# Supplementary material for: FlatProt: 2D visualization eases protein structure comparison
Source: BMC Bioinformatics. 2025 Aug 13;26:210. doi: 10.1186/s12859-025-06233-x (PMC12344939; doi:10.1186/s12859-025-06233-x)
Supplement: Supplementary file 1 — Supplementary Material 1 [file 12859_2025_6233_MOESM1_ESM.zip › KLK/structures/Calu_KLK1a.cif]

data_Calu_KLK1a
# 
_entry.id   Calu_KLK1a 
# 
_entity.id                         1      
_entity.type                       polymer 
_entity.pdbx_description           polymer-1 
_entity.formula_weight             24929.7 
_entity.pdbx_number_of_molecules        1 
# 
loop_
_struct_sheet.id 
_struct_sheet.number_strands 
A 8 
B 6 
C 2 
D 2 
# 
loop_
_struct_conf_type.id 
_struct_conf_type.criteria 
TURN_TY1_P   DSSP 
STRN         DSSP 
BEND         DSSP 
HELX_RH_3T_P DSSP 
HELX_LH_PP_P DSSP 
HELX_RH_AL_P DSSP 
# 
_struct_asym.id          A 
_struct_asym.entity_id   1 
# 
_software.pdbx_ordinal     1 
_software.name             dssp 
_software.version          4.4.10 
_software.date             ? 
_software.classification   'model annotation' 
# 
_entity_poly.entity_id                      1 
_entity_poly.type                           polypeptide(L) 
_entity_poly.nstd_linkage                   n 
_entity_poly.nstd_monomer                   n 
_entity_poly.pdbx_seq_one_letter_code       
;TLTRSWEAKSVSPTWQVALFERGRFNCGASLISEHWVLSAAHCQTRFMRARLGEHNLRKRDGPEQLRTLARIIPHPLYEA
HSHRHDVMLLRLTRPARLSRQVRPVALPTRCPQPAEACVVSGWGLVSDHQVSLPDTLHCANISVIPAASCNKDYPGRLVA
SMLCAGAEGGGTESCEGDSGGPLVCRGVLQGIVSWGDVPCDTTTKPGVYTKVCSYLEWIKETMKRN
;
_entity_poly.pdbx_seq_one_letter_code_can   
;TLTRSWEAKSVSPTWQVALFERGRFNCGASLISEHWVLSAAHCQTRFMRARLGEHNLRKRDGPEQLRTLARIIPHPLYEA
HSHRHDVMLLRLTRPARLSRQVRPVALPTRCPQPAEACVVSGWGLVSDHQVSLPDTLHCANISVIPAASCNKDYPGRLVA
SMLCAGAEGGGTESCEGDSGGPLVCRGVLQGIVSWGDVPCDTTTKPGVYTKVCSYLEWIKETMKRN
;
_entity_poly.pdbx_strand_id                 A 
# 
loop_
_dssp_struct_summary.entry_id 
_dssp_struct_summary.label_comp_id 
_dssp_struct_summary.label_asym_id 
_dssp_struct_summary.label_seq_id 
_dssp_struct_summary.secondary_structure 
_dssp_struct_summary.ss_bridge 
_dssp_struct_summary.helix_3_10 
_dssp_struct_summary.helix_alpha 
_dssp_struct_summary.helix_pi 
_dssp_struct_summary.helix_pp 
_dssp_struct_summary.bend 
_dssp_struct_summary.chirality 
_dssp_struct_summary.sheet 
_dssp_struct_summary.strand 
_dssp_struct_summary.ladder_1 
_dssp_struct_summary.ladder_2 
_dssp_struct_summary.accessibility 
_dssp_struct_summary.TCO 
_dssp_struct_summary.kappa 
_dssp_struct_summary.alpha 
_dssp_struct_summary.phi 
_dssp_struct_summary.psi 
_dssp_struct_summary.x_ca 
_dssp_struct_summary.y_ca 
_dssp_struct_summary.z_ca 
Calu_KLK1a THR A 1   . . . . . . . . . . . . ? .      .     .      .      107.6  -5.0  -6.0  -15.2 
Calu_KLK1a LEU A 2   . . > . . . . - . . . . ? -0.936 .     -152.4 -78.8  77.0   -3.1  -8.7  -13.2 
Calu_KLK1a THR A 3   T . 3 . . . S + . . . . ? -0.710 84.1  17.4   -54.5  105.6  -1.9  -10.8 -16.3 
Calu_KLK1a ARG A 4   T . 3 . . . S + . . . . ? 0.823  94.7  152.9  96.4   23.9   -1.6  -14.5 -14.9 
Calu_KLK1a SER A 5   . . < . . . . - . . . . ? -0.458 34.5  -146.0 -82.3  142.9  -3.7  -13.8 -11.8 
Calu_KLK1a TRP A 6   E . . . . . . - A A A . ? -0.960 26.3  -105.4 -110.8 135.2  -5.7  -16.4 -10.2 
Calu_KLK1a GLU A 7   E . . . . . . - A A A . ? -0.570 48.5  -105.8 -52.3  121.4  -9.0  -15.9 -8.6  
Calu_KLK1a ALA A 8   . . . . . . . - . . . . ? -0.401 37.2  -140.2 -53.9  102.7  -8.2  -16.0 -4.9  
Calu_KLK1a LYS A 9   . . . . . . . - . . . . ? -0.592 55.1  -54.5  -66.1  135.3  -9.6  -19.5 -3.6  
Calu_KLK1a SER A 10  S . . . . . S + . . . . ? 0.444  131.7 71.1   2.7    4.9    -11.4 -19.6 0.0   
Calu_KLK1a VAL A 11  S . . . . . S + . . . . ? -0.673 73.7  179.9  -124.3 38.0   -8.4  -18.0 1.7   
Calu_KLK1a SER A 12  . . . . . . . - . . . . ? -0.460 54.8  -80.4  -22.3  125.9  -8.8  -14.5 0.2   
Calu_KLK1a PRO A 13  . . > . . . . - . . . . ? -0.512 47.5  -151.5 -40.6  108.2  -6.1  -12.2 1.4   
Calu_KLK1a THR A 14  T . 3 . . . S + . . . . ? 0.627  90.1  57.1   -66.7  -7.8   -7.8  -11.6 4.7   
Calu_KLK1a TRP A 15  T . 3 . . . S + . . . . ? 0.496  77.0  115.9  -102.4 -9.7   -6.1  -8.1  4.8   
Calu_KLK1a GLN A 16  E . < . . . . - B I I . ? -0.497 46.3  -166.0 -69.9  131.9  -7.5  -6.8  1.5   
Calu_KLK1a VAL A 17  E . . . . . . - B I I J ? -0.949 12.0  -145.0 -122.3 134.5  -9.8  -3.8  1.8   
Calu_KLK1a ALA A 18  E . . . . . . - B I I J ? -0.887 11.7  -152.2 -97.7  124.2  -12.1 -2.3  -0.8  
Calu_KLK1a LEU A 19  E . . . . . . - B I I J ? -0.862 15.0  -162.3 -96.4  129.2  -12.5 1.4   -0.7  
Calu_KLK1a PHE A 20  E . . . . . . - B I I J ? -0.870 14.3  -163.3 -114.6 143.2  -15.8 2.7   -2.1  
Calu_KLK1a GLU A 21  E . > . . . S - B I I J ? -0.988 80.9  -25.1  -121.0 118.3  -16.9 6.1   -3.2  
Calu_KLK1a ARG A 22  T . 3 . . . S - . . . . ? 0.883  129.0 -46.5  47.3   41.7   -20.6 6.7   -3.5  
Calu_KLK1a GLY A 23  T . 3 . . . S + . . . . ? 0.435  118.7 108.9  89.8   1.5    -21.2 2.9   -3.9  
Calu_KLK1a ARG A 24  E . < . . . S - B J I . ? -0.917 78.4  -106.3 -116.8 136.1  -18.5 2.4   -6.5  
Calu_KLK1a PHE A 25  E . . . . . . + B J I . ? -0.383 43.6  167.6  -56.1  126.4  -15.2 0.6   -6.0  
Calu_KLK1a ASN A 26  E . . . . . . - B J . . ? 0.792  53.4  -22.2  -105.3 -61.4  -12.5 3.3   -5.9  
Calu_KLK1a CYS A 27  E . . . . . . - B J I . ? -0.946 57.4  -108.9 -147.9 162.6  -9.2  1.7   -4.7  
Calu_KLK1a GLY A 28  E . . . . . . + B J I . ? -0.478 35.5  174.2  -86.5  172.9  -7.8  -1.1  -2.8  
Calu_KLK1a ALA A 29  E . . . . . . - B J I . ? -0.921 25.5  -110.6 -163.3 177.1  -6.1  -1.0  0.7   
Calu_KLK1a SER A 30  E . . . . . . - B J I K ? -0.997 17.4  -133.0 -128.1 129.4  -4.7  -3.0  3.6   
Calu_KLK1a LEU A 31  E . . . . . . + B J . K ? -0.718 30.8  168.6  -71.6  121.4  -5.9  -3.7  7.0   
Calu_KLK1a ILE A 32  . . . . . . . - . . . . ? 0.504  66.4  -2.3   -118.8 -6.2   -2.9  -3.0  9.3   
Calu_KLK1a SER A 33  S . . . . . S - . . . . ? -0.939 84.6  -87.4  -163.9 175.6  -4.8  -3.0  12.7  
Calu_KLK1a GLU A 34  S . . . . . S + . . . . ? 0.772  129.8 28.4   -62.8  -17.9  -8.4  -3.3  14.1  
Calu_KLK1a HIS A 35  S . . . . . S + . . . . ? 0.504  111.2 73.2   -117.7 -11.2  -8.7  0.4   13.6  
Calu_KLK1a TRP A 36  E . . . . . . - B K . L ? -0.932 47.4  -171.9 -127.4 137.1  -6.4  1.3   10.8  
Calu_KLK1a VAL A 37  E . . . . . . - B K K L ? -0.946 14.8  -148.4 -117.7 138.2  -6.3  0.9   7.0   
Calu_KLK1a LEU A 38  E . . . . . . + B K K L ? -0.941 30.7  145.4  -112.5 129.4  -3.4  1.7   4.8   
Calu_KLK1a SER A 39  E . . . . . . - B K . L ? -0.834 50.7  -72.7  -146.4 177.7  -3.8  2.9   1.1   
Calu_KLK1a ALA A 40  . . > . . . . - . . . . ? -0.639 33.6  -135.7 -78.1  142.3  -2.4  5.2   -1.5  
Calu_KLK1a ALA A 41  G . > . . . S + . . . . ? 0.802  102.8 65.7   -68.2  -31.1  -2.8  8.9   -1.0  
Calu_KLK1a HIS A 42  G . 3 . . . S + . . . . ? 0.617  90.4  69.0   -71.2  -2.0   -3.8  9.4   -4.6  
Calu_KLK1a CYS A 43  G . < . . . S + . . . . ? 0.537  72.2  127.1  -90.0  -6.3   -6.9  7.3   -3.8  
Calu_KLK1a GLN A 44  . . < . . . . + . . . . ? -0.275 29.9  165.0  -64.8  131.7  -8.4  10.0  -1.6  
Calu_KLK1a THR A 45  . . . . . . . - . . . . ? -0.848 48.4  -103.5 -135.9 173.9  -12.0 11.2  -2.3  
Calu_KLK1a ARG A 46  S . . . . . S + . . . . ? 0.882  110.1 31.4   -71.1  -35.3  -14.7 13.2  -0.5  
Calu_KLK1a PHE A 47  S . . . . . S + . . . . ? -0.813 76.0  165.0  -133.2 93.4   -16.9 10.1  0.5   
Calu_KLK1a MET A 48  E . . . . . . - B L J . ? -0.857 13.5  -172.6 -114.2 143.4  -15.0 6.9   1.2   
Calu_KLK1a ARG A 49  E . . . . . . - B L J M ? -0.966 18.0  -134.3 -126.1 147.3  -16.1 3.7   2.8   
Calu_KLK1a ALA A 50  E . . . . . . - B L J M ? -0.889 14.2  -166.8 -104.6 126.3  -14.1 0.7   3.8   
Calu_KLK1a ARG A 51  E . . . . . . - B L J M ? -0.978 9.3   -167.8 -110.9 121.5  -15.3 -2.8  3.0   
Calu_KLK1a LEU A 52  E . . . . . . + B L J M ? -0.767 65.6  24.2   -105.1 148.9  -13.5 -5.7  4.8   
Calu_KLK1a GLY A 53  S . . . . . S + . . . . ? 0.701  80.5  155.5  77.8   17.5   -13.8 -9.4  4.0   
Calu_KLK1a GLU A 54  . . . . . . . + . . . . ? -0.668 17.2  159.7  -83.0  128.5  -15.0 -8.8  0.4   
Calu_KLK1a HIS A 55  S . . . . . S + . . . . ? 0.649  77.1  30.6   -107.6 -39.7  -14.4 -11.6 -2.1  
Calu_KLK1a ASN A 56  B . > . . . . - C O O . ? -0.988 66.0  -155.0 -124.5 120.3  -17.0 -10.5 -4.7  
Calu_KLK1a LEU A 57  T . 3 . . . S + . . . . ? 0.668  96.6  47.3   -72.2  -8.9   -17.8 -6.8  -5.1  
Calu_KLK1a ARG A 58  T . 3 . . . S + . . . . ? 0.621  109.5 58.8   -106.3 -14.7  -21.4 -7.7  -6.5  
Calu_KLK1a LYS A 59  S . < . . . S - . . . . ? -0.947 73.2  -135.4 -126.5 134.2  -22.3 -10.2 -3.8  
Calu_KLK1a ARG A 60  . . . . . . . - . . . . ? -0.835 23.1  -177.1 -81.8  109.1  -22.6 -10.1 -0.1  
Calu_KLK1a ASP A 61  . . . . . . . - . . . . ? 0.322  45.5  -108.8 -97.0  10.0   -20.8 -13.3 0.9   
Calu_KLK1a GLY A 62  S . . . . . S + . . . . ? -0.364 105.2 75.2   104.6  -53.2  -21.5 -12.8 4.7   
Calu_KLK1a PRO A 63  . . . . . . . + . . . . ? 0.506  68.6  124.2  -79.7  1.7    -18.0 -12.0 6.2   
Calu_KLK1a GLU A 64  . . . . . . . - . . . . ? -0.319 44.1  -163.3 -71.7  130.8  -18.2 -8.4  4.8   
Calu_KLK1a GLN A 65  E . . . . . . - B M M . ? -0.995 6.9   -152.2 -115.7 115.1  -17.8 -5.5  7.2   
Calu_KLK1a LEU A 66  E . . . . . . - B M M . ? -0.860 20.7  -175.8 -88.5  120.3  -18.8 -2.1  6.2   
Calu_KLK1a ARG A 67  E . . . . . . - B M M . ? -0.963 18.5  -140.0 -119.8 135.2  -16.8 0.5   8.0   
Calu_KLK1a THR A 68  E . . . . . . - B M M . ? -0.619 27.0  -115.6 -85.0  150.9  -17.1 4.3   8.0   
Calu_KLK1a LEU A 69  E . . . . . . - B M N . ? -0.797 25.0  -176.2 -93.3  124.9  -14.0 6.4   8.0   
Calu_KLK1a ALA A 70  E . . . . . S + B M . . ? 0.804  76.7  10.6   -77.9  -33.6  -13.4 8.6   11.1  
Calu_KLK1a ARG A 71  E . . . . . . - B M N . ? -0.998 54.6  -159.0 -151.2 142.3  -10.3 10.1  9.6   
Calu_KLK1a ILE A 72  E . . . . . . - B M N . ? -0.984 18.8  -177.6 -119.8 116.1  -8.4  10.3  6.3   
Calu_KLK1a ILE A 73  E . . . . . . - B M N . ? -0.837 5.5   -168.3 -123.8 93.4   -4.8  11.2  6.7   
Calu_KLK1a PRO A 74  E . . . . . . - B M N . ? -0.500 45.6  -87.1  -72.4  146.3  -2.6  11.6  3.6   
Calu_KLK1a HIS A 75  . . > . . . . - . . . . ? -0.318 38.8  -126.4 -47.7  136.6  1.1   11.8  4.1   
Calu_KLK1a PRO A 76  T . 3 . . . S + . . . . ? 0.760  108.5 48.7   -63.1  -24.2  1.8   15.6  4.7   
Calu_KLK1a LEU A 77  T . 3 . . . S + . . . . ? 0.174  79.1  142.6  -102.4 14.6   4.5   15.6  2.0   
Calu_KLK1a TYR A 78  . . < . . . . - . . . . ? -0.417 34.8  -159.9 -59.3  129.7  2.3   13.9  -0.6  
Calu_KLK1a GLU A 79  B . . > > . . - D Q P . ? -0.956 6.6   -158.7 -114.3 118.7  2.9   15.3  -4.1  
Calu_KLK1a ALA A 80  T . . 4 5 . S + . . . . ? 0.861  87.8  49.4   -69.9  -35.5  0.1   14.7  -6.6  
Calu_KLK1a HIS A 81  T . . 4 5 . S + . . . . ? 0.929  125.0 25.4   -73.3  -42.0  2.2   15.1  -9.8  
Calu_KLK1a SER A 82  T . . 4 5 . S - . . . . ? 0.533  97.6  -128.9 -102.5 -5.8   5.1   12.9  -8.9  
Calu_KLK1a HIS A 83  T . > < 5 . . + . . . . ? 0.778  48.0  167.0  57.4   25.7   3.2   10.7  -6.5  
Calu_KLK1a ARG A 84  B . 3 . < . . + D R P . ? -0.569 66.6  9.9    -68.0  134.3  6.0   11.3  -4.0  
Calu_KLK1a HIS A 85  T . 3 . . . S + . . . . ? 0.885  81.6  176.1  62.7   38.5   5.0   10.2  -0.5  
Calu_KLK1a ASP A 86  . . < . . . . + . . . . ? -0.471 32.5  117.9  -77.8  65.8   1.9   8.4   -1.9  
Calu_KLK1a VAL A 87  . . . . . . . - . . . . ? -0.994 38.0  -176.9 -138.6 135.7  0.8   6.9   1.4   
Calu_KLK1a MET A 88  E . . . . . . - B N L N ? -1.000 14.9  -147.1 -139.6 137.4  -2.4  7.4   3.3   
Calu_KLK1a LEU A 89  E . . . . . . - B N L N ? -0.894 11.1  -163.0 -102.9 134.6  -3.9  6.2   6.7   
Calu_KLK1a LEU A 90  E . . . . . . - B N L N ? -0.986 6.9   -150.9 -117.2 122.2  -7.6  5.7   7.2   
Calu_KLK1a ARG A 91  E . . . . . . - B N L N ? -0.839 15.8  -134.3 -93.8  127.2  -9.1  5.4   10.7  
Calu_KLK1a LEU A 92  E . . . . . . - B N . N ? -0.534 6.6   -138.5 -77.6  138.5  -12.2 3.3   11.1  
Calu_KLK1a THR A 93  S . . . . . S + . . . . ? 0.874  97.0  27.1   -61.0  -37.8  -15.1 4.8   13.1  
Calu_KLK1a ARG A 94  S . . . . . S - . . . . ? -0.973 98.4  -102.9 -124.5 141.8  -15.5 1.2   14.6  
Calu_KLK1a PRO A 95  . . . . . . . - . . . . ? -0.272 42.0  -103.4 -61.8  148.9  -12.7 -1.5  15.0  
Calu_KLK1a ALA A 96  . . . . . . . - . . . . ? -0.448 28.9  -122.6 -64.3  137.6  -12.7 -4.3  12.5  
Calu_KLK1a ARG A 97  . . . . . . . - . . . . ? -0.808 32.0  -133.2 -80.8  107.2  -14.1 -7.6  13.8  
Calu_KLK1a LEU A 98  . . . . . . . + . . . . ? -0.456 42.9  143.5  -70.8  135.2  -11.2 -10.0 13.3  
Calu_KLK1a SER A 99  . . . . . . . - . . . . ? -0.808 67.7  -74.0  -150.8 -176.6 -12.1 -13.4 11.7  
Calu_KLK1a ARG A 100 S . . . . . S + . . . . ? 0.782  134.8 38.0   -60.5  -19.4  -10.9 -16.0 9.3   
Calu_KLK1a GLN A 101 S . . . . . S + . . . . ? 0.525  114.6 56.0   -114.1 -8.7   -11.7 -13.5 6.5   
Calu_KLK1a VAL A 102 . . . . . . . + . . . . ? -0.897 66.8  141.1  -134.0 101.9  -10.6 -10.2 8.2   
Calu_KLK1a ARG A 103 . . . . . . . - . . . . ? -0.997 47.2  -111.7 -140.9 146.8  -7.1  -10.0 9.5   
Calu_KLK1a PRO A 104 P . . . . > . - . . . . ? -0.450 26.5  -131.4 -74.4  148.8  -4.4  -7.4  9.6   
Calu_KLK1a VAL A 105 P . . . . P . - . . . . ? -0.786 32.1  -107.2 -94.0  138.8  -1.2  -7.7  7.6   
Calu_KLK1a ALA A 106 B . . . . P . - A B B . ? -0.394 26.9  -120.2 -68.5  141.2  2.0   -7.2  9.5   
Calu_KLK1a LEU A 107 P . . . . P . - . . . . ? -0.585 39.9  -99.4  -75.4  144.7  4.1   -4.0  8.9   
Calu_KLK1a PRO A 108 P . . . . < . - . . . . ? -0.304 22.2  -163.8 -69.2  145.7  7.6   -4.6  7.7   
Calu_KLK1a THR A 109 S . . . . . S + . . . . ? 0.453  82.0  26.5   -98.9  -9.0   10.6  -4.5  10.1  
Calu_KLK1a ARG A 110 S . . . . . S - . . . . ? -0.961 89.8  -96.1  -146.3 164.6  12.9  -4.2  7.0   
Calu_KLK1a CYS A 111 . . . . . . . - . . . . ? -0.496 51.5  -95.5  -81.8  148.8  12.9  -3.0  3.5   
Calu_KLK1a PRO A 112 . . . . . . . - . . . . ? -0.307 36.9  -136.3 -61.9  148.3  12.2  -5.5  0.7   
Calu_KLK1a GLN A 113 . . > . . . . - . . . . ? -0.777 30.5  -87.7  -104.3 149.6  15.1  -7.1  -1.1  
Calu_KLK1a PRO A 114 T . 3 . . . S + . . . . ? -0.239 111.9 17.1   -55.5  138.9  15.5  -7.6  -4.8  
Calu_KLK1a ALA A 115 T . 3 . . . S + . . . . ? 0.407  84.5  150.1  83.1   -6.0   14.0  -10.9 -6.1  
Calu_KLK1a GLU A 116 . . < . . . . - . . . . ? -0.471 50.9  -117.5 -56.3  130.6  12.0  -11.3 -3.0  
Calu_KLK1a ALA A 117 E . . . . . . + A C C . ? -0.611 43.4  172.7  -76.0  133.7  8.8   -13.2 -3.9  
Calu_KLK1a CYS A 118 E . . . . . . - A C C D ? -0.857 28.2  -133.8 -139.8 165.1  5.6   -11.3 -3.3  
Calu_KLK1a VAL A 119 E . . . . . . - A C C D ? -0.990 13.0  -164.1 -124.5 131.9  1.8   -11.4 -3.8  
Calu_KLK1a VAL A 120 E . . . . . . - A C C D ? -0.937 11.4  -172.2 -110.7 137.7  -0.2  -8.5  -5.1  
Calu_KLK1a SER A 121 E . . . . . . + A C C . ? -0.957 19.8  116.4  -130.6 147.9  -4.0  -8.6  -4.6  
Calu_KLK1a GLY A 122 E . . . . . . - A C C . ? -0.979 62.4  -102.4 172.8  175.8  -6.9  -6.4  -5.9  
Calu_KLK1a TRP A 123 S . . . . . S + . . . . ? -0.054 72.4  130.5  -107.5 22.2   -10.1 -5.9  -8.0  
Calu_KLK1a GLY A 124 S . . . . . S - . . . . ? -0.099 72.4  -50.5  -76.9  171.6  -8.3  -4.2  -10.8 
Calu_KLK1a LEU A 125 . . . . . . . - . . . . ? -0.221 45.9  -171.9 -53.1  123.2  -8.6  -5.1  -14.7 
Calu_KLK1a VAL A 126 . . . . . . . + . . . . ? 0.592  66.9  20.1   -101.6 1.0    -8.0  -9.0  -15.3 
Calu_KLK1a SER A 127 S . > . . . S - . . . . ? -0.984 72.3  -114.1 -176.4 150.2  -7.9  -8.8  -19.3 
Calu_KLK1a ASP A 128 T . 3 . . . S + . . . . ? 0.639  108.7 50.5   -65.9  8.5    -7.4  -6.4  -22.4 
Calu_KLK1a HIS A 129 T . 3 . . . S + . . . . ? 0.552  89.4  74.0   -144.4 17.2   -11.1 -6.8  -23.6 
Calu_KLK1a GLN A 130 . . < . . . . - . . . . ? -0.939 52.0  -163.7 -140.4 84.7   -13.5 -6.1  -20.6 
Calu_KLK1a VAL A 131 S . . . . . S + . . . . ? 0.457  70.9  102.8  -26.0  1.8    -13.9 -2.3  -19.6 
Calu_KLK1a SER A 132 S . . . . . S - . . . . ? -0.720 76.9  -128.5 -116.5 119.2  -15.3 -4.1  -16.5 
Calu_KLK1a LEU A 133 . . . . . . . - . . . . ? -0.477 42.5  -99.4  -43.7  124.1  -13.4 -4.6  -13.1 
Calu_KLK1a PRO A 134 . . . . . . . - . . . . ? -0.393 23.0  -141.1 -49.3  140.9  -13.5 -8.3  -12.0 
Calu_KLK1a ASP A 135 S . . . . . S + . . . . ? 0.675  83.1  65.5   -78.5  -15.5  -16.2 -8.8  -9.4  
Calu_KLK1a THR A 136 B . . . . . S - C P O . ? -0.771 94.1  -100.7 -114.4 146.8  -13.9 -11.2 -7.6  
Calu_KLK1a LEU A 137 . . . . . . . - . . . . ? -0.451 41.1  -163.3 -61.6  137.0  -10.7 -10.7 -5.9  
Calu_KLK1a HIS A 138 E . . . . . . - A D A C ? -0.893 6.8   -158.8 -127.0 154.0  -7.6  -11.6 -7.8  
Calu_KLK1a CYS A 139 E . . . . . . - A D A C ? -0.933 2.4   -165.8 -129.8 155.5  -3.9  -12.3 -7.0  
Calu_KLK1a ALA A 140 E . . . . . . - A D . C ? -0.999 21.5  -125.9 -142.6 136.4  -0.7  -12.3 -8.8  
Calu_KLK1a ASN A 141 E . . . . . . + A D . C ? -0.705 40.9  165.8  -76.9  132.8  2.8   -13.6 -8.0  
Calu_KLK1a ILE A 142 E . . . . . . - A D . C ? -0.908 26.0  -139.2 -144.4 166.2  5.5   -10.9 -8.4  
Calu_KLK1a SER A 143 E . . . . . . - A D E C ? -0.971 28.8  -105.1 -128.0 148.5  9.1   -10.2 -7.5  
Calu_KLK1a VAL A 144 E . . . . . . - A D E . ? -0.478 34.9  -142.1 -68.3  136.9  10.9  -7.1  -6.3  
Calu_KLK1a ILE A 145 E . . . . . . - A D E . ? -0.838 22.1  -104.8 -104.3 139.8  13.0  -5.4  -9.0  
Calu_KLK1a PRO A 146 . . . > . . . - . . . . ? -0.299 25.7  -125.7 -61.7  143.5  16.3  -3.9  -8.3  
Calu_KLK1a ALA A 147 H . . > . . S + . . . . ? 0.859  109.5 55.8   -56.6  -39.9  16.2  -0.0  -8.2  
Calu_KLK1a ALA A 148 H . . > . . S + . . . . ? 0.903  110.5 43.7   -61.9  -43.3  19.0  0.2   -10.8 
Calu_KLK1a SER A 149 H . . > . . S + . . . . ? 0.888  113.6 51.3   -68.5  -40.7  17.0  -1.9  -13.3 
Calu_KLK1a CYS A 150 H . > X . . S + . . . . ? 0.887  104.3 57.1   -65.5  -38.9  13.8  -0.0  -12.5 
Calu_KLK1a ASN A 151 H . 3 < . . S + . . . . ? 0.801  97.5  62.5   -63.8  -31.0  15.4  3.3   -13.1 
Calu_KLK1a LYS A 152 H . 3 < . . S + . . . . ? 0.871  109.8 41.3   -62.0  -30.3  16.4  2.2   -16.6 
Calu_KLK1a ASP A 153 H . < < . . S + . . . . ? 0.752  128.8 29.8   -88.0  -26.6  12.7  1.9   -17.3 
Calu_KLK1a TYR A 154 S . > X . . S - . . . . ? -0.544 82.8  -161.7 -129.6 69.1   11.8  5.1   -15.4 
Calu_KLK1a PRO A 155 T . 3 4 . . S - . . . . ? -0.295 74.1  -6.8   -64.3  120.6  14.8  7.5   -15.7 
Calu_KLK1a GLY A 156 T . 3 4 . . S + . . . . ? 0.451  116.5 87.4   83.4   4.9    14.8  10.4  -13.1 
Calu_KLK1a ARG A 157 T . < 4 . . . + . . . . ? 0.632  63.3  88.4   -112.8 -19.8  11.3  9.5   -11.8 
Calu_KLK1a LEU A 158 . . . < . . . - . . . . ? -0.701 56.6  -167.3 -87.9  128.3  12.1  6.9   -9.1  
Calu_KLK1a VAL A 159 . . > . . . . - . . . . ? -0.707 36.6  -103.5 -109.3 166.5  12.8  8.1   -5.6  
Calu_KLK1a ALA A 160 T . 3 . . . S + . . . . ? 0.724  119.0 60.5   -62.8  -22.1  14.3  6.2   -2.6  
Calu_KLK1a SER A 161 T . 3 . . . S + . . . . ? 0.334  96.5  79.9   -88.9  7.7    10.9  5.8   -1.0  
Calu_KLK1a MET A 162 E . < . . . . - A E . F ? -0.846 58.0  -167.6 -117.1 148.5  9.6   3.8   -4.1  
Calu_KLK1a LEU A 163 E . . . . . . - A E . F ? -0.981 12.7  -136.7 -134.9 152.0  10.1  0.2   -5.2  
Calu_KLK1a CYS A 164 E . . . . . . + A E E F ? -0.861 21.9  173.3  -108.6 140.7  9.4   -1.7  -8.4  
Calu_KLK1a ALA A 165 E . . . . . . + A E E F ? -0.992 8.9   146.0  -144.9 143.0  7.8   -5.2  -8.8  
Calu_KLK1a GLY A 166 E . . . . . . - A E E . ? -0.979 46.7  -72.4  -163.8 172.7  6.8   -7.2  -11.7 
Calu_KLK1a ALA A 167 . . > . . . . - . . . . ? -0.480 53.2  -101.4 -80.4  138.7  6.4   -10.8 -13.2 
Calu_KLK1a GLU A 168 T . 3 . . . S + . . . . ? -0.499 108.7 31.6   -55.9  112.7  9.5   -12.8 -14.3 
Calu_KLK1a GLY A 169 T . 3 . . . S - . . . . ? 0.514  125.5 -56.7  110.1  13.8   9.7   -12.5 -18.2 
Calu_KLK1a GLY A 170 S . < . . . S + . . . . ? 0.262  81.0  100.1  92.9   112.9  8.2   -9.0  -18.9 
Calu_KLK1a GLY A 171 . . . . . . . - . . . . ? -0.191 61.6  -106.4 148.6  132.1  4.8   -7.2  -18.0 
Calu_KLK1a THR A 172 . . . . . . . - . . . . ? -0.818 29.6  -167.9 -63.4  120.4  3.2   -4.7  -15.4 
Calu_KLK1a GLU A 173 . . . . . . . + . . . . ? 0.630  64.4  76.4   -100.1 -6.0   1.0   -6.9  -13.1 
Calu_KLK1a SER A 174 . . . . . . . + . . . . ? -0.793 64.6  178.5  -104.3 129.5  -0.9  -4.0  -11.3 
Calu_KLK1a CYS A 175 . . > . . . . - . . . . ? -0.768 39.5  -52.8  -120.7 177.7  -3.6  -2.4  -13.4 
Calu_KLK1a GLU A 176 T . 3 . . . S + . . . . ? -0.210 123.1 30.3   -51.4  131.1  -6.2  0.3   -13.1 
Calu_KLK1a GLY A 177 T . 3 . . . S + . . . . ? 0.231  95.5  88.2   101.4  -7.8   -8.3  -0.2  -10.1 
Calu_KLK1a ASP A 178 . . X . . . . + . . . . ? 0.324  55.8  137.1  -99.6  -0.4   -5.6  -1.9  -7.9  
Calu_KLK1a SER A 179 T . 3 . . . S + . . . . ? -0.285 72.9  16.7   -48.2  133.9  -4.4  1.5   -6.7  
Calu_KLK1a GLY A 180 T . 3 . . . S + . . . . ? 0.282  95.7  137.1  87.0   -12.1  -3.8  1.3   -3.0  
Calu_KLK1a GLY A 181 . . < . . . . - . . . . ? -0.257 56.0  -94.0  -69.1  163.4  -3.7  -2.4  -3.0  
Calu_KLK1a PRO A 182 E . . . . . . - A F . G ? -0.519 18.5  -159.2 -92.1  136.2  -1.1  -4.5  -1.0  
Calu_KLK1a LEU A 183 E . . . . . . - A F D G ? -0.972 25.9  -170.8 -98.8  110.7  2.2   -5.9  -2.1  
Calu_KLK1a VAL A 184 E . . . . . . - A F D G ? -0.910 12.4  -170.3 -116.7 125.3  2.9   -8.7  0.4   
Calu_KLK1a CYS A 185 E . > . . . S - A F D G ? -0.968 75.7  -20.3  -115.6 122.3  6.1   -10.6 0.7   
Calu_KLK1a ARG A 186 T . 3 . . . S - . . . . ? 0.884  130.7 -49.1  50.8   31.8   6.4   -13.7 3.0   
Calu_KLK1a GLY A 187 T . 3 . . . S + . . . . ? 0.571  116.9 110.2  92.0   9.1    3.3   -12.4 4.9   
Calu_KLK1a VAL A 188 E . < . . . S - A G B G ? -0.946 73.4  -113.6 -121.8 141.6  4.5   -8.8  5.4   
Calu_KLK1a LEU A 189 E . . . . . . + A G . G ? -0.598 44.1  159.0  -74.8  115.0  3.3   -5.6  3.8   
Calu_KLK1a GLN A 190 E . . . . . . + A G . . ? 0.708  56.3  13.6   -110.9 -25.4  6.1   -4.3  1.6   
Calu_KLK1a GLY A 191 E . . . . . . - A G H G ? -0.976 52.2  -137.9 -153.1 160.1  4.4   -2.0  -0.8  
Calu_KLK1a ILE A 192 E . . . . . . - A G H G ? -0.991 40.0  -110.7 -119.4 123.5  1.3   0.0   -1.9  
Calu_KLK1a VAL A 193 E . . . . . . + A G H . ? -0.396 53.9  156.5  -53.6  120.9  0.3   0.0   -5.4  
Calu_KLK1a SER A 194 E . . . . . . - A G . . ? 0.796  48.7  -31.8  -117.2 -63.4  1.1   3.6   -6.5  
Calu_KLK1a TRP A 195 E . . . . . . + A G H . ? -0.955 51.4  154.9  -158.5 167.4  1.6   4.1   -10.2 
Calu_KLK1a GLY A 196 . . . . . . . - . . . . ? -0.962 51.3  -44.9  -177.5 -176.0 2.9   2.6   -13.4 
Calu_KLK1a ASP A 197 . . . . . . . - . . . . ? -0.483 62.5  -109.9 -69.7  143.1  2.6   2.8   -17.2 
Calu_KLK1a VAL A 198 S . . . . . S + . . . . ? -0.988 105.9 39.9   -117.6 134.4  -0.9  2.9   -18.8 
Calu_KLK1a PRO A 199 S . > . . . S - . . . . ? 0.537  82.7  -160.3 -68.4  135.2  -2.2  0.7   -20.3 
Calu_KLK1a CYS A 200 T . 3 . . . S + . . . . ? 0.721  84.4  55.4   -66.2  -10.6  -0.7  -1.7  -17.6 
Calu_KLK1a ASP A 201 T . 3 . . . S + . . . . ? 0.621  103.4 50.3   -106.6 -8.5   -1.0  -4.8  -19.9 
Calu_KLK1a THR A 202 S . < . . . S + . . . . ? 0.445  94.8  86.5   -111.4 -1.9   0.9   -3.6  -23.0 
Calu_KLK1a THR A 203 . . . . . . . - . . . . ? -0.744 59.0  -155.7 -105.9 147.0  4.0   -2.5  -21.1 
Calu_KLK1a THR A 204 . . . . . . . + . . . . ? 0.272  67.8  112.4  -90.9  8.9    7.2   -4.6  -20.1 
Calu_KLK1a LYS A 205 S . . . . > S - . . . . ? -0.555 71.2  -116.8 -88.3  143.6  7.7   -2.0  -17.4 
Calu_KLK1a PRO A 206 P . . . . P . - . . . . ? -0.285 30.5  -102.3 -69.0  156.0  7.3   -3.0  -13.7 
Calu_KLK1a GLY A 207 E . . . . < . - A H F . ? -0.515 31.6  -129.3 -70.6  152.6  4.7   -1.5  -11.4 
Calu_KLK1a VAL A 208 E . . . . . . - A H F H ? -0.926 26.1  -172.1 -110.4 131.1  5.7   1.2   -8.9  
Calu_KLK1a TYR A 209 E . . . . . . - A H F H ? -0.852 32.3  -108.2 -120.6 145.8  4.8   0.9   -5.3  
Calu_KLK1a THR A 210 E . . . . . . - A H F H ? -0.721 40.0  -124.9 -69.2  122.2  5.1   3.1   -2.3  
Calu_KLK1a LYS A 211 E . > . . . . - A H . H ? -0.666 21.6  -162.3 -74.6  103.5  7.9   1.5   -0.1  
Calu_KLK1a VAL A 212 G . > . . . S + . . . . ? 0.862  85.0  60.9   -60.2  -42.5  6.1   0.9   3.2   
Calu_KLK1a CYS A 213 G . > . . . S + . . . . ? 0.800  97.1  62.5   -58.0  -24.2  9.4   0.5   5.3   
Calu_KLK1a SER A 214 G . < . . . S + . . . . ? 0.678  111.7 36.9   -73.4  -14.8  10.3  4.1   4.2   
Calu_KLK1a TYR A 215 G . < > . . S + . . . . ? 0.114  80.6  111.5  -123.9 17.2   7.2   5.4   6.1   
Calu_KLK1a LEU A 216 H . < > . . S + . . . . ? 0.905  79.5  50.0   -63.0  -44.3  7.1   3.1   9.1   
Calu_KLK1a GLU A 217 H . . > . . S + . . . . ? 0.932  113.0 46.2   -60.7  -46.5  8.0   5.9   11.5  
Calu_KLK1a TRP A 218 H . . > . . S + . . . . ? 0.916  112.4 51.7   -61.1  -43.5  5.3   8.1   10.1  
Calu_KLK1a ILE A 219 H . . X . . S + . . . . ? 0.946  113.0 43.3   -60.7  -50.3  2.8   5.3   10.1  
Calu_KLK1a LYS A 220 H . . X . . S + . . . . ? 0.905  114.9 48.9   -65.5  -44.7  3.4   4.4   13.8  
Calu_KLK1a GLU A 221 H . . X . . S + . . . . ? 0.895  111.4 48.9   -64.0  -44.4  3.5   7.9   15.0  
Calu_KLK1a THR A 222 H . . X . . S + . . . . ? 0.909  110.2 51.6   -62.6  -42.5  0.3   8.9   13.2  
Calu_KLK1a MET A 223 H . . < . . S + . . . . ? 0.890  111.7 48.1   -62.8  -36.4  -1.5  5.8   14.6  
Calu_KLK1a LYS A 224 H . . < . . S + . . . . ? 0.888  111.0 48.7   -71.0  -41.1  -0.4  6.7   18.1  
Calu_KLK1a ARG A 225 H . . < . . . . . . . . ? 0.690  .     .      -77.1  -14.5  -1.5  10.4  17.9  
Calu_KLK1a ASN A 226 . . . < . . . . . . . . ? 0.668  .     .      -123.4 .      -4.9  9.5   16.5  
# 
loop_
_dssp_struct_ladder.id 
_dssp_struct_ladder.sheet_id 
_dssp_struct_ladder.range_id_1 
_dssp_struct_ladder.range_id_2 
_dssp_struct_ladder.type 
_dssp_struct_ladder.beg_1_label_comp_id 
_dssp_struct_ladder.beg_1_label_asym_id 
_dssp_struct_ladder.beg_1_label_seq_id 
_dssp_struct_ladder.pdbx_beg_1_PDB_ins_code 
_dssp_struct_ladder.end_1_label_comp_id 
_dssp_struct_ladder.end_1_label_asym_id 
_dssp_struct_ladder.end_1_label_seq_id 
_dssp_struct_ladder.pdbx_end_1_PDB_ins_code 
_dssp_struct_ladder.beg_1_auth_comp_id 
_dssp_struct_ladder.beg_1_auth_asym_id 
_dssp_struct_ladder.beg_1_auth_seq_id 
_dssp_struct_ladder.end_1_auth_comp_id 
_dssp_struct_ladder.end_1_auth_asym_id 
_dssp_struct_ladder.end_1_auth_seq_id 
_dssp_struct_ladder.beg_2_label_comp_id 
_dssp_struct_ladder.beg_2_label_asym_id 
_dssp_struct_ladder.beg_2_label_seq_id 
_dssp_struct_ladder.pdbx_beg_2_PDB_ins_code 
_dssp_struct_ladder.end_2_label_comp_id 
_dssp_struct_ladder.end_2_label_asym_id 
_dssp_struct_ladder.end_2_label_seq_id 
_dssp_struct_ladder.pdbx_end_2_PDB_ins_code 
_dssp_struct_ladder.beg_2_auth_comp_id 
_dssp_struct_ladder.beg_2_auth_asym_id 
_dssp_struct_ladder.beg_2_auth_seq_id 
_dssp_struct_ladder.end_2_auth_comp_id 
_dssp_struct_ladder.end_2_auth_asym_id 
_dssp_struct_ladder.end_2_auth_seq_id 
A A A D anti-parallel TRP A 6   ? GLU A 7   ? TRP A 6   GLU A 7   CYS A 139 ? HIS A 138 ? CYS A 139 HIS A 138 
B A B G parallel      ALA A 106 ? ALA A 106 ? ALA A 106 ALA A 106 VAL A 188 ? VAL A 188 ? VAL A 188 VAL A 188 
C A C D anti-parallel ALA A 117 ? GLY A 122 ? ALA A 117 GLY A 122 SER A 143 ? HIS A 138 ? SER A 143 HIS A 138 
D A C F anti-parallel CYS A 118 ? VAL A 120 ? CYS A 118 VAL A 120 CYS A 185 ? LEU A 183 ? CYS A 185 LEU A 183 
E A D E anti-parallel SER A 143 ? ILE A 145 ? SER A 143 ILE A 145 GLY A 166 ? CYS A 164 ? GLY A 166 CYS A 164 
F A E H anti-parallel MET A 162 ? ALA A 165 ? MET A 162 ALA A 165 THR A 210 ? GLY A 207 ? THR A 210 GLY A 207 
G A F G anti-parallel PRO A 182 ? CYS A 185 ? PRO A 182 CYS A 185 ILE A 192 ? VAL A 188 ? ILE A 192 VAL A 188 
H A G H anti-parallel GLY A 191 ? TRP A 195 ? GLY A 191 TRP A 195 LYS A 211 ? VAL A 208 ? LYS A 211 VAL A 208 
I B I J anti-parallel GLN A 16  ? GLU A 21  ? GLN A 16  GLU A 21  SER A 30  ? ARG A 24  ? SER A 30  ARG A 24  
J B I L anti-parallel VAL A 17  ? GLU A 21  ? VAL A 17  GLU A 21  LEU A 52  ? MET A 48  ? LEU A 52  MET A 48  
K B J K anti-parallel SER A 30  ? LEU A 31  ? SER A 30  LEU A 31  LEU A 38  ? VAL A 37  ? LEU A 38  VAL A 37  
L B K N anti-parallel TRP A 36  ? SER A 39  ? TRP A 36  SER A 39  ARG A 91  ? MET A 88  ? ARG A 91  MET A 88  
M B L M anti-parallel ARG A 49  ? LEU A 52  ? ARG A 49  LEU A 52  THR A 68  ? GLN A 65  ? THR A 68  GLN A 65  
N B M N anti-parallel LEU A 69  ? PRO A 74  ? LEU A 69  PRO A 74  LEU A 92  ? MET A 88  ? LEU A 92  MET A 88  
O C O P anti-parallel ASN A 56  ? ASN A 56  ? ASN A 56  ASN A 56  THR A 136 ? THR A 136 ? THR A 136 THR A 136 
P D Q R anti-parallel GLU A 79  ? GLU A 79  ? GLU A 79  GLU A 79  ARG A 84  ? ARG A 84  ? ARG A 84  ARG A 84  
# 
loop_
_dssp_struct_bridge_pairs.id 
_dssp_struct_bridge_pairs.label_comp_id 
_dssp_struct_bridge_pairs.label_seq_id 
_dssp_struct_bridge_pairs.label_asym_id 
_dssp_struct_bridge_pairs.auth_seq_id 
_dssp_struct_bridge_pairs.auth_asym_id 
_dssp_struct_bridge_pairs.pdbx_PDB_ins_code 
_dssp_struct_bridge_pairs.acceptor_1_label_comp_id 
_dssp_struct_bridge_pairs.acceptor_1_label_seq_id 
_dssp_struct_bridge_pairs.acceptor_1_label_asym_id 
_dssp_struct_bridge_pairs.acceptor_1_auth_seq_id 
_dssp_struct_bridge_pairs.acceptor_1_auth_asym_id 
_dssp_struct_bridge_pairs.acceptor_1_pdbx_PDB_ins_code 
_dssp_struct_bridge_pairs.acceptor_1_energy 
_dssp_struct_bridge_pairs.acceptor_2_label_comp_id 
_dssp_struct_bridge_pairs.acceptor_2_label_seq_id 
_dssp_struct_bridge_pairs.acceptor_2_label_asym_id 
_dssp_struct_bridge_pairs.acceptor_2_auth_seq_id 
_dssp_struct_bridge_pairs.acceptor_2_auth_asym_id 
_dssp_struct_bridge_pairs.acceptor_2_pdbx_PDB_ins_code 
_dssp_struct_bridge_pairs.acceptor_2_energy 
_dssp_struct_bridge_pairs.donor_1_label_comp_id 
_dssp_struct_bridge_pairs.donor_1_label_seq_id 
_dssp_struct_bridge_pairs.donor_1_label_asym_id 
_dssp_struct_bridge_pairs.donor_1_auth_seq_id 
_dssp_struct_bridge_pairs.donor_1_auth_asym_id 
_dssp_struct_bridge_pairs.donor_1_pdbx_PDB_ins_code 
_dssp_struct_bridge_pairs.donor_1_energy 
_dssp_struct_bridge_pairs.donor_2_label_comp_id 
_dssp_struct_bridge_pairs.donor_2_label_seq_id 
_dssp_struct_bridge_pairs.donor_2_label_asym_id 
_dssp_struct_bridge_pairs.donor_2_auth_seq_id 
_dssp_struct_bridge_pairs.donor_2_auth_asym_id 
_dssp_struct_bridge_pairs.donor_2_pdbx_PDB_ins_code 
_dssp_struct_bridge_pairs.donor_2_energy 
1   THR 1   A 1   A ? ?   ?   ? ?   ? ? ?    ?   ?   ? ?   ? ? ?    THR 3   A 3   A ? -0.9 VAL 126 A 126 A ? -0.4 
2   LEU 2   A 2   A ? LEU 125 A 125 A ? -0.7 GLY 124 A 124 A ? -0.3 SER 5   A 5   A ? -1.1 ARG 4   A 4   A ? -0.3 
3   THR 3   A 3   A ? THR 1   A 1   A ? -0.9 THR 172 A 172 A ? -0.3 SER 127 A 127 A ? -0.1 ALA 167 A 167 A ? -0.0 
4   ARG 4   A 4   A ? LEU 2   A 2   A ? -0.3 SER 5   A 5   A ? -0.2 ASN 141 A 141 A ? -0.4 THR 3   A 3   A ? -0.2 
5   SER 5   A 5   A ? LEU 2   A 2   A ? -1.1 VAL 126 A 126 A ? -0.2 GLU 7   A 7   A ? -0.4 ALA 140 A 140 A ? -0.2 
6   TRP 6   A 6   A ? CYS 139 A 139 A ? -2.2 ARG 4   A 4   A ? -0.2 CYS 139 A 139 A ? -2.4 ALA 8   A 8   A ? -0.3 
7   GLU 7   A 7   A ? SER 5   A 5   A ? -0.4 HIS 138 A 138 A ? -0.2 HIS 138 A 138 A ? -0.2 LYS 9   A 9   A ? -0.1 
8   ALA 8   A 8   A ? LEU 137 A 137 A ? -2.0 TRP 6   A 6   A ? -0.3 SER 12  A 12  A ? -0.2 SER 10  A 10  A ? -0.2 
9   LYS 9   A 9   A ? VAL 11  A 11  A ? -0.2 GLU 7   A 7   A ? -0.1 VAL 11  A 11  A ? -3.5 TRP 6   A 6   A ? -0.0 
10  SER 10  A 10  A ? ALA 8   A 8   A ? -0.2 VAL 11  A 11  A ? -0.2 SER 12  A 12  A ? -0.6 ALA 8   A 8   A ? -0.1 
11  VAL 11  A 11  A ? LYS 9   A 9   A ? -3.5 PRO 13  A 13  A ? -0.0 LYS 9   A 9   A ? -0.2 SER 10  A 10  A ? -0.2 
12  SER 12  A 12  A ? SER 10  A 10  A ? -0.6 ALA 8   A 8   A ? -0.2 THR 14  A 14  A ? -0.5 HIS 55  A 55  A ? -0.1 
13  PRO 13  A 13  A ? ?   ?   ? ?   ? ? ?    ?   ?   ? ?   ? ? ?    GLN 16  A 16  A ? -1.4 GLY 53  A 53  A ? -0.2 
14  THR 14  A 14  A ? SER 12  A 12  A ? -0.5 TRP 15  A 15  A ? -0.3 ARG 103 A 103 A ? -1.8 GLY 53  A 53  A ? -0.2 
15  TRP 15  A 15  A ? VAL 102 A 102 A ? -0.2 PRO 104 A 104 A ? -0.1 LEU 31  A 31  A ? -2.6 THR 14  A 14  A ? -0.3 
16  GLN 16  A 16  A ? PRO 13  A 13  A ? -1.4 SER 30  A 30  A ? -0.2 GLY 53  A 53  A ? -0.7 ALA 18  A 18  A ? -0.4 
17  VAL 17  A 17  A ? ALA 29  A 29  A ? -2.4 TRP 15  A 15  A ? -0.2 ALA 29  A 29  A ? -1.5 LEU 19  A 19  A ? -0.6 
18  ALA 18  A 18  A ? ARG 51  A 51  A ? -2.7 GLN 16  A 16  A ? -0.4 ARG 51  A 51  A ? -2.9 PHE 20  A 20  A ? -0.5 
19  LEU 19  A 19  A ? CYS 27  A 27  A ? -3.4 VAL 17  A 17  A ? -0.6 ASN 26  A 26  A ? -3.6 CYS 27  A 27  A ? -1.1 
20  PHE 20  A 20  A ? ARG 49  A 49  A ? -3.1 ALA 18  A 18  A ? -0.5 ARG 49  A 49  A ? -2.1 ARG 22  A 22  A ? -0.5 
21  GLU 21  A 21  A ? ARG 24  A 24  A ? -3.3 LEU 19  A 19  A ? -0.4 ARG 24  A 24  A ? -2.1 MET 48  A 48  A ? -0.2 
22  ARG 22  A 22  A ? PHE 47  A 47  A ? -0.8 PHE 20  A 20  A ? -0.5 GLU 21  A 21  A ? -0.1 PHE 25  A 25  A ? -0.1 
23  GLY 23  A 23  A ? ARG 24  A 24  A ? -0.2 ARG 49  A 49  A ? -0.0 PHE 25  A 25  A ? -0.4 ARG 22  A 22  A ? -0.3 
24  ARG 24  A 24  A ? GLU 21  A 21  A ? -2.1 PHE 25  A 25  A ? -0.0 GLU 21  A 21  A ? -3.3 GLY 23  A 23  A ? -0.2 
25  PHE 25  A 25  A ? GLY 23  A 23  A ? -0.4 PHE 20  A 20  A ? -0.2 PHE 20  A 20  A ? -0.2 GLY 28  A 28  A ? -0.1 
26  ASN 26  A 26  A ? LEU 19  A 19  A ? -3.6 CYS 27  A 27  A ? -0.4 GLY 28  A 28  A ? -0.3 SER 179 A 179 A ? -0.2 
27  CYS 27  A 27  A ? LEU 19  A 19  A ? -1.1 ASP 178 A 178 A ? -0.1 LEU 19  A 19  A ? -3.4 ASN 26  A 26  A ? -0.4 
28  GLY 28  A 28  A ? SER 179 A 179 A ? -3.2 ASN 26  A 26  A ? -0.3 ALA 40  A 40  A ? -0.4 SER 30  A 30  A ? -0.2 
29  ALA 29  A 29  A ? VAL 17  A 17  A ? -1.5 CYS 27  A 27  A ? -0.2 VAL 17  A 17  A ? -2.4 LEU 31  A 31  A ? -0.4 
30  SER 30  A 30  A ? LEU 38  A 38  A ? -2.5 GLY 28  A 28  A ? -0.2 LEU 38  A 38  A ? -3.4 ILE 32  A 32  A ? -0.6 
31  LEU 31  A 31  A ? TRP 15  A 15  A ? -2.6 ALA 29  A 29  A ? -0.4 VAL 105 A 105 A ? -2.7 VAL 37  A 37  A ? -0.2 
32  ILE 32  A 32  A ? TRP 36  A 36  A ? -2.3 SER 30  A 30  A ? -0.6 GLU 34  A 34  A ? -0.2 LEU 107 A 107 A ? -0.2 
33  SER 33  A 33  A ? TRP 36  A 36  A ? -1.4 ALA 106 A 106 A ? -0.1 ILE 32  A 32  A ? -0.3 ALA 96  A 96  A ? -0.1 
34  GLU 34  A 34  A ? ILE 32  A 32  A ? -0.2 HIS 35  A 35  A ? -0.2 ALA 96  A 96  A ? -3.7 ARG 94  A 94  A ? -0.1 
35  HIS 35  A 35  A ? PRO 95  A 95  A ? -0.2 TRP 36  A 36  A ? -0.1 LEU 92  A 92  A ? -2.6 VAL 37  A 37  A ? -0.4 
36  TRP 36  A 36  A ? ARG 91  A 91  A ? -0.2 SER 33  A 33  A ? -0.1 ILE 32  A 32  A ? -2.3 SER 33  A 33  A ? -1.4 
37  VAL 37  A 37  A ? LEU 90  A 90  A ? -2.6 HIS 35  A 35  A ? -0.4 LEU 90  A 90  A ? -2.9 SER 39  A 39  A ? -0.5 
38  LEU 38  A 38  A ? SER 30  A 30  A ? -3.4 TRP 36  A 36  A ? -0.4 SER 30  A 30  A ? -2.5 ALA 40  A 40  A ? -0.2 
39  SER 39  A 39  A ? MET 88  A 88  A ? -2.7 VAL 37  A 37  A ? -0.5 MET 88  A 88  A ? -2.8 ALA 41  A 41  A ? -0.3 
40  ALA 40  A 40  A ? GLY 28  A 28  A ? -0.4 LEU 38  A 38  A ? -0.2 CYS 43  A 43  A ? -1.4 VAL 87  A 87  A ? -0.2 
41  ALA 41  A 41  A ? SER 39  A 39  A ? -0.3 HIS 42  A 42  A ? -0.3 GLN 44  A 44  A ? -1.7 ALA 40  A 40  A ? -0.1 
42  HIS 42  A 42  A ? CYS 43  A 43  A ? -0.3 HIS 83  A 83  A ? -0.1 ALA 41  A 41  A ? -0.3 SER 179 A 179 A ? -0.0 
43  CYS 43  A 43  A ? ALA 40  A 40  A ? -1.4 GLY 28  A 28  A ? -0.1 HIS 42  A 42  A ? -0.3 ALA 41  A 41  A ? -0.2 
44  GLN 44  A 44  A ? ALA 41  A 41  A ? -1.7 ALA 40  A 40  A ? -0.1 ARG 46  A 46  A ? -0.2 ALA 41  A 41  A ? -0.0 
45  THR 45  A 45  A ? ARG 46  A 46  A ? -0.0 CYS 43  A 43  A ? -0.0 MET 48  A 48  A ? -0.3 CYS 43  A 43  A ? -0.0 
46  ARG 46  A 46  A ? GLN 44  A 44  A ? -0.2 PHE 47  A 47  A ? -0.2 MET 48  A 48  A ? -0.5 THR 45  A 45  A ? -0.0 
47  PHE 47  A 47  A ? ARG 49  A 49  A ? -0.0 GLN 44  A 44  A ? -0.0 ARG 22  A 22  A ? -0.8 ARG 49  A 49  A ? -0.4 
48  MET 48  A 48  A ? ARG 46  A 46  A ? -0.5 THR 45  A 45  A ? -0.3 LEU 69  A 69  A ? -0.7 ALA 50  A 50  A ? -0.3 
49  ARG 49  A 49  A ? PHE 20  A 20  A ? -2.1 PHE 47  A 47  A ? -0.4 PHE 20  A 20  A ? -3.1 ARG 51  A 51  A ? -0.5 
50  ALA 50  A 50  A ? ARG 67  A 67  A ? -2.7 MET 48  A 48  A ? -0.3 ARG 67  A 67  A ? -3.3 LEU 52  A 52  A ? -0.5 
51  ARG 51  A 51  A ? ALA 18  A 18  A ? -2.9 ARG 49  A 49  A ? -0.5 ALA 18  A 18  A ? -2.7 GLU 54  A 54  A ? -0.3 
52  LEU 52  A 52  A ? GLN 65  A 65  A ? -2.7 ALA 50  A 50  A ? -0.5 GLN 65  A 65  A ? -2.2 VAL 17  A 17  A ? -0.1 
53  GLY 53  A 53  A ? GLN 16  A 16  A ? -0.7 GLN 101 A 101 A ? -0.3 HIS 55  A 55  A ? -0.4 LEU 52  A 52  A ? -0.2 
54  GLU 54  A 54  A ? GLN 16  A 16  A ? -0.4 ARG 51  A 51  A ? -0.3 GLY 53  A 53  A ? -0.2 LEU 57  A 57  A ? -0.1 
55  HIS 55  A 55  A ? GLY 53  A 53  A ? -0.4 ASN 56  A 56  A ? -0.3 LEU 137 A 137 A ? -2.4 LEU 57  A 57  A ? -0.4 
56  ASN 56  A 56  A ? LYS 59  A 59  A ? -0.4 THR 136 A 136 A ? -0.2 LYS 59  A 59  A ? -0.8 HIS 55  A 55  A ? -0.3 
57  LEU 57  A 57  A ? ASP 135 A 135 A ? -3.2 HIS 55  A 55  A ? -0.4 THR 136 A 136 A ? -0.1 ASN 56  A 56  A ? -0.1 
58  ARG 58  A 58  A ? ASP 135 A 135 A ? -0.4 LYS 59  A 59  A ? -0.1 ARG 60  A 60  A ? -0.4 LEU 57  A 57  A ? -0.2 
59  LYS 59  A 59  A ? ASN 56  A 56  A ? -0.8 ASP 135 A 135 A ? -0.2 ASP 61  A 61  A ? -0.8 ASN 56  A 56  A ? -0.4 
60  ARG 60  A 60  A ? ARG 58  A 58  A ? -0.4 ASP 61  A 61  A ? -0.1 LEU 57  A 57  A ? -0.1 GLU 54  A 54  A ? -0.1 
61  ASP 61  A 61  A ? LYS 59  A 59  A ? -0.8 ASN 56  A 56  A ? -0.2 ARG 60  A 60  A ? -0.1 GLU 54  A 54  A ? -0.0 
62  GLY 62  A 62  A ? PRO 63  A 63  A ? -0.1 GLU 64  A 64  A ? -0.0 GLU 54  A 54  A ? -0.1 ARG 60  A 60  A ? -0.0 
63  PRO 63  A 63  A ? ?   ?   ? ?   ? ? ?    ?   ?   ? ?   ? ? ?    GLU 54  A 54  A ? -0.1 GLY 62  A 62  A ? -0.1 
64  GLU 64  A 64  A ? GLY 53  A 53  A ? -0.1 ARG 51  A 51  A ? -0.1 LEU 66  A 66  A ? -0.5 GLY 53  A 53  A ? -0.2 
65  GLN 65  A 65  A ? LEU 52  A 52  A ? -2.2 ARG 67  A 67  A ? -0.0 LEU 52  A 52  A ? -2.7 ARG 67  A 67  A ? -0.6 
66  LEU 66  A 66  A ? GLU 64  A 64  A ? -0.5 ARG 51  A 51  A ? -0.2 THR 68  A 68  A ? -0.4 ARG 51  A 51  A ? -0.2 
67  ARG 67  A 67  A ? ALA 50  A 50  A ? -3.3 GLN 65  A 65  A ? -0.6 ALA 50  A 50  A ? -2.7 LEU 69  A 69  A ? -0.2 
68  THR 68  A 68  A ? LEU 66  A 66  A ? -0.4 ARG 49  A 49  A ? -0.2 THR 93  A 93  A ? -3.1 ALA 70  A 70  A ? -0.5 
69  LEU 69  A 69  A ? MET 48  A 48  A ? -0.7 LEU 92  A 92  A ? -0.2 LEU 92  A 92  A ? -0.2 ILE 72  A 72  A ? -0.1 
70  ALA 70  A 70  A ? ARG 91  A 91  A ? -3.3 THR 68  A 68  A ? -0.5 ILE 72  A 72  A ? -0.3 LEU 92  A 92  A ? -0.2 
71  ARG 71  A 71  A ? ARG 91  A 91  A ? -1.3 ILE 73  A 73  A ? -0.0 ARG 91  A 91  A ? -2.5 ILE 73  A 73  A ? -0.5 
72  ILE 72  A 72  A ? ALA 70  A 70  A ? -0.3 LEU 90  A 90  A ? -0.2 LEU 90  A 90  A ? -0.2 LEU 69  A 69  A ? -0.0 
73  ILE 73  A 73  A ? LEU 89  A 89  A ? -3.5 ARG 71  A 71  A ? -0.5 LEU 89  A 89  A ? -2.5 HIS 75  A 75  A ? -0.1 
74  PRO 74  A 74  A ? ?   ?   ? ?   ? ? ?    ?   ?   ? ?   ? ? ?    MET 88  A 88  A ? -0.2 ASP 86  A 86  A ? -0.1 
75  HIS 75  A 75  A ? VAL 87  A 87  A ? -2.9 HIS 85  A 85  A ? -0.3 TYR 78  A 78  A ? -2.1 VAL 87  A 87  A ? -0.0 
76  PRO 76  A 76  A ? ?   ?   ? ?   ? ? ?    ?   ?   ? ?   ? ? ?    HIS 75  A 75  A ? -0.1 HIS 85  A 85  A ? -0.0 
77  LEU 77  A 77  A ? HIS 85  A 85  A ? -0.1 GLU 79  A 79  A ? -0.1 GLU 79  A 79  A ? -0.1 HIS 75  A 75  A ? -0.1 
78  TYR 78  A 78  A ? HIS 75  A 75  A ? -2.1 VAL 87  A 87  A ? -0.1 ALA 80  A 80  A ? -0.5 HIS 85  A 85  A ? -0.2 
79  GLU 79  A 79  A ? ARG 84  A 84  A ? -2.5 ALA 80  A 80  A ? -0.1 HIS 83  A 83  A ? -1.8 ARG 84  A 84  A ? -0.8 
80  ALA 80  A 80  A ? TYR 78  A 78  A ? -0.5 HIS 81  A 81  A ? -0.2 GLU 79  A 79  A ? -0.1 TYR 78  A 78  A ? -0.0 
81  HIS 81  A 81  A ? SER 82  A 82  A ? -0.2 HIS 83  A 83  A ? -0.1 ALA 80  A 80  A ? -0.2 GLU 79  A 79  A ? -0.0 
82  SER 82  A 82  A ? ARG 84  A 84  A ? -0.1 GLU 79  A 79  A ? -0.0 HIS 81  A 81  A ? -0.2 ALA 80  A 80  A ? -0.2 
83  HIS 83  A 83  A ? GLU 79  A 79  A ? -1.8 ARG 84  A 84  A ? -0.2 ASP 86  A 86  A ? -0.9 HIS 85  A 85  A ? -0.2 
84  ARG 84  A 84  A ? GLU 79  A 79  A ? -0.8 HIS 85  A 85  A ? -0.2 GLU 79  A 79  A ? -2.5 HIS 83  A 83  A ? -0.2 
85  HIS 85  A 85  A ? HIS 83  A 83  A ? -0.2 TYR 78  A 78  A ? -0.2 VAL 87  A 87  A ? -2.1 HIS 75  A 75  A ? -0.3 
86  ASP 86  A 86  A ? HIS 83  A 83  A ? -0.9 SER 82  A 82  A ? -0.1 MET 88  A 88  A ? -0.3 HIS 85  A 85  A ? -0.2 
87  VAL 87  A 87  A ? HIS 85  A 85  A ? -2.1 ALA 40  A 40  A ? -0.2 HIS 75  A 75  A ? -2.9 LEU 89  A 89  A ? -0.3 
88  MET 88  A 88  A ? SER 39  A 39  A ? -2.8 ASP 86  A 86  A ? -0.3 SER 39  A 39  A ? -2.7 LEU 90  A 90  A ? -0.4 
89  LEU 89  A 89  A ? ILE 73  A 73  A ? -2.5 VAL 87  A 87  A ? -0.3 ILE 73  A 73  A ? -3.5 ARG 91  A 91  A ? -0.5 
90  LEU 90  A 90  A ? VAL 37  A 37  A ? -2.9 MET 88  A 88  A ? -0.4 VAL 37  A 37  A ? -2.6 LEU 92  A 92  A ? -0.5 
91  ARG 91  A 91  A ? ARG 71  A 71  A ? -2.5 LEU 89  A 89  A ? -0.5 ALA 70  A 70  A ? -3.3 ARG 71  A 71  A ? -1.3 
92  LEU 92  A 92  A ? HIS 35  A 35  A ? -2.6 LEU 90  A 90  A ? -0.5 LEU 69  A 69  A ? -0.2 ALA 96  A 96  A ? -0.0 
93  THR 93  A 93  A ? THR 68  A 68  A ? -3.1 ARG 91  A 91  A ? -0.2 LEU 92  A 92  A ? -0.1 LEU 69  A 69  A ? -0.1 
94  ARG 94  A 94  A ? THR 68  A 68  A ? -0.4 GLU 34  A 34  A ? -0.1 THR 93  A 93  A ? -0.2 ARG 97  A 97  A ? -0.1 
95  PRO 95  A 95  A ? ?   ?   ? ?   ? ? ?    ?   ?   ? ?   ? ? ?    HIS 35  A 35  A ? -0.2 ARG 97  A 97  A ? -0.1 
96  ALA 96  A 96  A ? GLU 34  A 34  A ? -3.7 SER 33  A 33  A ? -0.1 LEU 98  A 98  A ? -0.8 TRP 36  A 36  A ? -0.0 
97  ARG 97  A 97  A ? PRO 95  A 95  A ? -0.1 ARG 94  A 94  A ? -0.1 SER 99  A 99  A ? -0.2 ALA 96  A 96  A ? -0.1 
98  LEU 98  A 98  A ? ALA 96  A 96  A ? -0.8 GLN 101 A 101 A ? -0.1 ARG 100 A 100 A ? -0.2 ARG 103 A 103 A ? -0.2 
99  SER 99  A 99  A ? VAL 102 A 102 A ? -1.8 ARG 97  A 97  A ? -0.2 VAL 102 A 102 A ? -0.4 GLY 53  A 53  A ? -0.0 
100 ARG 100 A 100 A ? LEU 98  A 98  A ? -0.2 GLN 101 A 101 A ? -0.2 ARG 103 A 103 A ? -0.1 THR 14  A 14  A ? -0.1 
101 GLN 101 A 101 A ? VAL 102 A 102 A ? -0.2 VAL 11  A 11  A ? -0.1 ARG 103 A 103 A ? -0.4 GLY 53  A 53  A ? -0.3 
102 VAL 102 A 102 A ? SER 99  A 99  A ? -0.4 LEU 52  A 52  A ? -0.1 SER 99  A 99  A ? -1.8 GLN 101 A 101 A ? -0.2 
103 ARG 103 A 103 A ? THR 14  A 14  A ? -1.8 GLN 101 A 101 A ? -0.4 LEU 31  A 31  A ? -0.3 VAL 105 A 105 A ? -0.1 
104 PRO 104 A 104 A ? ?   ?   ? ?   ? ? ?    ?   ?   ? ?   ? ? ?    ALA 106 A 106 A ? -0.4 ILE 32  A 32  A ? -0.3 
105 VAL 105 A 105 A ? LEU 31  A 31  A ? -2.7 TRP 15  A 15  A ? -0.2 VAL 188 A 188 A ? -0.1 LEU 107 A 107 A ? -0.1 
106 ALA 106 A 106 A ? GLY 187 A 187 A ? -0.8 PRO 104 A 104 A ? -0.4 LEU 189 A 189 A ? -2.9 SER 33  A 33  A ? -0.1 
107 LEU 107 A 107 A ? ILE 32  A 32  A ? -0.2 VAL 188 A 188 A ? -0.2 GLN 190 A 190 A ? -0.1 ALA 106 A 106 A ? -0.1 
108 PRO 108 A 108 A ? ?   ?   ? ?   ? ? ?    ?   ?   ? ?   ? ? ?    LEU 107 A 107 A ? -0.1 CYS 111 A 111 A ? -0.1 
109 THR 109 A 109 A ? ARG 110 A 110 A ? -0.1 ALA 106 A 106 A ? -0.1 CYS 111 A 111 A ? -0.3 LEU 107 A 107 A ? -0.0 
110 ARG 110 A 110 A ? GLN 113 A 113 A ? -0.0 ?   ?   ? ?   ? ? ?    CYS 213 A 213 A ? -0.2 THR 109 A 109 A ? -0.1 
111 CYS 111 A 111 A ? THR 109 A 109 A ? -0.3 PRO 112 A 112 A ? -0.1 GLN 190 A 190 A ? -0.1 THR 109 A 109 A ? -0.0 
112 PRO 112 A 112 A ? ?   ?   ? ?   ? ? ?    ?   ?   ? ?   ? ? ?    CYS 111 A 111 A ? -0.1 ALA 115 A 115 A ? -0.0 
113 GLN 113 A 113 A ? PRO 114 A 114 A ? -0.1 ARG 110 A 110 A ? -0.1 GLU 116 A 116 A ? -1.9 VAL 144 A 144 A ? -0.3 
114 PRO 114 A 114 A ? ?   ?   ? ?   ? ? ?    ?   ?   ? ?   ? ? ?    ILE 145 A 145 A ? -0.2 ALA 117 A 117 A ? -0.1 
115 ALA 115 A 115 A ? VAL 144 A 144 A ? -3.1 GLU 116 A 116 A ? -0.3 ALA 117 A 117 A ? -0.2 ILE 145 A 145 A ? -0.1 
116 GLU 116 A 116 A ? GLN 113 A 113 A ? -1.9 ALA 117 A 117 A ? -0.1 VAL 144 A 144 A ? -1.8 CYS 118 A 118 A ? -0.3 
117 ALA 117 A 117 A ? SER 143 A 143 A ? -0.2 ALA 115 A 115 A ? -0.2 ARG 186 A 186 A ? -0.5 VAL 119 A 119 A ? -0.3 
118 CYS 118 A 118 A ? ILE 142 A 142 A ? -3.9 GLU 116 A 116 A ? -0.3 ILE 142 A 142 A ? -3.2 VAL 120 A 120 A ? -0.4 
119 VAL 119 A 119 A ? VAL 184 A 184 A ? -3.1 ALA 117 A 117 A ? -0.3 VAL 184 A 184 A ? -3.1 SER 121 A 121 A ? -0.4 
120 VAL 120 A 120 A ? ALA 140 A 140 A ? -2.6 CYS 118 A 118 A ? -0.4 ALA 140 A 140 A ? -2.4 GLY 122 A 122 A ? -0.3 
121 SER 121 A 121 A ? PRO 182 A 182 A ? -1.3 VAL 119 A 119 A ? -0.4 TRP 123 A 123 A ? -0.3 CYS 139 A 139 A ? -0.2 
122 GLY 122 A 122 A ? HIS 138 A 138 A ? -2.2 VAL 120 A 120 A ? -0.3 HIS 138 A 138 A ? -2.3 ASP 178 A 178 A ? -0.1 
123 TRP 123 A 123 A ? GLY 177 A 177 A ? -0.5 SER 121 A 121 A ? -0.3 VAL 126 A 126 A ? -0.1 ASP 178 A 178 A ? -0.1 
124 GLY 124 A 124 A ? LEU 125 A 125 A ? -0.2 LEU 133 A 133 A ? -0.2 LEU 2   A 2   A ? -0.3 GLY 177 A 177 A ? -0.2 
125 LEU 125 A 125 A ? GLU 176 A 176 A ? -1.6 THR 1   A 1   A ? -0.2 LEU 2   A 2   A ? -0.7 GLY 124 A 124 A ? -0.2 
126 VAL 126 A 126 A ? SER 132 A 132 A ? -0.4 THR 1   A 1   A ? -0.4 ASP 128 A 128 A ? -0.3 ARG 4   A 4   A ? -0.2 
127 SER 127 A 127 A ? GLN 130 A 130 A ? -0.3 ASP 128 A 128 A ? -0.1 GLN 130 A 130 A ? -0.8 VAL 126 A 126 A ? -0.2 
128 ASP 128 A 128 A ? VAL 126 A 126 A ? -0.3 HIS 129 A 129 A ? -0.2 SER 127 A 127 A ? -0.1 LEU 125 A 125 A ? -0.0 
129 HIS 129 A 129 A ? GLN 130 A 130 A ? -0.1 VAL 131 A 131 A ? -0.0 VAL 131 A 131 A ? -0.5 ASP 128 A 128 A ? -0.2 
130 GLN 130 A 130 A ? SER 127 A 127 A ? -0.8 VAL 131 A 131 A ? -0.1 SER 127 A 127 A ? -0.3 VAL 126 A 126 A ? -0.2 
131 VAL 131 A 131 A ? HIS 129 A 129 A ? -0.5 LEU 125 A 125 A ? -0.1 LEU 133 A 133 A ? -0.4 GLN 130 A 130 A ? -0.1 
132 SER 132 A 132 A ? LEU 133 A 133 A ? -0.0 HIS 129 A 129 A ? -0.0 VAL 126 A 126 A ? -0.4 GLN 130 A 130 A ? -0.1 
133 LEU 133 A 133 A ? VAL 131 A 131 A ? -0.4 LEU 125 A 125 A ? -0.1 GLY 124 A 124 A ? -0.2 LEU 125 A 125 A ? -0.1 
134 PRO 134 A 134 A ? ?   ?   ? ?   ? ? ?    ?   ?   ? ?   ? ? ?    LEU 57  A 57  A ? -0.1 LEU 133 A 133 A ? -0.1 
135 ASP 135 A 135 A ? ASN 56  A 56  A ? -0.1 SER 132 A 132 A ? -0.1 LEU 57  A 57  A ? -3.2 ARG 58  A 58  A ? -0.4 
136 THR 136 A 136 A ? ASN 56  A 56  A ? -0.3 LEU 57  A 57  A ? -0.1 ASN 56  A 56  A ? -0.2 HIS 138 A 138 A ? -0.2 
137 LEU 137 A 137 A ? HIS 55  A 55  A ? -2.4 ASP 135 A 135 A ? -0.3 ALA 8   A 8   A ? -2.0 CYS 139 A 139 A ? -0.3 
138 HIS 138 A 138 A ? GLY 122 A 122 A ? -2.3 GLU 7   A 7   A ? -0.2 GLY 122 A 122 A ? -2.2 ALA 140 A 140 A ? -0.3 
139 CYS 139 A 139 A ? TRP 6   A 6   A ? -2.4 LEU 137 A 137 A ? -0.3 TRP 6   A 6   A ? -2.2 ASN 141 A 141 A ? -0.4 
140 ALA 140 A 140 A ? VAL 120 A 120 A ? -2.4 HIS 138 A 138 A ? -0.3 VAL 120 A 120 A ? -2.6 ILE 142 A 142 A ? -0.4 
141 ASN 141 A 141 A ? ARG 4   A 4   A ? -0.4 CYS 139 A 139 A ? -0.4 SER 143 A 143 A ? -0.3 VAL 119 A 119 A ? -0.2 
142 ILE 142 A 142 A ? CYS 118 A 118 A ? -3.2 ALA 140 A 140 A ? -0.4 CYS 118 A 118 A ? -3.9 VAL 144 A 144 A ? -0.4 
143 SER 143 A 143 A ? GLY 166 A 166 A ? -2.0 ASN 141 A 141 A ? -0.3 GLY 166 A 166 A ? -2.1 ALA 117 A 117 A ? -0.2 
144 VAL 144 A 144 A ? GLU 116 A 116 A ? -1.8 ILE 142 A 142 A ? -0.4 ALA 115 A 115 A ? -3.1 ALA 165 A 165 A ? -0.3 
145 ILE 145 A 145 A ? CYS 164 A 164 A ? -3.6 PRO 114 A 114 A ? -0.2 CYS 164 A 164 A ? -0.7 VAL 144 A 144 A ? -0.0 
146 PRO 146 A 146 A ? ?   ?   ? ?   ? ? ?    ?   ?   ? ?   ? ? ?    CYS 150 A 150 A ? -2.4 SER 149 A 149 A ? -0.3 
147 ALA 147 A 147 A ? ALA 148 A 148 A ? -0.2 SER 149 A 149 A ? -0.2 ASN 151 A 151 A ? -2.6 LYS 152 A 152 A ? -0.2 
148 ALA 148 A 148 A ? SER 149 A 149 A ? -0.2 CYS 150 A 150 A ? -0.2 LYS 152 A 152 A ? -1.0 ALA 147 A 147 A ? -0.2 
149 SER 149 A 149 A ? PRO 146 A 146 A ? -0.3 ASN 151 A 151 A ? -0.2 ASP 153 A 153 A ? -0.8 LYS 152 A 152 A ? -0.3 
150 CYS 150 A 150 A ? PRO 146 A 146 A ? -2.4 ASN 151 A 151 A ? -0.2 TYR 154 A 154 A ? -1.7 ASP 153 A 153 A ? -0.9 
151 ASN 151 A 151 A ? ALA 147 A 147 A ? -2.6 LYS 152 A 152 A ? -0.3 CYS 150 A 150 A ? -0.2 SER 149 A 149 A ? -0.2 
152 LYS 152 A 152 A ? ALA 148 A 148 A ? -1.0 SER 149 A 149 A ? -0.3 ASN 151 A 151 A ? -0.3 CYS 150 A 150 A ? -0.2 
153 ASP 153 A 153 A ? CYS 150 A 150 A ? -0.9 SER 149 A 149 A ? -0.8 ASN 151 A 151 A ? -0.2 LYS 152 A 152 A ? -0.2 
154 TYR 154 A 154 A ? CYS 150 A 150 A ? -1.7 LEU 158 A 158 A ? -0.0 ARG 157 A 157 A ? -1.7 LEU 158 A 158 A ? -0.8 
155 PRO 155 A 155 A ? ?   ?   ? ?   ? ? ?    ?   ?   ? ?   ? ? ?    LYS 152 A 152 A ? -0.1 ASN 151 A 151 A ? -0.1 
156 GLY 156 A 156 A ? LEU 158 A 158 A ? -0.1 ARG 157 A 157 A ? -0.1 ASN 151 A 151 A ? -0.0 VAL 159 A 159 A ? -0.0 
157 ARG 157 A 157 A ? TYR 154 A 154 A ? -1.7 ASN 151 A 151 A ? -0.2 VAL 159 A 159 A ? -0.4 GLY 156 A 156 A ? -0.1 
158 LEU 158 A 158 A ? TYR 154 A 154 A ? -0.8 ASN 151 A 151 A ? -0.1 ALA 160 A 160 A ? -0.2 GLY 156 A 156 A ? -0.1 
159 VAL 159 A 159 A ? ARG 157 A 157 A ? -0.4 ALA 160 A 160 A ? -0.0 MET 162 A 162 A ? -2.1 ARG 157 A 157 A ? -0.0 
160 ALA 160 A 160 A ? SER 161 A 161 A ? -0.3 LEU 158 A 158 A ? -0.2 SER 214 A 214 A ? -0.1 VAL 159 A 159 A ? -0.0 
161 SER 161 A 161 A ? SER 214 A 214 A ? -0.1 CYS 213 A 213 A ? -0.0 LYS 211 A 211 A ? -2.7 LEU 163 A 163 A ? -0.3 
162 MET 162 A 162 A ? VAL 159 A 159 A ? -2.1 THR 210 A 210 A ? -0.2 CYS 164 A 164 A ? -0.3 THR 210 A 210 A ? -0.2 
163 LEU 163 A 163 A ? TYR 209 A 209 A ? -2.3 SER 161 A 161 A ? -0.3 TYR 209 A 209 A ? -3.1 ALA 165 A 165 A ? -0.4 
164 CYS 164 A 164 A ? ILE 145 A 145 A ? -0.7 MET 162 A 162 A ? -0.3 ILE 145 A 145 A ? -3.6 GLY 166 A 166 A ? -0.3 
165 ALA 165 A 165 A ? GLY 207 A 207 A ? -1.8 LEU 163 A 163 A ? -0.4 GLY 207 A 207 A ? -2.0 GLU 173 A 173 A ? -0.3 
166 GLY 166 A 166 A ? SER 143 A 143 A ? -2.1 CYS 164 A 164 A ? -0.3 SER 143 A 143 A ? -2.0 THR 172 A 172 A ? -0.1 
167 ALA 167 A 167 A ? GLY 171 A 171 A ? -1.0 ALA 165 A 165 A ? -0.3 GLY 170 A 170 A ? -1.3 GLY 169 A 169 A ? -0.3 
168 GLU 168 A 168 A ? GLY 169 A 169 A ? -0.2 GLY 166 A 166 A ? -0.1 ALA 167 A 167 A ? -0.1 ?   ?   ? ?   ? ? ?    
169 GLY 169 A 169 A ? ALA 167 A 167 A ? -0.3 THR 204 A 204 A ? -0.1 GLU 168 A 168 A ? -0.2 ALA 167 A 167 A ? -0.0 
170 GLY 170 A 170 A ? ALA 167 A 167 A ? -1.3 GLY 171 A 171 A ? -0.2 THR 204 A 204 A ? -0.1 LYS 205 A 205 A ? -0.1 
171 GLY 171 A 171 A ? THR 204 A 204 A ? -0.3 THR 202 A 202 A ? -0.0 ALA 167 A 167 A ? -1.0 GLU 173 A 173 A ? -0.5 
172 THR 172 A 172 A ? THR 203 A 203 A ? -1.0 CYS 200 A 200 A ? -0.9 THR 3   A 3   A ? -0.3 GLY 166 A 166 A ? -0.1 
173 GLU 173 A 173 A ? GLY 171 A 171 A ? -0.5 ALA 165 A 165 A ? -0.3 CYS 175 A 175 A ? -0.4 THR 172 A 172 A ? -0.1 
174 SER 174 A 174 A ? LEU 2   A 2   A ? -0.1 CYS 200 A 200 A ? -0.1 GLU 176 A 176 A ? -0.3 LEU 2   A 2   A ? -0.1 
175 CYS 175 A 175 A ? GLU 173 A 173 A ? -0.4 GLU 176 A 176 A ? -0.1 ASP 178 A 178 A ? -2.3 SER 179 A 179 A ? -0.2 
176 GLU 176 A 176 A ? GLY 177 A 177 A ? -0.3 SER 174 A 174 A ? -0.3 LEU 125 A 125 A ? -1.6 CYS 175 A 175 A ? -0.1 
177 GLY 177 A 177 A ? GLY 124 A 124 A ? -0.2 ASN 26  A 26  A ? -0.1 TRP 123 A 123 A ? -0.5 GLU 176 A 176 A ? -0.3 
178 ASP 178 A 178 A ? CYS 175 A 175 A ? -2.3 GLY 122 A 122 A ? -0.1 GLY 181 A 181 A ? -2.4 VAL 193 A 193 A ? -0.3 
179 SER 179 A 179 A ? GLY 180 A 180 A ? -0.3 ASN 26  A 26  A ? -0.2 GLY 28  A 28  A ? -3.2 SER 194 A 194 A ? -0.2 
180 GLY 180 A 180 A ? VAL 193 A 193 A ? -2.8 GLY 181 A 181 A ? -0.3 SER 179 A 179 A ? -0.3 SER 194 A 194 A ? -0.1 
181 GLY 181 A 181 A ? ASP 178 A 178 A ? -2.4 PRO 182 A 182 A ? -0.1 VAL 193 A 193 A ? -2.8 GLY 180 A 180 A ? -0.3 
182 PRO 182 A 182 A ? ?   ?   ? ?   ? ? ?    ?   ?   ? ?   ? ? ?    SER 121 A 121 A ? -1.3 VAL 184 A 184 A ? -0.6 
183 LEU 183 A 183 A ? GLY 191 A 191 A ? -2.5 GLY 181 A 181 A ? -0.2 GLN 190 A 190 A ? -3.0 GLY 191 A 191 A ? -1.7 
184 VAL 184 A 184 A ? VAL 119 A 119 A ? -3.1 PRO 182 A 182 A ? -0.6 VAL 119 A 119 A ? -3.1 ARG 186 A 186 A ? -0.5 
185 CYS 185 A 185 A ? VAL 188 A 188 A ? -2.7 LEU 183 A 183 A ? -0.5 VAL 188 A 188 A ? -1.8 CYS 118 A 118 A ? -0.2 
186 ARG 186 A 186 A ? ALA 117 A 117 A ? -0.5 VAL 184 A 184 A ? -0.5 CYS 185 A 185 A ? -0.2 LEU 189 A 189 A ? -0.1 
187 GLY 187 A 187 A ? VAL 188 A 188 A ? -0.2 VAL 184 A 184 A ? -0.1 ALA 106 A 106 A ? -0.8 LEU 189 A 189 A ? -0.4 
188 VAL 188 A 188 A ? CYS 185 A 185 A ? -1.8 VAL 105 A 105 A ? -0.1 CYS 185 A 185 A ? -2.7 GLN 190 A 190 A ? -0.7 
189 LEU 189 A 189 A ? ALA 106 A 106 A ? -2.9 GLY 187 A 187 A ? -0.4 VAL 184 A 184 A ? -0.2 ILE 192 A 192 A ? -0.1 
190 GLN 190 A 190 A ? LEU 183 A 183 A ? -3.0 VAL 188 A 188 A ? -0.7 VAL 212 A 212 A ? -1.4 CYS 213 A 213 A ? -0.4 
191 GLY 191 A 191 A ? LEU 183 A 183 A ? -1.7 LYS 211 A 211 A ? -0.2 LEU 183 A 183 A ? -2.5 VAL 193 A 193 A ? -0.4 
192 ILE 192 A 192 A ? THR 210 A 210 A ? -1.4 GLN 190 A 190 A ? -0.3 THR 210 A 210 A ? -2.9 SER 194 A 194 A ? -0.2 
193 VAL 193 A 193 A ? GLY 181 A 181 A ? -2.8 GLY 191 A 191 A ? -0.4 GLY 180 A 180 A ? -2.8 TYR 209 A 209 A ? -0.2 
194 SER 194 A 194 A ? VAL 208 A 208 A ? -2.1 TRP 195 A 195 A ? -0.4 GLY 196 A 196 A ? -0.3 TYR 209 A 209 A ? -0.2 
195 TRP 195 A 195 A ? VAL 208 A 208 A ? -1.9 SER 179 A 179 A ? -0.0 VAL 208 A 208 A ? -2.9 SER 194 A 194 A ? -0.4 
196 GLY 196 A 196 A ? SER 194 A 194 A ? -0.3 GLY 207 A 207 A ? -0.2 VAL 198 A 198 A ? -0.2 GLY 207 A 207 A ? -0.1 
197 ASP 197 A 197 A ? PRO 206 A 206 A ? -0.3 TRP 195 A 195 A ? -0.3 THR 203 A 203 A ? -0.2 THR 202 A 202 A ? -0.1 
198 VAL 198 A 198 A ? GLY 196 A 196 A ? -0.2 PRO 199 A 199 A ? -0.2 CYS 200 A 200 A ? -0.1 CYS 175 A 175 A ? -0.0 
199 PRO 199 A 199 A ? ?   ?   ? ?   ? ? ?    ?   ?   ? ?   ? ? ?    THR 202 A 202 A ? -0.8 THR 203 A 203 A ? -0.3 
200 CYS 200 A 200 A ? ASP 201 A 201 A ? -0.2 THR 202 A 202 A ? -0.1 THR 172 A 172 A ? -0.9 THR 203 A 203 A ? -0.3 
201 ASP 201 A 201 A ? THR 202 A 202 A ? -0.2 GLY 171 A 171 A ? -0.1 CYS 200 A 200 A ? -0.2 ASP 128 A 128 A ? -0.1 
202 THR 202 A 202 A ? PRO 199 A 199 A ? -0.8 ASP 197 A 197 A ? -0.1 THR 204 A 204 A ? -0.3 ASP 201 A 201 A ? -0.2 
203 THR 203 A 203 A ? PRO 199 A 199 A ? -0.3 CYS 200 A 200 A ? -0.3 THR 172 A 172 A ? -1.0 ASP 197 A 197 A ? -0.0 
204 THR 204 A 204 A ? THR 202 A 202 A ? -0.3 GLY 171 A 171 A ? -0.2 GLY 171 A 171 A ? -0.3 THR 203 A 203 A ? -0.1 
205 LYS 205 A 205 A ? GLY 170 A 170 A ? -0.1 PRO 206 A 206 A ? -0.1 THR 203 A 203 A ? -0.1 ASP 197 A 197 A ? -0.1 
206 PRO 206 A 206 A ? ?   ?   ? ?   ? ? ?    ?   ?   ? ?   ? ? ?    ASP 197 A 197 A ? -0.3 GLY 166 A 166 A ? -0.2 
207 GLY 207 A 207 A ? ALA 165 A 165 A ? -2.0 GLY 171 A 171 A ? -0.2 ALA 165 A 165 A ? -1.8 TYR 209 A 209 A ? -0.5 
208 VAL 208 A 208 A ? TRP 195 A 195 A ? -2.9 CYS 164 A 164 A ? -0.2 SER 194 A 194 A ? -2.1 TRP 195 A 195 A ? -1.9 
209 TYR 209 A 209 A ? LEU 163 A 163 A ? -3.1 GLY 207 A 207 A ? -0.5 LEU 163 A 163 A ? -2.3 LYS 211 A 211 A ? -0.5 
210 THR 210 A 210 A ? ILE 192 A 192 A ? -2.9 VAL 208 A 208 A ? -0.3 ILE 192 A 192 A ? -1.4 VAL 212 A 212 A ? -0.9 
211 LYS 211 A 211 A ? SER 161 A 161 A ? -2.7 TYR 209 A 209 A ? -0.5 SER 214 A 214 A ? -1.4 TYR 215 A 215 A ? -0.3 
212 VAL 212 A 212 A ? GLN 190 A 190 A ? -1.4 THR 210 A 210 A ? -0.9 TYR 215 A 215 A ? -2.5 LEU 216 A 216 A ? -0.2 
213 CYS 213 A 213 A ? GLN 190 A 190 A ? -0.4 SER 214 A 214 A ? -0.3 LEU 216 A 216 A ? -0.9 GLU 217 A 217 A ? -0.3 
214 SER 214 A 214 A ? LYS 211 A 211 A ? -1.4 TYR 215 A 215 A ? -0.2 CYS 213 A 213 A ? -0.3 VAL 212 A 212 A ? -0.2 
215 TYR 215 A 215 A ? VAL 212 A 212 A ? -2.5 LYS 211 A 211 A ? -0.3 ILE 219 A 219 A ? -2.7 SER 214 A 214 A ? -0.2 
216 LEU 216 A 216 A ? CYS 213 A 213 A ? -0.9 GLU 217 A 217 A ? -0.2 LYS 220 A 220 A ? -2.6 GLU 221 A 221 A ? -0.2 
217 GLU 217 A 217 A ? CYS 213 A 213 A ? -0.3 TRP 218 A 218 A ? -0.2 GLU 221 A 221 A ? -2.4 THR 222 A 222 A ? -0.2 
218 TRP 218 A 218 A ? LYS 220 A 220 A ? -0.2 ILE 219 A 219 A ? -0.2 THR 222 A 222 A ? -2.5 MET 223 A 223 A ? -0.2 
219 ILE 219 A 219 A ? TYR 215 A 215 A ? -2.7 LYS 220 A 220 A ? -0.2 MET 223 A 223 A ? -2.2 GLU 217 A 217 A ? -0.2 
220 LYS 220 A 220 A ? LEU 216 A 216 A ? -2.6 GLU 221 A 221 A ? -0.2 LYS 224 A 224 A ? -1.9 ILE 219 A 219 A ? -0.2 
221 GLU 221 A 221 A ? GLU 217 A 217 A ? -2.4 LEU 216 A 216 A ? -0.2 ARG 225 A 225 A ? -2.0 LYS 220 A 220 A ? -0.2 
222 THR 222 A 222 A ? TRP 218 A 218 A ? -2.5 GLU 217 A 217 A ? -0.2 ASN 226 A 226 A ? -1.1 LYS 220 A 220 A ? -0.2 
223 MET 223 A 223 A ? ILE 219 A 219 A ? -2.2 TRP 218 A 218 A ? -0.2 GLU 221 A 221 A ? -0.2 ASN 226 A 226 A ? -0.2 
224 LYS 224 A 224 A ? LYS 220 A 220 A ? -1.9 ARG 225 A 225 A ? -0.2 MET 223 A 223 A ? -0.2 THR 222 A 222 A ? -0.2 
225 ARG 225 A 225 A ? GLU 221 A 221 A ? -2.0 ASN 226 A 226 A ? -0.2 LYS 224 A 224 A ? -0.2 MET 223 A 223 A ? -0.2 
226 ASN 226 A 226 A ? THR 222 A 222 A ? -1.1 MET 223 A 223 A ? -0.2 LYS 224 A 224 A ? -0.2 MET 223 A 223 A ? -0.2 
# 
loop_
_dssp_statistics_histogram.entry_id 
_dssp_statistics_histogram.type 
_dssp_statistics_histogram.1 
_dssp_statistics_histogram.2 
_dssp_statistics_histogram.3 
_dssp_statistics_histogram.4 
_dssp_statistics_histogram.5 
_dssp_statistics_histogram.6 
_dssp_statistics_histogram.7 
_dssp_statistics_histogram.8 
_dssp_statistics_histogram.9 
_dssp_statistics_histogram.10 
_dssp_statistics_histogram.11 
_dssp_statistics_histogram.12 
_dssp_statistics_histogram.13 
_dssp_statistics_histogram.14 
_dssp_statistics_histogram.15 
_dssp_statistics_histogram.16 
_dssp_statistics_histogram.17 
_dssp_statistics_histogram.18 
_dssp_statistics_histogram.19 
_dssp_statistics_histogram.20 
_dssp_statistics_histogram.21 
_dssp_statistics_histogram.22 
_dssp_statistics_histogram.23 
_dssp_statistics_histogram.24 
_dssp_statistics_histogram.25 
_dssp_statistics_histogram.26 
_dssp_statistics_histogram.27 
_dssp_statistics_histogram.28 
_dssp_statistics_histogram.29 
_dssp_statistics_histogram.30 
Calu_KLK1a residues_per_alpha_helix        0 0 0 0 0 0 1 0 0 1 0 0 0 0 0 0 0 0 0 0 0 0 0 0 0 0 0 0 0 0 
Calu_KLK1a parallel_bridges_per_ladder     1 0 0 0 0 0 0 0 0 0 0 0 0 0 0 0 0 0 0 0 0 0 0 0 0 0 0 0 0 0 
Calu_KLK1a antiparallel_bridges_per_ladder 2 2 2 5 2 2 0 0 0 0 0 0 0 0 0 0 0 0 0 0 0 0 0 0 0 0 0 0 0 0 
Calu_KLK1a ladders_per_sheet               0 0 0 0 0 1 0 1 0 0 0 0 0 0 0 0 0 0 0 0 0 0 0 0 0 0 0 0 0 0 
# 
loop_
_dssp_statistics_hbond.entry_id 
_dssp_statistics_hbond.type 
_dssp_statistics_hbond.count 
_dssp_statistics_hbond.count_per_100 
Calu_KLK1a O(I)-->H-N(J)          141 62.4 
Calu_KLK1a 'PARALLEL BRIDGES'     2   0.9  
Calu_KLK1a 'ANTIPARALLEL BRIDGES' 71  31.4 
Calu_KLK1a O(I)-->H-N(I-5)        1   0.4  
Calu_KLK1a O(I)-->H-N(I-4)        2   0.9  
Calu_KLK1a O(I)-->H-N(I-3)        4   1.8  
Calu_KLK1a O(I)-->H-N(I-2)        0   0.0  
Calu_KLK1a O(I)-->H-N(I-1)        0   0.0  
Calu_KLK1a O(I)-->H-N(I+0)        0   0.0  
Calu_KLK1a O(I)-->H-N(I+1)        0   0.0  
Calu_KLK1a O(I)-->H-N(I+2)        19  8.4  
Calu_KLK1a O(I)-->H-N(I+3)        21  9.3  
Calu_KLK1a O(I)-->H-N(I+4)        15  6.6  
Calu_KLK1a O(I)-->H-N(I+5)        1   0.4  
# 
_dssp_statistics.entry_id                       Calu_KLK1a 
_dssp_statistics.nr_of_residues                 226 
_dssp_statistics.nr_of_chains                   1 
_dssp_statistics.nr_of_ss_bridges_total         0 
_dssp_statistics.nr_of_ss_bridges_intra_chain   0 
_dssp_statistics.nr_of_ss_bridges_inter_chain   0 
# 
loop_
_chem_comp.id 
_chem_comp.type 
_chem_comp.mon_nstd_flag 
_chem_comp.name 
_chem_comp.formula 
_chem_comp.formula_weight 
ALA 'L-PEPTIDE LINKING' y ALANINE         'C3 H7 N O2'     89.093 
ARG 'L-PEPTIDE LINKING' y ARGININE        'C6 H15 N4 O2'  175.209 
ASN 'L-PEPTIDE LINKING' y ASPARAGINE      'C4 H8 N2 O3'   132.118 
ASP 'L-PEPTIDE LINKING' y 'ASPARTIC ACID' 'C4 H7 N O4'    133.103 
CYS 'L-PEPTIDE LINKING' y CYSTEINE        'C3 H7 N O2 S'  121.158 
GLN 'L-PEPTIDE LINKING' y GLUTAMINE       'C5 H10 N2 O3'  146.144 
GLU 'L-PEPTIDE LINKING' y 'GLUTAMIC ACID' 'C5 H9 N O4'    147.129 
GLY 'PEPTIDE LINKING'   y GLYCINE         'C2 H5 N O2'     75.067 
HIS 'L-PEPTIDE LINKING' y HISTIDINE       'C6 H10 N3 O2'  156.162 
ILE 'L-PEPTIDE LINKING' y ISOLEUCINE      'C6 H13 N O2'   131.173 
LEU 'L-PEPTIDE LINKING' y LEUCINE         'C6 H13 N O2'   131.173 
LYS 'L-PEPTIDE LINKING' y LYSINE          'C6 H15 N2 O2'  147.195 
MET 'L-PEPTIDE LINKING' y METHIONINE      'C5 H11 N O2 S' 149.211 
PHE 'L-PEPTIDE LINKING' y PHENYLALANINE   'C9 H11 N O2'   165.189 
PRO 'L-PEPTIDE LINKING' y PROLINE         'C5 H9 N O2'     115.13 
SER 'L-PEPTIDE LINKING' y SERINE          'C3 H7 N O3'    105.093 
THR 'L-PEPTIDE LINKING' y THREONINE       'C4 H9 N O3'    119.119 
TRP 'L-PEPTIDE LINKING' y TRYPTOPHAN      'C11 H12 N2 O2' 204.225 
TYR 'L-PEPTIDE LINKING' y TYROSINE        'C9 H11 N O3'   181.189 
VAL 'L-PEPTIDE LINKING' y VALINE          'C5 H11 N O2'   117.146 
# 
loop_
_atom_type.symbol 
N 
C 
O 
S 
# 
loop_
_entity_poly_seq.entity_id 
_entity_poly_seq.num 
_entity_poly_seq.mon_id 
_entity_poly_seq.hetero 
1   1 THR n 
1   2 LEU n 
1   3 THR n 
1   4 ARG n 
1   5 SER n 
1   6 TRP n 
1   7 GLU n 
1   8 ALA n 
1   9 LYS n 
1  10 SER n 
1  11 VAL n 
1  12 SER n 
1  13 PRO n 
1  14 THR n 
1  15 TRP n 
1  16 GLN n 
1  17 VAL n 
1  18 ALA n 
1  19 LEU n 
1  20 PHE n 
1  21 GLU n 
1  22 ARG n 
1  23 GLY n 
1  24 ARG n 
1  25 PHE n 
1  26 ASN n 
1  27 CYS n 
1  28 GLY n 
1  29 ALA n 
1  30 SER n 
1  31 LEU n 
1  32 ILE n 
1  33 SER n 
1  34 GLU n 
1  35 HIS n 
1  36 TRP n 
1  37 VAL n 
1  38 LEU n 
1  39 SER n 
1  40 ALA n 
1  41 ALA n 
1  42 HIS n 
1  43 CYS n 
1  44 GLN n 
1  45 THR n 
1  46 ARG n 
1  47 PHE n 
1  48 MET n 
1  49 ARG n 
1  50 ALA n 
1  51 ARG n 
1  52 LEU n 
1  53 GLY n 
1  54 GLU n 
1  55 HIS n 
1  56 ASN n 
1  57 LEU n 
1  58 ARG n 
1  59 LYS n 
1  60 ARG n 
1  61 ASP n 
1  62 GLY n 
1  63 PRO n 
1  64 GLU n 
1  65 GLN n 
1  66 LEU n 
1  67 ARG n 
1  68 THR n 
1  69 LEU n 
1  70 ALA n 
1  71 ARG n 
1  72 ILE n 
1  73 ILE n 
1  74 PRO n 
1  75 HIS n 
1  76 PRO n 
1  77 LEU n 
1  78 TYR n 
1  79 GLU n 
1  80 ALA n 
1  81 HIS n 
1  82 SER n 
1  83 HIS n 
1  84 ARG n 
1  85 HIS n 
1  86 ASP n 
1  87 VAL n 
1  88 MET n 
1  89 LEU n 
1  90 LEU n 
1  91 ARG n 
1  92 LEU n 
1  93 THR n 
1  94 ARG n 
1  95 PRO n 
1  96 ALA n 
1  97 ARG n 
1  98 LEU n 
1  99 SER n 
1 100 ARG n 
1 101 GLN n 
1 102 VAL n 
1 103 ARG n 
1 104 PRO n 
1 105 VAL n 
1 106 ALA n 
1 107 LEU n 
1 108 PRO n 
1 109 THR n 
1 110 ARG n 
1 111 CYS n 
1 112 PRO n 
1 113 GLN n 
1 114 PRO n 
1 115 ALA n 
1 116 GLU n 
1 117 ALA n 
1 118 CYS n 
1 119 VAL n 
1 120 VAL n 
1 121 SER n 
1 122 GLY n 
1 123 TRP n 
1 124 GLY n 
1 125 LEU n 
1 126 VAL n 
1 127 SER n 
1 128 ASP n 
1 129 HIS n 
1 130 GLN n 
1 131 VAL n 
1 132 SER n 
1 133 LEU n 
1 134 PRO n 
1 135 ASP n 
1 136 THR n 
1 137 LEU n 
1 138 HIS n 
1 139 CYS n 
1 140 ALA n 
1 141 ASN n 
1 142 ILE n 
1 143 SER n 
1 144 VAL n 
1 145 ILE n 
1 146 PRO n 
1 147 ALA n 
1 148 ALA n 
1 149 SER n 
1 150 CYS n 
1 151 ASN n 
1 152 LYS n 
1 153 ASP n 
1 154 TYR n 
1 155 PRO n 
1 156 GLY n 
1 157 ARG n 
1 158 LEU n 
1 159 VAL n 
1 160 ALA n 
1 161 SER n 
1 162 MET n 
1 163 LEU n 
1 164 CYS n 
1 165 ALA n 
1 166 GLY n 
1 167 ALA n 
1 168 GLU n 
1 169 GLY n 
1 170 GLY n 
1 171 GLY n 
1 172 THR n 
1 173 GLU n 
1 174 SER n 
1 175 CYS n 
1 176 GLU n 
1 177 GLY n 
1 178 ASP n 
1 179 SER n 
1 180 GLY n 
1 181 GLY n 
1 182 PRO n 
1 183 LEU n 
1 184 VAL n 
1 185 CYS n 
1 186 ARG n 
1 187 GLY n 
1 188 VAL n 
1 189 LEU n 
1 190 GLN n 
1 191 GLY n 
1 192 ILE n 
1 193 VAL n 
1 194 SER n 
1 195 TRP n 
1 196 GLY n 
1 197 ASP n 
1 198 VAL n 
1 199 PRO n 
1 200 CYS n 
1 201 ASP n 
1 202 THR n 
1 203 THR n 
1 204 THR n 
1 205 LYS n 
1 206 PRO n 
1 207 GLY n 
1 208 VAL n 
1 209 TYR n 
1 210 THR n 
1 211 LYS n 
1 212 VAL n 
1 213 CYS n 
1 214 SER n 
1 215 TYR n 
1 216 LEU n 
1 217 GLU n 
1 218 TRP n 
1 219 ILE n 
1 220 LYS n 
1 221 GLU n 
1 222 THR n 
1 223 MET n 
1 224 LYS n 
1 225 ARG n 
1 226 ASN n 
# 
loop_
_pdbx_poly_seq_scheme.asym_id 
_pdbx_poly_seq_scheme.entity_id 
_pdbx_poly_seq_scheme.seq_id 
_pdbx_poly_seq_scheme.mon_id 
_pdbx_poly_seq_scheme.ndb_seq_num 
_pdbx_poly_seq_scheme.pdb_seq_num 
_pdbx_poly_seq_scheme.auth_seq_num 
_pdbx_poly_seq_scheme.pdb_mon_id 
_pdbx_poly_seq_scheme.auth_mon_id 
_pdbx_poly_seq_scheme.pdb_strand_id 
_pdbx_poly_seq_scheme.pdb_ins_code 
_pdbx_poly_seq_scheme.hetero 
A 1   1 THR   1 1   1   THR THR A ? n 
A 1   2 LEU   2 2   2   LEU LEU A ? n 
A 1   3 THR   3 3   3   THR THR A ? n 
A 1   4 ARG   4 4   4   ARG ARG A ? n 
A 1   5 SER   5 5   5   SER SER A ? n 
A 1   6 TRP   6 6   6   TRP TRP A ? n 
A 1   7 GLU   7 7   7   GLU GLU A ? n 
A 1   8 ALA   8 8   8   ALA ALA A ? n 
A 1   9 LYS   9 9   9   LYS LYS A ? n 
A 1  10 SER  10 10  10  SER SER A ? n 
A 1  11 VAL  11 11  11  VAL VAL A ? n 
A 1  12 SER  12 12  12  SER SER A ? n 
A 1  13 PRO  13 13  13  PRO PRO A ? n 
A 1  14 THR  14 14  14  THR THR A ? n 
A 1  15 TRP  15 15  15  TRP TRP A ? n 
A 1  16 GLN  16 16  16  GLN GLN A ? n 
A 1  17 VAL  17 17  17  VAL VAL A ? n 
A 1  18 ALA  18 18  18  ALA ALA A ? n 
A 1  19 LEU  19 19  19  LEU LEU A ? n 
A 1  20 PHE  20 20  20  PHE PHE A ? n 
A 1  21 GLU  21 21  21  GLU GLU A ? n 
A 1  22 ARG  22 22  22  ARG ARG A ? n 
A 1  23 GLY  23 23  23  GLY GLY A ? n 
A 1  24 ARG  24 24  24  ARG ARG A ? n 
A 1  25 PHE  25 25  25  PHE PHE A ? n 
A 1  26 ASN  26 26  26  ASN ASN A ? n 
A 1  27 CYS  27 27  27  CYS CYS A ? n 
A 1  28 GLY  28 28  28  GLY GLY A ? n 
A 1  29 ALA  29 29  29  ALA ALA A ? n 
A 1  30 SER  30 30  30  SER SER A ? n 
A 1  31 LEU  31 31  31  LEU LEU A ? n 
A 1  32 ILE  32 32  32  ILE ILE A ? n 
A 1  33 SER  33 33  33  SER SER A ? n 
A 1  34 GLU  34 34  34  GLU GLU A ? n 
A 1  35 HIS  35 35  35  HIS HIS A ? n 
A 1  36 TRP  36 36  36  TRP TRP A ? n 
A 1  37 VAL  37 37  37  VAL VAL A ? n 
A 1  38 LEU  38 38  38  LEU LEU A ? n 
A 1  39 SER  39 39  39  SER SER A ? n 
A 1  40 ALA  40 40  40  ALA ALA A ? n 
A 1  41 ALA  41 41  41  ALA ALA A ? n 
A 1  42 HIS  42 42  42  HIS HIS A ? n 
A 1  43 CYS  43 43  43  CYS CYS A ? n 
A 1  44 GLN  44 44  44  GLN GLN A ? n 
A 1  45 THR  45 45  45  THR THR A ? n 
A 1  46 ARG  46 46  46  ARG ARG A ? n 
A 1  47 PHE  47 47  47  PHE PHE A ? n 
A 1  48 MET  48 48  48  MET MET A ? n 
A 1  49 ARG  49 49  49  ARG ARG A ? n 
A 1  50 ALA  50 50  50  ALA ALA A ? n 
A 1  51 ARG  51 51  51  ARG ARG A ? n 
A 1  52 LEU  52 52  52  LEU LEU A ? n 
A 1  53 GLY  53 53  53  GLY GLY A ? n 
A 1  54 GLU  54 54  54  GLU GLU A ? n 
A 1  55 HIS  55 55  55  HIS HIS A ? n 
A 1  56 ASN  56 56  56  ASN ASN A ? n 
A 1  57 LEU  57 57  57  LEU LEU A ? n 
A 1  58 ARG  58 58  58  ARG ARG A ? n 
A 1  59 LYS  59 59  59  LYS LYS A ? n 
A 1  60 ARG  60 60  60  ARG ARG A ? n 
A 1  61 ASP  61 61  61  ASP ASP A ? n 
A 1  62 GLY  62 62  62  GLY GLY A ? n 
A 1  63 PRO  63 63  63  PRO PRO A ? n 
A 1  64 GLU  64 64  64  GLU GLU A ? n 
A 1  65 GLN  65 65  65  GLN GLN A ? n 
A 1  66 LEU  66 66  66  LEU LEU A ? n 
A 1  67 ARG  67 67  67  ARG ARG A ? n 
A 1  68 THR  68 68  68  THR THR A ? n 
A 1  69 LEU  69 69  69  LEU LEU A ? n 
A 1  70 ALA  70 70  70  ALA ALA A ? n 
A 1  71 ARG  71 71  71  ARG ARG A ? n 
A 1  72 ILE  72 72  72  ILE ILE A ? n 
A 1  73 ILE  73 73  73  ILE ILE A ? n 
A 1  74 PRO  74 74  74  PRO PRO A ? n 
A 1  75 HIS  75 75  75  HIS HIS A ? n 
A 1  76 PRO  76 76  76  PRO PRO A ? n 
A 1  77 LEU  77 77  77  LEU LEU A ? n 
A 1  78 TYR  78 78  78  TYR TYR A ? n 
A 1  79 GLU  79 79  79  GLU GLU A ? n 
A 1  80 ALA  80 80  80  ALA ALA A ? n 
A 1  81 HIS  81 81  81  HIS HIS A ? n 
A 1  82 SER  82 82  82  SER SER A ? n 
A 1  83 HIS  83 83  83  HIS HIS A ? n 
A 1  84 ARG  84 84  84  ARG ARG A ? n 
A 1  85 HIS  85 85  85  HIS HIS A ? n 
A 1  86 ASP  86 86  86  ASP ASP A ? n 
A 1  87 VAL  87 87  87  VAL VAL A ? n 
A 1  88 MET  88 88  88  MET MET A ? n 
A 1  89 LEU  89 89  89  LEU LEU A ? n 
A 1  90 LEU  90 90  90  LEU LEU A ? n 
A 1  91 ARG  91 91  91  ARG ARG A ? n 
A 1  92 LEU  92 92  92  LEU LEU A ? n 
A 1  93 THR  93 93  93  THR THR A ? n 
A 1  94 ARG  94 94  94  ARG ARG A ? n 
A 1  95 PRO  95 95  95  PRO PRO A ? n 
A 1  96 ALA  96 96  96  ALA ALA A ? n 
A 1  97 ARG  97 97  97  ARG ARG A ? n 
A 1  98 LEU  98 98  98  LEU LEU A ? n 
A 1  99 SER  99 99  99  SER SER A ? n 
A 1 100 ARG 100 100 100 ARG ARG A ? n 
A 1 101 GLN 101 101 101 GLN GLN A ? n 
A 1 102 VAL 102 102 102 VAL VAL A ? n 
A 1 103 ARG 103 103 103 ARG ARG A ? n 
A 1 104 PRO 104 104 104 PRO PRO A ? n 
A 1 105 VAL 105 105 105 VAL VAL A ? n 
A 1 106 ALA 106 106 106 ALA ALA A ? n 
A 1 107 LEU 107 107 107 LEU LEU A ? n 
A 1 108 PRO 108 108 108 PRO PRO A ? n 
A 1 109 THR 109 109 109 THR THR A ? n 
A 1 110 ARG 110 110 110 ARG ARG A ? n 
A 1 111 CYS 111 111 111 CYS CYS A ? n 
A 1 112 PRO 112 112 112 PRO PRO A ? n 
A 1 113 GLN 113 113 113 GLN GLN A ? n 
A 1 114 PRO 114 114 114 PRO PRO A ? n 
A 1 115 ALA 115 115 115 ALA ALA A ? n 
A 1 116 GLU 116 116 116 GLU GLU A ? n 
A 1 117 ALA 117 117 117 ALA ALA A ? n 
A 1 118 CYS 118 118 118 CYS CYS A ? n 
A 1 119 VAL 119 119 119 VAL VAL A ? n 
A 1 120 VAL 120 120 120 VAL VAL A ? n 
A 1 121 SER 121 121 121 SER SER A ? n 
A 1 122 GLY 122 122 122 GLY GLY A ? n 
A 1 123 TRP 123 123 123 TRP TRP A ? n 
A 1 124 GLY 124 124 124 GLY GLY A ? n 
A 1 125 LEU 125 125 125 LEU LEU A ? n 
A 1 126 VAL 126 126 126 VAL VAL A ? n 
A 1 127 SER 127 127 127 SER SER A ? n 
A 1 128 ASP 128 128 128 ASP ASP A ? n 
A 1 129 HIS 129 129 129 HIS HIS A ? n 
A 1 130 GLN 130 130 130 GLN GLN A ? n 
A 1 131 VAL 131 131 131 VAL VAL A ? n 
A 1 132 SER 132 132 132 SER SER A ? n 
A 1 133 LEU 133 133 133 LEU LEU A ? n 
A 1 134 PRO 134 134 134 PRO PRO A ? n 
A 1 135 ASP 135 135 135 ASP ASP A ? n 
A 1 136 THR 136 136 136 THR THR A ? n 
A 1 137 LEU 137 137 137 LEU LEU A ? n 
A 1 138 HIS 138 138 138 HIS HIS A ? n 
A 1 139 CYS 139 139 139 CYS CYS A ? n 
A 1 140 ALA 140 140 140 ALA ALA A ? n 
A 1 141 ASN 141 141 141 ASN ASN A ? n 
A 1 142 ILE 142 142 142 ILE ILE A ? n 
A 1 143 SER 143 143 143 SER SER A ? n 
A 1 144 VAL 144 144 144 VAL VAL A ? n 
A 1 145 ILE 145 145 145 ILE ILE A ? n 
A 1 146 PRO 146 146 146 PRO PRO A ? n 
A 1 147 ALA 147 147 147 ALA ALA A ? n 
A 1 148 ALA 148 148 148 ALA ALA A ? n 
A 1 149 SER 149 149 149 SER SER A ? n 
A 1 150 CYS 150 150 150 CYS CYS A ? n 
A 1 151 ASN 151 151 151 ASN ASN A ? n 
A 1 152 LYS 152 152 152 LYS LYS A ? n 
A 1 153 ASP 153 153 153 ASP ASP A ? n 
A 1 154 TYR 154 154 154 TYR TYR A ? n 
A 1 155 PRO 155 155 155 PRO PRO A ? n 
A 1 156 GLY 156 156 156 GLY GLY A ? n 
A 1 157 ARG 157 157 157 ARG ARG A ? n 
A 1 158 LEU 158 158 158 LEU LEU A ? n 
A 1 159 VAL 159 159 159 VAL VAL A ? n 
A 1 160 ALA 160 160 160 ALA ALA A ? n 
A 1 161 SER 161 161 161 SER SER A ? n 
A 1 162 MET 162 162 162 MET MET A ? n 
A 1 163 LEU 163 163 163 LEU LEU A ? n 
A 1 164 CYS 164 164 164 CYS CYS A ? n 
A 1 165 ALA 165 165 165 ALA ALA A ? n 
A 1 166 GLY 166 166 166 GLY GLY A ? n 
A 1 167 ALA 167 167 167 ALA ALA A ? n 
A 1 168 GLU 168 168 168 GLU GLU A ? n 
A 1 169 GLY 169 169 169 GLY GLY A ? n 
A 1 170 GLY 170 170 170 GLY GLY A ? n 
A 1 171 GLY 171 171 171 GLY GLY A ? n 
A 1 172 THR 172 172 172 THR THR A ? n 
A 1 173 GLU 173 173 173 GLU GLU A ? n 
A 1 174 SER 174 174 174 SER SER A ? n 
A 1 175 CYS 175 175 175 CYS CYS A ? n 
A 1 176 GLU 176 176 176 GLU GLU A ? n 
A 1 177 GLY 177 177 177 GLY GLY A ? n 
A 1 178 ASP 178 178 178 ASP ASP A ? n 
A 1 179 SER 179 179 179 SER SER A ? n 
A 1 180 GLY 180 180 180 GLY GLY A ? n 
A 1 181 GLY 181 181 181 GLY GLY A ? n 
A 1 182 PRO 182 182 182 PRO PRO A ? n 
A 1 183 LEU 183 183 183 LEU LEU A ? n 
A 1 184 VAL 184 184 184 VAL VAL A ? n 
A 1 185 CYS 185 185 185 CYS CYS A ? n 
A 1 186 ARG 186 186 186 ARG ARG A ? n 
A 1 187 GLY 187 187 187 GLY GLY A ? n 
A 1 188 VAL 188 188 188 VAL VAL A ? n 
A 1 189 LEU 189 189 189 LEU LEU A ? n 
A 1 190 GLN 190 190 190 GLN GLN A ? n 
A 1 191 GLY 191 191 191 GLY GLY A ? n 
A 1 192 ILE 192 192 192 ILE ILE A ? n 
A 1 193 VAL 193 193 193 VAL VAL A ? n 
A 1 194 SER 194 194 194 SER SER A ? n 
A 1 195 TRP 195 195 195 TRP TRP A ? n 
A 1 196 GLY 196 196 196 GLY GLY A ? n 
A 1 197 ASP 197 197 197 ASP ASP A ? n 
A 1 198 VAL 198 198 198 VAL VAL A ? n 
A 1 199 PRO 199 199 199 PRO PRO A ? n 
A 1 200 CYS 200 200 200 CYS CYS A ? n 
A 1 201 ASP 201 201 201 ASP ASP A ? n 
A 1 202 THR 202 202 202 THR THR A ? n 
A 1 203 THR 203 203 203 THR THR A ? n 
A 1 204 THR 204 204 204 THR THR A ? n 
A 1 205 LYS 205 205 205 LYS LYS A ? n 
A 1 206 PRO 206 206 206 PRO PRO A ? n 
A 1 207 GLY 207 207 207 GLY GLY A ? n 
A 1 208 VAL 208 208 208 VAL VAL A ? n 
A 1 209 TYR 209 209 209 TYR TYR A ? n 
A 1 210 THR 210 210 210 THR THR A ? n 
A 1 211 LYS 211 211 211 LYS LYS A ? n 
A 1 212 VAL 212 212 212 VAL VAL A ? n 
A 1 213 CYS 213 213 213 CYS CYS A ? n 
A 1 214 SER 214 214 214 SER SER A ? n 
A 1 215 TYR 215 215 215 TYR TYR A ? n 
A 1 216 LEU 216 216 216 LEU LEU A ? n 
A 1 217 GLU 217 217 217 GLU GLU A ? n 
A 1 218 TRP 218 218 218 TRP TRP A ? n 
A 1 219 ILE 219 219 219 ILE ILE A ? n 
A 1 220 LYS 220 220 220 LYS LYS A ? n 
A 1 221 GLU 221 221 221 GLU GLU A ? n 
A 1 222 THR 222 222 222 THR THR A ? n 
A 1 223 MET 223 223 223 MET MET A ? n 
A 1 224 LYS 224 224 224 LYS LYS A ? n 
A 1 225 ARG 225 225 225 ARG ARG A ? n 
A 1 226 ASN 226 226 226 ASN ASN A ? n 
# 
loop_
_atom_site.group_PDB 
_atom_site.id 
_atom_site.type_symbol 
_atom_site.label_atom_id 
_atom_site.label_alt_id 
_atom_site.label_comp_id 
_atom_site.label_asym_id 
_atom_site.label_entity_id 
_atom_site.label_seq_id 
_atom_site.pdbx_PDB_ins_code 
_atom_site.Cartn_x 
_atom_site.Cartn_y 
_atom_site.Cartn_z 
_atom_site.occupancy 
_atom_site.B_iso_or_equiv 
_atom_site.pdbx_formal_charge 
_atom_site.auth_seq_id 
_atom_site.auth_comp_id 
_atom_site.auth_asym_id 
_atom_site.auth_atom_id 
_atom_site.pdbx_PDB_model_num 
ATOM 1    N N   ? THR A 1   1 ?  -4.979  -4.631 -14.692 1.000 38.030 ? 1   THR A N   1 
ATOM 2    C CA  ? THR A 1   1 ?  -4.983  -5.994 -15.212 1.000 38.030 ? 1   THR A CA  1 
ATOM 3    C C   ? THR A 1   1 ?  -3.860  -6.815 -14.586 1.000 38.030 ? 1   THR A C   1 
ATOM 4    C CB  ? THR A 1   1 ?  -4.840  -6.008 -16.745 1.000 38.030 ? 1   THR A CB  1 
ATOM 5    O O   ? THR A 1   1 ?  -2.715  -6.364 -14.524 1.000 38.030 ? 1   THR A O   1 
ATOM 6    C CG2 ? THR A 1   1 ?  -5.021  -7.416 -17.302 1.000 38.030 ? 1   THR A CG2 1 
ATOM 7    O OG1 ? THR A 1   1 ?  -5.832  -5.148 -17.320 1.000 38.030 ? 1   THR A OG1 1 
ATOM 8    N N   ? LEU A 1   2 ?  -4.123  -7.761 -13.689 1.000 48.810 ? 2   LEU A N   1 
ATOM 9    C CA  ? LEU A 1   2 ?  -3.140  -8.723 -13.202 1.000 48.810 ? 2   LEU A CA  1 
ATOM 10   C C   ? LEU A 1   2 ?  -2.930  -9.845 -14.212 1.000 48.810 ? 2   LEU A C   1 
ATOM 11   C CB  ? LEU A 1   2 ?  -3.582  -9.307 -11.857 1.000 48.810 ? 2   LEU A CB  1 
ATOM 12   O O   ? LEU A 1   2 ?  -3.857 -10.602 -14.508 1.000 48.810 ? 2   LEU A O   1 
ATOM 13   C CG  ? LEU A 1   2 ?  -3.627  -8.334 -10.678 1.000 48.810 ? 2   LEU A CG  1 
ATOM 14   C CD1 ? LEU A 1   2 ?  -4.352  -8.969  -9.495 1.000 48.810 ? 2   LEU A CD1 1 
ATOM 15   C CD2 ? LEU A 1   2 ?  -2.218  -7.908 -10.281 1.000 48.810 ? 2   LEU A CD2 1 
ATOM 16   N N   ? THR A 1   3 ?  -2.214  -9.778 -15.348 1.000 44.400 ? 3   THR A N   1 
ATOM 17   C CA  ? THR A 1   3 ?  -1.876 -10.796 -16.337 1.000 44.400 ? 3   THR A CA  1 
ATOM 18   C C   ? THR A 1   3 ?  -1.205 -11.994 -15.672 1.000 44.400 ? 3   THR A C   1 
ATOM 19   C CB  ? THR A 1   3 ?  -0.953 -10.228 -17.431 1.000 44.400 ? 3   THR A CB  1 
ATOM 20   O O   ? THR A 1   3 ?  -0.483 -11.839 -14.685 1.000 44.400 ? 3   THR A O   1 
ATOM 21   C CG2 ? THR A 1   3 ?  -1.671  -9.169 -18.261 1.000 44.400 ? 3   THR A CG2 1 
ATOM 22   O OG1 ? THR A 1   3 ?   0.199  -9.638 -16.816 1.000 44.400 ? 3   THR A OG1 1 
ATOM 23   N N   ? ARG A 1   4 ?  -1.985 -13.264 -15.498 1.000 51.730 ? 4   ARG A N   1 
ATOM 24   C CA  ? ARG A 1   4 ?  -1.564 -14.514 -14.873 1.000 51.730 ? 4   ARG A CA  1 
ATOM 25   C C   ? ARG A 1   4 ?  -2.025 -14.583 -13.421 1.000 51.730 ? 4   ARG A C   1 
ATOM 26   C CB  ? ARG A 1   4 ?  -0.044 -14.669 -14.948 1.000 51.730 ? 4   ARG A CB  1 
ATOM 27   O O   ? ARG A 1   4 ?  -1.334 -15.147 -12.571 1.000 51.730 ? 4   ARG A O   1 
ATOM 28   C CG  ? ARG A 1   4 ?   0.486 -14.865 -16.360 1.000 51.730 ? 4   ARG A CG  1 
ATOM 29   C CD  ? ARG A 1   4 ?   1.986 -15.125 -16.367 1.000 51.730 ? 4   ARG A CD  1 
ATOM 30   N NE  ? ARG A 1   4 ?   2.501 -15.274 -17.726 1.000 51.730 ? 4   ARG A NE  1 
ATOM 31   N NH1 ? ARG A 1   4 ?   4.628 -15.893 -17.074 1.000 51.730 ? 4   ARG A NH1 1 
ATOM 32   N NH2 ? ARG A 1   4 ?   4.106 -15.739 -19.301 1.000 51.730 ? 4   ARG A NH2 1 
ATOM 33   C CZ  ? ARG A 1   4 ?   3.744 -15.635 -18.031 1.000 51.730 ? 4   ARG A CZ  1 
ATOM 34   N N   ? SER A 1   5 ?  -3.110 -13.801 -13.142 1.000 57.680 ? 5   SER A N   1 
ATOM 35   C CA  ? SER A 1   5 ?  -3.747 -13.771 -11.829 1.000 57.680 ? 5   SER A CA  1 
ATOM 36   C C   ? SER A 1   5 ?  -4.718 -14.935 -11.660 1.000 57.680 ? 5   SER A C   1 
ATOM 37   C CB  ? SER A 1   5 ?  -4.485 -12.448 -11.621 1.000 57.680 ? 5   SER A CB  1 
ATOM 38   O O   ? SER A 1   5 ?  -5.072 -15.603 -12.634 1.000 57.680 ? 5   SER A O   1 
ATOM 39   O OG  ? SER A 1   5 ?  -5.635 -12.378 -12.446 1.000 57.680 ? 5   SER A OG  1 
ATOM 40   N N   ? TRP A 1   6 ?  -4.702 -15.382 -10.514 1.000 66.870 ? 6   TRP A N   1 
ATOM 41   C CA  ? TRP A 1   6 ?  -5.676 -16.411 -10.165 1.000 66.870 ? 6   TRP A CA  1 
ATOM 42   C C   ? TRP A 1   6 ?  -6.712 -15.870  -9.186 1.000 66.870 ? 6   TRP A C   1 
ATOM 43   C CB  ? TRP A 1   6 ?  -4.976 -17.633  -9.564 1.000 66.870 ? 6   TRP A CB  1 
ATOM 44   O O   ? TRP A 1   6 ?  -6.432 -14.938  -8.428 1.000 66.870 ? 6   TRP A O   1 
ATOM 45   C CG  ? TRP A 1   6 ?  -4.228 -17.345  -8.297 1.000 66.870 ? 6   TRP A CG  1 
ATOM 46   C CD1 ? TRP A 1   6 ?  -4.667 -17.542  -7.018 1.000 66.870 ? 6   TRP A CD1 1 
ATOM 47   C CD2 ? TRP A 1   6 ?  -2.908 -16.802  -8.190 1.000 66.870 ? 6   TRP A CD2 1 
ATOM 48   C CE2 ? TRP A 1   6 ?  -2.611 -16.697  -6.813 1.000 66.870 ? 6   TRP A CE2 1 
ATOM 49   C CE3 ? TRP A 1   6 ?  -1.947 -16.395  -9.125 1.000 66.870 ? 6   TRP A CE3 1 
ATOM 50   N NE1 ? TRP A 1   6 ?  -3.699 -17.154  -6.120 1.000 66.870 ? 6   TRP A NE1 1 
ATOM 51   C CH2 ? TRP A 1   6 ?  -0.468 -15.810  -7.284 1.000 66.870 ? 6   TRP A CH2 1 
ATOM 52   C CZ2 ? TRP A 1   6 ?  -1.390 -16.201  -6.348 1.000 66.870 ? 6   TRP A CZ2 1 
ATOM 53   C CZ3 ? TRP A 1   6 ?  -0.733 -15.901  -8.660 1.000 66.870 ? 6   TRP A CZ3 1 
ATOM 54   N N   ? GLU A 1   7 ?  -8.014 -16.246  -9.543 1.000 70.330 ? 7   GLU A N   1 
ATOM 55   C CA  ? GLU A 1   7 ?  -9.034 -15.901  -8.557 1.000 70.330 ? 7   GLU A CA  1 
ATOM 56   C C   ? GLU A 1   7 ?  -8.658 -16.418  -7.171 1.000 70.330 ? 7   GLU A C   1 
ATOM 57   C CB  ? GLU A 1   7 ? -10.397 -16.459  -8.975 1.000 70.330 ? 7   GLU A CB  1 
ATOM 58   O O   ? GLU A 1   7 ?  -8.290 -17.584  -7.017 1.000 70.330 ? 7   GLU A O   1 
ATOM 59   C CG  ? GLU A 1   7 ? -11.538 -16.045  -8.057 1.000 70.330 ? 7   GLU A CG  1 
ATOM 60   C CD  ? GLU A 1   7 ? -12.894 -16.553  -8.520 1.000 70.330 ? 7   GLU A CD  1 
ATOM 61   O OE1 ? GLU A 1   7 ? -13.786 -16.765  -7.668 1.000 70.330 ? 7   GLU A OE1 1 
ATOM 62   O OE2 ? GLU A 1   7 ? -13.066 -16.741  -9.745 1.000 70.330 ? 7   GLU A OE2 1 
ATOM 63   N N   ? ALA A 1   8 ?  -8.552 -15.567  -6.233 1.000 65.630 ? 8   ALA A N   1 
ATOM 64   C CA  ? ALA A 1   8 ?  -8.224 -15.951  -4.862 1.000 65.630 ? 8   ALA A CA  1 
ATOM 65   C C   ? ALA A 1   8 ?  -9.185 -17.020  -4.348 1.000 65.630 ? 8   ALA A C   1 
ATOM 66   C CB  ? ALA A 1   8 ?  -8.251 -14.730  -3.947 1.000 65.630 ? 8   ALA A CB  1 
ATOM 67   O O   ? ALA A 1   8 ? -10.401 -16.903  -4.516 1.000 65.630 ? 8   ALA A O   1 
ATOM 68   N N   ? LYS A 1   9 ?  -8.883 -18.412  -4.241 1.000 54.730 ? 9   LYS A N   1 
ATOM 69   C CA  ? LYS A 1   9 ?  -9.581 -19.534  -3.620 1.000 54.730 ? 9   LYS A CA  1 
ATOM 70   C C   ? LYS A 1   9 ?  -9.632 -19.378  -2.103 1.000 54.730 ? 9   LYS A C   1 
ATOM 71   C CB  ? LYS A 1   9 ?  -8.907 -20.856  -3.988 1.000 54.730 ? 9   LYS A CB  1 
ATOM 72   O O   ? LYS A 1   9 ?  -8.894 -18.573  -1.531 1.000 54.730 ? 9   LYS A O   1 
ATOM 73   C CG  ? LYS A 1   9 ?  -9.178 -21.313  -5.414 1.000 54.730 ? 9   LYS A CG  1 
ATOM 74   C CD  ? LYS A 1   9 ?  -8.556 -22.676  -5.692 1.000 54.730 ? 9   LYS A CD  1 
ATOM 75   C CE  ? LYS A 1   9 ?  -8.722 -23.080  -7.151 1.000 54.730 ? 9   LYS A CE  1 
ATOM 76   N NZ  ? LYS A 1   9 ?  -8.128 -24.423  -7.425 1.000 54.730 ? 9   LYS A NZ  1 
ATOM 77   N N   ? SER A 1  10 ? -10.821 -19.614  -1.281 1.000 43.920 ? 10  SER A N   1 
ATOM 78   C CA  ? SER A 1  10 ? -11.433 -19.623   0.044 1.000 43.920 ? 10  SER A CA  1 
ATOM 79   C C   ? SER A 1  10 ? -10.454 -19.141   1.109 1.000 43.920 ? 10  SER A C   1 
ATOM 80   C CB  ? SER A 1  10 ? -11.931 -21.026   0.395 1.000 43.920 ? 10  SER A CB  1 
ATOM 81   O O   ? SER A 1  10 ? -10.866 -18.685   2.177 1.000 43.920 ? 10  SER A O   1 
ATOM 82   O OG  ? SER A 1  10 ? -10.843 -21.915   0.578 1.000 43.920 ? 10  SER A OG  1 
ATOM 83   N N   ? VAL A 1  11 ?  -9.156 -18.655   0.683 1.000 51.820 ? 11  VAL A N   1 
ATOM 84   C CA  ? VAL A 1  11 ?  -8.355 -17.989   1.705 1.000 51.820 ? 11  VAL A CA  1 
ATOM 85   C C   ? VAL A 1  11 ?  -7.969 -16.591   1.229 1.000 51.820 ? 11  VAL A C   1 
ATOM 86   C CB  ? VAL A 1  11 ?  -7.088 -18.803   2.053 1.000 51.820 ? 11  VAL A CB  1 
ATOM 87   O O   ? VAL A 1  11 ?  -6.926 -16.409   0.596 1.000 51.820 ? 11  VAL A O   1 
ATOM 88   C CG1 ? VAL A 1  11 ?  -6.306 -18.130   3.179 1.000 51.820 ? 11  VAL A CG1 1 
ATOM 89   C CG2 ? VAL A 1  11 ?  -7.462 -20.233   2.438 1.000 51.820 ? 11  VAL A CG2 1 
ATOM 90   N N   ? SER A 1  12 ?  -8.886 -15.908   0.538 1.000 63.350 ? 12  SER A N   1 
ATOM 91   C CA  ? SER A 1  12 ?  -8.799 -14.493   0.191 1.000 63.350 ? 12  SER A CA  1 
ATOM 92   C C   ? SER A 1  12 ?  -7.855 -13.751   1.131 1.000 63.350 ? 12  SER A C   1 
ATOM 93   C CB  ? SER A 1  12 ? -10.184 -13.845   0.230 1.000 63.350 ? 12  SER A CB  1 
ATOM 94   O O   ? SER A 1  12 ?  -7.750 -14.092   2.311 1.000 63.350 ? 12  SER A O   1 
ATOM 95   O OG  ? SER A 1  12 ? -11.040 -14.430  -0.736 1.000 63.350 ? 12  SER A OG  1 
ATOM 96   N N   ? PRO A 1  13 ?  -6.855 -13.053   0.416 1.000 78.860 ? 13  PRO A N   1 
ATOM 97   C CA  ? PRO A 1  13 ?  -6.102 -12.234   1.368 1.000 78.860 ? 13  PRO A CA  1 
ATOM 98   C C   ? PRO A 1  13 ?  -6.997 -11.569   2.412 1.000 78.860 ? 13  PRO A C   1 
ATOM 99   C CB  ? PRO A 1  13 ?  -5.430 -11.186   0.477 1.000 78.860 ? 13  PRO A CB  1 
ATOM 100  O O   ? PRO A 1  13 ?  -7.842 -10.739   2.067 1.000 78.860 ? 13  PRO A O   1 
ATOM 101  C CG  ? PRO A 1  13 ?  -5.629 -11.686  -0.917 1.000 78.860 ? 13  PRO A CG  1 
ATOM 102  C CD  ? PRO A 1  13 ?  -6.793 -12.634  -0.922 1.000 78.860 ? 13  PRO A CD  1 
ATOM 103  N N   ? THR A 1  14 ?  -6.956 -11.998   3.592 1.000 90.090 ? 14  THR A N   1 
ATOM 104  C CA  ? THR A 1  14 ?  -7.829 -11.594   4.688 1.000 90.090 ? 14  THR A CA  1 
ATOM 105  C C   ? THR A 1  14 ?  -7.583 -10.136   5.065 1.000 90.090 ? 14  THR A C   1 
ATOM 106  C CB  ? THR A 1  14 ?  -7.624 -12.488   5.925 1.000 90.090 ? 14  THR A CB  1 
ATOM 107  O O   ? THR A 1  14 ?  -8.395  -9.523   5.762 1.000 90.090 ? 14  THR A O   1 
ATOM 108  C CG2 ? THR A 1  14 ?  -8.009 -13.934   5.628 1.000 90.090 ? 14  THR A CG2 1 
ATOM 109  O OG1 ? THR A 1  14 ?  -6.246 -12.443   6.316 1.000 90.090 ? 14  THR A OG1 1 
ATOM 110  N N   ? TRP A 1  15 ?  -6.507  -9.496   4.466 1.000 94.980 ? 15  TRP A N   1 
ATOM 111  C CA  ? TRP A 1  15 ?  -6.130  -8.129   4.810 1.000 94.980 ? 15  TRP A CA  1 
ATOM 112  C C   ? TRP A 1  15 ?  -6.601  -7.149   3.741 1.000 94.980 ? 15  TRP A C   1 
ATOM 113  C CB  ? TRP A 1  15 ?  -4.614  -8.018   4.990 1.000 94.980 ? 15  TRP A CB  1 
ATOM 114  O O   ? TRP A 1  15 ?  -6.473  -5.933   3.904 1.000 94.980 ? 15  TRP A O   1 
ATOM 115  C CG  ? TRP A 1  15 ?  -3.822  -8.705   3.919 1.000 94.980 ? 15  TRP A CG  1 
ATOM 116  C CD1 ? TRP A 1  15 ?  -3.489  -8.205   2.691 1.000 94.980 ? 15  TRP A CD1 1 
ATOM 117  C CD2 ? TRP A 1  15 ?  -3.267 -10.023   3.979 1.000 94.980 ? 15  TRP A CD2 1 
ATOM 118  C CE2 ? TRP A 1  15 ?  -2.609 -10.256   2.751 1.000 94.980 ? 15  TRP A CE2 1 
ATOM 119  C CE3 ? TRP A 1  15 ?  -3.261 -11.030   4.954 1.000 94.980 ? 15  TRP A CE3 1 
ATOM 120  N NE1 ? TRP A 1  15 ?  -2.759  -9.132   1.984 1.000 94.980 ? 15  TRP A NE1 1 
ATOM 121  C CH2 ? TRP A 1  15 ?  -1.961 -12.424   3.443 1.000 94.980 ? 15  TRP A CH2 1 
ATOM 122  C CZ2 ? TRP A 1  15 ?  -1.951 -11.456   2.473 1.000 94.980 ? 15  TRP A CZ2 1 
ATOM 123  C CZ3 ? TRP A 1  15 ?  -2.606 -12.224   4.674 1.000 94.980 ? 15  TRP A CZ3 1 
ATOM 124  N N   ? GLN A 1  16 ?  -7.074  -7.657   2.619 1.000 94.680 ? 16  GLN A N   1 
ATOM 125  C CA  ? GLN A 1  16 ?  -7.465  -6.797   1.507 1.000 94.680 ? 16  GLN A CA  1 
ATOM 126  C C   ? GLN A 1  16 ?  -8.728  -6.007   1.839 1.000 94.680 ? 16  GLN A C   1 
ATOM 127  C CB  ? GLN A 1  16 ?  -7.682  -7.624   0.239 1.000 94.680 ? 16  GLN A CB  1 
ATOM 128  O O   ? GLN A 1  16 ?  -9.731  -6.581   2.268 1.000 94.680 ? 16  GLN A O   1 
ATOM 129  C CG  ? GLN A 1  16 ?  -8.010  -6.789  -0.992 1.000 94.680 ? 16  GLN A CG  1 
ATOM 130  C CD  ? GLN A 1  16 ?  -6.824  -5.985  -1.489 1.000 94.680 ? 16  GLN A CD  1 
ATOM 131  N NE2 ? GLN A 1  16 ?  -6.991  -5.325  -2.630 1.000 94.680 ? 16  GLN A NE2 1 
ATOM 132  O OE1 ? GLN A 1  16 ?  -5.766  -5.957  -0.852 1.000 94.680 ? 16  GLN A OE1 1 
ATOM 133  N N   ? VAL A 1  17 ?  -8.653  -4.673   1.562 1.000 95.650 ? 17  VAL A N   1 
ATOM 134  C CA  ? VAL A 1  17 ?  -9.768  -3.771   1.833 1.000 95.650 ? 17  VAL A CA  1 
ATOM 135  C C   ? VAL A 1  17 ? -10.190  -3.069   0.544 1.000 95.650 ? 17  VAL A C   1 
ATOM 136  C CB  ? VAL A 1  17 ?  -9.405  -2.729   2.914 1.000 95.650 ? 17  VAL A CB  1 
ATOM 137  O O   ? VAL A 1  17 ?  -9.343  -2.613  -0.227 1.000 95.650 ? 17  VAL A O   1 
ATOM 138  C CG1 ? VAL A 1  17 ? -10.562  -1.755   3.135 1.000 95.650 ? 17  VAL A CG1 1 
ATOM 139  C CG2 ? VAL A 1  17 ?  -9.032  -3.425   4.221 1.000 95.650 ? 17  VAL A CG2 1 
ATOM 140  N N   ? ALA A 1  18 ? -11.506  -3.045   0.353 1.000 94.600 ? 18  ALA A N   1 
ATOM 141  C CA  ? ALA A 1  18 ? -12.061  -2.287  -0.765 1.000 94.600 ? 18  ALA A CA  1 
ATOM 142  C C   ? ALA A 1  18 ? -12.544  -0.912  -0.310 1.000 94.600 ? 18  ALA A C   1 
ATOM 143  C CB  ? ALA A 1  18 ? -13.205  -3.060  -1.416 1.000 94.600 ? 18  ALA A CB  1 
ATOM 144  O O   ? ALA A 1  18 ? -13.345  -0.806   0.622 1.000 94.600 ? 18  ALA A O   1 
ATOM 145  N N   ? LEU A 1  19 ? -11.990   0.076  -0.991 1.000 95.240 ? 19  LEU A N   1 
ATOM 146  C CA  ? LEU A 1  19 ? -12.457   1.434  -0.733 1.000 95.240 ? 19  LEU A CA  1 
ATOM 147  C C   ? LEU A 1  19 ? -13.509   1.850  -1.755 1.000 95.240 ? 19  LEU A C   1 
ATOM 148  C CB  ? LEU A 1  19 ? -11.284   2.418  -0.761 1.000 95.240 ? 19  LEU A CB  1 
ATOM 149  O O   ? LEU A 1  19 ? -13.294   1.719  -2.962 1.000 95.240 ? 19  LEU A O   1 
ATOM 150  C CG  ? LEU A 1  19 ? -10.170   2.173   0.258 1.000 95.240 ? 19  LEU A CG  1 
ATOM 151  C CD1 ? LEU A 1  19 ?  -9.062   3.208   0.090 1.000 95.240 ? 19  LEU A CD1 1 
ATOM 152  C CD2 ? LEU A 1  19 ? -10.726   2.204   1.677 1.000 95.240 ? 19  LEU A CD2 1 
ATOM 153  N N   ? PHE A 1  20 ? -14.653   2.358  -1.207 1.000 93.150 ? 20  PHE A N   1 
ATOM 154  C CA  ? PHE A 1  20 ? -15.769   2.749  -2.062 1.000 93.150 ? 20  PHE A CA  1 
ATOM 155  C C   ? PHE A 1  20 ? -16.005   4.252  -1.990 1.000 93.150 ? 20  PHE A C   1 
ATOM 156  C CB  ? PHE A 1  20 ? -17.043   1.997  -1.661 1.000 93.150 ? 20  PHE A CB  1 
ATOM 157  O O   ? PHE A 1  20 ? -15.842   4.862  -0.931 1.000 93.150 ? 20  PHE A O   1 
ATOM 158  C CG  ? PHE A 1  20 ? -17.082   0.572  -2.141 1.000 93.150 ? 20  PHE A CG  1 
ATOM 159  C CD1 ? PHE A 1  20 ? -17.838   0.219  -3.253 1.000 93.150 ? 20  PHE A CD1 1 
ATOM 160  C CD2 ? PHE A 1  20 ? -16.363  -0.416  -1.481 1.000 93.150 ? 20  PHE A CD2 1 
ATOM 161  C CE1 ? PHE A 1  20 ? -17.877  -1.100  -3.699 1.000 93.150 ? 20  PHE A CE1 1 
ATOM 162  C CE2 ? PHE A 1  20 ? -16.397  -1.736  -1.921 1.000 93.150 ? 20  PHE A CE2 1 
ATOM 163  C CZ  ? PHE A 1  20 ? -17.155  -2.076  -3.030 1.000 93.150 ? 20  PHE A CZ  1 
ATOM 164  N N   ? GLU A 1  21 ? -16.359   4.731  -3.163 1.000 91.880 ? 21  GLU A N   1 
ATOM 165  C CA  ? GLU A 1  21 ? -16.863   6.098  -3.247 1.000 91.880 ? 21  GLU A CA  1 
ATOM 166  C C   ? GLU A 1  21 ? -18.275   6.131  -3.826 1.000 91.880 ? 21  GLU A C   1 
ATOM 167  C CB  ? GLU A 1  21 ? -15.928   6.965  -4.093 1.000 91.880 ? 21  GLU A CB  1 
ATOM 168  O O   ? GLU A 1  21 ? -18.499   5.692  -4.955 1.000 91.880 ? 21  GLU A O   1 
ATOM 169  C CG  ? GLU A 1  21 ? -16.393   8.406  -4.244 1.000 91.880 ? 21  GLU A CG  1 
ATOM 170  C CD  ? GLU A 1  21 ? -15.446   9.259  -5.072 1.000 91.880 ? 21  GLU A CD  1 
ATOM 171  O OE1 ? GLU A 1  21 ? -15.355  10.483  -4.823 1.000 91.880 ? 21  GLU A OE1 1 
ATOM 172  O OE2 ? GLU A 1  21 ? -14.789   8.700  -5.979 1.000 91.880 ? 21  GLU A OE2 1 
ATOM 173  N N   ? ARG A 1  22 ? -19.226   6.608  -3.061 1.000 89.450 ? 22  ARG A N   1 
ATOM 174  C CA  ? ARG A 1  22 ? -20.625   6.681  -3.468 1.000 89.450 ? 22  ARG A CA  1 
ATOM 175  C C   ? ARG A 1  22 ? -21.087   5.364  -4.082 1.000 89.450 ? 22  ARG A C   1 
ATOM 176  C CB  ? ARG A 1  22 ? -20.836   7.825  -4.463 1.000 89.450 ? 22  ARG A CB  1 
ATOM 177  O O   ? ARG A 1  22 ? -21.719   5.353  -5.140 1.000 89.450 ? 22  ARG A O   1 
ATOM 178  C CG  ? ARG A 1  22 ? -20.581   9.205  -3.879 1.000 89.450 ? 22  ARG A CG  1 
ATOM 179  C CD  ? ARG A 1  22 ? -20.863  10.307  -4.891 1.000 89.450 ? 22  ARG A CD  1 
ATOM 180  N NE  ? ARG A 1  22 ? -20.507  11.623  -4.367 1.000 89.450 ? 22  ARG A NE  1 
ATOM 181  N NH1 ? ARG A 1  22 ? -21.416  12.800  -6.135 1.000 89.450 ? 22  ARG A NH1 1 
ATOM 182  N NH2 ? ARG A 1  22 ? -20.409  13.917  -4.405 1.000 89.450 ? 22  ARG A NH2 1 
ATOM 183  C CZ  ? ARG A 1  22 ? -20.779  12.777  -4.971 1.000 89.450 ? 22  ARG A CZ  1 
ATOM 184  N N   ? GLY A 1  23 ? -20.696   4.197  -3.499 1.000 85.650 ? 23  GLY A N   1 
ATOM 185  C CA  ? GLY A 1  23 ? -21.246   2.903  -3.871 1.000 85.650 ? 23  GLY A CA  1 
ATOM 186  C C   ? GLY A 1  23 ? -20.477   2.228  -4.991 1.000 85.650 ? 23  GLY A C   1 
ATOM 187  O O   ? GLY A 1  23 ? -20.816   1.116  -5.401 1.000 85.650 ? 23  GLY A O   1 
ATOM 188  N N   ? ARG A 1  24 ? -19.379   2.956  -5.424 1.000 88.700 ? 24  ARG A N   1 
ATOM 189  C CA  ? ARG A 1  24 ? -18.535   2.413  -6.484 1.000 88.700 ? 24  ARG A CA  1 
ATOM 190  C C   ? ARG A 1  24 ? -17.120   2.155  -5.979 1.000 88.700 ? 24  ARG A C   1 
ATOM 191  C CB  ? ARG A 1  24 ? -18.498   3.364  -7.683 1.000 88.700 ? 24  ARG A CB  1 
ATOM 192  O O   ? ARG A 1  24 ? -16.564   2.965  -5.233 1.000 88.700 ? 24  ARG A O   1 
ATOM 193  C CG  ? ARG A 1  24 ? -19.838   3.522  -8.385 1.000 88.700 ? 24  ARG A CG  1 
ATOM 194  C CD  ? ARG A 1  24 ? -19.721   4.382  -9.635 1.000 88.700 ? 24  ARG A CD  1 
ATOM 195  N NE  ? ARG A 1  24 ? -21.012   4.551 -10.295 1.000 88.700 ? 24  ARG A NE  1 
ATOM 196  N NH1 ? ARG A 1  24 ? -20.122   5.184 -12.331 1.000 88.700 ? 24  ARG A NH1 1 
ATOM 197  N NH2 ? ARG A 1  24 ? -22.394   5.051 -12.061 1.000 88.700 ? 24  ARG A NH2 1 
ATOM 198  C CZ  ? ARG A 1  24 ? -21.173   4.928 -11.561 1.000 88.700 ? 24  ARG A CZ  1 
ATOM 199  N N   ? PHE A 1  25 ? -16.616   0.959  -6.389 1.000 89.930 ? 25  PHE A N   1 
ATOM 200  C CA  ? PHE A 1  25 ? -15.239   0.640  -6.031 1.000 89.930 ? 25  PHE A CA  1 
ATOM 201  C C   ? PHE A 1  25 ? -14.287   1.722  -6.525 1.000 89.930 ? 25  PHE A C   1 
ATOM 202  C CB  ? PHE A 1  25 ? -14.834  -0.720  -6.610 1.000 89.930 ? 25  PHE A CB  1 
ATOM 203  O O   ? PHE A 1  25 ? -14.332   2.110  -7.694 1.000 89.930 ? 25  PHE A O   1 
ATOM 204  C CG  ? PHE A 1  25 ? -13.381  -1.056  -6.409 1.000 89.930 ? 25  PHE A CG  1 
ATOM 205  C CD1 ? PHE A 1  25 ? -12.473  -0.932  -7.453 1.000 89.930 ? 25  PHE A CD1 1 
ATOM 206  C CD2 ? PHE A 1  25 ? -12.923  -1.497  -5.174 1.000 89.930 ? 25  PHE A CD2 1 
ATOM 207  C CE1 ? PHE A 1  25 ? -11.128  -1.243  -7.270 1.000 89.930 ? 25  PHE A CE1 1 
ATOM 208  C CE2 ? PHE A 1  25 ? -11.580  -1.810  -4.983 1.000 89.930 ? 25  PHE A CE2 1 
ATOM 209  C CZ  ? PHE A 1  25 ? -10.684  -1.683  -6.033 1.000 89.930 ? 25  PHE A CZ  1 
ATOM 210  N N   ? ASN A 1  26 ? -13.461   2.267  -5.590 1.000 91.150 ? 26  ASN A N   1 
ATOM 211  C CA  ? ASN A 1  26 ? -12.495   3.319  -5.891 1.000 91.150 ? 26  ASN A CA  1 
ATOM 212  C C   ? ASN A 1  26 ? -11.070   2.776  -5.930 1.000 91.150 ? 26  ASN A C   1 
ATOM 213  C CB  ? ASN A 1  26 ? -12.604   4.455  -4.873 1.000 91.150 ? 26  ASN A CB  1 
ATOM 214  O O   ? ASN A 1  26 ? -10.381   2.899  -6.944 1.000 91.150 ? 26  ASN A O   1 
ATOM 215  C CG  ? ASN A 1  26 ? -11.642   5.591  -5.161 1.000 91.150 ? 26  ASN A CG  1 
ATOM 216  N ND2 ? ASN A 1  26 ? -10.890   6.003  -4.147 1.000 91.150 ? 26  ASN A ND2 1 
ATOM 217  O OD1 ? ASN A 1  26 ? -11.576   6.095  -6.285 1.000 91.150 ? 26  ASN A OD1 1 
ATOM 218  N N   ? CYS A 1  27 ? -10.572   2.234  -4.830 1.000 94.050 ? 27  CYS A N   1 
ATOM 219  C CA  ? CYS A 1  27 ?  -9.212   1.732  -4.666 1.000 94.050 ? 27  CYS A CA  1 
ATOM 220  C C   ? CYS A 1  27 ?  -9.178   0.553  -3.702 1.000 94.050 ? 27  CYS A C   1 
ATOM 221  C CB  ? CYS A 1  27 ?  -8.288   2.841  -4.163 1.000 94.050 ? 27  CYS A CB  1 
ATOM 222  O O   ? CYS A 1  27 ? -10.139   0.319  -2.967 1.000 94.050 ? 27  CYS A O   1 
ATOM 223  S SG  ? CYS A 1  27 ?  -7.776   4.001  -5.448 1.000 94.050 ? 27  CYS A SG  1 
ATOM 224  N N   ? GLY A 1  28 ?  -8.061  -0.153  -3.805 1.000 94.770 ? 28  GLY A N   1 
ATOM 225  C CA  ? GLY A 1  28 ?  -7.775  -1.138  -2.775 1.000 94.770 ? 28  GLY A CA  1 
ATOM 226  C C   ? GLY A 1  28 ?  -7.050  -0.556  -1.576 1.000 94.770 ? 28  GLY A C   1 
ATOM 227  O O   ? GLY A 1  28 ?  -6.602   0.592  -1.613 1.000 94.770 ? 28  GLY A O   1 
ATOM 228  N N   ? ALA A 1  29 ?  -6.861  -1.330  -0.503 1.000 96.990 ? 29  ALA A N   1 
ATOM 229  C CA  ? ALA A 1  29 ?  -6.145  -0.982   0.722 1.000 96.990 ? 29  ALA A CA  1 
ATOM 230  C C   ? ALA A 1  29 ?  -5.793  -2.231   1.525 1.000 96.990 ? 29  ALA A C   1 
ATOM 231  C CB  ? ALA A 1  29 ?  -6.978  -0.025   1.571 1.000 96.990 ? 29  ALA A CB  1 
ATOM 232  O O   ? ALA A 1  29 ?  -6.081  -3.352   1.099 1.000 96.990 ? 29  ALA A O   1 
ATOM 233  N N   ? SER A 1  30 ?  -5.037  -1.938   2.691 1.000 97.680 ? 30  SER A N   1 
ATOM 234  C CA  ? SER A 1  30 ?  -4.653  -3.031   3.578 1.000 97.680 ? 30  SER A CA  1 
ATOM 235  C C   ? SER A 1  30 ?  -5.049  -2.737   5.021 1.000 97.680 ? 30  SER A C   1 
ATOM 236  C CB  ? SER A 1  30 ?  -3.148  -3.287   3.495 1.000 97.680 ? 30  SER A CB  1 
ATOM 237  O O   ? SER A 1  30 ?  -4.814  -1.636   5.522 1.000 97.680 ? 30  SER A O   1 
ATOM 238  O OG  ? SER A 1  30 ?  -2.745  -3.487   2.151 1.000 97.680 ? 30  SER A OG  1 
ATOM 239  N N   ? LEU A 1  31 ?  -5.720  -3.735   5.573 1.000 98.110 ? 31  LEU A N   1 
ATOM 240  C CA  ? LEU A 1  31 ?  -5.942  -3.656   7.013 1.000 98.110 ? 31  LEU A CA  1 
ATOM 241  C C   ? LEU A 1  31 ?  -4.644  -3.895   7.777 1.000 98.110 ? 31  LEU A C   1 
ATOM 242  C CB  ? LEU A 1  31 ?  -6.999  -4.673   7.449 1.000 98.110 ? 31  LEU A CB  1 
ATOM 243  O O   ? LEU A 1  31 ?  -4.036  -4.961   7.657 1.000 98.110 ? 31  LEU A O   1 
ATOM 244  C CG  ? LEU A 1  31 ?  -7.410  -4.635   8.922 1.000 98.110 ? 31  LEU A CG  1 
ATOM 245  C CD1 ? LEU A 1  31 ?  -8.125  -3.325   9.239 1.000 98.110 ? 31  LEU A CD1 1 
ATOM 246  C CD2 ? LEU A 1  31 ?  -8.295  -5.829   9.262 1.000 98.110 ? 31  LEU A CD2 1 
ATOM 247  N N   ? ILE A 1  32 ?  -4.175  -2.894   8.646 1.000 98.120 ? 32  ILE A N   1 
ATOM 248  C CA  ? ILE A 1  32 ?  -2.870  -3.017   9.286 1.000 98.120 ? 32  ILE A CA  1 
ATOM 249  C C   ? ILE A 1  32 ?  -3.040  -3.049  10.803 1.000 98.120 ? 32  ILE A C   1 
ATOM 250  C CB  ? ILE A 1  32 ?  -1.928  -1.863   8.876 1.000 98.120 ? 32  ILE A CB  1 
ATOM 251  O O   ? ILE A 1  32 ?  -2.082  -3.304  11.536 1.000 98.120 ? 32  ILE A O   1 
ATOM 252  C CG1 ? ILE A 1  32 ?  -2.560  -0.510   9.224 1.000 98.120 ? 32  ILE A CG1 1 
ATOM 253  C CG2 ? ILE A 1  32 ?  -1.593  -1.943   7.384 1.000 98.120 ? 32  ILE A CG2 1 
ATOM 254  C CD1 ? ILE A 1  32 ?  -1.596   0.665   9.131 1.000 98.120 ? 32  ILE A CD1 1 
ATOM 255  N N   ? SER A 1  33 ?  -4.307  -2.833  11.346 1.000 97.580 ? 33  SER A N   1 
ATOM 256  C CA  ? SER A 1  33 ?  -4.802  -3.012  12.707 1.000 97.580 ? 33  SER A CA  1 
ATOM 257  C C   ? SER A 1  33 ?  -6.327  -3.028  12.744 1.000 97.580 ? 33  SER A C   1 
ATOM 258  C CB  ? SER A 1  33 ?  -4.273  -1.906  13.620 1.000 97.580 ? 33  SER A CB  1 
ATOM 259  O O   ? SER A 1  33 ?  -6.979  -2.843  11.714 1.000 97.580 ? 33  SER A O   1 
ATOM 260  O OG  ? SER A 1  33 ?  -5.014  -0.710  13.443 1.000 97.580 ? 33  SER A OG  1 
ATOM 261  N N   ? GLU A 1  34 ?  -6.908  -3.282  13.956 1.000 97.450 ? 34  GLU A N   1 
ATOM 262  C CA  ? GLU A 1  34 ?  -8.364  -3.318  14.060 1.000 97.450 ? 34  GLU A CA  1 
ATOM 263  C C   ? GLU A 1  34 ?  -8.975  -1.962  13.717 1.000 97.450 ? 34  GLU A C   1 
ATOM 264  C CB  ? GLU A 1  34 ?  -8.793  -3.747  15.465 1.000 97.450 ? 34  GLU A CB  1 
ATOM 265  O O   ? GLU A 1  34 ? -10.143  -1.881  13.332 1.000 97.450 ? 34  GLU A O   1 
ATOM 266  C CG  ? GLU A 1  34 ?  -8.447  -5.191  15.799 1.000 97.450 ? 34  GLU A CG  1 
ATOM 267  C CD  ? GLU A 1  34 ?  -8.902  -5.612  17.188 1.000 97.450 ? 34  GLU A CD  1 
ATOM 268  O OE1 ? GLU A 1  34 ?  -8.947  -6.831  17.468 1.000 97.450 ? 34  GLU A OE1 1 
ATOM 269  O OE2 ? GLU A 1  34 ?  -9.217  -4.715  18.001 1.000 97.450 ? 34  GLU A OE2 1 
ATOM 270  N N   ? HIS A 1  35 ?  -8.116  -0.905  13.757 1.000 97.990 ? 35  HIS A N   1 
ATOM 271  C CA  ? HIS A 1  35 ?  -8.655   0.440  13.591 1.000 97.990 ? 35  HIS A CA  1 
ATOM 272  C C   ? HIS A 1  35 ?  -8.085   1.113  12.347 1.000 97.990 ? 35  HIS A C   1 
ATOM 273  C CB  ? HIS A 1  35 ?  -8.361   1.291  14.828 1.000 97.990 ? 35  HIS A CB  1 
ATOM 274  O O   ? HIS A 1  35 ?  -8.537   2.192  11.957 1.000 97.990 ? 35  HIS A O   1 
ATOM 275  C CG  ? HIS A 1  35 ?  -9.175   0.911  16.025 1.000 97.990 ? 35  HIS A CG  1 
ATOM 276  C CD2 ? HIS A 1  35 ? -10.330   1.421  16.513 1.000 97.990 ? 35  HIS A CD2 1 
ATOM 277  N ND1 ? HIS A 1  35 ?  -8.815  -0.112  16.875 1.000 97.990 ? 35  HIS A ND1 1 
ATOM 278  C CE1 ? HIS A 1  35 ?  -9.717  -0.215  17.836 1.000 97.990 ? 35  HIS A CE1 1 
ATOM 279  N NE2 ? HIS A 1  35 ? -10.646   0.704  17.640 1.000 97.990 ? 35  HIS A NE2 1 
ATOM 280  N N   ? TRP A 1  36 ?  -7.074   0.514  11.772 1.000 98.420 ? 36  TRP A N   1 
ATOM 281  C CA  ? TRP A 1  36 ?  -6.359   1.308  10.779 1.000 98.420 ? 36  TRP A CA  1 
ATOM 282  C C   ? TRP A 1  36 ?  -6.244   0.553   9.459 1.000 98.420 ? 36  TRP A C   1 
ATOM 283  C CB  ? TRP A 1  36 ?  -4.965   1.682  11.291 1.000 98.420 ? 36  TRP A CB  1 
ATOM 284  O O   ? TRP A 1  36 ?  -5.964  -0.648   9.445 1.000 98.420 ? 36  TRP A O   1 
ATOM 285  C CG  ? TRP A 1  36 ?  -4.974   2.688  12.402 1.000 98.420 ? 36  TRP A CG  1 
ATOM 286  C CD1 ? TRP A 1  36 ?  -4.888   2.436  13.743 1.000 98.420 ? 36  TRP A CD1 1 
ATOM 287  C CD2 ? TRP A 1  36 ?  -5.081   4.109  12.267 1.000 98.420 ? 36  TRP A CD2 1 
ATOM 288  C CE2 ? TRP A 1  36 ?  -5.052   4.656  13.569 1.000 98.420 ? 36  TRP A CE2 1 
ATOM 289  C CE3 ? TRP A 1  36 ?  -5.197   4.973  11.170 1.000 98.420 ? 36  TRP A CE3 1 
ATOM 290  N NE1 ? TRP A 1  36 ?  -4.934   3.615  14.450 1.000 98.420 ? 36  TRP A NE1 1 
ATOM 291  C CH2 ? TRP A 1  36 ?  -5.248   6.854  12.713 1.000 98.420 ? 36  TRP A CH2 1 
ATOM 292  C CZ2 ? TRP A 1  36 ?  -5.135   6.030  13.804 1.000 98.420 ? 36  TRP A CZ2 1 
ATOM 293  C CZ3 ? TRP A 1  36 ?  -5.279   6.341  11.406 1.000 98.420 ? 36  TRP A CZ3 1 
ATOM 294  N N   ? VAL A 1  37 ?  -6.479   1.309   8.372 1.000 98.360 ? 37  VAL A N   1 
ATOM 295  C CA  ? VAL A 1  37 ?  -6.325   0.878   6.987 1.000 98.360 ? 37  VAL A CA  1 
ATOM 296  C C   ? VAL A 1  37 ?  -5.256   1.722   6.297 1.000 98.360 ? 37  VAL A C   1 
ATOM 297  C CB  ? VAL A 1  37 ?  -7.659   0.970   6.212 1.000 98.360 ? 37  VAL A CB  1 
ATOM 298  O O   ? VAL A 1  37 ?  -5.183   2.935   6.509 1.000 98.360 ? 37  VAL A O   1 
ATOM 299  C CG1 ? VAL A 1  37 ?  -7.451   0.633   4.737 1.000 98.360 ? 37  VAL A CG1 1 
ATOM 300  C CG2 ? VAL A 1  37 ?  -8.701   0.042   6.833 1.000 98.360 ? 37  VAL A CG2 1 
ATOM 301  N N   ? LEU A 1  38 ?  -4.427   1.003   5.501 1.000 98.470 ? 38  LEU A N   1 
ATOM 302  C CA  ? LEU A 1  38 ?  -3.354   1.667   4.769 1.000 98.470 ? 38  LEU A CA  1 
ATOM 303  C C   ? LEU A 1  38 ?  -3.615   1.624   3.267 1.000 98.470 ? 38  LEU A C   1 
ATOM 304  C CB  ? LEU A 1  38 ?  -2.006   1.013   5.084 1.000 98.470 ? 38  LEU A CB  1 
ATOM 305  O O   ? LEU A 1  38 ?  -3.885   0.558   2.709 1.000 98.470 ? 38  LEU A O   1 
ATOM 306  C CG  ? LEU A 1  38 ?  -0.762   1.757   4.596 1.000 98.470 ? 38  LEU A CG  1 
ATOM 307  C CD1 ? LEU A 1  38 ?  -0.616   3.085   5.331 1.000 98.470 ? 38  LEU A CD1 1 
ATOM 308  C CD2 ? LEU A 1  38 ?   0.483   0.897   4.783 1.000 98.470 ? 38  LEU A CD2 1 
ATOM 309  N N   ? SER A 1  39 ?  -3.528   2.811   2.580 1.000 98.070 ? 39  SER A N   1 
ATOM 310  C CA  ? SER A 1  39 ?  -3.796   2.923   1.150 1.000 98.070 ? 39  SER A CA  1 
ATOM 311  C C   ? SER A 1  39 ?  -2.909   3.981   0.502 1.000 98.070 ? 39  SER A C   1 
ATOM 312  C CB  ? SER A 1  39 ?  -5.268   3.260   0.904 1.000 98.070 ? 39  SER A CB  1 
ATOM 313  O O   ? SER A 1  39 ?  -2.091   4.610   1.177 1.000 98.070 ? 39  SER A O   1 
ATOM 314  O OG  ? SER A 1  39 ?  -5.583   3.162  -0.474 1.000 98.070 ? 39  SER A OG  1 
ATOM 315  N N   ? ALA A 1  40 ?  -3.049   4.112  -0.770 1.000 97.740 ? 40  ALA A N   1 
ATOM 316  C CA  ? ALA A 1  40 ?  -2.354   5.172  -1.496 1.000 97.740 ? 40  ALA A CA  1 
ATOM 317  C C   ? ALA A 1  40 ?  -3.055   6.515  -1.310 1.000 97.740 ? 40  ALA A C   1 
ATOM 318  C CB  ? ALA A 1  40 ?  -2.258   4.827  -2.980 1.000 97.740 ? 40  ALA A CB  1 
ATOM 319  O O   ? ALA A 1  40 ?  -4.286   6.586  -1.323 1.000 97.740 ? 40  ALA A O   1 
ATOM 320  N N   ? ALA A 1  41 ?  -2.264   7.557  -1.201 1.000 97.620 ? 41  ALA A N   1 
ATOM 321  C CA  ? ALA A 1  41 ?  -2.805   8.898  -0.989 1.000 97.620 ? 41  ALA A CA  1 
ATOM 322  C C   ? ALA A 1  41 ?  -3.559   9.386  -2.222 1.000 97.620 ? 41  ALA A C   1 
ATOM 323  C CB  ? ALA A 1  41 ?  -1.685   9.873  -0.633 1.000 97.620 ? 41  ALA A CB  1 
ATOM 324  O O   ? ALA A 1  41 ?  -4.506  10.168  -2.109 1.000 97.620 ? 41  ALA A O   1 
ATOM 325  N N   ? HIS A 1  42 ?  -3.156   8.971  -3.368 1.000 95.500 ? 42  HIS A N   1 
ATOM 326  C CA  ? HIS A 1  42 ?  -3.784   9.422  -4.605 1.000 95.500 ? 42  HIS A CA  1 
ATOM 327  C C   ? HIS A 1  42 ?  -5.179   8.826  -4.763 1.000 95.500 ? 42  HIS A C   1 
ATOM 328  C CB  ? HIS A 1  42 ?  -2.918   9.055  -5.811 1.000 95.500 ? 42  HIS A CB  1 
ATOM 329  O O   ? HIS A 1  42 ?  -5.937   9.235  -5.645 1.000 95.500 ? 42  HIS A O   1 
ATOM 330  C CG  ? HIS A 1  42 ?  -2.996   7.611  -6.190 1.000 95.500 ? 42  HIS A CG  1 
ATOM 331  C CD2 ? HIS A 1  42 ?  -3.871   6.945  -6.980 1.000 95.500 ? 42  HIS A CD2 1 
ATOM 332  N ND1 ? HIS A 1  42 ?  -2.096   6.672  -5.734 1.000 95.500 ? 42  HIS A ND1 1 
ATOM 333  C CE1 ? HIS A 1  42 ?  -2.415   5.488  -6.230 1.000 95.500 ? 42  HIS A CE1 1 
ATOM 334  N NE2 ? HIS A 1  42 ?  -3.488   5.626  -6.989 1.000 95.500 ? 42  HIS A NE2 1 
ATOM 335  N N   ? CYS A 1  43 ?  -5.592   7.970  -3.795 1.000 95.290 ? 43  CYS A N   1 
ATOM 336  C CA  ? CYS A 1  43 ?  -6.901   7.326  -3.812 1.000 95.290 ? 43  CYS A CA  1 
ATOM 337  C C   ? CYS A 1  43 ?  -7.936   8.177  -3.087 1.000 95.290 ? 43  CYS A C   1 
ATOM 338  C CB  ? CYS A 1  43 ?  -6.825   5.941  -3.171 1.000 95.290 ? 43  CYS A CB  1 
ATOM 339  O O   ? CYS A 1  43 ?  -9.131   7.875  -3.125 1.000 95.290 ? 43  CYS A O   1 
ATOM 340  S SG  ? CYS A 1  43 ?  -6.045   4.694  -4.220 1.000 95.290 ? 43  CYS A SG  1 
ATOM 341  N N   ? GLN A 1  44 ?  -7.519   9.232  -2.473 1.000 95.400 ? 44  GLN A N   1 
ATOM 342  C CA  ? GLN A 1  44 ?  -8.374  10.025  -1.596 1.000 95.400 ? 44  GLN A CA  1 
ATOM 343  C C   ? GLN A 1  44 ?  -9.515  10.672  -2.377 1.000 95.400 ? 44  GLN A C   1 
ATOM 344  C CB  ? GLN A 1  44 ?  -7.557  11.099  -0.876 1.000 95.400 ? 44  GLN A CB  1 
ATOM 345  O O   ? GLN A 1  44 ?  -9.288  11.288  -3.421 1.000 95.400 ? 44  GLN A O   1 
ATOM 346  C CG  ? GLN A 1  44 ?  -8.388  12.004   0.024 1.000 95.400 ? 44  GLN A CG  1 
ATOM 347  C CD  ? GLN A 1  44 ?  -7.578  13.136   0.626 1.000 95.400 ? 44  GLN A CD  1 
ATOM 348  N NE2 ? GLN A 1  44 ?  -8.266  14.142   1.156 1.000 95.400 ? 44  GLN A NE2 1 
ATOM 349  O OE1 ? GLN A 1  44 ?  -6.343  13.108   0.616 1.000 95.400 ? 44  GLN A OE1 1 
ATOM 350  N N   ? THR A 1  45 ? -10.737  10.527  -1.838 1.000 93.180 ? 45  THR A N   1 
ATOM 351  C CA  ? THR A 1  45 ? -11.951  11.177  -2.319 1.000 93.180 ? 45  THR A CA  1 
ATOM 352  C C   ? THR A 1  45 ? -12.766  11.731  -1.154 1.000 93.180 ? 45  THR A C   1 
ATOM 353  C CB  ? THR A 1  45 ? -12.818  10.205  -3.139 1.000 93.180 ? 45  THR A CB  1 
ATOM 354  O O   ? THR A 1  45 ? -12.438  11.490   0.010 1.000 93.180 ? 45  THR A O   1 
ATOM 355  C CG2 ? THR A 1  45 ? -12.022   9.591  -4.286 1.000 93.180 ? 45  THR A CG2 1 
ATOM 356  O OG1 ? THR A 1  45 ? -13.289   9.156  -2.284 1.000 93.180 ? 45  THR A OG1 1 
ATOM 357  N N   ? ARG A 1  46 ? -13.874  12.483  -1.479 1.000 88.040 ? 46  ARG A N   1 
ATOM 358  C CA  ? ARG A 1  46 ? -14.674  13.189  -0.483 1.000 88.040 ? 46  ARG A CA  1 
ATOM 359  C C   ? ARG A 1  46 ? -15.477  12.211   0.368 1.000 88.040 ? 46  ARG A C   1 
ATOM 360  C CB  ? ARG A 1  46 ? -15.614  14.190  -1.160 1.000 88.040 ? 46  ARG A CB  1 
ATOM 361  O O   ? ARG A 1  46 ? -15.583  12.381   1.584 1.000 88.040 ? 46  ARG A O   1 
ATOM 362  C CG  ? ARG A 1  46 ? -16.297  15.144  -0.193 1.000 88.040 ? 46  ARG A CG  1 
ATOM 363  C CD  ? ARG A 1  46 ? -17.193  16.138  -0.919 1.000 88.040 ? 46  ARG A CD  1 
ATOM 364  N NE  ? ARG A 1  46 ? -18.531  15.596  -1.140 1.000 88.040 ? 46  ARG A NE  1 
ATOM 365  N NH1 ? ARG A 1  46 ? -19.621  17.241   0.060 1.000 88.040 ? 46  ARG A NH1 1 
ATOM 366  N NH2 ? ARG A 1  46 ? -20.817  15.556  -0.931 1.000 88.040 ? 46  ARG A NH2 1 
ATOM 367  C CZ  ? ARG A 1  46 ? -19.653  16.132  -0.670 1.000 88.040 ? 46  ARG A CZ  1 
ATOM 368  N N   ? PHE A 1  47 ? -15.990  11.073  -0.175 1.000 88.330 ? 47  PHE A N   1 
ATOM 369  C CA  ? PHE A 1  47 ? -16.856  10.132   0.525 1.000 88.330 ? 47  PHE A CA  1 
ATOM 370  C C   ? PHE A 1  47 ? -16.387   8.699   0.306 1.000 88.330 ? 47  PHE A C   1 
ATOM 371  C CB  ? PHE A 1  47 ? -18.307  10.286   0.058 1.000 88.330 ? 47  PHE A CB  1 
ATOM 372  O O   ? PHE A 1  47 ? -16.799   8.045  -0.654 1.000 88.330 ? 47  PHE A O   1 
ATOM 373  C CG  ? PHE A 1  47 ? -18.866  11.669   0.260 1.000 88.330 ? 47  PHE A CG  1 
ATOM 374  C CD1 ? PHE A 1  47 ? -19.221  12.112   1.528 1.000 88.330 ? 47  PHE A CD1 1 
ATOM 375  C CD2 ? PHE A 1  47 ? -19.036  12.526  -0.820 1.000 88.330 ? 47  PHE A CD2 1 
ATOM 376  C CE1 ? PHE A 1  47 ? -19.739  13.391   1.717 1.000 88.330 ? 47  PHE A CE1 1 
ATOM 377  C CE2 ? PHE A 1  47 ? -19.553  13.806  -0.638 1.000 88.330 ? 47  PHE A CE2 1 
ATOM 378  C CZ  ? PHE A 1  47 ? -19.904  14.236   0.631 1.000 88.330 ? 47  PHE A CZ  1 
ATOM 379  N N   ? MET A 1  48 ? -15.537   8.258   1.305 1.000 93.290 ? 48  MET A N   1 
ATOM 380  C CA  ? MET A 1  48 ? -15.011   6.904   1.160 1.000 93.290 ? 48  MET A CA  1 
ATOM 381  C C   ? MET A 1  48 ? -15.536   5.995   2.266 1.000 93.290 ? 48  MET A C   1 
ATOM 382  C CB  ? MET A 1  48 ? -13.481   6.916   1.175 1.000 93.290 ? 48  MET A CB  1 
ATOM 383  O O   ? MET A 1  48 ? -15.722   6.435   3.401 1.000 93.290 ? 48  MET A O   1 
ATOM 384  C CG  ? MET A 1  48 ? -12.861   7.550  -0.059 1.000 93.290 ? 48  MET A CG  1 
ATOM 385  S SD  ? MET A 1  48 ? -11.033   7.389  -0.088 1.000 93.290 ? 48  MET A SD  1 
ATOM 386  C CE  ? MET A 1  48 ? -10.587   8.570   1.215 1.000 93.290 ? 48  MET A CE  1 
ATOM 387  N N   ? ARG A 1  49 ? -15.779   4.804   1.906 1.000 94.930 ? 49  ARG A N   1 
ATOM 388  C CA  ? ARG A 1  49 ? -16.098   3.730   2.842 1.000 94.930 ? 49  ARG A CA  1 
ATOM 389  C C   ? ARG A 1  49 ? -15.171   2.536   2.641 1.000 94.930 ? 49  ARG A C   1 
ATOM 390  C CB  ? ARG A 1  49 ? -17.556   3.294   2.683 1.000 94.930 ? 49  ARG A CB  1 
ATOM 391  O O   ? ARG A 1  49 ? -14.720   2.274   1.524 1.000 94.930 ? 49  ARG A O   1 
ATOM 392  C CG  ? ARG A 1  49 ? -18.565   4.361   3.077 1.000 94.930 ? 49  ARG A CG  1 
ATOM 393  C CD  ? ARG A 1  49 ? -19.994   3.842   3.000 1.000 94.930 ? 49  ARG A CD  1 
ATOM 394  N NE  ? ARG A 1  49 ? -20.955   4.837   3.469 1.000 94.930 ? 49  ARG A NE  1 
ATOM 395  N NH1 ? ARG A 1  49 ? -22.816   3.527   3.075 1.000 94.930 ? 49  ARG A NH1 1 
ATOM 396  N NH2 ? ARG A 1  49 ? -23.055   5.637   3.939 1.000 94.930 ? 49  ARG A NH2 1 
ATOM 397  C CZ  ? ARG A 1  49 ? -22.273   4.665   3.493 1.000 94.930 ? 49  ARG A CZ  1 
ATOM 398  N N   ? ALA A 1  50 ? -14.914   1.867   3.837 1.000 96.090 ? 50  ALA A N   1 
ATOM 399  C CA  ? ALA A 1  50 ? -14.071   0.677   3.767 1.000 96.090 ? 50  ALA A CA  1 
ATOM 400  C C   ? ALA A 1  50 ? -14.905  -0.595   3.899 1.000 96.090 ? 50  ALA A C   1 
ATOM 401  C CB  ? ALA A 1  50 ? -12.997   0.720   4.852 1.000 96.090 ? 50  ALA A CB  1 
ATOM 402  O O   ? ALA A 1  50 ? -15.748  -0.701   4.793 1.000 96.090 ? 50  ALA A O   1 
ATOM 403  N N   ? ARG A 1  51 ? -14.725  -1.440   2.944 1.000 94.940 ? 51  ARG A N   1 
ATOM 404  C CA  ? ARG A 1  51 ? -15.337  -2.761   3.041 1.000 94.940 ? 51  ARG A CA  1 
ATOM 405  C C   ? ARG A 1  51 ? -14.279  -3.842   3.240 1.000 94.940 ? 51  ARG A C   1 
ATOM 406  C CB  ? ARG A 1  51 ? -16.167  -3.063   1.792 1.000 94.940 ? 51  ARG A CB  1 
ATOM 407  O O   ? ARG A 1  51 ? -13.355  -3.968   2.434 1.000 94.940 ? 51  ARG A O   1 
ATOM 408  C CG  ? ARG A 1  51 ? -17.400  -2.186   1.644 1.000 94.940 ? 51  ARG A CG  1 
ATOM 409  C CD  ? ARG A 1  51 ? -18.279  -2.639   0.487 1.000 94.940 ? 51  ARG A CD  1 
ATOM 410  N NE  ? ARG A 1  51 ? -19.439  -1.769   0.319 1.000 94.940 ? 51  ARG A NE  1 
ATOM 411  N NH1 ? ARG A 1  51 ? -20.435  -3.065  -1.313 1.000 94.940 ? 51  ARG A NH1 1 
ATOM 412  N NH2 ? ARG A 1  51 ? -21.445  -1.134  -0.603 1.000 94.940 ? 51  ARG A NH2 1 
ATOM 413  C CZ  ? ARG A 1  51 ? -20.437  -1.991  -0.532 1.000 94.940 ? 51  ARG A CZ  1 
ATOM 414  N N   ? LEU A 1  52 ? -14.412  -4.612   4.395 1.000 94.770 ? 52  LEU A N   1 
ATOM 415  C CA  ? LEU A 1  52 ? -13.502  -5.695   4.750 1.000 94.770 ? 52  LEU A CA  1 
ATOM 416  C C   ? LEU A 1  52 ? -14.151  -7.053   4.506 1.000 94.770 ? 52  LEU A C   1 
ATOM 417  C CB  ? LEU A 1  52 ? -13.074  -5.577   6.215 1.000 94.770 ? 52  LEU A CB  1 
ATOM 418  O O   ? LEU A 1  52 ? -15.376  -7.180   4.567 1.000 94.770 ? 52  LEU A O   1 
ATOM 419  C CG  ? LEU A 1  52 ? -12.415  -4.259   6.625 1.000 94.770 ? 52  LEU A CG  1 
ATOM 420  C CD1 ? LEU A 1  52 ? -13.447  -3.317   7.235 1.000 94.770 ? 52  LEU A CD1 1 
ATOM 421  C CD2 ? LEU A 1  52 ? -11.272  -4.513   7.602 1.000 94.770 ? 52  LEU A CD2 1 
ATOM 422  N N   ? GLY A 1  53 ? -13.275  -8.043   4.159 1.000 91.140 ? 53  GLY A N   1 
ATOM 423  C CA  ? GLY A 1  53 ? -13.771  -9.405   4.047 1.000 91.140 ? 53  GLY A CA  1 
ATOM 424  C C   ? GLY A 1  53 ? -14.528  -9.661   2.758 1.000 91.140 ? 53  GLY A C   1 
ATOM 425  O O   ? GLY A 1  53 ? -15.303 -10.615   2.666 1.000 91.140 ? 53  GLY A O   1 
ATOM 426  N N   ? GLU A 1  54 ? -14.314  -8.709   1.717 1.000 88.310 ? 54  GLU A N   1 
ATOM 427  C CA  ? GLU A 1  54 ? -14.969  -8.819   0.418 1.000 88.310 ? 54  GLU A CA  1 
ATOM 428  C C   ? GLU A 1  54 ? -14.214  -9.775  -0.502 1.000 88.310 ? 54  GLU A C   1 
ATOM 429  C CB  ? GLU A 1  54 ? -15.093  -7.443  -0.241 1.000 88.310 ? 54  GLU A CB  1 
ATOM 430  O O   ? GLU A 1  54 ? -12.990  -9.694  -0.620 1.000 88.310 ? 54  GLU A O   1 
ATOM 431  C CG  ? GLU A 1  54 ? -16.291  -6.637   0.239 1.000 88.310 ? 54  GLU A CG  1 
ATOM 432  C CD  ? GLU A 1  54 ? -17.606  -7.391   0.124 1.000 88.310 ? 54  GLU A CD  1 
ATOM 433  O OE1 ? GLU A 1  54 ? -18.672  -6.741   0.026 1.000 88.310 ? 54  GLU A OE1 1 
ATOM 434  O OE2 ? GLU A 1  54 ? -17.571  -8.641   0.134 1.000 88.310 ? 54  GLU A OE2 1 
ATOM 435  N N   ? HIS A 1  55 ? -14.912 -10.739  -1.083 1.000 85.670 ? 55  HIS A N   1 
ATOM 436  C CA  ? HIS A 1  55 ? -14.360 -11.601  -2.122 1.000 85.670 ? 55  HIS A CA  1 
ATOM 437  C C   ? HIS A 1  55 ? -14.946 -11.260  -3.488 1.000 85.670 ? 55  HIS A C   1 
ATOM 438  C CB  ? HIS A 1  55 ? -14.620 -13.072  -1.791 1.000 85.670 ? 55  HIS A CB  1 
ATOM 439  O O   ? HIS A 1  55 ? -14.236 -11.284  -4.496 1.000 85.670 ? 55  HIS A O   1 
ATOM 440  C CG  ? HIS A 1  55 ? -14.088 -14.020  -2.818 1.000 85.670 ? 55  HIS A CG  1 
ATOM 441  C CD2 ? HIS A 1  55 ? -14.725 -14.792  -3.730 1.000 85.670 ? 55  HIS A CD2 1 
ATOM 442  N ND1 ? HIS A 1  55 ? -12.741 -14.258  -2.985 1.000 85.670 ? 55  HIS A ND1 1 
ATOM 443  C CE1 ? HIS A 1  55 ? -12.573 -15.138  -3.959 1.000 85.670 ? 55  HIS A CE1 1 
ATOM 444  N NE2 ? HIS A 1  55 ? -13.761 -15.478  -4.427 1.000 85.670 ? 55  HIS A NE2 1 
ATOM 445  N N   ? ASN A 1  56 ? -16.235 -10.969  -3.523 1.000 86.810 ? 56  ASN A N   1 
ATOM 446  C CA  ? ASN A 1  56 ? -16.987 -10.535  -4.695 1.000 86.810 ? 56  ASN A CA  1 
ATOM 447  C C   ? ASN A 1  56 ? -17.700  -9.210  -4.445 1.000 86.810 ? 56  ASN A C   1 
ATOM 448  C CB  ? ASN A 1  56 ? -17.992 -11.609  -5.117 1.000 86.810 ? 56  ASN A CB  1 
ATOM 449  O O   ? ASN A 1  56 ? -18.541  -9.112  -3.549 1.000 86.810 ? 56  ASN A O   1 
ATOM 450  C CG  ? ASN A 1  56 ? -18.646 -11.306  -6.451 1.000 86.810 ? 56  ASN A CG  1 
ATOM 451  N ND2 ? ASN A 1  56 ? -18.786 -12.327  -7.288 1.000 86.810 ? 56  ASN A ND2 1 
ATOM 452  O OD1 ? ASN A 1  56 ? -19.021 -10.163  -6.727 1.000 86.810 ? 56  ASN A OD1 1 
ATOM 453  N N   ? LEU A 1  57 ? -17.342  -8.194  -5.285 1.000 85.870 ? 57  LEU A N   1 
ATOM 454  C CA  ? LEU A 1  57 ? -17.829  -6.838  -5.056 1.000 85.870 ? 57  LEU A CA  1 
ATOM 455  C C   ? LEU A 1  57 ? -19.312  -6.729  -5.395 1.000 85.870 ? 57  LEU A C   1 
ATOM 456  C CB  ? LEU A 1  57 ? -17.029  -5.833  -5.888 1.000 85.870 ? 57  LEU A CB  1 
ATOM 457  O O   ? LEU A 1  57 ? -19.977  -5.773  -4.990 1.000 85.870 ? 57  LEU A O   1 
ATOM 458  C CG  ? LEU A 1  57 ? -15.548  -5.688  -5.536 1.000 85.870 ? 57  LEU A CG  1 
ATOM 459  C CD1 ? LEU A 1  57 ? -14.876  -4.687  -6.470 1.000 85.870 ? 57  LEU A CD1 1 
ATOM 460  C CD2 ? LEU A 1  57 ? -15.383  -5.262  -4.081 1.000 85.870 ? 57  LEU A CD2 1 
ATOM 461  N N   ? ARG A 1  58 ? -19.969  -7.712  -5.995 1.000 83.000 ? 58  ARG A N   1 
ATOM 462  C CA  ? ARG A 1  58 ? -21.355  -7.674  -6.451 1.000 83.000 ? 58  ARG A CA  1 
ATOM 463  C C   ? ARG A 1  58 ? -22.254  -8.501  -5.538 1.000 83.000 ? 58  ARG A C   1 
ATOM 464  C CB  ? ARG A 1  58 ? -21.461  -8.181  -7.891 1.000 83.000 ? 58  ARG A CB  1 
ATOM 465  O O   ? ARG A 1  58 ? -23.478  -8.353  -5.565 1.000 83.000 ? 58  ARG A O   1 
ATOM 466  C CG  ? ARG A 1  58 ? -20.850  -7.245  -8.921 1.000 83.000 ? 58  ARG A CG  1 
ATOM 467  C CD  ? ARG A 1  58 ? -21.195  -7.667 -10.342 1.000 83.000 ? 58  ARG A CD  1 
ATOM 468  N NE  ? ARG A 1  58 ? -20.666  -6.728 -11.327 1.000 83.000 ? 58  ARG A NE  1 
ATOM 469  N NH1 ? ARG A 1  58 ? -21.336  -7.956 -13.165 1.000 83.000 ? 58  ARG A NH1 1 
ATOM 470  N NH2 ? ARG A 1  58 ? -20.229  -5.970 -13.450 1.000 83.000 ? 58  ARG A NH2 1 
ATOM 471  C CZ  ? ARG A 1  58 ? -20.745  -6.887 -12.645 1.000 83.000 ? 58  ARG A CZ  1 
ATOM 472  N N   ? LYS A 1  59 ? -21.527  -9.346  -4.703 1.000 82.940 ? 59  LYS A N   1 
ATOM 473  C CA  ? LYS A 1  59 ? -22.284 -10.242  -3.833 1.000 82.940 ? 59  LYS A CA  1 
ATOM 474  C C   ? LYS A 1  59 ? -21.853 -10.089  -2.377 1.000 82.940 ? 59  LYS A C   1 
ATOM 475  C CB  ? LYS A 1  59 ? -22.113 -11.695  -4.280 1.000 82.940 ? 59  LYS A CB  1 
ATOM 476  O O   ? LYS A 1  59 ? -20.665  -9.934  -2.089 1.000 82.940 ? 59  LYS A O   1 
ATOM 477  C CG  ? LYS A 1  59 ? -22.694 -11.993  -5.654 1.000 82.940 ? 59  LYS A CG  1 
ATOM 478  C CD  ? LYS A 1  59 ? -22.534 -13.462  -6.022 1.000 82.940 ? 59  LYS A CD  1 
ATOM 479  C CE  ? LYS A 1  59 ? -23.068 -13.751  -7.419 1.000 82.940 ? 59  LYS A CE  1 
ATOM 480  N NZ  ? LYS A 1  59 ? -22.904 -15.189  -7.788 1.000 82.940 ? 59  LYS A NZ  1 
ATOM 481  N N   ? ARG A 1  60 ? -22.901 -10.004  -1.509 1.000 78.190 ? 60  ARG A N   1 
ATOM 482  C CA  ? ARG A 1  60 ? -22.582 -10.088  -0.088 1.000 78.190 ? 60  ARG A CA  1 
ATOM 483  C C   ? ARG A 1  60 ? -22.419 -11.539   0.352 1.000 78.190 ? 60  ARG A C   1 
ATOM 484  C CB  ? ARG A 1  60 ? -23.668  -9.406   0.748 1.000 78.190 ? 60  ARG A CB  1 
ATOM 485  O O   ? ARG A 1  60 ? -23.370 -12.321   0.295 1.000 78.190 ? 60  ARG A O   1 
ATOM 486  C CG  ? ARG A 1  60 ? -23.648  -7.888   0.664 1.000 78.190 ? 60  ARG A CG  1 
ATOM 487  C CD  ? ARG A 1  60 ? -24.632  -7.256   1.638 1.000 78.190 ? 60  ARG A CD  1 
ATOM 488  N NE  ? ARG A 1  60 ? -24.622  -5.799   1.546 1.000 78.190 ? 60  ARG A NE  1 
ATOM 489  N NH1 ? ARG A 1  60 ? -26.115  -5.472   3.278 1.000 78.190 ? 60  ARG A NH1 1 
ATOM 490  N NH2 ? ARG A 1  60 ? -25.242  -3.673   2.156 1.000 78.190 ? 60  ARG A NH2 1 
ATOM 491  C CZ  ? ARG A 1  60 ? -25.326  -4.985   2.327 1.000 78.190 ? 60  ARG A CZ  1 
ATOM 492  N N   ? ASP A 1  61 ? -21.149 -11.918   0.642 1.000 71.420 ? 61  ASP A N   1 
ATOM 493  C CA  ? ASP A 1  61 ? -20.804 -13.317   0.876 1.000 71.420 ? 61  ASP A CA  1 
ATOM 494  C C   ? ASP A 1  61 ? -20.775 -13.633   2.370 1.000 71.420 ? 61  ASP A C   1 
ATOM 495  C CB  ? ASP A 1  61 ? -19.452 -13.650   0.241 1.000 71.420 ? 61  ASP A CB  1 
ATOM 496  O O   ? ASP A 1  61 ? -20.404 -14.739   2.768 1.000 71.420 ? 61  ASP A O   1 
ATOM 497  C CG  ? ASP A 1  61 ? -19.460 -13.523  -1.272 1.000 71.420 ? 61  ASP A CG  1 
ATOM 498  O OD1 ? ASP A 1  61 ? -20.490 -13.841  -1.905 1.000 71.420 ? 61  ASP A OD1 1 
ATOM 499  O OD2 ? ASP A 1  61 ? -18.426 -13.105  -1.836 1.000 71.420 ? 61  ASP A OD2 1 
ATOM 500  N N   ? GLY A 1  62 ? -21.316 -12.570   3.285 1.000 78.950 ? 62  GLY A N   1 
ATOM 501  C CA  ? GLY A 1  62 ? -21.513 -12.847   4.699 1.000 78.950 ? 62  GLY A CA  1 
ATOM 502  C C   ? GLY A 1  62 ? -20.455 -12.215   5.584 1.000 78.950 ? 62  GLY A C   1 
ATOM 503  O O   ? GLY A 1  62 ? -20.779 -11.486   6.523 1.000 78.950 ? 62  GLY A O   1 
ATOM 504  N N   ? PRO A 1  63 ? -19.102 -12.413   5.366 1.000 81.490 ? 63  PRO A N   1 
ATOM 505  C CA  ? PRO A 1  63 ? -18.008 -11.969   6.232 1.000 81.490 ? 63  PRO A CA  1 
ATOM 506  C C   ? PRO A 1  63 ? -17.670 -10.491   6.045 1.000 81.490 ? 63  PRO A C   1 
ATOM 507  C CB  ? PRO A 1  63 ? -16.836 -12.855   5.802 1.000 81.490 ? 63  PRO A CB  1 
ATOM 508  O O   ? PRO A 1  63 ? -16.808  -9.958   6.748 1.000 81.490 ? 63  PRO A O   1 
ATOM 509  C CG  ? PRO A 1  63 ? -17.149 -13.246   4.393 1.000 81.490 ? 63  PRO A CG  1 
ATOM 510  C CD  ? PRO A 1  63 ? -18.641 -13.254   4.221 1.000 81.490 ? 63  PRO A CD  1 
ATOM 511  N N   ? GLU A 1  64 ? -18.426  -9.768   5.147 1.000 88.780 ? 64  GLU A N   1 
ATOM 512  C CA  ? GLU A 1  64 ? -18.160  -8.374   4.808 1.000 88.780 ? 64  GLU A CA  1 
ATOM 513  C C   ? GLU A 1  64 ? -18.522  -7.446   5.964 1.000 88.780 ? 64  GLU A C   1 
ATOM 514  C CB  ? GLU A 1  64 ? -18.931  -7.970   3.548 1.000 88.780 ? 64  GLU A CB  1 
ATOM 515  O O   ? GLU A 1  64 ? -19.513  -7.673   6.662 1.000 88.780 ? 64  GLU A O   1 
ATOM 516  C CG  ? GLU A 1  64 ? -18.550  -8.770   2.311 1.000 88.780 ? 64  GLU A CG  1 
ATOM 517  C CD  ? GLU A 1  64 ? -19.393 -10.020   2.121 1.000 88.780 ? 64  GLU A CD  1 
ATOM 518  O OE1 ? GLU A 1  64 ? -19.349 -10.621   1.024 1.000 88.780 ? 64  GLU A OE1 1 
ATOM 519  O OE2 ? GLU A 1  64 ? -20.105 -10.401   3.077 1.000 88.780 ? 64  GLU A OE2 1 
ATOM 520  N N   ? GLN A 1  65 ? -17.609  -6.612   6.259 1.000 93.450 ? 65  GLN A N   1 
ATOM 521  C CA  ? GLN A 1  65 ? -17.780  -5.547   7.242 1.000 93.450 ? 65  GLN A CA  1 
ATOM 522  C C   ? GLN A 1  65 ? -17.685  -4.172   6.587 1.000 93.450 ? 65  GLN A C   1 
ATOM 523  C CB  ? GLN A 1  65 ? -16.738  -5.671   8.355 1.000 93.450 ? 65  GLN A CB  1 
ATOM 524  O O   ? GLN A 1  65 ? -16.677  -3.847   5.957 1.000 93.450 ? 65  GLN A O   1 
ATOM 525  C CG  ? GLN A 1  65 ? -16.678  -7.053   8.990 1.000 93.450 ? 65  GLN A CG  1 
ATOM 526  C CD  ? GLN A 1  65 ? -15.597  -7.166  10.050 1.000 93.450 ? 65  GLN A CD  1 
ATOM 527  N NE2 ? GLN A 1  65 ? -14.931  -8.314  10.097 1.000 93.450 ? 65  GLN A NE2 1 
ATOM 528  O OE1 ? GLN A 1  65 ? -15.363  -6.228  10.818 1.000 93.450 ? 65  GLN A OE1 1 
ATOM 529  N N   ? LEU A 1  66 ? -18.858  -3.487   6.657 1.000 94.090 ? 66  LEU A N   1 
ATOM 530  C CA  ? LEU A 1  66 ? -18.835  -2.106   6.186 1.000 94.090 ? 66  LEU A CA  1 
ATOM 531  C C   ? LEU A 1  66 ? -18.453  -1.153   7.314 1.000 94.090 ? 66  LEU A C   1 
ATOM 532  C CB  ? LEU A 1  66 ? -20.198  -1.713   5.611 1.000 94.090 ? 66  LEU A CB  1 
ATOM 533  O O   ? LEU A 1  66 ? -19.096  -1.140   8.366 1.000 94.090 ? 66  LEU A O   1 
ATOM 534  C CG  ? LEU A 1  66 ? -20.315  -0.294   5.052 1.000 94.090 ? 66  LEU A CG  1 
ATOM 535  C CD1 ? LEU A 1  66 ? -19.360  -0.106   3.878 1.000 94.090 ? 66  LEU A CD1 1 
ATOM 536  C CD2 ? LEU A 1  66 ? -21.751   0.000   4.633 1.000 94.090 ? 66  LEU A CD2 1 
ATOM 537  N N   ? ARG A 1  67 ? -17.323  -0.439   7.045 1.000 95.240 ? 67  ARG A N   1 
ATOM 538  C CA  ? ARG A 1  67 ? -16.834   0.500   8.049 1.000 95.240 ? 67  ARG A CA  1 
ATOM 539  C C   ? ARG A 1  67 ? -16.798   1.921   7.498 1.000 95.240 ? 67  ARG A C   1 
ATOM 540  C CB  ? ARG A 1  67 ? -15.442   0.090   8.536 1.000 95.240 ? 67  ARG A CB  1 
ATOM 541  O O   ? ARG A 1  67 ? -16.378   2.141   6.360 1.000 95.240 ? 67  ARG A O   1 
ATOM 542  C CG  ? ARG A 1  67 ? -15.408  -1.251   9.249 1.000 95.240 ? 67  ARG A CG  1 
ATOM 543  C CD  ? ARG A 1  67 ? -16.159  -1.205  10.573 1.000 95.240 ? 67  ARG A CD  1 
ATOM 544  N NE  ? ARG A 1  67 ? -16.049  -2.467  11.300 1.000 95.240 ? 67  ARG A NE  1 
ATOM 545  N NH1 ? ARG A 1  67 ? -17.981  -3.379  10.421 1.000 95.240 ? 67  ARG A NH1 1 
ATOM 546  N NH2 ? ARG A 1  67 ? -16.721  -4.575  11.917 1.000 95.240 ? 67  ARG A NH2 1 
ATOM 547  C CZ  ? ARG A 1  67 ? -16.917  -3.471  11.211 1.000 95.240 ? 67  ARG A CZ  1 
ATOM 548  N N   ? THR A 1  68 ? -17.292   2.867   8.335 1.000 95.370 ? 68  THR A N   1 
ATOM 549  C CA  ? THR A 1  68 ? -17.125   4.279   8.007 1.000 95.370 ? 68  THR A CA  1 
ATOM 550  C C   ? THR A 1  68 ? -15.770   4.789   8.487 1.000 95.370 ? 68  THR A C   1 
ATOM 551  C CB  ? THR A 1  68 ? -18.247   5.133   8.625 1.000 95.370 ? 68  THR A CB  1 
ATOM 552  O O   ? THR A 1  68 ? -15.188   4.235   9.422 1.000 95.370 ? 68  THR A O   1 
ATOM 553  C CG2 ? THR A 1  68 ? -19.612   4.729   8.077 1.000 95.370 ? 68  THR A CG2 1 
ATOM 554  O OG1 ? THR A 1  68 ? -18.245   4.957  10.047 1.000 95.370 ? 68  THR A OG1 1 
ATOM 555  N N   ? LEU A 1  69 ? -15.295   5.846   7.673 1.000 96.280 ? 69  LEU A N   1 
ATOM 556  C CA  ? LEU A 1  69 ? -13.987   6.388   8.026 1.000 96.280 ? 69  LEU A CA  1 
ATOM 557  C C   ? LEU A 1  69 ? -14.129   7.587   8.957 1.000 96.280 ? 69  LEU A C   1 
ATOM 558  C CB  ? LEU A 1  69 ? -13.217   6.792   6.766 1.000 96.280 ? 69  LEU A CB  1 
ATOM 559  O O   ? LEU A 1  69 ? -14.922   8.494   8.692 1.000 96.280 ? 69  LEU A O   1 
ATOM 560  C CG  ? LEU A 1  69 ? -13.026   5.703   5.709 1.000 96.280 ? 69  LEU A CG  1 
ATOM 561  C CD1 ? LEU A 1  69 ? -12.303   6.268   4.491 1.000 96.280 ? 69  LEU A CD1 1 
ATOM 562  C CD2 ? LEU A 1  69 ? -12.259   4.521   6.292 1.000 96.280 ? 69  LEU A CD2 1 
ATOM 563  N N   ? ALA A 1  70 ? -13.438   7.518  10.160 1.000 96.280 ? 70  ALA A N   1 
ATOM 564  C CA  ? ALA A 1  70 ? -13.408   8.626  11.110 1.000 96.280 ? 70  ALA A CA  1 
ATOM 565  C C   ? ALA A 1  70 ? -12.431   9.708  10.660 1.000 96.280 ? 70  ALA A C   1 
ATOM 566  C CB  ? ALA A 1  70 ? -13.035   8.123  12.503 1.000 96.280 ? 70  ALA A CB  1 
ATOM 567  O O   ? ALA A 1  70 ? -12.678  10.900  10.860 1.000 96.280 ? 70  ALA A O   1 
ATOM 568  N N   ? ARG A 1  71 ? -11.350   9.210  10.008 1.000 96.480 ? 71  ARG A N   1 
ATOM 569  C CA  ? ARG A 1  71 ? -10.295  10.118   9.570 1.000 96.480 ? 71  ARG A CA  1 
ATOM 570  C C   ? ARG A 1  71 ?  -9.590   9.580   8.329 1.000 96.480 ? 71  ARG A C   1 
ATOM 571  C CB  ? ARG A 1  71 ?  -9.280  10.345  10.692 1.000 96.480 ? 71  ARG A CB  1 
ATOM 572  O O   ? ARG A 1  71 ?  -9.398   8.370   8.194 1.000 96.480 ? 71  ARG A O   1 
ATOM 573  C CG  ? ARG A 1  71 ?  -9.829  11.135  11.869 1.000 96.480 ? 71  ARG A CG  1 
ATOM 574  C CD  ? ARG A 1  71 ?  -8.715  11.686  12.748 1.000 96.480 ? 71  ARG A CD  1 
ATOM 575  N NE  ? ARG A 1  71 ?  -9.244  12.344  13.940 1.000 96.480 ? 71  ARG A NE  1 
ATOM 576  N NH1 ? ARG A 1  71 ?  -7.741  14.097  13.892 1.000 96.480 ? 71  ARG A NH1 1 
ATOM 577  N NH2 ? ARG A 1  71 ?  -9.326  13.985  15.544 1.000 96.480 ? 71  ARG A NH2 1 
ATOM 578  C CZ  ? ARG A 1  71 ?  -8.769  13.474  14.456 1.000 96.480 ? 71  ARG A CZ  1 
ATOM 579  N N   ? ILE A 1  72 ?  -9.250  10.518   7.440 1.000 97.110 ? 72  ILE A N   1 
ATOM 580  C CA  ? ILE A 1  72 ?  -8.407  10.259   6.278 1.000 97.110 ? 72  ILE A CA  1 
ATOM 581  C C   ? ILE A 1  72 ?  -7.152  11.126   6.349 1.000 97.110 ? 72  ILE A C   1 
ATOM 582  C CB  ? ILE A 1  72 ?  -9.167  10.522   4.959 1.000 97.110 ? 72  ILE A CB  1 
ATOM 583  O O   ? ILE A 1  72 ?  -7.235  12.355   6.291 1.000 97.110 ? 72  ILE A O   1 
ATOM 584  C CG1 ? ILE A 1  72 ? -10.455   9.692   4.910 1.000 97.110 ? 72  ILE A CG1 1 
ATOM 585  C CG2 ? ILE A 1  72 ?  -8.274  10.219   3.752 1.000 97.110 ? 72  ILE A CG2 1 
ATOM 586  C CD1 ? ILE A 1  72 ? -11.344   9.999   3.713 1.000 97.110 ? 72  ILE A CD1 1 
ATOM 587  N N   ? ILE A 1  73 ?  -5.998  10.444   6.465 1.000 97.820 ? 73  ILE A N   1 
ATOM 588  C CA  ? ILE A 1  73 ?  -4.771  11.189   6.726 1.000 97.820 ? 73  ILE A CA  1 
ATOM 589  C C   ? ILE A 1  73 ?  -3.740  10.880   5.644 1.000 97.820 ? 73  ILE A C   1 
ATOM 590  C CB  ? ILE A 1  73 ?  -4.198  10.861   8.123 1.000 97.820 ? 73  ILE A CB  1 
ATOM 591  O O   ? ILE A 1  73 ?  -2.999   9.899   5.745 1.000 97.820 ? 73  ILE A O   1 
ATOM 592  C CG1 ? ILE A 1  73 ?  -5.286  11.003   9.194 1.000 97.820 ? 73  ILE A CG1 1 
ATOM 593  C CG2 ? ILE A 1  73 ?  -2.998  11.759   8.438 1.000 97.820 ? 73  ILE A CG2 1 
ATOM 594  C CD1 ? ILE A 1  73 ?  -4.891  10.445  10.554 1.000 97.820 ? 73  ILE A CD1 1 
ATOM 595  N N   ? PRO A 1  74 ?  -3.678  11.750   4.517 1.000 98.000 ? 74  PRO A N   1 
ATOM 596  C CA  ? PRO A 1  74 ?  -2.574  11.565   3.572 1.000 98.000 ? 74  PRO A CA  1 
ATOM 597  C C   ? PRO A 1  74 ?  -1.233  12.030   4.134 1.000 98.000 ? 74  PRO A C   1 
ATOM 598  C CB  ? PRO A 1  74 ?  -2.989  12.420   2.372 1.000 98.000 ? 74  PRO A CB  1 
ATOM 599  O O   ? PRO A 1  74 ?  -1.192  12.924   4.984 1.000 98.000 ? 74  PRO A O   1 
ATOM 600  C CG  ? PRO A 1  74 ?  -3.893  13.465   2.943 1.000 98.000 ? 74  PRO A CG  1 
ATOM 601  C CD  ? PRO A 1  74 ?  -4.594  12.888   4.139 1.000 98.000 ? 74  PRO A CD  1 
ATOM 602  N N   ? HIS A 1  75 ?  -0.200  11.318   3.724 1.000 98.090 ? 75  HIS A N   1 
ATOM 603  C CA  ? HIS A 1  75 ?   1.106  11.812   4.145 1.000 98.090 ? 75  HIS A CA  1 
ATOM 604  C C   ? HIS A 1  75 ?   1.236  13.310   3.893 1.000 98.090 ? 75  HIS A C   1 
ATOM 605  C CB  ? HIS A 1  75 ?   2.223  11.059   3.421 1.000 98.090 ? 75  HIS A CB  1 
ATOM 606  O O   ? HIS A 1  75 ?   0.856  13.800   2.827 1.000 98.090 ? 75  HIS A O   1 
ATOM 607  C CG  ? HIS A 1  75 ?   3.571  11.241   4.043 1.000 98.090 ? 75  HIS A CG  1 
ATOM 608  C CD2 ? HIS A 1  75 ?   4.309  10.416   4.823 1.000 98.090 ? 75  HIS A CD2 1 
ATOM 609  N ND1 ? HIS A 1  75 ?   4.312  12.393   3.889 1.000 98.090 ? 75  HIS A ND1 1 
ATOM 610  C CE1 ? HIS A 1  75 ?   5.451  12.267   4.549 1.000 98.090 ? 75  HIS A CE1 1 
ATOM 611  N NE2 ? HIS A 1  75 ?   5.474  11.077   5.125 1.000 98.090 ? 75  HIS A NE2 1 
ATOM 612  N N   ? PRO A 1  76 ?   1.788  14.106   4.830 1.000 97.020 ? 76  PRO A N   1 
ATOM 613  C CA  ? PRO A 1  76 ?   1.849  15.566   4.734 1.000 97.020 ? 76  PRO A CA  1 
ATOM 614  C C   ? PRO A 1  76 ?   2.686  16.046   3.551 1.000 97.020 ? 76  PRO A C   1 
ATOM 615  C CB  ? PRO A 1  76 ?   2.491  15.980   6.061 1.000 97.020 ? 76  PRO A CB  1 
ATOM 616  O O   ? PRO A 1  76 ?   2.477  17.154   3.050 1.000 97.020 ? 76  PRO A O   1 
ATOM 617  C CG  ? PRO A 1  76 ?   2.236  14.832   6.983 1.000 97.020 ? 76  PRO A CG  1 
ATOM 618  C CD  ? PRO A 1  76 ?   2.136  13.577   6.166 1.000 97.020 ? 76  PRO A CD  1 
ATOM 619  N N   ? LEU A 1  77 ?   3.601  15.191   3.116 1.000 97.030 ? 77  LEU A N   1 
ATOM 620  C CA  ? LEU A 1  77 ?   4.485  15.614   2.035 1.000 97.030 ? 77  LEU A CA  1 
ATOM 621  C C   ? LEU A 1  77 ?   4.049  15.005   0.707 1.000 97.030 ? 77  LEU A C   1 
ATOM 622  C CB  ? LEU A 1  77 ?   5.932  15.220   2.340 1.000 97.030 ? 77  LEU A CB  1 
ATOM 623  O O   ? LEU A 1  77 ?   4.830  14.960  -0.247 1.000 97.030 ? 77  LEU A O   1 
ATOM 624  C CG  ? LEU A 1  77 ?   6.564  15.863   3.576 1.000 97.030 ? 77  LEU A CG  1 
ATOM 625  C CD1 ? LEU A 1  77 ?   7.966  15.308   3.804 1.000 97.030 ? 77  LEU A CD1 1 
ATOM 626  C CD2 ? LEU A 1  77 ?   6.602  17.381   3.428 1.000 97.030 ? 77  LEU A CD2 1 
ATOM 627  N N   ? TYR A 1  78 ?   2.810  14.462   0.662 1.000 97.220 ? 78  TYR A N   1 
ATOM 628  C CA  ? TYR A 1  78 ?   2.324  13.882  -0.585 1.000 97.220 ? 78  TYR A CA  1 
ATOM 629  C C   ? TYR A 1  78 ?   2.305  14.922  -1.699 1.000 97.220 ? 78  TYR A C   1 
ATOM 630  C CB  ? TYR A 1  78 ?   0.922  13.295  -0.395 1.000 97.220 ? 78  TYR A CB  1 
ATOM 631  O O   ? TYR A 1  78 ?   1.769  16.019  -1.524 1.000 97.220 ? 78  TYR A O   1 
ATOM 632  C CG  ? TYR A 1  78 ?   0.281  12.826  -1.678 1.000 97.220 ? 78  TYR A CG  1 
ATOM 633  C CD1 ? TYR A 1  78 ?  -0.948  13.335  -2.092 1.000 97.220 ? 78  TYR A CD1 1 
ATOM 634  C CD2 ? TYR A 1  78 ?   0.902  11.873  -2.479 1.000 97.220 ? 78  TYR A CD2 1 
ATOM 635  C CE1 ? TYR A 1  78 ?  -1.544  12.904  -3.273 1.000 97.220 ? 78  TYR A CE1 1 
ATOM 636  C CE2 ? TYR A 1  78 ?   0.315  11.435  -3.662 1.000 97.220 ? 78  TYR A CE2 1 
ATOM 637  O OH  ? TYR A 1  78 ?  -1.491  11.526  -5.220 1.000 97.220 ? 78  TYR A OH  1 
ATOM 638  C CZ  ? TYR A 1  78 ?  -0.906  11.956  -4.050 1.000 97.220 ? 78  TYR A CZ  1 
ATOM 639  N N   ? GLU A 1  79 ?   2.911  14.541  -2.868 1.000 95.110 ? 79  GLU A N   1 
ATOM 640  C CA  ? GLU A 1  79 ?   2.935  15.330  -4.095 1.000 95.110 ? 79  GLU A CA  1 
ATOM 641  C C   ? GLU A 1  79 ?   2.154  14.641  -5.210 1.000 95.110 ? 79  GLU A C   1 
ATOM 642  C CB  ? GLU A 1  79 ?   4.376  15.586  -4.543 1.000 95.110 ? 79  GLU A CB  1 
ATOM 643  O O   ? GLU A 1  79 ?   2.582  13.607  -5.728 1.000 95.110 ? 79  GLU A O   1 
ATOM 644  C CG  ? GLU A 1  79 ?   5.202  16.373  -3.536 1.000 95.110 ? 79  GLU A CG  1 
ATOM 645  C CD  ? GLU A 1  79 ?   6.654  16.547  -3.956 1.000 95.110 ? 79  GLU A CD  1 
ATOM 646  O OE1 ? GLU A 1  79 ?   7.554  16.028  -3.257 1.000 95.110 ? 79  GLU A OE1 1 
ATOM 647  O OE2 ? GLU A 1  79 ?   6.892  17.208  -4.991 1.000 95.110 ? 79  GLU A OE2 1 
ATOM 648  N N   ? ALA A 1  80 ?   1.074  15.281  -5.736 1.000 92.460 ? 80  ALA A N   1 
ATOM 649  C CA  ? ALA A 1  80 ?   0.109  14.654  -6.636 1.000 92.460 ? 80  ALA A CA  1 
ATOM 650  C C   ? ALA A 1  80 ?   0.733  14.375  -8.000 1.000 92.460 ? 80  ALA A C   1 
ATOM 651  C CB  ? ALA A 1  80 ?  -1.126  15.538  -6.790 1.000 92.460 ? 80  ALA A CB  1 
ATOM 652  O O   ? ALA A 1  80 ?   0.514  13.310  -8.584 1.000 92.460 ? 80  ALA A O   1 
ATOM 653  N N   ? HIS A 1  81 ?   1.611  15.259  -8.451 1.000 89.460 ? 81  HIS A N   1 
ATOM 654  C CA  ? HIS A 1  81 ?   2.172  15.145  -9.793 1.000 89.460 ? 81  HIS A CA  1 
ATOM 655  C C   ? HIS A 1  81 ?   3.181  14.004  -9.873 1.000 89.460 ? 81  HIS A C   1 
ATOM 656  C CB  ? HIS A 1  81 ?   2.832  16.460 -10.211 1.000 89.460 ? 81  HIS A CB  1 
ATOM 657  O O   ? HIS A 1  81 ?   3.138  13.196 -10.803 1.000 89.460 ? 81  HIS A O   1 
ATOM 658  C CG  ? HIS A 1  81 ?   3.394  16.435 -11.597 1.000 89.460 ? 81  HIS A CG  1 
ATOM 659  C CD2 ? HIS A 1  81 ?   4.670  16.521 -12.040 1.000 89.460 ? 81  HIS A CD2 1 
ATOM 660  N ND1 ? HIS A 1  81 ?   2.603  16.312 -12.718 1.000 89.460 ? 81  HIS A ND1 1 
ATOM 661  C CE1 ? HIS A 1  81 ?   3.371  16.322 -13.795 1.000 89.460 ? 81  HIS A CE1 1 
ATOM 662  N NE2 ? HIS A 1  81 ?   4.629  16.448 -13.411 1.000 89.460 ? 81  HIS A NE2 1 
ATOM 663  N N   ? SER A 1  82 ?   3.999  13.880  -8.879 1.000 90.080 ? 82  SER A N   1 
ATOM 664  C CA  ? SER A 1  82 ?   5.108  12.932  -8.918 1.000 90.080 ? 82  SER A CA  1 
ATOM 665  C C   ? SER A 1  82 ?   4.797  11.683  -8.100 1.000 90.080 ? 82  SER A C   1 
ATOM 666  C CB  ? SER A 1  82 ?   6.390  13.585  -8.399 1.000 90.080 ? 82  SER A CB  1 
ATOM 667  O O   ? SER A 1  82 ?   5.539  10.700  -8.151 1.000 90.080 ? 82  SER A O   1 
ATOM 668  O OG  ? SER A 1  82 ?   6.246  13.969  -7.043 1.000 90.080 ? 82  SER A OG  1 
ATOM 669  N N   ? HIS A 1  83 ?   3.645  11.764  -7.425 1.000 92.900 ? 83  HIS A N   1 
ATOM 670  C CA  ? HIS A 1  83 ?   3.229  10.684  -6.536 1.000 92.900 ? 83  HIS A CA  1 
ATOM 671  C C   ? HIS A 1  83 ?   4.281  10.417  -5.464 1.000 92.900 ? 83  HIS A C   1 
ATOM 672  C CB  ? HIS A 1  83 ?   2.958   9.408  -7.335 1.000 92.900 ? 83  HIS A CB  1 
ATOM 673  O O   ? HIS A 1  83 ?   4.412   9.289  -4.985 1.000 92.900 ? 83  HIS A O   1 
ATOM 674  C CG  ? HIS A 1  83 ?   1.759   9.500  -8.224 1.000 92.900 ? 83  HIS A CG  1 
ATOM 675  C CD2 ? HIS A 1  83 ?   0.437   9.397  -7.947 1.000 92.900 ? 83  HIS A CD2 1 
ATOM 676  N ND1 ? HIS A 1  83 ?   1.854   9.721  -9.580 1.000 92.900 ? 83  HIS A ND1 1 
ATOM 677  C CE1 ? HIS A 1  83 ?   0.638   9.752 -10.101 1.000 92.900 ? 83  HIS A CE1 1 
ATOM 678  N NE2 ? HIS A 1  83 ?  -0.239   9.557  -9.132 1.000 92.900 ? 83  HIS A NE2 1 
ATOM 679  N N   ? ARG A 1  84 ?   5.068  11.413  -5.143 1.000 94.120 ? 84  ARG A N   1 
ATOM 680  C CA  ? ARG A 1  84 ?   5.999  11.338  -4.021 1.000 94.120 ? 84  ARG A CA  1 
ATOM 681  C C   ? ARG A 1  84 ?   5.252  11.291  -2.692 1.000 94.120 ? 84  ARG A C   1 
ATOM 682  C CB  ? ARG A 1  84 ?   6.961  12.527  -4.040 1.000 94.120 ? 84  ARG A CB  1 
ATOM 683  O O   ? ARG A 1  84 ?   4.288  12.032  -2.489 1.000 94.120 ? 84  ARG A O   1 
ATOM 684  C CG  ? ARG A 1  84 ?   8.127  12.392  -3.074 1.000 94.120 ? 84  ARG A CG  1 
ATOM 685  C CD  ? ARG A 1  84 ?   9.108  13.548  -3.208 1.000 94.120 ? 84  ARG A CD  1 
ATOM 686  N NE  ? ARG A 1  84 ?   9.984  13.380  -4.364 1.000 94.120 ? 84  ARG A NE  1 
ATOM 687  N NH1 ? ARG A 1  84 ?  11.486  15.014  -3.723 1.000 94.120 ? 84  ARG A NH1 1 
ATOM 688  N NH2 ? ARG A 1  84 ?  11.818  13.845  -5.667 1.000 94.120 ? 84  ARG A NH2 1 
ATOM 689  C CZ  ? ARG A 1  84 ?  11.094  14.080  -4.582 1.000 94.120 ? 84  ARG A CZ  1 
ATOM 690  N N   ? HIS A 1  85 ?   5.676  10.362  -1.783 1.000 96.510 ? 85  HIS A N   1 
ATOM 691  C CA  ? HIS A 1  85 ?   5.046  10.181  -0.481 1.000 96.510 ? 85  HIS A CA  1 
ATOM 692  C C   ? HIS A 1  85 ?   3.594   9.738  -0.628 1.000 96.510 ? 85  HIS A C   1 
ATOM 693  C CB  ? HIS A 1  85 ?   5.120  11.474   0.335 1.000 96.510 ? 85  HIS A CB  1 
ATOM 694  O O   ? HIS A 1  85 ?   2.718  10.216   0.097 1.000 96.510 ? 85  HIS A O   1 
ATOM 695  C CG  ? HIS A 1  85 ?   6.508  12.011   0.482 1.000 96.510 ? 85  HIS A CG  1 
ATOM 696  C CD2 ? HIS A 1  85 ?   7.061  13.173   0.062 1.000 96.510 ? 85  HIS A CD2 1 
ATOM 697  N ND1 ? HIS A 1  85 ?   7.509  11.319   1.130 1.000 96.510 ? 85  HIS A ND1 1 
ATOM 698  C CE1 ? HIS A 1  85 ?   8.620  12.035   1.102 1.000 96.510 ? 85  HIS A CE1 1 
ATOM 699  N NE2 ? HIS A 1  85 ?   8.375  13.165   0.460 1.000 96.510 ? 85  HIS A NE2 1 
ATOM 700  N N   ? ASP A 1  86 ?   3.255   8.886  -1.572 1.000 97.580 ? 86  ASP A N   1 
ATOM 701  C CA  ? ASP A 1  86 ?   1.920   8.413  -1.923 1.000 97.580 ? 86  ASP A CA  1 
ATOM 702  C C   ? ASP A 1  86 ?   1.436   7.352  -0.936 1.000 97.580 ? 86  ASP A C   1 
ATOM 703  C CB  ? ASP A 1  86 ?   1.906   7.852  -3.346 1.000 97.580 ? 86  ASP A CB  1 
ATOM 704  O O   ? ASP A 1  86 ?   1.321   6.176  -1.288 1.000 97.580 ? 86  ASP A O   1 
ATOM 705  C CG  ? ASP A 1  86 ?   0.503   7.629  -3.883 1.000 97.580 ? 86  ASP A CG  1 
ATOM 706  O OD1 ? ASP A 1  86 ?  -0.461   8.198  -3.325 1.000 97.580 ? 86  ASP A OD1 1 
ATOM 707  O OD2 ? ASP A 1  86 ?   0.359   6.876  -4.870 1.000 97.580 ? 86  ASP A OD2 1 
ATOM 708  N N   ? VAL A 1  87 ?   1.224   7.725   0.306 1.000 98.150 ? 87  VAL A N   1 
ATOM 709  C CA  ? VAL A 1  87 ?   0.781   6.861   1.396 1.000 98.150 ? 87  VAL A CA  1 
ATOM 710  C C   ? VAL A 1  87 ?  -0.259   7.591   2.244 1.000 98.150 ? 87  VAL A C   1 
ATOM 711  C CB  ? VAL A 1  87 ?   1.965   6.408   2.278 1.000 98.150 ? 87  VAL A CB  1 
ATOM 712  O O   ? VAL A 1  87 ?  -0.150   8.799   2.466 1.000 98.150 ? 87  VAL A O   1 
ATOM 713  C CG1 ? VAL A 1  87 ?   2.688   7.615   2.873 1.000 98.150 ? 87  VAL A CG1 1 
ATOM 714  C CG2 ? VAL A 1  87 ?   1.479   5.473   3.384 1.000 98.150 ? 87  VAL A CG2 1 
ATOM 715  N N   ? MET A 1  88 ?  -1.337   6.857   2.585 1.000 98.150 ? 88  MET A N   1 
ATOM 716  C CA  ? MET A 1  88 ?  -2.446   7.437   3.338 1.000 98.150 ? 88  MET A CA  1 
ATOM 717  C C   ? MET A 1  88 ?  -2.960   6.459   4.390 1.000 98.150 ? 88  MET A C   1 
ATOM 718  C CB  ? MET A 1  88 ?  -3.583   7.839   2.398 1.000 98.150 ? 88  MET A CB  1 
ATOM 719  O O   ? MET A 1  88 ?  -3.054   5.257   4.133 1.000 98.150 ? 88  MET A O   1 
ATOM 720  C CG  ? MET A 1  88 ?  -4.792   8.422   3.112 1.000 98.150 ? 88  MET A CG  1 
ATOM 721  S SD  ? MET A 1  88 ?  -6.143   8.871   1.955 1.000 98.150 ? 88  MET A SD  1 
ATOM 722  C CE  ? MET A 1  88 ?  -6.729   7.218   1.490 1.000 98.150 ? 88  MET A CE  1 
ATOM 723  N N   ? LEU A 1  89 ?  -3.250   6.993   5.642 1.000 98.480 ? 89  LEU A N   1 
ATOM 724  C CA  ? LEU A 1  89 ?  -3.878   6.220   6.707 1.000 98.480 ? 89  LEU A CA  1 
ATOM 725  C C   ? LEU A 1  89 ?  -5.355   6.576   6.839 1.000 98.480 ? 89  LEU A C   1 
ATOM 726  C CB  ? LEU A 1  89 ?  -3.163   6.461   8.039 1.000 98.480 ? 89  LEU A CB  1 
ATOM 727  O O   ? LEU A 1  89 ?  -5.724   7.751   6.768 1.000 98.480 ? 89  LEU A O   1 
ATOM 728  C CG  ? LEU A 1  89 ?  -1.819   5.755   8.224 1.000 98.480 ? 89  LEU A CG  1 
ATOM 729  C CD1 ? LEU A 1  89 ?  -1.109   6.283   9.467 1.000 98.480 ? 89  LEU A CD1 1 
ATOM 730  C CD2 ? LEU A 1  89 ?  -2.016   4.246   8.316 1.000 98.480 ? 89  LEU A CD2 1 
ATOM 731  N N   ? LEU A 1  90 ?  -6.141   5.533   6.954 1.000 98.260 ? 90  LEU A N   1 
ATOM 732  C CA  ? LEU A 1  90 ?  -7.573   5.675   7.194 1.000 98.260 ? 90  LEU A CA  1 
ATOM 733  C C   ? LEU A 1  90 ?  -7.962   5.061   8.534 1.000 98.260 ? 90  LEU A C   1 
ATOM 734  C CB  ? LEU A 1  90 ?  -8.373   5.019   6.066 1.000 98.260 ? 90  LEU A CB  1 
ATOM 735  O O   ? LEU A 1  90 ?  -7.688   3.886   8.787 1.000 98.260 ? 90  LEU A O   1 
ATOM 736  C CG  ? LEU A 1  90 ?  -8.018   5.451   4.643 1.000 98.260 ? 90  LEU A CG  1 
ATOM 737  C CD1 ? LEU A 1  90 ?  -7.146   4.395   3.971 1.000 98.260 ? 90  LEU A CD1 1 
ATOM 738  C CD2 ? LEU A 1  90 ?  -9.283   5.703   3.829 1.000 98.260 ? 90  LEU A CD2 1 
ATOM 739  N N   ? ARG A 1  91 ?  -8.579   5.918   9.433 1.000 98.060 ? 91  ARG A N   1 
ATOM 740  C CA  ? ARG A 1  91 ?  -9.060   5.419  10.717 1.000 98.060 ? 91  ARG A CA  1 
ATOM 741  C C   ? ARG A 1  91 ? -10.531   5.025  10.635 1.000 98.060 ? 91  ARG A C   1 
ATOM 742  C CB  ? ARG A 1  91 ?  -8.860   6.469  11.812 1.000 98.060 ? 91  ARG A CB  1 
ATOM 743  O O   ? ARG A 1  91 ? -11.371   5.823  10.215 1.000 98.060 ? 91  ARG A O   1 
ATOM 744  C CG  ? ARG A 1  91 ?  -9.145   5.959  13.215 1.000 98.060 ? 91  ARG A CG  1 
ATOM 745  C CD  ? ARG A 1  91 ?  -8.874   7.023  14.269 1.000 98.060 ? 91  ARG A CD  1 
ATOM 746  N NE  ? ARG A 1  91 ?  -9.171   6.539  15.614 1.000 98.060 ? 91  ARG A NE  1 
ATOM 747  N NH1 ? ARG A 1  91 ?  -8.701   8.543  16.663 1.000 98.060 ? 91  ARG A NH1 1 
ATOM 748  N NH2 ? ARG A 1  91 ?  -9.376   6.730  17.894 1.000 98.060 ? 91  ARG A NH2 1 
ATOM 749  C CZ  ? ARG A 1  91 ?  -9.082   7.272  16.721 1.000 98.060 ? 91  ARG A CZ  1 
ATOM 750  N N   ? LEU A 1  92 ? -10.792   3.794  11.058 1.000 97.790 ? 92  LEU A N   1 
ATOM 751  C CA  ? LEU A 1  92 ? -12.164   3.300  11.067 1.000 97.790 ? 92  LEU A CA  1 
ATOM 752  C C   ? LEU A 1  92 ? -12.937   3.865  12.255 1.000 97.790 ? 92  LEU A C   1 
ATOM 753  C CB  ? LEU A 1  92 ? -12.184   1.770  11.112 1.000 97.790 ? 92  LEU A CB  1 
ATOM 754  O O   ? LEU A 1  92 ? -12.387   4.003  13.349 1.000 97.790 ? 92  LEU A O   1 
ATOM 755  C CG  ? LEU A 1  92 ? -11.438   1.050   9.988 1.000 97.790 ? 92  LEU A CG  1 
ATOM 756  C CD1 ? LEU A 1  92 ? -11.460  -0.458  10.218 1.000 97.790 ? 92  LEU A CD1 1 
ATOM 757  C CD2 ? LEU A 1  92 ? -12.045   1.398   8.633 1.000 97.790 ? 92  LEU A CD2 1 
ATOM 758  N N   ? THR A 1  93 ? -14.235   4.275  12.048 1.000 96.630 ? 93  THR A N   1 
ATOM 759  C CA  ? THR A 1  93 ? -15.072   4.772  13.134 1.000 96.630 ? 93  THR A CA  1 
ATOM 760  C C   ? THR A 1  93 ? -15.264   3.700  14.203 1.000 96.630 ? 93  THR A C   1 
ATOM 761  C CB  ? THR A 1  93 ? -16.446   5.234  12.614 1.000 96.630 ? 93  THR A CB  1 
ATOM 762  O O   ? THR A 1  93 ? -15.302   4.006  15.397 1.000 96.630 ? 93  THR A O   1 
ATOM 763  C CG2 ? THR A 1  93 ? -16.316   6.487  11.754 1.000 96.630 ? 93  THR A CG2 1 
ATOM 764  O OG1 ? THR A 1  93 ? -17.029   4.187  11.828 1.000 96.630 ? 93  THR A OG1 1 
ATOM 765  N N   ? ARG A 1  94 ? -15.404   2.425  13.771 1.000 96.970 ? 94  ARG A N   1 
ATOM 766  C CA  ? ARG A 1  94 ? -15.463   1.232  14.609 1.000 96.970 ? 94  ARG A CA  1 
ATOM 767  C C   ? ARG A 1  94 ? -14.398   0.221  14.197 1.000 96.970 ? 94  ARG A C   1 
ATOM 768  C CB  ? ARG A 1  94 ? -16.850   0.591  14.536 1.000 96.970 ? 94  ARG A CB  1 
ATOM 769  O O   ? ARG A 1  94 ? -14.112   0.062  13.008 1.000 96.970 ? 94  ARG A O   1 
ATOM 770  C CG  ? ARG A 1  94 ? -17.961   1.460  15.104 1.000 96.970 ? 94  ARG A CG  1 
ATOM 771  C CD  ? ARG A 1  94 ? -19.298   0.732  15.111 1.000 96.970 ? 94  ARG A CD  1 
ATOM 772  N NE  ? ARG A 1  94 ? -20.353   1.551  15.702 1.000 96.970 ? 94  ARG A NE  1 
ATOM 773  N NH1 ? ARG A 1  94 ? -21.974  -0.092  15.590 1.000 96.970 ? 94  ARG A NH1 1 
ATOM 774  N NH2 ? ARG A 1  94 ? -22.481   1.968  16.459 1.000 96.970 ? 94  ARG A NH2 1 
ATOM 775  C CZ  ? ARG A 1  94 ? -21.601   1.141  15.916 1.000 96.970 ? 94  ARG A CZ  1 
ATOM 776  N N   ? PRO A 1  95 ? -13.777  -0.482  15.353 1.000 97.340 ? 95  PRO A N   1 
ATOM 777  C CA  ? PRO A 1  95 ? -12.744  -1.457  14.995 1.000 97.340 ? 95  PRO A CA  1 
ATOM 778  C C   ? PRO A 1  95 ? -13.282  -2.595  14.131 1.000 97.340 ? 95  PRO A C   1 
ATOM 779  C CB  ? PRO A 1  95 ? -12.267  -1.979  16.352 1.000 97.340 ? 95  PRO A CB  1 
ATOM 780  O O   ? PRO A 1  95 ? -14.454  -2.962  14.246 1.000 97.340 ? 95  PRO A O   1 
ATOM 781  C CG  ? PRO A 1  95 ? -13.448  -1.831  17.255 1.000 97.340 ? 95  PRO A CG  1 
ATOM 782  C CD  ? PRO A 1  95 ? -14.204  -0.597  16.854 1.000 97.340 ? 95  PRO A CD  1 
ATOM 783  N N   ? ALA A 1  96 ? -12.388  -3.112  13.259 1.000 96.910 ? 96  ALA A N   1 
ATOM 784  C CA  ? ALA A 1  96 ? -12.735  -4.308  12.497 1.000 96.910 ? 96  ALA A CA  1 
ATOM 785  C C   ? ALA A 1  96 ? -12.934  -5.508  13.419 1.000 96.910 ? 96  ALA A C   1 
ATOM 786  C CB  ? ALA A 1  96 ? -11.655  -4.611  11.461 1.000 96.910 ? 96  ALA A CB  1 
ATOM 787  O O   ? ALA A 1  96 ? -12.205  -5.672  14.400 1.000 96.910 ? 96  ALA A O   1 
ATOM 788  N N   ? ARG A 1  97 ? -13.982  -6.320  13.160 1.000 95.950 ? 97  ARG A N   1 
ATOM 789  C CA  ? ARG A 1  97 ? -14.137  -7.604  13.836 1.000 95.950 ? 97  ARG A CA  1 
ATOM 790  C C   ? ARG A 1  97 ? -13.267  -8.674  13.186 1.000 95.950 ? 97  ARG A C   1 
ATOM 791  C CB  ? ARG A 1  97 ? -15.603  -8.043  13.826 1.000 95.950 ? 97  ARG A CB  1 
ATOM 792  O O   ? ARG A 1  97 ? -13.541  -9.108  12.065 1.000 95.950 ? 97  ARG A O   1 
ATOM 793  C CG  ? ARG A 1  97 ? -16.532  -7.107  14.581 1.000 95.950 ? 97  ARG A CG  1 
ATOM 794  C CD  ? ARG A 1  97 ? -17.969  -7.609  14.573 1.000 95.950 ? 97  ARG A CD  1 
ATOM 795  N NE  ? ARG A 1  97 ? -18.873  -6.671  15.232 1.000 95.950 ? 97  ARG A NE  1 
ATOM 796  N NH1 ? ARG A 1  97 ? -19.517  -8.139  16.896 1.000 95.950 ? 97  ARG A NH1 1 
ATOM 797  N NH2 ? ARG A 1  97 ? -20.378  -6.015  16.838 1.000 95.950 ? 97  ARG A NH2 1 
ATOM 798  C CZ  ? ARG A 1  97 ? -19.587  -6.944  16.320 1.000 95.950 ? 97  ARG A CZ  1 
ATOM 799  N N   ? LEU A 1  98 ? -12.163  -9.069  13.891 1.000 95.020 ? 98  LEU A N   1 
ATOM 800  C CA  ? LEU A 1  98 ? -11.220 -10.015  13.303 1.000 95.020 ? 98  LEU A CA  1 
ATOM 801  C C   ? LEU A 1  98 ? -11.831 -11.410  13.219 1.000 95.020 ? 98  LEU A C   1 
ATOM 802  C CB  ? LEU A 1  98 ?  -9.927 -10.060  14.121 1.000 95.020 ? 98  LEU A CB  1 
ATOM 803  O O   ? LEU A 1  98 ? -12.463 -11.874  14.171 1.000 95.020 ? 98  LEU A O   1 
ATOM 804  C CG  ? LEU A 1  98 ?  -9.224  -8.722  14.352 1.000 95.020 ? 98  LEU A CG  1 
ATOM 805  C CD1 ? LEU A 1  98 ?  -7.904  -8.936  15.087 1.000 95.020 ? 98  LEU A CD1 1 
ATOM 806  C CD2 ? LEU A 1  98 ?  -8.993  -8.003  13.027 1.000 95.020 ? 98  LEU A CD2 1 
ATOM 807  N N   ? SER A 1  99 ? -11.638 -12.071  12.032 1.000 92.380 ? 99  SER A N   1 
ATOM 808  C CA  ? SER A 1  99 ? -12.129 -13.401  11.689 1.000 92.380 ? 99  SER A CA  1 
ATOM 809  C C   ? SER A 1  99 ? -11.206 -14.090  10.689 1.000 92.380 ? 99  SER A C   1 
ATOM 810  C CB  ? SER A 1  99 ? -13.544 -13.318  11.115 1.000 92.380 ? 99  SER A CB  1 
ATOM 811  O O   ? SER A 1  99 ? -10.137 -13.570  10.362 1.000 92.380 ? 99  SER A O   1 
ATOM 812  O OG  ? SER A 1  99 ? -13.536 -12.689   9.845 1.000 92.380 ? 99  SER A OG  1 
ATOM 813  N N   ? ARG A 1 100 ? -11.628 -15.260  10.288 1.000 89.890 ? 100 ARG A N   1 
ATOM 814  C CA  ? ARG A 1 100 ? -10.864 -16.007   9.295 1.000 89.890 ? 100 ARG A CA  1 
ATOM 815  C C   ? ARG A 1 100 ? -10.751 -15.225   7.990 1.000 89.890 ? 100 ARG A C   1 
ATOM 816  C CB  ? ARG A 1 100 ? -11.508 -17.370   9.034 1.000 89.890 ? 100 ARG A CB  1 
ATOM 817  O O   ? ARG A 1 100 ?  -9.787 -15.394   7.241 1.000 89.890 ? 100 ARG A O   1 
ATOM 818  C CG  ? ARG A 1 100 ? -11.354 -18.353  10.184 1.000 89.890 ? 100 ARG A CG  1 
ATOM 819  C CD  ? ARG A 1 100 ? -11.873 -19.737   9.816 1.000 89.890 ? 100 ARG A CD  1 
ATOM 820  N NE  ? ARG A 1 100 ? -11.646 -20.700  10.889 1.000 89.890 ? 100 ARG A NE  1 
ATOM 821  N NH1 ? ARG A 1 100 ? -12.743 -22.441   9.838 1.000 89.890 ? 100 ARG A NH1 1 
ATOM 822  N NH2 ? ARG A 1 100 ? -11.803 -22.754  11.905 1.000 89.890 ? 100 ARG A NH2 1 
ATOM 823  C CZ  ? ARG A 1 100 ? -12.064 -21.963  10.875 1.000 89.890 ? 100 ARG A CZ  1 
ATOM 824  N N   ? GLN A 1 101 ? -11.582 -14.253   7.723 1.000 89.170 ? 101 GLN A N   1 
ATOM 825  C CA  ? GLN A 1 101 ? -11.679 -13.544   6.452 1.000 89.170 ? 101 GLN A CA  1 
ATOM 826  C C   ? GLN A 1 101 ? -11.266 -12.083   6.603 1.000 89.170 ? 101 GLN A C   1 
ATOM 827  C CB  ? GLN A 1 101 ? -13.101 -13.632   5.894 1.000 89.170 ? 101 GLN A CB  1 
ATOM 828  O O   ? GLN A 1 101 ? -11.087 -11.377   5.609 1.000 89.170 ? 101 GLN A O   1 
ATOM 829  C CG  ? GLN A 1 101 ? -13.487 -15.024   5.412 1.000 89.170 ? 101 GLN A CG  1 
ATOM 830  C CD  ? GLN A 1 101 ? -14.005 -15.909   6.530 1.000 89.170 ? 101 GLN A CD  1 
ATOM 831  N NE2 ? GLN A 1 101 ? -14.474 -17.101   6.175 1.000 89.170 ? 101 GLN A NE2 1 
ATOM 832  O OE1 ? GLN A 1 101 ? -13.984 -15.526   7.704 1.000 89.170 ? 101 GLN A OE1 1 
ATOM 833  N N   ? VAL A 1 102 ? -11.056 -11.615   7.887 1.000 94.280 ? 102 VAL A N   1 
ATOM 834  C CA  ? VAL A 1 102 ? -10.640 -10.243   8.157 1.000 94.280 ? 102 VAL A CA  1 
ATOM 835  C C   ? VAL A 1 102 ?  -9.502 -10.238   9.175 1.000 94.280 ? 102 VAL A C   1 
ATOM 836  C CB  ? VAL A 1 102 ? -11.818  -9.384   8.671 1.000 94.280 ? 102 VAL A CB  1 
ATOM 837  O O   ? VAL A 1 102 ?  -9.730 -10.425  10.372 1.000 94.280 ? 102 VAL A O   1 
ATOM 838  C CG1 ? VAL A 1 102 ? -11.377  -7.937   8.886 1.000 94.280 ? 102 VAL A CG1 1 
ATOM 839  C CG2 ? VAL A 1 102 ? -12.991  -9.449   7.695 1.000 94.280 ? 102 VAL A CG2 1 
ATOM 840  N N   ? ARG A 1 103 ?  -8.272 -10.049   8.633 1.000 95.340 ? 103 ARG A N   1 
ATOM 841  C CA  ? ARG A 1 103 ?  -7.087  -9.992   9.484 1.000 95.340 ? 103 ARG A CA  1 
ATOM 842  C C   ? ARG A 1 103 ?  -6.110  -8.929   8.993 1.000 95.340 ? 103 ARG A C   1 
ATOM 843  C CB  ? ARG A 1 103 ?  -6.395 -11.356   9.534 1.000 95.340 ? 103 ARG A CB  1 
ATOM 844  O O   ? ARG A 1 103 ?  -5.970  -8.718   7.786 1.000 95.340 ? 103 ARG A O   1 
ATOM 845  C CG  ? ARG A 1 103 ?  -7.207 -12.433  10.237 1.000 95.340 ? 103 ARG A CG  1 
ATOM 846  C CD  ? ARG A 1 103 ?  -6.374 -13.677  10.514 1.000 95.340 ? 103 ARG A CD  1 
ATOM 847  N NE  ? ARG A 1 103 ?  -7.178 -14.744  11.104 1.000 95.340 ? 103 ARG A NE  1 
ATOM 848  N NH1 ? ARG A 1 103 ?  -6.287 -14.526  13.224 1.000 95.340 ? 103 ARG A NH1 1 
ATOM 849  N NH2 ? ARG A 1 103 ?  -7.895 -16.105  12.808 1.000 95.340 ? 103 ARG A NH2 1 
ATOM 850  C CZ  ? ARG A 1 103 ?  -7.118 -15.123  12.377 1.000 95.340 ? 103 ARG A CZ  1 
ATOM 851  N N   ? PRO A 1 104 ?  -5.439  -8.352  10.059 1.000 97.200 ? 104 PRO A N   1 
ATOM 852  C CA  ? PRO A 1 104 ?  -4.425  -7.379   9.647 1.000 97.200 ? 104 PRO A CA  1 
ATOM 853  C C   ? PRO A 1 104 ?  -3.175  -8.039   9.068 1.000 97.200 ? 104 PRO A C   1 
ATOM 854  C CB  ? PRO A 1 104 ?  -4.099  -6.638  10.946 1.000 97.200 ? 104 PRO A CB  1 
ATOM 855  O O   ? PRO A 1 104 ?  -2.804  -9.139   9.486 1.000 97.200 ? 104 PRO A O   1 
ATOM 856  C CG  ? PRO A 1 104 ?  -5.245  -6.940  11.856 1.000 97.200 ? 104 PRO A CG  1 
ATOM 857  C CD  ? PRO A 1 104 ?  -5.818  -8.274  11.475 1.000 97.200 ? 104 PRO A CD  1 
ATOM 858  N N   ? VAL A 1 105 ?  -2.495  -7.320   8.085 1.000 97.420 ? 105 VAL A N   1 
ATOM 859  C CA  ? VAL A 1 105 ?  -1.188  -7.721   7.574 1.000 97.420 ? 105 VAL A CA  1 
ATOM 860  C C   ? VAL A 1 105 ?  -0.087  -6.999   8.348 1.000 97.420 ? 105 VAL A C   1 
ATOM 861  C CB  ? VAL A 1 105 ?  -1.056  -7.429   6.062 1.000 97.420 ? 105 VAL A CB  1 
ATOM 862  O O   ? VAL A 1 105 ?  -0.235  -5.827   8.703 1.000 97.420 ? 105 VAL A O   1 
ATOM 863  C CG1 ? VAL A 1 105 ?  -1.187  -5.932   5.787 1.000 97.420 ? 105 VAL A CG1 1 
ATOM 864  C CG2 ? VAL A 1 105 ?   0.275  -7.959   5.532 1.000 97.420 ? 105 VAL A CG2 1 
ATOM 865  N N   ? ALA A 1 106 ?   0.958  -7.715   8.660 1.000 97.270 ? 106 ALA A N   1 
ATOM 866  C CA  ? ALA A 1 106 ?   2.032  -7.157   9.478 1.000 97.270 ? 106 ALA A CA  1 
ATOM 867  C C   ? ALA A 1 106 ?   2.793  -6.073   8.719 1.000 97.270 ? 106 ALA A C   1 
ATOM 868  C CB  ? ALA A 1 106 ?   2.989  -8.260   9.924 1.000 97.270 ? 106 ALA A CB  1 
ATOM 869  O O   ? ALA A 1 106 ?   3.014  -6.191   7.512 1.000 97.270 ? 106 ALA A O   1 
ATOM 870  N N   ? LEU A 1 107 ?   3.168  -4.988   9.481 1.000 97.970 ? 107 LEU A N   1 
ATOM 871  C CA  ? LEU A 1 107 ?   4.059  -3.968   8.939 1.000 97.970 ? 107 LEU A CA  1 
ATOM 872  C C   ? LEU A 1 107 ?   5.497  -4.473   8.893 1.000 97.970 ? 107 LEU A C   1 
ATOM 873  C CB  ? LEU A 1 107 ?   3.981  -2.689   9.776 1.000 97.970 ? 107 LEU A CB  1 
ATOM 874  O O   ? LEU A 1 107 ?   5.930  -5.211   9.781 1.000 97.970 ? 107 LEU A O   1 
ATOM 875  C CG  ? LEU A 1 107 ?   2.661  -1.918   9.715 1.000 97.970 ? 107 LEU A CG  1 
ATOM 876  C CD1 ? LEU A 1 107 ?   2.650  -0.802  10.755 1.000 97.970 ? 107 LEU A CD1 1 
ATOM 877  C CD2 ? LEU A 1 107 ?   2.435  -1.354   8.316 1.000 97.970 ? 107 LEU A CD2 1 
ATOM 878  N N   ? PRO A 1 108 ?   6.246  -4.071   7.869 1.000 97.290 ? 108 PRO A N   1 
ATOM 879  C CA  ? PRO A 1 108 ?   7.602  -4.591   7.682 1.000 97.290 ? 108 PRO A CA  1 
ATOM 880  C C   ? PRO A 1 108 ?   8.575  -4.101   8.751 1.000 97.290 ? 108 PRO A C   1 
ATOM 881  C CB  ? PRO A 1 108 ?   7.996  -4.060   6.301 1.000 97.290 ? 108 PRO A CB  1 
ATOM 882  O O   ? PRO A 1 108 ?   8.457  -2.969   9.228 1.000 97.290 ? 108 PRO A O   1 
ATOM 883  C CG  ? PRO A 1 108 ?   7.216  -2.795   6.142 1.000 97.290 ? 108 PRO A CG  1 
ATOM 884  C CD  ? PRO A 1 108 ?   5.887  -2.965   6.821 1.000 97.290 ? 108 PRO A CD  1 
ATOM 885  N N   ? THR A 1 109 ?   9.534  -4.912   9.150 1.000 96.010 ? 109 THR A N   1 
ATOM 886  C CA  ? THR A 1 109 ?  10.622  -4.548  10.050 1.000 96.010 ? 109 THR A CA  1 
ATOM 887  C C   ? THR A 1 109 ?  11.892  -4.232   9.265 1.000 96.010 ? 109 THR A C   1 
ATOM 888  C CB  ? THR A 1 109 ?  10.908  -5.671  11.064 1.000 96.010 ? 109 THR A CB  1 
ATOM 889  O O   ? THR A 1 109 ?  12.878  -3.760   9.833 1.000 96.010 ? 109 THR A O   1 
ATOM 890  C CG2 ? THR A 1 109 ?   9.723  -5.881  12.001 1.000 96.010 ? 109 THR A CG2 1 
ATOM 891  O OG1 ? THR A 1 109 ?  11.166  -6.890  10.358 1.000 96.010 ? 109 THR A OG1 1 
ATOM 892  N N   ? ARG A 1 110 ?  11.814  -4.536   7.936 1.000 96.060 ? 110 ARG A N   1 
ATOM 893  C CA  ? ARG A 1 110 ?  12.885  -4.233   6.991 1.000 96.060 ? 110 ARG A CA  1 
ATOM 894  C C   ? ARG A 1 110 ?  12.321  -3.885   5.618 1.000 96.060 ? 110 ARG A C   1 
ATOM 895  C CB  ? ARG A 1 110 ?  13.851  -5.414   6.877 1.000 96.060 ? 110 ARG A CB  1 
ATOM 896  O O   ? ARG A 1 110 ?  11.170  -4.206   5.313 1.000 96.060 ? 110 ARG A O   1 
ATOM 897  C CG  ? ARG A 1 110 ?  13.265  -6.623   6.166 1.000 96.060 ? 110 ARG A CG  1 
ATOM 898  C CD  ? ARG A 1 110 ?  14.287  -7.743   6.021 1.000 96.060 ? 110 ARG A CD  1 
ATOM 899  N NE  ? ARG A 1 110 ?  13.825  -8.778   5.101 1.000 96.060 ? 110 ARG A NE  1 
ATOM 900  N NH1 ? ARG A 1 110 ?  12.320  -9.715   6.583 1.000 96.060 ? 110 ARG A NH1 1 
ATOM 901  N NH2 ? ARG A 1 110 ?  12.556 -10.588   4.476 1.000 96.060 ? 110 ARG A NH2 1 
ATOM 902  C CZ  ? ARG A 1 110 ?  12.902  -9.691   5.389 1.000 96.060 ? 110 ARG A CZ  1 
ATOM 903  N N   ? CYS A 1 111 ?  13.264  -3.300   4.888 1.000 96.770 ? 111 CYS A N   1 
ATOM 904  C CA  ? CYS A 1 111 ?  12.866  -2.998   3.518 1.000 96.770 ? 111 CYS A CA  1 
ATOM 905  C C   ? CYS A 1 111 ?  12.998  -4.229   2.628 1.000 96.770 ? 111 CYS A C   1 
ATOM 906  C CB  ? CYS A 1 111 ?  13.712  -1.857   2.953 1.000 96.770 ? 111 CYS A CB  1 
ATOM 907  O O   ? CYS A 1 111 ?  13.828  -5.102   2.888 1.000 96.770 ? 111 CYS A O   1 
ATOM 908  S SG  ? CYS A 1 111 ?  13.376  -0.255   3.716 1.000 96.770 ? 111 CYS A SG  1 
ATOM 909  N N   ? PRO A 1 112 ?  12.119  -4.349   1.579 1.000 95.210 ? 112 PRO A N   1 
ATOM 910  C CA  ? PRO A 1 112 ?  12.173  -5.506   0.681 1.000 95.210 ? 112 PRO A CA  1 
ATOM 911  C C   ? PRO A 1 112 ?  13.499  -5.608  -0.069 1.000 95.210 ? 112 PRO A C   1 
ATOM 912  C CB  ? PRO A 1 112 ?  11.015  -5.254  -0.288 1.000 95.210 ? 112 PRO A CB  1 
ATOM 913  O O   ? PRO A 1 112 ?  14.112  -4.587  -0.390 1.000 95.210 ? 112 PRO A O   1 
ATOM 914  C CG  ? PRO A 1 112 ?  10.867  -3.767  -0.328 1.000 95.210 ? 112 PRO A CG  1 
ATOM 915  C CD  ? PRO A 1 112 ?  11.198  -3.218   1.030 1.000 95.210 ? 112 PRO A CD  1 
ATOM 916  N N   ? GLN A 1 113 ?  13.924  -6.842  -0.363 1.000 94.590 ? 113 GLN A N   1 
ATOM 917  C CA  ? GLN A 1 113 ?  15.128  -7.109  -1.143 1.000 94.590 ? 113 GLN A CA  1 
ATOM 918  C C   ? GLN A 1 113 ?  14.778  -7.537  -2.565 1.000 94.590 ? 113 GLN A C   1 
ATOM 919  C CB  ? GLN A 1 113 ?  15.980  -8.183  -0.466 1.000 94.590 ? 113 GLN A CB  1 
ATOM 920  O O   ? GLN A 1 113 ?  13.726  -8.136  -2.798 1.000 94.590 ? 113 GLN A O   1 
ATOM 921  C CG  ? GLN A 1 113 ?  16.438  -7.811   0.938 1.000 94.590 ? 113 GLN A CG  1 
ATOM 922  C CD  ? GLN A 1 113 ?  17.249  -6.529   0.970 1.000 94.590 ? 113 GLN A CD  1 
ATOM 923  N NE2 ? GLN A 1 113 ?  16.810  -5.570   1.777 1.000 94.590 ? 113 GLN A NE2 1 
ATOM 924  O OE1 ? GLN A 1 113 ?  18.263  -6.403   0.275 1.000 94.590 ? 113 GLN A OE1 1 
ATOM 925  N N   ? PRO A 1 114 ?  15.739  -7.161  -3.442 1.000 93.630 ? 114 PRO A N   1 
ATOM 926  C CA  ? PRO A 1 114 ?  15.492  -7.613  -4.813 1.000 93.630 ? 114 PRO A CA  1 
ATOM 927  C C   ? PRO A 1 114 ?  15.299  -9.125  -4.910 1.000 93.630 ? 114 PRO A C   1 
ATOM 928  C CB  ? PRO A 1 114 ?  16.754  -7.175  -5.561 1.000 93.630 ? 114 PRO A CB  1 
ATOM 929  O O   ? PRO A 1 114 ?  15.904  -9.879  -4.143 1.000 93.630 ? 114 PRO A O   1 
ATOM 930  C CG  ? PRO A 1 114 ?  17.267  -6.002  -4.790 1.000 93.630 ? 114 PRO A CG  1 
ATOM 931  C CD  ? PRO A 1 114 ?  16.992  -6.232  -3.332 1.000 93.630 ? 114 PRO A CD  1 
ATOM 932  N N   ? ALA A 1 115 ?  14.269  -9.521  -5.788 1.000 92.320 ? 115 ALA A N   1 
ATOM 933  C CA  ? ALA A 1 115 ?  13.991 -10.910  -6.144 1.000 92.320 ? 115 ALA A CA  1 
ATOM 934  C C   ? ALA A 1 115 ?  13.124 -11.585  -5.085 1.000 92.320 ? 115 ALA A C   1 
ATOM 935  C CB  ? ALA A 1 115 ?  15.294 -11.682  -6.332 1.000 92.320 ? 115 ALA A CB  1 
ATOM 936  O O   ? ALA A 1 115 ?  12.809 -12.772  -5.196 1.000 92.320 ? 115 ALA A O   1 
ATOM 937  N N   ? GLU A 1 116 ?  12.911 -10.825  -4.016 1.000 94.080 ? 116 GLU A N   1 
ATOM 938  C CA  ? GLU A 1 116 ?  11.976 -11.340  -3.021 1.000 94.080 ? 116 GLU A CA  1 
ATOM 939  C C   ? GLU A 1 116 ?  10.617 -11.643  -3.645 1.000 94.080 ? 116 GLU A C   1 
ATOM 940  C CB  ? GLU A 1 116 ?  11.815 -10.345  -1.868 1.000 94.080 ? 116 GLU A CB  1 
ATOM 941  O O   ? GLU A 1 116 ?  10.074 -10.826  -4.391 1.000 94.080 ? 116 GLU A O   1 
ATOM 942  C CG  ? GLU A 1 116 ?  11.060 -10.907  -0.672 1.000 94.080 ? 116 GLU A CG  1 
ATOM 943  C CD  ? GLU A 1 116 ?  11.179 -10.042   0.573 1.000 94.080 ? 116 GLU A CD  1 
ATOM 944  O OE1 ? GLU A 1 116 ?  10.499 -10.334   1.582 1.000 94.080 ? 116 GLU A OE1 1 
ATOM 945  O OE2 ? GLU A 1 116 ?  11.959  -9.064   0.537 1.000 94.080 ? 116 GLU A OE2 1 
ATOM 946  N N   ? ALA A 1 117 ?  10.064 -12.823  -3.404 1.000 92.520 ? 117 ALA A N   1 
ATOM 947  C CA  ? ALA A 1 117 ?   8.768 -13.248  -3.927 1.000 92.520 ? 117 ALA A CA  1 
ATOM 948  C C   ? ALA A 1 117 ?   7.625 -12.584  -3.165 1.000 92.520 ? 117 ALA A C   1 
ATOM 949  C CB  ? ALA A 1 117 ?   8.639 -14.767  -3.856 1.000 92.520 ? 117 ALA A CB  1 
ATOM 950  O O   ? ALA A 1 117 ?   7.588 -12.621  -1.932 1.000 92.520 ? 117 ALA A O   1 
ATOM 951  N N   ? CYS A 1 118 ?   6.684 -12.086  -3.919 1.000 93.140 ? 118 CYS A N   1 
ATOM 952  C CA  ? CYS A 1 118 ?   5.577 -11.336  -3.337 1.000 93.140 ? 118 CYS A CA  1 
ATOM 953  C C   ? CYS A 1 118 ?   4.262 -11.684  -4.024 1.000 93.140 ? 118 CYS A C   1 
ATOM 954  C CB  ? CYS A 1 118 ?   5.834  -9.833  -3.441 1.000 93.140 ? 118 CYS A CB  1 
ATOM 955  O O   ? CYS A 1 118 ?   4.258 -12.287  -5.099 1.000 93.140 ? 118 CYS A O   1 
ATOM 956  S SG  ? CYS A 1 118 ?   7.406  -9.312  -2.720 1.000 93.140 ? 118 CYS A SG  1 
ATOM 957  N N   ? VAL A 1 119 ?   3.187 -11.247  -3.284 1.000 90.990 ? 119 VAL A N   1 
ATOM 958  C CA  ? VAL A 1 119 ?   1.843 -11.374  -3.836 1.000 90.990 ? 119 VAL A CA  1 
ATOM 959  C C   ? VAL A 1 119 ?   1.157 -10.009  -3.847 1.000 90.990 ? 119 VAL A C   1 
ATOM 960  C CB  ? VAL A 1 119 ?   0.995 -12.389  -3.037 1.000 90.990 ? 119 VAL A CB  1 
ATOM 961  O O   ? VAL A 1 119 ?   1.217  -9.270  -2.862 1.000 90.990 ? 119 VAL A O   1 
ATOM 962  C CG1 ? VAL A 1 119 ?  -0.450 -12.394  -3.532 1.000 90.990 ? 119 VAL A CG1 1 
ATOM 963  C CG2 ? VAL A 1 119 ?   1.603 -13.787  -3.139 1.000 90.990 ? 119 VAL A CG2 1 
ATOM 964  N N   ? VAL A 1 120 ?   0.591  -9.729  -4.997 1.000 90.840 ? 120 VAL A N   1 
ATOM 965  C CA  ? VAL A 1 120 ?  -0.243  -8.535  -5.098 1.000 90.840 ? 120 VAL A CA  1 
ATOM 966  C C   ? VAL A 1 120 ?  -1.706  -8.939  -5.268 1.000 90.840 ? 120 VAL A C   1 
ATOM 967  C CB  ? VAL A 1 120 ?   0.201  -7.631  -6.270 1.000 90.840 ? 120 VAL A CB  1 
ATOM 968  O O   ? VAL A 1 120 ?  -2.011  -9.907  -5.969 1.000 90.840 ? 120 VAL A O   1 
ATOM 969  C CG1 ? VAL A 1 120 ?   0.048  -8.361  -7.603 1.000 90.840 ? 120 VAL A CG1 1 
ATOM 970  C CG2 ? VAL A 1 120 ?  -0.602  -6.332  -6.274 1.000 90.840 ? 120 VAL A CG2 1 
ATOM 971  N N   ? SER A 1 121 ?  -2.595  -8.254  -4.576 1.000 90.790 ? 121 SER A N   1 
ATOM 972  C CA  ? SER A 1 121 ?  -4.017  -8.572  -4.646 1.000 90.790 ? 121 SER A CA  1 
ATOM 973  C C   ? SER A 1 121 ?  -4.851  -7.321  -4.902 1.000 90.790 ? 121 SER A C   1 
ATOM 974  C CB  ? SER A 1 121 ?  -4.479  -9.247  -3.354 1.000 90.790 ? 121 SER A CB  1 
ATOM 975  O O   ? SER A 1 121 ?  -4.456  -6.217  -4.522 1.000 90.790 ? 121 SER A O   1 
ATOM 976  O OG  ? SER A 1 121 ?  -4.276  -8.395  -2.240 1.000 90.790 ? 121 SER A OG  1 
ATOM 977  N N   ? GLY A 1 122 ?  -5.971  -7.498  -5.618 1.000 89.740 ? 122 GLY A N   1 
ATOM 978  C CA  ? GLY A 1 122 ?  -6.852  -6.376  -5.901 1.000 89.740 ? 122 GLY A CA  1 
ATOM 979  C C   ? GLY A 1 122 ?  -7.972  -6.724  -6.863 1.000 89.740 ? 122 GLY A C   1 
ATOM 980  O O   ? GLY A 1 122 ?  -8.119  -7.882  -7.260 1.000 89.740 ? 122 GLY A O   1 
ATOM 981  N N   ? TRP A 1 123 ?  -8.906  -5.771  -7.130 1.000 86.320 ? 123 TRP A N   1 
ATOM 982  C CA  ? TRP A 1 123 ? -10.074  -5.932  -7.989 1.000 86.320 ? 123 TRP A CA  1 
ATOM 983  C C   ? TRP A 1 123 ?  -9.895  -5.171  -9.299 1.000 86.320 ? 123 TRP A C   1 
ATOM 984  C CB  ? TRP A 1 123 ? -11.339  -5.451  -7.273 1.000 86.320 ? 123 TRP A CB  1 
ATOM 985  O O   ? TRP A 1 123 ? -10.876  -4.761  -9.925 1.000 86.320 ? 123 TRP A O   1 
ATOM 986  C CG  ? TRP A 1 123 ? -11.748  -6.311  -6.116 1.000 86.320 ? 123 TRP A CG  1 
ATOM 987  C CD1 ? TRP A 1 123 ? -12.576  -7.398  -6.150 1.000 86.320 ? 123 TRP A CD1 1 
ATOM 988  C CD2 ? TRP A 1 123 ? -11.351  -6.152  -4.751 1.000 86.320 ? 123 TRP A CD2 1 
ATOM 989  C CE2 ? TRP A 1 123 ? -11.976  -7.180  -4.011 1.000 86.320 ? 123 TRP A CE2 1 
ATOM 990  C CE3 ? TRP A 1 123 ? -10.525  -5.239  -4.081 1.000 86.320 ? 123 TRP A CE3 1 
ATOM 991  N NE1 ? TRP A 1 123 ? -12.717  -7.926  -4.887 1.000 86.320 ? 123 TRP A NE1 1 
ATOM 992  C CH2 ? TRP A 1 123 ? -10.987  -6.414  -2.001 1.000 86.320 ? 123 TRP A CH2 1 
ATOM 993  C CZ2 ? TRP A 1 123 ? -11.800  -7.320  -2.632 1.000 86.320 ? 123 TRP A CZ2 1 
ATOM 994  C CZ3 ? TRP A 1 123 ? -10.352  -5.380  -2.708 1.000 86.320 ? 123 TRP A CZ3 1 
ATOM 995  N N   ? GLY A 1 124 ?  -8.588  -4.922  -9.615 1.000 73.100 ? 124 GLY A N   1 
ATOM 996  C CA  ? GLY A 1 124 ?  -8.269  -4.180 -10.825 1.000 73.100 ? 124 GLY A CA  1 
ATOM 997  C C   ? GLY A 1 124 ?  -8.393  -5.014 -12.086 1.000 73.100 ? 124 GLY A C   1 
ATOM 998  O O   ? GLY A 1 124 ?  -8.767  -6.187 -12.027 1.000 73.100 ? 124 GLY A O   1 
ATOM 999  N N   ? LEU A 1 125 ?  -8.306  -4.499 -13.384 1.000 63.250 ? 125 LEU A N   1 
ATOM 1000 C CA  ? LEU A 1 125 ?  -8.569  -5.086 -14.693 1.000 63.250 ? 125 LEU A CA  1 
ATOM 1001 C C   ? LEU A 1 125 ?  -7.794  -6.388 -14.871 1.000 63.250 ? 125 LEU A C   1 
ATOM 1002 C CB  ? LEU A 1 125 ?  -8.198  -4.103 -15.807 1.000 63.250 ? 125 LEU A CB  1 
ATOM 1003 O O   ? LEU A 1 125 ?  -6.611  -6.462 -14.532 1.000 63.250 ? 125 LEU A O   1 
ATOM 1004 C CG  ? LEU A 1 125 ?  -9.086  -2.864 -15.940 1.000 63.250 ? 125 LEU A CG  1 
ATOM 1005 C CD1 ? LEU A 1 125 ?  -8.441  -1.849 -16.878 1.000 63.250 ? 125 LEU A CD1 1 
ATOM 1006 C CD2 ? LEU A 1 125 ? -10.474  -3.252 -16.437 1.000 63.250 ? 125 LEU A CD2 1 
ATOM 1007 N N   ? VAL A 1 126 ?  -8.469  -7.634 -15.184 1.000 55.610 ? 126 VAL A N   1 
ATOM 1008 C CA  ? VAL A 1 126 ?  -7.999  -9.010 -15.310 1.000 55.610 ? 126 VAL A CA  1 
ATOM 1009 C C   ? VAL A 1 126 ?  -7.854  -9.374 -16.785 1.000 55.610 ? 126 VAL A C   1 
ATOM 1010 C CB  ? VAL A 1 126 ?  -8.954 -10.002 -14.607 1.000 55.610 ? 126 VAL A CB  1 
ATOM 1011 O O   ? VAL A 1 126 ?  -7.044 -10.233 -17.142 1.000 55.610 ? 126 VAL A O   1 
ATOM 1012 C CG1 ? VAL A 1 126 ?  -8.199 -11.252 -14.160 1.000 55.610 ? 126 VAL A CG1 1 
ATOM 1013 C CG2 ? VAL A 1 126 ?  -9.637  -9.332 -13.417 1.000 55.610 ? 126 VAL A CG2 1 
ATOM 1014 N N   ? SER A 1 127 ?  -8.108  -8.521 -17.851 1.000 51.000 ? 127 SER A N   1 
ATOM 1015 C CA  ? SER A 1 127 ?  -7.924  -8.794 -19.273 1.000 51.000 ? 127 SER A CA  1 
ATOM 1016 C C   ? SER A 1 127 ?  -8.235  -7.562 -20.116 1.000 51.000 ? 127 SER A C   1 
ATOM 1017 C CB  ? SER A 1 127 ?  -8.810  -9.960 -19.713 1.000 51.000 ? 127 SER A CB  1 
ATOM 1018 O O   ? SER A 1 127 ?  -8.877  -6.623 -19.641 1.000 51.000 ? 127 SER A O   1 
ATOM 1019 O OG  ? SER A 1 127 ? -10.174  -9.576 -19.737 1.000 51.000 ? 127 SER A OG  1 
ATOM 1020 N N   ? ASP A 1 128 ?  -7.508  -7.433 -21.366 1.000 48.240 ? 128 ASP A N   1 
ATOM 1021 C CA  ? ASP A 1 128 ?  -7.397  -6.434 -22.424 1.000 48.240 ? 128 ASP A CA  1 
ATOM 1022 C C   ? ASP A 1 128 ?  -8.719  -6.276 -23.172 1.000 48.240 ? 128 ASP A C   1 
ATOM 1023 C CB  ? ASP A 1 128 ?  -6.281  -6.809 -23.401 1.000 48.240 ? 128 ASP A CB  1 
ATOM 1024 O O   ? ASP A 1 128 ?  -9.026  -5.196 -23.679 1.000 48.240 ? 128 ASP A O   1 
ATOM 1025 C CG  ? ASP A 1 128 ?  -4.902  -6.403 -22.911 1.000 48.240 ? 128 ASP A CG  1 
ATOM 1026 O OD1 ? ASP A 1 128 ?  -4.804  -5.659 -21.911 1.000 48.240 ? 128 ASP A OD1 1 
ATOM 1027 O OD2 ? ASP A 1 128 ?  -3.904  -6.828 -23.533 1.000 48.240 ? 128 ASP A OD2 1 
ATOM 1028 N N   ? HIS A 1 129 ?  -9.896  -6.882 -22.741 1.000 45.130 ? 129 HIS A N   1 
ATOM 1029 C CA  ? HIS A 1 129 ? -11.086  -6.797 -23.581 1.000 45.130 ? 129 HIS A CA  1 
ATOM 1030 C C   ? HIS A 1 129 ? -12.349  -6.679 -22.736 1.000 45.130 ? 129 HIS A C   1 
ATOM 1031 C CB  ? HIS A 1 129 ? -11.181  -8.016 -24.500 1.000 45.130 ? 129 HIS A CB  1 
ATOM 1032 O O   ? HIS A 1 129 ? -13.440  -6.463 -23.269 1.000 45.130 ? 129 HIS A O   1 
ATOM 1033 C CG  ? HIS A 1 129 ? -10.067  -8.107 -25.494 1.000 45.130 ? 129 HIS A CG  1 
ATOM 1034 C CD2 ? HIS A 1 129 ?  -9.084  -9.025 -25.647 1.000 45.130 ? 129 HIS A CD2 1 
ATOM 1035 N ND1 ? HIS A 1 129 ?  -9.874  -7.167 -26.484 1.000 45.130 ? 129 HIS A ND1 1 
ATOM 1036 C CE1 ? HIS A 1 129 ?  -8.819  -7.506 -27.205 1.000 45.130 ? 129 HIS A CE1 1 
ATOM 1037 N NE2 ? HIS A 1 129 ?  -8.321  -8.630 -26.718 1.000 45.130 ? 129 HIS A NE2 1 
ATOM 1038 N N   ? GLN A 1 130 ? -12.229  -6.293 -21.356 1.000 46.430 ? 130 GLN A N   1 
ATOM 1039 C CA  ? GLN A 1 130 ? -13.479  -6.081 -20.635 1.000 46.430 ? 130 GLN A CA  1 
ATOM 1040 C C   ? GLN A 1 130 ? -13.379  -4.879 -19.701 1.000 46.430 ? 130 GLN A C   1 
ATOM 1041 C CB  ? GLN A 1 130 ? -13.860  -7.332 -19.841 1.000 46.430 ? 130 GLN A CB  1 
ATOM 1042 O O   ? GLN A 1 130 ? -12.428  -4.766 -18.925 1.000 46.430 ? 130 GLN A O   1 
ATOM 1043 C CG  ? GLN A 1 130 ? -14.589  -8.385 -20.665 1.000 46.430 ? 130 GLN A CG  1 
ATOM 1044 C CD  ? GLN A 1 130 ? -15.148  -9.511 -19.816 1.000 46.430 ? 130 GLN A CD  1 
ATOM 1045 N NE2 ? GLN A 1 130 ? -15.950 -10.375 -20.429 1.000 46.430 ? 130 GLN A NE2 1 
ATOM 1046 O OE1 ? GLN A 1 130 ? -14.860  -9.605 -18.618 1.000 46.430 ? 130 GLN A OE1 1 
ATOM 1047 N N   ? VAL A 1 131 ? -13.608  -3.651 -20.185 1.000 52.680 ? 131 VAL A N   1 
ATOM 1048 C CA  ? VAL A 1 131 ? -13.855  -2.349 -19.574 1.000 52.680 ? 131 VAL A CA  1 
ATOM 1049 C C   ? VAL A 1 131 ? -14.466  -2.537 -18.187 1.000 52.680 ? 131 VAL A C   1 
ATOM 1050 C CB  ? VAL A 1 131 ? -14.781  -1.477 -20.451 1.000 52.680 ? 131 VAL A CB  1 
ATOM 1051 O O   ? VAL A 1 131 ? -14.501  -1.600 -17.386 1.000 52.680 ? 131 VAL A O   1 
ATOM 1052 C CG1 ? VAL A 1 131 ? -14.966  -0.093 -19.831 1.000 52.680 ? 131 VAL A CG1 1 
ATOM 1053 C CG2 ? VAL A 1 131 ? -14.221  -1.362 -21.867 1.000 52.680 ? 131 VAL A CG2 1 
ATOM 1054 N N   ? SER A 1 132 ? -14.640  -4.005 -17.734 1.000 57.020 ? 132 SER A N   1 
ATOM 1055 C CA  ? SER A 1 132 ? -15.334  -4.134 -16.457 1.000 57.020 ? 132 SER A CA  1 
ATOM 1056 C C   ? SER A 1 132 ? -14.432  -4.757 -15.397 1.000 57.020 ? 132 SER A C   1 
ATOM 1057 C CB  ? SER A 1 132 ? -16.601  -4.975 -16.617 1.000 57.020 ? 132 SER A CB  1 
ATOM 1058 O O   ? SER A 1 132 ? -13.620  -5.633 -15.703 1.000 57.020 ? 132 SER A O   1 
ATOM 1059 O OG  ? SER A 1 132 ? -16.282  -6.290 -17.039 1.000 57.020 ? 132 SER A OG  1 
ATOM 1060 N N   ? LEU A 1 133 ? -14.100  -4.088 -14.241 1.000 65.040 ? 133 LEU A N   1 
ATOM 1061 C CA  ? LEU A 1 133 ? -13.398  -4.584 -13.062 1.000 65.040 ? 133 LEU A CA  1 
ATOM 1062 C C   ? LEU A 1 133 ? -13.913  -5.962 -12.662 1.000 65.040 ? 133 LEU A C   1 
ATOM 1063 C CB  ? LEU A 1 133 ? -13.556  -3.608 -11.894 1.000 65.040 ? 133 LEU A CB  1 
ATOM 1064 O O   ? LEU A 1 133 ? -15.116  -6.225 -12.733 1.000 65.040 ? 133 LEU A O   1 
ATOM 1065 C CG  ? LEU A 1 133 ? -12.883  -2.244 -12.053 1.000 65.040 ? 133 LEU A CG  1 
ATOM 1066 C CD1 ? LEU A 1 133 ? -13.350  -1.291 -10.958 1.000 65.040 ? 133 LEU A CD1 1 
ATOM 1067 C CD2 ? LEU A 1 133 ? -11.366  -2.390 -12.031 1.000 65.040 ? 133 LEU A CD2 1 
ATOM 1068 N N   ? PRO A 1 134 ? -13.019  -6.980 -12.563 1.000 70.210 ? 134 PRO A N   1 
ATOM 1069 C CA  ? PRO A 1 134 ? -13.523  -8.252 -12.041 1.000 70.210 ? 134 PRO A CA  1 
ATOM 1070 C C   ? PRO A 1 134 ? -14.319  -8.085 -10.748 1.000 70.210 ? 134 PRO A C   1 
ATOM 1071 C CB  ? PRO A 1 134 ? -12.248  -9.063 -11.796 1.000 70.210 ? 134 PRO A CB  1 
ATOM 1072 O O   ? PRO A 1 134 ? -14.071  -7.151  -9.982 1.000 70.210 ? 134 PRO A O   1 
ATOM 1073 C CG  ? PRO A 1 134 ? -11.189  -8.041 -11.538 1.000 70.210 ? 134 PRO A CG  1 
ATOM 1074 C CD  ? PRO A 1 134 ? -11.523  -6.801 -12.316 1.000 70.210 ? 134 PRO A CD  1 
ATOM 1075 N N   ? ASP A 1 135 ? -15.378  -8.837 -10.631 1.000 78.720 ? 135 ASP A N   1 
ATOM 1076 C CA  ? ASP A 1 135 ? -16.227  -8.788  -9.444 1.000 78.720 ? 135 ASP A CA  1 
ATOM 1077 C C   ? ASP A 1 135 ? -15.602  -9.568  -8.290 1.000 78.720 ? 135 ASP A C   1 
ATOM 1078 C CB  ? ASP A 1 135 ? -17.620  -9.336  -9.758 1.000 78.720 ? 135 ASP A CB  1 
ATOM 1079 O O   ? ASP A 1 135 ? -15.934  -9.337  -7.126 1.000 78.720 ? 135 ASP A O   1 
ATOM 1080 C CG  ? ASP A 1 135 ? -18.403  -8.454 -10.714 1.000 78.720 ? 135 ASP A CG  1 
ATOM 1081 O OD1 ? ASP A 1 135 ? -18.232  -7.216 -10.682 1.000 78.720 ? 135 ASP A OD1 1 
ATOM 1082 O OD2 ? ASP A 1 135 ? -19.202  -9.002 -11.505 1.000 78.720 ? 135 ASP A OD2 1 
ATOM 1083 N N   ? THR A 1 136 ? -14.581 -10.424  -8.637 1.000 84.320 ? 136 THR A N   1 
ATOM 1084 C CA  ? THR A 1 136 ? -13.945 -11.247  -7.615 1.000 84.320 ? 136 THR A CA  1 
ATOM 1085 C C   ? THR A 1 136 ? -12.486 -10.840  -7.423 1.000 84.320 ? 136 THR A C   1 
ATOM 1086 C CB  ? THR A 1 136 ? -14.020 -12.743  -7.974 1.000 84.320 ? 136 THR A CB  1 
ATOM 1087 O O   ? THR A 1 136 ? -11.852 -10.331  -8.349 1.000 84.320 ? 136 THR A O   1 
ATOM 1088 C CG2 ? THR A 1 136 ? -15.466 -13.221  -8.039 1.000 84.320 ? 136 THR A CG2 1 
ATOM 1089 O OG1 ? THR A 1 136 ? -13.401 -12.953  -9.250 1.000 84.320 ? 136 THR A OG1 1 
ATOM 1090 N N   ? LEU A 1 137 ? -12.049 -10.965  -6.227 1.000 85.800 ? 137 LEU A N   1 
ATOM 1091 C CA  ? LEU A 1 137 ? -10.673 -10.658  -5.852 1.000 85.800 ? 137 LEU A CA  1 
ATOM 1092 C C   ? LEU A 1 137 ?  -9.693 -11.556  -6.599 1.000 85.800 ? 137 LEU A C   1 
ATOM 1093 C CB  ? LEU A 1 137 ? -10.480 -10.819  -4.342 1.000 85.800 ? 137 LEU A CB  1 
ATOM 1094 O O   ? LEU A 1 137 ?  -9.879 -12.774  -6.656 1.000 85.800 ? 137 LEU A O   1 
ATOM 1095 C CG  ? LEU A 1 137 ?  -9.126 -10.383  -3.781 1.000 85.800 ? 137 LEU A CG  1 
ATOM 1096 C CD1 ? LEU A 1 137 ?  -8.969  -8.870  -3.889 1.000 85.800 ? 137 LEU A CD1 1 
ATOM 1097 C CD2 ? LEU A 1 137 ?  -8.974 -10.839  -2.334 1.000 85.800 ? 137 LEU A CD2 1 
ATOM 1098 N N   ? HIS A 1 138 ?  -8.593 -10.904  -7.081 1.000 86.320 ? 138 HIS A N   1 
ATOM 1099 C CA  ? HIS A 1 138 ?  -7.554 -11.620  -7.813 1.000 86.320 ? 138 HIS A CA  1 
ATOM 1100 C C   ? HIS A 1 138 ?  -6.178 -11.364  -7.208 1.000 86.320 ? 138 HIS A C   1 
ATOM 1101 C CB  ? HIS A 1 138 ?  -7.563 -11.216  -9.288 1.000 86.320 ? 138 HIS A CB  1 
ATOM 1102 O O   ? HIS A 1 138 ?  -5.945 -10.312  -6.608 1.000 86.320 ? 138 HIS A O   1 
ATOM 1103 C CG  ? HIS A 1 138 ?  -8.631 -11.891 -10.089 1.000 86.320 ? 138 HIS A CG  1 
ATOM 1104 C CD2 ? HIS A 1 138 ?  -9.980 -11.861  -9.977 1.000 86.320 ? 138 HIS A CD2 1 
ATOM 1105 N ND1 ? HIS A 1 138 ?  -8.350 -12.721 -11.153 1.000 86.320 ? 138 HIS A ND1 1 
ATOM 1106 C CE1 ? HIS A 1 138 ?  -9.485 -13.172 -11.662 1.000 86.320 ? 138 HIS A CE1 1 
ATOM 1107 N NE2 ? HIS A 1 138 ? -10.488 -12.665 -10.967 1.000 86.320 ? 138 HIS A NE2 1 
ATOM 1108 N N   ? CYS A 1 139 ?  -5.318 -12.355  -7.442 1.000 86.180 ? 139 CYS A N   1 
ATOM 1109 C CA  ? CYS A 1 139 ?  -3.937 -12.255  -6.982 1.000 86.180 ? 139 CYS A CA  1 
ATOM 1110 C C   ? CYS A 1 139 ?  -2.962 -12.571  -8.109 1.000 86.180 ? 139 CYS A C   1 
ATOM 1111 C CB  ? CYS A 1 139 ?  -3.695 -13.199  -5.805 1.000 86.180 ? 139 CYS A CB  1 
ATOM 1112 O O   ? CYS A 1 139 ?  -3.293 -13.322  -9.029 1.000 86.180 ? 139 CYS A O   1 
ATOM 1113 S SG  ? CYS A 1 139 ?  -4.786 -12.904  -4.397 1.000 86.180 ? 139 CYS A SG  1 
ATOM 1114 N N   ? ALA A 1 140 ?  -1.748 -11.980  -7.880 1.000 83.200 ? 140 ALA A N   1 
ATOM 1115 C CA  ? ALA A 1 140 ?  -0.667 -12.274  -8.818 1.000 83.200 ? 140 ALA A CA  1 
ATOM 1116 C C   ? ALA A 1 140 ?   0.671 -12.391  -8.094 1.000 83.200 ? 140 ALA A C   1 
ATOM 1117 C CB  ? ALA A 1 140 ?  -0.592 -11.196  -9.897 1.000 83.200 ? 140 ALA A CB  1 
ATOM 1118 O O   ? ALA A 1 140 ?   0.952 -11.627  -7.168 1.000 83.200 ? 140 ALA A O   1 
ATOM 1119 N N   ? ASN A 1 141 ?   1.408 -13.440  -8.521 1.000 85.330 ? 141 ASN A N   1 
ATOM 1120 C CA  ? ASN A 1 141 ?   2.775 -13.560  -8.025 1.000 85.330 ? 141 ASN A CA  1 
ATOM 1121 C C   ? ASN A 1 141 ?   3.714 -12.584  -8.728 1.000 85.330 ? 141 ASN A C   1 
ATOM 1122 C CB  ? ASN A 1 141 ?   3.281 -14.994  -8.188 1.000 85.330 ? 141 ASN A CB  1 
ATOM 1123 O O   ? ASN A 1 141 ?   3.720 -12.498  -9.958 1.000 85.330 ? 141 ASN A O   1 
ATOM 1124 C CG  ? ASN A 1 141 ?   2.557 -15.975  -7.286 1.000 85.330 ? 141 ASN A CG  1 
ATOM 1125 N ND2 ? ASN A 1 141 ?   2.293 -17.170  -7.800 1.000 85.330 ? 141 ASN A ND2 1 
ATOM 1126 O OD1 ? ASN A 1 141 ?   2.237 -15.660  -6.137 1.000 85.330 ? 141 ASN A OD1 1 
ATOM 1127 N N   ? ILE A 1 142 ?   4.542 -11.884  -7.782 1.000 88.150 ? 142 ILE A N   1 
ATOM 1128 C CA  ? ILE A 1 142 ?   5.496 -10.943  -8.359 1.000 88.150 ? 142 ILE A CA  1 
ATOM 1129 C C   ? ILE A 1 142 ?   6.785 -10.949  -7.542 1.000 88.150 ? 142 ILE A C   1 
ATOM 1130 C CB  ? ILE A 1 142 ?   4.910  -9.515  -8.428 1.000 88.150 ? 142 ILE A CB  1 
ATOM 1131 O O   ? ILE A 1 142 ?   6.839 -11.539  -6.460 1.000 88.150 ? 142 ILE A O   1 
ATOM 1132 C CG1 ? ILE A 1 142 ?   4.643  -8.980  -7.016 1.000 88.150 ? 142 ILE A CG1 1 
ATOM 1133 C CG2 ? ILE A 1 142 ?   3.633  -9.494  -9.272 1.000 88.150 ? 142 ILE A CG2 1 
ATOM 1134 C CD1 ? ILE A 1 142 ?   4.341  -7.488  -6.967 1.000 88.150 ? 142 ILE A CD1 1 
ATOM 1135 N N   ? SER A 1 143 ?   7.839 -10.315  -8.201 1.000 91.630 ? 143 SER A N   1 
ATOM 1136 C CA  ? SER A 1 143 ?   9.112 -10.196  -7.498 1.000 91.630 ? 143 SER A CA  1 
ATOM 1137 C C   ? SER A 1 143 ?   9.612  -8.755  -7.499 1.000 91.630 ? 143 SER A C   1 
ATOM 1138 C CB  ? SER A 1 143 ?  10.162 -11.109  -8.131 1.000 91.630 ? 143 SER A CB  1 
ATOM 1139 O O   ? SER A 1 143 ?   9.352  -8.004  -8.441 1.000 91.630 ? 143 SER A O   1 
ATOM 1140 O OG  ? SER A 1 143 ?   9.741 -12.462  -8.095 1.000 91.630 ? 143 SER A OG  1 
ATOM 1141 N N   ? VAL A 1 144 ?  10.296  -8.469  -6.432 1.000 94.090 ? 144 VAL A N   1 
ATOM 1142 C CA  ? VAL A 1 144 ?  10.897  -7.145  -6.314 1.000 94.090 ? 144 VAL A CA  1 
ATOM 1143 C C   ? VAL A 1 144 ?  12.020  -6.994  -7.338 1.000 94.090 ? 144 VAL A C   1 
ATOM 1144 C CB  ? VAL A 1 144 ?  11.439  -6.893  -4.889 1.000 94.090 ? 144 VAL A CB  1 
ATOM 1145 O O   ? VAL A 1 144 ?  12.833  -7.903  -7.516 1.000 94.090 ? 144 VAL A O   1 
ATOM 1146 C CG1 ? VAL A 1 144 ?  12.157  -5.547  -4.815 1.000 94.090 ? 144 VAL A CG1 1 
ATOM 1147 C CG2 ? VAL A 1 144 ?  10.303  -6.954  -3.869 1.000 94.090 ? 144 VAL A CG2 1 
ATOM 1148 N N   ? ILE A 1 145 ?  11.996  -5.763  -7.966 1.000 91.800 ? 145 ILE A N   1 
ATOM 1149 C CA  ? ILE A 1 145 ?  12.993  -5.427  -8.977 1.000 91.800 ? 145 ILE A CA  1 
ATOM 1150 C C   ? ILE A 1 145 ?  14.024  -4.469  -8.386 1.000 91.800 ? 145 ILE A C   1 
ATOM 1151 C CB  ? ILE A 1 145 ?  12.338  -4.803 -10.230 1.000 91.800 ? 145 ILE A CB  1 
ATOM 1152 O O   ? ILE A 1 145 ?  13.669  -3.525  -7.676 1.000 91.800 ? 145 ILE A O   1 
ATOM 1153 C CG1 ? ILE A 1 145 ?  11.345  -5.786 -10.859 1.000 91.800 ? 145 ILE A CG1 1 
ATOM 1154 C CG2 ? ILE A 1 145 ?  13.406  -4.380 -11.243 1.000 91.800 ? 145 ILE A CG2 1 
ATOM 1155 C CD1 ? ILE A 1 145 ?  10.550  -5.205 -12.021 1.000 91.800 ? 145 ILE A CD1 1 
ATOM 1156 N N   ? PRO A 1 146 ?  15.294  -4.767  -8.799 1.000 92.110 ? 146 PRO A N   1 
ATOM 1157 C CA  ? PRO A 1 146 ?  16.328  -3.853  -8.309 1.000 92.110 ? 146 PRO A CA  1 
ATOM 1158 C C   ? PRO A 1 146 ?  16.122  -2.417  -8.788 1.000 92.110 ? 146 PRO A C   1 
ATOM 1159 C CB  ? PRO A 1 146 ?  17.620  -4.439  -8.884 1.000 92.110 ? 146 PRO A CB  1 
ATOM 1160 O O   ? PRO A 1 146 ?  15.708  -2.197  -9.929 1.000 92.110 ? 146 PRO A O   1 
ATOM 1161 C CG  ? PRO A 1 146 ?  17.297  -5.872  -9.165 1.000 92.110 ? 146 PRO A CG  1 
ATOM 1162 C CD  ? PRO A 1 146 ?  15.842  -5.971  -9.525 1.000 92.110 ? 146 PRO A CD  1 
ATOM 1163 N N   ? ALA A 1 147 ?  16.439  -1.444  -7.920 1.000 90.290 ? 147 ALA A N   1 
ATOM 1164 C CA  ? ALA A 1 147 ?  16.239  -0.024  -8.196 1.000 90.290 ? 147 ALA A CA  1 
ATOM 1165 C C   ? ALA A 1 147 ?  16.961   0.394  -9.474 1.000 90.290 ? 147 ALA A C   1 
ATOM 1166 C CB  ? ALA A 1 147 ?  16.719   0.820  -7.018 1.000 90.290 ? 147 ALA A CB  1 
ATOM 1167 O O   ? ALA A 1 147 ?  16.423   1.161 -10.276 1.000 90.290 ? 147 ALA A O   1 
ATOM 1168 N N   ? ALA A 1 148 ?  18.166  -0.137  -9.663 1.000 89.980 ? 148 ALA A N   1 
ATOM 1169 C CA  ? ALA A 1 148 ?  18.977   0.207 -10.828 1.000 89.980 ? 148 ALA A CA  1 
ATOM 1170 C C   ? ALA A 1 148 ?  18.279  -0.201 -12.122 1.000 89.980 ? 148 ALA A C   1 
ATOM 1171 C CB  ? ALA A 1 148 ?  20.349  -0.455 -10.736 1.000 89.980 ? 148 ALA A CB  1 
ATOM 1172 O O   ? ALA A 1 148 ?  18.258   0.561 -13.091 1.000 89.980 ? 148 ALA A O   1 
ATOM 1173 N N   ? SER A 1 149 ?  17.717  -1.372 -12.122 1.000 89.600 ? 149 SER A N   1 
ATOM 1174 C CA  ? SER A 1 149 ?  16.998  -1.890 -13.281 1.000 89.600 ? 149 SER A CA  1 
ATOM 1175 C C   ? SER A 1 149 ?  15.711  -1.110 -13.527 1.000 89.600 ? 149 SER A C   1 
ATOM 1176 C CB  ? SER A 1 149 ?  16.676  -3.374 -13.094 1.000 89.600 ? 149 SER A CB  1 
ATOM 1177 O O   ? SER A 1 149 ?  15.374  -0.804 -14.673 1.000 89.600 ? 149 SER A O   1 
ATOM 1178 O OG  ? SER A 1 149 ?  16.001  -3.889 -14.228 1.000 89.600 ? 149 SER A OG  1 
ATOM 1179 N N   ? CYS A 1 150 ?  15.025  -0.787 -12.454 1.000 90.160 ? 150 CYS A N   1 
ATOM 1180 C CA  ? CYS A 1 150 ?  13.775  -0.037 -12.524 1.000 90.160 ? 150 CYS A CA  1 
ATOM 1181 C C   ? CYS A 1 150 ?  14.015   1.373 -13.051 1.000 90.160 ? 150 CYS A C   1 
ATOM 1182 C CB  ? CYS A 1 150 ?  13.111   0.028 -11.150 1.000 90.160 ? 150 CYS A CB  1 
ATOM 1183 O O   ? CYS A 1 150 ?  13.238   1.877 -13.864 1.000 90.160 ? 150 CYS A O   1 
ATOM 1184 S SG  ? CYS A 1 150 ?  11.400   0.605 -11.195 1.000 90.160 ? 150 CYS A SG  1 
ATOM 1185 N N   ? ASN A 1 151 ?  15.057   1.980 -12.671 1.000 90.720 ? 151 ASN A N   1 
ATOM 1186 C CA  ? ASN A 1 151 ?  15.418   3.331 -13.086 1.000 90.720 ? 151 ASN A CA  1 
ATOM 1187 C C   ? ASN A 1 151 ?  15.678   3.405 -14.588 1.000 90.720 ? 151 ASN A C   1 
ATOM 1188 C CB  ? ASN A 1 151 ?  16.641   3.822 -12.310 1.000 90.720 ? 151 ASN A CB  1 
ATOM 1189 O O   ? ASN A 1 151 ?  15.439   4.439 -15.214 1.000 90.720 ? 151 ASN A O   1 
ATOM 1190 C CG  ? ASN A 1 151 ?  16.898   5.304 -12.502 1.000 90.720 ? 151 ASN A CG  1 
ATOM 1191 N ND2 ? ASN A 1 151 ?  18.034   5.636 -13.104 1.000 90.720 ? 151 ASN A ND2 1 
ATOM 1192 O OD1 ? ASN A 1 151 ?  16.083   6.144 -12.110 1.000 90.720 ? 151 ASN A OD1 1 
ATOM 1193 N N   ? LYS A 1 152 ?  16.180   2.263 -15.141 1.000 90.820 ? 152 LYS A N   1 
ATOM 1194 C CA  ? LYS A 1 152 ?  16.382   2.206 -16.586 1.000 90.820 ? 152 LYS A CA  1 
ATOM 1195 C C   ? LYS A 1 152 ?  15.062   2.368 -17.333 1.000 90.820 ? 152 LYS A C   1 
ATOM 1196 C CB  ? LYS A 1 152 ?  17.050   0.888 -16.982 1.000 90.820 ? 152 LYS A CB  1 
ATOM 1197 O O   ? LYS A 1 152 ?  15.016   2.995 -18.394 1.000 90.820 ? 152 LYS A O   1 
ATOM 1198 C CG  ? LYS A 1 152 ?  18.501   0.771 -16.538 1.000 90.820 ? 152 LYS A CG  1 
ATOM 1199 C CD  ? LYS A 1 152 ?  19.110  -0.559 -16.963 1.000 90.820 ? 152 LYS A CD  1 
ATOM 1200 C CE  ? LYS A 1 152 ?  20.520  -0.729 -16.415 1.000 90.820 ? 152 LYS A CE  1 
ATOM 1201 N NZ  ? LYS A 1 152 ?  21.058  -2.096 -16.685 1.000 90.820 ? 152 LYS A NZ  1 
ATOM 1202 N N   ? ASP A 1 153 ?  13.992   1.893 -16.647 1.000 88.350 ? 153 ASP A N   1 
ATOM 1203 C CA  ? ASP A 1 153 ?  12.668   1.946 -17.259 1.000 88.350 ? 153 ASP A CA  1 
ATOM 1204 C C   ? ASP A 1 153 ?  11.979   3.276 -16.964 1.000 88.350 ? 153 ASP A C   1 
ATOM 1205 C CB  ? ASP A 1 153 ?  11.803   0.784 -16.766 1.000 88.350 ? 153 ASP A CB  1 
ATOM 1206 O O   ? ASP A 1 153 ?  11.132   3.727 -17.738 1.000 88.350 ? 153 ASP A O   1 
ATOM 1207 C CG  ? ASP A 1 153 ?  12.308  -0.571 -17.229 1.000 88.350 ? 153 ASP A CG  1 
ATOM 1208 O OD1 ? ASP A 1 153 ?  12.774  -0.686 -18.384 1.000 88.350 ? 153 ASP A OD1 1 
ATOM 1209 O OD2 ? ASP A 1 153 ?  12.238  -1.532 -16.434 1.000 88.350 ? 153 ASP A OD2 1 
ATOM 1210 N N   ? TYR A 1 154 ?  12.352   3.867 -15.878 1.000 90.360 ? 154 TYR A N   1 
ATOM 1211 C CA  ? TYR A 1 154 ?  11.800   5.143 -15.435 1.000 90.360 ? 154 TYR A CA  1 
ATOM 1212 C C   ? TYR A 1 154 ?  12.911   6.129 -15.096 1.000 90.360 ? 154 TYR A C   1 
ATOM 1213 C CB  ? TYR A 1 154 ?  10.892   4.942 -14.218 1.000 90.360 ? 154 TYR A CB  1 
ATOM 1214 O O   ? TYR A 1 154 ?  13.053   6.542 -13.943 1.000 90.360 ? 154 TYR A O   1 
ATOM 1215 C CG  ? TYR A 1 154 ?   9.757   3.976 -14.461 1.000 90.360 ? 154 TYR A CG  1 
ATOM 1216 C CD1 ? TYR A 1 154 ?   8.697   4.312 -15.300 1.000 90.360 ? 154 TYR A CD1 1 
ATOM 1217 C CD2 ? TYR A 1 154 ?   9.743   2.726 -13.851 1.000 90.360 ? 154 TYR A CD2 1 
ATOM 1218 C CE1 ? TYR A 1 154 ?   7.649   3.426 -15.525 1.000 90.360 ? 154 TYR A CE1 1 
ATOM 1219 C CE2 ? TYR A 1 154 ?   8.699   1.832 -14.069 1.000 90.360 ? 154 TYR A CE2 1 
ATOM 1220 O OH  ? TYR A 1 154 ?   6.624   1.309 -15.125 1.000 90.360 ? 154 TYR A OH  1 
ATOM 1221 C CZ  ? TYR A 1 154 ?   7.659   2.190 -14.906 1.000 90.360 ? 154 TYR A CZ  1 
ATOM 1222 N N   ? PRO A 1 155 ?  13.691   6.644 -16.043 1.000 90.910 ? 155 PRO A N   1 
ATOM 1223 C CA  ? PRO A 1 155 ?  14.828   7.511 -15.725 1.000 90.910 ? 155 PRO A CA  1 
ATOM 1224 C C   ? PRO A 1 155 ?  14.404   8.824 -15.071 1.000 90.910 ? 155 PRO A C   1 
ATOM 1225 C CB  ? PRO A 1 155 ?  15.471   7.764 -17.091 1.000 90.910 ? 155 PRO A CB  1 
ATOM 1226 O O   ? PRO A 1 155 ?  13.565   9.546 -15.615 1.000 90.910 ? 155 PRO A O   1 
ATOM 1227 C CG  ? PRO A 1 155 ?  14.371   7.543 -18.078 1.000 90.910 ? 155 PRO A CG  1 
ATOM 1228 C CD  ? PRO A 1 155 ?  13.405   6.548 -17.501 1.000 90.910 ? 155 PRO A CD  1 
ATOM 1229 N N   ? GLY A 1 156 ?  14.955   9.104 -13.700 1.000 87.890 ? 156 GLY A N   1 
ATOM 1230 C CA  ? GLY A 1 156 ?  14.772  10.397 -13.060 1.000 87.890 ? 156 GLY A CA  1 
ATOM 1231 C C   ? GLY A 1 156 ?  13.433  10.532 -12.359 1.000 87.890 ? 156 GLY A C   1 
ATOM 1232 O O   ? GLY A 1 156 ?  13.135  11.575 -11.774 1.000 87.890 ? 156 GLY A O   1 
ATOM 1233 N N   ? ARG A 1 157 ?  12.699   9.412 -12.360 1.000 89.530 ? 157 ARG A N   1 
ATOM 1234 C CA  ? ARG A 1 157 ?  11.344   9.484 -11.822 1.000 89.530 ? 157 ARG A CA  1 
ATOM 1235 C C   ? ARG A 1 157 ?  11.222   8.673 -10.536 1.000 89.530 ? 157 ARG A C   1 
ATOM 1236 C CB  ? ARG A 1 157 ?  10.329   8.987 -12.853 1.000 89.530 ? 157 ARG A CB  1 
ATOM 1237 O O   ? ARG A 1 157 ?  10.300   8.887  -9.746 1.000 89.530 ? 157 ARG A O   1 
ATOM 1238 C CG  ? ARG A 1 157 ?  10.167   9.908 -14.052 1.000 89.530 ? 157 ARG A CG  1 
ATOM 1239 C CD  ? ARG A 1 157 ?   9.017   9.471 -14.949 1.000 89.530 ? 157 ARG A CD  1 
ATOM 1240 N NE  ? ARG A 1 157 ?   7.723   9.673 -14.303 1.000 89.530 ? 157 ARG A NE  1 
ATOM 1241 N NH1 ? ARG A 1 157 ?   6.482   8.835 -16.062 1.000 89.530 ? 157 ARG A NH1 1 
ATOM 1242 N NH2 ? ARG A 1 157 ?   5.432   9.592 -14.170 1.000 89.530 ? 157 ARG A NH2 1 
ATOM 1243 C CZ  ? ARG A 1 157 ?   6.549   9.366 -14.847 1.000 89.530 ? 157 ARG A CZ  1 
ATOM 1244 N N   ? LEU A 1 158 ?  12.188   7.711 -10.328 1.000 90.900 ? 158 LEU A N   1 
ATOM 1245 C CA  ? LEU A 1 158 ?  12.150   6.859  -9.144 1.000 90.900 ? 158 LEU A CA  1 
ATOM 1246 C C   ? LEU A 1 158 ?  12.884   7.514  -7.979 1.000 90.900 ? 158 LEU A C   1 
ATOM 1247 C CB  ? LEU A 1 158 ?  12.767   5.492  -9.448 1.000 90.900 ? 158 LEU A CB  1 
ATOM 1248 O O   ? LEU A 1 158 ?  14.016   7.980  -8.135 1.000 90.900 ? 158 LEU A O   1 
ATOM 1249 C CG  ? LEU A 1 158 ?  11.982   4.590 -10.402 1.000 90.900 ? 158 LEU A CG  1 
ATOM 1250 C CD1 ? LEU A 1 158 ?  12.778   3.327 -10.713 1.000 90.900 ? 158 LEU A CD1 1 
ATOM 1251 C CD2 ? LEU A 1 158 ?  10.622   4.239  -9.808 1.000 90.900 ? 158 LEU A CD2 1 
ATOM 1252 N N   ? VAL A 1 159 ?  12.182   7.589  -6.811 1.000 91.870 ? 159 VAL A N   1 
ATOM 1253 C CA  ? VAL A 1 159 ?  12.807   8.096  -5.594 1.000 91.870 ? 159 VAL A CA  1 
ATOM 1254 C C   ? VAL A 1 159 ?  13.020   6.951  -4.607 1.000 91.870 ? 159 VAL A C   1 
ATOM 1255 C CB  ? VAL A 1 159 ?  11.958   9.210  -4.941 1.000 91.870 ? 159 VAL A CB  1 
ATOM 1256 O O   ? VAL A 1 159 ?  12.496   5.851  -4.800 1.000 91.870 ? 159 VAL A O   1 
ATOM 1257 C CG1 ? VAL A 1 159 ?  11.859  10.424  -5.864 1.000 91.870 ? 159 VAL A CG1 1 
ATOM 1258 C CG2 ? VAL A 1 159 ?  10.566   8.685  -4.593 1.000 91.870 ? 159 VAL A CG2 1 
ATOM 1259 N N   ? ALA A 1 160 ?  13.850   7.197  -3.536 1.000 92.540 ? 160 ALA A N   1 
ATOM 1260 C CA  ? ALA A 1 160 ?  14.297   6.163  -2.607 1.000 92.540 ? 160 ALA A CA  1 
ATOM 1261 C C   ? ALA A 1 160 ?  13.116   5.550  -1.860 1.000 92.540 ? 160 ALA A C   1 
ATOM 1262 C CB  ? ALA A 1 160 ?  15.308   6.738  -1.617 1.000 92.540 ? 160 ALA A CB  1 
ATOM 1263 O O   ? ALA A 1 160 ?  13.202   4.422  -1.369 1.000 92.540 ? 160 ALA A O   1 
ATOM 1264 N N   ? SER A 1 161 ?  12.035   6.234  -1.777 1.000 94.620 ? 161 SER A N   1 
ATOM 1265 C CA  ? SER A 1 161 ?  10.864   5.777  -1.036 1.000 94.620 ? 161 SER A CA  1 
ATOM 1266 C C   ? SER A 1 161 ?   9.941   4.945  -1.919 1.000 94.620 ? 161 SER A C   1 
ATOM 1267 C CB  ? SER A 1 161 ?  10.096   6.967  -0.459 1.000 94.620 ? 161 SER A CB  1 
ATOM 1268 O O   ? SER A 1 161 ?   8.835   4.589  -1.508 1.000 94.620 ? 161 SER A O   1 
ATOM 1269 O OG  ? SER A 1 161 ?   9.677   7.843  -1.491 1.000 94.620 ? 161 SER A OG  1 
ATOM 1270 N N   ? MET A 1 162 ?  10.399   4.624  -3.153 1.000 95.620 ? 162 MET A N   1 
ATOM 1271 C CA  ? MET A 1 162 ?   9.626   3.837  -4.110 1.000 95.620 ? 162 MET A CA  1 
ATOM 1272 C C   ? MET A 1 162 ?  10.332   2.524  -4.430 1.000 95.620 ? 162 MET A C   1 
ATOM 1273 C CB  ? MET A 1 162 ?   9.392   4.632  -5.395 1.000 95.620 ? 162 MET A CB  1 
ATOM 1274 O O   ? MET A 1 162 ?  11.558   2.434  -4.337 1.000 95.620 ? 162 MET A O   1 
ATOM 1275 C CG  ? MET A 1 162 ?   8.538   5.875  -5.201 1.000 95.620 ? 162 MET A CG  1 
ATOM 1276 S SD  ? MET A 1 162 ?   8.301   6.816  -6.758 1.000 95.620 ? 162 MET A SD  1 
ATOM 1277 C CE  ? MET A 1 162 ?   7.231   8.155  -6.162 1.000 95.620 ? 162 MET A CE  1 
ATOM 1278 N N   ? LEU A 1 163 ?   9.507   1.481  -4.718 1.000 94.750 ? 163 LEU A N   1 
ATOM 1279 C CA  ? LEU A 1 163 ?  10.074   0.209  -5.152 1.000 94.750 ? 163 LEU A CA  1 
ATOM 1280 C C   ? LEU A 1 163 ?   9.309  -0.347  -6.348 1.000 94.750 ? 163 LEU A C   1 
ATOM 1281 C CB  ? LEU A 1 163 ?  10.056  -0.805  -4.005 1.000 94.750 ? 163 LEU A CB  1 
ATOM 1282 O O   ? LEU A 1 163 ?   8.130  -0.038  -6.535 1.000 94.750 ? 163 LEU A O   1 
ATOM 1283 C CG  ? LEU A 1 163 ?   8.690  -1.380  -3.629 1.000 94.750 ? 163 LEU A CG  1 
ATOM 1284 C CD1 ? LEU A 1 163 ?   8.456  -2.704  -4.350 1.000 94.750 ? 163 LEU A CD1 1 
ATOM 1285 C CD2 ? LEU A 1 163 ?   8.582  -1.561  -2.119 1.000 94.750 ? 163 LEU A CD2 1 
ATOM 1286 N N   ? CYS A 1 164 ?  10.011  -1.135  -7.186 1.000 93.560 ? 164 CYS A N   1 
ATOM 1287 C CA  ? CYS A 1 164 ?   9.445  -1.734  -8.390 1.000 93.560 ? 164 CYS A CA  1 
ATOM 1288 C C   ? CYS A 1 164 ?   9.265  -3.238  -8.218 1.000 93.560 ? 164 CYS A C   1 
ATOM 1289 C CB  ? CYS A 1 164 ?  10.338  -1.453  -9.598 1.000 93.560 ? 164 CYS A CB  1 
ATOM 1290 O O   ? CYS A 1 164 ?  10.104  -3.902  -7.607 1.000 93.560 ? 164 CYS A O   1 
ATOM 1291 S SG  ? CYS A 1 164 ?  10.398   0.290 -10.069 1.000 93.560 ? 164 CYS A SG  1 
ATOM 1292 N N   ? ALA A 1 165 ?   8.140  -3.738  -8.750 1.000 91.930 ? 165 ALA A N   1 
ATOM 1293 C CA  ? ALA A 1 165 ?   7.850  -5.169  -8.761 1.000 91.930 ? 165 ALA A CA  1 
ATOM 1294 C C   ? ALA A 1 165 ?   7.106  -5.568 -10.032 1.000 91.930 ? 165 ALA A C   1 
ATOM 1295 C CB  ? ALA A 1 165 ?   7.038  -5.558  -7.528 1.000 91.930 ? 165 ALA A CB  1 
ATOM 1296 O O   ? ALA A 1 165 ?   6.331  -4.780 -10.579 1.000 91.930 ? 165 ALA A O   1 
ATOM 1297 N N   ? GLY A 1 166 ?   7.448  -6.672 -10.457 1.000 87.480 ? 166 GLY A N   1 
ATOM 1298 C CA  ? GLY A 1 166 ?   6.815  -7.174 -11.666 1.000 87.480 ? 166 GLY A CA  1 
ATOM 1299 C C   ? GLY A 1 166 ?   7.016  -8.664 -11.870 1.000 87.480 ? 166 GLY A C   1 
ATOM 1300 O O   ? GLY A 1 166 ?   7.759  -9.303 -11.123 1.000 87.480 ? 166 GLY A O   1 
ATOM 1301 N N   ? ALA A 1 167 ?   6.373  -9.354 -12.875 1.000 76.690 ? 167 ALA A N   1 
ATOM 1302 C CA  ? ALA A 1 167 ?   6.449 -10.783 -13.167 1.000 76.690 ? 167 ALA A CA  1 
ATOM 1303 C C   ? ALA A 1 167 ?   7.716 -11.117 -13.950 1.000 76.690 ? 167 ALA A C   1 
ATOM 1304 C CB  ? ALA A 1 167 ?   5.214 -11.234 -13.943 1.000 76.690 ? 167 ALA A CB  1 
ATOM 1305 O O   ? ALA A 1 167 ?   8.216 -10.289 -14.715 1.000 76.690 ? 167 ALA A O   1 
ATOM 1306 N N   ? GLU A 1 168 ?   8.370 -12.285 -13.557 1.000 59.790 ? 168 GLU A N   1 
ATOM 1307 C CA  ? GLU A 1 168 ?   9.545 -12.801 -14.253 1.000 59.790 ? 168 GLU A CA  1 
ATOM 1308 C C   ? GLU A 1 168 ?   9.258 -13.014 -15.736 1.000 59.790 ? 168 GLU A C   1 
ATOM 1309 C CB  ? GLU A 1 168 ?  10.016 -14.110 -13.615 1.000 59.790 ? 168 GLU A CB  1 
ATOM 1310 O O   ? GLU A 1 168 ?   8.280 -13.673 -16.096 1.000 59.790 ? 168 GLU A O   1 
ATOM 1311 C CG  ? GLU A 1 168 ?  11.501 -14.131 -13.279 1.000 59.790 ? 168 GLU A CG  1 
ATOM 1312 C CD  ? GLU A 1 168 ?  11.969 -15.461 -12.712 1.000 59.790 ? 168 GLU A CD  1 
ATOM 1313 O OE1 ? GLU A 1 168 ?  13.180 -15.609 -12.430 1.000 59.790 ? 168 GLU A OE1 1 
ATOM 1314 O OE2 ? GLU A 1 168 ?  11.118 -16.364 -12.549 1.000 59.790 ? 168 GLU A OE2 1 
ATOM 1315 N N   ? GLY A 1 169 ?   9.860 -12.251 -16.781 1.000 55.830 ? 169 GLY A N   1 
ATOM 1316 C CA  ? GLY A 1 169 ?   9.695 -12.470 -18.209 1.000 55.830 ? 169 GLY A CA  1 
ATOM 1317 C C   ? GLY A 1 169 ?   8.886 -11.382 -18.890 1.000 55.830 ? 169 GLY A C   1 
ATOM 1318 O O   ? GLY A 1 169 ?   8.590 -11.476 -20.083 1.000 55.830 ? 169 GLY A O   1 
ATOM 1319 N N   ? GLY A 1 170 ?   8.636 -10.188 -18.226 1.000 52.450 ? 170 GLY A N   1 
ATOM 1320 C CA  ? GLY A 1 170 ?   8.204  -8.957 -18.868 1.000 52.450 ? 170 GLY A CA  1 
ATOM 1321 C C   ? GLY A 1 170 ?   6.696  -8.795 -18.895 1.000 52.450 ? 170 GLY A C   1 
ATOM 1322 O O   ? GLY A 1 170 ?   5.961  -9.782 -18.969 1.000 52.450 ? 170 GLY A O   1 
ATOM 1323 N N   ? GLY A 1 171 ?   6.124  -7.692 -18.071 1.000 54.600 ? 171 GLY A N   1 
ATOM 1324 C CA  ? GLY A 1 171 ?   4.762  -7.193 -17.964 1.000 54.600 ? 171 GLY A CA  1 
ATOM 1325 C C   ? GLY A 1 171 ?   4.433  -6.648 -16.587 1.000 54.600 ? 171 GLY A C   1 
ATOM 1326 O O   ? GLY A 1 171 ?   5.128  -6.945 -15.614 1.000 54.600 ? 171 GLY A O   1 
ATOM 1327 N N   ? THR A 1 172 ?   3.780  -5.335 -16.572 1.000 54.540 ? 172 THR A N   1 
ATOM 1328 C CA  ? THR A 1 172 ?   3.186  -4.693 -15.404 1.000 54.540 ? 172 THR A CA  1 
ATOM 1329 C C   ? THR A 1 172 ?   2.010  -5.511 -14.877 1.000 54.540 ? 172 THR A C   1 
ATOM 1330 C CB  ? THR A 1 172 ?   2.715  -3.264 -15.731 1.000 54.540 ? 172 THR A CB  1 
ATOM 1331 O O   ? THR A 1 172 ?   1.128  -5.904 -15.643 1.000 54.540 ? 172 THR A O   1 
ATOM 1332 C CG2 ? THR A 1 172 ?   2.304  -2.518 -14.466 1.000 54.540 ? 172 THR A CG2 1 
ATOM 1333 O OG1 ? THR A 1 172 ?   3.781  -2.550 -16.369 1.000 54.540 ? 172 THR A OG1 1 
ATOM 1334 N N   ? GLU A 1 173 ?   2.038  -5.994 -13.589 1.000 58.450 ? 173 GLU A N   1 
ATOM 1335 C CA  ? GLU A 1 173 ?   1.019  -6.912 -13.088 1.000 58.450 ? 173 GLU A CA  1 
ATOM 1336 C C   ? GLU A 1 173 ?  -0.023  -6.175 -12.251 1.000 58.450 ? 173 GLU A C   1 
ATOM 1337 C CB  ? GLU A 1 173 ?   1.662  -8.030 -12.263 1.000 58.450 ? 173 GLU A CB  1 
ATOM 1338 O O   ? GLU A 1 173 ?  -1.102  -6.708 -11.985 1.000 58.450 ? 173 GLU A O   1 
ATOM 1339 C CG  ? GLU A 1 173 ?   2.439  -9.040 -13.096 1.000 58.450 ? 173 GLU A CG  1 
ATOM 1340 C CD  ? GLU A 1 173 ?   2.828 -10.286 -12.317 1.000 58.450 ? 173 GLU A CD  1 
ATOM 1341 O OE1 ? GLU A 1 173 ?   3.416 -11.216 -12.915 1.000 58.450 ? 173 GLU A OE1 1 
ATOM 1342 O OE2 ? GLU A 1 173 ?   2.542 -10.334 -11.100 1.000 58.450 ? 173 GLU A OE2 1 
ATOM 1343 N N   ? SER A 1 174 ?   0.155  -4.813 -11.950 1.000 58.440 ? 174 SER A N   1 
ATOM 1344 C CA  ? SER A 1 174 ?  -0.888  -3.993 -11.343 1.000 58.440 ? 174 SER A CA  1 
ATOM 1345 C C   ? SER A 1 174 ?  -1.531  -3.067 -12.371 1.000 58.440 ? 174 SER A C   1 
ATOM 1346 C CB  ? SER A 1 174 ?  -0.319  -3.168 -10.188 1.000 58.440 ? 174 SER A CB  1 
ATOM 1347 O O   ? SER A 1 174 ?  -0.869  -2.615 -13.307 1.000 58.440 ? 174 SER A O   1 
ATOM 1348 O OG  ? SER A 1 174 ?   0.773  -2.378 -10.625 1.000 58.440 ? 174 SER A OG  1 
ATOM 1349 N N   ? CYS A 1 175 ?  -2.865  -3.127 -12.373 1.000 66.230 ? 175 CYS A N   1 
ATOM 1350 C CA  ? CYS A 1 175 ?  -3.619  -2.381 -13.374 1.000 66.230 ? 175 CYS A CA  1 
ATOM 1351 C C   ? CYS A 1 175 ?  -4.567  -1.387 -12.714 1.000 66.230 ? 175 CYS A C   1 
ATOM 1352 C CB  ? CYS A 1 175 ?  -4.409  -3.334 -14.271 1.000 66.230 ? 175 CYS A CB  1 
ATOM 1353 O O   ? CYS A 1 175 ?  -4.641  -1.315 -11.486 1.000 66.230 ? 175 CYS A O   1 
ATOM 1354 S SG  ? CYS A 1 175 ?  -4.838  -2.634 -15.879 1.000 66.230 ? 175 CYS A SG  1 
ATOM 1355 N N   ? GLU A 1 176 ?  -5.243  -0.646 -13.611 1.000 69.520 ? 176 GLU A N   1 
ATOM 1356 C CA  ? GLU A 1 176 ?  -6.222   0.310 -13.103 1.000 69.520 ? 176 GLU A CA  1 
ATOM 1357 C C   ? GLU A 1 176 ?  -7.191  -0.356 -12.130 1.000 69.520 ? 176 GLU A C   1 
ATOM 1358 C CB  ? GLU A 1 176 ?  -6.994   0.953 -14.257 1.000 69.520 ? 176 GLU A CB  1 
ATOM 1359 O O   ? GLU A 1 176 ?  -7.614  -1.493 -12.348 1.000 69.520 ? 176 GLU A O   1 
ATOM 1360 C CG  ? GLU A 1 176 ?  -6.147   1.867 -15.131 1.000 69.520 ? 176 GLU A CG  1 
ATOM 1361 C CD  ? GLU A 1 176 ?  -5.782   3.177 -14.451 1.000 69.520 ? 176 GLU A CD  1 
ATOM 1362 O OE1 ? GLU A 1 176 ?  -4.841   3.860 -14.916 1.000 69.520 ? 176 GLU A OE1 1 
ATOM 1363 O OE2 ? GLU A 1 176 ?  -6.441   3.523 -13.445 1.000 69.520 ? 176 GLU A OE2 1 
ATOM 1364 N N   ? GLY A 1 177 ?  -7.315   0.323 -11.041 1.000 67.450 ? 177 GLY A N   1 
ATOM 1365 C CA  ? GLY A 1 177 ?  -8.291  -0.200 -10.098 1.000 67.450 ? 177 GLY A CA  1 
ATOM 1366 C C   ? GLY A 1 177 ?  -7.661  -0.968  -8.952 1.000 67.450 ? 177 GLY A C   1 
ATOM 1367 O O   ? GLY A 1 177 ?  -8.313  -1.229  -7.939 1.000 67.450 ? 177 GLY A O   1 
ATOM 1368 N N   ? ASP A 1 178 ?  -6.330  -1.220  -9.010 1.000 81.820 ? 178 ASP A N   1 
ATOM 1369 C CA  ? ASP A 1 178 ?  -5.602  -1.877  -7.928 1.000 81.820 ? 178 ASP A CA  1 
ATOM 1370 C C   ? ASP A 1 178 ?  -4.865  -0.856  -7.064 1.000 81.820 ? 178 ASP A C   1 
ATOM 1371 C CB  ? ASP A 1 178 ?  -4.615  -2.901  -8.491 1.000 81.820 ? 178 ASP A CB  1 
ATOM 1372 O O   ? ASP A 1 178 ?  -4.093  -1.228  -6.177 1.000 81.820 ? 178 ASP A O   1 
ATOM 1373 C CG  ? ASP A 1 178 ?  -5.299  -4.119  -9.087 1.000 81.820 ? 178 ASP A CG  1 
ATOM 1374 O OD1 ? ASP A 1 178 ?  -6.421  -4.460  -8.656 1.000 81.820 ? 178 ASP A OD1 1 
ATOM 1375 O OD2 ? ASP A 1 178 ?  -4.709  -4.744  -9.995 1.000 81.820 ? 178 ASP A OD2 1 
ATOM 1376 N N   ? SER A 1 179 ?  -5.021   0.481  -7.474 1.000 90.570 ? 179 SER A N   1 
ATOM 1377 C CA  ? SER A 1 179 ?  -4.394   1.509  -6.650 1.000 90.570 ? 179 SER A CA  1 
ATOM 1378 C C   ? SER A 1 179 ?  -4.712   1.304  -5.173 1.000 90.570 ? 179 SER A C   1 
ATOM 1379 C CB  ? SER A 1 179 ?  -4.850   2.901  -7.090 1.000 90.570 ? 179 SER A CB  1 
ATOM 1380 O O   ? SER A 1 179 ?  -5.844   0.966  -4.818 1.000 90.570 ? 179 SER A O   1 
ATOM 1381 O OG  ? SER A 1 179 ?  -4.341   3.214  -8.375 1.000 90.570 ? 179 SER A OG  1 
ATOM 1382 N N   ? GLY A 1 180 ?  -3.528   1.439  -4.423 1.000 93.980 ? 180 GLY A N   1 
ATOM 1383 C CA  ? GLY A 1 180 ?  -3.755   1.348  -2.989 1.000 93.980 ? 180 GLY A CA  1 
ATOM 1384 C C   ? GLY A 1 180 ?  -3.725  -0.078  -2.470 1.000 93.980 ? 180 GLY A C   1 
ATOM 1385 O O   ? GLY A 1 180 ?  -3.657  -0.302  -1.260 1.000 93.980 ? 180 GLY A O   1 
ATOM 1386 N N   ? GLY A 1 181 ?  -3.748  -1.001  -3.307 1.000 93.680 ? 181 GLY A N   1 
ATOM 1387 C CA  ? GLY A 1 181 ?  -3.688  -2.413  -2.964 1.000 93.680 ? 181 GLY A CA  1 
ATOM 1388 C C   ? GLY A 1 181 ?  -2.338  -2.837  -2.417 1.000 93.680 ? 181 GLY A C   1 
ATOM 1389 O O   ? GLY A 1 181 ?  -1.325  -2.185  -2.676 1.000 93.680 ? 181 GLY A O   1 
ATOM 1390 N N   ? PRO A 1 182 ?  -2.299  -4.033  -1.752 1.000 95.540 ? 182 PRO A N   1 
ATOM 1391 C CA  ? PRO A 1 182 ?  -1.107  -4.458  -1.013 1.000 95.540 ? 182 PRO A CA  1 
ATOM 1392 C C   ? PRO A 1 182 ?  -0.158  -5.301  -1.860 1.000 95.540 ? 182 PRO A C   1 
ATOM 1393 C CB  ? PRO A 1 182 ?  -1.683  -5.279   0.143 1.000 95.540 ? 182 PRO A CB  1 
ATOM 1394 O O   ? PRO A 1 182 ?  -0.606  -6.132  -2.655 1.000 95.540 ? 182 PRO A O   1 
ATOM 1395 C CG  ? PRO A 1 182 ?  -2.935  -5.885  -0.405 1.000 95.540 ? 182 PRO A CG  1 
ATOM 1396 C CD  ? PRO A 1 182 ?  -3.580  -4.892  -1.329 1.000 95.540 ? 182 PRO A CD  1 
ATOM 1397 N N   ? LEU A 1 183 ?   1.124  -5.031  -1.772 1.000 95.020 ? 183 LEU A N   1 
ATOM 1398 C CA  ? LEU A 1 183 ?   2.217  -5.927  -2.134 1.000 95.020 ? 183 LEU A CA  1 
ATOM 1399 C C   ? LEU A 1 183 ?   2.785  -6.618  -0.899 1.000 95.020 ? 183 LEU A C   1 
ATOM 1400 C CB  ? LEU A 1 183 ?   3.325  -5.156  -2.857 1.000 95.020 ? 183 LEU A CB  1 
ATOM 1401 O O   ? LEU A 1 183 ?   3.450  -5.982  -0.077 1.000 95.020 ? 183 LEU A O   1 
ATOM 1402 C CG  ? LEU A 1 183 ?   4.481  -5.990  -3.411 1.000 95.020 ? 183 LEU A CG  1 
ATOM 1403 C CD1 ? LEU A 1 183 ?   4.043  -6.731  -4.670 1.000 95.020 ? 183 LEU A CD1 1 
ATOM 1404 C CD2 ? LEU A 1 183 ?   5.689  -5.105  -3.698 1.000 95.020 ? 183 LEU A CD2 1 
ATOM 1405 N N   ? VAL A 1 184 ?   2.557  -7.941  -0.785 1.000 95.940 ? 184 VAL A N   1 
ATOM 1406 C CA  ? VAL A 1 184 ?   2.899  -8.686   0.422 1.000 95.940 ? 184 VAL A CA  1 
ATOM 1407 C C   ? VAL A 1 184 ?   3.961  -9.735   0.100 1.000 95.940 ? 184 VAL A C   1 
ATOM 1408 C CB  ? VAL A 1 184 ?   1.655  -9.361   1.043 1.000 95.940 ? 184 VAL A CB  1 
ATOM 1409 O O   ? VAL A 1 184 ?   3.779 -10.555  -0.803 1.000 95.940 ? 184 VAL A O   1 
ATOM 1410 C CG1 ? VAL A 1 184 ?   2.048 -10.208   2.253 1.000 95.940 ? 184 VAL A CG1 1 
ATOM 1411 C CG2 ? VAL A 1 184 ?   0.619  -8.311   1.437 1.000 95.940 ? 184 VAL A CG2 1 
ATOM 1412 N N   ? CYS A 1 185 ?   5.040  -9.664   0.849 1.000 95.210 ? 185 CYS A N   1 
ATOM 1413 C CA  ? CYS A 1 185 ?   6.145 -10.610   0.735 1.000 95.210 ? 185 CYS A CA  1 
ATOM 1414 C C   ? CYS A 1 185 ?   6.300 -11.424   2.014 1.000 95.210 ? 185 CYS A C   1 
ATOM 1415 C CB  ? CYS A 1 185 ?   7.449  -9.876   0.424 1.000 95.210 ? 185 CYS A CB  1 
ATOM 1416 O O   ? CYS A 1 185 ?   6.476 -10.860   3.096 1.000 95.210 ? 185 CYS A O   1 
ATOM 1417 S SG  ? CYS A 1 185 ?   7.337  -8.759  -0.991 1.000 95.210 ? 185 CYS A SG  1 
ATOM 1418 N N   ? ARG A 1 186 ?   6.214 -12.789   1.860 1.000 92.480 ? 186 ARG A N   1 
ATOM 1419 C CA  ? ARG A 1 186 ?   6.359 -13.678   3.007 1.000 92.480 ? 186 ARG A CA  1 
ATOM 1420 C C   ? ARG A 1 186 ?   5.444 -13.252   4.150 1.000 92.480 ? 186 ARG A C   1 
ATOM 1421 C CB  ? ARG A 1 186 ?   7.813 -13.709   3.484 1.000 92.480 ? 186 ARG A CB  1 
ATOM 1422 O O   ? ARG A 1 186 ?   5.861 -13.225   5.310 1.000 92.480 ? 186 ARG A O   1 
ATOM 1423 C CG  ? ARG A 1 186 ?   8.789 -14.245   2.449 1.000 92.480 ? 186 ARG A CG  1 
ATOM 1424 C CD  ? ARG A 1 186 ?  10.212 -14.292   2.987 1.000 92.480 ? 186 ARG A CD  1 
ATOM 1425 N NE  ? ARG A 1 186 ?  11.155 -14.764   1.977 1.000 92.480 ? 186 ARG A NE  1 
ATOM 1426 N NH1 ? ARG A 1 186 ?  13.039 -14.377   3.257 1.000 92.480 ? 186 ARG A NH1 1 
ATOM 1427 N NH2 ? ARG A 1 186 ?  13.241 -15.243   1.144 1.000 92.480 ? 186 ARG A NH2 1 
ATOM 1428 C CZ  ? ARG A 1 186 ?  12.476 -14.794   2.128 1.000 92.480 ? 186 ARG A CZ  1 
ATOM 1429 N N   ? GLY A 1 187 ?   4.304 -12.692   3.867 1.000 92.800 ? 187 GLY A N   1 
ATOM 1430 C CA  ? GLY A 1 187 ?   3.279 -12.385   4.852 1.000 92.800 ? 187 GLY A CA  1 
ATOM 1431 C C   ? GLY A 1 187 ?   3.399 -10.984   5.421 1.000 92.800 ? 187 GLY A C   1 
ATOM 1432 O O   ? GLY A 1 187 ?   2.732 -10.647   6.401 1.000 92.800 ? 187 GLY A O   1 
ATOM 1433 N N   ? VAL A 1 188 ?   4.248 -10.175   4.860 1.000 96.910 ? 188 VAL A N   1 
ATOM 1434 C CA  ? VAL A 1 188 ?   4.502  -8.829   5.363 1.000 96.910 ? 188 VAL A CA  1 
ATOM 1435 C C   ? VAL A 1 188 ?   4.206  -7.805   4.269 1.000 96.910 ? 188 VAL A C   1 
ATOM 1436 C CB  ? VAL A 1 188 ?   5.957  -8.673   5.859 1.000 96.910 ? 188 VAL A CB  1 
ATOM 1437 O O   ? VAL A 1 188 ?   4.535  -8.022   3.101 1.000 96.910 ? 188 VAL A O   1 
ATOM 1438 C CG1 ? VAL A 1 188 ?   6.214  -7.246   6.339 1.000 96.910 ? 188 VAL A CG1 1 
ATOM 1439 C CG2 ? VAL A 1 188 ?   6.249  -9.675   6.975 1.000 96.910 ? 188 VAL A CG2 1 
ATOM 1440 N N   ? LEU A 1 189 ?   3.625  -6.683   4.708 1.000 97.840 ? 189 LEU A N   1 
ATOM 1441 C CA  ? LEU A 1 189 ?   3.303  -5.603   3.781 1.000 97.840 ? 189 LEU A CA  1 
ATOM 1442 C C   ? LEU A 1 189 ?   4.560  -4.845   3.371 1.000 97.840 ? 189 LEU A C   1 
ATOM 1443 C CB  ? LEU A 1 189 ?   2.294  -4.639   4.411 1.000 97.840 ? 189 LEU A CB  1 
ATOM 1444 O O   ? LEU A 1 189 ?   5.160  -4.141   4.188 1.000 97.840 ? 189 LEU A O   1 
ATOM 1445 C CG  ? LEU A 1 189 ?   1.822  -3.481   3.531 1.000 97.840 ? 189 LEU A CG  1 
ATOM 1446 C CD1 ? LEU A 1 189 ?   1.100  -4.014   2.297 1.000 97.840 ? 189 LEU A CD1 1 
ATOM 1447 C CD2 ? LEU A 1 189 ?   0.918  -2.542   4.322 1.000 97.840 ? 189 LEU A CD2 1 
ATOM 1448 N N   ? GLN A 1 190 ?   4.888  -4.936   2.075 1.000 97.860 ? 190 GLN A N   1 
ATOM 1449 C CA  ? GLN A 1 190 ?   6.137  -4.337   1.617 1.000 97.860 ? 190 GLN A CA  1 
ATOM 1450 C C   ? GLN A 1 190 ?   5.873  -3.124   0.730 1.000 97.860 ? 190 GLN A C   1 
ATOM 1451 C CB  ? GLN A 1 190 ?   6.981  -5.365   0.862 1.000 97.860 ? 190 GLN A CB  1 
ATOM 1452 O O   ? GLN A 1 190 ?   6.699  -2.211   0.656 1.000 97.860 ? 190 GLN A O   1 
ATOM 1453 C CG  ? GLN A 1 190 ?   7.484  -6.508   1.734 1.000 97.860 ? 190 GLN A CG  1 
ATOM 1454 C CD  ? GLN A 1 190 ?   8.592  -6.082   2.678 1.000 97.860 ? 190 GLN A CD  1 
ATOM 1455 N NE2 ? GLN A 1 190 ?   8.942  -6.957   3.615 1.000 97.860 ? 190 GLN A NE2 1 
ATOM 1456 O OE1 ? GLN A 1 190 ?   9.131  -4.976   2.566 1.000 97.860 ? 190 GLN A OE1 1 
ATOM 1457 N N   ? GLY A 1 191 ?   4.724  -3.086   0.098 1.000 97.120 ? 191 GLY A N   1 
ATOM 1458 C CA  ? GLY A 1 191 ?   4.441  -2.005  -0.833 1.000 97.120 ? 191 GLY A CA  1 
ATOM 1459 C C   ? GLY A 1 191 ?   2.960  -1.714  -0.977 1.000 97.120 ? 191 GLY A C   1 
ATOM 1460 O O   ? GLY A 1 191 ?   2.121  -2.553  -0.641 1.000 97.120 ? 191 GLY A O   1 
ATOM 1461 N N   ? ILE A 1 192 ?   2.676  -0.448  -1.492 1.000 97.340 ? 192 ILE A N   1 
ATOM 1462 C CA  ? ILE A 1 192 ?   1.343   0.014  -1.861 1.000 97.340 ? 192 ILE A CA  1 
ATOM 1463 C C   ? ILE A 1 192 ?   1.311   0.365  -3.346 1.000 97.340 ? 192 ILE A C   1 
ATOM 1464 C CB  ? ILE A 1 192 ?   0.912   1.232  -1.013 1.000 97.340 ? 192 ILE A CB  1 
ATOM 1465 O O   ? ILE A 1 192 ?   2.154   1.124  -3.830 1.000 97.340 ? 192 ILE A O   1 
ATOM 1466 C CG1 ? ILE A 1 192 ?   0.918   0.874   0.478 1.000 97.340 ? 192 ILE A CG1 1 
ATOM 1467 C CG2 ? ILE A 1 192 ?  -0.468   1.733  -1.450 1.000 97.340 ? 192 ILE A CG2 1 
ATOM 1468 C CD1 ? ILE A 1 192 ?   0.835   2.079   1.404 1.000 97.340 ? 192 ILE A CD1 1 
ATOM 1469 N N   ? VAL A 1 193 ?   0.390  -0.290  -4.024 1.000 94.910 ? 193 VAL A N   1 
ATOM 1470 C CA  ? VAL A 1 193 ?   0.295   0.021  -5.447 1.000 94.910 ? 193 VAL A CA  1 
ATOM 1471 C C   ? VAL A 1 193 ?   0.133   1.528  -5.636 1.000 94.910 ? 193 VAL A C   1 
ATOM 1472 C CB  ? VAL A 1 193 ?  -0.879  -0.729  -6.115 1.000 94.910 ? 193 VAL A CB  1 
ATOM 1473 O O   ? VAL A 1 193 ?  -0.841   2.118  -5.164 1.000 94.910 ? 193 VAL A O   1 
ATOM 1474 C CG1 ? VAL A 1 193 ?  -0.982  -0.362  -7.595 1.000 94.910 ? 193 VAL A CG1 1 
ATOM 1475 C CG2 ? VAL A 1 193 ?  -0.712  -2.238  -5.946 1.000 94.910 ? 193 VAL A CG2 1 
ATOM 1476 N N   ? SER A 1 194 ?   1.051   2.163  -6.355 1.000 93.930 ? 194 SER A N   1 
ATOM 1477 C CA  ? SER A 1 194 ?   1.080   3.617  -6.473 1.000 93.930 ? 194 SER A CA  1 
ATOM 1478 C C   ? SER A 1 194 ?   0.864   4.058  -7.917 1.000 93.930 ? 194 SER A C   1 
ATOM 1479 C CB  ? SER A 1 194 ?   2.408   4.171  -5.955 1.000 93.930 ? 194 SER A CB  1 
ATOM 1480 O O   ? SER A 1 194 ?  -0.136   4.707  -8.230 1.000 93.930 ? 194 SER A O   1 
ATOM 1481 O OG  ? SER A 1 194 ?   2.371   5.586  -5.889 1.000 93.930 ? 194 SER A OG  1 
ATOM 1482 N N   ? TRP A 1 195 ?   1.772   3.705  -8.838 1.000 91.320 ? 195 TRP A N   1 
ATOM 1483 C CA  ? TRP A 1 195 ?   1.642   4.143 -10.224 1.000 91.320 ? 195 TRP A CA  1 
ATOM 1484 C C   ? TRP A 1 195 ?   2.433   3.233 -11.159 1.000 91.320 ? 195 TRP A C   1 
ATOM 1485 C CB  ? TRP A 1 195 ?   2.117   5.590 -10.378 1.000 91.320 ? 195 TRP A CB  1 
ATOM 1486 O O   ? TRP A 1 195 ?   3.174   2.359 -10.703 1.000 91.320 ? 195 TRP A O   1 
ATOM 1487 C CG  ? TRP A 1 195 ?   3.549   5.806  -9.990 1.000 91.320 ? 195 TRP A CG  1 
ATOM 1488 C CD1 ? TRP A 1 195 ?   4.041   5.995  -8.728 1.000 91.320 ? 195 TRP A CD1 1 
ATOM 1489 C CD2 ? TRP A 1 195 ?   4.675   5.859 -10.872 1.000 91.320 ? 195 TRP A CD2 1 
ATOM 1490 C CE2 ? TRP A 1 195 ?   5.820   6.083 -10.075 1.000 91.320 ? 195 TRP A CE2 1 
ATOM 1491 C CE3 ? TRP A 1 195 ?   4.827   5.738 -12.259 1.000 91.320 ? 195 TRP A CE3 1 
ATOM 1492 N NE1 ? TRP A 1 195 ?   5.406   6.162  -8.773 1.000 91.320 ? 195 TRP A NE1 1 
ATOM 1493 C CH2 ? TRP A 1 195 ?   7.221   6.067 -11.982 1.000 91.320 ? 195 TRP A CH2 1 
ATOM 1494 C CZ2 ? TRP A 1 195 ?   7.101   6.189 -10.622 1.000 91.320 ? 195 TRP A CZ2 1 
ATOM 1495 C CZ3 ? TRP A 1 195 ?   6.102   5.844 -12.802 1.000 91.320 ? 195 TRP A CZ3 1 
ATOM 1496 N N   ? GLY A 1 196 ?   2.221   3.343 -12.368 1.000 85.050 ? 196 GLY A N   1 
ATOM 1497 C CA  ? GLY A 1 196 ?   2.899   2.632 -13.440 1.000 85.050 ? 196 GLY A CA  1 
ATOM 1498 C C   ? GLY A 1 196 ?   2.432   3.051 -14.822 1.000 85.050 ? 196 GLY A C   1 
ATOM 1499 O O   ? GLY A 1 196 ?   1.733   4.055 -14.968 1.000 85.050 ? 196 GLY A O   1 
ATOM 1500 N N   ? ASP A 1 197 ?   2.939   2.402 -15.781 1.000 79.580 ? 197 ASP A N   1 
ATOM 1501 C CA  ? ASP A 1 197 ?   2.589   2.765 -17.151 1.000 79.580 ? 197 ASP A CA  1 
ATOM 1502 C C   ? ASP A 1 197 ?   1.138   2.406 -17.462 1.000 79.580 ? 197 ASP A C   1 
ATOM 1503 C CB  ? ASP A 1 197 ?   3.526   2.075 -18.145 1.000 79.580 ? 197 ASP A CB  1 
ATOM 1504 O O   ? ASP A 1 197 ?   0.629   1.390 -16.983 1.000 79.580 ? 197 ASP A O   1 
ATOM 1505 C CG  ? ASP A 1 197 ?   4.853   2.796 -18.308 1.000 79.580 ? 197 ASP A CG  1 
ATOM 1506 O OD1 ? ASP A 1 197 ?   4.982   3.949 -17.842 1.000 79.580 ? 197 ASP A OD1 1 
ATOM 1507 O OD2 ? ASP A 1 197 ?   5.776   2.208 -18.912 1.000 79.580 ? 197 ASP A OD2 1 
ATOM 1508 N N   ? VAL A 1 198 ?   0.400   3.177 -18.221 1.000 71.350 ? 198 VAL A N   1 
ATOM 1509 C CA  ? VAL A 1 198 ?  -0.934   2.945 -18.766 1.000 71.350 ? 198 VAL A CA  1 
ATOM 1510 C C   ? VAL A 1 198 ?  -0.873   2.932 -20.292 1.000 71.350 ? 198 VAL A C   1 
ATOM 1511 C CB  ? VAL A 1 198 ?  -1.938   4.015 -18.282 1.000 71.350 ? 198 VAL A CB  1 
ATOM 1512 O O   ? VAL A 1 198 ?  -0.298   3.835 -20.905 1.000 71.350 ? 198 VAL A O   1 
ATOM 1513 C CG1 ? VAL A 1 198 ?  -3.327   3.754 -18.863 1.000 71.350 ? 198 VAL A CG1 1 
ATOM 1514 C CG2 ? VAL A 1 198 ?  -1.991   4.044 -16.756 1.000 71.350 ? 198 VAL A CG2 1 
ATOM 1515 N N   ? PRO A 1 199 ?  -1.552   1.919 -20.863 1.000 66.600 ? 199 PRO A N   1 
ATOM 1516 C CA  ? PRO A 1 199 ?  -2.221   0.742 -20.306 1.000 66.600 ? 199 PRO A CA  1 
ATOM 1517 C C   ? PRO A 1 199 ?  -1.242  -0.268 -19.713 1.000 66.600 ? 199 PRO A C   1 
ATOM 1518 C CB  ? PRO A 1 199 ?  -2.953   0.148 -21.513 1.000 66.600 ? 199 PRO A CB  1 
ATOM 1519 O O   ? PRO A 1 199 ?  -0.122  -0.413 -20.209 1.000 66.600 ? 199 PRO A O   1 
ATOM 1520 C CG  ? PRO A 1 199 ?  -2.195   0.645 -22.701 1.000 66.600 ? 199 PRO A CG  1 
ATOM 1521 C CD  ? PRO A 1 199 ?  -1.499   1.921 -22.324 1.000 66.600 ? 199 PRO A CD  1 
ATOM 1522 N N   ? CYS A 1 200 ?  -1.515  -0.868 -18.432 1.000 64.730 ? 200 CYS A N   1 
ATOM 1523 C CA  ? CYS A 1 200 ?  -0.689  -1.724 -17.587 1.000 64.730 ? 200 CYS A CA  1 
ATOM 1524 C C   ? CYS A 1 200 ?  -0.438  -3.071 -18.255 1.000 64.730 ? 200 CYS A C   1 
ATOM 1525 C CB  ? CYS A 1 200 ?  -1.353  -1.935 -16.227 1.000 64.730 ? 200 CYS A CB  1 
ATOM 1526 O O   ? CYS A 1 200 ?   0.574  -3.721 -17.989 1.000 64.730 ? 200 CYS A O   1 
ATOM 1527 S SG  ? CYS A 1 200 ?  -1.815  -0.399 -15.396 1.000 64.730 ? 200 CYS A SG  1 
ATOM 1528 N N   ? ASP A 1 201 ?  -1.091  -3.477 -19.364 1.000 61.290 ? 201 ASP A N   1 
ATOM 1529 C CA  ? ASP A 1 201 ?  -1.040  -4.815 -19.946 1.000 61.290 ? 201 ASP A CA  1 
ATOM 1530 C C   ? ASP A 1 201 ?  -0.206  -4.826 -21.225 1.000 61.290 ? 201 ASP A C   1 
ATOM 1531 C CB  ? ASP A 1 201 ?  -2.452  -5.329 -20.235 1.000 61.290 ? 201 ASP A CB  1 
ATOM 1532 O O   ? ASP A 1 201 ?   0.171  -5.891 -21.717 1.000 61.290 ? 201 ASP A O   1 
ATOM 1533 C CG  ? ASP A 1 201 ?  -3.176  -4.513 -21.291 1.000 61.290 ? 201 ASP A CG  1 
ATOM 1534 O OD1 ? ASP A 1 201 ?  -2.629  -3.488 -21.751 1.000 61.290 ? 201 ASP A OD1 1 
ATOM 1535 O OD2 ? ASP A 1 201 ?  -4.305  -4.898 -21.665 1.000 61.290 ? 201 ASP A OD2 1 
ATOM 1536 N N   ? THR A 1 202 ?   0.172  -3.671 -21.686 1.000 63.430 ? 202 THR A N   1 
ATOM 1537 C CA  ? THR A 1 202 ?   0.885  -3.587 -22.956 1.000 63.430 ? 202 THR A CA  1 
ATOM 1538 C C   ? THR A 1 202 ?   2.334  -3.162 -22.737 1.000 63.430 ? 202 THR A C   1 
ATOM 1539 C CB  ? THR A 1 202 ?   0.198  -2.600 -23.918 1.000 63.430 ? 202 THR A CB  1 
ATOM 1540 O O   ? THR A 1 202 ?   3.114  -3.081 -23.688 1.000 63.430 ? 202 THR A O   1 
ATOM 1541 C CG2 ? THR A 1 202 ?  -1.222  -3.049 -24.245 1.000 63.430 ? 202 THR A CG2 1 
ATOM 1542 O OG1 ? THR A 1 202 ?   0.149  -1.304 -23.309 1.000 63.430 ? 202 THR A OG1 1 
ATOM 1543 N N   ? THR A 1 203 ?   2.665  -2.905 -21.409 1.000 69.280 ? 203 THR A N   1 
ATOM 1544 C CA  ? THR A 1 203 ?   4.025  -2.462 -21.121 1.000 69.280 ? 203 THR A CA  1 
ATOM 1545 C C   ? THR A 1 203 ?   4.835  -3.585 -20.479 1.000 69.280 ? 203 THR A C   1 
ATOM 1546 C CB  ? THR A 1 203 ?   4.028  -1.231 -20.197 1.000 69.280 ? 203 THR A CB  1 
ATOM 1547 O O   ? THR A 1 203 ?   4.274  -4.467 -19.827 1.000 69.280 ? 203 THR A O   1 
ATOM 1548 C CG2 ? THR A 1 203 ?   3.186  -1.477 -18.949 1.000 69.280 ? 203 THR A CG2 1 
ATOM 1549 O OG1 ? THR A 1 203 ?   5.374  -0.940 -19.802 1.000 69.280 ? 203 THR A OG1 1 
ATOM 1550 N N   ? THR A 1 204 ?   6.219  -3.633 -20.774 1.000 75.860 ? 204 THR A N   1 
ATOM 1551 C CA  ? THR A 1 204 ?   7.159  -4.553 -20.143 1.000 75.860 ? 204 THR A CA  1 
ATOM 1552 C C   ? THR A 1 204 ?   7.777  -3.926 -18.897 1.000 75.860 ? 204 THR A C   1 
ATOM 1553 C CB  ? THR A 1 204 ?   8.275  -4.968 -21.120 1.000 75.860 ? 204 THR A CB  1 
ATOM 1554 O O   ? THR A 1 204 ?   8.672  -4.509 -18.281 1.000 75.860 ? 204 THR A O   1 
ATOM 1555 C CG2 ? THR A 1 204 ?   7.704  -5.706 -22.326 1.000 75.860 ? 204 THR A CG2 1 
ATOM 1556 O OG1 ? THR A 1 204 ?   8.965  -3.797 -21.574 1.000 75.860 ? 204 THR A OG1 1 
ATOM 1557 N N   ? LYS A 1 205 ?   7.129  -2.720 -18.580 1.000 83.690 ? 205 LYS A N   1 
ATOM 1558 C CA  ? LYS A 1 205 ?   7.695  -2.002 -17.441 1.000 83.690 ? 205 LYS A CA  1 
ATOM 1559 C C   ? LYS A 1 205 ?   7.062  -2.462 -16.131 1.000 83.690 ? 205 LYS A C   1 
ATOM 1560 C CB  ? LYS A 1 205 ?   7.510  -0.494 -17.612 1.000 83.690 ? 205 LYS A CB  1 
ATOM 1561 O O   ? LYS A 1 205 ?   5.876  -2.795 -16.093 1.000 83.690 ? 205 LYS A O   1 
ATOM 1562 C CG  ? LYS A 1 205 ?   8.295   0.099 -18.773 1.000 83.690 ? 205 LYS A CG  1 
ATOM 1563 C CD  ? LYS A 1 205 ?   8.140   1.613 -18.837 1.000 83.690 ? 205 LYS A CD  1 
ATOM 1564 C CE  ? LYS A 1 205 ?   8.930   2.208 -19.994 1.000 83.690 ? 205 LYS A CE  1 
ATOM 1565 N NZ  ? LYS A 1 205 ?   8.758   3.689 -20.079 1.000 83.690 ? 205 LYS A NZ  1 
ATOM 1566 N N   ? PRO A 1 206 ?   7.824  -2.538 -15.041 1.000 87.840 ? 206 PRO A N   1 
ATOM 1567 C CA  ? PRO A 1 206 ?   7.297  -2.955 -13.740 1.000 87.840 ? 206 PRO A CA  1 
ATOM 1568 C C   ? PRO A 1 206 ?   6.343  -1.929 -13.133 1.000 87.840 ? 206 PRO A C   1 
ATOM 1569 C CB  ? PRO A 1 206 ?   8.555  -3.106 -12.881 1.000 87.840 ? 206 PRO A CB  1 
ATOM 1570 O O   ? PRO A 1 206 ?   6.367  -0.757 -13.515 1.000 87.840 ? 206 PRO A O   1 
ATOM 1571 C CG  ? PRO A 1 206 ?   9.535  -2.141 -13.467 1.000 87.840 ? 206 PRO A CG  1 
ATOM 1572 C CD  ? PRO A 1 206 ?   9.323  -2.089 -14.953 1.000 87.840 ? 206 PRO A CD  1 
ATOM 1573 N N   ? GLY A 1 207 ?   5.446  -2.383 -12.240 1.000 90.050 ? 207 GLY A N   1 
ATOM 1574 C CA  ? GLY A 1 207 ?   4.680  -1.466 -11.410 1.000 90.050 ? 207 GLY A CA  1 
ATOM 1575 C C   ? GLY A 1 207 ?   5.518  -0.779 -10.350 1.000 90.050 ? 207 GLY A C   1 
ATOM 1576 O O   ? GLY A 1 207 ?   6.531  -1.322  -9.903 1.000 90.050 ? 207 GLY A O   1 
ATOM 1577 N N   ? VAL A 1 208 ?   5.051   0.430  -9.975 1.000 93.370 ? 208 VAL A N   1 
ATOM 1578 C CA  ? VAL A 1 208 ?   5.730   1.193  -8.933 1.000 93.370 ? 208 VAL A CA  1 
ATOM 1579 C C   ? VAL A 1 208 ?   4.860   1.242  -7.678 1.000 93.370 ? 208 VAL A C   1 
ATOM 1580 C CB  ? VAL A 1 208 ?   6.065   2.626  -9.405 1.000 93.370 ? 208 VAL A CB  1 
ATOM 1581 O O   ? VAL A 1 208 ?   3.668   1.550  -7.754 1.000 93.370 ? 208 VAL A O   1 
ATOM 1582 C CG1 ? VAL A 1 208 ?   6.749   3.415  -8.290 1.000 93.370 ? 208 VAL A CG1 1 
ATOM 1583 C CG2 ? VAL A 1 208 ?   6.946   2.583 -10.652 1.000 93.370 ? 208 VAL A CG2 1 
ATOM 1584 N N   ? TYR A 1 209 ?   5.482   0.936  -6.585 1.000 95.810 ? 209 TYR A N   1 
ATOM 1585 C CA  ? TYR A 1 209 ?   4.819   0.861  -5.288 1.000 95.810 ? 209 TYR A CA  1 
ATOM 1586 C C   ? TYR A 1 209 ?   5.443   1.838  -4.299 1.000 95.810 ? 209 TYR A C   1 
ATOM 1587 C CB  ? TYR A 1 209 ?   4.891  -0.564  -4.729 1.000 95.810 ? 209 TYR A CB  1 
ATOM 1588 O O   ? TYR A 1 209 ?   6.624   2.175  -4.411 1.000 95.810 ? 209 TYR A O   1 
ATOM 1589 C CG  ? TYR A 1 209 ?   4.309  -1.608  -5.651 1.000 95.810 ? 209 TYR A CG  1 
ATOM 1590 C CD1 ? TYR A 1 209 ?   3.063  -2.175  -5.395 1.000 95.810 ? 209 TYR A CD1 1 
ATOM 1591 C CD2 ? TYR A 1 209 ?   5.005  -2.029  -6.780 1.000 95.810 ? 209 TYR A CD2 1 
ATOM 1592 C CE1 ? TYR A 1 209 ?   2.524  -3.139  -6.241 1.000 95.810 ? 209 TYR A CE1 1 
ATOM 1593 C CE2 ? TYR A 1 209 ?   4.476  -2.992  -7.633 1.000 95.810 ? 209 TYR A CE2 1 
ATOM 1594 O OH  ? TYR A 1 209 ?   2.708  -4.494  -8.197 1.000 95.810 ? 209 TYR A OH  1 
ATOM 1595 C CZ  ? TYR A 1 209 ?   3.237  -3.540  -7.356 1.000 95.810 ? 209 TYR A CZ  1 
ATOM 1596 N N   ? THR A 1 210 ?   4.525   2.370  -3.420 1.000 97.210 ? 210 THR A N   1 
ATOM 1597 C CA  ? THR A 1 210 ?   5.070   3.064  -2.258 1.000 97.210 ? 210 THR A CA  1 
ATOM 1598 C C   ? THR A 1 210 ?   5.736   2.080  -1.302 1.000 97.210 ? 210 THR A C   1 
ATOM 1599 C CB  ? THR A 1 210 ?   3.974   3.847  -1.512 1.000 97.210 ? 210 THR A CB  1 
ATOM 1600 O O   ? THR A 1 210 ?   5.130   1.080  -0.911 1.000 97.210 ? 210 THR A O   1 
ATOM 1601 C CG2 ? THR A 1 210 ?   4.538   4.540  -0.275 1.000 97.210 ? 210 THR A CG2 1 
ATOM 1602 O OG1 ? THR A 1 210 ?   3.420   4.836  -2.388 1.000 97.210 ? 210 THR A OG1 1 
ATOM 1603 N N   ? LYS A 1 211 ?   7.090   2.320  -1.015 1.000 97.270 ? 211 LYS A N   1 
ATOM 1604 C CA  ? LYS A 1 211 ?   7.889   1.471  -0.135 1.000 97.270 ? 211 LYS A CA  1 
ATOM 1605 C C   ? LYS A 1 211 ?   7.525   1.700   1.329 1.000 97.270 ? 211 LYS A C   1 
ATOM 1606 C CB  ? LYS A 1 211 ?   9.381   1.726  -0.351 1.000 97.270 ? 211 LYS A CB  1 
ATOM 1607 O O   ? LYS A 1 211 ?   7.935   2.698   1.927 1.000 97.270 ? 211 LYS A O   1 
ATOM 1608 C CG  ? LYS A 1 211 ?  10.288   0.726   0.350 1.000 97.270 ? 211 LYS A CG  1 
ATOM 1609 C CD  ? LYS A 1 211 ?  11.739   0.886  -0.087 1.000 97.270 ? 211 LYS A CD  1 
ATOM 1610 C CE  ? LYS A 1 211 ?  12.291   2.253   0.291 1.000 97.270 ? 211 LYS A CE  1 
ATOM 1611 N NZ  ? LYS A 1 211 ?  13.729   2.394  -0.084 1.000 97.270 ? 211 LYS A NZ  1 
ATOM 1612 N N   ? VAL A 1 212 ?   6.748   0.752   1.927 1.000 98.150 ? 212 VAL A N   1 
ATOM 1613 C CA  ? VAL A 1 212 ?   6.135   0.917   3.240 1.000 98.150 ? 212 VAL A CA  1 
ATOM 1614 C C   ? VAL A 1 212 ?   7.219   1.134   4.294 1.000 98.150 ? 212 VAL A C   1 
ATOM 1615 C CB  ? VAL A 1 212 ?   5.262  -0.301   3.616 1.000 98.150 ? 212 VAL A CB  1 
ATOM 1616 O O   ? VAL A 1 212 ?   7.070   1.977   5.182 1.000 98.150 ? 212 VAL A O   1 
ATOM 1617 C CG1 ? VAL A 1 212 ?   4.762  -0.183   5.055 1.000 98.150 ? 212 VAL A CG1 1 
ATOM 1618 C CG2 ? VAL A 1 212 ?   4.088  -0.434   2.648 1.000 98.150 ? 212 VAL A CG2 1 
ATOM 1619 N N   ? CYS A 1 213 ?   8.360   0.389   4.277 1.000 97.840 ? 213 CYS A N   1 
ATOM 1620 C CA  ? CYS A 1 213 ?   9.418   0.502   5.274 1.000 97.840 ? 213 CYS A CA  1 
ATOM 1621 C C   ? CYS A 1 213 ?   9.963   1.924   5.333 1.000 97.840 ? 213 CYS A C   1 
ATOM 1622 C CB  ? CYS A 1 213 ?  10.552  -0.476   4.966 1.000 97.840 ? 213 CYS A CB  1 
ATOM 1623 O O   ? CYS A 1 213 ?  10.461   2.360   6.372 1.000 97.840 ? 213 CYS A O   1 
ATOM 1624 S SG  ? CYS A 1 213 ?  11.486  -0.062   3.478 1.000 97.840 ? 213 CYS A SG  1 
ATOM 1625 N N   ? SER A 1 214 ?   9.841   2.738   4.240 1.000 97.540 ? 214 SER A N   1 
ATOM 1626 C CA  ? SER A 1 214 ?  10.330   4.112   4.187 1.000 97.540 ? 214 SER A CA  1 
ATOM 1627 C C   ? SER A 1 214 ?   9.450   5.044   5.013 1.000 97.540 ? 214 SER A C   1 
ATOM 1628 C CB  ? SER A 1 214 ?  10.392   4.604   2.741 1.000 97.540 ? 214 SER A CB  1 
ATOM 1629 O O   ? SER A 1 214 ?   9.856   6.161   5.341 1.000 97.540 ? 214 SER A O   1 
ATOM 1630 O OG  ? SER A 1 214 ?  11.383   3.900   2.012 1.000 97.540 ? 214 SER A OG  1 
ATOM 1631 N N   ? TYR A 1 215 ?   8.205   4.532   5.389 1.000 98.160 ? 215 TYR A N   1 
ATOM 1632 C CA  ? TYR A 1 215 ?   7.239   5.396   6.060 1.000 98.160 ? 215 TYR A CA  1 
ATOM 1633 C C   ? TYR A 1 215 ?   6.810   4.800   7.395 1.000 98.160 ? 215 TYR A C   1 
ATOM 1634 C CB  ? TYR A 1 215 ?   6.012   5.623   5.172 1.000 98.160 ? 215 TYR A CB  1 
ATOM 1635 O O   ? TYR A 1 215 ?   5.770   5.172   7.943 1.000 98.160 ? 215 TYR A O   1 
ATOM 1636 C CG  ? TYR A 1 215 ?   6.324   6.330   3.875 1.000 98.160 ? 215 TYR A CG  1 
ATOM 1637 C CD1 ? TYR A 1 215 ?   6.420   7.718   3.821 1.000 98.160 ? 215 TYR A CD1 1 
ATOM 1638 C CD2 ? TYR A 1 215 ?   6.523   5.611   2.701 1.000 98.160 ? 215 TYR A CD2 1 
ATOM 1639 C CE1 ? TYR A 1 215 ?   6.705   8.374   2.628 1.000 98.160 ? 215 TYR A CE1 1 
ATOM 1640 C CE2 ? TYR A 1 215 ?   6.809   6.256   1.502 1.000 98.160 ? 215 TYR A CE2 1 
ATOM 1641 O OH  ? TYR A 1 215 ?   7.181   8.279   0.292 1.000 98.160 ? 215 TYR A OH  1 
ATOM 1642 C CZ  ? TYR A 1 215 ?   6.898   7.636   1.476 1.000 98.160 ? 215 TYR A CZ  1 
ATOM 1643 N N   ? LEU A 1 216 ?   7.541   3.871   7.918 1.000 97.650 ? 216 LEU A N   1 
ATOM 1644 C CA  ? LEU A 1 216 ?   7.143   3.139   9.116 1.000 97.650 ? 216 LEU A CA  1 
ATOM 1645 C C   ? LEU A 1 216 ?   7.031   4.076  10.313 1.000 97.650 ? 216 LEU A C   1 
ATOM 1646 C CB  ? LEU A 1 216 ?   8.146   2.022   9.419 1.000 97.650 ? 216 LEU A CB  1 
ATOM 1647 O O   ? LEU A 1 216 ?   6.085   3.976  11.098 1.000 97.650 ? 216 LEU A O   1 
ATOM 1648 C CG  ? LEU A 1 216 ?   8.008   0.744   8.590 1.000 97.650 ? 216 LEU A CG  1 
ATOM 1649 C CD1 ? LEU A 1 216 ?   9.104  -0.249   8.961 1.000 97.650 ? 216 LEU A CD1 1 
ATOM 1650 C CD2 ? LEU A 1 216 ?   6.628   0.124   8.789 1.000 97.650 ? 216 LEU A CD2 1 
ATOM 1651 N N   ? GLU A 1 217 ?   8.021   4.912  10.401 1.000 97.350 ? 217 GLU A N   1 
ATOM 1652 C CA  ? GLU A 1 217 ?   7.996   5.855  11.515 1.000 97.350 ? 217 GLU A CA  1 
ATOM 1653 C C   ? GLU A 1 217 ?   6.762   6.750  11.453 1.000 97.350 ? 217 GLU A C   1 
ATOM 1654 C CB  ? GLU A 1 217 ?   9.266   6.709  11.525 1.000 97.350 ? 217 GLU A CB  1 
ATOM 1655 O O   ? GLU A 1 217 ?   6.080   6.947  12.460 1.000 97.350 ? 217 GLU A O   1 
ATOM 1656 C CG  ? GLU A 1 217 ?   9.413   7.578  12.766 1.000 97.350 ? 217 GLU A CG  1 
ATOM 1657 C CD  ? GLU A 1 217 ?  10.669   8.435  12.753 1.000 97.350 ? 217 GLU A CD  1 
ATOM 1658 O OE1 ? GLU A 1 217 ?  10.882   9.214  13.710 1.000 97.350 ? 217 GLU A OE1 1 
ATOM 1659 O OE2 ? GLU A 1 217 ?  11.445   8.328  11.777 1.000 97.350 ? 217 GLU A OE2 1 
ATOM 1660 N N   ? TRP A 1 218 ?   6.486   7.274  10.308 1.000 98.080 ? 218 TRP A N   1 
ATOM 1661 C CA  ? TRP A 1 218 ?   5.317   8.125  10.112 1.000 98.080 ? 218 TRP A CA  1 
ATOM 1662 C C   ? TRP A 1 218 ?   4.031   7.360  10.407 1.000 98.080 ? 218 TRP A C   1 
ATOM 1663 C CB  ? TRP A 1 218 ?   5.283   8.673   8.682 1.000 98.080 ? 218 TRP A CB  1 
ATOM 1664 O O   ? TRP A 1 218 ?   3.137   7.874  11.083 1.000 98.080 ? 218 TRP A O   1 
ATOM 1665 C CG  ? TRP A 1 218 ?   4.013   9.389   8.335 1.000 98.080 ? 218 TRP A CG  1 
ATOM 1666 C CD1 ? TRP A 1 218 ?   3.685  10.681   8.641 1.000 98.080 ? 218 TRP A CD1 1 
ATOM 1667 C CD2 ? TRP A 1 218 ?   2.897   8.851   7.618 1.000 98.080 ? 218 TRP A CD2 1 
ATOM 1668 C CE2 ? TRP A 1 218 ?   1.927   9.873   7.525 1.000 98.080 ? 218 TRP A CE2 1 
ATOM 1669 C CE3 ? TRP A 1 218 ?   2.624   7.602   7.044 1.000 98.080 ? 218 TRP A CE3 1 
ATOM 1670 N NE1 ? TRP A 1 218 ?   2.432  10.978   8.156 1.000 98.080 ? 218 TRP A NE1 1 
ATOM 1671 C CH2 ? TRP A 1 218 ?   0.461   8.453   6.327 1.000 98.080 ? 218 TRP A CH2 1 
ATOM 1672 C CZ2 ? TRP A 1 218 ?   0.703   9.684   6.880 1.000 98.080 ? 218 TRP A CZ2 1 
ATOM 1673 C CZ3 ? TRP A 1 218 ?   1.405   7.416   6.403 1.000 98.080 ? 218 TRP A CZ3 1 
ATOM 1674 N N   ? ILE A 1 219 ?   3.934   6.148   9.946 1.000 98.320 ? 219 ILE A N   1 
ATOM 1675 C CA  ? ILE A 1 219 ?   2.759   5.304  10.135 1.000 98.320 ? 219 ILE A CA  1 
ATOM 1676 C C   ? ILE A 1 219 ?   2.520   5.079  11.626 1.000 98.320 ? 219 ILE A C   1 
ATOM 1677 C CB  ? ILE A 1 219 ?   2.912   3.951   9.406 1.000 98.320 ? 219 ILE A CB  1 
ATOM 1678 O O   ? ILE A 1 219 ?   1.413   5.297  12.124 1.000 98.320 ? 219 ILE A O   1 
ATOM 1679 C CG1 ? ILE A 1 219 ?   2.905   4.158   7.887 1.000 98.320 ? 219 ILE A CG1 1 
ATOM 1680 C CG2 ? ILE A 1 219 ?   1.806   2.980   9.831 1.000 98.320 ? 219 ILE A CG2 1 
ATOM 1681 C CD1 ? ILE A 1 219 ?   3.361   2.941   7.094 1.000 98.320 ? 219 ILE A CD1 1 
ATOM 1682 N N   ? LYS A 1 220 ?   3.480   4.697  12.334 1.000 97.850 ? 220 LYS A N   1 
ATOM 1683 C CA  ? LYS A 1 220 ?   3.369   4.380  13.755 1.000 97.850 ? 220 LYS A CA  1 
ATOM 1684 C C   ? LYS A 1 220 ?   3.024   5.622  14.571 1.000 97.850 ? 220 LYS A C   1 
ATOM 1685 C CB  ? LYS A 1 220 ?   4.668   3.759  14.270 1.000 97.850 ? 220 LYS A CB  1 
ATOM 1686 O O   ? LYS A 1 220 ?   2.172   5.571  15.460 1.000 97.850 ? 220 LYS A O   1 
ATOM 1687 C CG  ? LYS A 1 220 ?   4.921   2.345  13.766 1.000 97.850 ? 220 LYS A CG  1 
ATOM 1688 C CD  ? LYS A 1 220 ?   6.207   1.768  14.343 1.000 97.850 ? 220 LYS A CD  1 
ATOM 1689 C CE  ? LYS A 1 220 ?   6.422   0.327  13.901 1.000 97.850 ? 220 LYS A CE  1 
ATOM 1690 N NZ  ? LYS A 1 220 ?   7.725  -0.215  14.389 1.000 97.850 ? 220 LYS A NZ  1 
ATOM 1691 N N   ? GLU A 1 221 ?   3.710   6.697  14.259 1.000 97.730 ? 221 GLU A N   1 
ATOM 1692 C CA  ? GLU A 1 221 ?   3.467   7.949  14.969 1.000 97.730 ? 221 GLU A CA  1 
ATOM 1693 C C   ? GLU A 1 221 ?   2.049   8.458  14.721 1.000 97.730 ? 221 GLU A C   1 
ATOM 1694 C CB  ? GLU A 1 221 ?   4.487   9.011  14.551 1.000 97.730 ? 221 GLU A CB  1 
ATOM 1695 O O   ? GLU A 1 221 ?   1.386   8.938  15.643 1.000 97.730 ? 221 GLU A O   1 
ATOM 1696 C CG  ? GLU A 1 221 ?   5.877   8.791  15.132 1.000 97.730 ? 221 GLU A CG  1 
ATOM 1697 C CD  ? GLU A 1 221 ?   6.907   9.781  14.613 1.000 97.730 ? 221 GLU A CD  1 
ATOM 1698 O OE1 ? GLU A 1 221 ?   8.076   9.730  15.059 1.000 97.730 ? 221 GLU A OE1 1 
ATOM 1699 O OE2 ? GLU A 1 221 ?   6.543  10.615  13.755 1.000 97.730 ? 221 GLU A OE2 1 
ATOM 1700 N N   ? THR A 1 222 ?   1.615   8.421  13.530 1.000 97.670 ? 222 THR A N   1 
ATOM 1701 C CA  ? THR A 1 222 ?   0.274   8.876  13.180 1.000 97.670 ? 222 THR A CA  1 
ATOM 1702 C C   ? THR A 1 222 ?  -0.785   8.027  13.878 1.000 97.670 ? 222 THR A C   1 
ATOM 1703 C CB  ? THR A 1 222 ?   0.049   8.833  11.658 1.000 97.670 ? 222 THR A CB  1 
ATOM 1704 O O   ? THR A 1 222 ?  -1.774   8.555  14.390 1.000 97.670 ? 222 THR A O   1 
ATOM 1705 C CG2 ? THR A 1 222 ?  -1.348   9.324  11.294 1.000 97.670 ? 222 THR A CG2 1 
ATOM 1706 O OG1 ? THR A 1 222 ?   1.019   9.666  11.013 1.000 97.670 ? 222 THR A OG1 1 
ATOM 1707 N N   ? MET A 1 223 ?  -0.606   6.665  13.925 1.000 97.510 ? 223 MET A N   1 
ATOM 1708 C CA  ? MET A 1 223 ?  -1.541   5.770  14.600 1.000 97.510 ? 223 MET A CA  1 
ATOM 1709 C C   ? MET A 1 223 ?  -1.599   6.070  16.094 1.000 97.510 ? 223 MET A C   1 
ATOM 1710 C CB  ? MET A 1 223 ?  -1.145   4.309  14.376 1.000 97.510 ? 223 MET A CB  1 
ATOM 1711 O O   ? MET A 1 223 ?  -2.672   6.034  16.698 1.000 97.510 ? 223 MET A O   1 
ATOM 1712 C CG  ? MET A 1 223 ?  -1.375   3.824  12.954 1.000 97.510 ? 223 MET A CG  1 
ATOM 1713 S SD  ? MET A 1 223 ?  -0.668   2.156  12.657 1.000 97.510 ? 223 MET A SD  1 
ATOM 1714 C CE  ? MET A 1 223 ?  -1.677   1.173  13.801 1.000 97.510 ? 223 MET A CE  1 
ATOM 1715 N N   ? LYS A 1 224 ?  -0.529   6.417  16.704 1.000 96.220 ? 224 LYS A N   1 
ATOM 1716 C CA  ? LYS A 1 224 ?  -0.439   6.721  18.129 1.000 96.220 ? 224 LYS A CA  1 
ATOM 1717 C C   ? LYS A 1 224 ?  -1.130   8.042  18.455 1.000 96.220 ? 224 LYS A C   1 
ATOM 1718 C CB  ? LYS A 1 224 ?   1.023   6.771  18.576 1.000 96.220 ? 224 LYS A CB  1 
ATOM 1719 O O   ? LYS A 1 224 ?  -1.819   8.155  19.471 1.000 96.220 ? 224 LYS A O   1 
ATOM 1720 C CG  ? LYS A 1 224 ?   1.206   6.926  20.079 1.000 96.220 ? 224 LYS A CG  1 
ATOM 1721 C CD  ? LYS A 1 224 ?   2.680   6.959  20.462 1.000 96.220 ? 224 LYS A CD  1 
ATOM 1722 C CE  ? LYS A 1 224 ?   2.865   7.188  21.956 1.000 96.220 ? 224 LYS A CE  1 
ATOM 1723 N NZ  ? LYS A 1 224 ?   4.309   7.251  22.332 1.000 96.220 ? 224 LYS A NZ  1 
ATOM 1724 N N   ? ARG A 1 225 ?  -0.993   9.069  17.653 1.000 93.480 ? 225 ARG A N   1 
ATOM 1725 C CA  ? ARG A 1 225 ?  -1.501  10.418  17.884 1.000 93.480 ? 225 ARG A CA  1 
ATOM 1726 C C   ? ARG A 1 225 ?  -3.000  10.492  17.612 1.000 93.480 ? 225 ARG A C   1 
ATOM 1727 C CB  ? ARG A 1 225 ?  -0.759  11.429  17.007 1.000 93.480 ? 225 ARG A CB  1 
ATOM 1728 O O   ? ARG A 1 225 ?  -3.677  11.409  18.083 1.000 93.480 ? 225 ARG A O   1 
ATOM 1729 C CG  ? ARG A 1 225 ?   0.666  11.707  17.459 1.000 93.480 ? 225 ARG A CG  1 
ATOM 1730 C CD  ? ARG A 1 225 ?   1.342  12.750  16.581 1.000 93.480 ? 225 ARG A CD  1 
ATOM 1731 N NE  ? ARG A 1 225 ?   2.758  12.895  16.908 1.000 93.480 ? 225 ARG A NE  1 
ATOM 1732 N NH1 ? ARG A 1 225 ?   3.123  14.664  15.469 1.000 93.480 ? 225 ARG A NH1 1 
ATOM 1733 N NH2 ? ARG A 1 225 ?   4.843  13.843  16.743 1.000 93.480 ? 225 ARG A NH2 1 
ATOM 1734 C CZ  ? ARG A 1 225 ?   3.571  13.800  16.372 1.000 93.480 ? 225 ARG A CZ  1 
ATOM 1735 N N   ? ASN A 1 226 ?  -3.554   9.485  16.950 1.000 89.210 ? 226 ASN A N   1 
ATOM 1736 C CA  ? ASN A 1 226 ?  -4.945   9.548  16.515 1.000 89.210 ? 226 ASN A CA  1 
ATOM 1737 C C   ? ASN A 1 226 ?  -5.756   8.374  17.057 1.000 89.210 ? 226 ASN A C   1 
ATOM 1738 C CB  ? ASN A 1 226 ?  -5.028   9.591  14.988 1.000 89.210 ? 226 ASN A CB  1 
ATOM 1739 O O   ? ASN A 1 226 ?  -6.967   8.488  17.249 1.000 89.210 ? 226 ASN A O   1 
ATOM 1740 C CG  ? ASN A 1 226 ?  -4.716  10.963  14.424 1.000 89.210 ? 226 ASN A CG  1 
ATOM 1741 N ND2 ? ASN A 1 226 ?  -3.465  11.172  14.032 1.000 89.210 ? 226 ASN A ND2 1 
ATOM 1742 O OD1 ? ASN A 1 226 ?  -5.592  11.828  14.342 1.000 89.210 ? 226 ASN A OD1 1 
# 
loop_
_struct_sheet_range.sheet_id 
_struct_sheet_range.id 
_struct_sheet_range.beg_label_comp_id 
_struct_sheet_range.beg_label_asym_id 
_struct_sheet_range.beg_label_seq_id 
_struct_sheet_range.pdbx_beg_PDB_ins_code 
_struct_sheet_range.end_label_comp_id 
_struct_sheet_range.end_label_asym_id 
_struct_sheet_range.end_label_seq_id 
_struct_sheet_range.pdbx_end_PDB_ins_code 
_struct_sheet_range.beg_auth_comp_id 
_struct_sheet_range.beg_auth_asym_id 
_struct_sheet_range.beg_auth_seq_id 
_struct_sheet_range.end_auth_comp_id 
_struct_sheet_range.end_auth_asym_id 
_struct_sheet_range.end_auth_seq_id 
A A TRP A   6 ? GLU A   7 ? TRP A 6   GLU A 7   
A B ALA A 106 ? ALA A 106 ? ALA A 106 ALA A 106 
A C ALA A 117 ? GLY A 122 ? ALA A 117 GLY A 122 
A D HIS A 138 ? ILE A 145 ? HIS A 138 ILE A 145 
A E MET A 162 ? GLY A 166 ? MET A 162 GLY A 166 
A F PRO A 182 ? CYS A 185 ? PRO A 182 CYS A 185 
A G VAL A 188 ? TRP A 195 ? VAL A 188 TRP A 195 
A H GLY A 207 ? LYS A 211 ? GLY A 207 LYS A 211 
B I GLN A  16 ? GLU A  21 ? GLN A 16  GLU A 21  
B J ARG A  24 ? LEU A  31 ? ARG A 24  LEU A 31  
B K TRP A  36 ? SER A  39 ? TRP A 36  SER A 39  
B L MET A  48 ? LEU A  52 ? MET A 48  LEU A 52  
B M GLN A  65 ? PRO A  74 ? GLN A 65  PRO A 74  
B N MET A  88 ? LEU A  92 ? MET A 88  LEU A 92  
C O ASN A  56 ? ASN A  56 ? ASN A 56  ASN A 56  
C P THR A 136 ? THR A 136 ? THR A 136 THR A 136 
D Q GLU A  79 ? GLU A  79 ? GLU A 79  GLU A 79  
D R ARG A  84 ? ARG A  84 ? ARG A 84  ARG A 84  
# 
loop_
_struct_conf.id 
_struct_conf.conf_type_id 
_struct_conf.beg_label_comp_id 
_struct_conf.beg_label_asym_id 
_struct_conf.beg_label_seq_id 
_struct_conf.pdbx_beg_PDB_ins_code 
_struct_conf.end_label_comp_id 
_struct_conf.end_label_asym_id 
_struct_conf.end_label_seq_id 
_struct_conf.pdbx_end_PDB_ins_code 
_struct_conf.beg_auth_comp_id 
_struct_conf.beg_auth_asym_id 
_struct_conf.beg_auth_seq_id 
_struct_conf.end_auth_comp_id 
_struct_conf.end_auth_asym_id 
_struct_conf.end_auth_seq_id 
TURN_TY1_P1   TURN_TY1_P   THR A   3 ? ARG A   4 ? THR A 3   ARG A 4   
STRN1         STRN         TRP A   6 ? GLU A   7 ? TRP A 6   GLU A 7   
BEND1         BEND         SER A  10 ? VAL A  11 ? SER A 10  VAL A 11  
TURN_TY1_P2   TURN_TY1_P   THR A  14 ? TRP A  15 ? THR A 14  TRP A 15  
STRN2         STRN         GLN A  16 ? GLU A  21 ? GLN A 16  GLU A 21  
TURN_TY1_P3   TURN_TY1_P   ARG A  22 ? GLY A  23 ? ARG A 22  GLY A 23  
STRN3         STRN         ARG A  24 ? LEU A  31 ? ARG A 24  LEU A 31  
BEND2         BEND         SER A  33 ? HIS A  35 ? SER A 33  HIS A 35  
STRN4         STRN         TRP A  36 ? SER A  39 ? TRP A 36  SER A 39  
HELX_RH_3T_P1 HELX_RH_3T_P ALA A  41 ? CYS A  43 ? ALA A 41  CYS A 43  
BEND3         BEND         ARG A  46 ? PHE A  47 ? ARG A 46  PHE A 47  
STRN5         STRN         MET A  48 ? LEU A  52 ? MET A 48  LEU A 52  
BEND4         BEND         GLY A  53 ? GLY A  53 ? GLY A 53  GLY A 53  
BEND5         BEND         HIS A  55 ? HIS A  55 ? HIS A 55  HIS A 55  
STRN6         STRN         ASN A  56 ? ASN A  56 ? ASN A 56  ASN A 56  
TURN_TY1_P4   TURN_TY1_P   LEU A  57 ? ARG A  58 ? LEU A 57  ARG A 58  
BEND6         BEND         LYS A  59 ? LYS A  59 ? LYS A 59  LYS A 59  
BEND7         BEND         GLY A  62 ? GLY A  62 ? GLY A 62  GLY A 62  
STRN7         STRN         GLN A  65 ? PRO A  74 ? GLN A 65  PRO A 74  
TURN_TY1_P5   TURN_TY1_P   PRO A  76 ? LEU A  77 ? PRO A 76  LEU A 77  
STRN8         STRN         GLU A  79 ? GLU A  79 ? GLU A 79  GLU A 79  
TURN_TY1_P6   TURN_TY1_P   ALA A  80 ? HIS A  83 ? ALA A 80  HIS A 83  
STRN9         STRN         ARG A  84 ? ARG A  84 ? ARG A 84  ARG A 84  
TURN_TY1_P7   TURN_TY1_P   HIS A  85 ? HIS A  85 ? HIS A 85  HIS A 85  
STRN10        STRN         MET A  88 ? LEU A  92 ? MET A 88  LEU A 92  
BEND8         BEND         THR A  93 ? ARG A  94 ? THR A 93  ARG A 94  
BEND9         BEND         ARG A 100 ? GLN A 101 ? ARG A 100 GLN A 101 
HELX_LH_PP_P1 HELX_LH_PP_P PRO A 104 ? VAL A 105 ? PRO A 104 VAL A 105 
STRN11        STRN         ALA A 106 ? ALA A 106 ? ALA A 106 ALA A 106 
HELX_LH_PP_P2 HELX_LH_PP_P LEU A 107 ? PRO A 108 ? LEU A 107 PRO A 108 
BEND10        BEND         THR A 109 ? ARG A 110 ? THR A 109 ARG A 110 
TURN_TY1_P8   TURN_TY1_P   PRO A 114 ? ALA A 115 ? PRO A 114 ALA A 115 
STRN12        STRN         ALA A 117 ? GLY A 122 ? ALA A 117 GLY A 122 
BEND11        BEND         TRP A 123 ? GLY A 124 ? TRP A 123 GLY A 124 
BEND12        BEND         SER A 127 ? SER A 127 ? SER A 127 SER A 127 
TURN_TY1_P9   TURN_TY1_P   ASP A 128 ? HIS A 129 ? ASP A 128 HIS A 129 
BEND13        BEND         VAL A 131 ? SER A 132 ? VAL A 131 SER A 132 
BEND14        BEND         ASP A 135 ? ASP A 135 ? ASP A 135 ASP A 135 
STRN13        STRN         THR A 136 ? THR A 136 ? THR A 136 THR A 136 
STRN14        STRN         HIS A 138 ? ILE A 145 ? HIS A 138 ILE A 145 
HELX_RH_AL_P1 HELX_RH_AL_P ALA A 147 ? ASP A 153 ? ALA A 147 ASP A 153 
BEND15        BEND         TYR A 154 ? TYR A 154 ? TYR A 154 TYR A 154 
TURN_TY1_P10  TURN_TY1_P   PRO A 155 ? ARG A 157 ? PRO A 155 ARG A 157 
TURN_TY1_P11  TURN_TY1_P   ALA A 160 ? SER A 161 ? ALA A 160 SER A 161 
STRN15        STRN         MET A 162 ? GLY A 166 ? MET A 162 GLY A 166 
TURN_TY1_P12  TURN_TY1_P   GLU A 168 ? GLY A 169 ? GLU A 168 GLY A 169 
BEND16        BEND         GLY A 170 ? GLY A 170 ? GLY A 170 GLY A 170 
TURN_TY1_P13  TURN_TY1_P   GLU A 176 ? GLY A 177 ? GLU A 176 GLY A 177 
TURN_TY1_P14  TURN_TY1_P   SER A 179 ? GLY A 180 ? SER A 179 GLY A 180 
STRN16        STRN         PRO A 182 ? CYS A 185 ? PRO A 182 CYS A 185 
TURN_TY1_P15  TURN_TY1_P   ARG A 186 ? GLY A 187 ? ARG A 186 GLY A 187 
STRN17        STRN         VAL A 188 ? TRP A 195 ? VAL A 188 TRP A 195 
BEND17        BEND         VAL A 198 ? PRO A 199 ? VAL A 198 PRO A 199 
TURN_TY1_P16  TURN_TY1_P   CYS A 200 ? ASP A 201 ? CYS A 200 ASP A 201 
BEND18        BEND         THR A 202 ? THR A 202 ? THR A 202 THR A 202 
BEND19        BEND         LYS A 205 ? LYS A 205 ? LYS A 205 LYS A 205 
HELX_LH_PP_P3 HELX_LH_PP_P PRO A 206 ? PRO A 206 ? PRO A 206 PRO A 206 
STRN18        STRN         GLY A 207 ? LYS A 211 ? GLY A 207 LYS A 211 
HELX_RH_3T_P2 HELX_RH_3T_P VAL A 212 ? TYR A 215 ? VAL A 212 TYR A 215 
HELX_RH_AL_P2 HELX_RH_AL_P LEU A 216 ? ARG A 225 ? LEU A 216 ARG A 225 
# 
