# Supplementary material for: FlatProt: 2D visualization eases protein structure comparison
Source: BMC Bioinformatics. 2025 Aug 13;26:210. doi: 10.1186/s12859-025-06233-x (PMC12344939; doi:10.1186/s12859-025-06233-x)
Supplement: Supplementary file 1 — Supplementary Material 1 [file 12859_2025_6233_MOESM1_ESM.zip › KLK/structures/try10_Xenopus_tropicalis_GeneID=496640.cif]

data_try10_Xenopus_tropicalis_GeneID=496640
# 
_entry.id   ? 
# 
_entity.id                         1      
_entity.type                       polymer 
_entity.pdbx_description           polymer-1 
_entity.formula_weight             24155.2 
_entity.pdbx_number_of_molecules        1 
# 
loop_
_struct_sheet.id 
_struct_sheet.number_strands 
A 2 
B 7 
C 6 
D 2 
E 2 
F 2 
G 2 
# 
loop_
_struct_conf_type.id 
_struct_conf_type.criteria 
STRN         DSSP 
TURN_TY1_P   DSSP 
BEND         DSSP 
HELX_RH_3T_P DSSP 
HELX_LH_PP_P DSSP 
HELX_RH_AL_P DSSP 
# 
_struct_asym.id          A 
_struct_asym.entity_id   1 
# 
_software.pdbx_ordinal     1 
_software.name             dssp 
_software.version          4.4.10 
_software.date             ? 
_software.classification   'model annotation' 
# 
_entity_poly.entity_id                      1 
_entity_poly.type                           polypeptide(L) 
_entity_poly.nstd_linkage                   n 
_entity_poly.nstd_monomer                   n 
_entity_poly.pdbx_seq_one_letter_code       
;KIVGGYHCSVPYQVSLNAGYHFCGGSLINEHWVVSAAHCYQSKMELRIGENNIELLEGTEQFIQSAKIIRHPQYNSWTID
NDIMLIQLQEPAQLNNEVQPIPLPTECPPVGSICLISGWGNTLSNGVNYPDLLQCIEAPILSDQECRQSYPGSITDNMIC
VGYLEGGIDSCQGDSGGPVVCDGELQGVVSWGRGCALPGYPGVYTKVCNYLSWIRDTIANN
;
_entity_poly.pdbx_seq_one_letter_code_can   
;KIVGGYHCSVPYQVSLNAGYHFCGGSLINEHWVVSAAHCYQSKMELRIGENNIELLEGTEQFIQSAKIIRHPQYNSWTID
NDIMLIQLQEPAQLNNEVQPIPLPTECPPVGSICLISGWGNTLSNGVNYPDLLQCIEAPILSDQECRQSYPGSITDNMIC
VGYLEGGIDSCQGDSGGPVVCDGELQGVVSWGRGCALPGYPGVYTKVCNYLSWIRDTIANN
;
_entity_poly.pdbx_strand_id                 A 
# 
loop_
_dssp_struct_summary.entry_id 
_dssp_struct_summary.label_comp_id 
_dssp_struct_summary.label_asym_id 
_dssp_struct_summary.label_seq_id 
_dssp_struct_summary.secondary_structure 
_dssp_struct_summary.ss_bridge 
_dssp_struct_summary.helix_3_10 
_dssp_struct_summary.helix_alpha 
_dssp_struct_summary.helix_pi 
_dssp_struct_summary.helix_pp 
_dssp_struct_summary.bend 
_dssp_struct_summary.chirality 
_dssp_struct_summary.sheet 
_dssp_struct_summary.strand 
_dssp_struct_summary.ladder_1 
_dssp_struct_summary.ladder_2 
_dssp_struct_summary.accessibility 
_dssp_struct_summary.TCO 
_dssp_struct_summary.kappa 
_dssp_struct_summary.alpha 
_dssp_struct_summary.phi 
_dssp_struct_summary.psi 
_dssp_struct_summary.x_ca 
_dssp_struct_summary.y_ca 
_dssp_struct_summary.z_ca 
try10_Xenopus_tropicalis_GeneID=496640 LYS A 1   . . . . . . . . . . . . ? .      .     .      .      109.4  -5.0  -1.8  -11.5 
try10_Xenopus_tropicalis_GeneID=496640 ILE A 2   E . > . . . . - A A A . ? -0.947 .     -157.9 -107.1 106.2  -2.8  -4.9  -11.9 
try10_Xenopus_tropicalis_GeneID=496640 VAL A 3   E . 3 . . . S + A A A . ? -0.806 80.8  9.3    -79.2  124.5  -1.7  -5.3  -15.6 
try10_Xenopus_tropicalis_GeneID=496640 GLY A 4   T . 3 . . . S + . . . . ? 0.695  103.2 138.1  82.1   17.4   -0.7  -8.9  -16.4 
try10_Xenopus_tropicalis_GeneID=496640 GLY A 5   . . < . . . . - . . . . ? -0.174 43.8  -135.5 -95.9  179.6  -2.0  -10.2 -13.0 
try10_Xenopus_tropicalis_GeneID=496640 TYR A 6   E . . . . . . - B C B . ? -0.904 35.0  -83.5  -128.1 158.5  -4.0  -13.3 -11.8 
try10_Xenopus_tropicalis_GeneID=496640 HIS A 7   E . . . . . . + B C B . ? -0.499 59.6  163.5  -63.5  131.0  -6.9  -13.8 -9.5  
try10_Xenopus_tropicalis_GeneID=496640 CYS A 8   . . . . . . . - . . . . ? -0.943 35.0  -131.4 -145.7 162.0  -5.7  -14.1 -5.9  
try10_Xenopus_tropicalis_GeneID=496640 SER A 9   . . . . . . . + . . . . ? -0.995 22.3  175.5  -118.4 124.2  -6.9  -13.9 -2.3  
try10_Xenopus_tropicalis_GeneID=496640 VAL A 10  . . > . . . . - . . . . ? -0.978 19.8  -156.3 -130.2 120.4  -5.1  -11.8 0.2   
try10_Xenopus_tropicalis_GeneID=496640 PRO A 11  T . 3 . . . S + . . . . ? 0.625  92.1  53.7   -77.9  -6.9   -6.5  -11.5 3.8   
try10_Xenopus_tropicalis_GeneID=496640 TYR A 12  T . 3 . . . S + . . . . ? 0.448  79.6  115.3  -103.3 -7.3   -4.8  -8.1  4.6   
try10_Xenopus_tropicalis_GeneID=496640 GLN A 13  E . < . . . . - C J I . ? -0.524 47.7  -163.2 -68.8  133.8  -6.2  -6.2  1.5   
try10_Xenopus_tropicalis_GeneID=496640 VAL A 14  E . . . . . . - C J I J ? -0.965 12.2  -144.8 -123.7 130.6  -8.5  -3.3  2.3   
try10_Xenopus_tropicalis_GeneID=496640 SER A 15  E . . . . . . - C J I J ? -0.858 13.7  -146.9 -90.7  119.1  -10.9 -1.6  -0.1  
try10_Xenopus_tropicalis_GeneID=496640 LEU A 16  E . . . . . . - C J I J ? -0.826 24.1  -171.6 -85.9  126.0  -11.2 2.1   0.6   
try10_Xenopus_tropicalis_GeneID=496640 ASN A 17  E . . . . . . + C J I J ? -0.947 34.1  164.1  -130.9 131.2  -14.7 3.2   -0.2  
try10_Xenopus_tropicalis_GeneID=496640 ALA A 18  S . . . . . S - . . . . ? -0.275 98.6  -47.2  -124.6 40.2   -16.6 6.6   -0.4  
try10_Xenopus_tropicalis_GeneID=496640 GLY A 19  S . . . . . S + . . . . ? 0.095  138.9 33.0   108.3  -20.0  -19.6 5.3   -2.4  
try10_Xenopus_tropicalis_GeneID=496640 TYR A 20  S . . . . . S - . . . . ? -0.958 99.3  -87.4  -153.2 155.8  -17.3 3.5   -4.7  
try10_Xenopus_tropicalis_GeneID=496640 HIS A 21  E . . . . . . + C K I . ? -0.547 52.6  153.4  -63.8  130.1  -14.0 1.8   -4.5  
try10_Xenopus_tropicalis_GeneID=496640 PHE A 22  E . . . . . . + C K . . ? 0.554  58.5  7.2    -135.2 -20.2  -11.2 4.3   -5.1  
try10_Xenopus_tropicalis_GeneID=496640 CYS A 23  E . . . . . . - C K I . ? -0.966 62.0  -126.0 -152.4 166.3  -8.1  3.0   -3.3  
try10_Xenopus_tropicalis_GeneID=496640 GLY A 24  E . . . . . . - C K I . ? -0.512 21.7  -176.5 -106.2 179.7  -6.6  0.1   -1.5  
try10_Xenopus_tropicalis_GeneID=496640 GLY A 25  E . . . . . . - C K I . ? -0.945 22.9  -113.7 -161.9 175.6  -5.0  -0.4  1.9   
try10_Xenopus_tropicalis_GeneID=496640 SER A 26  E . . . . . . - C K I K ? -0.993 18.5  -135.3 -129.0 122.4  -3.3  -2.8  4.2   
try10_Xenopus_tropicalis_GeneID=496640 LEU A 27  E . . . . . . + C K . K ? -0.650 27.4  172.4  -69.9  120.2  -4.6  -4.1  7.5   
try10_Xenopus_tropicalis_GeneID=496640 ILE A 28  . . . . . . . - . . . . ? 0.606  68.1  -12.1  -112.5 -12.5  -1.5  -3.9  9.8   
try10_Xenopus_tropicalis_GeneID=496640 ASN A 29  S . . . . . S - . . . . ? -0.914 88.2  -76.7  -163.1 -174.1 -3.5  -4.8  13.1  
try10_Xenopus_tropicalis_GeneID=496640 GLU A 30  S . . . . . S + . . . . ? 0.707  129.2 31.8   -69.2  -6.6   -7.1  -5.0  14.3  
try10_Xenopus_tropicalis_GeneID=496640 HIS A 31  S . . . . . S + . . . . ? 0.586  109.7 63.7   -122.6 -16.1  -7.3  -1.2  14.5  
try10_Xenopus_tropicalis_GeneID=496640 TRP A 32  E . . . . . . - C L . L ? -0.928 47.1  -169.5 -131.4 142.0  -5.1  0.3   11.8  
try10_Xenopus_tropicalis_GeneID=496640 VAL A 33  E . . . . . . - C L K L ? -0.957 15.6  -144.8 -120.7 136.8  -4.8  0.4   8.0   
try10_Xenopus_tropicalis_GeneID=496640 VAL A 34  E . . . . . . + C L K L ? -0.904 34.0  148.5  -100.4 135.1  -1.9  1.7   6.0   
try10_Xenopus_tropicalis_GeneID=496640 SER A 35  E . . . . . . - C L . L ? -0.830 49.6  -69.8  -149.6 179.8  -2.7  3.5   2.6   
try10_Xenopus_tropicalis_GeneID=496640 ALA A 36  . . > . . . . - . . . . ? -0.687 32.4  -137.3 -80.6  139.1  -1.4  6.2   0.4   
try10_Xenopus_tropicalis_GeneID=496640 ALA A 37  G . > . . . S + . . . . ? 0.815  103.3 64.1   -63.4  -33.0  -1.7  9.8   1.5   
try10_Xenopus_tropicalis_GeneID=496640 HIS A 38  G . 3 . . . S + . . . . ? 0.609  91.3  67.7   -72.2  -4.2   -2.9  10.9  -1.9  
try10_Xenopus_tropicalis_GeneID=496640 CYS A 39  G . < . . . S + . . . . ? 0.331  75.8  147.4  -92.3  9.4    -6.0  8.7   -1.4  
try10_Xenopus_tropicalis_GeneID=496640 TYR A 40  . . < . . . . + . . . . ? -0.169 18.9  170.1  -62.0  131.9  -7.3  10.9  1.4   
try10_Xenopus_tropicalis_GeneID=496640 GLN A 41  . . . . . . . - . . . . ? -0.969 40.7  -125.9 -135.2 144.5  -11.0 11.4  2.0   
try10_Xenopus_tropicalis_GeneID=496640 SER A 42  S . . . . . S + . . . . ? 0.808  99.9  12.0   -61.2  -29.9  -12.7 13.2  5.0   
try10_Xenopus_tropicalis_GeneID=496640 LYS A 43  S . . . . . S + . . . . ? -0.990 74.2  166.9  -145.3 136.9  -14.8 10.0  5.6   
try10_Xenopus_tropicalis_GeneID=496640 MET A 44  . . . . . . . - . . . . ? -0.994 30.4  -128.3 -152.4 145.7  -14.5 6.5   4.1   
try10_Xenopus_tropicalis_GeneID=496640 GLU A 45  E . . . . . . - C M J M ? -0.850 23.6  -143.4 -87.8  127.7  -15.8 2.9   4.7   
try10_Xenopus_tropicalis_GeneID=496640 LEU A 46  E . . . . . . - C M J M ? -0.877 9.0   -160.0 -94.9  118.1  -13.2 0.2   4.9   
try10_Xenopus_tropicalis_GeneID=496640 ARG A 47  E . . . . . . - C M J M ? -0.936 15.9  -178.2 -98.4  113.1  -14.2 -3.1  3.3   
try10_Xenopus_tropicalis_GeneID=496640 ILE A 48  E . . . . . . + C M J M ? -0.866 60.3  30.2   -115.5 141.0  -12.1 -5.9  4.7   
try10_Xenopus_tropicalis_GeneID=496640 GLY A 49  S . . . . . S + . . . . ? 0.654  81.1  149.6  88.7   12.9   -12.2 -9.6  3.7   
try10_Xenopus_tropicalis_GeneID=496640 GLU A 50  . . . . . . . + . . . . ? -0.682 18.6  157.8  -83.8  131.4  -13.3 -8.7  0.2   
try10_Xenopus_tropicalis_GeneID=496640 ASN A 51  S . . . . . S + . . . . ? 0.577  83.3  33.2   -110.2 -38.3  -12.2 -11.1 -2.7  
try10_Xenopus_tropicalis_GeneID=496640 ASN A 52  B . > . . . S - D P O . ? -0.958 71.2  -162.2 -118.0 112.3  -15.0 -10.0 -5.0  
try10_Xenopus_tropicalis_GeneID=496640 ILE A 53  T . 3 . . . S + . . . . ? 0.676  89.5  51.6   -78.1  -3.1   -15.9 -6.3  -4.5  
try10_Xenopus_tropicalis_GeneID=496640 GLU A 54  T . 3 . . . S + . . . . ? 0.667  105.2 62.8   -102.6 -17.8  -19.3 -6.7  -6.3  
try10_Xenopus_tropicalis_GeneID=496640 LEU A 55  S . < . . . S - . . . . ? -0.884 75.1  -131.5 -118.3 140.0  -20.5 -9.7  -4.2  
try10_Xenopus_tropicalis_GeneID=496640 LEU A 56  . . . . . . . + . . . . ? -0.832 28.9  176.3  -80.4  107.4  -21.3 -10.2 -0.5  
try10_Xenopus_tropicalis_GeneID=496640 GLU A 57  . . . . . . . - . . . . ? 0.477  47.4  -111.9 -96.9  -4.1   -19.4 -13.4 0.1   
try10_Xenopus_tropicalis_GeneID=496640 GLY A 58  S . . . . . S + . . . . ? 0.297  104.6 81.0   94.8   -10.3  -20.1 -13.5 3.9   
try10_Xenopus_tropicalis_GeneID=496640 THR A 59  . . . . . . . + . . . . ? 0.478  67.4  113.5  -105.1 -4.1   -16.5 -12.8 5.0   
try10_Xenopus_tropicalis_GeneID=496640 GLU A 60  . . . . . . . - . . . . ? -0.393 47.9  -160.4 -81.2  138.8  -16.6 -9.0  4.5   
try10_Xenopus_tropicalis_GeneID=496640 GLN A 61  E . . . . . . - C N M . ? -0.990 4.0   -157.4 -114.2 125.3  -16.4 -6.4  7.2   
try10_Xenopus_tropicalis_GeneID=496640 PHE A 62  E . . . . . . + C N M . ? -0.940 22.6  170.7  -104.6 108.2  -17.6 -2.9  6.6   
try10_Xenopus_tropicalis_GeneID=496640 ILE A 63  E . . . . . . - C N M . ? -0.979 26.1  -133.1 -125.3 130.2  -16.0 -0.6  9.0   
try10_Xenopus_tropicalis_GeneID=496640 GLN A 64  E . . . . . . - C N M . ? -0.468 30.4  -104.9 -76.6  153.2  -16.0 3.3   9.1   
try10_Xenopus_tropicalis_GeneID=496640 SER A 65  E . . . . . . - C N N . ? -0.620 27.9  -173.2 -75.1  132.3  -12.9 5.3   9.5   
try10_Xenopus_tropicalis_GeneID=496640 ALA A 66  E . . . . . S + C N . . ? 0.816  75.1  1.1    -84.5  -39.0  -12.6 6.9   13.0  
try10_Xenopus_tropicalis_GeneID=496640 LYS A 67  E . . . . . . - C N N . ? -0.992 58.4  -157.3 -152.6 139.9  -9.6  8.9   12.1  
try10_Xenopus_tropicalis_GeneID=496640 ILE A 68  E . . . . . . - C N N . ? -0.986 13.1  -170.7 -123.3 122.5  -7.4  9.5   9.0   
try10_Xenopus_tropicalis_GeneID=496640 ILE A 69  E . . . . . . - C N N . ? -0.924 5.2   -160.1 -120.9 108.9  -3.8  10.7  9.5   
try10_Xenopus_tropicalis_GeneID=496640 ARG A 70  E . . . . . . - C N N . ? -0.585 41.4  -92.7  -79.8  143.0  -1.7  11.8  6.5   
try10_Xenopus_tropicalis_GeneID=496640 HIS A 71  . . > . . . . - . . . . ? -0.385 36.6  -131.3 -50.2  130.7  2.0   11.9  6.9   
try10_Xenopus_tropicalis_GeneID=496640 PRO A 72  T . 3 . . . S + . . . . ? 0.744  105.3 49.6   -62.1  -25.3  2.6   15.5  8.1   
try10_Xenopus_tropicalis_GeneID=496640 GLN A 73  T . 3 . . . S + . . . . ? 0.172  77.7  140.8  -101.4 13.9   5.4   15.9  5.5   
try10_Xenopus_tropicalis_GeneID=496640 TYR A 74  . . < . . . . - . . . . ? -0.423 37.5  -157.3 -55.7  128.2  3.3   14.6  2.6   
try10_Xenopus_tropicalis_GeneID=496640 ASN A 75  B . . > > . . - E R P . ? -0.940 10.9  -165.5 -112.5 115.7  4.1   16.7  -0.5  
try10_Xenopus_tropicalis_GeneID=496640 SER A 76  T . . 4 5 . S + . . . . ? 0.697  87.7  56.5   -80.1  -15.4  1.4   16.7  -3.2  
try10_Xenopus_tropicalis_GeneID=496640 TRP A 77  T . . 4 5 . S + . . . . ? 0.923  123.5 21.0   -81.1  -41.9  3.7   18.2  -5.8  
try10_Xenopus_tropicalis_GeneID=496640 THR A 78  T . . 4 5 . S - . . . . ? 0.540  96.0  -131.1 -102.6 -6.3   6.4   15.6  -5.6  
try10_Xenopus_tropicalis_GeneID=496640 ILE A 79  T . > < 5 . . + . . . . ? 0.744  54.7  156.2  54.4   23.2   4.1   12.9  -4.1  
try10_Xenopus_tropicalis_GeneID=496640 ASP A 80  B . 3 . < . . + E S P . ? -0.542 59.7  20.8   -73.0  144.4  7.0   12.4  -1.5  
try10_Xenopus_tropicalis_GeneID=496640 ASN A 81  T . 3 . . . S + . . . . ? 0.878  79.2  171.5  64.1   32.9   6.0   11.0  1.9   
try10_Xenopus_tropicalis_GeneID=496640 ASP A 82  . . < . . . . + . . . . ? -0.507 30.2  116.3  -75.1  69.1   2.8   9.5   0.3   
try10_Xenopus_tropicalis_GeneID=496640 ILE A 83  . . . . . . . - . . . . ? -0.998 37.3  -178.9 -143.4 137.6  1.7   7.4   3.3   
try10_Xenopus_tropicalis_GeneID=496640 MET A 84  E . . . . . . - C O L N ? -0.986 17.5  -141.9 -139.2 147.0  -1.4  7.6   5.5   
try10_Xenopus_tropicalis_GeneID=496640 LEU A 85  E . . . . . . - C O L N ? -0.936 12.1  -161.3 -109.0 135.0  -2.8  5.7   8.6   
try10_Xenopus_tropicalis_GeneID=496640 ILE A 86  E . . . . . . - C O L N ? -0.975 7.8   -149.4 -117.5 114.8  -6.5  5.0   9.0   
try10_Xenopus_tropicalis_GeneID=496640 GLN A 87  E . . . . . . - C O L N ? -0.757 20.4  -127.7 -81.3  129.4  -7.9  4.2   12.4  
try10_Xenopus_tropicalis_GeneID=496640 LEU A 88  E . . . . . . - C O . N ? -0.530 6.4   -135.2 -77.4  137.0  -10.9 1.8   12.3  
try10_Xenopus_tropicalis_GeneID=496640 GLN A 89  S . . . . . S + . . . . ? 0.832  96.7  17.1   -58.3  -34.0  -14.1 3.0   14.2  
try10_Xenopus_tropicalis_GeneID=496640 GLU A 90  S . . . . . S - . . . . ? -0.982 99.4  -92.7  -134.0 149.9  -14.2 -0.6  15.5  
try10_Xenopus_tropicalis_GeneID=496640 PRO A 91  . . . . . . . - . . . . ? -0.310 44.4  -110.4 -62.5  143.4  -11.6 -3.4  15.6  
try10_Xenopus_tropicalis_GeneID=496640 ALA A 92  . . . . . . . - . . . . ? -0.467 27.8  -120.0 -65.3  138.8  -11.5 -5.8  12.7  
try10_Xenopus_tropicalis_GeneID=496640 GLN A 93  . . . . . . . - . . . . ? -0.788 32.6  -136.8 -81.4  108.4  -12.7 -9.3  13.5  
try10_Xenopus_tropicalis_GeneID=496640 LEU A 94  . . . . . . . + . . . . ? -0.535 42.8  130.5  -76.8  136.8  -9.7  -11.5 12.7  
try10_Xenopus_tropicalis_GeneID=496640 ASN A 95  B . > . . . S - F T Q . ? -0.832 73.3  -63.2  -159.4 -168.1 -10.2 -14.9 10.8  
try10_Xenopus_tropicalis_GeneID=496640 ASN A 96  T . 3 . . . S + . . . . ? 0.790  136.2 40.4   -63.9  -19.2  -8.9  -16.8 7.8   
try10_Xenopus_tropicalis_GeneID=496640 GLU A 97  T . 3 . . . S + . . . . ? 0.598  115.7 52.8   -106.2 -12.5  -10.2 -14.1 5.5   
try10_Xenopus_tropicalis_GeneID=496640 VAL A 98  B . < . . . . + F U Q . ? -0.915 68.6  145.8  -132.5 99.1   -9.1  -11.1 7.7   
try10_Xenopus_tropicalis_GeneID=496640 GLN A 99  . . . . . . . - . . . . ? -0.998 43.0  -120.0 -135.1 141.8  -5.5  -11.0 8.8   
try10_Xenopus_tropicalis_GeneID=496640 PRO A 100 P . . . . > . - . . . . ? -0.438 22.5  -132.7 -74.7  153.7  -3.1  -8.3  9.4   
try10_Xenopus_tropicalis_GeneID=496640 ILE A 101 P . . . . P . - . . . . ? -0.876 28.2  -113.7 -101.4 133.2  0.3   -8.1  7.5   
try10_Xenopus_tropicalis_GeneID=496640 PRO A 102 P . . . . P . - . . . . ? -0.395 25.1  -115.6 -66.8  145.5  3.4   -7.5  9.5   
try10_Xenopus_tropicalis_GeneID=496640 LEU A 103 P . . . . P . - . . . . ? -0.516 42.3  -99.0  -70.3  146.6  5.4   -4.3  9.2   
try10_Xenopus_tropicalis_GeneID=496640 PRO A 104 P . . . . < . - . . . . ? -0.344 17.7  -153.0 -69.3  152.1  8.9   -4.9  7.8   
try10_Xenopus_tropicalis_GeneID=496640 THR A 105 S . . . . . S + . . . . ? 0.711  81.4  6.8    -91.0  -26.6  11.9  -5.0  10.1  
try10_Xenopus_tropicalis_GeneID=496640 GLU A 106 S . . . . . S - . . . . ? -0.942 91.5  -80.0  -145.8 167.7  14.2  -3.8  7.3   
try10_Xenopus_tropicalis_GeneID=496640 CYS A 107 P . . . . > . - . . . . ? -0.398 56.6  -100.4 -69.9  147.4  14.1  -2.5  3.8   
try10_Xenopus_tropicalis_GeneID=496640 PRO A 108 P . . . . P . - . . . . ? -0.380 36.8  -115.2 -68.5  139.9  13.7  -5.1  1.1   
try10_Xenopus_tropicalis_GeneID=496640 PRO A 109 P . > . . P . - . . . . ? -0.424 40.9  -87.5  -66.9  153.9  16.9  -6.2  -0.8  
try10_Xenopus_tropicalis_GeneID=496640 VAL A 110 T . 3 . . < S + . . . . ? -0.361 117.0 27.0   -56.8  133.2  17.2  -5.5  -4.5  
try10_Xenopus_tropicalis_GeneID=496640 GLY A 111 T . 3 . . . S + . . . . ? 0.326  81.8  149.2  96.0   -14.0  15.6  -8.3  -6.5  
try10_Xenopus_tropicalis_GeneID=496640 SER A 112 . . < . . . . - . . . . ? -0.379 49.2  -124.6 -51.3  133.5  13.1  -9.3  -3.8  
try10_Xenopus_tropicalis_GeneID=496640 ILE A 113 E . . . . . . - B D C . ? -0.764 33.5  -167.1 -86.9  126.5  10.1  -10.7 -5.3  
try10_Xenopus_tropicalis_GeneID=496640 CYS A 114 E . . . . . . - B D C D ? -0.844 19.6  -132.2 -120.6 145.2  7.0   -8.9  -4.1  
try10_Xenopus_tropicalis_GeneID=496640 LEU A 115 E . . . . . . - B D C D ? -0.868 20.9  -168.7 -94.2  124.0  3.3   -9.5  -4.3  
try10_Xenopus_tropicalis_GeneID=496640 ILE A 116 E . . . . . . - B D C D ? -0.941 9.8   -177.9 -109.5 132.0  1.2   -6.5  -5.4  
try10_Xenopus_tropicalis_GeneID=496640 SER A 117 E . . . . . . + B D C . ? -0.953 13.6  124.4  -133.6 150.3  -2.6  -6.8  -5.1  
try10_Xenopus_tropicalis_GeneID=496640 GLY A 118 E . . . . . . - B D C . ? -0.969 54.2  -118.1 175.6  172.2  -5.6  -4.5  -5.9  
try10_Xenopus_tropicalis_GeneID=496640 TRP A 119 . . . . . . . + . . . . ? -0.064 69.2  125.5  -113.6 18.3   -9.0  -3.9  -7.6  
try10_Xenopus_tropicalis_GeneID=496640 GLY A 120 S . . . . . S - . . . . ? -0.104 74.9  -56.3  -74.6  175.9  -7.8  -1.1  -9.9  
try10_Xenopus_tropicalis_GeneID=496640 ASN A 121 . . . . . . . - . . . . ? -0.382 43.0  -158.3 -56.6  127.0  -8.0  -0.9  -13.7 
try10_Xenopus_tropicalis_GeneID=496640 THR A 122 . . . . . . . + . . . . ? 0.389  66.5  79.1   -96.0  -0.1   -6.4  -3.9  -15.4 
try10_Xenopus_tropicalis_GeneID=496640 LEU A 123 S . . . . . S - . . . . ? -0.844 76.3  -134.9 -110.7 143.0  -5.8  -2.2  -18.8 
try10_Xenopus_tropicalis_GeneID=496640 SER A 124 S . . . . . S + . . . . ? 0.770  106.4 12.8   -60.4  -22.4  -3.0  0.2   -19.8 
try10_Xenopus_tropicalis_GeneID=496640 ASN A 125 S . . . . . S + . . . . ? -0.975 112.2 43.1   -155.6 117.7  -6.0  2.2   -21.5 
try10_Xenopus_tropicalis_GeneID=496640 GLY A 126 S . . . . . S - . . . . ? -0.743 86.0  -68.3  140.0  -171.6 -9.8  1.4   -20.8 
try10_Xenopus_tropicalis_GeneID=496640 VAL A 127 . . . . . . . + . . . . ? -0.528 62.7  142.7  -120.8 54.8   -12.5 0.6   -18.2 
try10_Xenopus_tropicalis_GeneID=496640 ASN A 128 . . . . . . . + . . . . ? -0.826 16.2  168.9  -100.8 97.0   -11.6 -2.9  -17.0 
try10_Xenopus_tropicalis_GeneID=496640 TYR A 129 . . . . . . . - . . . . ? -0.899 27.0  -143.7 -102.3 92.8   -12.3 -3.0  -13.2 
try10_Xenopus_tropicalis_GeneID=496640 PRO A 130 . . . . . . . - . . . . ? -0.331 7.8   -150.3 -58.6  142.4  -12.1 -6.6  -12.2 
try10_Xenopus_tropicalis_GeneID=496640 ASP A 131 S . . . . . S + . . . . ? 0.783  82.1  71.1   -76.7  -29.1  -14.5 -7.6  -9.6  
try10_Xenopus_tropicalis_GeneID=496640 LEU A 132 B . . . . . S - D Q O . ? -0.652 98.8  -99.4  -91.7  141.7  -12.1 -10.2 -8.4  
try10_Xenopus_tropicalis_GeneID=496640 LEU A 133 . . . . . . . - . . . . ? -0.370 40.2  -148.3 -57.4  134.4  -8.9  -9.2  -6.6  
try10_Xenopus_tropicalis_GeneID=496640 GLN A 134 E . . . . . . - B E B C ? -0.828 13.4  -169.4 -111.5 150.5  -5.9  -9.2  -8.8  
try10_Xenopus_tropicalis_GeneID=496640 CYS A 135 E . . . . . . - B E B C ? -0.971 7.1   -178.1 -137.1 154.9  -2.2  -10.0 -8.1  
try10_Xenopus_tropicalis_GeneID=496640 ILE A 136 E . . . . . . - B E . C ? -0.980 18.6  -138.1 -144.8 152.4  1.2   -9.7  -9.6  
try10_Xenopus_tropicalis_GeneID=496640 GLU A 137 E . . . . . . + B E . C ? -0.941 31.7  159.9  -109.1 133.6  4.7   -10.6 -8.7  
try10_Xenopus_tropicalis_GeneID=496640 ALA A 138 E . . . . . . - B E . C ? -0.995 33.5  -111.4 -151.7 152.4  7.5   -8.3  -9.4  
try10_Xenopus_tropicalis_GeneID=496640 PRO A 139 E . . . . > . - B E . C ? -0.499 30.6  -109.9 -83.7  155.0  11.1  -7.6  -8.3  
try10_Xenopus_tropicalis_GeneID=496640 ILE A 140 B . . . . P . - B E E . ? -0.642 37.3  -140.2 -75.3  131.8  12.4  -4.6  -6.4  
try10_Xenopus_tropicalis_GeneID=496640 LEU A 141 P . . . . P . - . . . . ? -0.561 20.3  -99.3  -91.1  158.1  14.6  -2.5  -8.6  
try10_Xenopus_tropicalis_GeneID=496640 SER A 142 P . . > . < . - . . . . ? -0.340 31.2  -113.7 -67.7  158.5  17.8  -0.8  -7.6  
try10_Xenopus_tropicalis_GeneID=496640 ASP A 143 H . . > . . S + . . . . ? 0.888  118.8 53.2   -57.1  -40.8  17.8  2.9   -6.7  
try10_Xenopus_tropicalis_GeneID=496640 GLN A 144 H . . > . . S + . . . . ? 0.924  109.2 46.5   -61.4  -49.1  19.9  3.6   -9.8  
try10_Xenopus_tropicalis_GeneID=496640 GLU A 145 H . . > . . S + . . . . ? 0.898  112.1 51.9   -59.7  -43.1  17.4  1.8   -12.0 
try10_Xenopus_tropicalis_GeneID=496640 CYS A 146 H . . X . . S + . . . . ? 0.939  111.8 45.5   -61.0  -42.9  14.5  3.6   -10.4 
try10_Xenopus_tropicalis_GeneID=496640 ARG A 147 H . . < . . S + . . . . ? 0.827  109.7 55.1   -71.6  -34.3  16.1  7.1   -10.9 
try10_Xenopus_tropicalis_GeneID=496640 GLN A 148 H . . < . . S + . . . . ? 0.856  107.0 50.9   -66.3  -33.8  17.1  6.3   -14.4 
try10_Xenopus_tropicalis_GeneID=496640 SER A 149 H . . < . . S + . . . . ? 0.816  126.8 23.8   -72.7  -29.6  13.5  5.5   -15.1 
try10_Xenopus_tropicalis_GeneID=496640 TYR A 150 S . > X . . S - . . . . ? -0.608 83.5  -153.9 -135.9 75.4   12.3  8.8   -13.6 
try10_Xenopus_tropicalis_GeneID=496640 PRO A 151 T . 3 4 . . S - . . . . ? -0.259 79.4  -3.2   -62.1  119.9  15.2  11.4  -13.7 
try10_Xenopus_tropicalis_GeneID=496640 GLY A 152 T . 3 4 . . S + . . . . ? 0.421  119.9 81.0   87.1   1.9    14.8  14.1  -10.9 
try10_Xenopus_tropicalis_GeneID=496640 SER A 153 T . < 4 . . . + . . . . ? 0.621  66.6  88.2   -116.0 -19.5  11.5  12.6  -9.6  
try10_Xenopus_tropicalis_GeneID=496640 ILE A 154 . . . < . . . - . . . . ? -0.729 56.2  -170.6 -90.1  125.6  12.6  9.6   -7.4  
try10_Xenopus_tropicalis_GeneID=496640 THR A 155 . . > . . . . - . . . . ? -0.543 40.9  -100.0 -103.5 176.6  13.4  10.4  -3.6  
try10_Xenopus_tropicalis_GeneID=496640 ASP A 156 T . 3 . . . S + . . . . ? 0.592  121.0 62.6   -71.5  -9.6   14.9  8.3   -0.9  
try10_Xenopus_tropicalis_GeneID=496640 ASN A 157 T . 3 . . . S + . . . . ? 0.322  95.7  78.9   -95.9  6.1    11.4  7.6   0.4   
try10_Xenopus_tropicalis_GeneID=496640 MET A 158 E . < . . . . - B F . F ? -0.862 54.7  -169.8 -120.7 152.9  10.4  5.8   -2.8  
try10_Xenopus_tropicalis_GeneID=496640 ILE A 159 E . . . . . . - B F . F ? -0.974 17.5  -133.1 -136.9 148.4  11.0  2.4   -4.4  
try10_Xenopus_tropicalis_GeneID=496640 CYS A 160 E . . . . . . - B F . F ? -0.899 19.9  -175.0 -103.8 132.0  10.4  0.9   -7.9  
try10_Xenopus_tropicalis_GeneID=496640 VAL A 161 E . . . . . . + B F E F ? -0.997 42.4  46.8   -125.6 122.8  8.7   -2.5  -8.3  
try10_Xenopus_tropicalis_GeneID=496640 GLY A 162 S . . . . . S - . . . . ? -0.896 82.8  -53.8  147.2  -172.4 8.4   -4.1  -11.6 
try10_Xenopus_tropicalis_GeneID=496640 TYR A 163 . . > . . . . - . . . . ? -0.893 28.8  -144.0 -106.6 135.5  10.1  -5.0  -14.9 
try10_Xenopus_tropicalis_GeneID=496640 LEU A 164 T . 3 . . . S + . . . . ? 0.777  102.0 63.1   -67.1  -29.4  11.9  -2.5  -17.0 
try10_Xenopus_tropicalis_GeneID=496640 GLU A 165 T . 3 . . . S - . . . . ? 0.690  104.0 -142.3 -67.8  -14.2  10.6  -4.3  -20.1 
try10_Xenopus_tropicalis_GeneID=496640 GLY A 166 . . < . . . . + . . . . ? -0.457 61.9  119.5  80.3   -173.9 7.1   -3.4  -19.0 
try10_Xenopus_tropicalis_GeneID=496640 GLY A 167 S . . . . . S + . . . . ? 0.142  74.1  60.0   102.5  -20.0  4.1   -5.6  -19.4 
try10_Xenopus_tropicalis_GeneID=496640 ILE A 168 . . . . . . . + . . . . ? -0.996 62.1  126.6  -142.8 136.4  3.2   -5.9  -15.7 
try10_Xenopus_tropicalis_GeneID=496640 ASP A 169 E . . . . . . - A B A . ? -0.981 55.8  -95.4  -174.8 153.2  2.3   -3.1  -13.2 
try10_Xenopus_tropicalis_GeneID=496640 SER A 170 E . . . . . . - A B A . ? -0.677 51.3  -169.4 -71.6  148.3  -0.1  -1.7  -10.6 
try10_Xenopus_tropicalis_GeneID=496640 CYS A 171 . . > . . . . - . . . . ? -0.607 31.4  -37.2  -132.8 -175.2 -2.5  0.8   -12.2 
try10_Xenopus_tropicalis_GeneID=496640 GLN A 172 T . 3 . . . S + . . . . ? -0.267 123.3 27.3   -52.3  132.0  -5.1  3.4   -11.6 
try10_Xenopus_tropicalis_GeneID=496640 GLY A 173 T . 3 . . . S + . . . . ? 0.110  99.1  86.5   100.1  -12.6  -7.3  2.5   -8.6  
try10_Xenopus_tropicalis_GeneID=496640 ASP A 174 . . X . . . . + . . . . ? 0.402  56.7  134.0  -98.2  -2.7   -4.7  0.4   -6.9  
try10_Xenopus_tropicalis_GeneID=496640 SER A 175 T . 3 . . . S + . . . . ? -0.218 71.6  21.7   -47.6  137.1  -3.3  3.4   -5.1  
try10_Xenopus_tropicalis_GeneID=496640 GLY A 176 T . 3 . . . S + . . . . ? 0.249  94.7  132.5  89.3   -14.5  -2.7  2.7   -1.5  
try10_Xenopus_tropicalis_GeneID=496640 GLY A 177 . . < . . . . - . . . . ? -0.220 59.4  -87.2  -69.8  167.5  -2.6  -1.1  -2.1  
try10_Xenopus_tropicalis_GeneID=496640 PRO A 178 E . . . . . . - B G . G ? -0.467 20.5  -160.6 -90.8  140.3  0.1   -3.4  -0.6  
try10_Xenopus_tropicalis_GeneID=496640 VAL A 179 E . . . . . . - B G D G ? -0.984 25.0  -169.7 -105.0 112.1  3.6   -4.4  -1.9  
try10_Xenopus_tropicalis_GeneID=496640 VAL A 180 E . . . . . . + B G D G ? -0.914 11.6  179.1  -115.3 120.9  4.4   -7.6  0.1   
try10_Xenopus_tropicalis_GeneID=496640 CYS A 181 E . > . . . S - B G D G ? -0.985 73.5  -12.5  -120.0 127.6  7.8   -9.2  0.1   
try10_Xenopus_tropicalis_GeneID=496640 ASP A 182 T . 3 . . . S - . . . . ? 0.885  130.3 -53.7  53.3   32.4   8.6   -12.3 2.1   
try10_Xenopus_tropicalis_GeneID=496640 GLY A 183 T . 3 . . . S + . . . . ? 0.577  117.3 105.3  85.9   8.8    5.3   -11.9 4.0   
try10_Xenopus_tropicalis_GeneID=496640 GLU A 184 E . < . . . S - B H G . ? -0.942 78.5  -105.3 -123.3 149.0  6.0   -8.3  5.1   
try10_Xenopus_tropicalis_GeneID=496640 LEU A 185 E . . . . . . + B H G . ? -0.591 46.5  160.8  -70.5  114.9  4.6   -4.9  3.9   
try10_Xenopus_tropicalis_GeneID=496640 GLN A 186 E . . . . . . + B H . . ? 0.663  56.3  12.6   -113.1 -21.7  7.4   -3.3  2.0   
try10_Xenopus_tropicalis_GeneID=496640 GLY A 187 E . . . . . . - B H G H ? -0.981 53.7  -136.9 -154.4 159.9  5.6   -0.7  -0.1  
try10_Xenopus_tropicalis_GeneID=496640 VAL A 188 E . . . . . . - B H G H ? -0.995 39.9  -110.3 -120.3 120.9  2.4   1.4   -0.8  
try10_Xenopus_tropicalis_GeneID=496640 VAL A 189 E . . . . . . + B H . H ? -0.347 54.4  154.9  -50.9  126.8  1.3   1.8   -4.3  
try10_Xenopus_tropicalis_GeneID=496640 SER A 190 E . . . . . . - B H . . ? 0.743  45.4  -35.9  -125.4 -69.0  1.9   5.5   -5.0  
try10_Xenopus_tropicalis_GeneID=496640 TRP A 191 E . . . . . . + B H . H ? -0.915 46.3  163.8  -155.9 174.4  2.4   6.7   -8.6  
try10_Xenopus_tropicalis_GeneID=496640 GLY A 192 . . . . . . . - . . . . ? -0.958 45.4  -87.1  179.7  171.2  3.9   6.0   -12.0 
try10_Xenopus_tropicalis_GeneID=496640 ARG A 193 S . . . . . S - . . . . ? -0.935 89.1  -46.1  -95.4  104.9  3.9   7.0   -15.7 
try10_Xenopus_tropicalis_GeneID=496640 GLY A 194 S . . . . . S - . . . . ? -0.068 85.8  -64.1  64.4   -174.1 1.2   5.0   -17.3 
try10_Xenopus_tropicalis_GeneID=496640 CYS A 195 S . . . . . S - . . . . ? -0.989 104.1 -15.3  -122.3 125.0  0.7   1.2   -16.7 
try10_Xenopus_tropicalis_GeneID=496640 ALA A 196 S . . . . . S + . . . . ? 0.819  86.4  162.1  65.5   25.1   3.1   -1.5  -17.6 
try10_Xenopus_tropicalis_GeneID=496640 LEU A 197 B . > . . . . - G V R . ? -0.710 47.5  -103.0 -77.8  136.1  5.0   0.9   -20.0 
try10_Xenopus_tropicalis_GeneID=496640 PRO A 198 T . 3 . . . S + . . . . ? -0.386 107.4 15.6   -58.1  133.1  8.5   -0.2  -20.9 
try10_Xenopus_tropicalis_GeneID=496640 GLY A 199 T . 3 . . . S + . . . . ? 0.377  111.1 89.4   87.5   -3.0   11.2  1.7   -19.0 
try10_Xenopus_tropicalis_GeneID=496640 TYR A 200 B . < . . . . + G W R . ? -0.702 54.5  179.6  -133.4 82.1   8.6   2.9   -16.4 
try10_Xenopus_tropicalis_GeneID=496640 PRO A 201 . . . . . . . - . . . . ? -0.197 41.2  -81.8  -67.9  168.5  8.0   0.6   -13.4 
try10_Xenopus_tropicalis_GeneID=496640 GLY A 202 E . . . . . . - B I F . ? -0.474 39.2  -137.3 -70.4  149.0  5.6   1.4   -10.6 
try10_Xenopus_tropicalis_GeneID=496640 VAL A 203 E . . . . . . - B I F H ? -0.915 24.0  -175.6 -111.1 132.8  6.6   3.7   -7.8  
try10_Xenopus_tropicalis_GeneID=496640 TYR A 204 E . . . . . . - B I F H ? -0.884 34.0  -104.1 -129.0 146.0  5.8   2.9   -4.2  
try10_Xenopus_tropicalis_GeneID=496640 THR A 205 E . . . . . . - B I F H ? -0.663 40.3  -124.0 -67.0  125.5  6.1   4.5   -0.9  
try10_Xenopus_tropicalis_GeneID=496640 LYS A 206 E . > . . . . - B I . H ? -0.678 24.5  -166.3 -76.8  100.9  9.1   2.8   0.9   
try10_Xenopus_tropicalis_GeneID=496640 VAL A 207 G . > . . . S + . . . . ? 0.839  80.1  65.8   -63.0  -40.2  7.4   1.6   4.2   
try10_Xenopus_tropicalis_GeneID=496640 CYS A 208 G . > . . . S + . . . . ? 0.794  96.1  60.1   -57.6  -21.7  10.7  0.7   6.0   
try10_Xenopus_tropicalis_GeneID=496640 ASN A 209 G . < . . . S + . . . . ? 0.575  108.7 43.3   -79.7  -7.9   11.4  4.5   5.9   
try10_Xenopus_tropicalis_GeneID=496640 TYR A 210 G . < > . . S + . . . . ? 0.147  75.2  108.9  -123.9 14.6   8.3   5.2   7.9   
try10_Xenopus_tropicalis_GeneID=496640 LEU A 211 H . < > . . S + . . . . ? 0.917  82.6  49.0   -61.7  -42.7  8.3   2.5   10.6  
try10_Xenopus_tropicalis_GeneID=496640 SER A 212 H . . > . . S + . . . . ? 0.936  113.5 46.5   -62.7  -44.7  9.1   5.0   13.4  
try10_Xenopus_tropicalis_GeneID=496640 TRP A 213 H . . > . . S + . . . . ? 0.916  112.2 50.6   -62.5  -45.8  6.3   7.3   12.2  
try10_Xenopus_tropicalis_GeneID=496640 ILE A 214 H . . X . . S + . . . . ? 0.949  113.8 44.4   -59.3  -48.1  3.8   4.5   11.9  
try10_Xenopus_tropicalis_GeneID=496640 ARG A 215 H . . X . . S + . . . . ? 0.909  114.9 47.9   -65.4  -45.4  4.5   3.2   15.5  
try10_Xenopus_tropicalis_GeneID=496640 ASP A 216 H . . X . . S + . . . . ? 0.889  111.9 49.3   -64.1  -43.8  4.5   6.6   17.0  
try10_Xenopus_tropicalis_GeneID=496640 THR A 217 H . . X . . S + . . . . ? 0.927  112.4 47.7   -62.5  -44.9  1.3   7.7   15.4  
try10_Xenopus_tropicalis_GeneID=496640 ILE A 218 H . > < . . S + . . . . ? 0.926  112.5 49.7   -62.9  -44.4  -0.4  4.4   16.5  
try10_Xenopus_tropicalis_GeneID=496640 ALA A 219 H . 3 < . . S + . . . . ? 0.867  111.4 49.0   -64.0  -33.6  0.8   4.8   20.1  
try10_Xenopus_tropicalis_GeneID=496640 ASN A 220 H . 3 < . . . . . . . . ? 0.537  .     .      -87.8  -7.6   -0.3  8.4   20.3  
try10_Xenopus_tropicalis_GeneID=496640 ASN A 221 . . < < . . . . . . . . ? 0.594  .     .      -128.0 .      -3.8  7.7   19.0  
# 
loop_
_dssp_struct_ladder.id 
_dssp_struct_ladder.sheet_id 
_dssp_struct_ladder.range_id_1 
_dssp_struct_ladder.range_id_2 
_dssp_struct_ladder.type 
_dssp_struct_ladder.beg_1_label_comp_id 
_dssp_struct_ladder.beg_1_label_asym_id 
_dssp_struct_ladder.beg_1_label_seq_id 
_dssp_struct_ladder.pdbx_beg_1_PDB_ins_code 
_dssp_struct_ladder.end_1_label_comp_id 
_dssp_struct_ladder.end_1_label_asym_id 
_dssp_struct_ladder.end_1_label_seq_id 
_dssp_struct_ladder.pdbx_end_1_PDB_ins_code 
_dssp_struct_ladder.beg_1_auth_comp_id 
_dssp_struct_ladder.beg_1_auth_asym_id 
_dssp_struct_ladder.beg_1_auth_seq_id 
_dssp_struct_ladder.end_1_auth_comp_id 
_dssp_struct_ladder.end_1_auth_asym_id 
_dssp_struct_ladder.end_1_auth_seq_id 
_dssp_struct_ladder.beg_2_label_comp_id 
_dssp_struct_ladder.beg_2_label_asym_id 
_dssp_struct_ladder.beg_2_label_seq_id 
_dssp_struct_ladder.pdbx_beg_2_PDB_ins_code 
_dssp_struct_ladder.end_2_label_comp_id 
_dssp_struct_ladder.end_2_label_asym_id 
_dssp_struct_ladder.end_2_label_seq_id 
_dssp_struct_ladder.pdbx_end_2_PDB_ins_code 
_dssp_struct_ladder.beg_2_auth_comp_id 
_dssp_struct_ladder.beg_2_auth_asym_id 
_dssp_struct_ladder.beg_2_auth_seq_id 
_dssp_struct_ladder.end_2_auth_comp_id 
_dssp_struct_ladder.end_2_auth_asym_id 
_dssp_struct_ladder.end_2_auth_seq_id 
A A A B anti-parallel ILE A 2   ? VAL A 3   ? ILE A 2   VAL A 3   SER A 170 ? ASP A 169 ? SER A 170 ASP A 169 
B B C E anti-parallel TYR A 6   ? HIS A 7   ? TYR A 6   HIS A 7   CYS A 135 ? GLN A 134 ? CYS A 135 GLN A 134 
C B D E anti-parallel ILE A 113 ? GLY A 118 ? ILE A 113 GLY A 118 PRO A 139 ? GLN A 134 ? PRO A 139 GLN A 134 
D B D G anti-parallel CYS A 114 ? ILE A 116 ? CYS A 114 ILE A 116 CYS A 181 ? VAL A 179 ? CYS A 181 VAL A 179 
E B E F anti-parallel ILE A 140 ? ILE A 140 ? ILE A 140 ILE A 140 VAL A 161 ? VAL A 161 ? VAL A 161 VAL A 161 
F B F I anti-parallel MET A 158 ? VAL A 161 ? MET A 158 VAL A 161 THR A 205 ? GLY A 202 ? THR A 205 GLY A 202 
G B G H anti-parallel PRO A 178 ? CYS A 181 ? PRO A 178 CYS A 181 VAL A 188 ? GLU A 184 ? VAL A 188 GLU A 184 
H B H I anti-parallel GLY A 187 ? TRP A 191 ? GLY A 187 TRP A 191 LYS A 206 ? VAL A 203 ? LYS A 206 VAL A 203 
I C J K anti-parallel GLN A 13  ? ASN A 17  ? GLN A 13  ASN A 17  SER A 26  ? HIS A 21  ? SER A 26  HIS A 21  
J C J M anti-parallel VAL A 14  ? ASN A 17  ? VAL A 14  ASN A 17  ILE A 48  ? GLU A 45  ? ILE A 48  GLU A 45  
K C K L anti-parallel SER A 26  ? LEU A 27  ? SER A 26  LEU A 27  VAL A 34  ? VAL A 33  ? VAL A 34  VAL A 33  
L C L O anti-parallel TRP A 32  ? SER A 35  ? TRP A 32  SER A 35  GLN A 87  ? MET A 84  ? GLN A 87  MET A 84  
M C M N anti-parallel GLU A 45  ? ILE A 48  ? GLU A 45  ILE A 48  GLN A 64  ? GLN A 61  ? GLN A 64  GLN A 61  
N C N O anti-parallel SER A 65  ? ARG A 70  ? SER A 65  ARG A 70  LEU A 88  ? MET A 84  ? LEU A 88  MET A 84  
O D P Q anti-parallel ASN A 52  ? ASN A 52  ? ASN A 52  ASN A 52  LEU A 132 ? LEU A 132 ? LEU A 132 LEU A 132 
P E R S anti-parallel ASN A 75  ? ASN A 75  ? ASN A 75  ASN A 75  ASP A 80  ? ASP A 80  ? ASP A 80  ASP A 80  
Q F T U anti-parallel ASN A 95  ? ASN A 95  ? ASN A 95  ASN A 95  VAL A 98  ? VAL A 98  ? VAL A 98  VAL A 98  
R G V W anti-parallel LEU A 197 ? LEU A 197 ? LEU A 197 LEU A 197 TYR A 200 ? TYR A 200 ? TYR A 200 TYR A 200 
# 
loop_
_dssp_struct_bridge_pairs.id 
_dssp_struct_bridge_pairs.label_comp_id 
_dssp_struct_bridge_pairs.label_seq_id 
_dssp_struct_bridge_pairs.label_asym_id 
_dssp_struct_bridge_pairs.auth_seq_id 
_dssp_struct_bridge_pairs.auth_asym_id 
_dssp_struct_bridge_pairs.pdbx_PDB_ins_code 
_dssp_struct_bridge_pairs.acceptor_1_label_comp_id 
_dssp_struct_bridge_pairs.acceptor_1_label_seq_id 
_dssp_struct_bridge_pairs.acceptor_1_label_asym_id 
_dssp_struct_bridge_pairs.acceptor_1_auth_seq_id 
_dssp_struct_bridge_pairs.acceptor_1_auth_asym_id 
_dssp_struct_bridge_pairs.acceptor_1_pdbx_PDB_ins_code 
_dssp_struct_bridge_pairs.acceptor_1_energy 
_dssp_struct_bridge_pairs.acceptor_2_label_comp_id 
_dssp_struct_bridge_pairs.acceptor_2_label_seq_id 
_dssp_struct_bridge_pairs.acceptor_2_label_asym_id 
_dssp_struct_bridge_pairs.acceptor_2_auth_seq_id 
_dssp_struct_bridge_pairs.acceptor_2_auth_asym_id 
_dssp_struct_bridge_pairs.acceptor_2_pdbx_PDB_ins_code 
_dssp_struct_bridge_pairs.acceptor_2_energy 
_dssp_struct_bridge_pairs.donor_1_label_comp_id 
_dssp_struct_bridge_pairs.donor_1_label_seq_id 
_dssp_struct_bridge_pairs.donor_1_label_asym_id 
_dssp_struct_bridge_pairs.donor_1_auth_seq_id 
_dssp_struct_bridge_pairs.donor_1_auth_asym_id 
_dssp_struct_bridge_pairs.donor_1_pdbx_PDB_ins_code 
_dssp_struct_bridge_pairs.donor_1_energy 
_dssp_struct_bridge_pairs.donor_2_label_comp_id 
_dssp_struct_bridge_pairs.donor_2_label_seq_id 
_dssp_struct_bridge_pairs.donor_2_label_asym_id 
_dssp_struct_bridge_pairs.donor_2_auth_seq_id 
_dssp_struct_bridge_pairs.donor_2_auth_asym_id 
_dssp_struct_bridge_pairs.donor_2_pdbx_PDB_ins_code 
_dssp_struct_bridge_pairs.donor_2_energy 
1   LYS 1   A 1   A ? ?   ?   ? ?   ? ? ?    ?   ?   ? ?   ? ? ?    CYS 171 A 171 A ? -2.9 VAL 3   A 3   A ? -0.6 
2   ILE 2   A 2   A ? GLY 120 A 120 A ? -0.6 SER 170 A 170 A ? -0.3 GLY 5   A 5   A ? -0.8 GLY 4   A 4   A ? -0.4 
3   VAL 3   A 3   A ? ASP 169 A 169 A ? -3.1 LYS 1   A 1   A ? -0.6 ASP 169 A 169 A ? -1.3 LEU 123 A 123 A ? -0.1 
4   GLY 4   A 4   A ? ILE 2   A 2   A ? -0.4 THR 122 A 122 A ? -0.4 VAL 3   A 3   A ? -0.2 TYR 6   A 6   A ? -0.1 
5   GLY 5   A 5   A ? ILE 2   A 2   A ? -0.8 ASP 169 A 169 A ? -0.1 HIS 7   A 7   A ? -0.3 ILE 136 A 136 A ? -0.2 
6   TYR 6   A 6   A ? CYS 135 A 135 A ? -2.2 GLY 4   A 4   A ? -0.1 CYS 135 A 135 A ? -2.5 CYS 8   A 8   A ? -0.2 
7   HIS 7   A 7   A ? GLY 5   A 5   A ? -0.3 GLN 134 A 134 A ? -0.2 SER 9   A 9   A ? -0.3 GLN 134 A 134 A ? -0.2 
8   CYS 8   A 8   A ? LEU 133 A 133 A ? -1.9 TYR 6   A 6   A ? -0.2 VAL 10  A 10  A ? -0.5 LEU 133 A 133 A ? -0.2 
9   SER 9   A 9   A ? HIS 7   A 7   A ? -0.3 LEU 132 A 132 A ? -0.1 ASN 51  A 51  A ? -0.1 LEU 132 A 132 A ? -0.0 
10  VAL 10  A 10  A ? CYS 8   A 8   A ? -0.5 GLU 50  A 50  A ? -0.3 GLN 13  A 13  A ? -1.2 GLY 49  A 49  A ? -0.2 
11  PRO 11  A 11  A ? ?   ?   ? ?   ? ? ?    ?   ?   ? ?   ? ? ?    GLN 99  A 99  A ? -1.3 GLY 49  A 49  A ? -0.2 
12  TYR 12  A 12  A ? VAL 98  A 98  A ? -0.2 PRO 100 A 100 A ? -0.1 LEU 27  A 27  A ? -2.5 VAL 14  A 14  A ? -0.2 
13  GLN 13  A 13  A ? VAL 10  A 10  A ? -1.2 SER 26  A 26  A ? -0.2 GLY 49  A 49  A ? -0.8 SER 15  A 15  A ? -0.4 
14  VAL 14  A 14  A ? GLY 25  A 25  A ? -2.3 TYR 12  A 12  A ? -0.2 GLY 25  A 25  A ? -1.2 LEU 16  A 16  A ? -0.6 
15  SER 15  A 15  A ? ARG 47  A 47  A ? -2.6 GLN 13  A 13  A ? -0.4 ARG 47  A 47  A ? -2.7 ASN 17  A 17  A ? -0.6 
16  LEU 16  A 16  A ? CYS 23  A 23  A ? -2.9 VAL 14  A 14  A ? -0.6 PHE 22  A 22  A ? -2.4 CYS 23  A 23  A ? -1.2 
17  ASN 17  A 17  A ? GLU 45  A 45  A ? -2.7 SER 15  A 15  A ? -0.6 GLU 45  A 45  A ? -3.0 HIS 21  A 21  A ? -0.2 
18  ALA 18  A 18  A ? TYR 20  A 20  A ? -1.7 LEU 16  A 16  A ? -0.4 HIS 21  A 21  A ? -0.1 ASN 17  A 17  A ? -0.1 
19  GLY 19  A 19  A ? GLU 45  A 45  A ? -0.1 TYR 20  A 20  A ? -0.1 HIS 21  A 21  A ? -0.3 ASN 17  A 17  A ? -0.1 
20  TYR 20  A 20  A ? LEU 16  A 16  A ? -0.0 ?   ?   ? ?   ? ? ?    ALA 18  A 18  A ? -1.7 PHE 22  A 22  A ? -0.3 
21  HIS 21  A 21  A ? GLY 19  A 19  A ? -0.3 ASN 17  A 17  A ? -0.2 ASN 17  A 17  A ? -0.2 GLY 24  A 24  A ? -0.1 
22  PHE 22  A 22  A ? LEU 16  A 16  A ? -2.4 CYS 23  A 23  A ? -0.5 GLY 24  A 24  A ? -0.3 SER 175 A 175 A ? -0.3 
23  CYS 23  A 23  A ? LEU 16  A 16  A ? -1.2 ASP 174 A 174 A ? -0.1 LEU 16  A 16  A ? -2.9 PHE 22  A 22  A ? -0.5 
24  GLY 24  A 24  A ? SER 175 A 175 A ? -3.6 PHE 22  A 22  A ? -0.3 ALA 36  A 36  A ? -0.4 SER 26  A 26  A ? -0.3 
25  GLY 25  A 25  A ? VAL 14  A 14  A ? -1.2 CYS 23  A 23  A ? -0.2 VAL 14  A 14  A ? -2.3 LEU 27  A 27  A ? -0.4 
26  SER 26  A 26  A ? VAL 34  A 34  A ? -2.4 GLY 24  A 24  A ? -0.3 VAL 34  A 34  A ? -2.9 ILE 28  A 28  A ? -0.6 
27  LEU 27  A 27  A ? TYR 12  A 12  A ? -2.5 GLY 25  A 25  A ? -0.4 ILE 101 A 101 A ? -2.6 VAL 33  A 33  A ? -0.2 
28  ILE 28  A 28  A ? TRP 32  A 32  A ? -2.3 SER 26  A 26  A ? -0.6 GLU 30  A 30  A ? -0.2 LEU 103 A 103 A ? -0.2 
29  ASN 29  A 29  A ? TRP 32  A 32  A ? -1.2 PRO 102 A 102 A ? -0.1 ILE 28  A 28  A ? -0.3 TRP 32  A 32  A ? -0.2 
30  GLU 30  A 30  A ? ILE 28  A 28  A ? -0.2 HIS 31  A 31  A ? -0.2 ALA 92  A 92  A ? -3.3 GLU 90  A 90  A ? -0.1 
31  HIS 31  A 31  A ? PRO 91  A 91  A ? -0.2 TRP 32  A 32  A ? -0.1 LEU 88  A 88  A ? -3.0 VAL 33  A 33  A ? -0.4 
32  TRP 32  A 32  A ? GLN 87  A 87  A ? -0.2 ASN 29  A 29  A ? -0.2 ILE 28  A 28  A ? -2.3 ASN 29  A 29  A ? -1.2 
33  VAL 33  A 33  A ? ILE 86  A 86  A ? -2.0 HIS 31  A 31  A ? -0.4 ILE 86  A 86  A ? -2.8 SER 35  A 35  A ? -0.4 
34  VAL 34  A 34  A ? SER 26  A 26  A ? -2.9 TRP 32  A 32  A ? -0.4 SER 26  A 26  A ? -2.4 ALA 36  A 36  A ? -0.2 
35  SER 35  A 35  A ? MET 84  A 84  A ? -2.6 VAL 33  A 33  A ? -0.4 MET 84  A 84  A ? -2.8 ALA 37  A 37  A ? -0.3 
36  ALA 36  A 36  A ? GLY 24  A 24  A ? -0.4 ILE 83  A 83  A ? -0.2 CYS 39  A 39  A ? -1.5 ILE 83  A 83  A ? -0.3 
37  ALA 37  A 37  A ? SER 35  A 35  A ? -0.3 HIS 38  A 38  A ? -0.3 TYR 40  A 40  A ? -1.5 ALA 36  A 36  A ? -0.1 
38  HIS 38  A 38  A ? CYS 39  A 39  A ? -0.3 ILE 79  A 79  A ? -0.1 ALA 37  A 37  A ? -0.3 SER 175 A 175 A ? -0.0 
39  CYS 39  A 39  A ? ALA 36  A 36  A ? -1.5 GLY 24  A 24  A ? -0.1 HIS 38  A 38  A ? -0.3 ALA 37  A 37  A ? -0.2 
40  TYR 40  A 40  A ? ALA 37  A 37  A ? -1.5 SER 42  A 42  A ? -0.0 SER 42  A 42  A ? -0.3 ALA 37  A 37  A ? -0.1 
41  GLN 41  A 41  A ? SER 42  A 42  A ? -0.0 MET 44  A 44  A ? -0.0 MET 44  A 44  A ? -0.1 CYS 39  A 39  A ? -0.0 
42  SER 42  A 42  A ? TYR 40  A 40  A ? -0.3 LYS 43  A 43  A ? -0.2 MET 44  A 44  A ? -0.3 ILE 68  A 68  A ? -0.1 
43  LYS 43  A 43  A ? LYS 67  A 67  A ? -0.0 GLU 45  A 45  A ? -0.0 GLU 45  A 45  A ? -0.3 SER 42  A 42  A ? -0.2 
44  MET 44  A 44  A ? SER 42  A 42  A ? -0.3 GLN 41  A 41  A ? -0.1 SER 65  A 65  A ? -2.0 LEU 46  A 46  A ? -0.4 
45  GLU 45  A 45  A ? ASN 17  A 17  A ? -3.0 LYS 43  A 43  A ? -0.3 ASN 17  A 17  A ? -2.7 ARG 47  A 47  A ? -0.6 
46  LEU 46  A 46  A ? ILE 63  A 63  A ? -4.2 MET 44  A 44  A ? -0.4 ILE 63  A 63  A ? -2.9 ILE 48  A 48  A ? -0.7 
47  ARG 47  A 47  A ? SER 15  A 15  A ? -2.7 GLU 45  A 45  A ? -0.6 SER 15  A 15  A ? -2.6 GLY 49  A 49  A ? -0.3 
48  ILE 48  A 48  A ? GLN 61  A 61  A ? -2.5 LEU 46  A 46  A ? -0.7 GLN 61  A 61  A ? -2.7 VAL 14  A 14  A ? -0.1 
49  GLY 49  A 49  A ? GLN 13  A 13  A ? -0.8 ARG 47  A 47  A ? -0.3 ASN 51  A 51  A ? -0.4 THR 59  A 59  A ? -0.2 
50  GLU 50  A 50  A ? GLN 13  A 13  A ? -0.4 ARG 47  A 47  A ? -0.3 GLY 49  A 49  A ? -0.3 VAL 10  A 10  A ? -0.3 
51  ASN 51  A 51  A ? GLY 49  A 49  A ? -0.4 ASN 52  A 52  A ? -0.3 LEU 133 A 133 A ? -2.4 ILE 53  A 53  A ? -0.4 
52  ASN 52  A 52  A ? LEU 55  A 55  A ? -0.3 LEU 132 A 132 A ? -0.2 LEU 55  A 55  A ? -1.2 ASN 51  A 51  A ? -0.3 
53  ILE 53  A 53  A ? ASP 131 A 131 A ? -2.4 ASN 51  A 51  A ? -0.4 LEU 132 A 132 A ? -0.1 ASN 52  A 52  A ? -0.1 
54  GLU 54  A 54  A ? ASP 131 A 131 A ? -0.3 LEU 55  A 55  A ? -0.0 LEU 56  A 56  A ? -0.4 ILE 53  A 53  A ? -0.3 
55  LEU 55  A 55  A ? ASN 52  A 52  A ? -1.2 ASP 131 A 131 A ? -0.2 GLU 57  A 57  A ? -0.9 ASN 52  A 52  A ? -0.3 
56  LEU 56  A 56  A ? GLU 54  A 54  A ? -0.4 GLU 57  A 57  A ? -0.1 ILE 53  A 53  A ? -0.1 GLU 50  A 50  A ? -0.0 
57  GLU 57  A 57  A ? LEU 55  A 55  A ? -0.9 ASN 52  A 52  A ? -0.2 LEU 56  A 56  A ? -0.1 GLU 50  A 50  A ? -0.0 
58  GLY 58  A 58  A ? LEU 55  A 55  A ? -0.1 GLU 60  A 60  A ? -0.0 LEU 56  A 56  A ? -0.1 GLY 49  A 49  A ? -0.0 
59  THR 59  A 59  A ? GLY 49  A 49  A ? -0.2 GLU 97  A 97  A ? -0.1 GLN 61  A 61  A ? -0.1 GLU 50  A 50  A ? -0.1 
60  GLU 60  A 60  A ? ARG 47  A 47  A ? -0.0 GLY 49  A 49  A ? -0.0 PHE 62  A 62  A ? -0.5 GLY 49  A 49  A ? -0.2 
61  GLN 61  A 61  A ? ILE 48  A 48  A ? -2.7 THR 59  A 59  A ? -0.1 ILE 48  A 48  A ? -2.5 ILE 63  A 63  A ? -0.7 
62  PHE 62  A 62  A ? GLU 60  A 60  A ? -0.5 ARG 47  A 47  A ? -0.2 GLN 64  A 64  A ? -0.4 ARG 47  A 47  A ? -0.2 
63  ILE 63  A 63  A ? LEU 46  A 46  A ? -2.9 GLN 61  A 61  A ? -0.7 LEU 46  A 46  A ? -4.2 SER 65  A 65  A ? -0.1 
64  GLN 64  A 64  A ? PHE 62  A 62  A ? -0.4 GLU 45  A 45  A ? -0.2 GLN 89  A 89  A ? -3.1 GLU 90  A 90  A ? -0.4 
65  SER 65  A 65  A ? MET 44  A 44  A ? -2.0 LEU 88  A 88  A ? -0.2 LEU 88  A 88  A ? -0.2 ILE 68  A 68  A ? -0.1 
66  ALA 66  A 66  A ? GLN 87  A 87  A ? -3.5 LYS 67  A 67  A ? -0.4 ILE 68  A 68  A ? -0.3 LEU 88  A 88  A ? -0.2 
67  LYS 67  A 67  A ? GLN 87  A 87  A ? -1.3 ILE 69  A 69  A ? -0.0 GLN 87  A 87  A ? -2.9 ILE 69  A 69  A ? -0.5 
68  ILE 68  A 68  A ? ALA 66  A 66  A ? -0.3 ILE 86  A 86  A ? -0.2 ARG 70  A 70  A ? -0.6 ILE 86  A 86  A ? -0.2 
69  ILE 69  A 69  A ? LEU 85  A 85  A ? -3.4 LYS 67  A 67  A ? -0.5 LEU 85  A 85  A ? -2.6 HIS 71  A 71  A ? -0.2 
70  ARG 70  A 70  A ? ILE 68  A 68  A ? -0.6 MET 84  A 84  A ? -0.2 MET 84  A 84  A ? -0.2 ASP 82  A 82  A ? -0.1 
71  HIS 71  A 71  A ? ILE 83  A 83  A ? -2.3 ASN 81  A 81  A ? -0.3 TYR 74  A 74  A ? -2.1 ARG 70  A 70  A ? -0.1 
72  PRO 72  A 72  A ? ?   ?   ? ?   ? ? ?    ?   ?   ? ?   ? ? ?    HIS 71  A 71  A ? -0.2 ARG 70  A 70  A ? -0.1 
73  GLN 73  A 73  A ? ASN 81  A 81  A ? -0.1 ASN 75  A 75  A ? -0.1 ASN 75  A 75  A ? -0.1 HIS 71  A 71  A ? -0.1 
74  TYR 74  A 74  A ? HIS 71  A 71  A ? -2.1 ILE 83  A 83  A ? -0.1 SER 76  A 76  A ? -0.5 ASN 81  A 81  A ? -0.2 
75  ASN 75  A 75  A ? ASP 80  A 80  A ? -2.4 GLN 73  A 73  A ? -0.1 ILE 79  A 79  A ? -1.9 ASP 80  A 80  A ? -0.6 
76  SER 76  A 76  A ? TYR 74  A 74  A ? -0.5 TRP 77  A 77  A ? -0.2 ASN 75  A 75  A ? -0.1 TYR 74  A 74  A ? -0.0 
77  TRP 77  A 77  A ? THR 78  A 78  A ? -0.1 ASP 80  A 80  A ? -0.1 SER 76  A 76  A ? -0.2 ASN 75  A 75  A ? -0.0 
78  THR 78  A 78  A ? ASP 80  A 80  A ? -0.1 ASN 75  A 75  A ? -0.1 SER 76  A 76  A ? -0.2 TRP 77  A 77  A ? -0.1 
79  ILE 79  A 79  A ? ASN 75  A 75  A ? -1.9 ASP 80  A 80  A ? -0.2 ASP 82  A 82  A ? -0.6 SER 76  A 76  A ? -0.2 
80  ASP 80  A 80  A ? ASN 75  A 75  A ? -0.6 ASN 81  A 81  A ? -0.2 ASN 75  A 75  A ? -2.4 ILE 79  A 79  A ? -0.2 
81  ASN 81  A 81  A ? TYR 74  A 74  A ? -0.2 ASP 82  A 82  A ? -0.2 ILE 83  A 83  A ? -1.9 HIS 71  A 71  A ? -0.3 
82  ASP 82  A 82  A ? ILE 79  A 79  A ? -0.6 ASN 157 A 157 A ? -0.1 MET 84  A 84  A ? -0.3 THR 205 A 205 A ? -0.2 
83  ILE 83  A 83  A ? ASN 81  A 81  A ? -1.9 ALA 36  A 36  A ? -0.3 HIS 71  A 71  A ? -2.3 LEU 85  A 85  A ? -0.3 
84  MET 84  A 84  A ? SER 35  A 35  A ? -2.8 ASP 82  A 82  A ? -0.3 SER 35  A 35  A ? -2.6 ILE 86  A 86  A ? -0.4 
85  LEU 85  A 85  A ? ILE 69  A 69  A ? -2.6 ILE 83  A 83  A ? -0.3 ILE 69  A 69  A ? -3.4 GLN 87  A 87  A ? -0.5 
86  ILE 86  A 86  A ? VAL 33  A 33  A ? -2.8 MET 84  A 84  A ? -0.4 VAL 33  A 33  A ? -2.0 LEU 88  A 88  A ? -0.5 
87  GLN 87  A 87  A ? LYS 67  A 67  A ? -2.9 LEU 85  A 85  A ? -0.5 ALA 66  A 66  A ? -3.5 LYS 67  A 67  A ? -1.3 
88  LEU 88  A 88  A ? HIS 31  A 31  A ? -3.0 ILE 86  A 86  A ? -0.5 SER 65  A 65  A ? -0.2 GLN 64  A 64  A ? -0.1 
89  GLN 89  A 89  A ? GLN 64  A 64  A ? -3.1 GLN 87  A 87  A ? -0.2 LEU 88  A 88  A ? -0.1 SER 65  A 65  A ? -0.1 
90  GLU 90  A 90  A ? GLN 64  A 64  A ? -0.4 GLU 30  A 30  A ? -0.1 GLN 89  A 89  A ? -0.2 ALA 66  A 66  A ? -0.1 
91  PRO 91  A 91  A ? ?   ?   ? ?   ? ? ?    ?   ?   ? ?   ? ? ?    HIS 31  A 31  A ? -0.2 GLN 93  A 93  A ? -0.1 
92  ALA 92  A 92  A ? GLU 30  A 30  A ? -3.3 ASN 29  A 29  A ? -0.1 LEU 94  A 94  A ? -0.8 TRP 32  A 32  A ? -0.0 
93  GLN 93  A 93  A ? PRO 91  A 91  A ? -0.1 GLN 99  A 99  A ? -0.0 ASN 95  A 95  A ? -0.2 ALA 92  A 92  A ? -0.1 
94  LEU 94  A 94  A ? ALA 92  A 92  A ? -0.8 GLU 97  A 97  A ? -0.1 ASN 96  A 96  A ? -0.2 GLN 99  A 99  A ? -0.2 
95  ASN 95  A 95  A ? VAL 98  A 98  A ? -1.8 GLN 93  A 93  A ? -0.2 VAL 98  A 98  A ? -0.5 THR 59  A 59  A ? -0.0 
96  ASN 96  A 96  A ? GLU 97  A 97  A ? -0.2 LEU 94  A 94  A ? -0.2 GLN 99  A 99  A ? -0.1 LEU 94  A 94  A ? -0.0 
97  GLU 97  A 97  A ? VAL 98  A 98  A ? -0.2 THR 59  A 59  A ? -0.1 GLN 99  A 99  A ? -0.5 ASN 96  A 96  A ? -0.2 
98  VAL 98  A 98  A ? ASN 95  A 95  A ? -0.5 ILE 48  A 48  A ? -0.1 ASN 95  A 95  A ? -1.8 GLU 97  A 97  A ? -0.2 
99  GLN 99  A 99  A ? PRO 11  A 11  A ? -1.3 GLU 97  A 97  A ? -0.5 LEU 27  A 27  A ? -0.2 ILE 101 A 101 A ? -0.1 
100 PRO 100 A 100 A ? ?   ?   ? ?   ? ? ?    ?   ?   ? ?   ? ? ?    ILE 28  A 28  A ? -0.3 TYR 12  A 12  A ? -0.1 
101 ILE 101 A 101 A ? LEU 27  A 27  A ? -2.6 TYR 12  A 12  A ? -0.2 GLU 184 A 184 A ? -0.1 LEU 103 A 103 A ? -0.1 
102 PRO 102 A 102 A ? ?   ?   ? ?   ? ? ?    ?   ?   ? ?   ? ? ?    LEU 185 A 185 A ? -2.5 ASN 29  A 29  A ? -0.1 
103 LEU 103 A 103 A ? ILE 28  A 28  A ? -0.2 GLU 184 A 184 A ? -0.2 GLN 186 A 186 A ? -0.1 THR 105 A 105 A ? -0.0 
104 PRO 104 A 104 A ? ?   ?   ? ?   ? ? ?    ?   ?   ? ?   ? ? ?    LEU 103 A 103 A ? -0.1 CYS 107 A 107 A ? -0.1 
105 THR 105 A 105 A ? GLU 106 A 106 A ? -0.2 PRO 102 A 102 A ? -0.1 CYS 107 A 107 A ? -0.3 LEU 103 A 103 A ? -0.0 
106 GLU 106 A 106 A ? PRO 109 A 109 A ? -0.0 ASN 209 A 209 A ? -0.0 THR 105 A 105 A ? -0.2 CYS 208 A 208 A ? -0.1 
107 CYS 107 A 107 A ? THR 105 A 105 A ? -0.3 PRO 108 A 108 A ? -0.1 GLN 186 A 186 A ? -0.1 THR 105 A 105 A ? -0.0 
108 PRO 108 A 108 A ? ?   ?   ? ?   ? ? ?    ?   ?   ? ?   ? ? ?    CYS 107 A 107 A ? -0.1 VAL 110 A 110 A ? -0.1 
109 PRO 109 A 109 A ? ?   ?   ? ?   ? ? ?    ?   ?   ? ?   ? ? ?    SER 112 A 112 A ? -2.0 ILE 140 A 140 A ? -0.3 
110 VAL 110 A 110 A ? GLY 111 A 111 A ? -0.2 PRO 108 A 108 A ? -0.1 LEU 141 A 141 A ? -0.2 ILE 113 A 113 A ? -0.1 
111 GLY 111 A 111 A ? ILE 140 A 140 A ? -2.4 SER 112 A 112 A ? -0.3 VAL 110 A 110 A ? -0.2 LEU 141 A 141 A ? -0.1 
112 SER 112 A 112 A ? PRO 109 A 109 A ? -2.0 PRO 139 A 139 A ? -0.1 ILE 140 A 140 A ? -1.6 CYS 114 A 114 A ? -0.6 
113 ILE 113 A 113 A ? PRO 139 A 139 A ? -0.2 VAL 110 A 110 A ? -0.1 ASP 182 A 182 A ? -0.6 LEU 115 A 115 A ? -0.3 
114 CYS 114 A 114 A ? ALA 138 A 138 A ? -3.0 SER 112 A 112 A ? -0.6 ALA 138 A 138 A ? -2.4 ILE 116 A 116 A ? -0.6 
115 LEU 115 A 115 A ? VAL 180 A 180 A ? -3.7 ILE 113 A 113 A ? -0.3 VAL 180 A 180 A ? -3.1 SER 117 A 117 A ? -0.4 
116 ILE 116 A 116 A ? ILE 136 A 136 A ? -3.1 CYS 114 A 114 A ? -0.6 ILE 136 A 136 A ? -2.1 GLY 118 A 118 A ? -0.3 
117 SER 117 A 117 A ? PRO 178 A 178 A ? -1.4 LEU 115 A 115 A ? -0.4 TRP 119 A 119 A ? -0.3 CYS 135 A 135 A ? -0.2 
118 GLY 118 A 118 A ? GLN 134 A 134 A ? -2.1 ILE 116 A 116 A ? -0.3 GLN 134 A 134 A ? -2.5 ILE 2   A 2   A ? -0.2 
119 TRP 119 A 119 A ? GLY 173 A 173 A ? -0.3 SER 117 A 117 A ? -0.3 THR 122 A 122 A ? -0.1 ASP 174 A 174 A ? -0.1 
120 GLY 120 A 120 A ? ASN 121 A 121 A ? -0.2 GLN 134 A 134 A ? -0.1 ILE 2   A 2   A ? -0.6 GLY 173 A 173 A ? -0.3 
121 ASN 121 A 121 A ? GLN 172 A 172 A ? -2.8 LYS 1   A 1   A ? -0.3 TYR 129 A 129 A ? -0.2 GLY 120 A 120 A ? -0.2 
122 THR 122 A 122 A ? ASN 128 A 128 A ? -3.0 LYS 1   A 1   A ? -0.2 GLY 4   A 4   A ? -0.4 SER 124 A 124 A ? -0.3 
123 LEU 123 A 123 A ? ASN 128 A 128 A ? -0.3 VAL 3   A 3   A ? -0.1 GLY 126 A 126 A ? -0.2 ASN 128 A 128 A ? -0.1 
124 SER 124 A 124 A ? THR 122 A 122 A ? -0.3 ASN 125 A 125 A ? -0.2 GLY 126 A 126 A ? -0.3 CYS 195 A 195 A ? -0.2 
125 ASN 125 A 125 A ? GLY 194 A 194 A ? -0.1 THR 122 A 122 A ? -0.0 SER 124 A 124 A ? -0.2 VAL 127 A 127 A ? -0.2 
126 GLY 126 A 126 A ? SER 124 A 124 A ? -0.3 LEU 123 A 123 A ? -0.2 LEU 123 A 123 A ? -0.1 ASN 128 A 128 A ? -0.1 
127 VAL 127 A 127 A ? ASN 125 A 125 A ? -0.2 THR 122 A 122 A ? -0.1 TYR 129 A 129 A ? -0.8 GLY 126 A 126 A ? -0.1 
128 ASN 128 A 128 A ? LEU 123 A 123 A ? -0.1 GLY 126 A 126 A ? -0.1 THR 122 A 122 A ? -3.0 LEU 123 A 123 A ? -0.3 
129 TYR 129 A 129 A ? VAL 127 A 127 A ? -0.8 ASN 121 A 121 A ? -0.2 ASN 121 A 121 A ? -0.2 GLY 120 A 120 A ? -0.1 
130 PRO 130 A 130 A ? ?   ?   ? ?   ? ? ?    ?   ?   ? ?   ? ? ?    ILE 53  A 53  A ? -0.1 GLN 134 A 134 A ? -0.1 
131 ASP 131 A 131 A ? ASN 52  A 52  A ? -0.1 LEU 133 A 133 A ? -0.1 ILE 53  A 53  A ? -2.4 LEU 133 A 133 A ? -0.3 
132 LEU 132 A 132 A ? ASN 52  A 52  A ? -0.2 ILE 53  A 53  A ? -0.1 ASN 52  A 52  A ? -0.2 SER 9   A 9   A ? -0.1 
133 LEU 133 A 133 A ? ASN 51  A 51  A ? -2.4 ASP 131 A 131 A ? -0.3 CYS 8   A 8   A ? -1.9 CYS 135 A 135 A ? -0.3 
134 GLN 134 A 134 A ? GLY 118 A 118 A ? -2.5 HIS 7   A 7   A ? -0.2 GLY 118 A 118 A ? -2.1 ILE 136 A 136 A ? -0.3 
135 CYS 135 A 135 A ? TYR 6   A 6   A ? -2.5 LEU 133 A 133 A ? -0.3 TYR 6   A 6   A ? -2.2 GLU 137 A 137 A ? -0.3 
136 ILE 136 A 136 A ? ILE 116 A 116 A ? -2.1 GLN 134 A 134 A ? -0.3 ILE 116 A 116 A ? -3.1 ALA 138 A 138 A ? -0.5 
137 GLU 137 A 137 A ? CYS 135 A 135 A ? -0.3 LEU 115 A 115 A ? -0.2 LEU 115 A 115 A ? -0.2 ILE 113 A 113 A ? -0.1 
138 ALA 138 A 138 A ? CYS 114 A 114 A ? -2.4 ILE 136 A 136 A ? -0.5 CYS 114 A 114 A ? -3.0 ILE 140 A 140 A ? -0.2 
139 PRO 139 A 139 A ? ?   ?   ? ?   ? ? ?    ?   ?   ? ?   ? ? ?    GLY 162 A 162 A ? -2.4 LEU 141 A 141 A ? -0.4 
140 ILE 140 A 140 A ? SER 112 A 112 A ? -1.6 PRO 109 A 109 A ? -0.3 GLY 111 A 111 A ? -2.4 VAL 161 A 161 A ? -0.2 
141 LEU 141 A 141 A ? CYS 160 A 160 A ? -2.9 PRO 139 A 139 A ? -0.4 CYS 160 A 160 A ? -0.4 SER 112 A 112 A ? -0.1 
142 SER 142 A 142 A ? ILE 140 A 140 A ? -0.2 ASP 143 A 143 A ? -0.1 CYS 146 A 146 A ? -2.6 ARG 147 A 147 A ? -0.2 
143 ASP 143 A 143 A ? GLN 144 A 144 A ? -0.2 GLU 145 A 145 A ? -0.2 ARG 147 A 147 A ? -2.6 GLN 148 A 148 A ? -0.2 
144 GLN 144 A 144 A ? GLU 145 A 145 A ? -0.2 CYS 146 A 146 A ? -0.2 GLN 148 A 148 A ? -2.2 ASP 143 A 143 A ? -0.2 
145 GLU 145 A 145 A ? ARG 147 A 147 A ? -0.2 CYS 146 A 146 A ? -0.2 SER 149 A 149 A ? -1.8 GLN 144 A 144 A ? -0.2 
146 CYS 146 A 146 A ? SER 142 A 142 A ? -2.6 ARG 147 A 147 A ? -0.2 TYR 150 A 150 A ? -1.3 GLN 144 A 144 A ? -0.2 
147 ARG 147 A 147 A ? ASP 143 A 143 A ? -2.6 GLN 148 A 148 A ? -0.2 SER 153 A 153 A ? -0.2 CYS 146 A 146 A ? -0.2 
148 GLN 148 A 148 A ? GLN 144 A 144 A ? -2.2 ASP 143 A 143 A ? -0.2 ARG 147 A 147 A ? -0.2 CYS 146 A 146 A ? -0.2 
149 SER 149 A 149 A ? GLU 145 A 145 A ? -1.8 TYR 150 A 150 A ? -0.3 ARG 147 A 147 A ? -0.2 GLN 148 A 148 A ? -0.2 
150 TYR 150 A 150 A ? CYS 146 A 146 A ? -1.3 GLU 145 A 145 A ? -0.1 SER 153 A 153 A ? -2.0 ILE 154 A 154 A ? -0.9 
151 PRO 151 A 151 A ? ?   ?   ? ?   ? ? ?    ?   ?   ? ?   ? ? ?    GLN 148 A 148 A ? -0.1 ARG 147 A 147 A ? -0.1 
152 GLY 152 A 152 A ? ILE 154 A 154 A ? -0.2 SER 153 A 153 A ? -0.1 GLN 148 A 148 A ? -0.1 ARG 147 A 147 A ? -0.1 
153 SER 153 A 153 A ? TYR 150 A 150 A ? -2.0 ARG 147 A 147 A ? -0.2 THR 155 A 155 A ? -0.4 GLY 152 A 152 A ? -0.1 
154 ILE 154 A 154 A ? TYR 150 A 150 A ? -0.9 ARG 147 A 147 A ? -0.1 ASP 156 A 156 A ? -0.2 GLY 152 A 152 A ? -0.2 
155 THR 155 A 155 A ? SER 153 A 153 A ? -0.4 THR 78  A 78  A ? -0.1 MET 158 A 158 A ? -1.5 SER 153 A 153 A ? -0.1 
156 ASP 156 A 156 A ? ASN 157 A 157 A ? -0.3 ILE 154 A 154 A ? -0.2 ASN 209 A 209 A ? -0.0 ILE 154 A 154 A ? -0.0 
157 ASN 157 A 157 A ? THR 205 A 205 A ? -0.0 CYS 208 A 208 A ? -0.0 LYS 206 A 206 A ? -2.7 ILE 159 A 159 A ? -0.3 
158 MET 158 A 158 A ? THR 155 A 155 A ? -1.5 THR 205 A 205 A ? -0.2 CYS 160 A 160 A ? -0.3 THR 205 A 205 A ? -0.2 
159 ILE 159 A 159 A ? TYR 204 A 204 A ? -2.3 ASN 157 A 157 A ? -0.3 TYR 204 A 204 A ? -3.0 VAL 161 A 161 A ? -0.4 
160 CYS 160 A 160 A ? LEU 141 A 141 A ? -0.4 MET 158 A 158 A ? -0.3 LEU 141 A 141 A ? -2.9 GLY 162 A 162 A ? -0.4 
161 VAL 161 A 161 A ? GLY 202 A 202 A ? -1.9 ILE 159 A 159 A ? -0.4 GLY 202 A 202 A ? -1.4 TYR 163 A 163 A ? -0.3 
162 GLY 162 A 162 A ? PRO 139 A 139 A ? -2.4 CYS 160 A 160 A ? -0.4 LEU 164 A 164 A ? -0.4 ASP 169 A 169 A ? -0.1 
163 TYR 163 A 163 A ? ILE 168 A 168 A ? -0.5 VAL 161 A 161 A ? -0.3 GLY 166 A 166 A ? -1.5 ILE 168 A 168 A ? -0.2 
164 LEU 164 A 164 A ? GLY 162 A 162 A ? -0.4 GLU 165 A 165 A ? -0.3 GLY 199 A 199 A ? -3.2 TYR 200 A 200 A ? -0.2 
165 GLU 165 A 165 A ? GLY 166 A 166 A ? -0.2 PRO 198 A 198 A ? -0.2 LEU 164 A 164 A ? -0.3 GLY 167 A 167 A ? -0.1 
166 GLY 166 A 166 A ? TYR 163 A 163 A ? -1.5 LEU 197 A 197 A ? -0.2 GLU 165 A 165 A ? -0.2 LEU 197 A 197 A ? -0.2 
167 GLY 167 A 167 A ? ALA 196 A 196 A ? -2.1 GLU 165 A 165 A ? -0.1 ASP 169 A 169 A ? -0.3 LEU 197 A 197 A ? -0.1 
168 ILE 168 A 168 A ? TYR 163 A 163 A ? -0.2 LEU 197 A 197 A ? -0.1 TYR 163 A 163 A ? -0.5 SER 170 A 170 A ? -0.3 
169 ASP 169 A 169 A ? VAL 3   A 3   A ? -1.3 GLY 167 A 167 A ? -0.3 VAL 3   A 3   A ? -3.1 CYS 171 A 171 A ? -0.3 
170 SER 170 A 170 A ? ILE 168 A 168 A ? -0.3 ILE 2   A 2   A ? -0.2 ILE 2   A 2   A ? -0.3 ALA 196 A 196 A ? -0.2 
171 CYS 171 A 171 A ? LYS 1   A 1   A ? -2.9 ASP 169 A 169 A ? -0.3 ASP 174 A 174 A ? -2.2 SER 175 A 175 A ? -0.2 
172 GLN 172 A 172 A ? GLY 173 A 173 A ? -0.3 SER 170 A 170 A ? -0.2 ASN 121 A 121 A ? -2.8 CYS 171 A 171 A ? -0.2 
173 GLY 173 A 173 A ? GLY 120 A 120 A ? -0.3 PHE 22  A 22  A ? -0.2 TRP 119 A 119 A ? -0.3 GLN 172 A 172 A ? -0.3 
174 ASP 174 A 174 A ? CYS 171 A 171 A ? -2.2 CYS 23  A 23  A ? -0.1 GLY 177 A 177 A ? -2.5 VAL 189 A 189 A ? -0.3 
175 SER 175 A 175 A ? GLY 176 A 176 A ? -0.3 PHE 22  A 22  A ? -0.3 GLY 24  A 24  A ? -3.6 SER 190 A 190 A ? -0.2 
176 GLY 176 A 176 A ? VAL 189 A 189 A ? -2.7 GLY 177 A 177 A ? -0.3 SER 175 A 175 A ? -0.3 SER 190 A 190 A ? -0.1 
177 GLY 177 A 177 A ? ASP 174 A 174 A ? -2.5 PRO 178 A 178 A ? -0.1 VAL 189 A 189 A ? -2.5 GLY 176 A 176 A ? -0.3 
178 PRO 178 A 178 A ? ?   ?   ? ?   ? ? ?    ?   ?   ? ?   ? ? ?    SER 117 A 117 A ? -1.4 VAL 180 A 180 A ? -0.5 
179 VAL 179 A 179 A ? GLY 187 A 187 A ? -2.2 ILE 116 A 116 A ? -0.2 GLN 186 A 186 A ? -3.6 GLY 187 A 187 A ? -1.6 
180 VAL 180 A 180 A ? LEU 115 A 115 A ? -3.1 PRO 178 A 178 A ? -0.5 LEU 115 A 115 A ? -3.7 ASP 182 A 182 A ? -0.4 
181 CYS 181 A 181 A ? GLU 184 A 184 A ? -2.3 VAL 179 A 179 A ? -0.5 GLU 184 A 184 A ? -1.9 CYS 114 A 114 A ? -0.2 
182 ASP 182 A 182 A ? ILE 113 A 113 A ? -0.6 VAL 180 A 180 A ? -0.4 CYS 181 A 181 A ? -0.2 LEU 185 A 185 A ? -0.1 
183 GLY 183 A 183 A ? GLU 184 A 184 A ? -0.2 VAL 180 A 180 A ? -0.1 LEU 185 A 185 A ? -0.3 ASP 182 A 182 A ? -0.3 
184 GLU 184 A 184 A ? CYS 181 A 181 A ? -1.9 ILE 101 A 101 A ? -0.1 CYS 181 A 181 A ? -2.3 GLN 186 A 186 A ? -0.6 
185 LEU 185 A 185 A ? PRO 102 A 102 A ? -2.5 GLY 183 A 183 A ? -0.3 VAL 180 A 180 A ? -0.2 VAL 188 A 188 A ? -0.1 
186 GLN 186 A 186 A ? VAL 179 A 179 A ? -3.6 GLU 184 A 184 A ? -0.6 VAL 207 A 207 A ? -1.3 CYS 208 A 208 A ? -0.5 
187 GLY 187 A 187 A ? VAL 179 A 179 A ? -1.6 LYS 206 A 206 A ? -0.2 VAL 179 A 179 A ? -2.2 VAL 189 A 189 A ? -0.4 
188 VAL 188 A 188 A ? THR 205 A 205 A ? -1.5 GLN 186 A 186 A ? -0.3 THR 205 A 205 A ? -2.9 GLY 177 A 177 A ? -0.1 
189 VAL 189 A 189 A ? GLY 177 A 177 A ? -2.5 GLY 187 A 187 A ? -0.4 GLY 176 A 176 A ? -2.7 TYR 204 A 204 A ? -0.2 
190 SER 190 A 190 A ? VAL 203 A 203 A ? -2.0 TRP 191 A 191 A ? -0.4 GLY 192 A 192 A ? -0.3 TYR 204 A 204 A ? -0.2 
191 TRP 191 A 191 A ? VAL 203 A 203 A ? -1.8 SER 175 A 175 A ? -0.0 VAL 203 A 203 A ? -2.8 SER 190 A 190 A ? -0.4 
192 GLY 192 A 192 A ? SER 190 A 190 A ? -0.3 GLY 202 A 202 A ? -0.2 GLY 194 A 194 A ? -0.7 GLY 202 A 202 A ? -0.1 
193 ARG 193 A 193 A ? PRO 201 A 201 A ? -0.4 TRP 191 A 191 A ? -0.3 LEU 197 A 197 A ? -0.4 TYR 200 A 200 A ? -0.1 
194 GLY 194 A 194 A ? GLY 192 A 192 A ? -0.7 ALA 196 A 196 A ? -0.1 ALA 196 A 196 A ? -0.4 ASN 125 A 125 A ? -0.1 
195 CYS 195 A 195 A ? SER 124 A 124 A ? -0.2 ALA 196 A 196 A ? -0.1 ASP 169 A 169 A ? -0.1 CYS 171 A 171 A ? -0.1 
196 ALA 196 A 196 A ? GLY 194 A 194 A ? -0.4 SER 170 A 170 A ? -0.2 GLY 167 A 167 A ? -2.1 CYS 195 A 195 A ? -0.1 
197 LEU 197 A 197 A ? TYR 200 A 200 A ? -0.6 ARG 193 A 193 A ? -0.4 TYR 200 A 200 A ? -2.2 ALA 196 A 196 A ? -0.2 
198 PRO 198 A 198 A ? ?   ?   ? ?   ? ? ?    ?   ?   ? ?   ? ? ?    GLU 165 A 165 A ? -0.2 LEU 164 A 164 A ? -0.1 
199 GLY 199 A 199 A ? LEU 164 A 164 A ? -3.2 TYR 163 A 163 A ? -0.2 LEU 164 A 164 A ? -0.1 GLU 165 A 165 A ? -0.1 
200 TYR 200 A 200 A ? LEU 197 A 197 A ? -2.2 TYR 163 A 163 A ? -0.2 LEU 197 A 197 A ? -0.6 ALA 196 A 196 A ? -0.2 
201 PRO 201 A 201 A ? ?   ?   ? ?   ? ? ?    ?   ?   ? ?   ? ? ?    ARG 193 A 193 A ? -0.4 GLY 162 A 162 A ? -0.2 
202 GLY 202 A 202 A ? VAL 161 A 161 A ? -1.4 GLY 192 A 192 A ? -0.1 VAL 161 A 161 A ? -1.9 TYR 204 A 204 A ? -0.5 
203 VAL 203 A 203 A ? TRP 191 A 191 A ? -2.8 CYS 160 A 160 A ? -0.2 SER 190 A 190 A ? -2.0 TRP 191 A 191 A ? -1.8 
204 TYR 204 A 204 A ? ILE 159 A 159 A ? -3.0 GLY 202 A 202 A ? -0.5 ILE 159 A 159 A ? -2.3 LYS 206 A 206 A ? -0.4 
205 THR 205 A 205 A ? VAL 188 A 188 A ? -2.9 VAL 203 A 203 A ? -0.3 VAL 188 A 188 A ? -1.5 VAL 207 A 207 A ? -1.0 
206 LYS 206 A 206 A ? ASN 157 A 157 A ? -2.7 TYR 204 A 204 A ? -0.4 ASN 209 A 209 A ? -1.4 GLY 187 A 187 A ? -0.2 
207 VAL 207 A 207 A ? GLN 186 A 186 A ? -1.3 THR 205 A 205 A ? -1.0 TYR 210 A 210 A ? -3.0 LEU 211 A 211 A ? -0.2 
208 CYS 208 A 208 A ? GLN 186 A 186 A ? -0.5 ASN 209 A 209 A ? -0.3 LEU 211 A 211 A ? -0.7 VAL 207 A 207 A ? -0.3 
209 ASN 209 A 209 A ? LYS 206 A 206 A ? -1.4 TYR 210 A 210 A ? -0.2 CYS 208 A 208 A ? -0.3 VAL 207 A 207 A ? -0.2 
210 TYR 210 A 210 A ? VAL 207 A 207 A ? -3.0 LYS 206 A 206 A ? -0.2 ILE 214 A 214 A ? -2.8 ASN 209 A 209 A ? -0.2 
211 LEU 211 A 211 A ? CYS 208 A 208 A ? -0.7 VAL 207 A 207 A ? -0.2 ARG 215 A 215 A ? -2.5 ASP 216 A 216 A ? -0.2 
212 SER 212 A 212 A ? CYS 208 A 208 A ? -0.2 TRP 213 A 213 A ? -0.2 ASP 216 A 216 A ? -2.6 THR 217 A 217 A ? -0.2 
213 TRP 213 A 213 A ? ARG 215 A 215 A ? -0.2 ILE 214 A 214 A ? -0.2 THR 217 A 217 A ? -2.6 ILE 218 A 218 A ? -0.2 
214 ILE 214 A 214 A ? TYR 210 A 210 A ? -2.8 ARG 215 A 215 A ? -0.2 ILE 218 A 218 A ? -2.3 ALA 219 A 219 A ? -0.2 
215 ARG 215 A 215 A ? LEU 211 A 211 A ? -2.5 ASP 216 A 216 A ? -0.2 ALA 219 A 219 A ? -2.4 ILE 214 A 214 A ? -0.2 
216 ASP 216 A 216 A ? SER 212 A 212 A ? -2.6 LEU 211 A 211 A ? -0.2 ASN 220 A 220 A ? -1.9 ARG 215 A 215 A ? -0.2 
217 THR 217 A 217 A ? TRP 213 A 213 A ? -2.6 SER 212 A 212 A ? -0.2 ASN 221 A 221 A ? -0.6 ARG 215 A 215 A ? -0.2 
218 ILE 218 A 218 A ? ILE 214 A 214 A ? -2.3 TRP 213 A 213 A ? -0.2 ASN 221 A 221 A ? -1.0 ASP 216 A 216 A ? -0.2 
219 ALA 219 A 219 A ? ARG 215 A 215 A ? -2.4 ASN 220 A 220 A ? -0.2 ILE 218 A 218 A ? -0.2 THR 217 A 217 A ? -0.2 
220 ASN 220 A 220 A ? ASP 216 A 216 A ? -1.9 ARG 215 A 215 A ? -0.2 ALA 219 A 219 A ? -0.2 ILE 218 A 218 A ? -0.2 
221 ASN 221 A 221 A ? ILE 218 A 218 A ? -1.0 THR 217 A 217 A ? -0.6 ALA 219 A 219 A ? -0.2 ILE 218 A 218 A ? -0.2 
# 
loop_
_dssp_statistics_histogram.entry_id 
_dssp_statistics_histogram.type 
_dssp_statistics_histogram.1 
_dssp_statistics_histogram.2 
_dssp_statistics_histogram.3 
_dssp_statistics_histogram.4 
_dssp_statistics_histogram.5 
_dssp_statistics_histogram.6 
_dssp_statistics_histogram.7 
_dssp_statistics_histogram.8 
_dssp_statistics_histogram.9 
_dssp_statistics_histogram.10 
_dssp_statistics_histogram.11 
_dssp_statistics_histogram.12 
_dssp_statistics_histogram.13 
_dssp_statistics_histogram.14 
_dssp_statistics_histogram.15 
_dssp_statistics_histogram.16 
_dssp_statistics_histogram.17 
_dssp_statistics_histogram.18 
_dssp_statistics_histogram.19 
_dssp_statistics_histogram.20 
_dssp_statistics_histogram.21 
_dssp_statistics_histogram.22 
_dssp_statistics_histogram.23 
_dssp_statistics_histogram.24 
_dssp_statistics_histogram.25 
_dssp_statistics_histogram.26 
_dssp_statistics_histogram.27 
_dssp_statistics_histogram.28 
_dssp_statistics_histogram.29 
_dssp_statistics_histogram.30 
try10_Xenopus_tropicalis_GeneID=496640 residues_per_alpha_helix        0 0 0 0 0 0 1 0 0 1 0 0 0 0 0 0 0 0 0 0 0 0 0 0 0 0 0 0 0 0 
try10_Xenopus_tropicalis_GeneID=496640 parallel_bridges_per_ladder     0 0 0 0 0 0 0 0 0 0 0 0 0 0 0 0 0 0 0 0 0 0 0 0 0 0 0 0 0 0 
try10_Xenopus_tropicalis_GeneID=496640 antiparallel_bridges_per_ladder 5 3 1 6 2 1 0 0 0 0 0 0 0 0 0 0 0 0 0 0 0 0 0 0 0 0 0 0 0 0 
try10_Xenopus_tropicalis_GeneID=496640 ladders_per_sheet               1 0 0 0 0 1 1 0 0 0 0 0 0 0 0 0 0 0 0 0 0 0 0 0 0 0 0 0 0 0 
# 
loop_
_dssp_statistics_hbond.entry_id 
_dssp_statistics_hbond.type 
_dssp_statistics_hbond.count 
_dssp_statistics_hbond.count_per_100 
try10_Xenopus_tropicalis_GeneID=496640 O(I)-->H-N(J)          142 64.3 
try10_Xenopus_tropicalis_GeneID=496640 'PARALLEL BRIDGES'     0   0.0  
try10_Xenopus_tropicalis_GeneID=496640 'ANTIPARALLEL BRIDGES' 74  33.5 
try10_Xenopus_tropicalis_GeneID=496640 O(I)-->H-N(I-5)        2   0.9  
try10_Xenopus_tropicalis_GeneID=496640 O(I)-->H-N(I-4)        1   0.5  
try10_Xenopus_tropicalis_GeneID=496640 O(I)-->H-N(I-3)        4   1.8  
try10_Xenopus_tropicalis_GeneID=496640 O(I)-->H-N(I-2)        1   0.5  
try10_Xenopus_tropicalis_GeneID=496640 O(I)-->H-N(I-1)        0   0.0  
try10_Xenopus_tropicalis_GeneID=496640 O(I)-->H-N(I+0)        0   0.0  
try10_Xenopus_tropicalis_GeneID=496640 O(I)-->H-N(I+1)        0   0.0  
try10_Xenopus_tropicalis_GeneID=496640 O(I)-->H-N(I+2)        20  9.0  
try10_Xenopus_tropicalis_GeneID=496640 O(I)-->H-N(I+3)        20  9.0  
try10_Xenopus_tropicalis_GeneID=496640 O(I)-->H-N(I+4)        15  6.8  
try10_Xenopus_tropicalis_GeneID=496640 O(I)-->H-N(I+5)        1   0.5  
# 
_dssp_statistics.entry_id                       try10_Xenopus_tropicalis_GeneID=496640 
_dssp_statistics.nr_of_residues                 221 
_dssp_statistics.nr_of_chains                   1 
_dssp_statistics.nr_of_ss_bridges_total         0 
_dssp_statistics.nr_of_ss_bridges_intra_chain   0 
_dssp_statistics.nr_of_ss_bridges_inter_chain   0 
# 
loop_
_chem_comp.id 
_chem_comp.type 
_chem_comp.mon_nstd_flag 
_chem_comp.name 
_chem_comp.formula 
_chem_comp.formula_weight 
ALA 'L-PEPTIDE LINKING' y ALANINE         'C3 H7 N O2'     89.093 
ARG 'L-PEPTIDE LINKING' y ARGININE        'C6 H15 N4 O2'  175.209 
ASN 'L-PEPTIDE LINKING' y ASPARAGINE      'C4 H8 N2 O3'   132.118 
ASP 'L-PEPTIDE LINKING' y 'ASPARTIC ACID' 'C4 H7 N O4'    133.103 
CYS 'L-PEPTIDE LINKING' y CYSTEINE        'C3 H7 N O2 S'  121.158 
GLN 'L-PEPTIDE LINKING' y GLUTAMINE       'C5 H10 N2 O3'  146.144 
GLU 'L-PEPTIDE LINKING' y 'GLUTAMIC ACID' 'C5 H9 N O4'    147.129 
GLY 'PEPTIDE LINKING'   y GLYCINE         'C2 H5 N O2'     75.067 
HIS 'L-PEPTIDE LINKING' y HISTIDINE       'C6 H10 N3 O2'  156.162 
ILE 'L-PEPTIDE LINKING' y ISOLEUCINE      'C6 H13 N O2'   131.173 
LEU 'L-PEPTIDE LINKING' y LEUCINE         'C6 H13 N O2'   131.173 
LYS 'L-PEPTIDE LINKING' y LYSINE          'C6 H15 N2 O2'  147.195 
MET 'L-PEPTIDE LINKING' y METHIONINE      'C5 H11 N O2 S' 149.211 
PHE 'L-PEPTIDE LINKING' y PHENYLALANINE   'C9 H11 N O2'   165.189 
PRO 'L-PEPTIDE LINKING' y PROLINE         'C5 H9 N O2'     115.13 
SER 'L-PEPTIDE LINKING' y SERINE          'C3 H7 N O3'    105.093 
THR 'L-PEPTIDE LINKING' y THREONINE       'C4 H9 N O3'    119.119 
TRP 'L-PEPTIDE LINKING' y TRYPTOPHAN      'C11 H12 N2 O2' 204.225 
TYR 'L-PEPTIDE LINKING' y TYROSINE        'C9 H11 N O3'   181.189 
VAL 'L-PEPTIDE LINKING' y VALINE          'C5 H11 N O2'   117.146 
# 
loop_
_atom_type.symbol 
N 
C 
O 
S 
# 
loop_
_entity_poly_seq.entity_id 
_entity_poly_seq.num 
_entity_poly_seq.mon_id 
_entity_poly_seq.hetero 
1   1 LYS n 
1   2 ILE n 
1   3 VAL n 
1   4 GLY n 
1   5 GLY n 
1   6 TYR n 
1   7 HIS n 
1   8 CYS n 
1   9 SER n 
1  10 VAL n 
1  11 PRO n 
1  12 TYR n 
1  13 GLN n 
1  14 VAL n 
1  15 SER n 
1  16 LEU n 
1  17 ASN n 
1  18 ALA n 
1  19 GLY n 
1  20 TYR n 
1  21 HIS n 
1  22 PHE n 
1  23 CYS n 
1  24 GLY n 
1  25 GLY n 
1  26 SER n 
1  27 LEU n 
1  28 ILE n 
1  29 ASN n 
1  30 GLU n 
1  31 HIS n 
1  32 TRP n 
1  33 VAL n 
1  34 VAL n 
1  35 SER n 
1  36 ALA n 
1  37 ALA n 
1  38 HIS n 
1  39 CYS n 
1  40 TYR n 
1  41 GLN n 
1  42 SER n 
1  43 LYS n 
1  44 MET n 
1  45 GLU n 
1  46 LEU n 
1  47 ARG n 
1  48 ILE n 
1  49 GLY n 
1  50 GLU n 
1  51 ASN n 
1  52 ASN n 
1  53 ILE n 
1  54 GLU n 
1  55 LEU n 
1  56 LEU n 
1  57 GLU n 
1  58 GLY n 
1  59 THR n 
1  60 GLU n 
1  61 GLN n 
1  62 PHE n 
1  63 ILE n 
1  64 GLN n 
1  65 SER n 
1  66 ALA n 
1  67 LYS n 
1  68 ILE n 
1  69 ILE n 
1  70 ARG n 
1  71 HIS n 
1  72 PRO n 
1  73 GLN n 
1  74 TYR n 
1  75 ASN n 
1  76 SER n 
1  77 TRP n 
1  78 THR n 
1  79 ILE n 
1  80 ASP n 
1  81 ASN n 
1  82 ASP n 
1  83 ILE n 
1  84 MET n 
1  85 LEU n 
1  86 ILE n 
1  87 GLN n 
1  88 LEU n 
1  89 GLN n 
1  90 GLU n 
1  91 PRO n 
1  92 ALA n 
1  93 GLN n 
1  94 LEU n 
1  95 ASN n 
1  96 ASN n 
1  97 GLU n 
1  98 VAL n 
1  99 GLN n 
1 100 PRO n 
1 101 ILE n 
1 102 PRO n 
1 103 LEU n 
1 104 PRO n 
1 105 THR n 
1 106 GLU n 
1 107 CYS n 
1 108 PRO n 
1 109 PRO n 
1 110 VAL n 
1 111 GLY n 
1 112 SER n 
1 113 ILE n 
1 114 CYS n 
1 115 LEU n 
1 116 ILE n 
1 117 SER n 
1 118 GLY n 
1 119 TRP n 
1 120 GLY n 
1 121 ASN n 
1 122 THR n 
1 123 LEU n 
1 124 SER n 
1 125 ASN n 
1 126 GLY n 
1 127 VAL n 
1 128 ASN n 
1 129 TYR n 
1 130 PRO n 
1 131 ASP n 
1 132 LEU n 
1 133 LEU n 
1 134 GLN n 
1 135 CYS n 
1 136 ILE n 
1 137 GLU n 
1 138 ALA n 
1 139 PRO n 
1 140 ILE n 
1 141 LEU n 
1 142 SER n 
1 143 ASP n 
1 144 GLN n 
1 145 GLU n 
1 146 CYS n 
1 147 ARG n 
1 148 GLN n 
1 149 SER n 
1 150 TYR n 
1 151 PRO n 
1 152 GLY n 
1 153 SER n 
1 154 ILE n 
1 155 THR n 
1 156 ASP n 
1 157 ASN n 
1 158 MET n 
1 159 ILE n 
1 160 CYS n 
1 161 VAL n 
1 162 GLY n 
1 163 TYR n 
1 164 LEU n 
1 165 GLU n 
1 166 GLY n 
1 167 GLY n 
1 168 ILE n 
1 169 ASP n 
1 170 SER n 
1 171 CYS n 
1 172 GLN n 
1 173 GLY n 
1 174 ASP n 
1 175 SER n 
1 176 GLY n 
1 177 GLY n 
1 178 PRO n 
1 179 VAL n 
1 180 VAL n 
1 181 CYS n 
1 182 ASP n 
1 183 GLY n 
1 184 GLU n 
1 185 LEU n 
1 186 GLN n 
1 187 GLY n 
1 188 VAL n 
1 189 VAL n 
1 190 SER n 
1 191 TRP n 
1 192 GLY n 
1 193 ARG n 
1 194 GLY n 
1 195 CYS n 
1 196 ALA n 
1 197 LEU n 
1 198 PRO n 
1 199 GLY n 
1 200 TYR n 
1 201 PRO n 
1 202 GLY n 
1 203 VAL n 
1 204 TYR n 
1 205 THR n 
1 206 LYS n 
1 207 VAL n 
1 208 CYS n 
1 209 ASN n 
1 210 TYR n 
1 211 LEU n 
1 212 SER n 
1 213 TRP n 
1 214 ILE n 
1 215 ARG n 
1 216 ASP n 
1 217 THR n 
1 218 ILE n 
1 219 ALA n 
1 220 ASN n 
1 221 ASN n 
# 
loop_
_pdbx_poly_seq_scheme.asym_id 
_pdbx_poly_seq_scheme.entity_id 
_pdbx_poly_seq_scheme.seq_id 
_pdbx_poly_seq_scheme.mon_id 
_pdbx_poly_seq_scheme.ndb_seq_num 
_pdbx_poly_seq_scheme.pdb_seq_num 
_pdbx_poly_seq_scheme.auth_seq_num 
_pdbx_poly_seq_scheme.pdb_mon_id 
_pdbx_poly_seq_scheme.auth_mon_id 
_pdbx_poly_seq_scheme.pdb_strand_id 
_pdbx_poly_seq_scheme.pdb_ins_code 
_pdbx_poly_seq_scheme.hetero 
A 1   1 LYS   1 1   1   LYS LYS A ? n 
A 1   2 ILE   2 2   2   ILE ILE A ? n 
A 1   3 VAL   3 3   3   VAL VAL A ? n 
A 1   4 GLY   4 4   4   GLY GLY A ? n 
A 1   5 GLY   5 5   5   GLY GLY A ? n 
A 1   6 TYR   6 6   6   TYR TYR A ? n 
A 1   7 HIS   7 7   7   HIS HIS A ? n 
A 1   8 CYS   8 8   8   CYS CYS A ? n 
A 1   9 SER   9 9   9   SER SER A ? n 
A 1  10 VAL  10 10  10  VAL VAL A ? n 
A 1  11 PRO  11 11  11  PRO PRO A ? n 
A 1  12 TYR  12 12  12  TYR TYR A ? n 
A 1  13 GLN  13 13  13  GLN GLN A ? n 
A 1  14 VAL  14 14  14  VAL VAL A ? n 
A 1  15 SER  15 15  15  SER SER A ? n 
A 1  16 LEU  16 16  16  LEU LEU A ? n 
A 1  17 ASN  17 17  17  ASN ASN A ? n 
A 1  18 ALA  18 18  18  ALA ALA A ? n 
A 1  19 GLY  19 19  19  GLY GLY A ? n 
A 1  20 TYR  20 20  20  TYR TYR A ? n 
A 1  21 HIS  21 21  21  HIS HIS A ? n 
A 1  22 PHE  22 22  22  PHE PHE A ? n 
A 1  23 CYS  23 23  23  CYS CYS A ? n 
A 1  24 GLY  24 24  24  GLY GLY A ? n 
A 1  25 GLY  25 25  25  GLY GLY A ? n 
A 1  26 SER  26 26  26  SER SER A ? n 
A 1  27 LEU  27 27  27  LEU LEU A ? n 
A 1  28 ILE  28 28  28  ILE ILE A ? n 
A 1  29 ASN  29 29  29  ASN ASN A ? n 
A 1  30 GLU  30 30  30  GLU GLU A ? n 
A 1  31 HIS  31 31  31  HIS HIS A ? n 
A 1  32 TRP  32 32  32  TRP TRP A ? n 
A 1  33 VAL  33 33  33  VAL VAL A ? n 
A 1  34 VAL  34 34  34  VAL VAL A ? n 
A 1  35 SER  35 35  35  SER SER A ? n 
A 1  36 ALA  36 36  36  ALA ALA A ? n 
A 1  37 ALA  37 37  37  ALA ALA A ? n 
A 1  38 HIS  38 38  38  HIS HIS A ? n 
A 1  39 CYS  39 39  39  CYS CYS A ? n 
A 1  40 TYR  40 40  40  TYR TYR A ? n 
A 1  41 GLN  41 41  41  GLN GLN A ? n 
A 1  42 SER  42 42  42  SER SER A ? n 
A 1  43 LYS  43 43  43  LYS LYS A ? n 
A 1  44 MET  44 44  44  MET MET A ? n 
A 1  45 GLU  45 45  45  GLU GLU A ? n 
A 1  46 LEU  46 46  46  LEU LEU A ? n 
A 1  47 ARG  47 47  47  ARG ARG A ? n 
A 1  48 ILE  48 48  48  ILE ILE A ? n 
A 1  49 GLY  49 49  49  GLY GLY A ? n 
A 1  50 GLU  50 50  50  GLU GLU A ? n 
A 1  51 ASN  51 51  51  ASN ASN A ? n 
A 1  52 ASN  52 52  52  ASN ASN A ? n 
A 1  53 ILE  53 53  53  ILE ILE A ? n 
A 1  54 GLU  54 54  54  GLU GLU A ? n 
A 1  55 LEU  55 55  55  LEU LEU A ? n 
A 1  56 LEU  56 56  56  LEU LEU A ? n 
A 1  57 GLU  57 57  57  GLU GLU A ? n 
A 1  58 GLY  58 58  58  GLY GLY A ? n 
A 1  59 THR  59 59  59  THR THR A ? n 
A 1  60 GLU  60 60  60  GLU GLU A ? n 
A 1  61 GLN  61 61  61  GLN GLN A ? n 
A 1  62 PHE  62 62  62  PHE PHE A ? n 
A 1  63 ILE  63 63  63  ILE ILE A ? n 
A 1  64 GLN  64 64  64  GLN GLN A ? n 
A 1  65 SER  65 65  65  SER SER A ? n 
A 1  66 ALA  66 66  66  ALA ALA A ? n 
A 1  67 LYS  67 67  67  LYS LYS A ? n 
A 1  68 ILE  68 68  68  ILE ILE A ? n 
A 1  69 ILE  69 69  69  ILE ILE A ? n 
A 1  70 ARG  70 70  70  ARG ARG A ? n 
A 1  71 HIS  71 71  71  HIS HIS A ? n 
A 1  72 PRO  72 72  72  PRO PRO A ? n 
A 1  73 GLN  73 73  73  GLN GLN A ? n 
A 1  74 TYR  74 74  74  TYR TYR A ? n 
A 1  75 ASN  75 75  75  ASN ASN A ? n 
A 1  76 SER  76 76  76  SER SER A ? n 
A 1  77 TRP  77 77  77  TRP TRP A ? n 
A 1  78 THR  78 78  78  THR THR A ? n 
A 1  79 ILE  79 79  79  ILE ILE A ? n 
A 1  80 ASP  80 80  80  ASP ASP A ? n 
A 1  81 ASN  81 81  81  ASN ASN A ? n 
A 1  82 ASP  82 82  82  ASP ASP A ? n 
A 1  83 ILE  83 83  83  ILE ILE A ? n 
A 1  84 MET  84 84  84  MET MET A ? n 
A 1  85 LEU  85 85  85  LEU LEU A ? n 
A 1  86 ILE  86 86  86  ILE ILE A ? n 
A 1  87 GLN  87 87  87  GLN GLN A ? n 
A 1  88 LEU  88 88  88  LEU LEU A ? n 
A 1  89 GLN  89 89  89  GLN GLN A ? n 
A 1  90 GLU  90 90  90  GLU GLU A ? n 
A 1  91 PRO  91 91  91  PRO PRO A ? n 
A 1  92 ALA  92 92  92  ALA ALA A ? n 
A 1  93 GLN  93 93  93  GLN GLN A ? n 
A 1  94 LEU  94 94  94  LEU LEU A ? n 
A 1  95 ASN  95 95  95  ASN ASN A ? n 
A 1  96 ASN  96 96  96  ASN ASN A ? n 
A 1  97 GLU  97 97  97  GLU GLU A ? n 
A 1  98 VAL  98 98  98  VAL VAL A ? n 
A 1  99 GLN  99 99  99  GLN GLN A ? n 
A 1 100 PRO 100 100 100 PRO PRO A ? n 
A 1 101 ILE 101 101 101 ILE ILE A ? n 
A 1 102 PRO 102 102 102 PRO PRO A ? n 
A 1 103 LEU 103 103 103 LEU LEU A ? n 
A 1 104 PRO 104 104 104 PRO PRO A ? n 
A 1 105 THR 105 105 105 THR THR A ? n 
A 1 106 GLU 106 106 106 GLU GLU A ? n 
A 1 107 CYS 107 107 107 CYS CYS A ? n 
A 1 108 PRO 108 108 108 PRO PRO A ? n 
A 1 109 PRO 109 109 109 PRO PRO A ? n 
A 1 110 VAL 110 110 110 VAL VAL A ? n 
A 1 111 GLY 111 111 111 GLY GLY A ? n 
A 1 112 SER 112 112 112 SER SER A ? n 
A 1 113 ILE 113 113 113 ILE ILE A ? n 
A 1 114 CYS 114 114 114 CYS CYS A ? n 
A 1 115 LEU 115 115 115 LEU LEU A ? n 
A 1 116 ILE 116 116 116 ILE ILE A ? n 
A 1 117 SER 117 117 117 SER SER A ? n 
A 1 118 GLY 118 118 118 GLY GLY A ? n 
A 1 119 TRP 119 119 119 TRP TRP A ? n 
A 1 120 GLY 120 120 120 GLY GLY A ? n 
A 1 121 ASN 121 121 121 ASN ASN A ? n 
A 1 122 THR 122 122 122 THR THR A ? n 
A 1 123 LEU 123 123 123 LEU LEU A ? n 
A 1 124 SER 124 124 124 SER SER A ? n 
A 1 125 ASN 125 125 125 ASN ASN A ? n 
A 1 126 GLY 126 126 126 GLY GLY A ? n 
A 1 127 VAL 127 127 127 VAL VAL A ? n 
A 1 128 ASN 128 128 128 ASN ASN A ? n 
A 1 129 TYR 129 129 129 TYR TYR A ? n 
A 1 130 PRO 130 130 130 PRO PRO A ? n 
A 1 131 ASP 131 131 131 ASP ASP A ? n 
A 1 132 LEU 132 132 132 LEU LEU A ? n 
A 1 133 LEU 133 133 133 LEU LEU A ? n 
A 1 134 GLN 134 134 134 GLN GLN A ? n 
A 1 135 CYS 135 135 135 CYS CYS A ? n 
A 1 136 ILE 136 136 136 ILE ILE A ? n 
A 1 137 GLU 137 137 137 GLU GLU A ? n 
A 1 138 ALA 138 138 138 ALA ALA A ? n 
A 1 139 PRO 139 139 139 PRO PRO A ? n 
A 1 140 ILE 140 140 140 ILE ILE A ? n 
A 1 141 LEU 141 141 141 LEU LEU A ? n 
A 1 142 SER 142 142 142 SER SER A ? n 
A 1 143 ASP 143 143 143 ASP ASP A ? n 
A 1 144 GLN 144 144 144 GLN GLN A ? n 
A 1 145 GLU 145 145 145 GLU GLU A ? n 
A 1 146 CYS 146 146 146 CYS CYS A ? n 
A 1 147 ARG 147 147 147 ARG ARG A ? n 
A 1 148 GLN 148 148 148 GLN GLN A ? n 
A 1 149 SER 149 149 149 SER SER A ? n 
A 1 150 TYR 150 150 150 TYR TYR A ? n 
A 1 151 PRO 151 151 151 PRO PRO A ? n 
A 1 152 GLY 152 152 152 GLY GLY A ? n 
A 1 153 SER 153 153 153 SER SER A ? n 
A 1 154 ILE 154 154 154 ILE ILE A ? n 
A 1 155 THR 155 155 155 THR THR A ? n 
A 1 156 ASP 156 156 156 ASP ASP A ? n 
A 1 157 ASN 157 157 157 ASN ASN A ? n 
A 1 158 MET 158 158 158 MET MET A ? n 
A 1 159 ILE 159 159 159 ILE ILE A ? n 
A 1 160 CYS 160 160 160 CYS CYS A ? n 
A 1 161 VAL 161 161 161 VAL VAL A ? n 
A 1 162 GLY 162 162 162 GLY GLY A ? n 
A 1 163 TYR 163 163 163 TYR TYR A ? n 
A 1 164 LEU 164 164 164 LEU LEU A ? n 
A 1 165 GLU 165 165 165 GLU GLU A ? n 
A 1 166 GLY 166 166 166 GLY GLY A ? n 
A 1 167 GLY 167 167 167 GLY GLY A ? n 
A 1 168 ILE 168 168 168 ILE ILE A ? n 
A 1 169 ASP 169 169 169 ASP ASP A ? n 
A 1 170 SER 170 170 170 SER SER A ? n 
A 1 171 CYS 171 171 171 CYS CYS A ? n 
A 1 172 GLN 172 172 172 GLN GLN A ? n 
A 1 173 GLY 173 173 173 GLY GLY A ? n 
A 1 174 ASP 174 174 174 ASP ASP A ? n 
A 1 175 SER 175 175 175 SER SER A ? n 
A 1 176 GLY 176 176 176 GLY GLY A ? n 
A 1 177 GLY 177 177 177 GLY GLY A ? n 
A 1 178 PRO 178 178 178 PRO PRO A ? n 
A 1 179 VAL 179 179 179 VAL VAL A ? n 
A 1 180 VAL 180 180 180 VAL VAL A ? n 
A 1 181 CYS 181 181 181 CYS CYS A ? n 
A 1 182 ASP 182 182 182 ASP ASP A ? n 
A 1 183 GLY 183 183 183 GLY GLY A ? n 
A 1 184 GLU 184 184 184 GLU GLU A ? n 
A 1 185 LEU 185 185 185 LEU LEU A ? n 
A 1 186 GLN 186 186 186 GLN GLN A ? n 
A 1 187 GLY 187 187 187 GLY GLY A ? n 
A 1 188 VAL 188 188 188 VAL VAL A ? n 
A 1 189 VAL 189 189 189 VAL VAL A ? n 
A 1 190 SER 190 190 190 SER SER A ? n 
A 1 191 TRP 191 191 191 TRP TRP A ? n 
A 1 192 GLY 192 192 192 GLY GLY A ? n 
A 1 193 ARG 193 193 193 ARG ARG A ? n 
A 1 194 GLY 194 194 194 GLY GLY A ? n 
A 1 195 CYS 195 195 195 CYS CYS A ? n 
A 1 196 ALA 196 196 196 ALA ALA A ? n 
A 1 197 LEU 197 197 197 LEU LEU A ? n 
A 1 198 PRO 198 198 198 PRO PRO A ? n 
A 1 199 GLY 199 199 199 GLY GLY A ? n 
A 1 200 TYR 200 200 200 TYR TYR A ? n 
A 1 201 PRO 201 201 201 PRO PRO A ? n 
A 1 202 GLY 202 202 202 GLY GLY A ? n 
A 1 203 VAL 203 203 203 VAL VAL A ? n 
A 1 204 TYR 204 204 204 TYR TYR A ? n 
A 1 205 THR 205 205 205 THR THR A ? n 
A 1 206 LYS 206 206 206 LYS LYS A ? n 
A 1 207 VAL 207 207 207 VAL VAL A ? n 
A 1 208 CYS 208 208 208 CYS CYS A ? n 
A 1 209 ASN 209 209 209 ASN ASN A ? n 
A 1 210 TYR 210 210 210 TYR TYR A ? n 
A 1 211 LEU 211 211 211 LEU LEU A ? n 
A 1 212 SER 212 212 212 SER SER A ? n 
A 1 213 TRP 213 213 213 TRP TRP A ? n 
A 1 214 ILE 214 214 214 ILE ILE A ? n 
A 1 215 ARG 215 215 215 ARG ARG A ? n 
A 1 216 ASP 216 216 216 ASP ASP A ? n 
A 1 217 THR 217 217 217 THR THR A ? n 
A 1 218 ILE 218 218 218 ILE ILE A ? n 
A 1 219 ALA 219 219 219 ALA ALA A ? n 
A 1 220 ASN 220 220 220 ASN ASN A ? n 
A 1 221 ASN 221 221 221 ASN ASN A ? n 
# 
loop_
_atom_site.group_PDB 
_atom_site.id 
_atom_site.type_symbol 
_atom_site.label_atom_id 
_atom_site.label_alt_id 
_atom_site.label_comp_id 
_atom_site.label_asym_id 
_atom_site.label_entity_id 
_atom_site.label_seq_id 
_atom_site.pdbx_PDB_ins_code 
_atom_site.Cartn_x 
_atom_site.Cartn_y 
_atom_site.Cartn_z 
_atom_site.occupancy 
_atom_site.B_iso_or_equiv 
_atom_site.pdbx_formal_charge 
_atom_site.auth_seq_id 
_atom_site.auth_comp_id 
_atom_site.auth_asym_id 
_atom_site.auth_atom_id 
_atom_site.pdbx_PDB_model_num 
ATOM 1    N N   ? LYS A 1   1 ?  -5.242  -1.283 -10.112 1.000 61.020 ? 1   LYS A N   1 
ATOM 2    C CA  ? LYS A 1   1 ?  -5.042  -1.818 -11.455 1.000 61.020 ? 1   LYS A CA  1 
ATOM 3    C C   ? LYS A 1   1 ?  -3.838  -2.755 -11.501 1.000 61.020 ? 1   LYS A C   1 
ATOM 4    C CB  ? LYS A 1   1 ?  -4.862  -0.683 -12.464 1.000 61.020 ? 1   LYS A CB  1 
ATOM 5    O O   ? LYS A 1   1 ?  -2.708  -2.335 -11.243 1.000 61.020 ? 1   LYS A O   1 
ATOM 6    C CG  ? LYS A 1   1 ?  -6.063   0.246 -12.572 1.000 61.020 ? 1   LYS A CG  1 
ATOM 7    C CD  ? LYS A 1   1 ?  -5.828   1.346 -13.599 1.000 61.020 ? 1   LYS A CD  1 
ATOM 8    C CE  ? LYS A 1   1 ?  -7.003   2.313 -13.662 1.000 61.020 ? 1   LYS A CE  1 
ATOM 9    N NZ  ? LYS A 1   1 ?  -6.791   3.375 -14.690 1.000 61.020 ? 1   LYS A NZ  1 
ATOM 10   N N   ? ILE A 1   2 ?  -3.991  -4.056 -11.653 1.000 74.790 ? 2   ILE A N   1 
ATOM 11   C CA  ? ILE A 1   2 ?  -2.826  -4.904 -11.882 1.000 74.790 ? 2   ILE A CA  1 
ATOM 12   C C   ? ILE A 1   2 ?  -2.803  -5.368 -13.336 1.000 74.790 ? 2   ILE A C   1 
ATOM 13   C CB  ? ILE A 1   2 ?  -2.819  -6.122 -10.930 1.000 74.790 ? 2   ILE A CB  1 
ATOM 14   O O   ? ILE A 1   2 ?  -3.715  -6.065 -13.787 1.000 74.790 ? 2   ILE A O   1 
ATOM 15   C CG1 ? ILE A 1   2 ?  -2.813  -5.658  -9.469 1.000 74.790 ? 2   ILE A CG1 1 
ATOM 16   C CG2 ? ILE A 1   2 ?  -1.620  -7.028 -11.222 1.000 74.790 ? 2   ILE A CG2 1 
ATOM 17   C CD1 ? ILE A 1   2 ?  -1.547  -4.918  -9.060 1.000 74.790 ? 2   ILE A CD1 1 
ATOM 18   N N   ? VAL A 1   3 ?  -1.947  -4.865 -14.200 1.000 79.530 ? 3   VAL A N   1 
ATOM 19   C CA  ? VAL A 1   3 ?  -1.736  -5.292 -15.580 1.000 79.530 ? 3   VAL A CA  1 
ATOM 20   C C   ? VAL A 1   3 ?  -0.873  -6.552 -15.604 1.000 79.530 ? 3   VAL A C   1 
ATOM 21   C CB  ? VAL A 1   3 ?  -1.076  -4.179 -16.424 1.000 79.530 ? 3   VAL A CB  1 
ATOM 22   O O   ? VAL A 1   3 ?   0.200  -6.589 -14.997 1.000 79.530 ? 3   VAL A O   1 
ATOM 23   C CG1 ? VAL A 1   3 ?  -0.846  -4.653 -17.858 1.000 79.530 ? 3   VAL A CG1 1 
ATOM 24   C CG2 ? VAL A 1   3 ?  -1.937  -2.917 -16.407 1.000 79.530 ? 3   VAL A CG2 1 
ATOM 25   N N   ? GLY A 1   4 ?  -1.480  -7.720 -16.330 1.000 80.450 ? 4   GLY A N   1 
ATOM 26   C CA  ? GLY A 1   4 ?  -0.709  -8.949 -16.433 1.000 80.450 ? 4   GLY A CA  1 
ATOM 27   C C   ? GLY A 1   4 ?  -0.804  -9.818 -15.193 1.000 80.450 ? 4   GLY A C   1 
ATOM 28   O O   ? GLY A 1   4 ?   0.031 -10.700 -14.982 1.000 80.450 ? 4   GLY A O   1 
ATOM 29   N N   ? GLY A 1   5 ?  -1.897  -9.539 -14.283 1.000 85.110 ? 5   GLY A N   1 
ATOM 30   C CA  ? GLY A 1   5 ?  -2.023 -10.239 -13.014 1.000 85.110 ? 5   GLY A CA  1 
ATOM 31   C C   ? GLY A 1   5 ?  -2.958 -11.433 -13.082 1.000 85.110 ? 5   GLY A C   1 
ATOM 32   O O   ? GLY A 1   5 ?  -3.406 -11.816 -14.164 1.000 85.110 ? 5   GLY A O   1 
ATOM 33   N N   ? TYR A 1   6 ?  -3.131 -12.128 -12.001 1.000 89.160 ? 6   TYR A N   1 
ATOM 34   C CA  ? TYR A 1   6 ?  -4.011 -13.277 -11.815 1.000 89.160 ? 6   TYR A CA  1 
ATOM 35   C C   ? TYR A 1   6 ?  -4.911 -13.084 -10.601 1.000 89.160 ? 6   TYR A C   1 
ATOM 36   C CB  ? TYR A 1   6 ?  -3.192 -14.562 -11.659 1.000 89.160 ? 6   TYR A CB  1 
ATOM 37   O O   ? TYR A 1   6 ?  -4.635 -12.241  -9.744 1.000 89.160 ? 6   TYR A O   1 
ATOM 38   C CG  ? TYR A 1   6 ?  -2.262 -14.548 -10.470 1.000 89.160 ? 6   TYR A CG  1 
ATOM 39   C CD1 ? TYR A 1   6 ?  -0.969 -14.041 -10.579 1.000 89.160 ? 6   TYR A CD1 1 
ATOM 40   C CD2 ? TYR A 1   6 ?  -2.673 -15.042  -9.237 1.000 89.160 ? 6   TYR A CD2 1 
ATOM 41   C CE1 ? TYR A 1   6 ?  -0.107 -14.028  -9.486 1.000 89.160 ? 6   TYR A CE1 1 
ATOM 42   C CE2 ? TYR A 1   6 ?  -1.820 -15.034  -8.138 1.000 89.160 ? 6   TYR A CE2 1 
ATOM 43   O OH  ? TYR A 1   6 ?   0.307 -14.514  -7.188 1.000 89.160 ? 6   TYR A OH  1 
ATOM 44   C CZ  ? TYR A 1   6 ?  -0.542 -14.525  -8.272 1.000 89.160 ? 6   TYR A CZ  1 
ATOM 45   N N   ? HIS A 1   7 ?  -6.030 -13.844 -10.622 1.000 90.850 ? 7   HIS A N   1 
ATOM 46   C CA  ? HIS A 1   7 ?  -6.903 -13.836  -9.453 1.000 90.850 ? 7   HIS A CA  1 
ATOM 47   C C   ? HIS A 1   7 ?  -6.190 -14.400  -8.229 1.000 90.850 ? 7   HIS A C   1 
ATOM 48   C CB  ? HIS A 1   7 ?  -8.178 -14.633  -9.731 1.000 90.850 ? 7   HIS A CB  1 
ATOM 49   O O   ? HIS A 1   7 ?  -5.520 -15.431  -8.316 1.000 90.850 ? 7   HIS A O   1 
ATOM 50   C CG  ? HIS A 1   7 ?  -9.055 -14.018 -10.775 1.000 90.850 ? 7   HIS A CG  1 
ATOM 51   C CD2 ? HIS A 1   7 ?  -9.021 -12.796 -11.358 1.000 90.850 ? 7   HIS A CD2 1 
ATOM 52   N ND1 ? HIS A 1   7 ? -10.126 -14.682 -11.333 1.000 90.850 ? 7   HIS A ND1 1 
ATOM 53   C CE1 ? HIS A 1   7 ? -10.713 -13.893 -12.218 1.000 90.850 ? 7   HIS A CE1 1 
ATOM 54   N NE2 ? HIS A 1   7 ? -10.061 -12.743 -12.252 1.000 90.850 ? 7   HIS A NE2 1 
ATOM 55   N N   ? CYS A 1   8 ?  -6.299 -13.634  -7.139 1.000 90.880 ? 8   CYS A N   1 
ATOM 56   C CA  ? CYS A 1   8 ?  -5.683 -14.064  -5.888 1.000 90.880 ? 8   CYS A CA  1 
ATOM 57   C C   ? CYS A 1   8 ?  -6.522 -13.634  -4.691 1.000 90.880 ? 8   CYS A C   1 
ATOM 58   C CB  ? CYS A 1   8 ?  -4.270 -13.494  -5.763 1.000 90.880 ? 8   CYS A CB  1 
ATOM 59   O O   ? CYS A 1   8 ?  -7.450 -12.837  -4.832 1.000 90.880 ? 8   CYS A O   1 
ATOM 60   S SG  ? CYS A 1   8 ?  -4.224 -11.701  -5.550 1.000 90.880 ? 8   CYS A SG  1 
ATOM 61   N N   ? SER A 1   9 ?  -6.265 -14.275  -3.561 1.000 91.230 ? 9   SER A N   1 
ATOM 62   C CA  ? SER A 1   9 ?  -6.853 -13.899  -2.280 1.000 91.230 ? 9   SER A CA  1 
ATOM 63   C C   ? SER A 1   9 ?  -5.780 -13.494  -1.276 1.000 91.230 ? 9   SER A C   1 
ATOM 64   C CB  ? SER A 1   9 ?  -7.685 -15.050  -1.713 1.000 91.230 ? 9   SER A CB  1 
ATOM 65   O O   ? SER A 1   9 ?  -4.844 -14.254  -1.019 1.000 91.230 ? 9   SER A O   1 
ATOM 66   O OG  ? SER A 1   9 ?  -8.311 -14.668  -0.499 1.000 91.230 ? 9   SER A OG  1 
ATOM 67   N N   ? VAL A 1  10 ?  -5.972 -12.275  -0.775 1.000 94.890 ? 10  VAL A N   1 
ATOM 68   C CA  ? VAL A 1  10 ?  -5.054 -11.760   0.235 1.000 94.890 ? 10  VAL A CA  1 
ATOM 69   C C   ? VAL A 1  10 ?  -5.845 -11.212   1.421 1.000 94.890 ? 10  VAL A C   1 
ATOM 70   C CB  ? VAL A 1  10 ?  -4.131 -10.664  -0.342 1.000 94.890 ? 10  VAL A CB  1 
ATOM 71   O O   ? VAL A 1  10 ?  -6.630 -10.273   1.271 1.000 94.890 ? 10  VAL A O   1 
ATOM 72   C CG1 ? VAL A 1  10 ?  -3.206 -11.244  -1.411 1.000 94.890 ? 10  VAL A CG1 1 
ATOM 73   C CG2 ? VAL A 1  10 ?  -4.960  -9.516  -0.916 1.000 94.890 ? 10  VAL A CG2 1 
ATOM 74   N N   ? PRO A 1  11 ?  -5.654 -11.744   2.665 1.000 95.750 ? 11  PRO A N   1 
ATOM 75   C CA  ? PRO A 1  11 ?  -6.518 -11.480   3.818 1.000 95.750 ? 11  PRO A CA  1 
ATOM 76   C C   ? PRO A 1  11 ?  -6.251 -10.119   4.456 1.000 95.750 ? 11  PRO A C   1 
ATOM 77   C CB  ? PRO A 1  11 ?  -6.172 -12.615   4.785 1.000 95.750 ? 11  PRO A CB  1 
ATOM 78   O O   ? PRO A 1  11 ?  -7.051  -9.646   5.268 1.000 95.750 ? 11  PRO A O   1 
ATOM 79   C CG  ? PRO A 1  11 ?  -4.788 -13.031   4.405 1.000 95.750 ? 11  PRO A CG  1 
ATOM 80   C CD  ? PRO A 1  11 ?  -4.627 -12.857   2.922 1.000 95.750 ? 11  PRO A CD  1 
ATOM 81   N N   ? TYR A 1  12 ?  -5.180  -9.400   3.991 1.000 97.640 ? 12  TYR A N   1 
ATOM 82   C CA  ? TYR A 1  12 ?  -4.839  -8.105   4.569 1.000 97.640 ? 12  TYR A CA  1 
ATOM 83   C C   ? TYR A 1  12 ?  -5.280  -6.967   3.657 1.000 97.640 ? 12  TYR A C   1 
ATOM 84   C CB  ? TYR A 1  12 ?  -3.332  -8.012   4.829 1.000 97.640 ? 12  TYR A CB  1 
ATOM 85   O O   ? TYR A 1  12 ?  -5.102  -5.793   3.988 1.000 97.640 ? 12  TYR A O   1 
ATOM 86   C CG  ? TYR A 1  12 ?  -2.487  -8.524   3.688 1.000 97.640 ? 12  TYR A CG  1 
ATOM 87   C CD1 ? TYR A 1  12 ?  -1.868  -9.771   3.758 1.000 97.640 ? 12  TYR A CD1 1 
ATOM 88   C CD2 ? TYR A 1  12 ?  -2.304  -7.763   2.539 1.000 97.640 ? 12  TYR A CD2 1 
ATOM 89   C CE1 ? TYR A 1  12 ?  -1.087 -10.245   2.710 1.000 97.640 ? 12  TYR A CE1 1 
ATOM 90   C CE2 ? TYR A 1  12 ?  -1.525  -8.228   1.484 1.000 97.640 ? 12  TYR A CE2 1 
ATOM 91   O OH  ? TYR A 1  12 ?  -0.149  -9.933   0.538 1.000 97.640 ? 12  TYR A OH  1 
ATOM 92   C CZ  ? TYR A 1  12 ?  -0.921  -9.468   1.579 1.000 97.640 ? 12  TYR A CZ  1 
ATOM 93   N N   ? GLN A 1  13 ?  -5.749  -7.242   2.459 1.000 96.960 ? 13  GLN A N   1 
ATOM 94   C CA  ? GLN A 1  13 ?  -6.159  -6.231   1.490 1.000 96.960 ? 13  GLN A CA  1 
ATOM 95   C C   ? GLN A 1  13 ?  -7.423  -5.509   1.950 1.000 96.960 ? 13  GLN A C   1 
ATOM 96   C CB  ? GLN A 1  13 ?  -6.388  -6.865   0.116 1.000 96.960 ? 13  GLN A CB  1 
ATOM 97   O O   ? GLN A 1  13 ?  -8.403  -6.148   2.337 1.000 96.960 ? 13  GLN A O   1 
ATOM 98   C CG  ? GLN A 1  13 ?  -6.731  -5.861  -0.975 1.000 96.960 ? 13  GLN A CG  1 
ATOM 99   C CD  ? GLN A 1  13 ?  -5.537  -5.026  -1.401 1.000 96.960 ? 13  GLN A CD  1 
ATOM 100  N NE2 ? GLN A 1  13 ?  -5.436  -4.753  -2.697 1.000 96.960 ? 13  GLN A NE2 1 
ATOM 101  O OE1 ? GLN A 1  13 ?  -4.714  -4.628  -0.571 1.000 96.960 ? 13  GLN A OE1 1 
ATOM 102  N N   ? VAL A 1  14 ?  -7.397  -4.163   1.842 1.000 97.530 ? 14  VAL A N   1 
ATOM 103  C CA  ? VAL A 1  14 ?  -8.523  -3.333   2.260 1.000 97.530 ? 14  VAL A CA  1 
ATOM 104  C C   ? VAL A 1  14 ?  -8.986  -2.464   1.093 1.000 97.530 ? 14  VAL A C   1 
ATOM 105  C CB  ? VAL A 1  14 ?  -8.155  -2.447   3.472 1.000 97.530 ? 14  VAL A CB  1 
ATOM 106  O O   ? VAL A 1  14 ?  -8.169  -1.831   0.421 1.000 97.530 ? 14  VAL A O   1 
ATOM 107  C CG1 ? VAL A 1  14 ?  -9.332  -1.557   3.867 1.000 97.530 ? 14  VAL A CG1 1 
ATOM 108  C CG2 ? VAL A 1  14 ?  -7.716  -3.313   4.652 1.000 97.530 ? 14  VAL A CG2 1 
ATOM 109  N N   ? SER A 1  15 ? -10.270  -2.506   0.886 1.000 96.640 ? 15  SER A N   1 
ATOM 110  C CA  ? SER A 1  15 ? -10.879  -1.585  -0.068 1.000 96.640 ? 15  SER A CA  1 
ATOM 111  C C   ? SER A 1  15 ? -11.323  -0.296   0.616 1.000 96.640 ? 15  SER A C   1 
ATOM 112  C CB  ? SER A 1  15 ? -12.072  -2.241  -0.762 1.000 96.640 ? 15  SER A CB  1 
ATOM 113  O O   ? SER A 1  15 ? -12.118  -0.329   1.557 1.000 96.640 ? 15  SER A O   1 
ATOM 114  O OG  ? SER A 1  15 ? -12.725  -1.320  -1.619 1.000 96.640 ? 15  SER A OG  1 
ATOM 115  N N   ? LEU A 1  16 ? -10.746   0.794   0.170 1.000 96.910 ? 16  LEU A N   1 
ATOM 116  C CA  ? LEU A 1  16 ? -11.216   2.097   0.629 1.000 96.910 ? 16  LEU A CA  1 
ATOM 117  C C   ? LEU A 1  16 ? -12.385   2.583  -0.221 1.000 96.910 ? 16  LEU A C   1 
ATOM 118  C CB  ? LEU A 1  16 ? -10.079   3.122   0.589 1.000 96.910 ? 16  LEU A CB  1 
ATOM 119  O O   ? LEU A 1  16 ? -12.254   2.728  -1.439 1.000 96.910 ? 16  LEU A O   1 
ATOM 120  C CG  ? LEU A 1  16 ?  -9.167   3.170   1.816 1.000 96.910 ? 16  LEU A CG  1 
ATOM 121  C CD1 ? LEU A 1  16 ?  -8.565   1.794   2.084 1.000 96.910 ? 16  LEU A CD1 1 
ATOM 122  C CD2 ? LEU A 1  16 ?  -8.069   4.211   1.625 1.000 96.910 ? 16  LEU A CD2 1 
ATOM 123  N N   ? ASN A 1  17 ? -13.485   2.912   0.512 1.000 95.400 ? 17  ASN A N   1 
ATOM 124  C CA  ? ASN A 1  17 ? -14.737   3.178  -0.190 1.000 95.400 ? 17  ASN A CA  1 
ATOM 125  C C   ? ASN A 1  17 ? -15.377   4.481   0.280 1.000 95.400 ? 17  ASN A C   1 
ATOM 126  C CB  ? ASN A 1  17 ? -15.711   2.012  -0.011 1.000 95.400 ? 17  ASN A CB  1 
ATOM 127  O O   ? ASN A 1  17 ? -15.468   4.734   1.483 1.000 95.400 ? 17  ASN A O   1 
ATOM 128  C CG  ? ASN A 1  17 ? -16.880   2.075  -0.975 1.000 95.400 ? 17  ASN A CG  1 
ATOM 129  N ND2 ? ASN A 1  17 ? -16.931   1.130  -1.907 1.000 95.400 ? 17  ASN A ND2 1 
ATOM 130  O OD1 ? ASN A 1  17 ? -17.729   2.965  -0.884 1.000 95.400 ? 17  ASN A OD1 1 
ATOM 131  N N   ? ALA A 1  18 ? -15.804   5.395  -0.678 1.000 93.630 ? 18  ALA A N   1 
ATOM 132  C CA  ? ALA A 1  18 ? -16.600   6.595  -0.435 1.000 93.630 ? 18  ALA A CA  1 
ATOM 133  C C   ? ALA A 1  18 ? -17.866   6.596  -1.287 1.000 93.630 ? 18  ALA A C   1 
ATOM 134  C CB  ? ALA A 1  18 ? -15.773   7.848  -0.715 1.000 93.630 ? 18  ALA A CB  1 
ATOM 135  O O   ? ALA A 1  18 ? -18.224   7.618  -1.877 1.000 93.630 ? 18  ALA A O   1 
ATOM 136  N N   ? GLY A 1  19 ? -18.501   5.516  -1.441 1.000 91.130 ? 19  GLY A N   1 
ATOM 137  C CA  ? GLY A 1  19 ? -19.608   5.281  -2.354 1.000 91.130 ? 19  GLY A CA  1 
ATOM 138  C C   ? GLY A 1  19 ? -19.233   4.401  -3.532 1.000 91.130 ? 19  GLY A C   1 
ATOM 139  O O   ? GLY A 1  19 ? -20.106   3.849  -4.204 1.000 91.130 ? 19  GLY A O   1 
ATOM 140  N N   ? TYR A 1  20 ? -17.964   4.355  -3.746 1.000 90.980 ? 20  TYR A N   1 
ATOM 141  C CA  ? TYR A 1  20 ? -17.312   3.472  -4.708 1.000 90.980 ? 20  TYR A CA  1 
ATOM 142  C C   ? TYR A 1  20 ? -15.878   3.173  -4.288 1.000 90.980 ? 20  TYR A C   1 
ATOM 143  C CB  ? TYR A 1  20 ? -17.328   4.096  -6.106 1.000 90.980 ? 20  TYR A CB  1 
ATOM 144  O O   ? TYR A 1  20 ? -15.285   3.919  -3.505 1.000 90.980 ? 20  TYR A O   1 
ATOM 145  C CG  ? TYR A 1  20 ? -16.531   5.374  -6.210 1.000 90.980 ? 20  TYR A CG  1 
ATOM 146  C CD1 ? TYR A 1  20 ? -17.116   6.607  -5.932 1.000 90.980 ? 20  TYR A CD1 1 
ATOM 147  C CD2 ? TYR A 1  20 ? -15.192   5.351  -6.586 1.000 90.980 ? 20  TYR A CD2 1 
ATOM 148  C CE1 ? TYR A 1  20 ? -16.387   7.788  -6.028 1.000 90.980 ? 20  TYR A CE1 1 
ATOM 149  C CE2 ? TYR A 1  20 ? -14.453   6.525  -6.686 1.000 90.980 ? 20  TYR A CE2 1 
ATOM 150  O OH  ? TYR A 1  20 ? -14.331   8.902  -6.501 1.000 90.980 ? 20  TYR A OH  1 
ATOM 151  C CZ  ? TYR A 1  20 ? -15.058   7.737  -6.404 1.000 90.980 ? 20  TYR A CZ  1 
ATOM 152  N N   ? HIS A 1  21 ? -15.367   2.065  -4.750 1.000 91.940 ? 21  HIS A N   1 
ATOM 153  C CA  ? HIS A 1  21 ? -13.959   1.763  -4.519 1.000 91.940 ? 21  HIS A CA  1 
ATOM 154  C C   ? HIS A 1  21 ? -13.057   2.783  -5.206 1.000 91.940 ? 21  HIS A C   1 
ATOM 155  C CB  ? HIS A 1  21 ? -13.626   0.353  -5.008 1.000 91.940 ? 21  HIS A CB  1 
ATOM 156  O O   ? HIS A 1  21 ? -13.203   3.040  -6.403 1.000 91.940 ? 21  HIS A O   1 
ATOM 157  C CG  ? HIS A 1  21 ? -12.159   0.062  -5.046 1.000 91.940 ? 21  HIS A CG  1 
ATOM 158  C CD2 ? HIS A 1  21 ? -11.262   0.144  -6.057 1.000 91.940 ? 21  HIS A CD2 1 
ATOM 159  N ND1 ? HIS A 1  21 ? -11.459  -0.377  -3.943 1.000 91.940 ? 21  HIS A ND1 1 
ATOM 160  C CE1 ? HIS A 1  21 ? -10.191  -0.551  -4.275 1.000 91.940 ? 21  HIS A CE1 1 
ATOM 161  N NE2 ? HIS A 1  21 ? -10.045  -0.242  -5.552 1.000 91.940 ? 21  HIS A NE2 1 
ATOM 162  N N   ? PHE A 1  22 ? -12.077   3.335  -4.423 1.000 92.430 ? 22  PHE A N   1 
ATOM 163  C CA  ? PHE A 1  22 ? -11.219   4.306  -5.092 1.000 92.430 ? 22  PHE A CA  1 
ATOM 164  C C   ? PHE A 1  22 ?  -9.754   4.062  -4.747 1.000 92.430 ? 22  PHE A C   1 
ATOM 165  C CB  ? PHE A 1  22 ? -11.618   5.734  -4.706 1.000 92.430 ? 22  PHE A CB  1 
ATOM 166  O O   ? PHE A 1  22 ?  -8.859   4.519  -5.461 1.000 92.430 ? 22  PHE A O   1 
ATOM 167  C CG  ? PHE A 1  22 ? -11.391   6.056  -3.254 1.000 92.430 ? 22  PHE A CG  1 
ATOM 168  C CD1 ? PHE A 1  22 ? -12.389   5.831  -2.313 1.000 92.430 ? 22  PHE A CD1 1 
ATOM 169  C CD2 ? PHE A 1  22 ? -10.179   6.586  -2.830 1.000 92.430 ? 22  PHE A CD2 1 
ATOM 170  C CE1 ? PHE A 1  22 ? -12.181   6.129  -0.968 1.000 92.430 ? 22  PHE A CE1 1 
ATOM 171  C CE2 ? PHE A 1  22 ?  -9.965   6.886  -1.488 1.000 92.430 ? 22  PHE A CE2 1 
ATOM 172  C CZ  ? PHE A 1  22 ? -10.967   6.657  -0.559 1.000 92.430 ? 22  PHE A CZ  1 
ATOM 173  N N   ? CYS A 1  23 ?  -9.419   3.394  -3.708 1.000 95.950 ? 23  CYS A N   1 
ATOM 174  C CA  ? CYS A 1  23 ?  -8.057   3.049  -3.315 1.000 95.950 ? 23  CYS A CA  1 
ATOM 175  C C   ? CYS A 1  23 ?  -8.035   1.763  -2.497 1.000 95.950 ? 23  CYS A C   1 
ATOM 176  C CB  ? CYS A 1  23 ?  -7.426   4.186  -2.513 1.000 95.950 ? 23  CYS A CB  1 
ATOM 177  O O   ? CYS A 1  23 ?  -9.083   1.280  -2.064 1.000 95.950 ? 23  CYS A O   1 
ATOM 178  S SG  ? CYS A 1  23 ?  -6.721   5.496  -3.537 1.000 95.950 ? 23  CYS A SG  1 
ATOM 179  N N   ? GLY A 1  24 ?  -6.856   1.276  -2.370 1.000 96.630 ? 24  GLY A N   1 
ATOM 180  C CA  ? GLY A 1  24 ?  -6.640   0.138  -1.491 1.000 96.630 ? 24  GLY A CA  1 
ATOM 181  C C   ? GLY A 1  24 ?  -5.939   0.508  -0.197 1.000 96.630 ? 24  GLY A C   1 
ATOM 182  O O   ? GLY A 1  24 ?  -5.639   1.680   0.039 1.000 96.630 ? 24  GLY A O   1 
ATOM 183  N N   ? GLY A 1  25 ?  -5.701  -0.442   0.667 1.000 97.910 ? 25  GLY A N   1 
ATOM 184  C CA  ? GLY A 1  25 ?  -4.968  -0.369   1.920 1.000 97.910 ? 25  GLY A CA  1 
ATOM 185  C C   ? GLY A 1  25 ?  -4.527  -1.727   2.433 1.000 97.910 ? 25  GLY A C   1 
ATOM 186  O O   ? GLY A 1  25 ?  -4.814  -2.753   1.814 1.000 97.910 ? 25  GLY A O   1 
ATOM 187  N N   ? SER A 1  26 ?  -3.753  -1.614   3.568 1.000 98.490 ? 26  SER A N   1 
ATOM 188  C CA  ? SER A 1  26 ?  -3.274  -2.828   4.221 1.000 98.490 ? 26  SER A CA  1 
ATOM 189  C C   ? SER A 1  26 ?  -3.593  -2.817   5.712 1.000 98.490 ? 26  SER A C   1 
ATOM 190  C CB  ? SER A 1  26 ?  -1.768  -2.989   4.014 1.000 98.490 ? 26  SER A CB  1 
ATOM 191  O O   ? SER A 1  26 ?  -3.234  -1.875   6.422 1.000 98.490 ? 26  SER A O   1 
ATOM 192  O OG  ? SER A 1  26 ?  -1.436  -2.905   2.639 1.000 98.490 ? 26  SER A OG  1 
ATOM 193  N N   ? LEU A 1  27 ?  -4.333  -3.887   6.071 1.000 98.640 ? 27  LEU A N   1 
ATOM 194  C CA  ? LEU A 1  27 ?  -4.566  -4.066   7.500 1.000 98.640 ? 27  LEU A CA  1 
ATOM 195  C C   ? LEU A 1  27 ?  -3.280  -4.467   8.215 1.000 98.640 ? 27  LEU A C   1 
ATOM 196  C CB  ? LEU A 1  27 ?  -5.648  -5.123   7.738 1.000 98.640 ? 27  LEU A CB  1 
ATOM 197  O O   ? LEU A 1  27 ?  -2.695  -5.510   7.911 1.000 98.640 ? 27  LEU A O   1 
ATOM 198  C CG  ? LEU A 1  27 ?  -6.057  -5.359   9.193 1.000 98.640 ? 27  LEU A CG  1 
ATOM 199  C CD1 ? LEU A 1  27 ?  -6.779  -4.135   9.745 1.000 98.640 ? 27  LEU A CD1 1 
ATOM 200  C CD2 ? LEU A 1  27 ?  -6.934  -6.601   9.307 1.000 98.640 ? 27  LEU A CD2 1 
ATOM 201  N N   ? ILE A 1  28 ?  -2.790  -3.645   9.229 1.000 98.480 ? 28  ILE A N   1 
ATOM 202  C CA  ? ILE A 1  28 ?  -1.492  -3.897   9.845 1.000 98.480 ? 28  ILE A CA  1 
ATOM 203  C C   ? ILE A 1  28 ?  -1.685  -4.323  11.299 1.000 98.480 ? 28  ILE A C   1 
ATOM 204  C CB  ? ILE A 1  28 ?  -0.578  -2.654   9.768 1.000 98.480 ? 28  ILE A CB  1 
ATOM 205  O O   ? ILE A 1  28 ?  -0.772  -4.875  11.917 1.000 98.480 ? 28  ILE A O   1 
ATOM 206  C CG1 ? ILE A 1  28 ?  -1.273  -1.440  10.396 1.000 98.480 ? 28  ILE A CG1 1 
ATOM 207  C CG2 ? ILE A 1  28 ?  -0.179  -2.367   8.317 1.000 98.480 ? 28  ILE A CG2 1 
ATOM 208  C CD1 ? ILE A 1  28 ?  -0.366  -0.230  10.570 1.000 98.480 ? 28  ILE A CD1 1 
ATOM 209  N N   ? ASN A 1  29 ?  -2.883  -4.173  11.882 1.000 98.090 ? 29  ASN A N   1 
ATOM 210  C CA  ? ASN A 1  29 ?  -3.458  -4.755  13.090 1.000 98.090 ? 29  ASN A CA  1 
ATOM 211  C C   ? ASN A 1  29 ?  -4.976  -4.603  13.117 1.000 98.090 ? 29  ASN A C   1 
ATOM 212  C CB  ? ASN A 1  29 ?  -2.839  -4.122  14.338 1.000 98.090 ? 29  ASN A CB  1 
ATOM 213  O O   ? ASN A 1  29 ?  -5.582  -4.204  12.121 1.000 98.090 ? 29  ASN A O   1 
ATOM 214  C CG  ? ASN A 1  29 ?  -3.170  -2.648  14.471 1.000 98.090 ? 29  ASN A CG  1 
ATOM 215  N ND2 ? ASN A 1  29 ?  -2.224  -1.872  14.986 1.000 98.090 ? 29  ASN A ND2 1 
ATOM 216  O OD1 ? ASN A 1  29 ?  -4.268  -2.212  14.115 1.000 98.090 ? 29  ASN A OD1 1 
ATOM 217  N N   ? GLU A 1  30 ?  -5.657  -5.010  14.297 1.000 98.120 ? 30  GLU A N   1 
ATOM 218  C CA  ? GLU A 1  30 ?  -7.116  -5.044  14.305 1.000 98.120 ? 30  GLU A CA  1 
ATOM 219  C C   ? GLU A 1  30 ?  -7.702  -3.636  14.248 1.000 98.120 ? 30  GLU A C   1 
ATOM 220  C CB  ? GLU A 1  30 ?  -7.630  -5.777  15.547 1.000 98.120 ? 30  GLU A CB  1 
ATOM 221  O O   ? GLU A 1  30 ?  -8.889  -3.463  13.960 1.000 98.120 ? 30  GLU A O   1 
ATOM 222  C CG  ? GLU A 1  30 ?  -7.296  -5.077  16.856 1.000 98.120 ? 30  GLU A CG  1 
ATOM 223  C CD  ? GLU A 1  30 ?  -7.765  -5.844  18.083 1.000 98.120 ? 30  GLU A CD  1 
ATOM 224  O OE1 ? GLU A 1  30 ?  -7.490  -5.397  19.220 1.000 98.120 ? 30  GLU A OE1 1 
ATOM 225  O OE2 ? GLU A 1  30 ?  -8.410  -6.901  17.906 1.000 98.120 ? 30  GLU A OE2 1 
ATOM 226  N N   ? HIS A 1  31 ?  -6.814  -2.575  14.340 1.000 98.480 ? 31  HIS A N   1 
ATOM 227  C CA  ? HIS A 1  31 ?  -7.338  -1.220  14.467 1.000 98.480 ? 31  HIS A CA  1 
ATOM 228  C C   ? HIS A 1  31 ?  -6.828  -0.325  13.342 1.000 98.480 ? 31  HIS A C   1 
ATOM 229  C CB  ? HIS A 1  31 ?  -6.960  -0.624  15.824 1.000 98.480 ? 31  HIS A CB  1 
ATOM 230  O O   ? HIS A 1  31 ?  -7.366   0.761  13.115 1.000 98.480 ? 31  HIS A O   1 
ATOM 231  C CG  ? HIS A 1  31 ?  -7.679  -1.252  16.976 1.000 98.480 ? 31  HIS A CG  1 
ATOM 232  C CD2 ? HIS A 1  31 ?  -8.818  -0.895  17.614 1.000 98.480 ? 31  HIS A CD2 1 
ATOM 233  N ND1 ? HIS A 1  31 ?  -7.225  -2.391  17.604 1.000 98.480 ? 31  HIS A ND1 1 
ATOM 234  C CE1 ? HIS A 1  31 ?  -8.058  -2.709  18.581 1.000 98.480 ? 31  HIS A CE1 1 
ATOM 235  N NE2 ? HIS A 1  31 ?  -9.033  -1.817  18.608 1.000 98.480 ? 31  HIS A NE2 1 
ATOM 236  N N   ? TRP A 1  32 ?  -5.794  -0.724  12.635 1.000 98.670 ? 32  TRP A N   1 
ATOM 237  C CA  ? TRP A 1  32 ?  -5.134   0.260  11.783 1.000 98.670 ? 32  TRP A CA  1 
ATOM 238  C C   ? TRP A 1  32 ?  -4.926  -0.290  10.376 1.000 98.670 ? 32  TRP A C   1 
ATOM 239  C CB  ? TRP A 1  32 ?  -3.789   0.677  12.386 1.000 98.670 ? 32  TRP A CB  1 
ATOM 240  O O   ? TRP A 1  32 ?  -4.616  -1.471  10.204 1.000 98.670 ? 32  TRP A O   1 
ATOM 241  C CG  ? TRP A 1  32 ?  -3.910   1.538  13.607 1.000 98.670 ? 32  TRP A CG  1 
ATOM 242  C CD1 ? TRP A 1  32 ?  -3.905   1.124  14.910 1.000 98.670 ? 32  TRP A CD1 1 
ATOM 243  C CD2 ? TRP A 1  32 ?  -4.059   2.961  13.638 1.000 98.670 ? 32  TRP A CD2 1 
ATOM 244  C CE2 ? TRP A 1  32 ?  -4.138   3.343  14.996 1.000 98.670 ? 32  TRP A CE2 1 
ATOM 245  C CE3 ? TRP A 1  32 ?  -4.132   3.951  12.649 1.000 98.670 ? 32  TRP A CE3 1 
ATOM 246  N NE1 ? TRP A 1  32 ?  -4.042   2.205  15.750 1.000 98.670 ? 32  TRP A NE1 1 
ATOM 247  C CH2 ? TRP A 1  32 ?  -4.356   5.624  14.401 1.000 98.670 ? 32  TRP A CH2 1 
ATOM 248  C CZ2 ? TRP A 1  32 ?  -4.286   4.675  15.389 1.000 98.670 ? 32  TRP A CZ2 1 
ATOM 249  C CZ3 ? TRP A 1  32 ?  -4.280   5.276  13.042 1.000 98.670 ? 32  TRP A CZ3 1 
ATOM 250  N N   ? VAL A 1  33 ?  -5.099   0.584   9.420 1.000 98.750 ? 33  VAL A N   1 
ATOM 251  C CA  ? VAL A 1  33 ?  -4.845   0.358   8.001 1.000 98.750 ? 33  VAL A CA  1 
ATOM 252  C C   ? VAL A 1  33 ?  -3.804   1.356   7.497 1.000 98.750 ? 33  VAL A C   1 
ATOM 253  C CB  ? VAL A 1  33 ?  -6.140   0.472   7.167 1.000 98.750 ? 33  VAL A CB  1 
ATOM 254  O O   ? VAL A 1  33 ?  -3.823   2.528   7.880 1.000 98.750 ? 33  VAL A O   1 
ATOM 255  C CG1 ? VAL A 1  33 ?  -5.828   0.410   5.673 1.000 98.750 ? 33  VAL A CG1 1 
ATOM 256  C CG2 ? VAL A 1  33 ?  -7.124  -0.630   7.557 1.000 98.750 ? 33  VAL A CG2 1 
ATOM 257  N N   ? VAL A 1  34 ?  -2.862   0.837   6.692 1.000 98.680 ? 34  VAL A N   1 
ATOM 258  C CA  ? VAL A 1  34 ?  -1.907   1.692   5.996 1.000 98.680 ? 34  VAL A CA  1 
ATOM 259  C C   ? VAL A 1  34 ?  -2.345   1.881   4.545 1.000 98.680 ? 34  VAL A C   1 
ATOM 260  C CB  ? VAL A 1  34 ?  -0.477   1.109   6.049 1.000 98.680 ? 34  VAL A CB  1 
ATOM 261  O O   ? VAL A 1  34 ?  -2.733   0.920   3.877 1.000 98.680 ? 34  VAL A O   1 
ATOM 262  C CG1 ? VAL A 1  34 ?   0.459   1.886   5.125 1.000 98.680 ? 34  VAL A CG1 1 
ATOM 263  C CG2 ? VAL A 1  34 ?   0.050   1.121   7.483 1.000 98.680 ? 34  VAL A CG2 1 
ATOM 264  N N   ? SER A 1  35 ?  -2.297   3.153   4.014 1.000 98.580 ? 35  SER A N   1 
ATOM 265  C CA  ? SER A 1  35 ?  -2.655   3.491   2.640 1.000 98.580 ? 35  SER A CA  1 
ATOM 266  C C   ? SER A 1  35 ?  -1.851   4.685   2.137 1.000 98.580 ? 35  SER A C   1 
ATOM 267  C CB  ? SER A 1  35 ?  -4.151   3.793   2.535 1.000 98.580 ? 35  SER A CB  1 
ATOM 268  O O   ? SER A 1  35 ?  -0.938   5.156   2.818 1.000 98.580 ? 35  SER A O   1 
ATOM 269  O OG  ? SER A 1  35 ?  -4.559   3.848   1.179 1.000 98.580 ? 35  SER A OG  1 
ATOM 270  N N   ? ALA A 1  36 ?  -2.092   5.055   0.937 1.000 98.430 ? 36  ALA A N   1 
ATOM 271  C CA  ? ALA A 1  36 ?  -1.412   6.212   0.359 1.000 98.430 ? 36  ALA A CA  1 
ATOM 272  C C   ? ALA A 1  36 ?  -2.070   7.514   0.807 1.000 98.430 ? 36  ALA A C   1 
ATOM 273  C CB  ? ALA A 1  36 ?  -1.406   6.119  -1.165 1.000 98.430 ? 36  ALA A CB  1 
ATOM 274  O O   ? ALA A 1  36 ?  -3.298   7.613   0.852 1.000 98.430 ? 36  ALA A O   1 
ATOM 275  N N   ? ALA A 1  37 ?  -1.263   8.503   1.110 1.000 98.330 ? 37  ALA A N   1 
ATOM 276  C CA  ? ALA A 1  37 ?  -1.748   9.809   1.549 1.000 98.330 ? 37  ALA A CA  1 
ATOM 277  C C   ? ALA A 1  37 ?  -2.561  10.489   0.451 1.000 98.330 ? 37  ALA A C   1 
ATOM 278  C CB  ? ALA A 1  37 ?  -0.580  10.697   1.969 1.000 98.330 ? 37  ALA A CB  1 
ATOM 279  O O   ? ALA A 1  37 ?  -3.500  11.236   0.737 1.000 98.330 ? 37  ALA A O   1 
ATOM 280  N N   ? HIS A 1  38 ?  -2.217  10.269  -0.771 1.000 97.350 ? 38  HIS A N   1 
ATOM 281  C CA  ? HIS A 1  38 ?  -2.904  10.916  -1.883 1.000 97.350 ? 38  HIS A CA  1 
ATOM 282  C C   ? HIS A 1  38 ?  -4.299  10.333  -2.082 1.000 97.350 ? 38  HIS A C   1 
ATOM 283  C CB  ? HIS A 1  38 ?  -2.089  10.777  -3.170 1.000 97.350 ? 38  HIS A CB  1 
ATOM 284  O O   ? HIS A 1  38 ?  -5.095  10.869  -2.857 1.000 97.350 ? 38  HIS A O   1 
ATOM 285  C CG  ? HIS A 1  38 ?  -2.161   9.414  -3.782 1.000 97.350 ? 38  HIS A CG  1 
ATOM 286  C CD2 ? HIS A 1  38 ?  -3.061   8.868  -4.632 1.000 97.350 ? 38  HIS A CD2 1 
ATOM 287  N ND1 ? HIS A 1  38 ?  -1.223   8.435  -3.531 1.000 97.350 ? 38  HIS A ND1 1 
ATOM 288  C CE1 ? HIS A 1  38 ?  -1.545   7.343  -4.203 1.000 97.350 ? 38  HIS A CE1 1 
ATOM 289  N NE2 ? HIS A 1  38 ?  -2.657   7.579  -4.880 1.000 97.350 ? 38  HIS A NE2 1 
ATOM 290  N N   ? CYS A 1  39 ?  -4.671   9.297  -1.316 1.000 97.230 ? 39  CYS A N   1 
ATOM 291  C CA  ? CYS A 1  39 ?  -5.989   8.673  -1.362 1.000 97.230 ? 39  CYS A CA  1 
ATOM 292  C C   ? CYS A 1  39 ?  -6.928   9.305  -0.341 1.000 97.230 ? 39  CYS A C   1 
ATOM 293  C CB  ? CYS A 1  39 ?  -5.879   7.170  -1.105 1.000 97.230 ? 39  CYS A CB  1 
ATOM 294  O O   ? CYS A 1  39 ?  -8.054   8.840  -0.156 1.000 97.230 ? 39  CYS A O   1 
ATOM 295  S SG  ? CYS A 1  39 ?  -5.144   6.250  -2.474 1.000 97.230 ? 39  CYS A SG  1 
ATOM 296  N N   ? TYR A 1  40 ?  -6.606  10.363   0.297 1.000 97.430 ? 40  TYR A N   1 
ATOM 297  C CA  ? TYR A 1  40 ?  -7.315  10.949   1.429 1.000 97.430 ? 40  TYR A CA  1 
ATOM 298  C C   ? TYR A 1  40 ?  -8.726  11.364   1.032 1.000 97.430 ? 40  TYR A C   1 
ATOM 299  C CB  ? TYR A 1  40 ?  -6.549  12.157   1.977 1.000 97.430 ? 40  TYR A CB  1 
ATOM 300  O O   ? TYR A 1  40 ?  -8.926  11.986  -0.014 1.000 97.430 ? 40  TYR A O   1 
ATOM 301  C CG  ? TYR A 1  40 ?  -7.304  12.926   3.034 1.000 97.430 ? 40  TYR A CG  1 
ATOM 302  C CD1 ? TYR A 1  40 ?  -8.089  14.026   2.696 1.000 97.430 ? 40  TYR A CD1 1 
ATOM 303  C CD2 ? TYR A 1  40 ?  -7.234  12.555   4.372 1.000 97.430 ? 40  TYR A CD2 1 
ATOM 304  C CE1 ? TYR A 1  40 ?  -8.785  14.738   3.667 1.000 97.430 ? 40  TYR A CE1 1 
ATOM 305  C CE2 ? TYR A 1  40 ?  -7.925  13.260   5.352 1.000 97.430 ? 40  TYR A CE2 1 
ATOM 306  O OH  ? TYR A 1  40 ?  -9.384  15.050   5.955 1.000 97.430 ? 40  TYR A OH  1 
ATOM 307  C CZ  ? TYR A 1  40 ?  -8.698  14.348   4.990 1.000 97.430 ? 40  TYR A CZ  1 
ATOM 308  N N   ? GLN A 1  41 ?  -9.639  10.944   1.892 1.000 96.550 ? 41  GLN A N   1 
ATOM 309  C CA  ? GLN A 1  41 ? -11.024  11.397   1.967 1.000 96.550 ? 41  GLN A CA  1 
ATOM 310  C C   ? GLN A 1  41 ? -11.437  11.664   3.412 1.000 96.550 ? 41  GLN A C   1 
ATOM 311  C CB  ? GLN A 1  41 ? -11.961  10.369   1.334 1.000 96.550 ? 41  GLN A CB  1 
ATOM 312  O O   ? GLN A 1  41 ? -10.957  11.001   4.333 1.000 96.550 ? 41  GLN A O   1 
ATOM 313  C CG  ? GLN A 1  41 ? -11.691  10.117  -0.144 1.000 96.550 ? 41  GLN A CG  1 
ATOM 314  C CD  ? GLN A 1  41 ? -12.043  11.308  -1.016 1.000 96.550 ? 41  GLN A CD  1 
ATOM 315  N NE2 ? GLN A 1  41 ? -11.523  11.321  -2.239 1.000 96.550 ? 41  GLN A NE2 1 
ATOM 316  O OE1 ? GLN A 1  41 ? -12.777  12.207  -0.594 1.000 96.550 ? 41  GLN A OE1 1 
ATOM 317  N N   ? SER A 1  42 ? -12.330  12.749   3.651 1.000 93.460 ? 42  SER A N   1 
ATOM 318  C CA  ? SER A 1  42 ? -12.714  13.171   4.994 1.000 93.460 ? 42  SER A CA  1 
ATOM 319  C C   ? SER A 1  42 ? -13.429  12.051   5.742 1.000 93.460 ? 42  SER A C   1 
ATOM 320  C CB  ? SER A 1  42 ? -13.611  14.408   4.931 1.000 93.460 ? 42  SER A CB  1 
ATOM 321  O O   ? SER A 1  42 ? -13.346  11.965   6.969 1.000 93.460 ? 42  SER A O   1 
ATOM 322  O OG  ? SER A 1  42 ? -14.783  14.141   4.181 1.000 93.460 ? 42  SER A OG  1 
ATOM 323  N N   ? LYS A 1  43 ? -14.138  11.165   5.057 1.000 93.310 ? 43  LYS A N   1 
ATOM 324  C CA  ? LYS A 1  43 ? -14.816   9.976   5.565 1.000 93.310 ? 43  LYS A CA  1 
ATOM 325  C C   ? LYS A 1  43 ? -14.771   8.841   4.546 1.000 93.310 ? 43  LYS A C   1 
ATOM 326  C CB  ? LYS A 1  43 ? -16.266  10.298   5.927 1.000 93.310 ? 43  LYS A CB  1 
ATOM 327  O O   ? LYS A 1  43 ? -14.954   9.067   3.348 1.000 93.310 ? 43  LYS A O   1 
ATOM 328  C CG  ? LYS A 1  43 ? -16.413  11.227   7.124 1.000 93.310 ? 43  LYS A CG  1 
ATOM 329  C CD  ? LYS A 1  43 ? -17.869  11.361   7.551 1.000 93.310 ? 43  LYS A CD  1 
ATOM 330  C CE  ? LYS A 1  43 ? -18.017  12.289   8.750 1.000 93.310 ? 43  LYS A CE  1 
ATOM 331  N NZ  ? LYS A 1  43 ? -19.432  12.361   9.223 1.000 93.310 ? 43  LYS A NZ  1 
ATOM 332  N N   ? MET A 1  44 ? -14.496   7.631   5.029 1.000 96.050 ? 44  MET A N   1 
ATOM 333  C CA  ? MET A 1  44 ? -14.513   6.487   4.123 1.000 96.050 ? 44  MET A CA  1 
ATOM 334  C C   ? MET A 1  44 ? -14.853   5.203   4.873 1.000 96.050 ? 44  MET A C   1 
ATOM 335  C CB  ? MET A 1  44 ? -13.163   6.338   3.418 1.000 96.050 ? 44  MET A CB  1 
ATOM 336  O O   ? MET A 1  44 ? -14.587   5.090   6.071 1.000 96.050 ? 44  MET A O   1 
ATOM 337  C CG  ? MET A 1  44 ? -12.014   6.007   4.357 1.000 96.050 ? 44  MET A CG  1 
ATOM 338  S SD  ? MET A 1  44 ? -10.378   6.124   3.535 1.000 96.050 ? 44  MET A SD  1 
ATOM 339  C CE  ? MET A 1  44 ? -10.244   7.924   3.344 1.000 96.050 ? 44  MET A CE  1 
ATOM 340  N N   ? GLU A 1  45 ? -15.571   4.280   4.217 1.000 97.600 ? 45  GLU A N   1 
ATOM 341  C CA  ? GLU A 1  45 ? -15.825   2.915   4.667 1.000 97.600 ? 45  GLU A CA  1 
ATOM 342  C C   ? GLU A 1  45 ? -14.717   1.969   4.213 1.000 97.600 ? 45  GLU A C   1 
ATOM 343  C CB  ? GLU A 1  45 ? -17.180   2.423   4.152 1.000 97.600 ? 45  GLU A CB  1 
ATOM 344  O O   ? GLU A 1  45 ? -14.316   1.988   3.047 1.000 97.600 ? 45  GLU A O   1 
ATOM 345  C CG  ? GLU A 1  45 ? -17.546   1.024   4.626 1.000 97.600 ? 45  GLU A CG  1 
ATOM 346  C CD  ? GLU A 1  45 ? -18.843   0.506   4.023 1.000 97.600 ? 45  GLU A CD  1 
ATOM 347  O OE1 ? GLU A 1  45 ? -18.834   0.071   2.849 1.000 97.600 ? 45  GLU A OE1 1 
ATOM 348  O OE2 ? GLU A 1  45 ? -19.875   0.537   4.729 1.000 97.600 ? 45  GLU A OE2 1 
ATOM 349  N N   ? LEU A 1  46 ? -14.179   1.232   5.214 1.000 97.750 ? 46  LEU A N   1 
ATOM 350  C CA  ? LEU A 1  46 ? -13.185   0.209   4.906 1.000 97.750 ? 46  LEU A CA  1 
ATOM 351  C C   ? LEU A 1  46 ? -13.841  -1.160   4.759 1.000 97.750 ? 46  LEU A C   1 
ATOM 352  C CB  ? LEU A 1  46 ? -12.111   0.159   5.996 1.000 97.750 ? 46  LEU A CB  1 
ATOM 353  O O   ? LEU A 1  46 ? -14.590  -1.592   5.639 1.000 97.750 ? 46  LEU A O   1 
ATOM 354  C CG  ? LEU A 1  46 ? -11.286   1.432   6.193 1.000 97.750 ? 46  LEU A CG  1 
ATOM 355  C CD1 ? LEU A 1  46 ? -11.943   2.335   7.231 1.000 97.750 ? 46  LEU A CD1 1 
ATOM 356  C CD2 ? LEU A 1  46 ?  -9.859   1.085   6.605 1.000 97.750 ? 46  LEU A CD2 1 
ATOM 357  N N   ? ARG A 1  47 ? -13.707  -1.703   3.559 1.000 96.720 ? 47  ARG A N   1 
ATOM 358  C CA  ? ARG A 1  47 ? -14.196  -3.058   3.321 1.000 96.720 ? 47  ARG A CA  1 
ATOM 359  C C   ? ARG A 1  47 ? -13.061  -4.073   3.410 1.000 96.720 ? 47  ARG A C   1 
ATOM 360  C CB  ? ARG A 1  47 ? -14.877  -3.151   1.954 1.000 96.720 ? 47  ARG A CB  1 
ATOM 361  O O   ? ARG A 1  47 ? -12.110  -4.019   2.628 1.000 96.720 ? 47  ARG A O   1 
ATOM 362  C CG  ? ARG A 1  47 ? -16.014  -2.161   1.764 1.000 96.720 ? 47  ARG A CG  1 
ATOM 363  C CD  ? ARG A 1  47 ? -16.736  -2.378   0.441 1.000 96.720 ? 47  ARG A CD  1 
ATOM 364  N NE  ? ARG A 1  47 ? -17.772  -1.373   0.220 1.000 96.720 ? 47  ARG A NE  1 
ATOM 365  N NH1 ? ARG A 1  47 ? -18.669  -2.408  -1.640 1.000 96.720 ? 47  ARG A NH1 1 
ATOM 366  N NH2 ? ARG A 1  47 ? -19.566  -0.443  -0.871 1.000 96.720 ? 47  ARG A NH2 1 
ATOM 367  C CZ  ? ARG A 1  47 ? -18.667  -1.411  -0.763 1.000 96.720 ? 47  ARG A CZ  1 
ATOM 368  N N   ? ILE A 1  48 ? -13.095  -4.931   4.406 1.000 95.890 ? 48  ILE A N   1 
ATOM 369  C CA  ? ILE A 1  48 ? -12.054  -5.911   4.695 1.000 95.890 ? 48  ILE A CA  1 
ATOM 370  C C   ? ILE A 1  48 ? -12.611  -7.322   4.521 1.000 95.890 ? 48  ILE A C   1 
ATOM 371  C CB  ? ILE A 1  48 ? -11.487  -5.731   6.121 1.000 95.890 ? 48  ILE A CB  1 
ATOM 372  O O   ? ILE A 1  48 ? -13.802  -7.557   4.741 1.000 95.890 ? 48  ILE A O   1 
ATOM 373  C CG1 ? ILE A 1  48 ? -11.150  -4.257   6.379 1.000 95.890 ? 48  ILE A CG1 1 
ATOM 374  C CG2 ? ILE A 1  48 ? -10.257  -6.619   6.330 1.000 95.890 ? 48  ILE A CG2 1 
ATOM 375  C CD1 ? ILE A 1  48 ? -10.796  -3.948   7.827 1.000 95.890 ? 48  ILE A CD1 1 
ATOM 376  N N   ? GLY A 1  49 ? -11.717  -8.181   3.945 1.000 93.860 ? 49  GLY A N   1 
ATOM 377  C CA  ? GLY A 1  49 ? -12.156  -9.552   3.738 1.000 93.860 ? 49  GLY A CA  1 
ATOM 378  C C   ? GLY A 1  49 ? -12.846  -9.762   2.403 1.000 93.860 ? 49  GLY A C   1 
ATOM 379  O O   ? GLY A 1  49 ? -13.519 -10.774   2.199 1.000 93.860 ? 49  GLY A O   1 
ATOM 380  N N   ? GLU A 1  50 ? -12.678  -8.682   1.505 1.000 91.840 ? 50  GLU A N   1 
ATOM 381  C CA  ? GLU A 1  50 ? -13.266  -8.740   0.170 1.000 91.840 ? 50  GLU A CA  1 
ATOM 382  C C   ? GLU A 1  50 ? -12.362  -9.497  -0.799 1.000 91.840 ? 50  GLU A C   1 
ATOM 383  C CB  ? GLU A 1  50 ? -13.541  -7.330  -0.359 1.000 91.840 ? 50  GLU A CB  1 
ATOM 384  O O   ? GLU A 1  50 ? -11.150  -9.274  -0.828 1.000 91.840 ? 50  GLU A O   1 
ATOM 385  C CG  ? GLU A 1  50 ? -14.617  -6.582   0.415 1.000 91.840 ? 50  GLU A CG  1 
ATOM 386  C CD  ? GLU A 1  50 ? -16.028  -7.022   0.058 1.000 91.840 ? 50  GLU A CD  1 
ATOM 387  O OE1 ? GLU A 1  50 ? -16.985  -6.620   0.758 1.000 91.840 ? 50  GLU A OE1 1 
ATOM 388  O OE2 ? GLU A 1  50 ? -16.178  -7.775  -0.930 1.000 91.840 ? 50  GLU A OE2 1 
ATOM 389  N N   ? ASN A 1  51 ? -12.908 -10.444  -1.555 1.000 90.580 ? 51  ASN A N   1 
ATOM 390  C CA  ? ASN A 1  51 ? -12.245 -11.066  -2.696 1.000 90.580 ? 51  ASN A CA  1 
ATOM 391  C C   ? ASN A 1  51 ? -12.892 -10.652  -4.015 1.000 90.580 ? 51  ASN A C   1 
ATOM 392  C CB  ? ASN A 1  51 ? -12.253 -12.590  -2.557 1.000 90.580 ? 51  ASN A CB  1 
ATOM 393  O O   ? ASN A 1  51 ? -12.213 -10.547  -5.038 1.000 90.580 ? 51  ASN A O   1 
ATOM 394  C CG  ? ASN A 1  51 ? -11.381 -13.276  -3.590 1.000 90.580 ? 51  ASN A CG  1 
ATOM 395  N ND2 ? ASN A 1  51 ? -11.959 -14.222  -4.320 1.000 90.580 ? 51  ASN A ND2 1 
ATOM 396  O OD1 ? ASN A 1  51 ? -10.197 -12.958  -3.730 1.000 90.580 ? 51  ASN A OD1 1 
ATOM 397  N N   ? ASN A 1  52 ? -14.191 -10.556  -3.957 1.000 91.230 ? 52  ASN A N   1 
ATOM 398  C CA  ? ASN A 1  52 ? -15.028  -9.985  -5.007 1.000 91.230 ? 52  ASN A CA  1 
ATOM 399  C C   ? ASN A 1  52 ? -15.786  -8.755  -4.514 1.000 91.230 ? 52  ASN A C   1 
ATOM 400  C CB  ? ASN A 1  52 ? -16.007 -11.032  -5.542 1.000 91.230 ? 52  ASN A CB  1 
ATOM 401  O O   ? ASN A 1  52 ? -16.729  -8.875  -3.730 1.000 91.230 ? 52  ASN A O   1 
ATOM 402  C CG  ? ASN A 1  52 ? -16.757 -10.556  -6.770 1.000 91.230 ? 52  ASN A CG  1 
ATOM 403  N ND2 ? ASN A 1  52 ? -17.140 -11.492  -7.631 1.000 91.230 ? 52  ASN A ND2 1 
ATOM 404  O OD1 ? ASN A 1  52 ? -16.991  -9.357  -6.945 1.000 91.230 ? 52  ASN A OD1 1 
ATOM 405  N N   ? ILE A 1  53 ? -15.403  -7.588  -5.075 1.000 89.680 ? 53  ILE A N   1 
ATOM 406  C CA  ? ILE A 1  53 ? -15.879  -6.333  -4.504 1.000 89.680 ? 53  ILE A CA  1 
ATOM 407  C C   ? ILE A 1  53 ? -17.319  -6.080  -4.943 1.000 89.680 ? 53  ILE A C   1 
ATOM 408  C CB  ? ILE A 1  53 ? -14.977  -5.147  -4.915 1.000 89.680 ? 53  ILE A CB  1 
ATOM 409  O O   ? ILE A 1  53 ? -18.020  -5.256  -4.350 1.000 89.680 ? 53  ILE A O   1 
ATOM 410  C CG1 ? ILE A 1  53 ? -15.204  -3.955  -3.979 1.000 89.680 ? 53  ILE A CG1 1 
ATOM 411  C CG2 ? ILE A 1  53 ? -15.233  -4.755  -6.374 1.000 89.680 ? 53  ILE A CG2 1 
ATOM 412  C CD1 ? ILE A 1  53 ? -14.135  -2.875  -4.082 1.000 89.680 ? 53  ILE A CD1 1 
ATOM 413  N N   ? GLU A 1  54 ? -17.926  -6.889  -5.762 1.000 87.450 ? 54  GLU A N   1 
ATOM 414  C CA  ? GLU A 1  54 ? -19.287  -6.721  -6.263 1.000 87.450 ? 54  GLU A CA  1 
ATOM 415  C C   ? GLU A 1  54 ? -20.260  -7.646  -5.537 1.000 87.450 ? 54  GLU A C   1 
ATOM 416  C CB  ? GLU A 1  54 ? -19.341  -6.979  -7.771 1.000 87.450 ? 54  GLU A CB  1 
ATOM 417  O O   ? GLU A 1  54 ? -21.472  -7.426  -5.566 1.000 87.450 ? 54  GLU A O   1 
ATOM 418  C CG  ? GLU A 1  54 ? -18.704  -5.878  -8.606 1.000 87.450 ? 54  GLU A CG  1 
ATOM 419  C CD  ? GLU A 1  54 ? -19.486  -4.574  -8.576 1.000 87.450 ? 54  GLU A CD  1 
ATOM 420  O OE1 ? GLU A 1  54 ? -18.859  -3.490  -8.566 1.000 87.450 ? 54  GLU A OE1 1 
ATOM 421  O OE2 ? GLU A 1  54 ? -20.736  -4.636  -8.562 1.000 87.450 ? 54  GLU A OE2 1 
ATOM 422  N N   ? LEU A 1  55 ? -19.649  -8.712  -4.856 1.000 89.760 ? 55  LEU A N   1 
ATOM 423  C CA  ? LEU A 1  55 ? -20.504  -9.708  -4.219 1.000 89.760 ? 55  LEU A CA  1 
ATOM 424  C C   ? LEU A 1  55 ? -20.274  -9.738  -2.712 1.000 89.760 ? 55  LEU A C   1 
ATOM 425  C CB  ? LEU A 1  55 ? -20.246 -11.095  -4.813 1.000 89.760 ? 55  LEU A CB  1 
ATOM 426  O O   ? LEU A 1  55 ? -19.145  -9.562  -2.248 1.000 89.760 ? 55  LEU A O   1 
ATOM 427  C CG  ? LEU A 1  55 ? -20.546 -11.260  -6.304 1.000 89.760 ? 55  LEU A CG  1 
ATOM 428  C CD1 ? LEU A 1  55 ? -20.112 -12.642  -6.782 1.000 89.760 ? 55  LEU A CD1 1 
ATOM 429  C CD2 ? LEU A 1  55 ? -22.028 -11.034  -6.580 1.000 89.760 ? 55  LEU A CD2 1 
ATOM 430  N N   ? LEU A 1  56 ? -21.388  -9.886  -1.907 1.000 89.680 ? 56  LEU A N   1 
ATOM 431  C CA  ? LEU A 1  56 ? -21.283 -10.209  -0.488 1.000 89.680 ? 56  LEU A CA  1 
ATOM 432  C C   ? LEU A 1  56 ? -21.049 -11.703  -0.287 1.000 89.680 ? 56  LEU A C   1 
ATOM 433  C CB  ? LEU A 1  56 ? -22.548  -9.774   0.256 1.000 89.680 ? 56  LEU A CB  1 
ATOM 434  O O   ? LEU A 1  56 ? -21.953 -12.512  -0.507 1.000 89.680 ? 56  LEU A O   1 
ATOM 435  C CG  ? LEU A 1  56 ? -22.819  -8.270   0.310 1.000 89.680 ? 56  LEU A CG  1 
ATOM 436  C CD1 ? LEU A 1  56 ? -24.136  -7.994   1.027 1.000 89.680 ? 56  LEU A CD1 1 
ATOM 437  C CD2 ? LEU A 1  56 ? -21.668  -7.543   0.996 1.000 89.680 ? 56  LEU A CD2 1 
ATOM 438  N N   ? GLU A 1  57 ? -19.817 -11.999   0.096 1.000 88.220 ? 57  GLU A N   1 
ATOM 439  C CA  ? GLU A 1  57 ? -19.394 -13.395   0.146 1.000 88.220 ? 57  GLU A CA  1 
ATOM 440  C C   ? GLU A 1  57 ? -19.516 -13.959   1.558 1.000 88.220 ? 57  GLU A C   1 
ATOM 441  C CB  ? GLU A 1  57 ? -17.955 -13.540  -0.356 1.000 88.220 ? 57  GLU A CB  1 
ATOM 442  O O   ? GLU A 1  57 ? -19.302 -15.153   1.777 1.000 88.220 ? 57  GLU A O   1 
ATOM 443  C CG  ? GLU A 1  57 ? -17.768 -13.138  -1.812 1.000 88.220 ? 57  GLU A CG  1 
ATOM 444  C CD  ? GLU A 1  57 ? -16.310 -13.104  -2.242 1.000 88.220 ? 57  GLU A CD  1 
ATOM 445  O OE1 ? GLU A 1  57 ? -15.922 -13.892  -3.134 1.000 88.220 ? 57  GLU A OE1 1 
ATOM 446  O OE2 ? GLU A 1  57 ? -15.550 -12.283  -1.682 1.000 88.220 ? 57  GLU A OE2 1 
ATOM 447  N N   ? GLY A 1  58 ? -19.912 -13.026   2.519 1.000 90.120 ? 58  GLY A N   1 
ATOM 448  C CA  ? GLY A 1  58 ? -20.137 -13.491   3.879 1.000 90.120 ? 58  GLY A CA  1 
ATOM 449  C C   ? GLY A 1  58 ? -18.925 -13.322   4.775 1.000 90.120 ? 58  GLY A C   1 
ATOM 450  O O   ? GLY A 1  58 ? -19.018 -13.493   5.992 1.000 90.120 ? 58  GLY A O   1 
ATOM 451  N N   ? THR A 1  59 ? -17.766 -12.993   4.258 1.000 88.310 ? 59  THR A N   1 
ATOM 452  C CA  ? THR A 1  59 ? -16.514 -12.839   4.991 1.000 88.310 ? 59  THR A CA  1 
ATOM 453  C C   ? THR A 1  59 ? -16.160 -11.364   5.153 1.000 88.310 ? 59  THR A C   1 
ATOM 454  C CB  ? THR A 1  59 ? -15.359 -13.572   4.283 1.000 88.310 ? 59  THR A CB  1 
ATOM 455  O O   ? THR A 1  59 ? -15.217 -11.021   5.870 1.000 88.310 ? 59  THR A O   1 
ATOM 456  C CG2 ? THR A 1  59 ? -15.604 -15.077   4.246 1.000 88.310 ? 59  THR A CG2 1 
ATOM 457  O OG1 ? THR A 1  59 ? -15.242 -13.085   2.941 1.000 88.310 ? 59  THR A OG1 1 
ATOM 458  N N   ? GLU A 1  60 ? -16.925 -10.430   4.576 1.000 92.990 ? 60  GLU A N   1 
ATOM 459  C CA  ? GLU A 1  60 ? -16.630  -9.002   4.491 1.000 92.990 ? 60  GLU A CA  1 
ATOM 460  C C   ? GLU A 1  60 ? -16.997  -8.285   5.787 1.000 92.990 ? 60  GLU A C   1 
ATOM 461  C CB  ? GLU A 1  60 ? -17.373  -8.370   3.311 1.000 92.990 ? 60  GLU A CB  1 
ATOM 462  O O   ? GLU A 1  60 ? -17.996  -8.620   6.427 1.000 92.990 ? 60  GLU A O   1 
ATOM 463  C CG  ? GLU A 1  60 ? -16.986  -8.949   1.958 1.000 92.990 ? 60  GLU A CG  1 
ATOM 464  C CD  ? GLU A 1  60 ? -17.802 -10.174   1.575 1.000 92.990 ? 60  GLU A CD  1 
ATOM 465  O OE1 ? GLU A 1  60 ? -17.673 -10.653   0.426 1.000 92.990 ? 60  GLU A OE1 1 
ATOM 466  O OE2 ? GLU A 1  60 ? -18.576 -10.658   2.431 1.000 92.990 ? 60  GLU A OE2 1 
ATOM 467  N N   ? GLN A 1  61 ? -16.168  -7.412   6.177 1.000 96.340 ? 61  GLN A N   1 
ATOM 468  C CA  ? GLN A 1  61 ? -16.406  -6.445   7.244 1.000 96.340 ? 61  GLN A CA  1 
ATOM 469  C C   ? GLN A 1  61 ? -16.438  -5.021   6.698 1.000 96.340 ? 61  GLN A C   1 
ATOM 470  C CB  ? GLN A 1  61 ? -15.335  -6.567   8.329 1.000 96.340 ? 61  GLN A CB  1 
ATOM 471  O O   ? GLN A 1  61 ? -15.548  -4.618   5.945 1.000 96.340 ? 61  GLN A O   1 
ATOM 472  C CG  ? GLN A 1  61 ? -15.211  -7.967   8.916 1.000 96.340 ? 61  GLN A CG  1 
ATOM 473  C CD  ? GLN A 1  61 ? -14.118  -8.070   9.963 1.000 96.340 ? 61  GLN A CD  1 
ATOM 474  N NE2 ? GLN A 1  61 ? -13.301  -9.113   9.867 1.000 96.340 ? 61  GLN A NE2 1 
ATOM 475  O OE1 ? GLN A 1  61 ? -14.008  -7.218  10.851 1.000 96.340 ? 61  GLN A OE1 1 
ATOM 476  N N   ? PHE A 1  62 ? -17.506  -4.336   6.981 1.000 97.050 ? 62  PHE A N   1 
ATOM 477  C CA  ? PHE A 1  62 ? -17.635  -2.930   6.616 1.000 97.050 ? 62  PHE A CA  1 
ATOM 478  C C   ? PHE A 1  62 ? -17.456  -2.035   7.837 1.000 97.050 ? 62  PHE A C   1 
ATOM 479  C CB  ? PHE A 1  62 ? -18.996  -2.664   5.965 1.000 97.050 ? 62  PHE A CB  1 
ATOM 480  O O   ? PHE A 1  62 ? -18.288  -2.045   8.747 1.000 97.050 ? 62  PHE A O   1 
ATOM 481  C CG  ? PHE A 1  62 ? -19.273  -3.528   4.765 1.000 97.050 ? 62  PHE A CG  1 
ATOM 482  C CD1 ? PHE A 1  62 ? -18.975  -3.079   3.484 1.000 97.050 ? 62  PHE A CD1 1 
ATOM 483  C CD2 ? PHE A 1  62 ? -19.832  -4.790   4.917 1.000 97.050 ? 62  PHE A CD2 1 
ATOM 484  C CE1 ? PHE A 1  62 ? -19.230  -3.877   2.371 1.000 97.050 ? 62  PHE A CE1 1 
ATOM 485  C CE2 ? PHE A 1  62 ? -20.091  -5.593   3.809 1.000 97.050 ? 62  PHE A CE2 1 
ATOM 486  C CZ  ? PHE A 1  62 ? -19.790  -5.134   2.537 1.000 97.050 ? 62  PHE A CZ  1 
ATOM 487  N N   ? ILE A 1  63 ? -16.343  -1.358   7.879 1.000 98.070 ? 63  ILE A N   1 
ATOM 488  C CA  ? ILE A 1  63 ? -15.964  -0.571   9.048 1.000 98.070 ? 63  ILE A CA  1 
ATOM 489  C C   ? ILE A 1  63 ? -15.680   0.870   8.630 1.000 98.070 ? 63  ILE A C   1 
ATOM 490  C CB  ? ILE A 1  63 ? -14.733  -1.175   9.760 1.000 98.070 ? 63  ILE A CB  1 
ATOM 491  O O   ? ILE A 1  63 ? -14.936   1.111   7.676 1.000 98.070 ? 63  ILE A O   1 
ATOM 492  C CG1 ? ILE A 1  63 ? -14.991  -2.642  10.121 1.000 98.070 ? 63  ILE A CG1 1 
ATOM 493  C CG2 ? ILE A 1  63 ? -14.377  -0.359  11.007 1.000 98.070 ? 63  ILE A CG2 1 
ATOM 494  C CD1 ? ILE A 1  63 ? -13.768  -3.370  10.663 1.000 98.070 ? 63  ILE A CD1 1 
ATOM 495  N N   ? GLN A 1  64 ? -16.304   1.873   9.364 1.000 98.140 ? 64  GLN A N   1 
ATOM 496  C CA  ? GLN A 1  64 ? -16.022   3.278   9.090 1.000 98.140 ? 64  GLN A CA  1 
ATOM 497  C C   ? GLN A 1  64 ? -14.671   3.691   9.666 1.000 98.140 ? 64  GLN A C   1 
ATOM 498  C CB  ? GLN A 1  64 ? -17.129   4.168   9.657 1.000 98.140 ? 64  GLN A CB  1 
ATOM 499  O O   ? GLN A 1  64 ? -14.194   3.094  10.633 1.000 98.140 ? 64  GLN A O   1 
ATOM 500  C CG  ? GLN A 1  64 ? -18.500   3.911   9.046 1.000 98.140 ? 64  GLN A CG  1 
ATOM 501  C CD  ? GLN A 1  64 ? -18.555   4.247   7.567 1.000 98.140 ? 64  GLN A CD  1 
ATOM 502  N NE2 ? GLN A 1  64 ? -19.298   3.452   6.805 1.000 98.140 ? 64  GLN A NE2 1 
ATOM 503  O OE1 ? GLN A 1  64 ? -17.936   5.215   7.114 1.000 98.140 ? 64  GLN A OE1 1 
ATOM 504  N N   ? SER A 1  65 ? -14.101   4.745   8.974 1.000 97.840 ? 65  SER A N   1 
ATOM 505  C CA  ? SER A 1  65 ? -12.893   5.336   9.541 1.000 97.840 ? 65  SER A CA  1 
ATOM 506  C C   ? SER A 1  65 ? -13.218   6.209  10.748 1.000 97.840 ? 65  SER A C   1 
ATOM 507  C CB  ? SER A 1  65 ? -12.155   6.162   8.487 1.000 97.840 ? 65  SER A CB  1 
ATOM 508  O O   ? SER A 1  65 ? -14.183   6.977  10.723 1.000 97.840 ? 65  SER A O   1 
ATOM 509  O OG  ? SER A 1  65 ? -12.967   7.228   8.024 1.000 97.840 ? 65  SER A OG  1 
ATOM 510  N N   ? ALA A 1  66 ? -12.443   5.997  11.847 1.000 97.560 ? 66  ALA A N   1 
ATOM 511  C CA  ? ALA A 1  66 ? -12.565   6.878  13.006 1.000 97.560 ? 66  ALA A CA  1 
ATOM 512  C C   ? ALA A 1  66 ? -11.709   8.129  12.837 1.000 97.560 ? 66  ALA A C   1 
ATOM 513  C CB  ? ALA A 1  66 ? -12.174   6.136  14.282 1.000 97.560 ? 66  ALA A CB  1 
ATOM 514  O O   ? ALA A 1  66 ? -12.129   9.231  13.200 1.000 97.560 ? 66  ALA A O   1 
ATOM 515  N N   ? LYS A 1  67 ? -10.566   7.833  12.271 1.000 97.080 ? 67  LYS A N   1 
ATOM 516  C CA  ? LYS A 1  67 ?  -9.555   8.870  12.085 1.000 97.080 ? 67  LYS A CA  1 
ATOM 517  C C   ? LYS A 1  67 ?  -8.659   8.556  10.890 1.000 97.080 ? 67  LYS A C   1 
ATOM 518  C CB  ? LYS A 1  67 ?  -8.707   9.026  13.348 1.000 97.080 ? 67  LYS A CB  1 
ATOM 519  O O   ? LYS A 1  67 ?  -8.323   7.395  10.647 1.000 97.080 ? 67  LYS A O   1 
ATOM 520  C CG  ? LYS A 1  67 ?  -7.776  10.229  13.324 1.000 97.080 ? 67  LYS A CG  1 
ATOM 521  C CD  ? LYS A 1  67 ?  -7.036  10.390  14.646 1.000 97.080 ? 67  LYS A CD  1 
ATOM 522  C CE  ? LYS A 1  67 ?  -6.343  11.743  14.739 1.000 97.080 ? 67  LYS A CE  1 
ATOM 523  N NZ  ? LYS A 1  67 ?  -5.691  11.941  16.068 1.000 97.080 ? 67  LYS A NZ  1 
ATOM 524  N N   ? ILE A 1  68 ?  -8.316   9.607  10.105 1.000 98.210 ? 68  ILE A N   1 
ATOM 525  C CA  ? ILE A 1  68 ?  -7.390   9.463   8.986 1.000 98.210 ? 68  ILE A CA  1 
ATOM 526  C C   ? ILE A 1  68 ?  -6.218  10.425   9.160 1.000 98.210 ? 68  ILE A C   1 
ATOM 527  C CB  ? ILE A 1  68 ?  -8.095   9.714   7.634 1.000 98.210 ? 68  ILE A CB  1 
ATOM 528  O O   ? ILE A 1  68 ?  -6.412  11.638   9.267 1.000 98.210 ? 68  ILE A O   1 
ATOM 529  C CG1 ? ILE A 1  68 ?  -9.333   8.820   7.503 1.000 98.210 ? 68  ILE A CG1 1 
ATOM 530  C CG2 ? ILE A 1  68 ?  -7.127   9.484   6.470 1.000 98.210 ? 68  ILE A CG2 1 
ATOM 531  C CD1 ? ILE A 1  68 ? -10.256   9.206   6.355 1.000 98.210 ? 68  ILE A CD1 1 
ATOM 532  N N   ? ILE A 1  69 ?  -5.027   9.872   9.186 1.000 98.320 ? 69  ILE A N   1 
ATOM 533  C CA  ? ILE A 1  69 ?  -3.843  10.677   9.466 1.000 98.320 ? 69  ILE A CA  1 
ATOM 534  C C   ? ILE A 1  69 ?  -2.869  10.588   8.293 1.000 98.320 ? 69  ILE A C   1 
ATOM 535  C CB  ? ILE A 1  69 ?  -3.150  10.229  10.772 1.000 98.320 ? 69  ILE A CB  1 
ATOM 536  O O   ? ILE A 1  69 ?  -2.239   9.550   8.079 1.000 98.320 ? 69  ILE A O   1 
ATOM 537  C CG1 ? ILE A 1  69 ?  -4.150  10.231  11.934 1.000 98.320 ? 69  ILE A CG1 1 
ATOM 538  C CG2 ? ILE A 1  69 ?  -1.948  11.126  11.082 1.000 98.320 ? 69  ILE A CG2 1 
ATOM 539  C CD1 ? ILE A 1  69 ?  -3.635   9.551  13.195 1.000 98.320 ? 69  ILE A CD1 1 
ATOM 540  N N   ? ARG A 1  70 ?  -2.751  11.758   7.517 1.000 98.280 ? 70  ARG A N   1 
ATOM 541  C CA  ? ARG A 1  70 ?  -1.724  11.822   6.482 1.000 98.280 ? 70  ARG A CA  1 
ATOM 542  C C   ? ARG A 1  70 ?  -0.359  12.138   7.084 1.000 98.280 ? 70  ARG A C   1 
ATOM 543  C CB  ? ARG A 1  70 ?  -2.087  12.870   5.428 1.000 98.280 ? 70  ARG A CB  1 
ATOM 544  O O   ? ARG A 1  70 ?  -0.267  12.843   8.091 1.000 98.280 ? 70  ARG A O   1 
ATOM 545  C CG  ? ARG A 1  70 ?  -3.299  12.503   4.586 1.000 98.280 ? 70  ARG A CG  1 
ATOM 546  C CD  ? ARG A 1  70 ?  -3.517  13.493   3.450 1.000 98.280 ? 70  ARG A CD  1 
ATOM 547  N NE  ? ARG A 1  70 ?  -3.662  14.858   3.946 1.000 98.280 ? 70  ARG A NE  1 
ATOM 548  N NH1 ? ARG A 1  70 ?  -4.198  15.768   1.891 1.000 98.280 ? 70  ARG A NH1 1 
ATOM 549  N NH2 ? ARG A 1  70 ?  -4.088  17.107   3.748 1.000 98.280 ? 70  ARG A NH2 1 
ATOM 550  C CZ  ? ARG A 1  70 ?  -3.982  15.908   3.194 1.000 98.280 ? 70  ARG A CZ  1 
ATOM 551  N N   ? HIS A 1  71 ?   0.629  11.482   6.467 1.000 98.450 ? 71  HIS A N   1 
ATOM 552  C CA  ? HIS A 1  71 ?   1.956  11.893   6.910 1.000 98.450 ? 71  HIS A CA  1 
ATOM 553  C C   ? HIS A 1  71 ?   2.104  13.410   6.876 1.000 98.450 ? 71  HIS A C   1 
ATOM 554  C CB  ? HIS A 1  71 ?   3.036  11.241   6.045 1.000 98.450 ? 71  HIS A CB  1 
ATOM 555  O O   ? HIS A 1  71 ?   1.762  14.049   5.878 1.000 98.450 ? 71  HIS A O   1 
ATOM 556  C CG  ? HIS A 1  71 ?   4.402  11.288   6.652 1.000 98.450 ? 71  HIS A CG  1 
ATOM 557  C CD2 ? HIS A 1  71 ?   5.150  10.322   7.235 1.000 98.450 ? 71  HIS A CD2 1 
ATOM 558  N ND1 ? HIS A 1  71 ?   5.153  12.443   6.706 1.000 98.450 ? 71  HIS A ND1 1 
ATOM 559  C CE1 ? HIS A 1  71 ?   6.307  12.183   7.296 1.000 98.450 ? 71  HIS A CE1 1 
ATOM 560  N NE2 ? HIS A 1  71 ?   6.331  10.903   7.627 1.000 98.450 ? 71  HIS A NE2 1 
ATOM 561  N N   ? PRO A 1  72 ?   2.585  14.049   7.936 1.000 97.780 ? 72  PRO A N   1 
ATOM 562  C CA  ? PRO A 1  72 ?   2.641  15.508   8.058 1.000 97.780 ? 72  PRO A CA  1 
ATOM 563  C C   ? PRO A 1  72 ?   3.525  16.155   6.995 1.000 97.780 ? 72  PRO A C   1 
ATOM 564  C CB  ? PRO A 1  72 ?   3.223  15.722   9.457 1.000 97.780 ? 72  PRO A CB  1 
ATOM 565  O O   ? PRO A 1  72 ?   3.350  17.334   6.676 1.000 97.780 ? 72  PRO A O   1 
ATOM 566  C CG  ? PRO A 1  72 ?   2.940  14.449  10.188 1.000 97.780 ? 72  PRO A CG  1 
ATOM 567  C CD  ? PRO A 1  72 ?   2.915  13.324   9.194 1.000 97.780 ? 72  PRO A CD  1 
ATOM 568  N N   ? GLN A 1  73 ?   4.477  15.373   6.497 1.000 98.130 ? 73  GLN A N   1 
ATOM 569  C CA  ? GLN A 1  73 ?   5.401  15.940   5.521 1.000 98.130 ? 73  GLN A CA  1 
ATOM 570  C C   ? GLN A 1  73 ?   5.025  15.523   4.102 1.000 98.130 ? 73  GLN A C   1 
ATOM 571  C CB  ? GLN A 1  73 ?   6.837  15.513   5.830 1.000 98.130 ? 73  GLN A CB  1 
ATOM 572  O O   ? GLN A 1  73 ?   5.843  15.618   3.184 1.000 98.130 ? 73  GLN A O   1 
ATOM 573  C CG  ? GLN A 1  73 ?   7.374  16.065   7.144 1.000 98.130 ? 73  GLN A CG  1 
ATOM 574  C CD  ? GLN A 1  73 ?   8.818  15.676   7.398 1.000 98.130 ? 73  GLN A CD  1 
ATOM 575  N NE2 ? GLN A 1  73 ?   9.651  16.662   7.714 1.000 98.130 ? 73  GLN A NE2 1 
ATOM 576  O OE1 ? GLN A 1  73 ?   9.182  14.499   7.312 1.000 98.130 ? 73  GLN A OE1 1 
ATOM 577  N N   ? TYR A 1  74 ?   3.799  14.974   3.908 1.000 98.270 ? 74  TYR A N   1 
ATOM 578  C CA  ? TYR A 1  74 ?   3.337  14.649   2.564 1.000 98.270 ? 74  TYR A CA  1 
ATOM 579  C C   ? TYR A 1  74 ?   3.389  15.874   1.658 1.000 98.270 ? 74  TYR A C   1 
ATOM 580  C CB  ? TYR A 1  74 ?   1.910  14.092   2.606 1.000 98.270 ? 74  TYR A CB  1 
ATOM 581  O O   ? TYR A 1  74 ?   2.876  16.938   2.012 1.000 98.270 ? 74  TYR A O   1 
ATOM 582  C CG  ? TYR A 1  74 ?   1.278  13.940   1.244 1.000 98.270 ? 74  TYR A CG  1 
ATOM 583  C CD1 ? TYR A 1  74 ?   0.100  14.610   0.923 1.000 98.270 ? 74  TYR A CD1 1 
ATOM 584  C CD2 ? TYR A 1  74 ?   1.855  13.125   0.277 1.000 98.270 ? 74  TYR A CD2 1 
ATOM 585  C CE1 ? TYR A 1  74 ?  -0.488  14.471  -0.330 1.000 98.270 ? 74  TYR A CE1 1 
ATOM 586  C CE2 ? TYR A 1  74 ?   1.276  12.978  -0.979 1.000 98.270 ? 74  TYR A CE2 1 
ATOM 587  O OH  ? TYR A 1  74 ?  -0.471  13.513  -2.515 1.000 98.270 ? 74  TYR A OH  1 
ATOM 588  C CZ  ? TYR A 1  74 ?   0.107  13.655  -1.273 1.000 98.270 ? 74  TYR A CZ  1 
ATOM 589  N N   ? ASN A 1  75 ?   4.013  15.722   0.526 1.000 97.750 ? 75  ASN A N   1 
ATOM 590  C CA  ? ASN A 1  75 ?   4.132  16.748  -0.504 1.000 97.750 ? 75  ASN A CA  1 
ATOM 591  C C   ? ASN A 1  75 ?   3.356  16.372  -1.763 1.000 97.750 ? 75  ASN A C   1 
ATOM 592  C CB  ? ASN A 1  75 ?   5.603  17.000  -0.843 1.000 97.750 ? 75  ASN A CB  1 
ATOM 593  O O   ? ASN A 1  75 ?   3.755  15.465  -2.496 1.000 97.750 ? 75  ASN A O   1 
ATOM 594  C CG  ? ASN A 1  75 ?   5.792  18.164  -1.796 1.000 97.750 ? 75  ASN A CG  1 
ATOM 595  N ND2 ? ASN A 1  75 ?   6.809  18.979  -1.542 1.000 97.750 ? 75  ASN A ND2 1 
ATOM 596  O OD1 ? ASN A 1  75 ?   5.030  18.329  -2.752 1.000 97.750 ? 75  ASN A OD1 1 
ATOM 597  N N   ? SER A 1  76 ?   2.325  17.108  -2.148 1.000 96.250 ? 76  SER A N   1 
ATOM 598  C CA  ? SER A 1  76 ?   1.411  16.737  -3.223 1.000 96.250 ? 76  SER A CA  1 
ATOM 599  C C   ? SER A 1  76 ?   2.008  17.053  -4.590 1.000 96.250 ? 76  SER A C   1 
ATOM 600  C CB  ? SER A 1  76 ?   0.073  17.459  -3.062 1.000 96.250 ? 76  SER A CB  1 
ATOM 601  O O   ? SER A 1  76 ?   1.567  16.512  -5.606 1.000 96.250 ? 76  SER A O   1 
ATOM 602  O OG  ? SER A 1  76 ?   0.256  18.865  -3.072 1.000 96.250 ? 76  SER A OG  1 
ATOM 603  N N   ? TRP A 1  77 ?   3.067  17.887  -4.527 1.000 94.780 ? 77  TRP A N   1 
ATOM 604  C CA  ? TRP A 1  77 ?   3.734  18.206  -5.785 1.000 94.780 ? 77  TRP A CA  1 
ATOM 605  C C   ? TRP A 1  77 ?   4.697  17.094  -6.188 1.000 94.780 ? 77  TRP A C   1 
ATOM 606  C CB  ? TRP A 1  77 ?   4.486  19.535  -5.674 1.000 94.780 ? 77  TRP A CB  1 
ATOM 607  O O   ? TRP A 1  77 ?   4.706  16.660  -7.342 1.000 94.780 ? 77  TRP A O   1 
ATOM 608  C CG  ? TRP A 1  77 ?   3.593  20.732  -5.547 1.000 94.780 ? 77  TRP A CG  1 
ATOM 609  C CD1 ? TRP A 1  77 ?   3.314  21.434  -4.408 1.000 94.780 ? 77  TRP A CD1 1 
ATOM 610  C CD2 ? TRP A 1  77 ?   2.857  21.364  -6.599 1.000 94.780 ? 77  TRP A CD2 1 
ATOM 611  C CE2 ? TRP A 1  77 ?   2.153  22.446  -6.025 1.000 94.780 ? 77  TRP A CE2 1 
ATOM 612  C CE3 ? TRP A 1  77 ?   2.725  21.121  -7.972 1.000 94.780 ? 77  TRP A CE3 1 
ATOM 613  N NE1 ? TRP A 1  77 ?   2.448  22.466  -4.688 1.000 94.780 ? 77  TRP A NE1 1 
ATOM 614  C CH2 ? TRP A 1  77 ?   1.217  23.024  -8.120 1.000 94.780 ? 77  TRP A CH2 1 
ATOM 615  C CZ2 ? TRP A 1  77 ?   1.328  23.284  -6.779 1.000 94.780 ? 77  TRP A CZ2 1 
ATOM 616  C CZ3 ? TRP A 1  77 ?   1.904  21.956  -8.721 1.000 94.780 ? 77  TRP A CZ3 1 
ATOM 617  N N   ? THR A 1  78 ?   5.427  16.560  -5.282 1.000 95.230 ? 78  THR A N   1 
ATOM 618  C CA  ? THR A 1  78 ?   6.443  15.555  -5.579 1.000 95.230 ? 78  THR A CA  1 
ATOM 619  C C   ? THR A 1  78 ?   5.945  14.159  -5.217 1.000 95.230 ? 78  THR A C   1 
ATOM 620  C CB  ? THR A 1  78 ?   7.754  15.847  -4.826 1.000 95.230 ? 78  THR A CB  1 
ATOM 621  O O   ? THR A 1  78 ?   6.587  13.160  -5.547 1.000 95.230 ? 78  THR A O   1 
ATOM 622  C CG2 ? THR A 1  78 ?   8.288  17.234  -5.168 1.000 95.230 ? 78  THR A CG2 1 
ATOM 623  O OG1 ? THR A 1  78 ?   7.514  15.774  -3.415 1.000 95.230 ? 78  THR A OG1 1 
ATOM 624  N N   ? ILE A 1  79 ?   4.765  14.093  -4.589 1.000 96.160 ? 79  ILE A N   1 
ATOM 625  C CA  ? ILE A 1  79 ?   4.143  12.884  -4.061 1.000 96.160 ? 79  ILE A CA  1 
ATOM 626  C C   ? ILE A 1  79 ?   5.111  12.177  -3.115 1.000 96.160 ? 79  ILE A C   1 
ATOM 627  C CB  ? ILE A 1  79 ?   3.709  11.930  -5.196 1.000 96.160 ? 79  ILE A CB  1 
ATOM 628  O O   ? ILE A 1  79 ?   5.053  10.955  -2.958 1.000 96.160 ? 79  ILE A O   1 
ATOM 629  C CG1 ? ILE A 1  79 ?   2.773  12.652  -6.172 1.000 96.160 ? 79  ILE A CG1 1 
ATOM 630  C CG2 ? ILE A 1  79 ?   3.041  10.677  -4.623 1.000 96.160 ? 79  ILE A CG2 1 
ATOM 631  C CD1 ? ILE A 1  79 ?   1.379  12.908  -5.618 1.000 96.160 ? 79  ILE A CD1 1 
ATOM 632  N N   ? ASP A 1  80 ?   6.108  12.922  -2.525 1.000 97.840 ? 80  ASP A N   1 
ATOM 633  C CA  ? ASP A 1  80 ?   7.015  12.443  -1.486 1.000 97.840 ? 80  ASP A CA  1 
ATOM 634  C C   ? ASP A 1  80 ?   6.294  12.305  -0.147 1.000 97.840 ? 80  ASP A C   1 
ATOM 635  C CB  ? ASP A 1  80 ?   8.213  13.385  -1.344 1.000 97.840 ? 80  ASP A CB  1 
ATOM 636  O O   ? ASP A 1  80 ?   5.365  13.061   0.144 1.000 97.840 ? 80  ASP A O   1 
ATOM 637  C CG  ? ASP A 1  80 ?   9.415  12.722  -0.697 1.000 97.840 ? 80  ASP A CG  1 
ATOM 638  O OD1 ? ASP A 1  80 ?   9.531  11.478  -0.755 1.000 97.840 ? 80  ASP A OD1 1 
ATOM 639  O OD2 ? ASP A 1  80 ?  10.254  13.448  -0.121 1.000 97.840 ? 80  ASP A OD2 1 
ATOM 640  N N   ? ASN A 1  81 ?   6.662  11.268   0.671 1.000 98.220 ? 81  ASN A N   1 
ATOM 641  C CA  ? ASN A 1  81 ?   6.022  10.964   1.946 1.000 98.220 ? 81  ASN A CA  1 
ATOM 642  C C   ? ASN A 1  81 ?   4.562  10.560   1.758 1.000 98.220 ? 81  ASN A C   1 
ATOM 643  C CB  ? ASN A 1  81 ?   6.124  12.159   2.896 1.000 98.220 ? 81  ASN A CB  1 
ATOM 644  O O   ? ASN A 1  81 ?   3.697  10.960   2.539 1.000 98.220 ? 81  ASN A O   1 
ATOM 645  C CG  ? ASN A 1  81 ?   7.558  12.548   3.194 1.000 98.220 ? 81  ASN A CG  1 
ATOM 646  N ND2 ? ASN A 1  81 ?   7.856  13.838   3.095 1.000 98.220 ? 81  ASN A ND2 1 
ATOM 647  O OD1 ? ASN A 1  81 ?   8.392  11.695   3.509 1.000 98.220 ? 81  ASN A OD1 1 
ATOM 648  N N   ? ASP A 1  82 ?   4.176   9.914   0.695 1.000 98.510 ? 82  ASP A N   1 
ATOM 649  C CA  ? ASP A 1  82 ?   2.829   9.497   0.317 1.000 98.510 ? 82  ASP A CA  1 
ATOM 650  C C   ? ASP A 1  82 ?   2.375   8.295   1.142 1.000 98.510 ? 82  ASP A C   1 
ATOM 651  C CB  ? ASP A 1  82 ?   2.769   9.164  -1.175 1.000 98.510 ? 82  ASP A CB  1 
ATOM 652  O O   ? ASP A 1  82 ?   2.282   7.180   0.625 1.000 98.510 ? 82  ASP A O   1 
ATOM 653  C CG  ? ASP A 1  82 ?   1.350   8.995  -1.688 1.000 98.510 ? 82  ASP A CG  1 
ATOM 654  O OD1 ? ASP A 1  82 ?   0.401   9.470  -1.027 1.000 98.510 ? 82  ASP A OD1 1 
ATOM 655  O OD2 ? ASP A 1  82 ?   1.178   8.379  -2.762 1.000 98.510 ? 82  ASP A OD2 1 
ATOM 656  N N   ? ILE A 1  83 ?   2.125   8.425   2.419 1.000 98.640 ? 83  ILE A N   1 
ATOM 657  C CA  ? ILE A 1  83 ?   1.703   7.373   3.338 1.000 98.640 ? 83  ILE A CA  1 
ATOM 658  C C   ? ILE A 1  83 ?   0.708   7.940   4.348 1.000 98.640 ? 83  ILE A C   1 
ATOM 659  C CB  ? ILE A 1  83 ?   2.911   6.745   4.070 1.000 98.640 ? 83  ILE A CB  1 
ATOM 660  O O   ? ILE A 1  83 ?   0.851   9.079   4.798 1.000 98.640 ? 83  ILE A O   1 
ATOM 661  C CG1 ? ILE A 1  83 ?   2.477   5.490   4.836 1.000 98.640 ? 83  ILE A CG1 1 
ATOM 662  C CG2 ? ILE A 1  83 ?   3.562   7.763   5.010 1.000 98.640 ? 83  ILE A CG2 1 
ATOM 663  C CD1 ? ILE A 1  83 ?   3.632   4.599   5.270 1.000 98.640 ? 83  ILE A CD1 1 
ATOM 664  N N   ? MET A 1  84 ?  -0.328   7.164   4.601 1.000 98.500 ? 84  MET A N   1 
ATOM 665  C CA  ? MET A 1  84 ?  -1.385   7.570   5.523 1.000 98.500 ? 84  MET A CA  1 
ATOM 666  C C   ? MET A 1  84 ?  -1.827   6.399   6.394 1.000 98.500 ? 84  MET A C   1 
ATOM 667  C CB  ? MET A 1  84 ?  -2.583   8.131   4.755 1.000 98.500 ? 84  MET A CB  1 
ATOM 668  O O   ? MET A 1  84 ?  -1.763   5.244   5.969 1.000 98.500 ? 84  MET A O   1 
ATOM 669  C CG  ? MET A 1  84 ?  -3.410   7.070   4.048 1.000 98.500 ? 84  MET A CG  1 
ATOM 670  S SD  ? MET A 1  84 ?  -4.933   7.756   3.288 1.000 98.500 ? 84  MET A SD  1 
ATOM 671  C CE  ? MET A 1  84 ?  -5.618   6.254   2.534 1.000 98.500 ? 84  MET A CE  1 
ATOM 672  N N   ? LEU A 1  85 ?  -2.233   6.685   7.682 1.000 98.710 ? 85  LEU A N   1 
ATOM 673  C CA  ? LEU A 1  85 ?  -2.819   5.711   8.596 1.000 98.710 ? 85  LEU A CA  1 
ATOM 674  C C   ? LEU A 1  85 ?  -4.304   5.987   8.806 1.000 98.710 ? 85  LEU A C   1 
ATOM 675  C CB  ? LEU A 1  85 ?  -2.090   5.732   9.942 1.000 98.710 ? 85  LEU A CB  1 
ATOM 676  O O   ? LEU A 1  85 ?  -4.711   7.141   8.955 1.000 98.710 ? 85  LEU A O   1 
ATOM 677  C CG  ? LEU A 1  85 ?  -0.649   5.219   9.940 1.000 98.710 ? 85  LEU A CG  1 
ATOM 678  C CD1 ? LEU A 1  85 ?  -0.003   5.449  11.303 1.000 98.710 ? 85  LEU A CD1 1 
ATOM 679  C CD2 ? LEU A 1  85 ?  -0.607   3.742   9.566 1.000 98.710 ? 85  LEU A CD2 1 
ATOM 680  N N   ? ILE A 1  86 ?  -5.065   4.913   8.747 1.000 98.670 ? 86  ILE A N   1 
ATOM 681  C CA  ? ILE A 1  86 ?  -6.507   4.991   8.959 1.000 98.670 ? 86  ILE A CA  1 
ATOM 682  C C   ? ILE A 1  86 ?  -6.892   4.172  10.189 1.000 98.670 ? 86  ILE A C   1 
ATOM 683  C CB  ? ILE A 1  86 ?  -7.288   4.497   7.721 1.000 98.670 ? 86  ILE A CB  1 
ATOM 684  O O   ? ILE A 1  86 ?  -6.680   2.958  10.226 1.000 98.670 ? 86  ILE A O   1 
ATOM 685  C CG1 ? ILE A 1  86 ?  -6.804   5.222   6.460 1.000 98.670 ? 86  ILE A CG1 1 
ATOM 686  C CG2 ? ILE A 1  86 ?  -8.794   4.689   7.920 1.000 98.670 ? 86  ILE A CG2 1 
ATOM 687  C CD1 ? ILE A 1  86 ?  -7.243   4.563   5.159 1.000 98.670 ? 86  ILE A CD1 1 
ATOM 688  N N   ? GLN A 1  87 ?  -7.387   4.844  11.241 1.000 98.450 ? 87  GLN A N   1 
ATOM 689  C CA  ? GLN A 1  87 ?  -7.916   4.153  12.413 1.000 98.450 ? 87  GLN A CA  1 
ATOM 690  C C   ? GLN A 1  87 ?  -9.349   3.684  12.174 1.000 98.450 ? 87  GLN A C   1 
ATOM 691  C CB  ? GLN A 1  87 ?  -7.860   5.060  13.643 1.000 98.450 ? 87  GLN A CB  1 
ATOM 692  O O   ? GLN A 1  87 ? -10.205   4.470  11.763 1.000 98.450 ? 87  GLN A O   1 
ATOM 693  C CG  ? GLN A 1  87 ?  -8.231   4.358  14.942 1.000 98.450 ? 87  GLN A CG  1 
ATOM 694  C CD  ? GLN A 1  87 ?  -8.089   5.257  16.156 1.000 98.450 ? 87  GLN A CD  1 
ATOM 695  N NE2 ? GLN A 1  87 ?  -7.903   4.651  17.324 1.000 98.450 ? 87  GLN A NE2 1 
ATOM 696  O OE1 ? GLN A 1  87 ?  -8.146   6.486  16.045 1.000 98.450 ? 87  GLN A OE1 1 
ATOM 697  N N   ? LEU A 1  88 ?  -9.566   2.379  12.467 1.000 98.440 ? 88  LEU A N   1 
ATOM 698  C CA  ? LEU A 1  88 ? -10.900   1.814  12.299 1.000 98.440 ? 88  LEU A CA  1 
ATOM 699  C C   ? LEU A 1  88 ? -11.813   2.226  13.449 1.000 98.440 ? 88  LEU A C   1 
ATOM 700  C CB  ? LEU A 1  88 ? -10.830   0.288  12.210 1.000 98.440 ? 88  LEU A CB  1 
ATOM 701  O O   ? LEU A 1  88 ? -11.381   2.275  14.603 1.000 98.440 ? 88  LEU A O   1 
ATOM 702  C CG  ? LEU A 1  88 ?  -9.938  -0.286  11.107 1.000 98.440 ? 88  LEU A CG  1 
ATOM 703  C CD1 ? LEU A 1  88 ?  -9.967  -1.811  11.143 1.000 98.440 ? 88  LEU A CD1 1 
ATOM 704  C CD2 ? LEU A 1  88 ? -10.376   0.230   9.741 1.000 98.440 ? 88  LEU A CD2 1 
ATOM 705  N N   ? GLN A 1  89 ? -13.102   2.616  13.163 1.000 97.920 ? 89  GLN A N   1 
ATOM 706  C CA  ? GLN A 1  89 ? -14.065   2.975  14.199 1.000 97.920 ? 89  GLN A CA  1 
ATOM 707  C C   ? GLN A 1  89 ? -14.275   1.823  15.178 1.000 97.920 ? 89  GLN A C   1 
ATOM 708  C CB  ? GLN A 1  89 ? -15.399   3.384  13.574 1.000 97.920 ? 89  GLN A CB  1 
ATOM 709  O O   ? GLN A 1  89 ? -14.536   2.047  16.362 1.000 97.920 ? 89  GLN A O   1 
ATOM 710  C CG  ? GLN A 1  89 ? -16.394   3.964  14.571 1.000 97.920 ? 89  GLN A CG  1 
ATOM 711  C CD  ? GLN A 1  89 ? -17.623   4.548  13.902 1.000 97.920 ? 89  GLN A CD  1 
ATOM 712  N NE2 ? GLN A 1  89 ? -18.380   5.347  14.646 1.000 97.920 ? 89  GLN A NE2 1 
ATOM 713  O OE1 ? GLN A 1  89 ? -17.891   4.283  12.725 1.000 97.920 ? 89  GLN A OE1 1 
ATOM 714  N N   ? GLU A 1  90 ? -14.219   0.620  14.745 1.000 98.000 ? 90  GLU A N   1 
ATOM 715  C CA  ? GLU A 1  90 ? -14.215  -0.618  15.519 1.000 98.000 ? 90  GLU A CA  1 
ATOM 716  C C   ? GLU A 1  90 ? -13.138  -1.577  15.019 1.000 98.000 ? 90  GLU A C   1 
ATOM 717  C CB  ? GLU A 1  90 ? -15.588  -1.292  15.462 1.000 98.000 ? 90  GLU A CB  1 
ATOM 718  O O   ? GLU A 1  90 ? -12.804  -1.580  13.833 1.000 98.000 ? 90  GLU A O   1 
ATOM 719  C CG  ? GLU A 1  90 ? -16.740  -0.375  15.846 1.000 98.000 ? 90  GLU A CG  1 
ATOM 720  C CD  ? GLU A 1  90 ? -17.133  -0.488  17.311 1.000 98.000 ? 90  GLU A CD  1 
ATOM 721  O OE1 ? GLU A 1  90 ? -17.778   0.446  17.840 1.000 98.000 ? 90  GLU A OE1 1 
ATOM 722  O OE2 ? GLU A 1  90 ? -16.793  -1.518  17.934 1.000 98.000 ? 90  GLU A OE2 1 
ATOM 723  N N   ? PRO A 1  91 ? -12.603  -2.443  16.067 1.000 98.170 ? 91  PRO A N   1 
ATOM 724  C CA  ? PRO A 1  91 ? -11.573  -3.382  15.617 1.000 98.170 ? 91  PRO A CA  1 
ATOM 725  C C   ? PRO A 1  91 ? -12.093  -4.376  14.580 1.000 98.170 ? 91  PRO A C   1 
ATOM 726  C CB  ? PRO A 1  91 ? -11.165  -4.101  16.905 1.000 98.170 ? 91  PRO A CB  1 
ATOM 727  O O   ? PRO A 1  91 ? -13.249  -4.802  14.653 1.000 98.170 ? 91  PRO A O   1 
ATOM 728  C CG  ? PRO A 1  91 ? -12.369  -4.019  17.787 1.000 98.170 ? 91  PRO A CG  1 
ATOM 729  C CD  ? PRO A 1  91 ? -13.068  -2.717  17.519 1.000 98.170 ? 91  PRO A CD  1 
ATOM 730  N N   ? ALA A 1  92 ? -11.215  -4.709  13.601 1.000 98.090 ? 92  ALA A N   1 
ATOM 731  C CA  ? ALA A 1  92 ? -11.542  -5.777  12.659 1.000 98.090 ? 92  ALA A CA  1 
ATOM 732  C C   ? ALA A 1  92 ? -11.634  -7.125  13.368 1.000 98.090 ? 92  ALA A C   1 
ATOM 733  C CB  ? ALA A 1  92 ? -10.503  -5.838  11.542 1.000 98.090 ? 92  ALA A CB  1 
ATOM 734  O O   ? ALA A 1  92 ? -10.858  -7.406  14.285 1.000 98.090 ? 92  ALA A O   1 
ATOM 735  N N   ? GLN A 1  93 ? -12.613  -7.938  13.013 1.000 97.640 ? 93  GLN A N   1 
ATOM 736  C CA  ? GLN A 1  93 ? -12.703  -9.308  13.509 1.000 97.640 ? 93  GLN A CA  1 
ATOM 737  C C   ? GLN A 1  93 ? -11.793 -10.241  12.716 1.000 97.640 ? 93  GLN A C   1 
ATOM 738  C CB  ? GLN A 1  93 ? -14.147  -9.807  13.450 1.000 97.640 ? 93  GLN A CB  1 
ATOM 739  O O   ? GLN A 1  93 ? -12.037 -10.500  11.536 1.000 97.640 ? 93  GLN A O   1 
ATOM 740  C CG  ? GLN A 1  93 ? -15.104  -9.032  14.345 1.000 97.640 ? 93  GLN A CG  1 
ATOM 741  C CD  ? GLN A 1  93 ? -16.541  -9.500  14.214 1.000 97.640 ? 93  GLN A CD  1 
ATOM 742  N NE2 ? GLN A 1  93 ? -17.451  -8.821  14.904 1.000 97.640 ? 93  GLN A NE2 1 
ATOM 743  O OE1 ? GLN A 1  93 ? -16.831 -10.464  13.498 1.000 97.640 ? 93  GLN A OE1 1 
ATOM 744  N N   ? LEU A 1  94 ? -10.713 -10.679  13.356 1.000 97.500 ? 94  LEU A N   1 
ATOM 745  C CA  ? LEU A 1  94 ?  -9.716 -11.486  12.661 1.000 97.500 ? 94  LEU A CA  1 
ATOM 746  C C   ? LEU A 1  94 ? -10.201 -12.921  12.491 1.000 97.500 ? 94  LEU A C   1 
ATOM 747  C CB  ? LEU A 1  94 ?  -8.388 -11.470  13.422 1.000 97.500 ? 94  LEU A CB  1 
ATOM 748  O O   ? LEU A 1  94 ? -10.754 -13.509  13.423 1.000 97.500 ? 94  LEU A O   1 
ATOM 749  C CG  ? LEU A 1  94 ?  -7.811 -10.092  13.752 1.000 97.500 ? 94  LEU A CG  1 
ATOM 750  C CD1 ? LEU A 1  94 ?  -6.461 -10.235  14.446 1.000 97.500 ? 94  LEU A CD1 1 
ATOM 751  C CD2 ? LEU A 1  94 ?  -7.683  -9.250  12.488 1.000 97.500 ? 94  LEU A CD2 1 
ATOM 752  N N   ? ASN A 1  95 ?  -9.955 -13.500  11.197 1.000 95.270 ? 95  ASN A N   1 
ATOM 753  C CA  ? ASN A 1  95 ? -10.227 -14.868  10.768 1.000 95.270 ? 95  ASN A CA  1 
ATOM 754  C C   ? ASN A 1  95 ?  -9.398 -15.247   9.544 1.000 95.270 ? 95  ASN A C   1 
ATOM 755  C CB  ? ASN A 1  95 ? -11.718 -15.054  10.478 1.000 95.270 ? 95  ASN A CB  1 
ATOM 756  O O   ? ASN A 1  95 ?  -8.446 -14.548   9.194 1.000 95.270 ? 95  ASN A O   1 
ATOM 757  C CG  ? ASN A 1  95 ? -12.224 -14.116   9.400 1.000 95.270 ? 95  ASN A CG  1 
ATOM 758  N ND2 ? ASN A 1  95 ? -13.409 -13.554   9.612 1.000 95.270 ? 95  ASN A ND2 1 
ATOM 759  O OD1 ? ASN A 1  95 ? -11.557 -13.898   8.386 1.000 95.270 ? 95  ASN A OD1 1 
ATOM 760  N N   ? ASN A 1  96 ?  -9.727 -16.349   8.932 1.000 94.030 ? 96  ASN A N   1 
ATOM 761  C CA  ? ASN A 1  96 ?  -8.933 -16.830   7.806 1.000 94.030 ? 96  ASN A CA  1 
ATOM 762  C C   ? ASN A 1  96 ?  -8.982 -15.858   6.631 1.000 94.030 ? 96  ASN A C   1 
ATOM 763  C CB  ? ASN A 1  96 ?  -9.407 -18.217   7.368 1.000 94.030 ? 96  ASN A CB  1 
ATOM 764  O O   ? ASN A 1  96 ?  -8.055 -15.811   5.820 1.000 94.030 ? 96  ASN A O   1 
ATOM 765  C CG  ? ASN A 1  96 ?  -9.034 -19.302   8.359 1.000 94.030 ? 96  ASN A CG  1 
ATOM 766  N ND2 ? ASN A 1  96 ?  -9.727 -20.432   8.291 1.000 94.030 ? 96  ASN A ND2 1 
ATOM 767  O OD1 ? ASN A 1  96 ?  -8.130 -19.125   9.181 1.000 94.030 ? 96  ASN A OD1 1 
ATOM 768  N N   ? GLU A 1  97 ?  -9.968 -14.978   6.593 1.000 94.200 ? 97  GLU A N   1 
ATOM 769  C CA  ? GLU A 1  97 ? -10.177 -14.076   5.464 1.000 94.200 ? 97  GLU A CA  1 
ATOM 770  C C   ? GLU A 1  97 ?  -9.764 -12.649   5.814 1.000 94.200 ? 97  GLU A C   1 
ATOM 771  C CB  ? GLU A 1  97 ? -11.641 -14.105   5.016 1.000 94.200 ? 97  GLU A CB  1 
ATOM 772  O O   ? GLU A 1  97 ?  -9.603 -11.809   4.926 1.000 94.200 ? 97  GLU A O   1 
ATOM 773  C CG  ? GLU A 1  97 ? -12.060 -15.418   4.371 1.000 94.200 ? 97  GLU A CG  1 
ATOM 774  C CD  ? GLU A 1  97 ? -12.219 -16.554   5.369 1.000 94.200 ? 97  GLU A CD  1 
ATOM 775  O OE1 ? GLU A 1  97 ? -12.163 -17.735   4.957 1.000 94.200 ? 97  GLU A OE1 1 
ATOM 776  O OE2 ? GLU A 1  97 ? -12.401 -16.260   6.571 1.000 94.200 ? 97  GLU A OE2 1 
ATOM 777  N N   ? VAL A 1  98 ?  -9.537 -12.405   7.163 1.000 97.120 ? 98  VAL A N   1 
ATOM 778  C CA  ? VAL A 1  98 ?  -9.138 -11.091   7.657 1.000 97.120 ? 98  VAL A CA  1 
ATOM 779  C C   ? VAL A 1  98 ?  -7.957 -11.234   8.614 1.000 97.120 ? 98  VAL A C   1 
ATOM 780  C CB  ? VAL A 1  98 ? -10.310 -10.369   8.360 1.000 97.120 ? 98  VAL A CB  1 
ATOM 781  O O   ? VAL A 1  98 ?  -8.129 -11.640   9.765 1.000 97.120 ? 98  VAL A O   1 
ATOM 782  C CG1 ? VAL A 1  98 ?  -9.885  -8.978   8.827 1.000 97.120 ? 98  VAL A CG1 1 
ATOM 783  C CG2 ? VAL A 1  98 ? -11.516 -10.278   7.428 1.000 97.120 ? 98  VAL A CG2 1 
ATOM 784  N N   ? GLN A 1  99 ?  -6.757 -10.965   8.014 1.000 97.450 ? 99  GLN A N   1 
ATOM 785  C CA  ? GLN A 1  99 ?  -5.532 -11.030   8.804 1.000 97.450 ? 99  GLN A CA  1 
ATOM 786  C C   ? GLN A 1  99 ?  -4.632  -9.830   8.524 1.000 97.450 ? 99  GLN A C   1 
ATOM 787  C CB  ? GLN A 1  99 ?  -4.777 -12.329   8.519 1.000 97.450 ? 99  GLN A CB  1 
ATOM 788  O O   ? GLN A 1  99 ?  -4.521  -9.384   7.380 1.000 97.450 ? 99  GLN A O   1 
ATOM 789  C CG  ? GLN A 1  99 ?  -5.567 -13.586   8.858 1.000 97.450 ? 99  GLN A CG  1 
ATOM 790  C CD  ? GLN A 1  99 ?  -5.742 -13.786  10.351 1.000 97.450 ? 99  GLN A CD  1 
ATOM 791  N NE2 ? GLN A 1  99 ?  -6.942 -14.185  10.760 1.000 97.450 ? 99  GLN A NE2 1 
ATOM 792  O OE1 ? GLN A 1  99 ?  -4.806 -13.584  11.132 1.000 97.450 ? 99  GLN A OE1 1 
ATOM 793  N N   ? PRO A 1 100 ?  -4.008  -9.381   9.674 1.000 98.260 ? 100 PRO A N   1 
ATOM 794  C CA  ? PRO A 1 100 ?  -3.057  -8.294   9.429 1.000 98.260 ? 100 PRO A CA  1 
ATOM 795  C C   ? PRO A 1 100 ?  -1.761  -8.779   8.784 1.000 98.260 ? 100 PRO A C   1 
ATOM 796  C CB  ? PRO A 1 100 ?  -2.794  -7.734  10.829 1.000 98.260 ? 100 PRO A CB  1 
ATOM 797  O O   ? PRO A 1 100 ?  -1.380  -9.940   8.951 1.000 98.260 ? 100 PRO A O   1 
ATOM 798  C CG  ? PRO A 1 100 ?  -3.088  -8.869  11.756 1.000 98.260 ? 100 PRO A CG  1 
ATOM 799  C CD  ? PRO A 1 100 ?  -4.090  -9.774  11.099 1.000 98.260 ? 100 PRO A CD  1 
ATOM 800  N N   ? ILE A 1 101 ?  -1.069  -7.860   8.022 1.000 98.400 ? 101 ILE A N   1 
ATOM 801  C CA  ? ILE A 1 101 ?   0.261  -8.111   7.477 1.000 98.400 ? 101 ILE A CA  1 
ATOM 802  C C   ? ILE A 1 101 ?   1.311  -7.409   8.334 1.000 98.400 ? 101 ILE A C   1 
ATOM 803  C CB  ? ILE A 1 101 ?   0.367  -7.643   6.008 1.000 98.400 ? 101 ILE A CB  1 
ATOM 804  O O   ? ILE A 1 101 ?   1.118  -6.265   8.751 1.000 98.400 ? 101 ILE A O   1 
ATOM 805  C CG1 ? ILE A 1 101 ?   1.731  -8.026   5.423 1.000 98.400 ? 101 ILE A CG1 1 
ATOM 806  C CG2 ? ILE A 1 101 ?   0.130  -6.134   5.904 1.000 98.400 ? 101 ILE A CG2 1 
ATOM 807  C CD1 ? ILE A 1 101 ?   1.909  -9.520   5.194 1.000 98.400 ? 101 ILE A CD1 1 
ATOM 808  N N   ? PRO A 1 102 ?   2.389  -8.146   8.675 1.000 98.200 ? 102 PRO A N   1 
ATOM 809  C CA  ? PRO A 1 102 ?   3.405  -7.522   9.527 1.000 98.200 ? 102 PRO A CA  1 
ATOM 810  C C   ? PRO A 1 102 ?   4.139  -6.379   8.829 1.000 98.200 ? 102 PRO A C   1 
ATOM 811  C CB  ? PRO A 1 102 ?   4.361  -8.676   9.838 1.000 98.200 ? 102 PRO A CB  1 
ATOM 812  O O   ? PRO A 1 102 ?   4.349  -6.426   7.614 1.000 98.200 ? 102 PRO A O   1 
ATOM 813  C CG  ? PRO A 1 102 ?   4.194  -9.629   8.698 1.000 98.200 ? 102 PRO A CG  1 
ATOM 814  C CD  ? PRO A 1 102 ?   2.794  -9.499   8.170 1.000 98.200 ? 102 PRO A CD  1 
ATOM 815  N N   ? LEU A 1 103 ?   4.488  -5.356   9.662 1.000 98.330 ? 103 LEU A N   1 
ATOM 816  C CA  ? LEU A 1 103 ?   5.397  -4.319   9.186 1.000 98.330 ? 103 LEU A CA  1 
ATOM 817  C C   ? LEU A 1 103 ?   6.810  -4.867   9.023 1.000 98.330 ? 103 LEU A C   1 
ATOM 818  C CB  ? LEU A 1 103 ?   5.406  -3.130  10.151 1.000 98.330 ? 103 LEU A CB  1 
ATOM 819  O O   ? LEU A 1 103 ?   7.229  -5.749   9.776 1.000 98.330 ? 103 LEU A O   1 
ATOM 820  C CG  ? LEU A 1 103 ?   4.114  -2.316  10.237 1.000 98.330 ? 103 LEU A CG  1 
ATOM 821  C CD1 ? LEU A 1 103 ?   4.176  -1.345  11.411 1.000 98.330 ? 103 LEU A CD1 1 
ATOM 822  C CD2 ? LEU A 1 103 ?   3.865  -1.569   8.931 1.000 98.330 ? 103 LEU A CD2 1 
ATOM 823  N N   ? PRO A 1 104 ?   7.540  -4.351   8.029 1.000 97.600 ? 104 PRO A N   1 
ATOM 824  C CA  ? PRO A 1 104 ?   8.893  -4.867   7.809 1.000 97.600 ? 104 PRO A CA  1 
ATOM 825  C C   ? PRO A 1 104 ?   9.861  -4.482   8.925 1.000 97.600 ? 104 PRO A C   1 
ATOM 826  C CB  ? PRO A 1 104 ?   9.305  -4.221   6.483 1.000 97.600 ? 104 PRO A CB  1 
ATOM 827  O O   ? PRO A 1 104 ?   9.700  -3.431   9.551 1.000 97.600 ? 104 PRO A O   1 
ATOM 828  C CG  ? PRO A 1 104 ?   8.554  -2.930   6.438 1.000 97.600 ? 104 PRO A CG  1 
ATOM 829  C CD  ? PRO A 1 104 ?   7.209  -3.138   7.073 1.000 97.600 ? 104 PRO A CD  1 
ATOM 830  N N   ? THR A 1 105 ?  10.875  -5.331   9.122 1.000 95.050 ? 105 THR A N   1 
ATOM 831  C CA  ? THR A 1 105 ?  11.918  -5.029  10.097 1.000 95.050 ? 105 THR A CA  1 
ATOM 832  C C   ? THR A 1 105 ?  13.069  -4.273   9.440 1.000 95.050 ? 105 THR A C   1 
ATOM 833  C CB  ? THR A 1 105 ?  12.454  -6.312  10.757 1.000 95.050 ? 105 THR A CB  1 
ATOM 834  O O   ? THR A 1 105 ?  13.793  -3.531  10.108 1.000 95.050 ? 105 THR A O   1 
ATOM 835  C CG2 ? THR A 1 105 ?  11.377  -6.990  11.597 1.000 95.050 ? 105 THR A CG2 1 
ATOM 836  O OG1 ? THR A 1 105 ?  12.892  -7.220   9.738 1.000 95.050 ? 105 THR A OG1 1 
ATOM 837  N N   ? GLU A 1 106 ?  13.243  -4.482   8.136 1.000 96.320 ? 106 GLU A N   1 
ATOM 838  C CA  ? GLU A 1 106 ?  14.235  -3.806   7.305 1.000 96.320 ? 106 GLU A CA  1 
ATOM 839  C C   ? GLU A 1 106 ?  13.710  -3.581   5.890 1.000 96.320 ? 106 GLU A C   1 
ATOM 840  C CB  ? GLU A 1 106 ?  15.537  -4.609   7.262 1.000 96.320 ? 106 GLU A CB  1 
ATOM 841  O O   ? GLU A 1 106 ?  12.704  -4.174   5.494 1.000 96.320 ? 106 GLU A O   1 
ATOM 842  C CG  ? GLU A 1 106 ?  15.376  -6.012   6.694 1.000 96.320 ? 106 GLU A CG  1 
ATOM 843  C CD  ? GLU A 1 106 ?  16.648  -6.841   6.772 1.000 96.320 ? 106 GLU A CD  1 
ATOM 844  O OE1 ? GLU A 1 106 ?  16.580  -8.076   6.580 1.000 96.320 ? 106 GLU A OE1 1 
ATOM 845  O OE2 ? GLU A 1 106 ?  17.721  -6.250   7.028 1.000 96.320 ? 106 GLU A OE2 1 
ATOM 846  N N   ? CYS A 1 107 ?  14.513  -2.725   5.207 1.000 96.840 ? 107 CYS A N   1 
ATOM 847  C CA  ? CYS A 1 107 ?  14.149  -2.494   3.814 1.000 96.840 ? 107 CYS A CA  1 
ATOM 848  C C   ? CYS A 1 107 ?  14.408  -3.737   2.970 1.000 96.840 ? 107 CYS A C   1 
ATOM 849  C CB  ? CYS A 1 107 ?  14.928  -1.309   3.245 1.000 96.840 ? 107 CYS A CB  1 
ATOM 850  O O   ? CYS A 1 107 ?  15.347  -4.488   3.236 1.000 96.840 ? 107 CYS A O   1 
ATOM 851  S SG  ? CYS A 1 107 ?  14.474   0.279   3.975 1.000 96.840 ? 107 CYS A SG  1 
ATOM 852  N N   ? PRO A 1 108 ?  13.558  -3.950   1.923 1.000 94.380 ? 108 PRO A N   1 
ATOM 853  C CA  ? PRO A 1 108 ?  13.744  -5.136   1.084 1.000 94.380 ? 108 PRO A CA  1 
ATOM 854  C C   ? PRO A 1 108 ?  15.020  -5.074   0.248 1.000 94.380 ? 108 PRO A C   1 
ATOM 855  C CB  ? PRO A 1 108 ?  12.503  -5.132   0.187 1.000 94.380 ? 108 PRO A CB  1 
ATOM 856  O O   ? PRO A 1 108 ?  15.398  -4.001  -0.229 1.000 94.380 ? 108 PRO A O   1 
ATOM 857  C CG  ? PRO A 1 108 ?  12.137  -3.690   0.048 1.000 94.380 ? 108 PRO A CG  1 
ATOM 858  C CD  ? PRO A 1 108 ?  12.407  -3.001   1.355 1.000 94.380 ? 108 PRO A CD  1 
ATOM 859  N N   ? PRO A 1 109 ?  15.726  -6.206   0.124 1.000 95.910 ? 109 PRO A N   1 
ATOM 860  C CA  ? PRO A 1 109 ?  16.872  -6.211  -0.787 1.000 95.910 ? 109 PRO A CA  1 
ATOM 861  C C   ? PRO A 1 109 ?  16.463  -6.059  -2.251 1.000 95.910 ? 109 PRO A C   1 
ATOM 862  C CB  ? PRO A 1 109 ?  17.515  -7.578  -0.539 1.000 95.910 ? 109 PRO A CB  1 
ATOM 863  O O   ? PRO A 1 109 ?  15.350  -6.435  -2.627 1.000 95.910 ? 109 PRO A O   1 
ATOM 864  C CG  ? PRO A 1 109 ?  16.401  -8.438  -0.035 1.000 95.910 ? 109 PRO A CG  1 
ATOM 865  C CD  ? PRO A 1 109 ?  15.417  -7.566   0.691 1.000 95.910 ? 109 PRO A CD  1 
ATOM 866  N N   ? VAL A 1 110 ?  17.395  -5.514  -3.079 1.000 97.330 ? 110 VAL A N   1 
ATOM 867  C CA  ? VAL A 1 110 ?  17.177  -5.468  -4.521 1.000 97.330 ? 110 VAL A CA  1 
ATOM 868  C C   ? VAL A 1 110 ?  16.929  -6.878  -5.052 1.000 97.330 ? 110 VAL A C   1 
ATOM 869  C CB  ? VAL A 1 110 ?  18.375  -4.825  -5.256 1.000 97.330 ? 110 VAL A CB  1 
ATOM 870  O O   ? VAL A 1 110 ?  17.608  -7.827  -4.653 1.000 97.330 ? 110 VAL A O   1 
ATOM 871  C CG1 ? VAL A 1 110 ?  18.217  -4.964  -6.769 1.000 97.330 ? 110 VAL A CG1 1 
ATOM 872  C CG2 ? VAL A 1 110 ?  18.515  -3.356  -4.862 1.000 97.330 ? 110 VAL A CG2 1 
ATOM 873  N N   ? GLY A 1 111 ?  15.890  -7.014  -5.885 1.000 97.270 ? 111 GLY A N   1 
ATOM 874  C CA  ? GLY A 1 111 ?  15.606  -8.300  -6.502 1.000 97.270 ? 111 GLY A CA  1 
ATOM 875  C C   ? GLY A 1 111 ?  14.559  -9.104  -5.754 1.000 97.270 ? 111 GLY A C   1 
ATOM 876  O O   ? GLY A 1 111 ?  14.111 -10.147  -6.232 1.000 97.270 ? 111 GLY A O   1 
ATOM 877  N N   ? SER A 1 112 ?  14.236  -8.685  -4.469 1.000 97.340 ? 112 SER A N   1 
ATOM 878  C CA  ? SER A 1 112 ?  13.150  -9.346  -3.754 1.000 97.340 ? 112 SER A CA  1 
ATOM 879  C C   ? SER A 1 112 ?  11.882  -9.400  -4.600 1.000 97.340 ? 112 SER A C   1 
ATOM 880  C CB  ? SER A 1 112 ?  12.861  -8.629  -2.434 1.000 97.340 ? 112 SER A CB  1 
ATOM 881  O O   ? SER A 1 112 ?  11.495  -8.402  -5.211 1.000 97.340 ? 112 SER A O   1 
ATOM 882  O OG  ? SER A 1 112 ?  13.986  -8.687  -1.574 1.000 97.340 ? 112 SER A OG  1 
ATOM 883  N N   ? ILE A 1 113 ?  11.305 -10.580  -4.604 1.000 97.280 ? 113 ILE A N   1 
ATOM 884  C CA  ? ILE A 1 113 ?  10.057 -10.731  -5.343 1.000 97.280 ? 113 ILE A CA  1 
ATOM 885  C C   ? ILE A 1 113 ?   8.879 -10.352  -4.449 1.000 97.280 ? 113 ILE A C   1 
ATOM 886  C CB  ? ILE A 1 113 ?   9.885 -12.172  -5.874 1.000 97.280 ? 113 ILE A CB  1 
ATOM 887  O O   ? ILE A 1 113 ?   8.693 -10.931  -3.377 1.000 97.280 ? 113 ILE A O   1 
ATOM 888  C CG1 ? ILE A 1 113 ?  11.072 -12.559  -6.764 1.000 97.280 ? 113 ILE A CG1 1 
ATOM 889  C CG2 ? ILE A 1 113 ?   8.562 -12.314  -6.633 1.000 97.280 ? 113 ILE A CG2 1 
ATOM 890  C CD1 ? ILE A 1 113 ?  11.268 -11.645  -7.965 1.000 97.280 ? 113 ILE A CD1 1 
ATOM 891  N N   ? CYS A 1 114 ?   8.079  -9.459  -4.945 1.000 97.620 ? 114 CYS A N   1 
ATOM 892  C CA  ? CYS A 1 114 ?   6.997  -8.904  -4.139 1.000 97.620 ? 114 CYS A CA  1 
ATOM 893  C C   ? CYS A 1 114 ?   5.643  -9.169  -4.788 1.000 97.620 ? 114 CYS A C   1 
ATOM 894  C CB  ? CYS A 1 114 ?   7.192  -7.402  -3.940 1.000 97.620 ? 114 CYS A CB  1 
ATOM 895  O O   ? CYS A 1 114 ?   5.532  -9.192  -6.015 1.000 97.620 ? 114 CYS A O   1 
ATOM 896  S SG  ? CYS A 1 114 ?   8.742  -6.972  -3.118 1.000 97.620 ? 114 CYS A SG  1 
ATOM 897  N N   ? LEU A 1 115 ?   4.676  -9.386  -3.900 1.000 97.220 ? 115 LEU A N   1 
ATOM 898  C CA  ? LEU A 1 115 ?   3.287  -9.502  -4.332 1.000 97.220 ? 115 LEU A CA  1 
ATOM 899  C C   ? LEU A 1 115 ?   2.574  -8.157  -4.234 1.000 97.220 ? 115 LEU A C   1 
ATOM 900  C CB  ? LEU A 1 115 ?   2.549 -10.546  -3.490 1.000 97.220 ? 115 LEU A CB  1 
ATOM 901  O O   ? LEU A 1 115 ?   2.553  -7.537  -3.168 1.000 97.220 ? 115 LEU A O   1 
ATOM 902  C CG  ? LEU A 1 115 ?   1.117 -10.871  -3.915 1.000 97.220 ? 115 LEU A CG  1 
ATOM 903  C CD1 ? LEU A 1 115 ?   1.120 -11.823  -5.107 1.000 97.220 ? 115 LEU A CD1 1 
ATOM 904  C CD2 ? LEU A 1 115 ?   0.335 -11.468  -2.750 1.000 97.220 ? 115 LEU A CD2 1 
ATOM 905  N N   ? ILE A 1 116 ?   2.018  -7.731  -5.369 1.000 96.250 ? 116 ILE A N   1 
ATOM 906  C CA  ? ILE A 1 116 ?   1.184  -6.536  -5.441 1.000 96.250 ? 116 ILE A CA  1 
ATOM 907  C C   ? ILE A 1 116 ?  -0.270  -6.935  -5.680 1.000 96.250 ? 116 ILE A C   1 
ATOM 908  C CB  ? ILE A 1 116 ?   1.666  -5.576  -6.552 1.000 96.250 ? 116 ILE A CB  1 
ATOM 909  O O   ? ILE A 1 116 ?  -0.558  -7.765  -6.546 1.000 96.250 ? 116 ILE A O   1 
ATOM 910  C CG1 ? ILE A 1 116 ?   3.150  -5.241  -6.360 1.000 96.250 ? 116 ILE A CG1 1 
ATOM 911  C CG2 ? ILE A 1 116 ?   0.815  -4.304  -6.573 1.000 96.250 ? 116 ILE A CG2 1 
ATOM 912  C CD1 ? ILE A 1 116 ?   3.867  -4.849  -7.645 1.000 96.250 ? 116 ILE A CD1 1 
ATOM 913  N N   ? SER A 1 117 ?  -1.166  -6.380  -4.919 1.000 95.320 ? 117 SER A N   1 
ATOM 914  C CA  ? SER A 1 117 ?  -2.567  -6.758  -5.067 1.000 95.320 ? 117 SER A CA  1 
ATOM 915  C C   ? SER A 1 117 ?  -3.471  -5.530  -5.103 1.000 95.320 ? 117 SER A C   1 
ATOM 916  C CB  ? SER A 1 117 ?  -2.996  -7.683  -3.927 1.000 95.320 ? 117 SER A CB  1 
ATOM 917  O O   ? SER A 1 117 ?  -3.130  -4.485  -4.545 1.000 95.320 ? 117 SER A O   1 
ATOM 918  O OG  ? SER A 1 117 ?  -2.838  -7.043  -2.673 1.000 95.320 ? 117 SER A OG  1 
ATOM 919  N N   ? GLY A 1 118 ?  -4.626  -5.651  -5.830 1.000 93.890 ? 118 GLY A N   1 
ATOM 920  C CA  ? GLY A 1 118 ?  -5.564  -4.541  -5.895 1.000 93.890 ? 118 GLY A CA  1 
ATOM 921  C C   ? GLY A 1 118 ?  -6.734  -4.802  -6.824 1.000 93.890 ? 118 GLY A C   1 
ATOM 922  O O   ? GLY A 1 118 ?  -6.788  -5.841  -7.486 1.000 93.890 ? 118 GLY A O   1 
ATOM 923  N N   ? TRP A 1 119 ?  -7.755  -3.863  -6.812 1.000 90.990 ? 119 TRP A N   1 
ATOM 924  C CA  ? TRP A 1 119 ?  -8.967  -3.946  -7.619 1.000 90.990 ? 119 TRP A CA  1 
ATOM 925  C C   ? TRP A 1 119 ?  -9.009  -2.827  -8.655 1.000 90.990 ? 119 TRP A C   1 
ATOM 926  C CB  ? TRP A 1 119 ? -10.212  -3.882  -6.730 1.000 90.990 ? 119 TRP A CB  1 
ATOM 927  O O   ? TRP A 1 119 ? -10.087  -2.406  -9.080 1.000 90.990 ? 119 TRP A O   1 
ATOM 928  C CG  ? TRP A 1 119 ? -10.384  -5.073  -5.836 1.000 90.990 ? 119 TRP A CG  1 
ATOM 929  C CD1 ? TRP A 1 119 ? -10.929  -6.282  -6.170 1.000 90.990 ? 119 TRP A CD1 1 
ATOM 930  C CD2 ? TRP A 1 119 ? -10.012  -5.167  -4.458 1.000 90.990 ? 119 TRP A CD2 1 
ATOM 931  C CE2 ? TRP A 1 119 ? -10.360  -6.464  -4.018 1.000 90.990 ? 119 TRP A CE2 1 
ATOM 932  C CE3 ? TRP A 1 119 ?  -9.416  -4.281  -3.550 1.000 90.990 ? 119 TRP A CE3 1 
ATOM 933  N NE1 ? TRP A 1 119 ? -10.917  -7.123  -5.081 1.000 90.990 ? 119 TRP A NE1 1 
ATOM 934  C CH2 ? TRP A 1 119 ?  -9.548  -6.008  -1.842 1.000 90.990 ? 119 TRP A CH2 1 
ATOM 935  C CZ2 ? TRP A 1 119 ? -10.132  -6.895  -2.709 1.000 90.990 ? 119 TRP A CZ2 1 
ATOM 936  C CZ3 ? TRP A 1 119 ?  -9.190  -4.712  -2.248 1.000 90.990 ? 119 TRP A CZ3 1 
ATOM 937  N N   ? GLY A 1 120 ?  -7.836  -2.222  -8.926 1.000 79.310 ? 120 GLY A N   1 
ATOM 938  C CA  ? GLY A 1 120 ?  -7.752  -1.111  -9.861 1.000 79.310 ? 120 GLY A CA  1 
ATOM 939  C C   ? GLY A 1 120 ?  -7.870  -1.541 -11.311 1.000 79.310 ? 120 GLY A C   1 
ATOM 940  O O   ? GLY A 1 120 ?  -8.071  -2.723 -11.599 1.000 79.310 ? 120 GLY A O   1 
ATOM 941  N N   ? ASN A 1 121 ?  -7.896  -0.656 -12.287 1.000 71.130 ? 121 ASN A N   1 
ATOM 942  C CA  ? ASN A 1 121 ?  -8.026  -0.859 -13.726 1.000 71.130 ? 121 ASN A CA  1 
ATOM 943  C C   ? ASN A 1 121 ?  -6.935  -1.781 -14.262 1.000 71.130 ? 121 ASN A C   1 
ATOM 944  C CB  ? ASN A 1 121 ?  -7.997   0.482 -14.463 1.000 71.130 ? 121 ASN A CB  1 
ATOM 945  O O   ? ASN A 1 121 ?  -5.748  -1.550 -14.025 1.000 71.130 ? 121 ASN A O   1 
ATOM 946  C CG  ? ASN A 1 121 ?  -8.469   0.369 -15.899 1.000 71.130 ? 121 ASN A CG  1 
ATOM 947  N ND2 ? ASN A 1 121 ?  -8.842   1.498 -16.491 1.000 71.130 ? 121 ASN A ND2 1 
ATOM 948  O OD1 ? ASN A 1 121 ?  -8.498  -0.723 -16.472 1.000 71.130 ? 121 ASN A OD1 1 
ATOM 949  N N   ? THR A 1 122 ?  -7.320  -2.867 -14.998 1.000 66.160 ? 122 THR A N   1 
ATOM 950  C CA  ? THR A 1 122 ?  -6.381  -3.904 -15.414 1.000 66.160 ? 122 THR A CA  1 
ATOM 951  C C   ? THR A 1 122 ?  -5.881  -3.644 -16.832 1.000 66.160 ? 122 THR A C   1 
ATOM 952  C CB  ? THR A 1 122 ?  -7.024  -5.301 -15.341 1.000 66.160 ? 122 THR A CB  1 
ATOM 953  O O   ? THR A 1 122 ?  -5.118  -4.440 -17.383 1.000 66.160 ? 122 THR A O   1 
ATOM 954  C CG2 ? THR A 1 122 ?  -7.402  -5.659 -13.908 1.000 66.160 ? 122 THR A CG2 1 
ATOM 955  O OG1 ? THR A 1 122 ?  -8.204  -5.320 -16.154 1.000 66.160 ? 122 THR A OG1 1 
ATOM 956  N N   ? LEU A 1 123 ?  -6.282  -2.626 -17.506 1.000 58.560 ? 123 LEU A N   1 
ATOM 957  C CA  ? LEU A 1 123 ?  -5.808  -2.245 -18.832 1.000 58.560 ? 123 LEU A CA  1 
ATOM 958  C C   ? LEU A 1 123 ?  -4.986  -0.962 -18.768 1.000 58.560 ? 123 LEU A C   1 
ATOM 959  C CB  ? LEU A 1 123 ?  -6.988  -2.061 -19.791 1.000 58.560 ? 123 LEU A CB  1 
ATOM 960  O O   ? LEU A 1 123 ?  -5.163  -0.151 -17.856 1.000 58.560 ? 123 LEU A O   1 
ATOM 961  C CG  ? LEU A 1 123 ?  -7.825  -3.307 -20.082 1.000 58.560 ? 123 LEU A CG  1 
ATOM 962  C CD1 ? LEU A 1 123 ?  -9.040  -2.943 -20.929 1.000 58.560 ? 123 LEU A CD1 1 
ATOM 963  C CD2 ? LEU A 1 123 ?  -6.980  -4.369 -20.778 1.000 58.560 ? 123 LEU A CD2 1 
ATOM 964  N N   ? SER A 1 124 ?  -3.836  -0.931 -19.688 1.000 56.000 ? 124 SER A N   1 
ATOM 965  C CA  ? SER A 1 124 ?  -2.968   0.234 -19.824 1.000 56.000 ? 124 SER A CA  1 
ATOM 966  C C   ? SER A 1 124 ?  -3.751   1.456 -20.293 1.000 56.000 ? 124 SER A C   1 
ATOM 967  C CB  ? SER A 1 124 ?  -1.829  -0.057 -20.802 1.000 56.000 ? 124 SER A CB  1 
ATOM 968  O O   ? SER A 1 124 ?  -3.407   2.589 -19.950 1.000 56.000 ? 124 SER A O   1 
ATOM 969  O OG  ? SER A 1 124 ?  -2.339  -0.412 -22.076 1.000 56.000 ? 124 SER A OG  1 
ATOM 970  N N   ? ASN A 1 125 ?  -4.979   1.273 -20.977 1.000 53.790 ? 125 ASN A N   1 
ATOM 971  C CA  ? ASN A 1 125 ?  -5.987   2.194 -21.490 1.000 53.790 ? 125 ASN A CA  1 
ATOM 972  C C   ? ASN A 1 125 ?  -7.354   1.524 -21.602 1.000 53.790 ? 125 ASN A C   1 
ATOM 973  C CB  ? ASN A 1 125 ?  -5.559   2.756 -22.848 1.000 53.790 ? 125 ASN A CB  1 
ATOM 974  O O   ? ASN A 1 125 ?  -7.442   0.325 -21.873 1.000 53.790 ? 125 ASN A O   1 
ATOM 975  C CG  ? ASN A 1 125 ?  -5.404   1.679 -23.903 1.000 53.790 ? 125 ASN A CG  1 
ATOM 976  N ND2 ? ASN A 1 125 ?  -5.089   2.089 -25.126 1.000 53.790 ? 125 ASN A ND2 1 
ATOM 977  O OD1 ? ASN A 1 125 ?  -5.567   0.489 -23.622 1.000 53.790 ? 125 ASN A OD1 1 
ATOM 978  N N   ? GLY A 1 126 ?  -8.452   2.021 -20.826 1.000 58.330 ? 126 GLY A N   1 
ATOM 979  C CA  ? GLY A 1 126 ?  -9.787   1.445 -20.848 1.000 58.330 ? 126 GLY A CA  1 
ATOM 980  C C   ? GLY A 1 126 ? -10.435   1.391 -19.477 1.000 58.330 ? 126 GLY A C   1 
ATOM 981  O O   ? GLY A 1 126 ? -10.012   2.093 -18.556 1.000 58.330 ? 126 GLY A O   1 
ATOM 982  N N   ? VAL A 1 127 ? -11.655   0.677 -19.395 1.000 62.690 ? 127 VAL A N   1 
ATOM 983  C CA  ? VAL A 1 127 ? -12.468   0.627 -18.184 1.000 62.690 ? 127 VAL A CA  1 
ATOM 984  C C   ? VAL A 1 127 ? -12.632  -0.822 -17.731 1.000 62.690 ? 127 VAL A C   1 
ATOM 985  C CB  ? VAL A 1 127 ? -13.852   1.278 -18.401 1.000 62.690 ? 127 VAL A CB  1 
ATOM 986  O O   ? VAL A 1 127 ? -13.749  -1.344 -17.692 1.000 62.690 ? 127 VAL A O   1 
ATOM 987  C CG1 ? VAL A 1 127 ? -13.996   2.538 -17.551 1.000 62.690 ? 127 VAL A CG1 1 
ATOM 988  C CG2 ? VAL A 1 127 ? -14.063   1.600 -19.880 1.000 62.690 ? 127 VAL A CG2 1 
ATOM 989  N N   ? ASN A 1 128 ? -11.401  -1.593 -17.524 1.000 68.400 ? 128 ASN A N   1 
ATOM 990  C CA  ? ASN A 1 128 ? -11.581  -2.933 -16.976 1.000 68.400 ? 128 ASN A CA  1 
ATOM 991  C C   ? ASN A 1 128 ? -11.281  -2.972 -15.480 1.000 68.400 ? 128 ASN A C   1 
ATOM 992  C CB  ? ASN A 1 128 ? -10.702  -3.940 -17.721 1.000 68.400 ? 128 ASN A CB  1 
ATOM 993  O O   ? ASN A 1 128 ? -10.118  -3.027 -15.077 1.000 68.400 ? 128 ASN A O   1 
ATOM 994  C CG  ? ASN A 1 128 ? -11.109  -5.377 -17.458 1.000 68.400 ? 128 ASN A CG  1 
ATOM 995  N ND2 ? ASN A 1 128 ? -10.275  -6.317 -17.886 1.000 68.400 ? 128 ASN A ND2 1 
ATOM 996  O OD1 ? ASN A 1 128 ? -12.165  -5.639 -16.877 1.000 68.400 ? 128 ASN A OD1 1 
ATOM 997  N N   ? TYR A 1 129 ? -12.341  -2.880 -14.690 1.000 76.460 ? 129 TYR A N   1 
ATOM 998  C CA  ? TYR A 1 129 ? -12.297  -2.972 -13.235 1.000 76.460 ? 129 TYR A CA  1 
ATOM 999  C C   ? TYR A 1 129 ? -12.761  -4.344 -12.761 1.000 76.460 ? 129 TYR A C   1 
ATOM 1000 C CB  ? TYR A 1 129 ? -13.163  -1.880 -12.600 1.000 76.460 ? 129 TYR A CB  1 
ATOM 1001 O O   ? TYR A 1 129 ? -13.963  -4.621 -12.723 1.000 76.460 ? 129 TYR A O   1 
ATOM 1002 C CG  ? TYR A 1 129 ? -12.634  -0.483 -12.817 1.000 76.460 ? 129 TYR A CG  1 
ATOM 1003 C CD1 ? TYR A 1 129 ? -11.744   0.094 -11.914 1.000 76.460 ? 129 TYR A CD1 1 
ATOM 1004 C CD2 ? TYR A 1 129 ? -13.023   0.263 -13.924 1.000 76.460 ? 129 TYR A CD2 1 
ATOM 1005 C CE1 ? TYR A 1 129 ? -11.255   1.381 -12.108 1.000 76.460 ? 129 TYR A CE1 1 
ATOM 1006 C CE2 ? TYR A 1 129 ? -12.541   1.551 -14.129 1.000 76.460 ? 129 TYR A CE2 1 
ATOM 1007 O OH  ? TYR A 1 129 ? -11.178   3.376 -13.415 1.000 76.460 ? 129 TYR A OH  1 
ATOM 1008 C CZ  ? TYR A 1 129 ? -11.659   2.101 -13.217 1.000 76.460 ? 129 TYR A CZ  1 
ATOM 1009 N N   ? PRO A 1 130 ? -11.702  -5.266 -12.591 1.000 80.350 ? 130 PRO A N   1 
ATOM 1010 C CA  ? PRO A 1 130 ? -12.106  -6.612 -12.178 1.000 80.350 ? 130 PRO A CA  1 
ATOM 1011 C C   ? PRO A 1 130 ? -12.874  -6.618 -10.859 1.000 80.350 ? 130 PRO A C   1 
ATOM 1012 C CB  ? PRO A 1 130 ? -10.773  -7.352 -12.038 1.000 80.350 ? 130 PRO A CB  1 
ATOM 1013 O O   ? PRO A 1 130 ? -12.619  -5.784  -9.987 1.000 80.350 ? 130 PRO A O   1 
ATOM 1014 C CG  ? PRO A 1 130 ?  -9.777  -6.287 -11.710 1.000 80.350 ? 130 PRO A CG  1 
ATOM 1015 C CD  ? PRO A 1 130 ? -10.197  -5.016 -12.390 1.000 80.350 ? 130 PRO A CD  1 
ATOM 1016 N N   ? ASP A 1 131 ? -13.810  -7.448 -10.816 1.000 86.540 ? 131 ASP A N   1 
ATOM 1017 C CA  ? ASP A 1 131 ? -14.532  -7.632  -9.561 1.000 86.540 ? 131 ASP A CA  1 
ATOM 1018 C C   ? ASP A 1 131 ? -13.717  -8.467  -8.575 1.000 86.540 ? 131 ASP A C   1 
ATOM 1019 C CB  ? ASP A 1 131 ? -15.889  -8.293  -9.814 1.000 86.540 ? 131 ASP A CB  1 
ATOM 1020 O O   ? ASP A 1 131 ? -13.819  -8.278  -7.361 1.000 86.540 ? 131 ASP A O   1 
ATOM 1021 C CG  ? ASP A 1 131 ? -16.809  -7.446 -10.676 1.000 86.540 ? 131 ASP A CG  1 
ATOM 1022 O OD1 ? ASP A 1 131 ? -16.766  -6.201 -10.574 1.000 86.540 ? 131 ASP A OD1 1 
ATOM 1023 O OD2 ? ASP A 1 131 ? -17.586  -8.030 -11.463 1.000 86.540 ? 131 ASP A OD2 1 
ATOM 1024 N N   ? LEU A 1 132 ? -12.922  -9.308  -9.206 1.000 90.810 ? 132 LEU A N   1 
ATOM 1025 C CA  ? LEU A 1 132 ? -12.085 -10.178  -8.387 1.000 90.810 ? 132 LEU A CA  1 
ATOM 1026 C C   ? LEU A 1 132 ? -10.726  -9.537  -8.128 1.000 90.810 ? 132 LEU A C   1 
ATOM 1027 C CB  ? LEU A 1 132 ? -11.901 -11.538  -9.064 1.000 90.810 ? 132 LEU A CB  1 
ATOM 1028 O O   ? LEU A 1 132 ? -10.175  -8.866  -9.002 1.000 90.810 ? 132 LEU A O   1 
ATOM 1029 C CG  ? LEU A 1 132 ? -13.173 -12.352  -9.307 1.000 90.810 ? 132 LEU A CG  1 
ATOM 1030 C CD1 ? LEU A 1 132 ? -12.855 -13.602 -10.121 1.000 90.810 ? 132 LEU A CD1 1 
ATOM 1031 C CD2 ? LEU A 1 132 ? -13.832 -12.724  -7.983 1.000 90.810 ? 132 LEU A CD2 1 
ATOM 1032 N N   ? LEU A 1 133 ? -10.216  -9.704  -6.960 1.000 92.380 ? 133 LEU A N   1 
ATOM 1033 C CA  ? LEU A 1 133 ?  -8.895  -9.210  -6.585 1.000 92.380 ? 133 LEU A CA  1 
ATOM 1034 C C   ? LEU A 1 133 ?  -7.822  -9.771  -7.511 1.000 92.380 ? 133 LEU A C   1 
ATOM 1035 C CB  ? LEU A 1 133 ?  -8.577  -9.580  -5.134 1.000 92.380 ? 133 LEU A CB  1 
ATOM 1036 O O   ? LEU A 1 133 ?  -7.786 -10.976  -7.770 1.000 92.380 ? 133 LEU A O   1 
ATOM 1037 C CG  ? LEU A 1 133 ?  -7.319  -8.950  -4.534 1.000 92.380 ? 133 LEU A CG  1 
ATOM 1038 C CD1 ? LEU A 1 133 ?  -7.473  -7.435  -4.450 1.000 92.380 ? 133 LEU A CD1 1 
ATOM 1039 C CD2 ? LEU A 1 133 ?  -7.030  -9.540  -3.157 1.000 92.380 ? 133 LEU A CD2 1 
ATOM 1040 N N   ? GLN A 1 134 ?  -6.965  -8.812  -7.916 1.000 94.050 ? 134 GLN A N   1 
ATOM 1041 C CA  ? GLN A 1 134 ?  -5.875  -9.183  -8.813 1.000 94.050 ? 134 GLN A CA  1 
ATOM 1042 C C   ? GLN A 1 134 ?  -4.524  -9.078  -8.110 1.000 94.050 ? 134 GLN A C   1 
ATOM 1043 C CB  ? GLN A 1 134 ?  -5.886  -8.304 -10.064 1.000 94.050 ? 134 GLN A CB  1 
ATOM 1044 O O   ? GLN A 1 134 ?  -4.330  -8.212  -7.254 1.000 94.050 ? 134 GLN A O   1 
ATOM 1045 C CG  ? GLN A 1 134 ?  -7.206  -8.331 -10.823 1.000 94.050 ? 134 GLN A CG  1 
ATOM 1046 C CD  ? GLN A 1 134 ?  -7.507  -9.688 -11.430 1.000 94.050 ? 134 GLN A CD  1 
ATOM 1047 N NE2 ? GLN A 1 134 ?  -8.734 -10.163 -11.240 1.000 94.050 ? 134 GLN A NE2 1 
ATOM 1048 O OE1 ? GLN A 1 134 ?  -6.645 -10.304 -12.064 1.000 94.050 ? 134 GLN A OE1 1 
ATOM 1049 N N   ? CYS A 1 135 ?  -3.544  -9.982  -8.597 1.000 94.360 ? 135 CYS A N   1 
ATOM 1050 C CA  ? CYS A 1 135 ?  -2.192  -9.953  -8.050 1.000 94.360 ? 135 CYS A CA  1 
ATOM 1051 C C   ? CYS A 1 135 ?  -1.153 -10.075  -9.158 1.000 94.360 ? 135 CYS A C   1 
ATOM 1052 C CB  ? CYS A 1 135 ?  -2.002 -11.078  -7.033 1.000 94.360 ? 135 CYS A CB  1 
ATOM 1053 O O   ? CYS A 1 135 ?  -1.407 -10.705 -10.186 1.000 94.360 ? 135 CYS A O   1 
ATOM 1054 S SG  ? CYS A 1 135 ?  -3.125 -10.981  -5.621 1.000 94.360 ? 135 CYS A SG  1 
ATOM 1055 N N   ? ILE A 1 136 ?   0.042  -9.504  -8.758 1.000 93.920 ? 136 ILE A N   1 
ATOM 1056 C CA  ? ILE A 1 136 ?   1.218  -9.691  -9.600 1.000 93.920 ? 136 ILE A CA  1 
ATOM 1057 C C   ? ILE A 1 136 ?   2.465  -9.815  -8.727 1.000 93.920 ? 136 ILE A C   1 
ATOM 1058 C CB  ? ILE A 1 136 ?   1.383  -8.530 -10.607 1.000 93.920 ? 136 ILE A CB  1 
ATOM 1059 O O   ? ILE A 1 136 ?   2.509  -9.278  -7.618 1.000 93.920 ? 136 ILE A O   1 
ATOM 1060 C CG1 ? ILE A 1 136 ?   1.591  -7.205  -9.865 1.000 93.920 ? 136 ILE A CG1 1 
ATOM 1061 C CG2 ? ILE A 1 136 ?   0.172  -8.450 -11.541 1.000 93.920 ? 136 ILE A CG2 1 
ATOM 1062 C CD1 ? ILE A 1 136 ?   2.077  -6.068 -10.752 1.000 93.920 ? 136 ILE A CD1 1 
ATOM 1063 N N   ? GLU A 1 137 ?   3.401 -10.526  -9.300 1.000 95.150 ? 137 GLU A N   1 
ATOM 1064 C CA  ? GLU A 1 137 ?   4.720 -10.601  -8.679 1.000 95.150 ? 137 GLU A CA  1 
ATOM 1065 C C   ? GLU A 1 137 ?   5.757  -9.828  -9.488 1.000 95.150 ? 137 GLU A C   1 
ATOM 1066 C CB  ? GLU A 1 137 ?   5.157 -12.060  -8.520 1.000 95.150 ? 137 GLU A CB  1 
ATOM 1067 O O   ? GLU A 1 137 ?   5.832  -9.973 -10.710 1.000 95.150 ? 137 GLU A O   1 
ATOM 1068 C CG  ? GLU A 1 137 ?   4.313 -12.850  -7.531 1.000 95.150 ? 137 GLU A CG  1 
ATOM 1069 C CD  ? GLU A 1 137 ?   4.810 -14.272  -7.321 1.000 95.150 ? 137 GLU A CD  1 
ATOM 1070 O OE1 ? GLU A 1 137 ?   4.739 -14.777  -6.177 1.000 95.150 ? 137 GLU A OE1 1 
ATOM 1071 O OE2 ? GLU A 1 137 ?   5.275 -14.885  -8.307 1.000 95.150 ? 137 GLU A OE2 1 
ATOM 1072 N N   ? ALA A 1 138 ?   6.502  -9.067  -8.723 1.000 96.050 ? 138 ALA A N   1 
ATOM 1073 C CA  ? ALA A 1 138 ?   7.531  -8.273  -9.391 1.000 96.050 ? 138 ALA A CA  1 
ATOM 1074 C C   ? ALA A 1 138 ?   8.711  -8.010  -8.460 1.000 96.050 ? 138 ALA A C   1 
ATOM 1075 C CB  ? ALA A 1 138 ?   6.945  -6.953  -9.887 1.000 96.050 ? 138 ALA A CB  1 
ATOM 1076 O O   ? ALA A 1 138 ?   8.545  -7.943  -7.240 1.000 96.050 ? 138 ALA A O   1 
ATOM 1077 N N   ? PRO A 1 139 ?   9.894  -7.829  -9.102 1.000 97.220 ? 139 PRO A N   1 
ATOM 1078 C CA  ? PRO A 1 139 ?  11.089  -7.590  -8.288 1.000 97.220 ? 139 PRO A CA  1 
ATOM 1079 C C   ? PRO A 1 139 ?  11.245  -6.126  -7.884 1.000 97.220 ? 139 PRO A C   1 
ATOM 1080 C CB  ? PRO A 1 139 ?  12.233  -8.029  -9.205 1.000 97.220 ? 139 PRO A CB  1 
ATOM 1081 O O   ? PRO A 1 139 ?  10.812  -5.231  -8.614 1.000 97.220 ? 139 PRO A O   1 
ATOM 1082 C CG  ? PRO A 1 139 ?  11.758  -7.713 -10.586 1.000 97.220 ? 139 PRO A CG  1 
ATOM 1083 C CD  ? PRO A 1 139 ?  10.285  -7.996 -10.661 1.000 97.220 ? 139 PRO A CD  1 
ATOM 1084 N N   ? ILE A 1 140 ?  11.982  -5.971  -6.736 1.000 97.690 ? 140 ILE A N   1 
ATOM 1085 C CA  ? ILE A 1 140 ?  12.449  -4.640  -6.363 1.000 97.690 ? 140 ILE A CA  1 
ATOM 1086 C C   ? ILE A 1 140 ?  13.625  -4.238  -7.250 1.000 97.690 ? 140 ILE A C   1 
ATOM 1087 C CB  ? ILE A 1 140 ?  12.856  -4.580  -4.873 1.000 97.690 ? 140 ILE A CB  1 
ATOM 1088 O O   ? ILE A 1 140 ?  14.574  -5.007  -7.419 1.000 97.690 ? 140 ILE A O   1 
ATOM 1089 C CG1 ? ILE A 1 140 ?  11.643  -4.855  -3.977 1.000 97.690 ? 140 ILE A CG1 1 
ATOM 1090 C CG2 ? ILE A 1 140 ?  13.488  -3.226  -4.540 1.000 97.690 ? 140 ILE A CG2 1 
ATOM 1091 C CD1 ? ILE A 1 140 ?  10.591  -3.755  -4.006 1.000 97.690 ? 140 ILE A CD1 1 
ATOM 1092 N N   ? LEU A 1 141 ?  13.523  -3.001  -7.783 1.000 97.630 ? 141 LEU A N   1 
ATOM 1093 C CA  ? LEU A 1 141 ?  14.615  -2.487  -8.601 1.000 97.630 ? 141 LEU A CA  1 
ATOM 1094 C C   ? LEU A 1 141 ?  15.620  -1.720  -7.748 1.000 97.630 ? 141 LEU A C   1 
ATOM 1095 C CB  ? LEU A 1 141 ?  14.074  -1.581  -9.710 1.000 97.630 ? 141 LEU A CB  1 
ATOM 1096 O O   ? LEU A 1 141 ?  15.288  -1.260  -6.653 1.000 97.630 ? 141 LEU A O   1 
ATOM 1097 C CG  ? LEU A 1 141 ?  13.060  -2.212 -10.666 1.000 97.630 ? 141 LEU A CG  1 
ATOM 1098 C CD1 ? LEU A 1 141 ?  12.622  -1.198 -11.719 1.000 97.630 ? 141 LEU A CD1 1 
ATOM 1099 C CD2 ? LEU A 1 141 ?  13.647  -3.455 -11.325 1.000 97.630 ? 141 LEU A CD2 1 
ATOM 1100 N N   ? SER A 1 142 ?  16.820  -1.640  -8.323 1.000 97.560 ? 142 SER A N   1 
ATOM 1101 C CA  ? SER A 1 142 ?  17.823  -0.832  -7.637 1.000 97.560 ? 142 SER A CA  1 
ATOM 1102 C C   ? SER A 1 142 ?  17.453   0.647  -7.661 1.000 97.560 ? 142 SER A C   1 
ATOM 1103 C CB  ? SER A 1 142 ?  19.199  -1.032  -8.273 1.000 97.560 ? 142 SER A CB  1 
ATOM 1104 O O   ? SER A 1 142 ?  16.717   1.093  -8.544 1.000 97.560 ? 142 SER A O   1 
ATOM 1105 O OG  ? SER A 1 142 ?  19.244  -0.454  -9.566 1.000 97.560 ? 142 SER A OG  1 
ATOM 1106 N N   ? ASP A 1 143 ?  18.019   1.446  -6.714 1.000 96.240 ? 143 ASP A N   1 
ATOM 1107 C CA  ? ASP A 1 143 ?  17.810   2.891  -6.689 1.000 96.240 ? 143 ASP A CA  1 
ATOM 1108 C C   ? ASP A 1 143 ?  18.240   3.531  -8.007 1.000 96.240 ? 143 ASP A C   1 
ATOM 1109 C CB  ? ASP A 1 143 ?  18.574   3.523  -5.523 1.000 96.240 ? 143 ASP A CB  1 
ATOM 1110 O O   ? ASP A 1 143 ?  17.563   4.424  -8.519 1.000 96.240 ? 143 ASP A O   1 
ATOM 1111 C CG  ? ASP A 1 143 ?  17.927   3.254  -4.176 1.000 96.240 ? 143 ASP A CG  1 
ATOM 1112 O OD1 ? ASP A 1 143 ?  16.770   2.782  -4.137 1.000 96.240 ? 143 ASP A OD1 1 
ATOM 1113 O OD2 ? ASP A 1 143 ?  18.580   3.519  -3.143 1.000 96.240 ? 143 ASP A OD2 1 
ATOM 1114 N N   ? GLN A 1 144 ?  19.330   3.051  -8.498 1.000 97.010 ? 144 GLN A N   1 
ATOM 1115 C CA  ? GLN A 1 144 ?  19.852   3.576  -9.756 1.000 97.010 ? 144 GLN A CA  1 
ATOM 1116 C C   ? GLN A 1 144 ?  18.864   3.353 -10.897 1.000 97.010 ? 144 GLN A C   1 
ATOM 1117 C CB  ? GLN A 1 144 ?  21.197   2.930 -10.091 1.000 97.010 ? 144 GLN A CB  1 
ATOM 1118 O O   ? GLN A 1 144 ?  18.589   4.270 -11.674 1.000 97.010 ? 144 GLN A O   1 
ATOM 1119 C CG  ? GLN A 1 144 ?  21.815   3.433 -11.388 1.000 97.010 ? 144 GLN A CG  1 
ATOM 1120 C CD  ? GLN A 1 144 ?  23.124   2.743 -11.722 1.000 97.010 ? 144 GLN A CD  1 
ATOM 1121 N NE2 ? GLN A 1 144 ?  23.706   3.095 -12.863 1.000 97.010 ? 144 GLN A NE2 1 
ATOM 1122 O OE1 ? GLN A 1 144 ?  23.609   1.900 -10.959 1.000 97.010 ? 144 GLN A OE1 1 
ATOM 1123 N N   ? GLU A 1 145 ?  18.402   2.126 -10.978 1.000 97.030 ? 145 GLU A N   1 
ATOM 1124 C CA  ? GLU A 1 145 ?  17.422   1.824 -12.017 1.000 97.030 ? 145 GLU A CA  1 
ATOM 1125 C C   ? GLU A 1 145 ?  16.170   2.682 -11.862 1.000 97.030 ? 145 GLU A C   1 
ATOM 1126 C CB  ? GLU A 1 145 ?  17.050   0.339 -11.991 1.000 97.030 ? 145 GLU A CB  1 
ATOM 1127 O O   ? GLU A 1 145 ?  15.616   3.166 -12.851 1.000 97.030 ? 145 GLU A O   1 
ATOM 1128 C CG  ? GLU A 1 145 ?  18.142  -0.579 -12.519 1.000 97.030 ? 145 GLU A CG  1 
ATOM 1129 C CD  ? GLU A 1 145 ?  17.885  -2.048 -12.225 1.000 97.030 ? 145 GLU A CD  1 
ATOM 1130 O OE1 ? GLU A 1 145 ?  18.230  -2.905 -13.070 1.000 97.030 ? 145 GLU A OE1 1 
ATOM 1131 O OE2 ? GLU A 1 145 ?  17.333  -2.345 -11.142 1.000 97.030 ? 145 GLU A OE2 1 
ATOM 1132 N N   ? CYS A 1 146 ?  15.723   2.819 -10.657 1.000 96.680 ? 146 CYS A N   1 
ATOM 1133 C CA  ? CYS A 1 146 ?  14.534   3.613 -10.371 1.000 96.680 ? 146 CYS A CA  1 
ATOM 1134 C C   ? CYS A 1 146 ?  14.735   5.066 -10.786 1.000 96.680 ? 146 CYS A C   1 
ATOM 1135 C CB  ? CYS A 1 146 ?  14.186   3.541  -8.884 1.000 96.680 ? 146 CYS A CB  1 
ATOM 1136 O O   ? CYS A 1 146 ?  13.889   5.642 -11.472 1.000 96.680 ? 146 CYS A O   1 
ATOM 1137 S SG  ? CYS A 1 146 ?  12.499   4.064  -8.505 1.000 96.680 ? 146 CYS A SG  1 
ATOM 1138 N N   ? ARG A 1 147 ?  15.828   5.663 -10.536 1.000 96.920 ? 147 ARG A N   1 
ATOM 1139 C CA  ? ARG A 1 147 ?  16.145   7.051 -10.853 1.000 96.920 ? 147 ARG A CA  1 
ATOM 1140 C C   ? ARG A 1 147 ?  16.342   7.239 -12.354 1.000 96.920 ? 147 ARG A C   1 
ATOM 1141 C CB  ? ARG A 1 147 ?  17.398   7.503 -10.099 1.000 96.920 ? 147 ARG A CB  1 
ATOM 1142 O O   ? ARG A 1 147 ?  16.021   8.296 -12.900 1.000 96.920 ? 147 ARG A O   1 
ATOM 1143 C CG  ? ARG A 1 147 ?  17.165   7.768  -8.621 1.000 96.920 ? 147 ARG A CG  1 
ATOM 1144 C CD  ? ARG A 1 147 ?  18.418   8.300  -7.939 1.000 96.920 ? 147 ARG A CD  1 
ATOM 1145 N NE  ? ARG A 1 147 ?  18.208   8.503  -6.508 1.000 96.920 ? 147 ARG A NE  1 
ATOM 1146 N NH1 ? ARG A 1 147 ?  19.045   6.443  -5.882 1.000 96.920 ? 147 ARG A NH1 1 
ATOM 1147 N NH2 ? ARG A 1 147 ?  18.277   7.905  -4.292 1.000 96.920 ? 147 ARG A NH2 1 
ATOM 1148 C CZ  ? ARG A 1 147 ?  18.511   7.616  -5.564 1.000 96.920 ? 147 ARG A CZ  1 
ATOM 1149 N N   ? GLN A 1 148 ?  16.889   6.215 -12.972 1.000 97.030 ? 148 GLN A N   1 
ATOM 1150 C CA  ? GLN A 1 148 ?  17.060   6.271 -14.420 1.000 97.030 ? 148 GLN A CA  1 
ATOM 1151 C C   ? GLN A 1 148 ?  15.710   6.280 -15.132 1.000 97.030 ? 148 GLN A C   1 
ATOM 1152 C CB  ? GLN A 1 148 ?  17.903   5.093 -14.908 1.000 97.030 ? 148 GLN A CB  1 
ATOM 1153 O O   ? GLN A 1 148 ?  15.555   6.927 -16.171 1.000 97.030 ? 148 GLN A O   1 
ATOM 1154 C CG  ? GLN A 1 148 ?  19.391   5.240 -14.619 1.000 97.030 ? 148 GLN A CG  1 
ATOM 1155 C CD  ? GLN A 1 148 ?  20.189   4.010 -15.011 1.000 97.030 ? 148 GLN A CD  1 
ATOM 1156 N NE2 ? GLN A 1 148 ?  21.512   4.114 -14.936 1.000 97.030 ? 148 GLN A NE2 1 
ATOM 1157 O OE1 ? GLN A 1 148 ?  19.622   2.976 -15.376 1.000 97.030 ? 148 GLN A OE1 1 
ATOM 1158 N N   ? SER A 1 149 ?  14.786   5.566 -14.506 1.000 95.820 ? 149 SER A N   1 
ATOM 1159 C CA  ? SER A 1 149 ?  13.460   5.470 -15.106 1.000 95.820 ? 149 SER A CA  1 
ATOM 1160 C C   ? SER A 1 149 ?  12.695   6.782 -14.970 1.000 95.820 ? 149 SER A C   1 
ATOM 1161 C CB  ? SER A 1 149 ?  12.661   4.336 -14.463 1.000 95.820 ? 149 SER A CB  1 
ATOM 1162 O O   ? SER A 1 149 ?  11.881   7.125 -15.830 1.000 95.820 ? 149 SER A O   1 
ATOM 1163 O OG  ? SER A 1 149 ?  13.214   3.076 -14.802 1.000 95.820 ? 149 SER A OG  1 
ATOM 1164 N N   ? TYR A 1 150 ?  12.999   7.531 -13.891 1.000 95.740 ? 150 TYR A N   1 
ATOM 1165 C CA  ? TYR A 1 150 ?  12.330   8.787 -13.574 1.000 95.740 ? 150 TYR A CA  1 
ATOM 1166 C C   ? TYR A 1 150 ?  13.338   9.851 -13.155 1.000 95.740 ? 150 TYR A C   1 
ATOM 1167 C CB  ? TYR A 1 150 ?  11.297   8.581 -12.463 1.000 95.740 ? 150 TYR A CB  1 
ATOM 1168 O O   ? TYR A 1 150 ?  13.397  10.232 -11.983 1.000 95.740 ? 150 TYR A O   1 
ATOM 1169 C CG  ? TYR A 1 150 ?  10.269   7.521 -12.779 1.000 95.740 ? 150 TYR A CG  1 
ATOM 1170 C CD1 ? TYR A 1 150 ?   9.181   7.802 -13.602 1.000 95.740 ? 150 TYR A CD1 1 
ATOM 1171 C CD2 ? TYR A 1 150 ?  10.384   6.238 -12.256 1.000 95.740 ? 150 TYR A CD2 1 
ATOM 1172 C CE1 ? TYR A 1 150 ?   8.230   6.829 -13.895 1.000 95.740 ? 150 TYR A CE1 1 
ATOM 1173 C CE2 ? TYR A 1 150 ?   9.440   5.257 -12.541 1.000 95.740 ? 150 TYR A CE2 1 
ATOM 1174 O OH  ? TYR A 1 150 ?   7.431   4.595 -13.647 1.000 95.740 ? 150 TYR A OH  1 
ATOM 1175 C CZ  ? TYR A 1 150 ?   8.368   5.562 -13.361 1.000 95.740 ? 150 TYR A CZ  1 
ATOM 1176 N N   ? PRO A 1 151 ?  14.131  10.483 -14.059 1.000 95.200 ? 151 PRO A N   1 
ATOM 1177 C CA  ? PRO A 1 151 ?  15.181  11.432 -13.680 1.000 95.200 ? 151 PRO A CA  1 
ATOM 1178 C C   ? PRO A 1 151 ?  14.632  12.661 -12.959 1.000 95.200 ? 151 PRO A C   1 
ATOM 1179 C CB  ? PRO A 1 151 ?  15.807  11.819 -15.022 1.000 95.200 ? 151 PRO A CB  1 
ATOM 1180 O O   ? PRO A 1 151 ?  13.721  13.322 -13.465 1.000 95.200 ? 151 PRO A O   1 
ATOM 1181 C CG  ? PRO A 1 151 ?  15.487  10.680 -15.935 1.000 95.200 ? 151 PRO A CG  1 
ATOM 1182 C CD  ? PRO A 1 151 ?  14.162  10.101 -15.531 1.000 95.200 ? 151 PRO A CD  1 
ATOM 1183 N N   ? GLY A 1 152 ?  15.115  12.889 -11.621 1.000 94.540 ? 152 GLY A N   1 
ATOM 1184 C CA  ? GLY A 1 152 ?  14.792  14.088 -10.866 1.000 94.540 ? 152 GLY A CA  1 
ATOM 1185 C C   ? GLY A 1 152 ?  13.490  13.976 -10.095 1.000 94.540 ? 152 GLY A C   1 
ATOM 1186 O O   ? GLY A 1 152 ?  13.087  14.916  -9.407 1.000 94.540 ? 152 GLY A O   1 
ATOM 1187 N N   ? SER A 1 153 ?  12.831  12.769 -10.181 1.000 95.540 ? 153 SER A N   1 
ATOM 1188 C CA  ? SER A 1 153 ?  11.496  12.627  -9.610 1.000 95.540 ? 153 SER A CA  1 
ATOM 1189 C C   ? SER A 1 153 ?  11.488  11.618  -8.466 1.000 95.540 ? 153 SER A C   1 
ATOM 1190 C CB  ? SER A 1 153 ?  10.496  12.198 -10.685 1.000 95.540 ? 153 SER A CB  1 
ATOM 1191 O O   ? SER A 1 153 ?  10.579  11.622  -7.634 1.000 95.540 ? 153 SER A O   1 
ATOM 1192 O OG  ? SER A 1 153 ?  10.390  13.186 -11.696 1.000 95.540 ? 153 SER A OG  1 
ATOM 1193 N N   ? ILE A 1 154 ?  12.540  10.692  -8.375 1.000 97.090 ? 154 ILE A N   1 
ATOM 1194 C CA  ? ILE A 1 154 ?  12.627   9.635  -7.374 1.000 97.090 ? 154 ILE A CA  1 
ATOM 1195 C C   ? ILE A 1 154 ?  13.368  10.150  -6.143 1.000 97.090 ? 154 ILE A C   1 
ATOM 1196 C CB  ? ILE A 1 154 ?  13.330   8.380  -7.937 1.000 97.090 ? 154 ILE A CB  1 
ATOM 1197 O O   ? ILE A 1 154 ?  14.491  10.649  -6.250 1.000 97.090 ? 154 ILE A O   1 
ATOM 1198 C CG1 ? ILE A 1 154 ?  12.576   7.848  -9.161 1.000 97.090 ? 154 ILE A CG1 1 
ATOM 1199 C CG2 ? ILE A 1 154 ?  13.453   7.300  -6.858 1.000 97.090 ? 154 ILE A CG2 1 
ATOM 1200 C CD1 ? ILE A 1 154 ?  11.128   7.472  -8.880 1.000 97.090 ? 154 ILE A CD1 1 
ATOM 1201 N N   ? THR A 1 155 ?  12.740  10.037  -4.897 1.000 97.000 ? 155 THR A N   1 
ATOM 1202 C CA  ? THR A 1 155 ?  13.361  10.398  -3.627 1.000 97.000 ? 155 THR A CA  1 
ATOM 1203 C C   ? THR A 1 155 ?  13.802   9.151  -2.867 1.000 97.000 ? 155 THR A C   1 
ATOM 1204 C CB  ? THR A 1 155 ?  12.400  11.224  -2.751 1.000 97.000 ? 155 THR A CB  1 
ATOM 1205 O O   ? THR A 1 155 ?  13.525   8.028  -3.292 1.000 97.000 ? 155 THR A O   1 
ATOM 1206 C CG2 ? THR A 1 155 ?  11.730  12.329  -3.561 1.000 97.000 ? 155 THR A CG2 1 
ATOM 1207 O OG1 ? THR A 1 155 ?  11.391  10.360  -2.215 1.000 97.000 ? 155 THR A OG1 1 
ATOM 1208 N N   ? ASP A 1 156 ?  14.463   9.401  -1.694 1.000 96.910 ? 156 ASP A N   1 
ATOM 1209 C CA  ? ASP A 1 156 ?  14.923   8.298  -0.855 1.000 96.910 ? 156 ASP A CA  1 
ATOM 1210 C C   ? ASP A 1 156 ?  13.749   7.599  -0.174 1.000 96.910 ? 156 ASP A C   1 
ATOM 1211 C CB  ? ASP A 1 156 ?  15.917   8.800   0.194 1.000 96.910 ? 156 ASP A CB  1 
ATOM 1212 O O   ? ASP A 1 156 ?  13.915   6.532   0.421 1.000 96.910 ? 156 ASP A O   1 
ATOM 1213 C CG  ? ASP A 1 156 ?  17.271   9.157  -0.393 1.000 96.910 ? 156 ASP A CG  1 
ATOM 1214 O OD1 ? ASP A 1 156 ?  17.598   8.683  -1.503 1.000 96.910 ? 156 ASP A OD1 1 
ATOM 1215 O OD2 ? ASP A 1 156 ?  18.019   9.915   0.260 1.000 96.910 ? 156 ASP A OD2 1 
ATOM 1216 N N   ? ASN A 1 157 ?  12.572   8.139  -0.244 1.000 97.980 ? 157 ASN A N   1 
ATOM 1217 C CA  ? ASN A 1 157 ?  11.379   7.584   0.387 1.000 97.980 ? 157 ASN A CA  1 
ATOM 1218 C C   ? ASN A 1 157 ?  10.570   6.737  -0.591 1.000 97.980 ? 157 ASN A C   1 
ATOM 1219 C CB  ? ASN A 1 157 ?  10.509   8.701   0.967 1.000 97.980 ? 157 ASN A CB  1 
ATOM 1220 O O   ? ASN A 1 157 ?   9.469   6.288  -0.267 1.000 97.980 ? 157 ASN A O   1 
ATOM 1221 C CG  ? ASN A 1 157 ?  11.166   9.404   2.139 1.000 97.980 ? 157 ASN A CG  1 
ATOM 1222 N ND2 ? ASN A 1 157 ?  11.019  10.722   2.198 1.000 97.980 ? 157 ASN A ND2 1 
ATOM 1223 O OD1 ? ASN A 1 157 ?  11.801   8.767   2.983 1.000 97.980 ? 157 ASN A OD1 1 
ATOM 1224 N N   ? MET A 1 158 ?  11.144   6.540  -1.803 1.000 98.080 ? 158 MET A N   1 
ATOM 1225 C CA  ? MET A 1 158 ?  10.438   5.806  -2.849 1.000 98.080 ? 158 MET A CA  1 
ATOM 1226 C C   ? MET A 1 158 ?  11.232   4.579  -3.284 1.000 98.080 ? 158 MET A C   1 
ATOM 1227 C CB  ? MET A 1 158 ?  10.169   6.709  -4.054 1.000 98.080 ? 158 MET A CB  1 
ATOM 1228 O O   ? MET A 1 158 ?  12.460   4.560  -3.179 1.000 98.080 ? 158 MET A O   1 
ATOM 1229 C CG  ? MET A 1 158 ?   9.262   7.889  -3.745 1.000 98.080 ? 158 MET A CG  1 
ATOM 1230 S SD  ? MET A 1 158 ?   9.133   9.063  -5.149 1.000 98.080 ? 158 MET A SD  1 
ATOM 1231 C CE  ? MET A 1 158 ?   8.156  10.382  -4.375 1.000 98.080 ? 158 MET A CE  1 
ATOM 1232 N N   ? ILE A 1 159 ?  10.440   3.578  -3.774 1.000 97.520 ? 159 ILE A N   1 
ATOM 1233 C CA  ? ILE A 1 159 ?  11.029   2.376  -4.352 1.000 97.520 ? 159 ILE A CA  1 
ATOM 1234 C C   ? ILE A 1 159 ?  10.284   1.999  -5.630 1.000 97.520 ? 159 ILE A C   1 
ATOM 1235 C CB  ? ILE A 1 159 ?  11.007   1.198  -3.352 1.000 97.520 ? 159 ILE A CB  1 
ATOM 1236 O O   ? ILE A 1 159 ?   9.095   2.294  -5.773 1.000 97.520 ? 159 ILE A O   1 
ATOM 1237 C CG1 ? ILE A 1 159 ?   9.571   0.905  -2.904 1.000 97.520 ? 159 ILE A CG1 1 
ATOM 1238 C CG2 ? ILE A 1 159 ?  11.906   1.496  -2.148 1.000 97.520 ? 159 ILE A CG2 1 
ATOM 1239 C CD1 ? ILE A 1 159 ?   9.430  -0.357  -2.064 1.000 97.520 ? 159 ILE A CD1 1 
ATOM 1240 N N   ? CYS A 1 160 ?  11.040   1.368  -6.645 1.000 97.290 ? 160 CYS A N   1 
ATOM 1241 C CA  ? CYS A 1 160 ?  10.424   0.883  -7.875 1.000 97.290 ? 160 CYS A CA  1 
ATOM 1242 C C   ? CYS A 1 160 ?  10.273  -0.633  -7.848 1.000 97.290 ? 160 CYS A C   1 
ATOM 1243 C CB  ? CYS A 1 160 ?  11.252   1.301  -9.090 1.000 97.290 ? 160 CYS A CB  1 
ATOM 1244 O O   ? CYS A 1 160 ?  11.199  -1.347  -7.457 1.000 97.290 ? 160 CYS A O   1 
ATOM 1245 S SG  ? CYS A 1 160 ?  11.257   3.082  -9.389 1.000 97.290 ? 160 CYS A SG  1 
ATOM 1246 N N   ? VAL A 1 161 ?   9.069  -1.064  -8.203 1.000 96.580 ? 161 VAL A N   1 
ATOM 1247 C CA  ? VAL A 1 161 ?   8.741  -2.483  -8.295 1.000 96.580 ? 161 VAL A CA  1 
ATOM 1248 C C   ? VAL A 1 161 ?   8.177  -2.795  -9.680 1.000 96.580 ? 161 VAL A C   1 
ATOM 1249 C CB  ? VAL A 1 161 ?   7.734  -2.906  -7.202 1.000 96.580 ? 161 VAL A CB  1 
ATOM 1250 O O   ? VAL A 1 161 ?   7.239  -2.137 -10.137 1.000 96.580 ? 161 VAL A O   1 
ATOM 1251 C CG1 ? VAL A 1 161 ?   7.504  -4.416  -7.234 1.000 96.580 ? 161 VAL A CG1 1 
ATOM 1252 C CG2 ? VAL A 1 161 ?   8.227  -2.467  -5.825 1.000 96.580 ? 161 VAL A CG2 1 
ATOM 1253 N N   ? GLY A 1 162 ?   8.856  -3.725 -10.316 1.000 94.980 ? 162 GLY A N   1 
ATOM 1254 C CA  ? GLY A 1 162 ?   8.377  -4.093 -11.639 1.000 94.980 ? 162 GLY A CA  1 
ATOM 1255 C C   ? GLY A 1 162 ?   9.492  -4.491 -12.587 1.000 94.980 ? 162 GLY A C   1 
ATOM 1256 O O   ? GLY A 1 162 ?  10.645  -4.630 -12.175 1.000 94.980 ? 162 GLY A O   1 
ATOM 1257 N N   ? TYR A 1 163 ?   9.127  -4.681 -13.833 1.000 93.590 ? 163 TYR A N   1 
ATOM 1258 C CA  ? TYR A 1 163 ?  10.057  -5.044 -14.897 1.000 93.590 ? 163 TYR A CA  1 
ATOM 1259 C C   ? TYR A 1 163 ?  10.311  -3.863 -15.826 1.000 93.590 ? 163 TYR A C   1 
ATOM 1260 C CB  ? TYR A 1 163 ?   9.518  -6.232 -15.700 1.000 93.590 ? 163 TYR A CB  1 
ATOM 1261 O O   ? TYR A 1 163 ?   9.370  -3.195 -16.263 1.000 93.590 ? 163 TYR A O   1 
ATOM 1262 C CG  ? TYR A 1 163 ?   9.331  -7.485 -14.879 1.000 93.590 ? 163 TYR A CG  1 
ATOM 1263 C CD1 ? TYR A 1 163 ?  10.401  -8.341 -14.626 1.000 93.590 ? 163 TYR A CD1 1 
ATOM 1264 C CD2 ? TYR A 1 163 ?   8.086  -7.815 -14.355 1.000 93.590 ? 163 TYR A CD2 1 
ATOM 1265 C CE1 ? TYR A 1 163 ?  10.233  -9.498 -13.871 1.000 93.590 ? 163 TYR A CE1 1 
ATOM 1266 C CE2 ? TYR A 1 163 ?   7.907  -8.969 -13.599 1.000 93.590 ? 163 TYR A CE2 1 
ATOM 1267 O OH  ? TYR A 1 163 ?   8.813 -10.946 -12.615 1.000 93.590 ? 163 TYR A OH  1 
ATOM 1268 C CZ  ? TYR A 1 163 ?   8.985  -9.802 -13.362 1.000 93.590 ? 163 TYR A CZ  1 
ATOM 1269 N N   ? LEU A 1 164 ?  11.533  -3.657 -16.157 1.000 93.640 ? 164 LEU A N   1 
ATOM 1270 C CA  ? LEU A 1 164 ?  11.872  -2.547 -17.040 1.000 93.640 ? 164 LEU A CA  1 
ATOM 1271 C C   ? LEU A 1 164 ?  11.313  -2.775 -18.440 1.000 93.640 ? 164 LEU A C   1 
ATOM 1272 C CB  ? LEU A 1 164 ?  13.390  -2.361 -17.109 1.000 93.640 ? 164 LEU A CB  1 
ATOM 1273 O O   ? LEU A 1 164 ?  11.081  -1.820 -19.184 1.000 93.640 ? 164 LEU A O   1 
ATOM 1274 C CG  ? LEU A 1 164 ?  14.073  -1.880 -15.828 1.000 93.640 ? 164 LEU A CG  1 
ATOM 1275 C CD1 ? LEU A 1 164 ?  15.583  -1.800 -16.030 1.000 93.640 ? 164 LEU A CD1 1 
ATOM 1276 C CD2 ? LEU A 1 164 ?  13.514  -0.528 -15.399 1.000 93.640 ? 164 LEU A CD2 1 
ATOM 1277 N N   ? GLU A 1 165 ?  11.185  -4.003 -18.829 1.000 92.720 ? 165 GLU A N   1 
ATOM 1278 C CA  ? GLU A 1 165 ?  10.642  -4.345 -20.140 1.000 92.720 ? 165 GLU A CA  1 
ATOM 1279 C C   ? GLU A 1 165 ?   9.162  -3.987 -20.235 1.000 92.720 ? 165 GLU A C   1 
ATOM 1280 C CB  ? GLU A 1 165 ?  10.844  -5.834 -20.433 1.000 92.720 ? 165 GLU A CB  1 
ATOM 1281 O O   ? GLU A 1 165 ?   8.613  -3.878 -21.334 1.000 92.720 ? 165 GLU A O   1 
ATOM 1282 C CG  ? GLU A 1 165 ?  12.304  -6.245 -20.555 1.000 92.720 ? 165 GLU A CG  1 
ATOM 1283 C CD  ? GLU A 1 165 ?  12.971  -6.491 -19.211 1.000 92.720 ? 165 GLU A CD  1 
ATOM 1284 O OE1 ? GLU A 1 165 ?  14.205  -6.702 -19.176 1.000 92.720 ? 165 GLU A OE1 1 
ATOM 1285 O OE2 ? GLU A 1 165 ?  12.255  -6.474 -18.186 1.000 92.720 ? 165 GLU A OE2 1 
ATOM 1286 N N   ? GLY A 1 166 ?   8.531  -3.713 -19.070 1.000 89.620 ? 166 GLY A N   1 
ATOM 1287 C CA  ? GLY A 1 166 ?   7.105  -3.426 -19.043 1.000 89.620 ? 166 GLY A CA  1 
ATOM 1288 C C   ? GLY A 1 166 ?   6.245  -4.675 -19.094 1.000 89.620 ? 166 GLY A C   1 
ATOM 1289 O O   ? GLY A 1 166 ?   6.722  -5.775 -18.809 1.000 89.620 ? 166 GLY A O   1 
ATOM 1290 N N   ? GLY A 1 167 ?   4.911  -4.458 -19.201 1.000 82.060 ? 167 GLY A N   1 
ATOM 1291 C CA  ? GLY A 1 167 ?   4.056  -5.619 -19.389 1.000 82.060 ? 167 GLY A CA  1 
ATOM 1292 C C   ? GLY A 1 167 ?   3.333  -6.040 -18.124 1.000 82.060 ? 167 GLY A C   1 
ATOM 1293 O O   ? GLY A 1 167 ?   2.295  -6.702 -18.186 1.000 82.060 ? 167 GLY A O   1 
ATOM 1294 N N   ? ILE A 1 168 ?   3.856  -5.604 -16.962 1.000 81.150 ? 168 ILE A N   1 
ATOM 1295 C CA  ? ILE A 1 168 ?   3.190  -5.871 -15.692 1.000 81.150 ? 168 ILE A CA  1 
ATOM 1296 C C   ? ILE A 1 168 ?   3.342  -4.665 -14.767 1.000 81.150 ? 168 ILE A C   1 
ATOM 1297 C CB  ? ILE A 1 168 ?   3.754  -7.140 -15.014 1.000 81.150 ? 168 ILE A CB  1 
ATOM 1298 O O   ? ILE A 1 168 ?   4.429  -4.094 -14.654 1.000 81.150 ? 168 ILE A O   1 
ATOM 1299 C CG1 ? ILE A 1 168 ?   5.253  -6.977 -14.739 1.000 81.150 ? 168 ILE A CG1 1 
ATOM 1300 C CG2 ? ILE A 1 168 ?   3.487  -8.377 -15.878 1.000 81.150 ? 168 ILE A CG2 1 
ATOM 1301 C CD1 ? ILE A 1 168 ?   5.857  -8.107 -13.916 1.000 81.150 ? 168 ILE A CD1 1 
ATOM 1302 N N   ? ASP A 1 169 ?   2.257  -4.237 -14.052 1.000 82.020 ? 169 ASP A N   1 
ATOM 1303 C CA  ? ASP A 1 169 ?   2.317  -3.057 -13.194 1.000 82.020 ? 169 ASP A CA  1 
ATOM 1304 C C   ? ASP A 1 169 ?   1.014  -2.877 -12.417 1.000 82.020 ? 169 ASP A C   1 
ATOM 1305 C CB  ? ASP A 1 169 ?   2.613  -1.805 -14.022 1.000 82.020 ? 169 ASP A CB  1 
ATOM 1306 O O   ? ASP A 1 169 ?  -0.008  -3.475 -12.761 1.000 82.020 ? 169 ASP A O   1 
ATOM 1307 C CG  ? ASP A 1 169 ?   3.222  -0.682 -13.201 1.000 82.020 ? 169 ASP A CG  1 
ATOM 1308 O OD1 ? ASP A 1 169 ?   3.448  -0.868 -11.986 1.000 82.020 ? 169 ASP A OD1 1 
ATOM 1309 O OD2 ? ASP A 1 169 ?   3.474   0.400 -13.774 1.000 82.020 ? 169 ASP A OD2 1 
ATOM 1310 N N   ? SER A 1 170 ?   1.112  -2.212 -11.214 1.000 80.620 ? 170 SER A N   1 
ATOM 1311 C CA  ? SER A 1 170 ?  -0.103  -1.672 -10.614 1.000 80.620 ? 170 SER A CA  1 
ATOM 1312 C C   ? SER A 1 170 ?  -0.612  -0.462 -11.389 1.000 80.620 ? 170 SER A C   1 
ATOM 1313 C CB  ? SER A 1 170 ?   0.145  -1.286  -9.155 1.000 80.620 ? 170 SER A CB  1 
ATOM 1314 O O   ? SER A 1 170 ?   0.174   0.267 -11.999 1.000 80.620 ? 170 SER A O   1 
ATOM 1315 O OG  ? SER A 1 170 ?   1.167  -0.309  -9.060 1.000 80.620 ? 170 SER A OG  1 
ATOM 1316 N N   ? CYS A 1 171 ?  -1.879  -0.265 -11.417 1.000 81.310 ? 171 CYS A N   1 
ATOM 1317 C CA  ? CYS A 1 171 ?  -2.475   0.798 -12.218 1.000 81.310 ? 171 CYS A CA  1 
ATOM 1318 C C   ? CYS A 1 171 ?  -3.493   1.589 -11.405 1.000 81.310 ? 171 CYS A C   1 
ATOM 1319 C CB  ? CYS A 1 171 ?  -3.143   0.220 -13.465 1.000 81.310 ? 171 CYS A CB  1 
ATOM 1320 O O   ? CYS A 1 171 ?  -3.575   1.433 -10.185 1.000 81.310 ? 171 CYS A O   1 
ATOM 1321 S SG  ? CYS A 1 171 ?  -3.214   1.373 -14.854 1.000 81.310 ? 171 CYS A SG  1 
ATOM 1322 N N   ? GLN A 1 172 ?  -4.164   2.553 -12.186 1.000 75.740 ? 172 GLN A N   1 
ATOM 1323 C CA  ? GLN A 1 172 ?  -5.130   3.442 -11.550 1.000 75.740 ? 172 GLN A CA  1 
ATOM 1324 C C   ? GLN A 1 172 ?  -6.165   2.651 -10.755 1.000 75.740 ? 172 GLN A C   1 
ATOM 1325 C CB  ? GLN A 1 172 ?  -5.826   4.315 -12.595 1.000 75.740 ? 172 GLN A CB  1 
ATOM 1326 O O   ? GLN A 1 172 ?  -6.713   1.664 -11.250 1.000 75.740 ? 172 GLN A O   1 
ATOM 1327 C CG  ? GLN A 1 172 ?  -4.938   5.409 -13.172 1.000 75.740 ? 172 GLN A CG  1 
ATOM 1328 C CD  ? GLN A 1 172 ?  -3.897   4.873 -14.137 1.000 75.740 ? 172 GLN A CD  1 
ATOM 1329 N NE2 ? GLN A 1 172 ?  -2.719   5.489 -14.142 1.000 75.740 ? 172 GLN A NE2 1 
ATOM 1330 O OE1 ? GLN A 1 172 ?  -4.148   3.912 -14.871 1.000 75.740 ? 172 GLN A OE1 1 
ATOM 1331 N N   ? GLY A 1 173 ?  -6.341   3.166  -9.495 1.000 76.060 ? 173 GLY A N   1 
ATOM 1332 C CA  ? GLY A 1 173 ?  -7.310   2.497  -8.642 1.000 76.060 ? 173 GLY A CA  1 
ATOM 1333 C C   ? GLY A 1 173 ?  -6.672   1.556  -7.638 1.000 76.060 ? 173 GLY A C   1 
ATOM 1334 O O   ? GLY A 1 173 ?  -7.283   1.217  -6.622 1.000 76.060 ? 173 GLY A O   1 
ATOM 1335 N N   ? ASP A 1 174 ?  -5.397   1.251  -7.802 1.000 89.310 ? 174 ASP A N   1 
ATOM 1336 C CA  ? ASP A 1 174 ?  -4.690   0.373  -6.875 1.000 89.310 ? 174 ASP A CA  1 
ATOM 1337 C C   ? ASP A 1 174 ?  -3.887   1.180  -5.858 1.000 89.310 ? 174 ASP A C   1 
ATOM 1338 C CB  ? ASP A 1 174 ?  -3.768  -0.581  -7.637 1.000 89.310 ? 174 ASP A CB  1 
ATOM 1339 O O   ? ASP A 1 174 ?  -3.182   0.610  -5.022 1.000 89.310 ? 174 ASP A O   1 
ATOM 1340 C CG  ? ASP A 1 174 ?  -4.523  -1.666  -8.384 1.000 89.310 ? 174 ASP A CG  1 
ATOM 1341 O OD1 ? ASP A 1 174 ?  -5.626  -2.055  -7.944 1.000 89.310 ? 174 ASP A OD1 1 
ATOM 1342 O OD2 ? ASP A 1 174 ?  -4.009  -2.138  -9.421 1.000 89.310 ? 174 ASP A OD2 1 
ATOM 1343 N N   ? SER A 1 175 ?  -3.967   2.554  -6.089 1.000 94.790 ? 175 SER A N   1 
ATOM 1344 C CA  ? SER A 1 175 ?  -3.277   3.392  -5.113 1.000 94.790 ? 175 SER A CA  1 
ATOM 1345 C C   ? SER A 1 175 ?  -3.616   2.972  -3.687 1.000 94.790 ? 175 SER A C   1 
ATOM 1346 C CB  ? SER A 1 175 ?  -3.637   4.864  -5.319 1.000 94.790 ? 175 SER A CB  1 
ATOM 1347 O O   ? SER A 1 175 ?  -4.746   2.570  -3.404 1.000 94.790 ? 175 SER A O   1 
ATOM 1348 O OG  ? SER A 1 175 ?  -3.112   5.343  -6.545 1.000 94.790 ? 175 SER A OG  1 
ATOM 1349 N N   ? GLY A 1 176 ?  -2.505   2.965  -2.917 1.000 97.040 ? 176 GLY A N   1 
ATOM 1350 C CA  ? GLY A 1 176 ?  -2.738   2.654  -1.516 1.000 97.040 ? 176 GLY A CA  1 
ATOM 1351 C C   ? GLY A 1 176 ?  -2.672   1.169  -1.215 1.000 97.040 ? 176 GLY A C   1 
ATOM 1352 O O   ? GLY A 1 176 ?  -2.574   0.769  -0.052 1.000 97.040 ? 176 GLY A O   1 
ATOM 1353 N N   ? GLY A 1 177 ?  -2.713   0.375  -2.212 1.000 96.260 ? 177 GLY A N   1 
ATOM 1354 C CA  ? GLY A 1 177 ?  -2.628  -1.071  -2.081 1.000 96.260 ? 177 GLY A CA  1 
ATOM 1355 C C   ? GLY A 1 177 ?  -1.254  -1.552  -1.655 1.000 96.260 ? 177 GLY A C   1 
ATOM 1356 O O   ? GLY A 1 177 ?  -0.270  -0.820  -1.774 1.000 96.260 ? 177 GLY A O   1 
ATOM 1357 N N   ? PRO A 1 178 ?  -1.127  -2.840  -1.253 1.000 97.550 ? 178 PRO A N   1 
ATOM 1358 C CA  ? PRO A 1 178 ?   0.082  -3.357  -0.608 1.000 97.550 ? 178 PRO A CA  1 
ATOM 1359 C C   ? PRO A 1 178 ?   1.088  -3.924  -1.608 1.000 97.550 ? 178 PRO A C   1 
ATOM 1360 C CB  ? PRO A 1 178 ?  -0.452  -4.457   0.313 1.000 97.550 ? 178 PRO A CB  1 
ATOM 1361 O O   ? PRO A 1 178 ?   0.694  -4.526  -2.610 1.000 97.550 ? 178 PRO A O   1 
ATOM 1362 C CG  ? PRO A 1 178 ?  -1.661  -4.987  -0.387 1.000 97.550 ? 178 PRO A CG  1 
ATOM 1363 C CD  ? PRO A 1 178 ?  -2.362  -3.843  -1.062 1.000 97.550 ? 178 PRO A CD  1 
ATOM 1364 N N   ? VAL A 1 179 ?   2.438  -3.650  -1.350 1.000 97.800 ? 179 VAL A N   1 
ATOM 1365 C CA  ? VAL A 1 179 ?   3.579  -4.397  -1.871 1.000 97.800 ? 179 VAL A CA  1 
ATOM 1366 C C   ? VAL A 1 179 ?   4.172  -5.269  -0.767 1.000 97.800 ? 179 VAL A C   1 
ATOM 1367 C CB  ? VAL A 1 179 ?   4.660  -3.454  -2.444 1.000 97.800 ? 179 VAL A CB  1 
ATOM 1368 O O   ? VAL A 1 179 ?   4.763  -4.758   0.187 1.000 97.800 ? 179 VAL A O   1 
ATOM 1369 C CG1 ? VAL A 1 179 ?   5.840  -4.255  -2.992 1.000 97.800 ? 179 VAL A CG1 1 
ATOM 1370 C CG2 ? VAL A 1 179 ?   4.066  -2.561  -3.532 1.000 97.800 ? 179 VAL A CG2 1 
ATOM 1371 N N   ? VAL A 1 180 ?   4.004  -6.615  -0.973 1.000 98.280 ? 180 VAL A N   1 
ATOM 1372 C CA  ? VAL A 1 180 ?   4.387  -7.552   0.077 1.000 98.280 ? 180 VAL A CA  1 
ATOM 1373 C C   ? VAL A 1 180 ?   5.543  -8.426  -0.406 1.000 98.280 ? 180 VAL A C   1 
ATOM 1374 C CB  ? VAL A 1 180 ?   3.197  -8.436   0.512 1.000 98.280 ? 180 VAL A CB  1 
ATOM 1375 O O   ? VAL A 1 180 ?   5.430  -9.106  -1.428 1.000 98.280 ? 180 VAL A O   1 
ATOM 1376 C CG1 ? VAL A 1 180 ?   3.617  -9.402   1.617 1.000 98.280 ? 180 VAL A CG1 1 
ATOM 1377 C CG2 ? VAL A 1 180 ?   2.028  -7.566   0.973 1.000 98.280 ? 180 VAL A CG2 1 
ATOM 1378 N N   ? CYS A 1 181 ?   6.635  -8.347   0.330 1.000 97.750 ? 181 CYS A N   1 
ATOM 1379 C CA  ? CYS A 1 181 ?   7.820  -9.161   0.083 1.000 97.750 ? 181 CYS A CA  1 
ATOM 1380 C C   ? CYS A 1 181 ?   8.148 -10.028   1.292 1.000 97.750 ? 181 CYS A C   1 
ATOM 1381 C CB  ? CYS A 1 181 ?   9.016  -8.275  -0.261 1.000 97.750 ? 181 CYS A CB  1 
ATOM 1382 O O   ? CYS A 1 181 ?   8.215  -9.531   2.418 1.000 97.750 ? 181 CYS A O   1 
ATOM 1383 S SG  ? CYS A 1 181 ?   8.678  -7.064  -1.558 1.000 97.750 ? 181 CYS A SG  1 
ATOM 1384 N N   ? ASP A 1 182 ?   8.304 -11.387   1.021 1.000 95.340 ? 182 ASP A N   1 
ATOM 1385 C CA  ? ASP A 1 182 ?   8.650 -12.320   2.089 1.000 95.340 ? 182 ASP A CA  1 
ATOM 1386 C C   ? ASP A 1 182 ?   7.679 -12.197   3.261 1.000 95.340 ? 182 ASP A C   1 
ATOM 1387 C CB  ? ASP A 1 182 ?  10.084 -12.080   2.566 1.000 95.340 ? 182 ASP A CB  1 
ATOM 1388 O O   ? ASP A 1 182 ?   8.098 -12.174   4.421 1.000 95.340 ? 182 ASP A O   1 
ATOM 1389 C CG  ? ASP A 1 182 ?  11.121 -12.362   1.493 1.000 95.340 ? 182 ASP A CG  1 
ATOM 1390 O OD1 ? ASP A 1 182 ?  10.946 -13.323   0.714 1.000 95.340 ? 182 ASP A OD1 1 
ATOM 1391 O OD2 ? ASP A 1 182 ?  12.123 -11.618   1.429 1.000 95.340 ? 182 ASP A OD2 1 
ATOM 1392 N N   ? GLY A 1 183 ?   6.412 -11.869   2.970 1.000 96.290 ? 183 GLY A N   1 
ATOM 1393 C CA  ? GLY A 1 183 ?   5.348 -11.899   3.960 1.000 96.290 ? 183 GLY A CA  1 
ATOM 1394 C C   ? GLY A 1 183 ?   5.244 -10.617   4.764 1.000 96.290 ? 183 GLY A C   1 
ATOM 1395 O O   ? GLY A 1 183 ?   4.539 -10.567   5.775 1.000 96.290 ? 183 GLY A O   1 
ATOM 1396 N N   ? GLU A 1 184 ?   5.986  -9.543   4.384 1.000 98.230 ? 184 GLU A N   1 
ATOM 1397 C CA  ? GLU A 1 184 ?   5.956  -8.262   5.084 1.000 98.230 ? 184 GLU A CA  1 
ATOM 1398 C C   ? GLU A 1 184 ?   5.579  -7.125   4.140 1.000 98.230 ? 184 GLU A C   1 
ATOM 1399 C CB  ? GLU A 1 184 ?   7.310  -7.975   5.739 1.000 98.230 ? 184 GLU A CB  1 
ATOM 1400 O O   ? GLU A 1 184 ?   5.904  -7.165   2.951 1.000 98.230 ? 184 GLU A O   1 
ATOM 1401 C CG  ? GLU A 1 184 ?   7.719  -9.004   6.783 1.000 98.230 ? 184 GLU A CG  1 
ATOM 1402 C CD  ? GLU A 1 184 ?   9.090  -8.738   7.384 1.000 98.230 ? 184 GLU A CD  1 
ATOM 1403 O OE1 ? GLU A 1 184 ?   9.288  -9.010   8.590 1.000 98.230 ? 184 GLU A OE1 1 
ATOM 1404 O OE2 ? GLU A 1 184 ?   9.973  -8.251   6.643 1.000 98.230 ? 184 GLU A OE2 1 
ATOM 1405 N N   ? LEU A 1 185 ?   4.916  -6.114   4.697 1.000 98.510 ? 185 LEU A N   1 
ATOM 1406 C CA  ? LEU A 1 185 ?   4.565  -4.917   3.941 1.000 98.510 ? 185 LEU A CA  1 
ATOM 1407 C C   ? LEU A 1 185 ?   5.806  -4.087   3.630 1.000 98.510 ? 185 LEU A C   1 
ATOM 1408 C CB  ? LEU A 1 185 ?   3.552  -4.071   4.718 1.000 98.510 ? 185 LEU A CB  1 
ATOM 1409 O O   ? LEU A 1 185 ?   6.429  -3.530   4.537 1.000 98.510 ? 185 LEU A O   1 
ATOM 1410 C CG  ? LEU A 1 185 ?   3.081  -2.784   4.038 1.000 98.510 ? 185 LEU A CG  1 
ATOM 1411 C CD1 ? LEU A 1 185 ?   2.347  -3.108   2.741 1.000 98.510 ? 185 LEU A CD1 1 
ATOM 1412 C CD2 ? LEU A 1 185 ?   2.189  -1.979   4.977 1.000 98.510 ? 185 LEU A CD2 1 
ATOM 1413 N N   ? GLN A 1 186 ?   6.135  -3.975   2.332 1.000 98.420 ? 186 GLN A N   1 
ATOM 1414 C CA  ? GLN A 1 186 ?   7.377  -3.310   1.953 1.000 98.420 ? 186 GLN A CA  1 
ATOM 1415 C C   ? GLN A 1 186 ?   7.098  -2.006   1.210 1.000 98.420 ? 186 GLN A C   1 
ATOM 1416 C CB  ? GLN A 1 186 ?   8.238  -4.232   1.089 1.000 98.420 ? 186 GLN A CB  1 
ATOM 1417 O O   ? GLN A 1 186 ?   7.939  -1.104   1.191 1.000 98.420 ? 186 GLN A O   1 
ATOM 1418 C CG  ? GLN A 1 186 ?   8.776  -5.447   1.834 1.000 98.420 ? 186 GLN A CG  1 
ATOM 1419 C CD  ? GLN A 1 186 ?   9.855  -5.090   2.839 1.000 98.420 ? 186 GLN A CD  1 
ATOM 1420 N NE2 ? GLN A 1 186 ?  10.096  -5.983   3.792 1.000 98.420 ? 186 GLN A NE2 1 
ATOM 1421 O OE1 ? GLN A 1 186 ?  10.467  -4.020   2.758 1.000 98.420 ? 186 GLN A OE1 1 
ATOM 1422 N N   ? GLY A 1 187 ?   5.951  -1.851   0.641 1.000 98.030 ? 187 GLY A N   1 
ATOM 1423 C CA  ? GLY A 1 187 ?   5.618  -0.664  -0.131 1.000 98.030 ? 187 GLY A CA  1 
ATOM 1424 C C   ? GLY A 1 187 ?   4.128  -0.385  -0.182 1.000 98.030 ? 187 GLY A C   1 
ATOM 1425 O O   ? GLY A 1 187 ?   3.315  -1.276   0.074 1.000 98.030 ? 187 GLY A O   1 
ATOM 1426 N N   ? VAL A 1 188 ?   3.782   0.887  -0.501 1.000 98.420 ? 188 VAL A N   1 
ATOM 1427 C CA  ? VAL A 1 188 ?   2.422   1.351  -0.755 1.000 98.420 ? 188 VAL A CA  1 
ATOM 1428 C C   ? VAL A 1 188 ?   2.326   1.919  -2.169 1.000 98.420 ? 188 VAL A C   1 
ATOM 1429 C CB  ? VAL A 1 188 ?   1.984   2.415   0.277 1.000 98.420 ? 188 VAL A CB  1 
ATOM 1430 O O   ? VAL A 1 188 ?   3.108   2.793  -2.549 1.000 98.420 ? 188 VAL A O   1 
ATOM 1431 C CG1 ? VAL A 1 188 ?   0.583   2.932  -0.043 1.000 98.420 ? 188 VAL A CG1 1 
ATOM 1432 C CG2 ? VAL A 1 188 ?   2.034   1.838   1.691 1.000 98.420 ? 188 VAL A CG2 1 
ATOM 1433 N N   ? VAL A 1 189 ?   1.447   1.331  -2.965 1.000 97.390 ? 189 VAL A N   1 
ATOM 1434 C CA  ? VAL A 1 189 ?   1.289   1.812  -4.334 1.000 97.390 ? 189 VAL A CA  1 
ATOM 1435 C C   ? VAL A 1 189 ?   1.082   3.325  -4.331 1.000 97.390 ? 189 VAL A C   1 
ATOM 1436 C CB  ? VAL A 1 189 ?   0.110   1.114  -5.048 1.000 97.390 ? 189 VAL A CB  1 
ATOM 1437 O O   ? VAL A 1 189 ?   0.152   3.829  -3.696 1.000 97.390 ? 189 VAL A O   1 
ATOM 1438 C CG1 ? VAL A 1 189 ?  -0.052   1.647  -6.471 1.000 97.390 ? 189 VAL A CG1 1 
ATOM 1439 C CG2 ? VAL A 1 189 ?   0.315  -0.400  -5.062 1.000 97.390 ? 189 VAL A CG2 1 
ATOM 1440 N N   ? SER A 1 190 ?   1.886   4.055  -5.099 1.000 96.600 ? 190 SER A N   1 
ATOM 1441 C CA  ? SER A 1 190 ?   1.884   5.512  -5.009 1.000 96.600 ? 190 SER A CA  1 
ATOM 1442 C C   ? SER A 1 190 ?   1.641   6.150  -6.372 1.000 96.600 ? 190 SER A C   1 
ATOM 1443 C CB  ? SER A 1 190 ?   3.208   6.014  -4.430 1.000 96.600 ? 190 SER A CB  1 
ATOM 1444 O O   ? SER A 1 190 ?   0.584   6.738  -6.608 1.000 96.600 ? 190 SER A O   1 
ATOM 1445 O OG  ? SER A 1 190 ?   3.125   7.392  -4.108 1.000 96.600 ? 190 SER A OG  1 
ATOM 1446 N N   ? TRP A 1 191 ?   2.597   6.038  -7.280 1.000 94.900 ? 191 TRP A N   1 
ATOM 1447 C CA  ? TRP A 1 191 ?   2.437   6.713  -8.564 1.000 94.900 ? 191 TRP A CA  1 
ATOM 1448 C C   ? TRP A 1 191 ?   3.271   6.032  -9.645 1.000 94.900 ? 191 TRP A C   1 
ATOM 1449 C CB  ? TRP A 1 191 ?   2.833   8.187  -8.451 1.000 94.900 ? 191 TRP A CB  1 
ATOM 1450 O O   ? TRP A 1 191 ?   3.988   5.067  -9.368 1.000 94.900 ? 191 TRP A O   1 
ATOM 1451 C CG  ? TRP A 1 191 ?   4.266   8.406  -8.067 1.000 94.900 ? 191 TRP A CG  1 
ATOM 1452 C CD1 ? TRP A 1 191 ?   4.792   8.389  -6.805 1.000 94.900 ? 191 TRP A CD1 1 
ATOM 1453 C CD2 ? TRP A 1 191 ?   5.355   8.679  -8.953 1.000 94.900 ? 191 TRP A CD2 1 
ATOM 1454 C CE2 ? TRP A 1 191 ?   6.515   8.816  -8.159 1.000 94.900 ? 191 TRP A CE2 1 
ATOM 1455 C CE3 ? TRP A 1 191 ?   5.463   8.820 -10.343 1.000 94.900 ? 191 TRP A CE3 1 
ATOM 1456 N NE1 ? TRP A 1 191 ?   6.145   8.635  -6.854 1.000 94.900 ? 191 TRP A NE1 1 
ATOM 1457 C CH2 ? TRP A 1 191 ?   7.848   9.221 -10.073 1.000 94.900 ? 191 TRP A CH2 1 
ATOM 1458 C CZ2 ? TRP A 1 191 ?   7.770   9.088  -8.711 1.000 94.900 ? 191 TRP A CZ2 1 
ATOM 1459 C CZ3 ? TRP A 1 191 ?   6.712   9.091 -10.890 1.000 94.900 ? 191 TRP A CZ3 1 
ATOM 1460 N N   ? GLY A 1 192 ?   3.180   6.412 -10.858 1.000 90.610 ? 192 GLY A N   1 
ATOM 1461 C CA  ? GLY A 1 192 ?   3.941   5.994 -12.025 1.000 90.610 ? 192 GLY A CA  1 
ATOM 1462 C C   ? GLY A 1 192 ?   3.509   6.693 -13.301 1.000 90.610 ? 192 GLY A C   1 
ATOM 1463 O O   ? GLY A 1 192 ?   2.636   7.563 -13.273 1.000 90.610 ? 192 GLY A O   1 
ATOM 1464 N N   ? ARG A 1 193 ?   4.305   6.483 -14.389 1.000 87.160 ? 193 ARG A N   1 
ATOM 1465 C CA  ? ARG A 1 193 ?   3.946   6.970 -15.717 1.000 87.160 ? 193 ARG A CA  1 
ATOM 1466 C C   ? ARG A 1 193 ?   3.244   5.885 -16.527 1.000 87.160 ? 193 ARG A C   1 
ATOM 1467 C CB  ? ARG A 1 193 ?   5.189   7.460 -16.464 1.000 87.160 ? 193 ARG A CB  1 
ATOM 1468 O O   ? ARG A 1 193 ?   3.857   4.878 -16.888 1.000 87.160 ? 193 ARG A O   1 
ATOM 1469 C CG  ? ARG A 1 193 ?   4.881   8.160 -17.778 1.000 87.160 ? 193 ARG A CG  1 
ATOM 1470 C CD  ? ARG A 1 193 ?   6.140   8.715 -18.430 1.000 87.160 ? 193 ARG A CD  1 
ATOM 1471 N NE  ? ARG A 1 193 ?   5.833   9.457 -19.649 1.000 87.160 ? 193 ARG A NE  1 
ATOM 1472 N NH1 ? ARG A 1 193 ?   8.039   9.849 -20.212 1.000 87.160 ? 193 ARG A NH1 1 
ATOM 1473 N NH2 ? ARG A 1 193 ?   6.353  10.635 -21.551 1.000 87.160 ? 193 ARG A NH2 1 
ATOM 1474 C CZ  ? ARG A 1 193 ?   6.743   9.979 -20.468 1.000 87.160 ? 193 ARG A CZ  1 
ATOM 1475 N N   ? GLY A 1 194 ?   1.917   6.043 -16.654 1.000 82.500 ? 194 GLY A N   1 
ATOM 1476 C CA  ? GLY A 1 194 ?   1.211   4.969 -17.333 1.000 82.500 ? 194 GLY A CA  1 
ATOM 1477 C C   ? GLY A 1 194 ?   1.265   3.651 -16.584 1.000 82.500 ? 194 GLY A C   1 
ATOM 1478 O O   ? GLY A 1 194 ?   1.699   3.604 -15.431 1.000 82.500 ? 194 GLY A O   1 
ATOM 1479 N N   ? CYS A 1 195 ?   0.688   2.531 -17.297 1.000 82.360 ? 195 CYS A N   1 
ATOM 1480 C CA  ? CYS A 1 195 ?   0.722   1.196 -16.711 1.000 82.360 ? 195 CYS A CA  1 
ATOM 1481 C C   ? CYS A 1 195 ?   1.434   0.213 -17.633 1.000 82.360 ? 195 CYS A C   1 
ATOM 1482 C CB  ? CYS A 1 195 ?  -0.695   0.702 -16.419 1.000 82.360 ? 195 CYS A CB  1 
ATOM 1483 O O   ? CYS A 1 195 ?   1.097   0.108 -18.814 1.000 82.360 ? 195 CYS A O   1 
ATOM 1484 S SG  ? CYS A 1 195 ?  -1.583   1.709 -15.212 1.000 82.360 ? 195 CYS A SG  1 
ATOM 1485 N N   ? ALA A 1 196 ?   2.480  -0.415 -16.944 1.000 81.980 ? 196 ALA A N   1 
ATOM 1486 C CA  ? ALA A 1 196 ?   3.128  -1.527 -17.634 1.000 81.980 ? 196 ALA A CA  1 
ATOM 1487 C C   ? ALA A 1 196 ?   3.855  -1.045 -18.886 1.000 81.980 ? 196 ALA A C   1 
ATOM 1488 C CB  ? ALA A 1 196 ?   2.103  -2.598 -17.997 1.000 81.980 ? 196 ALA A CB  1 
ATOM 1489 O O   ? ALA A 1 196 ?   3.910  -1.756 -19.893 1.000 81.980 ? 196 ALA A O   1 
ATOM 1490 N N   ? LEU A 1 197 ?   4.255   0.297 -18.878 1.000 88.120 ? 197 LEU A N   1 
ATOM 1491 C CA  ? LEU A 1 197 ?   5.046   0.866 -19.964 1.000 88.120 ? 197 LEU A CA  1 
ATOM 1492 C C   ? LEU A 1 197 ?   6.511   0.459 -19.840 1.000 88.120 ? 197 LEU A C   1 
ATOM 1493 C CB  ? LEU A 1 197 ?   4.928   2.392 -19.971 1.000 88.120 ? 197 LEU A CB  1 
ATOM 1494 O O   ? LEU A 1 197 ?   7.071   0.466 -18.741 1.000 88.120 ? 197 LEU A O   1 
ATOM 1495 C CG  ? LEU A 1 197 ?   3.540   2.963 -20.265 1.000 88.120 ? 197 LEU A CG  1 
ATOM 1496 C CD1 ? LEU A 1 197 ?   3.573   4.487 -20.217 1.000 88.120 ? 197 LEU A CD1 1 
ATOM 1497 C CD2 ? LEU A 1 197 ?   3.037   2.476 -21.620 1.000 88.120 ? 197 LEU A CD2 1 
ATOM 1498 N N   ? PRO A 1 198 ?   7.094   0.073 -21.009 1.000 92.230 ? 198 PRO A N   1 
ATOM 1499 C CA  ? PRO A 1 198 ?   8.532  -0.198 -20.942 1.000 92.230 ? 198 PRO A CA  1 
ATOM 1500 C C   ? PRO A 1 198 ?   9.337   1.004 -20.453 1.000 92.230 ? 198 PRO A C   1 
ATOM 1501 C CB  ? PRO A 1 198 ?   8.893  -0.546 -22.388 1.000 92.230 ? 198 PRO A CB  1 
ATOM 1502 O O   ? PRO A 1 198 ?   9.066   2.138 -20.856 1.000 92.230 ? 198 PRO A O   1 
ATOM 1503 C CG  ? PRO A 1 198 ?   7.615  -1.029 -22.995 1.000 92.230 ? 198 PRO A CG  1 
ATOM 1504 C CD  ? PRO A 1 198 ?   6.476  -0.275 -22.371 1.000 92.230 ? 198 PRO A CD  1 
ATOM 1505 N N   ? GLY A 1 199 ?  10.269   0.695 -19.473 1.000 93.860 ? 199 GLY A N   1 
ATOM 1506 C CA  ? GLY A 1 199 ?  11.151   1.739 -18.976 1.000 93.860 ? 199 GLY A CA  1 
ATOM 1507 C C   ? GLY A 1 199 ?  10.556   2.525 -17.824 1.000 93.860 ? 199 GLY A C   1 
ATOM 1508 O O   ? GLY A 1 199 ?  11.217   3.393 -17.250 1.000 93.860 ? 199 GLY A O   1 
ATOM 1509 N N   ? TYR A 1 200 ?   9.242   2.157 -17.483 1.000 93.530 ? 200 TYR A N   1 
ATOM 1510 C CA  ? TYR A 1 200 ?   8.565   2.913 -16.435 1.000 93.530 ? 200 TYR A CA  1 
ATOM 1511 C C   ? TYR A 1 200 ?   7.886   1.978 -15.441 1.000 93.530 ? 200 TYR A C   1 
ATOM 1512 C CB  ? TYR A 1 200 ?   7.533   3.868 -17.042 1.000 93.530 ? 200 TYR A CB  1 
ATOM 1513 O O   ? TYR A 1 200 ?   6.682   1.729 -15.536 1.000 93.530 ? 200 TYR A O   1 
ATOM 1514 C CG  ? TYR A 1 200 ?   8.142   4.967 -17.878 1.000 93.530 ? 200 TYR A CG  1 
ATOM 1515 C CD1 ? TYR A 1 200 ?   8.726   6.082 -17.281 1.000 93.530 ? 200 TYR A CD1 1 
ATOM 1516 C CD2 ? TYR A 1 200 ?   8.133   4.894 -19.267 1.000 93.530 ? 200 TYR A CD2 1 
ATOM 1517 C CE1 ? TYR A 1 200 ?   9.287   7.098 -18.047 1.000 93.530 ? 200 TYR A CE1 1 
ATOM 1518 C CE2 ? TYR A 1 200 ?   8.691   5.905 -20.044 1.000 93.530 ? 200 TYR A CE2 1 
ATOM 1519 O OH  ? TYR A 1 200 ?   9.818   8.004 -20.190 1.000 93.530 ? 200 TYR A OH  1 
ATOM 1520 C CZ  ? TYR A 1 200 ?   9.265   7.001 -19.426 1.000 93.530 ? 200 TYR A CZ  1 
ATOM 1521 N N   ? PRO A 1 201 ?   8.626   1.433 -14.461 1.000 94.770 ? 201 PRO A N   1 
ATOM 1522 C CA  ? PRO A 1 201 ?   8.026   0.613 -13.406 1.000 94.770 ? 201 PRO A CA  1 
ATOM 1523 C C   ? PRO A 1 201 ?   7.127   1.419 -12.471 1.000 94.770 ? 201 PRO A C   1 
ATOM 1524 C CB  ? PRO A 1 201 ?   9.241   0.063 -12.654 1.000 94.770 ? 201 PRO A CB  1 
ATOM 1525 O O   ? PRO A 1 201 ?   7.125   2.652 -12.522 1.000 94.770 ? 201 PRO A O   1 
ATOM 1526 C CG  ? PRO A 1 201 ?  10.274   1.138 -12.757 1.000 94.770 ? 201 PRO A CG  1 
ATOM 1527 C CD  ? PRO A 1 201 ?  10.185   1.755 -14.123 1.000 94.770 ? 201 PRO A CD  1 
ATOM 1528 N N   ? GLY A 1 202 ?   6.353   0.696 -11.628 1.000 94.960 ? 202 GLY A N   1 
ATOM 1529 C CA  ? GLY A 1 202 ?   5.574   1.380 -10.608 1.000 94.960 ? 202 GLY A CA  1 
ATOM 1530 C C   ? GLY A 1 202 ?   6.428   1.969  -9.501 1.000 94.960 ? 202 GLY A C   1 
ATOM 1531 O O   ? GLY A 1 202 ?   7.459   1.401  -9.136 1.000 94.960 ? 202 GLY A O   1 
ATOM 1532 N N   ? VAL A 1 203 ?   5.935   3.085  -8.941 1.000 97.010 ? 203 VAL A N   1 
ATOM 1533 C CA  ? VAL A 1 203 ?   6.610   3.746  -7.829 1.000 97.010 ? 203 VAL A CA  1 
ATOM 1534 C C   ? VAL A 1 203 ?   5.778   3.596  -6.557 1.000 97.010 ? 203 VAL A C   1 
ATOM 1535 C CB  ? VAL A 1 203 ?   6.864   5.241  -8.126 1.000 97.010 ? 203 VAL A CB  1 
ATOM 1536 O O   ? VAL A 1 203 ?   4.572   3.852  -6.563 1.000 97.010 ? 203 VAL A O   1 
ATOM 1537 C CG1 ? VAL A 1 203 ?   7.566   5.914  -6.948 1.000 97.010 ? 203 VAL A CG1 1 
ATOM 1538 C CG2 ? VAL A 1 203 ?   7.686   5.398  -9.404 1.000 97.010 ? 203 VAL A CG2 1 
ATOM 1539 N N   ? TYR A 1 204 ?   6.429   3.225  -5.515 1.000 97.970 ? 204 TYR A N   1 
ATOM 1540 C CA  ? TYR A 1 204 ?   5.769   2.918  -4.250 1.000 97.970 ? 204 TYR A CA  1 
ATOM 1541 C C   ? TYR A 1 204 ?   6.421   3.673  -3.098 1.000 97.970 ? 204 TYR A C   1 
ATOM 1542 C CB  ? TYR A 1 204 ?   5.807   1.412  -3.976 1.000 97.970 ? 204 TYR A CB  1 
ATOM 1543 O O   ? TYR A 1 204 ?   7.607   4.007  -3.159 1.000 97.970 ? 204 TYR A O   1 
ATOM 1544 C CG  ? TYR A 1 204 ?   5.282   0.574  -5.116 1.000 97.970 ? 204 TYR A CG  1 
ATOM 1545 C CD1 ? TYR A 1 204 ?   4.007   0.015  -5.065 1.000 97.970 ? 204 TYR A CD1 1 
ATOM 1546 C CD2 ? TYR A 1 204 ?   6.059   0.338  -6.245 1.000 97.970 ? 204 TYR A CD2 1 
ATOM 1547 C CE1 ? TYR A 1 204 ?   3.519  -0.759  -6.112 1.000 97.970 ? 204 TYR A CE1 1 
ATOM 1548 C CE2 ? TYR A 1 204 ?   5.582  -0.435  -7.298 1.000 97.970 ? 204 TYR A CE2 1 
ATOM 1549 O OH  ? TYR A 1 204 ?   3.834  -1.745  -8.262 1.000 97.970 ? 204 TYR A OH  1 
ATOM 1550 C CZ  ? TYR A 1 204 ?   4.312  -0.978  -7.223 1.000 97.970 ? 204 TYR A CZ  1 
ATOM 1551 N N   ? THR A 1 205 ?   5.537   4.033  -2.145 1.000 98.350 ? 205 THR A N   1 
ATOM 1552 C CA  ? THR A 1 205 ?   6.103   4.537  -0.899 1.000 98.350 ? 205 THR A CA  1 
ATOM 1553 C C   ? THR A 1 205 ?   6.850   3.431  -0.158 1.000 98.350 ? 205 THR A C   1 
ATOM 1554 C CB  ? THR A 1 205 ?   5.010   5.122   0.015 1.000 98.350 ? 205 THR A CB  1 
ATOM 1555 O O   ? THR A 1 205 ?   6.319   2.336   0.033 1.000 98.350 ? 205 THR A O   1 
ATOM 1556 C CG2 ? THR A 1 205 ?   5.602   5.623   1.328 1.000 98.350 ? 205 THR A CG2 1 
ATOM 1557 O OG1 ? THR A 1 205 ?   4.370   6.215  -0.656 1.000 98.350 ? 205 THR A OG1 1 
ATOM 1558 N N   ? LYS A 1 206 ?   8.174   3.712   0.176 1.000 98.000 ? 206 LYS A N   1 
ATOM 1559 C CA  ? LYS A 1 206 ?   9.051   2.779   0.877 1.000 98.000 ? 206 LYS A CA  1 
ATOM 1560 C C   ? LYS A 1 206 ?   8.724   2.730   2.366 1.000 98.000 ? 206 LYS A C   1 
ATOM 1561 C CB  ? LYS A 1 206 ?  10.517   3.165   0.675 1.000 98.000 ? 206 LYS A CB  1 
ATOM 1562 O O   ? LYS A 1 206 ?   9.161   3.592   3.132 1.000 98.000 ? 206 LYS A O   1 
ATOM 1563 C CG  ? LYS A 1 206 ?  11.506   2.097   1.120 1.000 98.000 ? 206 LYS A CG  1 
ATOM 1564 C CD  ? LYS A 1 206 ?  12.941   2.498   0.806 1.000 98.000 ? 206 LYS A CD  1 
ATOM 1565 C CE  ? LYS A 1 206 ?  13.839   1.280   0.637 1.000 98.000 ? 206 LYS A CE  1 
ATOM 1566 N NZ  ? LYS A 1 206 ?  15.224   1.665   0.232 1.000 98.000 ? 206 LYS A NZ  1 
ATOM 1567 N N   ? VAL A 1 207 ?   7.965   1.658   2.826 1.000 98.460 ? 207 VAL A N   1 
ATOM 1568 C CA  ? VAL A 1 207 ?   7.370   1.560   4.155 1.000 98.460 ? 207 VAL A CA  1 
ATOM 1569 C C   ? VAL A 1 207 ?   8.470   1.543   5.213 1.000 98.460 ? 207 VAL A C   1 
ATOM 1570 C CB  ? VAL A 1 207 ?   6.482   0.303   4.288 1.000 98.460 ? 207 VAL A CB  1 
ATOM 1571 O O   ? VAL A 1 207 ?   8.327   2.152   6.276 1.000 98.460 ? 207 VAL A O   1 
ATOM 1572 C CG1 ? VAL A 1 207 ?   6.058   0.093   5.741 1.000 98.460 ? 207 VAL A CG1 1 
ATOM 1573 C CG2 ? VAL A 1 207 ?   5.258   0.416   3.382 1.000 98.460 ? 207 VAL A CG2 1 
ATOM 1574 N N   ? CYS A 1 208 ?   9.625   0.845   5.024 1.000 98.160 ? 208 CYS A N   1 
ATOM 1575 C CA  ? CYS A 1 208 ?  10.682   0.720   6.022 1.000 98.160 ? 208 CYS A CA  1 
ATOM 1576 C C   ? CYS A 1 208 ?  11.198   2.091   6.445 1.000 98.160 ? 208 CYS A C   1 
ATOM 1577 C CB  ? CYS A 1 208 ?  11.835  -0.124   5.479 1.000 98.160 ? 208 CYS A CB  1 
ATOM 1578 O O   ? CYS A 1 208 ?  11.705   2.252   7.556 1.000 98.160 ? 208 CYS A O   1 
ATOM 1579 S SG  ? CYS A 1 208 ?  12.689   0.627   4.076 1.000 98.160 ? 208 CYS A SG  1 
ATOM 1580 N N   ? ASN A 1 209 ?  10.998   3.137   5.602 1.000 98.120 ? 209 ASN A N   1 
ATOM 1581 C CA  ? ASN A 1 209 ?  11.443   4.485   5.938 1.000 98.120 ? 209 ASN A CA  1 
ATOM 1582 C C   ? ASN A 1 209 ?  10.475   5.172   6.897 1.000 98.120 ? 209 ASN A C   1 
ATOM 1583 C CB  ? ASN A 1 209 ?  11.621   5.323   4.671 1.000 98.120 ? 209 ASN A CB  1 
ATOM 1584 O O   ? ASN A 1 209 ?  10.758   6.263   7.396 1.000 98.120 ? 209 ASN A O   1 
ATOM 1585 C CG  ? ASN A 1 209 ?  12.914   5.014   3.942 1.000 98.120 ? 209 ASN A CG  1 
ATOM 1586 N ND2 ? ASN A 1 209 ?  13.065   5.563   2.743 1.000 98.120 ? 209 ASN A ND2 1 
ATOM 1587 O OD1 ? ASN A 1 209 ?  13.769   4.286   4.452 1.000 98.120 ? 209 ASN A OD1 1 
ATOM 1588 N N   ? TYR A 1 210 ?   9.284   4.536   7.170 1.000 98.390 ? 210 TYR A N   1 
ATOM 1589 C CA  ? TYR A 1 210 ?   8.251   5.215   7.944 1.000 98.390 ? 210 TYR A CA  1 
ATOM 1590 C C   ? TYR A 1 210 ?   7.858   4.396   9.167 1.000 98.390 ? 210 TYR A C   1 
ATOM 1591 C CB  ? TYR A 1 210 ?   7.017   5.482   7.076 1.000 98.390 ? 210 TYR A CB  1 
ATOM 1592 O O   ? TYR A 1 210 ?   6.793   4.610   9.750 1.000 98.390 ? 210 TYR A O   1 
ATOM 1593 C CG  ? TYR A 1 210 ?   7.285   6.394   5.903 1.000 98.390 ? 210 TYR A CG  1 
ATOM 1594 C CD1 ? TYR A 1 210 ?   7.239   7.778   6.048 1.000 98.390 ? 210 TYR A CD1 1 
ATOM 1595 C CD2 ? TYR A 1 210 ?   7.583   5.873   4.649 1.000 98.390 ? 210 TYR A CD2 1 
ATOM 1596 C CE1 ? TYR A 1 210 ?   7.484   8.623   4.970 1.000 98.390 ? 210 TYR A CE1 1 
ATOM 1597 C CE2 ? TYR A 1 210 ?   7.830   6.708   3.564 1.000 98.390 ? 210 TYR A CE2 1 
ATOM 1598 O OH  ? TYR A 1 210 ?   8.021   8.910   2.663 1.000 98.390 ? 210 TYR A OH  1 
ATOM 1599 C CZ  ? TYR A 1 210 ?   7.778   8.079   3.734 1.000 98.390 ? 210 TYR A CZ  1 
ATOM 1600 N N   ? LEU A 1 211 ?   8.619   3.418   9.540 1.000 98.300 ? 211 LEU A N   1 
ATOM 1601 C CA  ? LEU A 1 211 ?   8.267   2.530  10.642 1.000 98.300 ? 211 LEU A CA  1 
ATOM 1602 C C   ? LEU A 1 211 ?   8.149   3.305  11.950 1.000 98.300 ? 211 LEU A C   1 
ATOM 1603 C CB  ? LEU A 1 211 ?   9.308   1.417  10.787 1.000 98.300 ? 211 LEU A CB  1 
ATOM 1604 O O   ? LEU A 1 211 ?   7.222   3.077  12.730 1.000 98.300 ? 211 LEU A O   1 
ATOM 1605 C CG  ? LEU A 1 211 ?   9.370   0.394   9.652 1.000 98.300 ? 211 LEU A CG  1 
ATOM 1606 C CD1 ? LEU A 1 211 ?  10.535  -0.566   9.867 1.000 98.300 ? 211 LEU A CD1 1 
ATOM 1607 C CD2 ? LEU A 1 211 ?   8.054  -0.369   9.547 1.000 98.300 ? 211 LEU A CD2 1 
ATOM 1608 N N   ? SER A 1 212 ?   9.118   4.234  12.168 1.000 97.810 ? 212 SER A N   1 
ATOM 1609 C CA  ? SER A 1 212 ?   9.075   5.038  13.385 1.000 97.810 ? 212 SER A CA  1 
ATOM 1610 C C   ? SER A 1 212 ?   7.819   5.901  13.434 1.000 97.810 ? 212 SER A C   1 
ATOM 1611 C CB  ? SER A 1 212 ?  10.317   5.925  13.486 1.000 97.810 ? 212 SER A CB  1 
ATOM 1612 O O   ? SER A 1 212 ?   7.132   5.950  14.457 1.000 97.810 ? 212 SER A O   1 
ATOM 1613 O OG  ? SER A 1 212 ?  10.264   6.735  14.648 1.000 97.810 ? 212 SER A OG  1 
ATOM 1614 N N   ? TRP A 1 213 ?   7.531   6.508  12.330 1.000 98.380 ? 213 TRP A N   1 
ATOM 1615 C CA  ? TRP A 1 213 ?   6.343   7.350  12.238 1.000 98.380 ? 213 TRP A CA  1 
ATOM 1616 C C   ? TRP A 1 213 ?   5.076   6.531  12.460 1.000 98.380 ? 213 TRP A C   1 
ATOM 1617 C CB  ? TRP A 1 213 ?   6.282   8.048  10.876 1.000 98.380 ? 213 TRP A CB  1 
ATOM 1618 O O   ? TRP A 1 213 ?   4.183   6.946  13.203 1.000 98.380 ? 213 TRP A O   1 
ATOM 1619 C CG  ? TRP A 1 213 ?   5.012   8.809  10.638 1.000 98.380 ? 213 TRP A CG  1 
ATOM 1620 C CD1 ? TRP A 1 213 ?   4.691  10.048  11.118 1.000 98.380 ? 213 TRP A CD1 1 
ATOM 1621 C CD2 ? TRP A 1 213 ?   3.890   8.376   9.863 1.000 98.380 ? 213 TRP A CD2 1 
ATOM 1622 C CE2 ? TRP A 1 213 ?   2.923   9.404   9.917 1.000 98.380 ? 213 TRP A CE2 1 
ATOM 1623 C CE3 ? TRP A 1 213 ?   3.608   7.217   9.128 1.000 98.380 ? 213 TRP A CE3 1 
ATOM 1624 N NE1 ? TRP A 1 213 ?   3.436  10.412  10.688 1.000 98.380 ? 213 TRP A NE1 1 
ATOM 1625 C CH2 ? TRP A 1 213 ?   1.443   8.164   8.549 1.000 98.380 ? 213 TRP A CH2 1 
ATOM 1626 C CZ2 ? TRP A 1 213 ?   1.693   9.308   9.261 1.000 98.380 ? 213 TRP A CZ2 1 
ATOM 1627 C CZ3 ? TRP A 1 213 ?   2.383   7.123   8.476 1.000 98.380 ? 213 TRP A CZ3 1 
ATOM 1628 N N   ? ILE A 1 214 ?   4.971   5.383  11.832 1.000 98.450 ? 214 ILE A N   1 
ATOM 1629 C CA  ? ILE A 1 214 ?   3.810   4.508  11.949 1.000 98.450 ? 214 ILE A CA  1 
ATOM 1630 C C   ? ILE A 1 214 ?   3.612   4.103  13.408 1.000 98.450 ? 214 ILE A C   1 
ATOM 1631 C CB  ? ILE A 1 214 ?   3.957   3.252  11.060 1.000 98.450 ? 214 ILE A CB  1 
ATOM 1632 O O   ? ILE A 1 214 ?   2.515   4.242  13.955 1.000 98.450 ? 214 ILE A O   1 
ATOM 1633 C CG1 ? ILE A 1 214 ?   3.891   3.637   9.578 1.000 98.450 ? 214 ILE A CG1 1 
ATOM 1634 C CG2 ? ILE A 1 214 ?   2.883   2.217  11.406 1.000 98.450 ? 214 ILE A CG2 1 
ATOM 1635 C CD1 ? ILE A 1 214 ?   4.271   2.509   8.628 1.000 98.450 ? 214 ILE A CD1 1 
ATOM 1636 N N   ? ARG A 1 215 ?   4.618   3.681  14.074 1.000 98.020 ? 215 ARG A N   1 
ATOM 1637 C CA  ? ARG A 1 215 ?   4.547   3.211  15.453 1.000 98.020 ? 215 ARG A CA  1 
ATOM 1638 C C   ? ARG A 1 215 ?   4.163   4.344  16.399 1.000 98.020 ? 215 ARG A C   1 
ATOM 1639 C CB  ? ARG A 1 215 ?   5.882   2.600  15.883 1.000 98.020 ? 215 ARG A CB  1 
ATOM 1640 O O   ? ARG A 1 215 ?   3.319   4.166  17.280 1.000 98.020 ? 215 ARG A O   1 
ATOM 1641 C CG  ? ARG A 1 215 ?   6.182   1.258  15.235 1.000 98.020 ? 215 ARG A CG  1 
ATOM 1642 C CD  ? ARG A 1 215 ?   7.525   0.701  15.687 1.000 98.020 ? 215 ARG A CD  1 
ATOM 1643 N NE  ? ARG A 1 215 ?   7.863  -0.531  14.980 1.000 98.020 ? 215 ARG A NE  1 
ATOM 1644 N NH1 ? ARG A 1 215 ?  10.053   0.070  14.555 1.000 98.020 ? 215 ARG A NH1 1 
ATOM 1645 N NH2 ? ARG A 1 215 ?   9.255  -1.955  13.835 1.000 98.020 ? 215 ARG A NH2 1 
ATOM 1646 C CZ  ? ARG A 1 215 ?   9.057  -0.803  14.458 1.000 98.020 ? 215 ARG A CZ  1 
ATOM 1647 N N   ? ASP A 1 216 ?   4.811   5.477  16.198 1.000 98.160 ? 216 ASP A N   1 
ATOM 1648 C CA  ? ASP A 1 216 ?   4.545   6.640  17.040 1.000 98.160 ? 216 ASP A CA  1 
ATOM 1649 C C   ? ASP A 1 216 ?   3.109   7.129  16.863 1.000 98.160 ? 216 ASP A C   1 
ATOM 1650 C CB  ? ASP A 1 216 ?   5.528   7.768  16.722 1.000 98.160 ? 216 ASP A CB  1 
ATOM 1651 O O   ? ASP A 1 216 ?   2.448   7.494  17.837 1.000 98.160 ? 216 ASP A O   1 
ATOM 1652 C CG  ? ASP A 1 216 ?   6.931   7.494  17.235 1.000 98.160 ? 216 ASP A CG  1 
ATOM 1653 O OD1 ? ASP A 1 216 ?   7.107   6.586  18.076 1.000 98.160 ? 216 ASP A OD1 1 
ATOM 1654 O OD2 ? ASP A 1 216 ?   7.869   8.195  16.797 1.000 98.160 ? 216 ASP A OD2 1 
ATOM 1655 N N   ? THR A 1 217 ?   2.659   7.191  15.661 1.000 97.980 ? 217 THR A N   1 
ATOM 1656 C CA  ? THR A 1 217 ?   1.304   7.650  15.373 1.000 97.980 ? 217 THR A CA  1 
ATOM 1657 C C   ? THR A 1 217 ?   0.272   6.723  16.008 1.000 97.980 ? 217 THR A C   1 
ATOM 1658 C CB  ? THR A 1 217 ?   1.055   7.737  13.856 1.000 97.980 ? 217 THR A CB  1 
ATOM 1659 O O   ? THR A 1 217 ?  -0.686   7.186  16.631 1.000 97.980 ? 217 THR A O   1 
ATOM 1660 C CG2 ? THR A 1 217 ?  -0.357   8.231  13.558 1.000 97.980 ? 217 THR A CG2 1 
ATOM 1661 O OG1 ? THR A 1 217 ?   1.999   8.645  13.273 1.000 97.980 ? 217 THR A OG1 1 
ATOM 1662 N N   ? ILE A 1 218 ?   0.476   5.397  15.871 1.000 97.750 ? 218 ILE A N   1 
ATOM 1663 C CA  ? ILE A 1 218 ?  -0.430   4.413  16.454 1.000 97.750 ? 218 ILE A CA  1 
ATOM 1664 C C   ? ILE A 1 218 ?  -0.425   4.546  17.975 1.000 97.750 ? 218 ILE A C   1 
ATOM 1665 C CB  ? ILE A 1 218 ?  -0.046   2.975  16.040 1.000 97.750 ? 218 ILE A CB  1 
ATOM 1666 O O   ? ILE A 1 218 ?  -1.484   4.545  18.608 1.000 97.750 ? 218 ILE A O   1 
ATOM 1667 C CG1 ? ILE A 1 218 ?  -0.371   2.741  14.561 1.000 97.750 ? 218 ILE A CG1 1 
ATOM 1668 C CG2 ? ILE A 1 218 ?  -0.758   1.949  16.927 1.000 97.750 ? 218 ILE A CG2 1 
ATOM 1669 C CD1 ? ILE A 1 218 ?   0.117   1.402  14.025 1.000 97.750 ? 218 ILE A CD1 1 
ATOM 1670 N N   ? ALA A 1 219 ?   0.696   4.687  18.627 1.000 97.250 ? 219 ALA A N   1 
ATOM 1671 C CA  ? ALA A 1 219 ?   0.848   4.793  20.076 1.000 97.250 ? 219 ALA A CA  1 
ATOM 1672 C C   ? ALA A 1 219 ?   0.174   6.054  20.607 1.000 97.250 ? 219 ALA A C   1 
ATOM 1673 C CB  ? ALA A 1 219 ?   2.327   4.782  20.458 1.000 97.250 ? 219 ALA A CB  1 
ATOM 1674 O O   ? ALA A 1 219 ?  -0.428   6.037  21.683 1.000 97.250 ? 219 ALA A O   1 
ATOM 1675 N N   ? ASN A 1 220 ?   0.172   7.112  19.858 1.000 95.680 ? 220 ASN A N   1 
ATOM 1676 C CA  ? ASN A 1 220 ?  -0.337   8.406  20.300 1.000 95.680 ? 220 ASN A CA  1 
ATOM 1677 C C   ? ASN A 1 220 ?  -1.834   8.539  20.037 1.000 95.680 ? 220 ASN A C   1 
ATOM 1678 C CB  ? ASN A 1 220 ?   0.426   9.543  19.618 1.000 95.680 ? 220 ASN A CB  1 
ATOM 1679 O O   ? ASN A 1 220 ?  -2.459   9.513  20.461 1.000 95.680 ? 220 ASN A O   1 
ATOM 1680 C CG  ? ASN A 1 220 ?   1.834   9.708  20.155 1.000 95.680 ? 220 ASN A CG  1 
ATOM 1681 N ND2 ? ASN A 1 220 ?   2.748  10.148  19.299 1.000 95.680 ? 220 ASN A ND2 1 
ATOM 1682 O OD1 ? ASN A 1 220 ?   2.098   9.440  21.330 1.000 95.680 ? 220 ASN A OD1 1 
ATOM 1683 N N   ? ASN A 1 221 ?  -2.405   7.587  19.340 1.000 93.100 ? 221 ASN A N   1 
ATOM 1684 C CA  ? ASN A 1 221 ?  -3.816   7.668  18.980 1.000 93.100 ? 221 ASN A CA  1 
ATOM 1685 C C   ? ASN A 1 221 ?  -4.570   6.401  19.377 1.000 93.100 ? 221 ASN A C   1 
ATOM 1686 C CB  ? ASN A 1 221 ?  -3.973   7.931  17.480 1.000 93.100 ? 221 ASN A CB  1 
ATOM 1687 O O   ? ASN A 1 221 ?  -5.775   6.444  19.628 1.000 93.100 ? 221 ASN A O   1 
ATOM 1688 C CG  ? ASN A 1 221 ?  -3.586   9.344  17.092 1.000 93.100 ? 221 ASN A CG  1 
ATOM 1689 N ND2 ? ASN A 1 221 ?  -2.349   9.517  16.642 1.000 93.100 ? 221 ASN A ND2 1 
ATOM 1690 O OD1 ? ASN A 1 221 ?  -4.392  10.272  17.195 1.000 93.100 ? 221 ASN A OD1 1 
# 
loop_
_struct_sheet_range.sheet_id 
_struct_sheet_range.id 
_struct_sheet_range.beg_label_comp_id 
_struct_sheet_range.beg_label_asym_id 
_struct_sheet_range.beg_label_seq_id 
_struct_sheet_range.pdbx_beg_PDB_ins_code 
_struct_sheet_range.end_label_comp_id 
_struct_sheet_range.end_label_asym_id 
_struct_sheet_range.end_label_seq_id 
_struct_sheet_range.pdbx_end_PDB_ins_code 
_struct_sheet_range.beg_auth_comp_id 
_struct_sheet_range.beg_auth_asym_id 
_struct_sheet_range.beg_auth_seq_id 
_struct_sheet_range.end_auth_comp_id 
_struct_sheet_range.end_auth_asym_id 
_struct_sheet_range.end_auth_seq_id 
A A ILE A   2 ? VAL A   3 ? ILE A 2   VAL A 3   
A B ASP A 169 ? SER A 170 ? ASP A 169 SER A 170 
B C TYR A   6 ? HIS A   7 ? TYR A 6   HIS A 7   
B D ILE A 113 ? GLY A 118 ? ILE A 113 GLY A 118 
B E GLN A 134 ? ILE A 140 ? GLN A 134 ILE A 140 
B F MET A 158 ? VAL A 161 ? MET A 158 VAL A 161 
B G PRO A 178 ? CYS A 181 ? PRO A 178 CYS A 181 
B H GLU A 184 ? TRP A 191 ? GLU A 184 TRP A 191 
B I GLY A 202 ? LYS A 206 ? GLY A 202 LYS A 206 
C J GLN A  13 ? ASN A  17 ? GLN A 13  ASN A 17  
C K HIS A  21 ? LEU A  27 ? HIS A 21  LEU A 27  
C L TRP A  32 ? SER A  35 ? TRP A 32  SER A 35  
C M GLU A  45 ? ILE A  48 ? GLU A 45  ILE A 48  
C N GLN A  61 ? ARG A  70 ? GLN A 61  ARG A 70  
C O MET A  84 ? LEU A  88 ? MET A 84  LEU A 88  
D P ASN A  52 ? ASN A  52 ? ASN A 52  ASN A 52  
D Q LEU A 132 ? LEU A 132 ? LEU A 132 LEU A 132 
E R ASN A  75 ? ASN A  75 ? ASN A 75  ASN A 75  
E S ASP A  80 ? ASP A  80 ? ASP A 80  ASP A 80  
F T ASN A  95 ? ASN A  95 ? ASN A 95  ASN A 95  
F U VAL A  98 ? VAL A  98 ? VAL A 98  VAL A 98  
G V LEU A 197 ? LEU A 197 ? LEU A 197 LEU A 197 
G W TYR A 200 ? TYR A 200 ? TYR A 200 TYR A 200 
# 
loop_
_struct_conf.id 
_struct_conf.conf_type_id 
_struct_conf.beg_label_comp_id 
_struct_conf.beg_label_asym_id 
_struct_conf.beg_label_seq_id 
_struct_conf.pdbx_beg_PDB_ins_code 
_struct_conf.end_label_comp_id 
_struct_conf.end_label_asym_id 
_struct_conf.end_label_seq_id 
_struct_conf.pdbx_end_PDB_ins_code 
_struct_conf.beg_auth_comp_id 
_struct_conf.beg_auth_asym_id 
_struct_conf.beg_auth_seq_id 
_struct_conf.end_auth_comp_id 
_struct_conf.end_auth_asym_id 
_struct_conf.end_auth_seq_id 
STRN1         STRN         ILE A   2 ? VAL A   3 ? ILE A 2   VAL A 3   
TURN_TY1_P1   TURN_TY1_P   GLY A   4 ? GLY A   4 ? GLY A 4   GLY A 4   
STRN2         STRN         TYR A   6 ? HIS A   7 ? TYR A 6   HIS A 7   
TURN_TY1_P2   TURN_TY1_P   PRO A  11 ? TYR A  12 ? PRO A 11  TYR A 12  
STRN3         STRN         GLN A  13 ? ASN A  17 ? GLN A 13  ASN A 17  
BEND1         BEND         ALA A  18 ? TYR A  20 ? ALA A 18  TYR A 20  
STRN4         STRN         HIS A  21 ? LEU A  27 ? HIS A 21  LEU A 27  
BEND2         BEND         ASN A  29 ? HIS A  31 ? ASN A 29  HIS A 31  
STRN5         STRN         TRP A  32 ? SER A  35 ? TRP A 32  SER A 35  
HELX_RH_3T_P1 HELX_RH_3T_P ALA A  37 ? CYS A  39 ? ALA A 37  CYS A 39  
BEND3         BEND         SER A  42 ? LYS A  43 ? SER A 42  LYS A 43  
STRN6         STRN         GLU A  45 ? ILE A  48 ? GLU A 45  ILE A 48  
BEND4         BEND         GLY A  49 ? GLY A  49 ? GLY A 49  GLY A 49  
BEND5         BEND         ASN A  51 ? ASN A  51 ? ASN A 51  ASN A 51  
STRN7         STRN         ASN A  52 ? ASN A  52 ? ASN A 52  ASN A 52  
TURN_TY1_P3   TURN_TY1_P   ILE A  53 ? GLU A  54 ? ILE A 53  GLU A 54  
BEND6         BEND         LEU A  55 ? LEU A  55 ? LEU A 55  LEU A 55  
BEND7         BEND         GLY A  58 ? GLY A  58 ? GLY A 58  GLY A 58  
STRN8         STRN         GLN A  61 ? ARG A  70 ? GLN A 61  ARG A 70  
TURN_TY1_P4   TURN_TY1_P   PRO A  72 ? GLN A  73 ? PRO A 72  GLN A 73  
STRN9         STRN         ASN A  75 ? ASN A  75 ? ASN A 75  ASN A 75  
TURN_TY1_P5   TURN_TY1_P   SER A  76 ? ILE A  79 ? SER A 76  ILE A 79  
STRN10        STRN         ASP A  80 ? ASP A  80 ? ASP A 80  ASP A 80  
TURN_TY1_P6   TURN_TY1_P   ASN A  81 ? ASN A  81 ? ASN A 81  ASN A 81  
STRN11        STRN         MET A  84 ? LEU A  88 ? MET A 84  LEU A 88  
BEND8         BEND         GLN A  89 ? GLU A  90 ? GLN A 89  GLU A 90  
STRN12        STRN         ASN A  95 ? ASN A  95 ? ASN A 95  ASN A 95  
TURN_TY1_P7   TURN_TY1_P   ASN A  96 ? GLU A  97 ? ASN A 96  GLU A 97  
STRN13        STRN         VAL A  98 ? VAL A  98 ? VAL A 98  VAL A 98  
HELX_LH_PP_P1 HELX_LH_PP_P PRO A 100 ? PRO A 104 ? PRO A 100 PRO A 104 
BEND9         BEND         THR A 105 ? GLU A 106 ? THR A 105 GLU A 106 
HELX_LH_PP_P2 HELX_LH_PP_P CYS A 107 ? PRO A 109 ? CYS A 107 PRO A 109 
TURN_TY1_P8   TURN_TY1_P   VAL A 110 ? GLY A 111 ? VAL A 110 GLY A 111 
STRN14        STRN         ILE A 113 ? GLY A 118 ? ILE A 113 GLY A 118 
BEND10        BEND         GLY A 120 ? GLY A 120 ? GLY A 120 GLY A 120 
BEND11        BEND         LEU A 123 ? GLY A 126 ? LEU A 123 GLY A 126 
BEND12        BEND         ASP A 131 ? ASP A 131 ? ASP A 131 ASP A 131 
STRN15        STRN         LEU A 132 ? LEU A 132 ? LEU A 132 LEU A 132 
STRN16        STRN         GLN A 134 ? PRO A 139 ? GLN A 134 PRO A 139 
STRN17        STRN         ILE A 140 ? ILE A 140 ? ILE A 140 ILE A 140 
HELX_LH_PP_P3 HELX_LH_PP_P LEU A 141 ? SER A 142 ? LEU A 141 SER A 142 
HELX_RH_AL_P1 HELX_RH_AL_P ASP A 143 ? SER A 149 ? ASP A 143 SER A 149 
BEND13        BEND         TYR A 150 ? TYR A 150 ? TYR A 150 TYR A 150 
TURN_TY1_P9   TURN_TY1_P   PRO A 151 ? SER A 153 ? PRO A 151 SER A 153 
TURN_TY1_P10  TURN_TY1_P   ASP A 156 ? ASN A 157 ? ASP A 156 ASN A 157 
STRN18        STRN         MET A 158 ? VAL A 161 ? MET A 158 VAL A 161 
BEND14        BEND         GLY A 162 ? GLY A 162 ? GLY A 162 GLY A 162 
TURN_TY1_P11  TURN_TY1_P   LEU A 164 ? GLU A 165 ? LEU A 164 GLU A 165 
BEND15        BEND         GLY A 167 ? GLY A 167 ? GLY A 167 GLY A 167 
STRN19        STRN         ASP A 169 ? SER A 170 ? ASP A 169 SER A 170 
TURN_TY1_P12  TURN_TY1_P   GLN A 172 ? GLY A 173 ? GLN A 172 GLY A 173 
TURN_TY1_P13  TURN_TY1_P   SER A 175 ? GLY A 176 ? SER A 175 GLY A 176 
STRN20        STRN         PRO A 178 ? CYS A 181 ? PRO A 178 CYS A 181 
TURN_TY1_P14  TURN_TY1_P   ASP A 182 ? GLY A 183 ? ASP A 182 GLY A 183 
STRN21        STRN         GLU A 184 ? TRP A 191 ? GLU A 184 TRP A 191 
BEND16        BEND         ARG A 193 ? ALA A 196 ? ARG A 193 ALA A 196 
STRN22        STRN         LEU A 197 ? LEU A 197 ? LEU A 197 LEU A 197 
TURN_TY1_P15  TURN_TY1_P   PRO A 198 ? GLY A 199 ? PRO A 198 GLY A 199 
STRN23        STRN         TYR A 200 ? TYR A 200 ? TYR A 200 TYR A 200 
STRN24        STRN         GLY A 202 ? LYS A 206 ? GLY A 202 LYS A 206 
HELX_RH_3T_P2 HELX_RH_3T_P VAL A 207 ? TYR A 210 ? VAL A 207 TYR A 210 
HELX_RH_AL_P2 HELX_RH_AL_P LEU A 211 ? ASN A 220 ? LEU A 211 ASN A 220 
# 
