# Supplementary material for: FlatProt: 2D visualization eases protein structure comparison
Source: BMC Bioinformatics. 2025 Aug 13;26:210. doi: 10.1186/s12859-025-06233-x (PMC12344939; doi:10.1186/s12859-025-06233-x)
Supplement: Supplementary file 1 — Supplementary Material 1 [file 12859_2025_6233_MOESM1_ESM.zip › KLK/structures/CMA1_Canis_lupus_2.cif]

data_CMA1_Canis_lupus_2
# 
_entry.id   CMA1_Canis_lupus_2 
# 
_entity.id                         1    
_entity.type                       polymer 
_entity.pdbx_description           polymer-1 
_entity.formula_weight             23059 
_entity.pdbx_number_of_molecules      1 
# 
loop_
_struct_sheet.id 
_struct_sheet.number_strands 
A 4 
B 4 
C 2 
D 2 
E 7 
F 2 
# 
loop_
_struct_conf_type.id 
_struct_conf_type.criteria 
STRN         DSSP 
TURN_TY1_P   DSSP 
HELX_RH_3T_P DSSP 
BEND         DSSP 
HELX_LH_PP_P DSSP 
HELX_RH_AL_P DSSP 
# 
_struct_asym.id          A 
_struct_asym.entity_id   1 
# 
_software.pdbx_ordinal     1 
_software.name             dssp 
_software.version          4.4.10 
_software.date             ? 
_software.classification   'model annotation' 
# 
_entity_poly.entity_id                      1 
_entity_poly.type                           polypeptide(L) 
_entity_poly.nstd_linkage                   n 
_entity_poly.nstd_monomer                   n 
_entity_poly.pdbx_seq_one_letter_code       
;MAHLEIRHLASCGGFLIRRNFVLTAAHCAGRFIMVTLGAHNIQKKEDTWQKLEVIKQFPHPKYDDLTLRHDIMLLKLKEK
ANLTLAVGTLPLSPNFVPPGRMCRVAGWGKRQVNGSGSDTLQEVKLRLMDPQACRHYMAFDHNLQLCVGNPRKTKSAFKG
DSGGPLLCAGVAQGIVSYGQNDAKPPAVFTRISHYRPWINKVLKQN
;
_entity_poly.pdbx_seq_one_letter_code_can   
;MAHLEIRHLASCGGFLIRRNFVLTAAHCAGRFIMVTLGAHNIQKKEDTWQKLEVIKQFPHPKYDDLTLRHDIMLLKLKEK
ANLTLAVGTLPLSPNFVPPGRMCRVAGWGKRQVNGSGSDTLQEVKLRLMDPQACRHYMAFDHNLQLCVGNPRKTKSAFKG
DSGGPLLCAGVAQGIVSYGQNDAKPPAVFTRISHYRPWINKVLKQN
;
_entity_poly.pdbx_strand_id                 A 
# 
loop_
_dssp_struct_summary.entry_id 
_dssp_struct_summary.label_comp_id 
_dssp_struct_summary.label_asym_id 
_dssp_struct_summary.label_seq_id 
_dssp_struct_summary.secondary_structure 
_dssp_struct_summary.ss_bridge 
_dssp_struct_summary.helix_3_10 
_dssp_struct_summary.helix_alpha 
_dssp_struct_summary.helix_pi 
_dssp_struct_summary.helix_pp 
_dssp_struct_summary.bend 
_dssp_struct_summary.chirality 
_dssp_struct_summary.sheet 
_dssp_struct_summary.strand 
_dssp_struct_summary.ladder_1 
_dssp_struct_summary.ladder_2 
_dssp_struct_summary.accessibility 
_dssp_struct_summary.TCO 
_dssp_struct_summary.kappa 
_dssp_struct_summary.alpha 
_dssp_struct_summary.phi 
_dssp_struct_summary.psi 
_dssp_struct_summary.x_ca 
_dssp_struct_summary.y_ca 
_dssp_struct_summary.z_ca 
CMA1_Canis_lupus_2 MET A 1   . . . . . . . . . . . . ? .      .     .      .      133.5  -0.4  0.6   8.0   
CMA1_Canis_lupus_2 ALA A 2   E . . . . . . - A A A . ? -0.943 .     -149.3 -108.4 122.4  -2.6  -2.5  7.8   
CMA1_Canis_lupus_2 HIS A 3   E . . . . . . - A A A B ? -0.884 17.3  -156.1 -89.0  118.1  -1.2  -6.0  8.2   
CMA1_Canis_lupus_2 LEU A 4   E . . . . . . - A A A B ? -0.861 8.8   -163.2 -100.9 123.5  -3.2  -8.4  6.1   
CMA1_Canis_lupus_2 GLU A 5   E . . . . . . - A A A B ? -0.938 6.5   -165.2 -103.2 111.4  -3.3  -12.0 7.0   
CMA1_Canis_lupus_2 ILE A 6   E . > > . . . - A A A B ? -0.896 65.6  -48.0  -104.2 96.2   -4.5  -14.1 4.0   
CMA1_Canis_lupus_2 ARG A 7   T . 3 4 . . S - . . . . ? 0.772  94.7  -68.8  35.0   85.4   -5.5  -17.6 5.2   
CMA1_Canis_lupus_2 HIS A 8   T . 3 4 . . S + . . . . ? 0.468  129.0 79.2   28.1   12.2   -2.3  -18.6 7.4   
CMA1_Canis_lupus_2 LEU A 9   T . < 4 . . S + . . . . ? 0.731  94.5  17.2   -117.3 -23.2  -0.3  -18.8 4.0   
CMA1_Canis_lupus_2 ALA A 10  E . . < . . . - A B A . ? -0.949 54.7  -150.0 -153.8 153.4  0.6   -15.2 3.1   
CMA1_Canis_lupus_2 SER A 11  E . . . . . . + A B A . ? -0.983 17.1  172.6  -123.7 141.9  0.8   -11.6 4.4   
CMA1_Canis_lupus_2 CYS A 12  E . . . . . . - A B A . ? -0.873 24.2  -120.9 -132.4 167.7  0.3   -8.3  2.7   
CMA1_Canis_lupus_2 GLY A 13  E . . . . . . + A B A . ? -0.531 30.0  162.3  -101.6 176.7  0.2   -4.8  3.6   
CMA1_Canis_lupus_2 GLY A 14  E . . . . . . - A B A . ? -0.954 22.7  -131.6 -174.4 174.6  -2.5  -2.1  3.2   
CMA1_Canis_lupus_2 PHE A 15  E . . . . . . - B E D . ? -0.993 24.4  -107.6 -148.3 148.8  -3.6  1.2   4.4   
CMA1_Canis_lupus_2 LEU A 16  E . . . . . . + B E D . ? -0.592 32.8  165.5  -76.2  128.3  -6.9  2.8   5.6   
CMA1_Canis_lupus_2 ILE A 17  E . . . . . S + B E . . ? 0.536  79.8  13.7   -115.2 -14.4  -8.5  5.4   3.2   
CMA1_Canis_lupus_2 ARG A 18  E . > . . . S - B E D . ? -0.925 89.7  -100.0 -146.1 163.8  -11.9 5.2   5.3   
CMA1_Canis_lupus_2 ARG A 19  T . 3 . . . S + . . . . ? 0.739  127.0 28.9   -63.5  -13.0  -12.8 3.9   8.7   
CMA1_Canis_lupus_2 ASN A 20  T . 3 . . . S + . . . . ? 0.158  110.6 77.4   -132.2 13.8   -14.1 0.8   6.9   
CMA1_Canis_lupus_2 PHE A 21  E . < . . . . - B F D E ? -0.994 51.8  -167.9 -133.0 132.5  -12.0 0.7   3.8   
CMA1_Canis_lupus_2 VAL A 22  E . . . . . . - B F D E ? -0.942 13.6  -145.4 -114.2 129.8  -8.5  -0.6  3.2   
CMA1_Canis_lupus_2 LEU A 23  E . . . . . . + B F D E ? -0.854 36.8  142.2  -92.4  133.7  -6.5  -0.0  0.1   
CMA1_Canis_lupus_2 THR A 24  E . . . . . . - B F . E ? -0.850 51.4  -65.9  -154.9 -178.2 -4.2  -2.8  -1.0  
CMA1_Canis_lupus_2 ALA A 25  . . > . . . . - . . . . ? -0.658 33.2  -135.6 -82.6  143.2  -2.8  -4.7  -4.0  
CMA1_Canis_lupus_2 ALA A 26  G . > . . . S + . . . . ? 0.803  103.9 65.1   -66.0  -31.5  -5.1  -6.9  -6.1  
CMA1_Canis_lupus_2 HIS A 27  G . 3 . . . S + . . . . ? 0.603  88.6  71.2   -71.2  -2.4   -2.6  -9.7  -6.1  
CMA1_Canis_lupus_2 CYS A 28  G . < . . . S + . . . . ? 0.332  72.6  134.7  -91.1  6.8    -3.1  -10.0 -2.3  
CMA1_Canis_lupus_2 ALA A 29  . . < . . . . + . . . . ? -0.224 25.1  155.6  -62.7  144.5  -6.6  -11.4 -2.9  
CMA1_Canis_lupus_2 GLY A 30  . . . . . . . - . . . . ? -0.958 54.1  -100.7 -161.4 171.9  -7.6  -14.5 -0.8  
CMA1_Canis_lupus_2 ARG A 31  S . . . . . S + . . . . ? 0.879  109.2 21.2   -69.0  -41.7  -10.6 -16.5 0.7   
CMA1_Canis_lupus_2 PHE A 32  . . . . . . . - . . . . ? -0.995 69.6  -174.8 -133.6 125.8  -10.2 -15.0 4.3   
CMA1_Canis_lupus_2 ILE A 33  E . . . . . . - A C B . ? -0.990 5.8   -167.1 -127.9 122.6  -8.5  -11.8 5.2   
CMA1_Canis_lupus_2 MET A 34  E . . . . . . - A C B C ? -0.937 11.7  -151.5 -102.5 132.0  -7.8  -10.4 8.7   
CMA1_Canis_lupus_2 VAL A 35  E . . . . . . - A C B C ? -0.906 6.6   -164.7 -105.4 124.2  -6.7  -6.8  9.0   
CMA1_Canis_lupus_2 THR A 36  E . . . . . . - A C B C ? -0.949 12.2  -178.8 -105.7 122.9  -4.6  -5.8  12.0  
CMA1_Canis_lupus_2 LEU A 37  E . . . . . . + A C . C ? -0.819 58.3  28.6   -115.4 154.5  -4.3  -2.0  12.7  
CMA1_Canis_lupus_2 GLY A 38  S . . . . . S + . . . . ? 0.593  83.5  133.3  79.2   12.0   -2.4  -0.0  15.4  
CMA1_Canis_lupus_2 ALA A 39  . . . . . . . + . . . . ? -0.833 31.9  174.2  -100.7 127.3  0.4   -2.7  15.7  
CMA1_Canis_lupus_2 HIS A 40  S . . . . . S + . . . . ? 0.742  87.9  31.8   -87.6  -37.9  4.1   -1.8  15.6  
CMA1_Canis_lupus_2 ASN A 41  B . > . . . S - C I G . ? -0.974 70.3  -159.7 -120.7 120.0  5.0   -5.4  16.4  
CMA1_Canis_lupus_2 ILE A 42  T . 3 . . . S + . . . . ? 0.640  90.7  57.6   -82.9  -3.7   2.6   -8.1  15.0  
CMA1_Canis_lupus_2 GLN A 43  T . 3 . . . S + . . . . ? 0.653  101.9 62.6   -96.1  -14.1  3.8   -10.8 17.4  
CMA1_Canis_lupus_2 LYS A 44  S . < . . . S - . . . . ? -0.957 84.2  -128.5 -121.0 117.8  2.9   -8.7  20.5  
CMA1_Canis_lupus_2 LYS A 45  . . . . . . . - . . . . ? -0.575 33.8  -164.0 -63.5  119.7  -0.6  -7.7  21.2  
CMA1_Canis_lupus_2 GLU A 46  . . > . . . . - . . . . ? -0.669 31.8  -112.2 -103.5 160.9  -0.5  -3.8  21.8  
CMA1_Canis_lupus_2 ASP A 47  T . 3 . . . S + . . . . ? 0.793  119.6 49.7   -62.4  -23.9  -3.1  -1.5  23.4  
CMA1_Canis_lupus_2 THR A 48  T . 3 . . . S + . . . . ? 0.455  85.7  123.2  -96.2  -3.0   -3.7  0.1   20.0  
CMA1_Canis_lupus_2 TRP A 49  . . < . . . . + . . . . ? -0.336 34.4  178.5  -65.5  135.9  -4.2  -3.3  18.2  
CMA1_Canis_lupus_2 GLN A 50  E . . . . . . - A D C . ? -0.965 14.2  -158.6 -140.7 125.3  -7.4  -3.9  16.3  
CMA1_Canis_lupus_2 LYS A 51  E . . . . . . - A D C . ? -0.937 17.0  -176.7 -104.3 118.5  -8.2  -6.9  14.4  
CMA1_Canis_lupus_2 LEU A 52  E . . . . . . - A D C . ? -0.959 21.0  -128.3 -122.3 138.8  -10.9 -6.5  11.8  
CMA1_Canis_lupus_2 GLU A 53  E . . . . . . - A D C . ? -0.597 19.0  -129.8 -84.5  139.8  -12.6 -9.0  9.4   
CMA1_Canis_lupus_2 VAL A 54  E . . . . . . + B G F . ? -0.801 25.5  177.2  -86.6  131.6  -12.8 -8.3  5.7   
CMA1_Canis_lupus_2 ILE A 55  E . . . . . . + B G . . ? 0.646  66.8  22.6   -110.4 -16.8  -16.4 -8.9  4.4   
CMA1_Canis_lupus_2 LYS A 56  E . . . . . . - B G F . ? -0.990 60.1  -155.7 -153.2 137.5  -15.9 -7.9  0.8   
CMA1_Canis_lupus_2 GLN A 57  E . . . . . . - B G F . ? -0.960 3.6   -167.5 -113.4 133.7  -13.0 -7.6  -1.7  
CMA1_Canis_lupus_2 PHE A 58  E . . . . . . - B G F . ? -0.733 10.2  -176.3 -120.9 77.8   -13.1 -5.3  -4.7  
CMA1_Canis_lupus_2 PRO A 59  E . . . . . . - B G F . ? -0.516 44.4  -93.7  -69.7  140.0  -10.2 -6.2  -7.1  
CMA1_Canis_lupus_2 HIS A 60  . . > . . . . - . . . . ? -0.355 34.5  -129.0 -49.5  136.9  -9.9  -3.9  -10.1 
CMA1_Canis_lupus_2 PRO A 61  T . 3 . . . S + . . . . ? 0.750  107.3 50.1   -63.4  -26.0  -12.0 -5.6  -12.9 
CMA1_Canis_lupus_2 LYS A 62  T . 3 . . . S + . . . . ? 0.219  78.9  140.1  -98.2  11.6   -9.1  -5.2  -15.3 
CMA1_Canis_lupus_2 TYR A 63  . . < . . . . - . . . . ? -0.402 36.6  -159.9 -58.1  129.7  -6.6  -6.8  -13.0 
CMA1_Canis_lupus_2 ASP A 64  B . . > > . . - D K H . ? -0.948 9.3   -161.1 -115.1 116.7  -4.2  -9.1  -14.9 
CMA1_Canis_lupus_2 ASP A 65  T . . 4 5 . S + . . . . ? 0.701  89.1  51.9   -77.2  -14.5  -2.3  -11.6 -12.7 
CMA1_Canis_lupus_2 LEU A 66  T . . 4 5 . S + . . . . ? 0.950  124.5 22.6   -86.5  -43.9  0.3   -12.2 -15.3 
CMA1_Canis_lupus_2 THR A 67  T . . 4 5 . S - . . . . ? 0.581  95.0  -132.7 -100.8 -10.5  1.4   -8.7  -16.0 
CMA1_Canis_lupus_2 LEU A 68  T . > < 5 . . + . . . . ? 0.723  49.6  158.4  59.2   23.1   0.2   -7.3  -12.7 
CMA1_Canis_lupus_2 ARG A 69  B . 3 . < . . + D L H . ? -0.560 65.5  18.0   -69.5  140.5  -1.5  -4.5  -14.6 
CMA1_Canis_lupus_2 HIS A 70  T . 3 . . . S + . . . . ? 0.885  80.9  172.3  64.4   33.1   -4.3  -2.7  -12.6 
CMA1_Canis_lupus_2 ASP A 71  . . < . . . . + . . . . ? -0.519 31.7  115.1  -74.1  70.3   -2.9  -4.3  -9.4  
CMA1_Canis_lupus_2 ILE A 72  . . . . . . . + . . . . ? -0.996 36.3  174.9  -143.8 138.8  -5.3  -2.4  -7.0  
CMA1_Canis_lupus_2 MET A 73  E . . . . . . - B H E F ? -0.997 20.1  -143.4 -147.7 141.9  -8.0  -3.6  -4.6  
CMA1_Canis_lupus_2 LEU A 74  E . . . . . . - B H E F ? -0.908 14.3  -154.1 -104.0 135.3  -10.3 -2.2  -1.9  
CMA1_Canis_lupus_2 LEU A 75  E . . . . . . - B H E F ? -0.957 5.0   -148.2 -109.8 125.3  -11.2 -4.1  1.1   
CMA1_Canis_lupus_2 LYS A 76  E . . . . . . - B H E F ? -0.846 19.0  -139.5 -90.4  123.0  -14.5 -3.5  3.0   
CMA1_Canis_lupus_2 LEU A 77  E . . . . . . - B H . F ? -0.556 12.0  -130.9 -83.0  144.8  -14.1 -4.1  6.7   
CMA1_Canis_lupus_2 LYS A 78  S . . . . . S + . . . . ? 0.856  95.4  21.5   -58.9  -35.5  -16.9 -5.9  8.7   
CMA1_Canis_lupus_2 GLU A 79  S . . . . . S - . . . . ? -0.951 93.4  -95.6  -132.4 155.1  -16.6 -3.0  11.3  
CMA1_Canis_lupus_2 LYS A 80  . . . . . . . - . . . . ? -0.418 44.5  -114.2 -68.0  140.3  -15.4 0.6   11.3  
CMA1_Canis_lupus_2 ALA A 81  . . . . . . . - . . . . ? -0.464 24.1  -119.1 -71.1  142.2  -11.8 1.0   12.5  
CMA1_Canis_lupus_2 ASN A 82  . . . . . . . - . . . . ? -0.773 26.9  -135.0 -80.3  114.1  -11.3 3.0   15.8  
CMA1_Canis_lupus_2 LEU A 83  . . . . . . . + . . . . ? -0.645 40.2  155.1  -74.6  126.4  -9.2  6.0   14.9  
CMA1_Canis_lupus_2 THR A 84  . . . . . . . - . . . . ? -0.708 62.7  -81.1  -133.0 -176.6 -6.4  6.5   17.5  
CMA1_Canis_lupus_2 LEU A 85  S . . . . . S + . . . . ? 0.787  135.9 39.7   -61.6  -21.1  -2.9  8.0   17.8  
CMA1_Canis_lupus_2 ALA A 86  S . . . . . S + . . . . ? 0.577  113.2 60.6   -103.8 -13.2  -1.7  4.9   16.2  
CMA1_Canis_lupus_2 VAL A 87  . . . . . . . + . . . . ? -0.962 62.8  142.1  -127.8 116.7  -4.6  4.5   13.6  
CMA1_Canis_lupus_2 GLY A 88  . . . . . . . - . . . . ? -0.845 44.5  -101.9 -139.4 173.5  -5.4  7.1   10.9  
CMA1_Canis_lupus_2 THR A 89  P . . . . > . - . . . . ? -0.782 28.7  -133.4 -99.4  148.7  -6.6  7.4   7.3   
CMA1_Canis_lupus_2 LEU A 90  P . . . . P . - . . . . ? -0.880 18.1  -126.9 -102.3 127.8  -4.3  8.3   4.5   
CMA1_Canis_lupus_2 PRO A 91  P . . . . P . - . . . . ? -0.436 20.7  -133.0 -68.0  147.2  -5.2  11.0  2.0   
CMA1_Canis_lupus_2 LEU A 92  B . . . . P . - E M I . ? -0.866 12.9  -138.9 -103.4 133.5  -5.2  10.0  -1.8  
CMA1_Canis_lupus_2 SER A 93  P . . . . < . - . . . . ? -0.784 10.1  -164.7 -91.3  132.8  -3.5  12.3  -4.3  
CMA1_Canis_lupus_2 PRO A 94  . . . . . . . + . . . . ? 0.553  64.2  92.0   -86.5  -1.2   -5.2  12.9  -7.6  
CMA1_Canis_lupus_2 ASN A 95  S . . . . . S - . . . . ? -0.644 78.9  -113.5 -105.4 151.5  -2.0  14.3  -9.1  
CMA1_Canis_lupus_2 PHE A 96  . . . . . . . - . . . . ? -0.508 28.6  -144.7 -71.3  135.7  0.9   12.9  -10.9 
CMA1_Canis_lupus_2 VAL A 97  . . . . . . . - . . . . ? -0.926 15.6  -130.9 -107.0 123.9  4.1   13.1  -9.0  
CMA1_Canis_lupus_2 PRO A 98  . . > . . . . - . . . . ? -0.341 31.4  -89.7  -70.8  156.4  7.2   13.8  -11.0 
CMA1_Canis_lupus_2 PRO A 99  T . 3 . . . S + . . . . ? -0.258 104.9 48.4   -58.8  151.8  10.4  11.8  -10.8 
CMA1_Canis_lupus_2 GLY A 100 T . 3 . . . S + . . . . ? 0.153  75.5  128.1  105.5  -15.2  13.1  12.9  -8.1  
CMA1_Canis_lupus_2 ARG A 101 . . < . . . . - . . . . ? -0.519 59.8  -123.7 -76.1  139.0  10.7  13.3  -5.2  
CMA1_Canis_lupus_2 MET A 102 E . . . . . . + E N J . ? -0.716 36.6  177.9  -83.7  131.3  11.6  11.5  -1.9  
CMA1_Canis_lupus_2 CYS A 103 E . . . . . . - E N J . ? -0.861 22.0  -128.7 -131.9 161.3  9.0   9.1   -0.7  
CMA1_Canis_lupus_2 ARG A 104 E . . . . . . - E N J K ? -0.918 12.3  -162.8 -114.8 140.8  8.5   6.7   2.2   
CMA1_Canis_lupus_2 VAL A 105 E . . . . . . - E N J K ? -0.980 6.7   -164.6 -119.6 131.2  7.4   3.2   2.1   
CMA1_Canis_lupus_2 ALA A 106 E . . . . . . + E N J . ? -0.918 26.7  122.2  -114.2 141.7  6.1   1.4   5.2   
CMA1_Canis_lupus_2 GLY A 107 E . . . . . . - E N J . ? -0.984 60.3  -115.6 -179.5 175.2  5.7   -2.4  5.5   
CMA1_Canis_lupus_2 TRP A 108 . . . . . . . + . . . . ? -0.092 68.2  131.1  -111.5 17.3   6.5   -5.7  7.4   
CMA1_Canis_lupus_2 GLY A 109 . . . . . . . - . . . . ? 0.017  65.0  -60.8  -67.1  -175.1 8.3   -7.3  4.4   
CMA1_Canis_lupus_2 LYS A 110 B . . . . . . - F T P . ? -0.403 27.4  -156.3 -72.8  144.2  11.8  -9.0  4.4   
CMA1_Canis_lupus_2 ARG A 111 S . . . . . S + . . . . ? 0.653  84.6  26.4   -90.6  -19.1  15.0  -7.2  5.3   
CMA1_Canis_lupus_2 GLN A 112 S . > . . . S - . . . . ? -0.950 87.2  -107.7 -143.2 155.1  17.1  -9.7  3.2   
CMA1_Canis_lupus_2 VAL A 113 T . 3 . . . S + . . . . ? 0.859  123.4 25.6   -57.2  -22.3  16.4  -12.0 0.1   
CMA1_Canis_lupus_2 ASN A 114 T . 3 . . . S + . . . . ? 0.134  104.5 110.3  -130.8 16.7   16.5  -15.1 2.4   
CMA1_Canis_lupus_2 GLY A 115 S . < . . > S - . . . . ? -0.386 71.6  -100.0 -93.8  166.2  15.5  -13.5 5.7   
CMA1_Canis_lupus_2 SER A 116 P . . . . P . - . . . . ? -0.525 47.6  -94.7  -78.5  142.8  12.3  -13.7 7.7   
CMA1_Canis_lupus_2 GLY A 117 B . . . . P . - F U P . ? -0.274 47.0  -100.3 -49.1  151.6  9.8   -11.0 7.5   
CMA1_Canis_lupus_2 SER A 118 P . . . . < . - . . . . ? -0.665 20.2  -157.9 -78.3  135.1  10.0  -8.3  10.1  
CMA1_Canis_lupus_2 ASP A 119 S . . . . . S + . . . . ? 0.641  79.5  70.6   -83.1  -13.5  7.7   -8.5  13.0  
CMA1_Canis_lupus_2 THR A 120 B . . . . . S - C J G . ? -0.842 96.0  -105.9 -109.6 134.6  8.2   -4.9  13.5  
CMA1_Canis_lupus_2 LEU A 121 . . . . . . . - . . . . ? -0.413 43.3  -167.7 -56.7  133.3  6.9   -2.2  11.2  
CMA1_Canis_lupus_2 GLN A 122 E . . . . . . - E O J . ? -0.866 11.1  -158.1 -125.1 160.4  9.7   -0.7  9.1   
CMA1_Canis_lupus_2 GLU A 123 E . . . . . . - E O J . ? -0.996 5.7   -173.3 -140.0 144.1  10.1  2.3   6.9   
CMA1_Canis_lupus_2 VAL A 124 E . . . . . . - E O J . ? -0.991 22.2  -127.8 -137.8 144.6  12.4  3.2   4.1   
CMA1_Canis_lupus_2 LYS A 125 E . . . . . . + E O J . ? -0.799 33.6  177.1  -90.3  127.7  13.0  6.4   2.0   
CMA1_Canis_lupus_2 LEU A 126 E . . . . . . - E O J . ? -0.964 23.8  -127.5 -133.1 152.1  12.9  5.9   -1.7  
CMA1_Canis_lupus_2 ARG A 127 E . . . . > . - E O J L ? -0.776 24.1  -118.6 -99.3  136.1  13.3  8.2   -4.7  
CMA1_Canis_lupus_2 LEU A 128 E . . . . P . - E O . L ? -0.621 41.2  -152.8 -67.0  126.7  10.8  8.3   -7.5  
CMA1_Canis_lupus_2 MET A 129 P . . . . P . - . . . . ? -0.609 21.2  -87.9  -103.1 164.4  12.8  7.3   -10.6 
CMA1_Canis_lupus_2 ASP A 130 P . > . . < . - . . . . ? -0.408 38.7  -119.2 -64.3  139.9  12.6  8.0   -14.2 
CMA1_Canis_lupus_2 PRO A 131 G . > . . . S + . . . . ? 0.781  111.7 68.7   -52.9  -29.5  10.3  5.5   -16.0 
CMA1_Canis_lupus_2 GLN A 132 G . > . . . S + . . . . ? 0.806  87.9  66.4   -60.2  -27.4  13.4  4.5   -18.2 
CMA1_Canis_lupus_2 ALA A 133 G . < . . . S + . . . . ? 0.725  105.4 42.0   -66.8  -21.8  14.9  2.9   -15.0 
CMA1_Canis_lupus_2 CYS A 134 G . X . . . S + . . . . ? 0.176  79.9  109.2  -110.0 13.8   12.1  0.3   -15.0 
CMA1_Canis_lupus_2 ARG A 135 T . < . . . . + . . . . ? 0.726  67.1  69.3   -67.3  -19.5  12.0  -0.3  -18.8 
CMA1_Canis_lupus_2 HIS A 136 T . 3 . . . S + . . . . ? 0.671  77.3  91.3   -75.1  -17.4  13.6  -3.8  -18.2 
CMA1_Canis_lupus_2 TYR A 137 S . X . . . S - . . . . ? -0.753 74.9  -150.9 -75.6  108.0  10.2  -4.8  -16.6 
CMA1_Canis_lupus_2 MET A 138 T . 3 . . . S + . . . . ? 0.860  92.4  40.7   -56.3  -29.0  8.4   -6.1  -19.7 
CMA1_Canis_lupus_2 ALA A 139 T . 3 . . . S + . . . . ? 0.312  83.7  133.5  -107.2 10.8   4.9   -5.2  -18.4 
CMA1_Canis_lupus_2 PHE A 140 . . < . . . . - . . . . ? -0.436 30.3  -178.1 -69.9  129.5  5.9   -1.8  -17.0 
CMA1_Canis_lupus_2 ASP A 141 . . > > . . . - . . . . ? -0.937 19.3  -158.1 -130.3 115.6  3.5   1.0   -17.9 
CMA1_Canis_lupus_2 HIS A 142 T . 3 4 . . S + . . . . ? 0.716  94.2  59.8   -70.4  -19.6  4.3   4.5   -16.6 
CMA1_Canis_lupus_2 ASN A 143 T . 3 4 . . S + . . . . ? 0.779  120.2 26.3   -73.1  -25.4  0.7   5.5   -17.0 
CMA1_Canis_lupus_2 LEU A 144 T . < 4 . . S + . . . . ? 0.621  123.2 46.4   -110.4 -18.9  -0.4  2.8   -14.6 
CMA1_Canis_lupus_2 GLN A 145 E . . < . . . - E P . M ? -0.872 62.3  -135.8 -136.7 157.2  2.7   2.4   -12.4 
CMA1_Canis_lupus_2 LEU A 146 E . . . . . . - E P . M ? -0.896 15.6  -141.6 -109.8 140.5  5.5   4.2   -10.5 
CMA1_Canis_lupus_2 CYS A 147 E . . . . . . + E P . M ? -0.932 28.3  178.2  -103.0 119.5  9.2   3.4   -10.6 
CMA1_Canis_lupus_2 VAL A 148 E . . . . . . + E P L M ? -0.953 12.8  123.0  -129.1 145.7  10.8  3.7   -7.2  
CMA1_Canis_lupus_2 GLY A 149 E . . . . . . - E P L . ? -0.955 51.5  -105.8 177.3  161.4  14.3  3.2   -5.9  
CMA1_Canis_lupus_2 ASN A 150 . . > . . . . - . . . . ? -0.952 16.7  -165.6 -104.0 113.4  17.2  4.6   -4.1  
CMA1_Canis_lupus_2 PRO A 151 T . 3 . . . S + . . . . ? 0.720  94.2  44.5   -68.2  -10.1  20.1  5.4   -6.4  
CMA1_Canis_lupus_2 ARG A 152 T . 3 . . . S + . . . . ? 0.460  113.9 48.2   -112.7 -4.9   22.3  5.7   -3.2  
CMA1_Canis_lupus_2 LYS A 153 . . < . . . . - . . . . ? -0.937 66.9  -136.9 -138.5 150.8  21.1  2.7   -1.2  
CMA1_Canis_lupus_2 THR A 154 S . . . . . S + . . . . ? -0.290 70.9  113.5  -97.5  38.0   20.5  -1.0  -1.8  
CMA1_Canis_lupus_2 LYS A 155 . . . . . . . + . . . . ? -0.962 35.7  152.3  -114.9 136.6  17.2  -0.9  0.1   
CMA1_Canis_lupus_2 SER A 156 . . . . . . . - . . . . ? -0.913 51.7  -78.8  -150.2 162.5  13.7  -1.5  -1.5  
CMA1_Canis_lupus_2 ALA A 157 . . . . . . . + . . . . ? -0.601 62.7  168.1  -59.8  137.5  10.1  -2.7  -0.9  
CMA1_Canis_lupus_2 PHE A 158 . . > . . . . - . . . . ? -0.609 36.9  -22.4  -138.8 -165.8 10.3  -6.5  -0.9  
CMA1_Canis_lupus_2 LYS A 159 T . 3 . . . S + . . . . ? -0.265 125.4 24.5   -55.7  128.0  8.4   -9.6  -0.2  
CMA1_Canis_lupus_2 GLY A 160 T . 3 . . . S + . . . . ? 0.109  99.7  87.4   103.9  -16.2  5.7   -9.0  2.4   
CMA1_Canis_lupus_2 ASP A 161 . . X . . . . + . . . . ? 0.402  55.3  135.7  -93.9  -4.6   5.3   -5.3  1.7   
CMA1_Canis_lupus_2 SER A 162 T . 3 . . . S + . . . . ? -0.258 73.3  17.9   -46.2  127.8  2.8   -6.0  -1.1  
CMA1_Canis_lupus_2 GLY A 163 T . 3 . . . S + . . . . ? 0.251  92.7  134.6  94.6   -14.7  -0.1  -3.6  -0.8  
CMA1_Canis_lupus_2 GLY A 164 . . < . . . . - . . . . ? -0.319 57.9  -98.6  -67.7  160.2  1.8   -1.1  1.4   
CMA1_Canis_lupus_2 PRO A 165 E . . . . . . - E Q . N ? -0.504 14.9  -146.0 -89.6  137.8  1.6   2.7   0.8   
CMA1_Canis_lupus_2 LEU A 166 E . . . . . . - E Q K N ? -0.939 28.1  -160.9 -88.8  113.6  4.2   4.8   -1.1  
CMA1_Canis_lupus_2 LEU A 167 E . . . . . . - E Q K N ? -0.864 16.8  -177.5 -109.6 123.8  4.0   8.2   0.8   
CMA1_Canis_lupus_2 CYS A 168 E . > . . . S - E Q . N ? -0.981 80.5  -19.0  -116.8 118.4  5.2   11.5  -0.6  
CMA1_Canis_lupus_2 ALA A 169 T . 3 . . . S - . . . . ? 0.877  129.7 -52.2  52.3   35.3   4.8   14.5  1.8   
CMA1_Canis_lupus_2 GLY A 170 T . 3 . . . S + . . . . ? 0.529  116.8 110.6  87.2   7.4    2.3   12.6  3.8   
CMA1_Canis_lupus_2 VAL A 171 E . < . . . S - E R . N ? -0.945 72.1  -113.5 -118.6 139.4  0.0   11.6  0.8   
CMA1_Canis_lupus_2 ALA A 172 E . . . . . . + E R I N ? -0.544 40.0  163.2  -74.7  124.7  -0.4  8.2   -0.7  
CMA1_Canis_lupus_2 GLN A 173 E . . . . . . + E R . . ? 0.601  58.4  4.3    -113.6 -21.4  1.0   8.0   -4.2  
CMA1_Canis_lupus_2 GLY A 174 E . . . . . . - E R O N ? -0.970 55.5  -122.1 -159.7 169.9  1.2   4.3   -4.8  
CMA1_Canis_lupus_2 ILE A 175 E . . . . . . - E R O N ? -0.985 41.5  -108.1 -122.5 124.7  0.8   0.6   -3.8  
CMA1_Canis_lupus_2 VAL A 176 E . . . . . . + E R O . ? -0.390 51.1  161.4  -52.2  120.7  3.6   -1.7  -3.5  
CMA1_Canis_lupus_2 SER A 177 E . . . . . . - E R . . ? 0.814  50.7  -36.2  -109.1 -62.5  3.1   -4.0  -6.5  
CMA1_Canis_lupus_2 TYR A 178 E . . . . . . + E R O . ? -0.967 51.0  169.2  -162.6 164.7  6.2   -5.9  -7.5  
CMA1_Canis_lupus_2 GLY A 179 E . . . . . . - E R O . ? -0.900 46.2  -41.8  -160.3 -165.6 10.0  -5.7  -7.7  
CMA1_Canis_lupus_2 GLN A 180 . . > . . . . - . . . . ? -0.418 45.3  -124.6 -76.2  151.3  13.2  -7.7  -8.2  
CMA1_Canis_lupus_2 ASN A 181 T . 3 . . . S + . . . . ? 0.684  111.5 55.9   -71.3  -13.6  13.7  -11.1 -6.5  
CMA1_Canis_lupus_2 ASP A 182 T . 3 . . . S - . . . . ? 0.203  113.7 -116.1 -106.5 13.8   16.9  -9.9  -4.9  
CMA1_Canis_lupus_2 ALA A 183 . . < . . . . + . . . . ? 0.667  68.8  144.0  64.1   15.7   15.2  -6.9  -3.2  
CMA1_Canis_lupus_2 LYS A 184 P . . . . > . - . . . . ? -0.679 48.8  -76.8  -85.6  131.5  17.3  -4.6  -5.4  
CMA1_Canis_lupus_2 PRO A 185 S . . . . P S + . . . . ? -0.359 92.9  74.6   -52.3  153.6  15.7  -1.3  -6.6  
CMA1_Canis_lupus_2 PRO A 186 P . . . . P . - . . . . ? 0.496  59.0  -176.2 -87.8  153.0  13.8  -0.4  -8.6  
CMA1_Canis_lupus_2 ALA A 187 E . . . . < . - E S M O ? -0.851 21.0  -127.7 -103.3 153.2  10.5  -1.5  -7.2  
CMA1_Canis_lupus_2 VAL A 188 E . . . . . . - E S M O ? -0.902 22.2  -169.5 -109.1 127.5  7.2   -1.0  -9.0  
CMA1_Canis_lupus_2 PHE A 189 E . . . . . . - E S M O ? -0.909 28.5  -113.8 -112.7 141.6  4.2   0.6   -7.4  
CMA1_Canis_lupus_2 THR A 190 E . . . . . . - E S M O ? -0.657 37.7  -121.9 -68.5  127.3  0.6   0.8   -8.6  
CMA1_Canis_lupus_2 ARG A 191 E . . > . . . - E S . O ? -0.680 21.4  -164.0 -76.9  118.5  -0.2  4.5   -9.4  
CMA1_Canis_lupus_2 ILE A 192 T . > 4 . . S + . . . . ? 0.880  81.5  65.1   -73.7  -39.6  -3.1  5.6   -7.3  
CMA1_Canis_lupus_2 SER A 193 G . > 4 . . S + . . . . ? 0.848  98.8  55.3   -56.2  -35.5  -3.9  8.8   -9.2  
CMA1_Canis_lupus_2 HIS A 194 G . 3 4 . . S + . . . . ? 0.837  110.5 45.1   -66.8  -26.3  -4.8  6.8   -12.3 
CMA1_Canis_lupus_2 TYR A 195 G . < X . . S + . . . . ? 0.293  78.1  106.9  -108.4 13.9   -7.4  4.7   -10.3 
CMA1_Canis_lupus_2 ARG A 196 H . < > . . S + . . . . ? 0.908  78.4  52.2   -62.2  -47.6  -9.1  7.5   -8.4  
CMA1_Canis_lupus_2 PRO A 197 H . . > . . S + . . . . ? 0.928  113.0 44.8   -55.7  -45.1  -12.2 7.4   -10.5 
CMA1_Canis_lupus_2 TRP A 198 H . . > . . S + . . . . ? 0.922  112.3 52.2   -63.7  -44.9  -12.6 3.6   -9.9  
CMA1_Canis_lupus_2 ILE A 199 H . . X . . S + . . . . ? 0.940  111.5 47.3   -56.9  -46.5  -11.8 4.0   -6.2  
CMA1_Canis_lupus_2 ASN A 200 H . . X . . S + . . . . ? 0.874  109.0 54.0   -64.3  -41.8  -14.5 6.7   -5.8  
CMA1_Canis_lupus_2 LYS A 201 H . . X . . S + . . . . ? 0.926  111.2 44.4   -59.2  -48.2  -17.0 4.6   -7.7  
CMA1_Canis_lupus_2 VAL A 202 H . . X . . S + . . . . ? 0.932  113.7 50.7   -62.4  -46.8  -16.6 1.6   -5.4  
CMA1_Canis_lupus_2 LEU A 203 H . > < . . S + . . . . ? 0.889  109.5 50.8   -61.5  -40.3  -16.6 3.8   -2.2  
CMA1_Canis_lupus_2 LYS A 204 H . 3 < . . S + . . . . ? 0.870  108.9 50.8   -65.9  -34.3  -19.9 5.5   -3.4  
CMA1_Canis_lupus_2 GLN A 205 H . 3 < . . . . . . . . ? 0.574  .     .      -84.5  -6.4   -21.7 2.2   -4.0  
CMA1_Canis_lupus_2 ASN A 206 . . < < . . . . . . . . ? 0.596  .     .      -131.2 .      -20.7 0.8   -0.5  
# 
loop_
_dssp_struct_ladder.id 
_dssp_struct_ladder.sheet_id 
_dssp_struct_ladder.range_id_1 
_dssp_struct_ladder.range_id_2 
_dssp_struct_ladder.type 
_dssp_struct_ladder.beg_1_label_comp_id 
_dssp_struct_ladder.beg_1_label_asym_id 
_dssp_struct_ladder.beg_1_label_seq_id 
_dssp_struct_ladder.pdbx_beg_1_PDB_ins_code 
_dssp_struct_ladder.end_1_label_comp_id 
_dssp_struct_ladder.end_1_label_asym_id 
_dssp_struct_ladder.end_1_label_seq_id 
_dssp_struct_ladder.pdbx_end_1_PDB_ins_code 
_dssp_struct_ladder.beg_1_auth_comp_id 
_dssp_struct_ladder.beg_1_auth_asym_id 
_dssp_struct_ladder.beg_1_auth_seq_id 
_dssp_struct_ladder.end_1_auth_comp_id 
_dssp_struct_ladder.end_1_auth_asym_id 
_dssp_struct_ladder.end_1_auth_seq_id 
_dssp_struct_ladder.beg_2_label_comp_id 
_dssp_struct_ladder.beg_2_label_asym_id 
_dssp_struct_ladder.beg_2_label_seq_id 
_dssp_struct_ladder.pdbx_beg_2_PDB_ins_code 
_dssp_struct_ladder.end_2_label_comp_id 
_dssp_struct_ladder.end_2_label_asym_id 
_dssp_struct_ladder.end_2_label_seq_id 
_dssp_struct_ladder.pdbx_end_2_PDB_ins_code 
_dssp_struct_ladder.beg_2_auth_comp_id 
_dssp_struct_ladder.beg_2_auth_asym_id 
_dssp_struct_ladder.beg_2_auth_seq_id 
_dssp_struct_ladder.end_2_auth_comp_id 
_dssp_struct_ladder.end_2_auth_asym_id 
_dssp_struct_ladder.end_2_auth_seq_id 
A A A B anti-parallel ALA A 2   ? ILE A 6   ? ALA A 2   ILE A 6   GLY A 14  ? ALA A 10  ? GLY A 14  ALA A 10  
B A A C anti-parallel HIS A 3   ? ILE A 6   ? HIS A 3   ILE A 6   THR A 36  ? ILE A 33  ? THR A 36  ILE A 33  
C A C D anti-parallel MET A 34  ? LEU A 37  ? MET A 34  LEU A 37  GLU A 53  ? GLN A 50  ? GLU A 53  GLN A 50  
D B E F anti-parallel PHE A 15  ? ARG A 18  ? PHE A 15  ARG A 18  LEU A 23  ? PHE A 21  ? LEU A 23  PHE A 21  
E B F H anti-parallel PHE A 21  ? THR A 24  ? PHE A 21  THR A 24  LYS A 76  ? MET A 73  ? LYS A 76  MET A 73  
F B G H anti-parallel VAL A 54  ? PRO A 59  ? VAL A 54  PRO A 59  LEU A 77  ? MET A 73  ? LEU A 77  MET A 73  
G C I J anti-parallel ASN A 41  ? ASN A 41  ? ASN A 41  ASN A 41  THR A 120 ? THR A 120 ? THR A 120 THR A 120 
H D K L anti-parallel ASP A 64  ? ASP A 64  ? ASP A 64  ASP A 64  ARG A 69  ? ARG A 69  ? ARG A 69  ARG A 69  
I E M R parallel      LEU A 92  ? LEU A 92  ? LEU A 92  LEU A 92  ALA A 172 ? ALA A 172 ? ALA A 172 ALA A 172 
J E N O anti-parallel MET A 102 ? GLY A 107 ? MET A 102 GLY A 107 ARG A 127 ? GLN A 122 ? ARG A 127 GLN A 122 
K E N Q anti-parallel ARG A 104 ? VAL A 105 ? ARG A 104 VAL A 105 LEU A 167 ? LEU A 166 ? LEU A 167 LEU A 166 
L E O P anti-parallel ARG A 127 ? LEU A 128 ? ARG A 127 LEU A 128 GLY A 149 ? VAL A 148 ? GLY A 149 VAL A 148 
M E P S anti-parallel GLN A 145 ? VAL A 148 ? GLN A 145 VAL A 148 THR A 190 ? ALA A 187 ? THR A 190 ALA A 187 
N E Q R anti-parallel PRO A 165 ? CYS A 168 ? PRO A 165 CYS A 168 ILE A 175 ? VAL A 171 ? ILE A 175 VAL A 171 
O E R S anti-parallel GLY A 174 ? GLY A 179 ? GLY A 174 GLY A 179 ARG A 191 ? ALA A 187 ? ARG A 191 ALA A 187 
P F T U anti-parallel LYS A 110 ? LYS A 110 ? LYS A 110 LYS A 110 GLY A 117 ? GLY A 117 ? GLY A 117 GLY A 117 
# 
loop_
_dssp_struct_bridge_pairs.id 
_dssp_struct_bridge_pairs.label_comp_id 
_dssp_struct_bridge_pairs.label_seq_id 
_dssp_struct_bridge_pairs.label_asym_id 
_dssp_struct_bridge_pairs.auth_seq_id 
_dssp_struct_bridge_pairs.auth_asym_id 
_dssp_struct_bridge_pairs.pdbx_PDB_ins_code 
_dssp_struct_bridge_pairs.acceptor_1_label_comp_id 
_dssp_struct_bridge_pairs.acceptor_1_label_seq_id 
_dssp_struct_bridge_pairs.acceptor_1_label_asym_id 
_dssp_struct_bridge_pairs.acceptor_1_auth_seq_id 
_dssp_struct_bridge_pairs.acceptor_1_auth_asym_id 
_dssp_struct_bridge_pairs.acceptor_1_pdbx_PDB_ins_code 
_dssp_struct_bridge_pairs.acceptor_1_energy 
_dssp_struct_bridge_pairs.acceptor_2_label_comp_id 
_dssp_struct_bridge_pairs.acceptor_2_label_seq_id 
_dssp_struct_bridge_pairs.acceptor_2_label_asym_id 
_dssp_struct_bridge_pairs.acceptor_2_auth_seq_id 
_dssp_struct_bridge_pairs.acceptor_2_auth_asym_id 
_dssp_struct_bridge_pairs.acceptor_2_pdbx_PDB_ins_code 
_dssp_struct_bridge_pairs.acceptor_2_energy 
_dssp_struct_bridge_pairs.donor_1_label_comp_id 
_dssp_struct_bridge_pairs.donor_1_label_seq_id 
_dssp_struct_bridge_pairs.donor_1_label_asym_id 
_dssp_struct_bridge_pairs.donor_1_auth_seq_id 
_dssp_struct_bridge_pairs.donor_1_auth_asym_id 
_dssp_struct_bridge_pairs.donor_1_pdbx_PDB_ins_code 
_dssp_struct_bridge_pairs.donor_1_energy 
_dssp_struct_bridge_pairs.donor_2_label_comp_id 
_dssp_struct_bridge_pairs.donor_2_label_seq_id 
_dssp_struct_bridge_pairs.donor_2_label_asym_id 
_dssp_struct_bridge_pairs.donor_2_auth_seq_id 
_dssp_struct_bridge_pairs.donor_2_auth_asym_id 
_dssp_struct_bridge_pairs.donor_2_pdbx_PDB_ins_code 
_dssp_struct_bridge_pairs.donor_2_energy 
1   MET 1   A 1   A ? ?   ?   ? ?   ? ? ?    ?   ?   ? ?   ? ? ?    HIS 3   A 3   A ? -0.5 GLY 38  A 38  A ? -0.4 
2   ALA 2   A 2   A ? GLY 14  A 14  A ? -3.5 LEU 37  A 37  A ? -0.1 GLY 14  A 14  A ? -0.9 LEU 4   A 4   A ? -0.7 
3   HIS 3   A 3   A ? THR 36  A 36  A ? -2.4 MET 1   A 1   A ? -0.5 THR 36  A 36  A ? -2.5 GLU 5   A 5   A ? -0.6 
4   LEU 4   A 4   A ? CYS 12  A 12  A ? -3.4 ALA 2   A 2   A ? -0.7 CYS 12  A 12  A ? -1.7 ILE 6   A 6   A ? -0.6 
5   GLU 5   A 5   A ? MET 34  A 34  A ? -2.7 HIS 3   A 3   A ? -0.6 MET 34  A 34  A ? -2.2 ARG 7   A 7   A ? -0.7 
6   ILE 6   A 6   A ? ALA 10  A 10  A ? -2.5 LEU 4   A 4   A ? -0.6 ALA 10  A 10  A ? -1.8 LEU 9   A 9   A ? -1.7 
7   ARG 7   A 7   A ? PHE 32  A 32  A ? -2.0 GLU 5   A 5   A ? -0.7 ILE 6   A 6   A ? -0.2 ILE 33  A 33  A ? -0.1 
8   HIS 8   A 8   A ? LEU 9   A 9   A ? -0.2 ALA 10  A 10  A ? -0.1 ARG 7   A 7   A ? -0.3 SER 11  A 11  A ? -0.1 
9   LEU 9   A 9   A ? ILE 6   A 6   A ? -1.7 ALA 10  A 10  A ? -0.3 SER 11  A 11  A ? -0.3 ARG 7   A 7   A ? -0.2 
10  ALA 10  A 10  A ? ILE 6   A 6   A ? -1.8 CYS 28  A 28  A ? -0.1 ILE 6   A 6   A ? -2.5 CYS 12  A 12  A ? -0.4 
11  SER 11  A 11  A ? LEU 9   A 9   A ? -0.3 GLU 5   A 5   A ? -0.2 GLY 13  A 13  A ? -0.3 SER 162 A 162 A ? -0.2 
12  CYS 12  A 12  A ? LEU 4   A 4   A ? -1.7 ALA 10  A 10  A ? -0.4 LEU 4   A 4   A ? -3.4 GLY 14  A 14  A ? -0.2 
13  GLY 13  A 13  A ? SER 162 A 162 A ? -5.1 SER 11  A 11  A ? -0.3 ALA 25  A 25  A ? -0.4 PHE 15  A 15  A ? -0.3 
14  GLY 14  A 14  A ? ALA 2   A 2   A ? -0.9 CYS 12  A 12  A ? -0.2 ALA 2   A 2   A ? -3.5 LEU 16  A 16  A ? -0.3 
15  PHE 15  A 15  A ? LEU 23  A 23  A ? -1.9 GLY 13  A 13  A ? -0.3 LEU 23  A 23  A ? -3.2 ILE 17  A 17  A ? -0.3 
16  LEU 16  A 16  A ? GLY 88  A 88  A ? -0.4 GLY 14  A 14  A ? -0.3 LEU 90  A 90  A ? -3.0 VAL 22  A 22  A ? -0.2 
17  ILE 17  A 17  A ? PHE 21  A 21  A ? -2.2 ARG 18  A 18  A ? -0.4 ARG 19  A 19  A ? -0.3 VAL 22  A 22  A ? -0.2 
18  ARG 18  A 18  A ? PHE 21  A 21  A ? -1.5 GLY 88  A 88  A ? -0.1 PHE 21  A 21  A ? -1.5 ILE 17  A 17  A ? -0.4 
19  ARG 19  A 19  A ? ASN 20  A 20  A ? -0.3 ILE 17  A 17  A ? -0.3 ALA 81  A 81  A ? -4.3 GLU 79  A 79  A ? -0.1 
20  ASN 20  A 20  A ? LYS 80  A 80  A ? -0.2 PHE 21  A 21  A ? -0.1 LEU 77  A 77  A ? -2.4 VAL 22  A 22  A ? -0.4 
21  PHE 21  A 21  A ? ARG 18  A 18  A ? -1.5 LYS 76  A 76  A ? -0.2 ILE 17  A 17  A ? -2.2 ARG 18  A 18  A ? -1.5 
22  VAL 22  A 22  A ? LEU 75  A 75  A ? -2.3 ASN 20  A 20  A ? -0.4 LEU 75  A 75  A ? -3.1 THR 24  A 24  A ? -0.5 
23  LEU 23  A 23  A ? PHE 15  A 15  A ? -3.2 PHE 21  A 21  A ? -0.4 PHE 15  A 15  A ? -1.9 ALA 25  A 25  A ? -0.2 
24  THR 24  A 24  A ? MET 73  A 73  A ? -2.7 VAL 22  A 22  A ? -0.5 MET 73  A 73  A ? -2.5 ALA 26  A 26  A ? -0.3 
25  ALA 25  A 25  A ? GLY 13  A 13  A ? -0.4 LEU 23  A 23  A ? -0.2 CYS 28  A 28  A ? -1.5 ILE 72  A 72  A ? -0.2 
26  ALA 26  A 26  A ? THR 24  A 24  A ? -0.3 HIS 27  A 27  A ? -0.3 ALA 29  A 29  A ? -1.6 ALA 25  A 25  A ? -0.1 
27  HIS 27  A 27  A ? CYS 28  A 28  A ? -0.3 LEU 68  A 68  A ? -0.1 ALA 26  A 26  A ? -0.3 SER 162 A 162 A ? -0.0 
28  CYS 28  A 28  A ? ALA 25  A 25  A ? -1.5 GLY 13  A 13  A ? -0.1 HIS 27  A 27  A ? -0.3 ALA 26  A 26  A ? -0.2 
29  ALA 29  A 29  A ? ALA 26  A 26  A ? -1.6 ILE 6   A 6   A ? -0.0 ARG 31  A 31  A ? -0.3 ILE 6   A 6   A ? -0.1 
30  GLY 30  A 30  A ? ARG 31  A 31  A ? -0.1 ILE 33  A 33  A ? -0.0 ILE 33  A 33  A ? -0.1 CYS 28  A 28  A ? -0.0 
31  ARG 31  A 31  A ? ALA 29  A 29  A ? -0.3 PHE 32  A 32  A ? -0.2 ILE 33  A 33  A ? -0.4 GLY 30  A 30  A ? -0.1 
32  PHE 32  A 32  A ? ALA 29  A 29  A ? -0.1 MET 34  A 34  A ? -0.0 ARG 7   A 7   A ? -2.0 MET 34  A 34  A ? -0.4 
33  ILE 33  A 33  A ? ARG 31  A 31  A ? -0.4 VAL 54  A 54  A ? -0.4 VAL 54  A 54  A ? -2.2 VAL 35  A 35  A ? -0.5 
34  MET 34  A 34  A ? GLU 5   A 5   A ? -2.2 PHE 32  A 32  A ? -0.4 GLU 5   A 5   A ? -2.7 THR 36  A 36  A ? -0.5 
35  VAL 35  A 35  A ? LEU 52  A 52  A ? -3.6 ILE 33  A 33  A ? -0.5 LEU 52  A 52  A ? -3.4 LEU 37  A 37  A ? -0.5 
36  THR 36  A 36  A ? HIS 3   A 3   A ? -2.5 MET 34  A 34  A ? -0.5 HIS 3   A 3   A ? -2.4 GLY 38  A 38  A ? -0.3 
37  LEU 37  A 37  A ? GLN 50  A 50  A ? -2.9 VAL 35  A 35  A ? -0.5 GLN 50  A 50  A ? -2.0 ALA 2   A 2   A ? -0.1 
38  GLY 38  A 38  A ? MET 1   A 1   A ? -0.4 ALA 86  A 86  A ? -0.4 HIS 40  A 40  A ? -0.5 THR 48  A 48  A ? -0.3 
39  ALA 39  A 39  A ? MET 1   A 1   A ? -0.3 THR 36  A 36  A ? -0.2 GLY 38  A 38  A ? -0.2 ILE 42  A 42  A ? -0.2 
40  HIS 40  A 40  A ? GLY 38  A 38  A ? -0.5 ASN 41  A 41  A ? -0.3 LEU 121 A 121 A ? -3.1 ILE 42  A 42  A ? -0.4 
41  ASN 41  A 41  A ? LYS 44  A 44  A ? -0.3 THR 120 A 120 A ? -0.2 LYS 44  A 44  A ? -1.2 HIS 40  A 40  A ? -0.3 
42  ILE 42  A 42  A ? ASP 119 A 119 A ? -2.6 HIS 40  A 40  A ? -0.4 THR 120 A 120 A ? -0.1 ASN 41  A 41  A ? -0.1 
43  GLN 43  A 43  A ? ASP 119 A 119 A ? -0.3 LYS 44  A 44  A ? -0.1 LYS 45  A 45  A ? -0.5 ILE 42  A 42  A ? -0.3 
44  LYS 44  A 44  A ? ASN 41  A 41  A ? -1.2 ASP 119 A 119 A ? -0.2 GLU 46  A 46  A ? -0.5 ASN 41  A 41  A ? -0.3 
45  LYS 45  A 45  A ? GLN 43  A 43  A ? -0.5 ALA 39  A 39  A ? -0.1 ASP 47  A 47  A ? -0.2 ILE 42  A 42  A ? -0.1 
46  GLU 46  A 46  A ? LYS 44  A 44  A ? -0.5 ASN 41  A 41  A ? -0.1 TRP 49  A 49  A ? -1.7 ALA 39  A 39  A ? -0.0 
47  ASP 47  A 47  A ? THR 48  A 48  A ? -0.3 LYS 45  A 45  A ? -0.2 ALA 39  A 39  A ? -0.1 GLU 46  A 46  A ? -0.1 
48  THR 48  A 48  A ? GLY 38  A 38  A ? -0.3 GLN 50  A 50  A ? -0.0 ASP 47  A 47  A ? -0.3 ALA 39  A 39  A ? -0.1 
49  TRP 49  A 49  A ? GLU 46  A 46  A ? -1.7 GLY 38  A 38  A ? -0.1 LYS 51  A 51  A ? -0.4 GLY 38  A 38  A ? -0.2 
50  GLN 50  A 50  A ? LEU 37  A 37  A ? -2.0 THR 48  A 48  A ? -0.1 LEU 37  A 37  A ? -2.9 LEU 52  A 52  A ? -0.6 
51  LYS 51  A 51  A ? TRP 49  A 49  A ? -0.4 THR 36  A 36  A ? -0.2 GLU 53  A 53  A ? -0.4 THR 36  A 36  A ? -0.2 
52  LEU 52  A 52  A ? VAL 35  A 35  A ? -3.4 GLN 50  A 50  A ? -0.6 VAL 35  A 35  A ? -3.6 VAL 54  A 54  A ? -0.3 
53  GLU 53  A 53  A ? LYS 51  A 51  A ? -0.4 MET 34  A 34  A ? -0.2 LYS 78  A 78  A ? -4.0 ILE 55  A 55  A ? -0.5 
54  VAL 54  A 54  A ? ILE 33  A 33  A ? -2.2 LEU 52  A 52  A ? -0.3 ILE 33  A 33  A ? -0.4 LEU 77  A 77  A ? -0.2 
55  ILE 55  A 55  A ? LYS 76  A 76  A ? -2.8 GLU 53  A 53  A ? -0.5 GLN 57  A 57  A ? -0.3 LEU 77  A 77  A ? -0.2 
56  LYS 56  A 56  A ? LYS 76  A 76  A ? -1.4 PHE 58  A 58  A ? -0.0 LYS 76  A 76  A ? -2.9 PHE 58  A 58  A ? -0.4 
57  GLN 57  A 57  A ? ILE 55  A 55  A ? -0.3 LEU 75  A 75  A ? -0.2 LEU 75  A 75  A ? -0.2 ALA 29  A 29  A ? -0.0 
58  PHE 58  A 58  A ? LEU 74  A 74  A ? -3.0 LYS 56  A 56  A ? -0.4 LEU 74  A 74  A ? -1.6 HIS 60  A 60  A ? -0.1 
59  PRO 59  A 59  A ? ?   ?   ? ?   ? ? ?    ?   ?   ? ?   ? ? ?    MET 73  A 73  A ? -0.2 ASP 71  A 71  A ? -0.1 
60  HIS 60  A 60  A ? ILE 72  A 72  A ? -2.6 HIS 70  A 70  A ? -0.3 TYR 63  A 63  A ? -2.1 ILE 72  A 72  A ? -0.1 
61  PRO 61  A 61  A ? ?   ?   ? ?   ? ? ?    ?   ?   ? ?   ? ? ?    HIS 60  A 60  A ? -0.1 HIS 70  A 70  A ? -0.0 
62  LYS 62  A 62  A ? HIS 70  A 70  A ? -0.1 ASP 64  A 64  A ? -0.1 ASP 64  A 64  A ? -0.1 HIS 60  A 60  A ? -0.1 
63  TYR 63  A 63  A ? HIS 60  A 60  A ? -2.1 HIS 70  A 70  A ? -0.1 ASP 65  A 65  A ? -0.5 HIS 70  A 70  A ? -0.2 
64  ASP 64  A 64  A ? ARG 69  A 69  A ? -2.1 LYS 62  A 62  A ? -0.1 LEU 68  A 68  A ? -2.5 ARG 69  A 69  A ? -0.5 
65  ASP 65  A 65  A ? TYR 63  A 63  A ? -0.5 LEU 66  A 66  A ? -0.2 ASP 64  A 64  A ? -0.1 TYR 63  A 63  A ? -0.0 
66  LEU 66  A 66  A ? THR 67  A 67  A ? -0.1 ARG 69  A 69  A ? -0.1 ASP 65  A 65  A ? -0.2 ALA 139 A 139 A ? -0.1 
67  THR 67  A 67  A ? ARG 69  A 69  A ? -0.1 MET 138 A 138 A ? -0.1 ASP 65  A 65  A ? -0.2 LEU 66  A 66  A ? -0.1 
68  LEU 68  A 68  A ? ASP 64  A 64  A ? -2.5 ARG 69  A 69  A ? -0.2 ASP 71  A 71  A ? -0.8 HIS 70  A 70  A ? -0.2 
69  ARG 69  A 69  A ? ASP 64  A 64  A ? -0.5 HIS 70  A 70  A ? -0.2 ASP 64  A 64  A ? -2.1 LEU 68  A 68  A ? -0.2 
70  HIS 70  A 70  A ? LEU 68  A 68  A ? -0.2 TYR 63  A 63  A ? -0.2 ILE 72  A 72  A ? -1.9 HIS 60  A 60  A ? -0.3 
71  ASP 71  A 71  A ? LEU 68  A 68  A ? -0.8 TYR 63  A 63  A ? -0.1 MET 73  A 73  A ? -0.3 THR 190 A 190 A ? -0.2 
72  ILE 72  A 72  A ? HIS 70  A 70  A ? -1.9 ALA 25  A 25  A ? -0.2 HIS 60  A 60  A ? -2.6 LEU 74  A 74  A ? -0.3 
73  MET 73  A 73  A ? THR 24  A 24  A ? -2.5 ASP 71  A 71  A ? -0.3 THR 24  A 24  A ? -2.7 LEU 75  A 75  A ? -0.4 
74  LEU 74  A 74  A ? PHE 58  A 58  A ? -1.6 ILE 72  A 72  A ? -0.3 PHE 58  A 58  A ? -3.0 LYS 76  A 76  A ? -0.5 
75  LEU 75  A 75  A ? VAL 22  A 22  A ? -3.1 MET 73  A 73  A ? -0.4 VAL 22  A 22  A ? -2.3 LEU 77  A 77  A ? -0.6 
76  LYS 76  A 76  A ? LYS 56  A 56  A ? -2.9 LEU 74  A 74  A ? -0.5 ILE 55  A 55  A ? -2.8 LYS 56  A 56  A ? -1.4 
77  LEU 77  A 77  A ? ASN 20  A 20  A ? -2.4 LEU 75  A 75  A ? -0.6 VAL 54  A 54  A ? -0.2 LYS 80  A 80  A ? -0.0 
78  LYS 78  A 78  A ? GLU 53  A 53  A ? -4.0 LYS 76  A 76  A ? -0.2 LYS 80  A 80  A ? -0.3 LEU 77  A 77  A ? -0.1 
79  GLU 79  A 79  A ? GLU 53  A 53  A ? -0.4 ARG 19  A 19  A ? -0.1 ALA 81  A 81  A ? -0.1 LYS 78  A 78  A ? -0.1 
80  LYS 80  A 80  A ? LYS 78  A 78  A ? -0.3 ALA 81  A 81  A ? -0.1 ASN 20  A 20  A ? -0.2 ASN 82  A 82  A ? -0.1 
81  ALA 81  A 81  A ? ARG 19  A 19  A ? -4.3 GLU 79  A 79  A ? -0.1 LEU 83  A 83  A ? -0.6 LYS 80  A 80  A ? -0.1 
82  ASN 82  A 82  A ? LYS 80  A 80  A ? -0.1 GLY 88  A 88  A ? -0.0 THR 84  A 84  A ? -0.4 ALA 81  A 81  A ? -0.1 
83  LEU 83  A 83  A ? ALA 81  A 81  A ? -0.6 ALA 86  A 86  A ? -0.1 LEU 85  A 85  A ? -0.2 GLY 88  A 88  A ? -0.2 
84  THR 84  A 84  A ? VAL 87  A 87  A ? -1.4 ASN 82  A 82  A ? -0.4 VAL 87  A 87  A ? -0.3 GLY 38  A 38  A ? -0.1 
85  LEU 85  A 85  A ? ALA 86  A 86  A ? -0.2 LEU 83  A 83  A ? -0.2 GLY 88  A 88  A ? -0.1 LEU 83  A 83  A ? -0.0 
86  ALA 86  A 86  A ? VAL 87  A 87  A ? -0.2 GLY 38  A 38  A ? -0.0 GLY 88  A 88  A ? -0.5 GLY 38  A 38  A ? -0.4 
87  VAL 87  A 87  A ? THR 84  A 84  A ? -0.3 LEU 37  A 37  A ? -0.1 THR 84  A 84  A ? -1.4 THR 89  A 89  A ? -0.3 
88  GLY 88  A 88  A ? ALA 86  A 86  A ? -0.5 LEU 83  A 83  A ? -0.2 LEU 16  A 16  A ? -0.4 LEU 90  A 90  A ? -0.3 
89  THR 89  A 89  A ? VAL 87  A 87  A ? -0.3 ILE 17  A 17  A ? -0.1 ILE 17  A 17  A ? -0.2 ARG 19  A 19  A ? -0.0 
90  LEU 90  A 90  A ? LEU 16  A 16  A ? -3.0 GLY 88  A 88  A ? -0.3 VAL 171 A 171 A ? -0.1 LEU 92  A 92  A ? -0.1 
91  PRO 91  A 91  A ? ?   ?   ? ?   ? ? ?    ?   ?   ? ?   ? ? ?    ALA 172 A 172 A ? -2.5 SER 93  A 93  A ? -0.4 
92  LEU 92  A 92  A ? VAL 171 A 171 A ? -0.2 ILE 17  A 17  A ? -0.1 GLN 173 A 173 A ? -0.1 VAL 171 A 171 A ? -0.0 
93  SER 93  A 93  A ? ALA 172 A 172 A ? -1.6 PRO 91  A 91  A ? -0.4 ARG 196 A 196 A ? -0.1 VAL 171 A 171 A ? -0.0 
94  PRO 94  A 94  A ? ?   ?   ? ?   ? ? ?    ?   ?   ? ?   ? ? ?    PHE 96  A 96  A ? -0.3 SER 93  A 93  A ? -0.1 
95  ASN 95  A 95  A ? PHE 96  A 96  A ? -0.1 HIS 194 A 194 A ? -0.0 VAL 97  A 97  A ? -0.2 SER 193 A 193 A ? -0.2 
96  PHE 96  A 96  A ? PRO 94  A 94  A ? -0.3 SER 193 A 193 A ? -0.1 ASN 95  A 95  A ? -0.1 GLN 173 A 173 A ? -0.0 
97  VAL 97  A 97  A ? ASN 95  A 95  A ? -0.2 GLN 173 A 173 A ? -0.1 PHE 96  A 96  A ? -0.0 ARG 101 A 101 A ? -0.0 
98  PRO 98  A 98  A ? ?   ?   ? ?   ? ? ?    ?   ?   ? ?   ? ? ?    ARG 101 A 101 A ? -0.9 LEU 128 A 128 A ? -0.2 
99  PRO 99  A 99  A ? ?   ?   ? ?   ? ? ?    ?   ?   ? ?   ? ? ?    MET 129 A 129 A ? -0.2 MET 102 A 102 A ? -0.1 
100 GLY 100 A 100 A ? LEU 128 A 128 A ? -3.0 ARG 101 A 101 A ? -0.4 MET 102 A 102 A ? -0.2 MET 129 A 129 A ? -0.1 
101 ARG 101 A 101 A ? PRO 98  A 98  A ? -0.9 MET 102 A 102 A ? -0.1 LEU 128 A 128 A ? -2.6 CYS 103 A 103 A ? -0.4 
102 MET 102 A 102 A ? GLY 100 A 100 A ? -0.2 ARG 127 A 127 A ? -0.2 ALA 169 A 169 A ? -0.4 ARG 104 A 104 A ? -0.3 
103 CYS 103 A 103 A ? LEU 126 A 126 A ? -3.6 ARG 101 A 101 A ? -0.4 LEU 126 A 126 A ? -3.6 VAL 105 A 105 A ? -0.4 
104 ARG 104 A 104 A ? LEU 167 A 167 A ? -3.4 MET 102 A 102 A ? -0.3 LEU 167 A 167 A ? -3.7 ALA 106 A 106 A ? -0.5 
105 VAL 105 A 105 A ? VAL 124 A 124 A ? -2.6 CYS 103 A 103 A ? -0.4 VAL 124 A 124 A ? -2.3 GLY 107 A 107 A ? -0.4 
106 ALA 106 A 106 A ? PRO 165 A 165 A ? -1.1 ARG 104 A 104 A ? -0.5 TRP 108 A 108 A ? -0.3 GLU 123 A 123 A ? -0.2 
107 GLY 107 A 107 A ? GLN 122 A 122 A ? -2.4 VAL 105 A 105 A ? -0.4 GLN 122 A 122 A ? -2.4 ASP 161 A 161 A ? -0.2 
108 TRP 108 A 108 A ? GLY 160 A 160 A ? -0.5 ALA 106 A 106 A ? -0.3 SER 118 A 118 A ? -0.6 ASP 161 A 161 A ? -0.1 
109 GLY 109 A 109 A ? GLY 117 A 117 A ? -0.2 LYS 110 A 110 A ? -0.2 SER 118 A 118 A ? -1.3 GLY 160 A 160 A ? -0.3 
110 LYS 110 A 110 A ? LYS 159 A 159 A ? -2.3 GLY 117 A 117 A ? -0.2 GLY 117 A 117 A ? -0.2 GLY 109 A 109 A ? -0.2 
111 ARG 111 A 111 A ? SER 116 A 116 A ? -0.7 GLN 112 A 112 A ? -0.1 VAL 113 A 113 A ? -0.3 LYS 110 A 110 A ? -0.1 
112 GLN 112 A 112 A ? SER 116 A 116 A ? -0.2 VAL 113 A 113 A ? -0.1 GLY 115 A 115 A ? -1.9 ARG 111 A 111 A ? -0.1 
113 VAL 113 A 113 A ? ASN 114 A 114 A ? -0.3 ARG 111 A 111 A ? -0.3 ALA 183 A 183 A ? -0.1 GLN 112 A 112 A ? -0.1 
114 ASN 114 A 114 A ? SER 116 A 116 A ? -0.1 ARG 111 A 111 A ? -0.0 VAL 113 A 113 A ? -0.3 SER 116 A 116 A ? -0.1 
115 GLY 115 A 115 A ? GLN 112 A 112 A ? -1.9 SER 116 A 116 A ? -0.1 GLY 117 A 117 A ? -0.2 LYS 110 A 110 A ? -0.1 
116 SER 116 A 116 A ? GLY 117 A 117 A ? -0.1 ASN 114 A 114 A ? -0.1 ARG 111 A 111 A ? -0.7 GLN 112 A 112 A ? -0.2 
117 GLY 117 A 117 A ? LYS 110 A 110 A ? -0.2 GLY 115 A 115 A ? -0.2 ASP 119 A 119 A ? -0.4 LYS 110 A 110 A ? -0.2 
118 SER 118 A 118 A ? GLY 109 A 109 A ? -1.3 TRP 108 A 108 A ? -0.6 GLY 117 A 117 A ? -0.1 GLN 122 A 122 A ? -0.1 
119 ASP 119 A 119 A ? GLY 117 A 117 A ? -0.4 LEU 121 A 121 A ? -0.1 ILE 42  A 42  A ? -2.6 LEU 121 A 121 A ? -0.4 
120 THR 120 A 120 A ? ASN 41  A 41  A ? -0.2 ILE 42  A 42  A ? -0.1 ASN 41  A 41  A ? -0.2 GLN 122 A 122 A ? -0.1 
121 LEU 121 A 121 A ? HIS 40  A 40  A ? -3.1 ASP 119 A 119 A ? -0.4 GLU 123 A 123 A ? -0.3 TRP 108 A 108 A ? -0.2 
122 GLN 122 A 122 A ? GLY 107 A 107 A ? -2.4 THR 120 A 120 A ? -0.1 GLY 107 A 107 A ? -2.4 VAL 124 A 124 A ? -0.4 
123 GLU 123 A 123 A ? LEU 121 A 121 A ? -0.3 ALA 106 A 106 A ? -0.2 LYS 125 A 125 A ? -0.4 ALA 106 A 106 A ? -0.2 
124 VAL 124 A 124 A ? VAL 105 A 105 A ? -2.3 GLN 122 A 122 A ? -0.4 VAL 105 A 105 A ? -2.6 LEU 126 A 126 A ? -0.5 
125 LYS 125 A 125 A ? GLU 123 A 123 A ? -0.4 ARG 104 A 104 A ? -0.2 ARG 127 A 127 A ? -0.3 ARG 104 A 104 A ? -0.2 
126 LEU 126 A 126 A ? CYS 103 A 103 A ? -3.6 VAL 124 A 124 A ? -0.5 CYS 103 A 103 A ? -3.6 LEU 128 A 128 A ? -0.4 
127 ARG 127 A 127 A ? GLY 149 A 149 A ? -1.6 LYS 125 A 125 A ? -0.3 GLY 149 A 149 A ? -2.8 MET 129 A 129 A ? -0.4 
128 LEU 128 A 128 A ? ARG 101 A 101 A ? -2.6 LEU 126 A 126 A ? -0.4 GLY 100 A 100 A ? -3.0 VAL 148 A 148 A ? -0.2 
129 MET 129 A 129 A ? CYS 147 A 147 A ? -3.6 ARG 127 A 127 A ? -0.4 CYS 147 A 147 A ? -0.5 ARG 101 A 101 A ? -0.1 
130 ASP 130 A 130 A ? LEU 128 A 128 A ? -0.2 PRO 131 A 131 A ? -0.1 ALA 133 A 133 A ? -2.3 CYS 134 A 134 A ? -0.4 
131 PRO 131 A 131 A ? ?   ?   ? ?   ? ? ?    ?   ?   ? ?   ? ? ?    CYS 134 A 134 A ? -1.6 ASP 130 A 130 A ? -0.1 
132 GLN 132 A 132 A ? ALA 133 A 133 A ? -0.3 CYS 134 A 134 A ? -0.2 ARG 135 A 135 A ? -1.4 HIS 136 A 136 A ? -0.2 
133 ALA 133 A 133 A ? ASP 130 A 130 A ? -2.3 CYS 134 A 134 A ? -0.3 GLN 132 A 132 A ? -0.3 HIS 136 A 136 A ? -0.2 
134 CYS 134 A 134 A ? PRO 131 A 131 A ? -1.6 ASP 130 A 130 A ? -0.4 TYR 137 A 137 A ? -1.8 ALA 133 A 133 A ? -0.3 
135 ARG 135 A 135 A ? GLN 132 A 132 A ? -1.4 HIS 136 A 136 A ? -0.3 CYS 134 A 134 A ? -0.1 ALA 133 A 133 A ? -0.1 
136 HIS 136 A 136 A ? ALA 133 A 133 A ? -0.2 GLN 132 A 132 A ? -0.2 MET 138 A 138 A ? -0.7 ARG 135 A 135 A ? -0.3 
137 TYR 137 A 137 A ? CYS 134 A 134 A ? -1.8 MET 138 A 138 A ? -0.2 PHE 140 A 140 A ? -1.8 CYS 134 A 134 A ? -0.1 
138 MET 138 A 138 A ? HIS 136 A 136 A ? -0.7 ALA 139 A 139 A ? -0.3 TYR 137 A 137 A ? -0.2 THR 67  A 67  A ? -0.1 
139 ALA 139 A 139 A ? LEU 66  A 66  A ? -0.1 HIS 136 A 136 A ? -0.1 MET 138 A 138 A ? -0.3 ASP 141 A 141 A ? -0.2 
140 PHE 140 A 140 A ? TYR 137 A 137 A ? -1.8 CYS 134 A 134 A ? -0.2 HIS 142 A 142 A ? -0.4 ASN 143 A 143 A ? -0.1 
141 ASP 141 A 141 A ? ALA 139 A 139 A ? -0.2 HIS 142 A 142 A ? -0.1 GLN 145 A 145 A ? -2.7 LEU 144 A 144 A ? -1.7 
142 HIS 142 A 142 A ? PHE 140 A 140 A ? -0.4 ASN 143 A 143 A ? -0.3 ASP 141 A 141 A ? -0.1 CYS 147 A 147 A ? -0.1 
143 ASN 143 A 143 A ? LEU 144 A 144 A ? -0.2 PHE 140 A 140 A ? -0.1 HIS 142 A 142 A ? -0.3 HIS 194 A 194 A ? -0.1 
144 LEU 144 A 144 A ? ASP 141 A 141 A ? -1.7 GLN 145 A 145 A ? -0.1 ARG 191 A 191 A ? -2.8 LEU 146 A 146 A ? -0.3 
145 GLN 145 A 145 A ? ASP 141 A 141 A ? -2.7 THR 190 A 190 A ? -0.2 CYS 147 A 147 A ? -0.4 THR 190 A 190 A ? -0.2 
146 LEU 146 A 146 A ? PHE 189 A 189 A ? -2.9 LEU 144 A 144 A ? -0.3 PHE 189 A 189 A ? -2.4 VAL 148 A 148 A ? -0.6 
147 CYS 147 A 147 A ? MET 129 A 129 A ? -0.5 GLN 145 A 145 A ? -0.4 MET 129 A 129 A ? -3.6 GLY 149 A 149 A ? -0.4 
148 VAL 148 A 148 A ? ALA 187 A 187 A ? -2.9 LEU 146 A 146 A ? -0.6 ALA 187 A 187 A ? -3.2 ASN 150 A 150 A ? -0.3 
149 GLY 149 A 149 A ? ARG 127 A 127 A ? -2.8 CYS 147 A 147 A ? -0.4 ARG 127 A 127 A ? -1.6 SER 156 A 156 A ? -0.1 
150 ASN 150 A 150 A ? LYS 155 A 155 A ? -0.4 LYS 153 A 153 A ? -0.3 LYS 153 A 153 A ? -0.8 LYS 155 A 155 A ? -0.1 
151 PRO 151 A 151 A ? ?   ?   ? ?   ? ? ?    ?   ?   ? ?   ? ? ?    ASN 150 A 150 A ? -0.1 LEU 126 A 126 A ? -0.0 
152 ARG 152 A 152 A ? GLY 149 A 149 A ? -0.1 LYS 153 A 153 A ? -0.0 THR 154 A 154 A ? -0.3 ASN 150 A 150 A ? -0.0 
153 LYS 153 A 153 A ? ASN 150 A 150 A ? -0.8 LYS 155 A 155 A ? -0.1 ASN 150 A 150 A ? -0.3 ARG 152 A 152 A ? -0.0 
154 THR 154 A 154 A ? ARG 152 A 152 A ? -0.3 LYS 184 A 184 A ? -0.1 SER 156 A 156 A ? -0.4 GLY 149 A 149 A ? -0.0 
155 LYS 155 A 155 A ? ASN 150 A 150 A ? -0.1 LYS 125 A 125 A ? -0.1 ASN 150 A 150 A ? -0.4 ALA 157 A 157 A ? -0.3 
156 SER 156 A 156 A ? THR 154 A 154 A ? -0.4 ALA 183 A 183 A ? -0.2 PHE 158 A 158 A ? -0.3 GLY 149 A 149 A ? -0.1 
157 ALA 157 A 157 A ? LYS 155 A 155 A ? -0.3 TYR 178 A 178 A ? -0.1 LYS 159 A 159 A ? -0.2 VAL 188 A 188 A ? -0.1 
158 PHE 158 A 158 A ? SER 156 A 156 A ? -0.3 LYS 159 A 159 A ? -0.2 ASP 161 A 161 A ? -2.4 SER 162 A 162 A ? -0.2 
159 LYS 159 A 159 A ? GLY 160 A 160 A ? -0.3 ALA 157 A 157 A ? -0.2 LYS 110 A 110 A ? -2.3 PHE 158 A 158 A ? -0.2 
160 GLY 160 A 160 A ? GLY 109 A 109 A ? -0.3 SER 11  A 11  A ? -0.2 TRP 108 A 108 A ? -0.5 LYS 159 A 159 A ? -0.3 
161 ASP 161 A 161 A ? PHE 158 A 158 A ? -2.4 GLY 107 A 107 A ? -0.2 GLY 164 A 164 A ? -2.6 VAL 176 A 176 A ? -0.3 
162 SER 162 A 162 A ? GLY 163 A 163 A ? -0.3 SER 11  A 11  A ? -0.2 GLY 13  A 13  A ? -5.1 SER 177 A 177 A ? -0.2 
163 GLY 163 A 163 A ? VAL 176 A 176 A ? -2.5 GLY 164 A 164 A ? -0.3 SER 162 A 162 A ? -0.3 ALA 2   A 2   A ? -0.1 
164 GLY 164 A 164 A ? ASP 161 A 161 A ? -2.6 GLY 13  A 13  A ? -0.1 VAL 176 A 176 A ? -2.8 GLY 163 A 163 A ? -0.3 
165 PRO 165 A 165 A ? ?   ?   ? ?   ? ? ?    ?   ?   ? ?   ? ? ?    ALA 106 A 106 A ? -1.1 LEU 167 A 167 A ? -0.6 
166 LEU 166 A 166 A ? GLY 174 A 174 A ? -2.4 GLY 164 A 164 A ? -0.2 GLN 173 A 173 A ? -3.5 GLY 174 A 174 A ? -1.0 
167 LEU 167 A 167 A ? ARG 104 A 104 A ? -3.7 PRO 165 A 165 A ? -0.6 ARG 104 A 104 A ? -3.4 ALA 169 A 169 A ? -0.5 
168 CYS 168 A 168 A ? VAL 171 A 171 A ? -2.6 LEU 166 A 166 A ? -0.5 VAL 171 A 171 A ? -1.5 CYS 103 A 103 A ? -0.1 
169 ALA 169 A 169 A ? LEU 167 A 167 A ? -0.5 MET 102 A 102 A ? -0.4 CYS 168 A 168 A ? -0.1 ALA 172 A 172 A ? -0.1 
170 GLY 170 A 170 A ? VAL 171 A 171 A ? -0.2 ARG 104 A 104 A ? -0.0 ALA 172 A 172 A ? -0.4 ALA 169 A 169 A ? -0.3 
171 VAL 171 A 171 A ? CYS 168 A 168 A ? -1.5 LEU 90  A 90  A ? -0.1 CYS 168 A 168 A ? -2.6 GLN 173 A 173 A ? -0.4 
172 ALA 172 A 172 A ? PRO 91  A 91  A ? -2.5 GLY 170 A 170 A ? -0.4 SER 93  A 93  A ? -1.6 LEU 167 A 167 A ? -0.2 
173 GLN 173 A 173 A ? LEU 166 A 166 A ? -3.5 VAL 171 A 171 A ? -0.4 ILE 192 A 192 A ? -1.6 SER 193 A 193 A ? -0.5 
174 GLY 174 A 174 A ? LEU 166 A 166 A ? -1.0 ARG 191 A 191 A ? -0.2 LEU 166 A 166 A ? -2.4 VAL 176 A 176 A ? -0.4 
175 ILE 175 A 175 A ? THR 190 A 190 A ? -1.5 GLN 173 A 173 A ? -0.3 THR 190 A 190 A ? -2.9 SER 177 A 177 A ? -0.2 
176 VAL 176 A 176 A ? GLY 164 A 164 A ? -2.8 GLY 174 A 174 A ? -0.4 GLY 163 A 163 A ? -2.5 PHE 189 A 189 A ? -0.2 
177 SER 177 A 177 A ? VAL 188 A 188 A ? -2.3 TYR 178 A 178 A ? -0.4 GLY 179 A 179 A ? -0.3 PHE 189 A 189 A ? -0.2 
178 TYR 178 A 178 A ? VAL 188 A 188 A ? -1.9 SER 162 A 162 A ? -0.0 VAL 188 A 188 A ? -3.9 SER 177 A 177 A ? -0.4 
179 GLY 179 A 179 A ? SER 177 A 177 A ? -0.3 ALA 187 A 187 A ? -0.3 ALA 187 A 187 A ? -0.2 ASN 181 A 181 A ? -0.1 
180 GLN 180 A 180 A ? LYS 184 A 184 A ? -0.7 PRO 186 A 186 A ? -0.6 ALA 183 A 183 A ? -1.7 VAL 188 A 188 A ? -0.0 
181 ASN 181 A 181 A ? ASP 182 A 182 A ? -0.3 ALA 183 A 183 A ? -0.1 GLN 180 A 180 A ? -0.1 LYS 159 A 159 A ? -0.1 
182 ASP 182 A 182 A ? LYS 184 A 184 A ? -0.1 PHE 158 A 158 A ? -0.0 ASN 181 A 181 A ? -0.3 VAL 113 A 113 A ? -0.2 
183 ALA 183 A 183 A ? GLN 180 A 180 A ? -1.7 LYS 184 A 184 A ? -0.2 SER 156 A 156 A ? -0.2 ASN 181 A 181 A ? -0.1 
184 LYS 184 A 184 A ? PRO 186 A 186 A ? -0.1 LYS 155 A 155 A ? -0.1 GLN 180 A 180 A ? -0.7 ALA 183 A 183 A ? -0.2 
185 PRO 185 A 185 A ? ?   ?   ? ?   ? ? ?    ?   ?   ? ?   ? ? ?    GLY 149 A 149 A ? -0.2 ALA 187 A 187 A ? -0.1 
186 PRO 186 A 186 A ? ?   ?   ? ?   ? ? ?    ?   ?   ? ?   ? ? ?    GLN 180 A 180 A ? -0.6 VAL 188 A 188 A ? -0.3 
187 ALA 187 A 187 A ? VAL 148 A 148 A ? -3.2 GLY 179 A 179 A ? -0.2 VAL 148 A 148 A ? -2.9 PHE 189 A 189 A ? -0.5 
188 VAL 188 A 188 A ? TYR 178 A 178 A ? -3.9 PRO 186 A 186 A ? -0.3 SER 177 A 177 A ? -2.3 TYR 178 A 178 A ? -1.9 
189 PHE 189 A 189 A ? LEU 146 A 146 A ? -2.4 ALA 187 A 187 A ? -0.5 LEU 146 A 146 A ? -2.9 ARG 191 A 191 A ? -0.4 
190 THR 190 A 190 A ? ILE 175 A 175 A ? -2.9 VAL 188 A 188 A ? -0.4 ILE 175 A 175 A ? -1.5 ILE 192 A 192 A ? -0.7 
191 ARG 191 A 191 A ? LEU 144 A 144 A ? -2.8 PHE 189 A 189 A ? -0.4 TYR 195 A 195 A ? -0.6 HIS 194 A 194 A ? -0.4 
192 ILE 192 A 192 A ? GLN 173 A 173 A ? -1.6 THR 190 A 190 A ? -0.7 TYR 195 A 195 A ? -1.5 ARG 196 A 196 A ? -0.4 
193 SER 193 A 193 A ? GLN 173 A 173 A ? -0.5 HIS 194 A 194 A ? -0.3 ARG 196 A 196 A ? -0.9 ILE 192 A 192 A ? -0.2 
194 HIS 194 A 194 A ? ARG 191 A 191 A ? -0.4 TYR 195 A 195 A ? -0.2 SER 193 A 193 A ? -0.3 TRP 198 A 198 A ? -0.2 
195 TYR 195 A 195 A ? ILE 192 A 192 A ? -1.5 ARG 191 A 191 A ? -0.6 ILE 199 A 199 A ? -2.8 HIS 194 A 194 A ? -0.2 
196 ARG 196 A 196 A ? SER 193 A 193 A ? -0.9 ILE 192 A 192 A ? -0.4 ASN 200 A 200 A ? -2.8 LYS 201 A 201 A ? -0.3 
197 PRO 197 A 197 A ? ?   ?   ? ?   ? ? ?    ?   ?   ? ?   ? ? ?    LYS 201 A 201 A ? -2.0 ARG 196 A 196 A ? -0.2 
198 TRP 198 A 198 A ? HIS 194 A 194 A ? -0.2 ASN 200 A 200 A ? -0.2 VAL 202 A 202 A ? -2.2 ARG 196 A 196 A ? -0.2 
199 ILE 199 A 199 A ? TYR 195 A 195 A ? -2.8 ASN 200 A 200 A ? -0.2 LEU 203 A 203 A ? -2.5 LYS 204 A 204 A ? -0.2 
200 ASN 200 A 200 A ? ARG 196 A 196 A ? -2.8 LYS 201 A 201 A ? -0.2 LYS 204 A 204 A ? -2.3 ILE 199 A 199 A ? -0.2 
201 LYS 201 A 201 A ? PRO 197 A 197 A ? -2.0 ARG 196 A 196 A ? -0.3 GLN 205 A 205 A ? -1.5 ASN 200 A 200 A ? -0.2 
202 VAL 202 A 202 A ? TRP 198 A 198 A ? -2.2 LEU 203 A 203 A ? -0.2 ASN 206 A 206 A ? -0.6 ASN 200 A 200 A ? -0.2 
203 LEU 203 A 203 A ? ILE 199 A 199 A ? -2.5 LYS 204 A 204 A ? -0.2 ASN 206 A 206 A ? -0.9 LYS 201 A 201 A ? -0.2 
204 LYS 204 A 204 A ? ASN 200 A 200 A ? -2.3 GLN 205 A 205 A ? -0.2 LEU 203 A 203 A ? -0.2 VAL 202 A 202 A ? -0.2 
205 GLN 205 A 205 A ? LYS 201 A 201 A ? -1.5 ASN 200 A 200 A ? -0.2 LYS 204 A 204 A ? -0.2 LEU 203 A 203 A ? -0.2 
206 ASN 206 A 206 A ? LEU 203 A 203 A ? -0.9 VAL 202 A 202 A ? -0.6 LYS 204 A 204 A ? -0.2 LEU 203 A 203 A ? -0.2 
# 
loop_
_dssp_statistics_histogram.entry_id 
_dssp_statistics_histogram.type 
_dssp_statistics_histogram.1 
_dssp_statistics_histogram.2 
_dssp_statistics_histogram.3 
_dssp_statistics_histogram.4 
_dssp_statistics_histogram.5 
_dssp_statistics_histogram.6 
_dssp_statistics_histogram.7 
_dssp_statistics_histogram.8 
_dssp_statistics_histogram.9 
_dssp_statistics_histogram.10 
_dssp_statistics_histogram.11 
_dssp_statistics_histogram.12 
_dssp_statistics_histogram.13 
_dssp_statistics_histogram.14 
_dssp_statistics_histogram.15 
_dssp_statistics_histogram.16 
_dssp_statistics_histogram.17 
_dssp_statistics_histogram.18 
_dssp_statistics_histogram.19 
_dssp_statistics_histogram.20 
_dssp_statistics_histogram.21 
_dssp_statistics_histogram.22 
_dssp_statistics_histogram.23 
_dssp_statistics_histogram.24 
_dssp_statistics_histogram.25 
_dssp_statistics_histogram.26 
_dssp_statistics_histogram.27 
_dssp_statistics_histogram.28 
_dssp_statistics_histogram.29 
_dssp_statistics_histogram.30 
CMA1_Canis_lupus_2 residues_per_alpha_helix        0 0 0 0 0 0 0 0 0 1 0 0 0 0 0 0 0 0 0 0 0 0 0 0 0 0 0 0 0 0 
CMA1_Canis_lupus_2 parallel_bridges_per_ladder     1 0 0 0 0 0 0 0 0 0 0 0 0 0 0 0 0 0 0 0 0 0 0 0 0 0 0 0 0 0 
CMA1_Canis_lupus_2 antiparallel_bridges_per_ladder 3 2 1 5 3 1 0 0 0 0 0 0 0 0 0 0 0 0 0 0 0 0 0 0 0 0 0 0 0 0 
CMA1_Canis_lupus_2 ladders_per_sheet               0 0 2 0 0 0 1 0 0 0 0 0 0 0 0 0 0 0 0 0 0 0 0 0 0 0 0 0 0 0 
# 
loop_
_dssp_statistics_hbond.entry_id 
_dssp_statistics_hbond.type 
_dssp_statistics_hbond.count 
_dssp_statistics_hbond.count_per_100 
CMA1_Canis_lupus_2 O(I)-->H-N(J)          132 64.1 
CMA1_Canis_lupus_2 'PARALLEL BRIDGES'     2   1.0  
CMA1_Canis_lupus_2 'ANTIPARALLEL BRIDGES' 69  33.5 
CMA1_Canis_lupus_2 O(I)-->H-N(I-5)        2   1.0  
CMA1_Canis_lupus_2 O(I)-->H-N(I-4)        3   1.5  
CMA1_Canis_lupus_2 O(I)-->H-N(I-3)        3   1.5  
CMA1_Canis_lupus_2 O(I)-->H-N(I-2)        0   0.0  
CMA1_Canis_lupus_2 O(I)-->H-N(I-1)        0   0.0  
CMA1_Canis_lupus_2 O(I)-->H-N(I+0)        0   0.0  
CMA1_Canis_lupus_2 O(I)-->H-N(I+1)        0   0.0  
CMA1_Canis_lupus_2 O(I)-->H-N(I+2)        17  8.3  
CMA1_Canis_lupus_2 O(I)-->H-N(I+3)        24  11.7 
CMA1_Canis_lupus_2 O(I)-->H-N(I+4)        12  5.8  
CMA1_Canis_lupus_2 O(I)-->H-N(I+5)        1   0.5  
# 
_dssp_statistics.entry_id                       CMA1_Canis_lupus_2 
_dssp_statistics.nr_of_residues                 206 
_dssp_statistics.nr_of_chains                   1 
_dssp_statistics.nr_of_ss_bridges_total         0 
_dssp_statistics.nr_of_ss_bridges_intra_chain   0 
_dssp_statistics.nr_of_ss_bridges_inter_chain   0 
# 
loop_
_chem_comp.id 
_chem_comp.type 
_chem_comp.mon_nstd_flag 
_chem_comp.name 
_chem_comp.formula 
_chem_comp.formula_weight 
ALA 'L-PEPTIDE LINKING' y ALANINE         'C3 H7 N O2'     89.093 
ARG 'L-PEPTIDE LINKING' y ARGININE        'C6 H15 N4 O2'  175.209 
ASN 'L-PEPTIDE LINKING' y ASPARAGINE      'C4 H8 N2 O3'   132.118 
ASP 'L-PEPTIDE LINKING' y 'ASPARTIC ACID' 'C4 H7 N O4'    133.103 
CYS 'L-PEPTIDE LINKING' y CYSTEINE        'C3 H7 N O2 S'  121.158 
GLN 'L-PEPTIDE LINKING' y GLUTAMINE       'C5 H10 N2 O3'  146.144 
GLU 'L-PEPTIDE LINKING' y 'GLUTAMIC ACID' 'C5 H9 N O4'    147.129 
GLY 'PEPTIDE LINKING'   y GLYCINE         'C2 H5 N O2'     75.067 
HIS 'L-PEPTIDE LINKING' y HISTIDINE       'C6 H10 N3 O2'  156.162 
ILE 'L-PEPTIDE LINKING' y ISOLEUCINE      'C6 H13 N O2'   131.173 
LEU 'L-PEPTIDE LINKING' y LEUCINE         'C6 H13 N O2'   131.173 
LYS 'L-PEPTIDE LINKING' y LYSINE          'C6 H15 N2 O2'  147.195 
MET 'L-PEPTIDE LINKING' y METHIONINE      'C5 H11 N O2 S' 149.211 
PHE 'L-PEPTIDE LINKING' y PHENYLALANINE   'C9 H11 N O2'   165.189 
PRO 'L-PEPTIDE LINKING' y PROLINE         'C5 H9 N O2'     115.13 
SER 'L-PEPTIDE LINKING' y SERINE          'C3 H7 N O3'    105.093 
THR 'L-PEPTIDE LINKING' y THREONINE       'C4 H9 N O3'    119.119 
TRP 'L-PEPTIDE LINKING' y TRYPTOPHAN      'C11 H12 N2 O2' 204.225 
TYR 'L-PEPTIDE LINKING' y TYROSINE        'C9 H11 N O3'   181.189 
VAL 'L-PEPTIDE LINKING' y VALINE          'C5 H11 N O2'   117.146 
# 
loop_
_atom_type.symbol 
N 
C 
O 
S 
# 
loop_
_entity_poly_seq.entity_id 
_entity_poly_seq.num 
_entity_poly_seq.mon_id 
_entity_poly_seq.hetero 
1   1 MET n 
1   2 ALA n 
1   3 HIS n 
1   4 LEU n 
1   5 GLU n 
1   6 ILE n 
1   7 ARG n 
1   8 HIS n 
1   9 LEU n 
1  10 ALA n 
1  11 SER n 
1  12 CYS n 
1  13 GLY n 
1  14 GLY n 
1  15 PHE n 
1  16 LEU n 
1  17 ILE n 
1  18 ARG n 
1  19 ARG n 
1  20 ASN n 
1  21 PHE n 
1  22 VAL n 
1  23 LEU n 
1  24 THR n 
1  25 ALA n 
1  26 ALA n 
1  27 HIS n 
1  28 CYS n 
1  29 ALA n 
1  30 GLY n 
1  31 ARG n 
1  32 PHE n 
1  33 ILE n 
1  34 MET n 
1  35 VAL n 
1  36 THR n 
1  37 LEU n 
1  38 GLY n 
1  39 ALA n 
1  40 HIS n 
1  41 ASN n 
1  42 ILE n 
1  43 GLN n 
1  44 LYS n 
1  45 LYS n 
1  46 GLU n 
1  47 ASP n 
1  48 THR n 
1  49 TRP n 
1  50 GLN n 
1  51 LYS n 
1  52 LEU n 
1  53 GLU n 
1  54 VAL n 
1  55 ILE n 
1  56 LYS n 
1  57 GLN n 
1  58 PHE n 
1  59 PRO n 
1  60 HIS n 
1  61 PRO n 
1  62 LYS n 
1  63 TYR n 
1  64 ASP n 
1  65 ASP n 
1  66 LEU n 
1  67 THR n 
1  68 LEU n 
1  69 ARG n 
1  70 HIS n 
1  71 ASP n 
1  72 ILE n 
1  73 MET n 
1  74 LEU n 
1  75 LEU n 
1  76 LYS n 
1  77 LEU n 
1  78 LYS n 
1  79 GLU n 
1  80 LYS n 
1  81 ALA n 
1  82 ASN n 
1  83 LEU n 
1  84 THR n 
1  85 LEU n 
1  86 ALA n 
1  87 VAL n 
1  88 GLY n 
1  89 THR n 
1  90 LEU n 
1  91 PRO n 
1  92 LEU n 
1  93 SER n 
1  94 PRO n 
1  95 ASN n 
1  96 PHE n 
1  97 VAL n 
1  98 PRO n 
1  99 PRO n 
1 100 GLY n 
1 101 ARG n 
1 102 MET n 
1 103 CYS n 
1 104 ARG n 
1 105 VAL n 
1 106 ALA n 
1 107 GLY n 
1 108 TRP n 
1 109 GLY n 
1 110 LYS n 
1 111 ARG n 
1 112 GLN n 
1 113 VAL n 
1 114 ASN n 
1 115 GLY n 
1 116 SER n 
1 117 GLY n 
1 118 SER n 
1 119 ASP n 
1 120 THR n 
1 121 LEU n 
1 122 GLN n 
1 123 GLU n 
1 124 VAL n 
1 125 LYS n 
1 126 LEU n 
1 127 ARG n 
1 128 LEU n 
1 129 MET n 
1 130 ASP n 
1 131 PRO n 
1 132 GLN n 
1 133 ALA n 
1 134 CYS n 
1 135 ARG n 
1 136 HIS n 
1 137 TYR n 
1 138 MET n 
1 139 ALA n 
1 140 PHE n 
1 141 ASP n 
1 142 HIS n 
1 143 ASN n 
1 144 LEU n 
1 145 GLN n 
1 146 LEU n 
1 147 CYS n 
1 148 VAL n 
1 149 GLY n 
1 150 ASN n 
1 151 PRO n 
1 152 ARG n 
1 153 LYS n 
1 154 THR n 
1 155 LYS n 
1 156 SER n 
1 157 ALA n 
1 158 PHE n 
1 159 LYS n 
1 160 GLY n 
1 161 ASP n 
1 162 SER n 
1 163 GLY n 
1 164 GLY n 
1 165 PRO n 
1 166 LEU n 
1 167 LEU n 
1 168 CYS n 
1 169 ALA n 
1 170 GLY n 
1 171 VAL n 
1 172 ALA n 
1 173 GLN n 
1 174 GLY n 
1 175 ILE n 
1 176 VAL n 
1 177 SER n 
1 178 TYR n 
1 179 GLY n 
1 180 GLN n 
1 181 ASN n 
1 182 ASP n 
1 183 ALA n 
1 184 LYS n 
1 185 PRO n 
1 186 PRO n 
1 187 ALA n 
1 188 VAL n 
1 189 PHE n 
1 190 THR n 
1 191 ARG n 
1 192 ILE n 
1 193 SER n 
1 194 HIS n 
1 195 TYR n 
1 196 ARG n 
1 197 PRO n 
1 198 TRP n 
1 199 ILE n 
1 200 ASN n 
1 201 LYS n 
1 202 VAL n 
1 203 LEU n 
1 204 LYS n 
1 205 GLN n 
1 206 ASN n 
# 
loop_
_pdbx_poly_seq_scheme.asym_id 
_pdbx_poly_seq_scheme.entity_id 
_pdbx_poly_seq_scheme.seq_id 
_pdbx_poly_seq_scheme.mon_id 
_pdbx_poly_seq_scheme.ndb_seq_num 
_pdbx_poly_seq_scheme.pdb_seq_num 
_pdbx_poly_seq_scheme.auth_seq_num 
_pdbx_poly_seq_scheme.pdb_mon_id 
_pdbx_poly_seq_scheme.auth_mon_id 
_pdbx_poly_seq_scheme.pdb_strand_id 
_pdbx_poly_seq_scheme.pdb_ins_code 
_pdbx_poly_seq_scheme.hetero 
A 1   1 MET   1 1   1   MET MET A ? n 
A 1   2 ALA   2 2   2   ALA ALA A ? n 
A 1   3 HIS   3 3   3   HIS HIS A ? n 
A 1   4 LEU   4 4   4   LEU LEU A ? n 
A 1   5 GLU   5 5   5   GLU GLU A ? n 
A 1   6 ILE   6 6   6   ILE ILE A ? n 
A 1   7 ARG   7 7   7   ARG ARG A ? n 
A 1   8 HIS   8 8   8   HIS HIS A ? n 
A 1   9 LEU   9 9   9   LEU LEU A ? n 
A 1  10 ALA  10 10  10  ALA ALA A ? n 
A 1  11 SER  11 11  11  SER SER A ? n 
A 1  12 CYS  12 12  12  CYS CYS A ? n 
A 1  13 GLY  13 13  13  GLY GLY A ? n 
A 1  14 GLY  14 14  14  GLY GLY A ? n 
A 1  15 PHE  15 15  15  PHE PHE A ? n 
A 1  16 LEU  16 16  16  LEU LEU A ? n 
A 1  17 ILE  17 17  17  ILE ILE A ? n 
A 1  18 ARG  18 18  18  ARG ARG A ? n 
A 1  19 ARG  19 19  19  ARG ARG A ? n 
A 1  20 ASN  20 20  20  ASN ASN A ? n 
A 1  21 PHE  21 21  21  PHE PHE A ? n 
A 1  22 VAL  22 22  22  VAL VAL A ? n 
A 1  23 LEU  23 23  23  LEU LEU A ? n 
A 1  24 THR  24 24  24  THR THR A ? n 
A 1  25 ALA  25 25  25  ALA ALA A ? n 
A 1  26 ALA  26 26  26  ALA ALA A ? n 
A 1  27 HIS  27 27  27  HIS HIS A ? n 
A 1  28 CYS  28 28  28  CYS CYS A ? n 
A 1  29 ALA  29 29  29  ALA ALA A ? n 
A 1  30 GLY  30 30  30  GLY GLY A ? n 
A 1  31 ARG  31 31  31  ARG ARG A ? n 
A 1  32 PHE  32 32  32  PHE PHE A ? n 
A 1  33 ILE  33 33  33  ILE ILE A ? n 
A 1  34 MET  34 34  34  MET MET A ? n 
A 1  35 VAL  35 35  35  VAL VAL A ? n 
A 1  36 THR  36 36  36  THR THR A ? n 
A 1  37 LEU  37 37  37  LEU LEU A ? n 
A 1  38 GLY  38 38  38  GLY GLY A ? n 
A 1  39 ALA  39 39  39  ALA ALA A ? n 
A 1  40 HIS  40 40  40  HIS HIS A ? n 
A 1  41 ASN  41 41  41  ASN ASN A ? n 
A 1  42 ILE  42 42  42  ILE ILE A ? n 
A 1  43 GLN  43 43  43  GLN GLN A ? n 
A 1  44 LYS  44 44  44  LYS LYS A ? n 
A 1  45 LYS  45 45  45  LYS LYS A ? n 
A 1  46 GLU  46 46  46  GLU GLU A ? n 
A 1  47 ASP  47 47  47  ASP ASP A ? n 
A 1  48 THR  48 48  48  THR THR A ? n 
A 1  49 TRP  49 49  49  TRP TRP A ? n 
A 1  50 GLN  50 50  50  GLN GLN A ? n 
A 1  51 LYS  51 51  51  LYS LYS A ? n 
A 1  52 LEU  52 52  52  LEU LEU A ? n 
A 1  53 GLU  53 53  53  GLU GLU A ? n 
A 1  54 VAL  54 54  54  VAL VAL A ? n 
A 1  55 ILE  55 55  55  ILE ILE A ? n 
A 1  56 LYS  56 56  56  LYS LYS A ? n 
A 1  57 GLN  57 57  57  GLN GLN A ? n 
A 1  58 PHE  58 58  58  PHE PHE A ? n 
A 1  59 PRO  59 59  59  PRO PRO A ? n 
A 1  60 HIS  60 60  60  HIS HIS A ? n 
A 1  61 PRO  61 61  61  PRO PRO A ? n 
A 1  62 LYS  62 62  62  LYS LYS A ? n 
A 1  63 TYR  63 63  63  TYR TYR A ? n 
A 1  64 ASP  64 64  64  ASP ASP A ? n 
A 1  65 ASP  65 65  65  ASP ASP A ? n 
A 1  66 LEU  66 66  66  LEU LEU A ? n 
A 1  67 THR  67 67  67  THR THR A ? n 
A 1  68 LEU  68 68  68  LEU LEU A ? n 
A 1  69 ARG  69 69  69  ARG ARG A ? n 
A 1  70 HIS  70 70  70  HIS HIS A ? n 
A 1  71 ASP  71 71  71  ASP ASP A ? n 
A 1  72 ILE  72 72  72  ILE ILE A ? n 
A 1  73 MET  73 73  73  MET MET A ? n 
A 1  74 LEU  74 74  74  LEU LEU A ? n 
A 1  75 LEU  75 75  75  LEU LEU A ? n 
A 1  76 LYS  76 76  76  LYS LYS A ? n 
A 1  77 LEU  77 77  77  LEU LEU A ? n 
A 1  78 LYS  78 78  78  LYS LYS A ? n 
A 1  79 GLU  79 79  79  GLU GLU A ? n 
A 1  80 LYS  80 80  80  LYS LYS A ? n 
A 1  81 ALA  81 81  81  ALA ALA A ? n 
A 1  82 ASN  82 82  82  ASN ASN A ? n 
A 1  83 LEU  83 83  83  LEU LEU A ? n 
A 1  84 THR  84 84  84  THR THR A ? n 
A 1  85 LEU  85 85  85  LEU LEU A ? n 
A 1  86 ALA  86 86  86  ALA ALA A ? n 
A 1  87 VAL  87 87  87  VAL VAL A ? n 
A 1  88 GLY  88 88  88  GLY GLY A ? n 
A 1  89 THR  89 89  89  THR THR A ? n 
A 1  90 LEU  90 90  90  LEU LEU A ? n 
A 1  91 PRO  91 91  91  PRO PRO A ? n 
A 1  92 LEU  92 92  92  LEU LEU A ? n 
A 1  93 SER  93 93  93  SER SER A ? n 
A 1  94 PRO  94 94  94  PRO PRO A ? n 
A 1  95 ASN  95 95  95  ASN ASN A ? n 
A 1  96 PHE  96 96  96  PHE PHE A ? n 
A 1  97 VAL  97 97  97  VAL VAL A ? n 
A 1  98 PRO  98 98  98  PRO PRO A ? n 
A 1  99 PRO  99 99  99  PRO PRO A ? n 
A 1 100 GLY 100 100 100 GLY GLY A ? n 
A 1 101 ARG 101 101 101 ARG ARG A ? n 
A 1 102 MET 102 102 102 MET MET A ? n 
A 1 103 CYS 103 103 103 CYS CYS A ? n 
A 1 104 ARG 104 104 104 ARG ARG A ? n 
A 1 105 VAL 105 105 105 VAL VAL A ? n 
A 1 106 ALA 106 106 106 ALA ALA A ? n 
A 1 107 GLY 107 107 107 GLY GLY A ? n 
A 1 108 TRP 108 108 108 TRP TRP A ? n 
A 1 109 GLY 109 109 109 GLY GLY A ? n 
A 1 110 LYS 110 110 110 LYS LYS A ? n 
A 1 111 ARG 111 111 111 ARG ARG A ? n 
A 1 112 GLN 112 112 112 GLN GLN A ? n 
A 1 113 VAL 113 113 113 VAL VAL A ? n 
A 1 114 ASN 114 114 114 ASN ASN A ? n 
A 1 115 GLY 115 115 115 GLY GLY A ? n 
A 1 116 SER 116 116 116 SER SER A ? n 
A 1 117 GLY 117 117 117 GLY GLY A ? n 
A 1 118 SER 118 118 118 SER SER A ? n 
A 1 119 ASP 119 119 119 ASP ASP A ? n 
A 1 120 THR 120 120 120 THR THR A ? n 
A 1 121 LEU 121 121 121 LEU LEU A ? n 
A 1 122 GLN 122 122 122 GLN GLN A ? n 
A 1 123 GLU 123 123 123 GLU GLU A ? n 
A 1 124 VAL 124 124 124 VAL VAL A ? n 
A 1 125 LYS 125 125 125 LYS LYS A ? n 
A 1 126 LEU 126 126 126 LEU LEU A ? n 
A 1 127 ARG 127 127 127 ARG ARG A ? n 
A 1 128 LEU 128 128 128 LEU LEU A ? n 
A 1 129 MET 129 129 129 MET MET A ? n 
A 1 130 ASP 130 130 130 ASP ASP A ? n 
A 1 131 PRO 131 131 131 PRO PRO A ? n 
A 1 132 GLN 132 132 132 GLN GLN A ? n 
A 1 133 ALA 133 133 133 ALA ALA A ? n 
A 1 134 CYS 134 134 134 CYS CYS A ? n 
A 1 135 ARG 135 135 135 ARG ARG A ? n 
A 1 136 HIS 136 136 136 HIS HIS A ? n 
A 1 137 TYR 137 137 137 TYR TYR A ? n 
A 1 138 MET 138 138 138 MET MET A ? n 
A 1 139 ALA 139 139 139 ALA ALA A ? n 
A 1 140 PHE 140 140 140 PHE PHE A ? n 
A 1 141 ASP 141 141 141 ASP ASP A ? n 
A 1 142 HIS 142 142 142 HIS HIS A ? n 
A 1 143 ASN 143 143 143 ASN ASN A ? n 
A 1 144 LEU 144 144 144 LEU LEU A ? n 
A 1 145 GLN 145 145 145 GLN GLN A ? n 
A 1 146 LEU 146 146 146 LEU LEU A ? n 
A 1 147 CYS 147 147 147 CYS CYS A ? n 
A 1 148 VAL 148 148 148 VAL VAL A ? n 
A 1 149 GLY 149 149 149 GLY GLY A ? n 
A 1 150 ASN 150 150 150 ASN ASN A ? n 
A 1 151 PRO 151 151 151 PRO PRO A ? n 
A 1 152 ARG 152 152 152 ARG ARG A ? n 
A 1 153 LYS 153 153 153 LYS LYS A ? n 
A 1 154 THR 154 154 154 THR THR A ? n 
A 1 155 LYS 155 155 155 LYS LYS A ? n 
A 1 156 SER 156 156 156 SER SER A ? n 
A 1 157 ALA 157 157 157 ALA ALA A ? n 
A 1 158 PHE 158 158 158 PHE PHE A ? n 
A 1 159 LYS 159 159 159 LYS LYS A ? n 
A 1 160 GLY 160 160 160 GLY GLY A ? n 
A 1 161 ASP 161 161 161 ASP ASP A ? n 
A 1 162 SER 162 162 162 SER SER A ? n 
A 1 163 GLY 163 163 163 GLY GLY A ? n 
A 1 164 GLY 164 164 164 GLY GLY A ? n 
A 1 165 PRO 165 165 165 PRO PRO A ? n 
A 1 166 LEU 166 166 166 LEU LEU A ? n 
A 1 167 LEU 167 167 167 LEU LEU A ? n 
A 1 168 CYS 168 168 168 CYS CYS A ? n 
A 1 169 ALA 169 169 169 ALA ALA A ? n 
A 1 170 GLY 170 170 170 GLY GLY A ? n 
A 1 171 VAL 171 171 171 VAL VAL A ? n 
A 1 172 ALA 172 172 172 ALA ALA A ? n 
A 1 173 GLN 173 173 173 GLN GLN A ? n 
A 1 174 GLY 174 174 174 GLY GLY A ? n 
A 1 175 ILE 175 175 175 ILE ILE A ? n 
A 1 176 VAL 176 176 176 VAL VAL A ? n 
A 1 177 SER 177 177 177 SER SER A ? n 
A 1 178 TYR 178 178 178 TYR TYR A ? n 
A 1 179 GLY 179 179 179 GLY GLY A ? n 
A 1 180 GLN 180 180 180 GLN GLN A ? n 
A 1 181 ASN 181 181 181 ASN ASN A ? n 
A 1 182 ASP 182 182 182 ASP ASP A ? n 
A 1 183 ALA 183 183 183 ALA ALA A ? n 
A 1 184 LYS 184 184 184 LYS LYS A ? n 
A 1 185 PRO 185 185 185 PRO PRO A ? n 
A 1 186 PRO 186 186 186 PRO PRO A ? n 
A 1 187 ALA 187 187 187 ALA ALA A ? n 
A 1 188 VAL 188 188 188 VAL VAL A ? n 
A 1 189 PHE 189 189 189 PHE PHE A ? n 
A 1 190 THR 190 190 190 THR THR A ? n 
A 1 191 ARG 191 191 191 ARG ARG A ? n 
A 1 192 ILE 192 192 192 ILE ILE A ? n 
A 1 193 SER 193 193 193 SER SER A ? n 
A 1 194 HIS 194 194 194 HIS HIS A ? n 
A 1 195 TYR 195 195 195 TYR TYR A ? n 
A 1 196 ARG 196 196 196 ARG ARG A ? n 
A 1 197 PRO 197 197 197 PRO PRO A ? n 
A 1 198 TRP 198 198 198 TRP TRP A ? n 
A 1 199 ILE 199 199 199 ILE ILE A ? n 
A 1 200 ASN 200 200 200 ASN ASN A ? n 
A 1 201 LYS 201 201 201 LYS LYS A ? n 
A 1 202 VAL 202 202 202 VAL VAL A ? n 
A 1 203 LEU 203 203 203 LEU LEU A ? n 
A 1 204 LYS 204 204 204 LYS LYS A ? n 
A 1 205 GLN 205 205 205 GLN GLN A ? n 
A 1 206 ASN 206 206 206 ASN ASN A ? n 
# 
loop_
_atom_site.group_PDB 
_atom_site.id 
_atom_site.type_symbol 
_atom_site.label_atom_id 
_atom_site.label_alt_id 
_atom_site.label_comp_id 
_atom_site.label_asym_id 
_atom_site.label_entity_id 
_atom_site.label_seq_id 
_atom_site.pdbx_PDB_ins_code 
_atom_site.Cartn_x 
_atom_site.Cartn_y 
_atom_site.Cartn_z 
_atom_site.occupancy 
_atom_site.B_iso_or_equiv 
_atom_site.pdbx_formal_charge 
_atom_site.auth_seq_id 
_atom_site.auth_comp_id 
_atom_site.auth_asym_id 
_atom_site.auth_atom_id 
_atom_site.pdbx_PDB_model_num 
ATOM 1    N N   ? MET A 1   1 ?  -0.836   1.851   8.720 1.000 93.790 ? 1   MET A N   1 
ATOM 2    C CA  ? MET A 1   1 ?  -0.439   0.627   8.030 1.000 93.790 ? 1   MET A CA  1 
ATOM 3    C C   ? MET A 1   1 ?  -1.329  -0.541   8.440 1.000 93.790 ? 1   MET A C   1 
ATOM 4    C CB  ? MET A 1   1 ?   1.026   0.296   8.320 1.000 93.790 ? 1   MET A CB  1 
ATOM 5    O O   ? MET A 1   1 ?  -1.643  -0.704   9.620 1.000 93.790 ? 1   MET A O   1 
ATOM 6    C CG  ? MET A 1   1 ?   2.012   1.089   7.477 1.000 93.790 ? 1   MET A CG  1 
ATOM 7    S SD  ? MET A 1   1 ?   1.825   0.760   5.681 1.000 93.790 ? 1   MET A SD  1 
ATOM 8    C CE  ? MET A 1   1 ?   2.167  -1.022   5.645 1.000 93.790 ? 1   MET A CE  1 
ATOM 9    N N   ? ALA A 1   2 ?  -1.802  -1.299   7.556 1.000 96.760 ? 2   ALA A N   1 
ATOM 10   C CA  ? ALA A 1   2 ?  -2.624  -2.485   7.783 1.000 96.760 ? 2   ALA A CA  1 
ATOM 11   C C   ? ALA A 1   2 ?  -1.841  -3.760   7.482 1.000 96.760 ? 2   ALA A C   1 
ATOM 12   C CB  ? ALA A 1   2 ?  -3.889  -2.427   6.930 1.000 96.760 ? 2   ALA A CB  1 
ATOM 13   O O   ? ALA A 1   2 ?  -1.259  -3.899   6.403 1.000 96.760 ? 2   ALA A O   1 
ATOM 14   N N   ? HIS A 1   3 ?  -1.739  -4.613   8.445 1.000 96.560 ? 3   HIS A N   1 
ATOM 15   C CA  ? HIS A 1   3 ?  -1.206  -5.952   8.223 1.000 96.560 ? 3   HIS A CA  1 
ATOM 16   C C   ? HIS A 1   3 ?  -2.311  -6.928   7.833 1.000 96.560 ? 3   HIS A C   1 
ATOM 17   C CB  ? HIS A 1   3 ?  -0.479  -6.454   9.472 1.000 96.560 ? 3   HIS A CB  1 
ATOM 18   O O   ? HIS A 1   3 ?  -3.253  -7.143   8.598 1.000 96.560 ? 3   HIS A O   1 
ATOM 19   C CG  ? HIS A 1   3 ?   0.125  -7.813   9.310 1.000 96.560 ? 3   HIS A CG  1 
ATOM 20   C CD2 ? HIS A 1   3 ?   1.282  -8.208   8.729 1.000 96.560 ? 3   HIS A CD2 1 
ATOM 21   N ND1 ? HIS A 1   3 ?  -0.484  -8.958   9.776 1.000 96.560 ? 3   HIS A ND1 1 
ATOM 22   C CE1 ? HIS A 1   3 ?   0.276 -10.002   9.489 1.000 96.560 ? 3   HIS A CE1 1 
ATOM 23   N NE2 ? HIS A 1   3 ?   1.354  -9.573   8.854 1.000 96.560 ? 3   HIS A NE2 1 
ATOM 24   N N   ? LEU A 1   4 ?  -2.174  -7.468   6.628 1.000 96.230 ? 4   LEU A N   1 
ATOM 25   C CA  ? LEU A 1   4 ?  -3.182  -8.396   6.126 1.000 96.230 ? 4   LEU A CA  1 
ATOM 26   C C   ? LEU A 1   4 ?  -2.711  -9.840   6.270 1.000 96.230 ? 4   LEU A C   1 
ATOM 27   C CB  ? LEU A 1   4 ?  -3.504  -8.097   4.659 1.000 96.230 ? 4   LEU A CB  1 
ATOM 28   O O   ? LEU A 1   4 ?  -1.638 -10.199   5.780 1.000 96.230 ? 4   LEU A O   1 
ATOM 29   C CG  ? LEU A 1   4 ?  -4.432  -6.909   4.398 1.000 96.230 ? 4   LEU A CG  1 
ATOM 30   C CD1 ? LEU A 1   4 ?  -3.832  -5.631   4.974 1.000 96.230 ? 4   LEU A CD1 1 
ATOM 31   C CD2 ? LEU A 1   4 ?  -4.697  -6.756   2.904 1.000 96.230 ? 4   LEU A CD2 1 
ATOM 32   N N   ? GLU A 1   5 ?  -3.480 -10.585   6.931 1.000 95.000 ? 5   GLU A N   1 
ATOM 33   C CA  ? GLU A 1   5 ?  -3.273 -12.029   7.006 1.000 95.000 ? 5   GLU A CA  1 
ATOM 34   C C   ? GLU A 1   5 ?  -4.253 -12.774   6.105 1.000 95.000 ? 5   GLU A C   1 
ATOM 35   C CB  ? GLU A 1   5 ?  -3.411 -12.517   8.451 1.000 95.000 ? 5   GLU A CB  1 
ATOM 36   O O   ? GLU A 1   5 ?  -5.466 -12.718   6.317 1.000 95.000 ? 5   GLU A O   1 
ATOM 37   C CG  ? GLU A 1   5 ?  -2.333 -11.988   9.384 1.000 95.000 ? 5   GLU A CG  1 
ATOM 38   C CD  ? GLU A 1   5 ?  -2.498 -12.460  10.820 1.000 95.000 ? 5   GLU A CD  1 
ATOM 39   O OE1 ? GLU A 1   5 ?  -1.492 -12.871  11.443 1.000 95.000 ? 5   GLU A OE1 1 
ATOM 40   O OE2 ? GLU A 1   5 ?  -3.641 -12.419  11.326 1.000 95.000 ? 5   GLU A OE2 1 
ATOM 41   N N   ? ILE A 1   6 ?  -3.728 -13.411   4.995 1.000 93.220 ? 6   ILE A N   1 
ATOM 42   C CA  ? ILE A 1   6 ?  -4.527 -14.082   3.975 1.000 93.220 ? 6   ILE A CA  1 
ATOM 43   C C   ? ILE A 1   6 ?  -4.435 -15.595   4.160 1.000 93.220 ? 6   ILE A C   1 
ATOM 44   C CB  ? ILE A 1   6 ?  -4.073 -13.687   2.552 1.000 93.220 ? 6   ILE A CB  1 
ATOM 45   O O   ? ILE A 1   6 ?  -3.378 -16.190   3.939 1.000 93.220 ? 6   ILE A O   1 
ATOM 46   C CG1 ? ILE A 1   6 ?  -4.037 -12.161   2.406 1.000 93.220 ? 6   ILE A CG1 1 
ATOM 47   C CG2 ? ILE A 1   6 ?  -4.990 -14.316   1.498 1.000 93.220 ? 6   ILE A CG2 1 
ATOM 48   C CD1 ? ILE A 1   6 ?  -3.311 -11.675   1.160 1.000 93.220 ? 6   ILE A CD1 1 
ATOM 49   N N   ? ARG A 1   7 ?  -5.354 -16.225   4.817 1.000 79.380 ? 7   ARG A N   1 
ATOM 50   C CA  ? ARG A 1   7 ?  -5.484 -17.626   5.207 1.000 79.380 ? 7   ARG A CA  1 
ATOM 51   C C   ? ARG A 1   7 ?  -4.123 -18.231   5.537 1.000 79.380 ? 7   ARG A C   1 
ATOM 52   C CB  ? ARG A 1   7 ?  -6.161 -18.432   4.096 1.000 79.380 ? 7   ARG A CB  1 
ATOM 53   O O   ? ARG A 1   7 ?  -3.682 -19.175   4.879 1.000 79.380 ? 7   ARG A O   1 
ATOM 54   C CG  ? ARG A 1   7 ?  -7.677 -18.317   4.088 1.000 79.380 ? 7   ARG A CG  1 
ATOM 55   C CD  ? ARG A 1   7 ?  -8.317 -19.368   3.191 1.000 79.380 ? 7   ARG A CD  1 
ATOM 56   N NE  ? ARG A 1   7 ?  -9.749 -19.494   3.447 1.000 79.380 ? 7   ARG A NE  1 
ATOM 57   N NH1 ? ARG A 1   7 ? -10.070 -21.237   1.964 1.000 79.380 ? 7   ARG A NH1 1 
ATOM 58   N NH2 ? ARG A 1   7 ? -11.837 -20.407   3.165 1.000 79.380 ? 7   ARG A NH2 1 
ATOM 59   C CZ  ? ARG A 1   7 ? -10.549 -20.379   2.858 1.000 79.380 ? 7   ARG A CZ  1 
ATOM 60   N N   ? HIS A 1   8 ?  -3.535 -18.172   6.656 1.000 66.540 ? 8   HIS A N   1 
ATOM 61   C CA  ? HIS A 1   8 ?  -2.348 -18.626   7.371 1.000 66.540 ? 8   HIS A CA  1 
ATOM 62   C C   ? HIS A 1   8 ?  -1.185 -18.864   6.413 1.000 66.540 ? 8   HIS A C   1 
ATOM 63   C CB  ? HIS A 1   8 ?  -2.651 -19.904   8.156 1.000 66.540 ? 8   HIS A CB  1 
ATOM 64   O O   ? HIS A 1   8 ?  -0.152 -19.410   6.807 1.000 66.540 ? 8   HIS A O   1 
ATOM 65   C CG  ? HIS A 1   8 ?  -3.729 -19.737   9.180 1.000 66.540 ? 8   HIS A CG  1 
ATOM 66   C CD2 ? HIS A 1   8 ?  -4.936 -20.337   9.305 1.000 66.540 ? 8   HIS A CD2 1 
ATOM 67   N ND1 ? HIS A 1   8 ?  -3.622 -18.859  10.236 1.000 66.540 ? 8   HIS A ND1 1 
ATOM 68   C CE1 ? HIS A 1   8 ?  -4.720 -18.926  10.970 1.000 66.540 ? 8   HIS A CE1 1 
ATOM 69   N NE2 ? HIS A 1   8 ?  -5.533 -19.816  10.426 1.000 66.540 ? 8   HIS A NE2 1 
ATOM 70   N N   ? LEU A 1   9 ?  -1.263 -18.380   5.015 1.000 70.470 ? 9   LEU A N   1 
ATOM 71   C CA  ? LEU A 1   9 ?  -0.291 -18.791   4.008 1.000 70.470 ? 9   LEU A CA  1 
ATOM 72   C C   ? LEU A 1   9 ?   0.494 -17.591   3.488 1.000 70.470 ? 9   LEU A C   1 
ATOM 73   C CB  ? LEU A 1   9 ?  -0.990 -19.501   2.846 1.000 70.470 ? 9   LEU A CB  1 
ATOM 74   O O   ? LEU A 1   9 ?   1.651 -17.728   3.084 1.000 70.470 ? 9   LEU A O   1 
ATOM 75   C CG  ? LEU A 1   9 ?  -1.585 -20.877   3.151 1.000 70.470 ? 9   LEU A CG  1 
ATOM 76   C CD1 ? LEU A 1   9 ?  -2.485 -21.331   2.007 1.000 70.470 ? 9   LEU A CD1 1 
ATOM 77   C CD2 ? LEU A 1   9 ?  -0.477 -21.895   3.403 1.000 70.470 ? 9   LEU A CD2 1 
ATOM 78   N N   ? ALA A 1  10 ?  -0.146 -16.374   3.641 1.000 84.520 ? 10  ALA A N   1 
ATOM 79   C CA  ? ALA A 1  10 ?   0.559 -15.213   3.103 1.000 84.520 ? 10  ALA A CA  1 
ATOM 80   C C   ? ALA A 1  10 ?   0.156 -13.938   3.838 1.000 84.520 ? 10  ALA A C   1 
ATOM 81   C CB  ? ALA A 1  10 ?   0.286 -15.071   1.608 1.000 84.520 ? 10  ALA A CB  1 
ATOM 82   O O   ? ALA A 1  10 ?  -0.832 -13.925   4.576 1.000 84.520 ? 10  ALA A O   1 
ATOM 83   N N   ? SER A 1  11 ?   1.060 -12.964   3.849 1.000 91.660 ? 11  SER A N   1 
ATOM 84   C CA  ? SER A 1  11 ?   0.806 -11.646   4.421 1.000 91.660 ? 11  SER A CA  1 
ATOM 85   C C   ? SER A 1  11 ?   1.046 -10.543   3.395 1.000 91.660 ? 11  SER A C   1 
ATOM 86   C CB  ? SER A 1  11 ?   1.689 -11.413   5.647 1.000 91.660 ? 11  SER A CB  1 
ATOM 87   O O   ? SER A 1  11 ?   1.900 -10.680   2.517 1.000 91.660 ? 11  SER A O   1 
ATOM 88   O OG  ? SER A 1  11 ?   3.059 -11.393   5.284 1.000 91.660 ? 11  SER A OG  1 
ATOM 89   N N   ? CYS A 1  12 ?   0.218  -9.546   3.434 1.000 95.320 ? 12  CYS A N   1 
ATOM 90   C CA  ? CYS A 1  12 ?   0.338  -8.312   2.666 1.000 95.320 ? 12  CYS A CA  1 
ATOM 91   C C   ? CYS A 1  12 ?   0.129  -7.093   3.557 1.000 95.320 ? 12  CYS A C   1 
ATOM 92   C CB  ? CYS A 1  12 ?  -0.670  -8.294   1.518 1.000 95.320 ? 12  CYS A CB  1 
ATOM 93   O O   ? CYS A 1  12 ?  -0.246  -7.228   4.723 1.000 95.320 ? 12  CYS A O   1 
ATOM 94   S SG  ? CYS A 1  12 ?  -0.236  -9.392   0.151 1.000 95.320 ? 12  CYS A SG  1 
ATOM 95   N N   ? GLY A 1  13 ?   0.474  -6.042   2.961 1.000 96.050 ? 13  GLY A N   1 
ATOM 96   C CA  ? GLY A 1  13 ?   0.172  -4.784   3.625 1.000 96.050 ? 13  GLY A CA  1 
ATOM 97   C C   ? GLY A 1  13 ?  -1.049  -4.086   3.055 1.000 96.050 ? 13  GLY A C   1 
ATOM 98   O O   ? GLY A 1  13 ?  -1.666  -4.578   2.108 1.000 96.050 ? 13  GLY A O   1 
ATOM 99   N N   ? GLY A 1  14 ?  -1.462  -2.982   3.607 1.000 97.520 ? 14  GLY A N   1 
ATOM 100  C CA  ? GLY A 1  14 ?  -2.525  -2.072   3.212 1.000 97.520 ? 14  GLY A CA  1 
ATOM 101  C C   ? GLY A 1  14 ?  -2.588  -0.821   4.067 1.000 97.520 ? 14  GLY A C   1 
ATOM 102  O O   ? GLY A 1  14 ?  -1.794  -0.656   4.996 1.000 97.520 ? 14  GLY A O   1 
ATOM 103  N N   ? PHE A 1  15 ?  -3.470   0.044   3.639 1.000 98.250 ? 15  PHE A N   1 
ATOM 104  C CA  ? PHE A 1  15 ?  -3.646   1.250   4.441 1.000 98.250 ? 15  PHE A CA  1 
ATOM 105  C C   ? PHE A 1  15 ?  -5.084   1.748   4.359 1.000 98.250 ? 15  PHE A C   1 
ATOM 106  C CB  ? PHE A 1  15 ?  -2.683   2.348   3.981 1.000 98.250 ? 15  PHE A CB  1 
ATOM 107  O O   ? PHE A 1  15 ?  -5.778   1.500   3.370 1.000 98.250 ? 15  PHE A O   1 
ATOM 108  C CG  ? PHE A 1  15 ?  -2.783   2.669   2.514 1.000 98.250 ? 15  PHE A CG  1 
ATOM 109  C CD1 ? PHE A 1  15 ?  -2.088   1.918   1.575 1.000 98.250 ? 15  PHE A CD1 1 
ATOM 110  C CD2 ? PHE A 1  15 ?  -3.574   3.723   2.074 1.000 98.250 ? 15  PHE A CD2 1 
ATOM 111  C CE1 ? PHE A 1  15 ?  -2.179   2.213   0.216 1.000 98.250 ? 15  PHE A CE1 1 
ATOM 112  C CE2 ? PHE A 1  15 ?  -3.670   4.023   0.719 1.000 98.250 ? 15  PHE A CE2 1 
ATOM 113  C CZ  ? PHE A 1  15 ?  -2.971   3.268  -0.209 1.000 98.250 ? 15  PHE A CZ  1 
ATOM 114  N N   ? LEU A 1  16 ?  -5.501   2.363   5.472 1.000 98.250 ? 16  LEU A N   1 
ATOM 115  C CA  ? LEU A 1  16 ?  -6.870   2.840   5.628 1.000 98.250 ? 16  LEU A CA  1 
ATOM 116  C C   ? LEU A 1  16 ?  -7.092   4.124   4.836 1.000 98.250 ? 16  LEU A C   1 
ATOM 117  C CB  ? LEU A 1  16 ?  -7.190   3.078   7.106 1.000 98.250 ? 16  LEU A CB  1 
ATOM 118  O O   ? LEU A 1  16 ?  -6.327   5.082   4.970 1.000 98.250 ? 16  LEU A O   1 
ATOM 119  C CG  ? LEU A 1  16 ?  -8.668   3.247   7.462 1.000 98.250 ? 16  LEU A CG  1 
ATOM 120  C CD1 ? LEU A 1  16 ?  -9.414   1.931   7.269 1.000 98.250 ? 16  LEU A CD1 1 
ATOM 121  C CD2 ? LEU A 1  16 ?  -8.820   3.749   8.894 1.000 98.250 ? 16  LEU A CD2 1 
ATOM 122  N N   ? ILE A 1  17 ?  -8.160   4.152   3.995 1.000 97.760 ? 17  ILE A N   1 
ATOM 123  C CA  ? ILE A 1  17 ?  -8.505   5.356   3.248 1.000 97.760 ? 17  ILE A CA  1 
ATOM 124  C C   ? ILE A 1  17 ?  -9.863   5.880   3.712 1.000 97.760 ? 17  ILE A C   1 
ATOM 125  C CB  ? ILE A 1  17 ?  -8.525   5.091   1.726 1.000 97.760 ? 17  ILE A CB  1 
ATOM 126  O O   ? ILE A 1  17 ? -10.205   7.039   3.465 1.000 97.760 ? 17  ILE A O   1 
ATOM 127  C CG1 ? ILE A 1  17 ?  -9.555   4.009   1.386 1.000 97.760 ? 17  ILE A CG1 1 
ATOM 128  C CG2 ? ILE A 1  17 ?  -7.131   4.697   1.229 1.000 97.760 ? 17  ILE A CG2 1 
ATOM 129  C CD1 ? ILE A 1  17 ?  -9.876   3.904  -0.099 1.000 97.760 ? 17  ILE A CD1 1 
ATOM 130  N N   ? ARG A 1  18 ? -10.651   5.031   4.471 1.000 97.200 ? 18  ARG A N   1 
ATOM 131  C CA  ? ARG A 1  18 ? -11.860   5.246   5.260 1.000 97.200 ? 18  ARG A CA  1 
ATOM 132  C C   ? ARG A 1  18 ? -11.882   4.341   6.487 1.000 97.200 ? 18  ARG A C   1 
ATOM 133  C CB  ? ARG A 1  18 ? -13.108   5.005   4.408 1.000 97.200 ? 18  ARG A CB  1 
ATOM 134  O O   ? ARG A 1  18 ? -11.137   3.362   6.556 1.000 97.200 ? 18  ARG A O   1 
ATOM 135  C CG  ? ARG A 1  18 ? -13.318   6.040   3.315 1.000 97.200 ? 18  ARG A CG  1 
ATOM 136  C CD  ? ARG A 1  18 ? -14.642   5.837   2.591 1.000 97.200 ? 18  ARG A CD  1 
ATOM 137  N NE  ? ARG A 1  18 ? -14.843   6.834   1.544 1.000 97.200 ? 18  ARG A NE  1 
ATOM 138  N NH1 ? ARG A 1  18 ? -16.955   6.101   0.964 1.000 97.200 ? 18  ARG A NH1 1 
ATOM 139  N NH2 ? ARG A 1  18 ? -16.015   7.882  -0.130 1.000 97.200 ? 18  ARG A NH2 1 
ATOM 140  C CZ  ? ARG A 1  18 ? -15.937   6.937   0.795 1.000 97.200 ? 18  ARG A CZ  1 
ATOM 141  N N   ? ARG A 1  19 ? -12.728   4.643   7.455 1.000 97.710 ? 19  ARG A N   1 
ATOM 142  C CA  ? ARG A 1  19 ? -12.758   3.879   8.698 1.000 97.710 ? 19  ARG A CA  1 
ATOM 143  C C   ? ARG A 1  19 ? -13.162   2.431   8.441 1.000 97.710 ? 19  ARG A C   1 
ATOM 144  C CB  ? ARG A 1  19 ? -13.717   4.521   9.702 1.000 97.710 ? 19  ARG A CB  1 
ATOM 145  O O   ? ARG A 1  19 ? -12.889   1.550   9.259 1.000 97.710 ? 19  ARG A O   1 
ATOM 146  C CG  ? ARG A 1  19 ? -13.237   5.857  10.246 1.000 97.710 ? 19  ARG A CG  1 
ATOM 147  C CD  ? ARG A 1  19 ? -14.255   6.481  11.190 1.000 97.710 ? 19  ARG A CD  1 
ATOM 148  N NE  ? ARG A 1  19 ? -14.313   5.772  12.465 1.000 97.710 ? 19  ARG A NE  1 
ATOM 149  N NH1 ? ARG A 1  19 ? -15.927   7.141  13.389 1.000 97.710 ? 19  ARG A NH1 1 
ATOM 150  N NH2 ? ARG A 1  19 ? -15.078   5.387  14.596 1.000 97.710 ? 19  ARG A NH2 1 
ATOM 151  C CZ  ? ARG A 1  19 ? -15.106   6.102  13.481 1.000 97.710 ? 19  ARG A CZ  1 
ATOM 152  N N   ? ASN A 1  20 ? -13.679   2.205   7.193 1.000 98.020 ? 20  ASN A N   1 
ATOM 153  C CA  ? ASN A 1  20 ? -14.134   0.846   6.920 1.000 98.020 ? 20  ASN A CA  1 
ATOM 154  C C   ? ASN A 1  20 ? -13.605   0.335   5.583 1.000 98.020 ? 20  ASN A C   1 
ATOM 155  C CB  ? ASN A 1  20 ? -15.662   0.775   6.949 1.000 98.020 ? 20  ASN A CB  1 
ATOM 156  O O   ? ASN A 1  20 ? -14.141  -0.623   5.024 1.000 98.020 ? 20  ASN A O   1 
ATOM 157  C CG  ? ASN A 1  20 ? -16.307   1.678   5.916 1.000 98.020 ? 20  ASN A CG  1 
ATOM 158  N ND2 ? ASN A 1  20 ? -17.557   1.389   5.574 1.000 98.020 ? 20  ASN A ND2 1 
ATOM 159  O OD1 ? ASN A 1  20 ? -15.687   2.627   5.429 1.000 98.020 ? 20  ASN A OD1 1 
ATOM 160  N N   ? PHE A 1  21 ? -12.599   1.075   5.033 1.000 98.520 ? 21  PHE A N   1 
ATOM 161  C CA  ? PHE A 1  21 ? -12.024   0.652   3.761 1.000 98.520 ? 21  PHE A CA  1 
ATOM 162  C C   ? PHE A 1  21 ? -10.502   0.678   3.820 1.000 98.520 ? 21  PHE A C   1 
ATOM 163  C CB  ? PHE A 1  21 ? -12.521   1.547   2.622 1.000 98.520 ? 21  PHE A CB  1 
ATOM 164  O O   ? PHE A 1  21 ?  -9.909   1.665   4.260 1.000 98.520 ? 21  PHE A O   1 
ATOM 165  C CG  ? PHE A 1  21 ? -13.722   1.000   1.900 1.000 98.520 ? 21  PHE A CG  1 
ATOM 166  C CD1 ? PHE A 1  21 ? -13.570   0.232   0.752 1.000 98.520 ? 21  PHE A CD1 1 
ATOM 167  C CD2 ? PHE A 1  21 ? -15.005   1.254   2.369 1.000 98.520 ? 21  PHE A CD2 1 
ATOM 168  C CE1 ? PHE A 1  21 ? -14.680  -0.276   0.081 1.000 98.520 ? 21  PHE A CE1 1 
ATOM 169  C CE2 ? PHE A 1  21 ? -16.119   0.750   1.704 1.000 98.520 ? 21  PHE A CE2 1 
ATOM 170  C CZ  ? PHE A 1  21 ? -15.955  -0.014   0.560 1.000 98.520 ? 21  PHE A CZ  1 
ATOM 171  N N   ? VAL A 1  22 ?  -9.921  -0.432   3.343 1.000 98.610 ? 22  VAL A N   1 
ATOM 172  C CA  ? VAL A 1  22 ?  -8.476  -0.593   3.220 1.000 98.610 ? 22  VAL A CA  1 
ATOM 173  C C   ? VAL A 1  22 ?  -8.090  -0.696   1.747 1.000 98.610 ? 22  VAL A C   1 
ATOM 174  C CB  ? VAL A 1  22 ?  -7.975  -1.836   3.990 1.000 98.610 ? 22  VAL A CB  1 
ATOM 175  O O   ? VAL A 1  22 ?  -8.728  -1.422   0.981 1.000 98.610 ? 22  VAL A O   1 
ATOM 176  C CG1 ? VAL A 1  22 ?  -6.496  -2.089   3.705 1.000 98.610 ? 22  VAL A CG1 1 
ATOM 177  C CG2 ? VAL A 1  22 ?  -8.212  -1.665   5.490 1.000 98.610 ? 22  VAL A CG2 1 
ATOM 178  N N   ? LEU A 1  23 ?  -7.131   0.096   1.385 1.000 98.510 ? 23  LEU A N   1 
ATOM 179  C CA  ? LEU A 1  23 ?  -6.546  -0.003   0.052 1.000 98.510 ? 23  LEU A CA  1 
ATOM 180  C C   ? LEU A 1  23 ?  -5.335  -0.930   0.058 1.000 98.510 ? 23  LEU A C   1 
ATOM 181  C CB  ? LEU A 1  23 ?  -6.141   1.382  -0.459 1.000 98.510 ? 23  LEU A CB  1 
ATOM 182  O O   ? LEU A 1  23 ?  -4.468  -0.820   0.928 1.000 98.510 ? 23  LEU A O   1 
ATOM 183  C CG  ? LEU A 1  23 ?  -5.886   1.502  -1.963 1.000 98.510 ? 23  LEU A CG  1 
ATOM 184  C CD1 ? LEU A 1  23 ?  -7.163   1.205  -2.742 1.000 98.510 ? 23  LEU A CD1 1 
ATOM 185  C CD2 ? LEU A 1  23 ?  -5.354   2.888  -2.307 1.000 98.510 ? 23  LEU A CD2 1 
ATOM 186  N N   ? THR A 1  24 ?  -5.244  -1.865  -0.936 1.000 98.400 ? 24  THR A N   1 
ATOM 187  C CA  ? THR A 1  24 ?  -4.158  -2.836  -1.017 1.000 98.400 ? 24  THR A CA  1 
ATOM 188  C C   ? THR A 1  24 ?  -3.956  -3.302  -2.456 1.000 98.400 ? 24  THR A C   1 
ATOM 189  C CB  ? THR A 1  24 ?  -4.428  -4.052  -0.113 1.000 98.400 ? 24  THR A CB  1 
ATOM 190  O O   ? THR A 1  24 ?  -4.587  -2.781  -3.378 1.000 98.400 ? 24  THR A O   1 
ATOM 191  C CG2 ? THR A 1  24 ?  -5.568  -4.904  -0.663 1.000 98.400 ? 24  THR A CG2 1 
ATOM 192  O OG1 ? THR A 1  24 ?  -3.243  -4.854  -0.034 1.000 98.400 ? 24  THR A OG1 1 
ATOM 193  N N   ? ALA A 1  25 ?  -3.026  -4.210  -2.663 1.000 98.090 ? 25  ALA A N   1 
ATOM 194  C CA  ? ALA A 1  25 ?  -2.774  -4.747  -3.997 1.000 98.090 ? 25  ALA A CA  1 
ATOM 195  C C   ? ALA A 1  25 ?  -3.757  -5.864  -4.334 1.000 98.090 ? 25  ALA A C   1 
ATOM 196  C CB  ? ALA A 1  25 ?  -1.338  -5.256  -4.103 1.000 98.090 ? 25  ALA A CB  1 
ATOM 197  O O   ? ALA A 1  25 ?  -4.100  -6.678  -3.474 1.000 98.090 ? 25  ALA A O   1 
ATOM 198  N N   ? ALA A 1  26 ?  -4.157  -5.900  -5.603 1.000 97.750 ? 26  ALA A N   1 
ATOM 199  C CA  ? ALA A 1  26 ?  -5.110  -6.912  -6.054 1.000 97.750 ? 26  ALA A CA  1 
ATOM 200  C C   ? ALA A 1  26 ?  -4.504  -8.310  -5.975 1.000 97.750 ? 26  ALA A C   1 
ATOM 201  C CB  ? ALA A 1  26 ?  -5.567  -6.614  -7.480 1.000 97.750 ? 26  ALA A CB  1 
ATOM 202  O O   ? ALA A 1  26 ?  -5.220  -9.293  -5.771 1.000 97.750 ? 26  ALA A O   1 
ATOM 203  N N   ? HIS A 1  27 ?  -3.208  -8.428  -6.163 1.000 96.090 ? 27  HIS A N   1 
ATOM 204  C CA  ? HIS A 1  27 ?  -2.557  -9.732  -6.133 1.000 96.090 ? 27  HIS A CA  1 
ATOM 205  C C   ? HIS A 1  27 ?  -2.511 -10.293  -4.716 1.000 96.090 ? 27  HIS A C   1 
ATOM 206  C CB  ? HIS A 1  27 ?  -1.142  -9.638  -6.707 1.000 96.090 ? 27  HIS A CB  1 
ATOM 207  O O   ? HIS A 1  27 ?  -2.142 -11.452  -4.514 1.000 96.090 ? 27  HIS A O   1 
ATOM 208  C CG  ? HIS A 1  27 ?  -0.155  -9.019  -5.770 1.000 96.090 ? 27  HIS A CG  1 
ATOM 209  C CD2 ? HIS A 1  27 ?   0.573  -9.557  -4.762 1.000 96.090 ? 27  HIS A CD2 1 
ATOM 210  N ND1 ? HIS A 1  27 ?   0.175  -7.681  -5.812 1.000 96.090 ? 27  HIS A ND1 1 
ATOM 211  C CE1 ? HIS A 1  27 ?   1.065  -7.423  -4.869 1.000 96.090 ? 27  HIS A CE1 1 
ATOM 212  N NE2 ? HIS A 1  27 ?   1.324  -8.544  -4.218 1.000 96.090 ? 27  HIS A NE2 1 
ATOM 213  N N   ? CYS A 1  28 ?  -3.004  -9.528  -3.731 1.000 95.820 ? 28  CYS A N   1 
ATOM 214  C CA  ? CYS A 1  28 ?  -3.063  -9.962  -2.340 1.000 95.820 ? 28  CYS A CA  1 
ATOM 215  C C   ? CYS A 1  28 ?  -4.391 -10.645  -2.037 1.000 95.820 ? 28  CYS A C   1 
ATOM 216  C CB  ? CYS A 1  28 ?  -2.863  -8.775  -1.399 1.000 95.820 ? 28  CYS A CB  1 
ATOM 217  O O   ? CYS A 1  28 ?  -4.678 -10.971  -0.884 1.000 95.820 ? 28  CYS A O   1 
ATOM 218  S SG  ? CYS A 1  28 ?  -1.174  -8.135  -1.383 1.000 95.820 ? 28  CYS A SG  1 
ATOM 219  N N   ? ALA A 1  29 ?  -5.227 -10.880  -3.044 1.000 94.650 ? 29  ALA A N   1 
ATOM 220  C CA  ? ALA A 1  29 ?  -6.561 -11.449  -2.867 1.000 94.650 ? 29  ALA A CA  1 
ATOM 221  C C   ? ALA A 1  29 ?  -6.483 -12.856  -2.281 1.000 94.650 ? 29  ALA A C   1 
ATOM 222  C CB  ? ALA A 1  29 ?  -7.311 -11.471  -4.197 1.000 94.650 ? 29  ALA A CB  1 
ATOM 223  O O   ? ALA A 1  29 ?  -5.534 -13.596  -2.549 1.000 94.650 ? 29  ALA A O   1 
ATOM 224  N N   ? GLY A 1  30 ?  -7.472 -13.199  -1.414 1.000 93.690 ? 30  GLY A N   1 
ATOM 225  C CA  ? GLY A 1  30 ?  -7.603 -14.503  -0.783 1.000 93.690 ? 30  GLY A CA  1 
ATOM 226  C C   ? GLY A 1  30 ?  -8.993 -14.765  -0.236 1.000 93.690 ? 30  GLY A C   1 
ATOM 227  O O   ? GLY A 1  30 ?  -9.863 -13.892  -0.292 1.000 93.690 ? 30  GLY A O   1 
ATOM 228  N N   ? ARG A 1  31 ?  -9.257 -16.063   0.232 1.000 91.300 ? 31  ARG A N   1 
ATOM 229  C CA  ? ARG A 1  31 ? -10.565 -16.517   0.691 1.000 91.300 ? 31  ARG A CA  1 
ATOM 230  C C   ? ARG A 1  31 ? -10.951 -15.841   2.002 1.000 91.300 ? 31  ARG A C   1 
ATOM 231  C CB  ? ARG A 1  31 ? -10.577 -18.038   0.863 1.000 91.300 ? 31  ARG A CB  1 
ATOM 232  O O   ? ARG A 1  31 ? -12.104 -15.447   2.188 1.000 91.300 ? 31  ARG A O   1 
ATOM 233  C CG  ? ARG A 1  31 ? -11.957 -18.618   1.126 1.000 91.300 ? 31  ARG A CG  1 
ATOM 234  C CD  ? ARG A 1  31 ? -11.919 -20.135   1.245 1.000 91.300 ? 31  ARG A CD  1 
ATOM 235  N NE  ? ARG A 1  31 ? -13.216 -20.678   1.637 1.000 91.300 ? 31  ARG A NE  1 
ATOM 236  N NH1 ? ARG A 1  31 ? -12.566 -22.890   1.491 1.000 91.300 ? 31  ARG A NH1 1 
ATOM 237  N NH2 ? ARG A 1  31 ? -14.708 -22.359   2.110 1.000 91.300 ? 31  ARG A NH2 1 
ATOM 238  C CZ  ? ARG A 1  31 ? -13.494 -21.974   1.745 1.000 91.300 ? 31  ARG A CZ  1 
ATOM 239  N N   ? PHE A 1  32 ? -10.013 -15.684   2.970 1.000 93.940 ? 32  PHE A N   1 
ATOM 240  C CA  ? PHE A 1  32 ? -10.200 -15.034   4.261 1.000 93.940 ? 32  PHE A CA  1 
ATOM 241  C C   ? PHE A 1  32 ?  -9.055 -14.072   4.555 1.000 93.940 ? 32  PHE A C   1 
ATOM 242  C CB  ? PHE A 1  32 ? -10.309 -16.077   5.378 1.000 93.940 ? 32  PHE A CB  1 
ATOM 243  O O   ? PHE A 1  32 ?  -7.885 -14.452   4.487 1.000 93.940 ? 32  PHE A O   1 
ATOM 244  C CG  ? PHE A 1  32 ? -10.524 -15.483   6.744 1.000 93.940 ? 32  PHE A CG  1 
ATOM 245  C CD1 ? PHE A 1  32 ?  -9.448 -15.247   7.592 1.000 93.940 ? 32  PHE A CD1 1 
ATOM 246  C CD2 ? PHE A 1  32 ? -11.802 -15.159   7.181 1.000 93.940 ? 32  PHE A CD2 1 
ATOM 247  C CE1 ? PHE A 1  32 ?  -9.644 -14.698   8.857 1.000 93.940 ? 32  PHE A CE1 1 
ATOM 248  C CE2 ? PHE A 1  32 ? -12.006 -14.610   8.443 1.000 93.940 ? 32  PHE A CE2 1 
ATOM 249  C CZ  ? PHE A 1  32 ? -10.925 -14.381   9.280 1.000 93.940 ? 32  PHE A CZ  1 
ATOM 250  N N   ? ILE A 1  33 ?  -9.471 -12.775   4.855 1.000 96.850 ? 33  ILE A N   1 
ATOM 251  C CA  ? ILE A 1  33 ?  -8.460 -11.766   5.152 1.000 96.850 ? 33  ILE A CA  1 
ATOM 252  C C   ? ILE A 1  33 ?  -8.790 -11.080   6.475 1.000 96.850 ? 33  ILE A C   1 
ATOM 253  C CB  ? ILE A 1  33 ?  -8.354 -10.722   4.018 1.000 96.850 ? 33  ILE A CB  1 
ATOM 254  O O   ? ILE A 1  33 ?  -9.906 -10.589   6.666 1.000 96.850 ? 33  ILE A O   1 
ATOM 255  C CG1 ? ILE A 1  33 ?  -8.030 -11.410   2.687 1.000 96.850 ? 33  ILE A CG1 1 
ATOM 256  C CG2 ? ILE A 1  33 ?  -7.301  -9.663   4.357 1.000 96.850 ? 33  ILE A CG2 1 
ATOM 257  C CD1 ? ILE A 1  33 ?  -8.012 -10.468   1.491 1.000 96.850 ? 33  ILE A CD1 1 
ATOM 258  N N   ? MET A 1  34 ?  -7.774 -11.173   7.415 1.000 96.990 ? 34  MET A N   1 
ATOM 259  C CA  ? MET A 1  34 ?  -7.833 -10.403   8.654 1.000 96.990 ? 34  MET A CA  1 
ATOM 260  C C   ? MET A 1  34 ?  -6.914  -9.187   8.583 1.000 96.990 ? 34  MET A C   1 
ATOM 261  C CB  ? MET A 1  34 ?  -7.453 -11.277   9.850 1.000 96.990 ? 34  MET A CB  1 
ATOM 262  O O   ? MET A 1  34 ?  -5.758  -9.301   8.172 1.000 96.990 ? 34  MET A O   1 
ATOM 263  C CG  ? MET A 1  34 ?  -8.458 -12.378  10.148 1.000 96.990 ? 34  MET A CG  1 
ATOM 264  S SD  ? MET A 1  34 ? -10.116 -11.720  10.576 1.000 96.990 ? 34  MET A SD  1 
ATOM 265  C CE  ? MET A 1  34 ?  -9.717 -10.812  12.096 1.000 96.990 ? 34  MET A CE  1 
ATOM 266  N N   ? VAL A 1  35 ?  -7.536  -8.021   8.994 1.000 97.390 ? 35  VAL A N   1 
ATOM 267  C CA  ? VAL A 1  35 ?  -6.739  -6.799   8.997 1.000 97.390 ? 35  VAL A CA  1 
ATOM 268  C C   ? VAL A 1  35 ?  -6.372  -6.425  10.431 1.000 97.390 ? 35  VAL A C   1 
ATOM 269  C CB  ? VAL A 1  35 ?  -7.487  -5.631   8.316 1.000 97.390 ? 35  VAL A CB  1 
ATOM 270  O O   ? VAL A 1  35 ?  -7.246  -6.323  11.296 1.000 97.390 ? 35  VAL A O   1 
ATOM 271  C CG1 ? VAL A 1  35 ?  -6.703  -4.329   8.463 1.000 97.390 ? 35  VAL A CG1 1 
ATOM 272  C CG2 ? VAL A 1  35 ?  -7.736  -5.946   6.842 1.000 97.390 ? 35  VAL A CG2 1 
ATOM 273  N N   ? THR A 1  36 ?  -5.073  -6.281  10.682 1.000 97.310 ? 36  THR A N   1 
ATOM 274  C CA  ? THR A 1  36 ?  -4.594  -5.779  11.965 1.000 97.310 ? 36  THR A CA  1 
ATOM 275  C C   ? THR A 1  36 ?  -4.100  -4.341  11.833 1.000 97.310 ? 36  THR A C   1 
ATOM 276  C CB  ? THR A 1  36 ?  -3.464  -6.663  12.524 1.000 97.310 ? 36  THR A CB  1 
ATOM 277  O O   ? THR A 1  36 ?  -3.233  -4.050  11.006 1.000 97.310 ? 36  THR A O   1 
ATOM 278  C CG2 ? THR A 1  36 ?  -3.001  -6.165  13.889 1.000 97.310 ? 36  THR A CG2 1 
ATOM 279  O OG1 ? THR A 1  36 ?  -3.938  -8.009  12.654 1.000 97.310 ? 36  THR A OG1 1 
ATOM 280  N N   ? LEU A 1  37 ?  -4.697  -3.416  12.649 1.000 97.590 ? 37  LEU A N   1 
ATOM 281  C CA  ? LEU A 1  37 ?  -4.304  -2.012  12.699 1.000 97.590 ? 37  LEU A CA  1 
ATOM 282  C C   ? LEU A 1  37 ?  -3.736  -1.655  14.068 1.000 97.590 ? 37  LEU A C   1 
ATOM 283  C CB  ? LEU A 1  37 ?  -5.499  -1.110  12.378 1.000 97.590 ? 37  LEU A CB  1 
ATOM 284  O O   ? LEU A 1  37 ?  -4.000  -2.347  15.054 1.000 97.590 ? 37  LEU A O   1 
ATOM 285  C CG  ? LEU A 1  37 ?  -6.125  -1.282  10.993 1.000 97.590 ? 37  LEU A CG  1 
ATOM 286  C CD1 ? LEU A 1  37 ?  -7.527  -0.682  10.967 1.000 97.590 ? 37  LEU A CD1 1 
ATOM 287  C CD2 ? LEU A 1  37 ?  -5.244  -0.642   9.925 1.000 97.590 ? 37  LEU A CD2 1 
ATOM 288  N N   ? GLY A 1  38 ?  -2.852  -0.582  14.087 1.000 96.430 ? 38  GLY A N   1 
ATOM 289  C CA  ? GLY A 1  38 ?  -2.384  -0.040  15.352 1.000 96.430 ? 38  GLY A CA  1 
ATOM 290  C C   ? GLY A 1  38 ?  -1.277  -0.864  15.982 1.000 96.430 ? 38  GLY A C   1 
ATOM 291  O O   ? GLY A 1  38 ?  -0.920  -0.650  17.143 1.000 96.430 ? 38  GLY A O   1 
ATOM 292  N N   ? ALA A 1  39 ?  -0.701  -1.836  15.164 1.000 95.640 ? 39  ALA A N   1 
ATOM 293  C CA  ? ALA A 1  39 ?   0.382  -2.686  15.653 1.000 95.640 ? 39  ALA A CA  1 
ATOM 294  C C   ? ALA A 1  39 ?   1.736  -2.191  15.152 1.000 95.640 ? 39  ALA A C   1 
ATOM 295  C CB  ? ALA A 1  39 ?   0.157  -4.134  15.224 1.000 95.640 ? 39  ALA A CB  1 
ATOM 296  O O   ? ALA A 1  39 ?   1.904  -1.924  13.960 1.000 95.640 ? 39  ALA A O   1 
ATOM 297  N N   ? HIS A 1  40 ?   2.665  -1.987  16.015 1.000 94.720 ? 40  HIS A N   1 
ATOM 298  C CA  ? HIS A 1  40 ?   4.060  -1.767  15.649 1.000 94.720 ? 40  HIS A CA  1 
ATOM 299  C C   ? HIS A 1  40 ?   4.812  -3.088  15.526 1.000 94.720 ? 40  HIS A C   1 
ATOM 300  C CB  ? HIS A 1  40 ?   4.747  -0.865  16.675 1.000 94.720 ? 40  HIS A CB  1 
ATOM 301  O O   ? HIS A 1  40 ?   5.690  -3.229  14.672 1.000 94.720 ? 40  HIS A O   1 
ATOM 302  C CG  ? HIS A 1  40 ?   6.184  -0.588  16.364 1.000 94.720 ? 40  HIS A CG  1 
ATOM 303  C CD2 ? HIS A 1  40 ?   7.319  -0.957  17.003 1.000 94.720 ? 40  HIS A CD2 1 
ATOM 304  N ND1 ? HIS A 1  40 ?   6.579   0.158  15.275 1.000 94.720 ? 40  HIS A ND1 1 
ATOM 305  C CE1 ? HIS A 1  40 ?   7.899   0.236  15.257 1.000 94.720 ? 40  HIS A CE1 1 
ATOM 306  N NE2 ? HIS A 1  40 ?   8.372  -0.433  16.295 1.000 94.720 ? 40  HIS A NE2 1 
ATOM 307  N N   ? ASN A 1  41 ?   4.511  -4.046  16.404 1.000 94.870 ? 41  ASN A N   1 
ATOM 308  C CA  ? ASN A 1  41 ?   4.991  -5.424  16.395 1.000 94.870 ? 41  ASN A CA  1 
ATOM 309  C C   ? ASN A 1  41 ?   3.837  -6.419  16.306 1.000 94.870 ? 41  ASN A C   1 
ATOM 310  C CB  ? ASN A 1  41 ?   5.839  -5.705  17.637 1.000 94.870 ? 41  ASN A CB  1 
ATOM 311  O O   ? ASN A 1  41 ?   3.038  -6.534  17.237 1.000 94.870 ? 41  ASN A O   1 
ATOM 312  C CG  ? ASN A 1  41 ?   6.517  -7.060  17.587 1.000 94.870 ? 41  ASN A CG  1 
ATOM 313  N ND2 ? ASN A 1  41 ?   7.724  -7.140  18.134 1.000 94.870 ? 41  ASN A ND2 1 
ATOM 314  O OD1 ? ASN A 1  41 ?   5.960  -8.027  17.061 1.000 94.870 ? 41  ASN A OD1 1 
ATOM 315  N N   ? ILE A 1  42 ?   3.816  -7.261  15.232 1.000 92.970 ? 42  ILE A N   1 
ATOM 316  C CA  ? ILE A 1  42 ?   2.648  -8.089  14.952 1.000 92.970 ? 42  ILE A CA  1 
ATOM 317  C C   ? ILE A 1  42 ?   2.698  -9.357  15.801 1.000 92.970 ? 42  ILE A C   1 
ATOM 318  C CB  ? ILE A 1  42 ?   2.559  -8.453  13.452 1.000 92.970 ? 42  ILE A CB  1 
ATOM 319  O O   ? ILE A 1  42 ?   1.706 -10.083  15.905 1.000 92.970 ? 42  ILE A O   1 
ATOM 320  C CG1 ? ILE A 1  42 ?   3.885  -9.051  12.969 1.000 92.970 ? 42  ILE A CG1 1 
ATOM 321  C CG2 ? ILE A 1  42 ?   2.177  -7.224  12.621 1.000 92.970 ? 42  ILE A CG2 1 
ATOM 322  C CD1 ? ILE A 1  42 ?   4.202 -10.416  13.565 1.000 92.970 ? 42  ILE A CD1 1 
ATOM 323  N N   ? GLN A 1  43 ?   3.721  -9.602  16.571 1.000 91.850 ? 43  GLN A N   1 
ATOM 324  C CA  ? GLN A 1  43 ?   3.850 -10.771  17.436 1.000 91.850 ? 43  GLN A CA  1 
ATOM 325  C C   ? GLN A 1  43 ?   3.411 -10.451  18.862 1.000 91.850 ? 43  GLN A C   1 
ATOM 326  C CB  ? GLN A 1  43 ?   5.291 -11.285  17.433 1.000 91.850 ? 43  GLN A CB  1 
ATOM 327  O O   ? GLN A 1  43 ?   3.158 -11.358  19.657 1.000 91.850 ? 43  GLN A O   1 
ATOM 328  C CG  ? GLN A 1  43 ?   5.714 -11.921  16.115 1.000 91.850 ? 43  GLN A CG  1 
ATOM 329  C CD  ? GLN A 1  43 ?   5.239 -13.355  15.977 1.000 91.850 ? 43  GLN A CD  1 
ATOM 330  N NE2 ? GLN A 1  43 ?   5.401 -13.921  14.786 1.000 91.850 ? 43  GLN A NE2 1 
ATOM 331  O OE1 ? GLN A 1  43 ?   4.731 -13.950  16.933 1.000 91.850 ? 43  GLN A OE1 1 
ATOM 332  N N   ? LYS A 1  44 ?   3.286  -9.138  19.126 1.000 92.690 ? 44  LYS A N   1 
ATOM 333  C CA  ? LYS A 1  44 ?   2.909  -8.687  20.462 1.000 92.690 ? 44  LYS A CA  1 
ATOM 334  C C   ? LYS A 1  44 ?   1.622  -7.869  20.424 1.000 92.690 ? 44  LYS A C   1 
ATOM 335  C CB  ? LYS A 1  44 ?   4.035  -7.864  21.089 1.000 92.690 ? 44  LYS A CB  1 
ATOM 336  O O   ? LYS A 1  44 ?   1.533  -6.875  19.699 1.000 92.690 ? 44  LYS A O   1 
ATOM 337  C CG  ? LYS A 1  44 ?   5.325  -8.641  21.304 1.000 92.690 ? 44  LYS A CG  1 
ATOM 338  C CD  ? LYS A 1  44 ?   6.392  -7.781  21.969 1.000 92.690 ? 44  LYS A CD  1 
ATOM 339  C CE  ? LYS A 1  44 ?   7.694  -8.549  22.155 1.000 92.690 ? 44  LYS A CE  1 
ATOM 340  N NZ  ? LYS A 1  44 ?   8.743  -7.710  22.809 1.000 92.690 ? 44  LYS A NZ  1 
ATOM 341  N N   ? LYS A 1  45 ?   0.616  -8.441  21.135 1.000 92.650 ? 45  LYS A N   1 
ATOM 342  C CA  ? LYS A 1  45 ?  -0.614  -7.658  21.214 1.000 92.650 ? 45  LYS A CA  1 
ATOM 343  C C   ? LYS A 1  45 ?  -0.381  -6.342  21.951 1.000 92.650 ? 45  LYS A C   1 
ATOM 344  C CB  ? LYS A 1  45 ?  -1.717  -8.458  21.907 1.000 92.650 ? 45  LYS A CB  1 
ATOM 345  O O   ? LYS A 1  45 ?   0.039  -6.339  23.110 1.000 92.650 ? 45  LYS A O   1 
ATOM 346  C CG  ? LYS A 1  45 ?  -3.088  -7.799  21.853 1.000 92.650 ? 45  LYS A CG  1 
ATOM 347  C CD  ? LYS A 1  45 ?  -4.172  -8.718  22.402 1.000 92.650 ? 45  LYS A CD  1 
ATOM 348  C CE  ? LYS A 1  45 ?  -5.548  -8.072  22.319 1.000 92.650 ? 45  LYS A CE  1 
ATOM 349  N NZ  ? LYS A 1  45 ?  -6.615  -8.970  22.853 1.000 92.650 ? 45  LYS A NZ  1 
ATOM 350  N N   ? GLU A 1  46 ?  -0.631  -5.176  21.243 1.000 94.000 ? 46  GLU A N   1 
ATOM 351  C CA  ? GLU A 1  46 ?  -0.491  -3.823  21.773 1.000 94.000 ? 46  GLU A CA  1 
ATOM 352  C C   ? GLU A 1  46 ?  -1.852  -3.215  22.101 1.000 94.000 ? 46  GLU A C   1 
ATOM 353  C CB  ? GLU A 1  46 ?   0.257  -2.931  20.778 1.000 94.000 ? 46  GLU A CB  1 
ATOM 354  O O   ? GLU A 1  46 ?  -2.880  -3.672  21.597 1.000 94.000 ? 46  GLU A O   1 
ATOM 355  C CG  ? GLU A 1  46 ?   1.634  -3.455  20.397 1.000 94.000 ? 46  GLU A CG  1 
ATOM 356  C CD  ? GLU A 1  46 ?   2.259  -2.707  19.231 1.000 94.000 ? 46  GLU A CD  1 
ATOM 357  O OE1 ? GLU A 1  46 ?   3.482  -2.846  19.006 1.000 94.000 ? 46  GLU A OE1 1 
ATOM 358  O OE2 ? GLU A 1  46 ?   1.519  -1.974  18.536 1.000 94.000 ? 46  GLU A OE2 1 
ATOM 359  N N   ? ASP A 1  47 ?  -1.847  -2.147  22.961 1.000 94.950 ? 47  ASP A N   1 
ATOM 360  C CA  ? ASP A 1  47 ?  -3.084  -1.507  23.398 1.000 94.950 ? 47  ASP A CA  1 
ATOM 361  C C   ? ASP A 1  47 ?  -3.836  -0.900  22.216 1.000 94.950 ? 47  ASP A C   1 
ATOM 362  C CB  ? ASP A 1  47 ?  -2.790  -0.430  24.444 1.000 94.950 ? 47  ASP A CB  1 
ATOM 363  O O   ? ASP A 1  47 ?  -5.064  -0.800  22.240 1.000 94.950 ? 47  ASP A O   1 
ATOM 364  C CG  ? ASP A 1  47 ?  -2.390  -1.005  25.792 1.000 94.950 ? 47  ASP A CG  1 
ATOM 365  O OD1 ? ASP A 1  47 ?  -2.641  -2.203  26.042 1.000 94.950 ? 47  ASP A OD1 1 
ATOM 366  O OD2 ? ASP A 1  47 ?  -1.822  -0.251  26.612 1.000 94.950 ? 47  ASP A OD2 1 
ATOM 367  N N   ? THR A 1  48 ?  -3.168  -0.581  21.141 1.000 94.850 ? 48  THR A N   1 
ATOM 368  C CA  ? THR A 1  48 ?  -3.743   0.137  20.009 1.000 94.850 ? 48  THR A CA  1 
ATOM 369  C C   ? THR A 1  48 ?  -4.189  -0.837  18.922 1.000 94.850 ? 48  THR A C   1 
ATOM 370  C CB  ? THR A 1  48 ?  -2.738   1.144  19.418 1.000 94.850 ? 48  THR A CB  1 
ATOM 371  O O   ? THR A 1  48 ?  -4.739  -0.423  17.898 1.000 94.850 ? 48  THR A O   1 
ATOM 372  C CG2 ? THR A 1  48 ?  -2.428   2.258  20.413 1.000 94.850 ? 48  THR A CG2 1 
ATOM 373  O OG1 ? THR A 1  48 ?  -1.523   0.461  19.088 1.000 94.850 ? 48  THR A OG1 1 
ATOM 374  N N   ? TRP A 1  49 ?  -3.929  -2.216  19.134 1.000 94.750 ? 49  TRP A N   1 
ATOM 375  C CA  ? TRP A 1  49 ?  -4.215  -3.258  18.153 1.000 94.750 ? 49  TRP A CA  1 
ATOM 376  C C   ? TRP A 1  49 ?  -5.716  -3.384  17.916 1.000 94.750 ? 49  TRP A C   1 
ATOM 377  C CB  ? TRP A 1  49 ?  -3.643  -4.602  18.611 1.000 94.750 ? 49  TRP A CB  1 
ATOM 378  O O   ? TRP A 1  49 ?  -6.507  -3.333  18.861 1.000 94.750 ? 49  TRP A O   1 
ATOM 379  C CG  ? TRP A 1  49 ?  -2.210  -4.817  18.225 1.000 94.750 ? 49  TRP A CG  1 
ATOM 380  C CD1 ? TRP A 1  49 ?  -1.263  -3.856  18.004 1.000 94.750 ? 49  TRP A CD1 1 
ATOM 381  C CD2 ? TRP A 1  49 ?  -1.564  -6.075  18.009 1.000 94.750 ? 49  TRP A CD2 1 
ATOM 382  C CE2 ? TRP A 1  49 ?  -0.223  -5.802  17.660 1.000 94.750 ? 49  TRP A CE2 1 
ATOM 383  C CE3 ? TRP A 1  49 ?  -1.989  -7.409  18.077 1.000 94.750 ? 49  TRP A CE3 1 
ATOM 384  N NE1 ? TRP A 1  49 ?  -0.065  -4.442  17.664 1.000 94.750 ? 49  TRP A NE1 1 
ATOM 385  C CH2 ? TRP A 1  49 ?   0.256  -8.111  17.454 1.000 94.750 ? 49  TRP A CH2 1 
ATOM 386  C CZ2 ? TRP A 1  49 ?   0.697  -6.815  17.380 1.000 94.750 ? 49  TRP A CZ2 1 
ATOM 387  C CZ3 ? TRP A 1  49 ?  -1.072  -8.416  17.798 1.000 94.750 ? 49  TRP A CZ3 1 
ATOM 388  N N   ? GLN A 1  50 ?  -6.075  -3.496  16.679 1.000 96.820 ? 50  GLN A N   1 
ATOM 389  C CA  ? GLN A 1  50 ?  -7.434  -3.873  16.307 1.000 96.820 ? 50  GLN A CA  1 
ATOM 390  C C   ? GLN A 1  50 ?  -7.434  -4.821  15.111 1.000 96.820 ? 50  GLN A C   1 
ATOM 391  C CB  ? GLN A 1  50 ?  -8.270  -2.632  15.993 1.000 96.820 ? 50  GLN A CB  1 
ATOM 392  O O   ? GLN A 1  50 ?  -6.756  -4.569  14.113 1.000 96.820 ? 50  GLN A O   1 
ATOM 393  C CG  ? GLN A 1  50 ?  -7.699  -1.773  14.873 1.000 96.820 ? 50  GLN A CG  1 
ATOM 394  C CD  ? GLN A 1  50 ?  -8.439  -0.460  14.704 1.000 96.820 ? 50  GLN A CD  1 
ATOM 395  N NE2 ? GLN A 1  50 ?  -7.771   0.643  15.024 1.000 96.820 ? 50  GLN A NE2 1 
ATOM 396  O OE1 ? GLN A 1  50 ?  -9.602  -0.436  14.288 1.000 96.820 ? 50  GLN A OE1 1 
ATOM 397  N N   ? LYS A 1  51 ?  -8.097  -5.917  15.398 1.000 96.700 ? 51  LYS A N   1 
ATOM 398  C CA  ? LYS A 1  51 ?  -8.220  -6.938  14.362 1.000 96.700 ? 51  LYS A CA  1 
ATOM 399  C C   ? LYS A 1  51 ?  -9.618  -6.935  13.750 1.000 96.700 ? 51  LYS A C   1 
ATOM 400  C CB  ? LYS A 1  51 ?  -7.901  -8.322  14.930 1.000 96.700 ? 51  LYS A CB  1 
ATOM 401  O O   ? LYS A 1  51 ? -10.612  -7.101  14.459 1.000 96.700 ? 51  LYS A O   1 
ATOM 402  C CG  ? LYS A 1  51 ?  -6.422  -8.550  15.209 1.000 96.700 ? 51  LYS A CG  1 
ATOM 403  C CD  ? LYS A 1  51 ?  -6.140 -10.001  15.575 1.000 96.700 ? 51  LYS A CD  1 
ATOM 404  C CE  ? LYS A 1  51 ?  -4.663 -10.228  15.866 1.000 96.700 ? 51  LYS A CE  1 
ATOM 405  N NZ  ? LYS A 1  51 ?  -4.380 -11.651  16.221 1.000 96.700 ? 51  LYS A NZ  1 
ATOM 406  N N   ? LEU A 1  52 ?  -9.651  -6.669  12.467 1.000 97.770 ? 52  LEU A N   1 
ATOM 407  C CA  ? LEU A 1  52 ? -10.923  -6.520  11.767 1.000 97.770 ? 52  LEU A CA  1 
ATOM 408  C C   ? LEU A 1  52 ? -11.026  -7.510  10.611 1.000 97.770 ? 52  LEU A C   1 
ATOM 409  C CB  ? LEU A 1  52 ? -11.083  -5.090  11.246 1.000 97.770 ? 52  LEU A CB  1 
ATOM 410  O O   ? LEU A 1  52 ? -10.068  -7.692   9.857 1.000 97.770 ? 52  LEU A O   1 
ATOM 411  C CG  ? LEU A 1  52 ? -10.964  -3.973  12.283 1.000 97.770 ? 52  LEU A CG  1 
ATOM 412  C CD1 ? LEU A 1  52 ? -10.744  -2.630  11.593 1.000 97.770 ? 52  LEU A CD1 1 
ATOM 413  C CD2 ? LEU A 1  52 ? -12.205  -3.928  13.167 1.000 97.770 ? 52  LEU A CD2 1 
ATOM 414  N N   ? GLU A 1  53 ? -12.278  -8.067  10.517 1.000 97.660 ? 53  GLU A N   1 
ATOM 415  C CA  ? GLU A 1  53 ? -12.550  -8.999   9.427 1.000 97.660 ? 53  GLU A CA  1 
ATOM 416  C C   ? GLU A 1  53 ? -12.943  -8.257   8.153 1.000 97.660 ? 53  GLU A C   1 
ATOM 417  C CB  ? GLU A 1  53 ? -13.653  -9.984   9.823 1.000 97.660 ? 53  GLU A CB  1 
ATOM 418  O O   ? GLU A 1  53 ? -13.657  -7.253   8.207 1.000 97.660 ? 53  GLU A O   1 
ATOM 419  C CG  ? GLU A 1  53 ? -13.910 -11.069   8.788 1.000 97.660 ? 53  GLU A CG  1 
ATOM 420  C CD  ? GLU A 1  53 ? -14.989 -12.055   9.207 1.000 97.660 ? 53  GLU A CD  1 
ATOM 421  O OE1 ? GLU A 1  53 ? -15.402 -12.893   8.373 1.000 97.660 ? 53  GLU A OE1 1 
ATOM 422  O OE2 ? GLU A 1  53 ? -15.425 -11.988  10.377 1.000 97.660 ? 53  GLU A OE2 1 
ATOM 423  N N   ? VAL A 1  54 ? -12.380  -8.828   7.031 1.000 97.950 ? 54  VAL A N   1 
ATOM 424  C CA  ? VAL A 1  54 ? -12.789  -8.334   5.720 1.000 97.950 ? 54  VAL A CA  1 
ATOM 425  C C   ? VAL A 1  54 ? -14.042  -9.075   5.257 1.000 97.950 ? 54  VAL A C   1 
ATOM 426  C CB  ? VAL A 1  54 ? -11.661  -8.491   4.676 1.000 97.950 ? 54  VAL A CB  1 
ATOM 427  O O   ? VAL A 1  54 ? -14.071 -10.308   5.239 1.000 97.950 ? 54  VAL A O   1 
ATOM 428  C CG1 ? VAL A 1  54 ? -12.165  -8.137   3.279 1.000 97.950 ? 54  VAL A CG1 1 
ATOM 429  C CG2 ? VAL A 1  54 ? -10.463  -7.622   5.052 1.000 97.950 ? 54  VAL A CG2 1 
ATOM 430  N N   ? ILE A 1  55 ? -15.126  -8.235   4.758 1.000 97.170 ? 55  ILE A N   1 
ATOM 431  C CA  ? ILE A 1  55 ? -16.399  -8.861   4.420 1.000 97.170 ? 55  ILE A CA  1 
ATOM 432  C C   ? ILE A 1  55 ? -16.604  -8.830   2.907 1.000 97.170 ? 55  ILE A C   1 
ATOM 433  C CB  ? ILE A 1  55 ? -17.579  -8.165   5.135 1.000 97.170 ? 55  ILE A CB  1 
ATOM 434  O O   ? ILE A 1  55 ? -17.401  -9.600   2.367 1.000 97.170 ? 55  ILE A O   1 
ATOM 435  C CG1 ? ILE A 1  55 ? -17.587  -6.665   4.816 1.000 97.170 ? 55  ILE A CG1 1 
ATOM 436  C CG2 ? ILE A 1  55 ? -17.510  -8.402   6.647 1.000 97.170 ? 55  ILE A CG2 1 
ATOM 437  C CD1 ? ILE A 1  55 ? -18.879  -5.958   5.199 1.000 97.170 ? 55  ILE A CD1 1 
ATOM 438  N N   ? LYS A 1  56 ? -15.804  -7.959   2.267 1.000 97.890 ? 56  LYS A N   1 
ATOM 439  C CA  ? LYS A 1  56 ? -15.902  -7.866   0.813 1.000 97.890 ? 56  LYS A CA  1 
ATOM 440  C C   ? LYS A 1  56 ? -14.584  -7.395   0.203 1.000 97.890 ? 56  LYS A C   1 
ATOM 441  C CB  ? LYS A 1  56 ? -17.033  -6.919   0.411 1.000 97.890 ? 56  LYS A CB  1 
ATOM 442  O O   ? LYS A 1  56 ? -13.922  -6.511   0.750 1.000 97.890 ? 56  LYS A O   1 
ATOM 443  C CG  ? LYS A 1  56 ? -17.427  -7.014  -1.056 1.000 97.890 ? 56  LYS A CG  1 
ATOM 444  C CD  ? LYS A 1  56 ? -18.687  -6.210  -1.350 1.000 97.890 ? 56  LYS A CD  1 
ATOM 445  C CE  ? LYS A 1  56 ? -19.133  -6.376  -2.796 1.000 97.890 ? 56  LYS A CE  1 
ATOM 446  N NZ  ? LYS A 1  56 ? -20.387  -5.617  -3.080 1.000 97.890 ? 56  LYS A NZ  1 
ATOM 447  N N   ? GLN A 1  57 ? -14.193  -8.022  -0.893 1.000 97.910 ? 57  GLN A N   1 
ATOM 448  C CA  ? GLN A 1  57 ? -13.017  -7.631  -1.662 1.000 97.910 ? 57  GLN A CA  1 
ATOM 449  C C   ? GLN A 1  57 ? -13.410  -7.103  -3.038 1.000 97.910 ? 57  GLN A C   1 
ATOM 450  C CB  ? GLN A 1  57 ? -12.054  -8.811  -1.807 1.000 97.910 ? 57  GLN A CB  1 
ATOM 451  O O   ? GLN A 1  57 ? -14.229  -7.710  -3.731 1.000 97.910 ? 57  GLN A O   1 
ATOM 452  C CG  ? GLN A 1  57 ? -11.555  -9.365  -0.480 1.000 97.910 ? 57  GLN A CG  1 
ATOM 453  C CD  ? GLN A 1  57 ? -10.670 -10.586  -0.649 1.000 97.910 ? 57  GLN A CD  1 
ATOM 454  N NE2 ? GLN A 1  57 ? -11.056 -11.690  -0.018 1.000 97.910 ? 57  GLN A NE2 1 
ATOM 455  O OE1 ? GLN A 1  57 ?  -9.649 -10.538  -1.341 1.000 97.910 ? 57  GLN A OE1 1 
ATOM 456  N N   ? PHE A 1  58 ? -12.790  -5.912  -3.447 1.000 98.390 ? 58  PHE A N   1 
ATOM 457  C CA  ? PHE A 1  58 ? -13.058  -5.288  -4.738 1.000 98.390 ? 58  PHE A CA  1 
ATOM 458  C C   ? PHE A 1  58 ? -11.779  -5.164  -5.556 1.000 98.390 ? 58  PHE A C   1 
ATOM 459  C CB  ? PHE A 1  58 ? -13.695  -3.908  -4.546 1.000 98.390 ? 58  PHE A CB  1 
ATOM 460  O O   ? PHE A 1  58 ? -11.169  -4.094  -5.606 1.000 98.390 ? 58  PHE A O   1 
ATOM 461  C CG  ? PHE A 1  58 ? -14.940  -3.926  -3.701 1.000 98.390 ? 58  PHE A CG  1 
ATOM 462  C CD1 ? PHE A 1  58 ? -16.190  -4.105  -4.283 1.000 98.390 ? 58  PHE A CD1 1 
ATOM 463  C CD2 ? PHE A 1  58 ? -14.861  -3.764  -2.324 1.000 98.390 ? 58  PHE A CD2 1 
ATOM 464  C CE1 ? PHE A 1  58 ? -17.344  -4.122  -3.503 1.000 98.390 ? 58  PHE A CE1 1 
ATOM 465  C CE2 ? PHE A 1  58 ? -16.010  -3.780  -1.539 1.000 98.390 ? 58  PHE A CE2 1 
ATOM 466  C CZ  ? PHE A 1  58 ? -17.251  -3.958  -2.130 1.000 98.390 ? 58  PHE A CZ  1 
ATOM 467  N N   ? PRO A 1  59 ? -11.319  -6.354  -6.197 1.000 98.180 ? 59  PRO A N   1 
ATOM 468  C CA  ? PRO A 1  59 ? -10.191  -6.188  -7.117 1.000 98.180 ? 59  PRO A CA  1 
ATOM 469  C C   ? PRO A 1  59 ? -10.572  -5.432  -8.388 1.000 98.180 ? 59  PRO A C   1 
ATOM 470  C CB  ? PRO A 1  59 ?  -9.785  -7.628  -7.440 1.000 98.180 ? 59  PRO A CB  1 
ATOM 471  O O   ? PRO A 1  59 ? -11.708  -5.539  -8.857 1.000 98.180 ? 59  PRO A O   1 
ATOM 472  C CG  ? PRO A 1  59 ? -11.029  -8.431  -7.237 1.000 98.180 ? 59  PRO A CG  1 
ATOM 473  C CD  ? PRO A 1  59 ? -11.859  -7.764  -6.177 1.000 98.180 ? 59  PRO A CD  1 
ATOM 474  N N   ? HIS A 1  60 ?  -9.611  -4.553  -8.792 1.000 98.430 ? 60  HIS A N   1 
ATOM 475  C CA  ? HIS A 1  60 ?  -9.928  -3.887 -10.050 1.000 98.430 ? 60  HIS A CA  1 
ATOM 476  C C   ? HIS A 1  60 ? -10.347  -4.893 -11.116 1.000 98.430 ? 60  HIS A C   1 
ATOM 477  C CB  ? HIS A 1  60 ?  -8.730  -3.071 -10.540 1.000 98.430 ? 60  HIS A CB  1 
ATOM 478  O O   ? HIS A 1  60 ?  -9.705  -5.933 -11.282 1.000 98.430 ? 60  HIS A O   1 
ATOM 479  C CG  ? HIS A 1  60 ?  -9.081  -2.058 -11.583 1.000 98.430 ? 60  HIS A CG  1 
ATOM 480  C CD2 ? HIS A 1  60 ?  -9.203  -0.711 -11.508 1.000 98.430 ? 60  HIS A CD2 1 
ATOM 481  N ND1 ? HIS A 1  60 ?  -9.356  -2.399 -12.889 1.000 98.430 ? 60  HIS A ND1 1 
ATOM 482  C CE1 ? HIS A 1  60 ?  -9.633  -1.302 -13.575 1.000 98.430 ? 60  HIS A CE1 1 
ATOM 483  N NE2 ? HIS A 1  60 ?  -9.547  -0.265 -12.760 1.000 98.430 ? 60  HIS A NE2 1 
ATOM 484  N N   ? PRO A 1  61 ? -11.410  -4.621 -11.917 1.000 97.560 ? 61  PRO A N   1 
ATOM 485  C CA  ? PRO A 1  61 ? -11.964  -5.565 -12.891 1.000 97.560 ? 61  PRO A CA  1 
ATOM 486  C C   ? PRO A 1  61 ? -10.973  -5.919 -13.998 1.000 97.560 ? 61  PRO A C   1 
ATOM 487  C CB  ? PRO A 1  61 ? -13.173  -4.819 -13.458 1.000 97.560 ? 61  PRO A CB  1 
ATOM 488  O O   ? PRO A 1  61 ? -11.080  -6.986 -14.609 1.000 97.560 ? 61  PRO A O   1 
ATOM 489  C CG  ? PRO A 1  61 ? -13.503  -3.787 -12.428 1.000 97.560 ? 61  PRO A CG  1 
ATOM 490  C CD  ? PRO A 1  61 ? -12.246  -3.437 -11.684 1.000 97.560 ? 61  PRO A CD  1 
ATOM 491  N N   ? LYS A 1  62 ? -10.048  -5.000 -14.249 1.000 97.900 ? 62  LYS A N   1 
ATOM 492  C CA  ? LYS A 1  62 ?  -9.109  -5.238 -15.342 1.000 97.900 ? 62  LYS A CA  1 
ATOM 493  C C   ? LYS A 1  62 ?  -7.786  -5.791 -14.819 1.000 97.900 ? 62  LYS A C   1 
ATOM 494  C CB  ? LYS A 1  62 ?  -8.863  -3.950 -16.129 1.000 97.900 ? 62  LYS A CB  1 
ATOM 495  O O   ? LYS A 1  62 ?  -6.782  -5.795 -15.534 1.000 97.900 ? 62  LYS A O   1 
ATOM 496  C CG  ? LYS A 1  62 ? -10.083  -3.446 -16.886 1.000 97.900 ? 62  LYS A CG  1 
ATOM 497  C CD  ? LYS A 1  62 ?  -9.747  -2.230 -17.740 1.000 97.900 ? 62  LYS A CD  1 
ATOM 498  C CE  ? LYS A 1  62 ? -10.958  -1.746 -18.525 1.000 97.900 ? 62  LYS A CE  1 
ATOM 499  N NZ  ? LYS A 1  62 ? -10.643  -0.532 -19.338 1.000 97.900 ? 62  LYS A NZ  1 
ATOM 500  N N   ? TYR A 1  63 ?  -7.780  -6.199 -13.508 1.000 97.790 ? 63  TYR A N   1 
ATOM 501  C CA  ? TYR A 1  63 ?  -6.555  -6.763 -12.951 1.000 97.790 ? 63  TYR A CA  1 
ATOM 502  C C   ? TYR A 1  63 ?  -6.106  -7.983 -13.746 1.000 97.790 ? 63  TYR A C   1 
ATOM 503  C CB  ? TYR A 1  63 ?  -6.758  -7.144 -11.481 1.000 97.790 ? 63  TYR A CB  1 
ATOM 504  O O   ? TYR A 1  63 ?  -6.899  -8.893 -13.999 1.000 97.790 ? 63  TYR A O   1 
ATOM 505  C CG  ? TYR A 1  63 ?  -5.610  -7.927 -10.893 1.000 97.790 ? 63  TYR A CG  1 
ATOM 506  C CD1 ? TYR A 1  63 ?  -5.803  -9.213 -10.393 1.000 97.790 ? 63  TYR A CD1 1 
ATOM 507  C CD2 ? TYR A 1  63 ?  -4.332  -7.383 -10.833 1.000 97.790 ? 63  TYR A CD2 1 
ATOM 508  C CE1 ? TYR A 1  63 ?  -4.748  -9.939  -9.848 1.000 97.790 ? 63  TYR A CE1 1 
ATOM 509  C CE2 ? TYR A 1  63 ?  -3.270  -8.099 -10.290 1.000 97.790 ? 63  TYR A CE2 1 
ATOM 510  O OH  ? TYR A 1  63 ?  -2.440 -10.088  -9.263 1.000 97.790 ? 63  TYR A OH  1 
ATOM 511  C CZ  ? TYR A 1  63 ?  -3.488  -9.374  -9.802 1.000 97.790 ? 63  TYR A CZ  1 
ATOM 512  N N   ? ASP A 1  64 ?  -4.826  -7.996 -14.141 1.000 96.180 ? 64  ASP A N   1 
ATOM 513  C CA  ? ASP A 1  64 ?  -4.166  -9.083 -14.858 1.000 96.180 ? 64  ASP A CA  1 
ATOM 514  C C   ? ASP A 1  64 ?  -3.061  -9.709 -14.009 1.000 96.180 ? 64  ASP A C   1 
ATOM 515  C CB  ? ASP A 1  64 ?  -3.591  -8.581 -16.183 1.000 96.180 ? 64  ASP A CB  1 
ATOM 516  O O   ? ASP A 1  64 ?  -2.010  -9.099 -13.802 1.000 96.180 ? 64  ASP A O   1 
ATOM 517  C CG  ? ASP A 1  64 ?  -3.022  -9.695 -17.043 1.000 96.180 ? 64  ASP A CG  1 
ATOM 518  O OD1 ? ASP A 1  64 ?  -2.436 -10.652 -16.492 1.000 96.180 ? 64  ASP A OD1 1 
ATOM 519  O OD2 ? ASP A 1  64 ?  -3.158  -9.615 -18.283 1.000 96.180 ? 64  ASP A OD2 1 
ATOM 520  N N   ? ASP A 1  65 ?  -3.183 -10.969 -13.655 1.000 94.120 ? 65  ASP A N   1 
ATOM 521  C CA  ? ASP A 1  65 ?  -2.321 -11.638 -12.685 1.000 94.120 ? 65  ASP A CA  1 
ATOM 522  C C   ? ASP A 1  65 ?  -0.971 -11.994 -13.303 1.000 94.120 ? 65  ASP A C   1 
ATOM 523  C CB  ? ASP A 1  65 ?  -3.000 -12.897 -12.142 1.000 94.120 ? 65  ASP A CB  1 
ATOM 524  O O   ? ASP A 1  65 ?   0.014 -12.187 -12.587 1.000 94.120 ? 65  ASP A O   1 
ATOM 525  C CG  ? ASP A 1  65 ?  -3.371 -13.887 -13.232 1.000 94.120 ? 65  ASP A CG  1 
ATOM 526  O OD1 ? ASP A 1  65 ?  -3.260 -13.546 -14.429 1.000 94.120 ? 65  ASP A OD1 1 
ATOM 527  O OD2 ? ASP A 1  65 ?  -3.779 -15.018 -12.890 1.000 94.120 ? 65  ASP A OD2 1 
ATOM 528  N N   ? LEU A 1  66 ?  -0.927 -11.925 -14.613 1.000 92.990 ? 66  LEU A N   1 
ATOM 529  C CA  ? LEU A 1  66 ?   0.327 -12.241 -15.290 1.000 92.990 ? 66  LEU A CA  1 
ATOM 530  C C   ? LEU A 1  66 ?   1.221 -11.009 -15.380 1.000 92.990 ? 66  LEU A C   1 
ATOM 531  C CB  ? LEU A 1  66 ?   0.055 -12.793 -16.692 1.000 92.990 ? 66  LEU A CB  1 
ATOM 532  O O   ? LEU A 1  66 ?   2.385 -11.051 -14.977 1.000 92.990 ? 66  LEU A O   1 
ATOM 533  C CG  ? LEU A 1  66 ?   1.284 -13.166 -17.523 1.000 92.990 ? 66  LEU A CG  1 
ATOM 534  C CD1 ? LEU A 1  66 ?   2.076 -14.271 -16.832 1.000 92.990 ? 66  LEU A CD1 1 
ATOM 535  C CD2 ? LEU A 1  66 ?   0.869 -13.596 -18.927 1.000 92.990 ? 66  LEU A CD2 1 
ATOM 536  N N   ? THR A 1  67 ?   0.602  -9.921 -15.729 1.000 93.880 ? 67  THR A N   1 
ATOM 537  C CA  ? THR A 1  67 ?   1.383  -8.716 -15.986 1.000 93.880 ? 67  THR A CA  1 
ATOM 538  C C   ? THR A 1  67 ?   1.329  -7.771 -14.789 1.000 93.880 ? 67  THR A C   1 
ATOM 539  C CB  ? THR A 1  67 ?   0.881  -7.983 -17.244 1.000 93.880 ? 67  THR A CB  1 
ATOM 540  O O   ? THR A 1  67 ?   2.097  -6.809 -14.715 1.000 93.880 ? 67  THR A O   1 
ATOM 541  C CG2 ? THR A 1  67 ?   0.883  -8.908 -18.457 1.000 93.880 ? 67  THR A CG2 1 
ATOM 542  O OG1 ? THR A 1  67 ?  -0.454  -7.514 -17.017 1.000 93.880 ? 67  THR A OG1 1 
ATOM 543  N N   ? LEU A 1  68 ?   0.429  -8.104 -13.855 1.000 95.220 ? 68  LEU A N   1 
ATOM 544  C CA  ? LEU A 1  68 ?   0.169  -7.303 -12.664 1.000 95.220 ? 68  LEU A CA  1 
ATOM 545  C C   ? LEU A 1  68 ?  -0.287  -5.898 -13.043 1.000 95.220 ? 68  LEU A C   1 
ATOM 546  C CB  ? LEU A 1  68 ?   1.420  -7.227 -11.785 1.000 95.220 ? 68  LEU A CB  1 
ATOM 547  O O   ? LEU A 1  68 ?  -0.113  -4.954 -12.269 1.000 95.220 ? 68  LEU A O   1 
ATOM 548  C CG  ? LEU A 1  68 ?   1.903  -8.544 -11.177 1.000 95.220 ? 68  LEU A CG  1 
ATOM 549  C CD1 ? LEU A 1  68 ?   3.115  -8.303 -10.283 1.000 95.220 ? 68  LEU A CD1 1 
ATOM 550  C CD2 ? LEU A 1  68 ?   0.779  -9.215 -10.394 1.000 95.220 ? 68  LEU A CD2 1 
ATOM 551  N N   ? ARG A 1  69 ?  -0.829  -5.716 -14.242 1.000 95.940 ? 69  ARG A N   1 
ATOM 552  C CA  ? ARG A 1  69 ?  -1.481  -4.469 -14.628 1.000 95.940 ? 69  ARG A CA  1 
ATOM 553  C C   ? ARG A 1  69 ?  -2.790  -4.277 -13.869 1.000 95.940 ? 69  ARG A C   1 
ATOM 554  C CB  ? ARG A 1  69 ?  -1.741  -4.442 -16.136 1.000 95.940 ? 69  ARG A CB  1 
ATOM 555  O O   ? ARG A 1  69 ?  -3.522  -5.240 -13.630 1.000 95.940 ? 69  ARG A O   1 
ATOM 556  C CG  ? ARG A 1  69 ?  -0.483  -4.282 -16.975 1.000 95.940 ? 69  ARG A CG  1 
ATOM 557  C CD  ? ARG A 1  69 ?  -0.802  -4.210 -18.462 1.000 95.940 ? 69  ARG A CD  1 
ATOM 558  N NE  ? ARG A 1  69 ?  -1.320  -2.898 -18.839 1.000 95.940 ? 69  ARG A NE  1 
ATOM 559  N NH1 ? ARG A 1  69 ?  -0.491  -2.963 -20.995 1.000 95.940 ? 69  ARG A NH1 1 
ATOM 560  N NH2 ? ARG A 1  69 ?  -1.673  -1.137 -20.270 1.000 95.940 ? 69  ARG A NH2 1 
ATOM 561  C CZ  ? ARG A 1  69 ?  -1.160  -2.336 -20.034 1.000 95.940 ? 69  ARG A CZ  1 
ATOM 562  N N   ? HIS A 1  70 ?  -3.157  -3.081 -13.418 1.000 97.530 ? 70  HIS A N   1 
ATOM 563  C CA  ? HIS A 1  70 ?  -4.349  -2.747 -12.647 1.000 97.530 ? 70  HIS A CA  1 
ATOM 564  C C   ? HIS A 1  70 ?  -4.329  -3.423 -11.280 1.000 97.530 ? 70  HIS A C   1 
ATOM 565  C CB  ? HIS A 1  70 ?  -5.612  -3.148 -13.413 1.000 97.530 ? 70  HIS A CB  1 
ATOM 566  O O   ? HIS A 1  70 ?  -5.355  -3.925 -10.816 1.000 97.530 ? 70  HIS A O   1 
ATOM 567  C CG  ? HIS A 1  70 ?  -5.675  -2.591 -14.799 1.000 97.530 ? 70  HIS A CG  1 
ATOM 568  C CD2 ? HIS A 1  70 ?  -5.637  -3.203 -16.006 1.000 97.530 ? 70  HIS A CD2 1 
ATOM 569  N ND1 ? HIS A 1  70 ?  -5.788  -1.241 -15.055 1.000 97.530 ? 70  HIS A ND1 1 
ATOM 570  C CE1 ? HIS A 1  70 ?  -5.819  -1.048 -16.363 1.000 97.530 ? 70  HIS A CE1 1 
ATOM 571  N NE2 ? HIS A 1  70 ?  -5.728  -2.223 -16.962 1.000 97.530 ? 70  HIS A NE2 1 
ATOM 572  N N   ? ASP A 1  71 ?  -3.132  -3.623 -10.644 1.000 98.000 ? 71  ASP A N   1 
ATOM 573  C CA  ? ASP A 1  71 ?  -2.910  -4.294  -9.367 1.000 98.000 ? 71  ASP A CA  1 
ATOM 574  C C   ? ASP A 1  71 ?  -3.357  -3.416  -8.200 1.000 98.000 ? 71  ASP A C   1 
ATOM 575  C CB  ? ASP A 1  71 ?  -1.435  -4.669  -9.207 1.000 98.000 ? 71  ASP A CB  1 
ATOM 576  O O   ? ASP A 1  71 ?  -2.525  -2.872  -7.471 1.000 98.000 ? 71  ASP A O   1 
ATOM 577  C CG  ? ASP A 1  71 ?  -1.186  -5.616  -8.047 1.000 98.000 ? 71  ASP A CG  1 
ATOM 578  O OD1 ? ASP A 1  71 ?  -2.135  -6.297  -7.601 1.000 98.000 ? 71  ASP A OD1 1 
ATOM 579  O OD2 ? ASP A 1  71 ?  -0.031  -5.681  -7.573 1.000 98.000 ? 71  ASP A OD2 1 
ATOM 580  N N   ? ILE A 1  72 ?  -4.651  -3.201  -8.012 1.000 98.480 ? 72  ILE A N   1 
ATOM 581  C CA  ? ILE A 1  72 ?  -5.251  -2.380  -6.966 1.000 98.480 ? 72  ILE A CA  1 
ATOM 582  C C   ? ILE A 1  72 ?  -6.558  -3.016  -6.496 1.000 98.480 ? 72  ILE A C   1 
ATOM 583  C CB  ? ILE A 1  72 ?  -5.505  -0.937  -7.457 1.000 98.480 ? 72  ILE A CB  1 
ATOM 584  O O   ? ILE A 1  72 ?  -7.313  -3.566  -7.302 1.000 98.480 ? 72  ILE A O   1 
ATOM 585  C CG1 ? ILE A 1  72 ?  -6.001  -0.060  -6.302 1.000 98.480 ? 72  ILE A CG1 1 
ATOM 586  C CG2 ? ILE A 1  72 ?  -6.502  -0.929  -8.619 1.000 98.480 ? 72  ILE A CG2 1 
ATOM 587  C CD1 ? ILE A 1  72 ?  -5.962   1.433  -6.598 1.000 98.480 ? 72  ILE A CD1 1 
ATOM 588  N N   ? MET A 1  73 ?  -6.784  -2.998  -5.202 1.000 98.410 ? 73  MET A N   1 
ATOM 589  C CA  ? MET A 1  73 ?  -7.968  -3.617  -4.614 1.000 98.410 ? 73  MET A CA  1 
ATOM 590  C C   ? MET A 1  73 ?  -8.423  -2.854  -3.375 1.000 98.410 ? 73  MET A C   1 
ATOM 591  C CB  ? MET A 1  73 ?  -7.689  -5.078  -4.255 1.000 98.410 ? 73  MET A CB  1 
ATOM 592  O O   ? MET A 1  73 ?  -7.596  -2.369  -2.601 1.000 98.410 ? 73  MET A O   1 
ATOM 593  C CG  ? MET A 1  73 ?  -8.875  -5.792  -3.627 1.000 98.410 ? 73  MET A CG  1 
ATOM 594  S SD  ? MET A 1  73 ?  -8.532  -7.563  -3.292 1.000 98.410 ? 73  MET A SD  1 
ATOM 595  C CE  ? MET A 1  73 ?  -7.332  -7.406  -1.939 1.000 98.410 ? 73  MET A CE  1 
ATOM 596  N N   ? LEU A 1  74 ?  -9.738  -2.713  -3.160 1.000 98.640 ? 74  LEU A N   1 
ATOM 597  C CA  ? LEU A 1  74 ? -10.340  -2.190  -1.938 1.000 98.640 ? 74  LEU A CA  1 
ATOM 598  C C   ? LEU A 1  74 ? -10.930  -3.317  -1.097 1.000 98.640 ? 74  LEU A C   1 
ATOM 599  C CB  ? LEU A 1  74 ? -11.426  -1.164  -2.272 1.000 98.640 ? 74  LEU A CB  1 
ATOM 600  O O   ? LEU A 1  74 ? -11.561  -4.231  -1.632 1.000 98.640 ? 74  LEU A O   1 
ATOM 601  C CG  ? LEU A 1  74 ? -10.948   0.157  -2.876 1.000 98.640 ? 74  LEU A CG  1 
ATOM 602  C CD1 ? LEU A 1  74 ? -12.129   0.944  -3.433 1.000 98.640 ? 74  LEU A CD1 1 
ATOM 603  C CD2 ? LEU A 1  74 ? -10.194   0.980  -1.836 1.000 98.640 ? 74  LEU A CD2 1 
ATOM 604  N N   ? LEU A 1  75 ? -10.631  -3.204   0.187 1.000 98.570 ? 75  LEU A N   1 
ATOM 605  C CA  ? LEU A 1  75 ? -11.213  -4.141   1.142 1.000 98.570 ? 75  LEU A CA  1 
ATOM 606  C C   ? LEU A 1  75 ? -12.242  -3.445   2.028 1.000 98.570 ? 75  LEU A C   1 
ATOM 607  C CB  ? LEU A 1  75 ? -10.120  -4.772   2.009 1.000 98.570 ? 75  LEU A CB  1 
ATOM 608  O O   ? LEU A 1  75 ? -11.946  -2.416   2.640 1.000 98.570 ? 75  LEU A O   1 
ATOM 609  C CG  ? LEU A 1  75 ?  -8.987  -5.479   1.263 1.000 98.570 ? 75  LEU A CG  1 
ATOM 610  C CD1 ? LEU A 1  75 ?  -7.914  -5.939   2.243 1.000 98.570 ? 75  LEU A CD1 1 
ATOM 611  C CD2 ? LEU A 1  75 ?  -9.529  -6.658   0.462 1.000 98.570 ? 75  LEU A CD2 1 
ATOM 612  N N   ? LYS A 1  76 ? -13.473  -4.012   2.049 1.000 98.500 ? 76  LYS A N   1 
ATOM 613  C CA  ? LYS A 1  76 ? -14.478  -3.534   2.994 1.000 98.500 ? 76  LYS A CA  1 
ATOM 614  C C   ? LYS A 1  76 ? -14.410  -4.307   4.308 1.000 98.500 ? 76  LYS A C   1 
ATOM 615  C CB  ? LYS A 1  76 ? -15.879  -3.648   2.391 1.000 98.500 ? 76  LYS A CB  1 
ATOM 616  O O   ? LYS A 1  76 ? -14.500  -5.536   4.316 1.000 98.500 ? 76  LYS A O   1 
ATOM 617  C CG  ? LYS A 1  76 ? -16.975  -3.041   3.254 1.000 98.500 ? 76  LYS A CG  1 
ATOM 618  C CD  ? LYS A 1  76 ? -18.316  -3.035   2.532 1.000 98.500 ? 76  LYS A CD  1 
ATOM 619  C CE  ? LYS A 1  76 ? -19.399  -2.365   3.366 1.000 98.500 ? 76  LYS A CE  1 
ATOM 620  N NZ  ? LYS A 1  76 ? -20.705  -2.316   2.643 1.000 98.500 ? 76  LYS A NZ  1 
ATOM 621  N N   ? LEU A 1  77 ? -14.216  -3.524   5.401 1.000 98.460 ? 77  LEU A N   1 
ATOM 622  C CA  ? LEU A 1  77 ? -14.109  -4.134   6.722 1.000 98.460 ? 77  LEU A CA  1 
ATOM 623  C C   ? LEU A 1  77 ? -15.491  -4.403   7.309 1.000 98.460 ? 77  LEU A C   1 
ATOM 624  C CB  ? LEU A 1  77 ? -13.307  -3.234   7.665 1.000 98.460 ? 77  LEU A CB  1 
ATOM 625  O O   ? LEU A 1  77 ? -16.433  -3.648   7.061 1.000 98.460 ? 77  LEU A O   1 
ATOM 626  C CG  ? LEU A 1  77 ? -11.889  -2.876   7.219 1.000 98.460 ? 77  LEU A CG  1 
ATOM 627  C CD1 ? LEU A 1  77 ? -11.273  -1.859   8.173 1.000 98.460 ? 77  LEU A CD1 1 
ATOM 628  C CD2 ? LEU A 1  77 ? -11.023  -4.129   7.133 1.000 98.460 ? 77  LEU A CD2 1 
ATOM 629  N N   ? LYS A 1  78 ? -15.626  -5.553   8.087 1.000 97.620 ? 78  LYS A N   1 
ATOM 630  C CA  ? LYS A 1  78 ? -16.877  -5.919   8.745 1.000 97.620 ? 78  LYS A CA  1 
ATOM 631  C C   ? LYS A 1  78 ? -17.332  -4.825   9.707 1.000 97.620 ? 78  LYS A C   1 
ATOM 632  C CB  ? LYS A 1  78 ? -16.723  -7.244   9.493 1.000 97.620 ? 78  LYS A CB  1 
ATOM 633  O O   ? LYS A 1  78 ? -18.529  -4.556   9.828 1.000 97.620 ? 78  LYS A O   1 
ATOM 634  C CG  ? LYS A 1  78 ? -18.020  -7.775  10.085 1.000 97.620 ? 78  LYS A CG  1 
ATOM 635  C CD  ? LYS A 1  78 ? -17.833  -9.162  10.687 1.000 97.620 ? 78  LYS A CD  1 
ATOM 636  C CE  ? LYS A 1  78 ? -19.139  -9.710  11.245 1.000 97.620 ? 78  LYS A CE  1 
ATOM 637  N NZ  ? LYS A 1  78 ? -18.967 -11.082  11.811 1.000 97.620 ? 78  LYS A NZ  1 
ATOM 638  N N   ? GLU A 1  79 ? -16.381  -4.142  10.386 1.000 97.410 ? 79  GLU A N   1 
ATOM 639  C CA  ? GLU A 1  79 ? -16.633  -3.027  11.293 1.000 97.410 ? 79  GLU A CA  1 
ATOM 640  C C   ? GLU A 1  79 ? -15.698  -1.857  11.002 1.000 97.410 ? 79  GLU A C   1 
ATOM 641  C CB  ? GLU A 1  79 ? -16.480  -3.473  12.749 1.000 97.410 ? 79  GLU A CB  1 
ATOM 642  O O   ? GLU A 1  79 ? -14.585  -2.052  10.510 1.000 97.410 ? 79  GLU A O   1 
ATOM 643  C CG  ? GLU A 1  79 ? -17.427  -4.593  13.153 1.000 97.410 ? 79  GLU A CG  1 
ATOM 644  C CD  ? GLU A 1  79 ? -17.200  -5.090  14.571 1.000 97.410 ? 79  GLU A CD  1 
ATOM 645  O OE1 ? GLU A 1  79 ? -17.882  -6.051  14.995 1.000 97.410 ? 79  GLU A OE1 1 
ATOM 646  O OE2 ? GLU A 1  79 ? -16.333  -4.513  15.265 1.000 97.410 ? 79  GLU A OE2 1 
ATOM 647  N N   ? LYS A 1  80 ? -16.232  -0.609  11.421 1.000 98.010 ? 80  LYS A N   1 
ATOM 648  C CA  ? LYS A 1  80 ? -15.388   0.574  11.275 1.000 98.010 ? 80  LYS A CA  1 
ATOM 649  C C   ? LYS A 1  80 ? -14.195   0.519  12.224 1.000 98.010 ? 80  LYS A C   1 
ATOM 650  C CB  ? LYS A 1  80 ? -16.199   1.846  11.525 1.000 98.010 ? 80  LYS A CB  1 
ATOM 651  O O   ? LYS A 1  80 ? -14.330   0.098  13.375 1.000 98.010 ? 80  LYS A O   1 
ATOM 652  C CG  ? LYS A 1  80 ? -17.307   2.084  10.510 1.000 98.010 ? 80  LYS A CG  1 
ATOM 653  C CD  ? LYS A 1  80 ? -18.075   3.365  10.810 1.000 98.010 ? 80  LYS A CD  1 
ATOM 654  C CE  ? LYS A 1  80 ? -19.175   3.612   9.787 1.000 98.010 ? 80  LYS A CE  1 
ATOM 655  N NZ  ? LYS A 1  80 ? -19.964   4.839  10.107 1.000 98.010 ? 80  LYS A NZ  1 
ATOM 656  N N   ? ALA A 1  81 ? -13.015   0.971  11.692 1.000 97.990 ? 81  ALA A N   1 
ATOM 657  C CA  ? ALA A 1  81 ? -11.812   1.048  12.518 1.000 97.990 ? 81  ALA A CA  1 
ATOM 658  C C   ? ALA A 1  81 ? -11.921   2.174  13.542 1.000 97.990 ? 81  ALA A C   1 
ATOM 659  C CB  ? ALA A 1  81 ? -10.577   1.246  11.643 1.000 97.990 ? 81  ALA A CB  1 
ATOM 660  O O   ? ALA A 1  81 ? -12.482   3.234  13.251 1.000 97.990 ? 81  ALA A O   1 
ATOM 661  N N   ? ASN A 1  82 ? -11.404   1.957  14.775 1.000 97.500 ? 82  ASN A N   1 
ATOM 662  C CA  ? ASN A 1  82 ? -11.263   3.018  15.766 1.000 97.500 ? 82  ASN A CA  1 
ATOM 663  C C   ? ASN A 1  82 ? -10.022   3.868  15.505 1.000 97.500 ? 82  ASN A C   1 
ATOM 664  C CB  ? ASN A 1  82 ? -11.217   2.432  17.179 1.000 97.500 ? 82  ASN A CB  1 
ATOM 665  O O   ? ASN A 1  82 ?  -8.900   3.359  15.526 1.000 97.500 ? 82  ASN A O   1 
ATOM 666  C CG  ? ASN A 1  82 ? -12.528   1.787  17.586 1.000 97.500 ? 82  ASN A CG  1 
ATOM 667  N ND2 ? ASN A 1  82 ? -12.443   0.676  18.308 1.000 97.500 ? 82  ASN A ND2 1 
ATOM 668  O OD1 ? ASN A 1  82 ? -13.607   2.284  17.254 1.000 97.500 ? 82  ASN A OD1 1 
ATOM 669  N N   ? LEU A 1  83 ? -10.301   5.150  15.161 1.000 97.180 ? 83  LEU A N   1 
ATOM 670  C CA  ? LEU A 1  83 ?  -9.157   6.030  14.947 1.000 97.180 ? 83  LEU A CA  1 
ATOM 671  C C   ? LEU A 1  83 ?  -8.519   6.424  16.275 1.000 97.180 ? 83  LEU A C   1 
ATOM 672  C CB  ? LEU A 1  83 ?  -9.581   7.284  14.179 1.000 97.180 ? 83  LEU A CB  1 
ATOM 673  O O   ? LEU A 1  83 ?  -9.214   6.856  17.198 1.000 97.180 ? 83  LEU A O   1 
ATOM 674  C CG  ? LEU A 1  83 ? -10.251   7.055  12.823 1.000 97.180 ? 83  LEU A CG  1 
ATOM 675  C CD1 ? LEU A 1  83 ? -10.479   8.385  12.113 1.000 97.180 ? 83  LEU A CD1 1 
ATOM 676  C CD2 ? LEU A 1  83 ?  -9.409   6.120  11.962 1.000 97.180 ? 83  LEU A CD2 1 
ATOM 677  N N   ? THR A 1  84 ?  -7.198   6.192  16.380 1.000 96.090 ? 84  THR A N   1 
ATOM 678  C CA  ? THR A 1  84 ?  -6.369   6.493  17.542 1.000 96.090 ? 84  THR A CA  1 
ATOM 679  C C   ? THR A 1  84 ?  -5.085   7.201  17.122 1.000 96.090 ? 84  THR A C   1 
ATOM 680  C CB  ? THR A 1  84 ?  -6.021   5.214  18.326 1.000 96.090 ? 84  THR A CB  1 
ATOM 681  O O   ? THR A 1  84 ?  -4.901   7.519  15.945 1.000 96.090 ? 84  THR A O   1 
ATOM 682  C CG2 ? THR A 1  84 ?  -7.268   4.382  18.605 1.000 96.090 ? 84  THR A CG2 1 
ATOM 683  O OG1 ? THR A 1  84 ?  -5.098   4.428  17.561 1.000 96.090 ? 84  THR A OG1 1 
ATOM 684  N N   ? LEU A 1  85 ?  -4.223   7.449  18.159 1.000 94.680 ? 85  LEU A N   1 
ATOM 685  C CA  ? LEU A 1  85 ?  -2.934   8.048  17.832 1.000 94.680 ? 85  LEU A CA  1 
ATOM 686  C C   ? LEU A 1  85 ?  -2.127   7.135  16.915 1.000 94.680 ? 85  LEU A C   1 
ATOM 687  C CB  ? LEU A 1  85 ?  -2.139   8.340  19.108 1.000 94.680 ? 85  LEU A CB  1 
ATOM 688  O O   ? LEU A 1  85 ?  -1.274   7.605  16.159 1.000 94.680 ? 85  LEU A O   1 
ATOM 689  C CG  ? LEU A 1  85 ?  -2.646   9.495  19.973 1.000 94.680 ? 85  LEU A CG  1 
ATOM 690  C CD1 ? LEU A 1  85 ?  -1.861   9.564  21.279 1.000 94.680 ? 85  LEU A CD1 1 
ATOM 691  C CD2 ? LEU A 1  85 ?  -2.549  10.815  19.215 1.000 94.680 ? 85  LEU A CD2 1 
ATOM 692  N N   ? ALA A 1  86 ?  -2.451   5.868  16.905 1.000 95.290 ? 86  ALA A N   1 
ATOM 693  C CA  ? ALA A 1  86 ?  -1.695   4.868  16.155 1.000 95.290 ? 86  ALA A CA  1 
ATOM 694  C C   ? ALA A 1  86 ?  -2.431   4.467  14.880 1.000 95.290 ? 86  ALA A C   1 
ATOM 695  C CB  ? ALA A 1  86 ?  -1.431   3.639  17.022 1.000 95.290 ? 86  ALA A CB  1 
ATOM 696  O O   ? ALA A 1  86 ?  -1.848   3.843  13.989 1.000 95.290 ? 86  ALA A O   1 
ATOM 697  N N   ? VAL A 1  87 ?  -3.773   4.859  14.763 1.000 97.240 ? 87  VAL A N   1 
ATOM 698  C CA  ? VAL A 1  87 ?  -4.579   4.465  13.613 1.000 97.240 ? 87  VAL A CA  1 
ATOM 699  C C   ? VAL A 1  87 ?  -5.232   5.698  12.992 1.000 97.240 ? 87  VAL A C   1 
ATOM 700  C CB  ? VAL A 1  87 ?  -5.657   3.430  14.003 1.000 97.240 ? 87  VAL A CB  1 
ATOM 701  O O   ? VAL A 1  87 ?  -6.042   6.369  13.635 1.000 97.240 ? 87  VAL A O   1 
ATOM 702  C CG1 ? VAL A 1  87 ?  -6.467   3.006  12.779 1.000 97.240 ? 87  VAL A CG1 1 
ATOM 703  C CG2 ? VAL A 1  87 ?  -5.014   2.215  14.669 1.000 97.240 ? 87  VAL A CG2 1 
ATOM 704  N N   ? GLY A 1  88 ?  -4.834   5.965  11.713 1.000 96.910 ? 88  GLY A N   1 
ATOM 705  C CA  ? GLY A 1  88 ?  -5.420   7.050  10.942 1.000 96.910 ? 88  GLY A CA  1 
ATOM 706  C C   ? GLY A 1  88 ?  -5.669   6.685   9.491 1.000 96.910 ? 88  GLY A C   1 
ATOM 707  O O   ? GLY A 1  88 ?  -5.344   5.577   9.060 1.000 96.910 ? 88  GLY A O   1 
ATOM 708  N N   ? THR A 1  89 ?  -6.342   7.624   8.773 1.000 97.620 ? 89  THR A N   1 
ATOM 709  C CA  ? THR A 1  89 ?  -6.565   7.442   7.343 1.000 97.620 ? 89  THR A CA  1 
ATOM 710  C C   ? THR A 1  89 ?  -5.547   8.239   6.532 1.000 97.620 ? 89  THR A C   1 
ATOM 711  C CB  ? THR A 1  89 ?  -7.990   7.866   6.941 1.000 97.620 ? 89  THR A CB  1 
ATOM 712  O O   ? THR A 1  89 ?  -5.061   9.278   6.984 1.000 97.620 ? 89  THR A O   1 
ATOM 713  C CG2 ? THR A 1  89 ?  -9.037   7.109   7.751 1.000 97.620 ? 89  THR A CG2 1 
ATOM 714  O OG1 ? THR A 1  89 ?  -8.148   9.271   7.172 1.000 97.620 ? 89  THR A OG1 1 
ATOM 715  N N   ? LEU A 1  90 ?  -5.261   7.631   5.366 1.000 96.560 ? 90  LEU A N   1 
ATOM 716  C CA  ? LEU A 1  90 ?  -4.299   8.282   4.484 1.000 96.560 ? 90  LEU A CA  1 
ATOM 717  C C   ? LEU A 1  90 ?  -5.008   8.995   3.337 1.000 96.560 ? 90  LEU A C   1 
ATOM 718  C CB  ? LEU A 1  90 ?  -3.304   7.260   3.927 1.000 96.560 ? 90  LEU A CB  1 
ATOM 719  O O   ? LEU A 1  90 ?  -5.831   8.395   2.641 1.000 96.560 ? 90  LEU A O   1 
ATOM 720  C CG  ? LEU A 1  90 ?  -2.236   6.755   4.898 1.000 96.560 ? 90  LEU A CG  1 
ATOM 721  C CD1 ? LEU A 1  90 ?  -1.328   5.742   4.208 1.000 96.560 ? 90  LEU A CD1 1 
ATOM 722  C CD2 ? LEU A 1  90 ?  -1.423   7.919   5.453 1.000 96.560 ? 90  LEU A CD2 1 
ATOM 723  N N   ? PRO A 1  91 ?  -4.694  10.281   3.142 1.000 96.070 ? 91  PRO A N   1 
ATOM 724  C CA  ? PRO A 1  91 ?  -5.243  10.960   1.967 1.000 96.070 ? 91  PRO A CA  1 
ATOM 725  C C   ? PRO A 1  91 ?  -4.668  10.428   0.656 1.000 96.070 ? 91  PRO A C   1 
ATOM 726  C CB  ? PRO A 1  91 ?  -4.844  12.421   2.185 1.000 96.070 ? 91  PRO A CB  1 
ATOM 727  O O   ? PRO A 1  91 ?  -3.513   9.998   0.614 1.000 96.070 ? 91  PRO A O   1 
ATOM 728  C CG  ? PRO A 1  91 ?  -3.611  12.359   3.026 1.000 96.070 ? 91  PRO A CG  1 
ATOM 729  C CD  ? PRO A 1  91 ?  -3.687  11.136   3.894 1.000 96.070 ? 91  PRO A CD  1 
ATOM 730  N N   ? LEU A 1  92 ?  -5.602  10.466  -0.428 1.000 94.620 ? 92  LEU A N   1 
ATOM 731  C CA  ? LEU A 1  92 ?  -5.186  10.029  -1.756 1.000 94.620 ? 92  LEU A CA  1 
ATOM 732  C C   ? LEU A 1  92 ?  -4.931  11.225  -2.667 1.000 94.620 ? 92  LEU A C   1 
ATOM 733  C CB  ? LEU A 1  92 ?  -6.247   9.117  -2.377 1.000 94.620 ? 92  LEU A CB  1 
ATOM 734  O O   ? LEU A 1  92 ?  -5.719  12.173  -2.688 1.000 94.620 ? 92  LEU A O   1 
ATOM 735  C CG  ? LEU A 1  92 ?  -6.713   7.938  -1.521 1.000 94.620 ? 92  LEU A CG  1 
ATOM 736  C CD1 ? LEU A 1  92 ?  -7.752   7.114  -2.274 1.000 94.620 ? 92  LEU A CD1 1 
ATOM 737  C CD2 ? LEU A 1  92 ?  -5.527   7.070  -1.114 1.000 94.620 ? 92  LEU A CD2 1 
ATOM 738  N N   ? SER A 1  93 ?  -3.817  11.212  -3.382 1.000 87.110 ? 93  SER A N   1 
ATOM 739  C CA  ? SER A 1  93 ?  -3.511  12.311  -4.292 1.000 87.110 ? 93  SER A CA  1 
ATOM 740  C C   ? SER A 1  93 ?  -4.047  12.035  -5.693 1.000 87.110 ? 93  SER A C   1 
ATOM 741  C CB  ? SER A 1  93 ?  -2.003  12.554  -4.352 1.000 87.110 ? 93  SER A CB  1 
ATOM 742  O O   ? SER A 1  93 ?  -3.810  10.964  -6.254 1.000 87.110 ? 93  SER A O   1 
ATOM 743  O OG  ? SER A 1  93 ?  -1.692  13.556  -5.305 1.000 87.110 ? 93  SER A OG  1 
ATOM 744  N N   ? PRO A 1  94 ?  -4.712  13.036  -6.254 1.000 83.310 ? 94  PRO A N   1 
ATOM 745  C CA  ? PRO A 1  94 ?  -5.183  12.883  -7.632 1.000 83.310 ? 94  PRO A CA  1 
ATOM 746  C C   ? PRO A 1  94 ?  -4.130  13.281  -8.664 1.000 83.310 ? 94  PRO A C   1 
ATOM 747  C CB  ? PRO A 1  94 ?  -6.392  13.820  -7.698 1.000 83.310 ? 94  PRO A CB  1 
ATOM 748  O O   ? PRO A 1  94 ?  -4.330  13.081  -9.865 1.000 83.310 ? 94  PRO A O   1 
ATOM 749  C CG  ? PRO A 1  94 ?  -6.061  14.937  -6.762 1.000 83.310 ? 94  PRO A CG  1 
ATOM 750  C CD  ? PRO A 1  94 ?  -5.256  14.382  -5.622 1.000 83.310 ? 94  PRO A CD  1 
ATOM 751  N N   ? ASN A 1  95 ?  -3.011  13.708  -8.156 1.000 88.230 ? 95  ASN A N   1 
ATOM 752  C CA  ? ASN A 1  95 ?  -2.038  14.299  -9.069 1.000 88.230 ? 95  ASN A CA  1 
ATOM 753  C C   ? ASN A 1  95 ?  -0.869  13.354  -9.332 1.000 88.230 ? 95  ASN A C   1 
ATOM 754  C CB  ? ASN A 1  95 ?  -1.529  15.634  -8.520 1.000 88.230 ? 95  ASN A CB  1 
ATOM 755  O O   ? ASN A 1  95 ?  -0.478  12.584  -8.453 1.000 88.230 ? 95  ASN A O   1 
ATOM 756  C CG  ? ASN A 1  95 ?  -2.635  16.658  -8.357 1.000 88.230 ? 95  ASN A CG  1 
ATOM 757  N ND2 ? ASN A 1  95 ?  -2.594  17.405  -7.260 1.000 88.230 ? 95  ASN A ND2 1 
ATOM 758  O OD1 ? ASN A 1  95 ?  -3.520  16.776  -9.209 1.000 88.230 ? 95  ASN A OD1 1 
ATOM 759  N N   ? PHE A 1  96 ?  -0.354  13.593 -10.560 1.000 87.010 ? 96  PHE A N   1 
ATOM 760  C CA  ? PHE A 1  96 ?   0.895  12.947 -10.945 1.000 87.010 ? 96  PHE A CA  1 
ATOM 761  C C   ? PHE A 1  96 ?   2.073  13.548 -10.187 1.000 87.010 ? 96  PHE A C   1 
ATOM 762  C CB  ? PHE A 1  96 ?   1.124  13.073 -12.455 1.000 87.010 ? 96  PHE A CB  1 
ATOM 763  O O   ? PHE A 1  96 ?   2.162  14.768 -10.035 1.000 87.010 ? 96  PHE A O   1 
ATOM 764  C CG  ? PHE A 1  96 ?   2.343  12.341 -12.947 1.000 87.010 ? 96  PHE A CG  1 
ATOM 765  C CD1 ? PHE A 1  96 ?   3.563  12.995 -13.064 1.000 87.010 ? 96  PHE A CD1 1 
ATOM 766  C CD2 ? PHE A 1  96 ?   2.269  10.998 -13.294 1.000 87.010 ? 96  PHE A CD2 1 
ATOM 767  C CE1 ? PHE A 1  96 ?   4.694  12.320 -13.519 1.000 87.010 ? 96  PHE A CE1 1 
ATOM 768  C CE2 ? PHE A 1  96 ?   3.394  10.317 -13.750 1.000 87.010 ? 96  PHE A CE2 1 
ATOM 769  C CZ  ? PHE A 1  96 ?   4.605  10.980 -13.863 1.000 87.010 ? 96  PHE A CZ  1 
ATOM 770  N N   ? VAL A 1  97 ?   2.919  12.656  -9.716 1.000 88.970 ? 97  VAL A N   1 
ATOM 771  C CA  ? VAL A 1  97 ?   4.121  13.113  -9.026 1.000 88.970 ? 97  VAL A CA  1 
ATOM 772  C C   ? VAL A 1  97 ?   5.343  12.891  -9.914 1.000 88.970 ? 97  VAL A C   1 
ATOM 773  C CB  ? VAL A 1  97 ?   4.308  12.390  -7.673 1.000 88.970 ? 97  VAL A CB  1 
ATOM 774  O O   ? VAL A 1  97 ?   5.570  11.782 -10.404 1.000 88.970 ? 97  VAL A O   1 
ATOM 775  C CG1 ? VAL A 1  97 ?   5.507  12.961  -6.917 1.000 88.970 ? 97  VAL A CG1 1 
ATOM 776  C CG2 ? VAL A 1  97 ?   3.039  12.500  -6.830 1.000 88.970 ? 97  VAL A CG2 1 
ATOM 777  N N   ? PRO A 1  98 ?   6.079  13.963 -10.169 1.000 88.660 ? 98  PRO A N   1 
ATOM 778  C CA  ? PRO A 1  98 ?   7.245  13.819 -11.043 1.000 88.660 ? 98  PRO A CA  1 
ATOM 779  C C   ? PRO A 1  98 ?   8.383  13.040 -10.387 1.000 88.660 ? 98  PRO A C   1 
ATOM 780  C CB  ? PRO A 1  98 ?   7.662  15.267 -11.316 1.000 88.660 ? 98  PRO A CB  1 
ATOM 781  O O   ? PRO A 1  98 ?   8.467  12.982  -9.157 1.000 88.660 ? 98  PRO A O   1 
ATOM 782  C CG  ? PRO A 1  98 ?   7.173  16.035 -10.131 1.000 88.660 ? 98  PRO A CG  1 
ATOM 783  C CD  ? PRO A 1  98 ?   5.923  15.378  -9.619 1.000 88.660 ? 98  PRO A CD  1 
ATOM 784  N N   ? PRO A 1  99 ?   9.253  12.444 -11.313 1.000 92.870 ? 99  PRO A N   1 
ATOM 785  C CA  ? PRO A 1  99 ?  10.444  11.782 -10.775 1.000 92.870 ? 99  PRO A CA  1 
ATOM 786  C C   ? PRO A 1  99 ?  11.332  12.728  -9.970 1.000 92.870 ? 99  PRO A C   1 
ATOM 787  C CB  ? PRO A 1  99 ?  11.168  11.286 -12.029 1.000 92.870 ? 99  PRO A CB  1 
ATOM 788  O O   ? PRO A 1  99 ?  11.356  13.932 -10.234 1.000 92.870 ? 99  PRO A O   1 
ATOM 789  C CG  ? PRO A 1  99 ?  10.096  11.153 -13.062 1.000 92.870 ? 99  PRO A CG  1 
ATOM 790  C CD  ? PRO A 1  99 ?   9.064  12.215 -12.818 1.000 92.870 ? 99  PRO A CD  1 
ATOM 791  N N   ? GLY A 1 100 ?  12.126  12.128  -8.919 1.000 92.270 ? 100 GLY A N   1 
ATOM 792  C CA  ? GLY A 1 100 ?  13.090  12.899  -8.150 1.000 92.270 ? 100 GLY A CA  1 
ATOM 793  C C   ? GLY A 1 100 ?  12.618  13.213  -6.744 1.000 92.270 ? 100 GLY A C   1 
ATOM 794  O O   ? GLY A 1 100 ?  13.420  13.580  -5.881 1.000 92.270 ? 100 GLY A O   1 
ATOM 795  N N   ? ARG A 1 101 ?  11.311  13.034  -6.515 1.000 92.670 ? 101 ARG A N   1 
ATOM 796  C CA  ? ARG A 1 101 ?  10.731  13.276  -5.198 1.000 92.670 ? 101 ARG A CA  1 
ATOM 797  C C   ? ARG A 1 101 ?  11.063  12.139  -4.237 1.000 92.670 ? 101 ARG A C   1 
ATOM 798  C CB  ? ARG A 1 101 ?   9.215  13.450  -5.301 1.000 92.670 ? 101 ARG A CB  1 
ATOM 799  O O   ? ARG A 1 101 ?  11.024  10.967  -4.617 1.000 92.670 ? 101 ARG A O   1 
ATOM 800  C CG  ? ARG A 1 101 ?   8.573  14.017  -4.045 1.000 92.670 ? 101 ARG A CG  1 
ATOM 801  C CD  ? ARG A 1 101 ?   7.366  14.886  -4.371 1.000 92.670 ? 101 ARG A CD  1 
ATOM 802  N NE  ? ARG A 1 101 ?   6.749  15.427  -3.163 1.000 92.670 ? 101 ARG A NE  1 
ATOM 803  N NH1 ? ARG A 1 101 ?   5.671  17.162  -4.242 1.000 92.670 ? 101 ARG A NH1 1 
ATOM 804  N NH2 ? ARG A 1 101 ?   5.450  16.902  -1.976 1.000 92.670 ? 101 ARG A NH2 1 
ATOM 805  C CZ  ? ARG A 1 101 ?   5.958  16.496  -3.130 1.000 92.670 ? 101 ARG A CZ  1 
ATOM 806  N N   ? MET A 1 102 ?  11.388  12.484  -2.987 1.000 93.060 ? 102 MET A N   1 
ATOM 807  C CA  ? MET A 1 102 ?  11.636  11.490  -1.948 1.000 93.060 ? 102 MET A CA  1 
ATOM 808  C C   ? MET A 1 102 ?  10.328  11.029  -1.313 1.000 93.060 ? 102 MET A C   1 
ATOM 809  C CB  ? MET A 1 102 ?  12.568  12.054  -0.874 1.000 93.060 ? 102 MET A CB  1 
ATOM 810  O O   ? MET A 1 102 ?   9.507  11.852  -0.905 1.000 93.060 ? 102 MET A O   1 
ATOM 811  C CG  ? MET A 1 102 ?  13.967  12.366  -1.379 1.000 93.060 ? 102 MET A CG  1 
ATOM 812  S SD  ? MET A 1 102 ?  14.808  10.891  -2.077 1.000 93.060 ? 102 MET A SD  1 
ATOM 813  C CE  ? MET A 1 102 ?  14.914   9.852  -0.594 1.000 93.060 ? 102 MET A CE  1 
ATOM 814  N N   ? CYS A 1 103 ?  10.169   9.735  -1.209 1.000 94.510 ? 103 CYS A N   1 
ATOM 815  C CA  ? CYS A 1 103 ?   8.959   9.127  -0.665 1.000 94.510 ? 103 CYS A CA  1 
ATOM 816  C C   ? CYS A 1 103 ?   9.302   8.062   0.369 1.000 94.510 ? 103 CYS A C   1 
ATOM 817  C CB  ? CYS A 1 103 ?   8.119   8.513  -1.784 1.000 94.510 ? 103 CYS A CB  1 
ATOM 818  O O   ? CYS A 1 103 ?  10.435   7.579   0.417 1.000 94.510 ? 103 CYS A O   1 
ATOM 819  S SG  ? CYS A 1 103 ?   7.643   9.692  -3.068 1.000 94.510 ? 103 CYS A SG  1 
ATOM 820  N N   ? ARG A 1 104 ?   8.308   7.756   1.162 1.000 94.490 ? 104 ARG A N   1 
ATOM 821  C CA  ? ARG A 1 104 ?   8.468   6.732   2.190 1.000 94.490 ? 104 ARG A CA  1 
ATOM 822  C C   ? ARG A 1 104 ?   7.572   5.531   1.911 1.000 94.490 ? 104 ARG A C   1 
ATOM 823  C CB  ? ARG A 1 104 ?   8.159   7.307   3.574 1.000 94.490 ? 104 ARG A CB  1 
ATOM 824  O O   ? ARG A 1 104 ?   6.427   5.690   1.483 1.000 94.490 ? 104 ARG A O   1 
ATOM 825  C CG  ? ARG A 1 104 ?   9.083   8.441   3.990 1.000 94.490 ? 104 ARG A CG  1 
ATOM 826  C CD  ? ARG A 1 104 ?   8.683   9.029   5.336 1.000 94.490 ? 104 ARG A CD  1 
ATOM 827  N NE  ? ARG A 1 104 ?   9.591  10.095   5.750 1.000 94.490 ? 104 ARG A NE  1 
ATOM 828  N NH1 ? ARG A 1 104 ?   8.982  10.030   7.978 1.000 94.490 ? 104 ARG A NH1 1 
ATOM 829  N NH2 ? ARG A 1 104 ?  10.570  11.520   7.262 1.000 94.490 ? 104 ARG A NH2 1 
ATOM 830  C CZ  ? ARG A 1 104 ?   9.712  10.546   6.996 1.000 94.490 ? 104 ARG A CZ  1 
ATOM 831  N N   ? VAL A 1 105 ?   8.136   4.420   2.174 1.000 94.240 ? 105 VAL A N   1 
ATOM 832  C CA  ? VAL A 1 105 ?   7.383   3.172   2.107 1.000 94.240 ? 105 VAL A CA  1 
ATOM 833  C C   ? VAL A 1 105 ?   7.383   2.494   3.476 1.000 94.240 ? 105 VAL A C   1 
ATOM 834  C CB  ? VAL A 1 105 ?   7.960   2.217   1.039 1.000 94.240 ? 105 VAL A CB  1 
ATOM 835  O O   ? VAL A 1 105 ?   8.427   2.391   4.124 1.000 94.240 ? 105 VAL A O   1 
ATOM 836  C CG1 ? VAL A 1 105 ?   7.118   0.947   0.939 1.000 94.240 ? 105 VAL A CG1 1 
ATOM 837  C CG2 ? VAL A 1 105 ?   8.039   2.918  -0.316 1.000 94.240 ? 105 VAL A CG2 1 
ATOM 838  N N   ? ALA A 1 106 ?   6.240   2.107   3.898 1.000 93.830 ? 106 ALA A N   1 
ATOM 839  C CA  ? ALA A 1 106 ?   6.107   1.380   5.158 1.000 93.830 ? 106 ALA A CA  1 
ATOM 840  C C   ? ALA A 1 106 ?   5.627  -0.049   4.919 1.000 93.830 ? 106 ALA A C   1 
ATOM 841  C CB  ? ALA A 1 106 ?   5.149   2.110   6.095 1.000 93.830 ? 106 ALA A CB  1 
ATOM 842  O O   ? ALA A 1 106 ?   4.827  -0.298   4.013 1.000 93.830 ? 106 ALA A O   1 
ATOM 843  N N   ? GLY A 1 107 ?   6.170  -0.998   5.698 1.000 93.800 ? 107 GLY A N   1 
ATOM 844  C CA  ? GLY A 1 107 ?   5.722  -2.374   5.548 1.000 93.800 ? 107 GLY A CA  1 
ATOM 845  C C   ? GLY A 1 107 ?   6.412  -3.333   6.500 1.000 93.800 ? 107 GLY A C   1 
ATOM 846  O O   ? GLY A 1 107 ?   7.291  -2.931   7.266 1.000 93.800 ? 107 GLY A O   1 
ATOM 847  N N   ? TRP A 1 108 ?   5.997  -4.615   6.511 1.000 91.440 ? 108 TRP A N   1 
ATOM 848  C CA  ? TRP A 1 108 ?   6.506  -5.673   7.379 1.000 91.440 ? 108 TRP A CA  1 
ATOM 849  C C   ? TRP A 1 108 ?   7.281  -6.711   6.574 1.000 91.440 ? 108 TRP A C   1 
ATOM 850  C CB  ? TRP A 1 108 ?   5.357  -6.347   8.134 1.000 91.440 ? 108 TRP A CB  1 
ATOM 851  O O   ? TRP A 1 108 ?   7.332  -7.885   6.949 1.000 91.440 ? 108 TRP A O   1 
ATOM 852  C CG  ? TRP A 1 108 ?   4.696  -5.465   9.151 1.000 91.440 ? 108 TRP A CG  1 
ATOM 853  C CD1 ? TRP A 1 108 ?   5.057  -5.301  10.459 1.000 91.440 ? 108 TRP A CD1 1 
ATOM 854  C CD2 ? TRP A 1 108 ?   3.554  -4.629   8.941 1.000 91.440 ? 108 TRP A CD2 1 
ATOM 855  C CE2 ? TRP A 1 108 ?   3.277  -3.985  10.168 1.000 91.440 ? 108 TRP A CE2 1 
ATOM 856  C CE3 ? TRP A 1 108 ?   2.738  -4.360   7.834 1.000 91.440 ? 108 TRP A CE3 1 
ATOM 857  N NE1 ? TRP A 1 108 ?   4.207  -4.412  11.076 1.000 91.440 ? 108 TRP A NE1 1 
ATOM 858  C CH2 ? TRP A 1 108 ?   1.433  -2.844   9.219 1.000 91.440 ? 108 TRP A CH2 1 
ATOM 859  C CZ2 ? TRP A 1 108 ?   2.216  -3.088  10.317 1.000 91.440 ? 108 TRP A CZ2 1 
ATOM 860  C CZ3 ? TRP A 1 108 ?   1.683  -3.468   7.986 1.000 91.440 ? 108 TRP A CZ3 1 
ATOM 861  N N   ? GLY A 1 109 ?   7.684  -6.340   5.337 1.000 85.410 ? 109 GLY A N   1 
ATOM 862  C CA  ? GLY A 1 109 ?   8.335  -7.258   4.416 1.000 85.410 ? 109 GLY A CA  1 
ATOM 863  C C   ? GLY A 1 109 ?   9.711  -7.694   4.882 1.000 85.410 ? 109 GLY A C   1 
ATOM 864  O O   ? GLY A 1 109 ?  10.138  -7.345   5.985 1.000 85.410 ? 109 GLY A O   1 
ATOM 865  N N   ? LYS A 1 110 ?  10.488  -8.482   4.067 1.000 82.650 ? 110 LYS A N   1 
ATOM 866  C CA  ? LYS A 1 110 ?  11.807  -9.033   4.364 1.000 82.650 ? 110 LYS A CA  1 
ATOM 867  C C   ? LYS A 1 110 ?  12.877  -7.944   4.333 1.000 82.650 ? 110 LYS A C   1 
ATOM 868  C CB  ? LYS A 1 110 ?  12.162 -10.143   3.373 1.000 82.650 ? 110 LYS A CB  1 
ATOM 869  O O   ? LYS A 1 110 ?  12.813  -7.027   3.512 1.000 82.650 ? 110 LYS A O   1 
ATOM 870  C CG  ? LYS A 1 110 ?  11.268 -11.370   3.474 1.000 82.650 ? 110 LYS A CG  1 
ATOM 871  C CD  ? LYS A 1 110 ?  11.741 -12.483   2.548 1.000 82.650 ? 110 LYS A CD  1 
ATOM 872  C CE  ? LYS A 1 110 ?  10.864 -13.722   2.668 1.000 82.650 ? 110 LYS A CE  1 
ATOM 873  N NZ  ? LYS A 1 110 ?  11.315 -14.812   1.752 1.000 82.650 ? 110 LYS A NZ  1 
ATOM 874  N N   ? ARG A 1 111 ?  13.878  -8.130   5.287 1.000 80.200 ? 111 ARG A N   1 
ATOM 875  C CA  ? ARG A 1 111 ?  15.001  -7.201   5.341 1.000 80.200 ? 111 ARG A CA  1 
ATOM 876  C C   ? ARG A 1 111 ?  16.149  -7.678   4.458 1.000 80.200 ? 111 ARG A C   1 
ATOM 877  C CB  ? ARG A 1 111 ?  15.486  -7.026   6.782 1.000 80.200 ? 111 ARG A CB  1 
ATOM 878  O O   ? ARG A 1 111 ?  17.009  -6.886   4.066 1.000 80.200 ? 111 ARG A O   1 
ATOM 879  C CG  ? ARG A 1 111 ?  14.485  -6.328   7.688 1.000 80.200 ? 111 ARG A CG  1 
ATOM 880  C CD  ? ARG A 1 111 ?  15.047  -6.108   9.086 1.000 80.200 ? 111 ARG A CD  1 
ATOM 881  N NE  ? ARG A 1 111 ?  15.190  -7.365   9.814 1.000 80.200 ? 111 ARG A NE  1 
ATOM 882  N NH1 ? ARG A 1 111 ?  16.031  -6.397  11.735 1.000 80.200 ? 111 ARG A NH1 1 
ATOM 883  N NH2 ? ARG A 1 111 ?  15.741  -8.668  11.623 1.000 80.200 ? 111 ARG A NH2 1 
ATOM 884  C CZ  ? ARG A 1 111 ?  15.653  -7.474  11.056 1.000 80.200 ? 111 ARG A CZ  1 
ATOM 885  N N   ? GLN A 1 112 ?  16.105  -9.064   4.119 1.000 79.170 ? 112 GLN A N   1 
ATOM 886  C CA  ? GLN A 1 112 ?  17.087  -9.702   3.248 1.000 79.170 ? 112 GLN A CA  1 
ATOM 887  C C   ? GLN A 1 112 ?  16.432 -10.757   2.362 1.000 79.170 ? 112 GLN A C   1 
ATOM 888  C CB  ? GLN A 1 112 ?  18.209 -10.332   4.074 1.000 79.170 ? 112 GLN A CB  1 
ATOM 889  O O   ? GLN A 1 112 ?  15.342 -11.245   2.671 1.000 79.170 ? 112 GLN A O   1 
ATOM 890  C CG  ? GLN A 1 112 ?  17.720 -11.327   5.118 1.000 79.170 ? 112 GLN A CG  1 
ATOM 891  C CD  ? GLN A 1 112 ?  18.819 -11.775   6.062 1.000 79.170 ? 112 GLN A CD  1 
ATOM 892  N NE2 ? GLN A 1 112 ?  18.737 -13.020   6.519 1.000 79.170 ? 112 GLN A NE2 1 
ATOM 893  O OE1 ? GLN A 1 112 ?  19.736 -11.010   6.378 1.000 79.170 ? 112 GLN A OE1 1 
ATOM 894  N N   ? VAL A 1 113 ?  16.945 -11.131   1.193 1.000 74.900 ? 113 VAL A N   1 
ATOM 895  C CA  ? VAL A 1 113 ?  16.449 -11.987   0.120 1.000 74.900 ? 113 VAL A CA  1 
ATOM 896  C C   ? VAL A 1 113 ?  16.128 -13.374   0.672 1.000 74.900 ? 113 VAL A C   1 
ATOM 897  C CB  ? VAL A 1 113 ?  17.468 -12.096  -1.036 1.000 74.900 ? 113 VAL A CB  1 
ATOM 898  O O   ? VAL A 1 113 ?  15.096 -13.960   0.335 1.000 74.900 ? 113 VAL A O   1 
ATOM 899  C CG1 ? VAL A 1 113 ?  16.992 -13.101  -2.083 1.000 74.900 ? 113 VAL A CG1 1 
ATOM 900  C CG2 ? VAL A 1 113 ?  17.700 -10.727  -1.673 1.000 74.900 ? 113 VAL A CG2 1 
ATOM 901  N N   ? ASN A 1 114 ?  16.726 -13.792   1.833 1.000 76.950 ? 114 ASN A N   1 
ATOM 902  C CA  ? ASN A 1 114 ?  16.505 -15.107   2.424 1.000 76.950 ? 114 ASN A CA  1 
ATOM 903  C C   ? ASN A 1 114 ?  16.174 -15.005   3.910 1.000 76.950 ? 114 ASN A C   1 
ATOM 904  C CB  ? ASN A 1 114 ?  17.727 -16.003   2.213 1.000 76.950 ? 114 ASN A CB  1 
ATOM 905  O O   ? ASN A 1 114 ?  16.294 -15.987   4.646 1.000 76.950 ? 114 ASN A O   1 
ATOM 906  C CG  ? ASN A 1 114 ?  17.941 -16.365   0.756 1.000 76.950 ? 114 ASN A CG  1 
ATOM 907  N ND2 ? ASN A 1 114 ?  19.193 -16.596   0.380 1.000 76.950 ? 114 ASN A ND2 1 
ATOM 908  O OD1 ? ASN A 1 114 ?  16.989 -16.436  -0.025 1.000 76.950 ? 114 ASN A OD1 1 
ATOM 909  N N   ? GLY A 1 115 ?  15.796 -13.716   4.271 1.000 77.730 ? 115 GLY A N   1 
ATOM 910  C CA  ? GLY A 1 115 ?  15.472 -13.483   5.670 1.000 77.730 ? 115 GLY A CA  1 
ATOM 911  C C   ? GLY A 1 115 ?  13.991 -13.617   5.970 1.000 77.730 ? 115 GLY A C   1 
ATOM 912  O O   ? GLY A 1 115 ?  13.182 -13.802   5.058 1.000 77.730 ? 115 GLY A O   1 
ATOM 913  N N   ? SER A 1 116 ?  13.705 -13.698   7.300 1.000 81.340 ? 116 SER A N   1 
ATOM 914  C CA  ? SER A 1 116 ?  12.314 -13.711   7.743 1.000 81.340 ? 116 SER A CA  1 
ATOM 915  C C   ? SER A 1 116 ?  11.717 -12.308   7.729 1.000 81.340 ? 116 SER A C   1 
ATOM 916  C CB  ? SER A 1 116 ?  12.204 -14.307   9.146 1.000 81.340 ? 116 SER A CB  1 
ATOM 917  O O   ? SER A 1 116 ?  12.449 -11.316   7.754 1.000 81.340 ? 116 SER A O   1 
ATOM 918  O OG  ? SER A 1 116 ?  12.939 -13.535  10.080 1.000 81.340 ? 116 SER A OG  1 
ATOM 919  N N   ? GLY A 1 117 ?  10.450 -12.284   7.348 1.000 81.830 ? 117 GLY A N   1 
ATOM 920  C CA  ? GLY A 1 117 ?   9.776 -11.002   7.485 1.000 81.830 ? 117 GLY A CA  1 
ATOM 921  C C   ? GLY A 1 117 ?   9.967 -10.371   8.851 1.000 81.830 ? 117 GLY A C   1 
ATOM 922  O O   ? GLY A 1 117 ?  10.297 -11.059   9.819 1.000 81.830 ? 117 GLY A O   1 
ATOM 923  N N   ? SER A 1 118 ?   9.907  -9.056   8.806 1.000 88.110 ? 118 SER A N   1 
ATOM 924  C CA  ? SER A 1 118 ?  10.040  -8.309  10.053 1.000 88.110 ? 118 SER A CA  1 
ATOM 925  C C   ? SER A 1 118 ?   8.740  -8.330  10.851 1.000 88.110 ? 118 SER A C   1 
ATOM 926  C CB  ? SER A 1 118 ?  10.451  -6.863   9.771 1.000 88.110 ? 118 SER A CB  1 
ATOM 927  O O   ? SER A 1 118 ?   7.656  -8.179  10.285 1.000 88.110 ? 118 SER A O   1 
ATOM 928  O OG  ? SER A 1 118 ?  10.521  -6.117  10.973 1.000 88.110 ? 118 SER A OG  1 
ATOM 929  N N   ? ASP A 1 119 ?   8.838  -8.560  12.098 1.000 90.480 ? 119 ASP A N   1 
ATOM 930  C CA  ? ASP A 1 119 ?   7.664  -8.512  12.964 1.000 90.480 ? 119 ASP A CA  1 
ATOM 931  C C   ? ASP A 1 119 ?   7.355  -7.079  13.391 1.000 90.480 ? 119 ASP A C   1 
ATOM 932  C CB  ? ASP A 1 119 ?   7.870  -9.396  14.196 1.000 90.480 ? 119 ASP A CB  1 
ATOM 933  O O   ? ASP A 1 119 ?   6.252  -6.790  13.860 1.000 90.480 ? 119 ASP A O   1 
ATOM 934  C CG  ? ASP A 1 119 ?   7.983 -10.871  13.856 1.000 90.480 ? 119 ASP A CG  1 
ATOM 935  O OD1 ? ASP A 1 119 ?   7.377 -11.315  12.857 1.000 90.480 ? 119 ASP A OD1 1 
ATOM 936  O OD2 ? ASP A 1 119 ?   8.681 -11.598  14.595 1.000 90.480 ? 119 ASP A OD2 1 
ATOM 937  N N   ? THR A 1 120 ?   8.323  -6.267  13.143 1.000 93.310 ? 120 THR A N   1 
ATOM 938  C CA  ? THR A 1 120 ?   8.177  -4.855  13.480 1.000 93.310 ? 120 THR A CA  1 
ATOM 939  C C   ? THR A 1 120 ?   8.051  -4.008  12.217 1.000 93.310 ? 120 THR A C   1 
ATOM 940  C CB  ? THR A 1 120 ?   9.367  -4.356  14.320 1.000 93.310 ? 120 THR A CB  1 
ATOM 941  O O   ? THR A 1 120 ?   8.714  -4.279  11.213 1.000 93.310 ? 120 THR A O   1 
ATOM 942  C CG2 ? THR A 1 120 ?   9.425  -5.066  15.668 1.000 93.310 ? 120 THR A CG2 1 
ATOM 943  O OG1 ? THR A 1 120 ?  10.585  -4.606  13.608 1.000 93.310 ? 120 THR A OG1 1 
ATOM 944  N N   ? LEU A 1 121 ?   7.109  -3.154  12.320 1.000 93.080 ? 121 LEU A N   1 
ATOM 945  C CA  ? LEU A 1 121 ?   6.888  -2.235  11.209 1.000 93.080 ? 121 LEU A CA  1 
ATOM 946  C C   ? LEU A 1 121 ?   8.156  -1.447  10.895 1.000 93.080 ? 121 LEU A C   1 
ATOM 947  C CB  ? LEU A 1 121 ?   5.742  -1.272  11.529 1.000 93.080 ? 121 LEU A CB  1 
ATOM 948  O O   ? LEU A 1 121 ?   8.798  -0.910  11.800 1.000 93.080 ? 121 LEU A O   1 
ATOM 949  C CG  ? LEU A 1 121 ?   5.331  -0.312  10.412 1.000 93.080 ? 121 LEU A CG  1 
ATOM 950  C CD1 ? LEU A 1 121 ?   4.799  -1.090   9.213 1.000 93.080 ? 121 LEU A CD1 1 
ATOM 951  C CD2 ? LEU A 1 121 ?   4.289   0.681  10.917 1.000 93.080 ? 121 LEU A CD2 1 
ATOM 952  N N   ? GLN A 1 122 ?   8.466  -1.394   9.588 1.000 93.780 ? 122 GLN A N   1 
ATOM 953  C CA  ? GLN A 1 122 ?   9.654  -0.698   9.104 1.000 93.780 ? 122 GLN A CA  1 
ATOM 954  C C   ? GLN A 1 122 ?   9.291   0.341   8.047 1.000 93.780 ? 122 GLN A C   1 
ATOM 955  C CB  ? GLN A 1 122 ?  10.667  -1.694   8.536 1.000 93.780 ? 122 GLN A CB  1 
ATOM 956  O O   ? GLN A 1 122 ?   8.250   0.233   7.395 1.000 93.780 ? 122 GLN A O   1 
ATOM 957  C CG  ? GLN A 1 122 ?  11.056  -2.798   9.510 1.000 93.780 ? 122 GLN A CG  1 
ATOM 958  C CD  ? GLN A 1 122 ?  11.986  -2.314  10.606 1.000 93.780 ? 122 GLN A CD  1 
ATOM 959  N NE2 ? GLN A 1 122 ?  11.937  -2.972  11.759 1.000 93.780 ? 122 GLN A NE2 1 
ATOM 960  O OE1 ? GLN A 1 122 ?  12.743  -1.357  10.417 1.000 93.780 ? 122 GLN A OE1 1 
ATOM 961  N N   ? GLU A 1 123 ?  10.231   1.255   7.885 1.000 92.540 ? 123 GLU A N   1 
ATOM 962  C CA  ? GLU A 1 123 ?  10.067   2.291   6.869 1.000 92.540 ? 123 GLU A CA  1 
ATOM 963  C C   ? GLU A 1 123 ?  11.383   2.572   6.151 1.000 92.540 ? 123 GLU A C   1 
ATOM 964  C CB  ? GLU A 1 123 ?   9.524   3.578   7.496 1.000 92.540 ? 123 GLU A CB  1 
ATOM 965  O O   ? GLU A 1 123 ?  12.448   2.571   6.772 1.000 92.540 ? 123 GLU A O   1 
ATOM 966  C CG  ? GLU A 1 123 ?   9.325   4.710   6.499 1.000 92.540 ? 123 GLU A CG  1 
ATOM 967  C CD  ? GLU A 1 123 ?   8.881   6.011   7.150 1.000 92.540 ? 123 GLU A CD  1 
ATOM 968  O OE1 ? GLU A 1 123 ?   9.751   6.832   7.520 1.000 92.540 ? 123 GLU A OE1 1 
ATOM 969  O OE2 ? GLU A 1 123 ?   7.654   6.210   7.291 1.000 92.540 ? 123 GLU A OE2 1 
ATOM 970  N N   ? VAL A 1 124 ?  11.209   2.846   4.869 1.000 90.990 ? 124 VAL A N   1 
ATOM 971  C CA  ? VAL A 1 124 ?  12.402   3.194   4.105 1.000 90.990 ? 124 VAL A CA  1 
ATOM 972  C C   ? VAL A 1 124 ?  12.098   4.367   3.177 1.000 90.990 ? 124 VAL A C   1 
ATOM 973  C CB  ? VAL A 1 124 ?  12.924   1.990   3.289 1.000 90.990 ? 124 VAL A CB  1 
ATOM 974  O O   ? VAL A 1 124 ?  10.983   4.488   2.663 1.000 90.990 ? 124 VAL A O   1 
ATOM 975  C CG1 ? VAL A 1 124 ?  11.902   1.570   2.233 1.000 90.990 ? 124 VAL A CG1 1 
ATOM 976  C CG2 ? VAL A 1 124 ?  14.263   2.329   2.636 1.000 90.990 ? 124 VAL A CG2 1 
ATOM 977  N N   ? LYS A 1 125 ?  13.118   5.262   2.985 1.000 92.050 ? 125 LYS A N   1 
ATOM 978  C CA  ? LYS A 1 125 ?  13.014   6.376   2.048 1.000 92.050 ? 125 LYS A CA  1 
ATOM 979  C C   ? LYS A 1 125 ?  13.508   5.976   0.661 1.000 92.050 ? 125 LYS A C   1 
ATOM 980  C CB  ? LYS A 1 125 ?  13.804   7.582   2.558 1.000 92.050 ? 125 LYS A CB  1 
ATOM 981  O O   ? LYS A 1 125 ?  14.603   5.428   0.521 1.000 92.050 ? 125 LYS A O   1 
ATOM 982  C CG  ? LYS A 1 125 ?  13.197   8.245   3.786 1.000 92.050 ? 125 LYS A CG  1 
ATOM 983  C CD  ? LYS A 1 125 ?  13.986   9.481   4.201 1.000 92.050 ? 125 LYS A CD  1 
ATOM 984  C CE  ? LYS A 1 125 ?  13.409  10.116   5.459 1.000 92.050 ? 125 LYS A CE  1 
ATOM 985  N NZ  ? LYS A 1 125 ?  14.208  11.299   5.899 1.000 92.050 ? 125 LYS A NZ  1 
ATOM 986  N N   ? LEU A 1 126 ?  12.610   6.254  -0.297 1.000 92.710 ? 126 LEU A N   1 
ATOM 987  C CA  ? LEU A 1 126 ?  12.950   5.920  -1.676 1.000 92.710 ? 126 LEU A CA  1 
ATOM 988  C C   ? LEU A 1 126 ?  12.641   7.085  -2.610 1.000 92.710 ? 126 LEU A C   1 
ATOM 989  C CB  ? LEU A 1 126 ?  12.188   4.671  -2.128 1.000 92.710 ? 126 LEU A CB  1 
ATOM 990  O O   ? LEU A 1 126 ?  11.731   7.874  -2.345 1.000 92.710 ? 126 LEU A O   1 
ATOM 991  C CG  ? LEU A 1 126 ?  12.448   3.392  -1.332 1.000 92.710 ? 126 LEU A CG  1 
ATOM 992  C CD1 ? LEU A 1 126 ?  11.461   2.303  -1.741 1.000 92.710 ? 126 LEU A CD1 1 
ATOM 993  C CD2 ? LEU A 1 126 ?  13.884   2.921  -1.530 1.000 92.710 ? 126 LEU A CD2 1 
ATOM 994  N N   ? ARG A 1 127 ?  13.430   7.091  -3.687 1.000 93.770 ? 127 ARG A N   1 
ATOM 995  C CA  ? ARG A 1 127 ?  13.255   8.158  -4.668 1.000 93.770 ? 127 ARG A CA  1 
ATOM 996  C C   ? ARG A 1 127 ?  12.423   7.680  -5.854 1.000 93.770 ? 127 ARG A C   1 
ATOM 997  C CB  ? ARG A 1 127 ?  14.612   8.671  -5.153 1.000 93.770 ? 127 ARG A CB  1 
ATOM 998  O O   ? ARG A 1 127 ?  12.609   6.562  -6.338 1.000 93.770 ? 127 ARG A O   1 
ATOM 999  C CG  ? ARG A 1 127 ?  14.525   9.914  -6.024 1.000 93.770 ? 127 ARG A CG  1 
ATOM 1000 C CD  ? ARG A 1 127 ?  15.902  10.494  -6.318 1.000 93.770 ? 127 ARG A CD  1 
ATOM 1001 N NE  ? ARG A 1 127 ?  15.810  11.786  -6.992 1.000 93.770 ? 127 ARG A NE  1 
ATOM 1002 N NH1 ? ARG A 1 127 ?  17.771  11.536  -8.186 1.000 93.770 ? 127 ARG A NH1 1 
ATOM 1003 N NH2 ? ARG A 1 127 ?  16.518  13.441  -8.418 1.000 93.770 ? 127 ARG A NH2 1 
ATOM 1004 C CZ  ? ARG A 1 127 ?  16.700  12.251  -7.864 1.000 93.770 ? 127 ARG A CZ  1 
ATOM 1005 N N   ? LEU A 1 128 ?  11.497   8.564  -6.239 1.000 94.630 ? 128 LEU A N   1 
ATOM 1006 C CA  ? LEU A 1 128 ?  10.821   8.299  -7.504 1.000 94.630 ? 128 LEU A CA  1 
ATOM 1007 C C   ? LEU A 1 128 ?  11.790   8.423  -8.675 1.000 94.630 ? 128 LEU A C   1 
ATOM 1008 C CB  ? LEU A 1 128 ?   9.645   9.261  -7.695 1.000 94.630 ? 128 LEU A CB  1 
ATOM 1009 O O   ? LEU A 1 128 ?  12.466   9.444  -8.822 1.000 94.630 ? 128 LEU A O   1 
ATOM 1010 C CG  ? LEU A 1 128 ?   8.420   9.018  -6.813 1.000 94.630 ? 128 LEU A CG  1 
ATOM 1011 C CD1 ? LEU A 1 128 ?   7.365  10.091  -7.063 1.000 94.630 ? 128 LEU A CD1 1 
ATOM 1012 C CD2 ? LEU A 1 128 ?   7.846   7.628  -7.065 1.000 94.630 ? 128 LEU A CD2 1 
ATOM 1013 N N   ? MET A 1 129 ?  11.822   7.339  -9.490 1.000 94.540 ? 129 MET A N   1 
ATOM 1014 C CA  ? MET A 1 129 ?  12.801   7.288 -10.572 1.000 94.540 ? 129 MET A CA  1 
ATOM 1015 C C   ? MET A 1 129 ?  12.145   7.593 -11.915 1.000 94.540 ? 129 MET A C   1 
ATOM 1016 C CB  ? MET A 1 129 ?  13.479   5.918 -10.620 1.000 94.540 ? 129 MET A CB  1 
ATOM 1017 O O   ? MET A 1 129 ?  10.926   7.472 -12.056 1.000 94.540 ? 129 MET A O   1 
ATOM 1018 C CG  ? MET A 1 129 ?  14.271   5.581  -9.368 1.000 94.540 ? 129 MET A CG  1 
ATOM 1019 S SD  ? MET A 1 129 ?  15.069   3.932  -9.462 1.000 94.540 ? 129 MET A SD  1 
ATOM 1020 C CE  ? MET A 1 129 ?  16.513   4.333 -10.485 1.000 94.540 ? 129 MET A CE  1 
ATOM 1021 N N   ? ASP A 1 130 ?  13.018   7.876 -12.844 1.000 94.410 ? 130 ASP A N   1 
ATOM 1022 C CA  ? ASP A 1 130 ?  12.561   7.994 -14.225 1.000 94.410 ? 130 ASP A CA  1 
ATOM 1023 C C   ? ASP A 1 130 ?  12.028   6.660 -14.743 1.000 94.410 ? 130 ASP A C   1 
ATOM 1024 C CB  ? ASP A 1 130 ?  13.694   8.492 -15.125 1.000 94.410 ? 130 ASP A CB  1 
ATOM 1025 O O   ? ASP A 1 130 ?  12.610   5.607 -14.476 1.000 94.410 ? 130 ASP A O   1 
ATOM 1026 C CG  ? ASP A 1 130 ?  13.219   8.883 -16.514 1.000 94.410 ? 130 ASP A CG  1 
ATOM 1027 O OD1 ? ASP A 1 130 ?  13.101   7.998 -17.389 1.000 94.410 ? 130 ASP A OD1 1 
ATOM 1028 O OD2 ? ASP A 1 130 ?  12.965  10.086 -16.736 1.000 94.410 ? 130 ASP A OD2 1 
ATOM 1029 N N   ? PRO A 1 131 ?  10.897   6.774 -15.520 1.000 93.900 ? 131 PRO A N   1 
ATOM 1030 C CA  ? PRO A 1 131 ?  10.301   5.537 -16.031 1.000 93.900 ? 131 PRO A CA  1 
ATOM 1031 C C   ? PRO A 1 131 ?  11.307   4.658 -16.770 1.000 93.900 ? 131 PRO A C   1 
ATOM 1032 C CB  ? PRO A 1 131 ?   9.211   6.038 -16.982 1.000 93.900 ? 131 PRO A CB  1 
ATOM 1033 O O   ? PRO A 1 131 ?  11.152   3.435 -16.810 1.000 93.900 ? 131 PRO A O   1 
ATOM 1034 C CG  ? PRO A 1 131 ?   8.818   7.375 -16.443 1.000 93.900 ? 131 PRO A CG  1 
ATOM 1035 C CD  ? PRO A 1 131 ?  10.042   8.043 -15.885 1.000 93.900 ? 131 PRO A CD  1 
ATOM 1036 N N   ? GLN A 1 132 ?  12.344   5.235 -17.405 1.000 93.350 ? 132 GLN A N   1 
ATOM 1037 C CA  ? GLN A 1 132 ?  13.350   4.495 -18.161 1.000 93.350 ? 132 GLN A CA  1 
ATOM 1038 C C   ? GLN A 1 132 ?  14.087   3.500 -17.269 1.000 93.350 ? 132 GLN A C   1 
ATOM 1039 C CB  ? GLN A 1 132 ?  14.347   5.455 -18.812 1.000 93.350 ? 132 GLN A CB  1 
ATOM 1040 O O   ? GLN A 1 132 ?  14.542   2.455 -17.739 1.000 93.350 ? 132 GLN A O   1 
ATOM 1041 C CG  ? GLN A 1 132 ?  13.770   6.241 -19.981 1.000 93.350 ? 132 GLN A CG  1 
ATOM 1042 C CD  ? GLN A 1 132 ?  13.256   5.347 -21.094 1.000 93.350 ? 132 GLN A CD  1 
ATOM 1043 N NE2 ? GLN A 1 132 ?  12.469   5.918 -21.998 1.000 93.350 ? 132 GLN A NE2 1 
ATOM 1044 O OE1 ? GLN A 1 132 ?  13.565   4.152 -21.140 1.000 93.350 ? 132 GLN A OE1 1 
ATOM 1045 N N   ? ALA A 1 133 ?  14.175   3.784 -15.973 1.000 93.110 ? 133 ALA A N   1 
ATOM 1046 C CA  ? ALA A 1 133 ?  14.872   2.928 -15.016 1.000 93.110 ? 133 ALA A CA  1 
ATOM 1047 C C   ? ALA A 1 133 ?  14.153   1.593 -14.850 1.000 93.110 ? 133 ALA A C   1 
ATOM 1048 C CB  ? ALA A 1 133 ?  14.999   3.632 -13.667 1.000 93.110 ? 133 ALA A CB  1 
ATOM 1049 O O   ? ALA A 1 133 ?  14.754   0.606 -14.419 1.000 93.110 ? 133 ALA A O   1 
ATOM 1050 N N   ? CYS A 1 134 ?  12.861   1.523 -15.177 1.000 94.660 ? 134 CYS A N   1 
ATOM 1051 C CA  ? CYS A 1 134 ?  12.060   0.320 -14.980 1.000 94.660 ? 134 CYS A CA  1 
ATOM 1052 C C   ? CYS A 1 134 ?  11.704  -0.324 -16.315 1.000 94.660 ? 134 CYS A C   1 
ATOM 1053 C CB  ? CYS A 1 134 ?  10.784   0.646 -14.204 1.000 94.660 ? 134 CYS A CB  1 
ATOM 1054 O O   ? CYS A 1 134 ?  10.811  -1.169 -16.383 1.000 94.660 ? 134 CYS A O   1 
ATOM 1055 S SG  ? CYS A 1 134 ?  11.061   0.964 -12.448 1.000 94.660 ? 134 CYS A SG  1 
ATOM 1056 N N   ? ARG A 1 135 ?  12.370   0.089 -17.399 1.000 91.090 ? 135 ARG A N   1 
ATOM 1057 C CA  ? ARG A 1 135 ?  12.046  -0.350 -18.752 1.000 91.090 ? 135 ARG A CA  1 
ATOM 1058 C C   ? ARG A 1 135 ?  12.350  -1.833 -18.934 1.000 91.090 ? 135 ARG A C   1 
ATOM 1059 C CB  ? ARG A 1 135 ?  12.819   0.474 -19.785 1.000 91.090 ? 135 ARG A CB  1 
ATOM 1060 O O   ? ARG A 1 135 ?  11.797  -2.481 -19.826 1.000 91.090 ? 135 ARG A O   1 
ATOM 1061 C CG  ? ARG A 1 135 ?  14.316   0.208 -19.789 1.000 91.090 ? 135 ARG A CG  1 
ATOM 1062 C CD  ? ARG A 1 135 ?  15.031   1.026 -20.855 1.000 91.090 ? 135 ARG A CD  1 
ATOM 1063 N NE  ? ARG A 1 135 ?  16.456   0.713 -20.909 1.000 91.090 ? 135 ARG A NE  1 
ATOM 1064 N NH1 ? ARG A 1 135 ?  16.884   2.019 -22.766 1.000 91.090 ? 135 ARG A NH1 1 
ATOM 1065 N NH2 ? ARG A 1 135 ?  18.581   0.842 -21.772 1.000 91.090 ? 135 ARG A NH2 1 
ATOM 1066 C CZ  ? ARG A 1 135 ?  17.304   1.192 -21.816 1.000 91.090 ? 135 ARG A CZ  1 
ATOM 1067 N N   ? HIS A 1 136 ?  13.197  -2.386 -18.053 1.000 91.640 ? 136 HIS A N   1 
ATOM 1068 C CA  ? HIS A 1 136 ?  13.553  -3.796 -18.162 1.000 91.640 ? 136 HIS A CA  1 
ATOM 1069 C C   ? HIS A 1 136 ?  12.413  -4.690 -17.686 1.000 91.640 ? 136 HIS A C   1 
ATOM 1070 C CB  ? HIS A 1 136 ?  14.822  -4.092 -17.360 1.000 91.640 ? 136 HIS A CB  1 
ATOM 1071 O O   ? HIS A 1 136 ?  12.410  -5.894 -17.953 1.000 91.640 ? 136 HIS A O   1 
ATOM 1072 C CG  ? HIS A 1 136 ?  14.687  -3.811 -15.897 1.000 91.640 ? 136 HIS A CG  1 
ATOM 1073 C CD2 ? HIS A 1 136 ?  14.316  -4.610 -14.870 1.000 91.640 ? 136 HIS A CD2 1 
ATOM 1074 N ND1 ? HIS A 1 136 ?  14.947  -2.574 -15.350 1.000 91.640 ? 136 HIS A ND1 1 
ATOM 1075 C CE1 ? HIS A 1 136 ?  14.742  -2.624 -14.045 1.000 91.640 ? 136 HIS A CE1 1 
ATOM 1076 N NE2 ? HIS A 1 136 ?  14.358  -3.849 -13.728 1.000 91.640 ? 136 HIS A NE2 1 
ATOM 1077 N N   ? TYR A 1 137 ?  11.423  -4.084 -16.902 1.000 92.410 ? 137 TYR A N   1 
ATOM 1078 C CA  ? TYR A 1 137 ?  10.180  -4.783 -16.596 1.000 92.410 ? 137 TYR A CA  1 
ATOM 1079 C C   ? TYR A 1 137 ?   9.250  -4.796 -17.803 1.000 92.410 ? 137 TYR A C   1 
ATOM 1080 C CB  ? TYR A 1 137 ?   9.477  -4.130 -15.402 1.000 92.410 ? 137 TYR A CB  1 
ATOM 1081 O O   ? TYR A 1 137 ?   8.797  -3.743 -18.257 1.000 92.410 ? 137 TYR A O   1 
ATOM 1082 C CG  ? TYR A 1 137 ?  10.243  -4.248 -14.107 1.000 92.410 ? 137 TYR A CG  1 
ATOM 1083 C CD1 ? TYR A 1 137 ?  10.378  -5.476 -13.463 1.000 92.410 ? 137 TYR A CD1 1 
ATOM 1084 C CD2 ? TYR A 1 137 ?  10.834  -3.131 -13.524 1.000 92.410 ? 137 TYR A CD2 1 
ATOM 1085 C CE1 ? TYR A 1 137 ?  11.082  -5.589 -12.269 1.000 92.410 ? 137 TYR A CE1 1 
ATOM 1086 C CE2 ? TYR A 1 137 ?  11.540  -3.232 -12.330 1.000 92.410 ? 137 TYR A CE2 1 
ATOM 1087 O OH  ? TYR A 1 137 ?  12.357  -4.569 -10.529 1.000 92.410 ? 137 TYR A OH  1 
ATOM 1088 C CZ  ? TYR A 1 137 ?  11.659  -4.463 -11.711 1.000 92.410 ? 137 TYR A CZ  1 
ATOM 1089 N N   ? MET A 1 138 ?   9.090  -5.965 -18.438 1.000 88.820 ? 138 MET A N   1 
ATOM 1090 C CA  ? MET A 1 138 ?   8.425  -6.146 -19.725 1.000 88.820 ? 138 MET A CA  1 
ATOM 1091 C C   ? MET A 1 138 ?   7.003  -5.597 -19.685 1.000 88.820 ? 138 MET A C   1 
ATOM 1092 C CB  ? MET A 1 138 ?   8.405  -7.625 -20.117 1.000 88.820 ? 138 MET A CB  1 
ATOM 1093 O O   ? MET A 1 138 ?   6.551  -4.963 -20.640 1.000 88.820 ? 138 MET A O   1 
ATOM 1094 C CG  ? MET A 1 138 ?   9.762  -8.167 -20.536 1.000 88.820 ? 138 MET A CG  1 
ATOM 1095 S SD  ? MET A 1 138 ?   9.659  -9.867 -21.218 1.000 88.820 ? 138 MET A SD  1 
ATOM 1096 C CE  ? MET A 1 138 ?   9.603  -9.497 -22.994 1.000 88.820 ? 138 MET A CE  1 
ATOM 1097 N N   ? ALA A 1 139 ?   6.303  -5.576 -18.536 1.000 92.230 ? 139 ALA A N   1 
ATOM 1098 C CA  ? ALA A 1 139 ?   4.900  -5.187 -18.420 1.000 92.230 ? 139 ALA A CA  1 
ATOM 1099 C C   ? ALA A 1 139 ?   4.764  -3.819 -17.756 1.000 92.230 ? 139 ALA A C   1 
ATOM 1100 C CB  ? ALA A 1 139 ?   4.119  -6.237 -17.634 1.000 92.230 ? 139 ALA A CB  1 
ATOM 1101 O O   ? ALA A 1 139 ?   3.654  -3.384 -17.438 1.000 92.230 ? 139 ALA A O   1 
ATOM 1102 N N   ? PHE A 1 140 ?   5.887  -3.124 -17.603 1.000 95.390 ? 140 PHE A N   1 
ATOM 1103 C CA  ? PHE A 1 140 ?   5.866  -1.818 -16.954 1.000 95.390 ? 140 PHE A CA  1 
ATOM 1104 C C   ? PHE A 1 140 ?   5.174  -0.786 -17.836 1.000 95.390 ? 140 PHE A C   1 
ATOM 1105 C CB  ? PHE A 1 140 ?   7.289  -1.357 -16.624 1.000 95.390 ? 140 PHE A CB  1 
ATOM 1106 O O   ? PHE A 1 140 ?   5.471  -0.680 -19.028 1.000 95.390 ? 140 PHE A O   1 
ATOM 1107 C CG  ? PHE A 1 140 ?   7.354   0.007 -15.992 1.000 95.390 ? 140 PHE A CG  1 
ATOM 1108 C CD1 ? PHE A 1 140 ?   7.731   1.117 -16.738 1.000 95.390 ? 140 PHE A CD1 1 
ATOM 1109 C CD2 ? PHE A 1 140 ?   7.037   0.180 -14.651 1.000 95.390 ? 140 PHE A CD2 1 
ATOM 1110 C CE1 ? PHE A 1 140 ?   7.792   2.381 -16.156 1.000 95.390 ? 140 PHE A CE1 1 
ATOM 1111 C CE2 ? PHE A 1 140 ?   7.095   1.439 -14.062 1.000 95.390 ? 140 PHE A CE2 1 
ATOM 1112 C CZ  ? PHE A 1 140 ?   7.474   2.539 -14.816 1.000 95.390 ? 140 PHE A CZ  1 
ATOM 1113 N N   ? ASP A 1 141 ?   4.218  -0.066 -17.245 1.000 95.340 ? 141 ASP A N   1 
ATOM 1114 C CA  ? ASP A 1 141 ?   3.482   1.037 -17.856 1.000 95.340 ? 141 ASP A CA  1 
ATOM 1115 C C   ? ASP A 1 141 ?   3.476   2.264 -16.948 1.000 95.340 ? 141 ASP A C   1 
ATOM 1116 C CB  ? ASP A 1 141 ?   2.048   0.612 -18.177 1.000 95.340 ? 141 ASP A CB  1 
ATOM 1117 O O   ? ASP A 1 141 ?   2.792   2.280 -15.923 1.000 95.340 ? 141 ASP A O   1 
ATOM 1118 C CG  ? ASP A 1 141 ?   1.278   1.664 -18.957 1.000 95.340 ? 141 ASP A CG  1 
ATOM 1119 O OD1 ? ASP A 1 141 ?   1.635   2.859 -18.884 1.000 95.340 ? 141 ASP A OD1 1 
ATOM 1120 O OD2 ? ASP A 1 141 ?   0.305   1.293 -19.649 1.000 95.340 ? 141 ASP A OD2 1 
ATOM 1121 N N   ? HIS A 1 142 ?   4.111   3.336 -17.435 1.000 93.630 ? 142 HIS A N   1 
ATOM 1122 C CA  ? HIS A 1 142 ?   4.308   4.513 -16.596 1.000 93.630 ? 142 HIS A CA  1 
ATOM 1123 C C   ? HIS A 1 142 ?   2.989   5.237 -16.344 1.000 93.630 ? 142 HIS A C   1 
ATOM 1124 C CB  ? HIS A 1 142 ?   5.315   5.468 -17.241 1.000 93.630 ? 142 HIS A CB  1 
ATOM 1125 O O   ? HIS A 1 142 ?   2.866   5.992 -15.376 1.000 93.630 ? 142 HIS A O   1 
ATOM 1126 C CG  ? HIS A 1 142 ?   5.512   6.738 -16.476 1.000 93.630 ? 142 HIS A CG  1 
ATOM 1127 C CD2 ? HIS A 1 142 ?   5.238   8.023 -16.801 1.000 93.630 ? 142 HIS A CD2 1 
ATOM 1128 N ND1 ? HIS A 1 142 ?   6.058   6.767 -15.211 1.000 93.630 ? 142 HIS A ND1 1 
ATOM 1129 C CE1 ? HIS A 1 142 ?   6.110   8.020 -14.789 1.000 93.630 ? 142 HIS A CE1 1 
ATOM 1130 N NE2 ? HIS A 1 142 ?   5.619   8.801 -15.736 1.000 93.630 ? 142 HIS A NE2 1 
ATOM 1131 N N   ? ASN A 1 143 ?   2.011   4.965 -17.200 1.000 94.080 ? 143 ASN A N   1 
ATOM 1132 C CA  ? ASN A 1 143 ?   0.689   5.540 -16.971 1.000 94.080 ? 143 ASN A CA  1 
ATOM 1133 C C   ? ASN A 1 143 ?  -0.022   4.862 -15.804 1.000 94.080 ? 143 ASN A C   1 
ATOM 1134 C CB  ? ASN A 1 143 ?  -0.163   5.446 -18.239 1.000 94.080 ? 143 ASN A CB  1 
ATOM 1135 O O   ? ASN A 1 143 ?  -0.883   5.466 -15.161 1.000 94.080 ? 143 ASN A O   1 
ATOM 1136 C CG  ? ASN A 1 143 ?   0.316   6.378 -19.334 1.000 94.080 ? 143 ASN A CG  1 
ATOM 1137 N ND2 ? ASN A 1 143 ?   0.193   5.939 -20.582 1.000 94.080 ? 143 ASN A ND2 1 
ATOM 1138 O OD1 ? ASN A 1 143 ?   0.792   7.483 -19.062 1.000 94.080 ? 143 ASN A OD1 1 
ATOM 1139 N N   ? LEU A 1 144 ?   0.343   3.655 -15.547 1.000 95.890 ? 144 LEU A N   1 
ATOM 1140 C CA  ? LEU A 1 144 ?  -0.351   2.847 -14.550 1.000 95.890 ? 144 LEU A CA  1 
ATOM 1141 C C   ? LEU A 1 144 ?   0.530   2.619 -13.326 1.000 95.890 ? 144 LEU A C   1 
ATOM 1142 C CB  ? LEU A 1 144 ?  -0.771   1.502 -15.148 1.000 95.890 ? 144 LEU A CB  1 
ATOM 1143 O O   ? LEU A 1 144 ?   0.027   2.312 -12.243 1.000 95.890 ? 144 LEU A O   1 
ATOM 1144 C CG  ? LEU A 1 144 ?  -1.640   1.561 -16.405 1.000 95.890 ? 144 LEU A CG  1 
ATOM 1145 C CD1 ? LEU A 1 144 ?  -1.924   0.153 -16.920 1.000 95.890 ? 144 LEU A CD1 1 
ATOM 1146 C CD2 ? LEU A 1 144 ?  -2.941   2.304 -16.122 1.000 95.890 ? 144 LEU A CD2 1 
ATOM 1147 N N   ? GLN A 1 145 ?   1.840   2.819 -13.511 1.000 96.630 ? 145 GLN A N   1 
ATOM 1148 C CA  ? GLN A 1 145 ?   2.745   2.397 -12.447 1.000 96.630 ? 145 GLN A CA  1 
ATOM 1149 C C   ? GLN A 1 145 ?   3.818   3.451 -12.189 1.000 96.630 ? 145 GLN A C   1 
ATOM 1150 C CB  ? GLN A 1 145 ?   3.397   1.058 -12.796 1.000 96.630 ? 145 GLN A CB  1 
ATOM 1151 O O   ? GLN A 1 145 ?   4.089   4.293 -13.048 1.000 96.630 ? 145 GLN A O   1 
ATOM 1152 C CG  ? GLN A 1 145 ?   2.405  -0.085 -12.958 1.000 96.630 ? 145 GLN A CG  1 
ATOM 1153 C CD  ? GLN A 1 145 ?   3.044  -1.342 -13.520 1.000 96.630 ? 145 GLN A CD  1 
ATOM 1154 N NE2 ? GLN A 1 145 ?   2.749  -2.482 -12.906 1.000 96.630 ? 145 GLN A NE2 1 
ATOM 1155 O OE1 ? GLN A 1 145 ?   3.796  -1.287 -14.498 1.000 96.630 ? 145 GLN A OE1 1 
ATOM 1156 N N   ? LEU A 1 146 ?   4.399   3.394 -10.916 1.000 96.300 ? 146 LEU A N   1 
ATOM 1157 C CA  ? LEU A 1 146 ?   5.519   4.223 -10.484 1.000 96.300 ? 146 LEU A CA  1 
ATOM 1158 C C   ? LEU A 1 146 ?   6.784   3.386 -10.322 1.000 96.300 ? 146 LEU A C   1 
ATOM 1159 C CB  ? LEU A 1 146 ?   5.188   4.930  -9.167 1.000 96.300 ? 146 LEU A CB  1 
ATOM 1160 O O   ? LEU A 1 146 ?   6.718   2.234  -9.886 1.000 96.300 ? 146 LEU A O   1 
ATOM 1161 C CG  ? LEU A 1 146 ?   3.961   5.843  -9.178 1.000 96.300 ? 146 LEU A CG  1 
ATOM 1162 C CD1 ? LEU A 1 146 ?   3.538   6.178  -7.752 1.000 96.300 ? 146 LEU A CD1 1 
ATOM 1163 C CD2 ? LEU A 1 146 ?   4.248   7.115  -9.969 1.000 96.300 ? 146 LEU A CD2 1 
ATOM 1164 N N   ? CYS A 1 147 ?   7.858   4.007 -10.746 1.000 95.750 ? 147 CYS A N   1 
ATOM 1165 C CA  ? CYS A 1 147 ?   9.179   3.412 -10.575 1.000 95.750 ? 147 CYS A CA  1 
ATOM 1166 C C   ? CYS A 1 147 ?   9.929   4.072  -9.423 1.000 95.750 ? 147 CYS A C   1 
ATOM 1167 C CB  ? CYS A 1 147 ?   9.994   3.535 -11.862 1.000 95.750 ? 147 CYS A CB  1 
ATOM 1168 O O   ? CYS A 1 147 ?  10.154   5.283  -9.436 1.000 95.750 ? 147 CYS A O   1 
ATOM 1169 S SG  ? CYS A 1 147 ?  11.487   2.519 -11.879 1.000 95.750 ? 147 CYS A SG  1 
ATOM 1170 N N   ? VAL A 1 148 ?  10.239   3.162  -8.440 1.000 94.900 ? 148 VAL A N   1 
ATOM 1171 C CA  ? VAL A 1 148 ?  10.814   3.746  -7.232 1.000 94.900 ? 148 VAL A CA  1 
ATOM 1172 C C   ? VAL A 1 148 ?  12.101   3.012  -6.866 1.000 94.900 ? 148 VAL A C   1 
ATOM 1173 C CB  ? VAL A 1 148 ?   9.819   3.699  -6.051 1.000 94.900 ? 148 VAL A CB  1 
ATOM 1174 O O   ? VAL A 1 148 ?  12.202   1.795  -7.042 1.000 94.900 ? 148 VAL A O   1 
ATOM 1175 C CG1 ? VAL A 1 148 ?  10.415   4.371  -4.816 1.000 94.900 ? 148 VAL A CG1 1 
ATOM 1176 C CG2 ? VAL A 1 148 ?   8.499   4.363  -6.439 1.000 94.900 ? 148 VAL A CG2 1 
ATOM 1177 N N   ? GLY A 1 149 ?  13.028   3.713  -6.341 1.000 91.920 ? 149 GLY A N   1 
ATOM 1178 C CA  ? GLY A 1 149 ?  14.299   3.184  -5.873 1.000 91.920 ? 149 GLY A CA  1 
ATOM 1179 C C   ? GLY A 1 149 ?  15.236   4.257  -5.352 1.000 91.920 ? 149 GLY A C   1 
ATOM 1180 O O   ? GLY A 1 149 ?  14.968   5.450  -5.504 1.000 91.920 ? 149 GLY A O   1 
ATOM 1181 N N   ? ASN A 1 150 ?  16.169   3.750  -4.602 1.000 83.320 ? 150 ASN A N   1 
ATOM 1182 C CA  ? ASN A 1 150 ?  17.215   4.642  -4.111 1.000 83.320 ? 150 ASN A CA  1 
ATOM 1183 C C   ? ASN A 1 150 ?  18.519   4.453  -4.881 1.000 83.320 ? 150 ASN A C   1 
ATOM 1184 C CB  ? ASN A 1 150 ?  17.445   4.426  -2.614 1.000 83.320 ? 150 ASN A CB  1 
ATOM 1185 O O   ? ASN A 1 150 ?  19.136   3.389  -4.813 1.000 83.320 ? 150 ASN A O   1 
ATOM 1186 C CG  ? ASN A 1 150 ?  18.314   5.504  -1.996 1.000 83.320 ? 150 ASN A CG  1 
ATOM 1187 N ND2 ? ASN A 1 150 ?  18.136   5.739  -0.701 1.000 83.320 ? 150 ASN A ND2 1 
ATOM 1188 O OD1 ? ASN A 1 150 ?  19.138   6.121  -2.677 1.000 83.320 ? 150 ASN A OD1 1 
ATOM 1189 N N   ? PRO A 1 151 ?  18.881   5.495  -5.619 1.000 69.250 ? 151 PRO A N   1 
ATOM 1190 C CA  ? PRO A 1 151 ?  20.128   5.352  -6.374 1.000 69.250 ? 151 PRO A CA  1 
ATOM 1191 C C   ? PRO A 1 151 ?  21.360   5.296  -5.474 1.000 69.250 ? 151 PRO A C   1 
ATOM 1192 C CB  ? PRO A 1 151 ?  20.152   6.603  -7.256 1.000 69.250 ? 151 PRO A CB  1 
ATOM 1193 O O   ? PRO A 1 151 ?  22.428   4.860  -5.909 1.000 69.250 ? 151 PRO A O   1 
ATOM 1194 C CG  ? PRO A 1 151 ?  19.235   7.568  -6.575 1.000 69.250 ? 151 PRO A CG  1 
ATOM 1195 C CD  ? PRO A 1 151 ?  18.232   6.788  -5.774 1.000 69.250 ? 151 PRO A CD  1 
ATOM 1196 N N   ? ARG A 1 152 ?  21.155   5.600  -4.149 1.000 74.490 ? 152 ARG A N   1 
ATOM 1197 C CA  ? ARG A 1 152 ?  22.286   5.737  -3.237 1.000 74.490 ? 152 ARG A CA  1 
ATOM 1198 C C   ? ARG A 1 152 ?  22.292   4.619  -2.200 1.000 74.490 ? 152 ARG A C   1 
ATOM 1199 C CB  ? ARG A 1 152 ?  22.252   7.099  -2.539 1.000 74.490 ? 152 ARG A CB  1 
ATOM 1200 O O   ? ARG A 1 152 ?  23.226   4.509  -1.403 1.000 74.490 ? 152 ARG A O   1 
ATOM 1201 C CG  ? ARG A 1 152 ?  22.447   8.278  -3.479 1.000 74.490 ? 152 ARG A CG  1 
ATOM 1202 C CD  ? ARG A 1 152 ?  22.478   9.600  -2.725 1.000 74.490 ? 152 ARG A CD  1 
ATOM 1203 N NE  ? ARG A 1 152 ?  22.595  10.736  -3.635 1.000 74.490 ? 152 ARG A NE  1 
ATOM 1204 N NH1 ? ARG A 1 152 ?  22.806  12.318  -1.965 1.000 74.490 ? 152 ARG A NH1 1 
ATOM 1205 N NH2 ? ARG A 1 152 ?  22.843  12.957  -4.166 1.000 74.490 ? 152 ARG A NH2 1 
ATOM 1206 C CZ  ? ARG A 1 152 ?  22.748  12.001  -3.253 1.000 74.490 ? 152 ARG A CZ  1 
ATOM 1207 N N   ? LYS A 1 153 ?  21.243   3.782  -2.223 1.000 75.870 ? 153 LYS A N   1 
ATOM 1208 C CA  ? LYS A 1 153 ?  21.095   2.716  -1.236 1.000 75.870 ? 153 LYS A CA  1 
ATOM 1209 C C   ? LYS A 1 153 ?  20.609   1.425  -1.888 1.000 75.870 ? 153 LYS A C   1 
ATOM 1210 C CB  ? LYS A 1 153 ?  20.128   3.141  -0.129 1.000 75.870 ? 153 LYS A CB  1 
ATOM 1211 O O   ? LYS A 1 153 ?  20.003   1.456  -2.961 1.000 75.870 ? 153 LYS A O   1 
ATOM 1212 C CG  ? LYS A 1 153 ?  20.592   4.351   0.668 1.000 75.870 ? 153 LYS A CG  1 
ATOM 1213 C CD  ? LYS A 1 153 ?  19.624   4.682   1.796 1.000 75.870 ? 153 LYS A CD  1 
ATOM 1214 C CE  ? LYS A 1 153 ?  20.073   5.910   2.577 1.000 75.870 ? 153 LYS A CE  1 
ATOM 1215 N NZ  ? LYS A 1 153 ?  19.125   6.240   3.683 1.000 75.870 ? 153 LYS A NZ  1 
ATOM 1216 N N   ? THR A 1 154 ?  20.960   0.315  -1.344 1.000 71.370 ? 154 THR A N   1 
ATOM 1217 C CA  ? THR A 1 154 ?  20.512  -0.983  -1.835 1.000 71.370 ? 154 THR A CA  1 
ATOM 1218 C C   ? THR A 1 154 ?  19.319  -1.486  -1.027 1.000 71.370 ? 154 THR A C   1 
ATOM 1219 C CB  ? THR A 1 154 ?  21.646  -2.023  -1.781 1.000 71.370 ? 154 THR A CB  1 
ATOM 1220 O O   ? THR A 1 154 ?  19.279  -2.651  -0.628 1.000 71.370 ? 154 THR A O   1 
ATOM 1221 C CG2 ? THR A 1 154 ?  22.775  -1.656  -2.739 1.000 71.370 ? 154 THR A CG2 1 
ATOM 1222 O OG1 ? THR A 1 154 ?  22.168  -2.084  -0.448 1.000 71.370 ? 154 THR A OG1 1 
ATOM 1223 N N   ? LYS A 1 155 ?  18.379  -0.543  -0.629 1.000 77.510 ? 155 LYS A N   1 
ATOM 1224 C CA  ? LYS A 1 155 ?  17.173  -0.903   0.110 1.000 77.510 ? 155 LYS A CA  1 
ATOM 1225 C C   ? LYS A 1 155 ?  15.919  -0.625  -0.716 1.000 77.510 ? 155 LYS A C   1 
ATOM 1226 C CB  ? LYS A 1 155 ?  17.107  -0.141   1.435 1.000 77.510 ? 155 LYS A CB  1 
ATOM 1227 O O   ? LYS A 1 155 ?  15.834   0.398  -1.398 1.000 77.510 ? 155 LYS A O   1 
ATOM 1228 C CG  ? LYS A 1 155 ?  18.202  -0.520   2.421 1.000 77.510 ? 155 LYS A CG  1 
ATOM 1229 C CD  ? LYS A 1 155 ?  18.006   0.170   3.765 1.000 77.510 ? 155 LYS A CD  1 
ATOM 1230 C CE  ? LYS A 1 155 ?  19.089  -0.225   4.760 1.000 77.510 ? 155 LYS A CE  1 
ATOM 1231 N NZ  ? LYS A 1 155 ?  18.904   0.453   6.078 1.000 77.510 ? 155 LYS A NZ  1 
ATOM 1232 N N   ? SER A 1 156 ?  14.909  -1.579  -0.724 1.000 84.440 ? 156 SER A N   1 
ATOM 1233 C CA  ? SER A 1 156 ?  13.678  -1.477  -1.501 1.000 84.440 ? 156 SER A CA  1 
ATOM 1234 C C   ? SER A 1 156 ?  12.526  -2.199  -0.808 1.000 84.440 ? 156 SER A C   1 
ATOM 1235 C CB  ? SER A 1 156 ?  13.880  -2.051  -2.904 1.000 84.440 ? 156 SER A CB  1 
ATOM 1236 O O   ? SER A 1 156 ?  12.725  -2.856   0.216 1.000 84.440 ? 156 SER A O   1 
ATOM 1237 O OG  ? SER A 1 156 ?  12.740  -1.815  -3.713 1.000 84.440 ? 156 SER A OG  1 
ATOM 1238 N N   ? ALA A 1 157 ?  11.273  -1.842  -1.260 1.000 86.470 ? 157 ALA A N   1 
ATOM 1239 C CA  ? ALA A 1 157 ?  10.149  -2.687  -0.867 1.000 86.470 ? 157 ALA A CA  1 
ATOM 1240 C C   ? ALA A 1 157 ?  10.340  -4.118  -1.360 1.000 86.470 ? 157 ALA A C   1 
ATOM 1241 C CB  ? ALA A 1 157 ?   8.839  -2.113  -1.403 1.000 86.470 ? 157 ALA A CB  1 
ATOM 1242 O O   ? ALA A 1 157 ?  10.799  -4.339  -2.483 1.000 86.470 ? 157 ALA A O   1 
ATOM 1243 N N   ? PHE A 1 158 ?  10.067  -5.060  -0.614 1.000 84.170 ? 158 PHE A N   1 
ATOM 1244 C CA  ? PHE A 1 158 ?  10.301  -6.462  -0.941 1.000 84.170 ? 158 PHE A CA  1 
ATOM 1245 C C   ? PHE A 1 158 ?   9.128  -7.325  -0.494 1.000 84.170 ? 158 PHE A C   1 
ATOM 1246 C CB  ? PHE A 1 158 ?  11.596  -6.958  -0.290 1.000 84.170 ? 158 PHE A CB  1 
ATOM 1247 O O   ? PHE A 1 158 ?   8.043  -6.811  -0.215 1.000 84.170 ? 158 PHE A O   1 
ATOM 1248 C CG  ? PHE A 1 158 ?  12.182  -8.174  -0.955 1.000 84.170 ? 158 PHE A CG  1 
ATOM 1249 C CD1 ? PHE A 1 158 ?  12.487  -9.310  -0.215 1.000 84.170 ? 158 PHE A CD1 1 
ATOM 1250 C CD2 ? PHE A 1 158 ?  12.430  -8.181  -2.322 1.000 84.170 ? 158 PHE A CD2 1 
ATOM 1251 C CE1 ? PHE A 1 158 ?  13.029 -10.437  -0.829 1.000 84.170 ? 158 PHE A CE1 1 
ATOM 1252 C CE2 ? PHE A 1 158 ?  12.972  -9.303  -2.942 1.000 84.170 ? 158 PHE A CE2 1 
ATOM 1253 C CZ  ? PHE A 1 158 ?  13.272 -10.429  -2.193 1.000 84.170 ? 158 PHE A CZ  1 
ATOM 1254 N N   ? LYS A 1 159 ?   9.410  -8.671  -0.488 1.000 83.050 ? 159 LYS A N   1 
ATOM 1255 C CA  ? LYS A 1 159 ?   8.370  -9.640  -0.157 1.000 83.050 ? 159 LYS A CA  1 
ATOM 1256 C C   ? LYS A 1 159 ?   7.752  -9.340   1.205 1.000 83.050 ? 159 LYS A C   1 
ATOM 1257 C CB  ? LYS A 1 159 ?   8.934 -11.062  -0.175 1.000 83.050 ? 159 LYS A CB  1 
ATOM 1258 O O   ? LYS A 1 159 ?   8.469  -9.143   2.188 1.000 83.050 ? 159 LYS A O   1 
ATOM 1259 C CG  ? LYS A 1 159 ?   9.315 -11.560  -1.561 1.000 83.050 ? 159 LYS A CG  1 
ATOM 1260 C CD  ? LYS A 1 159 ?   9.694 -13.035  -1.540 1.000 83.050 ? 159 LYS A CD  1 
ATOM 1261 C CE  ? LYS A 1 159 ?  10.050 -13.541  -2.932 1.000 83.050 ? 159 LYS A CE  1 
ATOM 1262 N NZ  ? LYS A 1 159 ?  10.503 -14.964  -2.904 1.000 83.050 ? 159 LYS A NZ  1 
ATOM 1263 N N   ? GLY A 1 160 ?   6.397  -9.272   1.141 1.000 83.690 ? 160 GLY A N   1 
ATOM 1264 C CA  ? GLY A 1 160 ?   5.691  -9.002   2.384 1.000 83.690 ? 160 GLY A CA  1 
ATOM 1265 C C   ? GLY A 1 160 ?   5.187  -7.575   2.485 1.000 83.690 ? 160 GLY A C   1 
ATOM 1266 O O   ? GLY A 1 160 ?   4.274  -7.287   3.262 1.000 83.690 ? 160 GLY A O   1 
ATOM 1267 N N   ? ASP A 1 161 ?   5.722  -6.710   1.635 1.000 92.030 ? 161 ASP A N   1 
ATOM 1268 C CA  ? ASP A 1 161 ?   5.312  -5.309   1.657 1.000 92.030 ? 161 ASP A CA  1 
ATOM 1269 C C   ? ASP A 1 161 ?   4.190  -5.049   0.655 1.000 92.030 ? 161 ASP A C   1 
ATOM 1270 C CB  ? ASP A 1 161 ?   6.504  -4.397   1.361 1.000 92.030 ? 161 ASP A CB  1 
ATOM 1271 O O   ? ASP A 1 161 ?   3.745  -3.910   0.496 1.000 92.030 ? 161 ASP A O   1 
ATOM 1272 C CG  ? ASP A 1 161 ?   7.512  -4.349   2.497 1.000 92.030 ? 161 ASP A CG  1 
ATOM 1273 O OD1 ? ASP A 1 161 ?   7.107  -4.449   3.675 1.000 92.030 ? 161 ASP A OD1 1 
ATOM 1274 O OD2 ? ASP A 1 161 ?   8.720  -4.208   2.210 1.000 92.030 ? 161 ASP A OD2 1 
ATOM 1275 N N   ? SER A 1 162 ?   3.850  -6.121  -0.133 1.000 94.810 ? 162 SER A N   1 
ATOM 1276 C CA  ? SER A 1 162 ?   2.762  -5.971  -1.094 1.000 94.810 ? 162 SER A CA  1 
ATOM 1277 C C   ? SER A 1 162 ?   1.553  -5.293  -0.459 1.000 94.810 ? 162 SER A C   1 
ATOM 1278 C CB  ? SER A 1 162 ?   2.355  -7.333  -1.659 1.000 94.810 ? 162 SER A CB  1 
ATOM 1279 O O   ? SER A 1 162 ?   1.157  -5.636   0.657 1.000 94.810 ? 162 SER A O   1 
ATOM 1280 O OG  ? SER A 1 162 ?   3.404  -7.891  -2.431 1.000 94.810 ? 162 SER A OG  1 
ATOM 1281 N N   ? GLY A 1 163 ?   1.154  -4.202  -1.240 1.000 96.850 ? 163 GLY A N   1 
ATOM 1282 C CA  ? GLY A 1 163 ?  -0.063  -3.573  -0.750 1.000 96.850 ? 163 GLY A CA  1 
ATOM 1283 C C   ? GLY A 1 163 ?   0.203  -2.392   0.165 1.000 96.850 ? 163 GLY A C   1 
ATOM 1284 O O   ? GLY A 1 163 ?  -0.697  -1.593   0.433 1.000 96.850 ? 163 GLY A O   1 
ATOM 1285 N N   ? GLY A 1 164 ?   1.391  -2.271   0.623 1.000 96.510 ? 164 GLY A N   1 
ATOM 1286 C CA  ? GLY A 1 164 ?   1.791  -1.135   1.438 1.000 96.510 ? 164 GLY A CA  1 
ATOM 1287 C C   ? GLY A 1 164 ?   1.812   0.173   0.670 1.000 96.510 ? 164 GLY A C   1 
ATOM 1288 O O   ? GLY A 1 164 ?   1.993   0.179  -0.550 1.000 96.510 ? 164 GLY A O   1 
ATOM 1289 N N   ? PRO A 1 165 ?   1.761   1.349   1.410 1.000 96.860 ? 165 PRO A N   1 
ATOM 1290 C CA  ? PRO A 1 165 ?   1.630   2.657   0.762 1.000 96.860 ? 165 PRO A CA  1 
ATOM 1291 C C   ? PRO A 1 165 ?   2.981   3.283   0.422 1.000 96.860 ? 165 PRO A C   1 
ATOM 1292 C CB  ? PRO A 1 165 ?   0.887   3.495   1.805 1.000 96.860 ? 165 PRO A CB  1 
ATOM 1293 O O   ? PRO A 1 165 ?   3.936   3.155   1.191 1.000 96.860 ? 165 PRO A O   1 
ATOM 1294 C CG  ? PRO A 1 165 ?   1.330   2.946   3.123 1.000 96.860 ? 165 PRO A CG  1 
ATOM 1295 C CD  ? PRO A 1 165 ?   1.509   1.461   2.985 1.000 96.860 ? 165 PRO A CD  1 
ATOM 1296 N N   ? LEU A 1 166 ?   3.116   3.862  -0.720 1.000 96.580 ? 166 LEU A N   1 
ATOM 1297 C CA  ? LEU A 1 166 ?   4.150   4.835  -1.055 1.000 96.580 ? 166 LEU A CA  1 
ATOM 1298 C C   ? LEU A 1 166 ?   3.695   6.251  -0.718 1.000 96.580 ? 166 LEU A C   1 
ATOM 1299 C CB  ? LEU A 1 166 ?   4.513   4.743  -2.540 1.000 96.580 ? 166 LEU A CB  1 
ATOM 1300 O O   ? LEU A 1 166 ?   2.797   6.790  -1.369 1.000 96.580 ? 166 LEU A O   1 
ATOM 1301 C CG  ? LEU A 1 166 ?   5.668   5.627  -3.012 1.000 96.580 ? 166 LEU A CG  1 
ATOM 1302 C CD1 ? LEU A 1 166 ?   6.996   5.084  -2.497 1.000 96.580 ? 166 LEU A CD1 1 
ATOM 1303 C CD2 ? LEU A 1 166 ?   5.678   5.726  -4.534 1.000 96.580 ? 166 LEU A CD2 1 
ATOM 1304 N N   ? LEU A 1 167 ?   4.370   6.908   0.293 1.000 96.210 ? 167 LEU A N   1 
ATOM 1305 C CA  ? LEU A 1 167 ?   3.953   8.213   0.794 1.000 96.210 ? 167 LEU A CA  1 
ATOM 1306 C C   ? LEU A 1 167 ?   4.943   9.296   0.378 1.000 96.210 ? 167 LEU A C   1 
ATOM 1307 C CB  ? LEU A 1 167 ?   3.821   8.184   2.319 1.000 96.210 ? 167 LEU A CB  1 
ATOM 1308 O O   ? LEU A 1 167 ?   6.139   9.192   0.660 1.000 96.210 ? 167 LEU A O   1 
ATOM 1309 C CG  ? LEU A 1 167 ?   2.892   7.117   2.900 1.000 96.210 ? 167 LEU A CG  1 
ATOM 1310 C CD1 ? LEU A 1 167 ?   3.032   7.060   4.417 1.000 96.210 ? 167 LEU A CD1 1 
ATOM 1311 C CD2 ? LEU A 1 167 ?   1.446   7.393   2.502 1.000 96.210 ? 167 LEU A CD2 1 
ATOM 1312 N N   ? CYS A 1 168 ?   4.408  10.312  -0.302 1.000 94.890 ? 168 CYS A N   1 
ATOM 1313 C CA  ? CYS A 1 168 ?   5.162  11.523  -0.606 1.000 94.890 ? 168 CYS A CA  1 
ATOM 1314 C C   ? CYS A 1 168 ?   4.536  12.738   0.068 1.000 94.890 ? 168 CYS A C   1 
ATOM 1315 C CB  ? CYS A 1 168 ?   5.232  11.746  -2.116 1.000 94.890 ? 168 CYS A CB  1 
ATOM 1316 O O   ? CYS A 1 168 ?   3.382  13.077  -0.201 1.000 94.890 ? 168 CYS A O   1 
ATOM 1317 S SG  ? CYS A 1 168 ?   5.949  10.359  -3.024 1.000 94.890 ? 168 CYS A SG  1 
ATOM 1318 N N   ? ALA A 1 169 ?   5.327  13.385   0.973 1.000 92.540 ? 169 ALA A N   1 
ATOM 1319 C CA  ? ALA A 1 169 ?   4.845  14.523   1.751 1.000 92.540 ? 169 ALA A CA  1 
ATOM 1320 C C   ? ALA A 1 169 ?   3.537  14.188   2.461 1.000 92.540 ? 169 ALA A C   1 
ATOM 1321 C CB  ? ALA A 1 169 ?   4.662  15.743   0.852 1.000 92.540 ? 169 ALA A CB  1 
ATOM 1322 O O   ? ALA A 1 169 ?   2.613  15.006   2.493 1.000 92.540 ? 169 ALA A O   1 
ATOM 1323 N N   ? GLY A 1 170 ?   3.420  12.923   2.901 1.000 92.070 ? 170 GLY A N   1 
ATOM 1324 C CA  ? GLY A 1 170 ?   2.318  12.550   3.773 1.000 92.070 ? 170 GLY A CA  1 
ATOM 1325 C C   ? GLY A 1 170 ?   1.068  12.146   3.015 1.000 92.070 ? 170 GLY A C   1 
ATOM 1326 O O   ? GLY A 1 170 ?   0.016  11.919   3.617 1.000 92.070 ? 170 GLY A O   1 
ATOM 1327 N N   ? VAL A 1 171 ?   1.149  12.022   1.630 1.000 95.200 ? 171 VAL A N   1 
ATOM 1328 C CA  ? VAL A 1 171 ?   0.035  11.633   0.773 1.000 95.200 ? 171 VAL A CA  1 
ATOM 1329 C C   ? VAL A 1 171 ?   0.372  10.333   0.045 1.000 95.200 ? 171 VAL A C   1 
ATOM 1330 C CB  ? VAL A 1 171 ?  -0.311  12.740  -0.247 1.000 95.200 ? 171 VAL A CB  1 
ATOM 1331 O O   ? VAL A 1 171 ?   1.486  10.167  -0.457 1.000 95.200 ? 171 VAL A O   1 
ATOM 1332 C CG1 ? VAL A 1 171 ?  -1.485  12.315  -1.128 1.000 95.200 ? 171 VAL A CG1 1 
ATOM 1333 C CG2 ? VAL A 1 171 ?  -0.627  14.049   0.474 1.000 95.200 ? 171 VAL A CG2 1 
ATOM 1334 N N   ? ALA A 1 172 ?  -0.625   9.448  -0.057 1.000 96.440 ? 172 ALA A N   1 
ATOM 1335 C CA  ? ALA A 1 172 ?  -0.420   8.169  -0.732 1.000 96.440 ? 172 ALA A CA  1 
ATOM 1336 C C   ? ALA A 1 172 ?  -0.367   8.350  -2.247 1.000 96.440 ? 172 ALA A C   1 
ATOM 1337 C CB  ? ALA A 1 172 ?  -1.525   7.185  -0.356 1.000 96.440 ? 172 ALA A CB  1 
ATOM 1338 O O   ? ALA A 1 172 ?  -1.298   8.892  -2.846 1.000 96.440 ? 172 ALA A O   1 
ATOM 1339 N N   ? GLN A 1 173 ?   0.742   7.860  -2.794 1.000 96.680 ? 173 GLN A N   1 
ATOM 1340 C CA  ? GLN A 1 173 ?   0.954   8.022  -4.229 1.000 96.680 ? 173 GLN A CA  1 
ATOM 1341 C C   ? GLN A 1 173 ?   0.922   6.675  -4.946 1.000 96.680 ? 173 GLN A C   1 
ATOM 1342 C CB  ? GLN A 1 173 ?   2.284   8.729  -4.498 1.000 96.680 ? 173 GLN A CB  1 
ATOM 1343 O O   ? GLN A 1 173 ?   0.683   6.614  -6.153 1.000 96.680 ? 173 GLN A O   1 
ATOM 1344 C CG  ? GLN A 1 173 ?   2.350  10.146  -3.946 1.000 96.680 ? 173 GLN A CG  1 
ATOM 1345 C CD  ? GLN A 1 173 ?   1.452  11.111  -4.697 1.000 96.680 ? 173 GLN A CD  1 
ATOM 1346 N NE2 ? GLN A 1 173 ?   1.007  12.161  -4.015 1.000 96.680 ? 173 GLN A NE2 1 
ATOM 1347 O OE1 ? GLN A 1 173 ?   1.162  10.916  -5.882 1.000 96.680 ? 173 GLN A OE1 1 
ATOM 1348 N N   ? GLY A 1 174 ?   1.159   5.570  -4.197 1.000 96.680 ? 174 GLY A N   1 
ATOM 1349 C CA  ? GLY A 1 174 ?   1.250   4.263  -4.828 1.000 96.680 ? 174 GLY A CA  1 
ATOM 1350 C C   ? GLY A 1 174 ?   1.027   3.117  -3.860 1.000 96.680 ? 174 GLY A C   1 
ATOM 1351 O O   ? GLY A 1 174 ?   1.000   3.320  -2.644 1.000 96.680 ? 174 GLY A O   1 
ATOM 1352 N N   ? ILE A 1 175 ?   0.895   1.913  -4.478 1.000 97.680 ? 175 ILE A N   1 
ATOM 1353 C CA  ? ILE A 1 175 ?   0.751   0.646  -3.770 1.000 97.680 ? 175 ILE A CA  1 
ATOM 1354 C C   ? ILE A 1 175 ?   1.865  -0.310  -4.191 1.000 97.680 ? 175 ILE A C   1 
ATOM 1355 C CB  ? ILE A 1 175 ?  -0.631   0.006  -4.033 1.000 97.680 ? 175 ILE A CB  1 
ATOM 1356 O O   ? ILE A 1 175 ?   2.107  -0.505  -5.384 1.000 97.680 ? 175 ILE A O   1 
ATOM 1357 C CG1 ? ILE A 1 175 ?  -1.752   0.977  -3.644 1.000 97.680 ? 175 ILE A CG1 1 
ATOM 1358 C CG2 ? ILE A 1 175 ?  -0.766  -1.318  -3.275 1.000 97.680 ? 175 ILE A CG2 1 
ATOM 1359 C CD1 ? ILE A 1 175 ?  -3.118   0.601  -4.201 1.000 97.680 ? 175 ILE A CD1 1 
ATOM 1360 N N   ? VAL A 1 176 ?   2.561  -0.767  -3.169 1.000 96.960 ? 176 VAL A N   1 
ATOM 1361 C CA  ? VAL A 1 176 ?   3.616  -1.712  -3.517 1.000 96.960 ? 176 VAL A CA  1 
ATOM 1362 C C   ? VAL A 1 176 ?   3.040  -2.836  -4.376 1.000 96.960 ? 176 VAL A C   1 
ATOM 1363 C CB  ? VAL A 1 176 ?   4.293  -2.298  -2.257 1.000 96.960 ? 176 VAL A CB  1 
ATOM 1364 O O   ? VAL A 1 176 ?   2.131  -3.550  -3.947 1.000 96.960 ? 176 VAL A O   1 
ATOM 1365 C CG1 ? VAL A 1 176 ?   5.389  -3.289  -2.644 1.000 96.960 ? 176 VAL A CG1 1 
ATOM 1366 C CG2 ? VAL A 1 176 ?   4.863  -1.178  -1.389 1.000 96.960 ? 176 VAL A CG2 1 
ATOM 1367 N N   ? SER A 1 177 ?   3.553  -3.014  -5.596 1.000 96.150 ? 177 SER A N   1 
ATOM 1368 C CA  ? SER A 1 177 ?   3.051  -4.009  -6.539 1.000 96.150 ? 177 SER A CA  1 
ATOM 1369 C C   ? SER A 1 177 ?   4.042  -5.155  -6.712 1.000 96.150 ? 177 SER A C   1 
ATOM 1370 C CB  ? SER A 1 177 ?   2.762  -3.364  -7.895 1.000 96.150 ? 177 SER A CB  1 
ATOM 1371 O O   ? SER A 1 177 ?   3.748  -6.296  -6.348 1.000 96.150 ? 177 SER A O   1 
ATOM 1372 O OG  ? SER A 1 177 ?   2.063  -4.263  -8.740 1.000 96.150 ? 177 SER A OG  1 
ATOM 1373 N N   ? TYR A 1 178 ?   5.259  -4.832  -7.228 1.000 94.380 ? 178 TYR A N   1 
ATOM 1374 C CA  ? TYR A 1 178 ?   6.244  -5.885  -7.452 1.000 94.380 ? 178 TYR A CA  1 
ATOM 1375 C C   ? TYR A 1 178 ?   7.641  -5.299  -7.615 1.000 94.380 ? 178 TYR A C   1 
ATOM 1376 C CB  ? TYR A 1 178 ?   5.877  -6.712  -8.688 1.000 94.380 ? 178 TYR A CB  1 
ATOM 1377 O O   ? TYR A 1 178 ?   7.804  -4.080  -7.701 1.000 94.380 ? 178 TYR A O   1 
ATOM 1378 C CG  ? TYR A 1 178 ?   5.866  -5.915  -9.969 1.000 94.380 ? 178 TYR A CG  1 
ATOM 1379 C CD1 ? TYR A 1 178 ?   4.794  -5.084 -10.287 1.000 94.380 ? 178 TYR A CD1 1 
ATOM 1380 C CD2 ? TYR A 1 178 ?   6.927  -5.992 -10.866 1.000 94.380 ? 178 TYR A CD2 1 
ATOM 1381 C CE1 ? TYR A 1 178 ?   4.779  -4.349 -11.468 1.000 94.380 ? 178 TYR A CE1 1 
ATOM 1382 C CE2 ? TYR A 1 178 ?   6.922  -5.262 -12.050 1.000 94.380 ? 178 TYR A CE2 1 
ATOM 1383 O OH  ? TYR A 1 178 ?   5.836  -3.719 -13.512 1.000 94.380 ? 178 TYR A OH  1 
ATOM 1384 C CZ  ? TYR A 1 178 ?   5.846  -4.444 -12.341 1.000 94.380 ? 178 TYR A CZ  1 
ATOM 1385 N N   ? GLY A 1 179 ?   8.634  -6.101  -7.518 1.000 91.910 ? 179 GLY A N   1 
ATOM 1386 C CA  ? GLY A 1 179 ?  10.023  -5.698  -7.676 1.000 91.910 ? 179 GLY A CA  1 
ATOM 1387 C C   ? GLY A 1 179 ?  10.949  -6.859  -7.985 1.000 91.910 ? 179 GLY A C   1 
ATOM 1388 O O   ? GLY A 1 179 ?  10.493  -7.946  -8.346 1.000 91.910 ? 179 GLY A O   1 
ATOM 1389 N N   ? GLN A 1 180 ?  12.174  -6.652  -7.863 1.000 87.380 ? 180 GLN A N   1 
ATOM 1390 C CA  ? GLN A 1 180 ?  13.167  -7.669  -8.189 1.000 87.380 ? 180 GLN A CA  1 
ATOM 1391 C C   ? GLN A 1 180 ?  13.242  -8.734  -7.098 1.000 87.380 ? 180 GLN A C   1 
ATOM 1392 C CB  ? GLN A 1 180 ?  14.542  -7.032  -8.395 1.000 87.380 ? 180 GLN A CB  1 
ATOM 1393 O O   ? GLN A 1 180 ?  13.010  -8.443  -5.923 1.000 87.380 ? 180 GLN A O   1 
ATOM 1394 C CG  ? GLN A 1 180 ?  14.604  -6.072  -9.575 1.000 87.380 ? 180 GLN A CG  1 
ATOM 1395 C CD  ? GLN A 1 180 ?  16.026  -5.743  -9.991 1.000 87.380 ? 180 GLN A CD  1 
ATOM 1396 N NE2 ? GLN A 1 180 ?  16.325  -4.454 -10.112 1.000 87.380 ? 180 GLN A NE2 1 
ATOM 1397 O OE1 ? GLN A 1 180 ?  16.849  -6.640 -10.200 1.000 87.380 ? 180 GLN A OE1 1 
ATOM 1398 N N   ? ASN A 1 181 ?  13.603  -9.949  -7.432 1.000 82.480 ? 181 ASN A N   1 
ATOM 1399 C CA  ? ASN A 1 181 ?  13.668 -11.097  -6.534 1.000 82.480 ? 181 ASN A CA  1 
ATOM 1400 C C   ? ASN A 1 181 ?  14.831 -10.977  -5.552 1.000 82.480 ? 181 ASN A C   1 
ATOM 1401 C CB  ? ASN A 1 181 ?  13.779 -12.398  -7.332 1.000 82.480 ? 181 ASN A CB  1 
ATOM 1402 O O   ? ASN A 1 181 ?  14.835 -11.628  -4.506 1.000 82.480 ? 181 ASN A O   1 
ATOM 1403 C CG  ? ASN A 1 181 ?  12.500 -12.742  -8.069 1.000 82.480 ? 181 ASN A CG  1 
ATOM 1404 N ND2 ? ASN A 1 181 ?  12.633 -13.412  -9.207 1.000 82.480 ? 181 ASN A ND2 1 
ATOM 1405 O OD1 ? ASN A 1 181 ?  11.401 -12.408  -7.619 1.000 82.480 ? 181 ASN A OD1 1 
ATOM 1406 N N   ? ASP A 1 182 ?  15.740 -10.055  -5.818 1.000 83.460 ? 182 ASP A N   1 
ATOM 1407 C CA  ? ASP A 1 182 ?  16.897  -9.884  -4.944 1.000 83.460 ? 182 ASP A CA  1 
ATOM 1408 C C   ? ASP A 1 182 ?  16.768  -8.616  -4.103 1.000 83.460 ? 182 ASP A C   1 
ATOM 1409 C CB  ? ASP A 1 182 ?  18.188  -9.841  -5.765 1.000 83.460 ? 182 ASP A CB  1 
ATOM 1410 O O   ? ASP A 1 182 ?  17.749  -8.148  -3.521 1.000 83.460 ? 182 ASP A O   1 
ATOM 1411 C CG  ? ASP A 1 182 ?  18.220  -8.695  -6.761 1.000 83.460 ? 182 ASP A CG  1 
ATOM 1412 O OD1 ? ASP A 1 182 ?  17.252  -7.906  -6.814 1.000 83.460 ? 182 ASP A OD1 1 
ATOM 1413 O OD2 ? ASP A 1 182 ?  19.221  -8.582  -7.501 1.000 83.460 ? 182 ASP A OD2 1 
ATOM 1414 N N   ? ALA A 1 183 ?  15.514  -8.052  -4.088 1.000 81.010 ? 183 ALA A N   1 
ATOM 1415 C CA  ? ALA A 1 183 ?  15.162  -6.912  -3.244 1.000 81.010 ? 183 ALA A CA  1 
ATOM 1416 C C   ? ALA A 1 183 ?  15.958  -5.672  -3.639 1.000 81.010 ? 183 ALA A C   1 
ATOM 1417 C CB  ? ALA A 1 183 ?  15.397  -7.246  -1.773 1.000 81.010 ? 183 ALA A CB  1 
ATOM 1418 O O   ? ALA A 1 183 ?  16.076  -4.727  -2.855 1.000 81.010 ? 183 ALA A O   1 
ATOM 1419 N N   ? LYS A 1 184 ?  16.588  -5.723  -4.891 1.000 85.690 ? 184 LYS A N   1 
ATOM 1420 C CA  ? LYS A 1 184 ?  17.317  -4.562  -5.394 1.000 85.690 ? 184 LYS A CA  1 
ATOM 1421 C C   ? LYS A 1 184 ?  16.380  -3.592  -6.108 1.000 85.690 ? 184 LYS A C   1 
ATOM 1422 C CB  ? LYS A 1 184 ?  18.438  -4.999  -6.339 1.000 85.690 ? 184 LYS A CB  1 
ATOM 1423 O O   ? LYS A 1 184 ?  15.432  -4.013  -6.774 1.000 85.690 ? 184 LYS A O   1 
ATOM 1424 C CG  ? LYS A 1 184 ?  19.611  -5.669  -5.639 1.000 85.690 ? 184 LYS A CG  1 
ATOM 1425 C CD  ? LYS A 1 184 ?  20.727  -6.008  -6.619 1.000 85.690 ? 184 LYS A CD  1 
ATOM 1426 C CE  ? LYS A 1 184 ?  21.892  -6.698  -5.924 1.000 85.690 ? 184 LYS A CE  1 
ATOM 1427 N NZ  ? LYS A 1 184 ?  22.960  -7.091  -6.891 1.000 85.690 ? 184 LYS A NZ  1 
ATOM 1428 N N   ? PRO A 1 185 ?  16.434  -2.289  -5.803 1.000 88.530 ? 185 PRO A N   1 
ATOM 1429 C CA  ? PRO A 1 185 ?  15.683  -1.326  -6.612 1.000 88.530 ? 185 PRO A CA  1 
ATOM 1430 C C   ? PRO A 1 185 ?  15.970  -1.460  -8.106 1.000 88.530 ? 185 PRO A C   1 
ATOM 1431 C CB  ? PRO A 1 185 ?  16.161   0.028  -6.083 1.000 88.530 ? 185 PRO A CB  1 
ATOM 1432 O O   ? PRO A 1 185 ?  17.034  -1.950  -8.492 1.000 88.530 ? 185 PRO A O   1 
ATOM 1433 C CG  ? PRO A 1 185 ?  16.801  -0.279  -4.768 1.000 88.530 ? 185 PRO A CG  1 
ATOM 1434 C CD  ? PRO A 1 185 ?  17.305  -1.693  -4.802 1.000 88.530 ? 185 PRO A CD  1 
ATOM 1435 N N   ? PRO A 1 186 ?  15.057  -1.080  -8.918 1.000 93.170 ? 186 PRO A N   1 
ATOM 1436 C CA  ? PRO A 1 186 ?  13.823  -0.362  -8.591 1.000 93.170 ? 186 PRO A CA  1 
ATOM 1437 C C   ? PRO A 1 186 ?  12.673  -1.300  -8.232 1.000 93.170 ? 186 PRO A C   1 
ATOM 1438 C CB  ? PRO A 1 186 ?  13.515   0.412  -9.875 1.000 93.170 ? 186 PRO A CB  1 
ATOM 1439 O O   ? PRO A 1 186 ?  12.717  -2.489  -8.556 1.000 93.170 ? 186 PRO A O   1 
ATOM 1440 C CG  ? PRO A 1 186 ?  14.027  -0.457 -10.978 1.000 93.170 ? 186 PRO A CG  1 
ATOM 1441 C CD  ? PRO A 1 186 ?  15.251  -1.176 -10.489 1.000 93.170 ? 186 PRO A CD  1 
ATOM 1442 N N   ? ALA A 1 187 ?  11.751  -0.869  -7.452 1.000 94.040 ? 187 ALA A N   1 
ATOM 1443 C CA  ? ALA A 1 187 ?  10.461  -1.506  -7.199 1.000 94.040 ? 187 ALA A CA  1 
ATOM 1444 C C   ? ALA A 1 187 ?   9.341  -0.792  -7.950 1.000 94.040 ? 187 ALA A C   1 
ATOM 1445 C CB  ? ALA A 1 187 ?  10.164  -1.529  -5.702 1.000 94.040 ? 187 ALA A CB  1 
ATOM 1446 O O   ? ALA A 1 187 ?   9.461   0.391  -8.279 1.000 94.040 ? 187 ALA A O   1 
ATOM 1447 N N   ? VAL A 1 188 ?   8.293  -1.548  -8.250 1.000 95.940 ? 188 VAL A N   1 
ATOM 1448 C CA  ? VAL A 1 188 ?   7.168  -1.023  -9.018 1.000 95.940 ? 188 VAL A CA  1 
ATOM 1449 C C   ? VAL A 1 188 ?   5.950  -0.870  -8.110 1.000 95.940 ? 188 VAL A C   1 
ATOM 1450 C CB  ? VAL A 1 188 ?   6.827  -1.933 -10.219 1.000 95.940 ? 188 VAL A CB  1 
ATOM 1451 O O   ? VAL A 1 188 ?   5.610  -1.786  -7.357 1.000 95.940 ? 188 VAL A O   1 
ATOM 1452 C CG1 ? VAL A 1 188 ?   5.544  -1.464 -10.904 1.000 95.940 ? 188 VAL A CG1 1 
ATOM 1453 C CG2 ? VAL A 1 188 ?   7.987  -1.962 -11.212 1.000 95.940 ? 188 VAL A CG2 1 
ATOM 1454 N N   ? PHE A 1 189 ?   5.399   0.286  -8.125 1.000 97.060 ? 189 PHE A N   1 
ATOM 1455 C CA  ? PHE A 1 189 ?   4.179   0.606  -7.393 1.000 97.060 ? 189 PHE A CA  1 
ATOM 1456 C C   ? PHE A 1 189 ?   3.029   0.884  -8.354 1.000 97.060 ? 189 PHE A C   1 
ATOM 1457 C CB  ? PHE A 1 189 ?   4.401   1.814  -6.477 1.000 97.060 ? 189 PHE A CB  1 
ATOM 1458 O O   ? PHE A 1 189 ?   3.239   1.417  -9.445 1.000 97.060 ? 189 PHE A O   1 
ATOM 1459 C CG  ? PHE A 1 189 ?   5.262   1.517  -5.279 1.000 97.060 ? 189 PHE A CG  1 
ATOM 1460 C CD1 ? PHE A 1 189 ?   4.736   1.585  -3.994 1.000 97.060 ? 189 PHE A CD1 1 
ATOM 1461 C CD2 ? PHE A 1 189 ?   6.597   1.170  -5.437 1.000 97.060 ? 189 PHE A CD2 1 
ATOM 1462 C CE1 ? PHE A 1 189 ?   5.530   1.310  -2.883 1.000 97.060 ? 189 PHE A CE1 1 
ATOM 1463 C CE2 ? PHE A 1 189 ?   7.397   0.894  -4.332 1.000 97.060 ? 189 PHE A CE2 1 
ATOM 1464 C CZ  ? PHE A 1 189 ?   6.862   0.966  -3.056 1.000 97.060 ? 189 PHE A CZ  1 
ATOM 1465 N N   ? THR A 1 190 ?   1.781   0.385  -7.930 1.000 97.360 ? 190 THR A N   1 
ATOM 1466 C CA  ? THR A 1 190 ?   0.576   0.803  -8.637 1.000 97.360 ? 190 THR A CA  1 
ATOM 1467 C C   ? THR A 1 190 ?   0.288   2.281  -8.390 1.000 97.360 ? 190 THR A C   1 
ATOM 1468 C CB  ? THR A 1 190 ?  -0.642  -0.039  -8.212 1.000 97.360 ? 190 THR A CB  1 
ATOM 1469 O O   ? THR A 1 190 ?   0.313   2.740  -7.246 1.000 97.360 ? 190 THR A O   1 
ATOM 1470 C CG2 ? THR A 1 190 ?  -1.906   0.422  -8.929 1.000 97.360 ? 190 THR A CG2 1 
ATOM 1471 O OG1 ? THR A 1 190 ?  -0.399  -1.415  -8.530 1.000 97.360 ? 190 THR A OG1 1 
ATOM 1472 N N   ? ARG A 1 191 ?   0.112   3.044  -9.446 1.000 96.880 ? 191 ARG A N   1 
ATOM 1473 C CA  ? ARG A 1 191 ?  -0.152   4.478  -9.372 1.000 96.880 ? 191 ARG A CA  1 
ATOM 1474 C C   ? ARG A 1 191 ?  -1.600   4.749  -8.979 1.000 96.880 ? 191 ARG A C   1 
ATOM 1475 C CB  ? ARG A 1 191 ?   0.163   5.152 -10.710 1.000 96.880 ? 191 ARG A CB  1 
ATOM 1476 O O   ? ARG A 1 191 ?  -2.520   4.474  -9.751 1.000 96.880 ? 191 ARG A O   1 
ATOM 1477 C CG  ? ARG A 1 191 ?   0.007   6.664 -10.689 1.000 96.880 ? 191 ARG A CG  1 
ATOM 1478 C CD  ? ARG A 1 191 ?   0.206   7.270 -12.071 1.000 96.880 ? 191 ARG A CD  1 
ATOM 1479 N NE  ? ARG A 1 191 ?   1.560   7.046 -12.568 1.000 96.880 ? 191 ARG A NE  1 
ATOM 1480 N NH1 ? ARG A 1 191 ?   2.513   8.763 -11.350 1.000 96.880 ? 191 ARG A NH1 1 
ATOM 1481 N NH2 ? ARG A 1 191 ?   3.812   7.471 -12.728 1.000 96.880 ? 191 ARG A NH2 1 
ATOM 1482 C CZ  ? ARG A 1 191 ?   2.625   7.760 -12.214 1.000 96.880 ? 191 ARG A CZ  1 
ATOM 1483 N N   ? ILE A 1 192 ?  -1.798   5.396  -7.871 1.000 96.950 ? 192 ILE A N   1 
ATOM 1484 C CA  ? ILE A 1 192 ?  -3.116   5.598  -7.280 1.000 96.950 ? 192 ILE A CA  1 
ATOM 1485 C C   ? ILE A 1 192 ?  -3.890   6.639  -8.086 1.000 96.950 ? 192 ILE A C   1 
ATOM 1486 C CB  ? ILE A 1 192 ?  -3.011   6.035  -5.801 1.000 96.950 ? 192 ILE A CB  1 
ATOM 1487 O O   ? ILE A 1 192 ?  -5.087   6.477  -8.334 1.000 96.950 ? 192 ILE A O   1 
ATOM 1488 C CG1 ? ILE A 1 192 ?  -2.516   4.871  -4.935 1.000 96.950 ? 192 ILE A CG1 1 
ATOM 1489 C CG2 ? ILE A 1 192 ?  -4.358   6.559  -5.296 1.000 96.950 ? 192 ILE A CG2 1 
ATOM 1490 C CD1 ? ILE A 1 192 ?  -2.152   5.270  -3.511 1.000 96.950 ? 192 ILE A CD1 1 
ATOM 1491 N N   ? SER A 1 193 ?  -3.228   7.703  -8.548 1.000 96.120 ? 193 SER A N   1 
ATOM 1492 C CA  ? SER A 1 193 ?  -3.886   8.808  -9.237 1.000 96.120 ? 193 SER A CA  1 
ATOM 1493 C C   ? SER A 1 193 ?  -4.672   8.315 -10.448 1.000 96.120 ? 193 SER A C   1 
ATOM 1494 C CB  ? SER A 1 193 ?  -2.860   9.853  -9.677 1.000 96.120 ? 193 SER A CB  1 
ATOM 1495 O O   ? SER A 1 193 ?  -5.758   8.822 -10.738 1.000 96.120 ? 193 SER A O   1 
ATOM 1496 O OG  ? SER A 1 193 ?  -1.873   9.270 -10.510 1.000 96.120 ? 193 SER A OG  1 
ATOM 1497 N N   ? HIS A 1 194 ?  -4.138   7.312 -11.105 1.000 96.400 ? 194 HIS A N   1 
ATOM 1498 C CA  ? HIS A 1 194 ?  -4.790   6.754 -12.284 1.000 96.400 ? 194 HIS A CA  1 
ATOM 1499 C C   ? HIS A 1 194 ?  -6.103   6.071 -11.917 1.000 96.400 ? 194 HIS A C   1 
ATOM 1500 C CB  ? HIS A 1 194 ?  -3.862   5.764 -12.991 1.000 96.400 ? 194 HIS A CB  1 
ATOM 1501 O O   ? HIS A 1 194 ?  -7.057   6.090 -12.698 1.000 96.400 ? 194 HIS A O   1 
ATOM 1502 C CG  ? HIS A 1 194 ?  -4.484   5.102 -14.179 1.000 96.400 ? 194 HIS A CG  1 
ATOM 1503 C CD2 ? HIS A 1 194 ?  -5.081   3.894 -14.312 1.000 96.400 ? 194 HIS A CD2 1 
ATOM 1504 N ND1 ? HIS A 1 194 ?  -4.534   5.696 -15.421 1.000 96.400 ? 194 HIS A ND1 1 
ATOM 1505 C CE1 ? HIS A 1 194 ?  -5.137   4.880 -16.270 1.000 96.400 ? 194 HIS A CE1 1 
ATOM 1506 N NE2 ? HIS A 1 194 ?  -5.478   3.779 -15.622 1.000 96.400 ? 194 HIS A NE2 1 
ATOM 1507 N N   ? TYR A 1 195 ?  -6.257   5.584 -10.686 1.000 97.150 ? 195 TYR A N   1 
ATOM 1508 C CA  ? TYR A 1 195 ?  -7.376   4.724 -10.321 1.000 97.150 ? 195 TYR A CA  1 
ATOM 1509 C C   ? TYR A 1 195 ?  -8.362   5.463  -9.425 1.000 97.150 ? 195 TYR A C   1 
ATOM 1510 C CB  ? TYR A 1 195 ?  -6.875   3.460  -9.616 1.000 97.150 ? 195 TYR A CB  1 
ATOM 1511 O O   ? TYR A 1 195 ?  -9.288   4.858  -8.879 1.000 97.150 ? 195 TYR A O   1 
ATOM 1512 C CG  ? TYR A 1 195 ?  -6.055   2.555 -10.502 1.000 97.150 ? 195 TYR A CG  1 
ATOM 1513 C CD1 ? TYR A 1 195 ?  -6.668   1.647 -11.363 1.000 97.150 ? 195 TYR A CD1 1 
ATOM 1514 C CD2 ? TYR A 1 195 ?  -4.665   2.604 -10.480 1.000 97.150 ? 195 TYR A CD2 1 
ATOM 1515 C CE1 ? TYR A 1 195 ?  -5.916   0.810 -12.180 1.000 97.150 ? 195 TYR A CE1 1 
ATOM 1516 C CE2 ? TYR A 1 195 ?  -3.903   1.772 -11.293 1.000 97.150 ? 195 TYR A CE2 1 
ATOM 1517 O OH  ? TYR A 1 195 ?  -3.787   0.053 -12.946 1.000 97.150 ? 195 TYR A OH  1 
ATOM 1518 C CZ  ? TYR A 1 195 ?  -4.536   0.880 -12.139 1.000 97.150 ? 195 TYR A CZ  1 
ATOM 1519 N N   ? ARG A 1 196 ?  -8.266   6.746  -9.329 1.000 96.130 ? 196 ARG A N   1 
ATOM 1520 C CA  ? ARG A 1 196 ?  -9.122   7.529  -8.444 1.000 96.130 ? 196 ARG A CA  1 
ATOM 1521 C C   ? ARG A 1 196 ? -10.588   7.400  -8.844 1.000 96.130 ? 196 ARG A C   1 
ATOM 1522 C CB  ? ARG A 1 196 ?  -8.704   9.001  -8.453 1.000 96.130 ? 196 ARG A CB  1 
ATOM 1523 O O   ? ARG A 1 196 ? -11.457   7.221  -7.989 1.000 96.130 ? 196 ARG A O   1 
ATOM 1524 C CG  ? ARG A 1 196 ?  -7.418   9.281  -7.692 1.000 96.130 ? 196 ARG A CG  1 
ATOM 1525 C CD  ? ARG A 1 196 ?  -7.613   9.146  -6.188 1.000 96.130 ? 196 ARG A CD  1 
ATOM 1526 N NE  ? ARG A 1 196 ?  -8.542  10.148  -5.672 1.000 96.130 ? 196 ARG A NE  1 
ATOM 1527 N NH1 ? ARG A 1 196 ?  -8.254   9.573  -3.453 1.000 96.130 ? 196 ARG A NH1 1 
ATOM 1528 N NH2 ? ARG A 1 196 ?  -9.685  11.269  -4.026 1.000 96.130 ? 196 ARG A NH2 1 
ATOM 1529 C CZ  ? ARG A 1 196 ?  -8.825  10.328  -4.385 1.000 96.130 ? 196 ARG A CZ  1 
ATOM 1530 N N   ? PRO A 1 197 ? -10.844   7.554 -10.100 1.000 96.520 ? 197 PRO A N   1 
ATOM 1531 C CA  ? PRO A 1 197 ? -12.244   7.399 -10.504 1.000 96.520 ? 197 PRO A CA  1 
ATOM 1532 C C   ? PRO A 1 197 ? -12.832   6.053 -10.088 1.000 96.520 ? 197 PRO A C   1 
ATOM 1533 C CB  ? PRO A 1 197 ? -12.187   7.522 -12.029 1.000 96.520 ? 197 PRO A CB  1 
ATOM 1534 O O   ? PRO A 1 197 ? -13.964   5.994  -9.600 1.000 96.520 ? 197 PRO A O   1 
ATOM 1535 C CG  ? PRO A 1 197 ? -11.021   8.418 -12.296 1.000 96.520 ? 197 PRO A CG  1 
ATOM 1536 C CD  ? PRO A 1 197 ?  -9.935   8.094 -11.310 1.000 96.520 ? 197 PRO A CD  1 
ATOM 1537 N N   ? TRP A 1 198 ? -12.123   4.979 -10.291 1.000 97.840 ? 198 TRP A N   1 
ATOM 1538 C CA  ? TRP A 1 198 ? -12.578   3.648  -9.904 1.000 97.840 ? 198 TRP A CA  1 
ATOM 1539 C C   ? TRP A 1 198 ? -12.734   3.544  -8.390 1.000 97.840 ? 198 TRP A C   1 
ATOM 1540 C CB  ? TRP A 1 198 ? -11.601   2.580 -10.403 1.000 97.840 ? 198 TRP A CB  1 
ATOM 1541 O O   ? TRP A 1 198 ? -13.733   3.015  -7.898 1.000 97.840 ? 198 TRP A O   1 
ATOM 1542 C CG  ? TRP A 1 198 ? -11.881   1.204  -9.876 1.000 97.840 ? 198 TRP A CG  1 
ATOM 1543 C CD1 ? TRP A 1 198 ? -12.823   0.324 -10.329 1.000 97.840 ? 198 TRP A CD1 1 
ATOM 1544 C CD2 ? TRP A 1 198 ? -11.213   0.555  -8.790 1.000 97.840 ? 198 TRP A CD2 1 
ATOM 1545 C CE2 ? TRP A 1 198 ? -11.802  -0.720  -8.639 1.000 97.840 ? 198 TRP A CE2 1 
ATOM 1546 C CE3 ? TRP A 1 198 ? -10.172   0.927  -7.928 1.000 97.840 ? 198 TRP A CE3 1 
ATOM 1547 N NE1 ? TRP A 1 198 ? -12.781  -0.836  -9.589 1.000 97.840 ? 198 TRP A NE1 1 
ATOM 1548 C CH2 ? TRP A 1 198 ? -10.364  -1.236  -6.832 1.000 97.840 ? 198 TRP A CH2 1 
ATOM 1549 C CZ2 ? TRP A 1 198 ? -11.384  -1.626  -7.661 1.000 97.840 ? 198 TRP A CZ2 1 
ATOM 1550 C CZ3 ? TRP A 1 198 ?  -9.757   0.024  -6.956 1.000 97.840 ? 198 TRP A CZ3 1 
ATOM 1551 N N   ? ILE A 1 199 ? -11.753   4.047  -7.612 1.000 97.880 ? 199 ILE A N   1 
ATOM 1552 C CA  ? ILE A 1 199 ? -11.798   4.034  -6.154 1.000 97.880 ? 199 ILE A CA  1 
ATOM 1553 C C   ? ILE A 1 199 ? -13.058   4.749  -5.670 1.000 97.880 ? 199 ILE A C   1 
ATOM 1554 C CB  ? ILE A 1 199 ? -10.541   4.694  -5.544 1.000 97.880 ? 199 ILE A CB  1 
ATOM 1555 O O   ? ILE A 1 199 ? -13.799   4.219  -4.839 1.000 97.880 ? 199 ILE A O   1 
ATOM 1556 C CG1 ? ILE A 1 199 ?  -9.298   3.844  -5.834 1.000 97.880 ? 199 ILE A CG1 1 
ATOM 1557 C CG2 ? ILE A 1 199 ? -10.719   4.906  -4.038 1.000 97.880 ? 199 ILE A CG2 1 
ATOM 1558 C CD1 ? ILE A 1 199 ?  -7.982   4.548  -5.532 1.000 97.880 ? 199 ILE A CD1 1 
ATOM 1559 N N   ? ASN A 1 200 ? -13.344   5.903  -6.218 1.000 97.480 ? 200 ASN A N   1 
ATOM 1560 C CA  ? ASN A 1 200 ? -14.502   6.699  -5.826 1.000 97.480 ? 200 ASN A CA  1 
ATOM 1561 C C   ? ASN A 1 200 ? -15.810   5.982  -6.146 1.000 97.480 ? 200 ASN A C   1 
ATOM 1562 C CB  ? ASN A 1 200 ? -14.468   8.069  -6.508 1.000 97.480 ? 200 ASN A CB  1 
ATOM 1563 O O   ? ASN A 1 200 ? -16.759   6.033  -5.361 1.000 97.480 ? 200 ASN A O   1 
ATOM 1564 C CG  ? ASN A 1 200 ? -13.392   8.976  -5.943 1.000 97.480 ? 200 ASN A CG  1 
ATOM 1565 N ND2 ? ASN A 1 200 ? -12.973   9.960  -6.729 1.000 97.480 ? 200 ASN A ND2 1 
ATOM 1566 O OD1 ? ASN A 1 200 ? -12.941   8.792  -4.809 1.000 97.480 ? 200 ASN A OD1 1 
ATOM 1567 N N   ? LYS A 1 201 ? -15.837   5.385  -7.291 1.000 97.870 ? 201 LYS A N   1 
ATOM 1568 C CA  ? LYS A 1 201 ? -17.019   4.633  -7.704 1.000 97.870 ? 201 LYS A CA  1 
ATOM 1569 C C   ? LYS A 1 201 ? -17.331   3.513  -6.716 1.000 97.870 ? 201 LYS A C   1 
ATOM 1570 C CB  ? LYS A 1 201 ? -16.824   4.055  -9.107 1.000 97.870 ? 201 LYS A CB  1 
ATOM 1571 O O   ? LYS A 1 201 ? -18.480   3.346  -6.302 1.000 97.870 ? 201 LYS A O   1 
ATOM 1572 C CG  ? LYS A 1 201 ? -18.032   3.296  -9.637 1.000 97.870 ? 201 LYS A CG  1 
ATOM 1573 C CD  ? LYS A 1 201 ? -17.778   2.748 -11.035 1.000 97.870 ? 201 LYS A CD  1 
ATOM 1574 C CE  ? LYS A 1 201 ? -18.953   1.917 -11.533 1.000 97.870 ? 201 LYS A CE  1 
ATOM 1575 N NZ  ? LYS A 1 201 ? -18.709   1.378 -12.904 1.000 97.870 ? 201 LYS A NZ  1 
ATOM 1576 N N   ? VAL A 1 202 ? -16.375   2.719  -6.327 1.000 97.860 ? 202 VAL A N   1 
ATOM 1577 C CA  ? VAL A 1 202 ? -16.559   1.616  -5.390 1.000 97.860 ? 202 VAL A CA  1 
ATOM 1578 C C   ? VAL A 1 202 ? -17.015   2.157  -4.037 1.000 97.860 ? 202 VAL A C   1 
ATOM 1579 C CB  ? VAL A 1 202 ? -15.263   0.791  -5.224 1.000 97.860 ? 202 VAL A CB  1 
ATOM 1580 O O   ? VAL A 1 202 ? -17.955   1.631  -3.436 1.000 97.860 ? 202 VAL A O   1 
ATOM 1581 C CG1 ? VAL A 1 202 ? -15.417  -0.238  -4.105 1.000 97.860 ? 202 VAL A CG1 1 
ATOM 1582 C CG2 ? VAL A 1 202 ? -14.896   0.104  -6.538 1.000 97.860 ? 202 VAL A CG2 1 
ATOM 1583 N N   ? LEU A 1 203 ? -16.314   3.241  -3.543 1.000 97.360 ? 203 LEU A N   1 
ATOM 1584 C CA  ? LEU A 1 203 ? -16.638   3.816  -2.242 1.000 97.360 ? 203 LEU A CA  1 
ATOM 1585 C C   ? LEU A 1 203 ? -18.067   4.347  -2.222 1.000 97.360 ? 203 LEU A C   1 
ATOM 1586 C CB  ? LEU A 1 203 ? -15.658   4.940  -1.895 1.000 97.360 ? 203 LEU A CB  1 
ATOM 1587 O O   ? LEU A 1 203 ? -18.779   4.186  -1.229 1.000 97.360 ? 203 LEU A O   1 
ATOM 1588 C CG  ? LEU A 1 203 ? -14.204   4.527  -1.668 1.000 97.360 ? 203 LEU A CG  1 
ATOM 1589 C CD1 ? LEU A 1 203 ? -13.356   5.743  -1.309 1.000 97.360 ? 203 LEU A CD1 1 
ATOM 1590 C CD2 ? LEU A 1 203 ? -14.113   3.465  -0.577 1.000 97.360 ? 203 LEU A CD2 1 
ATOM 1591 N N   ? LYS A 1 204 ? -18.557   4.975  -3.243 1.000 96.910 ? 204 LYS A N   1 
ATOM 1592 C CA  ? LYS A 1 204 ? -19.895   5.547  -3.357 1.000 96.910 ? 204 LYS A CA  1 
ATOM 1593 C C   ? LYS A 1 204 ? -20.962   4.456  -3.343 1.000 96.910 ? 204 LYS A C   1 
ATOM 1594 C CB  ? LYS A 1 204 ? -20.015   6.381  -4.634 1.000 96.910 ? 204 LYS A CB  1 
ATOM 1595 O O   ? LYS A 1 204 ? -22.027   4.630  -2.747 1.000 96.910 ? 204 LYS A O   1 
ATOM 1596 C CG  ? LYS A 1 204 ? -21.332   7.133  -4.760 1.000 96.910 ? 204 LYS A CG  1 
ATOM 1597 C CD  ? LYS A 1 204 ? -21.378   7.970  -6.032 1.000 96.910 ? 204 LYS A CD  1 
ATOM 1598 C CE  ? LYS A 1 204 ? -22.726   8.658  -6.201 1.000 96.910 ? 204 LYS A CE  1 
ATOM 1599 N NZ  ? LYS A 1 204 ? -22.783   9.462  -7.458 1.000 96.910 ? 204 LYS A NZ  1 
ATOM 1600 N N   ? GLN A 1 205 ? -20.722   3.309  -3.884 1.000 94.670 ? 205 GLN A N   1 
ATOM 1601 C CA  ? GLN A 1 205 ? -21.674   2.212  -4.018 1.000 94.670 ? 205 GLN A CA  1 
ATOM 1602 C C   ? GLN A 1 205 ? -21.720   1.366  -2.749 1.000 94.670 ? 205 GLN A C   1 
ATOM 1603 C CB  ? GLN A 1 205 ? -21.320   1.337  -5.221 1.000 94.670 ? 205 GLN A CB  1 
ATOM 1604 O O   ? GLN A 1 205 ? -22.595   0.510  -2.599 1.000 94.670 ? 205 GLN A O   1 
ATOM 1605 C CG  ? GLN A 1 205 ? -21.549   2.016  -6.565 1.000 94.670 ? 205 GLN A CG  1 
ATOM 1606 C CD  ? GLN A 1 205 ? -21.060   1.182  -7.734 1.000 94.670 ? 205 GLN A CD  1 
ATOM 1607 N NE2 ? GLN A 1 205 ? -21.245   1.695  -8.946 1.000 94.670 ? 205 GLN A NE2 1 
ATOM 1608 O OE1 ? GLN A 1 205 ? -20.520   0.086  -7.550 1.000 94.670 ? 205 GLN A OE1 1 
ATOM 1609 N N   ? ASN A 1 206 ? -20.814   1.621  -1.723 1.000 92.250 ? 206 ASN A N   1 
ATOM 1610 C CA  ? ASN A 1 206 ? -20.721   0.821  -0.506 1.000 92.250 ? 206 ASN A CA  1 
ATOM 1611 C C   ? ASN A 1 206 ? -20.709   1.699   0.742 1.000 92.250 ? 206 ASN A C   1 
ATOM 1612 C CB  ? ASN A 1 206 ? -19.476  -0.068  -0.542 1.000 92.250 ? 206 ASN A CB  1 
ATOM 1613 O O   ? ASN A 1 206 ? -21.138   1.268   1.813 1.000 92.250 ? 206 ASN A O   1 
ATOM 1614 C CG  ? ASN A 1 206 ? -19.634  -1.257  -1.469 1.000 92.250 ? 206 ASN A CG  1 
ATOM 1615 N ND2 ? ASN A 1 206 ? -19.158  -1.117  -2.700 1.000 92.250 ? 206 ASN A ND2 1 
ATOM 1616 O OD1 ? ASN A 1 206 ? -20.180  -2.293  -1.081 1.000 92.250 ? 206 ASN A OD1 1 
# 
loop_
_struct_sheet_range.sheet_id 
_struct_sheet_range.id 
_struct_sheet_range.beg_label_comp_id 
_struct_sheet_range.beg_label_asym_id 
_struct_sheet_range.beg_label_seq_id 
_struct_sheet_range.pdbx_beg_PDB_ins_code 
_struct_sheet_range.end_label_comp_id 
_struct_sheet_range.end_label_asym_id 
_struct_sheet_range.end_label_seq_id 
_struct_sheet_range.pdbx_end_PDB_ins_code 
_struct_sheet_range.beg_auth_comp_id 
_struct_sheet_range.beg_auth_asym_id 
_struct_sheet_range.beg_auth_seq_id 
_struct_sheet_range.end_auth_comp_id 
_struct_sheet_range.end_auth_asym_id 
_struct_sheet_range.end_auth_seq_id 
A A ALA A   2 ? ILE A   6 ? ALA A 2   ILE A 6   
A B ALA A  10 ? GLY A  14 ? ALA A 10  GLY A 14  
A C ILE A  33 ? LEU A  37 ? ILE A 33  LEU A 37  
A D GLN A  50 ? GLU A  53 ? GLN A 50  GLU A 53  
B E PHE A  15 ? ARG A  18 ? PHE A 15  ARG A 18  
B F PHE A  21 ? THR A  24 ? PHE A 21  THR A 24  
B G VAL A  54 ? PRO A  59 ? VAL A 54  PRO A 59  
B H MET A  73 ? LEU A  77 ? MET A 73  LEU A 77  
C I ASN A  41 ? ASN A  41 ? ASN A 41  ASN A 41  
C J THR A 120 ? THR A 120 ? THR A 120 THR A 120 
D K ASP A  64 ? ASP A  64 ? ASP A 64  ASP A 64  
D L ARG A  69 ? ARG A  69 ? ARG A 69  ARG A 69  
E M LEU A  92 ? LEU A  92 ? LEU A 92  LEU A 92  
E N MET A 102 ? GLY A 107 ? MET A 102 GLY A 107 
E O GLN A 122 ? LEU A 128 ? GLN A 122 LEU A 128 
E P GLN A 145 ? GLY A 149 ? GLN A 145 GLY A 149 
E Q PRO A 165 ? CYS A 168 ? PRO A 165 CYS A 168 
E R VAL A 171 ? GLY A 179 ? VAL A 171 GLY A 179 
E S ALA A 187 ? ARG A 191 ? ALA A 187 ARG A 191 
F T LYS A 110 ? LYS A 110 ? LYS A 110 LYS A 110 
F U GLY A 117 ? GLY A 117 ? GLY A 117 GLY A 117 
# 
loop_
_struct_conf.id 
_struct_conf.conf_type_id 
_struct_conf.beg_label_comp_id 
_struct_conf.beg_label_asym_id 
_struct_conf.beg_label_seq_id 
_struct_conf.pdbx_beg_PDB_ins_code 
_struct_conf.end_label_comp_id 
_struct_conf.end_label_asym_id 
_struct_conf.end_label_seq_id 
_struct_conf.pdbx_end_PDB_ins_code 
_struct_conf.beg_auth_comp_id 
_struct_conf.beg_auth_asym_id 
_struct_conf.beg_auth_seq_id 
_struct_conf.end_auth_comp_id 
_struct_conf.end_auth_asym_id 
_struct_conf.end_auth_seq_id 
STRN1         STRN         ALA A   2 ? ILE A   6 ? ALA A 2   ILE A 6   
TURN_TY1_P1   TURN_TY1_P   ARG A   7 ? LEU A   9 ? ARG A 7   LEU A 9   
STRN2         STRN         ALA A  10 ? ARG A  18 ? ALA A 10  ARG A 18  
TURN_TY1_P2   TURN_TY1_P   ARG A  19 ? ASN A  20 ? ARG A 19  ASN A 20  
STRN3         STRN         PHE A  21 ? THR A  24 ? PHE A 21  THR A 24  
HELX_RH_3T_P1 HELX_RH_3T_P ALA A  26 ? CYS A  28 ? ALA A 26  CYS A 28  
BEND1         BEND         ARG A  31 ? ARG A  31 ? ARG A 31  ARG A 31  
STRN4         STRN         ILE A  33 ? LEU A  37 ? ILE A 33  LEU A 37  
BEND2         BEND         GLY A  38 ? GLY A  38 ? GLY A 38  GLY A 38  
BEND3         BEND         HIS A  40 ? HIS A  40 ? HIS A 40  HIS A 40  
STRN5         STRN         ASN A  41 ? ASN A  41 ? ASN A 41  ASN A 41  
TURN_TY1_P3   TURN_TY1_P   ILE A  42 ? GLN A  43 ? ILE A 42  GLN A 43  
BEND4         BEND         LYS A  44 ? LYS A  44 ? LYS A 44  LYS A 44  
TURN_TY1_P4   TURN_TY1_P   ASP A  47 ? THR A  48 ? ASP A 47  THR A 48  
STRN6         STRN         GLN A  50 ? PRO A  59 ? GLN A 50  PRO A 59  
TURN_TY1_P5   TURN_TY1_P   PRO A  61 ? LYS A  62 ? PRO A 61  LYS A 62  
STRN7         STRN         ASP A  64 ? ASP A  64 ? ASP A 64  ASP A 64  
TURN_TY1_P6   TURN_TY1_P   ASP A  65 ? LEU A  68 ? ASP A 65  LEU A 68  
STRN8         STRN         ARG A  69 ? ARG A  69 ? ARG A 69  ARG A 69  
TURN_TY1_P7   TURN_TY1_P   HIS A  70 ? HIS A  70 ? HIS A 70  HIS A 70  
STRN9         STRN         MET A  73 ? LEU A  77 ? MET A 73  LEU A 77  
BEND5         BEND         LYS A  78 ? GLU A  79 ? LYS A 78  GLU A 79  
BEND6         BEND         LEU A  85 ? ALA A  86 ? LEU A 85  ALA A 86  
HELX_LH_PP_P1 HELX_LH_PP_P THR A  89 ? PRO A  91 ? THR A 89  PRO A 91  
STRN10        STRN         LEU A  92 ? LEU A  92 ? LEU A 92  LEU A 92  
HELX_LH_PP_P2 HELX_LH_PP_P SER A  93 ? SER A  93 ? SER A 93  SER A 93  
BEND7         BEND         ASN A  95 ? ASN A  95 ? ASN A 95  ASN A 95  
TURN_TY1_P8   TURN_TY1_P   PRO A  99 ? GLY A 100 ? PRO A 99  GLY A 100 
STRN11        STRN         MET A 102 ? GLY A 107 ? MET A 102 GLY A 107 
STRN12        STRN         LYS A 110 ? LYS A 110 ? LYS A 110 LYS A 110 
BEND8         BEND         ARG A 111 ? GLN A 112 ? ARG A 111 GLN A 112 
TURN_TY1_P9   TURN_TY1_P   VAL A 113 ? ASN A 114 ? VAL A 113 ASN A 114 
BEND9         BEND         GLY A 115 ? GLY A 115 ? GLY A 115 GLY A 115 
HELX_LH_PP_P3 HELX_LH_PP_P SER A 116 ? SER A 116 ? SER A 116 SER A 116 
STRN13        STRN         GLY A 117 ? GLY A 117 ? GLY A 117 GLY A 117 
HELX_LH_PP_P4 HELX_LH_PP_P SER A 118 ? SER A 118 ? SER A 118 SER A 118 
BEND10        BEND         ASP A 119 ? ASP A 119 ? ASP A 119 ASP A 119 
STRN14        STRN         THR A 120 ? THR A 120 ? THR A 120 THR A 120 
STRN15        STRN         GLN A 122 ? LEU A 128 ? GLN A 122 LEU A 128 
HELX_LH_PP_P5 HELX_LH_PP_P MET A 129 ? ASP A 130 ? MET A 129 ASP A 130 
HELX_RH_3T_P2 HELX_RH_3T_P PRO A 131 ? CYS A 134 ? PRO A 131 CYS A 134 
TURN_TY1_P10  TURN_TY1_P   ARG A 135 ? HIS A 136 ? ARG A 135 HIS A 136 
BEND11        BEND         TYR A 137 ? TYR A 137 ? TYR A 137 TYR A 137 
TURN_TY1_P11  TURN_TY1_P   MET A 138 ? ALA A 139 ? MET A 138 ALA A 139 
TURN_TY1_P12  TURN_TY1_P   HIS A 142 ? LEU A 144 ? HIS A 142 LEU A 144 
STRN16        STRN         GLN A 145 ? GLY A 149 ? GLN A 145 GLY A 149 
TURN_TY1_P13  TURN_TY1_P   PRO A 151 ? ARG A 152 ? PRO A 151 ARG A 152 
BEND12        BEND         THR A 154 ? THR A 154 ? THR A 154 THR A 154 
TURN_TY1_P14  TURN_TY1_P   LYS A 159 ? GLY A 160 ? LYS A 159 GLY A 160 
TURN_TY1_P15  TURN_TY1_P   SER A 162 ? GLY A 163 ? SER A 162 GLY A 163 
STRN17        STRN         PRO A 165 ? CYS A 168 ? PRO A 165 CYS A 168 
TURN_TY1_P16  TURN_TY1_P   ALA A 169 ? GLY A 170 ? ALA A 169 GLY A 170 
STRN18        STRN         VAL A 171 ? GLY A 179 ? VAL A 171 GLY A 179 
TURN_TY1_P17  TURN_TY1_P   ASN A 181 ? ASP A 182 ? ASN A 181 ASP A 182 
HELX_LH_PP_P6 HELX_LH_PP_P LYS A 184 ? LYS A 184 ? LYS A 184 LYS A 184 
BEND13        BEND         PRO A 185 ? PRO A 185 ? PRO A 185 PRO A 185 
HELX_LH_PP_P7 HELX_LH_PP_P PRO A 186 ? PRO A 186 ? PRO A 186 PRO A 186 
STRN19        STRN         ALA A 187 ? ARG A 191 ? ALA A 187 ARG A 191 
TURN_TY1_P18  TURN_TY1_P   ILE A 192 ? ILE A 192 ? ILE A 192 ILE A 192 
HELX_RH_3T_P3 HELX_RH_3T_P SER A 193 ? TYR A 195 ? SER A 193 TYR A 195 
HELX_RH_AL_P1 HELX_RH_AL_P ARG A 196 ? GLN A 205 ? ARG A 196 GLN A 205 
# 
