# Supplementary material for: FlatProt: 2D visualization eases protein structure comparison
Source: BMC Bioinformatics. 2025 Aug 13;26:210. doi: 10.1186/s12859-025-06233-x (PMC12344939; doi:10.1186/s12859-025-06233-x)
Supplement: Supplementary file 1 — Supplementary Material 1 [file 12859_2025_6233_MOESM1_ESM.zip › KLK/structures/CMA1_Canis_lupus.cif]

data_CMA1_Canis_lupus
# 
_entry.id   CMA1_Canis_lupus 
# 
_entity.id                         1      
_entity.type                       polymer 
_entity.pdbx_description           polymer-1 
_entity.formula_weight             24714.8 
_entity.pdbx_number_of_molecules        1 
# 
loop_
_struct_sheet.id 
_struct_sheet.number_strands 
A 2 
B 8 
C 6 
D 2 
E 2 
F 2 
# 
loop_
_struct_conf_type.id 
_struct_conf_type.criteria 
STRN         DSSP 
TURN_TY1_P   DSSP 
HELX_LH_PP_P DSSP 
BEND         DSSP 
HELX_RH_3T_P DSSP 
HELX_RH_AL_P DSSP 
# 
_struct_asym.id          A 
_struct_asym.entity_id   1 
# 
_software.pdbx_ordinal     1 
_software.name             dssp 
_software.version          4.4.10 
_software.date             ? 
_software.classification   'model annotation' 
# 
_entity_poly.entity_id                      1 
_entity_poly.type                           polypeptide(L) 
_entity_poly.nstd_linkage                   n 
_entity_poly.nstd_monomer                   n 
_entity_poly.pdbx_seq_one_letter_code       
;EIIGGTESKPHSRPYMAHLEIRHLASCGGFLIRRNFVLTAAHCAGRFIMVTLGAHNIQKKEDTWQKLEVIKQFPHPKYDD
LTLRHDIMLLKLKEKANLTLAVGTLPLSPNFVPPGRMCRVAGWGKRQVNGSGSDTLQEVKLRLMDPQACRHYMAFDHNLQ
LCVGNPRKTKSAFKGDSGGPLLCAGVAQGIVSYGQNDAKPPAVFTRISHYRPWINKVLKQN
;
_entity_poly.pdbx_seq_one_letter_code_can   
;EIIGGTESKPHSRPYMAHLEIRHLASCGGFLIRRNFVLTAAHCAGRFIMVTLGAHNIQKKEDTWQKLEVIKQFPHPKYDD
LTLRHDIMLLKLKEKANLTLAVGTLPLSPNFVPPGRMCRVAGWGKRQVNGSGSDTLQEVKLRLMDPQACRHYMAFDHNLQ
LCVGNPRKTKSAFKGDSGGPLLCAGVAQGIVSYGQNDAKPPAVFTRISHYRPWINKVLKQN
;
_entity_poly.pdbx_strand_id                 A 
# 
loop_
_dssp_struct_summary.entry_id 
_dssp_struct_summary.label_comp_id 
_dssp_struct_summary.label_asym_id 
_dssp_struct_summary.label_seq_id 
_dssp_struct_summary.secondary_structure 
_dssp_struct_summary.ss_bridge 
_dssp_struct_summary.helix_3_10 
_dssp_struct_summary.helix_alpha 
_dssp_struct_summary.helix_pi 
_dssp_struct_summary.helix_pp 
_dssp_struct_summary.bend 
_dssp_struct_summary.chirality 
_dssp_struct_summary.sheet 
_dssp_struct_summary.strand 
_dssp_struct_summary.ladder_1 
_dssp_struct_summary.ladder_2 
_dssp_struct_summary.accessibility 
_dssp_struct_summary.TCO 
_dssp_struct_summary.kappa 
_dssp_struct_summary.alpha 
_dssp_struct_summary.phi 
_dssp_struct_summary.psi 
_dssp_struct_summary.x_ca 
_dssp_struct_summary.y_ca 
_dssp_struct_summary.z_ca 
CMA1_Canis_lupus GLU A 1   . . . . . . . . . . . . ? .      .     .      .      135.5  7.7   -9.0  -0.8  
CMA1_Canis_lupus ILE A 2   E . > . . . . - A A A . ? -0.914 .     -154.7 -103.8 96.9   10.4  -6.4  -0.0  
CMA1_Canis_lupus ILE A 3   E . 3 . . . S + A A A . ? -0.652 81.9  2.8    -75.4  124.4  13.7  -7.6  -1.8  
CMA1_Canis_lupus GLY A 4   T . 3 . . . S + . . . . ? 0.707  102.4 145.8  78.2   11.3   16.7  -6.2  -0.0  
CMA1_Canis_lupus GLY A 5   . . < . . . . - . . . . ? -0.309 42.4  -133.3 -79.7  167.6  14.4  -4.5  2.7   
CMA1_Canis_lupus THR A 6   E . . . . . . - B C B . ? -0.906 32.8  -91.6  -118.3 144.8  15.2  -4.0  6.3   
CMA1_Canis_lupus GLU A 7   E . . . . > . - B C B . ? -0.400 46.8  -120.0 -53.5  134.3  12.9  -4.7  9.2   
CMA1_Canis_lupus SER A 8   P . . . . P . - . . . . ? -0.454 30.6  -95.4  -72.5  146.9  10.8  -1.7  10.1  
CMA1_Canis_lupus LYS A 9   P . > . . < . - . . . . ? -0.481 61.5  -89.3  -58.6  126.2  11.0  -0.2  13.5  
CMA1_Canis_lupus PRO A 10  T . 3 . . . S - . . . . ? -0.240 106.7 -4.1   -44.8  125.8  8.1   -1.8  15.4  
CMA1_Canis_lupus HIS A 11  T . 3 . . . S + . . . . ? 0.625  92.4  124.6  66.7   17.2   4.9   0.3   14.9  
CMA1_Canis_lupus SER A 12  S . < . . . S + . . . . ? 0.590  73.8  52.7   -78.1  -9.6   6.7   3.0   13.0  
CMA1_Canis_lupus ARG A 13  . . > . . . . + . . . . ? -0.669 65.0  168.6  -122.9 76.2   4.1   2.4   10.2  
CMA1_Canis_lupus PRO A 14  T . 3 . . . S + . . . . ? 0.626  73.4  58.7   -74.4  -4.6   0.8   2.7   11.9  
CMA1_Canis_lupus TYR A 15  T . 3 . . . S + . . . . ? 0.533  77.4  117.5  -96.9  -16.2  -1.2  2.8   8.6   
CMA1_Canis_lupus MET A 16  E . < . . . . - C K J . ? -0.375 45.8  -164.5 -63.3  139.0  0.1   -0.5  7.3   
CMA1_Canis_lupus ALA A 17  E . . . . . . - C K J K ? -0.980 12.4  -150.4 -127.3 132.9  -2.5  -3.2  6.7   
CMA1_Canis_lupus HIS A 18  E . . . . . . - C K J K ? -0.919 16.5  -155.5 -100.0 121.1  -2.1  -7.0  6.3   
CMA1_Canis_lupus LEU A 19  E . . . . . . - C K J K ? -0.886 7.6   -165.9 -103.3 120.3  -4.8  -8.5  4.1   
CMA1_Canis_lupus GLU A 20  E . . . . . . - C K J K ? -0.941 7.3   -165.2 -100.3 114.8  -5.6  -12.2 4.5   
CMA1_Canis_lupus ILE A 21  E . > > . . . - C K J K ? -0.908 26.1  -119.7 -108.4 99.0   -7.7  -13.3 1.5   
CMA1_Canis_lupus ARG A 22  T . 3 4 . . S + . . . . ? -0.395 89.3  18.1   -46.3  120.5  -9.4  -16.8 2.2   
CMA1_Canis_lupus HIS A 23  T . 3 4 . . S + . . . . ? 0.293  129.5 8.4    93.8   34.6   -8.1  -19.5 -0.6  
CMA1_Canis_lupus LEU A 24  T . < 4 . . S + . . . . ? 0.592  102.8 10.2   154.5  4.1    -4.9  -18.3 -2.2  
CMA1_Canis_lupus ALA A 25  E . . < . . . - C L J . ? -0.950 42.6  -123.9 172.0  153.6  -2.8  -15.1 -1.1  
CMA1_Canis_lupus SER A 26  E . . . . . . - C L J . ? -0.962 28.7  -177.9 -107.1 143.4  -1.9  -12.2 1.2   
CMA1_Canis_lupus CYS A 27  E . . . . . . - C L J . ? -0.901 20.5  -120.7 -131.6 165.1  -1.7  -8.6  0.2   
CMA1_Canis_lupus GLY A 28  E . . . . . . + C L J . ? -0.524 31.5  161.1  -97.8  172.5  -0.8  -5.4  1.7   
CMA1_Canis_lupus GLY A 29  E . . . . . . - C L J . ? -0.951 25.3  -127.9 -171.4 174.3  -2.9  -2.2  2.2   
CMA1_Canis_lupus PHE A 30  E . . . . . . - C L J L ? -0.993 22.9  -113.8 -146.5 141.4  -3.0  1.0   4.1   
CMA1_Canis_lupus LEU A 31  E . . . . . . + C L . L ? -0.592 33.9  165.6  -72.5  123.9  -5.6  2.7   6.3   
CMA1_Canis_lupus ILE A 32  E . . . . . S + C L . . ? 0.567  74.6  14.8   -116.2 -13.2  -6.8  6.0   4.8   
CMA1_Canis_lupus ARG A 33  E . > . . . S - C L . L ? -0.935 89.2  -98.5  -149.3 163.2  -9.9  6.3   7.1   
CMA1_Canis_lupus ARG A 34  T . 3 . . . S + . . . . ? 0.747  127.3 26.4   -61.4  -14.8  -11.0 4.6   10.3  
CMA1_Canis_lupus ASN A 35  T . 3 . . . S + . . . . ? 0.164  111.7 78.1   -133.1 13.4   -13.1 2.4   8.2   
CMA1_Canis_lupus PHE A 36  E . < . . . . - C M L M ? -0.994 49.6  -169.5 -134.0 134.4  -11.4 2.4   4.8   
CMA1_Canis_lupus VAL A 37  E . . . . . . - C M L M ? -0.946 14.9  -144.5 -115.9 131.5  -8.3  0.5   3.5   
CMA1_Canis_lupus LEU A 38  E . . . . . . + C M L M ? -0.863 36.5  142.1  -94.1  135.4  -6.7  1.3   0.2   
CMA1_Canis_lupus THR A 39  E . . . . . . - C M . M ? -0.846 51.3  -66.8  -155.7 -178.3 -5.2  -1.6  -1.7  
CMA1_Canis_lupus ALA A 40  . . > . . . . - . . . . ? -0.665 33.4  -133.9 -83.4  144.7  -4.7  -3.1  -5.2  
CMA1_Canis_lupus ALA A 41  G . > . . . S + . . . . ? 0.809  104.9 64.2   -66.3  -31.0  -7.7  -4.2  -7.2  
CMA1_Canis_lupus HIS A 42  G . 3 . . . S + . . . . ? 0.602  87.9  72.7   -73.1  -2.7   -5.9  -7.4  -8.2  
CMA1_Canis_lupus CYS A 43  G . < . . . S + . . . . ? 0.333  71.7  135.3  -89.5  7.4    -5.9  -8.3  -4.5  
CMA1_Canis_lupus ALA A 44  . . < . . . . + . . . . ? -0.221 24.7  156.6  -63.3  142.9  -9.7  -9.0  -4.7  
CMA1_Canis_lupus GLY A 45  . . . . . . . - . . . . ? -0.956 52.9  -101.4 -159.6 170.8  -11.1 -12.2 -3.0  
CMA1_Canis_lupus ARG A 46  S . . . . . S + . . . . ? 0.879  109.0 21.1   -67.8  -44.2  -14.2 -13.8 -1.5  
CMA1_Canis_lupus PHE A 47  S . . . . . S - . . . . ? -0.992 70.4  -173.2 -132.3 122.8  -13.3 -13.2 2.2   
CMA1_Canis_lupus ILE A 48  E . . . . . . - C N K . ? -0.984 4.7   -167.6 -123.6 122.5  -10.8 -10.5 3.3   
CMA1_Canis_lupus MET A 49  E . . . . . . - C N K N ? -0.931 11.2  -152.4 -102.3 130.5  -9.5  -10.1 6.9   
CMA1_Canis_lupus VAL A 50  E . . . . . . - C N K N ? -0.901 5.5   -163.7 -104.5 124.9  -7.6  -6.9  7.7   
CMA1_Canis_lupus THR A 51  E . . . . . . - C N K N ? -0.947 12.0  -179.2 -105.6 120.6  -5.0  -6.9  10.5  
CMA1_Canis_lupus LEU A 52  E . . . . . . + C N K N ? -0.804 60.1  32.0   -111.4 153.6  -3.9  -3.5  11.8  
CMA1_Canis_lupus GLY A 53  S . . . . . S + . . . . ? 0.640  83.7  135.3  81.0   14.7   -1.3  -2.6  14.5  
CMA1_Canis_lupus ALA A 54  . . . . . . . + . . . . ? -0.839 29.2  168.7  -103.1 129.6  0.9   -5.7  13.7  
CMA1_Canis_lupus HIS A 55  S . . . . . S + . . . . ? 0.735  86.3  33.5   -92.6  -40.8  4.7   -5.6  13.4  
CMA1_Canis_lupus ASN A 56  B . > . . . . - D Q P . ? -0.972 68.6  -162.3 -118.2 119.9  4.9   -9.4  13.4  
CMA1_Canis_lupus ILE A 57  T . 3 . . . S + . . . . ? 0.644  88.8  56.6   -85.6  -5.6   2.1   -11.2 11.7  
CMA1_Canis_lupus GLN A 58  T . 3 . . . S + . . . . ? 0.681  101.8 63.5   -95.3  -16.9  2.9   -14.6 13.4  
CMA1_Canis_lupus LYS A 59  S . < . . . S - . . . . ? -0.947 85.1  -131.3 -117.4 110.2  2.7   -13.2 16.9  
CMA1_Canis_lupus LYS A 60  . . . . . . . - . . . . ? -0.553 31.5  -159.6 -58.1  116.8  -0.6  -11.9 18.1  
CMA1_Canis_lupus GLU A 61  . . > . . . . - . . . . ? -0.645 28.4  -118.1 -97.0  154.4  0.3   -8.4  19.5  
CMA1_Canis_lupus ASP A 62  T . 3 . . . S + . . . . ? 0.744  116.3 57.1   -62.7  -17.8  -1.8  -6.4  22.0  
CMA1_Canis_lupus THR A 63  T . 3 . . . S + . . . . ? 0.498  80.6  122.8  -92.2  -9.7   -2.1  -3.7  19.4  
CMA1_Canis_lupus TRP A 64  . . < . . . . - . . . . ? -0.322 39.4  -171.0 -59.3  134.3  -3.7  -6.1  16.7  
CMA1_Canis_lupus GLN A 65  E . . . . . . - C O N . ? -0.961 4.0   -164.7 -122.8 110.2  -7.0  -5.1  15.3  
CMA1_Canis_lupus LYS A 66  E . . . . . . + C O N . ? -0.886 16.3  178.9  -96.3  114.7  -8.6  -7.8  13.1  
CMA1_Canis_lupus LEU A 67  E . . . . . . - C O N . ? -0.953 23.8  -128.0 -122.5 138.6  -11.4 -6.4  11.1  
CMA1_Canis_lupus GLU A 68  E . . . . . . - C O N . ? -0.585 19.8  -127.9 -83.7  140.2  -13.7 -7.9  8.5   
CMA1_Canis_lupus VAL A 69  E . . . . . . + C O O . ? -0.799 26.8  176.7  -85.3  131.9  -14.1 -6.4  5.1   
CMA1_Canis_lupus ILE A 70  E . . . . . . + C O . . ? 0.644  67.0  24.1   -110.9 -17.5  -17.9 -5.9  4.3   
CMA1_Canis_lupus LYS A 71  E . . . . . . - C O O . ? -0.993 60.4  -156.9 -151.5 137.6  -17.6 -4.2  0.9   
CMA1_Canis_lupus GLN A 72  E . . . . . . - C O O . ? -0.959 3.0   -167.4 -113.5 134.8  -15.0 -4.1  -1.9  
CMA1_Canis_lupus PHE A 73  E . . . . . . - C O O . ? -0.717 9.9   -176.5 -122.3 77.8   -14.8 -1.2  -4.4  
CMA1_Canis_lupus PRO A 74  E . . . . . . - C O O . ? -0.498 45.2  -92.7  -69.6  140.5  -12.5 -2.2  -7.3  
CMA1_Canis_lupus HIS A 75  . . > . . . . - . . . . ? -0.354 35.1  -128.5 -49.2  137.4  -12.0 0.6   -9.8  
CMA1_Canis_lupus PRO A 76  T . 3 . . . S + . . . . ? 0.742  107.8 50.0   -63.9  -23.9  -14.7 0.1   -12.5 
CMA1_Canis_lupus LYS A 77  T . 3 . . . S + . . . . ? 0.211  78.4  140.5  -100.0 11.4   -12.2 0.2   -15.3 
CMA1_Canis_lupus TYR A 78  . . < . . . . - . . . . ? -0.401 36.8  -159.3 -57.4  128.8  -9.8  -2.3  -13.7 
CMA1_Canis_lupus ASP A 79  B . . > > . . - E S Q . ? -0.941 9.0   -161.4 -113.8 114.7  -8.4  -4.6  -16.4 
CMA1_Canis_lupus ASP A 80  T . . 4 5 . S + . . . . ? 0.697  89.0  50.9   -75.6  -15.0  -7.0  -7.9  -15.0 
CMA1_Canis_lupus LEU A 81  T . . 4 5 . S + . . . . ? 0.950  124.5 23.6   -87.1  -44.5  -4.9  -8.5  -18.1 
CMA1_Canis_lupus THR A 82  T . . 4 5 . S - . . . . ? 0.577  95.7  -132.6 -99.8  -9.8   -3.1  -5.3  -18.4 
CMA1_Canis_lupus LEU A 83  T . > < 5 . . + . . . . ? 0.750  49.6  158.8  58.3   25.6   -3.5  -4.4  -14.7 
CMA1_Canis_lupus ARG A 84  B . 3 . < . . + E T Q . ? -0.571 64.3  17.6   -71.8  141.8  -4.6  -0.9  -15.7 
CMA1_Canis_lupus HIS A 85  T . 3 . . . S + . . . . ? 0.884  80.5  173.6  64.4   32.7   -6.7  1.0   -13.0 
CMA1_Canis_lupus ASP A 86  . . < . . . . + . . . . ? -0.519 31.8  115.2  -73.2  70.9   -5.3  -1.5  -10.3 
CMA1_Canis_lupus ILE A 87  . . . . . . . + . . . . ? -0.996 36.6  176.5  -144.8 138.2  -6.8  0.3   -7.3  
CMA1_Canis_lupus MET A 88  E . . . . . . - C P M O ? -0.997 19.3  -144.3 -146.8 140.4  -9.4  -0.8  -4.8  
CMA1_Canis_lupus LEU A 89  E . . . . . . - C P M O ? -0.894 14.5  -154.0 -102.0 136.4  -11.1 0.5   -1.5  
CMA1_Canis_lupus LEU A 90  E . . . . . . - C P M O ? -0.961 4.7   -148.4 -111.6 124.1  -12.1 -1.8  1.2   
CMA1_Canis_lupus LYS A 91  E . . . . . . - C P M O ? -0.839 19.2  -138.3 -89.7  123.1  -14.9 -0.9  3.6   
CMA1_Canis_lupus LEU A 92  E . . . . . . - C P . O ? -0.536 11.6  -130.3 -81.5  145.0  -14.3 -2.4  7.1   
CMA1_Canis_lupus LYS A 93  S . . . . . S + . . . . ? 0.859  96.2  21.9   -58.9  -36.1  -17.2 -4.0  9.1   
CMA1_Canis_lupus GLU A 94  S . . . . . S - . . . . ? -0.957 93.4  -97.8  -131.7 152.4  -16.1 -1.8  12.1  
CMA1_Canis_lupus LYS A 95  . . . . . . . - . . . . ? -0.412 44.3  -111.2 -67.1  140.6  -14.1 1.4   12.5  
CMA1_Canis_lupus ALA A 96  . . . . . . . - . . . . ? -0.443 24.3  -121.4 -68.5  140.3  -10.5 1.0   13.4  
CMA1_Canis_lupus ASN A 97  . . . . . . . - . . . . ? -0.798 29.4  -135.5 -81.6  105.6  -9.4  2.1   16.9  
CMA1_Canis_lupus LEU A 98  . . . . . . . + . . . . ? -0.538 41.3  149.1  -69.7  129.2  -6.7  4.7   16.2  
CMA1_Canis_lupus THR A 99  . . . . . . . - . . . . ? -0.729 66.1  -80.0  -138.4 -176.2 -3.7  4.2   18.6  
CMA1_Canis_lupus LEU A 100 S . . . . . S + . . . . ? 0.769  136.1 41.6   -63.4  -21.2  0.1   4.8   18.5  
CMA1_Canis_lupus ALA A 101 S . . . . . S + . . . . ? 0.531  114.6 55.8   -103.2 -11.1  0.2   1.6   16.5  
CMA1_Canis_lupus VAL A 102 . . . . . . . + . . . . ? -0.963 68.1  138.1  -132.1 116.2  -2.8  2.2   14.3  
CMA1_Canis_lupus GLY A 103 . . . . . . . - . . . . ? -0.875 44.7  -98.9  -147.1 174.7  -3.1  5.4   12.2  
CMA1_Canis_lupus THR A 104 . . . . . . . - . . . . ? -0.703 24.4  -136.4 -101.2 154.6  -4.2  6.8   8.8   
CMA1_Canis_lupus LEU A 105 . . . . . . . - . . . . ? -0.944 20.7  -127.8 -110.3 122.7  -2.0  7.7   5.8   
CMA1_Canis_lupus PRO A 106 P . . . . > . - . . . . ? -0.383 19.7  -131.8 -68.2  149.0  -2.6  10.9  3.9   
CMA1_Canis_lupus LEU A 107 B . . . . P . - B D C . ? -0.819 13.7  -133.0 -102.3 136.6  -3.1  10.8  0.1   
CMA1_Canis_lupus SER A 108 P . . . . < . - . . . . ? -0.765 11.3  -165.7 -89.0  133.0  -1.2  13.1  -2.2  
CMA1_Canis_lupus PRO A 109 . . . . . . . + . . . . ? 0.546  64.7  88.7   -87.8  -1.0   -3.1  14.9  -4.9  
CMA1_Canis_lupus ASN A 110 S . . . . . S - . . . . ? -0.669 79.1  -114.5 -108.6 152.5  0.1   15.9  -6.7  
CMA1_Canis_lupus PHE A 111 . . . . . . . - . . . . ? -0.541 28.5  -144.5 -73.3  136.3  2.3   14.4  -9.2  
CMA1_Canis_lupus VAL A 112 . . . . . . . - . . . . ? -0.913 16.1  -128.8 -106.7 125.8  5.8   13.6  -7.9  
CMA1_Canis_lupus PRO A 113 . . > . . . . - . . . . ? -0.347 32.5  -89.4  -69.9  157.8  8.7   14.1  -10.3 
CMA1_Canis_lupus PRO A 114 T . 3 . . . S + . . . . ? -0.260 105.3 48.1   -59.9  152.0  11.3  11.4  -11.0 
CMA1_Canis_lupus GLY A 115 T . 3 . . . S + . . . . ? 0.168  75.8  128.3  105.0  -15.4  14.4  11.2  -8.7  
CMA1_Canis_lupus ARG A 116 . . < . . . . - . . . . ? -0.517 60.1  -123.1 -75.0  139.4  12.6  11.4  -5.4  
CMA1_Canis_lupus MET A 117 E . . . . . . + B E D . ? -0.724 36.6  179.7  -84.0  129.2  13.4  8.8   -2.8  
CMA1_Canis_lupus CYS A 118 E . . . . . . - B E D . ? -0.846 19.1  -133.6 -128.6 161.6  10.4  6.8   -1.6  
CMA1_Canis_lupus ARG A 119 E . . . . . . - B E D E ? -0.930 10.2  -163.4 -119.7 145.4  9.7   4.1   0.8   
CMA1_Canis_lupus VAL A 120 E . . . . . . - B E D E ? -0.968 7.3   -162.2 -124.2 137.2  7.7   1.0   0.5   
CMA1_Canis_lupus ALA A 121 E . . . . . . + B E D . ? -0.952 24.0  132.0  -121.3 143.4  6.5   -1.1  3.3   
CMA1_Canis_lupus GLY A 122 E . . . . . . - B E D . ? -0.980 57.8  -114.1 -176.2 169.0  5.2   -4.7  3.3   
CMA1_Canis_lupus TRP A 123 S . . . . . S + . . . . ? -0.070 73.7  123.7  -105.6 27.0   5.4   -8.2  4.9   
CMA1_Canis_lupus GLY A 124 . . . . . . . - . . . . ? 0.010  67.8  -63.5  -83.1  -178.9 6.9   -9.8  1.7   
CMA1_Canis_lupus LYS A 125 B . . . . . . - F U R . ? -0.358 24.7  -146.3 -67.3  146.3  10.2  -11.9 1.2   
CMA1_Canis_lupus ARG A 126 S . . . . . S + . . . . ? 0.608  90.7  32.3   -85.9  -14.7  13.8  -10.5 1.8   
CMA1_Canis_lupus GLN A 127 S . > . . . S - . . . . ? -0.943 87.4  -113.5 -141.9 151.3  15.0  -12.7 -1.2  
CMA1_Canis_lupus VAL A 128 T . 3 . . . S + . . . . ? 0.875  121.9 24.4   -55.1  -32.9  13.4  -14.0 -4.4  
CMA1_Canis_lupus ASN A 129 T . 3 . . . S + . . . . ? 0.117  103.9 112.7  -120.5 15.0   13.5  -17.7 -3.0  
CMA1_Canis_lupus GLY A 130 S . < . . . S - . . . . ? -0.330 75.9  -90.6  -88.1  161.5  13.5  -16.8 0.8   
CMA1_Canis_lupus SER A 131 . . . . . . . - . . . . ? -0.516 53.8  -95.8  -70.5  132.7  10.9  -17.4 3.5   
CMA1_Canis_lupus GLY A 132 B . . . . . . - F V R . ? -0.296 42.3  -110.3 -42.0  138.8  8.4   -14.6 3.9   
CMA1_Canis_lupus SER A 133 . . . . . . . - . . . . ? -0.718 16.7  -156.3 -75.9  135.7  9.3   -12.2 6.7   
CMA1_Canis_lupus ASP A 134 S . . . . . S + . . . . ? 0.665  78.1  67.6   -81.3  -16.8  7.0   -12.4 9.6   
CMA1_Canis_lupus THR A 135 B . . . . . S - D R P . ? -0.717 99.8  -91.8  -105.3 150.7  8.0   -8.8  10.5  
CMA1_Canis_lupus LEU A 136 . . . . . . . - . . . . ? -0.460 46.1  -162.9 -61.0  128.6  7.2   -5.7  8.6   
CMA1_Canis_lupus GLN A 137 E . . . . . . - B F B D ? -0.780 7.6   -165.5 -112.2 161.7  9.9   -4.8  6.1   
CMA1_Canis_lupus GLU A 138 E . . . . . . - B F B D ? -0.993 2.9   -170.1 -144.9 152.2  10.7  -1.6  4.2   
CMA1_Canis_lupus VAL A 139 E . . . . . . - B F . D ? -0.997 21.8  -127.1 -143.4 143.1  12.9  -0.5  1.4   
CMA1_Canis_lupus LYS A 140 E . . . . . . + B F . D ? -0.790 33.8  178.6  -90.1  128.7  14.0  2.7   -0.1  
CMA1_Canis_lupus LEU A 141 E . . . . . . - B F . D ? -0.964 23.1  -127.8 -132.6 151.8  13.3  3.2   -3.8  
CMA1_Canis_lupus ARG A 142 E . . . . . . - B F . D ? -0.784 22.6  -121.4 -99.4  135.4  13.9  5.9   -6.3  
CMA1_Canis_lupus LEU A 143 B . . . . . . - B F F . ? -0.616 39.4  -154.1 -69.2  129.7  11.2  7.2   -8.6  
CMA1_Canis_lupus MET A 144 . . . . . . . - . . . . ? -0.612 22.5  -86.6  -106.9 165.2  12.4  6.6   -12.2 
CMA1_Canis_lupus ASP A 145 . . > . . . . - . . . . ? -0.435 39.1  -120.9 -64.1  137.7  11.9  8.2   -15.5 
CMA1_Canis_lupus PRO A 146 G . > . . . S + . . . . ? 0.773  110.7 69.2   -53.1  -28.6  8.8   6.7   -17.2 
CMA1_Canis_lupus GLN A 147 G . > . . . S + . . . . ? 0.804  87.1  67.0   -60.6  -26.5  11.2  5.6   -20.1 
CMA1_Canis_lupus ALA A 148 G . < . . . S + . . . . ? 0.722  104.4 43.0   -67.2  -21.0  12.8  3.1   -17.7 
CMA1_Canis_lupus CYS A 149 G . X . . . S + . . . . ? 0.199  79.3  108.4  -110.1 13.5   9.4   1.1   -17.7 
CMA1_Canis_lupus ARG A 150 T . < . . . . + . . . . ? 0.713  67.3  69.9   -68.2  -16.8  8.7   1.3   -21.4 
CMA1_Canis_lupus HIS A 151 T . 3 . . . S + . . . . ? 0.667  77.1  90.7   -76.4  -17.8  9.5   -2.4  -21.8 
CMA1_Canis_lupus TYR A 152 S . X . . . S - . . . . ? -0.758 74.7  -151.0 -75.4  107.9  6.3   -3.0  -19.9 
CMA1_Canis_lupus MET A 153 T . 3 . . . S + . . . . ? 0.857  93.0  41.8   -56.3  -27.6  3.8   -3.3  -22.8 
CMA1_Canis_lupus ALA A 154 T . 3 . . . S + . . . . ? 0.314  84.0  132.6  -107.2 12.0   0.9   -2.1  -20.7 
CMA1_Canis_lupus PHE A 155 . . < . . . . - . . . . ? -0.448 30.9  -178.0 -72.5  129.3  2.8   0.7   -18.9 
CMA1_Canis_lupus ASP A 156 . . > > . . . - . . . . ? -0.940 18.4  -158.4 -128.7 117.3  1.0   4.1   -18.8 
CMA1_Canis_lupus HIS A 157 T . 3 4 . . S + . . . . ? 0.708  94.0  58.7   -71.6  -22.3  2.8   7.0   -17.1 
CMA1_Canis_lupus ASN A 158 T . 3 4 . . S + . . . . ? 0.778  120.7 27.3   -71.9  -24.2  -0.4  8.8   -16.6 
CMA1_Canis_lupus LEU A 159 T . < 4 . . S + . . . . ? 0.638  122.2 46.3   -110.2 -21.1  -1.8  5.9   -14.6 
CMA1_Canis_lupus GLN A 160 E . . < . . . - B G . G ? -0.871 62.2  -136.1 -135.5 156.3  1.4   4.3   -13.2 
CMA1_Canis_lupus LEU A 161 E . . . . . . - B G . G ? -0.893 14.7  -141.9 -109.5 141.6  4.7   5.0   -11.4 
CMA1_Canis_lupus CYS A 162 E . . . . . . + B G . G ? -0.930 29.9  175.4  -103.6 119.4  8.1   3.6   -12.3 
CMA1_Canis_lupus VAL A 163 E . . . . . . + B G F G ? -0.951 22.0  58.8   -132.1 147.1  10.1  2.8   -9.2  
CMA1_Canis_lupus GLY A 164 . . . . . . . - . . . . ? -0.776 64.3  -95.9  134.0  176.3  13.5  1.2   -8.5  
CMA1_Canis_lupus ASN A 165 . . > . . . . - . . . . ? -0.907 15.4  -157.4 -134.8 106.5  17.2  1.3   -9.1  
CMA1_Canis_lupus PRO A 166 T . 3 . . . S + . . . . ? 0.682  97.6  57.4   -60.3  -9.6   18.5  -1.0  -11.8 
CMA1_Canis_lupus ARG A 167 T . 3 . . . S + . . . . ? 0.479  103.3 62.1   -96.4  -6.4   21.9  -0.7  -10.0 
CMA1_Canis_lupus LYS A 168 S . < . . . S - . . . . ? -0.879 78.0  -132.4 -122.7 143.7  20.6  -2.0  -6.7  
CMA1_Canis_lupus THR A 169 . . . . . . . + . . . . ? -0.477 69.9  117.5  -88.5  48.6   19.0  -5.4  -5.8  
CMA1_Canis_lupus LYS A 170 . . . . . . . + . . . . ? -0.997 32.6  138.4  -119.5 136.5  16.1  -3.7  -4.0  
CMA1_Canis_lupus SER A 171 E . . . . . . - A B A . ? -0.992 52.3  -107.6 -168.1 152.5  12.4  -4.0  -5.1  
CMA1_Canis_lupus ALA A 172 E . . . . . . + A B A . ? -0.852 54.1  165.0  -78.6  129.3  8.7   -4.5  -4.1  
CMA1_Canis_lupus PHE A 173 . . > . . . . - . . . . ? -0.604 37.6  -21.3  -134.4 -167.6 7.7   -8.0  -5.1  
CMA1_Canis_lupus LYS A 174 T . 3 . . . S + . . . . ? -0.094 122.5 27.4   -48.7  128.0  5.1   -10.7 -4.6  
CMA1_Canis_lupus GLY A 175 T . 3 . . . S + . . . . ? 0.081  100.6 80.7   106.9  -18.5  3.1   -10.3 -1.5  
CMA1_Canis_lupus ASP A 176 . . X . . . . + . . . . ? 0.236  59.8  140.5  -99.2  1.5    3.4   -6.5  -1.1  
CMA1_Canis_lupus SER A 177 T . 3 . . . S + . . . . ? -0.329 71.9  19.9   -46.2  127.4  0.6   -6.0  -3.6  
CMA1_Canis_lupus GLY A 178 T . 3 . . . S + . . . . ? 0.257  92.9  133.0  96.3   -13.6  -1.5  -3.2  -2.4  
CMA1_Canis_lupus GLY A 179 . . < . . . . - . . . . ? -0.333 59.2  -97.8  -69.5  161.7  1.2   -1.7  -0.1  
CMA1_Canis_lupus PRO A 180 E . . . . . . - B H . H ? -0.528 15.6  -145.8 -91.3  135.4  1.9   2.1   -0.1  
CMA1_Canis_lupus LEU A 181 E . . . . . . - B H E H ? -0.923 28.7  -158.4 -85.6  115.6  4.7   3.9   -1.9  
CMA1_Canis_lupus LEU A 182 E . . . . . . - B H E H ? -0.862 18.5  -179.6 -109.8 125.4  5.6   6.8   0.5   
CMA1_Canis_lupus CYS A 183 E . > . . . S - B H . H ? -0.988 79.0  -18.4  -120.4 119.5  7.4   10.0  -0.5  
CMA1_Canis_lupus ALA A 184 T . 3 . . . S - . . . . ? 0.878  129.8 -51.3  53.7   34.2   8.1   12.5  2.3   
CMA1_Canis_lupus GLY A 185 T . 3 . . . S + . . . . ? 0.593  117.7 105.0  88.0   11.7   5.5   10.8  4.4   
CMA1_Canis_lupus VAL A 186 E . < . . . S - B I . H ? -0.965 74.6  -108.8 -126.5 145.7  2.6   10.8  1.8   
CMA1_Canis_lupus ALA A 187 E . . . . . . + B I C H ? -0.574 39.7  163.7  -76.5  125.3  1.2   8.0   -0.3  
CMA1_Canis_lupus GLN A 188 E . . . . . . + B I . . ? 0.600  59.6  4.6    -112.6 -21.8  2.1   8.3   -3.9  
CMA1_Canis_lupus GLY A 189 E . . . . . . - B I I H ? -0.966 56.3  -122.4 -159.2 168.5  1.4   4.8   -5.2  
CMA1_Canis_lupus ILE A 190 E . . . . . . - B I I H ? -0.984 41.3  -108.1 -120.9 124.9  0.1   1.3   -4.7  
CMA1_Canis_lupus VAL A 191 E . . . . . . + B I I . ? -0.392 51.8  159.8  -52.2  122.5  2.3   -1.7  -5.3  
CMA1_Canis_lupus SER A 192 E . . . . . . - B I . . ? 0.785  49.6  -36.0  -113.5 -63.6  0.9   -3.1  -8.6  
CMA1_Canis_lupus TYR A 193 E . . . . . . + B I I . ? -0.965 48.5  174.3  -162.0 165.0  3.3   -5.4  -10.4 
CMA1_Canis_lupus GLY A 194 . . . . . . . - . . . . ? -0.889 45.8  -48.0  -157.1 -169.4 7.0   -6.0  -11.3 
CMA1_Canis_lupus GLN A 195 . . > . . . . - . . . . ? -0.447 46.5  -121.5 -76.2  149.2  9.3   -8.4  -13.0 
CMA1_Canis_lupus ASN A 196 T . 3 . . . S + . . . . ? 0.719  114.7 55.8   -66.0  -16.9  9.2   -12.2 -12.1 
CMA1_Canis_lupus ASP A 197 T . 3 . . . S - . . . . ? 0.234  113.3 -119.1 -101.8 11.4   12.8  -12.0 -11.0 
CMA1_Canis_lupus ALA A 198 . . < . . . . + . . . . ? 0.684  65.6  147.1  63.2   15.8   12.0  -9.1  -8.5  
CMA1_Canis_lupus LYS A 199 P . . . . > . - . . . . ? -0.707 47.0  -75.5  -83.8  129.4  14.5  -6.9  -10.5 
CMA1_Canis_lupus PRO A 200 S . . . . P S + . . . . ? -0.313 94.8  72.5   -51.5  156.3  13.6  -3.2  -10.7 
CMA1_Canis_lupus PRO A 201 P . . . . P . - . . . . ? 0.511  60.7  -174.4 -84.2  151.3  11.8  -1.4  -11.9 
CMA1_Canis_lupus ALA A 202 E . . . . < . - B J G . ? -0.820 20.9  -125.0 -101.4 155.4  8.5   -2.1  -10.2 
CMA1_Canis_lupus VAL A 203 E . . . . . . - B J G I ? -0.895 23.2  -170.5 -109.4 129.1  5.2   -0.6  -11.2 
CMA1_Canis_lupus PHE A 204 E . . . . . . - B J G I ? -0.914 29.0  -113.5 -113.7 142.8  2.9   1.3   -8.8  
CMA1_Canis_lupus THR A 205 E . . . . . . - B J G I ? -0.660 37.2  -122.1 -70.0  128.0  -0.6  2.5   -9.4  
CMA1_Canis_lupus ARG A 206 E . . > . . . - B J . I ? -0.677 21.4  -164.5 -77.2  118.5  -0.6  6.3   -9.3  
CMA1_Canis_lupus ILE A 207 T . > 4 . . S + . . . . ? 0.879  81.6  65.3   -73.7  -39.3  -2.9  7.6   -6.6  
CMA1_Canis_lupus SER A 208 G . > 4 . . S + . . . . ? 0.851  98.6  55.2   -56.0  -35.4  -3.0  11.2  -7.8  
CMA1_Canis_lupus HIS A 209 G . 3 4 . . S + . . . . ? 0.834  110.6 45.1   -67.6  -25.3  -4.8  10.1  -10.9 
CMA1_Canis_lupus TYR A 210 G . < X . . S + . . . . ? 0.293  77.7  107.0  -109.9 15.2   -7.6  8.3   -8.9  
CMA1_Canis_lupus ARG A 211 H . < > . . S + . . . . ? 0.906  78.0  52.6   -63.4  -47.2  -8.3  10.9  -6.3  
CMA1_Canis_lupus PRO A 212 H . . > . . S + . . . . ? 0.928  112.7 44.9   -56.1  -44.2  -11.6 11.9  -7.8  
CMA1_Canis_lupus TRP A 213 H . . > . . S + . . . . ? 0.922  112.1 52.2   -64.5  -44.7  -12.8 8.3   -7.8  
CMA1_Canis_lupus ILE A 214 H . . X . . S + . . . . ? 0.940  111.5 47.2   -57.3  -46.6  -11.5 7.7   -4.3  
CMA1_Canis_lupus ASN A 215 H . . X . . S + . . . . ? 0.872  109.0 54.1   -64.6  -41.7  -13.4 10.8  -3.0  
CMA1_Canis_lupus LYS A 216 H . . X . . S + . . . . ? 0.925  111.0 44.5   -59.4  -48.4  -16.5 9.8   -4.7  
CMA1_Canis_lupus VAL A 217 H . . X . . S + . . . . ? 0.932  113.7 50.8   -62.0  -46.5  -16.6 6.3   -3.1  
CMA1_Canis_lupus LEU A 218 H . > < . . S + . . . . ? 0.890  109.3 50.8   -61.8  -40.7  -15.7 7.7   0.3   
CMA1_Canis_lupus LYS A 219 H . 3 < . . S + . . . . ? 0.872  108.8 51.3   -65.2  -33.8  -18.5 10.3  0.1   
CMA1_Canis_lupus GLN A 220 H . 3 < . . . . . . . . ? 0.585  .     .      -84.8  -6.1   -21.1 7.7   -0.8  
CMA1_Canis_lupus ASN A 221 . . < < . . . . . . . . ? 0.610  .     .      -131.0 .      -20.2 5.4   2.2   
# 
loop_
_dssp_struct_ladder.id 
_dssp_struct_ladder.sheet_id 
_dssp_struct_ladder.range_id_1 
_dssp_struct_ladder.range_id_2 
_dssp_struct_ladder.type 
_dssp_struct_ladder.beg_1_label_comp_id 
_dssp_struct_ladder.beg_1_label_asym_id 
_dssp_struct_ladder.beg_1_label_seq_id 
_dssp_struct_ladder.pdbx_beg_1_PDB_ins_code 
_dssp_struct_ladder.end_1_label_comp_id 
_dssp_struct_ladder.end_1_label_asym_id 
_dssp_struct_ladder.end_1_label_seq_id 
_dssp_struct_ladder.pdbx_end_1_PDB_ins_code 
_dssp_struct_ladder.beg_1_auth_comp_id 
_dssp_struct_ladder.beg_1_auth_asym_id 
_dssp_struct_ladder.beg_1_auth_seq_id 
_dssp_struct_ladder.end_1_auth_comp_id 
_dssp_struct_ladder.end_1_auth_asym_id 
_dssp_struct_ladder.end_1_auth_seq_id 
_dssp_struct_ladder.beg_2_label_comp_id 
_dssp_struct_ladder.beg_2_label_asym_id 
_dssp_struct_ladder.beg_2_label_seq_id 
_dssp_struct_ladder.pdbx_beg_2_PDB_ins_code 
_dssp_struct_ladder.end_2_label_comp_id 
_dssp_struct_ladder.end_2_label_asym_id 
_dssp_struct_ladder.end_2_label_seq_id 
_dssp_struct_ladder.pdbx_end_2_PDB_ins_code 
_dssp_struct_ladder.beg_2_auth_comp_id 
_dssp_struct_ladder.beg_2_auth_asym_id 
_dssp_struct_ladder.beg_2_auth_seq_id 
_dssp_struct_ladder.end_2_auth_comp_id 
_dssp_struct_ladder.end_2_auth_asym_id 
_dssp_struct_ladder.end_2_auth_seq_id 
A A A B anti-parallel ILE A 2   ? ILE A 3   ? ILE A 2   ILE A 3   ALA A 172 ? SER A 171 ? ALA A 172 SER A 171 
B B C F anti-parallel THR A 6   ? GLU A 7   ? THR A 6   GLU A 7   GLU A 138 ? GLN A 137 ? GLU A 138 GLN A 137 
C B D I parallel      LEU A 107 ? LEU A 107 ? LEU A 107 LEU A 107 ALA A 187 ? ALA A 187 ? ALA A 187 ALA A 187 
D B E F anti-parallel MET A 117 ? GLY A 122 ? MET A 117 GLY A 122 ARG A 142 ? GLN A 137 ? ARG A 142 GLN A 137 
E B E H anti-parallel ARG A 119 ? VAL A 120 ? ARG A 119 VAL A 120 LEU A 182 ? LEU A 181 ? LEU A 182 LEU A 181 
F B F G anti-parallel LEU A 143 ? LEU A 143 ? LEU A 143 LEU A 143 VAL A 163 ? VAL A 163 ? VAL A 163 VAL A 163 
G B G J anti-parallel GLN A 160 ? VAL A 163 ? GLN A 160 VAL A 163 THR A 205 ? ALA A 202 ? THR A 205 ALA A 202 
H B H I anti-parallel PRO A 180 ? CYS A 183 ? PRO A 180 CYS A 183 ILE A 190 ? VAL A 186 ? ILE A 190 VAL A 186 
I B I J anti-parallel GLY A 189 ? TYR A 193 ? GLY A 189 TYR A 193 ARG A 206 ? VAL A 203 ? ARG A 206 VAL A 203 
J C K L anti-parallel MET A 16  ? ILE A 21  ? MET A 16  ILE A 21  PHE A 30  ? ALA A 25  ? PHE A 30  ALA A 25  
K C K N anti-parallel ALA A 17  ? ILE A 21  ? ALA A 17  ILE A 21  LEU A 52  ? ILE A 48  ? LEU A 52  ILE A 48  
L C L M anti-parallel PHE A 30  ? ARG A 33  ? PHE A 30  ARG A 33  LEU A 38  ? PHE A 36  ? LEU A 38  PHE A 36  
M C M P anti-parallel PHE A 36  ? THR A 39  ? PHE A 36  THR A 39  LYS A 91  ? MET A 88  ? LYS A 91  MET A 88  
N C N O anti-parallel MET A 49  ? LEU A 52  ? MET A 49  LEU A 52  GLU A 68  ? GLN A 65  ? GLU A 68  GLN A 65  
O C O P anti-parallel VAL A 69  ? PRO A 74  ? VAL A 69  PRO A 74  LEU A 92  ? MET A 88  ? LEU A 92  MET A 88  
P D Q R anti-parallel ASN A 56  ? ASN A 56  ? ASN A 56  ASN A 56  THR A 135 ? THR A 135 ? THR A 135 THR A 135 
Q E S T anti-parallel ASP A 79  ? ASP A 79  ? ASP A 79  ASP A 79  ARG A 84  ? ARG A 84  ? ARG A 84  ARG A 84  
R F U V anti-parallel LYS A 125 ? LYS A 125 ? LYS A 125 LYS A 125 GLY A 132 ? GLY A 132 ? GLY A 132 GLY A 132 
# 
loop_
_dssp_struct_bridge_pairs.id 
_dssp_struct_bridge_pairs.label_comp_id 
_dssp_struct_bridge_pairs.label_seq_id 
_dssp_struct_bridge_pairs.label_asym_id 
_dssp_struct_bridge_pairs.auth_seq_id 
_dssp_struct_bridge_pairs.auth_asym_id 
_dssp_struct_bridge_pairs.pdbx_PDB_ins_code 
_dssp_struct_bridge_pairs.acceptor_1_label_comp_id 
_dssp_struct_bridge_pairs.acceptor_1_label_seq_id 
_dssp_struct_bridge_pairs.acceptor_1_label_asym_id 
_dssp_struct_bridge_pairs.acceptor_1_auth_seq_id 
_dssp_struct_bridge_pairs.acceptor_1_auth_asym_id 
_dssp_struct_bridge_pairs.acceptor_1_pdbx_PDB_ins_code 
_dssp_struct_bridge_pairs.acceptor_1_energy 
_dssp_struct_bridge_pairs.acceptor_2_label_comp_id 
_dssp_struct_bridge_pairs.acceptor_2_label_seq_id 
_dssp_struct_bridge_pairs.acceptor_2_label_asym_id 
_dssp_struct_bridge_pairs.acceptor_2_auth_seq_id 
_dssp_struct_bridge_pairs.acceptor_2_auth_asym_id 
_dssp_struct_bridge_pairs.acceptor_2_pdbx_PDB_ins_code 
_dssp_struct_bridge_pairs.acceptor_2_energy 
_dssp_struct_bridge_pairs.donor_1_label_comp_id 
_dssp_struct_bridge_pairs.donor_1_label_seq_id 
_dssp_struct_bridge_pairs.donor_1_label_asym_id 
_dssp_struct_bridge_pairs.donor_1_auth_seq_id 
_dssp_struct_bridge_pairs.donor_1_auth_asym_id 
_dssp_struct_bridge_pairs.donor_1_pdbx_PDB_ins_code 
_dssp_struct_bridge_pairs.donor_1_energy 
_dssp_struct_bridge_pairs.donor_2_label_comp_id 
_dssp_struct_bridge_pairs.donor_2_label_seq_id 
_dssp_struct_bridge_pairs.donor_2_label_asym_id 
_dssp_struct_bridge_pairs.donor_2_auth_seq_id 
_dssp_struct_bridge_pairs.donor_2_auth_asym_id 
_dssp_struct_bridge_pairs.donor_2_pdbx_PDB_ins_code 
_dssp_struct_bridge_pairs.donor_2_energy 
1   GLU 1   A 1   A ? ?   ?   ? ?   ? ? ?    ?   ?   ? ?   ? ? ?    PHE 173 A 173 A ? -4.4 ILE 3   A 3   A ? -0.7 
2   ILE 2   A 2   A ? LYS 125 A 125 A ? -0.6 ALA 172 A 172 A ? -0.2 GLY 5   A 5   A ? -1.3 GLY 4   A 4   A ? -0.4 
3   ILE 3   A 3   A ? SER 171 A 171 A ? -2.7 GLU 1   A 1   A ? -0.7 SER 171 A 171 A ? -1.7 GLN 127 A 127 A ? -0.2 
4   GLY 4   A 4   A ? ARG 126 A 126 A ? -2.0 ILE 2   A 2   A ? -0.4 ILE 3   A 3   A ? -0.2 ARG 126 A 126 A ? -0.1 
5   GLY 5   A 5   A ? ILE 2   A 2   A ? -1.3 LYS 125 A 125 A ? -0.2 GLU 7   A 7   A ? -0.3 VAL 139 A 139 A ? -0.2 
6   THR 6   A 6   A ? GLU 138 A 138 A ? -2.6 ILE 3   A 3   A ? -0.1 GLU 138 A 138 A ? -2.4 SER 8   A 8   A ? -0.1 
7   GLU 7   A 7   A ? GLY 5   A 5   A ? -0.3 GLN 137 A 137 A ? -0.2 GLN 137 A 137 A ? -0.3 LYS 9   A 9   A ? -0.1 
8   SER 8   A 8   A ? LEU 136 A 136 A ? -3.1 HIS 55  A 55  A ? -0.1 LEU 136 A 136 A ? -0.1 HIS 11  A 11  A ? -0.1 
9   LYS 9   A 9   A ? PRO 10  A 10  A ? -0.1 GLU 7   A 7   A ? -0.1 SER 12  A 12  A ? -2.3 ARG 13  A 13  A ? -0.3 
10  PRO 10  A 10  A ? ?   ?   ? ?   ? ? ?    ?   ?   ? ?   ? ? ?    LYS 9   A 9   A ? -0.1 HIS 55  A 55  A ? -0.1 
11  HIS 11  A 11  A ? ARG 13  A 13  A ? -0.2 SER 12  A 12  A ? -0.1 LYS 9   A 9   A ? -0.1 HIS 55  A 55  A ? -0.1 
12  SER 12  A 12  A ? LYS 9   A 9   A ? -2.3 ARG 13  A 13  A ? -0.2 HIS 11  A 11  A ? -0.1 LYS 9   A 9   A ? -0.0 
13  ARG 13  A 13  A ? LYS 9   A 9   A ? -0.3 PRO 14  A 14  A ? -0.1 MET 16  A 16  A ? -1.5 SER 12  A 12  A ? -0.2 
14  PRO 14  A 14  A ? ?   ?   ? ?   ? ? ?    ?   ?   ? ?   ? ? ?    GLY 103 A 103 A ? -2.7 GLY 53  A 53  A ? -0.2 
15  TYR 15  A 15  A ? VAL 102 A 102 A ? -0.2 THR 104 A 104 A ? -0.1 LEU 31  A 31  A ? -2.3 LEU 105 A 105 A ? -0.2 
16  MET 16  A 16  A ? ARG 13  A 13  A ? -1.5 PHE 30  A 30  A ? -0.2 GLY 53  A 53  A ? -0.5 HIS 18  A 18  A ? -0.4 
17  ALA 17  A 17  A ? GLY 29  A 29  A ? -2.9 LEU 52  A 52  A ? -0.1 GLY 29  A 29  A ? -1.2 LEU 19  A 19  A ? -0.6 
18  HIS 18  A 18  A ? THR 51  A 51  A ? -2.3 MET 16  A 16  A ? -0.4 THR 51  A 51  A ? -2.6 GLU 20  A 20  A ? -0.6 
19  LEU 19  A 19  A ? CYS 27  A 27  A ? -3.1 ALA 17  A 17  A ? -0.6 CYS 27  A 27  A ? -1.8 ILE 21  A 21  A ? -0.6 
20  GLU 20  A 20  A ? MET 49  A 49  A ? -2.9 HIS 18  A 18  A ? -0.6 MET 49  A 49  A ? -2.7 ARG 22  A 22  A ? -0.6 
21  ILE 21  A 21  A ? ALA 25  A 25  A ? -1.7 LEU 19  A 19  A ? -0.6 ALA 25  A 25  A ? -1.2 LEU 24  A 24  A ? -1.2 
22  ARG 22  A 22  A ? PHE 47  A 47  A ? -2.4 GLU 20  A 20  A ? -0.6 ARG 46  A 46  A ? -0.5 PHE 47  A 47  A ? -0.4 
23  HIS 23  A 23  A ? LEU 24  A 24  A ? -0.1 GLY 45  A 45  A ? -0.1 ARG 22  A 22  A ? -0.2 GLY 45  A 45  A ? -0.0 
24  LEU 24  A 24  A ? ILE 21  A 21  A ? -1.2 ALA 25  A 25  A ? -0.3 SER 26  A 26  A ? -0.3 ARG 22  A 22  A ? -0.1 
25  ALA 25  A 25  A ? ILE 21  A 21  A ? -1.2 CYS 43  A 43  A ? -0.1 ILE 21  A 21  A ? -1.7 CYS 27  A 27  A ? -0.4 
26  SER 26  A 26  A ? LEU 24  A 24  A ? -0.3 GLU 20  A 20  A ? -0.2 GLY 28  A 28  A ? -0.3 SER 177 A 177 A ? -0.3 
27  CYS 27  A 27  A ? LEU 19  A 19  A ? -1.8 ALA 25  A 25  A ? -0.4 LEU 19  A 19  A ? -3.1 GLY 29  A 29  A ? -0.2 
28  GLY 28  A 28  A ? SER 177 A 177 A ? -4.0 SER 26  A 26  A ? -0.3 ALA 40  A 40  A ? -0.4 PHE 30  A 30  A ? -0.3 
29  GLY 29  A 29  A ? ALA 17  A 17  A ? -1.2 CYS 27  A 27  A ? -0.2 ALA 17  A 17  A ? -2.9 LEU 31  A 31  A ? -0.4 
30  PHE 30  A 30  A ? LEU 38  A 38  A ? -2.0 GLY 28  A 28  A ? -0.3 LEU 38  A 38  A ? -3.1 ILE 32  A 32  A ? -0.4 
31  LEU 31  A 31  A ? TYR 15  A 15  A ? -2.3 GLY 29  A 29  A ? -0.4 LEU 105 A 105 A ? -2.6 VAL 37  A 37  A ? -0.2 
32  ILE 32  A 32  A ? PHE 36  A 36  A ? -2.2 PHE 30  A 30  A ? -0.4 ARG 34  A 34  A ? -0.3 VAL 37  A 37  A ? -0.2 
33  ARG 33  A 33  A ? PHE 36  A 36  A ? -1.5 GLY 103 A 103 A ? -0.1 PHE 36  A 36  A ? -1.6 ILE 32  A 32  A ? -0.3 
34  ARG 34  A 34  A ? ASN 35  A 35  A ? -0.3 ILE 32  A 32  A ? -0.3 ALA 96  A 96  A ? -4.7 GLU 94  A 94  A ? -0.1 
35  ASN 35  A 35  A ? LYS 95  A 95  A ? -0.2 PHE 36  A 36  A ? -0.1 LEU 92  A 92  A ? -2.4 VAL 37  A 37  A ? -0.4 
36  PHE 36  A 36  A ? ARG 33  A 33  A ? -1.6 LYS 91  A 91  A ? -0.2 ILE 32  A 32  A ? -2.2 ARG 33  A 33  A ? -1.5 
37  VAL 37  A 37  A ? LEU 90  A 90  A ? -2.1 ASN 35  A 35  A ? -0.4 LEU 90  A 90  A ? -3.0 THR 39  A 39  A ? -0.4 
38  LEU 38  A 38  A ? PHE 30  A 30  A ? -3.1 PHE 36  A 36  A ? -0.4 PHE 30  A 30  A ? -2.0 ALA 40  A 40  A ? -0.2 
39  THR 39  A 39  A ? MET 88  A 88  A ? -2.7 VAL 37  A 37  A ? -0.4 MET 88  A 88  A ? -2.5 ALA 41  A 41  A ? -0.3 
40  ALA 40  A 40  A ? GLY 28  A 28  A ? -0.4 LEU 38  A 38  A ? -0.2 CYS 43  A 43  A ? -1.5 ILE 87  A 87  A ? -0.2 
41  ALA 41  A 41  A ? THR 39  A 39  A ? -0.3 HIS 42  A 42  A ? -0.3 ALA 44  A 44  A ? -1.6 ALA 40  A 40  A ? -0.1 
42  HIS 42  A 42  A ? CYS 43  A 43  A ? -0.3 LEU 83  A 83  A ? -0.1 ALA 41  A 41  A ? -0.3 SER 177 A 177 A ? -0.0 
43  CYS 43  A 43  A ? ALA 40  A 40  A ? -1.5 GLY 28  A 28  A ? -0.1 HIS 42  A 42  A ? -0.3 ALA 41  A 41  A ? -0.2 
44  ALA 44  A 44  A ? ALA 41  A 41  A ? -1.6 ILE 21  A 21  A ? -0.0 ARG 46  A 46  A ? -0.3 ILE 21  A 21  A ? -0.1 
45  GLY 45  A 45  A ? ARG 46  A 46  A ? -0.1 LEU 24  A 24  A ? -0.0 ILE 48  A 48  A ? -0.2 HIS 23  A 23  A ? -0.1 
46  ARG 46  A 46  A ? ARG 22  A 22  A ? -0.5 ALA 44  A 44  A ? -0.3 ILE 48  A 48  A ? -0.4 GLY 45  A 45  A ? -0.1 
47  PHE 47  A 47  A ? ARG 22  A 22  A ? -0.4 ALA 44  A 44  A ? -0.0 ARG 22  A 22  A ? -2.4 MET 49  A 49  A ? -0.5 
48  ILE 48  A 48  A ? ARG 46  A 46  A ? -0.4 VAL 69  A 69  A ? -0.3 VAL 69  A 69  A ? -2.1 VAL 50  A 50  A ? -0.5 
49  MET 49  A 49  A ? GLU 20  A 20  A ? -2.7 PHE 47  A 47  A ? -0.5 GLU 20  A 20  A ? -2.9 THR 51  A 51  A ? -0.5 
50  VAL 50  A 50  A ? LEU 67  A 67  A ? -3.5 ILE 48  A 48  A ? -0.5 LEU 67  A 67  A ? -3.1 LEU 52  A 52  A ? -0.5 
51  THR 51  A 51  A ? HIS 18  A 18  A ? -2.6 MET 49  A 49  A ? -0.5 HIS 18  A 18  A ? -2.3 GLY 53  A 53  A ? -0.3 
52  LEU 52  A 52  A ? GLN 65  A 65  A ? -2.4 VAL 50  A 50  A ? -0.5 GLN 65  A 65  A ? -2.2 ALA 17  A 17  A ? -0.1 
53  GLY 53  A 53  A ? MET 16  A 16  A ? -0.5 ALA 101 A 101 A ? -0.5 HIS 55  A 55  A ? -0.5 THR 63  A 63  A ? -0.3 
54  ALA 54  A 54  A ? MET 16  A 16  A ? -0.3 THR 51  A 51  A ? -0.2 GLY 53  A 53  A ? -0.2 ILE 57  A 57  A ? -0.2 
55  HIS 55  A 55  A ? GLY 53  A 53  A ? -0.5 ASN 56  A 56  A ? -0.3 LEU 136 A 136 A ? -2.3 ILE 57  A 57  A ? -0.5 
56  ASN 56  A 56  A ? LYS 59  A 59  A ? -0.3 THR 135 A 135 A ? -0.2 LYS 59  A 59  A ? -0.9 HIS 55  A 55  A ? -0.3 
57  ILE 57  A 57  A ? ASP 134 A 134 A ? -2.6 HIS 55  A 55  A ? -0.5 THR 135 A 135 A ? -0.1 ASN 56  A 56  A ? -0.1 
58  GLN 58  A 58  A ? ASP 134 A 134 A ? -0.4 LYS 59  A 59  A ? -0.1 LYS 60  A 60  A ? -0.6 ILE 57  A 57  A ? -0.2 
59  LYS 59  A 59  A ? ASN 56  A 56  A ? -0.9 ASP 134 A 134 A ? -0.2 GLU 61  A 61  A ? -0.5 ASN 56  A 56  A ? -0.3 
60  LYS 60  A 60  A ? GLN 58  A 58  A ? -0.6 ALA 54  A 54  A ? -0.1 ASP 62  A 62  A ? -0.2 ILE 57  A 57  A ? -0.1 
61  GLU 61  A 61  A ? LYS 59  A 59  A ? -0.5 ASN 56  A 56  A ? -0.1 TRP 64  A 64  A ? -1.7 ALA 54  A 54  A ? -0.0 
62  ASP 62  A 62  A ? THR 63  A 63  A ? -0.3 LYS 60  A 60  A ? -0.2 GLU 61  A 61  A ? -0.1 ALA 54  A 54  A ? -0.1 
63  THR 63  A 63  A ? GLY 53  A 53  A ? -0.3 GLN 65  A 65  A ? -0.0 ASP 62  A 62  A ? -0.3 ALA 54  A 54  A ? -0.1 
64  TRP 64  A 64  A ? GLU 61  A 61  A ? -1.7 GLY 53  A 53  A ? -0.1 LYS 66  A 66  A ? -0.4 GLY 53  A 53  A ? -0.2 
65  GLN 65  A 65  A ? LEU 52  A 52  A ? -2.2 LEU 67  A 67  A ? -0.1 LEU 52  A 52  A ? -2.4 LEU 67  A 67  A ? -0.7 
66  LYS 66  A 66  A ? TRP 64  A 64  A ? -0.4 THR 51  A 51  A ? -0.2 GLU 68  A 68  A ? -0.4 THR 51  A 51  A ? -0.2 
67  LEU 67  A 67  A ? VAL 50  A 50  A ? -3.1 GLN 65  A 65  A ? -0.7 VAL 50  A 50  A ? -3.5 VAL 69  A 69  A ? -0.3 
68  GLU 68  A 68  A ? LYS 66  A 66  A ? -0.4 MET 49  A 49  A ? -0.2 LYS 93  A 93  A ? -4.1 ILE 70  A 70  A ? -0.5 
69  VAL 69  A 69  A ? ILE 48  A 48  A ? -2.1 LEU 67  A 67  A ? -0.3 ILE 48  A 48  A ? -0.3 LEU 92  A 92  A ? -0.2 
70  ILE 70  A 70  A ? LYS 91  A 91  A ? -2.8 GLU 68  A 68  A ? -0.5 GLN 72  A 72  A ? -0.3 LEU 92  A 92  A ? -0.2 
71  LYS 71  A 71  A ? LYS 91  A 91  A ? -1.4 PHE 73  A 73  A ? -0.0 LYS 91  A 91  A ? -3.0 PHE 73  A 73  A ? -0.4 
72  GLN 72  A 72  A ? ILE 70  A 70  A ? -0.3 LEU 90  A 90  A ? -0.2 LEU 90  A 90  A ? -0.2 MET 88  A 88  A ? -0.0 
73  PHE 73  A 73  A ? LEU 89  A 89  A ? -3.0 LYS 71  A 71  A ? -0.4 LEU 89  A 89  A ? -1.6 HIS 75  A 75  A ? -0.1 
74  PRO 74  A 74  A ? ?   ?   ? ?   ? ? ?    ?   ?   ? ?   ? ? ?    MET 88  A 88  A ? -0.2 ASP 86  A 86  A ? -0.1 
75  HIS 75  A 75  A ? ILE 87  A 87  A ? -2.6 HIS 85  A 85  A ? -0.3 TYR 78  A 78  A ? -2.2 ILE 87  A 87  A ? -0.1 
76  PRO 76  A 76  A ? ?   ?   ? ?   ? ? ?    ?   ?   ? ?   ? ? ?    HIS 75  A 75  A ? -0.1 HIS 85  A 85  A ? -0.0 
77  LYS 77  A 77  A ? HIS 85  A 85  A ? -0.1 ASP 79  A 79  A ? -0.1 ASP 79  A 79  A ? -0.1 ARG 84  A 84  A ? -0.1 
78  TYR 78  A 78  A ? HIS 75  A 75  A ? -2.2 HIS 85  A 85  A ? -0.1 ASP 80  A 80  A ? -0.5 HIS 85  A 85  A ? -0.2 
79  ASP 79  A 79  A ? ARG 84  A 84  A ? -2.1 LYS 77  A 77  A ? -0.1 LEU 83  A 83  A ? -2.5 ARG 84  A 84  A ? -0.6 
80  ASP 80  A 80  A ? TYR 78  A 78  A ? -0.5 LEU 81  A 81  A ? -0.2 ASP 79  A 79  A ? -0.1 TYR 78  A 78  A ? -0.0 
81  LEU 81  A 81  A ? THR 82  A 82  A ? -0.1 ARG 84  A 84  A ? -0.1 ASP 80  A 80  A ? -0.2 ASP 79  A 79  A ? -0.0 
82  THR 82  A 82  A ? ARG 84  A 84  A ? -0.1 MET 153 A 153 A ? -0.1 ASP 80  A 80  A ? -0.2 LEU 81  A 81  A ? -0.1 
83  LEU 83  A 83  A ? ASP 79  A 79  A ? -2.5 ARG 84  A 84  A ? -0.2 ASP 86  A 86  A ? -0.7 HIS 85  A 85  A ? -0.2 
84  ARG 84  A 84  A ? ASP 79  A 79  A ? -0.6 HIS 85  A 85  A ? -0.2 ASP 79  A 79  A ? -2.1 LEU 83  A 83  A ? -0.2 
85  HIS 85  A 85  A ? LEU 83  A 83  A ? -0.2 TYR 78  A 78  A ? -0.2 ILE 87  A 87  A ? -1.9 HIS 75  A 75  A ? -0.3 
86  ASP 86  A 86  A ? LEU 83  A 83  A ? -0.7 TYR 78  A 78  A ? -0.1 MET 88  A 88  A ? -0.3 HIS 85  A 85  A ? -0.2 
87  ILE 87  A 87  A ? HIS 85  A 85  A ? -1.9 ALA 40  A 40  A ? -0.2 HIS 75  A 75  A ? -2.6 LEU 89  A 89  A ? -0.3 
88  MET 88  A 88  A ? THR 39  A 39  A ? -2.5 ASP 86  A 86  A ? -0.3 THR 39  A 39  A ? -2.7 LEU 90  A 90  A ? -0.4 
89  LEU 89  A 89  A ? PHE 73  A 73  A ? -1.6 ILE 87  A 87  A ? -0.3 PHE 73  A 73  A ? -3.0 LYS 91  A 91  A ? -0.5 
90  LEU 90  A 90  A ? VAL 37  A 37  A ? -3.0 MET 88  A 88  A ? -0.4 VAL 37  A 37  A ? -2.1 LEU 92  A 92  A ? -0.6 
91  LYS 91  A 91  A ? LYS 71  A 71  A ? -3.0 LEU 89  A 89  A ? -0.5 ILE 70  A 70  A ? -2.8 LYS 71  A 71  A ? -1.4 
92  LEU 92  A 92  A ? ASN 35  A 35  A ? -2.4 LEU 90  A 90  A ? -0.6 VAL 69  A 69  A ? -0.2 LYS 95  A 95  A ? -0.0 
93  LYS 93  A 93  A ? GLU 68  A 68  A ? -4.1 LYS 91  A 91  A ? -0.2 LYS 95  A 95  A ? -0.3 VAL 69  A 69  A ? -0.1 
94  GLU 94  A 94  A ? GLU 68  A 68  A ? -0.4 ARG 34  A 34  A ? -0.1 LYS 93  A 93  A ? -0.1 ALA 96  A 96  A ? -0.1 
95  LYS 95  A 95  A ? LYS 93  A 93  A ? -0.3 ALA 96  A 96  A ? -0.1 ASN 35  A 35  A ? -0.2 ASN 97  A 97  A ? -0.1 
96  ALA 96  A 96  A ? ARG 34  A 34  A ? -4.7 ARG 33  A 33  A ? -0.1 LEU 98  A 98  A ? -0.8 LYS 95  A 95  A ? -0.1 
97  ASN 97  A 97  A ? LYS 95  A 95  A ? -0.1 GLY 103 A 103 A ? -0.0 THR 99  A 99  A ? -0.3 ALA 96  A 96  A ? -0.1 
98  LEU 98  A 98  A ? ALA 96  A 96  A ? -0.8 ALA 101 A 101 A ? -0.1 LEU 100 A 100 A ? -0.2 GLY 103 A 103 A ? -0.2 
99  THR 99  A 99  A ? VAL 102 A 102 A ? -1.9 ASN 97  A 97  A ? -0.3 VAL 102 A 102 A ? -0.3 GLY 53  A 53  A ? -0.1 
100 LEU 100 A 100 A ? ALA 101 A 101 A ? -0.2 LEU 98  A 98  A ? -0.2 GLY 103 A 103 A ? -0.1 LEU 98  A 98  A ? -0.1 
101 ALA 101 A 101 A ? VAL 102 A 102 A ? -0.2 PRO 14  A 14  A ? -0.1 GLY 53  A 53  A ? -0.5 GLY 103 A 103 A ? -0.4 
102 VAL 102 A 102 A ? THR 99  A 99  A ? -0.3 LEU 52  A 52  A ? -0.1 THR 99  A 99  A ? -1.9 THR 104 A 104 A ? -0.3 
103 GLY 103 A 103 A ? PRO 14  A 14  A ? -2.7 ALA 101 A 101 A ? -0.4 LEU 31  A 31  A ? -0.3 LEU 105 A 105 A ? -0.3 
104 THR 104 A 104 A ? VAL 102 A 102 A ? -0.3 ILE 32  A 32  A ? -0.1 ILE 32  A 32  A ? -0.2 TYR 15  A 15  A ? -0.1 
105 LEU 105 A 105 A ? LEU 31  A 31  A ? -2.6 GLY 103 A 103 A ? -0.3 VAL 186 A 186 A ? -0.1 PHE 30  A 30  A ? -0.0 
106 PRO 106 A 106 A ? ?   ?   ? ?   ? ? ?    ?   ?   ? ?   ? ? ?    ALA 187 A 187 A ? -2.2 SER 108 A 108 A ? -0.4 
107 LEU 107 A 107 A ? VAL 186 A 186 A ? -0.2 ILE 32  A 32  A ? -0.1 GLN 188 A 188 A ? -0.1 VAL 186 A 186 A ? -0.0 
108 SER 108 A 108 A ? ALA 187 A 187 A ? -1.8 PRO 106 A 106 A ? -0.4 ARG 211 A 211 A ? -0.1 VAL 112 A 112 A ? -0.1 
109 PRO 109 A 109 A ? ?   ?   ? ?   ? ? ?    ?   ?   ? ?   ? ? ?    PHE 111 A 111 A ? -0.3 SER 108 A 108 A ? -0.1 
110 ASN 110 A 110 A ? PHE 111 A 111 A ? -0.1 HIS 209 A 209 A ? -0.0 VAL 112 A 112 A ? -0.3 SER 208 A 208 A ? -0.2 
111 PHE 111 A 111 A ? PRO 109 A 109 A ? -0.3 SER 208 A 208 A ? -0.1 ASN 110 A 110 A ? -0.1 GLN 188 A 188 A ? -0.0 
112 VAL 112 A 112 A ? ASN 110 A 110 A ? -0.3 GLN 188 A 188 A ? -0.1 PHE 111 A 111 A ? -0.0 SER 108 A 108 A ? -0.0 
113 PRO 113 A 113 A ? ?   ?   ? ?   ? ? ?    ?   ?   ? ?   ? ? ?    ARG 116 A 116 A ? -0.9 LEU 143 A 143 A ? -0.2 
114 PRO 114 A 114 A ? ?   ?   ? ?   ? ? ?    ?   ?   ? ?   ? ? ?    MET 144 A 144 A ? -0.2 MET 117 A 117 A ? -0.1 
115 GLY 115 A 115 A ? LEU 143 A 143 A ? -2.9 ARG 116 A 116 A ? -0.4 MET 117 A 117 A ? -0.2 MET 144 A 144 A ? -0.1 
116 ARG 116 A 116 A ? PRO 113 A 113 A ? -0.9 MET 117 A 117 A ? -0.1 LEU 143 A 143 A ? -2.5 CYS 118 A 118 A ? -0.5 
117 MET 117 A 117 A ? ARG 142 A 142 A ? -0.2 GLY 115 A 115 A ? -0.2 ALA 184 A 184 A ? -0.4 ARG 119 A 119 A ? -0.3 
118 CYS 118 A 118 A ? LEU 141 A 141 A ? -3.7 ARG 116 A 116 A ? -0.5 LEU 141 A 141 A ? -3.8 VAL 120 A 120 A ? -0.4 
119 ARG 119 A 119 A ? LEU 182 A 182 A ? -3.2 MET 117 A 117 A ? -0.3 LEU 182 A 182 A ? -3.8 ALA 121 A 121 A ? -0.4 
120 VAL 120 A 120 A ? VAL 139 A 139 A ? -2.4 CYS 118 A 118 A ? -0.4 VAL 139 A 139 A ? -2.0 GLY 122 A 122 A ? -0.4 
121 ALA 121 A 121 A ? PRO 180 A 180 A ? -0.9 ARG 119 A 119 A ? -0.4 TRP 123 A 123 A ? -0.3 GLU 138 A 138 A ? -0.2 
122 GLY 122 A 122 A ? GLN 137 A 137 A ? -2.3 VAL 120 A 120 A ? -0.4 GLN 137 A 137 A ? -3.3 ASP 176 A 176 A ? -0.1 
123 TRP 123 A 123 A ? GLY 175 A 175 A ? -0.3 ALA 121 A 121 A ? -0.3 SER 133 A 133 A ? -0.2 LEU 136 A 136 A ? -0.1 
124 GLY 124 A 124 A ? LYS 125 A 125 A ? -0.2 GLY 132 A 132 A ? -0.2 SER 133 A 133 A ? -1.1 GLY 175 A 175 A ? -0.1 
125 LYS 125 A 125 A ? LYS 174 A 174 A ? -0.5 GLY 132 A 132 A ? -0.2 ILE 2   A 2   A ? -0.6 GLY 5   A 5   A ? -0.2 
126 ARG 126 A 126 A ? SER 131 A 131 A ? -0.6 ILE 3   A 3   A ? -0.1 GLY 4   A 4   A ? -2.0 VAL 128 A 128 A ? -0.3 
127 GLN 127 A 127 A ? SER 131 A 131 A ? -0.2 ILE 3   A 3   A ? -0.2 GLY 130 A 130 A ? -1.3 ARG 126 A 126 A ? -0.1 
128 VAL 128 A 128 A ? ARG 126 A 126 A ? -0.3 ASN 129 A 129 A ? -0.3 GLN 127 A 127 A ? -0.1 LYS 125 A 125 A ? -0.1 
129 ASN 129 A 129 A ? SER 131 A 131 A ? -0.0 ARG 126 A 126 A ? -0.0 VAL 128 A 128 A ? -0.3 SER 131 A 131 A ? -0.1 
130 GLY 130 A 130 A ? GLN 127 A 127 A ? -1.3 SER 131 A 131 A ? -0.1 GLY 132 A 132 A ? -0.2 LYS 125 A 125 A ? -0.1 
131 SER 131 A 131 A ? GLY 132 A 132 A ? -0.1 ASN 129 A 129 A ? -0.1 ARG 126 A 126 A ? -0.6 GLN 127 A 127 A ? -0.2 
132 GLY 132 A 132 A ? LYS 125 A 125 A ? -0.2 GLY 130 A 130 A ? -0.2 ASP 134 A 134 A ? -0.4 LYS 125 A 125 A ? -0.2 
133 SER 133 A 133 A ? GLY 124 A 124 A ? -1.1 TRP 123 A 123 A ? -0.2 ILE 57  A 57  A ? -0.1 GLN 137 A 137 A ? -0.1 
134 ASP 134 A 134 A ? GLY 132 A 132 A ? -0.4 ASN 56  A 56  A ? -0.1 ILE 57  A 57  A ? -2.6 GLN 58  A 58  A ? -0.4 
135 THR 135 A 135 A ? ASN 56  A 56  A ? -0.2 ILE 57  A 57  A ? -0.1 ASN 56  A 56  A ? -0.2 GLN 137 A 137 A ? -0.2 
136 LEU 136 A 136 A ? HIS 55  A 55  A ? -2.3 ASP 134 A 134 A ? -0.3 SER 8   A 8   A ? -3.1 GLU 138 A 138 A ? -0.3 
137 GLN 137 A 137 A ? GLY 122 A 122 A ? -3.3 GLU 7   A 7   A ? -0.3 GLY 122 A 122 A ? -2.3 VAL 139 A 139 A ? -0.3 
138 GLU 138 A 138 A ? THR 6   A 6   A ? -2.4 LEU 136 A 136 A ? -0.3 THR 6   A 6   A ? -2.6 LYS 140 A 140 A ? -0.4 
139 VAL 139 A 139 A ? VAL 120 A 120 A ? -2.0 GLN 137 A 137 A ? -0.3 VAL 120 A 120 A ? -2.4 LEU 141 A 141 A ? -0.5 
140 LYS 140 A 140 A ? GLU 138 A 138 A ? -0.4 ARG 119 A 119 A ? -0.2 ARG 142 A 142 A ? -0.3 ARG 119 A 119 A ? -0.2 
141 LEU 141 A 141 A ? CYS 118 A 118 A ? -3.8 VAL 139 A 139 A ? -0.5 CYS 118 A 118 A ? -3.7 LEU 143 A 143 A ? -0.4 
142 ARG 142 A 142 A ? LYS 140 A 140 A ? -0.3 MET 117 A 117 A ? -0.2 GLY 164 A 164 A ? -2.9 MET 144 A 144 A ? -0.4 
143 LEU 143 A 143 A ? ARG 116 A 116 A ? -2.5 LEU 141 A 141 A ? -0.4 GLY 115 A 115 A ? -2.9 VAL 163 A 163 A ? -0.2 
144 MET 144 A 144 A ? CYS 162 A 162 A ? -3.6 ARG 142 A 142 A ? -0.4 CYS 162 A 162 A ? -0.5 ARG 116 A 116 A ? -0.1 
145 ASP 145 A 145 A ? LEU 143 A 143 A ? -0.2 PRO 146 A 146 A ? -0.1 ALA 148 A 148 A ? -2.3 CYS 149 A 149 A ? -0.3 
146 PRO 146 A 146 A ? ?   ?   ? ?   ? ? ?    ?   ?   ? ?   ? ? ?    CYS 149 A 149 A ? -1.7 ASP 145 A 145 A ? -0.1 
147 GLN 147 A 147 A ? ALA 148 A 148 A ? -0.3 CYS 149 A 149 A ? -0.2 ARG 150 A 150 A ? -1.4 HIS 151 A 151 A ? -0.2 
148 ALA 148 A 148 A ? ASP 145 A 145 A ? -2.3 CYS 149 A 149 A ? -0.3 GLN 147 A 147 A ? -0.3 HIS 151 A 151 A ? -0.3 
149 CYS 149 A 149 A ? PRO 146 A 146 A ? -1.7 ASP 145 A 145 A ? -0.3 TYR 152 A 152 A ? -1.9 ALA 148 A 148 A ? -0.3 
150 ARG 150 A 150 A ? GLN 147 A 147 A ? -1.4 HIS 151 A 151 A ? -0.3 CYS 149 A 149 A ? -0.2 ALA 148 A 148 A ? -0.1 
151 HIS 151 A 151 A ? ALA 148 A 148 A ? -0.3 GLN 147 A 147 A ? -0.2 MET 153 A 153 A ? -0.7 ARG 150 A 150 A ? -0.3 
152 TYR 152 A 152 A ? CYS 149 A 149 A ? -1.9 MET 153 A 153 A ? -0.2 PHE 155 A 155 A ? -1.9 CYS 149 A 149 A ? -0.0 
153 MET 153 A 153 A ? HIS 151 A 151 A ? -0.7 ALA 154 A 154 A ? -0.3 TYR 152 A 152 A ? -0.2 THR 82  A 82  A ? -0.1 
154 ALA 154 A 154 A ? HIS 151 A 151 A ? -0.1 THR 82  A 82  A ? -0.1 MET 153 A 153 A ? -0.3 ASP 156 A 156 A ? -0.2 
155 PHE 155 A 155 A ? TYR 152 A 152 A ? -1.9 CYS 149 A 149 A ? -0.2 HIS 157 A 157 A ? -0.4 ARG 84  A 84  A ? -0.0 
156 ASP 156 A 156 A ? ALA 154 A 154 A ? -0.2 HIS 157 A 157 A ? -0.1 GLN 160 A 160 A ? -2.8 LEU 159 A 159 A ? -1.6 
157 HIS 157 A 157 A ? PHE 155 A 155 A ? -0.4 ASN 158 A 158 A ? -0.3 ASP 156 A 156 A ? -0.1 CYS 162 A 162 A ? -0.1 
158 ASN 158 A 158 A ? LEU 159 A 159 A ? -0.2 LEU 161 A 161 A ? -0.0 HIS 157 A 157 A ? -0.3 HIS 209 A 209 A ? -0.1 
159 LEU 159 A 159 A ? ASP 156 A 156 A ? -1.6 GLN 160 A 160 A ? -0.1 ARG 206 A 206 A ? -2.9 LEU 161 A 161 A ? -0.3 
160 GLN 160 A 160 A ? ASP 156 A 156 A ? -2.8 THR 205 A 205 A ? -0.2 CYS 162 A 162 A ? -0.4 THR 205 A 205 A ? -0.2 
161 LEU 161 A 161 A ? PHE 204 A 204 A ? -2.9 LEU 159 A 159 A ? -0.3 PHE 204 A 204 A ? -2.4 VAL 163 A 163 A ? -0.6 
162 CYS 162 A 162 A ? MET 144 A 144 A ? -0.5 GLN 160 A 160 A ? -0.4 MET 144 A 144 A ? -3.6 GLY 164 A 164 A ? -0.4 
163 VAL 163 A 163 A ? ALA 202 A 202 A ? -2.7 LEU 161 A 161 A ? -0.6 ALA 202 A 202 A ? -3.0 ASN 165 A 165 A ? -0.2 
164 GLY 164 A 164 A ? ARG 142 A 142 A ? -2.9 CYS 162 A 162 A ? -0.4 SER 171 A 171 A ? -0.1 LEU 141 A 141 A ? -0.1 
165 ASN 165 A 165 A ? LYS 170 A 170 A ? -0.5 LYS 168 A 168 A ? -0.3 LYS 168 A 168 A ? -2.7 LYS 170 A 170 A ? -0.4 
166 PRO 166 A 166 A ? ?   ?   ? ?   ? ? ?    ?   ?   ? ?   ? ? ?    ASN 165 A 165 A ? -0.1 GLY 164 A 164 A ? -0.0 
167 ARG 167 A 167 A ? GLY 164 A 164 A ? -0.0 THR 169 A 169 A ? -0.0 THR 169 A 169 A ? -0.3 GLY 164 A 164 A ? -0.0 
168 LYS 168 A 168 A ? ASN 165 A 165 A ? -2.7 LYS 170 A 170 A ? -0.2 LYS 170 A 170 A ? -0.9 ASN 165 A 165 A ? -0.3 
169 THR 169 A 169 A ? ARG 167 A 167 A ? -0.3 LYS 199 A 199 A ? -0.1 SER 171 A 171 A ? -0.4 LYS 199 A 199 A ? -0.1 
170 LYS 170 A 170 A ? LYS 168 A 168 A ? -0.9 ASN 165 A 165 A ? -0.4 ASN 165 A 165 A ? -0.5 ALA 172 A 172 A ? -0.3 
171 SER 171 A 171 A ? ILE 3   A 3   A ? -1.7 THR 169 A 169 A ? -0.4 ILE 3   A 3   A ? -2.7 PHE 173 A 173 A ? -0.5 
172 ALA 172 A 172 A ? LYS 170 A 170 A ? -0.3 ILE 2   A 2   A ? -0.2 ILE 2   A 2   A ? -0.2 LYS 174 A 174 A ? -0.2 
173 PHE 173 A 173 A ? GLU 1   A 1   A ? -4.4 SER 171 A 171 A ? -0.5 ASP 176 A 176 A ? -2.0 SER 177 A 177 A ? -0.1 
174 LYS 174 A 174 A ? GLY 175 A 175 A ? -0.3 ALA 172 A 172 A ? -0.2 LYS 125 A 125 A ? -0.5 PHE 173 A 173 A ? -0.2 
175 GLY 175 A 175 A ? SER 26  A 26  A ? -0.2 GLY 124 A 124 A ? -0.1 TRP 123 A 123 A ? -0.3 LYS 174 A 174 A ? -0.3 
176 ASP 176 A 176 A ? PHE 173 A 173 A ? -2.0 GLU 1   A 1   A ? -0.2 GLY 179 A 179 A ? -2.8 VAL 191 A 191 A ? -0.3 
177 SER 177 A 177 A ? SER 26  A 26  A ? -0.3 GLY 178 A 178 A ? -0.3 GLY 28  A 28  A ? -4.0 SER 192 A 192 A ? -0.2 
178 GLY 178 A 178 A ? VAL 191 A 191 A ? -2.5 GLY 179 A 179 A ? -0.3 SER 177 A 177 A ? -0.3 PHE 30  A 30  A ? -0.1 
179 GLY 179 A 179 A ? ASP 176 A 176 A ? -2.8 GLY 28  A 28  A ? -0.1 VAL 191 A 191 A ? -2.8 GLY 178 A 178 A ? -0.3 
180 PRO 180 A 180 A ? ?   ?   ? ?   ? ? ?    ?   ?   ? ?   ? ? ?    ALA 121 A 121 A ? -0.9 LEU 182 A 182 A ? -0.6 
181 LEU 181 A 181 A ? GLY 189 A 189 A ? -2.4 GLY 179 A 179 A ? -0.2 GLN 188 A 188 A ? -3.7 GLY 189 A 189 A ? -1.1 
182 LEU 182 A 182 A ? ARG 119 A 119 A ? -3.8 PRO 180 A 180 A ? -0.6 ARG 119 A 119 A ? -3.2 ALA 184 A 184 A ? -0.5 
183 CYS 183 A 183 A ? VAL 186 A 186 A ? -2.6 LEU 181 A 181 A ? -0.5 VAL 186 A 186 A ? -1.3 CYS 118 A 118 A ? -0.1 
184 ALA 184 A 184 A ? LEU 182 A 182 A ? -0.5 MET 117 A 117 A ? -0.4 CYS 183 A 183 A ? -0.1 ALA 187 A 187 A ? -0.1 
185 GLY 185 A 185 A ? VAL 186 A 186 A ? -0.2 ARG 119 A 119 A ? -0.0 ALA 187 A 187 A ? -0.3 ALA 184 A 184 A ? -0.3 
186 VAL 186 A 186 A ? CYS 183 A 183 A ? -1.3 LEU 105 A 105 A ? -0.1 CYS 183 A 183 A ? -2.6 GLN 188 A 188 A ? -0.4 
187 ALA 187 A 187 A ? PRO 106 A 106 A ? -2.2 GLY 185 A 185 A ? -0.3 SER 108 A 108 A ? -1.8 LEU 182 A 182 A ? -0.2 
188 GLN 188 A 188 A ? LEU 181 A 181 A ? -3.7 VAL 186 A 186 A ? -0.4 ILE 207 A 207 A ? -1.5 SER 208 A 208 A ? -0.5 
189 GLY 189 A 189 A ? LEU 181 A 181 A ? -1.1 ARG 206 A 206 A ? -0.2 LEU 181 A 181 A ? -2.4 VAL 191 A 191 A ? -0.4 
190 ILE 190 A 190 A ? THR 205 A 205 A ? -1.5 GLN 188 A 188 A ? -0.3 THR 205 A 205 A ? -2.9 SER 192 A 192 A ? -0.2 
191 VAL 191 A 191 A ? GLY 179 A 179 A ? -2.8 GLY 189 A 189 A ? -0.4 GLY 178 A 178 A ? -2.5 PHE 204 A 204 A ? -0.2 
192 SER 192 A 192 A ? VAL 203 A 203 A ? -2.1 TYR 193 A 193 A ? -0.4 GLY 194 A 194 A ? -0.3 PHE 204 A 204 A ? -0.2 
193 TYR 193 A 193 A ? VAL 203 A 203 A ? -1.8 LYS 174 A 174 A ? -0.0 VAL 203 A 203 A ? -3.7 SER 192 A 192 A ? -0.4 
194 GLY 194 A 194 A ? SER 192 A 192 A ? -0.3 ALA 202 A 202 A ? -0.3 ALA 202 A 202 A ? -0.2 ASN 196 A 196 A ? -0.1 
195 GLN 195 A 195 A ? LYS 199 A 199 A ? -0.7 PRO 201 A 201 A ? -0.5 ALA 198 A 198 A ? -2.3 ALA 202 A 202 A ? -0.0 
196 ASN 196 A 196 A ? ASP 197 A 197 A ? -0.3 ALA 198 A 198 A ? -0.1 GLN 195 A 195 A ? -0.1 LYS 174 A 174 A ? -0.1 
197 ASP 197 A 197 A ? LYS 199 A 199 A ? -0.1 PHE 173 A 173 A ? -0.0 ASN 196 A 196 A ? -0.3 VAL 128 A 128 A ? -0.1 
198 ALA 198 A 198 A ? GLN 195 A 195 A ? -2.3 LYS 199 A 199 A ? -0.2 ASN 196 A 196 A ? -0.1 ILE 3   A 3   A ? -0.1 
199 LYS 199 A 199 A ? PRO 201 A 201 A ? -0.1 PRO 200 A 200 A ? -0.1 GLN 195 A 195 A ? -0.7 ALA 198 A 198 A ? -0.2 
200 PRO 200 A 200 A ? ?   ?   ? ?   ? ? ?    ?   ?   ? ?   ? ? ?    GLY 164 A 164 A ? -0.2 ALA 202 A 202 A ? -0.1 
201 PRO 201 A 201 A ? ?   ?   ? ?   ? ? ?    ?   ?   ? ?   ? ? ?    GLN 195 A 195 A ? -0.5 VAL 203 A 203 A ? -0.3 
202 ALA 202 A 202 A ? VAL 163 A 163 A ? -3.0 GLY 194 A 194 A ? -0.2 VAL 163 A 163 A ? -2.7 PHE 204 A 204 A ? -0.5 
203 VAL 203 A 203 A ? TYR 193 A 193 A ? -3.7 PRO 201 A 201 A ? -0.3 SER 192 A 192 A ? -2.1 TYR 193 A 193 A ? -1.8 
204 PHE 204 A 204 A ? LEU 161 A 161 A ? -2.4 ALA 202 A 202 A ? -0.5 LEU 161 A 161 A ? -2.9 ARG 206 A 206 A ? -0.4 
205 THR 205 A 205 A ? ILE 190 A 190 A ? -2.9 VAL 203 A 203 A ? -0.3 ILE 190 A 190 A ? -1.5 ILE 207 A 207 A ? -0.7 
206 ARG 206 A 206 A ? LEU 159 A 159 A ? -2.9 PHE 204 A 204 A ? -0.4 TYR 210 A 210 A ? -0.6 HIS 209 A 209 A ? -0.4 
207 ILE 207 A 207 A ? GLN 188 A 188 A ? -1.5 THR 205 A 205 A ? -0.7 TYR 210 A 210 A ? -1.5 ARG 211 A 211 A ? -0.4 
208 SER 208 A 208 A ? GLN 188 A 188 A ? -0.5 HIS 209 A 209 A ? -0.3 ARG 211 A 211 A ? -0.9 ILE 207 A 207 A ? -0.2 
209 HIS 209 A 209 A ? ARG 206 A 206 A ? -0.4 TYR 210 A 210 A ? -0.2 SER 208 A 208 A ? -0.3 TRP 213 A 213 A ? -0.2 
210 TYR 210 A 210 A ? ILE 207 A 207 A ? -1.5 ARG 206 A 206 A ? -0.6 ILE 214 A 214 A ? -2.7 HIS 209 A 209 A ? -0.2 
211 ARG 211 A 211 A ? SER 208 A 208 A ? -0.9 ILE 207 A 207 A ? -0.4 ASN 215 A 215 A ? -2.7 LYS 216 A 216 A ? -0.3 
212 PRO 212 A 212 A ? ?   ?   ? ?   ? ? ?    ?   ?   ? ?   ? ? ?    LYS 216 A 216 A ? -2.0 ARG 211 A 211 A ? -0.2 
213 TRP 213 A 213 A ? HIS 209 A 209 A ? -0.2 ASN 215 A 215 A ? -0.2 VAL 217 A 217 A ? -2.2 ARG 211 A 211 A ? -0.2 
214 ILE 214 A 214 A ? TYR 210 A 210 A ? -2.7 ASN 215 A 215 A ? -0.2 LEU 218 A 218 A ? -2.5 LYS 219 A 219 A ? -0.2 
215 ASN 215 A 215 A ? ARG 211 A 211 A ? -2.7 LYS 216 A 216 A ? -0.2 LYS 219 A 219 A ? -2.3 ILE 214 A 214 A ? -0.2 
216 LYS 216 A 216 A ? PRO 212 A 212 A ? -2.0 ARG 211 A 211 A ? -0.3 GLN 220 A 220 A ? -1.5 ASN 215 A 215 A ? -0.2 
217 VAL 217 A 217 A ? TRP 213 A 213 A ? -2.2 LEU 218 A 218 A ? -0.2 ASN 221 A 221 A ? -0.6 ASN 215 A 215 A ? -0.2 
218 LEU 218 A 218 A ? ILE 214 A 214 A ? -2.5 LYS 219 A 219 A ? -0.2 ASN 221 A 221 A ? -0.9 LYS 216 A 216 A ? -0.2 
219 LYS 219 A 219 A ? ASN 215 A 215 A ? -2.3 GLN 220 A 220 A ? -0.2 LEU 218 A 218 A ? -0.2 VAL 217 A 217 A ? -0.2 
220 GLN 220 A 220 A ? LYS 216 A 216 A ? -1.5 ASN 215 A 215 A ? -0.2 LYS 219 A 219 A ? -0.2 LEU 218 A 218 A ? -0.2 
221 ASN 221 A 221 A ? LEU 218 A 218 A ? -0.9 VAL 217 A 217 A ? -0.6 LYS 219 A 219 A ? -0.2 LEU 218 A 218 A ? -0.2 
# 
loop_
_dssp_statistics_histogram.entry_id 
_dssp_statistics_histogram.type 
_dssp_statistics_histogram.1 
_dssp_statistics_histogram.2 
_dssp_statistics_histogram.3 
_dssp_statistics_histogram.4 
_dssp_statistics_histogram.5 
_dssp_statistics_histogram.6 
_dssp_statistics_histogram.7 
_dssp_statistics_histogram.8 
_dssp_statistics_histogram.9 
_dssp_statistics_histogram.10 
_dssp_statistics_histogram.11 
_dssp_statistics_histogram.12 
_dssp_statistics_histogram.13 
_dssp_statistics_histogram.14 
_dssp_statistics_histogram.15 
_dssp_statistics_histogram.16 
_dssp_statistics_histogram.17 
_dssp_statistics_histogram.18 
_dssp_statistics_histogram.19 
_dssp_statistics_histogram.20 
_dssp_statistics_histogram.21 
_dssp_statistics_histogram.22 
_dssp_statistics_histogram.23 
_dssp_statistics_histogram.24 
_dssp_statistics_histogram.25 
_dssp_statistics_histogram.26 
_dssp_statistics_histogram.27 
_dssp_statistics_histogram.28 
_dssp_statistics_histogram.29 
_dssp_statistics_histogram.30 
CMA1_Canis_lupus residues_per_alpha_helix        0 0 0 0 0 0 0 0 0 1 0 0 0 0 0 0 0 0 0 0 0 0 0 0 0 0 0 0 0 0 
CMA1_Canis_lupus parallel_bridges_per_ladder     1 0 0 0 0 0 0 0 0 0 0 0 0 0 0 0 0 0 0 0 0 0 0 0 0 0 0 0 0 0 
CMA1_Canis_lupus antiparallel_bridges_per_ladder 4 3 1 5 2 2 0 0 0 0 0 0 0 0 0 0 0 0 0 0 0 0 0 0 0 0 0 0 0 0 
CMA1_Canis_lupus ladders_per_sheet               1 0 0 0 0 1 0 1 0 0 0 0 0 0 0 0 0 0 0 0 0 0 0 0 0 0 0 0 0 0 
# 
loop_
_dssp_statistics_hbond.entry_id 
_dssp_statistics_hbond.type 
_dssp_statistics_hbond.count 
_dssp_statistics_hbond.count_per_100 
CMA1_Canis_lupus O(I)-->H-N(J)          146 66.1 
CMA1_Canis_lupus 'PARALLEL BRIDGES'     2   0.9  
CMA1_Canis_lupus 'ANTIPARALLEL BRIDGES' 75  33.9 
CMA1_Canis_lupus O(I)-->H-N(I-5)        3   1.4  
CMA1_Canis_lupus O(I)-->H-N(I-4)        3   1.4  
CMA1_Canis_lupus O(I)-->H-N(I-3)        3   1.4  
CMA1_Canis_lupus O(I)-->H-N(I-2)        0   0.0  
CMA1_Canis_lupus O(I)-->H-N(I-1)        0   0.0  
CMA1_Canis_lupus O(I)-->H-N(I+0)        0   0.0  
CMA1_Canis_lupus O(I)-->H-N(I+1)        0   0.0  
CMA1_Canis_lupus O(I)-->H-N(I+2)        20  9.0  
CMA1_Canis_lupus O(I)-->H-N(I+3)        27  12.2 
CMA1_Canis_lupus O(I)-->H-N(I+4)        12  5.4  
CMA1_Canis_lupus O(I)-->H-N(I+5)        1   0.5  
# 
_dssp_statistics.entry_id                       CMA1_Canis_lupus 
_dssp_statistics.nr_of_residues                 221 
_dssp_statistics.nr_of_chains                   1 
_dssp_statistics.nr_of_ss_bridges_total         0 
_dssp_statistics.nr_of_ss_bridges_intra_chain   0 
_dssp_statistics.nr_of_ss_bridges_inter_chain   0 
# 
loop_
_chem_comp.id 
_chem_comp.type 
_chem_comp.mon_nstd_flag 
_chem_comp.name 
_chem_comp.formula 
_chem_comp.formula_weight 
ALA 'L-PEPTIDE LINKING' y ALANINE         'C3 H7 N O2'     89.093 
ARG 'L-PEPTIDE LINKING' y ARGININE        'C6 H15 N4 O2'  175.209 
ASN 'L-PEPTIDE LINKING' y ASPARAGINE      'C4 H8 N2 O3'   132.118 
ASP 'L-PEPTIDE LINKING' y 'ASPARTIC ACID' 'C4 H7 N O4'    133.103 
CYS 'L-PEPTIDE LINKING' y CYSTEINE        'C3 H7 N O2 S'  121.158 
GLN 'L-PEPTIDE LINKING' y GLUTAMINE       'C5 H10 N2 O3'  146.144 
GLU 'L-PEPTIDE LINKING' y 'GLUTAMIC ACID' 'C5 H9 N O4'    147.129 
GLY 'PEPTIDE LINKING'   y GLYCINE         'C2 H5 N O2'     75.067 
HIS 'L-PEPTIDE LINKING' y HISTIDINE       'C6 H10 N3 O2'  156.162 
ILE 'L-PEPTIDE LINKING' y ISOLEUCINE      'C6 H13 N O2'   131.173 
LEU 'L-PEPTIDE LINKING' y LEUCINE         'C6 H13 N O2'   131.173 
LYS 'L-PEPTIDE LINKING' y LYSINE          'C6 H15 N2 O2'  147.195 
MET 'L-PEPTIDE LINKING' y METHIONINE      'C5 H11 N O2 S' 149.211 
PHE 'L-PEPTIDE LINKING' y PHENYLALANINE   'C9 H11 N O2'   165.189 
PRO 'L-PEPTIDE LINKING' y PROLINE         'C5 H9 N O2'     115.13 
SER 'L-PEPTIDE LINKING' y SERINE          'C3 H7 N O3'    105.093 
THR 'L-PEPTIDE LINKING' y THREONINE       'C4 H9 N O3'    119.119 
TRP 'L-PEPTIDE LINKING' y TRYPTOPHAN      'C11 H12 N2 O2' 204.225 
TYR 'L-PEPTIDE LINKING' y TYROSINE        'C9 H11 N O3'   181.189 
VAL 'L-PEPTIDE LINKING' y VALINE          'C5 H11 N O2'   117.146 
# 
loop_
_atom_type.symbol 
N 
C 
O 
S 
# 
loop_
_entity_poly_seq.entity_id 
_entity_poly_seq.num 
_entity_poly_seq.mon_id 
_entity_poly_seq.hetero 
1   1 GLU n 
1   2 ILE n 
1   3 ILE n 
1   4 GLY n 
1   5 GLY n 
1   6 THR n 
1   7 GLU n 
1   8 SER n 
1   9 LYS n 
1  10 PRO n 
1  11 HIS n 
1  12 SER n 
1  13 ARG n 
1  14 PRO n 
1  15 TYR n 
1  16 MET n 
1  17 ALA n 
1  18 HIS n 
1  19 LEU n 
1  20 GLU n 
1  21 ILE n 
1  22 ARG n 
1  23 HIS n 
1  24 LEU n 
1  25 ALA n 
1  26 SER n 
1  27 CYS n 
1  28 GLY n 
1  29 GLY n 
1  30 PHE n 
1  31 LEU n 
1  32 ILE n 
1  33 ARG n 
1  34 ARG n 
1  35 ASN n 
1  36 PHE n 
1  37 VAL n 
1  38 LEU n 
1  39 THR n 
1  40 ALA n 
1  41 ALA n 
1  42 HIS n 
1  43 CYS n 
1  44 ALA n 
1  45 GLY n 
1  46 ARG n 
1  47 PHE n 
1  48 ILE n 
1  49 MET n 
1  50 VAL n 
1  51 THR n 
1  52 LEU n 
1  53 GLY n 
1  54 ALA n 
1  55 HIS n 
1  56 ASN n 
1  57 ILE n 
1  58 GLN n 
1  59 LYS n 
1  60 LYS n 
1  61 GLU n 
1  62 ASP n 
1  63 THR n 
1  64 TRP n 
1  65 GLN n 
1  66 LYS n 
1  67 LEU n 
1  68 GLU n 
1  69 VAL n 
1  70 ILE n 
1  71 LYS n 
1  72 GLN n 
1  73 PHE n 
1  74 PRO n 
1  75 HIS n 
1  76 PRO n 
1  77 LYS n 
1  78 TYR n 
1  79 ASP n 
1  80 ASP n 
1  81 LEU n 
1  82 THR n 
1  83 LEU n 
1  84 ARG n 
1  85 HIS n 
1  86 ASP n 
1  87 ILE n 
1  88 MET n 
1  89 LEU n 
1  90 LEU n 
1  91 LYS n 
1  92 LEU n 
1  93 LYS n 
1  94 GLU n 
1  95 LYS n 
1  96 ALA n 
1  97 ASN n 
1  98 LEU n 
1  99 THR n 
1 100 LEU n 
1 101 ALA n 
1 102 VAL n 
1 103 GLY n 
1 104 THR n 
1 105 LEU n 
1 106 PRO n 
1 107 LEU n 
1 108 SER n 
1 109 PRO n 
1 110 ASN n 
1 111 PHE n 
1 112 VAL n 
1 113 PRO n 
1 114 PRO n 
1 115 GLY n 
1 116 ARG n 
1 117 MET n 
1 118 CYS n 
1 119 ARG n 
1 120 VAL n 
1 121 ALA n 
1 122 GLY n 
1 123 TRP n 
1 124 GLY n 
1 125 LYS n 
1 126 ARG n 
1 127 GLN n 
1 128 VAL n 
1 129 ASN n 
1 130 GLY n 
1 131 SER n 
1 132 GLY n 
1 133 SER n 
1 134 ASP n 
1 135 THR n 
1 136 LEU n 
1 137 GLN n 
1 138 GLU n 
1 139 VAL n 
1 140 LYS n 
1 141 LEU n 
1 142 ARG n 
1 143 LEU n 
1 144 MET n 
1 145 ASP n 
1 146 PRO n 
1 147 GLN n 
1 148 ALA n 
1 149 CYS n 
1 150 ARG n 
1 151 HIS n 
1 152 TYR n 
1 153 MET n 
1 154 ALA n 
1 155 PHE n 
1 156 ASP n 
1 157 HIS n 
1 158 ASN n 
1 159 LEU n 
1 160 GLN n 
1 161 LEU n 
1 162 CYS n 
1 163 VAL n 
1 164 GLY n 
1 165 ASN n 
1 166 PRO n 
1 167 ARG n 
1 168 LYS n 
1 169 THR n 
1 170 LYS n 
1 171 SER n 
1 172 ALA n 
1 173 PHE n 
1 174 LYS n 
1 175 GLY n 
1 176 ASP n 
1 177 SER n 
1 178 GLY n 
1 179 GLY n 
1 180 PRO n 
1 181 LEU n 
1 182 LEU n 
1 183 CYS n 
1 184 ALA n 
1 185 GLY n 
1 186 VAL n 
1 187 ALA n 
1 188 GLN n 
1 189 GLY n 
1 190 ILE n 
1 191 VAL n 
1 192 SER n 
1 193 TYR n 
1 194 GLY n 
1 195 GLN n 
1 196 ASN n 
1 197 ASP n 
1 198 ALA n 
1 199 LYS n 
1 200 PRO n 
1 201 PRO n 
1 202 ALA n 
1 203 VAL n 
1 204 PHE n 
1 205 THR n 
1 206 ARG n 
1 207 ILE n 
1 208 SER n 
1 209 HIS n 
1 210 TYR n 
1 211 ARG n 
1 212 PRO n 
1 213 TRP n 
1 214 ILE n 
1 215 ASN n 
1 216 LYS n 
1 217 VAL n 
1 218 LEU n 
1 219 LYS n 
1 220 GLN n 
1 221 ASN n 
# 
loop_
_pdbx_poly_seq_scheme.asym_id 
_pdbx_poly_seq_scheme.entity_id 
_pdbx_poly_seq_scheme.seq_id 
_pdbx_poly_seq_scheme.mon_id 
_pdbx_poly_seq_scheme.ndb_seq_num 
_pdbx_poly_seq_scheme.pdb_seq_num 
_pdbx_poly_seq_scheme.auth_seq_num 
_pdbx_poly_seq_scheme.pdb_mon_id 
_pdbx_poly_seq_scheme.auth_mon_id 
_pdbx_poly_seq_scheme.pdb_strand_id 
_pdbx_poly_seq_scheme.pdb_ins_code 
_pdbx_poly_seq_scheme.hetero 
A 1   1 GLU   1 1   1   GLU GLU A ? n 
A 1   2 ILE   2 2   2   ILE ILE A ? n 
A 1   3 ILE   3 3   3   ILE ILE A ? n 
A 1   4 GLY   4 4   4   GLY GLY A ? n 
A 1   5 GLY   5 5   5   GLY GLY A ? n 
A 1   6 THR   6 6   6   THR THR A ? n 
A 1   7 GLU   7 7   7   GLU GLU A ? n 
A 1   8 SER   8 8   8   SER SER A ? n 
A 1   9 LYS   9 9   9   LYS LYS A ? n 
A 1  10 PRO  10 10  10  PRO PRO A ? n 
A 1  11 HIS  11 11  11  HIS HIS A ? n 
A 1  12 SER  12 12  12  SER SER A ? n 
A 1  13 ARG  13 13  13  ARG ARG A ? n 
A 1  14 PRO  14 14  14  PRO PRO A ? n 
A 1  15 TYR  15 15  15  TYR TYR A ? n 
A 1  16 MET  16 16  16  MET MET A ? n 
A 1  17 ALA  17 17  17  ALA ALA A ? n 
A 1  18 HIS  18 18  18  HIS HIS A ? n 
A 1  19 LEU  19 19  19  LEU LEU A ? n 
A 1  20 GLU  20 20  20  GLU GLU A ? n 
A 1  21 ILE  21 21  21  ILE ILE A ? n 
A 1  22 ARG  22 22  22  ARG ARG A ? n 
A 1  23 HIS  23 23  23  HIS HIS A ? n 
A 1  24 LEU  24 24  24  LEU LEU A ? n 
A 1  25 ALA  25 25  25  ALA ALA A ? n 
A 1  26 SER  26 26  26  SER SER A ? n 
A 1  27 CYS  27 27  27  CYS CYS A ? n 
A 1  28 GLY  28 28  28  GLY GLY A ? n 
A 1  29 GLY  29 29  29  GLY GLY A ? n 
A 1  30 PHE  30 30  30  PHE PHE A ? n 
A 1  31 LEU  31 31  31  LEU LEU A ? n 
A 1  32 ILE  32 32  32  ILE ILE A ? n 
A 1  33 ARG  33 33  33  ARG ARG A ? n 
A 1  34 ARG  34 34  34  ARG ARG A ? n 
A 1  35 ASN  35 35  35  ASN ASN A ? n 
A 1  36 PHE  36 36  36  PHE PHE A ? n 
A 1  37 VAL  37 37  37  VAL VAL A ? n 
A 1  38 LEU  38 38  38  LEU LEU A ? n 
A 1  39 THR  39 39  39  THR THR A ? n 
A 1  40 ALA  40 40  40  ALA ALA A ? n 
A 1  41 ALA  41 41  41  ALA ALA A ? n 
A 1  42 HIS  42 42  42  HIS HIS A ? n 
A 1  43 CYS  43 43  43  CYS CYS A ? n 
A 1  44 ALA  44 44  44  ALA ALA A ? n 
A 1  45 GLY  45 45  45  GLY GLY A ? n 
A 1  46 ARG  46 46  46  ARG ARG A ? n 
A 1  47 PHE  47 47  47  PHE PHE A ? n 
A 1  48 ILE  48 48  48  ILE ILE A ? n 
A 1  49 MET  49 49  49  MET MET A ? n 
A 1  50 VAL  50 50  50  VAL VAL A ? n 
A 1  51 THR  51 51  51  THR THR A ? n 
A 1  52 LEU  52 52  52  LEU LEU A ? n 
A 1  53 GLY  53 53  53  GLY GLY A ? n 
A 1  54 ALA  54 54  54  ALA ALA A ? n 
A 1  55 HIS  55 55  55  HIS HIS A ? n 
A 1  56 ASN  56 56  56  ASN ASN A ? n 
A 1  57 ILE  57 57  57  ILE ILE A ? n 
A 1  58 GLN  58 58  58  GLN GLN A ? n 
A 1  59 LYS  59 59  59  LYS LYS A ? n 
A 1  60 LYS  60 60  60  LYS LYS A ? n 
A 1  61 GLU  61 61  61  GLU GLU A ? n 
A 1  62 ASP  62 62  62  ASP ASP A ? n 
A 1  63 THR  63 63  63  THR THR A ? n 
A 1  64 TRP  64 64  64  TRP TRP A ? n 
A 1  65 GLN  65 65  65  GLN GLN A ? n 
A 1  66 LYS  66 66  66  LYS LYS A ? n 
A 1  67 LEU  67 67  67  LEU LEU A ? n 
A 1  68 GLU  68 68  68  GLU GLU A ? n 
A 1  69 VAL  69 69  69  VAL VAL A ? n 
A 1  70 ILE  70 70  70  ILE ILE A ? n 
A 1  71 LYS  71 71  71  LYS LYS A ? n 
A 1  72 GLN  72 72  72  GLN GLN A ? n 
A 1  73 PHE  73 73  73  PHE PHE A ? n 
A 1  74 PRO  74 74  74  PRO PRO A ? n 
A 1  75 HIS  75 75  75  HIS HIS A ? n 
A 1  76 PRO  76 76  76  PRO PRO A ? n 
A 1  77 LYS  77 77  77  LYS LYS A ? n 
A 1  78 TYR  78 78  78  TYR TYR A ? n 
A 1  79 ASP  79 79  79  ASP ASP A ? n 
A 1  80 ASP  80 80  80  ASP ASP A ? n 
A 1  81 LEU  81 81  81  LEU LEU A ? n 
A 1  82 THR  82 82  82  THR THR A ? n 
A 1  83 LEU  83 83  83  LEU LEU A ? n 
A 1  84 ARG  84 84  84  ARG ARG A ? n 
A 1  85 HIS  85 85  85  HIS HIS A ? n 
A 1  86 ASP  86 86  86  ASP ASP A ? n 
A 1  87 ILE  87 87  87  ILE ILE A ? n 
A 1  88 MET  88 88  88  MET MET A ? n 
A 1  89 LEU  89 89  89  LEU LEU A ? n 
A 1  90 LEU  90 90  90  LEU LEU A ? n 
A 1  91 LYS  91 91  91  LYS LYS A ? n 
A 1  92 LEU  92 92  92  LEU LEU A ? n 
A 1  93 LYS  93 93  93  LYS LYS A ? n 
A 1  94 GLU  94 94  94  GLU GLU A ? n 
A 1  95 LYS  95 95  95  LYS LYS A ? n 
A 1  96 ALA  96 96  96  ALA ALA A ? n 
A 1  97 ASN  97 97  97  ASN ASN A ? n 
A 1  98 LEU  98 98  98  LEU LEU A ? n 
A 1  99 THR  99 99  99  THR THR A ? n 
A 1 100 LEU 100 100 100 LEU LEU A ? n 
A 1 101 ALA 101 101 101 ALA ALA A ? n 
A 1 102 VAL 102 102 102 VAL VAL A ? n 
A 1 103 GLY 103 103 103 GLY GLY A ? n 
A 1 104 THR 104 104 104 THR THR A ? n 
A 1 105 LEU 105 105 105 LEU LEU A ? n 
A 1 106 PRO 106 106 106 PRO PRO A ? n 
A 1 107 LEU 107 107 107 LEU LEU A ? n 
A 1 108 SER 108 108 108 SER SER A ? n 
A 1 109 PRO 109 109 109 PRO PRO A ? n 
A 1 110 ASN 110 110 110 ASN ASN A ? n 
A 1 111 PHE 111 111 111 PHE PHE A ? n 
A 1 112 VAL 112 112 112 VAL VAL A ? n 
A 1 113 PRO 113 113 113 PRO PRO A ? n 
A 1 114 PRO 114 114 114 PRO PRO A ? n 
A 1 115 GLY 115 115 115 GLY GLY A ? n 
A 1 116 ARG 116 116 116 ARG ARG A ? n 
A 1 117 MET 117 117 117 MET MET A ? n 
A 1 118 CYS 118 118 118 CYS CYS A ? n 
A 1 119 ARG 119 119 119 ARG ARG A ? n 
A 1 120 VAL 120 120 120 VAL VAL A ? n 
A 1 121 ALA 121 121 121 ALA ALA A ? n 
A 1 122 GLY 122 122 122 GLY GLY A ? n 
A 1 123 TRP 123 123 123 TRP TRP A ? n 
A 1 124 GLY 124 124 124 GLY GLY A ? n 
A 1 125 LYS 125 125 125 LYS LYS A ? n 
A 1 126 ARG 126 126 126 ARG ARG A ? n 
A 1 127 GLN 127 127 127 GLN GLN A ? n 
A 1 128 VAL 128 128 128 VAL VAL A ? n 
A 1 129 ASN 129 129 129 ASN ASN A ? n 
A 1 130 GLY 130 130 130 GLY GLY A ? n 
A 1 131 SER 131 131 131 SER SER A ? n 
A 1 132 GLY 132 132 132 GLY GLY A ? n 
A 1 133 SER 133 133 133 SER SER A ? n 
A 1 134 ASP 134 134 134 ASP ASP A ? n 
A 1 135 THR 135 135 135 THR THR A ? n 
A 1 136 LEU 136 136 136 LEU LEU A ? n 
A 1 137 GLN 137 137 137 GLN GLN A ? n 
A 1 138 GLU 138 138 138 GLU GLU A ? n 
A 1 139 VAL 139 139 139 VAL VAL A ? n 
A 1 140 LYS 140 140 140 LYS LYS A ? n 
A 1 141 LEU 141 141 141 LEU LEU A ? n 
A 1 142 ARG 142 142 142 ARG ARG A ? n 
A 1 143 LEU 143 143 143 LEU LEU A ? n 
A 1 144 MET 144 144 144 MET MET A ? n 
A 1 145 ASP 145 145 145 ASP ASP A ? n 
A 1 146 PRO 146 146 146 PRO PRO A ? n 
A 1 147 GLN 147 147 147 GLN GLN A ? n 
A 1 148 ALA 148 148 148 ALA ALA A ? n 
A 1 149 CYS 149 149 149 CYS CYS A ? n 
A 1 150 ARG 150 150 150 ARG ARG A ? n 
A 1 151 HIS 151 151 151 HIS HIS A ? n 
A 1 152 TYR 152 152 152 TYR TYR A ? n 
A 1 153 MET 153 153 153 MET MET A ? n 
A 1 154 ALA 154 154 154 ALA ALA A ? n 
A 1 155 PHE 155 155 155 PHE PHE A ? n 
A 1 156 ASP 156 156 156 ASP ASP A ? n 
A 1 157 HIS 157 157 157 HIS HIS A ? n 
A 1 158 ASN 158 158 158 ASN ASN A ? n 
A 1 159 LEU 159 159 159 LEU LEU A ? n 
A 1 160 GLN 160 160 160 GLN GLN A ? n 
A 1 161 LEU 161 161 161 LEU LEU A ? n 
A 1 162 CYS 162 162 162 CYS CYS A ? n 
A 1 163 VAL 163 163 163 VAL VAL A ? n 
A 1 164 GLY 164 164 164 GLY GLY A ? n 
A 1 165 ASN 165 165 165 ASN ASN A ? n 
A 1 166 PRO 166 166 166 PRO PRO A ? n 
A 1 167 ARG 167 167 167 ARG ARG A ? n 
A 1 168 LYS 168 168 168 LYS LYS A ? n 
A 1 169 THR 169 169 169 THR THR A ? n 
A 1 170 LYS 170 170 170 LYS LYS A ? n 
A 1 171 SER 171 171 171 SER SER A ? n 
A 1 172 ALA 172 172 172 ALA ALA A ? n 
A 1 173 PHE 173 173 173 PHE PHE A ? n 
A 1 174 LYS 174 174 174 LYS LYS A ? n 
A 1 175 GLY 175 175 175 GLY GLY A ? n 
A 1 176 ASP 176 176 176 ASP ASP A ? n 
A 1 177 SER 177 177 177 SER SER A ? n 
A 1 178 GLY 178 178 178 GLY GLY A ? n 
A 1 179 GLY 179 179 179 GLY GLY A ? n 
A 1 180 PRO 180 180 180 PRO PRO A ? n 
A 1 181 LEU 181 181 181 LEU LEU A ? n 
A 1 182 LEU 182 182 182 LEU LEU A ? n 
A 1 183 CYS 183 183 183 CYS CYS A ? n 
A 1 184 ALA 184 184 184 ALA ALA A ? n 
A 1 185 GLY 185 185 185 GLY GLY A ? n 
A 1 186 VAL 186 186 186 VAL VAL A ? n 
A 1 187 ALA 187 187 187 ALA ALA A ? n 
A 1 188 GLN 188 188 188 GLN GLN A ? n 
A 1 189 GLY 189 189 189 GLY GLY A ? n 
A 1 190 ILE 190 190 190 ILE ILE A ? n 
A 1 191 VAL 191 191 191 VAL VAL A ? n 
A 1 192 SER 192 192 192 SER SER A ? n 
A 1 193 TYR 193 193 193 TYR TYR A ? n 
A 1 194 GLY 194 194 194 GLY GLY A ? n 
A 1 195 GLN 195 195 195 GLN GLN A ? n 
A 1 196 ASN 196 196 196 ASN ASN A ? n 
A 1 197 ASP 197 197 197 ASP ASP A ? n 
A 1 198 ALA 198 198 198 ALA ALA A ? n 
A 1 199 LYS 199 199 199 LYS LYS A ? n 
A 1 200 PRO 200 200 200 PRO PRO A ? n 
A 1 201 PRO 201 201 201 PRO PRO A ? n 
A 1 202 ALA 202 202 202 ALA ALA A ? n 
A 1 203 VAL 203 203 203 VAL VAL A ? n 
A 1 204 PHE 204 204 204 PHE PHE A ? n 
A 1 205 THR 205 205 205 THR THR A ? n 
A 1 206 ARG 206 206 206 ARG ARG A ? n 
A 1 207 ILE 207 207 207 ILE ILE A ? n 
A 1 208 SER 208 208 208 SER SER A ? n 
A 1 209 HIS 209 209 209 HIS HIS A ? n 
A 1 210 TYR 210 210 210 TYR TYR A ? n 
A 1 211 ARG 211 211 211 ARG ARG A ? n 
A 1 212 PRO 212 212 212 PRO PRO A ? n 
A 1 213 TRP 213 213 213 TRP TRP A ? n 
A 1 214 ILE 214 214 214 ILE ILE A ? n 
A 1 215 ASN 215 215 215 ASN ASN A ? n 
A 1 216 LYS 216 216 216 LYS LYS A ? n 
A 1 217 VAL 217 217 217 VAL VAL A ? n 
A 1 218 LEU 218 218 218 LEU LEU A ? n 
A 1 219 LYS 219 219 219 LYS LYS A ? n 
A 1 220 GLN 220 220 220 GLN GLN A ? n 
A 1 221 ASN 221 221 221 ASN ASN A ? n 
# 
loop_
_atom_site.group_PDB 
_atom_site.id 
_atom_site.type_symbol 
_atom_site.label_atom_id 
_atom_site.label_alt_id 
_atom_site.label_comp_id 
_atom_site.label_asym_id 
_atom_site.label_entity_id 
_atom_site.label_seq_id 
_atom_site.pdbx_PDB_ins_code 
_atom_site.Cartn_x 
_atom_site.Cartn_y 
_atom_site.Cartn_z 
_atom_site.occupancy 
_atom_site.B_iso_or_equiv 
_atom_site.pdbx_formal_charge 
_atom_site.auth_seq_id 
_atom_site.auth_comp_id 
_atom_site.auth_asym_id 
_atom_site.auth_atom_id 
_atom_site.pdbx_PDB_model_num 
ATOM 1    N N   ? GLU A 1   1 ?   6.369  -8.689  -1.275 1.000 72.580 ? 1   GLU A N   1 
ATOM 2    C CA  ? GLU A 1   1 ?   7.715  -8.977  -0.790 1.000 72.580 ? 1   GLU A CA  1 
ATOM 3    C C   ? GLU A 1   1 ?   8.645  -7.786  -1.002 1.000 72.580 ? 1   GLU A C   1 
ATOM 4    C CB  ? GLU A 1   1 ?   8.283 -10.217  -1.484 1.000 72.580 ? 1   GLU A CB  1 
ATOM 5    O O   ? GLU A 1   1 ?   8.499  -7.043  -1.975 1.000 72.580 ? 1   GLU A O   1 
ATOM 6    C CG  ? GLU A 1   1 ?   7.515 -11.497  -1.183 1.000 72.580 ? 1   GLU A CG  1 
ATOM 7    C CD  ? GLU A 1   1 ?   8.073 -12.715  -1.901 1.000 72.580 ? 1   GLU A CD  1 
ATOM 8    O OE1 ? GLU A 1   1 ?   7.605 -13.844  -1.634 1.000 72.580 ? 1   GLU A OE1 1 
ATOM 9    O OE2 ? GLU A 1   1 ?   8.987 -12.538  -2.738 1.000 72.580 ? 1   GLU A OE2 1 
ATOM 10   N N   ? ILE A 1   2 ?   9.415  -7.494   0.024 1.000 78.970 ? 2   ILE A N   1 
ATOM 11   C CA  ? ILE A 1   2 ?  10.393  -6.414  -0.032 1.000 78.970 ? 2   ILE A CA  1 
ATOM 12   C C   ? ILE A 1   2 ?  11.796  -6.995  -0.197 1.000 78.970 ? 2   ILE A C   1 
ATOM 13   C CB  ? ILE A 1   2 ?  10.326  -5.525   1.230 1.000 78.970 ? 2   ILE A CB  1 
ATOM 14   O O   ? ILE A 1   2 ?  12.387  -7.488   0.767 1.000 78.970 ? 2   ILE A O   1 
ATOM 15   C CG1 ? ILE A 1   2 ?   8.899  -5.008   1.443 1.000 78.970 ? 2   ILE A CG1 1 
ATOM 16   C CG2 ? ILE A 1   2 ?  11.319  -4.363   1.126 1.000 78.970 ? 2   ILE A CG2 1 
ATOM 17   C CD1 ? ILE A 1   2 ?   8.402  -4.087   0.337 1.000 78.970 ? 2   ILE A CD1 1 
ATOM 18   N N   ? ILE A 1   3 ?  12.320  -7.055  -1.480 1.000 81.480 ? 3   ILE A N   1 
ATOM 19   C CA  ? ILE A 1   3 ?  13.651  -7.585  -1.755 1.000 81.480 ? 3   ILE A CA  1 
ATOM 20   C C   ? ILE A 1   3 ?  14.708  -6.565  -1.338 1.000 81.480 ? 3   ILE A C   1 
ATOM 21   C CB  ? ILE A 1   3 ?  13.817  -7.950  -3.247 1.000 81.480 ? 3   ILE A CB  1 
ATOM 22   O O   ? ILE A 1   3 ?  14.642  -5.398  -1.730 1.000 81.480 ? 3   ILE A O   1 
ATOM 23   C CG1 ? ILE A 1   3 ?  12.729  -8.939  -3.679 1.000 81.480 ? 3   ILE A CG1 1 
ATOM 24   C CG2 ? ILE A 1   3 ?  15.213  -8.522  -3.510 1.000 81.480 ? 3   ILE A CG2 1 
ATOM 25   C CD1 ? ILE A 1   3 ?  12.753 -10.258  -2.919 1.000 81.480 ? 3   ILE A CD1 1 
ATOM 26   N N   ? GLY A 1   4 ?  15.659  -7.081  -0.420 1.000 80.750 ? 4   GLY A N   1 
ATOM 27   C CA  ? GLY A 1   4 ?  16.736  -6.193  -0.008 1.000 80.750 ? 4   GLY A CA  1 
ATOM 28   C C   ? GLY A 1   4 ?  16.306  -5.179   1.035 1.000 80.750 ? 4   GLY A C   1 
ATOM 29   O O   ? GLY A 1   4 ?  16.970  -4.157   1.224 1.000 80.750 ? 4   GLY A O   1 
ATOM 30   N N   ? GLY A 1   5 ?  14.975  -5.427   1.637 1.000 84.040 ? 5   GLY A N   1 
ATOM 31   C CA  ? GLY A 1   5 ?  14.447  -4.533   2.655 1.000 84.040 ? 5   GLY A CA  1 
ATOM 32   C C   ? GLY A 1   5 ?  15.022  -4.793   4.034 1.000 84.040 ? 5   GLY A C   1 
ATOM 33   O O   ? GLY A 1   5 ?  15.754  -5.765   4.234 1.000 84.040 ? 5   GLY A O   1 
ATOM 34   N N   ? THR A 1   6 ?  14.793  -3.899   4.917 1.000 89.680 ? 6   THR A N   1 
ATOM 35   C CA  ? THR A 1   6 ?  15.164  -4.019   6.323 1.000 89.680 ? 6   THR A CA  1 
ATOM 36   C C   ? THR A 1   6 ?  13.926  -3.982   7.214 1.000 89.680 ? 6   THR A C   1 
ATOM 37   C CB  ? THR A 1   6 ?  16.135  -2.900   6.742 1.000 89.680 ? 6   THR A CB  1 
ATOM 38   O O   ? THR A 1   6 ?  12.898  -3.418   6.834 1.000 89.680 ? 6   THR A O   1 
ATOM 39   C CG2 ? THR A 1   6 ?  17.443  -2.985   5.962 1.000 89.680 ? 6   THR A CG2 1 
ATOM 40   O OG1 ? THR A 1   6 ?  15.525  -1.627   6.492 1.000 89.680 ? 6   THR A OG1 1 
ATOM 41   N N   ? GLU A 1   7 ?  14.015  -4.758   8.276 1.000 92.110 ? 7   GLU A N   1 
ATOM 42   C CA  ? GLU A 1   7 ?  12.889  -4.748   9.206 1.000 92.110 ? 7   GLU A CA  1 
ATOM 43   C C   ? GLU A 1   7 ?  12.553  -3.327   9.650 1.000 92.110 ? 7   GLU A C   1 
ATOM 44   C CB  ? GLU A 1   7 ?  13.191  -5.622  10.426 1.000 92.110 ? 7   GLU A CB  1 
ATOM 45   O O   ? GLU A 1   7 ?  13.447  -2.548   9.986 1.000 92.110 ? 7   GLU A O   1 
ATOM 46   C CG  ? GLU A 1   7 ?  12.046  -5.700  11.425 1.000 92.110 ? 7   GLU A CG  1 
ATOM 47   C CD  ? GLU A 1   7 ?  12.315  -6.662  12.571 1.000 92.110 ? 7   GLU A CD  1 
ATOM 48   O OE1 ? GLU A 1   7 ?  11.586  -6.613  13.588 1.000 92.110 ? 7   GLU A OE1 1 
ATOM 49   O OE2 ? GLU A 1   7 ?  13.263  -7.470  12.452 1.000 92.110 ? 7   GLU A OE2 1 
ATOM 50   N N   ? SER A 1   8 ?  11.284  -3.002   9.641 1.000 93.090 ? 8   SER A N   1 
ATOM 51   C CA  ? SER A 1   8 ?  10.802  -1.720  10.143 1.000 93.090 ? 8   SER A CA  1 
ATOM 52   C C   ? SER A 1   8 ?  10.874  -1.660  11.665 1.000 93.090 ? 8   SER A C   1 
ATOM 53   C CB  ? SER A 1   8 ?   9.365  -1.469   9.682 1.000 93.090 ? 8   SER A CB  1 
ATOM 54   O O   ? SER A 1   8 ?  10.740  -2.683  12.339 1.000 93.090 ? 8   SER A O   1 
ATOM 55   O OG  ? SER A 1   8 ?   9.296  -1.399   8.268 1.000 93.090 ? 8   SER A OG  1 
ATOM 56   N N   ? LYS A 1   9 ?  11.152  -0.353  12.091 1.000 94.050 ? 9   LYS A N   1 
ATOM 57   C CA  ? LYS A 1   9 ?  10.983  -0.175  13.530 1.000 94.050 ? 9   LYS A CA  1 
ATOM 58   C C   ? LYS A 1   9 ?   9.560  -0.515  13.963 1.000 94.050 ? 9   LYS A C   1 
ATOM 59   C CB  ? LYS A 1   9 ?  11.327   1.259  13.937 1.000 94.050 ? 9   LYS A CB  1 
ATOM 60   O O   ? LYS A 1   9 ?   8.594  -0.097  13.322 1.000 94.050 ? 9   LYS A O   1 
ATOM 61   C CG  ? LYS A 1   9 ?  11.342   1.488  15.442 1.000 94.050 ? 9   LYS A CG  1 
ATOM 62   C CD  ? LYS A 1   9 ?  11.703   2.928  15.784 1.000 94.050 ? 9   LYS A CD  1 
ATOM 63   C CE  ? LYS A 1   9 ?  11.628   3.183  17.283 1.000 94.050 ? 9   LYS A CE  1 
ATOM 64   N NZ  ? LYS A 1   9 ?  11.974   4.595  17.623 1.000 94.050 ? 9   LYS A NZ  1 
ATOM 65   N N   ? PRO A 1  10 ?   9.436  -1.425  14.961 1.000 94.210 ? 10  PRO A N   1 
ATOM 66   C CA  ? PRO A 1  10 ?   8.086  -1.788  15.399 1.000 94.210 ? 10  PRO A CA  1 
ATOM 67   C C   ? PRO A 1  10 ?   7.176  -0.574  15.572 1.000 94.210 ? 10  PRO A C   1 
ATOM 68   C CB  ? PRO A 1  10 ?   8.327  -2.486  16.740 1.000 94.210 ? 10  PRO A CB  1 
ATOM 69   O O   ? PRO A 1  10 ?   7.573   0.417  16.190 1.000 94.210 ? 10  PRO A O   1 
ATOM 70   C CG  ? PRO A 1  10 ?   9.692  -3.081  16.622 1.000 94.210 ? 10  PRO A CG  1 
ATOM 71   C CD  ? PRO A 1  10 ?  10.559  -2.135  15.841 1.000 94.210 ? 10  PRO A CD  1 
ATOM 72   N N   ? HIS A 1  11 ?   5.977  -0.684  14.837 1.000 93.560 ? 11  HIS A N   1 
ATOM 73   C CA  ? HIS A 1  11 ?   4.868   0.257  14.943 1.000 93.560 ? 11  HIS A CA  1 
ATOM 74   C C   ? HIS A 1  11 ?   5.257   1.631  14.407 1.000 93.560 ? 11  HIS A C   1 
ATOM 75   C CB  ? HIS A 1  11 ?   4.401   0.373  16.396 1.000 93.560 ? 11  HIS A CB  1 
ATOM 76   O O   ? HIS A 1  11 ?   4.625   2.635  14.742 1.000 93.560 ? 11  HIS A O   1 
ATOM 77   C CG  ? HIS A 1  11 ?   3.968  -0.928  16.992 1.000 93.560 ? 11  HIS A CG  1 
ATOM 78   C CD2 ? HIS A 1  11 ?   2.741  -1.381  17.344 1.000 93.560 ? 11  HIS A CD2 1 
ATOM 79   N ND1 ? HIS A 1  11 ?   4.854  -1.938  17.297 1.000 93.560 ? 11  HIS A ND1 1 
ATOM 80   C CE1 ? HIS A 1  11 ?   4.189  -2.960  17.810 1.000 93.560 ? 11  HIS A CE1 1 
ATOM 81   N NE2 ? HIS A 1  11 ?   2.905  -2.647  17.849 1.000 93.560 ? 11  HIS A NE2 1 
ATOM 82   N N   ? SER A 1  12 ?   6.306   1.770  13.641 1.000 95.090 ? 12  SER A N   1 
ATOM 83   C CA  ? SER A 1  12 ?   6.714   2.996  12.963 1.000 95.090 ? 12  SER A CA  1 
ATOM 84   C C   ? SER A 1  12 ?   5.876   3.241  11.713 1.000 95.090 ? 12  SER A C   1 
ATOM 85   C CB  ? SER A 1  12 ?   8.195   2.935  12.590 1.000 95.090 ? 12  SER A CB  1 
ATOM 86   O O   ? SER A 1  12 ?   5.899   4.337  11.148 1.000 95.090 ? 12  SER A O   1 
ATOM 87   O OG  ? SER A 1  12 ?   8.446   1.861  11.699 1.000 95.090 ? 12  SER A OG  1 
ATOM 88   N N   ? ARG A 1  13 ?   5.082   2.310  11.293 1.000 96.030 ? 13  ARG A N   1 
ATOM 89   C CA  ? ARG A 1  13 ?   4.147   2.401  10.176 1.000 96.030 ? 13  ARG A CA  1 
ATOM 90   C C   ? ARG A 1  13 ?   2.723   2.095  10.628 1.000 96.030 ? 13  ARG A C   1 
ATOM 91   C CB  ? ARG A 1  13 ?   4.557   1.446   9.052 1.000 96.030 ? 13  ARG A CB  1 
ATOM 92   O O   ? ARG A 1  13 ?   2.188   1.025  10.330 1.000 96.030 ? 13  ARG A O   1 
ATOM 93   C CG  ? ARG A 1  13 ?   5.993   1.623   8.587 1.000 96.030 ? 13  ARG A CG  1 
ATOM 94   C CD  ? ARG A 1  13 ?   6.212   2.983   7.938 1.000 96.030 ? 13  ARG A CD  1 
ATOM 95   N NE  ? ARG A 1  13 ?   7.572   3.123   7.424 1.000 96.030 ? 13  ARG A NE  1 
ATOM 96   N NH1 ? ARG A 1  13 ?   8.431   4.040   9.363 1.000 96.030 ? 13  ARG A NH1 1 
ATOM 97   N NH2 ? ARG A 1  13 ?   9.791   3.703   7.548 1.000 96.030 ? 13  ARG A NH2 1 
ATOM 98   C CZ  ? ARG A 1  13 ?   8.595   3.621   8.113 1.000 96.030 ? 13  ARG A CZ  1 
ATOM 99   N N   ? PRO A 1  14 ?   2.055   2.959  11.274 1.000 96.810 ? 14  PRO A N   1 
ATOM 100  C CA  ? PRO A 1  14 ?   0.767   2.720  11.930 1.000 96.810 ? 14  PRO A CA  1 
ATOM 101  C C   ? PRO A 1  14 ?  -0.390   2.617  10.939 1.000 96.810 ? 14  PRO A C   1 
ATOM 102  C CB  ? PRO A 1  14 ?   0.601   3.942  12.838 1.000 96.810 ? 14  PRO A CB  1 
ATOM 103  O O   ? PRO A 1  14 ?  -1.482   2.172  11.303 1.000 96.810 ? 14  PRO A O   1 
ATOM 104  C CG  ? PRO A 1  14 ?   1.405   5.017  12.181 1.000 96.810 ? 14  PRO A CG  1 
ATOM 105  C CD  ? PRO A 1  14 ?   2.618   4.392  11.554 1.000 96.810 ? 14  PRO A CD  1 
ATOM 106  N N   ? TYR A 1  15 ?  -0.158   2.842   9.617 1.000 97.570 ? 15  TYR A N   1 
ATOM 107  C CA  ? TYR A 1  15 ?  -1.154   2.798   8.553 1.000 97.570 ? 15  TYR A CA  1 
ATOM 108  C C   ? TYR A 1  15 ?  -1.144   1.444   7.853 1.000 97.570 ? 15  TYR A C   1 
ATOM 109  C CB  ? TYR A 1  15 ?  -0.902   3.913   7.534 1.000 97.570 ? 15  TYR A CB  1 
ATOM 110  O O   ? TYR A 1  15 ?  -2.033   1.146   7.051 1.000 97.570 ? 15  TYR A O   1 
ATOM 111  C CG  ? TYR A 1  15 ?   0.537   4.018   7.092 1.000 97.570 ? 15  TYR A CG  1 
ATOM 112  C CD1 ? TYR A 1  15 ?   1.385   4.982   7.634 1.000 97.570 ? 15  TYR A CD1 1 
ATOM 113  C CD2 ? TYR A 1  15 ?   1.052   3.155   6.131 1.000 97.570 ? 15  TYR A CD2 1 
ATOM 114  C CE1 ? TYR A 1  15 ?   2.711   5.083   7.228 1.000 97.570 ? 15  TYR A CE1 1 
ATOM 115  C CE2 ? TYR A 1  15 ?   2.377   3.247   5.717 1.000 97.570 ? 15  TYR A CE2 1 
ATOM 116  O OH  ? TYR A 1  15 ?   4.510   4.308   5.865 1.000 97.570 ? 15  TYR A OH  1 
ATOM 117  C CZ  ? TYR A 1  15 ?   3.198   4.212   6.271 1.000 97.570 ? 15  TYR A CZ  1 
ATOM 118  N N   ? MET A 1  16 ?  -0.112   0.703   8.049 1.000 97.240 ? 16  MET A N   1 
ATOM 119  C CA  ? MET A 1  16 ?   0.070  -0.547   7.318 1.000 97.240 ? 16  MET A CA  1 
ATOM 120  C C   ? MET A 1  16 ?  -1.038  -1.540   7.653 1.000 97.240 ? 16  MET A C   1 
ATOM 121  C CB  ? MET A 1  16 ?   1.435  -1.162   7.633 1.000 97.240 ? 16  MET A CB  1 
ATOM 122  O O   ? MET A 1  16 ?  -1.393  -1.709   8.820 1.000 97.240 ? 16  MET A O   1 
ATOM 123  C CG  ? MET A 1  16 ?   2.565  -0.619   6.773 1.000 97.240 ? 16  MET A CG  1 
ATOM 124  S SD  ? MET A 1  16 ?   2.148  -0.615   4.986 1.000 97.240 ? 16  MET A SD  1 
ATOM 125  C CE  ? MET A 1  16 ?   2.892  -2.190   4.480 1.000 97.240 ? 16  MET A CE  1 
ATOM 126  N N   ? ALA A 1  17 ?  -1.494  -2.216   6.620 1.000 96.850 ? 17  ALA A N   1 
ATOM 127  C CA  ? ALA A 1  17 ?  -2.532  -3.236   6.744 1.000 96.850 ? 17  ALA A CA  1 
ATOM 128  C C   ? ALA A 1  17 ?  -2.089  -4.549   6.105 1.000 96.850 ? 17  ALA A C   1 
ATOM 129  C CB  ? ALA A 1  17 ?  -3.833  -2.751   6.109 1.000 96.850 ? 17  ALA A CB  1 
ATOM 130  O O   ? ALA A 1  17 ?  -1.567  -4.558   4.988 1.000 96.850 ? 17  ALA A O   1 
ATOM 131  N N   ? HIS A 1  18 ?  -2.292  -5.607   6.829 1.000 95.980 ? 18  HIS A N   1 
ATOM 132  C CA  ? HIS A 1  18 ?  -2.106  -6.953   6.298 1.000 95.980 ? 18  HIS A CA  1 
ATOM 133  C C   ? HIS A 1  18 ?  -3.440  -7.579   5.907 1.000 95.980 ? 18  HIS A C   1 
ATOM 134  C CB  ? HIS A 1  18 ?  -1.391  -7.838   7.321 1.000 95.980 ? 18  HIS A CB  1 
ATOM 135  O O   ? HIS A 1  18 ?  -4.347  -7.689   6.735 1.000 95.980 ? 18  HIS A O   1 
ATOM 136  C CG  ? HIS A 1  18 ?  -1.162  -9.237   6.847 1.000 95.980 ? 18  HIS A CG  1 
ATOM 137  C CD2 ? HIS A 1  18 ?  -0.237  -9.749   6.001 1.000 95.980 ? 18  HIS A CD2 1 
ATOM 138  N ND1 ? HIS A 1  18 ?  -1.946 -10.297   7.249 1.000 95.980 ? 18  HIS A ND1 1 
ATOM 139  C CE1 ? HIS A 1  18 ?  -1.511 -11.403   6.670 1.000 95.980 ? 18  HIS A CE1 1 
ATOM 140  N NE2 ? HIS A 1  18 ?  -0.475 -11.099   5.907 1.000 95.980 ? 18  HIS A NE2 1 
ATOM 141  N N   ? LEU A 1  19 ?  -3.534  -7.936   4.634 1.000 95.460 ? 19  LEU A N   1 
ATOM 142  C CA  ? LEU A 1  19 ?  -4.769  -8.529   4.135 1.000 95.460 ? 19  LEU A CA  1 
ATOM 143  C C   ? LEU A 1  19 ?  -4.620 -10.037   3.968 1.000 95.460 ? 19  LEU A C   1 
ATOM 144  C CB  ? LEU A 1  19 ?  -5.168  -7.893   2.800 1.000 95.460 ? 19  LEU A CB  1 
ATOM 145  O O   ? LEU A 1  19 ?  -3.720 -10.502   3.264 1.000 95.460 ? 19  LEU A O   1 
ATOM 146  C CG  ? LEU A 1  19 ?  -5.797  -6.501   2.873 1.000 95.460 ? 19  LEU A CG  1 
ATOM 147  C CD1 ? LEU A 1  19 ?  -4.852  -5.528   3.570 1.000 95.460 ? 19  LEU A CD1 1 
ATOM 148  C CD2 ? LEU A 1  19 ?  -6.155  -6.001   1.478 1.000 95.460 ? 19  LEU A CD2 1 
ATOM 149  N N   ? GLU A 1  20 ?  -5.460 -10.724   4.683 1.000 94.090 ? 20  GLU A N   1 
ATOM 150  C CA  ? GLU A 1  20 ?  -5.594 -12.164   4.487 1.000 94.090 ? 20  GLU A CA  1 
ATOM 151  C C   ? GLU A 1  20 ?  -6.818 -12.495   3.639 1.000 94.090 ? 20  GLU A C   1 
ATOM 152  C CB  ? GLU A 1  20 ?  -5.678 -12.885   5.836 1.000 94.090 ? 20  GLU A CB  1 
ATOM 153  O O   ? GLU A 1  20 ?  -7.950 -12.204   4.033 1.000 94.090 ? 20  GLU A O   1 
ATOM 154  C CG  ? GLU A 1  20 ?  -4.398 -12.807   6.655 1.000 94.090 ? 20  GLU A CG  1 
ATOM 155  C CD  ? GLU A 1  20 ?  -4.519 -13.465   8.020 1.000 94.090 ? 20  GLU A CD  1 
ATOM 156  O OE1 ? GLU A 1  20 ?  -3.494 -13.583   8.730 1.000 94.090 ? 20  GLU A OE1 1 
ATOM 157  O OE2 ? GLU A 1  20 ?  -5.647 -13.867   8.383 1.000 94.090 ? 20  GLU A OE2 1 
ATOM 158  N N   ? ILE A 1  21 ?  -6.618 -13.025   2.491 1.000 92.170 ? 21  ILE A N   1 
ATOM 159  C CA  ? ILE A 1  21 ?  -7.661 -13.290   1.507 1.000 92.170 ? 21  ILE A CA  1 
ATOM 160  C C   ? ILE A 1  21 ?  -7.913 -14.794   1.414 1.000 92.170 ? 21  ILE A C   1 
ATOM 161  C CB  ? ILE A 1  21 ?  -7.286 -12.723   0.119 1.000 92.170 ? 21  ILE A CB  1 
ATOM 162  O O   ? ILE A 1  21 ?  -7.013 -15.559   1.060 1.000 92.170 ? 21  ILE A O   1 
ATOM 163  C CG1 ? ILE A 1  21 ?  -6.900 -11.244   0.234 1.000 92.170 ? 21  ILE A CG1 1 
ATOM 164  C CG2 ? ILE A 1  21 ?  -8.439 -12.913  -0.871 1.000 92.170 ? 21  ILE A CG2 1 
ATOM 165  C CD1 ? ILE A 1  21 ?  -6.207 -10.688  -1.002 1.000 92.170 ? 21  ILE A CD1 1 
ATOM 166  N N   ? ARG A 1  22 ?  -9.049 -15.357   2.140 1.000 85.280 ? 22  ARG A N   1 
ATOM 167  C CA  ? ARG A 1  22 ?  -9.375 -16.779   2.179 1.000 85.280 ? 22  ARG A CA  1 
ATOM 168  C C   ? ARG A 1  22 ?  -9.312 -17.393   0.784 1.000 85.280 ? 22  ARG A C   1 
ATOM 169  C CB  ? ARG A 1  22 ? -10.763 -16.996   2.784 1.000 85.280 ? 22  ARG A CB  1 
ATOM 170  O O   ? ARG A 1  22 ?  -9.900 -16.863  -0.161 1.000 85.280 ? 22  ARG A O   1 
ATOM 171  C CG  ? ARG A 1  22 ? -10.949 -18.362   3.426 1.000 85.280 ? 22  ARG A CG  1 
ATOM 172  C CD  ? ARG A 1  22 ? -12.352 -18.534   3.991 1.000 85.280 ? 22  ARG A CD  1 
ATOM 173  N NE  ? ARG A 1  22 ? -12.627 -19.925   4.337 1.000 85.280 ? 22  ARG A NE  1 
ATOM 174  N NH1 ? ARG A 1  22 ? -14.643 -19.485   5.375 1.000 85.280 ? 22  ARG A NH1 1 
ATOM 175  N NH2 ? ARG A 1  22 ? -13.859 -21.635   5.249 1.000 85.280 ? 22  ARG A NH2 1 
ATOM 176  C CZ  ? ARG A 1  22 ? -13.709 -20.345   4.986 1.000 85.280 ? 22  ARG A CZ  1 
ATOM 177  N N   ? HIS A 1  23 ?  -8.235 -18.644   0.563 1.000 57.900 ? 23  HIS A N   1 
ATOM 178  C CA  ? HIS A 1  23 ?  -8.112 -19.544  -0.578 1.000 57.900 ? 23  HIS A CA  1 
ATOM 179  C C   ? HIS A 1  23 ?  -7.078 -19.031  -1.575 1.000 57.900 ? 23  HIS A C   1 
ATOM 180  C CB  ? HIS A 1  23 ?  -9.465 -19.721  -1.270 1.000 57.900 ? 23  HIS A CB  1 
ATOM 181  O O   ? HIS A 1  23 ?  -6.804 -19.686  -2.584 1.000 57.900 ? 23  HIS A O   1 
ATOM 182  C CG  ? HIS A 1  23 ? -10.487 -20.409  -0.422 1.000 57.900 ? 23  HIS A CG  1 
ATOM 183  C CD2 ? HIS A 1  23 ? -11.701 -20.000   0.016 1.000 57.900 ? 23  HIS A CD2 1 
ATOM 184  N ND1 ? HIS A 1  23 ? -10.304 -21.680   0.079 1.000 57.900 ? 23  HIS A ND1 1 
ATOM 185  C CE1 ? HIS A 1  23 ? -11.366 -22.024   0.789 1.000 57.900 ? 23  HIS A CE1 1 
ATOM 186  N NE2 ? HIS A 1  23 ? -12.228 -21.022   0.766 1.000 57.900 ? 23  HIS A NE2 1 
ATOM 187  N N   ? LEU A 1  24 ?  -5.822 -18.286  -1.076 1.000 62.760 ? 24  LEU A N   1 
ATOM 188  C CA  ? LEU A 1  24 ?  -4.925 -18.329  -2.225 1.000 62.760 ? 24  LEU A CA  1 
ATOM 189  C C   ? LEU A 1  24 ?  -3.937 -17.168  -2.187 1.000 62.760 ? 24  LEU A C   1 
ATOM 190  C CB  ? LEU A 1  24 ?  -5.724 -18.291  -3.531 1.000 62.760 ? 24  LEU A CB  1 
ATOM 191  O O   ? LEU A 1  24 ?  -2.825 -17.276  -2.708 1.000 62.760 ? 24  LEU A O   1 
ATOM 192  C CG  ? LEU A 1  24 ?  -6.294 -19.626  -4.015 1.000 62.760 ? 24  LEU A CG  1 
ATOM 193  C CD1 ? LEU A 1  24 ?  -7.562 -19.396  -4.830 1.000 62.760 ? 24  LEU A CD1 1 
ATOM 194  C CD2 ? LEU A 1  24 ?  -5.256 -20.385  -4.835 1.000 62.760 ? 24  LEU A CD2 1 
ATOM 195  N N   ? ALA A 1  25 ?  -3.909 -16.126  -0.903 1.000 81.960 ? 25  ALA A N   1 
ATOM 196  C CA  ? ALA A 1  25 ?  -2.850 -15.133  -1.065 1.000 81.960 ? 25  ALA A CA  1 
ATOM 197  C C   ? ALA A 1  25 ?  -2.941 -14.053   0.010 1.000 81.960 ? 25  ALA A C   1 
ATOM 198  C CB  ? ALA A 1  25 ?  -2.919 -14.504  -2.454 1.000 81.960 ? 25  ALA A CB  1 
ATOM 199  O O   ? ALA A 1  25 ?  -3.852 -14.072   0.841 1.000 81.960 ? 25  ALA A O   1 
ATOM 200  N N   ? SER A 1  26 ?  -1.967 -13.411   0.388 1.000 89.760 ? 26  SER A N   1 
ATOM 201  C CA  ? SER A 1  26 ?  -1.858 -12.215   1.216 1.000 89.760 ? 26  SER A CA  1 
ATOM 202  C C   ? SER A 1  26 ?  -1.481 -10.996   0.381 1.000 89.760 ? 26  SER A C   1 
ATOM 203  C CB  ? SER A 1  26 ?  -0.825 -12.423   2.324 1.000 89.760 ? 26  SER A CB  1 
ATOM 204  O O   ? SER A 1  26 ?  -0.809 -11.123  -0.644 1.000 89.760 ? 26  SER A O   1 
ATOM 205  O OG  ? SER A 1  26 ?   0.471 -12.602   1.777 1.000 89.760 ? 26  SER A OG  1 
ATOM 206  N N   ? CYS A 1  27 ?  -2.035  -9.866   0.739 1.000 94.210 ? 27  CYS A N   1 
ATOM 207  C CA  ? CYS A 1  27 ?  -1.714  -8.561   0.171 1.000 94.210 ? 27  CYS A CA  1 
ATOM 208  C C   ? CYS A 1  27 ?  -1.474  -7.532   1.269 1.000 94.210 ? 27  CYS A C   1 
ATOM 209  C CB  ? CYS A 1  27 ?  -2.838  -8.086  -0.750 1.000 94.210 ? 27  CYS A CB  1 
ATOM 210  O O   ? CYS A 1  27 ?  -1.776  -7.783   2.437 1.000 94.210 ? 27  CYS A O   1 
ATOM 211  S SG  ? CYS A 1  27 ?  -2.873  -8.924  -2.349 1.000 94.210 ? 27  CYS A SG  1 
ATOM 212  N N   ? GLY A 1  28 ?  -0.912  -6.513   0.794 1.000 95.040 ? 28  GLY A N   1 
ATOM 213  C CA  ? GLY A 1  28 ?  -0.813  -5.355   1.668 1.000 95.040 ? 28  GLY A CA  1 
ATOM 214  C C   ? GLY A 1  28 ?  -1.903  -4.328   1.424 1.000 95.040 ? 28  GLY A C   1 
ATOM 215  O O   ? GLY A 1  28 ?  -2.708  -4.477   0.503 1.000 95.040 ? 28  GLY A O   1 
ATOM 216  N N   ? GLY A 1  29 ?  -2.001  -3.344   2.226 1.000 96.830 ? 29  GLY A N   1 
ATOM 217  C CA  ? GLY A 1  29 ?  -2.863  -2.174   2.176 1.000 96.830 ? 29  GLY A CA  1 
ATOM 218  C C   ? GLY A 1  29 ?  -2.519  -1.134   3.226 1.000 96.830 ? 29  GLY A C   1 
ATOM 219  O O   ? GLY A 1  29 ?  -1.588  -1.323   4.012 1.000 96.830 ? 29  GLY A O   1 
ATOM 220  N N   ? PHE A 1  30 ?  -3.210  -0.022   3.118 1.000 98.250 ? 30  PHE A N   1 
ATOM 221  C CA  ? PHE A 1  30 ?  -2.980   0.991   4.141 1.000 98.250 ? 30  PHE A CA  1 
ATOM 222  C C   ? PHE A 1  30 ?  -4.259   1.766   4.433 1.000 98.250 ? 30  PHE A C   1 
ATOM 223  C CB  ? PHE A 1  30 ?  -1.870   1.954   3.707 1.000 98.250 ? 30  PHE A CB  1 
ATOM 224  O O   ? PHE A 1  30 ?  -5.086   1.968   3.541 1.000 98.250 ? 30  PHE A O   1 
ATOM 225  C CG  ? PHE A 1  30 ?  -2.101   2.577   2.357 1.000 98.250 ? 30  PHE A CG  1 
ATOM 226  C CD1 ? PHE A 1  30 ?  -1.717   1.917   1.196 1.000 98.250 ? 30  PHE A CD1 1 
ATOM 227  C CD2 ? PHE A 1  30 ?  -2.703   3.824   2.249 1.000 98.250 ? 30  PHE A CD2 1 
ATOM 228  C CE1 ? PHE A 1  30 ?  -1.930   2.491  -0.055 1.000 98.250 ? 30  PHE A CE1 1 
ATOM 229  C CE2 ? PHE A 1  30 ?  -2.919   4.404   1.002 1.000 98.250 ? 30  PHE A CE2 1 
ATOM 230  C CZ  ? PHE A 1  30 ?  -2.531   3.737  -0.148 1.000 98.250 ? 30  PHE A CZ  1 
ATOM 231  N N   ? LEU A 1  31 ?  -4.407   2.049   5.731 1.000 98.390 ? 31  LEU A N   1 
ATOM 232  C CA  ? LEU A 1  31 ?  -5.587   2.716   6.270 1.000 98.390 ? 31  LEU A CA  1 
ATOM 233  C C   ? LEU A 1  31 ?  -5.602   4.191   5.881 1.000 98.390 ? 31  LEU A C   1 
ATOM 234  C CB  ? LEU A 1  31 ?  -5.632   2.578   7.794 1.000 98.390 ? 31  LEU A CB  1 
ATOM 235  O O   ? LEU A 1  31 ?  -4.660   4.927   6.183 1.000 98.390 ? 31  LEU A O   1 
ATOM 236  C CG  ? LEU A 1  31 ?  -6.936   2.996   8.475 1.000 98.390 ? 31  LEU A CG  1 
ATOM 237  C CD1 ? LEU A 1  31 ?  -8.068   2.055   8.075 1.000 98.390 ? 31  LEU A CD1 1 
ATOM 238  C CD2 ? LEU A 1  31 ?  -6.765   3.022   9.990 1.000 98.390 ? 31  LEU A CD2 1 
ATOM 239  N N   ? ILE A 1  32 ?  -6.712   4.665   5.208 1.000 98.000 ? 32  ILE A N   1 
ATOM 240  C CA  ? ILE A 1  32 ?  -6.785   6.049   4.750 1.000 98.000 ? 32  ILE A CA  1 
ATOM 241  C C   ? ILE A 1  32 ?  -7.922   6.771   5.469 1.000 98.000 ? 32  ILE A C   1 
ATOM 242  C CB  ? ILE A 1  32 ?  -6.983   6.128   3.219 1.000 98.000 ? 32  ILE A CB  1 
ATOM 243  O O   ? ILE A 1  32 ?  -7.973   8.003   5.482 1.000 98.000 ? 32  ILE A O   1 
ATOM 244  C CG1 ? ILE A 1  32 ?  -8.278   5.416   2.811 1.000 98.000 ? 32  ILE A CG1 1 
ATOM 245  C CG2 ? ILE A 1  32 ?  -5.776   5.532   2.488 1.000 98.000 ? 32  ILE A CG2 1 
ATOM 246  C CD1 ? ILE A 1  32 ?  -8.721   5.708   1.384 1.000 98.000 ? 32  ILE A CD1 1 
ATOM 247  N N   ? ARG A 1  33 ?  -8.823   5.991   6.162 1.000 97.310 ? 33  ARG A N   1 
ATOM 248  C CA  ? ARG A 1  33 ?  -9.904   6.337   7.079 1.000 97.310 ? 33  ARG A CA  1 
ATOM 249  C C   ? ARG A 1  33 ? -10.109   5.242   8.121 1.000 97.310 ? 33  ARG A C   1 
ATOM 250  C CB  ? ARG A 1  33 ? -11.205   6.580   6.311 1.000 97.310 ? 33  ARG A CB  1 
ATOM 251  O O   ? ARG A 1  33 ?  -9.661   4.109   7.935 1.000 97.310 ? 33  ARG A O   1 
ATOM 252  C CG  ? ARG A 1  33 ? -11.216   7.873   5.511 1.000 97.310 ? 33  ARG A CG  1 
ATOM 253  C CD  ? ARG A 1  33 ? -12.554   8.098   4.821 1.000 97.310 ? 33  ARG A CD  1 
ATOM 254  N NE  ? ARG A 1  33 ? -13.604   8.434   5.777 1.000 97.310 ? 33  ARG A NE  1 
ATOM 255  N NH1 ? ARG A 1  33 ? -15.295   8.517   4.206 1.000 97.310 ? 33  ARG A NH1 1 
ATOM 256  N NH2 ? ARG A 1  33 ? -15.755   8.928   6.414 1.000 97.310 ? 33  ARG A NH2 1 
ATOM 257  C CZ  ? ARG A 1  33 ? -14.882   8.625   5.463 1.000 97.310 ? 33  ARG A CZ  1 
ATOM 258  N N   ? ARG A 1  34 ? -10.815   5.553   9.229 1.000 97.960 ? 34  ARG A N   1 
ATOM 259  C CA  ? ARG A 1  34 ? -10.988   4.594  10.315 1.000 97.960 ? 34  ARG A CA  1 
ATOM 260  C C   ? ARG A 1  34 ? -11.726   3.350   9.834 1.000 97.960 ? 34  ARG A C   1 
ATOM 261  C CB  ? ARG A 1  34 ? -11.743   5.234  11.482 1.000 97.960 ? 34  ARG A CB  1 
ATOM 262  O O   ? ARG A 1  34 ? -11.626   2.286  10.449 1.000 97.960 ? 34  ARG A O   1 
ATOM 263  C CG  ? ARG A 1  34 ? -10.944   6.288  12.230 1.000 97.960 ? 34  ARG A CG  1 
ATOM 264  C CD  ? ARG A 1  34 ? -11.762   6.936  13.338 1.000 97.960 ? 34  ARG A CD  1 
ATOM 265  N NE  ? ARG A 1  34 ? -11.952   6.030  14.468 1.000 97.960 ? 34  ARG A NE  1 
ATOM 266  N NH1 ? ARG A 1  34 ? -13.155   7.537  15.740 1.000 97.960 ? 34  ARG A NH1 1 
ATOM 267  N NH2 ? ARG A 1  34 ? -12.722   5.436  16.548 1.000 97.960 ? 34  ARG A NH2 1 
ATOM 268  C CZ  ? ARG A 1  34 ? -12.609   6.336  15.583 1.000 97.960 ? 34  ARG A CZ  1 
ATOM 269  N N   ? ASN A 1  35 ? -12.338   3.493   8.644 1.000 98.140 ? 35  ASN A N   1 
ATOM 270  C CA  ? ASN A 1  35 ? -13.128   2.357   8.182 1.000 98.140 ? 35  ASN A CA  1 
ATOM 271  C C   ? ASN A 1  35 ? -12.829   2.023   6.723 1.000 98.140 ? 35  ASN A C   1 
ATOM 272  C CB  ? ASN A 1  35 ? -14.622   2.629   8.369 1.000 98.140 ? 35  ASN A CB  1 
ATOM 273  O O   ? ASN A 1  35 ? -13.613   1.336   6.066 1.000 98.140 ? 35  ASN A O   1 
ATOM 274  C CG  ? ASN A 1  35 ? -15.092   3.854   7.609 1.000 98.140 ? 35  ASN A CG  1 
ATOM 275  N ND2 ? ASN A 1  35 ? -16.398   3.951   7.391 1.000 98.140 ? 35  ASN A ND2 1 
ATOM 276  O OD1 ? ASN A 1  35 ? -14.287   4.705   7.220 1.000 98.140 ? 35  ASN A OD1 1 
ATOM 277  N N   ? PHE A 1  36 ? -11.714   2.617   6.195 1.000 98.540 ? 36  PHE A N   1 
ATOM 278  C CA  ? PHE A 1  36 ? -11.381   2.351   4.801 1.000 98.540 ? 36  PHE A CA  1 
ATOM 279  C C   ? PHE A 1  36 ?  -9.898   2.033   4.649 1.000 98.540 ? 36  PHE A C   1 
ATOM 280  C CB  ? PHE A 1  36 ? -11.755   3.548   3.920 1.000 98.540 ? 36  PHE A CB  1 
ATOM 281  O O   ? PHE A 1  36 ?  -9.048   2.739   5.196 1.000 98.540 ? 36  PHE A O   1 
ATOM 282  C CG  ? PHE A 1  36 ? -13.127   3.449   3.311 1.000 98.540 ? 36  PHE A CG  1 
ATOM 283  C CD1 ? PHE A 1  36 ? -13.304   2.909   2.043 1.000 98.540 ? 36  PHE A CD1 1 
ATOM 284  C CD2 ? PHE A 1  36 ? -14.242   3.896   4.009 1.000 98.540 ? 36  PHE A CD2 1 
ATOM 285  C CE1 ? PHE A 1  36 ? -14.574   2.817   1.478 1.000 98.540 ? 36  PHE A CE1 1 
ATOM 286  C CE2 ? PHE A 1  36 ? -15.514   3.806   3.450 1.000 98.540 ? 36  PHE A CE2 1 
ATOM 287  C CZ  ? PHE A 1  36 ? -15.678   3.267   2.184 1.000 98.540 ? 36  PHE A CZ  1 
ATOM 288  N N   ? VAL A 1  37 ?  -9.644   0.974   3.875 1.000 98.600 ? 37  VAL A N   1 
ATOM 289  C CA  ? VAL A 1  37 ?  -8.305   0.538   3.492 1.000 98.600 ? 37  VAL A CA  1 
ATOM 290  C C   ? VAL A 1  37 ?  -8.133   0.664   1.979 1.000 98.600 ? 37  VAL A C   1 
ATOM 291  C CB  ? VAL A 1  37 ?  -8.031  -0.915   3.940 1.000 98.600 ? 37  VAL A CB  1 
ATOM 292  O O   ? VAL A 1  37 ?  -9.027   0.295   1.214 1.000 98.600 ? 37  VAL A O   1 
ATOM 293  C CG1 ? VAL A 1  37 ?  -6.714  -1.421   3.355 1.000 98.600 ? 37  VAL A CG1 1 
ATOM 294  C CG2 ? VAL A 1  37 ?  -8.014  -1.008   5.464 1.000 98.600 ? 37  VAL A CG2 1 
ATOM 295  N N   ? LEU A 1  38 ?  -7.038   1.266   1.618 1.000 98.460 ? 38  LEU A N   1 
ATOM 296  C CA  ? LEU A 1  38 ?  -6.662   1.320   0.209 1.000 98.460 ? 38  LEU A CA  1 
ATOM 297  C C   ? LEU A 1  38 ?  -5.721   0.173  -0.146 1.000 98.460 ? 38  LEU A C   1 
ATOM 298  C CB  ? LEU A 1  38 ?  -5.999   2.660  -0.118 1.000 98.460 ? 38  LEU A CB  1 
ATOM 299  O O   ? LEU A 1  38 ?  -4.765  -0.100   0.584 1.000 98.460 ? 38  LEU A O   1 
ATOM 300  C CG  ? LEU A 1  38 ?  -5.946   3.047  -1.597 1.000 98.460 ? 38  LEU A CG  1 
ATOM 301  C CD1 ? LEU A 1  38 ?  -7.357   3.184  -2.160 1.000 98.460 ? 38  LEU A CD1 1 
ATOM 302  C CD2 ? LEU A 1  38 ?  -5.162   4.341  -1.784 1.000 98.460 ? 38  LEU A CD2 1 
ATOM 303  N N   ? THR A 1  39 ?  -5.967  -0.506  -1.306 1.000 98.060 ? 39  THR A N   1 
ATOM 304  C CA  ? THR A 1  39 ?  -5.165  -1.642  -1.746 1.000 98.060 ? 39  THR A CA  1 
ATOM 305  C C   ? THR A 1  39 ?  -5.253  -1.812  -3.260 1.000 98.060 ? 39  THR A C   1 
ATOM 306  C CB  ? THR A 1  39 ?  -5.612  -2.943  -1.054 1.000 98.060 ? 39  THR A CB  1 
ATOM 307  O O   ? THR A 1  39 ?  -5.830  -0.971  -3.952 1.000 98.060 ? 39  THR A O   1 
ATOM 308  C CG2 ? THR A 1  39 ?  -6.975  -3.398  -1.565 1.000 98.060 ? 39  THR A CG2 1 
ATOM 309  O OG1 ? THR A 1  39 ?  -4.649  -3.972  -1.316 1.000 98.060 ? 39  THR A OG1 1 
ATOM 310  N N   ? ALA A 1  40 ?  -4.616  -2.800  -3.767 1.000 97.530 ? 40  ALA A N   1 
ATOM 311  C CA  ? ALA A 1  40 ?  -4.657  -3.069  -5.203 1.000 97.530 ? 40  ALA A CA  1 
ATOM 312  C C   ? ALA A 1  40 ?  -5.904  -3.866  -5.575 1.000 97.530 ? 40  ALA A C   1 
ATOM 313  C CB  ? ALA A 1  40 ?  -3.401  -3.817  -5.640 1.000 97.530 ? 40  ALA A CB  1 
ATOM 314  O O   ? ALA A 1  40 ?  -6.334  -4.745  -4.824 1.000 97.530 ? 40  ALA A O   1 
ATOM 315  N N   ? ALA A 1  41 ?  -6.452  -3.573  -6.765 1.000 97.270 ? 41  ALA A N   1 
ATOM 316  C CA  ? ALA A 1  41 ?  -7.657  -4.249  -7.239 1.000 97.270 ? 41  ALA A CA  1 
ATOM 317  C C   ? ALA A 1  41 ?  -7.388  -5.729  -7.501 1.000 97.270 ? 41  ALA A C   1 
ATOM 318  C CB  ? ALA A 1  41 ?  -8.183  -3.575  -8.504 1.000 97.270 ? 41  ALA A CB  1 
ATOM 319  O O   ? ALA A 1  41 ?  -8.282  -6.564  -7.352 1.000 97.270 ? 41  ALA A O   1 
ATOM 320  N N   ? HIS A 1  42 ?  -6.211  -6.063  -7.880 1.000 94.900 ? 42  HIS A N   1 
ATOM 321  C CA  ? HIS A 1  42 ?  -5.882  -7.450  -8.189 1.000 94.900 ? 42  HIS A CA  1 
ATOM 322  C C   ? HIS A 1  42 ?  -5.786  -8.289  -6.918 1.000 94.900 ? 42  HIS A C   1 
ATOM 323  C CB  ? HIS A 1  42 ?  -4.569  -7.529  -8.970 1.000 94.900 ? 42  HIS A CB  1 
ATOM 324  O O   ? HIS A 1  42 ?  -5.676  -9.515  -6.986 1.000 94.900 ? 42  HIS A O   1 
ATOM 325  C CG  ? HIS A 1  42 ?  -3.355  -7.305  -8.125 1.000 94.900 ? 42  HIS A CG  1 
ATOM 326  C CD2 ? HIS A 1  42 ?  -2.635  -8.159  -7.360 1.000 94.900 ? 42  HIS A CD2 1 
ATOM 327  N ND1 ? HIS A 1  42 ?  -2.750  -6.073  -8.003 1.000 94.900 ? 42  HIS A ND1 1 
ATOM 328  C CE1 ? HIS A 1  42 ?  -1.707  -6.179  -7.196 1.000 94.900 ? 42  HIS A CE1 1 
ATOM 329  N NE2 ? HIS A 1  42 ?  -1.615  -7.435  -6.792 1.000 94.900 ? 42  HIS A NE2 1 
ATOM 330  N N   ? CYS A 1  43 ?  -5.952  -7.650  -5.755 1.000 94.770 ? 43  CYS A N   1 
ATOM 331  C CA  ? CYS A 1  43 ?  -5.936  -8.341  -4.470 1.000 94.770 ? 43  CYS A CA  1 
ATOM 332  C C   ? CYS A 1  43 ?  -7.334  -8.811  -4.086 1.000 94.770 ? 43  CYS A C   1 
ATOM 333  C CB  ? CYS A 1  43 ?  -5.377  -7.428  -3.379 1.000 94.770 ? 43  CYS A CB  1 
ATOM 334  O O   ? CYS A 1  43 ?  -7.544  -9.304  -2.977 1.000 94.770 ? 43  CYS A O   1 
ATOM 335  S SG  ? CYS A 1  43 ?  -3.596  -7.152  -3.502 1.000 94.770 ? 43  CYS A SG  1 
ATOM 336  N N   ? ALA A 1  44 ?  -8.308  -8.689  -4.970 1.000 94.070 ? 44  ALA A N   1 
ATOM 337  C CA  ? ALA A 1  44 ?  -9.702  -9.021  -4.685 1.000 94.070 ? 44  ALA A CA  1 
ATOM 338  C C   ? ALA A 1  44 ?  -9.859 -10.506  -4.372 1.000 94.070 ? 44  ALA A C   1 
ATOM 339  C CB  ? ALA A 1  44 ? -10.593  -8.631  -5.862 1.000 94.070 ? 44  ALA A CB  1 
ATOM 340  O O   ? ALA A 1  44 ?  -9.124 -11.340  -4.907 1.000 94.070 ? 44  ALA A O   1 
ATOM 341  N N   ? GLY A 1  45 ? -10.755 -10.804  -3.421 1.000 93.380 ? 45  GLY A N   1 
ATOM 342  C CA  ? GLY A 1  45 ? -11.092 -12.156  -3.005 1.000 93.380 ? 45  GLY A CA  1 
ATOM 343  C C   ? GLY A 1  45 ? -12.433 -12.248  -2.303 1.000 93.380 ? 45  GLY A C   1 
ATOM 344  O O   ? GLY A 1  45 ? -13.091 -11.231  -2.074 1.000 93.380 ? 45  GLY A O   1 
ATOM 345  N N   ? ARG A 1  46 ? -12.924 -13.523  -2.048 1.000 91.050 ? 46  ARG A N   1 
ATOM 346  C CA  ? ARG A 1  46 ? -14.241 -13.805  -1.487 1.000 91.050 ? 46  ARG A CA  1 
ATOM 347  C C   ? ARG A 1  46 ? -14.332 -13.335  -0.039 1.000 91.050 ? 46  ARG A C   1 
ATOM 348  C CB  ? ARG A 1  46 ? -14.553 -15.301  -1.573 1.000 91.050 ? 46  ARG A CB  1 
ATOM 349  O O   ? ARG A 1  46 ? -15.348 -12.771   0.373 1.000 91.050 ? 46  ARG A O   1 
ATOM 350  C CG  ? ARG A 1  46 ? -15.990 -15.652  -1.222 1.000 91.050 ? 46  ARG A CG  1 
ATOM 351  C CD  ? ARG A 1  46 ? -16.256 -17.144  -1.361 1.000 91.050 ? 46  ARG A CD  1 
ATOM 352  N NE  ? ARG A 1  46 ? -17.604 -17.494  -0.921 1.000 91.050 ? 46  ARG A NE  1 
ATOM 353  N NH1 ? ARG A 1  46 ? -17.459 -19.710  -1.558 1.000 91.050 ? 46  ARG A NH1 1 
ATOM 354  N NH2 ? ARG A 1  46 ? -19.380 -18.914  -0.593 1.000 91.050 ? 46  ARG A NH2 1 
ATOM 355  C CZ  ? ARG A 1  46 ? -18.145 -18.705  -1.025 1.000 91.050 ? 46  ARG A CZ  1 
ATOM 356  N N   ? PHE A 1  47 ? -13.345 -13.579   0.783 1.000 93.970 ? 47  PHE A N   1 
ATOM 357  C CA  ? PHE A 1  47 ? -13.260 -13.171   2.181 1.000 93.970 ? 47  PHE A CA  1 
ATOM 358  C C   ? PHE A 1  47 ? -11.905 -12.541   2.479 1.000 93.970 ? 47  PHE A C   1 
ATOM 359  C CB  ? PHE A 1  47 ? -13.499 -14.367   3.107 1.000 93.970 ? 47  PHE A CB  1 
ATOM 360  O O   ? PHE A 1  47 ? -10.863 -13.143   2.214 1.000 93.970 ? 47  PHE A O   1 
ATOM 361  C CG  ? PHE A 1  47 ? -13.484 -14.015   4.570 1.000 93.970 ? 47  PHE A CG  1 
ATOM 362  C CD1 ? PHE A 1  47 ? -12.324 -14.155   5.321 1.000 93.970 ? 47  PHE A CD1 1 
ATOM 363  C CD2 ? PHE A 1  47 ? -14.632 -13.544   5.194 1.000 93.970 ? 47  PHE A CD2 1 
ATOM 364  C CE1 ? PHE A 1  47 ? -12.307 -13.829   6.675 1.000 93.970 ? 47  PHE A CE1 1 
ATOM 365  C CE2 ? PHE A 1  47 ? -14.623 -13.217   6.547 1.000 93.970 ? 47  PHE A CE2 1 
ATOM 366  C CZ  ? PHE A 1  47 ? -13.460 -13.361   7.286 1.000 93.970 ? 47  PHE A CZ  1 
ATOM 367  N N   ? ILE A 1  48 ? -12.005 -11.212   3.002 1.000 96.460 ? 48  ILE A N   1 
ATOM 368  C CA  ? ILE A 1  48 ? -10.768 -10.507   3.319 1.000 96.460 ? 48  ILE A CA  1 
ATOM 369  C C   ? ILE A 1  48 ? -10.785 -10.067   4.781 1.000 96.460 ? 48  ILE A C   1 
ATOM 370  C CB  ? ILE A 1  48 ? -10.559  -9.287   2.395 1.000 96.460 ? 48  ILE A CB  1 
ATOM 371  O O   ? ILE A 1  48 ? -11.720  -9.396   5.223 1.000 96.460 ? 48  ILE A O   1 
ATOM 372  C CG1 ? ILE A 1  48 ? -10.565  -9.724   0.925 1.000 96.460 ? 48  ILE A CG1 1 
ATOM 373  C CG2 ? ILE A 1  48 ?  -9.258  -8.560   2.745 1.000 96.460 ? 48  ILE A CG2 1 
ATOM 374  C CD1 ? ILE A 1  48 ? -10.494  -8.568  -0.064 1.000 96.460 ? 48  ILE A CD1 1 
ATOM 375  N N   ? MET A 1  49 ?  -9.723 -10.548   5.530 1.000 96.730 ? 49  MET A N   1 
ATOM 376  C CA  ? MET A 1  49 ?  -9.475 -10.066   6.885 1.000 96.730 ? 49  MET A CA  1 
ATOM 377  C C   ? MET A 1  49 ?  -8.327  -9.062   6.904 1.000 96.730 ? 49  MET A C   1 
ATOM 378  C CB  ? MET A 1  49 ?  -9.164 -11.233   7.824 1.000 96.730 ? 49  MET A CB  1 
ATOM 379  O O   ? MET A 1  49 ?  -7.267  -9.314   6.328 1.000 96.730 ? 49  MET A O   1 
ATOM 380  C CG  ? MET A 1  49 ? -10.347 -12.156   8.066 1.000 96.730 ? 49  MET A CG  1 
ATOM 381  S SD  ? MET A 1  49 ? -11.759 -11.295   8.862 1.000 96.730 ? 49  MET A SD  1 
ATOM 382  C CE  ? MET A 1  49 ? -11.003 -10.838  10.446 1.000 96.730 ? 49  MET A CE  1 
ATOM 383  N N   ? VAL A 1  50 ?  -8.640  -7.918   7.579 1.000 97.300 ? 50  VAL A N   1 
ATOM 384  C CA  ? VAL A 1  50 ?  -7.602  -6.899   7.686 1.000 97.300 ? 50  VAL A CA  1 
ATOM 385  C C   ? VAL A 1  50 ?  -7.015  -6.905   9.096 1.000 97.300 ? 50  VAL A C   1 
ATOM 386  C CB  ? VAL A 1  50 ?  -8.147  -5.494   7.342 1.000 97.300 ? 50  VAL A CB  1 
ATOM 387  O O   ? VAL A 1  50 ?  -7.752  -6.825  10.082 1.000 97.300 ? 50  VAL A O   1 
ATOM 388  C CG1 ? VAL A 1  50 ?  -7.081  -4.427   7.585 1.000 97.300 ? 50  VAL A CG1 1 
ATOM 389  C CG2 ? VAL A 1  50 ?  -8.631  -5.451   5.894 1.000 97.300 ? 50  VAL A CG2 1 
ATOM 390  N N   ? THR A 1  51 ?  -5.705  -7.052   9.182 1.000 97.240 ? 51  THR A N   1 
ATOM 391  C CA  ? THR A 1  51 ?  -5.005  -6.924  10.455 1.000 97.240 ? 51  THR A CA  1 
ATOM 392  C C   ? THR A 1  51 ?  -4.247  -5.602  10.524 1.000 97.240 ? 51  THR A C   1 
ATOM 393  C CB  ? THR A 1  51 ?  -4.027  -8.092  10.676 1.000 97.240 ? 51  THR A CB  1 
ATOM 394  O O   ? THR A 1  51 ?  -3.401  -5.320   9.673 1.000 97.240 ? 51  THR A O   1 
ATOM 395  C CG2 ? THR A 1  51 ?  -3.331  -7.979  12.028 1.000 97.240 ? 51  THR A CG2 1 
ATOM 396  O OG1 ? THR A 1  51 ?  -4.750  -9.329  10.625 1.000 97.240 ? 51  THR A OG1 1 
ATOM 397  N N   ? LEU A 1  52 ?  -4.565  -4.739  11.526 1.000 97.820 ? 52  LEU A N   1 
ATOM 398  C CA  ? LEU A 1  52 ?  -3.885  -3.480  11.813 1.000 97.820 ? 52  LEU A CA  1 
ATOM 399  C C   ? LEU A 1  52 ?  -3.121  -3.563  13.130 1.000 97.820 ? 52  LEU A C   1 
ATOM 400  C CB  ? LEU A 1  52 ?  -4.891  -2.327  11.865 1.000 97.820 ? 52  LEU A CB  1 
ATOM 401  O O   ? LEU A 1  52 ?  -3.431  -4.400  13.981 1.000 97.820 ? 52  LEU A O   1 
ATOM 402  C CG  ? LEU A 1  52 ?  -5.666  -2.045  10.577 1.000 97.820 ? 52  LEU A CG  1 
ATOM 403  C CD1 ? LEU A 1  52 ?  -6.929  -1.247  10.883 1.000 97.820 ? 52  LEU A CD1 1 
ATOM 404  C CD2 ? LEU A 1  52 ?  -4.788  -1.303   9.576 1.000 97.820 ? 52  LEU A CD2 1 
ATOM 405  N N   ? GLY A 1  53 ?  -2.031  -2.731  13.258 1.000 96.730 ? 53  GLY A N   1 
ATOM 406  C CA  ? GLY A 1  53 ?  -1.323  -2.632  14.525 1.000 96.730 ? 53  GLY A CA  1 
ATOM 407  C C   ? GLY A 1  53 ?  -0.339  -3.765  14.748 1.000 96.730 ? 53  GLY A C   1 
ATOM 408  O O   ? GLY A 1  53 ?   0.139  -3.967  15.866 1.000 96.730 ? 53  GLY A O   1 
ATOM 409  N N   ? ALA A 1  54 ?  -0.019  -4.528  13.629 1.000 95.230 ? 54  ALA A N   1 
ATOM 410  C CA  ? ALA A 1  54 ?   0.890  -5.667  13.728 1.000 95.230 ? 54  ALA A CA  1 
ATOM 411  C C   ? ALA A 1  54 ?   2.273  -5.314  13.186 1.000 95.230 ? 54  ALA A C   1 
ATOM 412  C CB  ? ALA A 1  54 ?   0.320  -6.870  12.979 1.000 95.230 ? 54  ALA A CB  1 
ATOM 413  O O   ? ALA A 1  54 ?   2.394  -4.751  12.095 1.000 95.230 ? 54  ALA A O   1 
ATOM 414  N N   ? HIS A 1  55 ?   3.300  -5.579  13.921 1.000 94.470 ? 55  HIS A N   1 
ATOM 415  C CA  ? HIS A 1  55 ?   4.678  -5.558  13.443 1.000 94.470 ? 55  HIS A CA  1 
ATOM 416  C C   ? HIS A 1  55 ?   5.117  -6.939  12.969 1.000 94.470 ? 55  HIS A C   1 
ATOM 417  C CB  ? HIS A 1  55 ?   5.618  -5.057  14.541 1.000 94.470 ? 55  HIS A CB  1 
ATOM 418  O O   ? HIS A 1  55 ?   5.814  -7.061  11.959 1.000 94.470 ? 55  HIS A O   1 
ATOM 419  C CG  ? HIS A 1  55 ?   7.059  -5.058  14.143 1.000 94.470 ? 55  HIS A CG  1 
ATOM 420  C CD2 ? HIS A 1  55 ?   8.091  -5.838  14.544 1.000 94.470 ? 55  HIS A CD2 1 
ATOM 421  N ND1 ? HIS A 1  55 ?   7.579  -4.173  13.223 1.000 94.470 ? 55  HIS A ND1 1 
ATOM 422  C CE1 ? HIS A 1  55 ?   8.871  -4.409  13.075 1.000 94.470 ? 55  HIS A CE1 1 
ATOM 423  N NE2 ? HIS A 1  55 ?   9.208  -5.414  13.865 1.000 94.470 ? 55  HIS A NE2 1 
ATOM 424  N N   ? ASN A 1  56 ?   4.724  -7.962  13.713 1.000 93.300 ? 56  ASN A N   1 
ATOM 425  C CA  ? ASN A 1  56 ?   4.935  -9.374  13.412 1.000 93.300 ? 56  ASN A CA  1 
ATOM 426  C C   ? ASN A 1  56 ?   3.612 -10.116  13.247 1.000 93.300 ? 56  ASN A C   1 
ATOM 427  C CB  ? ASN A 1  56 ?   5.782 -10.035  14.501 1.000 93.300 ? 56  ASN A CB  1 
ATOM 428  O O   ? ASN A 1  56 ?   2.861 -10.278  14.211 1.000 93.300 ? 56  ASN A O   1 
ATOM 429  C CG  ? ASN A 1  56 ?   6.185 -11.453  14.148 1.000 93.300 ? 56  ASN A CG  1 
ATOM 430  N ND2 ? ASN A 1  56 ?   7.383 -11.849  14.561 1.000 93.300 ? 56  ASN A ND2 1 
ATOM 431  O OD1 ? ASN A 1  56 ?   5.426 -12.186  13.510 1.000 93.300 ? 56  ASN A OD1 1 
ATOM 432  N N   ? ILE A 1  57 ?   3.384 -10.699  12.070 1.000 91.290 ? 57  ILE A N   1 
ATOM 433  C CA  ? ILE A 1  57 ?   2.070 -11.234  11.730 1.000 91.290 ? 57  ILE A CA  1 
ATOM 434  C C   ? ILE A 1  57 ?   1.939 -12.659  12.264 1.000 91.290 ? 57  ILE A C   1 
ATOM 435  C CB  ? ILE A 1  57 ?   1.826 -11.209  10.204 1.000 91.290 ? 57  ILE A CB  1 
ATOM 436  O O   ? ILE A 1  57 ?   0.836 -13.206  12.328 1.000 91.290 ? 57  ILE A O   1 
ATOM 437  C CG1 ? ILE A 1  57 ?   2.964 -11.928   9.470 1.000 91.290 ? 57  ILE A CG1 1 
ATOM 438  C CG2 ? ILE A 1  57 ?   1.676  -9.769   9.705 1.000 91.290 ? 57  ILE A CG2 1 
ATOM 439  C CD1 ? ILE A 1  57 ?   3.034 -13.423   9.749 1.000 91.290 ? 57  ILE A CD1 1 
ATOM 440  N N   ? GLN A 1  58 ?   2.937 -13.284  12.824 1.000 89.270 ? 58  GLN A N   1 
ATOM 441  C CA  ? GLN A 1  58 ?   2.905 -14.632  13.384 1.000 89.270 ? 58  GLN A CA  1 
ATOM 442  C C   ? GLN A 1  58 ?   2.647 -14.596  14.887 1.000 89.270 ? 58  GLN A C   1 
ATOM 443  C CB  ? GLN A 1  58 ?   4.215 -15.366  13.093 1.000 89.270 ? 58  GLN A CB  1 
ATOM 444  O O   ? GLN A 1  58 ?   2.240 -15.600  15.476 1.000 89.270 ? 58  GLN A O   1 
ATOM 445  C CG  ? GLN A 1  58 ?   4.375 -15.785  11.638 1.000 89.270 ? 58  GLN A CG  1 
ATOM 446  C CD  ? GLN A 1  58 ?   3.823 -17.171  11.363 1.000 89.270 ? 58  GLN A CD  1 
ATOM 447  N NE2 ? GLN A 1  58 ?   3.753 -17.539  10.088 1.000 89.270 ? 58  GLN A NE2 1 
ATOM 448  O OE1 ? GLN A 1  58 ?   3.464 -17.906  12.289 1.000 89.270 ? 58  GLN A OE1 1 
ATOM 449  N N   ? LYS A 1  59 ?   2.861 -13.378  15.452 1.000 89.880 ? 59  LYS A N   1 
ATOM 450  C CA  ? LYS A 1  59 ?   2.665 -13.200  16.888 1.000 89.880 ? 59  LYS A CA  1 
ATOM 451  C C   ? LYS A 1  59 ?   1.551 -12.197  17.171 1.000 89.880 ? 59  LYS A C   1 
ATOM 452  C CB  ? LYS A 1  59 ?   3.964 -12.742  17.554 1.000 89.880 ? 59  LYS A CB  1 
ATOM 453  O O   ? LYS A 1  59 ?   1.633 -11.037  16.761 1.000 89.880 ? 59  LYS A O   1 
ATOM 454  C CG  ? LYS A 1  59 ?   5.091 -13.761  17.477 1.000 89.880 ? 59  LYS A CG  1 
ATOM 455  C CD  ? LYS A 1  59 ?   6.342 -13.266  18.193 1.000 89.880 ? 59  LYS A CD  1 
ATOM 456  C CE  ? LYS A 1  59 ?   7.478 -14.276  18.099 1.000 89.880 ? 59  LYS A CE  1 
ATOM 457  N NZ  ? LYS A 1  59 ?   8.712 -13.786  18.782 1.000 89.880 ? 59  LYS A NZ  1 
ATOM 458  N N   ? LYS A 1  60 ?   0.449 -12.796  17.693 1.000 92.120 ? 60  LYS A N   1 
ATOM 459  C CA  ? LYS A 1  60 ?  -0.618 -11.873  18.069 1.000 92.120 ? 60  LYS A CA  1 
ATOM 460  C C   ? LYS A 1  60 ?  -0.125 -10.850  19.088 1.000 92.120 ? 60  LYS A C   1 
ATOM 461  C CB  ? LYS A 1  60 ?  -1.817 -12.638  18.631 1.000 92.120 ? 60  LYS A CB  1 
ATOM 462  O O   ? LYS A 1  60 ?   0.286 -11.214  20.192 1.000 92.120 ? 60  LYS A O   1 
ATOM 463  C CG  ? LYS A 1  60 ?  -3.039 -11.769  18.892 1.000 92.120 ? 60  LYS A CG  1 
ATOM 464  C CD  ? LYS A 1  60 ?  -4.231 -12.603  19.342 1.000 92.120 ? 60  LYS A CD  1 
ATOM 465  C CE  ? LYS A 1  60 ?  -5.452 -11.733  19.613 1.000 92.120 ? 60  LYS A CE  1 
ATOM 466  N NZ  ? LYS A 1  60 ?  -6.627 -12.547  20.044 1.000 92.120 ? 60  LYS A NZ  1 
ATOM 467  N N   ? GLU A 1  61 ?  -0.134  -9.551  18.705 1.000 93.860 ? 61  GLU A N   1 
ATOM 468  C CA  ? GLU A 1  61 ?   0.264  -8.421  19.538 1.000 93.860 ? 61  GLU A CA  1 
ATOM 469  C C   ? GLU A 1  61 ?  -0.949  -7.757  20.184 1.000 93.860 ? 61  GLU A C   1 
ATOM 470  C CB  ? GLU A 1  61 ?   1.049  -7.396  18.715 1.000 93.860 ? 61  GLU A CB  1 
ATOM 471  O O   ? GLU A 1  61 ?  -2.067  -7.867  19.676 1.000 93.860 ? 61  GLU A O   1 
ATOM 472  C CG  ? GLU A 1  61 ?   2.313  -7.956  18.079 1.000 93.860 ? 61  GLU A CG  1 
ATOM 473  C CD  ? GLU A 1  61 ?   3.016  -6.963  17.167 1.000 93.860 ? 61  GLU A CD  1 
ATOM 474  O OE1 ? GLU A 1  61 ?   4.027  -7.336  16.529 1.000 93.860 ? 61  GLU A OE1 1 
ATOM 475  O OE2 ? GLU A 1  61 ?   2.553  -5.804  17.090 1.000 93.860 ? 61  GLU A OE2 1 
ATOM 476  N N   ? ASP A 1  62 ?  -0.731  -7.099  21.328 1.000 95.320 ? 62  ASP A N   1 
ATOM 477  C CA  ? ASP A 1  62 ?  -1.819  -6.420  22.026 1.000 95.320 ? 62  ASP A CA  1 
ATOM 478  C C   ? ASP A 1  62 ?  -2.406  -5.300  21.169 1.000 95.320 ? 62  ASP A C   1 
ATOM 479  C CB  ? ASP A 1  62 ?  -1.330  -5.858  23.363 1.000 95.320 ? 62  ASP A CB  1 
ATOM 480  O O   ? ASP A 1  62 ?  -3.551  -4.890  21.374 1.000 95.320 ? 62  ASP A O   1 
ATOM 481  C CG  ? ASP A 1  62 ?  -1.037  -6.938  24.389 1.000 95.320 ? 62  ASP A CG  1 
ATOM 482  O OD1 ? ASP A 1  62 ?  -1.513  -8.082  24.222 1.000 95.320 ? 62  ASP A OD1 1 
ATOM 483  O OD2 ? ASP A 1  62 ?  -0.328  -6.642  25.374 1.000 95.320 ? 62  ASP A OD2 1 
ATOM 484  N N   ? THR A 1  63 ?  -1.718  -4.856  20.176 1.000 95.710 ? 63  THR A N   1 
ATOM 485  C CA  ? THR A 1  63 ?  -2.099  -3.715  19.352 1.000 95.710 ? 63  THR A CA  1 
ATOM 486  C C   ? THR A 1  63 ?  -2.902  -4.169  18.137 1.000 95.710 ? 63  THR A C   1 
ATOM 487  C CB  ? THR A 1  63 ?  -0.862  -2.923  18.888 1.000 95.710 ? 63  THR A CB  1 
ATOM 488  O O   ? THR A 1  63 ?  -3.404  -3.341  17.373 1.000 95.710 ? 63  THR A O   1 
ATOM 489  C CG2 ? THR A 1  63 ?  -0.158  -2.261  20.067 1.000 95.710 ? 63  THR A CG2 1 
ATOM 490  O OG1 ? THR A 1  63 ?   0.053  -3.816  18.239 1.000 95.710 ? 63  THR A OG1 1 
ATOM 491  N N   ? TRP A 1  64 ?  -2.985  -5.575  17.854 1.000 94.870 ? 64  TRP A N   1 
ATOM 492  C CA  ? TRP A 1  64 ?  -3.678  -6.102  16.682 1.000 94.870 ? 64  TRP A CA  1 
ATOM 493  C C   ? TRP A 1  64 ?  -5.147  -5.690  16.687 1.000 94.870 ? 64  TRP A C   1 
ATOM 494  C CB  ? TRP A 1  64 ?  -3.562  -7.627  16.629 1.000 94.870 ? 64  TRP A CB  1 
ATOM 495  O O   ? TRP A 1  64 ?  -5.800  -5.712  17.733 1.000 94.870 ? 64  TRP A O   1 
ATOM 496  C CG  ? TRP A 1  64 ?  -2.279  -8.120  16.032 1.000 94.870 ? 64  TRP A CG  1 
ATOM 497  C CD1 ? TRP A 1  64 ?  -1.125  -7.409  15.856 1.000 94.870 ? 64  TRP A CD1 1 
ATOM 498  C CD2 ? TRP A 1  64 ?  -2.021  -9.434  15.527 1.000 94.870 ? 64  TRP A CD2 1 
ATOM 499  C CE2 ? TRP A 1  64 ?  -0.688  -9.448  15.060 1.000 94.870 ? 64  TRP A CE2 1 
ATOM 500  C CE3 ? TRP A 1  64 ?  -2.788 -10.602  15.425 1.000 94.870 ? 64  TRP A CE3 1 
ATOM 501  N NE1 ? TRP A 1  64 ?  -0.164  -8.201  15.272 1.000 94.870 ? 64  TRP A NE1 1 
ATOM 502  C CH2 ? TRP A 1  64 ?  -0.877 -11.716  14.410 1.000 94.870 ? 64  TRP A CH2 1 
ATOM 503  C CZ2 ? TRP A 1  64 ?  -0.105 -10.587  14.499 1.000 94.870 ? 64  TRP A CZ2 1 
ATOM 504  C CZ3 ? TRP A 1  64 ?  -2.206 -11.735  14.866 1.000 94.870 ? 64  TRP A CZ3 1 
ATOM 505  N N   ? GLN A 1  65 ?  -5.577  -5.251  15.553 1.000 97.010 ? 65  GLN A N   1 
ATOM 506  C CA  ? GLN A 1  65 ?  -7.002  -5.147  15.257 1.000 97.010 ? 65  GLN A CA  1 
ATOM 507  C C   ? GLN A 1  65 ?  -7.365  -5.948  14.010 1.000 97.010 ? 65  GLN A C   1 
ATOM 508  C CB  ? GLN A 1  65 ?  -7.409  -3.683  15.077 1.000 97.010 ? 65  GLN A CB  1 
ATOM 509  O O   ? GLN A 1  65 ?  -6.900  -5.641  12.911 1.000 97.010 ? 65  GLN A O   1 
ATOM 510  C CG  ? GLN A 1  65 ?  -7.019  -2.789  16.246 1.000 97.010 ? 65  GLN A CG  1 
ATOM 511  C CD  ? GLN A 1  65 ?  -7.458  -1.349  16.055 1.000 97.010 ? 65  GLN A CD  1 
ATOM 512  N NE2 ? GLN A 1  65 ?  -6.596  -0.411  16.434 1.000 97.010 ? 65  GLN A NE2 1 
ATOM 513  O OE1 ? GLN A 1  65 ?  -8.562  -1.082  15.571 1.000 97.010 ? 65  GLN A OE1 1 
ATOM 514  N N   ? LYS A 1  66 ?  -8.103  -7.040  14.275 1.000 96.700 ? 66  LYS A N   1 
ATOM 515  C CA  ? LYS A 1  66 ?  -8.554  -7.834  13.136 1.000 96.700 ? 66  LYS A CA  1 
ATOM 516  C C   ? LYS A 1  66 ?  -9.975  -7.454  12.729 1.000 96.700 ? 66  LYS A C   1 
ATOM 517  C CB  ? LYS A 1  66 ?  -8.485  -9.327  13.462 1.000 96.700 ? 66  LYS A CB  1 
ATOM 518  O O   ? LYS A 1  66 ? -10.914  -7.610  13.512 1.000 96.700 ? 66  LYS A O   1 
ATOM 519  C CG  ? LYS A 1  66 ?  -7.076  -9.901  13.437 1.000 96.700 ? 66  LYS A CG  1 
ATOM 520  C CD  ? LYS A 1  66 ?  -7.090 -11.421  13.524 1.000 96.700 ? 66  LYS A CD  1 
ATOM 521  C CE  ? LYS A 1  66 ?  -5.679 -11.995  13.530 1.000 96.700 ? 66  LYS A CE  1 
ATOM 522  N NZ  ? LYS A 1  66 ?  -5.688 -13.486  13.615 1.000 96.700 ? 66  LYS A NZ  1 
ATOM 523  N N   ? LEU A 1  67 ? -10.094  -6.909  11.548 1.000 97.860 ? 67  LEU A N   1 
ATOM 524  C CA  ? LEU A 1  67 ? -11.366  -6.380  11.070 1.000 97.860 ? 67  LEU A CA  1 
ATOM 525  C C   ? LEU A 1  67 ? -11.779  -7.052   9.765 1.000 97.860 ? 67  LEU A C   1 
ATOM 526  C CB  ? LEU A 1  67 ? -11.275  -4.865  10.871 1.000 97.860 ? 67  LEU A CB  1 
ATOM 527  O O   ? LEU A 1  67 ? -10.952  -7.237   8.868 1.000 97.860 ? 67  LEU A O   1 
ATOM 528  C CG  ? LEU A 1  67 ? -10.821  -4.048  12.081 1.000 97.860 ? 67  LEU A CG  1 
ATOM 529  C CD1 ? LEU A 1  67 ? -10.450  -2.631  11.656 1.000 97.860 ? 67  LEU A CD1 1 
ATOM 530  C CD2 ? LEU A 1  67 ? -11.910  -4.023  13.149 1.000 97.860 ? 67  LEU A CD2 1 
ATOM 531  N N   ? GLU A 1  68 ? -13.108  -7.339   9.734 1.000 97.780 ? 68  GLU A N   1 
ATOM 532  C CA  ? GLU A 1  68 ? -13.674  -7.936   8.528 1.000 97.780 ? 68  GLU A CA  1 
ATOM 533  C C   ? GLU A 1  68 ? -14.014  -6.869   7.491 1.000 97.780 ? 68  GLU A C   1 
ATOM 534  C CB  ? GLU A 1  68 ? -14.922  -8.755   8.867 1.000 97.780 ? 68  GLU A CB  1 
ATOM 535  O O   ? GLU A 1  68 ? -14.467  -5.777   7.841 1.000 97.780 ? 68  GLU A O   1 
ATOM 536  C CG  ? GLU A 1  68 ? -15.504  -9.509   7.681 1.000 97.780 ? 68  GLU A CG  1 
ATOM 537  C CD  ? GLU A 1  68 ? -16.725 -10.341   8.040 1.000 97.780 ? 68  GLU A CD  1 
ATOM 538  O OE1 ? GLU A 1  68 ? -17.414 -10.837   7.119 1.000 97.780 ? 68  GLU A OE1 1 
ATOM 539  O OE2 ? GLU A 1  68 ? -16.996 -10.498   9.251 1.000 97.780 ? 68  GLU A OE2 1 
ATOM 540  N N   ? VAL A 1  69 ? -13.700  -7.284   6.232 1.000 98.020 ? 69  VAL A N   1 
ATOM 541  C CA  ? VAL A 1  69 ? -14.128  -6.444   5.118 1.000 98.020 ? 69  VAL A CA  1 
ATOM 542  C C   ? VAL A 1  69 ? -15.563  -6.792   4.730 1.000 98.020 ? 69  VAL A C   1 
ATOM 543  C CB  ? VAL A 1  69 ? -13.193  -6.600   3.898 1.000 98.020 ? 69  VAL A CB  1 
ATOM 544  O O   ? VAL A 1  69 ? -15.881  -7.958   4.486 1.000 98.020 ? 69  VAL A O   1 
ATOM 545  C CG1 ? VAL A 1  69 ? -13.763  -5.869   2.683 1.000 98.020 ? 69  VAL A CG1 1 
ATOM 546  C CG2 ? VAL A 1  69 ? -11.794  -6.083   4.228 1.000 98.020 ? 69  VAL A CG2 1 
ATOM 547  N N   ? ILE A 1  70 ? -16.481  -5.662   4.566 1.000 97.100 ? 70  ILE A N   1 
ATOM 548  C CA  ? ILE A 1  70 ? -17.896  -5.917   4.318 1.000 97.100 ? 70  ILE A CA  1 
ATOM 549  C C   ? ILE A 1  70 ? -18.253  -5.506   2.892 1.000 97.100 ? 70  ILE A C   1 
ATOM 550  C CB  ? ILE A 1  70 ? -18.790  -5.168   5.332 1.000 97.100 ? 70  ILE A CB  1 
ATOM 551  O O   ? ILE A 1  70 ? -19.261  -5.956   2.343 1.000 97.100 ? 70  ILE A O   1 
ATOM 552  C CG1 ? ILE A 1  70 ? -18.466  -3.670   5.325 1.000 97.100 ? 70  ILE A CG1 1 
ATOM 553  C CG2 ? ILE A 1  70 ? -18.626  -5.757   6.736 1.000 97.100 ? 70  ILE A CG2 1 
ATOM 554  C CD1 ? ILE A 1  70 ? -19.514  -2.807   6.014 1.000 97.100 ? 70  ILE A CD1 1 
ATOM 555  N N   ? LYS A 1  71 ? -17.335  -4.677   2.318 1.000 97.870 ? 71  LYS A N   1 
ATOM 556  C CA  ? LYS A 1  71 ? -17.555  -4.242   0.942 1.000 97.870 ? 71  LYS A CA  1 
ATOM 557  C C   ? LYS A 1  71 ? -16.232  -3.955   0.237 1.000 97.870 ? 71  LYS A C   1 
ATOM 558  C CB  ? LYS A 1  71 ? -18.447  -2.999   0.907 1.000 97.870 ? 71  LYS A CB  1 
ATOM 559  O O   ? LYS A 1  71 ? -15.311  -3.397   0.838 1.000 97.870 ? 71  LYS A O   1 
ATOM 560  C CG  ? LYS A 1  71 ? -19.008  -2.679  -0.470 1.000 97.870 ? 71  LYS A CG  1 
ATOM 561  C CD  ? LYS A 1  71 ? -20.055  -1.574  -0.404 1.000 97.870 ? 71  LYS A CD  1 
ATOM 562  C CE  ? LYS A 1  71 ? -20.661  -1.293  -1.772 1.000 97.870 ? 71  LYS A CE  1 
ATOM 563  N NZ  ? LYS A 1  71 ? -21.716  -0.239  -1.705 1.000 97.870 ? 71  LYS A NZ  1 
ATOM 564  N N   ? GLN A 1  72 ? -16.131  -4.391  -1.006 1.000 97.850 ? 72  GLN A N   1 
ATOM 565  C CA  ? GLN A 1  72 ? -14.985  -4.109  -1.864 1.000 97.850 ? 72  GLN A CA  1 
ATOM 566  C C   ? GLN A 1  72 ? -15.381  -3.214  -3.035 1.000 97.850 ? 72  GLN A C   1 
ATOM 567  C CB  ? GLN A 1  72 ? -14.368  -5.409  -2.382 1.000 97.850 ? 72  GLN A CB  1 
ATOM 568  O O   ? GLN A 1  72 ? -16.411  -3.439  -3.673 1.000 97.850 ? 72  GLN A O   1 
ATOM 569  C CG  ? GLN A 1  72 ? -13.888  -6.344  -1.280 1.000 97.850 ? 72  GLN A CG  1 
ATOM 570  C CD  ? GLN A 1  72 ? -13.361  -7.662  -1.816 1.000 97.850 ? 72  GLN A CD  1 
ATOM 571  N NE2 ? GLN A 1  72 ? -13.951  -8.764  -1.365 1.000 97.850 ? 72  GLN A NE2 1 
ATOM 572  O OE1 ? GLN A 1  72 ? -12.433  -7.689  -2.630 1.000 97.850 ? 72  GLN A OE1 1 
ATOM 573  N N   ? PHE A 1  73 ? -14.526  -2.161  -3.309 1.000 98.370 ? 73  PHE A N   1 
ATOM 574  C CA  ? PHE A 1  73 ? -14.770  -1.227  -4.401 1.000 98.370 ? 73  PHE A CA  1 
ATOM 575  C C   ? PHE A 1  73 ? -13.595  -1.209  -5.371 1.000 98.370 ? 73  PHE A C   1 
ATOM 576  C CB  ? PHE A 1  73 ? -15.024   0.183  -3.858 1.000 98.370 ? 73  PHE A CB  1 
ATOM 577  O O   ? PHE A 1  73 ? -12.762  -0.302  -5.328 1.000 98.370 ? 73  PHE A O   1 
ATOM 578  C CG  ? PHE A 1  73 ? -16.135   0.252  -2.845 1.000 98.370 ? 73  PHE A CG  1 
ATOM 579  C CD1 ? PHE A 1  73 ? -17.443   0.499  -3.243 1.000 98.370 ? 73  PHE A CD1 1 
ATOM 580  C CD2 ? PHE A 1  73 ? -15.871   0.069  -1.494 1.000 98.370 ? 73  PHE A CD2 1 
ATOM 581  C CE1 ? PHE A 1  73 ? -18.474   0.564  -2.307 1.000 98.370 ? 73  PHE A CE1 1 
ATOM 582  C CE2 ? PHE A 1  73 ? -16.895   0.132  -0.553 1.000 98.370 ? 73  PHE A CE2 1 
ATOM 583  C CZ  ? PHE A 1  73 ? -18.196   0.380  -0.962 1.000 98.370 ? 73  PHE A CZ  1 
ATOM 584  N N   ? PRO A 1  74 ? -13.510  -2.302  -6.289 1.000 98.060 ? 74  PRO A N   1 
ATOM 585  C CA  ? PRO A 1  74 ? -12.485  -2.186  -7.328 1.000 98.060 ? 74  PRO A CA  1 
ATOM 586  C C   ? PRO A 1  74 ? -12.808  -1.105  -8.358 1.000 98.060 ? 74  PRO A C   1 
ATOM 587  C CB  ? PRO A 1  74 ? -12.480  -3.573  -7.976 1.000 98.060 ? 74  PRO A CB  1 
ATOM 588  O O   ? PRO A 1  74 ? -13.980  -0.850  -8.643 1.000 98.060 ? 74  PRO A O   1 
ATOM 589  C CG  ? PRO A 1  74 ? -13.857  -4.106  -7.747 1.000 98.060 ? 74  PRO A CG  1 
ATOM 590  C CD  ? PRO A 1  74 ? -14.375  -3.549  -6.451 1.000 98.060 ? 74  PRO A CD  1 
ATOM 591  N N   ? HIS A 1  75 ? -11.710  -0.395  -8.743 1.000 98.360 ? 75  HIS A N   1 
ATOM 592  C CA  ? HIS A 1  75 ? -12.000   0.583  -9.786 1.000 98.360 ? 75  HIS A CA  1 
ATOM 593  C C   ? HIS A 1  75 ? -12.787  -0.049 -10.930 1.000 98.360 ? 75  HIS A C   1 
ATOM 594  C CB  ? HIS A 1  75 ? -10.705   1.200 -10.318 1.000 98.360 ? 75  HIS A CB  1 
ATOM 595  O O   ? HIS A 1  75 ? -12.455  -1.146 -11.386 1.000 98.360 ? 75  HIS A O   1 
ATOM 596  C CG  ? HIS A 1  75 ? -10.916   2.462 -11.092 1.000 98.360 ? 75  HIS A CG  1 
ATOM 597  C CD2 ? HIS A 1  75 ? -10.718   3.757 -10.750 1.000 98.360 ? 75  HIS A CD2 1 
ATOM 598  N ND1 ? HIS A 1  75 ? -11.390   2.472 -12.385 1.000 98.360 ? 75  HIS A ND1 1 
ATOM 599  C CE1 ? HIS A 1  75 ? -11.475   3.722 -12.808 1.000 98.360 ? 75  HIS A CE1 1 
ATOM 600  N NE2 ? HIS A 1  75 ? -11.073   4.522 -11.835 1.000 98.360 ? 75  HIS A NE2 1 
ATOM 601  N N   ? PRO A 1  76 ? -13.844   0.630 -11.490 1.000 97.400 ? 76  PRO A N   1 
ATOM 602  C CA  ? PRO A 1  76 ? -14.733   0.067 -12.509 1.000 97.400 ? 76  PRO A CA  1 
ATOM 603  C C   ? PRO A 1  76 ? -14.008  -0.251 -13.814 1.000 97.400 ? 76  PRO A C   1 
ATOM 604  C CB  ? PRO A 1  76 ? -15.773   1.171 -12.717 1.000 97.400 ? 76  PRO A CB  1 
ATOM 605  O O   ? PRO A 1  76 ? -14.464  -1.096 -14.588 1.000 97.400 ? 76  PRO A O   1 
ATOM 606  C CG  ? PRO A 1  76 ? -15.705   1.999 -11.474 1.000 97.400 ? 76  PRO A CG  1 
ATOM 607  C CD  ? PRO A 1  76 ? -14.317   1.898 -10.909 1.000 97.400 ? 76  PRO A CD  1 
ATOM 608  N N   ? LYS A 1  77 ? -12.896   0.445 -14.020 1.000 97.710 ? 77  LYS A N   1 
ATOM 609  C CA  ? LYS A 1  77 ? -12.184   0.248 -15.279 1.000 97.710 ? 77  LYS A CA  1 
ATOM 610  C C   ? LYS A 1  77 ? -10.994  -0.690 -15.097 1.000 97.710 ? 77  LYS A C   1 
ATOM 611  C CB  ? LYS A 1  77 ? -11.713   1.588 -15.846 1.000 97.710 ? 77  LYS A CB  1 
ATOM 612  O O   ? LYS A 1  77 ? -10.113  -0.758 -15.956 1.000 97.710 ? 77  LYS A O   1 
ATOM 613  C CG  ? LYS A 1  77 ? -12.844   2.509 -16.278 1.000 97.710 ? 77  LYS A CG  1 
ATOM 614  C CD  ? LYS A 1  77 ? -12.313   3.772 -16.944 1.000 97.710 ? 77  LYS A CD  1 
ATOM 615  C CE  ? LYS A 1  77 ? -13.445   4.680 -17.405 1.000 97.710 ? 77  LYS A CE  1 
ATOM 616  N NZ  ? LYS A 1  77 ? -12.929   5.938 -18.024 1.000 97.710 ? 77  LYS A NZ  1 
ATOM 617  N N   ? TYR A 1  78 ? -10.941  -1.362 -13.899 1.000 97.530 ? 78  TYR A N   1 
ATOM 618  C CA  ? TYR A 1  78 ?  -9.845  -2.296 -13.668 1.000 97.530 ? 78  TYR A CA  1 
ATOM 619  C C   ? TYR A 1  78 ?  -9.811  -3.373 -14.746 1.000 97.530 ? 78  TYR A C   1 
ATOM 620  C CB  ? TYR A 1  78 ?  -9.972  -2.943 -12.286 1.000 97.530 ? 78  TYR A CB  1 
ATOM 621  O O   ? TYR A 1  78 ? -10.829  -4.008 -15.030 1.000 97.530 ? 78  TYR A O   1 
ATOM 622  C CG  ? TYR A 1  78 ?  -8.971  -4.045 -12.038 1.000 97.530 ? 78  TYR A CG  1 
ATOM 623  C CD1 ? TYR A 1  78 ?  -9.391  -5.346 -11.768 1.000 97.530 ? 78  TYR A CD1 1 
ATOM 624  C CD2 ? TYR A 1  78 ?  -7.605  -3.789 -12.071 1.000 97.530 ? 78  TYR A CD2 1 
ATOM 625  C CE1 ? TYR A 1  78 ?  -8.472  -6.365 -11.537 1.000 97.530 ? 78  TYR A CE1 1 
ATOM 626  C CE2 ? TYR A 1  78 ?  -6.677  -4.799 -11.841 1.000 97.530 ? 78  TYR A CE2 1 
ATOM 627  O OH  ? TYR A 1  78 ?  -6.206  -7.087 -11.348 1.000 97.530 ? 78  TYR A OH  1 
ATOM 628  C CZ  ? TYR A 1  78 ?  -7.120  -6.082 -11.576 1.000 97.530 ? 78  TYR A CZ  1 
ATOM 629  N N   ? ASP A 1  79 ?  -8.641  -3.574 -15.355 1.000 95.660 ? 79  ASP A N   1 
ATOM 630  C CA  ? ASP A 1  79 ?  -8.369  -4.585 -16.372 1.000 95.660 ? 79  ASP A CA  1 
ATOM 631  C C   ? ASP A 1  79 ?  -7.382  -5.630 -15.858 1.000 95.660 ? 79  ASP A C   1 
ATOM 632  C CB  ? ASP A 1  79 ?  -7.829  -3.933 -17.646 1.000 95.660 ? 79  ASP A CB  1 
ATOM 633  O O   ? ASP A 1  79 ?  -6.189  -5.351 -15.722 1.000 95.660 ? 79  ASP A O   1 
ATOM 634  C CG  ? ASP A 1  79 ?  -7.669  -4.916 -18.793 1.000 95.660 ? 79  ASP A CG  1 
ATOM 635  O OD1 ? ASP A 1  79 ?  -7.298  -6.084 -18.548 1.000 95.660 ? 79  ASP A OD1 1 
ATOM 636  O OD2 ? ASP A 1  79 ?  -7.914  -4.518 -19.953 1.000 95.660 ? 79  ASP A OD2 1 
ATOM 637  N N   ? ASP A 1  80 ?  -7.792  -6.863 -15.708 1.000 93.320 ? 80  ASP A N   1 
ATOM 638  C CA  ? ASP A 1  80 ?  -7.036  -7.920 -15.043 1.000 93.320 ? 80  ASP A CA  1 
ATOM 639  C C   ? ASP A 1  80 ?  -5.905  -8.430 -15.933 1.000 93.320 ? 80  ASP A C   1 
ATOM 640  C CB  ? ASP A 1  80 ?  -7.960  -9.076 -14.653 1.000 93.320 ? 80  ASP A CB  1 
ATOM 641  O O   ? ASP A 1  80 ?  -4.937  -9.014 -15.442 1.000 93.320 ? 80  ASP A O   1 
ATOM 642  C CG  ? ASP A 1  80 ?  -8.620  -9.737 -15.850 1.000 93.320 ? 80  ASP A CG  1 
ATOM 643  O OD1 ? ASP A 1  80 ?  -8.588  -9.162 -16.959 1.000 93.320 ? 80  ASP A OD1 1 
ATOM 644  O OD2 ? ASP A 1  80 ?  -9.181 -10.842 -15.682 1.000 93.320 ? 80  ASP A OD2 1 
ATOM 645  N N   ? LEU A 1  81 ?  -5.971  -8.092 -17.211 1.000 91.870 ? 81  LEU A N   1 
ATOM 646  C CA  ? LEU A 1  81 ?  -4.933  -8.528 -18.140 1.000 91.870 ? 81  LEU A CA  1 
ATOM 647  C C   ? LEU A 1  81 ?  -3.771  -7.541 -18.158 1.000 91.870 ? 81  LEU A C   1 
ATOM 648  C CB  ? LEU A 1  81 ?  -5.508  -8.684 -19.550 1.000 91.870 ? 81  LEU A CB  1 
ATOM 649  O O   ? LEU A 1  81 ?  -2.619  -7.928 -17.947 1.000 91.870 ? 81  LEU A O   1 
ATOM 650  C CG  ? LEU A 1  81 ?  -4.529  -9.138 -20.635 1.000 91.870 ? 81  LEU A CG  1 
ATOM 651  C CD1 ? LEU A 1  81 ?  -3.949 -10.504 -20.286 1.000 91.870 ? 81  LEU A CD1 1 
ATOM 652  C CD2 ? LEU A 1  81 ?  -5.218  -9.175 -21.995 1.000 91.870 ? 81  LEU A CD2 1 
ATOM 653  N N   ? THR A 1  82 ?  -4.142  -6.291 -18.205 1.000 92.710 ? 82  THR A N   1 
ATOM 654  C CA  ? THR A 1  82 ?  -3.114  -5.268 -18.369 1.000 92.710 ? 82  THR A CA  1 
ATOM 655  C C   ? THR A 1  82 ?  -2.772  -4.625 -17.029 1.000 92.710 ? 82  THR A C   1 
ATOM 656  C CB  ? THR A 1  82 ?  -3.561  -4.181 -19.364 1.000 92.710 ? 82  THR A CB  1 
ATOM 657  O O   ? THR A 1  82 ?  -1.785  -3.895 -16.918 1.000 92.710 ? 82  THR A O   1 
ATOM 658  C CG2 ? THR A 1  82 ?  -3.943  -4.790 -20.709 1.000 92.710 ? 82  THR A CG2 1 
ATOM 659  O OG1 ? THR A 1  82 ?  -4.694  -3.487 -18.827 1.000 92.710 ? 82  THR A OG1 1 
ATOM 660  N N   ? LEU A 1  83 ?  -3.600  -4.951 -16.006 1.000 94.020 ? 83  LEU A N   1 
ATOM 661  C CA  ? LEU A 1  83 ?  -3.487  -4.402 -14.660 1.000 94.020 ? 83  LEU A CA  1 
ATOM 662  C C   ? LEU A 1  83 ?  -3.595  -2.881 -14.682 1.000 94.020 ? 83  LEU A C   1 
ATOM 663  C CB  ? LEU A 1  83 ?  -2.162  -4.823 -14.019 1.000 94.020 ? 83  LEU A CB  1 
ATOM 664  O O   ? LEU A 1  83 ?  -3.040  -2.203 -13.815 1.000 94.020 ? 83  LEU A O   1 
ATOM 665  C CG  ? LEU A 1  83 ?  -1.986  -6.316 -13.741 1.000 94.020 ? 83  LEU A CG  1 
ATOM 666  C CD1 ? LEU A 1  83 ?  -0.625  -6.581 -13.107 1.000 94.020 ? 83  LEU A CD1 1 
ATOM 667  C CD2 ? LEU A 1  83 ?  -3.109  -6.830 -12.846 1.000 94.020 ? 83  LEU A CD2 1 
ATOM 668  N N   ? ARG A 1  84 ?  -4.271  -2.309 -15.704 1.000 95.120 ? 84  ARG A N   1 
ATOM 669  C CA  ? ARG A 1  84 ?  -4.618  -0.892 -15.727 1.000 95.120 ? 84  ARG A CA  1 
ATOM 670  C C   ? ARG A 1  84 ?  -5.722  -0.582 -14.722 1.000 95.120 ? 84  ARG A C   1 
ATOM 671  C CB  ? ARG A 1  84 ?  -5.054  -0.468 -17.132 1.000 95.120 ? 84  ARG A CB  1 
ATOM 672  O O   ? ARG A 1  84 ?  -6.622  -1.397 -14.510 1.000 95.120 ? 84  ARG A O   1 
ATOM 673  C CG  ? ARG A 1  84 ?  -3.913  -0.394 -18.134 1.000 95.120 ? 84  ARG A CG  1 
ATOM 674  C CD  ? ARG A 1  84 ?  -4.370   0.183 -19.467 1.000 95.120 ? 84  ARG A CD  1 
ATOM 675  N NE  ? ARG A 1  84 ?  -3.247   0.397 -20.375 1.000 95.120 ? 84  ARG A NE  1 
ATOM 676  N NH1 ? ARG A 1  84 ?  -4.526   0.358 -22.298 1.000 95.120 ? 84  ARG A NH1 1 
ATOM 677  N NH2 ? ARG A 1  84 ?  -2.260   0.674 -22.430 1.000 95.120 ? 84  ARG A NH2 1 
ATOM 678  C CZ  ? ARG A 1  84 ?  -3.347   0.476 -21.699 1.000 95.120 ? 84  ARG A CZ  1 
ATOM 679  N N   ? HIS A 1  85 ?  -5.693   0.578 -14.012 1.000 97.280 ? 85  HIS A N   1 
ATOM 680  C CA  ? HIS A 1  85 ?  -6.661   1.001 -13.006 1.000 97.280 ? 85  HIS A CA  1 
ATOM 681  C C   ? HIS A 1  85 ?  -6.647   0.066 -11.801 1.000 97.280 ? 85  HIS A C   1 
ATOM 682  C CB  ? HIS A 1  85 ?  -8.066   1.061 -13.608 1.000 97.280 ? 85  HIS A CB  1 
ATOM 683  O O   ? HIS A 1  85 ?  -7.703  -0.278 -11.265 1.000 97.280 ? 85  HIS A O   1 
ATOM 684  C CG  ? HIS A 1  85 ?  -8.153   1.890 -14.850 1.000 97.280 ? 85  HIS A CG  1 
ATOM 685  C CD2 ? HIS A 1  85 ?  -8.434   1.549 -16.129 1.000 97.280 ? 85  HIS A CD2 1 
ATOM 686  N ND1 ? HIS A 1  85 ?  -7.930   3.250 -14.853 1.000 97.280 ? 85  HIS A ND1 1 
ATOM 687  C CE1 ? HIS A 1  85 ?  -8.073   3.710 -16.084 1.000 97.280 ? 85  HIS A CE1 1 
ATOM 688  N NE2 ? HIS A 1  85 ?  -8.379   2.698 -16.878 1.000 97.280 ? 85  HIS A NE2 1 
ATOM 689  N N   ? ASP A 1  86 ?  -5.490  -0.532 -11.418 1.000 97.670 ? 86  ASP A N   1 
ATOM 690  C CA  ? ASP A 1  86 ?  -5.290  -1.495 -10.339 1.000 97.670 ? 86  ASP A CA  1 
ATOM 691  C C   ? ASP A 1  86 ?  -5.375  -0.815  -8.974 1.000 97.670 ? 86  ASP A C   1 
ATOM 692  C CB  ? ASP A 1  86 ?  -3.940  -2.200 -10.493 1.000 97.670 ? 86  ASP A CB  1 
ATOM 693  O O   ? ASP A 1  86 ?  -4.356  -0.615  -8.310 1.000 97.670 ? 86  ASP A O   1 
ATOM 694  C CG  ? ASP A 1  86 ?  -3.784  -3.390  -9.563 1.000 97.670 ? 86  ASP A CG  1 
ATOM 695  O OD1 ? ASP A 1  86 ?  -4.805  -3.924  -9.079 1.000 97.670 ? 86  ASP A OD1 1 
ATOM 696  O OD2 ? ASP A 1  86 ?  -2.629  -3.797  -9.311 1.000 97.670 ? 86  ASP A OD2 1 
ATOM 697  N N   ? ILE A 1  87 ?  -6.541  -0.379  -8.520 1.000 98.310 ? 87  ILE A N   1 
ATOM 698  C CA  ? ILE A 1  87 ?  -6.792   0.307  -7.257 1.000 98.310 ? 87  ILE A CA  1 
ATOM 699  C C   ? ILE A 1  87 ?  -8.151  -0.113  -6.703 1.000 98.310 ? 87  ILE A C   1 
ATOM 700  C CB  ? ILE A 1  87 ?  -6.733   1.842  -7.426 1.000 98.310 ? 87  ILE A CB  1 
ATOM 701  O O   ? ILE A 1  87 ?  -9.110  -0.287  -7.459 1.000 98.310 ? 87  ILE A O   1 
ATOM 702  C CG1 ? ILE A 1  87 ?  -6.878   2.535  -6.066 1.000 98.310 ? 87  ILE A CG1 1 
ATOM 703  C CG2 ? ILE A 1  87 ?  -7.811   2.320  -8.403 1.000 98.310 ? 87  ILE A CG2 1 
ATOM 704  C CD1 ? ILE A 1  87 ?  -6.503   4.011  -6.080 1.000 98.310 ? 87  ILE A CD1 1 
ATOM 705  N N   ? MET A 1  88 ?  -8.215  -0.341  -5.407 1.000 98.310 ? 88  MET A N   1 
ATOM 706  C CA  ? MET A 1  88 ?  -9.439  -0.802  -4.757 1.000 98.310 ? 88  MET A CA  1 
ATOM 707  C C   ? MET A 1  88 ?  -9.549  -0.240  -3.344 1.000 98.310 ? 88  MET A C   1 
ATOM 708  C CB  ? MET A 1  88 ?  -9.484  -2.330  -4.717 1.000 98.310 ? 88  MET A CB  1 
ATOM 709  O O   ? MET A 1  88 ?  -8.549  -0.145  -2.629 1.000 98.310 ? 88  MET A O   1 
ATOM 710  C CG  ? MET A 1  88 ? -10.725  -2.890  -4.041 1.000 98.310 ? 88  MET A CG  1 
ATOM 711  S SD  ? MET A 1  88 ? -10.792  -4.722  -4.099 1.000 98.310 ? 88  MET A SD  1 
ATOM 712  C CE  ? MET A 1  88 ?  -9.413  -5.128  -2.992 1.000 98.310 ? 88  MET A CE  1 
ATOM 713  N N   ? LEU A 1  89 ? -10.767   0.156  -2.923 1.000 98.620 ? 89  LEU A N   1 
ATOM 714  C CA  ? LEU A 1  89 ? -11.094   0.518  -1.548 1.000 98.620 ? 89  LEU A CA  1 
ATOM 715  C C   ? LEU A 1  89 ? -11.834  -0.617  -0.848 1.000 98.620 ? 89  LEU A C   1 
ATOM 716  C CB  ? LEU A 1  89 ? -11.943   1.792  -1.516 1.000 98.620 ? 89  LEU A CB  1 
ATOM 717  O O   ? LEU A 1  89 ? -12.709  -1.253  -1.442 1.000 98.620 ? 89  LEU A O   1 
ATOM 718  C CG  ? LEU A 1  89 ? -11.233   3.090  -1.904 1.000 98.620 ? 89  LEU A CG  1 
ATOM 719  C CD1 ? LEU A 1  89 ? -12.252   4.193  -2.168 1.000 98.620 ? 89  LEU A CD1 1 
ATOM 720  C CD2 ? LEU A 1  89 ? -10.252   3.509  -0.814 1.000 98.620 ? 89  LEU A CD2 1 
ATOM 721  N N   ? LEU A 1  90 ? -11.395  -0.827   0.376 1.000 98.550 ? 90  LEU A N   1 
ATOM 722  C CA  ? LEU A 1  90 ? -12.069  -1.812   1.215 1.000 98.550 ? 90  LEU A CA  1 
ATOM 723  C C   ? LEU A 1  90 ? -12.798  -1.135   2.370 1.000 98.550 ? 90  LEU A C   1 
ATOM 724  C CB  ? LEU A 1  90 ? -11.064  -2.831   1.757 1.000 98.550 ? 90  LEU A CB  1 
ATOM 725  O O   ? LEU A 1  90 ? -12.198  -0.364   3.122 1.000 98.550 ? 90  LEU A O   1 
ATOM 726  C CG  ? LEU A 1  90 ? -10.225  -3.576   0.718 1.000 98.550 ? 90  LEU A CG  1 
ATOM 727  C CD1 ? LEU A 1  90 ?  -9.191  -4.461   1.406 1.000 98.550 ? 90  LEU A CD1 1 
ATOM 728  C CD2 ? LEU A 1  90 ? -11.120  -4.404  -0.198 1.000 98.550 ? 90  LEU A CD2 1 
ATOM 729  N N   ? LYS A 1  91 ? -14.122  -1.403   2.467 1.000 98.520 ? 91  LYS A N   1 
ATOM 730  C CA  ? LYS A 1  91 ? -14.880  -0.938   3.625 1.000 98.520 ? 91  LYS A CA  1 
ATOM 731  C C   ? LYS A 1  91 ? -14.863  -1.974   4.746 1.000 98.520 ? 91  LYS A C   1 
ATOM 732  C CB  ? LYS A 1  91 ? -16.323  -0.619   3.229 1.000 98.520 ? 91  LYS A CB  1 
ATOM 733  O O   ? LYS A 1  91 ? -15.246  -3.127   4.538 1.000 98.520 ? 91  LYS A O   1 
ATOM 734  C CG  ? LYS A 1  91 ? -17.160  -0.036   4.358 1.000 98.520 ? 91  LYS A CG  1 
ATOM 735  C CD  ? LYS A 1  91 ? -18.519   0.437   3.860 1.000 98.520 ? 91  LYS A CD  1 
ATOM 736  C CE  ? LYS A 1  91 ? -19.335   1.072   4.977 1.000 98.520 ? 91  LYS A CE  1 
ATOM 737  N NZ  ? LYS A 1  91 ? -20.638   1.606   4.477 1.000 98.520 ? 91  LYS A NZ  1 
ATOM 738  N N   ? LEU A 1  92 ? -14.379  -1.506   5.920 1.000 98.490 ? 92  LEU A N   1 
ATOM 739  C CA  ? LEU A 1  92 ? -14.285  -2.389   7.077 1.000 98.490 ? 92  LEU A CA  1 
ATOM 740  C C   ? LEU A 1  92 ? -15.632  -2.506   7.783 1.000 98.490 ? 92  LEU A C   1 
ATOM 741  C CB  ? LEU A 1  92 ? -13.225  -1.879   8.057 1.000 98.490 ? 92  LEU A CB  1 
ATOM 742  O O   ? LEU A 1  92 ? -16.407  -1.547   7.813 1.000 98.490 ? 92  LEU A O   1 
ATOM 743  C CG  ? LEU A 1  92 ? -11.813  -1.705   7.497 1.000 98.490 ? 92  LEU A CG  1 
ATOM 744  C CD1 ? LEU A 1  92 ? -10.906  -1.056   8.538 1.000 98.490 ? 92  LEU A CD1 1 
ATOM 745  C CD2 ? LEU A 1  92 ? -11.245  -3.048   7.050 1.000 98.490 ? 92  LEU A CD2 1 
ATOM 746  N N   ? LYS A 1  93 ? -15.941  -3.742   8.348 1.000 97.600 ? 93  LYS A N   1 
ATOM 747  C CA  ? LYS A 1  93 ? -17.174  -3.990   9.088 1.000 97.600 ? 93  LYS A CA  1 
ATOM 748  C C   ? LYS A 1  93 ? -17.295  -3.053  10.287 1.000 97.600 ? 93  LYS A C   1 
ATOM 749  C CB  ? LYS A 1  93 ? -17.238  -5.446   9.554 1.000 97.600 ? 93  LYS A CB  1 
ATOM 750  O O   ? LYS A 1  93 ? -18.389  -2.585  10.608 1.000 97.600 ? 93  LYS A O   1 
ATOM 751  C CG  ? LYS A 1  93 ? -18.556  -5.828  10.211 1.000 97.600 ? 93  LYS A CG  1 
ATOM 752  C CD  ? LYS A 1  93 ? -18.611  -7.318  10.527 1.000 97.600 ? 93  LYS A CD  1 
ATOM 753  C CE  ? LYS A 1  93 ? -19.943  -7.708  11.153 1.000 97.600 ? 93  LYS A CE  1 
ATOM 754  N NZ  ? LYS A 1  93 ? -20.015  -9.173  11.435 1.000 97.600 ? 93  LYS A NZ  1 
ATOM 755  N N   ? GLU A 1  94 ? -16.171  -2.737  10.945 1.000 97.470 ? 94  GLU A N   1 
ATOM 756  C CA  ? GLU A 1  94 ? -16.086  -1.804  12.064 1.000 97.470 ? 94  GLU A CA  1 
ATOM 757  C C   ? GLU A 1  94 ? -14.949  -0.805  11.865 1.000 97.470 ? 94  GLU A C   1 
ATOM 758  C CB  ? GLU A 1  94 ? -15.898  -2.559  13.382 1.000 97.470 ? 94  GLU A CB  1 
ATOM 759  O O   ? GLU A 1  94 ? -13.942  -1.122  11.229 1.000 97.470 ? 94  GLU A O   1 
ATOM 760  C CG  ? GLU A 1  94 ? -17.025  -3.531  13.700 1.000 97.470 ? 94  GLU A CG  1 
ATOM 761  C CD  ? GLU A 1  94 ? -16.768  -4.361  14.948 1.000 97.470 ? 94  GLU A CD  1 
ATOM 762  O OE1 ? GLU A 1  94 ? -17.591  -5.248  15.267 1.000 97.470 ? 94  GLU A OE1 1 
ATOM 763  O OE2 ? GLU A 1  94 ? -15.735  -4.121  15.612 1.000 97.470 ? 94  GLU A OE2 1 
ATOM 764  N N   ? LYS A 1  95 ? -15.174   0.419  12.510 1.000 98.110 ? 95  LYS A N   1 
ATOM 765  C CA  ? LYS A 1  95 ? -14.111   1.420  12.466 1.000 98.110 ? 95  LYS A CA  1 
ATOM 766  C C   ? LYS A 1  95 ? -12.891   0.961  13.259 1.000 98.110 ? 95  LYS A C   1 
ATOM 767  C CB  ? LYS A 1  95 ? -14.614   2.759  13.007 1.000 98.110 ? 95  LYS A CB  1 
ATOM 768  O O   ? LYS A 1  95 ? -13.027   0.361  14.327 1.000 98.110 ? 95  LYS A O   1 
ATOM 769  C CG  ? LYS A 1  95 ? -15.724   3.385  12.175 1.000 98.110 ? 95  LYS A CG  1 
ATOM 770  C CD  ? LYS A 1  95 ? -16.183   4.713  12.764 1.000 98.110 ? 95  LYS A CD  1 
ATOM 771  C CE  ? LYS A 1  95 ? -17.283   5.348  11.925 1.000 98.110 ? 95  LYS A CE  1 
ATOM 772  N NZ  ? LYS A 1  95 ? -17.776   6.621  12.529 1.000 98.110 ? 95  LYS A NZ  1 
ATOM 773  N N   ? ALA A 1  96 ? -11.703   1.274  12.669 1.000 98.130 ? 96  ALA A N   1 
ATOM 774  C CA  ? ALA A 1  96 ? -10.455   0.973  13.365 1.000 98.130 ? 96  ALA A CA  1 
ATOM 775  C C   ? ALA A 1  96 ? -10.288   1.856  14.599 1.000 98.130 ? 96  ALA A C   1 
ATOM 776  C CB  ? ALA A 1  96 ?  -9.265   1.149  12.424 1.000 98.130 ? 96  ALA A CB  1 
ATOM 777  O O   ? ALA A 1  96 ? -10.658   3.033  14.583 1.000 98.130 ? 96  ALA A O   1 
ATOM 778  N N   ? ASN A 1  97 ?  -9.787   1.294  15.689 1.000 97.940 ? 97  ASN A N   1 
ATOM 779  C CA  ? ASN A 1  97 ?  -9.397   2.065  16.864 1.000 97.940 ? 97  ASN A CA  1 
ATOM 780  C C   ? ASN A 1  97 ?  -8.009   2.678  16.696 1.000 97.940 ? 97  ASN A C   1 
ATOM 781  C CB  ? ASN A 1  97 ?  -9.443   1.192  18.120 1.000 97.940 ? 97  ASN A CB  1 
ATOM 782  O O   ? ASN A 1  97 ?  -7.007   1.962  16.684 1.000 97.940 ? 97  ASN A O   1 
ATOM 783  C CG  ? ASN A 1  97 ? -10.848   0.739  18.464 1.000 97.940 ? 97  ASN A CG  1 
ATOM 784  N ND2 ? ASN A 1  97 ? -10.968  -0.473  18.992 1.000 97.940 ? 97  ASN A ND2 1 
ATOM 785  O OD1 ? ASN A 1  97 ? -11.818   1.473  18.258 1.000 97.940 ? 97  ASN A OD1 1 
ATOM 786  N N   ? LEU A 1  98 ?  -8.022   4.024  16.458 1.000 97.870 ? 98  LEU A N   1 
ATOM 787  C CA  ? LEU A 1  98 ?  -6.731   4.669  16.245 1.000 97.870 ? 98  LEU A CA  1 
ATOM 788  C C   ? LEU A 1  98 ?  -5.923   4.708  17.538 1.000 97.870 ? 98  LEU A C   1 
ATOM 789  C CB  ? LEU A 1  98 ?  -6.924   6.089  15.707 1.000 97.870 ? 98  LEU A CB  1 
ATOM 790  O O   ? LEU A 1  98 ?  -6.436   5.113  18.584 1.000 97.870 ? 98  LEU A O   1 
ATOM 791  C CG  ? LEU A 1  98 ?  -7.711   6.219  14.402 1.000 97.870 ? 98  LEU A CG  1 
ATOM 792  C CD1 ? LEU A 1  98 ?  -7.676   7.659  13.903 1.000 97.870 ? 98  LEU A CD1 1 
ATOM 793  C CD2 ? LEU A 1  98 ?  -7.159   5.267  13.347 1.000 97.870 ? 98  LEU A CD2 1 
ATOM 794  N N   ? THR A 1  99 ?  -4.652   4.253  17.491 1.000 97.400 ? 99  THR A N   1 
ATOM 795  C CA  ? THR A 1  99 ?  -3.654   4.199  18.554 1.000 97.400 ? 99  THR A CA  1 
ATOM 796  C C   ? THR A 1  99 ?  -2.282   4.613  18.029 1.000 97.400 ? 99  THR A C   1 
ATOM 797  C CB  ? THR A 1  99 ?  -3.567   2.789  19.167 1.000 97.400 ? 99  THR A CB  1 
ATOM 798  O O   ? THR A 1  99 ?  -2.152   5.024  16.873 1.000 97.400 ? 99  THR A O   1 
ATOM 799  C CG2 ? THR A 1  99 ?  -4.949   2.266  19.543 1.000 97.400 ? 99  THR A CG2 1 
ATOM 800  O OG1 ? THR A 1  99 ?  -2.973   1.896  18.215 1.000 97.400 ? 99  THR A OG1 1 
ATOM 801  N N   ? LEU A 1 100 ?  -1.297   4.509  18.938 1.000 96.530 ? 100 LEU A N   1 
ATOM 802  C CA  ? LEU A 1 100 ?   0.063   4.783  18.488 1.000 96.530 ? 100 LEU A CA  1 
ATOM 803  C C   ? LEU A 1 100 ?   0.499   3.774  17.431 1.000 96.530 ? 100 LEU A C   1 
ATOM 804  C CB  ? LEU A 1 100 ?   1.035   4.754  19.670 1.000 96.530 ? 100 LEU A CB  1 
ATOM 805  O O   ? LEU A 1 100 ?   1.383   4.060  16.620 1.000 96.530 ? 100 LEU A O   1 
ATOM 806  C CG  ? LEU A 1 100 ?   0.912   5.898  20.677 1.000 96.530 ? 100 LEU A CG  1 
ATOM 807  C CD1 ? LEU A 1 100 ?   1.829   5.654  21.871 1.000 96.530 ? 100 LEU A CD1 1 
ATOM 808  C CD2 ? LEU A 1 100 ?   1.233   7.233  20.013 1.000 96.530 ? 100 LEU A CD2 1 
ATOM 809  N N   ? ALA A 1 101 ?  -0.140   2.648  17.394 1.000 96.920 ? 101 ALA A N   1 
ATOM 810  C CA  ? ALA A 1 101 ?   0.233   1.555  16.500 1.000 96.920 ? 101 ALA A CA  1 
ATOM 811  C C   ? ALA A 1 101 ?  -0.714   1.476  15.305 1.000 96.920 ? 101 ALA A C   1 
ATOM 812  C CB  ? ALA A 1 101 ?   0.242   0.228  17.255 1.000 96.920 ? 101 ALA A CB  1 
ATOM 813  O O   ? ALA A 1 101 ?  -0.450   0.753  14.342 1.000 96.920 ? 101 ALA A O   1 
ATOM 814  N N   ? VAL A 1 102 ?  -1.845   2.230  15.362 1.000 98.190 ? 102 VAL A N   1 
ATOM 815  C CA  ? VAL A 1 102 ?  -2.832   2.242  14.287 1.000 98.190 ? 102 VAL A CA  1 
ATOM 816  C C   ? VAL A 1 102 ?  -3.201   3.683  13.941 1.000 98.190 ? 102 VAL A C   1 
ATOM 817  C CB  ? VAL A 1 102 ?  -4.099   1.444  14.670 1.000 98.190 ? 102 VAL A CB  1 
ATOM 818  O O   ? VAL A 1 102 ?  -3.772   4.400  14.767 1.000 98.190 ? 102 VAL A O   1 
ATOM 819  C CG1 ? VAL A 1 102 ?  -5.102   1.440  13.519 1.000 98.190 ? 102 VAL A CG1 1 
ATOM 820  C CG2 ? VAL A 1 102 ?  -3.729   0.016  15.067 1.000 98.190 ? 102 VAL A CG2 1 
ATOM 821  N N   ? GLY A 1 103 ?  -2.842   4.033  12.646 1.000 97.880 ? 103 GLY A N   1 
ATOM 822  C CA  ? GLY A 1 103 ?  -3.136   5.371  12.158 1.000 97.880 ? 103 GLY A CA  1 
ATOM 823  C C   ? GLY A 1 103 ?  -3.448   5.409  10.673 1.000 97.880 ? 103 GLY A C   1 
ATOM 824  O O   ? GLY A 1 103 ?  -3.390   4.381   9.995 1.000 97.880 ? 103 GLY A O   1 
ATOM 825  N N   ? THR A 1 104 ?  -3.839   6.625  10.195 1.000 97.920 ? 104 THR A N   1 
ATOM 826  C CA  ? THR A 1 104 ?  -4.177   6.788   8.785 1.000 97.920 ? 104 THR A CA  1 
ATOM 827  C C   ? THR A 1 104 ?  -3.024   7.434   8.023 1.000 97.920 ? 104 THR A C   1 
ATOM 828  C CB  ? THR A 1 104 ?  -5.450   7.637   8.610 1.000 97.920 ? 104 THR A CB  1 
ATOM 829  O O   ? THR A 1 104 ?  -2.195   8.130   8.614 1.000 97.920 ? 104 THR A O   1 
ATOM 830  C CG2 ? THR A 1 104 ?  -6.622   7.037   9.381 1.000 97.920 ? 104 THR A CG2 1 
ATOM 831  O OG1 ? THR A 1 104 ?  -5.203   8.963   9.095 1.000 97.920 ? 104 THR A OG1 1 
ATOM 832  N N   ? LEU A 1 105 ?  -3.029   7.124   6.704 1.000 97.190 ? 105 LEU A N   1 
ATOM 833  C CA  ? LEU A 1 105 ?  -2.019   7.666   5.803 1.000 97.190 ? 105 LEU A CA  1 
ATOM 834  C C   ? LEU A 1 105 ?  -2.633   8.681   4.844 1.000 97.190 ? 105 LEU A C   1 
ATOM 835  C CB  ? LEU A 1 105 ?  -1.347   6.541   5.011 1.000 97.190 ? 105 LEU A CB  1 
ATOM 836  O O   ? LEU A 1 105 ?  -3.564   8.356   4.103 1.000 97.190 ? 105 LEU A O   1 
ATOM 837  C CG  ? LEU A 1 105 ?  -0.191   6.951   4.098 1.000 97.190 ? 105 LEU A CG  1 
ATOM 838  C CD1 ? LEU A 1 105 ?   0.924   7.598   4.912 1.000 97.190 ? 105 LEU A CD1 1 
ATOM 839  C CD2 ? LEU A 1 105 ?   0.334   5.745   3.326 1.000 97.190 ? 105 LEU A CD2 1 
ATOM 840  N N   ? PRO A 1 106 ?  -2.094   9.926   4.857 1.000 95.670 ? 106 PRO A N   1 
ATOM 841  C CA  ? PRO A 1 106 ?  -2.619  10.914   3.911 1.000 95.670 ? 106 PRO A CA  1 
ATOM 842  C C   ? PRO A 1 106 ?  -2.279  10.580   2.460 1.000 95.670 ? 106 PRO A C   1 
ATOM 843  C CB  ? PRO A 1 106 ?  -1.938  12.214   4.346 1.000 95.670 ? 106 PRO A CB  1 
ATOM 844  O O   ? PRO A 1 106 ?  -1.231   9.990   2.188 1.000 95.670 ? 106 PRO A O   1 
ATOM 845  C CG  ? PRO A 1 106 ?  -0.686  11.778   5.036 1.000 95.670 ? 106 PRO A CG  1 
ATOM 846  C CD  ? PRO A 1 106 ?  -0.932  10.437   5.667 1.000 95.670 ? 106 PRO A CD  1 
ATOM 847  N N   ? LEU A 1 107 ?  -3.255  11.021   1.552 1.000 94.680 ? 107 LEU A N   1 
ATOM 848  C CA  ? LEU A 1 107 ?  -3.073  10.802   0.121 1.000 94.680 ? 107 LEU A CA  1 
ATOM 849  C C   ? LEU A 1 107 ?  -2.620  12.083  -0.572 1.000 94.680 ? 107 LEU A C   1 
ATOM 850  C CB  ? LEU A 1 107 ?  -4.371  10.296  -0.513 1.000 94.680 ? 107 LEU A CB  1 
ATOM 851  O O   ? LEU A 1 107 ?  -3.118  13.168  -0.265 1.000 94.680 ? 107 LEU A O   1 
ATOM 852  C CG  ? LEU A 1 107 ?  -5.027   9.088   0.157 1.000 94.680 ? 107 LEU A CG  1 
ATOM 853  C CD1 ? LEU A 1 107 ?  -6.298   8.693  -0.589 1.000 94.680 ? 107 LEU A CD1 1 
ATOM 854  C CD2 ? LEU A 1 107 ?  -4.053   7.916   0.220 1.000 94.680 ? 107 LEU A CD2 1 
ATOM 855  N N   ? SER A 1 108 ?  -1.654  11.972  -1.464 1.000 87.220 ? 108 SER A N   1 
ATOM 856  C CA  ? SER A 1 108 ?  -1.184  13.146  -2.191 1.000 87.220 ? 108 SER A CA  1 
ATOM 857  C C   ? SER A 1 108 ?  -1.987  13.363  -3.469 1.000 87.220 ? 108 SER A C   1 
ATOM 858  C CB  ? SER A 1 108 ?   0.301  13.009  -2.529 1.000 87.220 ? 108 SER A CB  1 
ATOM 859  O O   ? SER A 1 108 ?  -2.161  12.437  -4.264 1.000 87.220 ? 108 SER A O   1 
ATOM 860  O OG  ? SER A 1 108 ?   0.745  14.110  -3.304 1.000 87.220 ? 108 SER A OG  1 
ATOM 861  N N   ? PRO A 1 109 ?  -2.406  14.625  -3.671 1.000 82.910 ? 109 PRO A N   1 
ATOM 862  C CA  ? PRO A 1 109 ?  -3.104  14.939  -4.920 1.000 82.910 ? 109 PRO A CA  1 
ATOM 863  C C   ? PRO A 1 109 ?  -2.150  15.325  -6.048 1.000 82.910 ? 109 PRO A C   1 
ATOM 864  C CB  ? PRO A 1 109 ?  -4.002  16.118  -4.536 1.000 82.910 ? 109 PRO A CB  1 
ATOM 865  O O   ? PRO A 1 109 ?  -2.578  15.492  -7.193 1.000 82.910 ? 109 PRO A O   1 
ATOM 866  C CG  ? PRO A 1 109 ?  -3.236  16.854  -3.484 1.000 82.910 ? 109 PRO A CG  1 
ATOM 867  C CD  ? PRO A 1 109 ?  -2.454  15.858  -2.678 1.000 82.910 ? 109 PRO A CD  1 
ATOM 868  N N   ? ASN A 1 110 ?  -0.874  15.329  -5.699 1.000 88.660 ? 110 ASN A N   1 
ATOM 869  C CA  ? ASN A 1 110 ?   0.077  15.893  -6.651 1.000 88.660 ? 110 ASN A CA  1 
ATOM 870  C C   ? ASN A 1 110 ?   0.939  14.809  -7.290 1.000 88.660 ? 110 ASN A C   1 
ATOM 871  C CB  ? ASN A 1 110 ?   0.960  16.941  -5.970 1.000 88.660 ? 110 ASN A CB  1 
ATOM 872  O O   ? ASN A 1 110 ?   1.235  13.792  -6.660 1.000 88.660 ? 110 ASN A O   1 
ATOM 873  C CG  ? ASN A 1 110 ?   0.164  18.107  -5.419 1.000 88.660 ? 110 ASN A CG  1 
ATOM 874  N ND2 ? ASN A 1 110 ?   0.535  18.570  -4.231 1.000 88.660 ? 110 ASN A ND2 1 
ATOM 875  O OD1 ? ASN A 1 110 ?  -0.779  18.587  -6.055 1.000 88.660 ? 110 ASN A OD1 1 
ATOM 876  N N   ? PHE A 1 111 ?   1.329  15.217  -8.501 1.000 88.110 ? 111 PHE A N   1 
ATOM 877  C CA  ? PHE A 1 111 ?   2.332  14.428  -9.207 1.000 88.110 ? 111 PHE A CA  1 
ATOM 878  C C   ? PHE A 1 111 ?   3.709  14.622  -8.584 1.000 88.110 ? 111 PHE A C   1 
ATOM 879  C CB  ? PHE A 1 111 ?   2.369  14.805 -10.691 1.000 88.110 ? 111 PHE A CB  1 
ATOM 880  O O   ? PHE A 1 111 ?   4.095  15.746  -8.256 1.000 88.110 ? 111 PHE A O   1 
ATOM 881  C CG  ? PHE A 1 111 ?   3.231  13.898 -11.527 1.000 88.110 ? 111 PHE A CG  1 
ATOM 882  C CD1 ? PHE A 1 111 ?   4.510  14.287 -11.905 1.000 88.110 ? 111 PHE A CD1 1 
ATOM 883  C CD2 ? PHE A 1 111 ?   2.762  12.656 -11.934 1.000 88.110 ? 111 PHE A CD2 1 
ATOM 884  C CE1 ? PHE A 1 111 ?   5.311  13.450 -12.678 1.000 88.110 ? 111 PHE A CE1 1 
ATOM 885  C CE2 ? PHE A 1 111 ?   3.556  11.814 -12.707 1.000 88.110 ? 111 PHE A CE2 1 
ATOM 886  C CZ  ? PHE A 1 111 ?   4.830  12.213 -13.079 1.000 88.110 ? 111 PHE A CZ  1 
ATOM 887  N N   ? VAL A 1 112 ?   4.392  13.506  -8.437 1.000 88.940 ? 112 VAL A N   1 
ATOM 888  C CA  ? VAL A 1 112 ?   5.751  13.566  -7.910 1.000 88.940 ? 112 VAL A CA  1 
ATOM 889  C C   ? VAL A 1 112 ?   6.752  13.308  -9.034 1.000 88.940 ? 112 VAL A C   1 
ATOM 890  C CB  ? VAL A 1 112 ?   5.961  12.549  -6.766 1.000 88.940 ? 112 VAL A CB  1 
ATOM 891  O O   ? VAL A 1 112 ?   6.620  12.336  -9.781 1.000 88.940 ? 112 VAL A O   1 
ATOM 892  C CG1 ? VAL A 1 112 ?   7.365  12.680  -6.178 1.000 88.940 ? 112 VAL A CG1 1 
ATOM 893  C CG2 ? VAL A 1 112 ?   4.904  12.742  -5.680 1.000 88.940 ? 112 VAL A CG2 1 
ATOM 894  N N   ? PRO A 1 113 ?   7.711  14.245  -9.207 1.000 89.070 ? 113 PRO A N   1 
ATOM 895  C CA  ? PRO A 1 113 ?   8.680  14.060 -10.290 1.000 89.070 ? 113 PRO A CA  1 
ATOM 896  C C   ? PRO A 1 113 ?   9.648  12.909 -10.024 1.000 89.070 ? 113 PRO A C   1 
ATOM 897  C CB  ? PRO A 1 113 ?   9.422  15.398 -10.332 1.000 89.070 ? 113 PRO A CB  1 
ATOM 898  O O   ? PRO A 1 113 ?   9.866  12.535  -8.869 1.000 89.070 ? 113 PRO A O   1 
ATOM 899  C CG  ? PRO A 1 113 ?   9.323  15.934  -8.940 1.000 89.070 ? 113 PRO A CG  1 
ATOM 900  C CD  ? PRO A 1 113 ?   8.020  15.482  -8.346 1.000 89.070 ? 113 PRO A CD  1 
ATOM 901  N N   ? PRO A 1 114 ?  10.240  12.390 -11.201 1.000 93.430 ? 114 PRO A N   1 
ATOM 902  C CA  ? PRO A 1 114 ?  11.281  11.374 -11.027 1.000 93.430 ? 114 PRO A CA  1 
ATOM 903  C C   ? PRO A 1 114 ?  12.471  11.881 -10.215 1.000 93.430 ? 114 PRO A C   1 
ATOM 904  C CB  ? PRO A 1 114 ?  11.700  11.048 -12.463 1.000 93.430 ? 114 PRO A CB  1 
ATOM 905  O O   ? PRO A 1 114 ?  12.764  13.079 -10.225 1.000 93.430 ? 114 PRO A O   1 
ATOM 906  C CG  ? PRO A 1 114 ?  10.513  11.407 -13.297 1.000 93.430 ? 114 PRO A CG  1 
ATOM 907  C CD  ? PRO A 1 114 ?   9.823  12.581 -12.665 1.000 93.430 ? 114 PRO A CD  1 
ATOM 908  N N   ? GLY A 1 115 ?  13.210  10.901  -9.473 1.000 93.300 ? 115 GLY A N   1 
ATOM 909  C CA  ? GLY A 1 115 ?  14.420  11.239  -8.740 1.000 93.300 ? 115 GLY A CA  1 
ATOM 910  C C   ? GLY A 1 115 ?  14.210  11.305  -7.240 1.000 93.300 ? 115 GLY A C   1 
ATOM 911  O O   ? GLY A 1 115 ?  15.174  11.289  -6.471 1.000 93.300 ? 115 GLY A O   1 
ATOM 912  N N   ? ARG A 1 116 ?  12.956  11.370  -6.806 1.000 93.220 ? 116 ARG A N   1 
ATOM 913  C CA  ? ARG A 1 116 ?  12.620  11.413  -5.387 1.000 93.220 ? 116 ARG A CA  1 
ATOM 914  C C   ? ARG A 1 116 ?  12.790  10.041  -4.742 1.000 93.220 ? 116 ARG A C   1 
ATOM 915  C CB  ? ARG A 1 116 ?  11.187  11.911  -5.188 1.000 93.220 ? 116 ARG A CB  1 
ATOM 916  O O   ? ARG A 1 116 ?  12.431   9.022  -5.336 1.000 93.220 ? 116 ARG A O   1 
ATOM 917  C CG  ? ARG A 1 116 ?  10.902  12.424  -3.786 1.000 93.220 ? 116 ARG A CG  1 
ATOM 918  C CD  ? ARG A 1 116 ?   9.961  13.621  -3.803 1.000 93.220 ? 116 ARG A CD  1 
ATOM 919  N NE  ? ARG A 1 116 ?   9.657  14.088  -2.454 1.000 93.220 ? 116 ARG A NE  1 
ATOM 920  N NH1 ? ARG A 1 116 ?   8.752  16.102  -3.131 1.000 93.220 ? 116 ARG A NH1 1 
ATOM 921  N NH2 ? ARG A 1 116 ?   8.859  15.581  -0.902 1.000 93.220 ? 116 ARG A NH2 1 
ATOM 922  C CZ  ? ARG A 1 116 ?   9.090  15.256  -2.165 1.000 93.220 ? 116 ARG A CZ  1 
ATOM 923  N N   ? MET A 1 117 ?  13.319  10.029  -3.553 1.000 94.230 ? 117 MET A N   1 
ATOM 924  C CA  ? MET A 1 117 ?  13.444   8.793  -2.786 1.000 94.230 ? 117 MET A CA  1 
ATOM 925  C C   ? MET A 1 117 ?  12.150   8.482  -2.042 1.000 94.230 ? 117 MET A C   1 
ATOM 926  C CB  ? MET A 1 117 ?  14.606   8.888  -1.796 1.000 94.230 ? 117 MET A CB  1 
ATOM 927  O O   ? MET A 1 117 ?  11.617   9.335  -1.331 1.000 94.230 ? 117 MET A O   1 
ATOM 928  C CG  ? MET A 1 117 ?  15.967   9.023  -2.460 1.000 94.230 ? 117 MET A CG  1 
ATOM 929  S SD  ? MET A 1 117 ?  16.336   7.629  -3.596 1.000 94.230 ? 117 MET A SD  1 
ATOM 930  C CE  ? MET A 1 117 ?  16.380   6.255  -2.413 1.000 94.230 ? 117 MET A CE  1 
ATOM 931  N N   ? CYS A 1 118 ?  11.692   7.299  -2.202 1.000 95.190 ? 118 CYS A N   1 
ATOM 932  C CA  ? CYS A 1 118 ?  10.440   6.848  -1.603 1.000 95.190 ? 118 CYS A CA  1 
ATOM 933  C C   ? CYS A 1 118 ?  10.638   5.543  -0.842 1.000 95.190 ? 118 CYS A C   1 
ATOM 934  C CB  ? CYS A 1 118 ?   9.368   6.665  -2.677 1.000 95.190 ? 118 CYS A CB  1 
ATOM 935  O O   ? CYS A 1 118 ?  11.623   4.835  -1.060 1.000 95.190 ? 118 CYS A O   1 
ATOM 936  S SG  ? CYS A 1 118 ?   9.051   8.154  -3.650 1.000 95.190 ? 118 CYS A SG  1 
ATOM 937  N N   ? ARG A 1 119 ?   9.682   5.301   0.008 1.000 94.760 ? 119 ARG A N   1 
ATOM 938  C CA  ? ARG A 1 119 ?   9.732   4.079   0.803 1.000 94.760 ? 119 ARG A CA  1 
ATOM 939  C C   ? ARG A 1 119 ?   8.514   3.201   0.535 1.000 94.760 ? 119 ARG A C   1 
ATOM 940  C CB  ? ARG A 1 119 ?   9.820   4.411   2.294 1.000 94.760 ? 119 ARG A CB  1 
ATOM 941  O O   ? ARG A 1 119 ?   7.404   3.708   0.359 1.000 94.760 ? 119 ARG A O   1 
ATOM 942  C CG  ? ARG A 1 119 ?  11.148   5.024   2.711 1.000 94.760 ? 119 ARG A CG  1 
ATOM 943  C CD  ? ARG A 1 119 ?  11.210   5.267   4.212 1.000 94.760 ? 119 ARG A CD  1 
ATOM 944  N NE  ? ARG A 1 119 ?  12.436   5.962   4.595 1.000 94.760 ? 119 ARG A NE  1 
ATOM 945  N NH1 ? ARG A 1 119 ?  13.564   4.051   5.238 1.000 94.760 ? 119 ARG A NH1 1 
ATOM 946  N NH2 ? ARG A 1 119 ?  14.586   6.097   5.391 1.000 94.760 ? 119 ARG A NH2 1 
ATOM 947  C CZ  ? ARG A 1 119 ?  13.526   5.369   5.074 1.000 94.760 ? 119 ARG A CZ  1 
ATOM 948  N N   ? VAL A 1 120 ?   8.748   1.952   0.579 1.000 94.340 ? 120 VAL A N   1 
ATOM 949  C CA  ? VAL A 1 120 ?   7.683   0.960   0.470 1.000 94.340 ? 120 VAL A CA  1 
ATOM 950  C C   ? VAL A 1 120 ?   7.714   0.033   1.684 1.000 94.340 ? 120 VAL A C   1 
ATOM 951  C CB  ? VAL A 1 120 ?   7.805   0.137  -0.832 1.000 94.340 ? 120 VAL A CB  1 
ATOM 952  O O   ? VAL A 1 120 ?   8.787  -0.359   2.146 1.000 94.340 ? 120 VAL A O   1 
ATOM 953  C CG1 ? VAL A 1 120 ?   6.644  -0.847  -0.960 1.000 94.340 ? 120 VAL A CG1 1 
ATOM 954  C CG2 ? VAL A 1 120 ?   7.861   1.064  -2.045 1.000 94.340 ? 120 VAL A CG2 1 
ATOM 955  N N   ? ALA A 1 121 ?   6.586  -0.244   2.189 1.000 92.930 ? 121 ALA A N   1 
ATOM 956  C CA  ? ALA A 1 121 ?   6.476  -1.147   3.332 1.000 92.930 ? 121 ALA A CA  1 
ATOM 957  C C   ? ALA A 1 121 ?   5.593  -2.346   3.001 1.000 92.930 ? 121 ALA A C   1 
ATOM 958  C CB  ? ALA A 1 121 ?   5.926  -0.404   4.546 1.000 92.930 ? 121 ALA A CB  1 
ATOM 959  O O   ? ALA A 1 121 ?   4.604  -2.215   2.275 1.000 92.930 ? 121 ALA A O   1 
ATOM 960  N N   ? GLY A 1 122 ?   5.986  -3.500   3.545 1.000 91.500 ? 122 GLY A N   1 
ATOM 961  C CA  ? GLY A 1 122 ?   5.220  -4.718   3.334 1.000 91.500 ? 122 GLY A CA  1 
ATOM 962  C C   ? GLY A 1 122 ?   5.766  -5.907   4.102 1.000 91.500 ? 122 GLY A C   1 
ATOM 963  O O   ? GLY A 1 122 ?   6.800  -5.802   4.766 1.000 91.500 ? 122 GLY A O   1 
ATOM 964  N N   ? TRP A 1 123 ?   5.021  -7.028   4.168 1.000 85.660 ? 123 TRP A N   1 
ATOM 965  C CA  ? TRP A 1 123 ?   5.364  -8.227   4.925 1.000 85.660 ? 123 TRP A CA  1 
ATOM 966  C C   ? TRP A 1 123 ?   5.826  -9.344   3.995 1.000 85.660 ? 123 TRP A C   1 
ATOM 967  C CB  ? TRP A 1 123 ?   4.168  -8.700   5.756 1.000 85.660 ? 123 TRP A CB  1 
ATOM 968  O O   ? TRP A 1 123 ?   5.648 -10.527   4.299 1.000 85.660 ? 123 TRP A O   1 
ATOM 969  C CG  ? TRP A 1 123 ?   3.902  -7.863   6.971 1.000 85.660 ? 123 TRP A CG  1 
ATOM 970  C CD1 ? TRP A 1 123 ?   4.401  -8.055   8.229 1.000 85.660 ? 123 TRP A CD1 1 
ATOM 971  C CD2 ? TRP A 1 123 ?   3.068  -6.702   7.044 1.000 85.660 ? 123 TRP A CD2 1 
ATOM 972  C CE2 ? TRP A 1 123 ?   3.108  -6.241   8.378 1.000 85.660 ? 123 TRP A CE2 1 
ATOM 973  C CE3 ? TRP A 1 123 ?   2.290  -6.007   6.108 1.000 85.660 ? 123 TRP A CE3 1 
ATOM 974  N NE1 ? TRP A 1 123 ?   3.928  -7.083   9.080 1.000 85.660 ? 123 TRP A NE1 1 
ATOM 975  C CH2 ? TRP A 1 123 ?   1.647  -4.452   7.865 1.000 85.660 ? 123 TRP A CH2 1 
ATOM 976  C CZ2 ? TRP A 1 123 ?   2.399  -5.114   8.800 1.000 85.660 ? 123 TRP A CZ2 1 
ATOM 977  C CZ3 ? TRP A 1 123 ?   1.586  -4.885   6.530 1.000 85.660 ? 123 TRP A CZ3 1 
ATOM 978  N N   ? GLY A 1 124 ?   6.410  -8.904   2.760 1.000 67.400 ? 124 GLY A N   1 
ATOM 979  C CA  ? GLY A 1 124 ?   6.875  -9.827   1.736 1.000 67.400 ? 124 GLY A CA  1 
ATOM 980  C C   ? GLY A 1 124 ?   8.273 -10.354   1.998 1.000 67.400 ? 124 GLY A C   1 
ATOM 981  O O   ? GLY A 1 124 ?   8.817 -10.169   3.089 1.000 67.400 ? 124 GLY A O   1 
ATOM 982  N N   ? LYS A 1 125 ?   8.931 -11.231   1.142 1.000 63.700 ? 125 LYS A N   1 
ATOM 983  C CA  ? LYS A 1 125 ?  10.222 -11.910   1.197 1.000 63.700 ? 125 LYS A CA  1 
ATOM 984  C C   ? LYS A 1 125 ?  11.373 -10.914   1.092 1.000 63.700 ? 125 LYS A C   1 
ATOM 985  C CB  ? LYS A 1 125 ?  10.328 -12.952   0.082 1.000 63.700 ? 125 LYS A CB  1 
ATOM 986  O O   ? LYS A 1 125 ?  11.227  -9.850   0.486 1.000 63.700 ? 125 LYS A O   1 
ATOM 987  C CG  ? LYS A 1 125 ?   9.308 -14.076   0.185 1.000 63.700 ? 125 LYS A CG  1 
ATOM 988  C CD  ? LYS A 1 125 ?   9.472 -15.086  -0.943 1.000 63.700 ? 125 LYS A CD  1 
ATOM 989  C CE  ? LYS A 1 125 ?   8.432 -16.195  -0.858 1.000 63.700 ? 125 LYS A CE  1 
ATOM 990  N NZ  ? LYS A 1 125 ?   8.582 -17.182  -1.968 1.000 63.700 ? 125 LYS A NZ  1 
ATOM 991  N N   ? ARG A 1 126 ?  12.548 -11.256   1.837 1.000 62.690 ? 126 ARG A N   1 
ATOM 992  C CA  ? ARG A 1 126 ?  13.772 -10.466   1.754 1.000 62.690 ? 126 ARG A CA  1 
ATOM 993  C C   ? ARG A 1 126 ?  14.636 -10.914   0.580 1.000 62.690 ? 126 ARG A C   1 
ATOM 994  C CB  ? ARG A 1 126 ?  14.567 -10.567   3.058 1.000 62.690 ? 126 ARG A CB  1 
ATOM 995  O O   ? ARG A 1 126 ?  15.519 -10.178   0.135 1.000 62.690 ? 126 ARG A O   1 
ATOM 996  C CG  ? ARG A 1 126 ?  13.884  -9.911   4.248 1.000 62.690 ? 126 ARG A CG  1 
ATOM 997  C CD  ? ARG A 1 126 ?  14.796  -9.866   5.467 1.000 62.690 ? 126 ARG A CD  1 
ATOM 998  N NE  ? ARG A 1 126 ?  15.064 -11.203   5.988 1.000 62.690 ? 126 ARG A NE  1 
ATOM 999  N NH1 ? ARG A 1 126 ?  16.178 -10.469   7.874 1.000 62.690 ? 126 ARG A NH1 1 
ATOM 1000 N NH2 ? ARG A 1 126 ?  15.903 -12.714   7.501 1.000 62.690 ? 126 ARG A NH2 1 
ATOM 1001 C CZ  ? ARG A 1 126 ?  15.714 -11.459   7.120 1.000 62.690 ? 126 ARG A CZ  1 
ATOM 1002 N N   ? GLN A 1 127 ?  14.321 -12.129   0.006 1.000 56.020 ? 127 GLN A N   1 
ATOM 1003 C CA  ? GLN A 1 127 ?  14.981 -12.722  -1.152 1.000 56.020 ? 127 GLN A CA  1 
ATOM 1004 C C   ? GLN A 1 127 ?  13.977 -13.434  -2.054 1.000 56.020 ? 127 GLN A C   1 
ATOM 1005 C CB  ? GLN A 1 127 ?  16.072 -13.697  -0.707 1.000 56.020 ? 127 GLN A CB  1 
ATOM 1006 O O   ? GLN A 1 127 ?  12.891 -13.808  -1.607 1.000 56.020 ? 127 GLN A O   1 
ATOM 1007 C CG  ? GLN A 1 127 ?  17.156 -13.058   0.150 1.000 56.020 ? 127 GLN A CG  1 
ATOM 1008 C CD  ? GLN A 1 127 ?  18.208 -14.053   0.604 1.000 56.020 ? 127 GLN A CD  1 
ATOM 1009 N NE2 ? GLN A 1 127 ?  19.117 -13.604   1.463 1.000 56.020 ? 127 GLN A NE2 1 
ATOM 1010 O OE1 ? GLN A 1 127 ?  18.204 -15.215   0.186 1.000 56.020 ? 127 GLN A OE1 1 
ATOM 1011 N N   ? VAL A 1 128 ?  14.234 -13.519  -3.346 1.000 59.180 ? 128 VAL A N   1 
ATOM 1012 C CA  ? VAL A 1 128 ?  13.366 -14.031  -4.401 1.000 59.180 ? 128 VAL A CA  1 
ATOM 1013 C C   ? VAL A 1 128 ?  12.918 -15.450  -4.058 1.000 59.180 ? 128 VAL A C   1 
ATOM 1014 C CB  ? VAL A 1 128 ?  14.073 -14.014  -5.776 1.000 59.180 ? 128 VAL A CB  1 
ATOM 1015 O O   ? VAL A 1 128 ?  11.744 -15.793  -4.221 1.000 59.180 ? 128 VAL A O   1 
ATOM 1016 C CG1 ? VAL A 1 128 ?  13.186 -14.646  -6.847 1.000 59.180 ? 128 VAL A CG1 1 
ATOM 1017 C CG2 ? VAL A 1 128 ?  14.448 -12.585  -6.164 1.000 59.180 ? 128 VAL A CG2 1 
ATOM 1018 N N   ? ASN A 1 129 ?  13.811 -16.275  -3.346 1.000 61.410 ? 129 ASN A N   1 
ATOM 1019 C CA  ? ASN A 1 129 ?  13.506 -17.658  -2.996 1.000 61.410 ? 129 ASN A CA  1 
ATOM 1020 C C   ? ASN A 1 129 ?  13.537 -17.875  -1.486 1.000 61.410 ? 129 ASN A C   1 
ATOM 1021 C CB  ? ASN A 1 129 ?  14.478 -18.614  -3.690 1.000 61.410 ? 129 ASN A CB  1 
ATOM 1022 O O   ? ASN A 1 129 ?  13.652 -19.010  -1.020 1.000 61.410 ? 129 ASN A O   1 
ATOM 1023 C CG  ? ASN A 1 129 ?  14.301 -18.636  -5.196 1.000 61.410 ? 129 ASN A CG  1 
ATOM 1024 N ND2 ? ASN A 1 129 ?  15.378 -18.929  -5.915 1.000 61.410 ? 129 ASN A ND2 1 
ATOM 1025 O OD1 ? ASN A 1 129 ?  13.206 -18.390  -5.708 1.000 61.410 ? 129 ASN A OD1 1 
ATOM 1026 N N   ? GLY A 1 130 ?  13.517 -16.734  -0.675 1.000 60.210 ? 130 GLY A N   1 
ATOM 1027 C CA  ? GLY A 1 130 ?  13.548 -16.789   0.778 1.000 60.210 ? 130 GLY A CA  1 
ATOM 1028 C C   ? GLY A 1 130 ?  12.170 -16.902   1.401 1.000 60.210 ? 130 GLY A C   1 
ATOM 1029 O O   ? GLY A 1 130 ?  11.159 -16.852   0.697 1.000 60.210 ? 130 GLY A O   1 
ATOM 1030 N N   ? SER A 1 131 ?  12.165 -17.366   2.743 1.000 63.920 ? 131 SER A N   1 
ATOM 1031 C CA  ? SER A 1 131 ?  10.897 -17.434   3.463 1.000 63.920 ? 131 SER A CA  1 
ATOM 1032 C C   ? SER A 1 131 ?  10.370 -16.040   3.787 1.000 63.920 ? 131 SER A C   1 
ATOM 1033 C CB  ? SER A 1 131 ?  11.056 -18.240   4.753 1.000 63.920 ? 131 SER A CB  1 
ATOM 1034 O O   ? SER A 1 131 ?  11.141 -15.081   3.863 1.000 63.920 ? 131 SER A O   1 
ATOM 1035 O OG  ? SER A 1 131 ?  12.009 -17.635   5.611 1.000 63.920 ? 131 SER A OG  1 
ATOM 1036 N N   ? GLY A 1 132 ?   9.045 -15.844   3.490 1.000 68.150 ? 132 GLY A N   1 
ATOM 1037 C CA  ? GLY A 1 132 ?   8.392 -14.606   3.886 1.000 68.150 ? 132 GLY A CA  1 
ATOM 1038 C C   ? GLY A 1 132 ?   8.772 -14.151   5.282 1.000 68.150 ? 132 GLY A C   1 
ATOM 1039 O O   ? GLY A 1 132 ?   9.124 -14.970   6.133 1.000 68.150 ? 132 GLY A O   1 
ATOM 1040 N N   ? SER A 1 133 ?   8.982 -12.747   5.368 1.000 80.220 ? 133 SER A N   1 
ATOM 1041 C CA  ? SER A 1 133 ?   9.270 -12.186   6.683 1.000 80.220 ? 133 SER A CA  1 
ATOM 1042 C C   ? SER A 1 133 ?   8.008 -12.102   7.536 1.000 80.220 ? 133 SER A C   1 
ATOM 1043 C CB  ? SER A 1 133 ?   9.898 -10.798   6.549 1.000 80.220 ? 133 SER A CB  1 
ATOM 1044 O O   ? SER A 1 133 ?   6.938 -11.750   7.037 1.000 80.220 ? 133 SER A O   1 
ATOM 1045 O OG  ? SER A 1 133 ?  10.102 -10.213   7.823 1.000 80.220 ? 133 SER A OG  1 
ATOM 1046 N N   ? ASP A 1 134 ?   8.133 -12.474   8.697 1.000 86.370 ? 134 ASP A N   1 
ATOM 1047 C CA  ? ASP A 1 134 ?   7.004 -12.361   9.615 1.000 86.370 ? 134 ASP A CA  1 
ATOM 1048 C C   ? ASP A 1 134 ?   6.887 -10.943  10.169 1.000 86.370 ? 134 ASP A C   1 
ATOM 1049 C CB  ? ASP A 1 134 ?   7.143 -13.364  10.763 1.000 86.370 ? 134 ASP A CB  1 
ATOM 1050 O O   ? ASP A 1 134 ?   5.833 -10.555  10.678 1.000 86.370 ? 134 ASP A O   1 
ATOM 1051 C CG  ? ASP A 1 134 ?   7.093 -14.808  10.297 1.000 86.370 ? 134 ASP A CG  1 
ATOM 1052 O OD1 ? ASP A 1 134 ?   6.401 -15.104   9.299 1.000 86.370 ? 134 ASP A OD1 1 
ATOM 1053 O OD2 ? ASP A 1 134 ?   7.750 -15.659  10.935 1.000 86.370 ? 134 ASP A OD2 1 
ATOM 1054 N N   ? THR A 1 135 ?   7.951 -10.228  10.018 1.000 91.630 ? 135 THR A N   1 
ATOM 1055 C CA  ? THR A 1 135 ?   7.964  -8.848  10.491 1.000 91.630 ? 135 THR A CA  1 
ATOM 1056 C C   ? THR A 1 135 ?   7.865  -7.874   9.320 1.000 91.630 ? 135 THR A C   1 
ATOM 1057 C CB  ? THR A 1 135 ?   9.235  -8.548  11.306 1.000 91.630 ? 135 THR A CB  1 
ATOM 1058 O O   ? THR A 1 135 ?   8.229  -8.213   8.192 1.000 91.630 ? 135 THR A O   1 
ATOM 1059 C CG2 ? THR A 1 135 ?   9.310  -9.426  12.551 1.000 91.630 ? 135 THR A CG2 1 
ATOM 1060 O OG1 ? THR A 1 135 ?  10.387  -8.794  10.491 1.000 91.630 ? 135 THR A OG1 1 
ATOM 1061 N N   ? LEU A 1 136 ?   7.297  -6.745   9.574 1.000 92.520 ? 136 LEU A N   1 
ATOM 1062 C CA  ? LEU A 1 136 ?   7.168  -5.687   8.578 1.000 92.520 ? 136 LEU A CA  1 
ATOM 1063 C C   ? LEU A 1 136 ?   8.539  -5.219   8.102 1.000 92.520 ? 136 LEU A C   1 
ATOM 1064 C CB  ? LEU A 1 136 ?   6.383  -4.504   9.150 1.000 92.520 ? 136 LEU A CB  1 
ATOM 1065 O O   ? LEU A 1 136 ?   9.417  -4.925   8.917 1.000 92.520 ? 136 LEU A O   1 
ATOM 1066 C CG  ? LEU A 1 136 ?   5.962  -3.423   8.153 1.000 92.520 ? 136 LEU A CG  1 
ATOM 1067 C CD1 ? LEU A 1 136 ?   5.017  -4.006   7.107 1.000 92.520 ? 136 LEU A CD1 1 
ATOM 1068 C CD2 ? LEU A 1 136 ?   5.308  -2.252   8.878 1.000 92.520 ? 136 LEU A CD2 1 
ATOM 1069 N N   ? GLN A 1 137 ?   8.618  -5.225   6.765 1.000 93.240 ? 137 GLN A N   1 
ATOM 1070 C CA  ? GLN A 1 137 ?   9.861  -4.797   6.131 1.000 93.240 ? 137 GLN A CA  1 
ATOM 1071 C C   ? GLN A 1 137 ?   9.671  -3.485   5.377 1.000 93.240 ? 137 GLN A C   1 
ATOM 1072 C CB  ? GLN A 1 137 ?  10.380  -5.879   5.182 1.000 93.240 ? 137 GLN A CB  1 
ATOM 1073 O O   ? GLN A 1 137 ?   8.549  -3.134   5.004 1.000 93.240 ? 137 GLN A O   1 
ATOM 1074 C CG  ? GLN A 1 137 ?  10.536  -7.246   5.834 1.000 93.240 ? 137 GLN A CG  1 
ATOM 1075 C CD  ? GLN A 1 137 ?  11.604  -7.265   6.911 1.000 93.240 ? 137 GLN A CD  1 
ATOM 1076 N NE2 ? GLN A 1 137 ?  11.260  -7.800   8.077 1.000 93.240 ? 137 GLN A NE2 1 
ATOM 1077 O OE1 ? GLN A 1 137 ?  12.729  -6.803   6.696 1.000 93.240 ? 137 GLN A OE1 1 
ATOM 1078 N N   ? GLU A 1 138 ?  10.782  -2.766   5.060 1.000 92.590 ? 138 GLU A N   1 
ATOM 1079 C CA  ? GLU A 1 138 ?  10.733  -1.559   4.240 1.000 92.590 ? 138 GLU A CA  1 
ATOM 1080 C C   ? GLU A 1 138 ?  11.970  -1.443   3.355 1.000 92.590 ? 138 GLU A C   1 
ATOM 1081 C CB  ? GLU A 1 138 ?  10.599  -0.314   5.122 1.000 92.590 ? 138 GLU A CB  1 
ATOM 1082 O O   ? GLU A 1 138 ?  13.045  -1.928   3.714 1.000 92.590 ? 138 GLU A O   1 
ATOM 1083 C CG  ? GLU A 1 138 ?  11.795  -0.074   6.032 1.000 92.590 ? 138 GLU A CG  1 
ATOM 1084 C CD  ? GLU A 1 138 ?  11.609   1.111   6.966 1.000 92.590 ? 138 GLU A CD  1 
ATOM 1085 O OE1 ? GLU A 1 138 ?  12.602   1.558   7.584 1.000 92.590 ? 138 GLU A OE1 1 
ATOM 1086 O OE2 ? GLU A 1 138 ?  10.462   1.596   7.081 1.000 92.590 ? 138 GLU A OE2 1 
ATOM 1087 N N   ? VAL A 1 139 ?  11.751  -0.787   2.268 1.000 91.930 ? 139 VAL A N   1 
ATOM 1088 C CA  ? VAL A 1 139 ?  12.865  -0.548   1.355 1.000 91.930 ? 139 VAL A CA  1 
ATOM 1089 C C   ? VAL A 1 139 ?  12.728   0.836   0.724 1.000 91.930 ? 139 VAL A C   1 
ATOM 1090 C CB  ? VAL A 1 139 ?  12.939  -1.631   0.255 1.000 91.930 ? 139 VAL A CB  1 
ATOM 1091 O O   ? VAL A 1 139 ?  11.616   1.291   0.447 1.000 91.930 ? 139 VAL A O   1 
ATOM 1092 C CG1 ? VAL A 1 139 ?  11.704  -1.573  -0.643 1.000 91.930 ? 139 VAL A CG1 1 
ATOM 1093 C CG2 ? VAL A 1 139 ?  14.212  -1.464  -0.571 1.000 91.930 ? 139 VAL A CG2 1 
ATOM 1094 N N   ? LYS A 1 140 ?  13.931   1.450   0.559 1.000 92.670 ? 140 LYS A N   1 
ATOM 1095 C CA  ? LYS A 1 140 ?  13.985   2.744  -0.115 1.000 92.670 ? 140 LYS A CA  1 
ATOM 1096 C C   ? LYS A 1 140 ?  14.173   2.572  -1.620 1.000 92.670 ? 140 LYS A C   1 
ATOM 1097 C CB  ? LYS A 1 140 ?  15.112   3.603   0.460 1.000 92.670 ? 140 LYS A CB  1 
ATOM 1098 O O   ? LYS A 1 140 ?  15.065   1.843  -2.060 1.000 92.670 ? 140 LYS A O   1 
ATOM 1099 C CG  ? LYS A 1 140 ?  14.856   4.092   1.877 1.000 92.670 ? 140 LYS A CG  1 
ATOM 1100 C CD  ? LYS A 1 140 ?  15.972   5.008   2.362 1.000 92.670 ? 140 LYS A CD  1 
ATOM 1101 C CE  ? LYS A 1 140 ?  15.751   5.445   3.804 1.000 92.670 ? 140 LYS A CE  1 
ATOM 1102 N NZ  ? LYS A 1 140 ?  16.867   6.305   4.300 1.000 92.670 ? 140 LYS A NZ  1 
ATOM 1103 N N   ? LEU A 1 141 ?  13.268   3.263  -2.347 1.000 93.780 ? 141 LEU A N   1 
ATOM 1104 C CA  ? LEU A 1 141 ?  13.325   3.164  -3.801 1.000 93.780 ? 141 LEU A CA  1 
ATOM 1105 C C   ? LEU A 1 141 ?  13.242   4.544  -4.444 1.000 93.780 ? 141 LEU A C   1 
ATOM 1106 C CB  ? LEU A 1 141 ?  12.192   2.276  -4.322 1.000 93.780 ? 141 LEU A CB  1 
ATOM 1107 O O   ? LEU A 1 141 ?  12.609   5.451  -3.898 1.000 93.780 ? 141 LEU A O   1 
ATOM 1108 C CG  ? LEU A 1 141 ?  12.168   0.836  -3.808 1.000 93.780 ? 141 LEU A CG  1 
ATOM 1109 C CD1 ? LEU A 1 141 ?  10.843   0.169  -4.162 1.000 93.780 ? 141 LEU A CD1 1 
ATOM 1110 C CD2 ? LEU A 1 141 ?  13.340   0.044  -4.378 1.000 93.780 ? 141 LEU A CD2 1 
ATOM 1111 N N   ? ARG A 1 142 ?  13.853   4.593  -5.605 1.000 94.400 ? 142 ARG A N   1 
ATOM 1112 C CA  ? ARG A 1 142 ?  13.859   5.853  -6.343 1.000 94.400 ? 142 ARG A CA  1 
ATOM 1113 C C   ? ARG A 1 142 ?  12.791   5.854  -7.432 1.000 94.400 ? 142 ARG A C   1 
ATOM 1114 C CB  ? ARG A 1 142 ?  15.236   6.110  -6.958 1.000 94.400 ? 142 ARG A CB  1 
ATOM 1115 O O   ? ARG A 1 142 ?  12.638   4.871  -8.160 1.000 94.400 ? 142 ARG A O   1 
ATOM 1116 C CG  ? ARG A 1 142 ?  15.381   7.484  -7.591 1.000 94.400 ? 142 ARG A CG  1 
ATOM 1117 C CD  ? ARG A 1 142 ?  16.807   7.744  -8.056 1.000 94.400 ? 142 ARG A CD  1 
ATOM 1118 N NE  ? ARG A 1 142 ?  16.960   9.091  -8.598 1.000 94.400 ? 142 ARG A NE  1 
ATOM 1119 N NH1 ? ARG A 1 142 ?  19.027   8.694  -9.552 1.000 94.400 ? 142 ARG A NH1 1 
ATOM 1120 N NH2 ? ARG A 1 142 ?  18.048  10.758  -9.744 1.000 94.400 ? 142 ARG A NH2 1 
ATOM 1121 C CZ  ? ARG A 1 142 ?  18.011   9.511  -9.297 1.000 94.400 ? 142 ARG A CZ  1 
ATOM 1122 N N   ? LEU A 1 143 ?  12.099   6.986  -7.479 1.000 95.180 ? 143 LEU A N   1 
ATOM 1123 C CA  ? LEU A 1 143 ?  11.217   7.188  -8.623 1.000 95.180 ? 143 LEU A CA  1 
ATOM 1124 C C   ? LEU A 1 143 ?  12.022   7.396  -9.901 1.000 95.180 ? 143 LEU A C   1 
ATOM 1125 C CB  ? LEU A 1 143 ?  10.297   8.388  -8.384 1.000 95.180 ? 143 LEU A CB  1 
ATOM 1126 O O   ? LEU A 1 143 ?  12.917   8.242  -9.945 1.000 95.180 ? 143 LEU A O   1 
ATOM 1127 C CG  ? LEU A 1 143 ?   9.176   8.191  -7.362 1.000 95.180 ? 143 LEU A CG  1 
ATOM 1128 C CD1 ? LEU A 1 143 ?   8.380   9.481  -7.194 1.000 95.180 ? 143 LEU A CD1 1 
ATOM 1129 C CD2 ? LEU A 1 143 ?   8.263   7.045  -7.783 1.000 95.180 ? 143 LEU A CD2 1 
ATOM 1130 N N   ? MET A 1 144 ?  11.643   6.617 -10.937 1.000 94.960 ? 144 MET A N   1 
ATOM 1131 C CA  ? MET A 1 144 ?  12.423   6.631 -12.172 1.000 94.960 ? 144 MET A CA  1 
ATOM 1132 C C   ? MET A 1 144 ?  11.679   7.373 -13.277 1.000 94.960 ? 144 MET A C   1 
ATOM 1133 C CB  ? MET A 1 144 ?  12.741   5.204 -12.623 1.000 94.960 ? 144 MET A CB  1 
ATOM 1134 O O   ? MET A 1 144 ?  10.465   7.564 -13.194 1.000 94.960 ? 144 MET A O   1 
ATOM 1135 C CG  ? MET A 1 144 ?  13.580   4.419 -11.628 1.000 94.960 ? 144 MET A CG  1 
ATOM 1136 S SD  ? MET A 1 144 ?  13.883   2.693 -12.171 1.000 94.960 ? 144 MET A SD  1 
ATOM 1137 C CE  ? MET A 1 144 ?  15.044   2.985 -13.535 1.000 94.960 ? 144 MET A CE  1 
ATOM 1138 N N   ? ASP A 1 145 ?  12.471   7.659 -14.260 1.000 94.550 ? 145 ASP A N   1 
ATOM 1139 C CA  ? ASP A 1 145 ?  11.875   8.166 -15.492 1.000 94.550 ? 145 ASP A CA  1 
ATOM 1140 C C   ? ASP A 1 145 ?  10.974   7.117 -16.138 1.000 94.550 ? 145 ASP A C   1 
ATOM 1141 C CB  ? ASP A 1 145 ?  12.963   8.603 -16.475 1.000 94.550 ? 145 ASP A CB  1 
ATOM 1142 O O   ? ASP A 1 145 ?  11.329   5.938 -16.197 1.000 94.550 ? 145 ASP A O   1 
ATOM 1143 C CG  ? ASP A 1 145 ?  12.414   9.377 -17.661 1.000 94.550 ? 145 ASP A CG  1 
ATOM 1144 O OD1 ? ASP A 1 145 ?  11.963   8.749 -18.643 1.000 94.550 ? 145 ASP A OD1 1 
ATOM 1145 O OD2 ? ASP A 1 145 ?  12.436  10.626 -17.614 1.000 94.550 ? 145 ASP A OD2 1 
ATOM 1146 N N   ? PRO A 1 146 ?   9.787   7.630 -16.623 1.000 93.520 ? 146 PRO A N   1 
ATOM 1147 C CA  ? PRO A 1 146 ?   8.842   6.688 -17.228 1.000 93.520 ? 146 PRO A CA  1 
ATOM 1148 C C   ? PRO A 1 146 ?   9.478   5.835 -18.323 1.000 93.520 ? 146 PRO A C   1 
ATOM 1149 C CB  ? PRO A 1 146 ?   7.757   7.600 -17.806 1.000 93.520 ? 146 PRO A CB  1 
ATOM 1150 O O   ? PRO A 1 146 ?   9.028   4.715 -18.578 1.000 93.520 ? 146 PRO A O   1 
ATOM 1151 C CG  ? PRO A 1 146 ?   7.781   8.818 -16.941 1.000 93.520 ? 146 PRO A CG  1 
ATOM 1152 C CD  ? PRO A 1 146 ?   9.201   9.085 -16.532 1.000 93.520 ? 146 PRO A CD  1 
ATOM 1153 N N   ? GLN A 1 147 ?  10.515   6.333 -19.027 1.000 92.610 ? 147 GLN A N   1 
ATOM 1154 C CA  ? GLN A 1 147 ?  11.182   5.614 -20.108 1.000 92.610 ? 147 GLN A CA  1 
ATOM 1155 C C   ? GLN A 1 147 ?  11.793   4.309 -19.606 1.000 92.610 ? 147 GLN A C   1 
ATOM 1156 C CB  ? GLN A 1 147 ?  12.262   6.488 -20.748 1.000 92.610 ? 147 GLN A CB  1 
ATOM 1157 O O   ? GLN A 1 147 ?  11.910   3.342 -20.361 1.000 92.610 ? 147 GLN A O   1 
ATOM 1158 C CG  ? GLN A 1 147 ?  11.710   7.612 -21.614 1.000 92.610 ? 147 GLN A CG  1 
ATOM 1159 C CD  ? GLN A 1 147 ?  12.795   8.370 -22.355 1.000 92.610 ? 147 GLN A CD  1 
ATOM 1160 N NE2 ? GLN A 1 147 ?  12.398   9.390 -23.109 1.000 92.610 ? 147 GLN A NE2 1 
ATOM 1161 O OE1 ? GLN A 1 147 ?  13.982   8.043 -22.249 1.000 92.610 ? 147 GLN A OE1 1 
ATOM 1162 N N   ? ALA A 1 148 ?  12.134   4.243 -18.327 1.000 92.700 ? 148 ALA A N   1 
ATOM 1163 C CA  ? ALA A 1 148 ?  12.752   3.066 -17.723 1.000 92.700 ? 148 ALA A CA  1 
ATOM 1164 C C   ? ALA A 1 148 ?  11.778   1.891 -17.691 1.000 92.700 ? 148 ALA A C   1 
ATOM 1165 C CB  ? ALA A 1 148 ?  13.240   3.385 -16.312 1.000 92.700 ? 148 ALA A CB  1 
ATOM 1166 O O   ? ALA A 1 148 ?  12.194   0.734 -17.597 1.000 92.700 ? 148 ALA A O   1 
ATOM 1167 N N   ? CYS A 1 149 ?  10.453   2.150 -17.778 1.000 94.050 ? 149 CYS A N   1 
ATOM 1168 C CA  ? CYS A 1 149 ?   9.440   1.106 -17.669 1.000 94.050 ? 149 CYS A CA  1 
ATOM 1169 C C   ? CYS A 1 149 ?   8.761   0.863 -19.012 1.000 94.050 ? 149 CYS A C   1 
ATOM 1170 C CB  ? CYS A 1 149 ?   8.394   1.483 -16.620 1.000 94.050 ? 149 CYS A CB  1 
ATOM 1171 O O   ? CYS A 1 149 ?   7.712   0.220 -19.074 1.000 94.050 ? 149 CYS A O   1 
ATOM 1172 S SG  ? CYS A 1 149 ?   8.989   1.350 -14.919 1.000 94.050 ? 149 CYS A SG  1 
ATOM 1173 N N   ? ARG A 1 150 ?   9.339   1.388 -20.101 1.000 89.600 ? 150 ARG A N   1 
ATOM 1174 C CA  ? ARG A 1 150 ?   8.736   1.337 -21.429 1.000 89.600 ? 150 ARG A CA  1 
ATOM 1175 C C   ? ARG A 1 150 ?   8.701  -0.092 -21.961 1.000 89.600 ? 150 ARG A C   1 
ATOM 1176 C CB  ? ARG A 1 150 ?   9.498   2.240 -22.401 1.000 89.600 ? 150 ARG A CB  1 
ATOM 1177 O O   ? ARG A 1 150 ?   7.915  -0.408 -22.856 1.000 89.600 ? 150 ARG A O   1 
ATOM 1178 C CG  ? ARG A 1 150 ?  10.923   1.785 -22.676 1.000 89.600 ? 150 ARG A CG  1 
ATOM 1179 C CD  ? ARG A 1 150 ?  11.647   2.736 -23.618 1.000 89.600 ? 150 ARG A CD  1 
ATOM 1180 N NE  ? ARG A 1 150 ?  11.316   2.468 -25.015 1.000 89.600 ? 150 ARG A NE  1 
ATOM 1181 N NH1 ? ARG A 1 150 ?  12.672   4.130 -25.871 1.000 89.600 ? 150 ARG A NH1 1 
ATOM 1182 N NH2 ? ARG A 1 150 ?  11.441   2.808 -27.282 1.000 89.600 ? 150 ARG A NH2 1 
ATOM 1183 C CZ  ? ARG A 1 150 ?  11.811   3.136 -26.053 1.000 89.600 ? 150 ARG A CZ  1 
ATOM 1184 N N   ? HIS A 1 151 ?   9.508  -0.961 -21.331 1.000 90.470 ? 151 HIS A N   1 
ATOM 1185 C CA  ? HIS A 1 151 ?   9.540  -2.352 -21.770 1.000 90.470 ? 151 HIS A CA  1 
ATOM 1186 C C   ? HIS A 1 151 ?   8.309  -3.111 -21.286 1.000 90.470 ? 151 HIS A C   1 
ATOM 1187 C CB  ? HIS A 1 151 ?  10.812  -3.041 -21.273 1.000 90.470 ? 151 HIS A CB  1 
ATOM 1188 O O   ? HIS A 1 151 ?   8.016  -4.204 -21.776 1.000 90.470 ? 151 HIS A O   1 
ATOM 1189 C CG  ? HIS A 1 151 ?  10.938  -3.065 -19.783 1.000 90.470 ? 151 HIS A CG  1 
ATOM 1190 C CD2 ? HIS A 1 151 ?  10.451  -3.932 -18.864 1.000 90.470 ? 151 HIS A CD2 1 
ATOM 1191 N ND1 ? HIS A 1 151 ?  11.636  -2.108 -19.080 1.000 90.470 ? 151 HIS A ND1 1 
ATOM 1192 C CE1 ? HIS A 1 151 ?  11.573  -2.386 -17.788 1.000 90.470 ? 151 HIS A CE1 1 
ATOM 1193 N NE2 ? HIS A 1 151 ?  10.860  -3.488 -17.630 1.000 90.470 ? 151 HIS A NE2 1 
ATOM 1194 N N   ? TYR A 1 152 ?   7.576  -2.539 -20.232 1.000 91.330 ? 152 TYR A N   1 
ATOM 1195 C CA  ? TYR A 1 152 ?   6.263  -3.047 -19.850 1.000 91.330 ? 152 TYR A CA  1 
ATOM 1196 C C   ? TYR A 1 152 ?   5.199  -2.614 -20.852 1.000 91.330 ? 152 TYR A C   1 
ATOM 1197 C CB  ? TYR A 1 152 ?   5.886  -2.562 -18.447 1.000 91.330 ? 152 TYR A CB  1 
ATOM 1198 O O   ? TYR A 1 152 ?   4.922  -1.421 -20.996 1.000 91.330 ? 152 TYR A O   1 
ATOM 1199 C CG  ? TYR A 1 152 ?   6.748  -3.143 -17.353 1.000 91.330 ? 152 TYR A CG  1 
ATOM 1200 C CD1 ? TYR A 1 152 ?   6.655  -4.489 -17.005 1.000 91.330 ? 152 TYR A CD1 1 
ATOM 1201 C CD2 ? TYR A 1 152 ?   7.657  -2.347 -16.663 1.000 91.330 ? 152 TYR A CD2 1 
ATOM 1202 C CE1 ? TYR A 1 152 ?   7.446  -5.028 -15.996 1.000 91.330 ? 152 TYR A CE1 1 
ATOM 1203 C CE2 ? TYR A 1 152 ?   8.453  -2.876 -15.652 1.000 91.330 ? 152 TYR A CE2 1 
ATOM 1204 O OH  ? TYR A 1 152 ?   9.127  -4.743 -14.327 1.000 91.330 ? 152 TYR A OH  1 
ATOM 1205 C CZ  ? TYR A 1 152 ?   8.341  -4.215 -15.327 1.000 91.330 ? 152 TYR A CZ  1 
ATOM 1206 N N   ? MET A 1 153 ?   4.714  -3.568 -21.659 1.000 87.620 ? 153 MET A N   1 
ATOM 1207 C CA  ? MET A 1 153 ?   3.848  -3.318 -22.807 1.000 87.620 ? 153 MET A CA  1 
ATOM 1208 C C   ? MET A 1 153 ?   2.597  -2.553 -22.389 1.000 87.620 ? 153 MET A C   1 
ATOM 1209 C CB  ? MET A 1 153 ?   3.456  -4.634 -23.482 1.000 87.620 ? 153 MET A CB  1 
ATOM 1210 O O   ? MET A 1 153 ?   2.149  -1.651 -23.100 1.000 87.620 ? 153 MET A O   1 
ATOM 1211 C CG  ? MET A 1 153 ?   4.593  -5.296 -24.243 1.000 87.620 ? 153 MET A CG  1 
ATOM 1212 S SD  ? MET A 1 153 ?   4.035  -6.746 -25.219 1.000 87.620 ? 153 MET A SD  1 
ATOM 1213 C CE  ? MET A 1 153 ?   3.528  -5.922 -26.754 1.000 87.620 ? 153 MET A CE  1 
ATOM 1214 N N   ? ALA A 1 154 ?   2.106  -2.658 -21.146 1.000 90.960 ? 154 ALA A N   1 
ATOM 1215 C CA  ? ALA A 1 154 ?   0.858  -2.061 -20.677 1.000 90.960 ? 154 ALA A CA  1 
ATOM 1216 C C   ? ALA A 1 154 ?   1.130  -0.875 -19.757 1.000 90.960 ? 154 ALA A C   1 
ATOM 1217 C CB  ? ALA A 1 154 ?   0.007  -3.105 -19.958 1.000 90.960 ? 154 ALA A CB  1 
ATOM 1218 O O   ? ALA A 1 154 ?   0.206  -0.327 -19.151 1.000 90.960 ? 154 ALA A O   1 
ATOM 1219 N N   ? PHE A 1 155 ?   2.389  -0.428 -19.731 1.000 94.790 ? 155 PHE A N   1 
ATOM 1220 C CA  ? PHE A 1 155 ?   2.761   0.683 -18.863 1.000 94.790 ? 155 PHE A CA  1 
ATOM 1221 C C   ? PHE A 1 155 ?   2.205   1.998 -19.397 1.000 94.790 ? 155 PHE A C   1 
ATOM 1222 C CB  ? PHE A 1 155 ?   4.284   0.774 -18.726 1.000 94.790 ? 155 PHE A CB  1 
ATOM 1223 O O   ? PHE A 1 155 ?   2.341   2.298 -20.585 1.000 94.790 ? 155 PHE A O   1 
ATOM 1224 C CG  ? PHE A 1 155 ?   4.749   1.921 -17.871 1.000 94.790 ? 155 PHE A CG  1 
ATOM 1225 C CD1 ? PHE A 1 155 ?   5.241   3.084 -18.451 1.000 94.790 ? 155 PHE A CD1 1 
ATOM 1226 C CD2 ? PHE A 1 155 ?   4.696   1.836 -16.486 1.000 94.790 ? 155 PHE A CD2 1 
ATOM 1227 C CE1 ? PHE A 1 155 ?   5.672   4.148 -17.662 1.000 94.790 ? 155 PHE A CE1 1 
ATOM 1228 C CE2 ? PHE A 1 155 ?   5.125   2.895 -15.690 1.000 94.790 ? 155 PHE A CE2 1 
ATOM 1229 C CZ  ? PHE A 1 155 ?   5.614   4.049 -16.280 1.000 94.790 ? 155 PHE A CZ  1 
ATOM 1230 N N   ? ASP A 1 156 ?   1.528   2.745 -18.519 1.000 94.960 ? 156 ASP A N   1 
ATOM 1231 C CA  ? ASP A 1 156 ?   0.997   4.083 -18.766 1.000 94.960 ? 156 ASP A CA  1 
ATOM 1232 C C   ? ASP A 1 156 ?   1.428   5.056 -17.671 1.000 94.960 ? 156 ASP A C   1 
ATOM 1233 C CB  ? ASP A 1 156 ?  -0.529   4.045 -18.864 1.000 94.960 ? 156 ASP A CB  1 
ATOM 1234 O O   ? ASP A 1 156 ?   0.938   4.986 -16.542 1.000 94.960 ? 156 ASP A O   1 
ATOM 1235 C CG  ? ASP A 1 156 ?  -1.131   5.377 -19.277 1.000 94.960 ? 156 ASP A CG  1 
ATOM 1236 O OD1 ? ASP A 1 156 ?  -0.510   6.431 -19.021 1.000 94.960 ? 156 ASP A OD1 1 
ATOM 1237 O OD2 ? ASP A 1 156 ?  -2.236   5.372 -19.860 1.000 94.960 ? 156 ASP A OD2 1 
ATOM 1238 N N   ? HIS A 1 157 ?   2.183   6.057 -18.082 1.000 93.450 ? 157 HIS A N   1 
ATOM 1239 C CA  ? HIS A 1 157 ?   2.792   6.955 -17.107 1.000 93.450 ? 157 HIS A CA  1 
ATOM 1240 C C   ? HIS A 1 157 ?   1.747   7.857 -16.460 1.000 93.450 ? 157 HIS A C   1 
ATOM 1241 C CB  ? HIS A 1 157 ?   3.881   7.802 -17.767 1.000 93.450 ? 157 HIS A CB  1 
ATOM 1242 O O   ? HIS A 1 157 ?   1.974   8.398 -15.375 1.000 93.450 ? 157 HIS A O   1 
ATOM 1243 C CG  ? HIS A 1 157 ?   4.462   8.843 -16.863 1.000 93.450 ? 157 HIS A CG  1 
ATOM 1244 C CD2 ? HIS A 1 157 ?   5.741   9.087 -16.494 1.000 93.450 ? 157 HIS A CD2 1 
ATOM 1245 N ND1 ? HIS A 1 157 ?   3.688   9.785 -16.219 1.000 93.450 ? 157 HIS A ND1 1 
ATOM 1246 C CE1 ? HIS A 1 157 ?   4.470  10.565 -15.492 1.000 93.450 ? 157 HIS A CE1 1 
ATOM 1247 N NE2 ? HIS A 1 157 ?   5.720  10.163 -15.641 1.000 93.450 ? 157 HIS A NE2 1 
ATOM 1248 N N   ? ASN A 1 158 ?   0.642   8.023 -17.153 1.000 93.800 ? 158 ASN A N   1 
ATOM 1249 C CA  ? ASN A 1 158 ?  -0.448   8.794 -16.565 1.000 93.800 ? 158 ASN A CA  1 
ATOM 1250 C C   ? ASN A 1 158 ?  -1.133   8.027 -15.438 1.000 93.800 ? 158 ASN A C   1 
ATOM 1251 C CB  ? ASN A 1 158 ?  -1.468   9.185 -17.637 1.000 93.800 ? 158 ASN A CB  1 
ATOM 1252 O O   ? ASN A 1 158 ?  -1.706   8.631 -14.529 1.000 93.800 ? 158 ASN A O   1 
ATOM 1253 C CG  ? ASN A 1 158 ?  -0.935  10.232 -18.596 1.000 93.800 ? 158 ASN A CG  1 
ATOM 1254 N ND2 ? ASN A 1 158 ?  -1.350  10.149 -19.855 1.000 93.800 ? 158 ASN A ND2 1 
ATOM 1255 O OD1 ? ASN A 1 158 ?  -0.157  11.107 -18.208 1.000 93.800 ? 158 ASN A OD1 1 
ATOM 1256 N N   ? LEU A 1 159 ?  -1.025   6.739 -15.489 1.000 95.550 ? 159 LEU A N   1 
ATOM 1257 C CA  ? LEU A 1 159 ?  -1.754   5.882 -14.561 1.000 95.550 ? 159 LEU A CA  1 
ATOM 1258 C C   ? LEU A 1 159 ?  -0.801   5.217 -13.574 1.000 95.550 ? 159 LEU A C   1 
ATOM 1259 C CB  ? LEU A 1 159 ?  -2.544   4.815 -15.324 1.000 95.550 ? 159 LEU A CB  1 
ATOM 1260 O O   ? LEU A 1 159 ?  -1.216   4.799 -12.490 1.000 95.550 ? 159 LEU A O   1 
ATOM 1261 C CG  ? LEU A 1 159 ?  -3.516   5.324 -16.390 1.000 95.550 ? 159 LEU A CG  1 
ATOM 1262 C CD1 ? LEU A 1 159 ?  -4.199   4.152 -17.086 1.000 95.550 ? 159 LEU A CD1 1 
ATOM 1263 C CD2 ? LEU A 1 159 ?  -4.548   6.260 -15.770 1.000 95.550 ? 159 LEU A CD2 1 
ATOM 1264 N N   ? GLN A 1 160 ?   0.476   5.149 -13.956 1.000 96.370 ? 160 GLN A N   1 
ATOM 1265 C CA  ? GLN A 1 160 ?   1.381   4.316 -13.171 1.000 96.370 ? 160 GLN A CA  1 
ATOM 1266 C C   ? GLN A 1 160 ?   2.703   5.032 -12.912 1.000 96.370 ? 160 GLN A C   1 
ATOM 1267 C CB  ? GLN A 1 160 ?   1.635   2.984 -13.878 1.000 96.370 ? 160 GLN A CB  1 
ATOM 1268 O O   ? GLN A 1 160 ?   3.064   5.962 -13.637 1.000 96.370 ? 160 GLN A O   1 
ATOM 1269 C CG  ? GLN A 1 160 ?   0.382   2.140 -14.070 1.000 96.370 ? 160 GLN A CG  1 
ATOM 1270 C CD  ? GLN A 1 160 ?   0.620   0.927 -14.949 1.000 96.370 ? 160 GLN A CD  1 
ATOM 1271 N NE2 ? GLN A 1 160 ?   0.218  -0.244 -14.466 1.000 96.370 ? 160 GLN A NE2 1 
ATOM 1272 O OE1 ? GLN A 1 160 ?   1.160   1.041 -16.054 1.000 96.370 ? 160 GLN A OE1 1 
ATOM 1273 N N   ? LEU A 1 161 ?   3.400   4.588 -11.797 1.000 96.090 ? 161 LEU A N   1 
ATOM 1274 C CA  ? LEU A 1 161 ?   4.732   5.048 -11.420 1.000 96.090 ? 161 LEU A CA  1 
ATOM 1275 C C   ? LEU A 1 161 ?   5.767   3.949 -11.633 1.000 96.090 ? 161 LEU A C   1 
ATOM 1276 C CB  ? LEU A 1 161 ?   4.749   5.505  -9.959 1.000 96.090 ? 161 LEU A CB  1 
ATOM 1277 O O   ? LEU A 1 161 ?   5.480   2.769 -11.415 1.000 96.090 ? 161 LEU A O   1 
ATOM 1278 C CG  ? LEU A 1 161 ?   3.780   6.630  -9.589 1.000 96.090 ? 161 LEU A CG  1 
ATOM 1279 C CD1 ? LEU A 1 161 ?   3.635   6.728  -8.074 1.000 96.090 ? 161 LEU A CD1 1 
ATOM 1280 C CD2 ? LEU A 1 161 ?   4.253   7.956 -10.173 1.000 96.090 ? 161 LEU A CD2 1 
ATOM 1281 N N   ? CYS A 1 162 ?   6.917   4.428 -12.100 1.000 95.560 ? 162 CYS A N   1 
ATOM 1282 C CA  ? CYS A 1 162 ?   8.070   3.552 -12.276 1.000 95.560 ? 162 CYS A CA  1 
ATOM 1283 C C   ? CYS A 1 162 ?   9.090   3.761 -11.163 1.000 95.560 ? 162 CYS A C   1 
ATOM 1284 C CB  ? CYS A 1 162 ?   8.727   3.795 -13.634 1.000 95.560 ? 162 CYS A CB  1 
ATOM 1285 O O   ? CYS A 1 162 ?   9.607   4.866 -10.989 1.000 95.560 ? 162 CYS A O   1 
ATOM 1286 S SG  ? CYS A 1 162 ?   9.904   2.513 -14.114 1.000 95.560 ? 162 CYS A SG  1 
ATOM 1287 N N   ? VAL A 1 163 ?   9.325   2.645 -10.423 1.000 94.970 ? 163 VAL A N   1 
ATOM 1288 C CA  ? VAL A 1 163 ?  10.142   2.827  -9.228 1.000 94.970 ? 163 VAL A CA  1 
ATOM 1289 C C   ? VAL A 1 163 ?  11.231   1.757  -9.179 1.000 94.970 ? 163 VAL A C   1 
ATOM 1290 C CB  ? VAL A 1 163 ?   9.287   2.776  -7.942 1.000 94.970 ? 163 VAL A CB  1 
ATOM 1291 O O   ? VAL A 1 163 ?  11.011   0.619  -9.600 1.000 94.970 ? 163 VAL A O   1 
ATOM 1292 C CG1 ? VAL A 1 163 ?  10.154   3.015  -6.708 1.000 94.970 ? 163 VAL A CG1 1 
ATOM 1293 C CG2 ? VAL A 1 163 ?   8.157   3.801  -8.013 1.000 94.970 ? 163 VAL A CG2 1 
ATOM 1294 N N   ? GLY A 1 164 ?  12.365   2.129  -8.637 1.000 92.540 ? 164 GLY A N   1 
ATOM 1295 C CA  ? GLY A 1 164 ?  13.471   1.201  -8.459 1.000 92.540 ? 164 GLY A CA  1 
ATOM 1296 C C   ? GLY A 1 164 ?  14.806   1.773  -8.895 1.000 92.540 ? 164 GLY A C   1 
ATOM 1297 O O   ? GLY A 1 164 ?  14.890   2.939  -9.288 1.000 92.540 ? 164 GLY A O   1 
ATOM 1298 N N   ? ASN A 1 165 ?  15.838   1.032  -8.697 1.000 87.120 ? 165 ASN A N   1 
ATOM 1299 C CA  ? ASN A 1 165 ?  17.209   1.313  -9.110 1.000 87.120 ? 165 ASN A CA  1 
ATOM 1300 C C   ? ASN A 1 165 ?  17.868   0.090  -9.740 1.000 87.120 ? 165 ASN A C   1 
ATOM 1301 C CB  ? ASN A 1 165 ?  18.036   1.809  -7.922 1.000 87.120 ? 165 ASN A CB  1 
ATOM 1302 O O   ? ASN A 1 165 ?  18.176  -0.881  -9.046 1.000 87.120 ? 165 ASN A O   1 
ATOM 1303 C CG  ? ASN A 1 165 ?  19.402   2.321  -8.334 1.000 87.120 ? 165 ASN A CG  1 
ATOM 1304 N ND2 ? ASN A 1 165 ?  19.981   3.192  -7.516 1.000 87.120 ? 165 ASN A ND2 1 
ATOM 1305 O OD1 ? ASN A 1 165 ?  19.932   1.937  -9.380 1.000 87.120 ? 165 ASN A OD1 1 
ATOM 1306 N N   ? PRO A 1 166 ?  17.999   0.199 -11.101 1.000 79.490 ? 166 PRO A N   1 
ATOM 1307 C CA  ? PRO A 1 166 ?  18.537  -0.960 -11.817 1.000 79.490 ? 166 PRO A CA  1 
ATOM 1308 C C   ? PRO A 1 166 ?  19.943  -1.337 -11.358 1.000 79.490 ? 166 PRO A C   1 
ATOM 1309 C CB  ? PRO A 1 166 ?  18.545  -0.500 -13.277 1.000 79.490 ? 166 PRO A CB  1 
ATOM 1310 O O   ? PRO A 1 166 ?  20.407  -2.449 -11.625 1.000 79.490 ? 166 PRO A O   1 
ATOM 1311 C CG  ? PRO A 1 166 ?  17.614   0.669 -13.314 1.000 79.490 ? 166 PRO A CG  1 
ATOM 1312 C CD  ? PRO A 1 166 ?  17.530   1.255 -11.934 1.000 79.490 ? 166 PRO A CD  1 
ATOM 1313 N N   ? ARG A 1 167 ?  20.582  -0.463 -10.524 1.000 81.670 ? 167 ARG A N   1 
ATOM 1314 C CA  ? ARG A 1 167 ?  21.937  -0.678 -10.027 1.000 81.670 ? 167 ARG A CA  1 
ATOM 1315 C C   ? ARG A 1 167 ?  21.917  -1.312  -8.640 1.000 81.670 ? 167 ARG A C   1 
ATOM 1316 C CB  ? ARG A 1 167 ?  22.712   0.641  -9.989 1.000 81.670 ? 167 ARG A CB  1 
ATOM 1317 O O   ? ARG A 1 167 ?  22.967  -1.660  -8.096 1.000 81.670 ? 167 ARG A O   1 
ATOM 1318 C CG  ? ARG A 1 167 ?  22.984   1.236 -11.361 1.000 81.670 ? 167 ARG A CG  1 
ATOM 1319 C CD  ? ARG A 1 167 ?  23.816   2.507 -11.270 1.000 81.670 ? 167 ARG A CD  1 
ATOM 1320 N NE  ? ARG A 1 167 ?  23.967   3.146 -12.574 1.000 81.670 ? 167 ARG A NE  1 
ATOM 1321 N NH1 ? ARG A 1 167 ?  25.335   4.846 -11.813 1.000 81.670 ? 167 ARG A NH1 1 
ATOM 1322 N NH2 ? ARG A 1 167 ?  24.755   4.740 -14.028 1.000 81.670 ? 167 ARG A NH2 1 
ATOM 1323 C CZ  ? ARG A 1 167 ?  24.685   4.242 -12.802 1.000 81.670 ? 167 ARG A CZ  1 
ATOM 1324 N N   ? LYS A 1 168 ?  20.721  -1.455  -8.032 1.000 81.960 ? 168 LYS A N   1 
ATOM 1325 C CA  ? LYS A 1 168 ?  20.551  -2.003  -6.690 1.000 81.960 ? 168 LYS A CA  1 
ATOM 1326 C C   ? LYS A 1 168 ?  19.622  -3.214  -6.704 1.000 81.960 ? 168 LYS A C   1 
ATOM 1327 C CB  ? LYS A 1 168 ?  20.005  -0.936  -5.739 1.000 81.960 ? 168 LYS A CB  1 
ATOM 1328 O O   ? LYS A 1 168 ?  18.764  -3.335  -7.582 1.000 81.960 ? 168 LYS A O   1 
ATOM 1329 C CG  ? LYS A 1 168 ?  20.943   0.243  -5.529 1.000 81.960 ? 168 LYS A CG  1 
ATOM 1330 C CD  ? LYS A 1 168 ?  20.404   1.206  -4.479 1.000 81.960 ? 168 LYS A CD  1 
ATOM 1331 C CE  ? LYS A 1 168 ?  21.352   2.376  -4.253 1.000 81.960 ? 168 LYS A CE  1 
ATOM 1332 N NZ  ? LYS A 1 168 ?  20.834   3.316  -3.214 1.000 81.960 ? 168 LYS A NZ  1 
ATOM 1333 N N   ? THR A 1 169 ?  19.843  -4.169  -5.946 1.000 78.240 ? 169 THR A N   1 
ATOM 1334 C CA  ? THR A 1 169 ?  19.016  -5.365  -5.834 1.000 78.240 ? 169 THR A CA  1 
ATOM 1335 C C   ? THR A 1 169 ?  17.913  -5.165  -4.799 1.000 78.240 ? 169 THR A C   1 
ATOM 1336 C CB  ? THR A 1 169 ?  19.861  -6.596  -5.456 1.000 78.240 ? 169 THR A CB  1 
ATOM 1337 O O   ? THR A 1 169 ?  17.846  -5.893  -3.806 1.000 78.240 ? 169 THR A O   1 
ATOM 1338 C CG2 ? THR A 1 169 ?  20.829  -6.964  -6.576 1.000 78.240 ? 169 THR A CG2 1 
ATOM 1339 O OG1 ? THR A 1 169 ?  20.609  -6.308  -4.268 1.000 78.240 ? 169 THR A OG1 1 
ATOM 1340 N N   ? LYS A 1 170 ?  17.192  -4.039  -4.887 1.000 80.800 ? 170 LYS A N   1 
ATOM 1341 C CA  ? LYS A 1 170 ?  16.063  -3.706  -4.023 1.000 80.800 ? 170 LYS A CA  1 
ATOM 1342 C C   ? LYS A 1 170 ?  14.783  -3.531  -4.833 1.000 80.800 ? 170 LYS A C   1 
ATOM 1343 C CB  ? LYS A 1 170 ?  16.356  -2.435  -3.224 1.000 80.800 ? 170 LYS A CB  1 
ATOM 1344 O O   ? LYS A 1 170 ?  14.782  -2.857  -5.866 1.000 80.800 ? 170 LYS A O   1 
ATOM 1345 C CG  ? LYS A 1 170 ?  17.543  -2.556  -2.281 1.000 80.800 ? 170 LYS A CG  1 
ATOM 1346 C CD  ? LYS A 1 170 ?  17.733  -1.289  -1.455 1.000 80.800 ? 170 LYS A CD  1 
ATOM 1347 C CE  ? LYS A 1 170 ?  18.886  -1.430  -0.470 1.000 80.800 ? 170 LYS A CE  1 
ATOM 1348 N NZ  ? LYS A 1 170 ?  19.054  -0.203   0.365 1.000 80.800 ? 170 LYS A NZ  1 
ATOM 1349 N N   ? SER A 1 171 ?  13.613  -4.123  -4.302 1.000 84.440 ? 171 SER A N   1 
ATOM 1350 C CA  ? SER A 1 171 ?  12.370  -4.004  -5.057 1.000 84.440 ? 171 SER A CA  1 
ATOM 1351 C C   ? SER A 1 171 ?  11.170  -4.432  -4.218 1.000 84.440 ? 171 SER A C   1 
ATOM 1352 C CB  ? SER A 1 171 ?  12.435  -4.843  -6.333 1.000 84.440 ? 171 SER A CB  1 
ATOM 1353 O O   ? SER A 1 171 ?  11.328  -5.118  -3.205 1.000 84.440 ? 171 SER A O   1 
ATOM 1354 O OG  ? SER A 1 171 ?  11.302  -4.604  -7.151 1.000 84.440 ? 171 SER A OG  1 
ATOM 1355 N N   ? ALA A 1 172 ?   9.956  -3.872  -4.514 1.000 81.840 ? 172 ALA A N   1 
ATOM 1356 C CA  ? ALA A 1 172 ?   8.697  -4.455  -4.059 1.000 81.840 ? 172 ALA A CA  1 
ATOM 1357 C C   ? ALA A 1 172 ?   8.298  -5.645  -4.927 1.000 81.840 ? 172 ALA A C   1 
ATOM 1358 C CB  ? ALA A 1 172 ?   7.591  -3.402  -4.064 1.000 81.840 ? 172 ALA A CB  1 
ATOM 1359 O O   ? ALA A 1 172 ?   8.334  -5.564  -6.157 1.000 81.840 ? 172 ALA A O   1 
ATOM 1360 N N   ? PHE A 1 173 ?   7.993  -6.733  -4.359 1.000 80.280 ? 173 PHE A N   1 
ATOM 1361 C CA  ? PHE A 1 173 ?   7.719  -7.962  -5.093 1.000 80.280 ? 173 PHE A CA  1 
ATOM 1362 C C   ? PHE A 1 173 ?   6.467  -8.646  -4.556 1.000 80.280 ? 173 PHE A C   1 
ATOM 1363 C CB  ? PHE A 1 173 ?   8.914  -8.916  -5.012 1.000 80.280 ? 173 PHE A CB  1 
ATOM 1364 O O   ? PHE A 1 173 ?   5.706  -8.049  -3.792 1.000 80.280 ? 173 PHE A O   1 
ATOM 1365 C CG  ? PHE A 1 173 ?   8.904  -9.994  -6.062 1.000 80.280 ? 173 PHE A CG  1 
ATOM 1366 C CD1 ? PHE A 1 173 ?   8.964 -11.335  -5.703 1.000 80.280 ? 173 PHE A CD1 1 
ATOM 1367 C CD2 ? PHE A 1 173 ?   8.833  -9.665  -7.410 1.000 80.280 ? 173 PHE A CD2 1 
ATOM 1368 C CE1 ? PHE A 1 173 ?   8.954 -12.334  -6.674 1.000 80.280 ? 173 PHE A CE1 1 
ATOM 1369 C CE2 ? PHE A 1 173 ?   8.823 -10.658  -8.385 1.000 80.280 ? 173 PHE A CE2 1 
ATOM 1370 C CZ  ? PHE A 1 173 ?   8.885 -11.992  -8.015 1.000 80.280 ? 173 PHE A CZ  1 
ATOM 1371 N N   ? LYS A 1 174 ?   6.241  -9.947  -4.978 1.000 70.850 ? 174 LYS A N   1 
ATOM 1372 C CA  ? LYS A 1 174 ?   5.051 -10.724  -4.644 1.000 70.850 ? 174 LYS A CA  1 
ATOM 1373 C C   ? LYS A 1 174 ?   4.755 -10.660  -3.149 1.000 70.850 ? 174 LYS A C   1 
ATOM 1374 C CB  ? LYS A 1 174 ?   5.220 -12.179  -5.083 1.000 70.850 ? 174 LYS A CB  1 
ATOM 1375 O O   ? LYS A 1 174 ?   5.660 -10.802  -2.324 1.000 70.850 ? 174 LYS A O   1 
ATOM 1376 C CG  ? LYS A 1 174 ?   5.187 -12.379  -6.591 1.000 70.850 ? 174 LYS A CG  1 
ATOM 1377 C CD  ? LYS A 1 174 ?   5.163 -13.857  -6.959 1.000 70.850 ? 174 LYS A CD  1 
ATOM 1378 C CE  ? LYS A 1 174 ?   5.111 -14.058  -8.467 1.000 70.850 ? 174 LYS A CE  1 
ATOM 1379 N NZ  ? LYS A 1 174 ?   5.109 -15.506  -8.834 1.000 70.850 ? 174 LYS A NZ  1 
ATOM 1380 N N   ? GLY A 1 175 ?   3.466 -10.290  -2.853 1.000 67.330 ? 175 GLY A N   1 
ATOM 1381 C CA  ? GLY A 1 175 ?   3.057 -10.279  -1.457 1.000 67.330 ? 175 GLY A CA  1 
ATOM 1382 C C   ? GLY A 1 175 ?   2.907  -8.880  -0.890 1.000 67.330 ? 175 GLY A C   1 
ATOM 1383 O O   ? GLY A 1 175 ?   2.184  -8.675   0.087 1.000 67.330 ? 175 GLY A O   1 
ATOM 1384 N N   ? ASP A 1 176 ?   3.485  -7.876  -1.520 1.000 83.390 ? 176 ASP A N   1 
ATOM 1385 C CA  ? ASP A 1 176 ?   3.378  -6.484  -1.095 1.000 83.390 ? 176 ASP A CA  1 
ATOM 1386 C C   ? ASP A 1 176 ?   2.324  -5.740  -1.912 1.000 83.390 ? 176 ASP A C   1 
ATOM 1387 C CB  ? ASP A 1 176 ?   4.732  -5.780  -1.218 1.000 83.390 ? 176 ASP A CB  1 
ATOM 1388 O O   ? ASP A 1 176 ?   2.246  -4.511  -1.861 1.000 83.390 ? 176 ASP A O   1 
ATOM 1389 C CG  ? ASP A 1 176 ?   5.772  -6.323  -0.254 1.000 83.390 ? 176 ASP A CG  1 
ATOM 1390 O OD1 ? ASP A 1 176 ?   5.419  -6.661   0.897 1.000 83.390 ? 176 ASP A OD1 1 
ATOM 1391 O OD2 ? ASP A 1 176 ?   6.955  -6.410  -0.647 1.000 83.390 ? 176 ASP A OD2 1 
ATOM 1392 N N   ? SER A 1 177 ?   1.679  -6.613  -2.873 1.000 92.140 ? 177 SER A N   1 
ATOM 1393 C CA  ? SER A 1 177 ?   0.590  -5.997  -3.623 1.000 92.140 ? 177 SER A CA  1 
ATOM 1394 C C   ? SER A 1 177 ?  -0.345  -5.219  -2.702 1.000 92.140 ? 177 SER A C   1 
ATOM 1395 C CB  ? SER A 1 177 ?  -0.202  -7.058  -4.389 1.000 92.140 ? 177 SER A CB  1 
ATOM 1396 O O   ? SER A 1 177 ?  -0.692  -5.693  -1.618 1.000 92.140 ? 177 SER A O   1 
ATOM 1397 O OG  ? SER A 1 177 ?   0.602  -7.662  -5.387 1.000 92.140 ? 177 SER A OG  1 
ATOM 1398 N N   ? GLY A 1 178 ?  -0.497  -3.942  -3.178 1.000 94.860 ? 178 GLY A N   1 
ATOM 1399 C CA  ? GLY A 1 178 ?  -1.466  -3.185  -2.402 1.000 94.860 ? 178 GLY A CA  1 
ATOM 1400 C C   ? GLY A 1 178 ?  -0.829  -2.319  -1.332 1.000 94.860 ? 178 GLY A C   1 
ATOM 1401 O O   ? GLY A 1 178 ?  -1.474  -1.422  -0.786 1.000 94.860 ? 178 GLY A O   1 
ATOM 1402 N N   ? GLY A 1 179 ?   0.410  -2.541  -1.046 1.000 95.400 ? 179 GLY A N   1 
ATOM 1403 C CA  ? GLY A 1 179 ?   1.155  -1.715  -0.109 1.000 95.400 ? 179 GLY A CA  1 
ATOM 1404 C C   ? GLY A 1 179 ?   1.431  -0.319  -0.634 1.000 95.400 ? 179 GLY A C   1 
ATOM 1405 O O   ? GLY A 1 179 ?   1.487  -0.105  -1.847 1.000 95.400 ? 179 GLY A O   1 
ATOM 1406 N N   ? PRO A 1 180 ?   1.776   0.662   0.273 1.000 96.490 ? 180 PRO A N   1 
ATOM 1407 C CA  ? PRO A 1 180 ?   1.912   2.068  -0.115 1.000 96.490 ? 180 PRO A CA  1 
ATOM 1408 C C   ? PRO A 1 180 ?   3.336   2.431  -0.530 1.000 96.490 ? 180 PRO A C   1 
ATOM 1409 C CB  ? PRO A 1 180 ?   1.503   2.824   1.152 1.000 96.490 ? 180 PRO A CB  1 
ATOM 1410 O O   ? PRO A 1 180 ?   4.299   1.982   0.098 1.000 96.490 ? 180 PRO A O   1 
ATOM 1411 C CG  ? PRO A 1 180 ?   1.921   1.936   2.279 1.000 96.490 ? 180 PRO A CG  1 
ATOM 1412 C CD  ? PRO A 1 180 ?   1.706   0.508   1.867 1.000 96.490 ? 180 PRO A CD  1 
ATOM 1413 N N   ? LEU A 1 181 ?   3.530   3.162  -1.612 1.000 96.320 ? 181 LEU A N   1 
ATOM 1414 C CA  ? LEU A 1 181 ?   4.734   3.921  -1.930 1.000 96.320 ? 181 LEU A CA  1 
ATOM 1415 C C   ? LEU A 1 181 ?   4.691   5.303  -1.287 1.000 96.320 ? 181 LEU A C   1 
ATOM 1416 C CB  ? LEU A 1 181 ?   4.899   4.055  -3.446 1.000 96.320 ? 181 LEU A CB  1 
ATOM 1417 O O   ? LEU A 1 181 ?   3.872   6.144  -1.667 1.000 96.320 ? 181 LEU A O   1 
ATOM 1418 C CG  ? LEU A 1 181 ?   6.193   4.710  -3.932 1.000 96.320 ? 181 LEU A CG  1 
ATOM 1419 C CD1 ? LEU A 1 181 ?   7.371   3.762  -3.742 1.000 96.320 ? 181 LEU A CD1 1 
ATOM 1420 C CD2 ? LEU A 1 181 ?   6.065   5.127  -5.393 1.000 96.320 ? 181 LEU A CD2 1 
ATOM 1421 N N   ? LEU A 1 182 ?   5.648   5.584  -0.320 1.000 95.750 ? 182 LEU A N   1 
ATOM 1422 C CA  ? LEU A 1 182 ?   5.644   6.816   0.462 1.000 95.750 ? 182 LEU A CA  1 
ATOM 1423 C C   ? LEU A 1 182 ?   6.803   7.721   0.058 1.000 95.750 ? 182 LEU A C   1 
ATOM 1424 C CB  ? LEU A 1 182 ?   5.725   6.501   1.958 1.000 95.750 ? 182 LEU A CB  1 
ATOM 1425 O O   ? LEU A 1 182 ?   7.962   7.300   0.080 1.000 95.750 ? 182 LEU A O   1 
ATOM 1426 C CG  ? LEU A 1 182 ?   4.568   5.690   2.544 1.000 95.750 ? 182 LEU A CG  1 
ATOM 1427 C CD1 ? LEU A 1 182 ?   4.954   4.218   2.650 1.000 95.750 ? 182 LEU A CD1 1 
ATOM 1428 C CD2 ? LEU A 1 182 ?   4.165   6.241   3.908 1.000 95.750 ? 182 LEU A CD2 1 
ATOM 1429 N N   ? CYS A 1 183 ?   6.408   8.939  -0.286 1.000 94.850 ? 183 CYS A N   1 
ATOM 1430 C CA  ? CYS A 1 183 ?   7.386   9.999  -0.505 1.000 94.850 ? 183 CYS A CA  1 
ATOM 1431 C C   ? CYS A 1 183 ?   7.147  11.166   0.446 1.000 94.850 ? 183 CYS A C   1 
ATOM 1432 C CB  ? CYS A 1 183 ?   7.330  10.489  -1.952 1.000 94.850 ? 183 CYS A CB  1 
ATOM 1433 O O   ? CYS A 1 183 ?   6.065  11.756   0.452 1.000 94.850 ? 183 CYS A O   1 
ATOM 1434 S SG  ? CYS A 1 183 ?   7.575   9.181  -3.173 1.000 94.850 ? 183 CYS A SG  1 
ATOM 1435 N N   ? ALA A 1 184 ?   8.167  11.470   1.297 1.000 91.270 ? 184 ALA A N   1 
ATOM 1436 C CA  ? ALA A 1 184 ?   8.070  12.539   2.288 1.000 91.270 ? 184 ALA A CA  1 
ATOM 1437 C C   ? ALA A 1 184 ?   6.834  12.362   3.166 1.000 91.270 ? 184 ALA A C   1 
ATOM 1438 C CB  ? ALA A 1 184 ?   8.040  13.901   1.600 1.000 91.270 ? 184 ALA A CB  1 
ATOM 1439 O O   ? ALA A 1 184 ?   6.131  13.331   3.462 1.000 91.270 ? 184 ALA A O   1 
ATOM 1440 N N   ? GLY A 1 185 ?   6.470  11.115   3.443 1.000 91.110 ? 185 GLY A N   1 
ATOM 1441 C CA  ? GLY A 1 185 ?   5.455  10.828   4.445 1.000 91.110 ? 185 GLY A CA  1 
ATOM 1442 C C   ? GLY A 1 185 ?   4.046  10.829   3.883 1.000 91.110 ? 185 GLY A C   1 
ATOM 1443 O O   ? GLY A 1 185 ?   3.071  10.821   4.638 1.000 91.110 ? 185 GLY A O   1 
ATOM 1444 N N   ? VAL A 1 186 ?   3.895  10.845   2.507 1.000 94.790 ? 186 VAL A N   1 
ATOM 1445 C CA  ? VAL A 1 186 ?   2.597  10.830   1.842 1.000 94.790 ? 186 VAL A CA  1 
ATOM 1446 C C   ? VAL A 1 186 ?   2.548   9.688   0.829 1.000 94.790 ? 186 VAL A C   1 
ATOM 1447 C CB  ? VAL A 1 186 ?   2.302  12.175   1.141 1.000 94.790 ? 186 VAL A CB  1 
ATOM 1448 O O   ? VAL A 1 186 ?   3.550   9.386   0.176 1.000 94.790 ? 186 VAL A O   1 
ATOM 1449 C CG1 ? VAL A 1 186 ?   0.863  12.215   0.632 1.000 94.790 ? 186 VAL A CG1 1 
ATOM 1450 C CG2 ? VAL A 1 186 ?   2.569  13.341   2.093 1.000 94.790 ? 186 VAL A CG2 1 
ATOM 1451 N N   ? ALA A 1 187 ?   1.365   9.097   0.678 1.000 96.550 ? 187 ALA A N   1 
ATOM 1452 C CA  ? ALA A 1 187 ?   1.189   7.991  -0.259 1.000 96.550 ? 187 ALA A CA  1 
ATOM 1453 C C   ? ALA A 1 187 ?   1.122   8.496  -1.698 1.000 96.550 ? 187 ALA A C   1 
ATOM 1454 C CB  ? ALA A 1 187 ?  -0.072   7.199   0.082 1.000 96.550 ? 187 ALA A CB  1 
ATOM 1455 O O   ? ALA A 1 187 ?   0.296   9.352  -2.024 1.000 96.550 ? 187 ALA A O   1 
ATOM 1456 N N   ? GLN A 1 188 ?   2.019   7.906  -2.498 1.000 96.540 ? 188 GLN A N   1 
ATOM 1457 C CA  ? GLN A 1 188 ?   2.097   8.317  -3.895 1.000 96.540 ? 188 GLN A CA  1 
ATOM 1458 C C   ? GLN A 1 188 ?   1.643   7.196  -4.825 1.000 96.540 ? 188 GLN A C   1 
ATOM 1459 C CB  ? GLN A 1 188 ?   3.521   8.748  -4.249 1.000 96.540 ? 188 GLN A CB  1 
ATOM 1460 O O   ? GLN A 1 188 ?   1.251   7.449  -5.966 1.000 96.540 ? 188 GLN A O   1 
ATOM 1461 C CG  ? GLN A 1 188 ?   4.010   9.959  -3.466 1.000 96.540 ? 188 GLN A CG  1 
ATOM 1462 C CD  ? GLN A 1 188 ?   3.289  11.237  -3.850 1.000 96.540 ? 188 GLN A CD  1 
ATOM 1463 N NE2 ? GLN A 1 188 ?   3.242  12.192  -2.928 1.000 96.540 ? 188 GLN A NE2 1 
ATOM 1464 O OE1 ? GLN A 1 188 ?   2.779  11.366  -4.968 1.000 96.540 ? 188 GLN A OE1 1 
ATOM 1465 N N   ? GLY A 1 189 ?   1.685   5.954  -4.347 1.000 96.340 ? 189 GLY A N   1 
ATOM 1466 C CA  ? GLY A 1 189 ?   1.374   4.823  -5.206 1.000 96.340 ? 189 GLY A CA  1 
ATOM 1467 C C   ? GLY A 1 189 ?   0.982   3.577  -4.435 1.000 96.340 ? 189 GLY A C   1 
ATOM 1468 O O   ? GLY A 1 189 ?   1.136   3.523  -3.213 1.000 96.340 ? 189 GLY A O   1 
ATOM 1469 N N   ? ILE A 1 190 ?   0.463   2.618  -5.212 1.000 97.260 ? 190 ILE A N   1 
ATOM 1470 C CA  ? ILE A 1 190 ?   0.084   1.299  -4.718 1.000 97.260 ? 190 ILE A CA  1 
ATOM 1471 C C   ? ILE A 1 190 ?   0.869   0.223  -5.465 1.000 97.260 ? 190 ILE A C   1 
ATOM 1472 C CB  ? ILE A 1 190 ?  -1.434   1.054  -4.865 1.000 97.260 ? 190 ILE A CB  1 
ATOM 1473 O O   ? ILE A 1 190 ?   0.928   0.231  -6.697 1.000 97.260 ? 190 ILE A O   1 
ATOM 1474 C CG1 ? ILE A 1 190 ?  -2.224   2.141  -4.126 1.000 97.260 ? 190 ILE A CG1 1 
ATOM 1475 C CG2 ? ILE A 1 190 ?  -1.809  -0.340  -4.354 1.000 97.260 ? 190 ILE A CG2 1 
ATOM 1476 C CD1 ? ILE A 1 190 ?  -3.697   2.201  -4.506 1.000 97.260 ? 190 ILE A CD1 1 
ATOM 1477 N N   ? VAL A 1 191 ?   1.534  -0.583  -4.674 1.000 96.060 ? 191 VAL A N   1 
ATOM 1478 C CA  ? VAL A 1 191 ?   2.273  -1.656  -5.331 1.000 96.060 ? 191 VAL A CA  1 
ATOM 1479 C C   ? VAL A 1 191 ?   1.346  -2.423  -6.270 1.000 96.060 ? 191 VAL A C   1 
ATOM 1480 C CB  ? VAL A 1 191 ?   2.907  -2.620  -4.303 1.000 96.060 ? 191 VAL A CB  1 
ATOM 1481 O O   ? VAL A 1 191 ?   0.328  -2.970  -5.838 1.000 96.060 ? 191 VAL A O   1 
ATOM 1482 C CG1 ? VAL A 1 191 ?   3.681  -3.731  -5.011 1.000 96.060 ? 191 VAL A CG1 1 
ATOM 1483 C CG2 ? VAL A 1 191 ?   3.820  -1.854  -3.347 1.000 96.060 ? 191 VAL A CG2 1 
ATOM 1484 N N   ? SER A 1 192 ?   1.691  -2.499  -7.573 1.000 94.850 ? 192 SER A N   1 
ATOM 1485 C CA  ? SER A 1 192 ?   0.852  -3.138  -8.581 1.000 94.850 ? 192 SER A CA  1 
ATOM 1486 C C   ? SER A 1 192 ?   1.514  -4.394  -9.137 1.000 94.850 ? 192 SER A C   1 
ATOM 1487 C CB  ? SER A 1 192 ?   0.548  -2.165  -9.720 1.000 94.850 ? 192 SER A CB  1 
ATOM 1488 O O   ? SER A 1 192 ?   1.034  -5.507  -8.914 1.000 94.850 ? 192 SER A O   1 
ATOM 1489 O OG  ? SER A 1 192 ?  -0.480  -2.672 -10.555 1.000 94.850 ? 192 SER A OG  1 
ATOM 1490 N N   ? TYR A 1 193 ?   2.676  -4.241  -9.811 1.000 93.470 ? 193 TYR A N   1 
ATOM 1491 C CA  ? TYR A 1 193 ?   3.317  -5.408 -10.406 1.000 93.470 ? 193 TYR A CA  1 
ATOM 1492 C C   ? TYR A 1 193 ?   4.781  -5.125 -10.720 1.000 93.470 ? 193 TYR A C   1 
ATOM 1493 C CB  ? TYR A 1 193 ?   2.583  -5.834 -11.680 1.000 93.470 ? 193 TYR A CB  1 
ATOM 1494 O O   ? TYR A 1 193 ?   5.235  -3.983 -10.620 1.000 93.470 ? 193 TYR A O   1 
ATOM 1495 C CG  ? TYR A 1 193 ?   2.595  -4.786 -12.767 1.000 93.470 ? 193 TYR A CG  1 
ATOM 1496 C CD1 ? TYR A 1 193 ?   1.697  -3.722 -12.745 1.000 93.470 ? 193 TYR A CD1 1 
ATOM 1497 C CD2 ? TYR A 1 193 ?   3.503  -4.859 -13.817 1.000 93.470 ? 193 TYR A CD2 1 
ATOM 1498 C CE1 ? TYR A 1 193 ?   1.703  -2.755 -13.745 1.000 93.470 ? 193 TYR A CE1 1 
ATOM 1499 C CE2 ? TYR A 1 193 ?   3.519  -3.898 -14.823 1.000 93.470 ? 193 TYR A CE2 1 
ATOM 1500 O OH  ? TYR A 1 193 ?   2.627  -1.897 -15.771 1.000 93.470 ? 193 TYR A OH  1 
ATOM 1501 C CZ  ? TYR A 1 193 ?   2.617  -2.851 -14.778 1.000 93.470 ? 193 TYR A CZ  1 
ATOM 1502 N N   ? GLY A 1 194 ?   5.549  -6.097 -10.967 1.000 91.330 ? 194 GLY A N   1 
ATOM 1503 C CA  ? GLY A 1 194 ?   6.957  -6.005 -11.316 1.000 91.330 ? 194 GLY A CA  1 
ATOM 1504 C C   ? GLY A 1 194 ?   7.466  -7.218 -12.072 1.000 91.330 ? 194 GLY A C   1 
ATOM 1505 O O   ? GLY A 1 194 ?   6.676  -8.048 -12.528 1.000 91.330 ? 194 GLY A O   1 
ATOM 1506 N N   ? GLN A 1 195 ?   8.726  -7.315 -12.234 1.000 86.980 ? 195 GLN A N   1 
ATOM 1507 C CA  ? GLN A 1 195 ?   9.345  -8.418 -12.962 1.000 86.980 ? 195 GLN A CA  1 
ATOM 1508 C C   ? GLN A 1 195 ?   9.366  -9.690 -12.119 1.000 86.980 ? 195 GLN A C   1 
ATOM 1509 C CB  ? GLN A 1 195 ?  10.767  -8.049 -13.389 1.000 86.980 ? 195 GLN A CB  1 
ATOM 1510 O O   ? GLN A 1 195 ?   9.451  -9.626 -10.891 1.000 86.980 ? 195 GLN A O   1 
ATOM 1511 C CG  ? GLN A 1 195 ?  10.831  -6.885 -14.369 1.000 86.980 ? 195 GLN A CG  1 
ATOM 1512 C CD  ? GLN A 1 195 ?  12.231  -6.644 -14.902 1.000 86.980 ? 195 GLN A CD  1 
ATOM 1513 N NE2 ? GLN A 1 195 ?  12.722  -5.419 -14.747 1.000 86.980 ? 195 GLN A NE2 1 
ATOM 1514 O OE1 ? GLN A 1 195 ?  12.866  -7.551 -15.449 1.000 86.980 ? 195 GLN A OE1 1 
ATOM 1515 N N   ? ASN A 1 196 ?   9.292 -10.853 -12.721 1.000 81.780 ? 196 ASN A N   1 
ATOM 1516 C CA  ? ASN A 1 196 ?   9.220 -12.152 -12.061 1.000 81.780 ? 196 ASN A CA  1 
ATOM 1517 C C   ? ASN A 1 196 ?  10.506 -12.468 -11.303 1.000 81.780 ? 196 ASN A C   1 
ATOM 1518 C CB  ? ASN A 1 196 ?   8.919 -13.255 -13.078 1.000 81.780 ? 196 ASN A CB  1 
ATOM 1519 O O   ? ASN A 1 196 ?  10.501 -13.275 -10.372 1.000 81.780 ? 196 ASN A O   1 
ATOM 1520 C CG  ? ASN A 1 196 ?   7.496 -13.196 -13.599 1.000 81.780 ? 196 ASN A CG  1 
ATOM 1521 N ND2 ? ASN A 1 196 ?   7.298 -13.641 -14.834 1.000 81.780 ? 196 ASN A ND2 1 
ATOM 1522 O OD1 ? ASN A 1 196 ?   6.583 -12.754 -12.897 1.000 81.780 ? 196 ASN A OD1 1 
ATOM 1523 N N   ? ASP A 1 197 ?  11.565 -11.735 -11.634 1.000 82.770 ? 197 ASP A N   1 
ATOM 1524 C CA  ? ASP A 1 197 ?  12.837 -11.978 -10.960 1.000 82.770 ? 197 ASP A CA  1 
ATOM 1525 C C   ? ASP A 1 197 ?  13.099 -10.925  -9.885 1.000 82.770 ? 197 ASP A C   1 
ATOM 1526 C CB  ? ASP A 1 197 ?  13.985 -11.994 -11.971 1.000 82.770 ? 197 ASP A CB  1 
ATOM 1527 O O   ? ASP A 1 197 ?  14.221 -10.802  -9.390 1.000 82.770 ? 197 ASP A O   1 
ATOM 1528 C CG  ? ASP A 1 197 ?  14.130 -10.685 -12.726 1.000 82.770 ? 197 ASP A CG  1 
ATOM 1529 O OD1 ? ASP A 1 197 ?  13.356  -9.739 -12.460 1.000 82.770 ? 197 ASP A OD1 1 
ATOM 1530 O OD2 ? ASP A 1 197 ?  15.023 -10.598 -13.596 1.000 82.770 ? 197 ASP A OD2 1 
ATOM 1531 N N   ? ALA A 1 198 ?  11.979 -10.088  -9.569 1.000 82.810 ? 198 ALA A N   1 
ATOM 1532 C CA  ? ALA A 1 198 ?  12.011  -9.110  -8.484 1.000 82.810 ? 198 ALA A CA  1 
ATOM 1533 C C   ? ALA A 1 198 ?  13.057  -8.031  -8.748 1.000 82.810 ? 198 ALA A C   1 
ATOM 1534 C CB  ? ALA A 1 198 ?  12.289  -9.803  -7.152 1.000 82.810 ? 198 ALA A CB  1 
ATOM 1535 O O   ? ALA A 1 198 ?  13.500  -7.348  -7.822 1.000 82.810 ? 198 ALA A O   1 
ATOM 1536 N N   ? LYS A 1 199 ?  13.547  -7.945 -10.095 1.000 86.210 ? 199 LYS A N   1 
ATOM 1537 C CA  ? LYS A 1 199 ?  14.478  -6.887 -10.477 1.000 86.210 ? 199 LYS A CA  1 
ATOM 1538 C C   ? LYS A 1 199 ?  13.736  -5.599 -10.821 1.000 86.210 ? 199 LYS A C   1 
ATOM 1539 C CB  ? LYS A 1 199 ?  15.337  -7.330 -11.662 1.000 86.210 ? 199 LYS A CB  1 
ATOM 1540 O O   ? LYS A 1 199 ?  12.673  -5.637 -11.445 1.000 86.210 ? 199 LYS A O   1 
ATOM 1541 C CG  ? LYS A 1 199 ?  16.388  -8.373 -11.309 1.000 86.210 ? 199 LYS A CG  1 
ATOM 1542 C CD  ? LYS A 1 199 ?  17.301  -8.668 -12.492 1.000 86.210 ? 199 LYS A CD  1 
ATOM 1543 C CE  ? LYS A 1 199 ?  18.356  -9.708 -12.139 1.000 86.210 ? 199 LYS A CE  1 
ATOM 1544 N NZ  ? LYS A 1 199 ?  19.232 -10.027 -13.306 1.000 86.210 ? 199 LYS A NZ  1 
ATOM 1545 N N   ? PRO A 1 200 ?  14.171  -4.452 -10.206 1.000 88.320 ? 200 PRO A N   1 
ATOM 1546 C CA  ? PRO A 1 200 ?  13.598  -3.181 -10.654 1.000 88.320 ? 200 PRO A CA  1 
ATOM 1547 C C   ? PRO A 1 200 ?  13.676  -3.000 -12.169 1.000 88.320 ? 200 PRO A C   1 
ATOM 1548 C CB  ? PRO A 1 200 ?  14.453  -2.135  -9.935 1.000 88.320 ? 200 PRO A CB  1 
ATOM 1549 O O   ? PRO A 1 200 ?  14.529  -3.606 -12.823 1.000 88.320 ? 200 PRO A O   1 
ATOM 1550 C CG  ? PRO A 1 200 ?  15.091  -2.876  -8.804 1.000 88.320 ? 200 PRO A CG  1 
ATOM 1551 C CD  ? PRO A 1 200 ?  15.273  -4.309  -9.215 1.000 88.320 ? 200 PRO A CD  1 
ATOM 1552 N N   ? PRO A 1 201 ?  12.806  -2.193 -12.631 1.000 93.110 ? 201 PRO A N   1 
ATOM 1553 C CA  ? PRO A 1 201 ?  11.821  -1.356 -11.942 1.000 93.110 ? 201 PRO A CA  1 
ATOM 1554 C C   ? PRO A 1 201 ?  10.538  -2.111 -11.604 1.000 93.110 ? 201 PRO A C   1 
ATOM 1555 C CB  ? PRO A 1 201 ?  11.547  -0.235 -12.948 1.000 93.110 ? 201 PRO A CB  1 
ATOM 1556 O O   ? PRO A 1 201 ?  10.252  -3.149 -12.205 1.000 93.110 ? 201 PRO A O   1 
ATOM 1557 C CG  ? PRO A 1 201 ?  11.728  -0.871 -14.288 1.000 93.110 ? 201 PRO A CG  1 
ATOM 1558 C CD  ? PRO A 1 201 ?  12.811  -1.907 -14.181 1.000 93.110 ? 201 PRO A CD  1 
ATOM 1559 N N   ? ALA A 1 202 ?   9.865  -1.726 -10.567 1.000 93.580 ? 202 ALA A N   1 
ATOM 1560 C CA  ? ALA A 1 202 ?   8.509  -2.143 -10.221 1.000 93.580 ? 202 ALA A CA  1 
ATOM 1561 C C   ? ALA A 1 202 ?   7.493  -1.067 -10.594 1.000 93.580 ? 202 ALA A C   1 
ATOM 1562 C CB  ? ALA A 1 202 ?   8.415  -2.465  -8.731 1.000 93.580 ? 202 ALA A CB  1 
ATOM 1563 O O   ? ALA A 1 202 ?   7.841   0.109 -10.718 1.000 93.580 ? 202 ALA A O   1 
ATOM 1564 N N   ? VAL A 1 203 ?   6.263  -1.513 -10.803 1.000 95.390 ? 203 VAL A N   1 
ATOM 1565 C CA  ? VAL A 1 203 ?   5.204  -0.606 -11.232 1.000 95.390 ? 203 VAL A CA  1 
ATOM 1566 C C   ? VAL A 1 203 ?   4.208  -0.398 -10.092 1.000 95.390 ? 203 VAL A C   1 
ATOM 1567 C CB  ? VAL A 1 203 ?   4.474  -1.137 -12.486 1.000 95.390 ? 203 VAL A CB  1 
ATOM 1568 O O   ? VAL A 1 203 ?   3.780  -1.361  -9.451 1.000 95.390 ? 203 VAL A O   1 
ATOM 1569 C CG1 ? VAL A 1 203 ?   3.273  -0.256 -12.826 1.000 95.390 ? 203 VAL A CG1 1 
ATOM 1570 C CG2 ? VAL A 1 203 ?   5.437  -1.213 -13.670 1.000 95.390 ? 203 VAL A CG2 1 
ATOM 1571 N N   ? PHE A 1 204 ?   3.939   0.842  -9.813 1.000 96.600 ? 204 PHE A N   1 
ATOM 1572 C CA  ? PHE A 1 204 ?   2.939   1.251  -8.834 1.000 96.600 ? 204 PHE A CA  1 
ATOM 1573 C C   ? PHE A 1 204 ?   1.776   1.965  -9.513 1.000 96.600 ? 204 PHE A C   1 
ATOM 1574 C CB  ? PHE A 1 204 ?   3.566   2.161  -7.773 1.000 96.600 ? 204 PHE A CB  1 
ATOM 1575 O O   ? PHE A 1 204 ?   1.966   2.656 -10.516 1.000 96.600 ? 204 PHE A O   1 
ATOM 1576 C CG  ? PHE A 1 204 ?   4.501   1.446  -6.835 1.000 96.600 ? 204 PHE A CG  1 
ATOM 1577 C CD1 ? PHE A 1 204 ?   4.194   1.322  -5.486 1.000 96.600 ? 204 PHE A CD1 1 
ATOM 1578 C CD2 ? PHE A 1 204 ?   5.688   0.897  -7.304 1.000 96.600 ? 204 PHE A CD2 1 
ATOM 1579 C CE1 ? PHE A 1 204 ?   5.058   0.660  -4.616 1.000 96.600 ? 204 PHE A CE1 1 
ATOM 1580 C CE2 ? PHE A 1 204 ?   6.556   0.235  -6.441 1.000 96.600 ? 204 PHE A CE2 1 
ATOM 1581 C CZ  ? PHE A 1 204 ?   6.239   0.118  -5.097 1.000 96.600 ? 204 PHE A CZ  1 
ATOM 1582 N N   ? THR A 1 205 ?   0.511   1.684  -8.953 1.000 96.990 ? 205 THR A N   1 
ATOM 1583 C CA  ? THR A 1 205 ?  -0.636   2.488  -9.361 1.000 96.990 ? 205 THR A CA  1 
ATOM 1584 C C   ? THR A 1 205 ?  -0.524   3.908  -8.812 1.000 96.990 ? 205 THR A C   1 
ATOM 1585 C CB  ? THR A 1 205 ?  -1.958   1.856  -8.890 1.000 96.990 ? 205 THR A CB  1 
ATOM 1586 O O   ? THR A 1 205 ?  -0.243   4.100  -7.627 1.000 96.990 ? 205 THR A O   1 
ATOM 1587 C CG2 ? THR A 1 205 ?  -3.153   2.716  -9.290 1.000 96.990 ? 205 THR A CG2 1 
ATOM 1588 O OG1 ? THR A 1 205 ?  -2.098   0.558  -9.483 1.000 96.990 ? 205 THR A OG1 1 
ATOM 1589 N N   ? ARG A 1 206 ?  -0.655   4.903  -9.684 1.000 96.630 ? 206 ARG A N   1 
ATOM 1590 C CA  ? ARG A 1 206 ?  -0.552   6.311  -9.314 1.000 96.630 ? 206 ARG A CA  1 
ATOM 1591 C C   ? ARG A 1 206 ?  -1.826   6.793  -8.629 1.000 96.630 ? 206 ARG A C   1 
ATOM 1592 C CB  ? ARG A 1 206 ?  -0.263   7.171 -10.547 1.000 96.630 ? 206 ARG A CB  1 
ATOM 1593 O O   ? ARG A 1 206 ?  -2.874   6.911  -9.268 1.000 96.630 ? 206 ARG A O   1 
ATOM 1594 C CG  ? ARG A 1 206 ?  -0.036   8.641 -10.233 1.000 96.630 ? 206 ARG A CG  1 
ATOM 1595 C CD  ? ARG A 1 206 ?   0.162   9.464 -11.498 1.000 96.630 ? 206 ARG A CD  1 
ATOM 1596 N NE  ? ARG A 1 206 ?   1.375   9.074 -12.210 1.000 96.630 ? 206 ARG A NE  1 
ATOM 1597 N NH1 ? ARG A 1 206 ?   2.811  10.238 -10.824 1.000 96.630 ? 206 ARG A NH1 1 
ATOM 1598 N NH2 ? ARG A 1 206 ?   3.640   9.037 -12.592 1.000 96.630 ? 206 ARG A NH2 1 
ATOM 1599 C CZ  ? ARG A 1 206 ?   2.606   9.451 -11.874 1.000 96.630 ? 206 ARG A CZ  1 
ATOM 1600 N N   ? ILE A 1 207 ?  -1.728   7.221  -7.407 1.000 96.780 ? 207 ILE A N   1 
ATOM 1601 C CA  ? ILE A 1 207 ?  -2.868   7.579  -6.571 1.000 96.780 ? 207 ILE A CA  1 
ATOM 1602 C C   ? ILE A 1 207 ?  -3.452   8.911  -7.037 1.000 96.780 ? 207 ILE A C   1 
ATOM 1603 C CB  ? ILE A 1 207 ?  -2.470   7.662  -5.080 1.000 96.780 ? 207 ILE A CB  1 
ATOM 1604 O O   ? ILE A 1 207 ?  -4.674   9.073  -7.095 1.000 96.780 ? 207 ILE A O   1 
ATOM 1605 C CG1 ? ILE A 1 207 ?  -2.181   6.262  -4.526 1.000 96.780 ? 207 ILE A CG1 1 
ATOM 1606 C CG2 ? ILE A 1 207 ?  -3.567   8.357  -4.266 1.000 96.780 ? 207 ILE A CG2 1 
ATOM 1607 C CD1 ? ILE A 1 207 ?  -1.556   6.263  -3.137 1.000 96.780 ? 207 ILE A CD1 1 
ATOM 1608 N N   ? SER A 1 208 ?  -2.603   9.853  -7.411 1.000 95.970 ? 208 SER A N   1 
ATOM 1609 C CA  ? SER A 1 208 ?  -3.046  11.193  -7.783 1.000 95.970 ? 208 SER A CA  1 
ATOM 1610 C C   ? SER A 1 208 ?  -4.077  11.142  -8.906 1.000 95.970 ? 208 SER A C   1 
ATOM 1611 C CB  ? SER A 1 208 ?  -1.856  12.052  -8.211 1.000 95.970 ? 208 SER A CB  1 
ATOM 1612 O O   ? SER A 1 208 ?  -5.033  11.920  -8.913 1.000 95.970 ? 208 SER A O   1 
ATOM 1613 O OG  ? SER A 1 208 ?  -1.157  11.445  -9.285 1.000 95.970 ? 208 SER A OG  1 
ATOM 1614 N N   ? HIS A 1 209 ?  -3.899  10.209  -9.791 1.000 96.210 ? 209 HIS A N   1 
ATOM 1615 C CA  ? HIS A 1 209 ?  -4.811  10.067 -10.921 1.000 96.210 ? 209 HIS A CA  1 
ATOM 1616 C C   ? HIS A 1 209 ?  -6.195   9.621 -10.459 1.000 96.210 ? 209 HIS A C   1 
ATOM 1617 C CB  ? HIS A 1 209 ?  -4.252   9.073 -11.940 1.000 96.210 ? 209 HIS A CB  1 
ATOM 1618 O O   ? HIS A 1 209 ?  -7.205  10.003 -11.054 1.000 96.210 ? 209 HIS A O   1 
ATOM 1619 C CG  ? HIS A 1 209 ?  -5.148   8.851 -13.116 1.000 96.210 ? 209 HIS A CG  1 
ATOM 1620 C CD2 ? HIS A 1 209 ?  -6.066   7.887 -13.365 1.000 96.210 ? 209 HIS A CD2 1 
ATOM 1621 N ND1 ? HIS A 1 209 ?  -5.155   9.683 -14.214 1.000 96.210 ? 209 HIS A ND1 1 
ATOM 1622 C CE1 ? HIS A 1 209 ?  -6.041   9.240 -15.090 1.000 96.210 ? 209 HIS A CE1 1 
ATOM 1623 N NE2 ? HIS A 1 209 ?  -6.608   8.151 -14.599 1.000 96.210 ? 209 HIS A NE2 1 
ATOM 1624 N N   ? TYR A 1 210 ?  -6.317   8.948  -9.320 1.000 97.000 ? 210 TYR A N   1 
ATOM 1625 C CA  ? TYR A 1 210 ?  -7.558   8.292  -8.926 1.000 97.000 ? 210 TYR A CA  1 
ATOM 1626 C C   ? TYR A 1 210 ?  -8.206   9.013  -7.750 1.000 97.000 ? 210 TYR A C   1 
ATOM 1627 C CB  ? TYR A 1 210 ?  -7.300   6.826  -8.561 1.000 97.000 ? 210 TYR A CB  1 
ATOM 1628 O O   ? TYR A 1 210 ?  -9.176   8.519  -7.169 1.000 97.000 ? 210 TYR A O   1 
ATOM 1629 C CG  ? TYR A 1 210 ?  -6.850   5.981  -9.728 1.000 97.000 ? 210 TYR A CG  1 
ATOM 1630 C CD1 ? TYR A 1 210 ?  -7.775   5.440 -10.619 1.000 97.000 ? 210 TYR A CD1 1 
ATOM 1631 C CD2 ? TYR A 1 210 ?  -5.501   5.721  -9.942 1.000 97.000 ? 210 TYR A CD2 1 
ATOM 1632 C CE1 ? TYR A 1 210 ?  -7.366   4.659 -11.694 1.000 97.000 ? 210 TYR A CE1 1 
ATOM 1633 C CE2 ? TYR A 1 210 ?  -5.081   4.941 -11.015 1.000 97.000 ? 210 TYR A CE2 1 
ATOM 1634 O OH  ? TYR A 1 210 ?  -5.608   3.643 -12.947 1.000 97.000 ? 210 TYR A OH  1 
ATOM 1635 C CZ  ? TYR A 1 210 ?  -6.019   4.415 -11.884 1.000 97.000 ? 210 TYR A CZ  1 
ATOM 1636 N N   ? ARG A 1 211 ?  -7.801  10.184  -7.467 1.000 95.950 ? 211 ARG A N   1 
ATOM 1637 C CA  ? ARG A 1 211 ?  -8.317  10.927  -6.321 1.000 95.950 ? 211 ARG A CA  1 
ATOM 1638 C C   ? ARG A 1 211 ?  -9.807  11.210  -6.478 1.000 95.950 ? 211 ARG A C   1 
ATOM 1639 C CB  ? ARG A 1 211 ?  -7.550  12.240  -6.142 1.000 95.950 ? 211 ARG A CB  1 
ATOM 1640 O O   ? ARG A 1 211 ? -10.578  11.050  -5.530 1.000 95.950 ? 211 ARG A O   1 
ATOM 1641 C CG  ? ARG A 1 211 ?  -6.160  12.065  -5.553 1.000 95.950 ? 211 ARG A CG  1 
ATOM 1642 C CD  ? ARG A 1 211 ?  -6.215  11.617  -4.099 1.000 95.950 ? 211 ARG A CD  1 
ATOM 1643 N NE  ? ARG A 1 211 ?  -6.831  12.630  -3.247 1.000 95.950 ? 211 ARG A NE  1 
ATOM 1644 N NH1 ? ARG A 1 211 ?  -6.394  11.525  -1.266 1.000 95.950 ? 211 ARG A NH1 1 
ATOM 1645 N NH2 ? ARG A 1 211 ?  -7.486  13.540  -1.242 1.000 95.950 ? 211 ARG A NH2 1 
ATOM 1646 C CZ  ? ARG A 1 211 ?  -6.902  12.563  -1.920 1.000 95.950 ? 211 ARG A CZ  1 
ATOM 1647 N N   ? PRO A 1 212 ? -10.178  11.673  -7.620 1.000 96.420 ? 212 PRO A N   1 
ATOM 1648 C CA  ? PRO A 1 212 ? -11.611  11.919  -7.797 1.000 96.420 ? 212 PRO A CA  1 
ATOM 1649 C C   ? PRO A 1 212 ? -12.460  10.678  -7.532 1.000 96.420 ? 212 PRO A C   1 
ATOM 1650 C CB  ? PRO A 1 212 ? -11.716  12.350  -9.262 1.000 96.420 ? 212 PRO A CB  1 
ATOM 1651 O O   ? PRO A 1 212 ? -13.501  10.766  -6.876 1.000 96.420 ? 212 PRO A O   1 
ATOM 1652 C CG  ? PRO A 1 212 ? -10.407  13.006  -9.562 1.000 96.420 ? 212 PRO A CG  1 
ATOM 1653 C CD  ? PRO A 1 212 ?  -9.320  12.250  -8.853 1.000 96.420 ? 212 PRO A CD  1 
ATOM 1654 N N   ? TRP A 1 213 ? -12.073   9.537  -8.023 1.000 97.750 ? 213 TRP A N   1 
ATOM 1655 C CA  ? TRP A 1 213 ? -12.790   8.285  -7.808 1.000 97.750 ? 213 TRP A CA  1 
ATOM 1656 C C   ? TRP A 1 213 ? -12.776   7.896  -6.333 1.000 97.750 ? 213 TRP A C   1 
ATOM 1657 C CB  ? TRP A 1 213 ? -12.178   7.162  -8.651 1.000 97.750 ? 213 TRP A CB  1 
ATOM 1658 O O   ? TRP A 1 213 ? -13.806   7.506  -5.778 1.000 97.750 ? 213 TRP A O   1 
ATOM 1659 C CG  ? TRP A 1 213 ? -12.713   5.799  -8.330 1.000 97.750 ? 213 TRP A CG  1 
ATOM 1660 C CD1 ? TRP A 1 213 ? -13.891   5.254  -8.759 1.000 97.750 ? 213 TRP A CD1 1 
ATOM 1661 C CD2 ? TRP A 1 213 ? -12.089   4.809  -7.507 1.000 97.750 ? 213 TRP A CD2 1 
ATOM 1662 C CE2 ? TRP A 1 213 ? -12.946   3.686  -7.481 1.000 97.750 ? 213 TRP A CE2 1 
ATOM 1663 C CE3 ? TRP A 1 213 ? -10.887   4.761  -6.788 1.000 97.750 ? 213 TRP A CE3 1 
ATOM 1664 N NE1 ? TRP A 1 213 ? -14.038   3.984  -8.252 1.000 97.750 ? 213 TRP A NE1 1 
ATOM 1665 C CH2 ? TRP A 1 213 ? -11.457   2.508  -6.069 1.000 97.750 ? 213 TRP A CH2 1 
ATOM 1666 C CZ2 ? TRP A 1 213 ? -12.639   2.528  -6.763 1.000 97.750 ? 213 TRP A CZ2 1 
ATOM 1667 C CZ3 ? TRP A 1 213 ? -10.583   3.608  -6.075 1.000 97.750 ? 213 TRP A CZ3 1 
ATOM 1668 N N   ? ILE A 1 214 ? -11.625   8.001  -5.671 1.000 97.770 ? 214 ILE A N   1 
ATOM 1669 C CA  ? ILE A 1 214 ? -11.486   7.687  -4.254 1.000 97.770 ? 214 ILE A CA  1 
ATOM 1670 C C   ? ILE A 1 214 ? -12.456   8.540  -3.439 1.000 97.770 ? 214 ILE A C   1 
ATOM 1671 C CB  ? ILE A 1 214 ? -10.037   7.907  -3.764 1.000 97.770 ? 214 ILE A CB  1 
ATOM 1672 O O   ? ILE A 1 214 ? -13.195   8.020  -2.600 1.000 97.770 ? 214 ILE A O   1 
ATOM 1673 C CG1 ? ILE A 1 214 ?  -9.094   6.886  -4.412 1.000 97.770 ? 214 ILE A CG1 1 
ATOM 1674 C CG2 ? ILE A 1 214 ?  -9.965   7.828  -2.237 1.000 97.770 ? 214 ILE A CG2 1 
ATOM 1675 C CD1 ? ILE A 1 214 ?  -7.617   7.200  -4.219 1.000 97.770 ? 214 ILE A CD1 1 
ATOM 1676 N N   ? ASN A 1 215 ? -12.515   9.820  -3.711 1.000 97.410 ? 215 ASN A N   1 
ATOM 1677 C CA  ? ASN A 1 215 ? -13.374  10.751  -2.986 1.000 97.410 ? 215 ASN A CA  1 
ATOM 1678 C C   ? ASN A 1 215 ? -14.851  10.430  -3.196 1.000 97.410 ? 215 ASN A C   1 
ATOM 1679 C CB  ? ASN A 1 215 ? -13.078  12.192  -3.407 1.000 97.410 ? 215 ASN A CB  1 
ATOM 1680 O O   ? ASN A 1 215 ? -15.649  10.523  -2.262 1.000 97.410 ? 215 ASN A O   1 
ATOM 1681 C CG  ? ASN A 1 215 ? -11.746  12.691  -2.885 1.000 97.410 ? 215 ASN A CG  1 
ATOM 1682 N ND2 ? ASN A 1 215 ? -11.198  13.711  -3.535 1.000 97.410 ? 215 ASN A ND2 1 
ATOM 1683 O OD1 ? ASN A 1 215 ? -11.212  12.164  -1.905 1.000 97.410 ? 215 ASN A OD1 1 
ATOM 1684 N N   ? LYS A 1 216 ? -15.155  10.118  -4.399 1.000 97.820 ? 216 LYS A N   1 
ATOM 1685 C CA  ? LYS A 1 216 ? -16.531   9.756  -4.728 1.000 97.820 ? 216 LYS A CA  1 
ATOM 1686 C C   ? LYS A 1 216 ? -16.989   8.546  -3.918 1.000 97.820 ? 216 LYS A C   1 
ATOM 1687 C CB  ? LYS A 1 216 ? -16.668   9.468  -6.224 1.000 97.820 ? 216 LYS A CB  1 
ATOM 1688 O O   ? LYS A 1 216 ? -18.083   8.552  -3.349 1.000 97.820 ? 216 LYS A O   1 
ATOM 1689 C CG  ? LYS A 1 216 ? -18.084   9.122  -6.661 1.000 97.820 ? 216 LYS A CG  1 
ATOM 1690 C CD  ? LYS A 1 216 ? -18.155   8.845  -8.157 1.000 97.820 ? 216 LYS A CD  1 
ATOM 1691 C CE  ? LYS A 1 216 ? -19.555   8.423  -8.582 1.000 97.820 ? 216 LYS A CE  1 
ATOM 1692 N NZ  ? LYS A 1 216 ? -19.632   8.162 -10.051 1.000 97.820 ? 216 LYS A NZ  1 
ATOM 1693 N N   ? VAL A 1 217 ? -16.231   7.480  -3.846 1.000 97.770 ? 217 VAL A N   1 
ATOM 1694 C CA  ? VAL A 1 217 ? -16.570   6.270  -3.104 1.000 97.770 ? 217 VAL A CA  1 
ATOM 1695 C C   ? VAL A 1 217 ? -16.704   6.595  -1.618 1.000 97.770 ? 217 VAL A C   1 
ATOM 1696 C CB  ? VAL A 1 217 ? -15.515   5.161  -3.315 1.000 97.770 ? 217 VAL A CB  1 
ATOM 1697 O O   ? VAL A 1 217 ? -17.664   6.175  -0.968 1.000 97.770 ? 217 VAL A O   1 
ATOM 1698 C CG1 ? VAL A 1 217 ? -15.793   3.971  -2.398 1.000 97.770 ? 217 VAL A CG1 1 
ATOM 1699 C CG2 ? VAL A 1 217 ? -15.491   4.719  -4.777 1.000 97.770 ? 217 VAL A CG2 1 
ATOM 1700 N N   ? LEU A 1 218 ? -15.702   7.363  -1.084 1.000 97.240 ? 218 LEU A N   1 
ATOM 1701 C CA  ? LEU A 1 218 ? -15.705   7.703   0.335 1.000 97.240 ? 218 LEU A CA  1 
ATOM 1702 C C   ? LEU A 1 218 ? -16.941   8.521   0.696 1.000 97.240 ? 218 LEU A C   1 
ATOM 1703 C CB  ? LEU A 1 218 ? -14.439   8.481   0.703 1.000 97.240 ? 218 LEU A CB  1 
ATOM 1704 O O   ? LEU A 1 218 ? -17.545   8.309   1.750 1.000 97.240 ? 218 LEU A O   1 
ATOM 1705 C CG  ? LEU A 1 218 ? -13.118   7.717   0.596 1.000 97.240 ? 218 LEU A CG  1 
ATOM 1706 C CD1 ? LEU A 1 218 ? -11.956   8.603   1.030 1.000 97.240 ? 218 LEU A CD1 1 
ATOM 1707 C CD2 ? LEU A 1 218 ? -13.168   6.443   1.432 1.000 97.240 ? 218 LEU A CD2 1 
ATOM 1708 N N   ? LYS A 1 219 ? -17.378   9.456  -0.098 1.000 96.890 ? 219 LYS A N   1 
ATOM 1709 C CA  ? LYS A 1 219 ? -18.535  10.319   0.121 1.000 96.890 ? 219 LYS A CA  1 
ATOM 1710 C C   ? LYS A 1 219 ? -19.830   9.513   0.126 1.000 96.890 ? 219 LYS A C   1 
ATOM 1711 C CB  ? LYS A 1 219 ? -18.601  11.411  -0.948 1.000 96.890 ? 219 LYS A CB  1 
ATOM 1712 O O   ? LYS A 1 219 ? -20.733   9.783   0.920 1.000 96.890 ? 219 LYS A O   1 
ATOM 1713 C CG  ? LYS A 1 219 ? -19.689  12.447  -0.709 1.000 96.890 ? 219 LYS A CG  1 
ATOM 1714 C CD  ? LYS A 1 219 ? -19.683  13.523  -1.787 1.000 96.890 ? 219 LYS A CD  1 
ATOM 1715 C CE  ? LYS A 1 219 ? -20.820  14.517  -1.593 1.000 96.890 ? 219 LYS A CE  1 
ATOM 1716 N NZ  ? LYS A 1 219 ? -20.829  15.564  -2.658 1.000 96.890 ? 219 LYS A NZ  1 
ATOM 1717 N N   ? GLN A 1 220 ? -19.944   8.478  -0.635 1.000 94.730 ? 220 GLN A N   1 
ATOM 1718 C CA  ? GLN A 1 220 ? -21.149   7.671  -0.800 1.000 94.730 ? 220 GLN A CA  1 
ATOM 1719 C C   ? GLN A 1 220 ? -21.254   6.610   0.292 1.000 94.730 ? 220 GLN A C   1 
ATOM 1720 C CB  ? GLN A 1 220 ? -21.167   7.009  -2.179 1.000 94.730 ? 220 GLN A CB  1 
ATOM 1721 O O   ? GLN A 1 220 ? -22.296   5.970   0.444 1.000 94.730 ? 220 GLN A O   1 
ATOM 1722 C CG  ? GLN A 1 220 ? -21.381   7.986  -3.327 1.000 94.730 ? 220 GLN A CG  1 
ATOM 1723 C CD  ? GLN A 1 220 ? -21.243   7.331  -4.689 1.000 94.730 ? 220 GLN A CD  1 
ATOM 1724 N NE2 ? GLN A 1 220 ? -21.534   8.086  -5.742 1.000 94.730 ? 220 GLN A NE2 1 
ATOM 1725 O OE1 ? GLN A 1 220 ? -20.878   6.156  -4.793 1.000 94.730 ? 220 GLN A OE1 1 
ATOM 1726 N N   ? ASN A 1 221 ? -20.198   6.448   1.183 1.000 92.300 ? 221 ASN A N   1 
ATOM 1727 C CA  ? ASN A 1 221 ? -20.161   5.413   2.210 1.000 92.300 ? 221 ASN A CA  1 
ATOM 1728 C C   ? ASN A 1 221 ? -19.794   5.990   3.575 1.000 92.300 ? 221 ASN A C   1 
ATOM 1729 C CB  ? ASN A 1 221 ? -19.179   4.305   1.821 1.000 92.300 ? 221 ASN A CB  1 
ATOM 1730 O O   ? ASN A 1 221 ? -20.207   5.461   4.608 1.000 92.300 ? 221 ASN A O   1 
ATOM 1731 C CG  ? ASN A 1 221 ? -19.732   3.384   0.752 1.000 92.300 ? 221 ASN A CG  1 
ATOM 1732 N ND2 ? ASN A 1 221 ? -19.402   3.665  -0.502 1.000 92.300 ? 221 ASN A ND2 1 
ATOM 1733 O OD1 ? ASN A 1 221 ? -20.451   2.427   1.052 1.000 92.300 ? 221 ASN A OD1 1 
# 
loop_
_struct_sheet_range.sheet_id 
_struct_sheet_range.id 
_struct_sheet_range.beg_label_comp_id 
_struct_sheet_range.beg_label_asym_id 
_struct_sheet_range.beg_label_seq_id 
_struct_sheet_range.pdbx_beg_PDB_ins_code 
_struct_sheet_range.end_label_comp_id 
_struct_sheet_range.end_label_asym_id 
_struct_sheet_range.end_label_seq_id 
_struct_sheet_range.pdbx_end_PDB_ins_code 
_struct_sheet_range.beg_auth_comp_id 
_struct_sheet_range.beg_auth_asym_id 
_struct_sheet_range.beg_auth_seq_id 
_struct_sheet_range.end_auth_comp_id 
_struct_sheet_range.end_auth_asym_id 
_struct_sheet_range.end_auth_seq_id 
A A ILE A   2 ? ILE A   3 ? ILE A 2   ILE A 3   
A B SER A 171 ? ALA A 172 ? SER A 171 ALA A 172 
B C THR A   6 ? GLU A   7 ? THR A 6   GLU A 7   
B D LEU A 107 ? LEU A 107 ? LEU A 107 LEU A 107 
B E MET A 117 ? GLY A 122 ? MET A 117 GLY A 122 
B F GLN A 137 ? LEU A 143 ? GLN A 137 LEU A 143 
B G GLN A 160 ? VAL A 163 ? GLN A 160 VAL A 163 
B H PRO A 180 ? CYS A 183 ? PRO A 180 CYS A 183 
B I VAL A 186 ? TYR A 193 ? VAL A 186 TYR A 193 
B J ALA A 202 ? ARG A 206 ? ALA A 202 ARG A 206 
C K MET A  16 ? ILE A  21 ? MET A 16  ILE A 21  
C L ALA A  25 ? ARG A  33 ? ALA A 25  ARG A 33  
C M PHE A  36 ? THR A  39 ? PHE A 36  THR A 39  
C N ILE A  48 ? LEU A  52 ? ILE A 48  LEU A 52  
C O GLN A  65 ? PRO A  74 ? GLN A 65  PRO A 74  
C P MET A  88 ? LEU A  92 ? MET A 88  LEU A 92  
D Q ASN A  56 ? ASN A  56 ? ASN A 56  ASN A 56  
D R THR A 135 ? THR A 135 ? THR A 135 THR A 135 
E S ASP A  79 ? ASP A  79 ? ASP A 79  ASP A 79  
E T ARG A  84 ? ARG A  84 ? ARG A 84  ARG A 84  
F U LYS A 125 ? LYS A 125 ? LYS A 125 LYS A 125 
F V GLY A 132 ? GLY A 132 ? GLY A 132 GLY A 132 
# 
loop_
_struct_conf.id 
_struct_conf.conf_type_id 
_struct_conf.beg_label_comp_id 
_struct_conf.beg_label_asym_id 
_struct_conf.beg_label_seq_id 
_struct_conf.pdbx_beg_PDB_ins_code 
_struct_conf.end_label_comp_id 
_struct_conf.end_label_asym_id 
_struct_conf.end_label_seq_id 
_struct_conf.pdbx_end_PDB_ins_code 
_struct_conf.beg_auth_comp_id 
_struct_conf.beg_auth_asym_id 
_struct_conf.beg_auth_seq_id 
_struct_conf.end_auth_comp_id 
_struct_conf.end_auth_asym_id 
_struct_conf.end_auth_seq_id 
STRN1         STRN         ILE A   2 ? ILE A   3 ? ILE A 2   ILE A 3   
TURN_TY1_P1   TURN_TY1_P   GLY A   4 ? GLY A   4 ? GLY A 4   GLY A 4   
STRN2         STRN         THR A   6 ? GLU A   7 ? THR A 6   GLU A 7   
HELX_LH_PP_P1 HELX_LH_PP_P SER A   8 ? LYS A   9 ? SER A 8   LYS A 9   
TURN_TY1_P2   TURN_TY1_P   PRO A  10 ? HIS A  11 ? PRO A 10  HIS A 11  
BEND1         BEND         SER A  12 ? SER A  12 ? SER A 12  SER A 12  
TURN_TY1_P3   TURN_TY1_P   PRO A  14 ? TYR A  15 ? PRO A 14  TYR A 15  
STRN3         STRN         MET A  16 ? ILE A  21 ? MET A 16  ILE A 21  
TURN_TY1_P4   TURN_TY1_P   ARG A  22 ? LEU A  24 ? ARG A 22  LEU A 24  
STRN4         STRN         ALA A  25 ? ARG A  33 ? ALA A 25  ARG A 33  
TURN_TY1_P5   TURN_TY1_P   ARG A  34 ? ASN A  35 ? ARG A 34  ASN A 35  
STRN5         STRN         PHE A  36 ? THR A  39 ? PHE A 36  THR A 39  
HELX_RH_3T_P1 HELX_RH_3T_P ALA A  41 ? CYS A  43 ? ALA A 41  CYS A 43  
BEND2         BEND         ARG A  46 ? PHE A  47 ? ARG A 46  PHE A 47  
STRN6         STRN         ILE A  48 ? LEU A  52 ? ILE A 48  LEU A 52  
BEND3         BEND         GLY A  53 ? GLY A  53 ? GLY A 53  GLY A 53  
BEND4         BEND         HIS A  55 ? HIS A  55 ? HIS A 55  HIS A 55  
STRN7         STRN         ASN A  56 ? ASN A  56 ? ASN A 56  ASN A 56  
TURN_TY1_P6   TURN_TY1_P   ILE A  57 ? GLN A  58 ? ILE A 57  GLN A 58  
BEND5         BEND         LYS A  59 ? LYS A  59 ? LYS A 59  LYS A 59  
TURN_TY1_P7   TURN_TY1_P   ASP A  62 ? THR A  63 ? ASP A 62  THR A 63  
STRN8         STRN         GLN A  65 ? PRO A  74 ? GLN A 65  PRO A 74  
TURN_TY1_P8   TURN_TY1_P   PRO A  76 ? LYS A  77 ? PRO A 76  LYS A 77  
STRN9         STRN         ASP A  79 ? ASP A  79 ? ASP A 79  ASP A 79  
TURN_TY1_P9   TURN_TY1_P   ASP A  80 ? LEU A  83 ? ASP A 80  LEU A 83  
STRN10        STRN         ARG A  84 ? ARG A  84 ? ARG A 84  ARG A 84  
TURN_TY1_P10  TURN_TY1_P   HIS A  85 ? HIS A  85 ? HIS A 85  HIS A 85  
STRN11        STRN         MET A  88 ? LEU A  92 ? MET A 88  LEU A 92  
BEND6         BEND         LYS A  93 ? GLU A  94 ? LYS A 93  GLU A 94  
BEND7         BEND         LEU A 100 ? ALA A 101 ? LEU A 100 ALA A 101 
HELX_LH_PP_P2 HELX_LH_PP_P PRO A 106 ? PRO A 106 ? PRO A 106 PRO A 106 
STRN12        STRN         LEU A 107 ? LEU A 107 ? LEU A 107 LEU A 107 
HELX_LH_PP_P3 HELX_LH_PP_P SER A 108 ? SER A 108 ? SER A 108 SER A 108 
BEND8         BEND         ASN A 110 ? ASN A 110 ? ASN A 110 ASN A 110 
TURN_TY1_P11  TURN_TY1_P   PRO A 114 ? GLY A 115 ? PRO A 114 GLY A 115 
STRN13        STRN         MET A 117 ? GLY A 122 ? MET A 117 GLY A 122 
BEND9         BEND         TRP A 123 ? TRP A 123 ? TRP A 123 TRP A 123 
STRN14        STRN         LYS A 125 ? LYS A 125 ? LYS A 125 LYS A 125 
BEND10        BEND         ARG A 126 ? GLN A 127 ? ARG A 126 GLN A 127 
TURN_TY1_P12  TURN_TY1_P   VAL A 128 ? ASN A 129 ? VAL A 128 ASN A 129 
BEND11        BEND         GLY A 130 ? GLY A 130 ? GLY A 130 GLY A 130 
STRN15        STRN         GLY A 132 ? GLY A 132 ? GLY A 132 GLY A 132 
BEND12        BEND         ASP A 134 ? ASP A 134 ? ASP A 134 ASP A 134 
STRN16        STRN         THR A 135 ? THR A 135 ? THR A 135 THR A 135 
STRN17        STRN         GLN A 137 ? ARG A 142 ? GLN A 137 ARG A 142 
STRN18        STRN         LEU A 143 ? LEU A 143 ? LEU A 143 LEU A 143 
HELX_RH_3T_P2 HELX_RH_3T_P PRO A 146 ? CYS A 149 ? PRO A 146 CYS A 149 
TURN_TY1_P13  TURN_TY1_P   ARG A 150 ? HIS A 151 ? ARG A 150 HIS A 151 
BEND13        BEND         TYR A 152 ? TYR A 152 ? TYR A 152 TYR A 152 
TURN_TY1_P14  TURN_TY1_P   MET A 153 ? ALA A 154 ? MET A 153 ALA A 154 
TURN_TY1_P15  TURN_TY1_P   HIS A 157 ? LEU A 159 ? HIS A 157 LEU A 159 
STRN19        STRN         GLN A 160 ? VAL A 163 ? GLN A 160 VAL A 163 
TURN_TY1_P16  TURN_TY1_P   PRO A 166 ? ARG A 167 ? PRO A 166 ARG A 167 
BEND14        BEND         LYS A 168 ? LYS A 168 ? LYS A 168 LYS A 168 
STRN20        STRN         SER A 171 ? ALA A 172 ? SER A 171 ALA A 172 
TURN_TY1_P17  TURN_TY1_P   LYS A 174 ? GLY A 175 ? LYS A 174 GLY A 175 
TURN_TY1_P18  TURN_TY1_P   SER A 177 ? GLY A 178 ? SER A 177 GLY A 178 
STRN21        STRN         PRO A 180 ? CYS A 183 ? PRO A 180 CYS A 183 
TURN_TY1_P19  TURN_TY1_P   ALA A 184 ? GLY A 185 ? ALA A 184 GLY A 185 
STRN22        STRN         VAL A 186 ? TYR A 193 ? VAL A 186 TYR A 193 
TURN_TY1_P20  TURN_TY1_P   ASN A 196 ? ASP A 197 ? ASN A 196 ASP A 197 
HELX_LH_PP_P4 HELX_LH_PP_P LYS A 199 ? LYS A 199 ? LYS A 199 LYS A 199 
BEND15        BEND         PRO A 200 ? PRO A 200 ? PRO A 200 PRO A 200 
HELX_LH_PP_P5 HELX_LH_PP_P PRO A 201 ? PRO A 201 ? PRO A 201 PRO A 201 
STRN23        STRN         ALA A 202 ? ARG A 206 ? ALA A 202 ARG A 206 
TURN_TY1_P21  TURN_TY1_P   ILE A 207 ? ILE A 207 ? ILE A 207 ILE A 207 
HELX_RH_3T_P3 HELX_RH_3T_P SER A 208 ? TYR A 210 ? SER A 208 TYR A 210 
HELX_RH_AL_P1 HELX_RH_AL_P ARG A 211 ? GLN A 220 ? ARG A 211 GLN A 220 
# 
