# Supplementary material for: FlatProt: 2D visualization eases protein structure comparison
Source: BMC Bioinformatics. 2025 Aug 13;26:210. doi: 10.1186/s12859-025-06233-x (PMC12344939; doi:10.1186/s12859-025-06233-x)
Supplement: Supplementary file 1 — Supplementary Material 1 [file 12859_2025_6233_MOESM1_ESM.zip › KLK/structures/Protobothrops_mucrosquamatus_GeneID=107286912.cif]

data_Protobothrops_mucrosquamatus_GeneID=107286912
# 
_entry.id   ? 
# 
_entity.id                         1      
_entity.type                       polymer 
_entity.pdbx_description           polymer-1 
_entity.formula_weight             23905.2 
_entity.pdbx_number_of_molecules        1 
# 
loop_
_struct_sheet.id 
_struct_sheet.number_strands 
A 2 
B 8 
C 6 
D 2 
E 2 
# 
loop_
_struct_conf_type.id 
_struct_conf_type.criteria 
STRN         DSSP 
TURN_TY1_P   DSSP 
HELX_LH_PP_P DSSP 
BEND         DSSP 
HELX_RH_3T_P DSSP 
HELX_RH_AL_P DSSP 
# 
_struct_asym.id          A 
_struct_asym.entity_id   1 
# 
_software.pdbx_ordinal     1 
_software.name             dssp 
_software.version          4.4.10 
_software.date             ? 
_software.classification   'model annotation' 
# 
_entity_poly.entity_id                      1 
_entity_poly.type                           polypeptide(L) 
_entity_poly.nstd_linkage                   n 
_entity_poly.nstd_monomer                   n 
_entity_poly.pdbx_seq_one_letter_code       
;KIVGGYTCQKHSVPYQVSLNSGYHFCGGSIIKSQWIVSAAHCYKSRIQVRLGEHSLTKNDGSEQYIDSVKVIRHPSYNSQ
TLDNDIMLIKLSKPATLNSRVSAVNLPNSCPASGAKCLISGWGNTLSSGSSYPDLLQCLTAPILSQSQCSKAYPGKITNN
MFCAGYLEGGKDSCQGDSGGPVVCNGALQGVVSWGVGCALKGKPGVYTKVCNYVSWIQRTISSN
;
_entity_poly.pdbx_seq_one_letter_code_can   
;KIVGGYTCQKHSVPYQVSLNSGYHFCGGSIIKSQWIVSAAHCYKSRIQVRLGEHSLTKNDGSEQYIDSVKVIRHPSYNSQ
TLDNDIMLIKLSKPATLNSRVSAVNLPNSCPASGAKCLISGWGNTLSSGSSYPDLLQCLTAPILSQSQCSKAYPGKITNN
MFCAGYLEGGKDSCQGDSGGPVVCNGALQGVVSWGVGCALKGKPGVYTKVCNYVSWIQRTISSN
;
_entity_poly.pdbx_strand_id                 A 
# 
loop_
_dssp_struct_summary.entry_id 
_dssp_struct_summary.label_comp_id 
_dssp_struct_summary.label_asym_id 
_dssp_struct_summary.label_seq_id 
_dssp_struct_summary.secondary_structure 
_dssp_struct_summary.ss_bridge 
_dssp_struct_summary.helix_3_10 
_dssp_struct_summary.helix_alpha 
_dssp_struct_summary.helix_pi 
_dssp_struct_summary.helix_pp 
_dssp_struct_summary.bend 
_dssp_struct_summary.chirality 
_dssp_struct_summary.sheet 
_dssp_struct_summary.strand 
_dssp_struct_summary.ladder_1 
_dssp_struct_summary.ladder_2 
_dssp_struct_summary.accessibility 
_dssp_struct_summary.TCO 
_dssp_struct_summary.kappa 
_dssp_struct_summary.alpha 
_dssp_struct_summary.phi 
_dssp_struct_summary.psi 
_dssp_struct_summary.x_ca 
_dssp_struct_summary.y_ca 
_dssp_struct_summary.z_ca 
Protobothrops_mucrosquamatus_GeneID=107286912 LYS A 1   . . . . . . . . . . . . ? .      .     .      .      128.7  6.4   6.4   
-5.1  
Protobothrops_mucrosquamatus_GeneID=107286912 ILE A 2   E . > . . . . - A A A . ? -0.959 .     -161.4 -115.6 96.8   6.3   5.0   
-8.6  
Protobothrops_mucrosquamatus_GeneID=107286912 VAL A 3   E . 3 . . . S + A A A . ? -0.798 80.6  12.5   -72.2  131.6  9.7   5.6   
-10.2 
Protobothrops_mucrosquamatus_GeneID=107286912 GLY A 4   T . 3 . . . S + . . . . ? 0.683  107.5 121.4  74.6   12.9   9.6   5.3   
-14.0 
Protobothrops_mucrosquamatus_GeneID=107286912 GLY A 5   . . < . . . . - . . . . ? -0.075 54.6  -123.5 -94.6  -166.0 5.7   5.4   
-13.9 
Protobothrops_mucrosquamatus_GeneID=107286912 TYR A 6   E . . . . . . - B C B . ? -0.929 32.1  -86.1  -137.5 156.1  3.1   7.7   
-15.4 
Protobothrops_mucrosquamatus_GeneID=107286912 THR A 7   E . . . . > . - B C B . ? -0.614 54.0  -119.1 -62.7  125.6  0.3   9.9   
-14.2 
Protobothrops_mucrosquamatus_GeneID=107286912 CYS A 8   P . . . . P . - . . . . ? -0.349 28.5  -99.2  -64.7  145.2  -2.8  7.7   
-13.9 
Protobothrops_mucrosquamatus_GeneID=107286912 GLN A 9   P . > . . P . - . . . . ? -0.441 56.2  -86.0  -61.3  138.0  -5.8  8.5   
-16.0 
Protobothrops_mucrosquamatus_GeneID=107286912 LYS A 10  T . 3 . . < S - . . . . ? -0.236 109.7 -3.6   -49.6  125.2  -8.4  10.4  
-13.9 
Protobothrops_mucrosquamatus_GeneID=107286912 HIS A 11  T . 3 . . . S + . . . . ? 0.601  94.2  123.8  68.5   14.6   -10.6 7.9   
-12.0 
Protobothrops_mucrosquamatus_GeneID=107286912 SER A 12  S . < . . . S + . . . . ? 0.626  76.5  43.6   -77.5  -11.8  -8.9  4.9   
-13.7 
Protobothrops_mucrosquamatus_GeneID=107286912 VAL A 13  . . > . . . . + . . . . ? -0.596 66.0  162.7  -132.4 71.0   -8.1  3.4   
-10.2 
Protobothrops_mucrosquamatus_GeneID=107286912 PRO A 14  T . 3 . . . S + . . . . ? 0.594  72.6  59.8   -76.2  -6.7   -11.3 3.9   
-8.1  
Protobothrops_mucrosquamatus_GeneID=107286912 TYR A 15  T . 3 . . . S + . . . . ? 0.560  80.4  103.5  -92.8  -18.9  -10.2 1.4   
-5.5  
Protobothrops_mucrosquamatus_GeneID=107286912 GLN A 16  E . < . . . . - C K J . ? -0.547 53.1  -172.2 -67.3  133.3  -7.0  3.3   
-4.5  
Protobothrops_mucrosquamatus_GeneID=107286912 VAL A 17  E . . . . . . - C K J . ? -0.924 22.1  -130.9 -130.6 151.8  -7.2  5.2   
-1.2  
Protobothrops_mucrosquamatus_GeneID=107286912 SER A 18  E . . . . . . - C K J K ? -0.903 16.2  -147.6 -97.2  118.3  -5.2  7.7   
0.7   
Protobothrops_mucrosquamatus_GeneID=107286912 LEU A 19  E . . . . . . - C K J K ? -0.840 26.3  -169.1 -83.6  127.5  -4.6  7.0   
4.3   
Protobothrops_mucrosquamatus_GeneID=107286912 ASN A 20  E . . . . . . + C K J K ? -0.938 36.9  162.1  -130.8 133.6  -4.4  10.3  
6.1   
Protobothrops_mucrosquamatus_GeneID=107286912 SER A 21  S . . . . . S - . . . . ? -0.209 99.9  -44.8  -129.9 40.2   -3.3  11.5  
9.6   
Protobothrops_mucrosquamatus_GeneID=107286912 GLY A 22  S . . . . . S + . . . . ? 0.063  138.7 28.8   110.1  -19.4  -2.8  15.2  
8.6   
Protobothrops_mucrosquamatus_GeneID=107286912 TYR A 23  S . . . . . S - . . . . ? -0.956 99.8  -83.2  -155.5 159.5  -1.0  14.2  
5.5   
Protobothrops_mucrosquamatus_GeneID=107286912 HIS A 24  E . . . . . . + C L J . ? -0.562 52.9  155.2  -64.9  126.7  -0.9  11.3  
3.2   
Protobothrops_mucrosquamatus_GeneID=107286912 PHE A 25  E . . . . . . + C L . . ? 0.577  59.2  6.0    -131.1 -19.0  1.3   8.6   
4.7   
Protobothrops_mucrosquamatus_GeneID=107286912 CYS A 26  E . . . . . . - C L J . ? -0.975 62.8  -124.7 -154.5 164.4  0.1   5.3   
3.1   
Protobothrops_mucrosquamatus_GeneID=107286912 GLY A 27  E . . . . . . + C L J . ? -0.487 23.7  179.5  -103.0 178.4  -2.1  3.9   
0.6   
Protobothrops_mucrosquamatus_GeneID=107286912 GLY A 28  E . . . . . . - C L J . ? -0.944 20.9  -118.4 -163.2 177.0  -4.9  1.2   
0.7   
Protobothrops_mucrosquamatus_GeneID=107286912 SER A 29  E . . . . . . - C L J L ? -1.000 19.6  -126.6 -134.3 135.1  -7.5  -0.6  
-1.3  
Protobothrops_mucrosquamatus_GeneID=107286912 ILE A 30  E . . . . . . + C L . L ? -0.679 33.9  163.6  -74.1  122.9  -11.3 -0.8  
-1.1  
Protobothrops_mucrosquamatus_GeneID=107286912 ILE A 31  E . . . . . S + C L . . ? 0.597  72.1  7.5    -115.3 -15.4  -12.2 -4.5  
-0.9  
Protobothrops_mucrosquamatus_GeneID=107286912 LYS A 32  E . > . . . S - C L . L ? -0.948 87.4  -95.4  -155.2 160.3  -15.9 -3.8  
0.4   
Protobothrops_mucrosquamatus_GeneID=107286912 SER A 33  T . 3 . . . S + . . . . ? 0.767  128.1 27.9   -54.2  -20.2  -18.0 -0.6  
0.9   
Protobothrops_mucrosquamatus_GeneID=107286912 GLN A 34  T . 3 . . . S + . . . . ? 0.255  111.7 78.0   -122.2 6.1    -16.9 -0.6  
4.6   
Protobothrops_mucrosquamatus_GeneID=107286912 TRP A 35  E . < . . . . - C M L M ? -0.983 49.0  -172.3 -133.4 135.3  -13.5 -2.2  
4.4   
Protobothrops_mucrosquamatus_GeneID=107286912 ILE A 36  E . . . . . . - C M L M ? -0.934 13.2  -148.3 -117.6 139.1  -10.0 -1.2  
3.3   
Protobothrops_mucrosquamatus_GeneID=107286912 VAL A 37  E . . . . . . + C M L M ? -0.915 32.7  145.9  -105.6 136.0  -6.9  -3.3  
3.0   
Protobothrops_mucrosquamatus_GeneID=107286912 SER A 38  E . . . . . . - C M . M ? -0.834 50.8  -67.5  -150.9 -178.8 -3.4  -1.8  
3.7   
Protobothrops_mucrosquamatus_GeneID=107286912 ALA A 39  . . > . . . . - . . . . ? -0.681 33.0  -136.4 -81.6  140.1  0.0   -2.6  
5.1   
Protobothrops_mucrosquamatus_GeneID=107286912 ALA A 40  G . > . . . S + . . . . ? 0.820  103.7 64.2   -63.7  -32.6  0.3   -3.4  
8.8   
Protobothrops_mucrosquamatus_GeneID=107286912 HIS A 41  G . 3 . . . S + . . . . ? 0.596  90.7  68.8   -72.4  -3.3   3.4   -1.3  
9.0   
Protobothrops_mucrosquamatus_GeneID=107286912 CYS A 42  G . < . . . S + . . . . ? 0.304  74.4  145.9  -93.9  12.1   1.2   1.7   
8.1   
Protobothrops_mucrosquamatus_GeneID=107286912 TYR A 43  . . < . . . . + . . . . ? -0.217 18.1  167.8  -65.3  133.3  -0.6  1.5   
11.5  
Protobothrops_mucrosquamatus_GeneID=107286912 LYS A 44  . . . . . . . - . . . . ? -0.972 41.9  -127.5 -140.5 150.2  -1.8  4.7   
13.2  
Protobothrops_mucrosquamatus_GeneID=107286912 SER A 45  S . . . . . S + . . . . ? 0.817  103.7 33.5   -66.7  -29.9  -4.2  5.2   
16.2  
Protobothrops_mucrosquamatus_GeneID=107286912 ARG A 46  S . . . . . S + . . . . ? -0.972 73.1  175.1  -129.1 114.9  -6.3  7.8   
14.0  
Protobothrops_mucrosquamatus_GeneID=107286912 ILE A 47  . . . . . . . - . . . . ? -0.984 16.2  -160.7 -125.8 118.4  -6.7  7.2   
10.3  
Protobothrops_mucrosquamatus_GeneID=107286912 GLN A 48  E . . . . > . - C N K N ? -0.916 17.4  -145.7 -89.1  128.3  -8.9  9.3   
7.9   
Protobothrops_mucrosquamatus_GeneID=107286912 VAL A 49  E . . . . P . - C N K N ? -0.880 8.8   -160.1 -99.8  118.9  -9.6  7.4   
4.7   
Protobothrops_mucrosquamatus_GeneID=107286912 ARG A 50  E . . . . < . - C N K N ? -0.918 13.9  -175.1 -101.5 120.7  -9.8  9.6   
1.5   
Protobothrops_mucrosquamatus_GeneID=107286912 LEU A 51  E . . . . . . + C N . N ? -0.781 59.0  29.9   -114.2 152.7  -11.6 7.9   
-1.5  
Protobothrops_mucrosquamatus_GeneID=107286912 GLY A 52  S . . . . . S + . . . . ? 0.693  80.8  153.7  78.1   16.7   -12.2 9.0   
-5.0  
Protobothrops_mucrosquamatus_GeneID=107286912 GLU A 53  . . . . . . . + . . . . ? -0.652 23.0  155.3  -85.6  130.4  -8.9  11.0  
-5.1  
Protobothrops_mucrosquamatus_GeneID=107286912 HIS A 54  S . . . . . S + . . . . ? 0.543  82.7  32.4   -105.8 -36.8  -7.0  11.7  
-8.3  
Protobothrops_mucrosquamatus_GeneID=107286912 SER A 55  B . . . . . . - D Q P . ? -0.991 66.5  -154.7 -121.0 131.8  -5.3  14.8  
-6.9  
Protobothrops_mucrosquamatus_GeneID=107286912 LEU A 56  S . . . . . S + . . . . ? 0.732  98.3  41.0   -76.8  -13.2  -4.4  15.1  
-3.2  
Protobothrops_mucrosquamatus_GeneID=107286912 THR A 57  S . . . . . S + . . . . ? 0.597  105.3 72.4   -111.7 -12.4  -4.6  19.0  
-3.3  
Protobothrops_mucrosquamatus_GeneID=107286912 LYS A 58  . . . . . . . - . . . . ? -0.900 63.6  -149.7 -113.4 132.0  -7.7  19.4  
-5.5  
Protobothrops_mucrosquamatus_GeneID=107286912 ASN A 59  . . . . . . . + . . . . ? -0.884 21.5  170.2  -91.3  108.9  -11.3 18.8  
-4.5  
Protobothrops_mucrosquamatus_GeneID=107286912 ASP A 60  . . . . . . . - . . . . ? 0.292  57.8  -101.8 -107.5 9.1    -13.1 17.8  
-7.7  
Protobothrops_mucrosquamatus_GeneID=107286912 GLY A 61  S . . . . . S + . . . . ? 0.311  105.9 89.3   94.5   -3.6   -16.3 16.8  
-6.0  
Protobothrops_mucrosquamatus_GeneID=107286912 SER A 62  . . . . . . . + . . . . ? 0.516  61.3  112.0  -103.1 -4.4   -15.7 13.0  
-6.1  
Protobothrops_mucrosquamatus_GeneID=107286912 GLU A 63  . . . . . . . - . . . . ? -0.396 45.2  -165.8 -83.7  138.0  -13.8 12.7  
-2.7  
Protobothrops_mucrosquamatus_GeneID=107286912 GLN A 64  E . . . . . . - C O N . ? -0.993 5.0   -158.6 -117.4 128.6  -15.2 10.9  
0.4   
Protobothrops_mucrosquamatus_GeneID=107286912 TYR A 65  E . . . . . . + C O N . ? -0.961 19.9  169.9  -110.5 114.5  -13.6 11.5  
3.7   
Protobothrops_mucrosquamatus_GeneID=107286912 ILE A 66  E . . . . . . - C O N . ? -0.990 25.3  -135.3 -132.1 129.4  -14.3 8.7   
6.2   
Protobothrops_mucrosquamatus_GeneID=107286912 ASP A 67  E . . . . . . - C O N . ? -0.444 25.7  -113.8 -76.8  153.5  -12.8 8.1   
9.6   
Protobothrops_mucrosquamatus_GeneID=107286912 SER A 68  E . . . . . . - C O O . ? -0.642 23.0  -174.1 -82.9  142.7  -11.7 4.7   
10.7  
Protobothrops_mucrosquamatus_GeneID=107286912 VAL A 69  E . . . . . S + C O . . ? 0.606  77.1  17.2   -103.6 -19.9  -13.6 3.0   
13.6  
Protobothrops_mucrosquamatus_GeneID=107286912 LYS A 70  E . . . . . . - C O O . ? -0.983 56.3  -165.5 -154.1 136.0  -11.2 0.1   
13.7  
Protobothrops_mucrosquamatus_GeneID=107286912 VAL A 71  E . . . . . . - C O O . ? -0.983 16.0  -169.5 -122.2 117.4  -7.7  -0.7  
12.5  
Protobothrops_mucrosquamatus_GeneID=107286912 ILE A 72  E . . . . . . - C O O . ? -0.917 5.1   -159.2 -116.7 111.7  -6.8  -4.4  
12.6  
Protobothrops_mucrosquamatus_GeneID=107286912 ARG A 73  E . . . . . . - C O O . ? -0.592 40.0  -93.0  -83.0  143.4  -3.2  -5.7  
12.1  
Protobothrops_mucrosquamatus_GeneID=107286912 HIS A 74  . . > . . . . - . . . . ? -0.378 36.5  -130.4 -49.6  132.0  -2.7  -9.2  
11.1  
Protobothrops_mucrosquamatus_GeneID=107286912 PRO A 75  T . 3 . . . S + . . . . ? 0.757  106.4 49.6   -62.0  -27.6  -2.1  -11.0 
14.4  
Protobothrops_mucrosquamatus_GeneID=107286912 SER A 76  T . 3 . . . S + . . . . ? 0.186  79.2  140.7  -98.0  13.6   1.0   -12.7 
13.2  
Protobothrops_mucrosquamatus_GeneID=107286912 TYR A 77  . . < . . . . - . . . . ? -0.417 37.8  -157.1 -57.1  128.5  2.6   -9.4  
11.9  
Protobothrops_mucrosquamatus_GeneID=107286912 ASN A 78  B . . > > . . - E S Q . ? -0.941 9.6   -164.6 -111.6 115.9  6.3   -9.4  
12.6  
Protobothrops_mucrosquamatus_GeneID=107286912 SER A 79  T . . 4 5 . S + . . . . ? 0.675  87.7  55.7   -80.3  -13.5  7.8   -5.9  
12.6  
Protobothrops_mucrosquamatus_GeneID=107286912 GLN A 80  T . . 4 5 . S + . . . . ? 0.921  123.9 20.2   -83.4  -42.1  11.3  -7.2  
12.4  
Protobothrops_mucrosquamatus_GeneID=107286912 THR A 81  T . . 4 5 . S - . . . . ? 0.562  95.3  -130.2 -103.2 -8.8   10.9  -9.2  
9.2   
Protobothrops_mucrosquamatus_GeneID=107286912 LEU A 82  T . > < 5 . . + . . . . ? 0.705  53.2  157.8  57.8   20.1   7.8   -7.4  
8.0   
Protobothrops_mucrosquamatus_GeneID=107286912 ASP A 83  B . 3 . < . . + E T Q . ? -0.513 63.6  18.6   -68.3  140.2  6.3   -10.9 
7.5   
Protobothrops_mucrosquamatus_GeneID=107286912 ASN A 84  T . 3 . . . S + . . . . ? 0.867  80.5  172.1  66.3   30.4   2.4   -10.9 
7.5   
Protobothrops_mucrosquamatus_GeneID=107286912 ASP A 85  . . < . . . . + . . . . ? -0.501 30.7  117.1  -72.2  69.4   2.5   -7.1  
6.7   
Protobothrops_mucrosquamatus_GeneID=107286912 ILE A 86  . . . . . . . + . . . . ? -0.997 36.8  179.7  -142.3 138.2  -1.3  -6.8  
6.1   
Protobothrops_mucrosquamatus_GeneID=107286912 MET A 87  E . . . . . . - C P M O ? -0.985 17.6  -140.6 -140.9 149.1  -4.0  -4.8  
7.9   
Protobothrops_mucrosquamatus_GeneID=107286912 LEU A 88  E . . . . . . - C P M O ? -0.919 10.5  -158.1 -110.6 138.6  -7.8  -4.1  
7.6   
Protobothrops_mucrosquamatus_GeneID=107286912 ILE A 89  E . . . . . . - C P M O ? -0.981 5.6   -152.6 -117.9 117.2  -9.4  -0.8  
8.2   
Protobothrops_mucrosquamatus_GeneID=107286912 LYS A 90  E . . . . . . - C P M O ? -0.818 19.4  -133.6 -87.6  127.1  -13.1 -0.6  
9.1   
Protobothrops_mucrosquamatus_GeneID=107286912 LEU A 91  E . . . . . . - C P . O ? -0.492 11.7  -127.7 -81.9  146.1  -14.8 2.6   
8.1   
Protobothrops_mucrosquamatus_GeneID=107286912 SER A 92  S . . . . . S + . . . . ? 0.775  98.9  12.0   -61.6  -26.9  -17.1 4.6   
10.5  
Protobothrops_mucrosquamatus_GeneID=107286912 LYS A 93  S . . . . . S - . . . . ? -0.981 96.6  -89.8  -146.1 151.6  -19.6 4.5   
7.6   
Protobothrops_mucrosquamatus_GeneID=107286912 PRO A 94  . . . . . . . - . . . . ? -0.333 43.7  -115.1 -63.4  143.0  -19.9 2.6   
4.3   
Protobothrops_mucrosquamatus_GeneID=107286912 ALA A 95  . . . . . . . - . . . . ? -0.450 26.3  -115.4 -67.2  142.4  -18.3 4.3   
1.2   
Protobothrops_mucrosquamatus_GeneID=107286912 THR A 96  . . . . . . . - . . . . ? -0.790 33.9  -143.3 -79.3  103.6  -20.7 5.3   
-1.5  
Protobothrops_mucrosquamatus_GeneID=107286912 LEU A 97  . . . . . . . + . . . . ? -0.636 41.1  128.8  -76.5  131.6  -19.7 3.1   
-4.4  
Protobothrops_mucrosquamatus_GeneID=107286912 ASN A 98  S . . . . . S - . . . . ? -0.770 75.1  -56.8  -158.1 -165.4 -19.8 4.7   
-8.0  
Protobothrops_mucrosquamatus_GeneID=107286912 SER A 99  S . . . . . S + . . . . ? 0.728  136.7 38.5   -64.5  -11.6  -17.8 5.3   
-11.1 
Protobothrops_mucrosquamatus_GeneID=107286912 ARG A 100 S . . . . . S + . . . . ? 0.622  118.8 45.4   -113.6 -21.4  -15.1 7.0   
-8.9  
Protobothrops_mucrosquamatus_GeneID=107286912 VAL A 101 S . . . . . S + . . . . ? -0.955 73.8  150.6  -129.5 108.0  -15.2 4.8   
-5.8  
Protobothrops_mucrosquamatus_GeneID=107286912 SER A 102 . . . . . . . - . . . . ? -0.987 41.9  -112.1 -143.2 152.9  -15.2 1.1   
-6.3  
Protobothrops_mucrosquamatus_GeneID=107286912 ALA A 103 P . . . . > . - . . . . ? -0.545 24.4  -137.3 -79.9  144.7  -14.0 -2.1  
-4.7  
Protobothrops_mucrosquamatus_GeneID=107286912 VAL A 104 P . . . . P . - . . . . ? -0.821 29.8  -109.8 -96.5  139.3  -11.2 -4.3  
-6.1  
Protobothrops_mucrosquamatus_GeneID=107286912 ASN A 105 B . . . . P . - B D C . ? -0.410 24.5  -117.5 -67.9  145.4  -11.8 -8.0  
-6.1  
Protobothrops_mucrosquamatus_GeneID=107286912 LEU A 106 P . . . . P . - . . . . ? -0.608 40.3  -105.9 -75.4  141.9  -9.9  -10.4 
-3.8  
Protobothrops_mucrosquamatus_GeneID=107286912 PRO A 107 P . . . . < . - . . . . ? -0.374 16.3  -154.6 -72.1  149.1  -7.8  -12.8 
-5.8  
Protobothrops_mucrosquamatus_GeneID=107286912 ASN A 108 S . . . . . S + . . . . ? 0.567  82.8  17.3   -92.0  -17.5  -8.8  -16.5 
-6.1  
Protobothrops_mucrosquamatus_GeneID=107286912 SER A 109 S . . . . . S - . . . . ? -0.962 91.5  -86.7  -149.4 164.1  -5.2  -17.5 
-6.7  
Protobothrops_mucrosquamatus_GeneID=107286912 CYS A 110 P . . . . > . - . . . . ? -0.359 57.0  -88.2  -72.1  153.8  -1.7  -16.2 
-6.3  
Protobothrops_mucrosquamatus_GeneID=107286912 PRO A 111 P . . . . P . - . . . . ? -0.336 41.7  -122.9 -63.3  140.4  -0.1  -14.1 
-9.1  
Protobothrops_mucrosquamatus_GeneID=107286912 ALA A 112 P . > . . P . - . . . . ? -0.593 32.0  -98.0  -79.7  142.7  1.7   -15.9 
-11.8 
Protobothrops_mucrosquamatus_GeneID=107286912 SER A 113 T . 3 . . < S + . . . . ? -0.359 111.9 22.1   -55.3  132.5  5.3   -15.1 
-12.5 
Protobothrops_mucrosquamatus_GeneID=107286912 GLY A 114 T . 3 . . . S + . . . . ? 0.277  86.5  141.6  94.5   -19.1  5.5   -12.7 
-15.5 
Protobothrops_mucrosquamatus_GeneID=107286912 ALA A 115 . . < . . . . - . . . . ? -0.399 53.7  -124.1 -54.6  137.2  1.9   -11.4 
-15.0 
Protobothrops_mucrosquamatus_GeneID=107286912 LYS A 116 E . . . . . . - B E D . ? -0.793 35.1  -175.0 -87.2  125.7  1.7   -7.7  
-15.7 
Protobothrops_mucrosquamatus_GeneID=107286912 CYS A 117 E . . . . . . - B E D . ? -0.911 24.1  -123.7 -127.8 145.6  0.3   -5.8  
-12.8 
Protobothrops_mucrosquamatus_GeneID=107286912 LEU A 118 E . . . . . . - B E D E ? -0.793 22.0  -167.1 -89.7  126.6  -0.7  -2.3  
-12.1 
Protobothrops_mucrosquamatus_GeneID=107286912 ILE A 119 E . . . . . . - B E D E ? -0.938 12.3  -179.1 -109.7 132.6  0.8   -0.5  
-9.1  
Protobothrops_mucrosquamatus_GeneID=107286912 SER A 120 E . . . . . . + B E D . ? -0.963 15.3  110.3  -137.6 148.8  -0.7  2.8   
-8.0  
Protobothrops_mucrosquamatus_GeneID=107286912 GLY A 121 E . . . . . . - B E D . ? -0.972 59.7  -104.6 170.2  178.6  -0.0  5.4   
-5.4  
Protobothrops_mucrosquamatus_GeneID=107286912 TRP A 122 S . . . . . S + . . . . ? -0.067 71.5  125.6  -115.6 22.6   1.1   9.0   
-4.3  
Protobothrops_mucrosquamatus_GeneID=107286912 GLY A 123 S . . . . . S - . . . . ? -0.057 72.1  -51.0  -74.9  -176.5 4.5   8.0   
-2.9  
Protobothrops_mucrosquamatus_GeneID=107286912 ASN A 124 . . . . . . . - . . . . ? -0.328 43.1  -164.4 -58.2  134.2  8.0   9.4   
-3.8  
Protobothrops_mucrosquamatus_GeneID=107286912 THR A 125 . . . . . . . + . . . . ? 0.299  60.4  86.3   -106.5 2.2    8.8   9.4   
-7.6  
Protobothrops_mucrosquamatus_GeneID=107286912 LEU A 126 . . . . . . . - . . . . ? -0.845 67.8  -144.5 -105.7 145.7  12.5  9.8   
-7.4  
Protobothrops_mucrosquamatus_GeneID=107286912 SER A 127 S . . . . . S + . . . . ? 0.778  99.5  20.7   -71.8  -29.5  15.2  7.1   
-7.0  
Protobothrops_mucrosquamatus_GeneID=107286912 SER A 128 S . . . . . S + . . . . ? -0.977 118.7 13.8   -137.3 138.7  17.1  9.7   
-4.9  
Protobothrops_mucrosquamatus_GeneID=107286912 GLY A 129 S . . . . . S - . . . . ? -0.456 92.9  -59.5  93.7   -169.3 15.6  12.8  
-3.0  
Protobothrops_mucrosquamatus_GeneID=107286912 SER A 130 . . . . . . . + . . . . ? -0.986 51.2  154.4  -127.1 117.8  12.0  13.7  
-2.3  
Protobothrops_mucrosquamatus_GeneID=107286912 SER A 131 . . . . . . . - . . . . ? -0.799 13.6  -177.4 -136.9 101.0  9.3   14.2  
-4.9  
Protobothrops_mucrosquamatus_GeneID=107286912 TYR A 132 . . . . . . . - . . . . ? -0.864 20.6  -144.7 -102.1 100.2  5.7   13.6  
-3.7  
Protobothrops_mucrosquamatus_GeneID=107286912 PRO A 133 . . . . . . . - . . . . ? -0.291 11.0  -148.8 -64.7  148.7  3.3   14.1  
-6.6  
Protobothrops_mucrosquamatus_GeneID=107286912 ASP A 134 S . . . . . S + . . . . ? 0.803  82.3  70.0   -79.5  -34.2  -0.1  15.5  
-6.1  
Protobothrops_mucrosquamatus_GeneID=107286912 LEU A 135 B . . . . . S - D R P . ? -0.621 98.9  -95.1  -89.1  145.7  -1.5  13.5  
-8.9  
Protobothrops_mucrosquamatus_GeneID=107286912 LEU A 136 . . . . . . . - . . . . ? -0.348 41.3  -147.5 -60.5  132.7  -2.0  9.7   
-8.7  
Protobothrops_mucrosquamatus_GeneID=107286912 GLN A 137 E . . . . . . - B F B D ? -0.794 11.4  -162.9 -107.6 150.3  0.9   7.7   
-10.2 
Protobothrops_mucrosquamatus_GeneID=107286912 CYS A 138 E . . . . . . - B F B D ? -0.947 7.8   -176.8 -133.5 152.1  0.8   4.3   
-12.0 
Protobothrops_mucrosquamatus_GeneID=107286912 LEU A 139 E . . . . . . - B F . D ? -0.977 16.6  -148.4 -147.2 129.3  3.3   1.6   
-12.9 
Protobothrops_mucrosquamatus_GeneID=107286912 THR A 140 E . . . . . . + B F . D ? -0.895 31.5  168.4  -95.7  124.6  2.9   -1.5  
-14.9 
Protobothrops_mucrosquamatus_GeneID=107286912 ALA A 141 E . . . . . . - B F . D ? -0.988 31.7  -118.4 -139.2 146.2  5.4   -4.2  
-13.6 
Protobothrops_mucrosquamatus_GeneID=107286912 PRO A 142 E . . . . > . - B F . D ? -0.539 31.0  -114.9 -77.2  149.8  5.9   -7.9  
-14.1 
Protobothrops_mucrosquamatus_GeneID=107286912 ILE A 143 B . . . . P . - B F F . ? -0.679 32.8  -135.4 -79.1  131.9  5.8   -10.3 
-11.2 
Protobothrops_mucrosquamatus_GeneID=107286912 LEU A 144 P . . . . P . - . . . . ? -0.559 21.7  -102.9 -87.1  151.0  9.1   -11.9 
-10.5 
Protobothrops_mucrosquamatus_GeneID=107286912 SER A 145 P . . > . < . - . . . . ? -0.305 31.6  -111.4 -63.2  158.4  9.6   -15.6 
-9.9  
Protobothrops_mucrosquamatus_GeneID=107286912 GLN A 146 H . . > . . S + . . . . ? 0.882  119.4 52.9   -56.7  -42.2  10.2  -16.7 
-6.3  
Protobothrops_mucrosquamatus_GeneID=107286912 SER A 147 H . . > . . S + . . . . ? 0.911  109.4 47.4   -60.6  -46.9  13.8  -17.6 
-7.2  
Protobothrops_mucrosquamatus_GeneID=107286912 GLN A 148 H . . > . . S + . . . . ? 0.907  112.8 49.6   -61.1  -43.6  14.5  -14.1 
-8.6  
Protobothrops_mucrosquamatus_GeneID=107286912 CYS A 149 H . . X . . S + . . . . ? 0.936  112.7 46.2   -62.8  -43.5  12.9  -12.5 
-5.6  
Protobothrops_mucrosquamatus_GeneID=107286912 SER A 150 H . . < . . S + . . . . ? 0.854  110.3 53.5   -67.9  -39.0  14.9  -14.6 
-3.2  
Protobothrops_mucrosquamatus_GeneID=107286912 LYS A 151 H . . < . . S + . . . . ? 0.875  107.3 52.4   -63.3  -35.6  18.1  -14.0 
-5.1  
Protobothrops_mucrosquamatus_GeneID=107286912 ALA A 152 H . . < . . S + . . . . ? 0.839  126.6 22.5   -69.7  -32.0  17.5  -10.3 
-4.9  
Protobothrops_mucrosquamatus_GeneID=107286912 TYR A 153 S . > X . . S - . . . . ? -0.632 84.8  -152.6 -135.0 76.8   17.1  -10.5 
-1.2  
Protobothrops_mucrosquamatus_GeneID=107286912 PRO A 154 T . 3 4 . . S - . . . . ? -0.280 78.6  -4.2   -62.5  121.0  18.9  -13.6 
0.3   
Protobothrops_mucrosquamatus_GeneID=107286912 GLY A 155 T . 3 4 . . S + . . . . ? 0.464  118.9 83.3   83.5   3.6    17.2  -14.9 
3.5   
Protobothrops_mucrosquamatus_GeneID=107286912 LYS A 156 T . < 4 . . . + . . . . ? 0.571  65.5  86.9   -115.5 -19.0  14.8  -12.0 
3.7   
Protobothrops_mucrosquamatus_GeneID=107286912 ILE A 157 . . . < . . . - . . . . ? -0.801 58.8  -167.9 -90.8  122.7  12.0  -13.2 
1.4   
Protobothrops_mucrosquamatus_GeneID=107286912 THR A 158 . . > . . . . - . . . . ? -0.447 39.6  -99.9  -98.6  176.1  9.2   -15.4 
3.0   
Protobothrops_mucrosquamatus_GeneID=107286912 ASN A 159 T . 3 . . . S + . . . . ? 0.549  121.9 62.3   -71.6  -5.5   6.4   -17.5 
1.5   
Protobothrops_mucrosquamatus_GeneID=107286912 ASN A 160 T . 3 . . . S + . . . . ? 0.219  98.8  70.9   -101.6 9.6    4.1   -14.6 
2.3   
Protobothrops_mucrosquamatus_GeneID=107286912 MET A 161 E . < . . . . - B G . G ? -0.928 53.0  -177.2 -129.1 153.5  6.0   -12.2 
0.0   
Protobothrops_mucrosquamatus_GeneID=107286912 PHE A 162 E . . . . . . - B G . G ? -0.953 20.4  -126.3 -142.3 161.9  6.5   -11.6 
-3.7  
Protobothrops_mucrosquamatus_GeneID=107286912 CYS A 163 E . . . . . . - B G . G ? -0.871 19.8  -176.9 -110.3 141.7  8.6   -9.2  
-5.9  
Protobothrops_mucrosquamatus_GeneID=107286912 ALA A 164 E . . . . . . + B G F G ? -0.992 39.9  56.4   -131.7 138.5  7.4   -7.0  
-8.7  
Protobothrops_mucrosquamatus_GeneID=107286912 GLY A 165 S . . . . . S - . . . . ? -0.862 82.9  -50.5  139.6  -170.9 9.4   -4.8  
-10.9 
Protobothrops_mucrosquamatus_GeneID=107286912 TYR A 166 . . > . . . . - . . . . ? -0.918 29.9  -149.9 -107.3 123.9  12.3  -4.7  
-13.3 
Protobothrops_mucrosquamatus_GeneID=107286912 LEU A 167 T . 3 . . . S + . . . . ? 0.777  99.7  62.2   -63.0  -28.6  15.6  -6.4  
-12.3 
Protobothrops_mucrosquamatus_GeneID=107286912 GLU A 168 T . 3 . . . S - . . . . ? 0.662  107.7 -136.2 -69.9  -13.0  17.5  -3.8  
-14.5 
Protobothrops_mucrosquamatus_GeneID=107286912 GLY A 169 . . < . . . . + . . . . ? -0.415 68.2  112.5  85.0   -177.7 16.1  -1.1  
-12.2 
Protobothrops_mucrosquamatus_GeneID=107286912 GLY A 170 S . . . . . S + . . . . ? 0.162  76.3  64.7   98.3   -15.1  14.6  2.2   
-13.2 
Protobothrops_mucrosquamatus_GeneID=107286912 LYS A 171 . . . . . . . + . . . . ? -0.989 59.2  119.7  -144.9 135.9  11.0  1.4   
-12.1 
Protobothrops_mucrosquamatus_GeneID=107286912 ASP A 172 E . . . . . . - A B A . ? -0.980 57.5  -93.6  -178.2 154.3  9.6   0.7   
-8.6  
Protobothrops_mucrosquamatus_GeneID=107286912 SER A 173 E . . . . . . - A B A . ? -0.690 51.9  -173.6 -74.0  147.6  7.1   1.7   
-5.9  
Protobothrops_mucrosquamatus_GeneID=107286912 CYS A 174 . . > . . . . - . . . . ? -0.622 31.5  -31.3  -133.7 -170.9 8.8   3.9   
-3.4  
Protobothrops_mucrosquamatus_GeneID=107286912 GLN A 175 T . 3 . . . S + . . . . ? -0.184 121.4 27.7   -52.9  136.0  8.3   5.7   
-0.1  
Protobothrops_mucrosquamatus_GeneID=107286912 GLY A 176 T . 3 . . . S + . . . . ? 0.192  98.4  88.1   95.9   -9.2   4.8   6.8   
0.6   
Protobothrops_mucrosquamatus_GeneID=107286912 ASP A 177 . . X . . . . + . . . . ? 0.383  54.2  134.7  -99.8  -3.7   3.2   4.0   
-1.4  
Protobothrops_mucrosquamatus_GeneID=107286912 SER A 178 T . 3 . . . S + . . . . ? -0.237 73.6  18.7   -45.7  133.8  3.2   1.6   
1.5   
Protobothrops_mucrosquamatus_GeneID=107286912 GLY A 179 T . 3 . . . S + . . . . ? 0.231  94.8  133.5  89.6   -16.9  -0.1  -0.1  
1.6   
Protobothrops_mucrosquamatus_GeneID=107286912 GLY A 180 . . < . . . . - . . . . ? -0.212 58.2  -90.6  -67.0  165.1  -1.0  0.7   
-1.9  
Protobothrops_mucrosquamatus_GeneID=107286912 PRO A 181 E . . . . . . - B H . H ? -0.469 20.0  -161.9 -91.7  141.0  -2.4  -1.9  
-4.3  
Protobothrops_mucrosquamatus_GeneID=107286912 VAL A 182 E . . . . . . - B H E H ? -0.988 25.9  -170.5 -105.8 112.0  -0.8  -4.3  
-6.9  
Protobothrops_mucrosquamatus_GeneID=107286912 VAL A 183 E . . . . . . + B H E H ? -0.924 12.1  179.7  -116.5 126.0  -3.6  -5.3  
-9.2  
Protobothrops_mucrosquamatus_GeneID=107286912 CYS A 184 E . > . . . S - B H . H ? -0.989 73.1  -12.8  -124.0 127.3  -3.5  -8.0  
-11.9 
Protobothrops_mucrosquamatus_GeneID=107286912 ASN A 185 T . 3 . . . S - . . . . ? 0.884  130.6 -51.9  52.4   33.7   -6.3  -9.0  
-14.2 
Protobothrops_mucrosquamatus_GeneID=107286912 GLY A 186 T . 3 . . . S + . . . . ? 0.536  116.9 105.5  88.5   6.6    -8.7  -6.9  
-12.0 
Protobothrops_mucrosquamatus_GeneID=107286912 ALA A 187 E . < . . . S - B I C H ? -0.935 76.6  -109.5 -124.0 148.5  -7.8  -8.5  
-8.7  
Protobothrops_mucrosquamatus_GeneID=107286912 LEU A 188 E . . . . . . + B I . H ? -0.626 42.9  163.0  -72.6  110.9  -5.7  -7.3  
-5.7  
Protobothrops_mucrosquamatus_GeneID=107286912 GLN A 189 E . . . . . . + B I . . ? 0.695  56.6  14.7   -105.4 -24.1  -2.6  -9.4  
-5.8  
Protobothrops_mucrosquamatus_GeneID=107286912 GLY A 190 E . . . . . . - B I I H ? -0.987 51.8  -140.6 -153.1 158.4  -0.3  -7.5  
-3.5  
Protobothrops_mucrosquamatus_GeneID=107286912 VAL A 191 E . . . . . . - B I I H ? -0.989 41.5  -109.8 -118.4 123.2  0.2   -4.7  
-0.8  
Protobothrops_mucrosquamatus_GeneID=107286912 VAL A 192 E . . . . . . + B I I . ? -0.398 54.2  156.6  -54.0  123.0  3.2   -2.5  
-1.1  
Protobothrops_mucrosquamatus_GeneID=107286912 SER A 193 E . . . . . . - B I . . ? 0.786  44.3  -37.7  -119.1 -69.0  5.4   -3.6  
1.8   
Protobothrops_mucrosquamatus_GeneID=107286912 TRP A 194 E . . . . . . + B I I . ? -0.928 43.0  169.4  -157.6 173.7  9.1   -3.0  
1.7   
Protobothrops_mucrosquamatus_GeneID=107286912 GLY A 195 . . . . . . . - . . . . ? -0.925 38.9  -104.7 179.0  160.7  12.3  -2.9  
-0.4  
Protobothrops_mucrosquamatus_GeneID=107286912 VAL A 196 S . . . . . S - . . . . ? -0.942 88.6  -21.3  -100.9 107.6  16.0  -1.8  
-0.2  
Protobothrops_mucrosquamatus_GeneID=107286912 GLY A 197 S . . . . . S - . . . . ? 0.056  83.0  -85.1  79.3   164.7  16.3  1.4   
-2.3  
Protobothrops_mucrosquamatus_GeneID=107286912 CYS A 198 S . . . . . S - . . . . ? -0.976 95.2  -17.8  -119.4 123.3  14.0  2.6   
-5.1  
Protobothrops_mucrosquamatus_GeneID=107286912 ALA A 199 S . . . . . S + . . . . ? 0.757  91.4  155.1  64.4   18.7   14.3  1.6   
-8.7  
Protobothrops_mucrosquamatus_GeneID=107286912 LEU A 200 . . > . . . . - . . . . ? -0.649 54.6  -93.0  -77.3  144.5  17.8  0.3   
-8.0  
Protobothrops_mucrosquamatus_GeneID=107286912 LYS A 201 T . 3 . . . S + . . . . ? -0.349 111.7 8.3    -56.4  128.3  19.3  -2.4  
-10.2 
Protobothrops_mucrosquamatus_GeneID=107286912 GLY A 202 T . 3 . . . S + . . . . ? 0.546  107.8 101.5  80.3   4.9    18.7  -5.9  
-8.7  
Protobothrops_mucrosquamatus_GeneID=107286912 LYS A 203 . . < . . . . + . . . . ? -0.648 49.2  175.1  -124.9 71.7   16.4  -4.3  
-6.0  
Protobothrops_mucrosquamatus_GeneID=107286912 PRO A 204 . . . . . . . - . . . . ? -0.262 38.7  -90.3  -67.0  164.9  12.7  -4.9  
-6.9  
Protobothrops_mucrosquamatus_GeneID=107286912 GLY A 205 E . . . . . . - B J G . ? -0.472 36.1  -135.7 -71.7  153.1  9.8   -3.9  
-4.6  
Protobothrops_mucrosquamatus_GeneID=107286912 VAL A 206 E . . . . . . - B J G I ? -0.921 22.1  -170.6 -114.5 137.0  8.4   -6.4  
-2.1  
Protobothrops_mucrosquamatus_GeneID=107286912 TYR A 207 E . . . . . . - B J G I ? -0.902 30.5  -108.5 -130.1 142.8  4.8   -6.9  
-1.6  
Protobothrops_mucrosquamatus_GeneID=107286912 THR A 208 E . . . . . . - B J G I ? -0.657 39.1  -123.1 -66.8  127.6  2.5   -8.7  
0.8   
Protobothrops_mucrosquamatus_GeneID=107286912 LYS A 209 E . > . . . . - B J . I ? -0.662 26.2  -168.4 -78.1  98.6   1.1   -11.7 
-1.1  
Protobothrops_mucrosquamatus_GeneID=107286912 VAL A 210 G . > . . . S + . . . . ? 0.829  78.3  68.1   -64.0  -39.3  -2.7  -11.1 
-0.7  
Protobothrops_mucrosquamatus_GeneID=107286912 CYS A 211 G . > . . . S + . . . . ? 0.802  95.7  59.1   -54.6  -24.6  -3.9  -14.6 
-1.9  
Protobothrops_mucrosquamatus_GeneID=107286912 ASN A 212 G . < . . . S + . . . . ? 0.589  110.8 41.0   -77.3  -8.4   -2.3  -16.0 
1.3   
Protobothrops_mucrosquamatus_GeneID=107286912 TYR A 213 G . < > . . S + . . . . ? 0.253  77.6  103.8  -125.8 7.9    -4.6  -13.8 
3.4   
Protobothrops_mucrosquamatus_GeneID=107286912 VAL A 214 H . < > . . S + . . . . ? 0.932  86.0  48.5   -59.6  -45.9  -8.0  -14.0 
1.7   
Protobothrops_mucrosquamatus_GeneID=107286912 SER A 215 H . . > . . S + . . . . ? 0.927  113.4 47.5   -59.1  -45.7  -9.3  -16.5 
4.3   
Protobothrops_mucrosquamatus_GeneID=107286912 TRP A 216 H . . > . . S + . . . . ? 0.912  110.8 52.1   -61.3  -45.4  -8.0  -14.2 
7.1   
Protobothrops_mucrosquamatus_GeneID=107286912 ILE A 217 H . . X . . S + . . . . ? 0.947  111.9 45.7   -57.0  -49.0  -9.6  -11.1 
5.4   
Protobothrops_mucrosquamatus_GeneID=107286912 GLN A 218 H . . X . . S + . . . . ? 0.905  113.7 47.8   -65.4  -45.7  -12.9 -12.8 
5.1   
Protobothrops_mucrosquamatus_GeneID=107286912 ARG A 219 H . . X . . S + . . . . ? 0.889  112.0 49.9   -61.6  -45.6  -13.0 -14.1 
8.7   
Protobothrops_mucrosquamatus_GeneID=107286912 THR A 220 H . . < . . S + . . . . ? 0.916  111.4 48.4   -61.9  -44.6  -11.9 -10.8 
10.1  
Protobothrops_mucrosquamatus_GeneID=107286912 ILE A 221 H . > < . . S + . . . . ? 0.930  111.2 50.9   -60.9  -45.9  -14.6 -8.9  
8.2   
Protobothrops_mucrosquamatus_GeneID=107286912 SER A 222 H . 3 < . . S + . . . . ? 0.848  108.2 52.6   -62.6  -31.8  -17.3 -11.4 
9.3   
Protobothrops_mucrosquamatus_GeneID=107286912 SER A 223 T . 3 < . . . . . . . . ? 0.545  .     .      -84.3  -6.9   -16.3 -11.1 
12.9  
Protobothrops_mucrosquamatus_GeneID=107286912 ASN A 224 . . < . . . . . . . . . ? 0.599  .     .      -129.8 .      -16.6 -7.2  
12.9  
# 
loop_
_dssp_struct_ladder.id 
_dssp_struct_ladder.sheet_id 
_dssp_struct_ladder.range_id_1 
_dssp_struct_ladder.range_id_2 
_dssp_struct_ladder.type 
_dssp_struct_ladder.beg_1_label_comp_id 
_dssp_struct_ladder.beg_1_label_asym_id 
_dssp_struct_ladder.beg_1_label_seq_id 
_dssp_struct_ladder.pdbx_beg_1_PDB_ins_code 
_dssp_struct_ladder.end_1_label_comp_id 
_dssp_struct_ladder.end_1_label_asym_id 
_dssp_struct_ladder.end_1_label_seq_id 
_dssp_struct_ladder.pdbx_end_1_PDB_ins_code 
_dssp_struct_ladder.beg_1_auth_comp_id 
_dssp_struct_ladder.beg_1_auth_asym_id 
_dssp_struct_ladder.beg_1_auth_seq_id 
_dssp_struct_ladder.end_1_auth_comp_id 
_dssp_struct_ladder.end_1_auth_asym_id 
_dssp_struct_ladder.end_1_auth_seq_id 
_dssp_struct_ladder.beg_2_label_comp_id 
_dssp_struct_ladder.beg_2_label_asym_id 
_dssp_struct_ladder.beg_2_label_seq_id 
_dssp_struct_ladder.pdbx_beg_2_PDB_ins_code 
_dssp_struct_ladder.end_2_label_comp_id 
_dssp_struct_ladder.end_2_label_asym_id 
_dssp_struct_ladder.end_2_label_seq_id 
_dssp_struct_ladder.pdbx_end_2_PDB_ins_code 
_dssp_struct_ladder.beg_2_auth_comp_id 
_dssp_struct_ladder.beg_2_auth_asym_id 
_dssp_struct_ladder.beg_2_auth_seq_id 
_dssp_struct_ladder.end_2_auth_comp_id 
_dssp_struct_ladder.end_2_auth_asym_id 
_dssp_struct_ladder.end_2_auth_seq_id 
A A A B anti-parallel ILE A 2   ? VAL A 3   ? ILE A 2   VAL A 3   SER A 173 ? ASP A 172 ? SER A 173 ASP A 172 
B B C F anti-parallel TYR A 6   ? THR A 7   ? TYR A 6   THR A 7   CYS A 138 ? GLN A 137 ? CYS A 138 GLN A 137 
C B D I parallel      ASN A 105 ? ASN A 105 ? ASN A 105 ASN A 105 ALA A 187 ? ALA A 187 ? ALA A 187 ALA A 187 
D B E F anti-parallel LYS A 116 ? GLY A 121 ? LYS A 116 GLY A 121 PRO A 142 ? GLN A 137 ? PRO A 142 GLN A 137 
E B E H anti-parallel LEU A 118 ? ILE A 119 ? LEU A 118 ILE A 119 VAL A 183 ? VAL A 182 ? VAL A 183 VAL A 182 
F B F G anti-parallel ILE A 143 ? ILE A 143 ? ILE A 143 ILE A 143 ALA A 164 ? ALA A 164 ? ALA A 164 ALA A 164 
G B G J anti-parallel MET A 161 ? ALA A 164 ? MET A 161 ALA A 164 THR A 208 ? GLY A 205 ? THR A 208 GLY A 205 
H B H I anti-parallel PRO A 181 ? CYS A 184 ? PRO A 181 CYS A 184 VAL A 191 ? ALA A 187 ? VAL A 191 ALA A 187 
I B I J anti-parallel GLY A 190 ? TRP A 194 ? GLY A 190 TRP A 194 LYS A 209 ? VAL A 206 ? LYS A 209 VAL A 206 
J C K L anti-parallel GLN A 16  ? ASN A 20  ? GLN A 16  ASN A 20  SER A 29  ? HIS A 24  ? SER A 29  HIS A 24  
K C K N anti-parallel SER A 18  ? ASN A 20  ? SER A 18  ASN A 20  ARG A 50  ? GLN A 48  ? ARG A 50  GLN A 48  
L C L M anti-parallel SER A 29  ? LYS A 32  ? SER A 29  LYS A 32  VAL A 37  ? TRP A 35  ? VAL A 37  TRP A 35  
M C M P anti-parallel TRP A 35  ? SER A 38  ? TRP A 35  SER A 38  LYS A 90  ? MET A 87  ? LYS A 90  MET A 87  
N C N O anti-parallel GLN A 48  ? LEU A 51  ? GLN A 48  LEU A 51  ASP A 67  ? GLN A 64  ? ASP A 67  GLN A 64  
O C O P anti-parallel SER A 68  ? ARG A 73  ? SER A 68  ARG A 73  LEU A 91  ? MET A 87  ? LEU A 91  MET A 87  
P D Q R anti-parallel SER A 55  ? SER A 55  ? SER A 55  SER A 55  LEU A 135 ? LEU A 135 ? LEU A 135 LEU A 135 
Q E S T anti-parallel ASN A 78  ? ASN A 78  ? ASN A 78  ASN A 78  ASP A 83  ? ASP A 83  ? ASP A 83  ASP A 83  
# 
loop_
_dssp_struct_bridge_pairs.id 
_dssp_struct_bridge_pairs.label_comp_id 
_dssp_struct_bridge_pairs.label_seq_id 
_dssp_struct_bridge_pairs.label_asym_id 
_dssp_struct_bridge_pairs.auth_seq_id 
_dssp_struct_bridge_pairs.auth_asym_id 
_dssp_struct_bridge_pairs.pdbx_PDB_ins_code 
_dssp_struct_bridge_pairs.acceptor_1_label_comp_id 
_dssp_struct_bridge_pairs.acceptor_1_label_seq_id 
_dssp_struct_bridge_pairs.acceptor_1_label_asym_id 
_dssp_struct_bridge_pairs.acceptor_1_auth_seq_id 
_dssp_struct_bridge_pairs.acceptor_1_auth_asym_id 
_dssp_struct_bridge_pairs.acceptor_1_pdbx_PDB_ins_code 
_dssp_struct_bridge_pairs.acceptor_1_energy 
_dssp_struct_bridge_pairs.acceptor_2_label_comp_id 
_dssp_struct_bridge_pairs.acceptor_2_label_seq_id 
_dssp_struct_bridge_pairs.acceptor_2_label_asym_id 
_dssp_struct_bridge_pairs.acceptor_2_auth_seq_id 
_dssp_struct_bridge_pairs.acceptor_2_auth_asym_id 
_dssp_struct_bridge_pairs.acceptor_2_pdbx_PDB_ins_code 
_dssp_struct_bridge_pairs.acceptor_2_energy 
_dssp_struct_bridge_pairs.donor_1_label_comp_id 
_dssp_struct_bridge_pairs.donor_1_label_seq_id 
_dssp_struct_bridge_pairs.donor_1_label_asym_id 
_dssp_struct_bridge_pairs.donor_1_auth_seq_id 
_dssp_struct_bridge_pairs.donor_1_auth_asym_id 
_dssp_struct_bridge_pairs.donor_1_pdbx_PDB_ins_code 
_dssp_struct_bridge_pairs.donor_1_energy 
_dssp_struct_bridge_pairs.donor_2_label_comp_id 
_dssp_struct_bridge_pairs.donor_2_label_seq_id 
_dssp_struct_bridge_pairs.donor_2_label_asym_id 
_dssp_struct_bridge_pairs.donor_2_auth_seq_id 
_dssp_struct_bridge_pairs.donor_2_auth_asym_id 
_dssp_struct_bridge_pairs.donor_2_pdbx_PDB_ins_code 
_dssp_struct_bridge_pairs.donor_2_energy 
1   LYS 1   A 1   A ? ?   ?   ? ?   ? ? ?    ?   ?   ? ?   ? ? ?    CYS 174 A 174 A ? -2.8 VAL 3   A 3   A ? -0.6 
2   ILE 2   A 2   A ? GLY 123 A 123 A ? -0.5 SER 173 A 173 A ? -0.3 GLY 5   A 5   A ? -0.9 GLY 4   A 4   A ? -0.4 
3   VAL 3   A 3   A ? ASP 172 A 172 A ? -3.2 LYS 1   A 1   A ? -0.6 ASP 172 A 172 A ? -1.5 LEU 126 A 126 A ? -0.1 
4   GLY 4   A 4   A ? ILE 2   A 2   A ? -0.4 THR 125 A 125 A ? -0.4 VAL 3   A 3   A ? -0.2 LYS 171 A 171 A ? -0.1 
5   GLY 5   A 5   A ? ILE 2   A 2   A ? -0.9 ASP 172 A 172 A ? -0.1 THR 7   A 7   A ? -0.3 LEU 139 A 139 A ? -0.2 
6   TYR 6   A 6   A ? CYS 138 A 138 A ? -2.7 VAL 3   A 3   A ? -0.1 CYS 138 A 138 A ? -3.4 CYS 8   A 8   A ? -0.4 
7   THR 7   A 7   A ? GLY 5   A 5   A ? -0.3 GLN 137 A 137 A ? -0.2 GLN 137 A 137 A ? -0.2 LEU 136 A 136 A ? -0.1 
8   CYS 8   A 8   A ? LEU 136 A 136 A ? -2.6 TYR 6   A 6   A ? -0.4 LYS 10  A 10  A ? -0.1 LEU 136 A 136 A ? -0.1 
9   GLN 9   A 9   A ? LYS 10  A 10  A ? -0.1 HIS 11  A 11  A ? -0.1 SER 12  A 12  A ? -2.2 VAL 13  A 13  A ? -0.3 
10  LYS 10  A 10  A ? HIS 11  A 11  A ? -0.3 SER 12  A 12  A ? -0.1 GLN 9   A 9   A ? -0.1 HIS 54  A 54  A ? -0.1 
11  HIS 11  A 11  A ? VAL 13  A 13  A ? -0.1 SER 12  A 12  A ? -0.1 LYS 10  A 10  A ? -0.3 GLN 9   A 9   A ? -0.1 
12  SER 12  A 12  A ? GLN 9   A 9   A ? -2.2 VAL 13  A 13  A ? -0.2 LYS 10  A 10  A ? -0.1 HIS 11  A 11  A ? -0.1 
13  VAL 13  A 13  A ? GLN 9   A 9   A ? -0.3 PRO 14  A 14  A ? -0.1 GLN 16  A 16  A ? -1.3 SER 12  A 12  A ? -0.2 
14  PRO 14  A 14  A ? ?   ?   ? ?   ? ? ?    ?   ?   ? ?   ? ? ?    SER 102 A 102 A ? -1.2 GLY 52  A 52  A ? -0.3 
15  TYR 15  A 15  A ? VAL 101 A 101 A ? -0.2 ALA 103 A 103 A ? -0.1 ILE 30  A 30  A ? -1.8 VAL 17  A 17  A ? -0.2 
16  GLN 16  A 16  A ? VAL 13  A 13  A ? -1.3 SER 29  A 29  A ? -0.2 GLY 52  A 52  A ? -0.4 GLU 53  A 53  A ? -0.4 
17  VAL 17  A 17  A ? GLY 28  A 28  A ? -2.1 TYR 15  A 15  A ? -0.2 GLY 28  A 28  A ? -1.1 LEU 19  A 19  A ? -0.6 
18  SER 18  A 18  A ? ARG 50  A 50  A ? -2.2 GLN 16  A 16  A ? -0.3 ARG 50  A 50  A ? -2.7 ASN 20  A 20  A ? -0.6 
19  LEU 19  A 19  A ? CYS 26  A 26  A ? -3.1 VAL 17  A 17  A ? -0.6 PHE 25  A 25  A ? -2.5 CYS 26  A 26  A ? -1.2 
20  ASN 20  A 20  A ? GLN 48  A 48  A ? -3.0 SER 18  A 18  A ? -0.6 GLN 48  A 48  A ? -3.2 HIS 24  A 24  A ? -0.2 
21  SER 21  A 21  A ? TYR 23  A 23  A ? -1.7 LEU 19  A 19  A ? -0.4 HIS 24  A 24  A ? -0.1 ASN 20  A 20  A ? -0.1 
22  GLY 22  A 22  A ? GLN 48  A 48  A ? -0.1 TYR 23  A 23  A ? -0.1 HIS 24  A 24  A ? -0.3 ASN 20  A 20  A ? -0.1 
23  TYR 23  A 23  A ? LEU 19  A 19  A ? -0.1 ?   ?   ? ?   ? ? ?    SER 21  A 21  A ? -1.7 PHE 25  A 25  A ? -0.4 
24  HIS 24  A 24  A ? GLY 22  A 22  A ? -0.3 ASN 20  A 20  A ? -0.2 ASN 20  A 20  A ? -0.2 GLY 27  A 27  A ? -0.1 
25  PHE 25  A 25  A ? LEU 19  A 19  A ? -2.5 CYS 26  A 26  A ? -0.4 GLY 27  A 27  A ? -0.3 SER 178 A 178 A ? -0.2 
26  CYS 26  A 26  A ? LEU 19  A 19  A ? -1.2 ASP 177 A 177 A ? -0.1 LEU 19  A 19  A ? -3.1 PHE 25  A 25  A ? -0.4 
27  GLY 27  A 27  A ? SER 178 A 178 A ? -3.7 PHE 25  A 25  A ? -0.3 ALA 39  A 39  A ? -0.4 SER 29  A 29  A ? -0.3 
28  GLY 28  A 28  A ? VAL 17  A 17  A ? -1.1 CYS 26  A 26  A ? -0.2 VAL 17  A 17  A ? -2.1 ILE 30  A 30  A ? -0.4 
29  SER 29  A 29  A ? VAL 37  A 37  A ? -2.2 GLY 27  A 27  A ? -0.3 VAL 37  A 37  A ? -3.0 ILE 31  A 31  A ? -0.5 
30  ILE 30  A 30  A ? TYR 15  A 15  A ? -1.8 GLY 28  A 28  A ? -0.4 VAL 104 A 104 A ? -3.0 ILE 36  A 36  A ? -0.2 
31  ILE 31  A 31  A ? TRP 35  A 35  A ? -2.3 SER 29  A 29  A ? -0.5 SER 33  A 33  A ? -0.3 LEU 106 A 106 A ? -0.2 
32  LYS 32  A 32  A ? TRP 35  A 35  A ? -1.5 SER 102 A 102 A ? -0.1 TRP 35  A 35  A ? -1.9 ILE 31  A 31  A ? -0.4 
33  SER 33  A 33  A ? GLN 34  A 34  A ? -0.3 ILE 31  A 31  A ? -0.3 ALA 95  A 95  A ? -4.0 LYS 93  A 93  A ? -0.1 
34  GLN 34  A 34  A ? PRO 94  A 94  A ? -0.2 TRP 35  A 35  A ? -0.1 LEU 91  A 91  A ? -2.1 ILE 36  A 36  A ? -0.4 
35  TRP 35  A 35  A ? LYS 32  A 32  A ? -1.9 LYS 90  A 90  A ? -0.2 ILE 31  A 31  A ? -2.3 LYS 32  A 32  A ? -1.5 
36  ILE 36  A 36  A ? ILE 89  A 89  A ? -2.2 GLN 34  A 34  A ? -0.4 ILE 89  A 89  A ? -2.7 SER 38  A 38  A ? -0.4 
37  VAL 37  A 37  A ? SER 29  A 29  A ? -3.0 TRP 35  A 35  A ? -0.4 SER 29  A 29  A ? -2.2 ALA 39  A 39  A ? -0.2 
38  SER 38  A 38  A ? MET 87  A 87  A ? -2.6 ILE 36  A 36  A ? -0.4 MET 87  A 87  A ? -2.8 ALA 40  A 40  A ? -0.3 
39  ALA 39  A 39  A ? GLY 27  A 27  A ? -0.4 ILE 86  A 86  A ? -0.3 CYS 42  A 42  A ? -1.5 ILE 86  A 86  A ? -0.3 
40  ALA 40  A 40  A ? SER 38  A 38  A ? -0.3 HIS 41  A 41  A ? -0.3 TYR 43  A 43  A ? -1.5 ALA 39  A 39  A ? -0.1 
41  HIS 41  A 41  A ? CYS 42  A 42  A ? -0.3 LEU 82  A 82  A ? -0.1 ALA 40  A 40  A ? -0.3 SER 178 A 178 A ? -0.0 
42  CYS 42  A 42  A ? ALA 39  A 39  A ? -1.5 GLY 27  A 27  A ? -0.1 HIS 41  A 41  A ? -0.3 ALA 40  A 40  A ? -0.2 
43  TYR 43  A 43  A ? ALA 40  A 40  A ? -1.5 SER 45  A 45  A ? -0.0 SER 45  A 45  A ? -0.3 ALA 40  A 40  A ? -0.0 
44  LYS 44  A 44  A ? SER 45  A 45  A ? -0.1 ILE 47  A 47  A ? -0.0 ILE 47  A 47  A ? -0.1 CYS 42  A 42  A ? -0.0 
45  SER 45  A 45  A ? TYR 43  A 43  A ? -0.3 ARG 46  A 46  A ? -0.2 ILE 47  A 47  A ? -0.4 VAL 71  A 71  A ? -0.1 
46  ARG 46  A 46  A ? GLN 48  A 48  A ? -0.0 SER 21  A 21  A ? -0.0 GLN 48  A 48  A ? -0.5 SER 45  A 45  A ? -0.2 
47  ILE 47  A 47  A ? SER 45  A 45  A ? -0.4 SER 68  A 68  A ? -0.1 SER 68  A 68  A ? -2.2 VAL 49  A 49  A ? -0.5 
48  GLN 48  A 48  A ? ASN 20  A 20  A ? -3.2 ARG 46  A 46  A ? -0.5 ASN 20  A 20  A ? -3.0 ARG 50  A 50  A ? -0.6 
49  VAL 49  A 49  A ? ILE 66  A 66  A ? -3.6 ILE 47  A 47  A ? -0.5 ILE 66  A 66  A ? -2.8 LEU 51  A 51  A ? -0.5 
50  ARG 50  A 50  A ? SER 18  A 18  A ? -2.7 GLN 48  A 48  A ? -0.6 SER 18  A 18  A ? -2.2 GLY 52  A 52  A ? -0.3 
51  LEU 51  A 51  A ? GLN 64  A 64  A ? -2.6 VAL 49  A 49  A ? -0.5 GLN 64  A 64  A ? -1.9 VAL 17  A 17  A ? -0.1 
52  GLY 52  A 52  A ? GLN 16  A 16  A ? -0.4 PRO 14  A 14  A ? -0.3 HIS 54  A 54  A ? -0.3 SER 62  A 62  A ? -0.2 
53  GLU 53  A 53  A ? GLN 16  A 16  A ? -0.4 ARG 50  A 50  A ? -0.3 GLY 52  A 52  A ? -0.2 LEU 56  A 56  A ? -0.1 
54  HIS 54  A 54  A ? SER 55  A 55  A ? -0.4 GLY 52  A 52  A ? -0.3 LEU 136 A 136 A ? -2.4 LEU 56  A 56  A ? -0.4 
55  SER 55  A 55  A ? LYS 58  A 58  A ? -0.4 LEU 135 A 135 A ? -0.2 HIS 54  A 54  A ? -0.4 LEU 135 A 135 A ? -0.2 
56  LEU 56  A 56  A ? ASP 134 A 134 A ? -2.3 HIS 54  A 54  A ? -0.4 LEU 135 A 135 A ? -0.1 SER 55  A 55  A ? -0.1 
57  THR 57  A 57  A ? ASP 134 A 134 A ? -0.2 LYS 58  A 58  A ? -0.0 ASN 59  A 59  A ? -0.4 LEU 56  A 56  A ? -0.2 
58  LYS 58  A 58  A ? ASP 134 A 134 A ? -0.2 SER 55  A 55  A ? -0.1 ASP 60  A 60  A ? -0.8 SER 55  A 55  A ? -0.4 
59  ASN 59  A 59  A ? THR 57  A 57  A ? -0.4 ASP 60  A 60  A ? -0.1 LEU 56  A 56  A ? -0.1 GLU 53  A 53  A ? -0.1 
60  ASP 60  A 60  A ? LYS 58  A 58  A ? -0.8 SER 55  A 55  A ? -0.2 ASN 59  A 59  A ? -0.1 GLU 53  A 53  A ? -0.0 
61  GLY 61  A 61  A ? SER 62  A 62  A ? -0.0 GLU 63  A 63  A ? -0.0 ASN 59  A 59  A ? -0.1 GLY 52  A 52  A ? -0.0 
62  SER 62  A 62  A ? GLY 52  A 52  A ? -0.2 ARG 100 A 100 A ? -0.0 GLN 64  A 64  A ? -0.1 GLU 53  A 53  A ? -0.1 
63  GLU 63  A 63  A ? GLY 52  A 52  A ? -0.1 ARG 50  A 50  A ? -0.0 TYR 65  A 65  A ? -0.4 GLY 52  A 52  A ? -0.2 
64  GLN 64  A 64  A ? LEU 51  A 51  A ? -1.9 SER 62  A 62  A ? -0.1 LEU 51  A 51  A ? -2.6 ILE 66  A 66  A ? -0.6 
65  TYR 65  A 65  A ? GLU 63  A 63  A ? -0.4 ARG 50  A 50  A ? -0.2 ASP 67  A 67  A ? -0.4 ARG 50  A 50  A ? -0.2 
66  ILE 66  A 66  A ? VAL 49  A 49  A ? -2.8 GLN 64  A 64  A ? -0.6 VAL 49  A 49  A ? -3.6 SER 68  A 68  A ? -0.1 
67  ASP 67  A 67  A ? TYR 65  A 65  A ? -0.4 GLN 48  A 48  A ? -0.2 SER 92  A 92  A ? -3.1 LYS 93  A 93  A ? -0.3 
68  SER 68  A 68  A ? ILE 47  A 47  A ? -2.2 LEU 91  A 91  A ? -0.2 LEU 91  A 91  A ? -0.2 ILE 47  A 47  A ? -0.1 
69  VAL 69  A 69  A ? LYS 90  A 90  A ? -3.2 LYS 70  A 70  A ? -0.4 VAL 71  A 71  A ? -0.3 LEU 91  A 91  A ? -0.2 
70  LYS 70  A 70  A ? LYS 90  A 90  A ? -1.5 ILE 72  A 72  A ? -0.0 LYS 90  A 90  A ? -2.7 ILE 72  A 72  A ? -0.5 
71  VAL 71  A 71  A ? VAL 69  A 69  A ? -0.3 ILE 89  A 89  A ? -0.2 ARG 73  A 73  A ? -0.6 ILE 89  A 89  A ? -0.2 
72  ILE 72  A 72  A ? LEU 88  A 88  A ? -3.4 LYS 70  A 70  A ? -0.5 LEU 88  A 88  A ? -2.7 HIS 74  A 74  A ? -0.2 
73  ARG 73  A 73  A ? VAL 71  A 71  A ? -0.6 MET 87  A 87  A ? -0.2 MET 87  A 87  A ? -0.2 ASP 85  A 85  A ? -0.1 
74  HIS 74  A 74  A ? ILE 86  A 86  A ? -2.4 ASN 84  A 84  A ? -0.3 TYR 77  A 77  A ? -2.1 ARG 73  A 73  A ? -0.1 
75  PRO 75  A 75  A ? ?   ?   ? ?   ? ? ?    ?   ?   ? ?   ? ? ?    HIS 74  A 74  A ? -0.1 ARG 73  A 73  A ? -0.1 
76  SER 76  A 76  A ? ASN 84  A 84  A ? -0.1 ASN 78  A 78  A ? -0.1 ASN 78  A 78  A ? -0.1 HIS 74  A 74  A ? -0.1 
77  TYR 77  A 77  A ? HIS 74  A 74  A ? -2.1 ILE 86  A 86  A ? -0.1 SER 79  A 79  A ? -0.5 ASN 84  A 84  A ? -0.2 
78  ASN 78  A 78  A ? ASP 83  A 83  A ? -2.4 SER 76  A 76  A ? -0.1 LEU 82  A 82  A ? -2.1 ASP 83  A 83  A ? -0.5 
79  SER 79  A 79  A ? TYR 77  A 77  A ? -0.5 GLN 80  A 80  A ? -0.2 ASN 78  A 78  A ? -0.1 TYR 77  A 77  A ? -0.0 
80  GLN 80  A 80  A ? THR 81  A 81  A ? -0.1 ASP 83  A 83  A ? -0.1 SER 79  A 79  A ? -0.2 ASN 78  A 78  A ? -0.0 
81  THR 81  A 81  A ? ASP 83  A 83  A ? -0.1 ASN 78  A 78  A ? -0.1 SER 79  A 79  A ? -0.2 THR 158 A 158 A ? -0.1 
82  LEU 82  A 82  A ? ASN 78  A 78  A ? -2.1 ASP 83  A 83  A ? -0.2 ASP 85  A 85  A ? -0.8 SER 79  A 79  A ? -0.2 
83  ASP 83  A 83  A ? ASN 78  A 78  A ? -0.5 ASN 84  A 84  A ? -0.2 ASN 78  A 78  A ? -2.4 LEU 82  A 82  A ? -0.2 
84  ASN 84  A 84  A ? TYR 77  A 77  A ? -0.2 ASP 85  A 85  A ? -0.2 ILE 86  A 86  A ? -2.0 HIS 74  A 74  A ? -0.3 
85  ASP 85  A 85  A ? LEU 82  A 82  A ? -0.8 ASN 160 A 160 A ? -0.1 MET 87  A 87  A ? -0.3 THR 208 A 208 A ? -0.2 
86  ILE 86  A 86  A ? ASN 84  A 84  A ? -2.0 ALA 39  A 39  A ? -0.3 HIS 74  A 74  A ? -2.4 LEU 88  A 88  A ? -0.3 
87  MET 87  A 87  A ? SER 38  A 38  A ? -2.8 ASP 85  A 85  A ? -0.3 SER 38  A 38  A ? -2.6 ILE 89  A 89  A ? -0.4 
88  LEU 88  A 88  A ? ILE 72  A 72  A ? -2.7 ILE 86  A 86  A ? -0.3 ILE 72  A 72  A ? -3.4 LYS 90  A 90  A ? -0.5 
89  ILE 89  A 89  A ? ILE 36  A 36  A ? -2.7 MET 87  A 87  A ? -0.4 ILE 36  A 36  A ? -2.2 LEU 91  A 91  A ? -0.5 
90  LYS 90  A 90  A ? LYS 70  A 70  A ? -2.7 LEU 88  A 88  A ? -0.5 VAL 69  A 69  A ? -3.2 LYS 70  A 70  A ? -1.5 
91  LEU 91  A 91  A ? GLN 34  A 34  A ? -2.1 ILE 89  A 89  A ? -0.5 SER 68  A 68  A ? -0.2 ASP 67  A 67  A ? -0.1 
92  SER 92  A 92  A ? ASP 67  A 67  A ? -3.1 LYS 90  A 90  A ? -0.2 LEU 91  A 91  A ? -0.1 SER 68  A 68  A ? -0.1 
93  LYS 93  A 93  A ? ASP 67  A 67  A ? -0.3 SER 33  A 33  A ? -0.1 SER 92  A 92  A ? -0.2 VAL 69  A 69  A ? -0.0 
94  PRO 94  A 94  A ? ?   ?   ? ?   ? ? ?    ?   ?   ? ?   ? ? ?    GLN 34  A 34  A ? -0.2 THR 96  A 96  A ? -0.1 
95  ALA 95  A 95  A ? SER 33  A 33  A ? -4.0 LYS 32  A 32  A ? -0.1 LEU 97  A 97  A ? -0.9 TRP 35  A 35  A ? -0.0 
96  THR 96  A 96  A ? PRO 94  A 94  A ? -0.1 SER 102 A 102 A ? -0.0 ASN 98  A 98  A ? -0.4 VAL 101 A 101 A ? -0.1 
97  LEU 97  A 97  A ? ALA 95  A 95  A ? -0.9 ARG 100 A 100 A ? -0.1 SER 99  A 99  A ? -0.2 SER 102 A 102 A ? -0.2 
98  ASN 98  A 98  A ? VAL 101 A 101 A ? -2.4 THR 96  A 96  A ? -0.4 VAL 101 A 101 A ? -0.3 LEU 97  A 97  A ? -0.0 
99  SER 99  A 99  A ? ARG 100 A 100 A ? -0.2 LEU 97  A 97  A ? -0.2 SER 102 A 102 A ? -0.1 LEU 97  A 97  A ? -0.1 
100 ARG 100 A 100 A ? VAL 101 A 101 A ? -0.3 PRO 14  A 14  A ? -0.1 SER 102 A 102 A ? -0.4 GLY 52  A 52  A ? -0.3 
101 VAL 101 A 101 A ? ASN 98  A 98  A ? -0.3 LEU 51  A 51  A ? -0.1 ASN 98  A 98  A ? -2.4 ALA 103 A 103 A ? -0.3 
102 SER 102 A 102 A ? PRO 14  A 14  A ? -1.2 ARG 100 A 100 A ? -0.4 ILE 30  A 30  A ? -0.3 VAL 104 A 104 A ? -0.2 
103 ALA 103 A 103 A ? VAL 101 A 101 A ? -0.3 ILE 31  A 31  A ? -0.1 ASN 105 A 105 A ? -0.4 ILE 31  A 31  A ? -0.2 
104 VAL 104 A 104 A ? ILE 30  A 30  A ? -3.0 SER 102 A 102 A ? -0.2 ALA 187 A 187 A ? -0.1 LEU 106 A 106 A ? -0.1 
105 ASN 105 A 105 A ? GLY 186 A 186 A ? -1.0 ALA 103 A 103 A ? -0.4 LEU 188 A 188 A ? -3.0 LYS 32  A 32  A ? -0.1 
106 LEU 106 A 106 A ? ALA 187 A 187 A ? -0.2 ILE 31  A 31  A ? -0.2 GLN 189 A 189 A ? -0.1 ASN 108 A 108 A ? -0.1 
107 PRO 107 A 107 A ? ?   ?   ? ?   ? ? ?    ?   ?   ? ?   ? ? ?    LEU 106 A 106 A ? -0.1 CYS 110 A 110 A ? -0.1 
108 ASN 108 A 108 A ? SER 109 A 109 A ? -0.2 LEU 106 A 106 A ? -0.1 CYS 110 A 110 A ? -0.3 LEU 106 A 106 A ? -0.0 
109 SER 109 A 109 A ? ALA 112 A 112 A ? -0.0 ?   ?   ? ?   ? ? ?    ASN 108 A 108 A ? -0.2 CYS 211 A 211 A ? -0.1 
110 CYS 110 A 110 A ? ASN 108 A 108 A ? -0.3 PRO 111 A 111 A ? -0.1 GLN 189 A 189 A ? -0.1 ASN 108 A 108 A ? -0.1 
111 PRO 111 A 111 A ? ?   ?   ? ?   ? ? ?    ?   ?   ? ?   ? ? ?    SER 113 A 113 A ? -0.2 CYS 110 A 110 A ? -0.1 
112 ALA 112 A 112 A ? SER 113 A 113 A ? -0.1 SER 109 A 109 A ? -0.1 ALA 115 A 115 A ? -2.1 ILE 143 A 143 A ? -0.3 
113 SER 113 A 113 A ? GLY 114 A 114 A ? -0.2 PRO 111 A 111 A ? -0.2 LEU 144 A 144 A ? -0.2 LYS 116 A 116 A ? -0.1 
114 GLY 114 A 114 A ? ILE 143 A 143 A ? -3.2 ALA 115 A 115 A ? -0.3 SER 113 A 113 A ? -0.2 LEU 144 A 144 A ? -0.1 
115 ALA 115 A 115 A ? ALA 112 A 112 A ? -2.1 PRO 142 A 142 A ? -0.1 ILE 143 A 143 A ? -1.8 CYS 117 A 117 A ? -0.6 
116 LYS 116 A 116 A ? PRO 142 A 142 A ? -0.2 SER 113 A 113 A ? -0.1 ASN 185 A 185 A ? -0.4 LEU 118 A 118 A ? -0.4 
117 CYS 117 A 117 A ? ALA 141 A 141 A ? -2.6 ALA 115 A 115 A ? -0.6 ALA 141 A 141 A ? -2.7 ILE 119 A 119 A ? -0.5 
118 LEU 118 A 118 A ? VAL 183 A 183 A ? -3.3 LYS 116 A 116 A ? -0.4 VAL 183 A 183 A ? -3.0 SER 120 A 120 A ? -0.4 
119 ILE 119 A 119 A ? LEU 139 A 139 A ? -3.3 CYS 117 A 117 A ? -0.5 LEU 139 A 139 A ? -2.1 GLY 121 A 121 A ? -0.3 
120 SER 120 A 120 A ? PRO 181 A 181 A ? -1.5 LEU 118 A 118 A ? -0.4 TRP 122 A 122 A ? -0.3 CYS 138 A 138 A ? -0.2 
121 GLY 121 A 121 A ? GLN 137 A 137 A ? -2.1 ILE 119 A 119 A ? -0.3 GLN 137 A 137 A ? -2.6 ILE 2   A 2   A ? -0.1 
122 TRP 122 A 122 A ? GLY 176 A 176 A ? -0.4 SER 120 A 120 A ? -0.3 THR 125 A 125 A ? -0.1 ASP 177 A 177 A ? -0.1 
123 GLY 123 A 123 A ? ASN 124 A 124 A ? -0.2 TYR 132 A 132 A ? -0.1 ILE 2   A 2   A ? -0.5 GLY 176 A 176 A ? -0.3 
124 ASN 124 A 124 A ? GLN 175 A 175 A ? -4.6 LYS 1   A 1   A ? -0.3 TYR 132 A 132 A ? -0.2 GLY 123 A 123 A ? -0.2 
125 THR 125 A 125 A ? SER 131 A 131 A ? -2.4 LYS 1   A 1   A ? -0.2 GLY 4   A 4   A ? -0.4 SER 127 A 127 A ? -0.4 
126 LEU 126 A 126 A ? SER 131 A 131 A ? -0.2 GLY 129 A 129 A ? -0.2 SER 131 A 131 A ? -0.1 GLY 129 A 129 A ? -0.1 
127 SER 127 A 127 A ? THR 125 A 125 A ? -0.4 SER 128 A 128 A ? -0.2 CYS 198 A 198 A ? -0.5 GLY 129 A 129 A ? -0.3 
128 SER 128 A 128 A ? GLY 197 A 197 A ? -0.1 THR 125 A 125 A ? -0.1 SER 127 A 127 A ? -0.2 SER 130 A 130 A ? -0.1 
129 GLY 129 A 129 A ? SER 127 A 127 A ? -0.3 LEU 126 A 126 A ? -0.1 SER 131 A 131 A ? -0.4 LEU 126 A 126 A ? -0.2 
130 SER 130 A 130 A ? SER 128 A 128 A ? -0.1 THR 125 A 125 A ? -0.1 TYR 132 A 132 A ? -0.3 SER 127 A 127 A ? -0.1 
131 SER 131 A 131 A ? GLY 129 A 129 A ? -0.4 LEU 126 A 126 A ? -0.1 THR 125 A 125 A ? -2.4 LEU 126 A 126 A ? -0.2 
132 TYR 132 A 132 A ? SER 130 A 130 A ? -0.3 ASN 124 A 124 A ? -0.2 ASN 124 A 124 A ? -0.2 GLY 123 A 123 A ? -0.1 
133 PRO 133 A 133 A ? ?   ?   ? ?   ? ? ?    ?   ?   ? ?   ? ? ?    GLN 137 A 137 A ? -0.1 LEU 56  A 56  A ? -0.1 
134 ASP 134 A 134 A ? LEU 136 A 136 A ? -0.1 SER 55  A 55  A ? -0.1 LEU 56  A 56  A ? -2.3 LEU 136 A 136 A ? -0.3 
135 LEU 135 A 135 A ? SER 55  A 55  A ? -0.2 LEU 56  A 56  A ? -0.1 SER 55  A 55  A ? -0.2 GLN 137 A 137 A ? -0.1 
136 LEU 136 A 136 A ? HIS 54  A 54  A ? -2.4 ASP 134 A 134 A ? -0.3 CYS 8   A 8   A ? -2.6 CYS 138 A 138 A ? -0.3 
137 GLN 137 A 137 A ? GLY 121 A 121 A ? -2.6 THR 7   A 7   A ? -0.2 GLY 121 A 121 A ? -2.1 LEU 139 A 139 A ? -0.3 
138 CYS 138 A 138 A ? TYR 6   A 6   A ? -3.4 LEU 136 A 136 A ? -0.3 TYR 6   A 6   A ? -2.7 THR 140 A 140 A ? -0.3 
139 LEU 139 A 139 A ? ILE 119 A 119 A ? -2.1 GLN 137 A 137 A ? -0.3 ILE 119 A 119 A ? -3.3 ALA 141 A 141 A ? -0.6 
140 THR 140 A 140 A ? CYS 138 A 138 A ? -0.3 LEU 118 A 118 A ? -0.2 LEU 118 A 118 A ? -0.2 LYS 116 A 116 A ? -0.1 
141 ALA 141 A 141 A ? CYS 117 A 117 A ? -2.7 LEU 139 A 139 A ? -0.6 CYS 117 A 117 A ? -2.6 ILE 143 A 143 A ? -0.2 
142 PRO 142 A 142 A ? ?   ?   ? ?   ? ? ?    ?   ?   ? ?   ? ? ?    GLY 165 A 165 A ? -2.2 LEU 144 A 144 A ? -0.4 
143 ILE 143 A 143 A ? ALA 115 A 115 A ? -1.8 ALA 112 A 112 A ? -0.3 GLY 114 A 114 A ? -3.2 ALA 164 A 164 A ? -0.2 
144 LEU 144 A 144 A ? CYS 163 A 163 A ? -2.7 PRO 142 A 142 A ? -0.4 CYS 163 A 163 A ? -0.4 ALA 115 A 115 A ? -0.1 
145 SER 145 A 145 A ? ILE 143 A 143 A ? -0.2 GLN 146 A 146 A ? -0.1 CYS 149 A 149 A ? -2.5 SER 150 A 150 A ? -0.2 
146 GLN 146 A 146 A ? SER 147 A 147 A ? -0.2 GLN 148 A 148 A ? -0.2 SER 150 A 150 A ? -2.7 LYS 151 A 151 A ? -0.2 
147 SER 147 A 147 A ? CYS 149 A 149 A ? -0.2 GLN 148 A 148 A ? -0.2 LYS 151 A 151 A ? -2.3 GLN 146 A 146 A ? -0.2 
148 GLN 148 A 148 A ? SER 150 A 150 A ? -0.2 CYS 149 A 149 A ? -0.2 ALA 152 A 152 A ? -2.0 GLN 146 A 146 A ? -0.2 
149 CYS 149 A 149 A ? SER 145 A 145 A ? -2.5 SER 150 A 150 A ? -0.2 TYR 153 A 153 A ? -1.5 SER 147 A 147 A ? -0.2 
150 SER 150 A 150 A ? GLN 146 A 146 A ? -2.7 LYS 151 A 151 A ? -0.2 LYS 156 A 156 A ? -0.2 CYS 149 A 149 A ? -0.2 
151 LYS 151 A 151 A ? SER 147 A 147 A ? -2.3 ALA 152 A 152 A ? -0.2 SER 150 A 150 A ? -0.2 CYS 149 A 149 A ? -0.2 
152 ALA 152 A 152 A ? GLN 148 A 148 A ? -2.0 TYR 153 A 153 A ? -0.3 SER 150 A 150 A ? -0.2 LYS 151 A 151 A ? -0.2 
153 TYR 153 A 153 A ? CYS 149 A 149 A ? -1.5 GLN 148 A 148 A ? -0.1 LYS 156 A 156 A ? -1.9 ILE 157 A 157 A ? -0.8 
154 PRO 154 A 154 A ? ?   ?   ? ?   ? ? ?    ?   ?   ? ?   ? ? ?    LYS 151 A 151 A ? -0.1 SER 150 A 150 A ? -0.1 
155 GLY 155 A 155 A ? ILE 157 A 157 A ? -0.2 LYS 156 A 156 A ? -0.1 LYS 151 A 151 A ? -0.1 SER 150 A 150 A ? -0.1 
156 LYS 156 A 156 A ? TYR 153 A 153 A ? -1.9 SER 150 A 150 A ? -0.2 THR 158 A 158 A ? -0.5 GLY 155 A 155 A ? -0.1 
157 ILE 157 A 157 A ? TYR 153 A 153 A ? -0.8 SER 150 A 150 A ? -0.1 GLY 155 A 155 A ? -0.2 ASN 159 A 159 A ? -0.1 
158 THR 158 A 158 A ? LYS 156 A 156 A ? -0.5 THR 81  A 81  A ? -0.1 MET 161 A 161 A ? -1.5 LYS 156 A 156 A ? -0.1 
159 ASN 159 A 159 A ? ASN 160 A 160 A ? -0.3 ILE 157 A 157 A ? -0.1 THR 158 A 158 A ? -0.0 ASN 212 A 212 A ? -0.0 
160 ASN 160 A 160 A ? THR 208 A 208 A ? -0.0 ASN 212 A 212 A ? -0.0 LYS 209 A 209 A ? -2.4 PHE 162 A 162 A ? -0.3 
161 MET 161 A 161 A ? THR 158 A 158 A ? -1.5 THR 208 A 208 A ? -0.2 CYS 163 A 163 A ? -0.3 THR 208 A 208 A ? -0.2 
162 PHE 162 A 162 A ? TYR 207 A 207 A ? -2.0 ASN 160 A 160 A ? -0.3 TYR 207 A 207 A ? -3.0 ALA 164 A 164 A ? -0.4 
163 CYS 163 A 163 A ? LEU 144 A 144 A ? -0.4 MET 161 A 161 A ? -0.3 LEU 144 A 144 A ? -2.7 GLY 165 A 165 A ? -0.4 
164 ALA 164 A 164 A ? GLY 205 A 205 A ? -1.6 PHE 162 A 162 A ? -0.4 GLY 205 A 205 A ? -1.5 TYR 166 A 166 A ? -0.3 
165 GLY 165 A 165 A ? PRO 142 A 142 A ? -2.2 CYS 163 A 163 A ? -0.4 LEU 167 A 167 A ? -0.5 ASP 172 A 172 A ? -0.1 
166 TYR 166 A 166 A ? LYS 171 A 171 A ? -0.8 ALA 164 A 164 A ? -0.3 GLY 169 A 169 A ? -1.8 LYS 171 A 171 A ? -0.3 
167 LEU 167 A 167 A ? GLY 165 A 165 A ? -0.5 GLU 168 A 168 A ? -0.3 GLY 202 A 202 A ? -2.8 LYS 203 A 203 A ? -0.2 
168 GLU 168 A 168 A ? GLY 169 A 169 A ? -0.2 LYS 201 A 201 A ? -0.2 LEU 167 A 167 A ? -0.3 LYS 201 A 201 A ? -0.2 
169 GLY 169 A 169 A ? TYR 166 A 166 A ? -1.8 LEU 200 A 200 A ? -0.2 GLU 168 A 168 A ? -0.2 LEU 200 A 200 A ? -0.2 
170 GLY 170 A 170 A ? ALA 199 A 199 A ? -2.8 GLU 168 A 168 A ? -0.1 ASP 172 A 172 A ? -0.3 LEU 200 A 200 A ? -0.1 
171 LYS 171 A 171 A ? TYR 166 A 166 A ? -0.3 LEU 200 A 200 A ? -0.1 TYR 166 A 166 A ? -0.8 SER 173 A 173 A ? -0.3 
172 ASP 172 A 172 A ? VAL 3   A 3   A ? -1.5 GLY 170 A 170 A ? -0.3 VAL 3   A 3   A ? -3.2 CYS 174 A 174 A ? -0.3 
173 SER 173 A 173 A ? LYS 171 A 171 A ? -0.3 ILE 2   A 2   A ? -0.3 ILE 2   A 2   A ? -0.3 ALA 199 A 199 A ? -0.3 
174 CYS 174 A 174 A ? LYS 1   A 1   A ? -2.8 ASP 172 A 172 A ? -0.3 ASP 177 A 177 A ? -1.9 SER 178 A 178 A ? -0.1 
175 GLN 175 A 175 A ? GLY 176 A 176 A ? -0.3 SER 173 A 173 A ? -0.2 ASN 124 A 124 A ? -4.6 CYS 174 A 174 A ? -0.2 
176 GLY 176 A 176 A ? GLY 123 A 123 A ? -0.3 PHE 25  A 25  A ? -0.2 TRP 122 A 122 A ? -0.4 GLN 175 A 175 A ? -0.3 
177 ASP 177 A 177 A ? CYS 174 A 174 A ? -1.9 GLY 121 A 121 A ? -0.1 GLY 180 A 180 A ? -2.6 VAL 192 A 192 A ? -0.3 
178 SER 178 A 178 A ? GLY 179 A 179 A ? -0.3 PHE 25  A 25  A ? -0.2 GLY 27  A 27  A ? -3.7 SER 193 A 193 A ? -0.2 
179 GLY 179 A 179 A ? VAL 192 A 192 A ? -2.8 GLY 180 A 180 A ? -0.3 SER 178 A 178 A ? -0.3 SER 193 A 193 A ? -0.1 
180 GLY 180 A 180 A ? ASP 177 A 177 A ? -2.6 PRO 181 A 181 A ? -0.1 VAL 192 A 192 A ? -2.4 GLY 179 A 179 A ? -0.3 
181 PRO 181 A 181 A ? ?   ?   ? ?   ? ? ?    ?   ?   ? ?   ? ? ?    SER 120 A 120 A ? -1.5 VAL 183 A 183 A ? -0.5 
182 VAL 182 A 182 A ? GLY 190 A 190 A ? -2.1 ILE 119 A 119 A ? -0.2 GLN 189 A 189 A ? -3.3 GLY 190 A 190 A ? -1.6 
183 VAL 183 A 183 A ? LEU 118 A 118 A ? -3.0 PRO 181 A 181 A ? -0.5 LEU 118 A 118 A ? -3.3 ASN 185 A 185 A ? -0.4 
184 CYS 184 A 184 A ? ALA 187 A 187 A ? -2.3 VAL 182 A 182 A ? -0.5 ALA 187 A 187 A ? -2.0 CYS 117 A 117 A ? -0.1 
185 ASN 185 A 185 A ? LYS 116 A 116 A ? -0.4 VAL 183 A 183 A ? -0.4 CYS 184 A 184 A ? -0.1 LEU 188 A 188 A ? -0.1 
186 GLY 186 A 186 A ? ALA 187 A 187 A ? -0.2 VAL 183 A 183 A ? -0.1 ASN 105 A 105 A ? -1.0 LEU 188 A 188 A ? -0.4 
187 ALA 187 A 187 A ? CYS 184 A 184 A ? -2.0 VAL 104 A 104 A ? -0.1 CYS 184 A 184 A ? -2.3 GLN 189 A 189 A ? -0.7 
188 LEU 188 A 188 A ? ASN 105 A 105 A ? -3.0 GLY 186 A 186 A ? -0.4 VAL 183 A 183 A ? -0.2 VAL 191 A 191 A ? -0.1 
189 GLN 189 A 189 A ? VAL 182 A 182 A ? -3.3 ALA 187 A 187 A ? -0.7 VAL 210 A 210 A ? -1.4 CYS 211 A 211 A ? -0.5 
190 GLY 190 A 190 A ? VAL 182 A 182 A ? -1.6 LYS 209 A 209 A ? -0.2 VAL 182 A 182 A ? -2.1 VAL 192 A 192 A ? -0.4 
191 VAL 191 A 191 A ? THR 208 A 208 A ? -1.3 GLN 189 A 189 A ? -0.3 THR 208 A 208 A ? -2.9 SER 193 A 193 A ? -0.2 
192 VAL 192 A 192 A ? GLY 180 A 180 A ? -2.4 GLY 190 A 190 A ? -0.4 GLY 179 A 179 A ? -2.8 TYR 207 A 207 A ? -0.2 
193 SER 193 A 193 A ? VAL 206 A 206 A ? -2.3 TRP 194 A 194 A ? -0.4 GLY 195 A 195 A ? -0.3 TYR 207 A 207 A ? -0.2 
194 TRP 194 A 194 A ? VAL 206 A 206 A ? -1.5 SER 178 A 178 A ? -0.0 VAL 206 A 206 A ? -2.8 SER 193 A 193 A ? -0.4 
195 GLY 195 A 195 A ? SER 193 A 193 A ? -0.3 GLY 205 A 205 A ? -0.2 GLY 197 A 197 A ? -0.7 GLY 205 A 205 A ? -0.1 
196 VAL 196 A 196 A ? PRO 204 A 204 A ? -0.4 TRP 194 A 194 A ? -0.3 LEU 200 A 200 A ? -0.2 TRP 194 A 194 A ? -0.0 
197 GLY 197 A 197 A ? GLY 195 A 195 A ? -0.7 ALA 199 A 199 A ? -0.1 ALA 199 A 199 A ? -0.5 SER 128 A 128 A ? -0.1 
198 CYS 198 A 198 A ? SER 127 A 127 A ? -0.5 ALA 199 A 199 A ? -0.1 LYS 201 A 201 A ? -0.1 CYS 174 A 174 A ? -0.1 
199 ALA 199 A 199 A ? GLY 197 A 197 A ? -0.5 LYS 203 A 203 A ? -0.3 GLY 170 A 170 A ? -2.8 LYS 201 A 201 A ? -0.3 
200 LEU 200 A 200 A ? LYS 203 A 203 A ? -0.5 GLY 169 A 169 A ? -0.2 LYS 203 A 203 A ? -2.2 GLY 169 A 169 A ? -0.2 
201 LYS 201 A 201 A ? ALA 199 A 199 A ? -0.3 GLY 202 A 202 A ? -0.3 GLU 168 A 168 A ? -0.2 LEU 167 A 167 A ? -0.1 
202 GLY 202 A 202 A ? LEU 167 A 167 A ? -2.8 TYR 166 A 166 A ? -0.2 LYS 201 A 201 A ? -0.3 LEU 167 A 167 A ? -0.1 
203 LYS 203 A 203 A ? LEU 200 A 200 A ? -2.2 TYR 166 A 166 A ? -0.3 LEU 200 A 200 A ? -0.5 ALA 199 A 199 A ? -0.3 
204 PRO 204 A 204 A ? ?   ?   ? ?   ? ? ?    ?   ?   ? ?   ? ? ?    VAL 196 A 196 A ? -0.4 GLY 165 A 165 A ? -0.2 
205 GLY 205 A 205 A ? ALA 164 A 164 A ? -1.5 GLY 195 A 195 A ? -0.1 ALA 164 A 164 A ? -1.6 TYR 207 A 207 A ? -0.4 
206 VAL 206 A 206 A ? TRP 194 A 194 A ? -2.8 CYS 163 A 163 A ? -0.2 SER 193 A 193 A ? -2.3 TRP 194 A 194 A ? -1.5 
207 TYR 207 A 207 A ? PHE 162 A 162 A ? -3.0 GLY 205 A 205 A ? -0.4 PHE 162 A 162 A ? -2.0 LYS 209 A 209 A ? -0.4 
208 THR 208 A 208 A ? VAL 191 A 191 A ? -2.9 VAL 206 A 206 A ? -0.3 VAL 191 A 191 A ? -1.3 VAL 210 A 210 A ? -1.0 
209 LYS 209 A 209 A ? ASN 160 A 160 A ? -2.4 TYR 207 A 207 A ? -0.4 ASN 212 A 212 A ? -1.5 GLY 190 A 190 A ? -0.2 
210 VAL 210 A 210 A ? GLN 189 A 189 A ? -1.4 THR 208 A 208 A ? -1.0 TYR 213 A 213 A ? -3.2 VAL 214 A 214 A ? -0.5 
211 CYS 211 A 211 A ? GLN 189 A 189 A ? -0.5 ASN 212 A 212 A ? -0.3 VAL 214 A 214 A ? -0.6 SER 215 A 215 A ? -0.3 
212 ASN 212 A 212 A ? LYS 209 A 209 A ? -1.5 TYR 213 A 213 A ? -0.2 CYS 211 A 211 A ? -0.3 VAL 210 A 210 A ? -0.2 
213 TYR 213 A 213 A ? VAL 210 A 210 A ? -3.2 LYS 209 A 209 A ? -0.2 ILE 217 A 217 A ? -2.9 ASN 212 A 212 A ? -0.2 
214 VAL 214 A 214 A ? CYS 211 A 211 A ? -0.6 VAL 210 A 210 A ? -0.5 GLN 218 A 218 A ? -2.5 ARG 219 A 219 A ? -0.2 
215 SER 215 A 215 A ? CYS 211 A 211 A ? -0.3 TRP 216 A 216 A ? -0.2 ARG 219 A 219 A ? -2.3 VAL 214 A 214 A ? -0.2 
216 TRP 216 A 216 A ? GLN 218 A 218 A ? -0.2 ILE 217 A 217 A ? -0.2 THR 220 A 220 A ? -2.6 ILE 221 A 221 A ? -0.2 
217 ILE 217 A 217 A ? TYR 213 A 213 A ? -2.9 GLN 218 A 218 A ? -0.2 ILE 221 A 221 A ? -2.4 SER 215 A 215 A ? -0.2 
218 GLN 218 A 218 A ? VAL 214 A 214 A ? -2.5 ARG 219 A 219 A ? -0.2 SER 222 A 222 A ? -2.3 ILE 217 A 217 A ? -0.2 
219 ARG 219 A 219 A ? SER 215 A 215 A ? -2.3 VAL 214 A 214 A ? -0.2 SER 223 A 223 A ? -1.7 GLN 218 A 218 A ? -0.2 
220 THR 220 A 220 A ? TRP 216 A 216 A ? -2.6 SER 215 A 215 A ? -0.2 ASN 224 A 224 A ? -0.5 GLN 218 A 218 A ? -0.2 
221 ILE 221 A 221 A ? ILE 217 A 217 A ? -2.4 TRP 216 A 216 A ? -0.2 ASN 224 A 224 A ? -1.3 ARG 219 A 219 A ? -0.2 
222 SER 222 A 222 A ? GLN 218 A 218 A ? -2.3 SER 223 A 223 A ? -0.3 ILE 221 A 221 A ? -0.2 THR 220 A 220 A ? -0.2 
223 SER 223 A 223 A ? ARG 219 A 219 A ? -1.7 GLN 218 A 218 A ? -0.2 SER 222 A 222 A ? -0.3 ILE 221 A 221 A ? -0.2 
224 ASN 224 A 224 A ? ILE 221 A 221 A ? -1.3 THR 220 A 220 A ? -0.5 SER 222 A 222 A ? -0.2 ILE 221 A 221 A ? -0.2 
# 
loop_
_dssp_statistics_histogram.entry_id 
_dssp_statistics_histogram.type 
_dssp_statistics_histogram.1 
_dssp_statistics_histogram.2 
_dssp_statistics_histogram.3 
_dssp_statistics_histogram.4 
_dssp_statistics_histogram.5 
_dssp_statistics_histogram.6 
_dssp_statistics_histogram.7 
_dssp_statistics_histogram.8 
_dssp_statistics_histogram.9 
_dssp_statistics_histogram.10 
_dssp_statistics_histogram.11 
_dssp_statistics_histogram.12 
_dssp_statistics_histogram.13 
_dssp_statistics_histogram.14 
_dssp_statistics_histogram.15 
_dssp_statistics_histogram.16 
_dssp_statistics_histogram.17 
_dssp_statistics_histogram.18 
_dssp_statistics_histogram.19 
_dssp_statistics_histogram.20 
_dssp_statistics_histogram.21 
_dssp_statistics_histogram.22 
_dssp_statistics_histogram.23 
_dssp_statistics_histogram.24 
_dssp_statistics_histogram.25 
_dssp_statistics_histogram.26 
_dssp_statistics_histogram.27 
_dssp_statistics_histogram.28 
_dssp_statistics_histogram.29 
_dssp_statistics_histogram.30 
Protobothrops_mucrosquamatus_GeneID=107286912 residues_per_alpha_helix        0 0 0 0 0 0 1 0 1 0 0 0 0 0 0 0 0 0 0 0 0 0 0 0 0 0 0 
0 0 0 
Protobothrops_mucrosquamatus_GeneID=107286912 parallel_bridges_per_ladder     1 0 0 0 0 0 0 0 0 0 0 0 0 0 0 0 0 0 0 0 0 0 0 0 0 0 0 
0 0 0 
Protobothrops_mucrosquamatus_GeneID=107286912 antiparallel_bridges_per_ladder 3 3 2 5 2 1 0 0 0 0 0 0 0 0 0 0 0 0 0 0 0 0 0 0 0 0 0 
0 0 0 
Protobothrops_mucrosquamatus_GeneID=107286912 ladders_per_sheet               1 0 0 0 0 1 0 1 0 0 0 0 0 0 0 0 0 0 0 0 0 0 0 0 0 0 0 
0 0 0 
# 
loop_
_dssp_statistics_hbond.entry_id 
_dssp_statistics_hbond.type 
_dssp_statistics_hbond.count 
_dssp_statistics_hbond.count_per_100 
Protobothrops_mucrosquamatus_GeneID=107286912 O(I)-->H-N(J)          141 62.9 
Protobothrops_mucrosquamatus_GeneID=107286912 'PARALLEL BRIDGES'     2   0.9  
Protobothrops_mucrosquamatus_GeneID=107286912 'ANTIPARALLEL BRIDGES' 70  31.2 
Protobothrops_mucrosquamatus_GeneID=107286912 O(I)-->H-N(I-5)        2   0.9  
Protobothrops_mucrosquamatus_GeneID=107286912 O(I)-->H-N(I-4)        1   0.4  
Protobothrops_mucrosquamatus_GeneID=107286912 O(I)-->H-N(I-3)        3   1.3  
Protobothrops_mucrosquamatus_GeneID=107286912 O(I)-->H-N(I-2)        1   0.4  
Protobothrops_mucrosquamatus_GeneID=107286912 O(I)-->H-N(I-1)        0   0.0  
Protobothrops_mucrosquamatus_GeneID=107286912 O(I)-->H-N(I+0)        0   0.0  
Protobothrops_mucrosquamatus_GeneID=107286912 O(I)-->H-N(I+1)        0   0.0  
Protobothrops_mucrosquamatus_GeneID=107286912 O(I)-->H-N(I+2)        22  9.8  
Protobothrops_mucrosquamatus_GeneID=107286912 O(I)-->H-N(I+3)        20  8.9  
Protobothrops_mucrosquamatus_GeneID=107286912 O(I)-->H-N(I+4)        14  6.2  
Protobothrops_mucrosquamatus_GeneID=107286912 O(I)-->H-N(I+5)        1   0.4  
# 
_dssp_statistics.entry_id                       Protobothrops_mucrosquamatus_GeneID=107286912 
_dssp_statistics.nr_of_residues                 224 
_dssp_statistics.nr_of_chains                   1 
_dssp_statistics.nr_of_ss_bridges_total         0 
_dssp_statistics.nr_of_ss_bridges_intra_chain   0 
_dssp_statistics.nr_of_ss_bridges_inter_chain   0 
# 
loop_
_chem_comp.id 
_chem_comp.type 
_chem_comp.mon_nstd_flag 
_chem_comp.name 
_chem_comp.formula 
_chem_comp.formula_weight 
ALA 'L-PEPTIDE LINKING' y ALANINE         'C3 H7 N O2'     89.093 
ARG 'L-PEPTIDE LINKING' y ARGININE        'C6 H15 N4 O2'  175.209 
ASN 'L-PEPTIDE LINKING' y ASPARAGINE      'C4 H8 N2 O3'   132.118 
ASP 'L-PEPTIDE LINKING' y 'ASPARTIC ACID' 'C4 H7 N O4'    133.103 
CYS 'L-PEPTIDE LINKING' y CYSTEINE        'C3 H7 N O2 S'  121.158 
GLN 'L-PEPTIDE LINKING' y GLUTAMINE       'C5 H10 N2 O3'  146.144 
GLU 'L-PEPTIDE LINKING' y 'GLUTAMIC ACID' 'C5 H9 N O4'    147.129 
GLY 'PEPTIDE LINKING'   y GLYCINE         'C2 H5 N O2'     75.067 
HIS 'L-PEPTIDE LINKING' y HISTIDINE       'C6 H10 N3 O2'  156.162 
ILE 'L-PEPTIDE LINKING' y ISOLEUCINE      'C6 H13 N O2'   131.173 
LEU 'L-PEPTIDE LINKING' y LEUCINE         'C6 H13 N O2'   131.173 
LYS 'L-PEPTIDE LINKING' y LYSINE          'C6 H15 N2 O2'  147.195 
MET 'L-PEPTIDE LINKING' y METHIONINE      'C5 H11 N O2 S' 149.211 
PHE 'L-PEPTIDE LINKING' y PHENYLALANINE   'C9 H11 N O2'   165.189 
PRO 'L-PEPTIDE LINKING' y PROLINE         'C5 H9 N O2'     115.13 
SER 'L-PEPTIDE LINKING' y SERINE          'C3 H7 N O3'    105.093 
THR 'L-PEPTIDE LINKING' y THREONINE       'C4 H9 N O3'    119.119 
TRP 'L-PEPTIDE LINKING' y TRYPTOPHAN      'C11 H12 N2 O2' 204.225 
TYR 'L-PEPTIDE LINKING' y TYROSINE        'C9 H11 N O3'   181.189 
VAL 'L-PEPTIDE LINKING' y VALINE          'C5 H11 N O2'   117.146 
# 
loop_
_atom_type.symbol 
N 
C 
O 
S 
# 
loop_
_entity_poly_seq.entity_id 
_entity_poly_seq.num 
_entity_poly_seq.mon_id 
_entity_poly_seq.hetero 
1   1 LYS n 
1   2 ILE n 
1   3 VAL n 
1   4 GLY n 
1   5 GLY n 
1   6 TYR n 
1   7 THR n 
1   8 CYS n 
1   9 GLN n 
1  10 LYS n 
1  11 HIS n 
1  12 SER n 
1  13 VAL n 
1  14 PRO n 
1  15 TYR n 
1  16 GLN n 
1  17 VAL n 
1  18 SER n 
1  19 LEU n 
1  20 ASN n 
1  21 SER n 
1  22 GLY n 
1  23 TYR n 
1  24 HIS n 
1  25 PHE n 
1  26 CYS n 
1  27 GLY n 
1  28 GLY n 
1  29 SER n 
1  30 ILE n 
1  31 ILE n 
1  32 LYS n 
1  33 SER n 
1  34 GLN n 
1  35 TRP n 
1  36 ILE n 
1  37 VAL n 
1  38 SER n 
1  39 ALA n 
1  40 ALA n 
1  41 HIS n 
1  42 CYS n 
1  43 TYR n 
1  44 LYS n 
1  45 SER n 
1  46 ARG n 
1  47 ILE n 
1  48 GLN n 
1  49 VAL n 
1  50 ARG n 
1  51 LEU n 
1  52 GLY n 
1  53 GLU n 
1  54 HIS n 
1  55 SER n 
1  56 LEU n 
1  57 THR n 
1  58 LYS n 
1  59 ASN n 
1  60 ASP n 
1  61 GLY n 
1  62 SER n 
1  63 GLU n 
1  64 GLN n 
1  65 TYR n 
1  66 ILE n 
1  67 ASP n 
1  68 SER n 
1  69 VAL n 
1  70 LYS n 
1  71 VAL n 
1  72 ILE n 
1  73 ARG n 
1  74 HIS n 
1  75 PRO n 
1  76 SER n 
1  77 TYR n 
1  78 ASN n 
1  79 SER n 
1  80 GLN n 
1  81 THR n 
1  82 LEU n 
1  83 ASP n 
1  84 ASN n 
1  85 ASP n 
1  86 ILE n 
1  87 MET n 
1  88 LEU n 
1  89 ILE n 
1  90 LYS n 
1  91 LEU n 
1  92 SER n 
1  93 LYS n 
1  94 PRO n 
1  95 ALA n 
1  96 THR n 
1  97 LEU n 
1  98 ASN n 
1  99 SER n 
1 100 ARG n 
1 101 VAL n 
1 102 SER n 
1 103 ALA n 
1 104 VAL n 
1 105 ASN n 
1 106 LEU n 
1 107 PRO n 
1 108 ASN n 
1 109 SER n 
1 110 CYS n 
1 111 PRO n 
1 112 ALA n 
1 113 SER n 
1 114 GLY n 
1 115 ALA n 
1 116 LYS n 
1 117 CYS n 
1 118 LEU n 
1 119 ILE n 
1 120 SER n 
1 121 GLY n 
1 122 TRP n 
1 123 GLY n 
1 124 ASN n 
1 125 THR n 
1 126 LEU n 
1 127 SER n 
1 128 SER n 
1 129 GLY n 
1 130 SER n 
1 131 SER n 
1 132 TYR n 
1 133 PRO n 
1 134 ASP n 
1 135 LEU n 
1 136 LEU n 
1 137 GLN n 
1 138 CYS n 
1 139 LEU n 
1 140 THR n 
1 141 ALA n 
1 142 PRO n 
1 143 ILE n 
1 144 LEU n 
1 145 SER n 
1 146 GLN n 
1 147 SER n 
1 148 GLN n 
1 149 CYS n 
1 150 SER n 
1 151 LYS n 
1 152 ALA n 
1 153 TYR n 
1 154 PRO n 
1 155 GLY n 
1 156 LYS n 
1 157 ILE n 
1 158 THR n 
1 159 ASN n 
1 160 ASN n 
1 161 MET n 
1 162 PHE n 
1 163 CYS n 
1 164 ALA n 
1 165 GLY n 
1 166 TYR n 
1 167 LEU n 
1 168 GLU n 
1 169 GLY n 
1 170 GLY n 
1 171 LYS n 
1 172 ASP n 
1 173 SER n 
1 174 CYS n 
1 175 GLN n 
1 176 GLY n 
1 177 ASP n 
1 178 SER n 
1 179 GLY n 
1 180 GLY n 
1 181 PRO n 
1 182 VAL n 
1 183 VAL n 
1 184 CYS n 
1 185 ASN n 
1 186 GLY n 
1 187 ALA n 
1 188 LEU n 
1 189 GLN n 
1 190 GLY n 
1 191 VAL n 
1 192 VAL n 
1 193 SER n 
1 194 TRP n 
1 195 GLY n 
1 196 VAL n 
1 197 GLY n 
1 198 CYS n 
1 199 ALA n 
1 200 LEU n 
1 201 LYS n 
1 202 GLY n 
1 203 LYS n 
1 204 PRO n 
1 205 GLY n 
1 206 VAL n 
1 207 TYR n 
1 208 THR n 
1 209 LYS n 
1 210 VAL n 
1 211 CYS n 
1 212 ASN n 
1 213 TYR n 
1 214 VAL n 
1 215 SER n 
1 216 TRP n 
1 217 ILE n 
1 218 GLN n 
1 219 ARG n 
1 220 THR n 
1 221 ILE n 
1 222 SER n 
1 223 SER n 
1 224 ASN n 
# 
loop_
_pdbx_poly_seq_scheme.asym_id 
_pdbx_poly_seq_scheme.entity_id 
_pdbx_poly_seq_scheme.seq_id 
_pdbx_poly_seq_scheme.mon_id 
_pdbx_poly_seq_scheme.ndb_seq_num 
_pdbx_poly_seq_scheme.pdb_seq_num 
_pdbx_poly_seq_scheme.auth_seq_num 
_pdbx_poly_seq_scheme.pdb_mon_id 
_pdbx_poly_seq_scheme.auth_mon_id 
_pdbx_poly_seq_scheme.pdb_strand_id 
_pdbx_poly_seq_scheme.pdb_ins_code 
_pdbx_poly_seq_scheme.hetero 
A 1   1 LYS   1 1   1   LYS LYS A ? n 
A 1   2 ILE   2 2   2   ILE ILE A ? n 
A 1   3 VAL   3 3   3   VAL VAL A ? n 
A 1   4 GLY   4 4   4   GLY GLY A ? n 
A 1   5 GLY   5 5   5   GLY GLY A ? n 
A 1   6 TYR   6 6   6   TYR TYR A ? n 
A 1   7 THR   7 7   7   THR THR A ? n 
A 1   8 CYS   8 8   8   CYS CYS A ? n 
A 1   9 GLN   9 9   9   GLN GLN A ? n 
A 1  10 LYS  10 10  10  LYS LYS A ? n 
A 1  11 HIS  11 11  11  HIS HIS A ? n 
A 1  12 SER  12 12  12  SER SER A ? n 
A 1  13 VAL  13 13  13  VAL VAL A ? n 
A 1  14 PRO  14 14  14  PRO PRO A ? n 
A 1  15 TYR  15 15  15  TYR TYR A ? n 
A 1  16 GLN  16 16  16  GLN GLN A ? n 
A 1  17 VAL  17 17  17  VAL VAL A ? n 
A 1  18 SER  18 18  18  SER SER A ? n 
A 1  19 LEU  19 19  19  LEU LEU A ? n 
A 1  20 ASN  20 20  20  ASN ASN A ? n 
A 1  21 SER  21 21  21  SER SER A ? n 
A 1  22 GLY  22 22  22  GLY GLY A ? n 
A 1  23 TYR  23 23  23  TYR TYR A ? n 
A 1  24 HIS  24 24  24  HIS HIS A ? n 
A 1  25 PHE  25 25  25  PHE PHE A ? n 
A 1  26 CYS  26 26  26  CYS CYS A ? n 
A 1  27 GLY  27 27  27  GLY GLY A ? n 
A 1  28 GLY  28 28  28  GLY GLY A ? n 
A 1  29 SER  29 29  29  SER SER A ? n 
A 1  30 ILE  30 30  30  ILE ILE A ? n 
A 1  31 ILE  31 31  31  ILE ILE A ? n 
A 1  32 LYS  32 32  32  LYS LYS A ? n 
A 1  33 SER  33 33  33  SER SER A ? n 
A 1  34 GLN  34 34  34  GLN GLN A ? n 
A 1  35 TRP  35 35  35  TRP TRP A ? n 
A 1  36 ILE  36 36  36  ILE ILE A ? n 
A 1  37 VAL  37 37  37  VAL VAL A ? n 
A 1  38 SER  38 38  38  SER SER A ? n 
A 1  39 ALA  39 39  39  ALA ALA A ? n 
A 1  40 ALA  40 40  40  ALA ALA A ? n 
A 1  41 HIS  41 41  41  HIS HIS A ? n 
A 1  42 CYS  42 42  42  CYS CYS A ? n 
A 1  43 TYR  43 43  43  TYR TYR A ? n 
A 1  44 LYS  44 44  44  LYS LYS A ? n 
A 1  45 SER  45 45  45  SER SER A ? n 
A 1  46 ARG  46 46  46  ARG ARG A ? n 
A 1  47 ILE  47 47  47  ILE ILE A ? n 
A 1  48 GLN  48 48  48  GLN GLN A ? n 
A 1  49 VAL  49 49  49  VAL VAL A ? n 
A 1  50 ARG  50 50  50  ARG ARG A ? n 
A 1  51 LEU  51 51  51  LEU LEU A ? n 
A 1  52 GLY  52 52  52  GLY GLY A ? n 
A 1  53 GLU  53 53  53  GLU GLU A ? n 
A 1  54 HIS  54 54  54  HIS HIS A ? n 
A 1  55 SER  55 55  55  SER SER A ? n 
A 1  56 LEU  56 56  56  LEU LEU A ? n 
A 1  57 THR  57 57  57  THR THR A ? n 
A 1  58 LYS  58 58  58  LYS LYS A ? n 
A 1  59 ASN  59 59  59  ASN ASN A ? n 
A 1  60 ASP  60 60  60  ASP ASP A ? n 
A 1  61 GLY  61 61  61  GLY GLY A ? n 
A 1  62 SER  62 62  62  SER SER A ? n 
A 1  63 GLU  63 63  63  GLU GLU A ? n 
A 1  64 GLN  64 64  64  GLN GLN A ? n 
A 1  65 TYR  65 65  65  TYR TYR A ? n 
A 1  66 ILE  66 66  66  ILE ILE A ? n 
A 1  67 ASP  67 67  67  ASP ASP A ? n 
A 1  68 SER  68 68  68  SER SER A ? n 
A 1  69 VAL  69 69  69  VAL VAL A ? n 
A 1  70 LYS  70 70  70  LYS LYS A ? n 
A 1  71 VAL  71 71  71  VAL VAL A ? n 
A 1  72 ILE  72 72  72  ILE ILE A ? n 
A 1  73 ARG  73 73  73  ARG ARG A ? n 
A 1  74 HIS  74 74  74  HIS HIS A ? n 
A 1  75 PRO  75 75  75  PRO PRO A ? n 
A 1  76 SER  76 76  76  SER SER A ? n 
A 1  77 TYR  77 77  77  TYR TYR A ? n 
A 1  78 ASN  78 78  78  ASN ASN A ? n 
A 1  79 SER  79 79  79  SER SER A ? n 
A 1  80 GLN  80 80  80  GLN GLN A ? n 
A 1  81 THR  81 81  81  THR THR A ? n 
A 1  82 LEU  82 82  82  LEU LEU A ? n 
A 1  83 ASP  83 83  83  ASP ASP A ? n 
A 1  84 ASN  84 84  84  ASN ASN A ? n 
A 1  85 ASP  85 85  85  ASP ASP A ? n 
A 1  86 ILE  86 86  86  ILE ILE A ? n 
A 1  87 MET  87 87  87  MET MET A ? n 
A 1  88 LEU  88 88  88  LEU LEU A ? n 
A 1  89 ILE  89 89  89  ILE ILE A ? n 
A 1  90 LYS  90 90  90  LYS LYS A ? n 
A 1  91 LEU  91 91  91  LEU LEU A ? n 
A 1  92 SER  92 92  92  SER SER A ? n 
A 1  93 LYS  93 93  93  LYS LYS A ? n 
A 1  94 PRO  94 94  94  PRO PRO A ? n 
A 1  95 ALA  95 95  95  ALA ALA A ? n 
A 1  96 THR  96 96  96  THR THR A ? n 
A 1  97 LEU  97 97  97  LEU LEU A ? n 
A 1  98 ASN  98 98  98  ASN ASN A ? n 
A 1  99 SER  99 99  99  SER SER A ? n 
A 1 100 ARG 100 100 100 ARG ARG A ? n 
A 1 101 VAL 101 101 101 VAL VAL A ? n 
A 1 102 SER 102 102 102 SER SER A ? n 
A 1 103 ALA 103 103 103 ALA ALA A ? n 
A 1 104 VAL 104 104 104 VAL VAL A ? n 
A 1 105 ASN 105 105 105 ASN ASN A ? n 
A 1 106 LEU 106 106 106 LEU LEU A ? n 
A 1 107 PRO 107 107 107 PRO PRO A ? n 
A 1 108 ASN 108 108 108 ASN ASN A ? n 
A 1 109 SER 109 109 109 SER SER A ? n 
A 1 110 CYS 110 110 110 CYS CYS A ? n 
A 1 111 PRO 111 111 111 PRO PRO A ? n 
A 1 112 ALA 112 112 112 ALA ALA A ? n 
A 1 113 SER 113 113 113 SER SER A ? n 
A 1 114 GLY 114 114 114 GLY GLY A ? n 
A 1 115 ALA 115 115 115 ALA ALA A ? n 
A 1 116 LYS 116 116 116 LYS LYS A ? n 
A 1 117 CYS 117 117 117 CYS CYS A ? n 
A 1 118 LEU 118 118 118 LEU LEU A ? n 
A 1 119 ILE 119 119 119 ILE ILE A ? n 
A 1 120 SER 120 120 120 SER SER A ? n 
A 1 121 GLY 121 121 121 GLY GLY A ? n 
A 1 122 TRP 122 122 122 TRP TRP A ? n 
A 1 123 GLY 123 123 123 GLY GLY A ? n 
A 1 124 ASN 124 124 124 ASN ASN A ? n 
A 1 125 THR 125 125 125 THR THR A ? n 
A 1 126 LEU 126 126 126 LEU LEU A ? n 
A 1 127 SER 127 127 127 SER SER A ? n 
A 1 128 SER 128 128 128 SER SER A ? n 
A 1 129 GLY 129 129 129 GLY GLY A ? n 
A 1 130 SER 130 130 130 SER SER A ? n 
A 1 131 SER 131 131 131 SER SER A ? n 
A 1 132 TYR 132 132 132 TYR TYR A ? n 
A 1 133 PRO 133 133 133 PRO PRO A ? n 
A 1 134 ASP 134 134 134 ASP ASP A ? n 
A 1 135 LEU 135 135 135 LEU LEU A ? n 
A 1 136 LEU 136 136 136 LEU LEU A ? n 
A 1 137 GLN 137 137 137 GLN GLN A ? n 
A 1 138 CYS 138 138 138 CYS CYS A ? n 
A 1 139 LEU 139 139 139 LEU LEU A ? n 
A 1 140 THR 140 140 140 THR THR A ? n 
A 1 141 ALA 141 141 141 ALA ALA A ? n 
A 1 142 PRO 142 142 142 PRO PRO A ? n 
A 1 143 ILE 143 143 143 ILE ILE A ? n 
A 1 144 LEU 144 144 144 LEU LEU A ? n 
A 1 145 SER 145 145 145 SER SER A ? n 
A 1 146 GLN 146 146 146 GLN GLN A ? n 
A 1 147 SER 147 147 147 SER SER A ? n 
A 1 148 GLN 148 148 148 GLN GLN A ? n 
A 1 149 CYS 149 149 149 CYS CYS A ? n 
A 1 150 SER 150 150 150 SER SER A ? n 
A 1 151 LYS 151 151 151 LYS LYS A ? n 
A 1 152 ALA 152 152 152 ALA ALA A ? n 
A 1 153 TYR 153 153 153 TYR TYR A ? n 
A 1 154 PRO 154 154 154 PRO PRO A ? n 
A 1 155 GLY 155 155 155 GLY GLY A ? n 
A 1 156 LYS 156 156 156 LYS LYS A ? n 
A 1 157 ILE 157 157 157 ILE ILE A ? n 
A 1 158 THR 158 158 158 THR THR A ? n 
A 1 159 ASN 159 159 159 ASN ASN A ? n 
A 1 160 ASN 160 160 160 ASN ASN A ? n 
A 1 161 MET 161 161 161 MET MET A ? n 
A 1 162 PHE 162 162 162 PHE PHE A ? n 
A 1 163 CYS 163 163 163 CYS CYS A ? n 
A 1 164 ALA 164 164 164 ALA ALA A ? n 
A 1 165 GLY 165 165 165 GLY GLY A ? n 
A 1 166 TYR 166 166 166 TYR TYR A ? n 
A 1 167 LEU 167 167 167 LEU LEU A ? n 
A 1 168 GLU 168 168 168 GLU GLU A ? n 
A 1 169 GLY 169 169 169 GLY GLY A ? n 
A 1 170 GLY 170 170 170 GLY GLY A ? n 
A 1 171 LYS 171 171 171 LYS LYS A ? n 
A 1 172 ASP 172 172 172 ASP ASP A ? n 
A 1 173 SER 173 173 173 SER SER A ? n 
A 1 174 CYS 174 174 174 CYS CYS A ? n 
A 1 175 GLN 175 175 175 GLN GLN A ? n 
A 1 176 GLY 176 176 176 GLY GLY A ? n 
A 1 177 ASP 177 177 177 ASP ASP A ? n 
A 1 178 SER 178 178 178 SER SER A ? n 
A 1 179 GLY 179 179 179 GLY GLY A ? n 
A 1 180 GLY 180 180 180 GLY GLY A ? n 
A 1 181 PRO 181 181 181 PRO PRO A ? n 
A 1 182 VAL 182 182 182 VAL VAL A ? n 
A 1 183 VAL 183 183 183 VAL VAL A ? n 
A 1 184 CYS 184 184 184 CYS CYS A ? n 
A 1 185 ASN 185 185 185 ASN ASN A ? n 
A 1 186 GLY 186 186 186 GLY GLY A ? n 
A 1 187 ALA 187 187 187 ALA ALA A ? n 
A 1 188 LEU 188 188 188 LEU LEU A ? n 
A 1 189 GLN 189 189 189 GLN GLN A ? n 
A 1 190 GLY 190 190 190 GLY GLY A ? n 
A 1 191 VAL 191 191 191 VAL VAL A ? n 
A 1 192 VAL 192 192 192 VAL VAL A ? n 
A 1 193 SER 193 193 193 SER SER A ? n 
A 1 194 TRP 194 194 194 TRP TRP A ? n 
A 1 195 GLY 195 195 195 GLY GLY A ? n 
A 1 196 VAL 196 196 196 VAL VAL A ? n 
A 1 197 GLY 197 197 197 GLY GLY A ? n 
A 1 198 CYS 198 198 198 CYS CYS A ? n 
A 1 199 ALA 199 199 199 ALA ALA A ? n 
A 1 200 LEU 200 200 200 LEU LEU A ? n 
A 1 201 LYS 201 201 201 LYS LYS A ? n 
A 1 202 GLY 202 202 202 GLY GLY A ? n 
A 1 203 LYS 203 203 203 LYS LYS A ? n 
A 1 204 PRO 204 204 204 PRO PRO A ? n 
A 1 205 GLY 205 205 205 GLY GLY A ? n 
A 1 206 VAL 206 206 206 VAL VAL A ? n 
A 1 207 TYR 207 207 207 TYR TYR A ? n 
A 1 208 THR 208 208 208 THR THR A ? n 
A 1 209 LYS 209 209 209 LYS LYS A ? n 
A 1 210 VAL 210 210 210 VAL VAL A ? n 
A 1 211 CYS 211 211 211 CYS CYS A ? n 
A 1 212 ASN 212 212 212 ASN ASN A ? n 
A 1 213 TYR 213 213 213 TYR TYR A ? n 
A 1 214 VAL 214 214 214 VAL VAL A ? n 
A 1 215 SER 215 215 215 SER SER A ? n 
A 1 216 TRP 216 216 216 TRP TRP A ? n 
A 1 217 ILE 217 217 217 ILE ILE A ? n 
A 1 218 GLN 218 218 218 GLN GLN A ? n 
A 1 219 ARG 219 219 219 ARG ARG A ? n 
A 1 220 THR 220 220 220 THR THR A ? n 
A 1 221 ILE 221 221 221 ILE ILE A ? n 
A 1 222 SER 222 222 222 SER SER A ? n 
A 1 223 SER 223 223 223 SER SER A ? n 
A 1 224 ASN 224 224 224 ASN ASN A ? n 
# 
loop_
_atom_site.group_PDB 
_atom_site.id 
_atom_site.type_symbol 
_atom_site.label_atom_id 
_atom_site.label_alt_id 
_atom_site.label_comp_id 
_atom_site.label_asym_id 
_atom_site.label_entity_id 
_atom_site.label_seq_id 
_atom_site.pdbx_PDB_ins_code 
_atom_site.Cartn_x 
_atom_site.Cartn_y 
_atom_site.Cartn_z 
_atom_site.occupancy 
_atom_site.B_iso_or_equiv 
_atom_site.pdbx_formal_charge 
_atom_site.auth_seq_id 
_atom_site.auth_comp_id 
_atom_site.auth_asym_id 
_atom_site.auth_atom_id 
_atom_site.pdbx_PDB_model_num 
ATOM 1    N N   ? LYS A 1   1 ?   5.527   6.011  -4.001 1.000 60.250 ? 1   LYS A N   1 
ATOM 2    C CA  ? LYS A 1   1 ?   6.378   6.399  -5.122 1.000 60.250 ? 1   LYS A CA  1 
ATOM 3    C C   ? LYS A 1   1 ?   6.319   5.363  -6.241 1.000 60.250 ? 1   LYS A C   1 
ATOM 4    C CB  ? LYS A 1   1 ?   7.823   6.589  -4.659 1.000 60.250 ? 1   LYS A CB  1 
ATOM 5    O O   ? LYS A 1   1 ?   6.500   4.168  -5.997 1.000 60.250 ? 1   LYS A O   1 
ATOM 6    C CG  ? LYS A 1   1 ?   8.764   7.076  -5.750 1.000 60.250 ? 1   LYS A CG  1 
ATOM 7    C CD  ? LYS A 1   1 ?  10.194   7.204  -5.240 1.000 60.250 ? 1   LYS A CD  1 
ATOM 8    C CE  ? LYS A 1   1 ?  11.164   7.528  -6.368 1.000 60.250 ? 1   LYS A CE  1 
ATOM 9    N NZ  ? LYS A 1   1 ?  12.571   7.625  -5.877 1.000 60.250 ? 1   LYS A NZ  1 
ATOM 10   N N   ? ILE A 1   2 ?   6.061   5.870  -7.415 1.000 82.280 ? 2   ILE A N   1 
ATOM 11   C CA  ? ILE A 1   2 ?   6.279   5.009  -8.573 1.000 82.280 ? 2   ILE A CA  1 
ATOM 12   C C   ? ILE A 1   2 ?   7.393   5.587  -9.443 1.000 82.280 ? 2   ILE A C   1 
ATOM 13   C CB  ? ILE A 1   2 ?   4.986   4.837  -9.401 1.000 82.280 ? 2   ILE A CB  1 
ATOM 14   O O   ? ILE A 1   2 ?   7.241   6.667 -10.019 1.000 82.280 ? 2   ILE A O   1 
ATOM 15   C CG1 ? ILE A 1   2 ?   3.862   4.272  -8.525 1.000 82.280 ? 2   ILE A CG1 1 
ATOM 16   C CG2 ? ILE A 1   2 ?   5.238   3.938 -10.615 1.000 82.280 ? 2   ILE A CG2 1 
ATOM 17   C CD1 ? ILE A 1   2 ?   4.094   2.838  -8.068 1.000 82.280 ? 2   ILE A CD1 1 
ATOM 18   N N   ? VAL A 1   3 ?   8.586   5.197  -9.365 1.000 87.940 ? 3   VAL A N   1 
ATOM 19   C CA  ? VAL A 1   3 ?   9.702   5.570 -10.228 1.000 87.940 ? 3   VAL A CA  1 
ATOM 20   C C   ? VAL A 1   3 ?   9.542   4.910 -11.596 1.000 87.940 ? 3   VAL A C   1 
ATOM 21   C CB  ? VAL A 1   3 ?  11.059   5.177  -9.602 1.000 87.940 ? 3   VAL A CB  1 
ATOM 22   O O   ? VAL A 1   3 ?   9.297   3.705 -11.685 1.000 87.940 ? 3   VAL A O   1 
ATOM 23   C CG1 ? VAL A 1   3 ?  12.212   5.568 -10.524 1.000 87.940 ? 3   VAL A CG1 1 
ATOM 24   C CG2 ? VAL A 1   3 ?  11.222   5.829  -8.230 1.000 87.940 ? 3   VAL A CG2 1 
ATOM 25   N N   ? GLY A 1   4 ?   9.727   5.856 -12.643 1.000 88.260 ? 4   GLY A N   1 
ATOM 26   C CA  ? GLY A 1   4 ?   9.619   5.309 -13.986 1.000 88.260 ? 4   GLY A CA  1 
ATOM 27   C C   ? GLY A 1   4 ?   8.189   5.009 -14.394 1.000 88.260 ? 4   GLY A C   1 
ATOM 28   O O   ? GLY A 1   4 ?   7.954   4.265 -15.349 1.000 88.260 ? 4   GLY A O   1 
ATOM 29   N N   ? GLY A 1   5 ?   7.132   5.561 -13.548 1.000 91.890 ? 5   GLY A N   1 
ATOM 30   C CA  ? GLY A 1   5 ?   5.717   5.417 -13.852 1.000 91.890 ? 5   GLY A CA  1 
ATOM 31   C C   ? GLY A 1   5 ?   5.147   6.600 -14.612 1.000 91.890 ? 5   GLY A C   1 
ATOM 32   O O   ? GLY A 1   5 ?   5.887   7.346 -15.256 1.000 91.890 ? 5   GLY A O   1 
ATOM 33   N N   ? TYR A 1   6 ?   3.873   6.683 -14.675 1.000 94.550 ? 6   TYR A N   1 
ATOM 34   C CA  ? TYR A 1   6 ?   3.132   7.738 -15.359 1.000 94.550 ? 6   TYR A CA  1 
ATOM 35   C C   ? TYR A 1   6 ?   1.946   8.201 -14.522 1.000 94.550 ? 6   TYR A C   1 
ATOM 36   C CB  ? TYR A 1   6 ?   2.648   7.254 -16.729 1.000 94.550 ? 6   TYR A CB  1 
ATOM 37   O O   ? TYR A 1   6 ?   1.547   7.525 -13.571 1.000 94.550 ? 6   TYR A O   1 
ATOM 38   C CG  ? TYR A 1   6 ?   1.741   6.049 -16.661 1.000 94.550 ? 6   TYR A CG  1 
ATOM 39   C CD1 ? TYR A 1   6 ?   2.264   4.759 -16.649 1.000 94.550 ? 6   TYR A CD1 1 
ATOM 40   C CD2 ? TYR A 1   6 ?   0.359   6.199 -16.610 1.000 94.550 ? 6   TYR A CD2 1 
ATOM 41   C CE1 ? TYR A 1   6 ?   1.432   3.645 -16.589 1.000 94.550 ? 6   TYR A CE1 1 
ATOM 42   C CE2 ? TYR A 1   6 ?  -0.483   5.093 -16.550 1.000 94.550 ? 6   TYR A CE2 1 
ATOM 43   O OH  ? TYR A 1   6 ?  -0.766   2.724 -16.480 1.000 94.550 ? 6   TYR A OH  1 
ATOM 44   C CZ  ? TYR A 1   6 ?   0.063   3.823 -16.539 1.000 94.550 ? 6   TYR A CZ  1 
ATOM 45   N N   ? THR A 1   7 ?   1.500   9.488 -14.794 1.000 95.830 ? 7   THR A N   1 
ATOM 46   C CA  ? THR A 1   7 ?   0.270   9.942 -14.154 1.000 95.830 ? 7   THR A CA  1 
ATOM 47   C C   ? THR A 1   7 ?  -0.917   9.092 -14.598 1.000 95.830 ? 7   THR A C   1 
ATOM 48   C CB  ? THR A 1   7 ?  -0.009  11.423 -14.470 1.000 95.830 ? 7   THR A CB  1 
ATOM 49   O O   ? THR A 1   7 ?  -1.157   8.929 -15.796 1.000 95.830 ? 7   THR A O   1 
ATOM 50   C CG2 ? THR A 1   7 ?  -1.303  11.891 -13.812 1.000 95.830 ? 7   THR A CG2 1 
ATOM 51   O OG1 ? THR A 1   7 ?   1.076  12.222 -13.984 1.000 95.830 ? 7   THR A OG1 1 
ATOM 52   N N   ? CYS A 1   8 ?  -1.634   8.536 -13.636 1.000 95.370 ? 8   CYS A N   1 
ATOM 53   C CA  ? CYS A 1   8 ?  -2.812   7.727 -13.927 1.000 95.370 ? 8   CYS A CA  1 
ATOM 54   C C   ? CYS A 1   8 ?  -3.906   8.570 -14.572 1.000 95.370 ? 8   CYS A C   1 
ATOM 55   C CB  ? CYS A 1   8 ?  -3.343   7.074 -12.652 1.000 95.370 ? 8   CYS A CB  1 
ATOM 56   O O   ? CYS A 1   8 ?  -4.047   9.754 -14.263 1.000 95.370 ? 8   CYS A O   1 
ATOM 57   S SG  ? CYS A 1   8 ?  -2.192   5.903 -11.899 1.000 95.370 ? 8   CYS A SG  1 
ATOM 58   N N   ? GLN A 1   9 ?  -4.597   7.842 -15.483 1.000 94.760 ? 9   GLN A N   1 
ATOM 59   C CA  ? GLN A 1   9 ?  -5.788   8.509 -15.998 1.000 94.760 ? 9   GLN A CA  1 
ATOM 60   C C   ? GLN A 1   9 ?  -6.785   8.797 -14.878 1.000 94.760 ? 9   GLN A C   1 
ATOM 61   C CB  ? GLN A 1   9 ?  -6.451   7.662 -17.085 1.000 94.760 ? 9   GLN A CB  1 
ATOM 62   O O   ? GLN A 1   9 ?  -6.971   7.975 -13.979 1.000 94.760 ? 9   GLN A O   1 
ATOM 63   C CG  ? GLN A 1   9 ?  -7.592   8.368 -17.804 1.000 94.760 ? 9   GLN A CG  1 
ATOM 64   C CD  ? GLN A 1   9 ?  -8.253   7.495 -18.854 1.000 94.760 ? 9   GLN A CD  1 
ATOM 65   N NE2 ? GLN A 1   9 ?  -9.561   7.657 -19.023 1.000 94.760 ? 9   GLN A NE2 1 
ATOM 66   O OE1 ? GLN A 1   9 ?  -7.594   6.682 -19.510 1.000 94.760 ? 9   GLN A OE1 1 
ATOM 67   N N   ? LYS A 1  10 ?  -7.380   9.988 -14.905 1.000 93.050 ? 10  LYS A N   1 
ATOM 68   C CA  ? LYS A 1  10 ?  -8.366  10.365 -13.896 1.000 93.050 ? 10  LYS A CA  1 
ATOM 69   C C   ? LYS A 1  10 ?  -9.423   9.277 -13.726 1.000 93.050 ? 10  LYS A C   1 
ATOM 70   C CB  ? LYS A 1  10 ?  -9.033  11.690 -14.266 1.000 93.050 ? 10  LYS A CB  1 
ATOM 71   O O   ? LYS A 1  10 ?  -9.945   8.753 -14.712 1.000 93.050 ? 10  LYS A O   1 
ATOM 72   C CG  ? LYS A 1  10 ?  -9.808  12.333 -13.125 1.000 93.050 ? 10  LYS A CG  1 
ATOM 73   C CD  ? LYS A 1  10 ? -10.308  13.722 -13.502 1.000 93.050 ? 10  LYS A CD  1 
ATOM 74   C CE  ? LYS A 1  10 ? -11.116  14.351 -12.374 1.000 93.050 ? 10  LYS A CE  1 
ATOM 75   N NZ  ? LYS A 1  10 ? -11.543  15.742 -12.709 1.000 93.050 ? 10  LYS A NZ  1 
ATOM 76   N N   ? HIS A 1  11 ?  -9.599   8.801 -12.427 1.000 91.160 ? 11  HIS A N   1 
ATOM 77   C CA  ? HIS A 1  11 ? -10.638   7.882 -11.978 1.000 91.160 ? 11  HIS A CA  1 
ATOM 78   C C   ? HIS A 1  11 ? -10.430   6.488 -12.561 1.000 91.160 ? 11  HIS A C   1 
ATOM 79   C CB  ? HIS A 1  11 ? -12.022   8.409 -12.360 1.000 91.160 ? 11  HIS A CB  1 
ATOM 80   O O   ? HIS A 1  11 ? -11.351   5.668 -12.564 1.000 91.160 ? 11  HIS A O   1 
ATOM 81   C CG  ? HIS A 1  11 ? -12.309   9.779 -11.831 1.000 91.160 ? 11  HIS A CG  1 
ATOM 82   C CD2 ? HIS A 1  11 ? -12.709  10.909 -12.460 1.000 91.160 ? 11  HIS A CD2 1 
ATOM 83   N ND1 ? HIS A 1  11 ? -12.188  10.102 -10.497 1.000 91.160 ? 11  HIS A ND1 1 
ATOM 84   C CE1 ? HIS A 1  11 ? -12.503  11.375 -10.328 1.000 91.160 ? 11  HIS A CE1 1 
ATOM 85   N NE2 ? HIS A 1  11 ? -12.823  11.887 -11.504 1.000 91.160 ? 11  HIS A NE2 1 
ATOM 86   N N   ? SER A 1  12 ?  -9.268   6.166 -13.119 1.000 94.790 ? 12  SER A N   1 
ATOM 87   C CA  ? SER A 1  12 ?  -8.914   4.863 -13.671 1.000 94.790 ? 12  SER A CA  1 
ATOM 88   C C   ? SER A 1  12 ?  -8.573   3.868 -12.567 1.000 94.790 ? 12  SER A C   1 
ATOM 89   C CB  ? SER A 1  12 ?  -7.733   4.992 -14.635 1.000 94.790 ? 12  SER A CB  1 
ATOM 90   O O   ? SER A 1  12 ?  -8.529   2.659 -12.804 1.000 94.790 ? 12  SER A O   1 
ATOM 91   O OG  ? SER A 1  12 ?  -6.571   5.426 -13.951 1.000 94.790 ? 12  SER A OG  1 
ATOM 92   N N   ? VAL A 1  13 ?  -8.394   4.258 -11.348 1.000 96.970 ? 13  VAL A N   1 
ATOM 93   C CA  ? VAL A 1  13 ?  -8.069   3.427 -10.194 1.000 96.970 ? 13  VAL A CA  1 
ATOM 94   C C   ? VAL A 1  13 ?  -8.984   3.785  -9.024 1.000 96.970 ? 13  VAL A C   1 
ATOM 95   C CB  ? VAL A 1  13 ?  -6.589   3.583  -9.780 1.000 96.970 ? 13  VAL A CB  1 
ATOM 96   O O   ? VAL A 1  13 ?  -8.533   4.356  -8.028 1.000 96.970 ? 13  VAL A O   1 
ATOM 97   C CG1 ? VAL A 1  13 ?  -6.177   2.473  -8.814 1.000 96.970 ? 13  VAL A CG1 1 
ATOM 98   C CG2 ? VAL A 1  13 ?  -5.688   3.584 -11.013 1.000 96.970 ? 13  VAL A CG2 1 
ATOM 99   N N   ? PRO A 1  14 ? -10.275   3.435  -9.096 1.000 97.170 ? 14  PRO A N   1 
ATOM 100  C CA  ? PRO A 1  14 ? -11.291   3.900  -8.150 1.000 97.170 ? 14  PRO A CA  1 
ATOM 101  C C   ? PRO A 1  14 ? -11.217   3.182  -6.805 1.000 97.170 ? 14  PRO A C   1 
ATOM 102  C CB  ? PRO A 1  14 ? -12.608   3.587  -8.865 1.000 97.170 ? 14  PRO A CB  1 
ATOM 103  O O   ? PRO A 1  14 ? -11.866   3.598  -5.842 1.000 97.170 ? 14  PRO A O   1 
ATOM 104  C CG  ? PRO A 1  14 ? -12.296   2.421  -9.746 1.000 97.170 ? 14  PRO A CG  1 
ATOM 105  C CD  ? PRO A 1  14 ? -10.899   2.582 -10.273 1.000 97.170 ? 14  PRO A CD  1 
ATOM 106  N N   ? TYR A 1  15 ? -10.318   2.113  -6.715 1.000 98.260 ? 15  TYR A N   1 
ATOM 107  C CA  ? TYR A 1  15 ? -10.157   1.353  -5.481 1.000 98.260 ? 15  TYR A CA  1 
ATOM 108  C C   ? TYR A 1  15 ?  -9.026   1.923  -4.633 1.000 98.260 ? 15  TYR A C   1 
ATOM 109  C CB  ? TYR A 1  15 ?  -9.886  -0.122  -5.789 1.000 98.260 ? 15  TYR A CB  1 
ATOM 110  O O   ? TYR A 1  15 ?  -8.860   1.542  -3.471 1.000 98.260 ? 15  TYR A O   1 
ATOM 111  C CG  ? TYR A 1  15 ?  -8.851  -0.337  -6.866 1.000 98.260 ? 15  TYR A CG  1 
ATOM 112  C CD1 ? TYR A 1  15 ?  -9.228  -0.676  -8.164 1.000 98.260 ? 15  TYR A CD1 1 
ATOM 113  C CD2 ? TYR A 1  15 ?  -7.495  -0.202  -6.590 1.000 98.260 ? 15  TYR A CD2 1 
ATOM 114  C CE1 ? TYR A 1  15 ?  -8.278  -0.877  -9.160 1.000 98.260 ? 15  TYR A CE1 1 
ATOM 115  C CE2 ? TYR A 1  15 ?  -6.536  -0.401  -7.578 1.000 98.260 ? 15  TYR A CE2 1 
ATOM 116  O OH  ? TYR A 1  15 ?  -5.992  -0.935  -9.839 1.000 98.260 ? 15  TYR A OH  1 
ATOM 117  C CZ  ? TYR A 1  15 ?  -6.937  -0.737  -8.858 1.000 98.260 ? 15  TYR A CZ  1 
ATOM 118  N N   ? GLN A 1  16 ?  -8.107   2.716  -5.212 1.000 97.870 ? 16  GLN A N   1 
ATOM 119  C CA  ? GLN A 1  16 ?  -6.965   3.301  -4.516 1.000 97.870 ? 16  GLN A CA  1 
ATOM 120  C C   ? GLN A 1  16 ?  -7.418   4.335  -3.489 1.000 97.870 ? 16  GLN A C   1 
ATOM 121  C CB  ? GLN A 1  16 ?  -5.998   3.941  -5.513 1.000 97.870 ? 16  GLN A CB  1 
ATOM 122  O O   ? GLN A 1  16 ?  -8.218   5.219  -3.801 1.000 97.870 ? 16  GLN A O   1 
ATOM 123  C CG  ? GLN A 1  16 ?  -4.791   4.603  -4.861 1.000 97.870 ? 16  GLN A CG  1 
ATOM 124  C CD  ? GLN A 1  16 ?  -3.776   3.598  -4.349 1.000 97.870 ? 16  GLN A CD  1 
ATOM 125  N NE2 ? GLN A 1  16 ?  -2.589   4.081  -3.999 1.000 97.870 ? 16  GLN A NE2 1 
ATOM 126  O OE1 ? GLN A 1  16 ?  -4.057   2.398  -4.268 1.000 97.870 ? 16  GLN A OE1 1 
ATOM 127  N N   ? VAL A 1  17 ?  -6.845   4.236  -2.265 1.000 97.630 ? 17  VAL A N   1 
ATOM 128  C CA  ? VAL A 1  17 ?  -7.247   5.195  -1.242 1.000 97.630 ? 17  VAL A CA  1 
ATOM 129  C C   ? VAL A 1  17 ?  -6.009   5.806  -0.590 1.000 97.630 ? 17  VAL A C   1 
ATOM 130  C CB  ? VAL A 1  17 ?  -8.145   4.538  -0.170 1.000 97.630 ? 17  VAL A CB  1 
ATOM 131  O O   ? VAL A 1  17 ?  -4.941   5.189  -0.573 1.000 97.630 ? 17  VAL A O   1 
ATOM 132  C CG1 ? VAL A 1  17 ?  -9.389   3.923  -0.809 1.000 97.630 ? 17  VAL A CG1 1 
ATOM 133  C CG2 ? VAL A 1  17 ?  -7.361   3.481   0.606 1.000 97.630 ? 17  VAL A CG2 1 
ATOM 134  N N   ? SER A 1  18 ?  -6.177   7.012  -0.123 1.000 97.540 ? 18  SER A N   1 
ATOM 135  C CA  ? SER A 1  18 ?  -5.163   7.698   0.671 1.000 97.540 ? 18  SER A CA  1 
ATOM 136  C C   ? SER A 1  18 ?  -5.447   7.565   2.164 1.000 97.540 ? 18  SER A C   1 
ATOM 137  C CB  ? SER A 1  18 ?  -5.090   9.176   0.287 1.000 97.540 ? 18  SER A CB  1 
ATOM 138  O O   ? SER A 1  18 ?  -6.524   7.939   2.632 1.000 97.540 ? 18  SER A O   1 
ATOM 139  O OG  ? SER A 1  18 ?  -4.195   9.873   1.136 1.000 97.540 ? 18  SER A OG  1 
ATOM 140  N N   ? LEU A 1  19 ?  -4.516   6.939   2.856 1.000 97.690 ? 19  LEU A N   1 
ATOM 141  C CA  ? LEU A 1  19 ?  -4.576   6.969   4.314 1.000 97.690 ? 19  LEU A CA  1 
ATOM 142  C C   ? LEU A 1  19 ?  -3.945   8.247   4.857 1.000 97.690 ? 19  LEU A C   1 
ATOM 143  C CB  ? LEU A 1  19 ?  -3.871   5.746   4.905 1.000 97.690 ? 19  LEU A CB  1 
ATOM 144  O O   ? LEU A 1  19 ?  -2.783   8.542   4.566 1.000 97.690 ? 19  LEU A O   1 
ATOM 145  C CG  ? LEU A 1  19 ?  -4.338   4.382   4.395 1.000 97.690 ? 19  LEU A CG  1 
ATOM 146  C CD1 ? LEU A 1  19 ?  -3.677   3.263   5.193 1.000 97.690 ? 19  LEU A CD1 1 
ATOM 147  C CD2 ? LEU A 1  19 ?  -5.857   4.274   4.468 1.000 97.690 ? 19  LEU A CD2 1 
ATOM 148  N N   ? ASN A 1  20 ?  -4.734   8.908   5.689 1.000 96.000 ? 20  ASN A N   1 
ATOM 149  C CA  ? ASN A 1  20 ?  -4.367  10.268   6.069 1.000 96.000 ? 20  ASN A CA  1 
ATOM 150  C C   ? ASN A 1  20 ?  -4.425  10.462   7.582 1.000 96.000 ? 20  ASN A C   1 
ATOM 151  C CB  ? ASN A 1  20 ?  -5.272  11.283   5.369 1.000 96.000 ? 20  ASN A CB  1 
ATOM 152  O O   ? ASN A 1  20 ?  -5.380  10.033   8.231 1.000 96.000 ? 20  ASN A O   1 
ATOM 153  C CG  ? ASN A 1  20 ?  -4.740  12.700   5.460 1.000 96.000 ? 20  ASN A CG  1 
ATOM 154  N ND2 ? ASN A 1  20 ?  -4.232  13.216   4.347 1.000 96.000 ? 20  ASN A ND2 1 
ATOM 155  O OD1 ? ASN A 1  20 ?  -4.785  13.326   6.522 1.000 96.000 ? 20  ASN A OD1 1 
ATOM 156  N N   ? SER A 1  21 ?  -3.383  11.091   8.214 1.000 93.930 ? 21  SER A N   1 
ATOM 157  C CA  ? SER A 1  21 ?  -3.329  11.542   9.601 1.000 93.930 ? 21  SER A CA  1 
ATOM 158  C C   ? SER A 1  21 ?  -2.865  12.991   9.694 1.000 93.930 ? 21  SER A C   1 
ATOM 159  C CB  ? SER A 1  21 ?  -2.399  10.646  10.420 1.000 93.930 ? 21  SER A CB  1 
ATOM 160  O O   ? SER A 1  21 ?  -2.087  13.343  10.582 1.000 93.930 ? 21  SER A O   1 
ATOM 161  O OG  ? SER A 1  21 ?  -2.514  10.933  11.803 1.000 93.930 ? 21  SER A OG  1 
ATOM 162  N N   ? GLY A 1  22 ?  -3.304  13.812   8.831 1.000 92.180 ? 22  GLY A N   1 
ATOM 163  C CA  ? GLY A 1  22 ?  -2.839  15.178   8.649 1.000 92.180 ? 22  GLY A CA  1 
ATOM 164  C C   ? GLY A 1  22 ?  -2.064  15.377   7.360 1.000 92.180 ? 22  GLY A C   1 
ATOM 165  O O   ? GLY A 1  22 ?  -1.913  16.506   6.888 1.000 92.180 ? 22  GLY A O   1 
ATOM 166  N N   ? TYR A 1  23 ?  -1.609  14.283   6.851 1.000 92.710 ? 23  TYR A N   1 
ATOM 167  C CA  ? TYR A 1  23 ?  -0.965  14.152   5.549 1.000 92.710 ? 23  TYR A CA  1 
ATOM 168  C C   ? TYR A 1  23 ?  -1.098  12.730   5.016 1.000 92.710 ? 23  TYR A C   1 
ATOM 169  C CB  ? TYR A 1  23 ?   0.513  14.540   5.638 1.000 92.710 ? 23  TYR A CB  1 
ATOM 170  O O   ? TYR A 1  23 ?  -1.358  11.796   5.778 1.000 92.710 ? 23  TYR A O   1 
ATOM 171  C CG  ? TYR A 1  23 ?   1.338  13.601   6.484 1.000 92.710 ? 23  TYR A CG  1 
ATOM 172  C CD1 ? TYR A 1  23 ?   1.445  13.784   7.860 1.000 92.710 ? 23  TYR A CD1 1 
ATOM 173  C CD2 ? TYR A 1  23 ?   2.013  12.529   5.908 1.000 92.710 ? 23  TYR A CD2 1 
ATOM 174  C CE1 ? TYR A 1  23 ?   2.206  12.922   8.644 1.000 92.710 ? 23  TYR A CE1 1 
ATOM 175  C CE2 ? TYR A 1  23 ?   2.776  11.661   6.682 1.000 92.710 ? 23  TYR A CE2 1 
ATOM 176  O OH  ? TYR A 1  23 ?   3.620  11.008   8.817 1.000 92.710 ? 23  TYR A OH  1 
ATOM 177  C CZ  ? TYR A 1  23 ?   2.866  11.865   8.046 1.000 92.710 ? 23  TYR A CZ  1 
ATOM 178  N N   ? HIS A 1  24 ?  -0.944  12.620   3.759 1.000 94.210 ? 24  HIS A N   1 
ATOM 179  C CA  ? HIS A 1  24 ?  -0.875  11.285   3.174 1.000 94.210 ? 24  HIS A CA  1 
ATOM 180  C C   ? HIS A 1  24 ?   0.361  10.535   3.659 1.000 94.210 ? 24  HIS A C   1 
ATOM 181  C CB  ? HIS A 1  24 ?  -0.874  11.369   1.647 1.000 94.210 ? 24  HIS A CB  1 
ATOM 182  O O   ? HIS A 1  24 ?   1.484  11.025   3.521 1.000 94.210 ? 24  HIS A O   1 
ATOM 183  C CG  ? HIS A 1  24 ?  -0.579  10.065   0.975 1.000 94.210 ? 24  HIS A CG  1 
ATOM 184  C CD2 ? HIS A 1  24 ?   0.583   9.547   0.512 1.000 94.210 ? 24  HIS A CD2 1 
ATOM 185  N ND1 ? HIS A 1  24 ?  -1.553   9.128   0.709 1.000 94.210 ? 24  HIS A ND1 1 
ATOM 186  C CE1 ? HIS A 1  24 ?  -1.001   8.085   0.112 1.000 94.210 ? 24  HIS A CE1 1 
ATOM 187  N NE2 ? HIS A 1  24 ?   0.294   8.314  -0.020 1.000 94.210 ? 24  HIS A NE2 1 
ATOM 188  N N   ? PHE A 1  25 ?   0.116   9.321   4.191 1.000 94.530 ? 25  PHE A N   1 
ATOM 189  C CA  ? PHE A 1  25 ?   1.301   8.617   4.666 1.000 94.530 ? 25  PHE A CA  1 
ATOM 190  C C   ? PHE A 1  25 ?   1.328   7.186   4.143 1.000 94.530 ? 25  PHE A C   1 
ATOM 191  C CB  ? PHE A 1  25 ?   1.350   8.617   6.197 1.000 94.530 ? 25  PHE A CB  1 
ATOM 192  O O   ? PHE A 1  25 ?   2.383   6.549   4.115 1.000 94.530 ? 25  PHE A O   1 
ATOM 193  C CG  ? PHE A 1  25 ?   0.282   7.773   6.839 1.000 94.530 ? 25  PHE A CG  1 
ATOM 194  C CD1 ? PHE A 1  25 ?  -0.962   8.314   7.143 1.000 94.530 ? 25  PHE A CD1 1 
ATOM 195  C CD2 ? PHE A 1  25 ?   0.521   6.438   7.137 1.000 94.530 ? 25  PHE A CD2 1 
ATOM 196  C CE1 ? PHE A 1  25 ?  -1.952   7.535   7.737 1.000 94.530 ? 25  PHE A CE1 1 
ATOM 197  C CE2 ? PHE A 1  25 ?  -0.464   5.653   7.731 1.000 94.530 ? 25  PHE A CE2 1 
ATOM 198  C CZ  ? PHE A 1  25 ?  -1.700   6.204   8.030 1.000 94.530 ? 25  PHE A CZ  1 
ATOM 199  N N   ? CYS A 1  26 ?   0.239   6.633   3.706 1.000 97.040 ? 26  CYS A N   1 
ATOM 200  C CA  ? CYS A 1  26 ?   0.145   5.301   3.119 1.000 97.040 ? 26  CYS A CA  1 
ATOM 201  C C   ? CYS A 1  26 ?  -1.052   5.202   2.181 1.000 97.040 ? 26  CYS A C   1 
ATOM 202  C CB  ? CYS A 1  26 ?   0.037   4.239   4.212 1.000 97.040 ? 26  CYS A CB  1 
ATOM 203  O O   ? CYS A 1  26 ?  -1.938   6.059   2.205 1.000 97.040 ? 26  CYS A O   1 
ATOM 204  S SG  ? CYS A 1  26 ?   1.634   3.693   4.856 1.000 97.040 ? 26  CYS A SG  1 
ATOM 205  N N   ? GLY A 1  27 ?  -1.005   4.178   1.402 1.000 97.520 ? 27  GLY A N   1 
ATOM 206  C CA  ? GLY A 1  27 ?  -2.145   3.857   0.558 1.000 97.520 ? 27  GLY A CA  1 
ATOM 207  C C   ? GLY A 1  27 ?  -2.973   2.701   1.088 1.000 97.520 ? 27  GLY A C   1 
ATOM 208  O O   ? GLY A 1  27 ?  -2.657   2.134   2.136 1.000 97.520 ? 27  GLY A O   1 
ATOM 209  N N   ? GLY A 1  28 ?  -4.046   2.348   0.418 1.000 98.170 ? 28  GLY A N   1 
ATOM 210  C CA  ? GLY A 1  28 ?  -4.940   1.226   0.659 1.000 98.170 ? 28  GLY A CA  1 
ATOM 211  C C   ? GLY A 1  28 ?  -5.821   0.899  -0.532 1.000 98.170 ? 28  GLY A C   1 
ATOM 212  O O   ? GLY A 1  28 ?  -5.733   1.551  -1.574 1.000 98.170 ? 28  GLY A O   1 
ATOM 213  N N   ? SER A 1  29 ?  -6.605  -0.206  -0.296 1.000 98.580 ? 29  SER A N   1 
ATOM 214  C CA  ? SER A 1  29 ?  -7.538  -0.634  -1.334 1.000 98.580 ? 29  SER A CA  1 
ATOM 215  C C   ? SER A 1  29 ?  -8.910  -0.949  -0.748 1.000 98.580 ? 29  SER A C   1 
ATOM 216  C CB  ? SER A 1  29 ?  -6.995  -1.859  -2.070 1.000 98.580 ? 29  SER A CB  1 
ATOM 217  O O   ? SER A 1  29 ?  -9.011  -1.582   0.305 1.000 98.580 ? 29  SER A O   1 
ATOM 218  O OG  ? SER A 1  29 ?  -5.682  -1.619  -2.546 1.000 98.580 ? 29  SER A OG  1 
ATOM 219  N N   ? ILE A 1  30 ?  -9.899  -0.430  -1.475 1.000 98.680 ? 30  ILE A N   1 
ATOM 220  C CA  ? ILE A 1  30 ? -11.262  -0.783  -1.095 1.000 98.680 ? 30  ILE A CA  1 
ATOM 221  C C   ? ILE A 1  30 ? -11.557  -2.223  -1.511 1.000 98.680 ? 30  ILE A C   1 
ATOM 222  C CB  ? ILE A 1  30 ? -12.293   0.179  -1.727 1.000 98.680 ? 30  ILE A CB  1 
ATOM 223  O O   ? ILE A 1  30 ? -11.445  -2.570  -2.689 1.000 98.680 ? 30  ILE A O   1 
ATOM 224  C CG1 ? ILE A 1  30 ? -11.913   1.635  -1.434 1.000 98.680 ? 30  ILE A CG1 1 
ATOM 225  C CG2 ? ILE A 1  30 ? -13.704  -0.132  -1.220 1.000 98.680 ? 30  ILE A CG2 1 
ATOM 226  C CD1 ? ILE A 1  30 ? -12.708   2.655  -2.238 1.000 98.680 ? 30  ILE A CD1 1 
ATOM 227  N N   ? ILE A 1  31 ? -11.947  -3.070  -0.514 1.000 98.400 ? 31  ILE A N   1 
ATOM 228  C CA  ? ILE A 1  31 ? -12.242  -4.455  -0.862 1.000 98.400 ? 31  ILE A CA  1 
ATOM 229  C C   ? ILE A 1  31 ? -13.720  -4.747  -0.613 1.000 98.400 ? 31  ILE A C   1 
ATOM 230  C CB  ? ILE A 1  31 ? -11.359  -5.439  -0.062 1.000 98.400 ? 31  ILE A CB  1 
ATOM 231  O O   ? ILE A 1  31 ? -14.269  -5.711  -1.152 1.000 98.400 ? 31  ILE A O   1 
ATOM 232  C CG1 ? ILE A 1  31 ? -11.478  -5.162   1.441 1.000 98.400 ? 31  ILE A CG1 1 
ATOM 233  C CG2 ? ILE A 1  31 ?  -9.901  -5.352  -0.521 1.000 98.400 ? 31  ILE A CG2 1 
ATOM 234  C CD1 ? ILE A 1  31 ? -10.838  -6.228   2.320 1.000 98.400 ? 31  ILE A CD1 1 
ATOM 235  N N   ? LYS A 1  32 ? -14.436  -3.864   0.158 1.000 97.890 ? 32  LYS A N   1 
ATOM 236  C CA  ? LYS A 1  32 ? -15.866  -3.760   0.434 1.000 97.890 ? 32  LYS A CA  1 
ATOM 237  C C   ? LYS A 1  32 ? -16.249  -2.334   0.818 1.000 97.890 ? 32  LYS A C   1 
ATOM 238  C CB  ? LYS A 1  32 ? -16.270  -4.729   1.546 1.000 97.890 ? 32  LYS A CB  1 
ATOM 239  O O   ? LYS A 1  32 ? -15.386  -1.525   1.166 1.000 97.890 ? 32  LYS A O   1 
ATOM 240  C CG  ? LYS A 1  32 ? -16.142  -6.196   1.165 1.000 97.890 ? 32  LYS A CG  1 
ATOM 241  C CD  ? LYS A 1  32 ? -16.853  -7.098   2.166 1.000 97.890 ? 32  LYS A CD  1 
ATOM 242  C CE  ? LYS A 1  32 ? -16.810  -8.557   1.735 1.000 97.890 ? 32  LYS A CE  1 
ATOM 243  N NZ  ? LYS A 1  32 ? -17.904  -9.354   2.367 1.000 97.890 ? 32  LYS A NZ  1 
ATOM 244  N N   ? SER A 1  33 ? -17.569  -1.994   0.700 1.000 97.780 ? 33  SER A N   1 
ATOM 245  C CA  ? SER A 1  33 ? -18.017  -0.622   0.912 1.000 97.780 ? 33  SER A CA  1 
ATOM 246  C C   ? SER A 1  33 ? -17.561  -0.095   2.269 1.000 97.780 ? 33  SER A C   1 
ATOM 247  C CB  ? SER A 1  33 ? -19.540  -0.533   0.807 1.000 97.780 ? 33  SER A CB  1 
ATOM 248  O O   ? SER A 1  33 ? -17.419   1.115   2.455 1.000 97.780 ? 33  SER A O   1 
ATOM 249  O OG  ? SER A 1  33 ? -20.160  -1.338   1.794 1.000 97.780 ? 33  SER A OG  1 
ATOM 250  N N   ? GLN A 1  34 ? -17.215  -1.003   3.228 1.000 98.160 ? 34  GLN A N   1 
ATOM 251  C CA  ? GLN A 1  34 ? -16.857  -0.570   4.575 1.000 98.160 ? 34  GLN A CA  1 
ATOM 252  C C   ? GLN A 1  34 ? -15.456  -1.043   4.951 1.000 98.160 ? 34  GLN A C   1 
ATOM 253  C CB  ? GLN A 1  34 ? -17.876  -1.084   5.593 1.000 98.160 ? 34  GLN A CB  1 
ATOM 254  O O   ? GLN A 1  34 ? -15.054  -0.948   6.112 1.000 98.160 ? 34  GLN A O   1 
ATOM 255  C CG  ? GLN A 1  34 ? -17.985  -0.222   6.844 1.000 98.160 ? 34  GLN A CG  1 
ATOM 256  C CD  ? GLN A 1  34 ? -19.075  -0.693   7.788 1.000 98.160 ? 34  GLN A CD  1 
ATOM 257  N NE2 ? GLN A 1  34 ? -18.698  -0.993   9.027 1.000 98.160 ? 34  GLN A NE2 1 
ATOM 258  O OE1 ? GLN A 1  34 ? -20.246  -0.786   7.409 1.000 98.160 ? 34  GLN A OE1 1 
ATOM 259  N N   ? TRP A 1  35 ? -14.726  -1.645   4.009 1.000 98.580 ? 35  TRP A N   1 
ATOM 260  C CA  ? TRP A 1  35 ? -13.456  -2.246   4.403 1.000 98.580 ? 35  TRP A CA  1 
ATOM 261  C C   ? TRP A 1  35 ? -12.347  -1.862   3.429 1.000 98.580 ? 35  TRP A C   1 
ATOM 262  C CB  ? TRP A 1  35 ? -13.582  -3.770   4.477 1.000 98.580 ? 35  TRP A CB  1 
ATOM 263  O O   ? TRP A 1  35 ? -12.532  -1.926   2.211 1.000 98.580 ? 35  TRP A O   1 
ATOM 264  C CG  ? TRP A 1  35 ? -14.396  -4.258   5.638 1.000 98.580 ? 35  TRP A CG  1 
ATOM 265  C CD1 ? TRP A 1  35 ? -15.718  -4.605   5.629 1.000 98.580 ? 35  TRP A CD1 1 
ATOM 266  C CD2 ? TRP A 1  35 ? -13.939  -4.448   6.981 1.000 98.580 ? 35  TRP A CD2 1 
ATOM 267  C CE2 ? TRP A 1  35 ? -15.040  -4.913   7.734 1.000 98.580 ? 35  TRP A CE2 1 
ATOM 268  C CE3 ? TRP A 1  35 ? -12.705  -4.270   7.621 1.000 98.580 ? 35  TRP A CE3 1 
ATOM 269  N NE1 ? TRP A 1  35 ? -16.112  -5.000   6.887 1.000 98.580 ? 35  TRP A NE1 1 
ATOM 270  C CH2 ? TRP A 1  35 ? -13.724  -5.022   9.698 1.000 98.580 ? 35  TRP A CH2 1 
ATOM 271  C CZ2 ? TRP A 1  35 ? -14.942  -5.204   9.097 1.000 98.580 ? 35  TRP A CZ2 1 
ATOM 272  C CZ3 ? TRP A 1  35 ? -12.611  -4.560   8.977 1.000 98.580 ? 35  TRP A CZ3 1 
ATOM 273  N N   ? ILE A 1  36 ? -11.199  -1.499   4.051 1.000 98.650 ? 36  ILE A N   1 
ATOM 274  C CA  ? ILE A 1  36 ?  -9.972  -1.161   3.338 1.000 98.650 ? 36  ILE A CA  1 
ATOM 275  C C   ? ILE A 1  36 ?  -8.870  -2.151   3.710 1.000 98.650 ? 36  ILE A C   1 
ATOM 276  C CB  ? ILE A 1  36 ?  -9.520   0.284   3.644 1.000 98.650 ? 36  ILE A CB  1 
ATOM 277  O O   ? ILE A 1  36 ?  -8.735  -2.530   4.876 1.000 98.650 ? 36  ILE A O   1 
ATOM 278  C CG1 ? ILE A 1  36 ? -10.665   1.269   3.383 1.000 98.650 ? 36  ILE A CG1 1 
ATOM 279  C CG2 ? ILE A 1  36 ?  -8.284   0.650   2.816 1.000 98.650 ? 36  ILE A CG2 1 
ATOM 280  C CD1 ? ILE A 1  36 ? -11.199   1.234   1.958 1.000 98.650 ? 36  ILE A CD1 1 
ATOM 281  N N   ? VAL A 1  37 ?  -8.100  -2.553   2.712 1.000 98.680 ? 37  VAL A N   1 
ATOM 282  C CA  ? VAL A 1  37 ?  -6.899  -3.343   2.963 1.000 98.680 ? 37  VAL A CA  1 
ATOM 283  C C   ? VAL A 1  37 ?  -5.659  -2.471   2.778 1.000 98.680 ? 37  VAL A C   1 
ATOM 284  C CB  ? VAL A 1  37 ?  -6.826  -4.576   2.034 1.000 98.680 ? 37  VAL A CB  1 
ATOM 285  O O   ? VAL A 1  37 ?  -5.582  -1.684   1.832 1.000 98.680 ? 37  VAL A O   1 
ATOM 286  C CG1 ? VAL A 1  37 ?  -5.441  -5.216   2.094 1.000 98.680 ? 37  VAL A CG1 1 
ATOM 287  C CG2 ? VAL A 1  37 ?  -7.904  -5.591   2.411 1.000 98.680 ? 37  VAL A CG2 1 
ATOM 288  N N   ? SER A 1  38 ?  -4.632  -2.556   3.711 1.000 98.610 ? 38  SER A N   1 
ATOM 289  C CA  ? SER A 1  38 ?  -3.380  -1.806   3.686 1.000 98.610 ? 38  SER A CA  1 
ATOM 290  C C   ? SER A 1  38 ?  -2.254  -2.587   4.355 1.000 98.610 ? 38  SER A C   1 
ATOM 291  C CB  ? SER A 1  38 ?  -3.552  -0.452   4.375 1.000 98.610 ? 38  SER A CB  1 
ATOM 292  O O   ? SER A 1  38 ?  -2.427  -3.755   4.710 1.000 98.610 ? 38  SER A O   1 
ATOM 293  O OG  ? SER A 1  38 ?  -2.437   0.386   4.124 1.000 98.610 ? 38  SER A OG  1 
ATOM 294  N N   ? ALA A 1  39 ?  -1.128  -2.007   4.405 1.000 98.500 ? 39  ALA A N   1 
ATOM 295  C CA  ? ALA A 1  39 ?   0.014  -2.644   5.055 1.000 98.500 ? 39  ALA A CA  1 
ATOM 296  C C   ? ALA A 1  39 ?  -0.038  -2.450   6.568 1.000 98.500 ? 39  ALA A C   1 
ATOM 297  C CB  ? ALA A 1  39 ?   1.322  -2.091   4.495 1.000 98.500 ? 39  ALA A CB  1 
ATOM 298  O O   ? ALA A 1  39 ?  -0.378  -1.367   7.050 1.000 98.500 ? 39  ALA A O   1 
ATOM 299  N N   ? ALA A 1  40 ?   0.312  -3.470   7.302 1.000 98.390 ? 40  ALA A N   1 
ATOM 300  C CA  ? ALA A 1  40 ?   0.317  -3.431   8.763 1.000 98.390 ? 40  ALA A CA  1 
ATOM 301  C C   ? ALA A 1  40 ?   1.329  -2.414   9.281 1.000 98.390 ? 40  ALA A C   1 
ATOM 302  C CB  ? ALA A 1  40 ?   0.620  -4.816   9.330 1.000 98.390 ? 40  ALA A CB  1 
ATOM 303  O O   ? ALA A 1  40 ?   1.116  -1.794  10.326 1.000 98.390 ? 40  ALA A O   1 
ATOM 304  N N   ? HIS A 1  41 ?   2.407  -2.226   8.592 1.000 97.730 ? 41  HIS A N   1 
ATOM 305  C CA  ? HIS A 1  41 ?   3.448  -1.305   9.033 1.000 97.730 ? 41  HIS A CA  1 
ATOM 306  C C   ? HIS A 1  41 ?   3.003   0.145   8.876 1.000 97.730 ? 41  HIS A C   1 
ATOM 307  C CB  ? HIS A 1  41 ?   4.742  -1.544   8.253 1.000 97.730 ? 41  HIS A CB  1 
ATOM 308  O O   ? HIS A 1  41 ?   3.685   1.062   9.339 1.000 97.730 ? 41  HIS A O   1 
ATOM 309  C CG  ? HIS A 1  41 ?   4.710  -1.003   6.859 1.000 97.730 ? 41  HIS A CG  1 
ATOM 310  C CD2 ? HIS A 1  41 ?   5.019   0.223   6.374 1.000 97.730 ? 41  HIS A CD2 1 
ATOM 311  N ND1 ? HIS A 1  41 ?   4.319  -1.759   5.775 1.000 97.730 ? 41  HIS A ND1 1 
ATOM 312  C CE1 ? HIS A 1  41 ?   4.390  -1.020   4.681 1.000 97.730 ? 41  HIS A CE1 1 
ATOM 313  N NE2 ? HIS A 1  41 ?   4.812   0.187   5.017 1.000 97.730 ? 41  HIS A NE2 1 
ATOM 314  N N   ? CYS A 1  42 ?   1.823   0.376   8.326 1.000 97.350 ? 42  CYS A N   1 
ATOM 315  C CA  ? CYS A 1  42 ?   1.244   1.702   8.142 1.000 97.350 ? 42  CYS A CA  1 
ATOM 316  C C   ? CYS A 1  42 ?   0.336   2.067   9.311 1.000 97.350 ? 42  CYS A C   1 
ATOM 317  C CB  ? CYS A 1  42 ?   0.456   1.766   6.834 1.000 97.350 ? 42  CYS A CB  1 
ATOM 318  O O   ? CYS A 1  42 ?  -0.344   3.094   9.277 1.000 97.350 ? 42  CYS A O   1 
ATOM 319  S SG  ? CYS A 1  42 ?   1.497   1.828   5.360 1.000 97.350 ? 42  CYS A SG  1 
ATOM 320  N N   ? TYR A 1  43 ?   0.339   1.367  10.386 1.000 97.270 ? 43  TYR A N   1 
ATOM 321  C CA  ? TYR A 1  43 ?  -0.607   1.523  11.485 1.000 97.270 ? 43  TYR A CA  1 
ATOM 322  C C   ? TYR A 1  43 ?  -0.442   2.881  12.157 1.000 97.270 ? 43  TYR A C   1 
ATOM 323  C CB  ? TYR A 1  43 ?  -0.424   0.405  12.516 1.000 97.270 ? 43  TYR A CB  1 
ATOM 324  O O   ? TYR A 1  43 ?   0.679   3.312  12.434 1.000 97.270 ? 43  TYR A O   1 
ATOM 325  C CG  ? TYR A 1  43 ?  -1.273   0.575  13.752 1.000 97.270 ? 43  TYR A CG  1 
ATOM 326  C CD1 ? TYR A 1  43 ?  -0.776   1.227  14.878 1.000 97.270 ? 43  TYR A CD1 1 
ATOM 327  C CD2 ? TYR A 1  43 ?  -2.573   0.083  13.798 1.000 97.270 ? 43  TYR A CD2 1 
ATOM 328  C CE1 ? TYR A 1  43 ?  -1.553   1.384  16.021 1.000 97.270 ? 43  TYR A CE1 1 
ATOM 329  C CE2 ? TYR A 1  43 ?  -3.359   0.234  14.935 1.000 97.270 ? 43  TYR A CE2 1 
ATOM 330  O OH  ? TYR A 1  43 ?  -3.617   1.038  17.168 1.000 97.270 ? 43  TYR A OH  1 
ATOM 331  C CZ  ? TYR A 1  43 ?  -2.842   0.885  16.039 1.000 97.270 ? 43  TYR A CZ  1 
ATOM 332  N N   ? LYS A 1  44 ?  -1.631   3.496  12.352 1.000 95.710 ? 44  LYS A N   1 
ATOM 333  C CA  ? LYS A 1  44 ?  -1.802   4.683  13.184 1.000 95.710 ? 44  LYS A CA  1 
ATOM 334  C C   ? LYS A 1  44 ?  -3.096   4.608  13.990 1.000 95.710 ? 44  LYS A C   1 
ATOM 335  C CB  ? LYS A 1  44 ?  -1.794   5.948  12.323 1.000 95.710 ? 44  LYS A CB  1 
ATOM 336  O O   ? LYS A 1  44 ?  -4.066   3.982  13.558 1.000 95.710 ? 44  LYS A O   1 
ATOM 337  C CG  ? LYS A 1  44 ?  -0.466   6.216  11.630 1.000 95.710 ? 44  LYS A CG  1 
ATOM 338  C CD  ? LYS A 1  44 ?  -0.416   7.621  11.043 1.000 95.710 ? 44  LYS A CD  1 
ATOM 339  C CE  ? LYS A 1  44 ?   0.937   7.914  10.409 1.000 95.710 ? 44  LYS A CE  1 
ATOM 340  N NZ  ? LYS A 1  44 ?   1.845   8.636  11.350 1.000 95.710 ? 44  LYS A NZ  1 
ATOM 341  N N   ? SER A 1  45 ?  -3.080   5.289  15.255 1.000 88.150 ? 45  SER A N   1 
ATOM 342  C CA  ? SER A 1  45 ?  -4.218   5.241  16.168 1.000 88.150 ? 45  SER A CA  1 
ATOM 343  C C   ? SER A 1  45 ?  -5.427   5.963  15.584 1.000 88.150 ? 45  SER A C   1 
ATOM 344  C CB  ? SER A 1  45 ?  -3.848   5.857  17.518 1.000 88.150 ? 45  SER A CB  1 
ATOM 345  O O   ? SER A 1  45 ?  -6.570   5.576  15.836 1.000 88.150 ? 45  SER A O   1 
ATOM 346  O OG  ? SER A 1  45 ?  -3.443   7.206  17.361 1.000 88.150 ? 45  SER A OG  1 
ATOM 347  N N   ? ARG A 1  46 ?  -5.301   7.017  14.729 1.000 90.720 ? 46  ARG A N   1 
ATOM 348  C CA  ? ARG A 1  46 ?  -6.343   7.763  14.032 1.000 90.720 ? 46  ARG A CA  1 
ATOM 349  C C   ? ARG A 1  46 ?  -6.039   7.866  12.541 1.000 90.720 ? 46  ARG A C   1 
ATOM 350  C CB  ? ARG A 1  46 ?  -6.496   9.163  14.633 1.000 90.720 ? 46  ARG A CB  1 
ATOM 351  O O   ? ARG A 1  46 ?  -5.037   8.466  12.146 1.000 90.720 ? 46  ARG A O   1 
ATOM 352  C CG  ? ARG A 1  46 ?  -6.969   9.164  16.077 1.000 90.720 ? 46  ARG A CG  1 
ATOM 353  C CD  ? ARG A 1  46 ?  -7.141  10.579  16.613 1.000 90.720 ? 46  ARG A CD  1 
ATOM 354  N NE  ? ARG A 1  46 ?  -7.535  10.579  18.019 1.000 90.720 ? 46  ARG A NE  1 
ATOM 355  N NH1 ? ARG A 1  46 ?  -7.906  12.857  18.129 1.000 90.720 ? 46  ARG A NH1 1 
ATOM 356  N NH2 ? ARG A 1  46 ?  -8.230  11.547  19.982 1.000 90.720 ? 46  ARG A NH2 1 
ATOM 357  C CZ  ? ARG A 1  46 ?  -7.889  11.661  18.707 1.000 90.720 ? 46  ARG A CZ  1 
ATOM 358  N N   ? ILE A 1  47 ?  -6.913   7.234  11.759 1.000 96.840 ? 47  ILE A N   1 
ATOM 359  C CA  ? ILE A 1  47 ?  -6.703   7.226  10.315 1.000 96.840 ? 47  ILE A CA  1 
ATOM 360  C C   ? ILE A 1  47 ?  -7.952   7.750   9.610 1.000 96.840 ? 47  ILE A C   1 
ATOM 361  C CB  ? ILE A 1  47 ?  -6.353   5.811   9.803 1.000 96.840 ? 47  ILE A CB  1 
ATOM 362  O O   ? ILE A 1  47 ?  -9.059   7.265   9.852 1.000 96.840 ? 47  ILE A O   1 
ATOM 363  C CG1 ? ILE A 1  47 ?  -5.063   5.308  10.462 1.000 96.840 ? 47  ILE A CG1 1 
ATOM 364  C CG2 ? ILE A 1  47 ?  -6.225   5.806   8.276 1.000 96.840 ? 47  ILE A CG2 1 
ATOM 365  C CD1 ? ILE A 1  47 ?  -4.759   3.842  10.189 1.000 96.840 ? 47  ILE A CD1 1 
ATOM 366  N N   ? GLN A 1  48 ?  -7.851   8.854   8.873 1.000 97.680 ? 48  GLN A N   1 
ATOM 367  C CA  ? GLN A 1  48 ?  -8.873   9.268   7.919 1.000 97.680 ? 48  GLN A CA  1 
ATOM 368  C C   ? GLN A 1  48 ?  -8.617   8.665   6.541 1.000 97.680 ? 48  GLN A C   1 
ATOM 369  C CB  ? GLN A 1  48 ?  -8.931  10.794   7.821 1.000 97.680 ? 48  GLN A CB  1 
ATOM 370  O O   ? GLN A 1  48 ?  -7.495   8.719   6.033 1.000 97.680 ? 48  GLN A O   1 
ATOM 371  C CG  ? GLN A 1  48 ? -10.042  11.311   6.918 1.000 97.680 ? 48  GLN A CG  1 
ATOM 372  C CD  ? GLN A 1  48 ?  -9.972  12.811   6.702 1.000 97.680 ? 48  GLN A CD  1 
ATOM 373  N NE2 ? GLN A 1  48 ? -10.794  13.555   7.434 1.000 97.680 ? 48  GLN A NE2 1 
ATOM 374  O OE1 ? GLN A 1  48 ?  -9.185  13.298   5.884 1.000 97.680 ? 48  GLN A OE1 1 
ATOM 375  N N   ? VAL A 1  49 ?  -9.658   8.034   6.010 1.000 98.010 ? 49  VAL A N   1 
ATOM 376  C CA  ? VAL A 1  49 ?  -9.558   7.399   4.701 1.000 98.010 ? 49  VAL A CA  1 
ATOM 377  C C   ? VAL A 1  49 ? -10.172   8.307   3.637 1.000 98.010 ? 49  VAL A C   1 
ATOM 378  C CB  ? VAL A 1  49 ? -10.249   6.017   4.686 1.000 98.010 ? 49  VAL A CB  1 
ATOM 379  O O   ? VAL A 1  49 ? -11.334   8.705   3.748 1.000 98.010 ? 49  VAL A O   1 
ATOM 380  C CG1 ? VAL A 1  49 ? -10.159   5.384   3.298 1.000 98.010 ? 49  VAL A CG1 1 
ATOM 381  C CG2 ? VAL A 1  49 ?  -9.627   5.099   5.737 1.000 98.010 ? 49  VAL A CG2 1 
ATOM 382  N N   ? ARG A 1  50 ?  -9.334   8.725   2.658 1.000 97.210 ? 50  ARG A N   1 
ATOM 383  C CA  ? ARG A 1  50 ?  -9.793   9.556   1.550 1.000 97.210 ? 50  ARG A CA  1 
ATOM 384  C C   ? ARG A 1  50 ?  -9.994   8.724   0.287 1.000 97.210 ? 50  ARG A C   1 
ATOM 385  C CB  ? ARG A 1  50 ?  -8.801  10.688   1.279 1.000 97.210 ? 50  ARG A CB  1 
ATOM 386  O O   ? ARG A 1  50 ?  -9.063   8.067  -0.184 1.000 97.210 ? 50  ARG A O   1 
ATOM 387  C CG  ? ARG A 1  50 ?  -8.544  11.583   2.481 1.000 97.210 ? 50  ARG A CG  1 
ATOM 388  C CD  ? ARG A 1  50 ?  -7.657  12.768   2.123 1.000 97.210 ? 50  ARG A CD  1 
ATOM 389  N NE  ? ARG A 1  50 ?  -7.361  13.591   3.292 1.000 97.210 ? 50  ARG A NE  1 
ATOM 390  N NH1 ? ARG A 1  50 ?  -6.381  15.306   2.092 1.000 97.210 ? 50  ARG A NH1 1 
ATOM 391  N NH2 ? ARG A 1  50 ?  -6.540  15.443   4.375 1.000 97.210 ? 50  ARG A NH2 1 
ATOM 392  C CZ  ? ARG A 1  50 ?  -6.761  14.778   3.250 1.000 97.210 ? 50  ARG A CZ  1 
ATOM 393  N N   ? LEU A 1  51 ? -11.237   8.696  -0.282 1.000 97.200 ? 51  LEU A N   1 
ATOM 394  C CA  ? LEU A 1  51 ? -11.636   7.917  -1.450 1.000 97.200 ? 51  LEU A CA  1 
ATOM 395  C C   ? LEU A 1  51 ? -11.994   8.832  -2.617 1.000 97.200 ? 51  LEU A C   1 
ATOM 396  C CB  ? LEU A 1  51 ? -12.825   7.014  -1.111 1.000 97.200 ? 51  LEU A CB  1 
ATOM 397  O O   ? LEU A 1  51 ? -12.345   9.996  -2.414 1.000 97.200 ? 51  LEU A O   1 
ATOM 398  C CG  ? LEU A 1  51 ? -12.696   6.172   0.159 1.000 97.200 ? 51  LEU A CG  1 
ATOM 399  C CD1 ? LEU A 1  51 ? -14.077   5.821   0.704 1.000 97.200 ? 51  LEU A CD1 1 
ATOM 400  C CD2 ? LEU A 1  51 ? -11.887   4.909  -0.115 1.000 97.200 ? 51  LEU A CD2 1 
ATOM 401  N N   ? GLY A 1  52 ? -11.811   8.277  -3.860 1.000 95.890 ? 52  GLY A N   1 
ATOM 402  C CA  ? GLY A 1  52 ? -12.222   9.022  -5.039 1.000 95.890 ? 52  GLY A CA  1 
ATOM 403  C C   ? GLY A 1  52 ? -11.242  10.113  -5.427 1.000 95.890 ? 52  GLY A C   1 
ATOM 404  O O   ? GLY A 1  52 ? -11.595  11.040  -6.160 1.000 95.890 ? 52  GLY A O   1 
ATOM 405  N N   ? GLU A 1  53 ?  -9.968   9.988  -4.843 1.000 94.330 ? 53  GLU A N   1 
ATOM 406  C CA  ? GLU A 1  53 ?  -8.946  11.003  -5.082 1.000 94.330 ? 53  GLU A CA  1 
ATOM 407  C C   ? GLU A 1  53 ?  -8.180  10.721  -6.372 1.000 94.330 ? 53  GLU A C   1 
ATOM 408  C CB  ? GLU A 1  53 ?  -7.977  11.080  -3.900 1.000 94.330 ? 53  GLU A CB  1 
ATOM 409  O O   ? GLU A 1  53 ?  -7.813   9.577  -6.644 1.000 94.330 ? 53  GLU A O   1 
ATOM 410  C CG  ? GLU A 1  53 ?  -8.630  11.513  -2.596 1.000 94.330 ? 53  GLU A CG  1 
ATOM 411  C CD  ? GLU A 1  53 ?  -8.870  13.012  -2.513 1.000 94.330 ? 53  GLU A CD  1 
ATOM 412  O OE1 ? GLU A 1  53 ?  -9.496  13.473  -1.532 1.000 94.330 ? 53  GLU A OE1 1 
ATOM 413  O OE2 ? GLU A 1  53 ?  -8.429  13.731  -3.438 1.000 94.330 ? 53  GLU A OE2 1 
ATOM 414  N N   ? HIS A 1  54 ?  -8.018  11.695  -7.262 1.000 94.920 ? 54  HIS A N   1 
ATOM 415  C CA  ? HIS A 1  54 ?  -7.018  11.703  -8.323 1.000 94.920 ? 54  HIS A CA  1 
ATOM 416  C C   ? HIS A 1  54 ?  -5.883  12.671  -8.004 1.000 94.920 ? 54  HIS A C   1 
ATOM 417  C CB  ? HIS A 1  54 ?  -7.660  12.069  -9.662 1.000 94.920 ? 54  HIS A CB  1 
ATOM 418  O O   ? HIS A 1  54 ?  -4.722  12.396  -8.313 1.000 94.920 ? 54  HIS A O   1 
ATOM 419  C CG  ? HIS A 1  54 ?  -6.701  12.059 -10.810 1.000 94.920 ? 54  HIS A CG  1 
ATOM 420  C CD2 ? HIS A 1  54 ?  -6.317  13.043 -11.656 1.000 94.920 ? 54  HIS A CD2 1 
ATOM 421  N ND1 ? HIS A 1  54 ?  -6.017  10.927 -11.197 1.000 94.920 ? 54  HIS A ND1 1 
ATOM 422  C CE1 ? HIS A 1  54 ?  -5.249  11.218 -12.235 1.000 94.920 ? 54  HIS A CE1 1 
ATOM 423  N NE2 ? HIS A 1  54 ?  -5.413  12.496 -12.533 1.000 94.920 ? 54  HIS A NE2 1 
ATOM 424  N N   ? SER A 1  55 ?  -6.267  13.816  -7.375 1.000 94.610 ? 55  SER A N   1 
ATOM 425  C CA  ? SER A 1  55 ?  -5.342  14.816  -6.852 1.000 94.610 ? 55  SER A CA  1 
ATOM 426  C C   ? SER A 1  55 ?  -5.536  15.018  -5.353 1.000 94.610 ? 55  SER A C   1 
ATOM 427  C CB  ? SER A 1  55 ?  -5.523  16.148  -7.582 1.000 94.610 ? 55  SER A CB  1 
ATOM 428  O O   ? SER A 1  55 ?  -6.658  15.235  -4.891 1.000 94.610 ? 55  SER A O   1 
ATOM 429  O OG  ? SER A 1  55 ?  -4.759  17.169  -6.963 1.000 94.610 ? 55  SER A OG  1 
ATOM 430  N N   ? LEU A 1  56 ?  -4.349  14.993  -4.613 1.000 92.880 ? 56  LEU A N   1 
ATOM 431  C CA  ? LEU A 1  56 ?  -4.439  15.142  -3.165 1.000 92.880 ? 56  LEU A CA  1 
ATOM 432  C C   ? LEU A 1  56 ?  -4.683  16.598  -2.782 1.000 92.880 ? 56  LEU A C   1 
ATOM 433  C CB  ? LEU A 1  56 ?  -3.161  14.633  -2.493 1.000 92.880 ? 56  LEU A CB  1 
ATOM 434  O O   ? LEU A 1  56 ?  -5.167  16.882  -1.684 1.000 92.880 ? 56  LEU A O   1 
ATOM 435  C CG  ? LEU A 1  56 ?  -2.919  13.124  -2.552 1.000 92.880 ? 56  LEU A CG  1 
ATOM 436  C CD1 ? LEU A 1  56 ?  -1.589  12.774  -1.893 1.000 92.880 ? 56  LEU A CD1 1 
ATOM 437  C CD2 ? LEU A 1  56 ?  -4.066  12.372  -1.883 1.000 92.880 ? 56  LEU A CD2 1 
ATOM 438  N N   ? THR A 1  57 ?  -4.537  17.544  -3.638 1.000 91.650 ? 57  THR A N   1 
ATOM 439  C CA  ? THR A 1  57 ?  -4.596  18.960  -3.295 1.000 91.650 ? 57  THR A CA  1 
ATOM 440  C C   ? THR A 1  57 ?  -5.839  19.611  -3.895 1.000 91.650 ? 57  THR A C   1 
ATOM 441  C CB  ? THR A 1  57 ?  -3.339  19.705  -3.779 1.000 91.650 ? 57  THR A CB  1 
ATOM 442  O O   ? THR A 1  57 ?  -6.206  20.726  -3.519 1.000 91.650 ? 57  THR A O   1 
ATOM 443  C CG2 ? THR A 1  57 ?  -2.096  19.231  -3.032 1.000 91.650 ? 57  THR A CG2 1 
ATOM 444  O OG1 ? THR A 1  57 ?  -3.160  19.468  -5.180 1.000 91.650 ? 57  THR A OG1 1 
ATOM 445  N N   ? LYS A 1  58 ?  -6.532  18.873  -4.847 1.000 91.970 ? 58  LYS A N   1 
ATOM 446  C CA  ? LYS A 1  58 ?  -7.714  19.437  -5.491 1.000 91.970 ? 58  LYS A CA  1 
ATOM 447  C C   ? LYS A 1  58 ?  -8.974  18.671  -5.096 1.000 91.970 ? 58  LYS A C   1 
ATOM 448  C CB  ? LYS A 1  58 ?  -7.552  19.432  -7.011 1.000 91.970 ? 58  LYS A CB  1 
ATOM 449  O O   ? LYS A 1  58 ?  -8.976  17.438  -5.078 1.000 91.970 ? 58  LYS A O   1 
ATOM 450  C CG  ? LYS A 1  58 ?  -6.497  20.400  -7.525 1.000 91.970 ? 58  LYS A CG  1 
ATOM 451  C CD  ? LYS A 1  58 ?  -6.480  20.452  -9.047 1.000 91.970 ? 58  LYS A CD  1 
ATOM 452  C CE  ? LYS A 1  58 ?  -5.389  21.381  -9.563 1.000 91.970 ? 58  LYS A CE  1 
ATOM 453  N NZ  ? LYS A 1  58 ?  -5.354  21.419 -11.056 1.000 91.970 ? 58  LYS A NZ  1 
ATOM 454  N N   ? ASN A 1  59 ?  -9.992  19.405  -4.720 1.000 88.850 ? 59  ASN A N   1 
ATOM 455  C CA  ? ASN A 1  59 ? -11.322  18.835  -4.529 1.000 88.850 ? 59  ASN A CA  1 
ATOM 456  C C   ? ASN A 1  59 ? -12.153  18.913  -5.807 1.000 88.850 ? 59  ASN A C   1 
ATOM 457  C CB  ? ASN A 1  59 ? -12.048  19.538  -3.380 1.000 88.850 ? 59  ASN A CB  1 
ATOM 458  O O   ? ASN A 1  59 ? -12.577  19.996  -6.212 1.000 88.850 ? 59  ASN A O   1 
ATOM 459  C CG  ? ASN A 1  59 ? -13.326  18.830  -2.977 1.000 88.850 ? 59  ASN A CG  1 
ATOM 460  N ND2 ? ASN A 1  59 ? -13.859  19.184  -1.814 1.000 88.850 ? 59  ASN A ND2 1 
ATOM 461  O OD1 ? ASN A 1  59 ? -13.830  17.970  -3.705 1.000 88.850 ? 59  ASN A OD1 1 
ATOM 462  N N   ? ASP A 1  60 ? -12.377  17.774  -6.423 1.000 88.700 ? 60  ASP A N   1 
ATOM 463  C CA  ? ASP A 1  60 ? -13.056  17.813  -7.714 1.000 88.700 ? 60  ASP A CA  1 
ATOM 464  C C   ? ASP A 1  60 ? -14.489  17.297  -7.597 1.000 88.700 ? 60  ASP A C   1 
ATOM 465  C CB  ? ASP A 1  60 ? -12.285  16.995  -8.752 1.000 88.700 ? 60  ASP A CB  1 
ATOM 466  O O   ? ASP A 1  60 ? -15.156  17.067  -8.608 1.000 88.700 ? 60  ASP A O   1 
ATOM 467  C CG  ? ASP A 1  60 ? -12.213  15.518  -8.407 1.000 88.700 ? 60  ASP A CG  1 
ATOM 468  O OD1 ? ASP A 1  60 ? -12.865  15.086  -7.432 1.000 88.700 ? 60  ASP A OD1 1 
ATOM 469  O OD2 ? ASP A 1  60 ? -11.495  14.779  -9.116 1.000 88.700 ? 60  ASP A OD2 1 
ATOM 470  N N   ? GLY A 1  61 ? -14.926  17.086  -6.245 1.000 88.800 ? 61  GLY A N   1 
ATOM 471  C CA  ? GLY A 1  61 ? -16.325  16.756  -6.021 1.000 88.800 ? 61  GLY A CA  1 
ATOM 472  C C   ? GLY A 1  61 ? -16.580  15.263  -5.936 1.000 88.800 ? 61  GLY A C   1 
ATOM 473  O O   ? GLY A 1  61 ? -17.680  14.835  -5.581 1.000 88.800 ? 61  GLY A O   1 
ATOM 474  N N   ? SER A 1  62 ? -15.562  14.426  -6.141 1.000 88.730 ? 62  SER A N   1 
ATOM 475  C CA  ? SER A 1  62 ? -15.674  12.971  -6.129 1.000 88.730 ? 62  SER A CA  1 
ATOM 476  C C   ? SER A 1  62 ? -15.136  12.386  -4.828 1.000 88.730 ? 62  SER A C   1 
ATOM 477  C CB  ? SER A 1  62 ? -14.927  12.366  -7.318 1.000 88.730 ? 62  SER A CB  1 
ATOM 478  O O   ? SER A 1  62 ? -15.299  11.193  -4.564 1.000 88.730 ? 62  SER A O   1 
ATOM 479  O OG  ? SER A 1  62 ? -13.531  12.579  -7.197 1.000 88.730 ? 62  SER A OG  1 
ATOM 480  N N   ? GLU A 1  63 ? -14.569  13.149  -3.917 1.000 94.270 ? 63  GLU A N   1 
ATOM 481  C CA  ? GLU A 1  63 ? -13.838  12.700  -2.737 1.000 94.270 ? 63  GLU A CA  1 
ATOM 482  C C   ? GLU A 1  63 ? -14.788  12.384  -1.585 1.000 94.270 ? 63  GLU A C   1 
ATOM 483  C CB  ? GLU A 1  63 ? -12.818  13.756  -2.302 1.000 94.270 ? 63  GLU A CB  1 
ATOM 484  O O   ? GLU A 1  63 ? -15.797  13.067  -1.401 1.000 94.270 ? 63  GLU A O   1 
ATOM 485  C CG  ? GLU A 1  63 ? -11.717  14.005  -3.323 1.000 94.270 ? 63  GLU A CG  1 
ATOM 486  C CD  ? GLU A 1  63 ? -12.096  15.038  -4.373 1.000 94.270 ? 63  GLU A CD  1 
ATOM 487  O OE1 ? GLU A 1  63 ? -11.237  15.395  -5.211 1.000 94.270 ? 63  GLU A OE1 1 
ATOM 488  O OE2 ? GLU A 1  63 ? -13.261  15.496  -4.355 1.000 94.270 ? 63  GLU A OE2 1 
ATOM 489  N N   ? GLN A 1  64 ? -14.551  11.351  -0.912 1.000 97.170 ? 64  GLN A N   1 
ATOM 490  C CA  ? GLN A 1  64 ? -15.158  10.944   0.351 1.000 97.170 ? 64  GLN A CA  1 
ATOM 491  C C   ? GLN A 1  64 ? -14.116  10.870   1.463 1.000 97.170 ? 64  GLN A C   1 
ATOM 492  C CB  ? GLN A 1  64 ? -15.861   9.594   0.198 1.000 97.170 ? 64  GLN A CB  1 
ATOM 493  O O   ? GLN A 1  64 ? -13.035  10.310   1.271 1.000 97.170 ? 64  GLN A O   1 
ATOM 494  C CG  ? GLN A 1  64 ? -16.913   9.569  -0.902 1.000 97.170 ? 64  GLN A CG  1 
ATOM 495  C CD  ? GLN A 1  64 ? -17.574   8.212  -1.053 1.000 97.170 ? 64  GLN A CD  1 
ATOM 496  N NE2 ? GLN A 1  64 ? -17.639   7.717  -2.284 1.000 97.170 ? 64  GLN A NE2 1 
ATOM 497  O OE1 ? GLN A 1  64 ? -18.021   7.612  -0.070 1.000 97.170 ? 64  GLN A OE1 1 
ATOM 498  N N   ? TYR A 1  65 ? -14.429  11.526   2.550 1.000 97.230 ? 65  TYR A N   1 
ATOM 499  C CA  ? TYR A 1  65 ? -13.580  11.474   3.735 1.000 97.230 ? 65  TYR A CA  1 
ATOM 500  C C   ? TYR A 1  65 ? -14.259  10.700   4.859 1.000 97.230 ? 65  TYR A C   1 
ATOM 501  C CB  ? TYR A 1  65 ? -13.232  12.888   4.211 1.000 97.230 ? 65  TYR A CB  1 
ATOM 502  O O   ? TYR A 1  65 ? -15.308  11.112   5.360 1.000 97.230 ? 65  TYR A O   1 
ATOM 503  C CG  ? TYR A 1  65 ? -12.626  13.758   3.136 1.000 97.230 ? 65  TYR A CG  1 
ATOM 504  C CD1 ? TYR A 1  65 ? -11.245  13.856   2.989 1.000 97.230 ? 65  TYR A CD1 1 
ATOM 505  C CD2 ? TYR A 1  65 ? -13.434  14.483   2.267 1.000 97.230 ? 65  TYR A CD2 1 
ATOM 506  C CE1 ? TYR A 1  65 ? -10.682  14.658   2.002 1.000 97.230 ? 65  TYR A CE1 1 
ATOM 507  C CE2 ? TYR A 1  65 ? -12.882  15.289   1.276 1.000 97.230 ? 65  TYR A CE2 1 
ATOM 508  O OH  ? TYR A 1  65 ? -10.955  16.165   0.172 1.000 97.230 ? 65  TYR A OH  1 
ATOM 509  C CZ  ? TYR A 1  65 ? -11.507  15.369   1.151 1.000 97.230 ? 65  TYR A CZ  1 
ATOM 510  N N   ? ILE A 1  66 ? -13.657   9.594   5.179 1.000 98.150 ? 66  ILE A N   1 
ATOM 511  C CA  ? ILE A 1  66 ? -14.288   8.725   6.166 1.000 98.150 ? 66  ILE A CA  1 
ATOM 512  C C   ? ILE A 1  66 ? -13.261   8.303   7.214 1.000 98.150 ? 66  ILE A C   1 
ATOM 513  C CB  ? ILE A 1  66 ? -14.920   7.481   5.503 1.000 98.150 ? 66  ILE A CB  1 
ATOM 514  O O   ? ILE A 1  66 ? -12.175   7.830   6.873 1.000 98.150 ? 66  ILE A O   1 
ATOM 515  C CG1 ? ILE A 1  66 ? -15.879   7.901   4.384 1.000 98.150 ? 66  ILE A CG1 1 
ATOM 516  C CG2 ? ILE A 1  66 ? -15.638   6.620   6.546 1.000 98.150 ? 66  ILE A CG2 1 
ATOM 517  C CD1 ? ILE A 1  66 ? -16.448   6.736   3.586 1.000 98.150 ? 66  ILE A CD1 1 
ATOM 518  N N   ? ASP A 1  67 ? -13.657   8.491   8.517 1.000 98.040 ? 67  ASP A N   1 
ATOM 519  C CA  ? ASP A 1  67 ? -12.769   8.064   9.594 1.000 98.040 ? 67  ASP A CA  1 
ATOM 520  C C   ? ASP A 1  67 ? -12.819   6.549   9.778 1.000 98.040 ? 67  ASP A C   1 
ATOM 521  C CB  ? ASP A 1  67 ? -13.137   8.765  10.903 1.000 98.040 ? 67  ASP A CB  1 
ATOM 522  O O   ? ASP A 1  67 ? -13.822   5.911   9.450 1.000 98.040 ? 67  ASP A O   1 
ATOM 523  C CG  ? ASP A 1  67 ? -12.813  10.249  10.892 1.000 98.040 ? 67  ASP A CG  1 
ATOM 524  O OD1 ? ASP A 1  67 ? -11.835  10.655  10.228 1.000 98.040 ? 67  ASP A OD1 1 
ATOM 525  O OD2 ? ASP A 1  67 ? -13.541  11.019  11.555 1.000 98.040 ? 67  ASP A OD2 1 
ATOM 526  N N   ? SER A 1  68 ? -11.678   6.058  10.306 1.000 97.470 ? 68  SER A N   1 
ATOM 527  C CA  ? SER A 1  68 ? -11.672   4.653  10.701 1.000 97.470 ? 68  SER A CA  1 
ATOM 528  C C   ? SER A 1  68 ? -12.279   4.467  12.088 1.000 97.470 ? 68  SER A C   1 
ATOM 529  C CB  ? SER A 1  68 ? -10.248   4.096  10.680 1.000 97.470 ? 68  SER A CB  1 
ATOM 530  O O   ? SER A 1  68 ? -12.141   5.335  12.953 1.000 97.470 ? 68  SER A O   1 
ATOM 531  O OG  ? SER A 1  68 ?  -9.471   4.661  11.722 1.000 97.470 ? 68  SER A OG  1 
ATOM 532  N N   ? VAL A 1  69 ? -13.033   3.320  12.224 1.000 96.940 ? 69  VAL A N   1 
ATOM 533  C CA  ? VAL A 1  69 ? -13.553   3.004  13.550 1.000 96.940 ? 69  VAL A CA  1 
ATOM 534  C C   ? VAL A 1  69 ? -12.724   1.885  14.176 1.000 96.940 ? 69  VAL A C   1 
ATOM 535  C CB  ? VAL A 1  69 ? -15.042   2.597  13.495 1.000 96.940 ? 69  VAL A CB  1 
ATOM 536  O O   ? VAL A 1  69 ? -12.707   1.726  15.399 1.000 96.940 ? 69  VAL A O   1 
ATOM 537  C CG1 ? VAL A 1  69 ? -15.914   3.790  13.105 1.000 96.940 ? 69  VAL A CG1 1 
ATOM 538  C CG2 ? VAL A 1  69 ? -15.243   1.442  12.515 1.000 96.940 ? 69  VAL A CG2 1 
ATOM 539  N N   ? LYS A 1  70 ? -12.045   1.195  13.263 1.000 96.710 ? 70  LYS A N   1 
ATOM 540  C CA  ? LYS A 1  70 ? -11.191   0.099  13.711 1.000 96.710 ? 70  LYS A CA  1 
ATOM 541  C C   ? LYS A 1  70 ? -10.055  -0.152  12.723 1.000 96.710 ? 70  LYS A C   1 
ATOM 542  C CB  ? LYS A 1  70 ? -12.011  -1.177  13.901 1.000 96.710 ? 70  LYS A CB  1 
ATOM 543  O O   ? LYS A 1  70 ? -10.263  -0.117  11.508 1.000 96.710 ? 70  LYS A O   1 
ATOM 544  C CG  ? LYS A 1  70 ? -11.287  -2.269  14.676 1.000 96.710 ? 70  LYS A CG  1 
ATOM 545  C CD  ? LYS A 1  70 ? -12.220  -3.421  15.023 1.000 96.710 ? 70  LYS A CD  1 
ATOM 546  C CE  ? LYS A 1  70 ? -11.537  -4.445  15.919 1.000 96.710 ? 70  LYS A CE  1 
ATOM 547  N NZ  ? LYS A 1  70 ? -12.463  -5.554  16.300 1.000 96.710 ? 70  LYS A NZ  1 
ATOM 548  N N   ? VAL A 1  71 ?  -8.834  -0.347  13.285 1.000 97.530 ? 71  VAL A N   1 
ATOM 549  C CA  ? VAL A 1  71 ?  -7.677  -0.747  12.491 1.000 97.530 ? 71  VAL A CA  1 
ATOM 550  C C   ? VAL A 1  71 ?  -7.107  -2.057  13.031 1.000 97.530 ? 71  VAL A C   1 
ATOM 551  C CB  ? VAL A 1  71 ?  -6.586   0.347  12.485 1.000 97.530 ? 71  VAL A CB  1 
ATOM 552  O O   ? VAL A 1  71 ?  -6.684  -2.126  14.187 1.000 97.530 ? 71  VAL A O   1 
ATOM 553  C CG1 ? VAL A 1  71 ?  -5.444  -0.035  11.546 1.000 97.530 ? 71  VAL A CG1 1 
ATOM 554  C CG2 ? VAL A 1  71 ?  -7.184   1.694  12.083 1.000 97.530 ? 71  VAL A CG2 1 
ATOM 555  N N   ? ILE A 1  72 ?  -7.143  -3.071  12.193 1.000 97.990 ? 72  ILE A N   1 
ATOM 556  C CA  ? ILE A 1  72 ?  -6.803  -4.419  12.632 1.000 97.990 ? 72  ILE A CA  1 
ATOM 557  C C   ? ILE A 1  72 ?  -5.565  -4.909  11.884 1.000 97.990 ? 72  ILE A C   1 
ATOM 558  C CB  ? ILE A 1  72 ?  -7.980  -5.397  12.418 1.000 97.990 ? 72  ILE A CB  1 
ATOM 559  O O   ? ILE A 1  72 ?  -5.626  -5.184  10.683 1.000 97.990 ? 72  ILE A O   1 
ATOM 560  C CG1 ? ILE A 1  72 ?  -9.244  -4.869  13.106 1.000 97.990 ? 72  ILE A CG1 1 
ATOM 561  C CG2 ? ILE A 1  72 ?  -7.621  -6.795  12.931 1.000 97.990 ? 72  ILE A CG2 1 
ATOM 562  C CD1 ? ILE A 1  72 ? -10.522  -5.582  12.684 1.000 97.990 ? 72  ILE A CD1 1 
ATOM 563  N N   ? ARG A 1  73 ?  -4.416  -5.058  12.665 1.000 98.170 ? 73  ARG A N   1 
ATOM 564  C CA  ? ARG A 1  73 ?  -3.226  -5.664  12.077 1.000 98.170 ? 73  ARG A CA  1 
ATOM 565  C C   ? ARG A 1  73 ?  -3.308  -7.186  12.119 1.000 98.170 ? 73  ARG A C   1 
ATOM 566  C CB  ? ARG A 1  73 ?  -1.965  -5.187  12.801 1.000 98.170 ? 73  ARG A CB  1 
ATOM 567  O O   ? ARG A 1  73 ?  -3.914  -7.755  13.029 1.000 98.170 ? 73  ARG A O   1 
ATOM 568  C CG  ? ARG A 1  73 ?  -1.663  -3.710  12.604 1.000 98.170 ? 73  ARG A CG  1 
ATOM 569  C CD  ? ARG A 1  73 ?  -0.315  -3.326  13.198 1.000 98.170 ? 73  ARG A CD  1 
ATOM 570  N NE  ? ARG A 1  73 ?  -0.285  -3.533  14.643 1.000 98.170 ? 73  ARG A NE  1 
ATOM 571  N NH1 ? ARG A 1  73 ?   1.945  -2.978  14.884 1.000 98.170 ? 73  ARG A NH1 1 
ATOM 572  N NH2 ? ARG A 1  73 ?   0.705  -3.580  16.716 1.000 98.170 ? 73  ARG A NH2 1 
ATOM 573  C CZ  ? ARG A 1  73 ?   0.788  -3.363  15.411 1.000 98.170 ? 73  ARG A CZ  1 
ATOM 574  N N   ? HIS A 1  74 ?  -2.767  -7.754  11.018 1.000 98.460 ? 74  HIS A N   1 
ATOM 575  C CA  ? HIS A 1  74 ?  -2.665  -9.207  11.092 1.000 98.460 ? 74  HIS A CA  1 
ATOM 576  C C   ? HIS A 1  74 ?  -2.014  -9.648  12.399 1.000 98.460 ? 74  HIS A C   1 
ATOM 577  C CB  ? HIS A 1  74 ?  -1.872  -9.750   9.901 1.000 98.460 ? 74  HIS A CB  1 
ATOM 578  O O   ? HIS A 1  74 ?  -0.979  -9.108  12.795 1.000 98.460 ? 74  HIS A O   1 
ATOM 579  C CG  ? HIS A 1  74 ?  -2.020 -11.226   9.705 1.000 98.460 ? 74  HIS A CG  1 
ATOM 580  C CD2 ? HIS A 1  74 ?  -2.780 -11.935   8.837 1.000 98.460 ? 74  HIS A CD2 1 
ATOM 581  N ND1 ? HIS A 1  74 ?  -1.333 -12.150  10.462 1.000 98.460 ? 74  HIS A ND1 1 
ATOM 582  C CE1 ? HIS A 1  74 ?  -1.664 -13.367  10.066 1.000 98.460 ? 74  HIS A CE1 1 
ATOM 583  N NE2 ? HIS A 1  74 ?  -2.541 -13.265   9.082 1.000 98.460 ? 74  HIS A NE2 1 
ATOM 584  N N   ? PRO A 1  75 ?  -2.583 -10.621  13.123 1.000 97.840 ? 75  PRO A N   1 
ATOM 585  C CA  ? PRO A 1  75 ?  -2.107 -11.029  14.447 1.000 97.840 ? 75  PRO A CA  1 
ATOM 586  C C   ? PRO A 1  75 ?  -0.681 -11.573  14.420 1.000 97.840 ? 75  PRO A C   1 
ATOM 587  C CB  ? PRO A 1  75 ?  -3.100 -12.120  14.856 1.000 97.840 ? 75  PRO A CB  1 
ATOM 588  O O   ? PRO A 1  75 ?   0.020 -11.530  15.434 1.000 97.840 ? 75  PRO A O   1 
ATOM 589  C CG  ? PRO A 1  75 ?  -4.312 -11.868  14.019 1.000 97.840 ? 75  PRO A CG  1 
ATOM 590  C CD  ? PRO A 1  75 ?  -3.880 -11.208  12.741 1.000 97.840 ? 75  PRO A CD  1 
ATOM 591  N N   ? SER A 1  76 ?  -0.308 -12.121  13.286 1.000 98.120 ? 76  SER A N   1 
ATOM 592  C CA  ? SER A 1  76 ?   1.024 -12.709  13.190 1.000 98.120 ? 76  SER A CA  1 
ATOM 593  C C   ? SER A 1  76 ?   2.008 -11.744  12.537 1.000 98.120 ? 76  SER A C   1 
ATOM 594  C CB  ? SER A 1  76 ?   0.978 -14.016  12.398 1.000 98.120 ? 76  SER A CB  1 
ATOM 595  O O   ? SER A 1  76 ?   3.082 -12.152  12.090 1.000 98.120 ? 76  SER A O   1 
ATOM 596  O OG  ? SER A 1  76 ?   0.213 -14.993  13.084 1.000 98.120 ? 76  SER A OG  1 
ATOM 597  N N   ? TYR A 1  77 ?   1.647 -10.446  12.401 1.000 98.310 ? 77  TYR A N   1 
ATOM 598  C CA  ? TYR A 1  77 ?   2.565  -9.449  11.860 1.000 98.310 ? 77  TYR A CA  1 
ATOM 599  C C   ? TYR A 1  77 ?   3.852  -9.394  12.674 1.000 98.310 ? 77  TYR A C   1 
ATOM 600  C CB  ? TYR A 1  77 ?   1.904  -8.067  11.836 1.000 98.310 ? 77  TYR A CB  1 
ATOM 601  O O   ? TYR A 1  77 ?   3.813  -9.287  13.902 1.000 98.310 ? 77  TYR A O   1 
ATOM 602  C CG  ? TYR A 1  77 ?   2.856  -6.945  11.503 1.000 98.310 ? 77  TYR A CG  1 
ATOM 603  C CD1 ? TYR A 1  77 ?   3.049  -5.884  12.386 1.000 98.310 ? 77  TYR A CD1 1 
ATOM 604  C CD2 ? TYR A 1  77 ?   3.564  -6.941  10.306 1.000 98.310 ? 77  TYR A CD2 1 
ATOM 605  C CE1 ? TYR A 1  77 ?   3.924  -4.846  12.082 1.000 98.310 ? 77  TYR A CE1 1 
ATOM 606  C CE2 ? TYR A 1  77 ?   4.441  -5.909   9.992 1.000 98.310 ? 77  TYR A CE2 1 
ATOM 607  O OH  ? TYR A 1  77 ?   5.482  -3.843  10.580 1.000 98.310 ? 77  TYR A OH  1 
ATOM 608  C CZ  ? TYR A 1  77 ?   4.615  -4.867  10.885 1.000 98.310 ? 77  TYR A CZ  1 
ATOM 609  N N   ? ASN A 1  78 ?   4.957  -9.489  11.981 1.000 97.970 ? 78  ASN A N   1 
ATOM 610  C CA  ? ASN A 1  78 ?   6.296  -9.387  12.552 1.000 97.970 ? 78  ASN A CA  1 
ATOM 611  C C   ? ASN A 1  78 ?   7.004  -8.115  12.097 1.000 97.970 ? 78  ASN A C   1 
ATOM 612  C CB  ? ASN A 1  78 ?   7.129 -10.618  12.190 1.000 97.970 ? 78  ASN A CB  1 
ATOM 613  O O   ? ASN A 1  78 ?   7.401  -8.002  10.935 1.000 97.970 ? 78  ASN A O   1 
ATOM 614  C CG  ? ASN A 1  78 ?   8.475 -10.638  12.887 1.000 97.970 ? 78  ASN A CG  1 
ATOM 615  N ND2 ? ASN A 1  78 ?   8.892 -11.816  13.337 1.000 97.970 ? 78  ASN A ND2 1 
ATOM 616  O OD1 ? ASN A 1  78 ?   9.134  -9.604  13.021 1.000 97.970 ? 78  ASN A OD1 1 
ATOM 617  N N   ? SER A 1  79 ?   7.324  -7.196  12.978 1.000 96.670 ? 79  SER A N   1 
ATOM 618  C CA  ? SER A 1  79 ?   7.827  -5.869  12.636 1.000 96.670 ? 79  SER A CA  1 
ATOM 619  C C   ? SER A 1  79 ?   9.316  -5.910  12.306 1.000 96.670 ? 79  SER A C   1 
ATOM 620  C CB  ? SER A 1  79 ?   7.578  -4.890  13.784 1.000 96.670 ? 79  SER A CB  1 
ATOM 621  O O   ? SER A 1  79 ?   9.847  -4.981  11.696 1.000 96.670 ? 79  SER A O   1 
ATOM 622  O OG  ? SER A 1  79 ?   8.208  -5.337  14.972 1.000 96.670 ? 79  SER A OG  1 
ATOM 623  N N   ? GLN A 1  80 ?   9.914  -7.065  12.669 1.000 95.510 ? 80  GLN A N   1 
ATOM 624  C CA  ? GLN A 1  80 ?  11.329  -7.219  12.350 1.000 95.510 ? 80  GLN A CA  1 
ATOM 625  C C   ? GLN A 1  80 ?  11.521  -7.699  10.914 1.000 95.510 ? 80  GLN A C   1 
ATOM 626  C CB  ? GLN A 1  80 ?  11.996  -8.193  13.323 1.000 95.510 ? 80  GLN A CB  1 
ATOM 627  O O   ? GLN A 1  80 ?  12.338  -7.147  10.174 1.000 95.510 ? 80  GLN A O   1 
ATOM 628  C CG  ? GLN A 1  80 ?  12.109  -7.662  14.745 1.000 95.510 ? 80  GLN A CG  1 
ATOM 629  C CD  ? GLN A 1  80 ?  12.773  -8.646  15.689 1.000 95.510 ? 80  GLN A CD  1 
ATOM 630  N NE2 ? GLN A 1  80 ?  13.363  -8.133  16.763 1.000 95.510 ? 80  GLN A NE2 1 
ATOM 631  O OE1 ? GLN A 1  80 ?  12.757  -9.859  15.455 1.000 95.510 ? 80  GLN A OE1 1 
ATOM 632  N N   ? THR A 1  81 ?  10.735  -8.611  10.498 1.000 96.140 ? 81  THR A N   1 
ATOM 633  C CA  ? THR A 1  81 ?  10.902  -9.222   9.184 1.000 96.140 ? 81  THR A CA  1 
ATOM 634  C C   ? THR A 1  81 ?   9.876  -8.672   8.197 1.000 96.140 ? 81  THR A C   1 
ATOM 635  C CB  ? THR A 1  81 ?  10.774 -10.755   9.260 1.000 96.140 ? 81  THR A CB  1 
ATOM 636  O O   ? THR A 1  81 ?   9.983  -8.900   6.990 1.000 96.140 ? 81  THR A O   1 
ATOM 637  C CG2 ? THR A 1  81 ?  11.760 -11.340  10.266 1.000 96.140 ? 81  THR A CG2 1 
ATOM 638  O OG1 ? THR A 1  81 ?   9.441 -11.098   9.660 1.000 96.140 ? 81  THR A OG1 1 
ATOM 639  N N   ? LEU A 1  82 ?   8.940  -7.921   8.692 1.000 97.420 ? 82  LEU A N   1 
ATOM 640  C CA  ? LEU A 1  82 ?   7.796  -7.397   7.954 1.000 97.420 ? 82  LEU A CA  1 
ATOM 641  C C   ? LEU A 1  82 ?   6.981  -8.529   7.339 1.000 97.420 ? 82  LEU A C   1 
ATOM 642  C CB  ? LEU A 1  82 ?   8.261  -6.433   6.859 1.000 97.420 ? 82  LEU A CB  1 
ATOM 643  O O   ? LEU A 1  82 ?   6.274  -8.324   6.350 1.000 97.420 ? 82  LEU A O   1 
ATOM 644  C CG  ? LEU A 1  82 ?   8.874  -5.114   7.332 1.000 97.420 ? 82  LEU A CG  1 
ATOM 645  C CD1 ? LEU A 1  82 ?   9.273  -4.256   6.136 1.000 97.420 ? 82  LEU A CD1 1 
ATOM 646  C CD2 ? LEU A 1  82 ?   7.900  -4.364   8.234 1.000 97.420 ? 82  LEU A CD2 1 
ATOM 647  N N   ? ASP A 1  83 ?   7.129  -9.758   7.859 1.000 98.010 ? 83  ASP A N   1 
ATOM 648  C CA  ? ASP A 1  83 ?   6.290 -10.892   7.485 1.000 98.010 ? 83  ASP A CA  1 
ATOM 649  C C   ? ASP A 1  83 ?   4.858 -10.703   7.979 1.000 98.010 ? 83  ASP A C   1 
ATOM 650  C CB  ? ASP A 1  83 ?   6.870 -12.195   8.040 1.000 98.010 ? 83  ASP A CB  1 
ATOM 651  O O   ? ASP A 1  83 ?   4.635 -10.128   9.047 1.000 98.010 ? 83  ASP A O   1 
ATOM 652  C CG  ? ASP A 1  83 ?   6.409 -13.423   7.276 1.000 98.010 ? 83  ASP A CG  1 
ATOM 653  O OD1 ? ASP A 1  83 ?   5.986 -13.291   6.107 1.000 98.010 ? 83  ASP A OD1 1 
ATOM 654  O OD2 ? ASP A 1  83 ?   6.466 -14.533   7.848 1.000 98.010 ? 83  ASP A OD2 1 
ATOM 655  N N   ? ASN A 1  84 ?   3.862 -11.088   7.152 1.000 98.360 ? 84  ASN A N   1 
ATOM 656  C CA  ? ASN A 1  84 ?   2.446 -10.913   7.454 1.000 98.360 ? 84  ASN A CA  1 
ATOM 657  C C   ? ASN A 1  84 ?   2.060  -9.438   7.498 1.000 98.360 ? 84  ASN A C   1 
ATOM 658  C CB  ? ASN A 1  84 ?   2.091 -11.594   8.778 1.000 98.360 ? 84  ASN A CB  1 
ATOM 659  O O   ? ASN A 1  84 ?   1.264  -9.024   8.343 1.000 98.360 ? 84  ASN A O   1 
ATOM 660  C CG  ? ASN A 1  84 ?   2.341 -13.089   8.751 1.000 98.360 ? 84  ASN A CG  1 
ATOM 661  N ND2 ? ASN A 1  84 ?   3.079 -13.585   9.737 1.000 98.360 ? 84  ASN A ND2 1 
ATOM 662  O OD1 ? ASN A 1  84 ?   1.874 -13.793   7.851 1.000 98.360 ? 84  ASN A OD1 1 
ATOM 663  N N   ? ASP A 1  85 ?   2.681  -8.552   6.760 1.000 98.600 ? 85  ASP A N   1 
ATOM 664  C CA  ? ASP A 1  85 ?   2.491  -7.106   6.706 1.000 98.600 ? 85  ASP A CA  1 
ATOM 665  C C   ? ASP A 1  85 ?   1.177  -6.750   6.015 1.000 98.600 ? 85  ASP A C   1 
ATOM 666  C CB  ? ASP A 1  85 ?   3.663  -6.437   5.985 1.000 98.600 ? 85  ASP A CB  1 
ATOM 667  O O   ? ASP A 1  85 ?   1.176  -6.271   4.879 1.000 98.600 ? 85  ASP A O   1 
ATOM 668  C CG  ? ASP A 1  85 ?   3.655  -4.924   6.117 1.000 98.600 ? 85  ASP A CG  1 
ATOM 669  O OD1 ? ASP A 1  85 ?   2.988  -4.395   7.032 1.000 98.600 ? 85  ASP A OD1 1 
ATOM 670  O OD2 ? ASP A 1  85 ?   4.320  -4.255   5.297 1.000 98.600 ? 85  ASP A OD2 1 
ATOM 671  N N   ? ILE A 1  86 ?   0.039  -7.015   6.598 1.000 98.660 ? 86  ILE A N   1 
ATOM 672  C CA  ? ILE A 1  86 ?  -1.294  -6.757   6.064 1.000 98.660 ? 86  ILE A CA  1 
ATOM 673  C C   ? ILE A 1  86 ?  -2.222  -6.308   7.190 1.000 98.660 ? 86  ILE A C   1 
ATOM 674  C CB  ? ILE A 1  86 ?  -1.872  -8.005   5.359 1.000 98.660 ? 86  ILE A CB  1 
ATOM 675  O O   ? ILE A 1  86 ?  -2.136  -6.811   8.313 1.000 98.660 ? 86  ILE A O   1 
ATOM 676  C CG1 ? ILE A 1  86 ?  -3.153  -7.643   4.599 1.000 98.660 ? 86  ILE A CG1 1 
ATOM 677  C CG2 ? ILE A 1  86 ?  -2.132  -9.125   6.370 1.000 98.660 ? 86  ILE A CG2 1 
ATOM 678  C CD1 ? ILE A 1  86 ?  -3.583  -8.688   3.579 1.000 98.660 ? 86  ILE A CD1 1 
ATOM 679  N N   ? MET A 1  87 ?  -3.039  -5.317   6.915 1.000 98.500 ? 87  MET A N   1 
ATOM 680  C CA  ? MET A 1  87 ?  -3.960  -4.759   7.902 1.000 98.500 ? 87  MET A CA  1 
ATOM 681  C C   ? MET A 1  87 ?  -5.303  -4.421   7.262 1.000 98.500 ? 87  MET A C   1 
ATOM 682  C CB  ? MET A 1  87 ?  -3.361  -3.510   8.551 1.000 98.500 ? 87  MET A CB  1 
ATOM 683  O O   ? MET A 1  87 ?  -5.369  -4.122   6.069 1.000 98.500 ? 87  MET A O   1 
ATOM 684  C CG  ? MET A 1  87 ?  -3.299  -2.307   7.623 1.000 98.500 ? 87  MET A CG  1 
ATOM 685  S SD  ? MET A 1  87 ?  -2.731  -0.787   8.480 1.000 98.500 ? 87  MET A SD  1 
ATOM 686  C CE  ? MET A 1  87 ?  -2.738   0.384   7.094 1.000 98.500 ? 87  MET A CE  1 
ATOM 687  N N   ? LEU A 1  88 ?  -6.416  -4.513   8.036 1.000 98.670 ? 88  LEU A N   1 
ATOM 688  C CA  ? LEU A 1  88 ?  -7.758  -4.112   7.626 1.000 98.670 ? 88  LEU A CA  1 
ATOM 689  C C   ? LEU A 1  88 ?  -8.212  -2.872   8.388 1.000 98.670 ? 88  LEU A C   1 
ATOM 690  C CB  ? LEU A 1  88 ?  -8.751  -5.255   7.850 1.000 98.670 ? 88  LEU A CB  1 
ATOM 691  O O   ? LEU A 1  88 ?  -7.924  -2.729   9.578 1.000 98.670 ? 88  LEU A O   1 
ATOM 692  C CG  ? LEU A 1  88 ?  -8.557  -6.502   6.986 1.000 98.670 ? 88  LEU A CG  1 
ATOM 693  C CD1 ? LEU A 1  88 ?  -9.546  -7.589   7.393 1.000 98.670 ? 88  LEU A CD1 1 
ATOM 694  C CD2 ? LEU A 1  88 ?  -8.710  -6.158   5.508 1.000 98.670 ? 88  LEU A CD2 1 
ATOM 695  N N   ? ILE A 1  89 ?  -8.838  -2.005   7.644 1.000 98.570 ? 89  ILE A N   1 
ATOM 696  C CA  ? ILE A 1  89 ?  -9.394  -0.784   8.216 1.000 98.570 ? 89  ILE A CA  1 
ATOM 697  C C   ? ILE A 1  89 ? -10.910  -0.772   8.030 1.000 98.570 ? 89  ILE A C   1 
ATOM 698  C CB  ? ILE A 1  89 ?  -8.766   0.476   7.579 1.000 98.570 ? 89  ILE A CB  1 
ATOM 699  O O   ? ILE A 1  89 ? -11.403  -0.807   6.901 1.000 98.570 ? 89  ILE A O   1 
ATOM 700  C CG1 ? ILE A 1  89 ?  -7.238   0.430   7.701 1.000 98.570 ? 89  ILE A CG1 1 
ATOM 701  C CG2 ? ILE A 1  89 ?  -9.329   1.745   8.225 1.000 98.570 ? 89  ILE A CG2 1 
ATOM 702  C CD1 ? ILE A 1  89 ?  -6.514   1.396   6.773 1.000 98.570 ? 89  ILE A CD1 1 
ATOM 703  N N   ? LYS A 1  90 ? -11.678  -0.775   9.159 1.000 98.280 ? 90  LYS A N   1 
ATOM 704  C CA  ? LYS A 1  90 ? -13.129  -0.616   9.123 1.000 98.280 ? 90  LYS A CA  1 
ATOM 705  C C   ? LYS A 1  90 ? -13.521   0.859   9.158 1.000 98.280 ? 90  LYS A C   1 
ATOM 706  C CB  ? LYS A 1  90 ? -13.780  -1.360  10.289 1.000 98.280 ? 90  LYS A CB  1 
ATOM 707  O O   ? LYS A 1  90 ? -13.102   1.596  10.053 1.000 98.280 ? 90  LYS A O   1 
ATOM 708  C CG  ? LYS A 1  90 ? -15.299  -1.411  10.220 1.000 98.280 ? 90  LYS A CG  1 
ATOM 709  C CD  ? LYS A 1  90 ? -15.880  -2.275  11.332 1.000 98.280 ? 90  LYS A CD  1 
ATOM 710  C CE  ? LYS A 1  90 ? -17.389  -2.425  11.193 1.000 98.280 ? 90  LYS A CE  1 
ATOM 711  N NZ  ? LYS A 1  90 ? -17.954  -3.331  12.238 1.000 98.280 ? 90  LYS A NZ  1 
ATOM 712  N N   ? LEU A 1  91 ? -14.347   1.228   8.169 1.000 98.380 ? 91  LEU A N   1 
ATOM 713  C CA  ? LEU A 1  91 ? -14.762   2.622   8.057 1.000 98.380 ? 91  LEU A CA  1 
ATOM 714  C C   ? LEU A 1  91 ? -15.916   2.924   9.006 1.000 98.380 ? 91  LEU A C   1 
ATOM 715  C CB  ? LEU A 1  91 ? -15.172   2.944   6.617 1.000 98.380 ? 91  LEU A CB  1 
ATOM 716  O O   ? LEU A 1  91 ? -16.748   2.054   9.276 1.000 98.380 ? 91  LEU A O   1 
ATOM 717  C CG  ? LEU A 1  91 ? -14.114   2.704   5.540 1.000 98.380 ? 91  LEU A CG  1 
ATOM 718  C CD1 ? LEU A 1  91 ? -14.667   3.060   4.164 1.000 98.380 ? 91  LEU A CD1 1 
ATOM 719  C CD2 ? LEU A 1  91 ? -12.853   3.507   5.840 1.000 98.380 ? 91  LEU A CD2 1 
ATOM 720  N N   ? SER A 1  92 ? -15.989   4.158   9.570 1.000 97.980 ? 92  SER A N   1 
ATOM 721  C CA  ? SER A 1  92 ? -17.052   4.569  10.482 1.000 97.980 ? 92  SER A CA  1 
ATOM 722  C C   ? SER A 1  92 ? -18.415   4.518   9.801 1.000 97.980 ? 92  SER A C   1 
ATOM 723  C CB  ? SER A 1  92 ? -16.789   5.980  11.010 1.000 97.980 ? 92  SER A CB  1 
ATOM 724  O O   ? SER A 1  92 ? -19.440   4.349  10.464 1.000 97.980 ? 92  SER A O   1 
ATOM 725  O OG  ? SER A 1  92 ? -16.704   6.909   9.943 1.000 97.980 ? 92  SER A OG  1 
ATOM 726  N N   ? LYS A 1  93 ? -18.479   4.668   8.498 1.000 98.100 ? 93  LYS A N   1 
ATOM 727  C CA  ? LYS A 1  93 ? -19.637   4.506   7.625 1.000 98.100 ? 93  LYS A CA  1 
ATOM 728  C C   ? LYS A 1  93 ? -19.226   3.953   6.263 1.000 98.100 ? 93  LYS A C   1 
ATOM 729  C CB  ? LYS A 1  93 ? -20.369   5.838   7.451 1.000 98.100 ? 93  LYS A CB  1 
ATOM 730  O O   ? LYS A 1  93 ? -18.098   4.169   5.815 1.000 98.100 ? 93  LYS A O   1 
ATOM 731  C CG  ? LYS A 1  93 ? -19.522   6.930   6.813 1.000 98.100 ? 93  LYS A CG  1 
ATOM 732  C CD  ? LYS A 1  93 ? -20.277   8.251   6.740 1.000 98.100 ? 93  LYS A CD  1 
ATOM 733  C CE  ? LYS A 1  93 ? -19.445   9.335   6.069 1.000 98.100 ? 93  LYS A CE  1 
ATOM 734  N NZ  ? LYS A 1  93 ? -20.187  10.629   5.981 1.000 98.100 ? 93  LYS A NZ  1 
ATOM 735  N N   ? PRO A 1  94 ? -20.268   3.181   5.623 1.000 98.150 ? 94  PRO A N   1 
ATOM 736  C CA  ? PRO A 1  94 ? -19.909   2.624   4.317 1.000 98.150 ? 94  PRO A CA  1 
ATOM 737  C C   ? PRO A 1  94 ? -19.619   3.702   3.275 1.000 98.150 ? 94  PRO A C   1 
ATOM 738  C CB  ? PRO A 1  94 ? -21.145   1.808   3.929 1.000 98.150 ? 94  PRO A CB  1 
ATOM 739  O O   ? PRO A 1  94 ? -20.271   4.749   3.267 1.000 98.150 ? 94  PRO A O   1 
ATOM 740  C CG  ? PRO A 1  94 ? -21.869   1.579   5.216 1.000 98.150 ? 94  PRO A CG  1 
ATOM 741  C CD  ? PRO A 1  94 ? -21.586   2.732   6.136 1.000 98.150 ? 94  PRO A CD  1 
ATOM 742  N N   ? ALA A 1  95 ? -18.615   3.433   2.396 1.000 97.880 ? 95  ALA A N   1 
ATOM 743  C CA  ? ALA A 1  95 ? -18.347   4.281   1.237 1.000 97.880 ? 95  ALA A CA  1 
ATOM 744  C C   ? ALA A 1  95 ? -19.489   4.204   0.227 1.000 97.880 ? 95  ALA A C   1 
ATOM 745  C CB  ? ALA A 1  95 ? -17.030   3.880   0.577 1.000 97.880 ? 95  ALA A CB  1 
ATOM 746  O O   ? ALA A 1  95 ? -20.120   3.156   0.072 1.000 97.880 ? 95  ALA A O   1 
ATOM 747  N N   ? THR A 1  96 ? -19.812   5.315  -0.396 1.000 97.670 ? 96  THR A N   1 
ATOM 748  C CA  ? THR A 1  96 ? -20.743   5.316  -1.519 1.000 97.670 ? 96  THR A CA  1 
ATOM 749  C C   ? THR A 1  96 ? -20.045   4.868  -2.800 1.000 97.670 ? 96  THR A C   1 
ATOM 750  C CB  ? THR A 1  96 ? -21.362   6.710  -1.730 1.000 97.670 ? 96  THR A CB  1 
ATOM 751  O O   ? THR A 1  96 ? -19.220   5.599  -3.352 1.000 97.670 ? 96  THR A O   1 
ATOM 752  C CG2 ? THR A 1  96 ? -22.407   6.686  -2.841 1.000 97.670 ? 96  THR A CG2 1 
ATOM 753  O OG1 ? THR A 1  96 ? -21.986   7.139  -0.512 1.000 97.670 ? 96  THR A OG1 1 
ATOM 754  N N   ? LEU A 1  97 ? -20.305   3.600  -3.208 1.000 97.110 ? 97  LEU A N   1 
ATOM 755  C CA  ? LEU A 1  97 ? -19.664   3.070  -4.406 1.000 97.110 ? 97  LEU A CA  1 
ATOM 756  C C   ? LEU A 1  97 ? -20.322   3.625  -5.665 1.000 97.110 ? 97  LEU A C   1 
ATOM 757  C CB  ? LEU A 1  97 ? -19.727   1.540  -4.416 1.000 97.110 ? 97  LEU A CB  1 
ATOM 758  O O   ? LEU A 1  97 ? -21.546   3.582  -5.802 1.000 97.110 ? 97  LEU A O   1 
ATOM 759  C CG  ? LEU A 1  97 ? -19.136   0.830  -3.198 1.000 97.110 ? 97  LEU A CG  1 
ATOM 760  C CD1 ? LEU A 1  97 ? -19.148  -0.681  -3.407 1.000 97.110 ? 97  LEU A CD1 1 
ATOM 761  C CD2 ? LEU A 1  97 ? -17.720   1.325  -2.924 1.000 97.110 ? 97  LEU A CD2 1 
ATOM 762  N N   ? ASN A 1  98 ? -19.443   4.146  -6.671 1.000 95.900 ? 98  ASN A N   1 
ATOM 763  C CA  ? ASN A 1  98 ? -19.819   4.696  -7.968 1.000 95.900 ? 98  ASN A CA  1 
ATOM 764  C C   ? ASN A 1  98 ? -18.656   4.651  -8.955 1.000 95.900 ? 98  ASN A C   1 
ATOM 765  C CB  ? ASN A 1  98 ? -20.330   6.131  -7.815 1.000 95.900 ? 98  ASN A CB  1 
ATOM 766  O O   ? ASN A 1  98 ? -17.696   3.904  -8.756 1.000 95.900 ? 98  ASN A O   1 
ATOM 767  C CG  ? ASN A 1  98 ? -19.307   7.050  -7.178 1.000 95.900 ? 98  ASN A CG  1 
ATOM 768  N ND2 ? ASN A 1  98 ? -19.756   7.881  -6.245 1.000 95.900 ? 98  ASN A ND2 1 
ATOM 769  O OD1 ? ASN A 1  98 ? -18.122   7.014  -7.522 1.000 95.900 ? 98  ASN A OD1 1 
ATOM 770  N N   ? SER A 1  99 ? -18.775   5.363 -10.025 1.000 94.600 ? 99  SER A N   1 
ATOM 771  C CA  ? SER A 1  99 ? -17.767   5.276 -11.077 1.000 94.600 ? 99  SER A CA  1 
ATOM 772  C C   ? SER A 1  99 ? -16.413   5.779 -10.587 1.000 94.600 ? 99  SER A C   1 
ATOM 773  C CB  ? SER A 1  99 ? -18.203   6.076 -12.305 1.000 94.600 ? 99  SER A CB  1 
ATOM 774  O O   ? SER A 1  99 ? -15.378   5.470 -11.181 1.000 94.600 ? 99  SER A O   1 
ATOM 775  O OG  ? SER A 1  99 ? -18.400   7.440 -11.973 1.000 94.600 ? 99  SER A OG  1 
ATOM 776  N N   ? ARG A 1 100 ? -16.310   6.432  -9.429 1.000 95.210 ? 100 ARG A N   1 
ATOM 777  C CA  ? ARG A 1 100 ? -15.090   7.047  -8.917 1.000 95.210 ? 100 ARG A CA  1 
ATOM 778  C C   ? ARG A 1 100 ? -14.604   6.335  -7.659 1.000 95.210 ? 100 ARG A C   1 
ATOM 779  C CB  ? ARG A 1 100 ? -15.318   8.532  -8.623 1.000 95.210 ? 100 ARG A CB  1 
ATOM 780  O O   ? ARG A 1 100 ? -13.437   6.458  -7.281 1.000 95.210 ? 100 ARG A O   1 
ATOM 781  C CG  ? ARG A 1 100 ? -15.676   9.354  -9.851 1.000 95.210 ? 100 ARG A CG  1 
ATOM 782  C CD  ? ARG A 1 100 ? -15.974  10.803  -9.492 1.000 95.210 ? 100 ARG A CD  1 
ATOM 783  N NE  ? ARG A 1 100 ? -16.323  11.590 -10.671 1.000 95.210 ? 100 ARG A NE  1 
ATOM 784  N NH1 ? ARG A 1 100 ? -17.738  13.029  -9.547 1.000 95.210 ? 100 ARG A NH1 1 
ATOM 785  N NH2 ? ARG A 1 100 ? -17.400  13.275 -11.801 1.000 95.210 ? 100 ARG A NH2 1 
ATOM 786  C CZ  ? ARG A 1 100 ? -17.153  12.630 -10.670 1.000 95.210 ? 100 ARG A CZ  1 
ATOM 787  N N   ? VAL A 1 101 ? -15.433   5.637  -6.973 1.000 97.620 ? 101 VAL A N   1 
ATOM 788  C CA  ? VAL A 1 101 ? -15.158   4.839  -5.782 1.000 97.620 ? 101 VAL A CA  1 
ATOM 789  C C   ? VAL A 1 101 ? -15.728   3.433  -5.959 1.000 97.620 ? 101 VAL A C   1 
ATOM 790  C CB  ? VAL A 1 101 ? -15.742   5.496  -4.512 1.000 97.620 ? 101 VAL A CB  1 
ATOM 791  O O   ? VAL A 1 101 ? -16.947   3.249  -5.974 1.000 97.620 ? 101 VAL A O   1 
ATOM 792  C CG1 ? VAL A 1 101 ? -15.413   4.664  -3.273 1.000 97.620 ? 101 VAL A CG1 1 
ATOM 793  C CG2 ? VAL A 1 101 ? -15.215   6.921  -4.358 1.000 97.620 ? 101 VAL A CG2 1 
ATOM 794  N N   ? SER A 1 102 ? -14.723   2.460  -6.153 1.000 97.520 ? 102 SER A N   1 
ATOM 795  C CA  ? SER A 1 102 ? -15.164   1.082  -6.343 1.000 97.520 ? 102 SER A CA  1 
ATOM 796  C C   ? SER A 1 102 ? -14.208   0.099  -5.674 1.000 97.520 ? 102 SER A C   1 
ATOM 797  C CB  ? SER A 1 102 ? -15.282   0.757  -7.832 1.000 97.520 ? 102 SER A CB  1 
ATOM 798  O O   ? SER A 1 102 ? -13.024   0.397  -5.501 1.000 97.520 ? 102 SER A O   1 
ATOM 799  O OG  ? SER A 1 102 ? -14.015   0.820  -8.463 1.000 97.520 ? 102 SER A OG  1 
ATOM 800  N N   ? ALA A 1 103 ? -14.828  -1.052  -5.313 1.000 98.200 ? 103 ALA A N   1 
ATOM 801  C CA  ? ALA A 1 103 ? -14.035  -2.108  -4.690 1.000 98.200 ? 103 ALA A CA  1 
ATOM 802  C C   ? ALA A 1 103 ? -13.262  -2.904  -5.737 1.000 98.200 ? 103 ALA A C   1 
ATOM 803  C CB  ? ALA A 1 103 ? -14.933  -3.038  -3.876 1.000 98.200 ? 103 ALA A CB  1 
ATOM 804  O O   ? ALA A 1 103 ? -13.747  -3.111  -6.852 1.000 98.200 ? 103 ALA A O   1 
ATOM 805  N N   ? VAL A 1 104 ? -11.990  -3.353  -5.344 1.000 98.420 ? 104 VAL A N   1 
ATOM 806  C CA  ? VAL A 1 104 ? -11.211  -4.296  -6.139 1.000 98.420 ? 104 VAL A CA  1 
ATOM 807  C C   ? VAL A 1 104 ? -11.416  -5.713  -5.608 1.000 98.420 ? 104 VAL A C   1 
ATOM 808  C CB  ? VAL A 1 104 ?  -9.708  -3.937  -6.133 1.000 98.420 ? 104 VAL A CB  1 
ATOM 809  O O   ? VAL A 1 104 ? -11.536  -5.918  -4.398 1.000 98.420 ? 104 VAL A O   1 
ATOM 810  C CG1 ? VAL A 1 104 ?  -9.133  -4.042  -4.722 1.000 98.420 ? 104 VAL A CG1 1 
ATOM 811  C CG2 ? VAL A 1 104 ?  -8.940  -4.842  -7.095 1.000 98.420 ? 104 VAL A CG2 1 
ATOM 812  N N   ? ASN A 1 105 ? -11.540  -6.659  -6.521 1.000 97.940 ? 105 ASN A N   1 
ATOM 813  C CA  ? ASN A 1 105 ? -11.785  -8.040  -6.117 1.000 97.940 ? 105 ASN A CA  1 
ATOM 814  C C   ? ASN A 1 105 ? -10.577  -8.637  -5.401 1.000 97.940 ? 105 ASN A C   1 
ATOM 815  C CB  ? ASN A 1 105 ? -12.159  -8.895  -7.330 1.000 97.940 ? 105 ASN A CB  1 
ATOM 816  O O   ? ASN A 1 105 ?  -9.433  -8.343  -5.752 1.000 97.940 ? 105 ASN A O   1 
ATOM 817  C CG  ? ASN A 1 105 ? -13.509  -8.523  -7.913 1.000 97.940 ? 105 ASN A CG  1 
ATOM 818  N ND2 ? ASN A 1 105 ? -13.624  -8.594  -9.233 1.000 97.940 ? 105 ASN A ND2 1 
ATOM 819  O OD1 ? ASN A 1 105 ? -14.439  -8.175  -7.182 1.000 97.940 ? 105 ASN A OD1 1 
ATOM 820  N N   ? LEU A 1 106 ? -10.916  -9.511  -4.407 1.000 98.350 ? 106 LEU A N   1 
ATOM 821  C CA  ? LEU A 1 106 ?  -9.869 -10.357  -3.844 1.000 98.350 ? 106 LEU A CA  1 
ATOM 822  C C   ? LEU A 1 106 ?  -9.513 -11.490  -4.801 1.000 98.350 ? 106 LEU A C   1 
ATOM 823  C CB  ? LEU A 1 106 ? -10.311 -10.931  -2.496 1.000 98.350 ? 106 LEU A CB  1 
ATOM 824  O O   ? LEU A 1 106 ? -10.388 -12.034  -5.478 1.000 98.350 ? 106 LEU A O   1 
ATOM 825  C CG  ? LEU A 1 106 ? -10.469  -9.930  -1.351 1.000 98.350 ? 106 LEU A CG  1 
ATOM 826  C CD1 ? LEU A 1 106 ? -11.087 -10.609  -0.134 1.000 98.350 ? 106 LEU A CD1 1 
ATOM 827  C CD2 ? LEU A 1 106 ?  -9.124  -9.305  -0.996 1.000 98.350 ? 106 LEU A CD2 1 
ATOM 828  N N   ? PRO A 1 107 ?  -8.229 -11.797  -4.852 1.000 97.840 ? 107 PRO A N   1 
ATOM 829  C CA  ? PRO A 1 107 ?  -7.797 -12.818  -5.810 1.000 97.840 ? 107 PRO A CA  1 
ATOM 830  C C   ? PRO A 1 107 ?  -8.223 -14.227  -5.402 1.000 97.840 ? 107 PRO A C   1 
ATOM 831  C CB  ? PRO A 1 107 ?  -6.272 -12.686  -5.802 1.000 97.840 ? 107 PRO A CB  1 
ATOM 832  O O   ? PRO A 1 107 ?  -8.307 -14.530  -4.210 1.000 97.840 ? 107 PRO A O   1 
ATOM 833  C CG  ? PRO A 1 107 ?  -5.935 -12.222  -4.422 1.000 97.840 ? 107 PRO A CG  1 
ATOM 834  C CD  ? PRO A 1 107 ?  -7.007 -11.275  -3.963 1.000 97.840 ? 107 PRO A CD  1 
ATOM 835  N N   ? ASN A 1 108 ?  -8.476 -15.115  -6.333 1.000 96.500 ? 108 ASN A N   1 
ATOM 836  C CA  ? ASN A 1 108 ?  -8.816 -16.516  -6.110 1.000 96.500 ? 108 ASN A CA  1 
ATOM 837  C C   ? ASN A 1 108 ?  -7.573 -17.402  -6.121 1.000 96.500 ? 108 ASN A C   1 
ATOM 838  C CB  ? ASN A 1 108 ?  -9.821 -16.998  -7.157 1.000 96.500 ? 108 ASN A CB  1 
ATOM 839  O O   ? ASN A 1 108 ?  -7.626 -18.558  -5.695 1.000 96.500 ? 108 ASN A O   1 
ATOM 840  C CG  ? ASN A 1 108 ? -11.176 -16.333  -7.016 1.000 96.500 ? 108 ASN A CG  1 
ATOM 841  N ND2 ? ASN A 1 108 ? -11.703 -15.820  -8.121 1.000 96.500 ? 108 ASN A ND2 1 
ATOM 842  O OD1 ? ASN A 1 108 ? -11.744 -16.279  -5.922 1.000 96.500 ? 108 ASN A OD1 1 
ATOM 843  N N   ? SER A 1 109 ?  -6.471 -16.861  -6.678 1.000 97.090 ? 109 SER A N   1 
ATOM 844  C CA  ? SER A 1 109 ?  -5.170 -17.521  -6.712 1.000 97.090 ? 109 SER A CA  1 
ATOM 845  C C   ? SER A 1 109 ?  -4.034 -16.504  -6.680 1.000 97.090 ? 109 SER A C   1 
ATOM 846  C CB  ? SER A 1 109 ?  -5.046 -18.398  -7.958 1.000 97.090 ? 109 SER A CB  1 
ATOM 847  O O   ? SER A 1 109 ?  -4.254 -15.312  -6.905 1.000 97.090 ? 109 SER A O   1 
ATOM 848  O OG  ? SER A 1 109 ?  -5.141 -17.615  -9.136 1.000 97.090 ? 109 SER A OG  1 
ATOM 849  N N   ? CYS A 1 110 ?  -2.843 -17.065  -6.366 1.000 97.080 ? 110 CYS A N   1 
ATOM 850  C CA  ? CYS A 1 110 ?  -1.673 -16.197  -6.301 1.000 97.080 ? 110 CYS A CA  1 
ATOM 851  C C   ? CYS A 1 110 ?  -1.243 -15.754  -7.694 1.000 97.080 ? 110 CYS A C   1 
ATOM 852  C CB  ? CYS A 1 110 ?  -0.515 -16.910  -5.603 1.000 97.080 ? 110 CYS A CB  1 
ATOM 853  O O   ? CYS A 1 110 ?  -1.508 -16.446  -8.679 1.000 97.080 ? 110 CYS A O   1 
ATOM 854  S SG  ? CYS A 1 110 ?  -0.808 -17.233  -3.850 1.000 97.080 ? 110 CYS A SG  1 
ATOM 855  N N   ? PRO A 1 111 ?  -0.564 -14.555  -7.752 1.000 94.680 ? 111 PRO A N   1 
ATOM 856  C CA  ? PRO A 1 111 ?  -0.131 -14.060  -9.061 1.000 94.680 ? 111 PRO A CA  1 
ATOM 857  C C   ? PRO A 1 111 ?   0.883 -14.982  -9.735 1.000 94.680 ? 111 PRO A C   1 
ATOM 858  C CB  ? PRO A 1 111 ?   0.498 -12.703  -8.734 1.000 94.680 ? 111 PRO A CB  1 
ATOM 859  O O   ? PRO A 1 111 ?   1.762 -15.532  -9.066 1.000 94.680 ? 111 PRO A O   1 
ATOM 860  C CG  ? PRO A 1 111 ?   0.991 -12.839  -7.330 1.000 94.680 ? 111 PRO A CG  1 
ATOM 861  C CD  ? PRO A 1 111 ?   0.052 -13.740  -6.580 1.000 94.680 ? 111 PRO A CD  1 
ATOM 862  N N   ? ALA A 1 112 ?   0.727 -15.135 -11.048 1.000 95.130 ? 112 ALA A N   1 
ATOM 863  C CA  ? ALA A 1 112 ?   1.694 -15.910 -11.821 1.000 95.130 ? 112 ALA A CA  1 
ATOM 864  C C   ? ALA A 1 112 ?   2.942 -15.086 -12.124 1.000 95.130 ? 112 ALA A C   1 
ATOM 865  C CB  ? ALA A 1 112 ?   1.061 -16.408 -13.118 1.000 95.130 ? 112 ALA A CB  1 
ATOM 866  O O   ? ALA A 1 112 ?   2.853 -13.880 -12.364 1.000 95.130 ? 112 ALA A O   1 
ATOM 867  N N   ? SER A 1 113 ?   4.113 -15.773 -12.088 1.000 96.810 ? 113 SER A N   1 
ATOM 868  C CA  ? SER A 1 113 ?   5.327 -15.102 -12.542 1.000 96.810 ? 113 SER A CA  1 
ATOM 869  C C   ? SER A 1 113 ?   5.166 -14.567 -13.961 1.000 96.810 ? 113 SER A C   1 
ATOM 870  C CB  ? SER A 1 113 ?   6.521 -16.054 -12.479 1.000 96.810 ? 113 SER A CB  1 
ATOM 871  O O   ? SER A 1 113 ?   4.582 -15.233 -14.818 1.000 96.810 ? 113 SER A O   1 
ATOM 872  O OG  ? SER A 1 113 ?   7.710 -15.397 -12.884 1.000 96.810 ? 113 SER A OG  1 
ATOM 873  N N   ? GLY A 1 114 ?   5.566 -13.300 -14.136 1.000 96.790 ? 114 GLY A N   1 
ATOM 874  C CA  ? GLY A 1 114 ?   5.520 -12.706 -15.463 1.000 96.790 ? 114 GLY A CA  1 
ATOM 875  C C   ? GLY A 1 114 ?   4.245 -11.926 -15.723 1.000 96.790 ? 114 GLY A C   1 
ATOM 876  O O   ? GLY A 1 114 ?   4.148 -11.198 -16.713 1.000 96.790 ? 114 GLY A O   1 
ATOM 877  N N   ? ALA A 1 115 ?   3.173 -12.214 -14.892 1.000 96.840 ? 115 ALA A N   1 
ATOM 878  C CA  ? ALA A 1 115 ?   1.948 -11.430 -15.025 1.000 96.840 ? 115 ALA A CA  1 
ATOM 879  C C   ? ALA A 1 115 ?   2.237  -9.937 -14.899 1.000 96.840 ? 115 ALA A C   1 
ATOM 880  C CB  ? ALA A 1 115 ?   0.924 -11.861 -13.978 1.000 96.840 ? 115 ALA A CB  1 
ATOM 881  O O   ? ALA A 1 115 ?   3.040  -9.522 -14.060 1.000 96.840 ? 115 ALA A O   1 
ATOM 882  N N   ? LYS A 1 116 ?   1.610  -9.152 -15.768 1.000 96.870 ? 116 LYS A N   1 
ATOM 883  C CA  ? LYS A 1 116 ?   1.730  -7.699 -15.696 1.000 96.870 ? 116 LYS A CA  1 
ATOM 884  C C   ? LYS A 1 116 ?   0.686  -7.107 -14.753 1.000 96.870 ? 116 LYS A C   1 
ATOM 885  C CB  ? LYS A 1 116 ?   1.591  -7.079 -17.087 1.000 96.870 ? 116 LYS A CB  1 
ATOM 886  O O   ? LYS A 1 116 ?  -0.514  -7.322 -14.934 1.000 96.870 ? 116 LYS A O   1 
ATOM 887  C CG  ? LYS A 1 116 ?   2.649  -7.541 -18.078 1.000 96.870 ? 116 LYS A CG  1 
ATOM 888  C CD  ? LYS A 1 116 ?   4.033  -7.033 -17.697 1.000 96.870 ? 116 LYS A CD  1 
ATOM 889  C CE  ? LYS A 1 116 ?   5.068  -7.374 -18.761 1.000 96.870 ? 116 LYS A CE  1 
ATOM 890  N NZ  ? LYS A 1 116 ?   6.443  -6.960 -18.349 1.000 96.870 ? 116 LYS A NZ  1 
ATOM 891  N N   ? CYS A 1 117 ?   1.143  -6.354 -13.813 1.000 97.880 ? 117 CYS A N   1 
ATOM 892  C CA  ? CYS A 1 117 ?   0.258  -5.832 -12.777 1.000 97.880 ? 117 CYS A CA  1 
ATOM 893  C C   ? CYS A 1 117 ?   0.402  -4.321 -12.648 1.000 97.880 ? 117 CYS A C   1 
ATOM 894  C CB  ? CYS A 1 117 ?   0.552  -6.499 -11.434 1.000 97.880 ? 117 CYS A CB  1 
ATOM 895  O O   ? CYS A 1 117 ?   1.488  -3.776 -12.854 1.000 97.880 ? 117 CYS A O   1 
ATOM 896  S SG  ? CYS A 1 117 ?   0.302  -8.288 -11.438 1.000 97.880 ? 117 CYS A SG  1 
ATOM 897  N N   ? LEU A 1 118 ?  -0.706  -3.713 -12.347 1.000 97.690 ? 118 LEU A N   1 
ATOM 898  C CA  ? LEU A 1 118 ?  -0.741  -2.271 -12.129 1.000 97.690 ? 118 LEU A CA  1 
ATOM 899  C C   ? LEU A 1 118 ?  -0.483  -1.937 -10.664 1.000 97.690 ? 118 LEU A C   1 
ATOM 900  C CB  ? LEU A 1 118 ?  -2.092  -1.696 -12.565 1.000 97.690 ? 118 LEU A CB  1 
ATOM 901  O O   ? LEU A 1 118 ?  -1.165  -2.453  -9.775 1.000 97.690 ? 118 LEU A O   1 
ATOM 902  C CG  ? LEU A 1 118 ?  -2.248  -0.178 -12.460 1.000 97.690 ? 118 LEU A CG  1 
ATOM 903  C CD1 ? LEU A 1 118 ?  -1.448   0.514 -13.558 1.000 97.690 ? 118 LEU A CD1 1 
ATOM 904  C CD2 ? LEU A 1 118 ?  -3.720   0.214 -12.536 1.000 97.690 ? 118 LEU A CD2 1 
ATOM 905  N N   ? ILE A 1 119 ?   0.510  -1.053 -10.450 1.000 97.430 ? 119 ILE A N   1 
ATOM 906  C CA  ? ILE A 1 119 ?   0.830  -0.490  -9.142 1.000 97.430 ? 119 ILE A CA  1 
ATOM 907  C C   ? ILE A 1 119 ?   0.443   0.987  -9.108 1.000 97.430 ? 119 ILE A C   1 
ATOM 908  C CB  ? ILE A 1 119 ?   2.328  -0.660  -8.805 1.000 97.430 ? 119 ILE A CB  1 
ATOM 909  O O   ? ILE A 1 119 ?   0.761   1.740 -10.032 1.000 97.430 ? 119 ILE A O   1 
ATOM 910  C CG1 ? ILE A 1 119 ?   2.730  -2.137  -8.886 1.000 97.430 ? 119 ILE A CG1 1 
ATOM 911  C CG2 ? ILE A 1 119 ?   2.638  -0.083  -7.420 1.000 97.430 ? 119 ILE A CG2 1 
ATOM 912  C CD1 ? ILE A 1 119 ?   4.232  -2.365  -8.985 1.000 97.430 ? 119 ILE A CD1 1 
ATOM 913  N N   ? SER A 1 120 ?  -0.230   1.407  -8.078 1.000 97.300 ? 120 SER A N   1 
ATOM 914  C CA  ? SER A 1 120 ?  -0.686   2.792  -8.031 1.000 97.300 ? 120 SER A CA  1 
ATOM 915  C C   ? SER A 1 120 ?  -0.479   3.395  -6.646 1.000 97.300 ? 120 SER A C   1 
ATOM 916  C CB  ? SER A 1 120 ?  -2.162   2.884  -8.421 1.000 97.300 ? 120 SER A CB  1 
ATOM 917  O O   ? SER A 1 120 ?  -0.473   2.677  -5.644 1.000 97.300 ? 120 SER A O   1 
ATOM 918  O OG  ? SER A 1 120 ?  -2.962   2.104  -7.550 1.000 97.300 ? 120 SER A OG  1 
ATOM 919  N N   ? GLY A 1 121 ?  -0.224   4.756  -6.631 1.000 96.340 ? 121 GLY A N   1 
ATOM 920  C CA  ? GLY A 1 121 ?  -0.048   5.430  -5.354 1.000 96.340 ? 121 GLY A CA  1 
ATOM 921  C C   ? GLY A 1 121 ?   0.455   6.854  -5.496 1.000 96.340 ? 121 GLY A C   1 
ATOM 922  O O   ? GLY A 1 121 ?   0.607   7.356  -6.611 1.000 96.340 ? 121 GLY A O   1 
ATOM 923  N N   ? TRP A 1 122 ?   0.631   7.603  -4.337 1.000 94.880 ? 122 TRP A N   1 
ATOM 924  C CA  ? TRP A 1 122 ?   1.074   8.992  -4.278 1.000 94.880 ? 122 TRP A CA  1 
ATOM 925  C C   ? TRP A 1 122 ?   2.421   9.105  -3.573 1.000 94.880 ? 122 TRP A C   1 
ATOM 926  C CB  ? TRP A 1 122 ?   0.034   9.858  -3.560 1.000 94.880 ? 122 TRP A CB  1 
ATOM 927  O O   ? TRP A 1 122 ?   2.732  10.137  -2.974 1.000 94.880 ? 122 TRP A O   1 
ATOM 928  C CG  ? TRP A 1 122 ?  -1.240  10.043  -4.328 1.000 94.880 ? 122 TRP A CG  1 
ATOM 929  C CD1 ? TRP A 1 122 ?  -1.498  10.989  -5.281 1.000 94.880 ? 122 TRP A CD1 1 
ATOM 930  C CD2 ? TRP A 1 122 ?  -2.433   9.262  -4.204 1.000 94.880 ? 122 TRP A CD2 1 
ATOM 931  C CE2 ? TRP A 1 122 ?  -3.375   9.792  -5.114 1.000 94.880 ? 122 TRP A CE2 1 
ATOM 932  C CE3 ? TRP A 1 122 ?  -2.796   8.165  -3.412 1.000 94.880 ? 122 TRP A CE3 1 
ATOM 933  N NE1 ? TRP A 1 122 ?  -2.780  10.843  -5.757 1.000 94.880 ? 122 TRP A NE1 1 
ATOM 934  C CH2 ? TRP A 1 122 ?  -4.989   8.187  -4.466 1.000 94.880 ? 122 TRP A CH2 1 
ATOM 935  C CZ2 ? TRP A 1 122 ?  -4.659   9.260  -5.253 1.000 94.880 ? 122 TRP A CZ2 1 
ATOM 936  C CZ3 ? TRP A 1 122 ?  -4.075   7.637  -3.552 1.000 94.880 ? 122 TRP A CZ3 1 
ATOM 937  N N   ? GLY A 1 123 ?   3.178   8.009  -3.551 1.000 88.700 ? 123 GLY A N   1 
ATOM 938  C CA  ? GLY A 1 123 ?   4.473   8.003  -2.891 1.000 88.700 ? 123 GLY A CA  1 
ATOM 939  C C   ? GLY A 1 123 ?   5.547   8.732  -3.676 1.000 88.700 ? 123 GLY A C   1 
ATOM 940  O O   ? GLY A 1 123 ?   5.263   9.336  -4.713 1.000 88.700 ? 123 GLY A O   1 
ATOM 941  N N   ? ASN A 1 124 ?   6.855   8.729  -3.174 1.000 86.120 ? 124 ASN A N   1 
ATOM 942  C CA  ? ASN A 1 124 ?   8.033   9.362  -3.757 1.000 86.120 ? 124 ASN A CA  1 
ATOM 943  C C   ? ASN A 1 124 ?   8.305   8.849  -5.168 1.000 86.120 ? 124 ASN A C   1 
ATOM 944  C CB  ? ASN A 1 124 ?   9.258   9.139  -2.866 1.000 86.120 ? 124 ASN A CB  1 
ATOM 945  O O   ? ASN A 1 124 ?   8.330   7.639  -5.399 1.000 86.120 ? 124 ASN A O   1 
ATOM 946  C CG  ? ASN A 1 124 ?  10.431  10.016  -3.257 1.000 86.120 ? 124 ASN A CG  1 
ATOM 947  N ND2 ? ASN A 1 124 ?  11.580   9.781  -2.634 1.000 86.120 ? 124 ASN A ND2 1 
ATOM 948  O OD1 ? ASN A 1 124 ?  10.306  10.897  -4.111 1.000 86.120 ? 124 ASN A OD1 1 
ATOM 949  N N   ? THR A 1 125 ?   8.600   9.780  -6.166 1.000 86.460 ? 125 THR A N   1 
ATOM 950  C CA  ? THR A 1 125 ?   8.765   9.390  -7.561 1.000 86.460 ? 125 THR A CA  1 
ATOM 951  C C   ? THR A 1 125 ?  10.236   9.435  -7.965 1.000 86.460 ? 125 THR A C   1 
ATOM 952  C CB  ? THR A 1 125 ?   7.945  10.297  -8.496 1.000 86.460 ? 125 THR A CB  1 
ATOM 953  O O   ? THR A 1 125 ?  10.566   9.291  -9.144 1.000 86.460 ? 125 THR A O   1 
ATOM 954  C CG2 ? THR A 1 125 ?   6.449  10.145  -8.239 1.000 86.460 ? 125 THR A CG2 1 
ATOM 955  O OG1 ? THR A 1 125 ?   8.319  11.663  -8.276 1.000 86.460 ? 125 THR A OG1 1 
ATOM 956  N N   ? LEU A 1 126 ?  11.104   9.745  -7.083 1.000 84.650 ? 126 LEU A N   1 
ATOM 957  C CA  ? LEU A 1 126 ?  12.531   9.812  -7.381 1.000 84.650 ? 126 LEU A CA  1 
ATOM 958  C C   ? LEU A 1 126 ?  13.266   8.614  -6.791 1.000 84.650 ? 126 LEU A C   1 
ATOM 959  C CB  ? LEU A 1 126 ?  13.131  11.112  -6.838 1.000 84.650 ? 126 LEU A CB  1 
ATOM 960  O O   ? LEU A 1 126 ?  12.870   8.088  -5.748 1.000 84.650 ? 126 LEU A O   1 
ATOM 961  C CG  ? LEU A 1 126 ?  12.636  12.408  -7.480 1.000 84.650 ? 126 LEU A CG  1 
ATOM 962  C CD1 ? LEU A 1 126 ?  13.241  13.616  -6.772 1.000 84.650 ? 126 LEU A CD1 1 
ATOM 963  C CD2 ? LEU A 1 126 ?  12.972  12.431  -8.968 1.000 84.650 ? 126 LEU A CD2 1 
ATOM 964  N N   ? SER A 1 127 ?  14.298   8.177  -7.523 1.000 81.380 ? 127 SER A N   1 
ATOM 965  C CA  ? SER A 1 127 ?  15.173   7.114  -7.038 1.000 81.380 ? 127 SER A CA  1 
ATOM 966  C C   ? SER A 1 127 ?  16.066   7.606  -5.904 1.000 81.380 ? 127 SER A C   1 
ATOM 967  C CB  ? SER A 1 127 ?  16.035   6.568  -8.177 1.000 81.380 ? 127 SER A CB  1 
ATOM 968  O O   ? SER A 1 127 ?  16.438   6.833  -5.019 1.000 81.380 ? 127 SER A O   1 
ATOM 969  O OG  ? SER A 1 127 ?  16.845   7.591  -8.730 1.000 81.380 ? 127 SER A OG  1 
ATOM 970  N N   ? SER A 1 128 ?  16.408   8.894  -5.895 1.000 83.570 ? 128 SER A N   1 
ATOM 971  C CA  ? SER A 1 128 ?  17.111   9.655  -4.867 1.000 83.570 ? 128 SER A CA  1 
ATOM 972  C C   ? SER A 1 128 ?  16.471  11.023  -4.657 1.000 83.570 ? 128 SER A C   1 
ATOM 973  C CB  ? SER A 1 128 ?  18.585   9.825  -5.239 1.000 83.570 ? 128 SER A CB  1 
ATOM 974  O O   ? SER A 1 128 ?  15.918  11.606  -5.592 1.000 83.570 ? 128 SER A O   1 
ATOM 975  O OG  ? SER A 1 128 ?  18.721  10.621  -6.404 1.000 83.570 ? 128 SER A OG  1 
ATOM 976  N N   ? GLY A 1 129 ?  16.328  11.510  -3.332 1.000 85.210 ? 129 GLY A N   1 
ATOM 977  C CA  ? GLY A 1 129 ?  15.637  12.753  -3.031 1.000 85.210 ? 129 GLY A CA  1 
ATOM 978  C C   ? GLY A 1 129 ?  14.171  12.554  -2.694 1.000 85.210 ? 129 GLY A C   1 
ATOM 979  O O   ? GLY A 1 129 ?  13.743  11.437  -2.396 1.000 85.210 ? 129 GLY A O   1 
ATOM 980  N N   ? SER A 1 130 ?  13.447  13.752  -2.636 1.000 84.690 ? 130 SER A N   1 
ATOM 981  C CA  ? SER A 1 130 ?  12.029  13.664  -2.304 1.000 84.690 ? 130 SER A CA  1 
ATOM 982  C C   ? SER A 1 130 ?  11.173  14.384  -3.340 1.000 84.690 ? 130 SER A C   1 
ATOM 983  C CB  ? SER A 1 130 ?  11.765  14.251  -0.917 1.000 84.690 ? 130 SER A CB  1 
ATOM 984  O O   ? SER A 1 130 ?  11.404  15.558  -3.637 1.000 84.690 ? 130 SER A O   1 
ATOM 985  O OG  ? SER A 1 130 ?  12.533  13.580   0.068 1.000 84.690 ? 130 SER A OG  1 
ATOM 986  N N   ? SER A 1 131 ?  10.305  13.667  -4.027 1.000 87.640 ? 131 SER A N   1 
ATOM 987  C CA  ? SER A 1 131 ?   9.283  14.198  -4.923 1.000 87.640 ? 131 SER A CA  1 
ATOM 988  C C   ? SER A 1 131 ?   7.951  13.481  -4.728 1.000 87.640 ? 131 SER A C   1 
ATOM 989  C CB  ? SER A 1 131 ?   9.730  14.073  -6.380 1.000 87.640 ? 131 SER A CB  1 
ATOM 990  O O   ? SER A 1 131 ?   7.767  12.361  -5.209 1.000 87.640 ? 131 SER A O   1 
ATOM 991  O OG  ? SER A 1 131 ?   8.760  14.628  -7.253 1.000 87.640 ? 131 SER A OG  1 
ATOM 992  N N   ? TYR A 1 132 ?   7.013  14.135  -3.982 1.000 89.450 ? 132 TYR A N   1 
ATOM 993  C CA  ? TYR A 1 132 ?   5.691  13.588  -3.699 1.000 89.450 ? 132 TYR A CA  1 
ATOM 994  C C   ? TYR A 1 132 ?   4.633  14.232  -4.588 1.000 89.450 ? 132 TYR A C   1 
ATOM 995  C CB  ? TYR A 1 132 ?   5.329  13.791  -2.225 1.000 89.450 ? 132 TYR A CB  1 
ATOM 996  O O   ? TYR A 1 132 ?   4.220  15.368  -4.347 1.000 89.450 ? 132 TYR A O   1 
ATOM 997  C CG  ? TYR A 1 132 ?   6.202  13.011  -1.272 1.000 89.450 ? 132 TYR A CG  1 
ATOM 998  C CD1 ? TYR A 1 132 ?   5.894  11.696  -0.933 1.000 89.450 ? 132 TYR A CD1 1 
ATOM 999  C CD2 ? TYR A 1 132 ?   7.335  13.588  -0.709 1.000 89.450 ? 132 TYR A CD2 1 
ATOM 1000 C CE1 ? TYR A 1 132 ?   6.695  10.974  -0.054 1.000 89.450 ? 132 TYR A CE1 1 
ATOM 1001 C CE2 ? TYR A 1 132 ?   8.143  12.876   0.171 1.000 89.450 ? 132 TYR A CE2 1 
ATOM 1002 O OH  ? TYR A 1 132 ?   8.612  10.861   1.363 1.000 89.450 ? 132 TYR A OH  1 
ATOM 1003 C CZ  ? TYR A 1 132 ?   7.816  11.571   0.492 1.000 89.450 ? 132 TYR A CZ  1 
ATOM 1004 N N   ? PRO A 1 133 ?   4.273  13.489  -5.647 1.000 91.250 ? 133 PRO A N   1 
ATOM 1005 C CA  ? PRO A 1 133 ?   3.314  14.058  -6.595 1.000 91.250 ? 133 PRO A CA  1 
ATOM 1006 C C   ? PRO A 1 133 ?   1.939  14.295  -5.974 1.000 91.250 ? 133 PRO A C   1 
ATOM 1007 C CB  ? PRO A 1 133 ?   3.239  13.000  -7.699 1.000 91.250 ? 133 PRO A CB  1 
ATOM 1008 O O   ? PRO A 1 133 ?   1.535  13.566  -5.065 1.000 91.250 ? 133 PRO A O   1 
ATOM 1009 C CG  ? PRO A 1 133 ?   3.491  11.702  -7.002 1.000 91.250 ? 133 PRO A CG  1 
ATOM 1010 C CD  ? PRO A 1 133 ?   4.508  11.931  -5.921 1.000 91.250 ? 133 PRO A CD  1 
ATOM 1011 N N   ? ASP A 1 134 ?   1.302  15.311  -6.485 1.000 92.150 ? 134 ASP A N   1 
ATOM 1012 C CA  ? ASP A 1 134 ?  -0.081  15.542  -6.080 1.000 92.150 ? 134 ASP A CA  1 
ATOM 1013 C C   ? ASP A 1 134 ?  -1.035  14.613  -6.827 1.000 92.150 ? 134 ASP A C   1 
ATOM 1014 C CB  ? ASP A 1 134 ?  -0.473  17.002  -6.320 1.000 92.150 ? 134 ASP A CB  1 
ATOM 1015 O O   ? ASP A 1 134 ?  -2.053  14.188  -6.278 1.000 92.150 ? 134 ASP A O   1 
ATOM 1016 C CG  ? ASP A 1 134 ?   0.203  17.963  -5.359 1.000 92.150 ? 134 ASP A CG  1 
ATOM 1017 O OD1 ? ASP A 1 134 ?   0.654  17.528  -4.277 1.000 92.150 ? 134 ASP A OD1 1 
ATOM 1018 O OD2 ? ASP A 1 134 ?   0.283  19.167  -5.684 1.000 92.150 ? 134 ASP A OD2 1 
ATOM 1019 N N   ? LEU A 1 135 ?  -0.677  14.336  -8.067 1.000 95.460 ? 135 LEU A N   1 
ATOM 1020 C CA  ? LEU A 1 135 ?  -1.517  13.492  -8.911 1.000 95.460 ? 135 LEU A CA  1 
ATOM 1021 C C   ? LEU A 1 135 ?  -1.147  12.022  -8.748 1.000 95.460 ? 135 LEU A C   1 
ATOM 1022 C CB  ? LEU A 1 135 ?  -1.387  13.904 -10.379 1.000 95.460 ? 135 LEU A CB  1 
ATOM 1023 O O   ? LEU A 1 135 ?   0.024  11.690  -8.551 1.000 95.460 ? 135 LEU A O   1 
ATOM 1024 C CG  ? LEU A 1 135 ?  -1.845  15.321 -10.729 1.000 95.460 ? 135 LEU A CG  1 
ATOM 1025 C CD1 ? LEU A 1 135 ?  -1.563  15.622 -12.197 1.000 95.460 ? 135 LEU A CD1 1 
ATOM 1026 C CD2 ? LEU A 1 135 ?  -3.328  15.496 -10.418 1.000 95.460 ? 135 LEU A CD2 1 
ATOM 1027 N N   ? LEU A 1 136 ?  -2.167  11.138  -8.836 1.000 96.200 ? 136 LEU A N   1 
ATOM 1028 C CA  ? LEU A 1 136 ?  -1.996   9.695  -8.707 1.000 96.200 ? 136 LEU A CA  1 
ATOM 1029 C C   ? LEU A 1 136 ?  -1.062   9.160  -9.787 1.000 96.200 ? 136 LEU A C   1 
ATOM 1030 C CB  ? LEU A 1 136 ?  -3.350   8.985  -8.788 1.000 96.200 ? 136 LEU A CB  1 
ATOM 1031 O O   ? LEU A 1 136 ?  -1.226   9.476 -10.968 1.000 96.200 ? 136 LEU A O   1 
ATOM 1032 C CG  ? LEU A 1 136 ?  -3.349   7.486  -8.482 1.000 96.200 ? 136 LEU A CG  1 
ATOM 1033 C CD1 ? LEU A 1 136 ?  -2.880   7.238  -7.052 1.000 96.200 ? 136 LEU A CD1 1 
ATOM 1034 C CD2 ? LEU A 1 136 ?  -4.736   6.894  -8.706 1.000 96.200 ? 136 LEU A CD2 1 
ATOM 1035 N N   ? GLN A 1 137 ?  -0.127   8.334  -9.269 1.000 97.170 ? 137 GLN A N   1 
ATOM 1036 C CA  ? GLN A 1 137 ?   0.851   7.736 -10.171 1.000 97.170 ? 137 GLN A CA  1 
ATOM 1037 C C   ? GLN A 1 137 ?   0.576   6.249 -10.374 1.000 97.170 ? 137 GLN A C   1 
ATOM 1038 C CB  ? GLN A 1 137 ?   2.270   7.939  -9.636 1.000 97.170 ? 137 GLN A CB  1 
ATOM 1039 O O   ? GLN A 1 137 ?   0.091   5.572  -9.465 1.000 97.170 ? 137 GLN A O   1 
ATOM 1040 C CG  ? GLN A 1 137 ?   2.639   9.399  -9.410 1.000 97.170 ? 137 GLN A CG  1 
ATOM 1041 C CD  ? GLN A 1 137 ?   2.609  10.216 -10.688 1.000 97.170 ? 137 GLN A CD  1 
ATOM 1042 N NE2 ? GLN A 1 137 ?   1.824  11.288 -10.689 1.000 97.170 ? 137 GLN A NE2 1 
ATOM 1043 O OE1 ? GLN A 1 137 ?   3.287   9.887 -11.667 1.000 97.170 ? 137 GLN A OE1 1 
ATOM 1044 N N   ? CYS A 1 138 ?   0.978   5.738 -11.640 1.000 96.750 ? 138 CYS A N   1 
ATOM 1045 C CA  ? CYS A 1 138 ?   0.813   4.330 -11.981 1.000 96.750 ? 138 CYS A CA  1 
ATOM 1046 C C   ? CYS A 1 138 ?   2.082   3.768 -12.611 1.000 96.750 ? 138 CYS A C   1 
ATOM 1047 C CB  ? CYS A 1 138 ?  -0.366   4.144 -12.936 1.000 96.750 ? 138 CYS A CB  1 
ATOM 1048 O O   ? CYS A 1 138 ?   2.847   4.504 -13.237 1.000 96.750 ? 138 CYS A O   1 
ATOM 1049 S SG  ? CYS A 1 138 ?  -1.972   4.487 -12.184 1.000 96.750 ? 138 CYS A SG  1 
ATOM 1050 N N   ? LEU A 1 139 ?   2.168   2.398 -12.354 1.000 95.690 ? 139 LEU A N   1 
ATOM 1051 C CA  ? LEU A 1 139 ?   3.271   1.638 -12.931 1.000 95.690 ? 139 LEU A CA  1 
ATOM 1052 C C   ? LEU A 1 139 ?   2.838   0.213 -13.257 1.000 95.690 ? 139 LEU A C   1 
ATOM 1053 C CB  ? LEU A 1 139 ?   4.466   1.616 -11.974 1.000 95.690 ? 139 LEU A CB  1 
ATOM 1054 O O   ? LEU A 1 139 ?   2.224  -0.459 -12.425 1.000 95.690 ? 139 LEU A O   1 
ATOM 1055 C CG  ? LEU A 1 139 ?   5.589   0.636 -12.316 1.000 95.690 ? 139 LEU A CG  1 
ATOM 1056 C CD1 ? LEU A 1 139 ?   6.310   1.078 -13.585 1.000 95.690 ? 139 LEU A CD1 1 
ATOM 1057 C CD2 ? LEU A 1 139 ?   6.568   0.518 -11.152 1.000 95.690 ? 139 LEU A CD2 1 
ATOM 1058 N N   ? THR A 1 140 ?   3.139  -0.147 -14.492 1.000 96.170 ? 140 THR A N   1 
ATOM 1059 C CA  ? THR A 1 140 ?   2.946  -1.547 -14.853 1.000 96.170 ? 140 THR A CA  1 
ATOM 1060 C C   ? THR A 1 140 ?   4.250  -2.327 -14.710 1.000 96.170 ? 140 THR A C   1 
ATOM 1061 C CB  ? THR A 1 140 ?   2.417  -1.685 -16.293 1.000 96.170 ? 140 THR A CB  1 
ATOM 1062 O O   ? THR A 1 140 ?   5.272  -1.949 -15.286 1.000 96.170 ? 140 THR A O   1 
ATOM 1063 C CG2 ? THR A 1 140 ?   2.203  -3.149 -16.662 1.000 96.170 ? 140 THR A CG2 1 
ATOM 1064 O OG1 ? THR A 1 140 ?   1.171  -0.988 -16.407 1.000 96.170 ? 140 THR A OG1 1 
ATOM 1065 N N   ? ALA A 1 141 ?   4.147  -3.430 -13.885 1.000 96.460 ? 141 ALA A N   1 
ATOM 1066 C CA  ? ALA A 1 141 ?   5.356  -4.205 -13.617 1.000 96.460 ? 141 ALA A CA  1 
ATOM 1067 C C   ? ALA A 1 141 ?   5.062  -5.702 -13.631 1.000 96.460 ? 141 ALA A C   1 
ATOM 1068 C CB  ? ALA A 1 141 ?   5.963  -3.797 -12.277 1.000 96.460 ? 141 ALA A CB  1 
ATOM 1069 O O   ? ALA A 1 141 ?   3.978  -6.132 -13.230 1.000 96.460 ? 141 ALA A O   1 
ATOM 1070 N N   ? PRO A 1 142 ?   6.108  -6.491 -14.118 1.000 97.390 ? 142 PRO A N   1 
ATOM 1071 C CA  ? PRO A 1 142 ?   5.950  -7.946 -14.056 1.000 97.390 ? 142 PRO A CA  1 
ATOM 1072 C C   ? PRO A 1 142 ?   6.179  -8.505 -12.654 1.000 97.390 ? 142 PRO A C   1 
ATOM 1073 C CB  ? PRO A 1 142 ?   7.016  -8.457 -15.029 1.000 97.390 ? 142 PRO A CB  1 
ATOM 1074 O O   ? PRO A 1 142 ?   7.005  -7.979 -11.903 1.000 97.390 ? 142 PRO A O   1 
ATOM 1075 C CG  ? PRO A 1 142 ?   8.122  -7.455 -14.946 1.000 97.390 ? 142 PRO A CG  1 
ATOM 1076 C CD  ? PRO A 1 142 ?   7.517  -6.089 -14.791 1.000 97.390 ? 142 PRO A CD  1 
ATOM 1077 N N   ? ILE A 1 143 ?   5.477  -9.569 -12.441 1.000 98.100 ? 143 ILE A N   1 
ATOM 1078 C CA  ? ILE A 1 143 ?   5.762 -10.327 -11.228 1.000 98.100 ? 143 ILE A CA  1 
ATOM 1079 C C   ? ILE A 1 143 ?   7.009 -11.185 -11.437 1.000 98.100 ? 143 ILE A C   1 
ATOM 1080 C CB  ? ILE A 1 143 ?   4.564 -11.214 -10.820 1.000 98.100 ? 143 ILE A CB  1 
ATOM 1081 O O   ? ILE A 1 143 ?   7.121 -11.893 -12.440 1.000 98.100 ? 143 ILE A O   1 
ATOM 1082 C CG1 ? ILE A 1 143 ?   3.314 -10.355 -10.603 1.000 98.100 ? 143 ILE A CG1 1 
ATOM 1083 C CG2 ? ILE A 1 143 ?   4.896 -12.026  -9.565 1.000 98.100 ? 143 ILE A CG2 1 
ATOM 1084 C CD1 ? ILE A 1 143 ?   3.490  -9.257  -9.563 1.000 98.100 ? 143 ILE A CD1 1 
ATOM 1085 N N   ? LEU A 1 144 ?   7.927 -11.109 -10.449 1.000 97.920 ? 144 LEU A N   1 
ATOM 1086 C CA  ? LEU A 1 144 ?   9.144 -11.910 -10.522 1.000 97.920 ? 144 LEU A CA  1 
ATOM 1087 C C   ? LEU A 1 144 ?   8.921 -13.294  -9.921 1.000 97.920 ? 144 LEU A C   1 
ATOM 1088 C CB  ? LEU A 1 144 ?  10.293 -11.205  -9.797 1.000 97.920 ? 144 LEU A CB  1 
ATOM 1089 O O   ? LEU A 1 144 ?   8.067 -13.466  -9.048 1.000 97.920 ? 144 LEU A O   1 
ATOM 1090 C CG  ? LEU A 1 144 ?  10.632  -9.792 -10.275 1.000 97.920 ? 144 LEU A CG  1 
ATOM 1091 C CD1 ? LEU A 1 144 ?  11.805  -9.230  -9.479 1.000 97.920 ? 144 LEU A CD1 1 
ATOM 1092 C CD2 ? LEU A 1 144 ?  10.944  -9.794 -11.768 1.000 97.920 ? 144 LEU A CD2 1 
ATOM 1093 N N   ? SER A 1 145 ?   9.697 -14.222 -10.471 1.000 97.510 ? 145 SER A N   1 
ATOM 1094 C CA  ? SER A 1 145 ?   9.644 -15.552  -9.873 1.000 97.510 ? 145 SER A CA  1 
ATOM 1095 C C   ? SER A 1 145 ?  10.135 -15.529  -8.429 1.000 97.510 ? 145 SER A C   1 
ATOM 1096 C CB  ? SER A 1 145 ?  10.480 -16.541 -10.688 1.000 97.510 ? 145 SER A CB  1 
ATOM 1097 O O   ? SER A 1 145 ?  10.895 -14.639  -8.041 1.000 97.510 ? 145 SER A O   1 
ATOM 1098 O OG  ? SER A 1 145 ?  11.862 -16.257 -10.558 1.000 97.510 ? 145 SER A OG  1 
ATOM 1099 N N   ? GLN A 1 146 ?   9.724 -16.540  -7.669 1.000 95.960 ? 146 GLN A N   1 
ATOM 1100 C CA  ? GLN A 1 146 ?  10.190 -16.666  -6.292 1.000 95.960 ? 146 GLN A CA  1 
ATOM 1101 C C   ? GLN A 1 146 ?  11.714 -16.719  -6.230 1.000 95.960 ? 146 GLN A C   1 
ATOM 1102 C CB  ? GLN A 1 146 ?   9.594 -17.911  -5.634 1.000 95.960 ? 146 GLN A CB  1 
ATOM 1103 O O   ? GLN A 1 146 ?  12.326 -16.122  -5.342 1.000 95.960 ? 146 GLN A O   1 
ATOM 1104 C CG  ? GLN A 1 146 ?   9.978 -18.077  -4.170 1.000 95.960 ? 146 GLN A CG  1 
ATOM 1105 C CD  ? GLN A 1 146 ?   9.360 -17.016  -3.277 1.000 95.960 ? 146 GLN A CD  1 
ATOM 1106 N NE2 ? GLN A 1 146 ?   9.989 -16.764  -2.135 1.000 95.960 ? 146 GLN A NE2 1 
ATOM 1107 O OE1 ? GLN A 1 146 ?   8.327 -16.429  -3.613 1.000 95.960 ? 146 GLN A OE1 1 
ATOM 1108 N N   ? SER A 1 147 ?  12.324 -17.434  -7.105 1.000 96.830 ? 147 SER A N   1 
ATOM 1109 C CA  ? SER A 1 147 ?  13.776 -17.561  -7.159 1.000 96.830 ? 147 SER A CA  1 
ATOM 1110 C C   ? SER A 1 147 ?  14.442 -16.208  -7.386 1.000 96.830 ? 147 SER A C   1 
ATOM 1111 C CB  ? SER A 1 147 ?  14.189 -18.534  -8.264 1.000 96.830 ? 147 SER A CB  1 
ATOM 1112 O O   ? SER A 1 147 ?  15.433 -15.879  -6.730 1.000 96.830 ? 147 SER A O   1 
ATOM 1113 O OG  ? SER A 1 147 ?  15.601 -18.592  -8.382 1.000 96.830 ? 147 SER A OG  1 
ATOM 1114 N N   ? GLN A 1 148 ?  13.913 -15.470  -8.347 1.000 97.320 ? 148 GLN A N   1 
ATOM 1115 C CA  ? GLN A 1 148 ?  14.455 -14.141  -8.609 1.000 97.320 ? 148 GLN A CA  1 
ATOM 1116 C C   ? GLN A 1 148 ?  14.315 -13.238  -7.387 1.000 97.320 ? 148 GLN A C   1 
ATOM 1117 C CB  ? GLN A 1 148 ?  13.761 -13.505  -9.814 1.000 97.320 ? 148 GLN A CB  1 
ATOM 1118 O O   ? GLN A 1 148 ?  15.236 -12.492  -7.051 1.000 97.320 ? 148 GLN A O   1 
ATOM 1119 C CG  ? GLN A 1 148 ?  14.137 -14.139 -11.146 1.000 97.320 ? 148 GLN A CG  1 
ATOM 1120 C CD  ? GLN A 1 148 ?  13.300 -13.621 -12.300 1.000 97.320 ? 148 GLN A CD  1 
ATOM 1121 N NE2 ? GLN A 1 148 ?  13.964 -13.161 -13.355 1.000 97.320 ? 148 GLN A NE2 1 
ATOM 1122 O OE1 ? GLN A 1 148 ?  12.066 -13.634 -12.245 1.000 97.320 ? 148 GLN A OE1 1 
ATOM 1123 N N   ? CYS A 1 149 ?  13.168 -13.300  -6.775 1.000 97.100 ? 149 CYS A N   1 
ATOM 1124 C CA  ? CYS A 1 149 ?  12.900 -12.489  -5.593 1.000 97.100 ? 149 CYS A CA  1 
ATOM 1125 C C   ? CYS A 1 149 ?  13.841 -12.859  -4.453 1.000 97.100 ? 149 CYS A C   1 
ATOM 1126 C CB  ? CYS A 1 149 ?  11.449 -12.658  -5.145 1.000 97.100 ? 149 CYS A CB  1 
ATOM 1127 O O   ? CYS A 1 149 ?  14.450 -11.983  -3.836 1.000 97.100 ? 149 CYS A O   1 
ATOM 1128 S SG  ? CYS A 1 149 ?  10.897 -11.396  -3.976 1.000 97.100 ? 149 CYS A SG  1 
ATOM 1129 N N   ? SER A 1 150 ?  14.055 -14.074  -4.231 1.000 96.590 ? 150 SER A N   1 
ATOM 1130 C CA  ? SER A 1 150 ?  14.936 -14.566  -3.177 1.000 96.590 ? 150 SER A CA  1 
ATOM 1131 C C   ? SER A 1 150 ?  16.393 -14.223  -3.469 1.000 96.590 ? 150 SER A C   1 
ATOM 1132 C CB  ? SER A 1 150 ?  14.783 -16.079  -3.013 1.000 96.590 ? 150 SER A CB  1 
ATOM 1133 O O   ? SER A 1 150 ?  17.160 -13.921  -2.552 1.000 96.590 ? 150 SER A O   1 
ATOM 1134 O OG  ? SER A 1 150 ?  13.494 -16.404  -2.520 1.000 96.590 ? 150 SER A OG  1 
ATOM 1135 N N   ? LYS A 1 151 ?  16.784 -14.321  -4.729 1.000 97.020 ? 151 LYS A N   1 
ATOM 1136 C CA  ? LYS A 1 151 ?  18.139 -13.959  -5.134 1.000 97.020 ? 151 LYS A CA  1 
ATOM 1137 C C   ? LYS A 1 151 ?  18.407 -12.476  -4.892 1.000 97.020 ? 151 LYS A C   1 
ATOM 1138 C CB  ? LYS A 1 151 ?  18.368 -14.299  -6.607 1.000 97.020 ? 151 LYS A CB  1 
ATOM 1139 O O   ? LYS A 1 151 ?  19.509 -12.097  -4.488 1.000 97.020 ? 151 LYS A O   1 
ATOM 1140 C CG  ? LYS A 1 151 ?  19.809 -14.131  -7.064 1.000 97.020 ? 151 LYS A CG  1 
ATOM 1141 C CD  ? LYS A 1 151 ?  19.987 -14.549  -8.518 1.000 97.020 ? 151 LYS A CD  1 
ATOM 1142 C CE  ? LYS A 1 151 ?  21.415 -14.324  -8.996 1.000 97.020 ? 151 LYS A CE  1 
ATOM 1143 N NZ  ? LYS A 1 151 ?  21.610 -14.791 -10.401 1.000 97.020 ? 151 LYS A NZ  1 
ATOM 1144 N N   ? ALA A 1 152 ?  17.366 -11.715  -5.102 1.000 96.220 ? 152 ALA A N   1 
ATOM 1145 C CA  ? ALA A 1 152 ?  17.503 -10.273  -4.917 1.000 96.220 ? 152 ALA A CA  1 
ATOM 1146 C C   ? ALA A 1 152 ?  17.675  -9.922  -3.442 1.000 96.220 ? 152 ALA A C   1 
ATOM 1147 C CB  ? ALA A 1 152 ?  16.293  -9.545  -5.497 1.000 96.220 ? 152 ALA A CB  1 
ATOM 1148 O O   ? ALA A 1 152 ?  18.381  -8.970  -3.102 1.000 96.220 ? 152 ALA A O   1 
ATOM 1149 N N   ? TYR A 1 153 ?  17.066 -10.704  -2.605 1.000 96.350 ? 153 TYR A N   1 
ATOM 1150 C CA  ? TYR A 1 153 ?  17.095 -10.489  -1.163 1.000 96.350 ? 153 TYR A CA  1 
ATOM 1151 C C   ? TYR A 1 153 ?  17.357 -11.794  -0.421 1.000 96.350 ? 153 TYR A C   1 
ATOM 1152 C CB  ? TYR A 1 153 ?  15.776  -9.872  -0.684 1.000 96.350 ? 153 TYR A CB  1 
ATOM 1153 O O   ? TYR A 1 153 ?  16.451 -12.354   0.201 1.000 96.350 ? 153 TYR A O   1 
ATOM 1154 C CG  ? TYR A 1 153 ?  15.419  -8.584  -1.386 1.000 96.350 ? 153 TYR A CG  1 
ATOM 1155 C CD1 ? TYR A 1 153 ?  16.147  -7.419  -1.158 1.000 96.350 ? 153 TYR A CD1 1 
ATOM 1156 C CD2 ? TYR A 1 153 ?  14.352  -8.530  -2.276 1.000 96.350 ? 153 TYR A CD2 1 
ATOM 1157 C CE1 ? TYR A 1 153 ?  15.820  -6.229  -1.801 1.000 96.350 ? 153 TYR A CE1 1 
ATOM 1158 C CE2 ? TYR A 1 153 ?  14.016  -7.346  -2.924 1.000 96.350 ? 153 TYR A CE2 1 
ATOM 1159 O OH  ? TYR A 1 153 ?  14.427  -5.028  -3.320 1.000 96.350 ? 153 TYR A OH  1 
ATOM 1160 C CZ  ? TYR A 1 153 ?  14.755  -6.203  -2.681 1.000 96.350 ? 153 TYR A CZ  1 
ATOM 1161 N N   ? PRO A 1 154 ?  18.571 -12.334  -0.353 1.000 95.910 ? 154 PRO A N   1 
ATOM 1162 C CA  ? PRO A 1 154 ?  18.858 -13.634   0.258 1.000 95.910 ? 154 PRO A CA  1 
ATOM 1163 C C   ? PRO A 1 154 ?  18.530 -13.671   1.749 1.000 95.910 ? 154 PRO A C   1 
ATOM 1164 C CB  ? PRO A 1 154 ?  20.361 -13.809   0.026 1.000 95.910 ? 154 PRO A CB  1 
ATOM 1165 O O   ? PRO A 1 154 ?  18.993 -12.816   2.508 1.000 95.910 ? 154 PRO A O   1 
ATOM 1166 C CG  ? PRO A 1 154 ?  20.670 -12.936  -1.148 1.000 95.910 ? 154 PRO A CG  1 
ATOM 1167 C CD  ? PRO A 1 154 ?  19.755 -11.746  -1.111 1.000 95.910 ? 154 PRO A CD  1 
ATOM 1168 N N   ? GLY A 1 155 ?  17.546 -14.685   2.148 1.000 95.220 ? 155 GLY A N   1 
ATOM 1169 C CA  ? GLY A 1 155 ?  17.233 -14.930   3.547 1.000 95.220 ? 155 GLY A CA  1 
ATOM 1170 C C   ? GLY A 1 155 ?  16.203 -13.967   4.105 1.000 95.220 ? 155 GLY A C   1 
ATOM 1171 O O   ? GLY A 1 155 ?  15.877 -14.019   5.293 1.000 95.220 ? 155 GLY A O   1 
ATOM 1172 N N   ? LYS A 1 156 ?  15.683 -13.091   3.215 1.000 96.200 ? 156 LYS A N   1 
ATOM 1173 C CA  ? LYS A 1 156 ?  14.794 -12.038   3.697 1.000 96.200 ? 156 LYS A CA  1 
ATOM 1174 C C   ? LYS A 1 156 ?  13.386 -12.207   3.134 1.000 96.200 ? 156 LYS A C   1 
ATOM 1175 C CB  ? LYS A 1 156 ?  15.343 -10.660   3.328 1.000 96.200 ? 156 LYS A CB  1 
ATOM 1176 O O   ? LYS A 1 156 ?  12.436 -11.598   3.630 1.000 96.200 ? 156 LYS A O   1 
ATOM 1177 C CG  ? LYS A 1 156 ?  16.712 -10.359   3.922 1.000 96.200 ? 156 LYS A CG  1 
ATOM 1178 C CD  ? LYS A 1 156 ?  16.632 -10.144   5.428 1.000 96.200 ? 156 LYS A CD  1 
ATOM 1179 C CE  ? LYS A 1 156 ?  17.969  -9.690   6.000 1.000 96.200 ? 156 LYS A CE  1 
ATOM 1180 N NZ  ? LYS A 1 156 ?  17.953  -9.668   7.494 1.000 96.200 ? 156 LYS A NZ  1 
ATOM 1181 N N   ? ILE A 1 157 ?  13.239 -12.986   2.026 1.000 97.000 ? 157 ILE A N   1 
ATOM 1182 C CA  ? ILE A 1 157 ?  11.958 -13.206   1.363 1.000 97.000 ? 157 ILE A CA  1 
ATOM 1183 C C   ? ILE A 1 157 ?  11.277 -14.440   1.952 1.000 97.000 ? 157 ILE A C   1 
ATOM 1184 C CB  ? ILE A 1 157 ?  12.132 -13.368  -0.164 1.000 97.000 ? 157 ILE A CB  1 
ATOM 1185 O O   ? ILE A 1 157 ?  11.832 -15.540   1.913 1.000 97.000 ? 157 ILE A O   1 
ATOM 1186 C CG1 ? ILE A 1 157 ?  12.841 -12.143  -0.753 1.000 97.000 ? 157 ILE A CG1 1 
ATOM 1187 C CG2 ? ILE A 1 157 ?  10.777 -13.595  -0.841 1.000 97.000 ? 157 ILE A CG2 1 
ATOM 1188 C CD1 ? ILE A 1 157 ?  12.133 -10.824  -0.473 1.000 97.000 ? 157 ILE A CD1 1 
ATOM 1189 N N   ? THR A 1 158 ?  10.003 -14.280   2.497 1.000 96.870 ? 158 THR A N   1 
ATOM 1190 C CA  ? THR A 1 158 ?   9.207 -15.377   3.035 1.000 96.870 ? 158 THR A CA  1 
ATOM 1191 C C   ? THR A 1 158 ?   8.184 -15.857   2.009 1.000 96.870 ? 158 THR A C   1 
ATOM 1192 C CB  ? THR A 1 158 ?   8.483 -14.959   4.328 1.000 96.870 ? 158 THR A CB  1 
ATOM 1193 O O   ? THR A 1 158 ?   8.052 -15.268   0.934 1.000 96.870 ? 158 THR A O   1 
ATOM 1194 C CG2 ? THR A 1 158 ?   9.427 -14.226   5.275 1.000 96.870 ? 158 THR A CG2 1 
ATOM 1195 O OG1 ? THR A 1 158 ?   7.388 -14.095   3.999 1.000 96.870 ? 158 THR A OG1 1 
ATOM 1196 N N   ? ASN A 1 159 ?   7.427 -16.956   2.382 1.000 97.000 ? 159 ASN A N   1 
ATOM 1197 C CA  ? ASN A 1 159 ?   6.380 -17.485   1.514 1.000 97.000 ? 159 ASN A CA  1 
ATOM 1198 C C   ? ASN A 1 159 ?   5.172 -16.554   1.463 1.000 97.000 ? 159 ASN A C   1 
ATOM 1199 C CB  ? ASN A 1 159 ?   5.956 -18.881   1.974 1.000 97.000 ? 159 ASN A CB  1 
ATOM 1200 O O   ? ASN A 1 159 ?   4.247 -16.775   0.679 1.000 97.000 ? 159 ASN A O   1 
ATOM 1201 C CG  ? ASN A 1 159 ?   6.997 -19.939   1.666 1.000 97.000 ? 159 ASN A CG  1 
ATOM 1202 N ND2 ? ASN A 1 159 ?   7.039 -20.986   2.481 1.000 97.000 ? 159 ASN A ND2 1 
ATOM 1203 O OD1 ? ASN A 1 159 ?   7.758 -19.816   0.703 1.000 97.000 ? 159 ASN A OD1 1 
ATOM 1204 N N   ? ASN A 1 160 ?   5.174 -15.513   2.249 1.000 98.110 ? 160 ASN A N   1 
ATOM 1205 C CA  ? ASN A 1 160 ?   4.070 -14.561   2.312 1.000 98.110 ? 160 ASN A CA  1 
ATOM 1206 C C   ? ASN A 1 160 ?   4.382 -13.288   1.529 1.000 98.110 ? 160 ASN A C   1 
ATOM 1207 C CB  ? ASN A 1 160 ?   3.735 -14.221   3.766 1.000 98.110 ? 160 ASN A CB  1 
ATOM 1208 O O   ? ASN A 1 160 ?   3.675 -12.287   1.657 1.000 98.110 ? 160 ASN A O   1 
ATOM 1209 C CG  ? ASN A 1 160 ?   3.165 -15.403   4.525 1.000 98.110 ? 160 ASN A CG  1 
ATOM 1210 N ND2 ? ASN A 1 160 ?   3.577 -15.558   5.778 1.000 98.110 ? 160 ASN A ND2 1 
ATOM 1211 O OD1 ? ASN A 1 160 ?   2.362 -16.171   3.990 1.000 98.110 ? 160 ASN A OD1 1 
ATOM 1212 N N   ? MET A 1 161 ?   5.513 -13.345   0.756 1.000 98.200 ? 161 MET A N   1 
ATOM 1213 C CA  ? MET A 1 161 ?   5.959 -12.177   0.002 1.000 98.200 ? 161 MET A CA  1 
ATOM 1214 C C   ? MET A 1 161 ?   6.217 -12.538  -1.457 1.000 98.200 ? 161 MET A C   1 
ATOM 1215 C CB  ? MET A 1 161 ?   7.223 -11.585   0.626 1.000 98.200 ? 161 MET A CB  1 
ATOM 1216 O O   ? MET A 1 161 ?   6.523 -13.689  -1.771 1.000 98.200 ? 161 MET A O   1 
ATOM 1217 C CG  ? MET A 1 161 ?   7.038 -11.117   2.061 1.000 98.200 ? 161 MET A CG  1 
ATOM 1218 S SD  ? MET A 1 161 ?   8.620 -10.627   2.851 1.000 98.200 ? 161 MET A SD  1 
ATOM 1219 C CE  ? MET A 1 161 ?   8.055 -10.344   4.551 1.000 98.200 ? 161 MET A CE  1 
ATOM 1220 N N   ? PHE A 1 162 ?   6.072 -11.492  -2.289 1.000 98.260 ? 162 PHE A N   1 
ATOM 1221 C CA  ? PHE A 1 162 ?   6.502 -11.593  -3.678 1.000 98.260 ? 162 PHE A CA  1 
ATOM 1222 C C   ? PHE A 1 162 ?   7.117 -10.282  -4.152 1.000 98.260 ? 162 PHE A C   1 
ATOM 1223 C CB  ? PHE A 1 162 ?   5.325 -11.977  -4.580 1.000 98.260 ? 162 PHE A CB  1 
ATOM 1224 O O   ? PHE A 1 162 ?   6.951  -9.244  -3.508 1.000 98.260 ? 162 PHE A O   1 
ATOM 1225 C CG  ? PHE A 1 162 ?   4.302 -10.885  -4.741 1.000 98.260 ? 162 PHE A CG  1 
ATOM 1226 C CD1 ? PHE A 1 162 ?   3.245 -10.767  -3.847 1.000 98.260 ? 162 PHE A CD1 1 
ATOM 1227 C CD2 ? PHE A 1 162 ?   4.398  -9.977  -5.788 1.000 98.260 ? 162 PHE A CD2 1 
ATOM 1228 C CE1 ? PHE A 1 162 ?   2.297  -9.757  -3.994 1.000 98.260 ? 162 PHE A CE1 1 
ATOM 1229 C CE2 ? PHE A 1 162 ?   3.454  -8.965  -5.941 1.000 98.260 ? 162 PHE A CE2 1 
ATOM 1230 C CZ  ? PHE A 1 162 ?   2.404  -8.858  -5.043 1.000 98.260 ? 162 PHE A CZ  1 
ATOM 1231 N N   ? CYS A 1 163 ?   7.915 -10.371  -5.312 1.000 97.820 ? 163 CYS A N   1 
ATOM 1232 C CA  ? CYS A 1 163 ?   8.561  -9.195  -5.883 1.000 97.820 ? 163 CYS A CA  1 
ATOM 1233 C C   ? CYS A 1 163 ?   7.921  -8.810  -7.211 1.000 97.820 ? 163 CYS A C   1 
ATOM 1234 C CB  ? CYS A 1 163 ?  10.056  -9.447  -6.082 1.000 97.820 ? 163 CYS A CB  1 
ATOM 1235 O O   ? CYS A 1 163 ?   7.496  -9.679  -7.975 1.000 97.820 ? 163 CYS A O   1 
ATOM 1236 S SG  ? CYS A 1 163 ?  10.956  -9.736  -4.543 1.000 97.820 ? 163 CYS A SG  1 
ATOM 1237 N N   ? ALA A 1 164 ?   7.799  -7.534  -7.429 1.000 97.000 ? 164 ALA A N   1 
ATOM 1238 C CA  ? ALA A 1 164 ?   7.368  -6.954  -8.698 1.000 97.000 ? 164 ALA A CA  1 
ATOM 1239 C C   ? ALA A 1 164 ?   8.301  -5.827  -9.131 1.000 97.000 ? 164 ALA A C   1 
ATOM 1240 C CB  ? ALA A 1 164 ?   5.934  -6.441  -8.588 1.000 97.000 ? 164 ALA A CB  1 
ATOM 1241 O O   ? ALA A 1 164 ?   8.806  -5.074  -8.295 1.000 97.000 ? 164 ALA A O   1 
ATOM 1242 N N   ? GLY A 1 165 ?   8.584  -5.817 -10.372 1.000 95.320 ? 165 GLY A N   1 
ATOM 1243 C CA  ? GLY A 1 165 ?   9.443  -4.769 -10.901 1.000 95.320 ? 165 GLY A CA  1 
ATOM 1244 C C   ? GLY A 1 165 ?  10.439  -5.275 -11.927 1.000 95.320 ? 165 GLY A C   1 
ATOM 1245 O O   ? GLY A 1 165 ?  10.323  -6.404 -12.408 1.000 95.320 ? 165 GLY A O   1 
ATOM 1246 N N   ? TYR A 1 166 ?  11.325  -4.452 -12.289 1.000 94.760 ? 166 TYR A N   1 
ATOM 1247 C CA  ? TYR A 1 166 ?  12.341  -4.739 -13.296 1.000 94.760 ? 166 TYR A CA  1 
ATOM 1248 C C   ? TYR A 1 166 ?  13.710  -4.924 -12.653 1.000 94.760 ? 166 TYR A C   1 
ATOM 1249 C CB  ? TYR A 1 166 ?  12.400  -3.615 -14.336 1.000 94.760 ? 166 TYR A CB  1 
ATOM 1250 O O   ? TYR A 1 166 ?  14.190  -4.042 -11.936 1.000 94.760 ? 166 TYR A O   1 
ATOM 1251 C CG  ? TYR A 1 166 ?  11.094  -3.387 -15.058 1.000 94.760 ? 166 TYR A CG  1 
ATOM 1252 C CD1 ? TYR A 1 166 ?  10.822  -4.028 -16.264 1.000 94.760 ? 166 TYR A CD1 1 
ATOM 1253 C CD2 ? TYR A 1 166 ?  10.131  -2.530 -14.536 1.000 94.760 ? 166 TYR A CD2 1 
ATOM 1254 C CE1 ? TYR A 1 166 ?   9.621  -3.819 -16.934 1.000 94.760 ? 166 TYR A CE1 1 
ATOM 1255 C CE2 ? TYR A 1 166 ?   8.926  -2.314 -15.197 1.000 94.760 ? 166 TYR A CE2 1 
ATOM 1256 O OH  ? TYR A 1 166 ?   7.490  -2.752 -17.052 1.000 94.760 ? 166 TYR A OH  1 
ATOM 1257 C CZ  ? TYR A 1 166 ?   8.681  -2.962 -16.393 1.000 94.760 ? 166 TYR A CZ  1 
ATOM 1258 N N   ? LEU A 1 167 ?  14.343  -6.065 -12.894 1.000 94.530 ? 167 LEU A N   1 
ATOM 1259 C CA  ? LEU A 1 167 ?  15.643  -6.354 -12.299 1.000 94.530 ? 167 LEU A CA  1 
ATOM 1260 C C   ? LEU A 1 167 ?  16.694  -5.358 -12.779 1.000 94.530 ? 167 LEU A C   1 
ATOM 1261 C CB  ? LEU A 1 167 ?  16.084  -7.780 -12.639 1.000 94.530 ? 167 LEU A CB  1 
ATOM 1262 O O   ? LEU A 1 167 ?  17.688  -5.118 -12.091 1.000 94.530 ? 167 LEU A O   1 
ATOM 1263 C CG  ? LEU A 1 167 ?  15.299  -8.910 -11.969 1.000 94.530 ? 167 LEU A CG  1 
ATOM 1264 C CD1 ? LEU A 1 167 ?  15.782 -10.264 -12.476 1.000 94.530 ? 167 LEU A CD1 1 
ATOM 1265 C CD2 ? LEU A 1 167 ?  15.428  -8.824 -10.452 1.000 94.530 ? 167 LEU A CD2 1 
ATOM 1266 N N   ? GLU A 1 168 ?  16.538  -4.821 -13.960 1.000 94.660 ? 168 GLU A N   1 
ATOM 1267 C CA  ? GLU A 1 168 ?  17.474  -3.838 -14.495 1.000 94.660 ? 168 GLU A CA  1 
ATOM 1268 C C   ? GLU A 1 168 ?  17.372  -2.513 -13.746 1.000 94.660 ? 168 GLU A C   1 
ATOM 1269 C CB  ? GLU A 1 168 ?  17.227  -3.618 -15.990 1.000 94.660 ? 168 GLU A CB  1 
ATOM 1270 O O   ? GLU A 1 168 ?  18.255  -1.660 -13.857 1.000 94.660 ? 168 GLU A O   1 
ATOM 1271 C CG  ? GLU A 1 168 ?  15.860  -3.027 -16.306 1.000 94.660 ? 168 GLU A CG  1 
ATOM 1272 C CD  ? GLU A 1 168 ?  14.775  -4.079 -16.469 1.000 94.660 ? 168 GLU A CD  1 
ATOM 1273 O OE1 ? GLU A 1 168 ?  13.751  -3.798 -17.132 1.000 94.660 ? 168 GLU A OE1 1 
ATOM 1274 O OE2 ? GLU A 1 168 ?  14.949  -5.193 -15.927 1.000 94.660 ? 168 GLU A OE2 1 
ATOM 1275 N N   ? GLY A 1 169 ?  16.302  -2.346 -12.931 1.000 93.150 ? 169 GLY A N   1 
ATOM 1276 C CA  ? GLY A 1 169 ?  16.067  -1.102 -12.215 1.000 93.150 ? 169 GLY A CA  1 
ATOM 1277 C C   ? GLY A 1 169 ?  15.329  -0.068 -13.042 1.000 93.150 ? 169 GLY A C   1 
ATOM 1278 O O   ? GLY A 1 169 ?  14.787  -0.385 -14.103 1.000 93.150 ? 169 GLY A O   1 
ATOM 1279 N N   ? GLY A 1 170 ?  15.128   1.119 -12.446 1.000 90.480 ? 170 GLY A N   1 
ATOM 1280 C CA  ? GLY A 1 170 ?  14.553   2.201 -13.230 1.000 90.480 ? 170 GLY A CA  1 
ATOM 1281 C C   ? GLY A 1 170 ?  13.060   2.364 -13.017 1.000 90.480 ? 170 GLY A C   1 
ATOM 1282 O O   ? GLY A 1 170 ?  12.502   3.431 -13.283 1.000 90.480 ? 170 GLY A O   1 
ATOM 1283 N N   ? LYS A 1 171 ?  12.473   1.335 -12.424 1.000 90.800 ? 171 LYS A N   1 
ATOM 1284 C CA  ? LYS A 1 171 ?  11.048   1.389 -12.110 1.000 90.800 ? 171 LYS A CA  1 
ATOM 1285 C C   ? LYS A 1 171 ?  10.745   0.663 -10.803 1.000 90.800 ? 171 LYS A C   1 
ATOM 1286 C CB  ? LYS A 1 171 ?  10.225   0.784 -13.248 1.000 90.800 ? 171 LYS A CB  1 
ATOM 1287 O O   ? LYS A 1 171 ?  11.156  -0.484 -10.614 1.000 90.800 ? 171 LYS A O   1 
ATOM 1288 C CG  ? LYS A 1 171 ?  10.396   1.496 -14.582 1.000 90.800 ? 171 LYS A CG  1 
ATOM 1289 C CD  ? LYS A 1 171 ?   9.529   0.868 -15.666 1.000 90.800 ? 171 LYS A CD  1 
ATOM 1290 C CE  ? LYS A 1 171 ?   9.678   1.597 -16.995 1.000 90.800 ? 171 LYS A CE  1 
ATOM 1291 N NZ  ? LYS A 1 171 ?   8.772   1.035 -18.040 1.000 90.800 ? 171 LYS A NZ  1 
ATOM 1292 N N   ? ASP A 1 172 ?   9.894   1.291  -9.935 1.000 89.850 ? 172 ASP A N   1 
ATOM 1293 C CA  ? ASP A 1 172 ?   9.585   0.696  -8.638 1.000 89.850 ? 172 ASP A CA  1 
ATOM 1294 C C   ? ASP A 1 172 ?   8.584   1.553  -7.866 1.000 89.850 ? 172 ASP A C   1 
ATOM 1295 C CB  ? ASP A 1 172 ?  10.861   0.509  -7.816 1.000 89.850 ? 172 ASP A CB  1 
ATOM 1296 O O   ? ASP A 1 172 ?   8.372   2.721  -8.198 1.000 89.850 ? 172 ASP A O   1 
ATOM 1297 C CG  ? ASP A 1 172 ?  10.701  -0.503  -6.695 1.000 89.850 ? 172 ASP A CG  1 
ATOM 1298 O OD1 ? ASP A 1 172 ?   9.650  -1.175  -6.625 1.000 89.850 ? 172 ASP A OD1 1 
ATOM 1299 O OD2 ? ASP A 1 172 ?  11.634  -0.628  -5.872 1.000 89.850 ? 172 ASP A OD2 1 
ATOM 1300 N N   ? SER A 1 173 ?   7.827   0.887  -6.953 1.000 87.420 ? 173 SER A N   1 
ATOM 1301 C CA  ? SER A 1 173 ?   7.141   1.677  -5.936 1.000 87.420 ? 173 SER A CA  1 
ATOM 1302 C C   ? SER A 1 173 ?   8.119   2.192  -4.885 1.000 87.420 ? 173 SER A C   1 
ATOM 1303 C CB  ? SER A 1 173 ?   6.045   0.850  -5.263 1.000 87.420 ? 173 SER A CB  1 
ATOM 1304 O O   ? SER A 1 173 ?   9.140   1.556  -4.615 1.000 87.420 ? 173 SER A O   1 
ATOM 1305 O OG  ? SER A 1 173 ?   6.597  -0.277  -4.605 1.000 87.420 ? 173 SER A OG  1 
ATOM 1306 N N   ? CYS A 1 174 ?   7.851   3.318  -4.363 1.000 87.850 ? 174 CYS A N   1 
ATOM 1307 C CA  ? CYS A 1 174 ?   8.777   3.940  -3.423 1.000 87.850 ? 174 CYS A CA  1 
ATOM 1308 C C   ? CYS A 1 174 ?   8.040   4.462  -2.196 1.000 87.850 ? 174 CYS A C   1 
ATOM 1309 C CB  ? CYS A 1 174 ?   9.538   5.081  -4.096 1.000 87.850 ? 174 CYS A CB  1 
ATOM 1310 O O   ? CYS A 1 174 ?   6.866   4.149  -1.991 1.000 87.850 ? 174 CYS A O   1 
ATOM 1311 S SG  ? CYS A 1 174 ?  11.197   5.342  -3.430 1.000 87.850 ? 174 CYS A SG  1 
ATOM 1312 N N   ? GLN A 1 175 ?   8.847   5.231  -1.379 1.000 86.960 ? 175 GLN A N   1 
ATOM 1313 C CA  ? GLN A 1 175 ?   8.340   5.728  -0.104 1.000 86.960 ? 175 GLN A CA  1 
ATOM 1314 C C   ? GLN A 1 175 ?   7.021   6.473  -0.289 1.000 86.960 ? 175 GLN A C   1 
ATOM 1315 C CB  ? GLN A 1 175 ?   9.369   6.641   0.564 1.000 86.960 ? 175 GLN A CB  1 
ATOM 1316 O O   ? GLN A 1 175 ?   6.883   7.282  -1.209 1.000 86.960 ? 175 GLN A O   1 
ATOM 1317 C CG  ? GLN A 1 175 ?  10.578   5.900   1.122 1.000 86.960 ? 175 GLN A CG  1 
ATOM 1318 C CD  ? GLN A 1 175 ?  11.519   5.412   0.037 1.000 86.960 ? 175 GLN A CD  1 
ATOM 1319 N NE2 ? GLN A 1 175 ?  12.113   4.243   0.249 1.000 86.960 ? 175 GLN A NE2 1 
ATOM 1320 O OE1 ? GLN A 1 175 ?  11.710   6.080  -0.985 1.000 86.960 ? 175 GLN A OE1 1 
ATOM 1321 N N   ? GLY A 1 176 ?   6.090   6.114   0.693 1.000 85.530 ? 176 GLY A N   1 
ATOM 1322 C CA  ? GLY A 1 176 ?   4.795   6.771   0.629 1.000 85.530 ? 176 GLY A CA  1 
ATOM 1323 C C   ? GLY A 1 176 ?   3.746   5.953  -0.101 1.000 85.530 ? 176 GLY A C   1 
ATOM 1324 O O   ? GLY A 1 176 ?   2.550   6.231   0.006 1.000 85.530 ? 176 GLY A O   1 
ATOM 1325 N N   ? ASP A 1 177 ?   4.164   4.872  -0.736 1.000 93.080 ? 177 ASP A N   1 
ATOM 1326 C CA  ? ASP A 1 177 ?   3.222   4.003  -1.436 1.000 93.080 ? 177 ASP A CA  1 
ATOM 1327 C C   ? ASP A 1 177 ?   2.877   2.777  -0.595 1.000 93.080 ? 177 ASP A C   1 
ATOM 1328 C CB  ? ASP A 1 177 ?   3.795   3.571  -2.788 1.000 93.080 ? 177 ASP A CB  1 
ATOM 1329 O O   ? ASP A 1 177 ?   2.145   1.894  -1.047 1.000 93.080 ? 177 ASP A O   1 
ATOM 1330 C CG  ? ASP A 1 177 ?   3.762   4.677  -3.827 1.000 93.080 ? 177 ASP A CG  1 
ATOM 1331 O OD1 ? ASP A 1 177 ?   2.820   5.498  -3.814 1.000 93.080 ? 177 ASP A OD1 1 
ATOM 1332 O OD2 ? ASP A 1 177 ?   4.684   4.726  -4.669 1.000 93.080 ? 177 ASP A OD2 1 
ATOM 1333 N N   ? SER A 1 178 ?   3.569   2.714   0.571 1.000 96.100 ? 178 SER A N   1 
ATOM 1334 C CA  ? SER A 1 178 ?   3.229   1.604   1.455 1.000 96.100 ? 178 SER A CA  1 
ATOM 1335 C C   ? SER A 1 178 ?   1.718   1.444   1.584 1.000 96.100 ? 178 SER A C   1 
ATOM 1336 C CB  ? SER A 1 178 ?   3.848   1.809   2.838 1.000 96.100 ? 178 SER A CB  1 
ATOM 1337 O O   ? SER A 1 178 ?   0.985   2.434   1.635 1.000 96.100 ? 178 SER A O   1 
ATOM 1338 O OG  ? SER A 1 178 ?   5.261   1.722   2.774 1.000 96.100 ? 178 SER A OG  1 
ATOM 1339 N N   ? GLY A 1 179 ?   1.341   0.132   1.450 1.000 97.510 ? 179 GLY A N   1 
ATOM 1340 C CA  ? GLY A 1 179 ?  -0.076  -0.130   1.641 1.000 97.510 ? 179 GLY A CA  1 
ATOM 1341 C C   ? GLY A 1 179 ?  -0.881  -0.026   0.360 1.000 97.510 ? 179 GLY A C   1 
ATOM 1342 O O   ? GLY A 1 179 ?  -2.014  -0.507   0.291 1.000 97.510 ? 179 GLY A O   1 
ATOM 1343 N N   ? GLY A 1 180 ?  -0.342   0.568  -0.597 1.000 96.950 ? 180 GLY A N   1 
ATOM 1344 C CA  ? GLY A 1 180 ?  -0.982   0.717  -1.895 1.000 96.950 ? 180 GLY A CA  1 
ATOM 1345 C C   ? GLY A 1 180 ?  -1.150  -0.598  -2.632 1.000 96.950 ? 180 GLY A C   1 
ATOM 1346 O O   ? GLY A 1 180 ?  -0.468  -1.579  -2.326 1.000 96.950 ? 180 GLY A O   1 
ATOM 1347 N N   ? PRO A 1 181 ?  -1.999  -0.639  -3.700 1.000 97.910 ? 181 PRO A N   1 
ATOM 1348 C CA  ? PRO A 1 181 ?  -2.425  -1.883  -4.345 1.000 97.910 ? 181 PRO A CA  1 
ATOM 1349 C C   ? PRO A 1 181 ?  -1.520  -2.284  -5.508 1.000 97.910 ? 181 PRO A C   1 
ATOM 1350 C CB  ? PRO A 1 181 ?  -3.837  -1.559  -4.839 1.000 97.910 ? 181 PRO A CB  1 
ATOM 1351 O O   ? PRO A 1 181 ?  -1.003  -1.418  -6.219 1.000 97.910 ? 181 PRO A O   1 
ATOM 1352 C CG  ? PRO A 1 181 ?  -3.807  -0.097  -5.150 1.000 97.910 ? 181 PRO A CG  1 
ATOM 1353 C CD  ? PRO A 1 181 ?  -2.952   0.591  -4.125 1.000 97.910 ? 181 PRO A CD  1 
ATOM 1354 N N   ? VAL A 1 182 ?  -1.243  -3.631  -5.649 1.000 98.140 ? 182 VAL A N   1 
ATOM 1355 C CA  ? VAL A 1 182 ?  -0.797  -4.304  -6.865 1.000 98.140 ? 182 VAL A CA  1 
ATOM 1356 C C   ? VAL A 1 182 ?  -1.947  -5.116  -7.457 1.000 98.140 ? 182 VAL A C   1 
ATOM 1357 C CB  ? VAL A 1 182 ?   0.418  -5.219  -6.595 1.000 98.140 ? 182 VAL A CB  1 
ATOM 1358 O O   ? VAL A 1 182 ?  -2.382  -6.108  -6.868 1.000 98.140 ? 182 VAL A O   1 
ATOM 1359 C CG1 ? VAL A 1 182 ?   0.920  -5.847  -7.893 1.000 98.140 ? 182 VAL A CG1 1 
ATOM 1360 C CG2 ? VAL A 1 182 ?   1.535  -4.433  -5.910 1.000 98.140 ? 182 VAL A CG2 1 
ATOM 1361 N N   ? VAL A 1 183 ?  -2.441  -4.678  -8.634 1.000 98.330 ? 183 VAL A N   1 
ATOM 1362 C CA  ? VAL A 1 183 ?  -3.635  -5.281  -9.217 1.000 98.330 ? 183 VAL A CA  1 
ATOM 1363 C C   ? VAL A 1 183 ?  -3.284  -5.943 -10.547 1.000 98.330 ? 183 VAL A C   1 
ATOM 1364 C CB  ? VAL A 1 183 ?  -4.756  -4.236  -9.421 1.000 98.330 ? 183 VAL A CB  1 
ATOM 1365 O O   ? VAL A 1 183 ?  -2.711  -5.305 -11.433 1.000 98.330 ? 183 VAL A O   1 
ATOM 1366 C CG1 ? VAL A 1 183 ?  -5.959  -4.865 -10.121 1.000 98.330 ? 183 VAL A CG1 1 
ATOM 1367 C CG2 ? VAL A 1 183 ?  -5.170  -3.631  -8.081 1.000 98.330 ? 183 VAL A CG2 1 
ATOM 1368 N N   ? CYS A 1 184 ?  -3.636  -7.236 -10.657 1.000 97.380 ? 184 CYS A N   1 
ATOM 1369 C CA  ? CYS A 1 184 ?  -3.455  -8.040 -11.861 1.000 97.380 ? 184 CYS A CA  1 
ATOM 1370 C C   ? CYS A 1 184 ?  -4.778  -8.644 -12.317 1.000 97.380 ? 184 CYS A C   1 
ATOM 1371 C CB  ? CYS A 1 184 ?  -2.435  -9.151 -11.615 1.000 97.380 ? 184 CYS A CB  1 
ATOM 1372 O O   ? CYS A 1 184 ?  -5.508  -9.228 -11.515 1.000 97.380 ? 184 CYS A O   1 
ATOM 1373 S SG  ? CYS A 1 184 ?  -0.921  -8.584 -10.810 1.000 97.380 ? 184 CYS A SG  1 
ATOM 1374 N N   ? ASN A 1 185 ?  -5.106  -8.414 -13.610 1.000 95.020 ? 185 ASN A N   1 
ATOM 1375 C CA  ? ASN A 1 185 ?  -6.327  -8.983 -14.171 1.000 95.020 ? 185 ASN A CA  1 
ATOM 1376 C C   ? ASN A 1 185 ?  -7.546  -8.649 -13.314 1.000 95.020 ? 185 ASN A C   1 
ATOM 1377 C CB  ? ASN A 1 185 ?  -6.190 -10.498 -14.331 1.000 95.020 ? 185 ASN A CB  1 
ATOM 1378 O O   ? ASN A 1 185 ?  -8.362  -9.525 -13.021 1.000 95.020 ? 185 ASN A O   1 
ATOM 1379 C CG  ? ASN A 1 185 ?  -5.092 -10.885 -15.303 1.000 95.020 ? 185 ASN A CG  1 
ATOM 1380 N ND2 ? ASN A 1 185 ?  -4.359 -11.943 -14.978 1.000 95.020 ? 185 ASN A ND2 1 
ATOM 1381 O OD1 ? ASN A 1 185 ?  -4.905 -10.238 -16.336 1.000 95.020 ? 185 ASN A OD1 1 
ATOM 1382 N N   ? GLY A 1 186 ?  -7.536  -7.458 -12.698 1.000 95.500 ? 186 GLY A N   1 
ATOM 1383 C CA  ? GLY A 1 186 ?  -8.707  -6.928 -12.019 1.000 95.500 ? 186 GLY A CA  1 
ATOM 1384 C C   ? GLY A 1 186 ?  -8.800  -7.356 -10.567 1.000 95.500 ? 186 GLY A C   1 
ATOM 1385 O O   ? GLY A 1 186 ?  -9.815  -7.120  -9.908 1.000 95.500 ? 186 GLY A O   1 
ATOM 1386 N N   ? ALA A 1 187 ?  -7.764  -8.025 -10.074 1.000 98.290 ? 187 ALA A N   1 
ATOM 1387 C CA  ? ALA A 1 187 ?  -7.789  -8.498  -8.693 1.000 98.290 ? 187 ALA A CA  1 
ATOM 1388 C C   ? ALA A 1 187 ?  -6.587  -7.974  -7.912 1.000 98.290 ? 187 ALA A C   1 
ATOM 1389 C CB  ? ALA A 1 187 ?  -7.821 -10.024  -8.653 1.000 98.290 ? 187 ALA A CB  1 
ATOM 1390 O O   ? ALA A 1 187 ?  -5.508  -7.780  -8.477 1.000 98.290 ? 187 ALA A O   1 
ATOM 1391 N N   ? LEU A 1 188 ?  -6.788  -7.757  -6.604 1.000 98.580 ? 188 LEU A N   1 
ATOM 1392 C CA  ? LEU A 1 188 ?  -5.740  -7.329  -5.684 1.000 98.580 ? 188 LEU A CA  1 
ATOM 1393 C C   ? LEU A 1 188 ?  -4.767  -8.468  -5.399 1.000 98.580 ? 188 LEU A C   1 
ATOM 1394 C CB  ? LEU A 1 188 ?  -6.350  -6.823  -4.374 1.000 98.580 ? 188 LEU A CB  1 
ATOM 1395 O O   ? LEU A 1 188 ?  -5.123  -9.440  -4.729 1.000 98.580 ? 188 LEU A O   1 
ATOM 1396 C CG  ? LEU A 1 188 ?  -5.366  -6.319  -3.318 1.000 98.580 ? 188 LEU A CG  1 
ATOM 1397 C CD1 ? LEU A 1 188 ?  -4.607  -5.103  -3.838 1.000 98.580 ? 188 LEU A CD1 1 
ATOM 1398 C CD2 ? LEU A 1 188 ?  -6.096  -5.986  -2.021 1.000 98.580 ? 188 LEU A CD2 1 
ATOM 1399 N N   ? GLN A 1 189 ?  -3.556  -8.348  -5.883 1.000 98.510 ? 189 GLN A N   1 
ATOM 1400 C CA  ? GLN A 1 189 ?  -2.585  -9.430  -5.761 1.000 98.510 ? 189 GLN A CA  1 
ATOM 1401 C C   ? GLN A 1 189 ?  -1.536  -9.111  -4.700 1.000 98.510 ? 189 GLN A C   1 
ATOM 1402 C CB  ? GLN A 1 189 ?  -1.908  -9.699  -7.106 1.000 98.510 ? 189 GLN A CB  1 
ATOM 1403 O O   ? GLN A 1 189 ?  -0.936 -10.018  -4.120 1.000 98.510 ? 189 GLN A O   1 
ATOM 1404 C CG  ? GLN A 1 189 ?  -2.846 -10.260  -8.166 1.000 98.510 ? 189 GLN A CG  1 
ATOM 1405 C CD  ? GLN A 1 189 ?  -3.217 -11.710  -7.913 1.000 98.510 ? 189 GLN A CD  1 
ATOM 1406 N NE2 ? GLN A 1 189 ?  -4.273 -12.175  -8.572 1.000 98.510 ? 189 GLN A NE2 1 
ATOM 1407 O OE1 ? GLN A 1 189 ?  -2.558 -12.406  -7.134 1.000 98.510 ? 189 GLN A OE1 1 
ATOM 1408 N N   ? GLY A 1 190 ?  -1.322  -7.832  -4.418 1.000 98.170 ? 190 GLY A N   1 
ATOM 1409 C CA  ? GLY A 1 190 ?  -0.276  -7.459  -3.479 1.000 98.170 ? 190 GLY A CA  1 
ATOM 1410 C C   ? GLY A 1 190 ?  -0.547  -6.141  -2.777 1.000 98.170 ? 190 GLY A C   1 
ATOM 1411 O O   ? GLY A 1 190 ?  -1.312  -5.313  -3.275 1.000 98.170 ? 190 GLY A O   1 
ATOM 1412 N N   ? VAL A 1 191 ?   0.110  -5.977  -1.618 1.000 98.520 ? 191 VAL A N   1 
ATOM 1413 C CA  ? VAL A 1 191 ?   0.178  -4.741  -0.846 1.000 98.520 ? 191 VAL A CA  1 
ATOM 1414 C C   ? VAL A 1 191 ?   1.628  -4.275  -0.743 1.000 98.520 ? 191 VAL A C   1 
ATOM 1415 C CB  ? VAL A 1 191 ?  -0.427  -4.919   0.565 1.000 98.520 ? 191 VAL A CB  1 
ATOM 1416 O O   ? VAL A 1 191 ?   2.512  -5.052  -0.374 1.000 98.520 ? 191 VAL A O   1 
ATOM 1417 C CG1 ? VAL A 1 191 ?  -0.238  -3.652   1.397 1.000 98.520 ? 191 VAL A CG1 1 
ATOM 1418 C CG2 ? VAL A 1 191 ?  -1.907  -5.283   0.468 1.000 98.520 ? 191 VAL A CG2 1 
ATOM 1419 N N   ? VAL A 1 192 ?   1.870  -3.044  -1.195 1.000 97.820 ? 192 VAL A N   1 
ATOM 1420 C CA  ? VAL A 1 192 ?   3.230  -2.518  -1.143 1.000 97.820 ? 192 VAL A CA  1 
ATOM 1421 C C   ? VAL A 1 192 ?   3.772  -2.625   0.281 1.000 97.820 ? 192 VAL A C   1 
ATOM 1422 C CB  ? VAL A 1 192 ?   3.290  -1.053  -1.628 1.000 97.820 ? 192 VAL A CB  1 
ATOM 1423 O O   ? VAL A 1 192 ?   3.202  -2.052   1.213 1.000 97.820 ? 192 VAL A O   1 
ATOM 1424 C CG1 ? VAL A 1 192 ?   4.723  -0.524  -1.574 1.000 97.820 ? 192 VAL A CG1 1 
ATOM 1425 C CG2 ? VAL A 1 192 ?   2.728  -0.936  -3.044 1.000 97.820 ? 192 VAL A CG2 1 
ATOM 1426 N N   ? SER A 1 193 ?   4.892  -3.299   0.473 1.000 97.300 ? 193 SER A N   1 
ATOM 1427 C CA  ? SER A 1 193 ?   5.389  -3.613   1.809 1.000 97.300 ? 193 SER A CA  1 
ATOM 1428 C C   ? SER A 1 193 ?   6.760  -2.990   2.049 1.000 97.300 ? 193 SER A C   1 
ATOM 1429 C CB  ? SER A 1 193 ?   5.466  -5.127   2.010 1.000 97.300 ? 193 SER A CB  1 
ATOM 1430 O O   ? SER A 1 193 ?   6.891  -2.047   2.832 1.000 97.300 ? 193 SER A O   1 
ATOM 1431 O OG  ? SER A 1 193 ?   5.735  -5.441   3.366 1.000 97.300 ? 193 SER A OG  1 
ATOM 1432 N N   ? TRP A 1 194 ?   7.764  -3.490   1.362 1.000 95.950 ? 194 TRP A N   1 
ATOM 1433 C CA  ? TRP A 1 194 ?   9.106  -2.997   1.652 1.000 95.950 ? 194 TRP A CA  1 
ATOM 1434 C C   ? TRP A 1 194 ?  10.038  -3.228   0.467 1.000 95.950 ? 194 TRP A C   1 
ATOM 1435 C CB  ? TRP A 1 194 ?   9.672  -3.677   2.902 1.000 95.950 ? 194 TRP A CB  1 
ATOM 1436 O O   ? TRP A 1 194 ?   9.648  -3.845  -0.527 1.000 95.950 ? 194 TRP A O   1 
ATOM 1437 C CG  ? TRP A 1 194 ?   9.832  -5.162   2.767 1.000 95.950 ? 194 TRP A CG  1 
ATOM 1438 C CD1 ? TRP A 1 194 ?   8.875  -6.116   2.974 1.000 95.950 ? 194 TRP A CD1 1 
ATOM 1439 C CD2 ? TRP A 1 194 ?  11.024  -5.863   2.400 1.000 95.950 ? 194 TRP A CD2 1 
ATOM 1440 C CE2 ? TRP A 1 194 ?  10.716  -7.241   2.404 1.000 95.950 ? 194 TRP A CE2 1 
ATOM 1441 C CE3 ? TRP A 1 194 ?  12.324  -5.458   2.067 1.000 95.950 ? 194 TRP A CE3 1 
ATOM 1442 N NE1 ? TRP A 1 194 ?   9.400  -7.369   2.757 1.000 95.950 ? 194 TRP A NE1 1 
ATOM 1443 C CH2 ? TRP A 1 194 ?  12.927  -7.796   1.765 1.000 95.950 ? 194 TRP A CH2 1 
ATOM 1444 C CZ2 ? TRP A 1 194 ?  11.663  -8.218   2.087 1.000 95.950 ? 194 TRP A CZ2 1 
ATOM 1445 C CZ3 ? TRP A 1 194 ?  13.264  -6.432   1.752 1.000 95.950 ? 194 TRP A CZ3 1 
ATOM 1446 N N   ? GLY A 1 195 ?  11.222  -2.730   0.538 1.000 91.710 ? 195 GLY A N   1 
ATOM 1447 C CA  ? GLY A 1 195 ?  12.335  -2.887  -0.385 1.000 91.710 ? 195 GLY A CA  1 
ATOM 1448 C C   ? GLY A 1 195 ?  13.573  -2.117   0.035 1.000 91.710 ? 195 GLY A C   1 
ATOM 1449 O O   ? GLY A 1 195 ?  13.525  -1.320   0.974 1.000 91.710 ? 195 GLY A O   1 
ATOM 1450 N N   ? VAL A 1 196 ?  14.731  -2.499  -0.502 1.000 89.220 ? 196 VAL A N   1 
ATOM 1451 C CA  ? VAL A 1 196 ?  15.971  -1.777  -0.235 1.000 89.220 ? 196 VAL A CA  1 
ATOM 1452 C C   ? VAL A 1 196 ?  16.302  -0.865  -1.414 1.000 89.220 ? 196 VAL A C   1 
ATOM 1453 C CB  ? VAL A 1 196 ?  17.145  -2.746   0.034 1.000 89.220 ? 196 VAL A CB  1 
ATOM 1454 O O   ? VAL A 1 196 ?  16.560  -1.340  -2.522 1.000 89.220 ? 196 VAL A O   1 
ATOM 1455 C CG1 ? VAL A 1 196 ?  18.436  -1.971   0.291 1.000 89.220 ? 196 VAL A CG1 1 
ATOM 1456 C CG2 ? VAL A 1 196 ?  16.822  -3.659   1.216 1.000 89.220 ? 196 VAL A CG2 1 
ATOM 1457 N N   ? GLY A 1 197 ?  16.119   0.442  -1.172 1.000 86.650 ? 197 GLY A N   1 
ATOM 1458 C CA  ? GLY A 1 197 ?  16.312   1.358  -2.286 1.000 86.650 ? 197 GLY A CA  1 
ATOM 1459 C C   ? GLY A 1 197 ?  15.125   1.410  -3.228 1.000 86.650 ? 197 GLY A C   1 
ATOM 1460 O O   ? GLY A 1 197 ?  14.228   0.568  -3.153 1.000 86.650 ? 197 GLY A O   1 
ATOM 1461 N N   ? CYS A 1 198 ?  15.113   2.474  -4.090 1.000 87.440 ? 198 CYS A N   1 
ATOM 1462 C CA  ? CYS A 1 198 ?  14.033   2.625  -5.060 1.000 87.440 ? 198 CYS A CA  1 
ATOM 1463 C C   ? CYS A 1 198 ?  14.573   2.608  -6.485 1.000 87.440 ? 198 CYS A C   1 
ATOM 1464 C CB  ? CYS A 1 198 ?  13.266   3.923  -4.811 1.000 87.440 ? 198 CYS A CB  1 
ATOM 1465 O O   ? CYS A 1 198 ?  15.478   3.374  -6.819 1.000 87.440 ? 198 CYS A O   1 
ATOM 1466 S SG  ? CYS A 1 198 ?  11.756   4.076  -5.789 1.000 87.440 ? 198 CYS A SG  1 
ATOM 1467 N N   ? ALA A 1 199 ?  13.998   1.626  -7.274 1.000 88.870 ? 199 ALA A N   1 
ATOM 1468 C CA  ? ALA A 1 199 ?  14.291   1.555  -8.703 1.000 88.870 ? 199 ALA A CA  1 
ATOM 1469 C C   ? ALA A 1 199 ?  15.765   1.240  -8.946 1.000 88.870 ? 199 ALA A C   1 
ATOM 1470 C CB  ? ALA A 1 199 ?  13.910   2.863  -9.391 1.000 88.870 ? 199 ALA A CB  1 
ATOM 1471 O O   ? ALA A 1 199 ?  16.328   1.628  -9.972 1.000 88.870 ? 199 ALA A O   1 
ATOM 1472 N N   ? LEU A 1 200 ?  16.460   0.702  -7.911 1.000 92.900 ? 200 LEU A N   1 
ATOM 1473 C CA  ? LEU A 1 200 ?  17.849   0.276  -8.042 1.000 92.900 ? 200 LEU A CA  1 
ATOM 1474 C C   ? LEU A 1 200 ?  17.941  -1.063  -8.767 1.000 92.900 ? 200 LEU A C   1 
ATOM 1475 C CB  ? LEU A 1 200 ?  18.510   0.170  -6.665 1.000 92.900 ? 200 LEU A CB  1 
ATOM 1476 O O   ? LEU A 1 200 ?  17.069  -1.921  -8.608 1.000 92.900 ? 200 LEU A O   1 
ATOM 1477 C CG  ? LEU A 1 200 ?  18.625   1.470  -5.867 1.000 92.900 ? 200 LEU A CG  1 
ATOM 1478 C CD1 ? LEU A 1 200 ?  19.320   1.214  -4.534 1.000 92.900 ? 200 LEU A CD1 1 
ATOM 1479 C CD2 ? LEU A 1 200 ?  19.373   2.528  -6.672 1.000 92.900 ? 200 LEU A CD2 1 
ATOM 1480 N N   ? LYS A 1 201 ?  19.026  -1.157  -9.562 1.000 94.290 ? 201 LYS A N   1 
ATOM 1481 C CA  ? LYS A 1 201 ?  19.296  -2.427 -10.228 1.000 94.290 ? 201 LYS A CA  1 
ATOM 1482 C C   ? LYS A 1 201 ?  19.405  -3.566  -9.218 1.000 94.290 ? 201 LYS A C   1 
ATOM 1483 C CB  ? LYS A 1 201 ?  20.579  -2.337 -11.056 1.000 94.290 ? 201 LYS A CB  1 
ATOM 1484 O O   ? LYS A 1 201 ?  20.065  -3.427  -8.187 1.000 94.290 ? 201 LYS A O   1 
ATOM 1485 C CG  ? LYS A 1 201 ?  20.874  -3.583 -11.878 1.000 94.290 ? 201 LYS A CG  1 
ATOM 1486 C CD  ? LYS A 1 201 ?  22.147  -3.422 -12.700 1.000 94.290 ? 201 LYS A CD  1 
ATOM 1487 C CE  ? LYS A 1 201 ?  22.460  -4.680 -13.499 1.000 94.290 ? 201 LYS A CE  1 
ATOM 1488 N NZ  ? LYS A 1 201 ?  23.680  -4.510 -14.344 1.000 94.290 ? 201 LYS A NZ  1 
ATOM 1489 N N   ? GLY A 1 202 ?  18.597  -4.676  -9.504 1.000 95.030 ? 202 GLY A N   1 
ATOM 1490 C CA  ? GLY A 1 202 ?  18.658  -5.873  -8.680 1.000 95.030 ? 202 GLY A CA  1 
ATOM 1491 C C   ? GLY A 1 202 ?  17.861  -5.755  -7.395 1.000 95.030 ? 202 GLY A C   1 
ATOM 1492 O O   ? GLY A 1 202 ?  17.942  -6.625  -6.526 1.000 95.030 ? 202 GLY A O   1 
ATOM 1493 N N   ? LYS A 1 203 ?  17.131  -4.585  -7.271 1.000 94.680 ? 203 LYS A N   1 
ATOM 1494 C CA  ? LYS A 1 203 ?  16.400  -4.347  -6.030 1.000 94.680 ? 203 LYS A CA  1 
ATOM 1495 C C   ? LYS A 1 203 ?  14.922  -4.082  -6.305 1.000 94.680 ? 203 LYS A C   1 
ATOM 1496 C CB  ? LYS A 1 203 ?  17.009  -3.171  -5.265 1.000 94.680 ? 203 LYS A CB  1 
ATOM 1497 O O   ? LYS A 1 203 ?  14.471  -2.936  -6.249 1.000 94.680 ? 203 LYS A O   1 
ATOM 1498 C CG  ? LYS A 1 203 ?  18.465  -3.376  -4.873 1.000 94.680 ? 203 LYS A CG  1 
ATOM 1499 C CD  ? LYS A 1 203 ?  18.618  -4.494  -3.851 1.000 94.680 ? 203 LYS A CD  1 
ATOM 1500 C CE  ? LYS A 1 203 ?  20.058  -4.626  -3.375 1.000 94.680 ? 203 LYS A CE  1 
ATOM 1501 N NZ  ? LYS A 1 203 ?  20.220  -5.745  -2.400 1.000 94.680 ? 203 LYS A NZ  1 
ATOM 1502 N N   ? PRO A 1 204 ?  14.133  -5.085  -6.697 1.000 95.840 ? 204 PRO A N   1 
ATOM 1503 C CA  ? PRO A 1 204 ?  12.699  -4.886  -6.916 1.000 95.840 ? 204 PRO A CA  1 
ATOM 1504 C C   ? PRO A 1 204 ?  11.942  -4.579  -5.626 1.000 95.840 ? 204 PRO A C   1 
ATOM 1505 C CB  ? PRO A 1 204 ?  12.245  -6.222  -7.511 1.000 95.840 ? 204 PRO A CB  1 
ATOM 1506 O O   ? PRO A 1 204 ?  12.477  -4.770  -4.531 1.000 95.840 ? 204 PRO A O   1 
ATOM 1507 C CG  ? PRO A 1 204 ?  13.148  -7.241  -6.895 1.000 95.840 ? 204 PRO A CG  1 
ATOM 1508 C CD  ? PRO A 1 204 ?  14.523  -6.650  -6.775 1.000 95.840 ? 204 PRO A CD  1 
ATOM 1509 N N   ? GLY A 1 205 ?  10.659  -4.061  -5.797 1.000 96.270 ? 205 GLY A N   1 
ATOM 1510 C CA  ? GLY A 1 205 ?   9.791  -3.894  -4.643 1.000 96.270 ? 205 GLY A CA  1 
ATOM 1511 C C   ? GLY A 1 205 ?   9.279  -5.209  -4.086 1.000 96.270 ? 205 GLY A C   1 
ATOM 1512 O O   ? GLY A 1 205 ?   9.109  -6.179  -4.827 1.000 96.270 ? 205 GLY A O   1 
ATOM 1513 N N   ? VAL A 1 206 ?   8.980  -5.198  -2.796 1.000 97.700 ? 206 VAL A N   1 
ATOM 1514 C CA  ? VAL A 1 206 ?   8.446  -6.377  -2.122 1.000 97.700 ? 206 VAL A CA  1 
ATOM 1515 C C   ? VAL A 1 206 ?   7.018  -6.103  -1.657 1.000 97.700 ? 206 VAL A C   1 
ATOM 1516 C CB  ? VAL A 1 206 ?   9.328  -6.792  -0.923 1.000 97.700 ? 206 VAL A CB  1 
ATOM 1517 O O   ? VAL A 1 206 ?   6.736  -5.047  -1.086 1.000 97.700 ? 206 VAL A O   1 
ATOM 1518 C CG1 ? VAL A 1 206 ?   8.744  -8.018  -0.223 1.000 97.700 ? 206 VAL A CG1 1 
ATOM 1519 C CG2 ? VAL A 1 206 ?  10.758  -7.066  -1.382 1.000 97.700 ? 206 VAL A CG2 1 
ATOM 1520 N N   ? TYR A 1 207 ?   6.183  -7.060  -1.857 1.000 98.250 ? 207 TYR A N   1 
ATOM 1521 C CA  ? TYR A 1 207 ?   4.754  -6.913  -1.605 1.000 98.250 ? 207 TYR A CA  1 
ATOM 1522 C C   ? TYR A 1 207 ?   4.229  -8.065  -0.757 1.000 98.250 ? 207 TYR A C   1 
ATOM 1523 C CB  ? TYR A 1 207 ?   3.980  -6.842  -2.925 1.000 98.250 ? 207 TYR A CB  1 
ATOM 1524 O O   ? TYR A 1 207 ?   4.739  -9.185  -0.835 1.000 98.250 ? 207 TYR A O   1 
ATOM 1525 C CG  ? TYR A 1 207 ?   4.500  -5.793  -3.878 1.000 98.250 ? 207 TYR A CG  1 
ATOM 1526 C CD1 ? TYR A 1 207 ?   3.890  -4.544  -3.970 1.000 98.250 ? 207 TYR A CD1 1 
ATOM 1527 C CD2 ? TYR A 1 207 ?   5.601  -6.048  -4.688 1.000 98.250 ? 207 TYR A CD2 1 
ATOM 1528 C CE1 ? TYR A 1 207 ?   4.364  -3.574  -4.847 1.000 98.250 ? 207 TYR A CE1 1 
ATOM 1529 C CE2 ? TYR A 1 207 ?   6.084  -5.087  -5.569 1.000 98.250 ? 207 TYR A CE2 1 
ATOM 1530 O OH  ? TYR A 1 207 ?   5.934  -2.899  -6.512 1.000 98.250 ? 207 TYR A OH  1 
ATOM 1531 C CZ  ? TYR A 1 207 ?   5.460  -3.855  -5.641 1.000 98.250 ? 207 TYR A CZ  1 
ATOM 1532 N N   ? THR A 1 208 ?   3.291  -7.662   0.126 1.000 98.460 ? 208 THR A N   1 
ATOM 1533 C CA  ? THR A 1 208 ?   2.543  -8.716   0.801 1.000 98.460 ? 208 THR A CA  1 
ATOM 1534 C C   ? THR A 1 208 ?   1.664  -9.474  -0.190 1.000 98.460 ? 208 THR A C   1 
ATOM 1535 C CB  ? THR A 1 208 ?   1.670  -8.145   1.933 1.000 98.460 ? 208 THR A CB  1 
ATOM 1536 O O   ? THR A 1 208 ?   0.928  -8.864  -0.968 1.000 98.460 ? 208 THR A O   1 
ATOM 1537 C CG2 ? THR A 1 208 ?   0.869  -9.247   2.620 1.000 98.460 ? 208 THR A CG2 1 
ATOM 1538 O OG1 ? THR A 1 208 ?   2.511  -7.507   2.902 1.000 98.460 ? 208 THR A OG1 1 
ATOM 1539 N N   ? LYS A 1 209 ?   1.803 -10.844  -0.190 1.000 98.190 ? 209 LYS A N   1 
ATOM 1540 C CA  ? LYS A 1 209 ?   1.068 -11.740  -1.078 1.000 98.190 ? 209 LYS A CA  1 
ATOM 1541 C C   ? LYS A 1 209 ?  -0.362 -11.950  -0.588 1.000 98.190 ? 209 LYS A C   1 
ATOM 1542 C CB  ? LYS A 1 209 ?   1.784 -13.086  -1.196 1.000 98.190 ? 209 LYS A CB  1 
ATOM 1543 O O   ? LYS A 1 209 ?  -0.609 -12.787   0.283 1.000 98.190 ? 209 LYS A O   1 
ATOM 1544 C CG  ? LYS A 1 209 ?   1.255 -13.974  -2.313 1.000 98.190 ? 209 LYS A CG  1 
ATOM 1545 C CD  ? LYS A 1 209 ?   2.014 -15.292  -2.387 1.000 98.190 ? 209 LYS A CD  1 
ATOM 1546 C CE  ? LYS A 1 209 ?   3.346 -15.132  -3.109 1.000 98.190 ? 209 LYS A CE  1 
ATOM 1547 N NZ  ? LYS A 1 209 ?   4.141 -16.396  -3.092 1.000 98.190 ? 209 LYS A NZ  1 
ATOM 1548 N N   ? VAL A 1 210 ?  -1.365 -11.210  -1.168 1.000 98.550 ? 210 VAL A N   1 
ATOM 1549 C CA  ? VAL A 1 210 ?  -2.736 -11.110  -0.676 1.000 98.550 ? 210 VAL A CA  1 
ATOM 1550 C C   ? VAL A 1 210 ?  -3.411 -12.478  -0.746 1.000 98.550 ? 210 VAL A C   1 
ATOM 1551 C CB  ? VAL A 1 210 ?  -3.552 -10.072  -1.478 1.000 98.550 ? 210 VAL A CB  1 
ATOM 1552 O O   ? VAL A 1 210 ?  -4.196 -12.836   0.136 1.000 98.550 ? 210 VAL A O   1 
ATOM 1553 C CG1 ? VAL A 1 210 ?  -5.032 -10.146  -1.108 1.000 98.550 ? 210 VAL A CG1 1 
ATOM 1554 C CG2 ? VAL A 1 210 ?  -3.007  -8.665  -1.238 1.000 98.550 ? 210 VAL A CG2 1 
ATOM 1555 N N   ? CYS A 1 211 ?  -3.209 -13.310  -1.780 1.000 98.360 ? 211 CYS A N   1 
ATOM 1556 C CA  ? CYS A 1 211 ?  -3.868 -14.602  -1.930 1.000 98.360 ? 211 CYS A CA  1 
ATOM 1557 C C   ? CYS A 1 211 ?  -3.649 -15.472  -0.698 1.000 98.360 ? 211 CYS A C   1 
ATOM 1558 C CB  ? CYS A 1 211 ?  -3.353 -15.325  -3.175 1.000 98.360 ? 211 CYS A CB  1 
ATOM 1559 O O   ? CYS A 1 211 ?  -4.466 -16.344  -0.396 1.000 98.360 ? 211 CYS A O   1 
ATOM 1560 S SG  ? CYS A 1 211 ?  -1.627 -15.842  -3.054 1.000 98.360 ? 211 CYS A SG  1 
ATOM 1561 N N   ? ASN A 1 212 ?  -2.557 -15.225   0.065 1.000 98.310 ? 212 ASN A N   1 
ATOM 1562 C CA  ? ASN A 1 212 ?  -2.284 -15.990   1.277 1.000 98.310 ? 212 ASN A CA  1 
ATOM 1563 C C   ? ASN A 1 212 ?  -3.164 -15.536   2.437 1.000 98.310 ? 212 ASN A C   1 
ATOM 1564 C CB  ? ASN A 1 212 ?  -0.806 -15.883   1.658 1.000 98.310 ? 212 ASN A CB  1 
ATOM 1565 O O   ? ASN A 1 212 ?  -3.188 -16.174   3.491 1.000 98.310 ? 212 ASN A O   1 
ATOM 1566 C CG  ? ASN A 1 212 ?   0.086 -16.749   0.790 1.000 98.310 ? 212 ASN A CG  1 
ATOM 1567 N ND2 ? ASN A 1 212 ?   1.395 -16.566   0.915 1.000 98.310 ? 212 ASN A ND2 1 
ATOM 1568 O OD1 ? ASN A 1 212 ?  -0.398 -17.576   0.013 1.000 98.310 ? 212 ASN A OD1 1 
ATOM 1569 N N   ? TYR A 1 213 ?  -3.922 -14.414   2.259 1.000 98.520 ? 213 TYR A N   1 
ATOM 1570 C CA  ? TYR A 1 213 ?  -4.608 -13.824   3.403 1.000 98.520 ? 213 TYR A CA  1 
ATOM 1571 C C   ? TYR A 1 213 ?  -6.097 -13.666   3.124 1.000 98.520 ? 213 TYR A C   1 
ATOM 1572 C CB  ? TYR A 1 213 ?  -3.996 -12.464   3.754 1.000 98.520 ? 213 TYR A CB  1 
ATOM 1573 O O   ? TYR A 1 213 ?  -6.809 -12.998   3.877 1.000 98.520 ? 213 TYR A O   1 
ATOM 1574 C CG  ? TYR A 1 213 ?  -2.543 -12.539   4.160 1.000 98.520 ? 213 TYR A CG  1 
ATOM 1575 C CD1 ? TYR A 1 213 ?  -2.179 -12.897   5.456 1.000 98.520 ? 213 TYR A CD1 1 
ATOM 1576 C CD2 ? TYR A 1 213 ?  -1.533 -12.250   3.248 1.000 98.520 ? 213 TYR A CD2 1 
ATOM 1577 C CE1 ? TYR A 1 213 ?  -0.842 -12.966   5.834 1.000 98.520 ? 213 TYR A CE1 1 
ATOM 1578 C CE2 ? TYR A 1 213 ?  -0.193 -12.315   3.616 1.000 98.520 ? 213 TYR A CE2 1 
ATOM 1579 O OH  ? TYR A 1 213 ?   1.467 -12.739   5.278 1.000 98.520 ? 213 TYR A OH  1 
ATOM 1580 C CZ  ? TYR A 1 213 ?   0.142 -12.673   4.909 1.000 98.520 ? 213 TYR A CZ  1 
ATOM 1581 N N   ? VAL A 1 214 ?  -6.557 -14.200   2.030 1.000 98.550 ? 214 VAL A N   1 
ATOM 1582 C CA  ? VAL A 1 214 ?  -7.963 -14.042   1.677 1.000 98.550 ? 214 VAL A CA  1 
ATOM 1583 C C   ? VAL A 1 214 ?  -8.843 -14.633   2.776 1.000 98.550 ? 214 VAL A C   1 
ATOM 1584 C CB  ? VAL A 1 214 ?  -8.286 -14.707   0.320 1.000 98.550 ? 214 VAL A CB  1 
ATOM 1585 O O   ? VAL A 1 214 ?  -9.837 -14.025   3.178 1.000 98.550 ? 214 VAL A O   1 
ATOM 1586 C CG1 ? VAL A 1 214 ?  -9.796 -14.795   0.107 1.000 98.550 ? 214 VAL A CG1 1 
ATOM 1587 C CG2 ? VAL A 1 214 ?  -7.626 -13.937  -0.822 1.000 98.550 ? 214 VAL A CG2 1 
ATOM 1588 N N   ? SER A 1 215 ?  -8.518 -15.836   3.258 1.000 98.200 ? 215 SER A N   1 
ATOM 1589 C CA  ? SER A 1 215 ?  -9.286 -16.462   4.329 1.000 98.200 ? 215 SER A CA  1 
ATOM 1590 C C   ? SER A 1 215 ?  -9.297 -15.592   5.582 1.000 98.200 ? 215 SER A C   1 
ATOM 1591 C CB  ? SER A 1 215 ?  -8.717 -17.842   4.662 1.000 98.200 ? 215 SER A CB  1 
ATOM 1592 O O   ? SER A 1 215 ? -10.346 -15.400   6.201 1.000 98.200 ? 215 SER A O   1 
ATOM 1593 O OG  ? SER A 1 215 ?  -8.850 -18.720   3.558 1.000 98.200 ? 215 SER A OG  1 
ATOM 1594 N N   ? TRP A 1 216 ?  -8.154 -15.098   5.934 1.000 98.470 ? 216 TRP A N   1 
ATOM 1595 C CA  ? TRP A 1 216 ?  -8.042 -14.217   7.092 1.000 98.470 ? 216 TRP A CA  1 
ATOM 1596 C C   ? TRP A 1 216 ?  -8.876 -12.955   6.899 1.000 98.470 ? 216 TRP A C   1 
ATOM 1597 C CB  ? TRP A 1 216 ?  -6.579 -13.844   7.345 1.000 98.470 ? 216 TRP A CB  1 
ATOM 1598 O O   ? TRP A 1 216 ?  -9.579 -12.521   7.815 1.000 98.470 ? 216 TRP A O   1 
ATOM 1599 C CG  ? TRP A 1 216 ?  -6.392 -12.787   8.392 1.000 98.470 ? 216 TRP A CG  1 
ATOM 1600 C CD1 ? TRP A 1 216 ?  -6.402 -12.960   9.748 1.000 98.470 ? 216 TRP A CD1 1 
ATOM 1601 C CD2 ? TRP A 1 216 ?  -6.172 -11.391   8.167 1.000 98.470 ? 216 TRP A CD2 1 
ATOM 1602 C CE2 ? TRP A 1 216 ?  -6.056 -10.777   9.434 1.000 98.470 ? 216 TRP A CE2 1 
ATOM 1603 C CE3 ? TRP A 1 216 ?  -6.059 -10.600   7.016 1.000 98.470 ? 216 TRP A CE3 1 
ATOM 1604 N NE1 ? TRP A 1 216 ?  -6.201 -11.755  10.381 1.000 98.470 ? 216 TRP A NE1 1 
ATOM 1605 C CH2 ? TRP A 1 216 ?  -5.728  -8.655   8.439 1.000 98.470 ? 216 TRP A CH2 1 
ATOM 1606 C CZ2 ? TRP A 1 216 ?  -5.834  -9.406   9.581 1.000 98.470 ? 216 TRP A CZ2 1 
ATOM 1607 C CZ3 ? TRP A 1 216 ?  -5.838  -9.235   7.165 1.000 98.470 ? 216 TRP A CZ3 1 
ATOM 1608 N N   ? ILE A 1 217 ?  -8.800 -12.352   5.760 1.000 98.550 ? 217 ILE A N   1 
ATOM 1609 C CA  ? ILE A 1 217 ?  -9.552 -11.144   5.439 1.000 98.550 ? 217 ILE A CA  1 
ATOM 1610 C C   ? ILE A 1 217 ? -11.046 -11.403   5.621 1.000 98.550 ? 217 ILE A C   1 
ATOM 1611 C CB  ? ILE A 1 217 ?  -9.262 -10.664   4.000 1.000 98.550 ? 217 ILE A CB  1 
ATOM 1612 O O   ? ILE A 1 217 ? -11.736 -10.642   6.303 1.000 98.550 ? 217 ILE A O   1 
ATOM 1613 C CG1 ? ILE A 1 217 ?  -7.829 -10.132   3.893 1.000 98.550 ? 217 ILE A CG1 1 
ATOM 1614 C CG2 ? ILE A 1 217 ? -10.275  -9.598   3.572 1.000 98.550 ? 217 ILE A CG2 1 
ATOM 1615 C CD1 ? ILE A 1 217 ?  -7.360  -9.900   2.463 1.000 98.550 ? 217 ILE A CD1 1 
ATOM 1616 N N   ? GLN A 1 218 ? -11.510 -12.430   5.091 1.000 98.280 ? 218 GLN A N   1 
ATOM 1617 C CA  ? GLN A 1 218 ? -12.933 -12.751   5.128 1.000 98.280 ? 218 GLN A CA  1 
ATOM 1618 C C   ? GLN A 1 218 ? -13.398 -13.027   6.555 1.000 98.280 ? 218 GLN A C   1 
ATOM 1619 C CB  ? GLN A 1 218 ? -13.235 -13.956   4.235 1.000 98.280 ? 218 GLN A CB  1 
ATOM 1620 O O   ? GLN A 1 218 ? -14.456 -12.552   6.972 1.000 98.280 ? 218 GLN A O   1 
ATOM 1621 C CG  ? GLN A 1 218 ? -13.122 -13.661   2.745 1.000 98.280 ? 218 GLN A CG  1 
ATOM 1622 C CD  ? GLN A 1 218 ? -13.251 -14.907   1.889 1.000 98.280 ? 218 GLN A CD  1 
ATOM 1623 N NE2 ? GLN A 1 218 ? -13.706 -14.732   0.653 1.000 98.280 ? 218 GLN A NE2 1 
ATOM 1624 O OE1 ? GLN A 1 218 ? -12.944 -16.017   2.335 1.000 98.280 ? 218 GLN A OE1 1 
ATOM 1625 N N   ? ARG A 1 219 ? -12.660 -13.795   7.280 1.000 98.310 ? 219 ARG A N   1 
ATOM 1626 C CA  ? ARG A 1 219 ? -12.981 -14.110   8.668 1.000 98.310 ? 219 ARG A CA  1 
ATOM 1627 C C   ? ARG A 1 219 ? -12.996 -12.849   9.527 1.000 98.310 ? 219 ARG A C   1 
ATOM 1628 C CB  ? ARG A 1 219 ? -11.980 -15.119   9.236 1.000 98.310 ? 219 ARG A CB  1 
ATOM 1629 O O   ? ARG A 1 219 ? -13.861 -12.690  10.390 1.000 98.310 ? 219 ARG A O   1 
ATOM 1630 C CG  ? ARG A 1 219 ? -12.214 -16.547   8.770 1.000 98.310 ? 219 ARG A CG  1 
ATOM 1631 C CD  ? ARG A 1 219 ? -11.406 -17.546   9.587 1.000 98.310 ? 219 ARG A CD  1 
ATOM 1632 N NE  ? ARG A 1 219 ?  -9.972 -17.292   9.484 1.000 98.310 ? 219 ARG A NE  1 
ATOM 1633 N NH1 ? ARG A 1 219 ?  -9.637 -18.724   7.702 1.000 98.310 ? 219 ARG A NH1 1 
ATOM 1634 N NH2 ? ARG A 1 219 ?  -7.875 -17.555   8.586 1.000 98.310 ? 219 ARG A NH2 1 
ATOM 1635 C CZ  ? ARG A 1 219 ?  -9.165 -17.858   8.591 1.000 98.310 ? 219 ARG A CZ  1 
ATOM 1636 N N   ? THR A 1 220 ? -11.999 -12.029   9.356 1.000 98.140 ? 220 THR A N   1 
ATOM 1637 C CA  ? THR A 1 220 ? -11.900 -10.795  10.128 1.000 98.140 ? 220 THR A CA  1 
ATOM 1638 C C   ? THR A 1 220 ? -13.089  -9.882   9.843 1.000 98.140 ? 220 THR A C   1 
ATOM 1639 C CB  ? THR A 1 220 ? -10.590 -10.047   9.820 1.000 98.140 ? 220 THR A CB  1 
ATOM 1640 O O   ? THR A 1 220 ? -13.673  -9.309  10.765 1.000 98.140 ? 220 THR A O   1 
ATOM 1641 C CG2 ? THR A 1 220 ? -10.481  -8.767  10.643 1.000 98.140 ? 220 THR A CG2 1 
ATOM 1642 O OG1 ? THR A 1 220 ?  -9.478 -10.897  10.128 1.000 98.140 ? 220 THR A OG1 1 
ATOM 1643 N N   ? ILE A 1 221 ? -13.465  -9.723   8.571 1.000 97.830 ? 221 ILE A N   1 
ATOM 1644 C CA  ? ILE A 1 221 ? -14.610  -8.907   8.182 1.000 97.830 ? 221 ILE A CA  1 
ATOM 1645 C C   ? ILE A 1 221 ? -15.882  -9.470   8.812 1.000 97.830 ? 221 ILE A C   1 
ATOM 1646 C CB  ? ILE A 1 221 ? -14.758  -8.837   6.645 1.000 97.830 ? 221 ILE A CB  1 
ATOM 1647 O O   ? ILE A 1 221 ? -16.690  -8.723   9.369 1.000 97.830 ? 221 ILE A O   1 
ATOM 1648 C CG1 ? ILE A 1 221 ? -13.660  -7.954   6.042 1.000 97.830 ? 221 ILE A CG1 1 
ATOM 1649 C CG2 ? ILE A 1 221 ? -16.149  -8.323   6.260 1.000 97.830 ? 221 ILE A CG2 1 
ATOM 1650 C CD1 ? ILE A 1 221 ? -13.637  -7.947   4.520 1.000 97.830 ? 221 ILE A CD1 1 
ATOM 1651 N N   ? SER A 1 222 ? -16.104 -10.750   8.761 1.000 97.440 ? 222 SER A N   1 
ATOM 1652 C CA  ? SER A 1 222 ? -17.287 -11.418   9.293 1.000 97.440 ? 222 SER A CA  1 
ATOM 1653 C C   ? SER A 1 222 ? -17.390 -11.241  10.804 1.000 97.440 ? 222 SER A C   1 
ATOM 1654 C CB  ? SER A 1 222 ? -17.264 -12.907   8.946 1.000 97.440 ? 222 SER A CB  1 
ATOM 1655 O O   ? SER A 1 222 ? -18.489 -11.107  11.346 1.000 97.440 ? 222 SER A O   1 
ATOM 1656 O OG  ? SER A 1 222 ? -17.370 -13.100   7.546 1.000 97.440 ? 222 SER A OG  1 
ATOM 1657 N N   ? SER A 1 223 ? -16.320 -11.153  11.478 1.000 96.390 ? 223 SER A N   1 
ATOM 1658 C CA  ? SER A 1 223 ? -16.274 -11.065  12.934 1.000 96.390 ? 223 SER A CA  1 
ATOM 1659 C C   ? SER A 1 223 ? -16.460  -9.627  13.407 1.000 96.390 ? 223 SER A C   1 
ATOM 1660 C CB  ? SER A 1 223 ? -14.949 -11.617  13.462 1.000 96.390 ? 223 SER A CB  1 
ATOM 1661 O O   ? SER A 1 223 ? -16.591  -9.376  14.607 1.000 96.390 ? 223 SER A O   1 
ATOM 1662 O OG  ? SER A 1 223 ? -14.833 -13.001  13.180 1.000 96.390 ? 223 SER A OG  1 
ATOM 1663 N N   ? ASN A 1 224 ? -16.494  -8.661  12.521 1.000 93.320 ? 224 ASN A N   1 
ATOM 1664 C CA  ? ASN A 1 224 ? -16.560  -7.250  12.887 1.000 93.320 ? 224 ASN A CA  1 
ATOM 1665 C C   ? ASN A 1 224 ? -17.676  -6.528  12.138 1.000 93.320 ? 224 ASN A C   1 
ATOM 1666 C CB  ? ASN A 1 224 ? -15.217  -6.565  12.627 1.000 93.320 ? 224 ASN A CB  1 
ATOM 1667 O O   ? ASN A 1 224 ? -18.219  -5.537  12.630 1.000 93.320 ? 224 ASN A O   1 
ATOM 1668 C CG  ? ASN A 1 224 ? -14.159  -6.949  13.642 1.000 93.320 ? 224 ASN A CG  1 
ATOM 1669 N ND2 ? ASN A 1 224 ? -13.340  -7.937  13.301 1.000 93.320 ? 224 ASN A ND2 1 
ATOM 1670 O OD1 ? ASN A 1 224 ? -14.078  -6.362  14.725 1.000 93.320 ? 224 ASN A OD1 1 
# 
loop_
_struct_sheet_range.sheet_id 
_struct_sheet_range.id 
_struct_sheet_range.beg_label_comp_id 
_struct_sheet_range.beg_label_asym_id 
_struct_sheet_range.beg_label_seq_id 
_struct_sheet_range.pdbx_beg_PDB_ins_code 
_struct_sheet_range.end_label_comp_id 
_struct_sheet_range.end_label_asym_id 
_struct_sheet_range.end_label_seq_id 
_struct_sheet_range.pdbx_end_PDB_ins_code 
_struct_sheet_range.beg_auth_comp_id 
_struct_sheet_range.beg_auth_asym_id 
_struct_sheet_range.beg_auth_seq_id 
_struct_sheet_range.end_auth_comp_id 
_struct_sheet_range.end_auth_asym_id 
_struct_sheet_range.end_auth_seq_id 
A A ILE A   2 ? VAL A   3 ? ILE A 2   VAL A 3   
A B ASP A 172 ? SER A 173 ? ASP A 172 SER A 173 
B C TYR A   6 ? THR A   7 ? TYR A 6   THR A 7   
B D ASN A 105 ? ASN A 105 ? ASN A 105 ASN A 105 
B E LYS A 116 ? GLY A 121 ? LYS A 116 GLY A 121 
B F GLN A 137 ? ILE A 143 ? GLN A 137 ILE A 143 
B G MET A 161 ? ALA A 164 ? MET A 161 ALA A 164 
B H PRO A 181 ? CYS A 184 ? PRO A 181 CYS A 184 
B I ALA A 187 ? TRP A 194 ? ALA A 187 TRP A 194 
B J GLY A 205 ? LYS A 209 ? GLY A 205 LYS A 209 
C K GLN A  16 ? ASN A  20 ? GLN A 16  ASN A 20  
C L HIS A  24 ? LYS A  32 ? HIS A 24  LYS A 32  
C M TRP A  35 ? SER A  38 ? TRP A 35  SER A 38  
C N GLN A  48 ? LEU A  51 ? GLN A 48  LEU A 51  
C O GLN A  64 ? ARG A  73 ? GLN A 64  ARG A 73  
C P MET A  87 ? LEU A  91 ? MET A 87  LEU A 91  
D Q SER A  55 ? SER A  55 ? SER A 55  SER A 55  
D R LEU A 135 ? LEU A 135 ? LEU A 135 LEU A 135 
E S ASN A  78 ? ASN A  78 ? ASN A 78  ASN A 78  
E T ASP A  83 ? ASP A  83 ? ASP A 83  ASP A 83  
# 
loop_
_struct_conf.id 
_struct_conf.conf_type_id 
_struct_conf.beg_label_comp_id 
_struct_conf.beg_label_asym_id 
_struct_conf.beg_label_seq_id 
_struct_conf.pdbx_beg_PDB_ins_code 
_struct_conf.end_label_comp_id 
_struct_conf.end_label_asym_id 
_struct_conf.end_label_seq_id 
_struct_conf.pdbx_end_PDB_ins_code 
_struct_conf.beg_auth_comp_id 
_struct_conf.beg_auth_asym_id 
_struct_conf.beg_auth_seq_id 
_struct_conf.end_auth_comp_id 
_struct_conf.end_auth_asym_id 
_struct_conf.end_auth_seq_id 
STRN1         STRN         ILE A   2 ? VAL A   3 ? ILE A 2   VAL A 3   
TURN_TY1_P1   TURN_TY1_P   GLY A   4 ? GLY A   4 ? GLY A 4   GLY A 4   
STRN2         STRN         TYR A   6 ? THR A   7 ? TYR A 6   THR A 7   
HELX_LH_PP_P1 HELX_LH_PP_P CYS A   8 ? GLN A   9 ? CYS A 8   GLN A 9   
TURN_TY1_P2   TURN_TY1_P   LYS A  10 ? HIS A  11 ? LYS A 10  HIS A 11  
BEND1         BEND         SER A  12 ? SER A  12 ? SER A 12  SER A 12  
TURN_TY1_P3   TURN_TY1_P   PRO A  14 ? TYR A  15 ? PRO A 14  TYR A 15  
STRN3         STRN         GLN A  16 ? ASN A  20 ? GLN A 16  ASN A 20  
BEND2         BEND         SER A  21 ? TYR A  23 ? SER A 21  TYR A 23  
STRN4         STRN         HIS A  24 ? LYS A  32 ? HIS A 24  LYS A 32  
TURN_TY1_P4   TURN_TY1_P   SER A  33 ? GLN A  34 ? SER A 33  GLN A 34  
STRN5         STRN         TRP A  35 ? SER A  38 ? TRP A 35  SER A 38  
HELX_RH_3T_P1 HELX_RH_3T_P ALA A  40 ? CYS A  42 ? ALA A 40  CYS A 42  
BEND3         BEND         SER A  45 ? ARG A  46 ? SER A 45  ARG A 46  
STRN6         STRN         GLN A  48 ? LEU A  51 ? GLN A 48  LEU A 51  
BEND4         BEND         GLY A  52 ? GLY A  52 ? GLY A 52  GLY A 52  
BEND5         BEND         HIS A  54 ? HIS A  54 ? HIS A 54  HIS A 54  
STRN7         STRN         SER A  55 ? SER A  55 ? SER A 55  SER A 55  
BEND6         BEND         LEU A  56 ? THR A  57 ? LEU A 56  THR A 57  
BEND7         BEND         GLY A  61 ? GLY A  61 ? GLY A 61  GLY A 61  
STRN8         STRN         GLN A  64 ? ARG A  73 ? GLN A 64  ARG A 73  
TURN_TY1_P5   TURN_TY1_P   PRO A  75 ? SER A  76 ? PRO A 75  SER A 76  
STRN9         STRN         ASN A  78 ? ASN A  78 ? ASN A 78  ASN A 78  
TURN_TY1_P6   TURN_TY1_P   SER A  79 ? LEU A  82 ? SER A 79  LEU A 82  
STRN10        STRN         ASP A  83 ? ASP A  83 ? ASP A 83  ASP A 83  
TURN_TY1_P7   TURN_TY1_P   ASN A  84 ? ASN A  84 ? ASN A 84  ASN A 84  
STRN11        STRN         MET A  87 ? LEU A  91 ? MET A 87  LEU A 91  
BEND8         BEND         SER A  92 ? LYS A  93 ? SER A 92  LYS A 93  
BEND9         BEND         ASN A  98 ? VAL A 101 ? ASN A 98  VAL A 101 
HELX_LH_PP_P2 HELX_LH_PP_P ALA A 103 ? VAL A 104 ? ALA A 103 VAL A 104 
STRN12        STRN         ASN A 105 ? ASN A 105 ? ASN A 105 ASN A 105 
HELX_LH_PP_P3 HELX_LH_PP_P LEU A 106 ? PRO A 107 ? LEU A 106 PRO A 107 
BEND10        BEND         ASN A 108 ? SER A 109 ? ASN A 108 SER A 109 
HELX_LH_PP_P4 HELX_LH_PP_P CYS A 110 ? ALA A 112 ? CYS A 110 ALA A 112 
TURN_TY1_P8   TURN_TY1_P   SER A 113 ? GLY A 114 ? SER A 113 GLY A 114 
STRN13        STRN         LYS A 116 ? GLY A 121 ? LYS A 116 GLY A 121 
BEND11        BEND         TRP A 122 ? GLY A 123 ? TRP A 122 GLY A 123 
BEND12        BEND         SER A 127 ? GLY A 129 ? SER A 127 GLY A 129 
BEND13        BEND         ASP A 134 ? ASP A 134 ? ASP A 134 ASP A 134 
STRN14        STRN         LEU A 135 ? LEU A 135 ? LEU A 135 LEU A 135 
STRN15        STRN         GLN A 137 ? PRO A 142 ? GLN A 137 PRO A 142 
STRN16        STRN         ILE A 143 ? ILE A 143 ? ILE A 143 ILE A 143 
HELX_LH_PP_P5 HELX_LH_PP_P LEU A 144 ? SER A 145 ? LEU A 144 SER A 145 
HELX_RH_AL_P1 HELX_RH_AL_P GLN A 146 ? ALA A 152 ? GLN A 146 ALA A 152 
BEND14        BEND         TYR A 153 ? TYR A 153 ? TYR A 153 TYR A 153 
TURN_TY1_P9   TURN_TY1_P   PRO A 154 ? LYS A 156 ? PRO A 154 LYS A 156 
TURN_TY1_P10  TURN_TY1_P   ASN A 159 ? ASN A 160 ? ASN A 159 ASN A 160 
STRN17        STRN         MET A 161 ? ALA A 164 ? MET A 161 ALA A 164 
BEND15        BEND         GLY A 165 ? GLY A 165 ? GLY A 165 GLY A 165 
TURN_TY1_P11  TURN_TY1_P   LEU A 167 ? GLU A 168 ? LEU A 167 GLU A 168 
BEND16        BEND         GLY A 170 ? GLY A 170 ? GLY A 170 GLY A 170 
STRN18        STRN         ASP A 172 ? SER A 173 ? ASP A 172 SER A 173 
TURN_TY1_P12  TURN_TY1_P   GLN A 175 ? GLY A 176 ? GLN A 175 GLY A 176 
TURN_TY1_P13  TURN_TY1_P   SER A 178 ? GLY A 179 ? SER A 178 GLY A 179 
STRN19        STRN         PRO A 181 ? CYS A 184 ? PRO A 181 CYS A 184 
TURN_TY1_P14  TURN_TY1_P   ASN A 185 ? GLY A 186 ? ASN A 185 GLY A 186 
STRN20        STRN         ALA A 187 ? TRP A 194 ? ALA A 187 TRP A 194 
BEND17        BEND         VAL A 196 ? ALA A 199 ? VAL A 196 ALA A 199 
TURN_TY1_P15  TURN_TY1_P   LYS A 201 ? GLY A 202 ? LYS A 201 GLY A 202 
STRN21        STRN         GLY A 205 ? LYS A 209 ? GLY A 205 LYS A 209 
HELX_RH_3T_P2 HELX_RH_3T_P VAL A 210 ? TYR A 213 ? VAL A 210 TYR A 213 
HELX_RH_AL_P2 HELX_RH_AL_P VAL A 214 ? SER A 222 ? VAL A 214 SER A 222 
TURN_TY1_P16  TURN_TY1_P   SER A 223 ? SER A 223 ? SER A 223 SER A 223 
# 
