# Supplementary material for: FlatProt: 2D visualization eases protein structure comparison
Source: BMC Bioinformatics. 2025 Aug 13;26:210. doi: 10.1186/s12859-025-06233-x (PMC12344939; doi:10.1186/s12859-025-06233-x)
Supplement: Supplementary file 1 — Supplementary Material 1 [file 12859_2025_6233_MOESM1_ESM.zip › KLK/structures/Xetr_TKL2.cif]

data_Xetr_TKL2
# 
_entry.id   Xetr_TKL2 
# 
_entity.id                         1      
_entity.type                       polymer 
_entity.pdbx_description           polymer-1 
_entity.formula_weight             24600.1 
_entity.pdbx_number_of_molecules        1 
# 
loop_
_struct_sheet.id 
_struct_sheet.number_strands 
A 2 
B 8 
C 6 
D 2 
E 2 
# 
loop_
_struct_conf_type.id 
_struct_conf_type.criteria 
STRN         DSSP 
BEND         DSSP 
HELX_LH_PP_P DSSP 
TURN_TY1_P   DSSP 
HELX_RH_3T_P DSSP 
HELX_RH_AL_P DSSP 
# 
_struct_asym.id          A 
_struct_asym.entity_id   1 
# 
_software.pdbx_ordinal     1 
_software.name             dssp 
_software.version          4.4.10 
_software.date             ? 
_software.classification   'model annotation' 
# 
_entity_poly.entity_id                      1 
_entity_poly.type                           polypeptide(L) 
_entity_poly.nstd_linkage                   n 
_entity_poly.nstd_monomer                   n 
_entity_poly.pdbx_seq_one_letter_code       
;RIIGGEECVPHSQPWQVALYYFSDFICGGVLINEWWVLTAAHCNQSNLQVLLGAHNRTSPTGDEQYTYAAKICPHQDFEP
VTYDNDIMLLKLASEADINTWVAPIPLASYLVDDNSECLASGWGSTTSPEETYPGELQCVNITTVSNSDCQDYYPDTITD
NMLCAGDVAGGKDTCGGDSGGPLVCNEELHGITSWGDLVCGSPDKPGVFAKVSNYIDWISDVMENE
;
_entity_poly.pdbx_seq_one_letter_code_can   
;RIIGGEECVPHSQPWQVALYYFSDFICGGVLINEWWVLTAAHCNQSNLQVLLGAHNRTSPTGDEQYTYAAKICPHQDFEP
VTYDNDIMLLKLASEADINTWVAPIPLASYLVDDNSECLASGWGSTTSPEETYPGELQCVNITTVSNSDCQDYYPDTITD
NMLCAGDVAGGKDTCGGDSGGPLVCNEELHGITSWGDLVCGSPDKPGVFAKVSNYIDWISDVMENE
;
_entity_poly.pdbx_strand_id                 A 
# 
loop_
_dssp_struct_summary.entry_id 
_dssp_struct_summary.label_comp_id 
_dssp_struct_summary.label_asym_id 
_dssp_struct_summary.label_seq_id 
_dssp_struct_summary.secondary_structure 
_dssp_struct_summary.ss_bridge 
_dssp_struct_summary.helix_3_10 
_dssp_struct_summary.helix_alpha 
_dssp_struct_summary.helix_pi 
_dssp_struct_summary.helix_pp 
_dssp_struct_summary.bend 
_dssp_struct_summary.chirality 
_dssp_struct_summary.sheet 
_dssp_struct_summary.strand 
_dssp_struct_summary.ladder_1 
_dssp_struct_summary.ladder_2 
_dssp_struct_summary.accessibility 
_dssp_struct_summary.TCO 
_dssp_struct_summary.kappa 
_dssp_struct_summary.alpha 
_dssp_struct_summary.phi 
_dssp_struct_summary.psi 
_dssp_struct_summary.x_ca 
_dssp_struct_summary.y_ca 
_dssp_struct_summary.z_ca 
Xetr_TKL2 ARG A 1   . . . . . . . . . . . . ? .      .     .      .      140.9  2.4   4.4   -11.1 
Xetr_TKL2 ILE A 2   E . . . . . . - A A A . ? -0.951 .     -168.8 -119.2 105.4  2.9   0.9   -12.7 
Xetr_TKL2 ILE A 3   E . . . . . S + A A A . ? -0.854 72.3  5.3    -98.8  128.6  6.0   0.8   -15.1 
Xetr_TKL2 GLY A 4   S . . . . . S + . . . . ? 0.678  103.4 127.5  80.2   7.7    6.6   -2.2  -17.3 
Xetr_TKL2 GLY A 5   . . . . . . . - . . . . ? -0.328 47.3  -142.6 -90.2  178.1  3.2   -3.7  -16.2 
Xetr_TKL2 GLU A 6   E . . . . . . - B C B . ? -0.905 39.6  -69.6  -133.6 159.0  0.3   -5.0  -18.1 
Xetr_TKL2 GLU A 7   E . . . . > . - B C B . ? -0.324 57.9  -116.4 -48.9  133.1  -3.4  -4.9  -17.7 
Xetr_TKL2 CYS A 8   P . . . . P . - . . . . ? -0.445 31.4  -98.2  -68.6  144.8  -4.5  -7.1  -14.8 
Xetr_TKL2 VAL A 9   P . > . . < . - . . . . ? -0.523 57.0  -95.2  -59.4  123.3  -6.6  -10.1 -15.4 
Xetr_TKL2 PRO A 10  T . 3 . . . S + . . . . ? -0.225 106.8 5.7    -45.8  129.6  -10.1 -8.8  -14.5 
Xetr_TKL2 HIS A 11  T . 3 . . . S + . . . . ? 0.468  93.7  116.4  78.9   1.2    -11.1 -9.7  -10.9 
Xetr_TKL2 SER A 12  S . < . . . S + . . . . ? 0.685  79.3  43.3   -73.8  -17.4  -7.6  -11.1 -10.2 
Xetr_TKL2 GLN A 13  . . > . . . . + . . . . ? -0.538 65.8  161.3  -125.0 69.0   -7.0  -8.3  -7.5  
Xetr_TKL2 PRO A 14  T . 3 . . . S + . . . . ? 0.633  72.3  60.9   -72.8  -6.7   -10.4 -8.2  -5.6  
Xetr_TKL2 TRP A 15  T . 3 . . . S + . . . . ? 0.534  76.5  113.3  -93.6  -14.5  -8.7  -6.4  -2.7  
Xetr_TKL2 GLN A 16  E . < . . . . - C K J . ? -0.491 49.6  -164.9 -65.8  132.3  -7.7  -3.3  -4.8  
Xetr_TKL2 VAL A 17  E . . . . . . - C K J K ? -0.936 12.2  -146.1 -124.0 136.2  -9.5  -0.1  -3.7  
Xetr_TKL2 ALA A 18  E . . . . . . - C K J K ? -0.912 13.4  -154.9 -101.7 130.6  -9.9  3.2   -5.5  
Xetr_TKL2 LEU A 19  E . . . . . . - C K J K ? -0.904 10.4  -168.5 -107.5 134.1  -10.0 6.3   -3.5  
Xetr_TKL2 TYR A 20  E . . . . . . - C K J K ? -0.924 22.7  -153.0 -122.7 135.1  -11.7 9.4   -4.7  
Xetr_TKL2 TYR A 21  E . > . . . S - C K J K ? -0.962 82.9  -51.0  -96.9  104.1  -11.7 12.9  -3.5  
Xetr_TKL2 PHE A 22  T . 3 . . . S - . . . . ? -0.461 124.6 -21.5  56.5   -112.0 -15.1 14.0  -5.0  
Xetr_TKL2 SER A 23  T . 3 . . . S + . . . . ? 0.523  118.8 96.5   -107.3 3.4    -14.7 12.9  -8.6  
Xetr_TKL2 ASP A 24  E . < . . . S - C L J . ? -0.766 73.2  -128.1 -104.0 128.5  -11.0 12.8  -8.8  
Xetr_TKL2 PHE A 25  E . . . . . . + C L J . ? -0.554 37.4  161.9  -66.2  132.0  -8.9  9.7   -8.3  
Xetr_TKL2 ILE A 26  E . . . . . . - C L . . ? 0.688  53.4  -12.4  -127.2 -34.4  -6.3  10.4  -5.7  
Xetr_TKL2 CYS A 27  E . . . . . . - C L J . ? -0.983 55.2  -115.3 -157.6 167.3  -5.0  7.0   -4.3  
Xetr_TKL2 GLY A 28  E . . . . . . - C L J . ? -0.450 28.9  -174.7 -95.3  178.3  -5.4  3.3   -4.1  
Xetr_TKL2 GLY A 29  E . . . . . . - C L J . ? -0.938 20.7  -118.2 -161.0 176.9  -6.1  1.1   -1.0  
Xetr_TKL2 VAL A 30  E . . . . . . - C L J L ? -0.991 17.6  -133.4 -134.9 121.7  -6.4  -2.4  0.1   
Xetr_TKL2 LEU A 31  E . . . . . . + C L . L ? -0.657 27.7  171.8  -70.1  121.7  -9.5  -4.1  1.6   
Xetr_TKL2 ILE A 32  . . . . . . . - . . . . ? 0.562  67.4  -13.3  -116.2 -8.9   -8.2  -6.0  4.7   
Xetr_TKL2 ASN A 33  S . . . . . S - . . . . ? -0.927 89.3  -71.9  -167.6 -172.7 -11.8 -6.9  6.0   
Xetr_TKL2 GLU A 34  S . . . . . S + . . . . ? 0.728  129.7 25.8   -67.5  -7.2   -15.5 -6.1  5.4   
Xetr_TKL2 TRP A 35  S . . . . . S + . . . . ? 0.606  108.8 73.8   -126.8 -16.5  -15.1 -2.7  7.1   
Xetr_TKL2 TRP A 36  E . . . . . . - C M . M ? -0.890 46.9  -170.4 -125.9 133.3  -11.5 -1.6  6.8   
Xetr_TKL2 VAL A 37  E . . . . . . - C M L M ? -0.959 15.4  -147.2 -112.5 130.9  -9.3  -0.3  4.0   
Xetr_TKL2 LEU A 38  E . . . . . . + C M L M ? -0.880 33.3  147.3  -96.6  133.0  -5.6  0.1   4.3   
Xetr_TKL2 THR A 39  E . . . . . . - C M . M ? -0.827 49.5  -69.4  -150.5 -178.8 -3.9  3.0   2.4   
Xetr_TKL2 ALA A 40  . . > . . . . - . . . . ? -0.691 31.3  -137.4 -82.9  141.0  -1.0  5.4   2.6   
Xetr_TKL2 ALA A 41  G . > . . . S + . . . . ? 0.812  103.5 65.4   -65.1  -31.2  -1.2  8.3   5.2   
Xetr_TKL2 HIS A 42  G . 3 . . . S + . . . . ? 0.621  90.7  68.2   -71.9  -2.8   0.1   10.8  2.6   
Xetr_TKL2 CYS A 43  G . < . . . S + . . . . ? 0.282  70.5  143.1  -92.0  5.7    -3.2  10.1  0.8   
Xetr_TKL2 ASN A 44  . . < . . . . + . . . . ? -0.361 18.6  152.8  -60.8  114.9  -5.1  11.8  3.5   
Xetr_TKL2 GLN A 45  . . . . . . . - . . . . ? -0.961 44.6  -106.5 -137.2 152.6  -8.1  13.8  2.1   
Xetr_TKL2 SER A 46  S . . . . . S + . . . . ? -0.481 97.7  18.0   -74.7  146.7  -11.5 15.0  3.4   
Xetr_TKL2 ASN A 47  S . . . . . S - . . . . ? 0.882  80.5  -166.1 66.6   46.8   -14.7 13.2  2.0   
Xetr_TKL2 LEU A 48  E . . . . . . - C N K . ? -0.571 7.3   -153.2 -73.5  118.7  -13.0 10.1  0.7   
Xetr_TKL2 GLN A 49  E . . . . . . - C N K N ? -0.839 10.2  -149.6 -89.9  133.9  -15.2 8.0   -1.7  
Xetr_TKL2 VAL A 50  E . . . . . . - C N K N ? -0.931 9.2   -166.4 -111.6 120.4  -14.2 4.3   -1.7  
Xetr_TKL2 LEU A 51  E . . . . . . - C N K N ? -0.957 9.4   -174.6 -106.9 120.1  -14.8 2.2   -4.8  
Xetr_TKL2 LEU A 52  E . . . . . . + C N K N ? -0.828 62.1  23.0   -109.7 146.4  -14.5 -1.6  -4.5  
Xetr_TKL2 GLY A 53  S . . . . . S + . . . . ? 0.556  80.5  145.2  84.9   10.1   -14.7 -4.3  -7.2  
Xetr_TKL2 ALA A 54  . . . . . . . + . . . . ? -0.645 22.3  166.3  -87.4  128.2  -13.5 -1.9  -10.1 
Xetr_TKL2 HIS A 55  S . . . . . S + . . . . ? 0.674  80.4  32.8   -96.7  -39.7  -11.4 -3.3  -12.9 
Xetr_TKL2 ASN A 56  B . . . . . . - D Q P . ? -0.980 63.3  -164.7 -120.5 125.3  -11.9 -0.3  -15.2 
Xetr_TKL2 ARG A 57  S . . . . . S + . . . . ? 0.684  91.9  44.4   -84.5  -12.9  -12.4 3.2   -13.8 
Xetr_TKL2 THR A 58  S . . . . . S + . . . . ? 0.585  116.1 43.6   -107.2 -13.6  -13.8 4.7   -16.9 
Xetr_TKL2 SER A 59  S . . . . . S - . . . . ? -0.698 76.3  -157.8 -136.3 81.1   -16.2 1.9   -17.9 
Xetr_TKL2 PRO A 60  . . . . . . . - . . . . ? -0.319 7.8   -167.8 -63.4  140.0  -18.3 0.5   -14.9 
Xetr_TKL2 THR A 61  . . . . . . . - . . . . ? 0.423  49.1  -102.5 -108.0 -5.4   -19.7 -3.0  -15.4 
Xetr_TKL2 GLY A 62  S . . . . . S + . . . . ? 0.354  101.2 101.3  95.7   -3.7   -22.1 -3.0  -12.3 
Xetr_TKL2 ASP A 63  . . . . . . . + . . . . ? 0.504  57.9  107.0  -90.1  -4.8   -19.8 -5.1  -10.1 
Xetr_TKL2 GLU A 64  . . . . . . . - . . . . ? -0.450 56.6  -150.4 -83.0  145.5  -18.6 -2.0  -8.2  
Xetr_TKL2 GLN A 65  E . . . . . . - C O N . ? -0.984 10.6  -158.2 -114.8 122.6  -19.5 -1.1  -4.6  
Xetr_TKL2 TYR A 66  E . . . . . . + C O N . ? -0.888 25.7  143.2  -103.0 135.3  -19.5 2.6   -3.7  
Xetr_TKL2 THR A 67  E . . . . . . - C O N . ? -0.891 37.5  -114.9 -150.2 175.5  -19.1 3.8   -0.1  
Xetr_TKL2 TYR A 68  E . . . . . . - C O N . ? -0.861 31.8  -102.4 -113.2 158.2  -17.6 6.6   2.0   
Xetr_TKL2 ALA A 69  E . . . . . . - C O O . ? -0.751 30.9  -174.2 -77.3  112.0  -14.9 6.7   4.6   
Xetr_TKL2 ALA A 70  E . . . . . S + C O . . ? 0.789  76.0  19.2   -72.3  -29.5  -16.7 7.0   7.9   
Xetr_TKL2 LYS A 71  E . . . . . . - C O O . ? -0.996 63.9  -157.3 -145.5 141.3  -13.4 7.4   9.6   
Xetr_TKL2 ILE A 72  E . . . . . . - C O O . ? -0.982 12.5  -179.0 -120.8 121.4  -9.9  8.3   8.6   
Xetr_TKL2 CYS A 73  E . . . . . . - C O O . ? -0.745 3.5   -173.1 -127.7 78.7   -7.1  7.1   10.9  
Xetr_TKL2 PRO A 74  E . . . . . . - C O O . ? -0.487 45.3  -90.0  -67.8  142.7  -3.6  8.2   9.7   
Xetr_TKL2 HIS A 75  . . > . . . . - . . . . ? -0.346 36.1  -131.0 -49.2  135.7  -0.8  6.7   11.8  
Xetr_TKL2 GLN A 76  T . 3 . . . S + . . . . ? 0.747  104.3 48.6   -67.2  -23.3  -0.1  9.2   14.6  
Xetr_TKL2 ASP A 77  T . 3 . . . S + . . . . ? 0.125  75.6  145.6  -105.6 16.1   3.6   9.2   14.0  
Xetr_TKL2 PHE A 78  . . < . . . . - . . . . ? -0.424 37.1  -153.5 -55.6  125.8  3.4   9.8   10.3  
Xetr_TKL2 GLU A 79  B . . > > . . - E S Q . ? -0.907 2.8   -160.1 -104.5 110.2  6.4   12.0  9.2   
Xetr_TKL2 PRO A 80  T . . 4 5 . S + . . . . ? 0.658  87.6  48.3   -75.6  -12.0  5.5   14.0  6.0   
Xetr_TKL2 VAL A 81  T . . 4 5 . S + . . . . ? 0.922  124.5 25.6   -93.0  -45.6  9.1   14.7  5.1   
Xetr_TKL2 THR A 82  T . . 4 5 . S - . . . . ? 0.624  95.7  -133.1 -93.5  -10.8  10.6  11.3  5.4   
Xetr_TKL2 TYR A 83  T . > < 5 . . + . . . . ? 0.681  48.7  161.3  62.1   14.3   7.3   9.5   4.8   
Xetr_TKL2 ASP A 84  B . 3 . < . . + E T Q . ? -0.487 65.6  15.6   -61.9  137.8  8.2   7.4   7.8   
Xetr_TKL2 ASN A 85  T . 3 . . . S + . . . . ? 0.860  80.0  169.4  66.2   30.9   5.1   5.6   9.2   
Xetr_TKL2 ASP A 86  . . < . . . . + . . . . ? -0.507 30.3  118.5  -74.4  68.4   3.2   6.4   5.9   
Xetr_TKL2 ILE A 87  . . . . . . . + . . . . ? -0.998 36.1  179.4  -140.6 137.8  0.1   4.1   6.8   
Xetr_TKL2 MET A 88  E . . . . . . - C P M O ? -0.999 16.3  -144.3 -143.2 141.8  -3.6  4.9   7.2   
Xetr_TKL2 LEU A 89  E . . . . . . - C P M O ? -0.887 9.5   -160.0 -106.6 137.9  -6.8  3.0   8.0   
Xetr_TKL2 LEU A 90  E . . . . . . - C P M O ? -0.987 8.2   -148.8 -114.2 122.8  -10.2 3.8   6.6   
Xetr_TKL2 LYS A 91  E . . . . . . - C P M O ? -0.840 24.3  -128.6 -85.5  126.8  -13.4 2.6   8.2   
Xetr_TKL2 LEU A 92  E . . . . . . - C P . O ? -0.450 3.1   -137.1 -73.9  140.6  -16.1 2.1   5.6   
Xetr_TKL2 ALA A 93  S . . . . . S + . . . . ? 0.790  95.3  28.0   -63.5  -29.9  -19.5 3.7   6.2   
Xetr_TKL2 SER A 94  S . . . . . S - . . . . ? -0.995 96.6  -100.6 -134.1 143.4  -21.0 0.4   5.0   
Xetr_TKL2 GLU A 95  . . . . . . . - . . . . ? -0.324 42.3  -111.8 -62.0  140.6  -19.7 -3.2  5.1   
Xetr_TKL2 ALA A 96  . . . . . . . - . . . . ? -0.484 23.4  -123.8 -69.2  134.7  -18.2 -4.5  1.9   
Xetr_TKL2 ASP A 97  . . . . . . . - . . . . ? -0.781 29.2  -139.0 -78.0  105.5  -20.2 -7.2  0.2   
Xetr_TKL2 ILE A 98  . . . . . . . + . . . . ? -0.604 47.3  122.2  -76.0  124.8  -17.6 -10.1 -0.1  
Xetr_TKL2 ASN A 99  S . . . . . S - . . . . ? -0.772 78.5  -57.5  -158.7 -163.3 -17.8 -11.9 -3.5  
Xetr_TKL2 THR A 100 S . . . . . S + . . . . ? 0.742  134.4 39.9   -69.7  -12.1  -15.8 -12.8 -6.6  
Xetr_TKL2 TRP A 101 S . . . . . S + . . . . ? 0.659  118.6 45.2   -108.0 -23.2  -15.1 -8.9  -7.3  
Xetr_TKL2 VAL A 102 . . . . . . . + . . . . ? -0.965 68.3  147.7  -132.2 112.5  -14.5 -7.8  -3.7  
Xetr_TKL2 ALA A 103 . . . . . . . - . . . . ? -0.991 39.9  -120.4 -149.0 139.8  -12.4 -9.8  -1.3  
Xetr_TKL2 PRO A 104 . . . . . . . - . . . . ? -0.388 23.1  -139.7 -73.7  158.9  -10.1 -9.0  1.6   
Xetr_TKL2 ILE A 105 . . . . . . . - . . . . ? -0.926 22.7  -109.3 -116.5 139.1  -6.4  -10.0 1.6   
Xetr_TKL2 PRO A 106 P . . . . > . - . . . . ? -0.394 31.2  -120.5 -65.0  146.1  -4.5  -11.4 4.7   
Xetr_TKL2 LEU A 107 B . . . . P . - B D C . ? -0.686 21.7  -124.0 -85.3  135.1  -1.9  -9.1  6.4   
Xetr_TKL2 ALA A 108 P . . . . < . - . . . . ? -0.662 23.3  -174.9 -74.3  129.9  1.6   -10.4 6.5   
Xetr_TKL2 SER A 109 . . . . . . . + . . . . ? 0.293  64.8  60.4   -107.9 6.7    2.9   -10.5 10.2  
Xetr_TKL2 TYR A 110 S . . . . . S - . . . . ? -0.850 93.2  -86.0  -128.9 172.2  6.4   -11.5 9.2   
Xetr_TKL2 LEU A 111 P . . . . > . - . . . . ? -0.543 39.8  -128.3 -81.7  131.7  9.3   -10.2 7.1   
Xetr_TKL2 VAL A 112 P . . . . P . - . . . . ? -0.615 33.0  -105.3 -77.2  136.7  9.2   -11.1 3.5   
Xetr_TKL2 ASP A 113 P . > . . P . - . . . . ? -0.320 39.1  -95.9  -58.7  148.4  12.5  -12.8 2.2   
Xetr_TKL2 ASP A 114 T . 3 . . < S + . . . . ? -0.336 109.5 20.4   -59.4  141.1  14.9  -10.8 0.1   
Xetr_TKL2 ASN A 115 T . 3 . . . S + . . . . ? 0.742  87.0  155.5  72.1   18.4   14.4  -11.3 -3.6  
Xetr_TKL2 SER A 116 . . < . . . . - . . . . ? -0.628 47.0  -115.0 -72.8  139.6  10.9  -12.5 -3.2  
Xetr_TKL2 GLU A 117 E . . . . . . + B E D . ? -0.666 41.8  178.5  -76.5  130.3  8.5   -12.1 -6.1  
Xetr_TKL2 CYS A 118 E . . . . . . - B E D . ? -0.922 25.2  -129.7 -135.9 155.9  5.7   -9.8  -5.5  
Xetr_TKL2 LEU A 119 E . . . . . . - B E D E ? -0.932 18.3  -170.0 -110.4 125.8  2.8   -8.4  -7.3  
Xetr_TKL2 ALA A 120 E . . . . . . - B E D E ? -0.902 9.4   -178.8 -108.5 142.3  2.0   -4.7  -7.4  
Xetr_TKL2 SER A 121 E . . . . . . + B E D . ? -0.978 14.7  118.7  -141.0 151.2  -1.3  -3.3  -8.8  
Xetr_TKL2 GLY A 122 E . . . . . . - B E D . ? -0.969 58.5  -105.0 171.3  176.0  -2.9  0.1   -9.3  
Xetr_TKL2 TRP A 123 S . . . . . S + . . . . ? -0.018 73.5  120.8  -111.4 15.9   -4.4  2.8   -11.6 
Xetr_TKL2 GLY A 124 S . . . . . S - . . . . ? -0.049 77.5  -55.5  -68.6  -179.1 -1.4  5.2   -11.5 
Xetr_TKL2 SER A 125 . . . . . . . - . . . . ? -0.335 38.3  -158.5 -59.9  144.4  0.6   6.3   -14.6 
Xetr_TKL2 THR A 126 S . . . . . S + . . . . ? 0.383  73.4  58.9   -103.6 -4.5   2.1   3.4   -16.8 
Xetr_TKL2 THR A 127 S . . . . . S - . . . . ? -0.896 76.8  -122.3 -124.6 158.2  4.7   5.7   -18.4 
Xetr_TKL2 SER A 128 S . . . . . S - . . . . ? -0.964 86.5  -5.2   -147.3 130.0  7.7   7.9   -17.1 
Xetr_TKL2 PRO A 129 S . . . . . S + . . . . ? -0.998 131.1 61.5   -87.0  -16.0  8.4   10.9  -17.4 
Xetr_TKL2 GLU A 130 S . . . . . S - . . . . ? -0.567 88.4  -133.0 -70.7  124.6  5.3   11.2  -19.7 
Xetr_TKL2 GLU A 131 . . . . . . . + . . . . ? -0.812 26.8  177.9  -93.5  117.2  2.2   10.2  -17.6 
Xetr_TKL2 THR A 132 . . . . . . . - . . . . ? -0.996 14.1  -156.8 -112.0 119.4  -0.3  7.8   -19.2 
Xetr_TKL2 TYR A 133 . . . . . . . - . . . . ? -0.869 11.0  -146.1 -101.2 109.6  -3.2  7.0   -16.9 
Xetr_TKL2 PRO A 134 . . . . . . . - . . . . ? -0.389 11.6  -148.4 -73.0  142.9  -4.9  3.7   -17.8 
Xetr_TKL2 GLY A 135 S . . . . . S + . . . . ? 0.779  85.0  68.2   -72.9  -26.0  -8.7  3.2   -17.3 
Xetr_TKL2 GLU A 136 B . . . . . S - D R P . ? -0.632 99.7  -94.9  -95.7  148.9  -8.0  -0.5  -16.6 
Xetr_TKL2 LEU A 137 . . . . . . . - . . . . ? -0.365 41.3  -145.8 -62.1  130.5  -6.2  -1.9  -13.5 
Xetr_TKL2 GLN A 138 E . . . . . . - B F B D ? -0.814 12.6  -164.7 -104.9 147.0  -2.5  -2.4  -14.1 
Xetr_TKL2 CYS A 139 E . . . . . . - B F B D ? -0.972 6.6   -179.8 -130.8 146.4  -0.2  -5.2  -12.7 
Xetr_TKL2 VAL A 140 E . . . . . . - B F . D ? -0.997 23.8  -133.3 -146.1 134.6  3.5   -5.7  -12.4 
Xetr_TKL2 ASN A 141 E . . . . . . + B F . D ? -0.800 36.2  168.9  -83.7  127.6  5.7   -8.4  -11.0 
Xetr_TKL2 ILE A 142 E . . . . . . - B F . D ? -0.878 27.0  -125.5 -136.2 166.3  8.5   -7.0  -8.9  
Xetr_TKL2 THR A 143 E . . . . . . - B F F D ? -0.909 25.0  -115.2 -116.5 140.0  11.2  -8.3  -6.4  
Xetr_TKL2 THR A 144 E . . . . . . - B F F . ? -0.419 26.4  -147.7 -68.4  151.4  11.9  -7.3  -2.9  
Xetr_TKL2 VAL A 145 E . . . . . . - B F F . ? -0.944 22.6  -104.9 -122.7 138.5  15.2  -5.7  -2.0  
Xetr_TKL2 SER A 146 . . . > . . . - . . . . ? -0.281 27.6  -121.1 -58.2  149.5  17.0  -6.0  1.2   
Xetr_TKL2 ASN A 147 H . . > . . S + . . . . ? 0.875  113.5 53.8   -57.4  -41.7  16.9  -2.9  3.5   
Xetr_TKL2 SER A 148 H . . > . . S + . . . . ? 0.918  111.1 44.7   -58.9  -48.4  20.7  -2.6  3.4   
Xetr_TKL2 ASP A 149 H . . > . . S + . . . . ? 0.870  110.0 56.1   -63.9  -38.4  20.7  -2.6  -0.4  
Xetr_TKL2 CYS A 150 H . > X . . S + . . . . ? 0.896  102.6 55.4   -61.6  -37.6  17.8  -0.1  -0.4  
Xetr_TKL2 GLN A 151 H . 3 < . . S + . . . . ? 0.800  99.9  60.1   -64.6  -32.7  19.8  2.2   1.8   
Xetr_TKL2 ASP A 152 H . 3 < . . S + . . . . ? 0.842  110.9 41.9   -64.4  -29.0  22.6  2.2   -0.9  
Xetr_TKL2 TYR A 153 H . < < . . S + . . . . ? 0.810  128.4 28.2   -85.3  -36.9  20.0  3.6   -3.3  
Xetr_TKL2 TYR A 154 S . > X . . S - . . . . ? -0.702 84.2  -154.3 -124.0 81.1   18.5  6.0   -0.9  
Xetr_TKL2 PRO A 155 T . 3 4 . . S - . . . . ? -0.315 75.1  -5.5   -68.4  127.6  21.1  7.1   1.7   
Xetr_TKL2 ASP A 156 T . 3 4 . . S + . . . . ? 0.656  120.3 81.0   74.6   16.4   19.8  8.4   5.2   
Xetr_TKL2 THR A 157 T . < 4 . . . + . . . . ? 0.581  65.9  88.6   -122.9 -23.1  16.1  8.1   4.0   
Xetr_TKL2 ILE A 158 . . . < . . . - . . . . ? -0.680 56.6  -176.1 -86.4  122.6  15.3  4.3   4.4   
Xetr_TKL2 THR A 159 . . > . . . . - . . . . ? -0.577 43.5  -99.9  -107.8 175.4  13.9  3.3   7.8   
Xetr_TKL2 ASP A 160 T . 3 . . . S + . . . . ? 0.580  120.2 65.3   -70.2  -9.0   13.0  -0.1  9.4   
Xetr_TKL2 ASN A 161 T . 3 . . . S + . . . . ? 0.314  92.4  83.2   -93.7  8.2    9.4   0.8   8.6   
Xetr_TKL2 MET A 162 E . < . . . . - B G . G ? -0.875 57.1  -161.2 -123.4 147.8  10.0  0.7   4.9   
Xetr_TKL2 LEU A 163 E . . . . . . - B G . G ? -0.994 11.6  -150.0 -125.3 129.5  10.2  -2.1  2.3   
Xetr_TKL2 CYS A 164 E . . . . . . + B G F G ? -0.849 21.1  164.2  -104.5 140.5  11.9  -1.8  -1.1  
Xetr_TKL2 ALA A 165 E . . . . . . + B G F G ? -0.988 16.8  105.9  -151.6 140.7  10.9  -3.6  -4.3  
Xetr_TKL2 GLY A 166 E . . . . . . - B G F . ? -0.965 67.5  -64.3  169.9  176.7  11.6  -3.1  -7.9  
Xetr_TKL2 ASP A 167 . . > . . . . - . . . . ? -0.864 31.4  -160.0 -91.9  111.2  13.5  -4.4  -10.9 
Xetr_TKL2 VAL A 168 T . 3 . . . S + . . . . ? 0.790  96.4  53.6   -60.5  -31.1  17.2  -4.0  -10.4 
Xetr_TKL2 ALA A 169 T . 3 . . . S - . . . . ? 0.548  115.6 -125.6 -80.1  -4.2   17.6  -4.2  -14.2 
Xetr_TKL2 GLY A 170 S . < . . . S + . . . . ? -0.208 78.0  97.2   80.9   162.3  15.1  -1.4  -14.5 
Xetr_TKL2 GLY A 171 S . . . . . S + . . . . ? 0.243  77.2  70.5   104.9  -13.4  12.0  -1.3  -16.5 
Xetr_TKL2 LYS A 172 . . . . . . . + . . . . ? -0.992 59.0  130.6  -137.8 133.3  9.5   -2.3  -13.7 
Xetr_TKL2 ASP A 173 E . . . . . . - A B A . ? -0.990 48.1  -124.3 -171.0 151.3  8.5   -0.0  -10.8 
Xetr_TKL2 THR A 174 E . . . . . . + A B A . ? -0.964 46.5  152.1  -102.5 126.8  5.7   1.4   -8.7  
Xetr_TKL2 CYS A 175 . . > . . . . - . . . . ? -0.873 47.5  -21.3  -142.1 177.8  6.0   5.2   -8.5  
Xetr_TKL2 GLY A 176 T . 3 . . . S + . . . . ? 0.151  115.6 43.7   -23.5  132.3  3.7   8.3   -8.1  
Xetr_TKL2 GLY A 177 T . 3 . . . S + . . . . ? 0.121  100.2 66.4   109.9  -12.7  0.0   7.7   -8.9  
Xetr_TKL2 ASP A 178 . . X . . . . + . . . . ? -0.005 66.9  157.4  -121.7 16.0   -0.6  4.3   -7.1  
Xetr_TKL2 SER A 179 T . 3 . . . . + . . . . ? -0.288 69.1  19.9   -43.9  129.9  -0.1  5.6   -3.6  
Xetr_TKL2 GLY A 180 T . 3 . . . S + . . . . ? 0.288  94.6  133.4  92.3   -9.9   -1.7  3.3   -1.2  
Xetr_TKL2 GLY A 181 . . < . . . . - . . . . ? -0.267 57.0  -90.1  -74.2  168.4  -1.8  0.4   -3.5  
Xetr_TKL2 PRO A 182 E . . . . . . - B H . H ? -0.458 18.2  -161.1 -93.6  141.5  -0.8  -3.2  -2.6  
Xetr_TKL2 LEU A 183 E . . . . . . - B H E H ? -0.958 26.0  -167.0 -105.8 107.4  2.4   -5.1  -2.7  
Xetr_TKL2 VAL A 184 E . . . . . . + B H E H ? -0.849 12.5  177.3  -109.1 123.0  1.4   -8.8  -2.5  
Xetr_TKL2 CYS A 185 E . > . . . S - B H . H ? -0.992 73.9  -11.7  -124.4 126.1  3.8   -11.6 -1.9  
Xetr_TKL2 ASN A 186 T . 3 . . . S - . . . . ? 0.904  128.4 -57.0  52.8   35.9   2.7   -15.2 -1.5  
Xetr_TKL2 GLU A 187 T . 3 . . . S + . . . . ? 0.685  117.5 106.9  75.3   13.2   -1.0  -14.1 -1.4  
Xetr_TKL2 GLU A 188 E . < . . . S - B I . H ? -0.965 76.6  -110.1 -118.8 153.5  -0.3  -11.8 1.6   
Xetr_TKL2 LEU A 189 E . . . . . . + B I C H ? -0.681 42.8  160.6  -83.1  116.2  -0.1  -8.1  1.9   
Xetr_TKL2 HIS A 190 E . . . . . . + B I . . ? 0.646  57.8  16.2   -111.9 -18.1  3.5   -7.1  2.6   
Xetr_TKL2 GLY A 191 E . . . . . . - B I I H ? -0.996 52.4  -139.1 -157.3 157.6  3.5   -3.4  1.6   
Xetr_TKL2 ILE A 192 E . . . . . . - B I I H ? -0.987 41.8  -108.6 -118.9 124.1  1.6   -0.2  0.8   
Xetr_TKL2 THR A 193 E . . . . . . + B I I . ? -0.338 54.9  154.9  -52.6  125.8  2.9   1.9   -2.1  
Xetr_TKL2 SER A 194 E . . . . . . - B I . . ? 0.773  49.1  -32.1  -122.2 -65.9  4.4   5.0   -0.4  
Xetr_TKL2 TRP A 195 E . . . . . . + B I I . ? -0.941 51.0  154.5  -157.1 169.3  7.1   6.9   -2.3  
Xetr_TKL2 GLY A 196 . . . . . . . - . . . . ? -0.964 51.2  -37.7  -177.8 -170.3 9.9   6.5   -4.7  
Xetr_TKL2 ASP A 197 . . . . . . . - . . . . ? -0.357 48.6  -120.3 -68.7  157.3  11.9  8.5   -7.3  
Xetr_TKL2 LEU A 198 S . . . . . S + . . . . ? 0.858  107.4 58.5   -67.5  -33.2  10.2  11.0  -9.6  
Xetr_TKL2 VAL A 199 S . > . . . S - . . . . ? -0.865 85.0  -155.6 -101.6 102.9  11.4  8.9   -12.6 
Xetr_TKL2 CYS A 200 T . 3 . . . . + . . . . ? -0.454 69.2  32.4   -76.7  144.6  10.0  5.5   -12.2 
Xetr_TKL2 GLY A 201 T . 3 . . . S + . . . . ? 0.628  78.1  145.8  92.5   6.3    11.6  2.4   -13.7 
Xetr_TKL2 SER A 202 . . X . . . . - . . . . ? -0.553 59.6  -95.6  -74.8  140.1  15.2  3.6   -13.5 
Xetr_TKL2 PRO A 203 T . 3 . . . S + . . . . ? -0.336 107.2 14.0   -53.8  136.1  17.8  1.0   -12.9 
Xetr_TKL2 ASP A 204 T . 3 . . . S + . . . . ? 0.778  100.0 104.8  75.7   23.8   18.8  0.7   -9.2  
Xetr_TKL2 LYS A 205 . . < . . . . - . . . . ? -0.617 49.3  -175.1 -135.8 77.4   15.8  2.7   -7.9  
Xetr_TKL2 PRO A 206 . . . . . . . - . . . . ? -0.275 30.5  -101.9 -64.1  155.8  13.2  0.5   -6.4  
Xetr_TKL2 GLY A 207 E . . . . . . - B J G . ? -0.438 32.8  -126.2 -68.3  157.3  9.9   1.8   -5.1  
Xetr_TKL2 VAL A 208 E . . . . . . - B J G I ? -0.944 25.7  -172.7 -115.2 131.0  9.3   2.3   -1.4  
Xetr_TKL2 PHE A 209 E . . . . . . - B J G I ? -0.851 33.7  -106.3 -116.8 145.7  6.4   0.7   0.5   
Xetr_TKL2 ALA A 210 E . . . . . . - B J G I ? -0.699 43.5  -121.0 -67.2  124.9  5.1   1.1   4.0   
Xetr_TKL2 LYS A 211 E . > . . . . - B J . I ? -0.631 24.0  -163.7 -76.5  106.0  6.1   -2.2  5.7   
Xetr_TKL2 VAL A 212 G . > . . . S + . . . . ? 0.846  82.1  64.8   -61.9  -41.5  2.8   -3.8  6.8   
Xetr_TKL2 SER A 213 G . > . . . S + . . . . ? 0.800  98.4  56.7   -57.8  -24.1  4.4   -6.3  9.2   
Xetr_TKL2 ASN A 214 G . < . . . S + . . . . ? 0.543  108.5 46.9   -83.7  -5.6   5.7   -3.4  11.3  
Xetr_TKL2 TYR A 215 G . < > . . S + . . . . ? 0.201  74.5  106.7  -122.7 14.6   2.1   -2.0  11.8  
Xetr_TKL2 ILE A 216 H . < > . . S + . . . . ? 0.928  84.5  46.7   -63.2  -44.9  0.1   -5.2  12.7  
Xetr_TKL2 ASP A 217 H . . > . . S + . . . . ? 0.919  114.9 46.8   -63.0  -43.5  -0.2  -4.1  16.3  
Xetr_TKL2 TRP A 218 H . . > . . S + . . . . ? 0.921  112.5 49.9   -62.6  -46.0  -1.2  -0.6  15.3  
Xetr_TKL2 ILE A 219 H . . X . . S + . . . . ? 0.936  112.8 46.8   -59.4  -47.5  -3.7  -1.9  12.7  
Xetr_TKL2 SER A 220 H . . X . . S + . . . . ? 0.897  110.9 51.9   -63.3  -43.2  -5.3  -4.3  15.2  
Xetr_TKL2 ASP A 221 H . . X . . S + . . . . ? 0.910  110.6 46.8   -61.6  -47.2  -5.5  -1.6  17.9  
Xetr_TKL2 VAL A 222 H . . < . . S + . . . . ? 0.932  113.3 49.4   -61.8  -43.7  -7.3  0.9   15.6  
Xetr_TKL2 MET A 223 H . > < . . S + . . . . ? 0.874  114.0 45.1   -68.8  -34.2  -9.8  -1.8  14.4  
Xetr_TKL2 GLU A 224 H . 3 < . . S + . . . . ? 0.812  103.1 62.3   -77.8  -37.1  -10.7 -3.0  18.0  
Xetr_TKL2 ASN A 225 T . 3 < . . . . . . . . ? 0.374  .     .      -87.2  25.5   -11.1 0.4   19.6  
Xetr_TKL2 GLU A 226 . . < . . . . . . . . . ? -0.787 .     .      -117.5 .      -14.1 1.3   17.2  
# 
loop_
_dssp_struct_ladder.id 
_dssp_struct_ladder.sheet_id 
_dssp_struct_ladder.range_id_1 
_dssp_struct_ladder.range_id_2 
_dssp_struct_ladder.type 
_dssp_struct_ladder.beg_1_label_comp_id 
_dssp_struct_ladder.beg_1_label_asym_id 
_dssp_struct_ladder.beg_1_label_seq_id 
_dssp_struct_ladder.pdbx_beg_1_PDB_ins_code 
_dssp_struct_ladder.end_1_label_comp_id 
_dssp_struct_ladder.end_1_label_asym_id 
_dssp_struct_ladder.end_1_label_seq_id 
_dssp_struct_ladder.pdbx_end_1_PDB_ins_code 
_dssp_struct_ladder.beg_1_auth_comp_id 
_dssp_struct_ladder.beg_1_auth_asym_id 
_dssp_struct_ladder.beg_1_auth_seq_id 
_dssp_struct_ladder.end_1_auth_comp_id 
_dssp_struct_ladder.end_1_auth_asym_id 
_dssp_struct_ladder.end_1_auth_seq_id 
_dssp_struct_ladder.beg_2_label_comp_id 
_dssp_struct_ladder.beg_2_label_asym_id 
_dssp_struct_ladder.beg_2_label_seq_id 
_dssp_struct_ladder.pdbx_beg_2_PDB_ins_code 
_dssp_struct_ladder.end_2_label_comp_id 
_dssp_struct_ladder.end_2_label_asym_id 
_dssp_struct_ladder.end_2_label_seq_id 
_dssp_struct_ladder.pdbx_end_2_PDB_ins_code 
_dssp_struct_ladder.beg_2_auth_comp_id 
_dssp_struct_ladder.beg_2_auth_asym_id 
_dssp_struct_ladder.beg_2_auth_seq_id 
_dssp_struct_ladder.end_2_auth_comp_id 
_dssp_struct_ladder.end_2_auth_asym_id 
_dssp_struct_ladder.end_2_auth_seq_id 
A A A B anti-parallel ILE A 2   ? ILE A 3   ? ILE A 2   ILE A 3   THR A 174 ? ASP A 173 ? THR A 174 ASP A 173 
B B C F anti-parallel GLU A 6   ? GLU A 7   ? GLU A 6   GLU A 7   CYS A 139 ? GLN A 138 ? CYS A 139 GLN A 138 
C B D I parallel      LEU A 107 ? LEU A 107 ? LEU A 107 LEU A 107 LEU A 189 ? LEU A 189 ? LEU A 189 LEU A 189 
D B E F anti-parallel GLU A 117 ? GLY A 122 ? GLU A 117 GLY A 122 THR A 143 ? GLN A 138 ? THR A 143 GLN A 138 
E B E H anti-parallel LEU A 119 ? ALA A 120 ? LEU A 119 ALA A 120 VAL A 184 ? LEU A 183 ? VAL A 184 LEU A 183 
F B F G anti-parallel THR A 143 ? VAL A 145 ? THR A 143 VAL A 145 GLY A 166 ? CYS A 164 ? GLY A 166 CYS A 164 
G B G J anti-parallel MET A 162 ? ALA A 165 ? MET A 162 ALA A 165 ALA A 210 ? GLY A 207 ? ALA A 210 GLY A 207 
H B H I anti-parallel PRO A 182 ? CYS A 185 ? PRO A 182 CYS A 185 ILE A 192 ? GLU A 188 ? ILE A 192 GLU A 188 
I B I J anti-parallel GLY A 191 ? TRP A 195 ? GLY A 191 TRP A 195 LYS A 211 ? VAL A 208 ? LYS A 211 VAL A 208 
J C K L anti-parallel GLN A 16  ? TYR A 21  ? GLN A 16  TYR A 21  VAL A 30  ? ASP A 24  ? VAL A 30  ASP A 24  
K C K N anti-parallel VAL A 17  ? TYR A 21  ? VAL A 17  TYR A 21  LEU A 52  ? LEU A 48  ? LEU A 52  LEU A 48  
L C L M anti-parallel VAL A 30  ? LEU A 31  ? VAL A 30  LEU A 31  LEU A 38  ? VAL A 37  ? LEU A 38  VAL A 37  
M C M P anti-parallel TRP A 36  ? THR A 39  ? TRP A 36  THR A 39  LYS A 91  ? MET A 88  ? LYS A 91  MET A 88  
N C N O anti-parallel GLN A 49  ? LEU A 52  ? GLN A 49  LEU A 52  TYR A 68  ? GLN A 65  ? TYR A 68  GLN A 65  
O C O P anti-parallel ALA A 69  ? PRO A 74  ? ALA A 69  PRO A 74  LEU A 92  ? MET A 88  ? LEU A 92  MET A 88  
P D Q R anti-parallel ASN A 56  ? ASN A 56  ? ASN A 56  ASN A 56  GLU A 136 ? GLU A 136 ? GLU A 136 GLU A 136 
Q E S T anti-parallel GLU A 79  ? GLU A 79  ? GLU A 79  GLU A 79  ASP A 84  ? ASP A 84  ? ASP A 84  ASP A 84  
# 
loop_
_dssp_struct_bridge_pairs.id 
_dssp_struct_bridge_pairs.label_comp_id 
_dssp_struct_bridge_pairs.label_seq_id 
_dssp_struct_bridge_pairs.label_asym_id 
_dssp_struct_bridge_pairs.auth_seq_id 
_dssp_struct_bridge_pairs.auth_asym_id 
_dssp_struct_bridge_pairs.pdbx_PDB_ins_code 
_dssp_struct_bridge_pairs.acceptor_1_label_comp_id 
_dssp_struct_bridge_pairs.acceptor_1_label_seq_id 
_dssp_struct_bridge_pairs.acceptor_1_label_asym_id 
_dssp_struct_bridge_pairs.acceptor_1_auth_seq_id 
_dssp_struct_bridge_pairs.acceptor_1_auth_asym_id 
_dssp_struct_bridge_pairs.acceptor_1_pdbx_PDB_ins_code 
_dssp_struct_bridge_pairs.acceptor_1_energy 
_dssp_struct_bridge_pairs.acceptor_2_label_comp_id 
_dssp_struct_bridge_pairs.acceptor_2_label_seq_id 
_dssp_struct_bridge_pairs.acceptor_2_label_asym_id 
_dssp_struct_bridge_pairs.acceptor_2_auth_seq_id 
_dssp_struct_bridge_pairs.acceptor_2_auth_asym_id 
_dssp_struct_bridge_pairs.acceptor_2_pdbx_PDB_ins_code 
_dssp_struct_bridge_pairs.acceptor_2_energy 
_dssp_struct_bridge_pairs.donor_1_label_comp_id 
_dssp_struct_bridge_pairs.donor_1_label_seq_id 
_dssp_struct_bridge_pairs.donor_1_label_asym_id 
_dssp_struct_bridge_pairs.donor_1_auth_seq_id 
_dssp_struct_bridge_pairs.donor_1_auth_asym_id 
_dssp_struct_bridge_pairs.donor_1_pdbx_PDB_ins_code 
_dssp_struct_bridge_pairs.donor_1_energy 
_dssp_struct_bridge_pairs.donor_2_label_comp_id 
_dssp_struct_bridge_pairs.donor_2_label_seq_id 
_dssp_struct_bridge_pairs.donor_2_label_asym_id 
_dssp_struct_bridge_pairs.donor_2_auth_seq_id 
_dssp_struct_bridge_pairs.donor_2_auth_asym_id 
_dssp_struct_bridge_pairs.donor_2_pdbx_PDB_ins_code 
_dssp_struct_bridge_pairs.donor_2_energy 
1   ARG 1   A 1   A ? ?   ?   ? ?   ? ? ?    ?   ?   ? ?   ? ? ?    CYS 175 A 175 A ? -1.5 ILE 3   A 3   A ? -0.5 
2   ILE 2   A 2   A ? SER 125 A 125 A ? -2.0 THR 174 A 174 A ? -0.2 GLY 5   A 5   A ? -0.4 GLY 4   A 4   A ? -0.4 
3   ILE 3   A 3   A ? ASP 173 A 173 A ? -2.7 ARG 1   A 1   A ? -0.5 ASP 173 A 173 A ? -1.4 THR 127 A 127 A ? -0.1 
4   GLY 4   A 4   A ? THR 126 A 126 A ? -0.6 ILE 2   A 2   A ? -0.4 ASN 141 A 141 A ? -0.2 ILE 3   A 3   A ? -0.2 
5   GLY 5   A 5   A ? ILE 2   A 2   A ? -0.4 THR 126 A 126 A ? -0.1 GLU 7   A 7   A ? -0.3 VAL 140 A 140 A ? -0.2 
6   GLU 6   A 6   A ? CYS 139 A 139 A ? -2.4 GLY 4   A 4   A ? -0.1 CYS 139 A 139 A ? -3.2 VAL 9   A 9   A ? -0.1 
7   GLU 7   A 7   A ? GLY 5   A 5   A ? -0.3 GLN 138 A 138 A ? -0.2 GLN 138 A 138 A ? -0.3 VAL 9   A 9   A ? -0.1 
8   CYS 8   A 8   A ? LEU 137 A 137 A ? -3.1 HIS 55  A 55  A ? -0.1 LEU 137 A 137 A ? -0.1 GLU 7   A 7   A ? -0.1 
9   VAL 9   A 9   A ? GLU 7   A 7   A ? -0.1 PRO 10  A 10  A ? -0.1 SER 12  A 12  A ? -2.2 GLN 13  A 13  A ? -0.3 
10  PRO 10  A 10  A ? ?   ?   ? ?   ? ? ?    ?   ?   ? ?   ? ? ?    VAL 9   A 9   A ? -0.1 HIS 55  A 55  A ? -0.1 
11  HIS 11  A 11  A ? GLN 13  A 13  A ? -0.1 SER 12  A 12  A ? -0.1 VAL 9   A 9   A ? -0.1 HIS 55  A 55  A ? -0.0 
12  SER 12  A 12  A ? VAL 9   A 9   A ? -2.2 GLN 13  A 13  A ? -0.3 HIS 11  A 11  A ? -0.1 TRP 15  A 15  A ? -0.1 
13  GLN 13  A 13  A ? VAL 9   A 9   A ? -0.3 PRO 14  A 14  A ? -0.1 GLN 16  A 16  A ? -1.7 SER 12  A 12  A ? -0.3 
14  PRO 14  A 14  A ? ?   ?   ? ?   ? ? ?    ?   ?   ? ?   ? ? ?    ALA 103 A 103 A ? -1.3 GLY 53  A 53  A ? -0.3 
15  TRP 15  A 15  A ? VAL 102 A 102 A ? -0.2 SER 12  A 12  A ? -0.1 LEU 31  A 31  A ? -2.5 VAL 17  A 17  A ? -0.2 
16  GLN 16  A 16  A ? GLN 13  A 13  A ? -1.7 VAL 30  A 30  A ? -0.2 GLY 53  A 53  A ? -0.6 ALA 18  A 18  A ? -0.4 
17  VAL 17  A 17  A ? GLY 29  A 29  A ? -2.4 TRP 15  A 15  A ? -0.2 GLY 29  A 29  A ? -1.5 LEU 19  A 19  A ? -0.5 
18  ALA 18  A 18  A ? LEU 51  A 51  A ? -2.5 GLN 16  A 16  A ? -0.4 LEU 51  A 51  A ? -2.9 TYR 20  A 20  A ? -0.5 
19  LEU 19  A 19  A ? CYS 27  A 27  A ? -3.1 VAL 17  A 17  A ? -0.5 ILE 26  A 26  A ? -2.7 CYS 27  A 27  A ? -1.3 
20  TYR 20  A 20  A ? GLN 49  A 49  A ? -2.9 ALA 18  A 18  A ? -0.5 GLN 49  A 49  A ? -2.9 PHE 22  A 22  A ? -0.7 
21  TYR 21  A 21  A ? ASP 24  A 24  A ? -2.6 LEU 19  A 19  A ? -0.4 ASP 24  A 24  A ? -2.1 SER 23  A 23  A ? -0.5 
22  PHE 22  A 22  A ? ASN 47  A 47  A ? -0.9 TYR 20  A 20  A ? -0.7 GLN 49  A 49  A ? -0.1 TYR 20  A 20  A ? -0.0 
23  SER 23  A 23  A ? TYR 21  A 21  A ? -0.5 TYR 20  A 20  A ? -0.1 PHE 25  A 25  A ? -0.5 PHE 22  A 22  A ? -0.2 
24  ASP 24  A 24  A ? TYR 21  A 21  A ? -2.1 PHE 25  A 25  A ? -0.0 TYR 21  A 21  A ? -2.6 ILE 26  A 26  A ? -0.3 
25  PHE 25  A 25  A ? SER 23  A 23  A ? -0.5 TYR 20  A 20  A ? -0.2 TYR 20  A 20  A ? -0.2 GLY 28  A 28  A ? -0.1 
26  ILE 26  A 26  A ? LEU 19  A 19  A ? -2.7 CYS 27  A 27  A ? -0.4 GLY 28  A 28  A ? -0.3 SER 179 A 179 A ? -0.2 
27  CYS 27  A 27  A ? LEU 19  A 19  A ? -1.3 ASP 178 A 178 A ? -0.1 LEU 19  A 19  A ? -3.1 ILE 26  A 26  A ? -0.4 
28  GLY 28  A 28  A ? SER 179 A 179 A ? -3.7 ILE 26  A 26  A ? -0.3 ALA 40  A 40  A ? -0.4 VAL 30  A 30  A ? -0.3 
29  GLY 29  A 29  A ? VAL 17  A 17  A ? -1.5 CYS 27  A 27  A ? -0.2 VAL 17  A 17  A ? -2.4 LEU 31  A 31  A ? -0.4 
30  VAL 30  A 30  A ? LEU 38  A 38  A ? -2.4 GLY 28  A 28  A ? -0.3 LEU 38  A 38  A ? -3.4 ILE 32  A 32  A ? -0.5 
31  LEU 31  A 31  A ? TRP 15  A 15  A ? -2.5 GLY 29  A 29  A ? -0.4 ILE 105 A 105 A ? -1.7 VAL 37  A 37  A ? -0.2 
32  ILE 32  A 32  A ? TRP 36  A 36  A ? -2.4 VAL 30  A 30  A ? -0.5 GLU 34  A 34  A ? -0.2 VAL 37  A 37  A ? -0.2 
33  ASN 33  A 33  A ? TRP 36  A 36  A ? -1.2 PRO 106 A 106 A ? -0.1 ILE 32  A 32  A ? -0.3 ALA 96  A 96  A ? -0.1 
34  GLU 34  A 34  A ? ILE 32  A 32  A ? -0.2 TRP 35  A 35  A ? -0.2 ALA 96  A 96  A ? -3.1 SER 94  A 94  A ? -0.1 
35  TRP 35  A 35  A ? GLU 95  A 95  A ? -0.2 TRP 36  A 36  A ? -0.1 LEU 92  A 92  A ? -3.4 VAL 37  A 37  A ? -0.5 
36  TRP 36  A 36  A ? LYS 91  A 91  A ? -0.2 ASN 33  A 33  A ? -0.1 ILE 32  A 32  A ? -2.4 ASN 33  A 33  A ? -1.2 
37  VAL 37  A 37  A ? LEU 90  A 90  A ? -2.5 TRP 35  A 35  A ? -0.5 LEU 90  A 90  A ? -2.9 THR 39  A 39  A ? -0.4 
38  LEU 38  A 38  A ? VAL 30  A 30  A ? -3.4 TRP 36  A 36  A ? -0.4 VAL 30  A 30  A ? -2.4 ALA 40  A 40  A ? -0.2 
39  THR 39  A 39  A ? MET 88  A 88  A ? -2.8 VAL 37  A 37  A ? -0.4 MET 88  A 88  A ? -2.6 ALA 41  A 41  A ? -0.3 
40  ALA 40  A 40  A ? GLY 28  A 28  A ? -0.4 LEU 38  A 38  A ? -0.2 CYS 43  A 43  A ? -1.6 ILE 87  A 87  A ? -0.3 
41  ALA 41  A 41  A ? THR 39  A 39  A ? -0.3 HIS 42  A 42  A ? -0.3 ASN 44  A 44  A ? -1.6 ALA 40  A 40  A ? -0.1 
42  HIS 42  A 42  A ? CYS 43  A 43  A ? -0.3 TYR 83  A 83  A ? -0.1 ALA 41  A 41  A ? -0.3 SER 179 A 179 A ? -0.0 
43  CYS 43  A 43  A ? ALA 40  A 40  A ? -1.6 GLY 28  A 28  A ? -0.1 GLN 45  A 45  A ? -0.3 HIS 42  A 42  A ? -0.3 
44  ASN 44  A 44  A ? ALA 41  A 41  A ? -1.6 LEU 48  A 48  A ? -0.0 SER 46  A 46  A ? -0.3 ALA 41  A 41  A ? -0.1 
45  GLN 45  A 45  A ? CYS 43  A 43  A ? -0.3 TYR 20  A 20  A ? -0.1 LEU 48  A 48  A ? -0.4 ASN 47  A 47  A ? -0.1 
46  SER 46  A 46  A ? ASN 44  A 44  A ? -0.3 ASN 47  A 47  A ? -0.2 ?   ?   ? ?   ? ? ?    ?   ?   ? ?   ? ? ?    
47  ASN 47  A 47  A ? LEU 48  A 48  A ? -0.2 ALA 69  A 69  A ? -0.1 PHE 22  A 22  A ? -0.9 GLN 49  A 49  A ? -0.4 
48  LEU 48  A 48  A ? GLN 45  A 45  A ? -0.4 ALA 69  A 69  A ? -0.2 ALA 69  A 69  A ? -2.5 VAL 50  A 50  A ? -0.4 
49  GLN 49  A 49  A ? TYR 20  A 20  A ? -2.9 ASN 47  A 47  A ? -0.4 TYR 20  A 20  A ? -2.9 LEU 51  A 51  A ? -0.5 
50  VAL 50  A 50  A ? THR 67  A 67  A ? -3.0 LEU 48  A 48  A ? -0.4 THR 67  A 67  A ? -2.1 LEU 52  A 52  A ? -0.5 
51  LEU 51  A 51  A ? ALA 18  A 18  A ? -2.9 GLN 49  A 49  A ? -0.5 ALA 18  A 18  A ? -2.5 GLY 53  A 53  A ? -0.3 
52  LEU 52  A 52  A ? GLN 65  A 65  A ? -2.8 VAL 50  A 50  A ? -0.5 GLN 65  A 65  A ? -2.3 VAL 17  A 17  A ? -0.1 
53  GLY 53  A 53  A ? GLN 16  A 16  A ? -0.6 PRO 14  A 14  A ? -0.3 HIS 55  A 55  A ? -0.4 LEU 52  A 52  A ? -0.1 
54  ALA 54  A 54  A ? GLN 16  A 16  A ? -0.3 LEU 51  A 51  A ? -0.2 GLY 53  A 53  A ? -0.2 ARG 57  A 57  A ? -0.1 
55  HIS 55  A 55  A ? GLY 53  A 53  A ? -0.4 ASN 56  A 56  A ? -0.3 LEU 137 A 137 A ? -2.6 ARG 57  A 57  A ? -0.4 
56  ASN 56  A 56  A ? GLU 136 A 136 A ? -0.2 SER 59  A 59  A ? -0.2 HIS 55  A 55  A ? -0.3 GLU 136 A 136 A ? -0.3 
57  ARG 57  A 57  A ? GLY 135 A 135 A ? -3.2 HIS 55  A 55  A ? -0.4 GLU 136 A 136 A ? -0.1 ASN 56  A 56  A ? -0.1 
58  THR 58  A 58  A ? GLY 135 A 135 A ? -0.3 SER 59  A 59  A ? -0.2 ARG 57  A 57  A ? -0.2 GLU 136 A 136 A ? -0.1 
59  SER 59  A 59  A ? ASN 56  A 56  A ? -0.2 GLY 135 A 135 A ? -0.2 THR 58  A 58  A ? -0.2 ASN 56  A 56  A ? -0.2 
60  PRO 60  A 60  A ? ?   ?   ? ?   ? ? ?    ?   ?   ? ?   ? ? ?    ARG 57  A 57  A ? -0.1 ALA 54  A 54  A ? -0.1 
61  THR 61  A 61  A ? ASN 56  A 56  A ? -0.1 SER 59  A 59  A ? -0.0 ALA 54  A 54  A ? -0.0 ?   ?   ? ?   ? ? ?    
62  GLY 62  A 62  A ? GLN 65  A 65  A ? -0.0 ?   ?   ? ?   ? ? ?    ALA 54  A 54  A ? -0.1 ?   ?   ? ?   ? ? ?    
63  ASP 63  A 63  A ? GLY 53  A 53  A ? -0.1 GLN 65  A 65  A ? -0.0 GLN 65  A 65  A ? -0.1 TRP 101 A 101 A ? -0.1 
64  GLU 64  A 64  A ? LEU 51  A 51  A ? -0.0 GLY 53  A 53  A ? -0.0 TYR 66  A 66  A ? -0.5 GLY 53  A 53  A ? -0.2 
65  GLN 65  A 65  A ? LEU 52  A 52  A ? -2.3 ASP 63  A 63  A ? -0.1 LEU 52  A 52  A ? -2.8 THR 67  A 67  A ? -0.5 
66  TYR 66  A 66  A ? GLU 64  A 64  A ? -0.5 LEU 51  A 51  A ? -0.2 TYR 68  A 68  A ? -0.3 LEU 51  A 51  A ? -0.2 
67  THR 67  A 67  A ? VAL 50  A 50  A ? -2.1 GLN 65  A 65  A ? -0.5 VAL 50  A 50  A ? -3.0 ALA 69  A 69  A ? -0.3 
68  TYR 68  A 68  A ? TYR 66  A 66  A ? -0.3 GLN 49  A 49  A ? -0.2 ALA 93  A 93  A ? -2.9 ALA 70  A 70  A ? -0.8 
69  ALA 69  A 69  A ? LEU 48  A 48  A ? -2.5 THR 67  A 67  A ? -0.3 LEU 92  A 92  A ? -0.2 LEU 48  A 48  A ? -0.2 
70  ALA 70  A 70  A ? LYS 91  A 91  A ? -3.0 TYR 68  A 68  A ? -0.8 ILE 72  A 72  A ? -0.3 LEU 92  A 92  A ? -0.2 
71  LYS 71  A 71  A ? LYS 91  A 91  A ? -1.3 TYR 68  A 68  A ? -0.1 LYS 91  A 91  A ? -2.2 CYS 73  A 73  A ? -0.5 
72  ILE 72  A 72  A ? ALA 70  A 70  A ? -0.3 LEU 90  A 90  A ? -0.2 LEU 90  A 90  A ? -0.2 ASN 44  A 44  A ? -0.0 
73  CYS 73  A 73  A ? LEU 89  A 89  A ? -3.0 LYS 71  A 71  A ? -0.5 LEU 89  A 89  A ? -2.0 HIS 75  A 75  A ? -0.1 
74  PRO 74  A 74  A ? ?   ?   ? ?   ? ? ?    ?   ?   ? ?   ? ? ?    MET 88  A 88  A ? -0.2 ASP 86  A 86  A ? -0.1 
75  HIS 75  A 75  A ? ILE 87  A 87  A ? -2.7 ASN 85  A 85  A ? -0.2 PHE 78  A 78  A ? -1.9 ILE 87  A 87  A ? -0.0 
76  GLN 76  A 76  A ? ASP 77  A 77  A ? -0.3 CYS 73  A 73  A ? -0.1 HIS 75  A 75  A ? -0.1 ASN 85  A 85  A ? -0.0 
77  ASP 77  A 77  A ? ASN 85  A 85  A ? -0.1 GLU 79  A 79  A ? -0.1 GLN 76  A 76  A ? -0.3 GLU 79  A 79  A ? -0.2 
78  PHE 78  A 78  A ? HIS 75  A 75  A ? -1.9 ILE 87  A 87  A ? -0.1 ASN 85  A 85  A ? -0.2 ASP 86  A 86  A ? -0.1 
79  GLU 79  A 79  A ? ASP 84  A 84  A ? -2.6 ASP 77  A 77  A ? -0.2 TYR 83  A 83  A ? -2.5 ASP 84  A 84  A ? -0.5 
80  PRO 80  A 80  A ? ?   ?   ? ?   ? ? ?    ?   ?   ? ?   ? ? ?    GLU 79  A 79  A ? -0.1 PHE 78  A 78  A ? -0.0 
81  VAL 81  A 81  A ? THR 82  A 82  A ? -0.1 ASP 84  A 84  A ? -0.1 GLU 79  A 79  A ? -0.0 ?   ?   ? ?   ? ? ?    
82  THR 82  A 82  A ? ASP 84  A 84  A ? -0.1 TYR 83  A 83  A ? -0.0 THR 159 A 159 A ? -0.1 ASN 85  A 85  A ? -0.1 
83  TYR 83  A 83  A ? GLU 79  A 79  A ? -2.5 ASP 84  A 84  A ? -0.2 ASP 86  A 86  A ? -1.0 ASN 85  A 85  A ? -0.1 
84  ASP 84  A 84  A ? GLU 79  A 79  A ? -0.5 ASN 85  A 85  A ? -0.2 GLU 79  A 79  A ? -2.6 TYR 83  A 83  A ? -0.2 
85  ASN 85  A 85  A ? PHE 78  A 78  A ? -0.2 ASP 86  A 86  A ? -0.2 ILE 87  A 87  A ? -1.9 HIS 75  A 75  A ? -0.2 
86  ASP 86  A 86  A ? TYR 83  A 83  A ? -1.0 ASN 161 A 161 A ? -0.1 MET 88  A 88  A ? -0.3 ALA 210 A 210 A ? -0.2 
87  ILE 87  A 87  A ? ASN 85  A 85  A ? -1.9 ALA 40  A 40  A ? -0.3 HIS 75  A 75  A ? -2.7 LEU 89  A 89  A ? -0.3 
88  MET 88  A 88  A ? THR 39  A 39  A ? -2.6 ASP 86  A 86  A ? -0.3 THR 39  A 39  A ? -2.8 LEU 90  A 90  A ? -0.4 
89  LEU 89  A 89  A ? CYS 73  A 73  A ? -2.0 ILE 87  A 87  A ? -0.3 CYS 73  A 73  A ? -3.0 LYS 91  A 91  A ? -0.5 
90  LEU 90  A 90  A ? VAL 37  A 37  A ? -2.9 MET 88  A 88  A ? -0.4 VAL 37  A 37  A ? -2.5 LEU 92  A 92  A ? -0.6 
91  LYS 91  A 91  A ? LYS 71  A 71  A ? -2.2 LEU 89  A 89  A ? -0.5 ALA 70  A 70  A ? -3.0 LYS 71  A 71  A ? -1.3 
92  LEU 92  A 92  A ? TRP 35  A 35  A ? -3.4 LEU 90  A 90  A ? -0.6 ALA 69  A 69  A ? -0.2 GLU 95  A 95  A ? -0.1 
93  ALA 93  A 93  A ? TYR 68  A 68  A ? -2.9 SER 94  A 94  A ? -0.2 GLU 95  A 95  A ? -0.3 LEU 92  A 92  A ? -0.1 
94  SER 94  A 94  A ? TYR 68  A 68  A ? -0.3 GLU 34  A 34  A ? -0.1 ALA 93  A 93  A ? -0.2 ALA 70  A 70  A ? -0.0 
95  GLU 95  A 95  A ? ALA 93  A 93  A ? -0.3 ALA 96  A 96  A ? -0.1 TRP 35  A 35  A ? -0.2 ASP 97  A 97  A ? -0.2 
96  ALA 96  A 96  A ? GLU 34  A 34  A ? -3.1 ASN 33  A 33  A ? -0.1 ILE 98  A 98  A ? -0.9 GLU 95  A 95  A ? -0.1 
97  ASP 97  A 97  A ? GLU 95  A 95  A ? -0.2 ALA 103 A 103 A ? -0.0 ASN 99  A 99  A ? -0.4 VAL 102 A 102 A ? -0.2 
98  ILE 98  A 98  A ? ALA 96  A 96  A ? -0.9 TRP 101 A 101 A ? -0.1 THR 100 A 100 A ? -0.2 ALA 103 A 103 A ? -0.2 
99  ASN 99  A 99  A ? VAL 102 A 102 A ? -2.1 ASP 97  A 97  A ? -0.4 VAL 102 A 102 A ? -0.3 ILE 98  A 98  A ? -0.0 
100 THR 100 A 100 A ? TRP 101 A 101 A ? -0.2 ILE 98  A 98  A ? -0.2 ALA 103 A 103 A ? -0.1 ILE 98  A 98  A ? -0.1 
101 TRP 101 A 101 A ? VAL 102 A 102 A ? -0.3 ASP 63  A 63  A ? -0.1 ALA 103 A 103 A ? -0.4 GLY 53  A 53  A ? -0.3 
102 VAL 102 A 102 A ? ASN 99  A 99  A ? -0.3 ASP 97  A 97  A ? -0.2 ASN 99  A 99  A ? -2.1 TRP 101 A 101 A ? -0.3 
103 ALA 103 A 103 A ? PRO 14  A 14  A ? -1.3 TRP 101 A 101 A ? -0.4 LEU 31  A 31  A ? -0.2 ILE 105 A 105 A ? -0.1 
104 PRO 104 A 104 A ? ?   ?   ? ?   ? ? ?    ?   ?   ? ?   ? ? ?    ILE 32  A 32  A ? -0.2 TRP 15  A 15  A ? -0.1 
105 ILE 105 A 105 A ? LEU 31  A 31  A ? -1.7 TRP 15  A 15  A ? -0.1 GLU 188 A 188 A ? -0.1 LEU 107 A 107 A ? -0.0 
106 PRO 106 A 106 A ? ?   ?   ? ?   ? ? ?    ?   ?   ? ?   ? ? ?    LEU 189 A 189 A ? -2.9 ALA 108 A 108 A ? -0.4 
107 LEU 107 A 107 A ? GLU 188 A 188 A ? -0.2 ILE 32  A 32  A ? -0.1 SER 109 A 109 A ? -0.4 HIS 190 A 190 A ? -0.1 
108 ALA 108 A 108 A ? LEU 189 A 189 A ? -2.1 PRO 106 A 106 A ? -0.4 ILE 216 A 216 A ? -0.1 VAL 112 A 112 A ? -0.1 
109 SER 109 A 109 A ? LEU 107 A 107 A ? -0.4 LEU 111 A 111 A ? -0.1 LEU 111 A 111 A ? -0.3 ALA 108 A 108 A ? -0.1 
110 TYR 110 A 110 A ? ASN 214 A 214 A ? -0.0 ?   ?   ? ?   ? ? ?    VAL 112 A 112 A ? -0.3 SER 213 A 213 A ? -0.2 
111 LEU 111 A 111 A ? SER 109 A 109 A ? -0.3 SER 213 A 213 A ? -0.1 ASP 113 A 113 A ? -0.3 SER 109 A 109 A ? -0.1 
112 VAL 112 A 112 A ? TYR 110 A 110 A ? -0.3 HIS 190 A 190 A ? -0.1 ASN 115 A 115 A ? -0.1 LEU 111 A 111 A ? -0.1 
113 ASP 113 A 113 A ? LEU 111 A 111 A ? -0.3 ASP 114 A 114 A ? -0.1 SER 116 A 116 A ? -1.2 THR 144 A 144 A ? -0.2 
114 ASP 114 A 114 A ? ASN 115 A 115 A ? -0.2 THR 143 A 143 A ? -0.1 VAL 145 A 145 A ? -0.2 ASP 113 A 113 A ? -0.1 
115 ASN 115 A 115 A ? THR 144 A 144 A ? -1.4 SER 116 A 116 A ? -0.2 GLU 117 A 117 A ? -0.3 ASP 114 A 114 A ? -0.2 
116 SER 116 A 116 A ? ASP 113 A 113 A ? -1.2 GLU 117 A 117 A ? -0.0 THR 144 A 144 A ? -2.2 CYS 118 A 118 A ? -0.4 
117 GLU 117 A 117 A ? ASN 115 A 115 A ? -0.3 THR 143 A 143 A ? -0.2 ASN 186 A 186 A ? -0.5 LEU 119 A 119 A ? -0.3 
118 CYS 118 A 118 A ? ILE 142 A 142 A ? -3.8 SER 116 A 116 A ? -0.4 ILE 142 A 142 A ? -3.3 ALA 120 A 120 A ? -0.5 
119 LEU 119 A 119 A ? VAL 184 A 184 A ? -3.5 GLU 117 A 117 A ? -0.3 VAL 184 A 184 A ? -3.2 SER 121 A 121 A ? -0.4 
120 ALA 120 A 120 A ? VAL 140 A 140 A ? -2.8 CYS 118 A 118 A ? -0.5 VAL 140 A 140 A ? -2.5 GLY 122 A 122 A ? -0.3 
121 SER 121 A 121 A ? PRO 182 A 182 A ? -1.2 LEU 119 A 119 A ? -0.4 TRP 123 A 123 A ? -0.3 CYS 139 A 139 A ? -0.2 
122 GLY 122 A 122 A ? GLN 138 A 138 A ? -2.1 ALA 120 A 120 A ? -0.3 GLN 138 A 138 A ? -2.5 ASP 178 A 178 A ? -0.1 
123 TRP 123 A 123 A ? GLY 177 A 177 A ? -0.3 SER 121 A 121 A ? -0.3 ASP 178 A 178 A ? -0.1 THR 126 A 126 A ? -0.1 
124 GLY 124 A 124 A ? SER 125 A 125 A ? -0.2 GLN 138 A 138 A ? -0.1 GLY 177 A 177 A ? -0.2 ILE 2   A 2   A ? -0.2 
125 SER 125 A 125 A ? GLY 176 A 176 A ? -0.5 TYR 133 A 133 A ? -0.2 ILE 2   A 2   A ? -2.0 TYR 133 A 133 A ? -0.2 
126 THR 126 A 126 A ? THR 132 A 132 A ? -2.8 ARG 1   A 1   A ? -0.2 GLY 4   A 4   A ? -0.6 SER 128 A 128 A ? -0.3 
127 THR 127 A 127 A ? THR 132 A 132 A ? -0.4 ILE 3   A 3   A ? -0.1 THR 132 A 132 A ? -0.3 CYS 200 A 200 A ? -0.1 
128 SER 128 A 128 A ? THR 126 A 126 A ? -0.3 GLU 131 A 131 A ? -0.1 GLU 131 A 131 A ? -0.1 VAL 199 A 199 A ? -0.1 
129 PRO 129 A 129 A ? ?   ?   ? ?   ? ? ?    ?   ?   ? ?   ? ? ?    GLU 131 A 131 A ? -0.3 THR 127 A 127 A ? -0.1 
130 GLU 130 A 130 A ? THR 126 A 126 A ? -0.1 GLU 131 A 131 A ? -0.0 THR 132 A 132 A ? -0.6 THR 127 A 127 A ? -0.1 
131 GLU 131 A 131 A ? PRO 129 A 129 A ? -0.3 THR 126 A 126 A ? -0.1 TYR 133 A 133 A ? -0.5 SER 128 A 128 A ? -0.1 
132 THR 132 A 132 A ? GLU 130 A 130 A ? -0.6 THR 127 A 127 A ? -0.3 THR 126 A 126 A ? -2.8 THR 127 A 127 A ? -0.4 
133 TYR 133 A 133 A ? GLU 131 A 131 A ? -0.5 SER 125 A 125 A ? -0.2 SER 125 A 125 A ? -0.2 GLY 124 A 124 A ? -0.1 
134 PRO 134 A 134 A ? ?   ?   ? ?   ? ? ?    ?   ?   ? ?   ? ? ?    ARG 57  A 57  A ? -0.1 GLN 138 A 138 A ? -0.1 
135 GLY 135 A 135 A ? ASN 56  A 56  A ? -0.1 ARG 57  A 57  A ? -0.1 ARG 57  A 57  A ? -3.2 THR 58  A 58  A ? -0.3 
136 GLU 136 A 136 A ? ASN 56  A 56  A ? -0.3 ARG 57  A 57  A ? -0.1 ASN 56  A 56  A ? -0.2 GLN 138 A 138 A ? -0.1 
137 LEU 137 A 137 A ? HIS 55  A 55  A ? -2.6 GLY 135 A 135 A ? -0.2 CYS 8   A 8   A ? -3.1 CYS 139 A 139 A ? -0.3 
138 GLN 138 A 138 A ? GLY 122 A 122 A ? -2.5 GLU 7   A 7   A ? -0.3 GLY 122 A 122 A ? -2.1 VAL 140 A 140 A ? -0.3 
139 CYS 139 A 139 A ? GLU 6   A 6   A ? -3.2 LEU 137 A 137 A ? -0.3 GLU 6   A 6   A ? -2.4 ASN 141 A 141 A ? -0.4 
140 VAL 140 A 140 A ? ALA 120 A 120 A ? -2.5 GLN 138 A 138 A ? -0.3 ALA 120 A 120 A ? -2.8 ILE 142 A 142 A ? -0.5 
141 ASN 141 A 141 A ? CYS 139 A 139 A ? -0.4 LEU 119 A 119 A ? -0.2 THR 143 A 143 A ? -0.3 LEU 119 A 119 A ? -0.2 
142 ILE 142 A 142 A ? CYS 118 A 118 A ? -3.3 VAL 140 A 140 A ? -0.5 CYS 118 A 118 A ? -3.8 THR 144 A 144 A ? -0.4 
143 THR 143 A 143 A ? GLY 166 A 166 A ? -0.7 ASN 141 A 141 A ? -0.3 GLY 166 A 166 A ? -2.5 GLU 117 A 117 A ? -0.2 
144 THR 144 A 144 A ? SER 116 A 116 A ? -2.2 ILE 142 A 142 A ? -0.4 ASN 115 A 115 A ? -1.4 SER 146 A 146 A ? -0.4 
145 VAL 145 A 145 A ? CYS 164 A 164 A ? -3.2 ASP 114 A 114 A ? -0.2 CYS 164 A 164 A ? -0.7 THR 144 A 144 A ? -0.0 
146 SER 146 A 146 A ? THR 144 A 144 A ? -0.4 ASN 147 A 147 A ? -0.1 CYS 150 A 150 A ? -2.5 GLN 151 A 151 A ? -0.2 
147 ASN 147 A 147 A ? SER 148 A 148 A ? -0.2 ASP 149 A 149 A ? -0.2 GLN 151 A 151 A ? -2.0 SER 146 A 146 A ? -0.1 
148 SER 148 A 148 A ? CYS 150 A 150 A ? -0.2 ASP 149 A 149 A ? -0.2 ASP 152 A 152 A ? -1.0 ASN 147 A 147 A ? -0.2 
149 ASP 149 A 149 A ? CYS 150 A 150 A ? -0.2 GLN 151 A 151 A ? -0.2 TYR 153 A 153 A ? -1.0 ASP 152 A 152 A ? -0.4 
150 CYS 150 A 150 A ? SER 146 A 146 A ? -2.5 GLN 151 A 151 A ? -0.2 TYR 154 A 154 A ? -2.1 TYR 153 A 153 A ? -0.7 
151 GLN 151 A 151 A ? ASN 147 A 147 A ? -2.0 ASP 152 A 152 A ? -0.2 CYS 150 A 150 A ? -0.2 ASP 149 A 149 A ? -0.2 
152 ASP 152 A 152 A ? SER 148 A 148 A ? -1.0 ASP 149 A 149 A ? -0.4 GLN 151 A 151 A ? -0.2 CYS 150 A 150 A ? -0.2 
153 TYR 153 A 153 A ? ASP 149 A 149 A ? -1.0 CYS 150 A 150 A ? -0.7 GLN 151 A 151 A ? -0.2 ASP 152 A 152 A ? -0.2 
154 TYR 154 A 154 A ? CYS 150 A 150 A ? -2.1 ASP 149 A 149 A ? -0.1 THR 157 A 157 A ? -1.5 ILE 158 A 158 A ? -1.0 
155 PRO 155 A 155 A ? ?   ?   ? ?   ? ? ?    ?   ?   ? ?   ? ? ?    ASP 152 A 152 A ? -0.1 GLN 151 A 151 A ? -0.0 
156 ASP 156 A 156 A ? ILE 158 A 158 A ? -0.1 THR 157 A 157 A ? -0.1 GLN 151 A 151 A ? -0.0 THR 159 A 159 A ? -0.0 
157 THR 157 A 157 A ? TYR 154 A 154 A ? -1.5 GLN 151 A 151 A ? -0.1 THR 159 A 159 A ? -0.4 ASP 156 A 156 A ? -0.1 
158 ILE 158 A 158 A ? TYR 154 A 154 A ? -1.0 GLN 151 A 151 A ? -0.1 ASP 160 A 160 A ? -0.2 ASP 156 A 156 A ? -0.1 
159 THR 159 A 159 A ? THR 157 A 157 A ? -0.4 THR 82  A 82  A ? -0.1 MET 162 A 162 A ? -1.5 THR 157 A 157 A ? -0.0 
160 ASP 160 A 160 A ? ASN 161 A 161 A ? -0.3 ILE 158 A 158 A ? -0.2 ASN 214 A 214 A ? -0.1 ILE 158 A 158 A ? -0.0 
161 ASN 161 A 161 A ? SER 213 A 213 A ? -0.0 ALA 210 A 210 A ? -0.0 LYS 211 A 211 A ? -2.5 LEU 163 A 163 A ? -0.3 
162 MET 162 A 162 A ? THR 159 A 159 A ? -1.5 ALA 210 A 210 A ? -0.2 CYS 164 A 164 A ? -0.4 ALA 210 A 210 A ? -0.2 
163 LEU 163 A 163 A ? PHE 209 A 209 A ? -2.3 ASN 161 A 161 A ? -0.3 PHE 209 A 209 A ? -3.0 ALA 165 A 165 A ? -0.4 
164 CYS 164 A 164 A ? VAL 145 A 145 A ? -0.7 MET 162 A 162 A ? -0.4 VAL 145 A 145 A ? -3.2 GLY 166 A 166 A ? -0.3 
165 ALA 165 A 165 A ? GLY 207 A 207 A ? -1.9 LEU 163 A 163 A ? -0.4 GLY 207 A 207 A ? -2.2 THR 174 A 174 A ? -0.3 
166 GLY 166 A 166 A ? THR 143 A 143 A ? -2.5 CYS 164 A 164 A ? -0.3 THR 143 A 143 A ? -0.7 VAL 168 A 168 A ? -0.7 
167 ASP 167 A 167 A ? LYS 172 A 172 A ? -1.6 ALA 165 A 165 A ? -0.3 GLY 170 A 170 A ? -1.5 LYS 205 A 205 A ? -0.4 
168 VAL 168 A 168 A ? GLY 166 A 166 A ? -0.7 ALA 169 A 169 A ? -0.3 ASP 204 A 204 A ? -0.8 ASP 167 A 167 A ? -0.1 
169 ALA 169 A 169 A ? GLY 170 A 170 A ? -0.2 PRO 203 A 203 A ? -0.2 VAL 168 A 168 A ? -0.3 GLY 171 A 171 A ? -0.1 
170 GLY 170 A 170 A ? ASP 167 A 167 A ? -1.5 SER 202 A 202 A ? -0.2 ALA 169 A 169 A ? -0.2 SER 202 A 202 A ? -0.2 
171 GLY 171 A 171 A ? GLY 201 A 201 A ? -2.2 VAL 168 A 168 A ? -0.1 ASP 173 A 173 A ? -0.3 SER 202 A 202 A ? -0.1 
172 LYS 172 A 172 A ? ASP 167 A 167 A ? -0.2 SER 202 A 202 A ? -0.1 ASP 167 A 167 A ? -1.6 THR 174 A 174 A ? -0.3 
173 ASP 173 A 173 A ? ILE 3   A 3   A ? -1.4 GLY 171 A 171 A ? -0.3 ILE 3   A 3   A ? -2.7 CYS 175 A 175 A ? -0.5 
174 THR 174 A 174 A ? ALA 165 A 165 A ? -0.3 LYS 172 A 172 A ? -0.3 GLY 176 A 176 A ? -0.3 ILE 2   A 2   A ? -0.2 
175 CYS 175 A 175 A ? ARG 1   A 1   A ? -1.5 ASP 173 A 173 A ? -0.5 ASP 178 A 178 A ? -1.0 SER 125 A 125 A ? -0.1 
176 GLY 176 A 176 A ? ASP 197 A 197 A ? -0.4 THR 174 A 174 A ? -0.3 SER 125 A 125 A ? -0.5 CYS 175 A 175 A ? -0.3 
177 GLY 177 A 177 A ? GLY 124 A 124 A ? -0.2 ILE 26  A 26  A ? -0.2 TRP 123 A 123 A ? -0.3 GLY 176 A 176 A ? -0.2 
178 ASP 178 A 178 A ? CYS 175 A 175 A ? -1.0 ARG 1   A 1   A ? -0.1 GLY 181 A 181 A ? -2.4 THR 193 A 193 A ? -0.3 
179 SER 179 A 179 A ? GLY 180 A 180 A ? -0.3 ILE 26  A 26  A ? -0.2 GLY 28  A 28  A ? -3.7 SER 194 A 194 A ? -0.2 
180 GLY 180 A 180 A ? THR 193 A 193 A ? -3.2 GLY 181 A 181 A ? -0.3 SER 179 A 179 A ? -0.3 VAL 17  A 17  A ? -0.1 
181 GLY 181 A 181 A ? ASP 178 A 178 A ? -2.4 GLY 28  A 28  A ? -0.1 THR 193 A 193 A ? -3.2 GLY 180 A 180 A ? -0.3 
182 PRO 182 A 182 A ? ?   ?   ? ?   ? ? ?    ?   ?   ? ?   ? ? ?    SER 121 A 121 A ? -1.2 VAL 184 A 184 A ? -0.5 
183 LEU 183 A 183 A ? GLY 191 A 191 A ? -2.2 ALA 120 A 120 A ? -0.2 HIS 190 A 190 A ? -2.6 GLY 191 A 191 A ? -1.3 
184 VAL 184 A 184 A ? LEU 119 A 119 A ? -3.2 PRO 182 A 182 A ? -0.5 LEU 119 A 119 A ? -3.5 ASN 186 A 186 A ? -0.4 
185 CYS 185 A 185 A ? GLU 188 A 188 A ? -2.4 LEU 183 A 183 A ? -0.5 GLU 188 A 188 A ? -1.6 CYS 118 A 118 A ? -0.2 
186 ASN 186 A 186 A ? GLU 117 A 117 A ? -0.5 VAL 184 A 184 A ? -0.4 CYS 185 A 185 A ? -0.2 LEU 189 A 189 A ? -0.1 
187 GLU 187 A 187 A ? GLU 188 A 188 A ? -0.2 VAL 184 A 184 A ? -0.1 LEU 189 A 189 A ? -0.4 ASN 186 A 186 A ? -0.3 
188 GLU 188 A 188 A ? CYS 185 A 185 A ? -1.6 ILE 105 A 105 A ? -0.1 CYS 185 A 185 A ? -2.4 HIS 190 A 190 A ? -0.7 
189 LEU 189 A 189 A ? PRO 106 A 106 A ? -2.9 GLU 187 A 187 A ? -0.4 ALA 108 A 108 A ? -2.1 VAL 184 A 184 A ? -0.2 
190 HIS 190 A 190 A ? LEU 183 A 183 A ? -2.6 GLU 188 A 188 A ? -0.7 VAL 212 A 212 A ? -1.4 SER 213 A 213 A ? -0.4 
191 GLY 191 A 191 A ? LEU 183 A 183 A ? -1.3 LYS 211 A 211 A ? -0.2 LEU 183 A 183 A ? -2.2 THR 193 A 193 A ? -0.4 
192 ILE 192 A 192 A ? ALA 210 A 210 A ? -1.5 HIS 190 A 190 A ? -0.3 ALA 210 A 210 A ? -3.1 LEU 163 A 163 A ? -0.1 
193 THR 193 A 193 A ? GLY 181 A 181 A ? -3.2 GLY 191 A 191 A ? -0.4 GLY 180 A 180 A ? -3.2 PHE 209 A 209 A ? -0.2 
194 SER 194 A 194 A ? VAL 208 A 208 A ? -2.3 TRP 195 A 195 A ? -0.4 GLY 196 A 196 A ? -0.3 PHE 209 A 209 A ? -0.2 
195 TRP 195 A 195 A ? VAL 208 A 208 A ? -1.8 GLY 176 A 176 A ? -0.1 VAL 208 A 208 A ? -2.9 SER 194 A 194 A ? -0.4 
196 GLY 196 A 196 A ? SER 194 A 194 A ? -0.3 GLY 207 A 207 A ? -0.2 GLY 207 A 207 A ? -0.1 CYS 175 A 175 A ? -0.1 
197 ASP 197 A 197 A ? TRP 195 A 195 A ? -0.3 PRO 206 A 206 A ? -0.3 GLY 176 A 176 A ? -0.4 GLY 201 A 201 A ? -0.1 
198 LEU 198 A 198 A ? VAL 199 A 199 A ? -0.2 CYS 175 A 175 A ? -0.1 CYS 200 A 200 A ? -0.8 ASP 197 A 197 A ? -0.1 
199 VAL 199 A 199 A ? SER 128 A 128 A ? -0.1 CYS 175 A 175 A ? -0.0 SER 202 A 202 A ? -0.7 LEU 198 A 198 A ? -0.2 
200 CYS 200 A 200 A ? LEU 198 A 198 A ? -0.8 GLY 201 A 201 A ? -0.2 CYS 175 A 175 A ? -0.1 ASP 173 A 173 A ? -0.1 
201 GLY 201 A 201 A ? LYS 205 A 205 A ? -0.4 SER 202 A 202 A ? -0.3 GLY 171 A 171 A ? -2.2 CYS 200 A 200 A ? -0.2 
202 SER 202 A 202 A ? VAL 199 A 199 A ? -0.7 LYS 205 A 205 A ? -0.3 LYS 205 A 205 A ? -1.2 GLY 201 A 201 A ? -0.3 
203 PRO 203 A 203 A ? ?   ?   ? ?   ? ? ?    ?   ?   ? ?   ? ? ?    ALA 169 A 169 A ? -0.2 VAL 168 A 168 A ? -0.1 
204 ASP 204 A 204 A ? VAL 168 A 168 A ? -0.8 ASP 167 A 167 A ? -0.3 VAL 168 A 168 A ? -0.1 ALA 169 A 169 A ? -0.1 
205 LYS 205 A 205 A ? SER 202 A 202 A ? -1.2 ASP 167 A 167 A ? -0.4 GLY 201 A 201 A ? -0.4 SER 202 A 202 A ? -0.3 
206 PRO 206 A 206 A ? ?   ?   ? ?   ? ? ?    ?   ?   ? ?   ? ? ?    GLY 166 A 166 A ? -0.3 ASP 197 A 197 A ? -0.3 
207 GLY 207 A 207 A ? ALA 165 A 165 A ? -2.2 GLY 196 A 196 A ? -0.1 ALA 165 A 165 A ? -1.9 PHE 209 A 209 A ? -0.5 
208 VAL 208 A 208 A ? TRP 195 A 195 A ? -2.9 CYS 164 A 164 A ? -0.2 SER 194 A 194 A ? -2.3 TRP 195 A 195 A ? -1.8 
209 PHE 209 A 209 A ? LEU 163 A 163 A ? -3.0 GLY 207 A 207 A ? -0.5 LEU 163 A 163 A ? -2.3 LYS 211 A 211 A ? -0.5 
210 ALA 210 A 210 A ? ILE 192 A 192 A ? -3.1 VAL 208 A 208 A ? -0.3 ILE 192 A 192 A ? -1.5 VAL 212 A 212 A ? -0.9 
211 LYS 211 A 211 A ? ASN 161 A 161 A ? -2.5 PHE 209 A 209 A ? -0.5 ASN 214 A 214 A ? -1.4 GLY 191 A 191 A ? -0.2 
212 VAL 212 A 212 A ? HIS 190 A 190 A ? -1.4 ALA 210 A 210 A ? -0.9 TYR 215 A 215 A ? -2.8 ILE 216 A 216 A ? -0.3 
213 SER 213 A 213 A ? HIS 190 A 190 A ? -0.4 ASN 214 A 214 A ? -0.3 ILE 216 A 216 A ? -0.7 VAL 212 A 212 A ? -0.3 
214 ASN 214 A 214 A ? LYS 211 A 211 A ? -1.4 TYR 215 A 215 A ? -0.2 SER 213 A 213 A ? -0.3 VAL 212 A 212 A ? -0.2 
215 TYR 215 A 215 A ? VAL 212 A 212 A ? -2.8 LYS 211 A 211 A ? -0.2 ILE 219 A 219 A ? -3.1 ASN 214 A 214 A ? -0.2 
216 ILE 216 A 216 A ? SER 213 A 213 A ? -0.7 VAL 212 A 212 A ? -0.3 SER 220 A 220 A ? -2.7 ASP 221 A 221 A ? -0.2 
217 ASP 217 A 217 A ? SER 213 A 213 A ? -0.2 TRP 218 A 218 A ? -0.2 ASP 221 A 221 A ? -2.3 ILE 216 A 216 A ? -0.2 
218 TRP 218 A 218 A ? SER 220 A 220 A ? -0.2 ILE 219 A 219 A ? -0.2 VAL 222 A 222 A ? -2.3 ILE 216 A 216 A ? -0.2 
219 ILE 219 A 219 A ? TYR 215 A 215 A ? -3.1 SER 220 A 220 A ? -0.2 MET 223 A 223 A ? -2.2 ASP 217 A 217 A ? -0.2 
220 SER 220 A 220 A ? ILE 216 A 216 A ? -2.7 ASP 221 A 221 A ? -0.2 GLU 224 A 224 A ? -2.1 ILE 219 A 219 A ? -0.2 
221 ASP 221 A 221 A ? ASP 217 A 217 A ? -2.3 ILE 216 A 216 A ? -0.2 ASN 225 A 225 A ? -1.6 SER 220 A 220 A ? -0.2 
222 VAL 222 A 222 A ? TRP 218 A 218 A ? -2.3 MET 223 A 223 A ? -0.2 SER 220 A 220 A ? -0.2 ASP 221 A 221 A ? -0.2 
223 MET 223 A 223 A ? ILE 219 A 219 A ? -2.2 GLU 224 A 224 A ? -0.2 GLU 226 A 226 A ? -0.7 ASP 221 A 221 A ? -0.2 
224 GLU 224 A 224 A ? SER 220 A 220 A ? -2.1 ASN 225 A 225 A ? -0.2 MET 223 A 223 A ? -0.2 VAL 222 A 222 A ? -0.2 
225 ASN 225 A 225 A ? ASP 221 A 221 A ? -1.6 SER 220 A 220 A ? -0.2 GLU 224 A 224 A ? -0.2 MET 223 A 223 A ? -0.2 
226 GLU 226 A 226 A ? MET 223 A 223 A ? -0.7 VAL 222 A 222 A ? -0.2 MET 223 A 223 A ? -0.0 VAL 222 A 222 A ? -0.0 
# 
loop_
_dssp_statistics_histogram.entry_id 
_dssp_statistics_histogram.type 
_dssp_statistics_histogram.1 
_dssp_statistics_histogram.2 
_dssp_statistics_histogram.3 
_dssp_statistics_histogram.4 
_dssp_statistics_histogram.5 
_dssp_statistics_histogram.6 
_dssp_statistics_histogram.7 
_dssp_statistics_histogram.8 
_dssp_statistics_histogram.9 
_dssp_statistics_histogram.10 
_dssp_statistics_histogram.11 
_dssp_statistics_histogram.12 
_dssp_statistics_histogram.13 
_dssp_statistics_histogram.14 
_dssp_statistics_histogram.15 
_dssp_statistics_histogram.16 
_dssp_statistics_histogram.17 
_dssp_statistics_histogram.18 
_dssp_statistics_histogram.19 
_dssp_statistics_histogram.20 
_dssp_statistics_histogram.21 
_dssp_statistics_histogram.22 
_dssp_statistics_histogram.23 
_dssp_statistics_histogram.24 
_dssp_statistics_histogram.25 
_dssp_statistics_histogram.26 
_dssp_statistics_histogram.27 
_dssp_statistics_histogram.28 
_dssp_statistics_histogram.29 
_dssp_statistics_histogram.30 
Xetr_TKL2 residues_per_alpha_helix        0 0 0 0 0 0 1 0 1 0 0 0 0 0 0 0 0 0 0 0 0 0 0 0 0 0 0 0 0 0 
Xetr_TKL2 parallel_bridges_per_ladder     1 0 0 0 0 0 0 0 0 0 0 0 0 0 0 0 0 0 0 0 0 0 0 0 0 0 0 0 0 0 
Xetr_TKL2 antiparallel_bridges_per_ladder 2 4 1 5 2 2 0 0 0 0 0 0 0 0 0 0 0 0 0 0 0 0 0 0 0 0 0 0 0 0 
Xetr_TKL2 ladders_per_sheet               1 0 0 0 0 1 0 1 0 0 0 0 0 0 0 0 0 0 0 0 0 0 0 0 0 0 0 0 0 0 
# 
loop_
_dssp_statistics_hbond.entry_id 
_dssp_statistics_hbond.type 
_dssp_statistics_hbond.count 
_dssp_statistics_hbond.count_per_100 
Xetr_TKL2 O(I)-->H-N(J)          140 61.9 
Xetr_TKL2 'PARALLEL BRIDGES'     2   0.9  
Xetr_TKL2 'ANTIPARALLEL BRIDGES' 73  32.3 
Xetr_TKL2 O(I)-->H-N(I-5)        2   0.9  
Xetr_TKL2 O(I)-->H-N(I-4)        1   0.4  
Xetr_TKL2 O(I)-->H-N(I-3)        4   1.8  
Xetr_TKL2 O(I)-->H-N(I-2)        0   0.0  
Xetr_TKL2 O(I)-->H-N(I-1)        0   0.0  
Xetr_TKL2 O(I)-->H-N(I+0)        0   0.0  
Xetr_TKL2 O(I)-->H-N(I+1)        0   0.0  
Xetr_TKL2 O(I)-->H-N(I+2)        16  7.1  
Xetr_TKL2 O(I)-->H-N(I+3)        21  9.3  
Xetr_TKL2 O(I)-->H-N(I+4)        14  6.2  
Xetr_TKL2 O(I)-->H-N(I+5)        1   0.4  
# 
_dssp_statistics.entry_id                       Xetr_TKL2 
_dssp_statistics.nr_of_residues                 226 
_dssp_statistics.nr_of_chains                   1 
_dssp_statistics.nr_of_ss_bridges_total         0 
_dssp_statistics.nr_of_ss_bridges_intra_chain   0 
_dssp_statistics.nr_of_ss_bridges_inter_chain   0 
# 
loop_
_chem_comp.id 
_chem_comp.type 
_chem_comp.mon_nstd_flag 
_chem_comp.name 
_chem_comp.formula 
_chem_comp.formula_weight 
ALA 'L-PEPTIDE LINKING' y ALANINE         'C3 H7 N O2'     89.093 
ARG 'L-PEPTIDE LINKING' y ARGININE        'C6 H15 N4 O2'  175.209 
ASN 'L-PEPTIDE LINKING' y ASPARAGINE      'C4 H8 N2 O3'   132.118 
ASP 'L-PEPTIDE LINKING' y 'ASPARTIC ACID' 'C4 H7 N O4'    133.103 
CYS 'L-PEPTIDE LINKING' y CYSTEINE        'C3 H7 N O2 S'  121.158 
GLN 'L-PEPTIDE LINKING' y GLUTAMINE       'C5 H10 N2 O3'  146.144 
GLU 'L-PEPTIDE LINKING' y 'GLUTAMIC ACID' 'C5 H9 N O4'    147.129 
GLY 'PEPTIDE LINKING'   y GLYCINE         'C2 H5 N O2'     75.067 
HIS 'L-PEPTIDE LINKING' y HISTIDINE       'C6 H10 N3 O2'  156.162 
ILE 'L-PEPTIDE LINKING' y ISOLEUCINE      'C6 H13 N O2'   131.173 
LEU 'L-PEPTIDE LINKING' y LEUCINE         'C6 H13 N O2'   131.173 
LYS 'L-PEPTIDE LINKING' y LYSINE          'C6 H15 N2 O2'  147.195 
MET 'L-PEPTIDE LINKING' y METHIONINE      'C5 H11 N O2 S' 149.211 
PHE 'L-PEPTIDE LINKING' y PHENYLALANINE   'C9 H11 N O2'   165.189 
PRO 'L-PEPTIDE LINKING' y PROLINE         'C5 H9 N O2'     115.13 
SER 'L-PEPTIDE LINKING' y SERINE          'C3 H7 N O3'    105.093 
THR 'L-PEPTIDE LINKING' y THREONINE       'C4 H9 N O3'    119.119 
TRP 'L-PEPTIDE LINKING' y TRYPTOPHAN      'C11 H12 N2 O2' 204.225 
TYR 'L-PEPTIDE LINKING' y TYROSINE        'C9 H11 N O3'   181.189 
VAL 'L-PEPTIDE LINKING' y VALINE          'C5 H11 N O2'   117.146 
# 
loop_
_atom_type.symbol 
N 
C 
O 
S 
# 
loop_
_entity_poly_seq.entity_id 
_entity_poly_seq.num 
_entity_poly_seq.mon_id 
_entity_poly_seq.hetero 
1   1 ARG n 
1   2 ILE n 
1   3 ILE n 
1   4 GLY n 
1   5 GLY n 
1   6 GLU n 
1   7 GLU n 
1   8 CYS n 
1   9 VAL n 
1  10 PRO n 
1  11 HIS n 
1  12 SER n 
1  13 GLN n 
1  14 PRO n 
1  15 TRP n 
1  16 GLN n 
1  17 VAL n 
1  18 ALA n 
1  19 LEU n 
1  20 TYR n 
1  21 TYR n 
1  22 PHE n 
1  23 SER n 
1  24 ASP n 
1  25 PHE n 
1  26 ILE n 
1  27 CYS n 
1  28 GLY n 
1  29 GLY n 
1  30 VAL n 
1  31 LEU n 
1  32 ILE n 
1  33 ASN n 
1  34 GLU n 
1  35 TRP n 
1  36 TRP n 
1  37 VAL n 
1  38 LEU n 
1  39 THR n 
1  40 ALA n 
1  41 ALA n 
1  42 HIS n 
1  43 CYS n 
1  44 ASN n 
1  45 GLN n 
1  46 SER n 
1  47 ASN n 
1  48 LEU n 
1  49 GLN n 
1  50 VAL n 
1  51 LEU n 
1  52 LEU n 
1  53 GLY n 
1  54 ALA n 
1  55 HIS n 
1  56 ASN n 
1  57 ARG n 
1  58 THR n 
1  59 SER n 
1  60 PRO n 
1  61 THR n 
1  62 GLY n 
1  63 ASP n 
1  64 GLU n 
1  65 GLN n 
1  66 TYR n 
1  67 THR n 
1  68 TYR n 
1  69 ALA n 
1  70 ALA n 
1  71 LYS n 
1  72 ILE n 
1  73 CYS n 
1  74 PRO n 
1  75 HIS n 
1  76 GLN n 
1  77 ASP n 
1  78 PHE n 
1  79 GLU n 
1  80 PRO n 
1  81 VAL n 
1  82 THR n 
1  83 TYR n 
1  84 ASP n 
1  85 ASN n 
1  86 ASP n 
1  87 ILE n 
1  88 MET n 
1  89 LEU n 
1  90 LEU n 
1  91 LYS n 
1  92 LEU n 
1  93 ALA n 
1  94 SER n 
1  95 GLU n 
1  96 ALA n 
1  97 ASP n 
1  98 ILE n 
1  99 ASN n 
1 100 THR n 
1 101 TRP n 
1 102 VAL n 
1 103 ALA n 
1 104 PRO n 
1 105 ILE n 
1 106 PRO n 
1 107 LEU n 
1 108 ALA n 
1 109 SER n 
1 110 TYR n 
1 111 LEU n 
1 112 VAL n 
1 113 ASP n 
1 114 ASP n 
1 115 ASN n 
1 116 SER n 
1 117 GLU n 
1 118 CYS n 
1 119 LEU n 
1 120 ALA n 
1 121 SER n 
1 122 GLY n 
1 123 TRP n 
1 124 GLY n 
1 125 SER n 
1 126 THR n 
1 127 THR n 
1 128 SER n 
1 129 PRO n 
1 130 GLU n 
1 131 GLU n 
1 132 THR n 
1 133 TYR n 
1 134 PRO n 
1 135 GLY n 
1 136 GLU n 
1 137 LEU n 
1 138 GLN n 
1 139 CYS n 
1 140 VAL n 
1 141 ASN n 
1 142 ILE n 
1 143 THR n 
1 144 THR n 
1 145 VAL n 
1 146 SER n 
1 147 ASN n 
1 148 SER n 
1 149 ASP n 
1 150 CYS n 
1 151 GLN n 
1 152 ASP n 
1 153 TYR n 
1 154 TYR n 
1 155 PRO n 
1 156 ASP n 
1 157 THR n 
1 158 ILE n 
1 159 THR n 
1 160 ASP n 
1 161 ASN n 
1 162 MET n 
1 163 LEU n 
1 164 CYS n 
1 165 ALA n 
1 166 GLY n 
1 167 ASP n 
1 168 VAL n 
1 169 ALA n 
1 170 GLY n 
1 171 GLY n 
1 172 LYS n 
1 173 ASP n 
1 174 THR n 
1 175 CYS n 
1 176 GLY n 
1 177 GLY n 
1 178 ASP n 
1 179 SER n 
1 180 GLY n 
1 181 GLY n 
1 182 PRO n 
1 183 LEU n 
1 184 VAL n 
1 185 CYS n 
1 186 ASN n 
1 187 GLU n 
1 188 GLU n 
1 189 LEU n 
1 190 HIS n 
1 191 GLY n 
1 192 ILE n 
1 193 THR n 
1 194 SER n 
1 195 TRP n 
1 196 GLY n 
1 197 ASP n 
1 198 LEU n 
1 199 VAL n 
1 200 CYS n 
1 201 GLY n 
1 202 SER n 
1 203 PRO n 
1 204 ASP n 
1 205 LYS n 
1 206 PRO n 
1 207 GLY n 
1 208 VAL n 
1 209 PHE n 
1 210 ALA n 
1 211 LYS n 
1 212 VAL n 
1 213 SER n 
1 214 ASN n 
1 215 TYR n 
1 216 ILE n 
1 217 ASP n 
1 218 TRP n 
1 219 ILE n 
1 220 SER n 
1 221 ASP n 
1 222 VAL n 
1 223 MET n 
1 224 GLU n 
1 225 ASN n 
1 226 GLU n 
# 
loop_
_pdbx_poly_seq_scheme.asym_id 
_pdbx_poly_seq_scheme.entity_id 
_pdbx_poly_seq_scheme.seq_id 
_pdbx_poly_seq_scheme.mon_id 
_pdbx_poly_seq_scheme.ndb_seq_num 
_pdbx_poly_seq_scheme.pdb_seq_num 
_pdbx_poly_seq_scheme.auth_seq_num 
_pdbx_poly_seq_scheme.pdb_mon_id 
_pdbx_poly_seq_scheme.auth_mon_id 
_pdbx_poly_seq_scheme.pdb_strand_id 
_pdbx_poly_seq_scheme.pdb_ins_code 
_pdbx_poly_seq_scheme.hetero 
A 1   1 ARG   1 1   1   ARG ARG A ? n 
A 1   2 ILE   2 2   2   ILE ILE A ? n 
A 1   3 ILE   3 3   3   ILE ILE A ? n 
A 1   4 GLY   4 4   4   GLY GLY A ? n 
A 1   5 GLY   5 5   5   GLY GLY A ? n 
A 1   6 GLU   6 6   6   GLU GLU A ? n 
A 1   7 GLU   7 7   7   GLU GLU A ? n 
A 1   8 CYS   8 8   8   CYS CYS A ? n 
A 1   9 VAL   9 9   9   VAL VAL A ? n 
A 1  10 PRO  10 10  10  PRO PRO A ? n 
A 1  11 HIS  11 11  11  HIS HIS A ? n 
A 1  12 SER  12 12  12  SER SER A ? n 
A 1  13 GLN  13 13  13  GLN GLN A ? n 
A 1  14 PRO  14 14  14  PRO PRO A ? n 
A 1  15 TRP  15 15  15  TRP TRP A ? n 
A 1  16 GLN  16 16  16  GLN GLN A ? n 
A 1  17 VAL  17 17  17  VAL VAL A ? n 
A 1  18 ALA  18 18  18  ALA ALA A ? n 
A 1  19 LEU  19 19  19  LEU LEU A ? n 
A 1  20 TYR  20 20  20  TYR TYR A ? n 
A 1  21 TYR  21 21  21  TYR TYR A ? n 
A 1  22 PHE  22 22  22  PHE PHE A ? n 
A 1  23 SER  23 23  23  SER SER A ? n 
A 1  24 ASP  24 24  24  ASP ASP A ? n 
A 1  25 PHE  25 25  25  PHE PHE A ? n 
A 1  26 ILE  26 26  26  ILE ILE A ? n 
A 1  27 CYS  27 27  27  CYS CYS A ? n 
A 1  28 GLY  28 28  28  GLY GLY A ? n 
A 1  29 GLY  29 29  29  GLY GLY A ? n 
A 1  30 VAL  30 30  30  VAL VAL A ? n 
A 1  31 LEU  31 31  31  LEU LEU A ? n 
A 1  32 ILE  32 32  32  ILE ILE A ? n 
A 1  33 ASN  33 33  33  ASN ASN A ? n 
A 1  34 GLU  34 34  34  GLU GLU A ? n 
A 1  35 TRP  35 35  35  TRP TRP A ? n 
A 1  36 TRP  36 36  36  TRP TRP A ? n 
A 1  37 VAL  37 37  37  VAL VAL A ? n 
A 1  38 LEU  38 38  38  LEU LEU A ? n 
A 1  39 THR  39 39  39  THR THR A ? n 
A 1  40 ALA  40 40  40  ALA ALA A ? n 
A 1  41 ALA  41 41  41  ALA ALA A ? n 
A 1  42 HIS  42 42  42  HIS HIS A ? n 
A 1  43 CYS  43 43  43  CYS CYS A ? n 
A 1  44 ASN  44 44  44  ASN ASN A ? n 
A 1  45 GLN  45 45  45  GLN GLN A ? n 
A 1  46 SER  46 46  46  SER SER A ? n 
A 1  47 ASN  47 47  47  ASN ASN A ? n 
A 1  48 LEU  48 48  48  LEU LEU A ? n 
A 1  49 GLN  49 49  49  GLN GLN A ? n 
A 1  50 VAL  50 50  50  VAL VAL A ? n 
A 1  51 LEU  51 51  51  LEU LEU A ? n 
A 1  52 LEU  52 52  52  LEU LEU A ? n 
A 1  53 GLY  53 53  53  GLY GLY A ? n 
A 1  54 ALA  54 54  54  ALA ALA A ? n 
A 1  55 HIS  55 55  55  HIS HIS A ? n 
A 1  56 ASN  56 56  56  ASN ASN A ? n 
A 1  57 ARG  57 57  57  ARG ARG A ? n 
A 1  58 THR  58 58  58  THR THR A ? n 
A 1  59 SER  59 59  59  SER SER A ? n 
A 1  60 PRO  60 60  60  PRO PRO A ? n 
A 1  61 THR  61 61  61  THR THR A ? n 
A 1  62 GLY  62 62  62  GLY GLY A ? n 
A 1  63 ASP  63 63  63  ASP ASP A ? n 
A 1  64 GLU  64 64  64  GLU GLU A ? n 
A 1  65 GLN  65 65  65  GLN GLN A ? n 
A 1  66 TYR  66 66  66  TYR TYR A ? n 
A 1  67 THR  67 67  67  THR THR A ? n 
A 1  68 TYR  68 68  68  TYR TYR A ? n 
A 1  69 ALA  69 69  69  ALA ALA A ? n 
A 1  70 ALA  70 70  70  ALA ALA A ? n 
A 1  71 LYS  71 71  71  LYS LYS A ? n 
A 1  72 ILE  72 72  72  ILE ILE A ? n 
A 1  73 CYS  73 73  73  CYS CYS A ? n 
A 1  74 PRO  74 74  74  PRO PRO A ? n 
A 1  75 HIS  75 75  75  HIS HIS A ? n 
A 1  76 GLN  76 76  76  GLN GLN A ? n 
A 1  77 ASP  77 77  77  ASP ASP A ? n 
A 1  78 PHE  78 78  78  PHE PHE A ? n 
A 1  79 GLU  79 79  79  GLU GLU A ? n 
A 1  80 PRO  80 80  80  PRO PRO A ? n 
A 1  81 VAL  81 81  81  VAL VAL A ? n 
A 1  82 THR  82 82  82  THR THR A ? n 
A 1  83 TYR  83 83  83  TYR TYR A ? n 
A 1  84 ASP  84 84  84  ASP ASP A ? n 
A 1  85 ASN  85 85  85  ASN ASN A ? n 
A 1  86 ASP  86 86  86  ASP ASP A ? n 
A 1  87 ILE  87 87  87  ILE ILE A ? n 
A 1  88 MET  88 88  88  MET MET A ? n 
A 1  89 LEU  89 89  89  LEU LEU A ? n 
A 1  90 LEU  90 90  90  LEU LEU A ? n 
A 1  91 LYS  91 91  91  LYS LYS A ? n 
A 1  92 LEU  92 92  92  LEU LEU A ? n 
A 1  93 ALA  93 93  93  ALA ALA A ? n 
A 1  94 SER  94 94  94  SER SER A ? n 
A 1  95 GLU  95 95  95  GLU GLU A ? n 
A 1  96 ALA  96 96  96  ALA ALA A ? n 
A 1  97 ASP  97 97  97  ASP ASP A ? n 
A 1  98 ILE  98 98  98  ILE ILE A ? n 
A 1  99 ASN  99 99  99  ASN ASN A ? n 
A 1 100 THR 100 100 100 THR THR A ? n 
A 1 101 TRP 101 101 101 TRP TRP A ? n 
A 1 102 VAL 102 102 102 VAL VAL A ? n 
A 1 103 ALA 103 103 103 ALA ALA A ? n 
A 1 104 PRO 104 104 104 PRO PRO A ? n 
A 1 105 ILE 105 105 105 ILE ILE A ? n 
A 1 106 PRO 106 106 106 PRO PRO A ? n 
A 1 107 LEU 107 107 107 LEU LEU A ? n 
A 1 108 ALA 108 108 108 ALA ALA A ? n 
A 1 109 SER 109 109 109 SER SER A ? n 
A 1 110 TYR 110 110 110 TYR TYR A ? n 
A 1 111 LEU 111 111 111 LEU LEU A ? n 
A 1 112 VAL 112 112 112 VAL VAL A ? n 
A 1 113 ASP 113 113 113 ASP ASP A ? n 
A 1 114 ASP 114 114 114 ASP ASP A ? n 
A 1 115 ASN 115 115 115 ASN ASN A ? n 
A 1 116 SER 116 116 116 SER SER A ? n 
A 1 117 GLU 117 117 117 GLU GLU A ? n 
A 1 118 CYS 118 118 118 CYS CYS A ? n 
A 1 119 LEU 119 119 119 LEU LEU A ? n 
A 1 120 ALA 120 120 120 ALA ALA A ? n 
A 1 121 SER 121 121 121 SER SER A ? n 
A 1 122 GLY 122 122 122 GLY GLY A ? n 
A 1 123 TRP 123 123 123 TRP TRP A ? n 
A 1 124 GLY 124 124 124 GLY GLY A ? n 
A 1 125 SER 125 125 125 SER SER A ? n 
A 1 126 THR 126 126 126 THR THR A ? n 
A 1 127 THR 127 127 127 THR THR A ? n 
A 1 128 SER 128 128 128 SER SER A ? n 
A 1 129 PRO 129 129 129 PRO PRO A ? n 
A 1 130 GLU 130 130 130 GLU GLU A ? n 
A 1 131 GLU 131 131 131 GLU GLU A ? n 
A 1 132 THR 132 132 132 THR THR A ? n 
A 1 133 TYR 133 133 133 TYR TYR A ? n 
A 1 134 PRO 134 134 134 PRO PRO A ? n 
A 1 135 GLY 135 135 135 GLY GLY A ? n 
A 1 136 GLU 136 136 136 GLU GLU A ? n 
A 1 137 LEU 137 137 137 LEU LEU A ? n 
A 1 138 GLN 138 138 138 GLN GLN A ? n 
A 1 139 CYS 139 139 139 CYS CYS A ? n 
A 1 140 VAL 140 140 140 VAL VAL A ? n 
A 1 141 ASN 141 141 141 ASN ASN A ? n 
A 1 142 ILE 142 142 142 ILE ILE A ? n 
A 1 143 THR 143 143 143 THR THR A ? n 
A 1 144 THR 144 144 144 THR THR A ? n 
A 1 145 VAL 145 145 145 VAL VAL A ? n 
A 1 146 SER 146 146 146 SER SER A ? n 
A 1 147 ASN 147 147 147 ASN ASN A ? n 
A 1 148 SER 148 148 148 SER SER A ? n 
A 1 149 ASP 149 149 149 ASP ASP A ? n 
A 1 150 CYS 150 150 150 CYS CYS A ? n 
A 1 151 GLN 151 151 151 GLN GLN A ? n 
A 1 152 ASP 152 152 152 ASP ASP A ? n 
A 1 153 TYR 153 153 153 TYR TYR A ? n 
A 1 154 TYR 154 154 154 TYR TYR A ? n 
A 1 155 PRO 155 155 155 PRO PRO A ? n 
A 1 156 ASP 156 156 156 ASP ASP A ? n 
A 1 157 THR 157 157 157 THR THR A ? n 
A 1 158 ILE 158 158 158 ILE ILE A ? n 
A 1 159 THR 159 159 159 THR THR A ? n 
A 1 160 ASP 160 160 160 ASP ASP A ? n 
A 1 161 ASN 161 161 161 ASN ASN A ? n 
A 1 162 MET 162 162 162 MET MET A ? n 
A 1 163 LEU 163 163 163 LEU LEU A ? n 
A 1 164 CYS 164 164 164 CYS CYS A ? n 
A 1 165 ALA 165 165 165 ALA ALA A ? n 
A 1 166 GLY 166 166 166 GLY GLY A ? n 
A 1 167 ASP 167 167 167 ASP ASP A ? n 
A 1 168 VAL 168 168 168 VAL VAL A ? n 
A 1 169 ALA 169 169 169 ALA ALA A ? n 
A 1 170 GLY 170 170 170 GLY GLY A ? n 
A 1 171 GLY 171 171 171 GLY GLY A ? n 
A 1 172 LYS 172 172 172 LYS LYS A ? n 
A 1 173 ASP 173 173 173 ASP ASP A ? n 
A 1 174 THR 174 174 174 THR THR A ? n 
A 1 175 CYS 175 175 175 CYS CYS A ? n 
A 1 176 GLY 176 176 176 GLY GLY A ? n 
A 1 177 GLY 177 177 177 GLY GLY A ? n 
A 1 178 ASP 178 178 178 ASP ASP A ? n 
A 1 179 SER 179 179 179 SER SER A ? n 
A 1 180 GLY 180 180 180 GLY GLY A ? n 
A 1 181 GLY 181 181 181 GLY GLY A ? n 
A 1 182 PRO 182 182 182 PRO PRO A ? n 
A 1 183 LEU 183 183 183 LEU LEU A ? n 
A 1 184 VAL 184 184 184 VAL VAL A ? n 
A 1 185 CYS 185 185 185 CYS CYS A ? n 
A 1 186 ASN 186 186 186 ASN ASN A ? n 
A 1 187 GLU 187 187 187 GLU GLU A ? n 
A 1 188 GLU 188 188 188 GLU GLU A ? n 
A 1 189 LEU 189 189 189 LEU LEU A ? n 
A 1 190 HIS 190 190 190 HIS HIS A ? n 
A 1 191 GLY 191 191 191 GLY GLY A ? n 
A 1 192 ILE 192 192 192 ILE ILE A ? n 
A 1 193 THR 193 193 193 THR THR A ? n 
A 1 194 SER 194 194 194 SER SER A ? n 
A 1 195 TRP 195 195 195 TRP TRP A ? n 
A 1 196 GLY 196 196 196 GLY GLY A ? n 
A 1 197 ASP 197 197 197 ASP ASP A ? n 
A 1 198 LEU 198 198 198 LEU LEU A ? n 
A 1 199 VAL 199 199 199 VAL VAL A ? n 
A 1 200 CYS 200 200 200 CYS CYS A ? n 
A 1 201 GLY 201 201 201 GLY GLY A ? n 
A 1 202 SER 202 202 202 SER SER A ? n 
A 1 203 PRO 203 203 203 PRO PRO A ? n 
A 1 204 ASP 204 204 204 ASP ASP A ? n 
A 1 205 LYS 205 205 205 LYS LYS A ? n 
A 1 206 PRO 206 206 206 PRO PRO A ? n 
A 1 207 GLY 207 207 207 GLY GLY A ? n 
A 1 208 VAL 208 208 208 VAL VAL A ? n 
A 1 209 PHE 209 209 209 PHE PHE A ? n 
A 1 210 ALA 210 210 210 ALA ALA A ? n 
A 1 211 LYS 211 211 211 LYS LYS A ? n 
A 1 212 VAL 212 212 212 VAL VAL A ? n 
A 1 213 SER 213 213 213 SER SER A ? n 
A 1 214 ASN 214 214 214 ASN ASN A ? n 
A 1 215 TYR 215 215 215 TYR TYR A ? n 
A 1 216 ILE 216 216 216 ILE ILE A ? n 
A 1 217 ASP 217 217 217 ASP ASP A ? n 
A 1 218 TRP 218 218 218 TRP TRP A ? n 
A 1 219 ILE 219 219 219 ILE ILE A ? n 
A 1 220 SER 220 220 220 SER SER A ? n 
A 1 221 ASP 221 221 221 ASP ASP A ? n 
A 1 222 VAL 222 222 222 VAL VAL A ? n 
A 1 223 MET 223 223 223 MET MET A ? n 
A 1 224 GLU 224 224 224 GLU GLU A ? n 
A 1 225 ASN 225 225 225 ASN ASN A ? n 
A 1 226 GLU 226 226 226 GLU GLU A ? n 
# 
loop_
_atom_site.group_PDB 
_atom_site.id 
_atom_site.type_symbol 
_atom_site.label_atom_id 
_atom_site.label_alt_id 
_atom_site.label_comp_id 
_atom_site.label_asym_id 
_atom_site.label_entity_id 
_atom_site.label_seq_id 
_atom_site.pdbx_PDB_ins_code 
_atom_site.Cartn_x 
_atom_site.Cartn_y 
_atom_site.Cartn_z 
_atom_site.occupancy 
_atom_site.B_iso_or_equiv 
_atom_site.pdbx_formal_charge 
_atom_site.auth_seq_id 
_atom_site.auth_comp_id 
_atom_site.auth_asym_id 
_atom_site.auth_atom_id 
_atom_site.pdbx_PDB_model_num 
ATOM 1    N N   ? ARG A 1   1 ?   1.886   4.791  -9.815 1.000 83.820 ? 1   ARG A N   1 
ATOM 2    C CA  ? ARG A 1   1 ?   2.362   4.441 -11.150 1.000 83.820 ? 1   ARG A CA  1 
ATOM 3    C C   ? ARG A 1   1 ?   2.728   2.963 -11.231 1.000 83.820 ? 1   ARG A C   1 
ATOM 4    C CB  ? ARG A 1   1 ?   3.567   5.302 -11.534 1.000 83.820 ? 1   ARG A CB  1 
ATOM 5    O O   ? ARG A 1   1 ?   3.358   2.423 -10.319 1.000 83.820 ? 1   ARG A O   1 
ATOM 6    C CG  ? ARG A 1   1 ?   3.259   6.788 -11.624 1.000 83.820 ? 1   ARG A CG  1 
ATOM 7    C CD  ? ARG A 1   1 ?   4.509   7.606 -11.914 1.000 83.820 ? 1   ARG A CD  1 
ATOM 8    N NE  ? ARG A 1   1 ?   4.241   9.040 -11.852 1.000 83.820 ? 1   ARG A NE  1 
ATOM 9    N NH1 ? ARG A 1   1 ?   6.458   9.672 -12.011 1.000 83.820 ? 1   ARG A NH1 1 
ATOM 10   N NH2 ? ARG A 1   1 ?   4.818  11.263 -11.836 1.000 83.820 ? 1   ARG A NH2 1 
ATOM 11   C CZ  ? ARG A 1   1 ?   5.173   9.989 -11.900 1.000 83.820 ? 1   ARG A CZ  1 
ATOM 12   N N   ? ILE A 1   2 ?   2.431   2.261 -12.342 1.000 85.460 ? 2   ILE A N   1 
ATOM 13   C CA  ? ILE A 1   2 ?   2.883   0.914 -12.672 1.000 85.460 ? 2   ILE A CA  1 
ATOM 14   C C   ? ILE A 1   2 ?   3.696   0.944 -13.964 1.000 85.460 ? 2   ILE A C   1 
ATOM 15   C CB  ? ILE A 1   2 ?   1.693  -0.063 -12.810 1.000 85.460 ? 2   ILE A CB  1 
ATOM 16   O O   ? ILE A 1   2 ?   3.143   1.145 -15.048 1.000 85.460 ? 2   ILE A O   1 
ATOM 17   C CG1 ? ILE A 1   2 ?   0.887  -0.111 -11.506 1.000 85.460 ? 2   ILE A CG1 1 
ATOM 18   C CG2 ? ILE A 1   2 ?   2.184  -1.460 -13.201 1.000 85.460 ? 2   ILE A CG2 1 
ATOM 19   C CD1 ? ILE A 1   2 ?   1.655  -0.687 -10.325 1.000 85.460 ? 2   ILE A CD1 1 
ATOM 20   N N   ? ILE A 1   3 ?   5.082   0.818 -13.929 1.000 86.870 ? 3   ILE A N   1 
ATOM 21   C CA  ? ILE A 1   3 ?   5.986   0.841 -15.074 1.000 86.870 ? 3   ILE A CA  1 
ATOM 22   C C   ? ILE A 1   3 ?   6.352  -0.587 -15.472 1.000 86.870 ? 3   ILE A C   1 
ATOM 23   C CB  ? ILE A 1   3 ?   7.262   1.657 -14.769 1.000 86.870 ? 3   ILE A CB  1 
ATOM 24   O O   ? ILE A 1   3 ?   6.751  -1.391 -14.626 1.000 86.870 ? 3   ILE A O   1 
ATOM 25   C CG1 ? ILE A 1   3 ?   6.894   3.072 -14.309 1.000 86.870 ? 3   ILE A CG1 1 
ATOM 26   C CG2 ? ILE A 1   3 ?   8.181   1.700 -15.994 1.000 86.870 ? 3   ILE A CG2 1 
ATOM 27   C CD1 ? ILE A 1   3 ?   6.072   3.858 -15.321 1.000 86.870 ? 3   ILE A CD1 1 
ATOM 28   N N   ? GLY A 1   4 ?   6.162  -0.883 -16.854 1.000 84.900 ? 4   GLY A N   1 
ATOM 29   C CA  ? GLY A 1   4 ?   6.576  -2.192 -17.333 1.000 84.900 ? 4   GLY A CA  1 
ATOM 30   C C   ? GLY A 1   4 ?   5.566  -3.284 -17.032 1.000 84.900 ? 4   GLY A C   1 
ATOM 31   O O   ? GLY A 1   4 ?   5.890  -4.471 -17.095 1.000 84.900 ? 4   GLY A O   1 
ATOM 32   N N   ? GLY A 1   5 ?   4.297  -2.789 -16.481 1.000 88.870 ? 5   GLY A N   1 
ATOM 33   C CA  ? GLY A 1   5 ?   3.215  -3.712 -16.179 1.000 88.870 ? 5   GLY A CA  1 
ATOM 34   C C   ? GLY A 1   5 ?   2.270  -3.925 -17.347 1.000 88.870 ? 5   GLY A C   1 
ATOM 35   O O   ? GLY A 1   5 ?   2.488  -3.388 -18.435 1.000 88.870 ? 5   GLY A O   1 
ATOM 36   N N   ? GLU A 1   6 ?   1.343  -4.717 -17.198 1.000 93.910 ? 6   GLU A N   1 
ATOM 37   C CA  ? GLU A 1   6 ?   0.263  -5.005 -18.137 1.000 93.910 ? 6   GLU A CA  1 
ATOM 38   C C   ? GLU A 1   6 ?  -1.091  -5.016 -17.435 1.000 93.910 ? 6   GLU A C   1 
ATOM 39   C CB  ? GLU A 1   6 ?   0.503  -6.345 -18.838 1.000 93.910 ? 6   GLU A CB  1 
ATOM 40   O O   ? GLU A 1   6 ?  -1.159  -5.056 -16.205 1.000 93.910 ? 6   GLU A O   1 
ATOM 41   C CG  ? GLU A 1   6 ?   0.566  -7.533 -17.888 1.000 93.910 ? 6   GLU A CG  1 
ATOM 42   C CD  ? GLU A 1   6 ?   0.931  -8.836 -18.581 1.000 93.910 ? 6   GLU A CD  1 
ATOM 43   O OE1 ? GLU A 1   6 ?   1.173  -9.848 -17.883 1.000 93.910 ? 6   GLU A OE1 1 
ATOM 44   O OE2 ? GLU A 1   6 ?   0.977  -8.846 -19.831 1.000 93.910 ? 6   GLU A OE2 1 
ATOM 45   N N   ? GLU A 1   7 ?  -2.079  -4.830 -18.281 1.000 95.840 ? 7   GLU A N   1 
ATOM 46   C CA  ? GLU A 1   7 ?  -3.416  -4.913 -17.702 1.000 95.840 ? 7   GLU A CA  1 
ATOM 47   C C   ? GLU A 1   7 ?  -3.570  -6.168 -16.848 1.000 95.840 ? 7   GLU A C   1 
ATOM 48   C CB  ? GLU A 1   7 ?  -4.481  -4.891 -18.802 1.000 95.840 ? 7   GLU A CB  1 
ATOM 49   O O   ? GLU A 1   7 ?  -3.174  -7.260 -17.262 1.000 95.840 ? 7   GLU A O   1 
ATOM 50   C CG  ? GLU A 1   7 ?  -5.906  -5.009 -18.281 1.000 95.840 ? 7   GLU A CG  1 
ATOM 51   C CD  ? GLU A 1   7 ?  -6.947  -5.066 -19.387 1.000 95.840 ? 7   GLU A CD  1 
ATOM 52   O OE1 ? GLU A 1   7 ?  -8.128  -5.360 -19.095 1.000 95.840 ? 7   GLU A OE1 1 
ATOM 53   O OE2 ? GLU A 1   7 ?  -6.578  -4.814 -20.556 1.000 95.840 ? 7   GLU A OE2 1 
ATOM 54   N N   ? CYS A 1   8 ?  -4.127  -5.989 -15.646 1.000 95.990 ? 8   CYS A N   1 
ATOM 55   C CA  ? CYS A 1   8 ?  -4.451  -7.119 -14.782 1.000 95.990 ? 8   CYS A CA  1 
ATOM 56   C C   ? CYS A 1   8 ?  -5.594  -7.941 -15.366 1.000 95.990 ? 8   CYS A C   1 
ATOM 57   C CB  ? CYS A 1   8 ?  -4.823  -6.633 -13.382 1.000 95.990 ? 8   CYS A CB  1 
ATOM 58   O O   ? CYS A 1   8 ?  -6.484  -7.397 -16.021 1.000 95.990 ? 8   CYS A O   1 
ATOM 59   S SG  ? CYS A 1   8 ?  -3.478  -5.786 -12.524 1.000 95.990 ? 8   CYS A SG  1 
ATOM 60   N N   ? VAL A 1   9 ?  -5.438  -9.277 -15.109 1.000 95.400 ? 9   VAL A N   1 
ATOM 61   C CA  ? VAL A 1   9 ?  -6.603 -10.101 -15.415 1.000 95.400 ? 9   VAL A CA  1 
ATOM 62   C C   ? VAL A 1   9 ?  -7.802  -9.627 -14.597 1.000 95.400 ? 9   VAL A C   1 
ATOM 63   C CB  ? VAL A 1   9 ?  -6.328 -11.597 -15.141 1.000 95.400 ? 9   VAL A CB  1 
ATOM 64   O O   ? VAL A 1   9 ?  -7.703  -9.460 -13.379 1.000 95.400 ? 9   VAL A O   1 
ATOM 65   C CG1 ? VAL A 1   9 ?  -7.574 -12.435 -15.423 1.000 95.400 ? 9   VAL A CG1 1 
ATOM 66   C CG2 ? VAL A 1   9 ?  -5.150 -12.085 -15.981 1.000 95.400 ? 9   VAL A CG2 1 
ATOM 67   N N   ? PRO A 1  10 ?  -8.958  -9.259 -15.297 1.000 94.200 ? 10  PRO A N   1 
ATOM 68   C CA  ? PRO A 1  10 ? -10.133  -8.823 -14.539 1.000 94.200 ? 10  PRO A CA  1 
ATOM 69   C C   ? PRO A 1  10 ? -10.442  -9.735 -13.354 1.000 94.200 ? 10  PRO A C   1 
ATOM 70   C CB  ? PRO A 1  10 ? -11.260  -8.872 -15.574 1.000 94.200 ? 10  PRO A CB  1 
ATOM 71   O O   ? PRO A 1  10 ? -10.357 -10.960 -13.474 1.000 94.200 ? 10  PRO A O   1 
ATOM 72   C CG  ? PRO A 1  10 ? -10.584  -8.633 -16.886 1.000 94.200 ? 10  PRO A CG  1 
ATOM 73   C CD  ? PRO A 1  10 ?  -9.246  -9.316 -16.865 1.000 94.200 ? 10  PRO A CD  1 
ATOM 74   N N   ? HIS A 1  11 ? -10.624  -9.070 -12.128 1.000 91.810 ? 11  HIS A N   1 
ATOM 75   C CA  ? HIS A 1  11 ? -11.063  -9.715 -10.895 1.000 91.810 ? 11  HIS A CA  1 
ATOM 76   C C   ? HIS A 1  11 ?  -9.913 -10.458 -10.223 1.000 91.810 ? 11  HIS A C   1 
ATOM 77   C CB  ? HIS A 1  11 ? -12.218 -10.678 -11.175 1.000 91.810 ? 11  HIS A CB  1 
ATOM 78   O O   ? HIS A 1  11 ? -10.117 -11.152  -9.224 1.000 91.810 ? 11  HIS A O   1 
ATOM 79   C CG  ? HIS A 1  11 ? -13.318 -10.074 -11.990 1.000 91.810 ? 11  HIS A CG  1 
ATOM 80   C CD2 ? HIS A 1  11 ? -13.928 -10.507 -13.118 1.000 91.810 ? 11  HIS A CD2 1 
ATOM 81   N ND1 ? HIS A 1  11 ? -13.912  -8.874 -11.665 1.000 91.810 ? 11  HIS A ND1 1 
ATOM 82   C CE1 ? HIS A 1  11 ? -14.843  -8.594 -12.562 1.000 91.810 ? 11  HIS A CE1 1 
ATOM 83   N NE2 ? HIS A 1  11 ? -14.873  -9.569 -13.454 1.000 91.810 ? 11  HIS A NE2 1 
ATOM 84   N N   ? SER A 1  12 ?  -8.757 -10.421 -10.760 1.000 95.730 ? 12  SER A N   1 
ATOM 85   C CA  ? SER A 1  12 ?  -7.597 -11.097 -10.189 1.000 95.730 ? 12  SER A CA  1 
ATOM 86   C C   ? SER A 1  12 ?  -7.083 -10.366  -8.953 1.000 95.730 ? 12  SER A C   1 
ATOM 87   C CB  ? SER A 1  12 ?  -6.478 -11.210 -11.226 1.000 95.730 ? 12  SER A CB  1 
ATOM 88   O O   ? SER A 1  12 ?  -6.337 -10.936  -8.153 1.000 95.730 ? 12  SER A O   1 
ATOM 89   O OG  ? SER A 1  12 ?  -6.043  -9.926 -11.638 1.000 95.730 ? 12  SER A OG  1 
ATOM 90   N N   ? GLN A 1  13 ?  -7.410  -9.145  -8.699 1.000 97.060 ? 13  GLN A N   1 
ATOM 91   C CA  ? GLN A 1  13 ?  -7.047  -8.325  -7.548 1.000 97.060 ? 13  GLN A CA  1 
ATOM 92   C C   ? GLN A 1  13 ?  -8.287  -7.764  -6.859 1.000 97.060 ? 13  GLN A C   1 
ATOM 93   C CB  ? GLN A 1  13 ?  -6.121  -7.183  -7.972 1.000 97.060 ? 13  GLN A CB  1 
ATOM 94   O O   ? GLN A 1  13 ?  -8.490  -6.549  -6.826 1.000 97.060 ? 13  GLN A O   1 
ATOM 95   C CG  ? GLN A 1  13 ?  -4.762  -7.649  -8.475 1.000 97.060 ? 13  GLN A CG  1 
ATOM 96   C CD  ? GLN A 1  13 ?  -4.866  -8.616  -9.640 1.000 97.060 ? 13  GLN A CD  1 
ATOM 97   N NE2 ? GLN A 1  13 ?  -3.862  -9.473  -9.791 1.000 97.060 ? 13  GLN A NE2 1 
ATOM 98   O OE1 ? GLN A 1  13 ?  -5.842  -8.594 -10.396 1.000 97.060 ? 13  GLN A OE1 1 
ATOM 99   N N   ? PRO A 1  14 ?  -9.094  -8.619  -6.206 1.000 97.240 ? 14  PRO A N   1 
ATOM 100  C CA  ? PRO A 1  14 ? -10.385  -8.227  -5.637 1.000 97.240 ? 14  PRO A CA  1 
ATOM 101  C C   ? PRO A 1  14 ? -10.240  -7.367  -4.384 1.000 97.240 ? 14  PRO A C   1 
ATOM 102  C CB  ? PRO A 1  14 ? -11.047  -9.567  -5.306 1.000 97.240 ? 14  PRO A CB  1 
ATOM 103  O O   ? PRO A 1  14 ? -11.212  -6.749  -3.939 1.000 97.240 ? 14  PRO A O   1 
ATOM 104  C CG  ? PRO A 1  14 ?  -9.909 -10.509  -5.080 1.000 97.240 ? 14  PRO A CG  1 
ATOM 105  C CD  ? PRO A 1  14 ?  -8.805 -10.162  -6.037 1.000 97.240 ? 14  PRO A CD  1 
ATOM 106  N N   ? TRP A 1  15 ?  -9.014  -7.190  -3.881 1.000 98.280 ? 15  TRP A N   1 
ATOM 107  C CA  ? TRP A 1  15 ?  -8.728  -6.406  -2.684 1.000 98.280 ? 15  TRP A CA  1 
ATOM 108  C C   ? TRP A 1  15 ?  -8.373  -4.968  -3.047 1.000 98.280 ? 15  TRP A C   1 
ATOM 109  C CB  ? TRP A 1  15 ?  -7.586  -7.041  -1.886 1.000 98.280 ? 15  TRP A CB  1 
ATOM 110  O O   ? TRP A 1  15 ?  -8.261  -4.109  -2.168 1.000 98.280 ? 15  TRP A O   1 
ATOM 111  C CG  ? TRP A 1  15 ?  -6.412  -7.451  -2.723 1.000 98.280 ? 15  TRP A CG  1 
ATOM 112  C CD1 ? TRP A 1  15 ?  -5.364  -6.666  -3.114 1.000 98.280 ? 15  TRP A CD1 1 
ATOM 113  C CD2 ? TRP A 1  15 ?  -6.170  -8.748  -3.278 1.000 98.280 ? 15  TRP A CD2 1 
ATOM 114  C CE2 ? TRP A 1  15 ?  -4.955  -8.676  -3.994 1.000 98.280 ? 15  TRP A CE2 1 
ATOM 115  C CE3 ? TRP A 1  15 ?  -6.864  -9.965  -3.238 1.000 98.280 ? 15  TRP A CE3 1 
ATOM 116  N NE1 ? TRP A 1  15 ?  -4.484  -7.397  -3.878 1.000 98.280 ? 15  TRP A NE1 1 
ATOM 117  C CH2 ? TRP A 1  15 ?  -5.116 -10.956  -4.611 1.000 98.280 ? 15  TRP A CH2 1 
ATOM 118  C CZ2 ? TRP A 1  15 ?  -4.418  -9.778  -4.665 1.000 98.280 ? 15  TRP A CZ2 1 
ATOM 119  C CZ3 ? TRP A 1  15 ?  -6.328 -11.059  -3.907 1.000 98.280 ? 15  TRP A CZ3 1 
ATOM 120  N N   ? GLN A 1  16 ?  -8.068  -4.652  -4.335 1.000 97.740 ? 16  GLN A N   1 
ATOM 121  C CA  ? GLN A 1  16 ?  -7.679  -3.317  -4.778 1.000 97.740 ? 16  GLN A CA  1 
ATOM 122  C C   ? GLN A 1  16 ?  -8.831  -2.328  -4.623 1.000 97.740 ? 16  GLN A C   1 
ATOM 123  C CB  ? GLN A 1  16 ?  -7.208  -3.350  -6.233 1.000 97.740 ? 16  GLN A CB  1 
ATOM 124  O O   ? GLN A 1  16 ?  -9.948  -2.593  -5.072 1.000 97.740 ? 16  GLN A O   1 
ATOM 125  C CG  ? GLN A 1  16 ?  -6.687  -2.012  -6.741 1.000 97.740 ? 16  GLN A CG  1 
ATOM 126  C CD  ? GLN A 1  16 ?  -5.307  -1.679  -6.207 1.000 97.740 ? 16  GLN A CD  1 
ATOM 127  N NE2 ? GLN A 1  16 ?  -5.093  -0.413  -5.864 1.000 97.740 ? 16  GLN A NE2 1 
ATOM 128  O OE1 ? GLN A 1  16 ?  -4.439  -2.552  -6.103 1.000 97.740 ? 16  GLN A OE1 1 
ATOM 129  N N   ? VAL A 1  17 ?  -8.532  -1.152  -4.030 1.000 97.700 ? 17  VAL A N   1 
ATOM 130  C CA  ? VAL A 1  17 ?  -9.529  -0.125  -3.745 1.000 97.700 ? 17  VAL A CA  1 
ATOM 131  C C   ? VAL A 1  17 ?  -9.114   1.193  -4.394 1.000 97.700 ? 17  VAL A C   1 
ATOM 132  C CB  ? VAL A 1  17 ?  -9.726   0.068  -2.224 1.000 97.700 ? 17  VAL A CB  1 
ATOM 133  O O   ? VAL A 1  17 ?  -7.938   1.562  -4.368 1.000 97.700 ? 17  VAL A O   1 
ATOM 134  C CG1 ? VAL A 1  17 ? -10.642   1.259  -1.946 1.000 97.700 ? 17  VAL A CG1 1 
ATOM 135  C CG2 ? VAL A 1  17 ? -10.290  -1.203  -1.594 1.000 97.700 ? 17  VAL A CG2 1 
ATOM 136  N N   ? ALA A 1  18 ? -10.091   1.817  -4.993 1.000 96.710 ? 18  ALA A N   1 
ATOM 137  C CA  ? ALA A 1  18 ?  -9.863   3.159  -5.523 1.000 96.710 ? 18  ALA A CA  1 
ATOM 138  C C   ? ALA A 1  18 ? -10.448   4.221  -4.597 1.000 96.710 ? 18  ALA A C   1 
ATOM 139  C CB  ? ALA A 1  18 ? -10.463   3.287  -6.921 1.000 96.710 ? 18  ALA A CB  1 
ATOM 140  O O   ? ALA A 1  18 ? -11.604   4.122  -4.181 1.000 96.710 ? 18  ALA A O   1 
ATOM 141  N N   ? LEU A 1  19 ?  -9.594   5.195  -4.319 1.000 96.890 ? 19  LEU A N   1 
ATOM 142  C CA  ? LEU A 1  19 ? -10.029   6.305  -3.477 1.000 96.890 ? 19  LEU A CA  1 
ATOM 143  C C   ? LEU A 1  19 ? -10.216   7.573  -4.303 1.000 96.890 ? 19  LEU A C   1 
ATOM 144  C CB  ? LEU A 1  19 ?  -9.017   6.556  -2.356 1.000 96.890 ? 19  LEU A CB  1 
ATOM 145  O O   ? LEU A 1  19 ?  -9.344   7.938  -5.094 1.000 96.890 ? 19  LEU A O   1 
ATOM 146  C CG  ? LEU A 1  19 ?  -8.659   5.353  -1.483 1.000 96.890 ? 19  LEU A CG  1 
ATOM 147  C CD1 ? LEU A 1  19 ?  -7.677   5.763  -0.392 1.000 96.890 ? 19  LEU A CD1 1 
ATOM 148  C CD2 ? LEU A 1  19 ?  -9.916   4.740  -0.875 1.000 96.890 ? 19  LEU A CD2 1 
ATOM 149  N N   ? TYR A 1  20 ? -11.353   8.201  -4.021 1.000 95.830 ? 20  TYR A N   1 
ATOM 150  C CA  ? TYR A 1  20 ? -11.677   9.433  -4.732 1.000 95.830 ? 20  TYR A CA  1 
ATOM 151  C C   ? TYR A 1  20 ? -11.894  10.584  -3.757 1.000 95.830 ? 20  TYR A C   1 
ATOM 152  C CB  ? TYR A 1  20 ? -12.925   9.241  -5.599 1.000 95.830 ? 20  TYR A CB  1 
ATOM 153  O O   ? TYR A 1  20 ? -12.432  10.388  -2.665 1.000 95.830 ? 20  TYR A O   1 
ATOM 154  C CG  ? TYR A 1  20 ? -12.712   8.317  -6.773 1.000 95.830 ? 20  TYR A CG  1 
ATOM 155  C CD1 ? TYR A 1  20 ? -12.338   8.817  -8.019 1.000 95.830 ? 20  TYR A CD1 1 
ATOM 156  C CD2 ? TYR A 1  20 ? -12.885   6.944  -6.640 1.000 95.830 ? 20  TYR A CD2 1 
ATOM 157  C CE1 ? TYR A 1  20 ? -12.142   7.969  -9.104 1.000 95.830 ? 20  TYR A CE1 1 
ATOM 158  C CE2 ? TYR A 1  20 ? -12.692   6.087  -7.719 1.000 95.830 ? 20  TYR A CE2 1 
ATOM 159  O OH  ? TYR A 1  20 ? -12.129   5.764 -10.016 1.000 95.830 ? 20  TYR A OH  1 
ATOM 160  C CZ  ? TYR A 1  20 ? -12.321   6.608  -8.945 1.000 95.830 ? 20  TYR A CZ  1 
ATOM 161  N N   ? TYR A 1  21 ? -11.312  11.671  -4.112 1.000 94.460 ? 21  TYR A N   1 
ATOM 162  C CA  ? TYR A 1  21 ? -11.736  12.943  -3.537 1.000 94.460 ? 21  TYR A CA  1 
ATOM 163  C C   ? TYR A 1  21 ? -12.714  13.660  -4.460 1.000 94.460 ? 21  TYR A C   1 
ATOM 164  C CB  ? TYR A 1  21 ? -10.524  13.839  -3.263 1.000 94.460 ? 21  TYR A CB  1 
ATOM 165  O O   ? TYR A 1  21 ? -12.326  14.160  -5.518 1.000 94.460 ? 21  TYR A O   1 
ATOM 166  C CG  ? TYR A 1  21 ? -10.887  15.202  -2.725 1.000 94.460 ? 21  TYR A CG  1 
ATOM 167  C CD1 ? TYR A 1  21 ? -10.604  16.357  -3.452 1.000 94.460 ? 21  TYR A CD1 1 
ATOM 168  C CD2 ? TYR A 1  21 ? -11.511  15.338  -1.490 1.000 94.460 ? 21  TYR A CD2 1 
ATOM 169  C CE1 ? TYR A 1  21 ? -10.935  17.615  -2.960 1.000 94.460 ? 21  TYR A CE1 1 
ATOM 170  C CE2 ? TYR A 1  21 ? -11.846  16.592  -0.988 1.000 94.460 ? 21  TYR A CE2 1 
ATOM 171  O OH  ? TYR A 1  21 ? -11.884  18.965  -1.237 1.000 94.460 ? 21  TYR A OH  1 
ATOM 172  C CZ  ? TYR A 1  21 ? -11.555  17.722  -1.729 1.000 94.460 ? 21  TYR A CZ  1 
ATOM 173  N N   ? PHE A 1  22 ? -14.015  13.595  -4.051 1.000 90.740 ? 22  PHE A N   1 
ATOM 174  C CA  ? PHE A 1  22 ? -15.081  13.976  -4.969 1.000 90.740 ? 22  PHE A CA  1 
ATOM 175  C C   ? PHE A 1  22 ? -15.009  13.158  -6.253 1.000 90.740 ? 22  PHE A C   1 
ATOM 176  C CB  ? PHE A 1  22 ? -15.003  15.471  -5.295 1.000 90.740 ? 22  PHE A CB  1 
ATOM 177  O O   ? PHE A 1  22 ? -15.168  11.936  -6.226 1.000 90.740 ? 22  PHE A O   1 
ATOM 178  C CG  ? PHE A 1  22 ? -15.296  16.364  -4.119 1.000 90.740 ? 22  PHE A CG  1 
ATOM 179  C CD1 ? PHE A 1  22 ? -16.598  16.535  -3.666 1.000 90.740 ? 22  PHE A CD1 1 
ATOM 180  C CD2 ? PHE A 1  22 ? -14.268  17.033  -3.468 1.000 90.740 ? 22  PHE A CD2 1 
ATOM 181  C CE1 ? PHE A 1  22 ? -16.872  17.361  -2.578 1.000 90.740 ? 22  PHE A CE1 1 
ATOM 182  C CE2 ? PHE A 1  22 ? -14.534  17.860  -2.380 1.000 90.740 ? 22  PHE A CE2 1 
ATOM 183  C CZ  ? PHE A 1  22 ? -15.837  18.024  -1.937 1.000 90.740 ? 22  PHE A CZ  1 
ATOM 184  N N   ? SER A 1  23 ? -14.712  13.623  -7.392 1.000 88.530 ? 23  SER A N   1 
ATOM 185  C CA  ? SER A 1  23 ? -14.742  12.881  -8.648 1.000 88.530 ? 23  SER A CA  1 
ATOM 186  C C   ? SER A 1  23 ? -13.333  12.577  -9.145 1.000 88.530 ? 23  SER A C   1 
ATOM 187  C CB  ? SER A 1  23 ? -15.510  13.663  -9.714 1.000 88.530 ? 23  SER A CB  1 
ATOM 188  O O   ? SER A 1  23 ? -13.159  11.882 -10.148 1.000 88.530 ? 23  SER A O   1 
ATOM 189  O OG  ? SER A 1  23 ? -14.915  14.930  -9.935 1.000 88.530 ? 23  SER A OG  1 
ATOM 190  N N   ? ASP A 1  24 ? -12.332  12.962  -8.339 1.000 91.510 ? 24  ASP A N   1 
ATOM 191  C CA  ? ASP A 1  24 ? -10.953  12.794  -8.786 1.000 91.510 ? 24  ASP A CA  1 
ATOM 192  C C   ? ASP A 1  24 ? -10.291  11.606  -8.093 1.000 91.510 ? 24  ASP A C   1 
ATOM 193  C CB  ? ASP A 1  24 ? -10.147  14.069  -8.529 1.000 91.510 ? 24  ASP A CB  1 
ATOM 194  O O   ? ASP A 1  24 ? -10.321  11.501  -6.865 1.000 91.510 ? 24  ASP A O   1 
ATOM 195  C CG  ? ASP A 1  24 ? -10.598  15.239  -9.387 1.000 91.510 ? 24  ASP A CG  1 
ATOM 196  O OD1 ? ASP A 1  24 ? -10.939  15.031 -10.571 1.000 91.510 ? 24  ASP A OD1 1 
ATOM 197  O OD2 ? ASP A 1  24 ? -10.609  16.379  -8.874 1.000 91.510 ? 24  ASP A OD2 1 
ATOM 198  N N   ? PHE A 1  25 ?  -9.728  10.766  -8.881 1.000 92.660 ? 25  PHE A N   1 
ATOM 199  C CA  ? PHE A 1  25 ?  -8.929   9.683  -8.320 1.000 92.660 ? 25  PHE A CA  1 
ATOM 200  C C   ? PHE A 1  25 ?  -7.684  10.230  -7.631 1.000 92.660 ? 25  PHE A C   1 
ATOM 201  C CB  ? PHE A 1  25 ?  -8.529   8.687  -9.413 1.000 92.660 ? 25  PHE A CB  1 
ATOM 202  O O   ? PHE A 1  25 ?  -6.913  10.980  -8.234 1.000 92.660 ? 25  PHE A O   1 
ATOM 203  C CG  ? PHE A 1  25 ?  -7.568   7.627  -8.946 1.000 92.660 ? 25  PHE A CG  1 
ATOM 204  C CD1 ? PHE A 1  25 ?  -6.211   7.727  -9.224 1.000 92.660 ? 25  PHE A CD1 1 
ATOM 205  C CD2 ? PHE A 1  25 ?  -8.023   6.528  -8.228 1.000 92.660 ? 25  PHE A CD2 1 
ATOM 206  C CE1 ? PHE A 1  25 ?  -5.319   6.748  -8.793 1.000 92.660 ? 25  PHE A CE1 1 
ATOM 207  C CE2 ? PHE A 1  25 ?  -7.139   5.545  -7.793 1.000 92.660 ? 25  PHE A CE2 1 
ATOM 208  C CZ  ? PHE A 1  25 ?  -5.787   5.656  -8.078 1.000 92.660 ? 25  PHE A CZ  1 
ATOM 209  N N   ? ILE A 1  26 ?  -7.431   9.743  -6.376 1.000 92.840 ? 26  ILE A N   1 
ATOM 210  C CA  ? ILE A 1  26 ?  -6.315  10.365  -5.672 1.000 92.840 ? 26  ILE A CA  1 
ATOM 211  C C   ? ILE A 1  26 ?  -5.346   9.290  -5.186 1.000 92.840 ? 26  ILE A C   1 
ATOM 212  C CB  ? ILE A 1  26 ?  -6.804  11.223  -4.483 1.000 92.840 ? 26  ILE A CB  1 
ATOM 213  O O   ? ILE A 1  26 ?  -4.142   9.533  -5.080 1.000 92.840 ? 26  ILE A O   1 
ATOM 214  C CG1 ? ILE A 1  26 ?  -7.606  10.363  -3.499 1.000 92.840 ? 26  ILE A CG1 1 
ATOM 215  C CG2 ? ILE A 1  26 ?  -7.636  12.409  -4.979 1.000 92.840 ? 26  ILE A CG2 1 
ATOM 216  C CD1 ? ILE A 1  26 ?  -7.854  11.031  -2.154 1.000 92.840 ? 26  ILE A CD1 1 
ATOM 217  N N   ? CYS A 1  27 ?  -5.811   8.074  -4.782 1.000 95.680 ? 27  CYS A N   1 
ATOM 218  C CA  ? CYS A 1  27 ?  -4.952   6.997  -4.302 1.000 95.680 ? 27  CYS A CA  1 
ATOM 219  C C   ? CYS A 1  27 ?  -5.639   5.644  -4.450 1.000 95.680 ? 27  CYS A C   1 
ATOM 220  C CB  ? CYS A 1  27 ?  -4.568   7.227  -2.841 1.000 95.680 ? 27  CYS A CB  1 
ATOM 221  O O   ? CYS A 1  27 ?  -6.844   5.579  -4.698 1.000 95.680 ? 27  CYS A O   1 
ATOM 222  S SG  ? CYS A 1  27 ?  -3.324   8.516  -2.610 1.000 95.680 ? 27  CYS A SG  1 
ATOM 223  N N   ? GLY A 1  28 ?  -4.835   4.658  -4.287 1.000 96.340 ? 28  GLY A N   1 
ATOM 224  C CA  ? GLY A 1  28 ?  -5.351   3.311  -4.106 1.000 96.340 ? 28  GLY A CA  1 
ATOM 225  C C   ? GLY A 1  28 ?  -5.477   2.911  -2.649 1.000 96.340 ? 28  GLY A C   1 
ATOM 226  O O   ? GLY A 1  28 ?  -5.136   3.688  -1.754 1.000 96.340 ? 28  GLY A O   1 
ATOM 227  N N   ? GLY A 1  29 ?  -5.953   1.753  -2.348 1.000 97.680 ? 29  GLY A N   1 
ATOM 228  C CA  ? GLY A 1  29 ?  -6.091   1.114  -1.049 1.000 97.680 ? 29  GLY A CA  1 
ATOM 229  C C   ? GLY A 1  29 ?  -6.265  -0.390  -1.139 1.000 97.680 ? 29  GLY A C   1 
ATOM 230  O O   ? GLY A 1  29 ?  -6.284  -0.954  -2.235 1.000 97.680 ? 29  GLY A O   1 
ATOM 231  N N   ? VAL A 1  30 ?  -6.323  -0.960   0.065 1.000 98.560 ? 30  VAL A N   1 
ATOM 232  C CA  ? VAL A 1  30 ?  -6.435  -2.414   0.123 1.000 98.560 ? 30  VAL A CA  1 
ATOM 233  C C   ? VAL A 1  30 ?  -7.498  -2.810   1.146 1.000 98.560 ? 30  VAL A C   1 
ATOM 234  C CB  ? VAL A 1  30 ?  -5.083  -3.074   0.477 1.000 98.560 ? 30  VAL A CB  1 
ATOM 235  O O   ? VAL A 1  30 ?  -7.440  -2.391   2.305 1.000 98.560 ? 30  VAL A O   1 
ATOM 236  C CG1 ? VAL A 1  30 ?  -5.173  -4.593   0.346 1.000 98.560 ? 30  VAL A CG1 1 
ATOM 237  C CG2 ? VAL A 1  30 ?  -3.972  -2.522  -0.414 1.000 98.560 ? 30  VAL A CG2 1 
ATOM 238  N N   ? LEU A 1  31 ?  -8.481  -3.532   0.654 1.000 98.640 ? 31  LEU A N   1 
ATOM 239  C CA  ? LEU A 1  31 ?  -9.481  -4.075   1.567 1.000 98.640 ? 31  LEU A CA  1 
ATOM 240  C C   ? LEU A 1  31 ?  -8.885  -5.181   2.431 1.000 98.640 ? 31  LEU A C   1 
ATOM 241  C CB  ? LEU A 1  31 ? -10.683  -4.613   0.786 1.000 98.640 ? 31  LEU A CB  1 
ATOM 242  O O   ? LEU A 1  31 ?  -8.413  -6.195   1.911 1.000 98.640 ? 31  LEU A O   1 
ATOM 243  C CG  ? LEU A 1  31 ? -11.877  -5.082   1.619 1.000 98.640 ? 31  LEU A CG  1 
ATOM 244  C CD1 ? LEU A 1  31 ? -12.529  -3.898   2.326 1.000 98.640 ? 31  LEU A CD1 1 
ATOM 245  C CD2 ? LEU A 1  31 ? -12.890  -5.810   0.741 1.000 98.640 ? 31  LEU A CD2 1 
ATOM 246  N N   ? ILE A 1  32 ?  -8.929  -5.024   3.826 1.000 98.340 ? 32  ILE A N   1 
ATOM 247  C CA  ? ILE A 1  32 ?  -8.244  -5.968   4.703 1.000 98.340 ? 32  ILE A CA  1 
ATOM 248  C C   ? ILE A 1  32 ?  -9.265  -6.702   5.568 1.000 98.340 ? 32  ILE A C   1 
ATOM 249  C CB  ? ILE A 1  32 ?  -7.199  -5.258   5.592 1.000 98.340 ? 32  ILE A CB  1 
ATOM 250  O O   ? ILE A 1  32 ?  -8.945  -7.716   6.193 1.000 98.340 ? 32  ILE A O   1 
ATOM 251  C CG1 ? ILE A 1  32 ?  -7.861  -4.137   6.403 1.000 98.340 ? 32  ILE A CG1 1 
ATOM 252  C CG2 ? ILE A 1  32 ?  -6.048  -4.712   4.743 1.000 98.340 ? 32  ILE A CG2 1 
ATOM 253  C CD1 ? ILE A 1  32 ?  -6.962  -3.531   7.471 1.000 98.340 ? 32  ILE A CD1 1 
ATOM 254  N N   ? ASN A 1  33 ? -10.557  -6.278   5.555 1.000 97.760 ? 33  ASN A N   1 
ATOM 255  C CA  ? ASN A 1  33 ? -11.780  -6.944   5.990 1.000 97.760 ? 33  ASN A CA  1 
ATOM 256  C C   ? ASN A 1  33 ? -13.024  -6.204   5.507 1.000 97.760 ? 33  ASN A C   1 
ATOM 257  C CB  ? ASN A 1  33 ? -11.803  -7.082   7.514 1.000 97.760 ? 33  ASN A CB  1 
ATOM 258  O O   ? ASN A 1  33 ? -12.928  -5.290   4.685 1.000 97.760 ? 33  ASN A O   1 
ATOM 259  C CG  ? ASN A 1  33 ? -12.056  -5.763   8.216 1.000 97.760 ? 33  ASN A CG  1 
ATOM 260  N ND2 ? ASN A 1  33 ? -11.796  -5.725   9.518 1.000 97.760 ? 33  ASN A ND2 1 
ATOM 261  O OD1 ? ASN A 1  33 ? -12.482  -4.786   7.595 1.000 97.760 ? 33  ASN A OD1 1 
ATOM 262  N N   ? GLU A 1  34 ? -14.291  -6.660   5.999 1.000 97.940 ? 34  GLU A N   1 
ATOM 263  C CA  ? GLU A 1  34 ? -15.523  -6.120   5.431 1.000 97.940 ? 34  GLU A CA  1 
ATOM 264  C C   ? GLU A 1  34 ? -15.691  -4.644   5.781 1.000 97.940 ? 34  GLU A C   1 
ATOM 265  C CB  ? GLU A 1  34 ? -16.735  -6.918   5.918 1.000 97.940 ? 34  GLU A CB  1 
ATOM 266  O O   ? GLU A 1  34 ? -16.464  -3.932   5.136 1.000 97.940 ? 34  GLU A O   1 
ATOM 267  C CG  ? GLU A 1  34 ? -16.710  -8.384   5.513 1.000 97.940 ? 34  GLU A CG  1 
ATOM 268  C CD  ? GLU A 1  34 ? -17.817  -9.204   6.156 1.000 97.940 ? 34  GLU A CD  1 
ATOM 269  O OE1 ? GLU A 1  34 ? -17.897 -10.426   5.896 1.000 97.940 ? 34  GLU A OE1 1 
ATOM 270  O OE2 ? GLU A 1  34 ? -18.612  -8.619   6.926 1.000 97.940 ? 34  GLU A OE2 1 
ATOM 271  N N   ? TRP A 1  35 ? -14.843  -4.037   6.647 1.000 98.270 ? 35  TRP A N   1 
ATOM 272  C CA  ? TRP A 1  35 ? -15.073  -2.679   7.127 1.000 98.270 ? 35  TRP A CA  1 
ATOM 273  C C   ? TRP A 1  35 ? -13.845  -1.804   6.896 1.000 98.270 ? 35  TRP A C   1 
ATOM 274  C CB  ? TRP A 1  35 ? -15.436  -2.687   8.615 1.000 98.270 ? 35  TRP A CB  1 
ATOM 275  O O   ? TRP A 1  35 ? -13.935  -0.575   6.932 1.000 98.270 ? 35  TRP A O   1 
ATOM 276  C CG  ? TRP A 1  35 ? -16.808  -3.220   8.903 1.000 98.270 ? 35  TRP A CG  1 
ATOM 277  C CD1 ? TRP A 1  35 ? -17.128  -4.469   9.358 1.000 98.270 ? 35  TRP A CD1 1 
ATOM 278  C CD2 ? TRP A 1  35 ? -18.046  -2.518   8.752 1.000 98.270 ? 35  TRP A CD2 1 
ATOM 279  C CE2 ? TRP A 1  35 ? -19.078  -3.403   9.134 1.000 98.270 ? 35  TRP A CE2 1 
ATOM 280  C CE3 ? TRP A 1  35 ? -18.382  -1.224   8.331 1.000 98.270 ? 35  TRP A CE3 1 
ATOM 281  N NE1 ? TRP A 1  35 ? -18.492  -4.585   9.499 1.000 98.270 ? 35  TRP A NE1 1 
ATOM 282  C CH2 ? TRP A 1  35 ? -20.727  -1.765   8.691 1.000 98.270 ? 35  TRP A CH2 1 
ATOM 283  C CZ2 ? TRP A 1  35 ? -20.425  -3.035   9.107 1.000 98.270 ? 35  TRP A CZ2 1 
ATOM 284  C CZ3 ? TRP A 1  35 ? -19.724  -0.860   8.305 1.000 98.270 ? 35  TRP A CZ3 1 
ATOM 285  N N   ? TRP A 1  36 ? -12.723  -2.420   6.646 1.000 98.530 ? 36  TRP A N   1 
ATOM 286  C CA  ? TRP A 1  36 ? -11.514  -1.613   6.772 1.000 98.530 ? 36  TRP A CA  1 
ATOM 287  C C   ? TRP A 1  36 ? -10.682  -1.675   5.496 1.000 98.530 ? 36  TRP A C   1 
ATOM 288  C CB  ? TRP A 1  36 ? -10.677  -2.081   7.966 1.000 98.530 ? 36  TRP A CB  1 
ATOM 289  O O   ? TRP A 1  36 ? -10.512  -2.746   4.910 1.000 98.530 ? 36  TRP A O   1 
ATOM 290  C CG  ? TRP A 1  36 ? -11.285  -1.763   9.299 1.000 98.530 ? 36  TRP A CG  1 
ATOM 291  C CD1 ? TRP A 1  36 ? -12.067  -2.583  10.064 1.000 98.530 ? 36  TRP A CD1 1 
ATOM 292  C CD2 ? TRP A 1  36 ? -11.164  -0.534  10.021 1.000 98.530 ? 36  TRP A CD2 1 
ATOM 293  C CE2 ? TRP A 1  36 ? -11.899  -0.680  11.219 1.000 98.530 ? 36  TRP A CE2 1 
ATOM 294  C CE3 ? TRP A 1  36 ? -10.503   0.677   9.773 1.000 98.530 ? 36  TRP A CE3 1 
ATOM 295  N NE1 ? TRP A 1  36 ? -12.439  -1.937  11.220 1.000 98.530 ? 36  TRP A NE1 1 
ATOM 296  C CH2 ? TRP A 1  36 ? -11.336   1.517  11.899 1.000 98.530 ? 36  TRP A CH2 1 
ATOM 297  C CZ2 ? TRP A 1  36 ? -11.991   0.343  12.167 1.000 98.530 ? 36  TRP A CZ2 1 
ATOM 298  C CZ3 ? TRP A 1  36 ? -10.597   1.692  10.717 1.000 98.530 ? 36  TRP A CZ3 1 
ATOM 299  N N   ? VAL A 1  37 ? -10.266  -0.512   5.079 1.000 98.650 ? 37  VAL A N   1 
ATOM 300  C CA  ? VAL A 1  37 ?  -9.344  -0.312   3.966 1.000 98.650 ? 37  VAL A CA  1 
ATOM 301  C C   ? VAL A 1  37 ?  -8.017   0.236   4.486 1.000 98.650 ? 37  VAL A C   1 
ATOM 302  C CB  ? VAL A 1  37 ?  -9.935   0.642   2.904 1.000 98.650 ? 37  VAL A CB  1 
ATOM 303  O O   ? VAL A 1  37 ?  -7.997   1.143   5.321 1.000 98.650 ? 37  VAL A O   1 
ATOM 304  C CG1 ? VAL A 1  37 ?  -8.874   1.030   1.876 1.000 98.650 ? 37  VAL A CG1 1 
ATOM 305  C CG2 ? VAL A 1  37 ? -11.138  -0.003   2.218 1.000 98.650 ? 37  VAL A CG2 1 
ATOM 306  N N   ? LEU A 1  38 ?  -6.932  -0.412   4.034 1.000 98.570 ? 38  LEU A N   1 
ATOM 307  C CA  ? LEU A 1  38 ?  -5.581   0.065   4.313 1.000 98.570 ? 38  LEU A CA  1 
ATOM 308  C C   ? LEU A 1  38 ?  -5.046   0.892   3.149 1.000 98.570 ? 38  LEU A C   1 
ATOM 309  C CB  ? LEU A 1  38 ?  -4.644  -1.113   4.591 1.000 98.570 ? 38  LEU A CB  1 
ATOM 310  O O   ? LEU A 1  38 ?  -5.161   0.487   1.990 1.000 98.570 ? 38  LEU A O   1 
ATOM 311  C CG  ? LEU A 1  38 ?  -3.276  -0.766   5.181 1.000 98.570 ? 38  LEU A CG  1 
ATOM 312  C CD1 ? LEU A 1  38 ?  -3.441  -0.085   6.535 1.000 98.570 ? 38  LEU A CD1 1 
ATOM 313  C CD2 ? LEU A 1  38 ?  -2.415  -2.019   5.308 1.000 98.570 ? 38  LEU A CD2 1 
ATOM 314  N N   ? THR A 1  39 ?  -4.441   2.104   3.429 1.000 98.380 ? 39  THR A N   1 
ATOM 315  C CA  ? THR A 1  39 ?  -3.895   2.976   2.396 1.000 98.380 ? 39  THR A CA  1 
ATOM 316  C C   ? THR A 1  39 ?  -2.725   3.791   2.939 1.000 98.380 ? 39  THR A C   1 
ATOM 317  C CB  ? THR A 1  39 ?  -4.971   3.926   1.840 1.000 98.380 ? 39  THR A CB  1 
ATOM 318  O O   ? THR A 1  39 ?  -2.267   3.559   4.060 1.000 98.380 ? 39  THR A O   1 
ATOM 319  C CG2 ? THR A 1  39 ?  -5.361   4.980   2.871 1.000 98.380 ? 39  THR A CG2 1 
ATOM 320  O OG1 ? THR A 1  39 ?  -4.464   4.582   0.671 1.000 98.380 ? 39  THR A OG1 1 
ATOM 321  N N   ? ALA A 1  40 ?  -2.162   4.624   2.137 1.000 97.920 ? 40  ALA A N   1 
ATOM 322  C CA  ? ALA A 1  40 ?  -1.036   5.450   2.565 1.000 97.920 ? 40  ALA A CA  1 
ATOM 323  C C   ? ALA A 1  40 ?  -1.520   6.696   3.302 1.000 97.920 ? 40  ALA A C   1 
ATOM 324  C CB  ? ALA A 1  40 ?  -0.178   5.844   1.365 1.000 97.920 ? 40  ALA A CB  1 
ATOM 325  O O   ? ALA A 1  40 ?  -2.500   7.325   2.895 1.000 97.920 ? 40  ALA A O   1 
ATOM 326  N N   ? ALA A 1  41 ?  -0.811   7.097   4.369 1.000 97.880 ? 41  ALA A N   1 
ATOM 327  C CA  ? ALA A 1  41 ?  -1.160   8.271   5.165 1.000 97.880 ? 41  ALA A CA  1 
ATOM 328  C C   ? ALA A 1  41 ?  -1.029   9.550   4.344 1.000 97.880 ? 41  ALA A C   1 
ATOM 329  C CB  ? ALA A 1  41 ?  -0.280   8.349   6.410 1.000 97.880 ? 41  ALA A CB  1 
ATOM 330  O O   ? ALA A 1  41 ?  -1.762  10.516   4.568 1.000 97.880 ? 41  ALA A O   1 
ATOM 331  N N   ? HIS A 1  42 ?  -0.119   9.578   3.407 1.000 96.050 ? 42  HIS A N   1 
ATOM 332  C CA  ? HIS A 1  42 ?   0.102  10.772   2.598 1.000 96.050 ? 42  HIS A CA  1 
ATOM 333  C C   ? HIS A 1  42 ?  -1.044  10.993   1.617 1.000 96.050 ? 42  HIS A C   1 
ATOM 334  C CB  ? HIS A 1  42 ?   1.428  10.669   1.843 1.000 96.050 ? 42  HIS A CB  1 
ATOM 335  O O   ? HIS A 1  42 ?  -1.133  12.049   0.987 1.000 96.050 ? 42  HIS A O   1 
ATOM 336  C CG  ? HIS A 1  42 ?   1.366   9.781   0.641 1.000 96.050 ? 42  HIS A CG  1 
ATOM 337  C CD2 ? HIS A 1  42 ?   0.934  10.019  -0.620 1.000 96.050 ? 42  HIS A CD2 1 
ATOM 338  N ND1 ? HIS A 1  42 ?   1.782   8.467   0.665 1.000 96.050 ? 42  HIS A ND1 1 
ATOM 339  C CE1 ? HIS A 1  42 ?   1.609   7.935  -0.534 1.000 96.050 ? 42  HIS A CE1 1 
ATOM 340  N NE2 ? HIS A 1  42 ?   1.095   8.856  -1.331 1.000 96.050 ? 42  HIS A NE2 1 
ATOM 341  N N   ? CYS A 1  43 ?  -2.042  10.027   1.610 1.000 95.960 ? 43  CYS A N   1 
ATOM 342  C CA  ? CYS A 1  43 ?  -3.226  10.131   0.765 1.000 95.960 ? 43  CYS A CA  1 
ATOM 343  C C   ? CYS A 1  43 ?  -4.365  10.821   1.505 1.000 95.960 ? 43  CYS A C   1 
ATOM 344  C CB  ? CYS A 1  43 ?  -3.673   8.747   0.296 1.000 95.960 ? 43  CYS A CB  1 
ATOM 345  O O   ? CYS A 1  43 ?  -5.499  10.844   1.023 1.000 95.960 ? 43  CYS A O   1 
ATOM 346  S SG  ? CYS A 1  43 ?  -2.562   7.992  -0.911 1.000 95.960 ? 43  CYS A SG  1 
ATOM 347  N N   ? ASN A 1  44 ?  -4.126  11.288   2.637 1.000 95.770 ? 44  ASN A N   1 
ATOM 348  C CA  ? ASN A 1  44 ?  -5.143  11.820   3.538 1.000 95.770 ? 44  ASN A CA  1 
ATOM 349  C C   ? ASN A 1  44 ?  -5.873  13.008   2.920 1.000 95.770 ? 44  ASN A C   1 
ATOM 350  C CB  ? ASN A 1  44 ?  -4.519  12.218   4.877 1.000 95.770 ? 44  ASN A CB  1 
ATOM 351  O O   ? ASN A 1  44 ?  -5.277  14.066   2.706 1.000 95.770 ? 44  ASN A O   1 
ATOM 352  C CG  ? ASN A 1  44 ?  -5.557  12.582   5.920 1.000 95.770 ? 44  ASN A CG  1 
ATOM 353  N ND2 ? ASN A 1  44 ?  -5.102  13.105   7.052 1.000 95.770 ? 44  ASN A ND2 1 
ATOM 354  O OD1 ? ASN A 1  44 ?  -6.758  12.393   5.711 1.000 95.770 ? 44  ASN A OD1 1 
ATOM 355  N N   ? GLN A 1  45 ?  -7.194  12.815   2.668 1.000 93.900 ? 45  GLN A N   1 
ATOM 356  C CA  ? GLN A 1  45 ?  -8.100  13.831   2.145 1.000 93.900 ? 45  GLN A CA  1 
ATOM 357  C C   ? GLN A 1  45 ?  -9.440  13.802   2.875 1.000 93.900 ? 45  GLN A C   1 
ATOM 358  C CB  ? GLN A 1  45 ?  -8.316  13.638   0.644 1.000 93.900 ? 45  GLN A CB  1 
ATOM 359  O O   ? GLN A 1  45 ?  -9.854  12.757   3.382 1.000 93.900 ? 45  GLN A O   1 
ATOM 360  C CG  ? GLN A 1  45 ?  -7.035  13.712  -0.177 1.000 93.900 ? 45  GLN A CG  1 
ATOM 361  C CD  ? GLN A 1  45 ?  -6.425  15.101  -0.187 1.000 93.900 ? 45  GLN A CD  1 
ATOM 362  N NE2 ? GLN A 1  45 ?  -5.120  15.174  -0.425 1.000 93.900 ? 45  GLN A NE2 1 
ATOM 363  O OE1 ? GLN A 1  45 ?  -7.121  16.101   0.017 1.000 93.900 ? 45  GLN A OE1 1 
ATOM 364  N N   ? SER A 1  46 ? -10.122  14.957   2.924 1.000 91.470 ? 46  SER A N   1 
ATOM 365  C CA  ? SER A 1  46 ? -11.501  14.958   3.402 1.000 91.470 ? 46  SER A CA  1 
ATOM 366  C C   ? SER A 1  46 ? -12.449  14.380   2.357 1.000 91.470 ? 46  SER A C   1 
ATOM 367  C CB  ? SER A 1  46 ? -11.940  16.376   3.771 1.000 91.470 ? 46  SER A CB  1 
ATOM 368  O O   ? SER A 1  46 ? -12.140  14.378   1.164 1.000 91.470 ? 46  SER A O   1 
ATOM 369  O OG  ? SER A 1  46 ? -11.899  17.226   2.638 1.000 91.470 ? 46  SER A OG  1 
ATOM 370  N N   ? ASN A 1  47 ? -13.585  13.648   2.911 1.000 92.280 ? 47  ASN A N   1 
ATOM 371  C CA  ? ASN A 1  47 ? -14.659  13.194   2.034 1.000 92.280 ? 47  ASN A CA  1 
ATOM 372  C C   ? ASN A 1  47 ? -14.174  12.120   1.064 1.000 92.280 ? 47  ASN A C   1 
ATOM 373  C CB  ? ASN A 1  47 ? -15.259  14.373   1.265 1.000 92.280 ? 47  ASN A CB  1 
ATOM 374  O O   ? ASN A 1  47 ? -14.460  12.184  -0.133 1.000 92.280 ? 47  ASN A O   1 
ATOM 375  C CG  ? ASN A 1  47 ? -15.881  15.410   2.179 1.000 92.280 ? 47  ASN A CG  1 
ATOM 376  N ND2 ? ASN A 1  47 ? -15.394  16.643   2.094 1.000 92.280 ? 47  ASN A ND2 1 
ATOM 377  O OD1 ? ASN A 1  47 ? -16.791  15.107   2.954 1.000 92.280 ? 47  ASN A OD1 1 
ATOM 378  N N   ? LEU A 1  48 ? -13.495  11.182   1.499 1.000 96.670 ? 48  LEU A N   1 
ATOM 379  C CA  ? LEU A 1  48 ? -12.981  10.090   0.679 1.000 96.670 ? 48  LEU A CA  1 
ATOM 380  C C   ? LEU A 1  48 ? -14.101   9.134   0.283 1.000 96.670 ? 48  LEU A C   1 
ATOM 381  C CB  ? LEU A 1  48 ? -11.885   9.327   1.428 1.000 96.670 ? 48  LEU A CB  1 
ATOM 382  O O   ? LEU A 1  48 ? -14.799   8.596   1.146 1.000 96.670 ? 48  LEU A O   1 
ATOM 383  C CG  ? LEU A 1  48 ? -10.536  10.035   1.562 1.000 96.670 ? 48  LEU A CG  1 
ATOM 384  C CD1 ? LEU A 1  48 ?  -9.613   9.247   2.485 1.000 96.670 ? 48  LEU A CD1 1 
ATOM 385  C CD2 ? LEU A 1  48 ?  -9.895  10.228   0.192 1.000 96.670 ? 48  LEU A CD2 1 
ATOM 386  N N   ? GLN A 1  49 ? -14.302   9.040  -1.083 1.000 97.240 ? 49  GLN A N   1 
ATOM 387  C CA  ? GLN A 1  49 ? -15.153   8.001  -1.654 1.000 97.240 ? 49  GLN A CA  1 
ATOM 388  C C   ? GLN A 1  49 ? -14.347   6.745  -1.973 1.000 97.240 ? 49  GLN A C   1 
ATOM 389  C CB  ? GLN A 1  49 ? -15.852   8.511  -2.915 1.000 97.240 ? 49  GLN A CB  1 
ATOM 390  O O   ? GLN A 1  49 ? -13.235   6.831  -2.497 1.000 97.240 ? 49  GLN A O   1 
ATOM 391  C CG  ? GLN A 1  49 ? -16.808   9.669  -2.662 1.000 97.240 ? 49  GLN A CG  1 
ATOM 392  C CD  ? GLN A 1  49 ? -17.431  10.205  -3.937 1.000 97.240 ? 49  GLN A CD  1 
ATOM 393  N NE2 ? GLN A 1  49 ? -17.818  11.476  -3.920 1.000 97.240 ? 49  GLN A NE2 1 
ATOM 394  O OE1 ? GLN A 1  49 ? -17.564   9.482  -4.930 1.000 97.240 ? 49  GLN A OE1 1 
ATOM 395  N N   ? VAL A 1  50 ? -14.926   5.614  -1.565 1.000 97.620 ? 50  VAL A N   1 
ATOM 396  C CA  ? VAL A 1  50 ? -14.233   4.339  -1.718 1.000 97.620 ? 50  VAL A CA  1 
ATOM 397  C C   ? VAL A 1  50 ? -14.948   3.484  -2.761 1.000 97.620 ? 50  VAL A C   1 
ATOM 398  C CB  ? VAL A 1  50 ? -14.143   3.579  -0.376 1.000 97.620 ? 50  VAL A CB  1 
ATOM 399  O O   ? VAL A 1  50 ? -16.156   3.254  -2.662 1.000 97.620 ? 50  VAL A O   1 
ATOM 400  C CG1 ? VAL A 1  50 ? -13.391   2.260  -0.552 1.000 97.620 ? 50  VAL A CG1 1 
ATOM 401  C CG2 ? VAL A 1  50 ? -13.466   4.446   0.684 1.000 97.620 ? 50  VAL A CG2 1 
ATOM 402  N N   ? LEU A 1  51 ? -14.240   3.130  -3.802 1.000 97.220 ? 51  LEU A N   1 
ATOM 403  C CA  ? LEU A 1  51 ? -14.752   2.247  -4.844 1.000 97.220 ? 51  LEU A CA  1 
ATOM 404  C C   ? LEU A 1  51 ? -14.113   0.866  -4.748 1.000 97.220 ? 51  LEU A C   1 
ATOM 405  C CB  ? LEU A 1  51 ? -14.497   2.846  -6.229 1.000 97.220 ? 51  LEU A CB  1 
ATOM 406  O O   ? LEU A 1  51 ? -12.890   0.735  -4.844 1.000 97.220 ? 51  LEU A O   1 
ATOM 407  C CG  ? LEU A 1  51 ? -14.915   1.990  -7.426 1.000 97.220 ? 51  LEU A CG  1 
ATOM 408  C CD1 ? LEU A 1  51 ? -16.419   1.739  -7.397 1.000 97.220 ? 51  LEU A CD1 1 
ATOM 409  C CD2 ? LEU A 1  51 ? -14.504   2.660  -8.732 1.000 97.220 ? 51  LEU A CD2 1 
ATOM 410  N N   ? LEU A 1  52 ? -14.945  -0.179  -4.548 1.000 97.680 ? 52  LEU A N   1 
ATOM 411  C CA  ? LEU A 1  52 ? -14.522  -1.575  -4.499 1.000 97.680 ? 52  LEU A CA  1 
ATOM 412  C C   ? LEU A 1  52 ? -15.008  -2.334  -5.729 1.000 97.680 ? 52  LEU A C   1 
ATOM 413  C CB  ? LEU A 1  52 ? -15.048  -2.249  -3.229 1.000 97.680 ? 52  LEU A CB  1 
ATOM 414  O O   ? LEU A 1  52 ? -16.047  -1.997  -6.302 1.000 97.680 ? 52  LEU A O   1 
ATOM 415  C CG  ? LEU A 1  52 ? -14.666  -1.588  -1.903 1.000 97.680 ? 52  LEU A CG  1 
ATOM 416  C CD1 ? LEU A 1  52 ? -15.918  -1.153  -1.149 1.000 97.680 ? 52  LEU A CD1 1 
ATOM 417  C CD2 ? LEU A 1  52 ? -13.827  -2.537  -1.054 1.000 97.680 ? 52  LEU A CD2 1 
ATOM 418  N N   ? GLY A 1  53 ? -14.180  -3.333  -6.196 1.000 96.250 ? 53  GLY A N   1 
ATOM 419  C CA  ? GLY A 1  53 ? -14.653  -4.261  -7.211 1.000 96.250 ? 53  GLY A CA  1 
ATOM 420  C C   ? GLY A 1  53 ? -14.490  -3.732  -8.624 1.000 96.250 ? 53  GLY A C   1 
ATOM 421  O O   ? GLY A 1  53 ? -14.974  -4.342  -9.580 1.000 96.250 ? 53  GLY A O   1 
ATOM 422  N N   ? ALA A 1  54 ? -13.735  -2.568  -8.801 1.000 95.170 ? 54  ALA A N   1 
ATOM 423  C CA  ? ALA A 1  54 ? -13.541  -1.942 -10.106 1.000 95.170 ? 54  ALA A CA  1 
ATOM 424  C C   ? ALA A 1  54 ? -12.336  -2.541 -10.827 1.000 95.170 ? 54  ALA A C   1 
ATOM 425  C CB  ? ALA A 1  54 ? -13.369  -0.433  -9.952 1.000 95.170 ? 54  ALA A CB  1 
ATOM 426  O O   ? ALA A 1  54 ? -11.270  -2.713 -10.231 1.000 95.170 ? 54  ALA A O   1 
ATOM 427  N N   ? HIS A 1  55 ? -12.474  -2.980 -12.051 1.000 95.430 ? 55  HIS A N   1 
ATOM 428  C CA  ? HIS A 1  55 ? -11.360  -3.306 -12.935 1.000 95.430 ? 55  HIS A CA  1 
ATOM 429  C C   ? HIS A 1  55 ? -11.038  -2.141 -13.866 1.000 95.430 ? 55  HIS A C   1 
ATOM 430  C CB  ? HIS A 1  55 ? -11.674  -4.560 -13.753 1.000 95.430 ? 55  HIS A CB  1 
ATOM 431  O O   ? HIS A 1  55 ?  -9.869  -1.885 -14.164 1.000 95.430 ? 55  HIS A O   1 
ATOM 432  C CG  ? HIS A 1  55 ? -10.592  -4.936 -14.715 1.000 95.430 ? 55  HIS A CG  1 
ATOM 433  C CD2 ? HIS A 1  55 ? -10.530  -4.843 -16.064 1.000 95.430 ? 55  HIS A CD2 1 
ATOM 434  N ND1 ? HIS A 1  55 ?  -9.395  -5.485 -14.310 1.000 95.430 ? 55  HIS A ND1 1 
ATOM 435  C CE1 ? HIS A 1  55 ?  -8.641  -5.713 -15.372 1.000 95.430 ? 55  HIS A CE1 1 
ATOM 436  N NE2 ? HIS A 1  55 ?  -9.307  -5.333 -16.449 1.000 95.430 ? 55  HIS A NE2 1 
ATOM 437  N N   ? ASN A 1  56 ? -12.040  -1.445 -14.386 1.000 94.550 ? 56  ASN A N   1 
ATOM 438  C CA  ? ASN A 1  56 ? -11.946  -0.262 -15.235 1.000 94.550 ? 56  ASN A CA  1 
ATOM 439  C C   ? ASN A 1  56 ? -12.649   0.937 -14.605 1.000 94.550 ? 56  ASN A C   1 
ATOM 440  C CB  ? ASN A 1  56 ? -12.525  -0.549 -16.622 1.000 94.550 ? 56  ASN A CB  1 
ATOM 441  O O   ? ASN A 1  56 ? -13.862   0.909 -14.391 1.000 94.550 ? 56  ASN A O   1 
ATOM 442  C CG  ? ASN A 1  56 ? -12.220   0.549 -17.621 1.000 94.550 ? 56  ASN A CG  1 
ATOM 443  N ND2 ? ASN A 1  56 ? -11.884   0.161 -18.845 1.000 94.550 ? 56  ASN A ND2 1 
ATOM 444  O OD1 ? ASN A 1  56 ? -12.284   1.737 -17.294 1.000 94.550 ? 56  ASN A OD1 1 
ATOM 445  N N   ? ARG A 1  57 ? -11.881   2.079 -14.461 1.000 91.270 ? 57  ARG A N   1 
ATOM 446  C CA  ? ARG A 1  57 ? -12.431   3.230 -13.753 1.000 91.270 ? 57  ARG A CA  1 
ATOM 447  C C   ? ARG A 1  57 ? -13.272   4.096 -14.685 1.000 91.270 ? 57  ARG A C   1 
ATOM 448  C CB  ? ARG A 1  57 ? -11.309   4.066 -13.132 1.000 91.270 ? 57  ARG A CB  1 
ATOM 449  O O   ? ARG A 1  57 ? -14.067   4.919 -14.226 1.000 91.270 ? 57  ARG A O   1 
ATOM 450  C CG  ? ARG A 1  57 ? -10.646   3.411 -11.930 1.000 91.270 ? 57  ARG A CG  1 
ATOM 451  C CD  ? ARG A 1  57 ?  -9.537   4.281 -11.355 1.000 91.270 ? 57  ARG A CD  1 
ATOM 452  N NE  ? ARG A 1  57 ?  -8.652   4.788 -12.401 1.000 91.270 ? 57  ARG A NE  1 
ATOM 453  N NH1 ? ARG A 1  57 ?  -8.876   7.008 -11.802 1.000 91.270 ? 57  ARG A NH1 1 
ATOM 454  N NH2 ? ARG A 1  57 ?  -7.542   6.422 -13.571 1.000 91.270 ? 57  ARG A NH2 1 
ATOM 455  C CZ  ? ARG A 1  57 ?  -8.359   6.071 -12.589 1.000 91.270 ? 57  ARG A CZ  1 
ATOM 456  N N   ? THR A 1  58 ? -13.156   3.845 -15.966 1.000 90.040 ? 58  THR A N   1 
ATOM 457  C CA  ? THR A 1  58 ? -13.816   4.709 -16.939 1.000 90.040 ? 58  THR A CA  1 
ATOM 458  C C   ? THR A 1  58 ? -15.018   4.004 -17.560 1.000 90.040 ? 58  THR A C   1 
ATOM 459  C CB  ? THR A 1  58 ? -12.842   5.145 -18.049 1.000 90.040 ? 58  THR A CB  1 
ATOM 460  O O   ? THR A 1  58 ? -15.851   4.642 -18.208 1.000 90.040 ? 58  THR A O   1 
ATOM 461  C CG2 ? THR A 1  58 ? -11.640   5.882 -17.468 1.000 90.040 ? 58  THR A CG2 1 
ATOM 462  O OG1 ? THR A 1  58 ? -12.383   3.987 -18.756 1.000 90.040 ? 58  THR A OG1 1 
ATOM 463  N N   ? SER A 1  59 ? -15.137   2.668 -17.371 1.000 92.140 ? 59  SER A N   1 
ATOM 464  C CA  ? SER A 1  59 ? -16.233   1.889 -17.938 1.000 92.140 ? 59  SER A CA  1 
ATOM 465  C C   ? SER A 1  59 ? -16.797   0.904 -16.920 1.000 92.140 ? 59  SER A C   1 
ATOM 466  C CB  ? SER A 1  59 ? -15.766   1.135 -19.184 1.000 92.140 ? 59  SER A CB  1 
ATOM 467  O O   ? SER A 1  59 ? -16.428  -0.272 -16.916 1.000 92.140 ? 59  SER A O   1 
ATOM 468  O OG  ? SER A 1  59 ? -16.859   0.505 -19.830 1.000 92.140 ? 59  SER A OG  1 
ATOM 469  N N   ? PRO A 1  60 ? -17.756   1.376 -15.916 1.000 88.310 ? 60  PRO A N   1 
ATOM 470  C CA  ? PRO A 1  60 ? -18.320   0.516 -14.873 1.000 88.310 ? 60  PRO A CA  1 
ATOM 471  C C   ? PRO A 1  60 ? -19.165  -0.623 -15.440 1.000 88.310 ? 60  PRO A C   1 
ATOM 472  C CB  ? PRO A 1  60 ? -19.181   1.478 -14.050 1.000 88.310 ? 60  PRO A CB  1 
ATOM 473  O O   ? PRO A 1  60 ? -19.871  -0.436 -16.434 1.000 88.310 ? 60  PRO A O   1 
ATOM 474  C CG  ? PRO A 1  60 ? -18.664   2.839 -14.389 1.000 88.310 ? 60  PRO A CG  1 
ATOM 475  C CD  ? PRO A 1  60 ? -18.115   2.806 -15.787 1.000 88.310 ? 60  PRO A CD  1 
ATOM 476  N N   ? THR A 1  61 ? -19.074  -1.800 -14.886 1.000 90.190 ? 61  THR A N   1 
ATOM 477  C CA  ? THR A 1  61 ? -19.704  -3.026 -15.364 1.000 90.190 ? 61  THR A CA  1 
ATOM 478  C C   ? THR A 1  61 ? -20.856  -3.433 -14.450 1.000 90.190 ? 61  THR A C   1 
ATOM 479  C CB  ? THR A 1  61 ? -18.686  -4.178 -15.455 1.000 90.190 ? 61  THR A CB  1 
ATOM 480  O O   ? THR A 1  61 ? -21.591  -4.376 -14.752 1.000 90.190 ? 61  THR A O   1 
ATOM 481  C CG2 ? THR A 1  61 ? -17.555  -3.837 -16.420 1.000 90.190 ? 61  THR A CG2 1 
ATOM 482  O OG1 ? THR A 1  61 ? -18.133  -4.423 -14.156 1.000 90.190 ? 61  THR A OG1 1 
ATOM 483  N N   ? GLY A 1  62 ? -21.048  -2.641 -13.238 1.000 90.580 ? 62  GLY A N   1 
ATOM 484  C CA  ? GLY A 1  62 ? -22.118  -2.986 -12.315 1.000 90.580 ? 62  GLY A CA  1 
ATOM 485  C C   ? GLY A 1  62 ? -21.656  -3.863 -11.167 1.000 90.580 ? 62  GLY A C   1 
ATOM 486  O O   ? GLY A 1  62 ? -22.421  -4.134 -10.239 1.000 90.580 ? 62  GLY A O   1 
ATOM 487  N N   ? ASP A 1  63 ? -20.450  -4.266 -11.147 1.000 90.260 ? 63  ASP A N   1 
ATOM 488  C CA  ? ASP A 1  63 ? -19.842  -5.101 -10.116 1.000 90.260 ? 63  ASP A CA  1 
ATOM 489  C C   ? ASP A 1  63 ? -19.233  -4.247  -9.007 1.000 90.260 ? 63  ASP A C   1 
ATOM 490  C CB  ? ASP A 1  63 ? -18.774  -6.013 -10.725 1.000 90.260 ? 63  ASP A CB  1 
ATOM 491  O O   ? ASP A 1  63 ? -18.801  -4.772  -7.978 1.000 90.260 ? 63  ASP A O   1 
ATOM 492  C CG  ? ASP A 1  63 ? -19.324  -6.935 -11.799 1.000 90.260 ? 63  ASP A CG  1 
ATOM 493  O OD1 ? ASP A 1  63 ? -20.441  -7.470 -11.630 1.000 90.260 ? 63  ASP A OD1 1 
ATOM 494  O OD2 ? ASP A 1  63 ? -18.632  -7.131 -12.821 1.000 90.260 ? 63  ASP A OD2 1 
ATOM 495  N N   ? GLU A 1  64 ? -19.218  -2.979  -9.108 1.000 95.450 ? 64  GLU A N   1 
ATOM 496  C CA  ? GLU A 1  64 ? -18.582  -2.041  -8.187 1.000 95.450 ? 64  GLU A CA  1 
ATOM 497  C C   ? GLU A 1  64 ? -19.483  -1.745  -6.992 1.000 95.450 ? 64  GLU A C   1 
ATOM 498  C CB  ? GLU A 1  64 ? -18.222  -0.740  -8.909 1.000 95.450 ? 64  GLU A CB  1 
ATOM 499  O O   ? GLU A 1  64 ? -20.708  -1.708  -7.124 1.000 95.450 ? 64  GLU A O   1 
ATOM 500  C CG  ? GLU A 1  64 ? -17.258  -0.928 -10.071 1.000 95.450 ? 64  GLU A CG  1 
ATOM 501  C CD  ? GLU A 1  64 ? -17.956  -1.240 -11.386 1.000 95.450 ? 64  GLU A CD  1 
ATOM 502  O OE1 ? GLU A 1  64 ? -17.275  -1.303 -12.434 1.000 95.450 ? 64  GLU A OE1 1 
ATOM 503  O OE2 ? GLU A 1  64 ? -19.194  -1.423 -11.366 1.000 95.450 ? 64  GLU A OE2 1 
ATOM 504  N N   ? GLN A 1  65 ? -18.873  -1.548  -5.849 1.000 96.170 ? 65  GLN A N   1 
ATOM 505  C CA  ? GLN A 1  65 ? -19.477  -1.069  -4.611 1.000 96.170 ? 65  GLN A CA  1 
ATOM 506  C C   ? GLN A 1  65 ? -18.918   0.296  -4.219 1.000 96.170 ? 65  GLN A C   1 
ATOM 507  C CB  ? GLN A 1  65 ? -19.253  -2.073  -3.479 1.000 96.170 ? 65  GLN A CB  1 
ATOM 508  O O   ? GLN A 1  65 ? -17.701   0.473  -4.135 1.000 96.170 ? 65  GLN A O   1 
ATOM 509  C CG  ? GLN A 1  65 ? -19.702  -3.489  -3.816 1.000 96.170 ? 65  GLN A CG  1 
ATOM 510  C CD  ? GLN A 1  65 ? -19.412  -4.477  -2.701 1.000 96.170 ? 65  GLN A CD  1 
ATOM 511  N NE2 ? GLN A 1  65 ? -18.901  -5.648  -3.066 1.000 96.170 ? 65  GLN A NE2 1 
ATOM 512  O OE1 ? GLN A 1  65 ? -19.644  -4.189  -1.523 1.000 96.170 ? 65  GLN A OE1 1 
ATOM 513  N N   ? TYR A 1  66 ? -19.907   1.253  -4.093 1.000 95.850 ? 66  TYR A N   1 
ATOM 514  C CA  ? TYR A 1  66 ? -19.490   2.582  -3.658 1.000 95.850 ? 66  TYR A CA  1 
ATOM 515  C C   ? TYR A 1  66 ? -19.830   2.806  -2.189 1.000 95.850 ? 66  TYR A C   1 
ATOM 516  C CB  ? TYR A 1  66 ? -20.153   3.662  -4.518 1.000 95.850 ? 66  TYR A CB  1 
ATOM 517  O O   ? TYR A 1  66 ? -20.917   2.443  -1.735 1.000 95.850 ? 66  TYR A O   1 
ATOM 518  C CG  ? TYR A 1  66 ? -19.660   3.689  -5.945 1.000 95.850 ? 66  TYR A CG  1 
ATOM 519  C CD1 ? TYR A 1  66 ? -18.586   4.494  -6.316 1.000 95.850 ? 66  TYR A CD1 1 
ATOM 520  C CD2 ? TYR A 1  66 ? -20.268   2.910  -6.924 1.000 95.850 ? 66  TYR A CD2 1 
ATOM 521  C CE1 ? TYR A 1  66 ? -18.130   4.524  -7.630 1.000 95.850 ? 66  TYR A CE1 1 
ATOM 522  C CE2 ? TYR A 1  66 ? -19.821   2.932  -8.240 1.000 95.850 ? 66  TYR A CE2 1 
ATOM 523  O OH  ? TYR A 1  66 ? -18.305   3.766  -9.885 1.000 95.850 ? 66  TYR A OH  1 
ATOM 524  C CZ  ? TYR A 1  66 ? -18.752   3.740  -8.583 1.000 95.850 ? 66  TYR A CZ  1 
ATOM 525  N N   ? THR A 1  67 ? -18.918   3.348  -1.446 1.000 96.880 ? 67  THR A N   1 
ATOM 526  C CA  ? THR A 1  67 ? -19.142   3.770  -0.068 1.000 96.880 ? 67  THR A CA  1 
ATOM 527  C C   ? THR A 1  67 ? -18.245   4.952   0.289 1.000 96.880 ? 67  THR A C   1 
ATOM 528  C CB  ? THR A 1  67 ? -18.889   2.614   0.918 1.000 96.880 ? 67  THR A CB  1 
ATOM 529  O O   ? THR A 1  67 ? -17.535   5.480  -0.569 1.000 96.880 ? 67  THR A O   1 
ATOM 530  C CG2 ? THR A 1  67 ? -17.401   2.297   1.024 1.000 96.880 ? 67  THR A CG2 1 
ATOM 531  O OG1 ? THR A 1  67 ? -19.382   2.981   2.213 1.000 96.880 ? 67  THR A OG1 1 
ATOM 532  N N   ? TYR A 1  68 ? -18.401   5.520   1.506 1.000 96.860 ? 68  TYR A N   1 
ATOM 533  C CA  ? TYR A 1  68 ? -17.551   6.590   2.014 1.000 96.860 ? 68  TYR A CA  1 
ATOM 534  C C   ? TYR A 1  68 ? -16.720   6.111   3.199 1.000 96.860 ? 68  TYR A C   1 
ATOM 535  C CB  ? TYR A 1  68 ? -18.396   7.800   2.424 1.000 96.860 ? 68  TYR A CB  1 
ATOM 536  O O   ? TYR A 1  68 ? -17.052   5.105   3.831 1.000 96.860 ? 68  TYR A O   1 
ATOM 537  C CG  ? TYR A 1  68 ? -19.214   8.379   1.296 1.000 96.860 ? 68  TYR A CG  1 
ATOM 538  C CD1 ? TYR A 1  68 ? -18.648   9.268   0.385 1.000 96.860 ? 68  TYR A CD1 1 
ATOM 539  C CD2 ? TYR A 1  68 ? -20.553   8.041   1.140 1.000 96.860 ? 68  TYR A CD2 1 
ATOM 540  C CE1 ? TYR A 1  68 ? -19.399   9.807  -0.655 1.000 96.860 ? 68  TYR A CE1 1 
ATOM 541  C CE2 ? TYR A 1  68 ? -21.314   8.573   0.104 1.000 96.860 ? 68  TYR A CE2 1 
ATOM 542  O OH  ? TYR A 1  68 ? -21.476   9.983  -1.815 1.000 96.860 ? 68  TYR A OH  1 
ATOM 543  C CZ  ? TYR A 1  68 ? -20.728   9.453  -0.788 1.000 96.860 ? 68  TYR A CZ  1 
ATOM 544  N N   ? ALA A 1  69 ? -15.614   6.909   3.362 1.000 97.430 ? 69  ALA A N   1 
ATOM 545  C CA  ? ALA A 1  69 ? -14.864   6.682   4.594 1.000 97.430 ? 69  ALA A CA  1 
ATOM 546  C C   ? ALA A 1  69 ? -15.566   7.322   5.789 1.000 97.430 ? 69  ALA A C   1 
ATOM 547  C CB  ? ALA A 1  69 ? -13.444   7.228   4.461 1.000 97.430 ? 69  ALA A CB  1 
ATOM 548  O O   ? ALA A 1  69 ? -15.729   8.543   5.840 1.000 97.430 ? 69  ALA A O   1 
ATOM 549  N N   ? ALA A 1  70 ? -16.091   6.473   6.719 1.000 96.930 ? 70  ALA A N   1 
ATOM 550  C CA  ? ALA A 1  70 ? -16.742   6.977   7.926 1.000 96.930 ? 70  ALA A CA  1 
ATOM 551  C C   ? ALA A 1  70 ? -15.719   7.550   8.903 1.000 96.930 ? 70  ALA A C   1 
ATOM 552  C CB  ? ALA A 1  70 ? -17.551   5.870   8.596 1.000 96.930 ? 70  ALA A CB  1 
ATOM 553  O O   ? ALA A 1  70 ? -16.030   8.459   9.676 1.000 96.930 ? 70  ALA A O   1 
ATOM 554  N N   ? LYS A 1  71 ? -14.553   6.957   8.796 1.000 96.780 ? 71  LYS A N   1 
ATOM 555  C CA  ? LYS A 1  71 ? -13.437   7.368   9.643 1.000 96.780 ? 71  LYS A CA  1 
ATOM 556  C C   ? LYS A 1  71 ? -12.110   7.255   8.898 1.000 96.780 ? 71  LYS A C   1 
ATOM 557  C CB  ? LYS A 1  71 ? -13.395   6.528  10.920 1.000 96.780 ? 71  LYS A CB  1 
ATOM 558  O O   ? LYS A 1  71 ? -11.893   6.301   8.148 1.000 96.780 ? 71  LYS A O   1 
ATOM 559  C CG  ? LYS A 1  71 ? -12.443   7.062  11.981 1.000 96.780 ? 71  LYS A CG  1 
ATOM 560  C CD  ? LYS A 1  71 ? -12.602   6.316  13.300 1.000 96.780 ? 71  LYS A CD  1 
ATOM 561  C CE  ? LYS A 1  71 ? -11.714   6.907  14.387 1.000 96.780 ? 71  LYS A CE  1 
ATOM 562  N NZ  ? LYS A 1  71 ? -11.883   6.194  15.688 1.000 96.780 ? 71  LYS A NZ  1 
ATOM 563  N N   ? ILE A 1  72 ? -11.284   8.251   9.177 1.000 97.210 ? 72  ILE A N   1 
ATOM 564  C CA  ? ILE A 1  72 ?  -9.939   8.304   8.615 1.000 97.210 ? 72  ILE A CA  1 
ATOM 565  C C   ? ILE A 1  72 ?  -8.909   8.327   9.742 1.000 97.210 ? 72  ILE A C   1 
ATOM 566  C CB  ? ILE A 1  72 ?  -9.758   9.533   7.697 1.000 97.210 ? 72  ILE A CB  1 
ATOM 567  O O   ? ILE A 1  72 ?  -8.914   9.234  10.577 1.000 97.210 ? 72  ILE A O   1 
ATOM 568  C CG1 ? ILE A 1  72 ? -10.774   9.497   6.549 1.000 97.210 ? 72  ILE A CG1 1 
ATOM 569  C CG2 ? ILE A 1  72 ?  -8.325   9.599   7.159 1.000 97.210 ? 72  ILE A CG2 1 
ATOM 570  C CD1 ? ILE A 1  72 ? -10.818  10.775   5.722 1.000 97.210 ? 72  ILE A CD1 1 
ATOM 571  N N   ? CYS A 1  73 ?  -7.993   7.312   9.745 1.000 97.590 ? 73  CYS A N   1 
ATOM 572  C CA  ? CYS A 1  73 ?  -7.075   7.141  10.866 1.000 97.590 ? 73  CYS A CA  1 
ATOM 573  C C   ? CYS A 1  73 ?  -5.632   7.059  10.382 1.000 97.590 ? 73  CYS A C   1 
ATOM 574  C CB  ? CYS A 1  73 ?  -7.428   5.884  11.660 1.000 97.590 ? 73  CYS A CB  1 
ATOM 575  O O   ? CYS A 1  73 ?  -5.089   5.966  10.217 1.000 97.590 ? 73  CYS A O   1 
ATOM 576  S SG  ? CYS A 1  73 ?  -9.155   5.814  12.183 1.000 97.590 ? 73  CYS A SG  1 
ATOM 577  N N   ? PRO A 1  74 ?  -5.030   8.280  10.057 1.000 97.980 ? 74  PRO A N   1 
ATOM 578  C CA  ? PRO A 1  74 ?  -3.603   8.210   9.733 1.000 97.980 ? 74  PRO A CA  1 
ATOM 579  C C   ? PRO A 1  74 ?  -2.741   7.845  10.939 1.000 97.980 ? 74  PRO A C   1 
ATOM 580  C CB  ? PRO A 1  74 ?  -3.284   9.624   9.241 1.000 97.980 ? 74  PRO A CB  1 
ATOM 581  O O   ? PRO A 1  74 ?  -3.090   8.178  12.075 1.000 97.980 ? 74  PRO A O   1 
ATOM 582  C CG  ? PRO A 1  74 ?  -4.303  10.497   9.899 1.000 97.980 ? 74  PRO A CG  1 
ATOM 583  C CD  ? PRO A 1  74 ?  -5.557   9.695  10.103 1.000 97.980 ? 74  PRO A CD  1 
ATOM 584  N N   ? HIS A 1  75 ?  -1.654   7.005  10.652 1.000 98.040 ? 75  HIS A N   1 
ATOM 585  C CA  ? HIS A 1  75 ?  -0.751   6.693  11.754 1.000 98.040 ? 75  HIS A CA  1 
ATOM 586  C C   ? HIS A 1  75 ?  -0.325   7.957  12.493 1.000 98.040 ? 75  HIS A C   1 
ATOM 587  C CB  ? HIS A 1  75 ?   0.480   5.943  11.242 1.000 98.040 ? 75  HIS A CB  1 
ATOM 588  O O   ? HIS A 1  75 ?   0.083   8.938  11.868 1.000 98.040 ? 75  HIS A O   1 
ATOM 589  C CG  ? HIS A 1  75 ?   1.239   5.231  12.316 1.000 98.040 ? 75  HIS A CG  1 
ATOM 590  C CD2 ? HIS A 1  75 ?   1.311   3.917  12.632 1.000 98.040 ? 75  HIS A CD2 1 
ATOM 591  N ND1 ? HIS A 1  75 ?   2.045   5.890  13.220 1.000 98.040 ? 75  HIS A ND1 1 
ATOM 592  C CE1 ? HIS A 1  75 ?   2.582   5.008  14.046 1.000 98.040 ? 75  HIS A CE1 1 
ATOM 593  N NE2 ? HIS A 1  75 ?   2.152   3.804  13.711 1.000 98.040 ? 75  HIS A NE2 1 
ATOM 594  N N   ? GLN A 1  76 ?  -0.315   7.966  13.826 1.000 97.090 ? 76  GLN A N   1 
ATOM 595  C CA  ? GLN A 1  76 ?  -0.089   9.153  14.643 1.000 97.090 ? 76  GLN A CA  1 
ATOM 596  C C   ? GLN A 1  76 ?   1.340   9.665  14.486 1.000 97.090 ? 76  GLN A C   1 
ATOM 597  C CB  ? GLN A 1  76 ?  -0.381   8.857  16.115 1.000 97.090 ? 76  GLN A CB  1 
ATOM 598  O O   ? GLN A 1  76 ?   1.609  10.849  14.702 1.000 97.090 ? 76  GLN A O   1 
ATOM 599  C CG  ? GLN A 1  76 ?   0.536   7.804  16.724 1.000 97.090 ? 76  GLN A CG  1 
ATOM 600  C CD  ? GLN A 1  76 ?   0.012   6.392  16.540 1.000 97.090 ? 76  GLN A CD  1 
ATOM 601  N NE2 ? GLN A 1  76 ?   0.581   5.447  17.280 1.000 97.090 ? 76  GLN A NE2 1 
ATOM 602  O OE1 ? GLN A 1  76 ?  -0.898   6.153  15.739 1.000 97.090 ? 76  GLN A OE1 1 
ATOM 603  N N   ? ASP A 1  77 ?   2.219   8.821  14.099 1.000 97.560 ? 77  ASP A N   1 
ATOM 604  C CA  ? ASP A 1  77 ?   3.626   9.198  14.012 1.000 97.560 ? 77  ASP A CA  1 
ATOM 605  C C   ? ASP A 1  77 ?   4.056   9.387  12.559 1.000 97.560 ? 77  ASP A C   1 
ATOM 606  C CB  ? ASP A 1  77 ?   4.507   8.145  14.688 1.000 97.560 ? 77  ASP A CB  1 
ATOM 607  O O   ? ASP A 1  77 ?   5.247   9.334  12.247 1.000 97.560 ? 77  ASP A O   1 
ATOM 608  C CG  ? ASP A 1  77 ?   4.279   8.054  16.187 1.000 97.560 ? 77  ASP A CG  1 
ATOM 609  O OD1 ? ASP A 1  77 ?   3.988   9.090  16.823 1.000 97.560 ? 77  ASP A OD1 1 
ATOM 610  O OD2 ? ASP A 1  77 ?   4.393   6.938  16.737 1.000 97.560 ? 77  ASP A OD2 1 
ATOM 611  N N   ? PHE A 1  78 ?   3.073   9.518  11.663 1.000 97.850 ? 78  PHE A N   1 
ATOM 612  C CA  ? PHE A 1  78 ?   3.421   9.782  10.272 1.000 97.850 ? 78  PHE A CA  1 
ATOM 613  C C   ? PHE A 1  78 ?   4.295  11.026  10.159 1.000 97.850 ? 78  PHE A C   1 
ATOM 614  C CB  ? PHE A 1  78 ?   2.158   9.949   9.422 1.000 97.850 ? 78  PHE A CB  1 
ATOM 615  O O   ? PHE A 1  78 ?   3.933  12.092  10.660 1.000 97.850 ? 78  PHE A O   1 
ATOM 616  C CG  ? PHE A 1  78 ?   2.429  10.413   8.016 1.000 97.850 ? 78  PHE A CG  1 
ATOM 617  C CD1 ? PHE A 1  78 ?   1.804  11.546   7.510 1.000 97.850 ? 78  PHE A CD1 1 
ATOM 618  C CD2 ? PHE A 1  78 ?   3.310   9.715   7.200 1.000 97.850 ? 78  PHE A CD2 1 
ATOM 619  C CE1 ? PHE A 1  78 ?   2.053  11.977   6.209 1.000 97.850 ? 78  PHE A CE1 1 
ATOM 620  C CE2 ? PHE A 1  78 ?   3.564  10.139   5.899 1.000 97.850 ? 78  PHE A CE2 1 
ATOM 621  C CZ  ? PHE A 1  78 ?   2.934  11.270   5.405 1.000 97.850 ? 78  PHE A CZ  1 
ATOM 622  N N   ? GLU A 1  79 ?   5.481  10.933   9.516 1.000 96.880 ? 79  GLU A N   1 
ATOM 623  C CA  ? GLU A 1  79 ?   6.424  12.012   9.234 1.000 96.880 ? 79  GLU A CA  1 
ATOM 624  C C   ? GLU A 1  79 ?   6.366  12.427   7.767 1.000 96.880 ? 79  GLU A C   1 
ATOM 625  C CB  ? GLU A 1  79 ?   7.848  11.592   9.606 1.000 96.880 ? 79  GLU A CB  1 
ATOM 626  O O   ? GLU A 1  79 ?   6.868  11.715   6.895 1.000 96.880 ? 79  GLU A O   1 
ATOM 627  C CG  ? GLU A 1  79 ?   8.902  12.644   9.291 1.000 96.880 ? 79  GLU A CG  1 
ATOM 628  C CD  ? GLU A 1  79 ?   8.596  14.001   9.905 1.000 96.880 ? 79  GLU A CD  1 
ATOM 629  O OE1 ? GLU A 1  79 ?   8.437  14.987   9.149 1.000 96.880 ? 79  GLU A OE1 1 
ATOM 630  O OE2 ? GLU A 1  79 ?   8.516  14.080  11.151 1.000 96.880 ? 79  GLU A OE2 1 
ATOM 631  N N   ? PRO A 1  80 ?   5.870  13.597   7.379 1.000 93.530 ? 80  PRO A N   1 
ATOM 632  C CA  ? PRO A 1  80 ?   5.504  14.013   6.023 1.000 93.530 ? 80  PRO A CA  1 
ATOM 633  C C   ? PRO A 1  80 ?   6.719  14.338   5.156 1.000 93.530 ? 80  PRO A C   1 
ATOM 634  C CB  ? PRO A 1  80 ?   4.649  15.261   6.255 1.000 93.530 ? 80  PRO A CB  1 
ATOM 635  O O   ? PRO A 1  80 ?   6.616  14.365   3.927 1.000 93.530 ? 80  PRO A O   1 
ATOM 636  C CG  ? PRO A 1  80 ?   5.040  15.744   7.615 1.000 93.530 ? 80  PRO A CG  1 
ATOM 637  C CD  ? PRO A 1  80 ?   5.372  14.552   8.467 1.000 93.530 ? 80  PRO A CD  1 
ATOM 638  N N   ? VAL A 1  81 ?   7.869  14.431   5.867 1.000 91.910 ? 81  VAL A N   1 
ATOM 639  C CA  ? VAL A 1  81 ?   9.082  14.709   5.105 1.000 91.910 ? 81  VAL A CA  1 
ATOM 640  C C   ? VAL A 1  81 ?   9.770  13.398   4.731 1.000 91.910 ? 81  VAL A C   1 
ATOM 641  C CB  ? VAL A 1  81 ?  10.053  15.614   5.896 1.000 91.910 ? 81  VAL A CB  1 
ATOM 642  O O   ? VAL A 1  81 ?  10.072  13.161   3.559 1.000 91.910 ? 81  VAL A O   1 
ATOM 643  C CG1 ? VAL A 1  81 ?  11.375  15.772   5.146 1.000 91.910 ? 81  VAL A CG1 1 
ATOM 644  C CG2 ? VAL A 1  81 ?   9.418  16.978   6.158 1.000 91.910 ? 81  VAL A CG2 1 
ATOM 645  N N   ? THR A 1  82 ?   9.874  12.533   5.666 1.000 93.460 ? 82  THR A N   1 
ATOM 646  C CA  ? THR A 1  82 ?  10.599  11.288   5.439 1.000 93.460 ? 82  THR A CA  1 
ATOM 647  C C   ? THR A 1  82 ?   9.648  10.180   4.995 1.000 93.460 ? 82  THR A C   1 
ATOM 648  C CB  ? THR A 1  82 ?  11.355  10.843   6.705 1.000 93.460 ? 82  THR A CB  1 
ATOM 649  O O   ? THR A 1  82 ?  10.087   9.136   4.510 1.000 93.460 ? 82  THR A O   1 
ATOM 650  C CG2 ? THR A 1  82 ?  12.321  11.924   7.177 1.000 93.460 ? 82  THR A CG2 1 
ATOM 651  O OG1 ? THR A 1  82 ?  10.410  10.573   7.748 1.000 93.460 ? 82  THR A OG1 1 
ATOM 652  N N   ? TYR A 1  83 ?   8.375  10.446   5.104 1.000 95.370 ? 83  TYR A N   1 
ATOM 653  C CA  ? TYR A 1  83 ?   7.313   9.493   4.803 1.000 95.370 ? 83  TYR A CA  1 
ATOM 654  C C   ? TYR A 1  83 ?   7.391   8.280   5.723 1.000 95.370 ? 83  TYR A C   1 
ATOM 655  C CB  ? TYR A 1  83 ?   7.391   9.044   3.341 1.000 95.370 ? 83  TYR A CB  1 
ATOM 656  O O   ? TYR A 1  83 ?   6.859   7.215   5.402 1.000 95.370 ? 83  TYR A O   1 
ATOM 657  C CG  ? TYR A 1  83 ?   6.877  10.073   2.362 1.000 95.370 ? 83  TYR A CG  1 
ATOM 658  C CD1 ? TYR A 1  83 ?   5.549  10.062   1.944 1.000 95.370 ? 83  TYR A CD1 1 
ATOM 659  C CD2 ? TYR A 1  83 ?   7.719  11.055   1.853 1.000 95.370 ? 83  TYR A CD2 1 
ATOM 660  C CE1 ? TYR A 1  83 ?   5.071  11.006   1.041 1.000 95.370 ? 83  TYR A CE1 1 
ATOM 661  C CE2 ? TYR A 1  83 ?   7.253  12.005   0.949 1.000 95.370 ? 83  TYR A CE2 1 
ATOM 662  O OH  ? TYR A 1  83 ?   5.462  12.909  -0.344 1.000 95.370 ? 83  TYR A OH  1 
ATOM 663  C CZ  ? TYR A 1  83 ?   5.929  11.972   0.551 1.000 95.370 ? 83  TYR A CZ  1 
ATOM 664  N N   ? ASP A 1  84 ?   8.177   8.421   6.793 1.000 96.840 ? 84  ASP A N   1 
ATOM 665  C CA  ? ASP A 1  84 ?   8.192   7.372   7.808 1.000 96.840 ? 84  ASP A CA  1 
ATOM 666  C C   ? ASP A 1  84 ?   6.814   7.205   8.444 1.000 96.840 ? 84  ASP A C   1 
ATOM 667  C CB  ? ASP A 1  84 ?   9.234   7.682   8.885 1.000 96.840 ? 84  ASP A CB  1 
ATOM 668  O O   ? ASP A 1  84 ?   6.104   8.187   8.669 1.000 96.840 ? 84  ASP A O   1 
ATOM 669  C CG  ? ASP A 1  84 ?   9.690   6.446   9.641 1.000 96.840 ? 84  ASP A CG  1 
ATOM 670  O OD1 ? ASP A 1  84 ?   9.568   5.323   9.106 1.000 96.840 ? 84  ASP A OD1 1 
ATOM 671  O OD2 ? ASP A 1  84 ?  10.171   6.597  10.785 1.000 96.840 ? 84  ASP A OD2 1 
ATOM 672  N N   ? ASN A 1  85 ?   6.391   5.937   8.656 1.000 97.800 ? 85  ASN A N   1 
ATOM 673  C CA  ? ASN A 1  85 ?   5.084   5.603   9.211 1.000 97.800 ? 85  ASN A CA  1 
ATOM 674  C C   ? ASN A 1  85 ?   3.955   5.998   8.264 1.000 97.800 ? 85  ASN A C   1 
ATOM 675  C CB  ? ASN A 1  85 ?   4.893   6.272  10.574 1.000 97.800 ? 85  ASN A CB  1 
ATOM 676  O O   ? ASN A 1  85 ?   2.905   6.467   8.705 1.000 97.800 ? 85  ASN A O   1 
ATOM 677  C CG  ? ASN A 1  85 ?   5.893   5.791  11.606 1.000 97.800 ? 85  ASN A CG  1 
ATOM 678  N ND2 ? ASN A 1  85 ?   6.503   6.728  12.322 1.000 97.800 ? 85  ASN A ND2 1 
ATOM 679  O OD1 ? ASN A 1  85 ?   6.116   4.587  11.759 1.000 97.800 ? 85  ASN A OD1 1 
ATOM 680  N N   ? ASP A 1  86 ?   4.117   5.992   6.987 1.000 97.960 ? 86  ASP A N   1 
ATOM 681  C CA  ? ASP A 1  86 ?   3.157   6.359   5.950 1.000 97.960 ? 86  ASP A CA  1 
ATOM 682  C C   ? ASP A 1  86 ?   2.093   5.278   5.779 1.000 97.960 ? 86  ASP A C   1 
ATOM 683  C CB  ? ASP A 1  86 ?   3.872   6.608   4.621 1.000 97.960 ? 86  ASP A CB  1 
ATOM 684  O O   ? ASP A 1  86 ?   2.085   4.559   4.778 1.000 97.960 ? 86  ASP A O   1 
ATOM 685  C CG  ? ASP A 1  86 ?   2.978   7.259   3.580 1.000 97.960 ? 86  ASP A CG  1 
ATOM 686  O OD1 ? ASP A 1  86 ?   1.918   7.811   3.945 1.000 97.960 ? 86  ASP A OD1 1 
ATOM 687  O OD2 ? ASP A 1  86 ?   3.336   7.218   2.383 1.000 97.960 ? 86  ASP A OD2 1 
ATOM 688  N N   ? ILE A 1  87 ?   1.191   5.053   6.753 1.000 98.330 ? 87  ILE A N   1 
ATOM 689  C CA  ? ILE A 1  87 ?   0.124   4.059   6.761 1.000 98.330 ? 87  ILE A CA  1 
ATOM 690  C C   ? ILE A 1  87 ?  -1.133   4.656   7.387 1.000 98.330 ? 87  ILE A C   1 
ATOM 691  C CB  ? ILE A 1  87 ?   0.547   2.782   7.521 1.000 98.330 ? 87  ILE A CB  1 
ATOM 692  O O   ? ILE A 1  87 ?  -1.052   5.407   8.363 1.000 98.330 ? 87  ILE A O   1 
ATOM 693  C CG1 ? ILE A 1  87 ?  -0.469   1.659   7.286 1.000 98.330 ? 87  ILE A CG1 1 
ATOM 694  C CG2 ? ILE A 1  87 ?   0.707   3.072   9.016 1.000 98.330 ? 87  ILE A CG2 1 
ATOM 695  C CD1 ? ILE A 1  87 ?   0.038   0.275   7.667 1.000 98.330 ? 87  ILE A CD1 1 
ATOM 696  N N   ? MET A 1  88 ?  -2.290   4.366   6.770 1.000 98.350 ? 88  MET A N   1 
ATOM 697  C CA  ? MET A 1  88 ?  -3.567   4.914   7.218 1.000 98.350 ? 88  MET A CA  1 
ATOM 698  C C   ? MET A 1  88 ?  -4.685   3.888   7.062 1.000 98.350 ? 88  MET A C   1 
ATOM 699  C CB  ? MET A 1  88 ?  -3.911   6.184   6.438 1.000 98.350 ? 88  MET A CB  1 
ATOM 700  O O   ? MET A 1  88 ?  -4.708   3.131   6.090 1.000 98.350 ? 88  MET A O   1 
ATOM 701  C CG  ? MET A 1  88 ?  -5.231   6.817   6.848 1.000 98.350 ? 88  MET A CG  1 
ATOM 702  S SD  ? MET A 1  88 ?  -5.614   8.331   5.884 1.000 98.350 ? 88  MET A SD  1 
ATOM 703  C CE  ? MET A 1  88 ?  -6.017   7.592   4.276 1.000 98.350 ? 88  MET A CE  1 
ATOM 704  N N   ? LEU A 1  89 ?  -5.638   3.844   8.046 1.000 98.490 ? 89  LEU A N   1 
ATOM 705  C CA  ? LEU A 1  89 ?  -6.831   3.006   7.978 1.000 98.490 ? 89  LEU A CA  1 
ATOM 706  C C   ? LEU A 1  89 ?  -8.072   3.848   7.704 1.000 98.490 ? 89  LEU A C   1 
ATOM 707  C CB  ? LEU A 1  89 ?  -7.009   2.222   9.281 1.000 98.490 ? 89  LEU A CB  1 
ATOM 708  O O   ? LEU A 1  89 ?  -8.206   4.955   8.232 1.000 98.490 ? 89  LEU A O   1 
ATOM 709  C CG  ? LEU A 1  89 ?  -6.082   1.022   9.482 1.000 98.490 ? 89  LEU A CG  1 
ATOM 710  C CD1 ? LEU A 1  89 ?  -6.219   0.480  10.901 1.000 98.490 ? 89  LEU A CD1 1 
ATOM 711  C CD2 ? LEU A 1  89 ?  -6.385  -0.066   8.457 1.000 98.490 ? 89  LEU A CD2 1 
ATOM 712  N N   ? LEU A 1  90 ?  -8.896   3.284   6.816 1.000 98.350 ? 90  LEU A N   1 
ATOM 713  C CA  ? LEU A 1  90 ? -10.221   3.839   6.560 1.000 98.350 ? 90  LEU A CA  1 
ATOM 714  C C   ? LEU A 1  90 ? -11.311   2.873   7.010 1.000 98.350 ? 90  LEU A C   1 
ATOM 715  C CB  ? LEU A 1  90 ? -10.389   4.161   5.073 1.000 98.350 ? 90  LEU A CB  1 
ATOM 716  O O   ? LEU A 1  90 ? -11.321   1.709   6.604 1.000 98.350 ? 90  LEU A O   1 
ATOM 717  C CG  ? LEU A 1  90 ?  -9.286   5.005   4.433 1.000 98.350 ? 90  LEU A CG  1 
ATOM 718  C CD1 ? LEU A 1  90 ?  -9.525   5.140   2.932 1.000 98.350 ? 90  LEU A CD1 1 
ATOM 719  C CD2 ? LEU A 1  90 ?  -9.212   6.378   5.092 1.000 98.350 ? 90  LEU A CD2 1 
ATOM 720  N N   ? LYS A 1  91 ? -12.198   3.406   7.938 1.000 98.250 ? 91  LYS A N   1 
ATOM 721  C CA  ? LYS A 1  91 ? -13.408   2.636   8.211 1.000 98.250 ? 91  LYS A CA  1 
ATOM 722  C C   ? LYS A 1  91 ? -14.505   2.960   7.200 1.000 98.250 ? 91  LYS A C   1 
ATOM 723  C CB  ? LYS A 1  91 ? -13.908   2.907   9.631 1.000 98.250 ? 91  LYS A CB  1 
ATOM 724  O O   ? LYS A 1  91 ? -14.857   4.126   7.011 1.000 98.250 ? 91  LYS A O   1 
ATOM 725  C CG  ? LYS A 1  91 ? -15.074   2.026  10.055 1.000 98.250 ? 91  LYS A CG  1 
ATOM 726  C CD  ? LYS A 1  91 ? -15.468   2.280  11.504 1.000 98.250 ? 91  LYS A CD  1 
ATOM 727  C CE  ? LYS A 1  91 ? -16.584   1.347  11.953 1.000 98.250 ? 91  LYS A CE  1 
ATOM 728  N NZ  ? LYS A 1  91 ? -16.969   1.587  13.376 1.000 98.250 ? 91  LYS A NZ  1 
ATOM 729  N N   ? LEU A 1  92 ? -15.028   1.892   6.583 1.000 98.240 ? 92  LEU A N   1 
ATOM 730  C CA  ? LEU A 1  92 ? -16.073   2.083   5.583 1.000 98.240 ? 92  LEU A CA  1 
ATOM 731  C C   ? LEU A 1  92 ? -17.398   2.447   6.244 1.000 98.240 ? 92  LEU A C   1 
ATOM 732  C CB  ? LEU A 1  92 ? -16.242   0.818   4.737 1.000 98.240 ? 92  LEU A CB  1 
ATOM 733  O O   ? LEU A 1  92 ? -17.721   1.938   7.319 1.000 98.240 ? 92  LEU A O   1 
ATOM 734  C CG  ? LEU A 1  92 ? -14.997   0.325   3.998 1.000 98.240 ? 92  LEU A CG  1 
ATOM 735  C CD1 ? LEU A 1  92 ? -15.310  -0.952   3.226 1.000 98.240 ? 92  LEU A CD1 1 
ATOM 736  C CD2 ? LEU A 1  92 ? -14.467   1.406   3.062 1.000 98.240 ? 92  LEU A CD2 1 
ATOM 737  N N   ? ALA A 1  93 ? -18.186   3.374   5.661 1.000 97.730 ? 93  ALA A N   1 
ATOM 738  C CA  ? ALA A 1  93 ? -19.508   3.749   6.157 1.000 97.730 ? 93  ALA A CA  1 
ATOM 739  C C   ? ALA A 1  93 ? -20.472   2.569   6.094 1.000 97.730 ? 93  ALA A C   1 
ATOM 740  C CB  ? ALA A 1  93 ? -20.060   4.927   5.358 1.000 97.730 ? 93  ALA A CB  1 
ATOM 741  O O   ? ALA A 1  93 ? -21.412   2.484   6.888 1.000 97.730 ? 93  ALA A O   1 
ATOM 742  N N   ? SER A 1  94 ? -20.283   1.656   5.133 1.000 97.240 ? 94  SER A N   1 
ATOM 743  C CA  ? SER A 1  94 ? -21.036   0.416   4.980 1.000 97.240 ? 94  SER A CA  1 
ATOM 744  C C   ? SER A 1  94 ? -20.108  -0.765   4.715 1.000 97.240 ? 94  SER A C   1 
ATOM 745  C CB  ? SER A 1  94 ? -22.051   0.541   3.844 1.000 97.240 ? 94  SER A CB  1 
ATOM 746  O O   ? SER A 1  94 ? -19.103  -0.627   4.014 1.000 97.240 ? 94  SER A O   1 
ATOM 747  O OG  ? SER A 1  94 ? -22.936   1.624   4.077 1.000 97.240 ? 94  SER A OG  1 
ATOM 748  N N   ? GLU A 1  95 ? -20.560  -1.971   5.350 1.000 97.200 ? 95  GLU A N   1 
ATOM 749  C CA  ? GLU A 1  95 ? -19.733  -3.157   5.144 1.000 97.200 ? 95  GLU A CA  1 
ATOM 750  C C   ? GLU A 1  95 ? -19.669  -3.534   3.667 1.000 97.200 ? 95  GLU A C   1 
ATOM 751  C CB  ? GLU A 1  95 ? -20.267  -4.334   5.965 1.000 97.200 ? 95  GLU A CB  1 
ATOM 752  O O   ? GLU A 1  95 ? -20.670  -3.444   2.953 1.000 97.200 ? 95  GLU A O   1 
ATOM 753  C CG  ? GLU A 1  95 ? -20.726  -5.514   5.121 1.000 97.200 ? 95  GLU A CG  1 
ATOM 754  C CD  ? GLU A 1  95 ? -21.239  -6.681   5.950 1.000 97.200 ? 95  GLU A CD  1 
ATOM 755  O OE1 ? GLU A 1  95 ? -21.552  -7.746   5.371 1.000 97.200 ? 95  GLU A OE1 1 
ATOM 756  O OE2 ? GLU A 1  95 ? -21.331  -6.528   7.188 1.000 97.200 ? 95  GLU A OE2 1 
ATOM 757  N N   ? ALA A 1  96 ? -18.427  -3.965   3.240 1.000 97.950 ? 96  ALA A N   1 
ATOM 758  C CA  ? ALA A 1  96 ? -18.243  -4.459   1.878 1.000 97.950 ? 96  ALA A CA  1 
ATOM 759  C C   ? ALA A 1  96 ? -18.950  -5.796   1.679 1.000 97.950 ? 96  ALA A C   1 
ATOM 760  C CB  ? ALA A 1  96 ? -16.756  -4.594   1.557 1.000 97.950 ? 96  ALA A CB  1 
ATOM 761  O O   ? ALA A 1  96 ? -18.922  -6.658   2.562 1.000 97.950 ? 96  ALA A O   1 
ATOM 762  N N   ? ASP A 1  97 ? -19.686  -5.960   0.548 1.000 97.540 ? 97  ASP A N   1 
ATOM 763  C CA  ? ASP A 1  97 ? -20.247  -7.250   0.157 1.000 97.540 ? 97  ASP A CA  1 
ATOM 764  C C   ? ASP A 1  97 ? -19.180  -8.148  -0.463 1.000 97.540 ? 97  ASP A C   1 
ATOM 765  C CB  ? ASP A 1  97 ? -21.406  -7.056  -0.824 1.000 97.540 ? 97  ASP A CB  1 
ATOM 766  O O   ? ASP A 1  97 ? -18.729  -7.903  -1.584 1.000 97.540 ? 97  ASP A O   1 
ATOM 767  C CG  ? ASP A 1  97 ? -22.576  -6.301  -0.218 1.000 97.540 ? 97  ASP A CG  1 
ATOM 768  O OD1 ? ASP A 1  97 ? -22.879  -6.503   0.977 1.000 97.540 ? 97  ASP A OD1 1 
ATOM 769  O OD2 ? ASP A 1  97 ? -23.202  -5.499  -0.944 1.000 97.540 ? 97  ASP A OD2 1 
ATOM 770  N N   ? ILE A 1  98 ? -18.720  -9.178   0.310 1.000 97.670 ? 98  ILE A N   1 
ATOM 771  C CA  ? ILE A 1  98 ? -17.647 -10.053  -0.149 1.000 97.670 ? 98  ILE A CA  1 
ATOM 772  C C   ? ILE A 1  98 ? -18.189 -11.035  -1.185 1.000 97.670 ? 98  ILE A C   1 
ATOM 773  C CB  ? ILE A 1  98 ? -17.000 -10.818   1.027 1.000 97.670 ? 98  ILE A CB  1 
ATOM 774  O O   ? ILE A 1  98 ? -19.128 -11.784  -0.908 1.000 97.670 ? 98  ILE A O   1 
ATOM 775  C CG1 ? ILE A 1  98 ? -16.539  -9.838   2.113 1.000 97.670 ? 98  ILE A CG1 1 
ATOM 776  C CG2 ? ILE A 1  98 ? -15.832 -11.678   0.535 1.000 97.670 ? 98  ILE A CG2 1 
ATOM 777  C CD1 ? ILE A 1  98 ? -15.576  -8.770   1.614 1.000 97.670 ? 98  ILE A CD1 1 
ATOM 778  N N   ? ASN A 1  99 ? -17.509 -11.016  -2.385 1.000 96.140 ? 99  ASN A N   1 
ATOM 779  C CA  ? ASN A 1  99 ? -17.842 -11.862  -3.527 1.000 96.140 ? 99  ASN A CA  1 
ATOM 780  C C   ? ASN A 1  99 ? -16.659 -12.011  -4.479 1.000 96.140 ? 99  ASN A C   1 
ATOM 781  C CB  ? ASN A 1  99 ? -19.057 -11.304  -4.272 1.000 96.140 ? 99  ASN A CB  1 
ATOM 782  O O   ? ASN A 1  99 ? -15.517 -11.738  -4.104 1.000 96.140 ? 99  ASN A O   1 
ATOM 783  C CG  ? ASN A 1  99 ? -18.835  -9.890  -4.773 1.000 96.140 ? 99  ASN A CG  1 
ATOM 784  N ND2 ? ASN A 1  99 ? -19.878  -9.071  -4.716 1.000 96.140 ? 99  ASN A ND2 1 
ATOM 785  O OD1 ? ASN A 1  99 ? -17.736  -9.539  -5.209 1.000 96.140 ? 99  ASN A OD1 1 
ATOM 786  N N   ? THR A 1 100 ? -16.925 -12.447  -5.664 1.000 94.660 ? 100 THR A N   1 
ATOM 787  C CA  ? THR A 1 100 ? -15.845 -12.763  -6.591 1.000 94.660 ? 100 THR A CA  1 
ATOM 788  C C   ? THR A 1 100 ? -15.136 -11.492  -7.050 1.000 94.660 ? 100 THR A C   1 
ATOM 789  C CB  ? THR A 1 100 ? -16.369 -13.533  -7.818 1.000 94.660 ? 100 THR A CB  1 
ATOM 790  O O   ? THR A 1 100 ? -13.989 -11.542  -7.499 1.000 94.660 ? 100 THR A O   1 
ATOM 791  C CG2 ? THR A 1 100 ? -15.233 -13.884  -8.773 1.000 94.660 ? 100 THR A CG2 1 
ATOM 792  O OG1 ? THR A 1 100 ? -17.001 -14.743  -7.381 1.000 94.660 ? 100 THR A OG1 1 
ATOM 793  N N   ? TRP A 1 101 ? -15.642 -10.219  -6.821 1.000 95.890 ? 101 TRP A N   1 
ATOM 794  C CA  ? TRP A 1 101 ? -15.095  -8.946  -7.279 1.000 95.890 ? 101 TRP A CA  1 
ATOM 795  C C   ? TRP A 1 101 ? -14.483  -8.168  -6.120 1.000 95.890 ? 101 TRP A C   1 
ATOM 796  C CB  ? TRP A 1 101 ? -16.182  -8.107  -7.957 1.000 95.890 ? 101 TRP A CB  1 
ATOM 797  O O   ? TRP A 1 101 ? -13.652  -7.281  -6.329 1.000 95.890 ? 101 TRP A O   1 
ATOM 798  C CG  ? TRP A 1 101 ? -16.895  -8.816  -9.069 1.000 95.890 ? 101 TRP A CG  1 
ATOM 799  C CD1 ? TRP A 1 101 ? -16.480  -8.944 -10.365 1.000 95.890 ? 101 TRP A CD1 1 
ATOM 800  C CD2 ? TRP A 1 101 ? -18.153  -9.492  -8.982 1.000 95.890 ? 101 TRP A CD2 1 
ATOM 801  C CE2 ? TRP A 1 101 ? -18.440 -10.008 -10.265 1.000 95.890 ? 101 TRP A CE2 1 
ATOM 802  C CE3 ? TRP A 1 101 ? -19.067  -9.713  -7.942 1.000 95.890 ? 101 TRP A CE3 1 
ATOM 803  N NE1 ? TRP A 1 101 ? -17.404  -9.660 -11.090 1.000 95.890 ? 101 TRP A NE1 1 
ATOM 804  C CH2 ? TRP A 1 101 ? -20.480 -10.933  -9.501 1.000 95.890 ? 101 TRP A CH2 1 
ATOM 805  C CZ2 ? TRP A 1 101 ? -19.604 -10.732 -10.536 1.000 95.890 ? 101 TRP A CZ2 1 
ATOM 806  C CZ3 ? TRP A 1 101 ? -20.224 -10.433  -8.214 1.000 95.890 ? 101 TRP A CZ3 1 
ATOM 807  N N   ? VAL A 1 102 ? -14.944  -8.480  -4.880 1.000 97.950 ? 102 VAL A N   1 
ATOM 808  C CA  ? VAL A 1 102 ? -14.508  -7.794  -3.668 1.000 97.950 ? 102 VAL A CA  1 
ATOM 809  C C   ? VAL A 1 102 ? -14.145  -8.819  -2.597 1.000 97.950 ? 102 VAL A C   1 
ATOM 810  C CB  ? VAL A 1 102 ? -15.595  -6.832  -3.139 1.000 97.950 ? 102 VAL A CB  1 
ATOM 811  O O   ? VAL A 1 102 ? -15.011  -9.548  -2.106 1.000 97.950 ? 102 VAL A O   1 
ATOM 812  C CG1 ? VAL A 1 102 ? -15.100  -6.087  -1.900 1.000 97.950 ? 102 VAL A CG1 1 
ATOM 813  C CG2 ? VAL A 1 102 ? -16.011  -5.846  -4.229 1.000 97.950 ? 102 VAL A CG2 1 
ATOM 814  N N   ? ALA A 1 103 ? -12.841  -8.833  -2.313 1.000 97.950 ? 103 ALA A N   1 
ATOM 815  C CA  ? ALA A 1 103 ? -12.383  -9.759  -1.281 1.000 97.950 ? 103 ALA A CA  1 
ATOM 816  C C   ? ALA A 1 103 ? -11.171  -9.200  -0.541 1.000 97.950 ? 103 ALA A C   1 
ATOM 817  C CB  ? ALA A 1 103 ? -12.048 -11.116  -1.894 1.000 97.950 ? 103 ALA A CB  1 
ATOM 818  O O   ? ALA A 1 103 ? -10.293  -8.584  -1.151 1.000 97.950 ? 103 ALA A O   1 
ATOM 819  N N   ? PRO A 1 104 ? -11.254  -9.468   0.847 1.000 98.280 ? 104 PRO A N   1 
ATOM 820  C CA  ? PRO A 1 104 ? -10.094  -9.004   1.612 1.000 98.280 ? 104 PRO A CA  1 
ATOM 821  C C   ? PRO A 1 104 ?  -8.858  -9.873   1.393 1.000 98.280 ? 104 PRO A C   1 
ATOM 822  C CB  ? PRO A 1 104 ? -10.571  -9.088   3.064 1.000 98.280 ? 104 PRO A CB  1 
ATOM 823  O O   ? PRO A 1 104 ?  -8.979 -11.040   1.010 1.000 98.280 ? 104 PRO A O   1 
ATOM 824  C CG  ? PRO A 1 104 ? -11.590 -10.181   3.068 1.000 98.280 ? 104 PRO A CG  1 
ATOM 825  C CD  ? PRO A 1 104 ? -12.295 -10.181   1.742 1.000 98.280 ? 104 PRO A CD  1 
ATOM 826  N N   ? ILE A 1 105 ?  -7.662  -9.255   1.698 1.000 98.500 ? 105 ILE A N   1 
ATOM 827  C CA  ? ILE A 1 105 ?  -6.400  -9.984   1.631 1.000 98.500 ? 105 ILE A CA  1 
ATOM 828  C C   ? ILE A 1 105 ?  -5.774 -10.060   3.022 1.000 98.500 ? 105 ILE A C   1 
ATOM 829  C CB  ? ILE A 1 105 ?  -5.418  -9.324   0.637 1.000 98.500 ? 105 ILE A CB  1 
ATOM 830  O O   ? ILE A 1 105 ?  -5.836  -9.098   3.791 1.000 98.500 ? 105 ILE A O   1 
ATOM 831  C CG1 ? ILE A 1 105 ?  -4.207 -10.233   0.399 1.000 98.500 ? 105 ILE A CG1 1 
ATOM 832  C CG2 ? ILE A 1 105 ?  -4.978  -7.948   1.145 1.000 98.500 ? 105 ILE A CG2 1 
ATOM 833  C CD1 ? ILE A 1 105 ?  -3.375  -9.850  -0.817 1.000 98.500 ? 105 ILE A CD1 1 
ATOM 834  N N   ? PRO A 1 106 ?  -5.199 -11.257   3.364 1.000 98.030 ? 106 PRO A N   1 
ATOM 835  C CA  ? PRO A 1 106 ?  -4.529 -11.362   4.663 1.000 98.030 ? 106 PRO A CA  1 
ATOM 836  C C   ? PRO A 1 106 ?  -3.299 -10.463   4.766 1.000 98.030 ? 106 PRO A C   1 
ATOM 837  C CB  ? PRO A 1 106 ?  -4.135 -12.839   4.737 1.000 98.030 ? 106 PRO A CB  1 
ATOM 838  O O   ? PRO A 1 106 ?  -2.603 -10.246   3.771 1.000 98.030 ? 106 PRO A O   1 
ATOM 839  C CG  ? PRO A 1 106 ?  -4.050 -13.284   3.312 1.000 98.030 ? 106 PRO A CG  1 
ATOM 840  C CD  ? PRO A 1 106 ?  -5.011 -12.464   2.499 1.000 98.030 ? 106 PRO A CD  1 
ATOM 841  N N   ? LEU A 1 107 ?  -3.092  -9.942   6.089 1.000 98.240 ? 107 LEU A N   1 
ATOM 842  C CA  ? LEU A 1 107 ?  -1.916  -9.128   6.377 1.000 98.240 ? 107 LEU A CA  1 
ATOM 843  C C   ? LEU A 1 107 ?  -0.718 -10.007   6.721 1.000 98.240 ? 107 LEU A C   1 
ATOM 844  C CB  ? LEU A 1 107 ?  -2.202  -8.161   7.529 1.000 98.240 ? 107 LEU A CB  1 
ATOM 845  O O   ? LEU A 1 107 ?  -0.851 -10.982   7.464 1.000 98.240 ? 107 LEU A O   1 
ATOM 846  C CG  ? LEU A 1 107 ?  -3.386  -7.212   7.339 1.000 98.240 ? 107 LEU A CG  1 
ATOM 847  C CD1 ? LEU A 1 107 ?  -3.561  -6.330   8.571 1.000 98.240 ? 107 LEU A CD1 1 
ATOM 848  C CD2 ? LEU A 1 107 ?  -3.194  -6.360   6.089 1.000 98.240 ? 107 LEU A CD2 1 
ATOM 849  N N   ? ALA A 1 108 ?   0.397  -9.698   6.170 1.000 96.960 ? 108 ALA A N   1 
ATOM 850  C CA  ? ALA A 1 108 ?   1.630 -10.386   6.545 1.000 96.960 ? 108 ALA A CA  1 
ATOM 851  C C   ? ALA A 1 108 ?   2.119  -9.926   7.915 1.000 96.960 ? 108 ALA A C   1 
ATOM 852  C CB  ? ALA A 1 108 ?   2.710 -10.153   5.491 1.000 96.960 ? 108 ALA A CB  1 
ATOM 853  O O   ? ALA A 1 108 ?   2.259  -8.726   8.161 1.000 96.960 ? 108 ALA A O   1 
ATOM 854  N N   ? SER A 1 109 ?   2.435 -10.828   8.840 1.000 94.380 ? 109 SER A N   1 
ATOM 855  C CA  ? SER A 1 109 ?   2.910 -10.492  10.178 1.000 94.380 ? 109 SER A CA  1 
ATOM 856  C C   ? SER A 1 109 ?   4.395 -10.804  10.332 1.000 94.380 ? 109 SER A C   1 
ATOM 857  C CB  ? SER A 1 109 ?   2.109 -11.251  11.237 1.000 94.380 ? 109 SER A CB  1 
ATOM 858  O O   ? SER A 1 109 ?   4.941 -10.722  11.434 1.000 94.380 ? 109 SER A O   1 
ATOM 859  O OG  ? SER A 1 109 ?   2.206 -12.651  11.034 1.000 94.380 ? 109 SER A OG  1 
ATOM 860  N N   ? TYR A 1 110 ?   4.972 -11.176   9.197 1.000 95.040 ? 110 TYR A N   1 
ATOM 861  C CA  ? TYR A 1 110 ?   6.397 -11.489   9.178 1.000 95.040 ? 110 TYR A CA  1 
ATOM 862  C C   ? TYR A 1 110 ?   7.108 -10.727   8.067 1.000 95.040 ? 110 TYR A C   1 
ATOM 863  C CB  ? TYR A 1 110 ?   6.613 -12.995   9.000 1.000 95.040 ? 110 TYR A CB  1 
ATOM 864  O O   ? TYR A 1 110 ?   6.462 -10.173   7.173 1.000 95.040 ? 110 TYR A O   1 
ATOM 865  C CG  ? TYR A 1 110 ?   6.065 -13.538   7.703 1.000 95.040 ? 110 TYR A CG  1 
ATOM 866  C CD1 ? TYR A 1 110 ?   4.754 -14.000   7.617 1.000 95.040 ? 110 TYR A CD1 1 
ATOM 867  C CD2 ? TYR A 1 110 ?   6.857 -13.590   6.561 1.000 95.040 ? 110 TYR A CD2 1 
ATOM 868  C CE1 ? TYR A 1 110 ?   4.245 -14.502   6.424 1.000 95.040 ? 110 TYR A CE1 1 
ATOM 869  C CE2 ? TYR A 1 110 ?   6.359 -14.091   5.362 1.000 95.040 ? 110 TYR A CE2 1 
ATOM 870  O OH  ? TYR A 1 110 ?   4.555 -15.041   4.120 1.000 95.040 ? 110 TYR A OH  1 
ATOM 871  C CZ  ? TYR A 1 110 ?   5.054 -14.544   5.304 1.000 95.040 ? 110 TYR A CZ  1 
ATOM 872  N N   ? LEU A 1 111 ?   8.470 -10.894   8.168 1.000 93.080 ? 111 LEU A N   1 
ATOM 873  C CA  ? LEU A 1 111 ?   9.293 -10.250   7.149 1.000 93.080 ? 111 LEU A CA  1 
ATOM 874  C C   ? LEU A 1 111 ?   9.347 -11.095   5.881 1.000 93.080 ? 111 LEU A C   1 
ATOM 875  C CB  ? LEU A 1 111 ?  10.710 -10.011   7.677 1.000 93.080 ? 111 LEU A CB  1 
ATOM 876  O O   ? LEU A 1 111 ?   9.482 -12.319   5.950 1.000 93.080 ? 111 LEU A O   1 
ATOM 877  C CG  ? LEU A 1 111 ?  10.830  -9.122   8.917 1.000 93.080 ? 111 LEU A CG  1 
ATOM 878  C CD1 ? LEU A 1 111 ?  12.281  -9.053   9.380 1.000 93.080 ? 111 LEU A CD1 1 
ATOM 879  C CD2 ? LEU A 1 111 ?  10.288  -7.726   8.629 1.000 93.080 ? 111 LEU A CD2 1 
ATOM 880  N N   ? VAL A 1 112 ?   9.111 -10.402   4.774 1.000 94.640 ? 112 VAL A N   1 
ATOM 881  C CA  ? VAL A 1 112 ?   9.220 -11.082   3.487 1.000 94.640 ? 112 VAL A CA  1 
ATOM 882  C C   ? VAL A 1 112 ?  10.691 -11.243   3.111 1.000 94.640 ? 112 VAL A C   1 
ATOM 883  C CB  ? VAL A 1 112 ?   8.467 -10.318   2.376 1.000 94.640 ? 112 VAL A CB  1 
ATOM 884  O O   ? VAL A 1 112 ?  11.513 -10.371   3.403 1.000 94.640 ? 112 VAL A O   1 
ATOM 885  C CG1 ? VAL A 1 112 ?   9.075  -8.932   2.165 1.000 94.640 ? 112 VAL A CG1 1 
ATOM 886  C CG2 ? VAL A 1 112 ?   8.485 -11.116   1.073 1.000 94.640 ? 112 VAL A CG2 1 
ATOM 887  N N   ? ASP A 1 113 ?  11.099 -12.469   2.585 1.000 93.510 ? 113 ASP A N   1 
ATOM 888  C CA  ? ASP A 1 113 ?  12.478 -12.750   2.199 1.000 93.510 ? 113 ASP A CA  1 
ATOM 889  C C   ? ASP A 1 113 ?  12.961 -11.767   1.134 1.000 93.510 ? 113 ASP A C   1 
ATOM 890  C CB  ? ASP A 1 113 ?  12.611 -14.186   1.688 1.000 93.510 ? 113 ASP A CB  1 
ATOM 891  O O   ? ASP A 1 113 ?  12.174 -11.306   0.305 1.000 93.510 ? 113 ASP A O   1 
ATOM 892  C CG  ? ASP A 1 113 ?  12.397 -15.224   2.775 1.000 93.510 ? 113 ASP A CG  1 
ATOM 893  O OD1 ? ASP A 1 113 ?  12.576 -14.902   3.969 1.000 93.510 ? 113 ASP A OD1 1 
ATOM 894  O OD2 ? ASP A 1 113 ?  12.050 -16.376   2.434 1.000 93.510 ? 113 ASP A OD2 1 
ATOM 895  N N   ? ASP A 1 114 ?  14.245 -11.531   1.235 1.000 92.600 ? 114 ASP A N   1 
ATOM 896  C CA  ? ASP A 1 114 ?  14.867 -10.786   0.144 1.000 92.600 ? 114 ASP A CA  1 
ATOM 897  C C   ? ASP A 1 114 ?  14.700 -11.518  -1.186 1.000 92.600 ? 114 ASP A C   1 
ATOM 898  C CB  ? ASP A 1 114 ?  16.351 -10.550   0.432 1.000 92.600 ? 114 ASP A CB  1 
ATOM 899  O O   ? ASP A 1 114 ?  14.666 -12.749  -1.222 1.000 92.600 ? 114 ASP A O   1 
ATOM 900  C CG  ? ASP A 1 114 ?  16.588  -9.730   1.689 1.000 92.600 ? 114 ASP A CG  1 
ATOM 901  O OD1 ? ASP A 1 114 ?  15.637  -9.092   2.189 1.000 92.600 ? 114 ASP A OD1 1 
ATOM 902  O OD2 ? ASP A 1 114 ?  17.737  -9.720   2.180 1.000 92.600 ? 114 ASP A OD2 1 
ATOM 903  N N   ? ASN A 1 115 ?  14.451 -10.775  -2.283 1.000 92.660 ? 115 ASN A N   1 
ATOM 904  C CA  ? ASN A 1 115 ?  14.386 -11.294  -3.645 1.000 92.660 ? 115 ASN A CA  1 
ATOM 905  C C   ? ASN A 1 115 ?  13.122 -12.119  -3.871 1.000 92.660 ? 115 ASN A C   1 
ATOM 906  C CB  ? ASN A 1 115 ?  15.629 -12.129  -3.962 1.000 92.660 ? 115 ASN A CB  1 
ATOM 907  O O   ? ASN A 1 115 ?  13.101 -13.008  -4.724 1.000 92.660 ? 115 ASN A O   1 
ATOM 908  C CG  ? ASN A 1 115 ?  16.903 -11.308  -3.942 1.000 92.660 ? 115 ASN A CG  1 
ATOM 909  N ND2 ? ASN A 1 115 ?  17.888 -11.761  -3.175 1.000 92.660 ? 115 ASN A ND2 1 
ATOM 910  O OD1 ? ASN A 1 115 ?  17.002 -10.276  -4.610 1.000 92.660 ? 115 ASN A OD1 1 
ATOM 911  N N   ? SER A 1 116 ?  12.164 -11.921  -2.998 1.000 94.950 ? 116 SER A N   1 
ATOM 912  C CA  ? SER A 1 116 ?  10.857 -12.545  -3.177 1.000 94.950 ? 116 SER A CA  1 
ATOM 913  C C   ? SER A 1 116 ?  10.077 -11.879  -4.306 1.000 94.950 ? 116 SER A C   1 
ATOM 914  C CB  ? SER A 1 116 ?  10.049 -12.480  -1.880 1.000 94.950 ? 116 SER A CB  1 
ATOM 915  O O   ? SER A 1 116 ?  10.123 -10.657  -4.463 1.000 94.950 ? 116 SER A O   1 
ATOM 916  O OG  ? SER A 1 116 ?  10.676 -13.238  -0.859 1.000 94.950 ? 116 SER A OG  1 
ATOM 917  N N   ? GLU A 1 117 ?   9.409 -12.647  -5.086 1.000 94.760 ? 117 GLU A N   1 
ATOM 918  C CA  ? GLU A 1 117 ?   8.528 -12.150  -6.138 1.000 94.760 ? 117 GLU A CA  1 
ATOM 919  C C   ? GLU A 1 117 ?   7.213 -11.635  -5.560 1.000 94.760 ? 117 GLU A C   1 
ATOM 920  C CB  ? GLU A 1 117 ?   8.256 -13.244  -7.174 1.000 94.760 ? 117 GLU A CB  1 
ATOM 921  O O   ? GLU A 1 117 ?   6.544 -12.341  -4.802 1.000 94.760 ? 117 GLU A O   1 
ATOM 922  C CG  ? GLU A 1 117 ?   9.476 -13.629  -7.997 1.000 94.760 ? 117 GLU A CG  1 
ATOM 923  C CD  ? GLU A 1 117 ?   9.163 -14.621  -9.106 1.000 94.760 ? 117 GLU A CD  1 
ATOM 924  O OE1 ? GLU A 1 117 ?  10.032 -14.851  -9.978 1.000 94.760 ? 117 GLU A OE1 1 
ATOM 925  O OE2 ? GLU A 1 117 ?   8.040 -15.172  -9.104 1.000 94.760 ? 117 GLU A OE2 1 
ATOM 926  N N   ? CYS A 1 118 ?   6.909 -10.466  -5.992 1.000 96.120 ? 118 CYS A N   1 
ATOM 927  C CA  ? CYS A 1 118 ?   5.709  -9.815  -5.482 1.000 96.120 ? 118 CYS A CA  1 
ATOM 928  C C   ? CYS A 1 118 ?   4.917  -9.167  -6.612 1.000 96.120 ? 118 CYS A C   1 
ATOM 929  C CB  ? CYS A 1 118 ?   6.074  -8.763  -4.435 1.000 96.120 ? 118 CYS A CB  1 
ATOM 930  O O   ? CYS A 1 118 ?   5.477  -8.839  -7.659 1.000 96.120 ? 118 CYS A O   1 
ATOM 931  S SG  ? CYS A 1 118 ?   6.991  -9.424  -3.027 1.000 96.120 ? 118 CYS A SG  1 
ATOM 932  N N   ? LEU A 1 119 ?   3.648  -9.017  -6.338 1.000 96.230 ? 119 LEU A N   1 
ATOM 933  C CA  ? LEU A 1 119 ?   2.755  -8.381  -7.301 1.000 96.230 ? 119 LEU A CA  1 
ATOM 934  C C   ? LEU A 1 119 ?   2.301  -7.014  -6.800 1.000 96.230 ? 119 LEU A C   1 
ATOM 935  C CB  ? LEU A 1 119 ?   1.537  -9.269  -7.569 1.000 96.230 ? 119 LEU A CB  1 
ATOM 936  O O   ? LEU A 1 119 ?   1.785  -6.895  -5.687 1.000 96.230 ? 119 LEU A O   1 
ATOM 937  C CG  ? LEU A 1 119 ?   0.533  -8.749  -8.599 1.000 96.230 ? 119 LEU A CG  1 
ATOM 938  C CD1 ? LEU A 1 119 ?   1.058  -8.976 -10.013 1.000 96.230 ? 119 LEU A CD1 1 
ATOM 939  C CD2 ? LEU A 1 119 ?  -0.822  -9.423  -8.412 1.000 96.230 ? 119 LEU A CD2 1 
ATOM 940  N N   ? ALA A 1 120 ?   2.520  -5.994  -7.643 1.000 96.030 ? 120 ALA A N   1 
ATOM 941  C CA  ? ALA A 1 120 ?   1.982  -4.657  -7.406 1.000 96.030 ? 120 ALA A CA  1 
ATOM 942  C C   ? ALA A 1 120 ?   0.857  -4.337  -8.386 1.000 96.030 ? 120 ALA A C   1 
ATOM 943  C CB  ? ALA A 1 120 ?   3.090  -3.612  -7.512 1.000 96.030 ? 120 ALA A CB  1 
ATOM 944  O O   ? ALA A 1 120 ?   0.908  -4.735  -9.552 1.000 96.030 ? 120 ALA A O   1 
ATOM 945  N N   ? SER A 1 121 ?  -0.155  -3.656  -7.920 1.000 96.150 ? 121 SER A N   1 
ATOM 946  C CA  ? SER A 1 121 ?  -1.285  -3.299  -8.773 1.000 96.150 ? 121 SER A CA  1 
ATOM 947  C C   ? SER A 1 121 ?  -1.785  -1.891  -8.468 1.000 96.150 ? 121 SER A C   1 
ATOM 948  C CB  ? SER A 1 121 ?  -2.425  -4.303  -8.600 1.000 96.150 ? 121 SER A CB  1 
ATOM 949  O O   ? SER A 1 121 ?  -1.607  -1.391  -7.356 1.000 96.150 ? 121 SER A O   1 
ATOM 950  O OG  ? SER A 1 121 ?  -2.877  -4.324  -7.257 1.000 96.150 ? 121 SER A OG  1 
ATOM 951  N N   ? GLY A 1 122 ?  -2.373  -1.220  -9.540 1.000 95.020 ? 122 GLY A N   1 
ATOM 952  C CA  ? GLY A 1 122 ?  -2.898   0.120  -9.332 1.000 95.020 ? 122 GLY A CA  1 
ATOM 953  C C   ? GLY A 1 122 ?  -3.313   0.804 -10.621 1.000 95.020 ? 122 GLY A C   1 
ATOM 954  O O   ? GLY A 1 122 ?  -3.195   0.226 -11.703 1.000 95.020 ? 122 GLY A O   1 
ATOM 955  N N   ? TRP A 1 123 ?  -3.895   2.035 -10.506 1.000 92.910 ? 123 TRP A N   1 
ATOM 956  C CA  ? TRP A 1 123 ?  -4.398   2.814 -11.633 1.000 92.910 ? 123 TRP A CA  1 
ATOM 957  C C   ? TRP A 1 123 ?  -3.544   4.056 -11.861 1.000 92.910 ? 123 TRP A C   1 
ATOM 958  C CB  ? TRP A 1 123 ?  -5.856   3.217 -11.399 1.000 92.910 ? 123 TRP A CB  1 
ATOM 959  O O   ? TRP A 1 123 ?  -4.018   5.049 -12.418 1.000 92.910 ? 123 TRP A O   1 
ATOM 960  C CG  ? TRP A 1 123 ?  -6.823   2.073 -11.462 1.000 92.910 ? 123 TRP A CG  1 
ATOM 961  C CD1 ? TRP A 1 123 ?  -7.402   1.544 -12.582 1.000 92.910 ? 123 TRP A CD1 1 
ATOM 962  C CD2 ? TRP A 1 123 ?  -7.326   1.319 -10.355 1.000 92.910 ? 123 TRP A CD2 1 
ATOM 963  C CE2 ? TRP A 1 123 ?  -8.207   0.346 -10.878 1.000 92.910 ? 123 TRP A CE2 1 
ATOM 964  C CE3 ? TRP A 1 123 ?  -7.117   1.370  -8.970 1.000 92.910 ? 123 TRP A CE3 1 
ATOM 965  N NE1 ? TRP A 1 123 ?  -8.236   0.505 -12.237 1.000 92.910 ? 123 TRP A NE1 1 
ATOM 966  C CH2 ? TRP A 1 123 ?  -8.657  -0.496  -8.712 1.000 92.910 ? 123 TRP A CH2 1 
ATOM 967  C CZ2 ? TRP A 1 123 ?  -8.879  -0.568 -10.063 1.000 92.910 ? 123 TRP A CZ2 1 
ATOM 968  C CZ3 ? TRP A 1 123 ?  -7.787   0.460  -8.161 1.000 92.910 ? 123 TRP A CZ3 1 
ATOM 969  N N   ? GLY A 1 124 ?  -2.352   4.055 -11.262 1.000 86.840 ? 124 GLY A N   1 
ATOM 970  C CA  ? GLY A 1 124 ?  -1.430   5.153 -11.505 1.000 86.840 ? 124 GLY A CA  1 
ATOM 971  C C   ? GLY A 1 124 ?  -0.887   5.173 -12.922 1.000 86.840 ? 124 GLY A C   1 
ATOM 972  O O   ? GLY A 1 124 ?  -1.336   4.405 -13.775 1.000 86.840 ? 124 GLY A O   1 
ATOM 973  N N   ? SER A 1 125 ?  -0.003   6.128 -13.289 1.000 85.630 ? 125 SER A N   1 
ATOM 974  C CA  ? SER A 1 125 ?   0.576   6.276 -14.620 1.000 85.630 ? 125 SER A CA  1 
ATOM 975  C C   ? SER A 1 125 ?   1.354   5.028 -15.026 1.000 85.630 ? 125 SER A C   1 
ATOM 976  C CB  ? SER A 1 125 ?   1.493   7.498 -14.674 1.000 85.630 ? 125 SER A CB  1 
ATOM 977  O O   ? SER A 1 125 ?   1.991   4.388 -14.188 1.000 85.630 ? 125 SER A O   1 
ATOM 978  O OG  ? SER A 1 125 ?   2.084   7.628 -15.955 1.000 85.630 ? 125 SER A OG  1 
ATOM 979  N N   ? THR A 1 126 ?   1.347   4.614 -16.339 1.000 85.410 ? 126 THR A N   1 
ATOM 980  C CA  ? THR A 1 126 ?   2.054   3.444 -16.848 1.000 85.410 ? 126 THR A CA  1 
ATOM 981  C C   ? THR A 1 126 ?   3.316   3.859 -17.599 1.000 85.410 ? 126 THR A C   1 
ATOM 982  C CB  ? THR A 1 126 ?   1.153   2.607 -17.775 1.000 85.410 ? 126 THR A CB  1 
ATOM 983  O O   ? THR A 1 126 ?   4.048   3.009 -18.110 1.000 85.410 ? 126 THR A O   1 
ATOM 984  C CG2 ? THR A 1 126 ?  -0.014   1.998 -17.005 1.000 85.410 ? 126 THR A CG2 1 
ATOM 985  O OG1 ? THR A 1 126 ?   0.638   3.446 -18.817 1.000 85.410 ? 126 THR A OG1 1 
ATOM 986  N N   ? THR A 1 127 ?   3.528   5.181 -17.758 1.000 81.330 ? 127 THR A N   1 
ATOM 987  C CA  ? THR A 1 127 ?   4.716   5.705 -18.423 1.000 81.330 ? 127 THR A CA  1 
ATOM 988  C C   ? THR A 1 127 ?   5.452   6.689 -17.518 1.000 81.330 ? 127 THR A C   1 
ATOM 989  C CB  ? THR A 1 127 ?   4.353   6.396 -19.750 1.000 81.330 ? 127 THR A CB  1 
ATOM 990  O O   ? THR A 1 127 ?   4.872   7.222 -16.570 1.000 81.330 ? 127 THR A O   1 
ATOM 991  C CG2 ? THR A 1 127 ?   3.733   5.409 -20.733 1.000 81.330 ? 127 THR A CG2 1 
ATOM 992  O OG1 ? THR A 1 127 ?   3.417   7.450 -19.493 1.000 81.330 ? 127 THR A OG1 1 
ATOM 993  N N   ? SER A 1 128 ?   6.820   6.924 -17.784 1.000 81.340 ? 128 SER A N   1 
ATOM 994  C CA  ? SER A 1 128 ?   7.694   7.889 -17.124 1.000 81.340 ? 128 SER A CA  1 
ATOM 995  C C   ? SER A 1 128 ?   8.743   8.434 -18.088 1.000 81.340 ? 128 SER A C   1 
ATOM 996  C CB  ? SER A 1 128 ?   8.382   7.252 -15.916 1.000 81.340 ? 128 SER A CB  1 
ATOM 997  O O   ? SER A 1 128 ?   9.387   7.670 -18.810 1.000 81.340 ? 128 SER A O   1 
ATOM 998  O OG  ? SER A 1 128 ?   9.284   8.163 -15.312 1.000 81.340 ? 128 SER A OG  1 
ATOM 999  N N   ? PRO A 1 129 ?   8.943   9.790 -18.205 1.000 74.170 ? 129 PRO A N   1 
ATOM 1000 C CA  ? PRO A 1 129 ?   8.403  10.866 -17.371 1.000 74.170 ? 129 PRO A CA  1 
ATOM 1001 C C   ? PRO A 1 129 ?   7.030  11.342 -17.838 1.000 74.170 ? 129 PRO A C   1 
ATOM 1002 C CB  ? PRO A 1 129 ?   9.444  11.979 -17.514 1.000 74.170 ? 129 PRO A CB  1 
ATOM 1003 O O   ? PRO A 1 129 ?   6.331  12.043 -17.101 1.000 74.170 ? 129 PRO A O   1 
ATOM 1004 C CG  ? PRO A 1 129 ?  10.028  11.784 -18.876 1.000 74.170 ? 129 PRO A CG  1 
ATOM 1005 C CD  ? PRO A 1 129 ?  10.004  10.318 -19.200 1.000 74.170 ? 129 PRO A CD  1 
ATOM 1006 N N   ? GLU A 1 130 ?   6.667  10.947 -19.160 1.000 79.390 ? 130 GLU A N   1 
ATOM 1007 C CA  ? GLU A 1 130 ?   5.338  11.197 -19.709 1.000 79.390 ? 130 GLU A CA  1 
ATOM 1008 C C   ? GLU A 1 130 ?   4.290  10.309 -19.043 1.000 79.390 ? 130 GLU A C   1 
ATOM 1009 C CB  ? GLU A 1 130 ?   5.330  10.974 -21.223 1.000 79.390 ? 130 GLU A CB  1 
ATOM 1010 O O   ? GLU A 1 130 ?   4.508   9.109 -18.866 1.000 79.390 ? 130 GLU A O   1 
ATOM 1011 C CG  ? GLU A 1 130 ?   6.164  11.985 -21.997 1.000 79.390 ? 130 GLU A CG  1 
ATOM 1012 C CD  ? GLU A 1 130 ?   7.627  11.591 -22.116 1.000 79.390 ? 130 GLU A CD  1 
ATOM 1013 O OE1 ? GLU A 1 130 ?   8.449  12.431 -22.550 1.000 79.390 ? 130 GLU A OE1 1 
ATOM 1014 O OE2 ? GLU A 1 130 ?   7.955  10.433 -21.773 1.000 79.390 ? 130 GLU A OE2 1 
ATOM 1015 N N   ? GLU A 1 131 ?   3.160  10.975 -18.442 1.000 83.990 ? 131 GLU A N   1 
ATOM 1016 C CA  ? GLU A 1 131 ?   2.181  10.237 -17.649 1.000 83.990 ? 131 GLU A CA  1 
ATOM 1017 C C   ? GLU A 1 131 ?   1.001   9.789 -18.507 1.000 83.990 ? 131 GLU A C   1 
ATOM 1018 C CB  ? GLU A 1 131 ?   1.686  11.089 -16.478 1.000 83.990 ? 131 GLU A CB  1 
ATOM 1019 O O   ? GLU A 1 131 ?   0.381  10.603 -19.194 1.000 83.990 ? 131 GLU A O   1 
ATOM 1020 C CG  ? GLU A 1 131 ?   2.769  11.434 -15.467 1.000 83.990 ? 131 GLU A CG  1 
ATOM 1021 C CD  ? GLU A 1 131 ?   2.253  12.239 -14.285 1.000 83.990 ? 131 GLU A CD  1 
ATOM 1022 O OE1 ? GLU A 1 131 ?   2.988  12.384 -13.282 1.000 83.990 ? 131 GLU A OE1 1 
ATOM 1023 O OE2 ? GLU A 1 131 ?   1.104  12.727 -14.362 1.000 83.990 ? 131 GLU A OE2 1 
ATOM 1024 N N   ? THR A 1 132 ?   0.844   8.479 -18.606 1.000 85.340 ? 132 THR A N   1 
ATOM 1025 C CA  ? THR A 1 132 ?  -0.340   7.843 -19.173 1.000 85.340 ? 132 THR A CA  1 
ATOM 1026 C C   ? THR A 1 132 ?  -1.126   7.104 -18.094 1.000 85.340 ? 132 THR A C   1 
ATOM 1027 C CB  ? THR A 1 132 ?   0.038   6.862 -20.299 1.000 85.340 ? 132 THR A CB  1 
ATOM 1028 O O   ? THR A 1 132 ?  -0.590   6.218 -17.425 1.000 85.340 ? 132 THR A O   1 
ATOM 1029 C CG2 ? THR A 1 132 ?  -1.206   6.272 -20.954 1.000 85.340 ? 132 THR A CG2 1 
ATOM 1030 O OG1 ? THR A 1 132 ?   0.804   7.556 -21.291 1.000 85.340 ? 132 THR A OG1 1 
ATOM 1031 N N   ? TYR A 1 133 ?  -2.389   7.569 -17.937 1.000 88.260 ? 133 TYR A N   1 
ATOM 1032 C CA  ? TYR A 1 133 ?  -3.241   6.989 -16.905 1.000 88.260 ? 133 TYR A CA  1 
ATOM 1033 C C   ? TYR A 1 133 ?  -4.227   5.995 -17.508 1.000 88.260 ? 133 TYR A C   1 
ATOM 1034 C CB  ? TYR A 1 133 ?  -4.001   8.087 -16.154 1.000 88.260 ? 133 TYR A CB  1 
ATOM 1035 O O   ? TYR A 1 133 ?  -5.146   6.384 -18.232 1.000 88.260 ? 133 TYR A O   1 
ATOM 1036 C CG  ? TYR A 1 133 ?  -3.106   9.020 -15.376 1.000 88.260 ? 133 TYR A CG  1 
ATOM 1037 C CD1 ? TYR A 1 133 ?  -2.649   8.680 -14.104 1.000 88.260 ? 133 TYR A CD1 1 
ATOM 1038 C CD2 ? TYR A 1 133 ?  -2.715  10.244 -15.909 1.000 88.260 ? 133 TYR A CD2 1 
ATOM 1039 C CE1 ? TYR A 1 133 ?  -1.826   9.538 -13.383 1.000 88.260 ? 133 TYR A CE1 1 
ATOM 1040 C CE2 ? TYR A 1 133 ?  -1.892  11.109 -15.197 1.000 88.260 ? 133 TYR A CE2 1 
ATOM 1041 O OH  ? TYR A 1 133 ?  -0.638  11.601 -13.226 1.000 88.260 ? 133 TYR A OH  1 
ATOM 1042 C CZ  ? TYR A 1 133 ?  -1.453  10.748 -13.936 1.000 88.260 ? 133 TYR A CZ  1 
ATOM 1043 N N   ? PRO A 1 134 ?  -4.006   4.754 -17.226 1.000 89.670 ? 134 PRO A N   1 
ATOM 1044 C CA  ? PRO A 1 134 ?  -4.893   3.723 -17.772 1.000 89.670 ? 134 PRO A CA  1 
ATOM 1045 C C   ? PRO A 1 134 ?  -6.262   3.705 -17.096 1.000 89.670 ? 134 PRO A C   1 
ATOM 1046 C CB  ? PRO A 1 134 ?  -4.132   2.423 -17.499 1.000 89.670 ? 134 PRO A CB  1 
ATOM 1047 O O   ? PRO A 1 134 ?  -6.382   4.077 -15.926 1.000 89.670 ? 134 PRO A O   1 
ATOM 1048 C CG  ? PRO A 1 134 ?  -3.367   2.685 -16.243 1.000 89.670 ? 134 PRO A CG  1 
ATOM 1049 C CD  ? PRO A 1 134 ?  -2.915   4.117 -16.248 1.000 89.670 ? 134 PRO A CD  1 
ATOM 1050 N N   ? GLY A 1 135 ?  -7.394   3.430 -17.925 1.000 90.470 ? 135 GLY A N   1 
ATOM 1051 C CA  ? GLY A 1 135 ?  -8.695   3.193 -17.319 1.000 90.470 ? 135 GLY A CA  1 
ATOM 1052 C C   ? GLY A 1 135 ?  -8.796   1.844 -16.632 1.000 90.470 ? 135 GLY A C   1 
ATOM 1053 O O   ? GLY A 1 135 ?  -9.522   1.696 -15.647 1.000 90.470 ? 135 GLY A O   1 
ATOM 1054 N N   ? GLU A 1 136 ?  -7.972   0.862 -17.098 1.000 94.850 ? 136 GLU A N   1 
ATOM 1055 C CA  ? GLU A 1 136 ?  -7.958  -0.502 -16.580 1.000 94.850 ? 136 GLU A CA  1 
ATOM 1056 C C   ? GLU A 1 136 ?  -6.870  -0.682 -15.525 1.000 94.850 ? 136 GLU A C   1 
ATOM 1057 C CB  ? GLU A 1 136 ?  -7.759  -1.507 -17.717 1.000 94.850 ? 136 GLU A CB  1 
ATOM 1058 O O   ? GLU A 1 136 ?  -5.800  -0.078 -15.621 1.000 94.850 ? 136 GLU A O   1 
ATOM 1059 C CG  ? GLU A 1 136 ?  -8.891  -1.518 -18.734 1.000 94.850 ? 136 GLU A CG  1 
ATOM 1060 C CD  ? GLU A 1 136 ?  -8.709  -0.498 -19.846 1.000 94.850 ? 136 GLU A CD  1 
ATOM 1061 O OE1 ? GLU A 1 136 ?  -9.534  -0.473 -20.788 1.000 94.850 ? 136 GLU A OE1 1 
ATOM 1062 O OE2 ? GLU A 1 136 ?  -7.733   0.281 -19.776 1.000 94.850 ? 136 GLU A OE2 1 
ATOM 1063 N N   ? LEU A 1 137 ?  -7.118  -1.552 -14.577 1.000 95.560 ? 137 LEU A N   1 
ATOM 1064 C CA  ? LEU A 1 137 ?  -6.167  -1.894 -13.525 1.000 95.560 ? 137 LEU A CA  1 
ATOM 1065 C C   ? LEU A 1 137 ?  -4.904  -2.514 -14.114 1.000 95.560 ? 137 LEU A C   1 
ATOM 1066 C CB  ? LEU A 1 137 ?  -6.802  -2.860 -12.521 1.000 95.560 ? 137 LEU A CB  1 
ATOM 1067 O O   ? LEU A 1 137 ?  -4.982  -3.425 -14.941 1.000 95.560 ? 137 LEU A O   1 
ATOM 1068 C CG  ? LEU A 1 137 ?  -5.990  -3.158 -11.260 1.000 95.560 ? 137 LEU A CG  1 
ATOM 1069 C CD1 ? LEU A 1 137 ?  -5.803  -1.887 -10.437 1.000 95.560 ? 137 LEU A CD1 1 
ATOM 1070 C CD2 ? LEU A 1 137 ?  -6.669  -4.243 -10.430 1.000 95.560 ? 137 LEU A CD2 1 
ATOM 1071 N N   ? GLN A 1 138 ?  -3.785  -1.945 -13.644 1.000 96.400 ? 138 GLN A N   1 
ATOM 1072 C CA  ? GLN A 1 138 ?  -2.491  -2.427 -14.115 1.000 96.400 ? 138 GLN A CA  1 
ATOM 1073 C C   ? GLN A 1 138 ?  -1.801  -3.277 -13.052 1.000 96.400 ? 138 GLN A C   1 
ATOM 1074 C CB  ? GLN A 1 138 ?  -1.593  -1.255 -14.514 1.000 96.400 ? 138 GLN A CB  1 
ATOM 1075 O O   ? GLN A 1 138 ?  -1.911  -2.995 -11.857 1.000 96.400 ? 138 GLN A O   1 
ATOM 1076 C CG  ? GLN A 1 138 ?  -2.180  -0.377 -15.610 1.000 96.400 ? 138 GLN A CG  1 
ATOM 1077 C CD  ? GLN A 1 138 ?  -2.400  -1.128 -16.910 1.000 96.400 ? 138 GLN A CD  1 
ATOM 1078 N NE2 ? GLN A 1 138 ?  -3.605  -1.022 -17.459 1.000 96.400 ? 138 GLN A NE2 1 
ATOM 1079 O OE1 ? GLN A 1 138 ?  -1.494  -1.798 -17.416 1.000 96.400 ? 138 GLN A OE1 1 
ATOM 1080 N N   ? CYS A 1 139 ?  -0.977  -4.366 -13.536 1.000 95.590 ? 139 CYS A N   1 
ATOM 1081 C CA  ? CYS A 1 139 ?  -0.205  -5.237 -12.657 1.000 95.590 ? 139 CYS A CA  1 
ATOM 1082 C C   ? CYS A 1 139 ?   1.234  -5.364 -13.143 1.000 95.590 ? 139 CYS A C   1 
ATOM 1083 C CB  ? CYS A 1 139 ?  -0.848  -6.621 -12.574 1.000 95.590 ? 139 CYS A CB  1 
ATOM 1084 O O   ? CYS A 1 139 ?   1.487  -5.392 -14.349 1.000 95.590 ? 139 CYS A O   1 
ATOM 1085 S SG  ? CYS A 1 139 ?  -2.460  -6.626 -11.758 1.000 95.590 ? 139 CYS A SG  1 
ATOM 1086 N N   ? VAL A 1 140 ?   2.067  -5.490 -12.072 1.000 94.020 ? 140 VAL A N   1 
ATOM 1087 C CA  ? VAL A 1 140 ?   3.472  -5.695 -12.408 1.000 94.020 ? 140 VAL A CA  1 
ATOM 1088 C C   ? VAL A 1 140 ?   4.125  -6.604 -11.369 1.000 94.020 ? 140 VAL A C   1 
ATOM 1089 C CB  ? VAL A 1 140 ?   4.235  -4.355 -12.500 1.000 94.020 ? 140 VAL A CB  1 
ATOM 1090 O O   ? VAL A 1 140 ?   3.860  -6.477 -10.171 1.000 94.020 ? 140 VAL A O   1 
ATOM 1091 C CG1 ? VAL A 1 140 ?   4.222  -3.633 -11.154 1.000 94.020 ? 140 VAL A CG1 1 
ATOM 1092 C CG2 ? VAL A 1 140 ?   5.669  -4.590 -12.970 1.000 94.020 ? 140 VAL A CG2 1 
ATOM 1093 N N   ? ASN A 1 141 ?   4.880  -7.558 -11.913 1.000 93.420 ? 141 ASN A N   1 
ATOM 1094 C CA  ? ASN A 1 141 ?   5.711  -8.370 -11.031 1.000 93.420 ? 141 ASN A CA  1 
ATOM 1095 C C   ? ASN A 1 141 ?   7.036  -7.680 -10.717 1.000 93.420 ? 141 ASN A C   1 
ATOM 1096 C CB  ? ASN A 1 141 ?   5.962  -9.748 -11.647 1.000 93.420 ? 141 ASN A CB  1 
ATOM 1097 O O   ? ASN A 1 141 ?   7.736  -7.229 -11.625 1.000 93.420 ? 141 ASN A O   1 
ATOM 1098 C CG  ? ASN A 1 141 ?   4.720 -10.616 -11.663 1.000 93.420 ? 141 ASN A CG  1 
ATOM 1099 N ND2 ? ASN A 1 141 ?   4.561 -11.405 -12.719 1.000 93.420 ? 141 ASN A ND2 1 
ATOM 1100 O OD1 ? ASN A 1 141 ?   3.908 -10.577 -10.734 1.000 93.420 ? 141 ASN A OD1 1 
ATOM 1101 N N   ? ILE A 1 142 ?   7.266  -7.614  -9.294 1.000 92.910 ? 142 ILE A N   1 
ATOM 1102 C CA  ? ILE A 1 142 ?   8.521  -7.008  -8.862 1.000 92.910 ? 142 ILE A CA  1 
ATOM 1103 C C   ? ILE A 1 142 ?   9.143  -7.847  -7.749 1.000 92.910 ? 142 ILE A C   1 
ATOM 1104 C CB  ? ILE A 1 142 ?   8.310  -5.554  -8.383 1.000 92.910 ? 142 ILE A CB  1 
ATOM 1105 O O   ? ILE A 1 142 ?   8.507  -8.765  -7.225 1.000 92.910 ? 142 ILE A O   1 
ATOM 1106 C CG1 ? ILE A 1 142 ?   7.306  -5.513  -7.225 1.000 92.910 ? 142 ILE A CG1 1 
ATOM 1107 C CG2 ? ILE A 1 142 ?   7.847  -4.665  -9.541 1.000 92.910 ? 142 ILE A CG2 1 
ATOM 1108 C CD1 ? ILE A 1 142 ?   7.094  -4.124  -6.638 1.000 92.910 ? 142 ILE A CD1 1 
ATOM 1109 N N   ? THR A 1 143 ?  10.460  -7.558  -7.454 1.000 93.350 ? 143 THR A N   1 
ATOM 1110 C CA  ? THR A 1 143 ?  11.179  -8.333  -6.449 1.000 93.350 ? 143 THR A CA  1 
ATOM 1111 C C   ? THR A 1 143 ?  11.583  -7.450  -5.272 1.000 93.350 ? 143 THR A C   1 
ATOM 1112 C CB  ? THR A 1 143 ?  12.431  -9.000  -7.048 1.000 93.350 ? 143 THR A CB  1 
ATOM 1113 O O   ? THR A 1 143 ?  11.911  -6.276  -5.454 1.000 93.350 ? 143 THR A O   1 
ATOM 1114 C CG2 ? THR A 1 143 ?  12.053 -10.017  -8.119 1.000 93.350 ? 143 THR A CG2 1 
ATOM 1115 O OG1 ? THR A 1 143 ?  13.267  -7.994  -7.633 1.000 93.350 ? 143 THR A OG1 1 
ATOM 1116 N N   ? THR A 1 144 ?  11.441  -8.051  -4.107 1.000 94.570 ? 144 THR A N   1 
ATOM 1117 C CA  ? THR A 1 144 ?  11.862  -7.328  -2.912 1.000 94.570 ? 144 THR A CA  1 
ATOM 1118 C C   ? THR A 1 144 ?  13.379  -7.167  -2.883 1.000 94.570 ? 144 THR A C   1 
ATOM 1119 C CB  ? THR A 1 144 ?  11.395  -8.045  -1.631 1.000 94.570 ? 144 THR A CB  1 
ATOM 1120 O O   ? THR A 1 144 ?  14.107  -7.998  -3.430 1.000 94.570 ? 144 THR A O   1 
ATOM 1121 C CG2 ? THR A 1 144 ?   9.873  -8.127  -1.572 1.000 94.570 ? 144 THR A CG2 1 
ATOM 1122 O OG1 ? THR A 1 144 ?  11.935  -9.372  -1.610 1.000 94.570 ? 144 THR A OG1 1 
ATOM 1123 N N   ? VAL A 1 145 ?  13.760  -6.026  -2.195 1.000 92.530 ? 145 VAL A N   1 
ATOM 1124 C CA  ? VAL A 1 145 ?  15.165  -5.673  -2.020 1.000 92.530 ? 145 VAL A CA  1 
ATOM 1125 C C   ? VAL A 1 145 ?  15.485  -5.544  -0.533 1.000 92.530 ? 145 VAL A C   1 
ATOM 1126 C CB  ? VAL A 1 145 ?  15.515  -4.360  -2.756 1.000 92.530 ? 145 VAL A CB  1 
ATOM 1127 O O   ? VAL A 1 145 ?  14.668  -5.043   0.243 1.000 92.530 ? 145 VAL A O   1 
ATOM 1128 C CG1 ? VAL A 1 145 ?  16.996  -4.025  -2.587 1.000 92.530 ? 145 VAL A CG1 1 
ATOM 1129 C CG2 ? VAL A 1 145 ?  15.154  -4.466  -4.237 1.000 92.530 ? 145 VAL A CG2 1 
ATOM 1130 N N   ? SER A 1 146 ?  16.663  -6.082  -0.208 1.000 91.780 ? 146 SER A N   1 
ATOM 1131 C CA  ? SER A 1 146 ?  17.044  -5.969   1.196 1.000 91.780 ? 146 SER A CA  1 
ATOM 1132 C C   ? SER A 1 146 ?  17.093  -4.510   1.640 1.000 91.780 ? 146 SER A C   1 
ATOM 1133 C CB  ? SER A 1 146 ?  18.402  -6.629   1.438 1.000 91.780 ? 146 SER A CB  1 
ATOM 1134 O O   ? SER A 1 146 ?  17.401  -3.623   0.842 1.000 91.780 ? 146 SER A O   1 
ATOM 1135 O OG  ? SER A 1 146 ?  19.444  -5.868   0.852 1.000 91.780 ? 146 SER A OG  1 
ATOM 1136 N N   ? ASN A 1 147 ?  16.805  -4.282   2.909 1.000 89.790 ? 147 ASN A N   1 
ATOM 1137 C CA  ? ASN A 1 147 ?  16.855  -2.942   3.484 1.000 89.790 ? 147 ASN A CA  1 
ATOM 1138 C C   ? ASN A 1 147 ?  18.235  -2.312   3.318 1.000 89.790 ? 147 ASN A C   1 
ATOM 1139 C CB  ? ASN A 1 147 ?  16.463  -2.978   4.962 1.000 89.790 ? 147 ASN A CB  1 
ATOM 1140 O O   ? ASN A 1 147 ?  18.347  -1.122   3.019 1.000 89.790 ? 147 ASN A O   1 
ATOM 1141 C CG  ? ASN A 1 147 ?  16.194  -1.597   5.528 1.000 89.790 ? 147 ASN A CG  1 
ATOM 1142 N ND2 ? ASN A 1 147 ?  14.931  -1.186   5.515 1.000 89.790 ? 147 ASN A ND2 1 
ATOM 1143 O OD1 ? ASN A 1 147 ?  17.113  -0.905   5.973 1.000 89.790 ? 147 ASN A OD1 1 
ATOM 1144 N N   ? SER A 1 148 ?  19.336  -3.082   3.528 1.000 90.560 ? 148 SER A N   1 
ATOM 1145 C CA  ? SER A 1 148 ?  20.706  -2.611   3.356 1.000 90.560 ? 148 SER A CA  1 
ATOM 1146 C C   ? SER A 1 148 ?  20.948  -2.124   1.931 1.000 90.560 ? 148 SER A C   1 
ATOM 1147 C CB  ? SER A 1 148 ?  21.702  -3.719   3.700 1.000 90.560 ? 148 SER A CB  1 
ATOM 1148 O O   ? SER A 1 148 ?  21.533  -1.058   1.725 1.000 90.560 ? 148 SER A O   1 
ATOM 1149 O OG  ? SER A 1 148 ?  23.032  -3.291   3.465 1.000 90.560 ? 148 SER A OG  1 
ATOM 1150 N N   ? ASP A 1 149 ?  20.550  -2.922   0.988 1.000 90.190 ? 149 ASP A N   1 
ATOM 1151 C CA  ? ASP A 1 149 ?  20.685  -2.555  -0.418 1.000 90.190 ? 149 ASP A CA  1 
ATOM 1152 C C   ? ASP A 1 149 ?  19.837  -1.329  -0.750 1.000 90.190 ? 149 ASP A C   1 
ATOM 1153 C CB  ? ASP A 1 149 ?  20.289  -3.727  -1.319 1.000 90.190 ? 149 ASP A CB  1 
ATOM 1154 O O   ? ASP A 1 149 ?  20.257  -0.469  -1.527 1.000 90.190 ? 149 ASP A O   1 
ATOM 1155 C CG  ? ASP A 1 149 ?  21.334  -4.829  -1.351 1.000 90.190 ? 149 ASP A CG  1 
ATOM 1156 O OD1 ? ASP A 1 149 ?  22.463  -4.614  -0.860 1.000 90.190 ? 149 ASP A OD1 1 
ATOM 1157 O OD2 ? ASP A 1 149 ?  21.026  -5.921  -1.876 1.000 90.190 ? 149 ASP A OD2 1 
ATOM 1158 N N   ? CYS A 1 150 ?  18.680  -1.291  -0.159 1.000 91.090 ? 150 CYS A N   1 
ATOM 1159 C CA  ? CYS A 1 150 ?  17.796  -0.147  -0.355 1.000 91.090 ? 150 CYS A CA  1 
ATOM 1160 C C   ? CYS A 1 150 ?  18.447   1.136   0.147 1.000 91.090 ? 150 CYS A C   1 
ATOM 1161 C CB  ? CYS A 1 150 ?  16.465  -0.369   0.363 1.000 91.090 ? 150 CYS A CB  1 
ATOM 1162 O O   ? CYS A 1 150 ?  18.351   2.180  -0.502 1.000 91.090 ? 150 CYS A O   1 
ATOM 1163 S SG  ? CYS A 1 150 ?  15.153   0.748  -0.177 1.000 91.090 ? 150 CYS A SG  1 
ATOM 1164 N N   ? GLN A 1 151 ?  19.139   1.074   1.183 1.000 91.410 ? 151 GLN A N   1 
ATOM 1165 C CA  ? GLN A 1 151 ?  19.848   2.203   1.776 1.000 91.410 ? 151 GLN A CA  1 
ATOM 1166 C C   ? GLN A 1 151 ?  20.945   2.713   0.846 1.000 91.410 ? 151 GLN A C   1 
ATOM 1167 C CB  ? GLN A 1 151 ?  20.445   1.813   3.129 1.000 91.410 ? 151 GLN A CB  1 
ATOM 1168 O O   ? GLN A 1 151 ?  21.260   3.905   0.843 1.000 91.410 ? 151 GLN A O   1 
ATOM 1169 C CG  ? GLN A 1 151 ?  21.095   2.972   3.871 1.000 91.410 ? 151 GLN A CG  1 
ATOM 1170 C CD  ? GLN A 1 151 ?  20.088   3.997   4.357 1.000 91.410 ? 151 GLN A CD  1 
ATOM 1171 N NE2 ? GLN A 1 151 ?  20.498   5.260   4.395 1.000 91.410 ? 151 GLN A NE2 1 
ATOM 1172 O OE1 ? GLN A 1 151 ?  18.949   3.656   4.695 1.000 91.410 ? 151 GLN A OE1 1 
ATOM 1173 N N   ? ASP A 1 152 ?  21.557   1.779   0.070 1.000 91.200 ? 152 ASP A N   1 
ATOM 1174 C CA  ? ASP A 1 152 ?  22.580   2.162  -0.898 1.000 91.200 ? 152 ASP A CA  1 
ATOM 1175 C C   ? ASP A 1 152 ?  21.994   3.047  -1.995 1.000 91.200 ? 152 ASP A C   1 
ATOM 1176 C CB  ? ASP A 1 152 ?  23.227   0.920  -1.514 1.000 91.200 ? 152 ASP A CB  1 
ATOM 1177 O O   ? ASP A 1 152 ?  22.671   3.941  -2.507 1.000 91.200 ? 152 ASP A O   1 
ATOM 1178 C CG  ? ASP A 1 152 ?  24.129   0.177  -0.543 1.000 91.200 ? 152 ASP A CG  1 
ATOM 1179 O OD1 ? ASP A 1 152 ?  24.538   0.766   0.481 1.000 91.200 ? 152 ASP A OD1 1 
ATOM 1180 O OD2 ? ASP A 1 152 ?  24.435  -1.006  -0.806 1.000 91.200 ? 152 ASP A OD2 1 
ATOM 1181 N N   ? TYR A 1 153 ?  20.659   2.801  -2.242 1.000 87.740 ? 153 TYR A N   1 
ATOM 1182 C CA  ? TYR A 1 153 ?  19.993   3.563  -3.291 1.000 87.740 ? 153 TYR A CA  1 
ATOM 1183 C C   ? TYR A 1 153 ?  19.484   4.897  -2.758 1.000 87.740 ? 153 TYR A C   1 
ATOM 1184 C CB  ? TYR A 1 153 ?  18.830   2.761  -3.883 1.000 87.740 ? 153 TYR A CB  1 
ATOM 1185 O O   ? TYR A 1 153 ?  19.440   5.889  -3.489 1.000 87.740 ? 153 TYR A O   1 
ATOM 1186 C CG  ? TYR A 1 153 ?  19.254   1.464  -4.529 1.000 87.740 ? 153 TYR A CG  1 
ATOM 1187 C CD1 ? TYR A 1 153 ?  20.167   1.452  -5.581 1.000 87.740 ? 153 TYR A CD1 1 
ATOM 1188 C CD2 ? TYR A 1 153 ?  18.742   0.248  -4.089 1.000 87.740 ? 153 TYR A CD2 1 
ATOM 1189 C CE1 ? TYR A 1 153 ?  20.559   0.260  -6.180 1.000 87.740 ? 153 TYR A CE1 1 
ATOM 1190 C CE2 ? TYR A 1 153 ?  19.127  -0.951  -4.680 1.000 87.740 ? 153 TYR A CE2 1 
ATOM 1191 O OH  ? TYR A 1 153 ?  20.420  -2.118  -6.313 1.000 87.740 ? 153 TYR A OH  1 
ATOM 1192 C CZ  ? TYR A 1 153 ?  20.035  -0.935  -5.723 1.000 87.740 ? 153 TYR A CZ  1 
ATOM 1193 N N   ? TYR A 1 154 ?  19.017   4.887  -1.535 1.000 89.950 ? 154 TYR A N   1 
ATOM 1194 C CA  ? TYR A 1 154 ?  18.456   6.048  -0.853 1.000 89.950 ? 154 TYR A CA  1 
ATOM 1195 C C   ? TYR A 1 154 ?  19.183   6.313   0.460 1.000 89.950 ? 154 TYR A C   1 
ATOM 1196 C CB  ? TYR A 1 154 ?  16.960   5.846  -0.589 1.000 89.950 ? 154 TYR A CB  1 
ATOM 1197 O O   ? TYR A 1 154 ?  18.665   6.008   1.537 1.000 89.950 ? 154 TYR A O   1 
ATOM 1198 C CG  ? TYR A 1 154 ?  16.163   5.526  -1.830 1.000 89.950 ? 154 TYR A CG  1 
ATOM 1199 C CD1 ? TYR A 1 154 ?  15.917   6.500  -2.795 1.000 89.950 ? 154 TYR A CD1 1 
ATOM 1200 C CD2 ? TYR A 1 154 ?  15.654   4.249  -2.041 1.000 89.950 ? 154 TYR A CD2 1 
ATOM 1201 C CE1 ? TYR A 1 154 ?  15.181   6.211  -3.939 1.000 89.950 ? 154 TYR A CE1 1 
ATOM 1202 C CE2 ? TYR A 1 154 ?  14.916   3.948  -3.181 1.000 89.950 ? 154 TYR A CE2 1 
ATOM 1203 O OH  ? TYR A 1 154 ?  13.957   4.641  -5.254 1.000 89.950 ? 154 TYR A OH  1 
ATOM 1204 C CZ  ? TYR A 1 154 ?  14.686   4.933  -4.123 1.000 89.950 ? 154 TYR A CZ  1 
ATOM 1205 N N   ? PRO A 1 155 ?  20.377   6.979   0.500 1.000 89.220 ? 155 PRO A N   1 
ATOM 1206 C CA  ? PRO A 1 155 ?  21.130   7.143   1.746 1.000 89.220 ? 155 PRO A CA  1 
ATOM 1207 C C   ? PRO A 1 155 ?  20.433   8.070   2.739 1.000 89.220 ? 155 PRO A C   1 
ATOM 1208 C CB  ? PRO A 1 155 ?  22.459   7.743   1.279 1.000 89.220 ? 155 PRO A CB  1 
ATOM 1209 O O   ? PRO A 1 155 ?  19.933   9.130   2.353 1.000 89.220 ? 155 PRO A O   1 
ATOM 1210 C CG  ? PRO A 1 155 ?  22.160   8.337  -0.059 1.000 89.220 ? 155 PRO A CG  1 
ATOM 1211 C CD  ? PRO A 1 155 ?  20.964   7.636  -0.637 1.000 89.220 ? 155 PRO A CD  1 
ATOM 1212 N N   ? ASP A 1 156 ?  20.238   7.569   4.051 1.000 85.780 ? 156 ASP A N   1 
ATOM 1213 C CA  ? ASP A 1 156 ?  19.780   8.350   5.196 1.000 85.780 ? 156 ASP A CA  1 
ATOM 1214 C C   ? ASP A 1 156 ?  18.285   8.645   5.097 1.000 85.780 ? 156 ASP A C   1 
ATOM 1215 C CB  ? ASP A 1 156 ?  20.568   9.657   5.304 1.000 85.780 ? 156 ASP A CB  1 
ATOM 1216 O O   ? ASP A 1 156 ?  17.789   9.581   5.727 1.000 85.780 ? 156 ASP A O   1 
ATOM 1217 C CG  ? ASP A 1 156 ?  22.051   9.436   5.550 1.000 85.780 ? 156 ASP A CG  1 
ATOM 1218 O OD1 ? ASP A 1 156 ?  22.411   8.540   6.342 1.000 85.780 ? 156 ASP A OD1 1 
ATOM 1219 O OD2 ? ASP A 1 156 ?  22.866  10.168   4.947 1.000 85.780 ? 156 ASP A OD2 1 
ATOM 1220 N N   ? THR A 1 157 ?  17.520   7.864   4.179 1.000 89.570 ? 157 THR A N   1 
ATOM 1221 C CA  ? THR A 1 157 ?  16.096   8.112   3.985 1.000 89.570 ? 157 THR A CA  1 
ATOM 1222 C C   ? THR A 1 157 ?  15.284   6.851   4.267 1.000 89.570 ? 157 THR A C   1 
ATOM 1223 C CB  ? THR A 1 157 ?  15.804   8.605   2.556 1.000 89.570 ? 157 THR A CB  1 
ATOM 1224 O O   ? THR A 1 157 ?  14.106   6.931   4.622 1.000 89.570 ? 157 THR A O   1 
ATOM 1225 C CG2 ? THR A 1 157 ?  14.997   9.900   2.575 1.000 89.570 ? 157 THR A CG2 1 
ATOM 1226 O OG1 ? THR A 1 157 ?  17.043   8.838   1.875 1.000 89.570 ? 157 THR A OG1 1 
ATOM 1227 N N   ? ILE A 1 158 ?  15.947   5.604   4.162 1.000 93.750 ? 158 ILE A N   1 
ATOM 1228 C CA  ? ILE A 1 158 ?  15.290   4.317   4.358 1.000 93.750 ? 158 ILE A CA  1 
ATOM 1229 C C   ? ILE A 1 158 ?  15.296   3.954   5.841 1.000 93.750 ? 158 ILE A C   1 
ATOM 1230 C CB  ? ILE A 1 158 ?  15.970   3.203   3.530 1.000 93.750 ? 158 ILE A CB  1 
ATOM 1231 O O   ? ILE A 1 158 ?  16.357   3.889   6.466 1.000 93.750 ? 158 ILE A O   1 
ATOM 1232 C CG1 ? ILE A 1 158 ?  15.946   3.556   2.039 1.000 93.750 ? 158 ILE A CG1 1 
ATOM 1233 C CG2 ? ILE A 1 158 ?  15.294   1.853   3.785 1.000 93.750 ? 158 ILE A CG2 1 
ATOM 1234 C CD1 ? ILE A 1 158 ?  14.549   3.779   1.477 1.000 93.750 ? 158 ILE A CD1 1 
ATOM 1235 N N   ? THR A 1 159 ?  14.068   3.715   6.462 1.000 94.800 ? 159 THR A N   1 
ATOM 1236 C CA  ? THR A 1 159 ?  13.914   3.295   7.850 1.000 94.800 ? 159 THR A CA  1 
ATOM 1237 C C   ? THR A 1 159 ?  13.480   1.835   7.930 1.000 94.800 ? 159 THR A C   1 
ATOM 1238 C CB  ? THR A 1 159 ?  12.892   4.178   8.590 1.000 94.800 ? 159 THR A CB  1 
ATOM 1239 O O   ? THR A 1 159 ?  13.219   1.203   6.904 1.000 94.800 ? 159 THR A O   1 
ATOM 1240 C CG2 ? THR A 1 159 ?  13.163   5.659   8.343 1.000 94.800 ? 159 THR A CG2 1 
ATOM 1241 O OG1 ? THR A 1 159 ?  11.573   3.862   8.128 1.000 94.800 ? 159 THR A OG1 1 
ATOM 1242 N N   ? ASP A 1 160 ?  13.401   1.305   9.201 1.000 94.880 ? 160 ASP A N   1 
ATOM 1243 C CA  ? ASP A 1 160 ?  12.974  -0.070   9.438 1.000 94.880 ? 160 ASP A CA  1 
ATOM 1244 C C   ? ASP A 1 160 ?  11.485  -0.242   9.144 1.000 94.880 ? 160 ASP A C   1 
ATOM 1245 C CB  ? ASP A 1 160 ?  13.277  -0.486  10.879 1.000 94.880 ? 160 ASP A CB  1 
ATOM 1246 O O   ? ASP A 1 160 ?  10.980  -1.366   9.106 1.000 94.880 ? 160 ASP A O   1 
ATOM 1247 C CG  ? ASP A 1 160 ?  14.752  -0.757  11.120 1.000 94.880 ? 160 ASP A CG  1 
ATOM 1248 O OD1 ? ASP A 1 160 ?  15.504  -0.952  10.141 1.000 94.880 ? 160 ASP A OD1 1 
ATOM 1249 O OD2 ? ASP A 1 160 ?  15.164  -0.781  12.300 1.000 94.880 ? 160 ASP A OD2 1 
ATOM 1250 N N   ? ASN A 1 161 ?  10.783   0.840   8.915 1.000 96.440 ? 161 ASN A N   1 
ATOM 1251 C CA  ? ASN A 1 161 ?   9.353   0.806   8.628 1.000 96.440 ? 161 ASN A CA  1 
ATOM 1252 C C   ? ASN A 1 161 ?   9.084   0.773   7.126 1.000 96.440 ? 161 ASN A C   1 
ATOM 1253 C CB  ? ASN A 1 161 ?   8.648   2.004   9.267 1.000 96.440 ? 161 ASN A CB  1 
ATOM 1254 O O   ? ASN A 1 161 ?   7.935   0.880   6.694 1.000 96.440 ? 161 ASN A O   1 
ATOM 1255 C CG  ? ASN A 1 161 ?   8.610   1.920  10.780 1.000 96.440 ? 161 ASN A CG  1 
ATOM 1256 N ND2 ? ASN A 1 161 ?   8.810   3.054  11.442 1.000 96.440 ? 161 ASN A ND2 1 
ATOM 1257 O OD1 ? ASN A 1 161 ?   8.404   0.845  11.350 1.000 96.440 ? 161 ASN A OD1 1 
ATOM 1258 N N   ? MET A 1 162 ?  10.161   0.609   6.351 1.000 96.280 ? 162 MET A N   1 
ATOM 1259 C CA  ? MET A 1 162 ?  10.026   0.672   4.899 1.000 96.280 ? 162 MET A CA  1 
ATOM 1260 C C   ? MET A 1 162 ?  10.544  -0.606   4.248 1.000 96.280 ? 162 MET A C   1 
ATOM 1261 C CB  ? MET A 1 162 ?  10.774   1.883   4.340 1.000 96.280 ? 162 MET A CB  1 
ATOM 1262 O O   ? MET A 1 162 ?  11.436  -1.264   4.787 1.000 96.280 ? 162 MET A O   1 
ATOM 1263 C CG  ? MET A 1 162 ?  10.214   3.218   4.805 1.000 96.280 ? 162 MET A CG  1 
ATOM 1264 S SD  ? MET A 1 162 ?  11.226   4.640   4.238 1.000 96.280 ? 162 MET A SD  1 
ATOM 1265 C CE  ? MET A 1 162 ?  10.283   6.012   4.962 1.000 96.280 ? 162 MET A CE  1 
ATOM 1266 N N   ? LEU A 1 163 ?   9.884  -0.942   3.113 1.000 94.950 ? 163 LEU A N   1 
ATOM 1267 C CA  ? LEU A 1 163 ?  10.190  -2.091   2.268 1.000 94.950 ? 163 LEU A CA  1 
ATOM 1268 C C   ? LEU A 1 163 ?  10.426  -1.657   0.826 1.000 94.950 ? 163 LEU A C   1 
ATOM 1269 C CB  ? LEU A 1 163 ?   9.055  -3.116   2.326 1.000 94.950 ? 163 LEU A CB  1 
ATOM 1270 O O   ? LEU A 1 163 ?   9.629  -0.906   0.260 1.000 94.950 ? 163 LEU A O   1 
ATOM 1271 C CG  ? LEU A 1 163 ?   9.145  -4.284   1.343 1.000 94.950 ? 163 LEU A CG  1 
ATOM 1272 C CD1 ? LEU A 1 163 ?  10.185  -5.295   1.814 1.000 94.950 ? 163 LEU A CD1 1 
ATOM 1273 C CD2 ? LEU A 1 163 ?   7.783  -4.949   1.175 1.000 94.950 ? 163 LEU A CD2 1 
ATOM 1274 N N   ? CYS A 1 164 ?  11.575  -2.122   0.239 1.000 94.040 ? 164 CYS A N   1 
ATOM 1275 C CA  ? CYS A 1 164 ?  11.895  -1.763  -1.138 1.000 94.040 ? 164 CYS A CA  1 
ATOM 1276 C C   ? CYS A 1 164 ?  11.637  -2.932  -2.081 1.000 94.040 ? 164 CYS A C   1 
ATOM 1277 C CB  ? CYS A 1 164 ?  13.353  -1.318  -1.250 1.000 94.040 ? 164 CYS A CB  1 
ATOM 1278 O O   ? CYS A 1 164 ?  11.939  -4.080  -1.751 1.000 94.040 ? 164 CYS A O   1 
ATOM 1279 S SG  ? CYS A 1 164 ?  13.695   0.264  -0.449 1.000 94.040 ? 164 CYS A SG  1 
ATOM 1280 N N   ? ALA A 1 165 ?  11.101  -2.599  -3.252 1.000 93.250 ? 165 ALA A N   1 
ATOM 1281 C CA  ? ALA A 1 165 ?  10.861  -3.587  -4.300 1.000 93.250 ? 165 ALA A CA  1 
ATOM 1282 C C   ? ALA A 1 165 ?  10.924  -2.946  -5.684 1.000 93.250 ? 165 ALA A C   1 
ATOM 1283 C CB  ? ALA A 1 165 ?   9.509  -4.266  -4.093 1.000 93.250 ? 165 ALA A CB  1 
ATOM 1284 O O   ? ALA A 1 165 ?  10.511  -1.798  -5.862 1.000 93.250 ? 165 ALA A O   1 
ATOM 1285 N N   ? GLY A 1 166 ?  11.454  -3.611  -6.513 1.000 88.820 ? 166 GLY A N   1 
ATOM 1286 C CA  ? GLY A 1 166 ?  11.603  -3.142  -7.881 1.000 88.820 ? 166 GLY A CA  1 
ATOM 1287 C C   ? GLY A 1 166 ?  12.512  -4.022  -8.718 1.000 88.820 ? 166 GLY A C   1 
ATOM 1288 O O   ? GLY A 1 166 ?  12.994  -5.053  -8.245 1.000 88.820 ? 166 GLY A O   1 
ATOM 1289 N N   ? ASP A 1 167 ?  12.619  -3.674  -9.971 1.000 84.310 ? 167 ASP A N   1 
ATOM 1290 C CA  ? ASP A 1 167 ?  13.474  -4.376 -10.924 1.000 84.310 ? 167 ASP A CA  1 
ATOM 1291 C C   ? ASP A 1 167 ?  14.863  -3.745 -10.984 1.000 84.310 ? 167 ASP A C   1 
ATOM 1292 C CB  ? ASP A 1 167 ?  12.837  -4.380 -12.315 1.000 84.310 ? 167 ASP A CB  1 
ATOM 1293 O O   ? ASP A 1 167 ?  15.007  -2.586 -11.380 1.000 84.310 ? 167 ASP A O   1 
ATOM 1294 C CG  ? ASP A 1 167 ?  13.615  -5.210 -13.321 1.000 84.310 ? 167 ASP A CG  1 
ATOM 1295 O OD1 ? ASP A 1 167 ?  14.397  -6.094 -12.908 1.000 84.310 ? 167 ASP A OD1 1 
ATOM 1296 O OD2 ? ASP A 1 167 ?  13.448  -4.977 -14.537 1.000 84.310 ? 167 ASP A OD2 1 
ATOM 1297 N N   ? VAL A 1 168 ?  15.829  -4.511 -10.481 1.000 75.610 ? 168 VAL A N   1 
ATOM 1298 C CA  ? VAL A 1 168 ?  17.201  -4.027 -10.362 1.000 75.610 ? 168 VAL A CA  1 
ATOM 1299 C C   ? VAL A 1 168 ?  17.744  -3.670 -11.744 1.000 75.610 ? 168 VAL A C   1 
ATOM 1300 C CB  ? VAL A 1 168 ?  18.115  -5.072  -9.684 1.000 75.610 ? 168 VAL A CB  1 
ATOM 1301 O O   ? VAL A 1 168 ?  18.591  -2.783 -11.875 1.000 75.610 ? 168 VAL A O   1 
ATOM 1302 C CG1 ? VAL A 1 168 ?  17.758  -5.222  -8.206 1.000 75.610 ? 168 VAL A CG1 1 
ATOM 1303 C CG2 ? VAL A 1 168 ?  18.010  -6.417 -10.401 1.000 75.610 ? 168 VAL A CG2 1 
ATOM 1304 N N   ? ALA A 1 169 ?  17.232  -4.434 -12.793 1.000 75.580 ? 169 ALA A N   1 
ATOM 1305 C CA  ? ALA A 1 169 ?  17.629  -4.204 -14.179 1.000 75.580 ? 169 ALA A CA  1 
ATOM 1306 C C   ? ALA A 1 169 ?  16.870  -3.023 -14.778 1.000 75.580 ? 169 ALA A C   1 
ATOM 1307 C CB  ? ALA A 1 169 ?  17.396  -5.460 -15.015 1.000 75.580 ? 169 ALA A CB  1 
ATOM 1308 O O   ? ALA A 1 169 ?  17.197  -2.557 -15.872 1.000 75.580 ? 169 ALA A O   1 
ATOM 1309 N N   ? GLY A 1 170 ?  15.947  -2.496 -13.973 1.000 78.020 ? 170 GLY A N   1 
ATOM 1310 C CA  ? GLY A 1 170 ?  15.146  -1.387 -14.466 1.000 78.020 ? 170 GLY A CA  1 
ATOM 1311 C C   ? GLY A 1 170 ?  13.993  -1.829 -15.348 1.000 78.020 ? 170 GLY A C   1 
ATOM 1312 O O   ? GLY A 1 170 ?  13.830  -3.021 -15.615 1.000 78.020 ? 170 GLY A O   1 
ATOM 1313 N N   ? GLY A 1 171 ?  13.003  -0.960 -15.554 1.000 72.790 ? 171 GLY A N   1 
ATOM 1314 C CA  ? GLY A 1 171 ?  11.969  -1.329 -16.508 1.000 72.790 ? 171 GLY A CA  1 
ATOM 1315 C C   ? GLY A 1 171 ?  10.667  -1.743 -15.848 1.000 72.790 ? 171 GLY A C   1 
ATOM 1316 O O   ? GLY A 1 171 ?   9.617  -1.764 -16.493 1.000 72.790 ? 171 GLY A O   1 
ATOM 1317 N N   ? LYS A 1 172 ?  10.714  -1.984 -14.529 1.000 76.690 ? 172 LYS A N   1 
ATOM 1318 C CA  ? LYS A 1 172 ?   9.511  -2.259 -13.749 1.000 76.690 ? 172 LYS A CA  1 
ATOM 1319 C C   ? LYS A 1 172 ?   9.544  -1.526 -12.411 1.000 76.690 ? 172 LYS A C   1 
ATOM 1320 C CB  ? LYS A 1 172 ?   9.352  -3.762 -13.519 1.000 76.690 ? 172 LYS A CB  1 
ATOM 1321 O O   ? LYS A 1 172 ?  10.528  -1.613 -11.673 1.000 76.690 ? 172 LYS A O   1 
ATOM 1322 C CG  ? LYS A 1 172 ?   9.200  -4.572 -14.798 1.000 76.690 ? 172 LYS A CG  1 
ATOM 1323 C CD  ? LYS A 1 172 ?   9.115  -6.065 -14.509 1.000 76.690 ? 172 LYS A CD  1 
ATOM 1324 C CE  ? LYS A 1 172 ?   9.059  -6.882 -15.792 1.000 76.690 ? 172 LYS A CE  1 
ATOM 1325 N NZ  ? LYS A 1 172 ?   9.036  -8.349 -15.515 1.000 76.690 ? 172 LYS A NZ  1 
ATOM 1326 N N   ? ASP A 1 173 ?   8.443  -0.841 -11.999 1.000 72.870 ? 173 ASP A N   1 
ATOM 1327 C CA  ? ASP A 1 173 ?   8.456  -0.040 -10.779 1.000 72.870 ? 173 ASP A CA  1 
ATOM 1328 C C   ? ASP A 1 173 ?   7.051   0.441 -10.424 1.000 72.870 ? 173 ASP A C   1 
ATOM 1329 C CB  ? ASP A 1 173 ?   9.398   1.156 -10.932 1.000 72.870 ? 173 ASP A CB  1 
ATOM 1330 O O   ? ASP A 1 173 ?   6.146   0.403 -11.260 1.000 72.870 ? 173 ASP A O   1 
ATOM 1331 C CG  ? ASP A 1 173 ?   9.876   1.708  -9.600 1.000 72.870 ? 173 ASP A CG  1 
ATOM 1332 O OD1 ? ASP A 1 173 ?   9.507   1.154  -8.542 1.000 72.870 ? 173 ASP A OD1 1 
ATOM 1333 O OD2 ? ASP A 1 173 ?  10.626   2.708  -9.609 1.000 72.870 ? 173 ASP A OD2 1 
ATOM 1334 N N   ? THR A 1 174 ?   6.868   0.622  -9.126 1.000 67.310 ? 174 THR A N   1 
ATOM 1335 C CA  ? THR A 1 174 ?   5.741   1.438  -8.687 1.000 67.310 ? 174 THR A CA  1 
ATOM 1336 C C   ? THR A 1 174 ?   6.209   2.830  -8.275 1.000 67.310 ? 174 THR A C   1 
ATOM 1337 C CB  ? THR A 1 174 ?   4.995   0.775  -7.514 1.000 67.310 ? 174 THR A CB  1 
ATOM 1338 O O   ? THR A 1 174 ?   7.287   2.982  -7.697 1.000 67.310 ? 174 THR A O   1 
ATOM 1339 C CG2 ? THR A 1 174 ?   4.460  -0.597  -7.907 1.000 67.310 ? 174 THR A CG2 1 
ATOM 1340 O OG1 ? THR A 1 174 ?   5.894   0.627  -6.407 1.000 67.310 ? 174 THR A OG1 1 
ATOM 1341 N N   ? CYS A 1 175 ?   5.598   3.808  -8.848 1.000 68.780 ? 175 CYS A N   1 
ATOM 1342 C CA  ? CYS A 1 175 ?   5.965   5.184  -8.531 1.000 68.780 ? 175 CYS A CA  1 
ATOM 1343 C C   ? CYS A 1 175 ?   4.734   6.081  -8.486 1.000 68.780 ? 175 CYS A C   1 
ATOM 1344 C CB  ? CYS A 1 175 ?   6.962   5.722  -9.557 1.000 68.780 ? 175 CYS A CB  1 
ATOM 1345 O O   ? CYS A 1 175 ?   3.604   5.593  -8.543 1.000 68.780 ? 175 CYS A O   1 
ATOM 1346 S SG  ? CYS A 1 175 ?   7.775   7.253  -9.048 1.000 68.780 ? 175 CYS A SG  1 
ATOM 1347 N N   ? GLY A 1 176 ?   4.823   7.344  -8.179 1.000 61.700 ? 176 GLY A N   1 
ATOM 1348 C CA  ? GLY A 1 176 ?   3.731   8.297  -8.061 1.000 61.700 ? 176 GLY A CA  1 
ATOM 1349 C C   ? GLY A 1 176 ?   2.500   7.894  -8.851 1.000 61.700 ? 176 GLY A C   1 
ATOM 1350 O O   ? GLY A 1 176 ?   2.611   7.292  -9.920 1.000 61.700 ? 176 GLY A O   1 
ATOM 1351 N N   ? GLY A 1 177 ?   1.265   7.965  -8.173 1.000 66.290 ? 177 GLY A N   1 
ATOM 1352 C CA  ? GLY A 1 177 ?   0.018   7.680  -8.865 1.000 66.290 ? 177 GLY A CA  1 
ATOM 1353 C C   ? GLY A 1 177 ?  -0.628   6.381  -8.422 1.000 66.290 ? 177 GLY A C   1 
ATOM 1354 O O   ? GLY A 1 177 ?  -1.830   6.185  -8.608 1.000 66.290 ? 177 GLY A O   1 
ATOM 1355 N N   ? ASP A 1 178 ?  -0.000   5.502  -7.701 1.000 83.800 ? 178 ASP A N   1 
ATOM 1356 C CA  ? ASP A 1 178 ?  -0.553   4.270  -7.145 1.000 83.800 ? 178 ASP A CA  1 
ATOM 1357 C C   ? ASP A 1 178 ?  -0.415   4.243  -5.625 1.000 83.800 ? 178 ASP A C   1 
ATOM 1358 C CB  ? ASP A 1 178 ?   0.135   3.049  -7.758 1.000 83.800 ? 178 ASP A CB  1 
ATOM 1359 O O   ? ASP A 1 178 ?  -0.327   3.171  -5.023 1.000 83.800 ? 178 ASP A O   1 
ATOM 1360 C CG  ? ASP A 1 178 ?  -0.221   2.838  -9.219 1.000 83.800 ? 178 ASP A CG  1 
ATOM 1361 O OD1 ? ASP A 1 178 ?  -1.410   2.972  -9.583 1.000 83.800 ? 178 ASP A OD1 1 
ATOM 1362 O OD2 ? ASP A 1 178 ?   0.694   2.532 -10.013 1.000 83.800 ? 178 ASP A OD2 1 
ATOM 1363 N N   ? SER A 1 179 ?  -0.129   5.529  -5.060 1.000 93.540 ? 179 SER A N   1 
ATOM 1364 C CA  ? SER A 1 179 ?  -0.055   5.629  -3.606 1.000 93.540 ? 179 SER A CA  1 
ATOM 1365 C C   ? SER A 1 179 ?  -1.196   4.866  -2.941 1.000 93.540 ? 179 SER A C   1 
ATOM 1366 C CB  ? SER A 1 179 ?  -0.085   7.093  -3.166 1.000 93.540 ? 179 SER A CB  1 
ATOM 1367 O O   ? SER A 1 179 ?  -2.338   4.921  -3.402 1.000 93.540 ? 179 SER A O   1 
ATOM 1368 O OG  ? SER A 1 179 ?   1.084   7.771  -3.594 1.000 93.540 ? 179 SER A OG  1 
ATOM 1369 N N   ? GLY A 1 180 ?  -0.712   4.024  -1.951 1.000 95.570 ? 180 GLY A N   1 
ATOM 1370 C CA  ? GLY A 1 180 ?  -1.745   3.338  -1.191 1.000 95.570 ? 180 GLY A CA  1 
ATOM 1371 C C   ? GLY A 1 180 ?  -2.099   1.977  -1.759 1.000 95.570 ? 180 GLY A C   1 
ATOM 1372 O O   ? GLY A 1 180 ?  -2.783   1.185  -1.107 1.000 95.570 ? 180 GLY A O   1 
ATOM 1373 N N   ? GLY A 1 181 ?  -1.622   1.678  -2.904 1.000 95.630 ? 181 GLY A N   1 
ATOM 1374 C CA  ? GLY A 1 181 ?  -1.845   0.394  -3.549 1.000 95.630 ? 181 GLY A CA  1 
ATOM 1375 C C   ? GLY A 1 181 ?  -1.040  -0.733  -2.930 1.000 95.630 ? 181 GLY A C   1 
ATOM 1376 O O   ? GLY A 1 181 ?  -0.059  -0.487  -2.224 1.000 95.630 ? 181 GLY A O   1 
ATOM 1377 N N   ? PRO A 1 182 ?  -1.352  -2.035  -3.298 1.000 97.120 ? 182 PRO A N   1 
ATOM 1378 C CA  ? PRO A 1 182 ?  -0.828  -3.203  -2.587 1.000 97.120 ? 182 PRO A CA  1 
ATOM 1379 C C   ? PRO A 1 182 ?   0.452  -3.751  -3.214 1.000 97.120 ? 182 PRO A C   1 
ATOM 1380 C CB  ? PRO A 1 182 ?  -1.967  -4.220  -2.694 1.000 97.120 ? 182 PRO A CB  1 
ATOM 1381 O O   ? PRO A 1 182 ?   0.611  -3.711  -4.437 1.000 97.120 ? 182 PRO A O   1 
ATOM 1382 C CG  ? PRO A 1 182 ?  -2.632  -3.914  -3.997 1.000 97.120 ? 182 PRO A CG  1 
ATOM 1383 C CD  ? PRO A 1 182 ?  -2.617  -2.427  -4.202 1.000 97.120 ? 182 PRO A CD  1 
ATOM 1384 N N   ? LEU A 1 183 ?   1.373  -4.178  -2.392 1.000 97.100 ? 183 LEU A N   1 
ATOM 1385 C CA  ? LEU A 1 183 ?   2.448  -5.111  -2.709 1.000 97.100 ? 183 LEU A CA  1 
ATOM 1386 C C   ? LEU A 1 183 ?   2.173  -6.483  -2.104 1.000 97.100 ? 183 LEU A C   1 
ATOM 1387 C CB  ? LEU A 1 183 ?   3.790  -4.576  -2.201 1.000 97.100 ? 183 LEU A CB  1 
ATOM 1388 O O   ? LEU A 1 183 ?   2.336  -6.679  -0.898 1.000 97.100 ? 183 LEU A O   1 
ATOM 1389 C CG  ? LEU A 1 183 ?   5.040  -5.319  -2.676 1.000 97.100 ? 183 LEU A CG  1 
ATOM 1390 C CD1 ? LEU A 1 183 ?   5.300  -5.030  -4.150 1.000 97.100 ? 183 LEU A CD1 1 
ATOM 1391 C CD2 ? LEU A 1 183 ?   6.247  -4.931  -1.828 1.000 97.100 ? 183 LEU A CD2 1 
ATOM 1392 N N   ? VAL A 1 184 ?   1.817  -7.466  -2.975 1.000 97.850 ? 184 VAL A N   1 
ATOM 1393 C CA  ? VAL A 1 184 ?   1.357  -8.781  -2.539 1.000 97.850 ? 184 VAL A CA  1 
ATOM 1394 C C   ? VAL A 1 184 ?   2.424  -9.829  -2.846 1.000 97.850 ? 184 VAL A C   1 
ATOM 1395 C CB  ? VAL A 1 184 ?   0.021  -9.167  -3.212 1.000 97.850 ? 184 VAL A CB  1 
ATOM 1396 O O   ? VAL A 1 184 ?   2.837  -9.985  -3.997 1.000 97.850 ? 184 VAL A O   1 
ATOM 1397 C CG1 ? VAL A 1 184 ?  -0.415 -10.567  -2.782 1.000 97.850 ? 184 VAL A CG1 1 
ATOM 1398 C CG2 ? VAL A 1 184 ?  -1.060  -8.141  -2.879 1.000 97.850 ? 184 VAL A CG2 1 
ATOM 1399 N N   ? CYS A 1 185 ?   2.842 -10.519  -1.794 1.000 97.010 ? 185 CYS A N   1 
ATOM 1400 C CA  ? CYS A 1 185 ?   3.796 -11.620  -1.868 1.000 97.010 ? 185 CYS A CA  1 
ATOM 1401 C C   ? CYS A 1 185 ?   3.218 -12.884  -1.243 1.000 97.010 ? 185 CYS A C   1 
ATOM 1402 C CB  ? CYS A 1 185 ?   5.102 -11.245  -1.168 1.000 97.010 ? 185 CYS A CB  1 
ATOM 1403 O O   ? CYS A 1 185 ?   2.719 -12.853  -0.116 1.000 97.010 ? 185 CYS A O   1 
ATOM 1404 S SG  ? CYS A 1 185 ?   5.749  -9.629  -1.651 1.000 97.010 ? 185 CYS A SG  1 
ATOM 1405 N N   ? ASN A 1 186 ?   3.243 -13.989  -2.060 1.000 94.470 ? 186 ASN A N   1 
ATOM 1406 C CA  ? ASN A 1 186 ?   2.716 -15.249  -1.548 1.000 94.470 ? 186 ASN A CA  1 
ATOM 1407 C C   ? ASN A 1 186 ?   1.301 -15.084  -1.000 1.000 94.470 ? 186 ASN A C   1 
ATOM 1408 C CB  ? ASN A 1 186 ?   3.639 -15.819  -0.469 1.000 94.470 ? 186 ASN A CB  1 
ATOM 1409 O O   ? ASN A 1 186 ?   0.996 -15.555   0.097 1.000 94.470 ? 186 ASN A O   1 
ATOM 1410 C CG  ? ASN A 1 186 ?   5.020 -16.154  -0.998 1.000 94.470 ? 186 ASN A CG  1 
ATOM 1411 N ND2 ? ASN A 1 186 ?   6.044 -15.881  -0.199 1.000 94.470 ? 186 ASN A ND2 1 
ATOM 1412 O OD1 ? ASN A 1 186 ?   5.164 -16.652  -2.118 1.000 94.470 ? 186 ASN A OD1 1 
ATOM 1413 N N   ? GLU A 1 187 ?   0.479 -14.232  -1.626 1.000 95.040 ? 187 GLU A N   1 
ATOM 1414 C CA  ? GLU A 1 187 ?  -0.951 -14.072  -1.375 1.000 95.040 ? 187 GLU A CA  1 
ATOM 1415 C C   ? GLU A 1 187 ?  -1.201 -13.307  -0.078 1.000 95.040 ? 187 GLU A C   1 
ATOM 1416 C CB  ? GLU A 1 187 ?  -1.644 -15.436  -1.323 1.000 95.040 ? 187 GLU A CB  1 
ATOM 1417 O O   ? GLU A 1 187 ?  -2.271 -13.425   0.522 1.000 95.040 ? 187 GLU A O   1 
ATOM 1418 C CG  ? GLU A 1 187 ?  -1.617 -16.190  -2.644 1.000 95.040 ? 187 GLU A CG  1 
ATOM 1419 C CD  ? GLU A 1 187 ?  -2.388 -17.500  -2.603 1.000 95.040 ? 187 GLU A CD  1 
ATOM 1420 O OE1 ? GLU A 1 187 ?  -2.622 -18.100  -3.676 1.000 95.040 ? 187 GLU A OE1 1 
ATOM 1421 O OE2 ? GLU A 1 187 ?  -2.762 -17.928  -1.488 1.000 95.040 ? 187 GLU A OE2 1 
ATOM 1422 N N   ? GLU A 1 188 ?  -0.192 -12.692   0.465 1.000 97.920 ? 188 GLU A N   1 
ATOM 1423 C CA  ? GLU A 1 188 ?  -0.318 -11.822   1.631 1.000 97.920 ? 188 GLU A CA  1 
ATOM 1424 C C   ? GLU A 1 188 ?   0.118 -10.396   1.305 1.000 97.920 ? 188 GLU A C   1 
ATOM 1425 C CB  ? GLU A 1 188 ?   0.504 -12.369   2.801 1.000 97.920 ? 188 GLU A CB  1 
ATOM 1426 O O   ? GLU A 1 188 ?   0.991 -10.186   0.460 1.000 97.920 ? 188 GLU A O   1 
ATOM 1427 C CG  ? GLU A 1 188 ?   0.024 -13.719   3.312 1.000 97.920 ? 188 GLU A CG  1 
ATOM 1428 C CD  ? GLU A 1 188 ?   0.859 -14.257   4.463 1.000 97.920 ? 188 GLU A CD  1 
ATOM 1429 O OE1 ? GLU A 1 188 ?   0.300 -14.941   5.350 1.000 97.920 ? 188 GLU A OE1 1 
ATOM 1430 O OE2 ? GLU A 1 188 ?   2.081 -13.990   4.479 1.000 97.920 ? 188 GLU A OE2 1 
ATOM 1431 N N   ? LEU A 1 189 ?  -0.454  -9.466   2.063 1.000 98.310 ? 189 LEU A N   1 
ATOM 1432 C CA  ? LEU A 1 189 ?  -0.118  -8.056   1.904 1.000 98.310 ? 189 LEU A CA  1 
ATOM 1433 C C   ? LEU A 1 189 ?   1.153  -7.710   2.673 1.000 98.310 ? 189 LEU A C   1 
ATOM 1434 C CB  ? LEU A 1 189 ?  -1.274  -7.172   2.381 1.000 98.310 ? 189 LEU A CB  1 
ATOM 1435 O O   ? LEU A 1 189 ?   1.170  -7.754   3.905 1.000 98.310 ? 189 LEU A O   1 
ATOM 1436 C CG  ? LEU A 1 189 ?  -1.055  -5.661   2.289 1.000 98.310 ? 189 LEU A CG  1 
ATOM 1437 C CD1 ? LEU A 1 189 ?  -0.939  -5.231   0.830 1.000 98.310 ? 189 LEU A CD1 1 
ATOM 1438 C CD2 ? LEU A 1 189 ?  -2.187  -4.913   2.984 1.000 98.310 ? 189 LEU A CD2 1 
ATOM 1439 N N   ? HIS A 1 190 ?   2.174  -7.323   1.969 1.000 98.150 ? 190 HIS A N   1 
ATOM 1440 C CA  ? HIS A 1 190 ?   3.462  -7.060   2.600 1.000 98.150 ? 190 HIS A CA  1 
ATOM 1441 C C   ? HIS A 1 190 ?   3.806  -5.575   2.554 1.000 98.150 ? 190 HIS A C   1 
ATOM 1442 C CB  ? HIS A 1 190 ?   4.566  -7.876   1.925 1.000 98.150 ? 190 HIS A CB  1 
ATOM 1443 O O   ? HIS A 1 190 ?   4.608  -5.094   3.357 1.000 98.150 ? 190 HIS A O   1 
ATOM 1444 C CG  ? HIS A 1 190 ?   4.658  -9.285   2.417 1.000 98.150 ? 190 HIS A CG  1 
ATOM 1445 C CD2 ? HIS A 1 190 ?   3.949 -10.390   2.086 1.000 98.150 ? 190 HIS A CD2 1 
ATOM 1446 N ND1 ? HIS A 1 190 ?   5.568  -9.682   3.373 1.000 98.150 ? 190 HIS A ND1 1 
ATOM 1447 C CE1 ? HIS A 1 190 ?   5.415 -10.974   3.608 1.000 98.150 ? 190 HIS A CE1 1 
ATOM 1448 N NE2 ? HIS A 1 190 ?   4.439 -11.428   2.840 1.000 98.150 ? 190 HIS A NE2 1 
ATOM 1449 N N   ? GLY A 1 191 ?   3.174  -4.817   1.705 1.000 97.090 ? 191 GLY A N   1 
ATOM 1450 C CA  ? GLY A 1 191 ?   3.525  -3.410   1.592 1.000 97.090 ? 191 GLY A CA  1 
ATOM 1451 C C   ? GLY A 1 191 ?   2.408  -2.561   1.014 1.000 97.090 ? 191 GLY A C   1 
ATOM 1452 O O   ? GLY A 1 191 ?   1.540  -3.070   0.302 1.000 97.090 ? 191 GLY A O   1 
ATOM 1453 N N   ? ILE A 1 192 ?   2.497  -1.228   1.333 1.000 97.640 ? 192 ILE A N   1 
ATOM 1454 C CA  ? ILE A 1 192 ?   1.646  -0.193   0.757 1.000 97.640 ? 192 ILE A CA  1 
ATOM 1455 C C   ? ILE A 1 192 ?   2.504   0.820   0.003 1.000 97.640 ? 192 ILE A C   1 
ATOM 1456 C CB  ? ILE A 1 192 ?   0.808   0.518   1.843 1.000 97.640 ? 192 ILE A CB  1 
ATOM 1457 O O   ? ILE A 1 192 ?   3.473   1.352   0.549 1.000 97.640 ? 192 ILE A O   1 
ATOM 1458 C CG1 ? ILE A 1 192 ?  -0.073  -0.494   2.586 1.000 97.640 ? 192 ILE A CG1 1 
ATOM 1459 C CG2 ? ILE A 1 192 ?  -0.041   1.633   1.226 1.000 97.640 ? 192 ILE A CG2 1 
ATOM 1460 C CD1 ? ILE A 1 192 ?  -1.094  -1.193   1.700 1.000 97.640 ? 192 ILE A CD1 1 
ATOM 1461 N N   ? THR A 1 193 ?   2.097   0.944  -1.288 1.000 95.690 ? 193 THR A N   1 
ATOM 1462 C CA  ? THR A 1 193 ?   2.873   1.891  -2.081 1.000 95.690 ? 193 THR A CA  1 
ATOM 1463 C C   ? THR A 1 193 ?   2.950   3.246  -1.382 1.000 95.690 ? 193 THR A C   1 
ATOM 1464 C CB  ? THR A 1 193 ?   2.270   2.069  -3.487 1.000 95.690 ? 193 THR A CB  1 
ATOM 1465 O O   ? THR A 1 193 ?   1.921   3.865  -1.101 1.000 95.690 ? 193 THR A O   1 
ATOM 1466 C CG2 ? THR A 1 193 ?   3.113   3.020  -4.330 1.000 95.690 ? 193 THR A CG2 1 
ATOM 1467 O OG1 ? THR A 1 193 ?   2.210   0.795  -4.139 1.000 95.690 ? 193 THR A OG1 1 
ATOM 1468 N N   ? SER A 1 194 ?   4.156   3.774  -1.165 1.000 94.720 ? 194 SER A N   1 
ATOM 1469 C CA  ? SER A 1 194 ?   4.376   4.967  -0.354 1.000 94.720 ? 194 SER A CA  1 
ATOM 1470 C C   ? SER A 1 194 ?   5.079   6.058  -1.155 1.000 94.720 ? 194 SER A C   1 
ATOM 1471 C CB  ? SER A 1 194 ?   5.199   4.626   0.889 1.000 94.720 ? 194 SER A CB  1 
ATOM 1472 O O   ? SER A 1 194 ?   4.498   7.113  -1.421 1.000 94.720 ? 194 SER A O   1 
ATOM 1473 O OG  ? SER A 1 194 ?   5.275   5.740   1.763 1.000 94.720 ? 194 SER A OG  1 
ATOM 1474 N N   ? TRP A 1 195 ?   6.329   5.838  -1.561 1.000 92.410 ? 195 TRP A N   1 
ATOM 1475 C CA  ? TRP A 1 195 ?   7.090   6.861  -2.270 1.000 92.410 ? 195 TRP A CA  1 
ATOM 1476 C C   ? TRP A 1 195 ?   8.208   6.233  -3.096 1.000 92.410 ? 195 TRP A C   1 
ATOM 1477 C CB  ? TRP A 1 195 ?   7.675   7.877  -1.286 1.000 92.410 ? 195 TRP A CB  1 
ATOM 1478 O O   ? TRP A 1 195 ?   8.441   5.024  -3.019 1.000 92.410 ? 195 TRP A O   1 
ATOM 1479 C CG  ? TRP A 1 195 ?   8.667   7.293  -0.325 1.000 92.410 ? 195 TRP A CG  1 
ATOM 1480 C CD1 ? TRP A 1 195 ?   8.395   6.634   0.842 1.000 92.410 ? 195 TRP A CD1 1 
ATOM 1481 C CD2 ? TRP A 1 195 ?  10.092   7.319  -0.449 1.000 92.410 ? 195 TRP A CD2 1 
ATOM 1482 C CE2 ? TRP A 1 195 ?  10.622   6.657   0.681 1.000 92.410 ? 195 TRP A CE2 1 
ATOM 1483 C CE3 ? TRP A 1 195 ?  10.974   7.839  -1.406 1.000 92.410 ? 195 TRP A CE3 1 
ATOM 1484 N NE1 ? TRP A 1 195 ?   9.567   6.249   1.451 1.000 92.410 ? 195 TRP A NE1 1 
ATOM 1485 C CH2 ? TRP A 1 195 ?  12.836   7.018  -0.073 1.000 92.410 ? 195 TRP A CH2 1 
ATOM 1486 C CZ2 ? TRP A 1 195 ?  11.996   6.501   0.878 1.000 92.410 ? 195 TRP A CZ2 1 
ATOM 1487 C CZ3 ? TRP A 1 195 ?  12.341   7.682  -1.207 1.000 92.410 ? 195 TRP A CZ3 1 
ATOM 1488 N N   ? GLY A 1 196 ?   8.803   6.923  -3.892 1.000 84.980 ? 196 GLY A N   1 
ATOM 1489 C CA  ? GLY A 1 196 ?   9.938   6.547  -4.719 1.000 84.980 ? 196 GLY A CA  1 
ATOM 1490 C C   ? GLY A 1 196 ?  10.463   7.690  -5.567 1.000 84.980 ? 196 GLY A C   1 
ATOM 1491 O O   ? GLY A 1 196 ?  10.119   8.851  -5.336 1.000 84.980 ? 196 GLY A O   1 
ATOM 1492 N N   ? ASP A 1 197 ?  11.315   7.438  -6.450 1.000 78.670 ? 197 ASP A N   1 
ATOM 1493 C CA  ? ASP A 1 197 ?  11.894   8.480  -7.292 1.000 78.670 ? 197 ASP A CA  1 
ATOM 1494 C C   ? ASP A 1 197 ?  10.853   9.051  -8.253 1.000 78.670 ? 197 ASP A C   1 
ATOM 1495 C CB  ? ASP A 1 197 ?  13.090   7.934  -8.075 1.000 78.670 ? 197 ASP A CB  1 
ATOM 1496 O O   ? ASP A 1 197 ?   9.890   8.370  -8.609 1.000 78.670 ? 197 ASP A O   1 
ATOM 1497 C CG  ? ASP A 1 197 ?  14.388   7.991  -7.290 1.000 78.670 ? 197 ASP A CG  1 
ATOM 1498 O OD1 ? ASP A 1 197 ?  14.481   8.774  -6.320 1.000 78.670 ? 197 ASP A OD1 1 
ATOM 1499 O OD2 ? ASP A 1 197 ?  15.329   7.249  -7.647 1.000 78.670 ? 197 ASP A OD2 1 
ATOM 1500 N N   ? LEU A 1 198 ?  11.122  10.268  -8.704 1.000 67.420 ? 198 LEU A N   1 
ATOM 1501 C CA  ? LEU A 1 198 ?  10.239  10.989  -9.614 1.000 67.420 ? 198 LEU A CA  1 
ATOM 1502 C C   ? LEU A 1 198 ?  10.200  10.314 -10.981 1.000 67.420 ? 198 LEU A C   1 
ATOM 1503 C CB  ? LEU A 1 198 ?  10.694  12.443  -9.763 1.000 67.420 ? 198 LEU A CB  1 
ATOM 1504 O O   ? LEU A 1 198 ?   9.139  10.225 -11.604 1.000 67.420 ? 198 LEU A O   1 
ATOM 1505 C CG  ? LEU A 1 198 ?  10.375  13.376  -8.593 1.000 67.420 ? 198 LEU A CG  1 
ATOM 1506 C CD1 ? LEU A 1 198 ?  11.164  14.675  -8.721 1.000 67.420 ? 198 LEU A CD1 1 
ATOM 1507 C CD2 ? LEU A 1 198 ?   8.878  13.658  -8.527 1.000 67.420 ? 198 LEU A CD2 1 
ATOM 1508 N N   ? VAL A 1 199 ?  11.392   9.691 -11.400 1.000 69.630 ? 199 VAL A N   1 
ATOM 1509 C CA  ? VAL A 1 199 ?  11.448   8.901 -12.626 1.000 69.630 ? 199 VAL A CA  1 
ATOM 1510 C C   ? VAL A 1 199 ?  11.400   7.413 -12.285 1.000 69.630 ? 199 VAL A C   1 
ATOM 1511 C CB  ? VAL A 1 199 ?  12.716   9.219 -13.449 1.000 69.630 ? 199 VAL A CB  1 
ATOM 1512 O O   ? VAL A 1 199 ?  12.343   6.873 -11.702 1.000 69.630 ? 199 VAL A O   1 
ATOM 1513 C CG1 ? VAL A 1 199 ?  12.745   8.397 -14.736 1.000 69.630 ? 199 VAL A CG1 1 
ATOM 1514 C CG2 ? VAL A 1 199 ?  12.788  10.712 -13.762 1.000 69.630 ? 199 VAL A CG2 1 
ATOM 1515 N N   ? CYS A 1 200 ?  10.214   6.898 -12.510 1.000 76.000 ? 200 CYS A N   1 
ATOM 1516 C CA  ? CYS A 1 200 ?   9.985   5.500 -12.164 1.000 76.000 ? 200 CYS A CA  1 
ATOM 1517 C C   ? CYS A 1 200 ?  10.614   4.572 -13.196 1.000 76.000 ? 200 CYS A C   1 
ATOM 1518 C CB  ? CYS A 1 200 ?   8.488   5.213 -12.052 1.000 76.000 ? 200 CYS A CB  1 
ATOM 1519 O O   ? CYS A 1 200 ?  10.817   4.963 -14.347 1.000 76.000 ? 200 CYS A O   1 
ATOM 1520 S SG  ? CYS A 1 200 ?   7.675   6.103 -10.707 1.000 76.000 ? 200 CYS A SG  1 
ATOM 1521 N N   ? GLY A 1 201 ?  11.146   3.406 -12.750 1.000 65.870 ? 201 GLY A N   1 
ATOM 1522 C CA  ? GLY A 1 201 ?  11.579   2.415 -13.722 1.000 65.870 ? 201 GLY A CA  1 
ATOM 1523 C C   ? GLY A 1 201 ?  13.044   2.544 -14.095 1.000 65.870 ? 201 GLY A C   1 
ATOM 1524 O O   ? GLY A 1 201 ?  13.503   1.921 -15.054 1.000 65.870 ? 201 GLY A O   1 
ATOM 1525 N N   ? SER A 1 202 ?  13.789   3.486 -13.363 1.000 73.600 ? 202 SER A N   1 
ATOM 1526 C CA  ? SER A 1 202 ?  15.234   3.634 -13.510 1.000 73.600 ? 202 SER A CA  1 
ATOM 1527 C C   ? SER A 1 202 ?  15.979   2.492 -12.828 1.000 73.600 ? 202 SER A C   1 
ATOM 1528 C CB  ? SER A 1 202 ?  15.697   4.972 -12.934 1.000 73.600 ? 202 SER A CB  1 
ATOM 1529 O O   ? SER A 1 202 ?  15.511   1.950 -11.824 1.000 73.600 ? 202 SER A O   1 
ATOM 1530 O OG  ? SER A 1 202 ?  15.087   6.053 -13.618 1.000 73.600 ? 202 SER A OG  1 
ATOM 1531 N N   ? PRO A 1 203 ?  17.029   2.074 -13.544 1.000 75.300 ? 203 PRO A N   1 
ATOM 1532 C CA  ? PRO A 1 203 ?  17.834   1.048 -12.877 1.000 75.300 ? 203 PRO A CA  1 
ATOM 1533 C C   ? PRO A 1 203 ?  18.291   1.470 -11.483 1.000 75.300 ? 203 PRO A C   1 
ATOM 1534 C CB  ? PRO A 1 203 ?  19.031   0.874 -13.815 1.000 75.300 ? 203 PRO A CB  1 
ATOM 1535 O O   ? PRO A 1 203 ?  18.530   2.656 -11.240 1.000 75.300 ? 203 PRO A O   1 
ATOM 1536 C CG  ? PRO A 1 203 ?  18.562   1.396 -15.135 1.000 75.300 ? 203 PRO A CG  1 
ATOM 1537 C CD  ? PRO A 1 203 ?  17.528   2.457 -14.887 1.000 75.300 ? 203 PRO A CD  1 
ATOM 1538 N N   ? ASP A 1 204 ?  18.181   0.540 -10.522 1.000 74.620 ? 204 ASP A N   1 
ATOM 1539 C CA  ? ASP A 1 204 ?  18.783   0.704  -9.203 1.000 74.620 ? 204 ASP A CA  1 
ATOM 1540 C C   ? ASP A 1 204 ?  17.979   1.684  -8.351 1.000 74.620 ? 204 ASP A C   1 
ATOM 1541 C CB  ? ASP A 1 204 ?  20.231   1.181  -9.328 1.000 74.620 ? 204 ASP A CB  1 
ATOM 1542 O O   ? ASP A 1 204 ?  18.542   2.398  -7.518 1.000 74.620 ? 204 ASP A O   1 
ATOM 1543 C CG  ? ASP A 1 204 ?  21.137   0.158  -9.990 1.000 74.620 ? 204 ASP A CG  1 
ATOM 1544 O OD1 ? ASP A 1 204 ?  20.935  -1.058  -9.786 1.000 74.620 ? 204 ASP A OD1 1 
ATOM 1545 O OD2 ? ASP A 1 204 ?  22.064   0.573 -10.720 1.000 74.620 ? 204 ASP A OD2 1 
ATOM 1546 N N   ? LYS A 1 205 ?  16.630   1.838  -8.704 1.000 82.180 ? 205 LYS A N   1 
ATOM 1547 C CA  ? LYS A 1 205 ?  15.793   2.701  -7.875 1.000 82.180 ? 205 LYS A CA  1 
ATOM 1548 C C   ? LYS A 1 205 ?  14.440   2.051  -7.596 1.000 82.180 ? 205 LYS A C   1 
ATOM 1549 C CB  ? LYS A 1 205 ?  15.592   4.060  -8.546 1.000 82.180 ? 205 LYS A CB  1 
ATOM 1550 O O   ? LYS A 1 205 ?  13.460   2.323  -8.292 1.000 82.180 ? 205 LYS A O   1 
ATOM 1551 C CG  ? LYS A 1 205 ?  16.880   4.844  -8.754 1.000 82.180 ? 205 LYS A CG  1 
ATOM 1552 C CD  ? LYS A 1 205 ?  17.400   5.422  -7.444 1.000 82.180 ? 205 LYS A CD  1 
ATOM 1553 C CE  ? LYS A 1 205 ?  18.562   6.378  -7.676 1.000 82.180 ? 205 LYS A CE  1 
ATOM 1554 N NZ  ? LYS A 1 205 ?  19.109   6.908  -6.392 1.000 82.180 ? 205 LYS A NZ  1 
ATOM 1555 N N   ? PRO A 1 206 ?  14.471   1.136  -6.697 1.000 89.050 ? 206 PRO A N   1 
ATOM 1556 C CA  ? PRO A 1 206 ?  13.211   0.463  -6.372 1.000 89.050 ? 206 PRO A CA  1 
ATOM 1557 C C   ? PRO A 1 206 ?  12.177   1.408  -5.764 1.000 89.050 ? 206 PRO A C   1 
ATOM 1558 C CB  ? PRO A 1 206 ?  13.634  -0.607  -5.362 1.000 89.050 ? 206 PRO A CB  1 
ATOM 1559 O O   ? PRO A 1 206 ?  12.534   2.471  -5.250 1.000 89.050 ? 206 PRO A O   1 
ATOM 1560 C CG  ? PRO A 1 206 ?  14.848  -0.045  -4.696 1.000 89.050 ? 206 PRO A CG  1 
ATOM 1561 C CD  ? PRO A 1 206 ?  15.609   0.772  -5.701 1.000 89.050 ? 206 PRO A CD  1 
ATOM 1562 N N   ? GLY A 1 207 ?  10.905   1.090  -5.874 1.000 90.970 ? 207 GLY A N   1 
ATOM 1563 C CA  ? GLY A 1 207 ?   9.865   1.763  -5.113 1.000 90.970 ? 207 GLY A CA  1 
ATOM 1564 C C   ? GLY A 1 207 ?   9.929   1.470  -3.626 1.000 90.970 ? 207 GLY A C   1 
ATOM 1565 O O   ? GLY A 1 207 ?  10.492   0.454  -3.212 1.000 90.970 ? 207 GLY A O   1 
ATOM 1566 N N   ? VAL A 1 208 ?   9.331   2.413  -2.871 1.000 94.170 ? 208 VAL A N   1 
ATOM 1567 C CA  ? VAL A 1 208 ?   9.322   2.252  -1.421 1.000 94.170 ? 208 VAL A CA  1 
ATOM 1568 C C   ? VAL A 1 208 ?   7.887   2.072  -0.930 1.000 94.170 ? 208 VAL A C   1 
ATOM 1569 C CB  ? VAL A 1 208 ?   9.982   3.455  -0.712 1.000 94.170 ? 208 VAL A CB  1 
ATOM 1570 O O   ? VAL A 1 208 ?   6.996   2.838  -1.304 1.000 94.170 ? 208 VAL A O   1 
ATOM 1571 C CG1 ? VAL A 1 208 ?   9.948   3.273   0.804 1.000 94.170 ? 208 VAL A CG1 1 
ATOM 1572 C CG2 ? VAL A 1 208 ?  11.417   3.641  -1.200 1.000 94.170 ? 208 VAL A CG2 1 
ATOM 1573 N N   ? PHE A 1 209 ?   7.695   1.068  -0.120 1.000 96.220 ? 209 PHE A N   1 
ATOM 1574 C CA  ? PHE A 1 209 ?   6.405   0.701   0.453 1.000 96.220 ? 209 PHE A CA  1 
ATOM 1575 C C   ? PHE A 1 209 ?   6.429   0.836   1.971 1.000 96.220 ? 209 PHE A C   1 
ATOM 1576 C CB  ? PHE A 1 209 ?   6.029  -0.731   0.059 1.000 96.220 ? 209 PHE A CB  1 
ATOM 1577 O O   ? PHE A 1 209 ?   7.478   0.674   2.598 1.000 96.220 ? 209 PHE A O   1 
ATOM 1578 C CG  ? PHE A 1 209 ?   5.935  -0.947  -1.427 1.000 96.220 ? 209 PHE A CG  1 
ATOM 1579 C CD1 ? PHE A 1 209 ?   4.698  -1.040  -2.053 1.000 96.220 ? 209 PHE A CD1 1 
ATOM 1580 C CD2 ? PHE A 1 209 ?   7.085  -1.057  -2.199 1.000 96.220 ? 209 PHE A CD2 1 
ATOM 1581 C CE1 ? PHE A 1 209 ?   4.608  -1.240  -3.429 1.000 96.220 ? 209 PHE A CE1 1 
ATOM 1582 C CE2 ? PHE A 1 209 ?   7.002  -1.257  -3.574 1.000 96.220 ? 209 PHE A CE2 1 
ATOM 1583 C CZ  ? PHE A 1 209 ?   5.763  -1.349  -4.187 1.000 96.220 ? 209 PHE A CZ  1 
ATOM 1584 N N   ? ALA A 1 210 ?   5.223   1.248   2.546 1.000 97.100 ? 210 ALA A N   1 
ATOM 1585 C CA  ? ALA A 1 210 ?   5.086   1.056   3.988 1.000 97.100 ? 210 ALA A CA  1 
ATOM 1586 C C   ? ALA A 1 210 ?   5.036  -0.428   4.340 1.000 97.100 ? 210 ALA A C   1 
ATOM 1587 C CB  ? ALA A 1 210 ?   3.835   1.764   4.502 1.000 97.100 ? 210 ALA A CB  1 
ATOM 1588 O O   ? ALA A 1 210 ?   4.251  -1.184   3.763 1.000 97.100 ? 210 ALA A O   1 
ATOM 1589 N N   ? LYS A 1 211 ?   5.978  -0.842   5.265 1.000 97.210 ? 211 LYS A N   1 
ATOM 1590 C CA  ? LYS A 1 211 ?   6.127  -2.242   5.652 1.000 97.210 ? 211 LYS A CA  1 
ATOM 1591 C C   ? LYS A 1 211 ?   5.018  -2.670   6.608 1.000 97.210 ? 211 LYS A C   1 
ATOM 1592 C CB  ? LYS A 1 211 ?   7.494  -2.477   6.297 1.000 97.210 ? 211 LYS A CB  1 
ATOM 1593 O O   ? LYS A 1 211 ?   5.063  -2.357   7.800 1.000 97.210 ? 211 LYS A O   1 
ATOM 1594 C CG  ? LYS A 1 211 ?   7.832  -3.945   6.514 1.000 97.210 ? 211 LYS A CG  1 
ATOM 1595 C CD  ? LYS A 1 211 ?   9.227  -4.117   7.100 1.000 97.210 ? 211 LYS A CD  1 
ATOM 1596 C CE  ? LYS A 1 211 ?   9.820  -5.474   6.745 1.000 97.210 ? 211 LYS A CE  1 
ATOM 1597 N NZ  ? LYS A 1 211 ?  11.257  -5.571   7.139 1.000 97.210 ? 211 LYS A NZ  1 
ATOM 1598 N N   ? VAL A 1 212 ?   4.059  -3.457   6.109 1.000 97.800 ? 212 VAL A N   1 
ATOM 1599 C CA  ? VAL A 1 212 ?   2.823  -3.805   6.802 1.000 97.800 ? 212 VAL A CA  1 
ATOM 1600 C C   ? VAL A 1 212 ?   3.147  -4.569   8.084 1.000 97.800 ? 212 VAL A C   1 
ATOM 1601 C CB  ? VAL A 1 212 ?   1.885  -4.644   5.905 1.000 97.800 ? 212 VAL A CB  1 
ATOM 1602 O O   ? VAL A 1 212 ?   2.529  -4.337   9.126 1.000 97.800 ? 212 VAL A O   1 
ATOM 1603 C CG1 ? VAL A 1 212 ?   0.752  -5.253   6.729 1.000 97.800 ? 212 VAL A CG1 1 
ATOM 1604 C CG2 ? VAL A 1 212 ?   1.325  -3.786   4.772 1.000 97.800 ? 212 VAL A CG2 1 
ATOM 1605 N N   ? SER A 1 213 ?   4.097  -5.495   8.085 1.000 97.290 ? 213 SER A N   1 
ATOM 1606 C CA  ? SER A 1 213 ?   4.421  -6.338   9.231 1.000 97.290 ? 213 SER A CA  1 
ATOM 1607 C C   ? SER A 1 213 ?   4.798  -5.498  10.446 1.000 97.290 ? 213 SER A C   1 
ATOM 1608 C CB  ? SER A 1 213 ?   5.564  -7.294   8.887 1.000 97.290 ? 213 SER A CB  1 
ATOM 1609 O O   ? SER A 1 213 ?   4.594  -5.921  11.587 1.000 97.290 ? 213 SER A O   1 
ATOM 1610 O OG  ? SER A 1 213 ?   6.715  -6.575   8.477 1.000 97.290 ? 213 SER A OG  1 
ATOM 1611 N N   ? ASN A 1 214 ?   5.253  -4.288  10.240 1.000 97.420 ? 214 ASN A N   1 
ATOM 1612 C CA  ? ASN A 1 214 ?   5.654  -3.417  11.340 1.000 97.420 ? 214 ASN A CA  1 
ATOM 1613 C C   ? ASN A 1 214 ?   4.457  -2.686  11.941 1.000 97.420 ? 214 ASN A C   1 
ATOM 1614 C CB  ? ASN A 1 214 ?   6.709  -2.413  10.872 1.000 97.420 ? 214 ASN A CB  1 
ATOM 1615 O O   ? ASN A 1 214 ?   4.593  -1.988  12.948 1.000 97.420 ? 214 ASN A O   1 
ATOM 1616 C CG  ? ASN A 1 214 ?   8.095  -3.020  10.783 1.000 97.420 ? 214 ASN A CG  1 
ATOM 1617 N ND2 ? ASN A 1 214 ?   9.040  -2.264  10.237 1.000 97.420 ? 214 ASN A ND2 1 
ATOM 1618 O OD1 ? ASN A 1 214 ?   8.315  -4.160  11.200 1.000 97.420 ? 214 ASN A OD1 1 
ATOM 1619 N N   ? TYR A 1 215 ?   3.240  -2.833  11.331 1.000 97.920 ? 215 TYR A N   1 
ATOM 1620 C CA  ? TYR A 1 215 ?   2.097  -2.038  11.767 1.000 97.920 ? 215 TYR A CA  1 
ATOM 1621 C C   ? TYR A 1 215 ?   0.938  -2.934  12.187 1.000 97.920 ? 215 TYR A C   1 
ATOM 1622 C CB  ? TYR A 1 215 ?   1.646  -1.089  10.654 1.000 97.920 ? 215 TYR A CB  1 
ATOM 1623 O O   ? TYR A 1 215 ?  -0.196  -2.470  12.322 1.000 97.920 ? 215 TYR A O   1 
ATOM 1624 C CG  ? TYR A 1 215 ?   2.685  -0.062  10.273 1.000 97.920 ? 215 TYR A CG  1 
ATOM 1625 C CD1 ? TYR A 1 215 ?   2.841   1.107  11.016 1.000 97.920 ? 215 TYR A CD1 1 
ATOM 1626 C CD2 ? TYR A 1 215 ?   3.510  -0.257   9.172 1.000 97.920 ? 215 TYR A CD2 1 
ATOM 1627 C CE1 ? TYR A 1 215 ?   3.796   2.057  10.668 1.000 97.920 ? 215 TYR A CE1 1 
ATOM 1628 C CE2 ? TYR A 1 215 ?   4.468   0.687   8.815 1.000 97.920 ? 215 TYR A CE2 1 
ATOM 1629 O OH  ? TYR A 1 215 ?   5.550   2.776   9.219 1.000 97.920 ? 215 TYR A OH  1 
ATOM 1630 C CZ  ? TYR A 1 215 ?   4.604   1.838   9.568 1.000 97.920 ? 215 TYR A CZ  1 
ATOM 1631 N N   ? ILE A 1 216 ?   1.174  -4.226  12.397 1.000 97.560 ? 216 ILE A N   1 
ATOM 1632 C CA  ? ILE A 1 216 ?   0.108  -5.171  12.711 1.000 97.560 ? 216 ILE A CA  1 
ATOM 1633 C C   ? ILE A 1 216 ?  -0.541  -4.793  14.040 1.000 97.560 ? 216 ILE A C   1 
ATOM 1634 C CB  ? ILE A 1 216 ?   0.638  -6.622  12.767 1.000 97.560 ? 216 ILE A CB  1 
ATOM 1635 O O   ? ILE A 1 216 ?  -1.769  -4.786  14.158 1.000 97.560 ? 216 ILE A O   1 
ATOM 1636 C CG1 ? ILE A 1 216 ?   1.075  -7.085  11.372 1.000 97.560 ? 216 ILE A CG1 1 
ATOM 1637 C CG2 ? ILE A 1 216 ?  -0.421  -7.562  13.349 1.000 97.560 ? 216 ILE A CG2 1 
ATOM 1638 C CD1 ? ILE A 1 216 ?  -0.056  -7.138  10.355 1.000 97.560 ? 216 ILE A CD1 1 
ATOM 1639 N N   ? ASP A 1 217 ?   0.299  -4.479  15.025 1.000 97.150 ? 217 ASP A N   1 
ATOM 1640 C CA  ? ASP A 1 217 ?  -0.234  -4.101  16.331 1.000 97.150 ? 217 ASP A CA  1 
ATOM 1641 C C   ? ASP A 1 217 ?  -1.064  -2.823  16.236 1.000 97.150 ? 217 ASP A C   1 
ATOM 1642 C CB  ? ASP A 1 217 ?   0.901  -3.918  17.340 1.000 97.150 ? 217 ASP A CB  1 
ATOM 1643 O O   ? ASP A 1 217 ?  -2.146  -2.734  16.820 1.000 97.150 ? 217 ASP A O   1 
ATOM 1644 C CG  ? ASP A 1 217 ?   1.535  -5.230  17.765 1.000 97.150 ? 217 ASP A CG  1 
ATOM 1645 O OD1 ? ASP A 1 217 ?   0.927  -6.300  17.547 1.000 97.150 ? 217 ASP A OD1 1 
ATOM 1646 O OD2 ? ASP A 1 217 ?   2.651  -5.195  18.327 1.000 97.150 ? 217 ASP A OD2 1 
ATOM 1647 N N   ? TRP A 1 218 ?  -0.545  -1.875  15.503 1.000 97.930 ? 218 TRP A N   1 
ATOM 1648 C CA  ? TRP A 1 218 ?  -1.249  -0.613  15.305 1.000 97.930 ? 218 TRP A CA  1 
ATOM 1649 C C   ? TRP A 1 218 ?  -2.574  -0.836  14.583 1.000 97.930 ? 218 TRP A C   1 
ATOM 1650 C CB  ? TRP A 1 218 ?  -0.381   0.370  14.514 1.000 97.930 ? 218 TRP A CB  1 
ATOM 1651 O O   ? TRP A 1 218 ?  -3.606  -0.295  14.985 1.000 97.930 ? 218 TRP A O   1 
ATOM 1652 C CG  ? TRP A 1 218 ?  -1.079   1.648  14.157 1.000 97.930 ? 218 TRP A CG  1 
ATOM 1653 C CD1 ? TRP A 1 218 ?  -1.228   2.754  14.948 1.000 97.930 ? 218 TRP A CD1 1 
ATOM 1654 C CD2 ? TRP A 1 218 ?  -1.727   1.951  12.918 1.000 97.930 ? 218 TRP A CD2 1 
ATOM 1655 C CE2 ? TRP A 1 218 ?  -2.247   3.259  13.027 1.000 97.930 ? 218 TRP A CE2 1 
ATOM 1656 C CE3 ? TRP A 1 218 ?  -1.918   1.242  11.724 1.000 97.930 ? 218 TRP A CE3 1 
ATOM 1657 N NE1 ? TRP A 1 218 ?  -1.929   3.726  14.274 1.000 97.930 ? 218 TRP A NE1 1 
ATOM 1658 C CH2 ? TRP A 1 218 ?  -3.119   3.158  10.829 1.000 97.930 ? 218 TRP A CH2 1 
ATOM 1659 C CZ2 ? TRP A 1 218 ?  -2.947   3.874  11.986 1.000 97.930 ? 218 TRP A CZ2 1 
ATOM 1660 C CZ3 ? TRP A 1 218 ?  -2.614   1.855  10.689 1.000 97.930 ? 218 TRP A CZ3 1 
ATOM 1661 N N   ? ILE A 1 219 ?  -2.558  -1.632  13.517 1.000 98.140 ? 219 ILE A N   1 
ATOM 1662 C CA  ? ILE A 1 219 ?  -3.744  -1.937  12.725 1.000 98.140 ? 219 ILE A CA  1 
ATOM 1663 C C   ? ILE A 1 219 ?  -4.800  -2.596  13.609 1.000 98.140 ? 219 ILE A C   1 
ATOM 1664 C CB  ? ILE A 1 219 ?  -3.404  -2.850  11.525 1.000 98.140 ? 219 ILE A CB  1 
ATOM 1665 O O   ? ILE A 1 219 ?  -5.962  -2.184  13.611 1.000 98.140 ? 219 ILE A O   1 
ATOM 1666 C CG1 ? ILE A 1 219 ?  -2.532  -2.099  10.513 1.000 98.140 ? 219 ILE A CG1 1 
ATOM 1667 C CG2 ? ILE A 1 219 ?  -4.682  -3.374  10.865 1.000 98.140 ? 219 ILE A CG2 1 
ATOM 1668 C CD1 ? ILE A 1 219 ?  -1.882  -2.997   9.469 1.000 98.140 ? 219 ILE A CD1 1 
ATOM 1669 N N   ? SER A 1 220 ?  -4.405  -3.556  14.370 1.000 97.430 ? 220 SER A N   1 
ATOM 1670 C CA  ? SER A 1 220 ?  -5.315  -4.281  15.250 1.000 97.430 ? 220 SER A CA  1 
ATOM 1671 C C   ? SER A 1 220 ?  -5.911  -3.360  16.309 1.000 97.430 ? 220 SER A C   1 
ATOM 1672 C CB  ? SER A 1 220 ?  -4.592  -5.447  15.926 1.000 97.430 ? 220 SER A CB  1 
ATOM 1673 O O   ? SER A 1 220 ?  -7.108  -3.429  16.597 1.000 97.430 ? 220 SER A O   1 
ATOM 1674 O OG  ? SER A 1 220 ?  -4.195  -6.415  14.969 1.000 97.430 ? 220 SER A OG  1 
ATOM 1675 N N   ? ASP A 1 221 ?  -5.104  -2.545  16.866 1.000 97.310 ? 221 ASP A N   1 
ATOM 1676 C CA  ? ASP A 1 221 ?  -5.535  -1.605  17.896 1.000 97.310 ? 221 ASP A CA  1 
ATOM 1677 C C   ? ASP A 1 221 ?  -6.582  -0.635  17.351 1.000 97.310 ? 221 ASP A C   1 
ATOM 1678 C CB  ? ASP A 1 221 ?  -4.338  -0.829  18.450 1.000 97.310 ? 221 ASP A CB  1 
ATOM 1679 O O   ? ASP A 1 221 ?  -7.595  -0.377  18.003 1.000 97.310 ? 221 ASP A O   1 
ATOM 1680 C CG  ? ASP A 1 221 ?  -4.707   0.084  19.606 1.000 97.310 ? 221 ASP A CG  1 
ATOM 1681 O OD1 ? ASP A 1 221 ?  -5.279  -0.400  20.607 1.000 97.310 ? 221 ASP A OD1 1 
ATOM 1682 O OD2 ? ASP A 1 221 ?  -4.426   1.299  19.514 1.000 97.310 ? 221 ASP A OD2 1 
ATOM 1683 N N   ? VAL A 1 222 ?  -6.380  -0.053  16.222 1.000 97.030 ? 222 VAL A N   1 
ATOM 1684 C CA  ? VAL A 1 222 ?  -7.310   0.888  15.606 1.000 97.030 ? 222 VAL A CA  1 
ATOM 1685 C C   ? VAL A 1 222 ?  -8.636   0.190  15.316 1.000 97.030 ? 222 VAL A C   1 
ATOM 1686 C CB  ? VAL A 1 222 ?  -6.730   1.492  14.307 1.000 97.030 ? 222 VAL A CB  1 
ATOM 1687 O O   ? VAL A 1 222 ?  -9.706   0.727  15.612 1.000 97.030 ? 222 VAL A O   1 
ATOM 1688 C CG1 ? VAL A 1 222 ?  -7.794   2.298  13.564 1.000 97.030 ? 222 VAL A CG1 1 
ATOM 1689 C CG2 ? VAL A 1 222 ?  -5.516   2.365  14.621 1.000 97.030 ? 222 VAL A CG2 1 
ATOM 1690 N N   ? MET A 1 223 ?  -8.587  -1.069  14.768 1.000 96.700 ? 223 MET A N   1 
ATOM 1691 C CA  ? MET A 1 223 ?  -9.791  -1.797  14.377 1.000 96.700 ? 223 MET A CA  1 
ATOM 1692 C C   ? MET A 1 223 ? -10.602  -2.204  15.603 1.000 96.700 ? 223 MET A C   1 
ATOM 1693 C CB  ? MET A 1 223 ?  -9.428  -3.035  13.555 1.000 96.700 ? 223 MET A CB  1 
ATOM 1694 O O   ? MET A 1 223 ? -11.834  -2.171  15.576 1.000 96.700 ? 223 MET A O   1 
ATOM 1695 C CG  ? MET A 1 223 ?  -8.913  -2.716  12.161 1.000 96.700 ? 223 MET A CG  1 
ATOM 1696 S SD  ? MET A 1 223 ?  -8.302  -4.205  11.280 1.000 96.700 ? 223 MET A SD  1 
ATOM 1697 C CE  ? MET A 1 223 ?  -9.855  -5.125  11.091 1.000 96.700 ? 223 MET A CE  1 
ATOM 1698 N N   ? GLU A 1 224 ? -10.047  -2.547  16.785 1.000 93.550 ? 224 GLU A N   1 
ATOM 1699 C CA  ? GLU A 1 224 ? -10.699  -3.006  18.007 1.000 93.550 ? 224 GLU A CA  1 
ATOM 1700 C C   ? GLU A 1 224 ? -11.325  -1.842  18.769 1.000 93.550 ? 224 GLU A C   1 
ATOM 1701 C CB  ? GLU A 1 224 ?  -9.703  -3.747  18.903 1.000 93.550 ? 224 GLU A CB  1 
ATOM 1702 O O   ? GLU A 1 224 ? -12.346  -2.009  19.439 1.000 93.550 ? 224 GLU A O   1 
ATOM 1703 C CG  ? GLU A 1 224 ?  -9.325  -5.129  18.390 1.000 93.550 ? 224 GLU A CG  1 
ATOM 1704 C CD  ? GLU A 1 224 ?  -8.218  -5.787  19.199 1.000 93.550 ? 224 GLU A CD  1 
ATOM 1705 O OE1 ? GLU A 1 224 ?  -7.742  -6.875  18.803 1.000 93.550 ? 224 GLU A OE1 1 
ATOM 1706 O OE2 ? GLU A 1 224 ?  -7.825  -5.210  20.237 1.000 93.550 ? 224 GLU A OE2 1 
ATOM 1707 N N   ? ASN A 1 225 ? -10.727  -0.708  18.798 1.000 86.830 ? 225 ASN A N   1 
ATOM 1708 C CA  ? ASN A 1 225 ? -11.126   0.450  19.591 1.000 86.830 ? 225 ASN A CA  1 
ATOM 1709 C C   ? ASN A 1 225 ? -12.143   1.314  18.851 1.000 86.830 ? 225 ASN A C   1 
ATOM 1710 C CB  ? ASN A 1 225 ?  -9.901   1.283  19.976 1.000 86.830 ? 225 ASN A CB  1 
ATOM 1711 O O   ? ASN A 1 225 ? -12.546   2.367  19.347 1.000 86.830 ? 225 ASN A O   1 
ATOM 1712 C CG  ? ASN A 1 225 ?  -9.012   0.583  20.985 1.000 86.830 ? 225 ASN A CG  1 
ATOM 1713 N ND2 ? ASN A 1 225 ?  -7.703   0.762  20.846 1.000 86.830 ? 225 ASN A ND2 1 
ATOM 1714 O OD1 ? ASN A 1 225 ?  -9.496  -0.113  21.880 1.000 86.830 ? 225 ASN A OD1 1 
ATOM 1715 N N   ? GLU A 1 226 ? -12.956   0.683  17.863 1.000 69.850 ? 226 GLU A N   1 
ATOM 1716 C CA  ? GLU A 1 226 ? -14.102   1.262  17.168 1.000 69.850 ? 226 GLU A CA  1 
ATOM 1717 C C   ? GLU A 1 226 ? -15.382   0.492  17.477 1.000 69.850 ? 226 GLU A C   1 
ATOM 1718 C CB  ? GLU A 1 226 ? -13.856   1.289  15.657 1.000 69.850 ? 226 GLU A CB  1 
ATOM 1719 O O   ? GLU A 1 226 ? -15.349  -0.724  17.677 1.000 69.850 ? 226 GLU A O   1 
ATOM 1720 C CG  ? GLU A 1 226 ? -12.705   2.192  15.237 1.000 69.850 ? 226 GLU A CG  1 
ATOM 1721 C CD  ? GLU A 1 226 ? -12.988   3.669  15.464 1.000 69.850 ? 226 GLU A CD  1 
ATOM 1722 O OE1 ? GLU A 1 226 ? -12.082   4.395  15.932 1.000 69.850 ? 226 GLU A OE1 1 
ATOM 1723 O OE2 ? GLU A 1 226 ? -14.124   4.103  15.171 1.000 69.850 ? 226 GLU A OE2 1 
# 
loop_
_struct_sheet_range.sheet_id 
_struct_sheet_range.id 
_struct_sheet_range.beg_label_comp_id 
_struct_sheet_range.beg_label_asym_id 
_struct_sheet_range.beg_label_seq_id 
_struct_sheet_range.pdbx_beg_PDB_ins_code 
_struct_sheet_range.end_label_comp_id 
_struct_sheet_range.end_label_asym_id 
_struct_sheet_range.end_label_seq_id 
_struct_sheet_range.pdbx_end_PDB_ins_code 
_struct_sheet_range.beg_auth_comp_id 
_struct_sheet_range.beg_auth_asym_id 
_struct_sheet_range.beg_auth_seq_id 
_struct_sheet_range.end_auth_comp_id 
_struct_sheet_range.end_auth_asym_id 
_struct_sheet_range.end_auth_seq_id 
A A ILE A   2 ? ILE A   3 ? ILE A 2   ILE A 3   
A B ASP A 173 ? THR A 174 ? ASP A 173 THR A 174 
B C GLU A   6 ? GLU A   7 ? GLU A 6   GLU A 7   
B D LEU A 107 ? LEU A 107 ? LEU A 107 LEU A 107 
B E GLU A 117 ? GLY A 122 ? GLU A 117 GLY A 122 
B F GLN A 138 ? VAL A 145 ? GLN A 138 VAL A 145 
B G MET A 162 ? GLY A 166 ? MET A 162 GLY A 166 
B H PRO A 182 ? CYS A 185 ? PRO A 182 CYS A 185 
B I GLU A 188 ? TRP A 195 ? GLU A 188 TRP A 195 
B J GLY A 207 ? LYS A 211 ? GLY A 207 LYS A 211 
C K GLN A  16 ? TYR A  21 ? GLN A 16  TYR A 21  
C L ASP A  24 ? LEU A  31 ? ASP A 24  LEU A 31  
C M TRP A  36 ? THR A  39 ? TRP A 36  THR A 39  
C N LEU A  48 ? LEU A  52 ? LEU A 48  LEU A 52  
C O GLN A  65 ? PRO A  74 ? GLN A 65  PRO A 74  
C P MET A  88 ? LEU A  92 ? MET A 88  LEU A 92  
D Q ASN A  56 ? ASN A  56 ? ASN A 56  ASN A 56  
D R GLU A 136 ? GLU A 136 ? GLU A 136 GLU A 136 
E S GLU A  79 ? GLU A  79 ? GLU A 79  GLU A 79  
E T ASP A  84 ? ASP A  84 ? ASP A 84  ASP A 84  
# 
loop_
_struct_conf.id 
_struct_conf.conf_type_id 
_struct_conf.beg_label_comp_id 
_struct_conf.beg_label_asym_id 
_struct_conf.beg_label_seq_id 
_struct_conf.pdbx_beg_PDB_ins_code 
_struct_conf.end_label_comp_id 
_struct_conf.end_label_asym_id 
_struct_conf.end_label_seq_id 
_struct_conf.pdbx_end_PDB_ins_code 
_struct_conf.beg_auth_comp_id 
_struct_conf.beg_auth_asym_id 
_struct_conf.beg_auth_seq_id 
_struct_conf.end_auth_comp_id 
_struct_conf.end_auth_asym_id 
_struct_conf.end_auth_seq_id 
STRN1         STRN         ILE A   2 ? ILE A   3 ? ILE A 2   ILE A 3   
BEND1         BEND         GLY A   4 ? GLY A   4 ? GLY A 4   GLY A 4   
STRN2         STRN         GLU A   6 ? GLU A   7 ? GLU A 6   GLU A 7   
HELX_LH_PP_P1 HELX_LH_PP_P CYS A   8 ? VAL A   9 ? CYS A 8   VAL A 9   
TURN_TY1_P1   TURN_TY1_P   PRO A  10 ? HIS A  11 ? PRO A 10  HIS A 11  
BEND2         BEND         SER A  12 ? SER A  12 ? SER A 12  SER A 12  
TURN_TY1_P2   TURN_TY1_P   PRO A  14 ? TRP A  15 ? PRO A 14  TRP A 15  
STRN3         STRN         GLN A  16 ? TYR A  21 ? GLN A 16  TYR A 21  
TURN_TY1_P3   TURN_TY1_P   PHE A  22 ? SER A  23 ? PHE A 22  SER A 23  
STRN4         STRN         ASP A  24 ? LEU A  31 ? ASP A 24  LEU A 31  
BEND3         BEND         ASN A  33 ? TRP A  35 ? ASN A 33  TRP A 35  
STRN5         STRN         TRP A  36 ? THR A  39 ? TRP A 36  THR A 39  
HELX_RH_3T_P1 HELX_RH_3T_P ALA A  41 ? CYS A  43 ? ALA A 41  CYS A 43  
BEND4         BEND         SER A  46 ? ASN A  47 ? SER A 46  ASN A 47  
STRN6         STRN         LEU A  48 ? LEU A  52 ? LEU A 48  LEU A 52  
BEND5         BEND         GLY A  53 ? GLY A  53 ? GLY A 53  GLY A 53  
BEND6         BEND         HIS A  55 ? HIS A  55 ? HIS A 55  HIS A 55  
STRN7         STRN         ASN A  56 ? ASN A  56 ? ASN A 56  ASN A 56  
BEND7         BEND         ARG A  57 ? SER A  59 ? ARG A 57  SER A 59  
BEND8         BEND         GLY A  62 ? GLY A  62 ? GLY A 62  GLY A 62  
STRN8         STRN         GLN A  65 ? PRO A  74 ? GLN A 65  PRO A 74  
TURN_TY1_P4   TURN_TY1_P   GLN A  76 ? ASP A  77 ? GLN A 76  ASP A 77  
STRN9         STRN         GLU A  79 ? GLU A  79 ? GLU A 79  GLU A 79  
TURN_TY1_P5   TURN_TY1_P   PRO A  80 ? TYR A  83 ? PRO A 80  TYR A 83  
STRN10        STRN         ASP A  84 ? ASP A  84 ? ASP A 84  ASP A 84  
TURN_TY1_P6   TURN_TY1_P   ASN A  85 ? ASN A  85 ? ASN A 85  ASN A 85  
STRN11        STRN         MET A  88 ? LEU A  92 ? MET A 88  LEU A 92  
BEND9         BEND         ALA A  93 ? SER A  94 ? ALA A 93  SER A 94  
BEND10        BEND         ASN A  99 ? TRP A 101 ? ASN A 99  TRP A 101 
HELX_LH_PP_P2 HELX_LH_PP_P PRO A 106 ? PRO A 106 ? PRO A 106 PRO A 106 
STRN12        STRN         LEU A 107 ? LEU A 107 ? LEU A 107 LEU A 107 
HELX_LH_PP_P3 HELX_LH_PP_P ALA A 108 ? ALA A 108 ? ALA A 108 ALA A 108 
BEND11        BEND         TYR A 110 ? TYR A 110 ? TYR A 110 TYR A 110 
HELX_LH_PP_P4 HELX_LH_PP_P LEU A 111 ? ASP A 113 ? LEU A 111 ASP A 113 
TURN_TY1_P7   TURN_TY1_P   ASP A 114 ? ASN A 115 ? ASP A 114 ASN A 115 
STRN13        STRN         GLU A 117 ? GLY A 122 ? GLU A 117 GLY A 122 
BEND12        BEND         TRP A 123 ? GLY A 124 ? TRP A 123 GLY A 124 
BEND13        BEND         THR A 126 ? GLU A 130 ? THR A 126 GLU A 130 
BEND14        BEND         GLY A 135 ? GLY A 135 ? GLY A 135 GLY A 135 
STRN14        STRN         GLU A 136 ? GLU A 136 ? GLU A 136 GLU A 136 
STRN15        STRN         GLN A 138 ? VAL A 145 ? GLN A 138 VAL A 145 
HELX_RH_AL_P1 HELX_RH_AL_P ASN A 147 ? TYR A 153 ? ASN A 147 TYR A 153 
BEND15        BEND         TYR A 154 ? TYR A 154 ? TYR A 154 TYR A 154 
TURN_TY1_P8   TURN_TY1_P   PRO A 155 ? THR A 157 ? PRO A 155 THR A 157 
TURN_TY1_P9   TURN_TY1_P   ASP A 160 ? ASN A 161 ? ASP A 160 ASN A 161 
STRN16        STRN         MET A 162 ? GLY A 166 ? MET A 162 GLY A 166 
TURN_TY1_P10  TURN_TY1_P   VAL A 168 ? ALA A 169 ? VAL A 168 ALA A 169 
BEND16        BEND         GLY A 170 ? GLY A 171 ? GLY A 170 GLY A 171 
STRN17        STRN         ASP A 173 ? THR A 174 ? ASP A 173 THR A 174 
TURN_TY1_P11  TURN_TY1_P   GLY A 176 ? GLY A 177 ? GLY A 176 GLY A 177 
TURN_TY1_P12  TURN_TY1_P   SER A 179 ? GLY A 180 ? SER A 179 GLY A 180 
STRN18        STRN         PRO A 182 ? CYS A 185 ? PRO A 182 CYS A 185 
TURN_TY1_P13  TURN_TY1_P   ASN A 186 ? GLU A 187 ? ASN A 186 GLU A 187 
STRN19        STRN         GLU A 188 ? TRP A 195 ? GLU A 188 TRP A 195 
BEND17        BEND         LEU A 198 ? VAL A 199 ? LEU A 198 VAL A 199 
TURN_TY1_P14  TURN_TY1_P   CYS A 200 ? GLY A 201 ? CYS A 200 GLY A 201 
TURN_TY1_P15  TURN_TY1_P   PRO A 203 ? ASP A 204 ? PRO A 203 ASP A 204 
STRN20        STRN         GLY A 207 ? LYS A 211 ? GLY A 207 LYS A 211 
HELX_RH_3T_P2 HELX_RH_3T_P VAL A 212 ? TYR A 215 ? VAL A 212 TYR A 215 
HELX_RH_AL_P2 HELX_RH_AL_P ILE A 216 ? GLU A 224 ? ILE A 216 GLU A 224 
TURN_TY1_P16  TURN_TY1_P   ASN A 225 ? ASN A 225 ? ASN A 225 ASN A 225 
# 
