# Supplementary material for: FlatProt: 2D visualization eases protein structure comparison
Source: BMC Bioinformatics. 2025 Aug 13;26:210. doi: 10.1186/s12859-025-06233-x (PMC12344939; doi:10.1186/s12859-025-06233-x)
Supplement: Supplementary file 1 — Supplementary Material 1 [file 12859_2025_6233_MOESM1_ESM.zip › KLK/structures/Danio_rerio_GeneID=100535672.cif]

data_Danio_rerio_GeneID=100535672
# 
_entry.id   ? 
# 
_entity.id                         1      
_entity.type                       polymer 
_entity.pdbx_description           polymer-1 
_entity.formula_weight             24346.4 
_entity.pdbx_number_of_molecules        1 
# 
loop_
_struct_sheet.id 
_struct_sheet.number_strands 
A 2 
B 8 
C 6 
D 2 
E 2 
F 2 
# 
loop_
_struct_conf_type.id 
_struct_conf_type.criteria 
STRN         DSSP 
TURN_TY1_P   DSSP 
HELX_LH_PP_P DSSP 
BEND         DSSP 
HELX_RH_3T_P DSSP 
HELX_RH_AL_P DSSP 
# 
_struct_asym.id          A 
_struct_asym.entity_id   1 
# 
_software.pdbx_ordinal     1 
_software.name             dssp 
_software.version          4.4.10 
_software.date             ? 
_software.classification   'model annotation' 
# 
_entity_poly.entity_id                      1 
_entity_poly.type                           polypeptide(L) 
_entity_poly.nstd_linkage                   n 
_entity_poly.nstd_monomer                   n 
_entity_poly.pdbx_seq_one_letter_code       
;KIVGGYECQPNSQPWQASLNSGYHFCGGSLVSEYWVVSAAHCYKSRLEVRLGEHNIVINEGTEQFITSEKVIRNPNYDSW
TIDSDIMLIKLSKPATLNKYVQPVALPNGCAADGTMCRVSGWGNTMSSTADSNKLQCLEIPILSDRDCKNSYPGMITDTM
FCAGYLEGGKDSCQGDSGGPVVCNGELQGIVSWGYGCAQKDNPGVYGKVCMFSQWIADTMRNN
;
_entity_poly.pdbx_seq_one_letter_code_can   
;KIVGGYECQPNSQPWQASLNSGYHFCGGSLVSEYWVVSAAHCYKSRLEVRLGEHNIVINEGTEQFITSEKVIRNPNYDSW
TIDSDIMLIKLSKPATLNKYVQPVALPNGCAADGTMCRVSGWGNTMSSTADSNKLQCLEIPILSDRDCKNSYPGMITDTM
FCAGYLEGGKDSCQGDSGGPVVCNGELQGIVSWGYGCAQKDNPGVYGKVCMFSQWIADTMRNN
;
_entity_poly.pdbx_strand_id                 A 
# 
loop_
_dssp_struct_summary.entry_id 
_dssp_struct_summary.label_comp_id 
_dssp_struct_summary.label_asym_id 
_dssp_struct_summary.label_seq_id 
_dssp_struct_summary.secondary_structure 
_dssp_struct_summary.ss_bridge 
_dssp_struct_summary.helix_3_10 
_dssp_struct_summary.helix_alpha 
_dssp_struct_summary.helix_pi 
_dssp_struct_summary.helix_pp 
_dssp_struct_summary.bend 
_dssp_struct_summary.chirality 
_dssp_struct_summary.sheet 
_dssp_struct_summary.strand 
_dssp_struct_summary.ladder_1 
_dssp_struct_summary.ladder_2 
_dssp_struct_summary.accessibility 
_dssp_struct_summary.TCO 
_dssp_struct_summary.kappa 
_dssp_struct_summary.alpha 
_dssp_struct_summary.phi 
_dssp_struct_summary.psi 
_dssp_struct_summary.x_ca 
_dssp_struct_summary.y_ca 
_dssp_struct_summary.z_ca 
Danio_rerio_GeneID=100535672 LYS A 1   . . . . . . . . . . . . ? .      .     .      .      134.6  -3.2  6.5   -11.6 
Danio_rerio_GeneID=100535672 ILE A 2   E . > . . . . - A A A . ? -0.924 .     -153.6 -110.8 98.6   -2.2  3.0   -12.8 
Danio_rerio_GeneID=100535672 VAL A 3   E . 3 . . . S + A A A . ? -0.645 78.6  6.9    -79.6  125.8  -0.5  3.6   -16.2 
Danio_rerio_GeneID=100535672 GLY A 4   T . 3 . . . S + . . . . ? 0.658  105.0 131.2  80.4   8.8    -0.6  0.7   -18.6 
Danio_rerio_GeneID=100535672 GLY A 5   . . < . . . . - . . . . ? -0.252 46.2  -139.0 -87.8  -177.9 -2.9  -1.2  -16.1 
Danio_rerio_GeneID=100535672 TYR A 6   E . . . . . . - B C B . ? -0.913 34.0  -82.1  -137.7 153.9  -6.2  -3.0  -16.6 
Danio_rerio_GeneID=100535672 GLU A 7   E . . . . > . - B C B . ? -0.491 52.8  -122.2 -56.3  129.7  -9.4  -3.3  -14.7 
Danio_rerio_GeneID=100535672 CYS A 8   P . . . . P . - . . . . ? -0.434 28.3  -98.3  -67.4  142.6  -9.0  -5.8  -12.0 
Danio_rerio_GeneID=100535672 GLN A 9   P . > . . P . - . . . . ? -0.502 58.0  -90.9  -58.1  129.6  -11.2 -8.7  -11.9 
Danio_rerio_GeneID=100535672 PRO A 10  T . 3 . . < S + . . . . ? -0.231 108.9 2.9    -47.0  130.7  -13.9 -7.8  -9.3  
Danio_rerio_GeneID=100535672 ASN A 11  T . 3 . . . S + . . . . ? 0.558  92.4  121.9  72.1   8.9    -12.9 -9.0  -5.7  
Danio_rerio_GeneID=100535672 SER A 12  S . < . . . S + . . . . ? 0.656  76.6  46.4   -74.7  -16.2  -9.5  -10.2 -7.0  
Danio_rerio_GeneID=100535672 GLN A 13  . . > . . . . + . . . . ? -0.580 67.6  165.5  -121.4 70.3   -7.7  -7.8  -4.5  
Danio_rerio_GeneID=100535672 PRO A 14  T . 3 . . . S + . . . . ? 0.635  74.1  57.6   -71.7  -7.7   -9.7  -8.5  -1.3  
Danio_rerio_GeneID=100535672 TRP A 15  T . 3 . . . S + . . . . ? 0.540  78.6  115.7  -93.7  -16.4  -7.0  -6.7  0.8   
Danio_rerio_GeneID=100535672 GLN A 16  E . < . . . . - C K J . ? -0.428 48.4  -164.7 -60.9  130.8  -7.3  -3.4  -1.1  
Danio_rerio_GeneID=100535672 ALA A 17  E . . . . . . - C K J K ? -0.944 15.5  -143.6 -122.0 138.2  -8.5  -0.5  1.0   
Danio_rerio_GeneID=100535672 SER A 18  E . . . . . . - C K J K ? -0.909 14.5  -147.8 -95.8  119.4  -9.9  2.9   0.0   
Danio_rerio_GeneID=100535672 LEU A 19  E . . . . . . - C K J K ? -0.835 23.5  -171.6 -88.6  122.7  -8.9  5.6   2.4   
Danio_rerio_GeneID=100535672 ASN A 20  E . . . . . . + C K J K ? -0.928 33.3  162.5  -126.1 131.8  -11.6 8.2   2.5   
Danio_rerio_GeneID=100535672 SER A 21  S . . . . . S - . . . . ? -0.449 99.1  -44.9  -127.2 40.4   -12.0 11.7  4.1   
Danio_rerio_GeneID=100535672 GLY A 22  S . . . . . S + . . . . ? 0.082  139.0 29.1   110.7  -20.5  -15.0 12.8  2.0   
Danio_rerio_GeneID=100535672 TYR A 23  S . . . . . S - . . . . ? -0.960 98.5  -85.9  -154.9 158.1  -13.4 11.5  -1.1  
Danio_rerio_GeneID=100535672 HIS A 24  E . . . . . . + C L J . ? -0.572 54.4  151.0  -65.3  128.8  -11.0 8.7   -2.0  
Danio_rerio_GeneID=100535672 PHE A 25  E . . . . . . + C L . . ? 0.548  59.0  13.7   -137.0 -18.5  -7.4  10.1  -1.7  
Danio_rerio_GeneID=100535672 CYS A 26  E . . . . . . - C L J . ? -0.968 62.7  -128.5 -151.0 164.4  -5.2  7.1   -0.9  
Danio_rerio_GeneID=100535672 GLY A 27  E . . . . . . - C L J . ? -0.481 21.7  -178.4 -104.9 179.5  -5.1  3.4   -0.8  
Danio_rerio_GeneID=100535672 GLY A 28  E . . . . . . - C L J . ? -0.954 23.5  -115.2 -163.6 175.1  -4.2  0.8   1.9   
Danio_rerio_GeneID=100535672 SER A 29  E . . . . . . - C L J L ? -0.991 19.7  -133.9 -130.0 120.9  -3.8  -2.9  2.6   
Danio_rerio_GeneID=100535672 LEU A 30  E . . . . . . + C L . L ? -0.615 30.1  168.3  -67.6  122.5  -5.8  -4.9  5.1   
Danio_rerio_GeneID=100535672 VAL A 31  . . . . . . . + . . . . ? 0.511  67.9  1.8    -118.0 -8.3   -3.2  -6.9  7.1   
Danio_rerio_GeneID=100535672 SER A 32  S . . . . . S - . . . . ? -0.935 86.7  -88.5  -159.2 176.0  -5.6  -8.1  9.9   
Danio_rerio_GeneID=100535672 GLU A 33  S . . . . . S + . . . . ? 0.736  129.7 30.0   -65.8  -11.1  -9.3  -7.8  10.8  
Danio_rerio_GeneID=100535672 TYR A 34  S . . . . . S + . . . . ? 0.530  111.1 69.6   -119.3 -13.1  -8.3  -4.6  12.7  
Danio_rerio_GeneID=100535672 TRP A 35  E . . . . . . - C M . M ? -0.922 46.6  -172.3 -129.8 139.5  -5.3  -3.2  10.9  
Danio_rerio_GeneID=100535672 VAL A 36  E . . . . . . - C M L M ? -0.965 16.0  -145.8 -121.0 136.1  -4.6  -1.5  7.5   
Danio_rerio_GeneID=100535672 VAL A 37  E . . . . . . + C M L M ? -0.888 33.1  148.6  -100.7 135.3  -1.1  -0.6  6.2   
Danio_rerio_GeneID=100535672 SER A 38  E . . . . . . - C M . M ? -0.825 49.9  -68.3  -149.4 -179.9 -0.7  2.6   4.1   
Danio_rerio_GeneID=100535672 ALA A 39  . . > . . . . - . . . . ? -0.674 33.7  -136.7 -79.6  138.9  1.7   5.4   3.2   
Danio_rerio_GeneID=100535672 ALA A 40  G . > . . . S + . . . . ? 0.794  103.9 64.9   -63.6  -31.5  2.6   7.8   6.0   
Danio_rerio_GeneID=100535672 HIS A 41  G . 3 . . . S + . . . . ? 0.633  92.0  66.0   -72.0  -4.2   2.4   10.7  3.6   
Danio_rerio_GeneID=100535672 CYS A 42  G . < . . . S + . . . . ? 0.292  78.3  149.3  -93.2  12.1   -1.4  9.8   3.4   
Danio_rerio_GeneID=100535672 TYR A 43  . . < . . . . + . . . . ? -0.177 16.1  164.7  -66.2  131.2  -1.9  10.8  7.1   
Danio_rerio_GeneID=100535672 LYS A 44  . . . . . . . - . . . . ? -0.967 41.1  -129.8 -138.7 142.0  -5.2  12.2  8.3   
Danio_rerio_GeneID=100535672 SER A 45  S . . . . . S + . . . . ? 0.809  99.6  18.6   -63.2  -29.0  -6.3  12.4  12.0  
Danio_rerio_GeneID=100535672 ARG A 46  S . . . . . S + . . . . ? -0.994 75.2  164.0  -142.0 126.8  -9.7  10.7  11.1  
Danio_rerio_GeneID=100535672 LEU A 47  . . . . . . . - . . . . ? -0.992 33.1  -126.7 -143.7 147.5  -10.5 8.6   8.0   
Danio_rerio_GeneID=100535672 GLU A 48  E . . . . > . - C N K N ? -0.874 23.4  -148.7 -86.1  126.2  -13.1 6.1   6.8   
Danio_rerio_GeneID=100535672 VAL A 49  E . . . . P . - C N K N ? -0.903 8.9   -159.0 -97.7  118.1  -11.7 2.8   5.5   
Danio_rerio_GeneID=100535672 ARG A 50  E . . . . < . - C N K N ? -0.907 12.6  -176.6 -100.5 122.5  -13.7 1.3   2.8   
Danio_rerio_GeneID=100535672 LEU A 51  E . . . . . . + C N K N ? -0.815 59.6  33.0   -114.6 152.0  -13.2 -2.5  2.2   
Danio_rerio_GeneID=100535672 GLY A 52  S . . . . . S + . . . . ? 0.666  80.3  149.5  82.3   16.3   -14.7 -4.9  -0.4  
Danio_rerio_GeneID=100535672 GLU A 53  . . . . . . . + . . . . ? -0.666 22.1  156.8  -88.7  132.5  -14.8 -2.1  -3.1  
Danio_rerio_GeneID=100535672 HIS A 54  S . . . . . S + . . . . ? 0.573  85.4  31.6   -105.6 -42.5  -14.4 -2.8  -6.9  
Danio_rerio_GeneID=100535672 ASN A 55  B . > . . . S - D Q P . ? -0.976 72.4  -157.7 -114.3 121.1  -16.2 0.3   -7.9  
Danio_rerio_GeneID=100535672 ILE A 56  T . 3 . . . S + . . . . ? 0.651  88.6  49.6   -82.2  -3.7   -15.8 3.2   -5.6  
Danio_rerio_GeneID=100535672 VAL A 57  T . 3 . . . S + . . . . ? 0.722  104.1 61.1   -107.8 -19.9  -18.9 5.1   -6.7  
Danio_rerio_GeneID=100535672 ILE A 58  S . < . . . S - . . . . ? -0.828 78.9  -125.0 -115.8 143.4  -21.5 2.3   -6.5  
Danio_rerio_GeneID=100535672 ASN A 59  . . . . . . . + . . . . ? -0.819 28.0  179.0  -79.3  105.4  -22.7 0.2   -3.6  
Danio_rerio_GeneID=100535672 GLU A 60  . . . . . . . - . . . . ? 0.428  48.1  -111.8 -90.6  -2.2   -22.0 -3.3  -4.9  
Danio_rerio_GeneID=100535672 GLY A 61  S . . . . . S + . . . . ? 0.400  104.7 83.5   86.3   0.5    -23.3 -4.9  -1.6  
Danio_rerio_GeneID=100535672 THR A 62  . . . . . . . + . . . . ? 0.513  65.7  110.7  -108.7 -10.6  -19.8 -6.2  -0.7  
Danio_rerio_GeneID=100535672 GLU A 63  . . . . . . . - . . . . ? -0.375 46.2  -162.7 -81.4  144.7  -18.4 -3.0  0.9   
Danio_rerio_GeneID=100535672 GLN A 64  E . . . . . . - C O N . ? -0.990 6.3   -156.0 -119.9 128.4  -17.6 -2.3  4.6   
Danio_rerio_GeneID=100535672 PHE A 65  E . . . . . . + C O N . ? -0.954 20.8  170.3  -108.3 113.3  -17.3 1.2   5.9   
Danio_rerio_GeneID=100535672 ILE A 66  E . . . . . . - C O N . ? -0.990 24.5  -137.9 -129.6 126.0  -15.1 1.4   9.0   
Danio_rerio_GeneID=100535672 THR A 67  E . . . . . . - C O N . ? -0.429 31.3  -102.0 -77.5  154.2  -13.8 4.6   10.6  
Danio_rerio_GeneID=100535672 SER A 68  E . . . . . . - C O O . ? -0.588 25.4  -171.2 -75.9  134.4  -10.3 4.8   11.9  
Danio_rerio_GeneID=100535672 GLU A 69  E . . . . . S + C O . . ? 0.799  78.7  1.9    -81.7  -41.8  -9.8  4.4   15.7  
Danio_rerio_GeneID=100535672 LYS A 70  E . . . . . . - C O O . ? -0.992 57.3  -156.8 -147.8 141.7  -6.2  5.4   15.4  
Danio_rerio_GeneID=100535672 VAL A 71  E . . . . . . - C O O . ? -0.983 17.8  -170.5 -121.5 119.0  -3.7  6.5   12.7  
Danio_rerio_GeneID=100535672 ILE A 72  E . . . . . . - C O O . ? -0.927 7.0   -155.9 -119.0 113.9  -0.1  5.8   13.5  
Danio_rerio_GeneID=100535672 ARG A 73  E . . . . . . - C O O . ? -0.595 37.6  -96.9  -82.0  142.8  2.8   7.2   11.4  
Danio_rerio_GeneID=100535672 ASN A 74  . . > . . . . - . . . . ? -0.422 33.0  -134.7 -50.9  127.3  6.1   5.5   11.5  
Danio_rerio_GeneID=100535672 PRO A 75  T . 3 . . . S + . . . . ? 0.733  104.0 55.4   -62.0  -21.6  8.1   7.6   14.0  
Danio_rerio_GeneID=100535672 ASN A 76  T . 3 . . . S + . . . . ? 0.308  77.3  131.7  -94.5  6.3    11.0  7.6   11.7  
Danio_rerio_GeneID=100535672 TYR A 77  . . < . . . . - . . . . ? -0.436 41.0  -161.5 -61.5  128.2  9.0   9.1   8.8   
Danio_rerio_GeneID=100535672 ASP A 78  B . . > > . . - E S Q . ? -0.947 8.6   -163.8 -112.9 116.7  10.8  12.0  7.2   
Danio_rerio_GeneID=100535672 SER A 79  T . . 4 5 . S + . . . . ? 0.695  87.6  57.1   -79.9  -16.9  8.6   14.3  5.1   
Danio_rerio_GeneID=100535672 TRP A 80  T . . 4 5 . S + . . . . ? 0.931  123.0 21.9   -78.9  -43.0  11.5  15.9  3.4   
Danio_rerio_GeneID=100535672 THR A 81  T . . 4 5 . S - . . . . ? 0.504  98.1  -129.7 -101.6 -3.6   13.0  12.8  2.0   
Danio_rerio_GeneID=100535672 ILE A 82  T . > < 5 . . + . . . . ? 0.812  53.5  161.1  52.6   29.5   9.7   10.7  2.2   
Danio_rerio_GeneID=100535672 ASP A 83  B . 3 . < . . + E T Q . ? -0.582 58.6  15.7   -77.4  143.5  11.9  8.1   4.0   
Danio_rerio_GeneID=100535672 SER A 84  T . 3 . . . S + . . . . ? 0.884  80.0  178.3  59.0   38.4   10.2  5.4   6.1   
Danio_rerio_GeneID=100535672 ASP A 85  . . < . . . . + . . . . ? -0.475 32.6  117.5  -72.4  67.1   6.8   6.3   4.4   
Danio_rerio_GeneID=100535672 ILE A 86  . . . . . . . + . . . . ? -0.997 35.6  176.9  -140.6 136.3  4.7   3.7   6.2   
Danio_rerio_GeneID=100535672 MET A 87  E . . . . . . - C P M O ? -0.978 19.6  -135.9 -139.7 154.0  1.7   4.1   8.5   
Danio_rerio_GeneID=100535672 LEU A 88  E . . . . . . - C P M O ? -0.931 9.6   -159.2 -112.8 137.5  -0.8  1.9   10.4  
Danio_rerio_GeneID=100535672 ILE A 89  E . . . . . . - C P M O ? -0.975 7.1   -153.2 -115.9 113.4  -4.5  2.4   10.6  
Danio_rerio_GeneID=100535672 LYS A 90  E . . . . . . - C P M O ? -0.796 20.1  -131.6 -83.6  124.0  -6.4  0.7   13.5  
Danio_rerio_GeneID=100535672 LEU A 91  E . . . . . . - C P . O ? -0.468 9.2   -130.1 -75.9  141.7  -10.1 0.1   12.6  
Danio_rerio_GeneID=100535672 SER A 92  S . . . . . S + . . . . ? 0.768  96.2  13.4   -63.1  -25.9  -12.8 1.2   15.2  
Danio_rerio_GeneID=100535672 LYS A 93  S . . . . . S - . . . . ? -0.974 98.6  -86.4  -143.5 155.4  -14.3 -2.3  14.7  
Danio_rerio_GeneID=100535672 PRO A 94  . . . . . . . - . . . . ? -0.349 43.8  -114.0 -65.2  143.6  -13.0 -5.6  13.2  
Danio_rerio_GeneID=100535672 ALA A 95  . . . . . . . - . . . . ? -0.462 28.1  -116.4 -66.5  139.9  -13.6 -6.1  9.5   
Danio_rerio_GeneID=100535672 THR A 96  . . . . . . . - . . . . ? -0.786 33.8  -139.2 -77.6  107.0  -15.9 -8.9  8.6   
Danio_rerio_GeneID=100535672 LEU A 97  . . . . . . . + . . . . ? -0.589 44.0  126.3  -76.6  132.8  -13.7 -11.4 6.7   
Danio_rerio_GeneID=100535672 ASN A 98  S . . . . . S - . . . . ? -0.812 76.9  -58.0  -161.9 -168.0 -15.2 -13.1 3.6   
Danio_rerio_GeneID=100535672 LYS A 99  S . . . . . S + . . . . ? 0.735  134.9 42.0   -63.4  -13.1  -14.6 -13.7 -0.1  
Danio_rerio_GeneID=100535672 TYR A 100 S . . . . . S + . . . . ? 0.661  115.8 47.0   -106.2 -24.9  -14.5 -9.8  -0.6  
Danio_rerio_GeneID=100535672 VAL A 101 . . . . . . . + . . . . ? -0.946 68.5  147.1  -129.7 106.8  -12.5 -8.8  2.4   
Danio_rerio_GeneID=100535672 GLN A 102 . . . . . . . - . . . . ? -0.996 43.1  -113.9 -138.1 146.0  -9.3  -10.7 3.3   
Danio_rerio_GeneID=100535672 PRO A 103 P . . . . > . - . . . . ? -0.443 24.4  -133.1 -75.1  151.3  -6.0  -9.7  4.8   
Danio_rerio_GeneID=100535672 VAL A 104 P . . . . P . - . . . . ? -0.831 30.9  -107.9 -97.5  140.5  -2.7  -9.9  2.8   
Danio_rerio_GeneID=100535672 ALA A 105 B . . . . P . - B D C . ? -0.404 25.7  -120.3 -69.3  140.7  0.2   -11.6 4.5   
Danio_rerio_GeneID=100535672 LEU A 106 P . . . . P . - . . . . ? -0.599 38.1  -104.8 -74.0  142.9  3.2   -9.5  5.8   
Danio_rerio_GeneID=100535672 PRO A 107 P . . . . < . - . . . . ? -0.399 16.0  -154.9 -71.6  142.6  6.4   -10.5 4.2   
Danio_rerio_GeneID=100535672 ASN A 108 S . . . . . S - . . . . ? 0.484  83.2  -2.2   -87.6  -4.1   9.0   -12.6 6.1   
Danio_rerio_GeneID=100535672 GLY A 109 S . . . . . S - . . . . ? -0.956 89.8  -74.8  -173.0 170.6  11.7  -11.1 3.9   
Danio_rerio_GeneID=100535672 CYS A 110 P . . . . > . - . . . . ? -0.517 47.9  -115.9 -80.9  141.7  12.3  -8.8  0.9   
Danio_rerio_GeneID=100535672 ALA A 111 P . . . . P . - . . . . ? -0.407 35.6  -107.2 -67.8  148.8  11.4  -10.1 -2.6  
Danio_rerio_GeneID=100535672 ALA A 112 P . > . . P . - . . . . ? -0.354 41.9  -83.5  -73.1  158.1  14.4  -10.5 -5.0  
Danio_rerio_GeneID=100535672 ASP A 113 T . 3 . . < S + . . . . ? -0.278 116.9 28.2   -56.5  140.3  15.0  -8.1  -7.9  
Danio_rerio_GeneID=100535672 GLY A 114 T . 3 . . . S + . . . . ? 0.341  82.0  146.9  90.7   -14.3  13.0  -9.1  -11.0 
Danio_rerio_GeneID=100535672 THR A 115 . . < . . . . - . . . . ? -0.455 49.9  -125.1 -56.4  129.6  10.2  -10.5 -8.9  
Danio_rerio_GeneID=100535672 MET A 116 E . . . . . . + B E D . ? -0.672 36.9  179.5  -81.6  131.4  6.9   -9.9  -10.7 
Danio_rerio_GeneID=100535672 CYS A 117 E . . . . . . - B E D . ? -0.864 26.2  -124.5 -132.9 158.7  4.3   -8.2  -8.6  
Danio_rerio_GeneID=100535672 ARG A 118 E . . . . . . - B E D E ? -0.925 19.3  -167.4 -106.8 131.7  0.9   -6.9  -8.7  
Danio_rerio_GeneID=100535672 VAL A 119 E . . . . . . - B E D E ? -0.908 9.6   -171.9 -112.8 136.1  -0.0  -3.2  -8.0  
Danio_rerio_GeneID=100535672 SER A 120 E . . . . . . + B E D . ? -0.967 16.6  131.3  -132.6 148.8  -3.6  -2.2  -7.5  
Danio_rerio_GeneID=100535672 GLY A 121 E . . . . . . - B E D . ? -0.974 56.9  -103.2 -178.6 170.8  -5.5  1.1   -7.1  
Danio_rerio_GeneID=100535672 TRP A 122 S . . . . . S + . . . . ? 0.027  73.6  123.6  -106.1 44.2   -8.4  3.4   -8.2  
Danio_rerio_GeneID=100535672 GLY A 123 S . . . . . S - . . . . ? -0.380 71.3  -87.7  -104.8 152.9  -6.3  5.8   -10.3 
Danio_rerio_GeneID=100535672 ASN A 124 . . . . . . . - . . . . ? -0.442 26.9  -152.1 -55.2  133.1  -6.7  6.8   -14.1 
Danio_rerio_GeneID=100535672 THR A 125 . . . . . . . - . . . . ? 0.418  39.1  -113.7 -91.4  7.1    -4.8  4.3   -16.4 
Danio_rerio_GeneID=100535672 MET A 126 S . . . . . S + . . . . ? 0.609  83.0  127.1  61.4   8.5    -4.3  7.1   -19.1 
Danio_rerio_GeneID=100535672 SER A 127 . . > . . . . - . . . . ? -0.888 62.0  -145.0 -93.4  124.0  -6.6  4.8   -21.1 
Danio_rerio_GeneID=100535672 SER A 128 T . 3 . . . S + . . . . ? 0.745  102.6 49.0   -63.3  -14.3  -9.6  6.7   -22.6 
Danio_rerio_GeneID=100535672 THR A 129 T . 3 . . . S + . . . . ? 0.535  87.9  107.1  -103.9 -8.2   -11.7 3.5   -22.0 
Danio_rerio_GeneID=100535672 ALA A 130 . . < . . . . - . . . . ? -0.520 64.8  -140.1 -78.3  131.7  -10.6 3.0   -18.4 
Danio_rerio_GeneID=100535672 ASP A 131 . . > . . . . - . . . . ? -0.894 7.0   -159.4 -90.5  108.5  -13.1 3.7   -15.7 
Danio_rerio_GeneID=100535672 SER A 132 T . 3 . . . S + . . . . ? 0.612  89.5  65.4   -69.3  -6.2   -11.2 5.4   -12.9 
Danio_rerio_GeneID=100535672 ASN A 133 T . 3 . . . S + . . . . ? 0.689  91.5  74.6   -86.8  -21.0  -13.9 4.4   -10.6 
Danio_rerio_GeneID=100535672 LYS A 134 B . < . . . S - D R P . ? -0.706 98.7  -94.5  -93.6  143.1  -13.2 0.7   -11.0 
Danio_rerio_GeneID=100535672 LEU A 135 . . . . . . . - . . . . ? -0.375 41.6  -151.0 -58.2  131.3  -10.2 -0.9  -9.4  
Danio_rerio_GeneID=100535672 GLN A 136 E . . . . . . - B F B D ? -0.813 7.9   -159.7 -108.5 148.8  -7.1  -1.0  -11.7 
Danio_rerio_GeneID=100535672 CYS A 137 E . . . . . . - B F B D ? -0.942 6.8   -175.2 -128.9 150.7  -4.2  -3.6  -11.7 
Danio_rerio_GeneID=100535672 LEU A 138 E . . . . . . - B F . D ? -0.992 19.6  -139.3 -145.0 134.7  -0.7  -3.6  -13.0 
Danio_rerio_GeneID=100535672 GLU A 139 E . . . . . . + B F . D ? -0.844 34.2  167.6  -92.0  128.5  2.0   -6.2  -13.3 
Danio_rerio_GeneID=100535672 ILE A 140 E . . . . . . - B F . D ? -0.990 28.9  -128.6 -142.9 145.6  5.5   -4.8  -12.5 
Danio_rerio_GeneID=100535672 PRO A 141 E . . . . > . - B F . D ? -0.690 27.8  -114.9 -88.0  149.9  9.0   -6.1  -11.7 
Danio_rerio_GeneID=100535672 ILE A 142 B . . . . P . - B F F . ? -0.660 35.4  -135.6 -75.8  132.3  11.1  -5.1  -8.8  
Danio_rerio_GeneID=100535672 LEU A 143 P . . . . P . - . . . . ? -0.549 20.3  -100.2 -89.1  155.5  14.1  -3.3  -9.9  
Danio_rerio_GeneID=100535672 SER A 144 P . . > . < . - . . . . ? -0.334 30.4  -115.4 -65.8  156.2  17.6  -3.8  -8.7  
Danio_rerio_GeneID=100535672 ASP A 145 H . . > . . S + . . . . ? 0.880  117.7 55.2   -56.3  -42.3  19.0  -1.3  -6.1  
Danio_rerio_GeneID=100535672 ARG A 146 H . . > . . S + . . . . ? 0.938  109.7 44.1   -57.3  -51.9  21.5  -0.3  -8.7  
Danio_rerio_GeneID=100535672 ASP A 147 H . . > . . S + . . . . ? 0.893  113.2 52.3   -60.6  -42.7  18.9  0.6   -11.3 
Danio_rerio_GeneID=100535672 CYS A 148 H . . X . . S + . . . . ? 0.948  112.1 44.6   -61.7  -44.4  16.8  2.3   -8.7  
Danio_rerio_GeneID=100535672 LYS A 149 H . . < . . S + . . . . ? 0.841  110.6 55.1   -69.9  -35.3  19.7  4.5   -7.5  
Danio_rerio_GeneID=100535672 ASN A 150 H . . < . . S + . . . . ? 0.856  108.1 49.6   -65.2  -34.0  20.7  5.2   -11.1 
Danio_rerio_GeneID=100535672 SER A 151 H . . < . . S + . . . . ? 0.829  127.7 23.2   -74.2  -31.6  17.2  6.4   -11.8 
Danio_rerio_GeneID=100535672 TYR A 152 S . > X . . S - . . . . ? -0.582 83.3  -155.7 -134.0 72.3   17.2  8.7   -8.7  
Danio_rerio_GeneID=100535672 PRO A 153 T . 3 4 . . S - . . . . ? -0.263 78.8  -3.2   -60.2  120.1  20.8  9.5   -7.7  
Danio_rerio_GeneID=100535672 GLY A 154 T . 3 4 . . S + . . . . ? 0.450  118.2 84.5   84.8   3.9    21.1  10.5  -3.9  
Danio_rerio_GeneID=100535672 MET A 155 T . < 4 . . . + . . . . ? 0.575  63.9  88.8   -114.1 -18.5  17.3  10.1  -3.4  
Danio_rerio_GeneID=100535672 ILE A 156 . . . < . . . - . . . . ? -0.781 56.8  -169.1 -91.0  124.6  16.9  6.4   -2.8  
Danio_rerio_GeneID=100535672 THR A 157 . . > . . . . - . . . . ? -0.434 39.0  -97.7  -101.6 -179.4 17.1  5.2   0.9   
Danio_rerio_GeneID=100535672 ASP A 158 T . 3 . . . S + . . . . ? 0.654  122.4 56.7   -74.3  -13.8  17.3  1.6   2.5   
Danio_rerio_GeneID=100535672 THR A 159 T . 3 . . . S + . . . . ? 0.229  100.7 76.6   -99.7  9.5    13.6  1.7   3.2   
Danio_rerio_GeneID=100535672 MET A 160 E . < . . . . + B G . G ? -0.921 52.3  179.9  -121.8 151.7  12.8  2.3   -0.5  
Danio_rerio_GeneID=100535672 PHE A 161 E . . . . . . - B G . G ? -0.957 21.2  -127.5 -143.1 158.8  12.6  0.2   -3.7  
Danio_rerio_GeneID=100535672 CYS A 162 E . . . . . . - B G . G ? -0.860 22.4  -179.4 -105.8 144.0  11.8  0.8   -7.3  
Danio_rerio_GeneID=100535672 ALA A 163 E . . . . . . + B G F G ? -0.990 36.8  58.1   -139.1 141.6  9.3   -1.1  -9.5  
Danio_rerio_GeneID=100535672 GLY A 164 S . . . . . S - . . . . ? -0.842 83.6  -50.3  136.6  -171.8 8.4   -0.8  -13.0 
Danio_rerio_GeneID=100535672 TYR A 165 . . > . . . . - . . . . ? -0.910 31.5  -148.8 -104.7 124.3  9.8   -0.8  -16.5 
Danio_rerio_GeneID=100535672 LEU A 166 T . 3 . . . S + . . . . ? 0.775  100.6 61.2   -62.2  -28.3  12.9  1.4   -17.2 
Danio_rerio_GeneID=100535672 GLU A 167 T . 3 . . . S - . . . . ? 0.655  108.7 -135.3 -70.3  -14.5  11.6  1.8   -20.7 
Danio_rerio_GeneID=100535672 GLY A 168 . . < . . . . + . . . . ? -0.416 67.4  114.4  87.1   -179.4 8.5   3.4   -19.3 
Danio_rerio_GeneID=100535672 GLY A 169 S . . . . . S + . . . . ? 0.102  74.7  63.3   102.9  -17.1  4.9   2.9   -20.2 
Danio_rerio_GeneID=100535672 LYS A 170 . . . . . . . + . . . . ? -0.992 58.4  126.2  -145.1 134.5  3.8   1.4   -16.9 
Danio_rerio_GeneID=100535672 ASP A 171 E . . . . . . - A B A . ? -0.979 52.8  -107.4 -173.8 151.1  3.6   2.8   -13.4 
Danio_rerio_GeneID=100535672 SER A 172 E . . . . . . - A B A . ? -0.836 50.8  -176.7 -81.7  138.5  1.5   3.5   -10.3 
Danio_rerio_GeneID=100535672 CYS A 173 . . > . . . . - . . . . ? -0.579 31.2  -34.0  -128.6 -172.2 0.9   7.1   -10.1 
Danio_rerio_GeneID=100535672 GLN A 174 T . 3 . . . S + . . . . ? -0.190 120.1 32.9   -52.3  131.2  -0.6  10.0  -8.1  
Danio_rerio_GeneID=100535672 GLY A 175 T . 3 . . . S + . . . . ? 0.142  101.1 77.0   106.4  -11.6  -3.8  8.8   -6.3  
Danio_rerio_GeneID=100535672 ASP A 176 . . X . . . . + . . . . ? 0.183  62.2  141.8  -110.1 5.2    -2.7  5.3   -5.6  
Danio_rerio_GeneID=100535672 SER A 177 T . 3 . . . S + . . . . ? -0.269 70.2  21.1   -48.1  137.2  -0.4  6.3   -2.8  
Danio_rerio_GeneID=100535672 GLY A 178 T . 3 . . . S + . . . . ? 0.233  94.0  134.7  88.9   -16.7  -0.6  3.8   -0.0  
Danio_rerio_GeneID=100535672 GLY A 179 . . < . . . . - . . . . ? -0.224 58.4  -90.4  -65.9  163.9  -1.9  1.1   -2.3  
Danio_rerio_GeneID=100535672 PRO A 180 E . . . . . . - B H . H ? -0.462 21.4  -163.3 -90.2  138.2  -0.4  -2.4  -2.2  
Danio_rerio_GeneID=100535672 VAL A 181 E . . . . . . - B H E H ? -0.983 25.4  -169.1 -104.4 109.7  2.4   -4.1  -4.2  
Danio_rerio_GeneID=100535672 VAL A 182 E . . . . . . - B H E H ? -0.904 11.4  -179.7 -111.8 125.4  1.8   -7.8  -3.7  
Danio_rerio_GeneID=100535672 CYS A 183 E . > . . . S - B H . H ? -0.993 72.1  -14.8  -123.9 126.6  4.3   -10.5 -4.7  
Danio_rerio_GeneID=100535672 ASN A 184 T . 3 . . . S - . . . . ? 0.874  129.9 -52.0  52.2   33.2   3.8   -14.2 -4.2  
Danio_rerio_GeneID=100535672 GLY A 185 T . 3 . . . S + . . . . ? 0.538  117.4 106.2  87.0   6.8    0.8   -13.4 -1.9  
Danio_rerio_GeneID=100535672 GLU A 186 E . < . . . S - B I C H ? -0.924 77.1  -109.9 -121.2 148.5  2.7   -11.1 0.4   
Danio_rerio_GeneID=100535672 LEU A 187 E . . . . . . + B I . H ? -0.641 44.8  161.9  -74.3  108.5  2.7   -7.3  0.8   
Danio_rerio_GeneID=100535672 GLN A 188 E . . . . . . + B I . . ? 0.698  55.7  11.9   -104.7 -24.3  6.1   -6.2  -0.5  
Danio_rerio_GeneID=100535672 GLY A 189 E . . . . . . - B I I H ? -0.979 51.8  -140.2 -153.4 161.9  5.5   -2.5  -1.1  
Danio_rerio_GeneID=100535672 ILE A 190 E . . . . . . - B I I H ? -0.997 38.5  -110.6 -125.5 125.9  3.5   0.6   -0.6  
Danio_rerio_GeneID=100535672 VAL A 191 E . . . . . . + B I I . ? -0.404 54.7  152.8  -54.2  128.7  3.0   3.1   -3.4  
Danio_rerio_GeneID=100535672 SER A 192 E . . . . . . - B I . . ? 0.706  45.7  -30.7  -128.7 -70.6  5.0   6.1   -2.2  
Danio_rerio_GeneID=100535672 TRP A 193 E . . . . . . + B I I . ? -0.933 46.0  162.0  -153.1 170.8  6.5   8.6   -4.7  
Danio_rerio_GeneID=100535672 GLY A 194 . . . . . . . - . . . . ? -0.939 40.0  -103.2 178.9  161.6  8.0   9.1   -8.2  
Danio_rerio_GeneID=100535672 TYR A 195 S . . . . . S - . . . . ? -0.949 87.4  -22.1  -101.3 110.6  8.8   11.7  -10.8 
Danio_rerio_GeneID=100535672 GLY A 196 S . . . . . S - . . . . ? 0.210  86.3  -79.1  73.5   156.3  6.3   11.6  -13.6 
Danio_rerio_GeneID=100535672 CYS A 197 S . . . . . S - . . . . ? -0.904 98.1  -21.6  -103.5 123.6  4.2   8.7   -14.6 
Danio_rerio_GeneID=100535672 ALA A 198 S . . . . . S + . . . . ? 0.769  90.8  159.8  62.8   21.7   5.5   5.8   -16.6 
Danio_rerio_GeneID=100535672 GLN A 199 B . > . . . . - F U R . ? -0.621 51.6  -88.8  -76.8  147.2  8.4   8.0   -17.9 
Danio_rerio_GeneID=100535672 LYS A 200 T . 3 . . . S + . . . . ? -0.296 111.7 3.0    -54.7  128.4  11.5  6.4   -19.3 
Danio_rerio_GeneID=100535672 ASP A 201 T . 3 . . . S + . . . . ? 0.642  110.3 99.4   70.6   13.3   14.1  5.8   -16.5 
Danio_rerio_GeneID=100535672 ASN A 202 B . < . . . . + F V R . ? -0.565 52.1  174.0  -125.2 66.8   11.6  7.1   -13.9 
Danio_rerio_GeneID=100535672 PRO A 203 . . . . . . . - . . . . ? -0.173 39.6  -86.0  -64.3  167.5  10.1  4.1   -12.2 
Danio_rerio_GeneID=100535672 GLY A 204 E . . . . . . - B J G . ? -0.460 37.3  -135.7 -70.6  151.4  7.7   4.2   -9.2  
Danio_rerio_GeneID=100535672 VAL A 205 E . . . . . . - B J G I ? -0.931 23.5  -171.4 -112.3 134.3  9.1   4.3   -5.7  
Danio_rerio_GeneID=100535672 TYR A 206 E . . . . . . - B J G I ? -0.874 29.6  -108.2 -126.0 145.0  7.6   2.2   -3.0  
Danio_rerio_GeneID=100535672 GLY A 207 E . . . . . . - B J G I ? -0.662 37.2  -124.1 -68.2  129.1  8.0   1.8   0.7   
Danio_rerio_GeneID=100535672 LYS A 208 E . > . . . . - B J . I ? -0.655 25.9  -170.9 -79.6  95.4   9.8   -1.5  1.5   
Danio_rerio_GeneID=100535672 VAL A 209 G . > . . . S + . . . . ? 0.844  80.2  64.5   -63.4  -36.1  7.3   -3.3  3.8   
Danio_rerio_GeneID=100535672 CYS A 210 G . > . . . S + . . . . ? 0.800  97.0  58.3   -60.3  -24.3  9.8   -6.1  4.7   
Danio_rerio_GeneID=100535672 MET A 211 G . < . . . S + . . . . ? 0.660  111.7 41.4   -78.5  -10.0  12.0  -3.4  6.4   
Danio_rerio_GeneID=100535672 PHE A 212 G . < > . . S + . . . . ? 0.187  77.7  108.7  -122.3 12.7   9.0   -2.5  8.7   
Danio_rerio_GeneID=100535672 SER A 213 H . < > . . S + . . . . ? 0.907  84.2  45.6   -60.5  -41.1  7.7   -6.0  9.6   
Danio_rerio_GeneID=100535672 GLN A 214 H . . > . . S + . . . . ? 0.921  113.1 49.0   -67.6  -47.0  8.9   -5.7  13.1  
Danio_rerio_GeneID=100535672 TRP A 215 H . . > . . S + . . . . ? 0.923  112.1 49.5   -56.8  -46.0  7.7   -2.2  13.6  
Danio_rerio_GeneID=100535672 ILE A 216 H . . X . . S + . . . . ? 0.943  112.9 47.2   -59.3  -47.3  4.2   -3.2  12.2  
Danio_rerio_GeneID=100535672 ALA A 217 H . . X . . S + . . . . ? 0.918  113.6 46.7   -63.4  -47.1  4.0   -6.2  14.5  
Danio_rerio_GeneID=100535672 ASP A 218 H . . X . . S + . . . . ? 0.898  112.4 49.6   -63.0  -45.1  5.1   -4.3  17.6  
Danio_rerio_GeneID=100535672 THR A 219 H . . X . . S + . . . . ? 0.916  110.0 51.0   -62.2  -44.6  2.7   -1.4  16.9  
Danio_rerio_GeneID=100535672 MET A 220 H . . < . . S + . . . . ? 0.904  112.8 46.9   -61.1  -38.2  -0.3  -3.9  16.3  
Danio_rerio_GeneID=100535672 ARG A 221 H . . < . . S + . . . . ? 0.876  112.7 48.1   -71.6  -36.6  0.5   -5.6  19.7  
Danio_rerio_GeneID=100535672 ASN A 222 H . . < . . . . . . . . ? 0.544  .     .      -88.0  -6.9   0.9   -2.4  21.7  
Danio_rerio_GeneID=100535672 ASN A 223 . . . < . . . . . . . . ? 0.629  .     .      -125.3 .      -2.3  -0.8  20.4  
# 
loop_
_dssp_struct_ladder.id 
_dssp_struct_ladder.sheet_id 
_dssp_struct_ladder.range_id_1 
_dssp_struct_ladder.range_id_2 
_dssp_struct_ladder.type 
_dssp_struct_ladder.beg_1_label_comp_id 
_dssp_struct_ladder.beg_1_label_asym_id 
_dssp_struct_ladder.beg_1_label_seq_id 
_dssp_struct_ladder.pdbx_beg_1_PDB_ins_code 
_dssp_struct_ladder.end_1_label_comp_id 
_dssp_struct_ladder.end_1_label_asym_id 
_dssp_struct_ladder.end_1_label_seq_id 
_dssp_struct_ladder.pdbx_end_1_PDB_ins_code 
_dssp_struct_ladder.beg_1_auth_comp_id 
_dssp_struct_ladder.beg_1_auth_asym_id 
_dssp_struct_ladder.beg_1_auth_seq_id 
_dssp_struct_ladder.end_1_auth_comp_id 
_dssp_struct_ladder.end_1_auth_asym_id 
_dssp_struct_ladder.end_1_auth_seq_id 
_dssp_struct_ladder.beg_2_label_comp_id 
_dssp_struct_ladder.beg_2_label_asym_id 
_dssp_struct_ladder.beg_2_label_seq_id 
_dssp_struct_ladder.pdbx_beg_2_PDB_ins_code 
_dssp_struct_ladder.end_2_label_comp_id 
_dssp_struct_ladder.end_2_label_asym_id 
_dssp_struct_ladder.end_2_label_seq_id 
_dssp_struct_ladder.pdbx_end_2_PDB_ins_code 
_dssp_struct_ladder.beg_2_auth_comp_id 
_dssp_struct_ladder.beg_2_auth_asym_id 
_dssp_struct_ladder.beg_2_auth_seq_id 
_dssp_struct_ladder.end_2_auth_comp_id 
_dssp_struct_ladder.end_2_auth_asym_id 
_dssp_struct_ladder.end_2_auth_seq_id 
A A A B anti-parallel ILE A 2   ? VAL A 3   ? ILE A 2   VAL A 3   SER A 172 ? ASP A 171 ? SER A 172 ASP A 171 
B B C F anti-parallel TYR A 6   ? GLU A 7   ? TYR A 6   GLU A 7   CYS A 137 ? GLN A 136 ? CYS A 137 GLN A 136 
C B D I parallel      ALA A 105 ? ALA A 105 ? ALA A 105 ALA A 105 GLU A 186 ? GLU A 186 ? GLU A 186 GLU A 186 
D B E F anti-parallel MET A 116 ? GLY A 121 ? MET A 116 GLY A 121 PRO A 141 ? GLN A 136 ? PRO A 141 GLN A 136 
E B E H anti-parallel ARG A 118 ? VAL A 119 ? ARG A 118 VAL A 119 VAL A 182 ? VAL A 181 ? VAL A 182 VAL A 181 
F B F G anti-parallel ILE A 142 ? ILE A 142 ? ILE A 142 ILE A 142 ALA A 163 ? ALA A 163 ? ALA A 163 ALA A 163 
G B G J anti-parallel MET A 160 ? ALA A 163 ? MET A 160 ALA A 163 GLY A 207 ? GLY A 204 ? GLY A 207 GLY A 204 
H B H I anti-parallel PRO A 180 ? CYS A 183 ? PRO A 180 CYS A 183 ILE A 190 ? GLU A 186 ? ILE A 190 GLU A 186 
I B I J anti-parallel GLY A 189 ? TRP A 193 ? GLY A 189 TRP A 193 LYS A 208 ? VAL A 205 ? LYS A 208 VAL A 205 
J C K L anti-parallel GLN A 16  ? ASN A 20  ? GLN A 16  ASN A 20  SER A 29  ? HIS A 24  ? SER A 29  HIS A 24  
K C K N anti-parallel ALA A 17  ? ASN A 20  ? ALA A 17  ASN A 20  LEU A 51  ? GLU A 48  ? LEU A 51  GLU A 48  
L C L M anti-parallel SER A 29  ? LEU A 30  ? SER A 29  LEU A 30  VAL A 37  ? VAL A 36  ? VAL A 37  VAL A 36  
M C M P anti-parallel TRP A 35  ? SER A 38  ? TRP A 35  SER A 38  LYS A 90  ? MET A 87  ? LYS A 90  MET A 87  
N C N O anti-parallel GLU A 48  ? LEU A 51  ? GLU A 48  LEU A 51  THR A 67  ? GLN A 64  ? THR A 67  GLN A 64  
O C O P anti-parallel SER A 68  ? ARG A 73  ? SER A 68  ARG A 73  LEU A 91  ? MET A 87  ? LEU A 91  MET A 87  
P D Q R anti-parallel ASN A 55  ? ASN A 55  ? ASN A 55  ASN A 55  LYS A 134 ? LYS A 134 ? LYS A 134 LYS A 134 
Q E S T anti-parallel ASP A 78  ? ASP A 78  ? ASP A 78  ASP A 78  ASP A 83  ? ASP A 83  ? ASP A 83  ASP A 83  
R F U V anti-parallel GLN A 199 ? GLN A 199 ? GLN A 199 GLN A 199 ASN A 202 ? ASN A 202 ? ASN A 202 ASN A 202 
# 
loop_
_dssp_struct_bridge_pairs.id 
_dssp_struct_bridge_pairs.label_comp_id 
_dssp_struct_bridge_pairs.label_seq_id 
_dssp_struct_bridge_pairs.label_asym_id 
_dssp_struct_bridge_pairs.auth_seq_id 
_dssp_struct_bridge_pairs.auth_asym_id 
_dssp_struct_bridge_pairs.pdbx_PDB_ins_code 
_dssp_struct_bridge_pairs.acceptor_1_label_comp_id 
_dssp_struct_bridge_pairs.acceptor_1_label_seq_id 
_dssp_struct_bridge_pairs.acceptor_1_label_asym_id 
_dssp_struct_bridge_pairs.acceptor_1_auth_seq_id 
_dssp_struct_bridge_pairs.acceptor_1_auth_asym_id 
_dssp_struct_bridge_pairs.acceptor_1_pdbx_PDB_ins_code 
_dssp_struct_bridge_pairs.acceptor_1_energy 
_dssp_struct_bridge_pairs.acceptor_2_label_comp_id 
_dssp_struct_bridge_pairs.acceptor_2_label_seq_id 
_dssp_struct_bridge_pairs.acceptor_2_label_asym_id 
_dssp_struct_bridge_pairs.acceptor_2_auth_seq_id 
_dssp_struct_bridge_pairs.acceptor_2_auth_asym_id 
_dssp_struct_bridge_pairs.acceptor_2_pdbx_PDB_ins_code 
_dssp_struct_bridge_pairs.acceptor_2_energy 
_dssp_struct_bridge_pairs.donor_1_label_comp_id 
_dssp_struct_bridge_pairs.donor_1_label_seq_id 
_dssp_struct_bridge_pairs.donor_1_label_asym_id 
_dssp_struct_bridge_pairs.donor_1_auth_seq_id 
_dssp_struct_bridge_pairs.donor_1_auth_asym_id 
_dssp_struct_bridge_pairs.donor_1_pdbx_PDB_ins_code 
_dssp_struct_bridge_pairs.donor_1_energy 
_dssp_struct_bridge_pairs.donor_2_label_comp_id 
_dssp_struct_bridge_pairs.donor_2_label_seq_id 
_dssp_struct_bridge_pairs.donor_2_label_asym_id 
_dssp_struct_bridge_pairs.donor_2_auth_seq_id 
_dssp_struct_bridge_pairs.donor_2_auth_asym_id 
_dssp_struct_bridge_pairs.donor_2_pdbx_PDB_ins_code 
_dssp_struct_bridge_pairs.donor_2_energy 
1   LYS 1   A 1   A ? ?   ?   ? ?   ? ? ?    ?   ?   ? ?   ? ? ?    CYS 173 A 173 A ? -4.3 VAL 3   A 3   A ? -0.5 
2   ILE 2   A 2   A ? ASN 124 A 124 A ? -0.9 SER 172 A 172 A ? -0.3 GLY 5   A 5   A ? -1.3 GLY 4   A 4   A ? -0.4 
3   VAL 3   A 3   A ? ASP 171 A 171 A ? -2.8 LYS 1   A 1   A ? -0.5 ASP 171 A 171 A ? -1.6 MET 126 A 126 A ? -0.2 
4   GLY 4   A 4   A ? THR 125 A 125 A ? -1.3 ILE 2   A 2   A ? -0.4 VAL 3   A 3   A ? -0.2 TYR 6   A 6   A ? -0.1 
5   GLY 5   A 5   A ? ILE 2   A 2   A ? -1.3 THR 125 A 125 A ? -0.2 GLU 7   A 7   A ? -0.3 LEU 138 A 138 A ? -0.2 
6   TYR 6   A 6   A ? CYS 137 A 137 A ? -2.8 GLY 4   A 4   A ? -0.1 CYS 137 A 137 A ? -3.8 CYS 8   A 8   A ? -0.3 
7   GLU 7   A 7   A ? GLY 5   A 5   A ? -0.3 GLN 136 A 136 A ? -0.2 GLN 136 A 136 A ? -0.3 GLN 9   A 9   A ? -0.1 
8   CYS 8   A 8   A ? LEU 135 A 135 A ? -2.6 TYR 6   A 6   A ? -0.3 LEU 135 A 135 A ? -0.1 ASN 11  A 11  A ? -0.1 
9   GLN 9   A 9   A ? PRO 10  A 10  A ? -0.1 GLU 7   A 7   A ? -0.1 SER 12  A 12  A ? -2.2 GLN 13  A 13  A ? -0.3 
10  PRO 10  A 10  A ? ?   ?   ? ?   ? ? ?    ?   ?   ? ?   ? ? ?    GLN 9   A 9   A ? -0.1 HIS 54  A 54  A ? -0.1 
11  ASN 11  A 11  A ? GLN 13  A 13  A ? -0.1 GLU 53  A 53  A ? -0.1 HIS 54  A 54  A ? -0.1 GLN 9   A 9   A ? -0.1 
12  SER 12  A 12  A ? GLN 9   A 9   A ? -2.2 GLN 13  A 13  A ? -0.3 ASN 11  A 11  A ? -0.1 TRP 15  A 15  A ? -0.1 
13  GLN 13  A 13  A ? GLN 9   A 9   A ? -0.3 PRO 14  A 14  A ? -0.1 GLN 16  A 16  A ? -1.8 SER 12  A 12  A ? -0.3 
14  PRO 14  A 14  A ? ?   ?   ? ?   ? ? ?    ?   ?   ? ?   ? ? ?    GLN 102 A 102 A ? -1.1 GLY 52  A 52  A ? -0.3 
15  TRP 15  A 15  A ? VAL 101 A 101 A ? -0.2 PRO 103 A 103 A ? -0.1 LEU 30  A 30  A ? -2.8 VAL 104 A 104 A ? -0.2 
16  GLN 16  A 16  A ? GLN 13  A 13  A ? -1.8 SER 29  A 29  A ? -0.2 GLY 52  A 52  A ? -0.5 SER 18  A 18  A ? -0.4 
17  ALA 17  A 17  A ? GLY 28  A 28  A ? -2.4 TRP 15  A 15  A ? -0.1 GLY 28  A 28  A ? -1.2 LEU 19  A 19  A ? -0.6 
18  SER 18  A 18  A ? ARG 50  A 50  A ? -2.5 GLN 16  A 16  A ? -0.4 ARG 50  A 50  A ? -2.7 ASN 20  A 20  A ? -0.7 
19  LEU 19  A 19  A ? CYS 26  A 26  A ? -3.0 ALA 17  A 17  A ? -0.6 PHE 25  A 25  A ? -2.3 CYS 26  A 26  A ? -1.2 
20  ASN 20  A 20  A ? GLU 48  A 48  A ? -3.0 SER 18  A 18  A ? -0.7 GLU 48  A 48  A ? -2.9 HIS 24  A 24  A ? -0.2 
21  SER 21  A 21  A ? TYR 23  A 23  A ? -1.7 LEU 19  A 19  A ? -0.4 HIS 24  A 24  A ? -0.1 LEU 47  A 47  A ? -0.1 
22  GLY 22  A 22  A ? GLU 48  A 48  A ? -0.1 TYR 23  A 23  A ? -0.0 HIS 24  A 24  A ? -0.3 ASN 20  A 20  A ? -0.1 
23  TYR 23  A 23  A ? LEU 19  A 19  A ? -0.1 ?   ?   ? ?   ? ? ?    SER 21  A 21  A ? -1.7 PHE 25  A 25  A ? -0.3 
24  HIS 24  A 24  A ? GLY 22  A 22  A ? -0.3 ASN 20  A 20  A ? -0.2 ASN 20  A 20  A ? -0.2 GLY 27  A 27  A ? -0.1 
25  PHE 25  A 25  A ? LEU 19  A 19  A ? -2.3 CYS 26  A 26  A ? -0.4 GLY 27  A 27  A ? -0.3 SER 177 A 177 A ? -0.3 
26  CYS 26  A 26  A ? LEU 19  A 19  A ? -1.2 ASP 176 A 176 A ? -0.1 LEU 19  A 19  A ? -3.0 PHE 25  A 25  A ? -0.4 
27  GLY 27  A 27  A ? SER 177 A 177 A ? -3.7 PHE 25  A 25  A ? -0.3 ALA 39  A 39  A ? -0.4 SER 29  A 29  A ? -0.3 
28  GLY 28  A 28  A ? ALA 17  A 17  A ? -1.2 CYS 26  A 26  A ? -0.2 ALA 17  A 17  A ? -2.4 LEU 30  A 30  A ? -0.4 
29  SER 29  A 29  A ? VAL 37  A 37  A ? -2.5 GLY 27  A 27  A ? -0.3 VAL 37  A 37  A ? -3.1 VAL 31  A 31  A ? -0.5 
30  LEU 30  A 30  A ? TRP 15  A 15  A ? -2.8 GLY 28  A 28  A ? -0.4 VAL 104 A 104 A ? -2.8 VAL 36  A 36  A ? -0.3 
31  VAL 31  A 31  A ? TRP 35  A 35  A ? -2.5 SER 29  A 29  A ? -0.5 GLU 33  A 33  A ? -0.2 LEU 106 A 106 A ? -0.2 
32  SER 32  A 32  A ? TRP 35  A 35  A ? -1.4 ALA 105 A 105 A ? -0.1 VAL 31  A 31  A ? -0.3 TRP 35  A 35  A ? -0.2 
33  GLU 33  A 33  A ? VAL 31  A 31  A ? -0.2 TYR 34  A 34  A ? -0.2 ALA 95  A 95  A ? -3.5 LYS 93  A 93  A ? -0.1 
34  TYR 34  A 34  A ? PRO 94  A 94  A ? -0.2 TRP 35  A 35  A ? -0.1 LEU 91  A 91  A ? -3.2 VAL 36  A 36  A ? -0.4 
35  TRP 35  A 35  A ? LYS 90  A 90  A ? -0.2 SER 32  A 32  A ? -0.2 VAL 31  A 31  A ? -2.5 SER 32  A 32  A ? -1.4 
36  VAL 36  A 36  A ? ILE 89  A 89  A ? -2.1 TYR 34  A 34  A ? -0.4 ILE 89  A 89  A ? -2.8 SER 38  A 38  A ? -0.4 
37  VAL 37  A 37  A ? SER 29  A 29  A ? -3.1 TRP 35  A 35  A ? -0.4 SER 29  A 29  A ? -2.5 ALA 39  A 39  A ? -0.2 
38  SER 38  A 38  A ? MET 87  A 87  A ? -2.4 VAL 36  A 36  A ? -0.4 MET 87  A 87  A ? -2.6 ALA 40  A 40  A ? -0.3 
39  ALA 39  A 39  A ? GLY 27  A 27  A ? -0.4 ILE 86  A 86  A ? -0.2 CYS 42  A 42  A ? -1.6 ILE 86  A 86  A ? -0.3 
40  ALA 40  A 40  A ? SER 38  A 38  A ? -0.3 HIS 41  A 41  A ? -0.3 TYR 43  A 43  A ? -1.5 ALA 39  A 39  A ? -0.1 
41  HIS 41  A 41  A ? CYS 42  A 42  A ? -0.3 ILE 82  A 82  A ? -0.1 ALA 40  A 40  A ? -0.3 SER 177 A 177 A ? -0.0 
42  CYS 42  A 42  A ? ALA 39  A 39  A ? -1.6 GLY 27  A 27  A ? -0.1 HIS 41  A 41  A ? -0.3 ALA 40  A 40  A ? -0.2 
43  TYR 43  A 43  A ? ALA 40  A 40  A ? -1.5 SER 45  A 45  A ? -0.0 SER 45  A 45  A ? -0.3 ALA 40  A 40  A ? -0.1 
44  LYS 44  A 44  A ? SER 45  A 45  A ? -0.0 LEU 47  A 47  A ? -0.0 LEU 47  A 47  A ? -0.1 CYS 42  A 42  A ? -0.0 
45  SER 45  A 45  A ? TYR 43  A 43  A ? -0.3 ARG 46  A 46  A ? -0.2 LEU 47  A 47  A ? -0.3 VAL 71  A 71  A ? -0.2 
46  ARG 46  A 46  A ? LYS 70  A 70  A ? -0.1 GLU 48  A 48  A ? -0.0 GLU 48  A 48  A ? -0.3 SER 45  A 45  A ? -0.2 
47  LEU 47  A 47  A ? SER 45  A 45  A ? -0.3 LYS 44  A 44  A ? -0.1 SER 68  A 68  A ? -2.6 VAL 49  A 49  A ? -0.5 
48  GLU 48  A 48  A ? ASN 20  A 20  A ? -2.9 ARG 46  A 46  A ? -0.3 ASN 20  A 20  A ? -3.0 ARG 50  A 50  A ? -0.6 
49  VAL 49  A 49  A ? ILE 66  A 66  A ? -4.1 LEU 47  A 47  A ? -0.5 ILE 66  A 66  A ? -2.8 LEU 51  A 51  A ? -0.6 
50  ARG 50  A 50  A ? SER 18  A 18  A ? -2.7 GLU 48  A 48  A ? -0.6 SER 18  A 18  A ? -2.5 GLY 52  A 52  A ? -0.3 
51  LEU 51  A 51  A ? GLN 64  A 64  A ? -2.4 VAL 49  A 49  A ? -0.6 GLN 64  A 64  A ? -2.2 ALA 17  A 17  A ? -0.1 
52  GLY 52  A 52  A ? GLN 16  A 16  A ? -0.5 TYR 100 A 100 A ? -0.4 HIS 54  A 54  A ? -0.3 THR 62  A 62  A ? -0.2 
53  GLU 53  A 53  A ? GLN 16  A 16  A ? -0.4 ARG 50  A 50  A ? -0.2 GLY 52  A 52  A ? -0.3 ILE 56  A 56  A ? -0.1 
54  HIS 54  A 54  A ? GLY 52  A 52  A ? -0.3 ASN 55  A 55  A ? -0.3 LEU 135 A 135 A ? -2.6 ILE 56  A 56  A ? -0.5 
55  ASN 55  A 55  A ? ILE 58  A 58  A ? -0.3 LYS 134 A 134 A ? -0.2 ILE 58  A 58  A ? -0.6 HIS 54  A 54  A ? -0.3 
56  ILE 56  A 56  A ? ASN 133 A 133 A ? -2.5 HIS 54  A 54  A ? -0.5 LYS 134 A 134 A ? -0.1 ASN 55  A 55  A ? -0.1 
57  VAL 57  A 57  A ? ASN 133 A 133 A ? -0.2 ASN 59  A 59  A ? -0.0 ASN 59  A 59  A ? -0.4 ILE 56  A 56  A ? -0.2 
58  ILE 58  A 58  A ? ASN 55  A 55  A ? -0.6 ASN 133 A 133 A ? -0.2 GLU 60  A 60  A ? -0.9 ASN 55  A 55  A ? -0.3 
59  ASN 59  A 59  A ? VAL 57  A 57  A ? -0.4 GLU 60  A 60  A ? -0.1 ILE 56  A 56  A ? -0.1 GLU 53  A 53  A ? -0.0 
60  GLU 60  A 60  A ? ILE 58  A 58  A ? -0.9 ASN 55  A 55  A ? -0.2 ASN 59  A 59  A ? -0.1 GLY 52  A 52  A ? -0.0 
61  GLY 61  A 61  A ? ILE 58  A 58  A ? -0.0 THR 62  A 62  A ? -0.0 ASN 59  A 59  A ? -0.1 GLY 52  A 52  A ? -0.0 
62  THR 62  A 62  A ? GLY 52  A 52  A ? -0.2 TYR 100 A 100 A ? -0.1 GLN 64  A 64  A ? -0.1 GLU 53  A 53  A ? -0.1 
63  GLU 63  A 63  A ? GLY 52  A 52  A ? -0.1 ARG 50  A 50  A ? -0.0 PHE 65  A 65  A ? -0.4 GLY 52  A 52  A ? -0.2 
64  GLN 64  A 64  A ? LEU 51  A 51  A ? -2.2 THR 62  A 62  A ? -0.1 LEU 51  A 51  A ? -2.4 ILE 66  A 66  A ? -0.6 
65  PHE 65  A 65  A ? GLU 63  A 63  A ? -0.4 ARG 50  A 50  A ? -0.2 THR 67  A 67  A ? -0.4 ARG 50  A 50  A ? -0.2 
66  ILE 66  A 66  A ? VAL 49  A 49  A ? -2.8 GLN 64  A 64  A ? -0.6 VAL 49  A 49  A ? -4.1 SER 68  A 68  A ? -0.1 
67  THR 67  A 67  A ? PHE 65  A 65  A ? -0.4 GLU 48  A 48  A ? -0.3 SER 92  A 92  A ? -2.6 LYS 93  A 93  A ? -0.3 
68  SER 68  A 68  A ? LEU 47  A 47  A ? -2.6 LEU 91  A 91  A ? -0.2 LEU 91  A 91  A ? -0.2 VAL 71  A 71  A ? -0.1 
69  GLU 69  A 69  A ? LYS 90  A 90  A ? -3.7 LYS 70  A 70  A ? -0.4 VAL 71  A 71  A ? -0.3 LEU 91  A 91  A ? -0.2 
70  LYS 70  A 70  A ? LYS 90  A 90  A ? -1.4 ILE 72  A 72  A ? -0.0 LYS 90  A 90  A ? -2.7 ILE 72  A 72  A ? -0.5 
71  VAL 71  A 71  A ? GLU 69  A 69  A ? -0.3 ILE 89  A 89  A ? -0.2 ARG 73  A 73  A ? -0.6 ILE 89  A 89  A ? -0.2 
72  ILE 72  A 72  A ? LEU 88  A 88  A ? -3.5 LYS 70  A 70  A ? -0.5 LEU 88  A 88  A ? -2.9 ASN 74  A 74  A ? -0.2 
73  ARG 73  A 73  A ? VAL 71  A 71  A ? -0.6 MET 87  A 87  A ? -0.2 MET 87  A 87  A ? -0.2 ASP 85  A 85  A ? -0.1 
74  ASN 74  A 74  A ? ILE 86  A 86  A ? -2.3 SER 84  A 84  A ? -0.2 TYR 77  A 77  A ? -2.1 ARG 73  A 73  A ? -0.1 
75  PRO 75  A 75  A ? ?   ?   ? ?   ? ? ?    ?   ?   ? ?   ? ? ?    ASN 74  A 74  A ? -0.2 ARG 73  A 73  A ? -0.0 
76  ASN 76  A 76  A ? SER 84  A 84  A ? -0.1 ASP 78  A 78  A ? -0.1 ASP 78  A 78  A ? -0.2 ASP 83  A 83  A ? -0.1 
77  TYR 77  A 77  A ? ASN 74  A 74  A ? -2.1 ILE 86  A 86  A ? -0.1 SER 79  A 79  A ? -0.5 SER 84  A 84  A ? -0.2 
78  ASP 78  A 78  A ? ASP 83  A 83  A ? -2.1 ASN 76  A 76  A ? -0.2 ILE 82  A 82  A ? -1.8 ASP 83  A 83  A ? -0.9 
79  SER 79  A 79  A ? TYR 77  A 77  A ? -0.5 TRP 80  A 80  A ? -0.2 ASP 78  A 78  A ? -0.1 TYR 77  A 77  A ? -0.0 
80  TRP 80  A 80  A ? THR 81  A 81  A ? -0.1 ASP 83  A 83  A ? -0.1 SER 79  A 79  A ? -0.2 ASP 78  A 78  A ? -0.0 
81  THR 81  A 81  A ? ASP 78  A 78  A ? -0.1 ASP 83  A 83  A ? -0.1 SER 79  A 79  A ? -0.2 TRP 80  A 80  A ? -0.1 
82  ILE 82  A 82  A ? ASP 78  A 78  A ? -1.8 ASP 83  A 83  A ? -0.2 ASP 85  A 85  A ? -0.6 SER 84  A 84  A ? -0.2 
83  ASP 83  A 83  A ? ASP 78  A 78  A ? -0.9 SER 84  A 84  A ? -0.2 ASP 78  A 78  A ? -2.1 ILE 82  A 82  A ? -0.2 
84  SER 84  A 84  A ? TYR 77  A 77  A ? -0.2 ILE 82  A 82  A ? -0.2 ILE 86  A 86  A ? -2.0 ASN 74  A 74  A ? -0.2 
85  ASP 85  A 85  A ? ILE 82  A 82  A ? -0.6 THR 159 A 159 A ? -0.1 MET 87  A 87  A ? -0.3 SER 84  A 84  A ? -0.2 
86  ILE 86  A 86  A ? SER 84  A 84  A ? -2.0 ALA 39  A 39  A ? -0.3 ASN 74  A 74  A ? -2.3 LEU 88  A 88  A ? -0.3 
87  MET 87  A 87  A ? SER 38  A 38  A ? -2.6 ASP 85  A 85  A ? -0.3 SER 38  A 38  A ? -2.4 ILE 89  A 89  A ? -0.4 
88  LEU 88  A 88  A ? ILE 72  A 72  A ? -2.9 ILE 86  A 86  A ? -0.3 ILE 72  A 72  A ? -3.5 LYS 90  A 90  A ? -0.5 
89  ILE 89  A 89  A ? VAL 36  A 36  A ? -2.8 MET 87  A 87  A ? -0.4 VAL 36  A 36  A ? -2.1 LEU 91  A 91  A ? -0.6 
90  LYS 90  A 90  A ? LYS 70  A 70  A ? -2.7 LEU 88  A 88  A ? -0.5 GLU 69  A 69  A ? -3.7 LYS 70  A 70  A ? -1.4 
91  LEU 91  A 91  A ? TYR 34  A 34  A ? -3.2 ILE 89  A 89  A ? -0.6 SER 68  A 68  A ? -0.2 THR 67  A 67  A ? -0.1 
92  SER 92  A 92  A ? THR 67  A 67  A ? -2.6 LYS 90  A 90  A ? -0.2 LEU 91  A 91  A ? -0.1 SER 68  A 68  A ? -0.1 
93  LYS 93  A 93  A ? THR 67  A 67  A ? -0.3 GLU 33  A 33  A ? -0.1 SER 92  A 92  A ? -0.1 GLU 69  A 69  A ? -0.1 
94  PRO 94  A 94  A ? ?   ?   ? ?   ? ? ?    ?   ?   ? ?   ? ? ?    TYR 34  A 34  A ? -0.2 THR 96  A 96  A ? -0.1 
95  ALA 95  A 95  A ? GLU 33  A 33  A ? -3.5 SER 32  A 32  A ? -0.1 LEU 97  A 97  A ? -0.9 TRP 35  A 35  A ? -0.0 
96  THR 96  A 96  A ? PRO 94  A 94  A ? -0.1 GLN 102 A 102 A ? -0.0 ASN 98  A 98  A ? -0.3 VAL 101 A 101 A ? -0.1 
97  LEU 97  A 97  A ? ALA 95  A 95  A ? -0.9 TYR 100 A 100 A ? -0.1 LYS 99  A 99  A ? -0.2 GLN 102 A 102 A ? -0.2 
98  ASN 98  A 98  A ? VAL 101 A 101 A ? -1.8 THR 96  A 96  A ? -0.3 VAL 101 A 101 A ? -0.4 LEU 97  A 97  A ? -0.0 
99  LYS 99  A 99  A ? TYR 100 A 100 A ? -0.2 LEU 97  A 97  A ? -0.2 GLN 102 A 102 A ? -0.1 LEU 97  A 97  A ? -0.1 
100 TYR 100 A 100 A ? VAL 101 A 101 A ? -0.3 THR 62  A 62  A ? -0.1 GLN 102 A 102 A ? -0.5 GLY 52  A 52  A ? -0.4 
101 VAL 101 A 101 A ? ASN 98  A 98  A ? -0.4 LEU 51  A 51  A ? -0.1 ASN 98  A 98  A ? -1.8 TYR 100 A 100 A ? -0.3 
102 GLN 102 A 102 A ? PRO 14  A 14  A ? -1.1 TYR 100 A 100 A ? -0.5 LEU 30  A 30  A ? -0.2 VAL 104 A 104 A ? -0.1 
103 PRO 103 A 103 A ? ?   ?   ? ?   ? ? ?    ?   ?   ? ?   ? ? ?    ALA 105 A 105 A ? -0.4 VAL 31  A 31  A ? -0.3 
104 VAL 104 A 104 A ? LEU 30  A 30  A ? -2.8 TRP 15  A 15  A ? -0.2 GLU 186 A 186 A ? -0.1 LEU 106 A 106 A ? -0.1 
105 ALA 105 A 105 A ? GLY 185 A 185 A ? -1.0 PRO 103 A 103 A ? -0.4 LEU 187 A 187 A ? -2.9 SER 32  A 32  A ? -0.1 
106 LEU 106 A 106 A ? GLU 186 A 186 A ? -0.2 VAL 31  A 31  A ? -0.2 ASN 108 A 108 A ? -0.1 GLN 188 A 188 A ? -0.1 
107 PRO 107 A 107 A ? ?   ?   ? ?   ? ? ?    ?   ?   ? ?   ? ? ?    CYS 110 A 110 A ? -0.1 LEU 106 A 106 A ? -0.1 
108 ASN 108 A 108 A ? GLY 109 A 109 A ? -0.2 LEU 106 A 106 A ? -0.1 CYS 110 A 110 A ? -0.3 LEU 106 A 106 A ? -0.0 
109 GLY 109 A 109 A ? SER 213 A 213 A ? -0.0 ?   ?   ? ?   ? ? ?    ASN 108 A 108 A ? -0.2 ALA 111 A 111 A ? -0.2 
110 CYS 110 A 110 A ? ASN 108 A 108 A ? -0.3 CYS 210 A 210 A ? -0.1 ALA 112 A 112 A ? -0.1 GLN 188 A 188 A ? -0.1 
111 ALA 111 A 111 A ? GLY 109 A 109 A ? -0.2 ALA 112 A 112 A ? -0.1 CYS 110 A 110 A ? -0.1 GLY 114 A 114 A ? -0.1 
112 ALA 112 A 112 A ? ASP 113 A 113 A ? -0.1 CYS 110 A 110 A ? -0.1 THR 115 A 115 A ? -1.8 ILE 142 A 142 A ? -0.3 
113 ASP 113 A 113 A ? GLY 114 A 114 A ? -0.2 PRO 141 A 141 A ? -0.1 LEU 143 A 143 A ? -0.2 ALA 112 A 112 A ? -0.1 
114 GLY 114 A 114 A ? ILE 142 A 142 A ? -3.6 THR 115 A 115 A ? -0.3 ASP 113 A 113 A ? -0.2 MET 116 A 116 A ? -0.2 
115 THR 115 A 115 A ? ALA 112 A 112 A ? -1.8 ILE 142 A 142 A ? -0.1 ILE 142 A 142 A ? -1.8 CYS 117 A 117 A ? -0.4 
116 MET 116 A 116 A ? PRO 141 A 141 A ? -0.2 GLY 114 A 114 A ? -0.2 ASN 184 A 184 A ? -0.4 ARG 118 A 118 A ? -0.3 
117 CYS 117 A 117 A ? ILE 140 A 140 A ? -3.2 THR 115 A 115 A ? -0.4 ILE 140 A 140 A ? -3.0 VAL 119 A 119 A ? -0.5 
118 ARG 118 A 118 A ? VAL 182 A 182 A ? -3.0 MET 116 A 116 A ? -0.3 VAL 182 A 182 A ? -3.1 SER 120 A 120 A ? -0.4 
119 VAL 119 A 119 A ? LEU 138 A 138 A ? -3.0 CYS 117 A 117 A ? -0.5 LEU 138 A 138 A ? -2.1 GLY 121 A 121 A ? -0.3 
120 SER 120 A 120 A ? PRO 180 A 180 A ? -1.5 ARG 118 A 118 A ? -0.4 TRP 122 A 122 A ? -0.3 CYS 137 A 137 A ? -0.2 
121 GLY 121 A 121 A ? GLN 136 A 136 A ? -2.1 VAL 119 A 119 A ? -0.3 GLN 136 A 136 A ? -3.7 ASP 176 A 176 A ? -0.1 
122 TRP 122 A 122 A ? GLY 175 A 175 A ? -0.3 SER 120 A 120 A ? -0.3 ASN 124 A 124 A ? -0.1 ASP 176 A 176 A ? -0.1 
123 GLY 123 A 123 A ? GLN 136 A 136 A ? -0.1 ASN 124 A 124 A ? -0.1 ILE 2   A 2   A ? -0.2 THR 125 A 125 A ? -0.1 
124 ASN 124 A 124 A ? THR 125 A 125 A ? -0.1 LYS 1   A 1   A ? -0.1 ILE 2   A 2   A ? -0.9 GLY 123 A 123 A ? -0.1 
125 THR 125 A 125 A ? SER 127 A 127 A ? -0.3 LYS 1   A 1   A ? -0.2 GLY 4   A 4   A ? -1.3 GLY 5   A 5   A ? -0.2 
126 MET 126 A 126 A ? SER 127 A 127 A ? -0.3 VAL 3   A 3   A ? -0.2 SER 128 A 128 A ? -0.5 VAL 3   A 3   A ? -0.1 
127 SER 127 A 127 A ? SER 128 A 128 A ? -0.1 GLY 5   A 5   A ? -0.0 ALA 130 A 130 A ? -1.2 THR 125 A 125 A ? -0.3 
128 SER 128 A 128 A ? MET 126 A 126 A ? -0.5 THR 129 A 129 A ? -0.2 SER 127 A 127 A ? -0.1 MET 126 A 126 A ? -0.0 
129 THR 129 A 129 A ? ASP 131 A 131 A ? -0.1 THR 125 A 125 A ? -0.0 SER 128 A 128 A ? -0.2 ASP 131 A 131 A ? -0.2 
130 ALA 130 A 130 A ? SER 127 A 127 A ? -1.2 ASP 131 A 131 A ? -0.1 SER 132 A 132 A ? -0.8 MET 126 A 126 A ? -0.1 
131 ASP 131 A 131 A ? THR 129 A 129 A ? -0.2 SER 132 A 132 A ? -0.1 LYS 134 A 134 A ? -2.2 THR 129 A 129 A ? -0.1 
132 SER 132 A 132 A ? ALA 130 A 130 A ? -0.8 ASN 133 A 133 A ? -0.3 GLN 136 A 136 A ? -0.1 ASP 131 A 131 A ? -0.1 
133 ASN 133 A 133 A ? LEU 135 A 135 A ? -0.1 ASN 55  A 55  A ? -0.1 ILE 56  A 56  A ? -2.5 LEU 135 A 135 A ? -0.3 
134 LYS 134 A 134 A ? ASP 131 A 131 A ? -2.2 ASN 55  A 55  A ? -0.2 ASN 55  A 55  A ? -0.2 GLN 136 A 136 A ? -0.1 
135 LEU 135 A 135 A ? HIS 54  A 54  A ? -2.6 ASN 133 A 133 A ? -0.3 CYS 8   A 8   A ? -2.6 CYS 137 A 137 A ? -0.3 
136 GLN 136 A 136 A ? GLY 121 A 121 A ? -3.7 GLU 7   A 7   A ? -0.3 GLY 121 A 121 A ? -2.1 LEU 138 A 138 A ? -0.3 
137 CYS 137 A 137 A ? TYR 6   A 6   A ? -3.8 LEU 135 A 135 A ? -0.3 TYR 6   A 6   A ? -2.8 GLU 139 A 139 A ? -0.3 
138 LEU 138 A 138 A ? VAL 119 A 119 A ? -2.1 GLN 136 A 136 A ? -0.3 VAL 119 A 119 A ? -3.0 ILE 140 A 140 A ? -0.5 
139 GLU 139 A 139 A ? CYS 137 A 137 A ? -0.3 ARG 118 A 118 A ? -0.2 ARG 118 A 118 A ? -0.2 MET 116 A 116 A ? -0.1 
140 ILE 140 A 140 A ? CYS 117 A 117 A ? -3.0 LEU 138 A 138 A ? -0.5 CYS 117 A 117 A ? -3.2 ILE 142 A 142 A ? -0.3 
141 PRO 141 A 141 A ? ?   ?   ? ?   ? ? ?    ?   ?   ? ?   ? ? ?    GLY 164 A 164 A ? -2.2 LEU 143 A 143 A ? -0.4 
142 ILE 142 A 142 A ? THR 115 A 115 A ? -1.8 ILE 140 A 140 A ? -0.3 GLY 114 A 114 A ? -3.6 ALA 163 A 163 A ? -0.3 
143 LEU 143 A 143 A ? CYS 162 A 162 A ? -2.9 PRO 141 A 141 A ? -0.4 CYS 162 A 162 A ? -0.4 THR 115 A 115 A ? -0.1 
144 SER 144 A 144 A ? ILE 142 A 142 A ? -0.2 ASP 145 A 145 A ? -0.1 CYS 148 A 148 A ? -2.6 LYS 149 A 149 A ? -0.2 
145 ASP 145 A 145 A ? ARG 146 A 146 A ? -0.2 ASP 147 A 147 A ? -0.2 LYS 149 A 149 A ? -2.8 ASN 150 A 150 A ? -0.2 
146 ARG 146 A 146 A ? CYS 148 A 148 A ? -0.2 ASP 147 A 147 A ? -0.2 ASN 150 A 150 A ? -2.3 ASP 145 A 145 A ? -0.2 
147 ASP 147 A 147 A ? LYS 149 A 149 A ? -0.2 CYS 148 A 148 A ? -0.2 SER 151 A 151 A ? -1.8 ASP 145 A 145 A ? -0.2 
148 CYS 148 A 148 A ? SER 144 A 144 A ? -2.6 LYS 149 A 149 A ? -0.2 TYR 152 A 152 A ? -1.5 ARG 146 A 146 A ? -0.2 
149 LYS 149 A 149 A ? ASP 145 A 145 A ? -2.8 ASN 150 A 150 A ? -0.2 CYS 148 A 148 A ? -0.2 MET 155 A 155 A ? -0.2 
150 ASN 150 A 150 A ? ARG 146 A 146 A ? -2.3 ASP 145 A 145 A ? -0.2 LYS 149 A 149 A ? -0.2 CYS 148 A 148 A ? -0.2 
151 SER 151 A 151 A ? ASP 147 A 147 A ? -1.8 TYR 152 A 152 A ? -0.3 LYS 149 A 149 A ? -0.2 ASN 150 A 150 A ? -0.2 
152 TYR 152 A 152 A ? CYS 148 A 148 A ? -1.5 ASP 147 A 147 A ? -0.1 MET 155 A 155 A ? -2.1 ILE 156 A 156 A ? -0.8 
153 PRO 153 A 153 A ? ?   ?   ? ?   ? ? ?    ?   ?   ? ?   ? ? ?    ASN 150 A 150 A ? -0.1 LYS 149 A 149 A ? -0.1 
154 GLY 154 A 154 A ? ILE 156 A 156 A ? -0.2 MET 155 A 155 A ? -0.1 LYS 149 A 149 A ? -0.1 ASN 150 A 150 A ? -0.1 
155 MET 155 A 155 A ? TYR 152 A 152 A ? -2.1 LYS 149 A 149 A ? -0.2 THR 157 A 157 A ? -0.5 GLY 154 A 154 A ? -0.1 
156 ILE 156 A 156 A ? TYR 152 A 152 A ? -0.8 LYS 149 A 149 A ? -0.1 GLY 154 A 154 A ? -0.2 ASP 158 A 158 A ? -0.1 
157 THR 157 A 157 A ? MET 155 A 155 A ? -0.5 THR 81  A 81  A ? -0.1 MET 160 A 160 A ? -1.4 MET 155 A 155 A ? -0.1 
158 ASP 158 A 158 A ? THR 159 A 159 A ? -0.3 ILE 156 A 156 A ? -0.1 MET 211 A 211 A ? -0.0 ILE 156 A 156 A ? -0.0 
159 THR 159 A 159 A ? GLY 207 A 207 A ? -0.0 CYS 210 A 210 A ? -0.0 LYS 208 A 208 A ? -2.6 PHE 161 A 161 A ? -0.3 
160 MET 160 A 160 A ? THR 157 A 157 A ? -1.4 GLY 207 A 207 A ? -0.2 CYS 162 A 162 A ? -0.3 GLY 207 A 207 A ? -0.2 
161 PHE 161 A 161 A ? TYR 206 A 206 A ? -1.9 THR 159 A 159 A ? -0.3 TYR 206 A 206 A ? -3.0 ALA 163 A 163 A ? -0.4 
162 CYS 162 A 162 A ? LEU 143 A 143 A ? -0.4 MET 160 A 160 A ? -0.3 LEU 143 A 143 A ? -2.9 GLY 164 A 164 A ? -0.4 
163 ALA 163 A 163 A ? GLY 204 A 204 A ? -1.8 PHE 161 A 161 A ? -0.4 GLY 204 A 204 A ? -1.5 TYR 165 A 165 A ? -0.3 
164 GLY 164 A 164 A ? PRO 141 A 141 A ? -2.2 CYS 162 A 162 A ? -0.4 LEU 166 A 166 A ? -0.5 ASP 171 A 171 A ? -0.1 
165 TYR 165 A 165 A ? LYS 170 A 170 A ? -0.8 ALA 163 A 163 A ? -0.3 GLY 168 A 168 A ? -1.9 LYS 170 A 170 A ? -0.3 
166 LEU 166 A 166 A ? GLY 164 A 164 A ? -0.5 GLU 167 A 167 A ? -0.3 ASP 201 A 201 A ? -2.7 ASN 202 A 202 A ? -0.2 
167 GLU 167 A 167 A ? GLY 168 A 168 A ? -0.2 LYS 200 A 200 A ? -0.2 LEU 166 A 166 A ? -0.3 LYS 200 A 200 A ? -0.3 
168 GLY 168 A 168 A ? TYR 165 A 165 A ? -1.9 GLN 199 A 199 A ? -0.2 GLU 167 A 167 A ? -0.2 GLN 199 A 199 A ? -0.2 
169 GLY 169 A 169 A ? ALA 198 A 198 A ? -2.9 GLU 167 A 167 A ? -0.1 ASP 171 A 171 A ? -0.4 GLN 199 A 199 A ? -0.1 
170 LYS 170 A 170 A ? TYR 165 A 165 A ? -0.3 GLN 199 A 199 A ? -0.1 TYR 165 A 165 A ? -0.8 SER 172 A 172 A ? -0.3 
171 ASP 171 A 171 A ? VAL 3   A 3   A ? -1.6 GLY 169 A 169 A ? -0.4 VAL 3   A 3   A ? -2.8 CYS 173 A 173 A ? -0.4 
172 SER 172 A 172 A ? LYS 170 A 170 A ? -0.3 ILE 2   A 2   A ? -0.2 ILE 2   A 2   A ? -0.3 ALA 198 A 198 A ? -0.2 
173 CYS 173 A 173 A ? LYS 1   A 1   A ? -4.3 ASP 171 A 171 A ? -0.4 ASP 176 A 176 A ? -1.9 GLY 123 A 123 A ? -0.1 
174 GLN 174 A 174 A ? GLY 175 A 175 A ? -0.2 SER 172 A 172 A ? -0.2 CYS 173 A 173 A ? -0.2 TRP 193 A 193 A ? -0.0 
175 GLY 175 A 175 A ? PHE 25  A 25  A ? -0.2 GLY 123 A 123 A ? -0.1 TRP 122 A 122 A ? -0.3 GLN 174 A 174 A ? -0.2 
176 ASP 176 A 176 A ? CYS 173 A 173 A ? -1.9 LYS 1   A 1   A ? -0.2 GLY 179 A 179 A ? -2.3 VAL 191 A 191 A ? -0.3 
177 SER 177 A 177 A ? PHE 25  A 25  A ? -0.3 GLY 178 A 178 A ? -0.3 GLY 27  A 27  A ? -3.7 SER 192 A 192 A ? -0.2 
178 GLY 178 A 178 A ? VAL 191 A 191 A ? -3.1 GLY 179 A 179 A ? -0.3 SER 177 A 177 A ? -0.3 SER 192 A 192 A ? -0.1 
179 GLY 179 A 179 A ? ASP 176 A 176 A ? -2.3 GLY 27  A 27  A ? -0.1 VAL 191 A 191 A ? -2.4 GLY 178 A 178 A ? -0.3 
180 PRO 180 A 180 A ? ?   ?   ? ?   ? ? ?    ?   ?   ? ?   ? ? ?    SER 120 A 120 A ? -1.5 VAL 182 A 182 A ? -0.5 
181 VAL 181 A 181 A ? GLY 189 A 189 A ? -2.2 VAL 119 A 119 A ? -0.2 GLN 188 A 188 A ? -2.9 GLY 189 A 189 A ? -1.7 
182 VAL 182 A 182 A ? ARG 118 A 118 A ? -3.1 PRO 180 A 180 A ? -0.5 ARG 118 A 118 A ? -3.0 ASN 184 A 184 A ? -0.4 
183 CYS 183 A 183 A ? GLU 186 A 186 A ? -2.4 VAL 181 A 181 A ? -0.5 GLU 186 A 186 A ? -2.2 CYS 117 A 117 A ? -0.1 
184 ASN 184 A 184 A ? MET 116 A 116 A ? -0.4 VAL 182 A 182 A ? -0.4 CYS 183 A 183 A ? -0.1 LEU 187 A 187 A ? -0.1 
185 GLY 185 A 185 A ? GLU 186 A 186 A ? -0.2 VAL 182 A 182 A ? -0.1 ALA 105 A 105 A ? -1.0 LEU 187 A 187 A ? -0.3 
186 GLU 186 A 186 A ? CYS 183 A 183 A ? -2.2 VAL 104 A 104 A ? -0.1 CYS 183 A 183 A ? -2.4 GLN 188 A 188 A ? -0.8 
187 LEU 187 A 187 A ? ALA 105 A 105 A ? -2.9 GLY 185 A 185 A ? -0.3 VAL 182 A 182 A ? -0.2 ILE 190 A 190 A ? -0.1 
188 GLN 188 A 188 A ? VAL 181 A 181 A ? -2.9 GLU 186 A 186 A ? -0.8 VAL 209 A 209 A ? -1.1 CYS 210 A 210 A ? -0.5 
189 GLY 189 A 189 A ? VAL 181 A 181 A ? -1.7 LYS 208 A 208 A ? -0.2 VAL 181 A 181 A ? -2.2 VAL 191 A 191 A ? -0.4 
190 ILE 190 A 190 A ? GLY 207 A 207 A ? -1.1 GLN 188 A 188 A ? -0.3 GLY 207 A 207 A ? -2.7 SER 192 A 192 A ? -0.2 
191 VAL 191 A 191 A ? GLY 179 A 179 A ? -2.4 GLY 189 A 189 A ? -0.4 GLY 178 A 178 A ? -3.1 TYR 206 A 206 A ? -0.2 
192 SER 192 A 192 A ? VAL 205 A 205 A ? -2.0 TRP 193 A 193 A ? -0.4 GLY 194 A 194 A ? -0.3 TYR 206 A 206 A ? -0.2 
193 TRP 193 A 193 A ? VAL 205 A 205 A ? -1.7 GLN 174 A 174 A ? -0.0 VAL 205 A 205 A ? -3.0 SER 192 A 192 A ? -0.4 
194 GLY 194 A 194 A ? SER 192 A 192 A ? -0.3 GLY 204 A 204 A ? -0.2 GLY 196 A 196 A ? -0.6 GLY 204 A 204 A ? -0.1 
195 TYR 195 A 195 A ? PRO 203 A 203 A ? -0.4 TRP 193 A 193 A ? -0.3 GLN 199 A 199 A ? -0.3 TRP 193 A 193 A ? -0.0 
196 GLY 196 A 196 A ? GLY 194 A 194 A ? -0.6 ALA 198 A 198 A ? -0.1 ALA 198 A 198 A ? -0.6 GLN 199 A 199 A ? -0.2 
197 CYS 197 A 197 A ? ALA 198 A 198 A ? -0.2 GLY 194 A 194 A ? -0.1 GLY 169 A 169 A ? -0.1 CYS 173 A 173 A ? -0.1 
198 ALA 198 A 198 A ? GLY 196 A 196 A ? -0.6 ASN 202 A 202 A ? -0.3 GLY 169 A 169 A ? -2.9 LYS 200 A 200 A ? -0.2 
199 GLN 199 A 199 A ? ASN 202 A 202 A ? -0.5 TYR 195 A 195 A ? -0.3 ASN 202 A 202 A ? -2.1 GLY 168 A 168 A ? -0.2 
200 LYS 200 A 200 A ? ASP 201 A 201 A ? -0.3 GLU 167 A 167 A ? -0.3 GLU 167 A 167 A ? -0.2 LEU 166 A 166 A ? -0.1 
201 ASP 201 A 201 A ? LEU 166 A 166 A ? -2.7 TYR 165 A 165 A ? -0.2 LYS 200 A 200 A ? -0.3 LEU 166 A 166 A ? -0.1 
202 ASN 202 A 202 A ? GLN 199 A 199 A ? -2.1 TYR 165 A 165 A ? -0.3 GLN 199 A 199 A ? -0.5 ALA 198 A 198 A ? -0.3 
203 PRO 203 A 203 A ? ?   ?   ? ?   ? ? ?    ?   ?   ? ?   ? ? ?    TYR 195 A 195 A ? -0.4 GLY 164 A 164 A ? -0.2 
204 GLY 204 A 204 A ? ALA 163 A 163 A ? -1.5 GLY 194 A 194 A ? -0.1 ALA 163 A 163 A ? -1.8 TYR 206 A 206 A ? -0.4 
205 VAL 205 A 205 A ? TRP 193 A 193 A ? -3.0 CYS 162 A 162 A ? -0.2 SER 192 A 192 A ? -2.0 TRP 193 A 193 A ? -1.7 
206 TYR 206 A 206 A ? PHE 161 A 161 A ? -3.0 GLY 204 A 204 A ? -0.4 PHE 161 A 161 A ? -1.9 LYS 208 A 208 A ? -0.4 
207 GLY 207 A 207 A ? ILE 190 A 190 A ? -2.7 VAL 205 A 205 A ? -0.3 VAL 209 A 209 A ? -1.1 ILE 190 A 190 A ? -1.1 
208 LYS 208 A 208 A ? THR 159 A 159 A ? -2.6 TYR 206 A 206 A ? -0.4 MET 211 A 211 A ? -1.4 PHE 212 A 212 A ? -0.3 
209 VAL 209 A 209 A ? GLN 188 A 188 A ? -1.1 GLY 207 A 207 A ? -1.1 PHE 212 A 212 A ? -2.4 SER 213 A 213 A ? -0.3 
210 CYS 210 A 210 A ? GLN 188 A 188 A ? -0.5 MET 211 A 211 A ? -0.3 SER 213 A 213 A ? -0.7 VAL 209 A 209 A ? -0.3 
211 MET 211 A 211 A ? LYS 208 A 208 A ? -1.4 PHE 212 A 212 A ? -0.2 CYS 210 A 210 A ? -0.3 VAL 209 A 209 A ? -0.2 
212 PHE 212 A 212 A ? VAL 209 A 209 A ? -2.4 LYS 208 A 208 A ? -0.3 ILE 216 A 216 A ? -3.0 ALA 217 A 217 A ? -0.2 
213 SER 213 A 213 A ? CYS 210 A 210 A ? -0.7 VAL 209 A 209 A ? -0.3 ALA 217 A 217 A ? -2.4 ASP 218 A 218 A ? -0.2 
214 GLN 214 A 214 A ? CYS 210 A 210 A ? -0.3 ILE 216 A 216 A ? -0.2 ASP 218 A 218 A ? -2.7 THR 219 A 219 A ? -0.2 
215 TRP 215 A 215 A ? ALA 217 A 217 A ? -0.2 ILE 216 A 216 A ? -0.2 THR 219 A 219 A ? -2.5 SER 213 A 213 A ? -0.2 
216 ILE 216 A 216 A ? PHE 212 A 212 A ? -3.0 ALA 217 A 217 A ? -0.2 MET 220 A 220 A ? -2.4 GLN 214 A 214 A ? -0.2 
217 ALA 217 A 217 A ? SER 213 A 213 A ? -2.4 PHE 212 A 212 A ? -0.2 ARG 221 A 221 A ? -1.9 TRP 215 A 215 A ? -0.2 
218 ASP 218 A 218 A ? GLN 214 A 214 A ? -2.7 MET 220 A 220 A ? -0.2 ASN 222 A 222 A ? -1.9 ALA 217 A 217 A ? -0.2 
219 THR 219 A 219 A ? TRP 215 A 215 A ? -2.5 GLN 214 A 214 A ? -0.2 ASN 223 A 223 A ? -0.8 ALA 217 A 217 A ? -0.2 
220 MET 220 A 220 A ? ILE 216 A 216 A ? -2.4 TRP 215 A 215 A ? -0.2 ASN 223 A 223 A ? -0.5 ASP 218 A 218 A ? -0.2 
221 ARG 221 A 221 A ? ALA 217 A 217 A ? -1.9 ASN 222 A 222 A ? -0.2 MET 220 A 220 A ? -0.2 THR 219 A 219 A ? -0.2 
222 ASN 222 A 222 A ? ASP 218 A 218 A ? -1.9 ALA 217 A 217 A ? -0.2 ARG 221 A 221 A ? -0.2 MET 220 A 220 A ? -0.2 
223 ASN 223 A 223 A ? THR 219 A 219 A ? -0.8 MET 220 A 220 A ? -0.5 ARG 221 A 221 A ? -0.2 MET 220 A 220 A ? -0.2 
# 
loop_
_dssp_statistics_histogram.entry_id 
_dssp_statistics_histogram.type 
_dssp_statistics_histogram.1 
_dssp_statistics_histogram.2 
_dssp_statistics_histogram.3 
_dssp_statistics_histogram.4 
_dssp_statistics_histogram.5 
_dssp_statistics_histogram.6 
_dssp_statistics_histogram.7 
_dssp_statistics_histogram.8 
_dssp_statistics_histogram.9 
_dssp_statistics_histogram.10 
_dssp_statistics_histogram.11 
_dssp_statistics_histogram.12 
_dssp_statistics_histogram.13 
_dssp_statistics_histogram.14 
_dssp_statistics_histogram.15 
_dssp_statistics_histogram.16 
_dssp_statistics_histogram.17 
_dssp_statistics_histogram.18 
_dssp_statistics_histogram.19 
_dssp_statistics_histogram.20 
_dssp_statistics_histogram.21 
_dssp_statistics_histogram.22 
_dssp_statistics_histogram.23 
_dssp_statistics_histogram.24 
_dssp_statistics_histogram.25 
_dssp_statistics_histogram.26 
_dssp_statistics_histogram.27 
_dssp_statistics_histogram.28 
_dssp_statistics_histogram.29 
_dssp_statistics_histogram.30 
Danio_rerio_GeneID=100535672 residues_per_alpha_helix        0 0 0 0 0 0 1 0 0 1 0 0 0 0 0 0 0 0 0 0 0 0 0 0 0 0 0 0 0 0 
Danio_rerio_GeneID=100535672 parallel_bridges_per_ladder     1 0 0 0 0 0 0 0 0 0 0 0 0 0 0 0 0 0 0 0 0 0 0 0 0 0 0 0 0 0 
Danio_rerio_GeneID=100535672 antiparallel_bridges_per_ladder 4 4 0 6 2 1 0 0 0 0 0 0 0 0 0 0 0 0 0 0 0 0 0 0 0 0 0 0 0 0 
Danio_rerio_GeneID=100535672 ladders_per_sheet               1 0 0 0 0 1 0 1 0 0 0 0 0 0 0 0 0 0 0 0 0 0 0 0 0 0 0 0 0 0 
# 
loop_
_dssp_statistics_hbond.entry_id 
_dssp_statistics_hbond.type 
_dssp_statistics_hbond.count 
_dssp_statistics_hbond.count_per_100 
Danio_rerio_GeneID=100535672 O(I)-->H-N(J)          142 63.7 
Danio_rerio_GeneID=100535672 'PARALLEL BRIDGES'     2   0.9  
Danio_rerio_GeneID=100535672 'ANTIPARALLEL BRIDGES' 71  31.8 
Danio_rerio_GeneID=100535672 O(I)-->H-N(I-5)        2   0.9  
Danio_rerio_GeneID=100535672 O(I)-->H-N(I-4)        1   0.4  
Danio_rerio_GeneID=100535672 O(I)-->H-N(I-3)        4   1.8  
Danio_rerio_GeneID=100535672 O(I)-->H-N(I-2)        1   0.4  
Danio_rerio_GeneID=100535672 O(I)-->H-N(I-1)        0   0.0  
Danio_rerio_GeneID=100535672 O(I)-->H-N(I+0)        0   0.0  
Danio_rerio_GeneID=100535672 O(I)-->H-N(I+1)        0   0.0  
Danio_rerio_GeneID=100535672 O(I)-->H-N(I+2)        20  9.0  
Danio_rerio_GeneID=100535672 O(I)-->H-N(I+3)        21  9.4  
Danio_rerio_GeneID=100535672 O(I)-->H-N(I+4)        15  6.7  
Danio_rerio_GeneID=100535672 O(I)-->H-N(I+5)        1   0.4  
# 
_dssp_statistics.entry_id                       Danio_rerio_GeneID=100535672 
_dssp_statistics.nr_of_residues                 223 
_dssp_statistics.nr_of_chains                   1 
_dssp_statistics.nr_of_ss_bridges_total         0 
_dssp_statistics.nr_of_ss_bridges_intra_chain   0 
_dssp_statistics.nr_of_ss_bridges_inter_chain   0 
# 
loop_
_chem_comp.id 
_chem_comp.type 
_chem_comp.mon_nstd_flag 
_chem_comp.name 
_chem_comp.formula 
_chem_comp.formula_weight 
ALA 'L-PEPTIDE LINKING' y ALANINE         'C3 H7 N O2'     89.093 
ARG 'L-PEPTIDE LINKING' y ARGININE        'C6 H15 N4 O2'  175.209 
ASN 'L-PEPTIDE LINKING' y ASPARAGINE      'C4 H8 N2 O3'   132.118 
ASP 'L-PEPTIDE LINKING' y 'ASPARTIC ACID' 'C4 H7 N O4'    133.103 
CYS 'L-PEPTIDE LINKING' y CYSTEINE        'C3 H7 N O2 S'  121.158 
GLN 'L-PEPTIDE LINKING' y GLUTAMINE       'C5 H10 N2 O3'  146.144 
GLU 'L-PEPTIDE LINKING' y 'GLUTAMIC ACID' 'C5 H9 N O4'    147.129 
GLY 'PEPTIDE LINKING'   y GLYCINE         'C2 H5 N O2'     75.067 
HIS 'L-PEPTIDE LINKING' y HISTIDINE       'C6 H10 N3 O2'  156.162 
ILE 'L-PEPTIDE LINKING' y ISOLEUCINE      'C6 H13 N O2'   131.173 
LEU 'L-PEPTIDE LINKING' y LEUCINE         'C6 H13 N O2'   131.173 
LYS 'L-PEPTIDE LINKING' y LYSINE          'C6 H15 N2 O2'  147.195 
MET 'L-PEPTIDE LINKING' y METHIONINE      'C5 H11 N O2 S' 149.211 
PHE 'L-PEPTIDE LINKING' y PHENYLALANINE   'C9 H11 N O2'   165.189 
PRO 'L-PEPTIDE LINKING' y PROLINE         'C5 H9 N O2'     115.13 
SER 'L-PEPTIDE LINKING' y SERINE          'C3 H7 N O3'    105.093 
THR 'L-PEPTIDE LINKING' y THREONINE       'C4 H9 N O3'    119.119 
TRP 'L-PEPTIDE LINKING' y TRYPTOPHAN      'C11 H12 N2 O2' 204.225 
TYR 'L-PEPTIDE LINKING' y TYROSINE        'C9 H11 N O3'   181.189 
VAL 'L-PEPTIDE LINKING' y VALINE          'C5 H11 N O2'   117.146 
# 
loop_
_atom_type.symbol 
N 
C 
O 
S 
# 
loop_
_entity_poly_seq.entity_id 
_entity_poly_seq.num 
_entity_poly_seq.mon_id 
_entity_poly_seq.hetero 
1   1 LYS n 
1   2 ILE n 
1   3 VAL n 
1   4 GLY n 
1   5 GLY n 
1   6 TYR n 
1   7 GLU n 
1   8 CYS n 
1   9 GLN n 
1  10 PRO n 
1  11 ASN n 
1  12 SER n 
1  13 GLN n 
1  14 PRO n 
1  15 TRP n 
1  16 GLN n 
1  17 ALA n 
1  18 SER n 
1  19 LEU n 
1  20 ASN n 
1  21 SER n 
1  22 GLY n 
1  23 TYR n 
1  24 HIS n 
1  25 PHE n 
1  26 CYS n 
1  27 GLY n 
1  28 GLY n 
1  29 SER n 
1  30 LEU n 
1  31 VAL n 
1  32 SER n 
1  33 GLU n 
1  34 TYR n 
1  35 TRP n 
1  36 VAL n 
1  37 VAL n 
1  38 SER n 
1  39 ALA n 
1  40 ALA n 
1  41 HIS n 
1  42 CYS n 
1  43 TYR n 
1  44 LYS n 
1  45 SER n 
1  46 ARG n 
1  47 LEU n 
1  48 GLU n 
1  49 VAL n 
1  50 ARG n 
1  51 LEU n 
1  52 GLY n 
1  53 GLU n 
1  54 HIS n 
1  55 ASN n 
1  56 ILE n 
1  57 VAL n 
1  58 ILE n 
1  59 ASN n 
1  60 GLU n 
1  61 GLY n 
1  62 THR n 
1  63 GLU n 
1  64 GLN n 
1  65 PHE n 
1  66 ILE n 
1  67 THR n 
1  68 SER n 
1  69 GLU n 
1  70 LYS n 
1  71 VAL n 
1  72 ILE n 
1  73 ARG n 
1  74 ASN n 
1  75 PRO n 
1  76 ASN n 
1  77 TYR n 
1  78 ASP n 
1  79 SER n 
1  80 TRP n 
1  81 THR n 
1  82 ILE n 
1  83 ASP n 
1  84 SER n 
1  85 ASP n 
1  86 ILE n 
1  87 MET n 
1  88 LEU n 
1  89 ILE n 
1  90 LYS n 
1  91 LEU n 
1  92 SER n 
1  93 LYS n 
1  94 PRO n 
1  95 ALA n 
1  96 THR n 
1  97 LEU n 
1  98 ASN n 
1  99 LYS n 
1 100 TYR n 
1 101 VAL n 
1 102 GLN n 
1 103 PRO n 
1 104 VAL n 
1 105 ALA n 
1 106 LEU n 
1 107 PRO n 
1 108 ASN n 
1 109 GLY n 
1 110 CYS n 
1 111 ALA n 
1 112 ALA n 
1 113 ASP n 
1 114 GLY n 
1 115 THR n 
1 116 MET n 
1 117 CYS n 
1 118 ARG n 
1 119 VAL n 
1 120 SER n 
1 121 GLY n 
1 122 TRP n 
1 123 GLY n 
1 124 ASN n 
1 125 THR n 
1 126 MET n 
1 127 SER n 
1 128 SER n 
1 129 THR n 
1 130 ALA n 
1 131 ASP n 
1 132 SER n 
1 133 ASN n 
1 134 LYS n 
1 135 LEU n 
1 136 GLN n 
1 137 CYS n 
1 138 LEU n 
1 139 GLU n 
1 140 ILE n 
1 141 PRO n 
1 142 ILE n 
1 143 LEU n 
1 144 SER n 
1 145 ASP n 
1 146 ARG n 
1 147 ASP n 
1 148 CYS n 
1 149 LYS n 
1 150 ASN n 
1 151 SER n 
1 152 TYR n 
1 153 PRO n 
1 154 GLY n 
1 155 MET n 
1 156 ILE n 
1 157 THR n 
1 158 ASP n 
1 159 THR n 
1 160 MET n 
1 161 PHE n 
1 162 CYS n 
1 163 ALA n 
1 164 GLY n 
1 165 TYR n 
1 166 LEU n 
1 167 GLU n 
1 168 GLY n 
1 169 GLY n 
1 170 LYS n 
1 171 ASP n 
1 172 SER n 
1 173 CYS n 
1 174 GLN n 
1 175 GLY n 
1 176 ASP n 
1 177 SER n 
1 178 GLY n 
1 179 GLY n 
1 180 PRO n 
1 181 VAL n 
1 182 VAL n 
1 183 CYS n 
1 184 ASN n 
1 185 GLY n 
1 186 GLU n 
1 187 LEU n 
1 188 GLN n 
1 189 GLY n 
1 190 ILE n 
1 191 VAL n 
1 192 SER n 
1 193 TRP n 
1 194 GLY n 
1 195 TYR n 
1 196 GLY n 
1 197 CYS n 
1 198 ALA n 
1 199 GLN n 
1 200 LYS n 
1 201 ASP n 
1 202 ASN n 
1 203 PRO n 
1 204 GLY n 
1 205 VAL n 
1 206 TYR n 
1 207 GLY n 
1 208 LYS n 
1 209 VAL n 
1 210 CYS n 
1 211 MET n 
1 212 PHE n 
1 213 SER n 
1 214 GLN n 
1 215 TRP n 
1 216 ILE n 
1 217 ALA n 
1 218 ASP n 
1 219 THR n 
1 220 MET n 
1 221 ARG n 
1 222 ASN n 
1 223 ASN n 
# 
loop_
_pdbx_poly_seq_scheme.asym_id 
_pdbx_poly_seq_scheme.entity_id 
_pdbx_poly_seq_scheme.seq_id 
_pdbx_poly_seq_scheme.mon_id 
_pdbx_poly_seq_scheme.ndb_seq_num 
_pdbx_poly_seq_scheme.pdb_seq_num 
_pdbx_poly_seq_scheme.auth_seq_num 
_pdbx_poly_seq_scheme.pdb_mon_id 
_pdbx_poly_seq_scheme.auth_mon_id 
_pdbx_poly_seq_scheme.pdb_strand_id 
_pdbx_poly_seq_scheme.pdb_ins_code 
_pdbx_poly_seq_scheme.hetero 
A 1   1 LYS   1 1   1   LYS LYS A ? n 
A 1   2 ILE   2 2   2   ILE ILE A ? n 
A 1   3 VAL   3 3   3   VAL VAL A ? n 
A 1   4 GLY   4 4   4   GLY GLY A ? n 
A 1   5 GLY   5 5   5   GLY GLY A ? n 
A 1   6 TYR   6 6   6   TYR TYR A ? n 
A 1   7 GLU   7 7   7   GLU GLU A ? n 
A 1   8 CYS   8 8   8   CYS CYS A ? n 
A 1   9 GLN   9 9   9   GLN GLN A ? n 
A 1  10 PRO  10 10  10  PRO PRO A ? n 
A 1  11 ASN  11 11  11  ASN ASN A ? n 
A 1  12 SER  12 12  12  SER SER A ? n 
A 1  13 GLN  13 13  13  GLN GLN A ? n 
A 1  14 PRO  14 14  14  PRO PRO A ? n 
A 1  15 TRP  15 15  15  TRP TRP A ? n 
A 1  16 GLN  16 16  16  GLN GLN A ? n 
A 1  17 ALA  17 17  17  ALA ALA A ? n 
A 1  18 SER  18 18  18  SER SER A ? n 
A 1  19 LEU  19 19  19  LEU LEU A ? n 
A 1  20 ASN  20 20  20  ASN ASN A ? n 
A 1  21 SER  21 21  21  SER SER A ? n 
A 1  22 GLY  22 22  22  GLY GLY A ? n 
A 1  23 TYR  23 23  23  TYR TYR A ? n 
A 1  24 HIS  24 24  24  HIS HIS A ? n 
A 1  25 PHE  25 25  25  PHE PHE A ? n 
A 1  26 CYS  26 26  26  CYS CYS A ? n 
A 1  27 GLY  27 27  27  GLY GLY A ? n 
A 1  28 GLY  28 28  28  GLY GLY A ? n 
A 1  29 SER  29 29  29  SER SER A ? n 
A 1  30 LEU  30 30  30  LEU LEU A ? n 
A 1  31 VAL  31 31  31  VAL VAL A ? n 
A 1  32 SER  32 32  32  SER SER A ? n 
A 1  33 GLU  33 33  33  GLU GLU A ? n 
A 1  34 TYR  34 34  34  TYR TYR A ? n 
A 1  35 TRP  35 35  35  TRP TRP A ? n 
A 1  36 VAL  36 36  36  VAL VAL A ? n 
A 1  37 VAL  37 37  37  VAL VAL A ? n 
A 1  38 SER  38 38  38  SER SER A ? n 
A 1  39 ALA  39 39  39  ALA ALA A ? n 
A 1  40 ALA  40 40  40  ALA ALA A ? n 
A 1  41 HIS  41 41  41  HIS HIS A ? n 
A 1  42 CYS  42 42  42  CYS CYS A ? n 
A 1  43 TYR  43 43  43  TYR TYR A ? n 
A 1  44 LYS  44 44  44  LYS LYS A ? n 
A 1  45 SER  45 45  45  SER SER A ? n 
A 1  46 ARG  46 46  46  ARG ARG A ? n 
A 1  47 LEU  47 47  47  LEU LEU A ? n 
A 1  48 GLU  48 48  48  GLU GLU A ? n 
A 1  49 VAL  49 49  49  VAL VAL A ? n 
A 1  50 ARG  50 50  50  ARG ARG A ? n 
A 1  51 LEU  51 51  51  LEU LEU A ? n 
A 1  52 GLY  52 52  52  GLY GLY A ? n 
A 1  53 GLU  53 53  53  GLU GLU A ? n 
A 1  54 HIS  54 54  54  HIS HIS A ? n 
A 1  55 ASN  55 55  55  ASN ASN A ? n 
A 1  56 ILE  56 56  56  ILE ILE A ? n 
A 1  57 VAL  57 57  57  VAL VAL A ? n 
A 1  58 ILE  58 58  58  ILE ILE A ? n 
A 1  59 ASN  59 59  59  ASN ASN A ? n 
A 1  60 GLU  60 60  60  GLU GLU A ? n 
A 1  61 GLY  61 61  61  GLY GLY A ? n 
A 1  62 THR  62 62  62  THR THR A ? n 
A 1  63 GLU  63 63  63  GLU GLU A ? n 
A 1  64 GLN  64 64  64  GLN GLN A ? n 
A 1  65 PHE  65 65  65  PHE PHE A ? n 
A 1  66 ILE  66 66  66  ILE ILE A ? n 
A 1  67 THR  67 67  67  THR THR A ? n 
A 1  68 SER  68 68  68  SER SER A ? n 
A 1  69 GLU  69 69  69  GLU GLU A ? n 
A 1  70 LYS  70 70  70  LYS LYS A ? n 
A 1  71 VAL  71 71  71  VAL VAL A ? n 
A 1  72 ILE  72 72  72  ILE ILE A ? n 
A 1  73 ARG  73 73  73  ARG ARG A ? n 
A 1  74 ASN  74 74  74  ASN ASN A ? n 
A 1  75 PRO  75 75  75  PRO PRO A ? n 
A 1  76 ASN  76 76  76  ASN ASN A ? n 
A 1  77 TYR  77 77  77  TYR TYR A ? n 
A 1  78 ASP  78 78  78  ASP ASP A ? n 
A 1  79 SER  79 79  79  SER SER A ? n 
A 1  80 TRP  80 80  80  TRP TRP A ? n 
A 1  81 THR  81 81  81  THR THR A ? n 
A 1  82 ILE  82 82  82  ILE ILE A ? n 
A 1  83 ASP  83 83  83  ASP ASP A ? n 
A 1  84 SER  84 84  84  SER SER A ? n 
A 1  85 ASP  85 85  85  ASP ASP A ? n 
A 1  86 ILE  86 86  86  ILE ILE A ? n 
A 1  87 MET  87 87  87  MET MET A ? n 
A 1  88 LEU  88 88  88  LEU LEU A ? n 
A 1  89 ILE  89 89  89  ILE ILE A ? n 
A 1  90 LYS  90 90  90  LYS LYS A ? n 
A 1  91 LEU  91 91  91  LEU LEU A ? n 
A 1  92 SER  92 92  92  SER SER A ? n 
A 1  93 LYS  93 93  93  LYS LYS A ? n 
A 1  94 PRO  94 94  94  PRO PRO A ? n 
A 1  95 ALA  95 95  95  ALA ALA A ? n 
A 1  96 THR  96 96  96  THR THR A ? n 
A 1  97 LEU  97 97  97  LEU LEU A ? n 
A 1  98 ASN  98 98  98  ASN ASN A ? n 
A 1  99 LYS  99 99  99  LYS LYS A ? n 
A 1 100 TYR 100 100 100 TYR TYR A ? n 
A 1 101 VAL 101 101 101 VAL VAL A ? n 
A 1 102 GLN 102 102 102 GLN GLN A ? n 
A 1 103 PRO 103 103 103 PRO PRO A ? n 
A 1 104 VAL 104 104 104 VAL VAL A ? n 
A 1 105 ALA 105 105 105 ALA ALA A ? n 
A 1 106 LEU 106 106 106 LEU LEU A ? n 
A 1 107 PRO 107 107 107 PRO PRO A ? n 
A 1 108 ASN 108 108 108 ASN ASN A ? n 
A 1 109 GLY 109 109 109 GLY GLY A ? n 
A 1 110 CYS 110 110 110 CYS CYS A ? n 
A 1 111 ALA 111 111 111 ALA ALA A ? n 
A 1 112 ALA 112 112 112 ALA ALA A ? n 
A 1 113 ASP 113 113 113 ASP ASP A ? n 
A 1 114 GLY 114 114 114 GLY GLY A ? n 
A 1 115 THR 115 115 115 THR THR A ? n 
A 1 116 MET 116 116 116 MET MET A ? n 
A 1 117 CYS 117 117 117 CYS CYS A ? n 
A 1 118 ARG 118 118 118 ARG ARG A ? n 
A 1 119 VAL 119 119 119 VAL VAL A ? n 
A 1 120 SER 120 120 120 SER SER A ? n 
A 1 121 GLY 121 121 121 GLY GLY A ? n 
A 1 122 TRP 122 122 122 TRP TRP A ? n 
A 1 123 GLY 123 123 123 GLY GLY A ? n 
A 1 124 ASN 124 124 124 ASN ASN A ? n 
A 1 125 THR 125 125 125 THR THR A ? n 
A 1 126 MET 126 126 126 MET MET A ? n 
A 1 127 SER 127 127 127 SER SER A ? n 
A 1 128 SER 128 128 128 SER SER A ? n 
A 1 129 THR 129 129 129 THR THR A ? n 
A 1 130 ALA 130 130 130 ALA ALA A ? n 
A 1 131 ASP 131 131 131 ASP ASP A ? n 
A 1 132 SER 132 132 132 SER SER A ? n 
A 1 133 ASN 133 133 133 ASN ASN A ? n 
A 1 134 LYS 134 134 134 LYS LYS A ? n 
A 1 135 LEU 135 135 135 LEU LEU A ? n 
A 1 136 GLN 136 136 136 GLN GLN A ? n 
A 1 137 CYS 137 137 137 CYS CYS A ? n 
A 1 138 LEU 138 138 138 LEU LEU A ? n 
A 1 139 GLU 139 139 139 GLU GLU A ? n 
A 1 140 ILE 140 140 140 ILE ILE A ? n 
A 1 141 PRO 141 141 141 PRO PRO A ? n 
A 1 142 ILE 142 142 142 ILE ILE A ? n 
A 1 143 LEU 143 143 143 LEU LEU A ? n 
A 1 144 SER 144 144 144 SER SER A ? n 
A 1 145 ASP 145 145 145 ASP ASP A ? n 
A 1 146 ARG 146 146 146 ARG ARG A ? n 
A 1 147 ASP 147 147 147 ASP ASP A ? n 
A 1 148 CYS 148 148 148 CYS CYS A ? n 
A 1 149 LYS 149 149 149 LYS LYS A ? n 
A 1 150 ASN 150 150 150 ASN ASN A ? n 
A 1 151 SER 151 151 151 SER SER A ? n 
A 1 152 TYR 152 152 152 TYR TYR A ? n 
A 1 153 PRO 153 153 153 PRO PRO A ? n 
A 1 154 GLY 154 154 154 GLY GLY A ? n 
A 1 155 MET 155 155 155 MET MET A ? n 
A 1 156 ILE 156 156 156 ILE ILE A ? n 
A 1 157 THR 157 157 157 THR THR A ? n 
A 1 158 ASP 158 158 158 ASP ASP A ? n 
A 1 159 THR 159 159 159 THR THR A ? n 
A 1 160 MET 160 160 160 MET MET A ? n 
A 1 161 PHE 161 161 161 PHE PHE A ? n 
A 1 162 CYS 162 162 162 CYS CYS A ? n 
A 1 163 ALA 163 163 163 ALA ALA A ? n 
A 1 164 GLY 164 164 164 GLY GLY A ? n 
A 1 165 TYR 165 165 165 TYR TYR A ? n 
A 1 166 LEU 166 166 166 LEU LEU A ? n 
A 1 167 GLU 167 167 167 GLU GLU A ? n 
A 1 168 GLY 168 168 168 GLY GLY A ? n 
A 1 169 GLY 169 169 169 GLY GLY A ? n 
A 1 170 LYS 170 170 170 LYS LYS A ? n 
A 1 171 ASP 171 171 171 ASP ASP A ? n 
A 1 172 SER 172 172 172 SER SER A ? n 
A 1 173 CYS 173 173 173 CYS CYS A ? n 
A 1 174 GLN 174 174 174 GLN GLN A ? n 
A 1 175 GLY 175 175 175 GLY GLY A ? n 
A 1 176 ASP 176 176 176 ASP ASP A ? n 
A 1 177 SER 177 177 177 SER SER A ? n 
A 1 178 GLY 178 178 178 GLY GLY A ? n 
A 1 179 GLY 179 179 179 GLY GLY A ? n 
A 1 180 PRO 180 180 180 PRO PRO A ? n 
A 1 181 VAL 181 181 181 VAL VAL A ? n 
A 1 182 VAL 182 182 182 VAL VAL A ? n 
A 1 183 CYS 183 183 183 CYS CYS A ? n 
A 1 184 ASN 184 184 184 ASN ASN A ? n 
A 1 185 GLY 185 185 185 GLY GLY A ? n 
A 1 186 GLU 186 186 186 GLU GLU A ? n 
A 1 187 LEU 187 187 187 LEU LEU A ? n 
A 1 188 GLN 188 188 188 GLN GLN A ? n 
A 1 189 GLY 189 189 189 GLY GLY A ? n 
A 1 190 ILE 190 190 190 ILE ILE A ? n 
A 1 191 VAL 191 191 191 VAL VAL A ? n 
A 1 192 SER 192 192 192 SER SER A ? n 
A 1 193 TRP 193 193 193 TRP TRP A ? n 
A 1 194 GLY 194 194 194 GLY GLY A ? n 
A 1 195 TYR 195 195 195 TYR TYR A ? n 
A 1 196 GLY 196 196 196 GLY GLY A ? n 
A 1 197 CYS 197 197 197 CYS CYS A ? n 
A 1 198 ALA 198 198 198 ALA ALA A ? n 
A 1 199 GLN 199 199 199 GLN GLN A ? n 
A 1 200 LYS 200 200 200 LYS LYS A ? n 
A 1 201 ASP 201 201 201 ASP ASP A ? n 
A 1 202 ASN 202 202 202 ASN ASN A ? n 
A 1 203 PRO 203 203 203 PRO PRO A ? n 
A 1 204 GLY 204 204 204 GLY GLY A ? n 
A 1 205 VAL 205 205 205 VAL VAL A ? n 
A 1 206 TYR 206 206 206 TYR TYR A ? n 
A 1 207 GLY 207 207 207 GLY GLY A ? n 
A 1 208 LYS 208 208 208 LYS LYS A ? n 
A 1 209 VAL 209 209 209 VAL VAL A ? n 
A 1 210 CYS 210 210 210 CYS CYS A ? n 
A 1 211 MET 211 211 211 MET MET A ? n 
A 1 212 PHE 212 212 212 PHE PHE A ? n 
A 1 213 SER 213 213 213 SER SER A ? n 
A 1 214 GLN 214 214 214 GLN GLN A ? n 
A 1 215 TRP 215 215 215 TRP TRP A ? n 
A 1 216 ILE 216 216 216 ILE ILE A ? n 
A 1 217 ALA 217 217 217 ALA ALA A ? n 
A 1 218 ASP 218 218 218 ASP ASP A ? n 
A 1 219 THR 219 219 219 THR THR A ? n 
A 1 220 MET 220 220 220 MET MET A ? n 
A 1 221 ARG 221 221 221 ARG ARG A ? n 
A 1 222 ASN 222 222 222 ASN ASN A ? n 
A 1 223 ASN 223 223 223 ASN ASN A ? n 
# 
loop_
_atom_site.group_PDB 
_atom_site.id 
_atom_site.type_symbol 
_atom_site.label_atom_id 
_atom_site.label_alt_id 
_atom_site.label_comp_id 
_atom_site.label_asym_id 
_atom_site.label_entity_id 
_atom_site.label_seq_id 
_atom_site.pdbx_PDB_ins_code 
_atom_site.Cartn_x 
_atom_site.Cartn_y 
_atom_site.Cartn_z 
_atom_site.occupancy 
_atom_site.B_iso_or_equiv 
_atom_site.pdbx_formal_charge 
_atom_site.auth_seq_id 
_atom_site.auth_comp_id 
_atom_site.auth_asym_id 
_atom_site.auth_atom_id 
_atom_site.pdbx_PDB_model_num 
ATOM 1    N N   ? LYS A 1   1 ?  -3.359   6.957 -10.192 1.000 76.990 ? 1   LYS A N   1 
ATOM 2    C CA  ? LYS A 1   1 ?  -3.246   6.480 -11.567 1.000 76.990 ? 1   LYS A CA  1 
ATOM 3    C C   ? LYS A 1   1 ?  -2.458   5.175 -11.633 1.000 76.990 ? 1   LYS A C   1 
ATOM 4    C CB  ? LYS A 1   1 ?  -2.581   7.539 -12.449 1.000 76.990 ? 1   LYS A CB  1 
ATOM 5    O O   ? LYS A 1   1 ?  -1.489   4.990 -10.893 1.000 76.990 ? 1   LYS A O   1 
ATOM 6    C CG  ? LYS A 1   1 ?  -3.403   8.808 -12.618 1.000 76.990 ? 1   LYS A CG  1 
ATOM 7    C CD  ? LYS A 1   1 ?  -2.688   9.824 -13.500 1.000 76.990 ? 1   LYS A CD  1 
ATOM 8    C CE  ? LYS A 1   1 ?  -3.454  11.137 -13.576 1.000 76.990 ? 1   LYS A CE  1 
ATOM 9    N NZ  ? LYS A 1   1 ?  -2.715  12.165 -14.368 1.000 76.990 ? 1   LYS A NZ  1 
ATOM 10   N N   ? ILE A 1   2 ?  -2.907   4.233 -12.345 1.000 85.840 ? 2   ILE A N   1 
ATOM 11   C CA  ? ILE A 1   2 ?  -2.176   3.045 -12.772 1.000 85.840 ? 2   ILE A CA  1 
ATOM 12   C C   ? ILE A 1   2 ?  -1.929   3.105 -14.278 1.000 85.840 ? 2   ILE A C   1 
ATOM 13   C CB  ? ILE A 1   2 ?  -2.936   1.751 -12.405 1.000 85.840 ? 2   ILE A CB  1 
ATOM 14   O O   ? ILE A 1   2 ?  -2.828   2.818 -15.073 1.000 85.840 ? 2   ILE A O   1 
ATOM 15   C CG1 ? ILE A 1   2 ?  -3.256   1.726 -10.906 1.000 85.840 ? 2   ILE A CG1 1 
ATOM 16   C CG2 ? ILE A 1   2 ?  -2.128   0.515 -12.813 1.000 85.840 ? 2   ILE A CG2 1 
ATOM 17   C CD1 ? ILE A 1   2 ?  -2.034   1.549 -10.015 1.000 85.840 ? 2   ILE A CD1 1 
ATOM 18   N N   ? VAL A 1   3 ?  -0.805   3.502 -14.785 1.000 87.010 ? 3   VAL A N   1 
ATOM 19   C CA  ? VAL A 1   3 ?  -0.468   3.647 -16.198 1.000 87.010 ? 3   VAL A CA  1 
ATOM 20   C C   ? VAL A 1   3 ?  -0.126   2.282 -16.790 1.000 87.010 ? 3   VAL A C   1 
ATOM 21   C CB  ? VAL A 1   3 ?   0.709   4.627 -16.402 1.000 87.010 ? 3   VAL A CB  1 
ATOM 22   O O   ? VAL A 1   3 ?   0.728   1.565 -16.262 1.000 87.010 ? 3   VAL A O   1 
ATOM 23   C CG1 ? VAL A 1   3 ?   1.065   4.742 -17.884 1.000 87.010 ? 3   VAL A CG1 1 
ATOM 24   C CG2 ? VAL A 1   3 ?   0.368   5.999 -15.823 1.000 87.010 ? 3   VAL A CG2 1 
ATOM 25   N N   ? GLY A 1   4 ?  -0.861   1.950 -17.917 1.000 86.480 ? 4   GLY A N   1 
ATOM 26   C CA  ? GLY A 1   4 ?  -0.592   0.683 -18.578 1.000 86.480 ? 4   GLY A CA  1 
ATOM 27   C C   ? GLY A 1   4 ?  -1.257  -0.498 -17.897 1.000 86.480 ? 4   GLY A C   1 
ATOM 28   O O   ? GLY A 1   4 ?  -0.896  -1.650 -18.148 1.000 86.480 ? 4   GLY A O   1 
ATOM 29   N N   ? GLY A 1   5 ?  -2.192  -0.126 -16.846 1.000 88.190 ? 5   GLY A N   1 
ATOM 30   C CA  ? GLY A 1   5 ?  -2.904  -1.166 -16.120 1.000 88.190 ? 5   GLY A CA  1 
ATOM 31   C C   ? GLY A 1   5 ?  -4.203  -1.576 -16.788 1.000 88.190 ? 5   GLY A C   1 
ATOM 32   O O   ? GLY A 1   5 ?  -4.521  -1.105 -17.882 1.000 88.190 ? 5   GLY A O   1 
ATOM 33   N N   ? TYR A 1   6 ?  -4.877  -2.454 -16.163 1.000 91.870 ? 6   TYR A N   1 
ATOM 34   C CA  ? TYR A 1   6 ?  -6.164  -2.984 -16.598 1.000 91.870 ? 6   TYR A CA  1 
ATOM 35   C C   ? TYR A 1   6 ?  -7.128  -3.110 -15.425 1.000 91.870 ? 6   TYR A C   1 
ATOM 36   C CB  ? TYR A 1   6 ?  -5.983  -4.347 -17.273 1.000 91.870 ? 6   TYR A CB  1 
ATOM 37   O O   ? TYR A 1   6 ?  -6.710  -3.081 -14.265 1.000 91.870 ? 6   TYR A O   1 
ATOM 38   C CG  ? TYR A 1   6 ?  -5.354  -5.389 -16.380 1.000 91.870 ? 6   TYR A CG  1 
ATOM 39   C CD1 ? TYR A 1   6 ?  -3.970  -5.529 -16.308 1.000 91.870 ? 6   TYR A CD1 1 
ATOM 40   C CD2 ? TYR A 1   6 ?  -6.142  -6.235 -15.607 1.000 91.870 ? 6   TYR A CD2 1 
ATOM 41   C CE1 ? TYR A 1   6 ?  -3.385  -6.488 -15.488 1.000 91.870 ? 6   TYR A CE1 1 
ATOM 42   C CE2 ? TYR A 1   6 ?  -5.568  -7.197 -14.783 1.000 91.870 ? 6   TYR A CE2 1 
ATOM 43   O OH  ? TYR A 1   6 ?  -3.619  -8.268 -13.916 1.000 91.870 ? 6   TYR A OH  1 
ATOM 44   C CZ  ? TYR A 1   6 ?  -4.192  -7.316 -14.730 1.000 91.870 ? 6   TYR A CZ  1 
ATOM 45   N N   ? GLU A 1   7 ?  -8.437  -3.040 -15.821 1.000 94.020 ? 7   GLU A N   1 
ATOM 46   C CA  ? GLU A 1   7 ?  -9.393  -3.251 -14.738 1.000 94.020 ? 7   GLU A CA  1 
ATOM 47   C C   ? GLU A 1   7 ?  -9.153  -4.588 -14.042 1.000 94.020 ? 7   GLU A C   1 
ATOM 48   C CB  ? GLU A 1   7 ? -10.828  -3.183 -15.267 1.000 94.020 ? 7   GLU A CB  1 
ATOM 49   O O   ? GLU A 1   7 ?  -9.041  -5.625 -14.700 1.000 94.020 ? 7   GLU A O   1 
ATOM 50   C CG  ? GLU A 1   7 ? -11.889  -3.383 -14.194 1.000 94.020 ? 7   GLU A CG  1 
ATOM 51   C CD  ? GLU A 1   7 ? -13.309  -3.308 -14.733 1.000 94.020 ? 7   GLU A CD  1 
ATOM 52   O OE1 ? GLU A 1   7 ? -14.248  -3.751 -14.033 1.000 94.020 ? 7   GLU A OE1 1 
ATOM 53   O OE2 ? GLU A 1   7 ? -13.483  -2.803 -15.864 1.000 94.020 ? 7   GLU A OE2 1 
ATOM 54   N N   ? CYS A 1   8 ?  -9.069  -4.575 -12.794 1.000 94.330 ? 8   CYS A N   1 
ATOM 55   C CA  ? CYS A 1   8 ?  -8.970  -5.791 -11.994 1.000 94.330 ? 8   CYS A CA  1 
ATOM 56   C C   ? CYS A 1   8 ? -10.263  -6.595 -12.063 1.000 94.330 ? 8   CYS A C   1 
ATOM 57   C CB  ? CYS A 1   8 ?  -8.647  -5.451 -10.540 1.000 94.330 ? 8   CYS A CB  1 
ATOM 58   O O   ? CYS A 1   8 ? -11.351  -6.023 -12.147 1.000 94.330 ? 8   CYS A O   1 
ATOM 59   S SG  ? CYS A 1   8 ?  -7.035  -4.667 -10.316 1.000 94.330 ? 8   CYS A SG  1 
ATOM 60   N N   ? GLN A 1   9 ? -10.006  -7.944 -12.089 1.000 95.130 ? 9   GLN A N   1 
ATOM 61   C CA  ? GLN A 1   9 ? -11.204  -8.747 -11.866 1.000 95.130 ? 9   GLN A CA  1 
ATOM 62   C C   ? GLN A 1   9 ? -11.855  -8.404 -10.529 1.000 95.130 ? 9   GLN A C   1 
ATOM 63   C CB  ? GLN A 1   9 ? -10.869 -10.239 -11.919 1.000 95.130 ? 9   GLN A CB  1 
ATOM 64   O O   ? GLN A 1   9 ? -11.169  -8.282  -9.512 1.000 95.130 ? 9   GLN A O   1 
ATOM 65   C CG  ? GLN A 1   9 ? -10.373 -10.709 -13.280 1.000 95.130 ? 9   GLN A CG  1 
ATOM 66   C CD  ? GLN A 1   9 ? -11.439 -10.619 -14.356 1.000 95.130 ? 9   GLN A CD  1 
ATOM 67   N NE2 ? GLN A 1   9 ? -11.064 -10.100 -15.520 1.000 95.130 ? 9   GLN A NE2 1 
ATOM 68   O OE1 ? GLN A 1   9 ? -12.590 -11.015 -14.144 1.000 95.130 ? 9   GLN A OE1 1 
ATOM 69   N N   ? PRO A 1  10 ? -13.239  -8.126 -10.559 1.000 94.930 ? 10  PRO A N   1 
ATOM 70   C CA  ? PRO A 1  10 ? -13.900  -7.821  -9.288 1.000 94.930 ? 10  PRO A CA  1 
ATOM 71   C C   ? PRO A 1  10 ? -13.536  -8.807  -8.181 1.000 94.930 ? 10  PRO A C   1 
ATOM 72   C CB  ? PRO A 1  10 ? -15.389  -7.914  -9.634 1.000 94.930 ? 10  PRO A CB  1 
ATOM 73   O O   ? PRO A 1  10 ? -13.476 -10.016  -8.422 1.000 94.930 ? 10  PRO A O   1 
ATOM 74   C CG  ? PRO A 1  10 ? -15.464  -7.588 -11.090 1.000 94.930 ? 10  PRO A CG  1 
ATOM 75   C CD  ? PRO A 1  10 ? -14.261  -8.173 -11.773 1.000 94.930 ? 10  PRO A CD  1 
ATOM 76   N N   ? ASN A 1  11 ? -13.140  -8.215  -6.974 1.000 92.550 ? 11  ASN A N   1 
ATOM 77   C CA  ? ASN A 1  11 ? -12.877  -8.952  -5.742 1.000 92.550 ? 11  ASN A CA  1 
ATOM 78   C C   ? ASN A 1  11 ? -11.576  -9.746  -5.831 1.000 92.550 ? 11  ASN A C   1 
ATOM 79   C CB  ? ASN A 1  11 ? -14.046  -9.883  -5.413 1.000 92.550 ? 11  ASN A CB  1 
ATOM 80   O O   ? ASN A 1  11 ? -11.309 -10.603  -4.987 1.000 92.550 ? 11  ASN A O   1 
ATOM 81   C CG  ? ASN A 1  11 ? -15.383  -9.169  -5.430 1.000 92.550 ? 11  ASN A CG  1 
ATOM 82   N ND2 ? ASN A 1  11 ? -16.358  -9.752  -6.117 1.000 92.550 ? 11  ASN A ND2 1 
ATOM 83   O OD1 ? ASN A 1  11 ? -15.538  -8.102  -4.830 1.000 92.550 ? 11  ASN A OD1 1 
ATOM 84   N N   ? SER A 1  12 ? -10.769  -9.566  -6.855 1.000 95.810 ? 12  SER A N   1 
ATOM 85   C CA  ? SER A 1  12 ?  -9.484 -10.239  -7.013 1.000 95.810 ? 12  SER A CA  1 
ATOM 86   C C   ? SER A 1  12 ?  -8.432  -9.648  -6.081 1.000 95.810 ? 12  SER A C   1 
ATOM 87   C CB  ? SER A 1  12 ?  -9.004 -10.146  -8.462 1.000 95.810 ? 12  SER A CB  1 
ATOM 88   O O   ? SER A 1  12 ?  -7.386 -10.258  -5.850 1.000 95.810 ? 12  SER A O   1 
ATOM 89   O OG  ? SER A 1  12 ?  -8.790  -8.796  -8.835 1.000 95.810 ? 12  SER A OG  1 
ATOM 90   N N   ? GLN A 1  13 ?  -8.587  -8.520  -5.513 1.000 97.260 ? 13  GLN A N   1 
ATOM 91   C CA  ? GLN A 1  13 ?  -7.740  -7.843  -4.537 1.000 97.260 ? 13  GLN A CA  1 
ATOM 92   C C   ? GLN A 1  13 ?  -8.505  -7.556  -3.249 1.000 97.260 ? 13  GLN A C   1 
ATOM 93   C CB  ? GLN A 1  13 ?  -7.184  -6.543  -5.118 1.000 97.260 ? 13  GLN A CB  1 
ATOM 94   O O   ? GLN A 1  13 ?  -8.746  -6.396  -2.909 1.000 97.260 ? 13  GLN A O   1 
ATOM 95   C CG  ? GLN A 1  13 ?  -6.151  -6.752  -6.218 1.000 97.260 ? 13  GLN A CG  1 
ATOM 96   C CD  ? GLN A 1  13 ?  -6.705  -7.519  -7.404 1.000 97.260 ? 13  GLN A CD  1 
ATOM 97   N NE2 ? GLN A 1  13 ?  -6.011  -8.581  -7.799 1.000 97.260 ? 13  GLN A NE2 1 
ATOM 98   O OE1 ? GLN A 1  13 ?  -7.747  -7.160  -7.961 1.000 97.260 ? 13  GLN A OE1 1 
ATOM 99   N N   ? PRO A 1  14 ?  -8.836  -8.603  -2.448 1.000 97.650 ? 14  PRO A N   1 
ATOM 100  C CA  ? PRO A 1  14 ?  -9.732  -8.474  -1.296 1.000 97.650 ? 14  PRO A CA  1 
ATOM 101  C C   ? PRO A 1  14 ?  -9.091  -7.722  -0.131 1.000 97.650 ? 14  PRO A C   1 
ATOM 102  C CB  ? PRO A 1  14 ? -10.024  -9.927  -0.912 1.000 97.650 ? 14  PRO A CB  1 
ATOM 103  O O   ? PRO A 1  14 ?  -9.788  -7.307   0.798 1.000 97.650 ? 14  PRO A O   1 
ATOM 104  C CG  ? PRO A 1  14 ?  -8.835 -10.695  -1.391 1.000 97.650 ? 14  PRO A CG  1 
ATOM 105  C CD  ? PRO A 1  14 ?  -8.365 -10.091  -2.684 1.000 97.650 ? 14  PRO A CD  1 
ATOM 106  N N   ? TRP A 1  15 ?  -7.768  -7.413  -0.216 1.000 98.400 ? 15  TRP A N   1 
ATOM 107  C CA  ? TRP A 1  15 ?  -7.031  -6.694   0.816 1.000 98.400 ? 15  TRP A CA  1 
ATOM 108  C C   ? TRP A 1  15 ?  -7.007  -5.197   0.525 1.000 98.400 ? 15  TRP A C   1 
ATOM 109  C CB  ? TRP A 1  15 ?  -5.600  -7.228   0.927 1.000 98.400 ? 15  TRP A CB  1 
ATOM 110  O O   ? TRP A 1  15 ?  -6.587  -4.401   1.369 1.000 98.400 ? 15  TRP A O   1 
ATOM 111  C CG  ? TRP A 1  15 ?  -4.909  -7.397  -0.394 1.000 98.400 ? 15  TRP A CG  1 
ATOM 112  C CD1 ? TRP A 1  15 ?  -4.233  -6.440  -1.098 1.000 98.400 ? 15  TRP A CD1 1 
ATOM 113  C CD2 ? TRP A 1  15 ?  -4.832  -8.597  -1.169 1.000 98.400 ? 15  TRP A CD2 1 
ATOM 114  C CE2 ? TRP A 1  15 ?  -4.093  -8.294  -2.334 1.000 98.400 ? 15  TRP A CE2 1 
ATOM 115  C CE3 ? TRP A 1  15 ?  -5.317  -9.900  -0.992 1.000 98.400 ? 15  TRP A CE3 1 
ATOM 116  N NE1 ? TRP A 1  15 ?  -3.740  -6.973  -2.267 1.000 98.400 ? 15  TRP A NE1 1 
ATOM 117  C CH2 ? TRP A 1  15 ?  -4.312 -10.516  -3.120 1.000 98.400 ? 15  TRP A CH2 1 
ATOM 118  C CZ2 ? TRP A 1  15 ?  -3.827  -9.249  -3.318 1.000 98.400 ? 15  TRP A CZ2 1 
ATOM 119  C CZ3 ? TRP A 1  15 ?  -5.050 -10.848  -1.973 1.000 98.400 ? 15  TRP A CZ3 1 
ATOM 120  N N   ? GLN A 1  16 ?  -7.323  -4.783  -0.720 1.000 97.760 ? 16  GLN A N   1 
ATOM 121  C CA  ? GLN A 1  16 ?  -7.283  -3.386  -1.138 1.000 97.760 ? 16  GLN A CA  1 
ATOM 122  C C   ? GLN A 1  16 ?  -8.247  -2.537  -0.314 1.000 97.760 ? 16  GLN A C   1 
ATOM 123  C CB  ? GLN A 1  16 ?  -7.614  -3.262  -2.626 1.000 97.760 ? 16  GLN A CB  1 
ATOM 124  O O   ? GLN A 1  16 ?  -9.422  -2.881  -0.176 1.000 97.760 ? 16  GLN A O   1 
ATOM 125  C CG  ? GLN A 1  16 ?  -7.568  -1.832  -3.149 1.000 97.760 ? 16  GLN A CG  1 
ATOM 126  C CD  ? GLN A 1  16 ?  -6.156  -1.281  -3.228 1.000 97.760 ? 16  GLN A CD  1 
ATOM 127  N NE2 ? GLN A 1  16 ?  -5.981  -0.037  -2.798 1.000 97.760 ? 16  GLN A NE2 1 
ATOM 128  O OE1 ? GLN A 1  16 ?  -5.231  -1.969  -3.670 1.000 97.760 ? 16  GLN A OE1 1 
ATOM 129  N N   ? ALA A 1  17 ?  -7.729  -1.418   0.194 1.000 97.560 ? 17  ALA A N   1 
ATOM 130  C CA  ? ALA A 1  17 ?  -8.532  -0.493   0.989 1.000 97.560 ? 17  ALA A CA  1 
ATOM 131  C C   ? ALA A 1  17 ?  -8.540   0.901   0.368 1.000 97.560 ? 17  ALA A C   1 
ATOM 132  C CB  ? ALA A 1  17 ?  -8.009  -0.431   2.422 1.000 97.560 ? 17  ALA A CB  1 
ATOM 133  O O   ? ALA A 1  17 ?  -7.515   1.369  -0.134 1.000 97.560 ? 17  ALA A O   1 
ATOM 134  N N   ? SER A 1  18 ?  -9.720   1.480   0.390 1.000 96.920 ? 18  SER A N   1 
ATOM 135  C CA  ? SER A 1  18 ?  -9.860   2.890   0.041 1.000 96.920 ? 18  SER A CA  1 
ATOM 136  C C   ? SER A 1  18 ?  -9.854   3.771   1.287 1.000 96.920 ? 18  SER A C   1 
ATOM 137  C CB  ? SER A 1  18 ? -11.148   3.122  -0.750 1.000 96.920 ? 18  SER A CB  1 
ATOM 138  O O   ? SER A 1  18 ? -10.688   3.600   2.178 1.000 96.920 ? 18  SER A O   1 
ATOM 139  O OG  ? SER A 1  18 ? -11.348   4.504  -0.991 1.000 96.920 ? 18  SER A OG  1 
ATOM 140  N N   ? LEU A 1  19 ?  -8.874   4.651   1.328 1.000 96.770 ? 19  LEU A N   1 
ATOM 141  C CA  ? LEU A 1  19 ?  -8.858   5.638   2.402 1.000 96.770 ? 19  LEU A CA  1 
ATOM 142  C C   ? LEU A 1  19 ?  -9.647   6.882   2.007 1.000 96.770 ? 19  LEU A C   1 
ATOM 143  C CB  ? LEU A 1  19 ?  -7.419   6.023   2.756 1.000 96.770 ? 19  LEU A CB  1 
ATOM 144  O O   ? LEU A 1  19 ?  -9.305   7.556   1.032 1.000 96.770 ? 19  LEU A O   1 
ATOM 145  C CG  ? LEU A 1  19 ?  -6.478   4.871   3.115 1.000 96.770 ? 19  LEU A CG  1 
ATOM 146  C CD1 ? LEU A 1  19 ?  -5.199   5.410   3.746 1.000 96.770 ? 19  LEU A CD1 1 
ATOM 147  C CD2 ? LEU A 1  19 ?  -7.171   3.888   4.053 1.000 96.770 ? 19  LEU A CD2 1 
ATOM 148  N N   ? ASN A 1  20 ? -10.633   7.150   2.866 1.000 95.150 ? 20  ASN A N   1 
ATOM 149  C CA  ? ASN A 1  20 ? -11.613   8.168   2.506 1.000 95.150 ? 20  ASN A CA  1 
ATOM 150  C C   ? ASN A 1  20 ? -11.737   9.235   3.590 1.000 95.150 ? 20  ASN A C   1 
ATOM 151  C CB  ? ASN A 1  20 ? -12.976   7.529   2.232 1.000 95.150 ? 20  ASN A CB  1 
ATOM 152  O O   ? ASN A 1  20 ? -11.850   8.913   4.774 1.000 95.150 ? 20  ASN A O   1 
ATOM 153  C CG  ? ASN A 1  20 ? -13.913   8.451   1.478 1.000 95.150 ? 20  ASN A CG  1 
ATOM 154  N ND2 ? ASN A 1  20 ? -14.283   8.058   0.265 1.000 95.150 ? 20  ASN A ND2 1 
ATOM 155  O OD1 ? ASN A 1  20 ? -14.301   9.509   1.982 1.000 95.150 ? 20  ASN A OD1 1 
ATOM 156  N N   ? SER A 1  21 ? -11.700  10.587   3.233 1.000 93.320 ? 21  SER A N   1 
ATOM 157  C CA  ? SER A 1  21 ? -11.988  11.736   4.084 1.000 93.320 ? 21  SER A CA  1 
ATOM 158  C C   ? SER A 1  21 ? -13.029  12.650   3.446 1.000 93.320 ? 21  SER A C   1 
ATOM 159  C CB  ? SER A 1  21 ? -10.710  12.526   4.369 1.000 93.320 ? 21  SER A CB  1 
ATOM 160  O O   ? SER A 1  21 ? -12.767  13.833   3.217 1.000 93.320 ? 21  SER A O   1 
ATOM 161  O OG  ? SER A 1  21 ? -10.962  13.576   5.288 1.000 93.320 ? 21  SER A OG  1 
ATOM 162  N N   ? GLY A 1  22 ? -13.996  12.115   2.860 1.000 91.510 ? 22  GLY A N   1 
ATOM 163  C CA  ? GLY A 1  22 ? -14.984  12.798   2.041 1.000 91.510 ? 22  GLY A CA  1 
ATOM 164  C C   ? GLY A 1  22 ? -14.874  12.461   0.567 1.000 91.510 ? 22  GLY A C   1 
ATOM 165  O O   ? GLY A 1  22 ? -15.833  12.633  -0.189 1.000 91.510 ? 22  GLY A O   1 
ATOM 166  N N   ? TYR A 1  23 ? -13.729  11.994   0.232 1.000 91.850 ? 23  TYR A N   1 
ATOM 167  C CA  ? TYR A 1  23 ? -13.398  11.454  -1.081 1.000 91.850 ? 23  TYR A CA  1 
ATOM 168  C C   ? TYR A 1  23 ? -12.243  10.463  -0.988 1.000 91.850 ? 23  TYR A C   1 
ATOM 169  C CB  ? TYR A 1  23 ? -13.039  12.583  -2.052 1.000 91.850 ? 23  TYR A CB  1 
ATOM 170  O O   ? TYR A 1  23 ? -11.489  10.469  -0.011 1.000 91.850 ? 23  TYR A O   1 
ATOM 171  C CG  ? TYR A 1  23 ? -11.774  13.320  -1.686 1.000 91.850 ? 23  TYR A CG  1 
ATOM 172  C CD1 ? TYR A 1  23 ? -11.804  14.401  -0.808 1.000 91.850 ? 23  TYR A CD1 1 
ATOM 173  C CD2 ? TYR A 1  23 ? -10.547  12.938  -2.217 1.000 91.850 ? 23  TYR A CD2 1 
ATOM 174  C CE1 ? TYR A 1  23 ? -10.641  15.085  -0.469 1.000 91.850 ? 23  TYR A CE1 1 
ATOM 175  C CE2 ? TYR A 1  23 ?  -9.377  13.614  -1.885 1.000 91.850 ? 23  TYR A CE2 1 
ATOM 176  O OH  ? TYR A 1  23 ?  -8.280  15.357  -0.679 1.000 91.850 ? 23  TYR A OH  1 
ATOM 177  C CZ  ? TYR A 1  23 ?  -9.434  14.684  -1.011 1.000 91.850 ? 23  TYR A CZ  1 
ATOM 178  N N   ? HIS A 1  24 ? -12.144   9.614  -1.951 1.000 92.820 ? 24  HIS A N   1 
ATOM 179  C CA  ? HIS A 1  24 ? -10.982   8.735  -2.031 1.000 92.820 ? 24  HIS A CA  1 
ATOM 180  C C   ? HIS A 1  24 ?  -9.706   9.531  -2.280 1.000 92.820 ? 24  HIS A C   1 
ATOM 181  C CB  ? HIS A 1  24 ? -11.174   7.693  -3.134 1.000 92.820 ? 24  HIS A CB  1 
ATOM 182  O O   ? HIS A 1  24 ?  -9.629  10.307  -3.236 1.000 92.820 ? 24  HIS A O   1 
ATOM 183  C CG  ? HIS A 1  24 ?  -9.939   6.905  -3.437 1.000 92.820 ? 24  HIS A CG  1 
ATOM 184  C CD2 ? HIS A 1  24 ?  -8.984   7.076  -4.381 1.000 92.820 ? 24  HIS A CD2 1 
ATOM 185  N ND1 ? HIS A 1  24 ?  -9.578   5.784  -2.721 1.000 92.820 ? 24  HIS A ND1 1 
ATOM 186  C CE1 ? HIS A 1  24 ?  -8.450   5.299  -3.213 1.000 92.820 ? 24  HIS A CE1 1 
ATOM 187  N NE2 ? HIS A 1  24 ?  -8.069   6.065  -4.221 1.000 92.820 ? 24  HIS A NE2 1 
ATOM 188  N N   ? PHE A 1  25 ?  -8.654   9.296  -1.444 1.000 92.590 ? 25  PHE A N   1 
ATOM 189  C CA  ? PHE A 1  25 ?  -7.448  10.079  -1.686 1.000 92.590 ? 25  PHE A CA  1 
ATOM 190  C C   ? PHE A 1  25 ?  -6.205   9.203  -1.582 1.000 92.590 ? 25  PHE A C   1 
ATOM 191  C CB  ? PHE A 1  25 ?  -7.353  11.243  -0.695 1.000 92.590 ? 25  PHE A CB  1 
ATOM 192  O O   ? PHE A 1  25 ?  -5.133   9.578  -2.063 1.000 92.590 ? 25  PHE A O   1 
ATOM 193  C CG  ? PHE A 1  25 ?  -7.078  10.814   0.721 1.000 92.590 ? 25  PHE A CG  1 
ATOM 194  C CD1 ? PHE A 1  25 ?  -8.119  10.452   1.567 1.000 92.590 ? 25  PHE A CD1 1 
ATOM 195  C CD2 ? PHE A 1  25 ?  -5.777  10.774   1.207 1.000 92.590 ? 25  PHE A CD2 1 
ATOM 196  C CE1 ? PHE A 1  25 ?  -7.867  10.055   2.878 1.000 92.590 ? 25  PHE A CE1 1 
ATOM 197  C CE2 ? PHE A 1  25 ?  -5.518  10.378   2.516 1.000 92.590 ? 25  PHE A CE2 1 
ATOM 198  C CZ  ? PHE A 1  25 ?  -6.565  10.020   3.350 1.000 92.590 ? 25  PHE A CZ  1 
ATOM 199  N N   ? CYS A 1  26 ?  -6.320   8.066  -0.961 1.000 95.690 ? 26  CYS A N   1 
ATOM 200  C CA  ? CYS A 1  26 ?  -5.217   7.117  -0.857 1.000 95.690 ? 26  CYS A CA  1 
ATOM 201  C C   ? CYS A 1  26 ?  -5.735   5.688  -0.757 1.000 95.690 ? 26  CYS A C   1 
ATOM 202  C CB  ? CYS A 1  26 ?  -4.345   7.439   0.356 1.000 95.690 ? 26  CYS A CB  1 
ATOM 203  O O   ? CYS A 1  26 ?  -6.924   5.469  -0.519 1.000 95.690 ? 26  CYS A O   1 
ATOM 204  S SG  ? CYS A 1  26 ?  -3.078   8.685   0.031 1.000 95.690 ? 26  CYS A SG  1 
ATOM 205  N N   ? GLY A 1  27 ?  -4.810   4.795  -0.986 1.000 96.440 ? 27  GLY A N   1 
ATOM 206  C CA  ? GLY A 1  27 ?  -5.111   3.387  -0.787 1.000 96.440 ? 27  GLY A CA  1 
ATOM 207  C C   ? GLY A 1  27 ?  -4.493   2.818   0.477 1.000 96.440 ? 27  GLY A C   1 
ATOM 208  O O   ? GLY A 1  27 ?  -3.858   3.544   1.245 1.000 96.440 ? 27  GLY A O   1 
ATOM 209  N N   ? GLY A 1  28 ?  -4.706   1.555   0.768 1.000 97.680 ? 28  GLY A N   1 
ATOM 210  C CA  ? GLY A 1  28 ?  -4.156   0.772   1.863 1.000 97.680 ? 28  GLY A CA  1 
ATOM 211  C C   ? GLY A 1  28 ?  -4.308  -0.724   1.660 1.000 97.680 ? 28  GLY A C   1 
ATOM 212  O O   ? GLY A 1  28 ?  -4.875  -1.166   0.659 1.000 97.680 ? 28  GLY A O   1 
ATOM 213  N N   ? SER A 1  29 ?  -3.689  -1.440   2.649 1.000 98.510 ? 29  SER A N   1 
ATOM 214  C CA  ? SER A 1  29 ?  -3.758  -2.897   2.617 1.000 98.510 ? 29  SER A CA  1 
ATOM 215  C C   ? SER A 1  29 ?  -4.200  -3.459   3.964 1.000 98.510 ? 29  SER A C   1 
ATOM 216  C CB  ? SER A 1  29 ?  -2.403  -3.490   2.228 1.000 98.510 ? 29  SER A CB  1 
ATOM 217  O O   ? SER A 1  29 ?  -3.587  -3.171   4.994 1.000 98.510 ? 29  SER A O   1 
ATOM 218  O OG  ? SER A 1  29 ?  -1.923  -2.904   1.030 1.000 98.510 ? 29  SER A OG  1 
ATOM 219  N N   ? LEU A 1  30 ?  -5.321  -4.181   3.872 1.000 98.730 ? 30  LEU A N   1 
ATOM 220  C CA  ? LEU A 1  30 ?  -5.755  -4.875   5.080 1.000 98.730 ? 30  LEU A CA  1 
ATOM 221  C C   ? LEU A 1  30 ?  -4.781  -5.989   5.447 1.000 98.730 ? 30  LEU A C   1 
ATOM 222  C CB  ? LEU A 1  30 ?  -7.161  -5.452   4.891 1.000 98.730 ? 30  LEU A CB  1 
ATOM 223  O O   ? LEU A 1  30 ?  -4.535  -6.894   4.645 1.000 98.730 ? 30  LEU A O   1 
ATOM 224  C CG  ? LEU A 1  30 ?  -7.793  -6.112   6.117 1.000 98.730 ? 30  LEU A CG  1 
ATOM 225  C CD1 ? LEU A 1  30 ?  -8.109  -5.065   7.179 1.000 98.730 ? 30  LEU A CD1 1 
ATOM 226  C CD2 ? LEU A 1  30 ?  -9.051  -6.879   5.723 1.000 98.730 ? 30  LEU A CD2 1 
ATOM 227  N N   ? VAL A 1  31 ?  -4.181  -5.971   6.698 1.000 98.490 ? 31  VAL A N   1 
ATOM 228  C CA  ? VAL A 1  31 ?  -3.159  -6.945   7.068 1.000 98.490 ? 31  VAL A CA  1 
ATOM 229  C C   ? VAL A 1  31 ?  -3.645  -7.780   8.250 1.000 98.490 ? 31  VAL A C   1 
ATOM 230  C CB  ? VAL A 1  31 ?  -1.819  -6.259   7.415 1.000 98.490 ? 31  VAL A CB  1 
ATOM 231  O O   ? VAL A 1  31 ?  -3.025  -8.785   8.605 1.000 98.490 ? 31  VAL A O   1 
ATOM 232  C CG1 ? VAL A 1  31 ?  -1.172  -5.674   6.161 1.000 98.490 ? 31  VAL A CG1 1 
ATOM 233  C CG2 ? VAL A 1  31 ?  -2.033  -5.172   8.466 1.000 98.490 ? 31  VAL A CG2 1 
ATOM 234  N N   ? SER A 1  32 ?  -4.818  -7.396   8.871 1.000 98.290 ? 32  SER A N   1 
ATOM 235  C CA  ? SER A 1  32 ?  -5.611  -8.113   9.864 1.000 98.290 ? 32  SER A CA  1 
ATOM 236  C C   ? SER A 1  32 ?  -7.045  -7.597   9.906 1.000 98.290 ? 32  SER A C   1 
ATOM 237  C CB  ? SER A 1  32 ?  -4.975  -7.988  11.250 1.000 98.290 ? 32  SER A CB  1 
ATOM 238  O O   ? SER A 1  32 ?  -7.385  -6.638   9.210 1.000 98.290 ? 32  SER A O   1 
ATOM 239  O OG  ? SER A 1  32 ?  -5.283  -6.734  11.833 1.000 98.290 ? 32  SER A OG  1 
ATOM 240  N N   ? GLU A 1  33 ?  -7.920  -8.261  10.755 1.000 98.330 ? 33  GLU A N   1 
ATOM 241  C CA  ? GLU A 1  33 ?  -9.302  -7.796  10.820 1.000 98.330 ? 33  GLU A CA  1 
ATOM 242  C C   ? GLU A 1  33 ?  -9.384  -6.393  11.417 1.000 98.330 ? 33  GLU A C   1 
ATOM 243  C CB  ? GLU A 1  33 ? -10.159  -8.766  11.637 1.000 98.330 ? 33  GLU A CB  1 
ATOM 244  O O   ? GLU A 1  33 ? -10.392  -5.702  11.254 1.000 98.330 ? 33  GLU A O   1 
ATOM 245  C CG  ? GLU A 1  33 ?  -9.765  -8.848  13.105 1.000 98.330 ? 33  GLU A CG  1 
ATOM 246  C CD  ? GLU A 1  33 ? -10.614  -9.828  13.899 1.000 98.330 ? 33  GLU A CD  1 
ATOM 247  O OE1 ? GLU A 1  33 ? -10.106 -10.410  14.885 1.000 98.330 ? 33  GLU A OE1 1 
ATOM 248  O OE2 ? GLU A 1  33 ? -11.795 -10.016  13.533 1.000 98.330 ? 33  GLU A OE2 1 
ATOM 249  N N   ? TYR A 1  34 ?  -8.230  -5.898  12.004 1.000 98.550 ? 34  TYR A N   1 
ATOM 250  C CA  ? TYR A 1  34 ?  -8.263  -4.608  12.683 1.000 98.550 ? 34  TYR A CA  1 
ATOM 251  C C   ? TYR A 1  34 ?  -7.302  -3.622  12.029 1.000 98.550 ? 34  TYR A C   1 
ATOM 252  C CB  ? TYR A 1  34 ?  -7.913  -4.772  14.166 1.000 98.550 ? 34  TYR A CB  1 
ATOM 253  O O   ? TYR A 1  34 ?  -7.330  -2.426  12.328 1.000 98.550 ? 34  TYR A O   1 
ATOM 254  C CG  ? TYR A 1  34 ?  -9.049  -5.310  15.001 1.000 98.550 ? 34  TYR A CG  1 
ATOM 255  C CD1 ? TYR A 1  34 ? -10.074  -4.474  15.439 1.000 98.550 ? 34  TYR A CD1 1 
ATOM 256  C CD2 ? TYR A 1  34 ?  -9.099  -6.653  15.356 1.000 98.550 ? 34  TYR A CD2 1 
ATOM 257  C CE1 ? TYR A 1  34 ? -11.122  -4.964  16.211 1.000 98.550 ? 34  TYR A CE1 1 
ATOM 258  C CE2 ? TYR A 1  34 ? -10.142  -7.155  16.128 1.000 98.550 ? 34  TYR A CE2 1 
ATOM 259  O OH  ? TYR A 1  34 ? -12.182  -6.795  17.314 1.000 98.550 ? 34  TYR A OH  1 
ATOM 260  C CZ  ? TYR A 1  34 ? -11.147  -6.304  16.550 1.000 98.550 ? 34  TYR A CZ  1 
ATOM 261  N N   ? TRP A 1  35 ?  -6.429  -4.060  11.190 1.000 98.670 ? 35  TRP A N   1 
ATOM 262  C CA  ? TRP A 1  35 ?  -5.324  -3.167  10.856 1.000 98.670 ? 35  TRP A CA  1 
ATOM 263  C C   ? TRP A 1  35 ?  -5.157  -3.051   9.345 1.000 98.670 ? 35  TRP A C   1 
ATOM 264  C CB  ? TRP A 1  35 ?  -4.021  -3.663  11.490 1.000 98.670 ? 35  TRP A CB  1 
ATOM 265  O O   ? TRP A 1  35 ?  -5.263  -4.046   8.623 1.000 98.670 ? 35  TRP A O   1 
ATOM 266  C CG  ? TRP A 1  35 ?  -3.992  -3.556  12.985 1.000 98.670 ? 35  TRP A CG  1 
ATOM 267  C CD1 ? TRP A 1  35 ?  -4.325  -4.528  13.887 1.000 98.670 ? 35  TRP A CD1 1 
ATOM 268  C CD2 ? TRP A 1  35 ?  -3.614  -2.409  13.752 1.000 98.670 ? 35  TRP A CD2 1 
ATOM 269  C CE2 ? TRP A 1  35 ?  -3.740  -2.758  15.115 1.000 98.670 ? 35  TRP A CE2 1 
ATOM 270  C CE3 ? TRP A 1  35 ?  -3.179  -1.119  13.419 1.000 98.670 ? 35  TRP A CE3 1 
ATOM 271  N NE1 ? TRP A 1  35 ?  -4.175  -4.055  15.170 1.000 98.670 ? 35  TRP A NE1 1 
ATOM 272  C CH2 ? TRP A 1  35 ?  -3.023  -0.606  15.792 1.000 98.670 ? 35  TRP A CH2 1 
ATOM 273  C CZ2 ? TRP A 1  35 ?  -3.446  -1.862  16.145 1.000 98.670 ? 35  TRP A CZ2 1 
ATOM 274  C CZ3 ? TRP A 1  35 ?  -2.887  -0.229  14.446 1.000 98.670 ? 35  TRP A CZ3 1 
ATOM 275  N N   ? VAL A 1  36 ?  -4.879  -1.806   8.895 1.000 98.740 ? 36  VAL A N   1 
ATOM 276  C CA  ? VAL A 1  36 ?  -4.559  -1.450   7.516 1.000 98.740 ? 36  VAL A CA  1 
ATOM 277  C C   ? VAL A 1  36 ?  -3.179  -0.798   7.459 1.000 98.740 ? 36  VAL A C   1 
ATOM 278  C CB  ? VAL A 1  36 ?  -5.621  -0.504   6.913 1.000 98.740 ? 36  VAL A CB  1 
ATOM 279  O O   ? VAL A 1  36 ?  -2.836   0.019   8.316 1.000 98.740 ? 36  VAL A O   1 
ATOM 280  C CG1 ? VAL A 1  36 ?  -5.190  -0.022   5.529 1.000 98.740 ? 36  VAL A CG1 1 
ATOM 281  C CG2 ? VAL A 1  36 ?  -6.977  -1.204   6.840 1.000 98.740 ? 36  VAL A CG2 1 
ATOM 282  N N   ? VAL A 1  37 ?  -2.409  -1.225   6.460 1.000 98.600 ? 37  VAL A N   1 
ATOM 283  C CA  ? VAL A 1  37 ?  -1.118  -0.601   6.188 1.000 98.600 ? 37  VAL A CA  1 
ATOM 284  C C   ? VAL A 1  37 ?  -1.249   0.367   5.014 1.000 98.600 ? 37  VAL A C   1 
ATOM 285  C CB  ? VAL A 1  37 ?  -0.029  -1.656   5.890 1.000 98.600 ? 37  VAL A CB  1 
ATOM 286  O O   ? VAL A 1  37 ?  -1.865   0.040   3.997 1.000 98.600 ? 37  VAL A O   1 
ATOM 287  C CG1 ? VAL A 1  37 ?   1.261  -0.984   5.426 1.000 98.600 ? 37  VAL A CG1 1 
ATOM 288  C CG2 ? VAL A 1  37 ?   0.228  -2.520   7.124 1.000 98.600 ? 37  VAL A CG2 1 
ATOM 289  N N   ? SER A 1  38 ?  -0.662   1.610   5.111 1.000 98.380 ? 38  SER A N   1 
ATOM 290  C CA  ? SER A 1  38 ?  -0.685   2.635   4.073 1.000 98.380 ? 38  SER A CA  1 
ATOM 291  C C   ? SER A 1  38 ?   0.570   3.500   4.120 1.000 98.380 ? 38  SER A C   1 
ATOM 292  C CB  ? SER A 1  38 ?  -1.927   3.516   4.217 1.000 98.380 ? 38  SER A CB  1 
ATOM 293  O O   ? SER A 1  38 ?   1.496   3.217   4.883 1.000 98.380 ? 38  SER A O   1 
ATOM 294  O OG  ? SER A 1  38 ?  -2.102   4.331   3.071 1.000 98.380 ? 38  SER A OG  1 
ATOM 295  N N   ? ALA A 1  39 ?   0.616   4.423   3.238 1.000 98.170 ? 39  ALA A N   1 
ATOM 296  C CA  ? ALA A 1  39 ?   1.741   5.354   3.218 1.000 98.170 ? 39  ALA A CA  1 
ATOM 297  C C   ? ALA A 1  39 ?   1.571   6.442   4.275 1.000 98.170 ? 39  ALA A C   1 
ATOM 298  C CB  ? ALA A 1  39 ?   1.888   5.980   1.833 1.000 98.170 ? 39  ALA A CB  1 
ATOM 299  O O   ? ALA A 1  39 ?   0.472   6.968   4.462 1.000 98.170 ? 39  ALA A O   1 
ATOM 300  N N   ? ALA A 1  40 ?   2.651   6.788   4.954 1.000 98.100 ? 40  ALA A N   1 
ATOM 301  C CA  ? ALA A 1  40 ?   2.641   7.811   5.996 1.000 98.100 ? 40  ALA A CA  1 
ATOM 302  C C   ? ALA A 1  40 ?   2.281   9.177   5.420 1.000 98.100 ? 40  ALA A C   1 
ATOM 303  C CB  ? ALA A 1  40 ?   3.997   7.872   6.695 1.000 98.100 ? 40  ALA A CB  1 
ATOM 304  O O   ? ALA A 1  40 ?   1.702  10.017   6.114 1.000 98.100 ? 40  ALA A O   1 
ATOM 305  N N   ? HIS A 1  41 ?   2.637   9.432   4.198 1.000 96.670 ? 41  HIS A N   1 
ATOM 306  C CA  ? HIS A 1  41 ?   2.355  10.724   3.583 1.000 96.670 ? 41  HIS A CA  1 
ATOM 307  C C   ? HIS A 1  41 ?   0.869  10.876   3.278 1.000 96.670 ? 41  HIS A C   1 
ATOM 308  C CB  ? HIS A 1  41 ?   3.175  10.898   2.303 1.000 96.670 ? 41  HIS A CB  1 
ATOM 309  O O   ? HIS A 1  41 ?   0.407  11.972   2.953 1.000 96.670 ? 41  HIS A O   1 
ATOM 310  C CG  ? HIS A 1  41 ?   2.650  10.114   1.143 1.000 96.670 ? 41  HIS A CG  1 
ATOM 311  C CD2 ? HIS A 1  41 ?   1.713  10.418   0.215 1.000 96.670 ? 41  HIS A CD2 1 
ATOM 312  N ND1 ? HIS A 1  41 ?   3.097   8.846   0.839 1.000 96.670 ? 41  HIS A ND1 1 
ATOM 313  C CE1 ? HIS A 1  41 ?   2.456   8.404  -0.230 1.000 96.670 ? 41  HIS A CE1 1 
ATOM 314  N NE2 ? HIS A 1  41 ?   1.610   9.339  -0.628 1.000 96.670 ? 41  HIS A NE2 1 
ATOM 315  N N   ? CYS A 1  42 ?   0.080   9.814   3.523 1.000 96.630 ? 42  CYS A N   1 
ATOM 316  C CA  ? CYS A 1  42 ?  -1.369   9.813   3.356 1.000 96.630 ? 42  CYS A CA  1 
ATOM 317  C C   ? CYS A 1  42 ?  -2.069  10.162   4.664 1.000 96.630 ? 42  CYS A C   1 
ATOM 318  C CB  ? CYS A 1  42 ?  -1.850   8.451   2.857 1.000 96.630 ? 42  CYS A CB  1 
ATOM 319  O O   ? CYS A 1  42 ?  -3.294  10.078   4.759 1.000 96.630 ? 42  CYS A O   1 
ATOM 320  S SG  ? CYS A 1  42 ?  -1.413   8.109   1.138 1.000 96.630 ? 42  CYS A SG  1 
ATOM 321  N N   ? TYR A 1  43 ?  -1.433  10.640   5.691 1.000 97.070 ? 43  TYR A N   1 
ATOM 322  C CA  ? TYR A 1  43 ?  -1.915  10.780   7.060 1.000 97.070 ? 43  TYR A CA  1 
ATOM 323  C C   ? TYR A 1  43 ?  -3.046  11.799   7.139 1.000 97.070 ? 43  TYR A C   1 
ATOM 324  C CB  ? TYR A 1  43 ?  -0.772  11.195   7.992 1.000 97.070 ? 43  TYR A CB  1 
ATOM 325  O O   ? TYR A 1  43 ?  -2.945  12.892   6.577 1.000 97.070 ? 43  TYR A O   1 
ATOM 326  C CG  ? TYR A 1  43 ?  -1.214  11.470   9.409 1.000 97.070 ? 43  TYR A CG  1 
ATOM 327  C CD1 ? TYR A 1  43 ?  -1.575  12.754   9.811 1.000 97.070 ? 43  TYR A CD1 1 
ATOM 328  C CD2 ? TYR A 1  43 ?  -1.271  10.447  10.349 1.000 97.070 ? 43  TYR A CD2 1 
ATOM 329  C CE1 ? TYR A 1  43 ?  -1.981  13.012  11.116 1.000 97.070 ? 43  TYR A CE1 1 
ATOM 330  C CE2 ? TYR A 1  43 ?  -1.676  10.693  11.657 1.000 97.070 ? 43  TYR A CE2 1 
ATOM 331  O OH  ? TYR A 1  43 ?  -2.430  12.227  13.324 1.000 97.070 ? 43  TYR A OH  1 
ATOM 332  C CZ  ? TYR A 1  43 ?  -2.029  11.977  12.030 1.000 97.070 ? 43  TYR A CZ  1 
ATOM 333  N N   ? LYS A 1  44 ?  -4.112  11.362   7.813 1.000 96.400 ? 44  LYS A N   1 
ATOM 334  C CA  ? LYS A 1  44 ?  -5.229  12.156   8.316 1.000 96.400 ? 44  LYS A CA  1 
ATOM 335  C C   ? LYS A 1  44 ?  -5.642  11.701   9.713 1.000 96.400 ? 44  LYS A C   1 
ATOM 336  C CB  ? LYS A 1  44 ?  -6.422  12.069   7.363 1.000 96.400 ? 44  LYS A CB  1 
ATOM 337  O O   ? LYS A 1  44 ?  -5.568  10.512  10.031 1.000 96.400 ? 44  LYS A O   1 
ATOM 338  C CG  ? LYS A 1  44 ?  -6.101  12.472   5.931 1.000 96.400 ? 44  LYS A CG  1 
ATOM 339  C CD  ? LYS A 1  44 ?  -6.102  13.986   5.764 1.000 96.400 ? 44  LYS A CD  1 
ATOM 340  C CE  ? LYS A 1  44 ?  -5.970  14.388   4.301 1.000 96.400 ? 44  LYS A CE  1 
ATOM 341  N NZ  ? LYS A 1  44 ?  -5.904  15.871   4.137 1.000 96.400 ? 44  LYS A NZ  1 
ATOM 342  N N   ? SER A 1  45 ?  -6.027  12.715  10.625 1.000 92.180 ? 45  SER A N   1 
ATOM 343  C CA  ? SER A 1  45 ?  -6.333  12.423  12.022 1.000 92.180 ? 45  SER A CA  1 
ATOM 344  C C   ? SER A 1  45 ?  -7.545  11.505  12.142 1.000 92.180 ? 45  SER A C   1 
ATOM 345  C CB  ? SER A 1  45 ?  -6.584  13.717  12.798 1.000 92.180 ? 45  SER A CB  1 
ATOM 346  O O   ? SER A 1  45 ?  -7.642  10.717  13.085 1.000 92.180 ? 45  SER A O   1 
ATOM 347  O OG  ? SER A 1  45 ?  -7.655  14.448  12.224 1.000 92.180 ? 45  SER A OG  1 
ATOM 348  N N   ? ARG A 1  46 ?  -8.494  11.534  11.205 1.000 92.680 ? 46  ARG A N   1 
ATOM 349  C CA  ? ARG A 1  46 ?  -9.675  10.683  11.104 1.000 92.680 ? 46  ARG A CA  1 
ATOM 350  C C   ? ARG A 1  46 ?  -9.970  10.325   9.652 1.000 92.680 ? 46  ARG A C   1 
ATOM 351  C CB  ? ARG A 1  46 ? -10.889  11.373  11.731 1.000 92.680 ? 46  ARG A CB  1 
ATOM 352  O O   ? ARG A 1  46 ?  -9.960  11.195   8.778 1.000 92.680 ? 46  ARG A O   1 
ATOM 353  C CG  ? ARG A 1  46 ? -10.851  11.429  13.250 1.000 92.680 ? 46  ARG A CG  1 
ATOM 354  C CD  ? ARG A 1  46 ? -12.149  11.975  13.827 1.000 92.680 ? 46  ARG A CD  1 
ATOM 355  N NE  ? ARG A 1  46 ? -12.068  12.138  15.276 1.000 92.680 ? 46  ARG A NE  1 
ATOM 356  N NH1 ? ARG A 1  46 ? -13.367  10.291  15.764 1.000 92.680 ? 46  ARG A NH1 1 
ATOM 357  N NH2 ? ARG A 1  46 ? -12.510  11.575  17.458 1.000 92.680 ? 46  ARG A NH2 1 
ATOM 358  C CZ  ? ARG A 1  46 ? -12.648  11.334  16.163 1.000 92.680 ? 46  ARG A CZ  1 
ATOM 359  N N   ? LEU A 1  47 ? -10.098   9.027   9.377 1.000 95.620 ? 47  LEU A N   1 
ATOM 360  C CA  ? LEU A 1  47 ? -10.461   8.606   8.028 1.000 95.620 ? 47  LEU A CA  1 
ATOM 361  C C   ? LEU A 1  47 ? -11.376   7.387   8.068 1.000 95.620 ? 47  LEU A C   1 
ATOM 362  C CB  ? LEU A 1  47 ?  -9.207   8.292   7.208 1.000 95.620 ? 47  LEU A CB  1 
ATOM 363  O O   ? LEU A 1  47 ? -11.376   6.637   9.047 1.000 95.620 ? 47  LEU A O   1 
ATOM 364  C CG  ? LEU A 1  47 ?  -8.221   7.302   7.830 1.000 95.620 ? 47  LEU A CG  1 
ATOM 365  C CD1 ? LEU A 1  47 ?  -8.587   5.874   7.439 1.000 95.620 ? 47  LEU A CD1 1 
ATOM 366  C CD2 ? LEU A 1  47 ?  -6.794   7.630   7.403 1.000 95.620 ? 47  LEU A CD2 1 
ATOM 367  N N   ? GLU A 1  48 ? -12.324   7.280   7.058 1.000 97.770 ? 48  GLU A N   1 
ATOM 368  C CA  ? GLU A 1  48 ? -13.115   6.084   6.785 1.000 97.770 ? 48  GLU A CA  1 
ATOM 369  C C   ? GLU A 1  48 ? -12.368   5.126   5.862 1.000 97.770 ? 48  GLU A C   1 
ATOM 370  C CB  ? GLU A 1  48 ? -14.466   6.460   6.171 1.000 97.770 ? 48  GLU A CB  1 
ATOM 371  O O   ? GLU A 1  48 ? -11.857   5.535   4.817 1.000 97.770 ? 48  GLU A O   1 
ATOM 372  C CG  ? GLU A 1  48 ? -15.404   5.278   5.975 1.000 97.770 ? 48  GLU A CG  1 
ATOM 373  C CD  ? GLU A 1  48 ? -16.723   5.660   5.323 1.000 97.770 ? 48  GLU A CD  1 
ATOM 374  O OE1 ? GLU A 1  48 ? -16.768   5.796   4.079 1.000 97.770 ? 48  GLU A OE1 1 
ATOM 375  O OE2 ? GLU A 1  48 ? -17.719   5.825   6.062 1.000 97.770 ? 48  GLU A OE2 1 
ATOM 376  N N   ? VAL A 1  49 ? -12.260   3.896   6.340 1.000 98.080 ? 49  VAL A N   1 
ATOM 377  C CA  ? VAL A 1  49 ? -11.660   2.847   5.522 1.000 98.080 ? 49  VAL A CA  1 
ATOM 378  C C   ? VAL A 1  49 ? -12.757   2.030   4.843 1.000 98.080 ? 49  VAL A C   1 
ATOM 379  C CB  ? VAL A 1  49 ? -10.749   1.923   6.361 1.000 98.080 ? 49  VAL A CB  1 
ATOM 380  O O   ? VAL A 1  49 ? -13.634   1.479   5.513 1.000 98.080 ? 49  VAL A O   1 
ATOM 381  C CG1 ? VAL A 1  49 ? -10.168   0.807   5.495 1.000 98.080 ? 49  VAL A CG1 1 
ATOM 382  C CG2 ? VAL A 1  49 ?  -9.631   2.731   7.018 1.000 98.080 ? 49  VAL A CG2 1 
ATOM 383  N N   ? ARG A 1  50 ? -12.744   2.066   3.523 1.000 97.570 ? 50  ARG A N   1 
ATOM 384  C CA  ? ARG A 1  50 ? -13.710   1.282   2.760 1.000 97.570 ? 50  ARG A CA  1 
ATOM 385  C C   ? ARG A 1  50 ? -13.078  -0.002   2.232 1.000 97.570 ? 50  ARG A C   1 
ATOM 386  C CB  ? ARG A 1  50 ? -14.273   2.105   1.599 1.000 97.570 ? 50  ARG A CB  1 
ATOM 387  O O   ? ARG A 1  50 ? -12.047   0.039   1.558 1.000 97.570 ? 50  ARG A O   1 
ATOM 388  C CG  ? ARG A 1  50 ? -14.921   3.411   2.027 1.000 97.570 ? 50  ARG A CG  1 
ATOM 389  C CD  ? ARG A 1  50 ? -15.560   4.136   0.851 1.000 97.570 ? 50  ARG A CD  1 
ATOM 390  N NE  ? ARG A 1  50 ? -16.124   5.422   1.252 1.000 97.570 ? 50  ARG A NE  1 
ATOM 391  N NH1 ? ARG A 1  50 ? -17.153   5.837  -0.775 1.000 97.570 ? 50  ARG A NH1 1 
ATOM 392  N NH2 ? ARG A 1  50 ? -17.330   7.351   0.937 1.000 97.570 ? 50  ARG A NH2 1 
ATOM 393  C CZ  ? ARG A 1  50 ? -16.868   6.200   0.471 1.000 97.570 ? 50  ARG A CZ  1 
ATOM 394  N N   ? LEU A 1  51 ? -13.657  -1.173   2.588 1.000 98.110 ? 51  LEU A N   1 
ATOM 395  C CA  ? LEU A 1  51 ? -13.212  -2.497   2.168 1.000 98.110 ? 51  LEU A CA  1 
ATOM 396  C C   ? LEU A 1  51 ? -14.261  -3.169   1.288 1.000 98.110 ? 51  LEU A C   1 
ATOM 397  C CB  ? LEU A 1  51 ? -12.913  -3.374   3.386 1.000 98.110 ? 51  LEU A CB  1 
ATOM 398  O O   ? LEU A 1  51 ? -15.441  -2.816   1.342 1.000 98.110 ? 51  LEU A O   1 
ATOM 399  C CG  ? LEU A 1  51 ? -11.798  -2.888   4.314 1.000 98.110 ? 51  LEU A CG  1 
ATOM 400  C CD1 ? LEU A 1  51 ? -11.928  -3.541   5.686 1.000 98.110 ? 51  LEU A CD1 1 
ATOM 401  C CD2 ? LEU A 1  51 ? -10.430  -3.178   3.705 1.000 98.110 ? 51  LEU A CD2 1 
ATOM 402  N N   ? GLY A 1  52 ? -13.747  -4.074   0.383 1.000 97.090 ? 52  GLY A N   1 
ATOM 403  C CA  ? GLY A 1  52 ? -14.669  -4.851  -0.430 1.000 97.090 ? 52  GLY A CA  1 
ATOM 404  C C   ? GLY A 1  52 ? -15.165  -4.100  -1.651 1.000 97.090 ? 52  GLY A C   1 
ATOM 405  O O   ? GLY A 1  52 ? -16.166  -4.486  -2.259 1.000 97.090 ? 52  GLY A O   1 
ATOM 406  N N   ? GLU A 1  53 ? -14.397  -2.962  -1.985 1.000 95.060 ? 53  GLU A N   1 
ATOM 407  C CA  ? GLU A 1  53 ? -14.788  -2.126  -3.117 1.000 95.060 ? 53  GLU A CA  1 
ATOM 408  C C   ? GLU A 1  53 ? -14.159  -2.625  -4.414 1.000 95.060 ? 53  GLU A C   1 
ATOM 409  C CB  ? GLU A 1  53 ? -14.396  -0.667  -2.869 1.000 95.060 ? 53  GLU A CB  1 
ATOM 410  O O   ? GLU A 1  53 ? -12.987  -3.006  -4.436 1.000 95.060 ? 53  GLU A O   1 
ATOM 411  C CG  ? GLU A 1  53 ? -15.081  -0.043  -1.662 1.000 95.060 ? 53  GLU A CG  1 
ATOM 412  C CD  ? GLU A 1  53 ? -16.475   0.481  -1.968 1.000 95.060 ? 53  GLU A CD  1 
ATOM 413  O OE1 ? GLU A 1  53 ? -17.144   1.002  -1.047 1.000 95.060 ? 53  GLU A OE1 1 
ATOM 414  O OE2 ? GLU A 1  53 ? -16.903   0.368  -3.138 1.000 95.060 ? 53  GLU A OE2 1 
ATOM 415  N N   ? HIS A 1  54 ? -14.941  -2.757  -5.505 1.000 95.840 ? 54  HIS A N   1 
ATOM 416  C CA  ? HIS A 1  54 ? -14.409  -2.840  -6.861 1.000 95.840 ? 54  HIS A CA  1 
ATOM 417  C C   ? HIS A 1  54 ? -14.637  -1.538  -7.622 1.000 95.840 ? 54  HIS A C   1 
ATOM 418  C CB  ? HIS A 1  54 ? -15.046  -4.008  -7.615 1.000 95.840 ? 54  HIS A CB  1 
ATOM 419  O O   ? HIS A 1  54 ? -13.760  -1.086  -8.363 1.000 95.840 ? 54  HIS A O   1 
ATOM 420  C CG  ? HIS A 1  54 ? -14.524  -4.180  -9.006 1.000 95.840 ? 54  HIS A CG  1 
ATOM 421  C CD2 ? HIS A 1  54 ? -15.117  -3.991 -10.208 1.000 95.840 ? 54  HIS A CD2 1 
ATOM 422  N ND1 ? HIS A 1  54 ? -13.238  -4.599  -9.272 1.000 95.840 ? 54  HIS A ND1 1 
ATOM 423  C CE1 ? HIS A 1  54 ? -13.063  -4.660 -10.581 1.000 95.840 ? 54  HIS A CE1 1 
ATOM 424  N NE2 ? HIS A 1  54 ? -14.188  -4.296 -11.172 1.000 95.840 ? 54  HIS A NE2 1 
ATOM 425  N N   ? ASN A 1  55 ? -15.821  -0.998  -7.455 1.000 94.960 ? 55  ASN A N   1 
ATOM 426  C CA  ? ASN A 1  55 ? -16.212   0.321  -7.942 1.000 94.960 ? 55  ASN A CA  1 
ATOM 427  C C   ? ASN A 1  55 ? -16.497   1.281  -6.790 1.000 94.960 ? 55  ASN A C   1 
ATOM 428  C CB  ? ASN A 1  55 ? -17.432   0.215  -8.859 1.000 94.960 ? 55  ASN A CB  1 
ATOM 429  O O   ? ASN A 1  55 ? -17.454   1.088  -6.038 1.000 94.960 ? 55  ASN A O   1 
ATOM 430  C CG  ? ASN A 1  55 ? -17.747   1.520  -9.565 1.000 94.960 ? 55  ASN A CG  1 
ATOM 431  N ND2 ? ASN A 1  55 ? -18.217   1.426 -10.803 1.000 94.960 ? 55  ASN A ND2 1 
ATOM 432  O OD1 ? ASN A 1  55 ? -17.569   2.603  -9.001 1.000 94.960 ? 55  ASN A OD1 1 
ATOM 433  N N   ? ILE A 1  56 ? -15.751   2.387  -6.759 1.000 92.170 ? 56  ILE A N   1 
ATOM 434  C CA  ? ILE A 1  56 ? -15.750   3.214  -5.558 1.000 92.170 ? 56  ILE A CA  1 
ATOM 435  C C   ? ILE A 1  56 ? -16.967   4.136  -5.565 1.000 92.170 ? 56  ILE A C   1 
ATOM 436  C CB  ? ILE A 1  56 ? -14.450   4.043  -5.444 1.000 92.170 ? 56  ILE A CB  1 
ATOM 437  O O   ? ILE A 1  56 ? -17.313   4.726  -4.538 1.000 92.170 ? 56  ILE A O   1 
ATOM 438  C CG1 ? ILE A 1  56 ? -14.241   4.884  -6.709 1.000 92.170 ? 56  ILE A CG1 1 
ATOM 439  C CG2 ? ILE A 1  56 ? -13.248   3.130  -5.188 1.000 92.170 ? 56  ILE A CG2 1 
ATOM 440  C CD1 ? ILE A 1  56 ? -13.116   5.903  -6.595 1.000 92.170 ? 56  ILE A CD1 1 
ATOM 441  N N   ? VAL A 1  57 ? -17.821   4.181  -6.596 1.000 91.710 ? 57  VAL A N   1 
ATOM 442  C CA  ? VAL A 1  57 ? -18.942   5.110  -6.694 1.000 91.710 ? 57  VAL A CA  1 
ATOM 443  C C   ? VAL A 1  57 ? -20.256   4.359  -6.488 1.000 91.710 ? 57  VAL A C   1 
ATOM 444  C CB  ? VAL A 1  57 ? -18.955   5.843  -8.054 1.000 91.710 ? 57  VAL A CB  1 
ATOM 445  O O   ? VAL A 1  57 ? -21.264   4.953  -6.099 1.000 91.710 ? 57  VAL A O   1 
ATOM 446  C CG1 ? VAL A 1  57 ? -17.854   6.901  -8.107 1.000 91.710 ? 57  VAL A CG1 1 
ATOM 447  C CG2 ? VAL A 1  57 ? -18.797   4.845  -9.199 1.000 91.710 ? 57  VAL A CG2 1 
ATOM 448  N N   ? ILE A 1  58 ? -20.233   3.016  -6.674 1.000 93.070 ? 58  ILE A N   1 
ATOM 449  C CA  ? ILE A 1  58 ? -21.497   2.303  -6.520 1.000 93.070 ? 58  ILE A CA  1 
ATOM 450  C C   ? ILE A 1  58 ? -21.407   1.342  -5.337 1.000 93.070 ? 58  ILE A C   1 
ATOM 451  C CB  ? ILE A 1  58 ? -21.873   1.535  -7.807 1.000 93.070 ? 58  ILE A CB  1 
ATOM 452  O O   ? ILE A 1  58 ? -20.326   0.845  -5.014 1.000 93.070 ? 58  ILE A O   1 
ATOM 453  C CG1 ? ILE A 1  58 ? -20.834   0.448  -8.103 1.000 93.070 ? 58  ILE A CG1 1 
ATOM 454  C CG2 ? ILE A 1  58 ? -22.011   2.498  -8.990 1.000 93.070 ? 58  ILE A CG2 1 
ATOM 455  C CD1 ? ILE A 1  58 ? -21.250  -0.525  -9.198 1.000 93.070 ? 58  ILE A CD1 1 
ATOM 456  N N   ? ASN A 1  59 ? -22.514   1.218  -4.622 1.000 93.270 ? 59  ASN A N   1 
ATOM 457  C CA  ? ASN A 1  59 ? -22.671   0.197  -3.592 1.000 93.270 ? 59  ASN A CA  1 
ATOM 458  C C   ? ASN A 1  59 ? -23.003  -1.164  -4.198 1.000 93.270 ? 59  ASN A C   1 
ATOM 459  C CB  ? ASN A 1  59 ? -23.750   0.608  -2.588 1.000 93.270 ? 59  ASN A CB  1 
ATOM 460  O O   ? ASN A 1  59 ? -24.135  -1.400  -4.622 1.000 93.270 ? 59  ASN A O   1 
ATOM 461  C CG  ? ASN A 1  59 ? -23.785  -0.291  -1.368 1.000 93.270 ? 59  ASN A CG  1 
ATOM 462  N ND2 ? ASN A 1  59 ? -24.558   0.104  -0.362 1.000 93.270 ? 59  ASN A ND2 1 
ATOM 463  O OD1 ? ASN A 1  59 ? -23.123  -1.331  -1.328 1.000 93.270 ? 59  ASN A OD1 1 
ATOM 464  N N   ? GLU A 1  60 ? -21.946  -2.037  -4.180 1.000 93.690 ? 60  GLU A N   1 
ATOM 465  C CA  ? GLU A 1  60 ? -22.048  -3.329  -4.853 1.000 93.690 ? 60  GLU A CA  1 
ATOM 466  C C   ? GLU A 1  60 ? -22.574  -4.404  -3.906 1.000 93.690 ? 60  GLU A C   1 
ATOM 467  C CB  ? GLU A 1  60 ? -20.690  -3.747  -5.421 1.000 93.690 ? 60  GLU A CB  1 
ATOM 468  O O   ? GLU A 1  60 ? -22.758  -5.555  -4.306 1.000 93.690 ? 60  GLU A O   1 
ATOM 469  C CG  ? GLU A 1  60 ? -20.141  -2.792  -6.471 1.000 93.690 ? 60  GLU A CG  1 
ATOM 470  C CD  ? GLU A 1  60 ? -18.697  -3.079  -6.847 1.000 93.690 ? 60  GLU A CD  1 
ATOM 471  O OE1 ? GLU A 1  60 ? -18.429  -3.397  -8.028 1.000 93.690 ? 60  GLU A OE1 1 
ATOM 472  O OE2 ? GLU A 1  60 ? -17.826  -2.985  -5.954 1.000 93.690 ? 60  GLU A OE2 1 
ATOM 473  N N   ? GLY A 1  61 ? -22.819  -3.993  -2.566 1.000 95.170 ? 61  GLY A N   1 
ATOM 474  C CA  ? GLY A 1  61 ? -23.309  -4.946  -1.583 1.000 95.170 ? 61  GLY A CA  1 
ATOM 475  C C   ? GLY A 1  61 ? -22.200  -5.727  -0.903 1.000 95.170 ? 61  GLY A C   1 
ATOM 476  O O   ? GLY A 1  61 ? -22.460  -6.527  -0.002 1.000 95.170 ? 61  GLY A O   1 
ATOM 477  N N   ? THR A 1  62 ? -20.952  -5.493  -1.225 1.000 95.210 ? 62  THR A N   1 
ATOM 478  C CA  ? THR A 1  62 ? -19.790  -6.188  -0.683 1.000 95.210 ? 62  THR A CA  1 
ATOM 479  C C   ? THR A 1  62 ? -18.999  -5.274   0.249 1.000 95.210 ? 62  THR A C   1 
ATOM 480  C CB  ? THR A 1  62 ? -18.870  -6.699  -1.807 1.000 95.210 ? 62  THR A CB  1 
ATOM 481  O O   ? THR A 1  62 ? -18.106  -5.732   0.965 1.000 95.210 ? 62  THR A O   1 
ATOM 482  C CG2 ? THR A 1  62 ? -19.614  -7.653  -2.736 1.000 95.210 ? 62  THR A CG2 1 
ATOM 483  O OG1 ? THR A 1  62 ? -18.391  -5.584  -2.569 1.000 95.210 ? 62  THR A OG1 1 
ATOM 484  N N   ? GLU A 1  63 ? -19.260  -3.995   0.316 1.000 96.350 ? 63  GLU A N   1 
ATOM 485  C CA  ? GLU A 1  63 ? -18.443  -2.960   0.943 1.000 96.350 ? 63  GLU A CA  1 
ATOM 486  C C   ? GLU A 1  63 ? -18.668  -2.918   2.451 1.000 96.350 ? 63  GLU A C   1 
ATOM 487  C CB  ? GLU A 1  63 ? -18.744  -1.591   0.327 1.000 96.350 ? 63  GLU A CB  1 
ATOM 488  O O   ? GLU A 1  63 ? -19.789  -3.122   2.923 1.000 96.350 ? 63  GLU A O   1 
ATOM 489  C CG  ? GLU A 1  63 ? -18.419  -1.499  -1.157 1.000 96.350 ? 63  GLU A CG  1 
ATOM 490  C CD  ? GLU A 1  63 ? -19.543  -2.002  -2.049 1.000 96.350 ? 63  GLU A CD  1 
ATOM 491  O OE1 ? GLU A 1  63 ? -19.407  -1.935  -3.292 1.000 96.350 ? 63  GLU A OE1 1 
ATOM 492  O OE2 ? GLU A 1  63 ? -20.567  -2.466  -1.501 1.000 96.350 ? 63  GLU A OE2 1 
ATOM 493  N N   ? GLN A 1  64 ? -17.657  -2.640   3.179 1.000 97.550 ? 64  GLN A N   1 
ATOM 494  C CA  ? GLN A 1  64 ? -17.625  -2.289   4.595 1.000 97.550 ? 64  GLN A CA  1 
ATOM 495  C C   ? GLN A 1  64 ? -17.025  -0.902   4.805 1.000 97.550 ? 64  GLN A C   1 
ATOM 496  C CB  ? GLN A 1  64 ? -16.832  -3.329   5.389 1.000 97.550 ? 64  GLN A CB  1 
ATOM 497  O O   ? GLN A 1  64 ? -15.982  -0.577   4.234 1.000 97.550 ? 64  GLN A O   1 
ATOM 498  C CG  ? GLN A 1  64 ? -17.316  -4.758   5.185 1.000 97.550 ? 64  GLN A CG  1 
ATOM 499  C CD  ? GLN A 1  64 ? -16.498  -5.772   5.963 1.000 97.550 ? 64  GLN A CD  1 
ATOM 500  N NE2 ? GLN A 1  64 ? -16.127  -6.865   5.304 1.000 97.550 ? 64  GLN A NE2 1 
ATOM 501  O OE1 ? GLN A 1  64 ? -16.201  -5.574   7.145 1.000 97.550 ? 64  GLN A OE1 1 
ATOM 502  N N   ? PHE A 1  65 ? -17.741  -0.112   5.521 1.000 97.640 ? 65  PHE A N   1 
ATOM 503  C CA  ? PHE A 1  65 ? -17.259   1.215   5.882 1.000 97.640 ? 65  PHE A CA  1 
ATOM 504  C C   ? PHE A 1  65 ? -16.898   1.276   7.362 1.000 97.640 ? 65  PHE A C   1 
ATOM 505  C CB  ? PHE A 1  65 ? -18.311   2.279   5.555 1.000 97.640 ? 65  PHE A CB  1 
ATOM 506  O O   ? PHE A 1  65 ? -17.760   1.096   8.224 1.000 97.640 ? 65  PHE A O   1 
ATOM 507  C CG  ? PHE A 1  65 ? -18.793   2.238   4.130 1.000 97.640 ? 65  PHE A CG  1 
ATOM 508  C CD1 ? PHE A 1  65 ? -18.195   3.029   3.156 1.000 97.640 ? 65  PHE A CD1 1 
ATOM 509  C CD2 ? PHE A 1  65 ? -19.844   1.407   3.763 1.000 97.640 ? 65  PHE A CD2 1 
ATOM 510  C CE1 ? PHE A 1  65 ? -18.639   2.992   1.836 1.000 97.640 ? 65  PHE A CE1 1 
ATOM 511  C CE2 ? PHE A 1  65 ? -20.293   1.366   2.446 1.000 97.640 ? 65  PHE A CE2 1 
ATOM 512  C CZ  ? PHE A 1  65 ? -19.690   2.160   1.485 1.000 97.640 ? 65  PHE A CZ  1 
ATOM 513  N N   ? ILE A 1  66 ? -15.623   1.441   7.573 1.000 98.340 ? 66  ILE A N   1 
ATOM 514  C CA  ? ILE A 1  66 ? -15.145   1.408   8.951 1.000 98.340 ? 66  ILE A CA  1 
ATOM 515  C C   ? ILE A 1  66 ? -14.275   2.634   9.224 1.000 98.340 ? 66  ILE A C   1 
ATOM 516  C CB  ? ILE A 1  66 ? -14.354   0.114   9.244 1.000 98.340 ? 66  ILE A CB  1 
ATOM 517  O O   ? ILE A 1  66 ? -13.326   2.906   8.486 1.000 98.340 ? 66  ILE A O   1 
ATOM 518  C CG1 ? ILE A 1  66 ? -15.190  -1.118   8.878 1.000 98.340 ? 66  ILE A CG1 1 
ATOM 519  C CG2 ? ILE A 1  66 ? -13.921   0.066  10.712 1.000 98.340 ? 66  ILE A CG2 1 
ATOM 520  C CD1 ? ILE A 1  66 ? -14.422  -2.430   8.944 1.000 98.340 ? 66  ILE A CD1 1 
ATOM 521  N N   ? THR A 1  67 ? -14.621   3.387  10.279 1.000 98.040 ? 67  THR A N   1 
ATOM 522  C CA  ? THR A 1  67 ? -13.824   4.558  10.629 1.000 98.040 ? 67  THR A CA  1 
ATOM 523  C C   ? THR A 1  67 ? -12.542   4.146  11.345 1.000 98.040 ? 67  THR A C   1 
ATOM 524  C CB  ? THR A 1  67 ? -14.622   5.531  11.518 1.000 98.040 ? 67  THR A CB  1 
ATOM 525  O O   ? THR A 1  67 ? -12.469   3.059  11.922 1.000 98.040 ? 67  THR A O   1 
ATOM 526  C CG2 ? THR A 1  67 ? -15.814   6.113  10.765 1.000 98.040 ? 67  THR A CG2 1 
ATOM 527  O OG1 ? THR A 1  67 ? -15.096   4.832  12.675 1.000 98.040 ? 67  THR A OG1 1 
ATOM 528  N N   ? SER A 1  68 ? -11.556   5.019  11.218 1.000 97.880 ? 68  SER A N   1 
ATOM 529  C CA  ? SER A 1  68 ? -10.314   4.763  11.940 1.000 97.880 ? 68  SER A CA  1 
ATOM 530  C C   ? SER A 1  68 ? -10.462   5.078  13.424 1.000 97.880 ? 68  SER A C   1 
ATOM 531  C CB  ? SER A 1  68 ?  -9.169   5.586  11.347 1.000 97.880 ? 68  SER A CB  1 
ATOM 532  O O   ? SER A 1  68 ? -11.119   6.053  13.795 1.000 97.880 ? 68  SER A O   1 
ATOM 533  O OG  ? SER A 1  68 ?  -9.403   6.972  11.523 1.000 97.880 ? 68  SER A OG  1 
ATOM 534  N N   ? GLU A 1  69 ?  -9.949   4.124  14.266 1.000 97.540 ? 69  GLU A N   1 
ATOM 535  C CA  ? GLU A 1  69 ?  -9.819   4.391  15.695 1.000 97.540 ? 69  GLU A CA  1 
ATOM 536  C C   ? GLU A 1  69 ?  -8.553   5.188  15.994 1.000 97.540 ? 69  GLU A C   1 
ATOM 537  C CB  ? GLU A 1  69 ?  -9.816   3.082  16.489 1.000 97.540 ? 69  GLU A CB  1 
ATOM 538  O O   ? GLU A 1  69 ?  -8.572   6.110  16.813 1.000 97.540 ? 69  GLU A O   1 
ATOM 539  C CG  ? GLU A 1  69 ?  -9.686   3.275  17.993 1.000 97.540 ? 69  GLU A CG  1 
ATOM 540  C CD  ? GLU A 1  69 ?  -9.724   1.970  18.771 1.000 97.540 ? 69  GLU A CD  1 
ATOM 541  O OE1 ? GLU A 1  69 ?  -9.570   1.998  20.013 1.000 97.540 ? 69  GLU A OE1 1 
ATOM 542  O OE2 ? GLU A 1  69 ?  -9.907   0.909  18.133 1.000 97.540 ? 69  GLU A OE2 1 
ATOM 543  N N   ? LYS A 1  70 ?  -7.486   4.770  15.296 1.000 97.520 ? 70  LYS A N   1 
ATOM 544  C CA  ? LYS A 1  70 ?  -6.163   5.372  15.433 1.000 97.520 ? 70  LYS A CA  1 
ATOM 545  C C   ? LYS A 1  70 ?  -5.398   5.324  14.114 1.000 97.520 ? 70  LYS A C   1 
ATOM 546  C CB  ? LYS A 1  70 ?  -5.362   4.666  16.529 1.000 97.520 ? 70  LYS A CB  1 
ATOM 547  O O   ? LYS A 1  70 ?  -5.517   4.359  13.356 1.000 97.520 ? 70  LYS A O   1 
ATOM 548  C CG  ? LYS A 1  70 ?  -4.127   5.430  16.982 1.000 97.520 ? 70  LYS A CG  1 
ATOM 549  C CD  ? LYS A 1  70 ?  -3.481   4.779  18.198 1.000 97.520 ? 70  LYS A CD  1 
ATOM 550  C CE  ? LYS A 1  70 ?  -2.281   5.576  18.690 1.000 97.520 ? 70  LYS A CE  1 
ATOM 551  N NZ  ? LYS A 1  70 ?  -1.686   4.978  19.923 1.000 97.520 ? 70  LYS A NZ  1 
ATOM 552  N N   ? VAL A 1  71 ?  -4.651   6.425  13.849 1.000 98.120 ? 71  VAL A N   1 
ATOM 553  C CA  ? VAL A 1  71 ?  -3.730   6.451  12.717 1.000 98.120 ? 71  VAL A CA  1 
ATOM 554  C C   ? VAL A 1  71 ?  -2.312   6.729  13.211 1.000 98.120 ? 71  VAL A C   1 
ATOM 555  C CB  ? VAL A 1  71 ?  -4.147   7.509  11.671 1.000 98.120 ? 71  VAL A CB  1 
ATOM 556  O O   ? VAL A 1  71 ?  -2.052   7.773  13.813 1.000 98.120 ? 71  VAL A O   1 
ATOM 557  C CG1 ? VAL A 1  71 ?  -3.256   7.425  10.434 1.000 98.120 ? 71  VAL A CG1 1 
ATOM 558  C CG2 ? VAL A 1  71 ?  -5.616   7.331  11.289 1.000 98.120 ? 71  VAL A CG2 1 
ATOM 559  N N   ? ILE A 1  72 ?  -1.436   5.777  12.955 1.000 98.160 ? 72  ILE A N   1 
ATOM 560  C CA  ? ILE A 1  72 ?  -0.097   5.828  13.532 1.000 98.160 ? 72  ILE A CA  1 
ATOM 561  C C   ? ILE A 1  72 ?   0.943   5.892  12.415 1.000 98.160 ? 72  ILE A C   1 
ATOM 562  C CB  ? ILE A 1  72 ?   0.171   4.611  14.445 1.000 98.160 ? 72  ILE A CB  1 
ATOM 563  O O   ? ILE A 1  72 ?   1.124   4.925  11.671 1.000 98.160 ? 72  ILE A O   1 
ATOM 564  C CG1 ? ILE A 1  72 ?  -0.923   4.492  15.512 1.000 98.160 ? 72  ILE A CG1 1 
ATOM 565  C CG2 ? ILE A 1  72 ?   1.556   4.716  15.091 1.000 98.160 ? 72  ILE A CG2 1 
ATOM 566  C CD1 ? ILE A 1  72 ?  -0.926   3.161  16.251 1.000 98.160 ? 72  ILE A CD1 1 
ATOM 567  N N   ? ARG A 1  73 ?   1.677   7.093  12.345 1.000 97.810 ? 73  ARG A N   1 
ATOM 568  C CA  ? ARG A 1  73 ?   2.790   7.191  11.406 1.000 97.810 ? 73  ARG A CA  1 
ATOM 569  C C   ? ARG A 1  73 ?   4.053   6.563  11.986 1.000 97.810 ? 73  ARG A C   1 
ATOM 570  C CB  ? ARG A 1  73 ?   3.053   8.651  11.034 1.000 97.810 ? 73  ARG A CB  1 
ATOM 571  O O   ? ARG A 1  73 ?   4.273   6.607  13.198 1.000 97.810 ? 73  ARG A O   1 
ATOM 572  C CG  ? ARG A 1  73 ?   1.976   9.267  10.155 1.000 97.810 ? 73  ARG A CG  1 
ATOM 573  C CD  ? ARG A 1  73 ?   2.358  10.666   9.692 1.000 97.810 ? 73  ARG A CD  1 
ATOM 574  N NE  ? ARG A 1  73 ?   2.502  11.586  10.817 1.000 97.810 ? 73  ARG A NE  1 
ATOM 575  N NH1 ? ARG A 1  73 ?   3.015  13.424   9.515 1.000 97.810 ? 73  ARG A NH1 1 
ATOM 576  N NH2 ? ARG A 1  73 ?   2.916  13.621  11.797 1.000 97.810 ? 73  ARG A NH2 1 
ATOM 577  C CZ  ? ARG A 1  73 ?   2.810  12.875  10.707 1.000 97.810 ? 73  ARG A CZ  1 
ATOM 578  N N   ? ASN A 1  74 ?   4.754   5.924  11.022 1.000 97.950 ? 74  ASN A N   1 
ATOM 579  C CA  ? ASN A 1  74 ?   6.083   5.511  11.458 1.000 97.950 ? 74  ASN A CA  1 
ATOM 580  C C   ? ASN A 1  74 ?   6.849   6.667  12.095 1.000 97.950 ? 74  ASN A C   1 
ATOM 581  C CB  ? ASN A 1  74 ?   6.877   4.931  10.285 1.000 97.950 ? 74  ASN A CB  1 
ATOM 582  O O   ? ASN A 1  74 ?   6.955   7.745  11.508 1.000 97.950 ? 74  ASN A O   1 
ATOM 583  C CG  ? ASN A 1  74 ?   8.175   4.283  10.722 1.000 97.950 ? 74  ASN A CG  1 
ATOM 584  N ND2 ? ASN A 1  74 ?   8.435   3.080  10.223 1.000 97.950 ? 74  ASN A ND2 1 
ATOM 585  O OD1 ? ASN A 1  74 ?   8.939   4.858  11.502 1.000 97.950 ? 74  ASN A OD1 1 
ATOM 586  N N   ? PRO A 1  75 ?   7.383   6.510  13.302 1.000 97.170 ? 75  PRO A N   1 
ATOM 587  C CA  ? PRO A 1  75 ?   8.063   7.596  14.012 1.000 97.170 ? 75  PRO A CA  1 
ATOM 588  C C   ? PRO A 1  75 ?   9.296   8.105  13.270 1.000 97.170 ? 75  PRO A C   1 
ATOM 589  C CB  ? PRO A 1  75 ?   8.455   6.954  15.346 1.000 97.170 ? 75  PRO A CB  1 
ATOM 590  O O   ? PRO A 1  75 ?   9.749   9.227  13.514 1.000 97.170 ? 75  PRO A O   1 
ATOM 591  C CG  ? PRO A 1  75 ?   8.424   5.483  15.085 1.000 97.170 ? 75  PRO A CG  1 
ATOM 592  C CD  ? PRO A 1  75 ?   7.392   5.207  14.029 1.000 97.170 ? 75  PRO A CD  1 
ATOM 593  N N   ? ASN A 1  76 ?   9.829   7.257  12.386 1.000 97.370 ? 76  ASN A N   1 
ATOM 594  C CA  ? ASN A 1  76 ?  11.037   7.634  11.659 1.000 97.370 ? 76  ASN A CA  1 
ATOM 595  C C   ? ASN A 1  76 ?  10.706   8.250  10.303 1.000 97.370 ? 76  ASN A C   1 
ATOM 596  C CB  ? ASN A 1  76 ?  11.956   6.424  11.483 1.000 97.370 ? 76  ASN A CB  1 
ATOM 597  O O   ? ASN A 1  76 ?  11.600   8.484   9.488 1.000 97.370 ? 76  ASN A O   1 
ATOM 598  C CG  ? ASN A 1  76 ?  12.503   5.909  12.800 1.000 97.370 ? 76  ASN A CG  1 
ATOM 599  N ND2 ? ASN A 1  76 ?  12.648   4.594  12.908 1.000 97.370 ? 76  ASN A ND2 1 
ATOM 600  O OD1 ? ASN A 1  76 ?  12.792   6.687  13.713 1.000 97.370 ? 76  ASN A OD1 1 
ATOM 601  N N   ? TYR A 1  77 ?   9.427   8.471  10.040 1.000 97.960 ? 77  TYR A N   1 
ATOM 602  C CA  ? TYR A 1  77 ?   9.034   9.091   8.779 1.000 97.960 ? 77  TYR A CA  1 
ATOM 603  C C   ? TYR A 1  77 ?   9.626  10.490   8.652 1.000 97.960 ? 77  TYR A C   1 
ATOM 604  C CB  ? TYR A 1  77 ?   7.508   9.158   8.665 1.000 97.960 ? 77  TYR A CB  1 
ATOM 605  O O   ? TYR A 1  77 ?   9.507  11.307   9.569 1.000 97.960 ? 77  TYR A O   1 
ATOM 606  C CG  ? TYR A 1  77 ?   7.023   9.955   7.478 1.000 97.960 ? 77  TYR A CG  1 
ATOM 607  C CD1 ? TYR A 1  77 ?   6.216  11.077   7.652 1.000 97.960 ? 77  TYR A CD1 1 
ATOM 608  C CD2 ? TYR A 1  77 ?   7.368   9.587   6.183 1.000 97.960 ? 77  TYR A CD2 1 
ATOM 609  C CE1 ? TYR A 1  77 ?   5.764  11.813   6.561 1.000 97.960 ? 77  TYR A CE1 1 
ATOM 610  C CE2 ? TYR A 1  77 ?   6.923  10.315   5.085 1.000 97.960 ? 77  TYR A CE2 1 
ATOM 611  O OH  ? TYR A 1  77 ?   5.679  12.151   4.201 1.000 97.960 ? 77  TYR A OH  1 
ATOM 612  C CZ  ? TYR A 1  77 ?   6.123  11.426   5.284 1.000 97.960 ? 77  TYR A CZ  1 
ATOM 613  N N   ? ASP A 1  78 ?  10.272  10.724   7.554 1.000 97.550 ? 78  ASP A N   1 
ATOM 614  C CA  ? ASP A 1  78 ?  10.835  12.020   7.189 1.000 97.550 ? 78  ASP A CA  1 
ATOM 615  C C   ? ASP A 1  78 ?  10.109  12.614   5.984 1.000 97.550 ? 78  ASP A C   1 
ATOM 616  C CB  ? ASP A 1  78 ?  12.330  11.891   6.892 1.000 97.550 ? 78  ASP A CB  1 
ATOM 617  O O   ? ASP A 1  78 ?  10.270  12.137   4.859 1.000 97.550 ? 78  ASP A O   1 
ATOM 618  C CG  ? ASP A 1  78 ?  13.008  13.231   6.668 1.000 97.550 ? 78  ASP A CG  1 
ATOM 619  O OD1 ? ASP A 1  78 ?  12.378  14.145   6.093 1.000 97.550 ? 78  ASP A OD1 1 
ATOM 620  O OD2 ? ASP A 1  78 ?  14.184  13.375   7.067 1.000 97.550 ? 78  ASP A OD2 1 
ATOM 621  N N   ? SER A 1  79 ?   9.450  13.731   6.106 1.000 96.040 ? 79  SER A N   1 
ATOM 622  C CA  ? SER A 1  79 ?   8.567  14.283   5.083 1.000 96.040 ? 79  SER A CA  1 
ATOM 623  C C   ? SER A 1  79 ?   9.361  14.994   3.992 1.000 96.040 ? 79  SER A C   1 
ATOM 624  C CB  ? SER A 1  79 ?   7.563  15.253   5.708 1.000 96.040 ? 79  SER A CB  1 
ATOM 625  O O   ? SER A 1  79 ?   8.854  15.209   2.889 1.000 96.040 ? 79  SER A O   1 
ATOM 626  O OG  ? SER A 1  79 ?   8.233  16.316   6.365 1.000 96.040 ? 79  SER A OG  1 
ATOM 627  N N   ? TRP A 1  80 ?  10.630  15.287   4.353 1.000 94.990 ? 80  TRP A N   1 
ATOM 628  C CA  ? TRP A 1  80 ?  11.481  15.922   3.352 1.000 94.990 ? 80  TRP A CA  1 
ATOM 629  C C   ? TRP A 1  80 ?  12.008  14.895   2.356 1.000 94.990 ? 80  TRP A C   1 
ATOM 630  C CB  ? TRP A 1  80 ?  12.650  16.648   4.022 1.000 94.990 ? 80  TRP A CB  1 
ATOM 631  O O   ? TRP A 1  80 ?  11.946  15.108   1.143 1.000 94.990 ? 80  TRP A O   1 
ATOM 632  C CG  ? TRP A 1  80 ?  13.582  17.321   3.060 1.000 94.990 ? 80  TRP A CG  1 
ATOM 633  C CD1 ? TRP A 1  80 ?  14.796  16.862   2.631 1.000 94.990 ? 80  TRP A CD1 1 
ATOM 634  C CD2 ? TRP A 1  80 ?  13.376  18.578   2.409 1.000 94.990 ? 80  TRP A CD2 1 
ATOM 635  C CE2 ? TRP A 1  80 ?  14.507  18.820   1.598 1.000 94.990 ? 80  TRP A CE2 1 
ATOM 636  C CE3 ? TRP A 1  80 ?  12.343  19.525   2.432 1.000 94.990 ? 80  TRP A CE3 1 
ATOM 637  N NE1 ? TRP A 1  80 ?  15.358  17.759   1.752 1.000 94.990 ? 80  TRP A NE1 1 
ATOM 638  C CH2 ? TRP A 1  80 ?  13.609  20.881   0.858 1.000 94.990 ? 80  TRP A CH2 1 
ATOM 639  C CZ2 ? TRP A 1  80 ?  14.634  19.971   0.817 1.000 94.990 ? 80  TRP A CZ2 1 
ATOM 640  C CZ3 ? TRP A 1  80 ?  12.471  20.670   1.654 1.000 94.990 ? 80  TRP A CZ3 1 
ATOM 641  N N   ? THR A 1  81 ?  12.426  13.769   2.811 1.000 95.210 ? 81  THR A N   1 
ATOM 642  C CA  ? THR A 1  81 ?  13.026  12.750   1.956 1.000 95.210 ? 81  THR A CA  1 
ATOM 643  C C   ? THR A 1  81 ?  12.021  11.644   1.647 1.000 95.210 ? 81  THR A C   1 
ATOM 644  C CB  ? THR A 1  81 ?  14.280  12.141   2.608 1.000 95.210 ? 81  THR A CB  1 
ATOM 645  O O   ? THR A 1  81 ?  12.301  10.751   0.844 1.000 95.210 ? 81  THR A O   1 
ATOM 646  C CG2 ? THR A 1  81 ?  15.323  13.214   2.904 1.000 95.210 ? 81  THR A CG2 1 
ATOM 647  O OG1 ? THR A 1  81 ?  13.910  11.499   3.835 1.000 95.210 ? 81  THR A OG1 1 
ATOM 648  N N   ? ILE A 1  82 ?  10.788  11.711   2.242 1.000 95.810 ? 82  ILE A N   1 
ATOM 649  C CA  ? ILE A 1  82 ?   9.713  10.728   2.166 1.000 95.810 ? 82  ILE A CA  1 
ATOM 650  C C   ? ILE A 1  82 ?  10.246   9.350   2.551 1.000 95.810 ? 82  ILE A C   1 
ATOM 651  C CB  ? ILE A 1  82 ?   9.087  10.685   0.754 1.000 95.810 ? 82  ILE A CB  1 
ATOM 652  O O   ? ILE A 1  82 ?   9.821   8.335   1.994 1.000 95.810 ? 82  ILE A O   1 
ATOM 653  C CG1 ? ILE A 1  82 ?   8.513  12.057   0.382 1.000 95.810 ? 82  ILE A CG1 1 
ATOM 654  C CG2 ? ILE A 1  82 ?   8.007   9.601   0.675 1.000 95.810 ? 82  ILE A CG2 1 
ATOM 655  C CD1 ? ILE A 1  82 ?   7.805  12.088  -0.965 1.000 95.810 ? 82  ILE A CD1 1 
ATOM 656  N N   ? ASP A 1  83 ?  11.295   9.266   3.440 1.000 97.510 ? 83  ASP A N   1 
ATOM 657  C CA  ? ASP A 1  83 ?  11.899   8.056   3.989 1.000 97.510 ? 83  ASP A CA  1 
ATOM 658  C C   ? ASP A 1  83 ?  11.030   7.460   5.094 1.000 97.510 ? 83  ASP A C   1 
ATOM 659  C CB  ? ASP A 1  83 ?  13.302   8.352   4.524 1.000 97.510 ? 83  ASP A CB  1 
ATOM 660  O O   ? ASP A 1  83 ?  10.381   8.192   5.843 1.000 97.510 ? 83  ASP A O   1 
ATOM 661  C CG  ? ASP A 1  83 ?  14.127   7.098   4.751 1.000 97.510 ? 83  ASP A CG  1 
ATOM 662  O OD1 ? ASP A 1  83 ?  13.906   6.087   4.049 1.000 97.510 ? 83  ASP A OD1 1 
ATOM 663  O OD2 ? ASP A 1  83 ?  15.004   7.119   5.642 1.000 97.510 ? 83  ASP A OD2 1 
ATOM 664  N N   ? SER A 1  84 ?  10.981   6.108   5.163 1.000 97.790 ? 84  SER A N   1 
ATOM 665  C CA  ? SER A 1  84 ?  10.158   5.384   6.126 1.000 97.790 ? 84  SER A CA  1 
ATOM 666  C C   ? SER A 1  84 ?   8.683   5.739   5.970 1.000 97.790 ? 84  SER A C   1 
ATOM 667  C CB  ? SER A 1  84 ?  10.615   5.684   7.554 1.000 97.790 ? 84  SER A CB  1 
ATOM 668  O O   ? SER A 1  84 ?   7.978   5.932   6.962 1.000 97.790 ? 84  SER A O   1 
ATOM 669  O OG  ? SER A 1  84 ?  11.961   5.283   7.746 1.000 97.790 ? 84  SER A OG  1 
ATOM 670  N N   ? ASP A 1  85 ?   8.172   5.920   4.775 1.000 98.000 ? 85  ASP A N   1 
ATOM 671  C CA  ? ASP A 1  85 ?   6.824   6.317   4.380 1.000 98.000 ? 85  ASP A CA  1 
ATOM 672  C C   ? ASP A 1  85 ?   5.829   5.181   4.608 1.000 98.000 ? 85  ASP A C   1 
ATOM 673  C CB  ? ASP A 1  85 ?   6.800   6.751   2.913 1.000 98.000 ? 85  ASP A CB  1 
ATOM 674  O O   ? ASP A 1  85 ?   5.342   4.574   3.652 1.000 98.000 ? 85  ASP A O   1 
ATOM 675  C CG  ? ASP A 1  85 ?   5.508   7.446   2.521 1.000 98.000 ? 85  ASP A CG  1 
ATOM 676  O OD1 ? ASP A 1  85 ?   4.762   7.896   3.417 1.000 98.000 ? 85  ASP A OD1 1 
ATOM 677  O OD2 ? ASP A 1  85 ?   5.233   7.542   1.306 1.000 98.000 ? 85  ASP A OD2 1 
ATOM 678  N N   ? ILE A 1  86 ?   5.554   4.798   5.805 1.000 98.230 ? 86  ILE A N   1 
ATOM 679  C CA  ? ILE A 1  86 ?   4.652   3.715   6.182 1.000 98.230 ? 86  ILE A CA  1 
ATOM 680  C C   ? ILE A 1  86 ?   3.849   4.119   7.416 1.000 98.230 ? 86  ILE A C   1 
ATOM 681  C CB  ? ILE A 1  86 ?   5.425   2.404   6.450 1.000 98.230 ? 86  ILE A CB  1 
ATOM 682  O O   ? ILE A 1  86 ?   4.371   4.784   8.314 1.000 98.230 ? 86  ILE A O   1 
ATOM 683  C CG1 ? ILE A 1  86 ?   4.447   1.240   6.647 1.000 98.230 ? 86  ILE A CG1 1 
ATOM 684  C CG2 ? ILE A 1  86 ?   6.345   2.558   7.665 1.000 98.230 ? 86  ILE A CG2 1 
ATOM 685  C CD1 ? ILE A 1  86 ?   5.087  -0.135   6.509 1.000 98.230 ? 86  ILE A CD1 1 
ATOM 686  N N   ? MET A 1  87 ?   2.556   3.840   7.411 1.000 98.240 ? 87  MET A N   1 
ATOM 687  C CA  ? MET A 1  87 ?   1.671   4.138   8.534 1.000 98.240 ? 87  MET A CA  1 
ATOM 688  C C   ? MET A 1  87 ?   0.681   3.001   8.762 1.000 98.240 ? 87  MET A C   1 
ATOM 689  C CB  ? MET A 1  87 ?   0.918   5.447   8.293 1.000 98.240 ? 87  MET A CB  1 
ATOM 690  O O   ? MET A 1  87 ?   0.393   2.229   7.845 1.000 98.240 ? 87  MET A O   1 
ATOM 691  C CG  ? MET A 1  87 ?  -0.131   5.359   7.196 1.000 98.240 ? 87  MET A CG  1 
ATOM 692  S SD  ? MET A 1  87 ?  -1.112   6.901   7.036 1.000 98.240 ? 87  MET A SD  1 
ATOM 693  C CE  ? MET A 1  87 ?  -2.238   6.426   5.694 1.000 98.240 ? 87  MET A CE  1 
ATOM 694  N N   ? LEU A 1  88 ?   0.177   2.849  10.031 1.000 98.570 ? 88  LEU A N   1 
ATOM 695  C CA  ? LEU A 1  88 ?  -0.838   1.873  10.411 1.000 98.570 ? 88  LEU A CA  1 
ATOM 696  C C   ? LEU A 1  88 ?  -2.138   2.565  10.804 1.000 98.570 ? 88  LEU A C   1 
ATOM 697  C CB  ? LEU A 1  88 ?  -0.339   1.003  11.568 1.000 98.570 ? 88  LEU A CB  1 
ATOM 698  O O   ? LEU A 1  88 ?  -2.117   3.607  11.463 1.000 98.570 ? 88  LEU A O   1 
ATOM 699  C CG  ? LEU A 1  88 ?   0.739  -0.027  11.226 1.000 98.570 ? 88  LEU A CG  1 
ATOM 700  C CD1 ? LEU A 1  88 ?   1.211  -0.739  12.489 1.000 98.570 ? 88  LEU A CD1 1 
ATOM 701  C CD2 ? LEU A 1  88 ?   0.216  -1.030  10.204 1.000 98.570 ? 88  LEU A CD2 1 
ATOM 702  N N   ? ILE A 1  89 ?  -3.202   1.959  10.316 1.000 98.650 ? 89  ILE A N   1 
ATOM 703  C CA  ? ILE A 1  89 ?  -4.546   2.424  10.644 1.000 98.650 ? 89  ILE A CA  1 
ATOM 704  C C   ? ILE A 1  89 ?  -5.288   1.345  11.429 1.000 98.650 ? 89  ILE A C   1 
ATOM 705  C CB  ? ILE A 1  89 ?  -5.338   2.803   9.372 1.000 98.650 ? 89  ILE A CB  1 
ATOM 706  O O   ? ILE A 1  89 ?  -5.537   0.253  10.912 1.000 98.650 ? 89  ILE A O   1 
ATOM 707  C CG1 ? ILE A 1  89 ?  -4.553   3.822   8.538 1.000 98.650 ? 89  ILE A CG1 1 
ATOM 708  C CG2 ? ILE A 1  89 ?  -6.722   3.346   9.740 1.000 98.650 ? 89  ILE A CG2 1 
ATOM 709  C CD1 ? ILE A 1  89 ?  -4.923   3.828   7.061 1.000 98.650 ? 89  ILE A CD1 1 
ATOM 710  N N   ? LYS A 1  90 ?  -5.599   1.611  12.723 1.000 98.470 ? 90  LYS A N   1 
ATOM 711  C CA  ? LYS A 1  90 ?  -6.443   0.717  13.512 1.000 98.470 ? 90  LYS A CA  1 
ATOM 712  C C   ? LYS A 1  90 ?  -7.923   0.995  13.261 1.000 98.470 ? 90  LYS A C   1 
ATOM 713  C CB  ? LYS A 1  90 ?  -6.129   0.859  15.002 1.000 98.470 ? 90  LYS A CB  1 
ATOM 714  O O   ? LYS A 1  90 ?  -8.389   2.121  13.448 1.000 98.470 ? 90  LYS A O   1 
ATOM 715  C CG  ? LYS A 1  90 ?  -6.847  -0.152  15.884 1.000 98.470 ? 90  LYS A CG  1 
ATOM 716  C CD  ? LYS A 1  90 ?  -6.409  -0.036  17.338 1.000 98.470 ? 90  LYS A CD  1 
ATOM 717  C CE  ? LYS A 1  90 ?  -7.048  -1.113  18.204 1.000 98.470 ? 90  LYS A CE  1 
ATOM 718  N NZ  ? LYS A 1  90 ?  -6.569  -1.045  19.617 1.000 98.470 ? 90  LYS A NZ  1 
ATOM 719  N N   ? LEU A 1  91 ?  -8.635  -0.038  12.857 1.000 98.560 ? 91  LEU A N   1 
ATOM 720  C CA  ? LEU A 1  91 ? -10.061   0.101  12.581 1.000 98.560 ? 91  LEU A CA  1 
ATOM 721  C C   ? LEU A 1  91 ? -10.862   0.171  13.877 1.000 98.560 ? 91  LEU A C   1 
ATOM 722  C CB  ? LEU A 1  91 ? -10.557  -1.065  11.723 1.000 98.560 ? 91  LEU A CB  1 
ATOM 723  O O   ? LEU A 1  91 ? -10.511  -0.479  14.864 1.000 98.560 ? 91  LEU A O   1 
ATOM 724  C CG  ? LEU A 1  91 ?  -9.840  -1.279  10.389 1.000 98.560 ? 91  LEU A CG  1 
ATOM 725  C CD1 ? LEU A 1  91 ? -10.428  -2.482   9.658 1.000 98.560 ? 91  LEU A CD1 1 
ATOM 726  C CD2 ? LEU A 1  91 ?  -9.932  -0.026   9.525 1.000 98.560 ? 91  LEU A CD2 1 
ATOM 727  N N   ? SER A 1  92 ? -11.947   1.018  13.977 1.000 98.230 ? 92  SER A N   1 
ATOM 728  C CA  ? SER A 1  92 ? -12.768   1.182  15.172 1.000 98.230 ? 92  SER A CA  1 
ATOM 729  C C   ? SER A 1  92 ? -13.477  -0.118  15.537 1.000 98.230 ? 92  SER A C   1 
ATOM 730  C CB  ? SER A 1  92 ? -13.797   2.294  14.967 1.000 98.230 ? 92  SER A CB  1 
ATOM 731  O O   ? SER A 1  92 ? -13.824  -0.336  16.700 1.000 98.230 ? 92  SER A O   1 
ATOM 732  O OG  ? SER A 1  92 ? -14.645   1.999  13.869 1.000 98.230 ? 92  SER A OG  1 
ATOM 733  N N   ? LYS A 1  93 ? -13.726  -0.986  14.611 1.000 98.360 ? 93  LYS A N   1 
ATOM 734  C CA  ? LYS A 1  93 ? -14.258  -2.339  14.748 1.000 98.360 ? 93  LYS A CA  1 
ATOM 735  C C   ? LYS A 1  93 ? -13.619  -3.286  13.736 1.000 98.360 ? 93  LYS A C   1 
ATOM 736  C CB  ? LYS A 1  93 ? -15.778  -2.338  14.578 1.000 98.360 ? 93  LYS A CB  1 
ATOM 737  O O   ? LYS A 1  93 ? -13.137  -2.850  12.689 1.000 98.360 ? 93  LYS A O   1 
ATOM 738  C CG  ? LYS A 1  93 ? -16.249  -1.842  13.219 1.000 98.360 ? 93  LYS A CG  1 
ATOM 739  C CD  ? LYS A 1  93 ? -17.769  -1.785  13.141 1.000 98.360 ? 93  LYS A CD  1 
ATOM 740  C CE  ? LYS A 1  93 ? -18.242  -1.335  11.766 1.000 98.360 ? 93  LYS A CE  1 
ATOM 741  N NZ  ? LYS A 1  93 ? -19.733  -1.285  11.682 1.000 98.360 ? 93  LYS A NZ  1 
ATOM 742  N N   ? PRO A 1  94 ? -13.631  -4.665  14.115 1.000 98.420 ? 94  PRO A N   1 
ATOM 743  C CA  ? PRO A 1  94 ? -13.006  -5.592  13.169 1.000 98.420 ? 94  PRO A CA  1 
ATOM 744  C C   ? PRO A 1  94 ? -13.750  -5.667  11.838 1.000 98.420 ? 94  PRO A C   1 
ATOM 745  C CB  ? PRO A 1  94 ? -13.061  -6.935  13.902 1.000 98.420 ? 94  PRO A CB  1 
ATOM 746  O O   ? PRO A 1  94 ? -14.981  -5.591  11.809 1.000 98.420 ? 94  PRO A O   1 
ATOM 747  C CG  ? PRO A 1  94 ? -14.273  -6.845  14.772 1.000 98.420 ? 94  PRO A CG  1 
ATOM 748  C CD  ? PRO A 1  94 ? -14.395  -5.436  15.277 1.000 98.420 ? 94  PRO A CD  1 
ATOM 749  N N   ? ALA A 1  95 ? -12.958  -5.809  10.763 1.000 98.410 ? 95  ALA A N   1 
ATOM 750  C CA  ? ALA A 1  95 ? -13.560  -6.108   9.466 1.000 98.410 ? 95  ALA A CA  1 
ATOM 751  C C   ? ALA A 1  95 ? -14.196  -7.495   9.462 1.000 98.410 ? 95  ALA A C   1 
ATOM 752  C CB  ? ALA A 1  95 ? -12.515  -6.002   8.357 1.000 98.410 ? 95  ALA A CB  1 
ATOM 753  O O   ? ALA A 1  95 ? -13.697  -8.415  10.114 1.000 98.410 ? 95  ALA A O   1 
ATOM 754  N N   ? THR A 1  96 ? -15.362  -7.628   8.836 1.000 98.280 ? 96  THR A N   1 
ATOM 755  C CA  ? THR A 1  96 ? -15.948  -8.946   8.619 1.000 98.280 ? 96  THR A CA  1 
ATOM 756  C C   ? THR A 1  96 ? -15.261  -9.660   7.459 1.000 98.280 ? 96  THR A C   1 
ATOM 757  C CB  ? THR A 1  96 ? -17.460  -8.846   8.342 1.000 98.280 ? 96  THR A CB  1 
ATOM 758  O O   ? THR A 1  96 ? -15.415  -9.264   6.301 1.000 98.280 ? 96  THR A O   1 
ATOM 759  C CG2 ? THR A 1  96 ? -18.088 -10.230   8.214 1.000 98.280 ? 96  THR A CG2 1 
ATOM 760  O OG1 ? THR A 1  96 ? -18.092  -8.144   9.419 1.000 98.280 ? 96  THR A OG1 1 
ATOM 761  N N   ? LEU A 1  97 ? -14.456 -10.660   7.779 1.000 98.320 ? 97  LEU A N   1 
ATOM 762  C CA  ? LEU A 1  97 ? -13.710 -11.368   6.744 1.000 98.320 ? 97  LEU A CA  1 
ATOM 763  C C   ? LEU A 1  97 ? -14.616 -12.328   5.981 1.000 98.320 ? 97  LEU A C   1 
ATOM 764  C CB  ? LEU A 1  97 ? -12.536 -12.135   7.359 1.000 98.320 ? 97  LEU A CB  1 
ATOM 765  O O   ? LEU A 1  97 ? -15.358 -13.103   6.589 1.000 98.320 ? 97  LEU A O   1 
ATOM 766  C CG  ? LEU A 1  97 ? -11.565 -11.319   8.213 1.000 98.320 ? 97  LEU A CG  1 
ATOM 767  C CD1 ? LEU A 1  97 ? -10.423 -12.201   8.707 1.000 98.320 ? 97  LEU A CD1 1 
ATOM 768  C CD2 ? LEU A 1  97 ? -11.026 -10.131   7.422 1.000 98.320 ? 97  LEU A CD2 1 
ATOM 769  N N   ? ASN A 1  98 ? -14.513 -12.278   4.571 1.000 97.490 ? 98  ASN A N   1 
ATOM 770  C CA  ? ASN A 1  98 ? -15.240 -13.098   3.607 1.000 97.490 ? 98  ASN A CA  1 
ATOM 771  C C   ? ASN A 1  98 ? -14.567 -13.083   2.238 1.000 97.490 ? 98  ASN A C   1 
ATOM 772  C CB  ? ASN A 1  98 ? -16.692 -12.629   3.491 1.000 97.490 ? 98  ASN A CB  1 
ATOM 773  O O   ? ASN A 1  98 ? -13.402 -12.700   2.118 1.000 97.490 ? 98  ASN A O   1 
ATOM 774  C CG  ? ASN A 1  98 ? -16.805 -11.177   3.070 1.000 97.490 ? 98  ASN A CG  1 
ATOM 775  N ND2 ? ASN A 1  98 ? -17.793 -10.477   3.614 1.000 97.490 ? 98  ASN A ND2 1 
ATOM 776  O OD1 ? ASN A 1  98 ? -16.011 -10.689   2.261 1.000 97.490 ? 98  ASN A OD1 1 
ATOM 777  N N   ? LYS A 1  99 ? -15.238 -13.572   1.244 1.000 96.830 ? 99  LYS A N   1 
ATOM 778  C CA  ? LYS A 1  99 ? -14.615 -13.694  -0.070 1.000 96.830 ? 99  LYS A CA  1 
ATOM 779  C C   ? LYS A 1  99 ? -14.246 -12.325  -0.633 1.000 96.830 ? 99  LYS A C   1 
ATOM 780  C CB  ? LYS A 1  99 ? -15.545 -14.425  -1.040 1.000 96.830 ? 99  LYS A CB  1 
ATOM 781  O O   ? LYS A 1  99 ? -13.414 -12.223  -1.538 1.000 96.830 ? 99  LYS A O   1 
ATOM 782  C CG  ? LYS A 1  99 ? -16.825 -13.667  -1.361 1.000 96.830 ? 99  LYS A CG  1 
ATOM 783  C CD  ? LYS A 1  99 ? -17.699 -14.436  -2.343 1.000 96.830 ? 99  LYS A CD  1 
ATOM 784  C CE  ? LYS A 1  99 ? -19.000 -13.698  -2.631 1.000 96.830 ? 99  LYS A CE  1 
ATOM 785  N NZ  ? LYS A 1  99 ? -19.854 -14.442  -3.604 1.000 96.830 ? 99  LYS A NZ  1 
ATOM 786  N N   ? TYR A 1 100 ? -14.709 -11.156  -0.097 1.000 97.360 ? 100 TYR A N   1 
ATOM 787  C CA  ? TYR A 1 100 ? -14.508  -9.809  -0.620 1.000 97.360 ? 100 TYR A CA  1 
ATOM 788  C C   ? TYR A 1 100 ? -13.497  -9.042   0.224 1.000 97.360 ? 100 TYR A C   1 
ATOM 789  C CB  ? TYR A 1 100 ? -15.835  -9.047  -0.666 1.000 97.360 ? 100 TYR A CB  1 
ATOM 790  O O   ? TYR A 1 100 ? -12.912  -8.060  -0.239 1.000 97.360 ? 100 TYR A O   1 
ATOM 791  C CG  ? TYR A 1 100 ? -16.964  -9.830  -1.291 1.000 97.360 ? 100 TYR A CG  1 
ATOM 792  C CD1 ? TYR A 1 100 ? -16.979 -10.100  -2.657 1.000 97.360 ? 100 TYR A CD1 1 
ATOM 793  C CD2 ? TYR A 1 100 ? -18.018 -10.302  -0.516 1.000 97.360 ? 100 TYR A CD2 1 
ATOM 794  C CE1 ? TYR A 1 100 ? -18.018 -10.820  -3.238 1.000 97.360 ? 100 TYR A CE1 1 
ATOM 795  C CE2 ? TYR A 1 100 ? -19.063 -11.023  -1.086 1.000 97.360 ? 100 TYR A CE2 1 
ATOM 796  O OH  ? TYR A 1 100 ? -20.085 -11.990  -3.014 1.000 97.360 ? 100 TYR A OH  1 
ATOM 797  C CZ  ? TYR A 1 100 ? -19.053 -11.277  -2.445 1.000 97.360 ? 100 TYR A CZ  1 
ATOM 798  N N   ? VAL A 1 101 ? -13.383  -9.452   1.470 1.000 98.430 ? 101 VAL A N   1 
ATOM 799  C CA  ? VAL A 1 101 ? -12.491  -8.779   2.409 1.000 98.430 ? 101 VAL A CA  1 
ATOM 800  C C   ? VAL A 1 101 ? -11.599  -9.807   3.102 1.000 98.430 ? 101 VAL A C   1 
ATOM 801  C CB  ? VAL A 1 101 ? -13.280  -7.965   3.458 1.000 98.430 ? 101 VAL A CB  1 
ATOM 802  O O   ? VAL A 1 101 ? -12.076 -10.607   3.911 1.000 98.430 ? 101 VAL A O   1 
ATOM 803  C CG1 ? VAL A 1 101 ? -12.328  -7.244   4.410 1.000 98.430 ? 101 VAL A CG1 1 
ATOM 804  C CG2 ? VAL A 1 101 ? -14.209  -6.966   2.769 1.000 98.430 ? 101 VAL A CG2 1 
ATOM 805  N N   ? GLN A 1 102 ? -10.322  -9.782   2.675 1.000 98.340 ? 102 GLN A N   1 
ATOM 806  C CA  ? GLN A 1 102 ?  -9.312 -10.651   3.272 1.000 98.340 ? 102 GLN A CA  1 
ATOM 807  C C   ? GLN A 1 102 ?  -7.999  -9.903   3.485 1.000 98.340 ? 102 GLN A C   1 
ATOM 808  C CB  ? GLN A 1 102 ?  -9.078 -11.883   2.396 1.000 98.340 ? 102 GLN A CB  1 
ATOM 809  O O   ? GLN A 1 102 ?  -7.624  -9.053   2.674 1.000 98.340 ? 102 GLN A O   1 
ATOM 810  C CG  ? GLN A 1 102 ? -10.318 -12.745   2.204 1.000 98.340 ? 102 GLN A CG  1 
ATOM 811  C CD  ? GLN A 1 102 ? -10.690 -13.526   3.451 1.000 98.340 ? 102 GLN A CD  1 
ATOM 812  N NE2 ? GLN A 1 102 ? -11.985 -13.604   3.738 1.000 98.340 ? 102 GLN A NE2 1 
ATOM 813  O OE1 ? GLN A 1 102 ?  -9.820 -14.055   4.150 1.000 98.340 ? 102 GLN A OE1 1 
ATOM 814  N N   ? PRO A 1 103 ?  -7.336 -10.343   4.633 1.000 98.460 ? 103 PRO A N   1 
ATOM 815  C CA  ? PRO A 1 103 ?  -6.023  -9.723   4.825 1.000 98.460 ? 103 PRO A CA  1 
ATOM 816  C C   ? PRO A 1 103 ?  -4.961 -10.283   3.881 1.000 98.460 ? 103 PRO A C   1 
ATOM 817  C CB  ? PRO A 1 103 ?  -5.687 -10.054   6.282 1.000 98.460 ? 103 PRO A CB  1 
ATOM 818  O O   ? PRO A 1 103 ?  -5.053 -11.439   3.459 1.000 98.460 ? 103 PRO A O   1 
ATOM 819  C CG  ? PRO A 1 103 ?  -6.480 -11.284   6.587 1.000 98.460 ? 103 PRO A CG  1 
ATOM 820  C CD  ? PRO A 1 103 ?  -7.700 -11.294   5.712 1.000 98.460 ? 103 PRO A CD  1 
ATOM 821  N N   ? VAL A 1 104 ?  -3.913  -9.402   3.532 1.000 98.480 ? 104 VAL A N   1 
ATOM 822  C CA  ? VAL A 1 104 ?  -2.726  -9.854   2.814 1.000 98.480 ? 104 VAL A CA  1 
ATOM 823  C C   ? VAL A 1 104 ?  -1.592 -10.116   3.803 1.000 98.480 ? 104 VAL A C   1 
ATOM 824  C CB  ? VAL A 1 104 ?  -2.279  -8.825   1.751 1.000 98.480 ? 104 VAL A CB  1 
ATOM 825  O O   ? VAL A 1 104 ?  -1.444  -9.394   4.792 1.000 98.480 ? 104 VAL A O   1 
ATOM 826  C CG1 ? VAL A 1 104 ?  -1.885  -7.504   2.410 1.000 98.480 ? 104 VAL A CG1 1 
ATOM 827  C CG2 ? VAL A 1 104 ?  -1.120  -9.380   0.926 1.000 98.480 ? 104 VAL A CG2 1 
ATOM 828  N N   ? ALA A 1 105 ?  -0.829 -11.167   3.582 1.000 97.870 ? 105 ALA A N   1 
ATOM 829  C CA  ? ALA A 1 105 ?   0.236 -11.551   4.504 1.000 97.870 ? 105 ALA A CA  1 
ATOM 830  C C   ? ALA A 1 105 ?   1.379 -10.540   4.474 1.000 97.870 ? 105 ALA A C   1 
ATOM 831  C CB  ? ALA A 1 105 ?   0.755 -12.946   4.164 1.000 97.870 ? 105 ALA A CB  1 
ATOM 832  O O   ? ALA A 1 105 ?   1.720 -10.010   3.414 1.000 97.870 ? 105 ALA A O   1 
ATOM 833  N N   ? LEU A 1 106 ?   1.923 -10.280   5.712 1.000 97.870 ? 106 LEU A N   1 
ATOM 834  C CA  ? LEU A 1 106 ?   3.168  -9.524   5.785 1.000 97.870 ? 106 LEU A CA  1 
ATOM 835  C C   ? LEU A 1 106 ?   4.352 -10.383   5.353 1.000 97.870 ? 106 LEU A C   1 
ATOM 836  C CB  ? LEU A 1 106 ?   3.394  -9.000   7.206 1.000 97.870 ? 106 LEU A CB  1 
ATOM 837  O O   ? LEU A 1 106 ?   4.382 -11.586   5.620 1.000 97.870 ? 106 LEU A O   1 
ATOM 838  C CG  ? LEU A 1 106 ?   2.423  -7.924   7.694 1.000 97.870 ? 106 LEU A CG  1 
ATOM 839  C CD1 ? LEU A 1 106 ?   2.650  -7.638   9.175 1.000 97.870 ? 106 LEU A CD1 1 
ATOM 840  C CD2 ? LEU A 1 106 ?   2.574  -6.651   6.869 1.000 97.870 ? 106 LEU A CD2 1 
ATOM 841  N N   ? PRO A 1 107 ?   5.304  -9.733   4.653 1.000 97.150 ? 107 PRO A N   1 
ATOM 842  C CA  ? PRO A 1 107 ?   6.436 -10.515   4.150 1.000 97.150 ? 107 PRO A CA  1 
ATOM 843  C C   ? PRO A 1 107 ?   7.387 -10.958   5.260 1.000 97.150 ? 107 PRO A C   1 
ATOM 844  C CB  ? PRO A 1 107 ?   7.132  -9.549   3.188 1.000 97.150 ? 107 PRO A CB  1 
ATOM 845  O O   ? PRO A 1 107 ?   7.582 -10.232   6.237 1.000 97.150 ? 107 PRO A O   1 
ATOM 846  C CG  ? PRO A 1 107 ?   6.813  -8.187   3.717 1.000 97.150 ? 107 PRO A CG  1 
ATOM 847  C CD  ? PRO A 1 107 ?   5.434  -8.218   4.311 1.000 97.150 ? 107 PRO A CD  1 
ATOM 848  N N   ? ASN A 1 108 ?   7.960 -12.110   5.244 1.000 94.300 ? 108 ASN A N   1 
ATOM 849  C CA  ? ASN A 1 108 ?   8.989 -12.624   6.142 1.000 94.300 ? 108 ASN A CA  1 
ATOM 850  C C   ? ASN A 1 108 ?  10.389 -12.257   5.658 1.000 94.300 ? 108 ASN A C   1 
ATOM 851  C CB  ? ASN A 1 108 ?   8.861 -14.142   6.293 1.000 94.300 ? 108 ASN A CB  1 
ATOM 852  O O   ? ASN A 1 108 ?  11.372 -12.467   6.371 1.000 94.300 ? 108 ASN A O   1 
ATOM 853  C CG  ? ASN A 1 108 ?   7.613 -14.549   7.051 1.000 94.300 ? 108 ASN A CG  1 
ATOM 854  N ND2 ? ASN A 1 108 ?   6.986 -15.637   6.619 1.000 94.300 ? 108 ASN A ND2 1 
ATOM 855  O OD1 ? ASN A 1 108 ?   7.215 -13.892   8.016 1.000 94.300 ? 108 ASN A OD1 1 
ATOM 856  N N   ? GLY A 1 109 ?  10.483 -11.638   4.517 1.000 97.020 ? 109 GLY A N   1 
ATOM 857  C CA  ? GLY A 1 109 ?  11.665 -11.110   3.854 1.000 97.020 ? 109 GLY A CA  1 
ATOM 858  C C   ? GLY A 1 109 ?  11.341 -10.305   2.610 1.000 97.020 ? 109 GLY A C   1 
ATOM 859  O O   ? GLY A 1 109 ?  10.218 -10.361   2.103 1.000 97.020 ? 109 GLY A O   1 
ATOM 860  N N   ? CYS A 1 110 ?  12.501  -9.636   2.127 1.000 97.520 ? 110 CYS A N   1 
ATOM 861  C CA  ? CYS A 1 110 ?  12.303  -8.830   0.928 1.000 97.520 ? 110 CYS A CA  1 
ATOM 862  C C   ? CYS A 1 110 ?  12.322  -9.700  -0.323 1.000 97.520 ? 110 CYS A C   1 
ATOM 863  C CB  ? CYS A 1 110 ?  13.378  -7.748   0.825 1.000 97.520 ? 110 CYS A CB  1 
ATOM 864  O O   ? CYS A 1 110 ?  13.111 -10.642  -0.417 1.000 97.520 ? 110 CYS A O   1 
ATOM 865  S SG  ? CYS A 1 110 ?  13.329  -6.543   2.169 1.000 97.520 ? 110 CYS A SG  1 
ATOM 866  N N   ? ALA A 1 111 ?  11.451  -9.371  -1.286 1.000 97.300 ? 111 ALA A N   1 
ATOM 867  C CA  ? ALA A 1 111 ?  11.449 -10.054  -2.577 1.000 97.300 ? 111 ALA A CA  1 
ATOM 868  C C   ? ALA A 1 111 ?  12.712  -9.732  -3.370 1.000 97.300 ? 111 ALA A C   1 
ATOM 869  C CB  ? ALA A 1 111 ?  10.208  -9.670  -3.380 1.000 97.300 ? 111 ALA A CB  1 
ATOM 870  O O   ? ALA A 1 111 ?  13.256  -8.630  -3.262 1.000 97.300 ? 111 ALA A O   1 
ATOM 871  N N   ? ALA A 1 112 ?  13.164 -10.657  -4.172 1.000 96.860 ? 112 ALA A N   1 
ATOM 872  C CA  ? ALA A 1 112 ?  14.350 -10.466  -5.004 1.000 96.860 ? 112 ALA A CA  1 
ATOM 873  C C   ? ALA A 1 112 ?  14.057  -9.524  -6.168 1.000 96.860 ? 112 ALA A C   1 
ATOM 874  C CB  ? ALA A 1 112 ?  14.857 -11.809  -5.524 1.000 96.860 ? 112 ALA A CB  1 
ATOM 875  O O   ? ALA A 1 112 ?  12.910  -9.404  -6.604 1.000 96.860 ? 112 ALA A O   1 
ATOM 876  N N   ? ASP A 1 113 ?  15.171  -8.923  -6.705 1.000 96.710 ? 113 ASP A N   1 
ATOM 877  C CA  ? ASP A 1 113 ?  15.045  -8.150  -7.936 1.000 96.710 ? 113 ASP A CA  1 
ATOM 878  C C   ? ASP A 1 113 ?  14.449  -8.997  -9.058 1.000 96.710 ? 113 ASP A C   1 
ATOM 879  C CB  ? ASP A 1 113 ?  16.406  -7.596  -8.363 1.000 96.710 ? 113 ASP A CB  1 
ATOM 880  O O   ? ASP A 1 113 ?  14.730 -10.193  -9.157 1.000 96.710 ? 113 ASP A O   1 
ATOM 881  C CG  ? ASP A 1 113 ?  17.024  -6.676  -7.324 1.000 96.710 ? 113 ASP A CG  1 
ATOM 882  O OD1 ? ASP A 1 113 ?  16.332  -6.301  -6.353 1.000 96.710 ? 113 ASP A OD1 1 
ATOM 883  O OD2 ? ASP A 1 113 ?  18.212  -6.321  -7.480 1.000 96.710 ? 113 ASP A OD2 1 
ATOM 884  N N   ? GLY A 1 114 ?  13.560  -8.370  -9.858 1.000 97.510 ? 114 GLY A N   1 
ATOM 885  C CA  ? GLY A 1 114 ?  12.979  -9.068 -10.993 1.000 97.510 ? 114 GLY A CA  1 
ATOM 886  C C   ? GLY A 1 114 ?  11.688  -9.788 -10.654 1.000 97.510 ? 114 GLY A C   1 
ATOM 887  O O   ? GLY A 1 114 ?  11.009 -10.307 -11.542 1.000 97.510 ? 114 GLY A O   1 
ATOM 888  N N   ? THR A 1 115 ?  11.441  -9.929  -9.338 1.000 98.190 ? 115 THR A N   1 
ATOM 889  C CA  ? THR A 1 115 ?  10.181 -10.536  -8.924 1.000 98.190 ? 115 THR A CA  1 
ATOM 890  C C   ? THR A 1 115 ?   8.995  -9.774  -9.509 1.000 98.190 ? 115 THR A C   1 
ATOM 891  C CB  ? THR A 1 115 ?  10.060 -10.580  -7.389 1.000 98.190 ? 115 THR A CB  1 
ATOM 892  O O   ? THR A 1 115 ?   8.914  -8.551  -9.383 1.000 98.190 ? 115 THR A O   1 
ATOM 893  C CG2 ? THR A 1 115 ?   8.766 -11.262  -6.959 1.000 98.190 ? 115 THR A CG2 1 
ATOM 894  O OG1 ? THR A 1 115 ?  11.172 -11.305  -6.848 1.000 98.190 ? 115 THR A OG1 1 
ATOM 895  N N   ? MET A 1 116 ?   8.071 -10.526 -10.140 1.000 97.790 ? 116 MET A N   1 
ATOM 896  C CA  ? MET A 1 116 ?   6.865  -9.923 -10.700 1.000 97.790 ? 116 MET A CA  1 
ATOM 897  C C   ? MET A 1 116 ?   5.809  -9.715  -9.620 1.000 97.790 ? 116 MET A C   1 
ATOM 898  C CB  ? MET A 1 116 ?   6.300 -10.793 -11.824 1.000 97.790 ? 116 MET A CB  1 
ATOM 899  O O   ? MET A 1 116 ?   5.472 -10.647  -8.888 1.000 97.790 ? 116 MET A O   1 
ATOM 900  C CG  ? MET A 1 116 ?   7.179 -10.840 -13.063 1.000 97.790 ? 116 MET A CG  1 
ATOM 901  S SD  ? MET A 1 116 ?   7.590  -9.168 -13.698 1.000 97.790 ? 116 MET A SD  1 
ATOM 902  C CE  ? MET A 1 116 ?   5.926  -8.552 -14.077 1.000 97.790 ? 116 MET A CE  1 
ATOM 903  N N   ? CYS A 1 117 ?   5.280  -8.526  -9.609 1.000 97.850 ? 117 CYS A N   1 
ATOM 904  C CA  ? CYS A 1 117 ?   4.335  -8.158  -8.560 1.000 97.850 ? 117 CYS A CA  1 
ATOM 905  C C   ? CYS A 1 117 ?   3.101  -7.485  -9.150 1.000 97.850 ? 117 CYS A C   1 
ATOM 906  C CB  ? CYS A 1 117 ?   4.998  -7.228  -7.544 1.000 97.850 ? 117 CYS A CB  1 
ATOM 907  O O   ? CYS A 1 117 ?   3.143  -6.973 -10.270 1.000 97.850 ? 117 CYS A O   1 
ATOM 908  S SG  ? CYS A 1 117 ?   6.492  -7.914  -6.797 1.000 97.850 ? 117 CYS A SG  1 
ATOM 909  N N   ? ARG A 1 118 ?   2.100  -7.545  -8.362 1.000 97.420 ? 118 ARG A N   1 
ATOM 910  C CA  ? ARG A 1 118 ?   0.863  -6.867  -8.735 1.000 97.420 ? 118 ARG A CA  1 
ATOM 911  C C   ? ARG A 1 118 ?   0.653  -5.611  -7.895 1.000 97.420 ? 118 ARG A C   1 
ATOM 912  C CB  ? ARG A 1 118 ?  -0.334  -7.807  -8.581 1.000 97.420 ? 118 ARG A CB  1 
ATOM 913  O O   ? ARG A 1 118 ?   0.702  -5.666  -6.664 1.000 97.420 ? 118 ARG A O   1 
ATOM 914  C CG  ? ARG A 1 118 ?  -1.664  -7.178  -8.961 1.000 97.420 ? 118 ARG A CG  1 
ATOM 915  C CD  ? ARG A 1 118 ?  -2.792  -8.201  -8.962 1.000 97.420 ? 118 ARG A CD  1 
ATOM 916  N NE  ? ARG A 1 118 ?  -2.624  -9.188 -10.024 1.000 97.420 ? 118 ARG A NE  1 
ATOM 917  N NH1 ? ARG A 1 118 ?  -4.649 -10.236  -9.655 1.000 97.420 ? 118 ARG A NH1 1 
ATOM 918  N NH2 ? ARG A 1 118 ?  -3.255 -10.980 -11.315 1.000 97.420 ? 118 ARG A NH2 1 
ATOM 919  C CZ  ? ARG A 1 118 ?  -3.510 -10.132 -10.329 1.000 97.420 ? 118 ARG A CZ  1 
ATOM 920  N N   ? VAL A 1 119 ?   0.334  -4.498  -8.587 1.000 96.460 ? 119 VAL A N   1 
ATOM 921  C CA  ? VAL A 1 119 ?  -0.044  -3.235  -7.960 1.000 96.460 ? 119 VAL A CA  1 
ATOM 922  C C   ? VAL A 1 119 ?  -1.511  -2.930  -8.255 1.000 96.460 ? 119 VAL A C   1 
ATOM 923  C CB  ? VAL A 1 119 ?   0.850  -2.071  -8.443 1.000 96.460 ? 119 VAL A CB  1 
ATOM 924  O O   ? VAL A 1 119 ?  -1.988  -3.163  -9.368 1.000 96.460 ? 119 VAL A O   1 
ATOM 925  C CG1 ? VAL A 1 119 ?   0.505  -0.781  -7.701 1.000 96.460 ? 119 VAL A CG1 1 
ATOM 926  C CG2 ? VAL A 1 119 ?   2.325  -2.420  -8.258 1.000 96.460 ? 119 VAL A CG2 1 
ATOM 927  N N   ? SER A 1 120 ?  -2.222  -2.506  -7.273 1.000 95.660 ? 120 SER A N   1 
ATOM 928  C CA  ? SER A 1 120 ?  -3.633  -2.197  -7.480 1.000 95.660 ? 120 SER A CA  1 
ATOM 929  C C   ? SER A 1 120 ?  -3.996  -0.844  -6.877 1.000 95.660 ? 120 SER A C   1 
ATOM 930  C CB  ? SER A 1 120 ?  -4.516  -3.288  -6.874 1.000 95.660 ? 120 SER A CB  1 
ATOM 931  O O   ? SER A 1 120 ?  -3.357  -0.391  -5.925 1.000 95.660 ? 120 SER A O   1 
ATOM 932  O OG  ? SER A 1 120 ?  -4.268  -3.422  -5.485 1.000 95.660 ? 120 SER A OG  1 
ATOM 933  N N   ? GLY A 1 121 ?  -4.992  -0.158  -7.523 1.000 94.340 ? 121 GLY A N   1 
ATOM 934  C CA  ? GLY A 1 121 ?  -5.466   1.143  -7.080 1.000 94.340 ? 121 GLY A CA  1 
ATOM 935  C C   ? GLY A 1 121 ?  -6.595   1.690  -7.933 1.000 94.340 ? 121 GLY A C   1 
ATOM 936  O O   ? GLY A 1 121 ?  -7.032   1.039  -8.884 1.000 94.340 ? 121 GLY A O   1 
ATOM 937  N N   ? TRP A 1 122 ?  -7.238   2.813  -7.487 1.000 90.230 ? 122 TRP A N   1 
ATOM 938  C CA  ? TRP A 1 122 ?  -8.381   3.430  -8.153 1.000 90.230 ? 122 TRP A CA  1 
ATOM 939  C C   ? TRP A 1 122 ?  -7.970   4.719  -8.858 1.000 90.230 ? 122 TRP A C   1 
ATOM 940  C CB  ? TRP A 1 122 ?  -9.498   3.718  -7.146 1.000 90.230 ? 122 TRP A CB  1 
ATOM 941  O O   ? TRP A 1 122 ?  -8.807   5.588  -9.112 1.000 90.230 ? 122 TRP A O   1 
ATOM 942  C CG  ? TRP A 1 122 ? -10.175   2.488  -6.619 1.000 90.230 ? 122 TRP A CG  1 
ATOM 943  C CD1 ? TRP A 1 122 ? -11.228   1.822  -7.182 1.000 90.230 ? 122 TRP A CD1 1 
ATOM 944  C CD2 ? TRP A 1 122 ?  -9.847   1.780  -5.420 1.000 90.230 ? 122 TRP A CD2 1 
ATOM 945  C CE2 ? TRP A 1 122 ? -10.742   0.693  -5.318 1.000 90.230 ? 122 TRP A CE2 1 
ATOM 946  C CE3 ? TRP A 1 122 ?  -8.880   1.960  -4.421 1.000 90.230 ? 122 TRP A CE3 1 
ATOM 947  N NE1 ? TRP A 1 122 ? -11.574   0.741  -6.404 1.000 90.230 ? 122 TRP A NE1 1 
ATOM 948  C CH2 ? TRP A 1 122 ?  -9.745  -0.013  -3.291 1.000 90.230 ? 122 TRP A CH2 1 
ATOM 949  C CZ2 ? TRP A 1 122 ? -10.700  -0.212  -4.254 1.000 90.230 ? 122 TRP A CZ2 1 
ATOM 950  C CZ3 ? TRP A 1 122 ?  -8.840   1.058  -3.364 1.000 90.230 ? 122 TRP A CZ3 1 
ATOM 951  N N   ? GLY A 1 123 ?  -6.839   4.667  -9.551 1.000 74.850 ? 123 GLY A N   1 
ATOM 952  C CA  ? GLY A 1 123 ?  -6.308   5.770 -10.337 1.000 74.850 ? 123 GLY A CA  1 
ATOM 953  C C   ? GLY A 1 123 ?  -6.492   5.581 -11.831 1.000 74.850 ? 123 GLY A C   1 
ATOM 954  O O   ? GLY A 1 123 ?  -6.806   4.480 -12.289 1.000 74.850 ? 123 GLY A O   1 
ATOM 955  N N   ? ASN A 1 124 ?  -6.580   6.747 -12.659 1.000 69.150 ? 124 ASN A N   1 
ATOM 956  C CA  ? ASN A 1 124 ?  -6.674   6.767 -14.114 1.000 69.150 ? 124 ASN A CA  1 
ATOM 957  C C   ? ASN A 1 124 ?  -5.524   6.000 -14.761 1.000 69.150 ? 124 ASN A C   1 
ATOM 958  C CB  ? ASN A 1 124 ?  -6.709   8.207 -14.631 1.000 69.150 ? 124 ASN A CB  1 
ATOM 959  O O   ? ASN A 1 124 ?  -4.379   6.099 -14.317 1.000 69.150 ? 124 ASN A O   1 
ATOM 960  C CG  ? ASN A 1 124 ?  -7.098   8.293 -16.094 1.000 69.150 ? 124 ASN A CG  1 
ATOM 961  N ND2 ? ASN A 1 124 ?  -7.743   9.390 -16.472 1.000 69.150 ? 124 ASN A ND2 1 
ATOM 962  O OD1 ? ASN A 1 124 ?  -6.821   7.381 -16.877 1.000 69.150 ? 124 ASN A OD1 1 
ATOM 963  N N   ? THR A 1 125 ?  -5.791   5.169 -15.697 1.000 73.250 ? 125 THR A N   1 
ATOM 964  C CA  ? THR A 1 125 ?  -4.822   4.319 -16.378 1.000 73.250 ? 125 THR A CA  1 
ATOM 965  C C   ? THR A 1 125 ?  -4.272   5.013 -17.621 1.000 73.250 ? 125 THR A C   1 
ATOM 966  C CB  ? THR A 1 125 ?  -5.446   2.968 -16.776 1.000 73.250 ? 125 THR A CB  1 
ATOM 967  O O   ? THR A 1 125 ?  -3.404   4.471 -18.309 1.000 73.250 ? 125 THR A O   1 
ATOM 968  C CG2 ? THR A 1 125 ?  -6.108   2.294 -15.579 1.000 73.250 ? 125 THR A CG2 1 
ATOM 969  O OG1 ? THR A 1 125 ?  -6.431   3.185 -17.794 1.000 73.250 ? 125 THR A OG1 1 
ATOM 970  N N   ? MET A 1 126 ?  -4.617   6.330 -17.842 1.000 73.670 ? 126 MET A N   1 
ATOM 971  C CA  ? MET A 1 126 ?  -4.268   7.065 -19.055 1.000 73.670 ? 126 MET A CA  1 
ATOM 972  C C   ? MET A 1 126 ?  -4.895   6.417 -20.284 1.000 73.670 ? 126 MET A C   1 
ATOM 973  C CB  ? MET A 1 126 ?  -2.749   7.140 -19.220 1.000 73.670 ? 126 MET A CB  1 
ATOM 974  O O   ? MET A 1 126 ?  -4.527   6.736 -21.416 1.000 73.670 ? 126 MET A O   1 
ATOM 975  C CG  ? MET A 1 126 ?  -2.060   7.999 -18.172 1.000 73.670 ? 126 MET A CG  1 
ATOM 976  S SD  ? MET A 1 126 ?  -0.278   8.251 -18.531 1.000 73.670 ? 126 MET A SD  1 
ATOM 977  C CE  ? MET A 1 126 ?   0.368   6.608 -18.114 1.000 73.670 ? 126 MET A CE  1 
ATOM 978  N N   ? SER A 1 127 ?  -5.766   5.444 -20.090 1.000 73.590 ? 127 SER A N   1 
ATOM 979  C CA  ? SER A 1 127 ?  -6.612   4.818 -21.100 1.000 73.590 ? 127 SER A CA  1 
ATOM 980  C C   ? SER A 1 127 ?  -7.980   5.488 -21.169 1.000 73.590 ? 127 SER A C   1 
ATOM 981  C CB  ? SER A 1 127 ?  -6.781   3.326 -20.809 1.000 73.590 ? 127 SER A CB  1 
ATOM 982  O O   ? SER A 1 127 ?  -8.645   5.660 -20.145 1.000 73.590 ? 127 SER A O   1 
ATOM 983  O OG  ? SER A 1 127 ?  -7.748   2.751 -21.670 1.000 73.590 ? 127 SER A OG  1 
ATOM 984  N N   ? SER A 1 128 ?  -8.372   5.974 -22.376 1.000 72.820 ? 128 SER A N   1 
ATOM 985  C CA  ? SER A 1 128 ?  -9.635   6.679 -22.566 1.000 72.820 ? 128 SER A CA  1 
ATOM 986  C C   ? SER A 1 128 ? -10.825   5.771 -22.275 1.000 72.820 ? 128 SER A C   1 
ATOM 987  C CB  ? SER A 1 128 ?  -9.736   7.224 -23.991 1.000 72.820 ? 128 SER A CB  1 
ATOM 988  O O   ? SER A 1 128 ? -11.916   6.250 -21.957 1.000 72.820 ? 128 SER A O   1 
ATOM 989  O OG  ? SER A 1 128 ?  -9.646   6.174 -24.939 1.000 72.820 ? 128 SER A OG  1 
ATOM 990  N N   ? THR A 1 129 ? -10.626   4.467 -22.188 1.000 73.450 ? 129 THR A N   1 
ATOM 991  C CA  ? THR A 1 129 ? -11.702   3.499 -22.005 1.000 73.450 ? 129 THR A CA  1 
ATOM 992  C C   ? THR A 1 129 ? -11.738   2.997 -20.564 1.000 73.450 ? 129 THR A C   1 
ATOM 993  C CB  ? THR A 1 129 ? -11.549   2.305 -22.965 1.000 73.450 ? 129 THR A CB  1 
ATOM 994  O O   ? THR A 1 129 ? -12.674   2.300 -20.168 1.000 73.450 ? 129 THR A O   1 
ATOM 995  C CG2 ? THR A 1 129 ? -11.669   2.749 -24.419 1.000 73.450 ? 129 THR A CG2 1 
ATOM 996  O OG1 ? THR A 1 129 ? -10.265   1.701 -22.765 1.000 73.450 ? 129 THR A OG1 1 
ATOM 997  N N   ? ALA A 1 130 ? -10.708   3.381 -19.795 1.000 80.290 ? 130 ALA A N   1 
ATOM 998  C CA  ? ALA A 1 130 ? -10.616   2.959 -18.400 1.000 80.290 ? 130 ALA A CA  1 
ATOM 999  C C   ? ALA A 1 130 ? -11.542   3.788 -17.514 1.000 80.290 ? 130 ALA A C   1 
ATOM 1000 C CB  ? ALA A 1 130 ?  -9.176   3.066 -17.905 1.000 80.290 ? 130 ALA A CB  1 
ATOM 1001 O O   ? ALA A 1 130 ? -11.681   4.998 -17.711 1.000 80.290 ? 130 ALA A O   1 
ATOM 1002 N N   ? ASP A 1 131 ? -12.282   3.055 -16.703 1.000 85.110 ? 131 ASP A N   1 
ATOM 1003 C CA  ? ASP A 1 131 ? -13.123   3.677 -15.685 1.000 85.110 ? 131 ASP A CA  1 
ATOM 1004 C C   ? ASP A 1 131 ? -12.364   3.837 -14.369 1.000 85.110 ? 131 ASP A C   1 
ATOM 1005 C CB  ? ASP A 1 131 ? -14.394   2.855 -15.462 1.000 85.110 ? 131 ASP A CB  1 
ATOM 1006 O O   ? ASP A 1 131 ? -12.119   2.855 -13.664 1.000 85.110 ? 131 ASP A O   1 
ATOM 1007 C CG  ? ASP A 1 131 ? -15.404   3.554 -14.570 1.000 85.110 ? 131 ASP A CG  1 
ATOM 1008 O OD1 ? ASP A 1 131 ? -15.046   4.553 -13.909 1.000 85.110 ? 131 ASP A OD1 1 
ATOM 1009 O OD2 ? ASP A 1 131 ? -16.568   3.100 -14.524 1.000 85.110 ? 131 ASP A OD2 1 
ATOM 1010 N N   ? SER A 1 132 ? -12.035   5.044 -14.053 1.000 83.790 ? 132 SER A N   1 
ATOM 1011 C CA  ? SER A 1 132 ? -11.192   5.355 -12.903 1.000 83.790 ? 132 SER A CA  1 
ATOM 1012 C C   ? SER A 1 132 ? -11.920   5.076 -11.592 1.000 83.790 ? 132 SER A C   1 
ATOM 1013 C CB  ? SER A 1 132 ? -10.745   6.817 -12.945 1.000 83.790 ? 132 SER A CB  1 
ATOM 1014 O O   ? SER A 1 132 ? -11.302   5.048 -10.526 1.000 83.790 ? 132 SER A O   1 
ATOM 1015 O OG  ? SER A 1 132 ? -11.864   7.686 -12.934 1.000 83.790 ? 132 SER A OG  1 
ATOM 1016 N N   ? ASN A 1 133 ? -13.170   4.746 -11.751 1.000 89.600 ? 133 ASN A N   1 
ATOM 1017 C CA  ? ASN A 1 133 ? -13.949   4.372 -10.575 1.000 89.600 ? 133 ASN A CA  1 
ATOM 1018 C C   ? ASN A 1 133 ? -13.804   2.887 -10.256 1.000 89.600 ? 133 ASN A C   1 
ATOM 1019 C CB  ? ASN A 1 133 ? -15.423   4.732 -10.772 1.000 89.600 ? 133 ASN A CB  1 
ATOM 1020 O O   ? ASN A 1 133 ? -14.071   2.461  -9.131 1.000 89.600 ? 133 ASN A O   1 
ATOM 1021 C CG  ? ASN A 1 133 ? -15.652   6.228 -10.863 1.000 89.600 ? 133 ASN A CG  1 
ATOM 1022 N ND2 ? ASN A 1 133 ? -16.464   6.645 -11.828 1.000 89.600 ? 133 ASN A ND2 1 
ATOM 1023 O OD1 ? ASN A 1 133 ? -15.104   7.001 -10.074 1.000 89.600 ? 133 ASN A OD1 1 
ATOM 1024 N N   ? LYS A 1 134 ? -13.415   2.137 -11.232 1.000 94.070 ? 134 LYS A N   1 
ATOM 1025 C CA  ? LYS A 1 134 ? -13.182   0.709 -11.036 1.000 94.070 ? 134 LYS A CA  1 
ATOM 1026 C C   ? LYS A 1 134 ? -11.717   0.430 -10.713 1.000 94.070 ? 134 LYS A C   1 
ATOM 1027 C CB  ? LYS A 1 134 ? -13.605  -0.078 -12.278 1.000 94.070 ? 134 LYS A CB  1 
ATOM 1028 O O   ? LYS A 1 134 ? -10.826   1.138 -11.186 1.000 94.070 ? 134 LYS A O   1 
ATOM 1029 C CG  ? LYS A 1 134 ? -15.101  -0.049 -12.549 1.000 94.070 ? 134 LYS A CG  1 
ATOM 1030 C CD  ? LYS A 1 134 ? -15.461  -0.866 -13.784 1.000 94.070 ? 134 LYS A CD  1 
ATOM 1031 C CE  ? LYS A 1 134 ? -16.959  -0.836 -14.058 1.000 94.070 ? 134 LYS A CE  1 
ATOM 1032 N NZ  ? LYS A 1 134 ? -17.307  -1.567 -15.313 1.000 94.070 ? 134 LYS A NZ  1 
ATOM 1033 N N   ? LEU A 1 135 ? -11.496  -0.517  -9.850 1.000 94.830 ? 135 LEU A N   1 
ATOM 1034 C CA  ? LEU A 1 135 ? -10.156  -0.896  -9.417 1.000 94.830 ? 135 LEU A CA  1 
ATOM 1035 C C   ? LEU A 1 135 ?  -9.299  -1.318 -10.606 1.000 94.830 ? 135 LEU A C   1 
ATOM 1036 C CB  ? LEU A 1 135 ? -10.226  -2.033  -8.394 1.000 94.830 ? 135 LEU A CB  1 
ATOM 1037 O O   ? LEU A 1 135 ?  -9.727  -2.132 -11.427 1.000 94.830 ? 135 LEU A O   1 
ATOM 1038 C CG  ? LEU A 1 135 ?  -8.930  -2.353  -7.646 1.000 94.830 ? 135 LEU A CG  1 
ATOM 1039 C CD1 ? LEU A 1 135 ?  -8.491  -1.155  -6.811 1.000 94.830 ? 135 LEU A CD1 1 
ATOM 1040 C CD2 ? LEU A 1 135 ?  -9.110  -3.586  -6.767 1.000 94.830 ? 135 LEU A CD2 1 
ATOM 1041 N N   ? GLN A 1 136 ?  -8.098  -0.720 -10.611 1.000 94.800 ? 136 GLN A N   1 
ATOM 1042 C CA  ? GLN A 1 136 ?  -7.141  -1.024 -11.671 1.000 94.800 ? 136 GLN A CA  1 
ATOM 1043 C C   ? GLN A 1 136 ?  -5.980  -1.859 -11.140 1.000 94.800 ? 136 GLN A C   1 
ATOM 1044 C CB  ? GLN A 1 136 ?  -6.615   0.264 -12.306 1.000 94.800 ? 136 GLN A CB  1 
ATOM 1045 O O   ? GLN A 1 136 ?  -5.585  -1.718  -9.981 1.000 94.800 ? 136 GLN A O   1 
ATOM 1046 C CG  ? GLN A 1 136 ?  -7.711   1.196 -12.806 1.000 94.800 ? 136 GLN A CG  1 
ATOM 1047 C CD  ? GLN A 1 136 ?  -8.576   0.561 -13.878 1.000 94.800 ? 136 GLN A CD  1 
ATOM 1048 N NE2 ? GLN A 1 136 ?  -9.891   0.635 -13.700 1.000 94.800 ? 136 GLN A NE2 1 
ATOM 1049 O OE1 ? GLN A 1 136 ?  -8.067   0.010 -14.860 1.000 94.800 ? 136 GLN A OE1 1 
ATOM 1050 N N   ? CYS A 1 137 ?  -5.397  -2.758 -12.054 1.000 94.870 ? 137 CYS A N   1 
ATOM 1051 C CA  ? CYS A 1 137 ?  -4.250  -3.590 -11.707 1.000 94.870 ? 137 CYS A CA  1 
ATOM 1052 C C   ? CYS A 1 137 ?  -3.144  -3.456 -12.747 1.000 94.870 ? 137 CYS A C   1 
ATOM 1053 C CB  ? CYS A 1 137 ?  -4.668  -5.054 -11.579 1.000 94.870 ? 137 CYS A CB  1 
ATOM 1054 O O   ? CYS A 1 137 ?  -3.418  -3.196 -13.920 1.000 94.870 ? 137 CYS A O   1 
ATOM 1055 S SG  ? CYS A 1 137 ?  -5.729  -5.387 -10.156 1.000 94.870 ? 137 CYS A SG  1 
ATOM 1056 N N   ? LEU A 1 138 ?  -1.930  -3.655 -12.183 1.000 93.980 ? 138 LEU A N   1 
ATOM 1057 C CA  ? LEU A 1 138 ?  -0.741  -3.602 -13.027 1.000 93.980 ? 138 LEU A CA  1 
ATOM 1058 C C   ? LEU A 1 138 ?   0.307  -4.604 -12.553 1.000 93.980 ? 138 LEU A C   1 
ATOM 1059 C CB  ? LEU A 1 138 ?  -0.149  -2.191 -13.032 1.000 93.980 ? 138 LEU A CB  1 
ATOM 1060 O O   ? LEU A 1 138 ?   0.570  -4.712 -11.354 1.000 93.980 ? 138 LEU A O   1 
ATOM 1061 C CG  ? LEU A 1 138 ?   1.233  -2.037 -13.668 1.000 93.980 ? 138 LEU A CG  1 
ATOM 1062 C CD1 ? LEU A 1 138 ?   1.156  -2.290 -15.170 1.000 93.980 ? 138 LEU A CD1 1 
ATOM 1063 C CD2 ? LEU A 1 138 ?   1.803  -0.652 -13.382 1.000 93.980 ? 138 LEU A CD2 1 
ATOM 1064 N N   ? GLU A 1 139 ?   0.878  -5.337 -13.554 1.000 95.520 ? 139 GLU A N   1 
ATOM 1065 C CA  ? GLU A 1 139 ?   2.020  -6.197 -13.260 1.000 95.520 ? 139 GLU A CA  1 
ATOM 1066 C C   ? GLU A 1 139 ?   3.338  -5.459 -13.480 1.000 95.520 ? 139 GLU A C   1 
ATOM 1067 C CB  ? GLU A 1 139 ?   1.976  -7.463 -14.119 1.000 95.520 ? 139 GLU A CB  1 
ATOM 1068 O O   ? GLU A 1 139 ?   3.559  -4.879 -14.545 1.000 95.520 ? 139 GLU A O   1 
ATOM 1069 C CG  ? GLU A 1 139 ?   0.744  -8.324 -13.882 1.000 95.520 ? 139 GLU A CG  1 
ATOM 1070 C CD  ? GLU A 1 139 ?   0.667  -8.887 -12.472 1.000 95.520 ? 139 GLU A CD  1 
ATOM 1071 O OE1 ? GLU A 1 139 ?  -0.450  -8.977 -11.914 1.000 95.520 ? 139 GLU A OE1 1 
ATOM 1072 O OE2 ? GLU A 1 139 ?   1.733  -9.239 -11.919 1.000 95.520 ? 139 GLU A OE2 1 
ATOM 1073 N N   ? ILE A 1 140 ?   4.203  -5.542 -12.381 1.000 96.160 ? 140 ILE A N   1 
ATOM 1074 C CA  ? ILE A 1 140 ?   5.457  -4.801 -12.461 1.000 96.160 ? 140 ILE A CA  1 
ATOM 1075 C C   ? ILE A 1 140 ?   6.575  -5.606 -11.802 1.000 96.160 ? 140 ILE A C   1 
ATOM 1076 C CB  ? ILE A 1 140 ?   5.335  -3.411 -11.799 1.000 96.160 ? 140 ILE A CB  1 
ATOM 1077 O O   ? ILE A 1 140 ?   6.338  -6.328 -10.830 1.000 96.160 ? 140 ILE A O   1 
ATOM 1078 C CG1 ? ILE A 1 140 ?   4.965  -3.555 -10.318 1.000 96.160 ? 140 ILE A CG1 1 
ATOM 1079 C CG2 ? ILE A 1 140 ?   4.308  -2.548 -12.539 1.000 96.160 ? 140 ILE A CG2 1 
ATOM 1080 C CD1 ? ILE A 1 140 ?   5.043  -2.254  -9.531 1.000 96.160 ? 140 ILE A CD1 1 
ATOM 1081 N N   ? PRO A 1 141 ?   7.856  -5.490 -12.377 1.000 97.580 ? 141 PRO A N   1 
ATOM 1082 C CA  ? PRO A 1 141 ?   8.996  -6.133 -11.720 1.000 97.580 ? 141 PRO A CA  1 
ATOM 1083 C C   ? PRO A 1 141 ?   9.654  -5.237 -10.672 1.000 97.580 ? 141 PRO A C   1 
ATOM 1084 C CB  ? PRO A 1 141 ?   9.957  -6.416 -12.877 1.000 97.580 ? 141 PRO A CB  1 
ATOM 1085 O O   ? PRO A 1 141 ?   9.691  -4.015 -10.835 1.000 97.580 ? 141 PRO A O   1 
ATOM 1086 C CG  ? PRO A 1 141 ?   9.725  -5.302 -13.847 1.000 97.580 ? 141 PRO A CG  1 
ATOM 1087 C CD  ? PRO A 1 141 ?   8.261  -4.970 -13.851 1.000 97.580 ? 141 PRO A CD  1 
ATOM 1088 N N   ? ILE A 1 142 ?  10.184  -5.875  -9.713 1.000 98.010 ? 142 ILE A N   1 
ATOM 1089 C CA  ? ILE A 1 142 ?  11.055  -5.147  -8.796 1.000 98.010 ? 142 ILE A CA  1 
ATOM 1090 C C   ? ILE A 1 142 ?  12.406  -4.893  -9.461 1.000 98.010 ? 142 ILE A C   1 
ATOM 1091 C CB  ? ILE A 1 142 ?  11.247  -5.916  -7.470 1.000 98.010 ? 142 ILE A CB  1 
ATOM 1092 O O   ? ILE A 1 142 ?  13.011  -5.808 -10.024 1.000 98.010 ? 142 ILE A O   1 
ATOM 1093 C CG1 ? ILE A 1 142 ?   9.913  -6.036  -6.724 1.000 98.010 ? 142 ILE A CG1 1 
ATOM 1094 C CG2 ? ILE A 1 142 ?  12.302  -5.231  -6.597 1.000 98.010 ? 142 ILE A CG2 1 
ATOM 1095 C CD1 ? ILE A 1 142 ?   9.994  -6.844  -5.437 1.000 98.010 ? 142 ILE A CD1 1 
ATOM 1096 N N   ? LEU A 1 143 ?  12.857  -3.646  -9.363 1.000 97.890 ? 143 LEU A N   1 
ATOM 1097 C CA  ? LEU A 1 143 ?  14.142  -3.285  -9.950 1.000 97.890 ? 143 LEU A CA  1 
ATOM 1098 C C   ? LEU A 1 143 ?  15.276  -3.502  -8.954 1.000 97.890 ? 143 LEU A C   1 
ATOM 1099 C CB  ? LEU A 1 143 ?  14.128  -1.826 -10.415 1.000 97.890 ? 143 LEU A CB  1 
ATOM 1100 O O   ? LEU A 1 143 ?  15.055  -3.482  -7.741 1.000 97.890 ? 143 LEU A O   1 
ATOM 1101 C CG  ? LEU A 1 143 ?  13.082  -1.460 -11.469 1.000 97.890 ? 143 LEU A CG  1 
ATOM 1102 C CD1 ? LEU A 1 143 ?  13.195   0.015 -11.839 1.000 97.890 ? 143 LEU A CD1 1 
ATOM 1103 C CD2 ? LEU A 1 143 ?  13.238  -2.340 -12.705 1.000 97.890 ? 143 LEU A CD2 1 
ATOM 1104 N N   ? SER A 1 144 ?  16.464  -3.696  -9.564 1.000 97.680 ? 144 SER A N   1 
ATOM 1105 C CA  ? SER A 1 144 ?  17.640  -3.795  -8.706 1.000 97.680 ? 144 SER A CA  1 
ATOM 1106 C C   ? SER A 1 144 ?  17.918  -2.476  -7.993 1.000 97.680 ? 144 SER A C   1 
ATOM 1107 C CB  ? SER A 1 144 ?  18.865  -4.211  -9.522 1.000 97.680 ? 144 SER A CB  1 
ATOM 1108 O O   ? SER A 1 144 ?  17.562  -1.407  -8.494 1.000 97.680 ? 144 SER A O   1 
ATOM 1109 O OG  ? SER A 1 144 ?  19.278  -3.161 -10.379 1.000 97.680 ? 144 SER A OG  1 
ATOM 1110 N N   ? ASP A 1 145 ?  18.613  -2.545  -6.858 1.000 96.480 ? 145 ASP A N   1 
ATOM 1111 C CA  ? ASP A 1 145 ?  19.027  -1.344  -6.139 1.000 96.480 ? 145 ASP A CA  1 
ATOM 1112 C C   ? ASP A 1 145 ?  19.849  -0.422  -7.037 1.000 96.480 ? 145 ASP A C   1 
ATOM 1113 C CB  ? ASP A 1 145 ?  19.831  -1.716  -4.891 1.000 96.480 ? 145 ASP A CB  1 
ATOM 1114 O O   ? ASP A 1 145 ?  19.693   0.800  -6.989 1.000 96.480 ? 145 ASP A O   1 
ATOM 1115 C CG  ? ASP A 1 145 ?  18.959  -2.214  -3.751 1.000 96.480 ? 145 ASP A CG  1 
ATOM 1116 O OD1 ? ASP A 1 145 ?  17.721  -2.052  -3.815 1.000 96.480 ? 145 ASP A OD1 1 
ATOM 1117 O OD2 ? ASP A 1 145 ?  19.516  -2.770  -2.780 1.000 96.480 ? 145 ASP A OD2 1 
ATOM 1118 N N   ? ARG A 1 146 ?  20.711  -1.036  -7.772 1.000 97.040 ? 146 ARG A N   1 
ATOM 1119 C CA  ? ARG A 1 146 ?  21.547  -0.273  -8.694 1.000 97.040 ? 146 ARG A CA  1 
ATOM 1120 C C   ? ARG A 1 146 ?  20.693   0.531  -9.669 1.000 97.040 ? 146 ARG A C   1 
ATOM 1121 C CB  ? ARG A 1 146 ?  22.487  -1.203  -9.463 1.000 97.040 ? 146 ARG A CB  1 
ATOM 1122 O O   ? ARG A 1 146 ?  20.907   1.732  -9.844 1.000 97.040 ? 146 ARG A O   1 
ATOM 1123 C CG  ? ARG A 1 146 ?  23.414  -0.482 -10.429 1.000 97.040 ? 146 ARG A CG  1 
ATOM 1124 C CD  ? ARG A 1 146 ?  24.339  -1.450 -11.152 1.000 97.040 ? 146 ARG A CD  1 
ATOM 1125 N NE  ? ARG A 1 146 ?  23.604  -2.312 -12.073 1.000 97.040 ? 146 ARG A NE  1 
ATOM 1126 N NH1 ? ARG A 1 146 ?  25.488  -3.270 -13.006 1.000 97.040 ? 146 ARG A NH1 1 
ATOM 1127 N NH2 ? ARG A 1 146 ?  23.402  -3.894 -13.726 1.000 97.040 ? 146 ARG A NH2 1 
ATOM 1128 C CZ  ? ARG A 1 146 ?  24.166  -3.157 -12.933 1.000 97.040 ? 146 ARG A CZ  1 
ATOM 1129 N N   ? ASP A 1 147 ?  19.771  -0.118 -10.318 1.000 97.240 ? 147 ASP A N   1 
ATOM 1130 C CA  ? ASP A 1 147 ?  18.893   0.559 -11.267 1.000 97.240 ? 147 ASP A CA  1 
ATOM 1131 C C   ? ASP A 1 147 ?  18.080   1.653 -10.579 1.000 97.240 ? 147 ASP A C   1 
ATOM 1132 C CB  ? ASP A 1 147 ?  17.957  -0.445 -11.943 1.000 97.240 ? 147 ASP A CB  1 
ATOM 1133 O O   ? ASP A 1 147 ?  17.888   2.735 -11.137 1.000 97.240 ? 147 ASP A O   1 
ATOM 1134 C CG  ? ASP A 1 147 ?  18.662  -1.316 -12.968 1.000 97.240 ? 147 ASP A CG  1 
ATOM 1135 O OD1 ? ASP A 1 147 ?  19.745  -0.928 -13.457 1.000 97.240 ? 147 ASP A OD1 1 
ATOM 1136 O OD2 ? ASP A 1 147 ?  18.128  -2.399 -13.292 1.000 97.240 ? 147 ASP A OD2 1 
ATOM 1137 N N   ? CYS A 1 148 ?  17.591   1.332  -9.428 1.000 96.900 ? 148 CYS A N   1 
ATOM 1138 C CA  ? CYS A 1 148 ?  16.789   2.288  -8.673 1.000 96.900 ? 148 CYS A CA  1 
ATOM 1139 C C   ? CYS A 1 148 ?  17.603   3.528  -8.324 1.000 96.900 ? 148 CYS A C   1 
ATOM 1140 C CB  ? CYS A 1 148 ?  16.250   1.645  -7.395 1.000 96.900 ? 148 CYS A CB  1 
ATOM 1141 O O   ? CYS A 1 148 ?  17.165   4.654  -8.571 1.000 96.900 ? 148 CYS A O   1 
ATOM 1142 S SG  ? CYS A 1 148 ?  14.906   2.573  -6.624 1.000 96.900 ? 148 CYS A SG  1 
ATOM 1143 N N   ? LYS A 1 149 ?  18.794   3.387  -7.887 1.000 96.690 ? 149 LYS A N   1 
ATOM 1144 C CA  ? LYS A 1 149 ?  19.681   4.488  -7.522 1.000 96.690 ? 149 LYS A CA  1 
ATOM 1145 C C   ? LYS A 1 149 ?  20.129   5.265  -8.756 1.000 96.690 ? 149 LYS A C   1 
ATOM 1146 C CB  ? LYS A 1 149 ?  20.900   3.965  -6.760 1.000 96.690 ? 149 LYS A CB  1 
ATOM 1147 O O   ? LYS A 1 149 ?  20.310   6.483  -8.698 1.000 96.690 ? 149 LYS A O   1 
ATOM 1148 C CG  ? LYS A 1 149 ?  20.601   3.543  -5.329 1.000 96.690 ? 149 LYS A CG  1 
ATOM 1149 C CD  ? LYS A 1 149 ?  21.835   2.965  -4.648 1.000 96.690 ? 149 LYS A CD  1 
ATOM 1150 C CE  ? LYS A 1 149 ?  21.525   2.497  -3.232 1.000 96.690 ? 149 LYS A CE  1 
ATOM 1151 N NZ  ? LYS A 1 149 ?  22.687   1.789  -2.616 1.000 96.690 ? 149 LYS A NZ  1 
ATOM 1152 N N   ? ASN A 1 150 ?  20.321   4.569  -9.844 1.000 96.850 ? 150 ASN A N   1 
ATOM 1153 C CA  ? ASN A 1 150 ?  20.686   5.228 -11.094 1.000 96.850 ? 150 ASN A CA  1 
ATOM 1154 C C   ? ASN A 1 150 ?  19.565   6.132 -11.599 1.000 96.850 ? 150 ASN A C   1 
ATOM 1155 C CB  ? ASN A 1 150 ?  21.054   4.193 -12.159 1.000 96.850 ? 150 ASN A CB  1 
ATOM 1156 O O   ? ASN A 1 150 ?  19.827   7.188 -12.178 1.000 96.850 ? 150 ASN A O   1 
ATOM 1157 C CG  ? ASN A 1 150 ?  22.415   3.568 -11.921 1.000 96.850 ? 150 ASN A CG  1 
ATOM 1158 N ND2 ? ASN A 1 150 ?  22.665   2.432 -12.561 1.000 96.850 ? 150 ASN A ND2 1 
ATOM 1159 O OD1 ? ASN A 1 150 ?  23.233   4.102 -11.168 1.000 96.850 ? 150 ASN A OD1 1 
ATOM 1160 N N   ? SER A 1 151 ?  18.360   5.676 -11.330 1.000 95.800 ? 151 SER A N   1 
ATOM 1161 C CA  ? SER A 1 151 ?  17.207   6.446 -11.786 1.000 95.800 ? 151 SER A CA  1 
ATOM 1162 C C   ? SER A 1 151 ?  17.006   7.696 -10.937 1.000 95.800 ? 151 SER A C   1 
ATOM 1163 C CB  ? SER A 1 151 ?  15.942   5.587 -11.752 1.000 95.800 ? 151 SER A CB  1 
ATOM 1164 O O   ? SER A 1 151 ?  16.551   8.726 -11.438 1.000 95.800 ? 151 SER A O   1 
ATOM 1165 O OG  ? SER A 1 151 ?  15.991   4.580 -12.748 1.000 95.800 ? 151 SER A OG  1 
ATOM 1166 N N   ? TYR A 1 152 ?  17.366   7.584  -9.694 1.000 95.440 ? 152 TYR A N   1 
ATOM 1167 C CA  ? TYR A 1 152 ?  17.194   8.670  -8.736 1.000 95.440 ? 152 TYR A CA  1 
ATOM 1168 C C   ? TYR A 1 152 ?  18.456   8.871  -7.906 1.000 95.440 ? 152 TYR A C   1 
ATOM 1169 C CB  ? TYR A 1 152 ?  16.003   8.390  -7.814 1.000 95.440 ? 152 TYR A CB  1 
ATOM 1170 O O   ? TYR A 1 152 ?  18.465   8.602  -6.702 1.000 95.440 ? 152 TYR A O   1 
ATOM 1171 C CG  ? TYR A 1 152 ?  14.707   8.156  -8.552 1.000 95.440 ? 152 TYR A CG  1 
ATOM 1172 C CD1 ? TYR A 1 152 ?  14.043   9.204  -9.184 1.000 95.440 ? 152 TYR A CD1 1 
ATOM 1173 C CD2 ? TYR A 1 152 ?  14.143   6.886  -8.617 1.000 95.440 ? 152 TYR A CD2 1 
ATOM 1174 C CE1 ? TYR A 1 152 ?  12.847   8.993  -9.864 1.000 95.440 ? 152 TYR A CE1 1 
ATOM 1175 C CE2 ? TYR A 1 152 ?  12.948   6.663  -9.293 1.000 95.440 ? 152 TYR A CE2 1 
ATOM 1176 O OH  ? TYR A 1 152 ?  11.126   7.506 -10.584 1.000 95.440 ? 152 TYR A OH  1 
ATOM 1177 C CZ  ? TYR A 1 152 ?  12.309   7.721  -9.913 1.000 95.440 ? 152 TYR A CZ  1 
ATOM 1178 N N   ? PRO A 1 153 ?  19.572   9.413  -8.423 1.000 95.470 ? 153 PRO A N   1 
ATOM 1179 C CA  ? PRO A 1 153 ?  20.830   9.544  -7.685 1.000 95.470 ? 153 PRO A CA  1 
ATOM 1180 C C   ? PRO A 1 153 ?  20.692  10.400  -6.429 1.000 95.470 ? 153 PRO A C   1 
ATOM 1181 C CB  ? PRO A 1 153 ?  21.766  10.207  -8.698 1.000 95.470 ? 153 PRO A CB  1 
ATOM 1182 O O   ? PRO A 1 153 ?  20.225  11.540  -6.503 1.000 95.470 ? 153 PRO A O   1 
ATOM 1183 C CG  ? PRO A 1 153 ?  21.167   9.897 -10.032 1.000 95.470 ? 153 PRO A CG  1 
ATOM 1184 C CD  ? PRO A 1 153 ?  19.676   9.817  -9.878 1.000 95.470 ? 153 PRO A CD  1 
ATOM 1185 N N   ? GLY A 1 154 ?  21.015   9.741  -5.162 1.000 95.060 ? 154 GLY A N   1 
ATOM 1186 C CA  ? GLY A 1 154 ?  21.057  10.462  -3.899 1.000 95.060 ? 154 GLY A CA  1 
ATOM 1187 C C   ? GLY A 1 154 ?  19.696  10.591  -3.241 1.000 95.060 ? 154 GLY A C   1 
ATOM 1188 O O   ? GLY A 1 154 ?  19.569  11.208  -2.181 1.000 95.060 ? 154 GLY A O   1 
ATOM 1189 N N   ? MET A 1 155 ?  18.697   9.948  -3.890 1.000 95.910 ? 155 MET A N   1 
ATOM 1190 C CA  ? MET A 1 155 ?  17.335  10.148  -3.404 1.000 95.910 ? 155 MET A CA  1 
ATOM 1191 C C   ? MET A 1 155 ?  16.763   8.852  -2.839 1.000 95.910 ? 155 MET A C   1 
ATOM 1192 C CB  ? MET A 1 155 ?  16.435  10.672  -4.524 1.000 95.910 ? 155 MET A CB  1 
ATOM 1193 O O   ? MET A 1 155 ?  15.744   8.868  -2.147 1.000 95.910 ? 155 MET A O   1 
ATOM 1194 C CG  ? MET A 1 155 ?  16.846  12.037  -5.053 1.000 95.910 ? 155 MET A CG  1 
ATOM 1195 S SD  ? MET A 1 155 ?  15.814  12.583  -6.468 1.000 95.910 ? 155 MET A SD  1 
ATOM 1196 C CE  ? MET A 1 155 ?  14.256  12.939  -5.608 1.000 95.910 ? 155 MET A CE  1 
ATOM 1197 N N   ? ILE A 1 156 ?  17.357   7.686  -3.189 1.000 96.970 ? 156 ILE A N   1 
ATOM 1198 C CA  ? ILE A 1 156 ?  16.857   6.377  -2.784 1.000 96.970 ? 156 ILE A CA  1 
ATOM 1199 C C   ? ILE A 1 156 ?  17.509   5.961  -1.467 1.000 96.970 ? 156 ILE A C   1 
ATOM 1200 C CB  ? ILE A 1 156 ?  17.119   5.310  -3.871 1.000 96.970 ? 156 ILE A CB  1 
ATOM 1201 O O   ? ILE A 1 156 ?  18.736   5.881  -1.373 1.000 96.970 ? 156 ILE A O   1 
ATOM 1202 C CG1 ? ILE A 1 156 ?  16.488   5.739  -5.201 1.000 96.970 ? 156 ILE A CG1 1 
ATOM 1203 C CG2 ? ILE A 1 156 ?  16.586   3.945  -3.427 1.000 96.970 ? 156 ILE A CG2 1 
ATOM 1204 C CD1 ? ILE A 1 156 ?  14.996   6.026  -5.115 1.000 96.970 ? 156 ILE A CD1 1 
ATOM 1205 N N   ? THR A 1 157 ?  16.652   5.636  -0.416 1.000 96.740 ? 157 THR A N   1 
ATOM 1206 C CA  ? THR A 1 157 ?  17.124   5.173   0.884 1.000 96.740 ? 157 THR A CA  1 
ATOM 1207 C C   ? THR A 1 157 ?  16.976   3.659   1.005 1.000 96.740 ? 157 THR A C   1 
ATOM 1208 C CB  ? THR A 1 157 ?  16.362   5.860   2.032 1.000 96.740 ? 157 THR A CB  1 
ATOM 1209 O O   ? THR A 1 157 ?  16.466   3.004   0.094 1.000 96.740 ? 157 THR A O   1 
ATOM 1210 C CG2 ? THR A 1 157 ?  16.357   7.375   1.859 1.000 96.740 ? 157 THR A CG2 1 
ATOM 1211 O OG1 ? THR A 1 157 ?  15.009   5.387   2.049 1.000 96.740 ? 157 THR A OG1 1 
ATOM 1212 N N   ? ASP A 1 158 ?  17.391   3.082   2.235 1.000 96.210 ? 158 ASP A N   1 
ATOM 1213 C CA  ? ASP A 1 158 ?  17.347   1.640   2.460 1.000 96.210 ? 158 ASP A CA  1 
ATOM 1214 C C   ? ASP A 1 158 ?  15.913   1.161   2.673 1.000 96.210 ? 158 ASP A C   1 
ATOM 1215 C CB  ? ASP A 1 158 ?  18.214   1.258   3.661 1.000 96.210 ? 158 ASP A CB  1 
ATOM 1216 O O   ? ASP A 1 158 ?  15.637  -0.038   2.599 1.000 96.210 ? 158 ASP A O   1 
ATOM 1217 C CG  ? ASP A 1 158 ?  19.702   1.361   3.376 1.000 96.210 ? 158 ASP A CG  1 
ATOM 1218 O OD1 ? ASP A 1 158 ?  20.098   1.346   2.191 1.000 96.210 ? 158 ASP A OD1 1 
ATOM 1219 O OD2 ? ASP A 1 158 ?  20.486   1.455   4.345 1.000 96.210 ? 158 ASP A OD2 1 
ATOM 1220 N N   ? THR A 1 159 ?  14.983   2.048   2.905 1.000 97.530 ? 159 THR A N   1 
ATOM 1221 C CA  ? THR A 1 159 ?  13.596   1.682   3.172 1.000 97.530 ? 159 THR A CA  1 
ATOM 1222 C C   ? THR A 1 159 ?  12.743   1.844   1.918 1.000 97.530 ? 159 THR A C   1 
ATOM 1223 C CB  ? THR A 1 159 ?  13.004   2.531   4.312 1.000 97.530 ? 159 THR A CB  1 
ATOM 1224 O O   ? THR A 1 159 ?  11.512   1.833   1.992 1.000 97.530 ? 159 THR A O   1 
ATOM 1225 C CG2 ? THR A 1 159 ?  13.758   2.302   5.618 1.000 97.530 ? 159 THR A CG2 1 
ATOM 1226 O OG1 ? THR A 1 159 ?  13.089   3.918   3.961 1.000 97.530 ? 159 THR A OG1 1 
ATOM 1227 N N   ? MET A 1 160 ?  13.440   2.090   0.765 1.000 98.050 ? 160 MET A N   1 
ATOM 1228 C CA  ? MET A 1 160 ?  12.752   2.289  -0.508 1.000 98.050 ? 160 MET A CA  1 
ATOM 1229 C C   ? MET A 1 160 ?  13.217   1.270  -1.543 1.000 98.050 ? 160 MET A C   1 
ATOM 1230 C CB  ? MET A 1 160 ?  12.984   3.708  -1.029 1.000 98.050 ? 160 MET A CB  1 
ATOM 1231 O O   ? MET A 1 160 ?  14.360   0.813  -1.500 1.000 98.050 ? 160 MET A O   1 
ATOM 1232 C CG  ? MET A 1 160 ?  12.498   4.795  -0.084 1.000 98.050 ? 160 MET A CG  1 
ATOM 1233 S SD  ? MET A 1 160 ?  12.950   6.479  -0.658 1.000 98.050 ? 160 MET A SD  1 
ATOM 1234 C CE  ? MET A 1 160 ?  12.449   7.454   0.787 1.000 98.050 ? 160 MET A CE  1 
ATOM 1235 N N   ? PHE A 1 161 ?  12.278   0.985  -2.467 1.000 98.020 ? 161 PHE A N   1 
ATOM 1236 C CA  ? PHE A 1 161 ?  12.632   0.228  -3.662 1.000 98.020 ? 161 PHE A CA  1 
ATOM 1237 C C   ? PHE A 1 161 ?  11.865   0.742  -4.875 1.000 98.020 ? 161 PHE A C   1 
ATOM 1238 C CB  ? PHE A 1 161 ?  12.352  -1.264  -3.458 1.000 98.020 ? 161 PHE A CB  1 
ATOM 1239 O O   ? PHE A 1 161 ?  10.878   1.467  -4.730 1.000 98.020 ? 161 PHE A O   1 
ATOM 1240 C CG  ? PHE A 1 161 ?  10.888  -1.615  -3.476 1.000 98.020 ? 161 PHE A CG  1 
ATOM 1241 C CD1 ? PHE A 1 161 ?  10.114  -1.488  -2.330 1.000 98.020 ? 161 PHE A CD1 1 
ATOM 1242 C CD2 ? PHE A 1 161 ?  10.287  -2.072  -4.642 1.000 98.020 ? 161 PHE A CD2 1 
ATOM 1243 C CE1 ? PHE A 1 161 ?   8.760  -1.813  -2.344 1.000 98.020 ? 161 PHE A CE1 1 
ATOM 1244 C CE2 ? PHE A 1 161 ?   8.934  -2.399  -4.664 1.000 98.020 ? 161 PHE A CE2 1 
ATOM 1245 C CZ  ? PHE A 1 161 ?   8.172  -2.269  -3.513 1.000 98.020 ? 161 PHE A CZ  1 
ATOM 1246 N N   ? CYS A 1 162 ?  12.433   0.433  -6.088 1.000 97.410 ? 162 CYS A N   1 
ATOM 1247 C CA  ? CYS A 1 162 ?  11.787   0.825  -7.335 1.000 97.410 ? 162 CYS A CA  1 
ATOM 1248 C C   ? CYS A 1 162 ?  11.150  -0.378  -8.021 1.000 97.410 ? 162 CYS A C   1 
ATOM 1249 C CB  ? CYS A 1 162 ?  12.794   1.485  -8.276 1.000 97.410 ? 162 CYS A CB  1 
ATOM 1250 O O   ? CYS A 1 162 ?  11.668  -1.493  -7.935 1.000 97.410 ? 162 CYS A O   1 
ATOM 1251 S SG  ? CYS A 1 162 ?  13.533   2.993  -7.610 1.000 97.410 ? 162 CYS A SG  1 
ATOM 1252 N N   ? ALA A 1 163 ?  10.003  -0.139  -8.653 1.000 96.670 ? 163 ALA A N   1 
ATOM 1253 C CA  ? ALA A 1 163 ?   9.319  -1.142  -9.465 1.000 96.670 ? 163 ALA A CA  1 
ATOM 1254 C C   ? ALA A 1 163 ?   8.757  -0.522 -10.742 1.000 96.670 ? 163 ALA A C   1 
ATOM 1255 C CB  ? ALA A 1 163 ?   8.202  -1.805  -8.663 1.000 96.670 ? 163 ALA A CB  1 
ATOM 1256 O O   ? ALA A 1 163 ?   8.383   0.653 -10.757 1.000 96.670 ? 163 ALA A O   1 
ATOM 1257 N N   ? GLY A 1 164 ?   8.850  -1.235 -11.728 1.000 94.990 ? 164 GLY A N   1 
ATOM 1258 C CA  ? GLY A 1 164 ?   8.371  -0.767 -13.018 1.000 94.990 ? 164 GLY A CA  1 
ATOM 1259 C C   ? GLY A 1 164 ?   9.323  -1.079 -14.158 1.000 94.990 ? 164 GLY A C   1 
ATOM 1260 O O   ? GLY A 1 164 ?  10.255  -1.870 -13.996 1.000 94.990 ? 164 GLY A O   1 
ATOM 1261 N N   ? TYR A 1 165 ?   9.042  -0.557 -15.279 1.000 94.690 ? 165 TYR A N   1 
ATOM 1262 C CA  ? TYR A 1 165 ?   9.842  -0.775 -16.479 1.000 94.690 ? 165 TYR A CA  1 
ATOM 1263 C C   ? TYR A 1 165 ?  10.689   0.451 -16.800 1.000 94.690 ? 165 TYR A C   1 
ATOM 1264 C CB  ? TYR A 1 165 ?   8.942  -1.115 -17.671 1.000 94.690 ? 165 TYR A CB  1 
ATOM 1265 O O   ? TYR A 1 165 ?  10.167   1.562 -16.911 1.000 94.690 ? 165 TYR A O   1 
ATOM 1266 C CG  ? TYR A 1 165 ?   8.124  -2.368 -17.476 1.000 94.690 ? 165 TYR A CG  1 
ATOM 1267 C CD1 ? TYR A 1 165 ?   8.635  -3.617 -17.820 1.000 94.690 ? 165 TYR A CD1 1 
ATOM 1268 C CD2 ? TYR A 1 165 ?   6.838  -2.305 -16.949 1.000 94.690 ? 165 TYR A CD2 1 
ATOM 1269 C CE1 ? TYR A 1 165 ?   7.883  -4.775 -17.644 1.000 94.690 ? 165 TYR A CE1 1 
ATOM 1270 C CE2 ? TYR A 1 165 ?   6.078  -3.456 -16.769 1.000 94.690 ? 165 TYR A CE2 1 
ATOM 1271 O OH  ? TYR A 1 165 ?   5.860  -5.826 -16.942 1.000 94.690 ? 165 TYR A OH  1 
ATOM 1272 C CZ  ? TYR A 1 165 ?   6.608  -4.684 -17.118 1.000 94.690 ? 165 TYR A CZ  1 
ATOM 1273 N N   ? LEU A 1 166 ?  11.953   0.266 -16.907 1.000 94.390 ? 166 LEU A N   1 
ATOM 1274 C CA  ? LEU A 1 166 ?  12.858   1.377 -17.180 1.000 94.390 ? 166 LEU A CA  1 
ATOM 1275 C C   ? LEU A 1 166 ?  12.544   2.014 -18.530 1.000 94.390 ? 166 LEU A C   1 
ATOM 1276 C CB  ? LEU A 1 166 ?  14.313   0.903 -17.153 1.000 94.390 ? 166 LEU A CB  1 
ATOM 1277 O O   ? LEU A 1 166 ?  12.840   3.191 -18.750 1.000 94.390 ? 166 LEU A O   1 
ATOM 1278 C CG  ? LEU A 1 166 ?  14.869   0.499 -15.786 1.000 94.390 ? 166 LEU A CG  1 
ATOM 1279 C CD1 ? LEU A 1 166 ?  16.298  -0.013 -15.925 1.000 94.390 ? 166 LEU A CD1 1 
ATOM 1280 C CD2 ? LEU A 1 166 ?  14.809   1.674 -14.816 1.000 94.390 ? 166 LEU A CD2 1 
ATOM 1281 N N   ? GLU A 1 167 ?  12.023   1.272 -19.433 1.000 94.230 ? 167 GLU A N   1 
ATOM 1282 C CA  ? GLU A 1 167 ?  11.636   1.794 -20.740 1.000 94.230 ? 167 GLU A CA  1 
ATOM 1283 C C   ? GLU A 1 167 ?  10.419   2.708 -20.631 1.000 94.230 ? 167 GLU A C   1 
ATOM 1284 C CB  ? GLU A 1 167 ?  11.347   0.647 -21.712 1.000 94.230 ? 167 GLU A CB  1 
ATOM 1285 O O   ? GLU A 1 167 ?  10.113   3.457 -21.561 1.000 94.230 ? 167 GLU A O   1 
ATOM 1286 C CG  ? GLU A 1 167 ?  10.177  -0.232 -21.296 1.000 94.230 ? 167 GLU A CG  1 
ATOM 1287 C CD  ? GLU A 1 167 ?  10.601  -1.466 -20.516 1.000 94.230 ? 167 GLU A CD  1 
ATOM 1288 O OE1 ? GLU A 1 167 ?   9.830  -2.451 -20.470 1.000 94.230 ? 167 GLU A OE1 1 
ATOM 1289 O OE2 ? GLU A 1 167 ?  11.715  -1.448 -19.945 1.000 94.230 ? 167 GLU A OE2 1 
ATOM 1290 N N   ? GLY A 1 168 ?   9.747   2.644 -19.485 1.000 91.820 ? 168 GLY A N   1 
ATOM 1291 C CA  ? GLY A 1 168 ?   8.535   3.424 -19.284 1.000 91.820 ? 168 GLY A CA  1 
ATOM 1292 C C   ? GLY A 1 168 ?   7.284   2.719 -19.772 1.000 91.820 ? 168 GLY A C   1 
ATOM 1293 O O   ? GLY A 1 168 ?   7.315   1.522 -20.067 1.000 91.820 ? 168 GLY A O   1 
ATOM 1294 N N   ? GLY A 1 169 ?   6.143   3.429 -19.608 1.000 87.220 ? 169 GLY A N   1 
ATOM 1295 C CA  ? GLY A 1 169 ?   4.931   2.876 -20.192 1.000 87.220 ? 169 GLY A CA  1 
ATOM 1296 C C   ? GLY A 1 169 ?   4.021   2.223 -19.169 1.000 87.220 ? 169 GLY A C   1 
ATOM 1297 O O   ? GLY A 1 169 ?   2.812   2.116 -19.385 1.000 87.220 ? 169 GLY A O   1 
ATOM 1298 N N   ? LYS A 1 170 ?   4.565   1.936 -18.031 1.000 87.730 ? 170 LYS A N   1 
ATOM 1299 C CA  ? LYS A 1 170 ?   3.781   1.361 -16.942 1.000 87.730 ? 170 LYS A CA  1 
ATOM 1300 C C   ? LYS A 1 170 ?   4.267   1.869 -15.587 1.000 87.730 ? 170 LYS A C   1 
ATOM 1301 C CB  ? LYS A 1 170 ?   3.844  -0.166 -16.983 1.000 87.730 ? 170 LYS A CB  1 
ATOM 1302 O O   ? LYS A 1 170 ?   5.465   1.836 -15.300 1.000 87.730 ? 170 LYS A O   1 
ATOM 1303 C CG  ? LYS A 1 170 ?   3.250  -0.777 -18.243 1.000 87.730 ? 170 LYS A CG  1 
ATOM 1304 C CD  ? LYS A 1 170 ?   3.296  -2.299 -18.202 1.000 87.730 ? 170 LYS A CD  1 
ATOM 1305 C CE  ? LYS A 1 170 ?   2.677  -2.912 -19.451 1.000 87.730 ? 170 LYS A CE  1 
ATOM 1306 N NZ  ? LYS A 1 170 ?   2.690  -4.405 -19.401 1.000 87.730 ? 170 LYS A NZ  1 
ATOM 1307 N N   ? ASP A 1 171 ?   3.263   2.265 -14.714 1.000 87.050 ? 171 ASP A N   1 
ATOM 1308 C CA  ? ASP A 1 171 ?   3.619   2.784 -13.397 1.000 87.050 ? 171 ASP A CA  1 
ATOM 1309 C C   ? ASP A 1 171 ?   2.374   3.017 -12.543 1.000 87.050 ? 171 ASP A C   1 
ATOM 1310 C CB  ? ASP A 1 171 ?   4.416   4.084 -13.529 1.000 87.050 ? 171 ASP A CB  1 
ATOM 1311 O O   ? ASP A 1 171 ?   1.261   3.088 -13.067 1.000 87.050 ? 171 ASP A O   1 
ATOM 1312 C CG  ? ASP A 1 171 ?   5.274   4.380 -12.312 1.000 87.050 ? 171 ASP A CG  1 
ATOM 1313 O OD1 ? ASP A 1 171 ?   5.278   3.573 -11.358 1.000 87.050 ? 171 ASP A OD1 1 
ATOM 1314 O OD2 ? ASP A 1 171 ?   5.949   5.432 -12.306 1.000 87.050 ? 171 ASP A OD2 1 
ATOM 1315 N N   ? SER A 1 172 ?   2.531   2.902 -11.169 1.000 84.460 ? 172 SER A N   1 
ATOM 1316 C CA  ? SER A 1 172 ?   1.530   3.492 -10.287 1.000 84.460 ? 172 SER A CA  1 
ATOM 1317 C C   ? SER A 1 172 ?   1.771   4.986 -10.098 1.000 84.460 ? 172 SER A C   1 
ATOM 1318 C CB  ? SER A 1 172 ?   1.533   2.791  -8.928 1.000 84.460 ? 172 SER A CB  1 
ATOM 1319 O O   ? SER A 1 172 ?   2.918   5.434 -10.050 1.000 84.460 ? 172 SER A O   1 
ATOM 1320 O OG  ? SER A 1 172 ?   2.788   2.940  -8.287 1.000 84.460 ? 172 SER A OG  1 
ATOM 1321 N N   ? CYS A 1 173 ?   0.753   5.694 -10.114 1.000 83.480 ? 173 CYS A N   1 
ATOM 1322 C CA  ? CYS A 1 173 ?   0.888   7.146 -10.100 1.000 83.480 ? 173 CYS A CA  1 
ATOM 1323 C C   ? CYS A 1 173 ?   0.030   7.763  -9.001 1.000 83.480 ? 173 CYS A C   1 
ATOM 1324 C CB  ? CYS A 1 173 ?   0.496   7.734 -11.455 1.000 83.480 ? 173 CYS A CB  1 
ATOM 1325 O O   ? CYS A 1 173 ?  -0.494   7.050  -8.144 1.000 83.480 ? 173 CYS A O   1 
ATOM 1326 S SG  ? CYS A 1 173 ?   1.752   7.514 -12.735 1.000 83.480 ? 173 CYS A SG  1 
ATOM 1327 N N   ? GLN A 1 174 ?   0.033   9.171  -9.115 1.000 77.370 ? 174 GLN A N   1 
ATOM 1328 C CA  ? GLN A 1 174 ?  -0.649   9.964  -8.098 1.000 77.370 ? 174 GLN A CA  1 
ATOM 1329 C C   ? GLN A 1 174 ?  -2.085   9.486  -7.900 1.000 77.370 ? 174 GLN A C   1 
ATOM 1330 C CB  ? GLN A 1 174 ?  -0.636  11.446  -8.474 1.000 77.370 ? 174 GLN A CB  1 
ATOM 1331 O O   ? GLN A 1 174 ?  -2.808   9.255  -8.871 1.000 77.370 ? 174 GLN A O   1 
ATOM 1332 C CG  ? GLN A 1 174 ?   0.742  12.088  -8.396 1.000 77.370 ? 174 GLN A CG  1 
ATOM 1333 C CD  ? GLN A 1 174 ?   1.638  11.699  -9.557 1.000 77.370 ? 174 GLN A CD  1 
ATOM 1334 N NE2 ? GLN A 1 174 ?   2.947  11.722  -9.330 1.000 77.370 ? 174 GLN A NE2 1 
ATOM 1335 O OE1 ? GLN A 1 174 ?   1.157  11.379 -10.649 1.000 77.370 ? 174 GLN A OE1 1 
ATOM 1336 N N   ? GLY A 1 175 ?  -2.431   9.291  -6.599 1.000 73.300 ? 175 GLY A N   1 
ATOM 1337 C CA  ? GLY A 1 175 ?  -3.779   8.847  -6.281 1.000 73.300 ? 175 GLY A CA  1 
ATOM 1338 C C   ? GLY A 1 175 ?  -3.843   7.394  -5.852 1.000 73.300 ? 175 GLY A C   1 
ATOM 1339 O O   ? GLY A 1 175 ?  -4.824   6.964  -5.241 1.000 73.300 ? 175 GLY A O   1 
ATOM 1340 N N   ? ASP A 1 176 ?  -2.788   6.681  -6.037 1.000 87.480 ? 176 ASP A N   1 
ATOM 1341 C CA  ? ASP A 1 176 ?  -2.711   5.281  -5.632 1.000 87.480 ? 176 ASP A CA  1 
ATOM 1342 C C   ? ASP A 1 176 ?  -1.762   5.103  -4.449 1.000 87.480 ? 176 ASP A C   1 
ATOM 1343 C CB  ? ASP A 1 176 ?  -2.260   4.407  -6.804 1.000 87.480 ? 176 ASP A CB  1 
ATOM 1344 O O   ? ASP A 1 176 ?  -1.358   3.981  -4.134 1.000 87.480 ? 176 ASP A O   1 
ATOM 1345 C CG  ? ASP A 1 176 ?  -3.277   4.355  -7.931 1.000 87.480 ? 176 ASP A CG  1 
ATOM 1346 O OD1 ? ASP A 1 176 ?  -4.495   4.343  -7.652 1.000 87.480 ? 176 ASP A OD1 1 
ATOM 1347 O OD2 ? ASP A 1 176 ?  -2.856   4.322  -9.107 1.000 87.480 ? 176 ASP A OD2 1 
ATOM 1348 N N   ? SER A 1 177 ?  -1.286   6.366  -3.965 1.000 94.130 ? 177 SER A N   1 
ATOM 1349 C CA  ? SER A 1 177 ?  -0.426   6.309  -2.787 1.000 94.130 ? 177 SER A CA  1 
ATOM 1350 C C   ? SER A 1 177 ?  -1.032   5.422  -1.704 1.000 94.130 ? 177 SER A C   1 
ATOM 1351 C CB  ? SER A 1 177 ?  -0.183   7.713  -2.232 1.000 94.130 ? 177 SER A CB  1 
ATOM 1352 O O   ? SER A 1 177 ?  -2.251   5.398  -1.525 1.000 94.130 ? 177 SER A O   1 
ATOM 1353 O OG  ? SER A 1 177 ?   0.604   8.479  -3.127 1.000 94.130 ? 177 SER A OG  1 
ATOM 1354 N N   ? GLY A 1 178 ?  -0.104   4.627  -1.134 1.000 96.340 ? 178 GLY A N   1 
ATOM 1355 C CA  ? GLY A 1 178 ?  -0.572   3.798  -0.035 1.000 96.340 ? 178 GLY A CA  1 
ATOM 1356 C C   ? GLY A 1 178 ?  -1.106   2.452  -0.489 1.000 96.340 ? 178 GLY A C   1 
ATOM 1357 O O   ? GLY A 1 178 ?  -1.260   1.535   0.321 1.000 96.340 ? 178 GLY A O   1 
ATOM 1358 N N   ? GLY A 1 179 ?  -1.386   2.350  -1.734 1.000 95.810 ? 179 GLY A N   1 
ATOM 1359 C CA  ? GLY A 1 179 ?  -1.866   1.106  -2.315 1.000 95.810 ? 179 GLY A CA  1 
ATOM 1360 C C   ? GLY A 1 179 ?  -0.834  -0.004  -2.284 1.000 95.810 ? 179 GLY A C   1 
ATOM 1361 O O   ? GLY A 1 179 ?   0.366   0.259  -2.179 1.000 95.810 ? 179 GLY A O   1 
ATOM 1362 N N   ? PRO A 1 180 ?  -1.286  -1.272  -2.487 1.000 97.520 ? 180 PRO A N   1 
ATOM 1363 C CA  ? PRO A 1 180 ?  -0.437  -2.442  -2.246 1.000 97.520 ? 180 PRO A CA  1 
ATOM 1364 C C   ? PRO A 1 180 ?   0.352  -2.863  -3.484 1.000 97.520 ? 180 PRO A C   1 
ATOM 1365 C CB  ? PRO A 1 180 ?  -1.438  -3.527  -1.842 1.000 97.520 ? 180 PRO A CB  1 
ATOM 1366 O O   ? PRO A 1 180 ?  -0.156  -2.773  -4.605 1.000 97.520 ? 180 PRO A O   1 
ATOM 1367 C CG  ? PRO A 1 180 ?  -2.692  -3.183  -2.579 1.000 97.520 ? 180 PRO A CG  1 
ATOM 1368 C CD  ? PRO A 1 180 ?  -2.819  -1.688  -2.633 1.000 97.520 ? 180 PRO A CD  1 
ATOM 1369 N N   ? VAL A 1 181 ?   1.647  -3.224  -3.285 1.000 97.920 ? 181 VAL A N   1 
ATOM 1370 C CA  ? VAL A 1 181 ?   2.432  -4.060  -4.186 1.000 97.920 ? 181 VAL A CA  1 
ATOM 1371 C C   ? VAL A 1 181 ?   2.571  -5.464  -3.601 1.000 97.920 ? 181 VAL A C   1 
ATOM 1372 C CB  ? VAL A 1 181 ?   3.828  -3.454  -4.452 1.000 97.920 ? 181 VAL A CB  1 
ATOM 1373 O O   ? VAL A 1 181 ?   3.251  -5.658  -2.591 1.000 97.920 ? 181 VAL A O   1 
ATOM 1374 C CG1 ? VAL A 1 181 ?   4.617  -4.320  -5.432 1.000 97.920 ? 181 VAL A CG1 1 
ATOM 1375 C CG2 ? VAL A 1 181 ?   3.697  -2.027  -4.981 1.000 97.920 ? 181 VAL A CG2 1 
ATOM 1376 N N   ? VAL A 1 182 ?   1.889  -6.426  -4.242 1.000 98.350 ? 182 VAL A N   1 
ATOM 1377 C CA  ? VAL A 1 182 ?   1.820  -7.785  -3.715 1.000 98.350 ? 182 VAL A CA  1 
ATOM 1378 C C   ? VAL A 1 182 ?   2.593  -8.734  -4.629 1.000 98.350 ? 182 VAL A C   1 
ATOM 1379 C CB  ? VAL A 1 182 ?   0.358  -8.263  -3.566 1.000 98.350 ? 182 VAL A CB  1 
ATOM 1380 O O   ? VAL A 1 182 ?   2.360  -8.768  -5.839 1.000 98.350 ? 182 VAL A O   1 
ATOM 1381 C CG1 ? VAL A 1 182 ?   0.310  -9.716  -3.096 1.000 98.350 ? 182 VAL A CG1 1 
ATOM 1382 C CG2 ? VAL A 1 182 ?  -0.401  -7.359  -2.596 1.000 98.350 ? 182 VAL A CG2 1 
ATOM 1383 N N   ? CYS A 1 183 ?   3.529  -9.452  -4.013 1.000 97.720 ? 183 CYS A N   1 
ATOM 1384 C CA  ? CYS A 1 183 ?   4.342 -10.465  -4.677 1.000 97.720 ? 183 CYS A CA  1 
ATOM 1385 C C   ? CYS A 1 183 ?   4.217 -11.812  -3.975 1.000 97.720 ? 183 CYS A C   1 
ATOM 1386 C CB  ? CYS A 1 183 ?   5.808 -10.034  -4.716 1.000 97.720 ? 183 CYS A CB  1 
ATOM 1387 O O   ? CYS A 1 183 ?   4.358 -11.895  -2.754 1.000 97.720 ? 183 CYS A O   1 
ATOM 1388 S SG  ? CYS A 1 183 ?   6.051  -8.328  -5.258 1.000 97.720 ? 183 CYS A SG  1 
ATOM 1389 N N   ? ASN A 1 184 ?   3.860 -12.864  -4.794 1.000 95.920 ? 184 ASN A N   1 
ATOM 1390 C CA  ? ASN A 1 184 ?   3.766 -14.210  -4.238 1.000 95.920 ? 184 ASN A CA  1 
ATOM 1391 C C   ? ASN A 1 184 ?   2.876 -14.244  -2.999 1.000 95.920 ? 184 ASN A C   1 
ATOM 1392 C CB  ? ASN A 1 184 ?   5.158 -14.752  -3.906 1.000 95.920 ? 184 ASN A CB  1 
ATOM 1393 O O   ? ASN A 1 184 ?   3.225 -14.867  -1.995 1.000 95.920 ? 184 ASN A O   1 
ATOM 1394 C CG  ? ASN A 1 184 ?   6.061 -14.827  -5.122 1.000 95.920 ? 184 ASN A CG  1 
ATOM 1395 N ND2 ? ASN A 1 184 ?   7.336 -14.508  -4.934 1.000 95.920 ? 184 ASN A ND2 1 
ATOM 1396 O OD1 ? ASN A 1 184 ?   5.616 -15.167  -6.221 1.000 95.920 ? 184 ASN A OD1 1 
ATOM 1397 N N   ? GLY A 1 185 ?   1.855 -13.412  -2.966 1.000 96.420 ? 185 GLY A N   1 
ATOM 1398 C CA  ? GLY A 1 185 ?   0.828 -13.449  -1.937 1.000 96.420 ? 185 GLY A CA  1 
ATOM 1399 C C   ? GLY A 1 185 ?   1.186 -12.636  -0.708 1.000 96.420 ? 185 GLY A C   1 
ATOM 1400 O O   ? GLY A 1 185 ?   0.491 -12.699   0.309 1.000 96.420 ? 185 GLY A O   1 
ATOM 1401 N N   ? GLU A 1 186 ?   2.284 -11.889  -0.748 1.000 98.180 ? 186 GLU A N   1 
ATOM 1402 C CA  ? GLU A 1 186 ?   2.722 -11.085   0.389 1.000 98.180 ? 186 GLU A CA  1 
ATOM 1403 C C   ? GLU A 1 186 ?   2.815  -9.608   0.018 1.000 98.180 ? 186 GLU A C   1 
ATOM 1404 C CB  ? GLU A 1 186 ?   4.073 -11.583   0.911 1.000 98.180 ? 186 GLU A CB  1 
ATOM 1405 O O   ? GLU A 1 186 ?   3.138  -9.269  -1.123 1.000 98.180 ? 186 GLU A O   1 
ATOM 1406 C CG  ? GLU A 1 186 ?   4.041 -13.010   1.438 1.000 98.180 ? 186 GLU A CG  1 
ATOM 1407 C CD  ? GLU A 1 186 ?   5.400 -13.509   1.900 1.000 98.180 ? 186 GLU A CD  1 
ATOM 1408 O OE1 ? GLU A 1 186 ?   5.454 -14.381   2.797 1.000 98.180 ? 186 GLU A OE1 1 
ATOM 1409 O OE2 ? GLU A 1 186 ?   6.421 -13.024   1.362 1.000 98.180 ? 186 GLU A OE2 1 
ATOM 1410 N N   ? LEU A 1 187 ?   2.558  -8.756   1.002 1.000 98.480 ? 187 LEU A N   1 
ATOM 1411 C CA  ? LEU A 1 187 ?   2.691  -7.312   0.845 1.000 98.480 ? 187 LEU A CA  1 
ATOM 1412 C C   ? LEU A 1 187 ?   4.159  -6.899   0.828 1.000 98.480 ? 187 LEU A C   1 
ATOM 1413 C CB  ? LEU A 1 187 ?   1.956  -6.581   1.972 1.000 98.480 ? 187 LEU A CB  1 
ATOM 1414 O O   ? LEU A 1 187 ?   4.822  -6.905   1.868 1.000 98.480 ? 187 LEU A O   1 
ATOM 1415 C CG  ? LEU A 1 187 ?   1.986  -5.053   1.921 1.000 98.480 ? 187 LEU A CG  1 
ATOM 1416 C CD1 ? LEU A 1 187 ?   1.316  -4.552   0.646 1.000 98.480 ? 187 LEU A CD1 1 
ATOM 1417 C CD2 ? LEU A 1 187 ?   1.309  -4.463   3.154 1.000 98.480 ? 187 LEU A CD2 1 
ATOM 1418 N N   ? GLN A 1 188 ?   4.644  -6.502  -0.349 1.000 98.380 ? 188 GLN A N   1 
ATOM 1419 C CA  ? GLN A 1 188 ?   6.066  -6.214  -0.504 1.000 98.380 ? 188 GLN A CA  1 
ATOM 1420 C C   ? GLN A 1 188 ?   6.320  -4.711  -0.560 1.000 98.380 ? 188 GLN A C   1 
ATOM 1421 C CB  ? GLN A 1 188 ?   6.617  -6.888  -1.762 1.000 98.380 ? 188 GLN A CB  1 
ATOM 1422 O O   ? GLN A 1 188 ?   7.416  -4.249  -0.235 1.000 98.380 ? 188 GLN A O   1 
ATOM 1423 C CG  ? GLN A 1 188 ?   6.703  -8.405  -1.660 1.000 98.380 ? 188 GLN A CG  1 
ATOM 1424 C CD  ? GLN A 1 188 ?   7.691  -8.866  -0.604 1.000 98.380 ? 188 GLN A CD  1 
ATOM 1425 N NE2 ? GLN A 1 188 ?   7.328  -9.913   0.129 1.000 98.380 ? 188 GLN A NE2 1 
ATOM 1426 O OE1 ? GLN A 1 188 ?   8.771  -8.287  -0.450 1.000 98.380 ? 188 GLN A OE1 1 
ATOM 1427 N N   ? GLY A 1 189 ?   5.339  -3.960  -0.949 1.000 97.760 ? 189 GLY A N   1 
ATOM 1428 C CA  ? GLY A 1 189 ?   5.549  -2.529  -1.102 1.000 97.760 ? 189 GLY A CA  1 
ATOM 1429 C C   ? GLY A 1 189 ?   4.280  -1.717  -0.926 1.000 97.760 ? 189 GLY A C   1 
ATOM 1430 O O   ? GLY A 1 189 ?   3.175  -2.257  -1.011 1.000 97.760 ? 189 GLY A O   1 
ATOM 1431 N N   ? ILE A 1 190 ?   4.517  -0.411  -0.681 1.000 97.800 ? 190 ILE A N   1 
ATOM 1432 C CA  ? ILE A 1 190 ?   3.458   0.592  -0.635 1.000 97.800 ? 190 ILE A CA  1 
ATOM 1433 C C   ? ILE A 1 190 ?   3.781   1.728  -1.603 1.000 97.800 ? 190 ILE A C   1 
ATOM 1434 C CB  ? ILE A 1 190 ?   3.267   1.145   0.795 1.000 97.800 ? 190 ILE A CB  1 
ATOM 1435 O O   ? ILE A 1 190 ?   4.897   2.253  -1.604 1.000 97.800 ? 190 ILE A O   1 
ATOM 1436 C CG1 ? ILE A 1 190 ?   4.572   1.764   1.308 1.000 97.800 ? 190 ILE A CG1 1 
ATOM 1437 C CG2 ? ILE A 1 190 ?   2.775   0.044   1.739 1.000 97.800 ? 190 ILE A CG2 1 
ATOM 1438 C CD1 ? ILE A 1 190 ?   4.430   2.497   2.635 1.000 97.800 ? 190 ILE A CD1 1 
ATOM 1439 N N   ? VAL A 1 191 ?   2.804   1.956  -2.450 1.000 96.910 ? 191 VAL A N   1 
ATOM 1440 C CA  ? VAL A 1 191 ?   3.013   3.052  -3.391 1.000 96.910 ? 191 VAL A CA  1 
ATOM 1441 C C   ? VAL A 1 191 ?   3.358   4.329  -2.629 1.000 96.910 ? 191 VAL A C   1 
ATOM 1442 C CB  ? VAL A 1 191 ?   1.771   3.281  -4.281 1.000 96.910 ? 191 VAL A CB  1 
ATOM 1443 O O   ? VAL A 1 191 ?   2.606   4.758  -1.751 1.000 96.910 ? 191 VAL A O   1 
ATOM 1444 C CG1 ? VAL A 1 191 ?   2.016   4.421  -5.267 1.000 96.910 ? 191 VAL A CG1 1 
ATOM 1445 C CG2 ? VAL A 1 191 ?   1.402   1.997  -5.023 1.000 96.910 ? 191 VAL A CG2 1 
ATOM 1446 N N   ? SER A 1 192 ?   4.477   5.011  -3.025 1.000 96.180 ? 192 SER A N   1 
ATOM 1447 C CA  ? SER A 1 192 ?   4.965   6.130  -2.225 1.000 96.180 ? 192 SER A CA  1 
ATOM 1448 C C   ? SER A 1 192 ?   5.184   7.369  -3.086 1.000 96.180 ? 192 SER A C   1 
ATOM 1449 C CB  ? SER A 1 192 ?   6.266   5.755  -1.515 1.000 96.180 ? 192 SER A CB  1 
ATOM 1450 O O   ? SER A 1 192 ?   4.440   8.347  -2.978 1.000 96.180 ? 192 SER A O   1 
ATOM 1451 O OG  ? SER A 1 192 ?   6.617   6.737  -0.556 1.000 96.180 ? 192 SER A OG  1 
ATOM 1452 N N   ? TRP A 1 193 ?   6.175   7.374  -3.933 1.000 94.650 ? 193 TRP A N   1 
ATOM 1453 C CA  ? TRP A 1 193 ?   6.463   8.574  -4.711 1.000 94.650 ? 193 TRP A CA  1 
ATOM 1454 C C   ? TRP A 1 193 ?   7.144   8.219  -6.029 1.000 94.650 ? 193 TRP A C   1 
ATOM 1455 C CB  ? TRP A 1 193 ?   7.344   9.537  -3.910 1.000 94.650 ? 193 TRP A CB  1 
ATOM 1456 O O   ? TRP A 1 193 ?   7.494   7.060  -6.261 1.000 94.650 ? 193 TRP A O   1 
ATOM 1457 C CG  ? TRP A 1 193 ?   8.704   8.993  -3.590 1.000 94.650 ? 193 TRP A CG  1 
ATOM 1458 C CD1 ? TRP A 1 193 ?   9.044   8.191  -2.536 1.000 94.650 ? 193 TRP A CD1 1 
ATOM 1459 C CD2 ? TRP A 1 193 ?   9.909   9.218  -4.328 1.000 94.650 ? 193 TRP A CD2 1 
ATOM 1460 C CE2 ? TRP A 1 193 ?  10.942   8.520  -3.664 1.000 94.650 ? 193 TRP A CE2 1 
ATOM 1461 C CE3 ? TRP A 1 193 ?  10.216   9.941  -5.488 1.000 94.650 ? 193 TRP A CE3 1 
ATOM 1462 N NE1 ? TRP A 1 193 ?  10.388   7.902  -2.575 1.000 94.650 ? 193 TRP A NE1 1 
ATOM 1463 C CH2 ? TRP A 1 193 ?  12.534   9.240  -5.260 1.000 94.650 ? 193 TRP A CH2 1 
ATOM 1464 C CZ2 ? TRP A 1 193 ?  12.262   8.524  -4.123 1.000 94.650 ? 193 TRP A CZ2 1 
ATOM 1465 C CZ3 ? TRP A 1 193 ?  11.530   9.945  -5.943 1.000 94.650 ? 193 TRP A CZ3 1 
ATOM 1466 N N   ? GLY A 1 194 ?   7.302   9.150  -6.912 1.000 90.610 ? 194 GLY A N   1 
ATOM 1467 C CA  ? GLY A 1 194 ?   7.994   9.081  -8.190 1.000 90.610 ? 194 GLY A CA  1 
ATOM 1468 C C   ? GLY A 1 194 ?   7.943  10.382  -8.967 1.000 90.610 ? 194 GLY A C   1 
ATOM 1469 O O   ? GLY A 1 194 ?   7.261  11.327  -8.563 1.000 90.610 ? 194 GLY A O   1 
ATOM 1470 N N   ? TYR A 1 195 ?   8.858  10.554  -9.968 1.000 87.200 ? 195 TYR A N   1 
ATOM 1471 C CA  ? TYR A 1 195 ?   8.824  11.724 -10.837 1.000 87.200 ? 195 TYR A CA  1 
ATOM 1472 C C   ? TYR A 1 195 ?   8.196  11.385 -12.184 1.000 87.200 ? 195 TYR A C   1 
ATOM 1473 C CB  ? TYR A 1 195 ?  10.236  12.280 -11.045 1.000 87.200 ? 195 TYR A CB  1 
ATOM 1474 O O   ? TYR A 1 195 ?   8.724  10.559 -12.932 1.000 87.200 ? 195 TYR A O   1 
ATOM 1475 C CG  ? TYR A 1 195 ?  10.854  12.852  -9.793 1.000 87.200 ? 195 TYR A CG  1 
ATOM 1476 C CD1 ? TYR A 1 195 ?  10.057  13.362  -8.770 1.000 87.200 ? 195 TYR A CD1 1 
ATOM 1477 C CD2 ? TYR A 1 195 ?  12.235  12.885  -9.629 1.000 87.200 ? 195 TYR A CD2 1 
ATOM 1478 C CE1 ? TYR A 1 195 ?  10.622  13.893  -7.615 1.000 87.200 ? 195 TYR A CE1 1 
ATOM 1479 C CE2 ? TYR A 1 195 ?  12.810  13.413  -8.478 1.000 87.200 ? 195 TYR A CE2 1 
ATOM 1480 O OH  ? TYR A 1 195 ?  12.561  14.437  -6.336 1.000 87.200 ? 195 TYR A OH  1 
ATOM 1481 C CZ  ? TYR A 1 195 ?  11.997  13.913  -7.478 1.000 87.200 ? 195 TYR A CZ  1 
ATOM 1482 N N   ? GLY A 1 196 ?   7.007  11.934 -12.398 1.000 83.700 ? 196 GLY A N   1 
ATOM 1483 C CA  ? GLY A 1 196 ?   6.328  11.597 -13.639 1.000 83.700 ? 196 GLY A CA  1 
ATOM 1484 C C   ? GLY A 1 196 ?   5.765  10.188 -13.647 1.000 83.700 ? 196 GLY A C   1 
ATOM 1485 O O   ? GLY A 1 196 ?   6.178   9.344 -12.850 1.000 83.700 ? 196 GLY A O   1 
ATOM 1486 N N   ? CYS A 1 197 ?   4.748  10.008 -14.500 1.000 84.520 ? 197 CYS A N   1 
ATOM 1487 C CA  ? CYS A 1 197 ?   4.156   8.676 -14.572 1.000 84.520 ? 197 CYS A CA  1 
ATOM 1488 C C   ? CYS A 1 197 ?   4.616   7.942 -15.825 1.000 84.520 ? 197 CYS A C   1 
ATOM 1489 C CB  ? CYS A 1 197 ?   2.630   8.766 -14.554 1.000 84.520 ? 197 CYS A CB  1 
ATOM 1490 O O   ? CYS A 1 197 ?   4.509   8.468 -16.934 1.000 84.520 ? 197 CYS A O   1 
ATOM 1491 S SG  ? CYS A 1 197 ?   1.949   9.264 -12.957 1.000 84.520 ? 197 CYS A SG  1 
ATOM 1492 N N   ? ALA A 1 198 ?   5.227   6.702 -15.514 1.000 84.000 ? 198 ALA A N   1 
ATOM 1493 C CA  ? ALA A 1 198 ?   5.540   5.755 -16.581 1.000 84.000 ? 198 ALA A CA  1 
ATOM 1494 C C   ? ALA A 1 198 ?   6.556   6.343 -17.556 1.000 84.000 ? 198 ALA A C   1 
ATOM 1495 C CB  ? ALA A 1 198 ?   4.268   5.350 -17.323 1.000 84.000 ? 198 ALA A CB  1 
ATOM 1496 O O   ? ALA A 1 198 ?   6.527   6.039 -18.751 1.000 84.000 ? 198 ALA A O   1 
ATOM 1497 N N   ? GLN A 1 199 ?   7.326   7.367 -17.075 1.000 90.460 ? 199 GLN A N   1 
ATOM 1498 C CA  ? GLN A 1 199 ?   8.376   7.961 -17.895 1.000 90.460 ? 199 GLN A CA  1 
ATOM 1499 C C   ? GLN A 1 199 ?   9.608   7.061 -17.947 1.000 90.460 ? 199 GLN A C   1 
ATOM 1500 C CB  ? GLN A 1 199 ?   8.757   9.343 -17.363 1.000 90.460 ? 199 GLN A CB  1 
ATOM 1501 O O   ? GLN A 1 199 ?   9.907   6.352 -16.984 1.000 90.460 ? 199 GLN A O   1 
ATOM 1502 C CG  ? GLN A 1 199 ?   7.664  10.389 -17.530 1.000 90.460 ? 199 GLN A CG  1 
ATOM 1503 C CD  ? GLN A 1 199 ?   8.087  11.763 -17.045 1.000 90.460 ? 199 GLN A CD  1 
ATOM 1504 N NE2 ? GLN A 1 199 ?   7.248  12.764 -17.292 1.000 90.460 ? 199 GLN A NE2 1 
ATOM 1505 O OE1 ? GLN A 1 199 ?   9.158  11.924 -16.451 1.000 90.460 ? 199 GLN A OE1 1 
ATOM 1506 N N   ? LYS A 1 200 ?  10.246   7.139 -19.103 1.000 92.740 ? 200 LYS A N   1 
ATOM 1507 C CA  ? LYS A 1 200 ?  11.498   6.407 -19.266 1.000 92.740 ? 200 LYS A CA  1 
ATOM 1508 C C   ? LYS A 1 200 ?  12.495   6.771 -18.169 1.000 92.740 ? 200 LYS A C   1 
ATOM 1509 C CB  ? LYS A 1 200 ?  12.108   6.684 -20.641 1.000 92.740 ? 200 LYS A CB  1 
ATOM 1510 O O   ? LYS A 1 200 ?  12.636   7.944 -17.817 1.000 92.740 ? 200 LYS A O   1 
ATOM 1511 C CG  ? LYS A 1 200 ?  13.375   5.892 -20.928 1.000 92.740 ? 200 LYS A CG  1 
ATOM 1512 C CD  ? LYS A 1 200 ?  13.907   6.175 -22.327 1.000 92.740 ? 200 LYS A CD  1 
ATOM 1513 C CE  ? LYS A 1 200 ?  15.187   5.400 -22.607 1.000 92.740 ? 200 LYS A CE  1 
ATOM 1514 N NZ  ? LYS A 1 200 ?  15.670   5.614 -24.004 1.000 92.740 ? 200 LYS A NZ  1 
ATOM 1515 N N   ? ASP A 1 201 ?  13.049   5.719 -17.494 1.000 92.950 ? 201 ASP A N   1 
ATOM 1516 C CA  ? ASP A 1 201 ?  14.116   5.815 -16.503 1.000 92.950 ? 201 ASP A CA  1 
ATOM 1517 C C   ? ASP A 1 201 ?  13.612   6.463 -15.214 1.000 92.950 ? 201 ASP A C   1 
ATOM 1518 C CB  ? ASP A 1 201 ?  15.298   6.608 -17.063 1.000 92.950 ? 201 ASP A CB  1 
ATOM 1519 O O   ? ASP A 1 201 ?  14.406   6.958 -14.411 1.000 92.950 ? 201 ASP A O   1 
ATOM 1520 C CG  ? ASP A 1 201 ?  16.036   5.872 -18.167 1.000 92.950 ? 201 ASP A CG  1 
ATOM 1521 O OD1 ? ASP A 1 201 ?  16.202   4.637 -18.072 1.000 92.950 ? 201 ASP A OD1 1 
ATOM 1522 O OD2 ? ASP A 1 201 ?  16.458   6.534 -19.140 1.000 92.950 ? 201 ASP A OD2 1 
ATOM 1523 N N   ? ASN A 1 202 ?  12.258   6.577 -15.084 1.000 92.900 ? 202 ASN A N   1 
ATOM 1524 C CA  ? ASN A 1 202 ?  11.639   7.106 -13.873 1.000 92.900 ? 202 ASN A CA  1 
ATOM 1525 C C   ? ASN A 1 202 ?  10.614   6.134 -13.296 1.000 92.900 ? 202 ASN A C   1 
ATOM 1526 C CB  ? ASN A 1 202 ?  10.987   8.462 -14.152 1.000 92.900 ? 202 ASN A CB  1 
ATOM 1527 O O   ? ASN A 1 202 ?   9.411   6.397 -13.337 1.000 92.900 ? 202 ASN A O   1 
ATOM 1528 C CG  ? ASN A 1 202 ?  12.004   9.554 -14.420 1.000 92.900 ? 202 ASN A CG  1 
ATOM 1529 N ND2 ? ASN A 1 202 ?  11.932  10.633 -13.650 1.000 92.900 ? 202 ASN A ND2 1 
ATOM 1530 O OD1 ? ASN A 1 202 ?  12.846   9.430 -15.313 1.000 92.900 ? 202 ASN A OD1 1 
ATOM 1531 N N   ? PRO A 1 203 ?  11.031   4.993 -12.811 1.000 94.730 ? 203 PRO A N   1 
ATOM 1532 C CA  ? PRO A 1 203 ?  10.081   4.050 -12.216 1.000 94.730 ? 203 PRO A CA  1 
ATOM 1533 C C   ? PRO A 1 203 ?   9.412   4.602 -10.959 1.000 94.730 ? 203 PRO A C   1 
ATOM 1534 C CB  ? PRO A 1 203 ?  10.951   2.836 -11.883 1.000 94.730 ? 203 PRO A CB  1 
ATOM 1535 O O   ? PRO A 1 203 ?   9.838   5.632 -10.430 1.000 94.730 ? 203 PRO A O   1 
ATOM 1536 C CG  ? PRO A 1 203 ?  12.293   3.406 -11.553 1.000 94.730 ? 203 PRO A CG  1 
ATOM 1537 C CD  ? PRO A 1 203 ?  12.557   4.565 -12.471 1.000 94.730 ? 203 PRO A CD  1 
ATOM 1538 N N   ? GLY A 1 204 ?   8.310   3.884 -10.495 1.000 95.480 ? 204 GLY A N   1 
ATOM 1539 C CA  ? GLY A 1 204 ?   7.711   4.216  -9.212 1.000 95.480 ? 204 GLY A CA  1 
ATOM 1540 C C   ? GLY A 1 204 ?   8.584   3.838  -8.030 1.000 95.480 ? 204 GLY A C   1 
ATOM 1541 O O   ? GLY A 1 204 ?   9.353   2.877  -8.102 1.000 95.480 ? 204 GLY A O   1 
ATOM 1542 N N   ? VAL A 1 205 ?   8.432   4.596  -6.924 1.000 97.020 ? 205 VAL A N   1 
ATOM 1543 C CA  ? VAL A 1 205 ?   9.147   4.322  -5.682 1.000 97.020 ? 205 VAL A CA  1 
ATOM 1544 C C   ? VAL A 1 205 ?   8.162   3.868  -4.607 1.000 97.020 ? 205 VAL A C   1 
ATOM 1545 C CB  ? VAL A 1 205 ?   9.934   5.559  -5.196 1.000 97.020 ? 205 VAL A CB  1 
ATOM 1546 O O   ? VAL A 1 205 ?   7.113   4.488  -4.417 1.000 97.020 ? 205 VAL A O   1 
ATOM 1547 C CG1 ? VAL A 1 205 ?  10.658   5.258  -3.885 1.000 97.020 ? 205 VAL A CG1 1 
ATOM 1548 C CG2 ? VAL A 1 205 ?  10.926   6.014  -6.265 1.000 97.020 ? 205 VAL A CG2 1 
ATOM 1549 N N   ? TYR A 1 206 ?   8.530   2.839  -3.929 1.000 97.740 ? 206 TYR A N   1 
ATOM 1550 C CA  ? TYR A 1 206 ?   7.646   2.176  -2.977 1.000 97.740 ? 206 TYR A CA  1 
ATOM 1551 C C   ? TYR A 1 206 ?   8.304   2.066  -1.607 1.000 97.740 ? 206 TYR A C   1 
ATOM 1552 C CB  ? TYR A 1 206 ?   7.257   0.784  -3.483 1.000 97.740 ? 206 TYR A CB  1 
ATOM 1553 O O   ? TYR A 1 206 ?   9.529   1.964  -1.506 1.000 97.740 ? 206 TYR A O   1 
ATOM 1554 C CG  ? TYR A 1 206 ?   6.631   0.790  -4.857 1.000 97.740 ? 206 TYR A CG  1 
ATOM 1555 C CD1 ? TYR A 1 206 ?   5.250   0.700  -5.014 1.000 97.740 ? 206 TYR A CD1 1 
ATOM 1556 C CD2 ? TYR A 1 206 ?   7.419   0.886  -5.999 1.000 97.740 ? 206 TYR A CD2 1 
ATOM 1557 C CE1 ? TYR A 1 206 ?   4.668   0.704  -6.278 1.000 97.740 ? 206 TYR A CE1 1 
ATOM 1558 C CE2 ? TYR A 1 206 ?   6.848   0.890  -7.267 1.000 97.740 ? 206 TYR A CE2 1 
ATOM 1559 O OH  ? TYR A 1 206 ?   4.904   0.803  -8.650 1.000 97.740 ? 206 TYR A OH  1 
ATOM 1560 C CZ  ? TYR A 1 206 ?   5.474   0.800  -7.396 1.000 97.740 ? 206 TYR A CZ  1 
ATOM 1561 N N   ? GLY A 1 207 ?   7.480   2.184  -0.564 1.000 97.780 ? 207 GLY A N   1 
ATOM 1562 C CA  ? GLY A 1 207 ?   7.986   1.802   0.745 1.000 97.780 ? 207 GLY A CA  1 
ATOM 1563 C C   ? GLY A 1 207 ?   8.232   0.311   0.878 1.000 97.780 ? 207 GLY A C   1 
ATOM 1564 O O   ? GLY A 1 207 ?   7.372  -0.499   0.527 1.000 97.780 ? 207 GLY A O   1 
ATOM 1565 N N   ? LYS A 1 208 ?   9.377  -0.064   1.317 1.000 97.540 ? 208 LYS A N   1 
ATOM 1566 C CA  ? LYS A 1 208 ?   9.808  -1.450   1.470 1.000 97.540 ? 208 LYS A CA  1 
ATOM 1567 C C   ? LYS A 1 208 ?   9.239  -2.066   2.745 1.000 97.540 ? 208 LYS A C   1 
ATOM 1568 C CB  ? LYS A 1 208 ?  11.335  -1.539   1.482 1.000 97.540 ? 208 LYS A CB  1 
ATOM 1569 O O   ? LYS A 1 208 ?   9.816  -1.917   3.824 1.000 97.540 ? 208 LYS A O   1 
ATOM 1570 C CG  ? LYS A 1 208 ?  11.875  -2.940   1.234 1.000 97.540 ? 208 LYS A CG  1 
ATOM 1571 C CD  ? LYS A 1 208 ?  13.397  -2.950   1.177 1.000 97.540 ? 208 LYS A CD  1 
ATOM 1572 C CE  ? LYS A 1 208 ?  13.907  -2.661  -0.229 1.000 97.540 ? 208 LYS A CE  1 
ATOM 1573 N NZ  ? LYS A 1 208 ?  15.399  -2.628  -0.281 1.000 97.540 ? 208 LYS A NZ  1 
ATOM 1574 N N   ? VAL A 1 209 ?   8.072  -2.806   2.676 1.000 98.300 ? 209 VAL A N   1 
ATOM 1575 C CA  ? VAL A 1 209 ?   7.309  -3.291   3.820 1.000 98.300 ? 209 VAL A CA  1 
ATOM 1576 C C   ? VAL A 1 209 ?   8.152  -4.278   4.624 1.000 98.300 ? 209 VAL A C   1 
ATOM 1577 C CB  ? VAL A 1 209 ?   5.985  -3.956   3.379 1.000 98.300 ? 209 VAL A CB  1 
ATOM 1578 O O   ? VAL A 1 209 ?   8.081  -4.306   5.855 1.000 98.300 ? 209 VAL A O   1 
ATOM 1579 C CG1 ? VAL A 1 209 ?   5.299  -4.632   4.565 1.000 98.300 ? 209 VAL A CG1 1 
ATOM 1580 C CG2 ? VAL A 1 209 ?   5.058  -2.925   2.738 1.000 98.300 ? 209 VAL A CG2 1 
ATOM 1581 N N   ? CYS A 1 210 ?   8.996  -5.122   4.007 1.000 97.940 ? 210 CYS A N   1 
ATOM 1582 C CA  ? CYS A 1 210 ?   9.802  -6.112   4.712 1.000 97.940 ? 210 CYS A CA  1 
ATOM 1583 C C   ? CYS A 1 210 ?  10.742  -5.441   5.707 1.000 97.940 ? 210 CYS A C   1 
ATOM 1584 C CB  ? CYS A 1 210 ?  10.608  -6.952   3.722 1.000 97.940 ? 210 CYS A CB  1 
ATOM 1585 O O   ? CYS A 1 210 ?  11.136  -6.050   6.703 1.000 97.940 ? 210 CYS A O   1 
ATOM 1586 S SG  ? CYS A 1 210 ?  11.862  -6.013   2.822 1.000 97.940 ? 210 CYS A SG  1 
ATOM 1587 N N   ? MET A 1 211 ?  11.083  -4.157   5.472 1.000 97.610 ? 211 MET A N   1 
ATOM 1588 C CA  ? MET A 1 211 ?  11.973  -3.435   6.377 1.000 97.610 ? 211 MET A CA  1 
ATOM 1589 C C   ? MET A 1 211 ?  11.224  -2.969   7.621 1.000 97.610 ? 211 MET A C   1 
ATOM 1590 C CB  ? MET A 1 211 ?  12.605  -2.237   5.667 1.000 97.610 ? 211 MET A CB  1 
ATOM 1591 O O   ? MET A 1 211 ?  11.841  -2.587   8.616 1.000 97.610 ? 211 MET A O   1 
ATOM 1592 C CG  ? MET A 1 211 ?  13.542  -2.620   4.534 1.000 97.610 ? 211 MET A CG  1 
ATOM 1593 S SD  ? MET A 1 211 ?  14.895  -3.731   5.085 1.000 97.610 ? 211 MET A SD  1 
ATOM 1594 C CE  ? MET A 1 211 ?  15.800  -2.610   6.188 1.000 97.610 ? 211 MET A CE  1 
ATOM 1595 N N   ? PHE A 1 212 ?   9.821  -3.098   7.602 1.000 97.730 ? 212 PHE A N   1 
ATOM 1596 C CA  ? PHE A 1 212 ?   9.018  -2.543   8.685 1.000 97.730 ? 212 PHE A CA  1 
ATOM 1597 C C   ? PHE A 1 212 ?   8.174  -3.627   9.345 1.000 97.730 ? 212 PHE A C   1 
ATOM 1598 C CB  ? PHE A 1 212 ?   8.116  -1.419   8.166 1.000 97.730 ? 212 PHE A CB  1 
ATOM 1599 O O   ? PHE A 1 212 ?   7.242  -3.326  10.093 1.000 97.730 ? 212 PHE A O   1 
ATOM 1600 C CG  ? PHE A 1 212 ?   8.868  -0.289   7.514 1.000 97.730 ? 212 PHE A CG  1 
ATOM 1601 C CD1 ? PHE A 1 212 ?   9.577   0.627   8.282 1.000 97.730 ? 212 PHE A CD1 1 
ATOM 1602 C CD2 ? PHE A 1 212 ?   8.866  -0.144   6.133 1.000 97.730 ? 212 PHE A CD2 1 
ATOM 1603 C CE1 ? PHE A 1 212 ?  10.273   1.673   7.682 1.000 97.730 ? 212 PHE A CE1 1 
ATOM 1604 C CE2 ? PHE A 1 212 ?   9.560   0.899   5.526 1.000 97.730 ? 212 PHE A CE2 1 
ATOM 1605 C CZ  ? PHE A 1 212 ?  10.262   1.807   6.302 1.000 97.730 ? 212 PHE A CZ  1 
ATOM 1606 N N   ? SER A 1 213 ?   8.471  -4.871   9.047 1.000 95.520 ? 213 SER A N   1 
ATOM 1607 C CA  ? SER A 1 213 ?   7.652  -5.966   9.558 1.000 95.520 ? 213 SER A CA  1 
ATOM 1608 C C   ? SER A 1 213 ?   7.649  -5.989  11.083 1.000 95.520 ? 213 SER A C   1 
ATOM 1609 C CB  ? SER A 1 213 ?   8.154  -7.307   9.020 1.000 95.520 ? 213 SER A CB  1 
ATOM 1610 O O   ? SER A 1 213 ?   6.603  -6.190  11.704 1.000 95.520 ? 213 SER A O   1 
ATOM 1611 O OG  ? SER A 1 213 ?   7.890  -7.423   7.633 1.000 95.520 ? 213 SER A OG  1 
ATOM 1612 N N   ? GLN A 1 214 ?   8.815  -5.750  11.649 1.000 96.100 ? 214 GLN A N   1 
ATOM 1613 C CA  ? GLN A 1 214 ?   8.909  -5.727  13.105 1.000 96.100 ? 214 GLN A CA  1 
ATOM 1614 C C   ? GLN A 1 214 ?   8.151  -4.538  13.687 1.000 96.100 ? 214 GLN A C   1 
ATOM 1615 C CB  ? GLN A 1 214 ?  10.372  -5.685  13.548 1.000 96.100 ? 214 GLN A CB  1 
ATOM 1616 O O   ? GLN A 1 214 ?   7.427  -4.679  14.674 1.000 96.100 ? 214 GLN A O   1 
ATOM 1617 C CG  ? GLN A 1 214 ?  10.563  -5.802  15.054 1.000 96.100 ? 214 GLN A CG  1 
ATOM 1618 C CD  ? GLN A 1 214 ?  10.033  -7.109  15.613 1.000 96.100 ? 214 GLN A CD  1 
ATOM 1619 N NE2 ? GLN A 1 214 ?   9.281  -7.026  16.705 1.000 96.100 ? 214 GLN A NE2 1 
ATOM 1620 O OE1 ? GLN A 1 214 ?  10.297  -8.185  15.067 1.000 96.100 ? 214 GLN A OE1 1 
ATOM 1621 N N   ? TRP A 1 215 ?   8.375  -3.423  13.116 1.000 97.730 ? 215 TRP A N   1 
ATOM 1622 C CA  ? TRP A 1 215 ?   7.656  -2.233  13.560 1.000 97.730 ? 215 TRP A CA  1 
ATOM 1623 C C   ? TRP A 1 215 ?   6.148  -2.444  13.474 1.000 97.730 ? 215 TRP A C   1 
ATOM 1624 C CB  ? TRP A 1 215 ?   8.063  -1.015  12.726 1.000 97.730 ? 215 TRP A CB  1 
ATOM 1625 O O   ? TRP A 1 215 ?   5.413  -2.106  14.405 1.000 97.730 ? 215 TRP A O   1 
ATOM 1626 C CG  ? TRP A 1 215 ?   7.252   0.214  13.008 1.000 97.730 ? 215 TRP A CG  1 
ATOM 1627 C CD1 ? TRP A 1 215 ?   7.422   1.095  14.039 1.000 97.730 ? 215 TRP A CD1 1 
ATOM 1628 C CD2 ? TRP A 1 215 ?   6.139   0.696  12.249 1.000 97.730 ? 215 TRP A CD2 1 
ATOM 1629 C CE2 ? TRP A 1 215 ?   5.683   1.875  12.878 1.000 97.730 ? 215 TRP A CE2 1 
ATOM 1630 C CE3 ? TRP A 1 215 ?   5.483   0.244  11.096 1.000 97.730 ? 215 TRP A CE3 1 
ATOM 1631 N NE1 ? TRP A 1 215 ?   6.482   2.096  13.967 1.000 97.730 ? 215 TRP A NE1 1 
ATOM 1632 C CH2 ? TRP A 1 215 ?   3.975   2.146  11.262 1.000 97.730 ? 215 TRP A CH2 1 
ATOM 1633 C CZ2 ? TRP A 1 215 ?   4.599   2.610  12.391 1.000 97.730 ? 215 TRP A CZ2 1 
ATOM 1634 C CZ3 ? TRP A 1 215 ?   4.404   0.976  10.613 1.000 97.730 ? 215 TRP A CZ3 1 
ATOM 1635 N N   ? ILE A 1 216 ?   5.647  -2.982  12.382 1.000 98.070 ? 216 ILE A N   1 
ATOM 1636 C CA  ? ILE A 1 216 ?   4.226  -3.243  12.177 1.000 98.070 ? 216 ILE A CA  1 
ATOM 1637 C C   ? ILE A 1 216 ?   3.714  -4.188  13.262 1.000 98.070 ? 216 ILE A C   1 
ATOM 1638 C CB  ? ILE A 1 216 ?   3.957  -3.838  10.777 1.000 98.070 ? 216 ILE A CB  1 
ATOM 1639 O O   ? ILE A 1 216 ?   2.692  -3.918  13.897 1.000 98.070 ? 216 ILE A O   1 
ATOM 1640 C CG1 ? ILE A 1 216 ?   4.233  -2.792   9.691 1.000 98.070 ? 216 ILE A CG1 1 
ATOM 1641 C CG2 ? ILE A 1 216 ?   2.522  -4.363  10.680 1.000 98.070 ? 216 ILE A CG2 1 
ATOM 1642 C CD1 ? ILE A 1 216 ?   4.256  -3.358   8.278 1.000 98.070 ? 216 ILE A CD1 1 
ATOM 1643 N N   ? ALA A 1 217 ?   4.435  -5.239  13.498 1.000 97.410 ? 217 ALA A N   1 
ATOM 1644 C CA  ? ALA A 1 217 ?   4.036  -6.239  14.486 1.000 97.410 ? 217 ALA A CA  1 
ATOM 1645 C C   ? ALA A 1 217 ?   3.996  -5.638  15.888 1.000 97.410 ? 217 ALA A C   1 
ATOM 1646 C CB  ? ALA A 1 217 ?   4.986  -7.433  14.449 1.000 97.410 ? 217 ALA A CB  1 
ATOM 1647 O O   ? ALA A 1 217 ?   3.036  -5.850  16.634 1.000 97.410 ? 217 ALA A O   1 
ATOM 1648 N N   ? ASP A 1 218 ?   4.989  -4.933  16.259 1.000 97.720 ? 218 ASP A N   1 
ATOM 1649 C CA  ? ASP A 1 218 ?   5.079  -4.313  17.577 1.000 97.720 ? 218 ASP A CA  1 
ATOM 1650 C C   ? ASP A 1 218 ?   3.966  -3.287  17.779 1.000 97.720 ? 218 ASP A C   1 
ATOM 1651 C CB  ? ASP A 1 218 ?   6.445  -3.651  17.767 1.000 97.720 ? 218 ASP A CB  1 
ATOM 1652 O O   ? ASP A 1 218 ?   3.363  -3.221  18.852 1.000 97.720 ? 218 ASP A O   1 
ATOM 1653 C CG  ? ASP A 1 218 ?   7.574  -4.655  17.924 1.000 97.720 ? 218 ASP A CG  1 
ATOM 1654 O OD1 ? ASP A 1 218 ?   7.298  -5.848  18.174 1.000 97.720 ? 218 ASP A OD1 1 
ATOM 1655 O OD2 ? ASP A 1 218 ?   8.750  -4.248  17.800 1.000 97.720 ? 218 ASP A OD2 1 
ATOM 1656 N N   ? THR A 1 219 ?   3.735  -2.469  16.805 1.000 97.690 ? 219 THR A N   1 
ATOM 1657 C CA  ? THR A 1 219 ?   2.698  -1.446  16.889 1.000 97.690 ? 219 THR A CA  1 
ATOM 1658 C C   ? THR A 1 219 ?   1.321  -2.083  17.051 1.000 97.690 ? 219 THR A C   1 
ATOM 1659 C CB  ? THR A 1 219 ?   2.705  -0.540  15.643 1.000 97.690 ? 219 THR A CB  1 
ATOM 1660 O O   ? THR A 1 219 ?   0.515  -1.632  17.867 1.000 97.690 ? 219 THR A O   1 
ATOM 1661 C CG2 ? THR A 1 219 ?   1.644   0.550  15.750 1.000 97.690 ? 219 THR A CG2 1 
ATOM 1662 O OG1 ? THR A 1 219 ?   3.993   0.074  15.513 1.000 97.690 ? 219 THR A OG1 1 
ATOM 1663 N N   ? MET A 1 220 ?   1.015  -3.160  16.251 1.000 97.610 ? 220 MET A N   1 
ATOM 1664 C CA  ? MET A 1 220 ?  -0.259  -3.867  16.348 1.000 97.610 ? 220 MET A CA  1 
ATOM 1665 C C   ? MET A 1 220 ?  -0.440  -4.473  17.736 1.000 97.610 ? 220 MET A C   1 
ATOM 1666 C CB  ? MET A 1 220 ?  -0.350  -4.962  15.284 1.000 97.610 ? 220 MET A CB  1 
ATOM 1667 O O   ? MET A 1 220 ?  -1.530  -4.412  18.307 1.000 97.610 ? 220 MET A O   1 
ATOM 1668 C CG  ? MET A 1 220 ?  -0.490  -4.429  13.867 1.000 97.610 ? 220 MET A CG  1 
ATOM 1669 S SD  ? MET A 1 220 ?  -0.345  -5.750  12.601 1.000 97.610 ? 220 MET A SD  1 
ATOM 1670 C CE  ? MET A 1 220 ?  -1.809  -6.742  13.006 1.000 97.610 ? 220 MET A CE  1 
ATOM 1671 N N   ? ARG A 1 221 ?   0.547  -4.998  18.385 1.000 96.560 ? 221 ARG A N   1 
ATOM 1672 C CA  ? ARG A 1 221 ?   0.510  -5.637  19.696 1.000 96.560 ? 221 ARG A CA  1 
ATOM 1673 C C   ? ARG A 1 221 ?   0.301  -4.608  20.802 1.000 96.560 ? 221 ARG A C   1 
ATOM 1674 C CB  ? ARG A 1 221 ?   1.800  -6.422  19.948 1.000 96.560 ? 221 ARG A CB  1 
ATOM 1675 O O   ? ARG A 1 221 ?  -0.432  -4.859  21.761 1.000 96.560 ? 221 ARG A O   1 
ATOM 1676 C CG  ? ARG A 1 221 ?   1.797  -7.211  21.248 1.000 96.560 ? 221 ARG A CG  1 
ATOM 1677 C CD  ? ARG A 1 221 ?   3.127  -7.914  21.484 1.000 96.560 ? 221 ARG A CD  1 
ATOM 1678 N NE  ? ARG A 1 221 ?   3.532  -8.704  20.325 1.000 96.560 ? 221 ARG A NE  1 
ATOM 1679 N NH1 ? ARG A 1 221 ?   5.771  -8.767  20.890 1.000 96.560 ? 221 ARG A NH1 1 
ATOM 1680 N NH2 ? ARG A 1 221 ?   5.035  -9.809  18.985 1.000 96.560 ? 221 ARG A NH2 1 
ATOM 1681 C CZ  ? ARG A 1 221 ?   4.778  -9.091  20.069 1.000 96.560 ? 221 ARG A CZ  1 
ATOM 1682 N N   ? ASN A 1 222 ?   0.878  -3.442  20.664 1.000 95.450 ? 222 ASN A N   1 
ATOM 1683 C CA  ? ASN A 1 222 ?   0.892  -2.431  21.717 1.000 95.450 ? 222 ASN A CA  1 
ATOM 1684 C C   ? ASN A 1 222 ?  -0.339  -1.533  21.649 1.000 95.450 ? 222 ASN A C   1 
ATOM 1685 C CB  ? ASN A 1 222 ?   2.168  -1.591  21.636 1.000 95.450 ? 222 ASN A CB  1 
ATOM 1686 O O   ? ASN A 1 222 ?  -0.570  -0.721  22.546 1.000 95.450 ? 222 ASN A O   1 
ATOM 1687 C CG  ? ASN A 1 222 ?   3.409  -2.375  22.014 1.000 95.450 ? 222 ASN A CG  1 
ATOM 1688 N ND2 ? ASN A 1 222 ?   4.544  -2.007  21.430 1.000 95.450 ? 222 ASN A ND2 1 
ATOM 1689 O OD1 ? ASN A 1 222 ?   3.349  -3.304  22.824 1.000 95.450 ? 222 ASN A OD1 1 
ATOM 1690 N N   ? ASN A 1 223 ?  -1.164  -1.671  20.610 1.000 92.090 ? 223 ASN A N   1 
ATOM 1691 C CA  ? ASN A 1 223 ?  -2.325  -0.805  20.433 1.000 92.090 ? 223 ASN A CA  1 
ATOM 1692 C C   ? ASN A 1 223 ?  -3.611  -1.614  20.288 1.000 92.090 ? 223 ASN A C   1 
ATOM 1693 C CB  ? ASN A 1 223 ?  -2.134   0.109  19.220 1.000 92.090 ? 223 ASN A CB  1 
ATOM 1694 O O   ? ASN A 1 223 ?  -4.691  -1.141  20.647 1.000 92.090 ? 223 ASN A O   1 
ATOM 1695 C CG  ? ASN A 1 223 ?  -1.141   1.224  19.481 1.000 92.090 ? 223 ASN A CG  1 
ATOM 1696 N ND2 ? ASN A 1 223 ?   0.110   1.007  19.093 1.000 92.090 ? 223 ASN A ND2 1 
ATOM 1697 O OD1 ? ASN A 1 223 ?  -1.495   2.272  20.027 1.000 92.090 ? 223 ASN A OD1 1 
# 
loop_
_struct_sheet_range.sheet_id 
_struct_sheet_range.id 
_struct_sheet_range.beg_label_comp_id 
_struct_sheet_range.beg_label_asym_id 
_struct_sheet_range.beg_label_seq_id 
_struct_sheet_range.pdbx_beg_PDB_ins_code 
_struct_sheet_range.end_label_comp_id 
_struct_sheet_range.end_label_asym_id 
_struct_sheet_range.end_label_seq_id 
_struct_sheet_range.pdbx_end_PDB_ins_code 
_struct_sheet_range.beg_auth_comp_id 
_struct_sheet_range.beg_auth_asym_id 
_struct_sheet_range.beg_auth_seq_id 
_struct_sheet_range.end_auth_comp_id 
_struct_sheet_range.end_auth_asym_id 
_struct_sheet_range.end_auth_seq_id 
A A ILE A   2 ? VAL A   3 ? ILE A 2   VAL A 3   
A B ASP A 171 ? SER A 172 ? ASP A 171 SER A 172 
B C TYR A   6 ? GLU A   7 ? TYR A 6   GLU A 7   
B D ALA A 105 ? ALA A 105 ? ALA A 105 ALA A 105 
B E MET A 116 ? GLY A 121 ? MET A 116 GLY A 121 
B F GLN A 136 ? ILE A 142 ? GLN A 136 ILE A 142 
B G MET A 160 ? ALA A 163 ? MET A 160 ALA A 163 
B H PRO A 180 ? CYS A 183 ? PRO A 180 CYS A 183 
B I GLU A 186 ? TRP A 193 ? GLU A 186 TRP A 193 
B J GLY A 204 ? LYS A 208 ? GLY A 204 LYS A 208 
C K GLN A  16 ? ASN A  20 ? GLN A 16  ASN A 20  
C L HIS A  24 ? LEU A  30 ? HIS A 24  LEU A 30  
C M TRP A  35 ? SER A  38 ? TRP A 35  SER A 38  
C N GLU A  48 ? LEU A  51 ? GLU A 48  LEU A 51  
C O GLN A  64 ? ARG A  73 ? GLN A 64  ARG A 73  
C P MET A  87 ? LEU A  91 ? MET A 87  LEU A 91  
D Q ASN A  55 ? ASN A  55 ? ASN A 55  ASN A 55  
D R LYS A 134 ? LYS A 134 ? LYS A 134 LYS A 134 
E S ASP A  78 ? ASP A  78 ? ASP A 78  ASP A 78  
E T ASP A  83 ? ASP A  83 ? ASP A 83  ASP A 83  
F U GLN A 199 ? GLN A 199 ? GLN A 199 GLN A 199 
F V ASN A 202 ? ASN A 202 ? ASN A 202 ASN A 202 
# 
loop_
_struct_conf.id 
_struct_conf.conf_type_id 
_struct_conf.beg_label_comp_id 
_struct_conf.beg_label_asym_id 
_struct_conf.beg_label_seq_id 
_struct_conf.pdbx_beg_PDB_ins_code 
_struct_conf.end_label_comp_id 
_struct_conf.end_label_asym_id 
_struct_conf.end_label_seq_id 
_struct_conf.pdbx_end_PDB_ins_code 
_struct_conf.beg_auth_comp_id 
_struct_conf.beg_auth_asym_id 
_struct_conf.beg_auth_seq_id 
_struct_conf.end_auth_comp_id 
_struct_conf.end_auth_asym_id 
_struct_conf.end_auth_seq_id 
STRN1         STRN         ILE A   2 ? VAL A   3 ? ILE A 2   VAL A 3   
TURN_TY1_P1   TURN_TY1_P   GLY A   4 ? GLY A   4 ? GLY A 4   GLY A 4   
STRN2         STRN         TYR A   6 ? GLU A   7 ? TYR A 6   GLU A 7   
HELX_LH_PP_P1 HELX_LH_PP_P CYS A   8 ? GLN A   9 ? CYS A 8   GLN A 9   
TURN_TY1_P2   TURN_TY1_P   PRO A  10 ? ASN A  11 ? PRO A 10  ASN A 11  
BEND1         BEND         SER A  12 ? SER A  12 ? SER A 12  SER A 12  
TURN_TY1_P3   TURN_TY1_P   PRO A  14 ? TRP A  15 ? PRO A 14  TRP A 15  
STRN3         STRN         GLN A  16 ? ASN A  20 ? GLN A 16  ASN A 20  
BEND2         BEND         SER A  21 ? TYR A  23 ? SER A 21  TYR A 23  
STRN4         STRN         HIS A  24 ? LEU A  30 ? HIS A 24  LEU A 30  
BEND3         BEND         SER A  32 ? TYR A  34 ? SER A 32  TYR A 34  
STRN5         STRN         TRP A  35 ? SER A  38 ? TRP A 35  SER A 38  
HELX_RH_3T_P1 HELX_RH_3T_P ALA A  40 ? CYS A  42 ? ALA A 40  CYS A 42  
BEND4         BEND         SER A  45 ? ARG A  46 ? SER A 45  ARG A 46  
STRN6         STRN         GLU A  48 ? LEU A  51 ? GLU A 48  LEU A 51  
BEND5         BEND         GLY A  52 ? GLY A  52 ? GLY A 52  GLY A 52  
BEND6         BEND         HIS A  54 ? HIS A  54 ? HIS A 54  HIS A 54  
STRN7         STRN         ASN A  55 ? ASN A  55 ? ASN A 55  ASN A 55  
TURN_TY1_P4   TURN_TY1_P   ILE A  56 ? VAL A  57 ? ILE A 56  VAL A 57  
BEND7         BEND         ILE A  58 ? ILE A  58 ? ILE A 58  ILE A 58  
BEND8         BEND         GLY A  61 ? GLY A  61 ? GLY A 61  GLY A 61  
STRN8         STRN         GLN A  64 ? ARG A  73 ? GLN A 64  ARG A 73  
TURN_TY1_P5   TURN_TY1_P   PRO A  75 ? ASN A  76 ? PRO A 75  ASN A 76  
STRN9         STRN         ASP A  78 ? ASP A  78 ? ASP A 78  ASP A 78  
TURN_TY1_P6   TURN_TY1_P   SER A  79 ? ILE A  82 ? SER A 79  ILE A 82  
STRN10        STRN         ASP A  83 ? ASP A  83 ? ASP A 83  ASP A 83  
TURN_TY1_P7   TURN_TY1_P   SER A  84 ? SER A  84 ? SER A 84  SER A 84  
STRN11        STRN         MET A  87 ? LEU A  91 ? MET A 87  LEU A 91  
BEND9         BEND         SER A  92 ? LYS A  93 ? SER A 92  LYS A 93  
BEND10        BEND         ASN A  98 ? TYR A 100 ? ASN A 98  TYR A 100 
HELX_LH_PP_P2 HELX_LH_PP_P PRO A 103 ? VAL A 104 ? PRO A 103 VAL A 104 
STRN12        STRN         ALA A 105 ? ALA A 105 ? ALA A 105 ALA A 105 
HELX_LH_PP_P3 HELX_LH_PP_P LEU A 106 ? PRO A 107 ? LEU A 106 PRO A 107 
BEND11        BEND         ASN A 108 ? GLY A 109 ? ASN A 108 GLY A 109 
HELX_LH_PP_P4 HELX_LH_PP_P CYS A 110 ? ALA A 112 ? CYS A 110 ALA A 112 
TURN_TY1_P8   TURN_TY1_P   ASP A 113 ? GLY A 114 ? ASP A 113 GLY A 114 
STRN13        STRN         MET A 116 ? GLY A 121 ? MET A 116 GLY A 121 
BEND12        BEND         TRP A 122 ? GLY A 123 ? TRP A 122 GLY A 123 
BEND13        BEND         MET A 126 ? MET A 126 ? MET A 126 MET A 126 
TURN_TY1_P9   TURN_TY1_P   SER A 128 ? THR A 129 ? SER A 128 THR A 129 
TURN_TY1_P10  TURN_TY1_P   SER A 132 ? ASN A 133 ? SER A 132 ASN A 133 
STRN14        STRN         LYS A 134 ? LYS A 134 ? LYS A 134 LYS A 134 
STRN15        STRN         GLN A 136 ? PRO A 141 ? GLN A 136 PRO A 141 
STRN16        STRN         ILE A 142 ? ILE A 142 ? ILE A 142 ILE A 142 
HELX_LH_PP_P5 HELX_LH_PP_P LEU A 143 ? SER A 144 ? LEU A 143 SER A 144 
HELX_RH_AL_P1 HELX_RH_AL_P ASP A 145 ? SER A 151 ? ASP A 145 SER A 151 
BEND14        BEND         TYR A 152 ? TYR A 152 ? TYR A 152 TYR A 152 
TURN_TY1_P11  TURN_TY1_P   PRO A 153 ? MET A 155 ? PRO A 153 MET A 155 
TURN_TY1_P12  TURN_TY1_P   ASP A 158 ? THR A 159 ? ASP A 158 THR A 159 
STRN17        STRN         MET A 160 ? ALA A 163 ? MET A 160 ALA A 163 
BEND15        BEND         GLY A 164 ? GLY A 164 ? GLY A 164 GLY A 164 
TURN_TY1_P13  TURN_TY1_P   LEU A 166 ? GLU A 167 ? LEU A 166 GLU A 167 
BEND16        BEND         GLY A 169 ? GLY A 169 ? GLY A 169 GLY A 169 
STRN18        STRN         ASP A 171 ? SER A 172 ? ASP A 171 SER A 172 
TURN_TY1_P14  TURN_TY1_P   GLN A 174 ? GLY A 175 ? GLN A 174 GLY A 175 
TURN_TY1_P15  TURN_TY1_P   SER A 177 ? GLY A 178 ? SER A 177 GLY A 178 
STRN19        STRN         PRO A 180 ? CYS A 183 ? PRO A 180 CYS A 183 
TURN_TY1_P16  TURN_TY1_P   ASN A 184 ? GLY A 185 ? ASN A 184 GLY A 185 
STRN20        STRN         GLU A 186 ? TRP A 193 ? GLU A 186 TRP A 193 
BEND17        BEND         TYR A 195 ? ALA A 198 ? TYR A 195 ALA A 198 
STRN21        STRN         GLN A 199 ? GLN A 199 ? GLN A 199 GLN A 199 
TURN_TY1_P17  TURN_TY1_P   LYS A 200 ? ASP A 201 ? LYS A 200 ASP A 201 
STRN22        STRN         ASN A 202 ? ASN A 202 ? ASN A 202 ASN A 202 
STRN23        STRN         GLY A 204 ? LYS A 208 ? GLY A 204 LYS A 208 
HELX_RH_3T_P2 HELX_RH_3T_P VAL A 209 ? PHE A 212 ? VAL A 209 PHE A 212 
HELX_RH_AL_P2 HELX_RH_AL_P SER A 213 ? ASN A 222 ? SER A 213 ASN A 222 
# 
