# Supplementary material for: FlatProt: 2D visualization eases protein structure comparison
Source: BMC Bioinformatics. 2025 Aug 13;26:210. doi: 10.1186/s12859-025-06233-x (PMC12344939; doi:10.1186/s12859-025-06233-x)
Supplement: Supplementary file 1 — Supplementary Material 1 [file 12859_2025_6233_MOESM1_ESM.zip › KLK/structures/zgc:171509_Danio_rerio_GeneID=100141339.cif]

data_zgc:171509_Danio_rerio_GeneID=100141339
# 
_entry.id   ? 
# 
_entity.id                         1      
_entity.type                       polymer 
_entity.pdbx_description           polymer-1 
_entity.formula_weight             23880.3 
_entity.pdbx_number_of_molecules        1 
# 
loop_
_struct_sheet.id 
_struct_sheet.number_strands 
A 2 
B 7 
C 6 
D 2 
E 2 
# 
loop_
_struct_conf_type.id 
_struct_conf_type.criteria 
STRN         DSSP 
TURN_TY1_P   DSSP 
HELX_LH_PP_P DSSP 
BEND         DSSP 
HELX_RH_3T_P DSSP 
HELX_RH_AL_P DSSP 
# 
_struct_asym.id          A 
_struct_asym.entity_id   1 
# 
_software.pdbx_ordinal     1 
_software.name             dssp 
_software.version          4.4.10 
_software.date             ? 
_software.classification   'model annotation' 
# 
_entity_poly.entity_id                      1 
_entity_poly.type                           polypeptide(L) 
_entity_poly.nstd_linkage                   n 
_entity_poly.nstd_monomer                   n 
_entity_poly.pdbx_seq_one_letter_code       
;KIIGGHECQPHSQPWQARLDDGYGLCGGSLIHESWVVSAAHCKSSSIIVHLGKHDLFVVEDTAQEIQAEKVISHPKYNNR
EHNNDIMLIKLREPAVINNNVKPVPLPTNCSHAGEQCLVSGWGVTGDSISSTLQCLELPILSKADCKSAYGRVITKKMFC
AGFMDGGKDSCQGDSGGPVVCNGTLKGIVSFGIGCAEPGFPGVYVEVCRYINWINYIIANN
;
_entity_poly.pdbx_seq_one_letter_code_can   
;KIIGGHECQPHSQPWQARLDDGYGLCGGSLIHESWVVSAAHCKSSSIIVHLGKHDLFVVEDTAQEIQAEKVISHPKYNNR
EHNNDIMLIKLREPAVINNNVKPVPLPTNCSHAGEQCLVSGWGVTGDSISSTLQCLELPILSKADCKSAYGRVITKKMFC
AGFMDGGKDSCQGDSGGPVVCNGTLKGIVSFGIGCAEPGFPGVYVEVCRYINWINYIIANN
;
_entity_poly.pdbx_strand_id                 A 
# 
loop_
_dssp_struct_summary.entry_id 
_dssp_struct_summary.label_comp_id 
_dssp_struct_summary.label_asym_id 
_dssp_struct_summary.label_seq_id 
_dssp_struct_summary.secondary_structure 
_dssp_struct_summary.ss_bridge 
_dssp_struct_summary.helix_3_10 
_dssp_struct_summary.helix_alpha 
_dssp_struct_summary.helix_pi 
_dssp_struct_summary.helix_pp 
_dssp_struct_summary.bend 
_dssp_struct_summary.chirality 
_dssp_struct_summary.sheet 
_dssp_struct_summary.strand 
_dssp_struct_summary.ladder_1 
_dssp_struct_summary.ladder_2 
_dssp_struct_summary.accessibility 
_dssp_struct_summary.TCO 
_dssp_struct_summary.kappa 
_dssp_struct_summary.alpha 
_dssp_struct_summary.phi 
_dssp_struct_summary.psi 
_dssp_struct_summary.x_ca 
_dssp_struct_summary.y_ca 
_dssp_struct_summary.z_ca 
zgc:171509_Danio_rerio_GeneID=100141339 LYS A 1   . . . . . . . . . . . . ? .      .     .      .      126.3  2.0   11.9  -6.0  
zgc:171509_Danio_rerio_GeneID=100141339 ILE A 2   E . > . . . . - A A A . ? -0.954 .     -158.0 -95.6  108.5  0.9   9.8   -8.9  
zgc:171509_Danio_rerio_GeneID=100141339 ILE A 3   E . 3 . . . S + A A A . ? -0.820 75.3  5.4    -91.5  125.2  3.0   11.2  -11.8 
zgc:171509_Danio_rerio_GeneID=100141339 GLY A 4   T . 3 . . . S + . . . . ? 0.679  103.8 131.0  79.6   9.5    1.6   10.5  -15.3 
zgc:171509_Danio_rerio_GeneID=100141339 GLY A 5   . . < . . . . - . . . . ? -0.248 47.1  -136.6 -86.7  -178.4 -1.6  9.0   -13.7 
zgc:171509_Danio_rerio_GeneID=100141339 HIS A 6   E . . . . . . - B C B . ? -0.924 33.5  -83.5  -134.9 152.4  -5.3  9.6   -14.4 
zgc:171509_Danio_rerio_GeneID=100141339 GLU A 7   E . . . . > . - B C B . ? -0.478 51.8  -123.3 -54.7  129.9  -8.3  10.1  -12.3 
zgc:171509_Danio_rerio_GeneID=100141339 CYS A 8   P . . . . P . - . . . . ? -0.436 30.3  -94.1  -69.4  145.3  -9.7  6.7   -11.4 
zgc:171509_Danio_rerio_GeneID=100141339 GLN A 9   P . > . . P . - . . . . ? -0.478 62.1  -88.8  -56.1  128.2  -13.2 5.7   -12.2 
zgc:171509_Danio_rerio_GeneID=100141339 PRO A 10  T . 3 . . < S - . . . . ? -0.256 107.9 -2.4   -46.8  124.9  -15.1 6.6   -9.0  
zgc:171509_Danio_rerio_GeneID=100141339 HIS A 11  T . 3 . . . S + . . . . ? 0.623  91.8  125.8  71.8   13.7   -15.2 3.7   -6.6  
zgc:171509_Danio_rerio_GeneID=100141339 SER A 12  S . < . . . S + . . . . ? 0.607  73.1  51.5   -75.6  -12.6  -13.2 1.4   -9.0  
zgc:171509_Danio_rerio_GeneID=100141339 GLN A 13  . . > . . . . + . . . . ? -0.631 66.8  168.6  -120.7 74.5   -10.7 0.8   -6.2  
zgc:171509_Danio_rerio_GeneID=100141339 PRO A 14  T . 3 . . . S + . . . . ? 0.610  73.9  57.7   -72.8  -7.7   -12.9 -0.3  -3.3  
zgc:171509_Danio_rerio_GeneID=100141339 TRP A 15  T . 3 . . . S + . . . . ? 0.547  78.8  114.0  -94.9  -16.4  -9.9  -1.5  -1.2  
zgc:171509_Danio_rerio_GeneID=100141339 GLN A 16  E . < . . . . - C J I . ? -0.446 47.6  -167.6 -64.4  130.8  -8.1  1.9   -1.3  
zgc:171509_Danio_rerio_GeneID=100141339 ALA A 17  E . . . . . . - C J I J ? -0.954 16.4  -145.8 -122.8 139.7  -7.8  3.6   2.2   
zgc:171509_Danio_rerio_GeneID=100141339 ARG A 18  E . . . . . . - C J I J ? -0.917 16.5  -153.2 -99.4  128.4  -6.9  7.0   3.2   
zgc:171509_Danio_rerio_GeneID=100141339 LEU A 19  E . . . . . . - C J I J ? -0.907 7.3   -160.5 -104.6 119.9  -5.1  7.2   6.4   
zgc:171509_Danio_rerio_GeneID=100141339 ASP A 20  E . . . . . . + C J I J ? -0.892 22.9  164.2  -93.5  101.5  -5.3  10.4  8.5   
zgc:171509_Danio_rerio_GeneID=100141339 ASP A 21  . . . . . . . - . . . . ? 0.274  52.5  -113.7 -114.6 19.0   -2.2  10.0  10.7  
zgc:171509_Danio_rerio_GeneID=100141339 GLY A 22  S . . . . . S + . . . . ? 0.280  108.9 62.9   76.6   -15.2  -1.8  13.6  12.1  
zgc:171509_Danio_rerio_GeneID=100141339 TYR A 23  S . . . . . S - . . . . ? 0.538  117.0 -53.0  -123.3 -2.2   1.7   14.1  10.2  
zgc:171509_Danio_rerio_GeneID=100141339 GLY A 24  S . . . . . S - . . . . ? -0.959 72.6  -48.3  145.3  176.6  0.4   13.9  6.6   
zgc:171509_Danio_rerio_GeneID=100141339 LEU A 25  E . . . . . . + C K I . ? -0.749 51.2  168.8  -88.2  119.6  -1.5  11.8  4.0   
zgc:171509_Danio_rerio_GeneID=100141339 CYS A 26  E . . . . . . - C K I . ? -0.904 22.3  -134.0 -120.1 161.2  -0.8  7.9   3.7   
zgc:171509_Danio_rerio_GeneID=100141339 GLY A 27  E . . . . . . + C K I . ? -0.515 20.8  178.8  -105.4 173.8  -2.6  5.3   1.9   
zgc:171509_Danio_rerio_GeneID=100141339 GLY A 28  E . . . . . . - C K I . ? -0.957 22.1  -121.9 -160.7 172.3  -3.7  1.7   2.8   
zgc:171509_Danio_rerio_GeneID=100141339 SER A 29  E . . . . . . - C K I K ? -0.998 17.9  -132.0 -131.5 126.1  -5.4  -1.3  1.6   
zgc:171509_Danio_rerio_GeneID=100141339 LEU A 30  E . . . . . . + C K . K ? -0.660 34.5  162.3  -69.9  122.4  -8.4  -3.1  3.1   
zgc:171509_Danio_rerio_GeneID=100141339 ILE A 31  E . . . . . . + C K . . ? 0.494  68.7  16.3   -120.0 -9.7   -7.5  -6.8  3.2   
zgc:171509_Danio_rerio_GeneID=100141339 HIS A 32  E . > . . . S - C K . K ? -0.958 85.7  -101.7 -158.3 155.8  -10.1 -7.8  5.8   
zgc:171509_Danio_rerio_GeneID=100141339 GLU A 33  T . 3 . . . S + . . . . ? 0.780  127.1 28.2   -56.7  -20.4  -13.4 -6.3  7.2   
zgc:171509_Danio_rerio_GeneID=100141339 SER A 34  T . 3 . . . S + . . . . ? 0.343  114.4 72.3   -119.0 1.7    -11.3 -5.4  10.2  
zgc:171509_Danio_rerio_GeneID=100141339 TRP A 35  E . < . . . . - C L K L ? -0.977 47.3  -174.1 -134.4 136.6  -7.9  -5.0  8.9   
zgc:171509_Danio_rerio_GeneID=100141339 VAL A 36  E . . . . . . - C L K L ? -0.945 15.9  -147.0 -117.8 138.9  -6.0  -2.5  6.7   
zgc:171509_Danio_rerio_GeneID=100141339 VAL A 37  E . . . . . . + C L K L ? -0.903 29.9  150.5  -107.3 139.8  -2.5  -3.0  5.5   
zgc:171509_Danio_rerio_GeneID=100141339 SER A 38  E . . . . . . - C L . L ? -0.849 49.6  -70.5  -149.8 176.3  -0.0  0.1   5.0   
zgc:171509_Danio_rerio_GeneID=100141339 ALA A 39  . . > . . . . - . . . . ? -0.664 35.4  -134.2 -76.8  142.9  3.6   1.0   5.1   
zgc:171509_Danio_rerio_GeneID=100141339 ALA A 40  G . > . . . S + . . . . ? 0.761  103.9 65.9   -68.3  -29.0  5.3   1.0   8.5   
zgc:171509_Danio_rerio_GeneID=100141339 HIS A 41  G . 3 . . . S + . . . . ? 0.624  90.2  68.5   -73.1  -2.8   6.9   4.4   7.8   
zgc:171509_Danio_rerio_GeneID=100141339 CYS A 42  G . < . . . S + . . . . ? 0.562  74.2  138.9  -87.1  -8.1   3.3   5.9   7.8   
zgc:171509_Danio_rerio_GeneID=100141339 LYS A 43  . . < . . . . + . . . . ? -0.048 21.7  164.9  -55.0  135.7  2.9   5.2   11.6  
zgc:171509_Danio_rerio_GeneID=100141339 SER A 44  . . . . . . . - . . . . ? -0.933 48.4  -112.3 -146.0 156.5  1.2   7.9   13.9  
zgc:171509_Danio_rerio_GeneID=100141339 SER A 45  S . . . . . S + . . . . ? 0.756  109.2 33.6   -67.6  -12.0  -0.3  7.9   17.5  
zgc:171509_Danio_rerio_GeneID=100141339 SER A 46  S . . . . . S - . . . . ? -0.918 70.7  -176.0 -151.1 103.6  -3.9  8.3   16.0  
zgc:171509_Danio_rerio_GeneID=100141339 ILE A 47  . . . . . . . - . . . . ? -0.936 6.5   -167.4 -106.0 121.8  -4.9  6.9   12.7  
zgc:171509_Danio_rerio_GeneID=100141339 ILE A 48  E . . . . > . - C M J M ? -0.975 16.1  -147.4 -100.6 126.2  -8.4  7.5   11.2  
zgc:171509_Danio_rerio_GeneID=100141339 VAL A 49  E . . . . P . - C M J M ? -0.820 8.1   -161.7 -98.5  121.7  -9.2  5.2   8.2   
zgc:171509_Danio_rerio_GeneID=100141339 HIS A 50  E . . . . < . + C M J M ? -0.929 13.8  179.4  -102.6 121.3  -11.3 6.6   5.4   
zgc:171509_Danio_rerio_GeneID=100141339 LEU A 51  E . . . . . . + C M J M ? -0.875 58.5  26.5   -118.6 147.7  -13.0 4.0   3.1   
zgc:171509_Danio_rerio_GeneID=100141339 GLY A 52  S . . . . . S + . . . . ? 0.668  82.7  140.3  82.2   16.5   -15.2 4.3   0.1   
zgc:171509_Danio_rerio_GeneID=100141339 LYS A 53  . . . . . . . + . . . . ? -0.784 23.4  164.3  -96.7  136.8  -13.9 7.8   -0.8  
zgc:171509_Danio_rerio_GeneID=100141339 HIS A 54  S . . . . . S + . . . . ? 0.688  77.9  37.9   -103.9 -45.2  -13.3 9.0   -4.4  
zgc:171509_Danio_rerio_GeneID=100141339 ASP A 55  B . > . . . . - D P O . ? -0.962 68.8  -152.9 -114.5 125.7  -13.1 12.7  -3.7  
zgc:171509_Danio_rerio_GeneID=100141339 LEU A 56  T . 3 . . . S + . . . . ? 0.708  95.1  42.7   -73.0  -14.4  -11.4 13.9  -0.5  
zgc:171509_Danio_rerio_GeneID=100141339 PHE A 57  T . 3 . . . S + . . . . ? 0.471  97.7  85.5   -116.8 1.4    -13.4 17.2  -0.3  
zgc:171509_Danio_rerio_GeneID=100141339 VAL A 58  S . < . . . S - . . . . ? -0.867 78.3  -125.5 -109.1 129.3  -16.8 15.8  -1.1  
zgc:171509_Danio_rerio_GeneID=100141339 VAL A 59  . . . . . . . - . . . . ? -0.696 36.2  -168.3 -68.0  117.2  -19.1 14.3  1.5   
zgc:171509_Danio_rerio_GeneID=100141339 GLU A 60  . . > . . . . - . . . . ? -0.897 29.7  -143.8 -114.2 135.5  -20.0 10.9  -0.0  
zgc:171509_Danio_rerio_GeneID=100141339 ASP A 61  T . 3 . . . S + . . . . ? 0.702  104.0 60.0   -67.1  -14.2  -22.7 8.6   1.2   
zgc:171509_Danio_rerio_GeneID=100141339 THR A 62  T . 3 . . . S + . . . . ? 0.625  83.7  105.9  -85.6  -17.6  -20.3 5.7   0.4   
zgc:171509_Danio_rerio_GeneID=100141339 ALA A 63  . . < . . . . - . . . . ? -0.432 49.8  -165.7 -78.3  134.1  -17.5 6.9   2.8   
zgc:171509_Danio_rerio_GeneID=100141339 GLN A 64  E . . . . . . - C N M . ? -0.990 5.2   -158.8 -114.9 128.6  -16.8 5.2   6.1   
zgc:171509_Danio_rerio_GeneID=100141339 GLU A 65  E . . . . . . + C N M . ? -0.970 19.1  172.7  -109.2 117.0  -14.7 6.7   8.8   
zgc:171509_Danio_rerio_GeneID=100141339 ILE A 66  E . . . . . . - C N M . ? -0.988 24.8  -133.1 -130.2 128.9  -13.3 4.2   11.2  
zgc:171509_Danio_rerio_GeneID=100141339 GLN A 67  E . . . . . . - C N M . ? -0.472 30.5  -106.0 -75.5  148.8  -10.8 4.8   14.0  
zgc:171509_Danio_rerio_GeneID=100141339 ALA A 68  E . . . . . . - C N N . ? -0.580 26.4  -172.3 -74.3  130.1  -7.8  2.6   14.5  
zgc:171509_Danio_rerio_GeneID=100141339 GLU A 69  E . . . . . S + C N . . ? 0.836  76.5  3.4    -79.0  -44.1  -8.1  0.2   17.4  
zgc:171509_Danio_rerio_GeneID=100141339 LYS A 70  E . . . . . . - C N N . ? -0.992 58.0  -155.2 -144.9 141.9  -4.5  -1.0  17.0  
zgc:171509_Danio_rerio_GeneID=100141339 VAL A 71  E . . . . . . - C N N . ? -0.987 15.8  -172.4 -119.5 119.7  -1.5  -0.2  14.9  
zgc:171509_Danio_rerio_GeneID=100141339 ILE A 72  E . . . . . . - C N N . ? -0.912 2.8   -166.1 -120.2 106.7  1.0   -3.0  14.5  
zgc:171509_Danio_rerio_GeneID=100141339 SER A 73  E . . . . . . - C N N . ? -0.618 42.0  -91.0  -84.1  145.8  4.3   -2.3  12.7  
zgc:171509_Danio_rerio_GeneID=100141339 HIS A 74  . . > . . . . - . . . . ? -0.360 37.0  -131.2 -52.3  133.3  6.5   -5.1  11.6  
zgc:171509_Danio_rerio_GeneID=100141339 PRO A 75  T . 3 . . . S + . . . . ? 0.743  105.8 50.0   -63.4  -24.3  8.8   -5.8  14.6  
zgc:171509_Danio_rerio_GeneID=100141339 LYS A 76  T . 3 . . . S + . . . . ? 0.287  81.1  127.2  -99.4  7.4    11.9  -5.8  12.4  
zgc:171509_Danio_rerio_GeneID=100141339 TYR A 77  . . < . . . . - . . . . ? -0.517 35.5  -176.2 -65.9  129.1  11.0  -2.5  10.7  
zgc:171509_Danio_rerio_GeneID=100141339 ASN A 78  . . . > . . . - . . . . ? -0.996 27.5  -139.8 -128.2 136.7  13.9  -0.0  10.8  
zgc:171509_Danio_rerio_GeneID=100141339 ASN A 79  T . . 4 . . S + . . . . ? 0.623  96.9  60.9   -74.8  -5.8   13.6  3.5   9.4   
zgc:171509_Danio_rerio_GeneID=100141339 ARG A 80  T . . 4 . . S + . . . . ? 0.949  118.5 21.5   -86.9  -43.9  17.2  3.5   7.9   
zgc:171509_Danio_rerio_GeneID=100141339 GLU A 81  T . . 4 . . S - . . . . ? 0.533  89.8  -137.9 -107.2 -2.2   16.9  0.5   5.4   
zgc:171509_Danio_rerio_GeneID=100141339 HIS A 82  . . > < . . . + . . . . ? 0.748  49.2  156.7  47.0   19.0   13.1  0.6   5.1   
zgc:171509_Danio_rerio_GeneID=100141339 ASN A 83  T . 3 . . . . + . . . . ? -0.589 63.7  15.6   -67.0  141.8  13.3  -3.1  5.3   
zgc:171509_Danio_rerio_GeneID=100141339 ASN A 84  T . 3 . . . S + . . . . ? 0.880  78.9  171.5  62.5   29.5   10.1  -4.8  6.5   
zgc:171509_Danio_rerio_GeneID=100141339 ASP A 85  . . < . . . . + . . . . ? -0.508 32.2  117.9  -69.6  66.8   8.2   -1.5  5.8   
zgc:171509_Danio_rerio_GeneID=100141339 ILE A 86  . . . . . . . - . . . . ? -0.996 37.7  -178.7 -141.1 137.0  4.7   -3.1  6.4   
zgc:171509_Danio_rerio_GeneID=100141339 MET A 87  E . . . . . . - C O L N ? -0.992 16.1  -144.4 -140.2 144.2  2.1   -2.3  9.0   
zgc:171509_Danio_rerio_GeneID=100141339 LEU A 88  E . . . . . . - C O L N ? -0.934 9.6   -159.2 -110.8 137.6  -1.4  -3.6  10.0  
zgc:171509_Danio_rerio_GeneID=100141339 ILE A 89  E . . . . . . - C O L N ? -0.968 6.8   -151.2 -117.3 113.7  -4.2  -1.4  11.2  
zgc:171509_Danio_rerio_GeneID=100141339 LYS A 90  E . . . . . . - C O L N ? -0.768 20.9  -130.6 -82.9  126.3  -7.0  -3.0  13.2  
zgc:171509_Danio_rerio_GeneID=100141339 LEU A 91  E . . . . . . - C O . N ? -0.499 6.7   -133.8 -79.0  137.9  -10.2 -1.1  12.8  
zgc:171509_Danio_rerio_GeneID=100141339 ARG A 92  S . . . . . S + . . . . ? 0.838  98.7  19.4   -56.4  -35.2  -12.2 -0.2  16.0  
zgc:171509_Danio_rerio_GeneID=100141339 GLU A 93  S . . . . . S - . . . . ? -0.989 97.7  -99.0  -132.4 144.9  -15.3 -1.5  14.0  
zgc:171509_Danio_rerio_GeneID=100141339 PRO A 94  . . . . . . . - . . . . ? -0.309 43.7  -108.5 -60.8  146.1  -15.5 -3.8  11.0  
zgc:171509_Danio_rerio_GeneID=100141339 ALA A 95  . . . . . . . - . . . . ? -0.422 28.9  -115.0 -66.9  142.2  -15.9 -2.1  7.7   
zgc:171509_Danio_rerio_GeneID=100141339 VAL A 96  . . . . . . . - . . . . ? -0.777 34.3  -136.7 -78.5  114.6  -19.3 -2.4  6.0   
zgc:171509_Danio_rerio_GeneID=100141339 ILE A 97  . . . . . . . + . . . . ? -0.613 45.4  125.1  -83.1  129.6  -18.6 -4.5  2.8   
zgc:171509_Danio_rerio_GeneID=100141339 ASN A 98  S . . . . . S - . . . . ? -0.803 76.0  -62.0  -158.6 -165.7 -20.4 -3.3  -0.4  
zgc:171509_Danio_rerio_GeneID=100141339 ASN A 99  S . . . . . S + . . . . ? 0.734  134.0 40.5   -68.3  -11.5  -19.7 -2.3  -4.0  
zgc:171509_Danio_rerio_GeneID=100141339 ASN A 100 S . . . . . S + . . . . ? 0.613  118.4 44.0   -112.4 -16.9  -17.6 0.7   -2.7  
zgc:171509_Danio_rerio_GeneID=100141339 VAL A 101 S . . . . . S + . . . . ? -0.931 71.5  140.3  -136.0 106.4  -15.8 -0.9  0.2   
zgc:171509_Danio_rerio_GeneID=100141339 LYS A 102 . . . . . . . - . . . . ? -0.993 48.5  -105.4 -147.8 147.0  -14.2 -4.4  -0.3  
zgc:171509_Danio_rerio_GeneID=100141339 PRO A 103 P . . . . > . - . . . . ? -0.406 28.0  -130.8 -69.7  148.2  -11.1 -6.2  0.7   
zgc:171509_Danio_rerio_GeneID=100141339 VAL A 104 P . . . . P . - . . . . ? -0.805 32.9  -109.8 -92.1  132.4  -8.3  -6.9  -1.9  
zgc:171509_Danio_rerio_GeneID=100141339 PRO A 105 P . . . . P . - . . . . ? -0.363 28.0  -115.5 -63.1  146.8  -7.1  -10.5 -1.9  
zgc:171509_Danio_rerio_GeneID=100141339 LEU A 106 P . . . . P . - . . . . ? -0.553 37.1  -106.2 -78.2  144.7  -3.6  -11.3 -0.6  
zgc:171509_Danio_rerio_GeneID=100141339 PRO A 107 P . . . . < . - . . . . ? -0.346 16.2  -157.4 -72.3  153.2  -1.2  -12.7 -3.2  
zgc:171509_Danio_rerio_GeneID=100141339 THR A 108 S . . . . . S + . . . . ? 0.511  80.5  31.4   -101.9 -11.8  -0.2  -16.4 -3.3  
zgc:171509_Danio_rerio_GeneID=100141339 ASN A 109 S . . . . . S - . . . . ? -0.947 86.3  -99.5  -141.6 163.8  3.0   -15.6 -5.2  
zgc:171509_Danio_rerio_GeneID=100141339 CYS A 110 . . . . . . . - . . . . ? -0.369 49.6  -84.4  -82.6  165.3  5.6   -12.9 -5.5  
zgc:171509_Danio_rerio_GeneID=100141339 SER A 111 . . . . . . . - . . . . ? -0.232 39.8  -153.1 -66.1  151.3  5.7   -10.3 -8.2  
zgc:171509_Danio_rerio_GeneID=100141339 HIS A 112 . . > . . . . - . . . . ? -0.956 28.3  -91.8  -128.1 147.3  7.4   -11.0 -11.6 
zgc:171509_Danio_rerio_GeneID=100141339 ALA A 113 T . 3 . . . S + . . . . ? -0.224 109.7 22.7   -56.5  136.4  9.1   -8.7  -14.1 
zgc:171509_Danio_rerio_GeneID=100141339 GLY A 114 T . 3 . . . S + . . . . ? 0.236  83.9  139.8  94.3   -19.5  6.8   -7.3  -16.8 
zgc:171509_Danio_rerio_GeneID=100141339 GLU A 115 . . < . . . . - . . . . ? -0.424 52.5  -127.3 -55.6  132.8  3.6   -7.9  -14.8 
zgc:171509_Danio_rerio_GeneID=100141339 GLN A 116 E . . . . . . + B D C . ? -0.747 34.7  179.2  -88.2  134.2  1.2   -5.0  -15.3 
zgc:171509_Danio_rerio_GeneID=100141339 CYS A 117 E . . . . . . - B D C D ? -0.914 26.2  -130.6 -138.3 155.8  -0.1  -3.5  -12.2 
zgc:171509_Danio_rerio_GeneID=100141339 LEU A 118 E . . . . . . - B D C D ? -0.922 17.6  -168.6 -107.8 126.0  -2.3  -0.7  -10.9 
zgc:171509_Danio_rerio_GeneID=100141339 VAL A 119 E . . . . . . - B D C D ? -0.935 10.9  -175.6 -110.3 136.7  -1.2  1.8   -8.3  
zgc:171509_Danio_rerio_GeneID=100141339 SER A 120 E . . . . . . + B D C . ? -0.967 14.7  127.4  -135.0 149.7  -3.8  4.1   -6.7  
zgc:171509_Danio_rerio_GeneID=100141339 GLY A 121 E . . . . . . - B D C . ? -0.957 55.0  -115.4 174.8  166.2  -3.7  7.0   -4.2  
zgc:171509_Danio_rerio_GeneID=100141339 TRP A 122 . . . . . . . + . . . . ? -0.123 63.1  142.5  -105.4 26.1   -4.6  10.6  -3.3  
zgc:171509_Danio_rerio_GeneID=100141339 GLY A 123 . . . . . . . - . . . . ? 0.263  64.8  -55.6  -59.1  -175.5 -1.1  11.7  -3.2  
zgc:171509_Danio_rerio_GeneID=100141339 VAL A 124 E . . . . . . - E R P . ? -0.606 46.5  -164.6 -72.7  108.7  0.1   15.3  -4.4  
zgc:171509_Danio_rerio_GeneID=100141339 THR A 125 E . > . . . . - E R P . ? -0.966 68.4  -42.3  -88.1  105.0  -0.9  16.0  -8.2  
zgc:171509_Danio_rerio_GeneID=100141339 GLY A 126 T . 3 . . . S - . . . . ? -0.388 126.9 -14.9  78.4   -126.7 1.3   19.0  -9.1  
zgc:171509_Danio_rerio_GeneID=100141339 ASP A 127 T . 3 . . . S + . . . . ? 0.497  132.6 44.3   -95.5  -4.9   1.6   21.8  -6.3  
zgc:171509_Danio_rerio_GeneID=100141339 SER A 128 E . < . . . S - E S P . ? -0.929 93.6  -88.6  -142.7 154.1  -1.5  20.3  -4.3  
zgc:171509_Danio_rerio_GeneID=100141339 ILE A 129 E . . . . . . - E S P . ? -0.394 52.5  -109.6 -54.0  129.1  -3.0  17.1  -3.1  
zgc:171509_Danio_rerio_GeneID=100141339 SER A 130 . . . . . . . - . . . . ? -0.592 19.6  -150.5 -61.7  130.8  -5.3  15.6  -5.7  
zgc:171509_Danio_rerio_GeneID=100141339 SER A 131 S . . . . . S + . . . . ? 0.777  79.4  54.4   -75.5  -24.1  -8.8  15.9  -4.6  
zgc:171509_Danio_rerio_GeneID=100141339 THR A 132 B . . . . . S - D Q O . ? -0.769 100.3 -90.0  -111.7 154.2  -9.8  12.8  -6.5  
zgc:171509_Danio_rerio_GeneID=100141339 LEU A 133 . . . . . . . - . . . . ? -0.435 43.6  -149.6 -62.5  129.7  -8.4  9.2   -6.5  
zgc:171509_Danio_rerio_GeneID=100141339 GLN A 134 E . . . . . . - B E B C ? -0.811 9.1   -160.5 -105.9 146.9  -5.6  8.8   -9.0  
zgc:171509_Danio_rerio_GeneID=100141339 CYS A 135 E . . . . . . - B E B C ? -0.948 7.7   -178.4 -127.0 147.6  -4.6  5.6   -10.9 
zgc:171509_Danio_rerio_GeneID=100141339 LEU A 136 E . . . . . . - B E . C ? -0.979 17.7  -143.5 -146.3 133.4  -1.5  4.6   -12.7 
zgc:171509_Danio_rerio_GeneID=100141339 GLU A 137 E . . . . . . + B E . C ? -0.790 29.3  166.6  -95.8  131.3  -0.5  1.5   -14.6 
zgc:171509_Danio_rerio_GeneID=100141339 LEU A 138 E . . . . . . - B E . C ? -0.995 29.9  -124.2 -142.6 147.9  3.1   0.4   -14.3 
zgc:171509_Danio_rerio_GeneID=100141339 PRO A 139 E . . . . > . - B E . C ? -0.649 31.1  -111.7 -85.0  150.8  5.2   -2.7  -15.1 
zgc:171509_Danio_rerio_GeneID=100141339 ILE A 140 B . . . . P . - B E E . ? -0.645 36.8  -136.4 -76.0  133.5  7.2   -4.6  -12.6 
zgc:171509_Danio_rerio_GeneID=100141339 LEU A 141 P . . . . P . - . . . . ? -0.517 22.2  -95.4  -89.3  159.1  10.9  -4.2  -13.3 
zgc:171509_Danio_rerio_GeneID=100141339 SER A 142 P . . > . < . - . . . . ? -0.342 32.2  -115.9 -64.7  156.5  13.5  -6.8  -13.2 
zgc:171509_Danio_rerio_GeneID=100141339 LYS A 143 H . . > . . S + . . . . ? 0.860  117.0 56.2   -59.7  -37.2  15.5  -7.2  -10.0 
zgc:171509_Danio_rerio_GeneID=100141339 ALA A 144 H . . > . . S + . . . . ? 0.902  107.2 47.3   -60.6  -47.3  18.6  -6.2  -12.0 
zgc:171509_Danio_rerio_GeneID=100141339 ASP A 145 H . . > . . S + . . . . ? 0.897  112.2 50.3   -61.0  -42.5  17.0  -3.0  -13.0 
zgc:171509_Danio_rerio_GeneID=100141339 CYS A 146 H . . X . . S + . . . . ? 0.938  114.1 44.0   -63.0  -42.4  15.9  -2.3  -9.5  
zgc:171509_Danio_rerio_GeneID=100141339 LYS A 147 H . . X . . S + . . . . ? 0.856  108.6 57.7   -69.8  -40.4  19.4  -3.0  -8.2  
zgc:171509_Danio_rerio_GeneID=100141339 SER A 148 H . . < . . S + . . . . ? 0.888  111.0 45.3   -56.5  -34.4  20.9  -0.9  -10.9 
zgc:171509_Danio_rerio_GeneID=100141339 ALA A 149 H . . < . . S + . . . . ? 0.895  131.9 14.1   -79.3  -36.6  18.8  2.0   -9.8  
zgc:171509_Danio_rerio_GeneID=100141339 TYR A 150 H . > < . . S - . . . . ? 0.494  86.4  -155.4 -127.8 -6.4   19.3  1.8   -6.0  
zgc:171509_Danio_rerio_GeneID=100141339 GLY A 151 G . > < . . . - . . . . ? -0.429 69.3  -3.7   71.0   -134.0 22.3  -0.5  -5.4  
zgc:171509_Danio_rerio_GeneID=100141339 ARG A 152 G . 3 . . . S + . . . . ? 0.526  119.0 77.2   -78.9  -0.2   22.6  -2.4  -2.1  
zgc:171509_Danio_rerio_GeneID=100141339 VAL A 153 G . < . . . S + . . . . ? 0.682  75.9  87.9   -84.8  -16.3  19.5  -0.7  -0.6  
zgc:171509_Danio_rerio_GeneID=100141339 ILE A 154 . . < . . . . - . . . . ? -0.757 62.9  -175.3 -87.6  119.7  17.2  -3.0  -2.7  
zgc:171509_Danio_rerio_GeneID=100141339 THR A 155 . . > . . . . - . . . . ? -0.529 42.4  -98.3  -108.6 176.1  16.5  -6.2  -0.8  
zgc:171509_Danio_rerio_GeneID=100141339 LYS A 156 T . 3 . . . S + . . . . ? 0.651  121.0 62.7   -67.9  -12.6  14.6  -9.5  -1.6  
zgc:171509_Danio_rerio_GeneID=100141339 LYS A 157 T . 3 . . . S + . . . . ? 0.411  100.7 66.8   -93.4  2.2    11.6  -8.0  0.3   
zgc:171509_Danio_rerio_GeneID=100141339 MET A 158 E . < . . . . - B F . F ? -0.869 56.3  -173.3 -126.7 155.3  11.3  -5.2  -2.2  
zgc:171509_Danio_rerio_GeneID=100141339 PHE A 159 E . . . . . . - B F . F ? -0.953 18.4  -127.7 -142.1 161.7  10.5  -4.7  -5.8  
zgc:171509_Danio_rerio_GeneID=100141339 CYS A 160 E . . . . . . - B F . F ? -0.872 19.9  -176.1 -109.9 144.5  10.5  -1.8  -8.4  
zgc:171509_Danio_rerio_GeneID=100141339 ALA A 161 E . . . . . . + B F E F ? -0.994 39.8  55.0   -136.5 138.9  7.6   -0.6  -10.7 
zgc:171509_Danio_rerio_GeneID=100141339 GLY A 162 S . . . . . S - . . . . ? -0.930 83.2  -49.8  140.5  -164.7 7.7   2.0   -13.3 
zgc:171509_Danio_rerio_GeneID=100141339 PHE A 163 . . > . . . . - . . . . ? -0.964 29.8  -145.7 -114.6 129.5  9.5   3.0   -16.4 
zgc:171509_Danio_rerio_GeneID=100141339 MET A 164 T . 3 . . . S + . . . . ? 0.801  104.1 56.7   -63.3  -31.0  13.2  3.3   -16.6 
zgc:171509_Danio_rerio_GeneID=100141339 ASP A 165 T . 3 . . . S - . . . . ? 0.583  109.4 -138.0 -74.8  -9.4   12.9  6.2   -19.0 
zgc:171509_Danio_rerio_GeneID=100141339 GLY A 166 . . < . . . . + . . . . ? -0.407 63.7  121.5  83.9   -173.3 10.8  7.9   -16.3 
zgc:171509_Danio_rerio_GeneID=100141339 GLY A 167 S . . . . . S + . . . . ? 0.049  74.1  59.3   104.0  -22.0  7.6   9.9   -16.7 
zgc:171509_Danio_rerio_GeneID=100141339 LYS A 168 . . . . . . . + . . . . ? -0.995 60.8  124.9  -143.0 137.5  5.4   7.8   -14.5 
zgc:171509_Danio_rerio_GeneID=100141339 ASP A 169 E . . . . . . - A B A . ? -0.982 52.7  -105.4 -177.2 153.1  5.6   7.0   -10.8 
zgc:171509_Danio_rerio_GeneID=100141339 SER A 170 E . . . . . . + A B A . ? -0.873 49.8  174.2  -86.4  137.3  4.0   6.9   -7.4  
zgc:171509_Danio_rerio_GeneID=100141339 CYS A 171 . . > . . . . - . . . . ? -0.561 35.5  -25.0  -130.5 -168.3 5.5   9.5   -5.2  
zgc:171509_Danio_rerio_GeneID=100141339 GLN A 172 T . 3 . . . S + . . . . ? -0.177 120.4 35.9   -47.9  133.4  5.2   11.3  -1.8  
zgc:171509_Danio_rerio_GeneID=100141339 GLY A 173 T . 3 . . . S + . . . . ? 0.157  101.2 74.9   105.8  -12.3  1.8   11.1  -0.4  
zgc:171509_Danio_rerio_GeneID=100141339 ASP A 174 . . X . . . . + . . . . ? 0.175  61.1  141.2  -111.9 4.2    0.9   7.6   -1.7  
zgc:171509_Danio_rerio_GeneID=100141339 SER A 175 T . 3 . . . S + . . . . ? -0.332 73.9  18.6   -47.0  130.9  3.0   5.9   0.9   
zgc:171509_Danio_rerio_GeneID=100141339 GLY A 176 T . 3 . . . S + . . . . ? 0.263  95.5  135.2  91.8   -15.4  1.2   2.9   2.0   
zgc:171509_Danio_rerio_GeneID=100141339 GLY A 177 . . < . . . . - . . . . ? -0.224 57.4  -91.1  -67.0  166.0  -1.0  2.8   -1.0  
zgc:171509_Danio_rerio_GeneID=100141339 PRO A 178 E . . . . . . - B G . G ? -0.487 21.1  -162.2 -91.5  140.1  -1.8  -0.4  -3.0  
zgc:171509_Danio_rerio_GeneID=100141339 VAL A 179 E . . . . . . - B G D G ? -0.984 22.9  -168.8 -107.2 112.3  -0.1  -2.0  -6.0  
zgc:171509_Danio_rerio_GeneID=100141339 VAL A 180 E . . . . . . - B G D G ? -0.908 9.9   -177.3 -112.4 125.5  -2.6  -4.4  -7.5  
zgc:171509_Danio_rerio_GeneID=100141339 CYS A 181 E . > . . . S - B G D G ? -0.989 72.8  -15.6  -123.2 123.3  -1.7  -7.0  -10.1 
zgc:171509_Danio_rerio_GeneID=100141339 ASN A 182 T . 3 . . . S - . . . . ? 0.892  130.2 -51.0  53.0   33.4   -4.3  -9.3  -11.7 
zgc:171509_Danio_rerio_GeneID=100141339 GLY A 183 T . 3 . . . S + . . . . ? 0.557  117.7 100.3  90.2   6.2    -6.7  -8.5  -8.9  
zgc:171509_Danio_rerio_GeneID=100141339 THR A 184 E . < . . . S - B H G . ? -0.935 80.7  -101.8 -124.9 154.7  -4.4  -9.2  -5.9  
zgc:171509_Danio_rerio_GeneID=100141339 LEU A 185 E . . . . . . + B H G . ? -0.620 45.8  164.3  -75.7  104.1  -2.3  -6.9  -3.6  
zgc:171509_Danio_rerio_GeneID=100141339 LYS A 186 E . . . . . . + B H . . ? 0.827  56.1  4.0    -93.6  -36.1  1.2   -7.2  -4.9  
zgc:171509_Danio_rerio_GeneID=100141339 GLY A 187 E . . . . . . - B H G H ? -0.950 52.3  -135.1 -149.3 163.2  2.9   -4.3  -3.3  
zgc:171509_Danio_rerio_GeneID=100141339 ILE A 188 E . . . . . . - B H G H ? -0.990 40.2  -108.3 -120.9 126.4  2.8   -1.4  -0.8  
zgc:171509_Danio_rerio_GeneID=100141339 VAL A 189 E . . . . . . + B H . H ? -0.399 52.6  157.0  -56.3  124.6  4.2   2.0   -1.8  
zgc:171509_Danio_rerio_GeneID=100141339 SER A 190 E . . . . . . - B H . . ? 0.746  46.6  -38.0  -118.0 -71.8  7.4   2.4   0.3   
zgc:171509_Danio_rerio_GeneID=100141339 PHE A 191 E . . . . . . + B H . H ? -0.941 42.5  175.3  -153.7 176.2  10.0  4.8   -1.1  
zgc:171509_Danio_rerio_GeneID=100141339 GLY A 192 . . . . . . . - . . . . ? -0.878 25.4  -129.0 175.6  144.6  11.9  6.2   -4.1  
zgc:171509_Danio_rerio_GeneID=100141339 ILE A 193 S . . . . . S + . . . . ? -0.971 90.2  7.1    -104.3 122.5  14.6  8.9   -5.0  
zgc:171509_Danio_rerio_GeneID=100141339 GLY A 194 S . > . . . S - . . . . ? 0.999  86.6  -129.5 77.0   65.7   13.6  11.2  -7.8  
zgc:171509_Danio_rerio_GeneID=100141339 CYS A 195 T . 3 . . . S - . . . . ? -0.206 85.6  -4.4   -54.6  127.2  10.0  10.4  -8.6  
zgc:171509_Danio_rerio_GeneID=100141339 ALA A 196 T . 3 . . . S + . . . . ? 0.593  100.1 138.8  67.6   3.8    9.3   9.7   -12.3 
zgc:171509_Danio_rerio_GeneID=100141339 GLU A 197 . . X . . . . - . . . . ? -0.658 67.1  -91.8  -72.6  142.6  13.0  10.7  -13.0 
zgc:171509_Danio_rerio_GeneID=100141339 PRO A 198 T . 3 . . . S + . . . . ? -0.335 114.0 16.5   -54.7  129.4  14.9  8.5   -15.6 
zgc:171509_Danio_rerio_GeneID=100141339 GLY A 199 T . 3 . . . S + . . . . ? 0.392  108.0 93.1   91.2   -0.4   16.6  5.7   -13.8 
zgc:171509_Danio_rerio_GeneID=100141339 PHE A 200 . . < . . . . + . . . . ? -0.677 50.1  172.5  -132.1 80.2   14.6  6.1   -10.6 
zgc:171509_Danio_rerio_GeneID=100141339 PRO A 201 . . . . . . . - . . . . ? -0.218 40.8  -85.1  -73.1  171.0  11.4  3.9   -10.4 
zgc:171509_Danio_rerio_GeneID=100141339 GLY A 202 E . . . . . . - B I F . ? -0.478 37.3  -136.6 -74.5  154.3  9.2   3.5   -7.3  
zgc:171509_Danio_rerio_GeneID=100141339 VAL A 203 E . . . . . . - B I F H ? -0.931 21.9  -171.2 -116.2 137.3  10.0  1.0   -4.6  
zgc:171509_Danio_rerio_GeneID=100141339 TYR A 204 E . . . . . . - B I F H ? -0.906 29.3  -112.3 -131.4 145.0  7.4   -1.2  -3.0  
zgc:171509_Danio_rerio_GeneID=100141339 VAL A 205 E . . . . . . - B I F H ? -0.676 36.7  -126.1 -70.7  130.6  7.1   -3.6  -0.1  
zgc:171509_Danio_rerio_GeneID=100141339 GLU A 206 E . > . . . . - B I . H ? -0.717 20.3  -164.0 -83.8  107.4  6.6   -7.2  -1.6  
zgc:171509_Danio_rerio_GeneID=100141339 VAL A 207 G . > . . . S + . . . . ? 0.829  80.7  68.0   -65.4  -35.9  3.4   -8.4  0.1   
zgc:171509_Danio_rerio_GeneID=100141339 CYS A 208 G . > . . . S + . . . . ? 0.780  94.0  61.6   -58.5  -20.0  3.9   -12.2 -0.7  
zgc:171509_Danio_rerio_GeneID=100141339 ARG A 209 G . < . . . S + . . . . ? 0.590  108.1 42.3   -81.9  -7.2   6.9   -12.1 1.7   
zgc:171509_Danio_rerio_GeneID=100141339 TYR A 210 G . < > . . S + . . . . ? 0.126  75.2  109.5  -127.5 17.2   4.7   -11.2 4.6   
zgc:171509_Danio_rerio_GeneID=100141339 ILE A 211 H . < > . . S + . . . . ? 0.926  82.6  48.8   -64.7  -41.9  1.6   -13.4 4.2   
zgc:171509_Danio_rerio_GeneID=100141339 ASN A 212 H . . > . . S + . . . . ? 0.925  113.5 46.8   -63.4  -42.8  2.5   -15.6 7.2   
zgc:171509_Danio_rerio_GeneID=100141339 TRP A 213 H . . > . . S + . . . . ? 0.921  112.4 49.8   -63.7  -46.0  3.0   -12.5 9.3   
zgc:171509_Danio_rerio_GeneID=100141339 ILE A 214 H . . X . . S + . . . . ? 0.948  113.0 46.4   -58.9  -49.1  -0.2  -10.9 8.2   
zgc:171509_Danio_rerio_GeneID=100141339 ASN A 215 H . . X . . S + . . . . ? 0.873  110.6 52.8   -64.0  -42.8  -2.2  -14.0 8.8   
zgc:171509_Danio_rerio_GeneID=100141339 TYR A 216 H . . X . . S + . . . . ? 0.932  111.8 45.0   -58.0  -49.9  -0.6  -14.5 12.2  
zgc:171509_Danio_rerio_GeneID=100141339 ILE A 217 H . . X . . S + . . . . ? 0.932  113.4 49.7   -61.5  -48.9  -1.5  -11.0 13.4  
zgc:171509_Danio_rerio_GeneID=100141339 ILE A 218 H . > < . . S + . . . . ? 0.915  113.8 46.9   -58.8  -40.9  -5.1  -11.2 12.0  
zgc:171509_Danio_rerio_GeneID=100141339 ALA A 219 H . 3 < . . S + . . . . ? 0.852  115.9 43.3   -71.5  -31.2  -5.7  -14.6 13.8  
zgc:171509_Danio_rerio_GeneID=100141339 ASN A 220 H . 3 < . . . . . . . . ? 0.407  .     .      -105.0 3.4    -4.2  -13.5 17.1  
zgc:171509_Danio_rerio_GeneID=100141339 ASN A 221 . . < < . . . . . . . . ? 0.559  .     .      -132.0 .      -5.8  -10.0 17.4  
# 
loop_
_dssp_struct_ladder.id 
_dssp_struct_ladder.sheet_id 
_dssp_struct_ladder.range_id_1 
_dssp_struct_ladder.range_id_2 
_dssp_struct_ladder.type 
_dssp_struct_ladder.beg_1_label_comp_id 
_dssp_struct_ladder.beg_1_label_asym_id 
_dssp_struct_ladder.beg_1_label_seq_id 
_dssp_struct_ladder.pdbx_beg_1_PDB_ins_code 
_dssp_struct_ladder.end_1_label_comp_id 
_dssp_struct_ladder.end_1_label_asym_id 
_dssp_struct_ladder.end_1_label_seq_id 
_dssp_struct_ladder.pdbx_end_1_PDB_ins_code 
_dssp_struct_ladder.beg_1_auth_comp_id 
_dssp_struct_ladder.beg_1_auth_asym_id 
_dssp_struct_ladder.beg_1_auth_seq_id 
_dssp_struct_ladder.end_1_auth_comp_id 
_dssp_struct_ladder.end_1_auth_asym_id 
_dssp_struct_ladder.end_1_auth_seq_id 
_dssp_struct_ladder.beg_2_label_comp_id 
_dssp_struct_ladder.beg_2_label_asym_id 
_dssp_struct_ladder.beg_2_label_seq_id 
_dssp_struct_ladder.pdbx_beg_2_PDB_ins_code 
_dssp_struct_ladder.end_2_label_comp_id 
_dssp_struct_ladder.end_2_label_asym_id 
_dssp_struct_ladder.end_2_label_seq_id 
_dssp_struct_ladder.pdbx_end_2_PDB_ins_code 
_dssp_struct_ladder.beg_2_auth_comp_id 
_dssp_struct_ladder.beg_2_auth_asym_id 
_dssp_struct_ladder.beg_2_auth_seq_id 
_dssp_struct_ladder.end_2_auth_comp_id 
_dssp_struct_ladder.end_2_auth_asym_id 
_dssp_struct_ladder.end_2_auth_seq_id 
A A A B anti-parallel ILE A 2   ? ILE A 3   ? ILE A 2   ILE A 3   SER A 170 ? ASP A 169 ? SER A 170 ASP A 169 
B B C E anti-parallel HIS A 6   ? GLU A 7   ? HIS A 6   GLU A 7   CYS A 135 ? GLN A 134 ? CYS A 135 GLN A 134 
C B D E anti-parallel GLN A 116 ? GLY A 121 ? GLN A 116 GLY A 121 PRO A 139 ? GLN A 134 ? PRO A 139 GLN A 134 
D B D G anti-parallel CYS A 117 ? VAL A 119 ? CYS A 117 VAL A 119 CYS A 181 ? VAL A 179 ? CYS A 181 VAL A 179 
E B E F anti-parallel ILE A 140 ? ILE A 140 ? ILE A 140 ILE A 140 ALA A 161 ? ALA A 161 ? ALA A 161 ALA A 161 
F B F I anti-parallel MET A 158 ? ALA A 161 ? MET A 158 ALA A 161 VAL A 205 ? GLY A 202 ? VAL A 205 GLY A 202 
G B G H anti-parallel PRO A 178 ? CYS A 181 ? PRO A 178 CYS A 181 ILE A 188 ? THR A 184 ? ILE A 188 THR A 184 
H B H I anti-parallel GLY A 187 ? PHE A 191 ? GLY A 187 PHE A 191 GLU A 206 ? VAL A 203 ? GLU A 206 VAL A 203 
I C J K anti-parallel GLN A 16  ? ASP A 20  ? GLN A 16  ASP A 20  SER A 29  ? LEU A 25  ? SER A 29  LEU A 25  
J C J M anti-parallel ALA A 17  ? ASP A 20  ? ALA A 17  ASP A 20  LEU A 51  ? ILE A 48  ? LEU A 51  ILE A 48  
K C K L anti-parallel SER A 29  ? HIS A 32  ? SER A 29  HIS A 32  VAL A 37  ? TRP A 35  ? VAL A 37  TRP A 35  
L C L O anti-parallel TRP A 35  ? SER A 38  ? TRP A 35  SER A 38  LYS A 90  ? MET A 87  ? LYS A 90  MET A 87  
M C M N anti-parallel ILE A 48  ? LEU A 51  ? ILE A 48  LEU A 51  GLN A 67  ? GLN A 64  ? GLN A 67  GLN A 64  
N C N O anti-parallel ALA A 68  ? SER A 73  ? ALA A 68  SER A 73  LEU A 91  ? MET A 87  ? LEU A 91  MET A 87  
O D P Q anti-parallel ASP A 55  ? ASP A 55  ? ASP A 55  ASP A 55  THR A 132 ? THR A 132 ? THR A 132 THR A 132 
P E R S anti-parallel VAL A 124 ? THR A 125 ? VAL A 124 THR A 125 ILE A 129 ? SER A 128 ? ILE A 129 SER A 128 
# 
loop_
_dssp_struct_bridge_pairs.id 
_dssp_struct_bridge_pairs.label_comp_id 
_dssp_struct_bridge_pairs.label_seq_id 
_dssp_struct_bridge_pairs.label_asym_id 
_dssp_struct_bridge_pairs.auth_seq_id 
_dssp_struct_bridge_pairs.auth_asym_id 
_dssp_struct_bridge_pairs.pdbx_PDB_ins_code 
_dssp_struct_bridge_pairs.acceptor_1_label_comp_id 
_dssp_struct_bridge_pairs.acceptor_1_label_seq_id 
_dssp_struct_bridge_pairs.acceptor_1_label_asym_id 
_dssp_struct_bridge_pairs.acceptor_1_auth_seq_id 
_dssp_struct_bridge_pairs.acceptor_1_auth_asym_id 
_dssp_struct_bridge_pairs.acceptor_1_pdbx_PDB_ins_code 
_dssp_struct_bridge_pairs.acceptor_1_energy 
_dssp_struct_bridge_pairs.acceptor_2_label_comp_id 
_dssp_struct_bridge_pairs.acceptor_2_label_seq_id 
_dssp_struct_bridge_pairs.acceptor_2_label_asym_id 
_dssp_struct_bridge_pairs.acceptor_2_auth_seq_id 
_dssp_struct_bridge_pairs.acceptor_2_auth_asym_id 
_dssp_struct_bridge_pairs.acceptor_2_pdbx_PDB_ins_code 
_dssp_struct_bridge_pairs.acceptor_2_energy 
_dssp_struct_bridge_pairs.donor_1_label_comp_id 
_dssp_struct_bridge_pairs.donor_1_label_seq_id 
_dssp_struct_bridge_pairs.donor_1_label_asym_id 
_dssp_struct_bridge_pairs.donor_1_auth_seq_id 
_dssp_struct_bridge_pairs.donor_1_auth_asym_id 
_dssp_struct_bridge_pairs.donor_1_pdbx_PDB_ins_code 
_dssp_struct_bridge_pairs.donor_1_energy 
_dssp_struct_bridge_pairs.donor_2_label_comp_id 
_dssp_struct_bridge_pairs.donor_2_label_seq_id 
_dssp_struct_bridge_pairs.donor_2_label_asym_id 
_dssp_struct_bridge_pairs.donor_2_auth_seq_id 
_dssp_struct_bridge_pairs.donor_2_auth_asym_id 
_dssp_struct_bridge_pairs.donor_2_pdbx_PDB_ins_code 
_dssp_struct_bridge_pairs.donor_2_energy 
1   LYS 1   A 1   A ? ?   ?   ? ?   ? ? ?    ?   ?   ? ?   ? ? ?    CYS 171 A 171 A ? -3.6 ILE 3   A 3   A ? -0.7 
2   ILE 2   A 2   A ? VAL 124 A 124 A ? -0.3 SER 170 A 170 A ? -0.3 GLY 5   A 5   A ? -0.7 GLY 4   A 4   A ? -0.5 
3   ILE 3   A 3   A ? ASP 169 A 169 A ? -3.2 LYS 1   A 1   A ? -0.7 ASP 169 A 169 A ? -1.6 HIS 6   A 6   A ? -0.1 
4   GLY 4   A 4   A ? ILE 2   A 2   A ? -0.5 GLY 5   A 5   A ? -0.2 ILE 3   A 3   A ? -0.2 HIS 6   A 6   A ? -0.1 
5   GLY 5   A 5   A ? ILE 2   A 2   A ? -0.7 ASP 169 A 169 A ? -0.1 GLU 7   A 7   A ? -0.3 LEU 136 A 136 A ? -0.2 
6   HIS 6   A 6   A ? CYS 135 A 135 A ? -2.8 GLY 4   A 4   A ? -0.1 CYS 135 A 135 A ? -3.7 CYS 8   A 8   A ? -0.2 
7   GLU 7   A 7   A ? GLY 5   A 5   A ? -0.3 GLN 134 A 134 A ? -0.2 GLN 134 A 134 A ? -0.3 GLN 9   A 9   A ? -0.1 
8   CYS 8   A 8   A ? LEU 133 A 133 A ? -2.8 HIS 6   A 6   A ? -0.2 LEU 133 A 133 A ? -0.1 HIS 11  A 11  A ? -0.1 
9   GLN 9   A 9   A ? PRO 10  A 10  A ? -0.1 GLU 7   A 7   A ? -0.1 SER 12  A 12  A ? -2.2 GLN 13  A 13  A ? -0.3 
10  PRO 10  A 10  A ? ?   ?   ? ?   ? ? ?    ?   ?   ? ?   ? ? ?    GLN 9   A 9   A ? -0.1 HIS 54  A 54  A ? -0.1 
11  HIS 11  A 11  A ? GLN 13  A 13  A ? -0.1 SER 12  A 12  A ? -0.1 HIS 54  A 54  A ? -0.1 GLN 9   A 9   A ? -0.1 
12  SER 12  A 12  A ? GLN 9   A 9   A ? -2.2 GLN 13  A 13  A ? -0.2 HIS 11  A 11  A ? -0.1 TRP 15  A 15  A ? -0.1 
13  GLN 13  A 13  A ? GLN 9   A 9   A ? -0.3 PRO 14  A 14  A ? -0.1 GLN 16  A 16  A ? -1.7 SER 12  A 12  A ? -0.2 
14  PRO 14  A 14  A ? ?   ?   ? ?   ? ? ?    ?   ?   ? ?   ? ? ?    LYS 102 A 102 A ? -1.1 GLY 52  A 52  A ? -0.2 
15  TRP 15  A 15  A ? VAL 101 A 101 A ? -0.2 PRO 103 A 103 A ? -0.1 LEU 30  A 30  A ? -2.6 ALA 17  A 17  A ? -0.2 
16  GLN 16  A 16  A ? GLN 13  A 13  A ? -1.7 SER 29  A 29  A ? -0.2 GLY 52  A 52  A ? -0.6 ARG 18  A 18  A ? -0.4 
17  ALA 17  A 17  A ? GLY 28  A 28  A ? -2.6 TRP 15  A 15  A ? -0.2 GLY 28  A 28  A ? -1.4 LEU 19  A 19  A ? -0.5 
18  ARG 18  A 18  A ? HIS 50  A 50  A ? -2.4 GLN 16  A 16  A ? -0.4 HIS 50  A 50  A ? -3.0 ASP 20  A 20  A ? -0.6 
19  LEU 19  A 19  A ? CYS 26  A 26  A ? -3.1 ALA 17  A 17  A ? -0.5 CYS 26  A 26  A ? -1.4 ASP 21  A 21  A ? -0.8 
20  ASP 20  A 20  A ? ILE 48  A 48  A ? -2.8 ARG 18  A 18  A ? -0.6 ILE 48  A 48  A ? -1.9 LEU 25  A 25  A ? -0.1 
21  ASP 21  A 21  A ? GLY 24  A 24  A ? -1.1 LEU 19  A 19  A ? -0.8 SER 46  A 46  A ? -0.3 SER 45  A 45  A ? -0.2 
22  GLY 22  A 22  A ? GLY 24  A 24  A ? -0.2 TYR 23  A 23  A ? -0.1 LEU 25  A 25  A ? -0.1 ILE 47  A 47  A ? -0.1 
23  TYR 23  A 23  A ? GLY 24  A 24  A ? -0.5 CYS 42  A 42  A ? -0.2 LEU 25  A 25  A ? -0.3 GLY 22  A 22  A ? -0.1 
24  GLY 24  A 24  A ? CYS 42  A 42  A ? -0.1 LEU 19  A 19  A ? -0.1 ASP 21  A 21  A ? -1.1 TYR 23  A 23  A ? -0.5 
25  LEU 25  A 25  A ? TYR 23  A 23  A ? -0.3 ASP 20  A 20  A ? -0.1 SER 175 A 175 A ? -0.3 GLY 27  A 27  A ? -0.3 
26  CYS 26  A 26  A ? LEU 19  A 19  A ? -1.4 GLY 24  A 24  A ? -0.4 LEU 19  A 19  A ? -3.1 GLY 176 A 176 A ? -0.2 
27  GLY 27  A 27  A ? SER 175 A 175 A ? -4.1 LEU 25  A 25  A ? -0.3 ALA 39  A 39  A ? -0.4 SER 29  A 29  A ? -0.3 
28  GLY 28  A 28  A ? ALA 17  A 17  A ? -1.4 CYS 26  A 26  A ? -0.2 ALA 17  A 17  A ? -2.6 LEU 30  A 30  A ? -0.4 
29  SER 29  A 29  A ? VAL 37  A 37  A ? -2.6 GLY 27  A 27  A ? -0.3 VAL 37  A 37  A ? -3.3 ILE 31  A 31  A ? -0.5 
30  LEU 30  A 30  A ? TRP 15  A 15  A ? -2.6 GLY 28  A 28  A ? -0.4 VAL 104 A 104 A ? -2.7 VAL 36  A 36  A ? -0.2 
31  ILE 31  A 31  A ? TRP 35  A 35  A ? -2.2 SER 29  A 29  A ? -0.5 GLU 33  A 33  A ? -0.3 LEU 106 A 106 A ? -0.2 
32  HIS 32  A 32  A ? TRP 35  A 35  A ? -1.6 PRO 105 A 105 A ? -0.1 TRP 35  A 35  A ? -1.4 ILE 31  A 31  A ? -0.4 
33  GLU 33  A 33  A ? SER 34  A 34  A ? -0.3 ILE 31  A 31  A ? -0.3 ALA 95  A 95  A ? -3.8 GLU 93  A 93  A ? -0.1 
34  SER 34  A 34  A ? PRO 94  A 94  A ? -0.2 TRP 35  A 35  A ? -0.1 LEU 91  A 91  A ? -2.6 VAL 36  A 36  A ? -0.4 
35  TRP 35  A 35  A ? HIS 32  A 32  A ? -1.4 LYS 90  A 90  A ? -0.2 ILE 31  A 31  A ? -2.2 HIS 32  A 32  A ? -1.6 
36  VAL 36  A 36  A ? ILE 89  A 89  A ? -2.2 SER 34  A 34  A ? -0.4 ILE 89  A 89  A ? -3.0 SER 38  A 38  A ? -0.4 
37  VAL 37  A 37  A ? SER 29  A 29  A ? -3.3 TRP 35  A 35  A ? -0.4 SER 29  A 29  A ? -2.6 ALA 39  A 39  A ? -0.2 
38  SER 38  A 38  A ? MET 87  A 87  A ? -2.6 VAL 36  A 36  A ? -0.4 MET 87  A 87  A ? -2.8 ALA 40  A 40  A ? -0.3 
39  ALA 39  A 39  A ? GLY 27  A 27  A ? -0.4 VAL 37  A 37  A ? -0.2 CYS 42  A 42  A ? -1.5 ILE 86  A 86  A ? -0.3 
40  ALA 40  A 40  A ? SER 38  A 38  A ? -0.3 HIS 41  A 41  A ? -0.3 LYS 43  A 43  A ? -1.5 ALA 39  A 39  A ? -0.1 
41  HIS 41  A 41  A ? CYS 42  A 42  A ? -0.2 HIS 82  A 82  A ? -0.1 ALA 40  A 40  A ? -0.3 SER 175 A 175 A ? -0.0 
42  CYS 42  A 42  A ? ALA 39  A 39  A ? -1.5 GLY 27  A 27  A ? -0.1 HIS 41  A 41  A ? -0.2 ALA 40  A 40  A ? -0.2 
43  LYS 43  A 43  A ? ALA 40  A 40  A ? -1.5 ALA 39  A 39  A ? -0.1 SER 45  A 45  A ? -0.2 ASP 21  A 21  A ? -0.1 
44  SER 44  A 44  A ? ASP 20  A 20  A ? -0.1 GLY 22  A 22  A ? -0.0 ILE 47  A 47  A ? -0.2 GLY 22  A 22  A ? -0.1 
45  SER 45  A 45  A ? LYS 43  A 43  A ? -0.2 SER 46  A 46  A ? -0.2 ILE 47  A 47  A ? -0.4 GLY 22  A 22  A ? -0.1 
46  SER 46  A 46  A ? ASP 21  A 21  A ? -0.3 ILE 48  A 48  A ? -0.0 ILE 48  A 48  A ? -0.5 SER 45  A 45  A ? -0.2 
47  ILE 47  A 47  A ? SER 45  A 45  A ? -0.4 SER 44  A 44  A ? -0.2 ALA 68  A 68  A ? -2.6 VAL 49  A 49  A ? -0.5 
48  ILE 48  A 48  A ? ASP 20  A 20  A ? -1.9 SER 46  A 46  A ? -0.5 ASP 20  A 20  A ? -2.8 HIS 50  A 50  A ? -0.6 
49  VAL 49  A 49  A ? ILE 66  A 66  A ? -3.4 ILE 47  A 47  A ? -0.5 ILE 66  A 66  A ? -2.8 LEU 51  A 51  A ? -0.6 
50  HIS 50  A 50  A ? ARG 18  A 18  A ? -3.0 ILE 48  A 48  A ? -0.6 ARG 18  A 18  A ? -2.4 GLY 52  A 52  A ? -0.3 
51  LEU 51  A 51  A ? GLN 64  A 64  A ? -2.6 VAL 49  A 49  A ? -0.6 GLN 64  A 64  A ? -2.7 ALA 17  A 17  A ? -0.1 
52  GLY 52  A 52  A ? GLN 16  A 16  A ? -0.6 ASN 100 A 100 A ? -0.3 HIS 54  A 54  A ? -0.4 THR 62  A 62  A ? -0.2 
53  LYS 53  A 53  A ? GLN 16  A 16  A ? -0.3 HIS 50  A 50  A ? -0.2 GLY 52  A 52  A ? -0.3 LEU 56  A 56  A ? -0.1 
54  HIS 54  A 54  A ? GLY 52  A 52  A ? -0.4 ASP 55  A 55  A ? -0.3 LEU 133 A 133 A ? -1.8 LEU 56  A 56  A ? -0.5 
55  ASP 55  A 55  A ? THR 132 A 132 A ? -0.2 VAL 58  A 58  A ? -0.2 VAL 58  A 58  A ? -1.0 HIS 54  A 54  A ? -0.3 
56  LEU 56  A 56  A ? SER 131 A 131 A ? -3.2 HIS 54  A 54  A ? -0.5 THR 132 A 132 A ? -0.1 ASP 55  A 55  A ? -0.1 
57  PHE 57  A 57  A ? SER 131 A 131 A ? -0.3 VAL 59  A 59  A ? -0.1 VAL 59  A 59  A ? -0.4 LEU 56  A 56  A ? -0.3 
58  VAL 58  A 58  A ? ASP 55  A 55  A ? -1.0 SER 131 A 131 A ? -0.2 GLU 60  A 60  A ? -0.7 ASP 55  A 55  A ? -0.2 
59  VAL 59  A 59  A ? PHE 57  A 57  A ? -0.4 LYS 53  A 53  A ? -0.1 ASP 61  A 61  A ? -0.4 PHE 57  A 57  A ? -0.1 
60  GLU 60  A 60  A ? VAL 58  A 58  A ? -0.7 ASP 61  A 61  A ? -0.1 ALA 63  A 63  A ? -1.1 LYS 53  A 53  A ? -0.0 
61  ASP 61  A 61  A ? VAL 59  A 59  A ? -0.4 THR 62  A 62  A ? -0.2 GLU 60  A 60  A ? -0.1 VAL 59  A 59  A ? -0.0 
62  THR 62  A 62  A ? GLY 52  A 52  A ? -0.2 GLN 64  A 64  A ? -0.0 ASP 61  A 61  A ? -0.2 GLN 64  A 64  A ? -0.1 
63  ALA 63  A 63  A ? GLU 60  A 60  A ? -1.1 HIS 50  A 50  A ? -0.1 GLU 65  A 65  A ? -0.4 GLY 52  A 52  A ? -0.2 
64  GLN 64  A 64  A ? LEU 51  A 51  A ? -2.7 THR 62  A 62  A ? -0.1 LEU 51  A 51  A ? -2.6 ILE 66  A 66  A ? -0.6 
65  GLU 65  A 65  A ? ALA 63  A 63  A ? -0.4 HIS 50  A 50  A ? -0.2 GLN 67  A 67  A ? -0.4 HIS 50  A 50  A ? -0.2 
66  ILE 66  A 66  A ? VAL 49  A 49  A ? -2.8 GLN 64  A 64  A ? -0.6 VAL 49  A 49  A ? -3.4 ALA 68  A 68  A ? -0.1 
67  GLN 67  A 67  A ? GLU 65  A 65  A ? -0.4 ILE 48  A 48  A ? -0.2 ARG 92  A 92  A ? -3.2 GLU 93  A 93  A ? -0.3 
68  ALA 68  A 68  A ? ILE 47  A 47  A ? -2.6 LEU 91  A 91  A ? -0.2 LEU 91  A 91  A ? -0.2 VAL 71  A 71  A ? -0.1 
69  GLU 69  A 69  A ? LYS 90  A 90  A ? -3.9 LYS 70  A 70  A ? -0.4 VAL 71  A 71  A ? -0.3 LEU 91  A 91  A ? -0.2 
70  LYS 70  A 70  A ? LYS 90  A 90  A ? -1.4 ILE 72  A 72  A ? -0.0 LYS 90  A 90  A ? -2.6 ILE 72  A 72  A ? -0.5 
71  VAL 71  A 71  A ? GLU 69  A 69  A ? -0.3 ILE 89  A 89  A ? -0.2 SER 73  A 73  A ? -0.6 ILE 89  A 89  A ? -0.2 
72  ILE 72  A 72  A ? LEU 88  A 88  A ? -3.6 LYS 70  A 70  A ? -0.5 LEU 88  A 88  A ? -2.9 HIS 74  A 74  A ? -0.2 
73  SER 73  A 73  A ? VAL 71  A 71  A ? -0.6 MET 87  A 87  A ? -0.2 MET 87  A 87  A ? -0.2 ASP 85  A 85  A ? -0.1 
74  HIS 74  A 74  A ? ILE 86  A 86  A ? -2.4 ASN 84  A 84  A ? -0.3 TYR 77  A 77  A ? -2.1 SER 73  A 73  A ? -0.1 
75  PRO 75  A 75  A ? ?   ?   ? ?   ? ? ?    ?   ?   ? ?   ? ? ?    HIS 74  A 74  A ? -0.1 SER 73  A 73  A ? -0.0 
76  LYS 76  A 76  A ? ASN 84  A 84  A ? -0.1 ASN 78  A 78  A ? -0.0 ASN 78  A 78  A ? -0.2 ASN 83  A 83  A ? -0.1 
77  TYR 77  A 77  A ? HIS 74  A 74  A ? -2.1 ASN 84  A 84  A ? -0.1 ASN 79  A 79  A ? -0.4 ASN 84  A 84  A ? -0.2 
78  ASN 78  A 78  A ? ASN 83  A 83  A ? -0.9 LYS 76  A 76  A ? -0.2 HIS 82  A 82  A ? -1.4 ASN 83  A 83  A ? -0.4 
79  ASN 79  A 79  A ? TYR 77  A 77  A ? -0.4 ARG 80  A 80  A ? -0.2 ASN 78  A 78  A ? -0.1 TYR 77  A 77  A ? -0.0 
80  ARG 80  A 80  A ? GLU 81  A 81  A ? -0.1 ASN 83  A 83  A ? -0.1 ASN 79  A 79  A ? -0.2 ?   ?   ? ?   ? ? ?    
81  GLU 81  A 81  A ? ASN 78  A 78  A ? -0.2 ASN 83  A 83  A ? -0.1 ASN 79  A 79  A ? -0.2 ASN 84  A 84  A ? -0.1 
82  HIS 82  A 82  A ? ASN 78  A 78  A ? -1.4 ASN 83  A 83  A ? -0.2 ASP 85  A 85  A ? -0.8 ASN 84  A 84  A ? -0.2 
83  ASN 83  A 83  A ? ASN 78  A 78  A ? -0.4 ASN 84  A 84  A ? -0.2 ASN 78  A 78  A ? -0.9 HIS 82  A 82  A ? -0.2 
84  ASN 84  A 84  A ? HIS 82  A 82  A ? -0.2 ASP 85  A 85  A ? -0.2 ILE 86  A 86  A ? -2.2 HIS 74  A 74  A ? -0.3 
85  ASP 85  A 85  A ? HIS 82  A 82  A ? -0.8 GLU 81  A 81  A ? -0.1 MET 87  A 87  A ? -0.3 ASN 84  A 84  A ? -0.2 
86  ILE 86  A 86  A ? ASN 84  A 84  A ? -2.2 ALA 39  A 39  A ? -0.3 HIS 74  A 74  A ? -2.4 LEU 88  A 88  A ? -0.3 
87  MET 87  A 87  A ? SER 38  A 38  A ? -2.8 ASP 85  A 85  A ? -0.3 SER 38  A 38  A ? -2.6 ILE 89  A 89  A ? -0.4 
88  LEU 88  A 88  A ? ILE 72  A 72  A ? -2.9 ILE 86  A 86  A ? -0.3 ILE 72  A 72  A ? -3.6 LYS 90  A 90  A ? -0.5 
89  ILE 89  A 89  A ? VAL 36  A 36  A ? -3.0 MET 87  A 87  A ? -0.4 VAL 36  A 36  A ? -2.2 LEU 91  A 91  A ? -0.5 
90  LYS 90  A 90  A ? LYS 70  A 70  A ? -2.6 LEU 88  A 88  A ? -0.5 GLU 69  A 69  A ? -3.9 LYS 70  A 70  A ? -1.4 
91  LEU 91  A 91  A ? SER 34  A 34  A ? -2.6 ILE 89  A 89  A ? -0.5 ALA 68  A 68  A ? -0.2 GLN 67  A 67  A ? -0.1 
92  ARG 92  A 92  A ? GLN 67  A 67  A ? -3.2 LYS 90  A 90  A ? -0.2 LEU 91  A 91  A ? -0.1 ALA 68  A 68  A ? -0.1 
93  GLU 93  A 93  A ? GLN 67  A 67  A ? -0.3 GLU 33  A 33  A ? -0.1 ARG 92  A 92  A ? -0.2 GLU 69  A 69  A ? -0.0 
94  PRO 94  A 94  A ? ?   ?   ? ?   ? ? ?    ?   ?   ? ?   ? ? ?    SER 34  A 34  A ? -0.2 GLU 33  A 33  A ? -0.1 
95  ALA 95  A 95  A ? GLU 33  A 33  A ? -3.8 HIS 32  A 32  A ? -0.2 ILE 97  A 97  A ? -0.8 TRP 35  A 35  A ? -0.0 
96  VAL 96  A 96  A ? PRO 94  A 94  A ? -0.1 LYS 102 A 102 A ? -0.0 ASN 98  A 98  A ? -0.4 VAL 101 A 101 A ? -0.1 
97  ILE 97  A 97  A ? ALA 95  A 95  A ? -0.8 ASN 100 A 100 A ? -0.1 ASN 99  A 99  A ? -0.2 LYS 102 A 102 A ? -0.2 
98  ASN 98  A 98  A ? VAL 101 A 101 A ? -2.2 VAL 96  A 96  A ? -0.4 VAL 101 A 101 A ? -0.3 ILE 97  A 97  A ? -0.0 
99  ASN 99  A 99  A ? ASN 100 A 100 A ? -0.2 ILE 97  A 97  A ? -0.2 LYS 102 A 102 A ? -0.1 ILE 97  A 97  A ? -0.1 
100 ASN 100 A 100 A ? VAL 101 A 101 A ? -0.3 PRO 14  A 14  A ? -0.1 LYS 102 A 102 A ? -0.4 GLY 52  A 52  A ? -0.3 
101 VAL 101 A 101 A ? ASN 98  A 98  A ? -0.3 LEU 51  A 51  A ? -0.1 ASN 98  A 98  A ? -2.2 ASN 100 A 100 A ? -0.3 
102 LYS 102 A 102 A ? PRO 14  A 14  A ? -1.1 ASN 100 A 100 A ? -0.4 LEU 30  A 30  A ? -0.2 VAL 104 A 104 A ? -0.1 
103 PRO 103 A 103 A ? ?   ?   ? ?   ? ? ?    ?   ?   ? ?   ? ? ?    ILE 31  A 31  A ? -0.3 TRP 15  A 15  A ? -0.1 
104 VAL 104 A 104 A ? LEU 30  A 30  A ? -2.7 TRP 15  A 15  A ? -0.2 THR 184 A 184 A ? -0.1 SER 29  A 29  A ? -0.0 
105 PRO 105 A 105 A ? ?   ?   ? ?   ? ? ?    ?   ?   ? ?   ? ? ?    LEU 185 A 185 A ? -2.7 HIS 32  A 32  A ? -0.1 
106 LEU 106 A 106 A ? THR 184 A 184 A ? -0.2 ILE 31  A 31  A ? -0.2 LYS 186 A 186 A ? -0.1 THR 108 A 108 A ? -0.0 
107 PRO 107 A 107 A ? ?   ?   ? ?   ? ? ?    ?   ?   ? ?   ? ? ?    LEU 106 A 106 A ? -0.1 CYS 110 A 110 A ? -0.1 
108 THR 108 A 108 A ? ASN 109 A 109 A ? -0.1 CYS 110 A 110 A ? -0.1 CYS 110 A 110 A ? -0.3 LEU 106 A 106 A ? -0.0 
109 ASN 109 A 109 A ? ?   ?   ? ?   ? ? ?    ?   ?   ? ?   ? ? ?    CYS 208 A 208 A ? -0.2 SER 111 A 111 A ? -0.1 
110 CYS 110 A 110 A ? THR 108 A 108 A ? -0.3 SER 111 A 111 A ? -0.1 THR 108 A 108 A ? -0.1 LYS 186 A 186 A ? -0.0 
111 SER 111 A 111 A ? LYS 186 A 186 A ? -0.2 ASN 109 A 109 A ? -0.1 ALA 113 A 113 A ? -0.3 CYS 110 A 110 A ? -0.1 
112 HIS 112 A 112 A ? SER 142 A 142 A ? -0.0 ALA 113 A 113 A ? -0.0 GLU 115 A 115 A ? -1.9 ILE 140 A 140 A ? -0.3 
113 ALA 113 A 113 A ? SER 111 A 111 A ? -0.3 GLY 114 A 114 A ? -0.2 LEU 141 A 141 A ? -0.2 GLN 116 A 116 A ? -0.1 
114 GLY 114 A 114 A ? ILE 140 A 140 A ? -3.7 GLU 115 A 115 A ? -0.3 ALA 113 A 113 A ? -0.2 GLN 116 A 116 A ? -0.1 
115 GLU 115 A 115 A ? HIS 112 A 112 A ? -1.9 ILE 140 A 140 A ? -0.1 ILE 140 A 140 A ? -2.1 CYS 117 A 117 A ? -0.5 
116 GLN 116 A 116 A ? PRO 139 A 139 A ? -0.2 GLY 114 A 114 A ? -0.1 ASN 182 A 182 A ? -0.5 LEU 118 A 118 A ? -0.3 
117 CYS 117 A 117 A ? LEU 138 A 138 A ? -2.6 GLU 115 A 115 A ? -0.5 LEU 138 A 138 A ? -2.7 VAL 119 A 119 A ? -0.5 
118 LEU 118 A 118 A ? VAL 180 A 180 A ? -3.2 GLN 116 A 116 A ? -0.3 VAL 180 A 180 A ? -3.2 SER 120 A 120 A ? -0.4 
119 VAL 119 A 119 A ? LEU 136 A 136 A ? -3.0 CYS 117 A 117 A ? -0.5 LEU 136 A 136 A ? -2.2 GLY 121 A 121 A ? -0.3 
120 SER 120 A 120 A ? PRO 178 A 178 A ? -1.5 LEU 118 A 118 A ? -0.4 TRP 122 A 122 A ? -0.3 CYS 135 A 135 A ? -0.2 
121 GLY 121 A 121 A ? GLN 134 A 134 A ? -2.0 VAL 119 A 119 A ? -0.3 GLN 134 A 134 A ? -2.6 ASP 174 A 174 A ? -0.1 
122 TRP 122 A 122 A ? GLY 173 A 173 A ? -0.3 SER 120 A 120 A ? -0.3 SER 130 A 130 A ? -0.2 THR 125 A 125 A ? -0.1 
123 GLY 123 A 123 A ? VAL 124 A 124 A ? -0.2 ILE 129 A 129 A ? -0.1 SER 130 A 130 A ? -2.2 THR 125 A 125 A ? -0.4 
124 VAL 124 A 124 A ? GLN 172 A 172 A ? -1.1 ILE 129 A 129 A ? -0.3 GLY 126 A 126 A ? -0.6 ILE 129 A 129 A ? -0.3 
125 THR 125 A 125 A ? SER 128 A 128 A ? -2.1 GLY 123 A 123 A ? -0.4 SER 128 A 128 A ? -1.6 ASP 127 A 127 A ? -0.2 
126 GLY 126 A 126 A ? VAL 124 A 124 A ? -0.6 ASP 127 A 127 A ? -0.2 SER 130 A 130 A ? -0.1 VAL 124 A 124 A ? -0.1 
127 ASP 127 A 127 A ? THR 125 A 125 A ? -0.2 ILE 129 A 129 A ? -0.1 ILE 129 A 129 A ? -0.3 GLY 126 A 126 A ? -0.2 
128 SER 128 A 128 A ? THR 125 A 125 A ? -1.6 GLY 123 A 123 A ? -0.0 THR 125 A 125 A ? -2.1 SER 131 A 131 A ? -0.1 
129 ILE 129 A 129 A ? VAL 124 A 124 A ? -0.3 ASP 127 A 127 A ? -0.3 SER 131 A 131 A ? -0.3 VAL 124 A 124 A ? -0.3 
130 SER 130 A 130 A ? GLY 123 A 123 A ? -2.2 TRP 122 A 122 A ? -0.2 LEU 56  A 56  A ? -0.2 GLN 134 A 134 A ? -0.1 
131 SER 131 A 131 A ? ILE 129 A 129 A ? -0.3 ASP 55  A 55  A ? -0.1 LEU 56  A 56  A ? -3.2 PHE 57  A 57  A ? -0.3 
132 THR 132 A 132 A ? ASP 55  A 55  A ? -0.2 LEU 56  A 56  A ? -0.1 ASP 55  A 55  A ? -0.2 GLN 134 A 134 A ? -0.2 
133 LEU 133 A 133 A ? HIS 54  A 54  A ? -1.8 SER 131 A 131 A ? -0.3 CYS 8   A 8   A ? -2.8 CYS 135 A 135 A ? -0.3 
134 GLN 134 A 134 A ? GLY 121 A 121 A ? -2.6 GLU 7   A 7   A ? -0.3 GLY 121 A 121 A ? -2.0 LEU 136 A 136 A ? -0.3 
135 CYS 135 A 135 A ? HIS 6   A 6   A ? -3.7 LEU 133 A 133 A ? -0.3 HIS 6   A 6   A ? -2.8 GLU 137 A 137 A ? -0.3 
136 LEU 136 A 136 A ? VAL 119 A 119 A ? -2.2 GLN 134 A 134 A ? -0.3 VAL 119 A 119 A ? -3.0 LEU 138 A 138 A ? -0.5 
137 GLU 137 A 137 A ? CYS 135 A 135 A ? -0.3 LEU 118 A 118 A ? -0.2 LEU 118 A 118 A ? -0.2 GLN 116 A 116 A ? -0.0 
138 LEU 138 A 138 A ? CYS 117 A 117 A ? -2.7 LEU 136 A 136 A ? -0.5 CYS 117 A 117 A ? -2.6 ILE 140 A 140 A ? -0.3 
139 PRO 139 A 139 A ? ?   ?   ? ?   ? ? ?    ?   ?   ? ?   ? ? ?    GLY 162 A 162 A ? -2.2 LEU 141 A 141 A ? -0.4 
140 ILE 140 A 140 A ? GLU 115 A 115 A ? -2.1 HIS 112 A 112 A ? -0.3 GLY 114 A 114 A ? -3.7 ALA 161 A 161 A ? -0.2 
141 LEU 141 A 141 A ? CYS 160 A 160 A ? -2.7 PRO 139 A 139 A ? -0.4 CYS 160 A 160 A ? -0.4 GLU 115 A 115 A ? -0.1 
142 SER 142 A 142 A ? ILE 140 A 140 A ? -0.2 LYS 143 A 143 A ? -0.1 CYS 146 A 146 A ? -2.3 LYS 147 A 147 A ? -0.2 
143 LYS 143 A 143 A ? ALA 144 A 144 A ? -0.2 ASP 145 A 145 A ? -0.2 LYS 147 A 147 A ? -2.8 SER 148 A 148 A ? -0.2 
144 ALA 144 A 144 A ? CYS 146 A 146 A ? -0.2 ASP 145 A 145 A ? -0.2 SER 148 A 148 A ? -2.9 LYS 143 A 143 A ? -0.2 
145 ASP 145 A 145 A ? LYS 147 A 147 A ? -0.2 CYS 146 A 146 A ? -0.2 ALA 149 A 149 A ? -1.8 ALA 144 A 144 A ? -0.2 
146 CYS 146 A 146 A ? SER 142 A 142 A ? -2.3 LYS 147 A 147 A ? -0.2 TYR 150 A 150 A ? -1.9 GLY 151 A 151 A ? -0.3 
147 LYS 147 A 147 A ? LYS 143 A 143 A ? -2.8 SER 148 A 148 A ? -0.2 GLY 151 A 151 A ? -2.9 ASP 145 A 145 A ? -0.2 
148 SER 148 A 148 A ? ALA 144 A 144 A ? -2.9 LYS 143 A 143 A ? -0.2 LYS 147 A 147 A ? -0.2 CYS 146 A 146 A ? -0.2 
149 ALA 149 A 149 A ? ASP 145 A 145 A ? -1.8 ALA 144 A 144 A ? -0.2 LYS 147 A 147 A ? -0.2 SER 148 A 148 A ? -0.2 
150 TYR 150 A 150 A ? CYS 146 A 146 A ? -1.9 GLY 151 A 151 A ? -0.3 VAL 153 A 153 A ? -1.1 LYS 147 A 147 A ? -0.2 
151 GLY 151 A 151 A ? LYS 147 A 147 A ? -2.9 CYS 146 A 146 A ? -0.3 ILE 154 A 154 A ? -1.3 TYR 150 A 150 A ? -0.3 
152 ARG 152 A 152 A ? VAL 153 A 153 A ? -0.3 TYR 150 A 150 A ? -0.1 GLY 151 A 151 A ? -0.2 LYS 147 A 147 A ? -0.1 
153 VAL 153 A 153 A ? TYR 150 A 150 A ? -1.1 LYS 147 A 147 A ? -0.1 THR 155 A 155 A ? -0.5 ARG 152 A 152 A ? -0.3 
154 ILE 154 A 154 A ? GLY 151 A 151 A ? -1.3 LYS 147 A 147 A ? -0.1 LYS 156 A 156 A ? -0.2 ASN 83  A 83  A ? -0.0 
155 THR 155 A 155 A ? VAL 153 A 153 A ? -0.5 PHE 159 A 159 A ? -0.0 MET 158 A 158 A ? -1.7 VAL 153 A 153 A ? -0.1 
156 LYS 156 A 156 A ? LYS 157 A 157 A ? -0.3 ILE 154 A 154 A ? -0.2 ARG 209 A 209 A ? -0.1 ILE 154 A 154 A ? -0.0 
157 LYS 157 A 157 A ? VAL 205 A 205 A ? -0.0 CYS 208 A 208 A ? -0.0 GLU 206 A 206 A ? -2.9 PHE 159 A 159 A ? -0.3 
158 MET 158 A 158 A ? THR 155 A 155 A ? -1.7 VAL 205 A 205 A ? -0.2 CYS 160 A 160 A ? -0.3 VAL 205 A 205 A ? -0.2 
159 PHE 159 A 159 A ? TYR 204 A 204 A ? -1.9 LYS 157 A 157 A ? -0.3 TYR 204 A 204 A ? -2.8 ALA 161 A 161 A ? -0.4 
160 CYS 160 A 160 A ? LEU 141 A 141 A ? -0.4 MET 158 A 158 A ? -0.3 LEU 141 A 141 A ? -2.7 GLY 162 A 162 A ? -0.4 
161 ALA 161 A 161 A ? GLY 202 A 202 A ? -1.7 PHE 159 A 159 A ? -0.4 GLY 202 A 202 A ? -1.8 PHE 163 A 163 A ? -0.3 
162 GLY 162 A 162 A ? PRO 139 A 139 A ? -2.2 CYS 160 A 160 A ? -0.4 MET 164 A 164 A ? -0.5 ASP 169 A 169 A ? -0.1 
163 PHE 163 A 163 A ? LYS 168 A 168 A ? -0.7 ALA 161 A 161 A ? -0.3 GLY 166 A 166 A ? -1.8 PHE 200 A 200 A ? -0.2 
164 MET 164 A 164 A ? GLY 162 A 162 A ? -0.5 ASP 165 A 165 A ? -0.3 GLY 199 A 199 A ? -2.4 PHE 200 A 200 A ? -0.2 
165 ASP 165 A 165 A ? GLY 166 A 166 A ? -0.3 PRO 198 A 198 A ? -0.2 MET 164 A 164 A ? -0.3 GLY 167 A 167 A ? -0.1 
166 GLY 166 A 166 A ? PHE 163 A 163 A ? -1.8 GLU 197 A 197 A ? -0.2 ASP 165 A 165 A ? -0.3 GLU 197 A 197 A ? -0.2 
167 GLY 167 A 167 A ? ALA 196 A 196 A ? -2.9 ASP 165 A 165 A ? -0.1 ASP 169 A 169 A ? -0.4 GLU 197 A 197 A ? -0.1 
168 LYS 168 A 168 A ? PHE 163 A 163 A ? -0.2 GLU 197 A 197 A ? -0.1 PHE 163 A 163 A ? -0.7 SER 170 A 170 A ? -0.3 
169 ASP 169 A 169 A ? ILE 3   A 3   A ? -1.6 GLY 167 A 167 A ? -0.4 ILE 3   A 3   A ? -3.2 CYS 171 A 171 A ? -0.4 
170 SER 170 A 170 A ? LYS 168 A 168 A ? -0.3 ILE 2   A 2   A ? -0.2 ILE 2   A 2   A ? -0.3 GLN 172 A 172 A ? -0.2 
171 CYS 171 A 171 A ? LYS 1   A 1   A ? -3.6 ASP 169 A 169 A ? -0.4 ASP 174 A 174 A ? -1.9 GLY 123 A 123 A ? -0.1 
172 GLN 172 A 172 A ? GLY 173 A 173 A ? -0.2 SER 170 A 170 A ? -0.2 VAL 124 A 124 A ? -1.1 CYS 171 A 171 A ? -0.2 
173 GLY 173 A 173 A ? GLY 123 A 123 A ? -0.2 LEU 25  A 25  A ? -0.1 TRP 122 A 122 A ? -0.3 GLN 172 A 172 A ? -0.2 
174 ASP 174 A 174 A ? CYS 171 A 171 A ? -1.9 LYS 1   A 1   A ? -0.1 GLY 177 A 177 A ? -2.5 VAL 189 A 189 A ? -0.3 
175 SER 175 A 175 A ? LEU 25  A 25  A ? -0.3 GLY 176 A 176 A ? -0.3 GLY 27  A 27  A ? -4.1 SER 190 A 190 A ? -0.2 
176 GLY 176 A 176 A ? VAL 189 A 189 A ? -2.8 GLY 177 A 177 A ? -0.3 SER 175 A 175 A ? -0.3 SER 190 A 190 A ? -0.1 
177 GLY 177 A 177 A ? ASP 174 A 174 A ? -2.5 GLY 27  A 27  A ? -0.2 VAL 189 A 189 A ? -2.4 GLY 176 A 176 A ? -0.3 
178 PRO 178 A 178 A ? ?   ?   ? ?   ? ? ?    ?   ?   ? ?   ? ? ?    SER 120 A 120 A ? -1.5 VAL 180 A 180 A ? -0.5 
179 VAL 179 A 179 A ? GLY 187 A 187 A ? -2.5 VAL 119 A 119 A ? -0.2 LYS 186 A 186 A ? -2.8 GLY 187 A 187 A ? -1.9 
180 VAL 180 A 180 A ? LEU 118 A 118 A ? -3.2 PRO 178 A 178 A ? -0.5 LEU 118 A 118 A ? -3.2 ASN 182 A 182 A ? -0.4 
181 CYS 181 A 181 A ? THR 184 A 184 A ? -2.3 VAL 179 A 179 A ? -0.5 THR 184 A 184 A ? -1.6 CYS 117 A 117 A ? -0.2 
182 ASN 182 A 182 A ? GLN 116 A 116 A ? -0.5 VAL 180 A 180 A ? -0.4 CYS 181 A 181 A ? -0.2 LEU 185 A 185 A ? -0.1 
183 GLY 183 A 183 A ? THR 184 A 184 A ? -0.2 VAL 180 A 180 A ? -0.1 LEU 185 A 185 A ? -0.3 ASN 182 A 182 A ? -0.3 
184 THR 184 A 184 A ? CYS 181 A 181 A ? -1.6 VAL 104 A 104 A ? -0.1 CYS 181 A 181 A ? -2.3 LYS 186 A 186 A ? -0.9 
185 LEU 185 A 185 A ? PRO 105 A 105 A ? -2.7 GLY 183 A 183 A ? -0.3 VAL 180 A 180 A ? -0.2 ILE 188 A 188 A ? -0.1 
186 LYS 186 A 186 A ? VAL 179 A 179 A ? -2.8 THR 184 A 184 A ? -0.9 VAL 207 A 207 A ? -1.6 CYS 208 A 208 A ? -0.4 
187 GLY 187 A 187 A ? VAL 179 A 179 A ? -1.9 GLU 206 A 206 A ? -0.2 VAL 179 A 179 A ? -2.5 VAL 189 A 189 A ? -0.4 
188 ILE 188 A 188 A ? VAL 205 A 205 A ? -1.3 LYS 186 A 186 A ? -0.3 VAL 205 A 205 A ? -2.8 SER 190 A 190 A ? -0.2 
189 VAL 189 A 189 A ? GLY 177 A 177 A ? -2.4 GLY 187 A 187 A ? -0.4 GLY 176 A 176 A ? -2.8 TYR 204 A 204 A ? -0.2 
190 SER 190 A 190 A ? VAL 203 A 203 A ? -2.4 PHE 191 A 191 A ? -0.4 GLY 192 A 192 A ? -0.3 TYR 204 A 204 A ? -0.2 
191 PHE 191 A 191 A ? VAL 203 A 203 A ? -1.2 HIS 82  A 82  A ? -0.0 VAL 203 A 203 A ? -2.5 SER 190 A 190 A ? -0.4 
192 GLY 192 A 192 A ? SER 190 A 190 A ? -0.3 GLY 202 A 202 A ? -0.2 GLY 194 A 194 A ? -0.5 CYS 195 A 195 A ? -0.2 
193 ILE 193 A 193 A ? PRO 201 A 201 A ? -0.4 PHE 191 A 191 A ? -0.2 GLU 197 A 197 A ? -0.1 PHE 191 A 191 A ? -0.0 
194 GLY 194 A 194 A ? GLY 192 A 192 A ? -0.5 CYS 195 A 195 A ? -0.1 GLU 197 A 197 A ? -2.3 ILE 193 A 193 A ? -0.2 
195 CYS 195 A 195 A ? ALA 196 A 196 A ? -0.3 GLY 192 A 192 A ? -0.2 ASP 169 A 169 A ? -0.1 GLY 194 A 194 A ? -0.1 
196 ALA 196 A 196 A ? PHE 200 A 200 A ? -0.5 GLU 197 A 197 A ? -0.2 GLY 167 A 167 A ? -2.9 CYS 195 A 195 A ? -0.3 
197 GLU 197 A 197 A ? GLY 194 A 194 A ? -2.3 PHE 200 A 200 A ? -0.5 PHE 200 A 200 A ? -2.5 GLY 166 A 166 A ? -0.2 
198 PRO 198 A 198 A ? ?   ?   ? ?   ? ? ?    ?   ?   ? ?   ? ? ?    ASP 165 A 165 A ? -0.2 MET 164 A 164 A ? -0.1 
199 GLY 199 A 199 A ? MET 164 A 164 A ? -2.4 PHE 163 A 163 A ? -0.2 MET 164 A 164 A ? -0.1 ASP 165 A 165 A ? -0.1 
200 PHE 200 A 200 A ? GLU 197 A 197 A ? -2.5 PHE 163 A 163 A ? -0.2 ALA 196 A 196 A ? -0.5 GLU 197 A 197 A ? -0.5 
201 PRO 201 A 201 A ? ?   ?   ? ?   ? ? ?    ?   ?   ? ?   ? ? ?    ILE 193 A 193 A ? -0.4 GLY 162 A 162 A ? -0.2 
202 GLY 202 A 202 A ? ALA 161 A 161 A ? -1.8 GLY 192 A 192 A ? -0.1 ALA 161 A 161 A ? -1.7 TYR 204 A 204 A ? -0.4 
203 VAL 203 A 203 A ? PHE 191 A 191 A ? -2.5 CYS 160 A 160 A ? -0.2 SER 190 A 190 A ? -2.4 PHE 191 A 191 A ? -1.2 
204 TYR 204 A 204 A ? PHE 159 A 159 A ? -2.8 GLY 202 A 202 A ? -0.4 PHE 159 A 159 A ? -1.9 GLU 206 A 206 A ? -0.4 
205 VAL 205 A 205 A ? ILE 188 A 188 A ? -2.8 VAL 203 A 203 A ? -0.3 ILE 188 A 188 A ? -1.3 VAL 207 A 207 A ? -0.9 
206 GLU 206 A 206 A ? LYS 157 A 157 A ? -2.9 TYR 204 A 204 A ? -0.4 ARG 209 A 209 A ? -1.6 GLY 187 A 187 A ? -0.2 
207 VAL 207 A 207 A ? LYS 186 A 186 A ? -1.6 VAL 205 A 205 A ? -0.9 TYR 210 A 210 A ? -2.9 ILE 211 A 211 A ? -0.2 
208 CYS 208 A 208 A ? LYS 186 A 186 A ? -0.4 ARG 209 A 209 A ? -0.3 ILE 211 A 211 A ? -0.7 VAL 207 A 207 A ? -0.3 
209 ARG 209 A 209 A ? GLU 206 A 206 A ? -1.6 TYR 210 A 210 A ? -0.2 CYS 208 A 208 A ? -0.3 VAL 207 A 207 A ? -0.2 
210 TYR 210 A 210 A ? VAL 207 A 207 A ? -2.9 GLU 206 A 206 A ? -0.2 ILE 214 A 214 A ? -2.8 ARG 209 A 209 A ? -0.2 
211 ILE 211 A 211 A ? CYS 208 A 208 A ? -0.7 TRP 213 A 213 A ? -0.2 ASN 215 A 215 A ? -2.7 TYR 216 A 216 A ? -0.2 
212 ASN 212 A 212 A ? CYS 208 A 208 A ? -0.2 TRP 213 A 213 A ? -0.2 TYR 216 A 216 A ? -2.3 ILE 211 A 211 A ? -0.2 
213 TRP 213 A 213 A ? ASN 215 A 215 A ? -0.2 ILE 214 A 214 A ? -0.2 ILE 217 A 217 A ? -2.4 ILE 211 A 211 A ? -0.2 
214 ILE 214 A 214 A ? TYR 210 A 210 A ? -2.8 ASN 215 A 215 A ? -0.2 ILE 218 A 218 A ? -2.6 ALA 219 A 219 A ? -0.2 
215 ASN 215 A 215 A ? ILE 211 A 211 A ? -2.7 TYR 216 A 216 A ? -0.2 ALA 219 A 219 A ? -2.3 ILE 214 A 214 A ? -0.2 
216 TYR 216 A 216 A ? ASN 212 A 212 A ? -2.3 ILE 211 A 211 A ? -0.2 ASN 220 A 220 A ? -1.8 ASN 215 A 215 A ? -0.2 
217 ILE 217 A 217 A ? TRP 213 A 213 A ? -2.4 ALA 219 A 219 A ? -0.2 ASN 221 A 221 A ? -0.8 ASN 215 A 215 A ? -0.2 
218 ILE 218 A 218 A ? ILE 214 A 214 A ? -2.6 ALA 219 A 219 A ? -0.2 ASN 221 A 221 A ? -0.6 ILE 217 A 217 A ? -0.2 
219 ALA 219 A 219 A ? ASN 215 A 215 A ? -2.3 ASN 220 A 220 A ? -0.2 ILE 218 A 218 A ? -0.2 ILE 217 A 217 A ? -0.2 
220 ASN 220 A 220 A ? TYR 216 A 216 A ? -1.8 ASN 215 A 215 A ? -0.2 ALA 219 A 219 A ? -0.2 ILE 218 A 218 A ? -0.2 
221 ASN 221 A 221 A ? ILE 217 A 217 A ? -0.8 ILE 218 A 218 A ? -0.6 ILE 218 A 218 A ? -0.2 ALA 219 A 219 A ? -0.2 
# 
loop_
_dssp_statistics_histogram.entry_id 
_dssp_statistics_histogram.type 
_dssp_statistics_histogram.1 
_dssp_statistics_histogram.2 
_dssp_statistics_histogram.3 
_dssp_statistics_histogram.4 
_dssp_statistics_histogram.5 
_dssp_statistics_histogram.6 
_dssp_statistics_histogram.7 
_dssp_statistics_histogram.8 
_dssp_statistics_histogram.9 
_dssp_statistics_histogram.10 
_dssp_statistics_histogram.11 
_dssp_statistics_histogram.12 
_dssp_statistics_histogram.13 
_dssp_statistics_histogram.14 
_dssp_statistics_histogram.15 
_dssp_statistics_histogram.16 
_dssp_statistics_histogram.17 
_dssp_statistics_histogram.18 
_dssp_statistics_histogram.19 
_dssp_statistics_histogram.20 
_dssp_statistics_histogram.21 
_dssp_statistics_histogram.22 
_dssp_statistics_histogram.23 
_dssp_statistics_histogram.24 
_dssp_statistics_histogram.25 
_dssp_statistics_histogram.26 
_dssp_statistics_histogram.27 
_dssp_statistics_histogram.28 
_dssp_statistics_histogram.29 
_dssp_statistics_histogram.30 
zgc:171509_Danio_rerio_GeneID=100141339 residues_per_alpha_helix        0 0 0 0 0 0 0 1 0 1 0 0 0 0 0 0 0 0 0 0 0 0 0 0 0 0 0 0 0 0 
zgc:171509_Danio_rerio_GeneID=100141339 parallel_bridges_per_ladder     0 0 0 0 0 0 0 0 0 0 0 0 0 0 0 0 0 0 0 0 0 0 0 0 0 0 0 0 0 0 
zgc:171509_Danio_rerio_GeneID=100141339 antiparallel_bridges_per_ladder 2 3 2 6 2 1 0 0 0 0 0 0 0 0 0 0 0 0 0 0 0 0 0 0 0 0 0 0 0 0 
zgc:171509_Danio_rerio_GeneID=100141339 ladders_per_sheet               2 0 0 0 0 1 1 0 0 0 0 0 0 0 0 0 0 0 0 0 0 0 0 0 0 0 0 0 0 0 
# 
loop_
_dssp_statistics_hbond.entry_id 
_dssp_statistics_hbond.type 
_dssp_statistics_hbond.count 
_dssp_statistics_hbond.count_per_100 
zgc:171509_Danio_rerio_GeneID=100141339 O(I)-->H-N(J)          144 65.2 
zgc:171509_Danio_rerio_GeneID=100141339 'PARALLEL BRIDGES'     0   0.0  
zgc:171509_Danio_rerio_GeneID=100141339 'ANTIPARALLEL BRIDGES' 73  33.0 
zgc:171509_Danio_rerio_GeneID=100141339 O(I)-->H-N(I-5)        2   0.9  
zgc:171509_Danio_rerio_GeneID=100141339 O(I)-->H-N(I-4)        1   0.5  
zgc:171509_Danio_rerio_GeneID=100141339 O(I)-->H-N(I-3)        5   2.3  
zgc:171509_Danio_rerio_GeneID=100141339 O(I)-->H-N(I-2)        0   0.0  
zgc:171509_Danio_rerio_GeneID=100141339 O(I)-->H-N(I-1)        0   0.0  
zgc:171509_Danio_rerio_GeneID=100141339 O(I)-->H-N(I+0)        0   0.0  
zgc:171509_Danio_rerio_GeneID=100141339 O(I)-->H-N(I+1)        0   0.0  
zgc:171509_Danio_rerio_GeneID=100141339 O(I)-->H-N(I+2)        20  9.0  
zgc:171509_Danio_rerio_GeneID=100141339 O(I)-->H-N(I+3)        25  11.3 
zgc:171509_Danio_rerio_GeneID=100141339 O(I)-->H-N(I+4)        15  6.8  
zgc:171509_Danio_rerio_GeneID=100141339 O(I)-->H-N(I+5)        0   0.0  
# 
_dssp_statistics.entry_id                       zgc:171509_Danio_rerio_GeneID=100141339 
_dssp_statistics.nr_of_residues                 221 
_dssp_statistics.nr_of_chains                   1 
_dssp_statistics.nr_of_ss_bridges_total         0 
_dssp_statistics.nr_of_ss_bridges_intra_chain   0 
_dssp_statistics.nr_of_ss_bridges_inter_chain   0 
# 
loop_
_chem_comp.id 
_chem_comp.type 
_chem_comp.mon_nstd_flag 
_chem_comp.name 
_chem_comp.formula 
_chem_comp.formula_weight 
ALA 'L-PEPTIDE LINKING' y ALANINE         'C3 H7 N O2'     89.093 
ARG 'L-PEPTIDE LINKING' y ARGININE        'C6 H15 N4 O2'  175.209 
ASN 'L-PEPTIDE LINKING' y ASPARAGINE      'C4 H8 N2 O3'   132.118 
ASP 'L-PEPTIDE LINKING' y 'ASPARTIC ACID' 'C4 H7 N O4'    133.103 
CYS 'L-PEPTIDE LINKING' y CYSTEINE        'C3 H7 N O2 S'  121.158 
GLN 'L-PEPTIDE LINKING' y GLUTAMINE       'C5 H10 N2 O3'  146.144 
GLU 'L-PEPTIDE LINKING' y 'GLUTAMIC ACID' 'C5 H9 N O4'    147.129 
GLY 'PEPTIDE LINKING'   y GLYCINE         'C2 H5 N O2'     75.067 
HIS 'L-PEPTIDE LINKING' y HISTIDINE       'C6 H10 N3 O2'  156.162 
ILE 'L-PEPTIDE LINKING' y ISOLEUCINE      'C6 H13 N O2'   131.173 
LEU 'L-PEPTIDE LINKING' y LEUCINE         'C6 H13 N O2'   131.173 
LYS 'L-PEPTIDE LINKING' y LYSINE          'C6 H15 N2 O2'  147.195 
MET 'L-PEPTIDE LINKING' y METHIONINE      'C5 H11 N O2 S' 149.211 
PHE 'L-PEPTIDE LINKING' y PHENYLALANINE   'C9 H11 N O2'   165.189 
PRO 'L-PEPTIDE LINKING' y PROLINE         'C5 H9 N O2'     115.13 
SER 'L-PEPTIDE LINKING' y SERINE          'C3 H7 N O3'    105.093 
THR 'L-PEPTIDE LINKING' y THREONINE       'C4 H9 N O3'    119.119 
TRP 'L-PEPTIDE LINKING' y TRYPTOPHAN      'C11 H12 N2 O2' 204.225 
TYR 'L-PEPTIDE LINKING' y TYROSINE        'C9 H11 N O3'   181.189 
VAL 'L-PEPTIDE LINKING' y VALINE          'C5 H11 N O2'   117.146 
# 
loop_
_atom_type.symbol 
N 
C 
O 
S 
# 
loop_
_entity_poly_seq.entity_id 
_entity_poly_seq.num 
_entity_poly_seq.mon_id 
_entity_poly_seq.hetero 
1   1 LYS n 
1   2 ILE n 
1   3 ILE n 
1   4 GLY n 
1   5 GLY n 
1   6 HIS n 
1   7 GLU n 
1   8 CYS n 
1   9 GLN n 
1  10 PRO n 
1  11 HIS n 
1  12 SER n 
1  13 GLN n 
1  14 PRO n 
1  15 TRP n 
1  16 GLN n 
1  17 ALA n 
1  18 ARG n 
1  19 LEU n 
1  20 ASP n 
1  21 ASP n 
1  22 GLY n 
1  23 TYR n 
1  24 GLY n 
1  25 LEU n 
1  26 CYS n 
1  27 GLY n 
1  28 GLY n 
1  29 SER n 
1  30 LEU n 
1  31 ILE n 
1  32 HIS n 
1  33 GLU n 
1  34 SER n 
1  35 TRP n 
1  36 VAL n 
1  37 VAL n 
1  38 SER n 
1  39 ALA n 
1  40 ALA n 
1  41 HIS n 
1  42 CYS n 
1  43 LYS n 
1  44 SER n 
1  45 SER n 
1  46 SER n 
1  47 ILE n 
1  48 ILE n 
1  49 VAL n 
1  50 HIS n 
1  51 LEU n 
1  52 GLY n 
1  53 LYS n 
1  54 HIS n 
1  55 ASP n 
1  56 LEU n 
1  57 PHE n 
1  58 VAL n 
1  59 VAL n 
1  60 GLU n 
1  61 ASP n 
1  62 THR n 
1  63 ALA n 
1  64 GLN n 
1  65 GLU n 
1  66 ILE n 
1  67 GLN n 
1  68 ALA n 
1  69 GLU n 
1  70 LYS n 
1  71 VAL n 
1  72 ILE n 
1  73 SER n 
1  74 HIS n 
1  75 PRO n 
1  76 LYS n 
1  77 TYR n 
1  78 ASN n 
1  79 ASN n 
1  80 ARG n 
1  81 GLU n 
1  82 HIS n 
1  83 ASN n 
1  84 ASN n 
1  85 ASP n 
1  86 ILE n 
1  87 MET n 
1  88 LEU n 
1  89 ILE n 
1  90 LYS n 
1  91 LEU n 
1  92 ARG n 
1  93 GLU n 
1  94 PRO n 
1  95 ALA n 
1  96 VAL n 
1  97 ILE n 
1  98 ASN n 
1  99 ASN n 
1 100 ASN n 
1 101 VAL n 
1 102 LYS n 
1 103 PRO n 
1 104 VAL n 
1 105 PRO n 
1 106 LEU n 
1 107 PRO n 
1 108 THR n 
1 109 ASN n 
1 110 CYS n 
1 111 SER n 
1 112 HIS n 
1 113 ALA n 
1 114 GLY n 
1 115 GLU n 
1 116 GLN n 
1 117 CYS n 
1 118 LEU n 
1 119 VAL n 
1 120 SER n 
1 121 GLY n 
1 122 TRP n 
1 123 GLY n 
1 124 VAL n 
1 125 THR n 
1 126 GLY n 
1 127 ASP n 
1 128 SER n 
1 129 ILE n 
1 130 SER n 
1 131 SER n 
1 132 THR n 
1 133 LEU n 
1 134 GLN n 
1 135 CYS n 
1 136 LEU n 
1 137 GLU n 
1 138 LEU n 
1 139 PRO n 
1 140 ILE n 
1 141 LEU n 
1 142 SER n 
1 143 LYS n 
1 144 ALA n 
1 145 ASP n 
1 146 CYS n 
1 147 LYS n 
1 148 SER n 
1 149 ALA n 
1 150 TYR n 
1 151 GLY n 
1 152 ARG n 
1 153 VAL n 
1 154 ILE n 
1 155 THR n 
1 156 LYS n 
1 157 LYS n 
1 158 MET n 
1 159 PHE n 
1 160 CYS n 
1 161 ALA n 
1 162 GLY n 
1 163 PHE n 
1 164 MET n 
1 165 ASP n 
1 166 GLY n 
1 167 GLY n 
1 168 LYS n 
1 169 ASP n 
1 170 SER n 
1 171 CYS n 
1 172 GLN n 
1 173 GLY n 
1 174 ASP n 
1 175 SER n 
1 176 GLY n 
1 177 GLY n 
1 178 PRO n 
1 179 VAL n 
1 180 VAL n 
1 181 CYS n 
1 182 ASN n 
1 183 GLY n 
1 184 THR n 
1 185 LEU n 
1 186 LYS n 
1 187 GLY n 
1 188 ILE n 
1 189 VAL n 
1 190 SER n 
1 191 PHE n 
1 192 GLY n 
1 193 ILE n 
1 194 GLY n 
1 195 CYS n 
1 196 ALA n 
1 197 GLU n 
1 198 PRO n 
1 199 GLY n 
1 200 PHE n 
1 201 PRO n 
1 202 GLY n 
1 203 VAL n 
1 204 TYR n 
1 205 VAL n 
1 206 GLU n 
1 207 VAL n 
1 208 CYS n 
1 209 ARG n 
1 210 TYR n 
1 211 ILE n 
1 212 ASN n 
1 213 TRP n 
1 214 ILE n 
1 215 ASN n 
1 216 TYR n 
1 217 ILE n 
1 218 ILE n 
1 219 ALA n 
1 220 ASN n 
1 221 ASN n 
# 
loop_
_pdbx_poly_seq_scheme.asym_id 
_pdbx_poly_seq_scheme.entity_id 
_pdbx_poly_seq_scheme.seq_id 
_pdbx_poly_seq_scheme.mon_id 
_pdbx_poly_seq_scheme.ndb_seq_num 
_pdbx_poly_seq_scheme.pdb_seq_num 
_pdbx_poly_seq_scheme.auth_seq_num 
_pdbx_poly_seq_scheme.pdb_mon_id 
_pdbx_poly_seq_scheme.auth_mon_id 
_pdbx_poly_seq_scheme.pdb_strand_id 
_pdbx_poly_seq_scheme.pdb_ins_code 
_pdbx_poly_seq_scheme.hetero 
A 1   1 LYS   1 1   1   LYS LYS A ? n 
A 1   2 ILE   2 2   2   ILE ILE A ? n 
A 1   3 ILE   3 3   3   ILE ILE A ? n 
A 1   4 GLY   4 4   4   GLY GLY A ? n 
A 1   5 GLY   5 5   5   GLY GLY A ? n 
A 1   6 HIS   6 6   6   HIS HIS A ? n 
A 1   7 GLU   7 7   7   GLU GLU A ? n 
A 1   8 CYS   8 8   8   CYS CYS A ? n 
A 1   9 GLN   9 9   9   GLN GLN A ? n 
A 1  10 PRO  10 10  10  PRO PRO A ? n 
A 1  11 HIS  11 11  11  HIS HIS A ? n 
A 1  12 SER  12 12  12  SER SER A ? n 
A 1  13 GLN  13 13  13  GLN GLN A ? n 
A 1  14 PRO  14 14  14  PRO PRO A ? n 
A 1  15 TRP  15 15  15  TRP TRP A ? n 
A 1  16 GLN  16 16  16  GLN GLN A ? n 
A 1  17 ALA  17 17  17  ALA ALA A ? n 
A 1  18 ARG  18 18  18  ARG ARG A ? n 
A 1  19 LEU  19 19  19  LEU LEU A ? n 
A 1  20 ASP  20 20  20  ASP ASP A ? n 
A 1  21 ASP  21 21  21  ASP ASP A ? n 
A 1  22 GLY  22 22  22  GLY GLY A ? n 
A 1  23 TYR  23 23  23  TYR TYR A ? n 
A 1  24 GLY  24 24  24  GLY GLY A ? n 
A 1  25 LEU  25 25  25  LEU LEU A ? n 
A 1  26 CYS  26 26  26  CYS CYS A ? n 
A 1  27 GLY  27 27  27  GLY GLY A ? n 
A 1  28 GLY  28 28  28  GLY GLY A ? n 
A 1  29 SER  29 29  29  SER SER A ? n 
A 1  30 LEU  30 30  30  LEU LEU A ? n 
A 1  31 ILE  31 31  31  ILE ILE A ? n 
A 1  32 HIS  32 32  32  HIS HIS A ? n 
A 1  33 GLU  33 33  33  GLU GLU A ? n 
A 1  34 SER  34 34  34  SER SER A ? n 
A 1  35 TRP  35 35  35  TRP TRP A ? n 
A 1  36 VAL  36 36  36  VAL VAL A ? n 
A 1  37 VAL  37 37  37  VAL VAL A ? n 
A 1  38 SER  38 38  38  SER SER A ? n 
A 1  39 ALA  39 39  39  ALA ALA A ? n 
A 1  40 ALA  40 40  40  ALA ALA A ? n 
A 1  41 HIS  41 41  41  HIS HIS A ? n 
A 1  42 CYS  42 42  42  CYS CYS A ? n 
A 1  43 LYS  43 43  43  LYS LYS A ? n 
A 1  44 SER  44 44  44  SER SER A ? n 
A 1  45 SER  45 45  45  SER SER A ? n 
A 1  46 SER  46 46  46  SER SER A ? n 
A 1  47 ILE  47 47  47  ILE ILE A ? n 
A 1  48 ILE  48 48  48  ILE ILE A ? n 
A 1  49 VAL  49 49  49  VAL VAL A ? n 
A 1  50 HIS  50 50  50  HIS HIS A ? n 
A 1  51 LEU  51 51  51  LEU LEU A ? n 
A 1  52 GLY  52 52  52  GLY GLY A ? n 
A 1  53 LYS  53 53  53  LYS LYS A ? n 
A 1  54 HIS  54 54  54  HIS HIS A ? n 
A 1  55 ASP  55 55  55  ASP ASP A ? n 
A 1  56 LEU  56 56  56  LEU LEU A ? n 
A 1  57 PHE  57 57  57  PHE PHE A ? n 
A 1  58 VAL  58 58  58  VAL VAL A ? n 
A 1  59 VAL  59 59  59  VAL VAL A ? n 
A 1  60 GLU  60 60  60  GLU GLU A ? n 
A 1  61 ASP  61 61  61  ASP ASP A ? n 
A 1  62 THR  62 62  62  THR THR A ? n 
A 1  63 ALA  63 63  63  ALA ALA A ? n 
A 1  64 GLN  64 64  64  GLN GLN A ? n 
A 1  65 GLU  65 65  65  GLU GLU A ? n 
A 1  66 ILE  66 66  66  ILE ILE A ? n 
A 1  67 GLN  67 67  67  GLN GLN A ? n 
A 1  68 ALA  68 68  68  ALA ALA A ? n 
A 1  69 GLU  69 69  69  GLU GLU A ? n 
A 1  70 LYS  70 70  70  LYS LYS A ? n 
A 1  71 VAL  71 71  71  VAL VAL A ? n 
A 1  72 ILE  72 72  72  ILE ILE A ? n 
A 1  73 SER  73 73  73  SER SER A ? n 
A 1  74 HIS  74 74  74  HIS HIS A ? n 
A 1  75 PRO  75 75  75  PRO PRO A ? n 
A 1  76 LYS  76 76  76  LYS LYS A ? n 
A 1  77 TYR  77 77  77  TYR TYR A ? n 
A 1  78 ASN  78 78  78  ASN ASN A ? n 
A 1  79 ASN  79 79  79  ASN ASN A ? n 
A 1  80 ARG  80 80  80  ARG ARG A ? n 
A 1  81 GLU  81 81  81  GLU GLU A ? n 
A 1  82 HIS  82 82  82  HIS HIS A ? n 
A 1  83 ASN  83 83  83  ASN ASN A ? n 
A 1  84 ASN  84 84  84  ASN ASN A ? n 
A 1  85 ASP  85 85  85  ASP ASP A ? n 
A 1  86 ILE  86 86  86  ILE ILE A ? n 
A 1  87 MET  87 87  87  MET MET A ? n 
A 1  88 LEU  88 88  88  LEU LEU A ? n 
A 1  89 ILE  89 89  89  ILE ILE A ? n 
A 1  90 LYS  90 90  90  LYS LYS A ? n 
A 1  91 LEU  91 91  91  LEU LEU A ? n 
A 1  92 ARG  92 92  92  ARG ARG A ? n 
A 1  93 GLU  93 93  93  GLU GLU A ? n 
A 1  94 PRO  94 94  94  PRO PRO A ? n 
A 1  95 ALA  95 95  95  ALA ALA A ? n 
A 1  96 VAL  96 96  96  VAL VAL A ? n 
A 1  97 ILE  97 97  97  ILE ILE A ? n 
A 1  98 ASN  98 98  98  ASN ASN A ? n 
A 1  99 ASN  99 99  99  ASN ASN A ? n 
A 1 100 ASN 100 100 100 ASN ASN A ? n 
A 1 101 VAL 101 101 101 VAL VAL A ? n 
A 1 102 LYS 102 102 102 LYS LYS A ? n 
A 1 103 PRO 103 103 103 PRO PRO A ? n 
A 1 104 VAL 104 104 104 VAL VAL A ? n 
A 1 105 PRO 105 105 105 PRO PRO A ? n 
A 1 106 LEU 106 106 106 LEU LEU A ? n 
A 1 107 PRO 107 107 107 PRO PRO A ? n 
A 1 108 THR 108 108 108 THR THR A ? n 
A 1 109 ASN 109 109 109 ASN ASN A ? n 
A 1 110 CYS 110 110 110 CYS CYS A ? n 
A 1 111 SER 111 111 111 SER SER A ? n 
A 1 112 HIS 112 112 112 HIS HIS A ? n 
A 1 113 ALA 113 113 113 ALA ALA A ? n 
A 1 114 GLY 114 114 114 GLY GLY A ? n 
A 1 115 GLU 115 115 115 GLU GLU A ? n 
A 1 116 GLN 116 116 116 GLN GLN A ? n 
A 1 117 CYS 117 117 117 CYS CYS A ? n 
A 1 118 LEU 118 118 118 LEU LEU A ? n 
A 1 119 VAL 119 119 119 VAL VAL A ? n 
A 1 120 SER 120 120 120 SER SER A ? n 
A 1 121 GLY 121 121 121 GLY GLY A ? n 
A 1 122 TRP 122 122 122 TRP TRP A ? n 
A 1 123 GLY 123 123 123 GLY GLY A ? n 
A 1 124 VAL 124 124 124 VAL VAL A ? n 
A 1 125 THR 125 125 125 THR THR A ? n 
A 1 126 GLY 126 126 126 GLY GLY A ? n 
A 1 127 ASP 127 127 127 ASP ASP A ? n 
A 1 128 SER 128 128 128 SER SER A ? n 
A 1 129 ILE 129 129 129 ILE ILE A ? n 
A 1 130 SER 130 130 130 SER SER A ? n 
A 1 131 SER 131 131 131 SER SER A ? n 
A 1 132 THR 132 132 132 THR THR A ? n 
A 1 133 LEU 133 133 133 LEU LEU A ? n 
A 1 134 GLN 134 134 134 GLN GLN A ? n 
A 1 135 CYS 135 135 135 CYS CYS A ? n 
A 1 136 LEU 136 136 136 LEU LEU A ? n 
A 1 137 GLU 137 137 137 GLU GLU A ? n 
A 1 138 LEU 138 138 138 LEU LEU A ? n 
A 1 139 PRO 139 139 139 PRO PRO A ? n 
A 1 140 ILE 140 140 140 ILE ILE A ? n 
A 1 141 LEU 141 141 141 LEU LEU A ? n 
A 1 142 SER 142 142 142 SER SER A ? n 
A 1 143 LYS 143 143 143 LYS LYS A ? n 
A 1 144 ALA 144 144 144 ALA ALA A ? n 
A 1 145 ASP 145 145 145 ASP ASP A ? n 
A 1 146 CYS 146 146 146 CYS CYS A ? n 
A 1 147 LYS 147 147 147 LYS LYS A ? n 
A 1 148 SER 148 148 148 SER SER A ? n 
A 1 149 ALA 149 149 149 ALA ALA A ? n 
A 1 150 TYR 150 150 150 TYR TYR A ? n 
A 1 151 GLY 151 151 151 GLY GLY A ? n 
A 1 152 ARG 152 152 152 ARG ARG A ? n 
A 1 153 VAL 153 153 153 VAL VAL A ? n 
A 1 154 ILE 154 154 154 ILE ILE A ? n 
A 1 155 THR 155 155 155 THR THR A ? n 
A 1 156 LYS 156 156 156 LYS LYS A ? n 
A 1 157 LYS 157 157 157 LYS LYS A ? n 
A 1 158 MET 158 158 158 MET MET A ? n 
A 1 159 PHE 159 159 159 PHE PHE A ? n 
A 1 160 CYS 160 160 160 CYS CYS A ? n 
A 1 161 ALA 161 161 161 ALA ALA A ? n 
A 1 162 GLY 162 162 162 GLY GLY A ? n 
A 1 163 PHE 163 163 163 PHE PHE A ? n 
A 1 164 MET 164 164 164 MET MET A ? n 
A 1 165 ASP 165 165 165 ASP ASP A ? n 
A 1 166 GLY 166 166 166 GLY GLY A ? n 
A 1 167 GLY 167 167 167 GLY GLY A ? n 
A 1 168 LYS 168 168 168 LYS LYS A ? n 
A 1 169 ASP 169 169 169 ASP ASP A ? n 
A 1 170 SER 170 170 170 SER SER A ? n 
A 1 171 CYS 171 171 171 CYS CYS A ? n 
A 1 172 GLN 172 172 172 GLN GLN A ? n 
A 1 173 GLY 173 173 173 GLY GLY A ? n 
A 1 174 ASP 174 174 174 ASP ASP A ? n 
A 1 175 SER 175 175 175 SER SER A ? n 
A 1 176 GLY 176 176 176 GLY GLY A ? n 
A 1 177 GLY 177 177 177 GLY GLY A ? n 
A 1 178 PRO 178 178 178 PRO PRO A ? n 
A 1 179 VAL 179 179 179 VAL VAL A ? n 
A 1 180 VAL 180 180 180 VAL VAL A ? n 
A 1 181 CYS 181 181 181 CYS CYS A ? n 
A 1 182 ASN 182 182 182 ASN ASN A ? n 
A 1 183 GLY 183 183 183 GLY GLY A ? n 
A 1 184 THR 184 184 184 THR THR A ? n 
A 1 185 LEU 185 185 185 LEU LEU A ? n 
A 1 186 LYS 186 186 186 LYS LYS A ? n 
A 1 187 GLY 187 187 187 GLY GLY A ? n 
A 1 188 ILE 188 188 188 ILE ILE A ? n 
A 1 189 VAL 189 189 189 VAL VAL A ? n 
A 1 190 SER 190 190 190 SER SER A ? n 
A 1 191 PHE 191 191 191 PHE PHE A ? n 
A 1 192 GLY 192 192 192 GLY GLY A ? n 
A 1 193 ILE 193 193 193 ILE ILE A ? n 
A 1 194 GLY 194 194 194 GLY GLY A ? n 
A 1 195 CYS 195 195 195 CYS CYS A ? n 
A 1 196 ALA 196 196 196 ALA ALA A ? n 
A 1 197 GLU 197 197 197 GLU GLU A ? n 
A 1 198 PRO 198 198 198 PRO PRO A ? n 
A 1 199 GLY 199 199 199 GLY GLY A ? n 
A 1 200 PHE 200 200 200 PHE PHE A ? n 
A 1 201 PRO 201 201 201 PRO PRO A ? n 
A 1 202 GLY 202 202 202 GLY GLY A ? n 
A 1 203 VAL 203 203 203 VAL VAL A ? n 
A 1 204 TYR 204 204 204 TYR TYR A ? n 
A 1 205 VAL 205 205 205 VAL VAL A ? n 
A 1 206 GLU 206 206 206 GLU GLU A ? n 
A 1 207 VAL 207 207 207 VAL VAL A ? n 
A 1 208 CYS 208 208 208 CYS CYS A ? n 
A 1 209 ARG 209 209 209 ARG ARG A ? n 
A 1 210 TYR 210 210 210 TYR TYR A ? n 
A 1 211 ILE 211 211 211 ILE ILE A ? n 
A 1 212 ASN 212 212 212 ASN ASN A ? n 
A 1 213 TRP 213 213 213 TRP TRP A ? n 
A 1 214 ILE 214 214 214 ILE ILE A ? n 
A 1 215 ASN 215 215 215 ASN ASN A ? n 
A 1 216 TYR 216 216 216 TYR TYR A ? n 
A 1 217 ILE 217 217 217 ILE ILE A ? n 
A 1 218 ILE 218 218 218 ILE ILE A ? n 
A 1 219 ALA 219 219 219 ALA ALA A ? n 
A 1 220 ASN 220 220 220 ASN ASN A ? n 
A 1 221 ASN 221 221 221 ASN ASN A ? n 
# 
loop_
_atom_site.group_PDB 
_atom_site.id 
_atom_site.type_symbol 
_atom_site.label_atom_id 
_atom_site.label_alt_id 
_atom_site.label_comp_id 
_atom_site.label_asym_id 
_atom_site.label_entity_id 
_atom_site.label_seq_id 
_atom_site.pdbx_PDB_ins_code 
_atom_site.Cartn_x 
_atom_site.Cartn_y 
_atom_site.Cartn_z 
_atom_site.occupancy 
_atom_site.B_iso_or_equiv 
_atom_site.pdbx_formal_charge 
_atom_site.auth_seq_id 
_atom_site.auth_comp_id 
_atom_site.auth_asym_id 
_atom_site.auth_atom_id 
_atom_site.pdbx_PDB_model_num 
ATOM 1    N N   ? LYS A 1   1 ?   2.210  11.449  -4.619 1.000 74.780 ? 1   LYS A N   1 
ATOM 2    C CA  ? LYS A 1   1 ?   1.980  11.918  -5.982 1.000 74.780 ? 1   LYS A CA  1 
ATOM 3    C C   ? LYS A 1   1 ?   1.917  10.749  -6.962 1.000 74.780 ? 1   LYS A C   1 
ATOM 4    C CB  ? LYS A 1   1 ?   3.075  12.898  -6.406 1.000 74.780 ? 1   LYS A CB  1 
ATOM 5    O O   ? LYS A 1   1 ?   2.753   9.845  -6.913 1.000 74.780 ? 1   LYS A O   1 
ATOM 6    C CG  ? LYS A 1   1 ?   2.928  13.413  -7.830 1.000 74.780 ? 1   LYS A CG  1 
ATOM 7    C CD  ? LYS A 1   1 ?   4.038  14.393  -8.187 1.000 74.780 ? 1   LYS A CD  1 
ATOM 8    C CE  ? LYS A 1   1 ?   3.923  14.869  -9.629 1.000 74.780 ? 1   LYS A CE  1 
ATOM 9    N NZ  ? LYS A 1   1 ?   5.005  15.836  -9.982 1.000 74.780 ? 1   LYS A NZ  1 
ATOM 10   N N   ? ILE A 1   2 ?   0.895  10.690  -7.690 1.000 85.250 ? 2   ILE A N   1 
ATOM 11   C CA  ? ILE A 1   2 ?   0.903   9.825  -8.865 1.000 85.250 ? 2   ILE A CA  1 
ATOM 12   C C   ? ILE A 1   2 ?   1.275  10.638 -10.103 1.000 85.250 ? 2   ILE A C   1 
ATOM 13   C CB  ? ILE A 1   2 ?  -0.465   9.135  -9.068 1.000 85.250 ? 2   ILE A CB  1 
ATOM 14   O O   ? ILE A 1   2 ?   0.529  11.530 -10.514 1.000 85.250 ? 2   ILE A O   1 
ATOM 15   C CG1 ? ILE A 1   2 ?  -0.823   8.287  -7.842 1.000 85.250 ? 2   ILE A CG1 1 
ATOM 16   C CG2 ? ILE A 1   2 ?  -0.455   8.281 -10.340 1.000 85.250 ? 2   ILE A CG2 1 
ATOM 17   C CD1 ? ILE A 1   2 ?   0.070   7.069  -7.649 1.000 85.250 ? 2   ILE A CD1 1 
ATOM 18   N N   ? ILE A 1   3 ?   2.443  10.467 -10.663 1.000 87.150 ? 3   ILE A N   1 
ATOM 19   C CA  ? ILE A 1   3 ?   2.956  11.178 -11.829 1.000 87.150 ? 3   ILE A CA  1 
ATOM 20   C C   ? ILE A 1   3 ?   2.610  10.405 -13.099 1.000 87.150 ? 3   ILE A C   1 
ATOM 21   C CB  ? ILE A 1   3 ?   4.483  11.393 -11.732 1.000 87.150 ? 3   ILE A CB  1 
ATOM 22   O O   ? ILE A 1   3 ?   2.935   9.221 -13.222 1.000 87.150 ? 3   ILE A O   1 
ATOM 23   C CG1 ? ILE A 1   3 ?   4.832  12.185 -10.467 1.000 87.150 ? 3   ILE A CG1 1 
ATOM 24   C CG2 ? ILE A 1   3 ?   5.010  12.101 -12.984 1.000 87.150 ? 3   ILE A CG2 1 
ATOM 25   C CD1 ? ILE A 1   3 ?   6.327  12.323 -10.215 1.000 87.150 ? 3   ILE A CD1 1 
ATOM 26   N N   ? GLY A 1   4 ?   1.931  11.150 -14.029 1.000 87.670 ? 4   GLY A N   1 
ATOM 27   C CA  ? GLY A 1   4 ?   1.576  10.507 -15.284 1.000 87.670 ? 4   GLY A CA  1 
ATOM 28   C C   ? GLY A 1   4 ?   0.347   9.624 -15.175 1.000 87.670 ? 4   GLY A C   1 
ATOM 29   O O   ? GLY A 1   4 ?   0.108   8.775 -16.036 1.000 87.670 ? 4   GLY A O   1 
ATOM 30   N N   ? GLY A 1   5 ?  -0.383   9.736 -13.921 1.000 89.600 ? 5   GLY A N   1 
ATOM 31   C CA  ? GLY A 1   5 ?  -1.601   8.970 -13.714 1.000 89.600 ? 5   GLY A CA  1 
ATOM 32   C C   ? GLY A 1   5 ?  -2.843   9.671 -14.231 1.000 89.600 ? 5   GLY A C   1 
ATOM 33   O O   ? GLY A 1   5 ?  -2.749  10.727 -14.860 1.000 89.600 ? 5   GLY A O   1 
ATOM 34   N N   ? HIS A 1   6 ?  -3.936   9.084 -14.060 1.000 92.360 ? 6   HIS A N   1 
ATOM 35   C CA  ? HIS A 1   6 ?  -5.252   9.595 -14.428 1.000 92.360 ? 6   HIS A CA  1 
ATOM 36   C C   ? HIS A 1   6 ?  -6.261   9.378 -13.306 1.000 92.360 ? 6   HIS A C   1 
ATOM 37   C CB  ? HIS A 1   6 ?  -5.744   8.927 -15.714 1.000 92.360 ? 6   HIS A CB  1 
ATOM 38   O O   ? HIS A 1   6 ?  -6.034   8.563 -12.410 1.000 92.360 ? 6   HIS A O   1 
ATOM 39   C CG  ? HIS A 1   6 ?  -5.893   7.443 -15.600 1.000 92.360 ? 6   HIS A CG  1 
ATOM 40   C CD2 ? HIS A 1   6 ?  -6.972   6.677 -15.313 1.000 92.360 ? 6   HIS A CD2 1 
ATOM 41   N ND1 ? HIS A 1   6 ?  -4.841   6.574 -15.790 1.000 92.360 ? 6   HIS A ND1 1 
ATOM 42   C CE1 ? HIS A 1   6 ?  -5.268   5.333 -15.625 1.000 92.360 ? 6   HIS A CE1 1 
ATOM 43   N NE2 ? HIS A 1   6 ?  -6.558   5.368 -15.335 1.000 92.360 ? 6   HIS A NE2 1 
ATOM 44   N N   ? GLU A 1   7 ?  -7.259  10.286 -13.300 1.000 94.320 ? 7   GLU A N   1 
ATOM 45   C CA  ? GLU A 1   7 ?  -8.314  10.065 -12.316 1.000 94.320 ? 7   GLU A CA  1 
ATOM 46   C C   ? GLU A 1   7 ?  -8.912   8.668 -12.452 1.000 94.320 ? 7   GLU A C   1 
ATOM 47   C CB  ? GLU A 1   7 ?  -9.411  11.123 -12.457 1.000 94.320 ? 7   GLU A CB  1 
ATOM 48   O O   ? GLU A 1   7 ?  -9.275   8.247 -13.553 1.000 94.320 ? 7   GLU A O   1 
ATOM 49   C CG  ? GLU A 1   7 ? -10.533  10.984 -11.439 1.000 94.320 ? 7   GLU A CG  1 
ATOM 50   C CD  ? GLU A 1   7 ? -11.575  12.087 -11.540 1.000 94.320 ? 7   GLU A CD  1 
ATOM 51   O OE1 ? GLU A 1   7 ? -12.713  11.893 -11.055 1.000 94.320 ? 7   GLU A OE1 1 
ATOM 52   O OE2 ? GLU A 1   7 ? -11.251  13.152 -12.111 1.000 94.320 ? 7   GLU A OE2 1 
ATOM 53   N N   ? CYS A 1   8 ?  -9.012   7.957 -11.400 1.000 95.020 ? 8   CYS A N   1 
ATOM 54   C CA  ? CYS A 1   8 ?  -9.672   6.657 -11.366 1.000 95.020 ? 8   CYS A CA  1 
ATOM 55   C C   ? CYS A 1   8 ? -11.177   6.804 -11.550 1.000 95.020 ? 8   CYS A C   1 
ATOM 56   C CB  ? CYS A 1   8 ?  -9.377   5.940 -10.049 1.000 95.020 ? 8   CYS A CB  1 
ATOM 57   O O   ? CYS A 1   8 ? -11.762   7.808 -11.139 1.000 95.020 ? 8   CYS A O   1 
ATOM 58   S SG  ? CYS A 1   8 ?  -7.629   5.558  -9.803 1.000 95.020 ? 8   CYS A SG  1 
ATOM 59   N N   ? GLN A 1   9 ? -11.709   5.754 -12.256 1.000 95.770 ? 9   GLN A N   1 
ATOM 60   C CA  ? GLN A 1   9 ? -13.167   5.716 -12.198 1.000 95.770 ? 9   GLN A CA  1 
ATOM 61   C C   ? GLN A 1   9 ? -13.658   5.674 -10.754 1.000 95.770 ? 9   GLN A C   1 
ATOM 62   C CB  ? GLN A 1   9 ? -13.704   4.510 -12.971 1.000 95.770 ? 9   GLN A CB  1 
ATOM 63   O O   ? GLN A 1   9 ? -13.126   4.925  -9.933 1.000 95.770 ? 9   GLN A O   1 
ATOM 64   C CG  ? GLN A 1   9 ? -13.413   4.558 -14.465 1.000 95.770 ? 9   GLN A CG  1 
ATOM 65   C CD  ? GLN A 1   9 ? -14.082   5.731 -15.156 1.000 95.770 ? 9   GLN A CD  1 
ATOM 66   N NE2 ? GLN A 1   9 ? -13.310   6.477 -15.939 1.000 95.770 ? 9   GLN A NE2 1 
ATOM 67   O OE1 ? GLN A 1   9 ? -15.283   5.966 -14.987 1.000 95.770 ? 9   GLN A OE1 1 
ATOM 68   N N   ? PRO A 1  10 ? -14.614   6.621 -10.388 1.000 95.520 ? 10  PRO A N   1 
ATOM 69   C CA  ? PRO A 1  10 ? -15.117   6.618  -9.012 1.000 95.520 ? 10  PRO A CA  1 
ATOM 70   C C   ? PRO A 1  10 ? -15.495   5.221  -8.524 1.000 95.520 ? 10  PRO A C   1 
ATOM 71   C CB  ? PRO A 1  10 ? -16.349   7.523  -9.085 1.000 95.520 ? 10  PRO A CB  1 
ATOM 72   O O   ? PRO A 1  10 ? -16.171   4.476  -9.239 1.000 95.520 ? 10  PRO A O   1 
ATOM 73   C CG  ? PRO A 1  10 ? -16.070   8.459 -10.216 1.000 95.520 ? 10  PRO A CG  1 
ATOM 74   C CD  ? PRO A 1  10 ? -15.347   7.702 -11.293 1.000 95.520 ? 10  PRO A CD  1 
ATOM 75   N N   ? HIS A 1  11 ? -14.840   4.855  -7.328 1.000 94.270 ? 11  HIS A N   1 
ATOM 76   C CA  ? HIS A 1  11 ? -15.161   3.655  -6.564 1.000 94.270 ? 11  HIS A CA  1 
ATOM 77   C C   ? HIS A 1  11 ? -14.683   2.399  -7.285 1.000 94.270 ? 11  HIS A C   1 
ATOM 78   C CB  ? HIS A 1  11 ? -16.666   3.571  -6.306 1.000 94.270 ? 11  HIS A CB  1 
ATOM 79   O O   ? HIS A 1  11 ? -15.165   1.298  -7.008 1.000 94.270 ? 11  HIS A O   1 
ATOM 80   C CG  ? HIS A 1  11 ? -17.234   4.799  -5.667 1.000 94.270 ? 11  HIS A CG  1 
ATOM 81   C CD2 ? HIS A 1  11 ? -18.191   5.659  -6.089 1.000 94.270 ? 11  HIS A CD2 1 
ATOM 82   N ND1 ? HIS A 1  11 ? -16.812   5.262  -4.440 1.000 94.270 ? 11  HIS A ND1 1 
ATOM 83   C CE1 ? HIS A 1  11 ? -17.486   6.358  -4.134 1.000 94.270 ? 11  HIS A CE1 1 
ATOM 84   N NE2 ? HIS A 1  11 ? -18.330   6.620  -5.118 1.000 94.270 ? 11  HIS A NE2 1 
ATOM 85   N N   ? SER A 1  12 ? -13.840   2.539  -8.293 1.000 96.260 ? 12  SER A N   1 
ATOM 86   C CA  ? SER A 1  12 ? -13.238   1.425  -9.018 1.000 96.260 ? 12  SER A CA  1 
ATOM 87   C C   ? SER A 1  12 ? -12.128   0.770  -8.203 1.000 96.260 ? 12  SER A C   1 
ATOM 88   C CB  ? SER A 1  12 ? -12.684   1.897 -10.363 1.000 96.260 ? 12  SER A CB  1 
ATOM 89   O O   ? SER A 1  12 ? -11.690  -0.339  -8.518 1.000 96.260 ? 12  SER A O   1 
ATOM 90   O OG  ? SER A 1  12 ? -11.663   2.863 -10.176 1.000 96.260 ? 12  SER A OG  1 
ATOM 91   N N   ? GLN A 1  13 ? -11.639   1.295  -7.163 1.000 97.390 ? 13  GLN A N   1 
ATOM 92   C CA  ? GLN A 1  13 ? -10.658   0.778  -6.216 1.000 97.390 ? 13  GLN A CA  1 
ATOM 93   C C   ? GLN A 1  13 ? -11.236   0.712  -4.805 1.000 97.390 ? 13  GLN A C   1 
ATOM 94   C CB  ? GLN A 1  13 ?  -9.394   1.640  -6.225 1.000 97.390 ? 13  GLN A CB  1 
ATOM 95   O O   ? GLN A 1  13 ? -10.841   1.485  -3.930 1.000 97.390 ? 13  GLN A O   1 
ATOM 96   C CG  ? GLN A 1  13 ?  -8.622   1.585  -7.537 1.000 97.390 ? 13  GLN A CG  1 
ATOM 97   C CD  ? GLN A 1  13 ?  -9.500   1.851  -8.746 1.000 97.390 ? 13  GLN A CD  1 
ATOM 98   N NE2 ? GLN A 1  13 ?  -9.159   1.234  -9.872 1.000 97.390 ? 13  GLN A NE2 1 
ATOM 99   O OE1 ? GLN A 1  13 ? -10.476   2.604  -8.668 1.000 97.390 ? 13  GLN A OE1 1 
ATOM 100  N N   ? PRO A 1  14 ? -12.114  -0.256  -4.523 1.000 97.550 ? 14  PRO A N   1 
ATOM 101  C CA  ? PRO A 1  14 ? -12.902  -0.315  -3.290 1.000 97.550 ? 14  PRO A CA  1 
ATOM 102  C C   ? PRO A 1  14 ? -12.065  -0.701  -2.072 1.000 97.550 ? 14  PRO A C   1 
ATOM 103  C CB  ? PRO A 1  14 ? -13.952  -1.387  -3.593 1.000 97.550 ? 14  PRO A CB  1 
ATOM 104  O O   ? PRO A 1  14 ? -12.520  -0.557  -0.935 1.000 97.550 ? 14  PRO A O   1 
ATOM 105  C CG  ? PRO A 1  14 ? -13.314  -2.268  -4.617 1.000 97.550 ? 14  PRO A CG  1 
ATOM 106  C CD  ? PRO A 1  14 ? -12.472  -1.415  -5.522 1.000 97.550 ? 14  PRO A CD  1 
ATOM 107  N N   ? TRP A 1  15 ? -10.805  -1.083  -2.290 1.000 98.200 ? 15  TRP A N   1 
ATOM 108  C CA  ? TRP A 1  15 ?  -9.900  -1.493  -1.222 1.000 98.200 ? 15  TRP A CA  1 
ATOM 109  C C   ? TRP A 1  15 ?  -9.041  -0.322  -0.757 1.000 98.200 ? 15  TRP A C   1 
ATOM 110  C CB  ? TRP A 1  15 ?  -9.006  -2.646  -1.687 1.000 98.200 ? 15  TRP A CB  1 
ATOM 111  O O   ? TRP A 1  15 ?  -8.352  -0.415   0.262 1.000 98.200 ? 15  TRP A O   1 
ATOM 112  C CG  ? TRP A 1  15 ?  -8.399  -2.438  -3.042 1.000 98.200 ? 15  TRP A CG  1 
ATOM 113  C CD1 ? TRP A 1  15 ?  -7.244  -1.767  -3.333 1.000 98.200 ? 15  TRP A CD1 1 
ATOM 114  C CD2 ? TRP A 1  15 ?  -8.921  -2.900  -4.291 1.000 98.200 ? 15  TRP A CD2 1 
ATOM 115  C CE2 ? TRP A 1  15 ?  -8.029  -2.474  -5.300 1.000 98.200 ? 15  TRP A CE2 1 
ATOM 116  C CE3 ? TRP A 1  15 ? -10.057  -3.635  -4.656 1.000 98.200 ? 15  TRP A CE3 1 
ATOM 117  N NE1 ? TRP A 1  15 ?  -7.016  -1.785  -4.690 1.000 98.200 ? 15  TRP A NE1 1 
ATOM 118  C CH2 ? TRP A 1  15 ?  -9.358  -3.480  -6.981 1.000 98.200 ? 15  TRP A CH2 1 
ATOM 119  C CZ2 ? TRP A 1  15 ?  -8.239  -2.759  -6.652 1.000 98.200 ? 15  TRP A CZ2 1 
ATOM 120  C CZ3 ? TRP A 1  15 ? -10.264  -3.918  -6.001 1.000 98.200 ? 15  TRP A CZ3 1 
ATOM 121  N N   ? GLN A 1  16 ?  -8.955   0.769  -1.544 1.000 97.180 ? 16  GLN A N   1 
ATOM 122  C CA  ? GLN A 1  16 ?  -8.107   1.919  -1.251 1.000 97.180 ? 16  GLN A CA  1 
ATOM 123  C C   ? GLN A 1  16 ?  -8.557   2.624   0.025 1.000 97.180 ? 16  GLN A C   1 
ATOM 124  C CB  ? GLN A 1  16 ?  -8.110   2.902  -2.423 1.000 97.180 ? 16  GLN A CB  1 
ATOM 125  O O   ? GLN A 1  16 ?  -9.741   2.930   0.187 1.000 97.180 ? 16  GLN A O   1 
ATOM 126  C CG  ? GLN A 1  16 ?  -7.254   4.140  -2.190 1.000 97.180 ? 16  GLN A CG  1 
ATOM 127  C CD  ? GLN A 1  16 ?  -5.767   3.845  -2.250 1.000 97.180 ? 16  GLN A CD  1 
ATOM 128  N NE2 ? GLN A 1  16 ?  -5.001   4.477  -1.368 1.000 97.180 ? 16  GLN A NE2 1 
ATOM 129  O OE1 ? GLN A 1  16 ?  -5.311   3.053  -3.081 1.000 97.180 ? 16  GLN A OE1 1 
ATOM 130  N N   ? ALA A 1  17 ?  -7.578   2.877   0.906 1.000 95.910 ? 17  ALA A N   1 
ATOM 131  C CA  ? ALA A 1  17 ?  -7.838   3.579   2.161 1.000 95.910 ? 17  ALA A CA  1 
ATOM 132  C C   ? ALA A 1  17 ?  -6.974   4.831   2.278 1.000 95.910 ? 17  ALA A C   1 
ATOM 133  C CB  ? ALA A 1  17 ?  -7.591   2.653   3.349 1.000 95.910 ? 17  ALA A CB  1 
ATOM 134  O O   ? ALA A 1  17 ?  -5.803   4.824   1.891 1.000 95.910 ? 17  ALA A O   1 
ATOM 135  N N   ? ARG A 1  18 ?  -7.641   5.835   2.790 1.000 93.920 ? 18  ARG A N   1 
ATOM 136  C CA  ? ARG A 1  18 ?  -6.896   7.017   3.213 1.000 93.920 ? 18  ARG A CA  1 
ATOM 137  C C   ? ARG A 1  18 ?  -6.664   7.007   4.720 1.000 93.920 ? 18  ARG A C   1 
ATOM 138  C CB  ? ARG A 1  18 ?  -7.636   8.293   2.805 1.000 93.920 ? 18  ARG A CB  1 
ATOM 139  O O   ? ARG A 1  18 ?  -7.599   6.798   5.496 1.000 93.920 ? 18  ARG A O   1 
ATOM 140  C CG  ? ARG A 1  18 ?  -6.989   9.570   3.318 1.000 93.920 ? 18  ARG A CG  1 
ATOM 141  C CD  ? ARG A 1  18 ?  -7.761  10.807   2.881 1.000 93.920 ? 18  ARG A CD  1 
ATOM 142  N NE  ? ARG A 1  18 ?  -7.182  12.027   3.437 1.000 93.920 ? 18  ARG A NE  1 
ATOM 143  N NH1 ? ARG A 1  18 ?  -8.024  13.420   1.798 1.000 93.920 ? 18  ARG A NH1 1 
ATOM 144  N NH2 ? ARG A 1  18 ?  -6.752  14.282   3.499 1.000 93.920 ? 18  ARG A NH2 1 
ATOM 145  C CZ  ? ARG A 1  18 ?  -7.321  13.240   2.910 1.000 93.920 ? 18  ARG A CZ  1 
ATOM 146  N N   ? LEU A 1  19 ?  -5.412   7.189   5.015 1.000 93.050 ? 19  LEU A N   1 
ATOM 147  C CA  ? LEU A 1  19 ?  -5.065   7.231   6.432 1.000 93.050 ? 19  LEU A CA  1 
ATOM 148  C C   ? LEU A 1  19 ?  -4.790   8.662   6.882 1.000 93.050 ? 19  LEU A C   1 
ATOM 149  C CB  ? LEU A 1  19 ?  -3.843   6.352   6.711 1.000 93.050 ? 19  LEU A CB  1 
ATOM 150  O O   ? LEU A 1  19 ?  -3.973   9.361   6.278 1.000 93.050 ? 19  LEU A O   1 
ATOM 151  C CG  ? LEU A 1  19 ?  -3.882   4.935   6.137 1.000 93.050 ? 19  LEU A CG  1 
ATOM 152  C CD1 ? LEU A 1  19 ?  -2.630   4.164   6.543 1.000 93.050 ? 19  LEU A CD1 1 
ATOM 153  C CD2 ? LEU A 1  19 ?  -5.138   4.205   6.598 1.000 93.050 ? 19  LEU A CD2 1 
ATOM 154  N N   ? ASP A 1  20 ?  -5.565   9.093   7.819 1.000 88.060 ? 20  ASP A N   1 
ATOM 155  C CA  ? ASP A 1  20 ?  -5.291  10.365   8.481 1.000 88.060 ? 20  ASP A CA  1 
ATOM 156  C C   ? ASP A 1  20 ?  -4.464  10.158   9.748 1.000 88.060 ? 20  ASP A C   1 
ATOM 157  C CB  ? ASP A 1  20 ?  -6.598  11.087   8.817 1.000 88.060 ? 20  ASP A CB  1 
ATOM 158  O O   ? ASP A 1  20 ?  -4.988   9.714  10.772 1.000 88.060 ? 20  ASP A O   1 
ATOM 159  C CG  ? ASP A 1  20 ?  -6.385  12.527   9.250 1.000 88.060 ? 20  ASP A CG  1 
ATOM 160  O OD1 ? ASP A 1  20 ?  -5.222  12.935   9.461 1.000 88.060 ? 20  ASP A OD1 1 
ATOM 161  O OD2 ? ASP A 1  20 ?  -7.389  13.259   9.384 1.000 88.060 ? 20  ASP A OD2 1 
ATOM 162  N N   ? ASP A 1  21 ?  -3.137  10.424   9.676 1.000 74.160 ? 21  ASP A N   1 
ATOM 163  C CA  ? ASP A 1  21 ?  -2.210  10.020  10.728 1.000 74.160 ? 21  ASP A CA  1 
ATOM 164  C C   ? ASP A 1  21 ?  -1.606  11.237  11.425 1.000 74.160 ? 21  ASP A C   1 
ATOM 165  C CB  ? ASP A 1  21 ?  -1.099   9.138  10.154 1.000 74.160 ? 21  ASP A CB  1 
ATOM 166  O O   ? ASP A 1  21 ?  -0.692  11.101  12.241 1.000 74.160 ? 21  ASP A O   1 
ATOM 167  C CG  ? ASP A 1  21 ?  -0.204   9.874   9.172 1.000 74.160 ? 21  ASP A CG  1 
ATOM 168  O OD1 ? ASP A 1  21 ?  -0.413  11.086   8.947 1.000 74.160 ? 21  ASP A OD1 1 
ATOM 169  O OD2 ? ASP A 1  21 ?   0.715   9.236   8.616 1.000 74.160 ? 21  ASP A OD2 1 
ATOM 170  N N   ? GLY A 1  22 ?  -2.203  12.469  11.336 1.000 67.410 ? 22  GLY A N   1 
ATOM 171  C CA  ? GLY A 1  22 ?  -1.779  13.619  12.119 1.000 67.410 ? 22  GLY A CA  1 
ATOM 172  C C   ? GLY A 1  22 ?  -0.507  14.260  11.596 1.000 67.410 ? 22  GLY A C   1 
ATOM 173  O O   ? GLY A 1  22 ?  -0.188  15.397  11.949 1.000 67.410 ? 22  GLY A O   1 
ATOM 174  N N   ? TYR A 1  23 ?   0.370  13.674  10.691 1.000 62.060 ? 23  TYR A N   1 
ATOM 175  C CA  ? TYR A 1  23 ?   1.662  14.136  10.197 1.000 62.060 ? 23  TYR A CA  1 
ATOM 176  C C   ? TYR A 1  23 ?   1.662  14.235   8.676 1.000 62.060 ? 23  TYR A C   1 
ATOM 177  C CB  ? TYR A 1  23 ?   2.781  13.197  10.659 1.000 62.060 ? 23  TYR A CB  1 
ATOM 178  O O   ? TYR A 1  23 ?   2.524  14.894   8.091 1.000 62.060 ? 23  TYR A O   1 
ATOM 179  C CG  ? TYR A 1  23 ?   3.050  13.257  12.143 1.000 62.060 ? 23  TYR A CG  1 
ATOM 180  C CD1 ? TYR A 1  23 ?   3.855  14.257  12.684 1.000 62.060 ? 23  TYR A CD1 1 
ATOM 181  C CD2 ? TYR A 1  23 ?   2.502  12.315  13.006 1.000 62.060 ? 23  TYR A CD2 1 
ATOM 182  C CE1 ? TYR A 1  23 ?   4.108  14.316  14.051 1.000 62.060 ? 23  TYR A CE1 1 
ATOM 183  C CE2 ? TYR A 1  23 ?   2.748  12.364  14.374 1.000 62.060 ? 23  TYR A CE2 1 
ATOM 184  O OH  ? TYR A 1  23 ?   3.798  13.420  16.240 1.000 62.060 ? 23  TYR A OH  1 
ATOM 185  C CZ  ? TYR A 1  23 ?   3.551  13.367  14.886 1.000 62.060 ? 23  TYR A CZ  1 
ATOM 186  N N   ? GLY A 1  24 ?   0.545  13.856   8.035 1.000 70.860 ? 24  GLY A N   1 
ATOM 187  C CA  ? GLY A 1  24 ?   0.422  13.859   6.586 1.000 70.860 ? 24  GLY A CA  1 
ATOM 188  C C   ? GLY A 1  24 ?  -0.437  12.725   6.058 1.000 70.860 ? 24  GLY A C   1 
ATOM 189  O O   ? GLY A 1  24 ?  -1.019  11.966   6.835 1.000 70.860 ? 24  GLY A O   1 
ATOM 190  N N   ? LEU A 1  25 ?  -0.672  12.675   4.742 1.000 80.830 ? 25  LEU A N   1 
ATOM 191  C CA  ? LEU A 1  25 ?  -1.545  11.757   4.019 1.000 80.830 ? 25  LEU A CA  1 
ATOM 192  C C   ? LEU A 1  25 ?  -0.795  10.487   3.629 1.000 80.830 ? 25  LEU A C   1 
ATOM 193  C CB  ? LEU A 1  25 ?  -2.114  12.432   2.768 1.000 80.830 ? 25  LEU A CB  1 
ATOM 194  O O   ? LEU A 1  25 ?   0.287  10.556   3.041 1.000 80.830 ? 25  LEU A O   1 
ATOM 195  C CG  ? LEU A 1  25 ?  -3.196  11.658   2.013 1.000 80.830 ? 25  LEU A CG  1 
ATOM 196  C CD1 ? LEU A 1  25 ?  -4.383  12.566   1.709 1.000 80.830 ? 25  LEU A CD1 1 
ATOM 197  C CD2 ? LEU A 1  25 ?  -2.629  11.062   0.729 1.000 80.830 ? 25  LEU A CD2 1 
ATOM 198  N N   ? CYS A 1  26 ?  -1.253   9.245   4.117 1.000 91.340 ? 26  CYS A N   1 
ATOM 199  C CA  ? CYS A 1  26 ?  -0.820   7.926   3.671 1.000 91.340 ? 26  CYS A CA  1 
ATOM 200  C C   ? CYS A 1  26 ?  -1.993   7.123   3.122 1.000 91.340 ? 26  CYS A C   1 
ATOM 201  C CB  ? CYS A 1  26 ?  -0.160   7.162   4.818 1.000 91.340 ? 26  CYS A CB  1 
ATOM 202  O O   ? CYS A 1  26 ?  -3.152   7.464   3.365 1.000 91.340 ? 26  CYS A O   1 
ATOM 203  S SG  ? CYS A 1  26 ?   1.546   7.661   5.140 1.000 91.340 ? 26  CYS A SG  1 
ATOM 204  N N   ? GLY A 1  27 ?  -1.582   6.193   2.419 1.000 93.490 ? 27  GLY A N   1 
ATOM 205  C CA  ? GLY A 1  27 ?  -2.589   5.275   1.911 1.000 93.490 ? 27  GLY A CA  1 
ATOM 206  C C   ? GLY A 1  27 ?  -2.594   3.938   2.629 1.000 93.490 ? 27  GLY A C   1 
ATOM 207  O O   ? GLY A 1  27 ?  -1.794   3.713   3.539 1.000 93.490 ? 27  GLY A O   1 
ATOM 208  N N   ? GLY A 1  28 ?  -3.511   3.091   2.355 1.000 95.970 ? 28  GLY A N   1 
ATOM 209  C CA  ? GLY A 1  28 ?  -3.668   1.724   2.828 1.000 95.970 ? 28  GLY A CA  1 
ATOM 210  C C   ? GLY A 1  28 ?  -4.587   0.893   1.953 1.000 95.970 ? 28  GLY A C   1 
ATOM 211  O O   ? GLY A 1  28 ?  -5.171   1.404   0.995 1.000 95.970 ? 28  GLY A O   1 
ATOM 212  N N   ? SER A 1  29 ?  -4.570  -0.405   2.333 1.000 98.140 ? 29  SER A N   1 
ATOM 213  C CA  ? SER A 1  29 ?  -5.439  -1.334   1.617 1.000 98.140 ? 29  SER A CA  1 
ATOM 214  C C   ? SER A 1  29 ?  -6.240  -2.198   2.585 1.000 98.140 ? 29  SER A C   1 
ATOM 215  C CB  ? SER A 1  29 ?  -4.619  -2.225   0.684 1.000 98.140 ? 29  SER A CB  1 
ATOM 216  O O   ? SER A 1  29 ?  -5.678  -2.785   3.512 1.000 98.140 ? 29  SER A O   1 
ATOM 217  O OG  ? SER A 1  29 ?  -3.792  -1.443  -0.161 1.000 98.140 ? 29  SER A OG  1 
ATOM 218  N N   ? LEU A 1  30 ?  -7.552  -2.144   2.351 1.000 98.620 ? 30  LEU A N   1 
ATOM 219  C CA  ? LEU A 1  30 ?  -8.399  -3.056   3.113 1.000 98.620 ? 30  LEU A CA  1 
ATOM 220  C C   ? LEU A 1  30 ?  -8.185  -4.498   2.666 1.000 98.620 ? 30  LEU A C   1 
ATOM 221  C CB  ? LEU A 1  30 ?  -9.874  -2.675   2.956 1.000 98.620 ? 30  LEU A CB  1 
ATOM 222  O O   ? LEU A 1  30 ?  -8.378  -4.825   1.493 1.000 98.620 ? 30  LEU A O   1 
ATOM 223  C CG  ? LEU A 1  30 ? -10.872  -3.463   3.806 1.000 98.620 ? 30  LEU A CG  1 
ATOM 224  C CD1 ? LEU A 1  30 ? -10.681  -3.140   5.284 1.000 98.620 ? 30  LEU A CD1 1 
ATOM 225  C CD2 ? LEU A 1  30 ? -12.301  -3.164   3.368 1.000 98.620 ? 30  LEU A CD2 1 
ATOM 226  N N   ? ILE A 1  31 ?  -7.790  -5.434   3.590 1.000 98.550 ? 31  ILE A N   1 
ATOM 227  C CA  ? ILE A 1  31 ?  -7.471  -6.809   3.220 1.000 98.550 ? 31  ILE A CA  1 
ATOM 228  C C   ? ILE A 1  31 ?  -8.400  -7.771   3.956 1.000 98.550 ? 31  ILE A C   1 
ATOM 229  C CB  ? ILE A 1  31 ?  -5.995  -7.149   3.528 1.000 98.550 ? 31  ILE A CB  1 
ATOM 230  O O   ? ILE A 1  31 ?  -8.432  -8.966   3.654 1.000 98.550 ? 31  ILE A O   1 
ATOM 231  C CG1 ? ILE A 1  31 ?  -5.691  -6.912   5.011 1.000 98.550 ? 31  ILE A CG1 1 
ATOM 232  C CG2 ? ILE A 1  31 ?  -5.055  -6.329   2.638 1.000 98.550 ? 31  ILE A CG2 1 
ATOM 233  C CD1 ? ILE A 1  31 ?  -4.369  -7.509   5.475 1.000 98.550 ? 31  ILE A CD1 1 
ATOM 234  N N   ? HIS A 1  32 ?  -9.140  -7.215   4.900 1.000 98.200 ? 32  HIS A N   1 
ATOM 235  C CA  ? HIS A 1  32 ? -10.131  -7.848   5.763 1.000 98.200 ? 32  HIS A CA  1 
ATOM 236  C C   ? HIS A 1  32 ? -11.113  -6.822   6.320 1.000 98.200 ? 32  HIS A C   1 
ATOM 237  C CB  ? HIS A 1  32 ?  -9.444  -8.593   6.910 1.000 98.200 ? 32  HIS A CB  1 
ATOM 238  O O   ? HIS A 1  32 ? -10.789  -5.637   6.419 1.000 98.200 ? 32  HIS A O   1 
ATOM 239  C CG  ? HIS A 1  32 ? -10.373  -9.450   7.709 1.000 98.200 ? 32  HIS A CG  1 
ATOM 240  C CD2 ? HIS A 1  32 ? -10.648 -10.774   7.634 1.000 98.200 ? 32  HIS A CD2 1 
ATOM 241  N ND1 ? HIS A 1  32 ? -11.152  -8.951   8.730 1.000 98.200 ? 32  HIS A ND1 1 
ATOM 242  C CE1 ? HIS A 1  32 ? -11.868  -9.935   9.251 1.000 98.200 ? 32  HIS A CE1 1 
ATOM 243  N NE2 ? HIS A 1  32 ? -11.580 -11.051   8.603 1.000 98.200 ? 32  HIS A NE2 1 
ATOM 244  N N   ? GLU A 1  33 ? -12.409  -7.280   6.726 1.000 97.980 ? 33  GLU A N   1 
ATOM 245  C CA  ? GLU A 1  33 ? -13.398  -6.315   7.196 1.000 97.980 ? 33  GLU A CA  1 
ATOM 246  C C   ? GLU A 1  33 ? -12.863  -5.506   8.374 1.000 97.980 ? 33  GLU A C   1 
ATOM 247  C CB  ? GLU A 1  33 ? -14.696  -7.025   7.592 1.000 97.980 ? 33  GLU A CB  1 
ATOM 248  O O   ? GLU A 1  33 ? -13.336  -4.399   8.639 1.000 97.980 ? 33  GLU A O   1 
ATOM 249  C CG  ? GLU A 1  33 ? -14.546  -7.962   8.781 1.000 97.980 ? 33  GLU A CG  1 
ATOM 250  C CD  ? GLU A 1  33 ? -15.827  -8.706   9.124 1.000 97.980 ? 33  GLU A CD  1 
ATOM 251  O OE1 ? GLU A 1  33 ? -15.871  -9.387  10.174 1.000 97.980 ? 33  GLU A OE1 1 
ATOM 252  O OE2 ? GLU A 1  33 ? -16.794  -8.608   8.336 1.000 97.980 ? 33  GLU A OE2 1 
ATOM 253  N N   ? SER A 1  34 ? -11.835  -6.067   9.031 1.000 98.370 ? 34  SER A N   1 
ATOM 254  C CA  ? SER A 1  34 ? -11.349  -5.408  10.239 1.000 98.370 ? 34  SER A CA  1 
ATOM 255  C C   ? SER A 1  34 ?  -9.891  -4.988  10.092 1.000 98.370 ? 34  SER A C   1 
ATOM 256  C CB  ? SER A 1  34 ? -11.503  -6.329  11.451 1.000 98.370 ? 34  SER A CB  1 
ATOM 257  O O   ? SER A 1  34 ?  -9.285  -4.486  11.041 1.000 98.370 ? 34  SER A O   1 
ATOM 258  O OG  ? SER A 1  34 ? -12.871  -6.583  11.718 1.000 98.370 ? 34  SER A OG  1 
ATOM 259  N N   ? TRP A 1  35 ?  -9.292  -5.237   8.914 1.000 98.500 ? 35  TRP A N   1 
ATOM 260  C CA  ? TRP A 1  35 ?  -7.853  -5.004   8.856 1.000 98.500 ? 35  TRP A CA  1 
ATOM 261  C C   ? TRP A 1  35 ?  -7.475  -4.241   7.591 1.000 98.500 ? 35  TRP A C   1 
ATOM 262  C CB  ? TRP A 1  35 ?  -7.090  -6.330   8.915 1.000 98.500 ? 35  TRP A CB  1 
ATOM 263  O O   ? TRP A 1  35 ?  -7.969  -4.547   6.503 1.000 98.500 ? 35  TRP A O   1 
ATOM 264  C CG  ? TRP A 1  35 ?  -7.139  -7.002  10.254 1.000 98.500 ? 35  TRP A CG  1 
ATOM 265  C CD1 ? TRP A 1  35 ?  -8.032  -7.950  10.669 1.000 98.500 ? 35  TRP A CD1 1 
ATOM 266  C CD2 ? TRP A 1  35 ?  -6.258  -6.771  11.358 1.000 98.500 ? 35  TRP A CD2 1 
ATOM 267  C CE2 ? TRP A 1  35 ?  -6.675  -7.616  12.410 1.000 98.500 ? 35  TRP A CE2 1 
ATOM 268  C CE3 ? TRP A 1  35 ?  -5.153  -5.932  11.559 1.000 98.500 ? 35  TRP A CE3 1 
ATOM 269  N NE1 ? TRP A 1  35 ?  -7.759  -8.324  11.964 1.000 98.500 ? 35  TRP A NE1 1 
ATOM 270  C CH2 ? TRP A 1  35 ?  -4.949  -6.815  13.817 1.000 98.500 ? 35  TRP A CH2 1 
ATOM 271  C CZ2 ? TRP A 1  35 ?  -6.026  -7.646  13.647 1.000 98.500 ? 35  TRP A CZ2 1 
ATOM 272  C CZ3 ? TRP A 1  35 ?  -4.509  -5.963  12.791 1.000 98.500 ? 35  TRP A CZ3 1 
ATOM 273  N N   ? VAL A 1  36 ?  -6.596  -3.264   7.766 1.000 98.360 ? 36  VAL A N   1 
ATOM 274  C CA  ? VAL A 1  36 ?  -5.963  -2.498   6.697 1.000 98.360 ? 36  VAL A CA  1 
ATOM 275  C C   ? VAL A 1  36 ?  -4.452  -2.715   6.730 1.000 98.360 ? 36  VAL A C   1 
ATOM 276  C CB  ? VAL A 1  36 ?  -6.287  -0.991   6.810 1.000 98.360 ? 36  VAL A CB  1 
ATOM 277  O O   ? VAL A 1  36 ?  -3.854  -2.803   7.805 1.000 98.360 ? 36  VAL A O   1 
ATOM 278  C CG1 ? VAL A 1  36 ?  -5.465  -0.185   5.807 1.000 98.360 ? 36  VAL A CG1 1 
ATOM 279  C CG2 ? VAL A 1  36 ?  -7.781  -0.750   6.599 1.000 98.360 ? 36  VAL A CG2 1 
ATOM 280  N N   ? VAL A 1  37 ?  -3.904  -2.856   5.540 1.000 98.030 ? 37  VAL A N   1 
ATOM 281  C CA  ? VAL A 1  37 ?  -2.451  -2.956   5.454 1.000 98.030 ? 37  VAL A CA  1 
ATOM 282  C C   ? VAL A 1  37 ?  -1.877  -1.664   4.877 1.000 98.030 ? 37  VAL A C   1 
ATOM 283  C CB  ? VAL A 1  37 ?  -2.015  -4.164   4.594 1.000 98.030 ? 37  VAL A CB  1 
ATOM 284  O O   ? VAL A 1  37 ?  -2.469  -1.063   3.977 1.000 98.030 ? 37  VAL A O   1 
ATOM 285  C CG1 ? VAL A 1  37 ?  -2.442  -3.974   3.140 1.000 98.030 ? 37  VAL A CG1 1 
ATOM 286  C CG2 ? VAL A 1  37 ?  -0.504  -4.367   4.689 1.000 98.030 ? 37  VAL A CG2 1 
ATOM 287  N N   ? SER A 1  38 ?  -0.729  -1.153   5.396 1.000 96.550 ? 38  SER A N   1 
ATOM 288  C CA  ? SER A 1  38 ?  -0.044   0.069   4.990 1.000 96.550 ? 38  SER A CA  1 
ATOM 289  C C   ? SER A 1  38 ?   1.462  -0.043   5.208 1.000 96.550 ? 38  SER A C   1 
ATOM 290  C CB  ? SER A 1  38 ?  -0.590   1.272   5.761 1.000 96.550 ? 38  SER A CB  1 
ATOM 291  O O   ? SER A 1  38 ?   1.959  -1.096   5.612 1.000 96.550 ? 38  SER A O   1 
ATOM 292  O OG  ? SER A 1  38 ?  -0.096   2.484   5.218 1.000 96.550 ? 38  SER A OG  1 
ATOM 293  N N   ? ALA A 1  39 ?   2.146   0.953   4.811 1.000 95.420 ? 39  ALA A N   1 
ATOM 294  C CA  ? ALA A 1  39 ?   3.582   1.014   5.068 1.000 95.420 ? 39  ALA A CA  1 
ATOM 295  C C   ? ALA A 1  39 ?   3.865   1.396   6.518 1.000 95.420 ? 39  ALA A C   1 
ATOM 296  C CB  ? ALA A 1  39 ?   4.250   2.007   4.120 1.000 95.420 ? 39  ALA A CB  1 
ATOM 297  O O   ? ALA A 1  39 ?   3.179   2.249   7.087 1.000 95.420 ? 39  ALA A O   1 
ATOM 298  N N   ? ALA A 1  40 ?   4.897   0.815   7.116 1.000 94.640 ? 40  ALA A N   1 
ATOM 299  C CA  ? ALA A 1  40 ?   5.254   1.035   8.515 1.000 94.640 ? 40  ALA A CA  1 
ATOM 300  C C   ? ALA A 1  40 ?   5.758   2.458   8.736 1.000 94.640 ? 40  ALA A C   1 
ATOM 301  C CB  ? ALA A 1  40 ?   6.310   0.025   8.959 1.000 94.640 ? 40  ALA A CB  1 
ATOM 302  O O   ? ALA A 1  40 ?   5.656   2.995   9.841 1.000 94.640 ? 40  ALA A O   1 
ATOM 303  N N   ? HIS A 1  41 ?   6.348   3.040   7.710 1.000 91.100 ? 41  HIS A N   1 
ATOM 304  C CA  ? HIS A 1  41 ?   6.906   4.381   7.845 1.000 91.100 ? 41  HIS A CA  1 
ATOM 305  C C   ? HIS A 1  41 ?   5.804   5.433   7.908 1.000 91.100 ? 41  HIS A C   1 
ATOM 306  C CB  ? HIS A 1  41 ?   7.856   4.685   6.686 1.000 91.100 ? 41  HIS A CB  1 
ATOM 307  O O   ? HIS A 1  41 ?   6.067   6.595   8.226 1.000 91.100 ? 41  HIS A O   1 
ATOM 308  C CG  ? HIS A 1  41 ?   7.156   4.998   5.402 1.000 91.100 ? 41  HIS A CG  1 
ATOM 309  C CD2 ? HIS A 1  41 ?   6.655   6.161   4.923 1.000 91.100 ? 41  HIS A CD2 1 
ATOM 310  N ND1 ? HIS A 1  41 ?   6.901   4.043   4.441 1.000 91.100 ? 41  HIS A ND1 1 
ATOM 311  C CE1 ? HIS A 1  41 ?   6.272   4.607   3.424 1.000 91.100 ? 41  HIS A CE1 1 
ATOM 312  N NE2 ? HIS A 1  41 ?   6.110   5.892   3.692 1.000 91.100 ? 41  HIS A NE2 1 
ATOM 313  N N   ? CYS A 1  42 ?   4.481   4.978   7.770 1.000 89.320 ? 42  CYS A N   1 
ATOM 314  C CA  ? CYS A 1  42 ?   3.318   5.858   7.807 1.000 89.320 ? 42  CYS A CA  1 
ATOM 315  C C   ? CYS A 1  42 ?   2.840   6.069   9.238 1.000 89.320 ? 42  CYS A C   1 
ATOM 316  C CB  ? CYS A 1  42 ?   2.184   5.283   6.960 1.000 89.320 ? 42  CYS A CB  1 
ATOM 317  O O   ? CYS A 1  42 ?   1.992   6.926   9.494 1.000 89.320 ? 42  CYS A O   1 
ATOM 318  S SG  ? CYS A 1  42 ?   2.454   5.435   5.180 1.000 89.320 ? 42  CYS A SG  1 
ATOM 319  N N   ? LYS A 1  43 ?   3.389   5.340  10.215 1.000 82.240 ? 43  LYS A N   1 
ATOM 320  C CA  ? LYS A 1  43 ?   2.908   5.214  11.588 1.000 82.240 ? 43  LYS A CA  1 
ATOM 321  C C   ? LYS A 1  43 ?   2.762   6.582  12.247 1.000 82.240 ? 43  LYS A C   1 
ATOM 322  C CB  ? LYS A 1  43 ?   3.852   4.334  12.409 1.000 82.240 ? 43  LYS A CB  1 
ATOM 323  O O   ? LYS A 1  43 ?   3.667   7.416  12.166 1.000 82.240 ? 43  LYS A O   1 
ATOM 324  C CG  ? LYS A 1  43 ?   3.384   4.088  13.836 1.000 82.240 ? 43  LYS A CG  1 
ATOM 325  C CD  ? LYS A 1  43 ?   4.383   3.240  14.613 1.000 82.240 ? 43  LYS A CD  1 
ATOM 326  C CE  ? LYS A 1  43 ?   3.961   3.069  16.066 1.000 82.240 ? 43  LYS A CE  1 
ATOM 327  N NZ  ? LYS A 1  43 ?   4.949   2.259  16.839 1.000 82.240 ? 43  LYS A NZ  1 
ATOM 328  N N   ? SER A 1  44 ?   1.487   6.761  13.029 1.000 80.390 ? 44  SER A N   1 
ATOM 329  C CA  ? SER A 1  44 ?   1.164   7.889  13.897 1.000 80.390 ? 44  SER A CA  1 
ATOM 330  C C   ? SER A 1  44 ?   0.323   7.445  15.090 1.000 80.390 ? 44  SER A C   1 
ATOM 331  C CB  ? SER A 1  44 ?   0.421   8.973  13.115 1.000 80.390 ? 44  SER A CB  1 
ATOM 332  O O   ? SER A 1  44 ?  -0.229   6.343  15.091 1.000 80.390 ? 44  SER A O   1 
ATOM 333  O OG  ? SER A 1  44 ?  -0.742   9.388  13.811 1.000 80.390 ? 44  SER A OG  1 
ATOM 334  N N   ? SER A 1  45 ?   0.303   8.161  16.215 1.000 73.120 ? 45  SER A N   1 
ATOM 335  C CA  ? SER A 1  45 ?  -0.319   7.851  17.498 1.000 73.120 ? 45  SER A CA  1 
ATOM 336  C C   ? SER A 1  45 ?  -1.841   7.853  17.389 1.000 73.120 ? 45  SER A C   1 
ATOM 337  C CB  ? SER A 1  45 ?   0.125   8.851  18.566 1.000 73.120 ? 45  SER A CB  1 
ATOM 338  O O   ? SER A 1  45 ?  -2.523   7.153  18.139 1.000 73.120 ? 45  SER A O   1 
ATOM 339  O OG  ? SER A 1  45 ?  -0.152  10.180  18.157 1.000 73.120 ? 45  SER A OG  1 
ATOM 340  N N   ? SER A 1  46 ?  -2.466   8.371  16.242 1.000 84.830 ? 46  SER A N   1 
ATOM 341  C CA  ? SER A 1  46 ?  -3.910   8.337  16.031 1.000 84.830 ? 46  SER A CA  1 
ATOM 342  C C   ? SER A 1  46 ?  -4.250   8.280  14.546 1.000 84.830 ? 46  SER A C   1 
ATOM 343  C CB  ? SER A 1  46 ?  -4.574   9.559  16.668 1.000 84.830 ? 46  SER A CB  1 
ATOM 344  O O   ? SER A 1  46 ?  -3.998   9.236  13.809 1.000 84.830 ? 46  SER A O   1 
ATOM 345  O OG  ? SER A 1  46 ?  -5.972   9.550  16.436 1.000 84.830 ? 46  SER A OG  1 
ATOM 346  N N   ? ILE A 1  47 ?  -4.635   7.046  14.124 1.000 92.320 ? 47  ILE A N   1 
ATOM 347  C CA  ? ILE A 1  47 ?  -4.947   6.858  12.711 1.000 92.320 ? 47  ILE A CA  1 
ATOM 348  C C   ? ILE A 1  47 ?  -6.458   6.737  12.528 1.000 92.320 ? 47  ILE A C   1 
ATOM 349  C CB  ? ILE A 1  47 ?  -4.237   5.611  12.137 1.000 92.320 ? 47  ILE A CB  1 
ATOM 350  O O   ? ILE A 1  47 ?  -7.113   5.951  13.217 1.000 92.320 ? 47  ILE A O   1 
ATOM 351  C CG1 ? ILE A 1  47 ?  -2.718   5.818  12.131 1.000 92.320 ? 47  ILE A CG1 1 
ATOM 352  C CG2 ? ILE A 1  47 ?  -4.752   5.297  10.729 1.000 92.320 ? 47  ILE A CG2 1 
ATOM 353  C CD1 ? ILE A 1  47 ?  -1.927   4.585  11.714 1.000 92.320 ? 47  ILE A CD1 1 
ATOM 354  N N   ? ILE A 1  48 ?  -7.065   7.688  11.663 1.000 94.170 ? 48  ILE A N   1 
ATOM 355  C CA  ? ILE A 1  48 ?  -8.428   7.538  11.165 1.000 94.170 ? 48  ILE A CA  1 
ATOM 356  C C   ? ILE A 1  48 ?  -8.398   7.004   9.734 1.000 94.170 ? 48  ILE A C   1 
ATOM 357  C CB  ? ILE A 1  48 ?  -9.200   8.875  11.222 1.000 94.170 ? 48  ILE A CB  1 
ATOM 358  O O   ? ILE A 1  48 ?  -7.747   7.584   8.862 1.000 94.170 ? 48  ILE A O   1 
ATOM 359  C CG1 ? ILE A 1  48 ?  -9.231   9.413  12.657 1.000 94.170 ? 48  ILE A CG1 1 
ATOM 360  C CG2 ? ILE A 1  48 ? -10.619   8.703  10.671 1.000 94.170 ? 48  ILE A CG2 1 
ATOM 361  C CD1 ? ILE A 1  48 ?  -9.830  10.807  12.783 1.000 94.170 ? 48  ILE A CD1 1 
ATOM 362  N N   ? VAL A 1  49 ?  -9.173   5.846   9.549 1.000 95.750 ? 49  VAL A N   1 
ATOM 363  C CA  ? VAL A 1  49 ?  -9.194   5.205   8.238 1.000 95.750 ? 49  VAL A CA  1 
ATOM 364  C C   ? VAL A 1  49 ? -10.445   5.633   7.473 1.000 95.750 ? 49  VAL A C   1 
ATOM 365  C CB  ? VAL A 1  49 ?  -9.143   3.665   8.358 1.000 95.750 ? 49  VAL A CB  1 
ATOM 366  O O   ? VAL A 1  49 ? -11.564   5.487   7.971 1.000 95.750 ? 49  VAL A O   1 
ATOM 367  C CG1 ? VAL A 1  49 ?  -9.192   3.014   6.977 1.000 95.750 ? 49  VAL A CG1 1 
ATOM 368  C CG2 ? VAL A 1  49 ?  -7.889   3.231   9.114 1.000 95.750 ? 49  VAL A CG2 1 
ATOM 369  N N   ? HIS A 1  50 ? -10.216   6.218   6.318 1.000 96.000 ? 50  HIS A N   1 
ATOM 370  C CA  ? HIS A 1  50 ? -11.317   6.574   5.431 1.000 96.000 ? 50  HIS A CA  1 
ATOM 371  C C   ? HIS A 1  50 ? -11.440   5.581   4.280 1.000 96.000 ? 50  HIS A C   1 
ATOM 372  C CB  ? HIS A 1  50 ? -11.128   7.990   4.883 1.000 96.000 ? 50  HIS A CB  1 
ATOM 373  O O   ? HIS A 1  50 ? -10.488   5.379   3.523 1.000 96.000 ? 50  HIS A O   1 
ATOM 374  C CG  ? HIS A 1  50 ? -10.953   9.026   5.948 1.000 96.000 ? 50  HIS A CG  1 
ATOM 375  C CD2 ? HIS A 1  50 ?  -9.854   9.421   6.632 1.000 96.000 ? 50  HIS A CD2 1 
ATOM 376  N ND1 ? HIS A 1  50 ? -11.998   9.790   6.421 1.000 96.000 ? 50  HIS A ND1 1 
ATOM 377  C CE1 ? HIS A 1  50 ? -11.546  10.613   7.353 1.000 96.000 ? 50  HIS A CE1 1 
ATOM 378  N NE2 ? HIS A 1  50 ? -10.249  10.410   7.499 1.000 96.000 ? 50  HIS A NE2 1 
ATOM 379  N N   ? LEU A 1  51 ? -12.647   4.917   4.161 1.000 97.340 ? 51  LEU A N   1 
ATOM 380  C CA  ? LEU A 1  51 ? -12.954   3.960   3.103 1.000 97.340 ? 51  LEU A CA  1 
ATOM 381  C C   ? LEU A 1  51 ? -14.131   4.440   2.261 1.000 97.340 ? 51  LEU A C   1 
ATOM 382  C CB  ? LEU A 1  51 ? -13.265   2.584   3.698 1.000 97.340 ? 51  LEU A CB  1 
ATOM 383  O O   ? LEU A 1  51 ? -14.984   5.187   2.747 1.000 97.340 ? 51  LEU A O   1 
ATOM 384  C CG  ? LEU A 1  51 ? -12.113   1.881   4.417 1.000 97.340 ? 51  LEU A CG  1 
ATOM 385  C CD1 ? LEU A 1  51 ? -12.651   0.808   5.358 1.000 97.340 ? 51  LEU A CD1 1 
ATOM 386  C CD2 ? LEU A 1  51 ? -11.142   1.276   3.408 1.000 97.340 ? 51  LEU A CD2 1 
ATOM 387  N N   ? GLY A 1  52 ? -14.062   4.066   0.965 1.000 96.450 ? 52  GLY A N   1 
ATOM 388  C CA  ? GLY A 1  52 ? -15.215   4.322   0.116 1.000 96.450 ? 52  GLY A CA  1 
ATOM 389  C C   ? GLY A 1  52 ? -15.261   5.742  -0.416 1.000 96.450 ? 52  GLY A C   1 
ATOM 390  O O   ? GLY A 1  52 ? -16.307   6.205  -0.875 1.000 96.450 ? 52  GLY A O   1 
ATOM 391  N N   ? LYS A 1  53 ? -14.026   6.458  -0.317 1.000 94.620 ? 53  LYS A N   1 
ATOM 392  C CA  ? LYS A 1  53 ? -13.926   7.826  -0.816 1.000 94.620 ? 53  LYS A CA  1 
ATOM 393  C C   ? LYS A 1  53 ? -13.342   7.856  -2.226 1.000 94.620 ? 53  LYS A C   1 
ATOM 394  C CB  ? LYS A 1  53 ? -13.071   8.679   0.123 1.000 94.620 ? 53  LYS A CB  1 
ATOM 395  O O   ? LYS A 1  53 ? -12.393   7.128  -2.526 1.000 94.620 ? 53  LYS A O   1 
ATOM 396  C CG  ? LYS A 1  53 ? -13.736   8.985   1.457 1.000 94.620 ? 53  LYS A CG  1 
ATOM 397  C CD  ? LYS A 1  53 ? -13.114  10.206   2.123 1.000 94.620 ? 53  LYS A CD  1 
ATOM 398  C CE  ? LYS A 1  53 ? -14.163  11.263   2.443 1.000 94.620 ? 53  LYS A CE  1 
ATOM 399  N NZ  ? LYS A 1  53 ? -13.684  12.221   3.485 1.000 94.620 ? 53  LYS A NZ  1 
ATOM 400  N N   ? HIS A 1  54 ? -13.930   8.681  -3.113 1.000 95.410 ? 54  HIS A N   1 
ATOM 401  C CA  ? HIS A 1  54 ? -13.318   9.012  -4.395 1.000 95.410 ? 54  HIS A CA  1 
ATOM 402  C C   ? HIS A 1  54 ? -12.719  10.415  -4.373 1.000 95.410 ? 54  HIS A C   1 
ATOM 403  C CB  ? HIS A 1  54 ? -14.342   8.896  -5.524 1.000 95.410 ? 54  HIS A CB  1 
ATOM 404  O O   ? HIS A 1  54 ? -11.609  10.628  -4.866 1.000 95.410 ? 54  HIS A O   1 
ATOM 405  C CG  ? HIS A 1  54 ? -13.823   9.344  -6.854 1.000 95.410 ? 54  HIS A CG  1 
ATOM 406  C CD2 ? HIS A 1  54 ? -14.095  10.447  -7.589 1.000 95.410 ? 54  HIS A CD2 1 
ATOM 407  N ND1 ? HIS A 1  54 ? -12.907   8.613  -7.579 1.000 95.410 ? 54  HIS A ND1 1 
ATOM 408  C CE1 ? HIS A 1  54 ? -12.637   9.250  -8.706 1.000 95.410 ? 54  HIS A CE1 1 
ATOM 409  N NE2 ? HIS A 1  54 ? -13.345  10.366  -8.736 1.000 95.410 ? 54  HIS A NE2 1 
ATOM 410  N N   ? ASP A 1  55 ? -13.501  11.328  -3.833 1.000 93.760 ? 55  ASP A N   1 
ATOM 411  C CA  ? ASP A 1  55 ? -13.114  12.730  -3.707 1.000 93.760 ? 55  ASP A CA  1 
ATOM 412  C C   ? ASP A 1  55 ? -12.973  13.131  -2.241 1.000 93.760 ? 55  ASP A C   1 
ATOM 413  C CB  ? ASP A 1  55 ? -14.133  13.633  -4.405 1.000 93.760 ? 55  ASP A CB  1 
ATOM 414  O O   ? ASP A 1  55 ? -13.937  13.055  -1.476 1.000 93.760 ? 55  ASP A O   1 
ATOM 415  C CG  ? ASP A 1  55 ? -13.663  15.071  -4.530 1.000 93.760 ? 55  ASP A CG  1 
ATOM 416  O OD1 ? ASP A 1  55 ? -13.048  15.597  -3.577 1.000 93.760 ? 55  ASP A OD1 1 
ATOM 417  O OD2 ? ASP A 1  55 ? -13.912  15.685  -5.590 1.000 93.760 ? 55  ASP A OD2 1 
ATOM 418  N N   ? LEU A 1  56 ? -11.763  13.686  -1.931 1.000 89.280 ? 56  LEU A N   1 
ATOM 419  C CA  ? LEU A 1  56 ? -11.407  13.937  -0.538 1.000 89.280 ? 56  LEU A CA  1 
ATOM 420  C C   ? LEU A 1  56 ? -12.190  15.121   0.018 1.000 89.280 ? 56  LEU A C   1 
ATOM 421  C CB  ? LEU A 1  56 ?  -9.904  14.197  -0.408 1.000 89.280 ? 56  LEU A CB  1 
ATOM 422  O O   ? LEU A 1  56 ? -12.351  15.248   1.234 1.000 89.280 ? 56  LEU A O   1 
ATOM 423  C CG  ? LEU A 1  56 ?  -8.982  13.013  -0.702 1.000 89.280 ? 56  LEU A CG  1 
ATOM 424  C CD1 ? LEU A 1  56 ?  -7.522  13.440  -0.605 1.000 89.280 ? 56  LEU A CD1 1 
ATOM 425  C CD2 ? LEU A 1  56 ?  -9.272  11.860   0.253 1.000 89.280 ? 56  LEU A CD2 1 
ATOM 426  N N   ? PHE A 1  57 ? -12.815  15.919  -0.765 1.000 89.030 ? 57  PHE A N   1 
ATOM 427  C CA  ? PHE A 1  57 ? -13.400  17.167  -0.289 1.000 89.030 ? 57  PHE A CA  1 
ATOM 428  C C   ? PHE A 1  57 ? -14.915  17.152  -0.455 1.000 89.030 ? 57  PHE A C   1 
ATOM 429  C CB  ? PHE A 1  57 ? -12.802  18.363  -1.037 1.000 89.030 ? 57  PHE A CB  1 
ATOM 430  O O   ? PHE A 1  57 ? -15.598  18.097  -0.055 1.000 89.030 ? 57  PHE A O   1 
ATOM 431  C CG  ? PHE A 1  57 ? -11.316  18.511  -0.855 1.000 89.030 ? 57  PHE A CG  1 
ATOM 432  C CD1 ? PHE A 1  57 ? -10.777  18.770   0.399 1.000 89.030 ? 57  PHE A CD1 1 
ATOM 433  C CD2 ? PHE A 1  57 ? -10.457  18.390  -1.940 1.000 89.030 ? 57  PHE A CD2 1 
ATOM 434  C CE1 ? PHE A 1  57 ?  -9.401  18.907   0.570 1.000 89.030 ? 57  PHE A CE1 1 
ATOM 435  C CE2 ? PHE A 1  57 ?  -9.081  18.526  -1.777 1.000 89.030 ? 57  PHE A CE2 1 
ATOM 436  C CZ  ? PHE A 1  57 ?  -8.555  18.785  -0.522 1.000 89.030 ? 57  PHE A CZ  1 
ATOM 437  N N   ? VAL A 1  58 ? -15.407  15.999  -0.970 1.000 92.160 ? 58  VAL A N   1 
ATOM 438  C CA  ? VAL A 1  58 ? -16.847  15.837  -1.139 1.000 92.160 ? 58  VAL A CA  1 
ATOM 439  C C   ? VAL A 1  58 ? -17.376  14.827  -0.123 1.000 92.160 ? 58  VAL A C   1 
ATOM 440  C CB  ? VAL A 1  58 ? -17.203  15.386  -2.573 1.000 92.160 ? 58  VAL A CB  1 
ATOM 441  O O   ? VAL A 1  58 ? -16.761  13.782   0.102 1.000 92.160 ? 58  VAL A O   1 
ATOM 442  C CG1 ? VAL A 1  58 ? -18.694  15.073  -2.687 1.000 92.160 ? 58  VAL A CG1 1 
ATOM 443  C CG2 ? VAL A 1  58 ? -16.801  16.458  -3.584 1.000 92.160 ? 58  VAL A CG2 1 
ATOM 444  N N   ? VAL A 1  59 ? -18.461  15.281   0.592 1.000 92.100 ? 59  VAL A N   1 
ATOM 445  C CA  ? VAL A 1  59 ? -19.144  14.325   1.458 1.000 92.100 ? 59  VAL A CA  1 
ATOM 446  C C   ? VAL A 1  59 ? -19.844  13.267   0.609 1.000 92.100 ? 59  VAL A C   1 
ATOM 447  C CB  ? VAL A 1  59 ? -20.164  15.026   2.383 1.000 92.100 ? 59  VAL A CB  1 
ATOM 448  O O   ? VAL A 1  59 ? -20.734  13.586  -0.182 1.000 92.100 ? 59  VAL A O   1 
ATOM 449  C CG1 ? VAL A 1  59 ? -20.926  14.002   3.221 1.000 92.100 ? 59  VAL A CG1 1 
ATOM 450  C CG2 ? VAL A 1  59 ? -19.458  16.039   3.284 1.000 92.100 ? 59  VAL A CG2 1 
ATOM 451  N N   ? GLU A 1  60 ? -19.408  12.039   0.779 1.000 93.910 ? 60  GLU A N   1 
ATOM 452  C CA  ? GLU A 1  60 ? -19.962  10.938  -0.002 1.000 93.910 ? 60  GLU A CA  1 
ATOM 453  C C   ? GLU A 1  60 ? -20.717   9.954   0.888 1.000 93.910 ? 60  GLU A C   1 
ATOM 454  C CB  ? GLU A 1  60 ? -18.854  10.210  -0.769 1.000 93.910 ? 60  GLU A CB  1 
ATOM 455  O O   ? GLU A 1  60 ? -20.283   9.659   2.003 1.000 93.910 ? 60  GLU A O   1 
ATOM 456  C CG  ? GLU A 1  60 ? -18.119  11.090  -1.769 1.000 93.910 ? 60  GLU A CG  1 
ATOM 457  C CD  ? GLU A 1  60 ? -17.011  10.359  -2.511 1.000 93.910 ? 60  GLU A CD  1 
ATOM 458  O OE1 ? GLU A 1  60 ? -17.061  10.288  -3.760 1.000 93.910 ? 60  GLU A OE1 1 
ATOM 459  O OE2 ? GLU A 1  60 ? -16.087   9.852  -1.837 1.000 93.910 ? 60  GLU A OE2 1 
ATOM 460  N N   ? ASP A 1  61 ? -21.881   9.523   0.469 1.000 94.750 ? 61  ASP A N   1 
ATOM 461  C CA  ? ASP A 1  61 ? -22.670   8.561   1.233 1.000 94.750 ? 61  ASP A CA  1 
ATOM 462  C C   ? ASP A 1  61 ? -21.979   7.200   1.280 1.000 94.750 ? 61  ASP A C   1 
ATOM 463  C CB  ? ASP A 1  61 ? -24.070   8.419   0.633 1.000 94.750 ? 61  ASP A CB  1 
ATOM 464  O O   ? ASP A 1  61 ? -22.289   6.370   2.138 1.000 94.750 ? 61  ASP A O   1 
ATOM 465  C CG  ? ASP A 1  61 ? -24.930   9.654   0.837 1.000 94.750 ? 61  ASP A CG  1 
ATOM 466  O OD1 ? ASP A 1  61 ? -24.627  10.467   1.736 1.000 94.750 ? 61  ASP A OD1 1 
ATOM 467  O OD2 ? ASP A 1  61 ? -25.922   9.813   0.093 1.000 94.750 ? 61  ASP A OD2 1 
ATOM 468  N N   ? THR A 1  62 ? -21.006   6.968   0.467 1.000 94.910 ? 62  THR A N   1 
ATOM 469  C CA  ? THR A 1  62 ? -20.263   5.716   0.367 1.000 94.910 ? 62  THR A CA  1 
ATOM 470  C C   ? THR A 1  62 ? -19.125   5.681   1.382 1.000 94.910 ? 62  THR A C   1 
ATOM 471  C CB  ? THR A 1  62 ? -19.697   5.514  -1.051 1.000 94.910 ? 62  THR A CB  1 
ATOM 472  O O   ? THR A 1  62 ? -18.568   4.617   1.661 1.000 94.910 ? 62  THR A O   1 
ATOM 473  C CG2 ? THR A 1  62 ? -20.816   5.444  -2.085 1.000 94.910 ? 62  THR A CG2 1 
ATOM 474  O OG1 ? THR A 1  62 ? -18.831   6.609  -1.374 1.000 94.910 ? 62  THR A OG1 1 
ATOM 475  N N   ? ALA A 1  63 ? -18.709   6.817   1.943 1.000 95.570 ? 63  ALA A N   1 
ATOM 476  C CA  ? ALA A 1  63 ? -17.520   6.945   2.782 1.000 95.570 ? 63  ALA A CA  1 
ATOM 477  C C   ? ALA A 1  63 ? -17.788   6.435   4.195 1.000 95.570 ? 63  ALA A C   1 
ATOM 478  C CB  ? ALA A 1  63 ? -17.054   8.399   2.824 1.000 95.570 ? 63  ALA A CB  1 
ATOM 479  O O   ? ALA A 1  63 ? -18.883   6.620   4.732 1.000 95.570 ? 63  ALA A O   1 
ATOM 480  N N   ? GLN A 1  64 ? -16.850   5.641   4.703 1.000 96.920 ? 64  GLN A N   1 
ATOM 481  C CA  ? GLN A 1  64 ? -16.791   5.180   6.087 1.000 96.920 ? 64  GLN A CA  1 
ATOM 482  C C   ? GLN A 1  64 ? -15.563   5.736   6.800 1.000 96.920 ? 64  GLN A C   1 
ATOM 483  C CB  ? GLN A 1  64 ? -16.784   3.651   6.144 1.000 96.920 ? 64  GLN A CB  1 
ATOM 484  O O   ? GLN A 1  64 ? -14.460   5.725   6.250 1.000 96.920 ? 64  GLN A O   1 
ATOM 485  C CG  ? GLN A 1  64 ? -17.939   3.002   5.393 1.000 96.920 ? 64  GLN A CG  1 
ATOM 486  C CD  ? GLN A 1  64 ? -17.867   1.487   5.401 1.000 96.920 ? 64  GLN A CD  1 
ATOM 487  N NE2 ? GLN A 1  64 ? -18.023   0.880   4.229 1.000 96.920 ? 64  GLN A NE2 1 
ATOM 488  O OE1 ? GLN A 1  64 ? -17.671   0.867   6.451 1.000 96.920 ? 64  GLN A OE1 1 
ATOM 489  N N   ? GLU A 1  65 ? -15.820   6.302   7.910 1.000 96.410 ? 65  GLU A N   1 
ATOM 490  C CA  ? GLU A 1  65 ? -14.731   6.749   8.773 1.000 96.410 ? 65  GLU A CA  1 
ATOM 491  C C   ? GLU A 1  65 ? -14.625   5.880  10.023 1.000 96.410 ? 65  GLU A C   1 
ATOM 492  C CB  ? GLU A 1  65 ? -14.926   8.215   9.168 1.000 96.410 ? 65  GLU A CB  1 
ATOM 493  O O   ? GLU A 1  65 ? -15.568   5.801  10.813 1.000 96.410 ? 65  GLU A O   1 
ATOM 494  C CG  ? GLU A 1  65 ? -13.744   8.813   9.918 1.000 96.410 ? 65  GLU A CG  1 
ATOM 495  C CD  ? GLU A 1  65 ? -13.936  10.279  10.272 1.000 96.410 ? 65  GLU A CD  1 
ATOM 496  O OE1 ? GLU A 1  65 ? -13.871  10.627  11.473 1.000 96.410 ? 65  GLU A OE1 1 
ATOM 497  O OE2 ? GLU A 1  65 ? -14.155  11.085   9.341 1.000 96.410 ? 65  GLU A OE2 1 
ATOM 498  N N   ? ILE A 1  66 ? -13.449   5.209  10.107 1.000 97.080 ? 66  ILE A N   1 
ATOM 499  C CA  ? ILE A 1  66 ? -13.272   4.244  11.187 1.000 97.080 ? 66  ILE A CA  1 
ATOM 500  C C   ? ILE A 1  66 ? -11.949   4.507  11.902 1.000 97.080 ? 66  ILE A C   1 
ATOM 501  C CB  ? ILE A 1  66 ? -13.317   2.792  10.661 1.000 97.080 ? 66  ILE A CB  1 
ATOM 502  O O   ? ILE A 1  66 ? -10.896   4.584  11.265 1.000 97.080 ? 66  ILE A O   1 
ATOM 503  C CG1 ? ILE A 1  66 ? -14.597   2.558   9.849 1.000 97.080 ? 66  ILE A CG1 1 
ATOM 504  C CG2 ? ILE A 1  66 ? -13.213   1.795  11.819 1.000 97.080 ? 66  ILE A CG2 1 
ATOM 505  C CD1 ? ILE A 1  66 ? -14.607   1.247   9.075 1.000 97.080 ? 66  ILE A CD1 1 
ATOM 506  N N   ? GLN A 1  67 ? -11.975   4.616  13.218 1.000 95.880 ? 67  GLN A N   1 
ATOM 507  C CA  ? GLN A 1  67 ? -10.758   4.802  14.002 1.000 95.880 ? 67  GLN A CA  1 
ATOM 508  C C   ? GLN A 1  67 ?  -9.971   3.499  14.113 1.000 95.880 ? 67  GLN A C   1 
ATOM 509  C CB  ? GLN A 1  67 ? -11.093   5.333  15.397 1.000 95.880 ? 67  GLN A CB  1 
ATOM 510  O O   ? GLN A 1  67 ? -10.556   2.414  14.141 1.000 95.880 ? 67  GLN A O   1 
ATOM 511  C CG  ? GLN A 1  67 ? -11.589   6.772  15.404 1.000 95.880 ? 67  GLN A CG  1 
ATOM 512  C CD  ? GLN A 1  67 ? -11.846   7.298  16.804 1.000 95.880 ? 67  GLN A CD  1 
ATOM 513  N NE2 ? GLN A 1  67 ? -11.844   8.618  16.951 1.000 95.880 ? 67  GLN A NE2 1 
ATOM 514  O OE1 ? GLN A 1  67 ? -12.044   6.524  17.745 1.000 95.880 ? 67  GLN A OE1 1 
ATOM 515  N N   ? ALA A 1  68 ?  -8.649   3.735  14.195 1.000 95.640 ? 68  ALA A N   1 
ATOM 516  C CA  ? ALA A 1  68 ?  -7.809   2.567  14.451 1.000 95.640 ? 68  ALA A CA  1 
ATOM 517  C C   ? ALA A 1  68 ?  -7.929   2.113  15.903 1.000 95.640 ? 68  ALA A C   1 
ATOM 518  C CB  ? ALA A 1  68 ?  -6.353   2.873  14.110 1.000 95.640 ? 68  ALA A CB  1 
ATOM 519  O O   ? ALA A 1  68 ?  -7.906   2.937  16.821 1.000 95.640 ? 68  ALA A O   1 
ATOM 520  N N   ? GLU A 1  69 ?  -8.180   0.768  16.066 1.000 95.340 ? 69  GLU A N   1 
ATOM 521  C CA  ? GLU A 1  69 ?  -8.112   0.176  17.399 1.000 95.340 ? 69  GLU A CA  1 
ATOM 522  C C   ? GLU A 1  69 ?  -6.667  -0.082  17.816 1.000 95.340 ? 69  GLU A C   1 
ATOM 523  C CB  ? GLU A 1  69 ?  -8.915  -1.126  17.451 1.000 95.340 ? 69  GLU A CB  1 
ATOM 524  O O   ? GLU A 1  69 ?  -6.290   0.174  18.961 1.000 95.340 ? 69  GLU A O   1 
ATOM 525  C CG  ? GLU A 1  69 ?  -8.875  -1.820  18.805 1.000 95.340 ? 69  GLU A CG  1 
ATOM 526  C CD  ? GLU A 1  69 ?  -9.692  -3.102  18.847 1.000 95.340 ? 69  GLU A CD  1 
ATOM 527  O OE1 ? GLU A 1  69 ?  -9.719  -3.769  19.905 1.000 95.340 ? 69  GLU A OE1 1 
ATOM 528  O OE2 ? GLU A 1  69 ? -10.308  -3.441  17.812 1.000 95.340 ? 69  GLU A OE2 1 
ATOM 529  N N   ? LYS A 1  70 ?  -5.915  -0.631  16.839 1.000 94.680 ? 70  LYS A N   1 
ATOM 530  C CA  ? LYS A 1  70 ?  -4.513  -0.995  17.022 1.000 94.680 ? 70  LYS A CA  1 
ATOM 531  C C   ? LYS A 1  70 ?  -3.713  -0.760  15.744 1.000 94.680 ? 70  LYS A C   1 
ATOM 532  C CB  ? LYS A 1  70 ?  -4.391  -2.457  17.455 1.000 94.680 ? 70  LYS A CB  1 
ATOM 533  O O   ? LYS A 1  70 ?  -4.225  -0.953  14.640 1.000 94.680 ? 70  LYS A O   1 
ATOM 534  C CG  ? LYS A 1  70 ?  -3.015  -2.832  17.985 1.000 94.680 ? 70  LYS A CG  1 
ATOM 535  C CD  ? LYS A 1  70 ?  -3.008  -4.235  18.579 1.000 94.680 ? 70  LYS A CD  1 
ATOM 536  C CE  ? LYS A 1  70 ?  -1.656  -4.578  19.190 1.000 94.680 ? 70  LYS A CE  1 
ATOM 537  N NZ  ? LYS A 1  70 ?  -1.664  -5.926  19.833 1.000 94.680 ? 70  LYS A NZ  1 
ATOM 538  N N   ? VAL A 1  71 ?  -2.502  -0.295  15.956 1.000 94.760 ? 71  VAL A N   1 
ATOM 539  C CA  ? VAL A 1  71 ?  -1.545  -0.176  14.861 1.000 94.760 ? 71  VAL A CA  1 
ATOM 540  C C   ? VAL A 1  71 ?  -0.318  -1.038  15.151 1.000 94.760 ? 71  VAL A C   1 
ATOM 541  C CB  ? VAL A 1  71 ?  -1.123   1.293  14.632 1.000 94.760 ? 71  VAL A CB  1 
ATOM 542  O O   ? VAL A 1  71 ?   0.369  -0.832  16.155 1.000 94.760 ? 71  VAL A O   1 
ATOM 543  C CG1 ? VAL A 1  71 ?  -0.128   1.395  13.477 1.000 94.760 ? 71  VAL A CG1 1 
ATOM 544  C CG2 ? VAL A 1  71 ?  -2.349   2.164  14.365 1.000 94.760 ? 71  VAL A CG2 1 
ATOM 545  N N   ? ILE A 1  72 ?  -0.086  -1.997  14.238 1.000 95.760 ? 72  ILE A N   1 
ATOM 546  C CA  ? ILE A 1  72 ?   0.981  -2.964  14.470 1.000 95.760 ? 72  ILE A CA  1 
ATOM 547  C C   ? ILE A 1  72 ?   2.008  -2.880  13.343 1.000 95.760 ? 72  ILE A C   1 
ATOM 548  C CB  ? ILE A 1  72 ?   0.426  -4.401  14.584 1.000 95.760 ? 72  ILE A CB  1 
ATOM 549  O O   ? ILE A 1  72 ?   1.755  -3.344  12.228 1.000 95.760 ? 72  ILE A O   1 
ATOM 550  C CG1 ? ILE A 1  72 ?  -0.668  -4.468  15.655 1.000 95.760 ? 72  ILE A CG1 1 
ATOM 551  C CG2 ? ILE A 1  72 ?   1.553  -5.392  14.889 1.000 95.760 ? 72  ILE A CG2 1 
ATOM 552  C CD1 ? ILE A 1  72 ?  -1.422  -5.791  15.688 1.000 95.760 ? 72  ILE A CD1 1 
ATOM 553  N N   ? SER A 1  73 ?   3.229  -2.287  13.646 1.000 95.720 ? 73  SER A N   1 
ATOM 554  C CA  ? SER A 1  73 ?   4.330  -2.295  12.689 1.000 95.720 ? 73  SER A CA  1 
ATOM 555  C C   ? SER A 1  73 ?   5.125  -3.594  12.771 1.000 95.720 ? 73  SER A C   1 
ATOM 556  C CB  ? SER A 1  73 ?   5.258  -1.104  12.929 1.000 95.720 ? 73  SER A CB  1 
ATOM 557  O O   ? SER A 1  73 ?   5.229  -4.197  13.841 1.000 95.720 ? 73  SER A O   1 
ATOM 558  O OG  ? SER A 1  73 ?   4.563   0.119  12.755 1.000 95.720 ? 73  SER A OG  1 
ATOM 559  N N   ? HIS A 1  74 ?   5.580  -3.951  11.560 1.000 96.610 ? 74  HIS A N   1 
ATOM 560  C CA  ? HIS A 1  74 ?   6.452  -5.119  11.620 1.000 96.610 ? 74  HIS A CA  1 
ATOM 561  C C   ? HIS A 1  74 ?   7.567  -4.922  12.641 1.000 96.610 ? 74  HIS A C   1 
ATOM 562  C CB  ? HIS A 1  74 ?   7.047  -5.414  10.242 1.000 96.610 ? 74  HIS A CB  1 
ATOM 563  O O   ? HIS A 1  74 ?   8.229  -3.881  12.651 1.000 96.610 ? 74  HIS A O   1 
ATOM 564  C CG  ? HIS A 1  74 ?   7.616  -6.791  10.117 1.000 96.610 ? 74  HIS A CG  1 
ATOM 565  C CD2 ? HIS A 1  74 ?   7.155  -7.889   9.473 1.000 96.610 ? 74  HIS A CD2 1 
ATOM 566  N ND1 ? HIS A 1  74 ?   8.807  -7.160  10.704 1.000 96.610 ? 74  HIS A ND1 1 
ATOM 567  C CE1 ? HIS A 1  74 ?   9.054  -8.429  10.425 1.000 96.610 ? 74  HIS A CE1 1 
ATOM 568  N NE2 ? HIS A 1  74 ?   8.067  -8.895   9.680 1.000 96.610 ? 74  HIS A NE2 1 
ATOM 569  N N   ? PRO A 1  75 ?   7.865  -5.900  13.537 1.000 94.700 ? 75  PRO A N   1 
ATOM 570  C CA  ? PRO A 1  75 ?   8.817  -5.765  14.642 1.000 94.700 ? 75  PRO A CA  1 
ATOM 571  C C   ? PRO A 1  75 ?  10.246  -5.520  14.163 1.000 94.700 ? 75  PRO A C   1 
ATOM 572  C CB  ? PRO A 1  75 ?   8.707  -7.108  15.368 1.000 94.700 ? 75  PRO A CB  1 
ATOM 573  O O   ? PRO A 1  75 ?  11.061  -4.959  14.900 1.000 94.700 ? 75  PRO A O   1 
ATOM 574  C CG  ? PRO A 1  75 ?   7.979  -7.999  14.415 1.000 94.700 ? 75  PRO A CG  1 
ATOM 575  C CD  ? PRO A 1  75 ?   7.241  -7.141  13.428 1.000 94.700 ? 75  PRO A CD  1 
ATOM 576  N N   ? LYS A 1  76 ?  10.507  -5.956  12.936 1.000 95.470 ? 76  LYS A N   1 
ATOM 577  C CA  ? LYS A 1  76 ?  11.874  -5.823  12.440 1.000 95.470 ? 76  LYS A CA  1 
ATOM 578  C C   ? LYS A 1  76 ?  12.014  -4.602  11.535 1.000 95.470 ? 76  LYS A C   1 
ATOM 579  C CB  ? LYS A 1  76 ?  12.296  -7.085  11.686 1.000 95.470 ? 76  LYS A CB  1 
ATOM 580  O O   ? LYS A 1  76 ?  13.036  -4.432  10.867 1.000 95.470 ? 76  LYS A O   1 
ATOM 581  C CG  ? LYS A 1  76 ?  12.425  -8.319  12.567 1.000 95.470 ? 76  LYS A CG  1 
ATOM 582  C CD  ? LYS A 1  76 ?  12.912  -9.524  11.774 1.000 95.470 ? 76  LYS A CD  1 
ATOM 583  C CE  ? LYS A 1  76 ?  13.057 -10.755  12.658 1.000 95.470 ? 76  LYS A CE  1 
ATOM 584  N NZ  ? LYS A 1  76 ?  13.522 -11.944  11.881 1.000 95.470 ? 76  LYS A NZ  1 
ATOM 585  N N   ? TYR A 1  77 ?  10.926  -3.753  11.454 1.000 94.330 ? 77  TYR A N   1 
ATOM 586  C CA  ? TYR A 1  77 ?  11.020  -2.530  10.664 1.000 94.330 ? 77  TYR A CA  1 
ATOM 587  C C   ? TYR A 1  77 ?  12.026  -1.563  11.275 1.000 94.330 ? 77  TYR A C   1 
ATOM 588  C CB  ? TYR A 1  77 ?   9.649  -1.856  10.552 1.000 94.330 ? 77  TYR A CB  1 
ATOM 589  O O   ? TYR A 1  77 ?  12.007  -1.319  12.484 1.000 94.330 ? 77  TYR A O   1 
ATOM 590  C CG  ? TYR A 1  77 ?   9.693  -0.496   9.899 1.000 94.330 ? 77  TYR A CG  1 
ATOM 591  C CD1 ? TYR A 1  77 ?   9.389   0.655  10.622 1.000 94.330 ? 77  TYR A CD1 1 
ATOM 592  C CD2 ? TYR A 1  77 ?  10.039  -0.359   8.559 1.000 94.330 ? 77  TYR A CD2 1 
ATOM 593  C CE1 ? TYR A 1  77 ?   9.426   1.911  10.024 1.000 94.330 ? 77  TYR A CE1 1 
ATOM 594  C CE2 ? TYR A 1  77 ?  10.080   0.891   7.951 1.000 94.330 ? 77  TYR A CE2 1 
ATOM 595  O OH  ? TYR A 1  77 ?   9.811   3.259   8.093 1.000 94.330 ? 77  TYR A OH  1 
ATOM 596  C CZ  ? TYR A 1  77 ?   9.773   2.018   8.690 1.000 94.330 ? 77  TYR A CZ  1 
ATOM 597  N N   ? ASN A 1  78 ?  12.970  -1.078  10.398 1.000 88.070 ? 78  ASN A N   1 
ATOM 598  C CA  ? ASN A 1  78 ?  13.893  -0.007  10.758 1.000 88.070 ? 78  ASN A CA  1 
ATOM 599  C C   ? ASN A 1  78 ?  13.875   1.118   9.727 1.000 88.070 ? 78  ASN A C   1 
ATOM 600  C CB  ? ASN A 1  78 ?  15.313  -0.554  10.923 1.000 88.070 ? 78  ASN A CB  1 
ATOM 601  O O   ? ASN A 1  78 ?  13.778   0.863   8.526 1.000 88.070 ? 78  ASN A O   1 
ATOM 602  C CG  ? ASN A 1  78 ?  15.924  -0.996   9.608 1.000 88.070 ? 78  ASN A CG  1 
ATOM 603  N ND2 ? ASN A 1  78 ?  16.490  -2.197   9.591 1.000 88.070 ? 78  ASN A ND2 1 
ATOM 604  O OD1 ? ASN A 1  78 ?  15.889  -0.264   8.615 1.000 88.070 ? 78  ASN A OD1 1 
ATOM 605  N N   ? ASN A 1  79 ?  13.867   2.359  10.162 1.000 84.610 ? 79  ASN A N   1 
ATOM 606  C CA  ? ASN A 1  79 ?  13.619   3.549   9.354 1.000 84.610 ? 79  ASN A CA  1 
ATOM 607  C C   ? ASN A 1  79 ?  14.821   3.893   8.480 1.000 84.610 ? 79  ASN A C   1 
ATOM 608  C CB  ? ASN A 1  79 ?  13.254   4.737  10.247 1.000 84.610 ? 79  ASN A CB  1 
ATOM 609  O O   ? ASN A 1  79 ?  14.704   4.677   7.536 1.000 84.610 ? 79  ASN A O   1 
ATOM 610  C CG  ? ASN A 1  79 ?  14.369   5.115  11.201 1.000 84.610 ? 79  ASN A CG  1 
ATOM 611  N ND2 ? ASN A 1  79 ?  14.141   6.151  12.000 1.000 84.610 ? 79  ASN A ND2 1 
ATOM 612  O OD1 ? ASN A 1  79 ?  15.428   4.481  11.220 1.000 84.610 ? 79  ASN A OD1 1 
ATOM 613  N N   ? ARG A 1  80 ?  15.986   3.171   8.626 1.000 81.430 ? 80  ARG A N   1 
ATOM 614  C CA  ? ARG A 1  80 ?  17.191   3.452   7.853 1.000 81.430 ? 80  ARG A CA  1 
ATOM 615  C C   ? ARG A 1  80 ?  17.172   2.711   6.520 1.000 81.430 ? 80  ARG A C   1 
ATOM 616  C CB  ? ARG A 1  80 ?  18.441   3.069   8.648 1.000 81.430 ? 80  ARG A CB  1 
ATOM 617  O O   ? ARG A 1  80 ?  17.387   3.314   5.466 1.000 81.430 ? 80  ARG A O   1 
ATOM 618  C CG  ? ARG A 1  80 ?  19.744   3.495   7.990 1.000 81.430 ? 80  ARG A CG  1 
ATOM 619  C CD  ? ARG A 1  80 ?  20.954   3.098   8.825 1.000 81.430 ? 80  ARG A CD  1 
ATOM 620  N NE  ? ARG A 1  80 ?  22.205   3.347   8.114 1.000 81.430 ? 80  ARG A NE  1 
ATOM 621  N NH1 ? ARG A 1  80 ?  23.555   2.420   9.743 1.000 81.430 ? 80  ARG A NH1 1 
ATOM 622  N NH2 ? ARG A 1  80 ?  24.484   3.291   7.836 1.000 81.430 ? 80  ARG A NH2 1 
ATOM 623  C CZ  ? ARG A 1  80 ?  23.412   3.018   8.566 1.000 81.430 ? 80  ARG A CZ  1 
ATOM 624  N N   ? GLU A 1  81 ?  16.760   1.386   6.555 1.000 80.130 ? 81  GLU A N   1 
ATOM 625  C CA  ? GLU A 1  81 ?  16.854   0.514   5.388 1.000 80.130 ? 81  GLU A CA  1 
ATOM 626  C C   ? GLU A 1  81 ?  15.477   0.245   4.787 1.000 80.130 ? 81  GLU A C   1 
ATOM 627  C CB  ? GLU A 1  81 ?  17.533  -0.808   5.758 1.000 80.130 ? 81  GLU A CB  1 
ATOM 628  O O   ? GLU A 1  81 ?  15.370  -0.298   3.686 1.000 80.130 ? 81  GLU A O   1 
ATOM 629  C CG  ? GLU A 1  81 ?  18.994  -0.658   6.158 1.000 80.130 ? 81  GLU A CG  1 
ATOM 630  C CD  ? GLU A 1  81 ?  19.566  -1.902   6.818 1.000 80.130 ? 81  GLU A CD  1 
ATOM 631  O OE1 ? GLU A 1  81 ?  20.757  -1.891   7.205 1.000 80.130 ? 81  GLU A OE1 1 
ATOM 632  O OE2 ? GLU A 1  81 ?  18.818  -2.896   6.949 1.000 80.130 ? 81  GLU A OE2 1 
ATOM 633  N N   ? HIS A 1  82 ?  14.472   0.824   5.480 1.000 86.180 ? 82  HIS A N   1 
ATOM 634  C CA  ? HIS A 1  82 ?  13.083   0.642   5.074 1.000 86.180 ? 82  HIS A CA  1 
ATOM 635  C C   ? HIS A 1  82 ?  12.781  -0.825   4.788 1.000 86.180 ? 82  HIS A C   1 
ATOM 636  C CB  ? HIS A 1  82 ?  12.769   1.492   3.842 1.000 86.180 ? 82  HIS A CB  1 
ATOM 637  O O   ? HIS A 1  82 ?  11.888  -1.137   3.996 1.000 86.180 ? 82  HIS A O   1 
ATOM 638  C CG  ? HIS A 1  82 ?  12.721   2.961   4.123 1.000 86.180 ? 82  HIS A CG  1 
ATOM 639  C CD2 ? HIS A 1  82 ?  11.686   3.768   4.455 1.000 86.180 ? 82  HIS A CD2 1 
ATOM 640  N ND1 ? HIS A 1  82 ?  13.838   3.765   4.072 1.000 86.180 ? 82  HIS A ND1 1 
ATOM 641  C CE1 ? HIS A 1  82 ?  13.492   5.008   4.362 1.000 86.180 ? 82  HIS A CE1 1 
ATOM 642  N NE2 ? HIS A 1  82 ?  12.191   5.037   4.598 1.000 86.180 ? 82  HIS A NE2 1 
ATOM 643  N N   ? ASN A 1  83 ?  13.630  -1.705   5.305 1.000 91.370 ? 83  ASN A N   1 
ATOM 644  C CA  ? ASN A 1  83 ?  13.325  -3.131   5.270 1.000 91.370 ? 83  ASN A CA  1 
ATOM 645  C C   ? ASN A 1  83 ?  12.130  -3.470   6.155 1.000 91.370 ? 83  ASN A C   1 
ATOM 646  C CB  ? ASN A 1  83 ?  14.547  -3.952   5.689 1.000 91.370 ? 83  ASN A CB  1 
ATOM 647  O O   ? ASN A 1  83 ?  11.974  -2.904   7.239 1.000 91.370 ? 83  ASN A O   1 
ATOM 648  C CG  ? ASN A 1  83 ?  14.476  -5.389   5.213 1.000 91.370 ? 83  ASN A CG  1 
ATOM 649  N ND2 ? ASN A 1  83 ?  15.178  -6.278   5.905 1.000 91.370 ? 83  ASN A ND2 1 
ATOM 650  O OD1 ? ASN A 1  83 ?  13.796  -5.698   4.231 1.000 91.370 ? 83  ASN A OD1 1 
ATOM 651  N N   ? ASN A 1  84 ?  11.244  -4.401   5.734 1.000 95.250 ? 84  ASN A N   1 
ATOM 652  C CA  ? ASN A 1  84 ?  10.058  -4.779   6.496 1.000 95.250 ? 84  ASN A CA  1 
ATOM 653  C C   ? ASN A 1  84 ?   9.105  -3.600   6.671 1.000 95.250 ? 84  ASN A C   1 
ATOM 654  C CB  ? ASN A 1  84 ?  10.455  -5.348   7.860 1.000 95.250 ? 84  ASN A CB  1 
ATOM 655  O O   ? ASN A 1  84 ?   8.501  -3.437   7.732 1.000 95.250 ? 84  ASN A O   1 
ATOM 656  C CG  ? ASN A 1  84 ?  11.364  -6.555   7.746 1.000 95.250 ? 84  ASN A CG  1 
ATOM 657  N ND2 ? ASN A 1  84 ?  12.539  -6.473   8.361 1.000 95.250 ? 84  ASN A ND2 1 
ATOM 658  O OD1 ? ASN A 1  84 ?  11.015  -7.554   7.111 1.000 95.250 ? 84  ASN A OD1 1 
ATOM 659  N N   ? ASP A 1  85 ?   9.066  -2.701   5.793 1.000 96.030 ? 85  ASP A N   1 
ATOM 660  C CA  ? ASP A 1  85 ?   8.204  -1.523   5.800 1.000 96.030 ? 85  ASP A CA  1 
ATOM 661  C C   ? ASP A 1  85 ?   6.744  -1.909   5.576 1.000 96.030 ? 85  ASP A C   1 
ATOM 662  C CB  ? ASP A 1  85 ?   8.654  -0.523   4.732 1.000 96.030 ? 85  ASP A CB  1 
ATOM 663  O O   ? ASP A 1  85 ?   6.193  -1.674   4.499 1.000 96.030 ? 85  ASP A O   1 
ATOM 664  C CG  ? ASP A 1  85 ?   7.993   0.836   4.877 1.000 96.030 ? 85  ASP A CG  1 
ATOM 665  O OD1 ? ASP A 1  85 ?   7.407   1.119   5.944 1.000 96.030 ? 85  ASP A OD1 1 
ATOM 666  O OD2 ? ASP A 1  85 ?   8.056   1.630   3.913 1.000 96.030 ? 85  ASP A OD2 1 
ATOM 667  N N   ? ILE A 1  86 ?   6.111  -2.607   6.486 1.000 97.160 ? 86  ILE A N   1 
ATOM 668  C CA  ? ILE A 1  86 ?   4.738  -3.095   6.429 1.000 97.160 ? 86  ILE A CA  1 
ATOM 669  C C   ? ILE A 1  86 ?   4.087  -2.968   7.804 1.000 97.160 ? 86  ILE A C   1 
ATOM 670  C CB  ? ILE A 1  86 ?   4.678  -4.560   5.940 1.000 97.160 ? 86  ILE A CB  1 
ATOM 671  O O   ? ILE A 1  86 ?   4.731  -3.210   8.827 1.000 97.160 ? 86  ILE A O   1 
ATOM 672  C CG1 ? ILE A 1  86 ?   3.225  -4.981   5.692 1.000 97.160 ? 86  ILE A CG1 1 
ATOM 673  C CG2 ? ILE A 1  86 ?   5.354  -5.493   6.949 1.000 97.160 ? 86  ILE A CG2 1 
ATOM 674  C CD1 ? ILE A 1  86 ?   3.082  -6.259   4.876 1.000 97.160 ? 86  ILE A CD1 1 
ATOM 675  N N   ? MET A 1  87 ?   2.859  -2.514   7.808 1.000 96.530 ? 87  MET A N   1 
ATOM 676  C CA  ? MET A 1  87 ?   2.101  -2.294   9.036 1.000 96.530 ? 87  MET A CA  1 
ATOM 677  C C   ? MET A 1  87 ?   0.647  -2.722   8.863 1.000 96.530 ? 87  MET A C   1 
ATOM 678  C CB  ? MET A 1  87 ?   2.167  -0.824   9.455 1.000 96.530 ? 87  MET A CB  1 
ATOM 679  O O   ? MET A 1  87 ?   0.084  -2.593   7.774 1.000 96.530 ? 87  MET A O   1 
ATOM 680  C CG  ? MET A 1  87 ?   0.843  -0.270   9.955 1.000 96.530 ? 87  MET A CG  1 
ATOM 681  S SD  ? MET A 1  87 ?   0.960   1.496  10.441 1.000 96.530 ? 87  MET A SD  1 
ATOM 682  C CE  ? MET A 1  87 ?   0.419   2.288   8.901 1.000 96.530 ? 87  MET A CE  1 
ATOM 683  N N   ? LEU A 1  88 ?   0.060  -3.287   9.971 1.000 97.740 ? 88  LEU A N   1 
ATOM 684  C CA  ? LEU A 1  88 ?  -1.357  -3.631  10.003 1.000 97.740 ? 88  LEU A CA  1 
ATOM 685  C C   ? LEU A 1  88 ?  -2.117  -2.715  10.957 1.000 97.740 ? 88  LEU A C   1 
ATOM 686  C CB  ? LEU A 1  88 ?  -1.544  -5.092  10.422 1.000 97.740 ? 88  LEU A CB  1 
ATOM 687  O O   ? LEU A 1  88 ?  -1.630  -2.403  12.046 1.000 97.740 ? 88  LEU A O   1 
ATOM 688  C CG  ? LEU A 1  88 ?  -1.088  -6.149   9.416 1.000 97.740 ? 88  LEU A CG  1 
ATOM 689  C CD1 ? LEU A 1  88 ?  -1.275  -7.548   9.995 1.000 97.740 ? 88  LEU A CD1 1 
ATOM 690  C CD2 ? LEU A 1  88 ?  -1.848  -6.002   8.103 1.000 97.740 ? 88  LEU A CD2 1 
ATOM 691  N N   ? ILE A 1  89 ?  -3.279  -2.313  10.471 1.000 97.450 ? 89  ILE A N   1 
ATOM 692  C CA  ? ILE A 1  89 ?  -4.161  -1.447  11.246 1.000 97.450 ? 89  ILE A CA  1 
ATOM 693  C C   ? ILE A 1  89 ?  -5.475  -2.170  11.530 1.000 97.450 ? 89  ILE A C   1 
ATOM 694  C CB  ? ILE A 1  89 ?  -4.430  -0.114  10.513 1.000 97.450 ? 89  ILE A CB  1 
ATOM 695  O O   ? ILE A 1  89 ?  -6.227  -2.491  10.606 1.000 97.450 ? 89  ILE A O   1 
ATOM 696  C CG1 ? ILE A 1  89 ?  -3.108   0.586  10.175 1.000 97.450 ? 89  ILE A CG1 1 
ATOM 697  C CG2 ? ILE A 1  89 ?  -5.330   0.794  11.357 1.000 97.450 ? 89  ILE A CG2 1 
ATOM 698  C CD1 ? ILE A 1  89 ?  -3.223   1.624   9.067 1.000 97.450 ? 89  ILE A CD1 1 
ATOM 699  N N   ? LYS A 1  90 ?  -5.725  -2.472  12.835 1.000 97.650 ? 90  LYS A N   1 
ATOM 700  C CA  ? LYS A 1  90 ?  -7.011  -3.035  13.235 1.000 97.650 ? 90  LYS A CA  1 
ATOM 701  C C   ? LYS A 1  90 ?  -8.057  -1.940  13.422 1.000 97.650 ? 90  LYS A C   1 
ATOM 702  C CB  ? LYS A 1  90 ?  -6.864  -3.845  14.525 1.000 97.650 ? 90  LYS A CB  1 
ATOM 703  O O   ? LYS A 1  90 ?  -7.846  -0.996  14.186 1.000 97.650 ? 90  LYS A O   1 
ATOM 704  C CG  ? LYS A 1  90 ?  -8.119  -4.608  14.923 1.000 97.650 ? 90  LYS A CG  1 
ATOM 705  C CD  ? LYS A 1  90 ?  -7.875  -5.488  16.142 1.000 97.650 ? 90  LYS A CD  1 
ATOM 706  C CE  ? LYS A 1  90 ?  -9.101  -6.322  16.485 1.000 97.650 ? 90  LYS A CE  1 
ATOM 707  N NZ  ? LYS A 1  90 ?  -8.846  -7.234  17.640 1.000 97.650 ? 90  LYS A NZ  1 
ATOM 708  N N   ? LEU A 1  91 ?  -9.173  -2.131  12.724 1.000 97.800 ? 91  LEU A N   1 
ATOM 709  C CA  ? LEU A 1  91 ? -10.235  -1.133  12.788 1.000 97.800 ? 91  LEU A CA  1 
ATOM 710  C C   ? LEU A 1  91 ? -11.045  -1.284  14.071 1.000 97.800 ? 91  LEU A C   1 
ATOM 711  C CB  ? LEU A 1  91 ? -11.156  -1.251  11.571 1.000 97.800 ? 91  LEU A CB  1 
ATOM 712  O O   ? LEU A 1  91 ? -11.289  -2.403  14.528 1.000 97.800 ? 91  LEU A O   1 
ATOM 713  C CG  ? LEU A 1  91 ? -10.488  -1.133  10.201 1.000 97.800 ? 91  LEU A CG  1 
ATOM 714  C CD1 ? LEU A 1  91 ? -11.526  -1.270   9.092 1.000 97.800 ? 91  LEU A CD1 1 
ATOM 715  C CD2 ? LEU A 1  91 ?  -9.743   0.192  10.082 1.000 97.800 ? 91  LEU A CD2 1 
ATOM 716  N N   ? ARG A 1  92 ? -11.406  -0.147  14.751 1.000 97.330 ? 92  ARG A N   1 
ATOM 717  C CA  ? ARG A 1  92 ? -12.216  -0.168  15.964 1.000 97.330 ? 92  ARG A CA  1 
ATOM 718  C C   ? ARG A 1  92 ? -13.543  -0.881  15.725 1.000 97.330 ? 92  ARG A C   1 
ATOM 719  C CB  ? ARG A 1  92 ? -12.470   1.256  16.466 1.000 97.330 ? 92  ARG A CB  1 
ATOM 720  O O   ? ARG A 1  92 ? -14.073  -1.536  16.625 1.000 97.330 ? 92  ARG A O   1 
ATOM 721  C CG  ? ARG A 1  92 ? -13.148   1.318  17.825 1.000 97.330 ? 92  ARG A CG  1 
ATOM 722  C CD  ? ARG A 1  92 ? -13.174   2.736  18.378 1.000 97.330 ? 92  ARG A CD  1 
ATOM 723  N NE  ? ARG A 1  92 ? -13.810   2.791  19.691 1.000 97.330 ? 92  ARG A NE  1 
ATOM 724  N NH1 ? ARG A 1  92 ? -13.437   5.049  20.007 1.000 97.330 ? 92  ARG A NH1 1 
ATOM 725  N NH2 ? ARG A 1  92 ? -14.519   3.826  21.615 1.000 97.330 ? 92  ARG A NH2 1 
ATOM 726  C CZ  ? ARG A 1  92 ? -13.920   3.889  20.435 1.000 97.330 ? 92  ARG A CZ  1 
ATOM 727  N N   ? GLU A 1  93 ? -14.125  -0.750  14.548 1.000 97.820 ? 93  GLU A N   1 
ATOM 728  C CA  ? GLU A 1  93 ? -15.283  -1.480  14.038 1.000 97.820 ? 93  GLU A CA  1 
ATOM 729  C C   ? GLU A 1  93 ? -15.029  -2.000  12.626 1.000 97.820 ? 93  GLU A C   1 
ATOM 730  C CB  ? GLU A 1  93 ? -16.529  -0.591  14.055 1.000 97.820 ? 93  GLU A CB  1 
ATOM 731  O O   ? GLU A 1  93 ? -14.347  -1.348  11.832 1.000 97.820 ? 93  GLU A O   1 
ATOM 732  C CG  ? GLU A 1  93 ? -16.907  -0.088  15.441 1.000 97.820 ? 93  GLU A CG  1 
ATOM 733  C CD  ? GLU A 1  93 ? -18.084   0.874  15.429 1.000 97.820 ? 93  GLU A CD  1 
ATOM 734  O OE1 ? GLU A 1  93 ? -18.502   1.335  16.516 1.000 97.820 ? 93  GLU A OE1 1 
ATOM 735  O OE2 ? GLU A 1  93 ? -18.593   1.169  14.325 1.000 97.820 ? 93  GLU A OE2 1 
ATOM 736  N N   ? PRO A 1  94 ? -15.662  -3.286  12.406 1.000 98.190 ? 94  PRO A N   1 
ATOM 737  C CA  ? PRO A 1  94 ? -15.469  -3.791  11.045 1.000 98.190 ? 94  PRO A CA  1 
ATOM 738  C C   ? PRO A 1  94 ? -16.058  -2.866   9.983 1.000 98.190 ? 94  PRO A C   1 
ATOM 739  C CB  ? PRO A 1  94 ? -16.199  -5.137  11.062 1.000 98.190 ? 94  PRO A CB  1 
ATOM 740  O O   ? PRO A 1  94 ? -17.086  -2.226  10.218 1.000 98.190 ? 94  PRO A O   1 
ATOM 741  C CG  ? PRO A 1  94 ? -16.327  -5.483  12.510 1.000 98.190 ? 94  PRO A CG  1 
ATOM 742  C CD  ? PRO A 1  94 ? -16.386  -4.209  13.302 1.000 98.190 ? 94  PRO A CD  1 
ATOM 743  N N   ? ALA A 1  95 ? -15.399  -2.798   8.799 1.000 98.280 ? 95  ALA A N   1 
ATOM 744  C CA  ? ALA A 1  95 ? -15.931  -2.067   7.651 1.000 98.280 ? 95  ALA A CA  1 
ATOM 745  C C   ? ALA A 1  95 ? -17.195  -2.732   7.115 1.000 98.280 ? 95  ALA A C   1 
ATOM 746  C CB  ? ALA A 1  95 ? -14.878  -1.968   6.549 1.000 98.280 ? 95  ALA A CB  1 
ATOM 747  O O   ? ALA A 1  95 ? -17.324  -3.958   7.155 1.000 98.280 ? 95  ALA A O   1 
ATOM 748  N N   ? VAL A 1  96 ? -18.151  -1.923   6.694 1.000 98.180 ? 96  VAL A N   1 
ATOM 749  C CA  ? VAL A 1  96 ? -19.325  -2.447   6.004 1.000 98.180 ? 96  VAL A CA  1 
ATOM 750  C C   ? VAL A 1  96 ? -18.974  -2.758   4.550 1.000 98.180 ? 96  VAL A C   1 
ATOM 751  C CB  ? VAL A 1  96 ? -20.510  -1.458   6.066 1.000 98.180 ? 96  VAL A CB  1 
ATOM 752  O O   ? VAL A 1  96 ? -18.703  -1.849   3.763 1.000 98.180 ? 96  VAL A O   1 
ATOM 753  C CG1 ? VAL A 1  96 ? -21.722  -2.020   5.325 1.000 98.180 ? 96  VAL A CG1 1 
ATOM 754  C CG2 ? VAL A 1  96 ? -20.866  -1.143   7.517 1.000 98.180 ? 96  VAL A CG2 1 
ATOM 755  N N   ? ILE A 1  97 ? -19.012  -4.036   4.156 1.000 97.960 ? 97  ILE A N   1 
ATOM 756  C CA  ? ILE A 1  97 ? -18.619  -4.458   2.816 1.000 97.960 ? 97  ILE A CA  1 
ATOM 757  C C   ? ILE A 1  97 ? -19.787  -4.265   1.851 1.000 97.960 ? 97  ILE A C   1 
ATOM 758  C CB  ? ILE A 1  97 ? -18.149  -5.930   2.802 1.000 97.960 ? 97  ILE A CB  1 
ATOM 759  O O   ? ILE A 1  97 ? -20.898  -4.734   2.110 1.000 97.960 ? 97  ILE A O   1 
ATOM 760  C CG1 ? ILE A 1  97 ? -17.027  -6.142   3.825 1.000 97.960 ? 97  ILE A CG1 1 
ATOM 761  C CG2 ? ILE A 1  97 ? -17.694  -6.338   1.397 1.000 97.960 ? 97  ILE A CG2 1 
ATOM 762  C CD1 ? ILE A 1  97 ? -15.831  -5.220   3.632 1.000 97.960 ? 97  ILE A CD1 1 
ATOM 763  N N   ? ASN A 1  98 ? -19.437  -3.569   0.698 1.000 97.180 ? 98  ASN A N   1 
ATOM 764  C CA  ? ASN A 1  98 ? -20.351  -3.318  -0.411 1.000 97.180 ? 98  ASN A CA  1 
ATOM 765  C C   ? ASN A 1  98 ? -19.596  -3.021  -1.703 1.000 97.180 ? 98  ASN A C   1 
ATOM 766  C CB  ? ASN A 1  98 ? -21.301  -2.166  -0.073 1.000 97.180 ? 98  ASN A CB  1 
ATOM 767  O O   ? ASN A 1  98 ? -18.402  -3.306  -1.809 1.000 97.180 ? 98  ASN A O   1 
ATOM 768  C CG  ? ASN A 1  98 ? -20.569  -0.866   0.196 1.000 97.180 ? 98  ASN A CG  1 
ATOM 769  N ND2 ? ASN A 1  98 ? -21.131  -0.039   1.070 1.000 97.180 ? 98  ASN A ND2 1 
ATOM 770  O OD1 ? ASN A 1  98 ? -19.508  -0.606  -0.377 1.000 97.180 ? 98  ASN A OD1 1 
ATOM 771  N N   ? ASN A 1  99 ? -20.291  -2.507  -2.673 1.000 96.540 ? 99  ASN A N   1 
ATOM 772  C CA  ? ASN A 1  99 ? -19.678  -2.286  -3.978 1.000 96.540 ? 99  ASN A CA  1 
ATOM 773  C C   ? ASN A 1  99 ? -18.621  -1.187  -3.922 1.000 96.540 ? 99  ASN A C   1 
ATOM 774  C CB  ? ASN A 1  99 ? -20.744  -1.945  -5.022 1.000 96.540 ? 99  ASN A CB  1 
ATOM 775  O O   ? ASN A 1  99 ? -17.747  -1.115  -4.788 1.000 96.540 ? 99  ASN A O   1 
ATOM 776  C CG  ? ASN A 1  99 ? -21.594  -3.142  -5.401 1.000 96.540 ? 99  ASN A CG  1 
ATOM 777  N ND2 ? ASN A 1  99 ? -22.811  -2.881  -5.864 1.000 96.540 ? 99  ASN A ND2 1 
ATOM 778  O OD1 ? ASN A 1  99 ? -21.161  -4.290  -5.277 1.000 96.540 ? 99  ASN A OD1 1 
ATOM 779  N N   ? ASN A 1 100 ? -18.529  -0.420  -2.841 1.000 97.030 ? 100 ASN A N   1 
ATOM 780  C CA  ? ASN A 1 100 ? -17.621   0.717  -2.733 1.000 97.030 ? 100 ASN A CA  1 
ATOM 781  C C   ? ASN A 1 100 ? -16.520   0.459  -1.708 1.000 97.030 ? 100 ASN A C   1 
ATOM 782  C CB  ? ASN A 1 100 ? -18.393   1.988  -2.375 1.000 97.030 ? 100 ASN A CB  1 
ATOM 783  O O   ? ASN A 1 100 ? -15.501   1.152  -1.697 1.000 97.030 ? 100 ASN A O   1 
ATOM 784  C CG  ? ASN A 1 100 ? -19.497   2.300  -3.365 1.000 97.030 ? 100 ASN A CG  1 
ATOM 785  N ND2 ? ASN A 1 100 ? -20.722   2.425  -2.868 1.000 97.030 ? 100 ASN A ND2 1 
ATOM 786  O OD1 ? ASN A 1 100 ? -19.252   2.427  -4.568 1.000 97.030 ? 100 ASN A OD1 1 
ATOM 787  N N   ? VAL A 1 101 ? -16.716  -0.529  -0.847 1.000 98.270 ? 101 VAL A N   1 
ATOM 788  C CA  ? VAL A 1 101 ? -15.755  -0.924   0.176 1.000 98.270 ? 101 VAL A CA  1 
ATOM 789  C C   ? VAL A 1 101 ? -15.641  -2.447   0.218 1.000 98.270 ? 101 VAL A C   1 
ATOM 790  C CB  ? VAL A 1 101 ? -16.152  -0.382   1.568 1.000 98.270 ? 101 VAL A CB  1 
ATOM 791  O O   ? VAL A 1 101 ? -16.567  -3.133   0.656 1.000 98.270 ? 101 VAL A O   1 
ATOM 792  C CG1 ? VAL A 1 101 ? -15.113  -0.774   2.617 1.000 98.270 ? 101 VAL A CG1 1 
ATOM 793  C CG2 ? VAL A 1 101 ? -16.320   1.135   1.520 1.000 98.270 ? 101 VAL A CG2 1 
ATOM 794  N N   ? LYS A 1 102 ? -14.479  -2.961  -0.317 1.000 98.010 ? 102 LYS A N   1 
ATOM 795  C CA  ? LYS A 1 102 ? -14.215  -4.396  -0.309 1.000 98.010 ? 102 LYS A CA  1 
ATOM 796  C C   ? LYS A 1 102 ? -12.721  -4.680  -0.182 1.000 98.010 ? 102 LYS A C   1 
ATOM 797  C CB  ? LYS A 1 102 ? -14.766  -5.051  -1.577 1.000 98.010 ? 102 LYS A CB  1 
ATOM 798  O O   ? LYS A 1 102 ? -11.894  -3.909  -0.673 1.000 98.010 ? 102 LYS A O   1 
ATOM 799  C CG  ? LYS A 1 102 ? -14.134  -4.539  -2.863 1.000 98.010 ? 102 LYS A CG  1 
ATOM 800  C CD  ? LYS A 1 102 ? -14.768  -5.180  -4.091 1.000 98.010 ? 102 LYS A CD  1 
ATOM 801  C CE  ? LYS A 1 102 ? -14.149  -4.654  -5.379 1.000 98.010 ? 102 LYS A CE  1 
ATOM 802  N NZ  ? LYS A 1 102 ? -14.798  -5.246  -6.587 1.000 98.010 ? 102 LYS A NZ  1 
ATOM 803  N N   ? PRO A 1 103 ? -12.503  -5.847   0.533 1.000 98.410 ? 103 PRO A N   1 
ATOM 804  C CA  ? PRO A 1 103 ? -11.087  -6.194   0.669 1.000 98.410 ? 103 PRO A CA  1 
ATOM 805  C C   ? PRO A 1 103 ? -10.458  -6.634  -0.651 1.000 98.410 ? 103 PRO A C   1 
ATOM 806  C CB  ? PRO A 1 103 ? -11.102  -7.345   1.678 1.000 98.410 ? 103 PRO A CB  1 
ATOM 807  O O   ? PRO A 1 103 ? -11.129  -7.247  -1.485 1.000 98.410 ? 103 PRO A O   1 
ATOM 808  C CG  ? PRO A 1 103 ? -12.420  -7.228   2.372 1.000 98.410 ? 103 PRO A CG  1 
ATOM 809  C CD  ? PRO A 1 103 ? -13.413  -6.637   1.413 1.000 98.410 ? 103 PRO A CD  1 
ATOM 810  N N   ? VAL A 1 104 ?  -9.105  -6.325  -0.808 1.000 98.420 ? 104 VAL A N   1 
ATOM 811  C CA  ? VAL A 1 104 ?  -8.310  -6.861  -1.908 1.000 98.420 ? 104 VAL A CA  1 
ATOM 812  C C   ? VAL A 1 104 ?  -7.633  -8.158  -1.472 1.000 98.420 ? 104 VAL A C   1 
ATOM 813  C CB  ? VAL A 1 104 ?  -7.252  -5.844  -2.391 1.000 98.420 ? 104 VAL A CB  1 
ATOM 814  O O   ? VAL A 1 104 ?  -7.108  -8.248  -0.359 1.000 98.420 ? 104 VAL A O   1 
ATOM 815  C CG1 ? VAL A 1 104 ?  -6.318  -5.452  -1.247 1.000 98.420 ? 104 VAL A CG1 1 
ATOM 816  C CG2 ? VAL A 1 104 ?  -6.456  -6.417  -3.562 1.000 98.420 ? 104 VAL A CG2 1 
ATOM 817  N N   ? PRO A 1 105 ?  -7.725  -9.207  -2.310 1.000 98.140 ? 105 PRO A N   1 
ATOM 818  C CA  ? PRO A 1 105 ?  -7.112 -10.481  -1.927 1.000 98.140 ? 105 PRO A CA  1 
ATOM 819  C C   ? PRO A 1 105 ?  -5.595 -10.386  -1.781 1.000 98.140 ? 105 PRO A C   1 
ATOM 820  C CB  ? PRO A 1 105 ?  -7.492 -11.416  -3.079 1.000 98.140 ? 105 PRO A CB  1 
ATOM 821  O O   ? PRO A 1 105 ?  -4.945  -9.646  -2.524 1.000 98.140 ? 105 PRO A O   1 
ATOM 822  C CG  ? PRO A 1 105 ?  -8.701 -10.790  -3.695 1.000 98.140 ? 105 PRO A CG  1 
ATOM 823  C CD  ? PRO A 1 105 ?  -8.580  -9.298  -3.575 1.000 98.140 ? 105 PRO A CD  1 
ATOM 824  N N   ? LEU A 1 106 ?  -5.081 -11.225  -0.787 1.000 98.110 ? 106 LEU A N   1 
ATOM 825  C CA  ? LEU A 1 106 ?  -3.637 -11.337  -0.615 1.000 98.110 ? 106 LEU A CA  1 
ATOM 826  C C   ? LEU A 1 106 ?  -3.033 -12.250  -1.676 1.000 98.110 ? 106 LEU A C   1 
ATOM 827  C CB  ? LEU A 1 106 ?  -3.302 -11.867   0.782 1.000 98.110 ? 106 LEU A CB  1 
ATOM 828  O O   ? LEU A 1 106 ?  -3.650 -13.242  -2.072 1.000 98.110 ? 106 LEU A O   1 
ATOM 829  C CG  ? LEU A 1 106 ?  -3.640 -10.946   1.955 1.000 98.110 ? 106 LEU A CG  1 
ATOM 830  C CD1 ? LEU A 1 106 ?  -3.438 -11.677   3.278 1.000 98.110 ? 106 LEU A CD1 1 
ATOM 831  C CD2 ? LEU A 1 106 ?  -2.792  -9.680   1.903 1.000 98.110 ? 106 LEU A CD2 1 
ATOM 832  N N   ? PRO A 1 107 ?  -1.845 -11.938  -2.124 1.000 97.240 ? 107 PRO A N   1 
ATOM 833  C CA  ? PRO A 1 107 ?  -1.219 -12.728  -3.187 1.000 97.240 ? 107 PRO A CA  1 
ATOM 834  C C   ? PRO A 1 107 ?  -0.753 -14.100  -2.705 1.000 97.240 ? 107 PRO A C   1 
ATOM 835  C CB  ? PRO A 1 107 ?  -0.029 -11.865  -3.612 1.000 97.240 ? 107 PRO A CB  1 
ATOM 836  O O   ? PRO A 1 107 ?  -0.394 -14.259  -1.536 1.000 97.240 ? 107 PRO A O   1 
ATOM 837  C CG  ? PRO A 1 107 ?   0.375 -11.133  -2.373 1.000 97.240 ? 107 PRO A CG  1 
ATOM 838  C CD  ? PRO A 1 107 ?  -0.865 -10.771  -1.607 1.000 97.240 ? 107 PRO A CD  1 
ATOM 839  N N   ? THR A 1 108 ?  -0.689 -15.089  -3.635 1.000 95.560 ? 108 THR A N   1 
ATOM 840  C CA  ? THR A 1 108 ?  -0.191 -16.428  -3.338 1.000 95.560 ? 108 THR A CA  1 
ATOM 841  C C   ? THR A 1 108 ?   1.238 -16.599  -3.848 1.000 95.560 ? 108 THR A C   1 
ATOM 842  C CB  ? THR A 1 108 ?  -1.093 -17.510  -3.960 1.000 95.560 ? 108 THR A CB  1 
ATOM 843  O O   ? THR A 1 108 ?   1.905 -17.583  -3.522 1.000 95.560 ? 108 THR A O   1 
ATOM 844  C CG2 ? THR A 1 108 ?  -2.480 -17.501  -3.325 1.000 95.560 ? 108 THR A CG2 1 
ATOM 845  O OG1 ? THR A 1 108 ?  -1.222 -17.266  -5.366 1.000 95.560 ? 108 THR A OG1 1 
ATOM 846  N N   ? ASN A 1 109 ?   1.677 -15.637  -4.662 1.000 96.490 ? 109 ASN A N   1 
ATOM 847  C CA  ? ASN A 1 109 ?   3.032 -15.607  -5.203 1.000 96.490 ? 109 ASN A CA  1 
ATOM 848  C C   ? ASN A 1 109 ?   3.583 -14.185  -5.255 1.000 96.490 ? 109 ASN A C   1 
ATOM 849  C CB  ? ASN A 1 109 ?   3.069 -16.242  -6.594 1.000 96.490 ? 109 ASN A CB  1 
ATOM 850  O O   ? ASN A 1 109 ?   2.823 -13.217  -5.192 1.000 96.490 ? 109 ASN A O   1 
ATOM 851  C CG  ? ASN A 1 109 ?   2.179 -15.523  -7.588 1.000 96.490 ? 109 ASN A CG  1 
ATOM 852  N ND2 ? ASN A 1 109 ?   1.191 -16.232  -8.121 1.000 96.490 ? 109 ASN A ND2 1 
ATOM 853  O OD1 ? ASN A 1 109 ?   2.378 -14.340  -7.876 1.000 96.490 ? 109 ASN A OD1 1 
ATOM 854  N N   ? CYS A 1 110 ?   4.920 -14.211  -5.414 1.000 96.790 ? 110 CYS A N   1 
ATOM 855  C CA  ? CYS A 1 110 ?   5.581 -12.914  -5.499 1.000 96.790 ? 110 CYS A CA  1 
ATOM 856  C C   ? CYS A 1 110 ?   5.499 -12.352  -6.914 1.000 96.790 ? 110 CYS A C   1 
ATOM 857  C CB  ? CYS A 1 110 ?   7.044 -13.029  -5.071 1.000 96.790 ? 110 CYS A CB  1 
ATOM 858  O O   ? CYS A 1 110 ?   5.221 -13.087  -7.863 1.000 96.790 ? 110 CYS A O   1 
ATOM 859  S SG  ? CYS A 1 110 ?   7.262 -13.392  -3.315 1.000 96.790 ? 110 CYS A SG  1 
ATOM 860  N N   ? SER A 1 111 ?   5.807 -11.035  -6.984 1.000 95.470 ? 111 SER A N   1 
ATOM 861  C CA  ? SER A 1 111 ?   5.740 -10.303  -8.245 1.000 95.470 ? 111 SER A CA  1 
ATOM 862  C C   ? SER A 1 111 ?   6.786 -10.808  -9.233 1.000 95.470 ? 111 SER A C   1 
ATOM 863  C CB  ? SER A 1 111 ?   5.931  -8.805  -8.007 1.000 95.470 ? 111 SER A CB  1 
ATOM 864  O O   ? SER A 1 111 ?   7.863 -11.254  -8.831 1.000 95.470 ? 111 SER A O   1 
ATOM 865  O OG  ? SER A 1 111 ?   5.071  -8.345  -6.979 1.000 95.470 ? 111 SER A OG  1 
ATOM 866  N N   ? HIS A 1 112 ?   6.489 -10.691 -10.516 1.000 95.790 ? 112 HIS A N   1 
ATOM 867  C CA  ? HIS A 1 112 ?   7.433 -11.019 -11.578 1.000 95.790 ? 112 HIS A CA  1 
ATOM 868  C C   ? HIS A 1 112 ?   7.566  -9.870 -12.571 1.000 95.790 ? 112 HIS A C   1 
ATOM 869  C CB  ? HIS A 1 112 ?   7.000 -12.294 -12.305 1.000 95.790 ? 112 HIS A CB  1 
ATOM 870  O O   ? HIS A 1 112 ?   6.609  -9.127 -12.800 1.000 95.790 ? 112 HIS A O   1 
ATOM 871  C CG  ? HIS A 1 112 ?   5.639 -12.202 -12.918 1.000 95.790 ? 112 HIS A CG  1 
ATOM 872  C CD2 ? HIS A 1 112 ?   5.251 -11.937 -14.188 1.000 95.790 ? 112 HIS A CD2 1 
ATOM 873  N ND1 ? HIS A 1 112 ?   4.482 -12.392 -12.193 1.000 95.790 ? 112 HIS A ND1 1 
ATOM 874  C CE1 ? HIS A 1 112 ?   3.439 -12.249 -12.994 1.000 95.790 ? 112 HIS A CE1 1 
ATOM 875  N NE2 ? HIS A 1 112 ?   3.879 -11.972 -14.209 1.000 95.790 ? 112 HIS A NE2 1 
ATOM 876  N N   ? ALA A 1 113 ?   8.785  -9.742 -13.120 1.000 97.170 ? 113 ALA A N   1 
ATOM 877  C CA  ? ALA A 1 113 ?   9.086  -8.658 -14.051 1.000 97.170 ? 113 ALA A CA  1 
ATOM 878  C C   ? ALA A 1 113 ?   8.126  -8.670 -15.237 1.000 97.170 ? 113 ALA A C   1 
ATOM 879  C CB  ? ALA A 1 113 ?  10.529  -8.760 -14.539 1.000 97.170 ? 113 ALA A CB  1 
ATOM 880  O O   ? ALA A 1 113 ?   7.778  -9.736 -15.751 1.000 97.170 ? 113 ALA A O   1 
ATOM 881  N N   ? GLY A 1 114 ?   7.653  -7.490 -15.604 1.000 96.880 ? 114 GLY A N   1 
ATOM 882  C CA  ? GLY A 1 114 ?   6.795  -7.339 -16.768 1.000 96.880 ? 114 GLY A CA  1 
ATOM 883  C C   ? GLY A 1 114 ?   5.317  -7.374 -16.429 1.000 96.880 ? 114 GLY A C   1 
ATOM 884  O O   ? GLY A 1 114 ?   4.475  -7.034 -17.263 1.000 96.880 ? 114 GLY A O   1 
ATOM 885  N N   ? GLU A 1 115 ?   5.002  -7.935 -15.233 1.000 97.330 ? 115 GLU A N   1 
ATOM 886  C CA  ? GLU A 1 115 ?   3.618  -7.936 -14.768 1.000 97.330 ? 115 GLU A CA  1 
ATOM 887  C C   ? GLU A 1 115 ?   3.047  -6.522 -14.732 1.000 97.330 ? 115 GLU A C   1 
ATOM 888  C CB  ? GLU A 1 115 ?   3.517  -8.581 -13.383 1.000 97.330 ? 115 GLU A CB  1 
ATOM 889  O O   ? GLU A 1 115 ?   3.695  -5.597 -14.237 1.000 97.330 ? 115 GLU A O   1 
ATOM 890  C CG  ? GLU A 1 115 ?   2.087  -8.830 -12.924 1.000 97.330 ? 115 GLU A CG  1 
ATOM 891  C CD  ? GLU A 1 115 ?   2.002  -9.633 -11.636 1.000 97.330 ? 115 GLU A CD  1 
ATOM 892  O OE1 ? GLU A 1 115 ?   0.878  -9.994 -11.219 1.000 97.330 ? 115 GLU A OE1 1 
ATOM 893  O OE2 ? GLU A 1 115 ?   3.068  -9.904 -11.039 1.000 97.330 ? 115 GLU A OE2 1 
ATOM 894  N N   ? GLN A 1 116 ?   1.843  -6.328 -15.267 1.000 97.230 ? 116 GLN A N   1 
ATOM 895  C CA  ? GLN A 1 116 ?   1.192  -5.023 -15.259 1.000 97.230 ? 116 GLN A CA  1 
ATOM 896  C C   ? GLN A 1 116 ?   0.377  -4.822 -13.984 1.000 97.230 ? 116 GLN A C   1 
ATOM 897  C CB  ? GLN A 1 116 ?   0.294  -4.863 -16.487 1.000 97.230 ? 116 GLN A CB  1 
ATOM 898  O O   ? GLN A 1 116 ?  -0.435  -5.675 -13.620 1.000 97.230 ? 116 GLN A O   1 
ATOM 899  C CG  ? GLN A 1 116 ?   1.053  -4.847 -17.806 1.000 97.230 ? 116 GLN A CG  1 
ATOM 900  C CD  ? GLN A 1 116 ?   2.047  -3.704 -17.898 1.000 97.230 ? 116 GLN A CD  1 
ATOM 901  N NE2 ? GLN A 1 116 ?   3.274  -4.015 -18.300 1.000 97.230 ? 116 GLN A NE2 1 
ATOM 902  O OE1 ? GLN A 1 116 ?   1.714  -2.550 -17.610 1.000 97.230 ? 116 GLN A OE1 1 
ATOM 903  N N   ? CYS A 1 117 ?   0.555  -3.686 -13.445 1.000 97.690 ? 117 CYS A N   1 
ATOM 904  C CA  ? CYS A 1 117 ?  -0.081  -3.456 -12.153 1.000 97.690 ? 117 CYS A CA  1 
ATOM 905  C C   ? CYS A 1 117 ?  -0.686  -2.059 -12.084 1.000 97.690 ? 117 CYS A C   1 
ATOM 906  C CB  ? CYS A 1 117 ?   0.926  -3.641 -11.018 1.000 97.690 ? 117 CYS A CB  1 
ATOM 907  O O   ? CYS A 1 117 ?  -0.247  -1.152 -12.794 1.000 97.690 ? 117 CYS A O   1 
ATOM 908  S SG  ? CYS A 1 117 ?   1.654  -5.293 -10.955 1.000 97.690 ? 117 CYS A SG  1 
ATOM 909  N N   ? LEU A 1 118 ?  -1.676  -1.946 -11.208 1.000 97.200 ? 118 LEU A N   1 
ATOM 910  C CA  ? LEU A 1 118 ?  -2.338  -0.676 -10.928 1.000 97.200 ? 118 LEU A CA  1 
ATOM 911  C C   ? LEU A 1 118 ?  -1.945  -0.148  -9.553 1.000 97.200 ? 118 LEU A C   1 
ATOM 912  C CB  ? LEU A 1 118 ?  -3.859  -0.836 -11.010 1.000 97.200 ? 118 LEU A CB  1 
ATOM 913  O O   ? LEU A 1 118 ?  -2.040  -0.868  -8.556 1.000 97.200 ? 118 LEU A O   1 
ATOM 914  C CG  ? LEU A 1 118 ?  -4.686   0.431 -10.789 1.000 97.200 ? 118 LEU A CG  1 
ATOM 915  C CD1 ? LEU A 1 118 ?  -4.771   1.241 -12.079 1.000 97.200 ? 118 LEU A CD1 1 
ATOM 916  C CD2 ? LEU A 1 118 ?  -6.080   0.078 -10.281 1.000 97.200 ? 118 LEU A CD2 1 
ATOM 917  N N   ? VAL A 1 119 ?  -1.471   1.085  -9.568 1.000 96.180 ? 119 VAL A N   1 
ATOM 918  C CA  ? VAL A 1 119 ?  -1.213   1.787  -8.315 1.000 96.180 ? 119 VAL A CA  1 
ATOM 919  C C   ? VAL A 1 119 ?  -2.223   2.918  -8.139 1.000 96.180 ? 119 VAL A C   1 
ATOM 920  C CB  ? VAL A 1 119 ?   0.227   2.344  -8.262 1.000 96.180 ? 119 VAL A CB  1 
ATOM 921  O O   ? VAL A 1 119 ?  -2.569   3.605  -9.103 1.000 96.180 ? 119 VAL A O   1 
ATOM 922  C CG1 ? VAL A 1 119 ?   0.473   3.081  -6.947 1.000 96.180 ? 119 VAL A CG1 1 
ATOM 923  C CG2 ? VAL A 1 119 ?   1.242   1.217  -8.445 1.000 96.180 ? 119 VAL A CG2 1 
ATOM 924  N N   ? SER A 1 120 ?  -2.749   3.067  -6.953 1.000 95.290 ? 120 SER A N   1 
ATOM 925  C CA  ? SER A 1 120 ?  -3.756   4.096  -6.715 1.000 95.290 ? 120 SER A CA  1 
ATOM 926  C C   ? SER A 1 120 ?  -3.475   4.856  -5.423 1.000 95.290 ? 120 SER A C   1 
ATOM 927  C CB  ? SER A 1 120 ?  -5.153   3.476  -6.659 1.000 95.290 ? 120 SER A CB  1 
ATOM 928  O O   ? SER A 1 120 ?  -2.855   4.319  -4.503 1.000 95.290 ? 120 SER A O   1 
ATOM 929  O OG  ? SER A 1 120 ?  -5.234   2.512  -5.623 1.000 95.290 ? 120 SER A OG  1 
ATOM 930  N N   ? GLY A 1 121 ?  -3.887   6.137  -5.423 1.000 93.380 ? 121 GLY A N   1 
ATOM 931  C CA  ? GLY A 1 121 ?  -3.695   6.966  -4.244 1.000 93.380 ? 121 GLY A CA  1 
ATOM 932  C C   ? GLY A 1 121 ?  -4.103   8.412  -4.458 1.000 93.380 ? 121 GLY A C   1 
ATOM 933  O O   ? GLY A 1 121 ?  -4.454   8.805  -5.573 1.000 93.380 ? 121 GLY A O   1 
ATOM 934  N N   ? TRP A 1 122 ?  -4.227   9.170  -3.322 1.000 89.000 ? 122 TRP A N   1 
ATOM 935  C CA  ? TRP A 1 122 ?  -4.628  10.573  -3.313 1.000 89.000 ? 122 TRP A CA  1 
ATOM 936  C C   ? TRP A 1 122 ?  -3.432  11.479  -3.040 1.000 89.000 ? 122 TRP A C   1 
ATOM 937  C CB  ? TRP A 1 122 ?  -5.717  10.814  -2.264 1.000 89.000 ? 122 TRP A CB  1 
ATOM 938  O O   ? TRP A 1 122 ?  -3.580  12.551  -2.448 1.000 89.000 ? 122 TRP A O   1 
ATOM 939  C CG  ? TRP A 1 122 ?  -7.040  10.197  -2.606 1.000 89.000 ? 122 TRP A CG  1 
ATOM 940  C CD1 ? TRP A 1 122 ?  -8.053  10.766  -3.326 1.000 89.000 ? 122 TRP A CD1 1 
ATOM 941  C CD2 ? TRP A 1 122 ?  -7.494   8.891  -2.238 1.000 89.000 ? 122 TRP A CD2 1 
ATOM 942  C CE2 ? TRP A 1 122 ?  -8.793   8.735  -2.770 1.000 89.000 ? 122 TRP A CE2 1 
ATOM 943  C CE3 ? TRP A 1 122 ?  -6.927   7.836  -1.510 1.000 89.000 ? 122 TRP A CE3 1 
ATOM 944  N NE1 ? TRP A 1 122 ?  -9.110   9.892  -3.428 1.000 89.000 ? 122 TRP A NE1 1 
ATOM 945  C CH2 ? TRP A 1 122 ?  -8.958   6.548  -1.879 1.000 89.000 ? 122 TRP A CH2 1 
ATOM 946  C CZ2 ? TRP A 1 122 ?  -9.536   7.565  -2.595 1.000 89.000 ? 122 TRP A CZ2 1 
ATOM 947  C CZ3 ? TRP A 1 122 ?  -7.668   6.672  -1.338 1.000 89.000 ? 122 TRP A CZ3 1 
ATOM 948  N N   ? GLY A 1 123 ?  -2.259  10.946  -3.405 1.000 73.610 ? 123 GLY A N   1 
ATOM 949  C CA  ? GLY A 1 123 ?  -1.053  11.726  -3.182 1.000 73.610 ? 123 GLY A CA  1 
ATOM 950  C C   ? GLY A 1 123 ?  -1.066  13.064  -3.897 1.000 73.610 ? 123 GLY A C   1 
ATOM 951  O O   ? GLY A 1 123 ?  -2.121  13.531  -4.331 1.000 73.610 ? 123 GLY A O   1 
ATOM 952  N N   ? VAL A 1 124 ?   0.011  13.943  -3.907 1.000 65.980 ? 124 VAL A N   1 
ATOM 953  C CA  ? VAL A 1 124 ?   0.143  15.301  -4.427 1.000 65.980 ? 124 VAL A CA  1 
ATOM 954  C C   ? VAL A 1 124 ?   0.182  15.269  -5.953 1.000 65.980 ? 124 VAL A C   1 
ATOM 955  C CB  ? VAL A 1 124 ?   1.405  16.000  -3.875 1.000 65.980 ? 124 VAL A CB  1 
ATOM 956  O O   ? VAL A 1 124 ?   0.971  14.528  -6.544 1.000 65.980 ? 124 VAL A O   1 
ATOM 957  C CG1 ? VAL A 1 124 ?   1.527  17.415  -4.436 1.000 65.980 ? 124 VAL A CG1 1 
ATOM 958  C CG2 ? VAL A 1 124 ?   1.376  16.027  -2.348 1.000 65.980 ? 124 VAL A CG2 1 
ATOM 959  N N   ? THR A 1 125 ?  -0.908  15.739  -6.721 1.000 58.130 ? 125 THR A N   1 
ATOM 960  C CA  ? THR A 1 125 ?  -0.887  15.996  -8.157 1.000 58.130 ? 125 THR A CA  1 
ATOM 961  C C   ? THR A 1 125 ?  -0.428  17.423  -8.444 1.000 58.130 ? 125 THR A C   1 
ATOM 962  C CB  ? THR A 1 125 ?  -2.273  15.763  -8.787 1.000 58.130 ? 125 THR A CB  1 
ATOM 963  O O   ? THR A 1 125 ?  -0.986  18.381  -7.903 1.000 58.130 ? 125 THR A O   1 
ATOM 964  C CG2 ? THR A 1 125 ?  -2.673  14.294  -8.707 1.000 58.130 ? 125 THR A CG2 1 
ATOM 965  O OG1 ? THR A 1 125 ?  -3.246  16.551  -8.091 1.000 58.130 ? 125 THR A OG1 1 
ATOM 966  N N   ? GLY A 1 126 ?   0.879  17.675  -8.940 1.000 60.130 ? 126 GLY A N   1 
ATOM 967  C CA  ? GLY A 1 126 ?   1.344  19.042  -9.109 1.000 60.130 ? 126 GLY A CA  1 
ATOM 968  C C   ? GLY A 1 126 ?   1.775  19.691  -7.807 1.000 60.130 ? 126 GLY A C   1 
ATOM 969  O O   ? GLY A 1 126 ?   2.592  19.136  -7.071 1.000 60.130 ? 126 GLY A O   1 
ATOM 970  N N   ? ASP A 1 127 ?   1.176  20.974  -7.463 1.000 58.240 ? 127 ASP A N   1 
ATOM 971  C CA  ? ASP A 1 127 ?   1.563  21.757  -6.294 1.000 58.240 ? 127 ASP A CA  1 
ATOM 972  C C   ? ASP A 1 127 ?   0.633  21.480  -5.115 1.000 58.240 ? 127 ASP A C   1 
ATOM 973  C CB  ? ASP A 1 127 ?   1.562  23.251  -6.625 1.000 58.240 ? 127 ASP A CB  1 
ATOM 974  O O   ? ASP A 1 127 ?   0.874  21.952  -4.002 1.000 58.240 ? 127 ASP A O   1 
ATOM 975  C CG  ? ASP A 1 127 ?   2.658  23.643  -7.599 1.000 58.240 ? 127 ASP A CG  1 
ATOM 976  O OD1 ? ASP A 1 127 ?   3.717  22.980  -7.625 1.000 58.240 ? 127 ASP A OD1 1 
ATOM 977  O OD2 ? ASP A 1 127 ?   2.462  24.626  -8.346 1.000 58.240 ? 127 ASP A OD2 1 
ATOM 978  N N   ? SER A 1 128 ?  -0.515  20.595  -5.388 1.000 65.440 ? 128 SER A N   1 
ATOM 979  C CA  ? SER A 1 128 ?  -1.469  20.340  -4.313 1.000 65.440 ? 128 SER A CA  1 
ATOM 980  C C   ? SER A 1 128 ?  -1.965  18.898  -4.345 1.000 65.440 ? 128 SER A C   1 
ATOM 981  C CB  ? SER A 1 128 ?  -2.656  21.299  -4.411 1.000 65.440 ? 128 SER A CB  1 
ATOM 982  O O   ? SER A 1 128 ?  -1.812  18.206  -5.353 1.000 65.440 ? 128 SER A O   1 
ATOM 983  O OG  ? SER A 1 128 ?  -3.356  21.111  -5.629 1.000 65.440 ? 128 SER A OG  1 
ATOM 984  N N   ? ILE A 1 129 ?  -2.390  18.379  -3.172 1.000 72.630 ? 129 ILE A N   1 
ATOM 985  C CA  ? ILE A 1 129 ?  -2.988  17.051  -3.075 1.000 72.630 ? 129 ILE A CA  1 
ATOM 986  C C   ? ILE A 1 129 ?  -4.156  16.939  -4.052 1.000 72.630 ? 129 ILE A C   1 
ATOM 987  C CB  ? ILE A 1 129 ?  -3.461  16.748  -1.636 1.000 72.630 ? 129 ILE A CB  1 
ATOM 988  O O   ? ILE A 1 129 ?  -4.920  17.891  -4.227 1.000 72.630 ? 129 ILE A O   1 
ATOM 989  C CG1 ? ILE A 1 129 ?  -2.270  16.747  -0.671 1.000 72.630 ? 129 ILE A CG1 1 
ATOM 990  C CG2 ? ILE A 1 129 ?  -4.209  15.413  -1.583 1.000 72.630 ? 129 ILE A CG2 1 
ATOM 991  C CD1 ? ILE A 1 129 ?  -2.664  16.718   0.799 1.000 72.630 ? 129 ILE A CD1 1 
ATOM 992  N N   ? SER A 1 130 ?  -4.137  15.855  -4.869 1.000 83.460 ? 130 SER A N   1 
ATOM 993  C CA  ? SER A 1 130 ?  -5.286  15.601  -5.731 1.000 83.460 ? 130 SER A CA  1 
ATOM 994  C C   ? SER A 1 130 ?  -6.550  15.365  -4.912 1.000 83.460 ? 130 SER A C   1 
ATOM 995  C CB  ? SER A 1 130 ?  -5.022  14.395  -6.634 1.000 83.460 ? 130 SER A CB  1 
ATOM 996  O O   ? SER A 1 130 ?  -6.532  14.613  -3.935 1.000 83.460 ? 130 SER A O   1 
ATOM 997  O OG  ? SER A 1 130 ?  -6.137  14.140  -7.471 1.000 83.460 ? 130 SER A OG  1 
ATOM 998  N N   ? SER A 1 131 ?  -7.577  16.051  -5.285 1.000 88.020 ? 131 SER A N   1 
ATOM 999  C CA  ? SER A 1 131 ?  -8.834  15.892  -4.562 1.000 88.020 ? 131 SER A CA  1 
ATOM 1000 C C   ? SER A 1 131 ?  -9.522  14.582  -4.930 1.000 88.020 ? 131 SER A C   1 
ATOM 1001 C CB  ? SER A 1 131 ?  -9.770  17.067  -4.849 1.000 88.020 ? 131 SER A CB  1 
ATOM 1002 O O   ? SER A 1 131 ? -10.282  14.029  -4.134 1.000 88.020 ? 131 SER A O   1 
ATOM 1003 O OG  ? SER A 1 131 ? -10.030  17.175  -6.238 1.000 88.020 ? 131 SER A OG  1 
ATOM 1004 N N   ? THR A 1 132 ?  -9.229  14.050  -6.098 1.000 93.030 ? 132 THR A N   1 
ATOM 1005 C CA  ? THR A 1 132 ?  -9.822  12.789  -6.530 1.000 93.030 ? 132 THR A CA  1 
ATOM 1006 C C   ? THR A 1 132 ?  -8.768  11.688  -6.589 1.000 93.030 ? 132 THR A C   1 
ATOM 1007 C CB  ? THR A 1 132 ? -10.496  12.932  -7.908 1.000 93.030 ? 132 THR A CB  1 
ATOM 1008 O O   ? THR A 1 132 ?  -7.575  11.969  -6.722 1.000 93.030 ? 132 THR A O   1 
ATOM 1009 C CG2 ? THR A 1 132 ? -11.640  13.940  -7.858 1.000 93.030 ? 132 THR A CG2 1 
ATOM 1010 O OG1 ? THR A 1 132 ?  -9.526  13.374  -8.865 1.000 93.030 ? 132 THR A OG1 1 
ATOM 1011 N N   ? LEU A 1 133 ?  -9.243  10.415  -6.435 1.000 94.320 ? 133 LEU A N   1 
ATOM 1012 C CA  ? LEU A 1 133 ?  -8.367   9.250  -6.491 1.000 94.320 ? 133 LEU A CA  1 
ATOM 1013 C C   ? LEU A 1 133 ?  -7.710   9.129  -7.862 1.000 94.320 ? 133 LEU A C   1 
ATOM 1014 C CB  ? LEU A 1 133 ?  -9.152   7.974  -6.175 1.000 94.320 ? 133 LEU A CB  1 
ATOM 1015 O O   ? LEU A 1 133 ?  -8.391   9.182  -8.888 1.000 94.320 ? 133 LEU A O   1 
ATOM 1016 C CG  ? LEU A 1 133 ?  -8.330   6.694  -6.017 1.000 94.320 ? 133 LEU A CG  1 
ATOM 1017 C CD1 ? LEU A 1 133 ?  -7.364   6.825  -4.844 1.000 94.320 ? 133 LEU A CD1 1 
ATOM 1018 C CD2 ? LEU A 1 133 ?  -9.246   5.489  -5.830 1.000 94.320 ? 133 LEU A CD2 1 
ATOM 1019 N N   ? GLN A 1 134 ?  -6.370   8.969  -7.776 1.000 94.420 ? 134 GLN A N   1 
ATOM 1020 C CA  ? GLN A 1 134 ?  -5.595   8.830  -9.004 1.000 94.420 ? 134 GLN A CA  1 
ATOM 1021 C C   ? GLN A 1 134 ?  -5.140   7.387  -9.207 1.000 94.420 ? 134 GLN A C   1 
ATOM 1022 C CB  ? GLN A 1 134 ?  -4.385   9.764  -8.984 1.000 94.420 ? 134 GLN A CB  1 
ATOM 1023 O O   ? GLN A 1 134 ?  -4.843   6.683  -8.240 1.000 94.420 ? 134 GLN A O   1 
ATOM 1024 C CG  ? GLN A 1 134 ?  -4.743  11.231  -8.792 1.000 94.420 ? 134 GLN A CG  1 
ATOM 1025 C CD  ? GLN A 1 134 ?  -5.574  11.787  -9.933 1.000 94.420 ? 134 GLN A CD  1 
ATOM 1026 N NE2 ? GLN A 1 134 ?  -6.708  12.395  -9.600 1.000 94.420 ? 134 GLN A NE2 1 
ATOM 1027 O OE1 ? GLN A 1 134 ?  -5.199  11.673 -11.104 1.000 94.420 ? 134 GLN A OE1 1 
ATOM 1028 N N   ? CYS A 1 135 ?  -5.054   6.946 -10.545 1.000 95.040 ? 135 CYS A N   1 
ATOM 1029 C CA  ? CYS A 1 135 ?  -4.581   5.617 -10.914 1.000 95.040 ? 135 CYS A CA  1 
ATOM 1030 C C   ? CYS A 1 135 ?  -3.459   5.703 -11.942 1.000 95.040 ? 135 CYS A C   1 
ATOM 1031 C CB  ? CYS A 1 135 ?  -5.729   4.774 -11.468 1.000 95.040 ? 135 CYS A CB  1 
ATOM 1032 O O   ? CYS A 1 135 ?  -3.443   6.612 -12.774 1.000 95.040 ? 135 CYS A O   1 
ATOM 1033 S SG  ? CYS A 1 135 ?  -6.955   4.308 -10.226 1.000 95.040 ? 135 CYS A SG  1 
ATOM 1034 N N   ? LEU A 1 136 ?  -2.606   4.694 -11.760 1.000 94.380 ? 136 LEU A N   1 
ATOM 1035 C CA  ? LEU A 1 136 ?  -1.474   4.601 -12.677 1.000 94.380 ? 136 LEU A CA  1 
ATOM 1036 C C   ? LEU A 1 136 ?  -1.105   3.144 -12.938 1.000 94.380 ? 136 LEU A C   1 
ATOM 1037 C CB  ? LEU A 1 136 ?  -0.265   5.353 -12.114 1.000 94.380 ? 136 LEU A CB  1 
ATOM 1038 O O   ? LEU A 1 136 ?  -0.932   2.365 -11.998 1.000 94.380 ? 136 LEU A O   1 
ATOM 1039 C CG  ? LEU A 1 136 ?   1.047   5.201 -12.886 1.000 94.380 ? 136 LEU A CG  1 
ATOM 1040 C CD1 ? LEU A 1 136 ?   0.902   5.766 -14.295 1.000 94.380 ? 136 LEU A CD1 1 
ATOM 1041 C CD2 ? LEU A 1 136 ?   2.187   5.889 -12.143 1.000 94.380 ? 136 LEU A CD2 1 
ATOM 1042 N N   ? GLU A 1 137 ?  -0.923   2.882 -14.205 1.000 95.560 ? 137 GLU A N   1 
ATOM 1043 C CA  ? GLU A 1 137 ?  -0.475   1.549 -14.596 1.000 95.560 ? 137 GLU A CA  1 
ATOM 1044 C C   ? GLU A 1 137 ?   1.040   1.507 -14.776 1.000 95.560 ? 137 GLU A C   1 
ATOM 1045 C CB  ? GLU A 1 137 ?  -1.170   1.104 -15.885 1.000 95.560 ? 137 GLU A CB  1 
ATOM 1046 O O   ? GLU A 1 137 ?   1.615   2.366 -15.448 1.000 95.560 ? 137 GLU A O   1 
ATOM 1047 C CG  ? GLU A 1 137 ?  -2.671   0.898 -15.735 1.000 95.560 ? 137 GLU A CG  1 
ATOM 1048 C CD  ? GLU A 1 137 ?  -3.344   0.433 -17.016 1.000 95.560 ? 137 GLU A CD  1 
ATOM 1049 O OE1 ? GLU A 1 137 ?  -4.572   0.191 -17.003 1.000 95.560 ? 137 GLU A OE1 1 
ATOM 1050 O OE2 ? GLU A 1 137 ?  -2.637   0.308 -18.041 1.000 95.560 ? 137 GLU A OE2 1 
ATOM 1051 N N   ? LEU A 1 138 ?   1.624   0.524 -14.177 1.000 95.720 ? 138 LEU A N   1 
ATOM 1052 C CA  ? LEU A 1 138 ?   3.073   0.377 -14.268 1.000 95.720 ? 138 LEU A CA  1 
ATOM 1053 C C   ? LEU A 1 138 ?   3.465  -1.094 -14.364 1.000 95.720 ? 138 LEU A C   1 
ATOM 1054 C CB  ? LEU A 1 138 ?   3.754   1.021 -13.058 1.000 95.720 ? 138 LEU A CB  1 
ATOM 1055 O O   ? LEU A 1 138 ?   2.806  -1.956 -13.778 1.000 95.720 ? 138 LEU A O   1 
ATOM 1056 C CG  ? LEU A 1 138 ?   3.452   2.501 -12.818 1.000 95.720 ? 138 LEU A CG  1 
ATOM 1057 C CD1 ? LEU A 1 138 ?   3.645   2.849 -11.345 1.000 95.720 ? 138 LEU A CD1 1 
ATOM 1058 C CD2 ? LEU A 1 138 ?   4.335   3.377 -13.700 1.000 95.720 ? 138 LEU A CD2 1 
ATOM 1059 N N   ? PRO A 1 139 ?   4.611  -1.377 -15.114 1.000 97.180 ? 139 PRO A N   1 
ATOM 1060 C CA  ? PRO A 1 139 ?   5.165  -2.733 -15.101 1.000 97.180 ? 139 PRO A CA  1 
ATOM 1061 C C   ? PRO A 1 139 ?   6.102  -2.976 -13.920 1.000 97.180 ? 139 PRO A C   1 
ATOM 1062 C CB  ? PRO A 1 139 ?   5.924  -2.816 -16.427 1.000 97.180 ? 139 PRO A CB  1 
ATOM 1063 O O   ? PRO A 1 139 ?   6.791  -2.055 -13.475 1.000 97.180 ? 139 PRO A O   1 
ATOM 1064 C CG  ? PRO A 1 139 ?   6.415  -1.426 -16.674 1.000 97.180 ? 139 PRO A CG  1 
ATOM 1065 C CD  ? PRO A 1 139 ?   5.367  -0.459 -16.204 1.000 97.180 ? 139 PRO A CD  1 
ATOM 1066 N N   ? ILE A 1 140 ?   6.107  -4.206 -13.553 1.000 97.770 ? 140 ILE A N   1 
ATOM 1067 C CA  ? ILE A 1 140 ?   7.150  -4.590 -12.607 1.000 97.770 ? 140 ILE A CA  1 
ATOM 1068 C C   ? ILE A 1 140 ?   8.486  -4.713 -13.335 1.000 97.770 ? 140 ILE A C   1 
ATOM 1069 C CB  ? ILE A 1 140 ?   6.805  -5.915 -11.891 1.000 97.770 ? 140 ILE A CB  1 
ATOM 1070 O O   ? ILE A 1 140 ?   8.563  -5.319 -14.407 1.000 97.770 ? 140 ILE A O   1 
ATOM 1071 C CG1 ? ILE A 1 140 ?   5.479  -5.783 -11.134 1.000 97.770 ? 140 ILE A CG1 1 
ATOM 1072 C CG2 ? ILE A 1 140 ?   7.936  -6.329 -10.947 1.000 97.770 ? 140 ILE A CG2 1 
ATOM 1073 C CD1 ? ILE A 1 140 ?   5.495  -4.728 -10.036 1.000 97.770 ? 140 ILE A CD1 1 
ATOM 1074 N N   ? LEU A 1 141 ?   9.526  -4.106 -12.707 1.000 97.080 ? 141 LEU A N   1 
ATOM 1075 C CA  ? LEU A 1 141 ?  10.858  -4.160 -13.299 1.000 97.080 ? 141 LEU A CA  1 
ATOM 1076 C C   ? LEU A 1 141 ?  11.617  -5.392 -12.817 1.000 97.080 ? 141 LEU A C   1 
ATOM 1077 C CB  ? LEU A 1 141 ?  11.648  -2.894 -12.958 1.000 97.080 ? 141 LEU A CB  1 
ATOM 1078 O O   ? LEU A 1 141 ?  11.279  -5.969 -11.781 1.000 97.080 ? 141 LEU A O   1 
ATOM 1079 C CG  ? LEU A 1 141 ?  11.036  -1.569 -13.416 1.000 97.080 ? 141 LEU A CG  1 
ATOM 1080 C CD1 ? LEU A 1 141 ?  11.887  -0.398 -12.935 1.000 97.080 ? 141 LEU A CD1 1 
ATOM 1081 C CD2 ? LEU A 1 141 ?  10.890  -1.543 -14.934 1.000 97.080 ? 141 LEU A CD2 1 
ATOM 1082 N N   ? SER A 1 142 ?  12.623  -5.715 -13.652 1.000 96.410 ? 142 SER A N   1 
ATOM 1083 C CA  ? SER A 1 142 ?  13.494  -6.804 -13.222 1.000 96.410 ? 142 SER A CA  1 
ATOM 1084 C C   ? SER A 1 142 ?  14.262  -6.432 -11.958 1.000 96.410 ? 142 SER A C   1 
ATOM 1085 C CB  ? SER A 1 142 ?  14.476  -7.176 -14.334 1.000 96.410 ? 142 SER A CB  1 
ATOM 1086 O O   ? SER A 1 142 ?  14.534  -5.254 -11.715 1.000 96.410 ? 142 SER A O   1 
ATOM 1087 O OG  ? SER A 1 142 ?  15.444  -6.155 -14.513 1.000 96.410 ? 142 SER A OG  1 
ATOM 1088 N N   ? LYS A 1 143 ?  14.684  -7.455 -11.223 1.000 94.130 ? 143 LYS A N   1 
ATOM 1089 C CA  ? LYS A 1 143 ?  15.488  -7.213 -10.028 1.000 94.130 ? 143 LYS A CA  1 
ATOM 1090 C C   ? LYS A 1 143 ?  16.780  -6.478 -10.374 1.000 94.130 ? 143 LYS A C   1 
ATOM 1091 C CB  ? LYS A 1 143 ?  15.807  -8.531  -9.321 1.000 94.130 ? 143 LYS A CB  1 
ATOM 1092 O O   ? LYS A 1 143 ?  17.244  -5.633  -9.605 1.000 94.130 ? 143 LYS A O   1 
ATOM 1093 C CG  ? LYS A 1 143 ?  14.616  -9.157  -8.610 1.000 94.130 ? 143 LYS A CG  1 
ATOM 1094 C CD  ? LYS A 1 143 ?  15.029 -10.375  -7.794 1.000 94.130 ? 143 LYS A CD  1 
ATOM 1095 C CE  ? LYS A 1 143 ?  13.841 -10.994  -7.071 1.000 94.130 ? 143 LYS A CE  1 
ATOM 1096 N NZ  ? LYS A 1 143 ?  14.229 -12.225  -6.320 1.000 94.130 ? 143 LYS A NZ  1 
ATOM 1097 N N   ? ALA A 1 144 ?  17.354  -6.813 -11.504 1.000 94.870 ? 144 ALA A N   1 
ATOM 1098 C CA  ? ALA A 1 144 ?  18.581  -6.175 -11.973 1.000 94.870 ? 144 ALA A CA  1 
ATOM 1099 C C   ? ALA A 1 144 ?  18.377  -4.676 -12.173 1.000 94.870 ? 144 ALA A C   1 
ATOM 1100 C CB  ? ALA A 1 144 ?  19.054  -6.822 -13.273 1.000 94.870 ? 144 ALA A CB  1 
ATOM 1101 O O   ? ALA A 1 144 ?  19.227  -3.871 -11.786 1.000 94.870 ? 144 ALA A O   1 
ATOM 1102 N N   ? ASP A 1 145 ?  17.309  -4.366 -12.826 1.000 94.990 ? 145 ASP A N   1 
ATOM 1103 C CA  ? ASP A 1 145 ?  16.991  -2.958 -13.038 1.000 94.990 ? 145 ASP A CA  1 
ATOM 1104 C C   ? ASP A 1 145 ?  16.795  -2.233 -11.708 1.000 94.990 ? 145 ASP A C   1 
ATOM 1105 C CB  ? ASP A 1 145 ?  15.738  -2.814 -13.905 1.000 94.990 ? 145 ASP A CB  1 
ATOM 1106 O O   ? ASP A 1 145 ?  17.249  -1.099 -11.540 1.000 94.990 ? 145 ASP A O   1 
ATOM 1107 C CG  ? ASP A 1 145 ?  15.995  -3.112 -15.371 1.000 94.990 ? 145 ASP A CG  1 
ATOM 1108 O OD1 ? ASP A 1 145 ?  17.170  -3.101 -15.800 1.000 94.990 ? 145 ASP A OD1 1 
ATOM 1109 O OD2 ? ASP A 1 145 ?  15.014  -3.358 -16.106 1.000 94.990 ? 145 ASP A OD2 1 
ATOM 1110 N N   ? CYS A 1 146 ?  16.113  -2.891 -10.834 1.000 94.540 ? 146 CYS A N   1 
ATOM 1111 C CA  ? CYS A 1 146 ?  15.869  -2.311  -9.518 1.000 94.540 ? 146 CYS A CA  1 
ATOM 1112 C C   ? CYS A 1 146 ?  17.176  -2.099  -8.764 1.000 94.540 ? 146 CYS A C   1 
ATOM 1113 C CB  ? CYS A 1 146 ?  14.938  -3.207  -8.702 1.000 94.540 ? 146 CYS A CB  1 
ATOM 1114 O O   ? CYS A 1 146 ?  17.417  -1.018  -8.223 1.000 94.540 ? 146 CYS A O   1 
ATOM 1115 S SG  ? CYS A 1 146 ?  14.174  -2.372  -7.294 1.000 94.540 ? 146 CYS A SG  1 
ATOM 1116 N N   ? LYS A 1 147 ?  18.050  -3.032  -8.824 1.000 94.480 ? 147 LYS A N   1 
ATOM 1117 C CA  ? LYS A 1 147 ?  19.352  -2.959  -8.168 1.000 94.480 ? 147 LYS A CA  1 
ATOM 1118 C C   ? LYS A 1 147 ?  20.251  -1.928  -8.844 1.000 94.480 ? 147 LYS A C   1 
ATOM 1119 C CB  ? LYS A 1 147 ?  20.033  -4.329  -8.170 1.000 94.480 ? 147 LYS A CB  1 
ATOM 1120 O O   ? LYS A 1 147 ?  21.017  -1.230  -8.176 1.000 94.480 ? 147 LYS A O   1 
ATOM 1121 C CG  ? LYS A 1 147 ?  19.464  -5.304  -7.149 1.000 94.480 ? 147 LYS A CG  1 
ATOM 1122 C CD  ? LYS A 1 147 ?  20.219  -6.627  -7.159 1.000 94.480 ? 147 LYS A CD  1 
ATOM 1123 C CE  ? LYS A 1 147 ?  19.632  -7.614  -6.159 1.000 94.480 ? 147 LYS A CE  1 
ATOM 1124 N NZ  ? LYS A 1 147 ?  20.345  -8.926  -6.192 1.000 94.480 ? 147 LYS A NZ  1 
ATOM 1125 N N   ? SER A 1 148 ?  20.178  -1.919 -10.179 1.000 94.760 ? 148 SER A N   1 
ATOM 1126 C CA  ? SER A 1 148 ?  20.937  -0.922 -10.928 1.000 94.760 ? 148 SER A CA  1 
ATOM 1127 C C   ? SER A 1 148 ?  20.580   0.493 -10.484 1.000 94.760 ? 148 SER A C   1 
ATOM 1128 C CB  ? SER A 1 148 ?  20.686  -1.073 -12.429 1.000 94.760 ? 148 SER A CB  1 
ATOM 1129 O O   ? SER A 1 148 ?  21.457   1.352 -10.367 1.000 94.760 ? 148 SER A O   1 
ATOM 1130 O OG  ? SER A 1 148 ?  21.428  -0.114 -13.162 1.000 94.760 ? 148 SER A OG  1 
ATOM 1131 N N   ? ALA A 1 149 ?  19.320   0.678 -10.129 1.000 93.460 ? 149 ALA A N   1 
ATOM 1132 C CA  ? ALA A 1 149 ?  18.826   2.005  -9.767 1.000 93.460 ? 149 ALA A CA  1 
ATOM 1133 C C   ? ALA A 1 149 ?  19.221   2.367  -8.339 1.000 93.460 ? 149 ALA A C   1 
ATOM 1134 C CB  ? ALA A 1 149 ?  17.309   2.070  -9.929 1.000 93.460 ? 149 ALA A CB  1 
ATOM 1135 O O   ? ALA A 1 149 ?  19.629   3.499  -8.069 1.000 93.460 ? 149 ALA A O   1 
ATOM 1136 N N   ? TYR A 1 150 ?  19.229   1.451  -7.456 1.000 93.000 ? 150 TYR A N   1 
ATOM 1137 C CA  ? TYR A 1 150 ?  19.294   1.823  -6.047 1.000 93.000 ? 150 TYR A CA  1 
ATOM 1138 C C   ? TYR A 1 150 ?  20.426   1.088  -5.341 1.000 93.000 ? 150 TYR A C   1 
ATOM 1139 C CB  ? TYR A 1 150 ?  17.963   1.525  -5.351 1.000 93.000 ? 150 TYR A CB  1 
ATOM 1140 O O   ? TYR A 1 150 ?  20.725   1.366  -4.177 1.000 93.000 ? 150 TYR A O   1 
ATOM 1141 C CG  ? TYR A 1 150 ?  16.821   2.390  -5.827 1.000 93.000 ? 150 TYR A CG  1 
ATOM 1142 C CD1 ? TYR A 1 150 ?  16.736   3.730  -5.458 1.000 93.000 ? 150 TYR A CD1 1 
ATOM 1143 C CD2 ? TYR A 1 150 ?  15.825   1.868  -6.646 1.000 93.000 ? 150 TYR A CD2 1 
ATOM 1144 C CE1 ? TYR A 1 150 ?  15.685   4.530  -5.893 1.000 93.000 ? 150 TYR A CE1 1 
ATOM 1145 C CE2 ? TYR A 1 150 ?  14.769   2.659  -7.087 1.000 93.000 ? 150 TYR A CE2 1 
ATOM 1146 O OH  ? TYR A 1 150 ?  13.665   4.775  -7.139 1.000 93.000 ? 150 TYR A OH  1 
ATOM 1147 C CZ  ? TYR A 1 150 ?  14.708   3.987  -6.706 1.000 93.000 ? 150 TYR A CZ  1 
ATOM 1148 N N   ? GLY A 1 151 ?  21.118   0.160  -5.940 1.000 91.910 ? 151 GLY A N   1 
ATOM 1149 C CA  ? GLY A 1 151 ?  22.264  -0.534  -5.375 1.000 91.910 ? 151 GLY A CA  1 
ATOM 1150 C C   ? GLY A 1 151 ?  21.892  -1.496  -4.263 1.000 91.910 ? 151 GLY A C   1 
ATOM 1151 O O   ? GLY A 1 151 ?  20.939  -2.266  -4.394 1.000 91.910 ? 151 GLY A O   1 
ATOM 1152 N N   ? ARG A 1 152 ?  22.695  -1.411  -3.143 1.000 86.780 ? 152 ARG A N   1 
ATOM 1153 C CA  ? ARG A 1 152 ?  22.618  -2.388  -2.062 1.000 86.780 ? 152 ARG A CA  1 
ATOM 1154 C C   ? ARG A 1 152 ?  21.422  -2.109  -1.157 1.000 86.780 ? 152 ARG A C   1 
ATOM 1155 C CB  ? ARG A 1 152 ?  23.909  -2.385  -1.240 1.000 86.780 ? 152 ARG A CB  1 
ATOM 1156 O O   ? ARG A 1 152 ?  21.107  -2.907  -0.272 1.000 86.780 ? 152 ARG A O   1 
ATOM 1157 C CG  ? ARG A 1 152 ?  25.116  -2.925  -1.989 1.000 86.780 ? 152 ARG A CG  1 
ATOM 1158 C CD  ? ARG A 1 152 ?  26.346  -3.001  -1.095 1.000 86.780 ? 152 ARG A CD  1 
ATOM 1159 N NE  ? ARG A 1 152 ?  27.522  -3.453  -1.833 1.000 86.780 ? 152 ARG A NE  1 
ATOM 1160 N NH1 ? ARG A 1 152 ?  29.005  -3.095  -0.098 1.000 86.780 ? 152 ARG A NH1 1 
ATOM 1161 N NH2 ? ARG A 1 152 ?  29.755  -3.917  -2.102 1.000 86.780 ? 152 ARG A NH2 1 
ATOM 1162 C CZ  ? ARG A 1 152 ?  28.758  -3.487  -1.343 1.000 86.780 ? 152 ARG A CZ  1 
ATOM 1163 N N   ? VAL A 1 153 ?  20.661  -1.082  -1.448 1.000 88.530 ? 153 VAL A N   1 
ATOM 1164 C CA  ? VAL A 1 153 ?  19.538  -0.666  -0.614 1.000 88.530 ? 153 VAL A CA  1 
ATOM 1165 C C   ? VAL A 1 153 ?  18.294  -1.472  -0.980 1.000 88.530 ? 153 VAL A C   1 
ATOM 1166 C CB  ? VAL A 1 153 ?  19.255   0.846  -0.757 1.000 88.530 ? 153 VAL A CB  1 
ATOM 1167 O O   ? VAL A 1 153 ?  17.337  -1.534  -0.206 1.000 88.530 ? 153 VAL A O   1 
ATOM 1168 C CG1 ? VAL A 1 153 ?  20.376   1.668  -0.123 1.000 88.530 ? 153 VAL A CG1 1 
ATOM 1169 C CG2 ? VAL A 1 153 ?  19.081   1.219  -2.228 1.000 88.530 ? 153 VAL A CG2 1 
ATOM 1170 N N   ? ILE A 1 154 ?  18.306  -2.157  -2.195 1.000 91.540 ? 154 ILE A N   1 
ATOM 1171 C CA  ? ILE A 1 154 ?  17.216  -3.007  -2.662 1.000 91.540 ? 154 ILE A CA  1 
ATOM 1172 C C   ? ILE A 1 154 ?  17.406  -4.427  -2.133 1.000 91.540 ? 154 ILE A C   1 
ATOM 1173 C CB  ? ILE A 1 154 ?  17.128  -3.017  -4.205 1.000 91.540 ? 154 ILE A CB  1 
ATOM 1174 O O   ? ILE A 1 154 ?  18.414  -5.075  -2.426 1.000 91.540 ? 154 ILE A O   1 
ATOM 1175 C CG1 ? ILE A 1 154 ?  16.942  -1.592  -4.738 1.000 91.540 ? 154 ILE A CG1 1 
ATOM 1176 C CG2 ? ILE A 1 154 ?  15.992  -3.930  -4.675 1.000 91.540 ? 154 ILE A CG2 1 
ATOM 1177 C CD1 ? ILE A 1 154 ?  15.725  -0.873  -4.173 1.000 91.540 ? 154 ILE A CD1 1 
ATOM 1178 N N   ? THR A 1 155 ?  16.404  -4.904  -1.342 1.000 92.660 ? 155 THR A N   1 
ATOM 1179 C CA  ? THR A 1 155 ?  16.452  -6.237  -0.752 1.000 92.660 ? 155 THR A CA  1 
ATOM 1180 C C   ? THR A 1 155 ?  15.444  -7.164  -1.427 1.000 92.660 ? 155 THR A C   1 
ATOM 1181 C CB  ? THR A 1 155 ?  16.175  -6.189   0.762 1.000 92.660 ? 155 THR A CB  1 
ATOM 1182 O O   ? THR A 1 155 ?  14.675  -6.731  -2.287 1.000 92.660 ? 155 THR A O   1 
ATOM 1183 C CG2 ? THR A 1 155 ?  17.019  -5.116   1.441 1.000 92.660 ? 155 THR A CG2 1 
ATOM 1184 O OG1 ? THR A 1 155 ?  14.788  -5.898   0.978 1.000 92.660 ? 155 THR A OG1 1 
ATOM 1185 N N   ? LYS A 1 156 ?  15.474  -8.464  -0.995 1.000 93.160 ? 156 LYS A N   1 
ATOM 1186 C CA  ? LYS A 1 156 ?  14.570  -9.466  -1.553 1.000 93.160 ? 156 LYS A CA  1 
ATOM 1187 C C   ? LYS A 1 156 ?  13.124  -9.184  -1.155 1.000 93.160 ? 156 LYS A C   1 
ATOM 1188 C CB  ? LYS A 1 156 ?  14.975 -10.868  -1.097 1.000 93.160 ? 156 LYS A CB  1 
ATOM 1189 O O   ? LYS A 1 156 ?  12.193  -9.732  -1.749 1.000 93.160 ? 156 LYS A O   1 
ATOM 1190 C CG  ? LYS A 1 156 ?  14.858 -11.089   0.403 1.000 93.160 ? 156 LYS A CG  1 
ATOM 1191 C CD  ? LYS A 1 156 ?  15.287 -12.497   0.796 1.000 93.160 ? 156 LYS A CD  1 
ATOM 1192 C CE  ? LYS A 1 156 ?  15.150 -12.726   2.295 1.000 93.160 ? 156 LYS A CE  1 
ATOM 1193 N NZ  ? LYS A 1 156 ?  15.567 -14.107   2.685 1.000 93.160 ? 156 LYS A NZ  1 
ATOM 1194 N N   ? LYS A 1 157 ?  12.901  -8.349  -0.261 1.000 94.980 ? 157 LYS A N   1 
ATOM 1195 C CA  ? LYS A 1 157 ?  11.578  -8.037   0.274 1.000 94.980 ? 157 LYS A CA  1 
ATOM 1196 C C   ? LYS A 1 157 ?  10.956  -6.851  -0.457 1.000 94.980 ? 157 LYS A C   1 
ATOM 1197 C CB  ? LYS A 1 157 ?  11.660  -7.745   1.773 1.000 94.980 ? 157 LYS A CB  1 
ATOM 1198 O O   ? LYS A 1 157 ?   9.839  -6.436  -0.140 1.000 94.980 ? 157 LYS A O   1 
ATOM 1199 C CG  ? LYS A 1 157 ?  12.159  -8.916   2.606 1.000 94.980 ? 157 LYS A CG  1 
ATOM 1200 C CD  ? LYS A 1 157 ?  12.397  -8.511   4.054 1.000 94.980 ? 157 LYS A CD  1 
ATOM 1201 C CE  ? LYS A 1 157 ?  12.947  -9.669   4.876 1.000 94.980 ? 157 LYS A CE  1 
ATOM 1202 N NZ  ? LYS A 1 157 ?  13.396  -9.223   6.230 1.000 94.980 ? 157 LYS A NZ  1 
ATOM 1203 N N   ? MET A 1 158 ?  11.719  -6.346  -1.484 1.000 95.800 ? 158 MET A N   1 
ATOM 1204 C CA  ? MET A 1 158 ?  11.291  -5.168  -2.233 1.000 95.800 ? 158 MET A CA  1 
ATOM 1205 C C   ? MET A 1 158 ?  11.281  -5.449  -3.731 1.000 95.800 ? 158 MET A C   1 
ATOM 1206 C CB  ? MET A 1 158 ?  12.204  -3.978  -1.930 1.000 95.800 ? 158 MET A CB  1 
ATOM 1207 O O   ? MET A 1 158 ?  12.001  -6.328  -4.207 1.000 95.800 ? 158 MET A O   1 
ATOM 1208 C CG  ? MET A 1 158 ?  12.253  -3.601  -0.459 1.000 95.800 ? 158 MET A CG  1 
ATOM 1209 S SD  ? MET A 1 158 ?  13.525  -2.327  -0.101 1.000 95.800 ? 158 MET A SD  1 
ATOM 1210 C CE  ? MET A 1 158 ?  13.409  -2.259   1.709 1.000 95.800 ? 158 MET A CE  1 
ATOM 1211 N N   ? PHE A 1 159 ?  10.442  -4.656  -4.386 1.000 96.820 ? 159 PHE A N   1 
ATOM 1212 C CA  ? PHE A 1 159 ?  10.465  -4.651  -5.844 1.000 96.820 ? 159 PHE A CA  1 
ATOM 1213 C C   ? PHE A 1 159 ?  10.248  -3.243  -6.384 1.000 96.820 ? 159 PHE A C   1 
ATOM 1214 C CB  ? PHE A 1 159 ?   9.397  -5.598  -6.403 1.000 96.820 ? 159 PHE A CB  1 
ATOM 1215 O O   ? PHE A 1 159 ?   9.805  -2.353  -5.654 1.000 96.820 ? 159 PHE A O   1 
ATOM 1216 C CG  ? PHE A 1 159 ?   7.988  -5.110  -6.202 1.000 96.820 ? 159 PHE A CG  1 
ATOM 1217 C CD1 ? PHE A 1 159 ?   7.287  -5.425  -5.044 1.000 96.820 ? 159 PHE A CD1 1 
ATOM 1218 C CD2 ? PHE A 1 159 ?   7.364  -4.335  -7.171 1.000 96.820 ? 159 PHE A CD2 1 
ATOM 1219 C CE1 ? PHE A 1 159 ?   5.982  -4.974  -4.855 1.000 96.820 ? 159 PHE A CE1 1 
ATOM 1220 C CE2 ? PHE A 1 159 ?   6.061  -3.881  -6.990 1.000 96.820 ? 159 PHE A CE2 1 
ATOM 1221 C CZ  ? PHE A 1 159 ?   5.371  -4.203  -5.832 1.000 96.820 ? 159 PHE A CZ  1 
ATOM 1222 N N   ? CYS A 1 160 ?  10.654  -3.075  -7.728 1.000 96.390 ? 160 CYS A N   1 
ATOM 1223 C CA  ? CYS A 1 160 ?  10.477  -1.788  -8.392 1.000 96.390 ? 160 CYS A CA  1 
ATOM 1224 C C   ? CYS A 1 160 ?   9.392  -1.870  -9.459 1.000 96.390 ? 160 CYS A C   1 
ATOM 1225 C CB  ? CYS A 1 160 ?  11.790  -1.325  -9.023 1.000 96.390 ? 160 CYS A CB  1 
ATOM 1226 O O   ? CYS A 1 160 ?   9.232  -2.904 -10.110 1.000 96.390 ? 160 CYS A O   1 
ATOM 1227 S SG  ? CYS A 1 160 ?  13.093  -0.978  -7.821 1.000 96.390 ? 160 CYS A SG  1 
ATOM 1228 N N   ? ALA A 1 161 ?   8.648  -0.791  -9.604 1.000 96.210 ? 161 ALA A N   1 
ATOM 1229 C CA  ? ALA A 1 161 ?   7.649  -0.638 -10.658 1.000 96.210 ? 161 ALA A CA  1 
ATOM 1230 C C   ? ALA A 1 161 ?   7.721   0.751 -11.286 1.000 96.210 ? 161 ALA A C   1 
ATOM 1231 C CB  ? ALA A 1 161 ?   6.249  -0.897 -10.107 1.000 96.210 ? 161 ALA A CB  1 
ATOM 1232 O O   ? ALA A 1 161 ?   8.007   1.735 -10.600 1.000 96.210 ? 161 ALA A O   1 
ATOM 1233 N N   ? GLY A 1 162 ?   7.589   0.739 -12.550 1.000 94.960 ? 162 GLY A N   1 
ATOM 1234 C CA  ? GLY A 1 162 ?   7.657   1.995 -13.280 1.000 94.960 ? 162 GLY A CA  1 
ATOM 1235 C C   ? GLY A 1 162 ?   8.407   1.881 -14.594 1.000 94.960 ? 162 GLY A C   1 
ATOM 1236 O O   ? GLY A 1 162 ?   8.548   0.786 -15.142 1.000 94.960 ? 162 GLY A O   1 
ATOM 1237 N N   ? PHE A 1 163 ?   8.760   2.957 -15.127 1.000 94.560 ? 163 PHE A N   1 
ATOM 1238 C CA  ? PHE A 1 163 ?   9.472   3.022 -16.398 1.000 94.560 ? 163 PHE A CA  1 
ATOM 1239 C C   ? PHE A 1 163 ?  10.877   3.579 -16.204 1.000 94.560 ? 163 PHE A C   1 
ATOM 1240 C CB  ? PHE A 1 163 ?   8.701   3.881 -17.404 1.000 94.560 ? 163 PHE A CB  1 
ATOM 1241 O O   ? PHE A 1 163 ?  11.054   4.629 -15.584 1.000 94.560 ? 163 PHE A O   1 
ATOM 1242 C CG  ? PHE A 1 163 ?   7.319   3.368 -17.708 1.000 94.560 ? 163 PHE A CG  1 
ATOM 1243 C CD1 ? PHE A 1 163 ?   7.117   2.431 -18.715 1.000 94.560 ? 163 PHE A CD1 1 
ATOM 1244 C CD2 ? PHE A 1 163 ?   6.222   3.822 -16.987 1.000 94.560 ? 163 PHE A CD2 1 
ATOM 1245 C CE1 ? PHE A 1 163 ?   5.839   1.954 -18.998 1.000 94.560 ? 163 PHE A CE1 1 
ATOM 1246 C CE2 ? PHE A 1 163 ?   4.943   3.350 -17.265 1.000 94.560 ? 163 PHE A CE2 1 
ATOM 1247 C CZ  ? PHE A 1 163 ?   4.753   2.417 -18.272 1.000 94.560 ? 163 PHE A CZ  1 
ATOM 1248 N N   ? MET A 1 164 ?  11.835   2.872 -16.735 1.000 93.850 ? 164 MET A N   1 
ATOM 1249 C CA  ? MET A 1 164 ?  13.230   3.278 -16.587 1.000 93.850 ? 164 MET A CA  1 
ATOM 1250 C C   ? MET A 1 164 ?  13.479   4.624 -17.258 1.000 93.850 ? 164 MET A C   1 
ATOM 1251 C CB  ? MET A 1 164 ?  14.164   2.219 -17.175 1.000 93.850 ? 164 MET A CB  1 
ATOM 1252 O O   ? MET A 1 164 ?  14.351   5.383 -16.831 1.000 93.850 ? 164 MET A O   1 
ATOM 1253 C CG  ? MET A 1 164 ?  14.203   0.925 -16.378 1.000 93.850 ? 164 MET A CG  1 
ATOM 1254 S SD  ? MET A 1 164 ?  14.639   1.197 -14.617 1.000 93.850 ? 164 MET A SD  1 
ATOM 1255 C CE  ? MET A 1 164 ?  16.370   1.712 -14.791 1.000 93.850 ? 164 MET A CE  1 
ATOM 1256 N N   ? ASP A 1 165 ?  12.782   4.928 -18.289 1.000 93.890 ? 165 ASP A N   1 
ATOM 1257 C CA  ? ASP A 1 165 ?  12.912   6.208 -18.979 1.000 93.890 ? 165 ASP A CA  1 
ATOM 1258 C C   ? ASP A 1 165 ?  12.254   7.331 -18.181 1.000 93.890 ? 165 ASP A C   1 
ATOM 1259 C CB  ? ASP A 1 165 ?  12.299   6.127 -20.378 1.000 93.890 ? 165 ASP A CB  1 
ATOM 1260 O O   ? ASP A 1 165 ?  12.408   8.508 -18.513 1.000 93.890 ? 165 ASP A O   1 
ATOM 1261 C CG  ? ASP A 1 165 ?  13.115   5.278 -21.336 1.000 93.890 ? 165 ASP A CG  1 
ATOM 1262 O OD1 ? ASP A 1 165 ?  14.325   5.079 -21.094 1.000 93.890 ? 165 ASP A OD1 1 
ATOM 1263 O OD2 ? ASP A 1 165 ?  12.544   4.805 -22.342 1.000 93.890 ? 165 ASP A OD2 1 
ATOM 1264 N N   ? GLY A 1 166 ?  11.511   6.928 -17.113 1.000 92.010 ? 166 GLY A N   1 
ATOM 1265 C CA  ? GLY A 1 166 ?  10.837   7.907 -16.275 1.000 92.010 ? 166 GLY A CA  1 
ATOM 1266 C C   ? GLY A 1 166 ?   9.492   8.340 -16.827 1.000 92.010 ? 166 GLY A C   1 
ATOM 1267 O O   ? GLY A 1 166 ?   8.911   7.653 -17.670 1.000 92.010 ? 166 GLY A O   1 
ATOM 1268 N N   ? GLY A 1 167 ?   8.871   9.364 -16.160 1.000 87.530 ? 167 GLY A N   1 
ATOM 1269 C CA  ? GLY A 1 167 ?   7.644   9.919 -16.707 1.000 87.530 ? 167 GLY A CA  1 
ATOM 1270 C C   ? GLY A 1 167 ?   6.401   9.464 -15.967 1.000 87.530 ? 167 GLY A C   1 
ATOM 1271 O O   ? GLY A 1 167 ?   5.393  10.174 -15.940 1.000 87.530 ? 167 GLY A O   1 
ATOM 1272 N N   ? LYS A 1 168 ?   6.509   8.366 -15.291 1.000 88.670 ? 168 LYS A N   1 
ATOM 1273 C CA  ? LYS A 1 168 ?   5.407   7.840 -14.490 1.000 88.670 ? 168 LYS A CA  1 
ATOM 1274 C C   ? LYS A 1 168 ?   5.919   7.205 -13.200 1.000 88.670 ? 168 LYS A C   1 
ATOM 1275 C CB  ? LYS A 1 168 ?   4.600   6.818 -15.292 1.000 88.670 ? 168 LYS A CB  1 
ATOM 1276 O O   ? LYS A 1 168 ?   6.847   6.394 -13.227 1.000 88.670 ? 168 LYS A O   1 
ATOM 1277 C CG  ? LYS A 1 168 ?   3.955   7.387 -16.547 1.000 88.670 ? 168 LYS A CG  1 
ATOM 1278 C CD  ? LYS A 1 168 ?   3.127   6.336 -17.276 1.000 88.670 ? 168 LYS A CD  1 
ATOM 1279 C CE  ? LYS A 1 168 ?   2.511   6.894 -18.552 1.000 88.670 ? 168 LYS A CE  1 
ATOM 1280 N NZ  ? LYS A 1 168 ?   1.691   5.870 -19.265 1.000 88.670 ? 168 LYS A NZ  1 
ATOM 1281 N N   ? ASP A 1 169 ?   5.206   7.484 -12.087 1.000 85.830 ? 169 ASP A N   1 
ATOM 1282 C CA  ? ASP A 1 169 ?   5.644   6.952 -10.800 1.000 85.830 ? 169 ASP A CA  1 
ATOM 1283 C C   ? ASP A 1 169 ?   4.664   7.326  -9.690 1.000 85.830 ? 169 ASP A C   1 
ATOM 1284 C CB  ? ASP A 1 169 ?   7.046   7.461 -10.458 1.000 85.830 ? 169 ASP A CB  1 
ATOM 1285 O O   ? ASP A 1 169 ?   3.807   8.192  -9.877 1.000 85.830 ? 169 ASP A O   1 
ATOM 1286 C CG  ? ASP A 1 169 ?   7.787   6.553  -9.493 1.000 85.830 ? 169 ASP A CG  1 
ATOM 1287 O OD1 ? ASP A 1 169 ?   7.199   5.556  -9.020 1.000 85.830 ? 169 ASP A OD1 1 
ATOM 1288 O OD2 ? ASP A 1 169 ?   8.969   6.837  -9.202 1.000 85.830 ? 169 ASP A OD2 1 
ATOM 1289 N N   ? SER A 1 170 ?   4.604   6.485  -8.616 1.000 83.510 ? 170 SER A N   1 
ATOM 1290 C CA  ? SER A 1 170 ?   4.000   6.932  -7.366 1.000 83.510 ? 170 SER A CA  1 
ATOM 1291 C C   ? SER A 1 170 ?   5.016   7.653  -6.487 1.000 83.510 ? 170 SER A C   1 
ATOM 1292 C CB  ? SER A 1 170 ?   3.405   5.747  -6.604 1.000 83.510 ? 170 SER A CB  1 
ATOM 1293 O O   ? SER A 1 170 ?   6.195   7.292  -6.467 1.000 83.510 ? 170 SER A O   1 
ATOM 1294 O OG  ? SER A 1 170 ?   4.419   4.830  -6.229 1.000 83.510 ? 170 SER A OG  1 
ATOM 1295 N N   ? CYS A 1 171 ?   4.566   8.700  -5.938 1.000 82.150 ? 171 CYS A N   1 
ATOM 1296 C CA  ? CYS A 1 171 ?   5.470   9.538  -5.159 1.000 82.150 ? 171 CYS A CA  1 
ATOM 1297 C C   ? CYS A 1 171 ?   4.874   9.863  -3.795 1.000 82.150 ? 171 CYS A C   1 
ATOM 1298 C CB  ? CYS A 1 171 ?   5.782  10.832  -5.910 1.000 82.150 ? 171 CYS A CB  1 
ATOM 1299 O O   ? CYS A 1 171 ?   3.940   9.197  -3.346 1.000 82.150 ? 171 CYS A O   1 
ATOM 1300 S SG  ? CYS A 1 171 ?   7.375  11.563  -5.471 1.000 82.150 ? 171 CYS A SG  1 
ATOM 1301 N N   ? GLN A 1 172 ?   5.625  10.875  -3.170 1.000 74.890 ? 172 GLN A N   1 
ATOM 1302 C CA  ? GLN A 1 172 ?   5.249  11.277  -1.818 1.000 74.890 ? 172 GLN A CA  1 
ATOM 1303 C C   ? GLN A 1 172 ?   3.746  11.521  -1.715 1.000 74.890 ? 172 GLN A C   1 
ATOM 1304 C CB  ? GLN A 1 172 ?   6.015  12.532  -1.398 1.000 74.890 ? 172 GLN A CB  1 
ATOM 1305 O O   ? GLN A 1 172 ?   3.156  12.168  -2.583 1.000 74.890 ? 172 GLN A O   1 
ATOM 1306 C CG  ? GLN A 1 172 ?   7.508  12.306  -1.203 1.000 74.890 ? 172 GLN A CG  1 
ATOM 1307 C CD  ? GLN A 1 172 ?   8.265  12.220  -2.515 1.000 74.890 ? 172 GLN A CD  1 
ATOM 1308 N NE2 ? GLN A 1 172 ?   9.519  11.787  -2.449 1.000 74.890 ? 172 GLN A NE2 1 
ATOM 1309 O OE1 ? GLN A 1 172 ?   7.726  12.539  -3.580 1.000 74.890 ? 172 GLN A OE1 1 
ATOM 1310 N N   ? GLY A 1 173 ?   3.188  10.942  -0.635 1.000 74.310 ? 173 GLY A N   1 
ATOM 1311 C CA  ? GLY A 1 173 ?   1.759  11.109  -0.424 1.000 74.310 ? 173 GLY A CA  1 
ATOM 1312 C C   ? GLY A 1 173 ?   0.960   9.858  -0.737 1.000 74.310 ? 173 GLY A C   1 
ATOM 1313 O O   ? GLY A 1 173 ?  -0.194   9.732  -0.321 1.000 74.310 ? 173 GLY A O   1 
ATOM 1314 N N   ? ASP A 1 174 ?   1.570   8.898  -1.372 1.000 85.190 ? 174 ASP A N   1 
ATOM 1315 C CA  ? ASP A 1 174 ?   0.911   7.635  -1.690 1.000 85.190 ? 174 ASP A CA  1 
ATOM 1316 C C   ? ASP A 1 174 ?   1.517   6.484  -0.890 1.000 85.190 ? 174 ASP A C   1 
ATOM 1317 C CB  ? ASP A 1 174 ?   1.007   7.342  -3.188 1.000 85.190 ? 174 ASP A CB  1 
ATOM 1318 O O   ? ASP A 1 174 ?   1.298   5.314  -1.212 1.000 85.190 ? 174 ASP A O   1 
ATOM 1319 C CG  ? ASP A 1 174 ?   0.170   8.287  -4.032 1.000 85.190 ? 174 ASP A CG  1 
ATOM 1320 O OD1 ? ASP A 1 174 ?  -1.000   8.549  -3.677 1.000 85.190 ? 174 ASP A OD1 1 
ATOM 1321 O OD2 ? ASP A 1 174 ?   0.683   8.773  -5.063 1.000 85.190 ? 174 ASP A OD2 1 
ATOM 1322 N N   ? SER A 1 175 ?   2.492   6.931   0.022 1.000 91.210 ? 175 SER A N   1 
ATOM 1323 C CA  ? SER A 1 175 ?   3.045   5.902   0.897 1.000 91.210 ? 175 SER A CA  1 
ATOM 1324 C C   ? SER A 1 175 ?   1.941   5.045   1.508 1.000 91.210 ? 175 SER A C   1 
ATOM 1325 C CB  ? SER A 1 175 ?   3.882   6.537   2.008 1.000 91.210 ? 175 SER A CB  1 
ATOM 1326 O O   ? SER A 1 175 ?   0.896   5.562   1.909 1.000 91.210 ? 175 SER A O   1 
ATOM 1327 O OG  ? SER A 1 175 ?   5.056   7.129   1.478 1.000 91.210 ? 175 SER A OG  1 
ATOM 1328 N N   ? GLY A 1 176 ?   2.196   3.732   1.375 1.000 94.010 ? 176 GLY A N   1 
ATOM 1329 C CA  ? GLY A 1 176 ?   1.221   2.854   2.002 1.000 94.010 ? 176 GLY A CA  1 
ATOM 1330 C C   ? GLY A 1 176 ?   0.105   2.435   1.063 1.000 94.010 ? 176 GLY A C   1 
ATOM 1331 O O   ? GLY A 1 176 ?  -0.634   1.491   1.351 1.000 94.010 ? 176 GLY A O   1 
ATOM 1332 N N   ? GLY A 1 177 ?  -0.009   3.117  -0.002 1.000 94.470 ? 177 GLY A N   1 
ATOM 1333 C CA  ? GLY A 1 177 ?  -1.020   2.812  -1.002 1.000 94.470 ? 177 GLY A CA  1 
ATOM 1334 C C   ? GLY A 1 177 ?  -0.788   1.484  -1.699 1.000 94.470 ? 177 GLY A C   1 
ATOM 1335 O O   ? GLY A 1 177 ?   0.331   0.967  -1.703 1.000 94.470 ? 177 GLY A O   1 
ATOM 1336 N N   ? PRO A 1 178 ?  -1.818   0.990  -2.420 1.000 97.090 ? 178 PRO A N   1 
ATOM 1337 C CA  ? PRO A 1 178 ?  -1.795  -0.368  -2.968 1.000 97.090 ? 178 PRO A CA  1 
ATOM 1338 C C   ? PRO A 1 178 ?  -1.226  -0.423  -4.384 1.000 97.090 ? 178 PRO A C   1 
ATOM 1339 C CB  ? PRO A 1 178 ?  -3.270  -0.778  -2.956 1.000 97.090 ? 178 PRO A CB  1 
ATOM 1340 O O   ? PRO A 1 178 ?  -1.474   0.479  -5.188 1.000 97.090 ? 178 PRO A O   1 
ATOM 1341 C CG  ? PRO A 1 178 ?  -4.023   0.498  -3.152 1.000 97.090 ? 178 PRO A CG  1 
ATOM 1342 C CD  ? PRO A 1 178 ?  -3.295   1.597  -2.432 1.000 97.090 ? 178 PRO A CD  1 
ATOM 1343 N N   ? VAL A 1 179 ?  -0.410  -1.481  -4.672 1.000 97.650 ? 179 VAL A N   1 
ATOM 1344 C CA  ? VAL A 1 179 ?  -0.086  -1.968  -6.009 1.000 97.650 ? 179 VAL A CA  1 
ATOM 1345 C C   ? VAL A 1 179 ?  -0.806  -3.289  -6.268 1.000 97.650 ? 179 VAL A C   1 
ATOM 1346 C CB  ? VAL A 1 179 ?   1.438  -2.147  -6.194 1.000 97.650 ? 179 VAL A CB  1 
ATOM 1347 O O   ? VAL A 1 179 ?  -0.494  -4.306  -5.644 1.000 97.650 ? 179 VAL A O   1 
ATOM 1348 C CG1 ? VAL A 1 179 ?   1.762  -2.574  -7.624 1.000 97.650 ? 179 VAL A CG1 1 
ATOM 1349 C CG2 ? VAL A 1 179 ?   2.173  -0.855  -5.839 1.000 97.650 ? 179 VAL A CG2 1 
ATOM 1350 N N   ? VAL A 1 180 ?  -1.771  -3.261  -7.199 1.000 98.180 ? 180 VAL A N   1 
ATOM 1351 C CA  ? VAL A 1 180 ?  -2.615  -4.420  -7.470 1.000 98.180 ? 180 VAL A CA  1 
ATOM 1352 C C   ? VAL A 1 180 ?  -2.311  -4.965  -8.864 1.000 98.180 ? 180 VAL A C   1 
ATOM 1353 C CB  ? VAL A 1 180 ?  -4.115  -4.071  -7.349 1.000 98.180 ? 180 VAL A CB  1 
ATOM 1354 O O   ? VAL A 1 180 ?  -2.355  -4.225  -9.850 1.000 98.180 ? 180 VAL A O   1 
ATOM 1355 C CG1 ? VAL A 1 180 ?  -4.981  -5.266  -7.744 1.000 98.180 ? 180 VAL A CG1 1 
ATOM 1356 C CG2 ? VAL A 1 180 ?  -4.443  -3.615  -5.929 1.000 98.180 ? 180 VAL A CG2 1 
ATOM 1357 N N   ? CYS A 1 181 ?  -1.999  -6.239  -8.894 1.000 97.680 ? 181 CYS A N   1 
ATOM 1358 C CA  ? CYS A 1 181 ?  -1.718  -6.968 -10.125 1.000 97.680 ? 181 CYS A CA  1 
ATOM 1359 C C   ? CYS A 1 181 ?  -2.643  -8.171 -10.269 1.000 97.680 ? 181 CYS A C   1 
ATOM 1360 C CB  ? CYS A 1 181 ?  -0.261  -7.427 -10.157 1.000 97.680 ? 181 CYS A CB  1 
ATOM 1361 O O   ? CYS A 1 181 ?  -2.727  -9.006  -9.366 1.000 97.680 ? 181 CYS A O   1 
ATOM 1362 S SG  ? CYS A 1 181 ?   0.923  -6.119  -9.767 1.000 97.680 ? 181 CYS A SG  1 
ATOM 1363 N N   ? ASN A 1 182 ?  -3.377  -8.194 -11.417 1.000 95.150 ? 182 ASN A N   1 
ATOM 1364 C CA  ? ASN A 1 182 ?  -4.287  -9.304 -11.677 1.000 95.150 ? 182 ASN A CA  1 
ATOM 1365 C C   ? ASN A 1 182 ?  -5.248  -9.527 -10.513 1.000 95.150 ? 182 ASN A C   1 
ATOM 1366 C CB  ? ASN A 1 182 ?  -3.502 -10.584 -11.971 1.000 95.150 ? 182 ASN A CB  1 
ATOM 1367 O O   ? ASN A 1 182 ?  -5.453 -10.663 -10.081 1.000 95.150 ? 182 ASN A O   1 
ATOM 1368 C CG  ? ASN A 1 182 ?  -2.689 -10.491 -13.247 1.000 95.150 ? 182 ASN A CG  1 
ATOM 1369 N ND2 ? ASN A 1 182 ?  -1.547 -11.167 -13.273 1.000 95.150 ? 182 ASN A ND2 1 
ATOM 1370 O OD1 ? ASN A 1 182 ?  -3.085  -9.817 -14.202 1.000 95.150 ? 182 ASN A OD1 1 
ATOM 1371 N N   ? GLY A 1 183 ?  -5.638  -8.460  -9.838 1.000 96.000 ? 183 GLY A N   1 
ATOM 1372 C CA  ? GLY A 1 183 ?  -6.707  -8.510  -8.854 1.000 96.000 ? 183 GLY A CA  1 
ATOM 1373 C C   ? GLY A 1 183 ?  -6.214  -8.816  -7.452 1.000 96.000 ? 183 GLY A C   1 
ATOM 1374 O O   ? GLY A 1 183 ?  -7.014  -9.074  -6.550 1.000 96.000 ? 183 GLY A O   1 
ATOM 1375 N N   ? THR A 1 184 ?  -4.926  -8.879  -7.231 1.000 97.880 ? 184 THR A N   1 
ATOM 1376 C CA  ? THR A 1 184 ?  -4.384  -9.164  -5.907 1.000 97.880 ? 184 THR A CA  1 
ATOM 1377 C C   ? THR A 1 184 ?  -3.410  -8.072  -5.475 1.000 97.880 ? 184 THR A C   1 
ATOM 1378 C CB  ? THR A 1 184 ?  -3.675 -10.530  -5.875 1.000 97.880 ? 184 THR A CB  1 
ATOM 1379 O O   ? THR A 1 184 ?  -2.793  -7.415  -6.316 1.000 97.880 ? 184 THR A O   1 
ATOM 1380 C CG2 ? THR A 1 184 ?  -4.643 -11.660  -6.211 1.000 97.880 ? 184 THR A CG2 1 
ATOM 1381 O OG1 ? THR A 1 184 ?  -2.608 -10.531  -6.832 1.000 97.880 ? 184 THR A OG1 1 
ATOM 1382 N N   ? LEU A 1 185 ?  -3.239  -7.897  -4.169 1.000 98.360 ? 185 LEU A N   1 
ATOM 1383 C CA  ? LEU A 1 185 ?  -2.328  -6.924  -3.577 1.000 98.360 ? 185 LEU A CA  1 
ATOM 1384 C C   ? LEU A 1 185 ?  -0.882  -7.398  -3.684 1.000 98.360 ? 185 LEU A C   1 
ATOM 1385 C CB  ? LEU A 1 185 ?  -2.688  -6.677  -2.109 1.000 98.360 ? 185 LEU A CB  1 
ATOM 1386 O O   ? LEU A 1 185 ?  -0.445  -8.252  -2.910 1.000 98.360 ? 185 LEU A O   1 
ATOM 1387 C CG  ? LEU A 1 185 ?  -1.852  -5.629  -1.373 1.000 98.360 ? 185 LEU A CG  1 
ATOM 1388 C CD1 ? LEU A 1 185 ?  -2.008  -4.265  -2.038 1.000 98.360 ? 185 LEU A CD1 1 
ATOM 1389 C CD2 ? LEU A 1 185 ?  -2.252  -5.562   0.097 1.000 98.360 ? 185 LEU A CD2 1 
ATOM 1390 N N   ? LYS A 1 186 ?  -0.179  -6.771  -4.637 1.000 98.200 ? 186 LYS A N   1 
ATOM 1391 C CA  ? LYS A 1 186 ?   1.190  -7.209  -4.893 1.000 98.200 ? 186 LYS A CA  1 
ATOM 1392 C C   ? LYS A 1 186 ?   2.191  -6.383  -4.089 1.000 98.200 ? 186 LYS A C   1 
ATOM 1393 C CB  ? LYS A 1 186 ?   1.513  -7.116  -6.385 1.000 98.200 ? 186 LYS A CB  1 
ATOM 1394 O O   ? LYS A 1 186 ?   3.200  -6.910  -3.616 1.000 98.200 ? 186 LYS A O   1 
ATOM 1395 C CG  ? LYS A 1 186 ?   0.816  -8.167  -7.236 1.000 98.200 ? 186 LYS A CG  1 
ATOM 1396 C CD  ? LYS A 1 186 ?   1.273  -9.574  -6.873 1.000 98.200 ? 186 LYS A CD  1 
ATOM 1397 C CE  ? LYS A 1 186 ?   0.601 -10.624  -7.746 1.000 98.200 ? 186 LYS A CE  1 
ATOM 1398 N NZ  ? LYS A 1 186 ?   1.032 -12.007  -7.380 1.000 98.200 ? 186 LYS A NZ  1 
ATOM 1399 N N   ? GLY A 1 187 ?   1.966  -5.158  -3.910 1.000 97.600 ? 187 GLY A N   1 
ATOM 1400 C CA  ? GLY A 1 187 ?   2.934  -4.293  -3.254 1.000 97.600 ? 187 GLY A CA  1 
ATOM 1401 C C   ? GLY A 1 187 ?   2.291  -3.154  -2.487 1.000 97.600 ? 187 GLY A C   1 
ATOM 1402 O O   ? GLY A 1 187 ?   1.112  -2.850  -2.687 1.000 97.600 ? 187 GLY A O   1 
ATOM 1403 N N   ? ILE A 1 188 ?   3.086  -2.551  -1.594 1.000 97.480 ? 188 ILE A N   1 
ATOM 1404 C CA  ? ILE A 1 188 ?   2.774  -1.354  -0.820 1.000 97.480 ? 188 ILE A CA  1 
ATOM 1405 C C   ? ILE A 1 188 ?   3.800  -0.263  -1.121 1.000 97.480 ? 188 ILE A C   1 
ATOM 1406 C CB  ? ILE A 1 188 ?   2.738  -1.653   0.695 1.000 97.480 ? 188 ILE A CB  1 
ATOM 1407 O O   ? ILE A 1 188 ?   5.007  -0.512  -1.087 1.000 97.480 ? 188 ILE A O   1 
ATOM 1408 C CG1 ? ILE A 1 188 ?   1.671  -2.710   1.005 1.000 97.480 ? 188 ILE A CG1 1 
ATOM 1409 C CG2 ? ILE A 1 188 ?   2.487  -0.370   1.493 1.000 97.480 ? 188 ILE A CG2 1 
ATOM 1410 C CD1 ? ILE A 1 188 ?   1.807  -3.339   2.385 1.000 97.480 ? 188 ILE A CD1 1 
ATOM 1411 N N   ? VAL A 1 189 ?   3.293   0.872  -1.494 1.000 95.460 ? 189 VAL A N   1 
ATOM 1412 C CA  ? VAL A 1 189 ?   4.195   1.975  -1.810 1.000 95.460 ? 189 VAL A CA  1 
ATOM 1413 C C   ? VAL A 1 189 ?   5.103   2.259  -0.616 1.000 95.460 ? 189 VAL A C   1 
ATOM 1414 C CB  ? VAL A 1 189 ?   3.416   3.250  -2.203 1.000 95.460 ? 189 VAL A CB  1 
ATOM 1415 O O   ? VAL A 1 189 ?   4.622   2.513   0.491 1.000 95.460 ? 189 VAL A O   1 
ATOM 1416 C CG1 ? VAL A 1 189 ?   4.378   4.391  -2.531 1.000 95.460 ? 189 VAL A CG1 1 
ATOM 1417 C CG2 ? VAL A 1 189 ?   2.493   2.968  -3.387 1.000 95.460 ? 189 VAL A CG2 1 
ATOM 1418 N N   ? SER A 1 190 ?   6.412   2.236  -0.813 1.000 93.720 ? 190 SER A N   1 
ATOM 1419 C CA  ? SER A 1 190 ?   7.371   2.379   0.278 1.000 93.720 ? 190 SER A CA  1 
ATOM 1420 C C   ? SER A 1 190 ?   8.235   3.622   0.094 1.000 93.720 ? 190 SER A C   1 
ATOM 1421 C CB  ? SER A 1 190 ?   8.261   1.139   0.375 1.000 93.720 ? 190 SER A CB  1 
ATOM 1422 O O   ? SER A 1 190 ?   8.091   4.599   0.832 1.000 93.720 ? 190 SER A O   1 
ATOM 1423 O OG  ? SER A 1 190 ?   9.048   1.176   1.554 1.000 93.720 ? 190 SER A OG  1 
ATOM 1424 N N   ? PHE A 1 191 ?   9.168   3.623  -0.873 1.000 91.790 ? 191 PHE A N   1 
ATOM 1425 C CA  ? PHE A 1 191 ?  10.046   4.772  -1.063 1.000 91.790 ? 191 PHE A CA  1 
ATOM 1426 C C   ? PHE A 1 191 ?  10.529   4.852  -2.506 1.000 91.790 ? 191 PHE A C   1 
ATOM 1427 C CB  ? PHE A 1 191 ?  11.244   4.698  -0.111 1.000 91.790 ? 191 PHE A CB  1 
ATOM 1428 O O   ? PHE A 1 191 ?  10.261   3.953  -3.306 1.000 91.790 ? 191 PHE A O   1 
ATOM 1429 C CG  ? PHE A 1 191 ?  12.220   3.603  -0.448 1.000 91.790 ? 191 PHE A CG  1 
ATOM 1430 C CD1 ? PHE A 1 191 ?  12.063   2.327   0.078 1.000 91.790 ? 191 PHE A CD1 1 
ATOM 1431 C CD2 ? PHE A 1 191 ?  13.295   3.851  -1.292 1.000 91.790 ? 191 PHE A CD2 1 
ATOM 1432 C CE1 ? PHE A 1 191 ?  12.965   1.311  -0.232 1.000 91.790 ? 191 PHE A CE1 1 
ATOM 1433 C CE2 ? PHE A 1 191 ?  14.200   2.841  -1.607 1.000 91.790 ? 191 PHE A CE2 1 
ATOM 1434 C CZ  ? PHE A 1 191 ?  14.034   1.573  -1.075 1.000 91.790 ? 191 PHE A CZ  1 
ATOM 1435 N N   ? GLY A 1 192 ?  11.273   5.911  -2.797 1.000 86.350 ? 192 GLY A N   1 
ATOM 1436 C CA  ? GLY A 1 192 ?  11.936   6.197  -4.060 1.000 86.350 ? 192 GLY A CA  1 
ATOM 1437 C C   ? GLY A 1 192 ?  12.620   7.551  -4.082 1.000 86.350 ? 192 GLY A C   1 
ATOM 1438 O O   ? GLY A 1 192 ?  12.280   8.436  -3.294 1.000 86.350 ? 192 GLY A O   1 
ATOM 1439 N N   ? ILE A 1 193 ?  13.852   7.586  -4.831 1.000 84.320 ? 193 ILE A N   1 
ATOM 1440 C CA  ? ILE A 1 193 ?  14.551   8.857  -4.987 1.000 84.320 ? 193 ILE A CA  1 
ATOM 1441 C C   ? ILE A 1 193 ?  14.333   9.395  -6.399 1.000 84.320 ? 193 ILE A C   1 
ATOM 1442 C CB  ? ILE A 1 193 ?  16.062   8.710  -4.697 1.000 84.320 ? 193 ILE A CB  1 
ATOM 1443 O O   ? ILE A 1 193 ?  14.527   8.676  -7.382 1.000 84.320 ? 193 ILE A O   1 
ATOM 1444 C CG1 ? ILE A 1 193 ?  16.285   8.211  -3.265 1.000 84.320 ? 193 ILE A CG1 1 
ATOM 1445 C CG2 ? ILE A 1 193 ?  16.789  10.037  -4.934 1.000 84.320 ? 193 ILE A CG2 1 
ATOM 1446 C CD1 ? ILE A 1 193 ?  17.722   7.806  -2.967 1.000 84.320 ? 193 ILE A CD1 1 
ATOM 1447 N N   ? GLY A 1 194 ?  13.771  10.643  -6.500 1.000 79.300 ? 194 GLY A N   1 
ATOM 1448 C CA  ? GLY A 1 194 ?  13.630  11.206  -7.833 1.000 79.300 ? 194 GLY A CA  1 
ATOM 1449 C C   ? GLY A 1 194 ?  12.469  10.614  -8.611 1.000 79.300 ? 194 GLY A C   1 
ATOM 1450 O O   ? GLY A 1 194 ?  12.672   9.948  -9.628 1.000 79.300 ? 194 GLY A O   1 
ATOM 1451 N N   ? CYS A 1 195 ?  11.207  10.907  -8.070 1.000 84.300 ? 195 CYS A N   1 
ATOM 1452 C CA  ? CYS A 1 195 ?   9.969  10.375  -8.629 1.000 84.300 ? 195 CYS A CA  1 
ATOM 1453 C C   ? CYS A 1 195 ?   9.855  10.703 -10.112 1.000 84.300 ? 195 CYS A C   1 
ATOM 1454 C CB  ? CYS A 1 195 ?   8.759  10.932  -7.879 1.000 84.300 ? 195 CYS A CB  1 
ATOM 1455 O O   ? CYS A 1 195 ?  10.053  11.851 -10.516 1.000 84.300 ? 195 CYS A O   1 
ATOM 1456 S SG  ? CYS A 1 195 ?   8.597  10.308  -6.192 1.000 84.300 ? 195 CYS A SG  1 
ATOM 1457 N N   ? ALA A 1 196 ?   9.619   9.652 -10.907 1.000 85.070 ? 196 ALA A N   1 
ATOM 1458 C CA  ? ALA A 1 196 ?   9.345   9.746 -12.339 1.000 85.070 ? 196 ALA A CA  1 
ATOM 1459 C C   ? ALA A 1 196 ?  10.577  10.224 -13.102 1.000 85.070 ? 196 ALA A C   1 
ATOM 1460 C CB  ? ALA A 1 196 ?   8.167  10.682 -12.595 1.000 85.070 ? 196 ALA A CB  1 
ATOM 1461 O O   ? ALA A 1 196 ?  10.479  10.617 -14.267 1.000 85.070 ? 196 ALA A O   1 
ATOM 1462 N N   ? GLU A 1 197 ?  11.748  10.409 -12.373 1.000 91.390 ? 197 GLU A N   1 
ATOM 1463 C CA  ? GLU A 1 197 ?  13.025  10.683 -13.024 1.000 91.390 ? 197 GLU A CA  1 
ATOM 1464 C C   ? GLU A 1 197 ?  13.570   9.437 -13.716 1.000 91.390 ? 197 GLU A C   1 
ATOM 1465 C CB  ? GLU A 1 197 ?  14.044  11.209 -12.010 1.000 91.390 ? 197 GLU A CB  1 
ATOM 1466 O O   ? GLU A 1 197 ?  13.403   8.321 -13.220 1.000 91.390 ? 197 GLU A O   1 
ATOM 1467 C CG  ? GLU A 1 197 ?  13.709  12.588 -11.461 1.000 91.390 ? 197 GLU A CG  1 
ATOM 1468 C CD  ? GLU A 1 197 ?  14.776  13.138 -10.528 1.000 91.390 ? 197 GLU A CD  1 
ATOM 1469 O OE1 ? GLU A 1 197 ?  14.672  14.315 -10.114 1.000 91.390 ? 197 GLU A OE1 1 
ATOM 1470 O OE2 ? GLU A 1 197 ?  15.725  12.387 -10.210 1.000 91.390 ? 197 GLU A OE2 1 
ATOM 1471 N N   ? PRO A 1 198 ?  14.209   9.682 -14.924 1.000 93.270 ? 198 PRO A N   1 
ATOM 1472 C CA  ? PRO A 1 198 ?  14.856   8.535 -15.565 1.000 93.270 ? 198 PRO A CA  1 
ATOM 1473 C C   ? PRO A 1 198 ?  15.851   7.830 -14.647 1.000 93.270 ? 198 PRO A C   1 
ATOM 1474 C CB  ? PRO A 1 198 ?  15.569   9.159 -16.767 1.000 93.270 ? 198 PRO A CB  1 
ATOM 1475 O O   ? PRO A 1 198 ?  16.615   8.488 -13.936 1.000 93.270 ? 198 PRO A O   1 
ATOM 1476 C CG  ? PRO A 1 198 ?  14.794  10.400 -17.070 1.000 93.270 ? 198 PRO A CG  1 
ATOM 1477 C CD  ? PRO A 1 198 ?  14.309  10.987 -15.775 1.000 93.270 ? 198 PRO A CD  1 
ATOM 1478 N N   ? GLY A 1 199 ?  15.657   6.492 -14.584 1.000 93.400 ? 199 GLY A N   1 
ATOM 1479 C CA  ? GLY A 1 199 ?  16.603   5.688 -13.827 1.000 93.400 ? 199 GLY A CA  1 
ATOM 1480 C C   ? GLY A 1 199 ?  16.201   5.501 -12.376 1.000 93.400 ? 199 GLY A C   1 
ATOM 1481 O O   ? GLY A 1 199 ?  16.882   4.802 -11.623 1.000 93.400 ? 199 GLY A O   1 
ATOM 1482 N N   ? PHE A 1 200 ?  14.961   6.159 -12.002 1.000 92.340 ? 200 PHE A N   1 
ATOM 1483 C CA  ? PHE A 1 200 ?  14.562   6.086 -10.601 1.000 92.340 ? 200 PHE A CA  1 
ATOM 1484 C C   ? PHE A 1 200 ?  13.099   5.680 -10.476 1.000 92.340 ? 200 PHE A C   1 
ATOM 1485 C CB  ? PHE A 1 200 ?  14.796   7.430  -9.904 1.000 92.340 ? 200 PHE A CB  1 
ATOM 1486 O O   ? PHE A 1 200 ?  12.229   6.529 -10.267 1.000 92.340 ? 200 PHE A O   1 
ATOM 1487 C CG  ? PHE A 1 200 ?  16.249   7.764  -9.701 1.000 92.340 ? 200 PHE A CG  1 
ATOM 1488 C CD1 ? PHE A 1 200 ?  16.942   7.275  -8.601 1.000 92.340 ? 200 PHE A CD1 1 
ATOM 1489 C CD2 ? PHE A 1 200 ?  16.922   8.567 -10.613 1.000 92.340 ? 200 PHE A CD2 1 
ATOM 1490 C CE1 ? PHE A 1 200 ?  18.288   7.583  -8.411 1.000 92.340 ? 200 PHE A CE1 1 
ATOM 1491 C CE2 ? PHE A 1 200 ?  18.267   8.879 -10.430 1.000 92.340 ? 200 PHE A CE2 1 
ATOM 1492 C CZ  ? PHE A 1 200 ?  18.947   8.387  -9.328 1.000 92.340 ? 200 PHE A CZ  1 
ATOM 1493 N N   ? PRO A 1 201 ?  12.784   4.378 -10.594 1.000 94.160 ? 201 PRO A N   1 
ATOM 1494 C CA  ? PRO A 1 201 ?  11.415   3.903 -10.382 1.000 94.160 ? 201 PRO A CA  1 
ATOM 1495 C C   ? PRO A 1 201 ?  11.009   3.911  -8.910 1.000 94.160 ? 201 PRO A C   1 
ATOM 1496 C CB  ? PRO A 1 201 ?  11.449   2.474 -10.931 1.000 94.160 ? 201 PRO A CB  1 
ATOM 1497 O O   ? PRO A 1 201 ?  11.844   4.161  -8.037 1.000 94.160 ? 201 PRO A O   1 
ATOM 1498 C CG  ? PRO A 1 201 ?  12.836   1.992 -10.655 1.000 94.160 ? 201 PRO A CG  1 
ATOM 1499 C CD  ? PRO A 1 201 ?  13.787   3.137 -10.851 1.000 94.160 ? 201 PRO A CD  1 
ATOM 1500 N N   ? GLY A 1 202 ?   9.650   3.656  -8.676 1.000 94.190 ? 202 GLY A N   1 
ATOM 1501 C CA  ? GLY A 1 202 ?   9.179   3.515  -7.308 1.000 94.190 ? 202 GLY A CA  1 
ATOM 1502 C C   ? GLY A 1 202 ?   9.571   2.194  -6.675 1.000 94.190 ? 202 GLY A C   1 
ATOM 1503 O O   ? GLY A 1 202 ?   9.728   1.188  -7.371 1.000 94.190 ? 202 GLY A O   1 
ATOM 1504 N N   ? VAL A 1 203 ?   9.660   2.190  -5.363 1.000 95.420 ? 203 VAL A N   1 
ATOM 1505 C CA  ? VAL A 1 203 ?   9.995   0.994  -4.597 1.000 95.420 ? 203 VAL A CA  1 
ATOM 1506 C C   ? VAL A 1 203 ?   8.818   0.606  -3.704 1.000 95.420 ? 203 VAL A C   1 
ATOM 1507 C CB  ? VAL A 1 203 ?  11.265   1.205  -3.742 1.000 95.420 ? 203 VAL A CB  1 
ATOM 1508 O O   ? VAL A 1 203 ?   8.230   1.460  -3.036 1.000 95.420 ? 203 VAL A O   1 
ATOM 1509 C CG1 ? VAL A 1 203 ?  11.585  -0.050  -2.931 1.000 95.420 ? 203 VAL A CG1 1 
ATOM 1510 C CG2 ? VAL A 1 203 ?  12.448   1.586  -4.631 1.000 95.420 ? 203 VAL A CG2 1 
ATOM 1511 N N   ? TYR A 1 204 ?   8.567  -0.691  -3.683 1.000 96.510 ? 204 TYR A N   1 
ATOM 1512 C CA  ? TYR A 1 204 ?   7.387  -1.218  -3.008 1.000 96.510 ? 204 TYR A CA  1 
ATOM 1513 C C   ? TYR A 1 204 ?   7.754  -2.383  -2.096 1.000 96.510 ? 204 TYR A C   1 
ATOM 1514 C CB  ? TYR A 1 204 ?   6.338  -1.667  -4.031 1.000 96.510 ? 204 TYR A CB  1 
ATOM 1515 O O   ? TYR A 1 204 ?   8.697  -3.126  -2.378 1.000 96.510 ? 204 TYR A O   1 
ATOM 1516 C CG  ? TYR A 1 204 ?   6.016  -0.619  -5.069 1.000 96.510 ? 204 TYR A CG  1 
ATOM 1517 C CD1 ? TYR A 1 204 ?   4.910   0.215  -4.924 1.000 96.510 ? 204 TYR A CD1 1 
ATOM 1518 C CD2 ? TYR A 1 204 ?   6.815  -0.463  -6.196 1.000 96.510 ? 204 TYR A CD2 1 
ATOM 1519 C CE1 ? TYR A 1 204 ?   4.608   1.181  -5.879 1.000 96.510 ? 204 TYR A CE1 1 
ATOM 1520 C CE2 ? TYR A 1 204 ?   6.522   0.499  -7.157 1.000 96.510 ? 204 TYR A CE2 1 
ATOM 1521 O OH  ? TYR A 1 204 ?   5.124   2.269  -7.938 1.000 96.510 ? 204 TYR A OH  1 
ATOM 1522 C CZ  ? TYR A 1 204 ?   5.419   1.315  -6.990 1.000 96.510 ? 204 TYR A CZ  1 
ATOM 1523 N N   ? VAL A 1 205 ?   7.002  -2.415  -0.974 1.000 96.910 ? 205 VAL A N   1 
ATOM 1524 C CA  ? VAL A 1 205 ?   7.078  -3.616  -0.149 1.000 96.910 ? 205 VAL A CA  1 
ATOM 1525 C C   ? VAL A 1 205 ?   6.393  -4.778  -0.863 1.000 96.910 ? 205 VAL A C   1 
ATOM 1526 C CB  ? VAL A 1 205 ?   6.438  -3.392   1.240 1.000 96.910 ? 205 VAL A CB  1 
ATOM 1527 O O   ? VAL A 1 205 ?   5.266  -4.641  -1.345 1.000 96.910 ? 205 VAL A O   1 
ATOM 1528 C CG1 ? VAL A 1 205 ?   6.427  -4.690   2.045 1.000 96.910 ? 205 VAL A CG1 1 
ATOM 1529 C CG2 ? VAL A 1 205 ?   7.183  -2.295   1.999 1.000 96.910 ? 205 VAL A CG2 1 
ATOM 1530 N N   ? GLU A 1 206 ?   7.122  -6.008  -0.949 1.000 97.330 ? 206 GLU A N   1 
ATOM 1531 C CA  ? GLU A 1 206 ?   6.560  -7.198  -1.580 1.000 97.330 ? 206 GLU A CA  1 
ATOM 1532 C C   ? GLU A 1 206 ?   5.680  -7.976  -0.606 1.000 97.330 ? 206 GLU A C   1 
ATOM 1533 C CB  ? GLU A 1 206 ?   7.674  -8.099  -2.117 1.000 97.330 ? 206 GLU A CB  1 
ATOM 1534 O O   ? GLU A 1 206 ?   6.187  -8.680   0.270 1.000 97.330 ? 206 GLU A O   1 
ATOM 1535 C CG  ? GLU A 1 206 ?   7.181  -9.206  -3.037 1.000 97.330 ? 206 GLU A CG  1 
ATOM 1536 C CD  ? GLU A 1 206 ?   8.300  -9.891  -3.806 1.000 97.330 ? 206 GLU A CD  1 
ATOM 1537 O OE1 ? GLU A 1 206 ?   8.176 -10.054  -5.041 1.000 97.330 ? 206 GLU A OE1 1 
ATOM 1538 O OE2 ? GLU A 1 206 ?   9.307 -10.269  -3.167 1.000 97.330 ? 206 GLU A OE2 1 
ATOM 1539 N N   ? VAL A 1 207 ?   4.397  -7.911  -0.817 1.000 98.120 ? 207 VAL A N   1 
ATOM 1540 C CA  ? VAL A 1 207 ?   3.406  -8.390   0.142 1.000 98.120 ? 207 VAL A CA  1 
ATOM 1541 C C   ? VAL A 1 207 ?   3.526  -9.904   0.297 1.000 98.120 ? 207 VAL A C   1 
ATOM 1542 C CB  ? VAL A 1 207 ?   1.971  -8.010  -0.288 1.000 98.120 ? 207 VAL A CB  1 
ATOM 1543 O O   ? VAL A 1 207 ?   3.369 -10.436   1.398 1.000 98.120 ? 207 VAL A O   1 
ATOM 1544 C CG1 ? VAL A 1 207 ?   0.941  -8.654   0.638 1.000 98.120 ? 207 VAL A CG1 1 
ATOM 1545 C CG2 ? VAL A 1 207 ?   1.804  -6.491  -0.304 1.000 98.120 ? 207 VAL A CG2 1 
ATOM 1546 N N   ? CYS A 1 208 ?   3.838 -10.696  -0.757 1.000 97.860 ? 208 CYS A N   1 
ATOM 1547 C CA  ? CYS A 1 208 ?   3.912 -12.152  -0.701 1.000 97.860 ? 208 CYS A CA  1 
ATOM 1548 C C   ? CYS A 1 208 ?   4.932 -12.607   0.335 1.000 97.860 ? 208 CYS A C   1 
ATOM 1549 C CB  ? CYS A 1 208 ?   4.273 -12.723  -2.072 1.000 97.860 ? 208 CYS A CB  1 
ATOM 1550 O O   ? CYS A 1 208 ?   4.835 -13.717   0.862 1.000 97.860 ? 208 CYS A O   1 
ATOM 1551 S SG  ? CYS A 1 208 ?   6.007 -12.492  -2.523 1.000 97.860 ? 208 CYS A SG  1 
ATOM 1552 N N   ? ARG A 1 209 ?   5.861 -11.734   0.720 1.000 97.180 ? 209 ARG A N   1 
ATOM 1553 C CA  ? ARG A 1 209 ?   6.914 -12.083   1.668 1.000 97.180 ? 209 ARG A CA  1 
ATOM 1554 C C   ? ARG A 1 209 ?   6.409 -11.992   3.104 1.000 97.180 ? 209 ARG A C   1 
ATOM 1555 C CB  ? ARG A 1 209 ?   8.129 -11.172   1.481 1.000 97.180 ? 209 ARG A CB  1 
ATOM 1556 O O   ? ARG A 1 209 ?   7.095 -12.417   4.036 1.000 97.180 ? 209 ARG A O   1 
ATOM 1557 C CG  ? ARG A 1 209 ?   8.755 -11.256   0.098 1.000 97.180 ? 209 ARG A CG  1 
ATOM 1558 C CD  ? ARG A 1 209 ?   9.642 -12.484  -0.046 1.000 97.180 ? 209 ARG A CD  1 
ATOM 1559 N NE  ? ARG A 1 209 ?  10.436 -12.435  -1.271 1.000 97.180 ? 209 ARG A NE  1 
ATOM 1560 N NH1 ? ARG A 1 209 ?  11.361 -14.535  -1.001 1.000 97.180 ? 209 ARG A NH1 1 
ATOM 1561 N NH2 ? ARG A 1 209 ?  11.910 -13.262  -2.826 1.000 97.180 ? 209 ARG A NH2 1 
ATOM 1562 C CZ  ? ARG A 1 209 ?  11.234 -13.411  -1.697 1.000 97.180 ? 209 ARG A CZ  1 
ATOM 1563 N N   ? TYR A 1 210 ?   5.119 -11.454   3.280 1.000 98.000 ? 210 TYR A N   1 
ATOM 1564 C CA  ? TYR A 1 210 ?   4.653 -11.162   4.632 1.000 98.000 ? 210 TYR A CA  1 
ATOM 1565 C C   ? TYR A 1 210 ?   3.301 -11.813   4.894 1.000 98.000 ? 210 TYR A C   1 
ATOM 1566 C CB  ? TYR A 1 210 ?   4.557  -9.649   4.852 1.000 98.000 ? 210 TYR A CB  1 
ATOM 1567 O O   ? TYR A 1 210 ?   2.580 -11.413   5.812 1.000 98.000 ? 210 TYR A O   1 
ATOM 1568 C CG  ? TYR A 1 210 ?   5.882  -8.935   4.746 1.000 98.000 ? 210 TYR A CG  1 
ATOM 1569 C CD1 ? TYR A 1 210 ?   6.727  -8.827   5.849 1.000 98.000 ? 210 TYR A CD1 1 
ATOM 1570 C CD2 ? TYR A 1 210 ?   6.291  -8.366   3.545 1.000 98.000 ? 210 TYR A CD2 1 
ATOM 1571 C CE1 ? TYR A 1 210 ?   7.948  -8.167   5.757 1.000 98.000 ? 210 TYR A CE1 1 
ATOM 1572 C CE2 ? TYR A 1 210 ?   7.511  -7.704   3.442 1.000 98.000 ? 210 TYR A CE2 1 
ATOM 1573 O OH  ? TYR A 1 210 ?   9.539  -6.957   4.454 1.000 98.000 ? 210 TYR A OH  1 
ATOM 1574 C CZ  ? TYR A 1 210 ?   8.331  -7.611   4.551 1.000 98.000 ? 210 TYR A CZ  1 
ATOM 1575 N N   ? ILE A 1 211 ?   2.938 -12.780   4.067 1.000 97.710 ? 211 ILE A N   1 
ATOM 1576 C CA  ? ILE A 1 211 ?   1.618 -13.392   4.170 1.000 97.710 ? 211 ILE A CA  1 
ATOM 1577 C C   ? ILE A 1 211 ?   1.492 -14.124   5.504 1.000 97.710 ? 211 ILE A C   1 
ATOM 1578 C CB  ? ILE A 1 211 ?   1.352 -14.363   2.998 1.000 97.710 ? 211 ILE A CB  1 
ATOM 1579 O O   ? ILE A 1 211 ?   0.472 -14.009   6.189 1.000 97.710 ? 211 ILE A O   1 
ATOM 1580 C CG1 ? ILE A 1 211 ?   1.220 -13.588   1.682 1.000 97.710 ? 211 ILE A CG1 1 
ATOM 1581 C CG2 ? ILE A 1 211 ?   0.100 -15.203   3.267 1.000 97.710 ? 211 ILE A CG2 1 
ATOM 1582 C CD1 ? ILE A 1 211 ?   0.035 -12.632   1.643 1.000 97.710 ? 211 ILE A CD1 1 
ATOM 1583 N N   ? ASN A 1 212 ?   2.563 -14.844   5.914 1.000 97.290 ? 212 ASN A N   1 
ATOM 1584 C CA  ? ASN A 1 212 ?   2.525 -15.552   7.189 1.000 97.290 ? 212 ASN A CA  1 
ATOM 1585 C C   ? ASN A 1 212 ?   2.385 -14.587   8.363 1.000 97.290 ? 212 ASN A C   1 
ATOM 1586 C CB  ? ASN A 1 212 ?   3.775 -16.418   7.359 1.000 97.290 ? 212 ASN A CB  1 
ATOM 1587 O O   ? ASN A 1 212 ?   1.594 -14.825   9.277 1.000 97.290 ? 212 ASN A O   1 
ATOM 1588 C CG  ? ASN A 1 212 ?   3.784 -17.619   6.434 1.000 97.290 ? 212 ASN A CG  1 
ATOM 1589 N ND2 ? ASN A 1 212 ?   4.972 -18.140   6.151 1.000 97.290 ? 212 ASN A ND2 1 
ATOM 1590 O OD1 ? ASN A 1 212 ?   2.733 -18.073   5.976 1.000 97.290 ? 212 ASN A OD1 1 
ATOM 1591 N N   ? TRP A 1 213 ?   3.103 -13.552   8.292 1.000 98.010 ? 213 TRP A N   1 
ATOM 1592 C CA  ? TRP A 1 213 ?   3.047 -12.528   9.330 1.000 98.010 ? 213 TRP A CA  1 
ATOM 1593 C C   ? TRP A 1 213 ?   1.666 -11.885   9.387 1.000 98.010 ? 213 TRP A C   1 
ATOM 1594 C CB  ? TRP A 1 213 ?   4.114 -11.457   9.086 1.000 98.010 ? 213 TRP A CB  1 
ATOM 1595 O O   ? TRP A 1 213 ?   1.096 -11.718  10.468 1.000 98.010 ? 213 TRP A O   1 
ATOM 1596 C CG  ? TRP A 1 213 ?   4.106 -10.350  10.097 1.000 98.010 ? 213 TRP A CG  1 
ATOM 1597 C CD1 ? TRP A 1 213 ?   4.626 -10.384  11.361 1.000 98.010 ? 213 TRP A CD1 1 
ATOM 1598 C CD2 ? TRP A 1 213 ?   3.546  -9.044   9.929 1.000 98.010 ? 213 TRP A CD2 1 
ATOM 1599 C CE2 ? TRP A 1 213 ?   3.763  -8.338  11.133 1.000 98.010 ? 213 TRP A CE2 1 
ATOM 1600 C CE3 ? TRP A 1 213 ?   2.881  -8.401   8.876 1.000 98.010 ? 213 TRP A CE3 1 
ATOM 1601 N NE1 ? TRP A 1 213 ?   4.423  -9.177  11.989 1.000 98.010 ? 213 TRP A NE1 1 
ATOM 1602 C CH2 ? TRP A 1 213 ?   2.691  -6.414  10.266 1.000 98.010 ? 213 TRP A CH2 1 
ATOM 1603 C CZ2 ? TRP A 1 213 ?   3.339  -7.019  11.312 1.000 98.010 ? 213 TRP A CZ2 1 
ATOM 1604 C CZ3 ? TRP A 1 213 ?   2.460  -7.089   9.056 1.000 98.010 ? 213 TRP A CZ3 1 
ATOM 1605 N N   ? ILE A 1 214 ?   1.106 -11.526   8.266 1.000 98.230 ? 214 ILE A N   1 
ATOM 1606 C CA  ? ILE A 1 214 ?  -0.215 -10.915   8.166 1.000 98.230 ? 214 ILE A CA  1 
ATOM 1607 C C   ? ILE A 1 214 ?  -1.263 -11.850   8.765 1.000 98.230 ? 214 ILE A C   1 
ATOM 1608 C CB  ? ILE A 1 214 ?  -0.572 -10.578   6.701 1.000 98.230 ? 214 ILE A CB  1 
ATOM 1609 O O   ? ILE A 1 214 ?  -2.054 -11.442   9.619 1.000 98.230 ? 214 ILE A O   1 
ATOM 1610 C CG1 ? ILE A 1 214 ?   0.296  -9.421   6.193 1.000 98.230 ? 214 ILE A CG1 1 
ATOM 1611 C CG2 ? ILE A 1 214 ?  -2.061 -10.243   6.572 1.000 98.230 ? 214 ILE A CG2 1 
ATOM 1612 C CD1 ? ILE A 1 214 ?   0.206  -9.194   4.690 1.000 98.230 ? 214 ILE A CD1 1 
ATOM 1613 N N   ? ASN A 1 215 ?  -1.219 -13.044   8.372 1.000 97.890 ? 215 ASN A N   1 
ATOM 1614 C CA  ? ASN A 1 215 ?  -2.201 -14.019   8.836 1.000 97.890 ? 215 ASN A CA  1 
ATOM 1615 C C   ? ASN A 1 215 ?  -2.095 -14.249  10.341 1.000 97.890 ? 215 ASN A C   1 
ATOM 1616 C CB  ? ASN A 1 215 ?  -2.042 -15.342   8.084 1.000 97.890 ? 215 ASN A CB  1 
ATOM 1617 O O   ? ASN A 1 215 ?  -3.111 -14.394  11.024 1.000 97.890 ? 215 ASN A O   1 
ATOM 1618 C CG  ? ASN A 1 215 ?  -2.531 -15.262   6.651 1.000 97.890 ? 215 ASN A CG  1 
ATOM 1619 N ND2 ? ASN A 1 215 ?  -1.947 -16.074   5.779 1.000 97.890 ? 215 ASN A ND2 1 
ATOM 1620 O OD1 ? ASN A 1 215 ?  -3.427 -14.476   6.331 1.000 97.890 ? 215 ASN A OD1 1 
ATOM 1621 N N   ? TYR A 1 216 ?  -0.877 -14.352  10.795 1.000 97.800 ? 216 TYR A N   1 
ATOM 1622 C CA  ? TYR A 1 216 ?  -0.635 -14.526  12.223 1.000 97.800 ? 216 TYR A CA  1 
ATOM 1623 C C   ? TYR A 1 216 ?  -1.237 -13.377  13.022 1.000 97.800 ? 216 TYR A C   1 
ATOM 1624 C CB  ? TYR A 1 216 ?   0.867 -14.628  12.505 1.000 97.800 ? 216 TYR A CB  1 
ATOM 1625 O O   ? TYR A 1 216 ?  -1.932 -13.601  14.016 1.000 97.800 ? 216 TYR A O   1 
ATOM 1626 C CG  ? TYR A 1 216 ?   1.206 -14.687  13.974 1.000 97.800 ? 216 TYR A CG  1 
ATOM 1627 C CD1 ? TYR A 1 216 ?   1.597 -13.543  14.666 1.000 97.800 ? 216 TYR A CD1 1 
ATOM 1628 C CD2 ? TYR A 1 216 ?   1.138 -15.887  14.674 1.000 97.800 ? 216 TYR A CD2 1 
ATOM 1629 C CE1 ? TYR A 1 216 ?   1.912 -13.593  16.020 1.000 97.800 ? 216 TYR A CE1 1 
ATOM 1630 C CE2 ? TYR A 1 216 ?   1.451 -15.949  16.028 1.000 97.800 ? 216 TYR A CE2 1 
ATOM 1631 O OH  ? TYR A 1 216 ?   2.147 -14.854  18.031 1.000 97.800 ? 216 TYR A OH  1 
ATOM 1632 C CZ  ? TYR A 1 216 ?   1.836 -14.798  16.691 1.000 97.800 ? 216 TYR A CZ  1 
ATOM 1633 N N   ? ILE A 1 217 ?  -0.971 -12.174  12.646 1.000 97.810 ? 217 ILE A N   1 
ATOM 1634 C CA  ? ILE A 1 217 ?  -1.467 -10.997  13.352 1.000 97.810 ? 217 ILE A CA  1 
ATOM 1635 C C   ? ILE A 1 217 ?  -2.994 -10.986  13.327 1.000 97.810 ? 217 ILE A C   1 
ATOM 1636 C CB  ? ILE A 1 217 ?  -0.911  -9.694  12.736 1.000 97.810 ? 217 ILE A CB  1 
ATOM 1637 O O   ? ILE A 1 217 ?  -3.635 -10.760  14.356 1.000 97.810 ? 217 ILE A O   1 
ATOM 1638 C CG1 ? ILE A 1 217 ?   0.605  -9.609  12.943 1.000 97.810 ? 217 ILE A CG1 1 
ATOM 1639 C CG2 ? ILE A 1 217 ?  -1.615  -8.472  13.334 1.000 97.810 ? 217 ILE A CG2 1 
ATOM 1640 C CD1 ? ILE A 1 217 ?   1.030  -9.585  14.405 1.000 97.810 ? 217 ILE A CD1 1 
ATOM 1641 N N   ? ILE A 1 218 ?  -3.611 -11.185  12.132 1.000 97.310 ? 218 ILE A N   1 
ATOM 1642 C CA  ? ILE A 1 218 ?  -5.062 -11.171  11.984 1.000 97.310 ? 218 ILE A CA  1 
ATOM 1643 C C   ? ILE A 1 218 ?  -5.683 -12.241  12.878 1.000 97.310 ? 218 ILE A C   1 
ATOM 1644 C CB  ? ILE A 1 218 ?  -5.483 -11.391  10.513 1.000 97.310 ? 218 ILE A CB  1 
ATOM 1645 O O   ? ILE A 1 218 ?  -6.686 -11.992  13.551 1.000 97.310 ? 218 ILE A O   1 
ATOM 1646 C CG1 ? ILE A 1 218 ?  -5.189 -10.138   9.681 1.000 97.310 ? 218 ILE A CG1 1 
ATOM 1647 C CG2 ? ILE A 1 218 ?  -6.963 -11.772  10.426 1.000 97.310 ? 218 ILE A CG2 1 
ATOM 1648 C CD1 ? ILE A 1 218 ?  -5.500 -10.293   8.198 1.000 97.310 ? 218 ILE A CD1 1 
ATOM 1649 N N   ? ALA A 1 219 ?  -5.130 -13.438  13.000 1.000 96.870 ? 219 ALA A N   1 
ATOM 1650 C CA  ? ALA A 1 219 ?  -5.653 -14.568  13.763 1.000 96.870 ? 219 ALA A CA  1 
ATOM 1651 C C   ? ALA A 1 219 ?  -5.530 -14.320  15.264 1.000 96.870 ? 219 ALA A C   1 
ATOM 1652 C CB  ? ALA A 1 219 ?  -4.924 -15.854  13.378 1.000 96.870 ? 219 ALA A CB  1 
ATOM 1653 O O   ? ALA A 1 219 ?  -6.402 -14.720  16.039 1.000 96.870 ? 219 ALA A O   1 
ATOM 1654 N N   ? ASN A 1 220 ?  -4.545 -13.601  15.715 1.000 95.630 ? 220 ASN A N   1 
ATOM 1655 C CA  ? ASN A 1 220 ?  -4.219 -13.513  17.134 1.000 95.630 ? 220 ASN A CA  1 
ATOM 1656 C C   ? ASN A 1 220 ?  -4.658 -12.177  17.728 1.000 95.630 ? 220 ASN A C   1 
ATOM 1657 C CB  ? ASN A 1 220 ?  -2.720 -13.725  17.355 1.000 95.630 ? 220 ASN A CB  1 
ATOM 1658 O O   ? ASN A 1 220 ?  -4.436 -11.916  18.911 1.000 95.630 ? 220 ASN A O   1 
ATOM 1659 C CG  ? ASN A 1 220 ?  -2.310 -15.178  17.216 1.000 95.630 ? 220 ASN A CG  1 
ATOM 1660 N ND2 ? ASN A 1 220 ?  -1.699 -15.516  16.086 1.000 95.630 ? 220 ASN A ND2 1 
ATOM 1661 O OD1 ? ASN A 1 220 ?  -2.540 -15.990  18.115 1.000 95.630 ? 220 ASN A OD1 1 
ATOM 1662 N N   ? ASN A 1 221 ?  -5.317 -11.319  16.947 1.000 91.380 ? 221 ASN A N   1 
ATOM 1663 C CA  ? ASN A 1 221 ?  -5.812 -10.031  17.419 1.000 91.380 ? 221 ASN A CA  1 
ATOM 1664 C C   ? ASN A 1 221 ?  -7.266  -9.805  17.012 1.000 91.380 ? 221 ASN A C   1 
ATOM 1665 C CB  ? ASN A 1 221 ?  -4.932  -8.893  16.896 1.000 91.380 ? 221 ASN A CB  1 
ATOM 1666 O O   ? ASN A 1 221 ?  -8.017  -9.134  17.722 1.000 91.380 ? 221 ASN A O   1 
ATOM 1667 C CG  ? ASN A 1 221 ?  -3.622  -8.775  17.649 1.000 91.380 ? 221 ASN A CG  1 
ATOM 1668 N ND2 ? ASN A 1 221 ?  -2.569  -9.375  17.105 1.000 91.380 ? 221 ASN A ND2 1 
ATOM 1669 O OD1 ? ASN A 1 221 ?  -3.556  -8.151  18.711 1.000 91.380 ? 221 ASN A OD1 1 
# 
loop_
_struct_sheet_range.sheet_id 
_struct_sheet_range.id 
_struct_sheet_range.beg_label_comp_id 
_struct_sheet_range.beg_label_asym_id 
_struct_sheet_range.beg_label_seq_id 
_struct_sheet_range.pdbx_beg_PDB_ins_code 
_struct_sheet_range.end_label_comp_id 
_struct_sheet_range.end_label_asym_id 
_struct_sheet_range.end_label_seq_id 
_struct_sheet_range.pdbx_end_PDB_ins_code 
_struct_sheet_range.beg_auth_comp_id 
_struct_sheet_range.beg_auth_asym_id 
_struct_sheet_range.beg_auth_seq_id 
_struct_sheet_range.end_auth_comp_id 
_struct_sheet_range.end_auth_asym_id 
_struct_sheet_range.end_auth_seq_id 
A A ILE A   2 ? ILE A   3 ? ILE A 2   ILE A 3   
A B ASP A 169 ? SER A 170 ? ASP A 169 SER A 170 
B C HIS A   6 ? GLU A   7 ? HIS A 6   GLU A 7   
B D GLN A 116 ? GLY A 121 ? GLN A 116 GLY A 121 
B E GLN A 134 ? ILE A 140 ? GLN A 134 ILE A 140 
B F MET A 158 ? ALA A 161 ? MET A 158 ALA A 161 
B G PRO A 178 ? CYS A 181 ? PRO A 178 CYS A 181 
B H THR A 184 ? PHE A 191 ? THR A 184 PHE A 191 
B I GLY A 202 ? GLU A 206 ? GLY A 202 GLU A 206 
C J GLN A  16 ? ASP A  20 ? GLN A 16  ASP A 20  
C K LEU A  25 ? HIS A  32 ? LEU A 25  HIS A 32  
C L TRP A  35 ? SER A  38 ? TRP A 35  SER A 38  
C M ILE A  48 ? LEU A  51 ? ILE A 48  LEU A 51  
C N GLN A  64 ? SER A  73 ? GLN A 64  SER A 73  
C O MET A  87 ? LEU A  91 ? MET A 87  LEU A 91  
D P ASP A  55 ? ASP A  55 ? ASP A 55  ASP A 55  
D Q THR A 132 ? THR A 132 ? THR A 132 THR A 132 
E R VAL A 124 ? THR A 125 ? VAL A 124 THR A 125 
E S SER A 128 ? ILE A 129 ? SER A 128 ILE A 129 
# 
loop_
_struct_conf.id 
_struct_conf.conf_type_id 
_struct_conf.beg_label_comp_id 
_struct_conf.beg_label_asym_id 
_struct_conf.beg_label_seq_id 
_struct_conf.pdbx_beg_PDB_ins_code 
_struct_conf.end_label_comp_id 
_struct_conf.end_label_asym_id 
_struct_conf.end_label_seq_id 
_struct_conf.pdbx_end_PDB_ins_code 
_struct_conf.beg_auth_comp_id 
_struct_conf.beg_auth_asym_id 
_struct_conf.beg_auth_seq_id 
_struct_conf.end_auth_comp_id 
_struct_conf.end_auth_asym_id 
_struct_conf.end_auth_seq_id 
STRN1         STRN         ILE A   2 ? ILE A   3 ? ILE A 2   ILE A 3   
TURN_TY1_P1   TURN_TY1_P   GLY A   4 ? GLY A   4 ? GLY A 4   GLY A 4   
STRN2         STRN         HIS A   6 ? GLU A   7 ? HIS A 6   GLU A 7   
HELX_LH_PP_P1 HELX_LH_PP_P CYS A   8 ? GLN A   9 ? CYS A 8   GLN A 9   
TURN_TY1_P2   TURN_TY1_P   PRO A  10 ? HIS A  11 ? PRO A 10  HIS A 11  
BEND1         BEND         SER A  12 ? SER A  12 ? SER A 12  SER A 12  
TURN_TY1_P3   TURN_TY1_P   PRO A  14 ? TRP A  15 ? PRO A 14  TRP A 15  
STRN3         STRN         GLN A  16 ? ASP A  20 ? GLN A 16  ASP A 20  
BEND2         BEND         GLY A  22 ? GLY A  24 ? GLY A 22  GLY A 24  
STRN4         STRN         LEU A  25 ? HIS A  32 ? LEU A 25  HIS A 32  
TURN_TY1_P4   TURN_TY1_P   GLU A  33 ? SER A  34 ? GLU A 33  SER A 34  
STRN5         STRN         TRP A  35 ? SER A  38 ? TRP A 35  SER A 38  
HELX_RH_3T_P1 HELX_RH_3T_P ALA A  40 ? CYS A  42 ? ALA A 40  CYS A 42  
BEND3         BEND         SER A  45 ? SER A  46 ? SER A 45  SER A 46  
STRN6         STRN         ILE A  48 ? LEU A  51 ? ILE A 48  LEU A 51  
BEND4         BEND         GLY A  52 ? GLY A  52 ? GLY A 52  GLY A 52  
BEND5         BEND         HIS A  54 ? HIS A  54 ? HIS A 54  HIS A 54  
STRN7         STRN         ASP A  55 ? ASP A  55 ? ASP A 55  ASP A 55  
TURN_TY1_P5   TURN_TY1_P   LEU A  56 ? PHE A  57 ? LEU A 56  PHE A 57  
BEND6         BEND         VAL A  58 ? VAL A  58 ? VAL A 58  VAL A 58  
TURN_TY1_P6   TURN_TY1_P   ASP A  61 ? THR A  62 ? ASP A 61  THR A 62  
STRN8         STRN         GLN A  64 ? SER A  73 ? GLN A 64  SER A 73  
TURN_TY1_P7   TURN_TY1_P   PRO A  75 ? LYS A  76 ? PRO A 75  LYS A 76  
TURN_TY1_P8   TURN_TY1_P   ASN A  79 ? GLU A  81 ? ASN A 79  GLU A 81  
TURN_TY1_P9   TURN_TY1_P   ASN A  83 ? ASN A  84 ? ASN A 83  ASN A 84  
STRN9         STRN         MET A  87 ? LEU A  91 ? MET A 87  LEU A 91  
BEND7         BEND         ARG A  92 ? GLU A  93 ? ARG A 92  GLU A 93  
BEND8         BEND         ASN A  98 ? VAL A 101 ? ASN A 98  VAL A 101 
HELX_LH_PP_P2 HELX_LH_PP_P PRO A 103 ? PRO A 107 ? PRO A 103 PRO A 107 
BEND9         BEND         THR A 108 ? ASN A 109 ? THR A 108 ASN A 109 
TURN_TY1_P10  TURN_TY1_P   ALA A 113 ? GLY A 114 ? ALA A 113 GLY A 114 
STRN10        STRN         GLN A 116 ? GLY A 121 ? GLN A 116 GLY A 121 
STRN11        STRN         VAL A 124 ? THR A 125 ? VAL A 124 THR A 125 
TURN_TY1_P11  TURN_TY1_P   GLY A 126 ? ASP A 127 ? GLY A 126 ASP A 127 
STRN12        STRN         SER A 128 ? ILE A 129 ? SER A 128 ILE A 129 
BEND10        BEND         SER A 131 ? SER A 131 ? SER A 131 SER A 131 
STRN13        STRN         THR A 132 ? THR A 132 ? THR A 132 THR A 132 
STRN14        STRN         GLN A 134 ? PRO A 139 ? GLN A 134 PRO A 139 
STRN15        STRN         ILE A 140 ? ILE A 140 ? ILE A 140 ILE A 140 
HELX_LH_PP_P3 HELX_LH_PP_P LEU A 141 ? SER A 142 ? LEU A 141 SER A 142 
HELX_RH_AL_P1 HELX_RH_AL_P LYS A 143 ? TYR A 150 ? LYS A 143 TYR A 150 
HELX_RH_3T_P2 HELX_RH_3T_P GLY A 151 ? VAL A 153 ? GLY A 151 VAL A 153 
TURN_TY1_P12  TURN_TY1_P   LYS A 156 ? LYS A 157 ? LYS A 156 LYS A 157 
STRN16        STRN         MET A 158 ? ALA A 161 ? MET A 158 ALA A 161 
BEND11        BEND         GLY A 162 ? GLY A 162 ? GLY A 162 GLY A 162 
TURN_TY1_P13  TURN_TY1_P   MET A 164 ? ASP A 165 ? MET A 164 ASP A 165 
BEND12        BEND         GLY A 167 ? GLY A 167 ? GLY A 167 GLY A 167 
STRN17        STRN         ASP A 169 ? SER A 170 ? ASP A 169 SER A 170 
TURN_TY1_P14  TURN_TY1_P   GLN A 172 ? GLY A 173 ? GLN A 172 GLY A 173 
TURN_TY1_P15  TURN_TY1_P   SER A 175 ? GLY A 176 ? SER A 175 GLY A 176 
STRN18        STRN         PRO A 178 ? CYS A 181 ? PRO A 178 CYS A 181 
TURN_TY1_P16  TURN_TY1_P   ASN A 182 ? GLY A 183 ? ASN A 182 GLY A 183 
STRN19        STRN         THR A 184 ? PHE A 191 ? THR A 184 PHE A 191 
BEND13        BEND         ILE A 193 ? GLY A 194 ? ILE A 193 GLY A 194 
TURN_TY1_P17  TURN_TY1_P   CYS A 195 ? ALA A 196 ? CYS A 195 ALA A 196 
TURN_TY1_P18  TURN_TY1_P   PRO A 198 ? GLY A 199 ? PRO A 198 GLY A 199 
STRN20        STRN         GLY A 202 ? GLU A 206 ? GLY A 202 GLU A 206 
HELX_RH_3T_P3 HELX_RH_3T_P VAL A 207 ? TYR A 210 ? VAL A 207 TYR A 210 
HELX_RH_AL_P2 HELX_RH_AL_P ILE A 211 ? ASN A 220 ? ILE A 211 ASN A 220 
# 
