# Supplementary material for: FlatProt: 2D visualization eases protein structure comparison
Source: BMC Bioinformatics. 2025 Aug 13;26:210. doi: 10.1186/s12859-025-06233-x (PMC12344939; doi:10.1186/s12859-025-06233-x)
Supplement: Supplementary file 1 — Supplementary Material 1 [file 12859_2025_6233_MOESM1_ESM.zip › KLK/structures/MumuKlk1b11.cif]

data_MumuKlk1b11
# 
_entry.id   MumuKlk1b11 
# 
_entity.id                         1      
_entity.type                       polymer 
_entity.pdbx_description           polymer-1 
_entity.formula_weight             24973.7 
_entity.pdbx_number_of_molecules        1 
# 
loop_
_struct_sheet.id 
_struct_sheet.number_strands 
A 2 
B 7 
C 6 
D 2 
E 2 
# 
loop_
_struct_conf_type.id 
_struct_conf_type.criteria 
STRN         DSSP 
TURN_TY1_P   DSSP 
HELX_LH_PP_P DSSP 
BEND         DSSP 
HELX_RH_3T_P DSSP 
HELX_RH_AL_P DSSP 
# 
_struct_asym.id          A 
_struct_asym.entity_id   1 
# 
_software.pdbx_ordinal     1 
_software.name             dssp 
_software.version          4.4.10 
_software.date             ? 
_software.classification   'model annotation' 
# 
_entity_poly.entity_id                      1 
_entity_poly.type                           polypeptide(L) 
_entity_poly.nstd_linkage                   n 
_entity_poly.nstd_monomer                   n 
_entity_poly.pdbx_seq_one_letter_code       
;RIVGGFNCEKNSQPWHVAVYRYNKYICGGVLLDRNWVLTAAHCHVSQYNVWLGKTKLFQREPSAQHRMVSKSFPHPDYNE
DDESNDLMLLRLSEPADITDAVKPIALPTEEPKLGSTCLVSGWGSITPTKFQTPDDLQCVSIKLLPNEVCVKNHNQKVTD
VMLCAGEMGGGKDTCKGDSGGPLICDGVLHGITAWGPIPCGKPNTPGVYTKLIKFTNWIKDTMAKN
;
_entity_poly.pdbx_seq_one_letter_code_can   
;RIVGGFNCEKNSQPWHVAVYRYNKYICGGVLLDRNWVLTAAHCHVSQYNVWLGKTKLFQREPSAQHRMVSKSFPHPDYNE
DDESNDLMLLRLSEPADITDAVKPIALPTEEPKLGSTCLVSGWGSITPTKFQTPDDLQCVSIKLLPNEVCVKNHNQKVTD
VMLCAGEMGGGKDTCKGDSGGPLICDGVLHGITAWGPIPCGKPNTPGVYTKLIKFTNWIKDTMAKN
;
_entity_poly.pdbx_strand_id                 A 
# 
loop_
_dssp_struct_summary.entry_id 
_dssp_struct_summary.label_comp_id 
_dssp_struct_summary.label_asym_id 
_dssp_struct_summary.label_seq_id 
_dssp_struct_summary.secondary_structure 
_dssp_struct_summary.ss_bridge 
_dssp_struct_summary.helix_3_10 
_dssp_struct_summary.helix_alpha 
_dssp_struct_summary.helix_pi 
_dssp_struct_summary.helix_pp 
_dssp_struct_summary.bend 
_dssp_struct_summary.chirality 
_dssp_struct_summary.sheet 
_dssp_struct_summary.strand 
_dssp_struct_summary.ladder_1 
_dssp_struct_summary.ladder_2 
_dssp_struct_summary.accessibility 
_dssp_struct_summary.TCO 
_dssp_struct_summary.kappa 
_dssp_struct_summary.alpha 
_dssp_struct_summary.phi 
_dssp_struct_summary.psi 
_dssp_struct_summary.x_ca 
_dssp_struct_summary.y_ca 
_dssp_struct_summary.z_ca 
MumuKlk1b11 ARG A 1   . . . . . . . . . . . . ? .      .     .      .      116.0  10.0  -3.6  -0.3  
MumuKlk1b11 ILE A 2   E . > . . . . - A A A . ? -0.916 .     -162.3 -105.6 105.6  9.1   -7.3  -0.3  
MumuKlk1b11 VAL A 3   E . 3 . . . S + A A A . ? -0.809 79.2  7.4    -84.8  128.0  11.4  -9.5  2.0   
MumuKlk1b11 GLY A 4   T . 3 . . . S + . . . . ? 0.720  106.2 129.8  77.0   15.9   11.4  -13.2 1.4   
MumuKlk1b11 GLY A 5   . . < . . . . - . . . . ? -0.109 47.5  -131.5 -96.8  -167.9 9.2   -12.7 -1.8  
MumuKlk1b11 PHE A 6   E . . . . . . - B C B . ? -0.904 35.6  -77.7  -138.1 161.5  9.3   -13.7 -5.4  
MumuKlk1b11 ASN A 7   E . . . . > . - B C B . ? -0.541 51.9  -122.9 -61.2  126.5  9.0   -12.2 -8.9  
MumuKlk1b11 CYS A 8   P . . . . P . - . . . . ? -0.517 28.8  -105.5 -67.8  138.7  5.4   -11.6 -9.7  
MumuKlk1b11 GLU A 9   P . > . . P . - . . . . ? -0.405 51.5  -85.5  -60.5  140.2  4.1   -13.3 -12.7 
MumuKlk1b11 LYS A 10  T . 3 . . < S - . . . . ? -0.259 111.3 -1.3   -49.9  129.0  3.7   -10.8 -15.6 
MumuKlk1b11 ASN A 11  T . 3 . . . S + . . . . ? 0.544  94.2  122.7  67.5   7.9    0.2   -9.1  -15.4 
MumuKlk1b11 SER A 12  S . < . . . S + . . . . ? 0.677  78.2  42.2   -72.1  -15.6  -0.6  -11.2 -12.3 
MumuKlk1b11 GLN A 13  . . > . . . . + . . . . ? -0.536 67.8  161.4  -126.8 68.0   -1.3  -7.9  -10.3 
MumuKlk1b11 PRO A 14  T . 3 . . . S + . . . . ? 0.607  73.8  56.3   -73.7  -3.6   -3.2  -5.7  -12.9 
MumuKlk1b11 TRP A 15  T . 3 . . . S + . . . . ? 0.533  79.9  109.0  -99.7  -19.7  -4.4  -3.4  -10.1 
MumuKlk1b11 HIS A 16  E . < . . . . - C J I . ? -0.512 52.4  -161.6 -66.8  137.1  -1.0  -2.5  -8.7  
MumuKlk1b11 VAL A 17  E . . . . . . - C J I J ? -0.946 16.1  -139.0 -126.0 134.5  0.1   1.1   -9.4  
MumuKlk1b11 ALA A 18  E . . . . . . - C J I J ? -0.868 20.9  -154.5 -89.6  122.4  3.5   2.8   -9.4  
MumuKlk1b11 VAL A 19  E . . . . . . - C J I J ? -0.873 14.9  -169.1 -102.8 126.5  3.2   6.2   -7.8  
MumuKlk1b11 TYR A 20  E . . . . . . - C J I J ? -0.848 28.1  -149.3 -118.1 144.5  5.8   8.8   -8.8  
MumuKlk1b11 ARG A 21  E . > . . . S - C J I J ? -0.969 83.3  -52.4  -101.6 108.0  7.0   12.2  -7.8  
MumuKlk1b11 TYR A 22  T . 3 . . . S - . . . . ? -0.460 125.0 -21.4  55.9   -106.4 8.1   13.6  -11.1 
MumuKlk1b11 ASN A 23  T . 3 . . . S + . . . . ? 0.334  119.1 97.7   -115.0 9.6    10.5  10.8  -12.2 
MumuKlk1b11 LYS A 24  E . < . . . S - C K I . ? -0.879 72.1  -129.2 -108.3 125.9  11.1  9.3   -8.8  
MumuKlk1b11 TYR A 25  E . . . . . . + C K I . ? -0.504 36.5  161.3  -66.1  133.1  9.2   6.3   -7.5  
MumuKlk1b11 ILE A 26  E . . . . . . - C K . . ? 0.668  54.8  -13.4  -128.5 -32.9  7.8   7.0   -4.1  
MumuKlk1b11 CYS A 27  E . . . . . . - C K I . ? -0.967 59.4  -106.2 -156.8 170.5  5.0   4.5   -3.3  
MumuKlk1b11 GLY A 28  E . . . . . . - C K I . ? -0.448 32.7  -173.7 -92.1  176.2  2.7   1.9   -4.6  
MumuKlk1b11 GLY A 29  E . . . . . . - C K I . ? -0.938 19.8  -121.3 -159.0 176.4  -1.1  2.2   -5.2  
MumuKlk1b11 VAL A 30  E . . . . . . - C K I K ? -0.996 19.5  -130.2 -134.8 126.0  -4.2  0.3   -6.2  
MumuKlk1b11 LEU A 31  E . . . . . . + C K . K ? -0.679 28.7  171.2  -74.8  119.4  -6.5  1.0   -9.1  
MumuKlk1b11 LEU A 32  E . . . . . . - C K . . ? 0.705  67.0  -16.5  -100.7 -29.7  -10.1 1.0   -7.7  
MumuKlk1b11 ASP A 33  E . > . . . S - C K . K ? -0.900 87.7  -70.8  -159.7 -175.8 -11.8 2.3   -10.9 
MumuKlk1b11 ARG A 34  T . 3 . . . S + . . . . ? 0.774  131.5 24.8   -61.0  -17.9  -11.0 4.0   -14.3 
MumuKlk1b11 ASN A 35  T . 3 . . . S + . . . . ? 0.426  109.0 79.9   -124.9 -1.0   -10.3 7.3   -12.5 
MumuKlk1b11 TRP A 36  E . < . . . . - C L K L ? -0.944 44.3  -175.7 -131.0 130.5  -9.3  6.4   -9.0  
MumuKlk1b11 VAL A 37  E . . . . . . - C L K L ? -0.970 15.9  -148.4 -117.0 130.7  -6.1  5.1   -7.4  
MumuKlk1b11 LEU A 38  E . . . . . . + C L K L ? -0.883 30.9  150.3  -97.4  131.7  -5.8  4.2   -3.7  
MumuKlk1b11 THR A 39  E . . . . . . - C L . L ? -0.785 49.0  -70.1  -144.9 -177.7 -2.5  4.8   -1.9  
MumuKlk1b11 ALA A 40  . . > . . . . - . . . . ? -0.695 30.8  -138.1 -84.1  140.1  -1.1  5.6   1.6   
MumuKlk1b11 ALA A 41  G . > . . . S + . . . . ? 0.795  103.2 65.4   -65.2  -31.2  -1.6  9.1   3.0   
MumuKlk1b11 HIS A 42  G . 3 . . . S + . . . . ? 0.596  91.2  68.1   -72.0  -0.3   1.9   9.1   4.3   
MumuKlk1b11 CYS A 43  G . < . . . S + . . . . ? 0.312  72.4  138.3  -94.2  5.3    3.0   9.1   0.7   
MumuKlk1b11 HIS A 44  . . < . . . . + . . . . ? -0.314 19.9  147.7  -62.2  127.7  1.6   12.5  0.1   
MumuKlk1b11 VAL A 45  . . . . . . . - . . . . ? -0.876 51.4  -80.4  -143.9 175.9  3.8   14.8  -2.1  
MumuKlk1b11 SER A 46  S . . . . . S + . . . . ? -0.599 100.0 5.9    -83.5  134.1  3.4   17.7  -4.6  
MumuKlk1b11 GLN A 47  S . . . . . S - . . . . ? 0.884  75.8  -155.4 65.2   103.1  2.5   16.7  -8.3  
MumuKlk1b11 TYR A 48  E . . . . . . - C M J . ? -0.805 15.5  -178.3 -104.6 144.4  1.8   13.0  -8.7  
MumuKlk1b11 ASN A 49  E . . . . . . - C M J M ? -0.970 11.6  -156.1 -135.8 150.4  2.0   10.7  -11.7 
MumuKlk1b11 VAL A 50  E . . . . . . - C M J M ? -0.950 8.6   -151.5 -125.0 148.2  1.1   7.1   -11.9 
MumuKlk1b11 TRP A 51  E . . . . . . - C M J M ? -0.985 16.9  -169.3 -112.9 125.0  2.1   4.2   -14.0 
MumuKlk1b11 LEU A 52  E . . . . . . + C M J M ? -0.839 65.2  26.5   -108.2 149.6  -0.4  1.3   -14.6 
MumuKlk1b11 GLY A 53  S . . . . . S + . . . . ? 0.702  83.9  143.6  78.8   19.5   0.2   -2.1  -16.1 
MumuKlk1b11 LYS A 54  . . . . . . . + . . . . ? -0.762 28.3  169.4  -96.6  142.1  3.9   -2.2  -15.3 
MumuKlk1b11 THR A 55  S . . . . . S + . . . . ? 0.611  77.0  53.7   -111.0 -29.0  5.9   -5.3  -14.3 
MumuKlk1b11 LYS A 56  B . > . . . S - D P O . ? -0.933 72.7  -152.2 -110.7 122.2  9.3   -3.6  -14.5 
MumuKlk1b11 LEU A 57  T . 3 . . . S + . . . . ? 0.879  93.1  27.5   -65.6  -33.0  9.8   -0.4  -12.5 
MumuKlk1b11 PHE A 58  T . 3 . . . S + . . . . ? 0.266  105.9 87.6   -121.6 12.6   12.5  1.3   -14.8 
MumuKlk1b11 GLN A 59  S . < . . . S - . . . . ? -0.907 78.7  -115.3 -115.6 140.3  11.7  -0.3  -18.1 
MumuKlk1b11 ARG A 60  . . . . . . . - . . . . ? -0.573 33.7  -168.8 -70.0  129.5  9.2   0.9   -20.7 
MumuKlk1b11 GLU A 61  . . > . . . . - . . . . ? -0.994 26.1  -141.1 -124.4 131.1  6.4   -1.6  -21.3 
MumuKlk1b11 PRO A 62  T . 3 . . . S + . . . . ? 0.824  106.5 54.6   -56.9  -28.5  3.9   -1.5  -24.1 
MumuKlk1b11 SER A 63  T . 3 . . . S + . . . . ? 0.651  89.0  104.9  -78.7  -14.5  1.1   -2.5  -21.6 
MumuKlk1b11 ALA A 64  . . < . . . . - . . . . ? -0.416 54.8  -158.4 -79.1  139.3  2.0   0.4   -19.3 
MumuKlk1b11 GLN A 65  E . . . . . . - C N M . ? -0.988 5.9   -147.8 -117.2 126.9  -0.2  3.5   -19.1 
MumuKlk1b11 HIS A 66  E . . . . . . + C N M . ? -0.867 21.3  178.4  -96.2  126.7  1.0   6.9   -17.9 
MumuKlk1b11 ARG A 67  E . . . . . . - C N M . ? -0.990 22.8  -134.3 -129.4 138.0  -1.6  9.0   -16.1 
MumuKlk1b11 MET A 68  E . . . . . . - C N M . ? -0.628 23.5  -124.2 -83.0  148.0  -1.3  12.5  -14.4 
MumuKlk1b11 VAL A 69  E . . . . . . - C N N . ? -0.855 24.4  -177.1 -93.0  121.8  -2.9  13.0  -11.0 
MumuKlk1b11 SER A 70  E . . . . . . + C N . . ? 0.842  68.7  6.1    -84.4  -35.8  -5.4  15.9  -11.1 
MumuKlk1b11 LYS A 71  E . . . . . . - C N N . ? -0.995 59.2  -147.8 -150.5 147.4  -6.2  15.8  -7.4  
MumuKlk1b11 SER A 72  E . . . . . . - C N N . ? -0.959 7.5   -167.0 -118.9 135.7  -5.2  14.1  -4.1  
MumuKlk1b11 PHE A 73  E . . . . . . - C N N . ? -0.816 6.1   -165.7 -125.0 85.1   -7.6  13.3  -1.2  
MumuKlk1b11 PRO A 74  E . . . . . . - C N N . ? -0.492 43.0  -92.1  -66.6  140.4  -5.8  12.3  2.1   
MumuKlk1b11 HIS A 75  . . > . . . . - . . . . ? -0.368 36.2  -131.0 -48.5  131.8  -8.2  10.7  4.6   
MumuKlk1b11 PRO A 76  T . 3 . . . S + . . . . ? 0.754  105.3 47.1   -62.0  -25.8  -9.4  13.7  6.7   
MumuKlk1b11 ASP A 77  T . 3 . . . S + . . . . ? 0.182  77.9  139.8  -103.3 11.4   -8.7  11.9  9.9   
MumuKlk1b11 TYR A 78  . . < . . . . - . . . . ? -0.476 36.8  -159.5 -56.6  127.1  -5.2  10.8  8.9   
MumuKlk1b11 ASN A 79  B . . > > . . - E R P . ? -0.961 14.5  -161.9 -116.2 114.5  -2.9  11.1  12.0  
MumuKlk1b11 GLU A 80  T . . 4 5 . S + . . . . ? 0.742  88.4  61.7   -67.9  -21.7  0.8   11.2  11.3  
MumuKlk1b11 ASP A 81  T . . 4 5 . S + . . . . ? 0.923  125.4 12.4   -73.9  -40.7  1.5   10.4  15.0  
MumuKlk1b11 ASP A 82  T . . 4 5 . S - . . . . ? 0.462  94.8  -129.4 -120.4 3.7    -0.1  7.0   15.0  
MumuKlk1b11 GLU A 83  T . > < 5 . . + . . . . ? 0.729  50.0  162.1  57.8   18.6   -0.6  6.6   11.2  
MumuKlk1b11 SER A 84  B . 3 . < . . + E S P . ? -0.503 63.6  16.4   -64.5  144.4  -4.2  5.8   11.8  
MumuKlk1b11 ASN A 85  T . 3 . . . S + . . . . ? 0.880  77.6  176.8  62.7   32.5   -6.5  6.1   8.7   
MumuKlk1b11 ASP A 86  . . < . . . . + . . . . ? -0.440 31.8  126.9  -67.8  62.7   -3.3  6.1   6.4   
MumuKlk1b11 LEU A 87  . . . . . . . + . . . . ? -0.989 32.2  176.3  -127.5 140.1  -5.5  6.3   3.2   
MumuKlk1b11 MET A 88  E . . . . . . - C O L N ? -0.994 17.1  -146.1 -144.2 136.7  -5.4  8.6   0.2   
MumuKlk1b11 LEU A 89  E . . . . . . - C O L N ? -0.869 9.1   -157.7 -102.4 133.9  -7.3  8.7   -3.0  
MumuKlk1b11 LEU A 90  E . . . . . . - C O L N ? -0.965 7.0   -148.6 -109.1 125.1  -5.7  10.0  -6.2  
MumuKlk1b11 ARG A 91  E . . . . . . - C O L N ? -0.849 18.7  -133.6 -90.6  125.4  -8.0  11.2  -9.1  
MumuKlk1b11 LEU A 92  E . . . . . . - C O . N ? -0.502 6.0   -137.4 -77.2  141.1  -6.5  10.6  -12.5 
MumuKlk1b11 SER A 93  S . . . . . S + . . . . ? 0.788  95.4  24.9   -66.3  -29.6  -6.5  13.4  -15.0 
MumuKlk1b11 GLU A 94  S . . . . . S - . . . . ? -0.992 95.8  -101.2 -134.6 144.2  -7.6  10.8  -17.7 
MumuKlk1b11 PRO A 95  P . . . . > . - . . . . ? -0.288 38.9  -113.2 -63.9  147.1  -9.4  7.5   -17.2 
MumuKlk1b11 ALA A 96  P . . . . P . - . . . . ? -0.498 25.2  -119.1 -71.3  140.7  -7.3  4.3   -17.4 
MumuKlk1b11 ASP A 97  P . . . . P . - . . . . ? -0.794 28.9  -129.7 -78.4  119.7  -7.9  1.9   -20.3 
MumuKlk1b11 ILE A 98  P . . . . < . + . . . . ? -0.654 47.4  145.0  -78.1  121.7  -9.0  -1.4  -18.8 
MumuKlk1b11 THR A 99  . . . . . . . - . . . . ? -0.690 66.9  -81.7  -136.9 -174.9 -6.9  -4.3  -20.2 
MumuKlk1b11 ASP A 100 S . . . . . S + . . . . ? 0.778  132.9 42.2   -66.6  -21.2  -5.5  -7.6  -19.2 
MumuKlk1b11 ALA A 101 S . . . . . S + . . . . ? 0.542  116.3 50.5   -103.9 -9.7   -2.6  -5.7  -17.6 
MumuKlk1b11 VAL A 102 . . . . . . . + . . . . ? -0.922 68.0  146.5  -137.2 107.1  -4.8  -2.9  -16.0 
MumuKlk1b11 LYS A 103 . . . . . . . - . . . . ? -0.999 42.1  -119.5 -144.1 140.8  -7.8  -3.8  -13.9 
MumuKlk1b11 PRO A 104 . . . . . . . - . . . . ? -0.417 24.0  -141.0 -74.0  153.1  -9.6  -2.5  -10.9 
MumuKlk1b11 ILE A 105 . . . . . . . - . . . . ? -0.920 21.3  -114.5 -112.9 143.0  -9.9  -4.5  -7.8  
MumuKlk1b11 ALA A 106 P . . . . > . - . . . . ? -0.411 24.0  -116.2 -76.8  149.7  -13.0 -4.5  -5.7  
MumuKlk1b11 LEU A 107 P . . . . P . - . . . . ? -0.482 43.4  -92.5  -75.4  152.0  -13.3 -3.2  -2.1  
MumuKlk1b11 PRO A 108 P . . . . < . - . . . . ? -0.387 30.8  -172.9 -69.1  143.4  -14.1 -5.7  0.6   
MumuKlk1b11 THR A 109 S . . . . . S + . . . . ? 0.467  74.1  35.5   -108.2 -12.1  -17.8 -6.2  1.7   
MumuKlk1b11 GLU A 110 S . . . . . S - . . . . ? -0.935 96.6  -81.3  -135.6 167.0  -16.9 -8.5  4.6   
MumuKlk1b11 GLU A 111 P . . . . > . - . . . . ? -0.319 52.9  -104.7 -67.8  142.7  -14.2 -8.8  7.2   
MumuKlk1b11 PRO A 112 P . . . . P . - . . . . ? -0.390 37.4  -109.0 -64.4  146.2  -11.0 -10.5 6.2   
MumuKlk1b11 LYS A 113 P . > . . P . - . . . . ? -0.689 30.8  -122.0 -78.7  120.6  -10.5 -14.1 7.4   
MumuKlk1b11 LEU A 114 T . 3 . . < S + . . . . ? -0.353 97.0  24.2   -59.9  136.0  -7.9  -14.4 10.1  
MumuKlk1b11 GLY A 115 T . 3 . . . S + . . . . ? 0.305  89.0  138.0  93.6   -13.9  -5.2  -16.9 9.1   
MumuKlk1b11 SER A 116 . . < . . . . - . . . . ? -0.357 60.9  -110.7 -62.9  147.5  -5.8  -16.5 5.4   
MumuKlk1b11 THR A 117 E . . . . . . - B D C . ? -0.752 38.4  -163.2 -79.2  125.7  -2.9  -16.3 3.1   
MumuKlk1b11 CYS A 118 E . . . . . . - B D C D ? -0.894 11.8  -136.9 -115.5 141.3  -2.6  -12.8 1.6   
MumuKlk1b11 LEU A 119 E . . . . . . - B D C D ? -0.848 18.2  -171.4 -98.3  132.1  -0.6  -11.6 -1.3  
MumuKlk1b11 VAL A 120 E . . . . . . - B D C D ? -0.963 3.9   -171.4 -120.3 139.1  1.4   -8.3  -1.2  
MumuKlk1b11 SER A 121 E . . . . . . + B D C . ? -0.957 19.4  119.6  -132.6 149.1  3.0   -6.7  -4.1  
MumuKlk1b11 GLY A 122 E . . . . . . - B D C . ? -0.966 57.3  -111.8 174.0  173.0  5.4   -3.8  -4.6  
MumuKlk1b11 TRP A 123 S . . . . . S + . . . . ? -0.022 70.9  122.6  -113.1 20.7   8.8   -2.3  -5.7  
MumuKlk1b11 GLY A 124 S . . . . . S - . . . . ? -0.022 76.0  -50.2  -69.6  -175.1 10.2  -1.5  -2.3  
MumuKlk1b11 SER A 125 . . . . . . . - . . . . ? -0.314 40.3  -160.0 -59.2  139.3  13.5  -2.9  -0.8  
MumuKlk1b11 ILE A 126 S . . . . . S + . . . . ? 0.326  74.3  69.8   -102.1 -3.2   14.0  -6.8  -1.0  
MumuKlk1b11 THR A 127 S . . . . . S - . . . . ? -0.918 80.0  -133.0 -115.1 148.5  16.6  -6.8  1.7   
MumuKlk1b11 PRO A 128 S . . . . . S + . . . . ? 0.798  102.7 21.2   -69.6  -21.4  15.9  -6.1  5.5   
MumuKlk1b11 THR A 129 S . . . . . S + . . . . ? 0.609  113.7 66.2   -130.4 -15.2  18.8  -3.7  6.0   
MumuKlk1b11 LYS A 130 S . . . . . S - . . . . ? -0.907 76.2  -124.5 -119.8 136.3  19.8  -2.2  2.5   
MumuKlk1b11 PHE A 131 . . . . . . . + . . . . ? -0.747 48.2  156.8  -77.3  90.2   17.8  -0.1  0.2   
MumuKlk1b11 GLN A 132 . . . . . . . - . . . . ? -0.972 27.3  -156.3 -117.0 112.2  17.8  -2.3  -2.9  
MumuKlk1b11 THR A 133 . . . . . . . - . . . . ? -0.804 14.4  -135.1 -92.4  122.7  15.0  -1.6  -5.3  
MumuKlk1b11 PRO A 134 . . . . . . . - . . . . ? -0.405 4.6   -141.8 -69.7  150.7  14.2  -4.6  -7.6  
MumuKlk1b11 ASP A 135 S . . . . . S + . . . . ? 0.858  86.5  63.8   -74.9  -34.8  13.6  -4.0  -11.3 
MumuKlk1b11 ASP A 136 B . . . . > S - D Q O . ? -0.604 99.0  -98.9  -91.8  142.0  10.8  -6.6  -11.3 
MumuKlk1b11 LEU A 137 P . . . . P . - . . . . ? -0.438 45.1  -142.8 -55.9  129.4  7.5   -6.3  -9.4  
MumuKlk1b11 GLN A 138 E . . . . < . - B E B C ? -0.778 15.1  -164.5 -103.9 147.4  7.8   -8.4  -6.2  
MumuKlk1b11 CYS A 139 E . . . . . . - B E B C ? -0.946 4.1   -174.0 -126.7 148.9  5.2   -10.6 -4.4  
MumuKlk1b11 VAL A 140 E . . . . . . - B E . C ? -0.995 18.7  -139.7 -143.6 135.6  5.1   -12.1 -1.0  
MumuKlk1b11 SER A 141 E . . . . . . + B E . C ? -0.873 33.4  167.6  -92.3  124.8  2.7   -14.4 0.7   
MumuKlk1b11 ILE A 142 E . . . . . . - B E . C ? -0.908 31.2  -110.9 -134.8 163.7  1.9   -13.5 4.3   
MumuKlk1b11 LYS A 143 E . . . . . . - B E E C ? -0.759 23.4  -125.6 -98.6  136.4  -0.6  -14.5 7.0   
MumuKlk1b11 LEU A 144 E . . . . . . - B E E . ? -0.697 36.5  -166.6 -74.1  133.4  -3.3  -12.4 8.3   
MumuKlk1b11 LEU A 145 E . . . . . . - B E E . ? -0.779 27.7  -91.2  -121.2 158.0  -2.9  -12.2 12.1  
MumuKlk1b11 PRO A 146 . . > > . . . - . . . . ? -0.431 37.1  -121.1 -63.2  143.6  -5.0  -11.0 15.0  
MumuKlk1b11 ASN A 147 H . 3 > . . S + . . . . ? 0.793  108.7 71.4   -55.2  -30.2  -4.4  -7.4  15.9  
MumuKlk1b11 GLU A 148 H . 3 > . . S + . . . . ? 0.802  91.3  58.8   -57.7  -33.6  -3.4  -8.5  19.5  
MumuKlk1b11 VAL A 149 H . < > . . S + . . . . ? 0.933  108.1 43.6   -61.9  -48.3  -0.2  -9.9  18.0  
MumuKlk1b11 CYS A 150 H . . X . . S + . . . . ? 0.906  110.4 56.1   -64.9  -39.0  0.8   -6.5  16.6  
MumuKlk1b11 VAL A 151 H . . < . . S + . . . . ? 0.904  111.3 44.2   -60.8  -37.1  -0.1  -4.8  19.9  
MumuKlk1b11 LYS A 152 H . . < . . S + . . . . ? 0.799  119.7 40.8   -78.8  -23.1  2.2   -7.1  21.8  
MumuKlk1b11 ASN A 153 H . . < . . S + . . . . ? 0.422  104.8 67.6   -114.8 -4.5   5.1   -6.8  19.4  
MumuKlk1b11 HIS A 154 . . . < . . . - . . . . ? -0.935 60.3  -149.9 -118.9 147.1  5.1   -3.0  18.4  
MumuKlk1b11 ASN A 155 S . . . . . S + . . . . ? 0.649  80.5  81.9   -83.4  -17.3  5.9   0.0   20.5  
MumuKlk1b11 GLN A 156 S . . . . > S - . . . . ? -0.593 97.3  -91.4  -89.0  150.6  3.5   2.1   18.4  
MumuKlk1b11 LYS A 157 P . . . . P . - . . . . ? -0.422 35.2  -156.2 -64.6  123.0  -0.3  2.2   19.0  
MumuKlk1b11 VAL A 158 P . . . . < . - . . . . ? -0.947 17.7  -162.5 -99.7  117.5  -2.2  -0.5  16.9  
MumuKlk1b11 THR A 159 . . > . . . . - . . . . ? -0.386 34.1  -102.4 -99.6  175.6  -5.8  0.6   16.4  
MumuKlk1b11 ASP A 160 T . 3 . . . S + . . . . ? 0.481  118.5 63.0   -75.4  -2.1   -9.1  -1.2  15.3  
MumuKlk1b11 VAL A 161 T . 3 . . . S + . . . . ? 0.182  92.2  88.2   -103.8 12.2   -8.7  0.3   11.8  
MumuKlk1b11 MET A 162 E . < . . . . - B F . F ? -0.896 65.3  -144.1 -116.0 146.0  -5.4  -1.5  11.2  
MumuKlk1b11 LEU A 163 E . . . . . . - B F . F ? -0.907 9.5   -146.5 -106.2 139.4  -4.6  -5.0  9.9   
MumuKlk1b11 CYS A 164 E . . . . . . + B F E F ? -0.918 28.0  160.9  -106.9 125.6  -1.8  -7.2  11.2  
MumuKlk1b11 ALA A 165 E . . . . . . + B F E F ? -1.000 16.3  85.1   -146.7 142.9  0.0   -9.5  8.7   
MumuKlk1b11 GLY A 166 E . . . . . . - B F E . ? -0.929 69.2  -68.1  156.8  178.5  3.3   -11.3 8.5   
MumuKlk1b11 GLU A 167 . . > . . . . - . . . . ? -0.930 29.2  -149.4 -102.4 123.9  5.2   -14.5 9.4   
MumuKlk1b11 MET A 168 T . 3 . . . S + . . . . ? 0.786  99.6  56.5   -66.6  -24.5  5.9   -14.9 13.0  
MumuKlk1b11 GLY A 169 T . 3 . . . S - . . . . ? 0.550  110.3 -131.3 -79.6  -3.9   9.1   -16.8 12.2  
MumuKlk1b11 GLY A 170 S . < . . . S + . . . . ? -0.290 71.6  105.5  79.9   176.4  10.3  -13.7 10.2  
MumuKlk1b11 GLY A 171 S . . . . . S + . . . . ? 0.295  72.2  75.0   98.3   -11.5  11.7  -13.6 6.8   
MumuKlk1b11 LYS A 172 . . . . . . . + . . . . ? -0.988 57.8  113.1  -135.4 133.5  8.7   -12.2 5.0   
MumuKlk1b11 ASP A 173 E . . . . . . - A B A . ? -0.981 58.9  -88.7  -179.3 163.9  7.4   -8.6  5.0   
MumuKlk1b11 THR A 174 E . . . . . . - A B A . ? -0.768 47.7  -172.1 -83.3  150.2  6.8   -5.3  3.3   
MumuKlk1b11 CYS A 175 . . > . . . . - . . . . ? -0.638 36.0  -40.6  -133.5 -177.0 9.6   -3.0  3.3   
MumuKlk1b11 LYS A 176 T . 3 . . . S + . . . . ? -0.315 123.9 27.8   -54.4  131.8  10.5  0.6   2.5   
MumuKlk1b11 GLY A 177 T . 3 . . . S + . . . . ? 0.081  96.2  90.2   103.7  -16.8  8.9   1.6   -0.9  
MumuKlk1b11 ASP A 178 . . X . . . . + . . . . ? 0.424  53.5  134.3  -92.0  -4.2   5.9   -0.7  -0.7  
MumuKlk1b11 SER A 179 T . 3 . . . S + . . . . ? -0.264 72.8  19.3   -47.9  130.7  3.9   1.9   1.1   
MumuKlk1b11 GLY A 180 T . 3 . . . S + . . . . ? 0.313  94.2  135.1  91.9   -12.4  0.5   2.1   -0.5  
MumuKlk1b11 GLY A 181 . . < . . . . - . . . . ? -0.306 59.3  -89.5  -69.6  164.5  0.8   -1.3  -2.1  
MumuKlk1b11 PRO A 182 E . . . . . . - B G . G ? -0.478 21.2  -159.1 -88.9  134.2  -2.1  -3.9  -1.9  
MumuKlk1b11 LEU A 183 E . . . . . . - B G D G ? -0.945 24.2  -171.9 -99.6  105.4  -2.8  -6.6  0.7   
MumuKlk1b11 ILE A 184 E . . . . . . - B G D G ? -0.885 10.2  -177.5 -110.9 120.7  -5.0  -9.1  -1.1  
MumuKlk1b11 CYS A 185 E . > . . . S - B G D G ? -0.978 73.9  -14.0  -119.6 121.6  -6.7  -12.0 0.7   
MumuKlk1b11 ASP A 186 T . 3 . . . S - . . . . ? 0.892  129.8 -53.3  56.9   33.3   -8.7  -14.5 -1.2  
MumuKlk1b11 GLY A 187 T . 3 . . . S + . . . . ? 0.570  116.4 108.2  85.9   8.5    -8.8  -12.2 -4.3  
MumuKlk1b11 VAL A 188 E . < . . . S - B H G . ? -0.952 74.6  -113.6 -123.4 144.2  -10.1 -9.2  -2.4  
MumuKlk1b11 LEU A 189 E . . . . . . + B H G . ? -0.624 44.7  158.0  -76.1  113.1  -8.4  -5.9  -1.4  
MumuKlk1b11 HIS A 190 E . . . . . . + B H . . ? 0.643  55.6  8.8    -115.3 -13.4  -8.3  -5.9  2.4   
MumuKlk1b11 GLY A 191 E . . . . . . - B H G H ? -0.993 53.0  -129.3 -163.0 163.7  -5.5  -3.5  3.2   
MumuKlk1b11 ILE A 192 E . . . . . . - B H G H ? -0.969 42.6  -105.9 -119.7 128.6  -2.9  -0.8  2.2   
MumuKlk1b11 THR A 193 E . . . . . . + B H . H ? -0.383 53.2  157.2  -53.3  126.7  0.7   -1.2  3.2   
MumuKlk1b11 ALA A 194 E . . . . . . - B H . . ? 0.783  49.3  -33.6  -120.8 -63.4  1.2   1.4   6.0   
MumuKlk1b11 TRP A 195 E . . . . . . + B H . H ? -0.968 50.8  161.9  -160.4 169.8  4.1   0.7   8.3   
MumuKlk1b11 GLY A 196 . . . . . . . - . . . . ? -0.974 43.8  -43.6  -176.2 -175.7 6.2   -2.0  10.1  
MumuKlk1b11 PRO A 197 . . . . . . . - . . . . ? -0.252 56.9  -108.0 -67.0  155.9  9.4   -2.8  11.9  
MumuKlk1b11 ILE A 198 S . . . . . S + . . . . ? -0.993 111.1 37.5   -120.4 119.3  12.9  -1.7  10.7  
MumuKlk1b11 PRO A 199 S . > . . . S - . . . . ? 0.578  104.2 -132.6 -69.7  146.2  14.6  -3.8  9.6   
MumuKlk1b11 CYS A 200 T . 3 . . . S + . . . . ? -0.349 84.6  39.1   -63.2  151.4  11.6  -5.5  7.8   
MumuKlk1b11 GLY A 201 T . 3 . . . S + . . . . ? 0.709  76.7  156.4  85.4   13.8   11.1  -9.3  8.1   
MumuKlk1b11 LYS A 202 . . X . . . . - . . . . ? -0.511 52.4  -96.2  -68.7  142.2  12.2  -9.5  11.9  
MumuKlk1b11 PRO A 203 T . 3 . . . S + . . . . ? -0.362 106.4 8.7    -57.5  138.4  10.9  -12.4 13.8  
MumuKlk1b11 ASN A 204 T . 3 . . . S + . . . . ? 0.738  104.9 103.2  68.9   19.5   7.7   -11.7 15.8  
MumuKlk1b11 THR A 205 . . < . . . . - . . . . ? -0.655 52.5  -175.0 -132.7 75.6   7.3   -8.3  14.2  
MumuKlk1b11 PRO A 206 . . . . . . . - . . . . ? -0.257 28.7  -100.9 -67.4  160.8  4.5   -8.4  11.5  
MumuKlk1b11 GLY A 207 E . . . . . . - B I F . ? -0.454 28.8  -128.8 -77.4  158.3  3.7   -5.5  9.2   
MumuKlk1b11 VAL A 208 E . . . . . . - B I F H ? -0.929 23.7  -173.2 -115.6 132.5  0.7   -3.1  9.7   
MumuKlk1b11 TYR A 209 E . . . . . . - B I F H ? -0.878 32.9  -105.2 -121.9 149.5  -1.8  -2.3  7.0   
MumuKlk1b11 THR A 210 E . . . . . . - B I F H ? -0.725 39.8  -125.2 -76.4  123.0  -4.7  0.2   6.8   
MumuKlk1b11 LYS A 211 E . . . . . . - B I . H ? -0.589 22.2  -167.5 -72.8  118.8  -8.0  -1.8  7.2   
MumuKlk1b11 LEU A 212 S . > . . . S + . . . . ? 0.787  74.5  73.4   -84.0  -27.6  -10.3 -1.1  4.1   
MumuKlk1b11 ILE A 213 G . > . . . S + . . . . ? 0.854  98.5  50.1   -60.5  -26.9  -13.6 -2.6  5.4   
MumuKlk1b11 LYS A 214 G . 3 . . . S + . . . . ? 0.626  115.0 43.8   -84.4  -8.8   -14.0 0.3   7.8   
MumuKlk1b11 PHE A 215 G . < > . . S + . . . . ? 0.204  75.2  105.8  -125.4 13.3   -13.3 2.9   5.1   
MumuKlk1b11 THR A 216 H . < > . . S + . . . . ? 0.906  84.3  49.8   -62.1  -37.4  -15.4 1.6   2.2   
MumuKlk1b11 ASN A 217 H . . > . . S + . . . . ? 0.923  110.7 48.0   -66.7  -46.0  -18.0 4.3   2.7   
MumuKlk1b11 TRP A 218 H . . > . . S + . . . . ? 0.928  113.1 49.3   -58.6  -44.2  -15.4 7.1   2.8   
MumuKlk1b11 ILE A 219 H . . X . . S + . . . . ? 0.948  114.4 43.0   -62.1  -51.3  -13.8 5.8   -0.3  
MumuKlk1b11 LYS A 220 H . . X . . S + . . . . ? 0.895  114.8 50.2   -64.1  -43.3  -17.0 5.5   -2.2  
MumuKlk1b11 ASP A 221 H . . X . . S + . . . . ? 0.902  110.7 49.0   -62.6  -45.6  -18.3 8.9   -1.0  
MumuKlk1b11 THR A 222 H . . X . . S + . . . . ? 0.923  112.2 49.0   -60.4  -43.9  -15.1 10.7  -1.9  
MumuKlk1b11 MET A 223 H . > < . . S + . . . . ? 0.893  112.8 48.0   -64.9  -36.5  -15.1 9.1   -5.5  
MumuKlk1b11 ALA A 224 H . 3 < . . S + . . . . ? 0.869  107.8 52.8   -74.0  -38.5  -18.8 10.1  -6.0  
MumuKlk1b11 LYS A 225 H . 3 < . . . . . . . . ? 0.639  .     .      -77.9  -7.5   -18.4 13.7  -4.9  
MumuKlk1b11 ASN A 226 . . < < . . . . . . . . ? 0.599  .     .      -128.7 .      -15.5 14.3  -7.3  
# 
loop_
_dssp_struct_ladder.id 
_dssp_struct_ladder.sheet_id 
_dssp_struct_ladder.range_id_1 
_dssp_struct_ladder.range_id_2 
_dssp_struct_ladder.type 
_dssp_struct_ladder.beg_1_label_comp_id 
_dssp_struct_ladder.beg_1_label_asym_id 
_dssp_struct_ladder.beg_1_label_seq_id 
_dssp_struct_ladder.pdbx_beg_1_PDB_ins_code 
_dssp_struct_ladder.end_1_label_comp_id 
_dssp_struct_ladder.end_1_label_asym_id 
_dssp_struct_ladder.end_1_label_seq_id 
_dssp_struct_ladder.pdbx_end_1_PDB_ins_code 
_dssp_struct_ladder.beg_1_auth_comp_id 
_dssp_struct_ladder.beg_1_auth_asym_id 
_dssp_struct_ladder.beg_1_auth_seq_id 
_dssp_struct_ladder.end_1_auth_comp_id 
_dssp_struct_ladder.end_1_auth_asym_id 
_dssp_struct_ladder.end_1_auth_seq_id 
_dssp_struct_ladder.beg_2_label_comp_id 
_dssp_struct_ladder.beg_2_label_asym_id 
_dssp_struct_ladder.beg_2_label_seq_id 
_dssp_struct_ladder.pdbx_beg_2_PDB_ins_code 
_dssp_struct_ladder.end_2_label_comp_id 
_dssp_struct_ladder.end_2_label_asym_id 
_dssp_struct_ladder.end_2_label_seq_id 
_dssp_struct_ladder.pdbx_end_2_PDB_ins_code 
_dssp_struct_ladder.beg_2_auth_comp_id 
_dssp_struct_ladder.beg_2_auth_asym_id 
_dssp_struct_ladder.beg_2_auth_seq_id 
_dssp_struct_ladder.end_2_auth_comp_id 
_dssp_struct_ladder.end_2_auth_asym_id 
_dssp_struct_ladder.end_2_auth_seq_id 
A A A B anti-parallel ILE A 2   ? VAL A 3   ? ILE A 2   VAL A 3   THR A 174 ? ASP A 173 ? THR A 174 ASP A 173 
B B C E anti-parallel PHE A 6   ? ASN A 7   ? PHE A 6   ASN A 7   CYS A 139 ? GLN A 138 ? CYS A 139 GLN A 138 
C B D E anti-parallel THR A 117 ? GLY A 122 ? THR A 117 GLY A 122 LYS A 143 ? GLN A 138 ? LYS A 143 GLN A 138 
D B D G anti-parallel CYS A 118 ? VAL A 120 ? CYS A 118 VAL A 120 CYS A 185 ? LEU A 183 ? CYS A 185 LEU A 183 
E B E F anti-parallel LYS A 143 ? LEU A 145 ? LYS A 143 LEU A 145 GLY A 166 ? CYS A 164 ? GLY A 166 CYS A 164 
F B F I anti-parallel MET A 162 ? ALA A 165 ? MET A 162 ALA A 165 THR A 210 ? GLY A 207 ? THR A 210 GLY A 207 
G B G H anti-parallel PRO A 182 ? CYS A 185 ? PRO A 182 CYS A 185 ILE A 192 ? VAL A 188 ? ILE A 192 VAL A 188 
H B H I anti-parallel GLY A 191 ? TRP A 195 ? GLY A 191 TRP A 195 LYS A 211 ? VAL A 208 ? LYS A 211 VAL A 208 
I C J K anti-parallel HIS A 16  ? ARG A 21  ? HIS A 16  ARG A 21  VAL A 30  ? LYS A 24  ? VAL A 30  LYS A 24  
J C J M anti-parallel VAL A 17  ? ARG A 21  ? VAL A 17  ARG A 21  LEU A 52  ? TYR A 48  ? LEU A 52  TYR A 48  
K C K L anti-parallel VAL A 30  ? ASP A 33  ? VAL A 30  ASP A 33  LEU A 38  ? TRP A 36  ? LEU A 38  TRP A 36  
L C L O anti-parallel TRP A 36  ? THR A 39  ? TRP A 36  THR A 39  ARG A 91  ? MET A 88  ? ARG A 91  MET A 88  
M C M N anti-parallel ASN A 49  ? LEU A 52  ? ASN A 49  LEU A 52  MET A 68  ? GLN A 65  ? MET A 68  GLN A 65  
N C N O anti-parallel VAL A 69  ? PRO A 74  ? VAL A 69  PRO A 74  LEU A 92  ? MET A 88  ? LEU A 92  MET A 88  
O D P Q anti-parallel LYS A 56  ? LYS A 56  ? LYS A 56  LYS A 56  ASP A 136 ? ASP A 136 ? ASP A 136 ASP A 136 
P E R S anti-parallel ASN A 79  ? ASN A 79  ? ASN A 79  ASN A 79  SER A 84  ? SER A 84  ? SER A 84  SER A 84  
# 
loop_
_dssp_struct_bridge_pairs.id 
_dssp_struct_bridge_pairs.label_comp_id 
_dssp_struct_bridge_pairs.label_seq_id 
_dssp_struct_bridge_pairs.label_asym_id 
_dssp_struct_bridge_pairs.auth_seq_id 
_dssp_struct_bridge_pairs.auth_asym_id 
_dssp_struct_bridge_pairs.pdbx_PDB_ins_code 
_dssp_struct_bridge_pairs.acceptor_1_label_comp_id 
_dssp_struct_bridge_pairs.acceptor_1_label_seq_id 
_dssp_struct_bridge_pairs.acceptor_1_label_asym_id 
_dssp_struct_bridge_pairs.acceptor_1_auth_seq_id 
_dssp_struct_bridge_pairs.acceptor_1_auth_asym_id 
_dssp_struct_bridge_pairs.acceptor_1_pdbx_PDB_ins_code 
_dssp_struct_bridge_pairs.acceptor_1_energy 
_dssp_struct_bridge_pairs.acceptor_2_label_comp_id 
_dssp_struct_bridge_pairs.acceptor_2_label_seq_id 
_dssp_struct_bridge_pairs.acceptor_2_label_asym_id 
_dssp_struct_bridge_pairs.acceptor_2_auth_seq_id 
_dssp_struct_bridge_pairs.acceptor_2_auth_asym_id 
_dssp_struct_bridge_pairs.acceptor_2_pdbx_PDB_ins_code 
_dssp_struct_bridge_pairs.acceptor_2_energy 
_dssp_struct_bridge_pairs.donor_1_label_comp_id 
_dssp_struct_bridge_pairs.donor_1_label_seq_id 
_dssp_struct_bridge_pairs.donor_1_label_asym_id 
_dssp_struct_bridge_pairs.donor_1_auth_seq_id 
_dssp_struct_bridge_pairs.donor_1_auth_asym_id 
_dssp_struct_bridge_pairs.donor_1_pdbx_PDB_ins_code 
_dssp_struct_bridge_pairs.donor_1_energy 
_dssp_struct_bridge_pairs.donor_2_label_comp_id 
_dssp_struct_bridge_pairs.donor_2_label_seq_id 
_dssp_struct_bridge_pairs.donor_2_label_asym_id 
_dssp_struct_bridge_pairs.donor_2_auth_seq_id 
_dssp_struct_bridge_pairs.donor_2_auth_asym_id 
_dssp_struct_bridge_pairs.donor_2_pdbx_PDB_ins_code 
_dssp_struct_bridge_pairs.donor_2_energy 
1   ARG 1   A 1   A ? ?   ?   ? ?   ? ? ?    ?   ?   ? ?   ? ? ?    CYS 175 A 175 A ? -3.5 VAL 3   A 3   A ? -0.6 
2   ILE 2   A 2   A ? GLY 124 A 124 A ? -0.6 THR 174 A 174 A ? -0.3 GLY 5   A 5   A ? -0.7 GLY 4   A 4   A ? -0.4 
3   VAL 3   A 3   A ? ASP 173 A 173 A ? -2.5 ARG 1   A 1   A ? -0.6 ASP 173 A 173 A ? -1.7 THR 127 A 127 A ? -0.1 
4   GLY 4   A 4   A ? ILE 126 A 126 A ? -0.5 ILE 2   A 2   A ? -0.4 SER 141 A 141 A ? -0.3 VAL 3   A 3   A ? -0.2 
5   GLY 5   A 5   A ? ILE 2   A 2   A ? -0.7 ILE 126 A 126 A ? -0.1 ASN 7   A 7   A ? -0.3 VAL 140 A 140 A ? -0.2 
6   PHE 6   A 6   A ? CYS 139 A 139 A ? -2.9 VAL 3   A 3   A ? -0.1 CYS 139 A 139 A ? -3.3 CYS 8   A 8   A ? -0.3 
7   ASN 7   A 7   A ? GLY 5   A 5   A ? -0.3 GLN 138 A 138 A ? -0.2 GLN 138 A 138 A ? -0.2 GLU 9   A 9   A ? -0.2 
8   CYS 8   A 8   A ? LEU 137 A 137 A ? -2.9 PHE 6   A 6   A ? -0.3 LEU 137 A 137 A ? -0.1 ASN 11  A 11  A ? -0.1 
9   GLU 9   A 9   A ? ASN 7   A 7   A ? -0.2 LYS 10  A 10  A ? -0.1 SER 12  A 12  A ? -2.3 GLN 13  A 13  A ? -0.3 
10  LYS 10  A 10  A ? ASN 11  A 11  A ? -0.3 SER 12  A 12  A ? -0.1 GLU 9   A 9   A ? -0.1 THR 55  A 55  A ? -0.1 
11  ASN 11  A 11  A ? GLN 13  A 13  A ? -0.1 SER 12  A 12  A ? -0.1 LYS 10  A 10  A ? -0.3 GLU 9   A 9   A ? -0.1 
12  SER 12  A 12  A ? GLU 9   A 9   A ? -2.3 GLN 13  A 13  A ? -0.3 LYS 10  A 10  A ? -0.1 ASN 11  A 11  A ? -0.1 
13  GLN 13  A 13  A ? GLU 9   A 9   A ? -0.3 PRO 14  A 14  A ? -0.1 HIS 16  A 16  A ? -1.7 SER 12  A 12  A ? -0.3 
14  PRO 14  A 14  A ? ?   ?   ? ?   ? ? ?    ?   ?   ? ?   ? ? ?    LYS 103 A 103 A ? -1.5 GLY 53  A 53  A ? -0.2 
15  TRP 15  A 15  A ? VAL 102 A 102 A ? -0.2 SER 12  A 12  A ? -0.1 LEU 31  A 31  A ? -2.7 VAL 17  A 17  A ? -0.2 
16  HIS 16  A 16  A ? GLN 13  A 13  A ? -1.7 VAL 30  A 30  A ? -0.2 GLY 53  A 53  A ? -0.6 ALA 18  A 18  A ? -0.4 
17  VAL 17  A 17  A ? GLY 29  A 29  A ? -2.5 TRP 15  A 15  A ? -0.2 GLY 29  A 29  A ? -1.4 VAL 19  A 19  A ? -0.6 
18  ALA 18  A 18  A ? TRP 51  A 51  A ? -2.6 HIS 16  A 16  A ? -0.4 TRP 51  A 51  A ? -2.4 TYR 20  A 20  A ? -0.5 
19  VAL 19  A 19  A ? CYS 27  A 27  A ? -2.7 VAL 17  A 17  A ? -0.6 ILE 26  A 26  A ? -2.9 CYS 27  A 27  A ? -1.6 
20  TYR 20  A 20  A ? ASN 49  A 49  A ? -3.6 ALA 18  A 18  A ? -0.5 ASN 49  A 49  A ? -1.9 TYR 22  A 22  A ? -0.6 
21  ARG 21  A 21  A ? LYS 24  A 24  A ? -3.0 VAL 19  A 19  A ? -0.3 LYS 24  A 24  A ? -2.6 ASN 23  A 23  A ? -0.5 
22  TYR 22  A 22  A ? TYR 20  A 20  A ? -0.6 GLN 47  A 47  A ? -0.6 TYR 20  A 20  A ? -0.1 ASN 49  A 49  A ? -0.0 
23  ASN 23  A 23  A ? ARG 21  A 21  A ? -0.5 TYR 20  A 20  A ? -0.1 TYR 25  A 25  A ? -0.5 TYR 22  A 22  A ? -0.3 
24  LYS 24  A 24  A ? ARG 21  A 21  A ? -2.6 ILE 26  A 26  A ? -0.0 ARG 21  A 21  A ? -3.0 ILE 26  A 26  A ? -0.2 
25  TYR 25  A 25  A ? ASN 23  A 23  A ? -0.5 TYR 20  A 20  A ? -0.2 TYR 20  A 20  A ? -0.2 GLY 28  A 28  A ? -0.1 
26  ILE 26  A 26  A ? VAL 19  A 19  A ? -2.9 CYS 27  A 27  A ? -0.4 GLY 28  A 28  A ? -0.3 SER 179 A 179 A ? -0.2 
27  CYS 27  A 27  A ? VAL 19  A 19  A ? -1.6 ASP 178 A 178 A ? -0.1 VAL 19  A 19  A ? -2.7 ILE 26  A 26  A ? -0.4 
28  GLY 28  A 28  A ? SER 179 A 179 A ? -3.5 ILE 26  A 26  A ? -0.3 ALA 40  A 40  A ? -0.5 VAL 30  A 30  A ? -0.3 
29  GLY 29  A 29  A ? VAL 17  A 17  A ? -1.4 CYS 27  A 27  A ? -0.2 VAL 17  A 17  A ? -2.5 LEU 31  A 31  A ? -0.4 
30  VAL 30  A 30  A ? LEU 38  A 38  A ? -2.4 GLY 28  A 28  A ? -0.3 LEU 38  A 38  A ? -3.4 LEU 32  A 32  A ? -0.6 
31  LEU 31  A 31  A ? TRP 15  A 15  A ? -2.7 GLY 29  A 29  A ? -0.4 ILE 105 A 105 A ? -1.8 VAL 37  A 37  A ? -0.2 
32  LEU 32  A 32  A ? TRP 36  A 36  A ? -2.5 VAL 30  A 30  A ? -0.6 ARG 34  A 34  A ? -0.2 LEU 31  A 31  A ? -0.2 
33  ASP 33  A 33  A ? TRP 36  A 36  A ? -1.3 PRO 104 A 104 A ? -0.1 TRP 36  A 36  A ? -0.7 LEU 32  A 32  A ? -0.3 
34  ARG 34  A 34  A ? ASN 35  A 35  A ? -0.2 LEU 32  A 32  A ? -0.2 ALA 96  A 96  A ? -3.0 GLU 94  A 94  A ? -0.1 
35  ASN 35  A 35  A ? PRO 95  A 95  A ? -0.2 TRP 36  A 36  A ? -0.1 LEU 92  A 92  A ? -2.8 VAL 37  A 37  A ? -0.5 
36  TRP 36  A 36  A ? ASP 33  A 33  A ? -0.7 ARG 91  A 91  A ? -0.2 LEU 32  A 32  A ? -2.5 ASP 33  A 33  A ? -1.3 
37  VAL 37  A 37  A ? LEU 90  A 90  A ? -2.4 ASN 35  A 35  A ? -0.5 LEU 90  A 90  A ? -3.4 THR 39  A 39  A ? -0.4 
38  LEU 38  A 38  A ? VAL 30  A 30  A ? -3.4 TRP 36  A 36  A ? -0.4 VAL 30  A 30  A ? -2.4 ALA 40  A 40  A ? -0.2 
39  THR 39  A 39  A ? MET 88  A 88  A ? -2.8 VAL 37  A 37  A ? -0.4 MET 88  A 88  A ? -2.2 ALA 41  A 41  A ? -0.3 
40  ALA 40  A 40  A ? GLY 28  A 28  A ? -0.5 LEU 38  A 38  A ? -0.2 CYS 43  A 43  A ? -1.7 LEU 87  A 87  A ? -0.3 
41  ALA 41  A 41  A ? THR 39  A 39  A ? -0.3 HIS 42  A 42  A ? -0.3 HIS 44  A 44  A ? -1.6 ALA 40  A 40  A ? -0.1 
42  HIS 42  A 42  A ? CYS 43  A 43  A ? -0.3 GLU 83  A 83  A ? -0.1 ALA 41  A 41  A ? -0.3 SER 179 A 179 A ? -0.0 
43  CYS 43  A 43  A ? ALA 40  A 40  A ? -1.7 GLY 28  A 28  A ? -0.1 HIS 42  A 42  A ? -0.3 ALA 41  A 41  A ? -0.2 
44  HIS 44  A 44  A ? ALA 41  A 41  A ? -1.6 THR 39  A 39  A ? -0.0 SER 46  A 46  A ? -0.2 ALA 41  A 41  A ? -0.0 
45  VAL 45  A 45  A ? CYS 43  A 43  A ? -0.1 ?   ?   ? ?   ? ? ?    GLN 47  A 47  A ? -0.2 TYR 48  A 48  A ? -0.1 
46  SER 46  A 46  A ? HIS 44  A 44  A ? -0.2 GLN 47  A 47  A ? -0.1 ?   ?   ? ?   ? ? ?    ?   ?   ? ?   ? ? ?    
47  GLN 47  A 47  A ? VAL 45  A 45  A ? -0.2 TYR 48  A 48  A ? -0.1 TYR 22  A 22  A ? -0.6 ASN 49  A 49  A ? -0.3 
48  TYR 48  A 48  A ? VAL 69  A 69  A ? -0.4 ARG 21  A 21  A ? -0.2 VAL 69  A 69  A ? -1.9 VAL 50  A 50  A ? -0.3 
49  ASN 49  A 49  A ? TYR 20  A 20  A ? -1.9 GLN 47  A 47  A ? -0.3 TYR 20  A 20  A ? -3.6 TRP 51  A 51  A ? -0.4 
50  VAL 50  A 50  A ? ARG 67  A 67  A ? -3.1 TYR 48  A 48  A ? -0.3 ARG 67  A 67  A ? -2.6 LEU 52  A 52  A ? -0.4 
51  TRP 51  A 51  A ? ALA 18  A 18  A ? -2.4 ASN 49  A 49  A ? -0.4 ALA 18  A 18  A ? -2.6 GLY 53  A 53  A ? -0.3 
52  LEU 52  A 52  A ? GLN 65  A 65  A ? -2.5 VAL 50  A 50  A ? -0.4 GLN 65  A 65  A ? -2.3 VAL 17  A 17  A ? -0.1 
53  GLY 53  A 53  A ? HIS 16  A 16  A ? -0.6 ALA 101 A 101 A ? -0.3 THR 55  A 55  A ? -0.3 SER 63  A 63  A ? -0.1 
54  LYS 54  A 54  A ? HIS 16  A 16  A ? -0.3 TRP 51  A 51  A ? -0.2 GLY 53  A 53  A ? -0.3 LEU 57  A 57  A ? -0.1 
55  THR 55  A 55  A ? GLY 53  A 53  A ? -0.3 LYS 56  A 56  A ? -0.2 LEU 137 A 137 A ? -2.6 LEU 57  A 57  A ? -0.5 
56  LYS 56  A 56  A ? GLN 59  A 59  A ? -0.2 ASP 136 A 136 A ? -0.2 GLN 59  A 59  A ? -0.7 THR 55  A 55  A ? -0.2 
57  LEU 57  A 57  A ? ASP 135 A 135 A ? -2.4 THR 55  A 55  A ? -0.5 LYS 56  A 56  A ? -0.1 ASP 135 A 135 A ? -0.1 
58  PHE 58  A 58  A ? ASP 135 A 135 A ? -0.3 ARG 60  A 60  A ? -0.1 ARG 60  A 60  A ? -0.4 LEU 57  A 57  A ? -0.2 
59  GLN 59  A 59  A ? LYS 56  A 56  A ? -0.7 ASP 135 A 135 A ? -0.2 GLU 61  A 61  A ? -0.3 LYS 56  A 56  A ? -0.2 
60  ARG 60  A 60  A ? PHE 58  A 58  A ? -0.4 LYS 54  A 54  A ? -0.1 PHE 58  A 58  A ? -0.1 LEU 57  A 57  A ? -0.0 
61  GLU 61  A 61  A ? GLN 59  A 59  A ? -0.3 PRO 62  A 62  A ? -0.1 ALA 64  A 64  A ? -1.8 ARG 60  A 60  A ? -0.0 
62  PRO 62  A 62  A ? ?   ?   ? ?   ? ? ?    ?   ?   ? ?   ? ? ?    GLU 61  A 61  A ? -0.1 LYS 54  A 54  A ? -0.1 
63  SER 63  A 63  A ? GLY 53  A 53  A ? -0.1 GLN 65  A 65  A ? -0.0 GLN 65  A 65  A ? -0.1 LYS 54  A 54  A ? -0.1 
64  ALA 64  A 64  A ? GLU 61  A 61  A ? -1.8 TRP 51  A 51  A ? -0.1 HIS 66  A 66  A ? -0.4 GLY 53  A 53  A ? -0.2 
65  GLN 65  A 65  A ? LEU 52  A 52  A ? -2.3 SER 63  A 63  A ? -0.1 LEU 52  A 52  A ? -2.5 ARG 67  A 67  A ? -0.5 
66  HIS 66  A 66  A ? ALA 64  A 64  A ? -0.4 TRP 51  A 51  A ? -0.2 MET 68  A 68  A ? -0.4 TRP 51  A 51  A ? -0.2 
67  ARG 67  A 67  A ? VAL 50  A 50  A ? -2.6 GLN 65  A 65  A ? -0.5 VAL 50  A 50  A ? -3.1 VAL 69  A 69  A ? -0.2 
68  MET 68  A 68  A ? HIS 66  A 66  A ? -0.4 ASN 49  A 49  A ? -0.2 SER 93  A 93  A ? -3.6 SER 70  A 70  A ? -0.6 
69  VAL 69  A 69  A ? TYR 48  A 48  A ? -1.9 LEU 92  A 92  A ? -0.2 TYR 48  A 48  A ? -0.4 LEU 92  A 92  A ? -0.2 
70  SER 70  A 70  A ? ARG 91  A 91  A ? -2.6 MET 68  A 68  A ? -0.6 SER 72  A 72  A ? -0.3 LEU 92  A 92  A ? -0.2 
71  LYS 71  A 71  A ? ARG 91  A 91  A ? -1.2 PHE 73  A 73  A ? -0.0 ARG 91  A 91  A ? -2.9 PHE 73  A 73  A ? -0.4 
72  SER 72  A 72  A ? SER 70  A 70  A ? -0.3 LEU 90  A 90  A ? -0.2 LEU 90  A 90  A ? -0.2 MET 88  A 88  A ? -0.0 
73  PHE 73  A 73  A ? LEU 89  A 89  A ? -3.1 LYS 71  A 71  A ? -0.4 LEU 89  A 89  A ? -2.2 HIS 75  A 75  A ? -0.1 
74  PRO 74  A 74  A ? ?   ?   ? ?   ? ? ?    ?   ?   ? ?   ? ? ?    MET 88  A 88  A ? -0.3 ASP 86  A 86  A ? -0.1 
75  HIS 75  A 75  A ? LEU 87  A 87  A ? -3.4 ASN 85  A 85  A ? -0.3 TYR 78  A 78  A ? -2.1 LEU 87  A 87  A ? -0.0 
76  PRO 76  A 76  A ? ?   ?   ? ?   ? ? ?    ?   ?   ? ?   ? ? ?    HIS 75  A 75  A ? -0.2 ASN 85  A 85  A ? -0.0 
77  ASP 77  A 77  A ? ASN 85  A 85  A ? -0.1 ASN 79  A 79  A ? -0.1 ASN 79  A 79  A ? -0.2 SER 84  A 84  A ? -0.1 
78  TYR 78  A 78  A ? HIS 75  A 75  A ? -2.1 LEU 87  A 87  A ? -0.1 GLU 80  A 80  A ? -0.5 ASN 85  A 85  A ? -0.2 
79  ASN 79  A 79  A ? SER 84  A 84  A ? -1.7 ASP 77  A 77  A ? -0.2 GLU 83  A 83  A ? -2.6 SER 84  A 84  A ? -0.6 
80  GLU 80  A 80  A ? TYR 78  A 78  A ? -0.5 ASP 81  A 81  A ? -0.2 ASN 79  A 79  A ? -0.1 TYR 78  A 78  A ? -0.0 
81  ASP 81  A 81  A ? ASP 82  A 82  A ? -0.2 SER 84  A 84  A ? -0.1 GLU 80  A 80  A ? -0.2 ASN 79  A 79  A ? -0.0 
82  ASP 82  A 82  A ? ASN 79  A 79  A ? -0.3 SER 84  A 84  A ? -0.1 GLU 80  A 80  A ? -0.2 THR 159 A 159 A ? -0.2 
83  GLU 83  A 83  A ? ASN 79  A 79  A ? -2.6 SER 84  A 84  A ? -0.2 ASP 86  A 86  A ? -0.8 GLU 80  A 80  A ? -0.2 
84  SER 84  A 84  A ? ASN 79  A 79  A ? -0.6 ASN 85  A 85  A ? -0.2 ASN 79  A 79  A ? -1.7 GLU 83  A 83  A ? -0.2 
85  ASN 85  A 85  A ? ASP 86  A 86  A ? -0.2 TYR 78  A 78  A ? -0.2 LEU 87  A 87  A ? -2.5 HIS 75  A 75  A ? -0.3 
86  ASP 86  A 86  A ? GLU 83  A 83  A ? -0.8 ILE 192 A 192 A ? -0.1 MET 88  A 88  A ? -0.4 ASN 85  A 85  A ? -0.2 
87  LEU 87  A 87  A ? ASN 85  A 85  A ? -2.5 ALA 40  A 40  A ? -0.3 HIS 75  A 75  A ? -3.4 LEU 89  A 89  A ? -0.3 
88  MET 88  A 88  A ? THR 39  A 39  A ? -2.2 ASP 86  A 86  A ? -0.4 THR 39  A 39  A ? -2.8 LEU 90  A 90  A ? -0.4 
89  LEU 89  A 89  A ? PHE 73  A 73  A ? -2.2 LEU 87  A 87  A ? -0.3 PHE 73  A 73  A ? -3.1 ARG 91  A 91  A ? -0.5 
90  LEU 90  A 90  A ? VAL 37  A 37  A ? -3.4 MET 88  A 88  A ? -0.4 VAL 37  A 37  A ? -2.4 LEU 92  A 92  A ? -0.6 
91  ARG 91  A 91  A ? LYS 71  A 71  A ? -2.9 LEU 89  A 89  A ? -0.5 SER 70  A 70  A ? -2.6 LYS 71  A 71  A ? -1.2 
92  LEU 92  A 92  A ? ASN 35  A 35  A ? -2.8 LEU 90  A 90  A ? -0.6 VAL 69  A 69  A ? -0.2 ASN 49  A 49  A ? -0.0 
93  SER 93  A 93  A ? MET 68  A 68  A ? -3.6 ARG 91  A 91  A ? -0.2 LEU 92  A 92  A ? -0.1 VAL 69  A 69  A ? -0.1 
94  GLU 94  A 94  A ? MET 68  A 68  A ? -0.5 ARG 34  A 34  A ? -0.1 SER 93  A 93  A ? -0.2 SER 70  A 70  A ? -0.0 
95  PRO 95  A 95  A ? ?   ?   ? ?   ? ? ?    ?   ?   ? ?   ? ? ?    ASN 35  A 35  A ? -0.2 ASP 97  A 97  A ? -0.2 
96  ALA 96  A 96  A ? ARG 34  A 34  A ? -3.0 ASP 33  A 33  A ? -0.1 ILE 98  A 98  A ? -0.6 TRP 36  A 36  A ? -0.0 
97  ASP 97  A 97  A ? PRO 95  A 95  A ? -0.2 LYS 103 A 103 A ? -0.0 THR 99  A 99  A ? -0.6 ALA 96  A 96  A ? -0.1 
98  ILE 98  A 98  A ? ALA 96  A 96  A ? -0.6 ALA 101 A 101 A ? -0.1 ASP 100 A 100 A ? -0.2 LYS 103 A 103 A ? -0.2 
99  THR 99  A 99  A ? VAL 102 A 102 A ? -1.9 ASP 97  A 97  A ? -0.6 VAL 102 A 102 A ? -0.4 GLY 53  A 53  A ? -0.1 
100 ASP 100 A 100 A ? ALA 101 A 101 A ? -0.2 ILE 98  A 98  A ? -0.2 LYS 103 A 103 A ? -0.1 GLY 53  A 53  A ? -0.1 
101 ALA 101 A 101 A ? VAL 102 A 102 A ? -0.2 SER 63  A 63  A ? -0.1 LYS 103 A 103 A ? -0.4 GLY 53  A 53  A ? -0.3 
102 VAL 102 A 102 A ? THR 99  A 99  A ? -0.4 LEU 52  A 52  A ? -0.1 THR 99  A 99  A ? -1.9 ALA 101 A 101 A ? -0.2 
103 LYS 103 A 103 A ? PRO 14  A 14  A ? -1.5 ALA 101 A 101 A ? -0.4 LEU 31  A 31  A ? -0.2 ILE 105 A 105 A ? -0.1 
104 PRO 104 A 104 A ? ?   ?   ? ?   ? ? ?    ?   ?   ? ?   ? ? ?    ALA 106 A 106 A ? -0.4 LEU 32  A 32  A ? -0.2 
105 ILE 105 A 105 A ? LEU 31  A 31  A ? -1.8 TRP 15  A 15  A ? -0.1 LEU 107 A 107 A ? -0.1 VAL 188 A 188 A ? -0.1 
106 ALA 106 A 106 A ? PRO 104 A 104 A ? -0.4 GLY 187 A 187 A ? -0.3 LEU 189 A 189 A ? -1.4 THR 109 A 109 A ? -0.1 
107 LEU 107 A 107 A ? VAL 188 A 188 A ? -0.1 LEU 32  A 32  A ? -0.1 HIS 190 A 190 A ? -0.1 ALA 106 A 106 A ? -0.1 
108 PRO 108 A 108 A ? ?   ?   ? ?   ? ? ?    ?   ?   ? ?   ? ? ?    LEU 107 A 107 A ? -0.1 THR 216 A 216 A ? -0.1 
109 THR 109 A 109 A ? GLU 110 A 110 A ? -0.1 LEU 107 A 107 A ? -0.1 GLU 111 A 111 A ? -0.3 LEU 107 A 107 A ? -0.0 
110 GLU 110 A 110 A ? LYS 113 A 113 A ? -0.0 ?   ?   ? ?   ? ? ?    THR 109 A 109 A ? -0.1 ILE 213 A 213 A ? -0.1 
111 GLU 111 A 111 A ? THR 109 A 109 A ? -0.3 PRO 112 A 112 A ? -0.1 THR 109 A 109 A ? -0.1 LYS 113 A 113 A ? -0.1 
112 PRO 112 A 112 A ? ?   ?   ? ?   ? ? ?    ?   ?   ? ?   ? ? ?    LEU 114 A 114 A ? -0.5 GLU 111 A 111 A ? -0.1 
113 LYS 113 A 113 A ? GLU 110 A 110 A ? -0.1 GLU 111 A 111 A ? -0.1 SER 116 A 116 A ? -1.9 LEU 144 A 144 A ? -0.2 
114 LEU 114 A 114 A ? PRO 112 A 112 A ? -0.5 GLY 115 A 115 A ? -0.2 LEU 145 A 145 A ? -0.2 THR 117 A 117 A ? -0.1 
115 GLY 115 A 115 A ? LEU 144 A 144 A ? -1.9 SER 116 A 116 A ? -0.3 LEU 114 A 114 A ? -0.2 LEU 145 A 145 A ? -0.1 
116 SER 116 A 116 A ? LYS 113 A 113 A ? -1.9 THR 117 A 117 A ? -0.1 LEU 144 A 144 A ? -2.2 CYS 118 A 118 A ? -0.5 
117 THR 117 A 117 A ? LYS 143 A 143 A ? -0.2 LEU 114 A 114 A ? -0.1 ASP 186 A 186 A ? -0.8 LEU 119 A 119 A ? -0.4 
118 CYS 118 A 118 A ? ILE 142 A 142 A ? -3.7 SER 116 A 116 A ? -0.5 ILE 142 A 142 A ? -2.8 VAL 120 A 120 A ? -0.5 
119 LEU 119 A 119 A ? ILE 184 A 184 A ? -3.5 THR 117 A 117 A ? -0.4 ILE 184 A 184 A ? -3.0 SER 121 A 121 A ? -0.4 
120 VAL 120 A 120 A ? VAL 140 A 140 A ? -2.5 CYS 118 A 118 A ? -0.5 VAL 140 A 140 A ? -2.1 GLY 122 A 122 A ? -0.3 
121 SER 121 A 121 A ? PRO 182 A 182 A ? -1.0 LEU 119 A 119 A ? -0.4 TRP 123 A 123 A ? -0.3 CYS 139 A 139 A ? -0.2 
122 GLY 122 A 122 A ? GLN 138 A 138 A ? -2.1 VAL 120 A 120 A ? -0.3 GLN 138 A 138 A ? -2.2 ILE 2   A 2   A ? -0.2 
123 TRP 123 A 123 A ? GLY 177 A 177 A ? -0.4 SER 121 A 121 A ? -0.3 ASP 178 A 178 A ? -0.1 ILE 126 A 126 A ? -0.1 
124 GLY 124 A 124 A ? SER 125 A 125 A ? -0.2 THR 133 A 133 A ? -0.1 ILE 2   A 2   A ? -0.6 GLY 177 A 177 A ? -0.3 
125 SER 125 A 125 A ? LYS 176 A 176 A ? -2.7 ARG 1   A 1   A ? -0.3 THR 133 A 133 A ? -0.2 GLY 124 A 124 A ? -0.2 
126 ILE 126 A 126 A ? GLN 132 A 132 A ? -1.5 ARG 1   A 1   A ? -0.2 GLY 4   A 4   A ? -0.5 GLY 5   A 5   A ? -0.1 
127 THR 127 A 127 A ? LYS 130 A 130 A ? -0.6 GLN 132 A 132 A ? -0.3 GLN 132 A 132 A ? -0.2 CYS 200 A 200 A ? -0.2 
128 PRO 128 A 128 A ? ?   ?   ? ?   ? ? ?    ?   ?   ? ?   ? ? ?    CYS 200 A 200 A ? -0.6 THR 127 A 127 A ? -0.1 
129 THR 129 A 129 A ? PRO 199 A 199 A ? -0.2 LYS 130 A 130 A ? -0.1 PHE 131 A 131 A ? -0.4 ILE 198 A 198 A ? -0.0 
130 LYS 130 A 130 A ? GLN 132 A 132 A ? -0.1 ?   ?   ? ?   ? ? ?    GLN 132 A 132 A ? -1.4 THR 127 A 127 A ? -0.6 
131 PHE 131 A 131 A ? THR 129 A 129 A ? -0.4 SER 125 A 125 A ? -0.1 THR 133 A 133 A ? -0.5 GLY 124 A 124 A ? -0.0 
132 GLN 132 A 132 A ? LYS 130 A 130 A ? -1.4 THR 127 A 127 A ? -0.2 ILE 126 A 126 A ? -1.5 THR 127 A 127 A ? -0.3 
133 THR 133 A 133 A ? PHE 131 A 131 A ? -0.5 SER 125 A 125 A ? -0.2 SER 125 A 125 A ? -0.2 GLY 124 A 124 A ? -0.1 
134 PRO 134 A 134 A ? ?   ?   ? ?   ? ? ?    ?   ?   ? ?   ? ? ?    LEU 57  A 57  A ? -0.2 GLN 138 A 138 A ? -0.1 
135 ASP 135 A 135 A ? LEU 57  A 57  A ? -0.1 LYS 56  A 56  A ? -0.1 LEU 57  A 57  A ? -2.4 PHE 58  A 58  A ? -0.3 
136 ASP 136 A 136 A ? LYS 56  A 56  A ? -0.2 LEU 57  A 57  A ? -0.1 LYS 56  A 56  A ? -0.2 GLN 138 A 138 A ? -0.1 
137 LEU 137 A 137 A ? THR 55  A 55  A ? -2.6 ASP 135 A 135 A ? -0.2 CYS 8   A 8   A ? -2.9 CYS 139 A 139 A ? -0.3 
138 GLN 138 A 138 A ? GLY 122 A 122 A ? -2.2 ASN 7   A 7   A ? -0.2 GLY 122 A 122 A ? -2.1 VAL 140 A 140 A ? -0.3 
139 CYS 139 A 139 A ? PHE 6   A 6   A ? -3.3 LEU 137 A 137 A ? -0.3 PHE 6   A 6   A ? -2.9 SER 141 A 141 A ? -0.4 
140 VAL 140 A 140 A ? VAL 120 A 120 A ? -2.1 GLN 138 A 138 A ? -0.3 VAL 120 A 120 A ? -2.5 ILE 142 A 142 A ? -0.5 
141 SER 141 A 141 A ? CYS 139 A 139 A ? -0.4 GLY 4   A 4   A ? -0.3 LYS 143 A 143 A ? -0.3 LEU 119 A 119 A ? -0.2 
142 ILE 142 A 142 A ? CYS 118 A 118 A ? -2.8 VAL 140 A 140 A ? -0.5 CYS 118 A 118 A ? -3.7 LEU 144 A 144 A ? -0.4 
143 LYS 143 A 143 A ? GLY 166 A 166 A ? -0.6 SER 141 A 141 A ? -0.3 GLY 166 A 166 A ? -2.5 LEU 145 A 145 A ? -0.4 
144 LEU 144 A 144 A ? SER 116 A 116 A ? -2.2 ILE 142 A 142 A ? -0.4 GLY 115 A 115 A ? -1.9 ALA 165 A 165 A ? -0.2 
145 LEU 145 A 145 A ? CYS 164 A 164 A ? -3.6 LYS 143 A 143 A ? -0.4 CYS 164 A 164 A ? -0.7 ASN 147 A 147 A ? -0.1 
146 PRO 146 A 146 A ? ?   ?   ? ?   ? ? ?    ?   ?   ? ?   ? ? ?    VAL 149 A 149 A ? -1.7 CYS 150 A 150 A ? -0.8 
147 ASN 147 A 147 A ? GLU 148 A 148 A ? -0.3 VAL 149 A 149 A ? -0.2 VAL 151 A 151 A ? -2.2 CYS 150 A 150 A ? -0.3 
148 GLU 148 A 148 A ? VAL 149 A 149 A ? -0.2 CYS 150 A 150 A ? -0.2 LYS 152 A 152 A ? -1.8 ASN 147 A 147 A ? -0.3 
149 VAL 149 A 149 A ? PRO 146 A 146 A ? -1.7 VAL 151 A 151 A ? -0.2 ASN 153 A 153 A ? -1.3 GLU 148 A 148 A ? -0.2 
150 CYS 150 A 150 A ? PRO 146 A 146 A ? -0.8 ASN 147 A 147 A ? -0.3 HIS 154 A 154 A ? -1.6 ASN 153 A 153 A ? -0.3 
151 VAL 151 A 151 A ? ASN 147 A 147 A ? -2.2 LYS 152 A 152 A ? -0.2 HIS 154 A 154 A ? -0.2 CYS 150 A 150 A ? -0.2 
152 LYS 152 A 152 A ? GLU 148 A 148 A ? -1.8 ASN 153 A 153 A ? -0.2 VAL 151 A 151 A ? -0.2 CYS 150 A 150 A ? -0.2 
153 ASN 153 A 153 A ? VAL 149 A 149 A ? -1.3 CYS 150 A 150 A ? -0.3 ASN 155 A 155 A ? -0.3 VAL 151 A 151 A ? -0.2 
154 HIS 154 A 154 A ? CYS 150 A 150 A ? -1.6 VAL 151 A 151 A ? -0.2 VAL 158 A 158 A ? -0.1 THR 205 A 205 A ? -0.0 
155 ASN 155 A 155 A ? ASN 153 A 153 A ? -0.3 LYS 157 A 157 A ? -0.1 LYS 157 A 157 A ? -0.2 HIS 154 A 154 A ? -0.1 
156 GLN 156 A 156 A ? LYS 157 A 157 A ? -0.1 ASP 82  A 82  A ? -0.0 VAL 158 A 158 A ? -0.2 HIS 154 A 154 A ? -0.1 
157 LYS 157 A 157 A ? ASN 155 A 155 A ? -0.2 VAL 158 A 158 A ? -0.1 THR 159 A 159 A ? -0.5 GLN 156 A 156 A ? -0.1 
158 VAL 158 A 158 A ? GLN 156 A 156 A ? -0.2 HIS 154 A 154 A ? -0.1 ASP 160 A 160 A ? -0.1 LYS 157 A 157 A ? -0.1 
159 THR 159 A 159 A ? LYS 157 A 157 A ? -0.5 ASP 82  A 82  A ? -0.2 MET 162 A 162 A ? -1.3 VAL 151 A 151 A ? -0.0 
160 ASP 160 A 160 A ? VAL 161 A 161 A ? -0.3 VAL 158 A 158 A ? -0.1 THR 159 A 159 A ? -0.1 ASN 147 A 147 A ? -0.0 
161 VAL 161 A 161 A ? ILE 213 A 213 A ? -0.0 LEU 163 A 163 A ? -0.0 LYS 211 A 211 A ? -2.5 LEU 163 A 163 A ? -0.3 
162 MET 162 A 162 A ? THR 159 A 159 A ? -1.3 THR 210 A 210 A ? -0.2 CYS 164 A 164 A ? -0.4 THR 210 A 210 A ? -0.2 
163 LEU 163 A 163 A ? TYR 209 A 209 A ? -3.2 VAL 161 A 161 A ? -0.3 TYR 209 A 209 A ? -3.0 ALA 165 A 165 A ? -0.5 
164 CYS 164 A 164 A ? LEU 145 A 145 A ? -0.7 MET 162 A 162 A ? -0.4 LEU 145 A 145 A ? -3.6 GLY 166 A 166 A ? -0.3 
165 ALA 165 A 165 A ? GLY 207 A 207 A ? -2.3 LEU 163 A 163 A ? -0.5 GLY 207 A 207 A ? -2.2 GLU 167 A 167 A ? -0.3 
166 GLY 166 A 166 A ? LYS 143 A 143 A ? -2.5 CYS 164 A 164 A ? -0.3 LYS 143 A 143 A ? -0.6 MET 168 A 168 A ? -0.5 
167 GLU 167 A 167 A ? LYS 172 A 172 A ? -0.8 ALA 165 A 165 A ? -0.3 GLY 170 A 170 A ? -1.9 THR 205 A 205 A ? -0.4 
168 MET 168 A 168 A ? GLY 166 A 166 A ? -0.5 GLY 169 A 169 A ? -0.3 ASN 204 A 204 A ? -1.6 GLU 167 A 167 A ? -0.1 
169 GLY 169 A 169 A ? GLY 170 A 170 A ? -0.2 PRO 203 A 203 A ? -0.2 MET 168 A 168 A ? -0.3 GLY 171 A 171 A ? -0.1 
170 GLY 170 A 170 A ? GLU 167 A 167 A ? -1.9 LYS 202 A 202 A ? -0.3 GLY 169 A 169 A ? -0.2 LYS 202 A 202 A ? -0.2 
171 GLY 171 A 171 A ? GLY 201 A 201 A ? -2.8 MET 168 A 168 A ? -0.1 ASP 173 A 173 A ? -0.4 LYS 202 A 202 A ? -0.1 
172 LYS 172 A 172 A ? GLU 167 A 167 A ? -0.3 LYS 202 A 202 A ? -0.1 GLU 167 A 167 A ? -0.8 THR 174 A 174 A ? -0.3 
173 ASP 173 A 173 A ? VAL 3   A 3   A ? -1.7 GLY 171 A 171 A ? -0.4 VAL 3   A 3   A ? -2.5 CYS 175 A 175 A ? -0.4 
174 THR 174 A 174 A ? LYS 172 A 172 A ? -0.3 ILE 2   A 2   A ? -0.2 ILE 2   A 2   A ? -0.3 GLY 201 A 201 A ? -0.2 
175 CYS 175 A 175 A ? ARG 1   A 1   A ? -3.5 ASP 173 A 173 A ? -0.4 ASP 178 A 178 A ? -2.1 SER 179 A 179 A ? -0.2 
176 LYS 176 A 176 A ? GLY 177 A 177 A ? -0.2 THR 174 A 174 A ? -0.2 SER 125 A 125 A ? -2.7 CYS 175 A 175 A ? -0.1 
177 GLY 177 A 177 A ? GLY 124 A 124 A ? -0.3 ILE 26  A 26  A ? -0.2 TRP 123 A 123 A ? -0.4 LYS 176 A 176 A ? -0.2 
178 ASP 178 A 178 A ? CYS 175 A 175 A ? -2.1 GLY 122 A 122 A ? -0.1 GLY 181 A 181 A ? -2.7 THR 193 A 193 A ? -0.3 
179 SER 179 A 179 A ? GLY 180 A 180 A ? -0.3 ILE 26  A 26  A ? -0.2 GLY 28  A 28  A ? -3.5 ALA 194 A 194 A ? -0.2 
180 GLY 180 A 180 A ? THR 193 A 193 A ? -2.6 GLY 181 A 181 A ? -0.3 SER 179 A 179 A ? -0.3 VAL 17  A 17  A ? -0.1 
181 GLY 181 A 181 A ? ASP 178 A 178 A ? -2.7 GLY 28  A 28  A ? -0.1 THR 193 A 193 A ? -2.7 GLY 180 A 180 A ? -0.3 
182 PRO 182 A 182 A ? ?   ?   ? ?   ? ? ?    ?   ?   ? ?   ? ? ?    SER 121 A 121 A ? -1.0 ILE 184 A 184 A ? -0.6 
183 LEU 183 A 183 A ? GLY 191 A 191 A ? -2.5 GLY 181 A 181 A ? -0.2 HIS 190 A 190 A ? -2.7 GLY 191 A 191 A ? -1.3 
184 ILE 184 A 184 A ? LEU 119 A 119 A ? -3.0 PRO 182 A 182 A ? -0.6 LEU 119 A 119 A ? -3.5 ASP 186 A 186 A ? -0.5 
185 CYS 185 A 185 A ? VAL 188 A 188 A ? -2.3 LEU 183 A 183 A ? -0.5 VAL 188 A 188 A ? -1.5 CYS 118 A 118 A ? -0.2 
186 ASP 186 A 186 A ? THR 117 A 117 A ? -0.8 ILE 184 A 184 A ? -0.5 CYS 185 A 185 A ? -0.2 CYS 118 A 118 A ? -0.1 
187 GLY 187 A 187 A ? VAL 188 A 188 A ? -0.2 ILE 184 A 184 A ? -0.1 LEU 189 A 189 A ? -0.4 ASP 186 A 186 A ? -0.3 
188 VAL 188 A 188 A ? CYS 185 A 185 A ? -1.5 ILE 105 A 105 A ? -0.1 CYS 185 A 185 A ? -2.3 HIS 190 A 190 A ? -0.7 
189 LEU 189 A 189 A ? ALA 106 A 106 A ? -1.4 GLY 187 A 187 A ? -0.4 ILE 184 A 184 A ? -0.2 ILE 192 A 192 A ? -0.1 
190 HIS 190 A 190 A ? LEU 183 A 183 A ? -2.7 VAL 188 A 188 A ? -0.7 LEU 212 A 212 A ? -2.0 ILE 213 A 213 A ? -0.4 
191 GLY 191 A 191 A ? LEU 183 A 183 A ? -1.3 LYS 211 A 211 A ? -0.2 LEU 183 A 183 A ? -2.5 THR 193 A 193 A ? -0.4 
192 ILE 192 A 192 A ? THR 210 A 210 A ? -1.2 HIS 190 A 190 A ? -0.3 THR 210 A 210 A ? -2.8 ALA 194 A 194 A ? -0.2 
193 THR 193 A 193 A ? GLY 181 A 181 A ? -2.7 GLY 191 A 191 A ? -0.4 GLY 180 A 180 A ? -2.6 TYR 209 A 209 A ? -0.2 
194 ALA 194 A 194 A ? VAL 208 A 208 A ? -1.8 TRP 195 A 195 A ? -0.4 GLY 196 A 196 A ? -0.3 TYR 209 A 209 A ? -0.2 
195 TRP 195 A 195 A ? VAL 208 A 208 A ? -2.0 LYS 176 A 176 A ? -0.0 VAL 208 A 208 A ? -3.3 ALA 194 A 194 A ? -0.4 
196 GLY 196 A 196 A ? ALA 194 A 194 A ? -0.3 GLY 207 A 207 A ? -0.2 GLY 207 A 207 A ? -0.1 CYS 200 A 200 A ? -0.1 
197 PRO 197 A 197 A ? ?   ?   ? ?   ? ? ?    ?   ?   ? ?   ? ? ?    GLY 201 A 201 A ? -0.1 LYS 202 A 202 A ? -0.1 
198 ILE 198 A 198 A ? PRO 199 A 199 A ? -0.1 CYS 200 A 200 A ? -0.1 CYS 200 A 200 A ? -0.1 THR 129 A 129 A ? -0.1 
199 PRO 199 A 199 A ? ?   ?   ? ?   ? ? ?    ?   ?   ? ?   ? ? ?    LYS 202 A 202 A ? -0.6 THR 129 A 129 A ? -0.2 
200 CYS 200 A 200 A ? PRO 128 A 128 A ? -0.6 GLY 201 A 201 A ? -0.2 ASP 173 A 173 A ? -0.1 CYS 175 A 175 A ? -0.1 
201 GLY 201 A 201 A ? THR 205 A 205 A ? -0.3 LYS 202 A 202 A ? -0.2 GLY 171 A 171 A ? -2.8 CYS 200 A 200 A ? -0.2 
202 LYS 202 A 202 A ? PRO 199 A 199 A ? -0.6 THR 205 A 205 A ? -0.3 THR 205 A 205 A ? -1.3 GLY 170 A 170 A ? -0.3 
203 PRO 203 A 203 A ? ?   ?   ? ?   ? ? ?    ?   ?   ? ?   ? ? ?    GLY 169 A 169 A ? -0.2 MET 168 A 168 A ? -0.1 
204 ASN 204 A 204 A ? MET 168 A 168 A ? -1.6 GLU 167 A 167 A ? -0.3 MET 168 A 168 A ? -0.1 GLY 169 A 169 A ? -0.1 
205 THR 205 A 205 A ? LYS 202 A 202 A ? -1.3 GLU 167 A 167 A ? -0.4 GLY 201 A 201 A ? -0.3 LYS 202 A 202 A ? -0.3 
206 PRO 206 A 206 A ? ?   ?   ? ?   ? ? ?    ?   ?   ? ?   ? ? ?    GLY 166 A 166 A ? -0.3 VAL 208 A 208 A ? -0.1 
207 GLY 207 A 207 A ? ALA 165 A 165 A ? -2.2 GLY 196 A 196 A ? -0.1 ALA 165 A 165 A ? -2.3 TYR 209 A 209 A ? -0.4 
208 VAL 208 A 208 A ? TRP 195 A 195 A ? -3.3 CYS 164 A 164 A ? -0.2 TRP 195 A 195 A ? -2.0 ALA 194 A 194 A ? -1.8 
209 TYR 209 A 209 A ? LEU 163 A 163 A ? -3.0 GLY 207 A 207 A ? -0.4 LEU 163 A 163 A ? -3.2 LYS 211 A 211 A ? -0.5 
210 THR 210 A 210 A ? ILE 192 A 192 A ? -2.8 VAL 208 A 208 A ? -0.3 ILE 192 A 192 A ? -1.2 LEU 212 A 212 A ? -0.4 
211 LYS 211 A 211 A ? VAL 161 A 161 A ? -2.5 TYR 209 A 209 A ? -0.5 LYS 214 A 214 A ? -0.3 GLY 191 A 191 A ? -0.2 
212 LEU 212 A 212 A ? HIS 190 A 190 A ? -2.0 THR 210 A 210 A ? -0.4 PHE 215 A 215 A ? -2.4 THR 216 A 216 A ? -0.4 
213 ILE 213 A 213 A ? HIS 190 A 190 A ? -0.4 LYS 214 A 214 A ? -0.3 THR 216 A 216 A ? -0.7 ASN 217 A 217 A ? -0.2 
214 LYS 214 A 214 A ? LYS 211 A 211 A ? -0.3 PHE 215 A 215 A ? -0.2 ILE 213 A 213 A ? -0.3 TRP 218 A 218 A ? -0.2 
215 PHE 215 A 215 A ? LEU 212 A 212 A ? -2.4 LYS 211 A 211 A ? -0.1 ILE 219 A 219 A ? -2.6 LYS 214 A 214 A ? -0.2 
216 THR 216 A 216 A ? ILE 213 A 213 A ? -0.7 LEU 212 A 212 A ? -0.4 LYS 220 A 220 A ? -2.6 ASP 221 A 221 A ? -0.2 
217 ASN 217 A 217 A ? ILE 213 A 213 A ? -0.2 ILE 219 A 219 A ? -0.2 ASP 221 A 221 A ? -2.8 THR 222 A 222 A ? -0.2 
218 TRP 218 A 218 A ? LYS 220 A 220 A ? -0.2 ILE 219 A 219 A ? -0.2 THR 222 A 222 A ? -2.7 MET 223 A 223 A ? -0.2 
219 ILE 219 A 219 A ? PHE 215 A 215 A ? -2.6 LYS 220 A 220 A ? -0.2 MET 223 A 223 A ? -2.3 ASN 217 A 217 A ? -0.2 
220 LYS 220 A 220 A ? THR 216 A 216 A ? -2.6 ASP 221 A 221 A ? -0.2 ALA 224 A 224 A ? -2.1 ILE 219 A 219 A ? -0.2 
221 ASP 221 A 221 A ? ASN 217 A 217 A ? -2.8 THR 216 A 216 A ? -0.2 LYS 225 A 225 A ? -1.9 LYS 220 A 220 A ? -0.2 
222 THR 222 A 222 A ? TRP 218 A 218 A ? -2.7 ASN 217 A 217 A ? -0.2 ASN 226 A 226 A ? -0.7 LYS 220 A 220 A ? -0.2 
223 MET 223 A 223 A ? ILE 219 A 219 A ? -2.3 TRP 218 A 218 A ? -0.2 ASN 226 A 226 A ? -0.5 ASP 221 A 221 A ? -0.2 
224 ALA 224 A 224 A ? LYS 220 A 220 A ? -2.1 LYS 225 A 225 A ? -0.2 MET 223 A 223 A ? -0.2 THR 222 A 222 A ? -0.2 
225 LYS 225 A 225 A ? ASP 221 A 221 A ? -1.9 ASN 226 A 226 A ? -0.2 ALA 224 A 224 A ? -0.2 MET 223 A 223 A ? -0.2 
226 ASN 226 A 226 A ? THR 222 A 222 A ? -0.7 MET 223 A 223 A ? -0.5 ALA 224 A 224 A ? -0.2 LYS 225 A 225 A ? -0.2 
# 
loop_
_dssp_statistics_histogram.entry_id 
_dssp_statistics_histogram.type 
_dssp_statistics_histogram.1 
_dssp_statistics_histogram.2 
_dssp_statistics_histogram.3 
_dssp_statistics_histogram.4 
_dssp_statistics_histogram.5 
_dssp_statistics_histogram.6 
_dssp_statistics_histogram.7 
_dssp_statistics_histogram.8 
_dssp_statistics_histogram.9 
_dssp_statistics_histogram.10 
_dssp_statistics_histogram.11 
_dssp_statistics_histogram.12 
_dssp_statistics_histogram.13 
_dssp_statistics_histogram.14 
_dssp_statistics_histogram.15 
_dssp_statistics_histogram.16 
_dssp_statistics_histogram.17 
_dssp_statistics_histogram.18 
_dssp_statistics_histogram.19 
_dssp_statistics_histogram.20 
_dssp_statistics_histogram.21 
_dssp_statistics_histogram.22 
_dssp_statistics_histogram.23 
_dssp_statistics_histogram.24 
_dssp_statistics_histogram.25 
_dssp_statistics_histogram.26 
_dssp_statistics_histogram.27 
_dssp_statistics_histogram.28 
_dssp_statistics_histogram.29 
_dssp_statistics_histogram.30 
MumuKlk1b11 residues_per_alpha_helix        0 0 0 0 0 0 1 0 0 1 0 0 0 0 0 0 0 0 0 0 0 0 0 0 0 0 0 0 0 0 
MumuKlk1b11 parallel_bridges_per_ladder     0 0 0 0 0 0 0 0 0 0 0 0 0 0 0 0 0 0 0 0 0 0 0 0 0 0 0 0 0 0 
MumuKlk1b11 antiparallel_bridges_per_ladder 2 2 3 5 2 2 0 0 0 0 0 0 0 0 0 0 0 0 0 0 0 0 0 0 0 0 0 0 0 0 
MumuKlk1b11 ladders_per_sheet               1 0 0 0 0 1 1 0 0 0 0 0 0 0 0 0 0 0 0 0 0 0 0 0 0 0 0 0 0 0 
# 
loop_
_dssp_statistics_hbond.entry_id 
_dssp_statistics_hbond.type 
_dssp_statistics_hbond.count 
_dssp_statistics_hbond.count_per_100 
MumuKlk1b11 O(I)-->H-N(J)          152 67.3 
MumuKlk1b11 'PARALLEL BRIDGES'     0   0.0  
MumuKlk1b11 'ANTIPARALLEL BRIDGES' 76  33.6 
MumuKlk1b11 O(I)-->H-N(I-5)        2   0.9  
MumuKlk1b11 O(I)-->H-N(I-4)        1   0.4  
MumuKlk1b11 O(I)-->H-N(I-3)        5   2.2  
MumuKlk1b11 O(I)-->H-N(I-2)        0   0.0  
MumuKlk1b11 O(I)-->H-N(I-1)        0   0.0  
MumuKlk1b11 O(I)-->H-N(I+0)        0   0.0  
MumuKlk1b11 O(I)-->H-N(I+1)        0   0.0  
MumuKlk1b11 O(I)-->H-N(I+2)        23  10.2 
MumuKlk1b11 O(I)-->H-N(I+3)        23  10.2 
MumuKlk1b11 O(I)-->H-N(I+4)        14  6.2  
MumuKlk1b11 O(I)-->H-N(I+5)        1   0.4  
# 
_dssp_statistics.entry_id                       MumuKlk1b11 
_dssp_statistics.nr_of_residues                 226 
_dssp_statistics.nr_of_chains                   1 
_dssp_statistics.nr_of_ss_bridges_total         0 
_dssp_statistics.nr_of_ss_bridges_intra_chain   0 
_dssp_statistics.nr_of_ss_bridges_inter_chain   0 
# 
loop_
_chem_comp.id 
_chem_comp.type 
_chem_comp.mon_nstd_flag 
_chem_comp.name 
_chem_comp.formula 
_chem_comp.formula_weight 
ALA 'L-PEPTIDE LINKING' y ALANINE         'C3 H7 N O2'     89.093 
ARG 'L-PEPTIDE LINKING' y ARGININE        'C6 H15 N4 O2'  175.209 
ASN 'L-PEPTIDE LINKING' y ASPARAGINE      'C4 H8 N2 O3'   132.118 
ASP 'L-PEPTIDE LINKING' y 'ASPARTIC ACID' 'C4 H7 N O4'    133.103 
CYS 'L-PEPTIDE LINKING' y CYSTEINE        'C3 H7 N O2 S'  121.158 
GLN 'L-PEPTIDE LINKING' y GLUTAMINE       'C5 H10 N2 O3'  146.144 
GLU 'L-PEPTIDE LINKING' y 'GLUTAMIC ACID' 'C5 H9 N O4'    147.129 
GLY 'PEPTIDE LINKING'   y GLYCINE         'C2 H5 N O2'     75.067 
HIS 'L-PEPTIDE LINKING' y HISTIDINE       'C6 H10 N3 O2'  156.162 
ILE 'L-PEPTIDE LINKING' y ISOLEUCINE      'C6 H13 N O2'   131.173 
LEU 'L-PEPTIDE LINKING' y LEUCINE         'C6 H13 N O2'   131.173 
LYS 'L-PEPTIDE LINKING' y LYSINE          'C6 H15 N2 O2'  147.195 
MET 'L-PEPTIDE LINKING' y METHIONINE      'C5 H11 N O2 S' 149.211 
PHE 'L-PEPTIDE LINKING' y PHENYLALANINE   'C9 H11 N O2'   165.189 
PRO 'L-PEPTIDE LINKING' y PROLINE         'C5 H9 N O2'     115.13 
SER 'L-PEPTIDE LINKING' y SERINE          'C3 H7 N O3'    105.093 
THR 'L-PEPTIDE LINKING' y THREONINE       'C4 H9 N O3'    119.119 
TRP 'L-PEPTIDE LINKING' y TRYPTOPHAN      'C11 H12 N2 O2' 204.225 
TYR 'L-PEPTIDE LINKING' y TYROSINE        'C9 H11 N O3'   181.189 
VAL 'L-PEPTIDE LINKING' y VALINE          'C5 H11 N O2'   117.146 
# 
loop_
_atom_type.symbol 
N 
C 
O 
S 
# 
loop_
_entity_poly_seq.entity_id 
_entity_poly_seq.num 
_entity_poly_seq.mon_id 
_entity_poly_seq.hetero 
1   1 ARG n 
1   2 ILE n 
1   3 VAL n 
1   4 GLY n 
1   5 GLY n 
1   6 PHE n 
1   7 ASN n 
1   8 CYS n 
1   9 GLU n 
1  10 LYS n 
1  11 ASN n 
1  12 SER n 
1  13 GLN n 
1  14 PRO n 
1  15 TRP n 
1  16 HIS n 
1  17 VAL n 
1  18 ALA n 
1  19 VAL n 
1  20 TYR n 
1  21 ARG n 
1  22 TYR n 
1  23 ASN n 
1  24 LYS n 
1  25 TYR n 
1  26 ILE n 
1  27 CYS n 
1  28 GLY n 
1  29 GLY n 
1  30 VAL n 
1  31 LEU n 
1  32 LEU n 
1  33 ASP n 
1  34 ARG n 
1  35 ASN n 
1  36 TRP n 
1  37 VAL n 
1  38 LEU n 
1  39 THR n 
1  40 ALA n 
1  41 ALA n 
1  42 HIS n 
1  43 CYS n 
1  44 HIS n 
1  45 VAL n 
1  46 SER n 
1  47 GLN n 
1  48 TYR n 
1  49 ASN n 
1  50 VAL n 
1  51 TRP n 
1  52 LEU n 
1  53 GLY n 
1  54 LYS n 
1  55 THR n 
1  56 LYS n 
1  57 LEU n 
1  58 PHE n 
1  59 GLN n 
1  60 ARG n 
1  61 GLU n 
1  62 PRO n 
1  63 SER n 
1  64 ALA n 
1  65 GLN n 
1  66 HIS n 
1  67 ARG n 
1  68 MET n 
1  69 VAL n 
1  70 SER n 
1  71 LYS n 
1  72 SER n 
1  73 PHE n 
1  74 PRO n 
1  75 HIS n 
1  76 PRO n 
1  77 ASP n 
1  78 TYR n 
1  79 ASN n 
1  80 GLU n 
1  81 ASP n 
1  82 ASP n 
1  83 GLU n 
1  84 SER n 
1  85 ASN n 
1  86 ASP n 
1  87 LEU n 
1  88 MET n 
1  89 LEU n 
1  90 LEU n 
1  91 ARG n 
1  92 LEU n 
1  93 SER n 
1  94 GLU n 
1  95 PRO n 
1  96 ALA n 
1  97 ASP n 
1  98 ILE n 
1  99 THR n 
1 100 ASP n 
1 101 ALA n 
1 102 VAL n 
1 103 LYS n 
1 104 PRO n 
1 105 ILE n 
1 106 ALA n 
1 107 LEU n 
1 108 PRO n 
1 109 THR n 
1 110 GLU n 
1 111 GLU n 
1 112 PRO n 
1 113 LYS n 
1 114 LEU n 
1 115 GLY n 
1 116 SER n 
1 117 THR n 
1 118 CYS n 
1 119 LEU n 
1 120 VAL n 
1 121 SER n 
1 122 GLY n 
1 123 TRP n 
1 124 GLY n 
1 125 SER n 
1 126 ILE n 
1 127 THR n 
1 128 PRO n 
1 129 THR n 
1 130 LYS n 
1 131 PHE n 
1 132 GLN n 
1 133 THR n 
1 134 PRO n 
1 135 ASP n 
1 136 ASP n 
1 137 LEU n 
1 138 GLN n 
1 139 CYS n 
1 140 VAL n 
1 141 SER n 
1 142 ILE n 
1 143 LYS n 
1 144 LEU n 
1 145 LEU n 
1 146 PRO n 
1 147 ASN n 
1 148 GLU n 
1 149 VAL n 
1 150 CYS n 
1 151 VAL n 
1 152 LYS n 
1 153 ASN n 
1 154 HIS n 
1 155 ASN n 
1 156 GLN n 
1 157 LYS n 
1 158 VAL n 
1 159 THR n 
1 160 ASP n 
1 161 VAL n 
1 162 MET n 
1 163 LEU n 
1 164 CYS n 
1 165 ALA n 
1 166 GLY n 
1 167 GLU n 
1 168 MET n 
1 169 GLY n 
1 170 GLY n 
1 171 GLY n 
1 172 LYS n 
1 173 ASP n 
1 174 THR n 
1 175 CYS n 
1 176 LYS n 
1 177 GLY n 
1 178 ASP n 
1 179 SER n 
1 180 GLY n 
1 181 GLY n 
1 182 PRO n 
1 183 LEU n 
1 184 ILE n 
1 185 CYS n 
1 186 ASP n 
1 187 GLY n 
1 188 VAL n 
1 189 LEU n 
1 190 HIS n 
1 191 GLY n 
1 192 ILE n 
1 193 THR n 
1 194 ALA n 
1 195 TRP n 
1 196 GLY n 
1 197 PRO n 
1 198 ILE n 
1 199 PRO n 
1 200 CYS n 
1 201 GLY n 
1 202 LYS n 
1 203 PRO n 
1 204 ASN n 
1 205 THR n 
1 206 PRO n 
1 207 GLY n 
1 208 VAL n 
1 209 TYR n 
1 210 THR n 
1 211 LYS n 
1 212 LEU n 
1 213 ILE n 
1 214 LYS n 
1 215 PHE n 
1 216 THR n 
1 217 ASN n 
1 218 TRP n 
1 219 ILE n 
1 220 LYS n 
1 221 ASP n 
1 222 THR n 
1 223 MET n 
1 224 ALA n 
1 225 LYS n 
1 226 ASN n 
# 
loop_
_pdbx_poly_seq_scheme.asym_id 
_pdbx_poly_seq_scheme.entity_id 
_pdbx_poly_seq_scheme.seq_id 
_pdbx_poly_seq_scheme.mon_id 
_pdbx_poly_seq_scheme.ndb_seq_num 
_pdbx_poly_seq_scheme.pdb_seq_num 
_pdbx_poly_seq_scheme.auth_seq_num 
_pdbx_poly_seq_scheme.pdb_mon_id 
_pdbx_poly_seq_scheme.auth_mon_id 
_pdbx_poly_seq_scheme.pdb_strand_id 
_pdbx_poly_seq_scheme.pdb_ins_code 
_pdbx_poly_seq_scheme.hetero 
A 1   1 ARG   1 1   1   ARG ARG A ? n 
A 1   2 ILE   2 2   2   ILE ILE A ? n 
A 1   3 VAL   3 3   3   VAL VAL A ? n 
A 1   4 GLY   4 4   4   GLY GLY A ? n 
A 1   5 GLY   5 5   5   GLY GLY A ? n 
A 1   6 PHE   6 6   6   PHE PHE A ? n 
A 1   7 ASN   7 7   7   ASN ASN A ? n 
A 1   8 CYS   8 8   8   CYS CYS A ? n 
A 1   9 GLU   9 9   9   GLU GLU A ? n 
A 1  10 LYS  10 10  10  LYS LYS A ? n 
A 1  11 ASN  11 11  11  ASN ASN A ? n 
A 1  12 SER  12 12  12  SER SER A ? n 
A 1  13 GLN  13 13  13  GLN GLN A ? n 
A 1  14 PRO  14 14  14  PRO PRO A ? n 
A 1  15 TRP  15 15  15  TRP TRP A ? n 
A 1  16 HIS  16 16  16  HIS HIS A ? n 
A 1  17 VAL  17 17  17  VAL VAL A ? n 
A 1  18 ALA  18 18  18  ALA ALA A ? n 
A 1  19 VAL  19 19  19  VAL VAL A ? n 
A 1  20 TYR  20 20  20  TYR TYR A ? n 
A 1  21 ARG  21 21  21  ARG ARG A ? n 
A 1  22 TYR  22 22  22  TYR TYR A ? n 
A 1  23 ASN  23 23  23  ASN ASN A ? n 
A 1  24 LYS  24 24  24  LYS LYS A ? n 
A 1  25 TYR  25 25  25  TYR TYR A ? n 
A 1  26 ILE  26 26  26  ILE ILE A ? n 
A 1  27 CYS  27 27  27  CYS CYS A ? n 
A 1  28 GLY  28 28  28  GLY GLY A ? n 
A 1  29 GLY  29 29  29  GLY GLY A ? n 
A 1  30 VAL  30 30  30  VAL VAL A ? n 
A 1  31 LEU  31 31  31  LEU LEU A ? n 
A 1  32 LEU  32 32  32  LEU LEU A ? n 
A 1  33 ASP  33 33  33  ASP ASP A ? n 
A 1  34 ARG  34 34  34  ARG ARG A ? n 
A 1  35 ASN  35 35  35  ASN ASN A ? n 
A 1  36 TRP  36 36  36  TRP TRP A ? n 
A 1  37 VAL  37 37  37  VAL VAL A ? n 
A 1  38 LEU  38 38  38  LEU LEU A ? n 
A 1  39 THR  39 39  39  THR THR A ? n 
A 1  40 ALA  40 40  40  ALA ALA A ? n 
A 1  41 ALA  41 41  41  ALA ALA A ? n 
A 1  42 HIS  42 42  42  HIS HIS A ? n 
A 1  43 CYS  43 43  43  CYS CYS A ? n 
A 1  44 HIS  44 44  44  HIS HIS A ? n 
A 1  45 VAL  45 45  45  VAL VAL A ? n 
A 1  46 SER  46 46  46  SER SER A ? n 
A 1  47 GLN  47 47  47  GLN GLN A ? n 
A 1  48 TYR  48 48  48  TYR TYR A ? n 
A 1  49 ASN  49 49  49  ASN ASN A ? n 
A 1  50 VAL  50 50  50  VAL VAL A ? n 
A 1  51 TRP  51 51  51  TRP TRP A ? n 
A 1  52 LEU  52 52  52  LEU LEU A ? n 
A 1  53 GLY  53 53  53  GLY GLY A ? n 
A 1  54 LYS  54 54  54  LYS LYS A ? n 
A 1  55 THR  55 55  55  THR THR A ? n 
A 1  56 LYS  56 56  56  LYS LYS A ? n 
A 1  57 LEU  57 57  57  LEU LEU A ? n 
A 1  58 PHE  58 58  58  PHE PHE A ? n 
A 1  59 GLN  59 59  59  GLN GLN A ? n 
A 1  60 ARG  60 60  60  ARG ARG A ? n 
A 1  61 GLU  61 61  61  GLU GLU A ? n 
A 1  62 PRO  62 62  62  PRO PRO A ? n 
A 1  63 SER  63 63  63  SER SER A ? n 
A 1  64 ALA  64 64  64  ALA ALA A ? n 
A 1  65 GLN  65 65  65  GLN GLN A ? n 
A 1  66 HIS  66 66  66  HIS HIS A ? n 
A 1  67 ARG  67 67  67  ARG ARG A ? n 
A 1  68 MET  68 68  68  MET MET A ? n 
A 1  69 VAL  69 69  69  VAL VAL A ? n 
A 1  70 SER  70 70  70  SER SER A ? n 
A 1  71 LYS  71 71  71  LYS LYS A ? n 
A 1  72 SER  72 72  72  SER SER A ? n 
A 1  73 PHE  73 73  73  PHE PHE A ? n 
A 1  74 PRO  74 74  74  PRO PRO A ? n 
A 1  75 HIS  75 75  75  HIS HIS A ? n 
A 1  76 PRO  76 76  76  PRO PRO A ? n 
A 1  77 ASP  77 77  77  ASP ASP A ? n 
A 1  78 TYR  78 78  78  TYR TYR A ? n 
A 1  79 ASN  79 79  79  ASN ASN A ? n 
A 1  80 GLU  80 80  80  GLU GLU A ? n 
A 1  81 ASP  81 81  81  ASP ASP A ? n 
A 1  82 ASP  82 82  82  ASP ASP A ? n 
A 1  83 GLU  83 83  83  GLU GLU A ? n 
A 1  84 SER  84 84  84  SER SER A ? n 
A 1  85 ASN  85 85  85  ASN ASN A ? n 
A 1  86 ASP  86 86  86  ASP ASP A ? n 
A 1  87 LEU  87 87  87  LEU LEU A ? n 
A 1  88 MET  88 88  88  MET MET A ? n 
A 1  89 LEU  89 89  89  LEU LEU A ? n 
A 1  90 LEU  90 90  90  LEU LEU A ? n 
A 1  91 ARG  91 91  91  ARG ARG A ? n 
A 1  92 LEU  92 92  92  LEU LEU A ? n 
A 1  93 SER  93 93  93  SER SER A ? n 
A 1  94 GLU  94 94  94  GLU GLU A ? n 
A 1  95 PRO  95 95  95  PRO PRO A ? n 
A 1  96 ALA  96 96  96  ALA ALA A ? n 
A 1  97 ASP  97 97  97  ASP ASP A ? n 
A 1  98 ILE  98 98  98  ILE ILE A ? n 
A 1  99 THR  99 99  99  THR THR A ? n 
A 1 100 ASP 100 100 100 ASP ASP A ? n 
A 1 101 ALA 101 101 101 ALA ALA A ? n 
A 1 102 VAL 102 102 102 VAL VAL A ? n 
A 1 103 LYS 103 103 103 LYS LYS A ? n 
A 1 104 PRO 104 104 104 PRO PRO A ? n 
A 1 105 ILE 105 105 105 ILE ILE A ? n 
A 1 106 ALA 106 106 106 ALA ALA A ? n 
A 1 107 LEU 107 107 107 LEU LEU A ? n 
A 1 108 PRO 108 108 108 PRO PRO A ? n 
A 1 109 THR 109 109 109 THR THR A ? n 
A 1 110 GLU 110 110 110 GLU GLU A ? n 
A 1 111 GLU 111 111 111 GLU GLU A ? n 
A 1 112 PRO 112 112 112 PRO PRO A ? n 
A 1 113 LYS 113 113 113 LYS LYS A ? n 
A 1 114 LEU 114 114 114 LEU LEU A ? n 
A 1 115 GLY 115 115 115 GLY GLY A ? n 
A 1 116 SER 116 116 116 SER SER A ? n 
A 1 117 THR 117 117 117 THR THR A ? n 
A 1 118 CYS 118 118 118 CYS CYS A ? n 
A 1 119 LEU 119 119 119 LEU LEU A ? n 
A 1 120 VAL 120 120 120 VAL VAL A ? n 
A 1 121 SER 121 121 121 SER SER A ? n 
A 1 122 GLY 122 122 122 GLY GLY A ? n 
A 1 123 TRP 123 123 123 TRP TRP A ? n 
A 1 124 GLY 124 124 124 GLY GLY A ? n 
A 1 125 SER 125 125 125 SER SER A ? n 
A 1 126 ILE 126 126 126 ILE ILE A ? n 
A 1 127 THR 127 127 127 THR THR A ? n 
A 1 128 PRO 128 128 128 PRO PRO A ? n 
A 1 129 THR 129 129 129 THR THR A ? n 
A 1 130 LYS 130 130 130 LYS LYS A ? n 
A 1 131 PHE 131 131 131 PHE PHE A ? n 
A 1 132 GLN 132 132 132 GLN GLN A ? n 
A 1 133 THR 133 133 133 THR THR A ? n 
A 1 134 PRO 134 134 134 PRO PRO A ? n 
A 1 135 ASP 135 135 135 ASP ASP A ? n 
A 1 136 ASP 136 136 136 ASP ASP A ? n 
A 1 137 LEU 137 137 137 LEU LEU A ? n 
A 1 138 GLN 138 138 138 GLN GLN A ? n 
A 1 139 CYS 139 139 139 CYS CYS A ? n 
A 1 140 VAL 140 140 140 VAL VAL A ? n 
A 1 141 SER 141 141 141 SER SER A ? n 
A 1 142 ILE 142 142 142 ILE ILE A ? n 
A 1 143 LYS 143 143 143 LYS LYS A ? n 
A 1 144 LEU 144 144 144 LEU LEU A ? n 
A 1 145 LEU 145 145 145 LEU LEU A ? n 
A 1 146 PRO 146 146 146 PRO PRO A ? n 
A 1 147 ASN 147 147 147 ASN ASN A ? n 
A 1 148 GLU 148 148 148 GLU GLU A ? n 
A 1 149 VAL 149 149 149 VAL VAL A ? n 
A 1 150 CYS 150 150 150 CYS CYS A ? n 
A 1 151 VAL 151 151 151 VAL VAL A ? n 
A 1 152 LYS 152 152 152 LYS LYS A ? n 
A 1 153 ASN 153 153 153 ASN ASN A ? n 
A 1 154 HIS 154 154 154 HIS HIS A ? n 
A 1 155 ASN 155 155 155 ASN ASN A ? n 
A 1 156 GLN 156 156 156 GLN GLN A ? n 
A 1 157 LYS 157 157 157 LYS LYS A ? n 
A 1 158 VAL 158 158 158 VAL VAL A ? n 
A 1 159 THR 159 159 159 THR THR A ? n 
A 1 160 ASP 160 160 160 ASP ASP A ? n 
A 1 161 VAL 161 161 161 VAL VAL A ? n 
A 1 162 MET 162 162 162 MET MET A ? n 
A 1 163 LEU 163 163 163 LEU LEU A ? n 
A 1 164 CYS 164 164 164 CYS CYS A ? n 
A 1 165 ALA 165 165 165 ALA ALA A ? n 
A 1 166 GLY 166 166 166 GLY GLY A ? n 
A 1 167 GLU 167 167 167 GLU GLU A ? n 
A 1 168 MET 168 168 168 MET MET A ? n 
A 1 169 GLY 169 169 169 GLY GLY A ? n 
A 1 170 GLY 170 170 170 GLY GLY A ? n 
A 1 171 GLY 171 171 171 GLY GLY A ? n 
A 1 172 LYS 172 172 172 LYS LYS A ? n 
A 1 173 ASP 173 173 173 ASP ASP A ? n 
A 1 174 THR 174 174 174 THR THR A ? n 
A 1 175 CYS 175 175 175 CYS CYS A ? n 
A 1 176 LYS 176 176 176 LYS LYS A ? n 
A 1 177 GLY 177 177 177 GLY GLY A ? n 
A 1 178 ASP 178 178 178 ASP ASP A ? n 
A 1 179 SER 179 179 179 SER SER A ? n 
A 1 180 GLY 180 180 180 GLY GLY A ? n 
A 1 181 GLY 181 181 181 GLY GLY A ? n 
A 1 182 PRO 182 182 182 PRO PRO A ? n 
A 1 183 LEU 183 183 183 LEU LEU A ? n 
A 1 184 ILE 184 184 184 ILE ILE A ? n 
A 1 185 CYS 185 185 185 CYS CYS A ? n 
A 1 186 ASP 186 186 186 ASP ASP A ? n 
A 1 187 GLY 187 187 187 GLY GLY A ? n 
A 1 188 VAL 188 188 188 VAL VAL A ? n 
A 1 189 LEU 189 189 189 LEU LEU A ? n 
A 1 190 HIS 190 190 190 HIS HIS A ? n 
A 1 191 GLY 191 191 191 GLY GLY A ? n 
A 1 192 ILE 192 192 192 ILE ILE A ? n 
A 1 193 THR 193 193 193 THR THR A ? n 
A 1 194 ALA 194 194 194 ALA ALA A ? n 
A 1 195 TRP 195 195 195 TRP TRP A ? n 
A 1 196 GLY 196 196 196 GLY GLY A ? n 
A 1 197 PRO 197 197 197 PRO PRO A ? n 
A 1 198 ILE 198 198 198 ILE ILE A ? n 
A 1 199 PRO 199 199 199 PRO PRO A ? n 
A 1 200 CYS 200 200 200 CYS CYS A ? n 
A 1 201 GLY 201 201 201 GLY GLY A ? n 
A 1 202 LYS 202 202 202 LYS LYS A ? n 
A 1 203 PRO 203 203 203 PRO PRO A ? n 
A 1 204 ASN 204 204 204 ASN ASN A ? n 
A 1 205 THR 205 205 205 THR THR A ? n 
A 1 206 PRO 206 206 206 PRO PRO A ? n 
A 1 207 GLY 207 207 207 GLY GLY A ? n 
A 1 208 VAL 208 208 208 VAL VAL A ? n 
A 1 209 TYR 209 209 209 TYR TYR A ? n 
A 1 210 THR 210 210 210 THR THR A ? n 
A 1 211 LYS 211 211 211 LYS LYS A ? n 
A 1 212 LEU 212 212 212 LEU LEU A ? n 
A 1 213 ILE 213 213 213 ILE ILE A ? n 
A 1 214 LYS 214 214 214 LYS LYS A ? n 
A 1 215 PHE 215 215 215 PHE PHE A ? n 
A 1 216 THR 216 216 216 THR THR A ? n 
A 1 217 ASN 217 217 217 ASN ASN A ? n 
A 1 218 TRP 218 218 218 TRP TRP A ? n 
A 1 219 ILE 219 219 219 ILE ILE A ? n 
A 1 220 LYS 220 220 220 LYS LYS A ? n 
A 1 221 ASP 221 221 221 ASP ASP A ? n 
A 1 222 THR 222 222 222 THR THR A ? n 
A 1 223 MET 223 223 223 MET MET A ? n 
A 1 224 ALA 224 224 224 ALA ALA A ? n 
A 1 225 LYS 225 225 225 LYS LYS A ? n 
A 1 226 ASN 226 226 226 ASN ASN A ? n 
# 
loop_
_atom_site.group_PDB 
_atom_site.id 
_atom_site.type_symbol 
_atom_site.label_atom_id 
_atom_site.label_alt_id 
_atom_site.label_comp_id 
_atom_site.label_asym_id 
_atom_site.label_entity_id 
_atom_site.label_seq_id 
_atom_site.pdbx_PDB_ins_code 
_atom_site.Cartn_x 
_atom_site.Cartn_y 
_atom_site.Cartn_z 
_atom_site.occupancy 
_atom_site.B_iso_or_equiv 
_atom_site.pdbx_formal_charge 
_atom_site.auth_seq_id 
_atom_site.auth_comp_id 
_atom_site.auth_asym_id 
_atom_site.auth_atom_id 
_atom_site.pdbx_PDB_model_num 
ATOM 1    N N   ? ARG A 1   1 ?   8.872  -2.628  -0.567 1.000 66.310 ? 1   ARG A N   1 
ATOM 2    C CA  ? ARG A 1   1 ?   9.963  -3.571  -0.341 1.000 66.310 ? 1   ARG A CA  1 
ATOM 3    C C   ? ARG A 1   1 ?   9.443  -4.881   0.241 1.000 66.310 ? 1   ARG A C   1 
ATOM 4    C CB  ? ARG A 1   1 ?  11.014  -2.964   0.591 1.000 66.310 ? 1   ARG A CB  1 
ATOM 5    O O   ? ARG A 1   1 ?   8.790  -4.886   1.287 1.000 66.310 ? 1   ARG A O   1 
ATOM 6    C CG  ? ARG A 1   1 ?  11.632  -1.678   0.068 1.000 66.310 ? 1   ARG A CG  1 
ATOM 7    C CD  ? ARG A 1   1 ?  12.674  -1.122   1.029 1.000 66.310 ? 1   ARG A CD  1 
ATOM 8    N NE  ? ARG A 1   1 ?  13.232   0.139   0.548 1.000 66.310 ? 1   ARG A NE  1 
ATOM 9    N NH1 ? ARG A 1   1 ?  14.526   0.520   2.423 1.000 66.310 ? 1   ARG A NH1 1 
ATOM 10   N NH2 ? ARG A 1   1 ?  14.543   2.020   0.689 1.000 66.310 ? 1   ARG A NH2 1 
ATOM 11   C CZ  ? ARG A 1   1 ?  14.099   0.890   1.221 1.000 66.310 ? 1   ARG A CZ  1 
ATOM 12   N N   ? ILE A 1   2 ?   9.648  -6.013  -0.636 1.000 88.510 ? 2   ILE A N   1 
ATOM 13   C CA  ? ILE A 1   2 ?   9.108  -7.320  -0.277 1.000 88.510 ? 2   ILE A CA  1 
ATOM 14   C C   ? ILE A 1   2 ?  10.238  -8.235   0.190 1.000 88.510 ? 2   ILE A C   1 
ATOM 15   C CB  ? ILE A 1   2 ?   8.353  -7.964  -1.462 1.000 88.510 ? 2   ILE A CB  1 
ATOM 16   O O   ? ILE A 1   2 ?  11.112  -8.605  -0.597 1.000 88.510 ? 2   ILE A O   1 
ATOM 17   C CG1 ? ILE A 1   2 ?   7.161  -7.092  -1.872 1.000 88.510 ? 2   ILE A CG1 1 
ATOM 18   C CG2 ? ILE A 1   2 ?   7.897  -9.382  -1.105 1.000 88.510 ? 2   ILE A CG2 1 
ATOM 19   C CD1 ? ILE A 1   2 ?   6.047  -7.038  -0.835 1.000 88.510 ? 2   ILE A CD1 1 
ATOM 20   N N   ? VAL A 1   3 ?  10.420  -8.542   1.452 1.000 91.440 ? 3   VAL A N   1 
ATOM 21   C CA  ? VAL A 1   3 ?  11.385  -9.458   2.050 1.000 91.440 ? 3   VAL A CA  1 
ATOM 22   C C   ? VAL A 1   3 ?  10.835 -10.882   2.018 1.000 91.440 ? 3   VAL A C   1 
ATOM 23   C CB  ? VAL A 1   3 ?  11.730  -9.052   3.501 1.000 91.440 ? 3   VAL A CB  1 
ATOM 24   O O   ? VAL A 1   3 ?   9.700 -11.125   2.436 1.000 91.440 ? 3   VAL A O   1 
ATOM 25   C CG1 ? VAL A 1   3 ?  12.693 -10.057   4.128 1.000 91.440 ? 3   VAL A CG1 1 
ATOM 26   C CG2 ? VAL A 1   3 ?  12.324  -7.645   3.533 1.000 91.440 ? 3   VAL A CG2 1 
ATOM 27   N N   ? GLY A 1   4 ?  11.763 -11.800   1.431 1.000 92.020 ? 4   GLY A N   1 
ATOM 28   C CA  ? GLY A 1   4 ?  11.350 -13.194   1.426 1.000 92.020 ? 4   GLY A CA  1 
ATOM 29   C C   ? GLY A 1   4 ?  10.324 -13.508   0.354 1.000 92.020 ? 4   GLY A C   1 
ATOM 30   O O   ? GLY A 1   4 ?   9.607 -14.508   0.447 1.000 92.020 ? 4   GLY A O   1 
ATOM 31   N N   ? GLY A 1   5 ?  10.200 -12.484  -0.708 1.000 94.150 ? 5   GLY A N   1 
ATOM 32   C CA  ? GLY A 1   5 ?   9.209 -12.651  -1.760 1.000 94.150 ? 5   GLY A CA  1 
ATOM 33   C C   ? GLY A 1   5 ?   9.781 -13.259  -3.026 1.000 94.150 ? 5   GLY A C   1 
ATOM 34   O O   ? GLY A 1   5 ?  10.856 -13.862  -3.001 1.000 94.150 ? 5   GLY A O   1 
ATOM 35   N N   ? PHE A 1   6 ?   9.006 -13.209  -4.087 1.000 95.170 ? 6   PHE A N   1 
ATOM 36   C CA  ? PHE A 1   6 ?   9.332 -13.739  -5.405 1.000 95.170 ? 6   PHE A CA  1 
ATOM 37   C C   ? PHE A 1   6 ?   8.896 -12.773  -6.500 1.000 95.170 ? 6   PHE A C   1 
ATOM 38   C CB  ? PHE A 1   6 ?   8.671 -15.105  -5.616 1.000 95.170 ? 6   PHE A CB  1 
ATOM 39   O O   ? PHE A 1   6 ?   8.138 -11.835  -6.242 1.000 95.170 ? 6   PHE A O   1 
ATOM 40   C CG  ? PHE A 1   6 ?   7.175 -15.086  -5.455 1.000 95.170 ? 6   PHE A CG  1 
ATOM 41   C CD1 ? PHE A 1   6 ?   6.593 -15.303  -4.212 1.000 95.170 ? 6   PHE A CD1 1 
ATOM 42   C CD2 ? PHE A 1   6 ?   6.350 -14.852  -6.547 1.000 95.170 ? 6   PHE A CD2 1 
ATOM 43   C CE1 ? PHE A 1   6 ?   5.209 -15.287  -4.059 1.000 95.170 ? 6   PHE A CE1 1 
ATOM 44   C CE2 ? PHE A 1   6 ?   4.965 -14.834  -6.402 1.000 95.170 ? 6   PHE A CE2 1 
ATOM 45   C CZ  ? PHE A 1   6 ?   4.397 -15.053  -5.158 1.000 95.170 ? 6   PHE A CZ  1 
ATOM 46   N N   ? ASN A 1   7 ?   9.529 -13.000  -7.749 1.000 95.670 ? 7   ASN A N   1 
ATOM 47   C CA  ? ASN A 1   7 ?   9.045 -12.233  -8.892 1.000 95.670 ? 7   ASN A CA  1 
ATOM 48   C C   ? ASN A 1   7 ?   7.576 -12.528  -9.183 1.000 95.670 ? 7   ASN A C   1 
ATOM 49   C CB  ? ASN A 1   7 ?   9.899 -12.518 -10.129 1.000 95.670 ? 7   ASN A CB  1 
ATOM 50   O O   ? ASN A 1   7 ?   7.183 -13.690  -9.301 1.000 95.670 ? 7   ASN A O   1 
ATOM 51   C CG  ? ASN A 1   7 ?  11.299 -11.946 -10.016 1.000 95.670 ? 7   ASN A CG  1 
ATOM 52   N ND2 ? ASN A 1   7 ?  12.184 -12.363 -10.914 1.000 95.670 ? 7   ASN A ND2 1 
ATOM 53   O OD1 ? ASN A 1   7 ?  11.582 -11.137  -9.129 1.000 95.670 ? 7   ASN A OD1 1 
ATOM 54   N N   ? CYS A 1   8 ?   6.797 -11.429  -9.242 1.000 95.760 ? 8   CYS A N   1 
ATOM 55   C CA  ? CYS A 1   8 ?   5.410 -11.607  -9.657 1.000 95.760 ? 8   CYS A CA  1 
ATOM 56   C C   ? CYS A 1   8 ?   5.328 -12.019 -11.122 1.000 95.760 ? 8   CYS A C   1 
ATOM 57   C CB  ? CYS A 1   8 ?   4.614 -10.322  -9.433 1.000 95.760 ? 8   CYS A CB  1 
ATOM 58   O O   ? CYS A 1   8 ?   6.081 -11.514 -11.956 1.000 95.760 ? 8   CYS A O   1 
ATOM 59   S SG  ? CYS A 1   8 ?   4.486  -9.837  -7.698 1.000 95.760 ? 8   CYS A SG  1 
ATOM 60   N N   ? GLU A 1   9 ?   4.393 -12.985 -11.344 1.000 94.780 ? 9   GLU A N   1 
ATOM 61   C CA  ? GLU A 1   9 ?   4.149 -13.302 -12.748 1.000 94.780 ? 9   GLU A CA  1 
ATOM 62   C C   ? GLU A 1   9 ?   3.648 -12.079 -13.510 1.000 94.780 ? 9   GLU A C   1 
ATOM 63   C CB  ? GLU A 1   9 ?   3.143 -14.449 -12.873 1.000 94.780 ? 9   GLU A CB  1 
ATOM 64   O O   ? GLU A 1   9 ?   2.888 -11.272 -12.970 1.000 94.780 ? 9   GLU A O   1 
ATOM 65   C CG  ? GLU A 1   9 ?   3.667 -15.785 -12.366 1.000 94.780 ? 9   GLU A CG  1 
ATOM 66   C CD  ? GLU A 1   9 ?   2.656 -16.913 -12.494 1.000 94.780 ? 9   GLU A CD  1 
ATOM 67   O OE1 ? GLU A 1   9 ?   2.963 -18.054 -12.079 1.000 94.780 ? 9   GLU A OE1 1 
ATOM 68   O OE2 ? GLU A 1   9 ?   1.547 -16.655 -13.014 1.000 94.780 ? 9   GLU A OE2 1 
ATOM 69   N N   ? LYS A 1  10 ?   4.136 -11.932 -14.734 1.000 93.350 ? 10  LYS A N   1 
ATOM 70   C CA  ? LYS A 1  10 ?   3.695 -10.820 -15.570 1.000 93.350 ? 10  LYS A CA  1 
ATOM 71   C C   ? LYS A 1  10 ?   2.172 -10.729 -15.606 1.000 93.350 ? 10  LYS A C   1 
ATOM 72   C CB  ? LYS A 1  10 ?   4.244 -10.964 -16.990 1.000 93.350 ? 10  LYS A CB  1 
ATOM 73   O O   ? LYS A 1  10 ?   1.489 -11.739 -15.788 1.000 93.350 ? 10  LYS A O   1 
ATOM 74   C CG  ? LYS A 1  10 ?   4.015  -9.744 -17.870 1.000 93.350 ? 10  LYS A CG  1 
ATOM 75   C CD  ? LYS A 1  10 ?   4.674  -9.907 -19.234 1.000 93.350 ? 10  LYS A CD  1 
ATOM 76   C CE  ? LYS A 1  10 ?   4.436  -8.691 -20.119 1.000 93.350 ? 10  LYS A CE  1 
ATOM 77   N NZ  ? LYS A 1  10 ?   5.113  -8.829 -21.443 1.000 93.350 ? 10  LYS A NZ  1 
ATOM 78   N N   ? ASN A 1  11 ?   1.634  -9.467 -15.319 1.000 92.280 ? 11  ASN A N   1 
ATOM 79   C CA  ? ASN A 1  11 ?   0.221  -9.108 -15.383 1.000 92.280 ? 11  ASN A CA  1 
ATOM 80   C C   ? ASN A 1  11 ?  -0.589  -9.824 -14.305 1.000 92.280 ? 11  ASN A C   1 
ATOM 81   C CB  ? ASN A 1  11 ?  -0.350  -9.418 -16.768 1.000 92.280 ? 11  ASN A CB  1 
ATOM 82   O O   ? ASN A 1  11 ?  -1.820  -9.804 -14.331 1.000 92.280 ? 11  ASN A O   1 
ATOM 83   C CG  ? ASN A 1  11 ?   0.286  -8.582 -17.862 1.000 92.280 ? 11  ASN A CG  1 
ATOM 84   N ND2 ? ASN A 1  11 ?   0.351  -9.134 -19.068 1.000 92.280 ? 11  ASN A ND2 1 
ATOM 85   O OD1 ? ASN A 1  11 ?   0.715  -7.450 -17.624 1.000 92.280 ? 11  ASN A OD1 1 
ATOM 86   N N   ? SER A 1  12 ?   0.038 -10.531 -13.362 1.000 95.360 ? 12  SER A N   1 
ATOM 87   C CA  ? SER A 1  12 ?  -0.650 -11.224 -12.277 1.000 95.360 ? 12  SER A CA  1 
ATOM 88   C C   ? SER A 1  12 ?  -1.199 -10.237 -11.251 1.000 95.360 ? 12  SER A C   1 
ATOM 89   C CB  ? SER A 1  12 ?   0.291 -12.215 -11.591 1.000 95.360 ? 12  SER A CB  1 
ATOM 90   O O   ? SER A 1  12 ?  -2.056 -10.590 -10.439 1.000 95.360 ? 12  SER A O   1 
ATOM 91   O OG  ? SER A 1  12 ?   1.396 -11.542 -11.014 1.000 95.360 ? 12  SER A OG  1 
ATOM 92   N N   ? GLN A 1  13 ?  -0.795  -8.990 -11.212 1.000 97.130 ? 13  GLN A N   1 
ATOM 93   C CA  ? GLN A 1  13 ?  -1.254  -7.917 -10.336 1.000 97.130 ? 13  GLN A CA  1 
ATOM 94   C C   ? GLN A 1  13 ?  -1.678  -6.692 -11.142 1.000 97.130 ? 13  GLN A C   1 
ATOM 95   C CB  ? GLN A 1  13 ?  -0.160  -7.534  -9.337 1.000 97.130 ? 13  GLN A CB  1 
ATOM 96   O O   ? GLN A 1  13 ?  -1.064  -5.628 -11.034 1.000 97.130 ? 13  GLN A O   1 
ATOM 97   C CG  ? GLN A 1  13 ?   0.402  -8.716  -8.558 1.000 97.130 ? 13  GLN A CG  1 
ATOM 98   C CD  ? GLN A 1  13 ?  -0.682  -9.620  -8.001 1.000 97.130 ? 13  GLN A CD  1 
ATOM 99   N NE2 ? GLN A 1  13 ?  -0.535 -10.923  -8.216 1.000 97.130 ? 13  GLN A NE2 1 
ATOM 100  O OE1 ? GLN A 1  13 ?  -1.642  -9.152  -7.381 1.000 97.130 ? 13  GLN A OE1 1 
ATOM 101  N N   ? PRO A 1  14 ?  -2.765  -6.761 -11.913 1.000 97.430 ? 14  PRO A N   1 
ATOM 102  C CA  ? PRO A 1  14 ?  -3.172  -5.725 -12.866 1.000 97.430 ? 14  PRO A CA  1 
ATOM 103  C C   ? PRO A 1  14 ?  -3.746  -4.487 -12.182 1.000 97.430 ? 14  PRO A C   1 
ATOM 104  C CB  ? PRO A 1  14 ?  -4.238  -6.425 -13.713 1.000 97.430 ? 14  PRO A CB  1 
ATOM 105  O O   ? PRO A 1  14 ?  -3.926  -3.449 -12.825 1.000 97.430 ? 14  PRO A O   1 
ATOM 106  C CG  ? PRO A 1  14 ?  -4.813  -7.472 -12.815 1.000 97.430 ? 14  PRO A CG  1 
ATOM 107  C CD  ? PRO A 1  14 ?  -3.710  -8.025 -11.959 1.000 97.430 ? 14  PRO A CD  1 
ATOM 108  N N   ? TRP A 1  15 ?  -3.871  -4.526 -10.888 1.000 98.230 ? 15  TRP A N   1 
ATOM 109  C CA  ? TRP A 1  15 ?  -4.425  -3.429 -10.101 1.000 98.230 ? 15  TRP A CA  1 
ATOM 110  C C   ? TRP A 1  15 ?  -3.314  -2.599  -9.466 1.000 98.230 ? 15  TRP A C   1 
ATOM 111  C CB  ? TRP A 1  15 ?  -5.363  -3.965  -9.016 1.000 98.230 ? 15  TRP A CB  1 
ATOM 112  O O   ? TRP A 1  15 ?  -3.570  -1.523  -8.920 1.000 98.230 ? 15  TRP A O   1 
ATOM 113  C CG  ? TRP A 1  15 ?  -4.867  -5.209  -8.343 1.000 98.230 ? 15  TRP A CG  1 
ATOM 114  C CD1 ? TRP A 1  15 ?  -4.062  -5.284  -7.240 1.000 98.230 ? 15  TRP A CD1 1 
ATOM 115  C CD2 ? TRP A 1  15 ?  -5.141  -6.558  -8.732 1.000 98.230 ? 15  TRP A CD2 1 
ATOM 116  C CE2 ? TRP A 1  15 ?  -4.470  -7.401  -7.820 1.000 98.230 ? 15  TRP A CE2 1 
ATOM 117  C CE3 ? TRP A 1  15 ?  -5.891  -7.137  -9.765 1.000 98.230 ? 15  TRP A CE3 1 
ATOM 118  N NE1 ? TRP A 1  15 ?  -3.819  -6.600  -6.921 1.000 98.230 ? 15  TRP A NE1 1 
ATOM 119  C CH2 ? TRP A 1  15 ?  -5.266  -9.334  -8.929 1.000 98.230 ? 15  TRP A CH2 1 
ATOM 120  C CZ2 ? TRP A 1  15 ?  -4.526  -8.794  -7.910 1.000 98.230 ? 15  TRP A CZ2 1 
ATOM 121  C CZ3 ? TRP A 1  15 ?  -5.946  -8.523  -9.853 1.000 98.230 ? 15  TRP A CZ3 1 
ATOM 122  N N   ? HIS A 1  16 ?  -2.071  -3.164  -9.343 1.000 97.990 ? 16  HIS A N   1 
ATOM 123  C CA  ? HIS A 1  16 ?  -0.953  -2.490  -8.692 1.000 97.990 ? 16  HIS A CA  1 
ATOM 124  C C   ? HIS A 1  16 ?  -0.505  -1.269  -9.489 1.000 97.990 ? 16  HIS A C   1 
ATOM 125  C CB  ? HIS A 1  16 ?   0.219  -3.454  -8.505 1.000 97.990 ? 16  HIS A CB  1 
ATOM 126  O O   ? HIS A 1  16 ?  -0.363  -1.339 -10.712 1.000 97.990 ? 16  HIS A O   1 
ATOM 127  C CG  ? HIS A 1  16 ?   1.195  -3.017  -7.459 1.000 97.990 ? 16  HIS A CG  1 
ATOM 128  C CD2 ? HIS A 1  16 ?   2.029  -1.952  -7.412 1.000 97.990 ? 16  HIS A CD2 1 
ATOM 129  N ND1 ? HIS A 1  16 ?   1.395  -3.717  -6.289 1.000 97.990 ? 16  HIS A ND1 1 
ATOM 130  C CE1 ? HIS A 1  16 ?   2.311  -3.098  -5.564 1.000 97.990 ? 16  HIS A CE1 1 
ATOM 131  N NE2 ? HIS A 1  16 ?   2.713  -2.024  -6.223 1.000 97.990 ? 16  HIS A NE2 1 
ATOM 132  N N   ? VAL A 1  17 ?  -0.228  -0.155  -8.795 1.000 97.940 ? 17  VAL A N   1 
ATOM 133  C CA  ? VAL A 1  17 ?   0.110   1.125  -9.408 1.000 97.940 ? 17  VAL A CA  1 
ATOM 134  C C   ? VAL A 1  17 ?   1.433   1.635  -8.843 1.000 97.940 ? 17  VAL A C   1 
ATOM 135  C CB  ? VAL A 1  17 ?  -1.004   2.172  -9.187 1.000 97.940 ? 17  VAL A CB  1 
ATOM 136  O O   ? VAL A 1  17 ?   1.669   1.561  -7.635 1.000 97.940 ? 17  VAL A O   1 
ATOM 137  C CG1 ? VAL A 1  17 ?  -0.574   3.539  -9.717 1.000 97.940 ? 17  VAL A CG1 1 
ATOM 138  C CG2 ? VAL A 1  17 ?  -2.301   1.721  -9.856 1.000 97.940 ? 17  VAL A CG2 1 
ATOM 139  N N   ? ALA A 1  18 ?   2.278   2.095  -9.770 1.000 97.180 ? 18  ALA A N   1 
ATOM 140  C CA  ? ALA A 1  18 ?   3.473   2.822  -9.351 1.000 97.180 ? 18  ALA A CA  1 
ATOM 141  C C   ? ALA A 1  18 ?   3.195   4.318  -9.238 1.000 97.180 ? 18  ALA A C   1 
ATOM 142  C CB  ? ALA A 1  18 ?   4.620   2.569 -10.327 1.000 97.180 ? 18  ALA A CB  1 
ATOM 143  O O   ? ALA A 1  18 ?   2.785   4.955 -10.211 1.000 97.180 ? 18  ALA A O   1 
ATOM 144  N N   ? VAL A 1  19 ?   3.435   4.821  -8.070 1.000 97.180 ? 19  VAL A N   1 
ATOM 145  C CA  ? VAL A 1  19 ?   3.207   6.239  -7.808 1.000 97.180 ? 19  VAL A CA  1 
ATOM 146  C C   ? VAL A 1  19 ?   4.539   6.985  -7.808 1.000 97.180 ? 19  VAL A C   1 
ATOM 147  C CB  ? VAL A 1  19 ?   2.474   6.458  -6.465 1.000 97.180 ? 19  VAL A CB  1 
ATOM 148  O O   ? VAL A 1  19 ?   5.453   6.637  -7.057 1.000 97.180 ? 19  VAL A O   1 
ATOM 149  C CG1 ? VAL A 1  19 ?   2.186   7.941  -6.243 1.000 97.180 ? 19  VAL A CG1 1 
ATOM 150  C CG2 ? VAL A 1  19 ?   1.180   5.646  -6.426 1.000 97.180 ? 19  VAL A CG2 1 
ATOM 151  N N   ? TYR A 1  20 ?   4.589   8.064  -8.647 1.000 96.360 ? 20  TYR A N   1 
ATOM 152  C CA  ? TYR A 1  20 ?   5.823   8.819  -8.837 1.000 96.360 ? 20  TYR A CA  1 
ATOM 153  C C   ? TYR A 1  20 ?   5.654  10.264  -8.383 1.000 96.360 ? 20  TYR A C   1 
ATOM 154  C CB  ? TYR A 1  20 ?   6.256   8.781 -10.306 1.000 96.360 ? 20  TYR A CB  1 
ATOM 155  O O   ? TYR A 1  20 ?   4.572  10.841  -8.517 1.000 96.360 ? 20  TYR A O   1 
ATOM 156  C CG  ? TYR A 1  20 ?   6.900   7.478 -10.715 1.000 96.360 ? 20  TYR A CG  1 
ATOM 157  C CD1 ? TYR A 1  20 ?   8.284   7.374 -10.845 1.000 96.360 ? 20  TYR A CD1 1 
ATOM 158  C CD2 ? TYR A 1  20 ?   6.129   6.351 -10.973 1.000 96.360 ? 20  TYR A CD2 1 
ATOM 159  C CE1 ? TYR A 1  20 ?   8.882   6.177 -11.224 1.000 96.360 ? 20  TYR A CE1 1 
ATOM 160  C CE2 ? TYR A 1  20 ?   6.716   5.148 -11.352 1.000 96.360 ? 20  TYR A CE2 1 
ATOM 161  O OH  ? TYR A 1  20 ?   8.678   3.883 -11.849 1.000 96.360 ? 20  TYR A OH  1 
ATOM 162  C CZ  ? TYR A 1  20 ?   8.091   5.071 -11.474 1.000 96.360 ? 20  TYR A CZ  1 
ATOM 163  N N   ? ARG A 1  21 ?   6.733  10.727  -7.848 1.000 94.470 ? 21  ARG A N   1 
ATOM 164  C CA  ? ARG A 1  21 ?   6.951  12.169  -7.792 1.000 94.470 ? 21  ARG A CA  1 
ATOM 165  C C   ? ARG A 1  21 ?   7.920  12.619  -8.880 1.000 94.470 ? 21  ARG A C   1 
ATOM 166  C CB  ? ARG A 1  21 ?   7.480  12.580  -6.416 1.000 94.470 ? 21  ARG A CB  1 
ATOM 167  O O   ? ARG A 1  21 ?   9.114  12.317  -8.818 1.000 94.470 ? 21  ARG A O   1 
ATOM 168  C CG  ? ARG A 1  21 ?   7.704  14.076  -6.264 1.000 94.470 ? 21  ARG A CG  1 
ATOM 169  C CD  ? ARG A 1  21 ?   8.343  14.418  -4.925 1.000 94.470 ? 21  ARG A CD  1 
ATOM 170  N NE  ? ARG A 1  21 ?   8.598  15.850  -4.799 1.000 94.470 ? 21  ARG A NE  1 
ATOM 171  N NH1 ? ARG A 1  21 ?   9.923  15.659  -2.917 1.000 94.470 ? 21  ARG A NH1 1 
ATOM 172  N NH2 ? ARG A 1  21 ?   9.509  17.721  -3.828 1.000 94.470 ? 21  ARG A NH2 1 
ATOM 173  C CZ  ? ARG A 1  21 ?   9.343  16.407  -3.848 1.000 94.470 ? 21  ARG A CZ  1 
ATOM 174  N N   ? TYR A 1  22 ?   7.336  13.316  -9.903 1.000 90.350 ? 22  TYR A N   1 
ATOM 175  C CA  ? TYR A 1  22 ?   8.118  13.580 -11.106 1.000 90.350 ? 22  TYR A CA  1 
ATOM 176  C C   ? TYR A 1  22 ?   8.650  12.284 -11.705 1.000 90.350 ? 22  TYR A C   1 
ATOM 177  C CB  ? TYR A 1  22 ?   9.280  14.528 -10.796 1.000 90.350 ? 22  TYR A CB  1 
ATOM 178  O O   ? TYR A 1  22 ?   7.878  11.450 -12.185 1.000 90.350 ? 22  TYR A O   1 
ATOM 179  C CG  ? TYR A 1  22 ?   8.843  15.869 -10.259 1.000 90.350 ? 22  TYR A CG  1 
ATOM 180  C CD1 ? TYR A 1  22 ?   8.151  16.771 -11.064 1.000 90.350 ? 22  TYR A CD1 1 
ATOM 181  C CD2 ? TYR A 1  22 ?   9.121  16.237  -8.947 1.000 90.350 ? 22  TYR A CD2 1 
ATOM 182  C CE1 ? TYR A 1  22 ?   7.747  18.009 -10.574 1.000 90.350 ? 22  TYR A CE1 1 
ATOM 183  C CE2 ? TYR A 1  22 ?   8.723  17.472  -8.447 1.000 90.350 ? 22  TYR A CE2 1 
ATOM 184  O OH  ? TYR A 1  22 ?   7.640  19.574  -8.777 1.000 90.350 ? 22  TYR A OH  1 
ATOM 185  C CZ  ? TYR A 1  22 ?   8.037  18.350  -9.267 1.000 90.350 ? 22  TYR A CZ  1 
ATOM 186  N N   ? ASN A 1  23 ?   9.917  11.953 -11.609 1.000 88.670 ? 23  ASN A N   1 
ATOM 187  C CA  ? ASN A 1  23 ?  10.488  10.756 -12.217 1.000 88.670 ? 23  ASN A CA  1 
ATOM 188  C C   ? ASN A 1  23 ?  10.992   9.777 -11.160 1.000 88.670 ? 23  ASN A C   1 
ATOM 189  C CB  ? ASN A 1  23 ?  11.619  11.129 -13.177 1.000 88.670 ? 23  ASN A CB  1 
ATOM 190  O O   ? ASN A 1  23 ?  11.625   8.773 -11.490 1.000 88.670 ? 23  ASN A O   1 
ATOM 191  C CG  ? ASN A 1  23 ?  12.749  11.870 -12.489 1.000 88.670 ? 23  ASN A CG  1 
ATOM 192  N ND2 ? ASN A 1  23 ?  13.901  11.937 -13.146 1.000 88.670 ? 23  ASN A ND2 1 
ATOM 193  O OD1 ? ASN A 1  23 ?  12.588  12.377 -11.376 1.000 88.670 ? 23  ASN A OD1 1 
ATOM 194  N N   ? LYS A 1  24 ?  10.634  10.103  -9.897 1.000 92.420 ? 24  LYS A N   1 
ATOM 195  C CA  ? LYS A 1  24 ?  11.109   9.260  -8.804 1.000 92.420 ? 24  LYS A CA  1 
ATOM 196  C C   ? LYS A 1  24 ?   9.971   8.433  -8.212 1.000 92.420 ? 24  LYS A C   1 
ATOM 197  C CB  ? LYS A 1  24 ?  11.759  10.112  -7.713 1.000 92.420 ? 24  LYS A CB  1 
ATOM 198  O O   ? LYS A 1  24 ?   8.945   8.982  -7.805 1.000 92.420 ? 24  LYS A O   1 
ATOM 199  C CG  ? LYS A 1  24 ?  12.342   9.305  -6.562 1.000 92.420 ? 24  LYS A CG  1 
ATOM 200  C CD  ? LYS A 1  24 ?  12.978  10.207  -5.512 1.000 92.420 ? 24  LYS A CD  1 
ATOM 201  C CE  ? LYS A 1  24 ?  13.509   9.405  -4.332 1.000 92.420 ? 24  LYS A CE  1 
ATOM 202  N NZ  ? LYS A 1  24 ?  14.105  10.288  -3.285 1.000 92.420 ? 24  LYS A NZ  1 
ATOM 203  N N   ? TYR A 1  25 ?  10.195   7.154  -8.173 1.000 93.750 ? 25  TYR A N   1 
ATOM 204  C CA  ? TYR A 1  25 ?   9.239   6.257  -7.533 1.000 93.750 ? 25  TYR A CA  1 
ATOM 205  C C   ? TYR A 1  25 ?   9.168   6.516  -6.033 1.000 93.750 ? 25  TYR A C   1 
ATOM 206  C CB  ? TYR A 1  25 ?   9.616   4.796  -7.793 1.000 93.750 ? 25  TYR A CB  1 
ATOM 207  O O   ? TYR A 1  25 ?  10.195   6.532  -5.350 1.000 93.750 ? 25  TYR A O   1 
ATOM 208  C CG  ? TYR A 1  25 ?   8.781   3.806  -7.018 1.000 93.750 ? 25  TYR A CG  1 
ATOM 209  C CD1 ? TYR A 1  25 ?   9.265   3.219  -5.851 1.000 93.750 ? 25  TYR A CD1 1 
ATOM 210  C CD2 ? TYR A 1  25 ?   7.506   3.455  -7.451 1.000 93.750 ? 25  TYR A CD2 1 
ATOM 211  C CE1 ? TYR A 1  25 ?   8.500   2.305  -5.135 1.000 93.750 ? 25  TYR A CE1 1 
ATOM 212  C CE2 ? TYR A 1  25 ?   6.732   2.543  -6.742 1.000 93.750 ? 25  TYR A CE2 1 
ATOM 213  O OH  ? TYR A 1  25 ?   6.474   1.070  -4.882 1.000 93.750 ? 25  TYR A OH  1 
ATOM 214  C CZ  ? TYR A 1  25 ?   7.236   1.974  -5.587 1.000 93.750 ? 25  TYR A CZ  1 
ATOM 215  N N   ? ILE A 1  26 ?   7.882   6.614  -5.477 1.000 94.220 ? 26  ILE A N   1 
ATOM 216  C CA  ? ILE A 1  26 ?   7.812   6.968  -4.064 1.000 94.220 ? 26  ILE A CA  1 
ATOM 217  C C   ? ILE A 1  26 ?   6.931   5.965  -3.323 1.000 94.220 ? 26  ILE A C   1 
ATOM 218  C CB  ? ILE A 1  26 ?   7.272   8.403  -3.867 1.000 94.220 ? 26  ILE A CB  1 
ATOM 219  O O   ? ILE A 1  26 ?   7.133   5.713  -2.132 1.000 94.220 ? 26  ILE A O   1 
ATOM 220  C CG1 ? ILE A 1  26 ?   5.885   8.543  -4.504 1.000 94.220 ? 26  ILE A CG1 1 
ATOM 221  C CG2 ? ILE A 1  26 ?   8.248   9.431  -4.447 1.000 94.220 ? 26  ILE A CG2 1 
ATOM 222  C CD1 ? ILE A 1  26 ?   5.155   9.824  -4.122 1.000 94.220 ? 26  ILE A CD1 1 
ATOM 223  N N   ? CYS A 1  27 ?   5.927   5.422  -3.920 1.000 96.180 ? 27  CYS A N   1 
ATOM 224  C CA  ? CYS A 1  27 ?   5.021   4.469  -3.289 1.000 96.180 ? 27  CYS A CA  1 
ATOM 225  C C   ? CYS A 1  27 ?   4.329   3.601  -4.333 1.000 96.180 ? 27  CYS A C   1 
ATOM 226  C CB  ? CYS A 1  27 ?   3.976   5.200  -2.446 1.000 96.180 ? 27  CYS A CB  1 
ATOM 227  O O   ? CYS A 1  27 ?   4.446   3.854  -5.533 1.000 96.180 ? 27  CYS A O   1 
ATOM 228  S SG  ? CYS A 1  27 ?   4.630   5.884  -0.908 1.000 96.180 ? 27  CYS A SG  1 
ATOM 229  N N   ? GLY A 1  28 ?   3.669   2.618  -3.821 1.000 97.070 ? 28  GLY A N   1 
ATOM 230  C CA  ? GLY A 1  28 ?   2.702   1.877  -4.616 1.000 97.070 ? 28  GLY A CA  1 
ATOM 231  C C   ? GLY A 1  28 ?   1.292   2.425  -4.504 1.000 97.070 ? 28  GLY A C   1 
ATOM 232  O O   ? GLY A 1  28 ?   1.048   3.378  -3.760 1.000 97.070 ? 28  GLY A O   1 
ATOM 233  N N   ? GLY A 1  29 ?   0.347   1.884  -5.235 1.000 97.970 ? 29  GLY A N   1 
ATOM 234  C CA  ? GLY A 1  29 ?  -1.077   2.180  -5.221 1.000 97.970 ? 29  GLY A CA  1 
ATOM 235  C C   ? GLY A 1  29 ?  -1.924   1.062  -5.798 1.000 97.970 ? 29  GLY A C   1 
ATOM 236  O O   ? GLY A 1  29 ?  -1.396   0.031  -6.221 1.000 97.970 ? 29  GLY A O   1 
ATOM 237  N N   ? VAL A 1  30 ?  -3.231   1.307  -5.713 1.000 98.570 ? 30  VAL A N   1 
ATOM 238  C CA  ? VAL A 1  30 ?  -4.175   0.303  -6.192 1.000 98.570 ? 30  VAL A CA  1 
ATOM 239  C C   ? VAL A 1  30 ?  -5.262   0.973  -7.030 1.000 98.570 ? 30  VAL A C   1 
ATOM 240  C CB  ? VAL A 1  30 ?  -4.812  -0.481  -5.022 1.000 98.570 ? 30  VAL A CB  1 
ATOM 241  O O   ? VAL A 1  30 ?  -5.879   1.947  -6.594 1.000 98.570 ? 30  VAL A O   1 
ATOM 242  C CG1 ? VAL A 1  30 ?  -5.693  -1.613  -5.547 1.000 98.570 ? 30  VAL A CG1 1 
ATOM 243  C CG2 ? VAL A 1  30 ?  -3.729  -1.029  -4.096 1.000 98.570 ? 30  VAL A CG2 1 
ATOM 244  N N   ? LEU A 1  31 ?  -5.436   0.474  -8.246 1.000 98.630 ? 31  LEU A N   1 
ATOM 245  C CA  ? LEU A 1  31 ?  -6.502   0.980  -9.103 1.000 98.630 ? 31  LEU A CA  1 
ATOM 246  C C   ? LEU A 1  31 ?  -7.861   0.462  -8.643 1.000 98.630 ? 31  LEU A C   1 
ATOM 247  C CB  ? LEU A 1  31 ?  -6.256   0.579 -10.559 1.000 98.630 ? 31  LEU A CB  1 
ATOM 248  O O   ? LEU A 1  31 ?  -8.105  -0.747  -8.654 1.000 98.630 ? 31  LEU A O   1 
ATOM 249  C CG  ? LEU A 1  31 ?  -7.239   1.135 -11.591 1.000 98.630 ? 31  LEU A CG  1 
ATOM 250  C CD1 ? LEU A 1  31 ?  -7.112   2.652 -11.681 1.000 98.630 ? 31  LEU A CD1 1 
ATOM 251  C CD2 ? LEU A 1  31 ?  -7.006   0.491 -12.954 1.000 98.630 ? 31  LEU A CD2 1 
ATOM 252  N N   ? LEU A 1  32 ?  -8.832   1.418  -8.251 1.000 98.310 ? 32  LEU A N   1 
ATOM 253  C CA  ? LEU A 1  32 ? -10.139   1.044  -7.723 1.000 98.310 ? 32  LEU A CA  1 
ATOM 254  C C   ? LEU A 1  32 ? -11.214   1.161  -8.799 1.000 98.310 ? 32  LEU A C   1 
ATOM 255  C CB  ? LEU A 1  32 ? -10.504   1.922  -6.523 1.000 98.310 ? 32  LEU A CB  1 
ATOM 256  O O   ? LEU A 1  32 ? -12.240   0.480  -8.734 1.000 98.310 ? 32  LEU A O   1 
ATOM 257  C CG  ? LEU A 1  32 ?  -9.658   1.733  -5.263 1.000 98.310 ? 32  LEU A CG  1 
ATOM 258  C CD1 ? LEU A 1  32 ? -10.106   2.703  -4.174 1.000 98.310 ? 32  LEU A CD1 1 
ATOM 259  C CD2 ? LEU A 1  32 ?  -9.745   0.293  -4.771 1.000 98.310 ? 32  LEU A CD2 1 
ATOM 260  N N   ? ASP A 1  33 ? -11.008   2.093  -9.748 1.000 97.630 ? 33  ASP A N   1 
ATOM 261  C CA  ? ASP A 1  33 ? -11.823   2.313 -10.938 1.000 97.630 ? 33  ASP A CA  1 
ATOM 262  C C   ? ASP A 1  33 ? -11.043   3.078 -12.005 1.000 97.630 ? 33  ASP A C   1 
ATOM 263  C CB  ? ASP A 1  33 ? -13.104   3.069 -10.580 1.000 97.630 ? 33  ASP A CB  1 
ATOM 264  O O   ? ASP A 1  33 ?  -9.834   3.279 -11.872 1.000 97.630 ? 33  ASP A O   1 
ATOM 265  C CG  ? ASP A 1  33 ? -12.847   4.505 -10.158 1.000 97.630 ? 33  ASP A CG  1 
ATOM 266  O OD1 ? ASP A 1  33 ? -11.814   5.083 -10.561 1.000 97.630 ? 33  ASP A OD1 1 
ATOM 267  O OD2 ? ASP A 1  33 ? -13.682   5.063  -9.414 1.000 97.630 ? 33  ASP A OD2 1 
ATOM 268  N N   ? ARG A 1  34 ? -11.750   3.426 -13.154 1.000 98.000 ? 34  ARG A N   1 
ATOM 269  C CA  ? ARG A 1  34 ? -11.041   3.995 -14.297 1.000 98.000 ? 34  ARG A CA  1 
ATOM 270  C C   ? ARG A 1  34 ? -10.360   5.307 -13.921 1.000 98.000 ? 34  ARG A C   1 
ATOM 271  C CB  ? ARG A 1  34 ? -12.000   4.218 -15.468 1.000 98.000 ? 34  ARG A CB  1 
ATOM 272  O O   ? ARG A 1  34 ?  -9.384   5.710 -14.557 1.000 98.000 ? 34  ARG A O   1 
ATOM 273  C CG  ? ARG A 1  34 ? -12.523   2.933 -16.090 1.000 98.000 ? 34  ARG A CG  1 
ATOM 274  C CD  ? ARG A 1  34 ? -13.385   3.209 -17.314 1.000 98.000 ? 34  ARG A CD  1 
ATOM 275  N NE  ? ARG A 1  34 ? -13.637   1.992 -18.081 1.000 98.000 ? 34  ARG A NE  1 
ATOM 276  N NH1 ? ARG A 1  34 ? -13.987   3.083 -20.087 1.000 98.000 ? 34  ARG A NH1 1 
ATOM 277  N NH2 ? ARG A 1  34 ? -14.129   0.797 -19.979 1.000 98.000 ? 34  ARG A NH2 1 
ATOM 278  C CZ  ? ARG A 1  34 ? -13.917   1.960 -19.381 1.000 98.000 ? 34  ARG A CZ  1 
ATOM 279  N N   ? ASN A 1  35 ? -10.759   5.916 -12.841 1.000 98.310 ? 35  ASN A N   1 
ATOM 280  C CA  ? ASN A 1  35 ? -10.269   7.259 -12.549 1.000 98.310 ? 35  ASN A CA  1 
ATOM 281  C C   ? ASN A 1  35 ?  -9.625   7.333 -11.168 1.000 98.310 ? 35  ASN A C   1 
ATOM 282  C CB  ? ASN A 1  35 ? -11.403   8.280 -12.662 1.000 98.310 ? 35  ASN A CB  1 
ATOM 283  O O   ? ASN A 1  35 ?  -9.133   8.388 -10.763 1.000 98.310 ? 35  ASN A O   1 
ATOM 284  C CG  ? ASN A 1  35 ? -11.938   8.405 -14.075 1.000 98.310 ? 35  ASN A CG  1 
ATOM 285  N ND2 ? ASN A 1  35 ? -13.225   8.129 -14.248 1.000 98.310 ? 35  ASN A ND2 1 
ATOM 286  O OD1 ? ASN A 1  35 ? -11.201   8.747 -15.003 1.000 98.310 ? 35  ASN A OD1 1 
ATOM 287  N N   ? TRP A 1  36 ?  -9.614   6.226 -10.441 1.000 98.550 ? 36  TRP A N   1 
ATOM 288  C CA  ? TRP A 1  36 ?  -9.259   6.389  -9.035 1.000 98.550 ? 36  TRP A CA  1 
ATOM 289  C C   ? TRP A 1  36 ?  -8.192   5.380  -8.622 1.000 98.550 ? 36  TRP A C   1 
ATOM 290  C CB  ? TRP A 1  36 ? -10.496   6.235  -8.146 1.000 98.550 ? 36  TRP A CB  1 
ATOM 291  O O   ? TRP A 1  36 ?  -8.312   4.187  -8.911 1.000 98.550 ? 36  TRP A O   1 
ATOM 292  C CG  ? TRP A 1  36 ? -11.478   7.362  -8.268 1.000 98.550 ? 36  TRP A CG  1 
ATOM 293  C CD1 ? TRP A 1  36 ? -12.607   7.392  -9.038 1.000 98.550 ? 36  TRP A CD1 1 
ATOM 294  C CD2 ? TRP A 1  36 ? -11.413   8.626  -7.601 1.000 98.550 ? 36  TRP A CD2 1 
ATOM 295  C CE2 ? TRP A 1  36 ? -12.538   9.374  -8.013 1.000 98.550 ? 36  TRP A CE2 1 
ATOM 296  C CE3 ? TRP A 1  36 ? -10.513   9.199  -6.693 1.000 98.550 ? 36  TRP A CE3 1 
ATOM 297  N NE1 ? TRP A 1  36 ? -13.249   8.599  -8.889 1.000 98.550 ? 36  TRP A NE1 1 
ATOM 298  C CH2 ? TRP A 1  36 ? -11.890  11.205  -6.660 1.000 98.550 ? 36  TRP A CH2 1 
ATOM 299  C CZ2 ? TRP A 1  36 ? -12.786  10.668  -7.548 1.000 98.550 ? 36  TRP A CZ2 1 
ATOM 300  C CZ3 ? TRP A 1  36 ? -10.762  10.487  -6.231 1.000 98.550 ? 36  TRP A CZ3 1 
ATOM 301  N N   ? VAL A 1  37 ?  -7.138   5.909  -7.970 1.000 98.640 ? 37  VAL A N   1 
ATOM 302  C CA  ? VAL A 1  37 ?  -6.062   5.121  -7.379 1.000 98.640 ? 37  VAL A CA  1 
ATOM 303  C C   ? VAL A 1  37 ?  -6.039   5.328  -5.866 1.000 98.640 ? 37  VAL A C   1 
ATOM 304  C CB  ? VAL A 1  37 ?  -4.689   5.488  -7.987 1.000 98.640 ? 37  VAL A CB  1 
ATOM 305  O O   ? VAL A 1  37 ?  -6.145   6.460  -5.387 1.000 98.640 ? 37  VAL A O   1 
ATOM 306  C CG1 ? VAL A 1  37 ?  -3.558   4.814  -7.213 1.000 98.640 ? 37  VAL A CG1 1 
ATOM 307  C CG2 ? VAL A 1  37 ?  -4.639   5.096  -9.463 1.000 98.640 ? 37  VAL A CG2 1 
ATOM 308  N N   ? LEU A 1  38 ?  -5.993   4.211  -5.167 1.000 98.690 ? 38  LEU A N   1 
ATOM 309  C CA  ? LEU A 1  38 ?  -5.849   4.230  -3.715 1.000 98.690 ? 38  LEU A CA  1 
ATOM 310  C C   ? LEU A 1  38 ?  -4.393   4.024  -3.311 1.000 98.690 ? 38  LEU A C   1 
ATOM 311  C CB  ? LEU A 1  38 ?  -6.727   3.152  -3.075 1.000 98.690 ? 38  LEU A CB  1 
ATOM 312  O O   ? LEU A 1  38 ?  -3.731   3.108  -3.806 1.000 98.690 ? 38  LEU A O   1 
ATOM 313  C CG  ? LEU A 1  38 ?  -6.712   3.085  -1.547 1.000 98.690 ? 38  LEU A CG  1 
ATOM 314  C CD1 ? LEU A 1  38 ?  -7.315   4.354  -0.955 1.000 98.690 ? 38  LEU A CD1 1 
ATOM 315  C CD2 ? LEU A 1  38 ?  -7.463   1.851  -1.058 1.000 98.690 ? 38  LEU A CD2 1 
ATOM 316  N N   ? THR A 1  39 ?  -3.811   4.882  -2.373 1.000 98.480 ? 39  THR A N   1 
ATOM 317  C CA  ? THR A 1  39 ?  -2.450   4.777  -1.860 1.000 98.480 ? 39  THR A CA  1 
ATOM 318  C C   ? THR A 1  39 ?  -2.390   5.194  -0.394 1.000 98.480 ? 39  THR A C   1 
ATOM 319  C CB  ? THR A 1  39 ?  -1.475   5.640  -2.682 1.000 98.480 ? 39  THR A CB  1 
ATOM 320  O O   ? THR A 1  39 ?  -3.427   5.406   0.239 1.000 98.480 ? 39  THR A O   1 
ATOM 321  C CG2 ? THR A 1  39 ?  -1.722   7.126  -2.444 1.000 98.480 ? 39  THR A CG2 1 
ATOM 322  O OG1 ? THR A 1  39 ?  -0.130   5.324  -2.304 1.000 98.480 ? 39  THR A OG1 1 
ATOM 323  N N   ? ALA A 1  40 ?  -1.244   5.192   0.166 1.000 98.150 ? 40  ALA A N   1 
ATOM 324  C CA  ? ALA A 1  40 ?  -1.092   5.570   1.569 1.000 98.150 ? 40  ALA A CA  1 
ATOM 325  C C   ? ALA A 1  40 ?  -0.989   7.084   1.722 1.000 98.150 ? 40  ALA A C   1 
ATOM 326  C CB  ? ALA A 1  40 ?   0.136   4.892   2.173 1.000 98.150 ? 40  ALA A CB  1 
ATOM 327  O O   ? ALA A 1  40 ?  -0.316   7.750   0.932 1.000 98.150 ? 40  ALA A O   1 
ATOM 328  N N   ? ALA A 1  41 ?  -1.628   7.643   2.757 1.000 97.820 ? 41  ALA A N   1 
ATOM 329  C CA  ? ALA A 1  41 ?  -1.626   9.082   3.008 1.000 97.820 ? 41  ALA A CA  1 
ATOM 330  C C   ? ALA A 1  41 ?  -0.223   9.578   3.343 1.000 97.820 ? 41  ALA A C   1 
ATOM 331  C CB  ? ALA A 1  41 ?  -2.594   9.426   4.138 1.000 97.820 ? 41  ALA A CB  1 
ATOM 332  O O   ? ALA A 1  41 ?   0.115  10.734   3.074 1.000 97.820 ? 41  ALA A O   1 
ATOM 333  N N   ? HIS A 1  42 ?   0.582   8.735   3.966 1.000 96.120 ? 42  HIS A N   1 
ATOM 334  C CA  ? HIS A 1  42 ?   1.931   9.142   4.342 1.000 96.120 ? 42  HIS A CA  1 
ATOM 335  C C   ? HIS A 1  42 ?   2.833   9.256   3.118 1.000 96.120 ? 42  HIS A C   1 
ATOM 336  C CB  ? HIS A 1  42 ?   2.529   8.152   5.344 1.000 96.120 ? 42  HIS A CB  1 
ATOM 337  O O   ? HIS A 1  42 ?   3.966   9.733   3.218 1.000 96.120 ? 42  HIS A O   1 
ATOM 338  C CG  ? HIS A 1  42 ?   2.970   6.864   4.725 1.000 96.120 ? 42  HIS A CG  1 
ATOM 339  C CD2 ? HIS A 1  42 ?   4.118   6.531   4.089 1.000 96.120 ? 42  HIS A CD2 1 
ATOM 340  N ND1 ? HIS A 1  42 ?   2.183   5.734   4.719 1.000 96.120 ? 42  HIS A ND1 1 
ATOM 341  C CE1 ? HIS A 1  42 ?   2.830   4.757   4.105 1.000 96.120 ? 42  HIS A CE1 1 
ATOM 342  N NE2 ? HIS A 1  42 ?   4.006   5.215   3.712 1.000 96.120 ? 42  HIS A NE2 1 
ATOM 343  N N   ? CYS A 1  43 ?   2.239   8.958   1.912 1.000 96.040 ? 43  CYS A N   1 
ATOM 344  C CA  ? CYS A 1  43 ?   2.968   9.074   0.654 1.000 96.040 ? 43  CYS A CA  1 
ATOM 345  C C   ? CYS A 1  43 ?   2.730  10.433   0.009 1.000 96.040 ? 43  CYS A C   1 
ATOM 346  C CB  ? CYS A 1  43 ?   2.555   7.962  -0.309 1.000 96.040 ? 43  CYS A CB  1 
ATOM 347  O O   ? CYS A 1  43 ?   3.150  10.669  -1.126 1.000 96.040 ? 43  CYS A O   1 
ATOM 348  S SG  ? CYS A 1  43 ?   3.169   6.329   0.157 1.000 96.040 ? 43  CYS A SG  1 
ATOM 349  N N   ? HIS A 1  44 ?   2.075  11.258   0.640 1.000 95.600 ? 44  HIS A N   1 
ATOM 350  C CA  ? HIS A 1  44 ?   1.623  12.530   0.088 1.000 95.600 ? 44  HIS A CA  1 
ATOM 351  C C   ? HIS A 1  44 ?   2.804  13.408  -0.310 1.000 95.600 ? 44  HIS A C   1 
ATOM 352  C CB  ? HIS A 1  44 ?   0.736  13.266   1.094 1.000 95.600 ? 44  HIS A CB  1 
ATOM 353  O O   ? HIS A 1  44 ?   3.711  13.638   0.494 1.000 95.600 ? 44  HIS A O   1 
ATOM 354  C CG  ? HIS A 1  44 ?   0.154  14.537   0.562 1.000 95.600 ? 44  HIS A CG  1 
ATOM 355  C CD2 ? HIS A 1  44 ?  -0.429  14.819  -0.627 1.000 95.600 ? 44  HIS A CD2 1 
ATOM 356  N ND1 ? HIS A 1  44 ?   0.136  15.708   1.289 1.000 95.600 ? 44  HIS A ND1 1 
ATOM 357  C CE1 ? HIS A 1  44 ?  -0.436  16.658   0.567 1.000 95.600 ? 44  HIS A CE1 1 
ATOM 358  N NE2 ? HIS A 1  44 ?  -0.787  16.144  -0.599 1.000 95.600 ? 44  HIS A NE2 1 
ATOM 359  N N   ? VAL A 1  45 ?   2.793  13.878  -1.517 1.000 93.340 ? 45  VAL A N   1 
ATOM 360  C CA  ? VAL A 1  45 ?   3.763  14.826  -2.054 1.000 93.340 ? 45  VAL A CA  1 
ATOM 361  C C   ? VAL A 1  45 ?   3.067  15.791  -3.011 1.000 93.340 ? 45  VAL A C   1 
ATOM 362  C CB  ? VAL A 1  45 ?   4.923  14.104  -2.776 1.000 93.340 ? 45  VAL A CB  1 
ATOM 363  O O   ? VAL A 1  45 ?   1.871  15.654  -3.280 1.000 93.340 ? 45  VAL A O   1 
ATOM 364  C CG1 ? VAL A 1  45 ?   5.702  13.224  -1.800 1.000 93.340 ? 45  VAL A CG1 1 
ATOM 365  C CG2 ? VAL A 1  45 ?   4.390  13.272  -3.941 1.000 93.340 ? 45  VAL A CG2 1 
ATOM 366  N N   ? SER A 1  46 ?   3.923  16.854  -3.544 1.000 90.010 ? 46  SER A N   1 
ATOM 367  C CA  ? SER A 1  46 ?   3.407  17.729  -4.592 1.000 90.010 ? 46  SER A CA  1 
ATOM 368  C C   ? SER A 1  46 ?   3.563  17.092  -5.969 1.000 90.010 ? 46  SER A C   1 
ATOM 369  C CB  ? SER A 1  46 ?   4.121  19.081  -4.562 1.000 90.010 ? 46  SER A CB  1 
ATOM 370  O O   ? SER A 1  46 ?   4.466  16.281  -6.185 1.000 90.010 ? 46  SER A O   1 
ATOM 371  O OG  ? SER A 1  46 ?   5.494  18.932  -4.881 1.000 90.010 ? 46  SER A OG  1 
ATOM 372  N N   ? GLN A 1  47 ?   2.470  17.122  -6.877 1.000 90.470 ? 47  GLN A N   1 
ATOM 373  C CA  ? GLN A 1  47 ?   2.517  16.660  -8.260 1.000 90.470 ? 47  GLN A CA  1 
ATOM 374  C C   ? GLN A 1  47 ?   2.759  15.155  -8.329 1.000 90.470 ? 47  GLN A C   1 
ATOM 375  C CB  ? GLN A 1  47 ?   3.604  17.403  -9.038 1.000 90.470 ? 47  GLN A CB  1 
ATOM 376  O O   ? GLN A 1  47 ?   3.881  14.691  -8.117 1.000 90.470 ? 47  GLN A O   1 
ATOM 377  C CG  ? GLN A 1  47 ?   3.346  18.897  -9.182 1.000 90.470 ? 47  GLN A CG  1 
ATOM 378  C CD  ? GLN A 1  47 ?   4.429  19.606  -9.973 1.000 90.470 ? 47  GLN A CD  1 
ATOM 379  N NE2 ? GLN A 1  47 ?   4.023  20.518 -10.849 1.000 90.470 ? 47  GLN A NE2 1 
ATOM 380  O OE1 ? GLN A 1  47 ?   5.622  19.338  -9.796 1.000 90.470 ? 47  GLN A OE1 1 
ATOM 381  N N   ? TYR A 1  48 ?   1.757  14.437  -8.588 1.000 93.550 ? 48  TYR A N   1 
ATOM 382  C CA  ? TYR A 1  48 ?   1.787  12.986  -8.735 1.000 93.550 ? 48  TYR A CA  1 
ATOM 383  C C   ? TYR A 1  48 ?   1.691  12.584 -10.202 1.000 93.550 ? 48  TYR A C   1 
ATOM 384  C CB  ? TYR A 1  48 ?   0.647  12.342  -7.941 1.000 93.550 ? 48  TYR A CB  1 
ATOM 385  O O   ? TYR A 1  48 ?   1.030  13.259 -10.994 1.000 93.550 ? 48  TYR A O   1 
ATOM 386  C CG  ? TYR A 1  48 ?   0.756  12.544  -6.449 1.000 93.550 ? 48  TYR A CG  1 
ATOM 387  C CD1 ? TYR A 1  48 ?   1.623  11.767  -5.683 1.000 93.550 ? 48  TYR A CD1 1 
ATOM 388  C CD2 ? TYR A 1  48 ?  -0.007  13.510  -5.803 1.000 93.550 ? 48  TYR A CD2 1 
ATOM 389  C CE1 ? TYR A 1  48 ?   1.725  11.948  -4.307 1.000 93.550 ? 48  TYR A CE1 1 
ATOM 390  C CE2 ? TYR A 1  48 ?   0.087  13.700  -4.428 1.000 93.550 ? 48  TYR A CE2 1 
ATOM 391  O OH  ? TYR A 1  48 ?   1.052  13.100  -2.329 1.000 93.550 ? 48  TYR A OH  1 
ATOM 392  C CZ  ? TYR A 1  48 ?   0.955  12.916  -3.690 1.000 93.550 ? 48  TYR A CZ  1 
ATOM 393  N N   ? ASN A 1  49 ?   2.384  11.534 -10.538 1.000 95.910 ? 49  ASN A N   1 
ATOM 394  C CA  ? ASN A 1  49 ?   2.012  10.738 -11.702 1.000 95.910 ? 49  ASN A CA  1 
ATOM 395  C C   ? ASN A 1  49 ?   2.075   9.243 -11.402 1.000 95.910 ? 49  ASN A C   1 
ATOM 396  C CB  ? ASN A 1  49 ?   2.908  11.078 -12.895 1.000 95.910 ? 49  ASN A CB  1 
ATOM 397  O O   ? ASN A 1  49 ?   2.739   8.823 -10.453 1.000 95.910 ? 49  ASN A O   1 
ATOM 398  C CG  ? ASN A 1  49 ?   4.368  10.761 -12.637 1.000 95.910 ? 49  ASN A CG  1 
ATOM 399  N ND2 ? ASN A 1  49 ?   5.116  11.751 -12.165 1.000 95.910 ? 49  ASN A ND2 1 
ATOM 400  O OD1 ? ASN A 1  49 ?   4.821   9.635 -12.862 1.000 95.910 ? 49  ASN A OD1 1 
ATOM 401  N N   ? VAL A 1  50 ?   1.175   8.576 -12.158 1.000 97.230 ? 50  VAL A N   1 
ATOM 402  C CA  ? VAL A 1  50 ?   1.130   7.149 -11.858 1.000 97.230 ? 50  VAL A CA  1 
ATOM 403  C C   ? VAL A 1  50 ?   1.358   6.344 -13.135 1.000 97.230 ? 50  VAL A C   1 
ATOM 404  C CB  ? VAL A 1  50 ?  -0.213   6.748 -11.208 1.000 97.230 ? 50  VAL A CB  1 
ATOM 405  O O   ? VAL A 1  50 ?   1.049   6.811 -14.234 1.000 97.230 ? 50  VAL A O   1 
ATOM 406  C CG1 ? VAL A 1  50 ?  -0.441   7.528  -9.914 1.000 97.230 ? 50  VAL A CG1 1 
ATOM 407  C CG2 ? VAL A 1  50 ?  -1.367   6.977 -12.183 1.000 97.230 ? 50  VAL A CG2 1 
ATOM 408  N N   ? TRP A 1  51 ?   1.961   5.210 -12.978 1.000 97.530 ? 51  TRP A N   1 
ATOM 409  C CA  ? TRP A 1  51 ?   2.096   4.205 -14.028 1.000 97.530 ? 51  TRP A CA  1 
ATOM 410  C C   ? TRP A 1  51 ?   1.293   2.953 -13.690 1.000 97.530 ? 51  TRP A C   1 
ATOM 411  C CB  ? TRP A 1  51 ?   3.569   3.841 -14.238 1.000 97.530 ? 51  TRP A CB  1 
ATOM 412  O O   ? TRP A 1  51 ?   1.401   2.419 -12.584 1.000 97.530 ? 51  TRP A O   1 
ATOM 413  C CG  ? TRP A 1  51 ?   4.345   4.865 -15.011 1.000 97.530 ? 51  TRP A CG  1 
ATOM 414  C CD1 ? TRP A 1  51 ?   5.096   5.888 -14.501 1.000 97.530 ? 51  TRP A CD1 1 
ATOM 415  C CD2 ? TRP A 1  51 ?   4.441   4.968 -16.435 1.000 97.530 ? 51  TRP A CD2 1 
ATOM 416  C CE2 ? TRP A 1  51 ?   5.269   6.076 -16.719 1.000 97.530 ? 51  TRP A CE2 1 
ATOM 417  C CE3 ? TRP A 1  51 ?   3.909   4.228 -17.499 1.000 97.530 ? 51  TRP A CE3 1 
ATOM 418  N NE1 ? TRP A 1  51 ?   5.654   6.620 -15.523 1.000 97.530 ? 51  TRP A NE1 1 
ATOM 419  C CH2 ? TRP A 1  51 ?   5.042   5.723 -19.048 1.000 97.530 ? 51  TRP A CH2 1 
ATOM 420  C CZ2 ? TRP A 1  51 ?   5.576   6.464 -18.025 1.000 97.530 ? 51  TRP A CZ2 1 
ATOM 421  C CZ3 ? TRP A 1  51 ?   4.216   4.615 -18.799 1.000 97.530 ? 51  TRP A CZ3 1 
ATOM 422  N N   ? LEU A 1  52 ?   0.366   2.529 -14.642 1.000 97.690 ? 52  LEU A N   1 
ATOM 423  C CA  ? LEU A 1  52 ?  -0.423   1.306 -14.552 1.000 97.690 ? 52  LEU A CA  1 
ATOM 424  C C   ? LEU A 1  52 ?   0.067   0.268 -15.556 1.000 97.690 ? 52  LEU A C   1 
ATOM 425  C CB  ? LEU A 1  52 ?  -1.905   1.605 -14.791 1.000 97.690 ? 52  LEU A CB  1 
ATOM 426  O O   ? LEU A 1  52 ?   0.631   0.620 -16.594 1.000 97.690 ? 52  LEU A O   1 
ATOM 427  C CG  ? LEU A 1  52 ?  -2.527   2.693 -13.915 1.000 97.690 ? 52  LEU A CG  1 
ATOM 428  C CD1 ? LEU A 1  52 ?  -2.671   3.991 -14.704 1.000 97.690 ? 52  LEU A CD1 1 
ATOM 429  C CD2 ? LEU A 1  52 ?  -3.879   2.238 -13.375 1.000 97.690 ? 52  LEU A CD2 1 
ATOM 430  N N   ? GLY A 1  53 ?  -0.097  -1.035 -15.172 1.000 96.640 ? 53  GLY A N   1 
ATOM 431  C CA  ? GLY A 1  53 ?   0.165  -2.097 -16.129 1.000 96.640 ? 53  GLY A CA  1 
ATOM 432  C C   ? GLY A 1  53 ?   1.643  -2.393 -16.303 1.000 96.640 ? 53  GLY A C   1 
ATOM 433  O O   ? GLY A 1  53 ?   2.050  -2.979 -17.308 1.000 96.640 ? 53  GLY A O   1 
ATOM 434  N N   ? LYS A 1  54 ?   2.465  -1.931 -15.238 1.000 93.970 ? 54  LYS A N   1 
ATOM 435  C CA  ? LYS A 1  54 ?   3.904  -2.176 -15.272 1.000 93.970 ? 54  LYS A CA  1 
ATOM 436  C C   ? LYS A 1  54 ?   4.270  -3.417 -14.462 1.000 93.970 ? 54  LYS A C   1 
ATOM 437  C CB  ? LYS A 1  54 ?   4.668  -0.961 -14.743 1.000 93.970 ? 54  LYS A CB  1 
ATOM 438  O O   ? LYS A 1  54 ?   3.695  -3.663 -13.400 1.000 93.970 ? 54  LYS A O   1 
ATOM 439  C CG  ? LYS A 1  54 ?   4.564   0.270 -15.631 1.000 93.970 ? 54  LYS A CG  1 
ATOM 440  C CD  ? LYS A 1  54 ?   5.485   1.385 -15.151 1.000 93.970 ? 54  LYS A CD  1 
ATOM 441  C CE  ? LYS A 1  54 ?   6.951   1.033 -15.367 1.000 93.970 ? 54  LYS A CE  1 
ATOM 442  N NZ  ? LYS A 1  54 ?   7.444   1.506 -16.695 1.000 93.970 ? 54  LYS A NZ  1 
ATOM 443  N N   ? THR A 1  55 ?   5.261  -4.171 -15.016 1.000 94.410 ? 55  THR A N   1 
ATOM 444  C CA  ? THR A 1  55 ?   5.874  -5.256 -14.258 1.000 94.410 ? 55  THR A CA  1 
ATOM 445  C C   ? THR A 1  55 ?   7.317  -4.917 -13.898 1.000 94.410 ? 55  THR A C   1 
ATOM 446  C CB  ? THR A 1  55 ?   5.835  -6.579 -15.045 1.000 94.410 ? 55  THR A CB  1 
ATOM 447  O O   ? THR A 1  55 ?   7.815  -5.332 -12.850 1.000 94.410 ? 55  THR A O   1 
ATOM 448  C CG2 ? THR A 1  55 ?   6.436  -7.720 -14.232 1.000 94.410 ? 55  THR A CG2 1 
ATOM 449  O OG1 ? THR A 1  55 ?   4.475  -6.898 -15.365 1.000 94.410 ? 55  THR A OG1 1 
ATOM 450  N N   ? LYS A 1  56 ?   7.973  -4.097 -14.750 1.000 94.120 ? 56  LYS A N   1 
ATOM 451  C CA  ? LYS A 1  56 ?   9.328  -3.608 -14.516 1.000 94.120 ? 56  LYS A CA  1 
ATOM 452  C C   ? LYS A 1  56 ?   9.329  -2.111 -14.221 1.000 94.120 ? 56  LYS A C   1 
ATOM 453  C CB  ? LYS A 1  56 ?  10.222  -3.905 -15.721 1.000 94.120 ? 56  LYS A CB  1 
ATOM 454  O O   ? LYS A 1  56 ?   8.868  -1.311 -15.038 1.000 94.120 ? 56  LYS A O   1 
ATOM 455  C CG  ? LYS A 1  56 ?  10.387  -5.388 -16.020 1.000 94.120 ? 56  LYS A CG  1 
ATOM 456  C CD  ? LYS A 1  56 ?  11.424  -5.627 -17.109 1.000 94.120 ? 56  LYS A CD  1 
ATOM 457  C CE  ? LYS A 1  56 ?  11.663  -7.113 -17.338 1.000 94.120 ? 56  LYS A CE  1 
ATOM 458  N NZ  ? LYS A 1  56 ?  12.726  -7.352 -18.360 1.000 94.120 ? 56  LYS A NZ  1 
ATOM 459  N N   ? LEU A 1  57 ?   9.865  -1.708 -13.049 1.000 90.960 ? 57  LEU A N   1 
ATOM 460  C CA  ? LEU A 1  57 ?   9.752  -0.357 -12.508 1.000 90.960 ? 57  LEU A CA  1 
ATOM 461  C C   ? LEU A 1  57 ?  10.486   0.645 -13.392 1.000 90.960 ? 57  LEU A C   1 
ATOM 462  C CB  ? LEU A 1  57 ?  10.309  -0.302 -11.083 1.000 90.960 ? 57  LEU A CB  1 
ATOM 463  O O   ? LEU A 1  57 ?   9.967   1.727 -13.674 1.000 90.960 ? 57  LEU A O   1 
ATOM 464  C CG  ? LEU A 1  57 ?  10.155   1.029 -10.346 1.000 90.960 ? 57  LEU A CG  1 
ATOM 465  C CD1 ? LEU A 1  57 ?   8.682   1.410 -10.243 1.000 90.960 ? 57  LEU A CD1 1 
ATOM 466  C CD2 ? LEU A 1  57 ?  10.790   0.951  -8.962 1.000 90.960 ? 57  LEU A CD2 1 
ATOM 467  N N   ? PHE A 1  58 ?  11.628   0.315 -14.083 1.000 88.980 ? 58  PHE A N   1 
ATOM 468  C CA  ? PHE A 1  58 ?  12.471   1.299 -14.750 1.000 88.980 ? 58  PHE A CA  1 
ATOM 469  C C   ? PHE A 1  58 ?  12.590   0.991 -16.238 1.000 88.980 ? 58  PHE A C   1 
ATOM 470  C CB  ? PHE A 1  58 ?  13.863   1.339 -14.110 1.000 88.980 ? 58  PHE A CB  1 
ATOM 471  O O   ? PHE A 1  58 ?  13.419   1.580 -16.935 1.000 88.980 ? 58  PHE A O   1 
ATOM 472  C CG  ? PHE A 1  58 ?  13.843   1.622 -12.632 1.000 88.980 ? 58  PHE A CG  1 
ATOM 473  C CD1 ? PHE A 1  58 ?  13.361   2.832 -12.148 1.000 88.980 ? 58  PHE A CD1 1 
ATOM 474  C CD2 ? PHE A 1  58 ?  14.307   0.677 -11.726 1.000 88.980 ? 58  PHE A CD2 1 
ATOM 475  C CE1 ? PHE A 1  58 ?  13.341   3.096 -10.780 1.000 88.980 ? 58  PHE A CE1 1 
ATOM 476  C CE2 ? PHE A 1  58 ?  14.291   0.934 -10.358 1.000 88.980 ? 58  PHE A CE2 1 
ATOM 477  C CZ  ? PHE A 1  58 ?  13.809   2.144  -9.887 1.000 88.980 ? 58  PHE A CZ  1 
ATOM 478  N N   ? GLN A 1  59 ?  11.705   0.058 -16.712 1.000 92.090 ? 59  GLN A N   1 
ATOM 479  C CA  ? GLN A 1  59 ?  11.670  -0.300 -18.126 1.000 92.090 ? 59  GLN A CA  1 
ATOM 480  C C   ? GLN A 1  59 ?  10.339   0.093 -18.761 1.000 92.090 ? 59  GLN A C   1 
ATOM 481  C CB  ? GLN A 1  59 ?  11.915  -1.799 -18.307 1.000 92.090 ? 59  GLN A CB  1 
ATOM 482  O O   ? GLN A 1  59 ?   9.287  -0.017 -18.128 1.000 92.090 ? 59  GLN A O   1 
ATOM 483  C CG  ? GLN A 1  59 ?  12.038  -2.231 -19.762 1.000 92.090 ? 59  GLN A CG  1 
ATOM 484  C CD  ? GLN A 1  59 ?  12.352  -3.708 -19.911 1.000 92.090 ? 59  GLN A CD  1 
ATOM 485  N NE2 ? GLN A 1  59 ?  12.161  -4.237 -21.115 1.000 92.090 ? 59  GLN A NE2 1 
ATOM 486  O OE1 ? GLN A 1  59 ?  12.765  -4.368 -18.952 1.000 92.090 ? 59  GLN A OE1 1 
ATOM 487  N N   ? ARG A 1  60 ?  10.451   0.581 -19.972 1.000 91.720 ? 60  ARG A N   1 
ATOM 488  C CA  ? ARG A 1  60 ?   9.246   0.861 -20.746 1.000 91.720 ? 60  ARG A CA  1 
ATOM 489  C C   ? ARG A 1  60 ?   8.550  -0.431 -21.163 1.000 91.720 ? 60  ARG A C   1 
ATOM 490  C CB  ? ARG A 1  60 ?   9.582   1.697 -21.982 1.000 91.720 ? 60  ARG A CB  1 
ATOM 491  O O   ? ARG A 1  60 ?   9.201  -1.372 -21.621 1.000 91.720 ? 60  ARG A O   1 
ATOM 492  C CG  ? ARG A 1  60 ?   8.362   2.205 -22.733 1.000 91.720 ? 60  ARG A CG  1 
ATOM 493  C CD  ? ARG A 1  60 ?   8.749   3.131 -23.878 1.000 91.720 ? 60  ARG A CD  1 
ATOM 494  N NE  ? ARG A 1  60 ?   7.588   3.517 -24.675 1.000 91.720 ? 60  ARG A NE  1 
ATOM 495  N NH1 ? ARG A 1  60 ?   8.726   5.065 -25.959 1.000 91.720 ? 60  ARG A NH1 1 
ATOM 496  N NH2 ? ARG A 1  60 ?   6.489   4.701 -26.307 1.000 91.720 ? 60  ARG A NH2 1 
ATOM 497  C CZ  ? ARG A 1  60 ?   7.604   4.427 -25.645 1.000 91.720 ? 60  ARG A CZ  1 
ATOM 498  N N   ? GLU A 1  61 ?   7.181  -0.478 -20.870 1.000 93.810 ? 61  GLU A N   1 
ATOM 499  C CA  ? GLU A 1  61 ?   6.361  -1.624 -21.252 1.000 93.810 ? 61  GLU A CA  1 
ATOM 500  C C   ? GLU A 1  61 ?   5.168  -1.191 -22.100 1.000 93.810 ? 61  GLU A C   1 
ATOM 501  C CB  ? GLU A 1  61 ?   5.878  -2.378 -20.011 1.000 93.810 ? 61  GLU A CB  1 
ATOM 502  O O   ? GLU A 1  61 ?   4.485  -0.219 -21.769 1.000 93.810 ? 61  GLU A O   1 
ATOM 503  C CG  ? GLU A 1  61 ?   7.001  -3.002 -19.195 1.000 93.810 ? 61  GLU A CG  1 
ATOM 504  C CD  ? GLU A 1  61 ?   6.510  -3.716 -17.946 1.000 93.810 ? 61  GLU A CD  1 
ATOM 505  O OE1 ? GLU A 1  61 ?   6.308  -4.951 -17.992 1.000 93.810 ? 61  GLU A OE1 1 
ATOM 506  O OE2 ? GLU A 1  61 ?   6.325  -3.035 -16.912 1.000 93.810 ? 61  GLU A OE2 1 
ATOM 507  N N   ? PRO A 1  62 ?   4.983  -1.875 -23.204 1.000 94.100 ? 62  PRO A N   1 
ATOM 508  C CA  ? PRO A 1  62 ?   3.862  -1.509 -24.074 1.000 94.100 ? 62  PRO A CA  1 
ATOM 509  C C   ? PRO A 1  62 ?   2.517  -1.552 -23.353 1.000 94.100 ? 62  PRO A C   1 
ATOM 510  C CB  ? PRO A 1  62 ?   3.920  -2.559 -25.185 1.000 94.100 ? 62  PRO A CB  1 
ATOM 511  O O   ? PRO A 1  62 ?   1.608  -0.788 -23.687 1.000 94.100 ? 62  PRO A O   1 
ATOM 512  C CG  ? PRO A 1  62 ?   5.352  -2.985 -25.235 1.000 94.100 ? 62  PRO A CG  1 
ATOM 513  C CD  ? PRO A 1  62 ?   5.913  -2.936 -23.842 1.000 94.100 ? 62  PRO A CD  1 
ATOM 514  N N   ? SER A 1  63 ?   2.362  -2.367 -22.362 1.000 93.820 ? 63  SER A N   1 
ATOM 515  C CA  ? SER A 1  63 ?   1.119  -2.537 -21.616 1.000 93.820 ? 63  SER A CA  1 
ATOM 516  C C   ? SER A 1  63 ?   0.919  -1.409 -20.609 1.000 93.820 ? 63  SER A C   1 
ATOM 517  C CB  ? SER A 1  63 ?   1.106  -3.885 -20.894 1.000 93.820 ? 63  SER A CB  1 
ATOM 518  O O   ? SER A 1  63 ?  -0.187  -1.209 -20.104 1.000 93.820 ? 63  SER A O   1 
ATOM 519  O OG  ? SER A 1  63 ?   2.173  -3.967 -19.965 1.000 93.820 ? 63  SER A OG  1 
ATOM 520  N N   ? ALA A 1  64 ?   2.028  -0.590 -20.311 1.000 96.060 ? 64  ALA A N   1 
ATOM 521  C CA  ? ALA A 1  64 ?   1.999   0.431 -19.267 1.000 96.060 ? 64  ALA A CA  1 
ATOM 522  C C   ? ALA A 1  64 ?   1.288   1.691 -19.751 1.000 96.060 ? 64  ALA A C   1 
ATOM 523  C CB  ? ALA A 1  64 ?   3.417   0.765 -18.811 1.000 96.060 ? 64  ALA A CB  1 
ATOM 524  O O   ? ALA A 1  64 ?   1.389   2.056 -20.925 1.000 96.060 ? 64  ALA A O   1 
ATOM 525  N N   ? GLN A 1  65 ?   0.489   2.273 -18.880 1.000 97.010 ? 65  GLN A N   1 
ATOM 526  C CA  ? GLN A 1  65 ?  -0.228   3.527 -19.085 1.000 97.010 ? 65  GLN A CA  1 
ATOM 527  C C   ? GLN A 1  65 ?   0.230   4.591 -18.091 1.000 97.010 ? 65  GLN A C   1 
ATOM 528  C CB  ? GLN A 1  65 ?  -1.737   3.309 -18.963 1.000 97.010 ? 65  GLN A CB  1 
ATOM 529  O O   ? GLN A 1  65 ?   0.280   4.340 -16.885 1.000 97.010 ? 65  GLN A O   1 
ATOM 530  C CG  ? GLN A 1  65 ?  -2.255   2.129 -19.774 1.000 97.010 ? 65  GLN A CG  1 
ATOM 531  C CD  ? GLN A 1  65 ?  -3.729   1.857 -19.538 1.000 97.010 ? 65  GLN A CD  1 
ATOM 532  N NE2 ? GLN A 1  65 ?  -4.098   0.581 -19.505 1.000 97.010 ? 65  GLN A NE2 1 
ATOM 533  O OE1 ? GLN A 1  65 ?  -4.529   2.786 -19.387 1.000 97.010 ? 65  GLN A OE1 1 
ATOM 534  N N   ? HIS A 1  66 ?   0.602   5.724 -18.686 1.000 97.020 ? 66  HIS A N   1 
ATOM 535  C CA  ? HIS A 1  66 ?   0.974   6.868 -17.861 1.000 97.020 ? 66  HIS A CA  1 
ATOM 536  C C   ? HIS A 1  66 ?  -0.202   7.822 -17.680 1.000 97.020 ? 66  HIS A C   1 
ATOM 537  C CB  ? HIS A 1  66 ?   2.162   7.610 -18.476 1.000 97.020 ? 66  HIS A CB  1 
ATOM 538  O O   ? HIS A 1  66 ?  -0.822   8.242 -18.660 1.000 97.020 ? 66  HIS A O   1 
ATOM 539  C CG  ? HIS A 1  66 ?   2.604   8.798 -17.683 1.000 97.020 ? 66  HIS A CG  1 
ATOM 540  C CD2 ? HIS A 1  66 ?   2.970   8.914 -16.384 1.000 97.020 ? 66  HIS A CD2 1 
ATOM 541  N ND1 ? HIS A 1  66 ?   2.703  10.060 -18.226 1.000 97.020 ? 66  HIS A ND1 1 
ATOM 542  C CE1 ? HIS A 1  66 ?   3.113  10.904 -17.293 1.000 97.020 ? 66  HIS A CE1 1 
ATOM 543  N NE2 ? HIS A 1  66 ?   3.282  10.233 -16.167 1.000 97.020 ? 66  HIS A NE2 1 
ATOM 544  N N   ? ARG A 1  67 ?  -0.483   8.114 -16.402 1.000 97.010 ? 67  ARG A N   1 
ATOM 545  C CA  ? ARG A 1  67 ?  -1.564   9.039 -16.076 1.000 97.010 ? 67  ARG A CA  1 
ATOM 546  C C   ? ARG A 1  67 ?  -1.087  10.118 -15.109 1.000 97.010 ? 67  ARG A C   1 
ATOM 547  C CB  ? ARG A 1  67 ?  -2.753   8.286 -15.475 1.000 97.010 ? 67  ARG A CB  1 
ATOM 548  O O   ? ARG A 1  67 ?  -0.357   9.830 -14.159 1.000 97.010 ? 67  ARG A O   1 
ATOM 549  C CG  ? ARG A 1  67 ?  -3.373   7.264 -16.415 1.000 97.010 ? 67  ARG A CG  1 
ATOM 550  C CD  ? ARG A 1  67 ?  -4.025   7.928 -17.619 1.000 97.010 ? 67  ARG A CD  1 
ATOM 551  N NE  ? ARG A 1  67 ?  -4.715   6.956 -18.463 1.000 97.010 ? 67  ARG A NE  1 
ATOM 552  N NH1 ? ARG A 1  67 ?  -2.848   6.401 -19.706 1.000 97.010 ? 67  ARG A NH1 1 
ATOM 553  N NH2 ? ARG A 1  67 ?  -4.861   5.395 -20.141 1.000 97.010 ? 67  ARG A NH2 1 
ATOM 554  C CZ  ? ARG A 1  67 ?  -4.140   6.253 -19.435 1.000 97.010 ? 67  ARG A CZ  1 
ATOM 555  N N   ? MET A 1  68 ?  -1.550  11.392 -15.413 1.000 96.890 ? 68  MET A N   1 
ATOM 556  C CA  ? MET A 1  68 ?  -1.328  12.454 -14.437 1.000 96.890 ? 68  MET A CA  1 
ATOM 557  C C   ? MET A 1  68 ?  -2.403  12.433 -13.355 1.000 96.890 ? 68  MET A C   1 
ATOM 558  C CB  ? MET A 1  68 ?  -1.304  13.821 -15.124 1.000 96.890 ? 68  MET A CB  1 
ATOM 559  O O   ? MET A 1  68 ?  -3.537  12.026 -13.610 1.000 96.890 ? 68  MET A O   1 
ATOM 560  C CG  ? MET A 1  68 ?  -0.200  13.967 -16.159 1.000 96.890 ? 68  MET A CG  1 
ATOM 561  S SD  ? MET A 1  68 ?   1.473  13.981 -15.404 1.000 96.890 ? 68  MET A SD  1 
ATOM 562  C CE  ? MET A 1  68 ?   1.401  15.549 -14.494 1.000 96.890 ? 68  MET A CE  1 
ATOM 563  N N   ? VAL A 1  69 ?  -1.932  12.854 -12.125 1.000 97.260 ? 69  VAL A N   1 
ATOM 564  C CA  ? VAL A 1  69 ?  -2.879  12.994 -11.023 1.000 97.260 ? 69  VAL A CA  1 
ATOM 565  C C   ? VAL A 1  69 ?  -3.395  14.430 -10.965 1.000 97.260 ? 69  VAL A C   1 
ATOM 566  C CB  ? VAL A 1  69 ?  -2.240  12.601  -9.672 1.000 97.260 ? 69  VAL A CB  1 
ATOM 567  O O   ? VAL A 1  69 ?  -2.608  15.376 -10.878 1.000 97.260 ? 69  VAL A O   1 
ATOM 568  C CG1 ? VAL A 1  69 ?  -3.180  12.930  -8.514 1.000 97.260 ? 69  VAL A CG1 1 
ATOM 569  C CG2 ? VAL A 1  69 ?  -1.877  11.117  -9.665 1.000 97.260 ? 69  VAL A CG2 1 
ATOM 570  N N   ? SER A 1  70 ?  -4.775  14.571 -11.076 1.000 96.560 ? 70  SER A N   1 
ATOM 571  C CA  ? SER A 1  70 ?  -5.386  15.896 -11.076 1.000 96.560 ? 70  SER A CA  1 
ATOM 572  C C   ? SER A 1  70 ?  -5.610  16.401  -9.655 1.000 96.560 ? 70  SER A C   1 
ATOM 573  C CB  ? SER A 1  70 ?  -6.714  15.875 -11.834 1.000 96.560 ? 70  SER A CB  1 
ATOM 574  O O   ? SER A 1  70 ?  -5.445  17.592  -9.380 1.000 96.560 ? 70  SER A O   1 
ATOM 575  O OG  ? SER A 1  70 ?  -7.623  14.971 -11.230 1.000 96.560 ? 70  SER A OG  1 
ATOM 576  N N   ? LYS A 1  71 ?  -5.953  15.480  -8.744 1.000 96.820 ? 71  LYS A N   1 
ATOM 577  C CA  ? LYS A 1  71 ?  -6.248  15.836  -7.359 1.000 96.820 ? 71  LYS A CA  1 
ATOM 578  C C   ? LYS A 1  71 ?  -5.901  14.691  -6.412 1.000 96.820 ? 71  LYS A C   1 
ATOM 579  C CB  ? LYS A 1  71 ?  -7.722  16.215  -7.205 1.000 96.820 ? 71  LYS A CB  1 
ATOM 580  O O   ? LYS A 1  71 ?  -5.998  13.520  -6.783 1.000 96.820 ? 71  LYS A O   1 
ATOM 581  C CG  ? LYS A 1  71 ?  -8.041  16.941  -5.906 1.000 96.820 ? 71  LYS A CG  1 
ATOM 582  C CD  ? LYS A 1  71 ?  -9.443  17.536  -5.928 1.000 96.820 ? 71  LYS A CD  1 
ATOM 583  C CE  ? LYS A 1  71 ?  -9.737  18.323  -4.658 1.000 96.820 ? 71  LYS A CE  1 
ATOM 584  N NZ  ? LYS A 1  71 ? -11.103  18.927  -4.684 1.000 96.820 ? 71  LYS A NZ  1 
ATOM 585  N N   ? SER A 1  72 ?  -5.460  15.052  -5.149 1.000 97.250 ? 72  SER A N   1 
ATOM 586  C CA  ? SER A 1  72 ?  -5.192  14.097  -4.079 1.000 97.250 ? 72  SER A CA  1 
ATOM 587  C C   ? SER A 1  72 ?  -6.091  14.351  -2.874 1.000 97.250 ? 72  SER A C   1 
ATOM 588  C CB  ? SER A 1  72 ?  -3.725  14.166  -3.654 1.000 97.250 ? 72  SER A CB  1 
ATOM 589  O O   ? SER A 1  72 ?  -6.348  15.503  -2.516 1.000 97.250 ? 72  SER A O   1 
ATOM 590  O OG  ? SER A 1  72 ?  -3.380  15.479  -3.245 1.000 97.250 ? 72  SER A OG  1 
ATOM 591  N N   ? PHE A 1  73 ?  -6.638  13.247  -2.330 1.000 97.700 ? 73  PHE A N   1 
ATOM 592  C CA  ? PHE A 1  73 ?  -7.576  13.322  -1.216 1.000 97.700 ? 73  PHE A CA  1 
ATOM 593  C C   ? PHE A 1  73 ?  -7.099  12.466  -0.048 1.000 97.700 ? 73  PHE A C   1 
ATOM 594  C CB  ? PHE A 1  73 ?  -8.974  12.877  -1.657 1.000 97.700 ? 73  PHE A CB  1 
ATOM 595  O O   ? PHE A 1  73 ?  -7.439  11.285   0.042 1.000 97.700 ? 73  PHE A O   1 
ATOM 596  C CG  ? PHE A 1  73 ?  -9.525  13.665  -2.814 1.000 97.700 ? 73  PHE A CG  1 
ATOM 597  C CD1 ? PHE A 1  73 ? -10.355  14.758  -2.597 1.000 97.700 ? 73  PHE A CD1 1 
ATOM 598  C CD2 ? PHE A 1  73 ?  -9.212  13.313  -4.121 1.000 97.700 ? 73  PHE A CD2 1 
ATOM 599  C CE1 ? PHE A 1  73 ? -10.866  15.489  -3.666 1.000 97.700 ? 73  PHE A CE1 1 
ATOM 600  C CE2 ? PHE A 1  73 ?  -9.720  14.039  -5.195 1.000 97.700 ? 73  PHE A CE2 1 
ATOM 601  C CZ  ? PHE A 1  73 ? -10.547  15.126  -4.965 1.000 97.700 ? 73  PHE A CZ  1 
ATOM 602  N N   ? PRO A 1  74 ?  -6.162  13.085   0.863 1.000 97.670 ? 74  PRO A N   1 
ATOM 603  C CA  ? PRO A 1  74 ?  -5.832  12.312   2.063 1.000 97.670 ? 74  PRO A CA  1 
ATOM 604  C C   ? PRO A 1  74 ?  -7.022  12.151   3.006 1.000 97.670 ? 74  PRO A C   1 
ATOM 605  C CB  ? PRO A 1  74 ?  -4.722  13.136   2.719 1.000 97.670 ? 74  PRO A CB  1 
ATOM 606  O O   ? PRO A 1  74 ?  -7.878  13.036   3.083 1.000 97.670 ? 74  PRO A O   1 
ATOM 607  C CG  ? PRO A 1  74 ?  -4.260  14.073   1.650 1.000 97.670 ? 74  PRO A CG  1 
ATOM 608  C CD  ? PRO A 1  74 ?  -5.405  14.332   0.715 1.000 97.670 ? 74  PRO A CD  1 
ATOM 609  N N   ? HIS A 1  75 ?  -7.115  10.903   3.586 1.000 98.000 ? 75  HIS A N   1 
ATOM 610  C CA  ? HIS A 1  75 ?  -8.178  10.749   4.573 1.000 98.000 ? 75  HIS A CA  1 
ATOM 611  C C   ? HIS A 1  75 ?  -8.166  11.894   5.579 1.000 98.000 ? 75  HIS A C   1 
ATOM 612  C CB  ? HIS A 1  75 ?  -8.044   9.410   5.300 1.000 98.000 ? 75  HIS A CB  1 
ATOM 613  O O   ? HIS A 1  75 ?  -7.116  12.228   6.134 1.000 98.000 ? 75  HIS A O   1 
ATOM 614  C CG  ? HIS A 1  75 ?  -9.280   8.998   6.034 1.000 98.000 ? 75  HIS A CG  1 
ATOM 615  C CD2 ? HIS A 1  75 ? -10.176   8.014   5.784 1.000 98.000 ? 75  HIS A CD2 1 
ATOM 616  N ND1 ? HIS A 1  75 ?  -9.714   9.636   7.175 1.000 98.000 ? 75  HIS A ND1 1 
ATOM 617  C CE1 ? HIS A 1  75 ? -10.827   9.059   7.598 1.000 98.000 ? 75  HIS A CE1 1 
ATOM 618  N NE2 ? HIS A 1  75 ? -11.129   8.073   6.772 1.000 98.000 ? 75  HIS A NE2 1 
ATOM 619  N N   ? PRO A 1  76 ?  -9.325  12.539   5.876 1.000 96.140 ? 76  PRO A N   1 
ATOM 620  C CA  ? PRO A 1  76 ?  -9.393  13.733   6.723 1.000 96.140 ? 76  PRO A CA  1 
ATOM 621  C C   ? PRO A 1  76 ?  -8.909  13.475   8.148 1.000 96.140 ? 76  PRO A C   1 
ATOM 622  C CB  ? PRO A 1  76 ? -10.882  14.091   6.708 1.000 96.140 ? 76  PRO A CB  1 
ATOM 623  O O   ? PRO A 1  76 ?  -8.474  14.403   8.834 1.000 96.140 ? 76  PRO A O   1 
ATOM 624  C CG  ? PRO A 1  76 ? -11.570  12.841   6.262 1.000 96.140 ? 76  PRO A CG  1 
ATOM 625  C CD  ? PRO A 1  76 ? -10.653  12.095   5.337 1.000 96.140 ? 76  PRO A CD  1 
ATOM 626  N N   ? ASP A 1  77 ?  -9.019  12.224   8.557 1.000 96.240 ? 77  ASP A N   1 
ATOM 627  C CA  ? ASP A 1  77 ?  -8.659  11.929   9.941 1.000 96.240 ? 77  ASP A CA  1 
ATOM 628  C C   ? ASP A 1  77 ?  -7.289  11.259  10.021 1.000 96.240 ? 77  ASP A C   1 
ATOM 629  C CB  ? ASP A 1  77 ?  -9.719  11.037  10.592 1.000 96.240 ? 77  ASP A CB  1 
ATOM 630  O O   ? ASP A 1  77 ?  -6.949  10.648  11.036 1.000 96.240 ? 77  ASP A O   1 
ATOM 631  C CG  ? ASP A 1  77 ? -11.050  11.742  10.784 1.000 96.240 ? 77  ASP A CG  1 
ATOM 632  O OD1 ? ASP A 1  77 ? -11.066  12.980  10.957 1.000 96.240 ? 77  ASP A OD1 1 
ATOM 633  O OD2 ? ASP A 1  77 ? -12.093  11.053  10.764 1.000 96.240 ? 77  ASP A OD2 1 
ATOM 634  N N   ? TYR A 1  78 ?  -6.543  11.268   8.877 1.000 96.180 ? 78  TYR A N   1 
ATOM 635  C CA  ? TYR A 1  78 ?  -5.181  10.750   8.934 1.000 96.180 ? 78  TYR A CA  1 
ATOM 636  C C   ? TYR A 1  78 ?  -4.361  11.486   9.987 1.000 96.180 ? 78  TYR A C   1 
ATOM 637  C CB  ? TYR A 1  78 ?  -4.502  10.869   7.566 1.000 96.180 ? 78  TYR A CB  1 
ATOM 638  O O   ? TYR A 1  78 ?  -4.326  12.719  10.005 1.000 96.180 ? 78  TYR A O   1 
ATOM 639  C CG  ? TYR A 1  78 ?  -3.033  10.526   7.586 1.000 96.180 ? 78  TYR A CG  1 
ATOM 640  C CD1 ? TYR A 1  78 ?  -2.071  11.476   7.252 1.000 96.180 ? 78  TYR A CD1 1 
ATOM 641  C CD2 ? TYR A 1  78 ?  -2.603   9.251   7.937 1.000 96.180 ? 78  TYR A CD2 1 
ATOM 642  C CE1 ? TYR A 1  78 ?  -0.715  11.164   7.266 1.000 96.180 ? 78  TYR A CE1 1 
ATOM 643  C CE2 ? TYR A 1  78 ?  -1.250   8.927   7.955 1.000 96.180 ? 78  TYR A CE2 1 
ATOM 644  O OH  ? TYR A 1  78 ?   1.025   9.574   7.635 1.000 96.180 ? 78  TYR A OH  1 
ATOM 645  C CZ  ? TYR A 1  78 ?  -0.315   9.889   7.619 1.000 96.180 ? 78  TYR A CZ  1 
ATOM 646  N N   ? ASN A 1  79 ?  -3.762  10.631  10.867 1.000 89.900 ? 79  ASN A N   1 
ATOM 647  C CA  ? ASN A 1  79 ?  -2.918  11.098  11.962 1.000 89.900 ? 79  ASN A CA  1 
ATOM 648  C C   ? ASN A 1  79 ?  -1.478  10.620  11.803 1.000 89.900 ? 79  ASN A C   1 
ATOM 649  C CB  ? ASN A 1  79 ?  -3.484  10.641  13.308 1.000 89.900 ? 79  ASN A CB  1 
ATOM 650  O O   ? ASN A 1  79 ?  -1.199   9.426  11.921 1.000 89.900 ? 79  ASN A O   1 
ATOM 651  C CG  ? ASN A 1  79 ?  -2.709  11.199  14.486 1.000 89.900 ? 79  ASN A CG  1 
ATOM 652  N ND2 ? ASN A 1  79 ?  -3.415  11.502  15.570 1.000 89.900 ? 79  ASN A ND2 1 
ATOM 653  O OD1 ? ASN A 1  79 ?  -1.487  11.357  14.423 1.000 89.900 ? 79  ASN A OD1 1 
ATOM 654  N N   ? GLU A 1  80 ?  -0.577  11.560  11.600 1.000 88.460 ? 80  GLU A N   1 
ATOM 655  C CA  ? GLU A 1  80 ?   0.816  11.233  11.312 1.000 88.460 ? 80  GLU A CA  1 
ATOM 656  C C   ? GLU A 1  80 ?   1.498  10.606  12.525 1.000 88.460 ? 80  GLU A C   1 
ATOM 657  C CB  ? GLU A 1  80 ?   1.580  12.483  10.867 1.000 88.460 ? 80  GLU A CB  1 
ATOM 658  O O   ? GLU A 1  80 ?   2.483   9.879  12.382 1.000 88.460 ? 80  GLU A O   1 
ATOM 659  C CG  ? GLU A 1  80 ?   1.210  12.966   9.472 1.000 88.460 ? 80  GLU A CG  1 
ATOM 660  C CD  ? GLU A 1  80 ?   2.027  14.165   9.016 1.000 88.460 ? 80  GLU A CD  1 
ATOM 661  O OE1 ? GLU A 1  80 ?   1.801  14.659   7.888 1.000 88.460 ? 80  GLU A OE1 1 
ATOM 662  O OE2 ? GLU A 1  80 ?   2.900  14.612   9.792 1.000 88.460 ? 80  GLU A OE2 1 
ATOM 663  N N   ? ASP A 1  81 ?   0.946  10.848  13.725 1.000 84.710 ? 81  ASP A N   1 
ATOM 664  C CA  ? ASP A 1  81 ?   1.532  10.360  14.970 1.000 84.710 ? 81  ASP A CA  1 
ATOM 665  C C   ? ASP A 1  81 ?   1.311   8.857  15.129 1.000 84.710 ? 81  ASP A C   1 
ATOM 666  C CB  ? ASP A 1  81 ?   0.946  11.107  16.169 1.000 84.710 ? 81  ASP A CB  1 
ATOM 667  O O   ? ASP A 1  81 ?   2.240   8.120  15.467 1.000 84.710 ? 81  ASP A O   1 
ATOM 668  C CG  ? ASP A 1  81 ?   1.377  12.562  16.229 1.000 84.710 ? 81  ASP A CG  1 
ATOM 669  O OD1 ? ASP A 1  81 ?   2.456  12.901  15.697 1.000 84.710 ? 81  ASP A OD1 1 
ATOM 670  O OD2 ? ASP A 1  81 ?   0.632  13.376  16.817 1.000 84.710 ? 81  ASP A OD2 1 
ATOM 671  N N   ? ASP A 1  82 ?   0.116   8.435  14.763 1.000 84.550 ? 82  ASP A N   1 
ATOM 672  C CA  ? ASP A 1  82 ?  -0.125   7.011  14.972 1.000 84.550 ? 82  ASP A CA  1 
ATOM 673  C C   ? ASP A 1  82 ?  -0.451   6.310  13.655 1.000 84.550 ? 82  ASP A C   1 
ATOM 674  C CB  ? ASP A 1  82 ?  -1.260   6.800  15.976 1.000 84.550 ? 82  ASP A CB  1 
ATOM 675  O O   ? ASP A 1  82 ?  -0.650   5.093  13.626 1.000 84.550 ? 82  ASP A O   1 
ATOM 676  C CG  ? ASP A 1  82 ?  -2.590   7.348  15.490 1.000 84.550 ? 82  ASP A CG  1 
ATOM 677  O OD1 ? ASP A 1  82 ?  -2.711   7.683  14.292 1.000 84.550 ? 82  ASP A OD1 1 
ATOM 678  O OD2 ? ASP A 1  82 ?  -3.525   7.450  16.314 1.000 84.550 ? 82  ASP A OD2 1 
ATOM 679  N N   ? GLU A 1  83 ?  -0.377   7.110  12.556 1.000 90.440 ? 83  GLU A N   1 
ATOM 680  C CA  ? GLU A 1  83 ?  -0.554   6.633  11.188 1.000 90.440 ? 83  GLU A CA  1 
ATOM 681  C C   ? GLU A 1  83 ?  -1.914   5.965  11.007 1.000 90.440 ? 83  GLU A C   1 
ATOM 682  C CB  ? GLU A 1  83 ?   0.565   5.659  10.809 1.000 90.440 ? 83  GLU A CB  1 
ATOM 683  O O   ? GLU A 1  83 ?  -2.077   5.101  10.143 1.000 90.440 ? 83  GLU A O   1 
ATOM 684  C CG  ? GLU A 1  83 ?   1.941   6.305  10.725 1.000 90.440 ? 83  GLU A CG  1 
ATOM 685  C CD  ? GLU A 1  83 ?   2.987   5.406  10.086 1.000 90.440 ? 83  GLU A CD  1 
ATOM 686  O OE1 ? GLU A 1  83 ?   4.143   5.853   9.906 1.000 90.440 ? 83  GLU A OE1 1 
ATOM 687  O OE2 ? GLU A 1  83 ?   2.649   4.246   9.761 1.000 90.440 ? 83  GLU A OE2 1 
ATOM 688  N N   ? SER A 1  84 ?  -2.862   6.271  11.975 1.000 93.090 ? 84  SER A N   1 
ATOM 689  C CA  ? SER A 1  84 ?  -4.230   5.790  11.814 1.000 93.090 ? 84  SER A CA  1 
ATOM 690  C C   ? SER A 1  84 ?  -4.895   6.413  10.591 1.000 93.090 ? 84  SER A C   1 
ATOM 691  C CB  ? SER A 1  84 ?  -5.057   6.095  13.064 1.000 93.090 ? 84  SER A CB  1 
ATOM 692  O O   ? SER A 1  84 ?  -4.645   7.575  10.266 1.000 93.090 ? 84  SER A O   1 
ATOM 693  O OG  ? SER A 1  84 ?  -4.542   5.402  14.188 1.000 93.090 ? 84  SER A OG  1 
ATOM 694  N N   ? ASN A 1  85 ?  -5.730   5.681   9.892 1.000 96.410 ? 85  ASN A N   1 
ATOM 695  C CA  ? ASN A 1  85 ?  -6.462   6.134   8.714 1.000 96.410 ? 85  ASN A CA  1 
ATOM 696  C C   ? ASN A 1  85 ?  -5.517   6.515   7.579 1.000 96.410 ? 85  ASN A C   1 
ATOM 697  C CB  ? ASN A 1  85 ?  -7.370   7.314   9.067 1.000 96.410 ? 85  ASN A CB  1 
ATOM 698  O O   ? ASN A 1  85 ?  -5.730   7.520   6.898 1.000 96.410 ? 85  ASN A O   1 
ATOM 699  C CG  ? ASN A 1  85 ?  -8.307   7.006  10.219 1.000 96.410 ? 85  ASN A CG  1 
ATOM 700  N ND2 ? ASN A 1  85 ?  -8.208   7.786  11.289 1.000 96.410 ? 85  ASN A ND2 1 
ATOM 701  O OD1 ? ASN A 1  85 ?  -9.113   6.075  10.147 1.000 96.410 ? 85  ASN A OD1 1 
ATOM 702  N N   ? ASP A 1  86 ?  -4.396   5.898   7.425 1.000 97.700 ? 86  ASP A N   1 
ATOM 703  C CA  ? ASP A 1  86 ?  -3.348   6.138   6.437 1.000 97.700 ? 86  ASP A CA  1 
ATOM 704  C C   ? ASP A 1  86 ?  -3.826   5.779   5.032 1.000 97.700 ? 86  ASP A C   1 
ATOM 705  C CB  ? ASP A 1  86 ?  -2.090   5.340   6.785 1.000 97.700 ? 86  ASP A CB  1 
ATOM 706  O O   ? ASP A 1  86 ?  -3.347   4.812   4.436 1.000 97.700 ? 86  ASP A O   1 
ATOM 707  C CG  ? ASP A 1  86 ?  -0.883   5.746   5.958 1.000 97.700 ? 86  ASP A CG  1 
ATOM 708  O OD1 ? ASP A 1  86 ?  -0.905   6.831   5.338 1.000 97.700 ? 86  ASP A OD1 1 
ATOM 709  O OD2 ? ASP A 1  86 ?   0.099   4.973   5.923 1.000 97.700 ? 86  ASP A OD2 1 
ATOM 710  N N   ? LEU A 1  87 ?  -4.868   6.477   4.516 1.000 98.300 ? 87  LEU A N   1 
ATOM 711  C CA  ? LEU A 1  87 ?  -5.473   6.272   3.204 1.000 98.300 ? 87  LEU A CA  1 
ATOM 712  C C   ? LEU A 1  87 ?  -5.539   7.581   2.425 1.000 98.300 ? 87  LEU A C   1 
ATOM 713  C CB  ? LEU A 1  87 ?  -6.877   5.679   3.349 1.000 98.300 ? 87  LEU A CB  1 
ATOM 714  O O   ? LEU A 1  87 ?  -5.855   8.630   2.991 1.000 98.300 ? 87  LEU A O   1 
ATOM 715  C CG  ? LEU A 1  87 ?  -6.955   4.235   3.847 1.000 98.300 ? 87  LEU A CG  1 
ATOM 716  C CD1 ? LEU A 1  87 ?  -8.392   3.878   4.213 1.000 98.300 ? 87  LEU A CD1 1 
ATOM 717  C CD2 ? LEU A 1  87 ?  -6.413   3.275   2.793 1.000 98.300 ? 87  LEU A CD2 1 
ATOM 718  N N   ? MET A 1  88 ?  -5.267   7.492   1.146 1.000 98.190 ? 88  MET A N   1 
ATOM 719  C CA  ? MET A 1  88 ?  -5.375   8.632   0.240 1.000 98.190 ? 88  MET A CA  1 
ATOM 720  C C   ? MET A 1  88 ?  -5.871   8.192  -1.133 1.000 98.190 ? 88  MET A C   1 
ATOM 721  C CB  ? MET A 1  88 ?  -4.027   9.343   0.107 1.000 98.190 ? 88  MET A CB  1 
ATOM 722  O O   ? MET A 1  88 ?  -5.427   7.170  -1.660 1.000 98.190 ? 88  MET A O   1 
ATOM 723  C CG  ? MET A 1  88 ?  -4.067  10.569  -0.791 1.000 98.190 ? 88  MET A CG  1 
ATOM 724  S SD  ? MET A 1  88 ?  -2.467  11.467  -0.825 1.000 98.190 ? 88  MET A SD  1 
ATOM 725  C CE  ? MET A 1  88 ?  -1.447  10.269  -1.730 1.000 98.190 ? 88  MET A CE  1 
ATOM 726  N N   ? LEU A 1  89 ?  -6.789   8.964  -1.687 1.000 98.520 ? 89  LEU A N   1 
ATOM 727  C CA  ? LEU A 1  89 ?  -7.282   8.743  -3.042 1.000 98.520 ? 89  LEU A CA  1 
ATOM 728  C C   ? LEU A 1  89 ?  -6.652   9.732  -4.018 1.000 98.520 ? 89  LEU A C   1 
ATOM 729  C CB  ? LEU A 1  89 ?  -8.807   8.868  -3.085 1.000 98.520 ? 89  LEU A CB  1 
ATOM 730  O O   ? LEU A 1  89 ?  -6.528  10.919  -3.711 1.000 98.520 ? 89  LEU A O   1 
ATOM 731  C CG  ? LEU A 1  89 ?  -9.599   7.721  -2.454 1.000 98.520 ? 89  LEU A CG  1 
ATOM 732  C CD1 ? LEU A 1  89 ? -11.054   8.132  -2.248 1.000 98.520 ? 89  LEU A CD1 1 
ATOM 733  C CD2 ? LEU A 1  89 ?  -9.509   6.469  -3.319 1.000 98.520 ? 89  LEU A CD2 1 
ATOM 734  N N   ? LEU A 1  90 ?  -6.226   9.146  -5.120 1.000 98.410 ? 90  LEU A N   1 
ATOM 735  C CA  ? LEU A 1  90 ?  -5.740   9.958  -6.230 1.000 98.410 ? 90  LEU A CA  1 
ATOM 736  C C   ? LEU A 1  90 ?  -6.720   9.925  -7.398 1.000 98.410 ? 90  LEU A C   1 
ATOM 737  C CB  ? LEU A 1  90 ?  -4.364   9.469  -6.690 1.000 98.410 ? 90  LEU A CB  1 
ATOM 738  O O   ? LEU A 1  90 ?  -7.114   8.849  -7.853 1.000 98.410 ? 90  LEU A O   1 
ATOM 739  C CG  ? LEU A 1  90 ?  -3.274   9.407  -5.619 1.000 98.410 ? 90  LEU A CG  1 
ATOM 740  C CD1 ? LEU A 1  90 ?  -1.994   8.815  -6.199 1.000 98.410 ? 90  LEU A CD1 1 
ATOM 741  C CD2 ? LEU A 1  90 ?  -3.013  10.794  -5.040 1.000 98.410 ? 90  LEU A CD2 1 
ATOM 742  N N   ? ARG A 1  91 ?  -7.154  11.132  -7.848 1.000 98.150 ? 91  ARG A N   1 
ATOM 743  C CA  ? ARG A 1  91 ?  -7.963  11.214  -9.060 1.000 98.150 ? 91  ARG A CA  1 
ATOM 744  C C   ? ARG A 1  91 ?  -7.085  11.394 -10.294 1.000 98.150 ? 91  ARG A C   1 
ATOM 745  C CB  ? ARG A 1  91 ?  -8.967  12.364  -8.959 1.000 98.150 ? 91  ARG A CB  1 
ATOM 746  O O   ? ARG A 1  91 ?  -6.280  12.325 -10.359 1.000 98.150 ? 91  ARG A O   1 
ATOM 747  C CG  ? ARG A 1  91 ?  -9.957  12.421 -10.112 1.000 98.150 ? 91  ARG A CG  1 
ATOM 748  C CD  ? ARG A 1  91 ? -10.977  13.535  -9.926 1.000 98.150 ? 91  ARG A CD  1 
ATOM 749  N NE  ? ARG A 1  91 ? -11.950  13.563 -11.015 1.000 98.150 ? 91  ARG A NE  1 
ATOM 750  N NH1 ? ARG A 1  91 ? -13.086  15.415 -10.228 1.000 98.150 ? 91  ARG A NH1 1 
ATOM 751  N NH2 ? ARG A 1  91 ? -13.758  14.389 -12.165 1.000 98.150 ? 91  ARG A NH2 1 
ATOM 752  C CZ  ? ARG A 1  91 ? -12.929  14.455 -11.134 1.000 98.150 ? 91  ARG A CZ  1 
ATOM 753  N N   ? LEU A 1  92 ?  -7.270  10.503 -11.252 1.000 98.160 ? 92  LEU A N   1 
ATOM 754  C CA  ? LEU A 1  92 ?  -6.497  10.569 -12.487 1.000 98.160 ? 92  LEU A CA  1 
ATOM 755  C C   ? LEU A 1  92 ?  -7.034  11.661 -13.406 1.000 98.160 ? 92  LEU A C   1 
ATOM 756  C CB  ? LEU A 1  92 ?  -6.523   9.219 -13.209 1.000 98.160 ? 92  LEU A CB  1 
ATOM 757  O O   ? LEU A 1  92 ?  -8.245  11.884 -13.470 1.000 98.160 ? 92  LEU A O   1 
ATOM 758  C CG  ? LEU A 1  92 ?  -6.012   8.016 -12.416 1.000 98.160 ? 92  LEU A CG  1 
ATOM 759  C CD1 ? LEU A 1  92 ?  -6.131   6.743 -13.247 1.000 98.160 ? 92  LEU A CD1 1 
ATOM 760  C CD2 ? LEU A 1  92 ?  -4.570   8.240 -11.975 1.000 98.160 ? 92  LEU A CD2 1 
ATOM 761  N N   ? SER A 1  93 ?  -6.136  12.396 -14.095 1.000 97.200 ? 93  SER A N   1 
ATOM 762  C CA  ? SER A 1  93 ?  -6.533  13.449 -15.024 1.000 97.200 ? 93  SER A CA  1 
ATOM 763  C C   ? SER A 1  93 ?  -7.267  12.874 -16.231 1.000 97.200 ? 93  SER A C   1 
ATOM 764  C CB  ? SER A 1  93 ?  -5.312  14.242 -15.491 1.000 97.200 ? 93  SER A CB  1 
ATOM 765  O O   ? SER A 1  93 ?  -8.099  13.551 -16.839 1.000 97.200 ? 93  SER A O   1 
ATOM 766  O OG  ? SER A 1  93 ?  -4.381  13.395 -16.142 1.000 97.200 ? 93  SER A OG  1 
ATOM 767  N N   ? GLU A 1  94 ?  -6.951  11.626 -16.625 1.000 97.500 ? 94  GLU A N   1 
ATOM 768  C CA  ? GLU A 1  94 ?  -7.614  10.827 -17.651 1.000 97.500 ? 94  GLU A CA  1 
ATOM 769  C C   ? GLU A 1  94 ?  -7.850   9.398 -17.171 1.000 97.500 ? 94  GLU A C   1 
ATOM 770  C CB  ? GLU A 1  94 ?  -6.791  10.819 -18.942 1.000 97.500 ? 94  GLU A CB  1 
ATOM 771  O O   ? GLU A 1  94 ?  -7.022   8.834 -16.453 1.000 97.500 ? 94  GLU A O   1 
ATOM 772  C CG  ? GLU A 1  94 ?  -6.659  12.187 -19.596 1.000 97.500 ? 94  GLU A CG  1 
ATOM 773  C CD  ? GLU A 1  94 ?  -5.825  12.167 -20.867 1.000 97.500 ? 94  GLU A CD  1 
ATOM 774  O OE1 ? GLU A 1  94 ?  -5.693  13.225 -21.523 1.000 97.500 ? 94  GLU A OE1 1 
ATOM 775  O OE2 ? GLU A 1  94 ?  -5.301  11.084 -21.210 1.000 97.500 ? 94  GLU A OE2 1 
ATOM 776  N N   ? PRO A 1  95 ?  -9.116   8.848 -17.674 1.000 98.050 ? 95  PRO A N   1 
ATOM 777  C CA  ? PRO A 1  95 ?  -9.414   7.483 -17.233 1.000 98.050 ? 95  PRO A CA  1 
ATOM 778  C C   ? PRO A 1  95 ?  -8.402   6.462 -17.748 1.000 98.050 ? 95  PRO A C   1 
ATOM 779  C CB  ? PRO A 1  95 ? -10.803   7.219 -17.820 1.000 98.050 ? 95  PRO A CB  1 
ATOM 780  O O   ? PRO A 1  95 ?  -7.871   6.615 -18.851 1.000 98.050 ? 95  PRO A O   1 
ATOM 781  C CG  ? PRO A 1  95 ? -11.329   8.571 -18.180 1.000 98.050 ? 95  PRO A CG  1 
ATOM 782  C CD  ? PRO A 1  95 ? -10.165   9.482 -18.442 1.000 98.050 ? 95  PRO A CD  1 
ATOM 783  N N   ? ALA A 1  96 ?  -8.142   5.409 -16.937 1.000 98.150 ? 96  ALA A N   1 
ATOM 784  C CA  ? ALA A 1  96 ?  -7.325   4.273 -17.357 1.000 98.150 ? 96  ALA A CA  1 
ATOM 785  C C   ? ALA A 1  96 ?  -8.064   3.417 -18.382 1.000 98.150 ? 96  ALA A C   1 
ATOM 786  C CB  ? ALA A 1  96 ?  -6.927   3.428 -16.150 1.000 98.150 ? 96  ALA A CB  1 
ATOM 787  O O   ? ALA A 1  96 ?  -9.284   3.259 -18.304 1.000 98.150 ? 96  ALA A O   1 
ATOM 788  N N   ? ASP A 1  97 ?  -7.322   2.927 -19.397 1.000 98.020 ? 97  ASP A N   1 
ATOM 789  C CA  ? ASP A 1  97 ?  -7.865   1.901 -20.281 1.000 98.020 ? 97  ASP A CA  1 
ATOM 790  C C   ? ASP A 1  97 ?  -7.815   0.525 -19.621 1.000 98.020 ? 97  ASP A C   1 
ATOM 791  C CB  ? ASP A 1  97 ?  -7.102   1.876 -21.608 1.000 98.020 ? 97  ASP A CB  1 
ATOM 792  O O   ? ASP A 1  97 ?  -6.741   0.047 -19.250 1.000 98.020 ? 97  ASP A O   1 
ATOM 793  C CG  ? ASP A 1  97 ?  -7.224   3.174 -22.386 1.000 98.020 ? 97  ASP A CG  1 
ATOM 794  O OD1 ? ASP A 1  97 ?  -8.336   3.739 -22.460 1.000 98.020 ? 97  ASP A OD1 1 
ATOM 795  O OD2 ? ASP A 1  97 ?  -6.198   3.635 -22.932 1.000 98.020 ? 97  ASP A OD2 1 
ATOM 796  N N   ? ILE A 1  98 ?  -9.018  -0.099 -19.449 1.000 97.740 ? 98  ILE A N   1 
ATOM 797  C CA  ? ILE A 1  98 ?  -9.045  -1.415 -18.820 1.000 97.740 ? 98  ILE A CA  1 
ATOM 798  C C   ? ILE A 1  98 ?  -8.626  -2.480 -19.830 1.000 97.740 ? 98  ILE A C   1 
ATOM 799  C CB  ? ILE A 1  98 ? -10.444  -1.739 -18.249 1.000 97.740 ? 98  ILE A CB  1 
ATOM 800  O O   ? ILE A 1  98 ?  -9.258  -2.634 -20.878 1.000 97.740 ? 98  ILE A O   1 
ATOM 801  C CG1 ? ILE A 1  98 ? -10.902  -0.630 -17.295 1.000 97.740 ? 98  ILE A CG1 1 
ATOM 802  C CG2 ? ILE A 1  98 ? -10.438  -3.099 -17.545 1.000 97.740 ? 98  ILE A CG2 1 
ATOM 803  C CD1 ? ILE A 1  98 ?  -9.920  -0.337 -16.169 1.000 97.740 ? 98  ILE A CD1 1 
ATOM 804  N N   ? THR A 1  99 ?  -7.558  -3.195 -19.449 1.000 97.160 ? 99  THR A N   1 
ATOM 805  C CA  ? THR A 1  99 ?  -6.946  -4.256 -20.241 1.000 97.160 ? 99  THR A CA  1 
ATOM 806  C C   ? THR A 1  99 ?  -6.600  -5.455 -19.363 1.000 97.160 ? 99  THR A C   1 
ATOM 807  C CB  ? THR A 1  99 ?  -5.678  -3.757 -20.958 1.000 97.160 ? 99  THR A CB  1 
ATOM 808  O O   ? THR A 1  99 ?  -6.914  -5.470 -18.171 1.000 97.160 ? 99  THR A O   1 
ATOM 809  C CG2 ? THR A 1  99 ?  -5.934  -2.435 -21.674 1.000 97.160 ? 99  THR A CG2 1 
ATOM 810  O OG1 ? THR A 1  99 ?  -4.634  -3.571 -19.994 1.000 97.160 ? 99  THR A OG1 1 
ATOM 811  N N   ? ASP A 1 100 ?  -5.930  -6.455 -19.973 1.000 95.410 ? 100 ASP A N   1 
ATOM 812  C CA  ? ASP A 1 100 ?  -5.472  -7.611 -19.209 1.000 95.410 ? 100 ASP A CA  1 
ATOM 813  C C   ? ASP A 1 100 ?  -4.389  -7.213 -18.208 1.000 95.410 ? 100 ASP A C   1 
ATOM 814  C CB  ? ASP A 1 100 ?  -4.948  -8.701 -20.146 1.000 95.410 ? 100 ASP A CB  1 
ATOM 815  O O   ? ASP A 1 100 ?  -4.217  -7.869 -17.179 1.000 95.410 ? 100 ASP A O   1 
ATOM 816  C CG  ? ASP A 1 100 ?  -6.052  -9.397 -20.922 1.000 95.410 ? 100 ASP A CG  1 
ATOM 817  O OD1 ? ASP A 1 100 ?  -7.231  -9.312 -20.515 1.000 95.410 ? 100 ASP A OD1 1 
ATOM 818  O OD2 ? ASP A 1 100 ?  -5.740 -10.038 -21.949 1.000 95.410 ? 100 ASP A OD2 1 
ATOM 819  N N   ? ALA A 1 101 ?  -3.733  -6.127 -18.412 1.000 96.770 ? 101 ALA A N   1 
ATOM 820  C CA  ? ALA A 1 101 ?  -2.612  -5.684 -17.587 1.000 96.770 ? 101 ALA A CA  1 
ATOM 821  C C   ? ALA A 1 101 ?  -3.033  -4.556 -16.649 1.000 96.770 ? 101 ALA A C   1 
ATOM 822  C CB  ? ALA A 1 101 ?  -1.449  -5.233 -18.468 1.000 96.770 ? 101 ALA A CB  1 
ATOM 823  O O   ? ALA A 1 101 ?  -2.288  -4.187 -15.738 1.000 96.770 ? 101 ALA A O   1 
ATOM 824  N N   ? VAL A 1 102 ?  -4.255  -3.989 -16.824 1.000 98.180 ? 102 VAL A N   1 
ATOM 825  C CA  ? VAL A 1 102 ?  -4.793  -2.906 -16.007 1.000 98.180 ? 102 VAL A CA  1 
ATOM 826  C C   ? VAL A 1 102 ?  -6.259  -3.185 -15.681 1.000 98.180 ? 102 VAL A C   1 
ATOM 827  C CB  ? VAL A 1 102 ?  -4.655  -1.539 -16.713 1.000 98.180 ? 102 VAL A CB  1 
ATOM 828  O O   ? VAL A 1 102 ?  -7.125  -3.084 -16.552 1.000 98.180 ? 102 VAL A O   1 
ATOM 829  C CG1 ? VAL A 1 102 ?  -5.180  -0.415 -15.822 1.000 98.180 ? 102 VAL A CG1 1 
ATOM 830  C CG2 ? VAL A 1 102 ?  -3.199  -1.283 -17.099 1.000 98.180 ? 102 VAL A CG2 1 
ATOM 831  N N   ? LYS A 1 103 ?  -6.466  -3.554 -14.382 1.000 97.830 ? 103 LYS A N   1 
ATOM 832  C CA  ? LYS A 1 103 ?  -7.822  -3.847 -13.930 1.000 97.830 ? 103 LYS A CA  1 
ATOM 833  C C   ? LYS A 1 103 ?  -8.035  -3.383 -12.492 1.000 97.830 ? 103 LYS A C   1 
ATOM 834  C CB  ? LYS A 1 103 ?  -8.115  -5.344 -14.046 1.000 97.830 ? 103 LYS A CB  1 
ATOM 835  O O   ? LYS A 1 103 ?  -7.143  -3.520 -11.651 1.000 97.830 ? 103 LYS A O   1 
ATOM 836  C CG  ? LYS A 1 103 ?  -8.101  -5.868 -15.474 1.000 97.830 ? 103 LYS A CG  1 
ATOM 837  C CD  ? LYS A 1 103 ?  -8.376  -7.365 -15.523 1.000 97.830 ? 103 LYS A CD  1 
ATOM 838  C CE  ? LYS A 1 103 ?  -8.280  -7.907 -16.943 1.000 97.830 ? 103 LYS A CE  1 
ATOM 839  N NZ  ? LYS A 1 103 ?  -8.570  -9.371 -16.998 1.000 97.830 ? 103 LYS A NZ  1 
ATOM 840  N N   ? PRO A 1 104 ?  -9.283  -2.843 -12.334 1.000 98.150 ? 104 PRO A N   1 
ATOM 841  C CA  ? PRO A 1 104 ?  -9.582  -2.467 -10.950 1.000 98.150 ? 104 PRO A CA  1 
ATOM 842  C C   ? PRO A 1 104 ?  -9.858  -3.674 -10.057 1.000 98.150 ? 104 PRO A C   1 
ATOM 843  C CB  ? PRO A 1 104 ? -10.829  -1.590 -11.085 1.000 98.150 ? 104 PRO A CB  1 
ATOM 844  O O   ? PRO A 1 104 ? -10.269  -4.729 -10.547 1.000 98.150 ? 104 PRO A O   1 
ATOM 845  C CG  ? PRO A 1 104 ? -11.484  -2.050 -12.347 1.000 98.150 ? 104 PRO A CG  1 
ATOM 846  C CD  ? PRO A 1 104 ? -10.421  -2.553 -13.281 1.000 98.150 ? 104 PRO A CD  1 
ATOM 847  N N   ? ILE A 1 105 ?  -9.582  -3.499  -8.739 1.000 98.040 ? 105 ILE A N   1 
ATOM 848  C CA  ? ILE A 1 105 ?  -9.906  -4.530  -7.759 1.000 98.040 ? 105 ILE A CA  1 
ATOM 849  C C   ? ILE A 1 105 ? -11.006  -4.028  -6.827 1.000 98.040 ? 105 ILE A C   1 
ATOM 850  C CB  ? ILE A 1 105 ?  -8.661  -4.945  -6.943 1.000 98.040 ? 105 ILE A CB  1 
ATOM 851  O O   ? ILE A 1 105 ? -11.047  -2.844  -6.484 1.000 98.040 ? 105 ILE A O   1 
ATOM 852  C CG1 ? ILE A 1 105 ?  -8.945  -6.226  -6.150 1.000 98.040 ? 105 ILE A CG1 1 
ATOM 853  C CG2 ? ILE A 1 105 ?  -8.221  -3.811  -6.013 1.000 98.040 ? 105 ILE A CG2 1 
ATOM 854  C CD1 ? ILE A 1 105 ?  -7.699  -6.892  -5.582 1.000 98.040 ? 105 ILE A CD1 1 
ATOM 855  N N   ? ALA A 1 106 ? -11.873  -4.903  -6.456 1.000 96.570 ? 106 ALA A N   1 
ATOM 856  C CA  ? ALA A 1 106 ? -13.035  -4.535  -5.652 1.000 96.570 ? 106 ALA A CA  1 
ATOM 857  C C   ? ALA A 1 106 ? -12.647  -4.317  -4.193 1.000 96.570 ? 106 ALA A C   1 
ATOM 858  C CB  ? ALA A 1 106 ? -14.117  -5.607  -5.758 1.000 96.570 ? 106 ALA A CB  1 
ATOM 859  O O   ? ALA A 1 106 ? -11.723  -4.959  -3.688 1.000 96.570 ? 106 ALA A O   1 
ATOM 860  N N   ? LEU A 1 107 ? -13.407  -3.397  -3.512 1.000 97.890 ? 107 LEU A N   1 
ATOM 861  C CA  ? LEU A 1 107 ? -13.298  -3.184  -2.073 1.000 97.890 ? 107 LEU A CA  1 
ATOM 862  C C   ? LEU A 1 107 ? -13.971  -4.315  -1.302 1.000 97.890 ? 107 LEU A C   1 
ATOM 863  C CB  ? LEU A 1 107 ? -13.921  -1.841  -1.681 1.000 97.890 ? 107 LEU A CB  1 
ATOM 864  O O   ? LEU A 1 107 ? -14.920  -4.928  -1.796 1.000 97.890 ? 107 LEU A O   1 
ATOM 865  C CG  ? LEU A 1 107 ? -13.222  -0.589  -2.211 1.000 97.890 ? 107 LEU A CG  1 
ATOM 866  C CD1 ? LEU A 1 107 ? -14.094   0.642  -1.983 1.000 97.890 ? 107 LEU A CD1 1 
ATOM 867  C CD2 ? LEU A 1 107 ? -11.859  -0.416  -1.548 1.000 97.890 ? 107 LEU A CD2 1 
ATOM 868  N N   ? PRO A 1 108 ? -13.529  -4.583  -0.144 1.000 97.530 ? 108 PRO A N   1 
ATOM 869  C CA  ? PRO A 1 108 ? -14.117  -5.668   0.646 1.000 97.530 ? 108 PRO A CA  1 
ATOM 870  C C   ? PRO A 1 108 ? -15.536  -5.354   1.114 1.000 97.530 ? 108 PRO A C   1 
ATOM 871  C CB  ? PRO A 1 108 ? -13.164  -5.792   1.837 1.000 97.530 ? 108 PRO A CB  1 
ATOM 872  O O   ? PRO A 1 108 ? -15.836  -4.209   1.463 1.000 97.530 ? 108 PRO A O   1 
ATOM 873  C CG  ? PRO A 1 108 ? -12.603  -4.419   2.023 1.000 97.530 ? 108 PRO A CG  1 
ATOM 874  C CD  ? PRO A 1 108 ? -12.444  -3.782   0.672 1.000 97.530 ? 108 PRO A CD  1 
ATOM 875  N N   ? THR A 1 109 ? -16.404  -6.360   1.144 1.000 96.730 ? 109 THR A N   1 
ATOM 876  C CA  ? THR A 1 109 ? -17.764  -6.240   1.658 1.000 96.730 ? 109 THR A CA  1 
ATOM 877  C C   ? THR A 1 109 ? -17.902  -6.966   2.994 1.000 96.730 ? 109 THR A C   1 
ATOM 878  C CB  ? THR A 1 109 ? -18.791  -6.801   0.658 1.000 96.730 ? 109 THR A CB  1 
ATOM 879  O O   ? THR A 1 109 ? -18.914  -6.821   3.683 1.000 96.730 ? 109 THR A O   1 
ATOM 880  C CG2 ? THR A 1 109 ? -18.785  -6.003  -0.642 1.000 96.730 ? 109 THR A CG2 1 
ATOM 881  O OG1 ? THR A 1 109 ? -18.470  -8.168   0.368 1.000 96.730 ? 109 THR A OG1 1 
ATOM 882  N N   ? GLU A 1 110 ? -16.915  -7.751   3.324 1.000 96.010 ? 110 GLU A N   1 
ATOM 883  C CA  ? GLU A 1 110 ? -16.859  -8.465   4.596 1.000 96.010 ? 110 GLU A CA  1 
ATOM 884  C C   ? GLU A 1 110 ? -15.470  -8.372   5.221 1.000 96.010 ? 110 GLU A C   1 
ATOM 885  C CB  ? GLU A 1 110 ? -17.254  -9.932   4.407 1.000 96.010 ? 110 GLU A CB  1 
ATOM 886  O O   ? GLU A 1 110 ? -14.493  -8.073   4.532 1.000 96.010 ? 110 GLU A O   1 
ATOM 887  C CG  ? GLU A 1 110 ? -16.352 -10.693   3.446 1.000 96.010 ? 110 GLU A CG  1 
ATOM 888  C CD  ? GLU A 1 110 ? -16.828 -12.110   3.170 1.000 96.010 ? 110 GLU A CD  1 
ATOM 889  O OE1 ? GLU A 1 110 ? -16.088 -12.884   2.521 1.000 96.010 ? 110 GLU A OE1 1 
ATOM 890  O OE2 ? GLU A 1 110 ? -17.951 -12.449   3.606 1.000 96.010 ? 110 GLU A OE2 1 
ATOM 891  N N   ? GLU A 1 111 ? -15.483  -8.793   6.553 1.000 94.900 ? 111 GLU A N   1 
ATOM 892  C CA  ? GLU A 1 111 ? -14.200  -8.810   7.250 1.000 94.900 ? 111 GLU A CA  1 
ATOM 893  C C   ? GLU A 1 111 ? -13.275  -9.880   6.679 1.000 94.900 ? 111 GLU A C   1 
ATOM 894  C CB  ? GLU A 1 111 ? -14.407  -9.039   8.750 1.000 94.900 ? 111 GLU A CB  1 
ATOM 895  O O   ? GLU A 1 111 ? -13.733 -10.950   6.270 1.000 94.900 ? 111 GLU A O   1 
ATOM 896  C CG  ? GLU A 1 111 ? -15.090  -7.880   9.461 1.000 94.900 ? 111 GLU A CG  1 
ATOM 897  C CD  ? GLU A 1 111 ? -14.179  -6.679   9.660 1.000 94.900 ? 111 GLU A CD  1 
ATOM 898  O OE1 ? GLU A 1 111 ? -14.686  -5.580   9.981 1.000 94.900 ? 111 GLU A OE1 1 
ATOM 899  O OE2 ? GLU A 1 111 ? -12.949  -6.838   9.494 1.000 94.900 ? 111 GLU A OE2 1 
ATOM 900  N N   ? PRO A 1 112 ? -11.897  -9.514   6.617 1.000 94.100 ? 112 PRO A N   1 
ATOM 901  C CA  ? PRO A 1 112 ? -10.953 -10.547   6.182 1.000 94.100 ? 112 PRO A CA  1 
ATOM 902  C C   ? PRO A 1 112 ? -10.881 -11.726   7.150 1.000 94.100 ? 112 PRO A C   1 
ATOM 903  C CB  ? PRO A 1 112 ?  -9.616  -9.802   6.129 1.000 94.100 ? 112 PRO A CB  1 
ATOM 904  O O   ? PRO A 1 112 ? -11.070 -11.552   8.357 1.000 94.100 ? 112 PRO A O   1 
ATOM 905  C CG  ? PRO A 1 112 ?  -9.737  -8.726   7.159 1.000 94.100 ? 112 PRO A CG  1 
ATOM 906  C CD  ? PRO A 1 112 ? -11.164  -8.259   7.196 1.000 94.100 ? 112 PRO A CD  1 
ATOM 907  N N   ? LYS A 1 113 ? -10.672 -12.884   6.617 1.000 95.220 ? 113 LYS A N   1 
ATOM 908  C CA  ? LYS A 1 113 ? -10.548 -14.093   7.427 1.000 95.220 ? 113 LYS A CA  1 
ATOM 909  C C   ? LYS A 1 113 ?  -9.163 -14.193   8.058 1.000 95.220 ? 113 LYS A C   1 
ATOM 910  C CB  ? LYS A 1 113 ? -10.831 -15.336   6.583 1.000 95.220 ? 113 LYS A CB  1 
ATOM 911  O O   ? LYS A 1 113 ?  -8.153 -14.219   7.351 1.000 95.220 ? 113 LYS A O   1 
ATOM 912  C CG  ? LYS A 1 113 ? -10.894 -16.628   7.385 1.000 95.220 ? 113 LYS A CG  1 
ATOM 913  C CD  ? LYS A 1 113 ? -11.202 -17.824   6.494 1.000 95.220 ? 113 LYS A CD  1 
ATOM 914  C CE  ? LYS A 1 113 ? -11.197 -19.126   7.283 1.000 95.220 ? 113 LYS A CE  1 
ATOM 915  N NZ  ? LYS A 1 113 ? -11.492 -20.304   6.413 1.000 95.220 ? 113 LYS A NZ  1 
ATOM 916  N N   ? LEU A 1 114 ?  -9.170 -14.237   9.404 1.000 96.280 ? 114 LEU A N   1 
ATOM 917  C CA  ? LEU A 1 114 ?  -7.899 -14.421  10.096 1.000 96.280 ? 114 LEU A CA  1 
ATOM 918  C C   ? LEU A 1 114 ?  -7.241 -15.734   9.685 1.000 96.280 ? 114 LEU A C   1 
ATOM 919  C CB  ? LEU A 1 114 ?  -8.105 -14.392  11.613 1.000 96.280 ? 114 LEU A CB  1 
ATOM 920  O O   ? LEU A 1 114 ?  -7.924 -16.746   9.507 1.000 96.280 ? 114 LEU A O   1 
ATOM 921  C CG  ? LEU A 1 114 ?  -8.552 -13.057  12.211 1.000 96.280 ? 114 LEU A CG  1 
ATOM 922  C CD1 ? LEU A 1 114 ?  -8.745 -13.190  13.718 1.000 96.280 ? 114 LEU A CD1 1 
ATOM 923  C CD2 ? LEU A 1 114 ?  -7.541 -11.962  11.891 1.000 96.280 ? 114 LEU A CD2 1 
ATOM 924  N N   ? GLY A 1 115 ?  -5.954 -15.679   9.438 1.000 95.590 ? 115 GLY A N   1 
ATOM 925  C CA  ? GLY A 1 115 ?  -5.203 -16.876   9.093 1.000 95.590 ? 115 GLY A CA  1 
ATOM 926  C C   ? GLY A 1 115 ?  -5.090 -17.099   7.596 1.000 95.590 ? 115 GLY A C   1 
ATOM 927  O O   ? GLY A 1 115 ?  -4.351 -17.978   7.148 1.000 95.590 ? 115 GLY A O   1 
ATOM 928  N N   ? SER A 1 116 ?  -5.922 -16.358   6.813 1.000 95.710 ? 116 SER A N   1 
ATOM 929  C CA  ? SER A 1 116 ?  -5.830 -16.475   5.361 1.000 95.710 ? 116 SER A CA  1 
ATOM 930  C C   ? SER A 1 116 ?  -4.466 -16.018   4.855 1.000 95.710 ? 116 SER A C   1 
ATOM 931  C CB  ? SER A 1 116 ?  -6.933 -15.658   4.686 1.000 95.710 ? 116 SER A CB  1 
ATOM 932  O O   ? SER A 1 116 ?  -3.818 -15.174   5.477 1.000 95.710 ? 116 SER A O   1 
ATOM 933  O OG  ? SER A 1 116 ?  -6.804 -14.282   5.001 1.000 95.710 ? 116 SER A OG  1 
ATOM 934  N N   ? THR A 1 117 ?  -4.072 -16.689   3.780 1.000 96.180 ? 117 THR A N   1 
ATOM 935  C CA  ? THR A 1 117 ?  -2.871 -16.258   3.074 1.000 96.180 ? 117 THR A CA  1 
ATOM 936  C C   ? THR A 1 117 ?  -3.171 -15.059   2.179 1.000 96.180 ? 117 THR A C   1 
ATOM 937  C CB  ? THR A 1 117 ?  -2.282 -17.400   2.225 1.000 96.180 ? 117 THR A CB  1 
ATOM 938  O O   ? THR A 1 117 ?  -4.093 -15.102   1.362 1.000 96.180 ? 117 THR A O   1 
ATOM 939  C CG2 ? THR A 1 117 ?  -1.024 -16.948   1.491 1.000 96.180 ? 117 THR A CG2 1 
ATOM 940  O OG1 ? THR A 1 117 ?  -1.952 -18.502   3.081 1.000 96.180 ? 117 THR A OG1 1 
ATOM 941  N N   ? CYS A 1 118 ?  -2.401 -14.006   2.376 1.000 97.750 ? 118 CYS A N   1 
ATOM 942  C CA  ? CYS A 1 118 ?  -2.579 -12.760   1.638 1.000 97.750 ? 118 CYS A CA  1 
ATOM 943  C C   ? CYS A 1 118 ?  -1.368 -12.468   0.760 1.000 97.750 ? 118 CYS A C   1 
ATOM 944  C CB  ? CYS A 1 118 ?  -2.817 -11.596   2.599 1.000 97.750 ? 118 CYS A CB  1 
ATOM 945  O O   ? CYS A 1 118 ?  -0.232 -12.736   1.154 1.000 97.750 ? 118 CYS A O   1 
ATOM 946  S SG  ? CYS A 1 118 ?  -4.229 -11.837   3.699 1.000 97.750 ? 118 CYS A SG  1 
ATOM 947  N N   ? LEU A 1 119 ?  -1.683 -11.969  -0.380 1.000 97.720 ? 119 LEU A N   1 
ATOM 948  C CA  ? LEU A 1 119 ?  -0.631 -11.576  -1.311 1.000 97.720 ? 119 LEU A CA  1 
ATOM 949  C C   ? LEU A 1 119 ?  -0.366 -10.076  -1.231 1.000 97.720 ? 119 LEU A C   1 
ATOM 950  C CB  ? LEU A 1 119 ?  -1.010 -11.963  -2.743 1.000 97.720 ? 119 LEU A CB  1 
ATOM 951  O O   ? LEU A 1 119 ?  -1.303  -9.274  -1.256 1.000 97.720 ? 119 LEU A O   1 
ATOM 952  C CG  ? LEU A 1 119 ?   0.082 -11.801  -3.801 1.000 97.720 ? 119 LEU A CG  1 
ATOM 953  C CD1 ? LEU A 1 119 ?   1.102 -12.930  -3.687 1.000 97.720 ? 119 LEU A CD1 1 
ATOM 954  C CD2 ? LEU A 1 119 ?  -0.527 -11.764  -5.198 1.000 97.720 ? 119 LEU A CD2 1 
ATOM 955  N N   ? VAL A 1 120 ?   0.914  -9.734  -1.136 1.000 97.470 ? 120 VAL A N   1 
ATOM 956  C CA  ? VAL A 1 120 ?   1.360  -8.345  -1.152 1.000 97.470 ? 120 VAL A CA  1 
ATOM 957  C C   ? VAL A 1 120 ?   2.309  -8.121  -2.327 1.000 97.470 ? 120 VAL A C   1 
ATOM 958  C CB  ? VAL A 1 120 ?   2.050  -7.954   0.174 1.000 97.470 ? 120 VAL A CB  1 
ATOM 959  O O   ? VAL A 1 120 ?   3.156  -8.968  -2.620 1.000 97.470 ? 120 VAL A O   1 
ATOM 960  C CG1 ? VAL A 1 120 ?   2.382  -6.463   0.191 1.000 97.470 ? 120 VAL A CG1 1 
ATOM 961  C CG2 ? VAL A 1 120 ?   1.166  -8.322   1.364 1.000 97.470 ? 120 VAL A CG2 1 
ATOM 962  N N   ? SER A 1 121 ?   2.156  -7.007  -2.973 1.000 97.110 ? 121 SER A N   1 
ATOM 963  C CA  ? SER A 1 121 ?   3.020  -6.702  -4.109 1.000 97.110 ? 121 SER A CA  1 
ATOM 964  C C   ? SER A 1 121 ?   3.570  -5.282  -4.019 1.000 97.110 ? 121 SER A C   1 
ATOM 965  C CB  ? SER A 1 121 ?   2.261  -6.882  -5.424 1.000 97.110 ? 121 SER A CB  1 
ATOM 966  O O   ? SER A 1 121 ?   2.936  -4.401  -3.434 1.000 97.110 ? 121 SER A O   1 
ATOM 967  O OG  ? SER A 1 121 ?   1.109  -6.057  -5.457 1.000 97.110 ? 121 SER A OG  1 
ATOM 968  N N   ? GLY A 1 122 ?   4.838  -5.097  -4.584 1.000 96.030 ? 122 GLY A N   1 
ATOM 969  C CA  ? GLY A 1 122 ?   5.438  -3.772  -4.564 1.000 96.030 ? 122 GLY A CA  1 
ATOM 970  C C   ? GLY A 1 122 ?   6.864  -3.755  -5.079 1.000 96.030 ? 122 GLY A C   1 
ATOM 971  O O   ? GLY A 1 122 ?   7.427  -4.805  -5.400 1.000 96.030 ? 122 GLY A O   1 
ATOM 972  N N   ? TRP A 1 123 ?   7.443  -2.532  -5.229 1.000 94.200 ? 123 TRP A N   1 
ATOM 973  C CA  ? TRP A 1 123 ?   8.801  -2.338  -5.727 1.000 94.200 ? 123 TRP A CA  1 
ATOM 974  C C   ? TRP A 1 123 ?   9.706  -1.780  -4.634 1.000 94.200 ? 123 TRP A C   1 
ATOM 975  C CB  ? TRP A 1 123 ?   8.801  -1.399  -6.936 1.000 94.200 ? 123 TRP A CB  1 
ATOM 976  O O   ? TRP A 1 123 ?  10.708  -1.122  -4.924 1.000 94.200 ? 123 TRP A O   1 
ATOM 977  C CG  ? TRP A 1 123 ?   8.201  -1.998  -8.173 1.000 94.200 ? 123 TRP A CG  1 
ATOM 978  C CD1 ? TRP A 1 123 ?   8.819  -2.820  -9.073 1.000 94.200 ? 123 TRP A CD1 1 
ATOM 979  C CD2 ? TRP A 1 123 ?   6.864  -1.815  -8.647 1.000 94.200 ? 123 TRP A CD2 1 
ATOM 980  C CE2 ? TRP A 1 123 ?   6.739  -2.558  -9.842 1.000 94.200 ? 123 TRP A CE2 1 
ATOM 981  C CE3 ? TRP A 1 123 ?   5.757  -1.096  -8.177 1.000 94.200 ? 123 TRP A CE3 1 
ATOM 982  N NE1 ? TRP A 1 123 ?   7.945  -3.161 -10.079 1.000 94.200 ? 123 TRP A NE1 1 
ATOM 983  C CH2 ? TRP A 1 123 ?   4.483  -1.889 -10.092 1.000 94.200 ? 123 TRP A CH2 1 
ATOM 984  C CZ2 ? TRP A 1 123 ?   5.550  -2.602 -10.574 1.000 94.200 ? 123 TRP A CZ2 1 
ATOM 985  C CZ3 ? TRP A 1 123 ?   4.575  -1.140  -8.907 1.000 94.200 ? 123 TRP A CZ3 1 
ATOM 986  N N   ? GLY A 1 124 ?   9.298  -1.958  -3.361 1.000 90.330 ? 124 GLY A N   1 
ATOM 987  C CA  ? GLY A 1 124 ?  10.153  -1.536  -2.262 1.000 90.330 ? 124 GLY A CA  1 
ATOM 988  C C   ? GLY A 1 124 ?  11.399  -2.388  -2.116 1.000 90.330 ? 124 GLY A C   1 
ATOM 989  O O   ? GLY A 1 124 ?  11.679  -3.239  -2.962 1.000 90.330 ? 124 GLY A O   1 
ATOM 990  N N   ? SER A 1 125 ?  12.264  -2.169  -1.043 1.000 88.010 ? 125 SER A N   1 
ATOM 991  C CA  ? SER A 1 125 ?  13.494  -2.901  -0.761 1.000 88.010 ? 125 SER A CA  1 
ATOM 992  C C   ? SER A 1 125 ?  13.220  -4.390  -0.573 1.000 88.010 ? 125 SER A C   1 
ATOM 993  C CB  ? SER A 1 125 ?  14.179  -2.339   0.486 1.000 88.010 ? 125 SER A CB  1 
ATOM 994  O O   ? SER A 1 125 ?  12.222  -4.770   0.042 1.000 88.010 ? 125 SER A O   1 
ATOM 995  O OG  ? SER A 1 125 ?  15.367  -3.057   0.774 1.000 88.010 ? 125 SER A OG  1 
ATOM 996  N N   ? ILE A 1 126 ?  14.118  -5.314  -1.128 1.000 87.610 ? 126 ILE A N   1 
ATOM 997  C CA  ? ILE A 1 126 ?  13.959  -6.761  -1.027 1.000 87.610 ? 126 ILE A CA  1 
ATOM 998  C C   ? ILE A 1 126 ?  14.897  -7.310   0.045 1.000 87.610 ? 126 ILE A C   1 
ATOM 999  C CB  ? ILE A 1 126 ?  14.227  -7.454  -2.381 1.000 87.610 ? 126 ILE A CB  1 
ATOM 1000 O O   ? ILE A 1 126 ?  14.983  -8.525   0.240 1.000 87.610 ? 126 ILE A O   1 
ATOM 1001 C CG1 ? ILE A 1 126 ?  15.631  -7.107  -2.890 1.000 87.610 ? 126 ILE A CG1 1 
ATOM 1002 C CG2 ? ILE A 1 126 ?  13.160  -7.065  -3.408 1.000 87.610 ? 126 ILE A CG2 1 
ATOM 1003 C CD1 ? ILE A 1 126 ?  16.067  -7.916  -4.104 1.000 87.610 ? 126 ILE A CD1 1 
ATOM 1004 N N   ? THR A 1 127 ?  15.702  -6.418   0.617 1.000 86.280 ? 127 THR A N   1 
ATOM 1005 C CA  ? THR A 1 127 ?  16.560  -6.783   1.739 1.000 86.280 ? 127 THR A CA  1 
ATOM 1006 C C   ? THR A 1 127 ?  16.148  -6.032   3.001 1.000 86.280 ? 127 THR A C   1 
ATOM 1007 C CB  ? THR A 1 127 ?  18.041  -6.494   1.427 1.000 86.280 ? 127 THR A CB  1 
ATOM 1008 O O   ? THR A 1 127 ?  15.592  -4.935   2.923 1.000 86.280 ? 127 THR A O   1 
ATOM 1009 C CG2 ? THR A 1 127 ?  18.456  -7.123   0.101 1.000 86.280 ? 127 THR A CG2 1 
ATOM 1010 O OG1 ? THR A 1 127 ?  18.240  -5.077   1.355 1.000 86.280 ? 127 THR A OG1 1 
ATOM 1011 N N   ? PRO A 1 128 ?  16.339  -6.662   4.185 1.000 84.220 ? 128 PRO A N   1 
ATOM 1012 C CA  ? PRO A 1 128 ?  15.917  -6.124   5.481 1.000 84.220 ? 128 PRO A CA  1 
ATOM 1013 C C   ? PRO A 1 128 ?  16.737  -4.909   5.910 1.000 84.220 ? 128 PRO A C   1 
ATOM 1014 C CB  ? PRO A 1 128 ?  16.139  -7.298   6.438 1.000 84.220 ? 128 PRO A CB  1 
ATOM 1015 O O   ? PRO A 1 128 ?  16.217  -4.018   6.587 1.000 84.220 ? 128 PRO A O   1 
ATOM 1016 C CG  ? PRO A 1 128 ?  16.140  -8.510   5.564 1.000 84.220 ? 128 PRO A CG  1 
ATOM 1017 C CD  ? PRO A 1 128 ?  16.649  -8.118   4.206 1.000 84.220 ? 128 PRO A CD  1 
ATOM 1018 N N   ? THR A 1 129 ?  17.946  -4.655   5.422 1.000 82.280 ? 129 THR A N   1 
ATOM 1019 C CA  ? THR A 1 129 ?  18.834  -3.659   6.013 1.000 82.280 ? 129 THR A CA  1 
ATOM 1020 C C   ? THR A 1 129 ?  19.381  -2.720   4.942 1.000 82.280 ? 129 THR A C   1 
ATOM 1021 C CB  ? THR A 1 129 ?  20.003  -4.326   6.761 1.000 82.280 ? 129 THR A CB  1 
ATOM 1022 O O   ? THR A 1 129 ?  19.869  -1.632   5.254 1.000 82.280 ? 129 THR A O   1 
ATOM 1023 C CG2 ? THR A 1 129 ?  19.509  -5.084   7.989 1.000 82.280 ? 129 THR A CG2 1 
ATOM 1024 O OG1 ? THR A 1 129 ?  20.664  -5.244   5.881 1.000 82.280 ? 129 THR A OG1 1 
ATOM 1025 N N   ? LYS A 1 130 ?  19.271  -3.074   3.602 1.000 80.780 ? 130 LYS A N   1 
ATOM 1026 C CA  ? LYS A 1 130 ?  19.772  -2.249   2.506 1.000 80.780 ? 130 LYS A CA  1 
ATOM 1027 C C   ? LYS A 1 130 ?  18.642  -1.841   1.565 1.000 80.780 ? 130 LYS A C   1 
ATOM 1028 C CB  ? LYS A 1 130 ?  20.860  -2.991   1.729 1.000 80.780 ? 130 LYS A CB  1 
ATOM 1029 O O   ? LYS A 1 130 ?  17.723  -2.624   1.315 1.000 80.780 ? 130 LYS A O   1 
ATOM 1030 C CG  ? LYS A 1 130 ?  22.107  -3.293   2.546 1.000 80.780 ? 130 LYS A CG  1 
ATOM 1031 C CD  ? LYS A 1 130 ?  23.155  -4.025   1.717 1.000 80.780 ? 130 LYS A CD  1 
ATOM 1032 C CE  ? LYS A 1 130 ?  24.367  -4.406   2.556 1.000 80.780 ? 130 LYS A CE  1 
ATOM 1033 N NZ  ? LYS A 1 130 ?  25.389  -5.141   1.752 1.000 80.780 ? 130 LYS A NZ  1 
ATOM 1034 N N   ? PHE A 1 131 ?  18.744  -0.528   1.225 1.000 78.010 ? 131 PHE A N   1 
ATOM 1035 C CA  ? PHE A 1 131 ?  17.770  -0.078   0.238 1.000 78.010 ? 131 PHE A CA  1 
ATOM 1036 C C   ? PHE A 1 131 ?  18.168  -0.532  -1.162 1.000 78.010 ? 131 PHE A C   1 
ATOM 1037 C CB  ? PHE A 1 131 ?  17.630   1.447   0.275 1.000 78.010 ? 131 PHE A CB  1 
ATOM 1038 O O   ? PHE A 1 131 ?  19.096   0.018  -1.758 1.000 78.010 ? 131 PHE A O   1 
ATOM 1039 C CG  ? PHE A 1 131 ?  16.456   1.969  -0.509 1.000 78.010 ? 131 PHE A CG  1 
ATOM 1040 C CD1 ? PHE A 1 131 ?  16.645   2.598  -1.733 1.000 78.010 ? 131 PHE A CD1 1 
ATOM 1041 C CD2 ? PHE A 1 131 ?  15.164   1.830  -0.020 1.000 78.010 ? 131 PHE A CD2 1 
ATOM 1042 C CE1 ? PHE A 1 131 ?  15.560   3.082  -2.461 1.000 78.010 ? 131 PHE A CE1 1 
ATOM 1043 C CE2 ? PHE A 1 131 ?  14.075   2.310  -0.742 1.000 78.010 ? 131 PHE A CE2 1 
ATOM 1044 C CZ  ? PHE A 1 131 ?  14.275   2.937  -1.961 1.000 78.010 ? 131 PHE A CZ  1 
ATOM 1045 N N   ? GLN A 1 132 ?  17.681  -1.719  -1.517 1.000 81.480 ? 132 GLN A N   1 
ATOM 1046 C CA  ? GLN A 1 132 ?  17.831  -2.260  -2.864 1.000 81.480 ? 132 GLN A CA  1 
ATOM 1047 C C   ? GLN A 1 132 ?  16.474  -2.446  -3.537 1.000 81.480 ? 132 GLN A C   1 
ATOM 1048 C CB  ? GLN A 1 132 ?  18.586  -3.589  -2.828 1.000 81.480 ? 132 GLN A CB  1 
ATOM 1049 O O   ? GLN A 1 132 ?  15.649  -3.237  -3.074 1.000 81.480 ? 132 GLN A O   1 
ATOM 1050 C CG  ? GLN A 1 132 ?  18.939  -4.134  -4.206 1.000 81.480 ? 132 GLN A CG  1 
ATOM 1051 C CD  ? GLN A 1 132 ?  19.703  -5.443  -4.142 1.000 81.480 ? 132 GLN A CD  1 
ATOM 1052 N NE2 ? GLN A 1 132 ?  19.904  -6.069  -5.296 1.000 81.480 ? 132 GLN A NE2 1 
ATOM 1053 O OE1 ? GLN A 1 132 ?  20.110  -5.887  -3.064 1.000 81.480 ? 132 GLN A OE1 1 
ATOM 1054 N N   ? THR A 1 133 ?  16.273  -1.574  -4.617 1.000 81.670 ? 133 THR A N   1 
ATOM 1055 C CA  ? THR A 1 133 ?  14.992  -1.649  -5.310 1.000 81.670 ? 133 THR A CA  1 
ATOM 1056 C C   ? THR A 1 133 ?  15.072  -2.609  -6.493 1.000 81.670 ? 133 THR A C   1 
ATOM 1057 C CB  ? THR A 1 133 ?  14.541  -0.261  -5.802 1.000 81.670 ? 133 THR A CB  1 
ATOM 1058 O O   ? THR A 1 133 ?  15.957  -2.484  -7.342 1.000 81.670 ? 133 THR A O   1 
ATOM 1059 C CG2 ? THR A 1 133 ?  14.251   0.671  -4.630 1.000 81.670 ? 133 THR A CG2 1 
ATOM 1060 O OG1 ? THR A 1 133 ?  15.576   0.313  -6.609 1.000 81.670 ? 133 THR A OG1 1 
ATOM 1061 N N   ? PRO A 1 134 ?  14.170  -3.643  -6.470 1.000 88.290 ? 134 PRO A N   1 
ATOM 1062 C CA  ? PRO A 1 134 ?  14.160  -4.569  -7.605 1.000 88.290 ? 134 PRO A CA  1 
ATOM 1063 C C   ? PRO A 1 134 ?  13.630  -3.929  -8.885 1.000 88.290 ? 134 PRO A C   1 
ATOM 1064 C CB  ? PRO A 1 134 ?  13.235  -5.694  -7.133 1.000 88.290 ? 134 PRO A CB  1 
ATOM 1065 O O   ? PRO A 1 134 ?  12.855  -2.971  -8.826 1.000 88.290 ? 134 PRO A O   1 
ATOM 1066 C CG  ? PRO A 1 134 ?  12.242  -5.022  -6.240 1.000 88.290 ? 134 PRO A CG  1 
ATOM 1067 C CD  ? PRO A 1 134 ?  12.942  -3.928  -5.486 1.000 88.290 ? 134 PRO A CD  1 
ATOM 1068 N N   ? ASP A 1 135 ?  14.138  -4.443 -10.002 1.000 89.890 ? 135 ASP A N   1 
ATOM 1069 C CA  ? ASP A 1 135 ?  13.576  -4.016 -11.280 1.000 89.890 ? 135 ASP A CA  1 
ATOM 1070 C C   ? ASP A 1 135 ?  12.214  -4.663 -11.524 1.000 89.890 ? 135 ASP A C   1 
ATOM 1071 C CB  ? ASP A 1 135 ?  14.532  -4.353 -12.426 1.000 89.890 ? 135 ASP A CB  1 
ATOM 1072 O O   ? ASP A 1 135 ?  11.294  -4.014 -12.026 1.000 89.890 ? 135 ASP A O   1 
ATOM 1073 C CG  ? ASP A 1 135 ?  15.770  -3.475 -12.444 1.000 89.890 ? 135 ASP A CG  1 
ATOM 1074 O OD1 ? ASP A 1 135 ?  15.787  -2.430 -11.757 1.000 89.890 ? 135 ASP A OD1 1 
ATOM 1075 O OD2 ? ASP A 1 135 ?  16.737  -3.829 -13.152 1.000 89.890 ? 135 ASP A OD2 1 
ATOM 1076 N N   ? ASP A 1 136 ?  12.014  -5.856 -11.107 1.000 94.390 ? 136 ASP A N   1 
ATOM 1077 C CA  ? ASP A 1 136 ?  10.779  -6.611 -11.295 1.000 94.390 ? 136 ASP A CA  1 
ATOM 1078 C C   ? ASP A 1 136 ?   9.831  -6.416 -10.113 1.000 94.390 ? 136 ASP A C   1 
ATOM 1079 C CB  ? ASP A 1 136 ?  11.082  -8.098 -11.486 1.000 94.390 ? 136 ASP A CB  1 
ATOM 1080 O O   ? ASP A 1 136 ?  10.273  -6.318  -8.966 1.000 94.390 ? 136 ASP A O   1 
ATOM 1081 C CG  ? ASP A 1 136 ?  11.939  -8.376 -12.709 1.000 94.390 ? 136 ASP A CG  1 
ATOM 1082 O OD1 ? ASP A 1 136 ?  11.438  -8.249 -13.847 1.000 94.390 ? 136 ASP A OD1 1 
ATOM 1083 O OD2 ? ASP A 1 136 ?  13.126  -8.728 -12.532 1.000 94.390 ? 136 ASP A OD2 1 
ATOM 1084 N N   ? LEU A 1 137 ?   8.495  -6.328 -10.420 1.000 96.250 ? 137 LEU A N   1 
ATOM 1085 C CA  ? LEU A 1 137 ?   7.487  -6.346  -9.365 1.000 96.250 ? 137 LEU A CA  1 
ATOM 1086 C C   ? LEU A 1 137 ?   7.630  -7.594  -8.500 1.000 96.250 ? 137 LEU A C   1 
ATOM 1087 C CB  ? LEU A 1 137 ?   6.081  -6.286  -9.966 1.000 96.250 ? 137 LEU A CB  1 
ATOM 1088 O O   ? LEU A 1 137 ?   7.718  -8.708  -9.019 1.000 96.250 ? 137 LEU A O   1 
ATOM 1089 C CG  ? LEU A 1 137 ?   4.926  -6.127  -8.975 1.000 96.250 ? 137 LEU A CG  1 
ATOM 1090 C CD1 ? LEU A 1 137 ?   5.041  -4.797  -8.237 1.000 96.250 ? 137 LEU A CD1 1 
ATOM 1091 C CD2 ? LEU A 1 137 ?   3.586  -6.231  -9.694 1.000 96.250 ? 137 LEU A CD2 1 
ATOM 1092 N N   ? GLN A 1 138 ?   7.669  -7.305  -7.167 1.000 97.070 ? 138 GLN A N   1 
ATOM 1093 C CA  ? GLN A 1 138 ?   7.835  -8.392  -6.208 1.000 97.070 ? 138 GLN A CA  1 
ATOM 1094 C C   ? GLN A 1 138 ?   6.515  -8.723  -5.518 1.000 97.070 ? 138 GLN A C   1 
ATOM 1095 C CB  ? GLN A 1 138 ?   8.896  -8.033  -5.166 1.000 97.070 ? 138 GLN A CB  1 
ATOM 1096 O O   ? GLN A 1 138 ?   5.691  -7.836  -5.284 1.000 97.070 ? 138 GLN A O   1 
ATOM 1097 C CG  ? GLN A 1 138 ?  10.270  -7.751  -5.760 1.000 97.070 ? 138 GLN A CG  1 
ATOM 1098 C CD  ? GLN A 1 138 ?  10.896  -8.977  -6.397 1.000 97.070 ? 138 GLN A CD  1 
ATOM 1099 N NE2 ? GLN A 1 138 ?  11.348  -8.835  -7.638 1.000 97.070 ? 138 GLN A NE2 1 
ATOM 1100 O OE1 ? GLN A 1 138 ?  10.974 -10.044  -5.779 1.000 97.070 ? 138 GLN A OE1 1 
ATOM 1101 N N   ? CYS A 1 139 ?   6.369 -10.084  -5.182 1.000 97.300 ? 139 CYS A N   1 
ATOM 1102 C CA  ? CYS A 1 139 ?   5.231 -10.574  -4.412 1.000 97.300 ? 139 CYS A CA  1 
ATOM 1103 C C   ? CYS A 1 139 ?   5.696 -11.371  -3.199 1.000 97.300 ? 139 CYS A C   1 
ATOM 1104 C CB  ? CYS A 1 139 ?   4.325 -11.440  -5.286 1.000 97.300 ? 139 CYS A CB  1 
ATOM 1105 O O   ? CYS A 1 139 ?   6.756 -11.999  -3.233 1.000 97.300 ? 139 CYS A O   1 
ATOM 1106 S SG  ? CYS A 1 139 ?   3.518 -10.532  -6.623 1.000 97.300 ? 139 CYS A SG  1 
ATOM 1107 N N   ? VAL A 1 140 ?   4.815 -11.244  -2.180 1.000 96.990 ? 140 VAL A N   1 
ATOM 1108 C CA  ? VAL A 1 140 ?   5.088 -12.054  -0.997 1.000 96.990 ? 140 VAL A CA  1 
ATOM 1109 C C   ? VAL A 1 140 ?   3.774 -12.542  -0.391 1.000 96.990 ? 140 VAL A C   1 
ATOM 1110 C CB  ? VAL A 1 140 ?   5.901 -11.266   0.055 1.000 96.990 ? 140 VAL A CB  1 
ATOM 1111 O O   ? VAL A 1 140 ?   2.784 -11.808  -0.366 1.000 96.990 ? 140 VAL A O   1 
ATOM 1112 C CG1 ? VAL A 1 140 ?   5.095 -10.080   0.583 1.000 96.990 ? 140 VAL A CG1 1 
ATOM 1113 C CG2 ? VAL A 1 140 ?   6.320 -12.184   1.201 1.000 96.990 ? 140 VAL A CG2 1 
ATOM 1114 N N   ? SER A 1 141 ?   3.832 -13.848  -0.049 1.000 96.780 ? 141 SER A N   1 
ATOM 1115 C CA  ? SER A 1 141 ?   2.694 -14.415   0.667 1.000 96.780 ? 141 SER A CA  1 
ATOM 1116 C C   ? SER A 1 141 ?   2.892 -14.330   2.177 1.000 96.780 ? 141 SER A C   1 
ATOM 1117 C CB  ? SER A 1 141 ?   2.471 -15.871   0.255 1.000 96.780 ? 141 SER A CB  1 
ATOM 1118 O O   ? SER A 1 141 ?   3.918 -14.772   2.699 1.000 96.780 ? 141 SER A O   1 
ATOM 1119 O OG  ? SER A 1 141 ?   2.149 -15.960  -1.122 1.000 96.780 ? 141 SER A OG  1 
ATOM 1120 N N   ? ILE A 1 142 ?   1.839 -13.670   2.842 1.000 96.840 ? 142 ILE A N   1 
ATOM 1121 C CA  ? ILE A 1 142 ?   1.912 -13.521   4.291 1.000 96.840 ? 142 ILE A CA  1 
ATOM 1122 C C   ? ILE A 1 142 ?   0.564 -13.874   4.915 1.000 96.840 ? 142 ILE A C   1 
ATOM 1123 C CB  ? ILE A 1 142 ?   2.330 -12.089   4.692 1.000 96.840 ? 142 ILE A CB  1 
ATOM 1124 O O   ? ILE A 1 142 ?  -0.453 -13.933   4.219 1.000 96.840 ? 142 ILE A O   1 
ATOM 1125 C CG1 ? ILE A 1 142 ?   1.339 -11.065   4.125 1.000 96.840 ? 142 ILE A CG1 1 
ATOM 1126 C CG2 ? ILE A 1 142 ?   3.756 -11.790   4.221 1.000 96.840 ? 142 ILE A CG2 1 
ATOM 1127 C CD1 ? ILE A 1 142 ?   1.624  -9.630   4.546 1.000 96.840 ? 142 ILE A CD1 1 
ATOM 1128 N N   ? LYS A 1 143 ?   0.612 -14.116   6.306 1.000 97.250 ? 143 LYS A N   1 
ATOM 1129 C CA  ? LYS A 1 143 ?  -0.602 -14.502   7.020 1.000 97.250 ? 143 LYS A CA  1 
ATOM 1130 C C   ? LYS A 1 143 ?  -1.236 -13.302   7.716 1.000 97.250 ? 143 LYS A C   1 
ATOM 1131 C CB  ? LYS A 1 143 ?  -0.298 -15.600   8.041 1.000 97.250 ? 143 LYS A CB  1 
ATOM 1132 O O   ? LYS A 1 143 ?  -0.532 -12.458   8.275 1.000 97.250 ? 143 LYS A O   1 
ATOM 1133 C CG  ? LYS A 1 143 ?   0.211 -16.895   7.424 1.000 97.250 ? 143 LYS A CG  1 
ATOM 1134 C CD  ? LYS A 1 143 ?  -0.864 -17.576   6.588 1.000 97.250 ? 143 LYS A CD  1 
ATOM 1135 C CE  ? LYS A 1 143 ?  -0.378 -18.906   6.027 1.000 97.250 ? 143 LYS A CE  1 
ATOM 1136 N NZ  ? LYS A 1 143 ?  -1.398 -19.538   5.138 1.000 97.250 ? 143 LYS A NZ  1 
ATOM 1137 N N   ? LEU A 1 144 ?  -2.520 -13.328   7.527 1.000 97.830 ? 144 LEU A N   1 
ATOM 1138 C CA  ? LEU A 1 144 ?  -3.259 -12.371   8.344 1.000 97.830 ? 144 LEU A CA  1 
ATOM 1139 C C   ? LEU A 1 144 ?  -3.326 -12.833   9.795 1.000 97.830 ? 144 LEU A C   1 
ATOM 1140 C CB  ? LEU A 1 144 ?  -4.674 -12.176   7.793 1.000 97.830 ? 144 LEU A CB  1 
ATOM 1141 O O   ? LEU A 1 144 ?  -3.665 -13.987  10.069 1.000 97.830 ? 144 LEU A O   1 
ATOM 1142 C CG  ? LEU A 1 144 ?  -5.473 -11.009   8.375 1.000 97.830 ? 144 LEU A CG  1 
ATOM 1143 C CD1 ? LEU A 1 144 ?  -4.825  -9.682   7.997 1.000 97.830 ? 144 LEU A CD1 1 
ATOM 1144 C CD2 ? LEU A 1 144 ?  -6.920 -11.059   7.895 1.000 97.830 ? 144 LEU A CD2 1 
ATOM 1145 N N   ? LEU A 1 145 ?  -3.032 -11.862  10.718 1.000 97.630 ? 145 LEU A N   1 
ATOM 1146 C CA  ? LEU A 1 145 ?  -2.942 -12.169  12.142 1.000 97.630 ? 145 LEU A CA  1 
ATOM 1147 C C   ? LEU A 1 145 ?  -3.939 -11.337  12.941 1.000 97.630 ? 145 LEU A C   1 
ATOM 1148 C CB  ? LEU A 1 145 ?  -1.522 -11.918  12.656 1.000 97.630 ? 145 LEU A CB  1 
ATOM 1149 O O   ? LEU A 1 145 ?  -4.391 -10.287  12.478 1.000 97.630 ? 145 LEU A O   1 
ATOM 1150 C CG  ? LEU A 1 145 ?  -0.394 -12.627  11.905 1.000 97.630 ? 145 LEU A CG  1 
ATOM 1151 C CD1 ? LEU A 1 145 ?   0.956 -12.029  12.290 1.000 97.630 ? 145 LEU A CD1 1 
ATOM 1152 C CD2 ? LEU A 1 145 ?  -0.422 -14.125  12.189 1.000 97.630 ? 145 LEU A CD2 1 
ATOM 1153 N N   ? PRO A 1 146 ?  -4.236 -11.881  14.126 1.000 96.600 ? 146 PRO A N   1 
ATOM 1154 C CA  ? PRO A 1 146 ?  -5.024 -11.020  15.010 1.000 96.600 ? 146 PRO A CA  1 
ATOM 1155 C C   ? PRO A 1 146 ?  -4.283  -9.745  15.407 1.000 96.600 ? 146 PRO A C   1 
ATOM 1156 C CB  ? PRO A 1 146 ?  -5.277 -11.907  16.232 1.000 96.600 ? 146 PRO A CB  1 
ATOM 1157 O O   ? PRO A 1 146 ?  -3.062  -9.766  15.583 1.000 96.600 ? 146 PRO A O   1 
ATOM 1158 C CG  ? PRO A 1 146 ?  -5.012 -13.299  15.755 1.000 96.600 ? 146 PRO A CG  1 
ATOM 1159 C CD  ? PRO A 1 146 ?  -4.015 -13.237  14.633 1.000 96.600 ? 146 PRO A CD  1 
ATOM 1160 N N   ? ASN A 1 147 ?  -4.984  -8.637  15.529 1.000 95.440 ? 147 ASN A N   1 
ATOM 1161 C CA  ? ASN A 1 147 ?  -4.395  -7.353  15.894 1.000 95.440 ? 147 ASN A CA  1 
ATOM 1162 C C   ? ASN A 1 147 ?  -3.618  -7.444  17.204 1.000 95.440 ? 147 ASN A C   1 
ATOM 1163 C CB  ? ASN A 1 147 ?  -5.477  -6.275  15.992 1.000 95.440 ? 147 ASN A CB  1 
ATOM 1164 O O   ? ASN A 1 147 ?  -2.648  -6.712  17.407 1.000 95.440 ? 147 ASN A O   1 
ATOM 1165 C CG  ? ASN A 1 147 ?  -5.802  -5.649  14.650 1.000 95.440 ? 147 ASN A CG  1 
ATOM 1166 N ND2 ? ASN A 1 147 ?  -5.942  -4.329  14.630 1.000 95.440 ? 147 ASN A ND2 1 
ATOM 1167 O OD1 ? ASN A 1 147 ?  -5.926  -6.346  13.640 1.000 95.440 ? 147 ASN A OD1 1 
ATOM 1168 N N   ? GLU A 1 148 ?  -4.000  -8.327  18.151 1.000 95.580 ? 148 GLU A N   1 
ATOM 1169 C CA  ? GLU A 1 148 ?  -3.365  -8.502  19.454 1.000 95.580 ? 148 GLU A CA  1 
ATOM 1170 C C   ? GLU A 1 148 ?  -1.886  -8.846  19.305 1.000 95.580 ? 148 GLU A C   1 
ATOM 1171 C CB  ? GLU A 1 148 ?  -4.080  -9.591  20.258 1.000 95.580 ? 148 GLU A CB  1 
ATOM 1172 O O   ? GLU A 1 148 ?  -1.073  -8.498  20.164 1.000 95.580 ? 148 GLU A O   1 
ATOM 1173 C CG  ? GLU A 1 148 ?  -5.519  -9.247  20.614 1.000 95.580 ? 148 GLU A CG  1 
ATOM 1174 C CD  ? GLU A 1 148 ?  -6.493  -9.486  19.472 1.000 95.580 ? 148 GLU A CD  1 
ATOM 1175 O OE1 ? GLU A 1 148 ?  -7.624  -8.950  19.516 1.000 95.580 ? 148 GLU A OE1 1 
ATOM 1176 O OE2 ? GLU A 1 148 ?  -6.123 -10.214  18.524 1.000 95.580 ? 148 GLU A OE2 1 
ATOM 1177 N N   ? VAL A 1 149 ?  -1.586  -9.581  18.236 1.000 96.120 ? 149 VAL A N   1 
ATOM 1178 C CA  ? VAL A 1 149 ?  -0.198  -9.939  17.966 1.000 96.120 ? 149 VAL A CA  1 
ATOM 1179 C C   ? VAL A 1 149 ?   0.628  -8.675  17.738 1.000 96.120 ? 149 VAL A C   1 
ATOM 1180 C CB  ? VAL A 1 149 ?  -0.081 -10.879  16.745 1.000 96.120 ? 149 VAL A CB  1 
ATOM 1181 O O   ? VAL A 1 149 ?   1.716  -8.527  18.299 1.000 96.120 ? 149 VAL A O   1 
ATOM 1182 C CG1 ? VAL A 1 149 ?   1.384 -11.101  16.372 1.000 96.120 ? 149 VAL A CG1 1 
ATOM 1183 C CG2 ? VAL A 1 149 ?  -0.770 -12.212  17.031 1.000 96.120 ? 149 VAL A CG2 1 
ATOM 1184 N N   ? CYS A 1 150 ?   0.143  -7.780  16.904 1.000 95.710 ? 150 CYS A N   1 
ATOM 1185 C CA  ? CYS A 1 150 ?   0.838  -6.531  16.614 1.000 95.710 ? 150 CYS A CA  1 
ATOM 1186 C C   ? CYS A 1 150 ?   0.920  -5.652  17.857 1.000 95.710 ? 150 CYS A C   1 
ATOM 1187 C CB  ? CYS A 1 150 ?   0.135  -5.774  15.489 1.000 95.710 ? 150 CYS A CB  1 
ATOM 1188 O O   ? CYS A 1 150 ?   1.962  -5.054  18.132 1.000 95.710 ? 150 CYS A O   1 
ATOM 1189 S SG  ? CYS A 1 150 ?   0.300  -6.557  13.870 1.000 95.710 ? 150 CYS A SG  1 
ATOM 1190 N N   ? VAL A 1 151 ?  -0.095  -5.589  18.669 1.000 95.220 ? 151 VAL A N   1 
ATOM 1191 C CA  ? VAL A 1 151 ?  -0.142  -4.782  19.884 1.000 95.220 ? 151 VAL A CA  1 
ATOM 1192 C C   ? VAL A 1 151 ?   0.957  -5.230  20.844 1.000 95.220 ? 151 VAL A C   1 
ATOM 1193 C CB  ? VAL A 1 151 ?  -1.522  -4.874  20.573 1.000 95.220 ? 151 VAL A CB  1 
ATOM 1194 O O   ? VAL A 1 151 ?   1.639  -4.398  21.448 1.000 95.220 ? 151 VAL A O   1 
ATOM 1195 C CG1 ? VAL A 1 151 ?  -1.486  -4.203  21.945 1.000 95.220 ? 151 VAL A CG1 1 
ATOM 1196 C CG2 ? VAL A 1 151 ?  -2.600  -4.244  19.694 1.000 95.220 ? 151 VAL A CG2 1 
ATOM 1197 N N   ? LYS A 1 152 ?   1.206  -6.496  20.889 1.000 95.550 ? 152 LYS A N   1 
ATOM 1198 C CA  ? LYS A 1 152 ?   2.173  -7.078  21.815 1.000 95.550 ? 152 LYS A CA  1 
ATOM 1199 C C   ? LYS A 1 152 ?   3.601  -6.882  21.314 1.000 95.550 ? 152 LYS A C   1 
ATOM 1200 C CB  ? LYS A 1 152 ?   1.889  -8.566  22.023 1.000 95.550 ? 152 LYS A CB  1 
ATOM 1201 O O   ? LYS A 1 152 ?   4.534  -6.765  22.112 1.000 95.550 ? 152 LYS A O   1 
ATOM 1202 C CG  ? LYS A 1 152 ?   2.801  -9.233  23.042 1.000 95.550 ? 152 LYS A CG  1 
ATOM 1203 C CD  ? LYS A 1 152 ?   2.469 -10.711  23.206 1.000 95.550 ? 152 LYS A CD  1 
ATOM 1204 C CE  ? LYS A 1 152 ?   3.448 -11.404  24.145 1.000 95.550 ? 152 LYS A CE  1 
ATOM 1205 N NZ  ? LYS A 1 152 ?   3.141 -12.859  24.289 1.000 95.550 ? 152 LYS A NZ  1 
ATOM 1206 N N   ? ASN A 1 153 ?   3.727  -6.685  19.956 1.000 94.140 ? 153 ASN A N   1 
ATOM 1207 C CA  ? ASN A 1 153 ?   5.054  -6.812  19.365 1.000 94.140 ? 153 ASN A CA  1 
ATOM 1208 C C   ? ASN A 1 153 ?   5.547  -5.481  18.803 1.000 94.140 ? 153 ASN A C   1 
ATOM 1209 C CB  ? ASN A 1 153 ?   5.055  -7.883  18.271 1.000 94.140 ? 153 ASN A CB  1 
ATOM 1210 O O   ? ASN A 1 153 ?   6.663  -5.395  18.289 1.000 94.140 ? 153 ASN A O   1 
ATOM 1211 C CG  ? ASN A 1 153 ?   4.973  -9.289  18.831 1.000 94.140 ? 153 ASN A CG  1 
ATOM 1212 N ND2 ? ASN A 1 153 ?   3.790  -9.887  18.761 1.000 94.140 ? 153 ASN A ND2 1 
ATOM 1213 O OD1 ? ASN A 1 153 ?   5.965  -9.833  19.324 1.000 94.140 ? 153 ASN A OD1 1 
ATOM 1214 N N   ? HIS A 1 154 ?   4.688  -4.381  18.824 1.000 92.380 ? 154 HIS A N   1 
ATOM 1215 C CA  ? HIS A 1 154 ?   5.075  -3.044  18.388 1.000 92.380 ? 154 HIS A CA  1 
ATOM 1216 C C   ? HIS A 1 154 ?   4.964  -2.039  19.530 1.000 92.380 ? 154 HIS A C   1 
ATOM 1217 C CB  ? HIS A 1 154 ?   4.213  -2.595  17.207 1.000 92.380 ? 154 HIS A CB  1 
ATOM 1218 O O   ? HIS A 1 154 ?   4.104  -2.177  20.402 1.000 92.380 ? 154 HIS A O   1 
ATOM 1219 C CG  ? HIS A 1 154 ?   4.538  -3.295  15.926 1.000 92.380 ? 154 HIS A CG  1 
ATOM 1220 C CD2 ? HIS A 1 154 ?   3.850  -4.225  15.222 1.000 92.380 ? 154 HIS A CD2 1 
ATOM 1221 N ND1 ? HIS A 1 154 ?   5.702  -3.064  15.226 1.000 92.380 ? 154 HIS A ND1 1 
ATOM 1222 C CE1 ? HIS A 1 154 ?   5.716  -3.822  14.143 1.000 92.380 ? 154 HIS A CE1 1 
ATOM 1223 N NE2 ? HIS A 1 154 ?   4.603  -4.536  14.117 1.000 92.380 ? 154 HIS A NE2 1 
ATOM 1224 N N   ? ASN A 1 155 ?   5.892  -1.031  19.493 1.000 88.680 ? 155 ASN A N   1 
ATOM 1225 C CA  ? ASN A 1 155 ?   5.911   0.029  20.496 1.000 88.680 ? 155 ASN A CA  1 
ATOM 1226 C C   ? ASN A 1 155 ?   4.920   1.139  20.157 1.000 88.680 ? 155 ASN A C   1 
ATOM 1227 C CB  ? ASN A 1 155 ?   7.321   0.603  20.644 1.000 88.680 ? 155 ASN A CB  1 
ATOM 1228 O O   ? ASN A 1 155 ?   4.533   1.919  21.029 1.000 88.680 ? 155 ASN A O   1 
ATOM 1229 C CG  ? ASN A 1 155 ?   8.299  -0.394  21.233 1.000 88.680 ? 155 ASN A CG  1 
ATOM 1230 N ND2 ? ASN A 1 155 ?   9.554  -0.317  20.806 1.000 88.680 ? 155 ASN A ND2 1 
ATOM 1231 O OD1 ? ASN A 1 155 ?   7.929  -1.227  22.064 1.000 88.680 ? 155 ASN A OD1 1 
ATOM 1232 N N   ? GLN A 1 156 ?   4.482   1.162  18.871 1.000 89.690 ? 156 GLN A N   1 
ATOM 1233 C CA  ? GLN A 1 156 ?   3.488   2.123  18.405 1.000 89.690 ? 156 GLN A CA  1 
ATOM 1234 C C   ? GLN A 1 156 ?   2.073   1.585  18.590 1.000 89.690 ? 156 GLN A C   1 
ATOM 1235 C CB  ? GLN A 1 156 ?   3.729   2.475  16.936 1.000 89.690 ? 156 GLN A CB  1 
ATOM 1236 O O   ? GLN A 1 156 ?   1.852   0.373  18.542 1.000 89.690 ? 156 GLN A O   1 
ATOM 1237 C CG  ? GLN A 1 156 ?   5.067   3.154  16.677 1.000 89.690 ? 156 GLN A CG  1 
ATOM 1238 C CD  ? GLN A 1 156 ?   5.330   3.388  15.202 1.000 89.690 ? 156 GLN A CD  1 
ATOM 1239 N NE2 ? GLN A 1 156 ?   6.003   4.490  14.887 1.000 89.690 ? 156 GLN A NE2 1 
ATOM 1240 O OE1 ? GLN A 1 156 ?   4.933   2.586  14.351 1.000 89.690 ? 156 GLN A OE1 1 
ATOM 1241 N N   ? LYS A 1 157 ?   1.092   2.562  18.801 1.000 91.470 ? 157 LYS A N   1 
ATOM 1242 C CA  ? LYS A 1 157 ?  -0.309   2.197  18.990 1.000 91.470 ? 157 LYS A CA  1 
ATOM 1243 C C   ? LYS A 1 157 ?  -0.883   1.550  17.733 1.000 91.470 ? 157 LYS A C   1 
ATOM 1244 C CB  ? LYS A 1 157 ?  -1.137   3.425  19.372 1.000 91.470 ? 157 LYS A CB  1 
ATOM 1245 O O   ? LYS A 1 157 ?  -0.768   2.102  16.637 1.000 91.470 ? 157 LYS A O   1 
ATOM 1246 C CG  ? LYS A 1 157 ?  -2.588   3.114  19.706 1.000 91.470 ? 157 LYS A CG  1 
ATOM 1247 C CD  ? LYS A 1 157 ?  -3.341   4.363  20.147 1.000 91.470 ? 157 LYS A CD  1 
ATOM 1248 C CE  ? LYS A 1 157 ?  -4.798   4.055  20.465 1.000 91.470 ? 157 LYS A CE  1 
ATOM 1249 N NZ  ? LYS A 1 157 ?  -5.542   5.278  20.892 1.000 91.470 ? 157 LYS A NZ  1 
ATOM 1250 N N   ? VAL A 1 158 ?  -1.426   0.261  17.904 1.000 93.790 ? 158 VAL A N   1 
ATOM 1251 C CA  ? VAL A 1 158 ?  -2.171  -0.456  16.875 1.000 93.790 ? 158 VAL A CA  1 
ATOM 1252 C C   ? VAL A 1 158 ?  -3.670  -0.326  17.136 1.000 93.790 ? 158 VAL A C   1 
ATOM 1253 C CB  ? VAL A 1 158 ?  -1.767  -1.947  16.817 1.000 93.790 ? 158 VAL A CB  1 
ATOM 1254 O O   ? VAL A 1 158 ?  -4.164  -0.757  18.181 1.000 93.790 ? 158 VAL A O   1 
ATOM 1255 C CG1 ? VAL A 1 158 ?  -2.579  -2.685  15.753 1.000 93.790 ? 158 VAL A CG1 1 
ATOM 1256 C CG2 ? VAL A 1 158 ?  -0.271  -2.083  16.541 1.000 93.790 ? 158 VAL A CG2 1 
ATOM 1257 N N   ? THR A 1 159 ?  -4.426   0.324  16.162 1.000 93.310 ? 159 THR A N   1 
ATOM 1258 C CA  ? THR A 1 159 ?  -5.841   0.617  16.363 1.000 93.310 ? 159 THR A CA  1 
ATOM 1259 C C   ? THR A 1 159 ?  -6.713  -0.417  15.656 1.000 93.310 ? 159 THR A C   1 
ATOM 1260 C CB  ? THR A 1 159 ?  -6.197   2.026  15.856 1.000 93.310 ? 159 THR A CB  1 
ATOM 1261 O O   ? THR A 1 159 ?  -6.201  -1.304  14.970 1.000 93.310 ? 159 THR A O   1 
ATOM 1262 C CG2 ? THR A 1 159 ?  -5.242   3.072  16.422 1.000 93.310 ? 159 THR A CG2 1 
ATOM 1263 O OG1 ? THR A 1 159 ?  -6.118   2.047  14.425 1.000 93.310 ? 159 THR A OG1 1 
ATOM 1264 N N   ? ASP A 1 160 ?  -8.084  -0.283  15.865 1.000 93.410 ? 160 ASP A N   1 
ATOM 1265 C CA  ? ASP A 1 160 ?  -9.050  -1.219  15.296 1.000 93.410 ? 160 ASP A CA  1 
ATOM 1266 C C   ? ASP A 1 160 ?  -9.240  -0.970  13.802 1.000 93.410 ? 160 ASP A C   1 
ATOM 1267 C CB  ? ASP A 1 160 ? -10.392  -1.112  16.022 1.000 93.410 ? 160 ASP A CB  1 
ATOM 1268 O O   ? ASP A 1 160 ?  -9.974  -1.702  13.134 1.000 93.410 ? 160 ASP A O   1 
ATOM 1269 C CG  ? ASP A 1 160 ? -11.002   0.276  15.941 1.000 93.410 ? 160 ASP A CG  1 
ATOM 1270 O OD1 ? ASP A 1 160 ? -10.256   1.260  15.746 1.000 93.410 ? 160 ASP A OD1 1 
ATOM 1271 O OD2 ? ASP A 1 160 ? -12.240   0.388  16.075 1.000 93.410 ? 160 ASP A OD2 1 
ATOM 1272 N N   ? VAL A 1 161 ?  -8.607   0.014  13.197 1.000 94.800 ? 161 VAL A N   1 
ATOM 1273 C CA  ? VAL A 1 161 ?  -8.708   0.308  11.771 1.000 94.800 ? 161 VAL A CA  1 
ATOM 1274 C C   ? VAL A 1 161 ?  -7.450  -0.174  11.053 1.000 94.800 ? 161 VAL A C   1 
ATOM 1275 C CB  ? VAL A 1 161 ?  -8.922   1.817  11.517 1.000 94.800 ? 161 VAL A CB  1 
ATOM 1276 O O   ? VAL A 1 161 ?  -7.186   0.221   9.915 1.000 94.800 ? 161 VAL A O   1 
ATOM 1277 C CG1 ? VAL A 1 161 ? -10.263   2.276  12.086 1.000 94.800 ? 161 VAL A CG1 1 
ATOM 1278 C CG2 ? VAL A 1 161 ?  -7.776   2.627  12.121 1.000 94.800 ? 161 VAL A CG2 1 
ATOM 1279 N N   ? MET A 1 162 ?  -6.618  -0.998  11.791 1.000 96.190 ? 162 MET A N   1 
ATOM 1280 C CA  ? MET A 1 162 ?  -5.380  -1.539  11.237 1.000 96.190 ? 162 MET A CA  1 
ATOM 1281 C C   ? MET A 1 162 ?  -5.444  -3.060  11.146 1.000 96.190 ? 162 MET A C   1 
ATOM 1282 C CB  ? MET A 1 162 ?  -4.180  -1.116  12.085 1.000 96.190 ? 162 MET A CB  1 
ATOM 1283 O O   ? MET A 1 162 ?  -6.096  -3.708  11.967 1.000 96.190 ? 162 MET A O   1 
ATOM 1284 C CG  ? MET A 1 162 ?  -3.917   0.381  12.071 1.000 96.190 ? 162 MET A CG  1 
ATOM 1285 S SD  ? MET A 1 162 ?  -2.534   0.863  13.177 1.000 96.190 ? 162 MET A SD  1 
ATOM 1286 C CE  ? MET A 1 162 ?  -2.400   2.626  12.772 1.000 96.190 ? 162 MET A CE  1 
ATOM 1287 N N   ? LEU A 1 163 ?  -4.773  -3.585  10.064 1.000 97.040 ? 163 LEU A N   1 
ATOM 1288 C CA  ? LEU A 1 163 ?  -4.580  -5.018   9.869 1.000 97.040 ? 163 LEU A CA  1 
ATOM 1289 C C   ? LEU A 1 163 ?  -3.137  -5.416  10.157 1.000 97.040 ? 163 LEU A C   1 
ATOM 1290 C CB  ? LEU A 1 163 ?  -4.957  -5.421   8.441 1.000 97.040 ? 163 LEU A CB  1 
ATOM 1291 O O   ? LEU A 1 163 ?  -2.204  -4.701   9.784 1.000 97.040 ? 163 LEU A O   1 
ATOM 1292 C CG  ? LEU A 1 163 ?  -6.438  -5.309   8.073 1.000 97.040 ? 163 LEU A CG  1 
ATOM 1293 C CD1 ? LEU A 1 163 ?  -6.621  -5.442   6.565 1.000 97.040 ? 163 LEU A CD1 1 
ATOM 1294 C CD2 ? LEU A 1 163 ?  -7.253  -6.366   8.811 1.000 97.040 ? 163 LEU A CD2 1 
ATOM 1295 N N   ? CYS A 1 164 ?  -3.078  -6.596  10.835 1.000 97.290 ? 164 CYS A N   1 
ATOM 1296 C CA  ? CYS A 1 164 ?  -1.782  -7.187  11.151 1.000 97.290 ? 164 CYS A CA  1 
ATOM 1297 C C   ? CYS A 1 164 ?  -1.509  -8.403  10.275 1.000 97.290 ? 164 CYS A C   1 
ATOM 1298 C CB  ? CYS A 1 164 ?  -1.719  -7.585  12.625 1.000 97.290 ? 164 CYS A CB  1 
ATOM 1299 O O   ? CYS A 1 164 ?  -2.327  -9.323  10.209 1.000 97.290 ? 164 CYS A O   1 
ATOM 1300 S SG  ? CYS A 1 164 ?  -0.062  -8.032  13.189 1.000 97.290 ? 164 CYS A SG  1 
ATOM 1301 N N   ? ALA A 1 165 ?  -0.299  -8.364   9.562 1.000 97.300 ? 165 ALA A N   1 
ATOM 1302 C CA  ? ALA A 1 165 ?   0.026  -9.469   8.663 1.000 97.300 ? 165 ALA A CA  1 
ATOM 1303 C C   ? ALA A 1 165 ?   1.530  -9.722   8.627 1.000 97.300 ? 165 ALA A C   1 
ATOM 1304 C CB  ? ALA A 1 165 ?  -0.496  -9.182   7.257 1.000 97.300 ? 165 ALA A CB  1 
ATOM 1305 O O   ? ALA A 1 165 ?   2.326  -8.782   8.682 1.000 97.300 ? 165 ALA A O   1 
ATOM 1306 N N   ? GLY A 1 166 ?   1.864 -10.901   8.548 1.000 95.290 ? 166 GLY A N   1 
ATOM 1307 C CA  ? GLY A 1 166 ?   3.263 -11.292   8.479 1.000 95.290 ? 166 GLY A CA  1 
ATOM 1308 C C   ? GLY A 1 166 ?   3.508 -12.717   8.939 1.000 95.290 ? 166 GLY A C   1 
ATOM 1309 O O   ? GLY A 1 166 ?   2.564 -13.440   9.267 1.000 95.290 ? 166 GLY A O   1 
ATOM 1310 N N   ? GLU A 1 167 ?   4.761 -13.164   8.878 1.000 93.780 ? 167 GLU A N   1 
ATOM 1311 C CA  ? GLU A 1 167 ?   5.196 -14.468   9.370 1.000 93.780 ? 167 GLU A CA  1 
ATOM 1312 C C   ? GLU A 1 167 ?   5.907 -14.341  10.715 1.000 93.780 ? 167 GLU A C   1 
ATOM 1313 C CB  ? GLU A 1 167 ?   6.114 -15.149   8.352 1.000 93.780 ? 167 GLU A CB  1 
ATOM 1314 O O   ? GLU A 1 167 ?   6.869 -13.581  10.845 1.000 93.780 ? 167 GLU A O   1 
ATOM 1315 C CG  ? GLU A 1 167 ?   5.427 -15.495   7.040 1.000 93.780 ? 167 GLU A CG  1 
ATOM 1316 C CD  ? GLU A 1 167 ?   4.425 -16.631   7.169 1.000 93.780 ? 167 GLU A CD  1 
ATOM 1317 O OE1 ? GLU A 1 167 ?   3.526 -16.749   6.306 1.000 93.780 ? 167 GLU A OE1 1 
ATOM 1318 O OE2 ? GLU A 1 167 ?   4.539 -17.409   8.142 1.000 93.780 ? 167 GLU A OE2 1 
ATOM 1319 N N   ? MET A 1 168 ?   5.349 -15.094  11.669 1.000 94.060 ? 168 MET A N   1 
ATOM 1320 C CA  ? MET A 1 168 ?   5.856 -14.946  13.030 1.000 94.060 ? 168 MET A CA  1 
ATOM 1321 C C   ? MET A 1 168 ?   7.295 -15.440  13.131 1.000 94.060 ? 168 MET A C   1 
ATOM 1322 C CB  ? MET A 1 168 ?   4.972 -15.706  14.020 1.000 94.060 ? 168 MET A CB  1 
ATOM 1323 O O   ? MET A 1 168 ?   8.056 -14.978  13.983 1.000 94.060 ? 168 MET A O   1 
ATOM 1324 C CG  ? MET A 1 168 ?   3.572 -15.131  14.159 1.000 94.060 ? 168 MET A CG  1 
ATOM 1325 S SD  ? MET A 1 168 ?   3.582 -13.320  14.454 1.000 94.060 ? 168 MET A SD  1 
ATOM 1326 C CE  ? MET A 1 168 ?   4.373 -13.266  16.086 1.000 94.060 ? 168 MET A CE  1 
ATOM 1327 N N   ? GLY A 1 169 ?   7.722 -16.317  12.271 1.000 93.710 ? 169 GLY A N   1 
ATOM 1328 C CA  ? GLY A 1 169 ?   9.094 -16.793  12.210 1.000 93.710 ? 169 GLY A CA  1 
ATOM 1329 C C   ? GLY A 1 169 ?  10.029 -15.830  11.504 1.000 93.710 ? 169 GLY A C   1 
ATOM 1330 O O   ? GLY A 1 169 ?  11.246 -16.025  11.504 1.000 93.710 ? 169 GLY A O   1 
ATOM 1331 N N   ? GLY A 1 170 ?   9.484 -14.721  10.961 1.000 93.140 ? 170 GLY A N   1 
ATOM 1332 C CA  ? GLY A 1 170 ?  10.268 -13.736  10.234 1.000 93.140 ? 170 GLY A CA  1 
ATOM 1333 C C   ? GLY A 1 170 ?  10.566 -14.149   8.804 1.000 93.140 ? 170 GLY A C   1 
ATOM 1334 O O   ? GLY A 1 170 ?  10.043 -15.156   8.322 1.000 93.140 ? 170 GLY A O   1 
ATOM 1335 N N   ? GLY A 1 171 ?  11.226 -13.228   8.076 1.000 91.340 ? 171 GLY A N   1 
ATOM 1336 C CA  ? GLY A 1 171 ?  11.708 -13.626   6.763 1.000 91.340 ? 171 GLY A CA  1 
ATOM 1337 C C   ? GLY A 1 171 ?  10.790 -13.195   5.635 1.000 91.340 ? 171 GLY A C   1 
ATOM 1338 O O   ? GLY A 1 171 ?  11.161 -13.271   4.462 1.000 91.340 ? 171 GLY A O   1 
ATOM 1339 N N   ? LYS A 1 172 ?   9.636 -12.758   5.950 1.000 93.590 ? 172 LYS A N   1 
ATOM 1340 C CA  ? LYS A 1 172 ?   8.705 -12.231   4.956 1.000 93.590 ? 172 LYS A CA  1 
ATOM 1341 C C   ? LYS A 1 172 ?   8.057 -10.937   5.441 1.000 93.590 ? 172 LYS A C   1 
ATOM 1342 C CB  ? LYS A 1 172 ?   7.627 -13.265   4.628 1.000 93.590 ? 172 LYS A CB  1 
ATOM 1343 O O   ? LYS A 1 172 ?   7.509 -10.886   6.544 1.000 93.590 ? 172 LYS A O   1 
ATOM 1344 C CG  ? LYS A 1 172 ?   8.167 -14.548   4.012 1.000 93.590 ? 172 LYS A CG  1 
ATOM 1345 C CD  ? LYS A 1 172 ?   7.047 -15.529   3.692 1.000 93.590 ? 172 LYS A CD  1 
ATOM 1346 C CE  ? LYS A 1 172 ?   7.583 -16.800   3.048 1.000 93.590 ? 172 LYS A CE  1 
ATOM 1347 N NZ  ? LYS A 1 172 ?   6.487 -17.764   2.730 1.000 93.590 ? 172 LYS A NZ  1 
ATOM 1348 N N   ? ASP A 1 173 ?   8.003  -9.903   4.591 1.000 93.890 ? 173 ASP A N   1 
ATOM 1349 C CA  ? ASP A 1 173 ?   7.427  -8.628   5.007 1.000 93.890 ? 173 ASP A CA  1 
ATOM 1350 C C   ? ASP A 1 173 ?   7.460  -7.612   3.868 1.000 93.890 ? 173 ASP A C   1 
ATOM 1351 C CB  ? ASP A 1 173 ?   8.169  -8.076   6.226 1.000 93.890 ? 173 ASP A CB  1 
ATOM 1352 O O   ? ASP A 1 173 ?   7.973  -7.902   2.785 1.000 93.890 ? 173 ASP A O   1 
ATOM 1353 C CG  ? ASP A 1 173 ?   7.291  -7.210   7.112 1.000 93.890 ? 173 ASP A CG  1 
ATOM 1354 O OD1 ? ASP A 1 173 ?   6.158  -6.873   6.706 1.000 93.890 ? 173 ASP A OD1 1 
ATOM 1355 O OD2 ? ASP A 1 173 ?   7.738  -6.858   8.225 1.000 93.890 ? 173 ASP A OD2 1 
ATOM 1356 N N   ? THR A 1 174 ?   6.622  -6.536   4.095 1.000 93.280 ? 174 THR A N   1 
ATOM 1357 C CA  ? THR A 1 174 ?   6.765  -5.348   3.261 1.000 93.280 ? 174 THR A CA  1 
ATOM 1358 C C   ? THR A 1 174 ?   7.877  -4.446   3.790 1.000 93.280 ? 174 THR A C   1 
ATOM 1359 C CB  ? THR A 1 174 ?   5.447  -4.554   3.190 1.000 93.280 ? 174 THR A CB  1 
ATOM 1360 O O   ? THR A 1 174 ?   8.150  -4.428   4.992 1.000 93.280 ? 174 THR A O   1 
ATOM 1361 C CG2 ? THR A 1 174 ?   4.327  -5.400   2.594 1.000 93.280 ? 174 THR A CG2 1 
ATOM 1362 O OG1 ? THR A 1 174 ?   5.071  -4.144   4.510 1.000 93.280 ? 174 THR A OG1 1 
ATOM 1363 N N   ? CYS A 1 175 ?   8.435  -3.805   2.966 1.000 90.700 ? 175 CYS A N   1 
ATOM 1364 C CA  ? CYS A 1 175 ?   9.564  -2.956   3.327 1.000 90.700 ? 175 CYS A CA  1 
ATOM 1365 C C   ? CYS A 1 175 ?   9.429  -1.573   2.701 1.000 90.700 ? 175 CYS A C   1 
ATOM 1366 C CB  ? CYS A 1 175 ?  10.880  -3.598   2.889 1.000 90.700 ? 175 CYS A CB  1 
ATOM 1367 O O   ? CYS A 1 175 ?   8.389  -1.246   2.126 1.000 90.700 ? 175 CYS A O   1 
ATOM 1368 S SG  ? CYS A 1 175 ?  12.297  -3.117   3.901 1.000 90.700 ? 175 CYS A SG  1 
ATOM 1369 N N   ? LYS A 1 176 ?  10.555  -0.745   2.984 1.000 88.900 ? 176 LYS A N   1 
ATOM 1370 C CA  ? LYS A 1 176 ?  10.526   0.624   2.477 1.000 88.900 ? 176 LYS A CA  1 
ATOM 1371 C C   ? LYS A 1 176 ?  10.274   0.648   0.973 1.000 88.900 ? 176 LYS A C   1 
ATOM 1372 C CB  ? LYS A 1 176 ?  11.836   1.343   2.801 1.000 88.900 ? 176 LYS A CB  1 
ATOM 1373 O O   ? LYS A 1 176 ?  10.924  -0.077   0.217 1.000 88.900 ? 176 LYS A O   1 
ATOM 1374 C CG  ? LYS A 1 176 ?  11.813   2.835   2.503 1.000 88.900 ? 176 LYS A CG  1 
ATOM 1375 C CD  ? LYS A 1 176 ?  13.092   3.519   2.969 1.000 88.900 ? 176 LYS A CD  1 
ATOM 1376 C CE  ? LYS A 1 176 ?  13.058   5.016   2.694 1.000 88.900 ? 176 LYS A CE  1 
ATOM 1377 N NZ  ? LYS A 1 176 ?  14.287   5.699   3.198 1.000 88.900 ? 176 LYS A NZ  1 
ATOM 1378 N N   ? GLY A 1 177 ?   9.277   1.542   0.550 1.000 88.450 ? 177 GLY A N   1 
ATOM 1379 C CA  ? GLY A 1 177 ?   8.949   1.643  -0.863 1.000 88.450 ? 177 GLY A CA  1 
ATOM 1380 C C   ? GLY A 1 177 ?   7.653   0.942  -1.226 1.000 88.450 ? 177 GLY A C   1 
ATOM 1381 O O   ? GLY A 1 177 ?   7.028   1.267  -2.237 1.000 88.450 ? 177 GLY A O   1 
ATOM 1382 N N   ? ASP A 1 178 ?   7.139   0.065  -0.391 1.000 94.090 ? 178 ASP A N   1 
ATOM 1383 C CA  ? ASP A 1 178 ?   5.919  -0.688  -0.662 1.000 94.090 ? 178 ASP A CA  1 
ATOM 1384 C C   ? ASP A 1 178 ?   4.692   0.037  -0.113 1.000 94.090 ? 178 ASP A C   1 
ATOM 1385 C CB  ? ASP A 1 178 ?   6.011  -2.093  -0.063 1.000 94.090 ? 178 ASP A CB  1 
ATOM 1386 O O   ? ASP A 1 178 ?   3.570  -0.464  -0.218 1.000 94.090 ? 178 ASP A O   1 
ATOM 1387 C CG  ? ASP A 1 178 ?   6.988  -2.990  -0.802 1.000 94.090 ? 178 ASP A CG  1 
ATOM 1388 O OD1 ? ASP A 1 178 ?   7.019  -2.960  -2.051 1.000 94.090 ? 178 ASP A OD1 1 
ATOM 1389 O OD2 ? ASP A 1 178 ?   7.733  -3.735  -0.129 1.000 94.090 ? 178 ASP A OD2 1 
ATOM 1390 N N   ? SER A 1 179 ?   5.008   1.147   0.568 1.000 96.090 ? 179 SER A N   1 
ATOM 1391 C CA  ? SER A 1 179 ?   3.888   1.935   1.070 1.000 96.090 ? 179 SER A CA  1 
ATOM 1392 C C   ? SER A 1 179 ?   2.840   2.161  -0.015 1.000 96.090 ? 179 SER A C   1 
ATOM 1393 C CB  ? SER A 1 179 ?   4.377   3.281   1.607 1.000 96.090 ? 179 SER A CB  1 
ATOM 1394 O O   ? SER A 1 179 ?   3.181   2.441  -1.166 1.000 96.090 ? 179 SER A O   1 
ATOM 1395 O OG  ? SER A 1 179 ?   5.205   3.099   2.742 1.000 96.090 ? 179 SER A OG  1 
ATOM 1396 N N   ? GLY A 1 180 ?   1.560   1.848   0.450 1.000 97.310 ? 180 GLY A N   1 
ATOM 1397 C CA  ? GLY A 1 180 ?   0.489   2.113  -0.496 1.000 97.310 ? 180 GLY A CA  1 
ATOM 1398 C C   ? GLY A 1 180 ?   0.148   0.916  -1.363 1.000 97.310 ? 180 GLY A C   1 
ATOM 1399 O O   ? GLY A 1 180 ?  -0.860   0.924  -2.073 1.000 97.310 ? 180 GLY A O   1 
ATOM 1400 N N   ? GLY A 1 181 ?   0.992  -0.071  -1.332 1.000 97.020 ? 181 GLY A N   1 
ATOM 1401 C CA  ? GLY A 1 181 ?   0.767  -1.310  -2.060 1.000 97.020 ? 181 GLY A CA  1 
ATOM 1402 C C   ? GLY A 1 181 ?  -0.366  -2.141  -1.490 1.000 97.020 ? 181 GLY A C   1 
ATOM 1403 O O   ? GLY A 1 181 ?  -0.727  -1.988  -0.321 1.000 97.020 ? 181 GLY A O   1 
ATOM 1404 N N   ? PRO A 1 182 ?  -0.881  -3.160  -2.278 1.000 97.750 ? 182 PRO A N   1 
ATOM 1405 C CA  ? PRO A 1 182 ?  -2.104  -3.894  -1.945 1.000 97.750 ? 182 PRO A CA  1 
ATOM 1406 C C   ? PRO A 1 182 ?  -1.839  -5.116  -1.069 1.000 97.750 ? 182 PRO A C   1 
ATOM 1407 C CB  ? PRO A 1 182 ?  -2.650  -4.311  -3.313 1.000 97.750 ? 182 PRO A CB  1 
ATOM 1408 O O   ? PRO A 1 182 ?  -0.870  -5.845  -1.297 1.000 97.750 ? 182 PRO A O   1 
ATOM 1409 C CG  ? PRO A 1 182 ?  -1.440  -4.460  -4.177 1.000 97.750 ? 182 PRO A CG  1 
ATOM 1410 C CD  ? PRO A 1 182 ?  -0.431  -3.425  -3.769 1.000 97.750 ? 182 PRO A CD  1 
ATOM 1411 N N   ? LEU A 1 183 ?  -2.634  -5.308  -0.013 1.000 98.110 ? 183 LEU A N   1 
ATOM 1412 C CA  ? LEU A 1 183 ?  -2.789  -6.556   0.726 1.000 98.110 ? 183 LEU A CA  1 
ATOM 1413 C C   ? LEU A 1 183 ?  -4.050  -7.294   0.289 1.000 98.110 ? 183 LEU A C   1 
ATOM 1414 C CB  ? LEU A 1 183 ?  -2.838  -6.285   2.232 1.000 98.110 ? 183 LEU A CB  1 
ATOM 1415 O O   ? LEU A 1 183 ?  -5.160  -6.915   0.671 1.000 98.110 ? 183 LEU A O   1 
ATOM 1416 C CG  ? LEU A 1 183 ?  -2.828  -7.513   3.143 1.000 98.110 ? 183 LEU A CG  1 
ATOM 1417 C CD1 ? LEU A 1 183 ?  -1.402  -8.017   3.337 1.000 98.110 ? 183 LEU A CD1 1 
ATOM 1418 C CD2 ? LEU A 1 183 ?  -3.474  -7.189   4.485 1.000 98.110 ? 183 LEU A CD2 1 
ATOM 1419 N N   ? ILE A 1 184 ?  -3.892  -8.380  -0.491 1.000 97.900 ? 184 ILE A N   1 
ATOM 1420 C CA  ? ILE A 1 184 ?  -4.997  -9.098  -1.118 1.000 97.900 ? 184 ILE A CA  1 
ATOM 1421 C C   ? ILE A 1 184 ?  -5.154 -10.472  -0.469 1.000 97.900 ? 184 ILE A C   1 
ATOM 1422 C CB  ? ILE A 1 184 ?  -4.783  -9.246  -2.641 1.000 97.900 ? 184 ILE A CB  1 
ATOM 1423 O O   ? ILE A 1 184 ?  -4.228 -11.286  -0.493 1.000 97.900 ? 184 ILE A O   1 
ATOM 1424 C CG1 ? ILE A 1 184 ?  -4.671  -7.867  -3.301 1.000 97.900 ? 184 ILE A CG1 1 
ATOM 1425 C CG2 ? ILE A 1 184 ?  -5.916 -10.064  -3.269 1.000 97.900 ? 184 ILE A CG2 1 
ATOM 1426 C CD1 ? ILE A 1 184 ?  -4.288  -7.915  -4.774 1.000 97.900 ? 184 ILE A CD1 1 
ATOM 1427 N N   ? CYS A 1 185 ?  -6.293 -10.685   0.066 1.000 97.000 ? 185 CYS A N   1 
ATOM 1428 C CA  ? CYS A 1 185 ?  -6.663 -11.954   0.682 1.000 97.000 ? 185 CYS A CA  1 
ATOM 1429 C C   ? CYS A 1 185 ?  -7.871 -12.568  -0.017 1.000 97.000 ? 185 CYS A C   1 
ATOM 1430 C CB  ? CYS A 1 185 ?  -6.965 -11.762   2.168 1.000 97.000 ? 185 CYS A CB  1 
ATOM 1431 O O   ? CYS A 1 185 ?  -8.910 -11.921  -0.151 1.000 97.000 ? 185 CYS A O   1 
ATOM 1432 S SG  ? CYS A 1 185 ?  -5.684 -10.852   3.059 1.000 97.000 ? 185 CYS A SG  1 
ATOM 1433 N N   ? ASP A 1 186 ?  -7.643 -13.817  -0.530 1.000 93.210 ? 186 ASP A N   1 
ATOM 1434 C CA  ? ASP A 1 186 ?  -8.727 -14.527  -1.202 1.000 93.210 ? 186 ASP A CA  1 
ATOM 1435 C C   ? ASP A 1 186 ?  -9.285 -13.705  -2.362 1.000 93.210 ? 186 ASP A C   1 
ATOM 1436 C CB  ? ASP A 1 186 ?  -9.844 -14.864  -0.212 1.000 93.210 ? 186 ASP A CB  1 
ATOM 1437 O O   ? ASP A 1 186 ? -10.502 -13.602  -2.528 1.000 93.210 ? 186 ASP A O   1 
ATOM 1438 C CG  ? ASP A 1 186 ?  -9.381 -15.765   0.919 1.000 93.210 ? 186 ASP A CG  1 
ATOM 1439 O OD1 ? ASP A 1 186 ?  -8.572 -16.686   0.673 1.000 93.210 ? 186 ASP A OD1 1 
ATOM 1440 O OD2 ? ASP A 1 186 ?  -9.831 -15.555   2.066 1.000 93.210 ? 186 ASP A OD2 1 
ATOM 1441 N N   ? GLY A 1 187 ?  -8.428 -12.928  -3.032 1.000 93.260 ? 187 GLY A N   1 
ATOM 1442 C CA  ? GLY A 1 187 ?  -8.777 -12.231  -4.260 1.000 93.260 ? 187 GLY A CA  1 
ATOM 1443 C C   ? GLY A 1 187 ?  -9.428 -10.883  -4.017 1.000 93.260 ? 187 GLY A C   1 
ATOM 1444 O O   ? GLY A 1 187 ?  -9.961 -10.269  -4.944 1.000 93.260 ? 187 GLY A O   1 
ATOM 1445 N N   ? VAL A 1 188 ?  -9.447 -10.419  -2.770 1.000 96.930 ? 188 VAL A N   1 
ATOM 1446 C CA  ? VAL A 1 188 ? -10.103  -9.166  -2.410 1.000 96.930 ? 188 VAL A CA  1 
ATOM 1447 C C   ? VAL A 1 188 ?  -9.101  -8.234  -1.733 1.000 96.930 ? 188 VAL A C   1 
ATOM 1448 C CB  ? VAL A 1 188 ? -11.316  -9.407  -1.484 1.000 96.930 ? 188 VAL A CB  1 
ATOM 1449 O O   ? VAL A 1 188 ?  -8.257  -8.680  -0.952 1.000 96.930 ? 188 VAL A O   1 
ATOM 1450 C CG1 ? VAL A 1 188 ? -11.964  -8.082  -1.088 1.000 96.930 ? 188 VAL A CG1 1 
ATOM 1451 C CG2 ? VAL A 1 188 ? -12.334 -10.320  -2.165 1.000 96.930 ? 188 VAL A CG2 1 
ATOM 1452 N N   ? LEU A 1 189 ?  -9.258  -6.936  -2.013 1.000 98.230 ? 189 LEU A N   1 
ATOM 1453 C CA  ? LEU A 1 189 ?  -8.412  -5.910  -1.412 1.000 98.230 ? 189 LEU A CA  1 
ATOM 1454 C C   ? LEU A 1 189 ?  -8.818  -5.650   0.035 1.000 98.230 ? 189 LEU A C   1 
ATOM 1455 C CB  ? LEU A 1 189 ?  -8.489  -4.611  -2.218 1.000 98.230 ? 189 LEU A CB  1 
ATOM 1456 O O   ? LEU A 1 189 ?  -9.889  -5.095   0.293 1.000 98.230 ? 189 LEU A O   1 
ATOM 1457 C CG  ? LEU A 1 189 ?  -7.648  -3.442  -1.702 1.000 98.230 ? 189 LEU A CG  1 
ATOM 1458 C CD1 ? LEU A 1 189 ?  -6.166  -3.797  -1.744 1.000 98.230 ? 189 LEU A CD1 1 
ATOM 1459 C CD2 ? LEU A 1 189 ?  -7.925  -2.184  -2.517 1.000 98.230 ? 189 LEU A CD2 1 
ATOM 1460 N N   ? HIS A 1 190 ?  -7.901  -6.016   0.995 1.000 98.220 ? 190 HIS A N   1 
ATOM 1461 C CA  ? HIS A 1 190 ?  -8.278  -5.908   2.400 1.000 98.220 ? 190 HIS A CA  1 
ATOM 1462 C C   ? HIS A 1 190 ?  -7.422  -4.872   3.122 1.000 98.220 ? 190 HIS A C   1 
ATOM 1463 C CB  ? HIS A 1 190 ?  -8.155  -7.266   3.093 1.000 98.220 ? 190 HIS A CB  1 
ATOM 1464 O O   ? HIS A 1 190 ?  -7.816  -4.359   4.172 1.000 98.220 ? 190 HIS A O   1 
ATOM 1465 C CG  ? HIS A 1 190 ?  -9.323  -8.169   2.855 1.000 98.220 ? 190 HIS A CG  1 
ATOM 1466 C CD2 ? HIS A 1 190 ?  -9.434  -9.307   2.131 1.000 98.220 ? 190 HIS A CD2 1 
ATOM 1467 N ND1 ? HIS A 1 190 ? -10.568  -7.933   3.396 1.000 98.220 ? 190 HIS A ND1 1 
ATOM 1468 C CE1 ? HIS A 1 190 ? -11.396  -8.891   3.014 1.000 98.220 ? 190 HIS A CE1 1 
ATOM 1469 N NE2 ? HIS A 1 190 ? -10.733  -9.737   2.245 1.000 98.220 ? 190 HIS A NE2 1 
ATOM 1470 N N   ? GLY A 1 191 ?  -6.325  -4.432   2.507 1.000 97.930 ? 191 GLY A N   1 
ATOM 1471 C CA  ? GLY A 1 191 ?  -5.472  -3.488   3.211 1.000 97.930 ? 191 GLY A CA  1 
ATOM 1472 C C   ? GLY A 1 191 ?  -4.509  -2.757   2.295 1.000 97.930 ? 191 GLY A C   1 
ATOM 1473 O O   ? GLY A 1 191 ?  -4.231  -3.214   1.184 1.000 97.930 ? 191 GLY A O   1 
ATOM 1474 N N   ? ILE A 1 192 ?  -3.947  -1.631   2.842 1.000 98.270 ? 192 ILE A N   1 
ATOM 1475 C CA  ? ILE A 1 192 ?  -2.890  -0.845   2.213 1.000 98.270 ? 192 ILE A CA  1 
ATOM 1476 C C   ? ILE A 1 192 ?  -1.657  -0.826   3.112 1.000 98.270 ? 192 ILE A C   1 
ATOM 1477 C CB  ? ILE A 1 192 ?  -3.359   0.597   1.915 1.000 98.270 ? 192 ILE A CB  1 
ATOM 1478 O O   ? ILE A 1 192 ?  -1.765  -0.607   4.321 1.000 98.270 ? 192 ILE A O   1 
ATOM 1479 C CG1 ? ILE A 1 192 ?  -4.555   0.582   0.956 1.000 98.270 ? 192 ILE A CG1 1 
ATOM 1480 C CG2 ? ILE A 1 192 ?  -2.209   1.431   1.344 1.000 98.270 ? 192 ILE A CG2 1 
ATOM 1481 C CD1 ? ILE A 1 192 ?  -4.242  -0.000  -0.415 1.000 98.270 ? 192 ILE A CD1 1 
ATOM 1482 N N   ? THR A 1 193 ?  -0.552  -1.179   2.447 1.000 97.500 ? 193 THR A N   1 
ATOM 1483 C CA  ? THR A 1 193 ?   0.693  -1.170   3.207 1.000 97.500 ? 193 THR A CA  1 
ATOM 1484 C C   ? THR A 1 193 ?   0.901   0.179   3.888 1.000 97.500 ? 193 THR A C   1 
ATOM 1485 C CB  ? THR A 1 193 ?   1.901  -1.485   2.305 1.000 97.500 ? 193 THR A CB  1 
ATOM 1486 O O   ? THR A 1 193 ?   0.945   1.216   3.223 1.000 97.500 ? 193 THR A O   1 
ATOM 1487 C CG2 ? THR A 1 193 ?   3.195  -1.522   3.111 1.000 97.500 ? 193 THR A CG2 1 
ATOM 1488 O OG1 ? THR A 1 193 ?   1.704  -2.759   1.679 1.000 97.500 ? 193 THR A OG1 1 
ATOM 1489 N N   ? ALA A 1 194 ?   1.131   0.160   5.215 1.000 96.450 ? 194 ALA A N   1 
ATOM 1490 C CA  ? ALA A 1 194 ?   1.200   1.393   5.995 1.000 96.450 ? 194 ALA A CA  1 
ATOM 1491 C C   ? ALA A 1 194 ?   2.554   1.532   6.683 1.000 96.450 ? 194 ALA A C   1 
ATOM 1492 C CB  ? ALA A 1 194 ?   0.075   1.433   7.027 1.000 96.450 ? 194 ALA A CB  1 
ATOM 1493 O O   ? ALA A 1 194 ?   3.303   2.473   6.410 1.000 96.450 ? 194 ALA A O   1 
ATOM 1494 N N   ? TRP A 1 195 ?   2.873   0.590   7.609 1.000 94.880 ? 195 TRP A N   1 
ATOM 1495 C CA  ? TRP A 1 195 ?   4.128   0.705   8.345 1.000 94.880 ? 195 TRP A CA  1 
ATOM 1496 C C   ? TRP A 1 195 ?   4.528  -0.636   8.951 1.000 94.880 ? 195 TRP A C   1 
ATOM 1497 C CB  ? TRP A 1 195 ?   4.011   1.763   9.446 1.000 94.880 ? 195 TRP A CB  1 
ATOM 1498 O O   ? TRP A 1 195 ?   3.755  -1.596   8.914 1.000 94.880 ? 195 TRP A O   1 
ATOM 1499 C CG  ? TRP A 1 195 ?   2.903   1.506  10.423 1.000 94.880 ? 195 TRP A CG  1 
ATOM 1500 C CD1 ? TRP A 1 195 ?   1.602   1.911  10.318 1.000 94.880 ? 195 TRP A CD1 1 
ATOM 1501 C CD2 ? TRP A 1 195 ?   3.002   0.788  11.656 1.000 94.880 ? 195 TRP A CD2 1 
ATOM 1502 C CE2 ? TRP A 1 195 ?   1.720   0.796  12.249 1.000 94.880 ? 195 TRP A CE2 1 
ATOM 1503 C CE3 ? TRP A 1 195 ?   4.051   0.136  12.319 1.000 94.880 ? 195 TRP A CE3 1 
ATOM 1504 N NE1 ? TRP A 1 195 ?   0.885   1.488  11.413 1.000 94.880 ? 195 TRP A NE1 1 
ATOM 1505 C CH2 ? TRP A 1 195 ?   2.503  -0.452  14.101 1.000 94.880 ? 195 TRP A CH2 1 
ATOM 1506 C CZ2 ? TRP A 1 195 ?   1.459   0.178  13.474 1.000 94.880 ? 195 TRP A CZ2 1 
ATOM 1507 C CZ3 ? TRP A 1 195 ?   3.789  -0.478  13.538 1.000 94.880 ? 195 TRP A CZ3 1 
ATOM 1508 N N   ? GLY A 1 196 ?   5.735  -0.743   9.470 1.000 92.460 ? 196 GLY A N   1 
ATOM 1509 C CA  ? GLY A 1 196 ?   6.247  -1.953  10.093 1.000 92.460 ? 196 GLY A CA  1 
ATOM 1510 C C   ? GLY A 1 196 ?   7.630  -1.778  10.690 1.000 92.460 ? 196 GLY A C   1 
ATOM 1511 O O   ? GLY A 1 196 ?   8.168  -0.669  10.708 1.000 92.460 ? 196 GLY A O   1 
ATOM 1512 N N   ? PRO A 1 197 ?   8.155  -2.913  11.190 1.000 90.910 ? 197 PRO A N   1 
ATOM 1513 C CA  ? PRO A 1 197 ?   9.448  -2.831  11.873 1.000 90.910 ? 197 PRO A CA  1 
ATOM 1514 C C   ? PRO A 1 197 ?  10.593  -2.470  10.929 1.000 90.910 ? 197 PRO A C   1 
ATOM 1515 C CB  ? PRO A 1 197 ?   9.635  -4.239  12.444 1.000 90.910 ? 197 PRO A CB  1 
ATOM 1516 O O   ? PRO A 1 197 ?  10.527  -2.764   9.732 1.000 90.910 ? 197 PRO A O   1 
ATOM 1517 C CG  ? PRO A 1 197 ?   8.928  -5.138  11.481 1.000 90.910 ? 197 PRO A CG  1 
ATOM 1518 C CD  ? PRO A 1 197 ?   7.708  -4.426  10.972 1.000 90.910 ? 197 PRO A CD  1 
ATOM 1519 N N   ? ILE A 1 198 ?  11.660  -1.915  11.384 1.000 88.880 ? 198 ILE A N   1 
ATOM 1520 C CA  ? ILE A 1 198 ?  12.943  -1.688  10.728 1.000 88.880 ? 198 ILE A CA  1 
ATOM 1521 C C   ? ILE A 1 198 ?  14.051  -2.396  11.504 1.000 88.880 ? 198 ILE A C   1 
ATOM 1522 C CB  ? ILE A 1 198 ?  13.255  -0.180  10.603 1.000 88.880 ? 198 ILE A CB  1 
ATOM 1523 O O   ? ILE A 1 198 ?  14.263  -2.120  12.687 1.000 88.880 ? 198 ILE A O   1 
ATOM 1524 C CG1 ? ILE A 1 198 ?  12.130   0.538   9.848 1.000 88.880 ? 198 ILE A CG1 1 
ATOM 1525 C CG2 ? ILE A 1 198 ?  14.604   0.037   9.910 1.000 88.880 ? 198 ILE A CG2 1 
ATOM 1526 C CD1 ? ILE A 1 198 ?  12.299   2.049   9.776 1.000 88.880 ? 198 ILE A CD1 1 
ATOM 1527 N N   ? PRO A 1 199 ?  14.687  -3.251  10.935 1.000 90.240 ? 199 PRO A N   1 
ATOM 1528 C CA  ? PRO A 1 199 ?  14.595  -3.815   9.586 1.000 90.240 ? 199 PRO A CA  1 
ATOM 1529 C C   ? PRO A 1 199 ?  13.342  -4.665   9.386 1.000 90.240 ? 199 PRO A C   1 
ATOM 1530 C CB  ? PRO A 1 199 ?  15.859  -4.671   9.474 1.000 90.240 ? 199 PRO A CB  1 
ATOM 1531 O O   ? PRO A 1 199 ?  12.796  -5.203  10.352 1.000 90.240 ? 199 PRO A O   1 
ATOM 1532 C CG  ? PRO A 1 199 ?  16.151  -5.106  10.874 1.000 90.240 ? 199 PRO A CG  1 
ATOM 1533 C CD  ? PRO A 1 199 ?  15.702  -4.024  11.813 1.000 90.240 ? 199 PRO A CD  1 
ATOM 1534 N N   ? CYS A 1 200 ?  12.730  -4.684   8.160 1.000 92.230 ? 200 CYS A N   1 
ATOM 1535 C CA  ? CYS A 1 200 ?  11.565  -5.493   7.819 1.000 92.230 ? 200 CYS A CA  1 
ATOM 1536 C C   ? CYS A 1 200 ?  11.884  -6.979   7.921 1.000 92.230 ? 200 CYS A C   1 
ATOM 1537 C CB  ? CYS A 1 200 ?  11.078  -5.162   6.408 1.000 92.230 ? 200 CYS A CB  1 
ATOM 1538 O O   ? CYS A 1 200 ?  13.044  -7.379   7.804 1.000 92.230 ? 200 CYS A O   1 
ATOM 1539 S SG  ? CYS A 1 200 ?  12.359  -5.305   5.143 1.000 92.230 ? 200 CYS A SG  1 
ATOM 1540 N N   ? GLY A 1 201 ?  10.929  -7.829   8.211 1.000 91.500 ? 201 GLY A N   1 
ATOM 1541 C CA  ? GLY A 1 201 ?  11.097  -9.272   8.145 1.000 91.500 ? 201 GLY A CA  1 
ATOM 1542 C C   ? GLY A 1 201 ?  11.687  -9.862   9.412 1.000 91.500 ? 201 GLY A C   1 
ATOM 1543 O O   ? GLY A 1 201 ?  12.232 -10.968   9.392 1.000 91.500 ? 201 GLY A O   1 
ATOM 1544 N N   ? LYS A 1 202 ?  11.702  -9.021  10.543 1.000 93.000 ? 202 LYS A N   1 
ATOM 1545 C CA  ? LYS A 1 202 ?  12.155  -9.490  11.850 1.000 93.000 ? 202 LYS A CA  1 
ATOM 1546 C C   ? LYS A 1 202 ?  11.182 -10.509  12.436 1.000 93.000 ? 202 LYS A C   1 
ATOM 1547 C CB  ? LYS A 1 202 ?  12.326  -8.314  12.813 1.000 93.000 ? 202 LYS A CB  1 
ATOM 1548 O O   ? LYS A 1 202 ?   9.970 -10.401  12.240 1.000 93.000 ? 202 LYS A O   1 
ATOM 1549 C CG  ? LYS A 1 202 ?  13.507  -7.412  12.485 1.000 93.000 ? 202 LYS A CG  1 
ATOM 1550 C CD  ? LYS A 1 202 ?  13.713  -6.349  13.556 1.000 93.000 ? 202 LYS A CD  1 
ATOM 1551 C CE  ? LYS A 1 202 ?  15.001  -5.569  13.332 1.000 93.000 ? 202 LYS A CE  1 
ATOM 1552 N NZ  ? LYS A 1 202 ?  15.219  -4.542  14.393 1.000 93.000 ? 202 LYS A NZ  1 
ATOM 1553 N N   ? PRO A 1 203 ?  11.775 -11.522  13.106 1.000 94.170 ? 203 PRO A N   1 
ATOM 1554 C CA  ? PRO A 1 203 ?  10.872 -12.443  13.800 1.000 94.170 ? 203 PRO A CA  1 
ATOM 1555 C C   ? PRO A 1 203 ?   9.971 -11.737  14.810 1.000 94.170 ? 203 PRO A C   1 
ATOM 1556 C CB  ? PRO A 1 203 ?  11.828 -13.410  14.504 1.000 94.170 ? 203 PRO A CB  1 
ATOM 1557 O O   ? PRO A 1 203 ?  10.403 -10.789  15.471 1.000 94.170 ? 203 PRO A O   1 
ATOM 1558 C CG  ? PRO A 1 203 ?  13.085 -13.359  13.697 1.000 94.170 ? 203 PRO A CG  1 
ATOM 1559 C CD  ? PRO A 1 203 ?  13.236 -11.974  13.136 1.000 94.170 ? 203 PRO A CD  1 
ATOM 1560 N N   ? ASN A 1 204 ?   8.665 -12.131  14.865 1.000 94.070 ? 204 ASN A N   1 
ATOM 1561 C CA  ? ASN A 1 204 ?   7.674 -11.693  15.843 1.000 94.070 ? 204 ASN A CA  1 
ATOM 1562 C C   ? ASN A 1 204 ?   7.308 -10.224  15.650 1.000 94.070 ? 204 ASN A C   1 
ATOM 1563 C CB  ? ASN A 1 204 ?   8.183 -11.932  17.266 1.000 94.070 ? 204 ASN A CB  1 
ATOM 1564 O O   ? ASN A 1 204 ?   6.941  -9.541  16.608 1.000 94.070 ? 204 ASN A O   1 
ATOM 1565 C CG  ? ASN A 1 204 ?   8.346 -13.404  17.589 1.000 94.070 ? 204 ASN A CG  1 
ATOM 1566 N ND2 ? ASN A 1 204 ?   9.439 -13.746  18.261 1.000 94.070 ? 204 ASN A ND2 1 
ATOM 1567 O OD1 ? ASN A 1 204 ?   7.497 -14.227  17.237 1.000 94.070 ? 204 ASN A OD1 1 
ATOM 1568 N N   ? THR A 1 205 ?   7.585  -9.699  14.473 1.000 93.300 ? 205 THR A N   1 
ATOM 1569 C CA  ? THR A 1 205 ?   7.287  -8.297  14.205 1.000 93.300 ? 205 THR A CA  1 
ATOM 1570 C C   ? THR A 1 205 ?   6.573  -8.142  12.865 1.000 93.300 ? 205 THR A C   1 
ATOM 1571 C CB  ? THR A 1 205 ?   8.569  -7.443  14.208 1.000 93.300 ? 205 THR A CB  1 
ATOM 1572 O O   ? THR A 1 205 ?   7.204  -7.837  11.851 1.000 93.300 ? 205 THR A O   1 
ATOM 1573 C CG2 ? THR A 1 205 ?   9.180  -7.375  15.604 1.000 93.300 ? 205 THR A CG2 1 
ATOM 1574 O OG1 ? THR A 1 205 ?   9.523  -8.020  13.308 1.000 93.300 ? 205 THR A OG1 1 
ATOM 1575 N N   ? PRO A 1 206 ?   5.266  -8.485  12.785 1.000 95.800 ? 206 PRO A N   1 
ATOM 1576 C CA  ? PRO A 1 206 ?   4.511  -8.400  11.533 1.000 95.800 ? 206 PRO A CA  1 
ATOM 1577 C C   ? PRO A 1 206 ?   4.311  -6.962  11.061 1.000 95.800 ? 206 PRO A C   1 
ATOM 1578 C CB  ? PRO A 1 206 ?   3.171  -9.050  11.885 1.000 95.800 ? 206 PRO A CB  1 
ATOM 1579 O O   ? PRO A 1 206 ?   4.488  -6.022  11.840 1.000 95.800 ? 206 PRO A O   1 
ATOM 1580 C CG  ? PRO A 1 206 ?   2.981  -8.769  13.341 1.000 95.800 ? 206 PRO A CG  1 
ATOM 1581 C CD  ? PRO A 1 206 ?   4.320  -8.829  14.017 1.000 95.800 ? 206 PRO A CD  1 
ATOM 1582 N N   ? GLY A 1 207 ?   4.000  -6.760   9.789 1.000 96.050 ? 207 GLY A N   1 
ATOM 1583 C CA  ? GLY A 1 207 ?   3.660  -5.468   9.215 1.000 96.050 ? 207 GLY A CA  1 
ATOM 1584 C C   ? GLY A 1 207 ?   2.245  -5.025   9.537 1.000 96.050 ? 207 GLY A C   1 
ATOM 1585 O O   ? GLY A 1 207 ?   1.386  -5.853   9.846 1.000 96.050 ? 207 GLY A O   1 
ATOM 1586 N N   ? VAL A 1 208 ?   2.043  -3.716   9.439 1.000 97.110 ? 208 VAL A N   1 
ATOM 1587 C CA  ? VAL A 1 208 ?   0.744  -3.114   9.721 1.000 97.110 ? 208 VAL A CA  1 
ATOM 1588 C C   ? VAL A 1 208 ?   0.180  -2.484   8.450 1.000 97.110 ? 208 VAL A C   1 
ATOM 1589 C CB  ? VAL A 1 208 ?   0.840  -2.057  10.844 1.000 97.110 ? 208 VAL A CB  1 
ATOM 1590 O O   ? VAL A 1 208 ?   0.897  -1.795   7.720 1.000 97.110 ? 208 VAL A O   1 
ATOM 1591 C CG1 ? VAL A 1 208 ?  -0.525  -1.421  11.104 1.000 97.110 ? 208 VAL A CG1 1 
ATOM 1592 C CG2 ? VAL A 1 208 ?   1.393  -2.685  12.121 1.000 97.110 ? 208 VAL A CG2 1 
ATOM 1593 N N   ? TYR A 1 209 ?  -1.079  -2.767   8.172 1.000 97.770 ? 209 TYR A N   1 
ATOM 1594 C CA  ? TYR A 1 209 ?  -1.812  -2.290   7.004 1.000 97.770 ? 209 TYR A CA  1 
ATOM 1595 C C   ? TYR A 1 209 ?  -3.053  -1.510   7.420 1.000 97.770 ? 209 TYR A C   1 
ATOM 1596 C CB  ? TYR A 1 209 ?  -2.210  -3.462   6.103 1.000 97.770 ? 209 TYR A CB  1 
ATOM 1597 O O   ? TYR A 1 209 ?  -3.600  -1.732   8.503 1.000 97.770 ? 209 TYR A O   1 
ATOM 1598 C CG  ? TYR A 1 209 ?  -1.041  -4.300   5.644 1.000 97.770 ? 209 TYR A CG  1 
ATOM 1599 C CD1 ? TYR A 1 209 ?  -0.557  -4.202   4.342 1.000 97.770 ? 209 TYR A CD1 1 
ATOM 1600 C CD2 ? TYR A 1 209 ?  -0.419  -5.191   6.512 1.000 97.770 ? 209 TYR A CD2 1 
ATOM 1601 C CE1 ? TYR A 1 209 ?   0.518  -4.974   3.914 1.000 97.770 ? 209 TYR A CE1 1 
ATOM 1602 C CE2 ? TYR A 1 209 ?   0.658  -5.967   6.095 1.000 97.770 ? 209 TYR A CE2 1 
ATOM 1603 O OH  ? TYR A 1 209 ?   2.184  -6.617   4.379 1.000 97.770 ? 209 TYR A OH  1 
ATOM 1604 C CZ  ? TYR A 1 209 ?   1.119  -5.851   4.797 1.000 97.770 ? 209 TYR A CZ  1 
ATOM 1605 N N   ? THR A 1 210 ?  -3.427  -0.496   6.527 1.000 97.770 ? 210 THR A N   1 
ATOM 1606 C CA  ? THR A 1 210 ?  -4.693   0.181   6.784 1.000 97.770 ? 210 THR A CA  1 
ATOM 1607 C C   ? THR A 1 210 ?  -5.870  -0.695   6.365 1.000 97.770 ? 210 THR A C   1 
ATOM 1608 C CB  ? THR A 1 210 ?  -4.764   1.530   6.044 1.000 97.770 ? 210 THR A CB  1 
ATOM 1609 O O   ? THR A 1 210 ?  -5.940  -1.144   5.219 1.000 97.770 ? 210 THR A O   1 
ATOM 1610 C CG2 ? THR A 1 210 ?  -6.049   2.278   6.387 1.000 97.770 ? 210 THR A CG2 1 
ATOM 1611 O OG1 ? THR A 1 210 ?  -3.641   2.336   6.422 1.000 97.770 ? 210 THR A OG1 1 
ATOM 1612 N N   ? LYS A 1 211 ?  -6.830  -1.007   7.323 1.000 97.040 ? 211 LYS A N   1 
ATOM 1613 C CA  ? LYS A 1 211 ?  -8.013  -1.847   7.159 1.000 97.040 ? 211 LYS A CA  1 
ATOM 1614 C C   ? LYS A 1 211 ?  -9.078  -1.140   6.325 1.000 97.040 ? 211 LYS A C   1 
ATOM 1615 C CB  ? LYS A 1 211 ?  -8.587  -2.238   8.521 1.000 97.040 ? 211 LYS A CB  1 
ATOM 1616 O O   ? LYS A 1 211 ?  -9.604  -0.103   6.732 1.000 97.040 ? 211 LYS A O   1 
ATOM 1617 C CG  ? LYS A 1 211 ?  -9.736  -3.233   8.447 1.000 97.040 ? 211 LYS A CG  1 
ATOM 1618 C CD  ? LYS A 1 211 ? -10.288  -3.555   9.829 1.000 97.040 ? 211 LYS A CD  1 
ATOM 1619 C CE  ? LYS A 1 211 ?  -9.355  -4.475  10.605 1.000 97.040 ? 211 LYS A CE  1 
ATOM 1620 N NZ  ? LYS A 1 211 ?  -9.795  -4.643  12.023 1.000 97.040 ? 211 LYS A NZ  1 
ATOM 1621 N N   ? LEU A 1 212 ?  -9.426  -1.788   5.120 1.000 97.830 ? 212 LEU A N   1 
ATOM 1622 C CA  ? LEU A 1 212 ? -10.255  -1.089   4.144 1.000 97.830 ? 212 LEU A CA  1 
ATOM 1623 C C   ? LEU A 1 212 ? -11.734  -1.231   4.486 1.000 97.830 ? 212 LEU A C   1 
ATOM 1624 C CB  ? LEU A 1 212 ?  -9.991  -1.624   2.734 1.000 97.830 ? 212 LEU A CB  1 
ATOM 1625 O O   ? LEU A 1 212 ? -12.539  -0.357   4.157 1.000 97.830 ? 212 LEU A O   1 
ATOM 1626 C CG  ? LEU A 1 212 ?  -8.650  -1.243   2.104 1.000 97.830 ? 212 LEU A CG  1 
ATOM 1627 C CD1 ? LEU A 1 212 ?  -8.579  -1.744   0.666 1.000 97.830 ? 212 LEU A CD1 1 
ATOM 1628 C CD2 ? LEU A 1 212 ?  -8.441   0.266   2.161 1.000 97.830 ? 212 LEU A CD2 1 
ATOM 1629 N N   ? ILE A 1 213 ? -12.145  -2.326   5.171 1.000 97.190 ? 213 ILE A N   1 
ATOM 1630 C CA  ? ILE A 1 213 ? -13.559  -2.605   5.396 1.000 97.190 ? 213 ILE A CA  1 
ATOM 1631 C C   ? ILE A 1 213 ? -14.191  -1.464   6.189 1.000 97.190 ? 213 ILE A C   1 
ATOM 1632 C CB  ? ILE A 1 213 ? -13.759  -3.947   6.136 1.000 97.190 ? 213 ILE A CB  1 
ATOM 1633 O O   ? ILE A 1 213 ? -15.361  -1.132   5.986 1.000 97.190 ? 213 ILE A O   1 
ATOM 1634 C CG1 ? ILE A 1 213 ? -15.235  -4.360   6.103 1.000 97.190 ? 213 ILE A CG1 1 
ATOM 1635 C CG2 ? ILE A 1 213 ? -13.249  -3.851   7.577 1.000 97.190 ? 213 ILE A CG2 1 
ATOM 1636 C CD1 ? ILE A 1 213 ? -15.740  -4.740   4.718 1.000 97.190 ? 213 ILE A CD1 1 
ATOM 1637 N N   ? LYS A 1 214 ? -13.451  -0.736   6.992 1.000 95.990 ? 214 LYS A N   1 
ATOM 1638 C CA  ? LYS A 1 214 ? -13.970   0.347   7.823 1.000 95.990 ? 214 LYS A CA  1 
ATOM 1639 C C   ? LYS A 1 214 ? -14.057   1.651   7.036 1.000 95.990 ? 214 LYS A C   1 
ATOM 1640 C CB  ? LYS A 1 214 ? -13.093   0.540   9.062 1.000 95.990 ? 214 LYS A CB  1 
ATOM 1641 O O   ? LYS A 1 214 ? -14.675   2.616   7.489 1.000 95.990 ? 214 LYS A O   1 
ATOM 1642 C CG  ? LYS A 1 214 ? -13.084  -0.653  10.006 1.000 95.990 ? 214 LYS A CG  1 
ATOM 1643 C CD  ? LYS A 1 214 ? -14.408  -0.792  10.745 1.000 95.990 ? 214 LYS A CD  1 
ATOM 1644 C CE  ? LYS A 1 214 ? -14.343  -1.876  11.813 1.000 95.990 ? 214 LYS A CE  1 
ATOM 1645 N NZ  ? LYS A 1 214 ? -15.662  -2.071  12.485 1.000 95.990 ? 214 LYS A NZ  1 
ATOM 1646 N N   ? PHE A 1 215 ? -13.469   1.666   5.757 1.000 97.480 ? 215 PHE A N   1 
ATOM 1647 C CA  ? PHE A 1 215 ? -13.344   2.939   5.056 1.000 97.480 ? 215 PHE A CA  1 
ATOM 1648 C C   ? PHE A 1 215 ? -13.986   2.863   3.676 1.000 97.480 ? 215 PHE A C   1 
ATOM 1649 C CB  ? PHE A 1 215 ? -11.872   3.343   4.930 1.000 97.480 ? 215 PHE A CB  1 
ATOM 1650 O O   ? PHE A 1 215 ? -13.755   3.729   2.830 1.000 97.480 ? 215 PHE A O   1 
ATOM 1651 C CG  ? PHE A 1 215 ? -11.184   3.552   6.251 1.000 97.480 ? 215 PHE A CG  1 
ATOM 1652 C CD1 ? PHE A 1 215 ? -11.403   4.708   6.990 1.000 97.480 ? 215 PHE A CD1 1 
ATOM 1653 C CD2 ? PHE A 1 215 ? -10.317   2.591   6.756 1.000 97.480 ? 215 PHE A CD2 1 
ATOM 1654 C CE1 ? PHE A 1 215 ? -10.767   4.905   8.214 1.000 97.480 ? 215 PHE A CE1 1 
ATOM 1655 C CE2 ? PHE A 1 215 ?  -9.678   2.780   7.978 1.000 97.480 ? 215 PHE A CE2 1 
ATOM 1656 C CZ  ? PHE A 1 215 ?  -9.904   3.938   8.705 1.000 97.480 ? 215 PHE A CZ  1 
ATOM 1657 N N   ? THR A 1 216 ? -14.774   1.778   3.478 1.000 97.410 ? 216 THR A N   1 
ATOM 1658 C CA  ? THR A 1 216 ? -15.395   1.624   2.166 1.000 97.410 ? 216 THR A CA  1 
ATOM 1659 C C   ? THR A 1 216 ? -16.337   2.788   1.873 1.000 97.410 ? 216 THR A C   1 
ATOM 1660 C CB  ? THR A 1 216 ? -16.169   0.296   2.067 1.000 97.410 ? 216 THR A CB  1 
ATOM 1661 O O   ? THR A 1 216 ? -16.381   3.289   0.748 1.000 97.410 ? 216 THR A O   1 
ATOM 1662 C CG2 ? THR A 1 216 ? -15.221  -0.898   2.109 1.000 97.410 ? 216 THR A CG2 1 
ATOM 1663 O OG1 ? THR A 1 216 ? -17.087   0.202   3.164 1.000 97.410 ? 216 THR A OG1 1 
ATOM 1664 N N   ? ASN A 1 217 ? -17.029   3.236   2.917 1.000 97.340 ? 217 ASN A N   1 
ATOM 1665 C CA  ? ASN A 1 217 ? -17.962   4.343   2.735 1.000 97.340 ? 217 ASN A CA  1 
ATOM 1666 C C   ? ASN A 1 217 ? -17.234   5.638   2.389 1.000 97.340 ? 217 ASN A C   1 
ATOM 1667 C CB  ? ASN A 1 217 ? -18.819   4.534   3.988 1.000 97.340 ? 217 ASN A CB  1 
ATOM 1668 O O   ? ASN A 1 217 ? -17.646   6.364   1.483 1.000 97.340 ? 217 ASN A O   1 
ATOM 1669 C CG  ? ASN A 1 217 ? -19.877   3.458   4.142 1.000 97.340 ? 217 ASN A CG  1 
ATOM 1670 N ND2 ? ASN A 1 217 ? -20.356   3.269   5.366 1.000 97.340 ? 217 ASN A ND2 1 
ATOM 1671 O OD1 ? ASN A 1 217 ? -20.259   2.803   3.170 1.000 97.340 ? 217 ASN A OD1 1 
ATOM 1672 N N   ? TRP A 1 218 ? -16.194   5.915   3.113 1.000 97.920 ? 218 TRP A N   1 
ATOM 1673 C CA  ? TRP A 1 218 ? -15.406   7.111   2.832 1.000 97.920 ? 218 TRP A CA  1 
ATOM 1674 C C   ? TRP A 1 218 ? -14.867   7.085   1.406 1.000 97.920 ? 218 TRP A C   1 
ATOM 1675 C CB  ? TRP A 1 218 ? -14.248   7.239   3.826 1.000 97.920 ? 218 TRP A CB  1 
ATOM 1676 O O   ? TRP A 1 218 ? -14.948   8.084   0.687 1.000 97.920 ? 218 TRP A O   1 
ATOM 1677 C CG  ? TRP A 1 218 ? -13.248   8.295   3.463 1.000 97.920 ? 218 TRP A CG  1 
ATOM 1678 C CD1 ? TRP A 1 218 ? -13.352   9.640   3.687 1.000 97.920 ? 218 TRP A CD1 1 
ATOM 1679 C CD2 ? TRP A 1 218 ? -11.993   8.093   2.807 1.000 97.920 ? 218 TRP A CD2 1 
ATOM 1680 C CE2 ? TRP A 1 218 ? -11.387   9.361   2.666 1.000 97.920 ? 218 TRP A CE2 1 
ATOM 1681 C CE3 ? TRP A 1 218 ? -11.320   6.962   2.326 1.000 97.920 ? 218 TRP A CE3 1 
ATOM 1682 N NE1 ? TRP A 1 218 ? -12.236  10.287   3.210 1.000 97.920 ? 218 TRP A NE1 1 
ATOM 1683 C CH2 ? TRP A 1 218 ?  -9.502   8.406   1.599 1.000 97.920 ? 218 TRP A CH2 1 
ATOM 1684 C CZ2 ? TRP A 1 218 ? -10.138   9.529   2.062 1.000 97.920 ? 218 TRP A CZ2 1 
ATOM 1685 C CZ3 ? TRP A 1 218 ? -10.078   7.131   1.725 1.000 97.920 ? 218 TRP A CZ3 1 
ATOM 1686 N N   ? ILE A 1 219 ? -14.372   5.964   1.015 1.000 98.350 ? 219 ILE A N   1 
ATOM 1687 C CA  ? ILE A 1 219 ? -13.785   5.806  -0.312 1.000 98.350 ? 219 ILE A CA  1 
ATOM 1688 C C   ? ILE A 1 219 ? -14.849   6.054  -1.379 1.000 98.350 ? 219 ILE A C   1 
ATOM 1689 C CB  ? ILE A 1 219 ? -13.163   4.403  -0.491 1.000 98.350 ? 219 ILE A CB  1 
ATOM 1690 O O   ? ILE A 1 219 ? -14.645   6.855  -2.294 1.000 98.350 ? 219 ILE A O   1 
ATOM 1691 C CG1 ? ILE A 1 219 ? -11.954   4.233   0.436 1.000 98.350 ? 219 ILE A CG1 1 
ATOM 1692 C CG2 ? ILE A 1 219 ? -12.769   4.170  -1.953 1.000 98.350 ? 219 ILE A CG2 1 
ATOM 1693 C CD1 ? ILE A 1 219 ? -11.459   2.798   0.549 1.000 98.350 ? 219 ILE A CD1 1 
ATOM 1694 N N   ? LYS A 1 220 ? -15.926   5.414  -1.260 1.000 97.990 ? 220 LYS A N   1 
ATOM 1695 C CA  ? LYS A 1 220 ? -17.002   5.527  -2.241 1.000 97.990 ? 220 LYS A CA  1 
ATOM 1696 C C   ? LYS A 1 220 ? -17.568   6.944  -2.274 1.000 97.990 ? 220 LYS A C   1 
ATOM 1697 C CB  ? LYS A 1 220 ? -18.115   4.525  -1.934 1.000 97.990 ? 220 LYS A CB  1 
ATOM 1698 O O   ? LYS A 1 220 ? -17.838   7.485  -3.349 1.000 97.990 ? 220 LYS A O   1 
ATOM 1699 C CG  ? LYS A 1 220 ? -17.745   3.079  -2.229 1.000 97.990 ? 220 LYS A CG  1 
ATOM 1700 C CD  ? LYS A 1 220 ? -18.888   2.130  -1.895 1.000 97.990 ? 220 LYS A CD  1 
ATOM 1701 C CE  ? LYS A 1 220 ? -18.535   0.687  -2.230 1.000 97.990 ? 220 LYS A CE  1 
ATOM 1702 N NZ  ? LYS A 1 220 ? -19.621  -0.257  -1.831 1.000 97.990 ? 220 LYS A NZ  1 
ATOM 1703 N N   ? ASP A 1 221 ? -17.773   7.531  -1.108 1.000 97.940 ? 221 ASP A N   1 
ATOM 1704 C CA  ? ASP A 1 221 ? -18.296   8.889  -1.007 1.000 97.940 ? 221 ASP A CA  1 
ATOM 1705 C C   ? ASP A 1 221 ? -17.340   9.895  -1.644 1.000 97.940 ? 221 ASP A C   1 
ATOM 1706 C CB  ? ASP A 1 221 ? -18.552   9.259   0.455 1.000 97.940 ? 221 ASP A CB  1 
ATOM 1707 O O   ? ASP A 1 221 ? -17.771  10.807  -2.353 1.000 97.940 ? 221 ASP A O   1 
ATOM 1708 C CG  ? ASP A 1 221 ? -19.784   8.584   1.031 1.000 97.940 ? 221 ASP A CG  1 
ATOM 1709 O OD1 ? ASP A 1 221 ? -20.582   8.010   0.259 1.000 97.940 ? 221 ASP A OD1 1 
ATOM 1710 O OD2 ? ASP A 1 221 ? -19.960   8.628   2.268 1.000 97.940 ? 221 ASP A OD2 1 
ATOM 1711 N N   ? THR A 1 222 ? -16.078   9.777  -1.356 1.000 97.790 ? 222 THR A N   1 
ATOM 1712 C CA  ? THR A 1 222 ? -15.077  10.668  -1.931 1.000 97.790 ? 222 THR A CA  1 
ATOM 1713 C C   ? THR A 1 222 ? -15.067  10.559  -3.453 1.000 97.790 ? 222 THR A C   1 
ATOM 1714 C CB  ? THR A 1 222 ? -13.672  10.359  -1.382 1.000 97.790 ? 222 THR A CB  1 
ATOM 1715 O O   ? THR A 1 222 ? -15.025  11.573  -4.153 1.000 97.790 ? 222 THR A O   1 
ATOM 1716 C CG2 ? THR A 1 222 ? -12.629  11.299  -1.977 1.000 97.790 ? 222 THR A CG2 1 
ATOM 1717 O OG1 ? THR A 1 222 ? -13.678  10.511   0.043 1.000 97.790 ? 222 THR A OG1 1 
ATOM 1718 N N   ? MET A 1 223 ? -15.129   9.307  -4.012 1.000 97.870 ? 223 MET A N   1 
ATOM 1719 C CA  ? MET A 1 223 ? -15.133   9.074  -5.453 1.000 97.870 ? 223 MET A CA  1 
ATOM 1720 C C   ? MET A 1 223 ? -16.391   9.651  -6.094 1.000 97.870 ? 223 MET A C   1 
ATOM 1721 C CB  ? MET A 1 223 ? -15.030   7.579  -5.757 1.000 97.870 ? 223 MET A CB  1 
ATOM 1722 O O   ? MET A 1 223 ? -16.328  10.241  -7.175 1.000 97.870 ? 223 MET A O   1 
ATOM 1723 C CG  ? MET A 1 223 ? -13.674   6.978  -5.426 1.000 97.870 ? 223 MET A CG  1 
ATOM 1724 S SD  ? MET A 1 223 ? -13.645   5.154  -5.626 1.000 97.870 ? 223 MET A SD  1 
ATOM 1725 C CE  ? MET A 1 223 ? -14.021   5.020  -7.396 1.000 97.870 ? 223 MET A CE  1 
ATOM 1726 N N   ? ALA A 1 224 ? -17.490   9.601  -5.480 1.000 96.980 ? 224 ALA A N   1 
ATOM 1727 C CA  ? ALA A 1 224 ? -18.775  10.061  -5.998 1.000 96.980 ? 224 ALA A CA  1 
ATOM 1728 C C   ? ALA A 1 224 ? -18.849  11.585  -6.005 1.000 96.980 ? 224 ALA A C   1 
ATOM 1729 C CB  ? ALA A 1 224 ? -19.921   9.480  -5.174 1.000 96.980 ? 224 ALA A CB  1 
ATOM 1730 O O   ? ALA A 1 224 ? -19.399  12.182  -6.934 1.000 96.980 ? 224 ALA A O   1 
ATOM 1731 N N   ? LYS A 1 225 ? -18.343  12.298  -5.044 1.000 94.940 ? 225 LYS A N   1 
ATOM 1732 C CA  ? LYS A 1 225 ? -18.421  13.745  -4.869 1.000 94.940 ? 225 LYS A CA  1 
ATOM 1733 C C   ? LYS A 1 225 ? -17.435  14.464  -5.784 1.000 94.940 ? 225 LYS A C   1 
ATOM 1734 C CB  ? LYS A 1 225 ? -18.155  14.124  -3.411 1.000 94.940 ? 225 LYS A CB  1 
ATOM 1735 O O   ? LYS A 1 225 ? -17.540  15.675  -5.990 1.000 94.940 ? 225 LYS A O   1 
ATOM 1736 C CG  ? LYS A 1 225 ? -19.297  13.784  -2.464 1.000 94.940 ? 225 LYS A CG  1 
ATOM 1737 C CD  ? LYS A 1 225 ? -18.968  14.173  -1.029 1.000 94.940 ? 225 LYS A CD  1 
ATOM 1738 C CE  ? LYS A 1 225 ? -20.075  13.759  -0.069 1.000 94.940 ? 225 LYS A CE  1 
ATOM 1739 N NZ  ? LYS A 1 225 ? -19.693  14.002   1.355 1.000 94.940 ? 225 LYS A NZ  1 
ATOM 1740 N N   ? ASN A 1 226 ? -16.503  13.729  -6.523 1.000 88.630 ? 226 ASN A N   1 
ATOM 1741 C CA  ? ASN A 1 226 ? -15.458  14.348  -7.331 1.000 88.630 ? 226 ASN A CA  1 
ATOM 1742 C C   ? ASN A 1 226 ? -15.447  13.795  -8.753 1.000 88.630 ? 226 ASN A C   1 
ATOM 1743 C CB  ? ASN A 1 226 ? -14.088  14.156  -6.676 1.000 88.630 ? 226 ASN A CB  1 
ATOM 1744 O O   ? ASN A 1 226 ? -14.927  14.435  -9.668 1.000 88.630 ? 226 ASN A O   1 
ATOM 1745 C CG  ? ASN A 1 226 ? -13.894  15.037  -5.458 1.000 88.630 ? 226 ASN A CG  1 
ATOM 1746 N ND2 ? ASN A 1 226 ? -14.084  14.464  -4.275 1.000 88.630 ? 226 ASN A ND2 1 
ATOM 1747 O OD1 ? ASN A 1 226 ? -13.577  16.223  -5.579 1.000 88.630 ? 226 ASN A OD1 1 
# 
loop_
_struct_sheet_range.sheet_id 
_struct_sheet_range.id 
_struct_sheet_range.beg_label_comp_id 
_struct_sheet_range.beg_label_asym_id 
_struct_sheet_range.beg_label_seq_id 
_struct_sheet_range.pdbx_beg_PDB_ins_code 
_struct_sheet_range.end_label_comp_id 
_struct_sheet_range.end_label_asym_id 
_struct_sheet_range.end_label_seq_id 
_struct_sheet_range.pdbx_end_PDB_ins_code 
_struct_sheet_range.beg_auth_comp_id 
_struct_sheet_range.beg_auth_asym_id 
_struct_sheet_range.beg_auth_seq_id 
_struct_sheet_range.end_auth_comp_id 
_struct_sheet_range.end_auth_asym_id 
_struct_sheet_range.end_auth_seq_id 
A A ILE A   2 ? VAL A   3 ? ILE A 2   VAL A 3   
A B ASP A 173 ? THR A 174 ? ASP A 173 THR A 174 
B C PHE A   6 ? ASN A   7 ? PHE A 6   ASN A 7   
B D THR A 117 ? GLY A 122 ? THR A 117 GLY A 122 
B E GLN A 138 ? LEU A 145 ? GLN A 138 LEU A 145 
B F MET A 162 ? GLY A 166 ? MET A 162 GLY A 166 
B G PRO A 182 ? CYS A 185 ? PRO A 182 CYS A 185 
B H VAL A 188 ? TRP A 195 ? VAL A 188 TRP A 195 
B I GLY A 207 ? LYS A 211 ? GLY A 207 LYS A 211 
C J HIS A  16 ? ARG A  21 ? HIS A 16  ARG A 21  
C K LYS A  24 ? ASP A  33 ? LYS A 24  ASP A 33  
C L TRP A  36 ? THR A  39 ? TRP A 36  THR A 39  
C M TYR A  48 ? LEU A  52 ? TYR A 48  LEU A 52  
C N GLN A  65 ? PRO A  74 ? GLN A 65  PRO A 74  
C O MET A  88 ? LEU A  92 ? MET A 88  LEU A 92  
D P LYS A  56 ? LYS A  56 ? LYS A 56  LYS A 56  
D Q ASP A 136 ? ASP A 136 ? ASP A 136 ASP A 136 
E R ASN A  79 ? ASN A  79 ? ASN A 79  ASN A 79  
E S SER A  84 ? SER A  84 ? SER A 84  SER A 84  
# 
loop_
_struct_conf.id 
_struct_conf.conf_type_id 
_struct_conf.beg_label_comp_id 
_struct_conf.beg_label_asym_id 
_struct_conf.beg_label_seq_id 
_struct_conf.pdbx_beg_PDB_ins_code 
_struct_conf.end_label_comp_id 
_struct_conf.end_label_asym_id 
_struct_conf.end_label_seq_id 
_struct_conf.pdbx_end_PDB_ins_code 
_struct_conf.beg_auth_comp_id 
_struct_conf.beg_auth_asym_id 
_struct_conf.beg_auth_seq_id 
_struct_conf.end_auth_comp_id 
_struct_conf.end_auth_asym_id 
_struct_conf.end_auth_seq_id 
STRN1         STRN         ILE A   2 ? VAL A   3 ? ILE A 2   VAL A 3   
TURN_TY1_P1   TURN_TY1_P   GLY A   4 ? GLY A   4 ? GLY A 4   GLY A 4   
STRN2         STRN         PHE A   6 ? ASN A   7 ? PHE A 6   ASN A 7   
HELX_LH_PP_P1 HELX_LH_PP_P CYS A   8 ? GLU A   9 ? CYS A 8   GLU A 9   
TURN_TY1_P2   TURN_TY1_P   LYS A  10 ? ASN A  11 ? LYS A 10  ASN A 11  
BEND1         BEND         SER A  12 ? SER A  12 ? SER A 12  SER A 12  
TURN_TY1_P3   TURN_TY1_P   PRO A  14 ? TRP A  15 ? PRO A 14  TRP A 15  
STRN3         STRN         HIS A  16 ? ARG A  21 ? HIS A 16  ARG A 21  
TURN_TY1_P4   TURN_TY1_P   TYR A  22 ? ASN A  23 ? TYR A 22  ASN A 23  
STRN4         STRN         LYS A  24 ? ASP A  33 ? LYS A 24  ASP A 33  
TURN_TY1_P5   TURN_TY1_P   ARG A  34 ? ASN A  35 ? ARG A 34  ASN A 35  
STRN5         STRN         TRP A  36 ? THR A  39 ? TRP A 36  THR A 39  
HELX_RH_3T_P1 HELX_RH_3T_P ALA A  41 ? CYS A  43 ? ALA A 41  CYS A 43  
BEND2         BEND         SER A  46 ? GLN A  47 ? SER A 46  GLN A 47  
STRN6         STRN         TYR A  48 ? LEU A  52 ? TYR A 48  LEU A 52  
BEND3         BEND         GLY A  53 ? GLY A  53 ? GLY A 53  GLY A 53  
BEND4         BEND         THR A  55 ? THR A  55 ? THR A 55  THR A 55  
STRN7         STRN         LYS A  56 ? LYS A  56 ? LYS A 56  LYS A 56  
TURN_TY1_P6   TURN_TY1_P   LEU A  57 ? PHE A  58 ? LEU A 57  PHE A 58  
BEND5         BEND         GLN A  59 ? GLN A  59 ? GLN A 59  GLN A 59  
TURN_TY1_P7   TURN_TY1_P   PRO A  62 ? SER A  63 ? PRO A 62  SER A 63  
STRN8         STRN         GLN A  65 ? PRO A  74 ? GLN A 65  PRO A 74  
TURN_TY1_P8   TURN_TY1_P   PRO A  76 ? ASP A  77 ? PRO A 76  ASP A 77  
STRN9         STRN         ASN A  79 ? ASN A  79 ? ASN A 79  ASN A 79  
TURN_TY1_P9   TURN_TY1_P   GLU A  80 ? GLU A  83 ? GLU A 80  GLU A 83  
STRN10        STRN         SER A  84 ? SER A  84 ? SER A 84  SER A 84  
TURN_TY1_P10  TURN_TY1_P   ASN A  85 ? ASN A  85 ? ASN A 85  ASN A 85  
STRN11        STRN         MET A  88 ? LEU A  92 ? MET A 88  LEU A 92  
BEND6         BEND         SER A  93 ? GLU A  94 ? SER A 93  GLU A 94  
HELX_LH_PP_P2 HELX_LH_PP_P PRO A  95 ? ILE A  98 ? PRO A 95  ILE A 98  
BEND7         BEND         ASP A 100 ? ALA A 101 ? ASP A 100 ALA A 101 
HELX_LH_PP_P3 HELX_LH_PP_P ALA A 106 ? PRO A 108 ? ALA A 106 PRO A 108 
BEND8         BEND         THR A 109 ? GLU A 110 ? THR A 109 GLU A 110 
HELX_LH_PP_P4 HELX_LH_PP_P GLU A 111 ? LYS A 113 ? GLU A 111 LYS A 113 
TURN_TY1_P11  TURN_TY1_P   LEU A 114 ? GLY A 115 ? LEU A 114 GLY A 115 
STRN12        STRN         THR A 117 ? GLY A 122 ? THR A 117 GLY A 122 
BEND9         BEND         TRP A 123 ? GLY A 124 ? TRP A 123 GLY A 124 
BEND10        BEND         ILE A 126 ? LYS A 130 ? ILE A 126 LYS A 130 
BEND11        BEND         ASP A 135 ? ASP A 135 ? ASP A 135 ASP A 135 
STRN13        STRN         ASP A 136 ? ASP A 136 ? ASP A 136 ASP A 136 
HELX_LH_PP_P5 HELX_LH_PP_P LEU A 137 ? LEU A 137 ? LEU A 137 LEU A 137 
STRN14        STRN         GLN A 138 ? LEU A 145 ? GLN A 138 LEU A 145 
HELX_RH_AL_P1 HELX_RH_AL_P ASN A 147 ? ASN A 153 ? ASN A 147 ASN A 153 
BEND12        BEND         ASN A 155 ? GLN A 156 ? ASN A 155 GLN A 156 
HELX_LH_PP_P6 HELX_LH_PP_P LYS A 157 ? VAL A 158 ? LYS A 157 VAL A 158 
TURN_TY1_P12  TURN_TY1_P   ASP A 160 ? VAL A 161 ? ASP A 160 VAL A 161 
STRN15        STRN         MET A 162 ? GLY A 166 ? MET A 162 GLY A 166 
TURN_TY1_P13  TURN_TY1_P   MET A 168 ? GLY A 169 ? MET A 168 GLY A 169 
BEND13        BEND         GLY A 170 ? GLY A 171 ? GLY A 170 GLY A 171 
STRN16        STRN         ASP A 173 ? THR A 174 ? ASP A 173 THR A 174 
TURN_TY1_P14  TURN_TY1_P   LYS A 176 ? GLY A 177 ? LYS A 176 GLY A 177 
TURN_TY1_P15  TURN_TY1_P   SER A 179 ? GLY A 180 ? SER A 179 GLY A 180 
STRN17        STRN         PRO A 182 ? CYS A 185 ? PRO A 182 CYS A 185 
TURN_TY1_P16  TURN_TY1_P   ASP A 186 ? GLY A 187 ? ASP A 186 GLY A 187 
STRN18        STRN         VAL A 188 ? TRP A 195 ? VAL A 188 TRP A 195 
BEND14        BEND         ILE A 198 ? PRO A 199 ? ILE A 198 PRO A 199 
TURN_TY1_P17  TURN_TY1_P   CYS A 200 ? GLY A 201 ? CYS A 200 GLY A 201 
TURN_TY1_P18  TURN_TY1_P   PRO A 203 ? ASN A 204 ? PRO A 203 ASN A 204 
STRN19        STRN         GLY A 207 ? LYS A 211 ? GLY A 207 LYS A 211 
BEND15        BEND         LEU A 212 ? LEU A 212 ? LEU A 212 LEU A 212 
HELX_RH_3T_P2 HELX_RH_3T_P ILE A 213 ? PHE A 215 ? ILE A 213 PHE A 215 
HELX_RH_AL_P2 HELX_RH_AL_P THR A 216 ? LYS A 225 ? THR A 216 LYS A 225 
# 
