# Supplementary material for: FlatProt: 2D visualization eases protein structure comparison
Source: BMC Bioinformatics. 2025 Aug 13;26:210. doi: 10.1186/s12859-025-06233-x (PMC12344939; doi:10.1186/s12859-025-06233-x)
Supplement: Supplementary file 1 — Supplementary Material 1 [file 12859_2025_6233_MOESM1_ESM.zip › KLK/structures/Euma1.cif]

data_Euma1
# 
_entry.id   Euma1 
# 
_entity.id                         1      
_entity.type                       polymer 
_entity.pdbx_description           polymer-1 
_entity.formula_weight             24646.1 
_entity.pdbx_number_of_molecules        1 
# 
loop_
_struct_sheet.id 
_struct_sheet.number_strands 
A 2 
B 8 
C 6 
# 
loop_
_struct_conf_type.id 
_struct_conf_type.criteria 
STRN         DSSP 
TURN_TY1_P   DSSP 
HELX_LH_PP_P DSSP 
HELX_RH_3T_P DSSP 
BEND         DSSP 
HELX_RH_AL_P DSSP 
# 
_struct_asym.id          A 
_struct_asym.entity_id   1 
# 
_software.pdbx_ordinal     1 
_software.name             dssp 
_software.version          4.4.10 
_software.date             ? 
_software.classification   'model annotation' 
# 
_entity_poly.entity_id                      1 
_entity_poly.type                           polypeptide(L) 
_entity_poly.nstd_linkage                   n 
_entity_poly.nstd_monomer                   n 
_entity_poly.pdbx_seq_one_letter_code       
;RIIGGKECYEKKHPYLALLYRLTSPYCSGILINKNWVLTAAHCCSGDIVIKLGEHNLEESTGREQMRTSAETILYNTKDE
CECENDIMLIRLNKPADLTEYVAPIDLGITPPPLGTSCTVMGWGAITSPEETFPAAPQCVNITILETKLCEENYPCIVPE
NILCAGVPEGGKDSCRGDSGGPLVCDNKLHGVVSLGGDPCAQPELPAVYTNISHYVDWIQEHIGES
;
_entity_poly.pdbx_seq_one_letter_code_can   
;RIIGGKECYEKKHPYLALLYRLTSPYCSGILINKNWVLTAAHCCSGDIVIKLGEHNLEESTGREQMRTSAETILYNTKDE
CECENDIMLIRLNKPADLTEYVAPIDLGITPPPLGTSCTVMGWGAITSPEETFPAAPQCVNITILETKLCEENYPCIVPE
NILCAGVPEGGKDSCRGDSGGPLVCDNKLHGVVSLGGDPCAQPELPAVYTNISHYVDWIQEHIGES
;
_entity_poly.pdbx_strand_id                 A 
# 
loop_
_dssp_struct_summary.entry_id 
_dssp_struct_summary.label_comp_id 
_dssp_struct_summary.label_asym_id 
_dssp_struct_summary.label_seq_id 
_dssp_struct_summary.secondary_structure 
_dssp_struct_summary.ss_bridge 
_dssp_struct_summary.helix_3_10 
_dssp_struct_summary.helix_alpha 
_dssp_struct_summary.helix_pi 
_dssp_struct_summary.helix_pp 
_dssp_struct_summary.bend 
_dssp_struct_summary.chirality 
_dssp_struct_summary.sheet 
_dssp_struct_summary.strand 
_dssp_struct_summary.ladder_1 
_dssp_struct_summary.ladder_2 
_dssp_struct_summary.accessibility 
_dssp_struct_summary.TCO 
_dssp_struct_summary.kappa 
_dssp_struct_summary.alpha 
_dssp_struct_summary.phi 
_dssp_struct_summary.psi 
_dssp_struct_summary.x_ca 
_dssp_struct_summary.y_ca 
_dssp_struct_summary.z_ca 
Euma1 ARG A 1   . . . . . . . . . . . . ? .      .     .      .      126.7  9.4   0.1   -5.8  
Euma1 ILE A 2   E . > . . . . - A A A . ? -0.911 .     -170.8 -118.6 103.2  8.1   -2.5  -8.1  
Euma1 ILE A 3   E . 3 . . . S + A A A . ? -0.809 74.7  12.5   -89.8  131.1  11.0  -4.9  -9.2  
Euma1 GLY A 4   T . 3 . . . S + . . . . ? 0.663  103.4 125.5  82.4   9.3    10.3  -7.4  -11.9 
Euma1 GLY A 5   . . < . . . . - . . . . ? -0.348 50.7  -134.6 -95.2  178.8  7.0   -5.6  -12.8 
Euma1 LYS A 6   E . . . . . . - B C B . ? -0.882 43.3  -71.7  -127.2 155.1  5.6   -4.1  -16.0 
Euma1 GLU A 7   E . . . . > . - B C B . ? -0.288 57.1  -118.0 -47.1  131.7  3.8   -0.9  -16.7 
Euma1 CYS A 8   P . . . . P . - . . . . ? -0.504 27.4  -105.3 -69.6  143.5  0.3   -1.0  -15.1 
Euma1 TYR A 9   P . > > . < . - . . . . ? -0.593 28.5  -130.7 -71.5  127.6  -2.7  -0.7  -17.4 
Euma1 GLU A 10  G . > 4 . . S + . . . . ? 0.846  102.3 42.3   -55.6  -31.3  -4.1  2.9   -17.0 
Euma1 LYS A 11  G . 3 4 . . S + . . . . ? 0.628  100.3 70.8   -98.2  -6.4   -7.8  1.7   -16.4 
Euma1 LYS A 12  G . < 4 . . S + . . . . ? 0.691  100.7 43.6   -91.5  -5.9   -7.1  -1.2  -14.2 
Euma1 HIS A 13  . . X < . . . + . . . . ? -0.446 56.4  150.1  -140.1 60.8   -6.0  0.9   -11.2 
Euma1 PRO A 14  T . 3 . . . S + . . . . ? 0.636  74.6  60.6   -71.3  -8.0   -8.4  3.9   -10.7 
Euma1 TYR A 15  T . 3 . . . S + . . . . ? 0.505  76.6  112.9  -95.3  -12.0  -7.8  3.8   -6.9  
Euma1 LEU A 16  E . < . . . . - C K J . ? -0.507 47.5  -170.3 -68.9  130.1  -4.0  4.5   -7.2  
Euma1 ALA A 17  E . . . . . . - C K J K ? -0.924 15.6  -143.4 -124.3 146.2  -3.0  7.9   -5.8  
Euma1 LEU A 18  E . . . . . . - C K J K ? -0.956 13.9  -146.5 -111.3 126.5  0.3   9.8   -5.9  
Euma1 LEU A 19  E . . . . . . - C K J K ? -0.811 14.8  -159.0 -95.3  132.6  1.4   11.9  -3.0  
Euma1 TYR A 20  E . . . . . . - C K J K ? -0.852 13.2  -159.2 -111.2 141.5  3.4   15.1  -3.6  
Euma1 ARG A 21  E . > . . . S - C K J K ? -0.997 75.7  -46.6  -114.1 121.3  5.6   17.1  -1.4  
Euma1 LEU A 22  T . 3 . . . S - . . . . ? -0.276 128.5 -28.1  55.9   -72.9  6.0   20.7  -2.6  
Euma1 THR A 23  T . 3 . . . S + . . . . ? 0.324  120.1 89.6   -154.2 8.3    6.5   19.6  -6.2  
Euma1 SER A 24  E . < . . . S - C L J . ? -0.934 71.0  -123.8 -122.4 130.5  8.1   16.1  -5.9  
Euma1 PRO A 25  E . . . . . . + C L J . ? -0.448 40.8  155.8  -61.7  140.1  6.4   12.7  -5.8  
Euma1 TYR A 26  E . . . . . . + C L . . ? 0.576  54.7  15.0   -141.1 -26.5  7.4   10.8  -2.8  
Euma1 CYS A 27  E . . . . . . - C L J . ? -0.937 62.8  -122.0 -143.7 169.7  4.7   8.2   -1.8  
Euma1 SER A 28  E . . . . . . - C L J . ? -0.632 23.7  -170.2 -109.4 168.6  1.7   6.5   -3.0  
Euma1 GLY A 29  E . . . . . . - C L J . ? -0.937 17.0  -126.2 -150.6 173.0  -1.9  6.3   -1.8  
Euma1 ILE A 30  E . . . . . . - C L J L ? -0.992 15.2  -135.9 -133.0 123.9  -5.2  4.6   -2.2  
Euma1 LEU A 31  E . . . . . . + C L . L ? -0.692 29.1  168.3  -75.0  118.8  -8.5  6.1   -2.8  
Euma1 ILE A 32  . . . . . . . - . . . . ? 0.546  68.1  -7.5   -115.2 -9.4   -10.9 4.2   -0.4  
Euma1 ASN A 33  S . . . . . S - . . . . ? -0.919 87.5  -79.8  -166.3 -177.8 -13.9 6.6   -0.8  
Euma1 LYS A 34  S . . . . . S + . . . . ? 0.758  128.6 28.7   -65.9  -15.9  -14.7 10.0  -2.4  
Euma1 ASN A 35  S . . . . . S + . . . . ? 0.523  110.3 71.1   -119.0 -9.7   -13.2 11.8  0.6   
Euma1 TRP A 36  E . . . . . . - C M . M ? -0.934 48.1  -168.1 -130.0 134.7  -10.5 9.6   1.9   
Euma1 VAL A 37  E . . . . . . - C M L M ? -0.962 16.2  -148.0 -112.1 131.1  -7.0  8.3   0.8   
Euma1 LEU A 38  E . . . . . . + C M L M ? -0.860 32.0  145.3  -97.3  136.9  -5.3  5.5   2.6   
Euma1 THR A 39  E . . . . . . - C M . M ? -0.888 50.5  -69.0  -156.8 176.2  -1.5  5.4   2.8   
Euma1 ALA A 40  . . > . . . . - . . . . ? -0.611 35.1  -133.4 -75.1  143.1  1.5   4.5   5.0   
Euma1 ALA A 41  G . > . . . S + . . . . ? 0.826  105.8 64.3   -64.4  -32.1  2.1   6.5   8.2   
Euma1 HIS A 42  G . 3 . . . S + . . . . ? 0.602  89.9  69.0   -72.7  -2.6   5.7   6.8   7.4   
Euma1 CYS A 43  G . < . . . S + . . . . ? 0.524  70.7  120.8  -85.7  -7.7   4.6   8.8   4.3   
Euma1 CYS A 44  . . < . . . . + . . . . ? -0.460 33.1  144.8  -69.2  112.2  3.5   11.6  6.6   
Euma1 SER A 45  . . . . . . . - . . . . ? -0.841 55.3  -63.1  -152.2 122.9  5.4   14.7  5.7   
Euma1 GLY A 46  S . . . . . S - . . . . ? -0.034 106.8 -1.7   46.5   -154.4 4.6   18.6  5.6   
Euma1 ASP A 47  S . . . . . S - . . . . ? -0.667 78.0  -151.1 -73.8  112.8  1.7   19.8  3.2   
Euma1 ILE A 48  E . . . . . . - C N K . ? -0.830 10.8  -166.4 -94.7  121.5  0.5   16.7  1.3   
Euma1 VAL A 49  E . . . . . . - C N K N ? -0.957 9.7   -151.3 -105.7 133.2  -0.9  17.1  -2.3  
Euma1 ILE A 50  E . . . . . . - C N K N ? -0.911 4.6   -160.7 -111.2 125.7  -2.7  14.2  -3.7  
Euma1 LYS A 51  E . . . . . . - C N K N ? -0.944 11.2  -172.2 -105.5 119.6  -2.9  13.5  -7.4  
Euma1 LEU A 52  E . . . . . . + C N K N ? -0.795 66.7  23.7   -106.8 145.6  -5.7  11.2  -8.7  
Euma1 GLY A 53  S . . . . . S + . . . . ? 0.576  82.9  142.1  83.1   5.2    -6.1  9.8   -12.2 
Euma1 GLU A 54  . . . . . . . + . . . . ? -0.718 12.6  156.6  -82.2  127.1  -2.3  10.2  -13.0 
Euma1 HIS A 55  . . . . . . . + . . . . ? 0.692  68.4  33.9   -114.5 -42.2  -0.8  7.4   -15.1 
Euma1 ASN A 56  . . > . . . . - . . . . ? -0.974 61.1  -157.4 -124.5 119.8  2.3   9.0   -16.7 
Euma1 LEU A 57  T . 3 . . . S + . . . . ? 0.651  96.7  50.8   -72.1  -7.5   4.3   11.7  -14.8 
Euma1 GLU A 58  T . 3 . . . S + . . . . ? 0.506  105.7 64.4   -106.2 -8.2   5.7   13.0  -18.1 
Euma1 GLU A 59  . . < . . . . - . . . . ? -0.973 64.9  -150.5 -125.4 133.4  2.3   13.4  -19.8 
Euma1 SER A 60  . . . . . . . + . . . . ? -0.908 19.2  171.0  -97.6  121.3  -0.7  15.5  -19.0 
Euma1 THR A 61  . . . . . . . - . . . . ? 0.523  47.0  -118.9 -108.8 -7.3   -3.9  13.8  -20.1 
Euma1 GLY A 62  S . . . . . S + . . . . ? 0.454  95.1  96.5   80.3   1.9    -6.5  16.2  -18.5 
Euma1 ARG A 63  . . . . . . . + . . . . ? 0.567  57.7  105.0  -98.3  -12.8  -7.8  13.4  -16.4 
Euma1 GLU A 64  . . . . . . . - . . . . ? -0.426 50.7  -162.6 -77.3  140.7  -5.8  14.2  -13.3 
Euma1 GLN A 65  E . . . . . . - C O N . ? -0.995 7.2   -147.6 -128.2 131.8  -7.2  15.8  -10.3 
Euma1 MET A 66  E . . . . . . - C O N . ? -0.903 17.3  -179.8 -102.3 128.2  -5.3  17.5  -7.6  
Euma1 ARG A 67  E . . . . . . - C O N . ? -0.960 16.9  -142.4 -121.1 144.4  -6.5  17.5  -4.0  
Euma1 THR A 68  E . . . . . . - C O N . ? -0.807 31.9  -102.1 -100.7 149.7  -4.9  19.0  -0.9  
Euma1 SER A 69  E . . . . . . - C O O . ? -0.535 31.8  -179.1 -71.1  126.0  -5.0  17.3  2.4   
Euma1 ALA A 70  E . . . . . S - C O . . ? 0.784  74.8  -2.9   -82.7  -36.6  -7.7  18.8  4.9   
Euma1 GLU A 71  E . . . . . . - C O O . ? -0.985 58.6  -150.8 -159.0 142.5  -6.6  16.4  7.6   
Euma1 THR A 72  E . . . . . . - C O O . ? -0.989 10.6  -166.0 -119.7 132.5  -4.3  13.6  8.3   
Euma1 ILE A 73  E . . . . . . - C O O . ? -0.968 5.3   -162.8 -119.5 112.9  -5.0  10.8  10.8  
Euma1 LEU A 74  E . . . . . . - C O O . ? -0.780 26.9  -114.1 -92.6  138.7  -2.2  8.5   11.9  
Euma1 TYR A 75  S . . . . . S - . . . . ? -0.695 75.5  -48.3  -76.6  114.8  -3.0  5.3   13.6  
Euma1 ASN A 76  S . . . . . S + . . . . ? 0.734  72.5  165.8  31.5   61.7   -1.7  5.4   17.4  
Euma1 THR A 77  . . . . . . . + . . . . ? 0.272  31.1  122.0  -91.4  35.1   1.9   6.8   16.6  
Euma1 LYS A 78  S . . . . . S - . . . . ? -0.519 78.7  -33.9  -101.6 53.7   2.5   7.7   20.2  
Euma1 ASP A 79  S . . . . . S + . . . . ? 0.264  93.1  73.5   119.0  64.5   5.7   5.8   21.2  
Euma1 GLU A 80  S . . . . . S - . . . . ? -0.773 86.4  -27.6  160.0  72.9   7.3   2.4   20.3  
Euma1 CYS A 81  . . > . . . . - . . . . ? 0.952  50.5  -118.5 111.0  84.0   9.0   1.4   17.1  
Euma1 GLU A 82  T . 3 . . . S + . . . . ? 0.577  108.5 66.6   -1.7   11.3   8.4   2.8   13.5  
Euma1 CYS A 83  T . 3 . . . S + . . . . ? 0.566  79.5  67.6   -131.9 -1.6   7.4   -0.8  12.7  
Euma1 GLU A 84  S . < . . . S + . . . . ? 0.929  109.9 19.7   -92.8  -35.7  4.1   -1.7  14.6  
Euma1 ASN A 85  . . . . . . . + . . . . ? -0.960 58.1  166.0  -137.2 109.0  1.6   0.5   12.9  
Euma1 ASP A 86  . . . . . . . + . . . . ? -0.574 38.6  115.0  -124.3 63.9   2.2   2.0   9.6   
Euma1 ILE A 87  . . . . . . . + . . . . ? -0.998 33.0  176.1  -139.4 141.0  -1.2  3.2   8.5   
Euma1 MET A 88  E . . . . . . - C P M O ? -0.998 17.8  -146.6 -144.6 140.3  -2.6  6.7   7.8   
Euma1 LEU A 89  E . . . . . . - C P M O ? -0.909 10.7  -159.9 -105.7 137.5  -5.8  8.3   6.5   
Euma1 ILE A 90  E . . . . . . - C P M O ? -0.976 7.2   -149.9 -118.3 118.0  -5.9  11.5  4.5   
Euma1 ARG A 91  E . . . . . . - C P M O ? -0.756 21.4  -128.8 -82.9  127.9  -9.1  13.5  4.3   
Euma1 LEU A 92  E . . . . . . - C P . O ? -0.462 6.6   -134.3 -74.3  141.7  -9.3  15.4  1.0   
Euma1 ASN A 93  S . . . . . S + . . . . ? 0.768  98.4  20.7   -65.4  -22.4  -10.1 19.1  1.2   
Euma1 LYS A 94  S . . . . . S - . . . . ? -0.987 97.6  -98.3  -142.5 141.7  -12.7 18.4  -1.6  
Euma1 PRO A 95  . . . . . . . - . . . . ? -0.187 45.5  -104.8 -59.5  149.2  -14.4 15.1  -2.6  
Euma1 ALA A 96  . . . . . . . - . . . . ? -0.418 25.8  -121.3 -68.6  139.3  -12.8 13.2  -5.7  
Euma1 ASP A 97  . . . . . . . - . . . . ? -0.810 33.1  -133.5 -78.3  105.1  -14.7 13.4  -9.0  
Euma1 LEU A 98  . . . . . . . + . . . . ? -0.515 42.4  148.9  -69.2  129.3  -15.3 9.7   -9.7  
Euma1 THR A 99  . . . . . . . - . . . . ? -0.762 66.7  -80.6  -140.5 -177.9 -14.5 8.7   -13.3 
Euma1 GLU A 100 S . . . . . S + . . . . ? 0.687  134.3 41.9   -65.9  -9.6   -13.2 5.6   -15.2 
Euma1 TYR A 101 S . . . . . S + . . . . ? 0.511  114.8 52.0   -115.0 -11.6  -9.7  6.7   -14.0 
Euma1 VAL A 102 . . . . . . . + . . . . ? -0.941 69.6  136.6  -133.8 106.9  -10.6 7.7   -10.4 
Euma1 ALA A 103 . . . . . . . - . . . . ? -0.989 47.7  -110.8 -152.0 146.0  -12.5 5.2   -8.3  
Euma1 PRO A 104 . . . . . . . - . . . . ? -0.389 27.9  -135.4 -74.8  157.6  -12.4 3.8   -4.8  
Euma1 ILE A 105 . . . . . . . - . . . . ? -0.875 22.1  -109.7 -111.0 144.6  -11.3 0.2   -4.0  
Euma1 ASP A 106 E . . . . > . - B D C . ? -0.434 32.4  -115.6 -70.1  147.5  -13.1 -2.2  -1.6  
Euma1 LEU A 107 E . . . . P . - B D C . ? -0.598 20.1  -126.3 -83.4  132.8  -11.5 -3.1  1.7   
Euma1 GLY A 108 P . . . . < . - . . . . ? -0.759 22.2  -169.3 -71.8  116.3  -10.5 -6.6  2.3   
Euma1 ILE A 109 S . . . . . S + . . . . ? 0.738  70.6  43.4   -90.5  -17.7  -12.2 -7.6  5.6   
Euma1 THR A 110 S . . . . . S - . . . . ? -0.927 93.3  -104.0 -127.4 146.3  -10.4 -10.8 6.0   
Euma1 PRO A 111 P . . . . > . - . . . . ? -0.409 42.8  -108.0 -64.0  142.9  -6.7  -11.6 5.4   
Euma1 PRO A 112 P . . . . P . - . . . . ? -0.396 39.1  -101.8 -66.9  145.9  -6.0  -13.5 2.1   
Euma1 PRO A 113 P . > . . P . - . . . . ? -0.304 48.5  -81.3  -60.5  160.0  -5.0  -17.2 2.4   
Euma1 LEU A 114 T . 3 . . < S + . . . . ? -0.284 117.9 26.5   -59.9  134.0  -1.4  -18.4 2.2   
Euma1 GLY A 115 T . 3 . . . S + . . . . ? 0.393  83.0  149.0  95.5   -8.6   -0.3  -18.6 -1.4  
Euma1 THR A 116 . . < . . . . - . . . . ? -0.426 47.5  -126.2 -60.1  132.7  -2.8  -16.1 -2.7  
Euma1 SER A 117 E . . . . . . - B E D . ? -0.758 34.6  -177.9 -83.1  127.3  -1.5  -14.2 -5.8  
Euma1 CYS A 118 E . . . . . . - B E D . ? -0.889 22.7  -130.0 -129.2 150.9  -1.7  -10.4 -5.3  
Euma1 THR A 119 E . . . . . . - B E D E ? -0.899 19.4  -171.1 -104.2 129.5  -0.9  -7.4  -7.4  
Euma1 VAL A 120 E . . . . . . + B E D E ? -0.921 10.3  178.4  -112.4 147.8  1.3   -4.5  -6.1  
Euma1 MET A 121 E . . . . . . + B E D . ? -0.992 11.8  122.3  -150.4 152.4  1.6   -1.3  -7.9  
Euma1 GLY A 122 E . . . . . . - B E D . ? -0.978 60.0  -96.4  171.2  176.4  3.4   2.1   -7.6  
Euma1 TRP A 123 S . . . . . S + . . . . ? -0.008 78.1  122.0  -102.4 17.8   5.8   4.8   -9.0  
Euma1 GLY A 124 S . . . . . S - . . . . ? -0.004 73.4  -53.1  -73.3  -174.9 8.7   3.5   -6.8  
Euma1 ALA A 125 . . . . . . . - . . . . ? -0.318 36.2  -165.0 -62.1  142.1  12.3  2.3   -8.0  
Euma1 ILE A 126 S . . . . . S + . . . . ? 0.363  74.8  55.5   -106.9 -4.4   12.4  -0.5  -10.7 
Euma1 THR A 127 S . . . . . S - . . . . ? -0.933 78.9  -125.0 -125.3 157.1  16.0  -1.3  -10.0 
Euma1 SER A 128 S . . . . . S - . . . . ? -0.971 84.3  -0.9   -148.9 128.3  18.1  -2.2  -6.7  
Euma1 PRO A 129 S . . . . . S + . . . . ? -0.989 132.0 55.9   -90.5  -17.6  20.6  -1.1  -5.3  
Euma1 GLU A 130 S . . . . . S - . . . . ? -0.652 90.4  -132.7 -77.5  121.4  20.8  1.6   -8.1  
Euma1 GLU A 131 . . . . . . . + . . . . ? -0.674 26.9  179.0  -89.7  122.3  17.4  3.4   -8.1  
Euma1 THR A 132 . . . . . . . - . . . . ? -0.999 15.0  -152.9 -115.0 124.5  15.6  4.0   -11.4 
Euma1 PHE A 133 . . . . . . . - . . . . ? -0.887 11.5  -140.2 -103.0 122.3  12.1  5.7   -11.2 
Euma1 PRO A 134 . . . . . . . - . . . . ? -0.414 10.8  -135.3 -76.4  153.1  9.6   5.0   -14.0 
Euma1 ALA A 135 S . . . . . S + . . . . ? 0.777  94.8  45.3   -73.7  -30.9  7.3   7.7   -15.5 
Euma1 ALA A 136 S . . . . . S - . . . . ? -0.863 101.8 -94.2  -112.8 147.4  4.4   5.2   -15.3 
Euma1 PRO A 137 . . . . . . . - . . . . ? -0.334 37.4  -134.4 -60.0  146.7  3.4   3.0   -12.4 
Euma1 GLN A 138 E . . . . . . - B F B D ? -0.825 13.4  -155.5 -104.8 143.0  4.7   -0.6  -12.3 
Euma1 CYS A 139 E . . . . . . + B F B D ? -0.955 15.1  172.6  -117.0 140.0  2.6   -3.7  -11.5 
Euma1 VAL A 140 E . . . . . . - B F . D ? -0.998 28.7  -124.9 -146.9 142.8  3.9   -7.0  -10.2 
Euma1 ASN A 141 E . . . . . . + B F . D ? -0.756 33.0  174.6  -86.8  132.4  2.4   -10.2 -8.9  
Euma1 ILE A 142 E . . . . . . - B F . D ? -0.889 22.7  -125.3 -133.1 162.3  3.5   -11.4 -5.5  
Euma1 THR A 143 E . . . . . . - B F F D ? -0.868 23.2  -113.2 -113.3 142.5  2.4   -14.2 -3.2  
Euma1 ILE A 144 E . . . . . . - B F F . ? -0.583 41.8  -166.5 -68.9  130.2  1.2   -14.2 0.3   
Euma1 LEU A 145 E . . . . . . - B F F . ? -0.634 32.2  -71.6  -114.0 170.7  3.8   -15.9 2.6   
Euma1 GLU A 146 . . > > . . . - . . . . ? -0.449 38.7  -133.5 -63.2  131.8  4.0   -17.2 6.1   
Euma1 THR A 147 H . > > . . S + . . . . ? 0.814  101.5 70.0   -56.9  -28.1  4.0   -14.3 8.5   
Euma1 LYS A 148 H . 3 > . . S + . . . . ? 0.823  89.2  61.8   -61.9  -34.5  6.9   -16.0 10.4  
Euma1 LEU A 149 H . < > . . S + . . . . ? 0.902  106.8 43.6   -61.6  -42.6  9.2   -15.3 7.5   
Euma1 CYS A 150 H . < X . . S + . . . . ? 0.890  110.5 56.4   -71.9  -34.9  8.8   -11.5 7.9   
Euma1 GLU A 151 H . . < . . S + . . . . ? 0.877  106.0 50.2   -63.3  -41.4  9.1   -11.8 11.7  
Euma1 GLU A 152 H . . < . . S + . . . . ? 0.857  119.7 36.3   -66.8  -31.7  12.4  -13.4 11.4  
Euma1 ASN A 153 H . . < . . S + . . . . ? 0.697  126.6 37.8   -96.3  -21.9  13.7  -10.7 9.1   
Euma1 TYR A 154 . . > < . . . + . . . . ? -0.739 65.4  178.0  -133.0 82.3   11.9  -7.8  10.8  
Euma1 PRO A 155 T . 3 . . . S + . . . . ? 0.707  76.7  63.7   -69.0  -4.6   11.9  -8.4  14.6  
Euma1 CYS A 156 T . 3 . . . S + . . . . ? 0.452  85.6  98.2   -102.7 8.5    10.1  -5.1  15.4  
Euma1 ILE A 157 . . < . . . . - . . . . ? -0.610 67.6  -132.3 -103.5 153.6  6.8   -6.1  13.5  
Euma1 VAL A 158 . . > . . . . - . . . . ? -0.921 12.5  -141.6 -103.8 124.9  3.6   -7.5  15.0  
Euma1 PRO A 159 G . > . . . S + . . . . ? 0.832  98.4  56.3   -56.6  -34.5  2.2   -10.5 13.2  
Euma1 GLU A 160 G . 3 . . . S + . . . . ? 0.696  108.8 48.1   -73.4  -15.9  -1.4  -9.5  13.5  
Euma1 ASN A 161 G . < . . . S + . . . . ? 0.323  105.1 67.2   -110.6 8.0    -0.8  -6.1  11.8  
Euma1 ILE A 162 E . < . . . . - B G . G ? -0.894 56.9  -150.2 -136.7 154.3  1.2   -7.3  8.8   
Euma1 LEU A 163 E . . . . . . - B G . G ? -0.991 18.6  -147.4 -114.2 131.1  1.1   -9.3  5.5   
Euma1 CYS A 164 E . . . . . . + B G F G ? -0.908 27.9  163.0  -101.7 126.0  4.1   -11.0 4.3   
Euma1 ALA A 165 E . . . . . . + B G F G ? -0.994 11.4  98.6   -146.5 144.3  4.5   -11.2 0.5   
Euma1 GLY A 166 E . . . . . . - B G F . ? -0.975 64.1  -75.3  169.0  -175.4 7.2   -11.9 -2.0  
Euma1 VAL A 167 . . > . . . . - . . . . ? -0.986 29.4  -145.7 -114.0 115.2  8.8   -14.5 -4.3  
Euma1 PRO A 168 T . 3 . . . S + . . . . ? 0.841  103.2 50.6   -47.7  -36.4  11.0  -17.0 -2.5  
Euma1 GLU A 169 T . 3 . . . S - . . . . ? 0.591  110.5 -134.3 -78.4  -8.4   13.4  -17.1 -5.5  
Euma1 GLY A 170 . . < . . . . + . . . . ? -0.325 67.9  112.3  79.7   178.2  13.6  -13.3 -5.4  
Euma1 GLY A 171 S . . . . . S + . . . . ? 0.265  71.9  70.3   103.0  -14.5  13.3  -11.0 -8.4  
Euma1 LYS A 172 . . . . . . . + . . . . ? -0.995 58.8  123.8  -136.7 135.9  10.0  -9.4  -7.6  
Euma1 ASP A 173 E . . . . . . - A B A . ? -0.988 56.7  -97.6  -175.9 154.5  9.3   -6.9  -4.8  
Euma1 SER A 174 E . . . . . . - A B A . ? -0.752 50.3  -179.0 -77.8  142.0  7.9   -3.6  -3.7  
Euma1 CYS A 175 . . > . . . . - . . . . ? -0.715 35.2  -38.9  -131.5 -172.1 10.8  -1.1  -3.2  
Euma1 ARG A 176 T . 3 . . . S + . . . . ? -0.224 121.0 31.3   -56.8  133.9  11.5  2.5   -2.2  
Euma1 GLY A 177 T . 3 . . . S + . . . . ? 0.169  97.4  84.3   104.2  -13.8  9.0   5.0   -3.5  
Euma1 ASP A 178 . . X . . . . + . . . . ? 0.215  56.4  140.7  -101.3 1.5    5.9   2.6   -3.4  
Euma1 SER A 179 T . 3 . . . S + . . . . ? -0.353 72.3  18.7   -46.7  128.0  5.4   3.4   0.2   
Euma1 GLY A 180 T . 3 . . . S + . . . . ? 0.354  95.5  136.6  92.8   -8.7   1.7   3.6   0.8   
Euma1 GLY A 181 . . < . . . . - . . . . ? -0.255 56.6  -89.7  -71.7  168.1  0.8   1.7   -2.4  
Euma1 PRO A 182 E . . . . . . - B H . H ? -0.537 18.9  -160.0 -93.3  135.1  -1.8  -1.0  -2.7  
Euma1 LEU A 183 E . . . . . . - B H E H ? -0.955 27.7  -168.6 -98.2  104.6  -1.5  -4.8  -2.3  
Euma1 VAL A 184 E . . . . . . + B H E H ? -0.860 15.0  177.8  -109.9 123.4  -4.6  -6.0  -4.2  
Euma1 CYS A 185 E . > . . . S - B H . H ? -0.996 75.6  -12.4  -123.0 123.4  -6.0  -9.6  -4.0  
Euma1 ASP A 186 T . 3 . . . S - . . . . ? 0.911  128.7 -55.8  53.7   39.8   -9.1  -10.6 -5.9  
Euma1 ASN A 187 T . 3 . . . S + . . . . ? 0.715  116.7 109.4  70.7   18.5   -10.0 -6.9  -6.5  
Euma1 LYS A 188 E . < . . . S - B I C H ? -0.975 74.7  -112.8 -122.9 150.2  -9.8  -6.0  -2.8  
Euma1 LEU A 189 E . . . . . . + B I C H ? -0.678 43.7  156.6  -82.4  117.2  -7.4  -4.0  -0.8  
Euma1 HIS A 190 E . . . . . . + B I . . ? 0.598  59.0  21.6   -116.9 -13.3  -5.5  -6.3  1.6   
Euma1 GLY A 191 E . . . . . . - B I I H ? -0.993 52.4  -143.6 -157.0 155.9  -2.3  -4.4  2.2   
Euma1 VAL A 192 E . . . . . . - B I I H ? -0.989 42.2  -107.6 -119.3 125.3  -0.4  -1.1  2.2   
Euma1 VAL A 193 E . . . . . . + B I I . ? -0.359 54.7  155.0  -54.8  122.8  3.2   -1.1  1.2   
Euma1 SER A 194 E . . . . . . - B I . . ? 0.760  51.9  -12.6  -119.4 -66.2  5.1   -0.6  4.5   
Euma1 LEU A 195 E . . . . . . + B I I . ? -0.912 56.1  169.5  -143.2 162.7  8.6   -1.8  4.7   
Euma1 GLY A 196 . . . . . . . - . . . . ? -0.966 36.7  -65.8  -164.3 175.6  10.9  -4.1  2.8   
Euma1 GLY A 197 . . . . . . . - . . . . ? -0.240 44.2  -116.1 -71.0  158.0  14.5  -5.3  2.3   
Euma1 ASP A 198 S . . . . . S + . . . . ? -0.934 111.0 33.8   -135.4 114.8  17.5  -3.2  1.0   
Euma1 PRO A 199 S . . . . . S - . . . . ? 0.557  109.5 -135.2 -62.0  146.7  18.6  -4.2  -1.6  
Euma1 CYS A 200 S . . . . . S + . . . . ? -0.330 76.7  35.7   -73.0  162.9  15.0  -5.2  -2.7  
Euma1 ALA A 201 S . . . . . S + . . . . ? 0.815  78.7  157.3  67.3   30.9   13.8  -8.5  -4.4  
Euma1 GLN A 202 . . > . . . . - . . . . ? -0.665 51.2  -96.8  -84.3  145.0  16.3  -10.6 -2.5  
Euma1 PRO A 203 T . 3 . . . S + . . . . ? -0.366 110.3 8.5    -56.5  134.4  15.7  -14.3 -2.0  
Euma1 GLU A 204 T . 3 . . . S + . . . . ? 0.708  104.2 108.2  74.0   9.6    14.1  -15.1 1.3   
Euma1 LEU A 205 . . < . . . . - . . . . ? -0.794 51.9  -174.5 -118.2 87.7   13.6  -11.3 1.9   
Euma1 PRO A 206 . . . . . . . - . . . . ? -0.283 24.0  -110.8 -77.8  164.0  9.9   -10.6 1.6   
Euma1 ALA A 207 E . . . . . . - B J G . ? -0.669 26.5  -130.8 -90.5  150.3  8.1   -7.3  1.7   
Euma1 VAL A 208 E . . . . . . - B J G I ? -0.898 21.2  -170.4 -107.1 133.7  5.9   -6.2  4.6   
Euma1 TYR A 209 E . . . . . . - B J G I ? -0.945 31.3  -110.3 -123.2 139.7  2.4   -4.8  4.1   
Euma1 THR A 210 E . . . . . . - B J G I ? -0.610 39.6  -122.2 -67.1  121.5  0.1   -3.2  6.6   
Euma1 ASN A 211 E . > . . . . - B J . I ? -0.636 22.1  -164.1 -71.1  108.8  -2.8  -5.8  7.1   
Euma1 ILE A 212 G . > > . . S + . . . . ? 0.831  84.3  65.5   -65.5  -36.5  -6.0  -3.9  6.1   
Euma1 SER A 213 G . > 4 . . S + . . . . ? 0.812  97.9  56.2   -57.1  -28.8  -8.2  -6.4  7.7   
Euma1 HIS A 214 G . < 4 . . S + . . . . ? 0.694  113.8 39.0   -76.1  -15.1  -6.7  -5.4  11.1  
Euma1 TYR A 215 G . < > . . S + . . . . ? 0.249  80.1  105.6  -122.4 9.9    -7.7  -1.7  10.5  
Euma1 VAL A 216 H . < X . . S + . . . . ? 0.918  83.3  48.1   -62.1  -45.7  -11.1 -2.0  8.9   
Euma1 ASP A 217 H . . > . . S + . . . . ? 0.922  114.5 46.6   -60.4  -43.8  -12.9 -1.0  12.1  
Euma1 TRP A 218 H . . > . . S + . . . . ? 0.908  113.1 49.2   -63.7  -43.8  -10.6 2.0   12.5  
Euma1 ILE A 219 H . > X . . S + . . . . ? 0.932  111.5 48.9   -63.0  -44.5  -11.0 2.9   8.9   
Euma1 GLN A 220 H . 3 X . . S + . . . . ? 0.837  103.4 60.4   -68.6  -36.3  -14.7 2.8   9.0   
Euma1 GLU A 221 H . 3 < . . S + . . . . ? 0.865  114.0 36.9   -58.0  -33.7  -15.0 4.8   12.1  
Euma1 HIS A 222 H . < < . . S + . . . . ? 0.829  118.0 46.8   -93.7  -33.5  -13.3 7.7   10.4  
Euma1 ILE A 223 H . > < . . S + . . . . ? 0.773  108.5 56.8   -80.1  -32.0  -14.8 7.4   6.9   
Euma1 GLY A 224 T . 3 < . . S + . . . . ? 0.681  97.3  63.3   -72.3  -17.6  -18.5 6.9   8.3   
Euma1 GLU A 225 T . 3 . . . . . . . . . ? 0.600  .     .      -89.4  7.7    -18.3 10.4  10.2  
Euma1 SER A 226 . . < . . . . . . . . . ? -0.712 .     .      -120.3 .      -17.9 12.3  6.8   
# 
loop_
_dssp_struct_ladder.id 
_dssp_struct_ladder.sheet_id 
_dssp_struct_ladder.range_id_1 
_dssp_struct_ladder.range_id_2 
_dssp_struct_ladder.type 
_dssp_struct_ladder.beg_1_label_comp_id 
_dssp_struct_ladder.beg_1_label_asym_id 
_dssp_struct_ladder.beg_1_label_seq_id 
_dssp_struct_ladder.pdbx_beg_1_PDB_ins_code 
_dssp_struct_ladder.end_1_label_comp_id 
_dssp_struct_ladder.end_1_label_asym_id 
_dssp_struct_ladder.end_1_label_seq_id 
_dssp_struct_ladder.pdbx_end_1_PDB_ins_code 
_dssp_struct_ladder.beg_1_auth_comp_id 
_dssp_struct_ladder.beg_1_auth_asym_id 
_dssp_struct_ladder.beg_1_auth_seq_id 
_dssp_struct_ladder.end_1_auth_comp_id 
_dssp_struct_ladder.end_1_auth_asym_id 
_dssp_struct_ladder.end_1_auth_seq_id 
_dssp_struct_ladder.beg_2_label_comp_id 
_dssp_struct_ladder.beg_2_label_asym_id 
_dssp_struct_ladder.beg_2_label_seq_id 
_dssp_struct_ladder.pdbx_beg_2_PDB_ins_code 
_dssp_struct_ladder.end_2_label_comp_id 
_dssp_struct_ladder.end_2_label_asym_id 
_dssp_struct_ladder.end_2_label_seq_id 
_dssp_struct_ladder.pdbx_end_2_PDB_ins_code 
_dssp_struct_ladder.beg_2_auth_comp_id 
_dssp_struct_ladder.beg_2_auth_asym_id 
_dssp_struct_ladder.beg_2_auth_seq_id 
_dssp_struct_ladder.end_2_auth_comp_id 
_dssp_struct_ladder.end_2_auth_asym_id 
_dssp_struct_ladder.end_2_auth_seq_id 
A A A B anti-parallel ILE A 2   ? ILE A 3   ? ILE A 2   ILE A 3   SER A 174 ? ASP A 173 ? SER A 174 ASP A 173 
B B C F anti-parallel LYS A 6   ? GLU A 7   ? LYS A 6   GLU A 7   CYS A 139 ? GLN A 138 ? CYS A 139 GLN A 138 
C B D I parallel      ASP A 106 ? LEU A 107 ? ASP A 106 LEU A 107 LYS A 188 ? LEU A 189 ? LYS A 188 LEU A 189 
D B E F anti-parallel SER A 117 ? GLY A 122 ? SER A 117 GLY A 122 THR A 143 ? GLN A 138 ? THR A 143 GLN A 138 
E B E H anti-parallel THR A 119 ? VAL A 120 ? THR A 119 VAL A 120 VAL A 184 ? LEU A 183 ? VAL A 184 LEU A 183 
F B F G anti-parallel THR A 143 ? LEU A 145 ? THR A 143 LEU A 145 GLY A 166 ? CYS A 164 ? GLY A 166 CYS A 164 
G B G J anti-parallel ILE A 162 ? ALA A 165 ? ILE A 162 ALA A 165 THR A 210 ? ALA A 207 ? THR A 210 ALA A 207 
H B H I anti-parallel PRO A 182 ? CYS A 185 ? PRO A 182 CYS A 185 VAL A 192 ? LYS A 188 ? VAL A 192 LYS A 188 
I B I J anti-parallel GLY A 191 ? LEU A 195 ? GLY A 191 LEU A 195 ASN A 211 ? VAL A 208 ? ASN A 211 VAL A 208 
J C K L anti-parallel LEU A 16  ? ARG A 21  ? LEU A 16  ARG A 21  ILE A 30  ? SER A 24  ? ILE A 30  SER A 24  
K C K N anti-parallel ALA A 17  ? ARG A 21  ? ALA A 17  ARG A 21  LEU A 52  ? ILE A 48  ? LEU A 52  ILE A 48  
L C L M anti-parallel ILE A 30  ? LEU A 31  ? ILE A 30  LEU A 31  LEU A 38  ? VAL A 37  ? LEU A 38  VAL A 37  
M C M P anti-parallel TRP A 36  ? THR A 39  ? TRP A 36  THR A 39  ARG A 91  ? MET A 88  ? ARG A 91  MET A 88  
N C N O anti-parallel VAL A 49  ? LEU A 52  ? VAL A 49  LEU A 52  THR A 68  ? GLN A 65  ? THR A 68  GLN A 65  
O C O P anti-parallel SER A 69  ? LEU A 74  ? SER A 69  LEU A 74  LEU A 92  ? MET A 88  ? LEU A 92  MET A 88  
# 
loop_
_dssp_struct_bridge_pairs.id 
_dssp_struct_bridge_pairs.label_comp_id 
_dssp_struct_bridge_pairs.label_seq_id 
_dssp_struct_bridge_pairs.label_asym_id 
_dssp_struct_bridge_pairs.auth_seq_id 
_dssp_struct_bridge_pairs.auth_asym_id 
_dssp_struct_bridge_pairs.pdbx_PDB_ins_code 
_dssp_struct_bridge_pairs.acceptor_1_label_comp_id 
_dssp_struct_bridge_pairs.acceptor_1_label_seq_id 
_dssp_struct_bridge_pairs.acceptor_1_label_asym_id 
_dssp_struct_bridge_pairs.acceptor_1_auth_seq_id 
_dssp_struct_bridge_pairs.acceptor_1_auth_asym_id 
_dssp_struct_bridge_pairs.acceptor_1_pdbx_PDB_ins_code 
_dssp_struct_bridge_pairs.acceptor_1_energy 
_dssp_struct_bridge_pairs.acceptor_2_label_comp_id 
_dssp_struct_bridge_pairs.acceptor_2_label_seq_id 
_dssp_struct_bridge_pairs.acceptor_2_label_asym_id 
_dssp_struct_bridge_pairs.acceptor_2_auth_seq_id 
_dssp_struct_bridge_pairs.acceptor_2_auth_asym_id 
_dssp_struct_bridge_pairs.acceptor_2_pdbx_PDB_ins_code 
_dssp_struct_bridge_pairs.acceptor_2_energy 
_dssp_struct_bridge_pairs.donor_1_label_comp_id 
_dssp_struct_bridge_pairs.donor_1_label_seq_id 
_dssp_struct_bridge_pairs.donor_1_label_asym_id 
_dssp_struct_bridge_pairs.donor_1_auth_seq_id 
_dssp_struct_bridge_pairs.donor_1_auth_asym_id 
_dssp_struct_bridge_pairs.donor_1_pdbx_PDB_ins_code 
_dssp_struct_bridge_pairs.donor_1_energy 
_dssp_struct_bridge_pairs.donor_2_label_comp_id 
_dssp_struct_bridge_pairs.donor_2_label_seq_id 
_dssp_struct_bridge_pairs.donor_2_label_asym_id 
_dssp_struct_bridge_pairs.donor_2_auth_seq_id 
_dssp_struct_bridge_pairs.donor_2_auth_asym_id 
_dssp_struct_bridge_pairs.donor_2_pdbx_PDB_ins_code 
_dssp_struct_bridge_pairs.donor_2_energy 
1   ARG 1   A 1   A ? ?   ?   ? ?   ? ? ?    ?   ?   ? ?   ? ? ?    CYS 175 A 175 A ? -1.1 ILE 3   A 3   A ? -0.5 
2   ILE 2   A 2   A ? ALA 125 A 125 A ? -0.8 SER 174 A 174 A ? -0.3 GLY 5   A 5   A ? -0.6 GLY 4   A 4   A ? -0.4 
3   ILE 3   A 3   A ? ASP 173 A 173 A ? -2.7 ARG 1   A 1   A ? -0.5 ASP 173 A 173 A ? -1.2 THR 127 A 127 A ? -0.1 
4   GLY 4   A 4   A ? ILE 126 A 126 A ? -0.5 ILE 2   A 2   A ? -0.4 ILE 3   A 3   A ? -0.2 ASN 141 A 141 A ? -0.2 
5   GLY 5   A 5   A ? ILE 2   A 2   A ? -0.6 VAL 140 A 140 A ? -0.1 GLU 7   A 7   A ? -0.3 GLY 4   A 4   A ? -0.2 
6   LYS 6   A 6   A ? CYS 139 A 139 A ? -2.3 GLY 4   A 4   A ? -0.1 CYS 139 A 139 A ? -3.7 ILE 3   A 3   A ? -0.0 
7   GLU 7   A 7   A ? GLY 5   A 5   A ? -0.3 GLN 138 A 138 A ? -0.2 GLN 138 A 138 A ? -0.2 TYR 9   A 9   A ? -0.2 
8   CYS 8   A 8   A ? PRO 137 A 137 A ? -2.7 GLY 122 A 122 A ? -0.1 GLU 10  A 10  A ? -0.4 GLU 7   A 7   A ? -0.1 
9   TYR 9   A 9   A ? GLU 7   A 7   A ? -0.2 GLU 10  A 10  A ? -0.1 LYS 12  A 12  A ? -1.4 HIS 13  A 13  A ? -0.6 
10  GLU 10  A 10  A ? CYS 8   A 8   A ? -0.4 LYS 11  A 11  A ? -0.3 HIS 13  A 13  A ? -0.6 TYR 9   A 9   A ? -0.1 
11  LYS 11  A 11  A ? LYS 12  A 12  A ? -0.2 HIS 13  A 13  A ? -0.1 GLU 10  A 10  A ? -0.3 TYR 9   A 9   A ? -0.0 
12  LYS 12  A 12  A ? TYR 9   A 9   A ? -1.4 HIS 13  A 13  A ? -0.2 LYS 11  A 11  A ? -0.2 GLU 10  A 10  A ? -0.2 
13  HIS 13  A 13  A ? GLU 10  A 10  A ? -0.6 TYR 9   A 9   A ? -0.6 LEU 16  A 16  A ? -1.4 LYS 12  A 12  A ? -0.2 
14  PRO 14  A 14  A ? ?   ?   ? ?   ? ? ?    ?   ?   ? ?   ? ? ?    ALA 103 A 103 A ? -1.6 GLY 53  A 53  A ? -0.2 
15  TYR 15  A 15  A ? VAL 102 A 102 A ? -0.2 LYS 12  A 12  A ? -0.1 LEU 31  A 31  A ? -2.9 ALA 17  A 17  A ? -0.3 
16  LEU 16  A 16  A ? HIS 13  A 13  A ? -1.4 ILE 30  A 30  A ? -0.2 GLY 53  A 53  A ? -0.6 LEU 18  A 18  A ? -0.3 
17  ALA 17  A 17  A ? GLY 29  A 29  A ? -2.9 TYR 15  A 15  A ? -0.3 GLY 29  A 29  A ? -2.5 LEU 19  A 19  A ? -0.5 
18  LEU 18  A 18  A ? LYS 51  A 51  A ? -2.4 LEU 16  A 16  A ? -0.3 LYS 51  A 51  A ? -3.1 TYR 20  A 20  A ? -0.5 
19  LEU 19  A 19  A ? CYS 27  A 27  A ? -3.0 ALA 17  A 17  A ? -0.5 TYR 26  A 26  A ? -2.5 CYS 27  A 27  A ? -1.2 
20  TYR 20  A 20  A ? VAL 49  A 49  A ? -3.7 LEU 18  A 18  A ? -0.5 VAL 49  A 49  A ? -2.1 LEU 22  A 22  A ? -0.5 
21  ARG 21  A 21  A ? SER 24  A 24  A ? -2.5 LEU 19  A 19  A ? -0.4 SER 24  A 24  A ? -3.4 THR 23  A 23  A ? -2.9 
22  LEU 22  A 22  A ? ASP 47  A 47  A ? -0.7 TYR 20  A 20  A ? -0.5 TYR 20  A 20  A ? -0.1 ILE 48  A 48  A ? -0.0 
23  THR 23  A 23  A ? ARG 21  A 21  A ? -2.9 SER 24  A 24  A ? -0.1 LEU 22  A 22  A ? -0.3 TYR 20  A 20  A ? -0.0 
24  SER 24  A 24  A ? ARG 21  A 21  A ? -3.4 ?   ?   ? ?   ? ? ?    ARG 21  A 21  A ? -2.5 TYR 26  A 26  A ? -0.1 
25  PRO 25  A 25  A ? ?   ?   ? ?   ? ? ?    ?   ?   ? ?   ? ? ?    TYR 20  A 20  A ? -0.2 SER 28  A 28  A ? -0.1 
26  TYR 26  A 26  A ? LEU 19  A 19  A ? -2.5 CYS 27  A 27  A ? -0.4 SER 28  A 28  A ? -0.3 SER 179 A 179 A ? -0.3 
27  CYS 27  A 27  A ? LEU 19  A 19  A ? -1.2 ASP 178 A 178 A ? -0.1 LEU 19  A 19  A ? -3.0 TYR 26  A 26  A ? -0.4 
28  SER 28  A 28  A ? SER 179 A 179 A ? -3.5 TYR 26  A 26  A ? -0.3 ALA 40  A 40  A ? -0.4 ILE 30  A 30  A ? -0.3 
29  GLY 29  A 29  A ? ALA 17  A 17  A ? -2.5 CYS 27  A 27  A ? -0.2 ALA 17  A 17  A ? -2.9 LEU 31  A 31  A ? -0.4 
30  ILE 30  A 30  A ? LEU 38  A 38  A ? -2.5 SER 28  A 28  A ? -0.3 LEU 38  A 38  A ? -3.8 ILE 32  A 32  A ? -0.6 
31  LEU 31  A 31  A ? TYR 15  A 15  A ? -2.9 GLY 29  A 29  A ? -0.4 ILE 105 A 105 A ? -1.7 VAL 37  A 37  A ? -0.2 
32  ILE 32  A 32  A ? TRP 36  A 36  A ? -2.1 ILE 30  A 30  A ? -0.6 LYS 34  A 34  A ? -0.2 VAL 37  A 37  A ? -0.2 
33  ASN 33  A 33  A ? TRP 36  A 36  A ? -1.2 ASP 106 A 106 A ? -0.1 ILE 32  A 32  A ? -0.3 TRP 36  A 36  A ? -0.2 
34  LYS 34  A 34  A ? ILE 32  A 32  A ? -0.2 ASN 35  A 35  A ? -0.2 ALA 96  A 96  A ? -3.4 LYS 94  A 94  A ? -0.1 
35  ASN 35  A 35  A ? PRO 95  A 95  A ? -0.2 TRP 36  A 36  A ? -0.1 LEU 92  A 92  A ? -3.1 VAL 37  A 37  A ? -0.4 
36  TRP 36  A 36  A ? ARG 91  A 91  A ? -0.2 ASN 33  A 33  A ? -0.2 ILE 32  A 32  A ? -2.1 ASN 33  A 33  A ? -1.2 
37  VAL 37  A 37  A ? ILE 90  A 90  A ? -2.6 ASN 35  A 35  A ? -0.4 ILE 90  A 90  A ? -3.2 THR 39  A 39  A ? -0.4 
38  LEU 38  A 38  A ? ILE 30  A 30  A ? -3.8 TRP 36  A 36  A ? -0.4 ILE 30  A 30  A ? -2.5 ALA 40  A 40  A ? -0.3 
39  THR 39  A 39  A ? MET 88  A 88  A ? -2.6 VAL 37  A 37  A ? -0.4 MET 88  A 88  A ? -2.7 ALA 41  A 41  A ? -0.3 
40  ALA 40  A 40  A ? SER 28  A 28  A ? -0.4 LEU 38  A 38  A ? -0.3 CYS 43  A 43  A ? -1.4 ILE 87  A 87  A ? -0.2 
41  ALA 41  A 41  A ? HIS 42  A 42  A ? -0.3 THR 39  A 39  A ? -0.3 CYS 44  A 44  A ? -2.1 ALA 40  A 40  A ? -0.1 
42  HIS 42  A 42  A ? CYS 43  A 43  A ? -0.3 GLU 82  A 82  A ? -0.1 ALA 41  A 41  A ? -0.3 SER 179 A 179 A ? -0.1 
43  CYS 43  A 43  A ? ALA 40  A 40  A ? -1.4 SER 28  A 28  A ? -0.1 SER 45  A 45  A ? -0.4 HIS 42  A 42  A ? -0.3 
44  CYS 44  A 44  A ? ALA 41  A 41  A ? -2.1 ALA 40  A 40  A ? -0.1 GLY 46  A 46  A ? -0.2 ALA 41  A 41  A ? -0.0 
45  SER 45  A 45  A ? CYS 43  A 43  A ? -0.4 GLY 46  A 46  A ? -0.3 HIS 42  A 42  A ? -0.0 CYS 43  A 43  A ? -0.0 
46  GLY 46  A 46  A ? CYS 44  A 44  A ? -0.2 ARG 21  A 21  A ? -0.1 ILE 48  A 48  A ? -0.5 SER 45  A 45  A ? -0.3 
47  ASP 47  A 47  A ? THR 68  A 68  A ? -0.0 ILE 48  A 48  A ? -0.0 LEU 22  A 22  A ? -0.7 VAL 49  A 49  A ? -0.5 
48  ILE 48  A 48  A ? GLY 46  A 46  A ? -0.5 ARG 21  A 21  A ? -0.1 SER 69  A 69  A ? -2.0 ILE 50  A 50  A ? -0.4 
49  VAL 49  A 49  A ? TYR 20  A 20  A ? -2.1 ASP 47  A 47  A ? -0.5 TYR 20  A 20  A ? -3.7 LYS 51  A 51  A ? -0.5 
50  ILE 50  A 50  A ? ARG 67  A 67  A ? -3.8 ILE 48  A 48  A ? -0.4 ARG 67  A 67  A ? -3.1 LEU 52  A 52  A ? -0.6 
51  LYS 51  A 51  A ? LEU 18  A 18  A ? -3.1 VAL 49  A 49  A ? -0.5 LEU 18  A 18  A ? -2.4 GLY 53  A 53  A ? -0.3 
52  LEU 52  A 52  A ? GLN 65  A 65  A ? -3.1 ILE 50  A 50  A ? -0.6 GLN 65  A 65  A ? -2.4 ALA 17  A 17  A ? -0.1 
53  GLY 53  A 53  A ? LEU 16  A 16  A ? -0.6 TYR 101 A 101 A ? -0.4 HIS 55  A 55  A ? -0.4 ARG 63  A 63  A ? -0.2 
54  GLU 54  A 54  A ? LEU 16  A 16  A ? -0.2 LYS 51  A 51  A ? -0.2 GLY 53  A 53  A ? -0.3 LEU 57  A 57  A ? -0.1 
55  HIS 55  A 55  A ? GLY 53  A 53  A ? -0.4 ASN 56  A 56  A ? -0.3 LEU 57  A 57  A ? -0.4 GLU 54  A 54  A ? -0.2 
56  ASN 56  A 56  A ? GLU 59  A 59  A ? -0.3 ALA 136 A 136 A ? -0.2 GLU 59  A 59  A ? -1.5 HIS 55  A 55  A ? -0.3 
57  LEU 57  A 57  A ? ALA 135 A 135 A ? -2.9 HIS 55  A 55  A ? -0.4 ALA 136 A 136 A ? -0.1 ASN 56  A 56  A ? -0.1 
58  GLU 58  A 58  A ? ALA 135 A 135 A ? -0.2 GLU 59  A 59  A ? -0.1 SER 60  A 60  A ? -0.4 LEU 57  A 57  A ? -0.3 
59  GLU 59  A 59  A ? ASN 56  A 56  A ? -1.5 ALA 135 A 135 A ? -0.2 THR 61  A 61  A ? -0.6 ASN 56  A 56  A ? -0.3 
60  SER 60  A 60  A ? GLU 58  A 58  A ? -0.4 THR 61  A 61  A ? -0.1 LEU 57  A 57  A ? -0.1 GLU 54  A 54  A ? -0.0 
61  THR 61  A 61  A ? GLU 59  A 59  A ? -0.6 ASN 56  A 56  A ? -0.1 SER 60  A 60  A ? -0.1 GLU 54  A 54  A ? -0.0 
62  GLY 62  A 62  A ? ARG 63  A 63  A ? -0.0 ?   ?   ? ?   ? ? ?    SER 60  A 60  A ? -0.1 ?   ?   ? ?   ? ? ?    
63  ARG 63  A 63  A ? GLY 53  A 53  A ? -0.2 GLN 65  A 65  A ? -0.0 GLN 65  A 65  A ? -0.1 TYR 101 A 101 A ? -0.1 
64  GLU 64  A 64  A ? GLY 53  A 53  A ? -0.1 LYS 51  A 51  A ? -0.0 MET 66  A 66  A ? -0.4 GLY 53  A 53  A ? -0.2 
65  GLN 65  A 65  A ? LEU 52  A 52  A ? -2.4 ARG 63  A 63  A ? -0.1 LEU 52  A 52  A ? -3.1 ARG 67  A 67  A ? -0.5 
66  MET 66  A 66  A ? GLU 64  A 64  A ? -0.4 LYS 51  A 51  A ? -0.2 THR 68  A 68  A ? -0.4 LYS 51  A 51  A ? -0.2 
67  ARG 67  A 67  A ? ILE 50  A 50  A ? -3.1 GLN 65  A 65  A ? -0.5 ILE 50  A 50  A ? -3.8 SER 69  A 69  A ? -0.3 
68  THR 68  A 68  A ? MET 66  A 66  A ? -0.4 VAL 49  A 49  A ? -0.2 ASN 93  A 93  A ? -2.8 ALA 70  A 70  A ? -0.3 
69  SER 69  A 69  A ? ILE 48  A 48  A ? -2.0 ARG 67  A 67  A ? -0.3 LEU 92  A 92  A ? -0.2 THR 72  A 72  A ? -0.1 
70  ALA 70  A 70  A ? ARG 91  A 91  A ? -3.3 GLU 71  A 71  A ? -0.4 THR 72  A 72  A ? -0.3 LEU 92  A 92  A ? -0.2 
71  GLU 71  A 71  A ? ARG 91  A 91  A ? -1.3 ILE 73  A 73  A ? -0.0 ARG 91  A 91  A ? -3.1 ILE 73  A 73  A ? -0.4 
72  THR 72  A 72  A ? ALA 70  A 70  A ? -0.3 ILE 90  A 90  A ? -0.2 LEU 74  A 74  A ? -0.5 ILE 90  A 90  A ? -0.2 
73  ILE 73  A 73  A ? LEU 89  A 89  A ? -3.1 GLU 71  A 71  A ? -0.4 LEU 89  A 89  A ? -2.8 TYR 75  A 75  A ? -0.4 
74  LEU 74  A 74  A ? THR 72  A 72  A ? -0.5 MET 88  A 88  A ? -0.2 ASN 76  A 76  A ? -0.7 THR 77  A 77  A ? -0.3 
75  TYR 75  A 75  A ? ILE 87  A 87  A ? -2.2 ILE 73  A 73  A ? -0.4 ILE 87  A 87  A ? -0.3 ASN 85  A 85  A ? -0.1 
76  ASN 76  A 76  A ? LEU 74  A 74  A ? -0.7 THR 77  A 77  A ? -0.2 TYR 75  A 75  A ? -0.2 ASN 85  A 85  A ? -0.1 
77  THR 77  A 77  A ? LEU 74  A 74  A ? -0.3 ASP 79  A 79  A ? -0.1 ASP 79  A 79  A ? -0.9 ASN 76  A 76  A ? -0.2 
78  LYS 78  A 78  A ? ASP 79  A 79  A ? -0.2 GLU 80  A 80  A ? -0.0 GLU 80  A 80  A ? -0.3 TYR 75  A 75  A ? -0.0 
79  ASP 79  A 79  A ? THR 77  A 77  A ? -0.9 GLU 82  A 82  A ? -0.0 CYS 81  A 81  A ? -0.3 LYS 78  A 78  A ? -0.2 
80  GLU 80  A 80  A ? LYS 78  A 78  A ? -0.3 CYS 81  A 81  A ? -0.2 GLU 84  A 84  A ? -0.3 LYS 78  A 78  A ? -0.0 
81  CYS 81  A 81  A ? ASP 79  A 79  A ? -0.3 CYS 83  A 83  A ? -0.1 GLU 84  A 84  A ? -1.8 ASN 85  A 85  A ? -0.4 
82  GLU 82  A 82  A ? CYS 83  A 83  A ? -0.3 GLU 84  A 84  A ? -0.1 CYS 81  A 81  A ? -0.1 HIS 42  A 42  A ? -0.1 
83  CYS 83  A 83  A ? CYS 156 A 156 A ? -0.2 GLU 84  A 84  A ? -0.1 VAL 158 A 158 A ? -0.4 GLU 82  A 82  A ? -0.3 
84  GLU 84  A 84  A ? CYS 81  A 81  A ? -1.8 GLU 80  A 80  A ? -0.3 ASP 86  A 86  A ? -0.4 VAL 158 A 158 A ? -0.2 
85  ASN 85  A 85  A ? CYS 81  A 81  A ? -0.4 ASN 76  A 76  A ? -0.1 ILE 87  A 87  A ? -0.3 GLU 84  A 84  A ? -0.3 
86  ASP 86  A 86  A ? GLU 84  A 84  A ? -0.4 ASN 161 A 161 A ? -0.2 MET 88  A 88  A ? -0.3 THR 210 A 210 A ? -0.2 
87  ILE 87  A 87  A ? ASN 85  A 85  A ? -0.3 TYR 75  A 75  A ? -0.3 TYR 75  A 75  A ? -2.2 LEU 89  A 89  A ? -0.3 
88  MET 88  A 88  A ? THR 39  A 39  A ? -2.7 ASP 86  A 86  A ? -0.3 THR 39  A 39  A ? -2.6 ILE 90  A 90  A ? -0.4 
89  LEU 89  A 89  A ? ILE 73  A 73  A ? -2.8 ILE 87  A 87  A ? -0.3 ILE 73  A 73  A ? -3.1 ARG 91  A 91  A ? -0.5 
90  ILE 90  A 90  A ? VAL 37  A 37  A ? -3.2 MET 88  A 88  A ? -0.4 VAL 37  A 37  A ? -2.6 LEU 92  A 92  A ? -0.5 
91  ARG 91  A 91  A ? GLU 71  A 71  A ? -3.1 LEU 89  A 89  A ? -0.5 ALA 70  A 70  A ? -3.3 GLU 71  A 71  A ? -1.3 
92  LEU 92  A 92  A ? ASN 35  A 35  A ? -3.1 ILE 90  A 90  A ? -0.5 SER 69  A 69  A ? -0.2 ARG 91  A 91  A ? -0.0 
93  ASN 93  A 93  A ? THR 68  A 68  A ? -2.8 LYS 94  A 94  A ? -0.2 LEU 92  A 92  A ? -0.1 SER 69  A 69  A ? -0.1 
94  LYS 94  A 94  A ? THR 68  A 68  A ? -0.3 LYS 34  A 34  A ? -0.1 ASN 93  A 93  A ? -0.2 ALA 70  A 70  A ? -0.0 
95  PRO 95  A 95  A ? ?   ?   ? ?   ? ? ?    ?   ?   ? ?   ? ? ?    ASN 35  A 35  A ? -0.2 ASP 97  A 97  A ? -0.1 
96  ALA 96  A 96  A ? LYS 34  A 34  A ? -3.4 ASN 33  A 33  A ? -0.1 LEU 98  A 98  A ? -0.9 TRP 36  A 36  A ? -0.0 
97  ASP 97  A 97  A ? PRO 95  A 95  A ? -0.1 ALA 103 A 103 A ? -0.0 THR 99  A 99  A ? -0.3 ALA 96  A 96  A ? -0.1 
98  LEU 98  A 98  A ? ALA 96  A 96  A ? -0.9 TYR 101 A 101 A ? -0.1 GLU 100 A 100 A ? -0.2 ALA 103 A 103 A ? -0.2 
99  THR 99  A 99  A ? VAL 102 A 102 A ? -1.9 ASP 97  A 97  A ? -0.3 VAL 102 A 102 A ? -0.4 GLY 53  A 53  A ? -0.1 
100 GLU 100 A 100 A ? LEU 98  A 98  A ? -0.2 TYR 101 A 101 A ? -0.2 ALA 103 A 103 A ? -0.1 LEU 98  A 98  A ? -0.1 
101 TYR 101 A 101 A ? VAL 102 A 102 A ? -0.2 ARG 63  A 63  A ? -0.1 ALA 103 A 103 A ? -0.4 GLY 53  A 53  A ? -0.4 
102 VAL 102 A 102 A ? THR 99  A 99  A ? -0.4 LEU 52  A 52  A ? -0.1 THR 99  A 99  A ? -1.9 TYR 101 A 101 A ? -0.2 
103 ALA 103 A 103 A ? PRO 14  A 14  A ? -1.6 TYR 101 A 101 A ? -0.4 LEU 31  A 31  A ? -0.2 ILE 105 A 105 A ? -0.1 
104 PRO 104 A 104 A ? ?   ?   ? ?   ? ? ?    ?   ?   ? ?   ? ? ?    ASP 106 A 106 A ? -0.3 ILE 32  A 32  A ? -0.2 
105 ILE 105 A 105 A ? LEU 31  A 31  A ? -1.7 TYR 15  A 15  A ? -0.1 LYS 188 A 188 A ? -0.1 LEU 107 A 107 A ? -0.1 
106 ASP 106 A 106 A ? ASN 187 A 187 A ? -0.5 PRO 104 A 104 A ? -0.3 LEU 189 A 189 A ? -3.1 GLY 108 A 108 A ? -0.3 
107 LEU 107 A 107 A ? LYS 188 A 188 A ? -0.2 ILE 32  A 32  A ? -0.1 ILE 109 A 109 A ? -0.7 HIS 190 A 190 A ? -0.2 
108 GLY 108 A 108 A ? LEU 189 A 189 A ? -2.6 ASP 106 A 106 A ? -0.3 VAL 216 A 216 A ? -0.1 LEU 107 A 107 A ? -0.1 
109 ILE 109 A 109 A ? LEU 107 A 107 A ? -0.7 PRO 111 A 111 A ? -0.1 GLY 108 A 108 A ? -0.1 VAL 216 A 216 A ? -0.1 
110 THR 110 A 110 A ? LEU 107 A 107 A ? -0.1 HIS 214 A 214 A ? -0.0 ILE 212 A 212 A ? -0.1 SER 213 A 213 A ? -0.1 
111 PRO 111 A 111 A ? ?   ?   ? ?   ? ? ?    ?   ?   ? ?   ? ? ?    ILE 109 A 109 A ? -0.1 HIS 190 A 190 A ? -0.0 
112 PRO 112 A 112 A ? ?   ?   ? ?   ? ? ?    ?   ?   ? ?   ? ? ?    GLY 115 A 115 A ? -0.1 THR 116 A 116 A ? -0.0 
113 PRO 113 A 113 A ? ?   ?   ? ?   ? ? ?    ?   ?   ? ?   ? ? ?    THR 116 A 116 A ? -1.7 ILE 144 A 144 A ? -0.2 
114 LEU 114 A 114 A ? GLY 115 A 115 A ? -0.2 THR 143 A 143 A ? -0.1 LEU 145 A 145 A ? -0.2 SER 117 A 117 A ? -0.1 
115 GLY 115 A 115 A ? ILE 144 A 144 A ? -2.1 THR 116 A 116 A ? -0.3 LEU 114 A 114 A ? -0.2 SER 117 A 117 A ? -0.1 
116 THR 116 A 116 A ? PRO 113 A 113 A ? -1.7 SER 117 A 117 A ? -0.1 ILE 144 A 144 A ? -2.2 CYS 118 A 118 A ? -0.5 
117 SER 117 A 117 A ? THR 143 A 143 A ? -0.2 GLY 115 A 115 A ? -0.1 ASP 186 A 186 A ? -0.4 THR 119 A 119 A ? -0.3 
118 CYS 118 A 118 A ? ILE 142 A 142 A ? -3.7 THR 116 A 116 A ? -0.5 ILE 142 A 142 A ? -3.3 VAL 120 A 120 A ? -0.5 
119 THR 119 A 119 A ? VAL 184 A 184 A ? -3.3 SER 117 A 117 A ? -0.3 VAL 184 A 184 A ? -3.2 MET 121 A 121 A ? -0.4 
120 VAL 120 A 120 A ? VAL 140 A 140 A ? -2.6 CYS 118 A 118 A ? -0.5 VAL 140 A 140 A ? -2.2 GLY 122 A 122 A ? -0.3 
121 MET 121 A 121 A ? PRO 182 A 182 A ? -1.2 THR 119 A 119 A ? -0.4 TRP 123 A 123 A ? -0.3 CYS 139 A 139 A ? -0.2 
122 GLY 122 A 122 A ? GLN 138 A 138 A ? -1.5 VAL 120 A 120 A ? -0.3 GLN 138 A 138 A ? -2.9 ASP 178 A 178 A ? -0.2 
123 TRP 123 A 123 A ? GLY 177 A 177 A ? -0.5 MET 121 A 121 A ? -0.3 ASP 178 A 178 A ? -0.1 ILE 126 A 126 A ? -0.1 
124 GLY 124 A 124 A ? ALA 125 A 125 A ? -0.2 GLN 138 A 138 A ? -0.1 GLY 177 A 177 A ? -0.3 ILE 2   A 2   A ? -0.3 
125 ALA 125 A 125 A ? ARG 176 A 176 A ? -2.7 PHE 133 A 133 A ? -0.2 ILE 2   A 2   A ? -0.8 PHE 133 A 133 A ? -0.2 
126 ILE 126 A 126 A ? THR 132 A 132 A ? -2.9 ARG 1   A 1   A ? -0.2 GLY 4   A 4   A ? -0.5 SER 128 A 128 A ? -0.3 
127 THR 127 A 127 A ? THR 132 A 132 A ? -0.5 ILE 3   A 3   A ? -0.1 THR 132 A 132 A ? -0.3 CYS 200 A 200 A ? -0.1 
128 SER 128 A 128 A ? ILE 126 A 126 A ? -0.3 GLU 131 A 131 A ? -0.1 GLU 131 A 131 A ? -0.1 ASP 198 A 198 A ? -0.0 
129 PRO 129 A 129 A ? ?   ?   ? ?   ? ? ?    ?   ?   ? ?   ? ? ?    GLU 131 A 131 A ? -0.4 THR 127 A 127 A ? -0.1 
130 GLU 130 A 130 A ? GLU 131 A 131 A ? -0.0 SER 128 A 128 A ? -0.0 THR 132 A 132 A ? -0.5 THR 127 A 127 A ? -0.0 
131 GLU 131 A 131 A ? PRO 129 A 129 A ? -0.4 ILE 126 A 126 A ? -0.1 PHE 133 A 133 A ? -0.4 SER 128 A 128 A ? -0.1 
132 THR 132 A 132 A ? GLU 130 A 130 A ? -0.5 THR 127 A 127 A ? -0.3 ILE 126 A 126 A ? -2.9 THR 127 A 127 A ? -0.5 
133 PHE 133 A 133 A ? GLU 131 A 131 A ? -0.4 ALA 125 A 125 A ? -0.2 ALA 125 A 125 A ? -0.2 GLY 124 A 124 A ? -0.1 
134 PRO 134 A 134 A ? ?   ?   ? ?   ? ? ?    ?   ?   ? ?   ? ? ?    LEU 57  A 57  A ? -0.1 GLN 138 A 138 A ? -0.1 
135 ALA 135 A 135 A ? PHE 133 A 133 A ? -0.1 ASN 56  A 56  A ? -0.1 LEU 57  A 57  A ? -2.9 GLU 59  A 59  A ? -0.2 
136 ALA 136 A 136 A ? ASN 56  A 56  A ? -0.2 LEU 57  A 57  A ? -0.1 ASN 56  A 56  A ? -0.2 HIS 55  A 55  A ? -0.1 
137 PRO 137 A 137 A ? ?   ?   ? ?   ? ? ?    ?   ?   ? ?   ? ? ?    CYS 8   A 8   A ? -2.7 CYS 139 A 139 A ? -0.3 
138 GLN 138 A 138 A ? GLY 122 A 122 A ? -2.9 GLU 7   A 7   A ? -0.2 GLY 122 A 122 A ? -1.5 VAL 140 A 140 A ? -0.4 
139 CYS 139 A 139 A ? LYS 6   A 6   A ? -3.7 PRO 137 A 137 A ? -0.3 LYS 6   A 6   A ? -2.3 ASN 141 A 141 A ? -0.3 
140 VAL 140 A 140 A ? VAL 120 A 120 A ? -2.2 GLN 138 A 138 A ? -0.4 VAL 120 A 120 A ? -2.6 ILE 142 A 142 A ? -0.4 
141 ASN 141 A 141 A ? CYS 139 A 139 A ? -0.3 THR 119 A 119 A ? -0.2 THR 143 A 143 A ? -0.3 THR 119 A 119 A ? -0.2 
142 ILE 142 A 142 A ? CYS 118 A 118 A ? -3.3 VAL 140 A 140 A ? -0.4 CYS 118 A 118 A ? -3.7 ILE 144 A 144 A ? -0.4 
143 THR 143 A 143 A ? GLY 166 A 166 A ? -1.1 ASN 141 A 141 A ? -0.3 GLY 166 A 166 A ? -2.1 LEU 145 A 145 A ? -0.3 
144 ILE 144 A 144 A ? THR 116 A 116 A ? -2.2 ILE 142 A 142 A ? -0.4 GLY 115 A 115 A ? -2.1 ALA 165 A 165 A ? -0.3 
145 LEU 145 A 145 A ? CYS 164 A 164 A ? -4.0 THR 143 A 143 A ? -0.3 CYS 164 A 164 A ? -0.5 THR 147 A 147 A ? -0.2 
146 GLU 146 A 146 A ? ILE 144 A 144 A ? -0.2 THR 147 A 147 A ? -0.1 LEU 149 A 149 A ? -1.4 CYS 150 A 150 A ? -0.6 
147 THR 147 A 147 A ? LYS 148 A 148 A ? -0.3 LEU 145 A 145 A ? -0.2 GLU 151 A 151 A ? -1.8 CYS 150 A 150 A ? -0.7 
148 LYS 148 A 148 A ? LEU 149 A 149 A ? -0.3 CYS 150 A 150 A ? -0.2 GLU 152 A 152 A ? -2.0 THR 147 A 147 A ? -0.3 
149 LEU 149 A 149 A ? GLU 146 A 146 A ? -1.4 GLU 151 A 151 A ? -0.2 ASN 153 A 153 A ? -1.1 LYS 148 A 148 A ? -0.3 
150 CYS 150 A 150 A ? THR 147 A 147 A ? -0.7 GLU 146 A 146 A ? -0.6 TYR 154 A 154 A ? -3.0 LYS 148 A 148 A ? -0.2 
151 GLU 151 A 151 A ? THR 147 A 147 A ? -1.8 GLU 152 A 152 A ? -0.2 LEU 149 A 149 A ? -0.2 CYS 150 A 150 A ? -0.2 
152 GLU 152 A 152 A ? LYS 148 A 148 A ? -2.0 ASN 153 A 153 A ? -0.2 GLU 151 A 151 A ? -0.2 CYS 150 A 150 A ? -0.2 
153 ASN 153 A 153 A ? LEU 149 A 149 A ? -1.1 TYR 154 A 154 A ? -0.2 GLU 151 A 151 A ? -0.2 GLU 152 A 152 A ? -0.2 
154 TYR 154 A 154 A ? CYS 150 A 150 A ? -3.0 LEU 149 A 149 A ? -0.1 ILE 157 A 157 A ? -1.8 ASN 153 A 153 A ? -0.2 
155 PRO 155 A 155 A ? ?   ?   ? ?   ? ? ?    ?   ?   ? ?   ? ? ?    TYR 154 A 154 A ? -0.1 GLU 151 A 151 A ? -0.1 
156 CYS 156 A 156 A ? VAL 158 A 158 A ? -0.1 GLU 82  A 82  A ? -0.0 VAL 158 A 158 A ? -0.2 CYS 83  A 83  A ? -0.2 
157 ILE 157 A 157 A ? TYR 154 A 154 A ? -1.8 GLU 151 A 151 A ? -0.2 GLU 84  A 84  A ? -0.2 ASN 85  A 85  A ? -0.1 
158 VAL 158 A 158 A ? CYS 83  A 83  A ? -0.4 GLU 84  A 84  A ? -0.2 ASN 161 A 161 A ? -1.7 ILE 162 A 162 A ? -0.3 
159 PRO 159 A 159 A ? ?   ?   ? ?   ? ? ?    ?   ?   ? ?   ? ? ?    ILE 162 A 162 A ? -1.2 VAL 158 A 158 A ? -0.1 
160 GLU 160 A 160 A ? ASN 161 A 161 A ? -0.2 ILE 157 A 157 A ? -0.0 HIS 214 A 214 A ? -0.1 ILE 157 A 157 A ? -0.0 
161 ASN 161 A 161 A ? VAL 158 A 158 A ? -1.7 THR 210 A 210 A ? -0.1 ASN 211 A 211 A ? -2.0 LEU 163 A 163 A ? -0.3 
162 ILE 162 A 162 A ? PRO 159 A 159 A ? -1.2 VAL 158 A 158 A ? -0.3 CYS 164 A 164 A ? -0.4 THR 210 A 210 A ? -0.2 
163 LEU 163 A 163 A ? TYR 209 A 209 A ? -2.6 ASN 161 A 161 A ? -0.3 TYR 209 A 209 A ? -2.7 ALA 165 A 165 A ? -0.5 
164 CYS 164 A 164 A ? LEU 145 A 145 A ? -0.5 ILE 162 A 162 A ? -0.4 LEU 145 A 145 A ? -4.0 GLY 166 A 166 A ? -0.4 
165 ALA 165 A 165 A ? ALA 207 A 207 A ? -2.3 LEU 163 A 163 A ? -0.5 ALA 207 A 207 A ? -2.8 VAL 167 A 167 A ? -0.3 
166 GLY 166 A 166 A ? THR 143 A 143 A ? -2.1 CYS 164 A 164 A ? -0.4 THR 143 A 143 A ? -1.1 ASP 173 A 173 A ? -0.1 
167 VAL 167 A 167 A ? LYS 172 A 172 A ? -0.6 ALA 165 A 165 A ? -0.3 GLY 170 A 170 A ? -2.8 GLU 204 A 204 A ? -0.3 
168 PRO 168 A 168 A ? ?   ?   ? ?   ? ? ?    ?   ?   ? ?   ? ? ?    GLU 204 A 204 A ? -0.9 VAL 167 A 167 A ? -0.1 
169 GLU 169 A 169 A ? GLY 170 A 170 A ? -0.2 PRO 203 A 203 A ? -0.2 GLY 171 A 171 A ? -0.1 ?   ?   ? ?   ? ? ?    
170 GLY 170 A 170 A ? VAL 167 A 167 A ? -2.8 GLN 202 A 202 A ? -0.3 GLU 169 A 169 A ? -0.2 GLN 202 A 202 A ? -0.2 
171 GLY 171 A 171 A ? ALA 201 A 201 A ? -2.2 PRO 168 A 168 A ? -0.1 ASP 173 A 173 A ? -0.4 GLN 202 A 202 A ? -0.1 
172 LYS 172 A 172 A ? VAL 167 A 167 A ? -0.2 GLN 202 A 202 A ? -0.1 VAL 167 A 167 A ? -0.6 SER 174 A 174 A ? -0.3 
173 ASP 173 A 173 A ? ILE 3   A 3   A ? -1.2 GLY 171 A 171 A ? -0.4 ILE 3   A 3   A ? -2.7 CYS 175 A 175 A ? -0.3 
174 SER 174 A 174 A ? LYS 172 A 172 A ? -0.3 ILE 2   A 2   A ? -0.2 ILE 2   A 2   A ? -0.3 ALA 201 A 201 A ? -0.3 
175 CYS 175 A 175 A ? ARG 1   A 1   A ? -1.1 ASP 173 A 173 A ? -0.3 ASP 178 A 178 A ? -1.7 GLY 124 A 124 A ? -0.1 
176 ARG 176 A 176 A ? GLY 177 A 177 A ? -0.2 SER 174 A 174 A ? -0.2 ALA 125 A 125 A ? -2.7 CYS 175 A 175 A ? -0.1 
177 GLY 177 A 177 A ? GLY 124 A 124 A ? -0.3 TYR 26  A 26  A ? -0.2 TRP 123 A 123 A ? -0.5 ARG 176 A 176 A ? -0.2 
178 ASP 178 A 178 A ? CYS 175 A 175 A ? -1.7 GLY 122 A 122 A ? -0.2 GLY 181 A 181 A ? -2.8 VAL 193 A 193 A ? -0.3 
179 SER 179 A 179 A ? TYR 26  A 26  A ? -0.3 GLY 180 A 180 A ? -0.3 SER 28  A 28  A ? -3.5 SER 194 A 194 A ? -0.2 
180 GLY 180 A 180 A ? VAL 193 A 193 A ? -2.6 GLY 181 A 181 A ? -0.3 SER 179 A 179 A ? -0.3 SER 194 A 194 A ? -0.1 
181 GLY 181 A 181 A ? ASP 178 A 178 A ? -2.8 PRO 182 A 182 A ? -0.1 VAL 193 A 193 A ? -2.8 GLY 180 A 180 A ? -0.3 
182 PRO 182 A 182 A ? ?   ?   ? ?   ? ? ?    ?   ?   ? ?   ? ? ?    MET 121 A 121 A ? -1.2 VAL 184 A 184 A ? -0.6 
183 LEU 183 A 183 A ? GLY 191 A 191 A ? -2.5 GLY 181 A 181 A ? -0.2 HIS 190 A 190 A ? -2.7 GLY 191 A 191 A ? -1.4 
184 VAL 184 A 184 A ? THR 119 A 119 A ? -3.2 PRO 182 A 182 A ? -0.6 THR 119 A 119 A ? -3.3 ASP 186 A 186 A ? -0.4 
185 CYS 185 A 185 A ? LYS 188 A 188 A ? -2.3 LEU 183 A 183 A ? -0.5 LYS 188 A 188 A ? -1.3 CYS 118 A 118 A ? -0.1 
186 ASP 186 A 186 A ? VAL 184 A 184 A ? -0.4 SER 117 A 117 A ? -0.4 CYS 185 A 185 A ? -0.1 LEU 189 A 189 A ? -0.1 
187 ASN 187 A 187 A ? LYS 188 A 188 A ? -0.2 VAL 184 A 184 A ? -0.1 ASP 106 A 106 A ? -0.5 LEU 189 A 189 A ? -0.4 
188 LYS 188 A 188 A ? CYS 185 A 185 A ? -1.3 ILE 105 A 105 A ? -0.1 CYS 185 A 185 A ? -2.3 HIS 190 A 190 A ? -0.6 
189 LEU 189 A 189 A ? ASP 106 A 106 A ? -3.1 ASN 187 A 187 A ? -0.4 GLY 108 A 108 A ? -2.6 VAL 184 A 184 A ? -0.2 
190 HIS 190 A 190 A ? LEU 183 A 183 A ? -2.7 LYS 188 A 188 A ? -0.6 ILE 212 A 212 A ? -1.7 SER 213 A 213 A ? -0.4 
191 GLY 191 A 191 A ? LEU 183 A 183 A ? -1.4 ASN 211 A 211 A ? -0.2 LEU 183 A 183 A ? -2.5 VAL 193 A 193 A ? -0.4 
192 VAL 192 A 192 A ? THR 210 A 210 A ? -1.1 HIS 190 A 190 A ? -0.3 THR 210 A 210 A ? -2.9 SER 194 A 194 A ? -0.2 
193 VAL 193 A 193 A ? GLY 181 A 181 A ? -2.8 GLY 191 A 191 A ? -0.4 GLY 180 A 180 A ? -2.6 TYR 209 A 209 A ? -0.2 
194 SER 194 A 194 A ? VAL 208 A 208 A ? -2.1 LEU 195 A 195 A ? -0.4 GLY 196 A 196 A ? -0.3 TYR 209 A 209 A ? -0.2 
195 LEU 195 A 195 A ? VAL 208 A 208 A ? -1.3 CYS 83  A 83  A ? -0.1 VAL 208 A 208 A ? -3.1 SER 194 A 194 A ? -0.4 
196 GLY 196 A 196 A ? SER 194 A 194 A ? -0.3 ALA 207 A 207 A ? -0.2 ALA 207 A 207 A ? -0.2 CYS 200 A 200 A ? -0.1 
197 GLY 197 A 197 A ? LEU 195 A 195 A ? -0.3 LEU 205 A 205 A ? -0.3 ALA 201 A 201 A ? -0.1 LEU 205 A 205 A ? -0.0 
198 ASP 198 A 198 A ? PRO 199 A 199 A ? -0.3 CYS 200 A 200 A ? -0.1 CYS 200 A 200 A ? -0.2 CYS 175 A 175 A ? -0.0 
199 PRO 199 A 199 A ? ?   ?   ? ?   ? ? ?    ?   ?   ? ?   ? ? ?    GLN 202 A 202 A ? -0.4 ASP 198 A 198 A ? -0.3 
200 CYS 200 A 200 A ? ALA 201 A 201 A ? -0.2 ASP 198 A 198 A ? -0.2 CYS 175 A 175 A ? -0.1 ASP 198 A 198 A ? -0.1 
201 ALA 201 A 201 A ? LEU 205 A 205 A ? -0.3 SER 174 A 174 A ? -0.3 GLY 171 A 171 A ? -2.2 CYS 200 A 200 A ? -0.2 
202 GLN 202 A 202 A ? LEU 205 A 205 A ? -0.4 PRO 199 A 199 A ? -0.4 LEU 205 A 205 A ? -1.9 GLY 170 A 170 A ? -0.3 
203 PRO 203 A 203 A ? ?   ?   ? ?   ? ? ?    ?   ?   ? ?   ? ? ?    GLU 169 A 169 A ? -0.2 GLN 202 A 202 A ? -0.1 
204 GLU 204 A 204 A ? PRO 168 A 168 A ? -0.9 VAL 167 A 167 A ? -0.3 GLU 169 A 169 A ? -0.1 GLY 166 A 166 A ? -0.0 
205 LEU 205 A 205 A ? GLN 202 A 202 A ? -1.9 VAL 167 A 167 A ? -0.3 GLN 202 A 202 A ? -0.4 ALA 201 A 201 A ? -0.3 
206 PRO 206 A 206 A ? ?   ?   ? ?   ? ? ?    ?   ?   ? ?   ? ? ?    VAL 208 A 208 A ? -0.3 GLY 166 A 166 A ? -0.2 
207 ALA 207 A 207 A ? ALA 165 A 165 A ? -2.8 GLY 196 A 196 A ? -0.2 ALA 165 A 165 A ? -2.3 TYR 209 A 209 A ? -0.4 
208 VAL 208 A 208 A ? LEU 195 A 195 A ? -3.1 PRO 206 A 206 A ? -0.3 SER 194 A 194 A ? -2.1 LEU 195 A 195 A ? -1.3 
209 TYR 209 A 209 A ? LEU 163 A 163 A ? -2.7 ALA 207 A 207 A ? -0.4 LEU 163 A 163 A ? -2.6 ASN 211 A 211 A ? -0.4 
210 THR 210 A 210 A ? VAL 192 A 192 A ? -2.9 VAL 208 A 208 A ? -0.4 VAL 192 A 192 A ? -1.1 ILE 212 A 212 A ? -0.8 
211 ASN 211 A 211 A ? ASN 161 A 161 A ? -2.0 TYR 209 A 209 A ? -0.4 HIS 214 A 214 A ? -1.3 TYR 215 A 215 A ? -0.4 
212 ILE 212 A 212 A ? HIS 190 A 190 A ? -1.7 THR 210 A 210 A ? -0.8 TYR 215 A 215 A ? -2.1 VAL 216 A 216 A ? -0.6 
213 SER 213 A 213 A ? HIS 190 A 190 A ? -0.4 HIS 214 A 214 A ? -0.3 VAL 216 A 216 A ? -0.5 ASP 217 A 217 A ? -0.3 
214 HIS 214 A 214 A ? ASN 211 A 211 A ? -1.3 TYR 215 A 215 A ? -0.2 SER 213 A 213 A ? -0.3 ILE 212 A 212 A ? -0.2 
215 TYR 215 A 215 A ? ILE 212 A 212 A ? -2.1 ASN 211 A 211 A ? -0.4 ILE 219 A 219 A ? -3.1 GLN 220 A 220 A ? -0.2 
216 VAL 216 A 216 A ? ILE 212 A 212 A ? -0.6 SER 213 A 213 A ? -0.5 GLN 220 A 220 A ? -2.8 GLU 221 A 221 A ? -0.2 
217 ASP 217 A 217 A ? SER 213 A 213 A ? -0.3 TRP 218 A 218 A ? -0.2 GLU 221 A 221 A ? -1.9 VAL 216 A 216 A ? -0.2 
218 TRP 218 A 218 A ? GLN 220 A 220 A ? -0.2 ILE 219 A 219 A ? -0.2 HIS 222 A 222 A ? -1.1 VAL 216 A 216 A ? -0.2 
219 ILE 219 A 219 A ? TYR 215 A 215 A ? -3.1 GLN 220 A 220 A ? -0.2 ILE 223 A 223 A ? -2.3 HIS 222 A 222 A ? -0.5 
220 GLN 220 A 220 A ? VAL 216 A 216 A ? -2.8 GLU 221 A 221 A ? -0.2 GLY 224 A 224 A ? -2.0 ILE 219 A 219 A ? -0.2 
221 GLU 221 A 221 A ? ASP 217 A 217 A ? -1.9 VAL 216 A 216 A ? -0.2 GLU 225 A 225 A ? -0.4 GLN 220 A 220 A ? -0.2 
222 HIS 222 A 222 A ? TRP 218 A 218 A ? -1.1 ILE 219 A 219 A ? -0.5 GLN 220 A 220 A ? -0.2 SER 226 A 226 A ? -0.2 
223 ILE 223 A 223 A ? ILE 219 A 219 A ? -2.3 GLY 224 A 224 A ? -0.2 SER 226 A 226 A ? -0.6 GLU 221 A 221 A ? -0.2 
224 GLY 224 A 224 A ? GLN 220 A 220 A ? -2.0 ILE 219 A 219 A ? -0.2 ILE 223 A 223 A ? -0.2 HIS 222 A 222 A ? -0.2 
225 GLU 225 A 225 A ? GLU 221 A 221 A ? -0.4 GLN 220 A 220 A ? -0.2 GLY 224 A 224 A ? -0.2 ILE 223 A 223 A ? -0.2 
226 SER 226 A 226 A ? ILE 223 A 223 A ? -0.6 HIS 222 A 222 A ? -0.2 ASN 35  A 35  A ? -0.1 ILE 223 A 223 A ? -0.0 
# 
loop_
_dssp_statistics_histogram.entry_id 
_dssp_statistics_histogram.type 
_dssp_statistics_histogram.1 
_dssp_statistics_histogram.2 
_dssp_statistics_histogram.3 
_dssp_statistics_histogram.4 
_dssp_statistics_histogram.5 
_dssp_statistics_histogram.6 
_dssp_statistics_histogram.7 
_dssp_statistics_histogram.8 
_dssp_statistics_histogram.9 
_dssp_statistics_histogram.10 
_dssp_statistics_histogram.11 
_dssp_statistics_histogram.12 
_dssp_statistics_histogram.13 
_dssp_statistics_histogram.14 
_dssp_statistics_histogram.15 
_dssp_statistics_histogram.16 
_dssp_statistics_histogram.17 
_dssp_statistics_histogram.18 
_dssp_statistics_histogram.19 
_dssp_statistics_histogram.20 
_dssp_statistics_histogram.21 
_dssp_statistics_histogram.22 
_dssp_statistics_histogram.23 
_dssp_statistics_histogram.24 
_dssp_statistics_histogram.25 
_dssp_statistics_histogram.26 
_dssp_statistics_histogram.27 
_dssp_statistics_histogram.28 
_dssp_statistics_histogram.29 
_dssp_statistics_histogram.30 
Euma1 residues_per_alpha_helix        0 0 0 0 0 0 1 1 0 0 0 0 0 0 0 0 0 0 0 0 0 0 0 0 0 0 0 0 0 0 
Euma1 parallel_bridges_per_ladder     0 1 0 0 0 0 0 0 0 0 0 0 0 0 0 0 0 0 0 0 0 0 0 0 0 0 0 0 0 0 
Euma1 antiparallel_bridges_per_ladder 0 4 1 5 2 2 0 0 0 0 0 0 0 0 0 0 0 0 0 0 0 0 0 0 0 0 0 0 0 0 
Euma1 ladders_per_sheet               1 0 0 0 0 1 0 1 0 0 0 0 0 0 0 0 0 0 0 0 0 0 0 0 0 0 0 0 0 0 
# 
loop_
_dssp_statistics_hbond.entry_id 
_dssp_statistics_hbond.type 
_dssp_statistics_hbond.count 
_dssp_statistics_hbond.count_per_100 
Euma1 O(I)-->H-N(J)          144 63.7 
Euma1 'PARALLEL BRIDGES'     3   1.3  
Euma1 'ANTIPARALLEL BRIDGES' 69  30.5 
Euma1 O(I)-->H-N(I-5)        1   0.4  
Euma1 O(I)-->H-N(I-4)        1   0.4  
Euma1 O(I)-->H-N(I-3)        4   1.8  
Euma1 O(I)-->H-N(I-2)        0   0.0  
Euma1 O(I)-->H-N(I-1)        0   0.0  
Euma1 O(I)-->H-N(I+0)        0   0.0  
Euma1 O(I)-->H-N(I+1)        0   0.0  
Euma1 O(I)-->H-N(I+2)        19  8.4  
Euma1 O(I)-->H-N(I+3)        25  11.1 
Euma1 O(I)-->H-N(I+4)        13  5.8  
Euma1 O(I)-->H-N(I+5)        0   0.0  
# 
_dssp_statistics.entry_id                       Euma1 
_dssp_statistics.nr_of_residues                 226 
_dssp_statistics.nr_of_chains                   1 
_dssp_statistics.nr_of_ss_bridges_total         0 
_dssp_statistics.nr_of_ss_bridges_intra_chain   0 
_dssp_statistics.nr_of_ss_bridges_inter_chain   0 
# 
loop_
_chem_comp.id 
_chem_comp.type 
_chem_comp.mon_nstd_flag 
_chem_comp.name 
_chem_comp.formula 
_chem_comp.formula_weight 
ALA 'L-PEPTIDE LINKING' y ALANINE         'C3 H7 N O2'     89.093 
ARG 'L-PEPTIDE LINKING' y ARGININE        'C6 H15 N4 O2'  175.209 
ASN 'L-PEPTIDE LINKING' y ASPARAGINE      'C4 H8 N2 O3'   132.118 
ASP 'L-PEPTIDE LINKING' y 'ASPARTIC ACID' 'C4 H7 N O4'    133.103 
CYS 'L-PEPTIDE LINKING' y CYSTEINE        'C3 H7 N O2 S'  121.158 
GLN 'L-PEPTIDE LINKING' y GLUTAMINE       'C5 H10 N2 O3'  146.144 
GLU 'L-PEPTIDE LINKING' y 'GLUTAMIC ACID' 'C5 H9 N O4'    147.129 
GLY 'PEPTIDE LINKING'   y GLYCINE         'C2 H5 N O2'     75.067 
HIS 'L-PEPTIDE LINKING' y HISTIDINE       'C6 H10 N3 O2'  156.162 
ILE 'L-PEPTIDE LINKING' y ISOLEUCINE      'C6 H13 N O2'   131.173 
LEU 'L-PEPTIDE LINKING' y LEUCINE         'C6 H13 N O2'   131.173 
LYS 'L-PEPTIDE LINKING' y LYSINE          'C6 H15 N2 O2'  147.195 
MET 'L-PEPTIDE LINKING' y METHIONINE      'C5 H11 N O2 S' 149.211 
PHE 'L-PEPTIDE LINKING' y PHENYLALANINE   'C9 H11 N O2'   165.189 
PRO 'L-PEPTIDE LINKING' y PROLINE         'C5 H9 N O2'     115.13 
SER 'L-PEPTIDE LINKING' y SERINE          'C3 H7 N O3'    105.093 
THR 'L-PEPTIDE LINKING' y THREONINE       'C4 H9 N O3'    119.119 
TRP 'L-PEPTIDE LINKING' y TRYPTOPHAN      'C11 H12 N2 O2' 204.225 
TYR 'L-PEPTIDE LINKING' y TYROSINE        'C9 H11 N O3'   181.189 
VAL 'L-PEPTIDE LINKING' y VALINE          'C5 H11 N O2'   117.146 
# 
loop_
_atom_type.symbol 
N 
C 
O 
S 
# 
loop_
_entity_poly_seq.entity_id 
_entity_poly_seq.num 
_entity_poly_seq.mon_id 
_entity_poly_seq.hetero 
1   1 ARG n 
1   2 ILE n 
1   3 ILE n 
1   4 GLY n 
1   5 GLY n 
1   6 LYS n 
1   7 GLU n 
1   8 CYS n 
1   9 TYR n 
1  10 GLU n 
1  11 LYS n 
1  12 LYS n 
1  13 HIS n 
1  14 PRO n 
1  15 TYR n 
1  16 LEU n 
1  17 ALA n 
1  18 LEU n 
1  19 LEU n 
1  20 TYR n 
1  21 ARG n 
1  22 LEU n 
1  23 THR n 
1  24 SER n 
1  25 PRO n 
1  26 TYR n 
1  27 CYS n 
1  28 SER n 
1  29 GLY n 
1  30 ILE n 
1  31 LEU n 
1  32 ILE n 
1  33 ASN n 
1  34 LYS n 
1  35 ASN n 
1  36 TRP n 
1  37 VAL n 
1  38 LEU n 
1  39 THR n 
1  40 ALA n 
1  41 ALA n 
1  42 HIS n 
1  43 CYS n 
1  44 CYS n 
1  45 SER n 
1  46 GLY n 
1  47 ASP n 
1  48 ILE n 
1  49 VAL n 
1  50 ILE n 
1  51 LYS n 
1  52 LEU n 
1  53 GLY n 
1  54 GLU n 
1  55 HIS n 
1  56 ASN n 
1  57 LEU n 
1  58 GLU n 
1  59 GLU n 
1  60 SER n 
1  61 THR n 
1  62 GLY n 
1  63 ARG n 
1  64 GLU n 
1  65 GLN n 
1  66 MET n 
1  67 ARG n 
1  68 THR n 
1  69 SER n 
1  70 ALA n 
1  71 GLU n 
1  72 THR n 
1  73 ILE n 
1  74 LEU n 
1  75 TYR n 
1  76 ASN n 
1  77 THR n 
1  78 LYS n 
1  79 ASP n 
1  80 GLU n 
1  81 CYS n 
1  82 GLU n 
1  83 CYS n 
1  84 GLU n 
1  85 ASN n 
1  86 ASP n 
1  87 ILE n 
1  88 MET n 
1  89 LEU n 
1  90 ILE n 
1  91 ARG n 
1  92 LEU n 
1  93 ASN n 
1  94 LYS n 
1  95 PRO n 
1  96 ALA n 
1  97 ASP n 
1  98 LEU n 
1  99 THR n 
1 100 GLU n 
1 101 TYR n 
1 102 VAL n 
1 103 ALA n 
1 104 PRO n 
1 105 ILE n 
1 106 ASP n 
1 107 LEU n 
1 108 GLY n 
1 109 ILE n 
1 110 THR n 
1 111 PRO n 
1 112 PRO n 
1 113 PRO n 
1 114 LEU n 
1 115 GLY n 
1 116 THR n 
1 117 SER n 
1 118 CYS n 
1 119 THR n 
1 120 VAL n 
1 121 MET n 
1 122 GLY n 
1 123 TRP n 
1 124 GLY n 
1 125 ALA n 
1 126 ILE n 
1 127 THR n 
1 128 SER n 
1 129 PRO n 
1 130 GLU n 
1 131 GLU n 
1 132 THR n 
1 133 PHE n 
1 134 PRO n 
1 135 ALA n 
1 136 ALA n 
1 137 PRO n 
1 138 GLN n 
1 139 CYS n 
1 140 VAL n 
1 141 ASN n 
1 142 ILE n 
1 143 THR n 
1 144 ILE n 
1 145 LEU n 
1 146 GLU n 
1 147 THR n 
1 148 LYS n 
1 149 LEU n 
1 150 CYS n 
1 151 GLU n 
1 152 GLU n 
1 153 ASN n 
1 154 TYR n 
1 155 PRO n 
1 156 CYS n 
1 157 ILE n 
1 158 VAL n 
1 159 PRO n 
1 160 GLU n 
1 161 ASN n 
1 162 ILE n 
1 163 LEU n 
1 164 CYS n 
1 165 ALA n 
1 166 GLY n 
1 167 VAL n 
1 168 PRO n 
1 169 GLU n 
1 170 GLY n 
1 171 GLY n 
1 172 LYS n 
1 173 ASP n 
1 174 SER n 
1 175 CYS n 
1 176 ARG n 
1 177 GLY n 
1 178 ASP n 
1 179 SER n 
1 180 GLY n 
1 181 GLY n 
1 182 PRO n 
1 183 LEU n 
1 184 VAL n 
1 185 CYS n 
1 186 ASP n 
1 187 ASN n 
1 188 LYS n 
1 189 LEU n 
1 190 HIS n 
1 191 GLY n 
1 192 VAL n 
1 193 VAL n 
1 194 SER n 
1 195 LEU n 
1 196 GLY n 
1 197 GLY n 
1 198 ASP n 
1 199 PRO n 
1 200 CYS n 
1 201 ALA n 
1 202 GLN n 
1 203 PRO n 
1 204 GLU n 
1 205 LEU n 
1 206 PRO n 
1 207 ALA n 
1 208 VAL n 
1 209 TYR n 
1 210 THR n 
1 211 ASN n 
1 212 ILE n 
1 213 SER n 
1 214 HIS n 
1 215 TYR n 
1 216 VAL n 
1 217 ASP n 
1 218 TRP n 
1 219 ILE n 
1 220 GLN n 
1 221 GLU n 
1 222 HIS n 
1 223 ILE n 
1 224 GLY n 
1 225 GLU n 
1 226 SER n 
# 
loop_
_pdbx_poly_seq_scheme.asym_id 
_pdbx_poly_seq_scheme.entity_id 
_pdbx_poly_seq_scheme.seq_id 
_pdbx_poly_seq_scheme.mon_id 
_pdbx_poly_seq_scheme.ndb_seq_num 
_pdbx_poly_seq_scheme.pdb_seq_num 
_pdbx_poly_seq_scheme.auth_seq_num 
_pdbx_poly_seq_scheme.pdb_mon_id 
_pdbx_poly_seq_scheme.auth_mon_id 
_pdbx_poly_seq_scheme.pdb_strand_id 
_pdbx_poly_seq_scheme.pdb_ins_code 
_pdbx_poly_seq_scheme.hetero 
A 1   1 ARG   1 1   1   ARG ARG A ? n 
A 1   2 ILE   2 2   2   ILE ILE A ? n 
A 1   3 ILE   3 3   3   ILE ILE A ? n 
A 1   4 GLY   4 4   4   GLY GLY A ? n 
A 1   5 GLY   5 5   5   GLY GLY A ? n 
A 1   6 LYS   6 6   6   LYS LYS A ? n 
A 1   7 GLU   7 7   7   GLU GLU A ? n 
A 1   8 CYS   8 8   8   CYS CYS A ? n 
A 1   9 TYR   9 9   9   TYR TYR A ? n 
A 1  10 GLU  10 10  10  GLU GLU A ? n 
A 1  11 LYS  11 11  11  LYS LYS A ? n 
A 1  12 LYS  12 12  12  LYS LYS A ? n 
A 1  13 HIS  13 13  13  HIS HIS A ? n 
A 1  14 PRO  14 14  14  PRO PRO A ? n 
A 1  15 TYR  15 15  15  TYR TYR A ? n 
A 1  16 LEU  16 16  16  LEU LEU A ? n 
A 1  17 ALA  17 17  17  ALA ALA A ? n 
A 1  18 LEU  18 18  18  LEU LEU A ? n 
A 1  19 LEU  19 19  19  LEU LEU A ? n 
A 1  20 TYR  20 20  20  TYR TYR A ? n 
A 1  21 ARG  21 21  21  ARG ARG A ? n 
A 1  22 LEU  22 22  22  LEU LEU A ? n 
A 1  23 THR  23 23  23  THR THR A ? n 
A 1  24 SER  24 24  24  SER SER A ? n 
A 1  25 PRO  25 25  25  PRO PRO A ? n 
A 1  26 TYR  26 26  26  TYR TYR A ? n 
A 1  27 CYS  27 27  27  CYS CYS A ? n 
A 1  28 SER  28 28  28  SER SER A ? n 
A 1  29 GLY  29 29  29  GLY GLY A ? n 
A 1  30 ILE  30 30  30  ILE ILE A ? n 
A 1  31 LEU  31 31  31  LEU LEU A ? n 
A 1  32 ILE  32 32  32  ILE ILE A ? n 
A 1  33 ASN  33 33  33  ASN ASN A ? n 
A 1  34 LYS  34 34  34  LYS LYS A ? n 
A 1  35 ASN  35 35  35  ASN ASN A ? n 
A 1  36 TRP  36 36  36  TRP TRP A ? n 
A 1  37 VAL  37 37  37  VAL VAL A ? n 
A 1  38 LEU  38 38  38  LEU LEU A ? n 
A 1  39 THR  39 39  39  THR THR A ? n 
A 1  40 ALA  40 40  40  ALA ALA A ? n 
A 1  41 ALA  41 41  41  ALA ALA A ? n 
A 1  42 HIS  42 42  42  HIS HIS A ? n 
A 1  43 CYS  43 43  43  CYS CYS A ? n 
A 1  44 CYS  44 44  44  CYS CYS A ? n 
A 1  45 SER  45 45  45  SER SER A ? n 
A 1  46 GLY  46 46  46  GLY GLY A ? n 
A 1  47 ASP  47 47  47  ASP ASP A ? n 
A 1  48 ILE  48 48  48  ILE ILE A ? n 
A 1  49 VAL  49 49  49  VAL VAL A ? n 
A 1  50 ILE  50 50  50  ILE ILE A ? n 
A 1  51 LYS  51 51  51  LYS LYS A ? n 
A 1  52 LEU  52 52  52  LEU LEU A ? n 
A 1  53 GLY  53 53  53  GLY GLY A ? n 
A 1  54 GLU  54 54  54  GLU GLU A ? n 
A 1  55 HIS  55 55  55  HIS HIS A ? n 
A 1  56 ASN  56 56  56  ASN ASN A ? n 
A 1  57 LEU  57 57  57  LEU LEU A ? n 
A 1  58 GLU  58 58  58  GLU GLU A ? n 
A 1  59 GLU  59 59  59  GLU GLU A ? n 
A 1  60 SER  60 60  60  SER SER A ? n 
A 1  61 THR  61 61  61  THR THR A ? n 
A 1  62 GLY  62 62  62  GLY GLY A ? n 
A 1  63 ARG  63 63  63  ARG ARG A ? n 
A 1  64 GLU  64 64  64  GLU GLU A ? n 
A 1  65 GLN  65 65  65  GLN GLN A ? n 
A 1  66 MET  66 66  66  MET MET A ? n 
A 1  67 ARG  67 67  67  ARG ARG A ? n 
A 1  68 THR  68 68  68  THR THR A ? n 
A 1  69 SER  69 69  69  SER SER A ? n 
A 1  70 ALA  70 70  70  ALA ALA A ? n 
A 1  71 GLU  71 71  71  GLU GLU A ? n 
A 1  72 THR  72 72  72  THR THR A ? n 
A 1  73 ILE  73 73  73  ILE ILE A ? n 
A 1  74 LEU  74 74  74  LEU LEU A ? n 
A 1  75 TYR  75 75  75  TYR TYR A ? n 
A 1  76 ASN  76 76  76  ASN ASN A ? n 
A 1  77 THR  77 77  77  THR THR A ? n 
A 1  78 LYS  78 78  78  LYS LYS A ? n 
A 1  79 ASP  79 79  79  ASP ASP A ? n 
A 1  80 GLU  80 80  80  GLU GLU A ? n 
A 1  81 CYS  81 81  81  CYS CYS A ? n 
A 1  82 GLU  82 82  82  GLU GLU A ? n 
A 1  83 CYS  83 83  83  CYS CYS A ? n 
A 1  84 GLU  84 84  84  GLU GLU A ? n 
A 1  85 ASN  85 85  85  ASN ASN A ? n 
A 1  86 ASP  86 86  86  ASP ASP A ? n 
A 1  87 ILE  87 87  87  ILE ILE A ? n 
A 1  88 MET  88 88  88  MET MET A ? n 
A 1  89 LEU  89 89  89  LEU LEU A ? n 
A 1  90 ILE  90 90  90  ILE ILE A ? n 
A 1  91 ARG  91 91  91  ARG ARG A ? n 
A 1  92 LEU  92 92  92  LEU LEU A ? n 
A 1  93 ASN  93 93  93  ASN ASN A ? n 
A 1  94 LYS  94 94  94  LYS LYS A ? n 
A 1  95 PRO  95 95  95  PRO PRO A ? n 
A 1  96 ALA  96 96  96  ALA ALA A ? n 
A 1  97 ASP  97 97  97  ASP ASP A ? n 
A 1  98 LEU  98 98  98  LEU LEU A ? n 
A 1  99 THR  99 99  99  THR THR A ? n 
A 1 100 GLU 100 100 100 GLU GLU A ? n 
A 1 101 TYR 101 101 101 TYR TYR A ? n 
A 1 102 VAL 102 102 102 VAL VAL A ? n 
A 1 103 ALA 103 103 103 ALA ALA A ? n 
A 1 104 PRO 104 104 104 PRO PRO A ? n 
A 1 105 ILE 105 105 105 ILE ILE A ? n 
A 1 106 ASP 106 106 106 ASP ASP A ? n 
A 1 107 LEU 107 107 107 LEU LEU A ? n 
A 1 108 GLY 108 108 108 GLY GLY A ? n 
A 1 109 ILE 109 109 109 ILE ILE A ? n 
A 1 110 THR 110 110 110 THR THR A ? n 
A 1 111 PRO 111 111 111 PRO PRO A ? n 
A 1 112 PRO 112 112 112 PRO PRO A ? n 
A 1 113 PRO 113 113 113 PRO PRO A ? n 
A 1 114 LEU 114 114 114 LEU LEU A ? n 
A 1 115 GLY 115 115 115 GLY GLY A ? n 
A 1 116 THR 116 116 116 THR THR A ? n 
A 1 117 SER 117 117 117 SER SER A ? n 
A 1 118 CYS 118 118 118 CYS CYS A ? n 
A 1 119 THR 119 119 119 THR THR A ? n 
A 1 120 VAL 120 120 120 VAL VAL A ? n 
A 1 121 MET 121 121 121 MET MET A ? n 
A 1 122 GLY 122 122 122 GLY GLY A ? n 
A 1 123 TRP 123 123 123 TRP TRP A ? n 
A 1 124 GLY 124 124 124 GLY GLY A ? n 
A 1 125 ALA 125 125 125 ALA ALA A ? n 
A 1 126 ILE 126 126 126 ILE ILE A ? n 
A 1 127 THR 127 127 127 THR THR A ? n 
A 1 128 SER 128 128 128 SER SER A ? n 
A 1 129 PRO 129 129 129 PRO PRO A ? n 
A 1 130 GLU 130 130 130 GLU GLU A ? n 
A 1 131 GLU 131 131 131 GLU GLU A ? n 
A 1 132 THR 132 132 132 THR THR A ? n 
A 1 133 PHE 133 133 133 PHE PHE A ? n 
A 1 134 PRO 134 134 134 PRO PRO A ? n 
A 1 135 ALA 135 135 135 ALA ALA A ? n 
A 1 136 ALA 136 136 136 ALA ALA A ? n 
A 1 137 PRO 137 137 137 PRO PRO A ? n 
A 1 138 GLN 138 138 138 GLN GLN A ? n 
A 1 139 CYS 139 139 139 CYS CYS A ? n 
A 1 140 VAL 140 140 140 VAL VAL A ? n 
A 1 141 ASN 141 141 141 ASN ASN A ? n 
A 1 142 ILE 142 142 142 ILE ILE A ? n 
A 1 143 THR 143 143 143 THR THR A ? n 
A 1 144 ILE 144 144 144 ILE ILE A ? n 
A 1 145 LEU 145 145 145 LEU LEU A ? n 
A 1 146 GLU 146 146 146 GLU GLU A ? n 
A 1 147 THR 147 147 147 THR THR A ? n 
A 1 148 LYS 148 148 148 LYS LYS A ? n 
A 1 149 LEU 149 149 149 LEU LEU A ? n 
A 1 150 CYS 150 150 150 CYS CYS A ? n 
A 1 151 GLU 151 151 151 GLU GLU A ? n 
A 1 152 GLU 152 152 152 GLU GLU A ? n 
A 1 153 ASN 153 153 153 ASN ASN A ? n 
A 1 154 TYR 154 154 154 TYR TYR A ? n 
A 1 155 PRO 155 155 155 PRO PRO A ? n 
A 1 156 CYS 156 156 156 CYS CYS A ? n 
A 1 157 ILE 157 157 157 ILE ILE A ? n 
A 1 158 VAL 158 158 158 VAL VAL A ? n 
A 1 159 PRO 159 159 159 PRO PRO A ? n 
A 1 160 GLU 160 160 160 GLU GLU A ? n 
A 1 161 ASN 161 161 161 ASN ASN A ? n 
A 1 162 ILE 162 162 162 ILE ILE A ? n 
A 1 163 LEU 163 163 163 LEU LEU A ? n 
A 1 164 CYS 164 164 164 CYS CYS A ? n 
A 1 165 ALA 165 165 165 ALA ALA A ? n 
A 1 166 GLY 166 166 166 GLY GLY A ? n 
A 1 167 VAL 167 167 167 VAL VAL A ? n 
A 1 168 PRO 168 168 168 PRO PRO A ? n 
A 1 169 GLU 169 169 169 GLU GLU A ? n 
A 1 170 GLY 170 170 170 GLY GLY A ? n 
A 1 171 GLY 171 171 171 GLY GLY A ? n 
A 1 172 LYS 172 172 172 LYS LYS A ? n 
A 1 173 ASP 173 173 173 ASP ASP A ? n 
A 1 174 SER 174 174 174 SER SER A ? n 
A 1 175 CYS 175 175 175 CYS CYS A ? n 
A 1 176 ARG 176 176 176 ARG ARG A ? n 
A 1 177 GLY 177 177 177 GLY GLY A ? n 
A 1 178 ASP 178 178 178 ASP ASP A ? n 
A 1 179 SER 179 179 179 SER SER A ? n 
A 1 180 GLY 180 180 180 GLY GLY A ? n 
A 1 181 GLY 181 181 181 GLY GLY A ? n 
A 1 182 PRO 182 182 182 PRO PRO A ? n 
A 1 183 LEU 183 183 183 LEU LEU A ? n 
A 1 184 VAL 184 184 184 VAL VAL A ? n 
A 1 185 CYS 185 185 185 CYS CYS A ? n 
A 1 186 ASP 186 186 186 ASP ASP A ? n 
A 1 187 ASN 187 187 187 ASN ASN A ? n 
A 1 188 LYS 188 188 188 LYS LYS A ? n 
A 1 189 LEU 189 189 189 LEU LEU A ? n 
A 1 190 HIS 190 190 190 HIS HIS A ? n 
A 1 191 GLY 191 191 191 GLY GLY A ? n 
A 1 192 VAL 192 192 192 VAL VAL A ? n 
A 1 193 VAL 193 193 193 VAL VAL A ? n 
A 1 194 SER 194 194 194 SER SER A ? n 
A 1 195 LEU 195 195 195 LEU LEU A ? n 
A 1 196 GLY 196 196 196 GLY GLY A ? n 
A 1 197 GLY 197 197 197 GLY GLY A ? n 
A 1 198 ASP 198 198 198 ASP ASP A ? n 
A 1 199 PRO 199 199 199 PRO PRO A ? n 
A 1 200 CYS 200 200 200 CYS CYS A ? n 
A 1 201 ALA 201 201 201 ALA ALA A ? n 
A 1 202 GLN 202 202 202 GLN GLN A ? n 
A 1 203 PRO 203 203 203 PRO PRO A ? n 
A 1 204 GLU 204 204 204 GLU GLU A ? n 
A 1 205 LEU 205 205 205 LEU LEU A ? n 
A 1 206 PRO 206 206 206 PRO PRO A ? n 
A 1 207 ALA 207 207 207 ALA ALA A ? n 
A 1 208 VAL 208 208 208 VAL VAL A ? n 
A 1 209 TYR 209 209 209 TYR TYR A ? n 
A 1 210 THR 210 210 210 THR THR A ? n 
A 1 211 ASN 211 211 211 ASN ASN A ? n 
A 1 212 ILE 212 212 212 ILE ILE A ? n 
A 1 213 SER 213 213 213 SER SER A ? n 
A 1 214 HIS 214 214 214 HIS HIS A ? n 
A 1 215 TYR 215 215 215 TYR TYR A ? n 
A 1 216 VAL 216 216 216 VAL VAL A ? n 
A 1 217 ASP 217 217 217 ASP ASP A ? n 
A 1 218 TRP 218 218 218 TRP TRP A ? n 
A 1 219 ILE 219 219 219 ILE ILE A ? n 
A 1 220 GLN 220 220 220 GLN GLN A ? n 
A 1 221 GLU 221 221 221 GLU GLU A ? n 
A 1 222 HIS 222 222 222 HIS HIS A ? n 
A 1 223 ILE 223 223 223 ILE ILE A ? n 
A 1 224 GLY 224 224 224 GLY GLY A ? n 
A 1 225 GLU 225 225 225 GLU GLU A ? n 
A 1 226 SER 226 226 226 SER SER A ? n 
# 
loop_
_atom_site.group_PDB 
_atom_site.id 
_atom_site.type_symbol 
_atom_site.label_atom_id 
_atom_site.label_alt_id 
_atom_site.label_comp_id 
_atom_site.label_asym_id 
_atom_site.label_entity_id 
_atom_site.label_seq_id 
_atom_site.pdbx_PDB_ins_code 
_atom_site.Cartn_x 
_atom_site.Cartn_y 
_atom_site.Cartn_z 
_atom_site.occupancy 
_atom_site.B_iso_or_equiv 
_atom_site.pdbx_formal_charge 
_atom_site.auth_seq_id 
_atom_site.auth_comp_id 
_atom_site.auth_asym_id 
_atom_site.auth_atom_id 
_atom_site.pdbx_PDB_model_num 
ATOM 1    N N   ? ARG A 1   1 ?   8.525   0.800  -4.828 1.000 68.350 ? 1   ARG A N   1 
ATOM 2    C CA  ? ARG A 1   1 ?   9.369   0.081  -5.777 1.000 68.350 ? 1   ARG A CA  1 
ATOM 3    C C   ? ARG A 1   1 ?   8.655  -1.153  -6.319 1.000 68.350 ? 1   ARG A C   1 
ATOM 4    C CB  ? ARG A 1   1 ?  10.691  -0.324  -5.122 1.000 68.350 ? 1   ARG A CB  1 
ATOM 5    O O   ? ARG A 1   1 ?   8.162  -1.980  -5.549 1.000 68.350 ? 1   ARG A O   1 
ATOM 6    C CG  ? ARG A 1   1 ?  11.515   0.851  -4.618 1.000 68.350 ? 1   ARG A CG  1 
ATOM 7    C CD  ? ARG A 1   1 ?  12.807   0.392  -3.958 1.000 68.350 ? 1   ARG A CD  1 
ATOM 8    N NE  ? ARG A 1   1 ?  13.557   1.515  -3.402 1.000 68.350 ? 1   ARG A NE  1 
ATOM 9    N NH1 ? ARG A 1   1 ?  15.268   0.218  -2.548 1.000 68.350 ? 1   ARG A NH1 1 
ATOM 10   N NH2 ? ARG A 1   1 ?  15.306   2.494  -2.281 1.000 68.350 ? 1   ARG A NH2 1 
ATOM 11   C CZ  ? ARG A 1   1 ?  14.708   1.406  -2.745 1.000 68.350 ? 1   ARG A CZ  1 
ATOM 12   N N   ? ILE A 1   2 ?   8.597  -1.250  -7.560 1.000 88.180 ? 2   ILE A N   1 
ATOM 13   C CA  ? ILE A 1   2 ?   8.134  -2.532  -8.078 1.000 88.180 ? 2   ILE A CA  1 
ATOM 14   C C   ? ILE A 1   2 ?   9.230  -3.172  -8.928 1.000 88.180 ? 2   ILE A C   1 
ATOM 15   C CB  ? ILE A 1   2 ?   6.839  -2.374  -8.905 1.000 88.180 ? 2   ILE A CB  1 
ATOM 16   O O   ? ILE A 1   2 ?   9.528  -2.698 -10.027 1.000 88.180 ? 2   ILE A O   1 
ATOM 17   C CG1 ? ILE A 1   2 ?   5.750  -1.695  -8.067 1.000 88.180 ? 2   ILE A CG1 1 
ATOM 18   C CG2 ? ILE A 1   2 ?   6.361  -3.732  -9.427 1.000 88.180 ? 2   ILE A CG2 1 
ATOM 19   C CD1 ? ILE A 1   2 ?   5.326  -2.491  -6.841 1.000 88.180 ? 2   ILE A CD1 1 
ATOM 20   N N   ? ILE A 1   3 ?   9.994  -4.192  -8.464 1.000 91.510 ? 3   ILE A N   1 
ATOM 21   C CA  ? ILE A 1   3 ?  11.041  -4.926  -9.167 1.000 91.510 ? 3   ILE A CA  1 
ATOM 22   C C   ? ILE A 1   3 ?  10.433  -6.127  -9.888 1.000 91.510 ? 3   ILE A C   1 
ATOM 23   C CB  ? ILE A 1   3 ?  12.154  -5.388  -8.201 1.000 91.510 ? 3   ILE A CB  1 
ATOM 24   O O   ? ILE A 1   3 ?   9.646  -6.876  -9.305 1.000 91.510 ? 3   ILE A O   1 
ATOM 25   C CG1 ? ILE A 1   3 ?  12.750  -4.186  -7.459 1.000 91.510 ? 3   ILE A CG1 1 
ATOM 26   C CG2 ? ILE A 1   3 ?  13.240  -6.159  -8.957 1.000 91.510 ? 3   ILE A CG2 1 
ATOM 27   C CD1 ? ILE A 1   3 ?  13.534  -3.234  -8.353 1.000 91.510 ? 3   ILE A CD1 1 
ATOM 28   N N   ? GLY A 1   4 ?  10.812  -6.235 -11.181 1.000 91.030 ? 4   GLY A N   1 
ATOM 29   C CA  ? GLY A 1   4 ?  10.342  -7.401 -11.912 1.000 91.030 ? 4   GLY A CA  1 
ATOM 30   C C   ? GLY A 1   4 ?   8.933  -7.240 -12.451 1.000 91.030 ? 4   GLY A C   1 
ATOM 31   O O   ? GLY A 1   4 ?   8.297  -8.221 -12.842 1.000 91.030 ? 4   GLY A O   1 
ATOM 32   N N   ? GLY A 1   5 ?   8.375  -5.888 -12.335 1.000 92.620 ? 5   GLY A N   1 
ATOM 33   C CA  ? GLY A 1   5 ?   7.033  -5.600 -12.817 1.000 92.620 ? 5   GLY A CA  1 
ATOM 34   C C   ? GLY A 1   5 ?   7.012  -5.041 -14.227 1.000 92.620 ? 5   GLY A C   1 
ATOM 35   O O   ? GLY A 1   5 ?   8.058  -4.924 -14.869 1.000 92.620 ? 5   GLY A O   1 
ATOM 36   N N   ? LYS A 1   6 ?   5.857  -4.788 -14.723 1.000 94.620 ? 6   LYS A N   1 
ATOM 37   C CA  ? LYS A 1   6 ?   5.567  -4.129 -15.993 1.000 94.620 ? 6   LYS A CA  1 
ATOM 38   C C   ? LYS A 1   6 ?   4.610  -2.956 -15.797 1.000 94.620 ? 6   LYS A C   1 
ATOM 39   C CB  ? LYS A 1   6 ?   4.976  -5.126 -16.992 1.000 94.620 ? 6   LYS A CB  1 
ATOM 40   O O   ? LYS A 1   6 ?   3.954  -2.850 -14.759 1.000 94.620 ? 6   LYS A O   1 
ATOM 41   C CG  ? LYS A 1   6 ?   3.676  -5.768 -16.531 1.000 94.620 ? 6   LYS A CG  1 
ATOM 42   C CD  ? LYS A 1   6 ?   3.204  -6.837 -17.507 1.000 94.620 ? 6   LYS A CD  1 
ATOM 43   C CE  ? LYS A 1   6 ?   1.882  -7.453 -17.068 1.000 94.620 ? 6   LYS A CE  1 
ATOM 44   N NZ  ? LYS A 1   6 ?   1.435  -8.530 -18.001 1.000 94.620 ? 6   LYS A NZ  1 
ATOM 45   N N   ? GLU A 1   7 ?   4.750  -2.044 -16.782 1.000 95.340 ? 7   GLU A N   1 
ATOM 46   C CA  ? GLU A 1   7 ?   3.839  -0.906 -16.702 1.000 95.340 ? 7   GLU A CA  1 
ATOM 47   C C   ? GLU A 1   7 ?   2.406  -1.364 -16.446 1.000 95.340 ? 7   GLU A C   1 
ATOM 48   C CB  ? GLU A 1   7 ?   3.904  -0.074 -17.986 1.000 95.340 ? 7   GLU A CB  1 
ATOM 49   O O   ? GLU A 1   7 ?   1.931  -2.314 -17.071 1.000 95.340 ? 7   GLU A O   1 
ATOM 50   C CG  ? GLU A 1   7 ?   3.020   1.164 -17.961 1.000 95.340 ? 7   GLU A CG  1 
ATOM 51   C CD  ? GLU A 1   7 ?   3.155   2.023 -19.209 1.000 95.340 ? 7   GLU A CD  1 
ATOM 52   O OE1 ? GLU A 1   7 ?   2.187   2.732 -19.566 1.000 95.340 ? 7   GLU A OE1 1 
ATOM 53   O OE2 ? GLU A 1   7 ?   4.237   1.985 -19.835 1.000 95.340 ? 7   GLU A OE2 1 
ATOM 54   N N   ? CYS A 1   8 ?   1.728  -0.725 -15.452 1.000 93.880 ? 8   CYS A N   1 
ATOM 55   C CA  ? CYS A 1   8 ?   0.328  -0.976 -15.129 1.000 93.880 ? 8   CYS A CA  1 
ATOM 56   C C   ? CYS A 1   8 ?  -0.587  -0.459 -16.232 1.000 93.880 ? 8   CYS A C   1 
ATOM 57   C CB  ? CYS A 1   8 ?  -0.041  -0.320 -13.798 1.000 93.880 ? 8   CYS A CB  1 
ATOM 58   O O   ? CYS A 1   8 ?  -0.334   0.600 -16.809 1.000 93.880 ? 8   CYS A O   1 
ATOM 59   S SG  ? CYS A 1   8 ?   0.857  -0.991 -12.382 1.000 93.880 ? 8   CYS A SG  1 
ATOM 60   N N   ? TYR A 1   9 ?  -1.666  -1.189 -16.490 1.000 91.210 ? 9   TYR A N   1 
ATOM 61   C CA  ? TYR A 1   9 ?  -2.693  -0.698 -17.402 1.000 91.210 ? 9   TYR A CA  1 
ATOM 62   C C   ? TYR A 1   9 ?  -3.480   0.445 -16.773 1.000 91.210 ? 9   TYR A C   1 
ATOM 63   C CB  ? TYR A 1   9 ?  -3.644  -1.830 -17.800 1.000 91.210 ? 9   TYR A CB  1 
ATOM 64   O O   ? TYR A 1   9 ?  -3.971   0.324 -15.648 1.000 91.210 ? 9   TYR A O   1 
ATOM 65   C CG  ? TYR A 1   9 ?  -2.983  -2.926 -18.601 1.000 91.210 ? 9   TYR A CG  1 
ATOM 66   C CD1 ? TYR A 1   9 ?  -2.603  -2.716 -19.924 1.000 91.210 ? 9   TYR A CD1 1 
ATOM 67   C CD2 ? TYR A 1   9 ?  -2.737  -4.173 -18.036 1.000 91.210 ? 9   TYR A CD2 1 
ATOM 68   C CE1 ? TYR A 1   9 ?  -1.995  -3.723 -20.667 1.000 91.210 ? 9   TYR A CE1 1 
ATOM 69   C CE2 ? TYR A 1   9 ?  -2.130  -5.187 -18.768 1.000 91.210 ? 9   TYR A CE2 1 
ATOM 70   O OH  ? TYR A 1   9 ?  -1.161  -5.954 -20.811 1.000 91.210 ? 9   TYR A OH  1 
ATOM 71   C CZ  ? TYR A 1   9 ?  -1.763  -4.953 -20.081 1.000 91.210 ? 9   TYR A CZ  1 
ATOM 72   N N   ? GLU A 1  10 ?  -3.597   1.587 -17.465 1.000 83.810 ? 10  GLU A N   1 
ATOM 73   C CA  ? GLU A 1  10 ?  -4.123   2.864 -16.990 1.000 83.810 ? 10  GLU A CA  1 
ATOM 74   C C   ? GLU A 1  10 ?  -5.533   2.705 -16.429 1.000 83.810 ? 10  GLU A C   1 
ATOM 75   C CB  ? GLU A 1  10 ?  -4.118   3.900 -18.117 1.000 83.810 ? 10  GLU A CB  1 
ATOM 76   O O   ? GLU A 1  10 ?  -5.847   3.243 -15.365 1.000 83.810 ? 10  GLU A O   1 
ATOM 77   C CG  ? GLU A 1  10 ?  -4.492   5.304 -17.662 1.000 83.810 ? 10  GLU A CG  1 
ATOM 78   C CD  ? GLU A 1  10 ?  -4.394   6.339 -18.772 1.000 83.810 ? 10  GLU A CD  1 
ATOM 79   O OE1 ? GLU A 1  10 ?  -4.657   7.535 -18.510 1.000 83.810 ? 10  GLU A OE1 1 
ATOM 80   O OE2 ? GLU A 1  10 ?  -4.053   5.951 -19.911 1.000 83.810 ? 10  GLU A OE2 1 
ATOM 81   N N   ? LYS A 1  11 ?  -6.385   1.848 -16.846 1.000 87.540 ? 11  LYS A N   1 
ATOM 82   C CA  ? LYS A 1  11 ?  -7.785   1.746 -16.448 1.000 87.540 ? 11  LYS A CA  1 
ATOM 83   C C   ? LYS A 1  11 ?  -7.975   0.680 -15.373 1.000 87.540 ? 11  LYS A C   1 
ATOM 84   C CB  ? LYS A 1  11 ?  -8.666   1.432 -17.658 1.000 87.540 ? 11  LYS A CB  1 
ATOM 85   O O   ? LYS A 1  11 ?  -9.036   0.601 -14.749 1.000 87.540 ? 11  LYS A O   1 
ATOM 86   C CG  ? LYS A 1  11 ?  -8.789   2.580 -18.649 1.000 87.540 ? 11  LYS A CG  1 
ATOM 87   C CD  ? LYS A 1  11 ?  -9.709   2.221 -19.809 1.000 87.540 ? 11  LYS A CD  1 
ATOM 88   C CE  ? LYS A 1  11 ?  -9.777   3.342 -20.837 1.000 87.540 ? 11  LYS A CE  1 
ATOM 89   N NZ  ? LYS A 1  11 ? -10.655   2.984 -21.991 1.000 87.540 ? 11  LYS A NZ  1 
ATOM 90   N N   ? LYS A 1  12 ?  -6.986  -0.036 -15.063 1.000 89.990 ? 12  LYS A N   1 
ATOM 91   C CA  ? LYS A 1  12 ?  -7.098  -1.172 -14.152 1.000 89.990 ? 12  LYS A CA  1 
ATOM 92   C C   ? LYS A 1  12 ?  -6.828  -0.749 -12.711 1.000 89.990 ? 12  LYS A C   1 
ATOM 93   C CB  ? LYS A 1  12 ?  -6.132  -2.285 -14.561 1.000 89.990 ? 12  LYS A CB  1 
ATOM 94   O O   ? LYS A 1  12 ?  -7.213  -1.447 -11.770 1.000 89.990 ? 12  LYS A O   1 
ATOM 95   C CG  ? LYS A 1  12 ?  -6.599  -3.100 -15.758 1.000 89.990 ? 12  LYS A CG  1 
ATOM 96   C CD  ? LYS A 1  12 ?  -5.923  -4.465 -15.802 1.000 89.990 ? 12  LYS A CD  1 
ATOM 97   C CE  ? LYS A 1  12 ?  -6.496  -5.338 -16.911 1.000 89.990 ? 12  LYS A CE  1 
ATOM 98   N NZ  ? LYS A 1  12 ?  -5.839  -6.678 -16.956 1.000 89.990 ? 12  LYS A NZ  1 
ATOM 99   N N   ? HIS A 1  13 ?  -6.418   0.522 -12.504 1.000 93.220 ? 13  HIS A N   1 
ATOM 100  C CA  ? HIS A 1  13 ?  -6.047   0.931 -11.154 1.000 93.220 ? 13  HIS A CA  1 
ATOM 101  C C   ? HIS A 1  13 ?  -6.544   2.340 -10.848 1.000 93.220 ? 13  HIS A C   1 
ATOM 102  C CB  ? HIS A 1  13 ?  -4.530   0.858 -10.969 1.000 93.220 ? 13  HIS A CB  1 
ATOM 103  O O   ? HIS A 1  13 ?  -5.745   3.239 -10.575 1.000 93.220 ? 13  HIS A O   1 
ATOM 104  C CG  ? HIS A 1  13 ?  -3.931  -0.434 -11.429 1.000 93.220 ? 13  HIS A CG  1 
ATOM 105  C CD2 ? HIS A 1  13 ?  -3.162  -0.723 -12.505 1.000 93.220 ? 13  HIS A CD2 1 
ATOM 106  N ND1 ? HIS A 1  13 ?  -4.107  -1.619 -10.749 1.000 93.220 ? 13  HIS A ND1 1 
ATOM 107  C CE1 ? HIS A 1  13 ?  -3.467  -2.585 -11.388 1.000 93.220 ? 13  HIS A CE1 1 
ATOM 108  N NE2 ? HIS A 1  13 ?  -2.886  -2.068 -12.456 1.000 93.220 ? 13  HIS A NE2 1 
ATOM 109  N N   ? PRO A 1  14 ?  -7.838   2.549 -10.890 1.000 95.900 ? 14  PRO A N   1 
ATOM 110  C CA  ? PRO A 1  14 ?  -8.424   3.880 -10.711 1.000 95.900 ? 14  PRO A CA  1 
ATOM 111  C C   ? PRO A 1  14 ?  -8.324   4.380  -9.272 1.000 95.900 ? 14  PRO A C   1 
ATOM 112  C CB  ? PRO A 1  14 ?  -9.886   3.679 -11.118 1.000 95.900 ? 14  PRO A CB  1 
ATOM 113  O O   ? PRO A 1  14 ?  -8.537   5.567  -9.011 1.000 95.900 ? 14  PRO A O   1 
ATOM 114  C CG  ? PRO A 1  14 ? -10.162   2.234 -10.852 1.000 95.900 ? 14  PRO A CG  1 
ATOM 115  C CD  ? PRO A 1  14 ?  -8.919   1.447 -11.154 1.000 95.900 ? 14  PRO A CD  1 
ATOM 116  N N   ? TYR A 1  15 ?  -7.892   3.523  -8.359 1.000 97.290 ? 15  TYR A N   1 
ATOM 117  C CA  ? TYR A 1  15 ?  -7.805   3.840  -6.938 1.000 97.290 ? 15  TYR A CA  1 
ATOM 118  C C   ? TYR A 1  15 ?  -6.402   4.308  -6.569 1.000 97.290 ? 15  TYR A C   1 
ATOM 119  C CB  ? TYR A 1  15 ?  -8.188   2.622  -6.091 1.000 97.290 ? 15  TYR A CB  1 
ATOM 120  O O   ? TYR A 1  15 ?  -6.165   4.750  -5.442 1.000 97.290 ? 15  TYR A O   1 
ATOM 121  C CG  ? TYR A 1  15 ?  -7.575   1.330  -6.574 1.000 97.290 ? 15  TYR A CG  1 
ATOM 122  C CD1 ? TYR A 1  15 ?  -8.317   0.424  -7.329 1.000 97.290 ? 15  TYR A CD1 1 
ATOM 123  C CD2 ? TYR A 1  15 ?  -6.255   1.011  -6.276 1.000 97.290 ? 15  TYR A CD2 1 
ATOM 124  C CE1 ? TYR A 1  15 ?  -7.758  -0.769  -7.774 1.000 97.290 ? 15  TYR A CE1 1 
ATOM 125  C CE2 ? TYR A 1  15 ?  -5.685  -0.179  -6.716 1.000 97.290 ? 15  TYR A CE2 1 
ATOM 126  O OH  ? TYR A 1  15 ?  -5.884  -2.241  -7.902 1.000 97.290 ? 15  TYR A OH  1 
ATOM 127  C CZ  ? TYR A 1  15 ?  -6.443  -1.061  -7.464 1.000 97.290 ? 15  TYR A CZ  1 
ATOM 128  N N   ? LEU A 1  16 ?  -5.425   4.141  -7.458 1.000 96.940 ? 16  LEU A N   1 
ATOM 129  C CA  ? LEU A 1  16 ?  -4.036   4.498  -7.193 1.000 96.940 ? 16  LEU A CA  1 
ATOM 130  C C   ? LEU A 1  16 ?  -3.872   6.011  -7.098 1.000 96.940 ? 16  LEU A C   1 
ATOM 131  C CB  ? LEU A 1  16 ?  -3.122   3.941  -8.288 1.000 96.940 ? 16  LEU A CB  1 
ATOM 132  O O   ? LEU A 1  16 ?  -4.334   6.746  -7.974 1.000 96.940 ? 16  LEU A O   1 
ATOM 133  C CG  ? LEU A 1  16 ?  -1.617   4.074  -8.047 1.000 96.940 ? 16  LEU A CG  1 
ATOM 134  C CD1 ? LEU A 1  16 ?  -1.210   3.303  -6.797 1.000 96.940 ? 16  LEU A CD1 1 
ATOM 135  C CD2 ? LEU A 1  16 ?  -0.836   3.586  -9.262 1.000 96.940 ? 16  LEU A CD2 1 
ATOM 136  N N   ? ALA A 1  17 ?  -3.234   6.468  -6.061 1.000 96.690 ? 17  ALA A N   1 
ATOM 137  C CA  ? ALA A 1  17 ?  -2.984   7.886  -5.818 1.000 96.690 ? 17  ALA A CA  1 
ATOM 138  C C   ? ALA A 1  17 ?  -1.494   8.157  -5.635 1.000 96.690 ? 17  ALA A C   1 
ATOM 139  C CB  ? ALA A 1  17 ?  -3.763   8.361  -4.594 1.000 96.690 ? 17  ALA A CB  1 
ATOM 140  O O   ? ALA A 1  17 ?  -0.758   7.303  -5.136 1.000 96.690 ? 17  ALA A O   1 
ATOM 141  N N   ? LEU A 1  18 ?  -1.094   9.355  -6.108 1.000 95.450 ? 18  LEU A N   1 
ATOM 142  C CA  ? LEU A 1  18 ?   0.283   9.808  -5.947 1.000 95.450 ? 18  LEU A CA  1 
ATOM 143  C C   ? LEU A 1  18 ?   0.360  10.981  -4.975 1.000 95.450 ? 18  LEU A C   1 
ATOM 144  C CB  ? LEU A 1  18 ?   0.876  10.211  -7.299 1.000 95.450 ? 18  LEU A CB  1 
ATOM 145  O O   ? LEU A 1  18 ?  -0.352  11.975  -5.138 1.000 95.450 ? 18  LEU A O   1 
ATOM 146  C CG  ? LEU A 1  18 ?   2.353  10.608  -7.300 1.000 95.450 ? 18  LEU A CG  1 
ATOM 147  C CD1 ? LEU A 1  18 ?   3.215   9.445  -6.821 1.000 95.450 ? 18  LEU A CD1 1 
ATOM 148  C CD2 ? LEU A 1  18 ?   2.784  11.063  -8.690 1.000 95.450 ? 18  LEU A CD2 1 
ATOM 149  N N   ? LEU A 1  19 ?   1.216  10.812  -3.977 1.000 95.050 ? 19  LEU A N   1 
ATOM 150  C CA  ? LEU A 1  19 ?   1.402  11.872  -2.991 1.000 95.050 ? 19  LEU A CA  1 
ATOM 151  C C   ? LEU A 1  19 ?   2.594  12.750  -3.354 1.000 95.050 ? 19  LEU A C   1 
ATOM 152  C CB  ? LEU A 1  19 ?   1.598  11.276  -1.595 1.000 95.050 ? 19  LEU A CB  1 
ATOM 153  O O   ? LEU A 1  19 ?   3.681  12.241  -3.638 1.000 95.050 ? 19  LEU A O   1 
ATOM 154  C CG  ? LEU A 1  19 ?   0.325  10.938  -0.817 1.000 95.050 ? 19  LEU A CG  1 
ATOM 155  C CD1 ? LEU A 1  19 ?  -0.542   9.970  -1.614 1.000 95.050 ? 19  LEU A CD1 1 
ATOM 156  C CD2 ? LEU A 1  19 ?   0.672  10.354   0.548 1.000 95.050 ? 19  LEU A CD2 1 
ATOM 157  N N   ? TYR A 1  20 ?   2.344  14.105  -3.287 1.000 92.220 ? 20  TYR A N   1 
ATOM 158  C CA  ? TYR A 1  20 ?   3.366  15.109  -3.565 1.000 92.220 ? 20  TYR A CA  1 
ATOM 159  C C   ? TYR A 1  20 ?   3.754  15.859  -2.296 1.000 92.220 ? 20  TYR A C   1 
ATOM 160  C CB  ? TYR A 1  20 ?   2.874  16.098  -4.626 1.000 92.220 ? 20  TYR A CB  1 
ATOM 161  O O   ? TYR A 1  20 ?   2.907  16.118  -1.438 1.000 92.220 ? 20  TYR A O   1 
ATOM 162  C CG  ? TYR A 1  20 ?   2.931  15.556  -6.034 1.000 92.220 ? 20  TYR A CG  1 
ATOM 163  C CD1 ? TYR A 1  20 ?   3.991  15.872  -6.880 1.000 92.220 ? 20  TYR A CD1 1 
ATOM 164  C CD2 ? TYR A 1  20 ?   1.924  14.728  -6.520 1.000 92.220 ? 20  TYR A CD2 1 
ATOM 165  C CE1 ? TYR A 1  20 ?   4.047  15.376  -8.179 1.000 92.220 ? 20  TYR A CE1 1 
ATOM 166  C CE2 ? TYR A 1  20 ?   1.969  14.227  -7.817 1.000 92.220 ? 20  TYR A CE2 1 
ATOM 167  O OH  ? TYR A 1  20 ?   3.083  14.063  -9.922 1.000 92.220 ? 20  TYR A OH  1 
ATOM 168  C CZ  ? TYR A 1  20 ?   3.033  14.556  -8.637 1.000 92.220 ? 20  TYR A CZ  1 
ATOM 169  N N   ? ARG A 1  21 ?   5.063  16.076  -2.321 1.000 87.460 ? 21  ARG A N   1 
ATOM 170  C CA  ? ARG A 1  21 ?   5.592  17.081  -1.405 1.000 87.460 ? 21  ARG A CA  1 
ATOM 171  C C   ? ARG A 1  21 ?   6.157  18.274  -2.168 1.000 87.460 ? 21  ARG A C   1 
ATOM 172  C CB  ? ARG A 1  21 ?   6.673  16.474  -0.507 1.000 87.460 ? 21  ARG A CB  1 
ATOM 173  O O   ? ARG A 1  21 ?   7.025  18.114  -3.028 1.000 87.460 ? 21  ARG A O   1 
ATOM 174  C CG  ? ARG A 1  21 ?   7.179  17.419   0.572 1.000 87.460 ? 21  ARG A CG  1 
ATOM 175  C CD  ? ARG A 1  21 ?   8.280  16.782   1.408 1.000 87.460 ? 21  ARG A CD  1 
ATOM 176  N NE  ? ARG A 1  21 ?   8.869  17.738   2.341 1.000 87.460 ? 21  ARG A NE  1 
ATOM 177  N NH1 ? ARG A 1  21 ?  10.552  16.322   3.050 1.000 87.460 ? 21  ARG A NH1 1 
ATOM 178  N NH2 ? ARG A 1  21 ?  10.388  18.439   3.914 1.000 87.460 ? 21  ARG A NH2 1 
ATOM 179  C CZ  ? ARG A 1  21 ?   9.935  17.498   3.100 1.000 87.460 ? 21  ARG A CZ  1 
ATOM 180  N N   ? LEU A 1  22 ?   5.566  19.500  -1.857 1.000 81.420 ? 22  LEU A N   1 
ATOM 181  C CA  ? LEU A 1  22 ?   5.969  20.701  -2.581 1.000 81.420 ? 22  LEU A CA  1 
ATOM 182  C C   ? LEU A 1  22 ?   5.794  20.515  -4.084 1.000 81.420 ? 22  LEU A C   1 
ATOM 183  C CB  ? LEU A 1  22 ?   7.425  21.054  -2.264 1.000 81.420 ? 22  LEU A CB  1 
ATOM 184  O O   ? LEU A 1  22 ?   4.825  21.007  -4.666 1.000 81.420 ? 22  LEU A O   1 
ATOM 185  C CG  ? LEU A 1  22 ?   7.739  21.391  -0.806 1.000 81.420 ? 22  LEU A CG  1 
ATOM 186  C CD1 ? LEU A 1  22 ?   9.237  21.617  -0.625 1.000 81.420 ? 22  LEU A CD1 1 
ATOM 187  C CD2 ? LEU A 1  22 ?   6.951  22.617  -0.358 1.000 81.420 ? 22  LEU A CD2 1 
ATOM 188  N N   ? THR A 1  23 ?   6.644  19.729  -4.724 1.000 80.560 ? 23  THR A N   1 
ATOM 189  C CA  ? THR A 1  23 ?   6.532  19.556  -6.168 1.000 80.560 ? 23  THR A CA  1 
ATOM 190  C C   ? THR A 1  23 ?   7.119  18.215  -6.599 1.000 80.560 ? 23  THR A C   1 
ATOM 191  C CB  ? THR A 1  23 ?   7.239  20.696  -6.924 1.000 80.560 ? 23  THR A CB  1 
ATOM 192  O O   ? THR A 1  23 ?   7.172  17.908  -7.792 1.000 80.560 ? 23  THR A O   1 
ATOM 193  C CG2 ? THR A 1  23 ?   6.590  22.042  -6.622 1.000 80.560 ? 23  THR A CG2 1 
ATOM 194  O OG1 ? THR A 1  23 ?   8.616  20.742  -6.529 1.000 80.560 ? 23  THR A OG1 1 
ATOM 195  N N   ? SER A 1  24 ?   7.480  17.331  -5.587 1.000 87.310 ? 24  SER A N   1 
ATOM 196  C CA  ? SER A 1  24 ?   8.089  16.053  -5.941 1.000 87.310 ? 24  SER A CA  1 
ATOM 197  C C   ? SER A 1  24 ?   7.282  14.883  -5.389 1.000 87.310 ? 24  SER A C   1 
ATOM 198  C CB  ? SER A 1  24 ?   9.526  15.982  -5.422 1.000 87.310 ? 24  SER A CB  1 
ATOM 199  O O   ? SER A 1  24 ?   6.903  14.883  -4.216 1.000 87.310 ? 24  SER A O   1 
ATOM 200  O OG  ? SER A 1  24 ?  10.324  16.994  -6.011 1.000 87.310 ? 24  SER A OG  1 
ATOM 201  N N   ? PRO A 1  25 ?   7.028  13.954  -6.311 1.000 91.000 ? 25  PRO A N   1 
ATOM 202  C CA  ? PRO A 1  25 ?   6.387  12.732  -5.821 1.000 91.000 ? 25  PRO A CA  1 
ATOM 203  C C   ? PRO A 1  25 ?   7.244  11.984  -4.802 1.000 91.000 ? 25  PRO A C   1 
ATOM 204  C CB  ? PRO A 1  25 ?   6.198  11.899  -7.092 1.000 91.000 ? 25  PRO A CB  1 
ATOM 205  O O   ? PRO A 1  25 ?   8.455  11.844  -4.992 1.000 91.000 ? 25  PRO A O   1 
ATOM 206  C CG  ? PRO A 1  25 ?   7.255  12.387  -8.029 1.000 91.000 ? 25  PRO A CG  1 
ATOM 207  C CD  ? PRO A 1  25 ?   7.545  13.826  -7.714 1.000 91.000 ? 25  PRO A CD  1 
ATOM 208  N N   ? TYR A 1  26 ?   6.575  11.447  -3.749 1.000 90.580 ? 26  TYR A N   1 
ATOM 209  C CA  ? TYR A 1  26 ?   7.440  10.817  -2.759 1.000 90.580 ? 26  TYR A CA  1 
ATOM 210  C C   ? TYR A 1  26 ?   6.810   9.538  -2.220 1.000 90.580 ? 26  TYR A C   1 
ATOM 211  C CB  ? TYR A 1  26 ?   7.730  11.782  -1.605 1.000 90.580 ? 26  TYR A CB  1 
ATOM 212  O O   ? TYR A 1  26 ?   7.511   8.658  -1.715 1.000 90.580 ? 26  TYR A O   1 
ATOM 213  C CG  ? TYR A 1  26 ?   6.546  12.018  -0.699 1.000 90.580 ? 26  TYR A CG  1 
ATOM 214  C CD1 ? TYR A 1  26 ?   5.569  12.955  -1.027 1.000 90.580 ? 26  TYR A CD1 1 
ATOM 215  C CD2 ? TYR A 1  26 ?   6.402  11.305   0.486 1.000 90.580 ? 26  TYR A CD2 1 
ATOM 216  C CE1 ? TYR A 1  26 ?   4.477  13.178  -0.194 1.000 90.580 ? 26  TYR A CE1 1 
ATOM 217  C CE2 ? TYR A 1  26 ?   5.315  11.519   1.327 1.000 90.580 ? 26  TYR A CE2 1 
ATOM 218  O OH  ? TYR A 1  26 ?   3.280  12.672   1.806 1.000 90.580 ? 26  TYR A OH  1 
ATOM 219  C CZ  ? TYR A 1  26 ?   4.359  12.456   0.978 1.000 90.580 ? 26  TYR A CZ  1 
ATOM 220  N N   ? CYS A 1  27 ?   5.448   9.386  -2.220 1.000 94.080 ? 27  CYS A N   1 
ATOM 221  C CA  ? CYS A 1  27 ?   4.724   8.199  -1.777 1.000 94.080 ? 27  CYS A CA  1 
ATOM 222  C C   ? CYS A 1  27 ?   3.494   7.957  -2.643 1.000 94.080 ? 27  CYS A C   1 
ATOM 223  C CB  ? CYS A 1  27 ?   4.310   8.340  -0.313 1.000 94.080 ? 27  CYS A CB  1 
ATOM 224  O O   ? CYS A 1  27 ?   3.115   8.813  -3.445 1.000 94.080 ? 27  CYS A O   1 
ATOM 225  S SG  ? CYS A 1  27 ?   5.650   8.025   0.856 1.000 94.080 ? 27  CYS A SG  1 
ATOM 226  N N   ? SER A 1  28 ?   2.992   6.815  -2.391 1.000 94.740 ? 28  SER A N   1 
ATOM 227  C CA  ? SER A 1  28 ?   1.732   6.467  -3.041 1.000 94.740 ? 28  SER A CA  1 
ATOM 228  C C   ? SER A 1  28 ?   0.582   6.442  -2.039 1.000 94.740 ? 28  SER A C   1 
ATOM 229  C CB  ? SER A 1  28 ?   1.844   5.109  -3.735 1.000 94.740 ? 28  SER A CB  1 
ATOM 230  O O   ? SER A 1  28 ?   0.802   6.550  -0.831 1.000 94.740 ? 28  SER A O   1 
ATOM 231  O OG  ? SER A 1  28 ?   2.871   5.126  -4.712 1.000 94.740 ? 28  SER A OG  1 
ATOM 232  N N   ? GLY A 1  29 ?  -0.659   6.369  -2.542 1.000 96.450 ? 29  GLY A N   1 
ATOM 233  C CA  ? GLY A 1  29 ?  -1.879   6.276  -1.757 1.000 96.450 ? 29  GLY A CA  1 
ATOM 234  C C   ? GLY A 1  29 ?  -2.991   5.529  -2.468 1.000 96.450 ? 29  GLY A C   1 
ATOM 235  O O   ? GLY A 1  29 ?  -2.854   5.169  -3.640 1.000 96.450 ? 29  GLY A O   1 
ATOM 236  N N   ? ILE A 1  30 ?  -4.060   5.329  -1.651 1.000 98.080 ? 30  ILE A N   1 
ATOM 237  C CA  ? ILE A 1  30 ?  -5.180   4.560  -2.182 1.000 98.080 ? 30  ILE A CA  1 
ATOM 238  C C   ? ILE A 1  30 ?  -6.492   5.281  -1.878 1.000 98.080 ? 30  ILE A C   1 
ATOM 239  C CB  ? ILE A 1  30 ?  -5.209   3.128  -1.602 1.000 98.080 ? 30  ILE A CB  1 
ATOM 240  O O   ? ILE A 1  30 ?  -6.778   5.601  -0.721 1.000 98.080 ? 30  ILE A O   1 
ATOM 241  C CG1 ? ILE A 1  30 ?  -3.863   2.432  -1.834 1.000 98.080 ? 30  ILE A CG1 1 
ATOM 242  C CG2 ? ILE A 1  30 ?  -6.356   2.320  -2.215 1.000 98.080 ? 30  ILE A CG2 1 
ATOM 243  C CD1 ? ILE A 1  30 ?  -3.364   1.635  -0.636 1.000 98.080 ? 30  ILE A CD1 1 
ATOM 244  N N   ? LEU A 1  31 ?  -7.210   5.532  -2.947 1.000 98.020 ? 31  LEU A N   1 
ATOM 245  C CA  ? LEU A 1  31 ?  -8.543   6.089  -2.752 1.000 98.020 ? 31  LEU A CA  1 
ATOM 246  C C   ? LEU A 1  31 ?  -9.513   5.020  -2.260 1.000 98.020 ? 31  LEU A C   1 
ATOM 247  C CB  ? LEU A 1  31 ?  -9.062   6.706  -4.053 1.000 98.020 ? 31  LEU A CB  1 
ATOM 248  O O   ? LEU A 1  31 ?  -9.768   4.038  -2.961 1.000 98.020 ? 31  LEU A O   1 
ATOM 249  C CG  ? LEU A 1  31 ? -10.387   7.465  -3.963 1.000 98.020 ? 31  LEU A CG  1 
ATOM 250  C CD1 ? LEU A 1  31 ? -10.227   8.711  -3.098 1.000 98.020 ? 31  LEU A CD1 1 
ATOM 251  C CD2 ? LEU A 1  31 ? -10.888   7.834  -5.355 1.000 98.020 ? 31  LEU A CD2 1 
ATOM 252  N N   ? ILE A 1  32 ? -10.095   5.216  -1.040 1.000 97.150 ? 32  ILE A N   1 
ATOM 253  C CA  ? ILE A 1  32 ? -10.896   4.169  -0.417 1.000 97.150 ? 32  ILE A CA  1 
ATOM 254  C C   ? ILE A 1  32 ? -12.347   4.631  -0.298 1.000 97.150 ? 32  ILE A C   1 
ATOM 255  C CB  ? ILE A 1  32 ? -10.341   3.783   0.972 1.000 97.150 ? 32  ILE A CB  1 
ATOM 256  O O   ? ILE A 1  32 ? -13.241   3.826  -0.029 1.000 97.150 ? 32  ILE A O   1 
ATOM 257  C CG1 ? ILE A 1  32 ? -10.233   5.023   1.867 1.000 97.150 ? 32  ILE A CG1 1 
ATOM 258  C CG2 ? ILE A 1  32 ?  -8.984   3.085   0.836 1.000 97.150 ? 32  ILE A CG2 1 
ATOM 259  C CD1 ? ILE A 1  32 ?  -9.935   4.708   3.327 1.000 97.150 ? 32  ILE A CD1 1 
ATOM 260  N N   ? ASN A 1  33 ? -12.620   5.939  -0.578 1.000 95.830 ? 33  ASN A N   1 
ATOM 261  C CA  ? ASN A 1  33 ? -13.895   6.605  -0.822 1.000 95.830 ? 33  ASN A CA  1 
ATOM 262  C C   ? ASN A 1  33 ? -13.697   7.995  -1.420 1.000 95.830 ? 33  ASN A C   1 
ATOM 263  C CB  ? ASN A 1  33 ? -14.711   6.694   0.469 1.000 95.830 ? 33  ASN A CB  1 
ATOM 264  O O   ? ASN A 1  33 ? -12.578   8.368  -1.775 1.000 95.830 ? 33  ASN A O   1 
ATOM 265  C CG  ? ASN A 1  33 ? -14.106   7.651   1.477 1.000 95.830 ? 33  ASN A CG  1 
ATOM 266  N ND2 ? ASN A 1  33 ? -14.436   7.460   2.749 1.000 95.830 ? 33  ASN A ND2 1 
ATOM 267  O OD1 ? ASN A 1  33 ? -13.348   8.555   1.116 1.000 95.830 ? 33  ASN A OD1 1 
ATOM 268  N N   ? LYS A 1  34 ? -14.869   8.756  -1.654 1.000 96.470 ? 34  LYS A N   1 
ATOM 269  C CA  ? LYS A 1  34 ? -14.745  10.006  -2.398 1.000 96.470 ? 34  LYS A CA  1 
ATOM 270  C C   ? LYS A 1  34 ? -13.930  11.032  -1.615 1.000 96.470 ? 34  LYS A C   1 
ATOM 271  C CB  ? LYS A 1  34 ? -16.126  10.574  -2.727 1.000 96.470 ? 34  LYS A CB  1 
ATOM 272  O O   ? LYS A 1  34 ? -13.402  11.985  -2.192 1.000 96.470 ? 34  LYS A O   1 
ATOM 273  C CG  ? LYS A 1  34 ? -16.946  10.955  -1.503 1.000 96.470 ? 34  LYS A CG  1 
ATOM 274  C CD  ? LYS A 1  34 ? -18.316  11.495  -1.894 1.000 96.470 ? 34  LYS A CD  1 
ATOM 275  C CE  ? LYS A 1  34 ? -19.107  11.951  -0.676 1.000 96.470 ? 34  LYS A CE  1 
ATOM 276  N NZ  ? LYS A 1  34 ? -20.427  12.536  -1.059 1.000 96.470 ? 34  LYS A NZ  1 
ATOM 277  N N   ? ASN A 1  35 ? -13.747  10.790  -0.296 1.000 96.930 ? 35  ASN A N   1 
ATOM 278  C CA  ? ASN A 1  35 ? -13.153  11.820   0.550 1.000 96.930 ? 35  ASN A CA  1 
ATOM 279  C C   ? ASN A 1  35 ? -11.847  11.343   1.180 1.000 96.930 ? 35  ASN A C   1 
ATOM 280  C CB  ? ASN A 1  35 ? -14.137  12.256   1.637 1.000 96.930 ? 35  ASN A CB  1 
ATOM 281  O O   ? ASN A 1  35 ? -11.116  12.134   1.778 1.000 96.930 ? 35  ASN A O   1 
ATOM 282  C CG  ? ASN A 1  35 ? -15.375  12.924   1.070 1.000 96.930 ? 35  ASN A CG  1 
ATOM 283  N ND2 ? ASN A 1  35 ? -16.532  12.312   1.290 1.000 96.930 ? 35  ASN A ND2 1 
ATOM 284  O OD1 ? ASN A 1  35 ? -15.291  13.981   0.439 1.000 96.930 ? 35  ASN A OD1 1 
ATOM 285  N N   ? TRP A 1  36 ? -11.557  10.057   1.045 1.000 97.590 ? 36  TRP A N   1 
ATOM 286  C CA  ? TRP A 1  36 ? -10.472   9.562   1.885 1.000 97.590 ? 36  TRP A CA  1 
ATOM 287  C C   ? TRP A 1  36 ?  -9.453   8.785   1.057 1.000 97.590 ? 36  TRP A C   1 
ATOM 288  C CB  ? TRP A 1  36 ? -11.020   8.674   3.006 1.000 97.590 ? 36  TRP A CB  1 
ATOM 289  O O   ? TRP A 1  36 ?  -9.825   7.991   0.190 1.000 97.590 ? 36  TRP A O   1 
ATOM 290  C CG  ? TRP A 1  36 ? -11.743   9.429   4.081 1.000 97.590 ? 36  TRP A CG  1 
ATOM 291  C CD1 ? TRP A 1  36 ? -13.086   9.668   4.160 1.000 97.590 ? 36  TRP A CD1 1 
ATOM 292  C CD2 ? TRP A 1  36 ? -11.157  10.047   5.231 1.000 97.590 ? 36  TRP A CD2 1 
ATOM 293  C CE2 ? TRP A 1  36 ? -12.207  10.643   5.965 1.000 97.590 ? 36  TRP A CE2 1 
ATOM 294  C CE3 ? TRP A 1  36 ?  -9.846  10.154   5.714 1.000 97.590 ? 36  TRP A CE3 1 
ATOM 295  N NE1 ? TRP A 1  36 ? -13.372  10.398   5.290 1.000 97.590 ? 36  TRP A NE1 1 
ATOM 296  C CH2 ? TRP A 1  36 ? -10.692  11.427   7.606 1.000 97.590 ? 36  TRP A CH2 1 
ATOM 297  C CZ2 ? TRP A 1  36 ? -11.984  11.337   7.157 1.000 97.590 ? 36  TRP A CZ2 1 
ATOM 298  C CZ3 ? TRP A 1  36 ?  -9.626  10.845   6.900 1.000 97.590 ? 36  TRP A CZ3 1 
ATOM 299  N N   ? VAL A 1  37 ?  -8.168   9.078   1.310 1.000 97.950 ? 37  VAL A N   1 
ATOM 300  C CA  ? VAL A 1  37 ?  -7.026   8.341   0.779 1.000 97.950 ? 37  VAL A CA  1 
ATOM 301  C C   ? VAL A 1  37 ?  -6.311   7.609   1.912 1.000 97.950 ? 37  VAL A C   1 
ATOM 302  C CB  ? VAL A 1  37 ?  -6.040   9.275   0.042 1.000 97.950 ? 37  VAL A CB  1 
ATOM 303  O O   ? VAL A 1  37 ?  -6.087   8.178   2.983 1.000 97.950 ? 37  VAL A O   1 
ATOM 304  C CG1 ? VAL A 1  37 ?  -4.744   8.538  -0.291 1.000 97.950 ? 37  VAL A CG1 1 
ATOM 305  C CG2 ? VAL A 1  37 ?  -6.682   9.833  -1.227 1.000 97.950 ? 37  VAL A CG2 1 
ATOM 306  N N   ? LEU A 1  38 ?  -6.067   6.319   1.641 1.000 97.670 ? 38  LEU A N   1 
ATOM 307  C CA  ? LEU A 1  38 ?  -5.307   5.481   2.563 1.000 97.670 ? 38  LEU A CA  1 
ATOM 308  C C   ? LEU A 1  38 ?  -3.845   5.394   2.138 1.000 97.670 ? 38  LEU A C   1 
ATOM 309  C CB  ? LEU A 1  38 ?  -5.914   4.078   2.637 1.000 97.670 ? 38  LEU A CB  1 
ATOM 310  O O   ? LEU A 1  38 ?  -3.548   5.204   0.956 1.000 97.670 ? 38  LEU A O   1 
ATOM 311  C CG  ? LEU A 1  38 ?  -5.338   3.146   3.704 1.000 97.670 ? 38  LEU A CG  1 
ATOM 312  C CD1 ? LEU A 1  38 ?  -5.673   3.664   5.098 1.000 97.670 ? 38  LEU A CD1 1 
ATOM 313  C CD2 ? LEU A 1  38 ?  -5.863   1.727   3.515 1.000 97.670 ? 38  LEU A CD2 1 
ATOM 314  N N   ? THR A 1  39 ?  -2.880   5.499   3.121 1.000 96.560 ? 39  THR A N   1 
ATOM 315  C CA  ? THR A 1  39 ?  -1.457   5.424   2.812 1.000 96.560 ? 39  THR A CA  1 
ATOM 316  C C   ? THR A 1  39 ?  -0.658   4.997   4.040 1.000 96.560 ? 39  THR A C   1 
ATOM 317  C CB  ? THR A 1  39 ?  -0.926   6.774   2.295 1.000 96.560 ? 39  THR A CB  1 
ATOM 318  O O   ? THR A 1  39 ?  -1.234   4.693   5.087 1.000 96.560 ? 39  THR A O   1 
ATOM 319  C CG2 ? THR A 1  39 ?  -0.879   7.811   3.413 1.000 96.560 ? 39  THR A CG2 1 
ATOM 320  O OG1 ? THR A 1  39 ?   0.396   6.593   1.772 1.000 96.560 ? 39  THR A OG1 1 
ATOM 321  N N   ? ALA A 1  40 ?   0.619   4.823   3.859 1.000 94.220 ? 40  ALA A N   1 
ATOM 322  C CA  ? ALA A 1  40 ?   1.489   4.470   4.978 1.000 94.220 ? 40  ALA A CA  1 
ATOM 323  C C   ? ALA A 1  40 ?   1.745   5.677   5.876 1.000 94.220 ? 40  ALA A C   1 
ATOM 324  C CB  ? ALA A 1  40 ?   2.810   3.901   4.466 1.000 94.220 ? 40  ALA A CB  1 
ATOM 325  O O   ? ALA A 1  40 ?   1.879   6.802   5.390 1.000 94.220 ? 40  ALA A O   1 
ATOM 326  N N   ? ALA A 1  41 ?   1.821   5.441   7.209 1.000 92.590 ? 41  ALA A N   1 
ATOM 327  C CA  ? ALA A 1  41 ?   2.062   6.501   8.185 1.000 92.590 ? 41  ALA A CA  1 
ATOM 328  C C   ? ALA A 1  41 ?   3.442   7.122   7.991 1.000 92.590 ? 41  ALA A C   1 
ATOM 329  C CB  ? ALA A 1  41 ?   1.920   5.959   9.605 1.000 92.590 ? 41  ALA A CB  1 
ATOM 330  O O   ? ALA A 1  41 ?   3.631   8.318   8.226 1.000 92.590 ? 41  ALA A O   1 
ATOM 331  N N   ? HIS A 1  42 ?   4.364   6.314   7.552 1.000 88.880 ? 42  HIS A N   1 
ATOM 332  C CA  ? HIS A 1  42 ?   5.721   6.820   7.381 1.000 88.880 ? 42  HIS A CA  1 
ATOM 333  C C   ? HIS A 1  42 ?   5.815   7.750   6.176 1.000 88.880 ? 42  HIS A C   1 
ATOM 334  C CB  ? HIS A 1  42 ?   6.709   5.662   7.229 1.000 88.880 ? 42  HIS A CB  1 
ATOM 335  O O   ? HIS A 1  42 ?   6.844   8.395   5.963 1.000 88.880 ? 42  HIS A O   1 
ATOM 336  C CG  ? HIS A 1  42 ?   6.621   4.967   5.908 1.000 88.880 ? 42  HIS A CG  1 
ATOM 337  C CD2 ? HIS A 1  42 ?   7.168   5.267   4.707 1.000 88.880 ? 42  HIS A CD2 1 
ATOM 338  N ND1 ? HIS A 1  42 ?   5.892   3.812   5.723 1.000 88.880 ? 42  HIS A ND1 1 
ATOM 339  C CE1 ? HIS A 1  42 ?   5.996   3.431   4.461 1.000 88.880 ? 42  HIS A CE1 1 
ATOM 340  N NE2 ? HIS A 1  42 ?   6.765   4.297   3.823 1.000 88.880 ? 42  HIS A NE2 1 
ATOM 341  N N   ? CYS A 1  43 ?   4.713   7.915   5.457 1.000 91.300 ? 43  CYS A N   1 
ATOM 342  C CA  ? CYS A 1  43 ?   4.628   8.827   4.323 1.000 91.300 ? 43  CYS A CA  1 
ATOM 343  C C   ? CYS A 1  43 ?   4.287  10.240   4.783 1.000 91.300 ? 43  CYS A C   1 
ATOM 344  C CB  ? CYS A 1  43 ?   3.581   8.341   3.321 1.000 91.300 ? 43  CYS A CB  1 
ATOM 345  O O   ? CYS A 1  43 ?   4.307  11.179   3.985 1.000 91.300 ? 43  CYS A O   1 
ATOM 346  S SG  ? CYS A 1  43 ?   4.086   6.876   2.393 1.000 91.300 ? 43  CYS A SG  1 
ATOM 347  N N   ? CYS A 1  44 ?   3.978  10.321   6.086 1.000 89.340 ? 44  CYS A N   1 
ATOM 348  C CA  ? CYS A 1  44 ?   3.510  11.592   6.628 1.000 89.340 ? 44  CYS A CA  1 
ATOM 349  C C   ? CYS A 1  44 ?   4.633  12.622   6.650 1.000 89.340 ? 44  CYS A C   1 
ATOM 350  C CB  ? CYS A 1  44 ?   2.955  11.400   8.039 1.000 89.340 ? 44  CYS A CB  1 
ATOM 351  O O   ? CYS A 1  44 ?   5.648  12.427   7.322 1.000 89.340 ? 44  CYS A O   1 
ATOM 352  S SG  ? CYS A 1  44 ?   2.238  12.898   8.749 1.000 89.340 ? 44  CYS A SG  1 
ATOM 353  N N   ? SER A 1  45 ?   4.443  13.649   5.781 1.000 83.020 ? 45  SER A N   1 
ATOM 354  C CA  ? SER A 1  45 ?   5.445  14.707   5.704 1.000 83.020 ? 45  SER A CA  1 
ATOM 355  C C   ? SER A 1  45 ?   4.823  16.028   5.263 1.000 83.020 ? 45  SER A C   1 
ATOM 356  C CB  ? SER A 1  45 ?   6.566  14.315   4.741 1.000 83.020 ? 45  SER A CB  1 
ATOM 357  O O   ? SER A 1  45 ?   4.329  16.143   4.139 1.000 83.020 ? 45  SER A O   1 
ATOM 358  O OG  ? SER A 1  45 ?   7.528  15.351   4.640 1.000 83.020 ? 45  SER A OG  1 
ATOM 359  N N   ? GLY A 1  46 ?   4.947  17.239   6.108 1.000 81.950 ? 46  GLY A N   1 
ATOM 360  C CA  ? GLY A 1  46 ?   4.556  18.560   5.644 1.000 81.950 ? 46  GLY A CA  1 
ATOM 361  C C   ? GLY A 1  46 ?   3.200  18.578   4.964 1.000 81.950 ? 46  GLY A C   1 
ATOM 362  O O   ? GLY A 1  46 ?   2.311  17.802   5.321 1.000 81.950 ? 46  GLY A O   1 
ATOM 363  N N   ? ASP A 1  47 ?   2.963  19.649   3.983 1.000 86.560 ? 47  ASP A N   1 
ATOM 364  C CA  ? ASP A 1  47 ?   1.733  19.818   3.215 1.000 86.560 ? 47  ASP A CA  1 
ATOM 365  C C   ? ASP A 1  47 ?   1.625  18.766   2.113 1.000 86.560 ? 47  ASP A C   1 
ATOM 366  C CB  ? ASP A 1  47 ?   1.667  21.222   2.610 1.000 86.560 ? 47  ASP A CB  1 
ATOM 367  O O   ? ASP A 1  47 ?   2.496  18.676   1.246 1.000 86.560 ? 47  ASP A O   1 
ATOM 368  C CG  ? ASP A 1  47 ?   1.516  22.312   3.657 1.000 86.560 ? 47  ASP A CG  1 
ATOM 369  O OD1 ? ASP A 1  47 ?   0.889  22.064   4.710 1.000 86.560 ? 47  ASP A OD1 1 
ATOM 370  O OD2 ? ASP A 1  47 ?   2.026  23.429   3.426 1.000 86.560 ? 47  ASP A OD2 1 
ATOM 371  N N   ? ILE A 1  48 ?   0.693  17.841   2.168 1.000 92.880 ? 48  ILE A N   1 
ATOM 372  C CA  ? ILE A 1  48 ?   0.514  16.708   1.267 1.000 92.880 ? 48  ILE A CA  1 
ATOM 373  C C   ? ILE A 1  48 ?  -0.486  17.072   0.172 1.000 92.880 ? 48  ILE A C   1 
ATOM 374  C CB  ? ILE A 1  48 ?   0.041  15.449   2.028 1.000 92.880 ? 48  ILE A CB  1 
ATOM 375  O O   ? ILE A 1  48 ?  -1.599  17.516   0.462 1.000 92.880 ? 48  ILE A O   1 
ATOM 376  C CG1 ? ILE A 1  48 ?   1.062  15.059   3.102 1.000 92.880 ? 48  ILE A CG1 1 
ATOM 377  C CG2 ? ILE A 1  48 ?  -0.201  14.290   1.056 1.000 92.880 ? 48  ILE A CG2 1 
ATOM 378  C CD1 ? ILE A 1  48 ?   0.569  13.988   4.065 1.000 92.880 ? 48  ILE A CD1 1 
ATOM 379  N N   ? VAL A 1  49 ?  -0.031  16.982  -1.078 1.000 95.070 ? 49  VAL A N   1 
ATOM 380  C CA  ? VAL A 1  49 ?  -0.887  17.090  -2.255 1.000 95.070 ? 49  VAL A CA  1 
ATOM 381  C C   ? VAL A 1  49 ?  -1.085  15.710  -2.878 1.000 95.070 ? 49  VAL A C   1 
ATOM 382  C CB  ? VAL A 1  49 ?  -0.297  18.065  -3.298 1.000 95.070 ? 49  VAL A CB  1 
ATOM 383  O O   ? VAL A 1  49 ?  -0.124  14.959  -3.058 1.000 95.070 ? 49  VAL A O   1 
ATOM 384  C CG1 ? VAL A 1  49 ?  -1.166  18.104  -4.554 1.000 95.070 ? 49  VAL A CG1 1 
ATOM 385  C CG2 ? VAL A 1  49 ?  -0.154  19.463  -2.700 1.000 95.070 ? 49  VAL A CG2 1 
ATOM 386  N N   ? ILE A 1  50 ?  -2.403  15.473  -3.170 1.000 96.220 ? 50  ILE A N   1 
ATOM 387  C CA  ? ILE A 1  50 ?  -2.733  14.161  -3.717 1.000 96.220 ? 50  ILE A CA  1 
ATOM 388  C C   ? ILE A 1  50 ?  -3.161  14.303  -5.176 1.000 96.220 ? 50  ILE A C   1 
ATOM 389  C CB  ? ILE A 1  50 ?  -3.845  13.470  -2.896 1.000 96.220 ? 50  ILE A CB  1 
ATOM 390  O O   ? ILE A 1  50 ?  -4.016  15.131  -5.501 1.000 96.220 ? 50  ILE A O   1 
ATOM 391  C CG1 ? ILE A 1  50 ?  -3.420  13.335  -1.430 1.000 96.220 ? 50  ILE A CG1 1 
ATOM 392  C CG2 ? ILE A 1  50 ?  -4.188  12.103  -3.496 1.000 96.220 ? 50  ILE A CG2 1 
ATOM 393  C CD1 ? ILE A 1  50 ?  -3.913  14.464  -0.536 1.000 96.220 ? 50  ILE A CD1 1 
ATOM 394  N N   ? LYS A 1  51 ?  -2.482  13.546  -6.007 1.000 96.130 ? 51  LYS A N   1 
ATOM 395  C CA  ? LYS A 1  51 ?  -2.857  13.503  -7.417 1.000 96.130 ? 51  LYS A CA  1 
ATOM 396  C C   ? LYS A 1  51 ?  -3.566  12.195  -7.758 1.000 96.130 ? 51  LYS A C   1 
ATOM 397  C CB  ? LYS A 1  51 ?  -1.624  13.678  -8.305 1.000 96.130 ? 51  LYS A CB  1 
ATOM 398  O O   ? LYS A 1  51 ?  -3.005  11.113  -7.575 1.000 96.130 ? 51  LYS A O   1 
ATOM 399  C CG  ? LYS A 1  51 ?  -1.947  14.007  -9.755 1.000 96.130 ? 51  LYS A CG  1 
ATOM 400  C CD  ? LYS A 1  51 ?  -0.695  14.387 -10.535 1.000 96.130 ? 51  LYS A CD  1 
ATOM 401  C CE  ? LYS A 1  51 ?  -1.031  14.830 -11.953 1.000 96.130 ? 51  LYS A CE  1 
ATOM 402  N NZ  ? LYS A 1  51 ?   0.188  15.250 -12.705 1.000 96.130 ? 51  LYS A NZ  1 
ATOM 403  N N   ? LEU A 1  52 ?  -4.858  12.326  -8.237 1.000 96.800 ? 52  LEU A N   1 
ATOM 404  C CA  ? LEU A 1  52 ?  -5.676  11.198  -8.670 1.000 96.800 ? 52  LEU A CA  1 
ATOM 405  C C   ? LEU A 1  52 ?  -5.804  11.171 -10.189 1.000 96.800 ? 52  LEU A C   1 
ATOM 406  C CB  ? LEU A 1  52 ?  -7.065  11.265  -8.030 1.000 96.800 ? 52  LEU A CB  1 
ATOM 407  O O   ? LEU A 1  52 ?  -5.731  12.216 -10.841 1.000 96.800 ? 52  LEU A O   1 
ATOM 408  C CG  ? LEU A 1  52 ?  -7.108  11.262  -6.501 1.000 96.800 ? 52  LEU A CG  1 
ATOM 409  C CD1 ? LEU A 1  52 ?  -8.462  11.759  -6.007 1.000 96.800 ? 52  LEU A CD1 1 
ATOM 410  C CD2 ? LEU A 1  52 ?  -6.815   9.866  -5.961 1.000 96.800 ? 52  LEU A CD2 1 
ATOM 411  N N   ? GLY A 1  53 ?  -5.861   9.931 -10.765 1.000 94.830 ? 53  GLY A N   1 
ATOM 412  C CA  ? GLY A 1  53 ?  -6.100   9.822 -12.196 1.000 94.830 ? 53  GLY A CA  1 
ATOM 413  C C   ? GLY A 1  53 ?  -4.841   9.989 -13.026 1.000 94.830 ? 53  GLY A C   1 
ATOM 414  O O   ? GLY A 1  53 ?  -4.907  10.066 -14.254 1.000 94.830 ? 53  GLY A O   1 
ATOM 415  N N   ? GLU A 1  54 ?  -3.602  10.111 -12.333 1.000 93.560 ? 54  GLU A N   1 
ATOM 416  C CA  ? GLU A 1  54 ?  -2.293  10.213 -12.970 1.000 93.560 ? 54  GLU A CA  1 
ATOM 417  C C   ? GLU A 1  54 ?  -1.760   8.836 -13.357 1.000 93.560 ? 54  GLU A C   1 
ATOM 418  C CB  ? GLU A 1  54 ?  -1.299  10.921 -12.046 1.000 93.560 ? 54  GLU A CB  1 
ATOM 419  O O   ? GLU A 1  54 ?  -1.717   7.925 -12.528 1.000 93.560 ? 54  GLU A O   1 
ATOM 420  C CG  ? GLU A 1  54 ?   0.093  11.074 -12.642 1.000 93.560 ? 54  GLU A CG  1 
ATOM 421  C CD  ? GLU A 1  54 ?   0.112  11.906 -13.915 1.000 93.560 ? 54  GLU A CD  1 
ATOM 422  O OE1 ? GLU A 1  54 ?   0.560  11.397 -14.967 1.000 93.560 ? 54  GLU A OE1 1 
ATOM 423  O OE2 ? GLU A 1  54 ?  -0.323  13.078 -13.859 1.000 93.560 ? 54  GLU A OE2 1 
ATOM 424  N N   ? HIS A 1  55 ?  -1.359   8.643 -14.651 1.000 93.060 ? 55  HIS A N   1 
ATOM 425  C CA  ? HIS A 1  55 ?  -0.770   7.383 -15.089 1.000 93.060 ? 55  HIS A CA  1 
ATOM 426  C C   ? HIS A 1  55 ?   0.686   7.570 -15.503 1.000 93.060 ? 55  HIS A C   1 
ATOM 427  C CB  ? HIS A 1  55 ?  -1.573   6.791 -16.249 1.000 93.060 ? 55  HIS A CB  1 
ATOM 428  O O   ? HIS A 1  55 ?   1.533   6.724 -15.207 1.000 93.060 ? 55  HIS A O   1 
ATOM 429  C CG  ? HIS A 1  55 ?  -1.054   5.473 -16.728 1.000 93.060 ? 55  HIS A CG  1 
ATOM 430  C CD2 ? HIS A 1  55 ?  -0.434   5.127 -17.880 1.000 93.060 ? 55  HIS A CD2 1 
ATOM 431  N ND1 ? HIS A 1  55 ?  -1.153   4.319 -15.981 1.000 93.060 ? 55  HIS A ND1 1 
ATOM 432  C CE1 ? HIS A 1  55 ?  -0.613   3.318 -16.655 1.000 93.060 ? 55  HIS A CE1 1 
ATOM 433  N NE2 ? HIS A 1  55 ?  -0.169   3.781 -17.811 1.000 93.060 ? 55  HIS A NE2 1 
ATOM 434  N N   ? ASN A 1  56 ?   0.967   8.673 -16.235 1.000 93.340 ? 56  ASN A N   1 
ATOM 435  C CA  ? ASN A 1  56 ?   2.311   8.990 -16.704 1.000 93.340 ? 56  ASN A CA  1 
ATOM 436  C C   ? ASN A 1  56 ?   2.749  10.380 -16.252 1.000 93.340 ? 56  ASN A C   1 
ATOM 437  C CB  ? ASN A 1  56 ?   2.388   8.879 -18.228 1.000 93.340 ? 56  ASN A CB  1 
ATOM 438  O O   ? ASN A 1  56 ?   2.127  11.380 -16.613 1.000 93.340 ? 56  ASN A O   1 
ATOM 439  C CG  ? ASN A 1  56 ?   3.811   8.936 -18.747 1.000 93.340 ? 56  ASN A CG  1 
ATOM 440  N ND2 ? ASN A 1  56 ?   4.157   8.010 -19.634 1.000 93.340 ? 56  ASN A ND2 1 
ATOM 441  O OD1 ? ASN A 1  56 ?   4.594   9.804 -18.353 1.000 93.340 ? 56  ASN A OD1 1 
ATOM 442  N N   ? LEU A 1  57 ?   3.879  10.431 -15.457 1.000 91.410 ? 57  LEU A N   1 
ATOM 443  C CA  ? LEU A 1  57 ?   4.344  11.655 -14.814 1.000 91.410 ? 57  LEU A CA  1 
ATOM 444  C C   ? LEU A 1  57 ?   4.935  12.618 -15.838 1.000 91.410 ? 57  LEU A C   1 
ATOM 445  C CB  ? LEU A 1  57 ?   5.385  11.334 -13.738 1.000 91.410 ? 57  LEU A CB  1 
ATOM 446  O O   ? LEU A 1  57 ?   5.096  13.808 -15.558 1.000 91.410 ? 57  LEU A O   1 
ATOM 447  C CG  ? LEU A 1  57 ?   4.915  10.449 -12.583 1.000 91.410 ? 57  LEU A CG  1 
ATOM 448  C CD1 ? LEU A 1  57 ?   6.062  10.191 -11.612 1.000 91.410 ? 57  LEU A CD1 1 
ATOM 449  C CD2 ? LEU A 1  57 ?   3.733  11.091 -11.864 1.000 91.410 ? 57  LEU A CD2 1 
ATOM 450  N N   ? GLU A 1  58 ?   5.089  12.199 -17.060 1.000 92.220 ? 58  GLU A N   1 
ATOM 451  C CA  ? GLU A 1  58 ?   5.708  13.014 -18.101 1.000 92.220 ? 58  GLU A CA  1 
ATOM 452  C C   ? GLU A 1  58 ?   4.665  13.537 -19.085 1.000 92.220 ? 58  GLU A C   1 
ATOM 453  C CB  ? GLU A 1  58 ?   6.780  12.215 -18.845 1.000 92.220 ? 58  GLU A CB  1 
ATOM 454  O O   ? GLU A 1  58 ?   4.981  14.346 -19.960 1.000 92.220 ? 58  GLU A O   1 
ATOM 455  C CG  ? GLU A 1  58 ?   7.971  11.829 -17.980 1.000 92.220 ? 58  GLU A CG  1 
ATOM 456  C CD  ? GLU A 1  58 ?   9.023  11.027 -18.729 1.000 92.220 ? 58  GLU A CD  1 
ATOM 457  O OE1 ? GLU A 1  58 ?  10.136  10.833 -18.191 1.000 92.220 ? 58  GLU A OE1 1 
ATOM 458  O OE2 ? GLU A 1  58 ?   8.731  10.589 -19.865 1.000 92.220 ? 58  GLU A OE2 1 
ATOM 459  N N   ? GLU A 1  59 ?   3.420  12.985 -18.881 1.000 91.730 ? 59  GLU A N   1 
ATOM 460  C CA  ? GLU A 1  59 ?   2.341  13.352 -19.794 1.000 91.730 ? 59  GLU A CA  1 
ATOM 461  C C   ? GLU A 1  59 ?   1.134  13.893 -19.033 1.000 91.730 ? 59  GLU A C   1 
ATOM 462  C CB  ? GLU A 1  59 ?   1.929  12.152 -20.650 1.000 91.730 ? 59  GLU A CB  1 
ATOM 463  O O   ? GLU A 1  59 ?   0.724  13.319 -18.022 1.000 91.730 ? 59  GLU A O   1 
ATOM 464  C CG  ? GLU A 1  59 ?   3.033  11.642 -21.566 1.000 91.730 ? 59  GLU A CG  1 
ATOM 465  C CD  ? GLU A 1  59 ?   2.604  10.462 -22.423 1.000 91.730 ? 59  GLU A CD  1 
ATOM 466  O OE1 ? GLU A 1  59 ?   3.445   9.922 -23.177 1.000 91.730 ? 59  GLU A OE1 1 
ATOM 467  O OE2 ? GLU A 1  59 ?   1.417  10.075 -22.340 1.000 91.730 ? 59  GLU A OE2 1 
ATOM 468  N N   ? SER A 1  60 ?   0.594  15.027 -19.523 1.000 87.950 ? 60  SER A N   1 
ATOM 469  C CA  ? SER A 1  60 ?  -0.673  15.541 -19.013 1.000 87.950 ? 60  SER A CA  1 
ATOM 470  C C   ? SER A 1  60 ?  -1.837  15.130 -19.909 1.000 87.950 ? 60  SER A C   1 
ATOM 471  C CB  ? SER A 1  60 ?  -0.625  17.064 -18.893 1.000 87.950 ? 60  SER A CB  1 
ATOM 472  O O   ? SER A 1  60 ?  -1.848  15.440 -21.102 1.000 87.950 ? 60  SER A O   1 
ATOM 473  O OG  ? SER A 1  60 ?  -1.833  17.564 -18.345 1.000 87.950 ? 60  SER A OG  1 
ATOM 474  N N   ? THR A 1  61 ?  -2.809  14.417 -19.331 1.000 89.110 ? 61  THR A N   1 
ATOM 475  C CA  ? THR A 1  61 ?  -3.881  13.828 -20.126 1.000 89.110 ? 61  THR A CA  1 
ATOM 476  C C   ? THR A 1  61 ?  -5.198  14.559 -19.884 1.000 89.110 ? 61  THR A C   1 
ATOM 477  C CB  ? THR A 1  61 ?  -4.055  12.332 -19.807 1.000 89.110 ? 61  THR A CB  1 
ATOM 478  O O   ? THR A 1  61 ?  -6.178  14.337 -20.599 1.000 89.110 ? 61  THR A O   1 
ATOM 479  C CG2 ? THR A 1  61 ?  -2.771  11.557 -20.087 1.000 89.110 ? 61  THR A CG2 1 
ATOM 480  O OG1 ? THR A 1  61 ?  -4.400  12.180 -18.425 1.000 89.110 ? 61  THR A OG1 1 
ATOM 481  N N   ? GLY A 1  62 ?  -5.216  15.529 -18.864 1.000 89.800 ? 62  GLY A N   1 
ATOM 482  C CA  ? GLY A 1  62 ?  -6.455  16.221 -18.546 1.000 89.800 ? 62  GLY A CA  1 
ATOM 483  C C   ? GLY A 1  62 ?  -7.382  15.408 -17.662 1.000 89.800 ? 62  GLY A C   1 
ATOM 484  O O   ? GLY A 1  62 ?  -8.462  15.874 -17.292 1.000 89.800 ? 62  GLY A O   1 
ATOM 485  N N   ? ARG A 1  63 ?  -7.021  14.295 -17.269 1.000 91.070 ? 63  ARG A N   1 
ATOM 486  C CA  ? ARG A 1  63 ?  -7.811  13.388 -16.442 1.000 91.070 ? 63  ARG A CA  1 
ATOM 487  C C   ? ARG A 1  63 ?  -7.411  13.498 -14.975 1.000 91.070 ? 63  ARG A C   1 
ATOM 488  C CB  ? ARG A 1  63 ?  -7.650  11.944 -16.923 1.000 91.070 ? 63  ARG A CB  1 
ATOM 489  O O   ? ARG A 1  63 ?  -8.120  13.005 -14.094 1.000 91.070 ? 63  ARG A O   1 
ATOM 490  C CG  ? ARG A 1  63 ?  -8.003  11.740 -18.387 1.000 91.070 ? 63  ARG A CG  1 
ATOM 491  C CD  ? ARG A 1  63 ?  -7.549  10.377 -18.892 1.000 91.070 ? 63  ARG A CD  1 
ATOM 492  N NE  ? ARG A 1  63 ?  -7.052  10.448 -20.263 1.000 91.070 ? 63  ARG A NE  1 
ATOM 493  N NH1 ? ARG A 1  63 ?  -6.572   8.194 -20.425 1.000 91.070 ? 63  ARG A NH1 1 
ATOM 494  N NH2 ? ARG A 1  63 ?  -6.171   9.587 -22.201 1.000 91.070 ? 63  ARG A NH2 1 
ATOM 495  C CZ  ? ARG A 1  63 ?  -6.599   9.410 -20.960 1.000 91.070 ? 63  ARG A CZ  1 
ATOM 496  N N   ? GLU A 1  64 ?  -6.345  14.116 -14.658 1.000 93.400 ? 64  GLU A N   1 
ATOM 497  C CA  ? GLU A 1  64 ?  -5.762  14.232 -13.324 1.000 93.400 ? 64  GLU A CA  1 
ATOM 498  C C   ? GLU A 1  64 ?  -6.512  15.259 -12.482 1.000 93.400 ? 64  GLU A C   1 
ATOM 499  C CB  ? GLU A 1  64 ?  -4.280  14.608 -13.416 1.000 93.400 ? 64  GLU A CB  1 
ATOM 500  O O   ? GLU A 1  64 ?  -6.953  16.289 -12.996 1.000 93.400 ? 64  GLU A O   1 
ATOM 501  C CG  ? GLU A 1  64 ?  -3.449  13.636 -14.240 1.000 93.400 ? 64  GLU A CG  1 
ATOM 502  C CD  ? GLU A 1  64 ?  -3.399  13.992 -15.717 1.000 93.400 ? 64  GLU A CD  1 
ATOM 503  O OE1 ? GLU A 1  64 ?  -2.601  13.379 -16.462 1.000 93.400 ? 64  GLU A OE1 1 
ATOM 504  O OE2 ? GLU A 1  64 ?  -4.163  14.891 -16.133 1.000 93.400 ? 64  GLU A OE2 1 
ATOM 505  N N   ? GLN A 1  65 ?  -6.658  14.921 -11.274 1.000 95.090 ? 65  GLN A N   1 
ATOM 506  C CA  ? GLN A 1  65 ?  -7.212  15.845 -10.290 1.000 95.090 ? 65  GLN A CA  1 
ATOM 507  C C   ? GLN A 1  65 ?  -6.308  15.953  -9.066 1.000 95.090 ? 65  GLN A C   1 
ATOM 508  C CB  ? GLN A 1  65 ?  -8.615  15.405  -9.870 1.000 95.090 ? 65  GLN A CB  1 
ATOM 509  O O   ? GLN A 1  65 ?  -5.757  14.951  -8.604 1.000 95.090 ? 65  GLN A O   1 
ATOM 510  C CG  ? GLN A 1  65 ?  -8.668  14.004  -9.275 1.000 95.090 ? 65  GLN A CG  1 
ATOM 511  C CD  ? GLN A 1  65 ? -10.073  13.584  -8.885 1.000 95.090 ? 65  GLN A CD  1 
ATOM 512  N NE2 ? GLN A 1  65 ? -10.574  12.531  -9.520 1.000 95.090 ? 65  GLN A NE2 1 
ATOM 513  O OE1 ? GLN A 1  65 ? -10.701  14.202  -8.020 1.000 95.090 ? 65  GLN A OE1 1 
ATOM 514  N N   ? MET A 1  66 ?  -6.127  17.253  -8.785 1.000 95.020 ? 66  MET A N   1 
ATOM 515  C CA  ? MET A 1  66 ?  -5.294  17.529  -7.618 1.000 95.020 ? 66  MET A CA  1 
ATOM 516  C C   ? MET A 1  66 ?  -6.151  17.912  -6.416 1.000 95.020 ? 66  MET A C   1 
ATOM 517  C CB  ? MET A 1  66 ?  -4.293  18.645  -7.922 1.000 95.020 ? 66  MET A CB  1 
ATOM 518  O O   ? MET A 1  66 ?  -7.077  18.715  -6.538 1.000 95.020 ? 66  MET A O   1 
ATOM 519  C CG  ? MET A 1  66 ?  -3.179  18.228  -8.868 1.000 95.020 ? 66  MET A CG  1 
ATOM 520  S SD  ? MET A 1  66 ?  -1.854  19.492  -8.995 1.000 95.020 ? 66  MET A SD  1 
ATOM 521  C CE  ? MET A 1  66 ?  -0.727  18.659 -10.147 1.000 95.020 ? 66  MET A CE  1 
ATOM 522  N N   ? ARG A 1  67 ?  -5.847  17.167  -5.319 1.000 95.480 ? 67  ARG A N   1 
ATOM 523  C CA  ? ARG A 1  67 ?  -6.477  17.482  -4.041 1.000 95.480 ? 67  ARG A CA  1 
ATOM 524  C C   ? ARG A 1  67 ?  -5.430  17.810  -2.981 1.000 95.480 ? 67  ARG A C   1 
ATOM 525  C CB  ? ARG A 1  67 ?  -7.351  16.318  -3.570 1.000 95.480 ? 67  ARG A CB  1 
ATOM 526  O O   ? ARG A 1  67 ?  -4.324  17.267  -3.005 1.000 95.480 ? 67  ARG A O   1 
ATOM 527  C CG  ? ARG A 1  67 ?  -8.484  15.973  -4.525 1.000 95.480 ? 67  ARG A CG  1 
ATOM 528  C CD  ? ARG A 1  67 ?  -9.522  17.085  -4.592 1.000 95.480 ? 67  ARG A CD  1 
ATOM 529  N NE  ? ARG A 1  67 ? -10.669  16.702  -5.411 1.000 95.480 ? 67  ARG A NE  1 
ATOM 530  N NH1 ? ARG A 1  67 ?  -9.749  17.424  -7.404 1.000 95.480 ? 67  ARG A NH1 1 
ATOM 531  N NH2 ? ARG A 1  67 ? -11.841  16.487  -7.374 1.000 95.480 ? 67  ARG A NH2 1 
ATOM 532  C CZ  ? ARG A 1  67 ? -10.751  16.872  -6.728 1.000 95.480 ? 67  ARG A CZ  1 
ATOM 533  N N   ? THR A 1  68 ?  -5.776  18.775  -2.084 1.000 94.420 ? 68  THR A N   1 
ATOM 534  C CA  ? THR A 1  68 ?  -4.932  19.034  -0.923 1.000 94.420 ? 68  THR A CA  1 
ATOM 535  C C   ? THR A 1  68 ?  -5.512  18.373   0.325 1.000 94.420 ? 68  THR A C   1 
ATOM 536  C CB  ? THR A 1  68 ?  -4.768  20.545  -0.677 1.000 94.420 ? 68  THR A CB  1 
ATOM 537  O O   ? THR A 1  68 ?  -6.723  18.161   0.416 1.000 94.420 ? 68  THR A O   1 
ATOM 538  C CG2 ? THR A 1  68 ?  -3.802  20.814   0.472 1.000 94.420 ? 68  THR A CG2 1 
ATOM 539  O OG1 ? THR A 1  68 ?  -4.263  21.164  -1.867 1.000 94.420 ? 68  THR A OG1 1 
ATOM 540  N N   ? SER A 1  69 ?  -4.548  18.006   1.214 1.000 94.150 ? 69  SER A N   1 
ATOM 541  C CA  ? SER A 1  69 ?  -4.988  17.348   2.440 1.000 94.150 ? 69  SER A CA  1 
ATOM 542  C C   ? SER A 1  69 ?  -5.694  18.328   3.371 1.000 94.150 ? 69  SER A C   1 
ATOM 543  C CB  ? SER A 1  69 ?  -3.800  16.711   3.162 1.000 94.150 ? 69  SER A CB  1 
ATOM 544  O O   ? SER A 1  69 ?  -5.197  19.429   3.614 1.000 94.150 ? 69  SER A O   1 
ATOM 545  O OG  ? SER A 1  69 ?  -2.970  17.705   3.737 1.000 94.150 ? 69  SER A OG  1 
ATOM 546  N N   ? ALA A 1  70 ?  -6.954  18.023   3.825 1.000 94.250 ? 70  ALA A N   1 
ATOM 547  C CA  ? ALA A 1  70 ?  -7.665  18.776   4.855 1.000 94.250 ? 70  ALA A CA  1 
ATOM 548  C C   ? ALA A 1  70 ?  -7.231  18.340   6.251 1.000 94.250 ? 70  ALA A C   1 
ATOM 549  C CB  ? ALA A 1  70 ?  -9.173  18.605   4.693 1.000 94.250 ? 70  ALA A CB  1 
ATOM 550  O O   ? ALA A 1  70 ?  -7.110  19.168   7.157 1.000 94.250 ? 70  ALA A O   1 
ATOM 551  N N   ? GLU A 1  71 ?  -6.998  17.062   6.323 1.000 93.130 ? 71  GLU A N   1 
ATOM 552  C CA  ? GLU A 1  71 ?  -6.649  16.432   7.593 1.000 93.130 ? 71  GLU A CA  1 
ATOM 553  C C   ? GLU A 1  71 ?  -5.936  15.101   7.372 1.000 93.130 ? 71  GLU A C   1 
ATOM 554  C CB  ? GLU A 1  71 ?  -7.900  16.222   8.451 1.000 93.130 ? 71  GLU A CB  1 
ATOM 555  O O   ? GLU A 1  71 ?  -6.234  14.383   6.415 1.000 93.130 ? 71  GLU A O   1 
ATOM 556  C CG  ? GLU A 1  71 ?  -7.620  15.570   9.797 1.000 93.130 ? 71  GLU A CG  1 
ATOM 557  C CD  ? GLU A 1  71 ?  -8.882  15.235  10.576 1.000 93.130 ? 71  GLU A CD  1 
ATOM 558  O OE1 ? GLU A 1  71 ?  -8.790  14.967  11.795 1.000 93.130 ? 71  GLU A OE1 1 
ATOM 559  O OE2 ? GLU A 1  71 ?  -9.972  15.241   9.961 1.000 93.130 ? 71  GLU A OE2 1 
ATOM 560  N N   ? THR A 1  72 ?  -4.922  14.864   8.284 1.000 93.280 ? 72  THR A N   1 
ATOM 561  C CA  ? THR A 1  72 ?  -4.260  13.564   8.302 1.000 93.280 ? 72  THR A CA  1 
ATOM 562  C C   ? THR A 1  72 ?  -4.435  12.887   9.659 1.000 93.280 ? 72  THR A C   1 
ATOM 563  C CB  ? THR A 1  72 ?  -2.759  13.696   7.982 1.000 93.280 ? 72  THR A CB  1 
ATOM 564  O O   ? THR A 1  72 ?  -4.282  13.526  10.702 1.000 93.280 ? 72  THR A O   1 
ATOM 565  C CG2 ? THR A 1  72 ?  -2.544  14.278   6.588 1.000 93.280 ? 72  THR A CG2 1 
ATOM 566  O OG1 ? THR A 1  72 ?  -2.145  14.558   8.947 1.000 93.280 ? 72  THR A OG1 1 
ATOM 567  N N   ? ILE A 1  73 ?  -4.819  11.604   9.607 1.000 93.330 ? 73  ILE A N   1 
ATOM 568  C CA  ? ILE A 1  73 ?  -5.024  10.825  10.823 1.000 93.330 ? 73  ILE A CA  1 
ATOM 569  C C   ? ILE A 1  73 ?  -4.074   9.629  10.836 1.000 93.330 ? 73  ILE A C   1 
ATOM 570  C CB  ? ILE A 1  73 ?  -6.488  10.348  10.949 1.000 93.330 ? 73  ILE A CB  1 
ATOM 571  O O   ? ILE A 1  73 ?  -4.166   8.746   9.979 1.000 93.330 ? 73  ILE A O   1 
ATOM 572  C CG1 ? ILE A 1  73 ?  -7.446  11.542  10.883 1.000 93.330 ? 73  ILE A CG1 1 
ATOM 573  C CG2 ? ILE A 1  73 ?  -6.688   9.556  12.245 1.000 93.330 ? 73  ILE A CG2 1 
ATOM 574  C CD1 ? ILE A 1  73 ?  -8.917  11.153  10.820 1.000 93.330 ? 73  ILE A CD1 1 
ATOM 575  N N   ? LEU A 1  74 ?  -3.134   9.664  11.775 1.000 91.530 ? 74  LEU A N   1 
ATOM 576  C CA  ? LEU A 1  74 ?  -2.214   8.545  11.948 1.000 91.530 ? 74  LEU A CA  1 
ATOM 577  C C   ? LEU A 1  74 ?  -2.744   7.561  12.985 1.000 91.530 ? 74  LEU A C   1 
ATOM 578  C CB  ? LEU A 1  74 ?  -0.830   9.048  12.364 1.000 91.530 ? 74  LEU A CB  1 
ATOM 579  O O   ? LEU A 1  74 ?  -3.299   7.970  14.008 1.000 91.530 ? 74  LEU A O   1 
ATOM 580  C CG  ? LEU A 1  74 ?  -0.000   9.730  11.275 1.000 91.530 ? 74  LEU A CG  1 
ATOM 581  C CD1 ? LEU A 1  74 ?  -0.598  11.089  10.927 1.000 91.530 ? 74  LEU A CD1 1 
ATOM 582  C CD2 ? LEU A 1  74 ?   1.451   9.876  11.721 1.000 91.530 ? 74  LEU A CD2 1 
ATOM 583  N N   ? TYR A 1  75 ?  -2.572   6.271  12.644 1.000 89.530 ? 75  TYR A N   1 
ATOM 584  C CA  ? TYR A 1  75 ?  -2.950   5.270  13.634 1.000 89.530 ? 75  TYR A CA  1 
ATOM 585  C C   ? TYR A 1  75 ?  -1.900   5.168  14.735 1.000 89.530 ? 75  TYR A C   1 
ATOM 586  C CB  ? TYR A 1  75 ?  -3.145   3.903  12.971 1.000 89.530 ? 75  TYR A CB  1 
ATOM 587  O O   ? TYR A 1  75 ?  -0.769   4.744  14.485 1.000 89.530 ? 75  TYR A O   1 
ATOM 588  C CG  ? TYR A 1  75 ?  -3.692   2.849  13.902 1.000 89.530 ? 75  TYR A CG  1 
ATOM 589  C CD1 ? TYR A 1  75 ?  -2.843   1.948  14.541 1.000 89.530 ? 75  TYR A CD1 1 
ATOM 590  C CD2 ? TYR A 1  75 ?  -5.058   2.750  14.144 1.000 89.530 ? 75  TYR A CD2 1 
ATOM 591  C CE1 ? TYR A 1  75 ?  -3.343   0.973  15.398 1.000 89.530 ? 75  TYR A CE1 1 
ATOM 592  C CE2 ? TYR A 1  75 ?  -5.569   1.780  14.999 1.000 89.530 ? 75  TYR A CE2 1 
ATOM 593  O OH  ? TYR A 1  75 ?  -5.205  -0.066  16.469 1.000 89.530 ? 75  TYR A OH  1 
ATOM 594  C CZ  ? TYR A 1  75 ?  -4.705   0.897  15.621 1.000 89.530 ? 75  TYR A CZ  1 
ATOM 595  N N   ? ASN A 1  76 ?  -2.323   5.566  16.062 1.000 72.900 ? 76  ASN A N   1 
ATOM 596  C CA  ? ASN A 1  76 ?  -1.672   5.408  17.358 1.000 72.900 ? 76  ASN A CA  1 
ATOM 597  C C   ? ASN A 1  76 ?  -0.152   5.449  17.230 1.000 72.900 ? 76  ASN A C   1 
ATOM 598  C CB  ? ASN A 1  76 ?  -2.114   4.103  18.025 1.000 72.900 ? 76  ASN A CB  1 
ATOM 599  O O   ? ASN A 1  76 ?   0.526   4.460  17.514 1.000 72.900 ? 76  ASN A O   1 
ATOM 600  C CG  ? ASN A 1  76 ?  -1.849   4.092  19.518 1.000 72.900 ? 76  ASN A CG  1 
ATOM 601  N ND2 ? ASN A 1  76 ?  -1.922   2.913  20.124 1.000 72.900 ? 76  ASN A ND2 1 
ATOM 602  O OD1 ? ASN A 1  76 ?  -1.582   5.135  20.121 1.000 72.900 ? 76  ASN A OD1 1 
ATOM 603  N N   ? THR A 1  77 ?   0.448   6.606  16.740 1.000 64.340 ? 77  THR A N   1 
ATOM 604  C CA  ? THR A 1  77 ?   1.881   6.824  16.574 1.000 64.340 ? 77  THR A CA  1 
ATOM 605  C C   ? THR A 1  77 ?   2.479   7.459  17.826 1.000 64.340 ? 77  THR A C   1 
ATOM 606  C CB  ? THR A 1  77 ?   2.172   7.716  15.353 1.000 64.340 ? 77  THR A CB  1 
ATOM 607  O O   ? THR A 1  77 ?   3.650   7.846  17.833 1.000 64.340 ? 77  THR A O   1 
ATOM 608  C CG2 ? THR A 1  77 ?   1.747   7.032  14.058 1.000 64.340 ? 77  THR A CG2 1 
ATOM 609  O OG1 ? THR A 1  77 ?   1.453   8.949  15.487 1.000 64.340 ? 77  THR A OG1 1 
ATOM 610  N N   ? LYS A 1  78 ?   2.013   7.133  19.029 1.000 52.190 ? 78  LYS A N   1 
ATOM 611  C CA  ? LYS A 1  78 ?   2.539   7.744  20.246 1.000 52.190 ? 78  LYS A CA  1 
ATOM 612  C C   ? LYS A 1  78 ?   3.511   6.805  20.956 1.000 52.190 ? 78  LYS A C   1 
ATOM 613  C CB  ? LYS A 1  78 ?   1.399   8.130  21.189 1.000 52.190 ? 78  LYS A CB  1 
ATOM 614  O O   ? LYS A 1  78 ?   3.230   5.615  21.113 1.000 52.190 ? 78  LYS A O   1 
ATOM 615  C CG  ? LYS A 1  78 ?   0.658   9.394  20.778 1.000 52.190 ? 78  LYS A CG  1 
ATOM 616  C CD  ? LYS A 1  78 ?  -0.196   9.936  21.918 1.000 52.190 ? 78  LYS A CD  1 
ATOM 617  C CE  ? LYS A 1  78 ?  -0.971  11.177  21.495 1.000 52.190 ? 78  LYS A CE  1 
ATOM 618  N NZ  ? LYS A 1  78 ?  -1.842  11.688  22.596 1.000 52.190 ? 78  LYS A NZ  1 
ATOM 619  N N   ? ASP A 1  79 ?   4.663   6.199  20.306 1.000 50.470 ? 79  ASP A N   1 
ATOM 620  C CA  ? ASP A 1  79 ?   5.735   5.825  21.223 1.000 50.470 ? 79  ASP A CA  1 
ATOM 621  C C   ? ASP A 1  79 ?   5.998   4.322  21.178 1.000 50.470 ? 79  ASP A C   1 
ATOM 622  C CB  ? ASP A 1  79 ?   5.394   6.257  22.651 1.000 50.470 ? 79  ASP A CB  1 
ATOM 623  O O   ? ASP A 1  79 ?   6.962   3.836  21.773 1.000 50.470 ? 79  ASP A O   1 
ATOM 624  C CG  ? ASP A 1  79 ?   5.758   7.703  22.936 1.000 50.470 ? 79  ASP A CG  1 
ATOM 625  O OD1 ? ASP A 1  79 ?   6.745   8.209  22.359 1.000 50.470 ? 79  ASP A OD1 1 
ATOM 626  O OD2 ? ASP A 1  79 ?   5.054   8.342  23.748 1.000 50.470 ? 79  ASP A OD2 1 
ATOM 627  N N   ? GLU A 1  80 ?   6.479   3.619  20.052 1.000 40.890 ? 80  GLU A N   1 
ATOM 628  C CA  ? GLU A 1  80 ?   7.296   2.437  20.309 1.000 40.890 ? 80  GLU A CA  1 
ATOM 629  C C   ? GLU A 1  80 ?   7.335   1.517  19.092 1.000 40.890 ? 80  GLU A C   1 
ATOM 630  C CB  ? GLU A 1  80 ?   6.770   1.674  21.528 1.000 40.890 ? 80  GLU A CB  1 
ATOM 631  O O   ? GLU A 1  80 ?   6.291   1.177  18.531 1.000 40.890 ? 80  GLU A O   1 
ATOM 632  C CG  ? GLU A 1  80 ?   7.068   2.356  22.856 1.000 40.890 ? 80  GLU A CG  1 
ATOM 633  C CD  ? GLU A 1  80 ?   6.867   1.445  24.056 1.000 40.890 ? 80  GLU A CD  1 
ATOM 634  O OE1 ? GLU A 1  80 ?   7.182   1.862  25.194 1.000 40.890 ? 80  GLU A OE1 1 
ATOM 635  O OE2 ? GLU A 1  80 ?   6.392   0.305  23.857 1.000 40.890 ? 80  GLU A OE2 1 
ATOM 636  N N   ? CYS A 1  81 ?   8.129   2.041  18.049 1.000 45.370 ? 81  CYS A N   1 
ATOM 637  C CA  ? CYS A 1  81 ?   9.005   1.410  17.068 1.000 45.370 ? 81  CYS A CA  1 
ATOM 638  C C   ? CYS A 1  81 ?   8.418   1.513  15.666 1.000 45.370 ? 81  CYS A C   1 
ATOM 639  C CB  ? CYS A 1  81 ?   9.241  -0.058  17.426 1.000 45.370 ? 81  CYS A CB  1 
ATOM 640  O O   ? CYS A 1  81 ?   7.239   1.223  15.459 1.000 45.370 ? 81  CYS A O   1 
ATOM 641  S SG  ? CYS A 1  81 ?   9.390  -1.142  15.989 1.000 45.370 ? 81  CYS A SG  1 
ATOM 642  N N   ? GLU A 1  82 ?   8.558   2.504  14.942 1.000 58.680 ? 82  GLU A N   1 
ATOM 643  C CA  ? GLU A 1  82 ?   8.415   2.785  13.517 1.000 58.680 ? 82  GLU A CA  1 
ATOM 644  C C   ? GLU A 1  82 ?   8.029   1.528  12.743 1.000 58.680 ? 82  GLU A C   1 
ATOM 645  C CB  ? GLU A 1  82 ?   9.710   3.374  12.953 1.000 58.680 ? 82  GLU A CB  1 
ATOM 646  O O   ? GLU A 1  82 ?   7.455   1.615  11.655 1.000 58.680 ? 82  GLU A O   1 
ATOM 647  C CG  ? GLU A 1  82 ?   9.940   4.830  13.331 1.000 58.680 ? 82  GLU A CG  1 
ATOM 648  C CD  ? GLU A 1  82 ?  11.172   5.433  12.674 1.000 58.680 ? 82  GLU A CD  1 
ATOM 649  O OE1 ? GLU A 1  82 ?  11.457   6.630  12.903 1.000 58.680 ? 82  GLU A OE1 1 
ATOM 650  O OE2 ? GLU A 1  82 ?  11.858   4.702  11.925 1.000 58.680 ? 82  GLU A OE2 1 
ATOM 651  N N   ? CYS A 1  83 ?   7.624   0.370  13.539 1.000 61.840 ? 83  CYS A N   1 
ATOM 652  C CA  ? CYS A 1  83 ?   7.379  -0.804  12.710 1.000 61.840 ? 83  CYS A CA  1 
ATOM 653  C C   ? CYS A 1  83 ?   6.053  -1.462  13.073 1.000 61.840 ? 83  CYS A C   1 
ATOM 654  C CB  ? CYS A 1  83 ?   8.517  -1.814  12.861 1.000 61.840 ? 83  CYS A CB  1 
ATOM 655  O O   ? CYS A 1  83 ?   5.635  -2.424  12.427 1.000 61.840 ? 83  CYS A O   1 
ATOM 656  S SG  ? CYS A 1  83 ?  10.156  -1.109  12.582 1.000 61.840 ? 83  CYS A SG  1 
ATOM 657  N N   ? GLU A 1  84 ?   5.224  -0.953  14.133 1.000 71.960 ? 84  GLU A N   1 
ATOM 658  C CA  ? GLU A 1  84 ?   4.089  -1.733  14.617 1.000 71.960 ? 84  GLU A CA  1 
ATOM 659  C C   ? GLU A 1  84 ?   2.805  -1.349  13.888 1.000 71.960 ? 84  GLU A C   1 
ATOM 660  C CB  ? GLU A 1  84 ?   3.913  -1.548  16.127 1.000 71.960 ? 84  GLU A CB  1 
ATOM 661  O O   ? GLU A 1  84 ?   2.017  -2.218  13.509 1.000 71.960 ? 84  GLU A O   1 
ATOM 662  C CG  ? GLU A 1  84 ?   4.909  -2.338  16.963 1.000 71.960 ? 84  GLU A CG  1 
ATOM 663  C CD  ? GLU A 1  84 ?   4.664  -2.218  18.459 1.000 71.960 ? 84  GLU A CD  1 
ATOM 664  O OE1 ? GLU A 1  84 ?   5.442  -2.799  19.250 1.000 71.960 ? 84  GLU A OE1 1 
ATOM 665  O OE2 ? GLU A 1  84 ?   3.687  -1.537  18.843 1.000 71.960 ? 84  GLU A OE2 1 
ATOM 666  N N   ? ASN A 1  85 ?   2.786  -0.050  13.618 1.000 84.080 ? 85  ASN A N   1 
ATOM 667  C CA  ? ASN A 1  85 ?   1.598   0.464  12.945 1.000 84.080 ? 85  ASN A CA  1 
ATOM 668  C C   ? ASN A 1  85 ?   1.963   1.446  11.836 1.000 84.080 ? 85  ASN A C   1 
ATOM 669  C CB  ? ASN A 1  85 ?   0.656   1.127  13.952 1.000 84.080 ? 85  ASN A CB  1 
ATOM 670  O O   ? ASN A 1  85 ?   2.497   2.524  12.105 1.000 84.080 ? 85  ASN A O   1 
ATOM 671  C CG  ? ASN A 1  85 ?   0.248   0.192  15.074 1.000 84.080 ? 85  ASN A CG  1 
ATOM 672  N ND2 ? ASN A 1  85 ?   0.425   0.639  16.312 1.000 84.080 ? 85  ASN A ND2 1 
ATOM 673  O OD1 ? ASN A 1  85 ?  -0.220  -0.923  14.830 1.000 84.080 ? 85  ASN A OD1 1 
ATOM 674  N N   ? ASP A 1  86 ?   1.813   1.111  10.683 1.000 89.910 ? 86  ASP A N   1 
ATOM 675  C CA  ? ASP A 1  86 ?   2.205   1.966   9.567 1.000 89.910 ? 86  ASP A CA  1 
ATOM 676  C C   ? ASP A 1  86 ?   1.028   2.216   8.626 1.000 89.910 ? 86  ASP A C   1 
ATOM 677  C CB  ? ASP A 1  86 ?   3.371   1.343   8.796 1.000 89.910 ? 86  ASP A CB  1 
ATOM 678  O O   ? ASP A 1  86 ?   1.001   1.700   7.507 1.000 89.910 ? 86  ASP A O   1 
ATOM 679  C CG  ? ASP A 1  86 ?   4.000   2.298   7.797 1.000 89.910 ? 86  ASP A CG  1 
ATOM 680  O OD1 ? ASP A 1  86 ?   3.821   3.527   7.933 1.000 89.910 ? 86  ASP A OD1 1 
ATOM 681  O OD2 ? ASP A 1  86 ?   4.679   1.816   6.864 1.000 89.910 ? 86  ASP A OD2 1 
ATOM 682  N N   ? ILE A 1  87 ?  -0.032   2.936   9.254 1.000 93.560 ? 87  ILE A N   1 
ATOM 683  C CA  ? ILE A 1  87 ?  -1.218   3.228   8.457 1.000 93.560 ? 87  ILE A CA  1 
ATOM 684  C C   ? ILE A 1  87 ?  -1.704   4.645   8.753 1.000 93.560 ? 87  ILE A C   1 
ATOM 685  C CB  ? ILE A 1  87 ?  -2.346   2.207   8.728 1.000 93.560 ? 87  ILE A CB  1 
ATOM 686  O O   ? ILE A 1  87 ?  -1.677   5.089   9.903 1.000 93.560 ? 87  ILE A O   1 
ATOM 687  C CG1 ? ILE A 1  87 ?  -3.462   2.356   7.688 1.000 93.560 ? 87  ILE A CG1 1 
ATOM 688  C CG2 ? ILE A 1  87 ?  -2.896   2.374  10.148 1.000 93.560 ? 87  ILE A CG2 1 
ATOM 689  C CD1 ? ILE A 1  87 ?  -4.420   1.173   7.634 1.000 93.560 ? 87  ILE A CD1 1 
ATOM 690  N N   ? MET A 1  88 ?  -2.160   5.348   7.675 1.000 94.720 ? 88  MET A N   1 
ATOM 691  C CA  ? MET A 1  88 ?  -2.599   6.737   7.771 1.000 94.720 ? 88  MET A CA  1 
ATOM 692  C C   ? MET A 1  88 ?  -3.768   7.005   6.829 1.000 94.720 ? 88  MET A C   1 
ATOM 693  C CB  ? MET A 1  88 ?  -1.444   7.690   7.456 1.000 94.720 ? 88  MET A CB  1 
ATOM 694  O O   ? MET A 1  88 ?  -3.796   6.495   5.707 1.000 94.720 ? 88  MET A O   1 
ATOM 695  C CG  ? MET A 1  88 ?  -1.833   9.159   7.495 1.000 94.720 ? 88  MET A CG  1 
ATOM 696  S SD  ? MET A 1  88 ?  -0.440  10.267   7.050 1.000 94.720 ? 88  MET A SD  1 
ATOM 697  C CE  ? MET A 1  88 ?  -0.402  10.027   5.252 1.000 94.720 ? 88  MET A CE  1 
ATOM 698  N N   ? LEU A 1  89 ?  -4.720   7.800   7.340 1.000 96.460 ? 89  LEU A N   1 
ATOM 699  C CA  ? LEU A 1  89 ?  -5.814   8.302   6.516 1.000 96.460 ? 89  LEU A CA  1 
ATOM 700  C C   ? LEU A 1  89 ?  -5.618   9.779   6.193 1.000 96.460 ? 89  LEU A C   1 
ATOM 701  C CB  ? LEU A 1  89 ?  -7.156   8.096   7.223 1.000 96.460 ? 89  LEU A CB  1 
ATOM 702  O O   ? LEU A 1  89 ?  -5.219  10.561   7.060 1.000 96.460 ? 89  LEU A O   1 
ATOM 703  C CG  ? LEU A 1  89 ?  -7.641   6.651   7.348 1.000 96.460 ? 89  LEU A CG  1 
ATOM 704  C CD1 ? LEU A 1  89 ?  -8.893   6.585   8.217 1.000 96.460 ? 89  LEU A CD1 1 
ATOM 705  C CD2 ? LEU A 1  89 ?  -7.909   6.055   5.970 1.000 96.460 ? 89  LEU A CD2 1 
ATOM 706  N N   ? ILE A 1  90 ?  -5.907  10.068   4.907 1.000 96.280 ? 90  ILE A N   1 
ATOM 707  C CA  ? ILE A 1  90 ?  -5.869  11.460   4.473 1.000 96.280 ? 90  ILE A CA  1 
ATOM 708  C C   ? ILE A 1  90 ?  -7.253  11.890   3.994 1.000 96.280 ? 90  ILE A C   1 
ATOM 709  C CB  ? ILE A 1  90 ?  -4.824  11.675   3.356 1.000 96.280 ? 90  ILE A CB  1 
ATOM 710  O O   ? ILE A 1  90 ?  -7.789  11.325   3.038 1.000 96.280 ? 90  ILE A O   1 
ATOM 711  C CG1 ? ILE A 1  90 ?  -3.453  11.150   3.797 1.000 96.280 ? 90  ILE A CG1 1 
ATOM 712  C CG2 ? ILE A 1  90 ?  -4.744  13.155   2.968 1.000 96.280 ? 90  ILE A CG2 1 
ATOM 713  C CD1 ? ILE A 1  90 ?  -2.408  11.141   2.691 1.000 96.280 ? 90  ILE A CD1 1 
ATOM 714  N N   ? ARG A 1  91 ?  -7.821  12.931   4.737 1.000 96.470 ? 91  ARG A N   1 
ATOM 715  C CA  ? ARG A 1  91 ?  -9.066  13.522   4.255 1.000 96.470 ? 91  ARG A CA  1 
ATOM 716  C C   ? ARG A 1  91 ?  -8.795  14.574   3.185 1.000 96.470 ? 91  ARG A C   1 
ATOM 717  C CB  ? ARG A 1  91 ?  -9.850  14.142   5.413 1.000 96.470 ? 91  ARG A CB  1 
ATOM 718  O O   ? ARG A 1  91 ?  -8.006  15.497   3.400 1.000 96.470 ? 91  ARG A O   1 
ATOM 719  C CG  ? ARG A 1  91 ? -11.256  14.583   5.039 1.000 96.470 ? 91  ARG A CG  1 
ATOM 720  C CD  ? ARG A 1  91 ? -12.027  15.095   6.248 1.000 96.470 ? 91  ARG A CD  1 
ATOM 721  N NE  ? ARG A 1  91 ? -13.383  15.501   5.890 1.000 96.470 ? 91  ARG A NE  1 
ATOM 722  N NH1 ? ARG A 1  91 ? -13.997  16.089   8.038 1.000 96.470 ? 91  ARG A NH1 1 
ATOM 723  N NH2 ? ARG A 1  91 ? -15.493  16.304   6.315 1.000 96.470 ? 91  ARG A NH2 1 
ATOM 724  C CZ  ? ARG A 1  91 ? -14.288  15.964   6.748 1.000 96.470 ? 91  ARG A CZ  1 
ATOM 725  N N   ? LEU A 1  92 ?  -9.500  14.388   2.061 1.000 96.470 ? 92  LEU A N   1 
ATOM 726  C CA  ? LEU A 1  92 ?  -9.344  15.352   0.977 1.000 96.470 ? 92  LEU A CA  1 
ATOM 727  C C   ? LEU A 1  92 ? -10.058  16.659   1.306 1.000 96.470 ? 92  LEU A C   1 
ATOM 728  C CB  ? LEU A 1  92 ?  -9.885  14.776  -0.334 1.000 96.470 ? 92  LEU A CB  1 
ATOM 729  O O   ? LEU A 1  92 ? -11.113  16.651   1.943 1.000 96.470 ? 92  LEU A O   1 
ATOM 730  C CG  ? LEU A 1  92 ?  -9.276  13.452  -0.796 1.000 96.470 ? 92  LEU A CG  1 
ATOM 731  C CD1 ? LEU A 1  92 ?  -9.921  12.998  -2.101 1.000 96.470 ? 92  LEU A CD1 1 
ATOM 732  C CD2 ? LEU A 1  92 ?  -7.765  13.585  -0.958 1.000 96.470 ? 92  LEU A CD2 1 
ATOM 733  N N   ? ASN A 1  93 ?  -9.440  17.843   0.925 1.000 95.610 ? 93  ASN A N   1 
ATOM 734  C CA  ? ASN A 1  93 ? -10.079  19.133   1.160 1.000 95.610 ? 93  ASN A CA  1 
ATOM 735  C C   ? ASN A 1  93 ? -11.358  19.282   0.341 1.000 95.610 ? 93  ASN A C   1 
ATOM 736  C CB  ? ASN A 1  93 ?  -9.112  20.277   0.848 1.000 95.610 ? 93  ASN A CB  1 
ATOM 737  O O   ? ASN A 1  93 ? -12.248  20.051   0.707 1.000 95.610 ? 93  ASN A O   1 
ATOM 738  C CG  ? ASN A 1  93 ?  -8.715  20.323  -0.614 1.000 95.610 ? 93  ASN A CG  1 
ATOM 739  N ND2 ? ASN A 1  93 ?  -8.348  21.506  -1.092 1.000 95.610 ? 93  ASN A ND2 1 
ATOM 740  O OD1 ? ASN A 1  93 ?  -8.739  19.304  -1.309 1.000 95.610 ? 93  ASN A OD1 1 
ATOM 741  N N   ? LYS A 1  94 ? -11.541  18.541  -0.774 1.000 95.990 ? 94  LYS A N   1 
ATOM 742  C CA  ? LYS A 1  94 ? -12.705  18.362  -1.638 1.000 95.990 ? 94  LYS A CA  1 
ATOM 743  C C   ? LYS A 1  94 ? -12.808  16.921  -2.130 1.000 95.990 ? 94  LYS A C   1 
ATOM 744  C CB  ? LYS A 1  94 ? -12.641  19.319  -2.830 1.000 95.990 ? 94  LYS A CB  1 
ATOM 745  O O   ? LYS A 1  94 ? -11.803  16.314  -2.505 1.000 95.990 ? 94  LYS A O   1 
ATOM 746  C CG  ? LYS A 1  94 ? -13.904  19.336  -3.678 1.000 95.990 ? 94  LYS A CG  1 
ATOM 747  C CD  ? LYS A 1  94 ? -13.786  20.319  -4.836 1.000 95.990 ? 94  LYS A CD  1 
ATOM 748  C CE  ? LYS A 1  94 ? -15.020  20.285  -5.727 1.000 95.990 ? 94  LYS A CE  1 
ATOM 749  N NZ  ? LYS A 1  94 ? -14.915  21.256  -6.857 1.000 95.990 ? 94  LYS A NZ  1 
ATOM 750  N N   ? PRO A 1  95 ? -14.239  16.457  -2.174 1.000 96.720 ? 95  PRO A N   1 
ATOM 751  C CA  ? PRO A 1  95 ? -14.392  15.076  -2.639 1.000 96.720 ? 95  PRO A CA  1 
ATOM 752  C C   ? PRO A 1  95 ? -13.838  14.863  -4.046 1.000 96.720 ? 95  PRO A C   1 
ATOM 753  C CB  ? PRO A 1  95 ? -15.907  14.861  -2.611 1.000 96.720 ? 95  PRO A CB  1 
ATOM 754  O O   ? PRO A 1  95 ? -13.879  15.776  -4.875 1.000 96.720 ? 95  PRO A O   1 
ATOM 755  C CG  ? PRO A 1  95 ? -16.423  15.900  -1.669 1.000 96.720 ? 95  PRO A CG  1 
ATOM 756  C CD  ? PRO A 1  95 ? -15.511  17.092  -1.727 1.000 96.720 ? 95  PRO A CD  1 
ATOM 757  N N   ? ALA A 1  96 ? -13.323  13.593  -4.329 1.000 97.180 ? 96  ALA A N   1 
ATOM 758  C CA  ? ALA A 1  96 ? -12.849  13.220  -5.659 1.000 97.180 ? 96  ALA A CA  1 
ATOM 759  C C   ? ALA A 1  96 ? -14.008  13.132  -6.649 1.000 97.180 ? 96  ALA A C   1 
ATOM 760  C CB  ? ALA A 1  96 ? -12.099  11.891  -5.603 1.000 97.180 ? 96  ALA A CB  1 
ATOM 761  O O   ? ALA A 1  96 ? -15.110  12.714  -6.288 1.000 97.180 ? 96  ALA A O   1 
ATOM 762  N N   ? ASP A 1  97 ? -13.789  13.628  -7.893 1.000 96.970 ? 97  ASP A N   1 
ATOM 763  C CA  ? ASP A 1  97 ? -14.720  13.377  -8.989 1.000 96.970 ? 97  ASP A CA  1 
ATOM 764  C C   ? ASP A 1  97 ? -14.532  11.973  -9.560 1.000 96.970 ? 97  ASP A C   1 
ATOM 765  C CB  ? ASP A 1  97 ? -14.543  14.422 -10.093 1.000 96.970 ? 97  ASP A CB  1 
ATOM 766  O O   ? ASP A 1  97 ? -13.516  11.687 -10.196 1.000 96.970 ? 97  ASP A O   1 
ATOM 767  C CG  ? ASP A 1  97 ? -14.828  15.837  -9.622 1.000 96.970 ? 97  ASP A CG  1 
ATOM 768  O OD1 ? ASP A 1  97 ? -15.839  16.053  -8.919 1.000 96.970 ? 97  ASP A OD1 1 
ATOM 769  O OD2 ? ASP A 1  97 ? -14.038  16.744  -9.960 1.000 96.970 ? 97  ASP A OD2 1 
ATOM 770  N N   ? LEU A 1  98 ? -15.478  11.062  -9.228 1.000 96.690 ? 98  LEU A N   1 
ATOM 771  C CA  ? LEU A 1  98 ? -15.333   9.682  -9.676 1.000 96.690 ? 98  LEU A CA  1 
ATOM 772  C C   ? LEU A 1  98 ? -15.515   9.579 -11.187 1.000 96.690 ? 98  LEU A C   1 
ATOM 773  C CB  ? LEU A 1  98 ? -16.344   8.778  -8.966 1.000 96.690 ? 98  LEU A CB  1 
ATOM 774  O O   ? LEU A 1  98 ? -16.479  10.115 -11.738 1.000 96.690 ? 98  LEU A O   1 
ATOM 775  C CG  ? LEU A 1  98 ? -16.302   8.785  -7.437 1.000 96.690 ? 98  LEU A CG  1 
ATOM 776  C CD1 ? LEU A 1  98 ? -17.288   7.765  -6.875 1.000 96.690 ? 98  LEU A CD1 1 
ATOM 777  C CD2 ? LEU A 1  98 ? -14.889   8.500  -6.939 1.000 96.690 ? 98  LEU A CD2 1 
ATOM 778  N N   ? THR A 1  99 ? -14.550   8.917 -11.858 1.000 95.660 ? 99  THR A N   1 
ATOM 779  C CA  ? THR A 1  99 ? -14.481   8.653 -13.291 1.000 95.660 ? 99  THR A CA  1 
ATOM 780  C C   ? THR A 1  99 ? -13.950   7.247 -13.557 1.000 95.660 ? 99  THR A C   1 
ATOM 781  C CB  ? THR A 1  99 ? -13.589   9.684 -14.007 1.000 95.660 ? 99  THR A CB  1 
ATOM 782  O O   ? THR A 1  99 ? -13.709   6.481 -12.621 1.000 95.660 ? 99  THR A O   1 
ATOM 783  C CG2 ? THR A 1  99 ? -13.925  11.104 -13.562 1.000 95.660 ? 99  THR A CG2 1 
ATOM 784  O OG1 ? THR A 1  99 ? -12.215   9.413 -13.703 1.000 95.660 ? 99  THR A OG1 1 
ATOM 785  N N   ? GLU A 1 100 ? -13.807   6.921 -14.838 1.000 94.780 ? 100 GLU A N   1 
ATOM 786  C CA  ? GLU A 1 100 ? -13.219   5.633 -15.194 1.000 94.780 ? 100 GLU A CA  1 
ATOM 787  C C   ? GLU A 1 100 ? -11.755   5.559 -14.770 1.000 94.780 ? 100 GLU A C   1 
ATOM 788  C CB  ? GLU A 1 100 ? -13.343   5.383 -16.699 1.000 94.780 ? 100 GLU A CB  1 
ATOM 789  O O   ? GLU A 1 100 ? -11.180   4.471 -14.692 1.000 94.780 ? 100 GLU A O   1 
ATOM 790  C CG  ? GLU A 1 100 ? -12.640   6.425 -17.556 1.000 94.780 ? 100 GLU A CG  1 
ATOM 791  C CD  ? GLU A 1 100 ? -12.797   6.180 -19.049 1.000 94.780 ? 100 GLU A CD  1 
ATOM 792  O OE1 ? GLU A 1 100 ? -13.204   7.113 -19.777 1.000 94.780 ? 100 GLU A OE1 1 
ATOM 793  O OE2 ? GLU A 1 100 ? -12.511   5.046 -19.493 1.000 94.780 ? 100 GLU A OE2 1 
ATOM 794  N N   ? TYR A 1 101 ? -11.104   6.653 -14.327 1.000 95.240 ? 101 TYR A N   1 
ATOM 795  C CA  ? TYR A 1 101 ?  -9.688   6.737 -13.986 1.000 95.240 ? 101 TYR A CA  1 
ATOM 796  C C   ? TYR A 1 101 ?  -9.500   7.018 -12.500 1.000 95.240 ? 101 TYR A C   1 
ATOM 797  C CB  ? TYR A 1 101 ?  -9.000   7.827 -14.814 1.000 95.240 ? 101 TYR A CB  1 
ATOM 798  O O   ? TYR A 1 101 ?  -8.385   6.930 -11.981 1.000 95.240 ? 101 TYR A O   1 
ATOM 799  C CG  ? TYR A 1 101 ?  -9.094   7.607 -16.305 1.000 95.240 ? 101 TYR A CG  1 
ATOM 800  C CD1 ? TYR A 1 101 ?  -8.180   6.792 -16.968 1.000 95.240 ? 101 TYR A CD1 1 
ATOM 801  C CD2 ? TYR A 1 101 ? -10.098   8.214 -17.052 1.000 95.240 ? 101 TYR A CD2 1 
ATOM 802  C CE1 ? TYR A 1 101 ?  -8.262   6.588 -18.341 1.000 95.240 ? 101 TYR A CE1 1 
ATOM 803  C CE2 ? TYR A 1 101 ? -10.189   8.018 -18.426 1.000 95.240 ? 101 TYR A CE2 1 
ATOM 804  O OH  ? TYR A 1 101 ?  -9.355   7.006 -20.421 1.000 95.240 ? 101 TYR A OH  1 
ATOM 805  C CZ  ? TYR A 1 101 ?  -9.269   7.204 -19.061 1.000 95.240 ? 101 TYR A CZ  1 
ATOM 806  N N   ? VAL A 1 102 ? -10.625   7.375 -11.847 1.000 97.010 ? 102 VAL A N   1 
ATOM 807  C CA  ? VAL A 1 102 ? -10.609   7.653 -10.415 1.000 97.010 ? 102 VAL A CA  1 
ATOM 808  C C   ? VAL A 1 102 ? -11.781   6.947  -9.737 1.000 97.010 ? 102 VAL A C   1 
ATOM 809  C CB  ? VAL A 1 102 ? -10.665   9.171 -10.131 1.000 97.010 ? 102 VAL A CB  1 
ATOM 810  O O   ? VAL A 1 102 ? -12.939   7.316  -9.943 1.000 97.010 ? 102 VAL A O   1 
ATOM 811  C CG1 ? VAL A 1 102 ? -10.611   9.442  -8.628 1.000 97.010 ? 102 VAL A CG1 1 
ATOM 812  C CG2 ? VAL A 1 102 ?  -9.525   9.891 -10.848 1.000 97.010 ? 102 VAL A CG2 1 
ATOM 813  N N   ? ALA A 1 103 ? -11.437   5.922  -9.033 1.000 97.140 ? 103 ALA A N   1 
ATOM 814  C CA  ? ALA A 1 103 ? -12.464   5.160  -8.327 1.000 97.140 ? 103 ALA A CA  1 
ATOM 815  C C   ? ALA A 1 103 ? -11.891   4.489  -7.082 1.000 97.140 ? 103 ALA A C   1 
ATOM 816  C CB  ? ALA A 1 103 ? -13.083   4.116  -9.253 1.000 97.140 ? 103 ALA A CB  1 
ATOM 817  O O   ? ALA A 1 103 ? -10.720   4.103  -7.061 1.000 97.140 ? 103 ALA A O   1 
ATOM 818  N N   ? PRO A 1 104 ? -12.860   4.436  -6.037 1.000 97.400 ? 104 PRO A N   1 
ATOM 819  C CA  ? PRO A 1 104 ? -12.399   3.781  -4.810 1.000 97.400 ? 104 PRO A CA  1 
ATOM 820  C C   ? PRO A 1 104 ? -12.327   2.262  -4.943 1.000 97.400 ? 104 PRO A C   1 
ATOM 821  C CB  ? PRO A 1 104 ? -13.452   4.189  -3.776 1.000 97.400 ? 104 PRO A CB  1 
ATOM 822  O O   ? PRO A 1 104 ? -13.009   1.680  -5.790 1.000 97.400 ? 104 PRO A O   1 
ATOM 823  C CG  ? PRO A 1 104 ? -14.698   4.416  -4.569 1.000 97.400 ? 104 PRO A CG  1 
ATOM 824  C CD  ? PRO A 1 104 ? -14.312   4.924  -5.929 1.000 97.400 ? 104 PRO A CD  1 
ATOM 825  N N   ? ILE A 1 105 ? -11.460   1.629  -4.035 1.000 97.660 ? 105 ILE A N   1 
ATOM 826  C CA  ? ILE A 1 105 ? -11.339   0.176  -3.984 1.000 97.660 ? 105 ILE A CA  1 
ATOM 827  C C   ? ILE A 1 105 ? -11.937  -0.346  -2.679 1.000 97.660 ? 105 ILE A C   1 
ATOM 828  C CB  ? ILE A 1 105 ?  -9.867  -0.273  -4.117 1.000 97.660 ? 105 ILE A CB  1 
ATOM 829  O O   ? ILE A 1 105 ? -11.836   0.307  -1.638 1.000 97.660 ? 105 ILE A O   1 
ATOM 830  C CG1 ? ILE A 1 105 ?  -9.788  -1.792  -4.312 1.000 97.660 ? 105 ILE A CG1 1 
ATOM 831  C CG2 ? ILE A 1 105 ?  -9.056   0.164  -2.894 1.000 97.660 ? 105 ILE A CG2 1 
ATOM 832  C CD1 ? ILE A 1 105 ?  -8.432  -2.284  -4.800 1.000 97.660 ? 105 ILE A CD1 1 
ATOM 833  N N   ? ASP A 1 106 ? -12.557  -1.532  -2.788 1.000 96.530 ? 106 ASP A N   1 
ATOM 834  C CA  ? ASP A 1 106 ? -13.119  -2.172  -1.603 1.000 96.530 ? 106 ASP A CA  1 
ATOM 835  C C   ? ASP A 1 106 ? -12.015  -2.669  -0.672 1.000 96.530 ? 106 ASP A C   1 
ATOM 836  C CB  ? ASP A 1 106 ? -14.032  -3.333  -2.002 1.000 96.530 ? 106 ASP A CB  1 
ATOM 837  O O   ? ASP A 1 106 ? -10.959  -3.110  -1.132 1.000 96.530 ? 106 ASP A O   1 
ATOM 838  C CG  ? ASP A 1 106 ? -15.321  -2.873  -2.662 1.000 96.530 ? 106 ASP A CG  1 
ATOM 839  O OD1 ? ASP A 1 106 ? -15.734  -1.713  -2.451 1.000 96.530 ? 106 ASP A OD1 1 
ATOM 840  O OD2 ? ASP A 1 106 ? -15.931  -3.681  -3.396 1.000 96.530 ? 106 ASP A OD2 1 
ATOM 841  N N   ? LEU A 1 107 ? -12.434  -2.588   0.700 1.000 97.010 ? 107 LEU A N   1 
ATOM 842  C CA  ? LEU A 1 107 ? -11.489  -3.064   1.705 1.000 97.010 ? 107 LEU A CA  1 
ATOM 843  C C   ? LEU A 1 107 ? -11.585  -4.577   1.868 1.000 97.010 ? 107 LEU A C   1 
ATOM 844  C CB  ? LEU A 1 107 ? -11.744  -2.376   3.049 1.000 97.010 ? 107 LEU A CB  1 
ATOM 845  O O   ? LEU A 1 107 ? -12.684  -5.138   1.863 1.000 97.010 ? 107 LEU A O   1 
ATOM 846  C CG  ? LEU A 1 107 ? -11.637  -0.851   3.061 1.000 97.010 ? 107 LEU A CG  1 
ATOM 847  C CD1 ? LEU A 1 107 ? -11.909  -0.312   4.461 1.000 97.010 ? 107 LEU A CD1 1 
ATOM 848  C CD2 ? LEU A 1 107 ? -10.264  -0.407   2.569 1.000 97.010 ? 107 LEU A CD2 1 
ATOM 849  N N   ? GLY A 1 108 ? -10.543  -5.229   1.878 1.000 96.300 ? 108 GLY A N   1 
ATOM 850  C CA  ? GLY A 1 108 ? -10.509  -6.628   2.275 1.000 96.300 ? 108 GLY A CA  1 
ATOM 851  C C   ? GLY A 1 108 ? -10.711  -6.830   3.765 1.000 96.300 ? 108 GLY A C   1 
ATOM 852  O O   ? GLY A 1 108 ?  -9.856  -6.454   4.570 1.000 96.300 ? 108 GLY A O   1 
ATOM 853  N N   ? ILE A 1 109 ? -11.787  -7.495   4.212 1.000 95.250 ? 109 ILE A N   1 
ATOM 854  C CA  ? ILE A 1 109 ? -12.200  -7.562   5.609 1.000 95.250 ? 109 ILE A CA  1 
ATOM 855  C C   ? ILE A 1 109 ? -11.554  -8.771   6.281 1.000 95.250 ? 109 ILE A C   1 
ATOM 856  C CB  ? ILE A 1 109 ? -13.738  -7.634   5.741 1.000 95.250 ? 109 ILE A CB  1 
ATOM 857  O O   ? ILE A 1 109 ? -11.381  -8.792   7.502 1.000 95.250 ? 109 ILE A O   1 
ATOM 858  C CG1 ? ILE A 1 109 ? -14.391  -6.433   5.047 1.000 95.250 ? 109 ILE A CG1 1 
ATOM 859  C CG2 ? ILE A 1 109 ? -14.151  -7.706   7.214 1.000 95.250 ? 109 ILE A CG2 1 
ATOM 860  C CD1 ? ILE A 1 109 ? -15.903  -6.543   4.911 1.000 95.250 ? 109 ILE A CD1 1 
ATOM 861  N N   ? THR A 1 110 ? -11.097  -9.666   5.447 1.000 94.950 ? 110 THR A N   1 
ATOM 862  C CA  ? THR A 1 110 ? -10.350 -10.809   5.961 1.000 94.950 ? 110 THR A CA  1 
ATOM 863  C C   ? THR A 1 110 ?  -9.010 -10.946   5.245 1.000 94.950 ? 110 THR A C   1 
ATOM 864  C CB  ? THR A 1 110 ? -11.152 -12.114   5.809 1.000 94.950 ? 110 THR A CB  1 
ATOM 865  O O   ? THR A 1 110 ?  -8.882 -10.566   4.079 1.000 94.950 ? 110 THR A O   1 
ATOM 866  C CG2 ? THR A 1 110 ? -12.484 -12.031   6.548 1.000 94.950 ? 110 THR A CG2 1 
ATOM 867  O OG1 ? THR A 1 110 ? -11.403 -12.355   4.419 1.000 94.950 ? 110 THR A OG1 1 
ATOM 868  N N   ? PRO A 1 111 ?  -8.028 -11.421   6.047 1.000 94.280 ? 111 PRO A N   1 
ATOM 869  C CA  ? PRO A 1 111 ?  -6.738 -11.631   5.387 1.000 94.280 ? 111 PRO A CA  1 
ATOM 870  C C   ? PRO A 1 111 ?  -6.797 -12.704   4.302 1.000 94.280 ? 111 PRO A C   1 
ATOM 871  C CB  ? PRO A 1 111 ?  -5.821 -12.064   6.534 1.000 94.280 ? 111 PRO A CB  1 
ATOM 872  O O   ? PRO A 1 111 ?  -7.539 -13.681   4.436 1.000 94.280 ? 111 PRO A O   1 
ATOM 873  C CG  ? PRO A 1 111 ?  -6.509 -11.589   7.773 1.000 94.280 ? 111 PRO A CG  1 
ATOM 874  C CD  ? PRO A 1 111 ?  -7.991 -11.591   7.526 1.000 94.280 ? 111 PRO A CD  1 
ATOM 875  N N   ? PRO A 1 112 ?  -6.058 -12.492   3.194 1.000 95.820 ? 112 PRO A N   1 
ATOM 876  C CA  ? PRO A 1 112 ?  -6.008 -13.513   2.145 1.000 95.820 ? 112 PRO A CA  1 
ATOM 877  C C   ? PRO A 1 112 ?  -5.302 -14.789   2.597 1.000 95.820 ? 112 PRO A C   1 
ATOM 878  C CB  ? PRO A 1 112 ?  -5.229 -12.826   1.021 1.000 95.820 ? 112 PRO A CB  1 
ATOM 879  O O   ? PRO A 1 112 ?  -4.405 -14.737   3.443 1.000 95.820 ? 112 PRO A O   1 
ATOM 880  C CG  ? PRO A 1 112 ?  -4.332 -11.854   1.717 1.000 95.820 ? 112 PRO A CG  1 
ATOM 881  C CD  ? PRO A 1 112 ?  -5.050 -11.321   2.923 1.000 95.820 ? 112 PRO A CD  1 
ATOM 882  N N   ? PRO A 1 113 ?  -5.734 -15.997   2.117 1.000 95.250 ? 113 PRO A N   1 
ATOM 883  C CA  ? PRO A 1 113 ?  -5.034 -17.241   2.447 1.000 95.250 ? 113 PRO A CA  1 
ATOM 884  C C   ? PRO A 1 113 ?  -3.583 -17.245   1.970 1.000 95.250 ? 113 PRO A C   1 
ATOM 885  C CB  ? PRO A 1 113 ?  -5.852 -18.310   1.717 1.000 95.250 ? 113 PRO A CB  1 
ATOM 886  O O   ? PRO A 1 113 ?  -3.241 -16.541   1.016 1.000 95.250 ? 113 PRO A O   1 
ATOM 887  C CG  ? PRO A 1 113 ?  -7.154 -17.647   1.404 1.000 95.250 ? 113 PRO A CG  1 
ATOM 888  C CD  ? PRO A 1 113 ?  -6.916 -16.171   1.261 1.000 95.250 ? 113 PRO A CD  1 
ATOM 889  N N   ? LEU A 1 114 ?  -2.754 -18.152   2.592 1.000 95.870 ? 114 LEU A N   1 
ATOM 890  C CA  ? LEU A 1 114 ?  -1.378 -18.352   2.150 1.000 95.870 ? 114 LEU A CA  1 
ATOM 891  C C   ? LEU A 1 114 ?  -1.335 -18.814   0.698 1.000 95.870 ? 114 LEU A C   1 
ATOM 892  C CB  ? LEU A 1 114 ?  -0.671 -19.374   3.045 1.000 95.870 ? 114 LEU A CB  1 
ATOM 893  O O   ? LEU A 1 114 ?  -2.181 -19.601   0.267 1.000 95.870 ? 114 LEU A O   1 
ATOM 894  C CG  ? LEU A 1 114 ?  -0.525 -18.998   4.520 1.000 95.870 ? 114 LEU A CG  1 
ATOM 895  C CD1 ? LEU A 1 114 ?   0.197 -20.105   5.280 1.000 95.870 ? 114 LEU A CD1 1 
ATOM 896  C CD2 ? LEU A 1 114 ?   0.217 -17.673   4.663 1.000 95.870 ? 114 LEU A CD2 1 
ATOM 897  N N   ? GLY A 1 115 ?  -0.463 -18.199  -0.064 1.000 95.600 ? 115 GLY A N   1 
ATOM 898  C CA  ? GLY A 1 115 ?  -0.291 -18.632  -1.441 1.000 95.600 ? 115 GLY A CA  1 
ATOM 899  C C   ? GLY A 1 115 ?  -1.111 -17.823  -2.428 1.000 95.600 ? 115 GLY A C   1 
ATOM 900  O O   ? GLY A 1 115 ?  -1.011 -18.026  -3.640 1.000 95.600 ? 115 GLY A O   1 
ATOM 901  N N   ? THR A 1 116 ?  -1.963 -16.997  -1.862 1.000 96.880 ? 116 THR A N   1 
ATOM 902  C CA  ? THR A 1 116 ?  -2.770 -16.117  -2.700 1.000 96.880 ? 116 THR A CA  1 
ATOM 903  C C   ? THR A 1 116 ?  -1.881 -15.196  -3.531 1.000 96.880 ? 116 THR A C   1 
ATOM 904  C CB  ? THR A 1 116 ?  -3.739 -15.272  -1.853 1.000 96.880 ? 116 THR A CB  1 
ATOM 905  O O   ? THR A 1 116 ?  -0.922 -14.618  -3.014 1.000 96.880 ? 116 THR A O   1 
ATOM 906  C CG2 ? THR A 1 116 ?  -4.592 -14.365  -2.733 1.000 96.880 ? 116 THR A CG2 1 
ATOM 907  O OG1 ? THR A 1 116 ?  -4.599 -16.145  -1.110 1.000 96.880 ? 116 THR A OG1 1 
ATOM 908  N N   ? SER A 1 117 ?  -2.181 -15.094  -4.858 1.000 96.020 ? 117 SER A N   1 
ATOM 909  C CA  ? SER A 1 117 ?  -1.500 -14.171  -5.761 1.000 96.020 ? 117 SER A CA  1 
ATOM 910  C C   ? SER A 1 117 ?  -2.103 -12.773  -5.680 1.000 96.020 ? 117 SER A C   1 
ATOM 911  C CB  ? SER A 1 117 ?  -1.567 -14.682  -7.201 1.000 96.020 ? 117 SER A CB  1 
ATOM 912  O O   ? SER A 1 117 ?  -3.309 -12.599  -5.865 1.000 96.020 ? 117 SER A O   1 
ATOM 913  O OG  ? SER A 1 117 ?  -0.816 -13.847  -8.066 1.000 96.020 ? 117 SER A OG  1 
ATOM 914  N N   ? CYS A 1 118 ?  -1.255 -11.785  -5.455 1.000 96.840 ? 118 CYS A N   1 
ATOM 915  C CA  ? CYS A 1 118 ?  -1.671 -10.399  -5.276 1.000 96.840 ? 118 CYS A CA  1 
ATOM 916  C C   ? CYS A 1 118 ?  -0.874  -9.469  -6.184 1.000 96.840 ? 118 CYS A C   1 
ATOM 917  C CB  ? CYS A 1 118 ?  -1.502  -9.972  -3.819 1.000 96.840 ? 118 CYS A CB  1 
ATOM 918  O O   ? CYS A 1 118 ?   0.258  -9.780  -6.558 1.000 96.840 ? 118 CYS A O   1 
ATOM 919  S SG  ? CYS A 1 118 ?  -2.396 -11.014  -2.646 1.000 96.840 ? 118 CYS A SG  1 
ATOM 920  N N   ? THR A 1 119 ?  -1.542  -8.407  -6.524 1.000 96.340 ? 119 THR A N   1 
ATOM 921  C CA  ? THR A 1 119 ?  -0.898  -7.394  -7.353 1.000 96.340 ? 119 THR A CA  1 
ATOM 922  C C   ? THR A 1 119 ?  -0.503  -6.181  -6.515 1.000 96.340 ? 119 THR A C   1 
ATOM 923  C CB  ? THR A 1 119 ?  -1.816  -6.948  -8.505 1.000 96.340 ? 119 THR A CB  1 
ATOM 924  O O   ? THR A 1 119 ?  -1.312  -5.665  -5.741 1.000 96.340 ? 119 THR A O   1 
ATOM 925  C CG2 ? THR A 1 119 ?  -1.125  -5.917  -9.392 1.000 96.340 ? 119 THR A CG2 1 
ATOM 926  O OG1 ? THR A 1 119 ?  -2.165  -8.089  -9.300 1.000 96.340 ? 119 THR A OG1 1 
ATOM 927  N N   ? VAL A 1 120 ?   0.779  -5.773  -6.660 1.000 95.870 ? 120 VAL A N   1 
ATOM 928  C CA  ? VAL A 1 120 ?   1.263  -4.533  -6.062 1.000 95.870 ? 120 VAL A CA  1 
ATOM 929  C C   ? VAL A 1 120 ?   1.596  -3.526  -7.159 1.000 95.870 ? 120 VAL A C   1 
ATOM 930  C CB  ? VAL A 1 120 ?   2.501  -4.779  -5.170 1.000 95.870 ? 120 VAL A CB  1 
ATOM 931  O O   ? VAL A 1 120 ?   2.050  -3.905  -8.242 1.000 95.870 ? 120 VAL A O   1 
ATOM 932  C CG1 ? VAL A 1 120 ?   2.935  -3.486  -4.481 1.000 95.870 ? 120 VAL A CG1 1 
ATOM 933  C CG2 ? VAL A 1 120 ?   2.207  -5.866  -4.138 1.000 95.870 ? 120 VAL A CG2 1 
ATOM 934  N N   ? MET A 1 121 ?   1.418  -2.355  -6.874 1.000 95.450 ? 121 MET A N   1 
ATOM 935  C CA  ? MET A 1 121 ?   1.647  -1.344  -7.903 1.000 95.450 ? 121 MET A CA  1 
ATOM 936  C C   ? MET A 1 121 ?   2.093  -0.025  -7.281 1.000 95.450 ? 121 MET A C   1 
ATOM 937  C CB  ? MET A 1 121 ?   0.383  -1.129  -8.736 1.000 95.450 ? 121 MET A CB  1 
ATOM 938  O O   ? MET A 1 121 ?   1.757   0.269  -6.132 1.000 95.450 ? 121 MET A O   1 
ATOM 939  C CG  ? MET A 1 121 ?  -0.792  -0.585  -7.939 1.000 95.450 ? 121 MET A CG  1 
ATOM 940  S SD  ? MET A 1 121 ?  -2.389  -0.775  -8.821 1.000 95.450 ? 121 MET A SD  1 
ATOM 941  C CE  ? MET A 1 121 ?  -2.730  -2.526  -8.491 1.000 95.450 ? 121 MET A CE  1 
ATOM 942  N N   ? GLY A 1 122 ?   2.891   0.806  -8.075 1.000 94.610 ? 122 GLY A N   1 
ATOM 943  C CA  ? GLY A 1 122 ?   3.385   2.088  -7.599 1.000 94.610 ? 122 GLY A CA  1 
ATOM 944  C C   ? GLY A 1 122 ?   4.398   2.722  -8.534 1.000 94.610 ? 122 GLY A C   1 
ATOM 945  O O   ? GLY A 1 122 ?   4.677   2.188  -9.609 1.000 94.610 ? 122 GLY A O   1 
ATOM 946  N N   ? TRP A 1 123 ?   4.847   3.977  -8.174 1.000 93.290 ? 123 TRP A N   1 
ATOM 947  C CA  ? TRP A 1 123 ?   5.788   4.758  -8.971 1.000 93.290 ? 123 TRP A CA  1 
ATOM 948  C C   ? TRP A 1 123 ?   7.190   4.697  -8.373 1.000 93.290 ? 123 TRP A C   1 
ATOM 949  C CB  ? TRP A 1 123 ?   5.327   6.214  -9.073 1.000 93.290 ? 123 TRP A CB  1 
ATOM 950  O O   ? TRP A 1 123 ?   8.006   5.594  -8.595 1.000 93.290 ? 123 TRP A O   1 
ATOM 951  C CG  ? TRP A 1 123 ?   4.195   6.429 -10.034 1.000 93.290 ? 123 TRP A CG  1 
ATOM 952  C CD1 ? TRP A 1 123 ?   4.288   6.808 -11.344 1.000 93.290 ? 123 TRP A CD1 1 
ATOM 953  C CD2 ? TRP A 1 123 ?   2.800   6.280  -9.756 1.000 93.290 ? 123 TRP A CD2 1 
ATOM 954  C CE2 ? TRP A 1 123 ?   2.102   6.585 -10.946 1.000 93.290 ? 123 TRP A CE2 1 
ATOM 955  C CE3 ? TRP A 1 123 ?   2.070   5.918  -8.615 1.000 93.290 ? 123 TRP A CE3 1 
ATOM 956  N NE1 ? TRP A 1 123 ?   3.032   6.904 -11.898 1.000 93.290 ? 123 TRP A NE1 1 
ATOM 957  C CH2 ? TRP A 1 123 ?   0.019   6.181  -9.897 1.000 93.290 ? 123 TRP A CH2 1 
ATOM 958  C CZ2 ? TRP A 1 123 ?   0.708   6.539 -11.027 1.000 93.290 ? 123 TRP A CZ2 1 
ATOM 959  C CZ3 ? TRP A 1 123 ?   0.684   5.872  -8.698 1.000 93.290 ? 123 TRP A CZ3 1 
ATOM 960  N N   ? GLY A 1 124 ?   7.405   3.682  -7.494 1.000 90.250 ? 124 GLY A N   1 
ATOM 961  C CA  ? GLY A 1 124 ?   8.701   3.546  -6.848 1.000 90.250 ? 124 GLY A CA  1 
ATOM 962  C C   ? GLY A 1 124 ?   9.782   3.035  -7.781 1.000 90.250 ? 124 GLY A C   1 
ATOM 963  O O   ? GLY A 1 124 ?   9.566   2.925  -8.989 1.000 90.250 ? 124 GLY A O   1 
ATOM 964  N N   ? ALA A 1 125 ?  11.103   2.741  -7.255 1.000 90.540 ? 125 ALA A N   1 
ATOM 965  C CA  ? ALA A 1 125 ?  12.268   2.292  -8.013 1.000 90.540 ? 125 ALA A CA  1 
ATOM 966  C C   ? ALA A 1 125 ?  12.006   0.942  -8.673 1.000 90.540 ? 125 ALA A C   1 
ATOM 967  C CB  ? ALA A 1 125 ?  13.493   2.208  -7.105 1.000 90.540 ? 125 ALA A CB  1 
ATOM 968  O O   ? ALA A 1 125 ?  11.372   0.066  -8.080 1.000 90.540 ? 125 ALA A O   1 
ATOM 969  N N   ? ILE A 1 126 ?  12.525   0.713  -9.963 1.000 92.290 ? 126 ILE A N   1 
ATOM 970  C CA  ? ILE A 1 126 ?  12.368  -0.545 -10.683 1.000 92.290 ? 126 ILE A CA  1 
ATOM 971  C C   ? ILE A 1 126 ?  13.697  -1.297 -10.707 1.000 92.290 ? 126 ILE A C   1 
ATOM 972  C CB  ? ILE A 1 126 ?  11.859  -0.312 -12.124 1.000 92.290 ? 126 ILE A CB  1 
ATOM 973  O O   ? ILE A 1 126 ?  13.792  -2.384 -11.281 1.000 92.290 ? 126 ILE A O   1 
ATOM 974  C CG1 ? ILE A 1 126 ?  12.810   0.621 -12.881 1.000 92.290 ? 126 ILE A CG1 1 
ATOM 975  C CG2 ? ILE A 1 126 ?  10.435   0.252 -12.108 1.000 92.290 ? 126 ILE A CG2 1 
ATOM 976  C CD1 ? ILE A 1 126 ?  12.533   0.707 -14.376 1.000 92.290 ? 126 ILE A CD1 1 
ATOM 977  N N   ? THR A 1 127 ?  14.743  -0.631 -10.162 1.000 89.340 ? 127 THR A N   1 
ATOM 978  C CA  ? THR A 1 127 ?  16.045  -1.266  -9.988 1.000 89.340 ? 127 THR A CA  1 
ATOM 979  C C   ? THR A 1 127 ?  16.503  -1.170  -8.535 1.000 89.340 ? 127 THR A C   1 
ATOM 980  C CB  ? THR A 1 127 ?  17.104  -0.628 -10.906 1.000 89.340 ? 127 THR A CB  1 
ATOM 981  O O   ? THR A 1 127 ?  16.049  -0.298  -7.792 1.000 89.340 ? 127 THR A O   1 
ATOM 982  C CG2 ? THR A 1 127 ?  16.742  -0.815 -12.376 1.000 89.340 ? 127 THR A CG2 1 
ATOM 983  O OG1 ? THR A 1 127 ?  17.193   0.774 -10.621 1.000 89.340 ? 127 THR A OG1 1 
ATOM 984  N N   ? SER A 1 128 ?  17.489  -2.133  -8.014 1.000 88.070 ? 128 SER A N   1 
ATOM 985  C CA  ? SER A 1 128 ?  18.132  -2.197  -6.705 1.000 88.070 ? 128 SER A CA  1 
ATOM 986  C C   ? SER A 1 128 ?  19.535  -2.787  -6.808 1.000 88.070 ? 128 SER A C   1 
ATOM 987  C CB  ? SER A 1 128 ?  17.291  -3.027  -5.734 1.000 88.070 ? 128 SER A CB  1 
ATOM 988  O O   ? SER A 1 128 ?  19.740  -3.803  -7.474 1.000 88.070 ? 128 SER A O   1 
ATOM 989  O OG  ? SER A 1 128 ?  17.947  -3.156  -4.485 1.000 88.070 ? 128 SER A OG  1 
ATOM 990  N N   ? PRO A 1 129 ?  20.593  -2.129  -6.261 1.000 86.570 ? 129 PRO A N   1 
ATOM 991  C CA  ? PRO A 1 129 ?  20.574  -1.054  -5.265 1.000 86.570 ? 129 PRO A CA  1 
ATOM 992  C C   ? PRO A 1 129 ?  20.519   0.335  -5.898 1.000 86.570 ? 129 PRO A C   1 
ATOM 993  C CB  ? PRO A 1 129 ?  21.887  -1.256  -4.504 1.000 86.570 ? 129 PRO A CB  1 
ATOM 994  O O   ? PRO A 1 129 ?  20.141   1.304  -5.235 1.000 86.570 ? 129 PRO A O   1 
ATOM 995  C CG  ? PRO A 1 129 ?  22.808  -1.894  -5.493 1.000 86.570 ? 129 PRO A CG  1 
ATOM 996  C CD  ? PRO A 1 129 ?  21.995  -2.757  -6.415 1.000 86.570 ? 129 PRO A CD  1 
ATOM 997  N N   ? GLU A 1 130 ?  20.885   0.404  -7.284 1.000 88.040 ? 130 GLU A N   1 
ATOM 998  C CA  ? GLU A 1 130 ?  20.768   1.637  -8.057 1.000 88.040 ? 130 GLU A CA  1 
ATOM 999  C C   ? GLU A 1 130 ?  19.321   1.901  -8.461 1.000 88.040 ? 130 GLU A C   1 
ATOM 1000 C CB  ? GLU A 1 130 ?  21.660   1.579  -9.300 1.000 88.040 ? 130 GLU A CB  1 
ATOM 1001 O O   ? GLU A 1 130 ?  18.678   1.049  -9.079 1.000 88.040 ? 130 GLU A O   1 
ATOM 1002 C CG  ? GLU A 1 130 ?  23.149   1.551  -8.988 1.000 88.040 ? 130 GLU A CG  1 
ATOM 1003 C CD  ? GLU A 1 130 ?  23.667   0.160  -8.661 1.000 88.040 ? 130 GLU A CD  1 
ATOM 1004 O OE1 ? GLU A 1 130 ?  24.798   0.041  -8.136 1.000 88.040 ? 130 GLU A OE1 1 
ATOM 1005 O OE2 ? GLU A 1 130 ?  22.938  -0.819  -8.932 1.000 88.040 ? 130 GLU A OE2 1 
ATOM 1006 N N   ? GLU A 1 131 ?  18.828   3.088  -8.014 1.000 88.650 ? 131 GLU A N   1 
ATOM 1007 C CA  ? GLU A 1 131 ?  17.401   3.372  -8.135 1.000 88.650 ? 131 GLU A CA  1 
ATOM 1008 C C   ? GLU A 1 131 ?  17.084   4.049  -9.465 1.000 88.650 ? 131 GLU A C   1 
ATOM 1009 C CB  ? GLU A 1 131 ?  16.926   4.247  -6.973 1.000 88.650 ? 131 GLU A CB  1 
ATOM 1010 O O   ? GLU A 1 131 ?  17.726   5.035  -9.834 1.000 88.650 ? 131 GLU A O   1 
ATOM 1011 C CG  ? GLU A 1 131 ?  17.065   3.586  -5.609 1.000 88.650 ? 131 GLU A CG  1 
ATOM 1012 C CD  ? GLU A 1 131 ?  16.647   4.490  -4.459 1.000 88.650 ? 131 GLU A CD  1 
ATOM 1013 O OE1 ? GLU A 1 131 ?  16.443   3.983  -3.333 1.000 88.650 ? 131 GLU A OE1 1 
ATOM 1014 O OE2 ? GLU A 1 131 ?  16.523   5.714  -4.687 1.000 88.650 ? 131 GLU A OE2 1 
ATOM 1015 N N   ? THR A 1 132 ?  16.206   3.423 -10.228 1.000 90.600 ? 132 THR A N   1 
ATOM 1016 C CA  ? THR A 1 132 ?  15.566   3.971 -11.419 1.000 90.600 ? 132 THR A CA  1 
ATOM 1017 C C   ? THR A 1 132 ?  14.062   4.120 -11.204 1.000 90.600 ? 132 THR A C   1 
ATOM 1018 C CB  ? THR A 1 132 ?  15.826   3.085 -12.651 1.000 90.600 ? 132 THR A CB  1 
ATOM 1019 O O   ? THR A 1 132 ?  13.389   3.166 -10.810 1.000 90.600 ? 132 THR A O   1 
ATOM 1020 C CG2 ? THR A 1 132 ?  15.247   3.715 -13.913 1.000 90.600 ? 132 THR A CG2 1 
ATOM 1021 O OG1 ? THR A 1 132 ?  17.239   2.915 -12.820 1.000 90.600 ? 132 THR A OG1 1 
ATOM 1022 N N   ? PHE A 1 133 ?  13.564   5.411 -11.422 1.000 91.190 ? 133 PHE A N   1 
ATOM 1023 C CA  ? PHE A 1 133 ?  12.148   5.696 -11.222 1.000 91.190 ? 133 PHE A CA  1 
ATOM 1024 C C   ? PHE A 1 133 ?  11.420   5.787 -12.557 1.000 91.190 ? 133 PHE A C   1 
ATOM 1025 C CB  ? PHE A 1 133 ?  11.966   6.999 -10.436 1.000 91.190 ? 133 PHE A CB  1 
ATOM 1026 O O   ? PHE A 1 133 ?  11.811   6.562 -13.432 1.000 91.190 ? 133 PHE A O   1 
ATOM 1027 C CG  ? PHE A 1 133 ?  12.540   6.953  -9.045 1.000 91.190 ? 133 PHE A CG  1 
ATOM 1028 C CD1 ? PHE A 1 133 ?  11.828   6.371  -8.003 1.000 91.190 ? 133 PHE A CD1 1 
ATOM 1029 C CD2 ? PHE A 1 133 ?  13.792   7.493  -8.780 1.000 91.190 ? 133 PHE A CD2 1 
ATOM 1030 C CE1 ? PHE A 1 133 ?  12.356   6.328  -6.715 1.000 91.190 ? 133 PHE A CE1 1 
ATOM 1031 C CE2 ? PHE A 1 133 ?  14.326   7.453  -7.495 1.000 91.190 ? 133 PHE A CE2 1 
ATOM 1032 C CZ  ? PHE A 1 133 ?  13.606   6.871  -6.464 1.000 91.190 ? 133 PHE A CZ  1 
ATOM 1033 N N   ? PRO A 1 134 ?  10.402   4.955 -12.729 1.000 93.210 ? 134 PRO A N   1 
ATOM 1034 C CA  ? PRO A 1 134 ?   9.645   4.959 -13.983 1.000 93.210 ? 134 PRO A CA  1 
ATOM 1035 C C   ? PRO A 1 134 ?   8.681   6.138 -14.087 1.000 93.210 ? 134 PRO A C   1 
ATOM 1036 C CB  ? PRO A 1 134 ?   8.883   3.632 -13.939 1.000 93.210 ? 134 PRO A CB  1 
ATOM 1037 O O   ? PRO A 1 134 ?   8.262   6.690 -13.066 1.000 93.210 ? 134 PRO A O   1 
ATOM 1038 C CG  ? PRO A 1 134 ?   8.614   3.394 -12.488 1.000 93.210 ? 134 PRO A CG  1 
ATOM 1039 C CD  ? PRO A 1 134 ?   9.798   3.875 -11.698 1.000 93.210 ? 134 PRO A CD  1 
ATOM 1040 N N   ? ALA A 1 135 ?   8.331   6.607 -15.282 1.000 93.130 ? 135 ALA A N   1 
ATOM 1041 C CA  ? ALA A 1 135 ?   7.349   7.661 -15.527 1.000 93.130 ? 135 ALA A CA  1 
ATOM 1042 C C   ? ALA A 1 135 ?   5.929   7.151 -15.304 1.000 93.130 ? 135 ALA A C   1 
ATOM 1043 C CB  ? ALA A 1 135 ?   7.498   8.208 -16.945 1.000 93.130 ? 135 ALA A CB  1 
ATOM 1044 O O   ? ALA A 1 135 ?   5.040   7.917 -14.925 1.000 93.130 ? 135 ALA A O   1 
ATOM 1045 N N   ? ALA A 1 136 ?   5.682   5.880 -15.552 1.000 94.620 ? 136 ALA A N   1 
ATOM 1046 C CA  ? ALA A 1 136 ?   4.397   5.225 -15.319 1.000 94.620 ? 136 ALA A CA  1 
ATOM 1047 C C   ? ALA A 1 136 ?   4.503   4.192 -14.201 1.000 94.620 ? 136 ALA A C   1 
ATOM 1048 C CB  ? ALA A 1 136 ?   3.895   4.567 -16.602 1.000 94.620 ? 136 ALA A CB  1 
ATOM 1049 O O   ? ALA A 1 136 ?   5.567   3.607 -13.986 1.000 94.620 ? 136 ALA A O   1 
ATOM 1050 N N   ? PRO A 1 137 ?   3.393   4.027 -13.440 1.000 94.950 ? 137 PRO A N   1 
ATOM 1051 C CA  ? PRO A 1 137 ?   3.429   3.013 -12.383 1.000 94.950 ? 137 PRO A CA  1 
ATOM 1052 C C   ? PRO A 1 137 ?   3.690   1.608 -12.921 1.000 94.950 ? 137 PRO A C   1 
ATOM 1053 C CB  ? PRO A 1 137 ?   2.035   3.108 -11.757 1.000 94.950 ? 137 PRO A CB  1 
ATOM 1054 O O   ? PRO A 1 137 ?   3.254   1.276 -14.026 1.000 94.950 ? 137 PRO A O   1 
ATOM 1055 C CG  ? PRO A 1 137 ?   1.150   3.582 -12.864 1.000 94.950 ? 137 PRO A CG  1 
ATOM 1056 C CD  ? PRO A 1 137 ?   1.935   4.523 -13.733 1.000 94.950 ? 137 PRO A CD  1 
ATOM 1057 N N   ? GLN A 1 138 ?   4.440   0.822 -12.015 1.000 96.240 ? 138 GLN A N   1 
ATOM 1058 C CA  ? GLN A 1 138 ?   4.725  -0.572 -12.338 1.000 96.240 ? 138 GLN A CA  1 
ATOM 1059 C C   ? GLN A 1 138 ?   3.852  -1.517 -11.517 1.000 96.240 ? 138 GLN A C   1 
ATOM 1060 C CB  ? GLN A 1 138 ?   6.204  -0.886 -12.102 1.000 96.240 ? 138 GLN A CB  1 
ATOM 1061 O O   ? GLN A 1 138 ?   3.565  -1.248 -10.349 1.000 96.240 ? 138 GLN A O   1 
ATOM 1062 C CG  ? GLN A 1 138 ?   7.153  -0.044 -12.944 1.000 96.240 ? 138 GLN A CG  1 
ATOM 1063 C CD  ? GLN A 1 138 ?   7.040  -0.338 -14.428 1.000 96.240 ? 138 GLN A CD  1 
ATOM 1064 N NE2 ? GLN A 1 138 ?   6.873   0.709 -15.229 1.000 96.240 ? 138 GLN A NE2 1 
ATOM 1065 O OE1 ? GLN A 1 138 ?   7.102  -1.496 -14.851 1.000 96.240 ? 138 GLN A OE1 1 
ATOM 1066 N N   ? CYS A 1 139 ?   3.411  -2.652 -12.168 1.000 95.650 ? 139 CYS A N   1 
ATOM 1067 C CA  ? CYS A 1 139 ?   2.633  -3.700 -11.517 1.000 95.650 ? 139 CYS A CA  1 
ATOM 1068 C C   ? CYS A 1 139 ?   3.394  -5.020 -11.511 1.000 95.650 ? 139 CYS A C   1 
ATOM 1069 C CB  ? CYS A 1 139 ?   1.286  -3.881 -12.217 1.000 95.650 ? 139 CYS A CB  1 
ATOM 1070 O O   ? CYS A 1 139 ?   3.992  -5.402 -12.518 1.000 95.650 ? 139 CYS A O   1 
ATOM 1071 S SG  ? CYS A 1 139 ?   0.237  -2.412 -12.169 1.000 95.650 ? 139 CYS A SG  1 
ATOM 1072 N N   ? VAL A 1 140 ?   3.228  -5.674 -10.320 1.000 95.480 ? 140 VAL A N   1 
ATOM 1073 C CA  ? VAL A 1 140 ?   3.884  -6.973 -10.217 1.000 95.480 ? 140 VAL A CA  1 
ATOM 1074 C C   ? VAL A 1 140 ?   3.051  -7.905  -9.340 1.000 95.480 ? 140 VAL A C   1 
ATOM 1075 C CB  ? VAL A 1 140 ?   5.315  -6.843  -9.648 1.000 95.480 ? 140 VAL A CB  1 
ATOM 1076 O O   ? VAL A 1 140 ?   2.436  -7.465  -8.366 1.000 95.480 ? 140 VAL A O   1 
ATOM 1077 C CG1 ? VAL A 1 140 ?   5.280  -6.316  -8.215 1.000 95.480 ? 140 VAL A CG1 1 
ATOM 1078 C CG2 ? VAL A 1 140 ?   6.037  -8.188  -9.709 1.000 95.480 ? 140 VAL A CG2 1 
ATOM 1079 N N   ? ASN A 1 141 ?   3.055  -9.161  -9.765 1.000 94.780 ? 141 ASN A N   1 
ATOM 1080 C CA  ? ASN A 1 141 ?   2.399 -10.173  -8.944 1.000 94.780 ? 141 ASN A CA  1 
ATOM 1081 C C   ? ASN A 1 141 ?   3.345 -10.736  -7.887 1.000 94.780 ? 141 ASN A C   1 
ATOM 1082 C CB  ? ASN A 1 141 ?   1.850 -11.301  -9.820 1.000 94.780 ? 141 ASN A CB  1 
ATOM 1083 O O   ? ASN A 1 141 ?   4.489 -11.077  -8.190 1.000 94.780 ? 141 ASN A O   1 
ATOM 1084 C CG  ? ASN A 1 141 ?   0.666 -10.865 -10.661 1.000 94.780 ? 141 ASN A CG  1 
ATOM 1085 N ND2 ? ASN A 1 141 ?   0.438 -11.559 -11.769 1.000 94.780 ? 141 ASN A ND2 1 
ATOM 1086 O OD1 ? ASN A 1 141 ?  -0.036  -9.910 -10.317 1.000 94.780 ? 141 ASN A OD1 1 
ATOM 1087 N N   ? ILE A 1 142 ?   2.735 -10.769  -6.618 1.000 95.370 ? 142 ILE A N   1 
ATOM 1088 C CA  ? ILE A 1 142 ?   3.458 -11.376  -5.506 1.000 95.370 ? 142 ILE A CA  1 
ATOM 1089 C C   ? ILE A 1 142 ?   2.533 -12.322  -4.744 1.000 95.370 ? 142 ILE A C   1 
ATOM 1090 C CB  ? ILE A 1 142 ?   4.032 -10.304  -4.553 1.000 95.370 ? 142 ILE A CB  1 
ATOM 1091 O O   ? ILE A 1 142 ?   1.314 -12.290  -4.928 1.000 95.370 ? 142 ILE A O   1 
ATOM 1092 C CG1 ? ILE A 1 142 ?   2.900  -9.469  -3.944 1.000 95.370 ? 142 ILE A CG1 1 
ATOM 1093 C CG2 ? ILE A 1 142 ?   5.038  -9.412  -5.287 1.000 95.370 ? 142 ILE A CG2 1 
ATOM 1094 C CD1 ? ILE A 1 142 ?   3.350  -8.537  -2.828 1.000 95.370 ? 142 ILE A CD1 1 
ATOM 1095 N N   ? THR A 1 143 ?   3.195 -13.224  -3.932 1.000 95.500 ? 143 THR A N   1 
ATOM 1096 C CA  ? THR A 1 143 ?   2.419 -14.235  -3.223 1.000 95.500 ? 143 THR A CA  1 
ATOM 1097 C C   ? THR A 1 143 ?   2.471 -14.000  -1.716 1.000 95.500 ? 143 THR A C   1 
ATOM 1098 C CB  ? THR A 1 143 ?   2.925 -15.654  -3.542 1.000 95.500 ? 143 THR A CB  1 
ATOM 1099 O O   ? THR A 1 143 ?   3.486 -13.538  -1.190 1.000 95.500 ? 143 THR A O   1 
ATOM 1100 C CG2 ? THR A 1 143 ?   2.702 -16.000  -5.010 1.000 95.500 ? 143 THR A CG2 1 
ATOM 1101 O OG1 ? THR A 1 143 ?   4.327 -15.731  -3.252 1.000 95.500 ? 143 THR A OG1 1 
ATOM 1102 N N   ? ILE A 1 144 ?   1.311 -14.270  -1.126 1.000 96.720 ? 144 ILE A N   1 
ATOM 1103 C CA  ? ILE A 1 144 ?   1.241 -14.193   0.329 1.000 96.720 ? 144 ILE A CA  1 
ATOM 1104 C C   ? ILE A 1 144 ?   2.061 -15.325   0.945 1.000 96.720 ? 144 ILE A C   1 
ATOM 1105 C CB  ? ILE A 1 144 ?  -0.220 -14.256   0.829 1.000 96.720 ? 144 ILE A CB  1 
ATOM 1106 O O   ? ILE A 1 144 ?   1.919 -16.486   0.555 1.000 96.720 ? 144 ILE A O   1 
ATOM 1107 C CG1 ? ILE A 1 144 ?  -1.026 -13.078   0.270 1.000 96.720 ? 144 ILE A CG1 1 
ATOM 1108 C CG2 ? ILE A 1 144 ?  -0.267 -14.275   2.359 1.000 96.720 ? 144 ILE A CG2 1 
ATOM 1109 C CD1 ? ILE A 1 144 ?  -0.496 -11.713   0.686 1.000 96.720 ? 144 ILE A CD1 1 
ATOM 1110 N N   ? LEU A 1 145 ?   2.920 -14.937   1.896 1.000 95.520 ? 145 LEU A N   1 
ATOM 1111 C CA  ? LEU A 1 145 ?   3.802 -15.880   2.576 1.000 95.520 ? 145 LEU A CA  1 
ATOM 1112 C C   ? LEU A 1 145 ?   3.437 -15.999   4.052 1.000 95.520 ? 145 LEU A C   1 
ATOM 1113 C CB  ? LEU A 1 145 ?   5.263 -15.445   2.434 1.000 95.520 ? 145 LEU A CB  1 
ATOM 1114 O O   ? LEU A 1 145 ?   2.608 -15.236   4.554 1.000 95.520 ? 145 LEU A O   1 
ATOM 1115 C CG  ? LEU A 1 145 ?   5.767 -15.216   1.008 1.000 95.520 ? 145 LEU A CG  1 
ATOM 1116 C CD1 ? LEU A 1 145 ?   7.181 -14.645   1.030 1.000 95.520 ? 145 LEU A CD1 1 
ATOM 1117 C CD2 ? LEU A 1 145 ?   5.722 -16.515   0.210 1.000 95.520 ? 145 LEU A CD2 1 
ATOM 1118 N N   ? GLU A 1 146 ?   4.134 -17.031   4.616 1.000 94.400 ? 146 GLU A N   1 
ATOM 1119 C CA  ? GLU A 1 146 ?   3.973 -17.190   6.058 1.000 94.400 ? 146 GLU A CA  1 
ATOM 1120 C C   ? GLU A 1 146 ?   4.502 -15.973   6.811 1.000 94.400 ? 146 GLU A C   1 
ATOM 1121 C CB  ? GLU A 1 146 ?   4.685 -18.457   6.542 1.000 94.400 ? 146 GLU A CB  1 
ATOM 1122 O O   ? GLU A 1 146 ?   5.599 -15.488   6.525 1.000 94.400 ? 146 GLU A O   1 
ATOM 1123 C CG  ? GLU A 1 146 ?   4.024 -19.748   6.080 1.000 94.400 ? 146 GLU A CG  1 
ATOM 1124 C CD  ? GLU A 1 146 ?   4.708 -20.996   6.614 1.000 94.400 ? 146 GLU A CD  1 
ATOM 1125 O OE1 ? GLU A 1 146 ?   4.336 -22.117   6.198 1.000 94.400 ? 146 GLU A OE1 1 
ATOM 1126 O OE2 ? GLU A 1 146 ?   5.621 -20.852   7.457 1.000 94.400 ? 146 GLU A OE2 1 
ATOM 1127 N N   ? THR A 1 147 ?   3.668 -15.495   7.738 1.000 92.770 ? 147 THR A N   1 
ATOM 1128 C CA  ? THR A 1 147 ?   4.001 -14.318   8.533 1.000 92.770 ? 147 THR A CA  1 
ATOM 1129 C C   ? THR A 1 147 ?   5.318 -14.523   9.277 1.000 92.770 ? 147 THR A C   1 
ATOM 1130 C CB  ? THR A 1 147 ?   2.884 -13.990   9.541 1.000 92.770 ? 147 THR A CB  1 
ATOM 1131 O O   ? THR A 1 147 ?   6.078 -13.573   9.476 1.000 92.770 ? 147 THR A O   1 
ATOM 1132 C CG2 ? THR A 1 147 ?   3.246 -12.773  10.385 1.000 92.770 ? 147 THR A CG2 1 
ATOM 1133 O OG1 ? THR A 1 147 ?   1.670 -13.721   8.829 1.000 92.770 ? 147 THR A OG1 1 
ATOM 1134 N N   ? LYS A 1 148 ?   5.694 -15.707   9.607 1.000 91.900 ? 148 LYS A N   1 
ATOM 1135 C CA  ? LYS A 1 148 ?   6.900 -16.036  10.362 1.000 91.900 ? 148 LYS A CA  1 
ATOM 1136 C C   ? LYS A 1 148 ?   8.154 -15.602   9.610 1.000 91.900 ? 148 LYS A C   1 
ATOM 1137 C CB  ? LYS A 1 148 ?   6.957 -17.535  10.656 1.000 91.900 ? 148 LYS A CB  1 
ATOM 1138 O O   ? LYS A 1 148 ?   9.149 -15.210  10.225 1.000 91.900 ? 148 LYS A O   1 
ATOM 1139 C CG  ? LYS A 1 148 ?   8.074 -17.937  11.608 1.000 91.900 ? 148 LYS A CG  1 
ATOM 1140 C CD  ? LYS A 1 148 ?   8.045 -19.431  11.905 1.000 91.900 ? 148 LYS A CD  1 
ATOM 1141 C CE  ? LYS A 1 148 ?   9.190 -19.842  12.821 1.000 91.900 ? 148 LYS A CE  1 
ATOM 1142 N NZ  ? LYS A 1 148 ?   9.174 -21.309  13.103 1.000 91.900 ? 148 LYS A NZ  1 
ATOM 1143 N N   ? LEU A 1 149 ?   8.109 -15.689   8.318 1.000 91.180 ? 149 LEU A N   1 
ATOM 1144 C CA  ? LEU A 1 149 ?   9.242 -15.290   7.489 1.000 91.180 ? 149 LEU A CA  1 
ATOM 1145 C C   ? LEU A 1 149 ?   9.557 -13.810   7.675 1.000 91.180 ? 149 LEU A C   1 
ATOM 1146 C CB  ? LEU A 1 149 ?   8.955 -15.582   6.014 1.000 91.180 ? 149 LEU A CB  1 
ATOM 1147 O O   ? LEU A 1 149 ?  10.725 -13.427   7.773 1.000 91.180 ? 149 LEU A O   1 
ATOM 1148 C CG  ? LEU A 1 149 ?  10.112 -15.348   5.040 1.000 91.180 ? 149 LEU A CG  1 
ATOM 1149 C CD1 ? LEU A 1 149 ?  11.314 -16.201   5.431 1.000 91.180 ? 149 LEU A CD1 1 
ATOM 1150 C CD2 ? LEU A 1 149 ?   9.677 -15.652   3.610 1.000 91.180 ? 149 LEU A CD2 1 
ATOM 1151 N N   ? CYS A 1 150 ?   8.632 -12.935   7.731 1.000 92.020 ? 150 CYS A N   1 
ATOM 1152 C CA  ? CYS A 1 150 ?   8.800 -11.502   7.948 1.000 92.020 ? 150 CYS A CA  1 
ATOM 1153 C C   ? CYS A 1 150 ?   9.202 -11.212   9.389 1.000 92.020 ? 150 CYS A C   1 
ATOM 1154 C CB  ? CYS A 1 150 ?   7.512 -10.754   7.608 1.000 92.020 ? 150 CYS A CB  1 
ATOM 1155 O O   ? CYS A 1 150 ?  10.060 -10.364   9.640 1.000 92.020 ? 150 CYS A O   1 
ATOM 1156 S SG  ? CYS A 1 150 ?   7.172 -10.656   5.837 1.000 92.020 ? 150 CYS A SG  1 
ATOM 1157 N N   ? GLU A 1 151 ?   8.741 -11.926  10.307 1.000 90.600 ? 151 GLU A N   1 
ATOM 1158 C CA  ? GLU A 1 151 ?   9.091 -11.770  11.716 1.000 90.600 ? 151 GLU A CA  1 
ATOM 1159 C C   ? GLU A 1 151 ?  10.574 -12.040  11.949 1.000 90.600 ? 151 GLU A C   1 
ATOM 1160 C CB  ? GLU A 1 151 ?   8.243 -12.701  12.587 1.000 90.600 ? 151 GLU A CB  1 
ATOM 1161 O O   ? GLU A 1 151 ?  11.217 -11.355  12.748 1.000 90.600 ? 151 GLU A O   1 
ATOM 1162 C CG  ? GLU A 1 151 ?   6.772 -12.315  12.649 1.000 90.600 ? 151 GLU A CG  1 
ATOM 1163 C CD  ? GLU A 1 151 ?   5.922 -13.314  13.418 1.000 90.600 ? 151 GLU A CD  1 
ATOM 1164 O OE1 ? GLU A 1 151 ?   5.213 -12.905  14.365 1.000 90.600 ? 151 GLU A OE1 1 
ATOM 1165 O OE2 ? GLU A 1 151 ?   5.967 -14.515  13.072 1.000 90.600 ? 151 GLU A OE2 1 
ATOM 1166 N N   ? GLU A 1 152 ?  11.008 -13.044  11.284 1.000 90.560 ? 152 GLU A N   1 
ATOM 1167 C CA  ? GLU A 1 152 ?  12.408 -13.431  11.426 1.000 90.560 ? 152 GLU A CA  1 
ATOM 1168 C C   ? GLU A 1 152 ?  13.337 -12.365  10.853 1.000 90.560 ? 152 GLU A C   1 
ATOM 1169 C CB  ? GLU A 1 152 ?  12.666 -14.776  10.741 1.000 90.560 ? 152 GLU A CB  1 
ATOM 1170 O O   ? GLU A 1 152 ?  14.412 -12.111  11.400 1.000 90.560 ? 152 GLU A O   1 
ATOM 1171 C CG  ? GLU A 1 152 ?  12.055 -15.964  11.470 1.000 90.560 ? 152 GLU A CG  1 
ATOM 1172 C CD  ? GLU A 1 152 ?  12.188 -17.271  10.704 1.000 90.560 ? 152 GLU A CD  1 
ATOM 1173 O OE1 ? GLU A 1 152 ?  11.769 -18.327  11.229 1.000 90.560 ? 152 GLU A OE1 1 
ATOM 1174 O OE2 ? GLU A 1 152 ?  12.717 -17.238   9.570 1.000 90.560 ? 152 GLU A OE2 1 
ATOM 1175 N N   ? ASN A 1 153 ?  12.845 -11.680   9.812 1.000 88.310 ? 153 ASN A N   1 
ATOM 1176 C CA  ? ASN A 1 153 ?  13.669 -10.724   9.080 1.000 88.310 ? 153 ASN A CA  1 
ATOM 1177 C C   ? ASN A 1 153 ?  13.449  -9.298   9.577 1.000 88.310 ? 153 ASN A C   1 
ATOM 1178 C CB  ? ASN A 1 153 ?  13.387 -10.812   7.578 1.000 88.310 ? 153 ASN A CB  1 
ATOM 1179 O O   ? ASN A 1 153 ?  14.316  -8.438   9.410 1.000 88.310 ? 153 ASN A O   1 
ATOM 1180 C CG  ? ASN A 1 153 ?  14.032 -12.023   6.933 1.000 88.310 ? 153 ASN A CG  1 
ATOM 1181 N ND2 ? ASN A 1 153 ?  13.239 -13.061   6.695 1.000 88.310 ? 153 ASN A ND2 1 
ATOM 1182 O OD1 ? ASN A 1 153 ?  15.233 -12.026   6.652 1.000 88.310 ? 153 ASN A OD1 1 
ATOM 1183 N N   ? TYR A 1 154 ?  12.252  -9.115  10.223 1.000 87.450 ? 154 TYR A N   1 
ATOM 1184 C CA  ? TYR A 1 154 ?  11.864  -7.814  10.757 1.000 87.450 ? 154 TYR A CA  1 
ATOM 1185 C C   ? TYR A 1 154 ?  11.338  -7.945  12.182 1.000 87.450 ? 154 TYR A C   1 
ATOM 1186 C CB  ? TYR A 1 154 ?  10.802  -7.163   9.866 1.000 87.450 ? 154 TYR A CB  1 
ATOM 1187 O O   ? TYR A 1 154 ?  10.125  -7.985  12.401 1.000 87.450 ? 154 TYR A O   1 
ATOM 1188 C CG  ? TYR A 1 154 ?  11.195  -7.084   8.411 1.000 87.450 ? 154 TYR A CG  1 
ATOM 1189 C CD1 ? TYR A 1 154 ?  12.017  -6.059   7.947 1.000 87.450 ? 154 TYR A CD1 1 
ATOM 1190 C CD2 ? TYR A 1 154 ?  10.746  -8.032   7.498 1.000 87.450 ? 154 TYR A CD2 1 
ATOM 1191 C CE1 ? TYR A 1 154 ?  12.381  -5.981   6.607 1.000 87.450 ? 154 TYR A CE1 1 
ATOM 1192 C CE2 ? TYR A 1 154 ?  11.104  -7.963   6.156 1.000 87.450 ? 154 TYR A CE2 1 
ATOM 1193 O OH  ? TYR A 1 154 ?  12.278  -6.863   4.392 1.000 87.450 ? 154 TYR A OH  1 
ATOM 1194 C CZ  ? TYR A 1 154 ?  11.921  -6.936   5.720 1.000 87.450 ? 154 TYR A CZ  1 
ATOM 1195 N N   ? PRO A 1 155 ?  12.278  -8.006  13.255 1.000 84.100 ? 155 PRO A N   1 
ATOM 1196 C CA  ? PRO A 1 155 ?  11.920  -8.354  14.633 1.000 84.100 ? 155 PRO A CA  1 
ATOM 1197 C C   ? PRO A 1 155 ?  11.074  -7.279  15.312 1.000 84.100 ? 155 PRO A C   1 
ATOM 1198 C CB  ? PRO A 1 155 ?  13.279  -8.497  15.324 1.000 84.100 ? 155 PRO A CB  1 
ATOM 1199 O O   ? PRO A 1 155 ?  10.373  -7.564  16.286 1.000 84.100 ? 155 PRO A O   1 
ATOM 1200 C CG  ? PRO A 1 155 ?  14.252  -8.718  14.211 1.000 84.100 ? 155 PRO A CG  1 
ATOM 1201 C CD  ? PRO A 1 155 ?  13.681  -8.129  12.954 1.000 84.100 ? 155 PRO A CD  1 
ATOM 1202 N N   ? CYS A 1 156 ?  10.808  -6.175  14.749 1.000 81.170 ? 156 CYS A N   1 
ATOM 1203 C CA  ? CYS A 1 156 ?  10.106  -5.057  15.369 1.000 81.170 ? 156 CYS A CA  1 
ATOM 1204 C C   ? CYS A 1 156 ?   8.659  -4.992  14.896 1.000 81.170 ? 156 CYS A C   1 
ATOM 1205 C CB  ? CYS A 1 156 ?  10.814  -3.739  15.058 1.000 81.170 ? 156 CYS A CB  1 
ATOM 1206 O O   ? CYS A 1 156 ?   7.903  -4.113  15.314 1.000 81.170 ? 156 CYS A O   1 
ATOM 1207 S SG  ? CYS A 1 156 ?  10.869  -3.341  13.297 1.000 81.170 ? 156 CYS A SG  1 
ATOM 1208 N N   ? ILE A 1 157 ?   8.157  -6.118  14.090 1.000 84.720 ? 157 ILE A N   1 
ATOM 1209 C CA  ? ILE A 1 157 ?   6.803  -6.116  13.546 1.000 84.720 ? 157 ILE A CA  1 
ATOM 1210 C C   ? ILE A 1 157 ?   5.913  -7.039  14.376 1.000 84.720 ? 157 ILE A C   1 
ATOM 1211 C CB  ? ILE A 1 157 ?   6.788  -6.548  12.063 1.000 84.720 ? 157 ILE A CB  1 
ATOM 1212 O O   ? ILE A 1 157 ?   6.401  -7.975  15.012 1.000 84.720 ? 157 ILE A O   1 
ATOM 1213 C CG1 ? ILE A 1 157 ?   7.371  -7.958  11.912 1.000 84.720 ? 157 ILE A CG1 1 
ATOM 1214 C CG2 ? ILE A 1 157 ?   7.556  -5.543  11.200 1.000 84.720 ? 157 ILE A CG2 1 
ATOM 1215 C CD1 ? ILE A 1 157 ?   7.174  -8.565  10.530 1.000 84.720 ? 157 ILE A CD1 1 
ATOM 1216 N N   ? VAL A 1 158 ?   4.589  -6.712  14.354 1.000 86.630 ? 158 VAL A N   1 
ATOM 1217 C CA  ? VAL A 1 158 ?   3.556  -7.518  14.996 1.000 86.630 ? 158 VAL A CA  1 
ATOM 1218 C C   ? VAL A 1 158 ?   2.790  -8.312  13.941 1.000 86.630 ? 158 VAL A C   1 
ATOM 1219 C CB  ? VAL A 1 158 ?   2.582  -6.643  15.817 1.000 86.630 ? 158 VAL A CB  1 
ATOM 1220 O O   ? VAL A 1 158 ?   2.272  -7.739  12.978 1.000 86.630 ? 158 VAL A O   1 
ATOM 1221 C CG1 ? VAL A 1 158 ?   1.523  -7.508  16.498 1.000 86.630 ? 158 VAL A CG1 1 
ATOM 1222 C CG2 ? VAL A 1 158 ?   3.348  -5.818  16.849 1.000 86.630 ? 158 VAL A CG2 1 
ATOM 1223 N N   ? PRO A 1 159 ?   2.792  -9.612  14.197 1.000 87.940 ? 159 PRO A N   1 
ATOM 1224 C CA  ? PRO A 1 159 ?   2.245 -10.539  13.204 1.000 87.940 ? 159 PRO A CA  1 
ATOM 1225 C C   ? PRO A 1 159 ?   0.799 -10.221  12.832 1.000 87.940 ? 159 PRO A C   1 
ATOM 1226 C CB  ? PRO A 1 159 ?   2.344 -11.899  13.900 1.000 87.940 ? 159 PRO A CB  1 
ATOM 1227 O O   ? PRO A 1 159 ?   0.423 -10.317  11.661 1.000 87.940 ? 159 PRO A O   1 
ATOM 1228 C CG  ? PRO A 1 159 ?   3.485 -11.758  14.855 1.000 87.940 ? 159 PRO A CG  1 
ATOM 1229 C CD  ? PRO A 1 159 ?   3.507 -10.346  15.366 1.000 87.940 ? 159 PRO A CD  1 
ATOM 1230 N N   ? GLU A 1 160 ?  -0.024  -9.752  13.706 1.000 89.050 ? 160 GLU A N   1 
ATOM 1231 C CA  ? GLU A 1 160 ?  -1.447  -9.500  13.501 1.000 89.050 ? 160 GLU A CA  1 
ATOM 1232 C C   ? GLU A 1 160 ?  -1.669  -8.269  12.628 1.000 89.050 ? 160 GLU A C   1 
ATOM 1233 C CB  ? GLU A 1 160 ?  -2.163  -9.329  14.843 1.000 89.050 ? 160 GLU A CB  1 
ATOM 1234 O O   ? GLU A 1 160 ?  -2.747  -8.093  12.056 1.000 89.050 ? 160 GLU A O   1 
ATOM 1235 C CG  ? GLU A 1 160 ?  -1.662  -8.147  15.660 1.000 89.050 ? 160 GLU A CG  1 
ATOM 1236 C CD  ? GLU A 1 160 ?  -2.217  -8.119  17.076 1.000 89.050 ? 160 GLU A CD  1 
ATOM 1237 O OE1 ? GLU A 1 160 ?  -2.013  -7.108  17.787 1.000 89.050 ? 160 GLU A OE1 1 
ATOM 1238 O OE2 ? GLU A 1 160 ?  -2.859  -9.115  17.477 1.000 89.050 ? 160 GLU A OE2 1 
ATOM 1239 N N   ? ASN A 1 161 ?  -0.668  -7.421  12.437 1.000 90.460 ? 161 ASN A N   1 
ATOM 1240 C CA  ? ASN A 1 161 ?  -0.792  -6.131  11.767 1.000 90.460 ? 161 ASN A CA  1 
ATOM 1241 C C   ? ASN A 1 161 ?  -0.084  -6.130  10.416 1.000 90.460 ? 161 ASN A C   1 
ATOM 1242 C CB  ? ASN A 1 161 ?  -0.246  -5.010  12.654 1.000 90.460 ? 161 ASN A CB  1 
ATOM 1243 O O   ? ASN A 1 161 ?  -0.015  -5.098   9.746 1.000 90.460 ? 161 ASN A O   1 
ATOM 1244 C CG  ? ASN A 1 161 ?  -1.012  -4.868  13.954 1.000 90.460 ? 161 ASN A CG  1 
ATOM 1245 N ND2 ? ASN A 1 161 ?  -0.404  -4.207  14.932 1.000 90.460 ? 161 ASN A ND2 1 
ATOM 1246 O OD1 ? ASN A 1 161 ?  -2.142  -5.348  14.079 1.000 90.460 ? 161 ASN A OD1 1 
ATOM 1247 N N   ? ILE A 1 162 ?   0.385  -7.332   9.980 1.000 92.790 ? 162 ILE A N   1 
ATOM 1248 C CA  ? ILE A 1 162 ?   1.198  -7.291   8.770 1.000 92.790 ? 162 ILE A CA  1 
ATOM 1249 C C   ? ILE A 1 162 ?   0.794  -8.432   7.839 1.000 92.790 ? 162 ILE A C   1 
ATOM 1250 C CB  ? ILE A 1 162 ?   2.705  -7.376   9.099 1.000 92.790 ? 162 ILE A CB  1 
ATOM 1251 O O   ? ILE A 1 162 ?   0.207  -9.424   8.279 1.000 92.790 ? 162 ILE A O   1 
ATOM 1252 C CG1 ? ILE A 1 162 ?   3.020  -8.687   9.829 1.000 92.790 ? 162 ILE A CG1 1 
ATOM 1253 C CG2 ? ILE A 1 162 ?   3.146  -6.168   9.930 1.000 92.790 ? 162 ILE A CG2 1 
ATOM 1254 C CD1 ? ILE A 1 162 ?   4.440  -9.191   9.612 1.000 92.790 ? 162 ILE A CD1 1 
ATOM 1255 N N   ? LEU A 1 163 ?   1.021  -8.252   6.565 1.000 95.460 ? 163 LEU A N   1 
ATOM 1256 C CA  ? LEU A 1 163 ?   1.056  -9.261   5.512 1.000 95.460 ? 163 LEU A CA  1 
ATOM 1257 C C   ? LEU A 1 163 ?   2.460  -9.390   4.929 1.000 95.460 ? 163 LEU A C   1 
ATOM 1258 C CB  ? LEU A 1 163 ?   0.060  -8.914   4.403 1.000 95.460 ? 163 LEU A CB  1 
ATOM 1259 O O   ? LEU A 1 163 ?   3.111  -8.383   4.642 1.000 95.460 ? 163 LEU A O   1 
ATOM 1260 C CG  ? LEU A 1 163 ?  -1.416  -8.886   4.802 1.000 95.460 ? 163 LEU A CG  1 
ATOM 1261 C CD1 ? LEU A 1 163 ?  -2.262  -8.320   3.666 1.000 95.460 ? 163 LEU A CD1 1 
ATOM 1262 C CD2 ? LEU A 1 163 ?  -1.893 -10.282   5.186 1.000 95.460 ? 163 LEU A CD2 1 
ATOM 1263 N N   ? CYS A 1 164 ?   2.807 -10.664   4.882 1.000 94.830 ? 164 CYS A N   1 
ATOM 1264 C CA  ? CYS A 1 164 ?   4.098 -10.980   4.281 1.000 94.830 ? 164 CYS A CA  1 
ATOM 1265 C C   ? CYS A 1 164 ?   3.925 -11.498   2.859 1.000 94.830 ? 164 CYS A C   1 
ATOM 1266 C CB  ? CYS A 1 164 ?   4.842 -12.015   5.124 1.000 94.830 ? 164 CYS A CB  1 
ATOM 1267 O O   ? CYS A 1 164 ?   3.184 -12.455   2.628 1.000 94.830 ? 164 CYS A O   1 
ATOM 1268 S SG  ? CYS A 1 164 ?   6.582 -12.204   4.675 1.000 94.830 ? 164 CYS A SG  1 
ATOM 1269 N N   ? ALA A 1 165 ?   4.664 -10.808   1.927 1.000 95.350 ? 165 ALA A N   1 
ATOM 1270 C CA  ? ALA A 1 165 ?   4.489 -11.199   0.530 1.000 95.350 ? 165 ALA A CA  1 
ATOM 1271 C C   ? ALA A 1 165 ?   5.791 -11.042  -0.250 1.000 95.350 ? 165 ALA A C   1 
ATOM 1272 C CB  ? ALA A 1 165 ?   3.381 -10.374  -0.119 1.000 95.350 ? 165 ALA A CB  1 
ATOM 1273 O O   ? ALA A 1 165 ?   6.607 -10.171   0.059 1.000 95.350 ? 165 ALA A O   1 
ATOM 1274 N N   ? GLY A 1 166 ?   6.003 -11.879  -1.114 1.000 93.300 ? 166 GLY A N   1 
ATOM 1275 C CA  ? GLY A 1 166 ?   7.182 -11.889  -1.966 1.000 93.300 ? 166 GLY A CA  1 
ATOM 1276 C C   ? GLY A 1 166 ?   7.331 -13.170  -2.764 1.000 93.300 ? 166 GLY A C   1 
ATOM 1277 O O   ? GLY A 1 166 ?   6.405 -13.981  -2.825 1.000 93.300 ? 166 GLY A O   1 
ATOM 1278 N N   ? VAL A 1 167 ?   8.486 -13.281  -3.518 1.000 91.380 ? 167 VAL A N   1 
ATOM 1279 C CA  ? VAL A 1 167 ?   8.843 -14.474  -4.279 1.000 91.380 ? 167 VAL A CA  1 
ATOM 1280 C C   ? VAL A 1 167 ?  10.097 -15.111  -3.683 1.000 91.380 ? 167 VAL A C   1 
ATOM 1281 C CB  ? VAL A 1 167 ?   9.069 -14.149  -5.772 1.000 91.380 ? 167 VAL A CB  1 
ATOM 1282 O O   ? VAL A 1 167 ?  11.145 -14.467  -3.594 1.000 91.380 ? 167 VAL A O   1 
ATOM 1283 C CG1 ? VAL A 1 167 ?   9.407 -15.417  -6.555 1.000 91.380 ? 167 VAL A CG1 1 
ATOM 1284 C CG2 ? VAL A 1 167 ?   7.835 -13.467  -6.361 1.000 91.380 ? 167 VAL A CG2 1 
ATOM 1285 N N   ? PRO A 1 168 ?   9.894 -16.337  -3.160 1.000 86.150 ? 168 PRO A N   1 
ATOM 1286 C CA  ? PRO A 1 168 ?  11.004 -17.008  -2.478 1.000 86.150 ? 168 PRO A CA  1 
ATOM 1287 C C   ? PRO A 1 168 ?  12.302 -16.967  -3.281 1.000 86.150 ? 168 PRO A C   1 
ATOM 1288 C CB  ? PRO A 1 168 ?  10.504 -18.446  -2.322 1.000 86.150 ? 168 PRO A CB  1 
ATOM 1289 O O   ? PRO A 1 168 ?  13.383 -16.820  -2.706 1.000 86.150 ? 168 PRO A O   1 
ATOM 1290 C CG  ? PRO A 1 168 ?   9.018 -18.325  -2.215 1.000 86.150 ? 168 PRO A CG  1 
ATOM 1291 C CD  ? PRO A 1 168 ?   8.564 -17.216  -3.120 1.000 86.150 ? 168 PRO A CD  1 
ATOM 1292 N N   ? GLU A 1 169 ?  12.209 -17.070  -4.582 1.000 88.710 ? 169 GLU A N   1 
ATOM 1293 C CA  ? GLU A 1 169 ?  13.380 -17.077  -5.454 1.000 88.710 ? 169 GLU A CA  1 
ATOM 1294 C C   ? GLU A 1 169 ?  13.923 -15.665  -5.660 1.000 88.710 ? 169 GLU A C   1 
ATOM 1295 C CB  ? GLU A 1 169 ?  13.042 -17.712  -6.805 1.000 88.710 ? 169 GLU A CB  1 
ATOM 1296 O O   ? GLU A 1 169 ?  15.017 -15.488  -6.200 1.000 88.710 ? 169 GLU A O   1 
ATOM 1297 C CG  ? GLU A 1 169 ?  12.672 -19.186  -6.716 1.000 88.710 ? 169 GLU A CG  1 
ATOM 1298 C CD  ? GLU A 1 169 ?  11.231 -19.418  -6.292 1.000 88.710 ? 169 GLU A CD  1 
ATOM 1299 O OE1 ? GLU A 1 169 ?  10.897 -20.548  -5.870 1.000 88.710 ? 169 GLU A OE1 1 
ATOM 1300 O OE2 ? GLU A 1 169 ?  10.428 -18.462  -6.384 1.000 88.710 ? 169 GLU A OE2 1 
ATOM 1301 N N   ? GLY A 1 170 ?  13.175 -14.642  -5.182 1.000 90.370 ? 170 GLY A N   1 
ATOM 1302 C CA  ? GLY A 1 170 ?  13.567 -13.260  -5.410 1.000 90.370 ? 170 GLY A CA  1 
ATOM 1303 C C   ? GLY A 1 170 ?  13.204 -12.757  -6.794 1.000 90.370 ? 170 GLY A C   1 
ATOM 1304 O O   ? GLY A 1 170 ?  12.494 -13.434  -7.540 1.000 90.370 ? 170 GLY A O   1 
ATOM 1305 N N   ? GLY A 1 171 ?  13.496 -11.506  -7.056 1.000 89.360 ? 171 GLY A N   1 
ATOM 1306 C CA  ? GLY A 1 171 ?  13.298 -11.028  -8.415 1.000 89.360 ? 171 GLY A CA  1 
ATOM 1307 C C   ? GLY A 1 171 ?  12.046 -10.186  -8.575 1.000 89.360 ? 171 GLY A C   1 
ATOM 1308 O O   ? GLY A 1 171 ?  11.881  -9.496  -9.583 1.000 89.360 ? 171 GLY A O   1 
ATOM 1309 N N   ? LYS A 1 172 ?  11.210 -10.262  -7.592 1.000 90.610 ? 172 LYS A N   1 
ATOM 1310 C CA  ? LYS A 1 172 ?  10.006  -9.437  -7.556 1.000 90.610 ? 172 LYS A CA  1 
ATOM 1311 C C   ? LYS A 1 172 ?   9.779  -8.856  -6.164 1.000 90.610 ? 172 LYS A C   1 
ATOM 1312 C CB  ? LYS A 1 172 ?   8.785 -10.250  -7.990 1.000 90.610 ? 172 LYS A CB  1 
ATOM 1313 O O   ? LYS A 1 172 ?   9.821  -9.582  -5.168 1.000 90.610 ? 172 LYS A O   1 
ATOM 1314 C CG  ? LYS A 1 172 ?   8.876 -10.795  -9.408 1.000 90.610 ? 172 LYS A CG  1 
ATOM 1315 C CD  ? LYS A 1 172 ?   7.646 -11.617  -9.771 1.000 90.610 ? 172 LYS A CD  1 
ATOM 1316 C CE  ? LYS A 1 172 ?   7.738 -12.166 -11.188 1.000 90.610 ? 172 LYS A CE  1 
ATOM 1317 N NZ  ? LYS A 1 172 ?   6.551 -13.003 -11.536 1.000 90.610 ? 172 LYS A NZ  1 
ATOM 1318 N N   ? ASP A 1 173 ?   9.428  -7.557  -6.070 1.000 89.960 ? 173 ASP A N   1 
ATOM 1319 C CA  ? ASP A 1 173 ?   9.263  -6.935  -4.760 1.000 89.960 ? 173 ASP A CA  1 
ATOM 1320 C C   ? ASP A 1 173 ?   8.769  -5.496  -4.893 1.000 89.960 ? 173 ASP A C   1 
ATOM 1321 C CB  ? ASP A 1 173 ?  10.580  -6.969  -3.981 1.000 89.960 ? 173 ASP A CB  1 
ATOM 1322 O O   ? ASP A 1 173 ?   8.781  -4.929  -5.988 1.000 89.960 ? 173 ASP A O   1 
ATOM 1323 C CG  ? ASP A 1 173 ?  10.379  -6.937  -2.476 1.000 89.960 ? 173 ASP A CG  1 
ATOM 1324 O OD1 ? ASP A 1 173 ?   9.235  -6.729  -2.017 1.000 89.960 ? 173 ASP A OD1 1 
ATOM 1325 O OD2 ? ASP A 1 173 ?  11.374  -7.119  -1.742 1.000 89.960 ? 173 ASP A OD2 1 
ATOM 1326 N N   ? SER A 1 174 ?   8.076  -5.015  -3.804 1.000 88.420 ? 174 SER A N   1 
ATOM 1327 C CA  ? SER A 1 174 ?   7.929  -3.570  -3.660 1.000 88.420 ? 174 SER A CA  1 
ATOM 1328 C C   ? SER A 1 174 ?   9.210  -2.935  -3.129 1.000 88.420 ? 174 SER A C   1 
ATOM 1329 C CB  ? SER A 1 174 ?   6.763  -3.240  -2.727 1.000 88.420 ? 174 SER A CB  1 
ATOM 1330 O O   ? SER A 1 174 ?   9.977  -3.578  -2.409 1.000 88.420 ? 174 SER A O   1 
ATOM 1331 O OG  ? SER A 1 174 ?   7.008  -3.733  -1.421 1.000 88.420 ? 174 SER A OG  1 
ATOM 1332 N N   ? CYS A 1 175 ?   9.557  -1.760  -3.618 1.000 83.100 ? 175 CYS A N   1 
ATOM 1333 C CA  ? CYS A 1 175 ?  10.796  -1.093  -3.234 1.000 83.100 ? 175 CYS A CA  1 
ATOM 1334 C C   ? CYS A 1 175 ?  10.539   0.362  -2.859 1.000 83.100 ? 175 CYS A C   1 
ATOM 1335 C CB  ? CYS A 1 175 ?  11.817  -1.163  -4.369 1.000 83.100 ? 175 CYS A CB  1 
ATOM 1336 O O   ? CYS A 1 175 ?   9.386   0.788  -2.761 1.000 83.100 ? 175 CYS A O   1 
ATOM 1337 S SG  ? CYS A 1 175 ?  13.531  -1.033  -3.815 1.000 83.100 ? 175 CYS A SG  1 
ATOM 1338 N N   ? ARG A 1 176 ?  11.647   1.154  -2.638 1.000 80.820 ? 176 ARG A N   1 
ATOM 1339 C CA  ? ARG A 1 176 ?  11.545   2.548  -2.219 1.000 80.820 ? 176 ARG A CA  1 
ATOM 1340 C C   ? ARG A 1 176 ?  10.713   3.358  -3.208 1.000 80.820 ? 176 ARG A C   1 
ATOM 1341 C CB  ? ARG A 1 176 ?  12.936   3.169  -2.073 1.000 80.820 ? 176 ARG A CB  1 
ATOM 1342 O O   ? ARG A 1 176 ?  10.842   3.186  -4.422 1.000 80.820 ? 176 ARG A O   1 
ATOM 1343 C CG  ? ARG A 1 176 ?  13.718   2.653  -0.876 1.000 80.820 ? 176 ARG A CG  1 
ATOM 1344 C CD  ? ARG A 1 176 ?  15.000   3.444  -0.656 1.000 80.820 ? 176 ARG A CD  1 
ATOM 1345 N NE  ? ARG A 1 176 ?  16.003   2.659   0.058 1.000 80.820 ? 176 ARG A NE  1 
ATOM 1346 N NH1 ? ARG A 1 176 ?  16.442   4.280   1.645 1.000 80.820 ? 176 ARG A NH1 1 
ATOM 1347 N NH2 ? ARG A 1 176 ?  17.556   2.278   1.706 1.000 80.820 ? 176 ARG A NH2 1 
ATOM 1348 C CZ  ? ARG A 1 176 ?  16.665   3.074   1.135 1.000 80.820 ? 176 ARG A CZ  1 
ATOM 1349 N N   ? GLY A 1 177 ?   9.773   4.175  -2.610 1.000 79.440 ? 177 GLY A N   1 
ATOM 1350 C CA  ? GLY A 1 177 ?   8.965   5.013  -3.482 1.000 79.440 ? 177 GLY A CA  1 
ATOM 1351 C C   ? GLY A 1 177 ?   7.551   4.497  -3.663 1.000 79.440 ? 177 GLY A C   1 
ATOM 1352 O O   ? GLY A 1 177 ?   6.660   5.243  -4.075 1.000 79.440 ? 177 GLY A O   1 
ATOM 1353 N N   ? ASP A 1 178 ?   7.276   3.229  -3.267 1.000 89.030 ? 178 ASP A N   1 
ATOM 1354 C CA  ? ASP A 1 178 ?   5.945   2.641  -3.380 1.000 89.030 ? 178 ASP A CA  1 
ATOM 1355 C C   ? ASP A 1 178 ?   5.224   2.650  -2.034 1.000 89.030 ? 178 ASP A C   1 
ATOM 1356 C CB  ? ASP A 1 178 ?   6.034   1.211  -3.919 1.000 89.030 ? 178 ASP A CB  1 
ATOM 1357 O O   ? ASP A 1 178 ?   4.210   1.971  -1.862 1.000 89.030 ? 178 ASP A O   1 
ATOM 1358 C CG  ? ASP A 1 178 ?   6.504   1.150  -5.362 1.000 89.030 ? 178 ASP A CG  1 
ATOM 1359 O OD1 ? ASP A 1 178 ?   5.999   1.926  -6.201 1.000 89.030 ? 178 ASP A OD1 1 
ATOM 1360 O OD2 ? ASP A 1 178 ?   7.385   0.316  -5.662 1.000 89.030 ? 178 ASP A OD2 1 
ATOM 1361 N N   ? SER A 1 179 ?   6.009   3.242  -1.072 1.000 92.540 ? 179 SER A N   1 
ATOM 1362 C CA  ? SER A 1 179 ?   5.378   3.357   0.239 1.000 92.540 ? 179 SER A CA  1 
ATOM 1363 C C   ? SER A 1 179 ?   3.958   3.901   0.123 1.000 92.540 ? 179 SER A C   1 
ATOM 1364 C CB  ? SER A 1 179 ?   6.205   4.260   1.155 1.000 92.540 ? 179 SER A CB  1 
ATOM 1365 O O   ? SER A 1 179 ?   3.716   4.869  -0.600 1.000 92.540 ? 179 SER A O   1 
ATOM 1366 O OG  ? SER A 1 179 ?   7.455   3.662   1.456 1.000 92.540 ? 179 SER A OG  1 
ATOM 1367 N N   ? GLY A 1 180 ?   3.062   3.076   0.792 1.000 93.920 ? 180 GLY A N   1 
ATOM 1368 C CA  ? GLY A 1 180 ?   1.694   3.569   0.788 1.000 93.920 ? 180 GLY A CA  1 
ATOM 1369 C C   ? GLY A 1 180 ?   0.867   3.024  -0.361 1.000 93.920 ? 180 GLY A C   1 
ATOM 1370 O O   ? GLY A 1 180 ?  -0.346   3.235  -0.415 1.000 93.920 ? 180 GLY A O   1 
ATOM 1371 N N   ? GLY A 1 181 ?   1.496   2.354  -1.268 1.000 95.270 ? 181 GLY A N   1 
ATOM 1372 C CA  ? GLY A 1 181 ?   0.849   1.738  -2.416 1.000 95.270 ? 181 GLY A CA  1 
ATOM 1373 C C   ? GLY A 1 181 ?   0.018   0.523  -2.051 1.000 95.270 ? 181 GLY A C   1 
ATOM 1374 O O   ? GLY A 1 181 ?   0.189  -0.053  -0.974 1.000 95.270 ? 181 GLY A O   1 
ATOM 1375 N N   ? PRO A 1 182 ?  -0.841   0.017  -3.029 1.000 97.020 ? 182 PRO A N   1 
ATOM 1376 C CA  ? PRO A 1 182 ?  -1.838  -1.016  -2.738 1.000 97.020 ? 182 PRO A CA  1 
ATOM 1377 C C   ? PRO A 1 182 ?  -1.322  -2.427  -3.009 1.000 97.020 ? 182 PRO A C   1 
ATOM 1378 C CB  ? PRO A 1 182 ?  -2.993  -0.666  -3.680 1.000 97.020 ? 182 PRO A CB  1 
ATOM 1379 O O   ? PRO A 1 182 ?  -0.623  -2.654  -3.999 1.000 97.020 ? 182 PRO A O   1 
ATOM 1380 C CG  ? PRO A 1 182 ?  -2.339  -0.039  -4.869 1.000 97.020 ? 182 PRO A CG  1 
ATOM 1381 C CD  ? PRO A 1 182 ?  -1.152   0.752  -4.398 1.000 97.020 ? 182 PRO A CD  1 
ATOM 1382 N N   ? LEU A 1 183 ?  -1.567  -3.385  -2.085 1.000 97.220 ? 183 LEU A N   1 
ATOM 1383 C CA  ? LEU A 1 183 ?  -1.539  -4.829  -2.292 1.000 97.220 ? 183 LEU A CA  1 
ATOM 1384 C C   ? LEU A 1 183 ?  -2.946  -5.374  -2.514 1.000 97.220 ? 183 LEU A C   1 
ATOM 1385 C CB  ? LEU A 1 183 ?  -0.891  -5.530  -1.096 1.000 97.220 ? 183 LEU A CB  1 
ATOM 1386 O O   ? LEU A 1 183 ?  -3.723  -5.505  -1.565 1.000 97.220 ? 183 LEU A O   1 
ATOM 1387 C CG  ? LEU A 1 183 ?  -0.643  -7.032  -1.242 1.000 97.220 ? 183 LEU A CG  1 
ATOM 1388 C CD1 ? LEU A 1 183 ?   0.584  -7.285  -2.111 1.000 97.220 ? 183 LEU A CD1 1 
ATOM 1389 C CD2 ? LEU A 1 183 ?  -0.479  -7.683   0.127 1.000 97.220 ? 183 LEU A CD2 1 
ATOM 1390 N N   ? VAL A 1 184 ?  -3.273  -5.702  -3.775 1.000 97.530 ? 184 VAL A N   1 
ATOM 1391 C CA  ? VAL A 1 184 ?  -4.635  -6.034  -4.178 1.000 97.530 ? 184 VAL A CA  1 
ATOM 1392 C C   ? VAL A 1 184 ?  -4.730  -7.523  -4.503 1.000 97.530 ? 184 VAL A C   1 
ATOM 1393 C CB  ? VAL A 1 184 ?  -5.088  -5.194  -5.394 1.000 97.530 ? 184 VAL A CB  1 
ATOM 1394 O O   ? VAL A 1 184 ?  -3.974  -8.033  -5.333 1.000 97.530 ? 184 VAL A O   1 
ATOM 1395 C CG1 ? VAL A 1 184 ?  -6.489  -5.606  -5.843 1.000 97.530 ? 184 VAL A CG1 1 
ATOM 1396 C CG2 ? VAL A 1 184 ?  -5.049  -3.705  -5.056 1.000 97.530 ? 184 VAL A CG2 1 
ATOM 1397 N N   ? CYS A 1 185 ?  -5.617  -8.189  -3.833 1.000 96.980 ? 185 CYS A N   1 
ATOM 1398 C CA  ? CYS A 1 185 ?  -5.958  -9.592  -4.040 1.000 96.980 ? 185 CYS A CA  1 
ATOM 1399 C C   ? CYS A 1 185 ?  -7.445  -9.754  -4.335 1.000 96.980 ? 185 CYS A C   1 
ATOM 1400 C CB  ? CYS A 1 185 ?  -5.578 -10.422  -2.815 1.000 96.980 ? 185 CYS A CB  1 
ATOM 1401 O O   ? CYS A 1 185 ?  -8.288  -9.269  -3.579 1.000 96.980 ? 185 CYS A O   1 
ATOM 1402 S SG  ? CYS A 1 185 ?  -3.914 -10.090  -2.197 1.000 96.980 ? 185 CYS A SG  1 
ATOM 1403 N N   ? ASP A 1 186 ?  -7.751 -10.393  -5.525 1.000 94.690 ? 186 ASP A N   1 
ATOM 1404 C CA  ? ASP A 1 186 ?  -9.146 -10.606  -5.896 1.000 94.690 ? 186 ASP A CA  1 
ATOM 1405 C C   ? ASP A 1 186 ?  -9.929  -9.295  -5.864 1.000 94.690 ? 186 ASP A C   1 
ATOM 1406 C CB  ? ASP A 1 186 ?  -9.799 -11.631  -4.967 1.000 94.690 ? 186 ASP A CB  1 
ATOM 1407 O O   ? ASP A 1 186 ? -11.017  -9.230  -5.289 1.000 94.690 ? 186 ASP A O   1 
ATOM 1408 C CG  ? ASP A 1 186 ? -11.128 -12.145  -5.492 1.000 94.690 ? 186 ASP A CG  1 
ATOM 1409 O OD1 ? ASP A 1 186 ? -11.356 -12.104  -6.720 1.000 94.690 ? 186 ASP A OD1 1 
ATOM 1410 O OD2 ? ASP A 1 186 ? -11.956 -12.593  -4.669 1.000 94.690 ? 186 ASP A OD2 1 
ATOM 1411 N N   ? ASN A 1 187 ?  -9.362  -8.178  -6.310 1.000 94.400 ? 187 ASN A N   1 
ATOM 1412 C CA  ? ASN A 1 187 ?  -9.977  -6.870  -6.506 1.000 94.400 ? 187 ASN A CA  1 
ATOM 1413 C C   ? ASN A 1 187 ? -10.303  -6.199  -5.175 1.000 94.400 ? 187 ASN A C   1 
ATOM 1414 C CB  ? ASN A 1 187 ? -11.240  -6.993  -7.362 1.000 94.400 ? 187 ASN A CB  1 
ATOM 1415 O O   ? ASN A 1 187 ? -11.212  -5.370  -5.099 1.000 94.400 ? 187 ASN A O   1 
ATOM 1416 C CG  ? ASN A 1 187 ? -10.937  -7.360  -8.801 1.000 94.400 ? 187 ASN A CG  1 
ATOM 1417 N ND2 ? ASN A 1 187 ? -11.808  -8.159  -9.406 1.000 94.400 ? 187 ASN A ND2 1 
ATOM 1418 O OD1 ? ASN A 1 187 ?  -9.927  -6.929  -9.365 1.000 94.400 ? 187 ASN A OD1 1 
ATOM 1419 N N   ? LYS A 1 188 ?  -9.702  -6.645  -4.146 1.000 97.370 ? 188 LYS A N   1 
ATOM 1420 C CA  ? LYS A 1 188 ?  -9.841  -6.028  -2.830 1.000 97.370 ? 188 LYS A CA  1 
ATOM 1421 C C   ? LYS A 1 188 ?  -8.483  -5.613  -2.271 1.000 97.370 ? 188 LYS A C   1 
ATOM 1422 C CB  ? LYS A 1 188 ? -10.537  -6.984  -1.860 1.000 97.370 ? 188 LYS A CB  1 
ATOM 1423 O O   ? LYS A 1 188 ?  -7.472  -6.268  -2.532 1.000 97.370 ? 188 LYS A O   1 
ATOM 1424 C CG  ? LYS A 1 188 ? -11.969  -7.324  -2.245 1.000 97.370 ? 188 LYS A CG  1 
ATOM 1425 C CD  ? LYS A 1 188 ? -12.630  -8.221  -1.207 1.000 97.370 ? 188 LYS A CD  1 
ATOM 1426 C CE  ? LYS A 1 188 ? -14.074  -8.533  -1.574 1.000 97.370 ? 188 LYS A CE  1 
ATOM 1427 N NZ  ? LYS A 1 188 ? -14.722  -9.423  -0.565 1.000 97.370 ? 188 LYS A NZ  1 
ATOM 1428 N N   ? LEU A 1 189 ?  -8.564  -4.554  -1.466 1.000 97.900 ? 189 LEU A N   1 
ATOM 1429 C CA  ? LEU A 1 189 ?  -7.359  -4.038  -0.826 1.000 97.900 ? 189 LEU A CA  1 
ATOM 1430 C C   ? LEU A 1 189 ?  -7.027  -4.834   0.431 1.000 97.900 ? 189 LEU A C   1 
ATOM 1431 C CB  ? LEU A 1 189 ?  -7.530  -2.557  -0.476 1.000 97.900 ? 189 LEU A CB  1 
ATOM 1432 O O   ? LEU A 1 189 ?  -7.800  -4.836   1.392 1.000 97.900 ? 189 LEU A O   1 
ATOM 1433 C CG  ? LEU A 1 189 ?  -6.364  -1.895   0.260 1.000 97.900 ? 189 LEU A CG  1 
ATOM 1434 C CD1 ? LEU A 1 189 ?  -5.137  -1.826  -0.643 1.000 97.900 ? 189 LEU A CD1 1 
ATOM 1435 C CD2 ? LEU A 1 189 ?  -6.757  -0.504   0.744 1.000 97.900 ? 189 LEU A CD2 1 
ATOM 1436 N N   ? HIS A 1 190 ?  -5.860  -5.501   0.430 1.000 97.830 ? 190 HIS A N   1 
ATOM 1437 C CA  ? HIS A 1 190 ?  -5.506  -6.336   1.572 1.000 97.830 ? 190 HIS A CA  1 
ATOM 1438 C C   ? HIS A 1 190 ?  -4.251  -5.817   2.267 1.000 97.830 ? 190 HIS A C   1 
ATOM 1439 C CB  ? HIS A 1 190 ?  -5.300  -7.787   1.133 1.000 97.830 ? 190 HIS A CB  1 
ATOM 1440 O O   ? HIS A 1 190 ?  -3.990  -6.157   3.423 1.000 97.830 ? 190 HIS A O   1 
ATOM 1441 C CG  ? HIS A 1 190 ?  -6.576  -8.540   0.932 1.000 97.830 ? 190 HIS A CG  1 
ATOM 1442 C CD2 ? HIS A 1 190 ?  -7.249  -8.864  -0.197 1.000 97.830 ? 190 HIS A CD2 1 
ATOM 1443 N ND1 ? HIS A 1 190 ?  -7.310  -9.053   1.980 1.000 97.830 ? 190 HIS A ND1 1 
ATOM 1444 C CE1 ? HIS A 1 190 ?  -8.382  -9.662   1.501 1.000 97.830 ? 190 HIS A CE1 1 
ATOM 1445 N NE2 ? HIS A 1 190 ?  -8.369  -9.561   0.183 1.000 97.830 ? 190 HIS A NE2 1 
ATOM 1446 N N   ? GLY A 1 191 ?  -3.560  -4.920   1.604 1.000 96.540 ? 191 GLY A N   1 
ATOM 1447 C CA  ? GLY A 1 191 ?  -2.324  -4.450   2.211 1.000 96.540 ? 191 GLY A CA  1 
ATOM 1448 C C   ? GLY A 1 191 ?  -1.894  -3.085   1.706 1.000 96.540 ? 191 GLY A C   1 
ATOM 1449 O O   ? GLY A 1 191 ?  -2.267  -2.679   0.604 1.000 96.540 ? 191 GLY A O   1 
ATOM 1450 N N   ? VAL A 1 192 ?  -1.098  -2.386   2.540 1.000 96.500 ? 192 VAL A N   1 
ATOM 1451 C CA  ? VAL A 1 192 ?  -0.431  -1.129   2.216 1.000 96.500 ? 192 VAL A CA  1 
ATOM 1452 C C   ? VAL A 1 192 ?   1.082  -1.302   2.329 1.000 96.500 ? 192 VAL A C   1 
ATOM 1453 C CB  ? VAL A 1 192 ?  -0.907   0.019   3.134 1.000 96.500 ? 192 VAL A CB  1 
ATOM 1454 O O   ? VAL A 1 192 ?   1.582  -1.798   3.341 1.000 96.500 ? 192 VAL A O   1 
ATOM 1455 C CG1 ? VAL A 1 192 ?  -0.140   1.305   2.832 1.000 96.500 ? 192 VAL A CG1 1 
ATOM 1456 C CG2 ? VAL A 1 192 ?  -2.410   0.240   2.976 1.000 96.500 ? 192 VAL A CG2 1 
ATOM 1457 N N   ? VAL A 1 193 ?   1.725  -0.966   1.255 1.000 95.250 ? 193 VAL A N   1 
ATOM 1458 C CA  ? VAL A 1 193 ?   3.175  -1.133   1.242 1.000 95.250 ? 193 VAL A CA  1 
ATOM 1459 C C   ? VAL A 1 193 ?   3.790  -0.397   2.430 1.000 95.250 ? 193 VAL A C   1 
ATOM 1460 C CB  ? VAL A 1 193 ?   3.793  -0.624  -0.079 1.000 95.250 ? 193 VAL A CB  1 
ATOM 1461 O O   ? VAL A 1 193 ?   3.635   0.820   2.563 1.000 95.250 ? 193 VAL A O   1 
ATOM 1462 C CG1 ? VAL A 1 193 ?   5.317  -0.723  -0.035 1.000 95.250 ? 193 VAL A CG1 1 
ATOM 1463 C CG2 ? VAL A 1 193 ?   3.238  -1.410  -1.265 1.000 95.250 ? 193 VAL A CG2 1 
ATOM 1464 N N   ? SER A 1 194 ?   4.537  -1.100   3.288 1.000 91.970 ? 194 SER A N   1 
ATOM 1465 C CA  ? SER A 1 194 ?   5.064  -0.551   4.533 1.000 91.970 ? 194 SER A CA  1 
ATOM 1466 C C   ? SER A 1 194 ?   6.589  -0.593   4.554 1.000 91.970 ? 194 SER A C   1 
ATOM 1467 C CB  ? SER A 1 194 ?   4.509  -1.318   5.735 1.000 91.970 ? 194 SER A CB  1 
ATOM 1468 O O   ? SER A 1 194 ?   7.244   0.449   4.481 1.000 91.970 ? 194 SER A O   1 
ATOM 1469 O OG  ? SER A 1 194 ?   4.839  -0.661   6.946 1.000 91.970 ? 194 SER A OG  1 
ATOM 1470 N N   ? LEU A 1 195 ?   7.178  -1.725   4.576 1.000 88.950 ? 195 LEU A N   1 
ATOM 1471 C CA  ? LEU A 1 195 ?   8.629  -1.843   4.663 1.000 88.950 ? 195 LEU A CA  1 
ATOM 1472 C C   ? LEU A 1 195 ?   9.130  -3.014   3.824 1.000 88.950 ? 195 LEU A C   1 
ATOM 1473 C CB  ? LEU A 1 195 ?   9.067  -2.020   6.119 1.000 88.950 ? 195 LEU A CB  1 
ATOM 1474 O O   ? LEU A 1 195 ?   8.346  -3.879   3.427 1.000 88.950 ? 195 LEU A O   1 
ATOM 1475 C CG  ? LEU A 1 195 ?   8.538  -3.260   6.841 1.000 88.950 ? 195 LEU A CG  1 
ATOM 1476 C CD1 ? LEU A 1 195 ?   9.668  -3.963   7.585 1.000 88.950 ? 195 LEU A CD1 1 
ATOM 1477 C CD2 ? LEU A 1 195 ?   7.414  -2.882   7.800 1.000 88.950 ? 195 LEU A CD2 1 
ATOM 1478 N N   ? GLY A 1 196 ?  10.340  -3.011   3.555 1.000 87.000 ? 196 GLY A N   1 
ATOM 1479 C CA  ? GLY A 1 196 ?  10.946  -4.062   2.753 1.000 87.000 ? 196 GLY A CA  1 
ATOM 1480 C C   ? GLY A 1 196 ?  12.459  -4.090   2.850 1.000 87.000 ? 196 GLY A C   1 
ATOM 1481 O O   ? GLY A 1 196 ?  13.060  -3.240   3.510 1.000 87.000 ? 196 GLY A O   1 
ATOM 1482 N N   ? GLY A 1 197 ?  13.022  -5.100   2.198 1.000 82.960 ? 197 GLY A N   1 
ATOM 1483 C CA  ? GLY A 1 197 ?  14.461  -5.303   2.252 1.000 82.960 ? 197 GLY A CA  1 
ATOM 1484 C C   ? GLY A 1 197 ?  15.241  -4.254   1.482 1.000 82.960 ? 197 GLY A C   1 
ATOM 1485 O O   ? GLY A 1 197 ?  14.699  -3.604   0.585 1.000 82.960 ? 197 GLY A O   1 
ATOM 1486 N N   ? ASP A 1 198 ?  16.518  -4.015   1.760 1.000 84.280 ? 198 ASP A N   1 
ATOM 1487 C CA  ? ASP A 1 198 ?  17.520  -3.240   1.034 1.000 84.280 ? 198 ASP A CA  1 
ATOM 1488 C C   ? ASP A 1 198 ?  18.848  -3.989   0.963 1.000 84.280 ? 198 ASP A C   1 
ATOM 1489 C CB  ? ASP A 1 198 ?  17.721  -1.874   1.692 1.000 84.280 ? 198 ASP A CB  1 
ATOM 1490 O O   ? ASP A 1 198 ?  19.491  -4.222   1.988 1.000 84.280 ? 198 ASP A O   1 
ATOM 1491 C CG  ? ASP A 1 198 ?  18.575  -0.934   0.858 1.000 84.280 ? 198 ASP A CG  1 
ATOM 1492 O OD1 ? ASP A 1 198 ?  18.706  -1.153  -0.365 1.000 84.280 ? 198 ASP A OD1 1 
ATOM 1493 O OD2 ? ASP A 1 198 ?  19.124   0.032   1.431 1.000 84.280 ? 198 ASP A OD2 1 
ATOM 1494 N N   ? PRO A 1 199 ?  19.224  -4.360  -0.334 1.000 88.110 ? 199 PRO A N   1 
ATOM 1495 C CA  ? PRO A 1 199 ?  18.582  -4.249  -1.647 1.000 88.110 ? 199 PRO A CA  1 
ATOM 1496 C C   ? PRO A 1 199 ?  17.271  -5.027  -1.730 1.000 88.110 ? 199 PRO A C   1 
ATOM 1497 C CB  ? PRO A 1 199 ?  19.627  -4.834  -2.600 1.000 88.110 ? 199 PRO A CB  1 
ATOM 1498 O O   ? PRO A 1 199 ?  17.087  -6.013  -1.012 1.000 88.110 ? 199 PRO A O   1 
ATOM 1499 C CG  ? PRO A 1 199 ?  20.889  -4.881  -1.802 1.000 88.110 ? 199 PRO A CG  1 
ATOM 1500 C CD  ? PRO A 1 199 ?  20.531  -4.935  -0.345 1.000 88.110 ? 199 PRO A CD  1 
ATOM 1501 N N   ? CYS A 1 200 ?  16.266  -4.527  -2.514 1.000 89.700 ? 200 CYS A N   1 
ATOM 1502 C CA  ? CYS A 1 200 ?  14.959  -5.151  -2.686 1.000 89.700 ? 200 CYS A CA  1 
ATOM 1503 C C   ? CYS A 1 200 ?  15.059  -6.399  -3.555 1.000 89.700 ? 200 CYS A C   1 
ATOM 1504 C CB  ? CYS A 1 200 ?  13.972  -4.163  -3.308 1.000 89.700 ? 200 CYS A CB  1 
ATOM 1505 O O   ? CYS A 1 200 ?  16.051  -6.590  -4.261 1.000 89.700 ? 200 CYS A O   1 
ATOM 1506 S SG  ? CYS A 1 200 ?  13.787  -2.630  -2.371 1.000 89.700 ? 200 CYS A SG  1 
ATOM 1507 N N   ? ALA A 1 201 ?  14.000  -7.310  -3.526 1.000 89.930 ? 201 ALA A N   1 
ATOM 1508 C CA  ? ALA A 1 201 ?  13.797  -8.457  -4.407 1.000 89.930 ? 201 ALA A CA  1 
ATOM 1509 C C   ? ALA A 1 201 ?  14.861  -9.524  -4.172 1.000 89.930 ? 201 ALA A C   1 
ATOM 1510 C CB  ? ALA A 1 201 ?  13.805  -8.013  -5.868 1.000 89.930 ? 201 ALA A CB  1 
ATOM 1511 O O   ? ALA A 1 201 ?  15.312 -10.178  -5.116 1.000 89.930 ? 201 ALA A O   1 
ATOM 1512 N N   ? GLN A 1 202 ?  15.352  -9.606  -2.888 1.000 90.150 ? 202 GLN A N   1 
ATOM 1513 C CA  ? GLN A 1 202 ?  16.296 -10.650  -2.502 1.000 90.150 ? 202 GLN A CA  1 
ATOM 1514 C C   ? GLN A 1 202 ?  15.570 -11.939  -2.128 1.000 90.150 ? 202 GLN A C   1 
ATOM 1515 C CB  ? GLN A 1 202 ?  17.168 -10.182  -1.336 1.000 90.150 ? 202 GLN A CB  1 
ATOM 1516 O O   ? GLN A 1 202 ?  14.447 -11.900  -1.620 1.000 90.150 ? 202 GLN A O   1 
ATOM 1517 C CG  ? GLN A 1 202 ?  17.988  -8.935  -1.643 1.000 90.150 ? 202 GLN A CG  1 
ATOM 1518 C CD  ? GLN A 1 202 ?  18.973  -9.145  -2.777 1.000 90.150 ? 202 GLN A CD  1 
ATOM 1519 N NE2 ? GLN A 1 202 ?  18.957  -8.243  -3.752 1.000 90.150 ? 202 GLN A NE2 1 
ATOM 1520 O OE1 ? GLN A 1 202 ?  19.744 -10.110  -2.777 1.000 90.150 ? 202 GLN A OE1 1 
ATOM 1521 N N   ? PRO A 1 203 ?  16.312 -13.090  -2.516 1.000 87.900 ? 203 PRO A N   1 
ATOM 1522 C CA  ? PRO A 1 203 ?  15.720 -14.343  -2.041 1.000 87.900 ? 203 PRO A CA  1 
ATOM 1523 C C   ? PRO A 1 203 ?  15.540 -14.372  -0.524 1.000 87.900 ? 203 PRO A C   1 
ATOM 1524 C CB  ? PRO A 1 203 ?  16.728 -15.402  -2.492 1.000 87.900 ? 203 PRO A CB  1 
ATOM 1525 O O   ? PRO A 1 203 ?  16.386 -13.857   0.211 1.000 87.900 ? 203 PRO A O   1 
ATOM 1526 C CG  ? PRO A 1 203 ?  17.474 -14.765  -3.619 1.000 87.900 ? 203 PRO A CG  1 
ATOM 1527 C CD  ? PRO A 1 203 ?  17.534 -13.284  -3.374 1.000 87.900 ? 203 PRO A CD  1 
ATOM 1528 N N   ? GLU A 1 204 ?  14.378 -14.811  -0.073 1.000 83.350 ? 204 GLU A N   1 
ATOM 1529 C CA  ? GLU A 1 204 ?  14.144 -15.068   1.345 1.000 83.350 ? 204 GLU A CA  1 
ATOM 1530 C C   ? GLU A 1 204 ?  14.000 -13.765   2.126 1.000 83.350 ? 204 GLU A C   1 
ATOM 1531 C CB  ? GLU A 1 204 ?  15.278 -15.912   1.933 1.000 83.350 ? 204 GLU A CB  1 
ATOM 1532 O O   ? GLU A 1 204 ?  14.200 -13.739   3.342 1.000 83.350 ? 204 GLU A O   1 
ATOM 1533 C CG  ? GLU A 1 204 ?  15.383 -17.306   1.332 1.000 83.350 ? 204 GLU A CG  1 
ATOM 1534 C CD  ? GLU A 1 204 ?  16.376 -18.199   2.058 1.000 83.350 ? 204 GLU A CD  1 
ATOM 1535 O OE1 ? GLU A 1 204 ?  16.358 -19.431   1.838 1.000 83.350 ? 204 GLU A OE1 1 
ATOM 1536 O OE2 ? GLU A 1 204 ?  17.179 -17.662   2.854 1.000 83.350 ? 204 GLU A OE2 1 
ATOM 1537 N N   ? LEU A 1 205 ?  13.906 -12.618   1.332 1.000 89.350 ? 205 LEU A N   1 
ATOM 1538 C CA  ? LEU A 1 205 ?  13.636 -11.315   1.931 1.000 89.350 ? 205 LEU A CA  1 
ATOM 1539 C C   ? LEU A 1 205 ?  12.324 -10.738   1.410 1.000 89.350 ? 205 LEU A C   1 
ATOM 1540 C CB  ? LEU A 1 205 ?  14.784 -10.344   1.643 1.000 89.350 ? 205 LEU A CB  1 
ATOM 1541 O O   ? LEU A 1 205 ?  12.311 -10.024   0.405 1.000 89.350 ? 205 LEU A O   1 
ATOM 1542 C CG  ? LEU A 1 205 ?  16.080 -10.576   2.422 1.000 89.350 ? 205 LEU A CG  1 
ATOM 1543 C CD1 ? LEU A 1 205 ?  17.158  -9.601   1.959 1.000 89.350 ? 205 LEU A CD1 1 
ATOM 1544 C CD2 ? LEU A 1 205 ?  15.835 -10.439   3.921 1.000 89.350 ? 205 LEU A CD2 1 
ATOM 1545 N N   ? PRO A 1 206 ?  11.192 -11.083   2.076 1.000 91.680 ? 206 PRO A N   1 
ATOM 1546 C CA  ? PRO A 1 206 ?   9.881 -10.615   1.621 1.000 91.680 ? 206 PRO A CA  1 
ATOM 1547 C C   ? PRO A 1 206 ?   9.607  -9.162   2.004 1.000 91.680 ? 206 PRO A C   1 
ATOM 1548 C CB  ? PRO A 1 206 ?   8.905 -11.559   2.328 1.000 91.680 ? 206 PRO A CB  1 
ATOM 1549 O O   ? PRO A 1 206 ?  10.326  -8.591   2.828 1.000 91.680 ? 206 PRO A O   1 
ATOM 1550 C CG  ? PRO A 1 206 ?   9.602 -11.954   3.590 1.000 91.680 ? 206 PRO A CG  1 
ATOM 1551 C CD  ? PRO A 1 206 ?  11.078 -12.014   3.321 1.000 91.680 ? 206 PRO A CD  1 
ATOM 1552 N N   ? ALA A 1 207 ?   8.622  -8.589   1.363 1.000 92.510 ? 207 ALA A N   1 
ATOM 1553 C CA  ? ALA A 1 207 ?   8.127  -7.259   1.703 1.000 92.510 ? 207 ALA A CA  1 
ATOM 1554 C C   ? ALA A 1 207 ?   7.002  -7.339   2.732 1.000 92.510 ? 207 ALA A C   1 
ATOM 1555 C CB  ? ALA A 1 207 ?   7.645  -6.533   0.449 1.000 92.510 ? 207 ALA A CB  1 
ATOM 1556 O O   ? ALA A 1 207 ?   6.296  -8.347   2.811 1.000 92.510 ? 207 ALA A O   1 
ATOM 1557 N N   ? VAL A 1 208 ?   6.914  -6.314   3.516 1.000 93.770 ? 208 VAL A N   1 
ATOM 1558 C CA  ? VAL A 1 208 ?   5.914  -6.220   4.575 1.000 93.770 ? 208 VAL A CA  1 
ATOM 1559 C C   ? VAL A 1 208 ?   4.838  -5.211   4.182 1.000 93.770 ? 208 VAL A C   1 
ATOM 1560 C CB  ? VAL A 1 208 ?   6.552  -5.821   5.924 1.000 93.770 ? 208 VAL A CB  1 
ATOM 1561 O O   ? VAL A 1 208 ?   5.149  -4.110   3.721 1.000 93.770 ? 208 VAL A O   1 
ATOM 1562 C CG1 ? VAL A 1 208 ?   5.475  -5.570   6.978 1.000 93.770 ? 208 VAL A CG1 1 
ATOM 1563 C CG2 ? VAL A 1 208 ?   7.524  -6.901   6.395 1.000 93.770 ? 208 VAL A CG2 1 
ATOM 1564 N N   ? TYR A 1 209 ?   3.617  -5.633   4.384 1.000 95.380 ? 209 TYR A N   1 
ATOM 1565 C CA  ? TYR A 1 209 ?   2.442  -4.809   4.121 1.000 95.380 ? 209 TYR A CA  1 
ATOM 1566 C C   ? TYR A 1 209 ?   1.583  -4.670   5.372 1.000 95.380 ? 209 TYR A C   1 
ATOM 1567 C CB  ? TYR A 1 209 ?   1.612  -5.405   2.980 1.000 95.380 ? 209 TYR A CB  1 
ATOM 1568 O O   ? TYR A 1 209 ?   1.462  -5.613   6.157 1.000 95.380 ? 209 TYR A O   1 
ATOM 1569 C CG  ? TYR A 1 209 ?   2.402  -5.650   1.718 1.000 95.380 ? 209 TYR A CG  1 
ATOM 1570 C CD1 ? TYR A 1 209 ?   2.354  -4.749   0.657 1.000 95.380 ? 209 TYR A CD1 1 
ATOM 1571 C CD2 ? TYR A 1 209 ?   3.197  -6.784   1.583 1.000 95.380 ? 209 TYR A CD2 1 
ATOM 1572 C CE1 ? TYR A 1 209 ?   3.079  -4.971  -0.509 1.000 95.380 ? 209 TYR A CE1 1 
ATOM 1573 C CE2 ? TYR A 1 209 ?   3.926  -7.016   0.421 1.000 95.380 ? 209 TYR A CE2 1 
ATOM 1574 O OH  ? TYR A 1 209 ?   4.581  -6.331  -1.769 1.000 95.380 ? 209 TYR A OH  1 
ATOM 1575 C CZ  ? TYR A 1 209 ?   3.861  -6.106  -0.617 1.000 95.380 ? 209 TYR A CZ  1 
ATOM 1576 N N   ? THR A 1 210 ?   1.071  -3.390   5.539 1.000 94.890 ? 210 THR A N   1 
ATOM 1577 C CA  ? THR A 1 210 ?   0.097  -3.216   6.610 1.000 94.890 ? 210 THR A CA  1 
ATOM 1578 C C   ? THR A 1 210 ?  -1.193  -3.969   6.295 1.000 94.890 ? 210 THR A C   1 
ATOM 1579 C CB  ? THR A 1 210 ?  -0.218  -1.727   6.843 1.000 94.890 ? 210 THR A CB  1 
ATOM 1580 O O   ? THR A 1 210 ?  -1.757  -3.817   5.209 1.000 94.890 ? 210 THR A O   1 
ATOM 1581 C CG2 ? THR A 1 210 ?  -1.255  -1.551   7.948 1.000 94.890 ? 210 THR A CG2 1 
ATOM 1582 O OG1 ? THR A 1 210 ?   0.984  -1.043   7.217 1.000 94.890 ? 210 THR A OG1 1 
ATOM 1583 N N   ? ASN A 1 211 ?  -1.589  -4.922   7.206 1.000 95.920 ? 211 ASN A N   1 
ATOM 1584 C CA  ? ASN A 1 211 ?  -2.776  -5.757   7.059 1.000 95.920 ? 211 ASN A CA  1 
ATOM 1585 C C   ? ASN A 1 211 ?  -4.056  -4.950   7.251 1.000 95.920 ? 211 ASN A C   1 
ATOM 1586 C CB  ? ASN A 1 211 ?  -2.734  -6.928   8.044 1.000 95.920 ? 211 ASN A CB  1 
ATOM 1587 O O   ? ASN A 1 211 ?  -4.432  -4.632   8.380 1.000 95.920 ? 211 ASN A O   1 
ATOM 1588 C CG  ? ASN A 1 211 ?  -3.897  -7.883   7.865 1.000 95.920 ? 211 ASN A CG  1 
ATOM 1589 N ND2 ? ASN A 1 211 ?  -3.963  -8.903   8.712 1.000 95.920 ? 211 ASN A ND2 1 
ATOM 1590 O OD1 ? ASN A 1 211 ?  -4.730  -7.706   6.972 1.000 95.920 ? 211 ASN A OD1 1 
ATOM 1591 N N   ? ILE A 1 212 ?  -4.777  -4.733   6.146 1.000 96.040 ? 212 ILE A N   1 
ATOM 1592 C CA  ? ILE A 1 212 ?  -5.957  -3.875   6.128 1.000 96.040 ? 212 ILE A CA  1 
ATOM 1593 C C   ? ILE A 1 212 ?  -7.056  -4.490   6.991 1.000 96.040 ? 212 ILE A C   1 
ATOM 1594 C CB  ? ILE A 1 212 ?  -6.470  -3.648   4.689 1.000 96.040 ? 212 ILE A CB  1 
ATOM 1595 O O   ? ILE A 1 212 ?  -7.805  -3.773   7.658 1.000 96.040 ? 212 ILE A O   1 
ATOM 1596 C CG1 ? ILE A 1 212 ?  -5.430  -2.878   3.866 1.000 96.040 ? 212 ILE A CG1 1 
ATOM 1597 C CG2 ? ILE A 1 212 ?  -7.812  -2.910   4.703 1.000 96.040 ? 212 ILE A CG2 1 
ATOM 1598 C CD1 ? ILE A 1 212 ?  -4.985  -1.567   4.501 1.000 96.040 ? 212 ILE A CD1 1 
ATOM 1599 N N   ? SER A 1 213 ?  -7.170  -5.770   6.986 1.000 95.660 ? 213 SER A N   1 
ATOM 1600 C CA  ? SER A 1 213 ?  -8.216  -6.449   7.744 1.000 95.660 ? 213 SER A CA  1 
ATOM 1601 C C   ? SER A 1 213 ?  -8.145  -6.093   9.225 1.000 95.660 ? 213 SER A C   1 
ATOM 1602 C CB  ? SER A 1 213 ?  -8.108  -7.964   7.569 1.000 95.660 ? 213 SER A CB  1 
ATOM 1603 O O   ? SER A 1 213 ?  -9.165  -6.082   9.916 1.000 95.660 ? 213 SER A O   1 
ATOM 1604 O OG  ? SER A 1 213 ?  -6.929  -8.458   8.181 1.000 95.660 ? 213 SER A OG  1 
ATOM 1605 N N   ? HIS A 1 214 ?  -6.941  -5.788   9.678 1.000 94.560 ? 214 HIS A N   1 
ATOM 1606 C CA  ? HIS A 1 214 ?  -6.705  -5.444  11.076 1.000 94.560 ? 214 HIS A CA  1 
ATOM 1607 C C   ? HIS A 1 214 ?  -7.177  -4.027  11.382 1.000 94.560 ? 214 HIS A C   1 
ATOM 1608 C CB  ? HIS A 1 214 ?  -5.221  -5.590  11.420 1.000 94.560 ? 214 HIS A CB  1 
ATOM 1609 O O   ? HIS A 1 214 ?  -7.421  -3.687  12.542 1.000 94.560 ? 214 HIS A O   1 
ATOM 1610 C CG  ? HIS A 1 214 ?  -4.912  -5.337  12.861 1.000 94.560 ? 214 HIS A CG  1 
ATOM 1611 C CD2 ? HIS A 1 214 ?  -4.268  -4.311  13.465 1.000 94.560 ? 214 HIS A CD2 1 
ATOM 1612 N ND1 ? HIS A 1 214 ?  -5.278  -6.207  13.865 1.000 94.560 ? 214 HIS A ND1 1 
ATOM 1613 C CE1 ? HIS A 1 214 ?  -4.872  -5.725  15.028 1.000 94.560 ? 214 HIS A CE1 1 
ATOM 1614 N NE2 ? HIS A 1 214 ?  -4.256  -4.575  14.813 1.000 94.560 ? 214 HIS A NE2 1 
ATOM 1615 N N   ? TYR A 1 215 ?  -7.443  -3.168  10.334 1.000 94.620 ? 215 TYR A N   1 
ATOM 1616 C CA  ? TYR A 1 215 ?  -7.694  -1.745  10.539 1.000 94.620 ? 215 TYR A CA  1 
ATOM 1617 C C   ? TYR A 1 215 ?  -9.053  -1.344   9.979 1.000 94.620 ? 215 TYR A C   1 
ATOM 1618 C CB  ? TYR A 1 215 ?  -6.591  -0.906   9.886 1.000 94.620 ? 215 TYR A CB  1 
ATOM 1619 O O   ? TYR A 1 215 ?  -9.369  -0.156   9.891 1.000 94.620 ? 215 TYR A O   1 
ATOM 1620 C CG  ? TYR A 1 215 ?  -5.245  -1.045  10.555 1.000 94.620 ? 215 TYR A CG  1 
ATOM 1621 C CD1 ? TYR A 1 215 ?  -4.879  -0.210  11.608 1.000 94.620 ? 215 TYR A CD1 1 
ATOM 1622 C CD2 ? TYR A 1 215 ?  -4.337  -2.011  10.135 1.000 94.620 ? 215 TYR A CD2 1 
ATOM 1623 C CE1 ? TYR A 1 215 ?  -3.639  -0.333  12.226 1.000 94.620 ? 215 TYR A CE1 1 
ATOM 1624 C CE2 ? TYR A 1 215 ?  -3.094  -2.143  10.745 1.000 94.620 ? 215 TYR A CE2 1 
ATOM 1625 O OH  ? TYR A 1 215 ?  -1.526  -1.428  12.397 1.000 94.620 ? 215 TYR A OH  1 
ATOM 1626 C CZ  ? TYR A 1 215 ?  -2.755  -1.302  11.789 1.000 94.620 ? 215 TYR A CZ  1 
ATOM 1627 N N   ? VAL A 1 216 ?  -9.843  -2.328   9.604 1.000 94.210 ? 216 VAL A N   1 
ATOM 1628 C CA  ? VAL A 1 216 ? -11.110  -2.046   8.937 1.000 94.210 ? 216 VAL A CA  1 
ATOM 1629 C C   ? VAL A 1 216 ? -12.018  -1.246   9.869 1.000 94.210 ? 216 VAL A C   1 
ATOM 1630 C CB  ? VAL A 1 216 ? -11.817  -3.344   8.490 1.000 94.210 ? 216 VAL A CB  1 
ATOM 1631 O O   ? VAL A 1 216 ? -12.642  -0.269   9.449 1.000 94.210 ? 216 VAL A O   1 
ATOM 1632 C CG1 ? VAL A 1 216 ? -13.271  -3.065   8.114 1.000 94.210 ? 216 VAL A CG1 1 
ATOM 1633 C CG2 ? VAL A 1 216 ? -11.071  -3.980   7.318 1.000 94.210 ? 216 VAL A CG2 1 
ATOM 1634 N N   ? ASP A 1 217 ? -12.100  -1.685  11.134 1.000 93.720 ? 217 ASP A N   1 
ATOM 1635 C CA  ? ASP A 1 217 ? -12.942  -0.984  12.100 1.000 93.720 ? 217 ASP A CA  1 
ATOM 1636 C C   ? ASP A 1 217 ? -12.486   0.463  12.277 1.000 93.720 ? 217 ASP A C   1 
ATOM 1637 C CB  ? ASP A 1 217 ? -12.930  -1.708  13.447 1.000 93.720 ? 217 ASP A CB  1 
ATOM 1638 O O   ? ASP A 1 217 ? -13.309   1.380  12.296 1.000 93.720 ? 217 ASP A O   1 
ATOM 1639 C CG  ? ASP A 1 217 ? -13.675  -3.032  13.416 1.000 93.720 ? 217 ASP A CG  1 
ATOM 1640 O OD1 ? ASP A 1 217 ? -14.483  -3.255  12.489 1.000 93.720 ? 217 ASP A OD1 1 
ATOM 1641 O OD2 ? ASP A 1 217 ? -13.454  -3.857  14.328 1.000 93.720 ? 217 ASP A OD2 1 
ATOM 1642 N N   ? TRP A 1 218 ? -11.216   0.631  12.378 1.000 94.740 ? 218 TRP A N   1 
ATOM 1643 C CA  ? TRP A 1 218 ? -10.625   1.956  12.536 1.000 94.740 ? 218 TRP A CA  1 
ATOM 1644 C C   ? TRP A 1 218 ? -10.894   2.822  11.310 1.000 94.740 ? 218 TRP A C   1 
ATOM 1645 C CB  ? TRP A 1 218 ?  -9.117   1.846  12.777 1.000 94.740 ? 218 TRP A CB  1 
ATOM 1646 O O   ? TRP A 1 218 ? -11.264   3.992  11.438 1.000 94.740 ? 218 TRP A O   1 
ATOM 1647 C CG  ? TRP A 1 218 ?  -8.413   3.168  12.844 1.000 94.740 ? 218 TRP A CG  1 
ATOM 1648 C CD1 ? TRP A 1 218 ?  -8.355   4.018  13.914 1.000 94.740 ? 218 TRP A CD1 1 
ATOM 1649 C CD2 ? TRP A 1 218 ?  -7.671   3.795  11.793 1.000 94.740 ? 218 TRP A CD2 1 
ATOM 1650 C CE2 ? TRP A 1 218 ?  -7.189   5.023  12.297 1.000 94.740 ? 218 TRP A CE2 1 
ATOM 1651 C CE3 ? TRP A 1 218 ?  -7.365   3.435  10.474 1.000 94.740 ? 218 TRP A CE3 1 
ATOM 1652 N NE1 ? TRP A 1 218 ?  -7.620   5.135  13.591 1.000 94.740 ? 218 TRP A NE1 1 
ATOM 1653 C CH2 ? TRP A 1 218 ?  -6.132   5.519  10.238 1.000 94.740 ? 218 TRP A CH2 1 
ATOM 1654 C CZ2 ? TRP A 1 218 ?  -6.417   5.895  11.525 1.000 94.740 ? 218 TRP A CZ2 1 
ATOM 1655 C CZ3 ? TRP A 1 218 ?  -6.596   4.304   9.708 1.000 94.740 ? 218 TRP A CZ3 1 
ATOM 1656 N N   ? ILE A 1 219 ? -10.730   2.236  10.140 1.000 95.330 ? 219 ILE A N   1 
ATOM 1657 C CA  ? ILE A 1 219 ? -10.954   2.940   8.882 1.000 95.330 ? 219 ILE A CA  1 
ATOM 1658 C C   ? ILE A 1 219 ? -12.418   3.362   8.780 1.000 95.330 ? 219 ILE A C   1 
ATOM 1659 C CB  ? ILE A 1 219 ? -10.561   2.067   7.669 1.000 95.330 ? 219 ILE A CB  1 
ATOM 1660 O O   ? ILE A 1 219 ? -12.717   4.514   8.459 1.000 95.330 ? 219 ILE A O   1 
ATOM 1661 C CG1 ? ILE A 1 219 ?  -9.045   1.840   7.643 1.000 95.330 ? 219 ILE A CG1 1 
ATOM 1662 C CG2 ? ILE A 1 219 ? -11.041   2.710   6.364 1.000 95.330 ? 219 ILE A CG2 1 
ATOM 1663 C CD1 ? ILE A 1 219 ?  -8.600   0.750   6.677 1.000 95.330 ? 219 ILE A CD1 1 
ATOM 1664 N N   ? GLN A 1 220 ? -13.280   2.504   9.106 1.000 93.710 ? 220 GLN A N   1 
ATOM 1665 C CA  ? GLN A 1 220 ? -14.712   2.750   8.983 1.000 93.710 ? 220 GLN A CA  1 
ATOM 1666 C C   ? GLN A 1 220 ? -15.177   3.808   9.980 1.000 93.710 ? 220 GLN A C   1 
ATOM 1667 C CB  ? GLN A 1 220 ? -15.500   1.455   9.186 1.000 93.710 ? 220 GLN A CB  1 
ATOM 1668 O O   ? GLN A 1 220 ? -16.078   4.595   9.683 1.000 93.710 ? 220 GLN A O   1 
ATOM 1669 C CG  ? GLN A 1 220 ? -15.385   0.477   8.025 1.000 93.710 ? 220 GLN A CG  1 
ATOM 1670 C CD  ? GLN A 1 220 ? -16.123  -0.825   8.278 1.000 93.710 ? 220 GLN A CD  1 
ATOM 1671 N NE2 ? GLN A 1 220 ? -16.508  -1.507   7.205 1.000 93.710 ? 220 GLN A NE2 1 
ATOM 1672 O OE1 ? GLN A 1 220 ? -16.344  -1.214   9.429 1.000 93.710 ? 220 GLN A OE1 1 
ATOM 1673 N N   ? GLU A 1 221 ? -14.647   3.838  11.126 1.000 92.990 ? 221 GLU A N   1 
ATOM 1674 C CA  ? GLU A 1 221 ? -14.954   4.838  12.144 1.000 92.990 ? 221 GLU A CA  1 
ATOM 1675 C C   ? GLU A 1 221 ? -14.678   6.249  11.632 1.000 92.990 ? 221 GLU A C   1 
ATOM 1676 C CB  ? GLU A 1 221 ? -14.149   4.574  13.419 1.000 92.990 ? 221 GLU A CB  1 
ATOM 1677 O O   ? GLU A 1 221 ? -15.422   7.183  11.937 1.000 92.990 ? 221 GLU A O   1 
ATOM 1678 C CG  ? GLU A 1 221 ? -14.479   5.523  14.562 1.000 92.990 ? 221 GLU A CG  1 
ATOM 1679 C CD  ? GLU A 1 221 ? -13.644   5.273  15.808 1.000 92.990 ? 221 GLU A CD  1 
ATOM 1680 O OE1 ? GLU A 1 221 ? -13.761   6.050  16.783 1.000 92.990 ? 221 GLU A OE1 1 
ATOM 1681 O OE2 ? GLU A 1 221 ? -12.867   4.293  15.810 1.000 92.990 ? 221 GLU A OE2 1 
ATOM 1682 N N   ? HIS A 1 222 ? -13.701   6.395  10.822 1.000 90.910 ? 222 HIS A N   1 
ATOM 1683 C CA  ? HIS A 1 222 ? -13.281   7.710  10.351 1.000 90.910 ? 222 HIS A CA  1 
ATOM 1684 C C   ? HIS A 1 222 ? -13.949   8.061   9.026 1.000 90.910 ? 222 HIS A C   1 
ATOM 1685 C CB  ? HIS A 1 222 ? -11.759   7.765  10.203 1.000 90.910 ? 222 HIS A CB  1 
ATOM 1686 O O   ? HIS A 1 222 ? -14.283   9.223   8.783 1.000 90.910 ? 222 HIS A O   1 
ATOM 1687 C CG  ? HIS A 1 222 ? -11.031   7.836  11.507 1.000 90.910 ? 222 HIS A CG  1 
ATOM 1688 C CD2 ? HIS A 1 222 ? -10.536   8.893  12.193 1.000 90.910 ? 222 HIS A CD2 1 
ATOM 1689 N ND1 ? HIS A 1 222 ? -10.736   6.717  12.256 1.000 90.910 ? 222 HIS A ND1 1 
ATOM 1690 C CE1 ? HIS A 1 222 ? -10.090   7.086  13.350 1.000 90.910 ? 222 HIS A CE1 1 
ATOM 1691 N NE2 ? HIS A 1 222 ?  -9.956   8.401  13.336 1.000 90.910 ? 222 HIS A NE2 1 
ATOM 1692 N N   ? ILE A 1 223 ? -14.198   7.076   8.176 1.000 88.700 ? 223 ILE A N   1 
ATOM 1693 C CA  ? ILE A 1 223 ? -14.788   7.354   6.871 1.000 88.700 ? 223 ILE A CA  1 
ATOM 1694 C C   ? ILE A 1 223 ? -16.297   7.543   7.017 1.000 88.700 ? 223 ILE A C   1 
ATOM 1695 C CB  ? ILE A 1 223 ? -14.485   6.224   5.862 1.000 88.700 ? 223 ILE A CB  1 
ATOM 1696 O O   ? ILE A 1 223 ? -16.929   8.199   6.186 1.000 88.700 ? 223 ILE A O   1 
ATOM 1697 C CG1 ? ILE A 1 223 ? -15.067   4.895   6.357 1.000 88.700 ? 223 ILE A CG1 1 
ATOM 1698 C CG2 ? ILE A 1 223 ? -12.977   6.106   5.621 1.000 88.700 ? 223 ILE A CG2 1 
ATOM 1699 C CD1 ? ILE A 1 223 ? -14.975   3.763   5.342 1.000 88.700 ? 223 ILE A CD1 1 
ATOM 1700 N N   ? GLY A 1 224 ? -17.063   6.899   7.946 1.000 74.060 ? 224 GLY A N   1 
ATOM 1701 C CA  ? GLY A 1 224 ? -18.477   6.929   8.285 1.000 74.060 ? 224 GLY A CA  1 
ATOM 1702 C C   ? GLY A 1 224 ? -18.896   8.208   8.986 1.000 74.060 ? 224 GLY A C   1 
ATOM 1703 O O   ? GLY A 1 224 ? -20.065   8.595   8.936 1.000 74.060 ? 224 GLY A O   1 
ATOM 1704 N N   ? GLU A 1 225 ? -18.084   9.061   9.567 1.000 55.340 ? 225 GLU A N   1 
ATOM 1705 C CA  ? GLU A 1 225 ? -18.276  10.365  10.192 1.000 55.340 ? 225 GLU A CA  1 
ATOM 1706 C C   ? GLU A 1 225 ? -18.134  11.492   9.173 1.000 55.340 ? 225 GLU A C   1 
ATOM 1707 C CB  ? GLU A 1 225 ? -17.280  10.564  11.338 1.000 55.340 ? 225 GLU A CB  1 
ATOM 1708 O O   ? GLU A 1 225 ? -18.550  12.624   9.429 1.000 55.340 ? 225 GLU A O   1 
ATOM 1709 C CG  ? GLU A 1 225 ? -17.568   9.702  12.559 1.000 55.340 ? 225 GLU A CG  1 
ATOM 1710 C CD  ? GLU A 1 225 ? -16.619   9.967  13.717 1.000 55.340 ? 225 GLU A CD  1 
ATOM 1711 O OE1 ? GLU A 1 225 ? -16.755   9.312  14.775 1.000 55.340 ? 225 GLU A OE1 1 
ATOM 1712 O OE2 ? GLU A 1 225 ? -15.733  10.838  13.566 1.000 55.340 ? 225 GLU A OE2 1 
ATOM 1713 N N   ? SER A 1 226 ? -18.016  11.286   7.850 1.000 45.870 ? 226 SER A N   1 
ATOM 1714 C CA  ? SER A 1 226 ? -17.904  12.256   6.766 1.000 45.870 ? 226 SER A CA  1 
ATOM 1715 C C   ? SER A 1 226 ? -19.048  12.104   5.769 1.000 45.870 ? 226 SER A C   1 
ATOM 1716 C CB  ? SER A 1 226 ? -16.564  12.101   6.044 1.000 45.870 ? 226 SER A CB  1 
ATOM 1717 O O   ? SER A 1 226 ? -19.565  11.002   5.572 1.000 45.870 ? 226 SER A O   1 
ATOM 1718 O OG  ? SER A 1 226 ? -16.215  10.733   5.920 1.000 45.870 ? 226 SER A OG  1 
# 
loop_
_struct_sheet_range.sheet_id 
_struct_sheet_range.id 
_struct_sheet_range.beg_label_comp_id 
_struct_sheet_range.beg_label_asym_id 
_struct_sheet_range.beg_label_seq_id 
_struct_sheet_range.pdbx_beg_PDB_ins_code 
_struct_sheet_range.end_label_comp_id 
_struct_sheet_range.end_label_asym_id 
_struct_sheet_range.end_label_seq_id 
_struct_sheet_range.pdbx_end_PDB_ins_code 
_struct_sheet_range.beg_auth_comp_id 
_struct_sheet_range.beg_auth_asym_id 
_struct_sheet_range.beg_auth_seq_id 
_struct_sheet_range.end_auth_comp_id 
_struct_sheet_range.end_auth_asym_id 
_struct_sheet_range.end_auth_seq_id 
A A ILE A   2 ? ILE A   3 ? ILE A 2   ILE A 3   
A B ASP A 173 ? SER A 174 ? ASP A 173 SER A 174 
B C LYS A   6 ? GLU A   7 ? LYS A 6   GLU A 7   
B D ASP A 106 ? LEU A 107 ? ASP A 106 LEU A 107 
B E SER A 117 ? GLY A 122 ? SER A 117 GLY A 122 
B F GLN A 138 ? LEU A 145 ? GLN A 138 LEU A 145 
B G ILE A 162 ? GLY A 166 ? ILE A 162 GLY A 166 
B H PRO A 182 ? CYS A 185 ? PRO A 182 CYS A 185 
B I LYS A 188 ? LEU A 195 ? LYS A 188 LEU A 195 
B J ALA A 207 ? ASN A 211 ? ALA A 207 ASN A 211 
C K LEU A  16 ? ARG A  21 ? LEU A 16  ARG A 21  
C L SER A  24 ? LEU A  31 ? SER A 24  LEU A 31  
C M TRP A  36 ? THR A  39 ? TRP A 36  THR A 39  
C N ILE A  48 ? LEU A  52 ? ILE A 48  LEU A 52  
C O GLN A  65 ? LEU A  74 ? GLN A 65  LEU A 74  
C P MET A  88 ? LEU A  92 ? MET A 88  LEU A 92  
# 
loop_
_struct_conf.id 
_struct_conf.conf_type_id 
_struct_conf.beg_label_comp_id 
_struct_conf.beg_label_asym_id 
_struct_conf.beg_label_seq_id 
_struct_conf.pdbx_beg_PDB_ins_code 
_struct_conf.end_label_comp_id 
_struct_conf.end_label_asym_id 
_struct_conf.end_label_seq_id 
_struct_conf.pdbx_end_PDB_ins_code 
_struct_conf.beg_auth_comp_id 
_struct_conf.beg_auth_asym_id 
_struct_conf.beg_auth_seq_id 
_struct_conf.end_auth_comp_id 
_struct_conf.end_auth_asym_id 
_struct_conf.end_auth_seq_id 
STRN1         STRN         ILE A   2 ? ILE A   3 ? ILE A 2   ILE A 3   
TURN_TY1_P1   TURN_TY1_P   GLY A   4 ? GLY A   4 ? GLY A 4   GLY A 4   
STRN2         STRN         LYS A   6 ? GLU A   7 ? LYS A 6   GLU A 7   
HELX_LH_PP_P1 HELX_LH_PP_P CYS A   8 ? TYR A   9 ? CYS A 8   TYR A 9   
HELX_RH_3T_P1 HELX_RH_3T_P GLU A  10 ? LYS A  12 ? GLU A 10  LYS A 12  
TURN_TY1_P2   TURN_TY1_P   PRO A  14 ? TYR A  15 ? PRO A 14  TYR A 15  
STRN3         STRN         LEU A  16 ? ARG A  21 ? LEU A 16  ARG A 21  
TURN_TY1_P3   TURN_TY1_P   LEU A  22 ? THR A  23 ? LEU A 22  THR A 23  
STRN4         STRN         SER A  24 ? LEU A  31 ? SER A 24  LEU A 31  
BEND1         BEND         ASN A  33 ? ASN A  35 ? ASN A 33  ASN A 35  
STRN5         STRN         TRP A  36 ? THR A  39 ? TRP A 36  THR A 39  
HELX_RH_3T_P2 HELX_RH_3T_P ALA A  41 ? CYS A  43 ? ALA A 41  CYS A 43  
BEND2         BEND         GLY A  46 ? ASP A  47 ? GLY A 46  ASP A 47  
STRN6         STRN         ILE A  48 ? LEU A  52 ? ILE A 48  LEU A 52  
BEND3         BEND         GLY A  53 ? GLY A  53 ? GLY A 53  GLY A 53  
TURN_TY1_P4   TURN_TY1_P   LEU A  57 ? GLU A  58 ? LEU A 57  GLU A 58  
BEND4         BEND         GLY A  62 ? GLY A  62 ? GLY A 62  GLY A 62  
STRN7         STRN         GLN A  65 ? LEU A  74 ? GLN A 65  LEU A 74  
BEND5         BEND         TYR A  75 ? ASN A  76 ? TYR A 75  ASN A 76  
BEND6         BEND         LYS A  78 ? GLU A  80 ? LYS A 78  GLU A 80  
TURN_TY1_P5   TURN_TY1_P   GLU A  82 ? CYS A  83 ? GLU A 82  CYS A 83  
BEND7         BEND         GLU A  84 ? GLU A  84 ? GLU A 84  GLU A 84  
STRN8         STRN         MET A  88 ? LEU A  92 ? MET A 88  LEU A 92  
BEND8         BEND         ASN A  93 ? LYS A  94 ? ASN A 93  LYS A 94  
BEND9         BEND         GLU A 100 ? TYR A 101 ? GLU A 100 TYR A 101 
STRN9         STRN         ASP A 106 ? LEU A 107 ? ASP A 106 LEU A 107 
HELX_LH_PP_P2 HELX_LH_PP_P GLY A 108 ? GLY A 108 ? GLY A 108 GLY A 108 
BEND10        BEND         ILE A 109 ? THR A 110 ? ILE A 109 THR A 110 
HELX_LH_PP_P3 HELX_LH_PP_P PRO A 111 ? PRO A 113 ? PRO A 111 PRO A 113 
TURN_TY1_P6   TURN_TY1_P   LEU A 114 ? GLY A 115 ? LEU A 114 GLY A 115 
STRN10        STRN         SER A 117 ? GLY A 122 ? SER A 117 GLY A 122 
BEND11        BEND         TRP A 123 ? GLY A 124 ? TRP A 123 GLY A 124 
BEND12        BEND         ILE A 126 ? GLU A 130 ? ILE A 126 GLU A 130 
BEND13        BEND         ALA A 135 ? ALA A 136 ? ALA A 135 ALA A 136 
STRN11        STRN         GLN A 138 ? LEU A 145 ? GLN A 138 LEU A 145 
HELX_RH_AL_P1 HELX_RH_AL_P THR A 147 ? ASN A 153 ? THR A 147 ASN A 153 
TURN_TY1_P7   TURN_TY1_P   PRO A 155 ? CYS A 156 ? PRO A 155 CYS A 156 
HELX_RH_3T_P3 HELX_RH_3T_P PRO A 159 ? ASN A 161 ? PRO A 159 ASN A 161 
STRN12        STRN         ILE A 162 ? GLY A 166 ? ILE A 162 GLY A 166 
TURN_TY1_P8   TURN_TY1_P   PRO A 168 ? GLU A 169 ? PRO A 168 GLU A 169 
BEND14        BEND         GLY A 171 ? GLY A 171 ? GLY A 171 GLY A 171 
STRN13        STRN         ASP A 173 ? SER A 174 ? ASP A 173 SER A 174 
TURN_TY1_P9   TURN_TY1_P   ARG A 176 ? GLY A 177 ? ARG A 176 GLY A 177 
TURN_TY1_P10  TURN_TY1_P   SER A 179 ? GLY A 180 ? SER A 179 GLY A 180 
STRN14        STRN         PRO A 182 ? CYS A 185 ? PRO A 182 CYS A 185 
TURN_TY1_P11  TURN_TY1_P   ASP A 186 ? ASN A 187 ? ASP A 186 ASN A 187 
STRN15        STRN         LYS A 188 ? LEU A 195 ? LYS A 188 LEU A 195 
BEND15        BEND         ASP A 198 ? ALA A 201 ? ASP A 198 ALA A 201 
TURN_TY1_P12  TURN_TY1_P   PRO A 203 ? GLU A 204 ? PRO A 203 GLU A 204 
STRN16        STRN         ALA A 207 ? ASN A 211 ? ALA A 207 ASN A 211 
HELX_RH_3T_P4 HELX_RH_3T_P ILE A 212 ? TYR A 215 ? ILE A 212 TYR A 215 
HELX_RH_AL_P2 HELX_RH_AL_P VAL A 216 ? ILE A 223 ? VAL A 216 ILE A 223 
TURN_TY1_P13  TURN_TY1_P   GLY A 224 ? GLU A 225 ? GLY A 224 GLU A 225 
# 
