# Supplementary material for: FlatProt: 2D visualization eases protein structure comparison
Source: BMC Bioinformatics. 2025 Aug 13;26:210. doi: 10.1186/s12859-025-06233-x (PMC12344939; doi:10.1186/s12859-025-06233-x)
Supplement: Supplementary file 1 — Supplementary Material 1 [file 12859_2025_6233_MOESM1_ESM.zip › KLK/structures/SopaK9.cif]

data_SopaK9
# 
_entry.id   SopaK9 
# 
_entity.id                         1      
_entity.type                       polymer 
_entity.pdbx_description           polymer-1 
_entity.formula_weight             25004.8 
_entity.pdbx_number_of_molecules        1 
# 
loop_
_struct_sheet.id 
_struct_sheet.number_strands 
A 2 
B 8 
C 7 
D 2 
E 2 
F 2 
# 
loop_
_struct_conf_type.id 
_struct_conf_type.criteria 
STRN         DSSP 
TURN_TY1_P   DSSP 
HELX_LH_PP_P DSSP 
BEND         DSSP 
HELX_RH_3T_P DSSP 
HELX_RH_AL_P DSSP 
# 
_struct_asym.id          A 
_struct_asym.entity_id   1 
# 
_software.pdbx_ordinal     1 
_software.name             dssp 
_software.version          4.4.10 
_software.date             ? 
_software.classification   'model annotation' 
# 
_entity_poly.entity_id                      1 
_entity_poly.type                           polypeptide(L) 
_entity_poly.nstd_linkage                   n 
_entity_poly.nstd_monomer                   n 
_entity_poly.pdbx_seq_one_letter_code       
;RALGAKECHPNSQPWQAGLFFHTRLFCGATLIADRWLLTAAHCRKRYLWVRLGEHHLWQWEGPERLVRVTDFFPHPGFNA
QDHKDDIMLIRLPWKAHLGPAVQTLNLSQTCVSPGTECLISGWGAVSSPIVRYPLTLQCANISILEPSLCRLAYPGHISK
SMLCAGLWEGGRGSCQGDSGGPLICDGTLAGVVSGGSEPCSRPGRPAVYTSVCHYVDWIRKTMEEN
;
_entity_poly.pdbx_seq_one_letter_code_can   
;RALGAKECHPNSQPWQAGLFFHTRLFCGATLIADRWLLTAAHCRKRYLWVRLGEHHLWQWEGPERLVRVTDFFPHPGFNA
QDHKDDIMLIRLPWKAHLGPAVQTLNLSQTCVSPGTECLISGWGAVSSPIVRYPLTLQCANISILEPSLCRLAYPGHISK
SMLCAGLWEGGRGSCQGDSGGPLICDGTLAGVVSGGSEPCSRPGRPAVYTSVCHYVDWIRKTMEEN
;
_entity_poly.pdbx_strand_id                 A 
# 
loop_
_dssp_struct_summary.entry_id 
_dssp_struct_summary.label_comp_id 
_dssp_struct_summary.label_asym_id 
_dssp_struct_summary.label_seq_id 
_dssp_struct_summary.secondary_structure 
_dssp_struct_summary.ss_bridge 
_dssp_struct_summary.helix_3_10 
_dssp_struct_summary.helix_alpha 
_dssp_struct_summary.helix_pi 
_dssp_struct_summary.helix_pp 
_dssp_struct_summary.bend 
_dssp_struct_summary.chirality 
_dssp_struct_summary.sheet 
_dssp_struct_summary.strand 
_dssp_struct_summary.ladder_1 
_dssp_struct_summary.ladder_2 
_dssp_struct_summary.accessibility 
_dssp_struct_summary.TCO 
_dssp_struct_summary.kappa 
_dssp_struct_summary.alpha 
_dssp_struct_summary.phi 
_dssp_struct_summary.psi 
_dssp_struct_summary.x_ca 
_dssp_struct_summary.y_ca 
_dssp_struct_summary.z_ca 
SopaK9 ARG A 1   . . . . . . . . . . . . ? .      .     .      .      124.8  -2.2  4.4   -12.0 
SopaK9 ALA A 2   . . > . . . . - . . . . ? -0.843 .     -118.8 -69.1  86.5   0.2   1.4   -11.9 
SopaK9 LEU A 3   B . 3 . . . S + A A A . ? -0.569 100.7 24.9   -30.0  117.9  1.5   2.1   -15.4 
SopaK9 GLY A 4   T . 3 . . . S + . . . . ? 0.645  95.0  143.6  93.6   9.1    0.6   -1.0  -17.6 
SopaK9 ALA A 5   . . < . . . . - . . . . ? -0.550 34.0  -157.6 -86.4  150.0  -2.4  -1.9  -15.2 
SopaK9 LYS A 6   E . . . . . . - B C B . ? -0.845 39.6  -74.9  -117.8 154.9  -5.7  -3.4  -16.3 
SopaK9 GLU A 7   E . . . . > . - B C B . ? -0.339 53.9  -122.9 -49.1  132.3  -9.0  -3.4  -14.6 
SopaK9 CYS A 8   P . . . . P . - . . . . ? -0.498 29.8  -96.5  -72.2  144.6  -9.0  -5.8  -11.7 
SopaK9 HIS A 9   P . > . . P . - . . . . ? -0.487 59.9  -87.4  -57.0  133.9  -11.6 -8.6  -11.6 
SopaK9 PRO A 10  T . 3 . . < S - . . . . ? -0.231 109.4 -0.2   -49.8  128.2  -14.4 -7.3  -9.3  
SopaK9 ASN A 11  T . 3 . . . S + . . . . ? 0.609  91.9  124.5  70.1   13.8   -13.7 -8.0  -5.6  
SopaK9 SER A 12  S . < . . . S + . . . . ? 0.642  76.2  45.1   -75.9  -15.6  -10.4 -9.7  -6.4  
SopaK9 GLN A 13  . . > . . . . + . . . . ? -0.560 68.0  163.4  -123.1 69.6   -8.6  -7.3  -4.0  
SopaK9 PRO A 14  T . 3 . . . S + . . . . ? 0.594  72.0  59.0   -74.9  -5.4   -10.9 -7.4  -1.0  
SopaK9 TRP A 15  T . 3 . . . S + . . . . ? 0.563  80.5  110.0  -92.9  -18.5  -8.2  -5.9  1.3   
SopaK9 GLN A 16  E . < . . . . - C K J . ? -0.493 47.2  -174.7 -67.7  129.3  -7.9  -2.7  -0.8  
SopaK9 ALA A 17  E . . . . . . - C K J K ? -0.940 16.4  -138.3 -124.2 146.6  -9.3  0.5   0.8   
SopaK9 GLY A 18  E . . . . . . - C K J K ? -0.911 9.1   -147.2 -104.0 133.2  -9.7  4.0   -0.5  
SopaK9 LEU A 19  E . . . . . . - C K J K ? -0.892 17.5  -164.3 -97.3  127.0  -8.9  7.1   1.5   
SopaK9 PHE A 20  E . . . . . . - C K J K ? -0.922 16.8  -163.4 -117.1 127.0  -11.0 10.1  0.7   
SopaK9 PHE A 21  E . > . . . S - C K J . ? -0.974 79.1  -43.6  -104.1 107.8  -10.4 13.7  1.6   
SopaK9 HIS A 22  T . 3 . . . S - . . . . ? -0.515 125.3 -26.1  64.0   -116.2 -13.8 15.3  1.2   
SopaK9 THR A 23  T . 3 . . . S + . . . . ? 0.454  118.9 97.3   -109.8 7.3    -15.1 13.8  -2.1  
SopaK9 ARG A 24  E . < . . . . - C L J . ? -0.804 68.6  -136.0 -111.6 127.5  -11.7 13.1  -3.6  
SopaK9 LEU A 25  E . . . . . . + C L J . ? -0.636 38.2  155.4  -66.4  127.4  -9.8  9.9   -3.6  
SopaK9 PHE A 26  E . . . . . . + C L . . ? 0.651  55.3  15.0   -130.3 -29.2  -6.3  10.7  -2.7  
SopaK9 CYS A 27  E . . . . . . - C L J . ? -0.952 61.2  -131.5 -141.1 164.0  -4.6  7.6   -1.2  
SopaK9 GLY A 28  E . . . . . . - C L J . ? -0.613 19.2  -170.6 -104.3 173.0  -5.0  3.9   -0.8  
SopaK9 ALA A 29  E . . . . . . - C L J . ? -0.959 17.5  -126.9 -155.9 165.4  -4.8  1.6   2.3   
SopaK9 THR A 30  E . . . . . . - C L J L ? -0.989 17.8  -131.5 -124.0 127.0  -4.8  -2.1  3.2   
SopaK9 LEU A 31  E . . . . . . + C L . L ? -0.689 33.8  165.7  -72.7  114.8  -7.1  -3.8  5.7   
SopaK9 ILE A 32  E . . . . . . + C L . . ? 0.506  67.0  11.5   -115.9 -5.4   -4.6  -5.8  7.9   
SopaK9 ALA A 33  E . > . . . S - C L . L ? -0.938 91.6  -90.0  -161.1 166.8  -7.1  -6.6  10.8  
SopaK9 ASP A 34  T . 3 . . . S + . . . . ? 0.652  129.7 20.2   -67.9  -0.4   -10.9 -6.3  11.3  
SopaK9 ARG A 35  T . 3 . . . S + . . . . ? 0.222  111.7 85.3   -140.6 5.5    -10.2 -2.8  12.7  
SopaK9 TRP A 36  E . < . . . . - C M L M ? -0.972 47.1  -172.1 -129.8 127.4  -6.8  -1.8  11.3  
SopaK9 LEU A 37  E . . . . . . - C M L M ? -0.887 13.6  -146.9 -109.3 143.6  -5.7  -0.3  8.0   
SopaK9 LEU A 38  E . . . . . . + C M L M ? -0.952 33.9  142.9  -109.0 130.7  -2.1  0.1   6.8   
SopaK9 THR A 39  E . . . . . . - C M . M ? -0.834 52.3  -69.3  -149.7 178.7  -1.2  3.1   4.6   
SopaK9 ALA A 40  . . > . . . . - . . . . ? -0.669 34.2  -134.5 -78.4  142.8  1.5   5.7   4.0   
SopaK9 ALA A 41  G . > . . . S + . . . . ? 0.813  104.5 64.6   -65.5  -31.2  2.2   8.3   6.7   
SopaK9 HIS A 42  G . 3 . . . S + . . . . ? 0.572  88.8  72.0   -73.0  1.2    2.3   11.0  4.1   
SopaK9 CYS A 43  G . < . . . S + . . . . ? 0.486  70.3  128.5  -91.4  -2.4   -1.3  10.3  3.4   
SopaK9 ARG A 44  . . < . . . . + . . . . ? -0.328 29.7  170.7  -66.6  131.9  -2.5  11.8  6.7   
SopaK9 LYS A 45  . . . . . . . - . . . . ? -0.924 45.3  -114.2 -133.5 158.3  -5.2  14.4  6.6   
SopaK9 ARG A 46  S . . . . . S + . . . . ? 0.883  107.6 24.7   -59.5  -38.1  -7.3  16.1  9.4   
SopaK9 TYR A 47  S . . . . . S + . . . . ? -0.993 75.5  175.8  -132.7 118.5  -10.5 14.4  8.1   
SopaK9 LEU A 48  E . . . . . . - C N . N ? -0.992 19.8  -153.3 -128.5 139.7  -10.5 11.1  6.2   
SopaK9 TRP A 49  E . . . . . . - C N K N ? -0.925 14.6  -153.6 -100.1 132.9  -13.2 8.9   4.8   
SopaK9 VAL A 50  E . . . . . . - C N K N ? -0.942 5.0   -162.2 -105.6 127.4  -12.3 5.2   4.4   
SopaK9 ARG A 51  E . . . . . . - C N K N ? -0.965 8.3   -171.2 -108.5 123.7  -14.2 3.2   1.8   
SopaK9 LEU A 52  E . . . . . . + C N K N ? -0.809 65.2  24.7   -106.8 146.9  -14.0 -0.7  2.0   
SopaK9 GLY A 53  S . . . . . S + . . . . ? 0.755  82.1  153.8  80.4   21.1   -15.3 -3.2  -0.6  
SopaK9 GLU A 54  . . . . . . . + . . . . ? -0.722 21.2  153.6  -89.5  129.0  -15.0 -0.8  -3.5  
SopaK9 HIS A 55  S . . . . . S + . . . . ? 0.559  81.4  35.1   -104.4 -43.6  -14.5 -2.0  -7.0  
SopaK9 HIS A 56  B . . . . . S - D R P . ? -0.966 73.4  -147.8 -113.2 130.3  -16.1 1.1   -8.7  
SopaK9 LEU A 57  S . . . . . S + . . . . ? 0.738  96.8  32.3   -76.0  -14.7  -15.7 4.5   -7.0  
SopaK9 TRP A 58  S . . . . . S + . . . . ? 0.433  105.5 79.2   -127.5 4.0    -19.1 5.9   -8.0  
SopaK9 GLN A 59  S . . . . . S - . . . . ? -0.953 70.4  -139.7 -118.8 124.0  -21.2 2.8   -8.0  
SopaK9 TRP A 60  . . . . . . . + . . . . ? -0.763 22.9  178.0  -77.6  109.4  -22.6 1.2   -4.8  
SopaK9 GLU A 61  . . . . . . . - . . . . ? 0.370  50.4  -100.7 -101.9 7.6    -22.2 -2.4  -5.5  
SopaK9 GLY A 62  S . . . . . S + . . . . ? -0.533 108.8 62.2   117.8  -62.3  -23.6 -3.6  -2.1  
SopaK9 PRO A 63  S . . . . . S + . . . . ? 0.419  74.1  127.7  -86.1  1.2    -20.7 -4.5  0.4   
SopaK9 GLU A 64  . . . . . . . - . . . . ? -0.337 39.1  -166.9 -68.6  137.7  -19.2 -0.9  0.4   
SopaK9 ARG A 65  E . . . . . . - C O N . ? -0.999 9.4   -159.8 -126.4 134.3  -18.7 0.8   3.6   
SopaK9 LEU A 66  E . . . . . . + C O N . ? -0.965 18.6  178.7  -114.5 119.4  -17.9 4.4   4.3   
SopaK9 VAL A 67  E . . . . . . - C O N . ? -0.975 27.0  -139.0 -128.1 133.4  -16.3 5.3   7.5   
SopaK9 ARG A 68  E . . . . . . - C O N . ? -0.809 27.3  -163.1 -86.3  123.5  -15.2 8.4   9.1   
SopaK9 VAL A 69  E . . . . . . + C O N . ? -0.876 25.8  166.9  -112.3 141.3  -11.8 7.8   10.8  
SopaK9 THR A 70  . . . . . . . + . . . . ? 0.430  56.1  88.2   -126.5 -6.3   -10.2 10.1  13.5  
SopaK9 ASP A 71  E . . . . . . + C P O . ? -0.877 50.0  168.3  -104.5 116.8  -7.5  7.8   14.9  
SopaK9 PHE A 72  E . . . . . . - C P O . ? -0.979 18.8  -169.7 -128.7 139.4  -4.1  7.9   13.1  
SopaK9 PHE A 73  E . . . . . . - C P O . ? -0.691 10.4  -172.2 -131.8 77.2   -0.8  6.4   14.2  
SopaK9 PRO A 74  E . . . . . . - C P O . ? -0.432 42.8  -93.9  -66.7  141.1  2.1   7.6   11.9  
SopaK9 HIS A 75  . . > . . . . - . . . . ? -0.356 32.8  -129.4 -49.9  134.5  5.3   5.9   12.6  
SopaK9 PRO A 76  T . 3 . . . S + . . . . ? 0.747  107.5 55.9   -61.4  -23.2  7.3   8.1   15.1  
SopaK9 GLY A 77  T . 3 . . . S + . . . . ? 0.318  77.0  135.7  -92.2  5.8    10.3  8.0   12.9  
SopaK9 PHE A 78  . . < . . . . - . . . . ? -0.392 34.6  -167.9 -61.0  130.4  8.4   9.3   9.8   
SopaK9 ASN A 79  B . . > > . . - E T Q . ? -0.974 13.0  -160.2 -121.9 117.5  10.4  12.0  7.9   
SopaK9 ALA A 80  T . . 4 5 . S + . . . . ? 0.737  86.9  60.4   -72.2  -23.1  8.5   14.0  5.3   
SopaK9 GLN A 81  T . . 4 5 . S + . . . . ? 0.944  124.2 14.5   -73.4  -43.2  11.7  15.1  3.5   
SopaK9 ASP A 82  T . . 4 5 . S - . . . . ? 0.359  98.7  -121.2 -119.3 10.4   13.1  11.7  2.6   
SopaK9 HIS A 83  T . > < 5 . . + . . . . ? 0.782  51.0  169.8  56.1   23.0   9.9   9.7   3.2   
SopaK9 LYS A 84  B . 3 . < . . + E U Q . ? -0.550 67.9  4.2    -62.6  134.3  11.9  7.7   5.7   
SopaK9 ASP A 85  T . 3 . . . S + . . . . ? 0.862  81.6  175.0  58.8   34.3   9.6   5.4   7.8   
SopaK9 ASP A 86  . . < . . . . + . . . . ? -0.483 32.1  118.1  -71.0  69.4   6.5   6.5   5.7   
SopaK9 ILE A 87  . . . . . . . + . . . . ? -0.997 36.2  179.0  -142.1 138.4  4.0   4.0   7.3   
SopaK9 MET A 88  E . . . . . . - C Q M O ? -1.000 19.4  -139.6 -144.2 142.5  0.8   4.7   9.3   
SopaK9 LEU A 89  E . . . . . . - C Q M O ? -0.836 12.2  -160.2 -100.2 137.0  -2.0  2.8   11.0  
SopaK9 ILE A 90  E . . . . . . - C Q M O ? -0.989 8.4   -149.4 -114.5 125.2  -5.6  3.8   10.8  
SopaK9 ARG A 91  E . . . . . . - C Q M O ? -0.872 11.9  -138.2 -96.0  126.5  -8.0  2.5   13.4  
SopaK9 LEU A 92  . . . . . . . - . . . . ? -0.528 16.1  -127.6 -76.9  142.7  -11.7 2.0   12.4  
SopaK9 PRO A 93  S . . . . . S + . . . . ? 0.709  92.7  19.6   -66.1  -13.9  -14.3 3.1   14.9  
SopaK9 TRP A 94  S . . . . . S - . . . . ? -0.965 97.3  -80.2  -147.0 164.8  -15.9 -0.5  14.5  
SopaK9 LYS A 95  . . . . . . . - . . . . ? -0.430 48.9  -118.0 -69.0  129.3  -15.0 -4.0  13.3  
SopaK9 ALA A 96  . . . . . . . - . . . . ? -0.460 25.8  -116.7 -65.4  132.5  -15.2 -4.4  9.5   
SopaK9 HIS A 97  . . . . . . . - . . . . ? -0.719 35.6  -143.0 -69.9  98.2   -17.8 -6.9  8.4   
SopaK9 LEU A 98  . . . . . . . + . . . . ? -0.497 41.2  127.4  -73.1  136.7  -15.6 -9.5  6.8   
SopaK9 GLY A 99  S . . . . . S - . . . . ? -0.869 74.2  -57.6  -163.6 -168.8 -16.9 -11.2 3.6   
SopaK9 PRO A 100 S . . . . . S + . . . . ? 0.785  135.4 39.5   -61.7  -19.0  -16.1 -12.0 -0.1  
SopaK9 ALA A 101 S . . . . . S + . . . . ? 0.607  118.3 46.9   -109.2 -14.8  -15.7 -8.2  -0.8  
SopaK9 VAL A 102 S . . . . . S + . . . . ? -0.944 71.1  148.8  -134.2 111.0  -13.9 -7.2  2.5   
SopaK9 GLN A 103 . . . . . . . - . . . . ? -0.914 41.8  -109.3 -137.8 161.0  -11.0 -9.3  3.8   
SopaK9 THR A 104 . . . . . . . - . . . . ? -0.646 23.9  -144.3 -89.2  151.2  -7.8  -8.9  5.7   
SopaK9 LEU A 105 . . . . . . . - . . . . ? -0.968 19.1  -124.2 -113.4 131.4  -4.3  -9.2  4.2   
SopaK9 ASN A 106 P . . . . > . - . . . . ? -0.382 23.7  -114.0 -73.1  153.3  -1.4  -10.7 6.1   
SopaK9 LEU A 107 B . . . . P . - B D C . ? -0.566 28.2  -113.2 -83.3  141.2  1.9   -8.9  6.7   
SopaK9 SER A 108 P . . . . < . - . . . . ? -0.659 24.8  -167.6 -70.3  126.1  5.0   -10.2 5.2   
SopaK9 GLN A 109 S . . . . . S + . . . . ? 0.712  72.4  52.3   -89.7  -20.8  7.3   -11.4 8.0   
SopaK9 THR A 110 S . . . . . S - . . . . ? -0.924 92.0  -108.9 -120.7 142.6  10.3  -11.7 5.7   
SopaK9 CYS A 111 P . . . . > . - . . . . ? -0.436 38.8  -117.4 -68.5  139.1  11.7  -9.2  3.4   
SopaK9 VAL A 112 P . . . . P . - . . . . ? -0.456 26.0  -129.3 -78.1  146.4  11.2  -10.0 -0.2  
SopaK9 SER A 113 P . > . . P . - . . . . ? -0.627 34.5  -81.5  -95.2  155.6  14.2  -10.6 -2.6  
SopaK9 PRO A 114 T . 3 . . < S + . . . . ? -0.248 115.5 32.0   -52.6  140.2  15.0  -9.0  -5.9  
SopaK9 GLY A 115 T . 3 . . . S + . . . . ? 0.276  81.5  141.1  95.3   -13.9  13.1  -10.7 -8.8  
SopaK9 THR A 116 . . < . . . . - . . . . ? -0.483 53.4  -123.5 -61.5  130.2  10.0  -11.5 -6.7  
SopaK9 GLU A 117 E . . . . . . - B E D . ? -0.633 36.4  -177.0 -78.5  137.3  6.8   -11.0 -8.6  
SopaK9 CYS A 118 E . . . . . . - B E D E ? -0.862 21.7  -133.1 -138.7 160.3  4.4   -8.7  -7.0  
SopaK9 LEU A 119 E . . . . . . - B E D E ? -0.962 15.0  -168.1 -117.7 133.6  0.9   -7.3  -7.4  
SopaK9 ILE A 120 E . . . . . . - B E D E ? -0.919 7.0   -177.7 -114.6 147.6  -0.1  -3.6  -7.1  
SopaK9 SER A 121 E . . . . . . + B E D . ? -0.992 19.0  112.9  -142.7 145.1  -3.7  -2.4  -6.9  
SopaK9 GLY A 122 E . . . . . . - B E D . ? -0.958 61.7  -106.0 171.7  174.0  -5.3  1.1   -6.7  
SopaK9 TRP A 123 S . . . . . S + . . . . ? -0.028 73.9  124.2  -108.0 17.6   -7.4  3.9   -8.2  
SopaK9 GLY A 124 S . . . . . S - . . . . ? -0.097 75.1  -50.7  -70.8  179.8  -4.4  6.2   -9.0  
SopaK9 ALA A 125 . . . . . . . - . . . . ? -0.238 42.1  -161.5 -55.5  137.5  -3.4  7.7   -12.4 
SopaK9 VAL A 126 S . . . . . S + . . . . ? 0.412  74.2  36.5   -103.6 -2.6   -3.2  5.1   -15.2 
SopaK9 SER A 127 S . . . . . S - . . . . ? -0.982 79.7  -118.9 -147.6 145.8  -1.1  7.3   -17.5 
SopaK9 SER A 128 S . . . . . S + . . . . ? -0.991 90.2  6.5    -129.3 135.0  1.8   9.8   -17.2 
SopaK9 PRO A 129 S . . . . . S + . . . . ? -0.998 125.9 64.2   -87.6  -13.2  2.2   12.8  -17.8 
SopaK9 ILE A 130 S . . . . . S - . . . . ? -0.694 83.5  -144.5 -76.7  110.1  -1.7  12.8  -18.7 
SopaK9 VAL A 131 . . . . . . . + . . . . ? -0.784 26.3  171.2  -85.5  105.5  -3.4  12.0  -15.4 
SopaK9 ARG A 132 . . . . . . . - . . . . ? -0.996 19.8  -152.3 -112.6 124.2  -6.5  9.9   -15.9 
SopaK9 TYR A 133 . . . . . . . - . . . . ? -0.867 15.3  -138.7 -98.4  113.4  -8.2  8.5   -12.8 
SopaK9 PRO A 134 . . . . . . . - . . . . ? -0.353 4.9   -145.0 -65.4  150.0  -10.0 5.2   -13.4 
SopaK9 LEU A 135 S . . . . . S + . . . . ? 0.673  84.4  61.4   -85.7  -19.1  -13.4 4.7   -11.8 
SopaK9 THR A 136 B . . . . . S - D S P . ? -0.752 100.9 -89.3  -107.4 153.9  -12.7 0.9   -11.4 
SopaK9 LEU A 137 . . . . . . . - . . . . ? -0.403 43.3  -148.0 -61.6  133.0  -9.9  -0.7  -9.4  
SopaK9 GLN A 138 E . . . . . . - B F B D ? -0.843 12.2  -167.8 -109.2 146.5  -6.7  -1.3  -11.4 
SopaK9 CYS A 139 E . . . . . . + B F B D ? -0.980 7.6   173.3  -133.8 143.0  -4.1  -4.1  -11.1 
SopaK9 ALA A 140 E . . . . . . - B F . D ? -0.996 27.2  -125.4 -146.6 143.0  -0.6  -4.6  -12.5 
SopaK9 ASN A 141 E . . . . . . + B F . D ? -0.715 36.5  165.7  -85.9  140.8  2.2   -7.1  -12.1 
SopaK9 ILE A 142 E . . . . . . - B F . D ? -0.889 24.7  -127.1 -146.8 169.8  5.6   -5.9  -11.1 
SopaK9 SER A 143 E . . . . . . - B F . D ? -0.952 24.1  -110.4 -125.0 152.2  9.0   -7.1  -9.8  
SopaK9 ILE A 144 B . . . . > . - B F F . ? -0.550 37.9  -143.3 -74.0  132.2  11.3  -6.2  -7.0  
SopaK9 LEU A 145 P . . . . P . - . . . . ? -0.594 26.6  -86.4  -95.8  160.5  14.4  -4.5  -8.2  
SopaK9 GLU A 146 P . > > . < . - . . . . ? -0.371 36.1  -124.2 -60.2  139.9  18.0  -4.8  -6.9  
SopaK9 PRO A 147 H . 3 > . . S + . . . . ? 0.854  109.7 60.1   -55.5  -34.9  18.6  -2.4  -4.0  
SopaK9 SER A 148 H . 3 > . . S + . . . . ? 0.844  100.7 53.9   -63.4  -36.4  21.6  -0.9  -5.9  
SopaK9 LEU A 149 H . < > . . S + . . . . ? 0.891  107.8 50.9   -65.8  -36.5  19.3  0.1   -8.8  
SopaK9 CYS A 150 H . . X . . S + . . . . ? 0.916  110.4 48.0   -67.5  -41.8  17.1  2.0   -6.3  
SopaK9 ARG A 151 H . . < . . S + . . . . ? 0.842  110.7 52.7   -65.3  -36.8  20.1  3.8   -4.8  
SopaK9 LEU A 152 H . . < . . S + . . . . ? 0.896  110.9 46.9   -65.2  -37.3  21.2  4.6   -8.3  
SopaK9 ALA A 153 H . . < . . S + . . . . ? 0.841  126.6 26.2   -75.3  -32.1  17.8  6.1   -9.1  
SopaK9 TYR A 154 S . > X . . S - . . . . ? -0.626 81.4  -155.2 -134.3 75.6   17.5  8.1   -5.9  
SopaK9 PRO A 155 T . 3 4 . . S - . . . . ? -0.292 79.0  -1.9   -62.7  121.5  21.0  9.0   -4.5  
SopaK9 GLY A 156 T . 3 4 . . S + . . . . ? 0.473  119.8 80.7   85.2   4.3    21.0  9.7   -0.6  
SopaK9 HIS A 157 T . < 4 . . . + . . . . ? 0.350  68.1  88.4   -125.9 -1.2   17.2  9.1   -0.4  
SopaK9 ILE A 158 . . . < . . . - . . . . ? -0.921 53.0  -175.5 -107.8 123.1  17.0  5.2   -0.3  
SopaK9 SER A 159 . . > . . . . - . . . . ? -0.594 41.8  -103.0 -106.6 170.7  17.1  3.4   3.1   
SopaK9 LYS A 160 T . 3 . . . S + . . . . ? 0.666  120.0 62.7   -65.4  -17.7  17.2  -0.4  4.0   
SopaK9 SER A 161 T . 3 . . . S + . . . . ? 0.271  92.5  86.2   -92.0  7.7    13.5  -0.1  5.0   
SopaK9 MET A 162 E . < . . . . - B G . G ? -0.874 60.0  -156.0 -114.8 148.1  12.6  0.9   1.4   
SopaK9 LEU A 163 E . . . . . . - B G . G ? -0.934 5.5   -149.1 -118.5 143.6  11.7  -1.3  -1.7  
SopaK9 CYS A 164 E . . . . . . + B G . G ? -0.944 20.3  176.0  -110.0 134.3  11.9  -0.6  -5.3  
SopaK9 ALA A 165 E . . . . . . + B G F G ? -0.993 30.7  60.5   -138.6 140.3  9.5   -2.2  -7.7  
SopaK9 GLY A 166 S . . . . . S - . . . . ? -0.873 84.2  -45.6  142.4  -175.3 8.9   -1.8  -11.4 
SopaK9 LEU A 167 . . > . . . . - . . . . ? -0.888 37.9  -144.8 -92.1  125.5  10.6  -2.2  -14.8 
SopaK9 TRP A 168 T . 3 . . . S + . . . . ? 0.885  105.7 50.0   -53.9  -40.1  14.1  -0.8  -14.9 
SopaK9 GLU A 169 T . 3 . . . S - . . . . ? 0.605  117.6 -124.3 -72.4  -10.7  13.4  0.2   -18.5 
SopaK9 GLY A 170 S . < . . . S + . . . . ? -0.373 73.3  111.5  95.4   173.1  10.1  1.8   -17.3 
SopaK9 GLY A 171 S . . . . . S + . . . . ? 0.327  74.0  66.5   105.7  -7.4   6.6   1.3   -18.4 
SopaK9 ARG A 172 . . . . . . . + . . . . ? -0.950 64.1  84.0   -151.3 127.7  5.2   -0.3  -15.2 
SopaK9 GLY A 173 B . . . . . . - A B A . ? -0.981 69.3  -54.0  167.4  177.0  4.7   1.0   -11.7 
SopaK9 SER A 174 . . . . . . . - . . . . ? -0.556 51.3  -176.3 -76.2  151.3  2.6   3.0   -9.2  
SopaK9 CYS A 175 . . > . . . . - . . . . ? -0.731 38.6  -35.7  -137.6 -174.4 1.5   6.5   -10.0 
SopaK9 GLN A 176 T . 3 . . . S + . . . . ? -0.183 124.0 25.2   -54.1  132.1  -0.4  9.5   -8.5  
SopaK9 GLY A 177 T . 3 . . . S + . . . . ? 0.150  97.7  91.0   99.1   -11.0  -3.2  8.4   -6.3  
SopaK9 ASP A 178 . . X . . . . + . . . . ? 0.418  52.2  134.6  -96.8  -3.9   -1.7  5.0   -5.4  
SopaK9 SER A 179 T . 3 . . . S + . . . . ? -0.242 75.5  15.4   -45.8  133.9  0.0   6.4   -2.4  
SopaK9 GLY A 180 T . 3 . . . S + . . . . ? 0.287  97.0  135.5  85.3   -13.8  -0.5  4.1   0.5   
SopaK9 GLY A 181 . . < . . . . - . . . . ? -0.222 58.0  -88.7  -68.3  166.5  -1.7  1.3   -1.7  
SopaK9 PRO A 182 E . . . . . . - B H . H ? -0.484 21.0  -159.7 -90.0  138.0  -0.6  -2.3  -1.3  
SopaK9 LEU A 183 E . . . . . . - B H E H ? -0.974 21.4  -161.8 -102.9 110.2  2.4   -4.1  -2.8  
SopaK9 ILE A 184 E . . . . . . + B H E H ? -0.847 14.7  171.7  -104.8 119.1  1.6   -7.9  -2.6  
SopaK9 CYS A 185 E . > . . . . - B H E H ? -0.993 68.9  -6.9   -128.9 129.3  4.4   -10.4 -2.9  
SopaK9 ASP A 186 T . 3 . . . S - . . . . ? 0.891  129.5 -56.8  57.2   29.4   4.1   -14.1 -2.4  
SopaK9 GLY A 187 T . 3 . . . S + . . . . ? 0.532  119.3 92.8   87.8   3.9    0.5   -13.6 -1.1  
SopaK9 THR A 188 E . < . . . S - B I . H ? -0.897 87.4  -91.7  -127.2 161.8  1.4   -11.1 1.7   
SopaK9 LEU A 189 E . . . . . . + B I C H ? -0.614 48.1  165.5  -71.5  110.5  1.6   -7.4  2.1   
SopaK9 ALA A 190 E . . . . . . + B I . . ? 0.703  56.1  4.4    -102.8 -26.7  5.2   -6.6  1.3   
SopaK9 GLY A 191 E . . . . . . - B I I H ? -0.989 53.5  -132.9 -157.9 161.6  5.1   -2.9  0.8   
SopaK9 VAL A 192 E . . . . . . - B I I H ? -0.987 41.2  -107.1 -120.4 125.8  3.2   0.4   1.0   
SopaK9 VAL A 193 E . . . . . . + B I I . ? -0.384 51.2  160.4  -54.1  121.5  3.4   2.8   -1.9  
SopaK9 SER A 194 E . . . . . . - B I . . ? 0.740  50.4  -47.0  -117.2 -36.9  5.6   5.7   -0.5  
SopaK9 GLY A 195 E . . . . . . + B I I . ? -0.895 46.5  167.0  -179.2 -173.0 6.9   7.6   -3.4  
SopaK9 GLY A 196 . . . . . . . - . . . . ? -0.904 43.4  -55.7  155.8  -179.5 8.6   7.9   -6.8  
SopaK9 SER A 197 . . . . . . . - . . . . ? -0.521 52.0  -100.3 -87.6  157.4  9.4   10.2  -9.7  
SopaK9 GLU A 198 S . . . . . S + . . . . ? -0.997 111.0 44.4   -111.8 126.1  7.1   12.4  -12.0 
SopaK9 PRO A 199 S . > . . . S - . . . . ? 0.557  108.9 -123.2 -65.7  142.0  6.3   11.3  -14.7 
SopaK9 CYS A 200 T . 3 . . . S + . . . . ? -0.323 82.1  15.9   -61.7  148.6  5.7   7.8   -13.1 
SopaK9 SER A 201 T . 3 . . . S + . . . . ? 0.810  79.9  167.4  62.8   34.1   7.6   4.6   -14.3 
SopaK9 ARG A 202 B . X . . . . - F V R . ? -0.542 50.7  -85.3  -69.3  143.1  10.4  6.4   -16.3 
SopaK9 PRO A 203 T . 3 . . . S + . . . . ? -0.367 119.9 13.7   -49.1  130.1  13.3  4.4   -17.3 
SopaK9 GLY A 204 T . 3 . . . S + . . . . ? 0.556  111.2 92.4   82.4   4.8    15.8  4.2   -14.4 
SopaK9 ARG A 205 B . < . . . . + F W R . ? -0.650 55.0  177.9  -133.4 73.4   13.1  5.6   -12.0 
SopaK9 PRO A 206 . . . . . . . - . . . . ? -0.230 37.3  -90.3  -69.7  166.4  11.1  2.8   -10.3 
SopaK9 ALA A 207 E . . . . . . - B J G . ? -0.512 38.7  -133.0 -75.0  147.4  8.4   3.3   -7.6  
SopaK9 VAL A 208 E . . . . . . - B J G I ? -0.892 22.2  -171.9 -108.0 133.7  9.4   3.4   -4.0  
SopaK9 TYR A 209 E . . . . . . - B J G I ? -0.918 29.4  -117.6 -122.8 143.1  7.7   1.4   -1.3  
SopaK9 THR A 210 E . . . . . . - B J G I ? -0.767 40.0  -121.7 -73.6  121.5  7.9   1.3   2.5   
SopaK9 SER A 211 E . > . . . . - B J . I ? -0.602 19.9  -160.8 -70.5  117.7  9.1   -2.3  3.4   
SopaK9 VAL A 212 G . > . . . S + . . . . ? 0.853  83.4  67.1   -69.7  -38.5  6.5   -3.8  5.6   
SopaK9 CYS A 213 G . > . . . S + . . . . ? 0.798  96.9  57.0   -57.9  -23.4  8.8   -6.6  7.0   
SopaK9 HIS A 214 G . < . . . S + . . . . ? 0.615  111.6 41.7   -83.4  -8.4   10.9  -3.9  8.8   
SopaK9 TYR A 215 G . < > . . S + . . . . ? 0.166  75.9  108.2  -127.0 15.1   7.8   -2.6  10.7  
SopaK9 VAL A 216 H . < > . . S + . . . . ? 0.929  83.3  48.7   -61.9  -43.6  6.1   -5.7  11.7  
SopaK9 ASP A 217 H . . > . . S + . . . . ? 0.923  113.2 47.0   -62.5  -45.1  7.1   -5.2  15.4  
SopaK9 TRP A 218 H . . > . . S + . . . . ? 0.918  111.4 51.9   -62.3  -42.9  5.9   -1.6  15.4  
SopaK9 ILE A 219 H . . X . . S + . . . . ? 0.943  113.0 43.3   -61.5  -48.7  2.7   -2.5  13.7  
SopaK9 ARG A 220 H . . X . . S + . . . . ? 0.918  114.5 49.8   -64.1  -47.4  1.8   -5.2  16.2  
SopaK9 LYS A 221 H . . X . . S + . . . . ? 0.904  111.4 48.4   -60.0  -45.7  2.8   -3.2  19.2  
SopaK9 THR A 222 H . . X . . S + . . . . ? 0.915  111.6 49.9   -62.6  -42.5  0.8   -0.2  18.0  
SopaK9 MET A 223 H . . < . . S + . . . . ? 0.896  112.9 47.9   -64.6  -36.6  -2.3  -2.4  17.4  
SopaK9 GLU A 224 H . . < . . S + . . . . ? 0.884  112.0 47.5   -71.7  -39.0  -2.0  -3.9  20.9  
SopaK9 GLU A 225 H . . < . . . . . . . . ? 0.703  .     .      -79.4  -17.0  -1.5  -0.6  22.7  
SopaK9 ASN A 226 . . . < . . . . . . . . ? 0.632  .     .      -128.8 .      -4.6  1.1   20.9  
# 
loop_
_dssp_struct_ladder.id 
_dssp_struct_ladder.sheet_id 
_dssp_struct_ladder.range_id_1 
_dssp_struct_ladder.range_id_2 
_dssp_struct_ladder.type 
_dssp_struct_ladder.beg_1_label_comp_id 
_dssp_struct_ladder.beg_1_label_asym_id 
_dssp_struct_ladder.beg_1_label_seq_id 
_dssp_struct_ladder.pdbx_beg_1_PDB_ins_code 
_dssp_struct_ladder.end_1_label_comp_id 
_dssp_struct_ladder.end_1_label_asym_id 
_dssp_struct_ladder.end_1_label_seq_id 
_dssp_struct_ladder.pdbx_end_1_PDB_ins_code 
_dssp_struct_ladder.beg_1_auth_comp_id 
_dssp_struct_ladder.beg_1_auth_asym_id 
_dssp_struct_ladder.beg_1_auth_seq_id 
_dssp_struct_ladder.end_1_auth_comp_id 
_dssp_struct_ladder.end_1_auth_asym_id 
_dssp_struct_ladder.end_1_auth_seq_id 
_dssp_struct_ladder.beg_2_label_comp_id 
_dssp_struct_ladder.beg_2_label_asym_id 
_dssp_struct_ladder.beg_2_label_seq_id 
_dssp_struct_ladder.pdbx_beg_2_PDB_ins_code 
_dssp_struct_ladder.end_2_label_comp_id 
_dssp_struct_ladder.end_2_label_asym_id 
_dssp_struct_ladder.end_2_label_seq_id 
_dssp_struct_ladder.pdbx_end_2_PDB_ins_code 
_dssp_struct_ladder.beg_2_auth_comp_id 
_dssp_struct_ladder.beg_2_auth_asym_id 
_dssp_struct_ladder.beg_2_auth_seq_id 
_dssp_struct_ladder.end_2_auth_comp_id 
_dssp_struct_ladder.end_2_auth_asym_id 
_dssp_struct_ladder.end_2_auth_seq_id 
A A A B anti-parallel LEU A 3   ? LEU A 3   ? LEU A 3   LEU A 3   GLY A 173 ? GLY A 173 ? GLY A 173 GLY A 173 
B B C F anti-parallel LYS A 6   ? GLU A 7   ? LYS A 6   GLU A 7   CYS A 139 ? GLN A 138 ? CYS A 139 GLN A 138 
C B D I parallel      LEU A 107 ? LEU A 107 ? LEU A 107 LEU A 107 LEU A 189 ? LEU A 189 ? LEU A 189 LEU A 189 
D B E F anti-parallel GLU A 117 ? GLY A 122 ? GLU A 117 GLY A 122 SER A 143 ? GLN A 138 ? SER A 143 GLN A 138 
E B E H anti-parallel CYS A 118 ? ILE A 120 ? CYS A 118 ILE A 120 CYS A 185 ? LEU A 183 ? CYS A 185 LEU A 183 
F B F G anti-parallel ILE A 144 ? ILE A 144 ? ILE A 144 ILE A 144 ALA A 165 ? ALA A 165 ? ALA A 165 ALA A 165 
G B G J anti-parallel MET A 162 ? ALA A 165 ? MET A 162 ALA A 165 THR A 210 ? ALA A 207 ? THR A 210 ALA A 207 
H B H I anti-parallel PRO A 182 ? CYS A 185 ? PRO A 182 CYS A 185 VAL A 192 ? THR A 188 ? VAL A 192 THR A 188 
I B I J anti-parallel GLY A 191 ? GLY A 195 ? GLY A 191 GLY A 195 SER A 211 ? VAL A 208 ? SER A 211 VAL A 208 
J C K L anti-parallel GLN A 16  ? PHE A 21  ? GLN A 16  PHE A 21  THR A 30  ? ARG A 24  ? THR A 30  ARG A 24  
K C K N anti-parallel ALA A 17  ? PHE A 20  ? ALA A 17  PHE A 20  LEU A 52  ? TRP A 49  ? LEU A 52  TRP A 49  
L C L M anti-parallel THR A 30  ? ALA A 33  ? THR A 30  ALA A 33  LEU A 38  ? TRP A 36  ? LEU A 38  TRP A 36  
M C M Q anti-parallel TRP A 36  ? THR A 39  ? TRP A 36  THR A 39  ARG A 91  ? MET A 88  ? ARG A 91  MET A 88  
N C N O anti-parallel LEU A 48  ? LEU A 52  ? LEU A 48  LEU A 52  VAL A 69  ? ARG A 65  ? VAL A 69  ARG A 65  
O C P Q anti-parallel ASP A 71  ? PRO A 74  ? ASP A 71  PRO A 74  ARG A 91  ? MET A 88  ? ARG A 91  MET A 88  
P D R S anti-parallel HIS A 56  ? HIS A 56  ? HIS A 56  HIS A 56  THR A 136 ? THR A 136 ? THR A 136 THR A 136 
Q E T U anti-parallel ASN A 79  ? ASN A 79  ? ASN A 79  ASN A 79  LYS A 84  ? LYS A 84  ? LYS A 84  LYS A 84  
R F V W anti-parallel ARG A 202 ? ARG A 202 ? ARG A 202 ARG A 202 ARG A 205 ? ARG A 205 ? ARG A 205 ARG A 205 
# 
loop_
_dssp_struct_bridge_pairs.id 
_dssp_struct_bridge_pairs.label_comp_id 
_dssp_struct_bridge_pairs.label_seq_id 
_dssp_struct_bridge_pairs.label_asym_id 
_dssp_struct_bridge_pairs.auth_seq_id 
_dssp_struct_bridge_pairs.auth_asym_id 
_dssp_struct_bridge_pairs.pdbx_PDB_ins_code 
_dssp_struct_bridge_pairs.acceptor_1_label_comp_id 
_dssp_struct_bridge_pairs.acceptor_1_label_seq_id 
_dssp_struct_bridge_pairs.acceptor_1_label_asym_id 
_dssp_struct_bridge_pairs.acceptor_1_auth_seq_id 
_dssp_struct_bridge_pairs.acceptor_1_auth_asym_id 
_dssp_struct_bridge_pairs.acceptor_1_pdbx_PDB_ins_code 
_dssp_struct_bridge_pairs.acceptor_1_energy 
_dssp_struct_bridge_pairs.acceptor_2_label_comp_id 
_dssp_struct_bridge_pairs.acceptor_2_label_seq_id 
_dssp_struct_bridge_pairs.acceptor_2_label_asym_id 
_dssp_struct_bridge_pairs.acceptor_2_auth_seq_id 
_dssp_struct_bridge_pairs.acceptor_2_auth_asym_id 
_dssp_struct_bridge_pairs.acceptor_2_pdbx_PDB_ins_code 
_dssp_struct_bridge_pairs.acceptor_2_energy 
_dssp_struct_bridge_pairs.donor_1_label_comp_id 
_dssp_struct_bridge_pairs.donor_1_label_seq_id 
_dssp_struct_bridge_pairs.donor_1_label_asym_id 
_dssp_struct_bridge_pairs.donor_1_auth_seq_id 
_dssp_struct_bridge_pairs.donor_1_auth_asym_id 
_dssp_struct_bridge_pairs.donor_1_pdbx_PDB_ins_code 
_dssp_struct_bridge_pairs.donor_1_energy 
_dssp_struct_bridge_pairs.donor_2_label_comp_id 
_dssp_struct_bridge_pairs.donor_2_label_seq_id 
_dssp_struct_bridge_pairs.donor_2_label_asym_id 
_dssp_struct_bridge_pairs.donor_2_auth_seq_id 
_dssp_struct_bridge_pairs.donor_2_auth_asym_id 
_dssp_struct_bridge_pairs.donor_2_pdbx_PDB_ins_code 
_dssp_struct_bridge_pairs.donor_2_energy 
1   ARG 1   A 1   A ? ?   ?   ? ?   ? ? ?    ?   ?   ? ?   ? ? ?    LEU 3   A 3   A ? -0.8 ALA 125 A 125 A ? -0.3 
2   ALA 2   A 2   A ? SER 174 A 174 A ? -0.3 GLY 124 A 124 A ? -0.2 ALA 5   A 5   A ? -1.7 SER 174 A 174 A ? -0.3 
3   LEU 3   A 3   A ? GLY 173 A 173 A ? -2.5 ARG 1   A 1   A ? -0.8 GLY 173 A 173 A ? -1.0 SER 127 A 127 A ? -0.1 
4   GLY 4   A 4   A ? VAL 126 A 126 A ? -0.5 ALA 5   A 5   A ? -0.3 ASN 141 A 141 A ? -0.3 LEU 3   A 3   A ? -0.2 
5   ALA 5   A 5   A ? ALA 2   A 2   A ? -1.7 VAL 126 A 126 A ? -0.2 GLU 7   A 7   A ? -0.3 GLY 4   A 4   A ? -0.3 
6   LYS 6   A 6   A ? CYS 139 A 139 A ? -2.4 GLY 4   A 4   A ? -0.2 CYS 139 A 139 A ? -3.3 ALA 2   A 2   A ? -0.1 
7   GLU 7   A 7   A ? ALA 5   A 5   A ? -0.3 GLN 138 A 138 A ? -0.2 GLN 138 A 138 A ? -0.3 HIS 9   A 9   A ? -0.1 
8   CYS 8   A 8   A ? LEU 137 A 137 A ? -3.0 HIS 55  A 55  A ? -0.1 LEU 137 A 137 A ? -0.1 ASN 11  A 11  A ? -0.1 
9   HIS 9   A 9   A ? GLU 7   A 7   A ? -0.1 PRO 10  A 10  A ? -0.1 SER 12  A 12  A ? -2.1 GLN 13  A 13  A ? -0.3 
10  PRO 10  A 10  A ? ?   ?   ? ?   ? ? ?    ?   ?   ? ?   ? ? ?    HIS 9   A 9   A ? -0.1 HIS 55  A 55  A ? -0.1 
11  ASN 11  A 11  A ? GLN 13  A 13  A ? -0.1 SER 12  A 12  A ? -0.1 HIS 55  A 55  A ? -0.1 HIS 9   A 9   A ? -0.1 
12  SER 12  A 12  A ? HIS 9   A 9   A ? -2.1 GLN 13  A 13  A ? -0.3 ASN 11  A 11  A ? -0.1 TRP 15  A 15  A ? -0.1 
13  GLN 13  A 13  A ? HIS 9   A 9   A ? -0.3 PRO 14  A 14  A ? -0.1 GLN 16  A 16  A ? -1.7 SER 12  A 12  A ? -0.3 
14  PRO 14  A 14  A ? ?   ?   ? ?   ? ? ?    ?   ?   ? ?   ? ? ?    GLN 103 A 103 A ? -1.4 GLY 53  A 53  A ? -0.3 
15  TRP 15  A 15  A ? VAL 102 A 102 A ? -0.2 THR 104 A 104 A ? -0.1 LEU 31  A 31  A ? -2.7 ALA 17  A 17  A ? -0.2 
16  GLN 16  A 16  A ? GLN 13  A 13  A ? -1.7 THR 30  A 30  A ? -0.2 GLY 53  A 53  A ? -0.6 GLU 54  A 54  A ? -0.4 
17  ALA 17  A 17  A ? ALA 29  A 29  A ? -2.9 TRP 15  A 15  A ? -0.2 ALA 29  A 29  A ? -2.1 LEU 19  A 19  A ? -0.5 
18  GLY 18  A 18  A ? ARG 51  A 51  A ? -2.2 GLN 16  A 16  A ? -0.3 ARG 51  A 51  A ? -2.5 PHE 20  A 20  A ? -0.5 
19  LEU 19  A 19  A ? CYS 27  A 27  A ? -3.3 ALA 17  A 17  A ? -0.5 PHE 26  A 26  A ? -2.6 CYS 27  A 27  A ? -1.4 
20  PHE 20  A 20  A ? TRP 49  A 49  A ? -3.7 GLY 18  A 18  A ? -0.5 TRP 49  A 49  A ? -2.9 HIS 22  A 22  A ? -0.6 
21  PHE 21  A 21  A ? ARG 24  A 24  A ? -2.4 LEU 19  A 19  A ? -0.5 ARG 24  A 24  A ? -1.8 THR 23  A 23  A ? -0.4 
22  HIS 22  A 22  A ? PHE 20  A 20  A ? -0.6 THR 23  A 23  A ? -0.2 TRP 49  A 49  A ? -0.1 PHE 20  A 20  A ? -0.0 
23  THR 23  A 23  A ? PHE 21  A 21  A ? -0.4 PHE 20  A 20  A ? -0.1 LEU 25  A 25  A ? -0.5 HIS 22  A 22  A ? -0.2 
24  ARG 24  A 24  A ? PHE 21  A 21  A ? -1.8 LEU 25  A 25  A ? -0.0 PHE 21  A 21  A ? -2.4 PHE 26  A 26  A ? -0.4 
25  LEU 25  A 25  A ? THR 23  A 23  A ? -0.5 PHE 20  A 20  A ? -0.2 PHE 20  A 20  A ? -0.2 GLY 28  A 28  A ? -0.1 
26  PHE 26  A 26  A ? LEU 19  A 19  A ? -2.6 CYS 27  A 27  A ? -0.4 SER 179 A 179 A ? -0.3 GLY 28  A 28  A ? -0.3 
27  CYS 27  A 27  A ? LEU 19  A 19  A ? -1.4 ASP 178 A 178 A ? -0.1 LEU 19  A 19  A ? -3.3 PHE 26  A 26  A ? -0.4 
28  GLY 28  A 28  A ? SER 179 A 179 A ? -4.0 PHE 26  A 26  A ? -0.3 ALA 40  A 40  A ? -0.4 THR 30  A 30  A ? -0.3 
29  ALA 29  A 29  A ? ALA 17  A 17  A ? -2.1 CYS 27  A 27  A ? -0.2 ALA 17  A 17  A ? -2.9 LEU 31  A 31  A ? -0.4 
30  THR 30  A 30  A ? LEU 38  A 38  A ? -2.4 GLY 28  A 28  A ? -0.3 LEU 38  A 38  A ? -3.1 ILE 32  A 32  A ? -0.7 
31  LEU 31  A 31  A ? TRP 15  A 15  A ? -2.7 ALA 29  A 29  A ? -0.4 LEU 105 A 105 A ? -2.2 LEU 37  A 37  A ? -0.2 
32  ILE 32  A 32  A ? TRP 36  A 36  A ? -2.6 THR 30  A 30  A ? -0.7 ASP 34  A 34  A ? -0.2 LEU 37  A 37  A ? -0.2 
33  ALA 33  A 33  A ? TRP 36  A 36  A ? -1.5 GLN 103 A 103 A ? -0.1 TRP 36  A 36  A ? -1.2 ILE 32  A 32  A ? -0.2 
34  ASP 34  A 34  A ? ARG 35  A 35  A ? -0.3 ILE 32  A 32  A ? -0.2 ALA 96  A 96  A ? -4.2 TRP 94  A 94  A ? -0.1 
35  ARG 35  A 35  A ? LYS 95  A 95  A ? -0.2 TRP 36  A 36  A ? -0.1 LEU 92  A 92  A ? -2.4 LEU 37  A 37  A ? -0.5 
36  TRP 36  A 36  A ? ALA 33  A 33  A ? -1.2 ARG 91  A 91  A ? -0.2 ILE 32  A 32  A ? -2.6 ALA 33  A 33  A ? -1.5 
37  LEU 37  A 37  A ? ILE 90  A 90  A ? -2.7 ARG 35  A 35  A ? -0.5 ILE 90  A 90  A ? -2.4 THR 39  A 39  A ? -0.4 
38  LEU 38  A 38  A ? THR 30  A 30  A ? -3.1 TRP 36  A 36  A ? -0.4 THR 30  A 30  A ? -2.4 ALA 40  A 40  A ? -0.2 
39  THR 39  A 39  A ? MET 88  A 88  A ? -2.5 LEU 37  A 37  A ? -0.4 MET 88  A 88  A ? -2.8 ALA 41  A 41  A ? -0.3 
40  ALA 40  A 40  A ? GLY 28  A 28  A ? -0.4 ILE 87  A 87  A ? -0.2 CYS 43  A 43  A ? -1.6 ILE 87  A 87  A ? -0.3 
41  ALA 41  A 41  A ? THR 39  A 39  A ? -0.3 HIS 42  A 42  A ? -0.3 ARG 44  A 44  A ? -1.6 ALA 40  A 40  A ? -0.1 
42  HIS 42  A 42  A ? CYS 43  A 43  A ? -0.3 HIS 83  A 83  A ? -0.1 ALA 41  A 41  A ? -0.3 SER 179 A 179 A ? -0.0 
43  CYS 43  A 43  A ? ALA 40  A 40  A ? -1.6 GLY 28  A 28  A ? -0.1 HIS 42  A 42  A ? -0.3 ALA 41  A 41  A ? -0.2 
44  ARG 44  A 44  A ? ALA 41  A 41  A ? -1.6 ALA 40  A 40  A ? -0.1 ARG 46  A 46  A ? -0.3 ALA 41  A 41  A ? -0.0 
45  LYS 45  A 45  A ? ARG 46  A 46  A ? -0.1 CYS 43  A 43  A ? -0.0 LEU 48  A 48  A ? -0.1 CYS 43  A 43  A ? -0.0 
46  ARG 46  A 46  A ? ARG 44  A 44  A ? -0.3 TYR 47  A 47  A ? -0.2 LEU 48  A 48  A ? -0.4 LYS 45  A 45  A ? -0.1 
47  TYR 47  A 47  A ? TRP 49  A 49  A ? -0.0 ARG 44  A 44  A ? -0.0 TRP 49  A 49  A ? -0.4 HIS 22  A 22  A ? -0.2 
48  LEU 48  A 48  A ? VAL 69  A 69  A ? -0.9 ARG 46  A 46  A ? -0.4 VAL 69  A 69  A ? -2.1 VAL 50  A 50  A ? -0.4 
49  TRP 49  A 49  A ? PHE 20  A 20  A ? -2.9 TYR 47  A 47  A ? -0.4 PHE 20  A 20  A ? -3.7 ARG 51  A 51  A ? -0.5 
50  VAL 50  A 50  A ? VAL 67  A 67  A ? -3.3 LEU 48  A 48  A ? -0.4 VAL 67  A 67  A ? -2.6 LEU 52  A 52  A ? -0.5 
51  ARG 51  A 51  A ? GLY 18  A 18  A ? -2.5 TRP 49  A 49  A ? -0.5 GLY 18  A 18  A ? -2.2 GLY 53  A 53  A ? -0.3 
52  LEU 52  A 52  A ? ARG 65  A 65  A ? -2.0 VAL 50  A 50  A ? -0.5 ARG 65  A 65  A ? -1.7 ALA 17  A 17  A ? -0.1 
53  GLY 53  A 53  A ? GLN 16  A 16  A ? -0.6 ALA 101 A 101 A ? -0.3 HIS 55  A 55  A ? -0.4 GLU 61  A 61  A ? -0.2 
54  GLU 54  A 54  A ? GLN 16  A 16  A ? -0.4 ARG 51  A 51  A ? -0.3 GLY 53  A 53  A ? -0.2 LEU 57  A 57  A ? -0.1 
55  HIS 55  A 55  A ? GLY 53  A 53  A ? -0.4 HIS 56  A 56  A ? -0.4 LEU 137 A 137 A ? -2.1 LEU 57  A 57  A ? -0.4 
56  HIS 56  A 56  A ? GLN 59  A 59  A ? -0.4 THR 136 A 136 A ? -0.2 GLN 59  A 59  A ? -0.5 HIS 55  A 55  A ? -0.4 
57  LEU 57  A 57  A ? LEU 135 A 135 A ? -2.8 HIS 55  A 55  A ? -0.4 THR 136 A 136 A ? -0.1 HIS 56  A 56  A ? -0.1 
58  TRP 58  A 58  A ? LEU 135 A 135 A ? -0.3 GLN 59  A 59  A ? -0.1 TRP 60  A 60  A ? -0.5 LEU 57  A 57  A ? -0.2 
59  GLN 59  A 59  A ? HIS 56  A 56  A ? -0.5 LEU 135 A 135 A ? -0.2 GLU 61  A 61  A ? -0.8 HIS 56  A 56  A ? -0.4 
60  TRP 60  A 60  A ? TRP 58  A 58  A ? -0.5 GLU 61  A 61  A ? -0.2 LEU 57  A 57  A ? -0.1 GLU 54  A 54  A ? -0.1 
61  GLU 61  A 61  A ? GLN 59  A 59  A ? -0.8 GLY 53  A 53  A ? -0.2 TRP 60  A 60  A ? -0.2 GLU 54  A 54  A ? -0.0 
62  GLY 62  A 62  A ? GLU 64  A 64  A ? -0.0 GLN 59  A 59  A ? -0.0 TRP 60  A 60  A ? -0.0 GLY 53  A 53  A ? -0.0 
63  PRO 63  A 63  A ? ?   ?   ? ?   ? ? ?    ?   ?   ? ?   ? ? ?    HIS 97  A 97  A ? -0.1 GLU 54  A 54  A ? -0.1 
64  GLU 64  A 64  A ? GLY 53  A 53  A ? -0.2 ARG 51  A 51  A ? -0.1 LEU 66  A 66  A ? -0.4 GLY 53  A 53  A ? -0.2 
65  ARG 65  A 65  A ? LEU 52  A 52  A ? -1.7 PRO 63  A 63  A ? -0.0 LEU 52  A 52  A ? -2.0 VAL 67  A 67  A ? -0.6 
66  LEU 66  A 66  A ? GLU 64  A 64  A ? -0.4 ARG 51  A 51  A ? -0.2 ARG 68  A 68  A ? -0.4 ARG 51  A 51  A ? -0.2 
67  VAL 67  A 67  A ? VAL 50  A 50  A ? -2.6 ARG 65  A 65  A ? -0.6 VAL 50  A 50  A ? -3.3 VAL 69  A 69  A ? -0.6 
68  ARG 68  A 68  A ? LEU 66  A 66  A ? -0.4 TRP 49  A 49  A ? -0.2 THR 70  A 70  A ? -0.4 TRP 49  A 49  A ? -0.2 
69  VAL 69  A 69  A ? LEU 48  A 48  A ? -2.1 VAL 67  A 67  A ? -0.6 LEU 48  A 48  A ? -0.9 LEU 92  A 92  A ? -0.1 
70  THR 70  A 70  A ? ARG 68  A 68  A ? -0.4 ARG 91  A 91  A ? -0.3 PHE 72  A 72  A ? -0.6 VAL 69  A 69  A ? -0.1 
71  ASP 71  A 71  A ? ARG 91  A 91  A ? -0.6 PHE 73  A 73  A ? -0.0 ARG 91  A 91  A ? -1.7 PHE 73  A 73  A ? -0.4 
72  PHE 72  A 72  A ? THR 70  A 70  A ? -0.6 ILE 90  A 90  A ? -0.2 ILE 90  A 90  A ? -0.2 MET 88  A 88  A ? -0.0 
73  PHE 73  A 73  A ? LEU 89  A 89  A ? -3.0 ASP 71  A 71  A ? -0.4 LEU 89  A 89  A ? -1.7 HIS 75  A 75  A ? -0.1 
74  PRO 74  A 74  A ? ?   ?   ? ?   ? ? ?    ?   ?   ? ?   ? ? ?    MET 88  A 88  A ? -0.2 ASP 86  A 86  A ? -0.1 
75  HIS 75  A 75  A ? ILE 87  A 87  A ? -2.8 ASP 85  A 85  A ? -0.3 PHE 78  A 78  A ? -2.2 ILE 87  A 87  A ? -0.1 
76  PRO 76  A 76  A ? ?   ?   ? ?   ? ? ?    ?   ?   ? ?   ? ? ?    HIS 75  A 75  A ? -0.1 ASP 85  A 85  A ? -0.0 
77  GLY 77  A 77  A ? ASP 85  A 85  A ? -0.1 ASN 79  A 79  A ? -0.1 ASN 79  A 79  A ? -0.1 ASP 86  A 86  A ? -0.1 
78  PHE 78  A 78  A ? HIS 75  A 75  A ? -2.2 ASP 85  A 85  A ? -0.1 ALA 80  A 80  A ? -0.4 ASP 85  A 85  A ? -0.2 
79  ASN 79  A 79  A ? LYS 84  A 84  A ? -2.2 GLY 77  A 77  A ? -0.1 HIS 83  A 83  A ? -1.5 LYS 84  A 84  A ? -0.8 
80  ALA 80  A 80  A ? PHE 78  A 78  A ? -0.4 GLN 81  A 81  A ? -0.2 ASN 79  A 79  A ? -0.1 PHE 78  A 78  A ? -0.0 
81  GLN 81  A 81  A ? ASP 82  A 82  A ? -0.2 LYS 84  A 84  A ? -0.1 ALA 80  A 80  A ? -0.2 ASN 79  A 79  A ? -0.0 
82  ASP 82  A 82  A ? ASN 79  A 79  A ? -0.2 LYS 84  A 84  A ? -0.1 ALA 80  A 80  A ? -0.2 GLN 81  A 81  A ? -0.2 
83  HIS 83  A 83  A ? ASN 79  A 79  A ? -1.5 LYS 84  A 84  A ? -0.2 ASP 86  A 86  A ? -1.0 ASP 85  A 85  A ? -0.2 
84  LYS 84  A 84  A ? ASN 79  A 79  A ? -0.8 ASP 85  A 85  A ? -0.2 ASN 79  A 79  A ? -2.2 HIS 83  A 83  A ? -0.2 
85  ASP 85  A 85  A ? HIS 83  A 83  A ? -0.2 PHE 78  A 78  A ? -0.2 ILE 87  A 87  A ? -2.0 HIS 75  A 75  A ? -0.3 
86  ASP 86  A 86  A ? HIS 83  A 83  A ? -1.0 ASP 82  A 82  A ? -0.1 MET 88  A 88  A ? -0.3 THR 210 A 210 A ? -0.2 
87  ILE 87  A 87  A ? ASP 85  A 85  A ? -2.0 ALA 40  A 40  A ? -0.3 HIS 75  A 75  A ? -2.8 LEU 89  A 89  A ? -0.3 
88  MET 88  A 88  A ? THR 39  A 39  A ? -2.8 ASP 86  A 86  A ? -0.3 THR 39  A 39  A ? -2.5 ILE 90  A 90  A ? -0.4 
89  LEU 89  A 89  A ? PHE 73  A 73  A ? -1.7 ILE 87  A 87  A ? -0.3 PHE 73  A 73  A ? -3.0 ARG 91  A 91  A ? -0.5 
90  ILE 90  A 90  A ? LEU 37  A 37  A ? -2.4 MET 88  A 88  A ? -0.4 LEU 37  A 37  A ? -2.7 LEU 92  A 92  A ? -0.5 
91  ARG 91  A 91  A ? ASP 71  A 71  A ? -1.7 LEU 89  A 89  A ? -0.5 ASP 71  A 71  A ? -0.6 THR 70  A 70  A ? -0.3 
92  LEU 92  A 92  A ? ARG 35  A 35  A ? -2.4 ILE 90  A 90  A ? -0.5 VAL 69  A 69  A ? -0.1 ALA 96  A 96  A ? -0.0 
93  PRO 93  A 93  A ? ?   ?   ? ?   ? ? ?    ?   ?   ? ?   ? ? ?    LYS 95  A 95  A ? -0.3 LEU 92  A 92  A ? -0.1 
94  TRP 94  A 94  A ? ASP 34  A 34  A ? -0.1 ARG 35  A 35  A ? -0.0 ALA 96  A 96  A ? -0.2 LEU 92  A 92  A ? -0.1 
95  LYS 95  A 95  A ? PRO 93  A 93  A ? -0.3 ALA 96  A 96  A ? -0.1 ARG 35  A 35  A ? -0.2 HIS 97  A 97  A ? -0.2 
96  ALA 96  A 96  A ? ASP 34  A 34  A ? -4.2 TRP 94  A 94  A ? -0.2 LEU 98  A 98  A ? -1.0 LYS 95  A 95  A ? -0.1 
97  HIS 97  A 97  A ? LYS 95  A 95  A ? -0.2 PRO 63  A 63  A ? -0.1 GLY 99  A 99  A ? -0.2 VAL 102 A 102 A ? -0.1 
98  LEU 98  A 98  A ? ALA 96  A 96  A ? -1.0 ALA 101 A 101 A ? -0.1 GLN 103 A 103 A ? -0.2 ASP 34  A 34  A ? -0.0 
99  GLY 99  A 99  A ? VAL 102 A 102 A ? -2.6 HIS 97  A 97  A ? -0.2 VAL 102 A 102 A ? -0.3 LEU 98  A 98  A ? -0.0 
100 PRO 100 A 100 A ? ?   ?   ? ?   ? ? ?    ?   ?   ? ?   ? ? ?    GLN 103 A 103 A ? -0.1 LEU 98  A 98  A ? -0.1 
101 ALA 101 A 101 A ? VAL 102 A 102 A ? -0.2 GLN 13  A 13  A ? -0.1 GLN 103 A 103 A ? -0.4 GLY 53  A 53  A ? -0.3 
102 VAL 102 A 102 A ? GLY 99  A 99  A ? -0.3 LEU 52  A 52  A ? -0.1 GLY 99  A 99  A ? -2.6 THR 104 A 104 A ? -0.3 
103 GLN 103 A 103 A ? PRO 14  A 14  A ? -1.4 ALA 101 A 101 A ? -0.4 LEU 31  A 31  A ? -0.3 LEU 105 A 105 A ? -0.2 
104 THR 104 A 104 A ? VAL 102 A 102 A ? -0.3 ILE 32  A 32  A ? -0.1 ASN 106 A 106 A ? -0.4 ILE 32  A 32  A ? -0.3 
105 LEU 105 A 105 A ? LEU 31  A 31  A ? -2.2 GLN 103 A 103 A ? -0.2 THR 188 A 188 A ? -0.1 LEU 107 A 107 A ? -0.1 
106 ASN 106 A 106 A ? THR 104 A 104 A ? -0.4 GLY 187 A 187 A ? -0.3 LEU 189 A 189 A ? -3.3 SER 108 A 108 A ? -0.3 
107 LEU 107 A 107 A ? THR 188 A 188 A ? -0.2 ILE 32  A 32  A ? -0.2 GLN 109 A 109 A ? -0.5 ALA 190 A 190 A ? -0.2 
108 SER 108 A 108 A ? LEU 189 A 189 A ? -2.2 ASN 106 A 106 A ? -0.3 VAL 216 A 216 A ? -0.1 LEU 107 A 107 A ? -0.1 
109 GLN 109 A 109 A ? LEU 107 A 107 A ? -0.5 THR 110 A 110 A ? -0.1 CYS 111 A 111 A ? -0.4 SER 108 A 108 A ? -0.1 
110 THR 110 A 110 A ? LEU 107 A 107 A ? -0.1 HIS 214 A 214 A ? -0.0 VAL 112 A 112 A ? -0.2 CYS 213 A 213 A ? -0.1 
111 CYS 111 A 111 A ? GLN 109 A 109 A ? -0.4 CYS 213 A 213 A ? -0.1 SER 113 A 113 A ? -0.1 GLN 109 A 109 A ? -0.1 
112 VAL 112 A 112 A ? ALA 190 A 190 A ? -0.2 THR 110 A 110 A ? -0.2 CYS 111 A 111 A ? -0.1 GLY 115 A 115 A ? -0.1 
113 SER 113 A 113 A ? PRO 114 A 114 A ? -0.1 CYS 111 A 111 A ? -0.1 THR 116 A 116 A ? -1.7 ILE 144 A 144 A ? -0.3 
114 PRO 114 A 114 A ? ?   ?   ? ?   ? ? ?    ?   ?   ? ?   ? ? ?    LEU 145 A 145 A ? -0.2 SER 113 A 113 A ? -0.1 
115 GLY 115 A 115 A ? ILE 144 A 144 A ? -2.8 THR 116 A 116 A ? -0.3 GLU 117 A 117 A ? -0.2 LEU 145 A 145 A ? -0.1 
116 THR 116 A 116 A ? SER 113 A 113 A ? -1.7 GLU 117 A 117 A ? -0.1 ILE 144 A 144 A ? -1.9 GLY 115 A 115 A ? -0.3 
117 GLU 117 A 117 A ? GLY 115 A 115 A ? -0.2 SER 143 A 143 A ? -0.2 ASP 186 A 186 A ? -0.8 LEU 119 A 119 A ? -0.3 
118 CYS 118 A 118 A ? ILE 142 A 142 A ? -4.1 THR 116 A 116 A ? -0.3 ILE 142 A 142 A ? -3.0 ILE 120 A 120 A ? -0.4 
119 LEU 119 A 119 A ? ILE 184 A 184 A ? -2.9 GLU 117 A 117 A ? -0.3 ILE 184 A 184 A ? -3.2 SER 121 A 121 A ? -0.4 
120 ILE 120 A 120 A ? ALA 140 A 140 A ? -2.6 CYS 118 A 118 A ? -0.4 ALA 140 A 140 A ? -1.9 GLY 122 A 122 A ? -0.3 
121 SER 121 A 121 A ? PRO 182 A 182 A ? -0.9 LEU 119 A 119 A ? -0.4 TRP 123 A 123 A ? -0.3 CYS 139 A 139 A ? -0.2 
122 GLY 122 A 122 A ? GLN 138 A 138 A ? -2.0 ILE 120 A 120 A ? -0.3 GLN 138 A 138 A ? -2.3 ALA 2   A 2   A ? -0.2 
123 TRP 123 A 123 A ? GLY 177 A 177 A ? -0.4 SER 121 A 121 A ? -0.3 VAL 126 A 126 A ? -0.1 ASP 178 A 178 A ? -0.1 
124 GLY 124 A 124 A ? ALA 125 A 125 A ? -0.2 GLN 138 A 138 A ? -0.1 GLY 177 A 177 A ? -0.3 ALA 2   A 2   A ? -0.2 
125 ALA 125 A 125 A ? GLN 176 A 176 A ? -4.1 ARG 1   A 1   A ? -0.3 TYR 133 A 133 A ? -0.2 GLY 124 A 124 A ? -0.2 
126 VAL 126 A 126 A ? ARG 132 A 132 A ? -2.2 ARG 1   A 1   A ? -0.2 GLY 4   A 4   A ? -0.5 SER 128 A 128 A ? -0.3 
127 SER 127 A 127 A ? ARG 132 A 132 A ? -0.3 ILE 130 A 130 A ? -0.2 ARG 132 A 132 A ? -0.4 VAL 126 A 126 A ? -0.1 
128 SER 128 A 128 A ? VAL 126 A 126 A ? -0.3 VAL 131 A 131 A ? -0.1 VAL 131 A 131 A ? -0.1 GLU 198 A 198 A ? -0.0 
129 PRO 129 A 129 A ? ?   ?   ? ?   ? ? ?    ?   ?   ? ?   ? ? ?    VAL 131 A 131 A ? -0.6 SER 128 A 128 A ? -0.1 
130 ILE 130 A 130 A ? VAL 126 A 126 A ? -0.0 VAL 131 A 131 A ? -0.0 ARG 132 A 132 A ? -0.7 SER 127 A 127 A ? -0.2 
131 VAL 131 A 131 A ? PRO 129 A 129 A ? -0.6 VAL 126 A 126 A ? -0.1 TYR 133 A 133 A ? -0.4 SER 128 A 128 A ? -0.1 
132 ARG 132 A 132 A ? ILE 130 A 130 A ? -0.7 SER 127 A 127 A ? -0.4 VAL 126 A 126 A ? -2.2 SER 127 A 127 A ? -0.3 
133 TYR 133 A 133 A ? VAL 131 A 131 A ? -0.4 ALA 125 A 125 A ? -0.2 ALA 125 A 125 A ? -0.2 GLY 124 A 124 A ? -0.1 
134 PRO 134 A 134 A ? ?   ?   ? ?   ? ? ?    ?   ?   ? ?   ? ? ?    GLN 138 A 138 A ? -0.1 LEU 57  A 57  A ? -0.1 
135 LEU 135 A 135 A ? LEU 137 A 137 A ? -0.1 HIS 56  A 56  A ? -0.1 LEU 57  A 57  A ? -2.8 LEU 137 A 137 A ? -0.3 
136 THR 136 A 136 A ? HIS 56  A 56  A ? -0.2 LEU 57  A 57  A ? -0.1 HIS 56  A 56  A ? -0.2 GLN 138 A 138 A ? -0.1 
137 LEU 137 A 137 A ? HIS 55  A 55  A ? -2.1 LEU 135 A 135 A ? -0.3 CYS 8   A 8   A ? -3.0 CYS 139 A 139 A ? -0.3 
138 GLN 138 A 138 A ? GLY 122 A 122 A ? -2.3 GLU 7   A 7   A ? -0.3 GLY 122 A 122 A ? -2.0 ALA 140 A 140 A ? -0.3 
139 CYS 139 A 139 A ? LYS 6   A 6   A ? -3.3 LEU 137 A 137 A ? -0.3 LYS 6   A 6   A ? -2.4 ASN 141 A 141 A ? -0.3 
140 ALA 140 A 140 A ? ILE 120 A 120 A ? -1.9 GLN 138 A 138 A ? -0.3 ILE 120 A 120 A ? -2.6 ILE 142 A 142 A ? -0.3 
141 ASN 141 A 141 A ? CYS 139 A 139 A ? -0.3 GLY 4   A 4   A ? -0.3 SER 143 A 143 A ? -0.3 LEU 119 A 119 A ? -0.2 
142 ILE 142 A 142 A ? CYS 118 A 118 A ? -3.0 ALA 140 A 140 A ? -0.3 CYS 118 A 118 A ? -4.1 ILE 144 A 144 A ? -0.4 
143 SER 143 A 143 A ? ASN 141 A 141 A ? -0.3 GLU 117 A 117 A ? -0.2 GLY 166 A 166 A ? -2.2 LEU 145 A 145 A ? -0.3 
144 ILE 144 A 144 A ? THR 116 A 116 A ? -1.9 ILE 142 A 142 A ? -0.4 GLY 115 A 115 A ? -2.8 ALA 165 A 165 A ? -0.2 
145 LEU 145 A 145 A ? CYS 164 A 164 A ? -2.7 SER 143 A 143 A ? -0.3 CYS 164 A 164 A ? -0.4 THR 116 A 116 A ? -0.1 
146 GLU 146 A 146 A ? ILE 144 A 144 A ? -0.2 PRO 147 A 147 A ? -0.1 CYS 150 A 150 A ? -1.3 LEU 149 A 149 A ? -0.9 
147 PRO 147 A 147 A ? ?   ?   ? ?   ? ? ?    ?   ?   ? ?   ? ? ?    ARG 151 A 151 A ? -2.1 LEU 152 A 152 A ? -0.2 
148 SER 148 A 148 A ? LEU 149 A 149 A ? -0.2 CYS 150 A 150 A ? -0.2 LEU 152 A 152 A ? -2.0 ALA 153 A 153 A ? -0.1 
149 LEU 149 A 149 A ? GLU 146 A 146 A ? -0.9 ARG 151 A 151 A ? -0.2 ALA 153 A 153 A ? -2.1 SER 148 A 148 A ? -0.2 
150 CYS 150 A 150 A ? GLU 146 A 146 A ? -1.3 LEU 152 A 152 A ? -0.2 TYR 154 A 154 A ? -2.2 SER 148 A 148 A ? -0.2 
151 ARG 151 A 151 A ? PRO 147 A 147 A ? -2.1 LEU 152 A 152 A ? -0.2 CYS 150 A 150 A ? -0.2 LEU 149 A 149 A ? -0.2 
152 LEU 152 A 152 A ? SER 148 A 148 A ? -2.0 PRO 147 A 147 A ? -0.2 ARG 151 A 151 A ? -0.2 CYS 150 A 150 A ? -0.2 
153 ALA 153 A 153 A ? LEU 149 A 149 A ? -2.1 TYR 154 A 154 A ? -0.3 ARG 151 A 151 A ? -0.2 LEU 152 A 152 A ? -0.2 
154 TYR 154 A 154 A ? CYS 150 A 150 A ? -2.2 LEU 149 A 149 A ? -0.1 HIS 157 A 157 A ? -1.9 ILE 158 A 158 A ? -0.5 
155 PRO 155 A 155 A ? ?   ?   ? ?   ? ? ?    ?   ?   ? ?   ? ? ?    LEU 152 A 152 A ? -0.1 ARG 151 A 151 A ? -0.1 
156 GLY 156 A 156 A ? ILE 158 A 158 A ? -0.2 ARG 151 A 151 A ? -0.1 ARG 151 A 151 A ? -0.1 SER 159 A 159 A ? -0.0 
157 HIS 157 A 157 A ? TYR 154 A 154 A ? -1.9 ARG 151 A 151 A ? -0.2 SER 159 A 159 A ? -0.5 GLY 156 A 156 A ? -0.1 
158 ILE 158 A 158 A ? TYR 154 A 154 A ? -0.5 ARG 151 A 151 A ? -0.1 LYS 160 A 160 A ? -0.2 GLY 156 A 156 A ? -0.2 
159 SER 159 A 159 A ? HIS 157 A 157 A ? -0.5 LEU 163 A 163 A ? -0.0 MET 162 A 162 A ? -1.5 HIS 157 A 157 A ? -0.0 
160 LYS 160 A 160 A ? SER 161 A 161 A ? -0.3 ILE 158 A 158 A ? -0.2 HIS 214 A 214 A ? -0.1 SER 159 A 159 A ? -0.0 
161 SER 161 A 161 A ? HIS 214 A 214 A ? -0.1 CYS 213 A 213 A ? -0.0 SER 211 A 211 A ? -3.1 LEU 163 A 163 A ? -0.3 
162 MET 162 A 162 A ? SER 159 A 159 A ? -1.5 THR 210 A 210 A ? -0.2 CYS 164 A 164 A ? -0.4 THR 210 A 210 A ? -0.2 
163 LEU 163 A 163 A ? TYR 209 A 209 A ? -2.8 SER 161 A 161 A ? -0.3 TYR 209 A 209 A ? -3.1 ALA 165 A 165 A ? -0.5 
164 CYS 164 A 164 A ? LEU 145 A 145 A ? -0.4 MET 162 A 162 A ? -0.4 LEU 145 A 145 A ? -2.7 GLY 166 A 166 A ? -0.4 
165 ALA 165 A 165 A ? ALA 207 A 207 A ? -1.9 LEU 163 A 163 A ? -0.5 ALA 207 A 207 A ? -1.8 LEU 167 A 167 A ? -0.3 
166 GLY 166 A 166 A ? SER 143 A 143 A ? -2.2 CYS 164 A 164 A ? -0.4 TRP 168 A 168 A ? -0.5 SER 143 A 143 A ? -0.2 
167 LEU 167 A 167 A ? ARG 172 A 172 A ? -1.1 ALA 165 A 165 A ? -0.3 GLY 170 A 170 A ? -1.4 ARG 172 A 172 A ? -0.3 
168 TRP 168 A 168 A ? GLY 166 A 166 A ? -0.5 GLU 169 A 169 A ? -0.3 GLY 204 A 204 A ? -3.1 ARG 205 A 205 A ? -0.3 
169 GLU 169 A 169 A ? GLY 170 A 170 A ? -0.2 PRO 203 A 203 A ? -0.2 TRP 168 A 168 A ? -0.3 GLY 171 A 171 A ? -0.1 
170 GLY 170 A 170 A ? LEU 167 A 167 A ? -1.4 ARG 202 A 202 A ? -0.2 GLU 169 A 169 A ? -0.2 ARG 202 A 202 A ? -0.2 
171 GLY 171 A 171 A ? SER 201 A 201 A ? -2.4 CYS 200 A 200 A ? -0.1 GLY 173 A 173 A ? -0.3 ARG 202 A 202 A ? -0.1 
172 ARG 172 A 172 A ? LEU 167 A 167 A ? -0.3 SER 201 A 201 A ? -0.1 LEU 167 A 167 A ? -1.1 SER 174 A 174 A ? -0.3 
173 GLY 173 A 173 A ? LEU 3   A 3   A ? -1.0 GLY 171 A 171 A ? -0.3 LEU 3   A 3   A ? -2.5 CYS 175 A 175 A ? -0.2 
174 SER 174 A 174 A ? ALA 2   A 2   A ? -0.3 ARG 172 A 172 A ? -0.3 SER 201 A 201 A ? -0.3 ALA 2   A 2   A ? -0.3 
175 CYS 175 A 175 A ? GLY 173 A 173 A ? -0.2 GLN 176 A 176 A ? -0.1 ASP 178 A 178 A ? -2.3 SER 179 A 179 A ? -0.2 
176 GLN 176 A 176 A ? GLY 177 A 177 A ? -0.3 SER 174 A 174 A ? -0.2 ALA 125 A 125 A ? -4.1 CYS 175 A 175 A ? -0.1 
177 GLY 177 A 177 A ? GLY 124 A 124 A ? -0.3 PHE 26  A 26  A ? -0.3 TRP 123 A 123 A ? -0.4 GLN 176 A 176 A ? -0.3 
178 ASP 178 A 178 A ? CYS 175 A 175 A ? -2.3 ARG 1   A 1   A ? -0.1 GLY 181 A 181 A ? -2.8 VAL 193 A 193 A ? -0.3 
179 SER 179 A 179 A ? PHE 26  A 26  A ? -0.3 GLY 180 A 180 A ? -0.3 GLY 28  A 28  A ? -4.0 SER 194 A 194 A ? -0.2 
180 GLY 180 A 180 A ? VAL 193 A 193 A ? -2.9 GLY 181 A 181 A ? -0.3 SER 179 A 179 A ? -0.3 SER 194 A 194 A ? -0.1 
181 GLY 181 A 181 A ? ASP 178 A 178 A ? -2.8 PRO 182 A 182 A ? -0.1 VAL 193 A 193 A ? -2.6 GLY 180 A 180 A ? -0.3 
182 PRO 182 A 182 A ? ?   ?   ? ?   ? ? ?    ?   ?   ? ?   ? ? ?    SER 121 A 121 A ? -0.9 ILE 184 A 184 A ? -0.5 
183 LEU 183 A 183 A ? GLY 191 A 191 A ? -2.4 GLY 181 A 181 A ? -0.2 ALA 190 A 190 A ? -3.0 GLY 191 A 191 A ? -1.5 
184 ILE 184 A 184 A ? LEU 119 A 119 A ? -3.2 PRO 182 A 182 A ? -0.5 LEU 119 A 119 A ? -2.9 ASP 186 A 186 A ? -0.4 
185 CYS 185 A 185 A ? THR 188 A 188 A ? -2.3 LEU 183 A 183 A ? -0.6 THR 188 A 188 A ? -1.8 CYS 118 A 118 A ? -0.2 
186 ASP 186 A 186 A ? GLU 117 A 117 A ? -0.8 ILE 184 A 184 A ? -0.4 CYS 185 A 185 A ? -0.2 LEU 189 A 189 A ? -0.1 
187 GLY 187 A 187 A ? THR 188 A 188 A ? -0.2 ILE 184 A 184 A ? -0.1 ASN 106 A 106 A ? -0.3 LEU 189 A 189 A ? -0.3 
188 THR 188 A 188 A ? CYS 185 A 185 A ? -1.8 LEU 105 A 105 A ? -0.1 CYS 185 A 185 A ? -2.3 ALA 190 A 190 A ? -0.7 
189 LEU 189 A 189 A ? ASN 106 A 106 A ? -3.3 GLY 187 A 187 A ? -0.3 SER 108 A 108 A ? -2.2 ILE 184 A 184 A ? -0.2 
190 ALA 190 A 190 A ? LEU 183 A 183 A ? -3.0 THR 188 A 188 A ? -0.7 VAL 212 A 212 A ? -1.9 CYS 213 A 213 A ? -0.5 
191 GLY 191 A 191 A ? LEU 183 A 183 A ? -1.5 SER 211 A 211 A ? -0.2 LEU 183 A 183 A ? -2.4 VAL 193 A 193 A ? -0.4 
192 VAL 192 A 192 A ? THR 210 A 210 A ? -1.6 ALA 190 A 190 A ? -0.3 THR 210 A 210 A ? -3.0 SER 194 A 194 A ? -0.2 
193 VAL 193 A 193 A ? GLY 181 A 181 A ? -2.6 GLY 191 A 191 A ? -0.4 GLY 180 A 180 A ? -2.9 TYR 209 A 209 A ? -0.2 
194 SER 194 A 194 A ? VAL 208 A 208 A ? -2.4 GLY 195 A 195 A ? -0.3 GLY 196 A 196 A ? -0.3 TYR 209 A 209 A ? -0.2 
195 GLY 195 A 195 A ? VAL 208 A 208 A ? -2.2 SER 179 A 179 A ? -0.0 VAL 208 A 208 A ? -2.4 SER 194 A 194 A ? -0.3 
196 GLY 196 A 196 A ? SER 194 A 194 A ? -0.3 ALA 207 A 207 A ? -0.2 GLU 198 A 198 A ? -0.2 ALA 207 A 207 A ? -0.1 
197 SER 197 A 197 A ? PRO 206 A 206 A ? -0.3 ARG 205 A 205 A ? -0.3 SER 201 A 201 A ? -0.2 ARG 202 A 202 A ? -0.1 
198 GLU 198 A 198 A ? GLY 196 A 196 A ? -0.2 CYS 200 A 200 A ? -0.1 CYS 200 A 200 A ? -0.2 CYS 175 A 175 A ? -0.0 
199 PRO 199 A 199 A ? ?   ?   ? ?   ? ? ?    ?   ?   ? ?   ? ? ?    ARG 202 A 202 A ? -0.6 SER 197 A 197 A ? -0.1 
200 CYS 200 A 200 A ? SER 201 A 201 A ? -0.2 GLU 198 A 198 A ? -0.2 GLY 171 A 171 A ? -0.1 CYS 175 A 175 A ? -0.1 
201 SER 201 A 201 A ? ARG 205 A 205 A ? -0.4 SER 174 A 174 A ? -0.3 GLY 171 A 171 A ? -2.4 CYS 200 A 200 A ? -0.2 
202 ARG 202 A 202 A ? ARG 205 A 205 A ? -0.6 PRO 199 A 199 A ? -0.6 ARG 205 A 205 A ? -2.7 GLY 170 A 170 A ? -0.2 
203 PRO 203 A 203 A ? ?   ?   ? ?   ? ? ?    ?   ?   ? ?   ? ? ?    GLU 169 A 169 A ? -0.2 ARG 202 A 202 A ? -0.1 
204 GLY 204 A 204 A ? TRP 168 A 168 A ? -3.1 LEU 167 A 167 A ? -0.2 GLU 169 A 169 A ? -0.1 TRP 168 A 168 A ? -0.1 
205 ARG 205 A 205 A ? ARG 202 A 202 A ? -2.7 TRP 168 A 168 A ? -0.3 ARG 202 A 202 A ? -0.6 SER 201 A 201 A ? -0.4 
206 PRO 206 A 206 A ? ?   ?   ? ?   ? ? ?    ?   ?   ? ?   ? ? ?    SER 197 A 197 A ? -0.3 GLY 166 A 166 A ? -0.2 
207 ALA 207 A 207 A ? ALA 165 A 165 A ? -1.8 ARG 172 A 172 A ? -0.2 ALA 165 A 165 A ? -1.9 TYR 209 A 209 A ? -0.4 
208 VAL 208 A 208 A ? GLY 195 A 195 A ? -2.4 CYS 164 A 164 A ? -0.2 SER 194 A 194 A ? -2.4 GLY 195 A 195 A ? -2.2 
209 TYR 209 A 209 A ? LEU 163 A 163 A ? -3.1 ALA 207 A 207 A ? -0.4 LEU 163 A 163 A ? -2.8 SER 211 A 211 A ? -0.5 
210 THR 210 A 210 A ? VAL 192 A 192 A ? -3.0 VAL 208 A 208 A ? -0.3 VAL 192 A 192 A ? -1.6 VAL 212 A 212 A ? -0.6 
211 SER 211 A 211 A ? SER 161 A 161 A ? -3.1 TYR 209 A 209 A ? -0.5 HIS 214 A 214 A ? -0.9 GLY 191 A 191 A ? -0.2 
212 VAL 212 A 212 A ? ALA 190 A 190 A ? -1.9 THR 210 A 210 A ? -0.6 TYR 215 A 215 A ? -2.6 VAL 216 A 216 A ? -0.3 
213 CYS 213 A 213 A ? ALA 190 A 190 A ? -0.5 HIS 214 A 214 A ? -0.3 VAL 216 A 216 A ? -0.6 ASP 217 A 217 A ? -0.2 
214 HIS 214 A 214 A ? SER 211 A 211 A ? -0.9 TYR 215 A 215 A ? -0.2 CYS 213 A 213 A ? -0.3 VAL 212 A 212 A ? -0.2 
215 TYR 215 A 215 A ? VAL 212 A 212 A ? -2.6 SER 211 A 211 A ? -0.2 ILE 219 A 219 A ? -2.7 HIS 214 A 214 A ? -0.2 
216 VAL 216 A 216 A ? CYS 213 A 213 A ? -0.6 VAL 212 A 212 A ? -0.3 ARG 220 A 220 A ? -2.4 LYS 221 A 221 A ? -0.2 
217 ASP 217 A 217 A ? CYS 213 A 213 A ? -0.2 TRP 218 A 218 A ? -0.2 LYS 221 A 221 A ? -2.6 THR 222 A 222 A ? -0.2 
218 TRP 218 A 218 A ? ARG 220 A 220 A ? -0.2 ILE 219 A 219 A ? -0.2 THR 222 A 222 A ? -2.6 MET 223 A 223 A ? -0.2 
219 ILE 219 A 219 A ? TYR 215 A 215 A ? -2.7 LYS 221 A 221 A ? -0.2 MET 223 A 223 A ? -2.3 ASP 217 A 217 A ? -0.2 
220 ARG 220 A 220 A ? VAL 216 A 216 A ? -2.4 LYS 221 A 221 A ? -0.2 GLU 224 A 224 A ? -2.3 ILE 219 A 219 A ? -0.2 
221 LYS 221 A 221 A ? ASP 217 A 217 A ? -2.6 VAL 216 A 216 A ? -0.2 GLU 225 A 225 A ? -2.1 ARG 220 A 220 A ? -0.2 
222 THR 222 A 222 A ? TRP 218 A 218 A ? -2.6 ASP 217 A 217 A ? -0.2 ASN 226 A 226 A ? -1.2 ARG 220 A 220 A ? -0.2 
223 MET 223 A 223 A ? ILE 219 A 219 A ? -2.3 TRP 218 A 218 A ? -0.2 LYS 221 A 221 A ? -0.2 THR 222 A 222 A ? -0.2 
224 GLU 224 A 224 A ? ARG 220 A 220 A ? -2.3 GLU 225 A 225 A ? -0.2 THR 222 A 222 A ? -0.2 MET 223 A 223 A ? -0.2 
225 GLU 225 A 225 A ? LYS 221 A 221 A ? -2.1 ARG 220 A 220 A ? -0.2 GLU 224 A 224 A ? -0.2 MET 223 A 223 A ? -0.2 
226 ASN 226 A 226 A ? THR 222 A 222 A ? -1.2 MET 223 A 223 A ? -0.2 GLU 224 A 224 A ? -0.2 MET 223 A 223 A ? -0.2 
# 
loop_
_dssp_statistics_histogram.entry_id 
_dssp_statistics_histogram.type 
_dssp_statistics_histogram.1 
_dssp_statistics_histogram.2 
_dssp_statistics_histogram.3 
_dssp_statistics_histogram.4 
_dssp_statistics_histogram.5 
_dssp_statistics_histogram.6 
_dssp_statistics_histogram.7 
_dssp_statistics_histogram.8 
_dssp_statistics_histogram.9 
_dssp_statistics_histogram.10 
_dssp_statistics_histogram.11 
_dssp_statistics_histogram.12 
_dssp_statistics_histogram.13 
_dssp_statistics_histogram.14 
_dssp_statistics_histogram.15 
_dssp_statistics_histogram.16 
_dssp_statistics_histogram.17 
_dssp_statistics_histogram.18 
_dssp_statistics_histogram.19 
_dssp_statistics_histogram.20 
_dssp_statistics_histogram.21 
_dssp_statistics_histogram.22 
_dssp_statistics_histogram.23 
_dssp_statistics_histogram.24 
_dssp_statistics_histogram.25 
_dssp_statistics_histogram.26 
_dssp_statistics_histogram.27 
_dssp_statistics_histogram.28 
_dssp_statistics_histogram.29 
_dssp_statistics_histogram.30 
SopaK9 residues_per_alpha_helix        0 0 0 0 0 0 1 0 0 1 0 0 0 0 0 0 0 0 0 0 0 0 0 0 0 0 0 0 0 0 
SopaK9 parallel_bridges_per_ladder     1 0 0 0 0 0 0 0 0 0 0 0 0 0 0 0 0 0 0 0 0 0 0 0 0 0 0 0 0 0 
SopaK9 antiparallel_bridges_per_ladder 5 1 2 6 1 2 0 0 0 0 0 0 0 0 0 0 0 0 0 0 0 0 0 0 0 0 0 0 0 0 
SopaK9 ladders_per_sheet               0 0 0 0 0 1 0 1 0 0 0 0 0 0 0 0 0 0 0 0 0 0 0 0 0 0 0 0 0 0 
# 
loop_
_dssp_statistics_hbond.entry_id 
_dssp_statistics_hbond.type 
_dssp_statistics_hbond.count 
_dssp_statistics_hbond.count_per_100 
SopaK9 O(I)-->H-N(J)          141 62.4 
SopaK9 'PARALLEL BRIDGES'     2   0.9  
SopaK9 'ANTIPARALLEL BRIDGES' 73  32.3 
SopaK9 O(I)-->H-N(I-5)        2   0.9  
SopaK9 O(I)-->H-N(I-4)        1   0.4  
SopaK9 O(I)-->H-N(I-3)        5   2.2  
SopaK9 O(I)-->H-N(I-2)        0   0.0  
SopaK9 O(I)-->H-N(I-1)        0   0.0  
SopaK9 O(I)-->H-N(I+0)        0   0.0  
SopaK9 O(I)-->H-N(I+1)        0   0.0  
SopaK9 O(I)-->H-N(I+2)        19  8.4  
SopaK9 O(I)-->H-N(I+3)        22  9.7  
SopaK9 O(I)-->H-N(I+4)        15  6.6  
SopaK9 O(I)-->H-N(I+5)        1   0.4  
# 
_dssp_statistics.entry_id                       SopaK9 
_dssp_statistics.nr_of_residues                 226 
_dssp_statistics.nr_of_chains                   1 
_dssp_statistics.nr_of_ss_bridges_total         0 
_dssp_statistics.nr_of_ss_bridges_intra_chain   0 
_dssp_statistics.nr_of_ss_bridges_inter_chain   0 
# 
loop_
_chem_comp.id 
_chem_comp.type 
_chem_comp.mon_nstd_flag 
_chem_comp.name 
_chem_comp.formula 
_chem_comp.formula_weight 
ALA 'L-PEPTIDE LINKING' y ALANINE         'C3 H7 N O2'     89.093 
ARG 'L-PEPTIDE LINKING' y ARGININE        'C6 H15 N4 O2'  175.209 
ASN 'L-PEPTIDE LINKING' y ASPARAGINE      'C4 H8 N2 O3'   132.118 
ASP 'L-PEPTIDE LINKING' y 'ASPARTIC ACID' 'C4 H7 N O4'    133.103 
CYS 'L-PEPTIDE LINKING' y CYSTEINE        'C3 H7 N O2 S'  121.158 
GLN 'L-PEPTIDE LINKING' y GLUTAMINE       'C5 H10 N2 O3'  146.144 
GLU 'L-PEPTIDE LINKING' y 'GLUTAMIC ACID' 'C5 H9 N O4'    147.129 
GLY 'PEPTIDE LINKING'   y GLYCINE         'C2 H5 N O2'     75.067 
HIS 'L-PEPTIDE LINKING' y HISTIDINE       'C6 H10 N3 O2'  156.162 
ILE 'L-PEPTIDE LINKING' y ISOLEUCINE      'C6 H13 N O2'   131.173 
LEU 'L-PEPTIDE LINKING' y LEUCINE         'C6 H13 N O2'   131.173 
LYS 'L-PEPTIDE LINKING' y LYSINE          'C6 H15 N2 O2'  147.195 
MET 'L-PEPTIDE LINKING' y METHIONINE      'C5 H11 N O2 S' 149.211 
PHE 'L-PEPTIDE LINKING' y PHENYLALANINE   'C9 H11 N O2'   165.189 
PRO 'L-PEPTIDE LINKING' y PROLINE         'C5 H9 N O2'     115.13 
SER 'L-PEPTIDE LINKING' y SERINE          'C3 H7 N O3'    105.093 
THR 'L-PEPTIDE LINKING' y THREONINE       'C4 H9 N O3'    119.119 
TRP 'L-PEPTIDE LINKING' y TRYPTOPHAN      'C11 H12 N2 O2' 204.225 
TYR 'L-PEPTIDE LINKING' y TYROSINE        'C9 H11 N O3'   181.189 
VAL 'L-PEPTIDE LINKING' y VALINE          'C5 H11 N O2'   117.146 
# 
loop_
_atom_type.symbol 
N 
C 
O 
S 
# 
loop_
_entity_poly_seq.entity_id 
_entity_poly_seq.num 
_entity_poly_seq.mon_id 
_entity_poly_seq.hetero 
1   1 ARG n 
1   2 ALA n 
1   3 LEU n 
1   4 GLY n 
1   5 ALA n 
1   6 LYS n 
1   7 GLU n 
1   8 CYS n 
1   9 HIS n 
1  10 PRO n 
1  11 ASN n 
1  12 SER n 
1  13 GLN n 
1  14 PRO n 
1  15 TRP n 
1  16 GLN n 
1  17 ALA n 
1  18 GLY n 
1  19 LEU n 
1  20 PHE n 
1  21 PHE n 
1  22 HIS n 
1  23 THR n 
1  24 ARG n 
1  25 LEU n 
1  26 PHE n 
1  27 CYS n 
1  28 GLY n 
1  29 ALA n 
1  30 THR n 
1  31 LEU n 
1  32 ILE n 
1  33 ALA n 
1  34 ASP n 
1  35 ARG n 
1  36 TRP n 
1  37 LEU n 
1  38 LEU n 
1  39 THR n 
1  40 ALA n 
1  41 ALA n 
1  42 HIS n 
1  43 CYS n 
1  44 ARG n 
1  45 LYS n 
1  46 ARG n 
1  47 TYR n 
1  48 LEU n 
1  49 TRP n 
1  50 VAL n 
1  51 ARG n 
1  52 LEU n 
1  53 GLY n 
1  54 GLU n 
1  55 HIS n 
1  56 HIS n 
1  57 LEU n 
1  58 TRP n 
1  59 GLN n 
1  60 TRP n 
1  61 GLU n 
1  62 GLY n 
1  63 PRO n 
1  64 GLU n 
1  65 ARG n 
1  66 LEU n 
1  67 VAL n 
1  68 ARG n 
1  69 VAL n 
1  70 THR n 
1  71 ASP n 
1  72 PHE n 
1  73 PHE n 
1  74 PRO n 
1  75 HIS n 
1  76 PRO n 
1  77 GLY n 
1  78 PHE n 
1  79 ASN n 
1  80 ALA n 
1  81 GLN n 
1  82 ASP n 
1  83 HIS n 
1  84 LYS n 
1  85 ASP n 
1  86 ASP n 
1  87 ILE n 
1  88 MET n 
1  89 LEU n 
1  90 ILE n 
1  91 ARG n 
1  92 LEU n 
1  93 PRO n 
1  94 TRP n 
1  95 LYS n 
1  96 ALA n 
1  97 HIS n 
1  98 LEU n 
1  99 GLY n 
1 100 PRO n 
1 101 ALA n 
1 102 VAL n 
1 103 GLN n 
1 104 THR n 
1 105 LEU n 
1 106 ASN n 
1 107 LEU n 
1 108 SER n 
1 109 GLN n 
1 110 THR n 
1 111 CYS n 
1 112 VAL n 
1 113 SER n 
1 114 PRO n 
1 115 GLY n 
1 116 THR n 
1 117 GLU n 
1 118 CYS n 
1 119 LEU n 
1 120 ILE n 
1 121 SER n 
1 122 GLY n 
1 123 TRP n 
1 124 GLY n 
1 125 ALA n 
1 126 VAL n 
1 127 SER n 
1 128 SER n 
1 129 PRO n 
1 130 ILE n 
1 131 VAL n 
1 132 ARG n 
1 133 TYR n 
1 134 PRO n 
1 135 LEU n 
1 136 THR n 
1 137 LEU n 
1 138 GLN n 
1 139 CYS n 
1 140 ALA n 
1 141 ASN n 
1 142 ILE n 
1 143 SER n 
1 144 ILE n 
1 145 LEU n 
1 146 GLU n 
1 147 PRO n 
1 148 SER n 
1 149 LEU n 
1 150 CYS n 
1 151 ARG n 
1 152 LEU n 
1 153 ALA n 
1 154 TYR n 
1 155 PRO n 
1 156 GLY n 
1 157 HIS n 
1 158 ILE n 
1 159 SER n 
1 160 LYS n 
1 161 SER n 
1 162 MET n 
1 163 LEU n 
1 164 CYS n 
1 165 ALA n 
1 166 GLY n 
1 167 LEU n 
1 168 TRP n 
1 169 GLU n 
1 170 GLY n 
1 171 GLY n 
1 172 ARG n 
1 173 GLY n 
1 174 SER n 
1 175 CYS n 
1 176 GLN n 
1 177 GLY n 
1 178 ASP n 
1 179 SER n 
1 180 GLY n 
1 181 GLY n 
1 182 PRO n 
1 183 LEU n 
1 184 ILE n 
1 185 CYS n 
1 186 ASP n 
1 187 GLY n 
1 188 THR n 
1 189 LEU n 
1 190 ALA n 
1 191 GLY n 
1 192 VAL n 
1 193 VAL n 
1 194 SER n 
1 195 GLY n 
1 196 GLY n 
1 197 SER n 
1 198 GLU n 
1 199 PRO n 
1 200 CYS n 
1 201 SER n 
1 202 ARG n 
1 203 PRO n 
1 204 GLY n 
1 205 ARG n 
1 206 PRO n 
1 207 ALA n 
1 208 VAL n 
1 209 TYR n 
1 210 THR n 
1 211 SER n 
1 212 VAL n 
1 213 CYS n 
1 214 HIS n 
1 215 TYR n 
1 216 VAL n 
1 217 ASP n 
1 218 TRP n 
1 219 ILE n 
1 220 ARG n 
1 221 LYS n 
1 222 THR n 
1 223 MET n 
1 224 GLU n 
1 225 GLU n 
1 226 ASN n 
# 
loop_
_pdbx_poly_seq_scheme.asym_id 
_pdbx_poly_seq_scheme.entity_id 
_pdbx_poly_seq_scheme.seq_id 
_pdbx_poly_seq_scheme.mon_id 
_pdbx_poly_seq_scheme.ndb_seq_num 
_pdbx_poly_seq_scheme.pdb_seq_num 
_pdbx_poly_seq_scheme.auth_seq_num 
_pdbx_poly_seq_scheme.pdb_mon_id 
_pdbx_poly_seq_scheme.auth_mon_id 
_pdbx_poly_seq_scheme.pdb_strand_id 
_pdbx_poly_seq_scheme.pdb_ins_code 
_pdbx_poly_seq_scheme.hetero 
A 1   1 ARG   1 1   1   ARG ARG A ? n 
A 1   2 ALA   2 2   2   ALA ALA A ? n 
A 1   3 LEU   3 3   3   LEU LEU A ? n 
A 1   4 GLY   4 4   4   GLY GLY A ? n 
A 1   5 ALA   5 5   5   ALA ALA A ? n 
A 1   6 LYS   6 6   6   LYS LYS A ? n 
A 1   7 GLU   7 7   7   GLU GLU A ? n 
A 1   8 CYS   8 8   8   CYS CYS A ? n 
A 1   9 HIS   9 9   9   HIS HIS A ? n 
A 1  10 PRO  10 10  10  PRO PRO A ? n 
A 1  11 ASN  11 11  11  ASN ASN A ? n 
A 1  12 SER  12 12  12  SER SER A ? n 
A 1  13 GLN  13 13  13  GLN GLN A ? n 
A 1  14 PRO  14 14  14  PRO PRO A ? n 
A 1  15 TRP  15 15  15  TRP TRP A ? n 
A 1  16 GLN  16 16  16  GLN GLN A ? n 
A 1  17 ALA  17 17  17  ALA ALA A ? n 
A 1  18 GLY  18 18  18  GLY GLY A ? n 
A 1  19 LEU  19 19  19  LEU LEU A ? n 
A 1  20 PHE  20 20  20  PHE PHE A ? n 
A 1  21 PHE  21 21  21  PHE PHE A ? n 
A 1  22 HIS  22 22  22  HIS HIS A ? n 
A 1  23 THR  23 23  23  THR THR A ? n 
A 1  24 ARG  24 24  24  ARG ARG A ? n 
A 1  25 LEU  25 25  25  LEU LEU A ? n 
A 1  26 PHE  26 26  26  PHE PHE A ? n 
A 1  27 CYS  27 27  27  CYS CYS A ? n 
A 1  28 GLY  28 28  28  GLY GLY A ? n 
A 1  29 ALA  29 29  29  ALA ALA A ? n 
A 1  30 THR  30 30  30  THR THR A ? n 
A 1  31 LEU  31 31  31  LEU LEU A ? n 
A 1  32 ILE  32 32  32  ILE ILE A ? n 
A 1  33 ALA  33 33  33  ALA ALA A ? n 
A 1  34 ASP  34 34  34  ASP ASP A ? n 
A 1  35 ARG  35 35  35  ARG ARG A ? n 
A 1  36 TRP  36 36  36  TRP TRP A ? n 
A 1  37 LEU  37 37  37  LEU LEU A ? n 
A 1  38 LEU  38 38  38  LEU LEU A ? n 
A 1  39 THR  39 39  39  THR THR A ? n 
A 1  40 ALA  40 40  40  ALA ALA A ? n 
A 1  41 ALA  41 41  41  ALA ALA A ? n 
A 1  42 HIS  42 42  42  HIS HIS A ? n 
A 1  43 CYS  43 43  43  CYS CYS A ? n 
A 1  44 ARG  44 44  44  ARG ARG A ? n 
A 1  45 LYS  45 45  45  LYS LYS A ? n 
A 1  46 ARG  46 46  46  ARG ARG A ? n 
A 1  47 TYR  47 47  47  TYR TYR A ? n 
A 1  48 LEU  48 48  48  LEU LEU A ? n 
A 1  49 TRP  49 49  49  TRP TRP A ? n 
A 1  50 VAL  50 50  50  VAL VAL A ? n 
A 1  51 ARG  51 51  51  ARG ARG A ? n 
A 1  52 LEU  52 52  52  LEU LEU A ? n 
A 1  53 GLY  53 53  53  GLY GLY A ? n 
A 1  54 GLU  54 54  54  GLU GLU A ? n 
A 1  55 HIS  55 55  55  HIS HIS A ? n 
A 1  56 HIS  56 56  56  HIS HIS A ? n 
A 1  57 LEU  57 57  57  LEU LEU A ? n 
A 1  58 TRP  58 58  58  TRP TRP A ? n 
A 1  59 GLN  59 59  59  GLN GLN A ? n 
A 1  60 TRP  60 60  60  TRP TRP A ? n 
A 1  61 GLU  61 61  61  GLU GLU A ? n 
A 1  62 GLY  62 62  62  GLY GLY A ? n 
A 1  63 PRO  63 63  63  PRO PRO A ? n 
A 1  64 GLU  64 64  64  GLU GLU A ? n 
A 1  65 ARG  65 65  65  ARG ARG A ? n 
A 1  66 LEU  66 66  66  LEU LEU A ? n 
A 1  67 VAL  67 67  67  VAL VAL A ? n 
A 1  68 ARG  68 68  68  ARG ARG A ? n 
A 1  69 VAL  69 69  69  VAL VAL A ? n 
A 1  70 THR  70 70  70  THR THR A ? n 
A 1  71 ASP  71 71  71  ASP ASP A ? n 
A 1  72 PHE  72 72  72  PHE PHE A ? n 
A 1  73 PHE  73 73  73  PHE PHE A ? n 
A 1  74 PRO  74 74  74  PRO PRO A ? n 
A 1  75 HIS  75 75  75  HIS HIS A ? n 
A 1  76 PRO  76 76  76  PRO PRO A ? n 
A 1  77 GLY  77 77  77  GLY GLY A ? n 
A 1  78 PHE  78 78  78  PHE PHE A ? n 
A 1  79 ASN  79 79  79  ASN ASN A ? n 
A 1  80 ALA  80 80  80  ALA ALA A ? n 
A 1  81 GLN  81 81  81  GLN GLN A ? n 
A 1  82 ASP  82 82  82  ASP ASP A ? n 
A 1  83 HIS  83 83  83  HIS HIS A ? n 
A 1  84 LYS  84 84  84  LYS LYS A ? n 
A 1  85 ASP  85 85  85  ASP ASP A ? n 
A 1  86 ASP  86 86  86  ASP ASP A ? n 
A 1  87 ILE  87 87  87  ILE ILE A ? n 
A 1  88 MET  88 88  88  MET MET A ? n 
A 1  89 LEU  89 89  89  LEU LEU A ? n 
A 1  90 ILE  90 90  90  ILE ILE A ? n 
A 1  91 ARG  91 91  91  ARG ARG A ? n 
A 1  92 LEU  92 92  92  LEU LEU A ? n 
A 1  93 PRO  93 93  93  PRO PRO A ? n 
A 1  94 TRP  94 94  94  TRP TRP A ? n 
A 1  95 LYS  95 95  95  LYS LYS A ? n 
A 1  96 ALA  96 96  96  ALA ALA A ? n 
A 1  97 HIS  97 97  97  HIS HIS A ? n 
A 1  98 LEU  98 98  98  LEU LEU A ? n 
A 1  99 GLY  99 99  99  GLY GLY A ? n 
A 1 100 PRO 100 100 100 PRO PRO A ? n 
A 1 101 ALA 101 101 101 ALA ALA A ? n 
A 1 102 VAL 102 102 102 VAL VAL A ? n 
A 1 103 GLN 103 103 103 GLN GLN A ? n 
A 1 104 THR 104 104 104 THR THR A ? n 
A 1 105 LEU 105 105 105 LEU LEU A ? n 
A 1 106 ASN 106 106 106 ASN ASN A ? n 
A 1 107 LEU 107 107 107 LEU LEU A ? n 
A 1 108 SER 108 108 108 SER SER A ? n 
A 1 109 GLN 109 109 109 GLN GLN A ? n 
A 1 110 THR 110 110 110 THR THR A ? n 
A 1 111 CYS 111 111 111 CYS CYS A ? n 
A 1 112 VAL 112 112 112 VAL VAL A ? n 
A 1 113 SER 113 113 113 SER SER A ? n 
A 1 114 PRO 114 114 114 PRO PRO A ? n 
A 1 115 GLY 115 115 115 GLY GLY A ? n 
A 1 116 THR 116 116 116 THR THR A ? n 
A 1 117 GLU 117 117 117 GLU GLU A ? n 
A 1 118 CYS 118 118 118 CYS CYS A ? n 
A 1 119 LEU 119 119 119 LEU LEU A ? n 
A 1 120 ILE 120 120 120 ILE ILE A ? n 
A 1 121 SER 121 121 121 SER SER A ? n 
A 1 122 GLY 122 122 122 GLY GLY A ? n 
A 1 123 TRP 123 123 123 TRP TRP A ? n 
A 1 124 GLY 124 124 124 GLY GLY A ? n 
A 1 125 ALA 125 125 125 ALA ALA A ? n 
A 1 126 VAL 126 126 126 VAL VAL A ? n 
A 1 127 SER 127 127 127 SER SER A ? n 
A 1 128 SER 128 128 128 SER SER A ? n 
A 1 129 PRO 129 129 129 PRO PRO A ? n 
A 1 130 ILE 130 130 130 ILE ILE A ? n 
A 1 131 VAL 131 131 131 VAL VAL A ? n 
A 1 132 ARG 132 132 132 ARG ARG A ? n 
A 1 133 TYR 133 133 133 TYR TYR A ? n 
A 1 134 PRO 134 134 134 PRO PRO A ? n 
A 1 135 LEU 135 135 135 LEU LEU A ? n 
A 1 136 THR 136 136 136 THR THR A ? n 
A 1 137 LEU 137 137 137 LEU LEU A ? n 
A 1 138 GLN 138 138 138 GLN GLN A ? n 
A 1 139 CYS 139 139 139 CYS CYS A ? n 
A 1 140 ALA 140 140 140 ALA ALA A ? n 
A 1 141 ASN 141 141 141 ASN ASN A ? n 
A 1 142 ILE 142 142 142 ILE ILE A ? n 
A 1 143 SER 143 143 143 SER SER A ? n 
A 1 144 ILE 144 144 144 ILE ILE A ? n 
A 1 145 LEU 145 145 145 LEU LEU A ? n 
A 1 146 GLU 146 146 146 GLU GLU A ? n 
A 1 147 PRO 147 147 147 PRO PRO A ? n 
A 1 148 SER 148 148 148 SER SER A ? n 
A 1 149 LEU 149 149 149 LEU LEU A ? n 
A 1 150 CYS 150 150 150 CYS CYS A ? n 
A 1 151 ARG 151 151 151 ARG ARG A ? n 
A 1 152 LEU 152 152 152 LEU LEU A ? n 
A 1 153 ALA 153 153 153 ALA ALA A ? n 
A 1 154 TYR 154 154 154 TYR TYR A ? n 
A 1 155 PRO 155 155 155 PRO PRO A ? n 
A 1 156 GLY 156 156 156 GLY GLY A ? n 
A 1 157 HIS 157 157 157 HIS HIS A ? n 
A 1 158 ILE 158 158 158 ILE ILE A ? n 
A 1 159 SER 159 159 159 SER SER A ? n 
A 1 160 LYS 160 160 160 LYS LYS A ? n 
A 1 161 SER 161 161 161 SER SER A ? n 
A 1 162 MET 162 162 162 MET MET A ? n 
A 1 163 LEU 163 163 163 LEU LEU A ? n 
A 1 164 CYS 164 164 164 CYS CYS A ? n 
A 1 165 ALA 165 165 165 ALA ALA A ? n 
A 1 166 GLY 166 166 166 GLY GLY A ? n 
A 1 167 LEU 167 167 167 LEU LEU A ? n 
A 1 168 TRP 168 168 168 TRP TRP A ? n 
A 1 169 GLU 169 169 169 GLU GLU A ? n 
A 1 170 GLY 170 170 170 GLY GLY A ? n 
A 1 171 GLY 171 171 171 GLY GLY A ? n 
A 1 172 ARG 172 172 172 ARG ARG A ? n 
A 1 173 GLY 173 173 173 GLY GLY A ? n 
A 1 174 SER 174 174 174 SER SER A ? n 
A 1 175 CYS 175 175 175 CYS CYS A ? n 
A 1 176 GLN 176 176 176 GLN GLN A ? n 
A 1 177 GLY 177 177 177 GLY GLY A ? n 
A 1 178 ASP 178 178 178 ASP ASP A ? n 
A 1 179 SER 179 179 179 SER SER A ? n 
A 1 180 GLY 180 180 180 GLY GLY A ? n 
A 1 181 GLY 181 181 181 GLY GLY A ? n 
A 1 182 PRO 182 182 182 PRO PRO A ? n 
A 1 183 LEU 183 183 183 LEU LEU A ? n 
A 1 184 ILE 184 184 184 ILE ILE A ? n 
A 1 185 CYS 185 185 185 CYS CYS A ? n 
A 1 186 ASP 186 186 186 ASP ASP A ? n 
A 1 187 GLY 187 187 187 GLY GLY A ? n 
A 1 188 THR 188 188 188 THR THR A ? n 
A 1 189 LEU 189 189 189 LEU LEU A ? n 
A 1 190 ALA 190 190 190 ALA ALA A ? n 
A 1 191 GLY 191 191 191 GLY GLY A ? n 
A 1 192 VAL 192 192 192 VAL VAL A ? n 
A 1 193 VAL 193 193 193 VAL VAL A ? n 
A 1 194 SER 194 194 194 SER SER A ? n 
A 1 195 GLY 195 195 195 GLY GLY A ? n 
A 1 196 GLY 196 196 196 GLY GLY A ? n 
A 1 197 SER 197 197 197 SER SER A ? n 
A 1 198 GLU 198 198 198 GLU GLU A ? n 
A 1 199 PRO 199 199 199 PRO PRO A ? n 
A 1 200 CYS 200 200 200 CYS CYS A ? n 
A 1 201 SER 201 201 201 SER SER A ? n 
A 1 202 ARG 202 202 202 ARG ARG A ? n 
A 1 203 PRO 203 203 203 PRO PRO A ? n 
A 1 204 GLY 204 204 204 GLY GLY A ? n 
A 1 205 ARG 205 205 205 ARG ARG A ? n 
A 1 206 PRO 206 206 206 PRO PRO A ? n 
A 1 207 ALA 207 207 207 ALA ALA A ? n 
A 1 208 VAL 208 208 208 VAL VAL A ? n 
A 1 209 TYR 209 209 209 TYR TYR A ? n 
A 1 210 THR 210 210 210 THR THR A ? n 
A 1 211 SER 211 211 211 SER SER A ? n 
A 1 212 VAL 212 212 212 VAL VAL A ? n 
A 1 213 CYS 213 213 213 CYS CYS A ? n 
A 1 214 HIS 214 214 214 HIS HIS A ? n 
A 1 215 TYR 215 215 215 TYR TYR A ? n 
A 1 216 VAL 216 216 216 VAL VAL A ? n 
A 1 217 ASP 217 217 217 ASP ASP A ? n 
A 1 218 TRP 218 218 218 TRP TRP A ? n 
A 1 219 ILE 219 219 219 ILE ILE A ? n 
A 1 220 ARG 220 220 220 ARG ARG A ? n 
A 1 221 LYS 221 221 221 LYS LYS A ? n 
A 1 222 THR 222 222 222 THR THR A ? n 
A 1 223 MET 223 223 223 MET MET A ? n 
A 1 224 GLU 224 224 224 GLU GLU A ? n 
A 1 225 GLU 225 225 225 GLU GLU A ? n 
A 1 226 ASN 226 226 226 ASN ASN A ? n 
# 
loop_
_atom_site.group_PDB 
_atom_site.id 
_atom_site.type_symbol 
_atom_site.label_atom_id 
_atom_site.label_alt_id 
_atom_site.label_comp_id 
_atom_site.label_asym_id 
_atom_site.label_entity_id 
_atom_site.label_seq_id 
_atom_site.pdbx_PDB_ins_code 
_atom_site.Cartn_x 
_atom_site.Cartn_y 
_atom_site.Cartn_z 
_atom_site.occupancy 
_atom_site.B_iso_or_equiv 
_atom_site.pdbx_formal_charge 
_atom_site.auth_seq_id 
_atom_site.auth_comp_id 
_atom_site.auth_asym_id 
_atom_site.auth_atom_id 
_atom_site.pdbx_PDB_model_num 
ATOM 1    N N   ? ARG A 1   1 ?  -2.319   5.510 -11.084 1.000 44.010 ? 1   ARG A N   1 
ATOM 2    C CA  ? ARG A 1   1 ?  -2.163   4.418 -12.038 1.000 44.010 ? 1   ARG A CA  1 
ATOM 3    C C   ? ARG A 1   1 ?  -0.855   3.669 -11.805 1.000 44.010 ? 1   ARG A C   1 
ATOM 4    C CB  ? ARG A 1   1 ?  -2.215   4.946 -13.474 1.000 44.010 ? 1   ARG A CB  1 
ATOM 5    O O   ? ARG A 1   1 ?   0.193   4.287 -11.609 1.000 44.010 ? 1   ARG A O   1 
ATOM 6    C CG  ? ARG A 1   1 ?  -2.376   3.858 -14.524 1.000 44.010 ? 1   ARG A CG  1 
ATOM 7    C CD  ? ARG A 1   1 ?  -2.372   4.432 -15.935 1.000 44.010 ? 1   ARG A CD  1 
ATOM 8    N NE  ? ARG A 1   1 ?  -2.317   3.379 -16.945 1.000 44.010 ? 1   ARG A NE  1 
ATOM 9    N NH1 ? ARG A 1   1 ?  -2.490   4.813 -18.747 1.000 44.010 ? 1   ARG A NH1 1 
ATOM 10   N NH2 ? ARG A 1   1 ?  -2.316   2.553 -19.088 1.000 44.010 ? 1   ARG A NH2 1 
ATOM 11   C CZ  ? ARG A 1   1 ?  -2.374   3.584 -18.257 1.000 44.010 ? 1   ARG A CZ  1 
ATOM 12   N N   ? ALA A 1   2 ?  -0.967   2.236 -11.597 1.000 55.060 ? 2   ALA A N   1 
ATOM 13   C CA  ? ALA A 1   2 ?   0.183   1.391 -11.909 1.000 55.060 ? 2   ALA A CA  1 
ATOM 14   C C   ? ALA A 1   2 ?   0.434   1.339 -13.413 1.000 55.060 ? 2   ALA A C   1 
ATOM 15   C CB  ? ALA A 1   2 ?  -0.027  -0.017 -11.358 1.000 55.060 ? 2   ALA A CB  1 
ATOM 16   O O   ? ALA A 1   2 ?  -0.482   1.068 -14.192 1.000 55.060 ? 2   ALA A O   1 
ATOM 17   N N   ? LEU A 1   3 ?   1.126   2.182 -14.026 1.000 64.990 ? 3   LEU A N   1 
ATOM 18   C CA  ? LEU A 1   3 ?   1.487   2.146 -15.439 1.000 64.990 ? 3   LEU A CA  1 
ATOM 19   C C   ? LEU A 1   3 ?   1.588   0.709 -15.937 1.000 64.990 ? 3   LEU A C   1 
ATOM 20   C CB  ? LEU A 1   3 ?   2.813   2.874 -15.672 1.000 64.990 ? 3   LEU A CB  1 
ATOM 21   O O   ? LEU A 1   3 ?   2.249  -0.124 -15.314 1.000 64.990 ? 3   LEU A O   1 
ATOM 22   C CG  ? LEU A 1   3 ?   2.786   4.396 -15.524 1.000 64.990 ? 3   LEU A CG  1 
ATOM 23   C CD1 ? LEU A 1   3 ?   4.202   4.960 -15.586 1.000 64.990 ? 3   LEU A CD1 1 
ATOM 24   C CD2 ? LEU A 1   3 ?   1.908   5.023 -16.602 1.000 64.990 ? 3   LEU A CD2 1 
ATOM 25   N N   ? GLY A 1   4 ?   0.597   0.375 -17.029 1.000 72.240 ? 4   GLY A N   1 
ATOM 26   C CA  ? GLY A 1   4 ?   0.559  -0.982 -17.551 1.000 72.240 ? 4   GLY A CA  1 
ATOM 27   C C   ? GLY A 1   4 ?  -0.466  -1.859 -16.858 1.000 72.240 ? 4   GLY A C   1 
ATOM 28   O O   ? GLY A 1   4 ?  -0.421  -3.086 -16.973 1.000 72.240 ? 4   GLY A O   1 
ATOM 29   N N   ? ALA A 1   5 ?  -1.351  -1.179 -15.969 1.000 82.230 ? 5   ALA A N   1 
ATOM 30   C CA  ? ALA A 1   5 ?  -2.359  -1.900 -15.196 1.000 82.230 ? 5   ALA A CA  1 
ATOM 31   C C   ? ALA A 1   5 ?  -3.643  -2.079 -16.000 1.000 82.230 ? 5   ALA A C   1 
ATOM 32   C CB  ? ALA A 1   5 ?  -2.651  -1.167 -13.889 1.000 82.230 ? 5   ALA A CB  1 
ATOM 33   O O   ? ALA A 1   5 ?  -3.909  -1.320 -16.934 1.000 82.230 ? 5   ALA A O   1 
ATOM 34   N N   ? LYS A 1   6 ?  -4.366  -3.088 -15.789 1.000 89.940 ? 6   LYS A N   1 
ATOM 35   C CA  ? LYS A 1   6 ?  -5.695  -3.392 -16.313 1.000 89.940 ? 6   LYS A CA  1 
ATOM 36   C C   ? LYS A 1   6 ?  -6.719  -3.497 -15.186 1.000 89.940 ? 6   LYS A C   1 
ATOM 37   C CB  ? LYS A 1   6 ?  -5.670  -4.690 -17.121 1.000 89.940 ? 6   LYS A CB  1 
ATOM 38   O O   ? LYS A 1   6 ?  -6.351  -3.620 -14.016 1.000 89.940 ? 6   LYS A O   1 
ATOM 39   C CG  ? LYS A 1   6 ?  -4.712  -4.664 -18.303 1.000 89.940 ? 6   LYS A CG  1 
ATOM 40   C CD  ? LYS A 1   6 ?  -4.708  -5.993 -19.048 1.000 89.940 ? 6   LYS A CD  1 
ATOM 41   C CE  ? LYS A 1   6 ?  -3.750  -5.969 -20.231 1.000 89.940 ? 6   LYS A CE  1 
ATOM 42   N NZ  ? LYS A 1   6 ?  -3.789  -7.247 -21.002 1.000 89.940 ? 6   LYS A NZ  1 
ATOM 43   N N   ? GLU A 1   7 ?  -7.958  -3.236 -15.617 1.000 93.600 ? 7   GLU A N   1 
ATOM 44   C CA  ? GLU A 1   7 ?  -9.014  -3.365 -14.617 1.000 93.600 ? 7   GLU A CA  1 
ATOM 45   C C   ? GLU A 1   7 ?  -8.905  -4.689 -13.867 1.000 93.600 ? 7   GLU A C   1 
ATOM 46   C CB  ? GLU A 1   7 ? -10.392  -3.243 -15.271 1.000 93.600 ? 7   GLU A CB  1 
ATOM 47   O O   ? GLU A 1   7 ?  -8.710  -5.741 -14.479 1.000 93.600 ? 7   GLU A O   1 
ATOM 48   C CG  ? GLU A 1   7 ? -11.551  -3.363 -14.292 1.000 93.600 ? 7   GLU A CG  1 
ATOM 49   C CD  ? GLU A 1   7 ? -12.912  -3.193 -14.948 1.000 93.600 ? 7   GLU A CD  1 
ATOM 50   O OE1 ? GLU A 1   7 ? -13.930  -3.613 -14.352 1.000 93.600 ? 7   GLU A OE1 1 
ATOM 51   O OE2 ? GLU A 1   7 ? -12.960  -2.638 -16.068 1.000 93.600 ? 7   GLU A OE2 1 
ATOM 52   N N   ? CYS A 1   8 ?  -8.983  -4.648 -12.552 1.000 93.900 ? 8   CYS A N   1 
ATOM 53   C CA  ? CYS A 1   8 ?  -9.047  -5.836 -11.708 1.000 93.900 ? 8   CYS A CA  1 
ATOM 54   C C   ? CYS A 1   8 ? -10.405  -6.517 -11.827 1.000 93.900 ? 8   CYS A C   1 
ATOM 55   C CB  ? CYS A 1   8 ?  -8.776  -5.471 -10.249 1.000 93.900 ? 8   CYS A CB  1 
ATOM 56   O O   ? CYS A 1   8 ? -11.419  -5.855 -12.053 1.000 93.900 ? 8   CYS A O   1 
ATOM 57   S SG  ? CYS A 1   8 ?  -7.125  -4.796  -9.961 1.000 93.900 ? 8   CYS A SG  1 
ATOM 58   N N   ? HIS A 1   9 ? -10.278  -7.878 -11.749 1.000 93.230 ? 9   HIS A N   1 
ATOM 59   C CA  ? HIS A 1   9 ? -11.559  -8.553 -11.567 1.000 93.230 ? 9   HIS A CA  1 
ATOM 60   C C   ? HIS A 1   9 ? -12.278  -8.045 -10.323 1.000 93.230 ? 9   HIS A C   1 
ATOM 61   C CB  ? HIS A 1   9 ? -11.358 -10.067 -11.476 1.000 93.230 ? 9   HIS A CB  1 
ATOM 62   O O   ? HIS A 1   9 ? -11.656  -7.853  -9.275 1.000 93.230 ? 9   HIS A O   1 
ATOM 63   C CG  ? HIS A 1   9 ? -10.784 -10.672 -12.717 1.000 93.230 ? 9   HIS A CG  1 
ATOM 64   C CD2 ? HIS A 1   9 ?  -9.584 -11.255 -12.950 1.000 93.230 ? 9   HIS A CD2 1 
ATOM 65   N ND1 ? HIS A 1   9 ? -11.472 -10.716 -13.911 1.000 93.230 ? 9   HIS A ND1 1 
ATOM 66   C CE1 ? HIS A 1   9 ? -10.718 -11.303 -14.825 1.000 93.230 ? 9   HIS A CE1 1 
ATOM 67   N NE2 ? HIS A 1   9 ?  -9.567 -11.639 -14.268 1.000 93.230 ? 9   HIS A NE2 1 
ATOM 68   N N   ? PRO A 1  10 ? -13.646  -7.742 -10.470 1.000 91.930 ? 10  PRO A N   1 
ATOM 69   C CA  ? PRO A 1  10 ? -14.397  -7.251  -9.312 1.000 91.930 ? 10  PRO A CA  1 
ATOM 70   C C   ? PRO A 1  10 ? -14.202  -8.119  -8.071 1.000 91.930 ? 10  PRO A C   1 
ATOM 71   C CB  ? PRO A 1  10 ? -15.851  -7.298  -9.789 1.000 91.930 ? 10  PRO A CB  1 
ATOM 72   O O   ? PRO A 1  10 ? -14.234  -9.348  -8.162 1.000 91.930 ? 10  PRO A O   1 
ATOM 73   C CG  ? PRO A 1  10 ? -15.772  -7.132 -11.272 1.000 91.930 ? 10  PRO A CG  1 
ATOM 74   C CD  ? PRO A 1  10 ? -14.556  -7.860 -11.770 1.000 91.930 ? 10  PRO A CD  1 
ATOM 75   N N   ? ASN A 1  11 ? -13.818  -7.426  -6.890 1.000 89.250 ? 11  ASN A N   1 
ATOM 76   C CA  ? ASN A 1  11 ? -13.692  -8.018  -5.563 1.000 89.250 ? 11  ASN A CA  1 
ATOM 77   C C   ? ASN A 1  11 ? -12.494  -8.961  -5.482 1.000 89.250 ? 11  ASN A C   1 
ATOM 78   C CB  ? ASN A 1  11 ? -14.976  -8.758  -5.181 1.000 89.250 ? 11  ASN A CB  1 
ATOM 79   O O   ? ASN A 1  11 ? -12.407  -9.784  -4.569 1.000 89.250 ? 11  ASN A O   1 
ATOM 80   C CG  ? ASN A 1  11 ? -16.174  -7.834  -5.083 1.000 89.250 ? 11  ASN A CG  1 
ATOM 81   N ND2 ? ASN A 1  11 ? -17.305  -8.271  -5.626 1.000 89.250 ? 11  ASN A ND2 1 
ATOM 82   O OD1 ? ASN A 1  11 ? -16.084  -6.738  -4.525 1.000 89.250 ? 11  ASN A OD1 1 
ATOM 83   N N   ? SER A 1  12 ? -11.608  -8.922  -6.435 1.000 93.990 ? 12  SER A N   1 
ATOM 84   C CA  ? SER A 1  12 ? -10.391  -9.726  -6.435 1.000 93.990 ? 12  SER A CA  1 
ATOM 85   C C   ? SER A 1  12 ?  -9.354  -9.160  -5.471 1.000 93.990 ? 12  SER A C   1 
ATOM 86   C CB  ? SER A 1  12 ?  -9.800  -9.804  -7.844 1.000 93.990 ? 12  SER A CB  1 
ATOM 87   O O   ? SER A 1  12 ?  -8.394  -9.844  -5.111 1.000 93.990 ? 12  SER A O   1 
ATOM 88   O OG  ? SER A 1  12 ?  -9.455  -8.513  -8.317 1.000 93.990 ? 12  SER A OG  1 
ATOM 89   N N   ? GLN A 1  13 ?  -9.441  -7.979  -5.001 1.000 95.990 ? 13  GLN A N   1 
ATOM 90   C CA  ? GLN A 1  13 ?  -8.601  -7.314  -4.011 1.000 95.990 ? 13  GLN A CA  1 
ATOM 91   C C   ? GLN A 1  13 ?  -9.430  -6.820  -2.829 1.000 95.990 ? 13  GLN A C   1 
ATOM 92   C CB  ? GLN A 1  13 ?  -7.843  -6.147  -4.646 1.000 95.990 ? 13  GLN A CB  1 
ATOM 93   O O   ? GLN A 1  13 ?  -9.541  -5.613  -2.604 1.000 95.990 ? 13  GLN A O   1 
ATOM 94   C CG  ? GLN A 1  13 ?  -6.980  -6.548  -5.835 1.000 95.990 ? 13  GLN A CG  1 
ATOM 95   C CD  ? GLN A 1  13 ?  -7.132  -8.012  -6.203 1.000 95.990 ? 13  GLN A CD  1 
ATOM 96   N NE2 ? GLN A 1  13 ?  -6.574  -8.397  -7.346 1.000 95.990 ? 13  GLN A NE2 1 
ATOM 97   O OE1 ? GLN A 1  13 ?  -7.745  -8.791  -5.467 1.000 95.990 ? 13  GLN A OE1 1 
ATOM 98   N N   ? PRO A 1  14 ?  -9.949  -7.719  -2.010 1.000 95.740 ? 14  PRO A N   1 
ATOM 99   C CA  ? PRO A 1  14 ? -10.926  -7.405  -0.965 1.000 95.740 ? 14  PRO A CA  1 
ATOM 100  C C   ? PRO A 1  14 ? -10.298  -6.706   0.239 1.000 95.740 ? 14  PRO A C   1 
ATOM 101  C CB  ? PRO A 1  14 ? -11.477  -8.778  -0.573 1.000 95.740 ? 14  PRO A CB  1 
ATOM 102  O O   ? PRO A 1  14 ? -11.014  -6.183   1.096 1.000 95.740 ? 14  PRO A O   1 
ATOM 103  C CG  ? PRO A 1  14 ? -10.373  -9.736  -0.885 1.000 95.740 ? 14  PRO A CG  1 
ATOM 104  C CD  ? PRO A 1  14 ?  -9.668  -9.264  -2.124 1.000 95.740 ? 14  PRO A CD  1 
ATOM 105  N N   ? TRP A 1  15 ?  -8.982  -6.553   0.284 1.000 97.110 ? 15  TRP A N   1 
ATOM 106  C CA  ? TRP A 1  15 ?  -8.241  -5.880   1.346 1.000 97.110 ? 15  TRP A CA  1 
ATOM 107  C C   ? TRP A 1  15 ?  -8.023  -4.408   1.010 1.000 97.110 ? 15  TRP A C   1 
ATOM 108  C CB  ? TRP A 1  15 ?  -6.893  -6.568   1.581 1.000 97.110 ? 15  TRP A CB  1 
ATOM 109  O O   ? TRP A 1  15 ?  -7.616  -3.623   1.870 1.000 97.110 ? 15  TRP A O   1 
ATOM 110  C CG  ? TRP A 1  15 ?  -6.172  -6.941   0.321 1.000 97.110 ? 15  TRP A CG  1 
ATOM 111  C CD1 ? TRP A 1  15 ?  -5.310  -6.160  -0.397 1.000 97.110 ? 15  TRP A CD1 1 
ATOM 112  C CD2 ? TRP A 1  15 ?  -6.256  -8.190  -0.373 1.000 97.110 ? 15  TRP A CD2 1 
ATOM 113  C CE2 ? TRP A 1  15 ?  -5.416  -8.096  -1.505 1.000 97.110 ? 15  TRP A CE2 1 
ATOM 114  C CE3 ? TRP A 1  15 ?  -6.959  -9.381  -0.147 1.000 97.110 ? 15  TRP A CE3 1 
ATOM 115  N NE1 ? TRP A 1  15 ?  -4.851  -6.849  -1.496 1.000 97.110 ? 15  TRP A NE1 1 
ATOM 116  C CH2 ? TRP A 1  15 ?  -5.960 -10.303  -2.164 1.000 97.110 ? 15  TRP A CH2 1 
ATOM 117  C CZ2 ? TRP A 1  15 ?  -5.261  -9.150  -2.409 1.000 97.110 ? 15  TRP A CZ2 1 
ATOM 118  C CZ3 ? TRP A 1  15 ?  -6.803 -10.428  -1.048 1.000 97.110 ? 15  TRP A CZ3 1 
ATOM 119  N N   ? GLN A 1  16 ?  -8.165  -4.032  -0.298 1.000 96.670 ? 16  GLN A N   1 
ATOM 120  C CA  ? GLN A 1  16 ?  -7.907  -2.681  -0.784 1.000 96.670 ? 16  GLN A CA  1 
ATOM 121  C C   ? GLN A 1  16 ?  -8.934  -1.694  -0.238 1.000 96.670 ? 16  GLN A C   1 
ATOM 122  C CB  ? GLN A 1  16 ?  -7.910  -2.651  -2.313 1.000 96.670 ? 16  GLN A CB  1 
ATOM 123  O O   ? GLN A 1  16 ? -10.140  -1.938  -0.317 1.000 96.670 ? 16  GLN A O   1 
ATOM 124  C CG  ? GLN A 1  16 ?  -7.652  -1.270  -2.901 1.000 96.670 ? 16  GLN A CG  1 
ATOM 125  C CD  ? GLN A 1  16 ?  -6.190  -0.871  -2.841 1.000 96.670 ? 16  GLN A CD  1 
ATOM 126  N NE2 ? GLN A 1  16 ?  -5.934   0.425  -2.693 1.000 96.670 ? 16  GLN A NE2 1 
ATOM 127  O OE1 ? GLN A 1  16 ?  -5.297  -1.719  -2.927 1.000 96.670 ? 16  GLN A OE1 1 
ATOM 128  N N   ? ALA A 1  17 ?  -8.431  -0.589   0.329 1.000 96.080 ? 17  ALA A N   1 
ATOM 129  C CA  ? ALA A 1  17 ?  -9.269   0.502   0.819 1.000 96.080 ? 17  ALA A CA  1 
ATOM 130  C C   ? ALA A 1  17 ?  -8.873   1.828   0.176 1.000 96.080 ? 17  ALA A C   1 
ATOM 131  C CB  ? ALA A 1  17 ?  -9.175   0.603   2.339 1.000 96.080 ? 17  ALA A CB  1 
ATOM 132  O O   ? ALA A 1  17 ?  -7.708   2.035  -0.170 1.000 96.080 ? 17  ALA A O   1 
ATOM 133  N N   ? GLY A 1  18 ?  -9.901   2.675  -0.025 1.000 95.510 ? 18  GLY A N   1 
ATOM 134  C CA  ? GLY A 1  18 ?  -9.657   4.027  -0.502 1.000 95.510 ? 18  GLY A CA  1 
ATOM 135  C C   ? GLY A 1  18 ?  -9.783   5.076   0.586 1.000 95.510 ? 18  GLY A C   1 
ATOM 136  O O   ? GLY A 1  18 ? -10.735   5.054   1.369 1.000 95.510 ? 18  GLY A O   1 
ATOM 137  N N   ? LEU A 1  19 ?  -8.791   5.968   0.623 1.000 95.860 ? 19  LEU A N   1 
ATOM 138  C CA  ? LEU A 1  19 ?  -8.868   7.126   1.507 1.000 95.860 ? 19  LEU A CA  1 
ATOM 139  C C   ? LEU A 1  19 ?  -9.364   8.355   0.753 1.000 95.860 ? 19  LEU A C   1 
ATOM 140  C CB  ? LEU A 1  19 ?  -7.500   7.414   2.133 1.000 95.860 ? 19  LEU A CB  1 
ATOM 141  O O   ? LEU A 1  19 ?  -8.790   8.734  -0.271 1.000 95.860 ? 19  LEU A O   1 
ATOM 142  C CG  ? LEU A 1  19 ?  -6.850   6.262   2.901 1.000 95.860 ? 19  LEU A CG  1 
ATOM 143  C CD1 ? LEU A 1  19 ?  -5.531   6.715   3.518 1.000 95.860 ? 19  LEU A CD1 1 
ATOM 144  C CD2 ? LEU A 1  19 ?  -7.795   5.735   3.975 1.000 95.860 ? 19  LEU A CD2 1 
ATOM 145  N N   ? PHE A 1  20 ? -10.423   8.942   1.359 1.000 94.200 ? 20  PHE A N   1 
ATOM 146  C CA  ? PHE A 1  20 ? -11.042  10.105   0.735 1.000 94.200 ? 20  PHE A CA  1 
ATOM 147  C C   ? PHE A 1  20 ? -10.912  11.333   1.628 1.000 94.200 ? 20  PHE A C   1 
ATOM 148  C CB  ? PHE A 1  20 ? -12.519   9.832   0.431 1.000 94.200 ? 20  PHE A CB  1 
ATOM 149  O O   ? PHE A 1  20 ? -11.154  11.258   2.835 1.000 94.200 ? 20  PHE A O   1 
ATOM 150  C CG  ? PHE A 1  20 ? -12.737   8.867  -0.703 1.000 94.200 ? 20  PHE A CG  1 
ATOM 151  C CD1 ? PHE A 1  20 ? -13.172   9.317  -1.943 1.000 94.200 ? 20  PHE A CD1 1 
ATOM 152  C CD2 ? PHE A 1  20 ? -12.506   7.509  -0.528 1.000 94.200 ? 20  PHE A CD2 1 
ATOM 153  C CE1 ? PHE A 1  20 ? -13.374   8.427  -2.995 1.000 94.200 ? 20  PHE A CE1 1 
ATOM 154  C CE2 ? PHE A 1  20 ? -12.706   6.612  -1.574 1.000 94.200 ? 20  PHE A CE2 1 
ATOM 155  C CZ  ? PHE A 1  20 ? -13.141   7.073  -2.807 1.000 94.200 ? 20  PHE A CZ  1 
ATOM 156  N N   ? PHE A 1  21 ? -10.384  12.375   1.024 1.000 92.340 ? 21  PHE A N   1 
ATOM 157  C CA  ? PHE A 1  21 ? -10.439  13.697   1.636 1.000 92.340 ? 21  PHE A CA  1 
ATOM 158  C C   ? PHE A 1  21 ? -11.494  14.564   0.959 1.000 92.340 ? 21  PHE A C   1 
ATOM 159  C CB  ? PHE A 1  21 ?  -9.071  14.382   1.562 1.000 92.340 ? 21  PHE A CB  1 
ATOM 160  O O   ? PHE A 1  21 ? -11.370  14.894  -0.222 1.000 92.340 ? 21  PHE A O   1 
ATOM 161  C CG  ? PHE A 1  21 ?  -9.027  15.725   2.240 1.000 92.340 ? 21  PHE A CG  1 
ATOM 162  C CD1 ? PHE A 1  21 ?  -8.779  16.880   1.510 1.000 92.340 ? 21  PHE A CD1 1 
ATOM 163  C CD2 ? PHE A 1  21 ?  -9.235  15.832   3.609 1.000 92.340 ? 21  PHE A CD2 1 
ATOM 164  C CE1 ? PHE A 1  21 ?  -8.738  18.125   2.135 1.000 92.340 ? 21  PHE A CE1 1 
ATOM 165  C CE2 ? PHE A 1  21 ?  -9.195  17.071   4.241 1.000 92.340 ? 21  PHE A CE2 1 
ATOM 166  C CZ  ? PHE A 1  21 ?  -8.946  18.216   3.502 1.000 92.340 ? 21  PHE A CZ  1 
ATOM 167  N N   ? HIS A 1  22 ? -12.632  14.760   1.778 1.000 88.470 ? 22  HIS A N   1 
ATOM 168  C CA  ? HIS A 1  22 ? -13.844  15.304   1.175 1.000 88.470 ? 22  HIS A CA  1 
ATOM 169  C C   ? HIS A 1  22 ? -14.411  14.354   0.126 1.000 88.470 ? 22  HIS A C   1 
ATOM 170  C CB  ? HIS A 1  22 ? -13.564  16.672   0.550 1.000 88.470 ? 22  HIS A CB  1 
ATOM 171  O O   ? HIS A 1  22 ? -14.739  13.206   0.433 1.000 88.470 ? 22  HIS A O   1 
ATOM 172  C CG  ? HIS A 1  22 ? -13.055  17.685   1.525 1.000 88.470 ? 22  HIS A CG  1 
ATOM 173  C CD2 ? HIS A 1  22 ? -11.993  18.522   1.465 1.000 88.470 ? 22  HIS A CD2 1 
ATOM 174  N ND1 ? HIS A 1  22 ? -13.664  17.920   2.739 1.000 88.470 ? 22  HIS A ND1 1 
ATOM 175  C CE1 ? HIS A 1  22 ? -12.996  18.861   3.385 1.000 88.470 ? 22  HIS A CE1 1 
ATOM 176  N NE2 ? HIS A 1  22 ? -11.978  19.244   2.633 1.000 88.470 ? 22  HIS A NE2 1 
ATOM 177  N N   ? THR A 1  23 ? -14.490  14.664  -1.124 1.000 85.830 ? 23  THR A N   1 
ATOM 178  C CA  ? THR A 1  23 ? -15.108  13.819  -2.140 1.000 85.830 ? 23  THR A CA  1 
ATOM 179  C C   ? THR A 1  23 ? -14.052  13.239  -3.076 1.000 85.830 ? 23  THR A C   1 
ATOM 180  C CB  ? THR A 1  23 ? -16.151  14.602  -2.959 1.000 85.830 ? 23  THR A CB  1 
ATOM 181  O O   ? THR A 1  23 ? -14.377  12.485  -3.996 1.000 85.830 ? 23  THR A O   1 
ATOM 182  C CG2 ? THR A 1  23 ? -17.288  15.097  -2.072 1.000 85.830 ? 23  THR A CG2 1 
ATOM 183  O OG1 ? THR A 1  23 ? -15.516  15.728  -3.577 1.000 85.830 ? 23  THR A OG1 1 
ATOM 184  N N   ? ARG A 1  24 ? -12.766  13.500  -2.672 1.000 88.630 ? 24  ARG A N   1 
ATOM 185  C CA  ? ARG A 1  24 ? -11.715  13.122  -3.611 1.000 88.630 ? 24  ARG A CA  1 
ATOM 186  C C   ? ARG A 1  24 ? -10.891  11.959  -3.071 1.000 88.630 ? 24  ARG A C   1 
ATOM 187  C CB  ? ARG A 1  24 ? -10.805  14.316  -3.909 1.000 88.630 ? 24  ARG A CB  1 
ATOM 188  O O   ? ARG A 1  24 ? -10.447  11.986  -1.922 1.000 88.630 ? 24  ARG A O   1 
ATOM 189  C CG  ? ARG A 1  24 ?  -9.742  14.033  -4.959 1.000 88.630 ? 24  ARG A CG  1 
ATOM 190  C CD  ? ARG A 1  24 ?  -8.819  15.226  -5.163 1.000 88.630 ? 24  ARG A CD  1 
ATOM 191  N NE  ? ARG A 1  24 ?  -7.673  14.884  -6.000 1.000 88.630 ? 24  ARG A NE  1 
ATOM 192  N NH1 ? ARG A 1  24 ?  -6.701  16.977  -5.882 1.000 88.630 ? 24  ARG A NH1 1 
ATOM 193  N NH2 ? ARG A 1  24 ?  -5.697  15.308  -7.092 1.000 88.630 ? 24  ARG A NH2 1 
ATOM 194  C CZ  ? ARG A 1  24 ?  -6.693  15.724  -6.323 1.000 88.630 ? 24  ARG A CZ  1 
ATOM 195  N N   ? LEU A 1  25 ? -10.774  10.921  -3.908 1.000 91.640 ? 25  LEU A N   1 
ATOM 196  C CA  ? LEU A 1  25 ?  -9.823   9.856  -3.607 1.000 91.640 ? 25  LEU A CA  1 
ATOM 197  C C   ? LEU A 1  25 ?  -8.390  10.370  -3.680 1.000 91.640 ? 25  LEU A C   1 
ATOM 198  C CB  ? LEU A 1  25 ? -10.007   8.684  -4.575 1.000 91.640 ? 25  LEU A CB  1 
ATOM 199  O O   ? LEU A 1  25 ?  -7.982  10.944  -4.692 1.000 91.640 ? 25  LEU A O   1 
ATOM 200  C CG  ? LEU A 1  25 ?  -9.035   7.513  -4.414 1.000 91.640 ? 25  LEU A CG  1 
ATOM 201  C CD1 ? LEU A 1  25 ?  -9.330   6.753  -3.126 1.000 91.640 ? 25  LEU A CD1 1 
ATOM 202  C CD2 ? LEU A 1  25 ?  -9.114   6.584  -5.620 1.000 91.640 ? 25  LEU A CD2 1 
ATOM 203  N N   ? PHE A 1  26 ?  -7.587  10.150  -2.614 1.000 91.010 ? 26  PHE A N   1 
ATOM 204  C CA  ? PHE A 1  26 ?  -6.254  10.733  -2.705 1.000 91.010 ? 26  PHE A CA  1 
ATOM 205  C C   ? PHE A 1  26 ?  -5.186   9.698  -2.372 1.000 91.010 ? 26  PHE A C   1 
ATOM 206  C CB  ? PHE A 1  26 ?  -6.128  11.938  -1.767 1.000 91.010 ? 26  PHE A CB  1 
ATOM 207  O O   ? PHE A 1  26 ?  -4.046   9.806  -2.829 1.000 91.010 ? 26  PHE A O   1 
ATOM 208  C CG  ? PHE A 1  26 ?  -5.914  11.565  -0.325 1.000 91.010 ? 26  PHE A CG  1 
ATOM 209  C CD1 ? PHE A 1  26 ?  -6.990  11.228   0.487 1.000 91.010 ? 26  PHE A CD1 1 
ATOM 210  C CD2 ? PHE A 1  26 ?  -4.636  11.551   0.219 1.000 91.010 ? 26  PHE A CD2 1 
ATOM 211  C CE1 ? PHE A 1  26 ?  -6.795  10.882   1.822 1.000 91.010 ? 26  PHE A CE1 1 
ATOM 212  C CE2 ? PHE A 1  26 ?  -4.434  11.207   1.552 1.000 91.010 ? 26  PHE A CE2 1 
ATOM 213  C CZ  ? PHE A 1  26 ?  -5.514  10.873   2.352 1.000 91.010 ? 26  PHE A CZ  1 
ATOM 214  N N   ? CYS A 1  27 ?  -5.516   8.665  -1.485 1.000 95.830 ? 27  CYS A N   1 
ATOM 215  C CA  ? CYS A 1  27 ?  -4.588   7.590  -1.151 1.000 95.830 ? 27  CYS A CA  1 
ATOM 216  C C   ? CYS A 1  27 ?  -5.316   6.256  -1.037 1.000 95.830 ? 27  CYS A C   1 
ATOM 217  C CB  ? CYS A 1  27 ?  -3.860   7.897   0.157 1.000 95.830 ? 27  CYS A CB  1 
ATOM 218  O O   ? CYS A 1  27 ?  -6.545   6.221  -0.945 1.000 95.830 ? 27  CYS A O   1 
ATOM 219  S SG  ? CYS A 1  27 ?  -2.474   9.040  -0.032 1.000 95.830 ? 27  CYS A SG  1 
ATOM 220  N N   ? GLY A 1  28 ?  -4.539   5.245  -1.069 1.000 96.130 ? 28  GLY A N   1 
ATOM 221  C CA  ? GLY A 1  28 ?  -5.040   3.910  -0.780 1.000 96.130 ? 28  GLY A CA  1 
ATOM 222  C C   ? GLY A 1  28 ?  -4.645   3.410   0.597 1.000 96.130 ? 28  GLY A C   1 
ATOM 223  O O   ? GLY A 1  28 ?  -3.853   4.049   1.292 1.000 96.130 ? 28  GLY A O   1 
ATOM 224  N N   ? ALA A 1  29 ?  -5.157   2.278   1.019 1.000 97.560 ? 29  ALA A N   1 
ATOM 225  C CA  ? ALA A 1  29 ?  -4.837   1.583   2.263 1.000 97.560 ? 29  ALA A CA  1 
ATOM 226  C C   ? ALA A 1  29 ?  -5.141   0.092   2.152 1.000 97.560 ? 29  ALA A C   1 
ATOM 227  C CB  ? ALA A 1  29 ?  -5.609   2.195   3.429 1.000 97.560 ? 29  ALA A CB  1 
ATOM 228  O O   ? ALA A 1  29 ?  -5.793  -0.346   1.202 1.000 97.560 ? 29  ALA A O   1 
ATOM 229  N N   ? THR A 1  30 ?  -4.584  -0.643   3.138 1.000 98.290 ? 30  THR A N   1 
ATOM 230  C CA  ? THR A 1  30 ?  -4.797  -2.086   3.184 1.000 98.290 ? 30  THR A CA  1 
ATOM 231  C C   ? THR A 1  30 ?  -5.392  -2.502   4.526 1.000 98.290 ? 30  THR A C   1 
ATOM 232  C CB  ? THR A 1  30 ?  -3.484  -2.853   2.943 1.000 98.290 ? 30  THR A CB  1 
ATOM 233  O O   ? THR A 1  30 ?  -4.879  -2.126   5.582 1.000 98.290 ? 30  THR A O   1 
ATOM 234  C CG2 ? THR A 1  30 ?  -3.724  -4.358   2.908 1.000 98.290 ? 30  THR A CG2 1 
ATOM 235  O OG1 ? THR A 1  30 ?  -2.920  -2.441   1.691 1.000 98.290 ? 30  THR A OG1 1 
ATOM 236  N N   ? LEU A 1  31 ?  -6.502  -3.226   4.471 1.000 98.100 ? 31  LEU A N   1 
ATOM 237  C CA  ? LEU A 1  31 ?  -7.076  -3.802   5.682 1.000 98.100 ? 31  LEU A CA  1 
ATOM 238  C C   ? LEU A 1  31 ?  -6.233  -4.972   6.180 1.000 98.100 ? 31  LEU A C   1 
ATOM 239  C CB  ? LEU A 1  31 ?  -8.513  -4.265   5.426 1.000 98.100 ? 31  LEU A CB  1 
ATOM 240  O O   ? LEU A 1  31 ?  -6.164  -6.015   5.526 1.000 98.100 ? 31  LEU A O   1 
ATOM 241  C CG  ? LEU A 1  31 ?  -9.307  -4.719   6.652 1.000 98.100 ? 31  LEU A CG  1 
ATOM 242  C CD1 ? LEU A 1  31 ?  -9.502  -3.555   7.618 1.000 98.100 ? 31  LEU A CD1 1 
ATOM 243  C CD2 ? LEU A 1  31 ? -10.652  -5.303   6.232 1.000 98.100 ? 31  LEU A CD2 1 
ATOM 244  N N   ? ILE A 1  32 ?  -5.590  -4.847   7.404 1.000 98.200 ? 32  ILE A N   1 
ATOM 245  C CA  ? ILE A 1  32 ?  -4.623  -5.836   7.868 1.000 98.200 ? 32  ILE A CA  1 
ATOM 246  C C   ? ILE A 1  32 ?  -5.149  -6.521   9.127 1.000 98.200 ? 32  ILE A C   1 
ATOM 247  C CB  ? ILE A 1  32 ?  -3.245  -5.194   8.143 1.000 98.200 ? 32  ILE A CB  1 
ATOM 248  O O   ? ILE A 1  32 ?  -4.576  -7.511   9.589 1.000 98.200 ? 32  ILE A O   1 
ATOM 249  C CG1 ? ILE A 1  32 ?  -3.382  -4.043   9.146 1.000 98.200 ? 32  ILE A CG1 1 
ATOM 250  C CG2 ? ILE A 1  32 ?  -2.605  -4.710   6.838 1.000 98.200 ? 32  ILE A CG2 1 
ATOM 251  C CD1 ? ILE A 1  32 ?  -2.056  -3.549   9.707 1.000 98.200 ? 32  ILE A CD1 1 
ATOM 252  N N   ? ALA A 1  33 ?  -6.304  -6.072   9.678 1.000 97.490 ? 33  ALA A N   1 
ATOM 253  C CA  ? ALA A 1  33 ?  -7.126  -6.612  10.757 1.000 97.490 ? 33  ALA A CA  1 
ATOM 254  C C   ? ALA A 1  33 ?  -8.537  -6.033  10.714 1.000 97.490 ? 33  ALA A C   1 
ATOM 255  C CB  ? ALA A 1  33 ?  -6.480  -6.330  12.111 1.000 97.490 ? 33  ALA A CB  1 
ATOM 256  O O   ? ALA A 1  33 ?  -8.814  -5.112   9.943 1.000 97.490 ? 33  ALA A O   1 
ATOM 257  N N   ? ASP A 1  34 ?  -9.486  -6.635  11.472 1.000 94.690 ? 34  ASP A N   1 
ATOM 258  C CA  ? ASP A 1  34 ? -10.898  -6.297  11.320 1.000 94.690 ? 34  ASP A CA  1 
ATOM 259  C C   ? ASP A 1  34 ? -11.174  -4.871  11.791 1.000 94.690 ? 34  ASP A C   1 
ATOM 260  C CB  ? ASP A 1  34 ? -11.773  -7.285  12.093 1.000 94.690 ? 34  ASP A CB  1 
ATOM 261  O O   ? ASP A 1  34 ? -12.253  -4.327  11.542 1.000 94.690 ? 34  ASP A O   1 
ATOM 262  C CG  ? ASP A 1  34 ? -11.417  -7.365  13.567 1.000 94.690 ? 34  ASP A CG  1 
ATOM 263  O OD1 ? ASP A 1  34 ? -10.594  -6.553  14.041 1.000 94.690 ? 34  ASP A OD1 1 
ATOM 264  O OD2 ? ASP A 1  34 ? -11.962  -8.251  14.260 1.000 94.690 ? 34  ASP A OD2 1 
ATOM 265  N N   ? ARG A 1  35 ? -10.078  -4.155  12.279 1.000 96.760 ? 35  ARG A N   1 
ATOM 266  C CA  ? ARG A 1  35 ? -10.235  -2.763  12.686 1.000 96.760 ? 35  ARG A CA  1 
ATOM 267  C C   ? ARG A 1  35 ?  -9.029  -1.930  12.264 1.000 96.760 ? 35  ARG A C   1 
ATOM 268  C CB  ? ARG A 1  35 ? -10.435  -2.664  14.200 1.000 96.760 ? 35  ARG A CB  1 
ATOM 269  O O   ? ARG A 1  35 ?  -8.869  -0.791  12.706 1.000 96.760 ? 35  ARG A O   1 
ATOM 270  C CG  ? ARG A 1  35 ? -11.806  -3.122  14.671 1.000 96.760 ? 35  ARG A CG  1 
ATOM 271  C CD  ? ARG A 1  35 ? -12.065  -2.732  16.119 1.000 96.760 ? 35  ARG A CD  1 
ATOM 272  N NE  ? ARG A 1  35 ? -13.027  -3.627  16.755 1.000 96.760 ? 35  ARG A NE  1 
ATOM 273  N NH1 ? ARG A 1  35 ? -14.059  -1.974  17.995 1.000 96.760 ? 35  ARG A NH1 1 
ATOM 274  N NH2 ? ARG A 1  35 ? -14.777  -4.145  18.149 1.000 96.760 ? 35  ARG A NH2 1 
ATOM 275  C CZ  ? ARG A 1  35 ? -13.952  -3.247  17.632 1.000 96.760 ? 35  ARG A CZ  1 
ATOM 276  N N   ? TRP A 1  36 ?  -8.096  -2.530  11.515 1.000 98.210 ? 36  TRP A N   1 
ATOM 277  C CA  ? TRP A 1  36 ?  -6.832  -1.835  11.295 1.000 98.210 ? 36  TRP A CA  1 
ATOM 278  C C   ? TRP A 1  36 ?  -6.480  -1.802   9.811 1.000 98.210 ? 36  TRP A C   1 
ATOM 279  C CB  ? TRP A 1  36 ?  -5.705  -2.506  12.085 1.000 98.210 ? 36  TRP A CB  1 
ATOM 280  O O   ? TRP A 1  36 ?  -6.493  -2.837   9.140 1.000 98.210 ? 36  TRP A O   1 
ATOM 281  C CG  ? TRP A 1  36 ?  -5.835  -2.364  13.572 1.000 98.210 ? 36  TRP A CG  1 
ATOM 282  C CD1 ? TRP A 1  36 ?  -6.380  -3.268  14.441 1.000 98.210 ? 36  TRP A CD1 1 
ATOM 283  C CD2 ? TRP A 1  36 ?  -5.417  -1.248  14.363 1.000 98.210 ? 36  TRP A CD2 1 
ATOM 284  C CE2 ? TRP A 1  36 ?  -5.738  -1.544  15.706 1.000 98.210 ? 36  TRP A CE2 1 
ATOM 285  C CE3 ? TRP A 1  36 ?  -4.799  -0.025  14.066 1.000 98.210 ? 36  TRP A CE3 1 
ATOM 286  N NE1 ? TRP A 1  36 ?  -6.324  -2.780  15.727 1.000 98.210 ? 36  TRP A NE1 1 
ATOM 287  C CH2 ? TRP A 1  36 ?  -4.858   0.529  16.434 1.000 98.210 ? 36  TRP A CH2 1 
ATOM 288  C CZ2 ? TRP A 1  36 ?  -5.462  -0.659  16.752 1.000 98.210 ? 36  TRP A CZ2 1 
ATOM 289  C CZ3 ? TRP A 1  36 ?  -4.526   0.853  15.108 1.000 98.210 ? 36  TRP A CZ3 1 
ATOM 290  N N   ? LEU A 1  37 ?  -6.209  -0.544   9.359 1.000 98.370 ? 37  LEU A N   1 
ATOM 291  C CA  ? LEU A 1  37 ?  -5.701  -0.314   8.011 1.000 98.370 ? 37  LEU A CA  1 
ATOM 292  C C   ? LEU A 1  37 ?  -4.241   0.127   8.048 1.000 98.370 ? 37  LEU A C   1 
ATOM 293  C CB  ? LEU A 1  37 ?  -6.546   0.741   7.293 1.000 98.370 ? 37  LEU A CB  1 
ATOM 294  O O   ? LEU A 1  37 ?  -3.822   0.824   8.975 1.000 98.370 ? 37  LEU A O   1 
ATOM 295  C CG  ? LEU A 1  37 ?  -7.995   0.356   6.987 1.000 98.370 ? 37  LEU A CG  1 
ATOM 296  C CD1 ? LEU A 1  37 ?  -8.864   1.604   6.882 1.000 98.370 ? 37  LEU A CD1 1 
ATOM 297  C CD2 ? LEU A 1  37 ?  -8.071  -0.465   5.704 1.000 98.370 ? 37  LEU A CD2 1 
ATOM 298  N N   ? LEU A 1  38 ?  -3.518  -0.360   7.033 1.000 98.520 ? 38  LEU A N   1 
ATOM 299  C CA  ? LEU A 1  38 ?  -2.142   0.084   6.835 1.000 98.520 ? 38  LEU A CA  1 
ATOM 300  C C   ? LEU A 1  38 ?  -2.030   0.972   5.601 1.000 98.520 ? 38  LEU A C   1 
ATOM 301  C CB  ? LEU A 1  38 ?  -1.205  -1.119   6.700 1.000 98.520 ? 38  LEU A CB  1 
ATOM 302  O O   ? LEU A 1  38 ?  -2.532   0.621   4.531 1.000 98.520 ? 38  LEU A O   1 
ATOM 303  C CG  ? LEU A 1  38 ?   0.292  -0.828   6.810 1.000 98.520 ? 38  LEU A CG  1 
ATOM 304  C CD1 ? LEU A 1  38 ?   0.642  -0.377   8.224 1.000 98.520 ? 38  LEU A CD1 1 
ATOM 305  C CD2 ? LEU A 1  38 ?   1.106  -2.056   6.418 1.000 98.520 ? 38  LEU A CD2 1 
ATOM 306  N N   ? THR A 1  39 ?  -1.360   2.193   5.727 1.000 98.380 ? 39  THR A N   1 
ATOM 307  C CA  ? THR A 1  39 ?  -1.193   3.146   4.636 1.000 98.380 ? 39  THR A CA  1 
ATOM 308  C C   ? THR A 1  39 ?   0.102   3.935   4.800 1.000 98.380 ? 39  THR A C   1 
ATOM 309  C CB  ? THR A 1  39 ?  -2.384   4.120   4.557 1.000 98.380 ? 39  THR A CB  1 
ATOM 310  O O   ? THR A 1  39 ?   0.894   3.658   5.704 1.000 98.380 ? 39  THR A O   1 
ATOM 311  C CG2 ? THR A 1  39 ?  -2.381   5.089   5.735 1.000 98.380 ? 39  THR A CG2 1 
ATOM 312  O OG1 ? THR A 1  39 ?  -2.302   4.868   3.338 1.000 98.380 ? 39  THR A OG1 1 
ATOM 313  N N   ? ALA A 1  40 ?   0.369   4.800   3.867 1.000 97.960 ? 40  ALA A N   1 
ATOM 314  C CA  ? ALA A 1  40 ?   1.541   5.665   3.975 1.000 97.960 ? 40  ALA A CA  1 
ATOM 315  C C   ? ALA A 1  40 ?   1.281   6.824   4.933 1.000 97.960 ? 40  ALA A C   1 
ATOM 316  C CB  ? ALA A 1  40 ?   1.940   6.195   2.600 1.000 97.960 ? 40  ALA A CB  1 
ATOM 317  O O   ? ALA A 1  40 ?   0.190   7.399   4.940 1.000 97.960 ? 40  ALA A O   1 
ATOM 318  N N   ? ALA A 1  41 ?   2.324   7.188   5.697 1.000 97.640 ? 41  ALA A N   1 
ATOM 319  C CA  ? ALA A 1  41 ?   2.208   8.266   6.675 1.000 97.640 ? 41  ALA A CA  1 
ATOM 320  C C   ? ALA A 1  41 ?   1.961   9.607   5.989 1.000 97.640 ? 41  ALA A C   1 
ATOM 321  C CB  ? ALA A 1  41 ?   3.464   8.338   7.540 1.000 97.640 ? 41  ALA A CB  1 
ATOM 322  O O   ? ALA A 1  41 ?   1.293  10.482   6.544 1.000 97.640 ? 41  ALA A O   1 
ATOM 323  N N   ? HIS A 1  42 ?   2.493   9.760   4.789 1.000 95.900 ? 42  HIS A N   1 
ATOM 324  C CA  ? HIS A 1  42 ?   2.342  11.022   4.073 1.000 95.900 ? 42  HIS A CA  1 
ATOM 325  C C   ? HIS A 1  42 ?   0.919  11.193   3.553 1.000 95.900 ? 42  HIS A C   1 
ATOM 326  C CB  ? HIS A 1  42 ?   3.338  11.104   2.915 1.000 95.900 ? 42  HIS A CB  1 
ATOM 327  O O   ? HIS A 1  42 ?   0.568  12.252   3.028 1.000 95.900 ? 42  HIS A O   1 
ATOM 328  C CG  ? HIS A 1  42 ?   2.949  10.278   1.730 1.000 95.900 ? 42  HIS A CG  1 
ATOM 329  C CD2 ? HIS A 1  42 ?   2.120  10.544   0.694 1.000 95.900 ? 42  HIS A CD2 1 
ATOM 330  N ND1 ? HIS A 1  42 ?   3.434   9.005   1.519 1.000 95.900 ? 42  HIS A ND1 1 
ATOM 331  C CE1 ? HIS A 1  42 ?   2.918   8.524   0.401 1.000 95.900 ? 42  HIS A CE1 1 
ATOM 332  N NE2 ? HIS A 1  42 ?   2.117   9.438  -0.119 1.000 95.900 ? 42  HIS A NE2 1 
ATOM 333  N N   ? CYS A 1  43 ?   0.057  10.231   3.834 1.000 96.150 ? 43  CYS A N   1 
ATOM 334  C CA  ? CYS A 1  43 ?  -1.335  10.268   3.403 1.000 96.150 ? 43  CYS A CA  1 
ATOM 335  C C   ? CYS A 1  43 ?  -2.217  10.920   4.461 1.000 96.150 ? 43  CYS A C   1 
ATOM 336  C CB  ? CYS A 1  43 ?  -1.842   8.857   3.104 1.000 96.150 ? 43  CYS A CB  1 
ATOM 337  O O   ? CYS A 1  43 ?  -3.415  11.113   4.244 1.000 96.150 ? 43  CYS A O   1 
ATOM 338  S SG  ? CYS A 1  43 ?  -1.211   8.170   1.556 1.000 96.150 ? 43  CYS A SG  1 
ATOM 339  N N   ? ARG A 1  44 ?  -1.673  11.300   5.576 1.000 95.360 ? 44  ARG A N   1 
ATOM 340  C CA  ? ARG A 1  44 ?  -2.456  11.808   6.698 1.000 95.360 ? 44  ARG A CA  1 
ATOM 341  C C   ? ARG A 1  44 ?  -3.110  13.141   6.350 1.000 95.360 ? 44  ARG A C   1 
ATOM 342  C CB  ? ARG A 1  44 ?  -1.577  11.963   7.941 1.000 95.360 ? 44  ARG A CB  1 
ATOM 343  O O   ? ARG A 1  44 ?  -2.453  14.042   5.823 1.000 95.360 ? 44  ARG A O   1 
ATOM 344  C CG  ? ARG A 1  44 ?  -2.331  12.440   9.172 1.000 95.360 ? 44  ARG A CG  1 
ATOM 345  C CD  ? ARG A 1  44 ?  -1.423  12.528  10.391 1.000 95.360 ? 44  ARG A CD  1 
ATOM 346  N NE  ? ARG A 1  44 ?  -2.131  13.054  11.554 1.000 95.360 ? 44  ARG A NE  1 
ATOM 347  N NH1 ? ARG A 1  44 ?  -0.413  12.645  13.043 1.000 95.360 ? 44  ARG A NH1 1 
ATOM 348  N NH2 ? ARG A 1  44 ?  -2.365  13.598  13.773 1.000 95.360 ? 44  ARG A NH2 1 
ATOM 349  C CZ  ? ARG A 1  44 ?  -1.635  13.098  12.787 1.000 95.360 ? 44  ARG A CZ  1 
ATOM 350  N N   ? LYS A 1  45 ?  -4.397  13.189   6.662 1.000 94.110 ? 45  LYS A N   1 
ATOM 351  C CA  ? LYS A 1  45 ?  -5.218  14.396   6.623 1.000 94.110 ? 45  LYS A CA  1 
ATOM 352  C C   ? LYS A 1  45 ?  -6.057  14.531   7.890 1.000 94.110 ? 45  LYS A C   1 
ATOM 353  C CB  ? LYS A 1  45 ?  -6.125  14.389   5.392 1.000 94.110 ? 45  LYS A CB  1 
ATOM 354  O O   ? LYS A 1  45 ?  -6.277  13.549   8.603 1.000 94.110 ? 45  LYS A O   1 
ATOM 355  C CG  ? LYS A 1  45 ?  -5.374  14.319   4.070 1.000 94.110 ? 45  LYS A CG  1 
ATOM 356  C CD  ? LYS A 1  45 ?  -4.608  15.607   3.794 1.000 94.110 ? 45  LYS A CD  1 
ATOM 357  C CE  ? LYS A 1  45 ?  -3.941  15.578   2.425 1.000 94.110 ? 45  LYS A CE  1 
ATOM 358  N NZ  ? LYS A 1  45 ?  -3.125  16.805   2.181 1.000 94.110 ? 45  LYS A NZ  1 
ATOM 359  N N   ? ARG A 1  46 ?  -6.505  15.824   8.189 1.000 88.420 ? 46  ARG A N   1 
ATOM 360  C CA  ? ARG A 1  46 ?  -7.272  16.105   9.398 1.000 88.420 ? 46  ARG A CA  1 
ATOM 361  C C   ? ARG A 1  46 ?  -8.563  15.293   9.428 1.000 88.420 ? 46  ARG A C   1 
ATOM 362  C CB  ? ARG A 1  46 ?  -7.589  17.598   9.499 1.000 88.420 ? 46  ARG A CB  1 
ATOM 363  O O   ? ARG A 1  46 ?  -8.951  14.773  10.477 1.000 88.420 ? 46  ARG A O   1 
ATOM 364  C CG  ? ARG A 1  46 ?  -8.220  18.006  10.821 1.000 88.420 ? 46  ARG A CG  1 
ATOM 365  C CD  ? ARG A 1  46 ?  -8.398  19.515  10.919 1.000 88.420 ? 46  ARG A CD  1 
ATOM 366  N NE  ? ARG A 1  46 ?  -9.274  19.883  12.028 1.000 88.420 ? 46  ARG A NE  1 
ATOM 367  N NH1 ? ARG A 1  46 ?  -9.100  22.160  11.681 1.000 88.420 ? 46  ARG A NH1 1 
ATOM 368  N NH2 ? ARG A 1  46 ? -10.394  21.353  13.392 1.000 88.420 ? 46  ARG A NH2 1 
ATOM 369  C CZ  ? ARG A 1  46 ?  -9.587  21.131  12.364 1.000 88.420 ? 46  ARG A CZ  1 
ATOM 370  N N   ? TYR A 1  47 ?  -9.259  15.087   8.302 1.000 88.770 ? 47  TYR A N   1 
ATOM 371  C CA  ? TYR A 1  47 ? -10.510  14.359   8.122 1.000 88.770 ? 47  TYR A CA  1 
ATOM 372  C C   ? TYR A 1  47 ? -10.420  13.402   6.940 1.000 88.770 ? 47  TYR A C   1 
ATOM 373  C CB  ? TYR A 1  47 ? -11.674  15.334   7.917 1.000 88.770 ? 47  TYR A CB  1 
ATOM 374  O O   ? TYR A 1  47 ? -10.105  13.815   5.821 1.000 88.770 ? 47  TYR A O   1 
ATOM 375  C CG  ? TYR A 1  47 ? -11.833  16.334   9.036 1.000 88.770 ? 47  TYR A CG  1 
ATOM 376  C CD1 ? TYR A 1  47 ? -12.372  15.955  10.264 1.000 88.770 ? 47  TYR A CD1 1 
ATOM 377  C CD2 ? TYR A 1  47 ? -11.445  17.659   8.869 1.000 88.770 ? 47  TYR A CD2 1 
ATOM 378  C CE1 ? TYR A 1  47 ? -12.523  16.874  11.297 1.000 88.770 ? 47  TYR A CE1 1 
ATOM 379  C CE2 ? TYR A 1  47 ? -11.591  18.586   9.896 1.000 88.770 ? 47  TYR A CE2 1 
ATOM 380  O OH  ? TYR A 1  47 ? -12.276  19.098  12.125 1.000 88.770 ? 47  TYR A OH  1 
ATOM 381  C CZ  ? TYR A 1  47 ? -12.129  18.184  11.105 1.000 88.770 ? 47  TYR A CZ  1 
ATOM 382  N N   ? LEU A 1  48 ? -10.581  12.105   7.262 1.000 94.000 ? 48  LEU A N   1 
ATOM 383  C CA  ? LEU A 1  48 ? -10.543  11.136   6.172 1.000 94.000 ? 48  LEU A CA  1 
ATOM 384  C C   ? LEU A 1  48 ? -11.762  10.221   6.216 1.000 94.000 ? 48  LEU A C   1 
ATOM 385  C CB  ? LEU A 1  48 ?  -9.261  10.302   6.240 1.000 94.000 ? 48  LEU A CB  1 
ATOM 386  O O   ? LEU A 1  48 ? -12.222   9.844   7.296 1.000 94.000 ? 48  LEU A O   1 
ATOM 387  C CG  ? LEU A 1  48 ?  -7.956  11.040   5.939 1.000 94.000 ? 48  LEU A CG  1 
ATOM 388  C CD1 ? LEU A 1  48 ?  -6.760  10.130   6.199 1.000 94.000 ? 48  LEU A CD1 1 
ATOM 389  C CD2 ? LEU A 1  48 ?  -7.946  11.545   4.500 1.000 94.000 ? 48  LEU A CD2 1 
ATOM 390  N N   ? TRP A 1  49 ? -12.274   9.956   5.025 1.000 95.070 ? 49  TRP A N   1 
ATOM 391  C CA  ? TRP A 1  49 ? -13.208   8.852   4.835 1.000 95.070 ? 49  TRP A CA  1 
ATOM 392  C C   ? TRP A 1  49 ? -12.500   7.634   4.251 1.000 95.070 ? 49  TRP A C   1 
ATOM 393  C CB  ? TRP A 1  49 ? -14.361   9.275   3.920 1.000 95.070 ? 49  TRP A CB  1 
ATOM 394  O O   ? TRP A 1  49 ? -11.671   7.764   3.348 1.000 95.070 ? 49  TRP A O   1 
ATOM 395  C CG  ? TRP A 1  49 ? -15.250  10.329   4.509 1.000 95.070 ? 49  TRP A CG  1 
ATOM 396  C CD1 ? TRP A 1  49 ? -15.077  11.683   4.445 1.000 95.070 ? 49  TRP A CD1 1 
ATOM 397  C CD2 ? TRP A 1  49 ? -16.451  10.113   5.257 1.000 95.070 ? 49  TRP A CD2 1 
ATOM 398  C CE2 ? TRP A 1  49 ? -16.955  11.383   5.614 1.000 95.070 ? 49  TRP A CE2 1 
ATOM 399  C CE3 ? TRP A 1  49 ? -17.151   8.968   5.659 1.000 95.070 ? 49  TRP A CE3 1 
ATOM 400  N NE1 ? TRP A 1  49 ? -16.099  12.323   5.107 1.000 95.070 ? 49  TRP A NE1 1 
ATOM 401  C CH2 ? TRP A 1  49 ? -18.794  10.403   6.737 1.000 95.070 ? 49  TRP A CH2 1 
ATOM 402  C CZ2 ? TRP A 1  49 ? -18.128  11.539   6.356 1.000 95.070 ? 49  TRP A CZ2 1 
ATOM 403  C CZ3 ? TRP A 1  49 ? -18.319   9.125   6.397 1.000 95.070 ? 49  TRP A CZ3 1 
ATOM 404  N N   ? VAL A 1  50 ? -12.816   6.467   4.914 1.000 95.270 ? 50  VAL A N   1 
ATOM 405  C CA  ? VAL A 1  50 ? -12.305   5.210   4.377 1.000 95.270 ? 50  VAL A CA  1 
ATOM 406  C C   ? VAL A 1  50 ? -13.435   4.439   3.699 1.000 95.270 ? 50  VAL A C   1 
ATOM 407  C CB  ? VAL A 1  50 ? -11.656   4.344   5.480 1.000 95.270 ? 50  VAL A CB  1 
ATOM 408  O O   ? VAL A 1  50 ? -14.519   4.288   4.267 1.000 95.270 ? 50  VAL A O   1 
ATOM 409  C CG1 ? VAL A 1  50 ? -11.266   2.973   4.931 1.000 95.270 ? 50  VAL A CG1 1 
ATOM 410  C CG2 ? VAL A 1  50 ? -10.438   5.054   6.068 1.000 95.270 ? 50  VAL A CG2 1 
ATOM 411  N N   ? ARG A 1  51 ? -13.212   4.049   2.474 1.000 94.660 ? 51  ARG A N   1 
ATOM 412  C CA  ? ARG A 1  51 ? -14.157   3.180   1.782 1.000 94.660 ? 51  ARG A CA  1 
ATOM 413  C C   ? ARG A 1  51 ? -13.591   1.773   1.621 1.000 94.660 ? 51  ARG A C   1 
ATOM 414  C CB  ? ARG A 1  51 ? -14.518   3.760   0.413 1.000 94.660 ? 51  ARG A CB  1 
ATOM 415  O O   ? ARG A 1  51 ? -12.497   1.597   1.082 1.000 94.660 ? 51  ARG A O   1 
ATOM 416  C CG  ? ARG A 1  51 ? -15.351   5.030   0.482 1.000 94.660 ? 51  ARG A CG  1 
ATOM 417  C CD  ? ARG A 1  51 ? -15.821   5.472  -0.897 1.000 94.660 ? 51  ARG A CD  1 
ATOM 418  N NE  ? ARG A 1  51 ? -16.668   6.659  -0.823 1.000 94.660 ? 51  ARG A NE  1 
ATOM 419  N NH1 ? ARG A 1  51 ? -17.210   6.666  -3.069 1.000 94.660 ? 51  ARG A NH1 1 
ATOM 420  N NH2 ? ARG A 1  51 ? -18.053   8.280  -1.677 1.000 94.660 ? 51  ARG A NH2 1 
ATOM 421  C CZ  ? ARG A 1  51 ? -17.308   7.199  -1.856 1.000 94.660 ? 51  ARG A CZ  1 
ATOM 422  N N   ? LEU A 1  52 ? -14.335   0.708   2.132 1.000 94.770 ? 52  LEU A N   1 
ATOM 423  C CA  ? LEU A 1  52 ? -14.022  -0.710   1.990 1.000 94.770 ? 52  LEU A CA  1 
ATOM 424  C C   ? LEU A 1  52 ? -14.969  -1.380   1.001 1.000 94.770 ? 52  LEU A C   1 
ATOM 425  C CB  ? LEU A 1  52 ? -14.100  -1.414   3.347 1.000 94.770 ? 52  LEU A CB  1 
ATOM 426  O O   ? LEU A 1  52 ? -16.107  -0.938   0.828 1.000 94.770 ? 52  LEU A O   1 
ATOM 427  C CG  ? LEU A 1  52 ? -13.179  -0.878   4.444 1.000 94.770 ? 52  LEU A CG  1 
ATOM 428  C CD1 ? LEU A 1  52 ? -13.607  -1.416   5.805 1.000 94.770 ? 52  LEU A CD1 1 
ATOM 429  C CD2 ? LEU A 1  52 ? -11.728  -1.244   4.150 1.000 94.770 ? 52  LEU A CD2 1 
ATOM 430  N N   ? GLY A 1  53 ? -14.422  -2.397   0.265 1.000 92.710 ? 53  GLY A N   1 
ATOM 431  C CA  ? GLY A 1  53 ? -15.278  -3.241  -0.553 1.000 92.710 ? 53  GLY A CA  1 
ATOM 432  C C   ? GLY A 1  53 ? -15.648  -2.606  -1.881 1.000 92.710 ? 53  GLY A C   1 
ATOM 433  O O   ? GLY A 1  53 ? -16.691  -2.922  -2.457 1.000 92.710 ? 53  GLY A O   1 
ATOM 434  N N   ? GLU A 1  54 ? -14.735  -1.569  -2.273 1.000 91.440 ? 54  GLU A N   1 
ATOM 435  C CA  ? GLU A 1  54 ? -14.993  -0.826  -3.503 1.000 91.440 ? 54  GLU A CA  1 
ATOM 436  C C   ? GLU A 1  54 ? -14.337  -1.502  -4.704 1.000 91.440 ? 54  GLU A C   1 
ATOM 437  C CB  ? GLU A 1  54 ? -14.497   0.616  -3.375 1.000 91.440 ? 54  GLU A CB  1 
ATOM 438  O O   ? GLU A 1  54 ? -13.194  -1.955  -4.620 1.000 91.440 ? 54  GLU A O   1 
ATOM 439  C CG  ? GLU A 1  54 ? -15.276   1.447  -2.366 1.000 91.440 ? 54  GLU A CG  1 
ATOM 440  C CD  ? GLU A 1  54 ? -16.662   1.840  -2.855 1.000 91.440 ? 54  GLU A CD  1 
ATOM 441  O OE1 ? GLU A 1  54 ? -17.522   2.195  -2.018 1.000 91.440 ? 54  GLU A OE1 1 
ATOM 442  O OE2 ? GLU A 1  54 ? -16.889   1.790  -4.084 1.000 91.440 ? 54  GLU A OE2 1 
ATOM 443  N N   ? HIS A 1  55 ? -15.032  -1.733  -5.722 1.000 93.300 ? 55  HIS A N   1 
ATOM 444  C CA  ? HIS A 1  55 ? -14.482  -2.011  -7.044 1.000 93.300 ? 55  HIS A CA  1 
ATOM 445  C C   ? HIS A 1  55 ? -14.622  -0.802  -7.964 1.000 93.300 ? 55  HIS A C   1 
ATOM 446  C CB  ? HIS A 1  55 ? -15.169  -3.227  -7.667 1.000 93.300 ? 55  HIS A CB  1 
ATOM 447  O O   ? HIS A 1  55 ? -13.692  -0.467  -8.701 1.000 93.300 ? 55  HIS A O   1 
ATOM 448  C CG  ? HIS A 1  55 ? -14.701  -3.536  -9.053 1.000 93.300 ? 55  HIS A CG  1 
ATOM 449  C CD2 ? HIS A 1  55 ? -15.345  -3.476 -10.243 1.000 93.300 ? 55  HIS A CD2 1 
ATOM 450  N ND1 ? HIS A 1  55 ? -13.423  -3.971  -9.327 1.000 93.300 ? 55  HIS A ND1 1 
ATOM 451  C CE1 ? HIS A 1  55 ? -13.299  -4.164 -10.629 1.000 93.300 ? 55  HIS A CE1 1 
ATOM 452  N NE2 ? HIS A 1  55 ? -14.451  -3.872 -11.208 1.000 93.300 ? 55  HIS A NE2 1 
ATOM 453  N N   ? HIS A 1  56 ? -15.810  -0.141  -7.942 1.000 92.460 ? 56  HIS A N   1 
ATOM 454  C CA  ? HIS A 1  56 ? -16.126   1.088  -8.661 1.000 92.460 ? 56  HIS A CA  1 
ATOM 455  C C   ? HIS A 1  56 ? -16.354   2.248  -7.697 1.000 92.460 ? 56  HIS A C   1 
ATOM 456  C CB  ? HIS A 1  56 ? -17.360   0.890  -9.544 1.000 92.460 ? 56  HIS A CB  1 
ATOM 457  O O   ? HIS A 1  56 ? -17.159   2.140  -6.769 1.000 92.460 ? 56  HIS A O   1 
ATOM 458  C CG  ? HIS A 1  56 ? -17.555   1.976 -10.554 1.000 92.460 ? 56  HIS A CG  1 
ATOM 459  C CD2 ? HIS A 1  56 ? -17.452   1.963 -11.904 1.000 92.460 ? 56  HIS A CD2 1 
ATOM 460  N ND1 ? HIS A 1  56 ? -17.898   3.264 -10.205 1.000 92.460 ? 56  HIS A ND1 1 
ATOM 461  C CE1 ? HIS A 1  56 ? -17.999   3.999 -11.300 1.000 92.460 ? 56  HIS A CE1 1 
ATOM 462  N NE2 ? HIS A 1  56 ? -17.733   3.233 -12.345 1.000 92.460 ? 56  HIS A NE2 1 
ATOM 463  N N   ? LEU A 1  57 ? -15.697   3.419  -7.925 1.000 88.820 ? 57  LEU A N   1 
ATOM 464  C CA  ? LEU A 1  57 ? -15.656   4.516  -6.964 1.000 88.820 ? 57  LEU A CA  1 
ATOM 465  C C   ? LEU A 1  57 ? -16.979   5.274  -6.947 1.000 88.820 ? 57  LEU A C   1 
ATOM 466  C CB  ? LEU A 1  57 ? -14.509   5.476  -7.295 1.000 88.820 ? 57  LEU A CB  1 
ATOM 467  O O   ? LEU A 1  57 ? -17.315   5.922  -5.953 1.000 88.820 ? 57  LEU A O   1 
ATOM 468  C CG  ? LEU A 1  57 ? -13.094   4.952  -7.048 1.000 88.820 ? 57  LEU A CG  1 
ATOM 469  C CD1 ? LEU A 1  57 ? -12.062   5.988  -7.479 1.000 88.820 ? 57  LEU A CD1 1 
ATOM 470  C CD2 ? LEU A 1  57 ? -12.908   4.583  -5.580 1.000 88.820 ? 57  LEU A CD2 1 
ATOM 471  N N   ? TRP A 1  58 ? -17.870   5.118  -7.908 1.000 83.900 ? 58  TRP A N   1 
ATOM 472  C CA  ? TRP A 1  58 ? -19.069   5.946  -7.994 1.000 83.900 ? 58  TRP A CA  1 
ATOM 473  C C   ? TRP A 1  58 ? -20.321   5.081  -8.099 1.000 83.900 ? 58  TRP A C   1 
ATOM 474  C CB  ? TRP A 1  58 ? -18.984   6.892  -9.195 1.000 83.900 ? 58  TRP A CB  1 
ATOM 475  O O   ? TRP A 1  58 ? -21.438   5.600  -8.152 1.000 83.900 ? 58  TRP A O   1 
ATOM 476  C CG  ? TRP A 1  58 ? -17.826   7.842  -9.142 1.000 83.900 ? 58  TRP A CG  1 
ATOM 477  C CD1 ? TRP A 1  58 ? -16.698   7.811  -9.914 1.000 83.900 ? 58  TRP A CD1 1 
ATOM 478  C CD2 ? TRP A 1  58 ? -17.681   8.963  -8.265 1.000 83.900 ? 58  TRP A CD2 1 
ATOM 479  C CE2 ? TRP A 1  58 ? -16.440   9.568  -8.561 1.000 83.900 ? 58  TRP A CE2 1 
ATOM 480  C CE3 ? TRP A 1  58 ? -18.482   9.516  -7.257 1.000 83.900 ? 58  TRP A CE3 1 
ATOM 481  N NE1 ? TRP A 1  58 ? -15.860   8.846  -9.569 1.000 83.900 ? 58  TRP A NE1 1 
ATOM 482  C CH2 ? TRP A 1  58 ? -16.783  11.221  -6.902 1.000 83.900 ? 58  TRP A CH2 1 
ATOM 483  C CZ2 ? TRP A 1  58 ? -15.980  10.700  -7.884 1.000 83.900 ? 58  TRP A CZ2 1 
ATOM 484  C CZ3 ? TRP A 1  58 ? -18.023  10.643  -6.584 1.000 83.900 ? 58  TRP A CZ3 1 
ATOM 485  N N   ? GLN A 1  59 ? -20.084   3.757  -8.007 1.000 87.150 ? 59  GLN A N   1 
ATOM 486  C CA  ? GLN A 1  59 ? -21.205   2.824  -8.001 1.000 87.150 ? 59  GLN A CA  1 
ATOM 487  C C   ? GLN A 1  59 ? -21.248   2.023  -6.703 1.000 87.150 ? 59  GLN A C   1 
ATOM 488  C CB  ? GLN A 1  59 ? -21.123   1.877  -9.200 1.000 87.150 ? 59  GLN A CB  1 
ATOM 489  O O   ? GLN A 1  59 ? -20.240   1.444  -6.291 1.000 87.150 ? 59  GLN A O   1 
ATOM 490  C CG  ? GLN A 1  59 ? -21.340   2.564 -10.541 1.000 87.150 ? 59  GLN A CG  1 
ATOM 491  C CD  ? GLN A 1  59 ? -21.325   1.592 -11.707 1.000 87.150 ? 59  GLN A CD  1 
ATOM 492  N NE2 ? GLN A 1  59 ? -21.335   2.126 -12.923 1.000 87.150 ? 59  GLN A NE2 1 
ATOM 493  O OE1 ? GLN A 1  59 ? -21.303   0.373 -11.515 1.000 87.150 ? 59  GLN A OE1 1 
ATOM 494  N N   ? TRP A 1  60 ? -22.432   2.094  -5.989 1.000 83.430 ? 60  TRP A N   1 
ATOM 495  C CA  ? TRP A 1  60 ? -22.628   1.246  -4.818 1.000 83.430 ? 60  TRP A CA  1 
ATOM 496  C C   ? TRP A 1  60 ? -22.970  -0.182  -5.230 1.000 83.430 ? 60  TRP A C   1 
ATOM 497  C CB  ? TRP A 1  60 ? -23.736   1.811  -3.924 1.000 83.430 ? 60  TRP A CB  1 
ATOM 498  O O   ? TRP A 1  60 ? -24.006  -0.424  -5.853 1.000 83.430 ? 60  TRP A O   1 
ATOM 499  C CG  ? TRP A 1  60 ? -23.378   3.102  -3.252 1.000 83.430 ? 60  TRP A CG  1 
ATOM 500  C CD1 ? TRP A 1  60 ? -23.592   4.366  -3.728 1.000 83.430 ? 60  TRP A CD1 1 
ATOM 501  C CD2 ? TRP A 1  60 ? -22.735   3.255  -1.983 1.000 83.430 ? 60  TRP A CD2 1 
ATOM 502  C CE2 ? TRP A 1  60 ? -22.592   4.641  -1.751 1.000 83.430 ? 60  TRP A CE2 1 
ATOM 503  C CE3 ? TRP A 1  60 ? -22.267   2.354  -1.017 1.000 83.430 ? 60  TRP A CE3 1 
ATOM 504  N NE1 ? TRP A 1  60 ? -23.123   5.296  -2.830 1.000 83.430 ? 60  TRP A NE1 1 
ATOM 505  C CH2 ? TRP A 1  60 ? -21.551   4.244   0.337 1.000 83.430 ? 60  TRP A CH2 1 
ATOM 506  C CZ2 ? TRP A 1  60 ? -22.000   5.147  -0.592 1.000 83.430 ? 60  TRP A CZ2 1 
ATOM 507  C CZ3 ? TRP A 1  60 ? -21.678   2.859   0.136 1.000 83.430 ? 60  TRP A CZ3 1 
ATOM 508  N N   ? GLU A 1  61 ? -22.066  -1.040  -5.017 1.000 84.260 ? 61  GLU A N   1 
ATOM 509  C CA  ? GLU A 1  61 ? -22.166  -2.412  -5.506 1.000 84.260 ? 61  GLU A CA  1 
ATOM 510  C C   ? GLU A 1  61 ? -22.577  -3.367  -4.389 1.000 84.260 ? 61  GLU A C   1 
ATOM 511  C CB  ? GLU A 1  61 ? -20.839  -2.862  -6.121 1.000 84.260 ? 61  GLU A CB  1 
ATOM 512  O O   ? GLU A 1  61 ? -22.704  -4.573  -4.612 1.000 84.260 ? 61  GLU A O   1 
ATOM 513  C CG  ? GLU A 1  61 ? -20.422  -2.056  -7.343 1.000 84.260 ? 61  GLU A CG  1 
ATOM 514  C CD  ? GLU A 1  61 ? -19.015  -2.375  -7.822 1.000 84.260 ? 61  GLU A CD  1 
ATOM 515  O OE1 ? GLU A 1  61 ? -18.838  -2.689  -9.020 1.000 84.260 ? 61  GLU A OE1 1 
ATOM 516  O OE2 ? GLU A 1  61 ? -18.082  -2.312  -6.990 1.000 84.260 ? 61  GLU A OE2 1 
ATOM 517  N N   ? GLY A 1  62 ? -22.947  -2.751  -3.156 1.000 82.380 ? 62  GLY A N   1 
ATOM 518  C CA  ? GLY A 1  62 ? -23.561  -3.551  -2.108 1.000 82.380 ? 62  GLY A CA  1 
ATOM 519  C C   ? GLY A 1  62 ? -22.734  -3.605  -0.837 1.000 82.380 ? 62  GLY A C   1 
ATOM 520  O O   ? GLY A 1  62 ? -23.146  -3.082   0.201 1.000 82.380 ? 62  GLY A O   1 
ATOM 521  N N   ? PRO A 1  63 ? -21.479  -4.156  -0.832 1.000 78.860 ? 63  PRO A N   1 
ATOM 522  C CA  ? PRO A 1  63 ? -20.691  -4.459   0.365 1.000 78.860 ? 63  PRO A CA  1 
ATOM 523  C C   ? PRO A 1  63 ? -19.879  -3.262   0.855 1.000 78.860 ? 63  PRO A C   1 
ATOM 524  C CB  ? PRO A 1  63 ? -19.771  -5.592  -0.095 1.000 78.860 ? 63  PRO A CB  1 
ATOM 525  O O   ? PRO A 1  63 ? -19.127  -3.378   1.827 1.000 78.860 ? 63  PRO A O   1 
ATOM 526  C CG  ? PRO A 1  63 ? -19.585  -5.362  -1.560 1.000 78.860 ? 63  PRO A CG  1 
ATOM 527  C CD  ? PRO A 1  63 ? -20.839  -4.742  -2.108 1.000 78.860 ? 63  PRO A CD  1 
ATOM 528  N N   ? GLU A 1  64 ? -20.047  -2.058   0.085 1.000 83.990 ? 64  GLU A N   1 
ATOM 529  C CA  ? GLU A 1  64 ? -19.235  -0.877   0.361 1.000 83.990 ? 64  GLU A CA  1 
ATOM 530  C C   ? GLU A 1  64 ? -19.597  -0.261   1.709 1.000 83.990 ? 64  GLU A C   1 
ATOM 531  C CB  ? GLU A 1  64 ? -19.399   0.161  -0.753 1.000 83.990 ? 64  GLU A CB  1 
ATOM 532  O O   ? GLU A 1  64 ? -20.769  -0.235   2.091 1.000 83.990 ? 64  GLU A O   1 
ATOM 533  C CG  ? GLU A 1  64 ? -18.952  -0.331  -2.122 1.000 83.990 ? 64  GLU A CG  1 
ATOM 534  C CD  ? GLU A 1  64 ? -20.069  -0.989  -2.917 1.000 83.990 ? 64  GLU A CD  1 
ATOM 535  O OE1 ? GLU A 1  64 ? -19.907  -1.184  -4.143 1.000 83.990 ? 64  GLU A OE1 1 
ATOM 536  O OE2 ? GLU A 1  64 ? -21.114  -1.310  -2.309 1.000 83.990 ? 64  GLU A OE2 1 
ATOM 537  N N   ? ARG A 1  65 ? -18.514   0.108   2.386 1.000 87.280 ? 65  ARG A N   1 
ATOM 538  C CA  ? ARG A 1  65 ? -18.657   0.824   3.649 1.000 87.280 ? 65  ARG A CA  1 
ATOM 539  C C   ? ARG A 1  65 ? -17.858   2.123   3.635 1.000 87.280 ? 65  ARG A C   1 
ATOM 540  C CB  ? ARG A 1  65 ? -18.209  -0.054   4.819 1.000 87.280 ? 65  ARG A CB  1 
ATOM 541  O O   ? ARG A 1  65 ? -16.697   2.140   3.221 1.000 87.280 ? 65  ARG A O   1 
ATOM 542  C CG  ? ARG A 1  65 ? -19.068  -1.291   5.025 1.000 87.280 ? 65  ARG A CG  1 
ATOM 543  C CD  ? ARG A 1  65 ? -20.454  -0.936   5.545 1.000 87.280 ? 65  ARG A CD  1 
ATOM 544  N NE  ? ARG A 1  65 ? -21.206  -2.127   5.930 1.000 87.280 ? 65  ARG A NE  1 
ATOM 545  N NH1 ? ARG A 1  65 ? -22.903  -1.802   4.397 1.000 87.280 ? 65  ARG A NH1 1 
ATOM 546  N NH2 ? ARG A 1  65 ? -22.954  -3.611   5.803 1.000 87.280 ? 65  ARG A NH2 1 
ATOM 547  C CZ  ? ARG A 1  65 ? -22.353  -2.511   5.376 1.000 87.280 ? 65  ARG A CZ  1 
ATOM 548  N N   ? LEU A 1  66 ? -18.563   3.139   4.110 1.000 90.310 ? 66  LEU A N   1 
ATOM 549  C CA  ? LEU A 1  66 ? -17.932   4.446   4.255 1.000 90.310 ? 66  LEU A CA  1 
ATOM 550  C C   ? LEU A 1  66 ? -17.838   4.843   5.725 1.000 90.310 ? 66  LEU A C   1 
ATOM 551  C CB  ? LEU A 1  66 ? -18.713   5.508   3.477 1.000 90.310 ? 66  LEU A CB  1 
ATOM 552  O O   ? LEU A 1  66 ? -18.856   4.934   6.414 1.000 90.310 ? 66  LEU A O   1 
ATOM 553  C CG  ? LEU A 1  66 ? -18.118   6.917   3.469 1.000 90.310 ? 66  LEU A CG  1 
ATOM 554  C CD1 ? LEU A 1  66 ? -16.765   6.917   2.765 1.000 90.310 ? 66  LEU A CD1 1 
ATOM 555  C CD2 ? LEU A 1  66 ? -19.075   7.898   2.800 1.000 90.310 ? 66  LEU A CD2 1 
ATOM 556  N N   ? VAL A 1  67 ? -16.575   5.021   6.110 1.000 92.210 ? 67  VAL A N   1 
ATOM 557  C CA  ? VAL A 1  67 ? -16.335   5.252   7.530 1.000 92.210 ? 67  VAL A CA  1 
ATOM 558  C C   ? VAL A 1  67 ? -15.487   6.508   7.714 1.000 92.210 ? 67  VAL A C   1 
ATOM 559  C CB  ? VAL A 1  67 ? -15.642   4.040   8.193 1.000 92.210 ? 67  VAL A CB  1 
ATOM 560  O O   ? VAL A 1  67 ? -14.483   6.694   7.022 1.000 92.210 ? 67  VAL A O   1 
ATOM 561  C CG1 ? VAL A 1  67 ? -15.392   4.305   9.676 1.000 92.210 ? 67  VAL A CG1 1 
ATOM 562  C CG2 ? VAL A 1  67 ? -16.483   2.778   8.007 1.000 92.210 ? 67  VAL A CG2 1 
ATOM 563  N N   ? ARG A 1  68 ? -15.998   7.313   8.682 1.000 94.190 ? 68  ARG A N   1 
ATOM 564  C CA  ? ARG A 1  68 ? -15.161   8.437   9.087 1.000 94.190 ? 68  ARG A CA  1 
ATOM 565  C C   ? ARG A 1  68 ? -14.175   8.022  10.174 1.000 94.190 ? 68  ARG A C   1 
ATOM 566  C CB  ? ARG A 1  68 ? -16.024   9.601   9.578 1.000 94.190 ? 68  ARG A CB  1 
ATOM 567  O O   ? ARG A 1  68 ? -14.580   7.547  11.237 1.000 94.190 ? 68  ARG A O   1 
ATOM 568  C CG  ? ARG A 1  68 ? -15.242  10.877   9.848 1.000 94.190 ? 68  ARG A CG  1 
ATOM 569  C CD  ? ARG A 1  68 ? -16.156  12.024  10.254 1.000 94.190 ? 68  ARG A CD  1 
ATOM 570  N NE  ? ARG A 1  68 ? -15.472  12.977  11.124 1.000 94.190 ? 68  ARG A NE  1 
ATOM 571  N NH1 ? ARG A 1  68 ? -17.272  14.413  11.311 1.000 94.190 ? 68  ARG A NH1 1 
ATOM 572  N NH2 ? ARG A 1  68 ? -15.304  14.886  12.389 1.000 94.190 ? 68  ARG A NH2 1 
ATOM 573  C CZ  ? ARG A 1  68 ? -16.018  14.090  11.606 1.000 94.190 ? 68  ARG A CZ  1 
ATOM 574  N N   ? VAL A 1  69 ? -12.864   8.240   9.893 1.000 93.250 ? 69  VAL A N   1 
ATOM 575  C CA  ? VAL A 1  69 ? -11.847   7.812  10.848 1.000 93.250 ? 69  VAL A CA  1 
ATOM 576  C C   ? VAL A 1  69 ? -11.164   9.034  11.458 1.000 93.250 ? 69  VAL A C   1 
ATOM 577  C CB  ? VAL A 1  69 ? -10.798   6.891  10.185 1.000 93.250 ? 69  VAL A CB  1 
ATOM 578  O O   ? VAL A 1  69 ? -10.857   9.998  10.753 1.000 93.250 ? 69  VAL A O   1 
ATOM 579  C CG1 ? VAL A 1  69 ?  -9.795   6.384  11.219 1.000 93.250 ? 69  VAL A CG1 1 
ATOM 580  C CG2 ? VAL A 1  69 ? -11.484   5.721   9.482 1.000 93.250 ? 69  VAL A CG2 1 
ATOM 581  N N   ? THR A 1  70 ? -10.860   8.955  12.797 1.000 90.100 ? 70  THR A N   1 
ATOM 582  C CA  ? THR A 1  70 ? -10.229  10.076  13.484 1.000 90.100 ? 70  THR A CA  1 
ATOM 583  C C   ? THR A 1  70 ?  -8.961   9.625  14.203 1.000 90.100 ? 70  THR A C   1 
ATOM 584  C CB  ? THR A 1  70 ? -11.193  10.724  14.495 1.000 90.100 ? 70  THR A CB  1 
ATOM 585  O O   ? THR A 1  70 ?  -8.213  10.451  14.731 1.000 90.100 ? 70  THR A O   1 
ATOM 586  C CG2 ? THR A 1  70 ? -12.379  11.372  13.788 1.000 90.100 ? 70  THR A CG2 1 
ATOM 587  O OG1 ? THR A 1  70 ? -11.678   9.721  15.396 1.000 90.100 ? 70  THR A OG1 1 
ATOM 588  N N   ? ASP A 1  71 ?  -8.670   8.296  14.228 1.000 95.250 ? 71  ASP A N   1 
ATOM 589  C CA  ? ASP A 1  71 ?  -7.483   7.766  14.891 1.000 95.250 ? 71  ASP A CA  1 
ATOM 590  C C   ? ASP A 1  71 ?  -6.416   7.370  13.873 1.000 95.250 ? 71  ASP A C   1 
ATOM 591  C CB  ? ASP A 1  71 ?  -7.848   6.564  15.765 1.000 95.250 ? 71  ASP A CB  1 
ATOM 592  O O   ? ASP A 1  71 ?  -6.626   6.460  13.068 1.000 95.250 ? 71  ASP A O   1 
ATOM 593  C CG  ? ASP A 1  71 ?  -8.767   6.926  16.918 1.000 95.250 ? 71  ASP A CG  1 
ATOM 594  O OD1 ? ASP A 1  71 ?  -8.559   7.982  17.555 1.000 95.250 ? 71  ASP A OD1 1 
ATOM 595  O OD2 ? ASP A 1  71 ?  -9.706   6.148  17.195 1.000 95.250 ? 71  ASP A OD2 1 
ATOM 596  N N   ? PHE A 1  72 ?  -5.269   8.085  13.974 1.000 96.680 ? 72  PHE A N   1 
ATOM 597  C CA  ? PHE A 1  72 ?  -4.134   7.852  13.089 1.000 96.680 ? 72  PHE A CA  1 
ATOM 598  C C   ? PHE A 1  72 ?  -2.853   7.658  13.892 1.000 96.680 ? 72  PHE A C   1 
ATOM 599  C CB  ? PHE A 1  72 ?  -3.967   9.017  12.108 1.000 96.680 ? 72  PHE A CB  1 
ATOM 600  O O   ? PHE A 1  72 ?  -2.604   8.381  14.859 1.000 96.680 ? 72  PHE A O   1 
ATOM 601  C CG  ? PHE A 1  72 ?  -5.234   9.387  11.385 1.000 96.680 ? 72  PHE A CG  1 
ATOM 602  C CD1 ? PHE A 1  72 ?  -5.591   8.745  10.206 1.000 96.680 ? 72  PHE A CD1 1 
ATOM 603  C CD2 ? PHE A 1  72 ?  -6.068  10.379  11.886 1.000 96.680 ? 72  PHE A CD2 1 
ATOM 604  C CE1 ? PHE A 1  72 ?  -6.763   9.087   9.535 1.000 96.680 ? 72  PHE A CE1 1 
ATOM 605  C CE2 ? PHE A 1  72 ?  -7.241  10.725  11.221 1.000 96.680 ? 72  PHE A CE2 1 
ATOM 606  C CZ  ? PHE A 1  72 ?  -7.586  10.079  10.045 1.000 96.680 ? 72  PHE A CZ  1 
ATOM 607  N N   ? PHE A 1  73 ?  -2.060   6.703  13.430 1.000 97.960 ? 73  PHE A N   1 
ATOM 608  C CA  ? PHE A 1  73 ?  -0.830   6.398  14.152 1.000 97.960 ? 73  PHE A CA  1 
ATOM 609  C C   ? PHE A 1  73 ?   0.355   6.328  13.196 1.000 97.960 ? 73  PHE A C   1 
ATOM 610  C CB  ? PHE A 1  73 ?  -0.967   5.078  14.917 1.000 97.960 ? 73  PHE A CB  1 
ATOM 611  O O   ? PHE A 1  73 ?   0.786   5.238  12.813 1.000 97.960 ? 73  PHE A O   1 
ATOM 612  C CG  ? PHE A 1  73 ?  -2.159   5.029  15.835 1.000 97.960 ? 73  PHE A CG  1 
ATOM 613  C CD1 ? PHE A 1  73 ?  -2.040   5.396  17.170 1.000 97.960 ? 73  PHE A CD1 1 
ATOM 614  C CD2 ? PHE A 1  73 ?  -3.398   4.617  15.362 1.000 97.960 ? 73  PHE A CD2 1 
ATOM 615  C CE1 ? PHE A 1  73 ?  -3.142   5.352  18.022 1.000 97.960 ? 73  PHE A CE1 1 
ATOM 616  C CE2 ? PHE A 1  73 ?  -4.503   4.570  16.208 1.000 97.960 ? 73  PHE A CE2 1 
ATOM 617  C CZ  ? PHE A 1  73 ?  -4.372   4.937  17.537 1.000 97.960 ? 73  PHE A CZ  1 
ATOM 618  N N   ? PRO A 1  74 ?   0.887   7.620  12.740 1.000 97.870 ? 74  PRO A N   1 
ATOM 619  C CA  ? PRO A 1  74 ?   2.093   7.580  11.909 1.000 97.870 ? 74  PRO A CA  1 
ATOM 620  C C   ? PRO A 1  74 ?   3.318   7.081  12.672 1.000 97.870 ? 74  PRO A C   1 
ATOM 621  C CB  ? PRO A 1  74 ?   2.273   9.038  11.479 1.000 97.870 ? 74  PRO A CB  1 
ATOM 622  O O   ? PRO A 1  74 ?   3.431   7.304  13.880 1.000 97.870 ? 74  PRO A O   1 
ATOM 623  C CG  ? PRO A 1  74 ?   1.598   9.837  12.547 1.000 97.870 ? 74  PRO A CG  1 
ATOM 624  C CD  ? PRO A 1  74 ?   0.463   9.027  13.104 1.000 97.870 ? 74  PRO A CD  1 
ATOM 625  N N   ? HIS A 1  75 ?   4.101   6.282  11.922 1.000 98.120 ? 75  HIS A N   1 
ATOM 626  C CA  ? HIS A 1  75 ?   5.337   5.859  12.571 1.000 98.120 ? 75  HIS A CA  1 
ATOM 627  C C   ? HIS A 1  75 ?   6.083   7.049  13.164 1.000 98.120 ? 75  HIS A C   1 
ATOM 628  C CB  ? HIS A 1  75 ?   6.236   5.117  11.580 1.000 98.120 ? 75  HIS A CB  1 
ATOM 629  O O   ? HIS A 1  75 ?   6.227   8.085  12.511 1.000 98.120 ? 75  HIS A O   1 
ATOM 630  C CG  ? HIS A 1  75 ?   7.344   4.352  12.231 1.000 98.120 ? 75  HIS A CG  1 
ATOM 631  C CD2 ? HIS A 1  75 ?   7.478   3.030  12.491 1.000 98.120 ? 75  HIS A CD2 1 
ATOM 632  N ND1 ? HIS A 1  75 ?   8.489   4.956  12.703 1.000 98.120 ? 75  HIS A ND1 1 
ATOM 633  C CE1 ? HIS A 1  75 ?   9.282   4.036  13.226 1.000 98.120 ? 75  HIS A CE1 1 
ATOM 634  N NE2 ? HIS A 1  75 ?   8.692   2.859  13.110 1.000 98.120 ? 75  HIS A NE2 1 
ATOM 635  N N   ? PRO A 1  76 ?   6.596   6.979  14.417 1.000 96.800 ? 76  PRO A N   1 
ATOM 636  C CA  ? PRO A 1  76 ?   7.273   8.092  15.087 1.000 96.800 ? 76  PRO A CA  1 
ATOM 637  C C   ? PRO A 1  76 ?   8.530   8.547  14.349 1.000 96.800 ? 76  PRO A C   1 
ATOM 638  C CB  ? PRO A 1  76 ?   7.624   7.515  16.461 1.000 96.800 ? 76  PRO A CB  1 
ATOM 639  O O   ? PRO A 1  76 ?   8.968   9.688  14.515 1.000 96.800 ? 76  PRO A O   1 
ATOM 640  C CG  ? PRO A 1  76 ?   6.698   6.356  16.637 1.000 96.800 ? 76  PRO A CG  1 
ATOM 641  C CD  ? PRO A 1  76 ?   6.314   5.841  15.279 1.000 96.800 ? 76  PRO A CD  1 
ATOM 642  N N   ? GLY A 1  77 ?   9.068   7.668  13.577 1.000 96.070 ? 77  GLY A N   1 
ATOM 643  C CA  ? GLY A 1  77 ?  10.294   7.973  12.858 1.000 96.070 ? 77  GLY A CA  1 
ATOM 644  C C   ? GLY A 1  77 ?  10.048   8.532  11.469 1.000 96.070 ? 77  GLY A C   1 
ATOM 645  O O   ? GLY A 1  77 ?  10.987   8.709  10.690 1.000 96.070 ? 77  GLY A O   1 
ATOM 646  N N   ? PHE A 1  78 ?   8.743   8.788  11.130 1.000 96.450 ? 78  PHE A N   1 
ATOM 647  C CA  ? PHE A 1  78 ?   8.426   9.312   9.807 1.000 96.450 ? 78  PHE A CA  1 
ATOM 648  C C   ? PHE A 1  78 ?   9.095  10.664   9.586 1.000 96.450 ? 78  PHE A C   1 
ATOM 649  C CB  ? PHE A 1  78 ?   6.910   9.442   9.627 1.000 96.450 ? 78  PHE A CB  1 
ATOM 650  O O   ? PHE A 1  78 ?   8.988  11.560  10.425 1.000 96.450 ? 78  PHE A O   1 
ATOM 651  C CG  ? PHE A 1  78 ?   6.508  10.173   8.375 1.000 96.450 ? 78  PHE A CG  1 
ATOM 652  C CD1 ? PHE A 1  78 ?   5.732  11.323   8.444 1.000 96.450 ? 78  PHE A CD1 1 
ATOM 653  C CD2 ? PHE A 1  78 ?   6.906   9.709   7.128 1.000 96.450 ? 78  PHE A CD2 1 
ATOM 654  C CE1 ? PHE A 1  78 ?   5.358  12.002   7.286 1.000 96.450 ? 78  PHE A CE1 1 
ATOM 655  C CE2 ? PHE A 1  78 ?   6.536  10.381   5.966 1.000 96.450 ? 78  PHE A CE2 1 
ATOM 656  C CZ  ? PHE A 1  78 ?   5.761  11.527   6.048 1.000 96.450 ? 78  PHE A CZ  1 
ATOM 657  N N   ? ASN A 1  79 ?   9.780  10.777   8.424 1.000 92.910 ? 79  ASN A N   1 
ATOM 658  C CA  ? ASN A 1  79 ?  10.419  11.994   7.936 1.000 92.910 ? 79  ASN A CA  1 
ATOM 659  C C   ? ASN A 1  79 ?   9.879  12.400   6.567 1.000 92.910 ? 79  ASN A C   1 
ATOM 660  C CB  ? ASN A 1  79 ?  11.937  11.817   7.876 1.000 92.910 ? 79  ASN A CB  1 
ATOM 661  O O   ? ASN A 1  79 ?  10.108  11.708   5.574 1.000 92.910 ? 79  ASN A O   1 
ATOM 662  C CG  ? ASN A 1  79 ?  12.660  13.095   7.501 1.000 92.910 ? 79  ASN A CG  1 
ATOM 663  N ND2 ? ASN A 1  79 ?  13.654  13.470   8.298 1.000 92.910 ? 79  ASN A ND2 1 
ATOM 664  O OD1 ? ASN A 1  79 ?  12.328  13.741   6.504 1.000 92.910 ? 79  ASN A OD1 1 
ATOM 665  N N   ? ALA A 1  80 ?   9.253  13.570   6.473 1.000 90.440 ? 80  ALA A N   1 
ATOM 666  C CA  ? ALA A 1  80 ?   8.523  14.007   5.286 1.000 90.440 ? 80  ALA A CA  1 
ATOM 667  C C   ? ALA A 1  80 ?   9.480  14.365   4.153 1.000 90.440 ? 80  ALA A C   1 
ATOM 668  C CB  ? ALA A 1  80 ?   7.629  15.199   5.619 1.000 90.440 ? 80  ALA A CB  1 
ATOM 669  O O   ? ALA A 1  80 ?   9.110  14.311   2.978 1.000 90.440 ? 80  ALA A O   1 
ATOM 670  N N   ? GLN A 1  81 ?  10.747  14.702   4.503 1.000 86.750 ? 81  GLN A N   1 
ATOM 671  C CA  ? GLN A 1  81 ?  11.727  15.128   3.509 1.000 86.750 ? 81  GLN A CA  1 
ATOM 672  C C   ? GLN A 1  81 ?  12.211  13.948   2.672 1.000 86.750 ? 81  GLN A C   1 
ATOM 673  C CB  ? GLN A 1  81 ?  12.914  15.815   4.186 1.000 86.750 ? 81  GLN A CB  1 
ATOM 674  O O   ? GLN A 1  81 ?  12.229  14.019   1.441 1.000 86.750 ? 81  GLN A O   1 
ATOM 675  C CG  ? GLN A 1  81 ?  13.900  16.442   3.209 1.000 86.750 ? 81  GLN A CG  1 
ATOM 676  C CD  ? GLN A 1  81 ?  14.992  17.234   3.904 1.000 86.750 ? 81  GLN A CD  1 
ATOM 677  N NE2 ? GLN A 1  81 ?  15.788  17.956   3.125 1.000 86.750 ? 81  GLN A NE2 1 
ATOM 678  O OE1 ? GLN A 1  81 ?  15.117  17.197   5.133 1.000 86.750 ? 81  GLN A OE1 1 
ATOM 679  N N   ? ASP A 1  82 ?  12.474  12.850   3.326 1.000 87.310 ? 82  ASP A N   1 
ATOM 680  C CA  ? ASP A 1  82 ?  13.064  11.744   2.578 1.000 87.310 ? 82  ASP A CA  1 
ATOM 681  C C   ? ASP A 1  82 ?  12.161  10.513   2.613 1.000 87.310 ? 82  ASP A C   1 
ATOM 682  C CB  ? ASP A 1  82 ?  14.447  11.398   3.135 1.000 87.310 ? 82  ASP A CB  1 
ATOM 683  O O   ? ASP A 1  82 ?  12.534   9.449   2.114 1.000 87.310 ? 82  ASP A O   1 
ATOM 684  C CG  ? ASP A 1  82 ?  14.417  11.016   4.604 1.000 87.310 ? 82  ASP A CG  1 
ATOM 685  O OD1 ? ASP A 1  82 ?  13.315  10.829   5.163 1.000 87.310 ? 82  ASP A OD1 1 
ATOM 686  O OD2 ? ASP A 1  82 ?  15.505  10.905   5.209 1.000 87.310 ? 82  ASP A OD2 1 
ATOM 687  N N   ? HIS A 1  83 ?  10.939  10.771   3.121 1.000 90.130 ? 83  HIS A N   1 
ATOM 688  C CA  ? HIS A 1  83 ?   9.917   9.733   3.194 1.000 90.130 ? 83  HIS A CA  1 
ATOM 689  C C   ? HIS A 1  83 ?  10.418   8.521   3.971 1.000 90.130 ? 83  HIS A C   1 
ATOM 690  C CB  ? HIS A 1  83 ?   9.480   9.312   1.790 1.000 90.130 ? 83  HIS A CB  1 
ATOM 691  O O   ? HIS A 1  83 ?  10.011   7.390   3.696 1.000 90.130 ? 83  HIS A O   1 
ATOM 692  C CG  ? HIS A 1  83 ?   8.715  10.369   1.057 1.000 90.130 ? 83  HIS A CG  1 
ATOM 693  C CD2 ? HIS A 1  83 ?   9.128  11.509   0.455 1.000 90.130 ? 83  HIS A CD2 1 
ATOM 694  N ND1 ? HIS A 1  83 ?   7.349  10.314   0.886 1.000 90.130 ? 83  HIS A ND1 1 
ATOM 695  C CE1 ? HIS A 1  83 ?   6.954  11.378   0.207 1.000 90.130 ? 83  HIS A CE1 1 
ATOM 696  N NE2 ? HIS A 1  83 ?   8.014  12.119  -0.067 1.000 90.130 ? 83  HIS A NE2 1 
ATOM 697  N N   ? LYS A 1  84 ?  11.423   8.720   4.836 1.000 93.250 ? 84  LYS A N   1 
ATOM 698  C CA  ? LYS A 1  84 ?  11.892   7.664   5.730 1.000 93.250 ? 84  LYS A CA  1 
ATOM 699  C C   ? LYS A 1  84 ?  10.792   7.232   6.695 1.000 93.250 ? 84  LYS A C   1 
ATOM 700  C CB  ? LYS A 1  84 ?  13.121   8.130   6.511 1.000 93.250 ? 84  LYS A CB  1 
ATOM 701  O O   ? LYS A 1  84 ?  10.110   8.073   7.284 1.000 93.250 ? 84  LYS A O   1 
ATOM 702  C CG  ? LYS A 1  84 ?  13.772   7.039   7.349 1.000 93.250 ? 84  LYS A CG  1 
ATOM 703  C CD  ? LYS A 1  84 ?  15.006   7.555   8.078 1.000 93.250 ? 84  LYS A CD  1 
ATOM 704  C CE  ? LYS A 1  84 ?  15.651   6.467   8.926 1.000 93.250 ? 84  LYS A CE  1 
ATOM 705  N NZ  ? LYS A 1  84 ?  16.895   6.952   9.596 1.000 93.250 ? 84  LYS A NZ  1 
ATOM 706  N N   ? ASP A 1  85 ?  10.578   5.948   6.892 1.000 95.940 ? 85  ASP A N   1 
ATOM 707  C CA  ? ASP A 1  85 ?   9.586   5.358   7.785 1.000 95.940 ? 85  ASP A CA  1 
ATOM 708  C C   ? ASP A 1  85 ?   8.175   5.807   7.413 1.000 95.940 ? 85  ASP A C   1 
ATOM 709  C CB  ? ASP A 1  85 ?   9.888   5.725   9.240 1.000 95.940 ? 85  ASP A CB  1 
ATOM 710  O O   ? ASP A 1  85 ?   7.354   6.084   8.289 1.000 95.940 ? 85  ASP A O   1 
ATOM 711  C CG  ? ASP A 1  85 ?  11.257   5.256   9.698 1.000 95.940 ? 85  ASP A CG  1 
ATOM 712  O OD1 ? ASP A 1  85 ?  11.637   4.102   9.403 1.000 95.940 ? 85  ASP A OD1 1 
ATOM 713  O OD2 ? ASP A 1  85 ?  11.962   6.046  10.363 1.000 95.940 ? 85  ASP A OD2 1 
ATOM 714  N N   ? ASP A 1  86 ?   7.824   6.019   6.196 1.000 97.530 ? 86  ASP A N   1 
ATOM 715  C CA  ? ASP A 1  86 ?   6.547   6.480   5.659 1.000 97.530 ? 86  ASP A CA  1 
ATOM 716  C C   ? ASP A 1  86 ?   5.476   5.399   5.785 1.000 97.530 ? 86  ASP A C   1 
ATOM 717  C CB  ? ASP A 1  86 ?   6.700   6.901   4.196 1.000 97.530 ? 86  ASP A CB  1 
ATOM 718  O O   ? ASP A 1  86 ?   5.099   4.773   4.792 1.000 97.530 ? 86  ASP A O   1 
ATOM 719  C CG  ? ASP A 1  86 ?   5.500   7.670   3.672 1.000 97.530 ? 86  ASP A CG  1 
ATOM 720  O OD1 ? ASP A 1  86 ?   4.669   8.131   4.483 1.000 97.530 ? 86  ASP A OD1 1 
ATOM 721  O OD2 ? ASP A 1  86 ?   5.383   7.813   2.435 1.000 97.530 ? 86  ASP A OD2 1 
ATOM 722  N N   ? ILE A 1  87 ?   4.998   5.052   6.993 1.000 98.320 ? 87  ILE A N   1 
ATOM 723  C CA  ? ILE A 1  87 ?   3.997   4.032   7.286 1.000 98.320 ? 87  ILE A CA  1 
ATOM 724  C C   ? ILE A 1  87 ?   3.088   4.510   8.416 1.000 98.320 ? 87  ILE A C   1 
ATOM 725  C CB  ? ILE A 1  87 ?   4.655   2.685   7.662 1.000 98.320 ? 87  ILE A CB  1 
ATOM 726  O O   ? ILE A 1  87 ?   3.551   5.140   9.369 1.000 98.320 ? 87  ILE A O   1 
ATOM 727  C CG1 ? ILE A 1  87 ?   3.604   1.570   7.705 1.000 98.320 ? 87  ILE A CG1 1 
ATOM 728  C CG2 ? ILE A 1  87 ?   5.389   2.798   9.001 1.000 98.320 ? 87  ILE A CG2 1 
ATOM 729  C CD1 ? ILE A 1  87 ?   4.191   0.166   7.713 1.000 98.320 ? 87  ILE A CD1 1 
ATOM 730  N N   ? MET A 1  88 ?   1.800   4.268   8.288 1.000 98.290 ? 88  MET A N   1 
ATOM 731  C CA  ? MET A 1  88 ?   0.819   4.736   9.262 1.000 98.290 ? 88  MET A CA  1 
ATOM 732  C C   ? MET A 1  88 ?  -0.304   3.718   9.436 1.000 98.290 ? 88  MET A C   1 
ATOM 733  C CB  ? MET A 1  88 ?   0.240   6.086   8.836 1.000 98.290 ? 88  MET A CB  1 
ATOM 734  O O   ? MET A 1  88 ?  -0.743   3.100   8.464 1.000 98.290 ? 88  MET A O   1 
ATOM 735  C CG  ? MET A 1  88 ?  -0.789   6.645   9.806 1.000 98.290 ? 88  MET A CG  1 
ATOM 736  S SD  ? MET A 1  88 ?  -1.500   8.238   9.236 1.000 98.290 ? 88  MET A SD  1 
ATOM 737  C CE  ? MET A 1  88 ?  -2.529   7.655   7.860 1.000 98.290 ? 88  MET A CE  1 
ATOM 738  N N   ? LEU A 1  89 ?  -0.780   3.565  10.665 1.000 98.550 ? 89  LEU A N   1 
ATOM 739  C CA  ? LEU A 1  89 ?  -1.963   2.769  10.976 1.000 98.550 ? 89  LEU A CA  1 
ATOM 740  C C   ? LEU A 1  89 ?  -3.185   3.662  11.165 1.000 98.550 ? 89  LEU A C   1 
ATOM 741  C CB  ? LEU A 1  89 ?  -1.729   1.930  12.235 1.000 98.550 ? 89  LEU A CB  1 
ATOM 742  O O   ? LEU A 1  89 ?  -3.080   4.752  11.733 1.000 98.550 ? 89  LEU A O   1 
ATOM 743  C CG  ? LEU A 1  89 ?  -0.736   0.774  12.105 1.000 98.550 ? 89  LEU A CG  1 
ATOM 744  C CD1 ? LEU A 1  89 ?  -0.432   0.180  13.476 1.000 98.550 ? 89  LEU A CD1 1 
ATOM 745  C CD2 ? LEU A 1  89 ?  -1.279  -0.294  11.161 1.000 98.550 ? 89  LEU A CD2 1 
ATOM 746  N N   ? ILE A 1  90 ?  -4.270   3.196  10.588 1.000 98.020 ? 90  ILE A N   1 
ATOM 747  C CA  ? ILE A 1  90 ?  -5.576   3.811  10.801 1.000 98.020 ? 90  ILE A CA  1 
ATOM 748  C C   ? ILE A 1  90 ?  -6.491   2.836  11.538 1.000 98.020 ? 90  ILE A C   1 
ATOM 749  C CB  ? ILE A 1  90 ?  -6.220   4.246   9.466 1.000 98.020 ? 90  ILE A CB  1 
ATOM 750  O O   ? ILE A 1  90 ?  -6.629   1.679  11.135 1.000 98.020 ? 90  ILE A O   1 
ATOM 751  C CG1 ? ILE A 1  90 ?  -5.348   5.298   8.770 1.000 98.020 ? 90  ILE A CG1 1 
ATOM 752  C CG2 ? ILE A 1  90 ?  -7.638   4.777   9.698 1.000 98.020 ? 90  ILE A CG2 1 
ATOM 753  C CD1 ? ILE A 1  90 ?  -5.802   5.643   7.359 1.000 98.020 ? 90  ILE A CD1 1 
ATOM 754  N N   ? ARG A 1  91 ?  -7.060   3.289  12.692 1.000 97.510 ? 91  ARG A N   1 
ATOM 755  C CA  ? ARG A 1  91 ?  -8.010   2.461  13.427 1.000 97.510 ? 91  ARG A CA  1 
ATOM 756  C C   ? ARG A 1  91 ?  -9.447   2.817  13.059 1.000 97.510 ? 91  ARG A C   1 
ATOM 757  C CB  ? ARG A 1  91 ?  -7.802   2.613  14.935 1.000 97.510 ? 91  ARG A CB  1 
ATOM 758  O O   ? ARG A 1  91 ?  -9.845   3.980  13.145 1.000 97.510 ? 91  ARG A O   1 
ATOM 759  C CG  ? ARG A 1  91 ?  -8.620   1.641  15.771 1.000 97.510 ? 91  ARG A CG  1 
ATOM 760  C CD  ? ARG A 1  91 ?  -8.213   1.677  17.237 1.000 97.510 ? 91  ARG A CD  1 
ATOM 761  N NE  ? ARG A 1  91 ?  -8.468   2.984  17.836 1.000 97.510 ? 91  ARG A NE  1 
ATOM 762  N NH1 ? ARG A 1  91 ?  -7.942   2.330  19.989 1.000 97.510 ? 91  ARG A NH1 1 
ATOM 763  N NH2 ? ARG A 1  91 ?  -8.592   4.487  19.568 1.000 97.510 ? 91  ARG A NH2 1 
ATOM 764  C CZ  ? ARG A 1  91 ?  -8.333   3.264  19.130 1.000 97.510 ? 91  ARG A CZ  1 
ATOM 765  N N   ? LEU A 1  92 ? -10.241   1.784  12.649 1.000 96.220 ? 92  LEU A N   1 
ATOM 766  C CA  ? LEU A 1  92 ? -11.657   1.972  12.352 1.000 96.220 ? 92  LEU A CA  1 
ATOM 767  C C   ? LEU A 1  92 ? -12.473   2.072  13.637 1.000 96.220 ? 92  LEU A C   1 
ATOM 768  C CB  ? LEU A 1  92 ? -12.181   0.823  11.488 1.000 96.220 ? 92  LEU A CB  1 
ATOM 769  O O   ? LEU A 1  92 ? -12.153   1.418  14.632 1.000 96.220 ? 92  LEU A O   1 
ATOM 770  C CG  ? LEU A 1  92 ? -11.482   0.610  10.145 1.000 96.220 ? 92  LEU A CG  1 
ATOM 771  C CD1 ? LEU A 1  92 ? -12.048  -0.618   9.441 1.000 96.220 ? 92  LEU A CD1 1 
ATOM 772  C CD2 ? LEU A 1  92 ? -11.622   1.849   9.267 1.000 96.220 ? 92  LEU A CD2 1 
ATOM 773  N N   ? PRO A 1  93 ? -13.499   2.905  13.716 1.000 94.770 ? 93  PRO A N   1 
ATOM 774  C CA  ? PRO A 1  93 ? -14.326   3.064  14.914 1.000 94.770 ? 93  PRO A CA  1 
ATOM 775  C C   ? PRO A 1  93 ? -15.130   1.809  15.248 1.000 94.770 ? 93  PRO A C   1 
ATOM 776  C CB  ? PRO A 1  93 ? -15.254   4.226  14.550 1.000 94.770 ? 93  PRO A CB  1 
ATOM 777  O O   ? PRO A 1  93 ? -15.596   1.653  16.379 1.000 94.770 ? 93  PRO A O   1 
ATOM 778  C CG  ? PRO A 1  93 ? -15.290   4.232  13.056 1.000 94.770 ? 93  PRO A CG  1 
ATOM 779  C CD  ? PRO A 1  93 ? -13.952   3.781  12.544 1.000 94.770 ? 93  PRO A CD  1 
ATOM 780  N N   ? TRP A 1  94 ? -15.266   0.803  14.338 1.000 93.430 ? 94  TRP A N   1 
ATOM 781  C CA  ? TRP A 1  94 ? -15.909  -0.495  14.518 1.000 93.430 ? 94  TRP A CA  1 
ATOM 782  C C   ? TRP A 1  94 ? -15.211  -1.568  13.689 1.000 93.430 ? 94  TRP A C   1 
ATOM 783  C CB  ? TRP A 1  94 ? -17.389  -0.419  14.135 1.000 93.430 ? 94  TRP A CB  1 
ATOM 784  O O   ? TRP A 1  94 ? -14.509  -1.257  12.723 1.000 93.430 ? 94  TRP A O   1 
ATOM 785  C CG  ? TRP A 1  94 ? -18.009   0.928  14.361 1.000 93.430 ? 94  TRP A CG  1 
ATOM 786  C CD1 ? TRP A 1  94 ? -18.021   1.985  13.494 1.000 93.430 ? 94  TRP A CD1 1 
ATOM 787  C CD2 ? TRP A 1  94 ? -18.702   1.363  15.535 1.000 93.430 ? 94  TRP A CD2 1 
ATOM 788  C CE2 ? TRP A 1  94 ? -19.109   2.696  15.309 1.000 93.430 ? 94  TRP A CE2 1 
ATOM 789  C CE3 ? TRP A 1  94 ? -19.020   0.754  16.756 1.000 93.430 ? 94  TRP A CE3 1 
ATOM 790  N NE1 ? TRP A 1  94 ? -18.682   3.051  14.058 1.000 93.430 ? 94  TRP A NE1 1 
ATOM 791  C CH2 ? TRP A 1  94 ? -20.116   2.812  17.448 1.000 93.430 ? 94  TRP A CH2 1 
ATOM 792  C CZ2 ? TRP A 1  94 ? -19.819   3.432  16.262 1.000 93.430 ? 94  TRP A CZ2 1 
ATOM 793  C CZ3 ? TRP A 1  94 ? -19.726   1.487  17.703 1.000 93.430 ? 94  TRP A CZ3 1 
ATOM 794  N N   ? LYS A 1  95 ? -15.554  -2.866  14.068 1.000 94.700 ? 95  LYS A N   1 
ATOM 795  C CA  ? LYS A 1  95 ? -15.026  -4.005  13.324 1.000 94.700 ? 95  LYS A CA  1 
ATOM 796  C C   ? LYS A 1  95 ? -15.629  -4.075  11.924 1.000 94.700 ? 95  LYS A C   1 
ATOM 797  C CB  ? LYS A 1  95 ? -15.296  -5.309  14.076 1.000 94.700 ? 95  LYS A CB  1 
ATOM 798  O O   ? LYS A 1  95 ? -16.845  -3.949  11.759 1.000 94.700 ? 95  LYS A O   1 
ATOM 799  C CG  ? LYS A 1  95 ? -14.524  -5.442  15.381 1.000 94.700 ? 95  LYS A CG  1 
ATOM 800  C CD  ? LYS A 1  95 ? -14.777  -6.789  16.046 1.000 94.700 ? 95  LYS A CD  1 
ATOM 801  C CE  ? LYS A 1  95 ? -13.998  -6.927  17.347 1.000 94.700 ? 95  LYS A CE  1 
ATOM 802  N NZ  ? LYS A 1  95 ? -14.262  -8.237  18.014 1.000 94.700 ? 95  LYS A NZ  1 
ATOM 803  N N   ? ALA A 1  96 ? -14.710  -4.197  10.912 1.000 93.240 ? 96  ALA A N   1 
ATOM 804  C CA  ? ALA A 1  96 ? -15.184  -4.356   9.539 1.000 93.240 ? 96  ALA A CA  1 
ATOM 805  C C   ? ALA A 1  96 ? -15.927  -5.677   9.365 1.000 93.240 ? 96  ALA A C   1 
ATOM 806  C CB  ? ALA A 1  96 ? -14.015  -4.273   8.560 1.000 93.240 ? 96  ALA A CB  1 
ATOM 807  O O   ? ALA A 1  96 ? -15.535  -6.697   9.937 1.000 93.240 ? 96  ALA A O   1 
ATOM 808  N N   ? HIS A 1  97 ? -17.113  -5.726   8.746 1.000 91.970 ? 97  HIS A N   1 
ATOM 809  C CA  ? HIS A 1  97 ? -17.837  -6.945   8.402 1.000 91.970 ? 97  HIS A CA  1 
ATOM 810  C C   ? HIS A 1  97 ? -17.132  -7.708   7.285 1.000 91.970 ? 97  HIS A C   1 
ATOM 811  C CB  ? HIS A 1  97 ? -19.273  -6.618   7.989 1.000 91.970 ? 97  HIS A CB  1 
ATOM 812  O O   ? HIS A 1  97 ? -17.215  -7.322   6.116 1.000 91.970 ? 97  HIS A O   1 
ATOM 813  C CG  ? HIS A 1  97 ? -20.107  -6.070   9.103 1.000 91.970 ? 97  HIS A CG  1 
ATOM 814  C CD2 ? HIS A 1  97 ? -19.836  -5.906  10.419 1.000 91.970 ? 97  HIS A CD2 1 
ATOM 815  N ND1 ? HIS A 1  97 ? -21.395  -5.616   8.914 1.000 91.970 ? 97  HIS A ND1 1 
ATOM 816  C CE1 ? HIS A 1  97 ? -21.880  -5.195  10.070 1.000 91.970 ? 97  HIS A CE1 1 
ATOM 817  N NE2 ? HIS A 1  97 ? -20.954  -5.360  11.000 1.000 91.970 ? 97  HIS A NE2 1 
ATOM 818  N N   ? LEU A 1  98 ? -16.364  -8.717   7.723 1.000 94.180 ? 98  LEU A N   1 
ATOM 819  C CA  ? LEU A 1  98 ? -15.585  -9.474   6.750 1.000 94.180 ? 98  LEU A CA  1 
ATOM 820  C C   ? LEU A 1  98 ? -16.486 -10.383   5.920 1.000 94.180 ? 98  LEU A C   1 
ATOM 821  C CB  ? LEU A 1  98 ? -14.511 -10.307   7.455 1.000 94.180 ? 98  LEU A CB  1 
ATOM 822  O O   ? LEU A 1  98 ? -17.441 -10.962   6.443 1.000 94.180 ? 98  LEU A O   1 
ATOM 823  C CG  ? LEU A 1  98 ? -13.544  -9.542   8.360 1.000 94.180 ? 98  LEU A CG  1 
ATOM 824  C CD1 ? LEU A 1  98 ? -12.515 -10.493   8.961 1.000 94.180 ? 98  LEU A CD1 1 
ATOM 825  C CD2 ? LEU A 1  98 ? -12.857  -8.423   7.584 1.000 94.180 ? 98  LEU A CD2 1 
ATOM 826  N N   ? GLY A 1  99 ? -16.252 -10.432   4.586 1.000 93.040 ? 99  GLY A N   1 
ATOM 827  C CA  ? GLY A 1  99 ? -16.934 -11.202   3.558 1.000 93.040 ? 99  GLY A CA  1 
ATOM 828  C C   ? GLY A 1  99 ? -16.148 -11.297   2.264 1.000 93.040 ? 99  GLY A C   1 
ATOM 829  O O   ? GLY A 1  99 ? -14.947 -11.019   2.239 1.000 93.040 ? 99  GLY A O   1 
ATOM 830  N N   ? PRO A 1 100 ? -16.767 -11.771   1.216 1.000 92.060 ? 100 PRO A N   1 
ATOM 831  C CA  ? PRO A 1 100 ? -16.084 -11.970  -0.064 1.000 92.060 ? 100 PRO A CA  1 
ATOM 832  C C   ? PRO A 1 100 ? -15.545 -10.668  -0.654 1.000 92.060 ? 100 PRO A C   1 
ATOM 833  C CB  ? PRO A 1 100 ? -17.176 -12.563  -0.958 1.000 92.060 ? 100 PRO A CB  1 
ATOM 834  O O   ? PRO A 1 100 ? -14.563 -10.684  -1.400 1.000 92.060 ? 100 PRO A O   1 
ATOM 835  C CG  ? PRO A 1 100 ? -18.153 -13.180  -0.010 1.000 92.060 ? 100 PRO A CG  1 
ATOM 836  C CD  ? PRO A 1 100 ? -18.138 -12.392   1.269 1.000 92.060 ? 100 PRO A CD  1 
ATOM 837  N N   ? ALA A 1 101 ? -16.040  -9.522  -0.219 1.000 92.340 ? 101 ALA A N   1 
ATOM 838  C CA  ? ALA A 1 101 ? -15.668  -8.232  -0.796 1.000 92.340 ? 101 ALA A CA  1 
ATOM 839  C C   ? ALA A 1 101 ? -14.802  -7.428   0.170 1.000 92.340 ? 101 ALA A C   1 
ATOM 840  C CB  ? ALA A 1 101 ? -16.916  -7.439  -1.174 1.000 92.340 ? 101 ALA A CB  1 
ATOM 841  O O   ? ALA A 1 101 ? -14.150  -6.461  -0.230 1.000 92.340 ? 101 ALA A O   1 
ATOM 842  N N   ? VAL A 1 102 ? -14.752  -7.807   1.425 1.000 95.550 ? 102 VAL A N   1 
ATOM 843  C CA  ? VAL A 1 102 ? -13.919  -7.187   2.450 1.000 95.550 ? 102 VAL A CA  1 
ATOM 844  C C   ? VAL A 1 102 ? -13.210  -8.268   3.264 1.000 95.550 ? 102 VAL A C   1 
ATOM 845  C CB  ? VAL A 1 102 ? -14.750  -6.277   3.383 1.000 95.550 ? 102 VAL A CB  1 
ATOM 846  O O   ? VAL A 1 102 ? -13.850  -9.012   4.010 1.000 95.550 ? 102 VAL A O   1 
ATOM 847  C CG1 ? VAL A 1 102 ? -13.852  -5.604   4.420 1.000 95.550 ? 102 VAL A CG1 1 
ATOM 848  C CG2 ? VAL A 1 102 ? -15.509  -5.232   2.569 1.000 95.550 ? 102 VAL A CG2 1 
ATOM 849  N N   ? GLN A 1 103 ? -11.845  -8.308   3.051 1.000 96.380 ? 103 GLN A N   1 
ATOM 850  C CA  ? GLN A 1 103 ? -10.996  -9.258   3.762 1.000 96.380 ? 103 GLN A CA  1 
ATOM 851  C C   ? GLN A 1 103 ?  -9.702  -8.598   4.228 1.000 96.380 ? 103 GLN A C   1 
ATOM 852  C CB  ? GLN A 1 103 ? -10.681 -10.465   2.876 1.000 96.380 ? 103 GLN A CB  1 
ATOM 853  O O   ? GLN A 1 103 ?  -9.341  -7.520   3.750 1.000 96.380 ? 103 GLN A O   1 
ATOM 854  C CG  ? GLN A 1 103 ? -11.899 -11.312   2.536 1.000 96.380 ? 103 GLN A CG  1 
ATOM 855  C CD  ? GLN A 1 103 ? -11.544 -12.562   1.751 1.000 96.380 ? 103 GLN A CD  1 
ATOM 856  N NE2 ? GLN A 1 103 ? -12.406 -12.937   0.812 1.000 96.380 ? 103 GLN A NE2 1 
ATOM 857  O OE1 ? GLN A 1 103 ? -10.504 -13.184   1.987 1.000 96.380 ? 103 GLN A OE1 1 
ATOM 858  N N   ? THR A 1 104 ?  -9.072  -9.331   5.258 1.000 97.530 ? 104 THR A N   1 
ATOM 859  C CA  ? THR A 1 104 ?  -7.769  -8.864   5.719 1.000 97.530 ? 104 THR A CA  1 
ATOM 860  C C   ? THR A 1 104 ?  -6.647  -9.496   4.901 1.000 97.530 ? 104 THR A C   1 
ATOM 861  C CB  ? THR A 1 104 ?  -7.560  -9.177   7.212 1.000 97.530 ? 104 THR A CB  1 
ATOM 862  O O   ? THR A 1 104 ?  -6.807 -10.593   4.362 1.000 97.530 ? 104 THR A O   1 
ATOM 863  C CG2 ? THR A 1 104 ?  -8.708  -8.630   8.055 1.000 97.530 ? 104 THR A CG2 1 
ATOM 864  O OG1 ? THR A 1 104 ?  -7.486 -10.597   7.390 1.000 97.530 ? 104 THR A OG1 1 
ATOM 865  N N   ? LEU A 1 105 ?  -5.495  -8.710   4.800 1.000 97.780 ? 105 LEU A N   1 
ATOM 866  C CA  ? LEU A 1 105 ?  -4.271  -9.191   4.169 1.000 97.780 ? 105 LEU A CA  1 
ATOM 867  C C   ? LEU A 1 105 ?  -3.151  -9.334   5.194 1.000 97.780 ? 105 LEU A C   1 
ATOM 868  C CB  ? LEU A 1 105 ?  -3.835  -8.242   3.049 1.000 97.780 ? 105 LEU A CB  1 
ATOM 869  O O   ? LEU A 1 105 ?  -2.893  -8.412   5.971 1.000 97.780 ? 105 LEU A O   1 
ATOM 870  C CG  ? LEU A 1 105 ?  -2.656  -8.702   2.191 1.000 97.780 ? 105 LEU A CG  1 
ATOM 871  C CD1 ? LEU A 1 105 ?  -3.003  -9.996   1.462 1.000 97.780 ? 105 LEU A CD1 1 
ATOM 872  C CD2 ? LEU A 1 105 ?  -2.259  -7.613   1.199 1.000 97.780 ? 105 LEU A CD2 1 
ATOM 873  N N   ? ASN A 1 106 ?  -2.524 -10.471   5.146 1.000 97.910 ? 106 ASN A N   1 
ATOM 874  C CA  ? ASN A 1 106 ?  -1.446 -10.716   6.098 1.000 97.910 ? 106 ASN A CA  1 
ATOM 875  C C   ? ASN A 1 106 ?  -0.199  -9.906   5.753 1.000 97.910 ? 106 ASN A C   1 
ATOM 876  C CB  ? ASN A 1 106 ?  -1.110 -12.208   6.158 1.000 97.910 ? 106 ASN A CB  1 
ATOM 877  O O   ? ASN A 1 106 ?   0.056  -9.620   4.582 1.000 97.910 ? 106 ASN A O   1 
ATOM 878  C CG  ? ASN A 1 106 ?  -2.201 -13.025   6.823 1.000 97.910 ? 106 ASN A CG  1 
ATOM 879  N ND2 ? ASN A 1 106 ?  -2.322 -14.286   6.425 1.000 97.910 ? 106 ASN A ND2 1 
ATOM 880  O OD1 ? ASN A 1 106 ?  -2.929 -12.527   7.685 1.000 97.910 ? 106 ASN A OD1 1 
ATOM 881  N N   ? LEU A 1 107 ?   0.599  -9.629   6.869 1.000 98.090 ? 107 LEU A N   1 
ATOM 882  C CA  ? LEU A 1 107 ?   1.858  -8.909   6.706 1.000 98.090 ? 107 LEU A CA  1 
ATOM 883  C C   ? LEU A 1 107 ?   2.979  -9.860   6.301 1.000 98.090 ? 107 LEU A C   1 
ATOM 884  C CB  ? LEU A 1 107 ?   2.231  -8.182   8.000 1.000 98.090 ? 107 LEU A CB  1 
ATOM 885  O O   ? LEU A 1 107 ?   3.031 -11.000   6.768 1.000 98.090 ? 107 LEU A O   1 
ATOM 886  C CG  ? LEU A 1 107 ?   1.177  -7.235   8.575 1.000 98.090 ? 107 LEU A CG  1 
ATOM 887  C CD1 ? LEU A 1 107 ?   1.656  -6.648   9.898 1.000 98.090 ? 107 LEU A CD1 1 
ATOM 888  C CD2 ? LEU A 1 107 ?   0.852  -6.128   7.579 1.000 98.090 ? 107 LEU A CD2 1 
ATOM 889  N N   ? SER A 1 108 ?   3.785  -9.441   5.477 1.000 97.020 ? 108 SER A N   1 
ATOM 890  C CA  ? SER A 1 108 ?   4.999 -10.198   5.187 1.000 97.020 ? 108 SER A CA  1 
ATOM 891  C C   ? SER A 1 108 ?   5.971 -10.155   6.361 1.000 97.020 ? 108 SER A C   1 
ATOM 892  C CB  ? SER A 1 108 ?   5.681  -9.656   3.930 1.000 97.020 ? 108 SER A CB  1 
ATOM 893  O O   ? SER A 1 108 ?   6.372  -9.077   6.803 1.000 97.020 ? 108 SER A O   1 
ATOM 894  O OG  ? SER A 1 108 ?   6.845 -10.405   3.626 1.000 97.020 ? 108 SER A OG  1 
ATOM 895  N N   ? GLN A 1 109 ?   6.416 -11.362   6.848 1.000 95.720 ? 109 GLN A N   1 
ATOM 896  C CA  ? GLN A 1 109 ?   7.310 -11.441   7.998 1.000 95.720 ? 109 GLN A CA  1 
ATOM 897  C C   ? GLN A 1 109 ?   8.772 -11.399   7.563 1.000 95.720 ? 109 GLN A C   1 
ATOM 898  C CB  ? GLN A 1 109 ?   7.039 -12.712   8.804 1.000 95.720 ? 109 GLN A CB  1 
ATOM 899  O O   ? GLN A 1 109 ?   9.651 -11.047   8.352 1.000 95.720 ? 109 GLN A O   1 
ATOM 900  C CG  ? GLN A 1 109 ?   5.638 -12.778   9.396 1.000 95.720 ? 109 GLN A CG  1 
ATOM 901  C CD  ? GLN A 1 109 ?   5.371 -11.670  10.398 1.000 95.720 ? 109 GLN A CD  1 
ATOM 902  N NE2 ? GLN A 1 109 ?   4.208 -11.037  10.286 1.000 95.720 ? 109 GLN A NE2 1 
ATOM 903  O OE1 ? GLN A 1 109 ?   6.202 -11.387  11.266 1.000 95.720 ? 109 GLN A OE1 1 
ATOM 904  N N   ? THR A 1 110 ?   8.932 -11.733   6.319 1.000 95.930 ? 110 THR A N   1 
ATOM 905  C CA  ? THR A 1 110 ?  10.273 -11.718   5.746 1.000 95.930 ? 110 THR A CA  1 
ATOM 906  C C   ? THR A 1 110 ?  10.345 -10.761   4.560 1.000 95.930 ? 110 THR A C   1 
ATOM 907  C CB  ? THR A 1 110 ?  10.705 -13.127   5.299 1.000 95.930 ? 110 THR A CB  1 
ATOM 908  O O   ? THR A 1 110 ?   9.386 -10.640   3.794 1.000 95.930 ? 110 THR A O   1 
ATOM 909  C CG2 ? THR A 1 110 ?  10.719 -14.097   6.476 1.000 95.930 ? 110 THR A CG2 1 
ATOM 910  O OG1 ? THR A 1 110 ?   9.790 -13.609   4.307 1.000 95.930 ? 110 THR A OG1 1 
ATOM 911  N N   ? CYS A 1 111 ?  11.562 -10.109   4.546 1.000 96.290 ? 111 CYS A N   1 
ATOM 912  C CA  ? CYS A 1 111 ?  11.745  -9.172   3.443 1.000 96.290 ? 111 CYS A CA  1 
ATOM 913  C C   ? CYS A 1 111 ?  11.849  -9.909   2.113 1.000 96.290 ? 111 CYS A C   1 
ATOM 914  C CB  ? CYS A 1 111 ?  12.996  -8.322   3.665 1.000 96.290 ? 111 CYS A CB  1 
ATOM 915  O O   ? CYS A 1 111 ?  12.470 -10.970   2.033 1.000 96.290 ? 111 CYS A O   1 
ATOM 916  S SG  ? CYS A 1 111 ?  12.871  -7.196   5.072 1.000 96.290 ? 111 CYS A SG  1 
ATOM 917  N N   ? VAL A 1 112 ?  11.215  -9.362   1.086 1.000 96.000 ? 112 VAL A N   1 
ATOM 918  C CA  ? VAL A 1 112 ?  11.178  -9.969  -0.240 1.000 96.000 ? 112 VAL A CA  1 
ATOM 919  C C   ? VAL A 1 112 ?  12.499  -9.715  -0.962 1.000 96.000 ? 112 VAL A C   1 
ATOM 920  C CB  ? VAL A 1 112 ?   9.999  -9.428  -1.079 1.000 96.000 ? 112 VAL A CB  1 
ATOM 921  O O   ? VAL A 1 112 ?  13.154  -8.696  -0.731 1.000 96.000 ? 112 VAL A O   1 
ATOM 922  C CG1 ? VAL A 1 112 ?   8.665  -9.898  -0.502 1.000 96.000 ? 112 VAL A CG1 1 
ATOM 923  C CG2 ? VAL A 1 112 ?  10.048  -7.902  -1.146 1.000 96.000 ? 112 VAL A CG2 1 
ATOM 924  N N   ? SER A 1 113 ?  12.955 -10.701  -1.820 1.000 95.160 ? 113 SER A N   1 
ATOM 925  C CA  ? SER A 1 113 ?  14.209 -10.622  -2.563 1.000 95.160 ? 113 SER A CA  1 
ATOM 926  C C   ? SER A 1 113 ?  13.983 -10.084  -3.972 1.000 95.160 ? 113 SER A C   1 
ATOM 927  C CB  ? SER A 1 113 ?  14.878 -11.995  -2.634 1.000 95.160 ? 113 SER A CB  1 
ATOM 928  O O   ? SER A 1 113 ?  12.881 -10.188  -4.513 1.000 95.160 ? 113 SER A O   1 
ATOM 929  O OG  ? SER A 1 113 ?  15.116 -12.506  -1.333 1.000 95.160 ? 113 SER A OG  1 
ATOM 930  N N   ? PRO A 1 114 ?  15.071  -9.499  -4.531 1.000 96.060 ? 114 PRO A N   1 
ATOM 931  C CA  ? PRO A 1 114 ?  14.970  -9.047  -5.920 1.000 96.060 ? 114 PRO A CA  1 
ATOM 932  C C   ? PRO A 1 114 ?  14.477 -10.142  -6.863 1.000 96.060 ? 114 PRO A C   1 
ATOM 933  C CB  ? PRO A 1 114 ?  16.404  -8.635  -6.263 1.000 96.060 ? 114 PRO A CB  1 
ATOM 934  O O   ? PRO A 1 114 ?  14.855 -11.307  -6.712 1.000 96.060 ? 114 PRO A O   1 
ATOM 935  C CG  ? PRO A 1 114 ?  17.013  -8.247  -4.954 1.000 96.060 ? 114 PRO A CG  1 
ATOM 936  C CD  ? PRO A 1 114 ?  16.476  -9.160  -3.889 1.000 96.060 ? 114 PRO A CD  1 
ATOM 937  N N   ? GLY A 1 115 ?  13.600  -9.750  -7.831 1.000 95.430 ? 115 GLY A N   1 
ATOM 938  C CA  ? GLY A 1 115 ?  13.072 -10.679  -8.817 1.000 95.430 ? 115 GLY A CA  1 
ATOM 939  C C   ? GLY A 1 115 ?  11.723 -11.257  -8.429 1.000 95.430 ? 115 GLY A C   1 
ATOM 940  O O   ? GLY A 1 115 ?  11.077 -11.931  -9.234 1.000 95.430 ? 115 GLY A O   1 
ATOM 941  N N   ? THR A 1 116 ?  11.348 -11.084  -7.172 1.000 96.930 ? 116 THR A N   1 
ATOM 942  C CA  ? THR A 1 116 ?  10.044 -11.538  -6.700 1.000 96.930 ? 116 THR A CA  1 
ATOM 943  C C   ? THR A 1 116 ?   8.921 -10.828  -7.449 1.000 96.930 ? 116 THR A C   1 
ATOM 944  C CB  ? THR A 1 116 ?   9.885 -11.302  -5.187 1.000 96.930 ? 116 THR A CB  1 
ATOM 945  O O   ? THR A 1 116 ?   8.925  -9.600  -7.568 1.000 96.930 ? 116 THR A O   1 
ATOM 946  C CG2 ? THR A 1 116 ?   8.547 -11.835  -4.685 1.000 96.930 ? 116 THR A CG2 1 
ATOM 947  O OG1 ? THR A 1 116 ?  10.944 -11.970  -4.490 1.000 96.930 ? 116 THR A OG1 1 
ATOM 948  N N   ? GLU A 1 117 ?   8.000 -11.580  -7.940 1.000 95.270 ? 117 GLU A N   1 
ATOM 949  C CA  ? GLU A 1 117 ?   6.832 -11.027  -8.619 1.000 95.270 ? 117 GLU A CA  1 
ATOM 950  C C   ? GLU A 1 117 ?   5.804 -10.510  -7.617 1.000 95.270 ? 117 GLU A C   1 
ATOM 951  C CB  ? GLU A 1 117 ?   6.195 -12.077  -9.533 1.000 95.270 ? 117 GLU A CB  1 
ATOM 952  O O   ? GLU A 1 117 ?   5.471 -11.199  -6.650 1.000 95.270 ? 117 GLU A O   1 
ATOM 953  C CG  ? GLU A 1 117 ?   7.089 -12.515 -10.684 1.000 95.270 ? 117 GLU A CG  1 
ATOM 954  C CD  ? GLU A 1 117 ?   7.387 -11.398 -11.671 1.000 95.270 ? 117 GLU A CD  1 
ATOM 955  O OE1 ? GLU A 1 117 ?   8.565 -11.231 -12.061 1.000 95.270 ? 117 GLU A OE1 1 
ATOM 956  O OE2 ? GLU A 1 117 ?   6.436 -10.683 -12.056 1.000 95.270 ? 117 GLU A OE2 1 
ATOM 957  N N   ? CYS A 1 118 ?   5.293  -9.365  -7.966 1.000 96.470 ? 118 CYS A N   1 
ATOM 958  C CA  ? CYS A 1 118 ?   4.388  -8.704  -7.033 1.000 96.470 ? 118 CYS A CA  1 
ATOM 959  C C   ? CYS A 1 118 ?   3.199  -8.094  -7.765 1.000 96.470 ? 118 CYS A C   1 
ATOM 960  C CB  ? CYS A 1 118 ?   5.126  -7.619  -6.249 1.000 96.470 ? 118 CYS A CB  1 
ATOM 961  O O   ? CYS A 1 118 ?   3.237  -7.923  -8.985 1.000 96.470 ? 118 CYS A O   1 
ATOM 962  S SG  ? CYS A 1 118 ?   6.557  -8.230  -5.331 1.000 96.470 ? 118 CYS A SG  1 
ATOM 963  N N   ? LEU A 1 119 ?   2.154  -7.860  -6.928 1.000 95.200 ? 119 LEU A N   1 
ATOM 964  C CA  ? LEU A 1 119 ?   0.929  -7.259  -7.447 1.000 95.200 ? 119 LEU A CA  1 
ATOM 965  C C   ? LEU A 1 119 ?   0.662  -5.912  -6.785 1.000 95.200 ? 119 LEU A C   1 
ATOM 966  C CB  ? LEU A 1 119 ?  -0.262  -8.195  -7.226 1.000 95.200 ? 119 LEU A CB  1 
ATOM 967  O O   ? LEU A 1 119 ?   0.781  -5.781  -5.564 1.000 95.200 ? 119 LEU A O   1 
ATOM 968  C CG  ? LEU A 1 119 ?  -1.632  -7.660  -7.646 1.000 95.200 ? 119 LEU A CG  1 
ATOM 969  C CD1 ? LEU A 1 119 ?  -1.789  -7.736  -9.161 1.000 95.200 ? 119 LEU A CD1 1 
ATOM 970  C CD2 ? LEU A 1 119 ?  -2.745  -8.433  -6.948 1.000 95.200 ? 119 LEU A CD2 1 
ATOM 971  N N   ? ILE A 1 120 ?   0.329  -4.931  -7.652 1.000 94.840 ? 120 ILE A N   1 
ATOM 972  C CA  ? ILE A 1 120 ?  -0.129  -3.647  -7.134 1.000 94.840 ? 120 ILE A CA  1 
ATOM 973  C C   ? ILE A 1 120 ?  -1.588  -3.422  -7.527 1.000 94.840 ? 120 ILE A C   1 
ATOM 974  C CB  ? ILE A 1 120 ?   0.749  -2.484  -7.648 1.000 94.840 ? 120 ILE A CB  1 
ATOM 975  O O   ? ILE A 1 120 ?  -2.032  -3.887  -8.580 1.000 94.840 ? 120 ILE A O   1 
ATOM 976  C CG1 ? ILE A 1 120 ?   0.693  -2.409  -9.178 1.000 94.840 ? 120 ILE A CG1 1 
ATOM 977  C CG2 ? ILE A 1 120 ?   2.192  -2.641  -7.160 1.000 94.840 ? 120 ILE A CG2 1 
ATOM 978  C CD1 ? ILE A 1 120 ?   1.357  -1.169  -9.762 1.000 94.840 ? 120 ILE A CD1 1 
ATOM 979  N N   ? SER A 1 121 ?  -2.283  -2.745  -6.662 1.000 94.950 ? 121 SER A N   1 
ATOM 980  C CA  ? SER A 1 121 ?  -3.667  -2.378  -6.943 1.000 94.950 ? 121 SER A CA  1 
ATOM 981  C C   ? SER A 1 121 ?  -3.991  -0.988  -6.405 1.000 94.950 ? 121 SER A C   1 
ATOM 982  C CB  ? SER A 1 121 ?  -4.627  -3.404  -6.337 1.000 94.950 ? 121 SER A CB  1 
ATOM 983  O O   ? SER A 1 121 ?  -3.403  -0.547  -5.415 1.000 94.950 ? 121 SER A O   1 
ATOM 984  O OG  ? SER A 1 121 ?  -4.468  -3.473  -4.931 1.000 94.950 ? 121 SER A OG  1 
ATOM 985  N N   ? GLY A 1 122 ?  -4.874  -0.250  -7.176 1.000 94.360 ? 122 GLY A N   1 
ATOM 986  C CA  ? GLY A 1 122 ?  -5.267   1.079  -6.737 1.000 94.360 ? 122 GLY A CA  1 
ATOM 987  C C   ? GLY A 1 122 ?  -6.074   1.837  -7.775 1.000 94.360 ? 122 GLY A C   1 
ATOM 988  O O   ? GLY A 1 122 ?  -6.326   1.325  -8.868 1.000 94.360 ? 122 GLY A O   1 
ATOM 989  N N   ? TRP A 1 123 ?  -6.590   3.051  -7.386 1.000 92.970 ? 123 TRP A N   1 
ATOM 990  C CA  ? TRP A 1 123 ?  -7.404   3.909  -8.241 1.000 92.970 ? 123 TRP A CA  1 
ATOM 991  C C   ? TRP A 1 123 ?  -6.620   5.141  -8.680 1.000 92.970 ? 123 TRP A C   1 
ATOM 992  C CB  ? TRP A 1 123 ?  -8.683   4.334  -7.516 1.000 92.970 ? 123 TRP A CB  1 
ATOM 993  O O   ? TRP A 1 123 ?  -7.207   6.180  -8.992 1.000 92.970 ? 123 TRP A O   1 
ATOM 994  C CG  ? TRP A 1 123 ?  -9.648   3.212  -7.274 1.000 92.970 ? 123 TRP A CG  1 
ATOM 995  C CD1 ? TRP A 1 123 ? -10.602   2.746  -8.135 1.000 92.970 ? 123 TRP A CD1 1 
ATOM 996  C CD2 ? TRP A 1 123 ?  -9.754   2.418  -6.089 1.000 92.970 ? 123 TRP A CD2 1 
ATOM 997  C CE2 ? TRP A 1 123 ? -10.796   1.488  -6.301 1.000 92.970 ? 123 TRP A CE2 1 
ATOM 998  C CE3 ? TRP A 1 123 ?  -9.069   2.402  -4.866 1.000 92.970 ? 123 TRP A CE3 1 
ATOM 999  N NE1 ? TRP A 1 123 ? -11.296   1.709  -7.556 1.000 92.970 ? 123 TRP A NE1 1 
ATOM 1000 C CH2 ? TRP A 1 123 ? -10.481   0.556  -4.148 1.000 92.970 ? 123 TRP A CH2 1 
ATOM 1001 C CZ2 ? TRP A 1 123 ? -11.168   0.550  -5.335 1.000 92.970 ? 123 TRP A CZ2 1 
ATOM 1002 C CZ3 ? TRP A 1 123 ?  -9.441   1.469  -3.906 1.000 92.970 ? 123 TRP A CZ3 1 
ATOM 1003 N N   ? GLY A 1 124 ?  -5.232   5.075  -8.548 1.000 85.350 ? 124 GLY A N   1 
ATOM 1004 C CA  ? GLY A 1 124 ?  -4.383   6.178  -8.968 1.000 85.350 ? 124 GLY A CA  1 
ATOM 1005 C C   ? GLY A 1 124 ?  -4.315   6.339 -10.475 1.000 85.350 ? 124 GLY A C   1 
ATOM 1006 O O   ? GLY A 1 124 ?  -4.974   5.603 -11.213 1.000 85.350 ? 124 GLY A O   1 
ATOM 1007 N N   ? ALA A 1 125 ?  -3.505   7.404 -10.991 1.000 81.030 ? 125 ALA A N   1 
ATOM 1008 C CA  ? ALA A 1 125 ?  -3.373   7.719 -12.411 1.000 81.030 ? 125 ALA A CA  1 
ATOM 1009 C C   ? ALA A 1 125 ?  -2.911   6.500 -13.204 1.000 81.030 ? 125 ALA A C   1 
ATOM 1010 C CB  ? ALA A 1 125 ?  -2.400   8.879 -12.610 1.000 81.030 ? 125 ALA A CB  1 
ATOM 1011 O O   ? ALA A 1 125 ?  -2.033   5.758 -12.757 1.000 81.030 ? 125 ALA A O   1 
ATOM 1012 N N   ? VAL A 1 126 ?  -3.511   6.249 -14.407 1.000 76.330 ? 126 VAL A N   1 
ATOM 1013 C CA  ? VAL A 1 126 ?  -3.229   5.078 -15.231 1.000 76.330 ? 126 VAL A CA  1 
ATOM 1014 C C   ? VAL A 1 126 ?  -2.337   5.476 -16.406 1.000 76.330 ? 126 VAL A C   1 
ATOM 1015 C CB  ? VAL A 1 126 ?  -4.528   4.421 -15.748 1.000 76.330 ? 126 VAL A CB  1 
ATOM 1016 O O   ? VAL A 1 126 ?  -1.935   4.626 -17.204 1.000 76.330 ? 126 VAL A O   1 
ATOM 1017 C CG1 ? VAL A 1 126 ?  -5.322   3.813 -14.592 1.000 76.330 ? 126 VAL A CG1 1 
ATOM 1018 C CG2 ? VAL A 1 126 ?  -5.377   5.440 -16.505 1.000 76.330 ? 126 VAL A CG2 1 
ATOM 1019 N N   ? SER A 1 127 ?  -2.005   6.777 -16.540 1.000 70.060 ? 127 SER A N   1 
ATOM 1020 C CA  ? SER A 1 127 ?  -1.075   7.291 -17.540 1.000 70.060 ? 127 SER A CA  1 
ATOM 1021 C C   ? SER A 1 127 ?  -0.311   8.502 -17.015 1.000 70.060 ? 127 SER A C   1 
ATOM 1022 C CB  ? SER A 1 127 ?  -1.819   7.664 -18.823 1.000 70.060 ? 127 SER A CB  1 
ATOM 1023 O O   ? SER A 1 127 ?  -0.762   9.169 -16.081 1.000 70.060 ? 127 SER A O   1 
ATOM 1024 O OG  ? SER A 1 127 ?  -2.721   8.732 -18.589 1.000 70.060 ? 127 SER A OG  1 
ATOM 1025 N N   ? SER A 1 128 ?   0.937   8.661 -17.411 1.000 73.430 ? 128 SER A N   1 
ATOM 1026 C CA  ? SER A 1 128 ?   1.783   9.821 -17.152 1.000 73.430 ? 128 SER A CA  1 
ATOM 1027 C C   ? SER A 1 128 ?   2.422  10.336 -18.437 1.000 73.430 ? 128 SER A C   1 
ATOM 1028 C CB  ? SER A 1 128 ?   2.870   9.476 -16.134 1.000 73.430 ? 128 SER A CB  1 
ATOM 1029 O O   ? SER A 1 128 ?   2.892   9.549 -19.262 1.000 73.430 ? 128 SER A O   1 
ATOM 1030 O OG  ? SER A 1 128 ?   3.781  10.552 -15.987 1.000 73.430 ? 128 SER A OG  1 
ATOM 1031 N N   ? PRO A 1 129 ?   2.423  11.630 -18.670 1.000 67.920 ? 129 PRO A N   1 
ATOM 1032 C CA  ? PRO A 1 129 ?   2.150  12.779 -17.802 1.000 67.920 ? 129 PRO A CA  1 
ATOM 1033 C C   ? PRO A 1 129 ?   0.668  13.144 -17.754 1.000 67.920 ? 129 PRO A C   1 
ATOM 1034 C CB  ? PRO A 1 129 ?   2.969  13.904 -18.440 1.000 67.920 ? 129 PRO A CB  1 
ATOM 1035 O O   ? PRO A 1 129 ?   0.257  13.965 -16.930 1.000 67.920 ? 129 PRO A O   1 
ATOM 1036 C CG  ? PRO A 1 129 ?   3.028  13.558 -19.893 1.000 67.920 ? 129 PRO A CG  1 
ATOM 1037 C CD  ? PRO A 1 129 ?   2.939  12.065 -20.031 1.000 67.920 ? 129 PRO A CD  1 
ATOM 1038 N N   ? ILE A 1 130 ?  -0.218  12.569 -18.725 1.000 69.980 ? 130 ILE A N   1 
ATOM 1039 C CA  ? ILE A 1 130 ?  -1.659  12.793 -18.734 1.000 69.980 ? 130 ILE A CA  1 
ATOM 1040 C C   ? ILE A 1 130 ?  -2.320  11.949 -17.646 1.000 69.980 ? 130 ILE A C   1 
ATOM 1041 C CB  ? ILE A 1 130 ?  -2.274  12.466 -20.114 1.000 69.980 ? 130 ILE A CB  1 
ATOM 1042 O O   ? ILE A 1 130 ?  -2.199  10.722 -17.645 1.000 69.980 ? 130 ILE A O   1 
ATOM 1043 C CG1 ? ILE A 1 130 ?  -1.636  13.337 -21.202 1.000 69.980 ? 130 ILE A CG1 1 
ATOM 1044 C CG2 ? ILE A 1 130 ?  -3.794  12.651 -20.085 1.000 69.980 ? 130 ILE A CG2 1 
ATOM 1045 C CD1 ? ILE A 1 130 ?  -1.967  12.895 -22.621 1.000 69.980 ? 130 ILE A CD1 1 
ATOM 1046 N N   ? VAL A 1 131 ?  -2.804  12.672 -16.614 1.000 76.390 ? 131 VAL A N   1 
ATOM 1047 C CA  ? VAL A 1 131 ?  -3.359  12.019 -15.433 1.000 76.390 ? 131 VAL A CA  1 
ATOM 1048 C C   ? VAL A 1 131 ?  -4.831  11.687 -15.668 1.000 76.390 ? 131 VAL A C   1 
ATOM 1049 C CB  ? VAL A 1 131 ?  -3.206  12.900 -14.173 1.000 76.390 ? 131 VAL A CB  1 
ATOM 1050 O O   ? VAL A 1 131 ?  -5.638  12.578 -15.941 1.000 76.390 ? 131 VAL A O   1 
ATOM 1051 C CG1 ? VAL A 1 131 ?  -3.801  12.202 -12.951 1.000 76.390 ? 131 VAL A CG1 1 
ATOM 1052 C CG2 ? VAL A 1 131 ?  -1.736  13.240 -13.935 1.000 76.390 ? 131 VAL A CG2 1 
ATOM 1053 N N   ? ARG A 1 132 ?  -5.124  10.385 -15.896 1.000 80.230 ? 132 ARG A N   1 
ATOM 1054 C CA  ? ARG A 1 132 ?  -6.485   9.858 -15.913 1.000 80.230 ? 132 ARG A CA  1 
ATOM 1055 C C   ? ARG A 1 132 ?  -6.722   8.917 -14.737 1.000 80.230 ? 132 ARG A C   1 
ATOM 1056 C CB  ? ARG A 1 132 ?  -6.763   9.131 -17.230 1.000 80.230 ? 132 ARG A CB  1 
ATOM 1057 O O   ? ARG A 1 132 ?  -5.965   7.966 -14.533 1.000 80.230 ? 132 ARG A O   1 
ATOM 1058 C CG  ? ARG A 1 132 ?  -6.833  10.051 -18.439 1.000 80.230 ? 132 ARG A CG  1 
ATOM 1059 C CD  ? ARG A 1 132 ?  -7.183   9.288 -19.709 1.000 80.230 ? 132 ARG A CD  1 
ATOM 1060 N NE  ? ARG A 1 132 ?  -7.308  10.181 -20.857 1.000 80.230 ? 132 ARG A NE  1 
ATOM 1061 N NH1 ? ARG A 1 132 ?  -7.757   8.500 -22.377 1.000 80.230 ? 132 ARG A NH1 1 
ATOM 1062 N NH2 ? ARG A 1 132 ?  -7.670  10.684 -23.069 1.000 80.230 ? 132 ARG A NH2 1 
ATOM 1063 C CZ  ? ARG A 1 132 ?  -7.578   9.786 -22.098 1.000 80.230 ? 132 ARG A CZ  1 
ATOM 1064 N N   ? TYR A 1 133 ?  -7.819   9.299 -13.944 1.000 85.240 ? 133 TYR A N   1 
ATOM 1065 C CA  ? TYR A 1 133 ?  -8.156   8.462 -12.798 1.000 85.240 ? 133 TYR A CA  1 
ATOM 1066 C C   ? TYR A 1 133 ?  -9.294   7.507 -13.136 1.000 85.240 ? 133 TYR A C   1 
ATOM 1067 C CB  ? TYR A 1 133 ?  -8.542   9.328 -11.595 1.000 85.240 ? 133 TYR A CB  1 
ATOM 1068 O O   ? TYR A 1 133 ? -10.405   7.941 -13.450 1.000 85.240 ? 133 TYR A O   1 
ATOM 1069 C CG  ? TYR A 1 133 ?  -7.418  10.199 -11.089 1.000 85.240 ? 133 TYR A CG  1 
ATOM 1070 C CD1 ? TYR A 1 133 ?  -6.473   9.700 -10.194 1.000 85.240 ? 133 TYR A CD1 1 
ATOM 1071 C CD2 ? TYR A 1 133 ?  -7.297  11.521 -11.503 1.000 85.240 ? 133 TYR A CD2 1 
ATOM 1072 C CE1 ? TYR A 1 133 ?  -5.437  10.499  -9.723 1.000 85.240 ? 133 TYR A CE1 1 
ATOM 1073 C CE2 ? TYR A 1 133 ?  -6.265  12.329 -11.038 1.000 85.240 ? 133 TYR A CE2 1 
ATOM 1074 O OH  ? TYR A 1 133 ?  -4.317  12.606  -9.687 1.000 85.240 ? 133 TYR A OH  1 
ATOM 1075 C CZ  ? TYR A 1 133 ?  -5.341  11.810 -10.150 1.000 85.240 ? 133 TYR A CZ  1 
ATOM 1076 N N   ? PRO A 1 134 ?  -8.965   6.185 -13.158 1.000 88.810 ? 134 PRO A N   1 
ATOM 1077 C CA  ? PRO A 1 134 ? -10.015   5.206 -13.449 1.000 88.810 ? 134 PRO A CA  1 
ATOM 1078 C C   ? PRO A 1 134 ? -11.093   5.158 -12.370 1.000 88.810 ? 134 PRO A C   1 
ATOM 1079 C CB  ? PRO A 1 134 ?  -9.251   3.881 -13.517 1.000 88.810 ? 134 PRO A CB  1 
ATOM 1080 O O   ? PRO A 1 134 ? -10.820   5.460 -11.205 1.000 88.810 ? 134 PRO A O   1 
ATOM 1081 C CG  ? PRO A 1 134 ?  -8.103   4.053 -12.575 1.000 88.810 ? 134 PRO A CG  1 
ATOM 1082 C CD  ? PRO A 1 134 ?  -7.641   5.480 -12.642 1.000 88.810 ? 134 PRO A CD  1 
ATOM 1083 N N   ? LEU A 1 135 ? -12.334   4.818 -12.784 1.000 90.510 ? 135 LEU A N   1 
ATOM 1084 C CA  ? LEU A 1 135 ? -13.424   4.663 -11.827 1.000 90.510 ? 135 LEU A CA  1 
ATOM 1085 C C   ? LEU A 1 135 ? -13.437   3.256 -11.240 1.000 90.510 ? 135 LEU A C   1 
ATOM 1086 C CB  ? LEU A 1 135 ? -14.769   4.963 -12.494 1.000 90.510 ? 135 LEU A CB  1 
ATOM 1087 O O   ? LEU A 1 135 ? -14.006   3.031 -10.169 1.000 90.510 ? 135 LEU A O   1 
ATOM 1088 C CG  ? LEU A 1 135 ? -15.002   6.411 -12.930 1.000 90.510 ? 135 LEU A CG  1 
ATOM 1089 C CD1 ? LEU A 1 135 ? -16.309   6.526 -13.708 1.000 90.510 ? 135 LEU A CD1 1 
ATOM 1090 C CD2 ? LEU A 1 135 ? -15.010   7.339 -11.720 1.000 90.510 ? 135 LEU A CD2 1 
ATOM 1091 N N   ? THR A 1 136 ? -12.785   2.300 -11.907 1.000 93.820 ? 136 THR A N   1 
ATOM 1092 C CA  ? THR A 1 136 ? -12.686   0.930 -11.414 1.000 93.820 ? 136 THR A CA  1 
ATOM 1093 C C   ? THR A 1 136 ? -11.274   0.636 -10.915 1.000 93.820 ? 136 THR A C   1 
ATOM 1094 C CB  ? THR A 1 136 ? -13.070  -0.086 -12.505 1.000 93.820 ? 136 THR A CB  1 
ATOM 1095 O O   ? THR A 1 136 ? -10.313   1.284 -11.337 1.000 93.820 ? 136 THR A O   1 
ATOM 1096 C CG2 ? THR A 1 136 ? -14.525   0.085 -12.928 1.000 93.820 ? 136 THR A CG2 1 
ATOM 1097 O OG1 ? THR A 1 136 ? -12.226   0.108 -13.648 1.000 93.820 ? 136 THR A OG1 1 
ATOM 1098 N N   ? LEU A 1 137 ? -11.193  -0.317  -9.987 1.000 94.460 ? 137 LEU A N   1 
ATOM 1099 C CA  ? LEU A 1 137 ?  -9.917  -0.737  -9.418 1.000 94.460 ? 137 LEU A CA  1 
ATOM 1100 C C   ? LEU A 1 137 ?  -9.003  -1.309 -10.497 1.000 94.460 ? 137 LEU A C   1 
ATOM 1101 C CB  ? LEU A 1 137 ? -10.138  -1.776  -8.316 1.000 94.460 ? 137 LEU A CB  1 
ATOM 1102 O O   ? LEU A 1 137 ?  -9.429  -2.144 -11.298 1.000 94.460 ? 137 LEU A O   1 
ATOM 1103 C CG  ? LEU A 1 137 ?  -8.919  -2.125  -7.460 1.000 94.460 ? 137 LEU A CG  1 
ATOM 1104 C CD1 ? LEU A 1 137 ?  -8.448  -0.899  -6.684 1.000 94.460 ? 137 LEU A CD1 1 
ATOM 1105 C CD2 ? LEU A 1 137 ?  -9.244  -3.273  -6.510 1.000 94.460 ? 137 LEU A CD2 1 
ATOM 1106 N N   ? GLN A 1 138 ?  -7.718  -0.812 -10.446 1.000 94.950 ? 138 GLN A N   1 
ATOM 1107 C CA  ? GLN A 1 138 ?  -6.721  -1.263 -11.412 1.000 94.950 ? 138 GLN A CA  1 
ATOM 1108 C C   ? GLN A 1 138 ?  -5.674  -2.152 -10.747 1.000 94.950 ? 138 GLN A C   1 
ATOM 1109 C CB  ? GLN A 1 138 ?  -6.044  -0.067 -12.084 1.000 94.950 ? 138 GLN A CB  1 
ATOM 1110 O O   ? GLN A 1 138 ?  -5.287  -1.915  -9.601 1.000 94.950 ? 138 GLN A O   1 
ATOM 1111 C CG  ? GLN A 1 138 ?  -7.017   0.891 -12.759 1.000 94.950 ? 138 GLN A CG  1 
ATOM 1112 C CD  ? GLN A 1 138 ?  -7.773   0.247 -13.906 1.000 94.950 ? 138 GLN A CD  1 
ATOM 1113 N NE2 ? GLN A 1 138 ?  -9.096   0.375 -13.890 1.000 94.950 ? 138 GLN A NE2 1 
ATOM 1114 O OE1 ? GLN A 1 138 ?  -7.174  -0.359 -14.800 1.000 94.950 ? 138 GLN A OE1 1 
ATOM 1115 N N   ? CYS A 1 139 ?  -5.127  -3.231 -11.583 1.000 94.010 ? 139 CYS A N   1 
ATOM 1116 C CA  ? CYS A 1 139 ?  -4.096  -4.138 -11.089 1.000 94.010 ? 139 CYS A CA  1 
ATOM 1117 C C   ? CYS A 1 139 ?  -2.983  -4.310 -12.116 1.000 94.010 ? 139 CYS A C   1 
ATOM 1118 C CB  ? CYS A 1 139 ?  -4.700  -5.500 -10.746 1.000 94.010 ? 139 CYS A CB  1 
ATOM 1119 O O   ? CYS A 1 139 ?  -3.244  -4.343 -13.320 1.000 94.010 ? 139 CYS A O   1 
ATOM 1120 S SG  ? CYS A 1 139 ?  -5.924  -5.440  -9.419 1.000 94.010 ? 139 CYS A SG  1 
ATOM 1121 N N   ? ALA A 1 140 ?  -1.778  -4.408 -11.589 1.000 91.690 ? 140 ALA A N   1 
ATOM 1122 C CA  ? ALA A 1 140 ?  -0.623  -4.640 -12.452 1.000 91.690 ? 140 ALA A CA  1 
ATOM 1123 C C   ? ALA A 1 140 ?   0.426  -5.495 -11.747 1.000 91.690 ? 140 ALA A C   1 
ATOM 1124 C CB  ? ALA A 1 140 ?  -0.013  -3.312 -12.893 1.000 91.690 ? 140 ALA A CB  1 
ATOM 1125 O O   ? ALA A 1 140 ?   0.640  -5.356 -10.540 1.000 91.690 ? 140 ALA A O   1 
ATOM 1126 N N   ? ASN A 1 141 ?   1.029  -6.347 -12.564 1.000 92.240 ? 141 ASN A N   1 
ATOM 1127 C CA  ? ASN A 1 141 ?   2.167  -7.110 -12.062 1.000 92.240 ? 141 ASN A CA  1 
ATOM 1128 C C   ? ASN A 1 141 ?   3.471  -6.330 -12.205 1.000 92.240 ? 141 ASN A C   1 
ATOM 1129 C CB  ? ASN A 1 141 ?   2.272  -8.455 -12.784 1.000 92.240 ? 141 ASN A CB  1 
ATOM 1130 O O   ? ASN A 1 141 ?   3.697  -5.671 -13.221 1.000 92.240 ? 141 ASN A O   1 
ATOM 1131 C CG  ? ASN A 1 141 ?   1.141  -9.400 -12.425 1.000 92.240 ? 141 ASN A CG  1 
ATOM 1132 N ND2 ? ASN A 1 141 ?   0.739 -10.232 -13.378 1.000 92.240 ? 141 ASN A ND2 1 
ATOM 1133 O OD1 ? ASN A 1 141 ?   0.633  -9.381 -11.301 1.000 92.240 ? 141 ASN A OD1 1 
ATOM 1134 N N   ? ILE A 1 142 ?   4.315  -6.513 -11.085 1.000 93.610 ? 142 ILE A N   1 
ATOM 1135 C CA  ? ILE A 1 142 ?   5.624  -5.869 -11.080 1.000 93.610 ? 142 ILE A CA  1 
ATOM 1136 C C   ? ILE A 1 142 ?   6.628  -6.746 -10.335 1.000 93.610 ? 142 ILE A C   1 
ATOM 1137 C CB  ? ILE A 1 142 ?   5.560  -4.464 -10.441 1.000 93.610 ? 142 ILE A CB  1 
ATOM 1138 O O   ? ILE A 1 142 ?   6.256  -7.766  -9.749 1.000 93.610 ? 142 ILE A O   1 
ATOM 1139 C CG1 ? ILE A 1 142 ?   5.145  -4.566  -8.968 1.000 93.610 ? 142 ILE A CG1 1 
ATOM 1140 C CG2 ? ILE A 1 142 ?   4.601  -3.560 -11.219 1.000 93.610 ? 142 ILE A CG2 1 
ATOM 1141 C CD1 ? ILE A 1 142 ?   5.291  -3.264  -8.193 1.000 93.610 ? 142 ILE A CD1 1 
ATOM 1142 N N   ? SER A 1 143 ?   7.987  -6.307 -10.477 1.000 94.450 ? 143 SER A N   1 
ATOM 1143 C CA  ? SER A 1 143 ?   9.016  -7.086  -9.796 1.000 94.450 ? 143 SER A CA  1 
ATOM 1144 C C   ? SER A 1 143 ?   9.860  -6.205  -8.880 1.000 94.450 ? 143 SER A C   1 
ATOM 1145 C CB  ? SER A 1 143 ?   9.917  -7.790 -10.812 1.000 94.450 ? 143 SER A CB  1 
ATOM 1146 O O   ? SER A 1 143 ?  10.067  -5.023  -9.164 1.000 94.450 ? 143 SER A O   1 
ATOM 1147 O OG  ? SER A 1 143 ?   9.169  -8.696 -11.603 1.000 94.450 ? 143 SER A OG  1 
ATOM 1148 N N   ? ILE A 1 144 ?  10.337  -6.884  -7.895 1.000 96.860 ? 144 ILE A N   1 
ATOM 1149 C CA  ? ILE A 1 144 ?  11.270  -6.225  -6.988 1.000 96.860 ? 144 ILE A CA  1 
ATOM 1150 C C   ? ILE A 1 144 ?  12.627  -6.064  -7.670 1.000 96.860 ? 144 ILE A C   1 
ATOM 1151 C CB  ? ILE A 1 144 ?  11.424  -7.012  -5.667 1.000 96.860 ? 144 ILE A CB  1 
ATOM 1152 O O   ? ILE A 1 144 ?  13.139  -7.007  -8.278 1.000 96.860 ? 144 ILE A O   1 
ATOM 1153 C CG1 ? ILE A 1 144 ?  10.075  -7.119  -4.948 1.000 96.860 ? 144 ILE A CG1 1 
ATOM 1154 C CG2 ? ILE A 1 144 ?  12.474  -6.354  -4.766 1.000 96.860 ? 144 ILE A CG2 1 
ATOM 1155 C CD1 ? ILE A 1 144 ?   9.461  -5.774  -4.581 1.000 96.860 ? 144 ILE A CD1 1 
ATOM 1156 N N   ? LEU A 1 145 ?  13.158  -4.823  -7.560 1.000 95.600 ? 145 LEU A N   1 
ATOM 1157 C CA  ? LEU A 1 145 ?  14.448  -4.528  -8.172 1.000 95.600 ? 145 LEU A CA  1 
ATOM 1158 C C   ? LEU A 1 145 ?  15.577  -4.668  -7.157 1.000 95.600 ? 145 LEU A C   1 
ATOM 1159 C CB  ? LEU A 1 145 ?  14.451  -3.115  -8.764 1.000 95.600 ? 145 LEU A CB  1 
ATOM 1160 O O   ? LEU A 1 145 ?  15.340  -4.619  -5.948 1.000 95.600 ? 145 LEU A O   1 
ATOM 1161 C CG  ? LEU A 1 145 ?  13.416  -2.836  -9.855 1.000 95.600 ? 145 LEU A CG  1 
ATOM 1162 C CD1 ? LEU A 1 145 ?  13.500  -1.381 -10.304 1.000 95.600 ? 145 LEU A CD1 1 
ATOM 1163 C CD2 ? LEU A 1 145 ?  13.617  -3.778 -11.037 1.000 95.600 ? 145 LEU A CD2 1 
ATOM 1164 N N   ? GLU A 1 146 ?  16.772  -4.820  -7.749 1.000 95.110 ? 146 GLU A N   1 
ATOM 1165 C CA  ? GLU A 1 146 ?  17.951  -4.822  -6.888 1.000 95.110 ? 146 GLU A CA  1 
ATOM 1166 C C   ? GLU A 1 146 ?  18.077  -3.507  -6.122 1.000 95.110 ? 146 GLU A C   1 
ATOM 1167 C CB  ? GLU A 1 146 ?  19.218  -5.075  -7.710 1.000 95.110 ? 146 GLU A CB  1 
ATOM 1168 O O   ? GLU A 1 146 ?  17.840  -2.433  -6.679 1.000 95.110 ? 146 GLU A O   1 
ATOM 1169 C CG  ? GLU A 1 146 ?  19.283  -6.464  -8.327 1.000 95.110 ? 146 GLU A CG  1 
ATOM 1170 C CD  ? GLU A 1 146 ?  19.518  -7.565  -7.305 1.000 95.110 ? 146 GLU A CD  1 
ATOM 1171 O OE1 ? GLU A 1 146 ?  19.147  -8.730  -7.572 1.000 95.110 ? 146 GLU A OE1 1 
ATOM 1172 O OE2 ? GLU A 1 146 ?  20.077  -7.259  -6.229 1.000 95.110 ? 146 GLU A OE2 1 
ATOM 1173 N N   ? PRO A 1 147 ?  18.481  -3.606  -4.811 1.000 92.960 ? 147 PRO A N   1 
ATOM 1174 C CA  ? PRO A 1 147 ?  18.629  -2.397  -3.997 1.000 92.960 ? 147 PRO A CA  1 
ATOM 1175 C C   ? PRO A 1 147 ?  19.572  -1.374  -4.626 1.000 92.960 ? 147 PRO A C   1 
ATOM 1176 C CB  ? PRO A 1 147 ?  19.199  -2.928  -2.679 1.000 92.960 ? 147 PRO A CB  1 
ATOM 1177 O O   ? PRO A 1 147 ?  19.332  -0.168  -4.531 1.000 92.960 ? 147 PRO A O   1 
ATOM 1178 C CG  ? PRO A 1 147 ?  18.679  -4.325  -2.572 1.000 92.960 ? 147 PRO A CG  1 
ATOM 1179 C CD  ? PRO A 1 147 ?  18.653  -4.931  -3.946 1.000 92.960 ? 147 PRO A CD  1 
ATOM 1180 N N   ? SER A 1 148 ?  20.624  -1.806  -5.310 1.000 93.620 ? 148 SER A N   1 
ATOM 1181 C CA  ? SER A 1 148 ?  21.602  -0.914  -5.924 1.000 93.620 ? 148 SER A CA  1 
ATOM 1182 C C   ? SER A 1 148 ?  20.961  -0.054  -7.008 1.000 93.620 ? 148 SER A C   1 
ATOM 1183 C CB  ? SER A 1 148 ?  22.761  -1.716  -6.517 1.000 93.620 ? 148 SER A CB  1 
ATOM 1184 O O   ? SER A 1 148 ?  21.346   1.101  -7.200 1.000 93.620 ? 148 SER A O   1 
ATOM 1185 O OG  ? SER A 1 148 ?  22.290  -2.649  -7.475 1.000 93.620 ? 148 SER A OG  1 
ATOM 1186 N N   ? LEU A 1 149 ?  20.038  -0.621  -7.725 1.000 93.180 ? 149 LEU A N   1 
ATOM 1187 C CA  ? LEU A 1 149 ?  19.349   0.130  -8.769 1.000 93.180 ? 149 LEU A CA  1 
ATOM 1188 C C   ? LEU A 1 149 ?  18.513   1.254  -8.168 1.000 93.180 ? 149 LEU A C   1 
ATOM 1189 C CB  ? LEU A 1 149 ?  18.457  -0.799  -9.597 1.000 93.180 ? 149 LEU A CB  1 
ATOM 1190 O O   ? LEU A 1 149 ?  18.453   2.354  -8.722 1.000 93.180 ? 149 LEU A O   1 
ATOM 1191 C CG  ? LEU A 1 149 ?  19.177  -1.813 -10.488 1.000 93.180 ? 149 LEU A CG  1 
ATOM 1192 C CD1 ? LEU A 1 149 ?  18.164  -2.670 -11.240 1.000 93.180 ? 149 LEU A CD1 1 
ATOM 1193 C CD2 ? LEU A 1 149 ?  20.111  -1.102 -11.461 1.000 93.180 ? 149 LEU A CD2 1 
ATOM 1194 N N   ? CYS A 1 150 ?  17.933   0.973  -7.018 1.000 92.010 ? 150 CYS A N   1 
ATOM 1195 C CA  ? CYS A 1 150 ?  17.138   1.973  -6.315 1.000 92.010 ? 150 CYS A CA  1 
ATOM 1196 C C   ? CYS A 1 150 ?  18.016   3.110  -5.808 1.000 92.010 ? 150 CYS A C   1 
ATOM 1197 C CB  ? CYS A 1 150 ?  16.386   1.337  -5.147 1.000 92.010 ? 150 CYS A CB  1 
ATOM 1198 O O   ? CYS A 1 150 ?  17.668   4.283  -5.955 1.000 92.010 ? 150 CYS A O   1 
ATOM 1199 S SG  ? CYS A 1 150 ?  15.030   2.349  -4.516 1.000 92.010 ? 150 CYS A SG  1 
ATOM 1200 N N   ? ARG A 1 151 ?  19.123   2.814  -5.300 1.000 93.350 ? 151 ARG A N   1 
ATOM 1201 C CA  ? ARG A 1 151 ?  20.079   3.803  -4.814 1.000 93.350 ? 151 ARG A CA  1 
ATOM 1202 C C   ? ARG A 1 151 ?  20.615   4.656  -5.958 1.000 93.350 ? 151 ARG A C   1 
ATOM 1203 C CB  ? ARG A 1 151 ?  21.236   3.119  -4.083 1.000 93.350 ? 151 ARG A CB  1 
ATOM 1204 O O   ? ARG A 1 151 ?  20.879   5.847  -5.781 1.000 93.350 ? 151 ARG A O   1 
ATOM 1205 C CG  ? ARG A 1 151 ?  20.869   2.590  -2.706 1.000 93.350 ? 151 ARG A CG  1 
ATOM 1206 C CD  ? ARG A 1 151 ?  22.079   2.023  -1.978 1.000 93.350 ? 151 ARG A CD  1 
ATOM 1207 N NE  ? ARG A 1 151 ?  22.282   0.611  -2.289 1.000 93.350 ? 151 ARG A NE  1 
ATOM 1208 N NH1 ? ARG A 1 151 ?  24.587   0.749  -2.382 1.000 93.350 ? 151 ARG A NH1 1 
ATOM 1209 N NH2 ? ARG A 1 151 ?  23.539  -1.256  -2.752 1.000 93.350 ? 151 ARG A NH2 1 
ATOM 1210 C CZ  ? ARG A 1 151 ?  23.469   0.038  -2.473 1.000 93.350 ? 151 ARG A CZ  1 
ATOM 1211 N N   ? LEU A 1 152 ?  20.776   3.925  -7.070 1.000 93.780 ? 152 LEU A N   1 
ATOM 1212 C CA  ? LEU A 1 152 ?  21.212   4.637  -8.266 1.000 93.780 ? 152 LEU A CA  1 
ATOM 1213 C C   ? LEU A 1 152 ?  20.150   5.631  -8.724 1.000 93.780 ? 152 LEU A C   1 
ATOM 1214 C CB  ? LEU A 1 152 ?  21.523   3.649  -9.394 1.000 93.780 ? 152 LEU A CB  1 
ATOM 1215 O O   ? LEU A 1 152 ?  20.472   6.759  -9.103 1.000 93.780 ? 152 LEU A O   1 
ATOM 1216 C CG  ? LEU A 1 152 ?  22.011   4.256 -10.711 1.000 93.780 ? 152 LEU A CG  1 
ATOM 1217 C CD1 ? LEU A 1 152 ?  23.348   4.959 -10.507 1.000 93.780 ? 152 LEU A CD1 1 
ATOM 1218 C CD2 ? LEU A 1 152 ?  22.125   3.180 -11.785 1.000 93.780 ? 152 LEU A CD2 1 
ATOM 1219 N N   ? ALA A 1 153 ?  18.918   5.243  -8.590 1.000 91.960 ? 153 ALA A N   1 
ATOM 1220 C CA  ? ALA A 1 153 ?  17.802   6.052  -9.073 1.000 91.960 ? 153 ALA A CA  1 
ATOM 1221 C C   ? ALA A 1 153 ?  17.548   7.241  -8.152 1.000 91.960 ? 153 ALA A C   1 
ATOM 1222 C CB  ? ALA A 1 153 ?  16.541   5.200  -9.197 1.000 91.960 ? 153 ALA A CB  1 
ATOM 1223 O O   ? ALA A 1 153 ?  17.180   8.324  -8.613 1.000 91.960 ? 153 ALA A O   1 
ATOM 1224 N N   ? TYR A 1 154 ?  17.794   7.093  -6.873 1.000 91.480 ? 154 TYR A N   1 
ATOM 1225 C CA  ? TYR A 1 154 ?  17.517   8.107  -5.861 1.000 91.480 ? 154 TYR A CA  1 
ATOM 1226 C C   ? TYR A 1 154 ?  18.700   8.267  -4.913 1.000 91.480 ? 154 TYR A C   1 
ATOM 1227 C CB  ? TYR A 1 154 ?  16.258   7.746  -5.068 1.000 91.480 ? 154 TYR A CB  1 
ATOM 1228 O O   ? TYR A 1 154 ?  18.632   7.859  -3.751 1.000 91.480 ? 154 TYR A O   1 
ATOM 1229 C CG  ? TYR A 1 154 ?  15.040   7.524  -5.932 1.000 91.480 ? 154 TYR A CG  1 
ATOM 1230 C CD1 ? TYR A 1 154 ?  14.331   8.600  -6.461 1.000 91.480 ? 154 TYR A CD1 1 
ATOM 1231 C CD2 ? TYR A 1 154 ?  14.595   6.238  -6.220 1.000 91.480 ? 154 TYR A CD2 1 
ATOM 1232 C CE1 ? TYR A 1 154 ?  13.207   8.400  -7.255 1.000 91.480 ? 154 TYR A CE1 1 
ATOM 1233 C CE2 ? TYR A 1 154 ?  13.473   6.026  -7.013 1.000 91.480 ? 154 TYR A CE2 1 
ATOM 1234 O OH  ? TYR A 1 154 ?  11.675   6.908  -8.312 1.000 91.480 ? 154 TYR A OH  1 
ATOM 1235 C CZ  ? TYR A 1 154 ?  12.786   7.111  -7.526 1.000 91.480 ? 154 TYR A CZ  1 
ATOM 1236 N N   ? PRO A 1 155 ?  19.824   8.932  -5.305 1.000 90.790 ? 155 PRO A N   1 
ATOM 1237 C CA  ? PRO A 1 155 ?  21.020   9.044  -4.467 1.000 90.790 ? 155 PRO A CA  1 
ATOM 1238 C C   ? PRO A 1 155 ?  20.760   9.801  -3.166 1.000 90.790 ? 155 PRO A C   1 
ATOM 1239 C CB  ? PRO A 1 155 ?  22.004   9.810  -5.356 1.000 90.790 ? 155 PRO A CB  1 
ATOM 1240 O O   ? PRO A 1 155 ?  20.222  10.910  -3.190 1.000 90.790 ? 155 PRO A O   1 
ATOM 1241 C CG  ? PRO A 1 155 ?  21.481   9.632  -6.745 1.000 90.790 ? 155 PRO A CG  1 
ATOM 1242 C CD  ? PRO A 1 155 ?  19.989   9.469  -6.676 1.000 90.790 ? 155 PRO A CD  1 
ATOM 1243 N N   ? GLY A 1 156 ?  21.046   9.058  -1.919 1.000 87.740 ? 156 GLY A N   1 
ATOM 1244 C CA  ? GLY A 1 156 ?  20.970   9.710  -0.621 1.000 87.740 ? 156 GLY A CA  1 
ATOM 1245 C C   ? GLY A 1 156 ?  19.568   9.725  -0.042 1.000 87.740 ? 156 GLY A C   1 
ATOM 1246 O O   ? GLY A 1 156 ?  19.340  10.286   1.032 1.000 87.740 ? 156 GLY A O   1 
ATOM 1247 N N   ? HIS A 1 157 ?  18.616   9.044  -0.786 1.000 87.000 ? 157 HIS A N   1 
ATOM 1248 C CA  ? HIS A 1 157 ?  17.213   9.138  -0.396 1.000 87.000 ? 157 HIS A CA  1 
ATOM 1249 C C   ? HIS A 1 157 ?  16.601   7.755  -0.203 1.000 87.000 ? 157 HIS A C   1 
ATOM 1250 C CB  ? HIS A 1 157 ?  16.418   9.922  -1.442 1.000 87.000 ? 157 HIS A CB  1 
ATOM 1251 O O   ? HIS A 1 157 ?  15.413   7.634   0.103 1.000 87.000 ? 157 HIS A O   1 
ATOM 1252 C CG  ? HIS A 1 157 ?  16.787  11.370  -1.514 1.000 87.000 ? 157 HIS A CG  1 
ATOM 1253 C CD2 ? HIS A 1 157 ?  17.588  12.041  -2.374 1.000 87.000 ? 157 HIS A CD2 1 
ATOM 1254 N ND1 ? HIS A 1 157 ?  16.311  12.304  -0.620 1.000 87.000 ? 157 HIS A ND1 1 
ATOM 1255 C CE1 ? HIS A 1 157 ?  16.805  13.491  -0.928 1.000 87.000 ? 157 HIS A CE1 1 
ATOM 1256 N NE2 ? HIS A 1 157 ?  17.583  13.359  -1.989 1.000 87.000 ? 157 HIS A NE2 1 
ATOM 1257 N N   ? ILE A 1 158 ?  17.436   6.610  -0.446 1.000 91.180 ? 158 ILE A N   1 
ATOM 1258 C CA  ? ILE A 1 158 ?  16.962   5.237  -0.308 1.000 91.180 ? 158 ILE A CA  1 
ATOM 1259 C C   ? ILE A 1 158 ?  17.575   4.603   0.939 1.000 91.180 ? 158 ILE A C   1 
ATOM 1260 C CB  ? ILE A 1 158 ?  17.299   4.395  -1.558 1.000 91.180 ? 158 ILE A CB  1 
ATOM 1261 O O   ? ILE A 1 158 ?  18.797   4.600   1.106 1.000 91.180 ? 158 ILE A O   1 
ATOM 1262 C CG1 ? ILE A 1 158 ?  16.672   5.021  -2.809 1.000 91.180 ? 158 ILE A CG1 1 
ATOM 1263 C CG2 ? ILE A 1 158 ?  16.832   2.948  -1.376 1.000 91.180 ? 158 ILE A CG2 1 
ATOM 1264 C CD1 ? ILE A 1 158 ?  15.155   5.143  -2.745 1.000 91.180 ? 158 ILE A CD1 1 
ATOM 1265 N N   ? SER A 1 159 ?  16.707   4.102   1.885 1.000 91.370 ? 159 SER A N   1 
ATOM 1266 C CA  ? SER A 1 159 ?  17.126   3.396   3.091 1.000 91.370 ? 159 SER A CA  1 
ATOM 1267 C C   ? SER A 1 159 ?  16.845   1.901   2.984 1.000 91.370 ? 159 SER A C   1 
ATOM 1268 C CB  ? SER A 1 159 ?  16.420   3.969   4.321 1.000 91.370 ? 159 SER A CB  1 
ATOM 1269 O O   ? SER A 1 159 ?  16.237   1.447   2.012 1.000 91.370 ? 159 SER A O   1 
ATOM 1270 O OG  ? SER A 1 159 ?  15.053   3.593   4.336 1.000 91.370 ? 159 SER A OG  1 
ATOM 1271 N N   ? LYS A 1 160 ?  17.358   1.069   3.955 1.000 92.090 ? 160 LYS A N   1 
ATOM 1272 C CA  ? LYS A 1 160 ?  17.180  -0.380   3.982 1.000 92.090 ? 160 LYS A CA  1 
ATOM 1273 C C   ? LYS A 1 160 ?  15.714  -0.750   4.189 1.000 92.090 ? 160 LYS A C   1 
ATOM 1274 C CB  ? LYS A 1 160 ?  18.039  -1.006   5.082 1.000 92.090 ? 160 LYS A CB  1 
ATOM 1275 O O   ? LYS A 1 160 ?  15.313  -1.886   3.930 1.000 92.090 ? 160 LYS A O   1 
ATOM 1276 C CG  ? LYS A 1 160 ?  17.655  -0.572   6.489 1.000 92.090 ? 160 LYS A CG  1 
ATOM 1277 C CD  ? LYS A 1 160 ?  18.553  -1.217   7.537 1.000 92.090 ? 160 LYS A CD  1 
ATOM 1278 C CE  ? LYS A 1 160 ?  18.160  -0.796   8.947 1.000 92.090 ? 160 LYS A CE  1 
ATOM 1279 N NZ  ? LYS A 1 160 ?  19.065  -1.391   9.975 1.000 92.090 ? 160 LYS A NZ  1 
ATOM 1280 N N   ? SER A 1 161 ?  14.935   0.175   4.652 1.000 93.370 ? 161 SER A N   1 
ATOM 1281 C CA  ? SER A 1 161 ?  13.529  -0.075   4.952 1.000 93.370 ? 161 SER A CA  1 
ATOM 1282 C C   ? SER A 1 161 ?  12.643   0.248   3.753 1.000 93.370 ? 161 SER A C   1 
ATOM 1283 C CB  ? SER A 1 161 ?  13.084   0.748   6.162 1.000 93.370 ? 161 SER A CB  1 
ATOM 1284 O O   ? SER A 1 161 ?  11.417   0.290   3.875 1.000 93.370 ? 161 SER A O   1 
ATOM 1285 O OG  ? SER A 1 161 ?  13.265   2.133   5.922 1.000 93.370 ? 161 SER A OG  1 
ATOM 1286 N N   ? MET A 1 162 ?  13.294   0.545   2.586 1.000 95.220 ? 162 MET A N   1 
ATOM 1287 C CA  ? MET A 1 162 ?  12.565   0.874   1.365 1.000 95.220 ? 162 MET A CA  1 
ATOM 1288 C C   ? MET A 1 162 ?  12.793  -0.184   0.291 1.000 95.220 ? 162 MET A C   1 
ATOM 1289 C CB  ? MET A 1 162 ?  12.985   2.249   0.841 1.000 95.220 ? 162 MET A CB  1 
ATOM 1290 O O   ? MET A 1 162 ?  13.851  -0.815   0.250 1.000 95.220 ? 162 MET A O   1 
ATOM 1291 C CG  ? MET A 1 162 ?  12.604   3.398   1.761 1.000 95.220 ? 162 MET A CG  1 
ATOM 1292 S SD  ? MET A 1 162 ?  13.083   5.033   1.079 1.000 95.220 ? 162 MET A SD  1 
ATOM 1293 C CE  ? MET A 1 162 ?  12.379   6.126   2.344 1.000 95.220 ? 162 MET A CE  1 
ATOM 1294 N N   ? LEU A 1 163 ?  11.690  -0.378  -0.576 1.000 95.080 ? 163 LEU A N   1 
ATOM 1295 C CA  ? LEU A 1 163 ?  11.704  -1.292  -1.713 1.000 95.080 ? 163 LEU A CA  1 
ATOM 1296 C C   ? LEU A 1 163 ?  11.486  -0.537  -3.020 1.000 95.080 ? 163 LEU A C   1 
ATOM 1297 C CB  ? LEU A 1 163 ?  10.630  -2.371  -1.548 1.000 95.080 ? 163 LEU A CB  1 
ATOM 1298 O O   ? LEU A 1 163 ?  10.717   0.426  -3.064 1.000 95.080 ? 163 LEU A O   1 
ATOM 1299 C CG  ? LEU A 1 163 ?  10.684  -3.189  -0.257 1.000 95.080 ? 163 LEU A CG  1 
ATOM 1300 C CD1 ? LEU A 1 163 ?   9.348  -3.882  -0.012 1.000 95.080 ? 163 LEU A CD1 1 
ATOM 1301 C CD2 ? LEU A 1 163 ?  11.818  -4.208  -0.316 1.000 95.080 ? 163 LEU A CD2 1 
ATOM 1302 N N   ? CYS A 1 164 ?  12.184  -1.037  -3.992 1.000 94.810 ? 164 CYS A N   1 
ATOM 1303 C CA  ? CYS A 1 164 ?  11.904  -0.561  -5.342 1.000 94.810 ? 164 CYS A CA  1 
ATOM 1304 C C   ? CYS A 1 164 ?  11.236  -1.648  -6.175 1.000 94.810 ? 164 CYS A C   1 
ATOM 1305 C CB  ? CYS A 1 164 ?  13.190  -0.100  -6.025 1.000 94.810 ? 164 CYS A CB  1 
ATOM 1306 O O   ? CYS A 1 164 ?  11.643  -2.811  -6.128 1.000 94.810 ? 164 CYS A O   1 
ATOM 1307 S SG  ? CYS A 1 164 ?  13.886   1.412  -5.323 1.000 94.810 ? 164 CYS A SG  1 
ATOM 1308 N N   ? ALA A 1 165 ?  10.184  -1.248  -6.881 1.000 94.750 ? 165 ALA A N   1 
ATOM 1309 C CA  ? ALA A 1 165 ?   9.461  -2.184  -7.738 1.000 94.750 ? 165 ALA A CA  1 
ATOM 1310 C C   ? ALA A 1 165 ?   9.086  -1.533  -9.066 1.000 94.750 ? 165 ALA A C   1 
ATOM 1311 C CB  ? ALA A 1 165 ?   8.210  -2.698  -7.029 1.000 94.750 ? 165 ALA A CB  1 
ATOM 1312 O O   ? ALA A 1 165 ?   8.824  -0.329  -9.123 1.000 94.750 ? 165 ALA A O   1 
ATOM 1313 N N   ? GLY A 1 166 ?   9.203  -2.268 -10.052 1.000 92.180 ? 166 GLY A N   1 
ATOM 1314 C CA  ? GLY A 1 166 ?   8.907  -1.815 -11.402 1.000 92.180 ? 166 GLY A CA  1 
ATOM 1315 C C   ? GLY A 1 166 ?   9.859  -2.374 -12.442 1.000 92.180 ? 166 GLY A C   1 
ATOM 1316 O O   ? GLY A 1 166 ?  10.626  -3.296 -12.156 1.000 92.180 ? 166 GLY A O   1 
ATOM 1317 N N   ? LEU A 1 167 ?   9.687  -1.907 -13.692 1.000 88.730 ? 167 LEU A N   1 
ATOM 1318 C CA  ? LEU A 1 167 ?  10.625  -2.228 -14.763 1.000 88.730 ? 167 LEU A CA  1 
ATOM 1319 C C   ? LEU A 1 167 ?  11.713  -1.164 -14.869 1.000 88.730 ? 167 LEU A C   1 
ATOM 1320 C CB  ? LEU A 1 167 ?   9.890  -2.358 -16.099 1.000 88.730 ? 167 LEU A CB  1 
ATOM 1321 O O   ? LEU A 1 167 ?  11.414   0.030 -14.939 1.000 88.730 ? 167 LEU A O   1 
ATOM 1322 C CG  ? LEU A 1 167 ?   8.820  -3.447 -16.181 1.000 88.730 ? 167 LEU A CG  1 
ATOM 1323 C CD1 ? LEU A 1 167 ?   8.108  -3.391 -17.528 1.000 88.730 ? 167 LEU A CD1 1 
ATOM 1324 C CD2 ? LEU A 1 167 ?   9.438  -4.823 -15.954 1.000 88.730 ? 167 LEU A CD2 1 
ATOM 1325 N N   ? TRP A 1 168 ?  12.959  -1.776 -14.787 1.000 89.220 ? 168 TRP A N   1 
ATOM 1326 C CA  ? TRP A 1 168 ?  14.055  -0.817 -14.879 1.000 89.220 ? 168 TRP A CA  1 
ATOM 1327 C C   ? TRP A 1 168 ?  13.925   0.041 -16.133 1.000 89.220 ? 168 TRP A C   1 
ATOM 1328 C CB  ? TRP A 1 168 ?  15.405  -1.540 -14.878 1.000 89.220 ? 168 TRP A CB  1 
ATOM 1329 O O   ? TRP A 1 168 ?  14.210   1.241 -16.104 1.000 89.220 ? 168 TRP A O   1 
ATOM 1330 C CG  ? TRP A 1 168 ?  16.589  -0.621 -14.923 1.000 89.220 ? 168 TRP A CG  1 
ATOM 1331 C CD1 ? TRP A 1 168 ?  17.474  -0.467 -15.953 1.000 89.220 ? 168 TRP A CD1 1 
ATOM 1332 C CD2 ? TRP A 1 168 ?  17.019   0.268 -13.888 1.000 89.220 ? 168 TRP A CD2 1 
ATOM 1333 C CE2 ? TRP A 1 168 ?  18.173   0.932 -14.360 1.000 89.220 ? 168 TRP A CE2 1 
ATOM 1334 C CE3 ? TRP A 1 168 ?  16.540   0.569 -12.606 1.000 89.220 ? 168 TRP A CE3 1 
ATOM 1335 N NE1 ? TRP A 1 168 ?  18.429   0.466 -15.621 1.000 89.220 ? 168 TRP A NE1 1 
ATOM 1336 C CH2 ? TRP A 1 168 ?  18.365   2.156 -12.343 1.000 89.220 ? 168 TRP A CH2 1 
ATOM 1337 C CZ2 ? TRP A 1 168 ?  18.855   1.880 -13.594 1.000 89.220 ? 168 TRP A CZ2 1 
ATOM 1338 C CZ3 ? TRP A 1 168 ?  17.220   1.513 -11.845 1.000 89.220 ? 168 TRP A CZ3 1 
ATOM 1339 N N   ? GLU A 1 169 ?  13.542  -0.523 -17.224 1.000 88.380 ? 169 GLU A N   1 
ATOM 1340 C CA  ? GLU A 1 169 ?  13.383   0.167 -18.501 1.000 88.380 ? 169 GLU A CA  1 
ATOM 1341 C C   ? GLU A 1 169 ?  12.155   1.073 -18.490 1.000 88.380 ? 169 GLU A C   1 
ATOM 1342 C CB  ? GLU A 1 169 ?  13.281  -0.842 -19.648 1.000 88.380 ? 169 GLU A CB  1 
ATOM 1343 O O   ? GLU A 1 169 ?  11.981   1.902 -19.385 1.000 88.380 ? 169 GLU A O   1 
ATOM 1344 C CG  ? GLU A 1 169 ?  14.548  -1.657 -19.864 1.000 88.380 ? 169 GLU A CG  1 
ATOM 1345 C CD  ? GLU A 1 169 ?  14.637  -2.879 -18.963 1.000 88.380 ? 169 GLU A CD  1 
ATOM 1346 O OE1 ? GLU A 1 169 ?  15.686  -3.561 -18.967 1.000 88.380 ? 169 GLU A OE1 1 
ATOM 1347 O OE2 ? GLU A 1 169 ?  13.648  -3.157 -18.248 1.000 88.380 ? 169 GLU A OE2 1 
ATOM 1348 N N   ? GLY A 1 170 ?  11.339   0.930 -17.469 1.000 86.980 ? 170 GLY A N   1 
ATOM 1349 C CA  ? GLY A 1 170 ?  10.147   1.753 -17.343 1.000 86.980 ? 170 GLY A CA  1 
ATOM 1350 C C   ? GLY A 1 170 ?   8.901   1.085 -17.894 1.000 86.980 ? 170 GLY A C   1 
ATOM 1351 O O   ? GLY A 1 170 ?   8.950  -0.065 -18.336 1.000 86.980 ? 170 GLY A O   1 
ATOM 1352 N N   ? GLY A 1 171 ?   7.752   1.761 -17.660 1.000 80.300 ? 171 GLY A N   1 
ATOM 1353 C CA  ? GLY A 1 171 ?   6.577   1.266 -18.359 1.000 80.300 ? 171 GLY A CA  1 
ATOM 1354 C C   ? GLY A 1 171 ?   5.616   0.517 -17.454 1.000 80.300 ? 171 GLY A C   1 
ATOM 1355 O O   ? GLY A 1 171 ?   4.498   0.193 -17.860 1.000 80.300 ? 171 GLY A O   1 
ATOM 1356 N N   ? ARG A 1 172 ?   6.095   0.314 -16.223 1.000 81.890 ? 172 ARG A N   1 
ATOM 1357 C CA  ? ARG A 1 172 ?   5.225  -0.334 -15.247 1.000 81.890 ? 172 ARG A CA  1 
ATOM 1358 C C   ? ARG A 1 172 ?   5.563   0.115 -13.829 1.000 81.890 ? 172 ARG A C   1 
ATOM 1359 C CB  ? ARG A 1 172 ?   5.335  -1.856 -15.354 1.000 81.890 ? 172 ARG A CB  1 
ATOM 1360 O O   ? ARG A 1 172 ?   6.721   0.051 -13.411 1.000 81.890 ? 172 ARG A O   1 
ATOM 1361 C CG  ? ARG A 1 172 ?   4.653  -2.438 -16.582 1.000 81.890 ? 172 ARG A CG  1 
ATOM 1362 C CD  ? ARG A 1 172 ?   4.670  -3.960 -16.569 1.000 81.890 ? 172 ARG A CD  1 
ATOM 1363 N NE  ? ARG A 1 172 ?   4.858  -4.509 -17.909 1.000 81.890 ? 172 ARG A NE  1 
ATOM 1364 N NH1 ? ARG A 1 172 ?   5.038  -6.703 -17.210 1.000 81.890 ? 172 ARG A NH1 1 
ATOM 1365 N NH2 ? ARG A 1 172 ?   5.191  -6.189 -19.439 1.000 81.890 ? 172 ARG A NH2 1 
ATOM 1366 C CZ  ? ARG A 1 172 ?   5.028  -5.799 -18.183 1.000 81.890 ? 172 ARG A CZ  1 
ATOM 1367 N N   ? GLY A 1 173 ?   4.540   0.586 -13.056 1.000 83.270 ? 173 GLY A N   1 
ATOM 1368 C CA  ? GLY A 1 173 ?   4.749   1.039 -11.690 1.000 83.270 ? 173 GLY A CA  1 
ATOM 1369 C C   ? GLY A 1 173 ?   3.562   1.796 -11.124 1.000 83.270 ? 173 GLY A C   1 
ATOM 1370 O O   ? GLY A 1 173 ?   2.509   1.873 -11.760 1.000 83.270 ? 173 GLY A O   1 
ATOM 1371 N N   ? SER A 1 174 ?   3.663   2.191  -9.840 1.000 85.000 ? 174 SER A N   1 
ATOM 1372 C CA  ? SER A 1 174 ?   2.637   2.987  -9.174 1.000 85.000 ? 174 SER A CA  1 
ATOM 1373 C C   ? SER A 1 174 ?   2.699   4.446  -9.611 1.000 85.000 ? 174 SER A C   1 
ATOM 1374 C CB  ? SER A 1 174 ?   2.789   2.894  -7.655 1.000 85.000 ? 174 SER A CB  1 
ATOM 1375 O O   ? SER A 1 174 ?   3.763   4.943  -9.985 1.000 85.000 ? 174 SER A O   1 
ATOM 1376 O OG  ? SER A 1 174 ?   2.836   1.541  -7.236 1.000 85.000 ? 174 SER A OG  1 
ATOM 1377 N N   ? CYS A 1 175 ?   1.605   5.077  -9.575 1.000 86.850 ? 175 CYS A N   1 
ATOM 1378 C CA  ? CYS A 1 175 ?   1.505   6.472  -9.990 1.000 86.850 ? 175 CYS A CA  1 
ATOM 1379 C C   ? CYS A 1 175 ?   0.632   7.266  -9.026 1.000 86.850 ? 175 CYS A C   1 
ATOM 1380 C CB  ? CYS A 1 175 ?   0.939   6.571 -11.406 1.000 86.850 ? 175 CYS A CB  1 
ATOM 1381 O O   ? CYS A 1 175 ?   0.194   6.741  -8.001 1.000 86.850 ? 175 CYS A O   1 
ATOM 1382 S SG  ? CYS A 1 175 ?   1.420   8.078 -12.278 1.000 86.850 ? 175 CYS A SG  1 
ATOM 1383 N N   ? GLN A 1 176 ?   0.390   8.553  -9.410 1.000 83.350 ? 176 GLN A N   1 
ATOM 1384 C CA  ? GLN A 1 176 ?  -0.355   9.456  -8.539 1.000 83.350 ? 176 GLN A CA  1 
ATOM 1385 C C   ? GLN A 1 176 ?  -1.700   8.853  -8.144 1.000 83.350 ? 176 GLN A C   1 
ATOM 1386 C CB  ? GLN A 1 176 ?  -0.565  10.808  -9.221 1.000 83.350 ? 176 GLN A CB  1 
ATOM 1387 O O   ? GLN A 1 176 ?  -2.425   8.329  -8.993 1.000 83.350 ? 176 GLN A O   1 
ATOM 1388 C CG  ? GLN A 1 176 ?   0.711  11.624  -9.376 1.000 83.350 ? 176 GLN A CG  1 
ATOM 1389 C CD  ? GLN A 1 176 ?   1.596  11.123 -10.502 1.000 83.350 ? 176 GLN A CD  1 
ATOM 1390 N NE2 ? GLN A 1 176 ?   2.812  11.652 -10.580 1.000 83.350 ? 176 GLN A NE2 1 
ATOM 1391 O OE1 ? GLN A 1 176 ?   1.190  10.267 -11.294 1.000 83.350 ? 176 GLN A OE1 1 
ATOM 1392 N N   ? GLY A 1 177 ?  -1.921   8.954  -6.780 1.000 82.790 ? 177 GLY A N   1 
ATOM 1393 C CA  ? GLY A 1 177 ?  -3.195   8.433  -6.311 1.000 82.790 ? 177 GLY A CA  1 
ATOM 1394 C C   ? GLY A 1 177 ?  -3.090   7.037  -5.728 1.000 82.790 ? 177 GLY A C   1 
ATOM 1395 O O   ? GLY A 1 177 ?  -3.969   6.604  -4.979 1.000 82.790 ? 177 GLY A O   1 
ATOM 1396 N N   ? ASP A 1 178 ?  -1.930   6.391  -5.924 1.000 90.790 ? 178 ASP A N   1 
ATOM 1397 C CA  ? ASP A 1 178 ?  -1.740   5.044  -5.396 1.000 90.790 ? 178 ASP A CA  1 
ATOM 1398 C C   ? ASP A 1 178 ?  -1.007   5.077  -4.056 1.000 90.790 ? 178 ASP A C   1 
ATOM 1399 C CB  ? ASP A 1 178 ?  -0.969   4.179  -6.395 1.000 90.790 ? 178 ASP A CB  1 
ATOM 1400 O O   ? ASP A 1 178 ?  -0.718   4.029  -3.474 1.000 90.790 ? 178 ASP A O   1 
ATOM 1401 C CG  ? ASP A 1 178 ?  -1.829   3.699  -7.551 1.000 90.790 ? 178 ASP A CG  1 
ATOM 1402 O OD1 ? ASP A 1 178 ?  -3.065   3.605  -7.393 1.000 90.790 ? 178 ASP A OD1 1 
ATOM 1403 O OD2 ? ASP A 1 178 ?  -1.264   3.409  -8.628 1.000 90.790 ? 178 ASP A OD2 1 
ATOM 1404 N N   ? SER A 1 179 ?  -0.627   6.322  -3.700 1.000 94.400 ? 179 SER A N   1 
ATOM 1405 C CA  ? SER A 1 179 ?   0.012   6.418  -2.392 1.000 94.400 ? 179 SER A CA  1 
ATOM 1406 C C   ? SER A 1 179 ?  -0.763   5.630  -1.340 1.000 94.400 ? 179 SER A C   1 
ATOM 1407 C CB  ? SER A 1 179 ?   0.133   7.879  -1.959 1.000 94.400 ? 179 SER A CB  1 
ATOM 1408 O O   ? SER A 1 179 ?  -1.995   5.648  -1.327 1.000 94.400 ? 179 SER A O   1 
ATOM 1409 O OG  ? SER A 1 179 ?   1.046   8.576  -2.790 1.000 94.400 ? 179 SER A OG  1 
ATOM 1410 N N   ? GLY A 1 180 ?   0.108   4.861  -0.572 1.000 96.470 ? 180 GLY A N   1 
ATOM 1411 C CA  ? GLY A 1 180 ?  -0.533   4.133   0.511 1.000 96.470 ? 180 GLY A CA  1 
ATOM 1412 C C   ? GLY A 1 180 ?  -1.103   2.796   0.076 1.000 96.470 ? 180 GLY A C   1 
ATOM 1413 O O   ? GLY A 1 180 ?  -1.460   1.965   0.913 1.000 96.470 ? 180 GLY A O   1 
ATOM 1414 N N   ? GLY A 1 181 ?  -1.204   2.589  -1.157 1.000 95.710 ? 181 GLY A N   1 
ATOM 1415 C CA  ? GLY A 1 181 ?  -1.714   1.345  -1.711 1.000 95.710 ? 181 GLY A CA  1 
ATOM 1416 C C   ? GLY A 1 181 ?  -0.789   0.165  -1.479 1.000 95.710 ? 181 GLY A C   1 
ATOM 1417 O O   ? GLY A 1 181 ?   0.397   0.346  -1.197 1.000 95.710 ? 181 GLY A O   1 
ATOM 1418 N N   ? PRO A 1 182 ?  -1.283  -1.090  -1.700 1.000 97.010 ? 182 PRO A N   1 
ATOM 1419 C CA  ? PRO A 1 182 ?  -0.570  -2.312  -1.318 1.000 97.010 ? 182 PRO A CA  1 
ATOM 1420 C C   ? PRO A 1 182 ?   0.347  -2.829  -2.423 1.000 97.010 ? 182 PRO A C   1 
ATOM 1421 C CB  ? PRO A 1 182 ?  -1.700  -3.305  -1.036 1.000 97.010 ? 182 PRO A CB  1 
ATOM 1422 O O   ? PRO A 1 182 ?  -0.003  -2.760  -3.604 1.000 97.010 ? 182 PRO A O   1 
ATOM 1423 C CG  ? PRO A 1 182 ?  -2.806  -2.898  -1.956 1.000 97.010 ? 182 PRO A CG  1 
ATOM 1424 C CD  ? PRO A 1 182 ?  -2.810  -1.400  -2.062 1.000 97.010 ? 182 PRO A CD  1 
ATOM 1425 N N   ? LEU A 1 183 ?   1.544  -3.268  -2.065 1.000 97.370 ? 183 LEU A N   1 
ATOM 1426 C CA  ? LEU A 1 183 ?   2.430  -4.141  -2.827 1.000 97.370 ? 183 LEU A CA  1 
ATOM 1427 C C   ? LEU A 1 183 ?   2.389  -5.565  -2.283 1.000 97.370 ? 183 LEU A C   1 
ATOM 1428 C CB  ? LEU A 1 183 ?   3.866  -3.610  -2.793 1.000 97.370 ? 183 LEU A CB  1 
ATOM 1429 O O   ? LEU A 1 183 ?   2.909  -5.835  -1.198 1.000 97.370 ? 183 LEU A O   1 
ATOM 1430 C CG  ? LEU A 1 183 ?   4.879  -4.337  -3.678 1.000 97.370 ? 183 LEU A CG  1 
ATOM 1431 C CD1 ? LEU A 1 183 ?   4.599  -4.051  -5.149 1.000 97.370 ? 183 LEU A CD1 1 
ATOM 1432 C CD2 ? LEU A 1 183 ?   6.301  -3.929  -3.310 1.000 97.370 ? 183 LEU A CD2 1 
ATOM 1433 N N   ? ILE A 1 184 ?   1.793  -6.511  -3.065 1.000 97.500 ? 184 ILE A N   1 
ATOM 1434 C CA  ? ILE A 1 184 ?   1.573  -7.884  -2.624 1.000 97.500 ? 184 ILE A CA  1 
ATOM 1435 C C   ? ILE A 1 184 ?   2.582  -8.811  -3.299 1.000 97.500 ? 184 ILE A C   1 
ATOM 1436 C CB  ? ILE A 1 184 ?   0.131  -8.351  -2.925 1.000 97.500 ? 184 ILE A CB  1 
ATOM 1437 O O   ? ILE A 1 184 ?   2.615  -8.913  -4.527 1.000 97.500 ? 184 ILE A O   1 
ATOM 1438 C CG1 ? ILE A 1 184 ?  -0.884  -7.374  -2.321 1.000 97.500 ? 184 ILE A CG1 1 
ATOM 1439 C CG2 ? ILE A 1 184 ?  -0.097  -9.772  -2.400 1.000 97.500 ? 184 ILE A CG2 1 
ATOM 1440 C CD1 ? ILE A 1 184 ?  -2.283  -7.492  -2.909 1.000 97.500 ? 184 ILE A CD1 1 
ATOM 1441 N N   ? CYS A 1 185 ?   3.364  -9.439  -2.472 1.000 97.530 ? 185 CYS A N   1 
ATOM 1442 C CA  ? CYS A 1 185 ?   4.371 -10.391  -2.929 1.000 97.530 ? 185 CYS A CA  1 
ATOM 1443 C C   ? CYS A 1 185 ?   4.254 -11.711  -2.176 1.000 97.530 ? 185 CYS A C   1 
ATOM 1444 C CB  ? CYS A 1 185 ?   5.775  -9.814  -2.750 1.000 97.530 ? 185 CYS A CB  1 
ATOM 1445 O O   ? CYS A 1 185 ?   4.128 -11.722  -0.950 1.000 97.530 ? 185 CYS A O   1 
ATOM 1446 S SG  ? CYS A 1 185 ?   5.999  -8.194  -3.516 1.000 97.530 ? 185 CYS A SG  1 
ATOM 1447 N N   ? ASP A 1 186 ?   4.204 -12.808  -2.952 1.000 94.910 ? 186 ASP A N   1 
ATOM 1448 C CA  ? ASP A 1 186 ?   4.109 -14.137  -2.356 1.000 94.910 ? 186 ASP A CA  1 
ATOM 1449 C C   ? ASP A 1 186 ?   2.881 -14.248  -1.455 1.000 94.910 ? 186 ASP A C   1 
ATOM 1450 C CB  ? ASP A 1 186 ?   5.375 -14.461  -1.561 1.000 94.910 ? 186 ASP A CB  1 
ATOM 1451 O O   ? ASP A 1 186 ?   2.963 -14.782  -0.347 1.000 94.910 ? 186 ASP A O   1 
ATOM 1452 C CG  ? ASP A 1 186 ?   6.608 -14.590  -2.437 1.000 94.910 ? 186 ASP A CG  1 
ATOM 1453 O OD1 ? ASP A 1 186 ?   6.483 -15.007  -3.609 1.000 94.910 ? 186 ASP A OD1 1 
ATOM 1454 O OD2 ? ASP A 1 186 ?   7.716 -14.276  -1.951 1.000 94.910 ? 186 ASP A OD2 1 
ATOM 1455 N N   ? GLY A 1 187 ?   1.812 -13.487  -1.768 1.000 94.690 ? 187 GLY A N   1 
ATOM 1456 C CA  ? GLY A 1 187 ?   0.521 -13.636  -1.116 1.000 94.690 ? 187 GLY A CA  1 
ATOM 1457 C C   ? GLY A 1 187 ?   0.390 -12.806   0.146 1.000 94.690 ? 187 GLY A C   1 
ATOM 1458 O O   ? GLY A 1 187 ?  -0.589 -12.938   0.884 1.000 94.690 ? 187 GLY A O   1 
ATOM 1459 N N   ? THR A 1 188 ?   1.420 -11.983   0.471 1.000 97.730 ? 188 THR A N   1 
ATOM 1460 C CA  ? THR A 1 188 ?   1.389 -11.150   1.668 1.000 97.730 ? 188 THR A CA  1 
ATOM 1461 C C   ? THR A 1 188 ?   1.677  -9.692   1.321 1.000 97.730 ? 188 THR A C   1 
ATOM 1462 C CB  ? THR A 1 188 ?   2.405 -11.641   2.716 1.000 97.730 ? 188 THR A CB  1 
ATOM 1463 O O   ? THR A 1 188 ?   2.229  -9.399   0.259 1.000 97.730 ? 188 THR A O   1 
ATOM 1464 C CG2 ? THR A 1 188 ?   2.112 -13.077   3.137 1.000 97.730 ? 188 THR A CG2 1 
ATOM 1465 O OG1 ? THR A 1 188 ?   3.725 -11.578   2.161 1.000 97.730 ? 188 THR A OG1 1 
ATOM 1466 N N   ? LEU A 1 189 ?   1.306  -8.779   2.254 1.000 98.280 ? 189 LEU A N   1 
ATOM 1467 C CA  ? LEU A 1 189 ?   1.609  -7.360   2.103 1.000 98.280 ? 189 LEU A CA  1 
ATOM 1468 C C   ? LEU A 1 189 ?   3.098  -7.099   2.298 1.000 98.280 ? 189 LEU A C   1 
ATOM 1469 C CB  ? LEU A 1 189 ?   0.797  -6.529   3.100 1.000 98.280 ? 189 LEU A CB  1 
ATOM 1470 O O   ? LEU A 1 189 ?   3.616  -7.231   3.410 1.000 98.280 ? 189 LEU A O   1 
ATOM 1471 C CG  ? LEU A 1 189 ?   0.989  -5.013   3.034 1.000 98.280 ? 189 LEU A CG  1 
ATOM 1472 C CD1 ? LEU A 1 189 ?   0.564  -4.485   1.668 1.000 98.280 ? 189 LEU A CD1 1 
ATOM 1473 C CD2 ? LEU A 1 189 ?   0.205  -4.326   4.146 1.000 98.280 ? 189 LEU A CD2 1 
ATOM 1474 N N   ? ALA A 1 190 ?   3.757  -6.757   1.261 1.000 98.150 ? 190 ALA A N   1 
ATOM 1475 C CA  ? ALA A 1 190 ?   5.212  -6.625   1.282 1.000 98.150 ? 190 ALA A CA  1 
ATOM 1476 C C   ? ALA A 1 190 ?   5.629  -5.158   1.345 1.000 98.150 ? 190 ALA A C   1 
ATOM 1477 C CB  ? ALA A 1 190 ?   5.825  -7.297   0.057 1.000 98.150 ? 190 ALA A CB  1 
ATOM 1478 O O   ? ALA A 1 190 ?   6.711  -4.835   1.841 1.000 98.150 ? 190 ALA A O   1 
ATOM 1479 N N   ? GLY A 1 191 ?   4.796  -4.268   0.846 1.000 97.640 ? 191 GLY A N   1 
ATOM 1480 C CA  ? GLY A 1 191 ?   5.147  -2.857   0.817 1.000 97.640 ? 191 GLY A CA  1 
ATOM 1481 C C   ? GLY A 1 191 ?   3.940  -1.943   0.724 1.000 97.640 ? 191 GLY A C   1 
ATOM 1482 O O   ? GLY A 1 191 ?   2.847  -2.385   0.365 1.000 97.640 ? 191 GLY A O   1 
ATOM 1483 N N   ? VAL A 1 192 ?   4.176  -0.685   1.076 1.000 97.880 ? 192 VAL A N   1 
ATOM 1484 C CA  ? VAL A 1 192 ?   3.198   0.391   0.954 1.000 97.880 ? 192 VAL A CA  1 
ATOM 1485 C C   ? VAL A 1 192 ?   3.745   1.485   0.039 1.000 97.880 ? 192 VAL A C   1 
ATOM 1486 C CB  ? VAL A 1 192 ?   2.831   0.984   2.333 1.000 97.880 ? 192 VAL A CB  1 
ATOM 1487 O O   ? VAL A 1 192 ?   4.883   1.930   0.205 1.000 97.880 ? 192 VAL A O   1 
ATOM 1488 C CG1 ? VAL A 1 192 ?   1.875   2.165   2.176 1.000 97.880 ? 192 VAL A CG1 1 
ATOM 1489 C CG2 ? VAL A 1 192 ?   2.215  -0.090   3.227 1.000 97.880 ? 192 VAL A CG2 1 
ATOM 1490 N N   ? VAL A 1 193 ?   2.940   1.780  -0.959 1.000 96.340 ? 193 VAL A N   1 
ATOM 1491 C CA  ? VAL A 1 193 ?   3.394   2.800  -1.898 1.000 96.340 ? 193 VAL A CA  1 
ATOM 1492 C C   ? VAL A 1 193 ?   3.762   4.073  -1.139 1.000 96.340 ? 193 VAL A C   1 
ATOM 1493 C CB  ? VAL A 1 193 ?   2.321   3.107  -2.966 1.000 96.340 ? 193 VAL A CB  1 
ATOM 1494 O O   ? VAL A 1 193 ?   2.918   4.667  -0.465 1.000 96.340 ? 193 VAL A O   1 
ATOM 1495 C CG1 ? VAL A 1 193 ?   2.818   4.174  -3.940 1.000 96.340 ? 193 VAL A CG1 1 
ATOM 1496 C CG2 ? VAL A 1 193 ?   1.934   1.833  -3.715 1.000 96.340 ? 193 VAL A CG2 1 
ATOM 1497 N N   ? SER A 1 194 ?   5.029   4.553  -1.259 1.000 94.070 ? 194 SER A N   1 
ATOM 1498 C CA  ? SER A 1 194 ?   5.555   5.666  -0.476 1.000 94.070 ? 194 SER A CA  1 
ATOM 1499 C C   ? SER A 1 194 ?   5.936   6.841  -1.371 1.000 94.070 ? 194 SER A C   1 
ATOM 1500 C CB  ? SER A 1 194 ?   6.769   5.221   0.340 1.000 94.070 ? 194 SER A CB  1 
ATOM 1501 O O   ? SER A 1 194 ?   5.700   7.998  -1.019 1.000 94.070 ? 194 SER A O   1 
ATOM 1502 O OG  ? SER A 1 194 ?   7.214   6.264   1.190 1.000 94.070 ? 194 SER A OG  1 
ATOM 1503 N N   ? GLY A 1 195 ?   6.482   6.534  -2.580 1.000 87.620 ? 195 GLY A N   1 
ATOM 1504 C CA  ? GLY A 1 195 ?   6.941   7.630  -3.418 1.000 87.620 ? 195 GLY A CA  1 
ATOM 1505 C C   ? GLY A 1 195 ?   7.512   7.168  -4.745 1.000 87.620 ? 195 GLY A C   1 
ATOM 1506 O O   ? GLY A 1 195 ?   7.199   6.071  -5.213 1.000 87.620 ? 195 GLY A O   1 
ATOM 1507 N N   ? GLY A 1 196 ?   8.076   8.072  -5.500 1.000 84.620 ? 196 GLY A N   1 
ATOM 1508 C CA  ? GLY A 1 196 ?   8.644   7.883  -6.825 1.000 84.620 ? 196 GLY A CA  1 
ATOM 1509 C C   ? GLY A 1 196 ?   8.681   9.159  -7.646 1.000 84.620 ? 196 GLY A C   1 
ATOM 1510 O O   ? GLY A 1 196 ?   8.456  10.250  -7.117 1.000 84.620 ? 196 GLY A O   1 
ATOM 1511 N N   ? SER A 1 197 ?   9.187   9.014  -8.871 1.000 78.700 ? 197 SER A N   1 
ATOM 1512 C CA  ? SER A 1 197 ?   9.422  10.197  -9.693 1.000 78.700 ? 197 SER A CA  1 
ATOM 1513 C C   ? SER A 1 197 ?   8.178  10.572 -10.491 1.000 78.700 ? 197 SER A C   1 
ATOM 1514 C CB  ? SER A 1 197 ?  10.597   9.966 -10.643 1.000 78.700 ? 197 SER A CB  1 
ATOM 1515 O O   ? SER A 1 197 ?   7.279   9.748 -10.672 1.000 78.700 ? 197 SER A O   1 
ATOM 1516 O OG  ? SER A 1 197 ?  10.312   8.912 -11.548 1.000 78.700 ? 197 SER A OG  1 
ATOM 1517 N N   ? GLU A 1 198 ?   7.980  11.834 -10.960 1.000 77.710 ? 198 GLU A N   1 
ATOM 1518 C CA  ? GLU A 1 198 ?   7.053  12.362 -11.957 1.000 77.710 ? 198 GLU A CA  1 
ATOM 1519 C C   ? GLU A 1 198 ?   7.795  12.837 -13.203 1.000 77.710 ? 198 GLU A C   1 
ATOM 1520 C CB  ? GLU A 1 198 ?   6.225  13.507 -11.368 1.000 77.710 ? 198 GLU A CB  1 
ATOM 1521 O O   ? GLU A 1 198 ?   8.734  13.631 -13.108 1.000 77.710 ? 198 GLU A O   1 
ATOM 1522 C CG  ? GLU A 1 198 ?   5.087  13.968 -12.268 1.000 77.710 ? 198 GLU A CG  1 
ATOM 1523 C CD  ? GLU A 1 198 ?   4.082  12.869 -12.574 1.000 77.710 ? 198 GLU A CD  1 
ATOM 1524 O OE1 ? GLU A 1 198 ?   3.808  12.614 -13.769 1.000 77.710 ? 198 GLU A OE1 1 
ATOM 1525 O OE2 ? GLU A 1 198 ?   3.565  12.259 -11.612 1.000 77.710 ? 198 GLU A OE2 1 
ATOM 1526 N N   ? PRO A 1 199 ?   7.364  12.319 -14.297 1.000 80.450 ? 199 PRO A N   1 
ATOM 1527 C CA  ? PRO A 1 199 ?   6.342  11.337 -14.667 1.000 80.450 ? 199 PRO A CA  1 
ATOM 1528 C C   ? PRO A 1 199 ?   6.658   9.934 -14.154 1.000 80.450 ? 199 PRO A C   1 
ATOM 1529 C CB  ? PRO A 1 199 ?   6.354  11.375 -16.197 1.000 80.450 ? 199 PRO A CB  1 
ATOM 1530 O O   ? PRO A 1 199 ?   7.828   9.594 -13.958 1.000 80.450 ? 199 PRO A O   1 
ATOM 1531 C CG  ? PRO A 1 199 ?   7.694  11.934 -16.555 1.000 80.450 ? 199 PRO A CG  1 
ATOM 1532 C CD  ? PRO A 1 199 ?   8.228  12.688 -15.371 1.000 80.450 ? 199 PRO A CD  1 
ATOM 1533 N N   ? CYS A 1 200 ?   5.611   9.163 -13.702 1.000 84.640 ? 200 CYS A N   1 
ATOM 1534 C CA  ? CYS A 1 200 ?   5.739   7.827 -13.130 1.000 84.640 ? 200 CYS A CA  1 
ATOM 1535 C C   ? CYS A 1 200 ?   6.332   6.855 -14.143 1.000 84.640 ? 200 CYS A C   1 
ATOM 1536 C CB  ? CYS A 1 200 ?   4.380   7.315 -12.653 1.000 84.640 ? 200 CYS A CB  1 
ATOM 1537 O O   ? CYS A 1 200 ?   6.166   7.032 -15.351 1.000 84.640 ? 200 CYS A O   1 
ATOM 1538 S SG  ? CYS A 1 200 ?   3.539   8.435 -11.512 1.000 84.640 ? 200 CYS A SG  1 
ATOM 1539 N N   ? SER A 1 201 ?   7.124   5.809 -13.603 1.000 81.620 ? 201 SER A N   1 
ATOM 1540 C CA  ? SER A 1 201 ?   7.571   4.619 -14.319 1.000 81.620 ? 201 SER A CA  1 
ATOM 1541 C C   ? SER A 1 201 ?   8.486   4.986 -15.483 1.000 81.620 ? 201 SER A C   1 
ATOM 1542 C CB  ? SER A 1 201 ?   6.373   3.821 -14.834 1.000 81.620 ? 201 SER A CB  1 
ATOM 1543 O O   ? SER A 1 201 ?   8.375   4.415 -16.570 1.000 81.620 ? 201 SER A O   1 
ATOM 1544 O OG  ? SER A 1 201 ?   5.567   3.373 -13.758 1.000 81.620 ? 201 SER A OG  1 
ATOM 1545 N N   ? ARG A 1 202 ?   9.326   6.071 -15.347 1.000 86.120 ? 202 ARG A N   1 
ATOM 1546 C CA  ? ARG A 1 202 ?  10.397   6.433 -16.269 1.000 86.120 ? 202 ARG A CA  1 
ATOM 1547 C C   ? ARG A 1 202 ?  11.539   5.425 -16.205 1.000 86.120 ? 202 ARG A C   1 
ATOM 1548 C CB  ? ARG A 1 202 ?  10.920   7.838 -15.960 1.000 86.120 ? 202 ARG A CB  1 
ATOM 1549 O O   ? ARG A 1 202 ?  11.786   4.825 -15.157 1.000 86.120 ? 202 ARG A O   1 
ATOM 1550 C CG  ? ARG A 1 202 ?   9.929   8.947 -16.273 1.000 86.120 ? 202 ARG A CG  1 
ATOM 1551 C CD  ? ARG A 1 202 ?  10.580  10.321 -16.206 1.000 86.120 ? 202 ARG A CD  1 
ATOM 1552 N NE  ? ARG A 1 202 ?   9.653  11.377 -16.604 1.000 86.120 ? 202 ARG A NE  1 
ATOM 1553 N NH1 ? ARG A 1 202 ?  11.132  13.108 -16.212 1.000 86.120 ? 202 ARG A NH1 1 
ATOM 1554 N NH2 ? ARG A 1 202 ?   9.018  13.552 -16.979 1.000 86.120 ? 202 ARG A NH2 1 
ATOM 1555 C CZ  ? ARG A 1 202 ?   9.937  12.677 -16.597 1.000 86.120 ? 202 ARG A CZ  1 
ATOM 1556 N N   ? PRO A 1 203 ?  12.117   5.182 -17.418 1.000 88.960 ? 203 PRO A N   1 
ATOM 1557 C CA  ? PRO A 1 203 ?  13.324   4.356 -17.340 1.000 88.960 ? 203 PRO A CA  1 
ATOM 1558 C C   ? PRO A 1 203 ?  14.311   4.852 -16.285 1.000 88.960 ? 203 PRO A C   1 
ATOM 1559 C CB  ? PRO A 1 203 ?  13.923   4.472 -18.744 1.000 88.960 ? 203 PRO A CB  1 
ATOM 1560 O O   ? PRO A 1 203 ?  14.566   6.055 -16.189 1.000 88.960 ? 203 PRO A O   1 
ATOM 1561 C CG  ? PRO A 1 203 ?  12.758   4.769 -19.632 1.000 88.960 ? 203 PRO A CG  1 
ATOM 1562 C CD  ? PRO A 1 203 ?  11.790   5.633 -18.876 1.000 88.960 ? 203 PRO A CD  1 
ATOM 1563 N N   ? GLY A 1 204 ?  14.754   3.898 -15.435 1.000 90.780 ? 204 GLY A N   1 
ATOM 1564 C CA  ? GLY A 1 204 ?  15.755   4.230 -14.434 1.000 90.780 ? 204 GLY A CA  1 
ATOM 1565 C C   ? GLY A 1 204 ?  15.167   4.871 -13.191 1.000 90.780 ? 204 GLY A C   1 
ATOM 1566 O O   ? GLY A 1 204 ?  15.903   5.349 -12.325 1.000 90.780 ? 204 GLY A O   1 
ATOM 1567 N N   ? ARG A 1 205 ?  13.758   4.946 -13.154 1.000 90.280 ? 205 ARG A N   1 
ATOM 1568 C CA  ? ARG A 1 205 ?  13.091   5.611 -12.039 1.000 90.280 ? 205 ARG A CA  1 
ATOM 1569 C C   ? ARG A 1 205 ?  11.938   4.766 -11.508 1.000 90.280 ? 205 ARG A C   1 
ATOM 1570 C CB  ? ARG A 1 205 ?  12.578   6.989 -12.464 1.000 90.280 ? 205 ARG A CB  1 
ATOM 1571 O O   ? ARG A 1 205 ?  10.773   5.036 -11.807 1.000 90.280 ? 205 ARG A O   1 
ATOM 1572 C CG  ? ARG A 1 205 ?  13.679   7.965 -12.845 1.000 90.280 ? 205 ARG A CG  1 
ATOM 1573 C CD  ? ARG A 1 205 ?  14.400   8.509 -11.620 1.000 90.280 ? 205 ARG A CD  1 
ATOM 1574 N NE  ? ARG A 1 205 ?  15.299   9.607 -11.966 1.000 90.280 ? 205 ARG A NE  1 
ATOM 1575 N NH1 ? ARG A 1 205 ?  15.523  10.380  -9.800 1.000 90.280 ? 205 ARG A NH1 1 
ATOM 1576 N NH2 ? ARG A 1 205 ?  16.619  11.432 -11.517 1.000 90.280 ? 205 ARG A NH2 1 
ATOM 1577 C CZ  ? ARG A 1 205 ?  15.812  10.470 -11.094 1.000 90.280 ? 205 ARG A CZ  1 
ATOM 1578 N N   ? PRO A 1 206 ?  12.160   3.678 -10.799 1.000 93.340 ? 206 PRO A N   1 
ATOM 1579 C CA  ? PRO A 1 206 ?  11.115   2.799 -10.269 1.000 93.340 ? 206 PRO A CA  1 
ATOM 1580 C C   ? PRO A 1 206 ?  10.313   3.447  -9.143 1.000 93.340 ? 206 PRO A C   1 
ATOM 1581 C CB  ? PRO A 1 206 ?  11.900   1.590  -9.753 1.000 93.340 ? 206 PRO A CB  1 
ATOM 1582 O O   ? PRO A 1 206 ?  10.717   4.484  -8.610 1.000 93.340 ? 206 PRO A O   1 
ATOM 1583 C CG  ? PRO A 1 206 ?  13.219   2.146  -9.323 1.000 93.340 ? 206 PRO A CG  1 
ATOM 1584 C CD  ? PRO A 1 206 ?  13.606   3.245 -10.270 1.000 93.340 ? 206 PRO A CD  1 
ATOM 1585 N N   ? ALA A 1 207 ?   9.162   2.835  -8.790 1.000 93.060 ? 207 ALA A N   1 
ATOM 1586 C CA  ? ALA A 1 207 ?   8.365   3.262  -7.643 1.000 93.060 ? 207 ALA A CA  1 
ATOM 1587 C C   ? ALA A 1 207 ?   9.015   2.830  -6.332 1.000 93.060 ? 207 ALA A C   1 
ATOM 1588 C CB  ? ALA A 1 207 ?   6.948   2.701  -7.741 1.000 93.060 ? 207 ALA A CB  1 
ATOM 1589 O O   ? ALA A 1 207 ?   9.675   1.790  -6.272 1.000 93.060 ? 207 ALA A O   1 
ATOM 1590 N N   ? VAL A 1 208 ?   8.844   3.626  -5.309 1.000 95.160 ? 208 VAL A N   1 
ATOM 1591 C CA  ? VAL A 1 208 ?   9.411   3.369  -3.990 1.000 95.160 ? 208 VAL A CA  1 
ATOM 1592 C C   ? VAL A 1 208 ?   8.303   2.962  -3.021 1.000 95.160 ? 208 VAL A C   1 
ATOM 1593 C CB  ? VAL A 1 208 ?  10.167   4.603  -3.447 1.000 95.160 ? 208 VAL A CB  1 
ATOM 1594 O O   ? VAL A 1 208 ?   7.250   3.602  -2.968 1.000 95.160 ? 208 VAL A O   1 
ATOM 1595 C CG1 ? VAL A 1 208 ?  10.680   4.342  -2.032 1.000 95.160 ? 208 VAL A CG1 1 
ATOM 1596 C CG2 ? VAL A 1 208 ?  11.321   4.973  -4.377 1.000 95.160 ? 208 VAL A CG2 1 
ATOM 1597 N N   ? TYR A 1 209 ?   8.575   1.919  -2.285 1.000 97.140 ? 209 TYR A N   1 
ATOM 1598 C CA  ? TYR A 1 209 ?   7.654   1.387  -1.288 1.000 97.140 ? 209 TYR A CA  1 
ATOM 1599 C C   ? TYR A 1 209 ?   8.304   1.347   0.090 1.000 97.140 ? 209 TYR A C   1 
ATOM 1600 C CB  ? TYR A 1 209 ?   7.185  -0.017  -1.684 1.000 97.140 ? 209 TYR A CB  1 
ATOM 1601 O O   ? TYR A 1 209 ?   9.515   1.148   0.206 1.000 97.140 ? 209 TYR A O   1 
ATOM 1602 C CG  ? TYR A 1 209 ?   6.437  -0.059  -2.994 1.000 97.140 ? 209 TYR A CG  1 
ATOM 1603 C CD1 ? TYR A 1 209 ?   5.049  -0.180  -3.023 1.000 97.140 ? 209 TYR A CD1 1 
ATOM 1604 C CD2 ? TYR A 1 209 ?   7.115   0.020  -4.206 1.000 97.140 ? 209 TYR A CD2 1 
ATOM 1605 C CE1 ? TYR A 1 209 ?   4.356  -0.222  -4.228 1.000 97.140 ? 209 TYR A CE1 1 
ATOM 1606 C CE2 ? TYR A 1 209 ?   6.432  -0.020  -5.417 1.000 97.140 ? 209 TYR A CE2 1 
ATOM 1607 O OH  ? TYR A 1 209 ?   4.374  -0.181  -6.614 1.000 97.140 ? 209 TYR A OH  1 
ATOM 1608 C CZ  ? TYR A 1 209 ?   5.055  -0.141  -5.418 1.000 97.140 ? 209 TYR A CZ  1 
ATOM 1609 N N   ? THR A 1 210 ?   7.471   1.641   1.132 1.000 97.510 ? 210 THR A N   1 
ATOM 1610 C CA  ? THR A 1 210 ?   7.901   1.319   2.488 1.000 97.510 ? 210 THR A CA  1 
ATOM 1611 C C   ? THR A 1 210 ?   7.831  -0.185   2.735 1.000 97.510 ? 210 THR A C   1 
ATOM 1612 C CB  ? THR A 1 210 ?   7.044   2.054   3.536 1.000 97.510 ? 210 THR A CB  1 
ATOM 1613 O O   ? THR A 1 210 ?   6.786  -0.806   2.526 1.000 97.510 ? 210 THR A O   1 
ATOM 1614 C CG2 ? THR A 1 210 ?   7.494   1.713   4.952 1.000 97.510 ? 210 THR A CG2 1 
ATOM 1615 O OG1 ? THR A 1 210 ?   7.163   3.468   3.335 1.000 97.510 ? 210 THR A OG1 1 
ATOM 1616 N N   ? SER A 1 211 ?   9.005  -0.845   3.103 1.000 97.320 ? 211 SER A N   1 
ATOM 1617 C CA  ? SER A 1 211 ?   9.089  -2.281   3.352 1.000 97.320 ? 211 SER A CA  1 
ATOM 1618 C C   ? SER A 1 211 ?   8.370  -2.661   4.642 1.000 97.320 ? 211 SER A C   1 
ATOM 1619 C CB  ? SER A 1 211 ?  10.549  -2.728   3.421 1.000 97.320 ? 211 SER A CB  1 
ATOM 1620 O O   ? SER A 1 211 ?   8.825  -2.321   5.736 1.000 97.320 ? 211 SER A O   1 
ATOM 1621 O OG  ? SER A 1 211 ?  10.637  -4.120   3.671 1.000 97.320 ? 211 SER A OG  1 
ATOM 1622 N N   ? VAL A 1 212 ?   7.349  -3.476   4.508 1.000 98.020 ? 212 VAL A N   1 
ATOM 1623 C CA  ? VAL A 1 212 ?   6.491  -3.842   5.631 1.000 98.020 ? 212 VAL A CA  1 
ATOM 1624 C C   ? VAL A 1 212 ?   7.263  -4.733   6.602 1.000 98.020 ? 212 VAL A C   1 
ATOM 1625 C CB  ? VAL A 1 212 ?   5.208  -4.559   5.154 1.000 98.020 ? 212 VAL A CB  1 
ATOM 1626 O O   ? VAL A 1 212 ?   7.102  -4.620   7.819 1.000 98.020 ? 212 VAL A O   1 
ATOM 1627 C CG1 ? VAL A 1 212 ?   4.482  -5.205   6.332 1.000 98.020 ? 212 VAL A CG1 1 
ATOM 1628 C CG2 ? VAL A 1 212 ?   4.289  -3.579   4.428 1.000 98.020 ? 212 VAL A CG2 1 
ATOM 1629 N N   ? CYS A 1 213 ?   8.107  -5.654   6.177 1.000 97.590 ? 213 CYS A N   1 
ATOM 1630 C CA  ? CYS A 1 213 ?   8.821  -6.609   7.017 1.000 97.590 ? 213 CYS A CA  1 
ATOM 1631 C C   ? CYS A 1 213 ?   9.669  -5.892   8.060 1.000 97.590 ? 213 CYS A C   1 
ATOM 1632 C CB  ? CYS A 1 213 ?   9.707  -7.516   6.163 1.000 97.590 ? 213 CYS A CB  1 
ATOM 1633 O O   ? CYS A 1 213 ?   9.920  -6.431   9.140 1.000 97.590 ? 213 CYS A O   1 
ATOM 1634 S SG  ? CYS A 1 213 ?  11.105  -6.662   5.403 1.000 97.590 ? 213 CYS A SG  1 
ATOM 1635 N N   ? HIS A 1 214 ?  10.054  -4.652   7.840 1.000 97.270 ? 214 HIS A N   1 
ATOM 1636 C CA  ? HIS A 1 214 ?  10.890  -3.888   8.758 1.000 97.270 ? 214 HIS A CA  1 
ATOM 1637 C C   ? HIS A 1 214 ?  10.054  -3.252   9.864 1.000 97.270 ? 214 HIS A C   1 
ATOM 1638 C CB  ? HIS A 1 214 ?  11.669  -2.810   8.003 1.000 97.270 ? 214 HIS A CB  1 
ATOM 1639 O O   ? HIS A 1 214 ?  10.599  -2.754  10.851 1.000 97.270 ? 214 HIS A O   1 
ATOM 1640 C CG  ? HIS A 1 214 ?  12.842  -3.340   7.242 1.000 97.270 ? 214 HIS A CG  1 
ATOM 1641 C CD2 ? HIS A 1 214 ?  12.998  -3.613   5.925 1.000 97.270 ? 214 HIS A CD2 1 
ATOM 1642 N ND1 ? HIS A 1 214 ?  14.040  -3.654   7.846 1.000 97.270 ? 214 HIS A ND1 1 
ATOM 1643 C CE1 ? HIS A 1 214 ?  14.885  -4.098   6.931 1.000 97.270 ? 214 HIS A CE1 1 
ATOM 1644 N NE2 ? HIS A 1 214 ?  14.278  -4.083   5.757 1.000 97.270 ? 214 HIS A NE2 1 
ATOM 1645 N N   ? TYR A 1 215 ?   8.677  -3.334   9.732 1.000 97.980 ? 215 TYR A N   1 
ATOM 1646 C CA  ? TYR A 1 215 ?   7.834  -2.590  10.662 1.000 97.980 ? 215 TYR A CA  1 
ATOM 1647 C C   ? TYR A 1 215 ?   6.806  -3.504  11.317 1.000 97.980 ? 215 TYR A C   1 
ATOM 1648 C CB  ? TYR A 1 215 ?   7.126  -1.438   9.942 1.000 97.980 ? 215 TYR A CB  1 
ATOM 1649 O O   ? TYR A 1 215 ?   5.816  -3.031  11.881 1.000 97.980 ? 215 TYR A O   1 
ATOM 1650 C CG  ? TYR A 1 215 ?   8.068  -0.388   9.405 1.000 97.980 ? 215 TYR A CG  1 
ATOM 1651 C CD1 ? TYR A 1 215 ?   8.554   0.626  10.228 1.000 97.980 ? 215 TYR A CD1 1 
ATOM 1652 C CD2 ? TYR A 1 215 ?   8.472  -0.405   8.075 1.000 97.980 ? 215 TYR A CD2 1 
ATOM 1653 C CE1 ? TYR A 1 215 ?   9.420   1.597   9.738 1.000 97.980 ? 215 TYR A CE1 1 
ATOM 1654 C CE2 ? TYR A 1 215 ?   9.338   0.561   7.573 1.000 97.980 ? 215 TYR A CE2 1 
ATOM 1655 O OH  ? TYR A 1 215 ?  10.664   2.516   7.921 1.000 97.980 ? 215 TYR A OH  1 
ATOM 1656 C CZ  ? TYR A 1 215 ?   9.806   1.557   8.411 1.000 97.980 ? 215 TYR A CZ  1 
ATOM 1657 N N   ? VAL A 1 216 ?   7.024  -4.795  11.202 1.000 97.930 ? 216 VAL A N   1 
ATOM 1658 C CA  ? VAL A 1 216 ?   6.056  -5.747  11.737 1.000 97.930 ? 216 VAL A CA  1 
ATOM 1659 C C   ? VAL A 1 216 ?   5.935  -5.567  13.248 1.000 97.930 ? 216 VAL A C   1 
ATOM 1660 C CB  ? VAL A 1 216 ?   6.449  -7.203  11.403 1.000 97.930 ? 216 VAL A CB  1 
ATOM 1661 O O   ? VAL A 1 216 ?   4.828  -5.544  13.790 1.000 97.930 ? 216 VAL A O   1 
ATOM 1662 C CG1 ? VAL A 1 216 ?   5.614  -8.188  12.219 1.000 97.930 ? 216 VAL A CG1 1 
ATOM 1663 C CG2 ? VAL A 1 216 ?   6.284  -7.470   9.908 1.000 97.930 ? 216 VAL A CG2 1 
ATOM 1664 N N   ? ASP A 1 217 ?   7.063  -5.409  13.938 1.000 97.570 ? 217 ASP A N   1 
ATOM 1665 C CA  ? ASP A 1 217 ?   7.050  -5.239  15.388 1.000 97.570 ? 217 ASP A CA  1 
ATOM 1666 C C   ? ASP A 1 217 ?   6.304  -3.968  15.786 1.000 97.570 ? 217 ASP A C   1 
ATOM 1667 C CB  ? ASP A 1 217 ?   8.479  -5.205  15.936 1.000 97.570 ? 217 ASP A CB  1 
ATOM 1668 O O   ? ASP A 1 217 ?   5.489  -3.984  16.711 1.000 97.570 ? 217 ASP A O   1 
ATOM 1669 C CG  ? ASP A 1 217 ?   9.157  -6.563  15.910 1.000 97.570 ? 217 ASP A CG  1 
ATOM 1670 O OD1 ? ASP A 1 217 ?   8.460  -7.590  15.766 1.000 97.570 ? 217 ASP A OD1 1 
ATOM 1671 O OD2 ? ASP A 1 217 ?  10.400  -6.607  16.036 1.000 97.570 ? 217 ASP A OD2 1 
ATOM 1672 N N   ? TRP A 1 218 ?   6.581  -2.895  15.096 1.000 98.170 ? 218 TRP A N   1 
ATOM 1673 C CA  ? TRP A 1 218 ?   5.914  -1.626  15.369 1.000 98.170 ? 218 TRP A CA  1 
ATOM 1674 C C   ? TRP A 1 218 ?   4.412  -1.737  15.129 1.000 98.170 ? 218 TRP A C   1 
ATOM 1675 C CB  ? TRP A 1 218 ?   6.502  -0.512  14.498 1.000 98.170 ? 218 TRP A CB  1 
ATOM 1676 O O   ? TRP A 1 218 ?   3.612  -1.267  15.941 1.000 98.170 ? 218 TRP A O   1 
ATOM 1677 C CG  ? TRP A 1 218 ?   5.730   0.773  14.550 1.000 98.170 ? 218 TRP A CG  1 
ATOM 1678 C CD1 ? TRP A 1 218 ?   5.808   1.742  15.511 1.000 98.170 ? 218 TRP A CD1 1 
ATOM 1679 C CD2 ? TRP A 1 218 ?   4.759   1.225  13.601 1.000 98.170 ? 218 TRP A CD2 1 
ATOM 1680 C CE2 ? TRP A 1 218 ?   4.288   2.478  14.050 1.000 98.170 ? 218 TRP A CE2 1 
ATOM 1681 C CE3 ? TRP A 1 218 ?   4.242   0.691  12.413 1.000 98.170 ? 218 TRP A CE3 1 
ATOM 1682 N NE1 ? TRP A 1 218 ?   4.943   2.771  15.216 1.000 98.170 ? 218 TRP A NE1 1 
ATOM 1683 C CH2 ? TRP A 1 218 ?   2.833   2.662  12.192 1.000 98.170 ? 218 TRP A CH2 1 
ATOM 1684 C CZ2 ? TRP A 1 218 ?   3.323   3.207  13.351 1.000 98.170 ? 218 TRP A CZ2 1 
ATOM 1685 C CZ3 ? TRP A 1 218 ?   3.281   1.418  11.719 1.000 98.170 ? 218 TRP A CZ3 1 
ATOM 1686 N N   ? ILE A 1 219 ?   4.057  -2.378  14.062 1.000 98.370 ? 219 ILE A N   1 
ATOM 1687 C CA  ? ILE A 1 219 ?   2.654  -2.538  13.698 1.000 98.370 ? 219 ILE A CA  1 
ATOM 1688 C C   ? ILE A 1 219 ?   1.922  -3.316  14.790 1.000 98.370 ? 219 ILE A C   1 
ATOM 1689 C CB  ? ILE A 1 219 ?   2.501  -3.254  12.337 1.000 98.370 ? 219 ILE A CB  1 
ATOM 1690 O O   ? ILE A 1 219 ?   0.872  -2.885  15.270 1.000 98.370 ? 219 ILE A O   1 
ATOM 1691 C CG1 ? ILE A 1 219 ?   3.037  -2.369  11.205 1.000 98.370 ? 219 ILE A CG1 1 
ATOM 1692 C CG2 ? ILE A 1 219 ?   1.039  -3.636  12.088 1.000 98.370 ? 219 ILE A CG2 1 
ATOM 1693 C CD1 ? ILE A 1 219 ?   3.213  -3.098   9.880 1.000 98.370 ? 219 ILE A CD1 1 
ATOM 1694 N N   ? ARG A 1 220 ?   2.417  -4.387  15.232 1.000 97.950 ? 220 ARG A N   1 
ATOM 1695 C CA  ? ARG A 1 220 ?   1.796  -5.240  16.241 1.000 97.950 ? 220 ARG A CA  1 
ATOM 1696 C C   ? ARG A 1 220 ?   1.679  -4.513  17.576 1.000 97.950 ? 220 ARG A C   1 
ATOM 1697 C CB  ? ARG A 1 220 ?   2.595  -6.533  16.417 1.000 97.950 ? 220 ARG A CB  1 
ATOM 1698 O O   ? ARG A 1 220 ?   0.629  -4.553  18.221 1.000 97.950 ? 220 ARG A O   1 
ATOM 1699 C CG  ? ARG A 1 220 ?   1.919  -7.557  17.315 1.000 97.950 ? 220 ARG A CG  1 
ATOM 1700 C CD  ? ARG A 1 220 ?   2.799  -8.779  17.538 1.000 97.950 ? 220 ARG A CD  1 
ATOM 1701 N NE  ? ARG A 1 220 ?   4.004  -8.445  18.292 1.000 97.950 ? 220 ARG A NE  1 
ATOM 1702 N NH1 ? ARG A 1 220 ?   3.127  -9.021  20.350 1.000 97.950 ? 220 ARG A NH1 1 
ATOM 1703 N NH2 ? ARG A 1 220 ?   5.275  -8.234  20.194 1.000 97.950 ? 220 ARG A NH2 1 
ATOM 1704 C CZ  ? ARG A 1 220 ?   4.133  -8.567  19.610 1.000 97.950 ? 220 ARG A CZ  1 
ATOM 1705 N N   ? LYS A 1 221 ?   2.802  -3.908  17.929 1.000 98.070 ? 221 LYS A N   1 
ATOM 1706 C CA  ? LYS A 1 221 ?   2.828  -3.163  19.184 1.000 98.070 ? 221 LYS A CA  1 
ATOM 1707 C C   ? LYS A 1 221 ?   1.796  -2.038  19.177 1.000 98.070 ? 221 LYS A C   1 
ATOM 1708 C CB  ? LYS A 1 221 ?   4.223  -2.592  19.442 1.000 98.070 ? 221 LYS A CB  1 
ATOM 1709 O O   ? LYS A 1 221 ?   1.086  -1.834  20.163 1.000 98.070 ? 221 LYS A O   1 
ATOM 1710 C CG  ? LYS A 1 221 ?   4.366  -1.889  20.783 1.000 98.070 ? 221 LYS A CG  1 
ATOM 1711 C CD  ? LYS A 1 221 ?   5.786  -1.381  20.999 1.000 98.070 ? 221 LYS A CD  1 
ATOM 1712 C CE  ? LYS A 1 221 ?   5.921  -0.641  22.323 1.000 98.070 ? 221 LYS A CE  1 
ATOM 1713 N NZ  ? LYS A 1 221 ?   7.306  -0.121  22.529 1.000 98.070 ? 221 LYS A NZ  1 
ATOM 1714 N N   ? THR A 1 222 ?   1.718  -1.294  18.129 1.000 98.010 ? 222 THR A N   1 
ATOM 1715 C CA  ? THR A 1 222 ?   0.776  -0.187  18.009 1.000 98.010 ? 222 THR A CA  1 
ATOM 1716 C C   ? THR A 1 222 ?  -0.663  -0.691  18.072 1.000 98.010 ? 222 THR A C   1 
ATOM 1717 C CB  ? THR A 1 222 ?   0.993   0.592  16.698 1.000 98.010 ? 222 THR A CB  1 
ATOM 1718 O O   ? THR A 1 222 ?  -1.503  -0.102  18.754 1.000 98.010 ? 222 THR A O   1 
ATOM 1719 C CG2 ? THR A 1 222 ?   0.013   1.755  16.581 1.000 98.010 ? 222 THR A CG2 1 
ATOM 1720 O OG1 ? THR A 1 222 ?   2.331   1.104  16.670 1.000 98.010 ? 222 THR A OG1 1 
ATOM 1721 N N   ? MET A 1 223 ?  -0.987  -1.822  17.387 1.000 97.750 ? 223 MET A N   1 
ATOM 1722 C CA  ? MET A 1 223 ?  -2.328  -2.400  17.407 1.000 97.750 ? 223 MET A CA  1 
ATOM 1723 C C   ? MET A 1 223 ?  -2.694  -2.878  18.808 1.000 97.750 ? 223 MET A C   1 
ATOM 1724 C CB  ? MET A 1 223 ?  -2.429  -3.560  16.415 1.000 97.750 ? 223 MET A CB  1 
ATOM 1725 O O   ? MET A 1 223 ?  -3.830  -2.703  19.251 1.000 97.750 ? 223 MET A O   1 
ATOM 1726 C CG  ? MET A 1 223 ?  -2.483  -3.121  14.961 1.000 97.750 ? 223 MET A CG  1 
ATOM 1727 S SD  ? MET A 1 223 ?  -2.859  -4.508  13.820 1.000 97.750 ? 223 MET A SD  1 
ATOM 1728 C CE  ? MET A 1 223 ?  -1.376  -5.527  14.057 1.000 97.750 ? 223 MET A CE  1 
ATOM 1729 N N   ? GLU A 1 224 ?  -1.765  -3.402  19.537 1.000 96.910 ? 224 GLU A N   1 
ATOM 1730 C CA  ? GLU A 1 224 ?  -1.983  -3.922  20.883 1.000 96.910 ? 224 GLU A CA  1 
ATOM 1731 C C   ? GLU A 1 224 ?  -2.215  -2.791  21.881 1.000 96.910 ? 224 GLU A C   1 
ATOM 1732 C CB  ? GLU A 1 224 ?  -0.796  -4.780  21.327 1.000 96.910 ? 224 GLU A CB  1 
ATOM 1733 O O   ? GLU A 1 224 ?  -3.070  -2.899  22.762 1.000 96.910 ? 224 GLU A O   1 
ATOM 1734 C CG  ? GLU A 1 224 ?  -0.733  -6.141  20.649 1.000 96.910 ? 224 GLU A CG  1 
ATOM 1735 C CD  ? GLU A 1 224 ?   0.548  -6.903  20.950 1.000 96.910 ? 224 GLU A CD  1 
ATOM 1736 O OE1 ? GLU A 1 224 ?   0.754  -7.996  20.376 1.000 96.910 ? 224 GLU A OE1 1 
ATOM 1737 O OE2 ? GLU A 1 224 ?   1.352  -6.403  21.768 1.000 96.910 ? 224 GLU A OE2 1 
ATOM 1738 N N   ? GLU A 1 225 ?  -1.517  -1.725  21.752 1.000 96.020 ? 225 GLU A N   1 
ATOM 1739 C CA  ? GLU A 1 225 ?  -1.547  -0.610  22.695 1.000 96.020 ? 225 GLU A CA  1 
ATOM 1740 C C   ? GLU A 1 225 ?  -2.770   0.273  22.467 1.000 96.020 ? 225 GLU A C   1 
ATOM 1741 C CB  ? GLU A 1 225 ?  -0.268   0.223  22.582 1.000 96.020 ? 225 GLU A CB  1 
ATOM 1742 O O   ? GLU A 1 225 ?  -3.187   1.008  23.364 1.000 96.020 ? 225 GLU A O   1 
ATOM 1743 C CG  ? GLU A 1 225 ?   0.972  -0.476  23.120 1.000 96.020 ? 225 GLU A CG  1 
ATOM 1744 C CD  ? GLU A 1 225 ?   2.254   0.302  22.874 1.000 96.020 ? 225 GLU A CD  1 
ATOM 1745 O OE1 ? GLU A 1 225 ?   3.329  -0.134  23.346 1.000 96.020 ? 225 GLU A OE1 1 
ATOM 1746 O OE2 ? GLU A 1 225 ?   2.184   1.356  22.204 1.000 96.020 ? 225 GLU A OE2 1 
ATOM 1747 N N   ? ASN A 1 226 ?  -3.479   0.159  21.218 1.000 92.380 ? 226 ASN A N   1 
ATOM 1748 C CA  ? ASN A 1 226 ?  -4.567   1.074  20.891 1.000 92.380 ? 226 ASN A CA  1 
ATOM 1749 C C   ? ASN A 1 226 ?  -5.822   0.320  20.460 1.000 92.380 ? 226 ASN A C   1 
ATOM 1750 C CB  ? ASN A 1 226 ?  -4.135   2.053  19.797 1.000 92.380 ? 226 ASN A CB  1 
ATOM 1751 O O   ? ASN A 1 226 ?  -6.935   0.831  20.594 1.000 92.380 ? 226 ASN A O   1 
ATOM 1752 C CG  ? ASN A 1 226 ?  -3.112   3.059  20.286 1.000 92.380 ? 226 ASN A CG  1 
ATOM 1753 N ND2 ? ASN A 1 226 ?  -1.840   2.792  20.012 1.000 92.380 ? 226 ASN A ND2 1 
ATOM 1754 O OD1 ? ASN A 1 226 ?  -3.461   4.068  20.904 1.000 92.380 ? 226 ASN A OD1 1 
# 
loop_
_struct_sheet_range.sheet_id 
_struct_sheet_range.id 
_struct_sheet_range.beg_label_comp_id 
_struct_sheet_range.beg_label_asym_id 
_struct_sheet_range.beg_label_seq_id 
_struct_sheet_range.pdbx_beg_PDB_ins_code 
_struct_sheet_range.end_label_comp_id 
_struct_sheet_range.end_label_asym_id 
_struct_sheet_range.end_label_seq_id 
_struct_sheet_range.pdbx_end_PDB_ins_code 
_struct_sheet_range.beg_auth_comp_id 
_struct_sheet_range.beg_auth_asym_id 
_struct_sheet_range.beg_auth_seq_id 
_struct_sheet_range.end_auth_comp_id 
_struct_sheet_range.end_auth_asym_id 
_struct_sheet_range.end_auth_seq_id 
A A LEU A   3 ? LEU A   3 ? LEU A 3   LEU A 3   
A B GLY A 173 ? GLY A 173 ? GLY A 173 GLY A 173 
B C LYS A   6 ? GLU A   7 ? LYS A 6   GLU A 7   
B D LEU A 107 ? LEU A 107 ? LEU A 107 LEU A 107 
B E GLU A 117 ? GLY A 122 ? GLU A 117 GLY A 122 
B F GLN A 138 ? ILE A 144 ? GLN A 138 ILE A 144 
B G MET A 162 ? ALA A 165 ? MET A 162 ALA A 165 
B H PRO A 182 ? CYS A 185 ? PRO A 182 CYS A 185 
B I THR A 188 ? GLY A 195 ? THR A 188 GLY A 195 
B J ALA A 207 ? SER A 211 ? ALA A 207 SER A 211 
C K GLN A  16 ? PHE A  21 ? GLN A 16  PHE A 21  
C L ARG A  24 ? ALA A  33 ? ARG A 24  ALA A 33  
C M TRP A  36 ? THR A  39 ? TRP A 36  THR A 39  
C N LEU A  48 ? LEU A  52 ? LEU A 48  LEU A 52  
C O ARG A  65 ? VAL A  69 ? ARG A 65  VAL A 69  
C P ASP A  71 ? PRO A  74 ? ASP A 71  PRO A 74  
C Q MET A  88 ? ARG A  91 ? MET A 88  ARG A 91  
D R HIS A  56 ? HIS A  56 ? HIS A 56  HIS A 56  
D S THR A 136 ? THR A 136 ? THR A 136 THR A 136 
E T ASN A  79 ? ASN A  79 ? ASN A 79  ASN A 79  
E U LYS A  84 ? LYS A  84 ? LYS A 84  LYS A 84  
F V ARG A 202 ? ARG A 202 ? ARG A 202 ARG A 202 
F W ARG A 205 ? ARG A 205 ? ARG A 205 ARG A 205 
# 
loop_
_struct_conf.id 
_struct_conf.conf_type_id 
_struct_conf.beg_label_comp_id 
_struct_conf.beg_label_asym_id 
_struct_conf.beg_label_seq_id 
_struct_conf.pdbx_beg_PDB_ins_code 
_struct_conf.end_label_comp_id 
_struct_conf.end_label_asym_id 
_struct_conf.end_label_seq_id 
_struct_conf.pdbx_end_PDB_ins_code 
_struct_conf.beg_auth_comp_id 
_struct_conf.beg_auth_asym_id 
_struct_conf.beg_auth_seq_id 
_struct_conf.end_auth_comp_id 
_struct_conf.end_auth_asym_id 
_struct_conf.end_auth_seq_id 
STRN1         STRN         LEU A   3 ? LEU A   3 ? LEU A 3   LEU A 3   
TURN_TY1_P1   TURN_TY1_P   GLY A   4 ? GLY A   4 ? GLY A 4   GLY A 4   
STRN2         STRN         LYS A   6 ? GLU A   7 ? LYS A 6   GLU A 7   
HELX_LH_PP_P1 HELX_LH_PP_P CYS A   8 ? HIS A   9 ? CYS A 8   HIS A 9   
TURN_TY1_P2   TURN_TY1_P   PRO A  10 ? ASN A  11 ? PRO A 10  ASN A 11  
BEND1         BEND         SER A  12 ? SER A  12 ? SER A 12  SER A 12  
TURN_TY1_P3   TURN_TY1_P   PRO A  14 ? TRP A  15 ? PRO A 14  TRP A 15  
STRN3         STRN         GLN A  16 ? PHE A  21 ? GLN A 16  PHE A 21  
TURN_TY1_P4   TURN_TY1_P   HIS A  22 ? THR A  23 ? HIS A 22  THR A 23  
STRN4         STRN         ARG A  24 ? ALA A  33 ? ARG A 24  ALA A 33  
TURN_TY1_P5   TURN_TY1_P   ASP A  34 ? ARG A  35 ? ASP A 34  ARG A 35  
STRN5         STRN         TRP A  36 ? THR A  39 ? TRP A 36  THR A 39  
HELX_RH_3T_P1 HELX_RH_3T_P ALA A  41 ? CYS A  43 ? ALA A 41  CYS A 43  
BEND2         BEND         ARG A  46 ? TYR A  47 ? ARG A 46  TYR A 47  
STRN6         STRN         LEU A  48 ? LEU A  52 ? LEU A 48  LEU A 52  
BEND3         BEND         GLY A  53 ? GLY A  53 ? GLY A 53  GLY A 53  
BEND4         BEND         HIS A  55 ? HIS A  55 ? HIS A 55  HIS A 55  
STRN7         STRN         HIS A  56 ? HIS A  56 ? HIS A 56  HIS A 56  
BEND5         BEND         LEU A  57 ? GLN A  59 ? LEU A 57  GLN A 59  
BEND6         BEND         GLY A  62 ? PRO A  63 ? GLY A 62  PRO A 63  
STRN8         STRN         ARG A  65 ? VAL A  69 ? ARG A 65  VAL A 69  
STRN9         STRN         ASP A  71 ? PRO A  74 ? ASP A 71  PRO A 74  
TURN_TY1_P6   TURN_TY1_P   PRO A  76 ? GLY A  77 ? PRO A 76  GLY A 77  
STRN10        STRN         ASN A  79 ? ASN A  79 ? ASN A 79  ASN A 79  
TURN_TY1_P7   TURN_TY1_P   ALA A  80 ? HIS A  83 ? ALA A 80  HIS A 83  
STRN11        STRN         LYS A  84 ? LYS A  84 ? LYS A 84  LYS A 84  
TURN_TY1_P8   TURN_TY1_P   ASP A  85 ? ASP A  85 ? ASP A 85  ASP A 85  
STRN12        STRN         MET A  88 ? ARG A  91 ? MET A 88  ARG A 91  
BEND7         BEND         PRO A  93 ? TRP A  94 ? PRO A 93  TRP A 94  
BEND8         BEND         GLY A  99 ? VAL A 102 ? GLY A 99  VAL A 102 
HELX_LH_PP_P2 HELX_LH_PP_P ASN A 106 ? ASN A 106 ? ASN A 106 ASN A 106 
STRN13        STRN         LEU A 107 ? LEU A 107 ? LEU A 107 LEU A 107 
HELX_LH_PP_P3 HELX_LH_PP_P SER A 108 ? SER A 108 ? SER A 108 SER A 108 
BEND9         BEND         GLN A 109 ? THR A 110 ? GLN A 109 THR A 110 
HELX_LH_PP_P4 HELX_LH_PP_P CYS A 111 ? SER A 113 ? CYS A 111 SER A 113 
TURN_TY1_P9   TURN_TY1_P   PRO A 114 ? GLY A 115 ? PRO A 114 GLY A 115 
STRN14        STRN         GLU A 117 ? GLY A 122 ? GLU A 117 GLY A 122 
BEND10        BEND         TRP A 123 ? GLY A 124 ? TRP A 123 GLY A 124 
BEND11        BEND         VAL A 126 ? ILE A 130 ? VAL A 126 ILE A 130 
BEND12        BEND         LEU A 135 ? LEU A 135 ? LEU A 135 LEU A 135 
STRN15        STRN         THR A 136 ? THR A 136 ? THR A 136 THR A 136 
STRN16        STRN         GLN A 138 ? SER A 143 ? GLN A 138 SER A 143 
STRN17        STRN         ILE A 144 ? ILE A 144 ? ILE A 144 ILE A 144 
HELX_LH_PP_P5 HELX_LH_PP_P LEU A 145 ? GLU A 146 ? LEU A 145 GLU A 146 
HELX_RH_AL_P1 HELX_RH_AL_P PRO A 147 ? ALA A 153 ? PRO A 147 ALA A 153 
BEND13        BEND         TYR A 154 ? TYR A 154 ? TYR A 154 TYR A 154 
TURN_TY1_P10  TURN_TY1_P   PRO A 155 ? HIS A 157 ? PRO A 155 HIS A 157 
TURN_TY1_P11  TURN_TY1_P   LYS A 160 ? SER A 161 ? LYS A 160 SER A 161 
STRN18        STRN         MET A 162 ? ALA A 165 ? MET A 162 ALA A 165 
BEND14        BEND         GLY A 166 ? GLY A 166 ? GLY A 166 GLY A 166 
TURN_TY1_P12  TURN_TY1_P   TRP A 168 ? GLU A 169 ? TRP A 168 GLU A 169 
BEND15        BEND         GLY A 170 ? GLY A 171 ? GLY A 170 GLY A 171 
STRN19        STRN         GLY A 173 ? GLY A 173 ? GLY A 173 GLY A 173 
TURN_TY1_P13  TURN_TY1_P   GLN A 176 ? GLY A 177 ? GLN A 176 GLY A 177 
TURN_TY1_P14  TURN_TY1_P   SER A 179 ? GLY A 180 ? SER A 179 GLY A 180 
STRN20        STRN         PRO A 182 ? CYS A 185 ? PRO A 182 CYS A 185 
TURN_TY1_P15  TURN_TY1_P   ASP A 186 ? GLY A 187 ? ASP A 186 GLY A 187 
STRN21        STRN         THR A 188 ? GLY A 195 ? THR A 188 GLY A 195 
BEND16        BEND         GLU A 198 ? PRO A 199 ? GLU A 198 PRO A 199 
TURN_TY1_P16  TURN_TY1_P   CYS A 200 ? SER A 201 ? CYS A 200 SER A 201 
STRN22        STRN         ARG A 202 ? ARG A 202 ? ARG A 202 ARG A 202 
TURN_TY1_P17  TURN_TY1_P   PRO A 203 ? GLY A 204 ? PRO A 203 GLY A 204 
STRN23        STRN         ARG A 205 ? ARG A 205 ? ARG A 205 ARG A 205 
STRN24        STRN         ALA A 207 ? SER A 211 ? ALA A 207 SER A 211 
HELX_RH_3T_P2 HELX_RH_3T_P VAL A 212 ? TYR A 215 ? VAL A 212 TYR A 215 
HELX_RH_AL_P2 HELX_RH_AL_P VAL A 216 ? GLU A 225 ? VAL A 216 GLU A 225 
# 
