# Supplementary material for: FlatProt: 2D visualization eases protein structure comparison
Source: BMC Bioinformatics. 2025 Aug 13;26:210. doi: 10.1186/s12859-025-06233-x (PMC12344939; doi:10.1186/s12859-025-06233-x)
Supplement: Supplementary file 1 — Supplementary Material 1 [file 12859_2025_6233_MOESM1_ESM.zip › KLK/structures/GZMA_Pelodiscus_sinensis_GeneID=102462891.cif]

data_GZMA_Pelodiscus_sinensis_GeneID=102462891
# 
_entry.id   ? 
# 
_entity.id                         1      
_entity.type                       polymer 
_entity.pdbx_description           polymer-1 
_entity.formula_weight             24789.9 
_entity.pdbx_number_of_molecules        1 
# 
loop_
_struct_sheet.id 
_struct_sheet.number_strands 
A 2 
B 8 
C 6 
D 2 
E 2 
# 
loop_
_struct_conf_type.id 
_struct_conf_type.criteria 
STRN         DSSP 
TURN_TY1_P   DSSP 
HELX_LH_PP_P DSSP 
BEND         DSSP 
HELX_RH_3T_P DSSP 
HELX_RH_AL_P DSSP 
# 
_struct_asym.id          A 
_struct_asym.entity_id   1 
# 
_software.pdbx_ordinal     1 
_software.name             dssp 
_software.version          4.4.10 
_software.date             ? 
_software.classification   'model annotation' 
# 
_entity_poly.entity_id                      1 
_entity_poly.type                           polypeptide(L) 
_entity_poly.nstd_linkage                   n 
_entity_poly.nstd_monomer                   n 
_entity_poly.pdbx_seq_one_letter_code       
;DIIGGVEVIPHSRPYMALIKWNEYCGGALIKENWVLTAAHCKIDKGKVLLGAHSISEKEEEQQTFKISRAVRYPCYNEQE
KENDIMLLKLQKRAKINKAVKTIKLPNTDPKPGTMCQVAGWGIIKNGQRKPSNILRAVNITIIDRRICNNHYNYIITKNM
VCAGDKNGGRDSCTGDSGGPLICNGELTGITSFGKLKCGTIQGPGVYARLTTHLLWIKKTIGGD
;
_entity_poly.pdbx_seq_one_letter_code_can   
;DIIGGVEVIPHSRPYMALIKWNEYCGGALIKENWVLTAAHCKIDKGKVLLGAHSISEKEEEQQTFKISRAVRYPCYNEQE
KENDIMLLKLQKRAKINKAVKTIKLPNTDPKPGTMCQVAGWGIIKNGQRKPSNILRAVNITIIDRRICNNHYNYIITKNM
VCAGDKNGGRDSCTGDSGGPLICNGELTGITSFGKLKCGTIQGPGVYARLTTHLLWIKKTIGGD
;
_entity_poly.pdbx_strand_id                 A 
# 
loop_
_dssp_struct_summary.entry_id 
_dssp_struct_summary.label_comp_id 
_dssp_struct_summary.label_asym_id 
_dssp_struct_summary.label_seq_id 
_dssp_struct_summary.secondary_structure 
_dssp_struct_summary.ss_bridge 
_dssp_struct_summary.helix_3_10 
_dssp_struct_summary.helix_alpha 
_dssp_struct_summary.helix_pi 
_dssp_struct_summary.helix_pp 
_dssp_struct_summary.bend 
_dssp_struct_summary.chirality 
_dssp_struct_summary.sheet 
_dssp_struct_summary.strand 
_dssp_struct_summary.ladder_1 
_dssp_struct_summary.ladder_2 
_dssp_struct_summary.accessibility 
_dssp_struct_summary.TCO 
_dssp_struct_summary.kappa 
_dssp_struct_summary.alpha 
_dssp_struct_summary.phi 
_dssp_struct_summary.psi 
_dssp_struct_summary.x_ca 
_dssp_struct_summary.y_ca 
_dssp_struct_summary.z_ca 
GZMA_Pelodiscus_sinensis_GeneID=102462891 ASP A 1   . . . . . . . . . . . . ? .      .     .      .      136.5  -2.1  -8.1  -9.9  
GZMA_Pelodiscus_sinensis_GeneID=102462891 ILE A 2   E . > . . . . - A A A . ? -0.911 .     -149.1 -103.0 84.8   1.3   -9.2  -8.6  
GZMA_Pelodiscus_sinensis_GeneID=102462891 ILE A 3   E . 3 . . . S + A A A . ? -0.531 82.8  7.5    -56.1  125.0  2.9   -10.2 -12.0 
GZMA_Pelodiscus_sinensis_GeneID=102462891 GLY A 4   T . 3 . . . S + . . . . ? 0.630  104.4 139.8  78.7   6.2    5.3   -13.0 -11.4 
GZMA_Pelodiscus_sinensis_GeneID=102462891 GLY A 5   . . < . . . . - . . . . ? -0.420 42.4  -140.0 -83.6  164.3  4.1   -13.3 -7.8  
GZMA_Pelodiscus_sinensis_GeneID=102462891 VAL A 6   E . . . . . . - B C B . ? -0.875 31.1  -88.6  -120.7 152.8  3.5   -16.4 -5.7  
GZMA_Pelodiscus_sinensis_GeneID=102462891 GLU A 7   E . . . . > . - B C B . ? -0.420 48.1  -126.9 -56.7  134.0  0.8   -17.2 -3.2  
GZMA_Pelodiscus_sinensis_GeneID=102462891 VAL A 8   P . . . . P . - . . . . ? -0.504 26.7  -95.9  -83.3  152.4  1.8   -16.1 0.3   
GZMA_Pelodiscus_sinensis_GeneID=102462891 ILE A 9   P . > . . < . - . . . . ? -0.517 62.8  -87.8  -60.3  125.3  1.9   -18.4 3.3   
GZMA_Pelodiscus_sinensis_GeneID=102462891 PRO A 10  T . 3 . . . S - . . . . ? -0.200 108.6 -0.6   -43.6  127.2  -1.6  -17.7 4.9   
GZMA_Pelodiscus_sinensis_GeneID=102462891 HIS A 11  T . 3 . . . S + . . . . ? 0.599  92.0  123.4  70.1   13.6   -1.4  -14.8 7.4   
GZMA_Pelodiscus_sinensis_GeneID=102462891 SER A 12  S . < . . . S + . . . . ? 0.568  75.3  50.9   -78.8  -7.3   2.3   -14.2 6.7   
GZMA_Pelodiscus_sinensis_GeneID=102462891 ARG A 13  . . > . . . . + . . . . ? -0.624 68.6  166.4  -122.0 71.1   1.4   -10.6 5.7   
GZMA_Pelodiscus_sinensis_GeneID=102462891 PRO A 14  T . 3 . . . . + . . . . ? 0.565  69.8  60.4   -77.3  -0.6   -0.6  -9.6  8.7   
GZMA_Pelodiscus_sinensis_GeneID=102462891 TYR A 15  T . 3 . . . S + . . . . ? 0.506  77.0  117.6  -97.9  -13.0  -0.6  -5.8  7.8   
GZMA_Pelodiscus_sinensis_GeneID=102462891 MET A 16  E . < . . . . - C K J . ? -0.413 46.5  -164.3 -64.9  135.2  -2.3  -6.3  4.5   
GZMA_Pelodiscus_sinensis_GeneID=102462891 ALA A 17  E . . . . . . - C K J K ? -0.960 13.3  -152.5 -123.0 134.1  -5.7  -4.6  4.1   
GZMA_Pelodiscus_sinensis_GeneID=102462891 LEU A 18  E . . . . . . - C K J K ? -0.958 14.3  -160.4 -101.8 118.9  -8.4  -5.2  1.5   
GZMA_Pelodiscus_sinensis_GeneID=102462891 ILE A 19  E . . . . . . - C K J K ? -0.892 6.1   -157.9 -104.1 116.2  -10.4 -2.1  0.9   
GZMA_Pelodiscus_sinensis_GeneID=102462891 LYS A 20  E . . . . . . + C K J K ? -0.938 31.3  132.3  -108.5 113.4  -13.7 -2.7  -0.6  
GZMA_Pelodiscus_sinensis_GeneID=102462891 TRP A 21  S . . . . . S - . . . . ? -0.722 86.8  -56.5  -135.0 174.5  -15.6 -0.1  -2.5  
GZMA_Pelodiscus_sinensis_GeneID=102462891 ASN A 22  S . . . . . S + . . . . ? 0.851  139.5 33.0   -18.2  -28.5  -17.3 -0.2  -5.9  
GZMA_Pelodiscus_sinensis_GeneID=102462891 GLU A 23  S . . . . . S - . . . . ? -0.895 95.4  -110.4 -130.6 152.3  -13.6 -1.3  -6.7  
GZMA_Pelodiscus_sinensis_GeneID=102462891 TYR A 24  E . . . . . . + C L J . ? -0.706 36.5  175.3  -81.4  136.9  -10.9 -3.2  -4.6  
GZMA_Pelodiscus_sinensis_GeneID=102462891 CYS A 25  E . . . . . . - C L J . ? -0.949 20.9  -131.5 -131.1 157.1  -7.9  -1.4  -3.2  
GZMA_Pelodiscus_sinensis_GeneID=102462891 GLY A 26  E . . . . . . + C L J . ? -0.496 28.2  162.3  -95.1  174.8  -5.1  -2.5  -1.0  
GZMA_Pelodiscus_sinensis_GeneID=102462891 GLY A 27  E . . . . . . - C L J . ? -0.963 29.8  -112.0 -173.6 178.1  -3.6  -0.9  2.1   
GZMA_Pelodiscus_sinensis_GeneID=102462891 ALA A 28  E . . . . . . - C L J L ? -0.999 21.4  -126.5 -134.5 130.4  -1.5  -1.4  5.2   
GZMA_Pelodiscus_sinensis_GeneID=102462891 LEU A 29  E . . . . . . + C L . L ? -0.665 34.4  165.7  -71.7  118.5  -2.5  -1.4  8.8   
GZMA_Pelodiscus_sinensis_GeneID=102462891 ILE A 30  E . . . . . . + C L . . ? 0.560  69.3  14.4   -116.3 -9.2   -0.1  1.2   10.4  
GZMA_Pelodiscus_sinensis_GeneID=102462891 LYS A 31  E . > . . . S - C L . L ? -0.944 91.3  -94.4  -152.5 163.7  -2.1  1.5   13.7  
GZMA_Pelodiscus_sinensis_GeneID=102462891 GLU A 32  T . 3 . . . S + . . . . ? 0.737  128.7 21.2   -58.8  -14.2  -4.8  -0.5  15.4  
GZMA_Pelodiscus_sinensis_GeneID=102462891 ASN A 33  T . 3 . . . S + . . . . ? 0.195  111.1 84.1   -137.2 13.0   -7.3  1.9   13.8  
GZMA_Pelodiscus_sinensis_GeneID=102462891 TRP A 34  E . < . . . . - C M L M ? -0.987 48.5  -171.7 -127.4 130.8  -5.4  3.5   10.9  
GZMA_Pelodiscus_sinensis_GeneID=102462891 VAL A 35  E . . . . . . - C M L M ? -0.961 14.3  -145.8 -116.5 131.6  -4.9  2.1   7.4   
GZMA_Pelodiscus_sinensis_GeneID=102462891 LEU A 36  E . . . . . . + C M L M ? -0.880 35.1  146.1  -96.5  130.2  -2.6  3.7   4.8   
GZMA_Pelodiscus_sinensis_GeneID=102462891 THR A 37  E . . . . . . - C M . M ? -0.794 48.5  -68.1  -149.6 -176.2 -3.7  3.5   1.1   
GZMA_Pelodiscus_sinensis_GeneID=102462891 ALA A 38  . . > . . . . - . . . . ? -0.672 28.3  -140.2 -87.0  144.1  -3.6  5.4   -2.2  
GZMA_Pelodiscus_sinensis_GeneID=102462891 ALA A 39  G . > . . . S + . . . . ? 0.716  101.3 64.4   -71.8  -21.4  -5.5  8.6   -2.7  
GZMA_Pelodiscus_sinensis_GeneID=102462891 HIS A 40  G . 3 . . . S + . . . . ? 0.550  74.3  91.4   -82.6  -3.7   -6.6  7.5   -6.2  
GZMA_Pelodiscus_sinensis_GeneID=102462891 CYS A 41  G . < . . . S - . . . . ? 0.606  88.3  -137.6 -75.6  15.4   -8.7  4.5   -4.7  
GZMA_Pelodiscus_sinensis_GeneID=102462891 LYS A 42  . . < . . . . + . . . . ? 0.955  43.2  162.1  25.2   64.1   -11.7 7.0   -4.7  
GZMA_Pelodiscus_sinensis_GeneID=102462891 ILE A 43  . . . . . . . + . . . . ? -0.930 17.1  147.6  -115.3 92.7   -12.8 5.6   -1.2  
GZMA_Pelodiscus_sinensis_GeneID=102462891 ASP A 44  S . . . . . S + . . . . ? 0.744  80.5  4.6    -89.5  -30.8  -15.2 8.0   0.7   
GZMA_Pelodiscus_sinensis_GeneID=102462891 LYS A 45  S . . . . . S + . . . . ? -0.889 86.3  101.0  -150.8 142.4  -17.1 5.1   2.4   
GZMA_Pelodiscus_sinensis_GeneID=102462891 GLY A 46  . . . . . . . - . . . . ? -0.968 57.5  -66.1  166.8  -169.1 -16.5 1.3   2.6   
GZMA_Pelodiscus_sinensis_GeneID=102462891 LYS A 47  E . . . . . . - C N K N ? -0.922 25.5  -150.1 -116.6 141.7  -15.2 -1.7  4.4   
GZMA_Pelodiscus_sinensis_GeneID=102462891 VAL A 48  E . . . . . . - C N K N ? -0.976 11.1  -158.0 -108.1 121.6  -11.7 -2.7  5.4   
GZMA_Pelodiscus_sinensis_GeneID=102462891 LEU A 49  E . . . . . . - C N K N ? -0.928 12.3  -173.8 -99.3  120.2  -11.0 -6.4  5.7   
GZMA_Pelodiscus_sinensis_GeneID=102462891 LEU A 50  E . . . . . . + C N K N ? -0.846 62.4  24.8   -110.8 144.9  -8.0  -7.4  7.8   
GZMA_Pelodiscus_sinensis_GeneID=102462891 GLY A 51  S . . . . . S + . . . . ? 0.560  80.6  145.1  87.6   10.2   -6.4  -10.8 8.3   
GZMA_Pelodiscus_sinensis_GeneID=102462891 ALA A 52  . . . . . . . + . . . . ? -0.691 23.3  166.2  -89.5  124.1  -7.7  -12.2 5.0   
GZMA_Pelodiscus_sinensis_GeneID=102462891 HIS A 53  S . . . . . S + . . . . ? 0.720  82.1  31.6   -89.6  -42.7  -5.5  -14.7 3.0   
GZMA_Pelodiscus_sinensis_GeneID=102462891 SER A 54  B . . . . . . - D Q P . ? -0.983 68.1  -151.9 -116.8 136.1  -8.5  -15.6 0.8   
GZMA_Pelodiscus_sinensis_GeneID=102462891 ILE A 55  S . . . . . S + . . . . ? 0.855  98.6  43.4   -74.0  -30.3  -11.2 -13.2 -0.2  
GZMA_Pelodiscus_sinensis_GeneID=102462891 SER A 56  S . . . . . S + . . . . ? 0.720  100.9 83.2   -93.1  -16.4  -13.8 -15.9 -0.7  
GZMA_Pelodiscus_sinensis_GeneID=102462891 GLU A 57  S . . . . . S - . . . . ? -0.641 76.5  -129.1 -97.5  138.0  -13.0 -17.9 2.5   
GZMA_Pelodiscus_sinensis_GeneID=102462891 LYS A 58  . . . . . . . - . . . . ? -0.792 29.7  -166.4 -79.7  113.4  -14.2 -17.2 5.9   
GZMA_Pelodiscus_sinensis_GeneID=102462891 GLU A 59  . . > . . . . - . . . . ? -0.895 23.6  -133.0 -108.2 134.1  -11.1 -17.1 8.1   
GZMA_Pelodiscus_sinensis_GeneID=102462891 GLU A 60  T . 3 . . . S + . . . . ? 0.843  106.4 45.8   -54.1  -36.4  -11.4 -17.1 12.0  
GZMA_Pelodiscus_sinensis_GeneID=102462891 GLU A 61  T . 3 . . . S + . . . . ? 0.426  85.7  120.2  -96.1  1.6    -9.0  -14.3 12.5  
GZMA_Pelodiscus_sinensis_GeneID=102462891 GLN A 62  . . < . . . . - . . . . ? -0.420 44.6  -165.1 -69.8  137.3  -10.5 -12.0 9.7   
GZMA_Pelodiscus_sinensis_GeneID=102462891 GLN A 63  E . . . . . . - C O N . ? -0.995 5.9   -156.8 -126.0 131.3  -11.8 -8.6  10.9  
GZMA_Pelodiscus_sinensis_GeneID=102462891 THR A 64  E . . . . . . - C O N . ? -0.952 14.1  -175.1 -112.3 132.0  -14.1 -6.3  9.0   
GZMA_Pelodiscus_sinensis_GeneID=102462891 PHE A 65  E . . . . . . - C O N . ? -0.961 22.6  -130.0 -126.8 142.4  -14.3 -2.6  9.7   
GZMA_Pelodiscus_sinensis_GeneID=102462891 LYS A 66  E . . . . . . - C O N . ? -0.647 33.4  -114.8 -79.2  147.1  -16.3 0.3   8.5   
GZMA_Pelodiscus_sinensis_GeneID=102462891 ILE A 67  E . . . . . . + C O O . ? -0.750 32.4  179.3  -83.6  120.9  -14.4 3.4   7.4   
GZMA_Pelodiscus_sinensis_GeneID=102462891 SER A 68  E . . . . . . + C O . . ? 0.814  69.2  10.8   -87.3  -34.6  -15.2 6.3   9.8   
GZMA_Pelodiscus_sinensis_GeneID=102462891 ARG A 69  E . . . . . . - C O O . ? -0.990 55.0  -159.4 -151.4 134.8  -12.9 8.8   8.1   
GZMA_Pelodiscus_sinensis_GeneID=102462891 ALA A 70  E . . . . . . - C O O . ? -0.977 13.6  -170.0 -112.6 120.0  -10.9 9.2   4.9   
GZMA_Pelodiscus_sinensis_GeneID=102462891 VAL A 71  E . . . . . . - C O O . ? -0.890 6.4   -160.8 -115.1 103.9  -8.1  11.8  5.0   
GZMA_Pelodiscus_sinensis_GeneID=102462891 ARG A 72  E . . . . . . - C O O . ? -0.525 34.3  -97.3  -81.2  143.8  -6.5  12.5  1.7   
GZMA_Pelodiscus_sinensis_GeneID=102462891 TYR A 73  . . > . . . . - . . . . ? -0.443 35.7  -131.0 -58.1  131.3  -3.1  14.1  1.5   
GZMA_Pelodiscus_sinensis_GeneID=102462891 PRO A 74  T . 3 . . . S + . . . . ? 0.817  102.7 45.3   -61.1  -29.0  -3.9  17.9  1.0   
GZMA_Pelodiscus_sinensis_GeneID=102462891 CYS A 75  T . 3 . . . S + . . . . ? 0.120  77.6  143.6  -105.8 19.3   -1.5  18.3  -2.0  
GZMA_Pelodiscus_sinensis_GeneID=102462891 TYR A 76  . . < . . . . - . . . . ? -0.466 39.4  -151.4 -58.6  125.5  -2.6  15.2  -3.8  
GZMA_Pelodiscus_sinensis_GeneID=102462891 ASN A 77  B . . > > . . - E S Q . ? -0.924 8.1   -166.5 -103.2 111.9  -2.5  15.8  -7.6  
GZMA_Pelodiscus_sinensis_GeneID=102462891 GLU A 78  T . . 4 5 . S + . . . . ? 0.858  85.9  51.4   -69.8  -35.4  -5.0  13.6  -9.4  
GZMA_Pelodiscus_sinensis_GeneID=102462891 GLN A 79  T . . 4 5 . S + . . . . ? 0.940  124.6 25.8   -69.5  -44.0  -3.6  14.3  -12.9 
GZMA_Pelodiscus_sinensis_GeneID=102462891 GLU A 80  T . . 4 5 . S - . . . . ? 0.484  98.0  -131.5 -100.1 -0.2   -0.0  13.5  -12.0 
GZMA_Pelodiscus_sinensis_GeneID=102462891 LYS A 81  T . > < 5 . . + . . . . ? 0.813  49.8  163.6  48.1   28.1   -0.9  11.1  -9.2  
GZMA_Pelodiscus_sinensis_GeneID=102462891 GLU A 82  B . 3 . < . . + E T Q . ? -0.633 62.7  11.8   -70.8  138.9  1.7   13.1  -7.2  
GZMA_Pelodiscus_sinensis_GeneID=102462891 ASN A 83  T . 3 . . . S - . . . . ? 0.881  81.0  -179.9 60.1   37.8   1.5   12.6  -3.4  
GZMA_Pelodiscus_sinensis_GeneID=102462891 ASP A 84  . . < . . . . + . . . . ? -0.423 30.2  124.4  -73.7  65.8   -0.9  9.7   -3.9  
GZMA_Pelodiscus_sinensis_GeneID=102462891 ILE A 85  . . . . . . . + . . . . ? -0.987 31.6  176.1  -131.6 141.4  -1.4  8.9   -0.2  
GZMA_Pelodiscus_sinensis_GeneID=102462891 MET A 86  E . . . . . . - C P M O ? -0.994 18.3  -142.9 -142.7 141.1  -4.6  8.6   2.0   
GZMA_Pelodiscus_sinensis_GeneID=102462891 LEU A 87  E . . . . . . - C P M O ? -0.921 10.8  -156.1 -106.1 134.3  -5.3  7.6   5.6   
GZMA_Pelodiscus_sinensis_GeneID=102462891 LEU A 88  E . . . . . . - C P M O ? -0.958 4.6   -151.2 -113.0 122.5  -8.3  5.6   6.6   
GZMA_Pelodiscus_sinensis_GeneID=102462891 LYS A 89  E . . . . . . - C P M O ? -0.828 16.6  -140.0 -88.7  126.6  -9.6  5.8   10.2  
GZMA_Pelodiscus_sinensis_GeneID=102462891 LEU A 90  E . . . . . . - C P . O ? -0.570 14.4  -127.4 -82.7  148.3  -11.4 2.6   11.2  
GZMA_Pelodiscus_sinensis_GeneID=102462891 GLN A 91  S . . . . . S + . . . . ? 0.774  95.0  24.3   -64.2  -25.1  -14.7 2.9   13.4  
GZMA_Pelodiscus_sinensis_GeneID=102462891 LYS A 92  S . . . . . S - . . . . ? -0.942 91.0  -96.5  -139.7 159.0  -13.0 0.4   15.8  
GZMA_Pelodiscus_sinensis_GeneID=102462891 ARG A 93  . . . . . . . - . . . . ? -0.557 42.8  -118.7 -74.6  136.3  -9.6  -0.7  16.9  
GZMA_Pelodiscus_sinensis_GeneID=102462891 ALA A 94  . . . . . . . - . . . . ? -0.463 22.2  -119.0 -69.6  141.6  -8.3  -3.9  15.3  
GZMA_Pelodiscus_sinensis_GeneID=102462891 LYS A 95  . . . . . . . - . . . . ? -0.787 29.8  -133.9 -79.1  115.6  -7.5  -6.9  17.5  
GZMA_Pelodiscus_sinensis_GeneID=102462891 ILE A 96  . . . . . . . + . . . . ? -0.624 47.5  129.4  -76.9  129.9  -3.8  -7.6  17.0  
GZMA_Pelodiscus_sinensis_GeneID=102462891 ASN A 97  S . . . . . S - . . . . ? -0.765 72.5  -58.2  -156.8 -162.9 -3.1  -11.3 16.5  
GZMA_Pelodiscus_sinensis_GeneID=102462891 LYS A 98  S . . . . . S + . . . . ? 0.778  134.6 35.2   -66.3  -20.8  -1.3  -13.9 14.3  
GZMA_Pelodiscus_sinensis_GeneID=102462891 ALA A 99  S . . . . . S + . . . . ? 0.575  116.5 54.9   -110.2 -12.1  -3.3  -12.7 11.2  
GZMA_Pelodiscus_sinensis_GeneID=102462891 VAL A 100 . . . . . . . + . . . . ? -0.955 64.7  142.9  -133.7 112.7  -3.5  -8.9  12.0  
GZMA_Pelodiscus_sinensis_GeneID=102462891 LYS A 101 . . . . . . . - . . . . ? -0.969 43.7  -110.5 -143.6 157.8  -0.5  -6.7  12.7  
GZMA_Pelodiscus_sinensis_GeneID=102462891 THR A 102 . . . . . . . - . . . . ? -0.552 25.4  -137.7 -85.3  153.8  0.8   -3.2  12.1  
GZMA_Pelodiscus_sinensis_GeneID=102462891 ILE A 103 . . . . . . . - . . . . ? -0.897 25.4  -109.7 -109.6 142.8  3.8   -2.5  9.7   
GZMA_Pelodiscus_sinensis_GeneID=102462891 LYS A 104 B . . . . > . - B D C . ? -0.431 25.8  -120.5 -72.4  142.8  6.4   0.1   10.7  
GZMA_Pelodiscus_sinensis_GeneID=102462891 LEU A 105 P . . . . P . - . . . . ? -0.506 43.0  -93.8  -75.8  148.8  6.7   3.4   8.9   
GZMA_Pelodiscus_sinensis_GeneID=102462891 PRO A 106 P . . . . < . - . . . . ? -0.308 26.4  -165.7 -67.1  149.4  10.0  3.9   7.2   
GZMA_Pelodiscus_sinensis_GeneID=102462891 ASN A 107 S . . . . . S + . . . . ? 0.710  75.6  17.5   -98.4  -31.4  13.0  5.7   8.8   
GZMA_Pelodiscus_sinensis_GeneID=102462891 THR A 108 S . . . . . S - . . . . ? -0.928 85.8  -91.4  -138.7 165.1  15.0  6.2   5.6   
GZMA_Pelodiscus_sinensis_GeneID=102462891 ASP A 109 P . . . . > . - . . . . ? -0.479 44.1  -112.5 -74.5  141.0  14.6  6.2   1.9   
GZMA_Pelodiscus_sinensis_GeneID=102462891 PRO A 110 P . . . . P . - . . . . ? -0.494 32.5  -132.8 -69.7  141.6  15.3  3.0   0.1   
GZMA_Pelodiscus_sinensis_GeneID=102462891 LYS A 111 P . > . . P . - . . . . ? -0.684 33.2  -84.1  -89.4  152.1  18.4  3.1   -2.1  
GZMA_Pelodiscus_sinensis_GeneID=102462891 PRO A 112 T . 3 . . < S + . . . . ? -0.271 118.9 31.1   -51.9  136.7  18.6  1.9   -5.6  
GZMA_Pelodiscus_sinensis_GeneID=102462891 GLY A 113 T . 3 . . . S + . . . . ? 0.274  84.1  139.7  96.9   -14.0  19.2  -1.9  -5.6  
GZMA_Pelodiscus_sinensis_GeneID=102462891 THR A 114 . . < . . . . - . . . . ? -0.497 53.8  -125.1 -63.0  131.2  17.3  -2.4  -2.4  
GZMA_Pelodiscus_sinensis_GeneID=102462891 MET A 115 E . . . . . . + B E D . ? -0.677 37.7  175.4  -79.7  133.4  15.2  -5.6  -2.5  
GZMA_Pelodiscus_sinensis_GeneID=102462891 CYS A 116 E . . . . . . - B E D E ? -0.834 21.9  -133.8 -136.7 164.9  11.6  -5.0  -1.6  
GZMA_Pelodiscus_sinensis_GeneID=102462891 GLN A 117 E . . . . . . - B E D E ? -0.963 10.8  -168.6 -124.4 146.0  8.3   -6.8  -1.5  
GZMA_Pelodiscus_sinensis_GeneID=102462891 VAL A 118 E . . . . . . - B E D E ? -0.977 8.7   -172.1 -128.7 139.2  4.8   -6.0  -2.7  
GZMA_Pelodiscus_sinensis_GeneID=102462891 ALA A 119 E . . . . . . + B E D . ? -0.966 20.8  115.1  -132.0 150.3  1.7   -7.8  -1.8  
GZMA_Pelodiscus_sinensis_GeneID=102462891 GLY A 120 E . . . . . . - B E D . ? -0.984 62.9  -99.1  171.5  -179.9 -1.9  -7.6  -3.0  
GZMA_Pelodiscus_sinensis_GeneID=102462891 TRP A 121 S . . . . . S + . . . . ? -0.098 71.5  130.8  -110.6 20.0   -5.0  -9.3  -4.7  
GZMA_Pelodiscus_sinensis_GeneID=102462891 GLY A 122 . . . . . . . - . . . . ? 0.124  69.3  -59.3  -64.1  -174.7 -4.4  -7.5  -8.1  
GZMA_Pelodiscus_sinensis_GeneID=102462891 ILE A 123 . . . . . . . - . . . . ? -0.413 37.8  -155.3 -68.4  151.6  -4.4  -9.3  -11.6 
GZMA_Pelodiscus_sinensis_GeneID=102462891 ILE A 124 S . . . . . S + . . . . ? 0.533  75.4  39.0   -109.7 -10.1  -1.7  -12.1 -12.1 
GZMA_Pelodiscus_sinensis_GeneID=102462891 LYS A 125 S . > . . . S - . . . . ? -0.999 87.9  -105.6 -142.8 142.3  -1.5  -11.8 -15.9 
GZMA_Pelodiscus_sinensis_GeneID=102462891 ASN A 126 T . 3 . . . S + . . . . ? -0.389 106.8 25.1   -61.7  134.0  -1.6  -9.0  -18.4 
GZMA_Pelodiscus_sinensis_GeneID=102462891 GLY A 127 T . 3 . . . S + . . . . ? 0.438  92.3  122.3  95.9   -9.7   -5.0  -8.8  -20.2 
GZMA_Pelodiscus_sinensis_GeneID=102462891 GLN A 128 . . < . . . . - . . . . ? -0.713 46.6  -163.5 -87.1  149.2  -6.9  -10.5 -17.5 
GZMA_Pelodiscus_sinensis_GeneID=102462891 ARG A 129 . . . . . . . + . . . . ? 0.702  64.9  83.0   -106.3 -10.2  -9.8  -8.7  -15.9 
GZMA_Pelodiscus_sinensis_GeneID=102462891 LYS A 130 . . . . . . . - . . . . ? -0.720 69.7  -139.2 -108.7 123.7  -10.2 -10.7 -12.7 
GZMA_Pelodiscus_sinensis_GeneID=102462891 PRO A 131 . . . . . . . - . . . . ? -0.248 38.3  -86.2  -63.7  160.1  -8.0  -10.1 -9.6  
GZMA_Pelodiscus_sinensis_GeneID=102462891 SER A 132 . . . . . . . - . . . . ? -0.444 21.9  -149.3 -67.6  138.4  -6.7  -13.0 -7.6  
GZMA_Pelodiscus_sinensis_GeneID=102462891 ASN A 133 S . . . . . S + . . . . ? 0.722  84.5  62.6   -77.3  -19.2  -8.8  -14.5 -4.9  
GZMA_Pelodiscus_sinensis_GeneID=102462891 ILE A 134 B . . . . . S - D R P . ? -0.842 95.7  -105.1 -114.7 135.3  -5.7  -15.4 -2.9  
GZMA_Pelodiscus_sinensis_GeneID=102462891 LEU A 135 . . . . . . . - . . . . ? -0.434 43.7  -172.4 -60.3  133.0  -3.2  -13.0 -1.5  
GZMA_Pelodiscus_sinensis_GeneID=102462891 ARG A 136 E . . . . . . - B F B D ? -0.856 10.1  -161.9 -127.3 159.4  0.1   -12.9 -3.5  
GZMA_Pelodiscus_sinensis_GeneID=102462891 ALA A 137 E . . . . . . - B F B D ? -0.984 2.3   -168.0 -140.5 154.0  3.5   -11.3 -3.2  
GZMA_Pelodiscus_sinensis_GeneID=102462891 VAL A 138 E . . . . . . - B F . D ? -0.995 21.4  -125.1 -140.7 145.6  6.4   -10.5 -5.4  
GZMA_Pelodiscus_sinensis_GeneID=102462891 ASN A 139 E . . . . . . + B F . D ? -0.751 35.7  171.9  -87.1  136.4  10.0  -9.4  -4.8  
GZMA_Pelodiscus_sinensis_GeneID=102462891 ILE A 140 E . . . . . . - B F . D ? -0.927 24.0  -126.9 -141.9 161.9  11.1  -6.3  -6.6  
GZMA_Pelodiscus_sinensis_GeneID=102462891 THR A 141 E . . . . . . - B F F D ? -0.881 26.4  -109.7 -114.6 145.2  14.1  -4.0  -6.7  
GZMA_Pelodiscus_sinensis_GeneID=102462891 ILE A 142 E . . . . . . - B F F . ? -0.534 34.3  -146.6 -69.3  133.1  14.3  -0.3  -6.2  
GZMA_Pelodiscus_sinensis_GeneID=102462891 ILE A 143 E . . . . . . - B F F . ? -0.855 23.9  -100.8 -105.5 139.4  15.2  1.5   -9.5  
GZMA_Pelodiscus_sinensis_GeneID=102462891 ASP A 144 . . . > . . . - . . . . ? -0.316 28.3  -131.9 -58.0  130.8  17.3  4.7   -9.7  
GZMA_Pelodiscus_sinensis_GeneID=102462891 ARG A 145 H . . > . . S + . . . . ? 0.833  106.1 55.6   -56.1  -39.4  15.0  7.7   -10.1 
GZMA_Pelodiscus_sinensis_GeneID=102462891 ARG A 146 H . . > . . S + . . . . ? 0.920  111.0 43.8   -59.3  -45.9  17.1  9.0   -13.0 
GZMA_Pelodiscus_sinensis_GeneID=102462891 ILE A 147 H . . > . . S + . . . . ? 0.901  112.3 54.3   -64.4  -40.5  16.7  5.7   -14.8 
GZMA_Pelodiscus_sinensis_GeneID=102462891 CYS A 148 H . > X . . S + . . . . ? 0.897  102.0 56.8   -62.1  -42.5  13.1  5.7   -13.9 
GZMA_Pelodiscus_sinensis_GeneID=102462891 ASN A 149 H . 3 < > . S + . . . . ? 0.818  97.2  63.2   -59.9  -33.7  12.5  9.1   -15.4 
GZMA_Pelodiscus_sinensis_GeneID=102462891 ASN A 150 H . 3 < 5 . S + . . . . ? 0.834  106.2 46.7   -62.5  -23.8  13.8  7.9   -18.7 
GZMA_Pelodiscus_sinensis_GeneID=102462891 HIS A 151 H . < < 5 . S + . . . . ? 0.714  117.9 39.9   -89.2  -20.6  10.9  5.5   -18.7 
GZMA_Pelodiscus_sinensis_GeneID=102462891 TYR A 152 T . > < 5 . S - . . . . ? 0.008  110.6 -106.8 -124.1 25.9   8.3   8.1   -17.8 
GZMA_Pelodiscus_sinensis_GeneID=102462891 ASN A 153 T . 3 . 5 . S - . . . . ? 0.867  76.2  -59.9  53.4   35.5   9.4   11.2  -19.8 
GZMA_Pelodiscus_sinensis_GeneID=102462891 TYR A 154 T . 3 . < . S + . . . . ? 0.754  106.8 119.1  75.1   31.8   10.8  13.1  -16.6 
GZMA_Pelodiscus_sinensis_GeneID=102462891 ILE A 155 . . < . . . . + . . . . ? 0.500  40.5  108.0  -101.6 -9.5   7.5   13.1  -14.7 
GZMA_Pelodiscus_sinensis_GeneID=102462891 ILE A 156 . . . . . . . - . . . . ? -0.637 56.4  -164.6 -73.5  120.8  8.9   11.1  -11.8 
GZMA_Pelodiscus_sinensis_GeneID=102462891 THR A 157 . . > . . . . - . . . . ? -0.355 36.2  -97.2  -100.6 -179.8 9.3   13.4  -8.8  
GZMA_Pelodiscus_sinensis_GeneID=102462891 LYS A 158 T . 3 . . . S + . . . . ? 0.631  121.5 63.8   -70.0  -17.2  11.2  13.3  -5.4  
GZMA_Pelodiscus_sinensis_GeneID=102462891 ASN A 159 T . 3 . . . S + . . . . ? 0.278  96.8  77.1   -88.9  9.5    8.0   12.2  -3.8  
GZMA_Pelodiscus_sinensis_GeneID=102462891 MET A 160 E . < . . . . - B G . G ? -0.916 59.5  -160.5 -125.8 148.6  8.0   9.0   -5.9  
GZMA_Pelodiscus_sinensis_GeneID=102462891 VAL A 161 E . . . . . . - B G . G ? -0.984 10.2  -148.7 -125.8 139.2  9.8   5.7   -5.8  
GZMA_Pelodiscus_sinensis_GeneID=102462891 CYS A 162 E . . . . . . + B G F G ? -0.879 18.7  171.8  -108.9 141.5  10.2  3.2   -8.7  
GZMA_Pelodiscus_sinensis_GeneID=102462891 ALA A 163 E . . . . . . + B G F G ? -0.995 14.9  116.4  -146.5 143.8  10.5  -0.5  -8.4  
GZMA_Pelodiscus_sinensis_GeneID=102462891 GLY A 164 E . . . . . . - B G F . ? -0.969 59.5  -69.3  177.0  177.3  10.6  -3.4  -10.7 
GZMA_Pelodiscus_sinensis_GeneID=102462891 ASP A 165 . . > . . . . - . . . . ? -0.823 29.2  -144.4 -92.7  126.1  12.5  -6.3  -12.2 
GZMA_Pelodiscus_sinensis_GeneID=102462891 LYS A 166 T . 3 . . . S + . . . . ? 0.769  105.9 42.8   -59.8  -25.8  15.4  -5.4  -14.4 
GZMA_Pelodiscus_sinensis_GeneID=102462891 ASN A 167 T . 3 . . . S - . . . . ? 0.341  113.6 -126.0 -100.3 5.1    14.5  -8.4  -16.6 
GZMA_Pelodiscus_sinensis_GeneID=102462891 GLY A 168 S . < . . . S + . . . . ? -0.127 74.5  100.5  73.6   171.7  10.8  -7.8  -16.5 
GZMA_Pelodiscus_sinensis_GeneID=102462891 GLY A 169 S . . . . . S + . . . . ? 0.365  71.1  79.9   99.2   -6.5   8.2   -10.3 -15.4 
GZMA_Pelodiscus_sinensis_GeneID=102462891 ARG A 170 . . . . . . . + . . . . ? -0.993 53.3  113.3  -136.0 136.3  7.5   -9.0  -11.9 
GZMA_Pelodiscus_sinensis_GeneID=102462891 ASP A 171 E . . . . . . - A B A . ? -0.980 58.8  -91.2  177.7  159.6  5.4   -6.0  -10.8 
GZMA_Pelodiscus_sinensis_GeneID=102462891 SER A 172 E . . . . . . + A B A . ? -0.739 50.5  176.0  -81.6  148.9  2.4   -4.7  -9.0  
GZMA_Pelodiscus_sinensis_GeneID=102462891 CYS A 173 . . > . . . . - . . . . ? -0.576 36.2  -27.0  -137.1 -164.0 -0.7  -4.3  -11.1 
GZMA_Pelodiscus_sinensis_GeneID=102462891 THR A 174 T . 3 . . . S + . . . . ? -0.335 122.7 29.4   -59.5  133.0  -4.3  -3.4  -11.2 
GZMA_Pelodiscus_sinensis_GeneID=102462891 GLY A 175 T . 3 . . . S + . . . . ? 0.223  99.2  84.1   102.8  -12.2  -6.0  -4.1  -7.9  
GZMA_Pelodiscus_sinensis_GeneID=102462891 ASP A 176 . . X . . . . + . . . . ? 0.225  56.4  140.3  -103.3 0.8    -2.9  -3.5  -5.8  
GZMA_Pelodiscus_sinensis_GeneID=102462891 SER A 177 T . 3 . . . S + . . . . ? -0.330 75.0  15.4   -46.5  130.1  -3.5  0.2   -5.8  
GZMA_Pelodiscus_sinensis_GeneID=102462891 GLY A 178 T . 3 . . . S + . . . . ? 0.322  95.6  139.6  88.3   -11.9  -2.7  1.4   -2.3  
GZMA_Pelodiscus_sinensis_GeneID=102462891 GLY A 179 . . < . . . . - . . . . ? -0.297 57.2  -90.6  -66.0  162.3  -0.9  -1.8  -1.4  
GZMA_Pelodiscus_sinensis_GeneID=102462891 PRO A 180 E . . . . . . - B H . H ? -0.469 20.9  -155.1 -87.5  130.1  2.4   -1.7  0.6   
GZMA_Pelodiscus_sinensis_GeneID=102462891 LEU A 181 E . . . . . . - B H E H ? -0.949 24.9  -164.8 -90.5  113.4  5.9   -1.5  -0.8  
GZMA_Pelodiscus_sinensis_GeneID=102462891 ILE A 182 E . . . . . . + B H E H ? -0.884 14.2  175.9  -113.8 121.1  8.1   -3.1  2.0   
GZMA_Pelodiscus_sinensis_GeneID=102462891 CYS A 183 E . > . . . S - B H E H ? -0.989 73.1  -11.2  -124.6 126.3  11.8  -2.7  2.2   
GZMA_Pelodiscus_sinensis_GeneID=102462891 ASN A 184 T . 3 . . . S - . . . . ? 0.888  130.4 -54.0  54.7   33.1   13.9  -4.1  5.0   
GZMA_Pelodiscus_sinensis_GeneID=102462891 GLY A 185 T . 3 . . . S + . . . . ? 0.549  117.2 107.8  84.9   4.7    10.7  -4.8  7.0   
GZMA_Pelodiscus_sinensis_GeneID=102462891 GLU A 186 E . < . . . S - B I C H ? -0.917 77.4  -112.6 -118.2 147.9  9.4   -1.2  6.7   
GZMA_Pelodiscus_sinensis_GeneID=102462891 LEU A 187 E . . . . . . + B I . H ? -0.681 44.4  164.0  -75.5  104.3  6.6   0.4   4.7   
GZMA_Pelodiscus_sinensis_GeneID=102462891 THR A 188 E . . . . . . + B I . . ? 0.630  55.7  3.1    -105.2 -15.7  8.5   2.5   2.2   
GZMA_Pelodiscus_sinensis_GeneID=102462891 GLY A 189 E . . . . . . - B I I H ? -0.984 57.9  -121.6 -162.1 169.4  5.9   3.2   -0.4  
GZMA_Pelodiscus_sinensis_GeneID=102462891 ILE A 190 E . . . . . . - B I I H ? -0.979 39.5  -107.8 -123.2 128.4  2.3   3.0   -1.6  
GZMA_Pelodiscus_sinensis_GeneID=102462891 THR A 191 E . . . . . . + B I I . ? -0.380 54.3  155.2  -53.9  122.1  1.4   1.4   -4.9  
GZMA_Pelodiscus_sinensis_GeneID=102462891 SER A 192 E . . . . . . - B I . . ? 0.752  48.5  -28.7  -117.5 -73.9  0.3   4.4   -7.1  
GZMA_Pelodiscus_sinensis_GeneID=102462891 PHE A 193 E . . . . . . + B I I . ? -0.896 49.2  165.6  -147.8 170.8  0.6   4.0   -10.9 
GZMA_Pelodiscus_sinensis_GeneID=102462891 GLY A 194 . . . . . . . - . . . . ? -0.950 46.2  -51.3  -167.2 -175.5 2.5   2.2   -13.7 
GZMA_Pelodiscus_sinensis_GeneID=102462891 LYS A 195 . . . . . . . - . . . . ? -0.215 55.5  -105.9 -68.7  164.0  2.4   1.4   -17.4 
GZMA_Pelodiscus_sinensis_GeneID=102462891 LEU A 196 S . . . . . S + . . . . ? 0.909  111.9 55.7   -57.6  -43.3  -0.6  -0.1  -18.9 
GZMA_Pelodiscus_sinensis_GeneID=102462891 LYS A 197 S . > . . . S - . . . . ? -0.828 85.1  -144.8 -95.8  121.8  1.2   -3.4  -19.1 
GZMA_Pelodiscus_sinensis_GeneID=102462891 CYS A 198 T . 3 . . . S + . . . . ? -0.488 75.8  28.9   -79.9  153.3  2.6   -4.6  -15.8 
GZMA_Pelodiscus_sinensis_GeneID=102462891 GLY A 199 T . 3 . . . S + . . . . ? 0.700  83.6  142.5  79.5   16.0   5.9   -6.5  -15.4 
GZMA_Pelodiscus_sinensis_GeneID=102462891 THR A 200 . . X . . . . - . . . . ? -0.660 60.1  -128.9 -91.1  150.6  7.5   -4.9  -18.5 
GZMA_Pelodiscus_sinensis_GeneID=102462891 ILE A 201 T . 3 . . . S + . . . . ? 0.826  111.0 49.5   -62.5  -27.0  11.2  -4.0  -18.6 
GZMA_Pelodiscus_sinensis_GeneID=102462891 GLN A 202 T . 3 . . . S + . . . . ? 0.274  107.7 56.9   -99.9  15.8   10.1  -0.4  -19.8 
GZMA_Pelodiscus_sinensis_GeneID=102462891 GLY A 203 . . < . . . . - . . . . ? -0.358 62.9  -178.8 -151.1 59.4   7.5   0.1   -17.1 
GZMA_Pelodiscus_sinensis_GeneID=102462891 PRO A 204 . . . . . . . - . . . . ? -0.214 40.3  -100.4 -52.4  151.4  8.6   -0.1  -13.5 
GZMA_Pelodiscus_sinensis_GeneID=102462891 GLY A 205 E . . . . . . - B J G . ? -0.511 33.2  -136.5 -68.5  146.5  5.8   0.4   -10.9 
GZMA_Pelodiscus_sinensis_GeneID=102462891 VAL A 206 E . . . . . . - B J G I ? -0.918 20.3  -170.8 -110.2 135.5  5.6   3.8   -9.3  
GZMA_Pelodiscus_sinensis_GeneID=102462891 TYR A 207 E . . . . . . - B J G I ? -0.915 30.3  -110.3 -124.3 142.6  5.0   4.2   -5.6  
GZMA_Pelodiscus_sinensis_GeneID=102462891 ALA A 208 E . . . . . . - B J G I ? -0.677 41.0  -122.7 -70.2  122.6  4.2   7.2   -3.4  
GZMA_Pelodiscus_sinensis_GeneID=102462891 ARG A 209 E . . . . . . - B J . I ? -0.568 20.4  -162.4 -70.8  129.9  7.3   7.8   -1.3  
GZMA_Pelodiscus_sinensis_GeneID=102462891 LEU A 210 S . > . . . S + . . . . ? 0.783  78.6  69.5   -88.3  -28.1  6.4   7.7   2.4   
GZMA_Pelodiscus_sinensis_GeneID=102462891 THR A 211 G . > . . . S + . . . . ? 0.855  98.7  51.6   -61.4  -31.9  9.5   9.4   3.9   
GZMA_Pelodiscus_sinensis_GeneID=102462891 THR A 212 G . 3 . . . S + . . . . ? 0.605  115.9 42.2   -79.6  -10.8  8.5   12.8  2.4   
GZMA_Pelodiscus_sinensis_GeneID=102462891 HIS A 213 G . < > . . S + . . . . ? 0.236  81.7  103.8  -117.9 8.7    5.0   12.4  4.0   
GZMA_Pelodiscus_sinensis_GeneID=102462891 LEU A 214 H . < > . . S + . . . . ? 0.887  78.9  52.6   -63.8  -43.9  6.0   11.0  7.4   
GZMA_Pelodiscus_sinensis_GeneID=102462891 LEU A 215 H . . > . . S + . . . . ? 0.920  111.9 45.9   -59.8  -45.0  5.4   14.2  9.2   
GZMA_Pelodiscus_sinensis_GeneID=102462891 TRP A 216 H . . > . . S + . . . . ? 0.914  112.5 50.9   -61.8  -45.4  1.9   14.5  7.8   
GZMA_Pelodiscus_sinensis_GeneID=102462891 ILE A 217 H . . X . . S + . . . . ? 0.941  112.8 45.5   -59.7  -47.3  1.2   10.9  8.6   
GZMA_Pelodiscus_sinensis_GeneID=102462891 LYS A 218 H . . X > . S + . . . . ? 0.885  114.1 48.8   -66.0  -40.9  2.3   11.2  12.2  
GZMA_Pelodiscus_sinensis_GeneID=102462891 LYS A 219 H . . < 5 . S + . . . . ? 0.891  112.7 48.0   -65.5  -40.5  0.4   14.5  12.7  
GZMA_Pelodiscus_sinensis_GeneID=102462891 THR A 220 H . . < 5 . S + . . . . ? 0.889  112.1 46.2   -72.6  -38.1  -2.8  13.1  11.2  
GZMA_Pelodiscus_sinensis_GeneID=102462891 ILE A 221 H . . < 5 . S - . . . . ? 0.550  108.0 -124.8 -93.0  4.5    -2.9  9.8   13.2  
GZMA_Pelodiscus_sinensis_GeneID=102462891 GLY A 222 T . . < 5 . . + . . . . ? 0.967  68.2  76.6   53.7   88.4   -2.1  11.6  16.5  
GZMA_Pelodiscus_sinensis_GeneID=102462891 GLY A 223 . . . . < . . . . . . . ? -0.656 .     .      144.3  126.2  1.1   10.0  18.2  
GZMA_Pelodiscus_sinensis_GeneID=102462891 ASP A 224 . . . . . . . . . . . . ? -0.836 .     .      -56.5  .      5.2   9.8   18.0  
# 
loop_
_dssp_struct_ladder.id 
_dssp_struct_ladder.sheet_id 
_dssp_struct_ladder.range_id_1 
_dssp_struct_ladder.range_id_2 
_dssp_struct_ladder.type 
_dssp_struct_ladder.beg_1_label_comp_id 
_dssp_struct_ladder.beg_1_label_asym_id 
_dssp_struct_ladder.beg_1_label_seq_id 
_dssp_struct_ladder.pdbx_beg_1_PDB_ins_code 
_dssp_struct_ladder.end_1_label_comp_id 
_dssp_struct_ladder.end_1_label_asym_id 
_dssp_struct_ladder.end_1_label_seq_id 
_dssp_struct_ladder.pdbx_end_1_PDB_ins_code 
_dssp_struct_ladder.beg_1_auth_comp_id 
_dssp_struct_ladder.beg_1_auth_asym_id 
_dssp_struct_ladder.beg_1_auth_seq_id 
_dssp_struct_ladder.end_1_auth_comp_id 
_dssp_struct_ladder.end_1_auth_asym_id 
_dssp_struct_ladder.end_1_auth_seq_id 
_dssp_struct_ladder.beg_2_label_comp_id 
_dssp_struct_ladder.beg_2_label_asym_id 
_dssp_struct_ladder.beg_2_label_seq_id 
_dssp_struct_ladder.pdbx_beg_2_PDB_ins_code 
_dssp_struct_ladder.end_2_label_comp_id 
_dssp_struct_ladder.end_2_label_asym_id 
_dssp_struct_ladder.end_2_label_seq_id 
_dssp_struct_ladder.pdbx_end_2_PDB_ins_code 
_dssp_struct_ladder.beg_2_auth_comp_id 
_dssp_struct_ladder.beg_2_auth_asym_id 
_dssp_struct_ladder.beg_2_auth_seq_id 
_dssp_struct_ladder.end_2_auth_comp_id 
_dssp_struct_ladder.end_2_auth_asym_id 
_dssp_struct_ladder.end_2_auth_seq_id 
A A A B anti-parallel ILE A 2   ? ILE A 3   ? ILE A 2   ILE A 3   SER A 172 ? ASP A 171 ? SER A 172 ASP A 171 
B B C F anti-parallel VAL A 6   ? GLU A 7   ? VAL A 6   GLU A 7   ALA A 137 ? ARG A 136 ? ALA A 137 ARG A 136 
C B D I parallel      LYS A 104 ? LYS A 104 ? LYS A 104 LYS A 104 GLU A 186 ? GLU A 186 ? GLU A 186 GLU A 186 
D B E F anti-parallel MET A 115 ? GLY A 120 ? MET A 115 GLY A 120 THR A 141 ? ARG A 136 ? THR A 141 ARG A 136 
E B E H anti-parallel CYS A 116 ? VAL A 118 ? CYS A 116 VAL A 118 CYS A 183 ? LEU A 181 ? CYS A 183 LEU A 181 
F B F G anti-parallel THR A 141 ? ILE A 143 ? THR A 141 ILE A 143 GLY A 164 ? CYS A 162 ? GLY A 164 CYS A 162 
G B G J anti-parallel MET A 160 ? ALA A 163 ? MET A 160 ALA A 163 ALA A 208 ? GLY A 205 ? ALA A 208 GLY A 205 
H B H I anti-parallel PRO A 180 ? CYS A 183 ? PRO A 180 CYS A 183 ILE A 190 ? GLU A 186 ? ILE A 190 GLU A 186 
I B I J anti-parallel GLY A 189 ? PHE A 193 ? GLY A 189 PHE A 193 ARG A 209 ? VAL A 206 ? ARG A 209 VAL A 206 
J C K L anti-parallel MET A 16  ? LYS A 20  ? MET A 16  LYS A 20  ALA A 28  ? TYR A 24  ? ALA A 28  TYR A 24  
K C K N anti-parallel ALA A 17  ? LYS A 20  ? ALA A 17  LYS A 20  LEU A 50  ? LYS A 47  ? LEU A 50  LYS A 47  
L C L M anti-parallel ALA A 28  ? LYS A 31  ? ALA A 28  LYS A 31  LEU A 36  ? TRP A 34  ? LEU A 36  TRP A 34  
M C M P anti-parallel TRP A 34  ? THR A 37  ? TRP A 34  THR A 37  LYS A 89  ? MET A 86  ? LYS A 89  MET A 86  
N C N O anti-parallel LYS A 47  ? LEU A 50  ? LYS A 47  LEU A 50  LYS A 66  ? GLN A 63  ? LYS A 66  GLN A 63  
O C O P anti-parallel ILE A 67  ? ARG A 72  ? ILE A 67  ARG A 72  LEU A 90  ? MET A 86  ? LEU A 90  MET A 86  
P D Q R anti-parallel SER A 54  ? SER A 54  ? SER A 54  SER A 54  ILE A 134 ? ILE A 134 ? ILE A 134 ILE A 134 
Q E S T anti-parallel ASN A 77  ? ASN A 77  ? ASN A 77  ASN A 77  GLU A 82  ? GLU A 82  ? GLU A 82  GLU A 82  
# 
loop_
_dssp_struct_bridge_pairs.id 
_dssp_struct_bridge_pairs.label_comp_id 
_dssp_struct_bridge_pairs.label_seq_id 
_dssp_struct_bridge_pairs.label_asym_id 
_dssp_struct_bridge_pairs.auth_seq_id 
_dssp_struct_bridge_pairs.auth_asym_id 
_dssp_struct_bridge_pairs.pdbx_PDB_ins_code 
_dssp_struct_bridge_pairs.acceptor_1_label_comp_id 
_dssp_struct_bridge_pairs.acceptor_1_label_seq_id 
_dssp_struct_bridge_pairs.acceptor_1_label_asym_id 
_dssp_struct_bridge_pairs.acceptor_1_auth_seq_id 
_dssp_struct_bridge_pairs.acceptor_1_auth_asym_id 
_dssp_struct_bridge_pairs.acceptor_1_pdbx_PDB_ins_code 
_dssp_struct_bridge_pairs.acceptor_1_energy 
_dssp_struct_bridge_pairs.acceptor_2_label_comp_id 
_dssp_struct_bridge_pairs.acceptor_2_label_seq_id 
_dssp_struct_bridge_pairs.acceptor_2_label_asym_id 
_dssp_struct_bridge_pairs.acceptor_2_auth_seq_id 
_dssp_struct_bridge_pairs.acceptor_2_auth_asym_id 
_dssp_struct_bridge_pairs.acceptor_2_pdbx_PDB_ins_code 
_dssp_struct_bridge_pairs.acceptor_2_energy 
_dssp_struct_bridge_pairs.donor_1_label_comp_id 
_dssp_struct_bridge_pairs.donor_1_label_seq_id 
_dssp_struct_bridge_pairs.donor_1_label_asym_id 
_dssp_struct_bridge_pairs.donor_1_auth_seq_id 
_dssp_struct_bridge_pairs.donor_1_auth_asym_id 
_dssp_struct_bridge_pairs.donor_1_pdbx_PDB_ins_code 
_dssp_struct_bridge_pairs.donor_1_energy 
_dssp_struct_bridge_pairs.donor_2_label_comp_id 
_dssp_struct_bridge_pairs.donor_2_label_seq_id 
_dssp_struct_bridge_pairs.donor_2_label_asym_id 
_dssp_struct_bridge_pairs.donor_2_auth_seq_id 
_dssp_struct_bridge_pairs.donor_2_auth_asym_id 
_dssp_struct_bridge_pairs.donor_2_pdbx_PDB_ins_code 
_dssp_struct_bridge_pairs.donor_2_energy 
1   ASP 1   A 1   A ? ?   ?   ? ?   ? ? ?    ?   ?   ? ?   ? ? ?    CYS 173 A 173 A ? -2.5 ILE 3   A 3   A ? -0.6 
2   ILE 2   A 2   A ? GLY 122 A 122 A ? -0.4 SER 172 A 172 A ? -0.2 GLY 5   A 5   A ? -2.4 SER 172 A 172 A ? -0.2 
3   ILE 3   A 3   A ? ASP 171 A 171 A ? -1.7 ASP 1   A 1   A ? -0.6 ASP 171 A 171 A ? -1.6 LYS 125 A 125 A ? -0.1 
4   GLY 4   A 4   A ? ILE 124 A 124 A ? -0.6 GLY 5   A 5   A ? -0.2 ILE 3   A 3   A ? -0.3 ASN 139 A 139 A ? -0.2 
5   GLY 5   A 5   A ? ILE 2   A 2   A ? -2.4 ASP 171 A 171 A ? -0.1 GLU 7   A 7   A ? -0.3 GLY 4   A 4   A ? -0.2 
6   VAL 6   A 6   A ? ALA 137 A 137 A ? -2.4 GLY 4   A 4   A ? -0.1 ALA 137 A 137 A ? -2.4 VAL 8   A 8   A ? -0.1 
7   GLU 7   A 7   A ? GLY 5   A 5   A ? -0.3 ARG 136 A 136 A ? -0.2 ARG 136 A 136 A ? -0.2 ILE 9   A 9   A ? -0.2 
8   VAL 8   A 8   A ? LEU 135 A 135 A ? -2.0 HIS 53  A 53  A ? -0.1 LEU 135 A 135 A ? -0.1 HIS 11  A 11  A ? -0.1 
9   ILE 9   A 9   A ? GLU 7   A 7   A ? -0.2 PRO 10  A 10  A ? -0.1 SER 12  A 12  A ? -2.3 ARG 13  A 13  A ? -0.3 
10  PRO 10  A 10  A ? ?   ?   ? ?   ? ? ?    ?   ?   ? ?   ? ? ?    ILE 9   A 9   A ? -0.1 HIS 53  A 53  A ? -0.1 
11  HIS 11  A 11  A ? ARG 13  A 13  A ? -0.2 SER 12  A 12  A ? -0.1 ILE 9   A 9   A ? -0.1 HIS 53  A 53  A ? -0.1 
12  SER 12  A 12  A ? ILE 9   A 9   A ? -2.3 ARG 13  A 13  A ? -0.2 HIS 11  A 11  A ? -0.1 TYR 15  A 15  A ? -0.1 
13  ARG 13  A 13  A ? ILE 9   A 9   A ? -0.3 PRO 14  A 14  A ? -0.1 MET 16  A 16  A ? -1.7 SER 12  A 12  A ? -0.2 
14  PRO 14  A 14  A ? ?   ?   ? ?   ? ? ?    ?   ?   ? ?   ? ? ?    LYS 101 A 101 A ? -2.2 GLY 51  A 51  A ? -0.2 
15  TYR 15  A 15  A ? VAL 100 A 100 A ? -0.2 THR 102 A 102 A ? -0.1 LEU 29  A 29  A ? -2.6 ILE 103 A 103 A ? -0.2 
16  MET 16  A 16  A ? ARG 13  A 13  A ? -1.7 ALA 28  A 28  A ? -0.2 GLY 51  A 51  A ? -0.7 LEU 18  A 18  A ? -0.4 
17  ALA 17  A 17  A ? GLY 27  A 27  A ? -2.3 LEU 50  A 50  A ? -0.1 GLY 27  A 27  A ? -1.1 ILE 19  A 19  A ? -0.6 
18  LEU 18  A 18  A ? LEU 49  A 49  A ? -2.4 MET 16  A 16  A ? -0.4 LEU 49  A 49  A ? -3.1 LYS 20  A 20  A ? -0.6 
19  ILE 19  A 19  A ? CYS 25  A 25  A ? -3.6 ALA 17  A 17  A ? -0.6 CYS 25  A 25  A ? -2.2 TRP 21  A 21  A ? -0.7 
20  LYS 20  A 20  A ? LYS 47  A 47  A ? -2.9 LEU 18  A 18  A ? -0.6 LYS 47  A 47  A ? -2.1 ASN 22  A 22  A ? -0.2 
21  TRP 21  A 21  A ? GLU 23  A 23  A ? -2.2 ILE 19  A 19  A ? -0.7 GLY 46  A 46  A ? -0.1 ILE 43  A 43  A ? -0.1 
22  ASN 22  A 22  A ? LYS 20  A 20  A ? -0.2 TYR 24  A 24  A ? -0.0 TYR 24  A 24  A ? -0.3 ILE 43  A 43  A ? -0.1 
23  GLU 23  A 23  A ? CYS 41  A 41  A ? -0.2 LYS 42  A 42  A ? -0.1 TRP 21  A 21  A ? -2.2 CYS 25  A 25  A ? -0.3 
24  TYR 24  A 24  A ? ASN 22  A 22  A ? -0.3 LYS 20  A 20  A ? -0.2 GLY 26  A 26  A ? -0.3 SER 177 A 177 A ? -0.2 
25  CYS 25  A 25  A ? ILE 19  A 19  A ? -2.2 GLU 23  A 23  A ? -0.3 ILE 19  A 19  A ? -3.6 GLY 27  A 27  A ? -0.2 
26  GLY 26  A 26  A ? SER 177 A 177 A ? -3.8 TYR 24  A 24  A ? -0.3 ALA 38  A 38  A ? -0.5 ALA 28  A 28  A ? -0.3 
27  GLY 27  A 27  A ? ALA 17  A 17  A ? -1.1 CYS 25  A 25  A ? -0.2 ALA 17  A 17  A ? -2.3 LEU 29  A 29  A ? -0.4 
28  ALA 28  A 28  A ? LEU 36  A 36  A ? -2.1 GLY 26  A 26  A ? -0.3 LEU 36  A 36  A ? -3.2 ILE 30  A 30  A ? -0.6 
29  LEU 29  A 29  A ? TYR 15  A 15  A ? -2.6 GLY 27  A 27  A ? -0.4 ILE 103 A 103 A ? -2.0 VAL 35  A 35  A ? -0.2 
30  ILE 30  A 30  A ? TRP 34  A 34  A ? -2.4 ALA 28  A 28  A ? -0.6 GLU 32  A 32  A ? -0.3 VAL 35  A 35  A ? -0.2 
31  LYS 31  A 31  A ? TRP 34  A 34  A ? -1.6 LYS 101 A 101 A ? -0.1 TRP 34  A 34  A ? -1.6 ILE 30  A 30  A ? -0.3 
32  GLU 32  A 32  A ? ASN 33  A 33  A ? -0.3 ILE 30  A 30  A ? -0.3 ALA 94  A 94  A ? -4.0 LYS 92  A 92  A ? -0.1 
33  ASN 33  A 33  A ? ARG 93  A 93  A ? -0.2 TRP 34  A 34  A ? -0.1 LEU 90  A 90  A ? -2.8 VAL 35  A 35  A ? -0.4 
34  TRP 34  A 34  A ? LYS 31  A 31  A ? -1.6 LYS 89  A 89  A ? -0.2 ILE 30  A 30  A ? -2.4 LYS 31  A 31  A ? -1.6 
35  VAL 35  A 35  A ? LEU 88  A 88  A ? -2.5 ASN 33  A 33  A ? -0.4 LEU 88  A 88  A ? -3.3 THR 37  A 37  A ? -0.5 
36  LEU 36  A 36  A ? ALA 28  A 28  A ? -3.2 TRP 34  A 34  A ? -0.4 ALA 28  A 28  A ? -2.1 ALA 38  A 38  A ? -0.2 
37  THR 37  A 37  A ? MET 86  A 86  A ? -2.9 VAL 35  A 35  A ? -0.5 MET 86  A 86  A ? -2.5 ALA 39  A 39  A ? -0.3 
38  ALA 38  A 38  A ? GLY 26  A 26  A ? -0.5 ILE 85  A 85  A ? -0.2 CYS 41  A 41  A ? -1.3 ILE 85  A 85  A ? -0.2 
39  ALA 39  A 39  A ? THR 37  A 37  A ? -0.3 HIS 40  A 40  A ? -0.3 LYS 42  A 42  A ? -0.7 ILE 43  A 43  A ? -0.2 
40  HIS 40  A 40  A ? CYS 41  A 41  A ? -0.2 ASP 84  A 84  A ? -0.1 ALA 39  A 39  A ? -0.3 SER 177 A 177 A ? -0.0 
41  CYS 41  A 41  A ? ALA 38  A 38  A ? -1.3 ILE 43  A 43  A ? -0.1 HIS 40  A 40  A ? -0.2 GLU 23  A 23  A ? -0.2 
42  LYS 42  A 42  A ? ALA 39  A 39  A ? -0.7 ILE 43  A 43  A ? -0.2 ASP 44  A 44  A ? -0.6 GLU 23  A 23  A ? -0.1 
43  ILE 43  A 43  A ? ALA 39  A 39  A ? -0.2 ASP 44  A 44  A ? -0.2 LYS 42  A 42  A ? -0.2 GLY 46  A 46  A ? -0.1 
44  ASP 44  A 44  A ? LYS 42  A 42  A ? -0.6 LYS 45  A 45  A ? -0.4 GLY 46  A 46  A ? -0.3 ALA 70  A 70  A ? -0.2 
45  LYS 45  A 45  A ? ARG 69  A 69  A ? -0.1 LYS 47  A 47  A ? -0.0 ASP 44  A 44  A ? -0.4 LYS 47  A 47  A ? -0.3 
46  GLY 46  A 46  A ? ILE 67  A 67  A ? -0.3 ASP 44  A 44  A ? -0.3 ILE 67  A 67  A ? -2.1 VAL 48  A 48  A ? -0.4 
47  LYS 47  A 47  A ? LYS 20  A 20  A ? -2.1 LYS 45  A 45  A ? -0.3 LYS 20  A 20  A ? -2.9 LEU 49  A 49  A ? -0.5 
48  VAL 48  A 48  A ? PHE 65  A 65  A ? -3.2 GLY 46  A 46  A ? -0.4 PHE 65  A 65  A ? -2.8 LEU 50  A 50  A ? -0.6 
49  LEU 49  A 49  A ? LEU 18  A 18  A ? -3.1 LYS 47  A 47  A ? -0.5 LEU 18  A 18  A ? -2.4 GLY 51  A 51  A ? -0.3 
50  LEU 50  A 50  A ? GLN 63  A 63  A ? -3.1 VAL 48  A 48  A ? -0.6 GLN 63  A 63  A ? -2.5 ALA 17  A 17  A ? -0.1 
51  GLY 51  A 51  A ? MET 16  A 16  A ? -0.7 ALA 99  A 99  A ? -0.3 HIS 53  A 53  A ? -0.4 GLU 61  A 61  A ? -0.2 
52  ALA 52  A 52  A ? MET 16  A 16  A ? -0.3 LEU 49  A 49  A ? -0.2 GLY 51  A 51  A ? -0.3 ILE 55  A 55  A ? -0.1 
53  HIS 53  A 53  A ? GLY 51  A 51  A ? -0.4 SER 54  A 54  A ? -0.3 LEU 135 A 135 A ? -2.8 ILE 55  A 55  A ? -0.4 
54  SER 54  A 54  A ? ILE 134 A 134 A ? -0.2 GLU 57  A 57  A ? -0.2 HIS 53  A 53  A ? -0.3 ILE 134 A 134 A ? -0.2 
55  ILE 55  A 55  A ? ASN 133 A 133 A ? -2.6 HIS 53  A 53  A ? -0.4 SER 54  A 54  A ? -0.1 ILE 134 A 134 A ? -0.1 
56  SER 56  A 56  A ? ASN 133 A 133 A ? -0.3 LYS 58  A 58  A ? -0.1 LYS 58  A 58  A ? -0.3 ILE 55  A 55  A ? -0.2 
57  GLU 57  A 57  A ? LYS 58  A 58  A ? -0.0 SER 54  A 54  A ? -0.0 GLU 59  A 59  A ? -0.7 SER 54  A 54  A ? -0.2 
58  LYS 58  A 58  A ? SER 56  A 56  A ? -0.3 ALA 52  A 52  A ? -0.1 GLU 60  A 60  A ? -0.4 ILE 55  A 55  A ? -0.1 
59  GLU 59  A 59  A ? GLU 57  A 57  A ? -0.7 SER 54  A 54  A ? -0.1 GLN 62  A 62  A ? -1.7 ALA 52  A 52  A ? -0.0 
60  GLU 60  A 60  A ? LYS 58  A 58  A ? -0.4 GLU 61  A 61  A ? -0.3 GLU 59  A 59  A ? -0.1 LYS 58  A 58  A ? -0.0 
61  GLU 61  A 61  A ? GLY 51  A 51  A ? -0.2 GLN 63  A 63  A ? -0.1 GLU 60  A 60  A ? -0.3 GLN 63  A 63  A ? -0.1 
62  GLN 62  A 62  A ? GLU 59  A 59  A ? -1.7 GLY 51  A 51  A ? -0.1 THR 64  A 64  A ? -0.4 GLY 51  A 51  A ? -0.2 
63  GLN 63  A 63  A ? LEU 50  A 50  A ? -2.5 GLU 61  A 61  A ? -0.1 LEU 50  A 50  A ? -3.1 PHE 65  A 65  A ? -0.5 
64  THR 64  A 64  A ? GLN 62  A 62  A ? -0.4 LEU 49  A 49  A ? -0.2 LYS 66  A 66  A ? -0.4 LEU 49  A 49  A ? -0.2 
65  PHE 65  A 65  A ? VAL 48  A 48  A ? -2.8 GLN 63  A 63  A ? -0.5 VAL 48  A 48  A ? -3.2 ILE 67  A 67  A ? -0.3 
66  LYS 66  A 66  A ? THR 64  A 64  A ? -0.4 LYS 47  A 47  A ? -0.2 GLN 91  A 91  A ? -2.3 SER 68  A 68  A ? -0.6 
67  ILE 67  A 67  A ? GLY 46  A 46  A ? -2.1 PHE 65  A 65  A ? -0.3 GLY 46  A 46  A ? -0.3 LEU 90  A 90  A ? -0.2 
68  SER 68  A 68  A ? LYS 89  A 89  A ? -2.8 LYS 66  A 66  A ? -0.6 ALA 70  A 70  A ? -0.3 LEU 90  A 90  A ? -0.2 
69  ARG 69  A 69  A ? LYS 89  A 89  A ? -1.5 VAL 71  A 71  A ? -0.0 LYS 89  A 89  A ? -3.5 VAL 71  A 71  A ? -0.5 
70  ALA 70  A 70  A ? SER 68  A 68  A ? -0.3 LEU 88  A 88  A ? -0.2 ARG 72  A 72  A ? -0.7 LEU 88  A 88  A ? -0.2 
71  VAL 71  A 71  A ? LEU 87  A 87  A ? -3.5 ARG 69  A 69  A ? -0.5 LEU 87  A 87  A ? -2.5 TYR 73  A 73  A ? -0.2 
72  ARG 72  A 72  A ? ALA 70  A 70  A ? -0.7 MET 86  A 86  A ? -0.2 MET 86  A 86  A ? -0.2 ASP 84  A 84  A ? -0.1 
73  TYR 73  A 73  A ? ILE 85  A 85  A ? -2.3 ASN 83  A 83  A ? -0.2 TYR 76  A 76  A ? -1.9 ARG 72  A 72  A ? -0.1 
74  PRO 74  A 74  A ? ?   ?   ? ?   ? ? ?    ?   ?   ? ?   ? ? ?    TYR 73  A 73  A ? -0.1 ARG 72  A 72  A ? -0.1 
75  CYS 75  A 75  A ? ASN 83  A 83  A ? -0.1 ASN 77  A 77  A ? -0.1 ASN 77  A 77  A ? -0.2 TYR 73  A 73  A ? -0.1 
76  TYR 76  A 76  A ? TYR 73  A 73  A ? -1.9 ILE 85  A 85  A ? -0.1 GLU 78  A 78  A ? -0.6 ASN 83  A 83  A ? -0.2 
77  ASN 77  A 77  A ? GLU 82  A 82  A ? -2.5 CYS 75  A 75  A ? -0.2 LYS 81  A 81  A ? -1.4 GLU 82  A 82  A ? -0.9 
78  GLU 78  A 78  A ? TYR 76  A 76  A ? -0.6 GLU 80  A 80  A ? -0.2 ASN 77  A 77  A ? -0.1 TYR 76  A 76  A ? -0.0 
79  GLN 79  A 79  A ? GLU 80  A 80  A ? -0.2 LYS 81  A 81  A ? -0.1 GLU 78  A 78  A ? -0.2 ASN 77  A 77  A ? -0.0 
80  GLU 80  A 80  A ? GLU 82  A 82  A ? -0.1 ASN 83  A 83  A ? -0.0 GLN 79  A 79  A ? -0.2 GLU 78  A 78  A ? -0.2 
81  LYS 81  A 81  A ? ASN 77  A 77  A ? -1.4 GLU 82  A 82  A ? -0.2 ASP 84  A 84  A ? -0.7 ASN 83  A 83  A ? -0.3 
82  GLU 82  A 82  A ? ASN 77  A 77  A ? -0.9 ASN 83  A 83  A ? -0.2 ASN 77  A 77  A ? -2.5 LYS 81  A 81  A ? -0.2 
83  ASN 83  A 83  A ? LYS 81  A 81  A ? -0.3 TYR 76  A 76  A ? -0.2 ILE 85  A 85  A ? -2.4 GLU 82  A 82  A ? -0.2 
84  ASP 84  A 84  A ? LYS 81  A 81  A ? -0.7 ILE 190 A 190 A ? -0.1 MET 86  A 86  A ? -0.3 ALA 208 A 208 A ? -0.3 
85  ILE 85  A 85  A ? ASN 83  A 83  A ? -2.4 ALA 38  A 38  A ? -0.2 TYR 73  A 73  A ? -2.3 LEU 87  A 87  A ? -0.3 
86  MET 86  A 86  A ? THR 37  A 37  A ? -2.5 ASP 84  A 84  A ? -0.3 THR 37  A 37  A ? -2.9 LEU 88  A 88  A ? -0.4 
87  LEU 87  A 87  A ? VAL 71  A 71  A ? -2.5 ILE 85  A 85  A ? -0.3 VAL 71  A 71  A ? -3.5 LYS 89  A 89  A ? -0.5 
88  LEU 88  A 88  A ? VAL 35  A 35  A ? -3.3 MET 86  A 86  A ? -0.4 VAL 35  A 35  A ? -2.5 LEU 90  A 90  A ? -0.5 
89  LYS 89  A 89  A ? ARG 69  A 69  A ? -3.5 LEU 87  A 87  A ? -0.5 SER 68  A 68  A ? -2.8 ARG 69  A 69  A ? -1.5 
90  LEU 90  A 90  A ? ASN 33  A 33  A ? -2.8 LEU 88  A 88  A ? -0.5 ILE 67  A 67  A ? -0.2 LYS 47  A 47  A ? -0.0 
91  GLN 91  A 91  A ? LYS 66  A 66  A ? -2.3 LYS 89  A 89  A ? -0.2 ARG 93  A 93  A ? -0.3 LEU 90  A 90  A ? -0.1 
92  LYS 92  A 92  A ? LYS 66  A 66  A ? -0.3 GLU 32  A 32  A ? -0.1 ALA 94  A 94  A ? -0.3 LEU 90  A 90  A ? -0.1 
93  ARG 93  A 93  A ? GLN 91  A 91  A ? -0.3 ALA 94  A 94  A ? -0.1 ASN 33  A 33  A ? -0.2 LYS 95  A 95  A ? -0.1 
94  ALA 94  A 94  A ? GLU 32  A 32  A ? -4.0 LYS 92  A 92  A ? -0.3 ILE 96  A 96  A ? -0.7 ARG 93  A 93  A ? -0.1 
95  LYS 95  A 95  A ? ARG 93  A 93  A ? -0.1 LYS 101 A 101 A ? -0.0 ASN 97  A 97  A ? -0.4 VAL 100 A 100 A ? -0.1 
96  ILE 96  A 96  A ? ALA 94  A 94  A ? -0.7 ALA 99  A 99  A ? -0.1 LYS 98  A 98  A ? -0.2 LYS 101 A 101 A ? -0.2 
97  ASN 97  A 97  A ? VAL 100 A 100 A ? -2.1 LYS 95  A 95  A ? -0.4 VAL 100 A 100 A ? -0.4 GLY 51  A 51  A ? -0.0 
98  LYS 98  A 98  A ? ALA 99  A 99  A ? -0.2 ILE 96  A 96  A ? -0.2 LYS 101 A 101 A ? -0.1 ILE 96  A 96  A ? -0.1 
99  ALA 99  A 99  A ? VAL 100 A 100 A ? -0.2 GLU 61  A 61  A ? -0.1 LYS 101 A 101 A ? -0.4 GLY 51  A 51  A ? -0.3 
100 VAL 100 A 100 A ? ASN 97  A 97  A ? -0.4 LEU 50  A 50  A ? -0.1 ASN 97  A 97  A ? -2.1 THR 102 A 102 A ? -0.3 
101 LYS 101 A 101 A ? PRO 14  A 14  A ? -2.2 ALA 99  A 99  A ? -0.4 LEU 29  A 29  A ? -0.3 ILE 103 A 103 A ? -0.2 
102 THR 102 A 102 A ? VAL 100 A 100 A ? -0.3 ILE 30  A 30  A ? -0.1 LYS 104 A 104 A ? -0.4 ILE 30  A 30  A ? -0.2 
103 ILE 103 A 103 A ? LEU 29  A 29  A ? -2.0 LYS 101 A 101 A ? -0.2 LEU 105 A 105 A ? -0.1 GLU 186 A 186 A ? -0.1 
104 LYS 104 A 104 A ? GLY 185 A 185 A ? -0.6 THR 102 A 102 A ? -0.4 LEU 187 A 187 A ? -3.2 ASN 107 A 107 A ? -0.1 
105 LEU 105 A 105 A ? GLU 186 A 186 A ? -0.2 ILE 30  A 30  A ? -0.1 THR 188 A 188 A ? -0.1 LYS 104 A 104 A ? -0.1 
106 PRO 106 A 106 A ? ?   ?   ? ?   ? ? ?    ?   ?   ? ?   ? ? ?    LEU 105 A 105 A ? -0.1 ASP 109 A 109 A ? -0.1 
107 ASN 107 A 107 A ? THR 108 A 108 A ? -0.2 LYS 104 A 104 A ? -0.1 ASP 109 A 109 A ? -0.3 LEU 105 A 105 A ? -0.0 
108 THR 108 A 108 A ? ?   ?   ? ?   ? ? ?    ?   ?   ? ?   ? ? ?    ASN 107 A 107 A ? -0.2 THR 211 A 211 A ? -0.1 
109 ASP 109 A 109 A ? ASN 107 A 107 A ? -0.3 PRO 106 A 106 A ? -0.1 LYS 111 A 111 A ? -0.2 THR 188 A 188 A ? -0.0 
110 PRO 110 A 110 A ? ?   ?   ? ?   ? ? ?    ?   ?   ? ?   ? ? ?    ASP 109 A 109 A ? -0.1 GLY 113 A 113 A ? -0.1 
111 LYS 111 A 111 A ? ASP 109 A 109 A ? -0.2 PRO 112 A 112 A ? -0.1 THR 114 A 114 A ? -2.3 ILE 142 A 142 A ? -0.3 
112 PRO 112 A 112 A ? ?   ?   ? ?   ? ? ?    ?   ?   ? ?   ? ? ?    ILE 143 A 143 A ? -0.2 LYS 111 A 111 A ? -0.1 
113 GLY 113 A 113 A ? ILE 142 A 142 A ? -2.5 THR 114 A 114 A ? -0.3 MET 115 A 115 A ? -0.2 ILE 143 A 143 A ? -0.1 
114 THR 114 A 114 A ? LYS 111 A 111 A ? -2.3 MET 115 A 115 A ? -0.1 ILE 142 A 142 A ? -2.3 CYS 116 A 116 A ? -0.4 
115 MET 115 A 115 A ? GLY 113 A 113 A ? -0.2 THR 141 A 141 A ? -0.2 ASN 184 A 184 A ? -0.7 GLN 117 A 117 A ? -0.3 
116 CYS 116 A 116 A ? ILE 140 A 140 A ? -3.9 THR 114 A 114 A ? -0.4 ILE 140 A 140 A ? -3.3 VAL 118 A 118 A ? -0.4 
117 GLN 117 A 117 A ? ILE 182 A 182 A ? -2.7 MET 115 A 115 A ? -0.3 ILE 182 A 182 A ? -3.2 ALA 119 A 119 A ? -0.4 
118 VAL 118 A 118 A ? VAL 138 A 138 A ? -2.2 CYS 116 A 116 A ? -0.4 VAL 138 A 138 A ? -2.2 GLY 120 A 120 A ? -0.4 
119 ALA 119 A 119 A ? PRO 180 A 180 A ? -0.9 GLN 117 A 117 A ? -0.4 TRP 121 A 121 A ? -0.3 ALA 137 A 137 A ? -0.2 
120 GLY 120 A 120 A ? ARG 136 A 136 A ? -2.3 VAL 118 A 118 A ? -0.4 ARG 136 A 136 A ? -2.4 ILE 2   A 2   A ? -0.1 
121 TRP 121 A 121 A ? GLY 175 A 175 A ? -0.5 ALA 119 A 119 A ? -0.3 SER 132 A 132 A ? -0.4 ASP 176 A 176 A ? -0.1 
122 GLY 122 A 122 A ? PRO 131 A 131 A ? -0.2 ILE 123 A 123 A ? -0.2 SER 132 A 132 A ? -1.9 ILE 2   A 2   A ? -0.4 
123 ILE 123 A 123 A ? THR 174 A 174 A ? -1.9 ASP 1   A 1   A ? -0.4 GLY 122 A 122 A ? -0.2 CYS 173 A 173 A ? -0.1 
124 ILE 124 A 124 A ? LYS 130 A 130 A ? -0.4 ASP 1   A 1   A ? -0.3 GLY 4   A 4   A ? -0.6 ASN 126 A 126 A ? -0.3 
125 LYS 125 A 125 A ? ILE 3   A 3   A ? -0.1 GLY 4   A 4   A ? -0.1 GLN 128 A 128 A ? -1.7 ILE 124 A 124 A ? -0.2 
126 ASN 126 A 126 A ? ILE 124 A 124 A ? -0.3 GLY 127 A 127 A ? -0.2 ARG 129 A 129 A ? -0.1 LYS 197 A 197 A ? -0.1 
127 GLY 127 A 127 A ? GLN 128 A 128 A ? -0.4 LYS 125 A 125 A ? -0.1 ARG 129 A 129 A ? -0.3 ASN 126 A 126 A ? -0.2 
128 GLN 128 A 128 A ? LYS 125 A 125 A ? -1.7 ARG 129 A 129 A ? -0.1 GLY 127 A 127 A ? -0.4 ILE 123 A 123 A ? -0.1 
129 ARG 129 A 129 A ? GLY 127 A 127 A ? -0.3 ASN 126 A 126 A ? -0.1 GLN 128 A 128 A ? -0.1 ILE 123 A 123 A ? -0.1 
130 LYS 130 A 130 A ? PRO 131 A 131 A ? -0.0 GLY 122 A 122 A ? -0.0 ILE 124 A 124 A ? -0.4 ASN 133 A 133 A ? -0.1 
131 PRO 131 A 131 A ? ?   ?   ? ?   ? ? ?    ?   ?   ? ?   ? ? ?    ILE 123 A 123 A ? -0.3 GLY 122 A 122 A ? -0.2 
132 SER 132 A 132 A ? GLY 122 A 122 A ? -1.9 TRP 121 A 121 A ? -0.4 ARG 136 A 136 A ? -0.1 ILE 55  A 55  A ? -0.1 
133 ASN 133 A 133 A ? PRO 131 A 131 A ? -0.1 LYS 130 A 130 A ? -0.1 ILE 55  A 55  A ? -2.6 LEU 135 A 135 A ? -0.4 
134 ILE 134 A 134 A ? SER 54  A 54  A ? -0.2 ILE 55  A 55  A ? -0.1 SER 54  A 54  A ? -0.2 ARG 136 A 136 A ? -0.1 
135 LEU 135 A 135 A ? HIS 53  A 53  A ? -2.8 ASN 133 A 133 A ? -0.4 VAL 8   A 8   A ? -2.0 ALA 137 A 137 A ? -0.3 
136 ARG 136 A 136 A ? GLY 120 A 120 A ? -2.4 GLU 7   A 7   A ? -0.2 GLY 120 A 120 A ? -2.3 VAL 138 A 138 A ? -0.3 
137 ALA 137 A 137 A ? VAL 6   A 6   A ? -2.4 LEU 135 A 135 A ? -0.3 VAL 6   A 6   A ? -2.4 ASN 139 A 139 A ? -0.4 
138 VAL 138 A 138 A ? VAL 118 A 118 A ? -2.2 ARG 136 A 136 A ? -0.3 VAL 118 A 118 A ? -2.2 ILE 140 A 140 A ? -0.4 
139 ASN 139 A 139 A ? ALA 137 A 137 A ? -0.4 GLY 4   A 4   A ? -0.2 THR 141 A 141 A ? -0.3 GLN 117 A 117 A ? -0.2 
140 ILE 140 A 140 A ? CYS 116 A 116 A ? -3.3 VAL 138 A 138 A ? -0.4 CYS 116 A 116 A ? -3.9 ILE 142 A 142 A ? -0.4 
141 THR 141 A 141 A ? GLY 164 A 164 A ? -1.3 ASN 139 A 139 A ? -0.3 GLY 164 A 164 A ? -2.4 ILE 143 A 143 A ? -0.3 
142 ILE 142 A 142 A ? THR 114 A 114 A ? -2.3 ILE 140 A 140 A ? -0.4 GLY 113 A 113 A ? -2.5 ASP 144 A 144 A ? -0.4 
143 ILE 143 A 143 A ? CYS 162 A 162 A ? -2.8 THR 141 A 141 A ? -0.3 CYS 162 A 162 A ? -0.6 ILE 142 A 142 A ? -0.0 
144 ASP 144 A 144 A ? ILE 142 A 142 A ? -0.4 ARG 145 A 145 A ? -0.1 CYS 148 A 148 A ? -2.7 ILE 147 A 147 A ? -0.3 
145 ARG 145 A 145 A ? ARG 146 A 146 A ? -0.2 ILE 147 A 147 A ? -0.2 ASN 149 A 149 A ? -2.6 ASN 150 A 150 A ? -0.1 
146 ARG 146 A 146 A ? CYS 148 A 148 A ? -0.2 ILE 147 A 147 A ? -0.2 ASN 150 A 150 A ? -1.1 ARG 145 A 145 A ? -0.2 
147 ILE 147 A 147 A ? ASP 144 A 144 A ? -0.3 CYS 148 A 148 A ? -0.2 HIS 151 A 151 A ? -0.8 ASN 150 A 150 A ? -0.5 
148 CYS 148 A 148 A ? ASP 144 A 144 A ? -2.7 ASN 149 A 149 A ? -0.2 HIS 151 A 151 A ? -1.3 TYR 152 A 152 A ? -1.0 
149 ASN 149 A 149 A ? ARG 145 A 145 A ? -2.6 ASN 150 A 150 A ? -0.3 TYR 154 A 154 A ? -2.0 TYR 152 A 152 A ? -0.3 
150 ASN 150 A 150 A ? ARG 146 A 146 A ? -1.1 ILE 147 A 147 A ? -0.5 ASN 153 A 153 A ? -0.4 ASN 149 A 149 A ? -0.3 
151 HIS 151 A 151 A ? CYS 148 A 148 A ? -1.3 ILE 147 A 147 A ? -0.8 ASN 150 A 150 A ? -0.2 ASN 149 A 149 A ? -0.2 
152 TYR 152 A 152 A ? CYS 148 A 148 A ? -1.0 ASN 149 A 149 A ? -0.3 ILE 155 A 155 A ? -1.0 HIS 151 A 151 A ? -0.2 
153 ASN 153 A 153 A ? ASN 150 A 150 A ? -0.4 ASN 149 A 149 A ? -0.3 ASN 150 A 150 A ? -0.2 ASN 149 A 149 A ? -0.1 
154 TYR 154 A 154 A ? ASN 149 A 149 A ? -2.0 ARG 146 A 146 A ? -0.1 ASN 153 A 153 A ? -0.2 ASN 149 A 149 A ? -0.1 
155 ILE 155 A 155 A ? TYR 152 A 152 A ? -1.0 ASN 149 A 149 A ? -0.3 THR 157 A 157 A ? -0.5 ASN 153 A 153 A ? -0.1 
156 ILE 156 A 156 A ? ARG 145 A 145 A ? -0.1 ARG 146 A 146 A ? -0.1 LYS 158 A 158 A ? -0.1 ASN 149 A 149 A ? -0.1 
157 THR 157 A 157 A ? ILE 155 A 155 A ? -0.5 LYS 158 A 158 A ? -0.0 MET 160 A 160 A ? -1.5 ILE 155 A 155 A ? -0.1 
158 LYS 158 A 158 A ? ASN 159 A 159 A ? -0.3 ILE 156 A 156 A ? -0.1 THR 212 A 212 A ? -0.1 ILE 156 A 156 A ? -0.0 
159 ASN 159 A 159 A ? THR 211 A 211 A ? -0.1 THR 212 A 212 A ? -0.1 ARG 209 A 209 A ? -2.7 VAL 161 A 161 A ? -0.3 
160 MET 160 A 160 A ? THR 157 A 157 A ? -1.5 ALA 208 A 208 A ? -0.2 CYS 162 A 162 A ? -0.4 ALA 208 A 208 A ? -0.2 
161 VAL 161 A 161 A ? TYR 207 A 207 A ? -2.5 ASN 159 A 159 A ? -0.3 TYR 207 A 207 A ? -3.1 ALA 163 A 163 A ? -0.4 
162 CYS 162 A 162 A ? ILE 143 A 143 A ? -0.6 MET 160 A 160 A ? -0.4 ILE 143 A 143 A ? -2.8 GLY 164 A 164 A ? -0.4 
163 ALA 163 A 163 A ? GLY 205 A 205 A ? -2.2 VAL 161 A 161 A ? -0.4 GLY 205 A 205 A ? -2.2 ASP 165 A 165 A ? -0.3 
164 GLY 164 A 164 A ? THR 141 A 141 A ? -2.4 CYS 162 A 162 A ? -0.4 THR 141 A 141 A ? -1.3 LYS 166 A 166 A ? -0.5 
165 ASP 165 A 165 A ? ARG 170 A 170 A ? -0.9 ALA 163 A 163 A ? -0.3 GLY 168 A 168 A ? -1.6 ARG 170 A 170 A ? -0.1 
166 LYS 166 A 166 A ? GLY 164 A 164 A ? -0.5 ASN 167 A 167 A ? -0.3 ASP 165 A 165 A ? -0.1 GLY 169 A 169 A ? -0.1 
167 ASN 167 A 167 A ? GLY 168 A 168 A ? -0.3 THR 200 A 200 A ? -0.0 LYS 166 A 166 A ? -0.3 ILE 201 A 201 A ? -0.2 
168 GLY 168 A 168 A ? ASP 165 A 165 A ? -1.6 THR 200 A 200 A ? -0.2 ASN 167 A 167 A ? -0.3 THR 200 A 200 A ? -0.2 
169 GLY 169 A 169 A ? GLY 199 A 199 A ? -4.6 ASP 165 A 165 A ? -0.1 ASP 171 A 171 A ? -0.4 THR 200 A 200 A ? -0.1 
170 ARG 170 A 170 A ? ASP 165 A 165 A ? -0.1 GLY 199 A 199 A ? -0.1 ASP 165 A 165 A ? -0.9 SER 172 A 172 A ? -0.3 
171 ASP 171 A 171 A ? ILE 3   A 3   A ? -1.6 GLY 169 A 169 A ? -0.4 ILE 3   A 3   A ? -1.7 CYS 173 A 173 A ? -0.3 
172 SER 172 A 172 A ? ARG 170 A 170 A ? -0.3 ILE 2   A 2   A ? -0.2 GLY 199 A 199 A ? -0.2 ILE 2   A 2   A ? -0.2 
173 CYS 173 A 173 A ? ASP 1   A 1   A ? -2.5 ASP 171 A 171 A ? -0.3 ASP 176 A 176 A ? -1.9 GLY 122 A 122 A ? -0.1 
174 THR 174 A 174 A ? GLY 175 A 175 A ? -0.2 SER 172 A 172 A ? -0.2 ILE 123 A 123 A ? -1.9 CYS 173 A 173 A ? -0.2 
175 GLY 175 A 175 A ? GLY 122 A 122 A ? -0.2 TYR 24  A 24  A ? -0.1 TRP 121 A 121 A ? -0.5 THR 174 A 174 A ? -0.2 
176 ASP 176 A 176 A ? CYS 173 A 173 A ? -1.9 ASP 1   A 1   A ? -0.2 GLY 179 A 179 A ? -2.9 THR 191 A 191 A ? -0.3 
177 SER 177 A 177 A ? GLY 178 A 178 A ? -0.3 TYR 24  A 24  A ? -0.2 GLY 26  A 26  A ? -3.8 SER 192 A 192 A ? -0.2 
178 GLY 178 A 178 A ? THR 191 A 191 A ? -2.8 GLY 179 A 179 A ? -0.3 SER 177 A 177 A ? -0.3 SER 192 A 192 A ? -0.1 
179 GLY 179 A 179 A ? ASP 176 A 176 A ? -2.9 PRO 180 A 180 A ? -0.1 THR 191 A 191 A ? -2.9 GLY 178 A 178 A ? -0.3 
180 PRO 180 A 180 A ? ?   ?   ? ?   ? ? ?    ?   ?   ? ?   ? ? ?    ALA 119 A 119 A ? -0.9 ILE 182 A 182 A ? -0.6 
181 LEU 181 A 181 A ? GLY 189 A 189 A ? -2.7 GLY 179 A 179 A ? -0.2 THR 188 A 188 A ? -2.9 GLY 189 A 189 A ? -1.4 
182 ILE 182 A 182 A ? GLN 117 A 117 A ? -3.2 PRO 180 A 180 A ? -0.6 GLN 117 A 117 A ? -2.7 ASN 184 A 184 A ? -0.4 
183 CYS 183 A 183 A ? GLU 186 A 186 A ? -2.4 LEU 181 A 181 A ? -0.5 GLU 186 A 186 A ? -1.9 CYS 116 A 116 A ? -0.2 
184 ASN 184 A 184 A ? MET 115 A 115 A ? -0.7 ILE 182 A 182 A ? -0.4 CYS 183 A 183 A ? -0.2 LEU 187 A 187 A ? -0.1 
185 GLY 185 A 185 A ? GLU 186 A 186 A ? -0.2 ILE 182 A 182 A ? -0.1 LYS 104 A 104 A ? -0.6 LEU 187 A 187 A ? -0.3 
186 GLU 186 A 186 A ? CYS 183 A 183 A ? -1.9 ILE 103 A 103 A ? -0.1 CYS 183 A 183 A ? -2.4 THR 188 A 188 A ? -0.9 
187 LEU 187 A 187 A ? LYS 104 A 104 A ? -3.2 GLY 185 A 185 A ? -0.3 ILE 182 A 182 A ? -0.2 ILE 190 A 190 A ? -0.1 
188 THR 188 A 188 A ? LEU 181 A 181 A ? -2.9 GLU 186 A 186 A ? -0.9 LEU 210 A 210 A ? -1.8 THR 211 A 211 A ? -0.4 
189 GLY 189 A 189 A ? LEU 181 A 181 A ? -1.4 ARG 209 A 209 A ? -0.2 LEU 181 A 181 A ? -2.7 THR 191 A 191 A ? -0.4 
190 ILE 190 A 190 A ? ALA 208 A 208 A ? -1.3 THR 188 A 188 A ? -0.3 ALA 208 A 208 A ? -2.8 SER 192 A 192 A ? -0.2 
191 THR 191 A 191 A ? GLY 179 A 179 A ? -2.9 GLY 189 A 189 A ? -0.4 GLY 178 A 178 A ? -2.8 TYR 207 A 207 A ? -0.2 
192 SER 192 A 192 A ? VAL 206 A 206 A ? -2.3 PHE 193 A 193 A ? -0.4 GLY 194 A 194 A ? -0.3 TYR 207 A 207 A ? -0.2 
193 PHE 193 A 193 A ? VAL 206 A 206 A ? -1.2 LYS 81  A 81  A ? -0.1 VAL 206 A 206 A ? -3.2 SER 192 A 192 A ? -0.4 
194 GLY 194 A 194 A ? SER 192 A 192 A ? -0.3 GLY 205 A 205 A ? -0.2 GLY 205 A 205 A ? -0.1 CYS 198 A 198 A ? -0.1 
195 LYS 195 A 195 A ? GLY 203 A 203 A ? -0.4 PRO 204 A 204 A ? -0.3 GLY 203 A 203 A ? -0.1 GLY 199 A 199 A ? -0.1 
196 LEU 196 A 196 A ? LYS 197 A 197 A ? -0.1 CYS 198 A 198 A ? -0.1 CYS 198 A 198 A ? -0.6 LYS 195 A 195 A ? -0.1 
197 LYS 197 A 197 A ? ASN 126 A 126 A ? -0.1 CYS 173 A 173 A ? -0.1 THR 200 A 200 A ? -0.6 LYS 195 A 195 A ? -0.2 
198 CYS 198 A 198 A ? LEU 196 A 196 A ? -0.6 GLY 199 A 199 A ? -0.2 ASN 126 A 126 A ? -0.2 ASP 171 A 171 A ? -0.1 
199 GLY 199 A 199 A ? GLY 203 A 203 A ? -0.4 THR 200 A 200 A ? -0.3 GLY 169 A 169 A ? -4.6 ILE 201 A 201 A ? -0.3 
200 THR 200 A 200 A ? LYS 197 A 197 A ? -0.6 GLY 203 A 203 A ? -0.4 GLY 203 A 203 A ? -1.4 GLY 199 A 199 A ? -0.3 
201 ILE 201 A 201 A ? GLY 199 A 199 A ? -0.3 GLN 202 A 202 A ? -0.2 GLY 168 A 168 A ? -0.1 THR 200 A 200 A ? -0.1 
202 GLN 202 A 202 A ? GLY 203 A 203 A ? -0.2 HIS 151 A 151 A ? -0.0 ILE 201 A 201 A ? -0.2 GLY 199 A 199 A ? -0.0 
203 GLY 203 A 203 A ? THR 200 A 200 A ? -1.4 LYS 195 A 195 A ? -0.1 LYS 195 A 195 A ? -0.4 THR 200 A 200 A ? -0.4 
204 PRO 204 A 204 A ? ?   ?   ? ?   ? ? ?    ?   ?   ? ?   ? ? ?    LYS 195 A 195 A ? -0.3 GLY 164 A 164 A ? -0.2 
205 GLY 205 A 205 A ? ALA 163 A 163 A ? -2.2 GLY 194 A 194 A ? -0.1 ALA 163 A 163 A ? -2.2 TYR 207 A 207 A ? -0.4 
206 VAL 206 A 206 A ? PHE 193 A 193 A ? -3.2 CYS 162 A 162 A ? -0.2 SER 192 A 192 A ? -2.3 PHE 193 A 193 A ? -1.2 
207 TYR 207 A 207 A ? VAL 161 A 161 A ? -3.1 GLY 205 A 205 A ? -0.4 VAL 161 A 161 A ? -2.5 ARG 209 A 209 A ? -0.5 
208 ALA 208 A 208 A ? ILE 190 A 190 A ? -2.8 VAL 206 A 206 A ? -0.4 ILE 190 A 190 A ? -1.3 LEU 210 A 210 A ? -0.3 
209 ARG 209 A 209 A ? ASN 159 A 159 A ? -2.7 TYR 207 A 207 A ? -0.5 GLY 189 A 189 A ? -0.2 THR 212 A 212 A ? -0.2 
210 LEU 210 A 210 A ? THR 188 A 188 A ? -1.8 ALA 208 A 208 A ? -0.3 HIS 213 A 213 A ? -1.8 LEU 214 A 214 A ? -0.4 
211 THR 211 A 211 A ? THR 188 A 188 A ? -0.4 THR 212 A 212 A ? -0.3 LEU 214 A 214 A ? -0.7 LEU 215 A 215 A ? -0.3 
212 THR 212 A 212 A ? HIS 213 A 213 A ? -0.2 ARG 209 A 209 A ? -0.2 THR 211 A 211 A ? -0.3 LEU 210 A 210 A ? -0.2 
213 HIS 213 A 213 A ? LEU 210 A 210 A ? -1.8 ARG 209 A 209 A ? -0.1 ILE 217 A 217 A ? -2.6 THR 212 A 212 A ? -0.2 
214 LEU 214 A 214 A ? THR 211 A 211 A ? -0.7 LEU 210 A 210 A ? -0.4 LYS 218 A 218 A ? -3.0 LYS 219 A 219 A ? -0.2 
215 LEU 215 A 215 A ? THR 211 A 211 A ? -0.3 TRP 216 A 216 A ? -0.2 LYS 219 A 219 A ? -2.4 LEU 214 A 214 A ? -0.2 
216 TRP 216 A 216 A ? LYS 218 A 218 A ? -0.2 ILE 217 A 217 A ? -0.2 THR 220 A 220 A ? -2.5 LEU 214 A 214 A ? -0.2 
217 ILE 217 A 217 A ? HIS 213 A 213 A ? -2.6 LYS 218 A 218 A ? -0.2 ILE 221 A 221 A ? -2.2 LEU 215 A 215 A ? -0.2 
218 LYS 218 A 218 A ? LEU 214 A 214 A ? -3.0 LYS 219 A 219 A ? -0.2 GLY 222 A 222 A ? -0.7 GLY 223 A 223 A ? -0.6 
219 LYS 219 A 219 A ? LEU 215 A 215 A ? -2.4 LEU 214 A 214 A ? -0.2 GLY 222 A 222 A ? -0.4 LYS 218 A 218 A ? -0.2 
220 THR 220 A 220 A ? TRP 216 A 216 A ? -2.5 ILE 221 A 221 A ? -0.2 LYS 218 A 218 A ? -0.2 LYS 219 A 219 A ? -0.2 
221 ILE 221 A 221 A ? ILE 217 A 217 A ? -2.2 TRP 216 A 216 A ? -0.2 THR 220 A 220 A ? -0.2 LYS 219 A 219 A ? -0.2 
222 GLY 222 A 222 A ? LYS 218 A 218 A ? -0.7 LYS 219 A 219 A ? -0.4 LYS 219 A 219 A ? -0.2 ASP 224 A 224 A ? -0.2 
223 GLY 223 A 223 A ? LYS 218 A 218 A ? -0.6 ?   ?   ? ?   ? ? ?    ILE 221 A 221 A ? -0.1 GLY 222 A 222 A ? -0.1 
224 ASP 224 A 224 A ? GLY 222 A 222 A ? -0.2 LYS 219 A 219 A ? -0.0 LYS 219 A 219 A ? -0.0 ?   ?   ? ?   ? ? ?    
# 
loop_
_dssp_statistics_histogram.entry_id 
_dssp_statistics_histogram.type 
_dssp_statistics_histogram.1 
_dssp_statistics_histogram.2 
_dssp_statistics_histogram.3 
_dssp_statistics_histogram.4 
_dssp_statistics_histogram.5 
_dssp_statistics_histogram.6 
_dssp_statistics_histogram.7 
_dssp_statistics_histogram.8 
_dssp_statistics_histogram.9 
_dssp_statistics_histogram.10 
_dssp_statistics_histogram.11 
_dssp_statistics_histogram.12 
_dssp_statistics_histogram.13 
_dssp_statistics_histogram.14 
_dssp_statistics_histogram.15 
_dssp_statistics_histogram.16 
_dssp_statistics_histogram.17 
_dssp_statistics_histogram.18 
_dssp_statistics_histogram.19 
_dssp_statistics_histogram.20 
_dssp_statistics_histogram.21 
_dssp_statistics_histogram.22 
_dssp_statistics_histogram.23 
_dssp_statistics_histogram.24 
_dssp_statistics_histogram.25 
_dssp_statistics_histogram.26 
_dssp_statistics_histogram.27 
_dssp_statistics_histogram.28 
_dssp_statistics_histogram.29 
_dssp_statistics_histogram.30 
GZMA_Pelodiscus_sinensis_GeneID=102462891 residues_per_alpha_helix        0 0 0 0 0 0 1 1 0 0 0 0 0 0 0 0 0 0 0 0 0 0 0 0 0 0 0 0 0 
0 
GZMA_Pelodiscus_sinensis_GeneID=102462891 parallel_bridges_per_ladder     1 0 0 0 0 0 0 0 0 0 0 0 0 0 0 0 0 0 0 0 0 0 0 0 0 0 0 0 0 
0 
GZMA_Pelodiscus_sinensis_GeneID=102462891 antiparallel_bridges_per_ladder 2 2 3 6 2 1 0 0 0 0 0 0 0 0 0 0 0 0 0 0 0 0 0 0 0 0 0 0 0 
0 
GZMA_Pelodiscus_sinensis_GeneID=102462891 ladders_per_sheet               1 0 0 0 0 1 0 1 0 0 0 0 0 0 0 0 0 0 0 0 0 0 0 0 0 0 0 0 0 
0 
# 
loop_
_dssp_statistics_hbond.entry_id 
_dssp_statistics_hbond.type 
_dssp_statistics_hbond.count 
_dssp_statistics_hbond.count_per_100 
GZMA_Pelodiscus_sinensis_GeneID=102462891 O(I)-->H-N(J)          144 64.3 
GZMA_Pelodiscus_sinensis_GeneID=102462891 'PARALLEL BRIDGES'     2   0.9  
GZMA_Pelodiscus_sinensis_GeneID=102462891 'ANTIPARALLEL BRIDGES' 74  33.0 
GZMA_Pelodiscus_sinensis_GeneID=102462891 O(I)-->H-N(I-5)        2   0.9  
GZMA_Pelodiscus_sinensis_GeneID=102462891 O(I)-->H-N(I-4)        1   0.4  
GZMA_Pelodiscus_sinensis_GeneID=102462891 O(I)-->H-N(I-3)        3   1.3  
GZMA_Pelodiscus_sinensis_GeneID=102462891 O(I)-->H-N(I-2)        1   0.4  
GZMA_Pelodiscus_sinensis_GeneID=102462891 O(I)-->H-N(I-1)        0   0.0  
GZMA_Pelodiscus_sinensis_GeneID=102462891 O(I)-->H-N(I+0)        0   0.0  
GZMA_Pelodiscus_sinensis_GeneID=102462891 O(I)-->H-N(I+1)        0   0.0  
GZMA_Pelodiscus_sinensis_GeneID=102462891 O(I)-->H-N(I+2)        20  8.9  
GZMA_Pelodiscus_sinensis_GeneID=102462891 O(I)-->H-N(I+3)        22  9.8  
GZMA_Pelodiscus_sinensis_GeneID=102462891 O(I)-->H-N(I+4)        12  5.4  
GZMA_Pelodiscus_sinensis_GeneID=102462891 O(I)-->H-N(I+5)        3   1.3  
# 
_dssp_statistics.entry_id                       GZMA_Pelodiscus_sinensis_GeneID=102462891 
_dssp_statistics.nr_of_residues                 224 
_dssp_statistics.nr_of_chains                   1 
_dssp_statistics.nr_of_ss_bridges_total         0 
_dssp_statistics.nr_of_ss_bridges_intra_chain   0 
_dssp_statistics.nr_of_ss_bridges_inter_chain   0 
# 
loop_
_chem_comp.id 
_chem_comp.type 
_chem_comp.mon_nstd_flag 
_chem_comp.name 
_chem_comp.formula 
_chem_comp.formula_weight 
ALA 'L-PEPTIDE LINKING' y ALANINE         'C3 H7 N O2'     89.093 
ARG 'L-PEPTIDE LINKING' y ARGININE        'C6 H15 N4 O2'  175.209 
ASN 'L-PEPTIDE LINKING' y ASPARAGINE      'C4 H8 N2 O3'   132.118 
ASP 'L-PEPTIDE LINKING' y 'ASPARTIC ACID' 'C4 H7 N O4'    133.103 
CYS 'L-PEPTIDE LINKING' y CYSTEINE        'C3 H7 N O2 S'  121.158 
GLN 'L-PEPTIDE LINKING' y GLUTAMINE       'C5 H10 N2 O3'  146.144 
GLU 'L-PEPTIDE LINKING' y 'GLUTAMIC ACID' 'C5 H9 N O4'    147.129 
GLY 'PEPTIDE LINKING'   y GLYCINE         'C2 H5 N O2'     75.067 
HIS 'L-PEPTIDE LINKING' y HISTIDINE       'C6 H10 N3 O2'  156.162 
ILE 'L-PEPTIDE LINKING' y ISOLEUCINE      'C6 H13 N O2'   131.173 
LEU 'L-PEPTIDE LINKING' y LEUCINE         'C6 H13 N O2'   131.173 
LYS 'L-PEPTIDE LINKING' y LYSINE          'C6 H15 N2 O2'  147.195 
MET 'L-PEPTIDE LINKING' y METHIONINE      'C5 H11 N O2 S' 149.211 
PHE 'L-PEPTIDE LINKING' y PHENYLALANINE   'C9 H11 N O2'   165.189 
PRO 'L-PEPTIDE LINKING' y PROLINE         'C5 H9 N O2'     115.13 
SER 'L-PEPTIDE LINKING' y SERINE          'C3 H7 N O3'    105.093 
THR 'L-PEPTIDE LINKING' y THREONINE       'C4 H9 N O3'    119.119 
TRP 'L-PEPTIDE LINKING' y TRYPTOPHAN      'C11 H12 N2 O2' 204.225 
TYR 'L-PEPTIDE LINKING' y TYROSINE        'C9 H11 N O3'   181.189 
VAL 'L-PEPTIDE LINKING' y VALINE          'C5 H11 N O2'   117.146 
# 
loop_
_atom_type.symbol 
N 
C 
O 
S 
# 
loop_
_entity_poly_seq.entity_id 
_entity_poly_seq.num 
_entity_poly_seq.mon_id 
_entity_poly_seq.hetero 
1   1 ASP n 
1   2 ILE n 
1   3 ILE n 
1   4 GLY n 
1   5 GLY n 
1   6 VAL n 
1   7 GLU n 
1   8 VAL n 
1   9 ILE n 
1  10 PRO n 
1  11 HIS n 
1  12 SER n 
1  13 ARG n 
1  14 PRO n 
1  15 TYR n 
1  16 MET n 
1  17 ALA n 
1  18 LEU n 
1  19 ILE n 
1  20 LYS n 
1  21 TRP n 
1  22 ASN n 
1  23 GLU n 
1  24 TYR n 
1  25 CYS n 
1  26 GLY n 
1  27 GLY n 
1  28 ALA n 
1  29 LEU n 
1  30 ILE n 
1  31 LYS n 
1  32 GLU n 
1  33 ASN n 
1  34 TRP n 
1  35 VAL n 
1  36 LEU n 
1  37 THR n 
1  38 ALA n 
1  39 ALA n 
1  40 HIS n 
1  41 CYS n 
1  42 LYS n 
1  43 ILE n 
1  44 ASP n 
1  45 LYS n 
1  46 GLY n 
1  47 LYS n 
1  48 VAL n 
1  49 LEU n 
1  50 LEU n 
1  51 GLY n 
1  52 ALA n 
1  53 HIS n 
1  54 SER n 
1  55 ILE n 
1  56 SER n 
1  57 GLU n 
1  58 LYS n 
1  59 GLU n 
1  60 GLU n 
1  61 GLU n 
1  62 GLN n 
1  63 GLN n 
1  64 THR n 
1  65 PHE n 
1  66 LYS n 
1  67 ILE n 
1  68 SER n 
1  69 ARG n 
1  70 ALA n 
1  71 VAL n 
1  72 ARG n 
1  73 TYR n 
1  74 PRO n 
1  75 CYS n 
1  76 TYR n 
1  77 ASN n 
1  78 GLU n 
1  79 GLN n 
1  80 GLU n 
1  81 LYS n 
1  82 GLU n 
1  83 ASN n 
1  84 ASP n 
1  85 ILE n 
1  86 MET n 
1  87 LEU n 
1  88 LEU n 
1  89 LYS n 
1  90 LEU n 
1  91 GLN n 
1  92 LYS n 
1  93 ARG n 
1  94 ALA n 
1  95 LYS n 
1  96 ILE n 
1  97 ASN n 
1  98 LYS n 
1  99 ALA n 
1 100 VAL n 
1 101 LYS n 
1 102 THR n 
1 103 ILE n 
1 104 LYS n 
1 105 LEU n 
1 106 PRO n 
1 107 ASN n 
1 108 THR n 
1 109 ASP n 
1 110 PRO n 
1 111 LYS n 
1 112 PRO n 
1 113 GLY n 
1 114 THR n 
1 115 MET n 
1 116 CYS n 
1 117 GLN n 
1 118 VAL n 
1 119 ALA n 
1 120 GLY n 
1 121 TRP n 
1 122 GLY n 
1 123 ILE n 
1 124 ILE n 
1 125 LYS n 
1 126 ASN n 
1 127 GLY n 
1 128 GLN n 
1 129 ARG n 
1 130 LYS n 
1 131 PRO n 
1 132 SER n 
1 133 ASN n 
1 134 ILE n 
1 135 LEU n 
1 136 ARG n 
1 137 ALA n 
1 138 VAL n 
1 139 ASN n 
1 140 ILE n 
1 141 THR n 
1 142 ILE n 
1 143 ILE n 
1 144 ASP n 
1 145 ARG n 
1 146 ARG n 
1 147 ILE n 
1 148 CYS n 
1 149 ASN n 
1 150 ASN n 
1 151 HIS n 
1 152 TYR n 
1 153 ASN n 
1 154 TYR n 
1 155 ILE n 
1 156 ILE n 
1 157 THR n 
1 158 LYS n 
1 159 ASN n 
1 160 MET n 
1 161 VAL n 
1 162 CYS n 
1 163 ALA n 
1 164 GLY n 
1 165 ASP n 
1 166 LYS n 
1 167 ASN n 
1 168 GLY n 
1 169 GLY n 
1 170 ARG n 
1 171 ASP n 
1 172 SER n 
1 173 CYS n 
1 174 THR n 
1 175 GLY n 
1 176 ASP n 
1 177 SER n 
1 178 GLY n 
1 179 GLY n 
1 180 PRO n 
1 181 LEU n 
1 182 ILE n 
1 183 CYS n 
1 184 ASN n 
1 185 GLY n 
1 186 GLU n 
1 187 LEU n 
1 188 THR n 
1 189 GLY n 
1 190 ILE n 
1 191 THR n 
1 192 SER n 
1 193 PHE n 
1 194 GLY n 
1 195 LYS n 
1 196 LEU n 
1 197 LYS n 
1 198 CYS n 
1 199 GLY n 
1 200 THR n 
1 201 ILE n 
1 202 GLN n 
1 203 GLY n 
1 204 PRO n 
1 205 GLY n 
1 206 VAL n 
1 207 TYR n 
1 208 ALA n 
1 209 ARG n 
1 210 LEU n 
1 211 THR n 
1 212 THR n 
1 213 HIS n 
1 214 LEU n 
1 215 LEU n 
1 216 TRP n 
1 217 ILE n 
1 218 LYS n 
1 219 LYS n 
1 220 THR n 
1 221 ILE n 
1 222 GLY n 
1 223 GLY n 
1 224 ASP n 
# 
loop_
_pdbx_poly_seq_scheme.asym_id 
_pdbx_poly_seq_scheme.entity_id 
_pdbx_poly_seq_scheme.seq_id 
_pdbx_poly_seq_scheme.mon_id 
_pdbx_poly_seq_scheme.ndb_seq_num 
_pdbx_poly_seq_scheme.pdb_seq_num 
_pdbx_poly_seq_scheme.auth_seq_num 
_pdbx_poly_seq_scheme.pdb_mon_id 
_pdbx_poly_seq_scheme.auth_mon_id 
_pdbx_poly_seq_scheme.pdb_strand_id 
_pdbx_poly_seq_scheme.pdb_ins_code 
_pdbx_poly_seq_scheme.hetero 
A 1   1 ASP   1 1   1   ASP ASP A ? n 
A 1   2 ILE   2 2   2   ILE ILE A ? n 
A 1   3 ILE   3 3   3   ILE ILE A ? n 
A 1   4 GLY   4 4   4   GLY GLY A ? n 
A 1   5 GLY   5 5   5   GLY GLY A ? n 
A 1   6 VAL   6 6   6   VAL VAL A ? n 
A 1   7 GLU   7 7   7   GLU GLU A ? n 
A 1   8 VAL   8 8   8   VAL VAL A ? n 
A 1   9 ILE   9 9   9   ILE ILE A ? n 
A 1  10 PRO  10 10  10  PRO PRO A ? n 
A 1  11 HIS  11 11  11  HIS HIS A ? n 
A 1  12 SER  12 12  12  SER SER A ? n 
A 1  13 ARG  13 13  13  ARG ARG A ? n 
A 1  14 PRO  14 14  14  PRO PRO A ? n 
A 1  15 TYR  15 15  15  TYR TYR A ? n 
A 1  16 MET  16 16  16  MET MET A ? n 
A 1  17 ALA  17 17  17  ALA ALA A ? n 
A 1  18 LEU  18 18  18  LEU LEU A ? n 
A 1  19 ILE  19 19  19  ILE ILE A ? n 
A 1  20 LYS  20 20  20  LYS LYS A ? n 
A 1  21 TRP  21 21  21  TRP TRP A ? n 
A 1  22 ASN  22 22  22  ASN ASN A ? n 
A 1  23 GLU  23 23  23  GLU GLU A ? n 
A 1  24 TYR  24 24  24  TYR TYR A ? n 
A 1  25 CYS  25 25  25  CYS CYS A ? n 
A 1  26 GLY  26 26  26  GLY GLY A ? n 
A 1  27 GLY  27 27  27  GLY GLY A ? n 
A 1  28 ALA  28 28  28  ALA ALA A ? n 
A 1  29 LEU  29 29  29  LEU LEU A ? n 
A 1  30 ILE  30 30  30  ILE ILE A ? n 
A 1  31 LYS  31 31  31  LYS LYS A ? n 
A 1  32 GLU  32 32  32  GLU GLU A ? n 
A 1  33 ASN  33 33  33  ASN ASN A ? n 
A 1  34 TRP  34 34  34  TRP TRP A ? n 
A 1  35 VAL  35 35  35  VAL VAL A ? n 
A 1  36 LEU  36 36  36  LEU LEU A ? n 
A 1  37 THR  37 37  37  THR THR A ? n 
A 1  38 ALA  38 38  38  ALA ALA A ? n 
A 1  39 ALA  39 39  39  ALA ALA A ? n 
A 1  40 HIS  40 40  40  HIS HIS A ? n 
A 1  41 CYS  41 41  41  CYS CYS A ? n 
A 1  42 LYS  42 42  42  LYS LYS A ? n 
A 1  43 ILE  43 43  43  ILE ILE A ? n 
A 1  44 ASP  44 44  44  ASP ASP A ? n 
A 1  45 LYS  45 45  45  LYS LYS A ? n 
A 1  46 GLY  46 46  46  GLY GLY A ? n 
A 1  47 LYS  47 47  47  LYS LYS A ? n 
A 1  48 VAL  48 48  48  VAL VAL A ? n 
A 1  49 LEU  49 49  49  LEU LEU A ? n 
A 1  50 LEU  50 50  50  LEU LEU A ? n 
A 1  51 GLY  51 51  51  GLY GLY A ? n 
A 1  52 ALA  52 52  52  ALA ALA A ? n 
A 1  53 HIS  53 53  53  HIS HIS A ? n 
A 1  54 SER  54 54  54  SER SER A ? n 
A 1  55 ILE  55 55  55  ILE ILE A ? n 
A 1  56 SER  56 56  56  SER SER A ? n 
A 1  57 GLU  57 57  57  GLU GLU A ? n 
A 1  58 LYS  58 58  58  LYS LYS A ? n 
A 1  59 GLU  59 59  59  GLU GLU A ? n 
A 1  60 GLU  60 60  60  GLU GLU A ? n 
A 1  61 GLU  61 61  61  GLU GLU A ? n 
A 1  62 GLN  62 62  62  GLN GLN A ? n 
A 1  63 GLN  63 63  63  GLN GLN A ? n 
A 1  64 THR  64 64  64  THR THR A ? n 
A 1  65 PHE  65 65  65  PHE PHE A ? n 
A 1  66 LYS  66 66  66  LYS LYS A ? n 
A 1  67 ILE  67 67  67  ILE ILE A ? n 
A 1  68 SER  68 68  68  SER SER A ? n 
A 1  69 ARG  69 69  69  ARG ARG A ? n 
A 1  70 ALA  70 70  70  ALA ALA A ? n 
A 1  71 VAL  71 71  71  VAL VAL A ? n 
A 1  72 ARG  72 72  72  ARG ARG A ? n 
A 1  73 TYR  73 73  73  TYR TYR A ? n 
A 1  74 PRO  74 74  74  PRO PRO A ? n 
A 1  75 CYS  75 75  75  CYS CYS A ? n 
A 1  76 TYR  76 76  76  TYR TYR A ? n 
A 1  77 ASN  77 77  77  ASN ASN A ? n 
A 1  78 GLU  78 78  78  GLU GLU A ? n 
A 1  79 GLN  79 79  79  GLN GLN A ? n 
A 1  80 GLU  80 80  80  GLU GLU A ? n 
A 1  81 LYS  81 81  81  LYS LYS A ? n 
A 1  82 GLU  82 82  82  GLU GLU A ? n 
A 1  83 ASN  83 83  83  ASN ASN A ? n 
A 1  84 ASP  84 84  84  ASP ASP A ? n 
A 1  85 ILE  85 85  85  ILE ILE A ? n 
A 1  86 MET  86 86  86  MET MET A ? n 
A 1  87 LEU  87 87  87  LEU LEU A ? n 
A 1  88 LEU  88 88  88  LEU LEU A ? n 
A 1  89 LYS  89 89  89  LYS LYS A ? n 
A 1  90 LEU  90 90  90  LEU LEU A ? n 
A 1  91 GLN  91 91  91  GLN GLN A ? n 
A 1  92 LYS  92 92  92  LYS LYS A ? n 
A 1  93 ARG  93 93  93  ARG ARG A ? n 
A 1  94 ALA  94 94  94  ALA ALA A ? n 
A 1  95 LYS  95 95  95  LYS LYS A ? n 
A 1  96 ILE  96 96  96  ILE ILE A ? n 
A 1  97 ASN  97 97  97  ASN ASN A ? n 
A 1  98 LYS  98 98  98  LYS LYS A ? n 
A 1  99 ALA  99 99  99  ALA ALA A ? n 
A 1 100 VAL 100 100 100 VAL VAL A ? n 
A 1 101 LYS 101 101 101 LYS LYS A ? n 
A 1 102 THR 102 102 102 THR THR A ? n 
A 1 103 ILE 103 103 103 ILE ILE A ? n 
A 1 104 LYS 104 104 104 LYS LYS A ? n 
A 1 105 LEU 105 105 105 LEU LEU A ? n 
A 1 106 PRO 106 106 106 PRO PRO A ? n 
A 1 107 ASN 107 107 107 ASN ASN A ? n 
A 1 108 THR 108 108 108 THR THR A ? n 
A 1 109 ASP 109 109 109 ASP ASP A ? n 
A 1 110 PRO 110 110 110 PRO PRO A ? n 
A 1 111 LYS 111 111 111 LYS LYS A ? n 
A 1 112 PRO 112 112 112 PRO PRO A ? n 
A 1 113 GLY 113 113 113 GLY GLY A ? n 
A 1 114 THR 114 114 114 THR THR A ? n 
A 1 115 MET 115 115 115 MET MET A ? n 
A 1 116 CYS 116 116 116 CYS CYS A ? n 
A 1 117 GLN 117 117 117 GLN GLN A ? n 
A 1 118 VAL 118 118 118 VAL VAL A ? n 
A 1 119 ALA 119 119 119 ALA ALA A ? n 
A 1 120 GLY 120 120 120 GLY GLY A ? n 
A 1 121 TRP 121 121 121 TRP TRP A ? n 
A 1 122 GLY 122 122 122 GLY GLY A ? n 
A 1 123 ILE 123 123 123 ILE ILE A ? n 
A 1 124 ILE 124 124 124 ILE ILE A ? n 
A 1 125 LYS 125 125 125 LYS LYS A ? n 
A 1 126 ASN 126 126 126 ASN ASN A ? n 
A 1 127 GLY 127 127 127 GLY GLY A ? n 
A 1 128 GLN 128 128 128 GLN GLN A ? n 
A 1 129 ARG 129 129 129 ARG ARG A ? n 
A 1 130 LYS 130 130 130 LYS LYS A ? n 
A 1 131 PRO 131 131 131 PRO PRO A ? n 
A 1 132 SER 132 132 132 SER SER A ? n 
A 1 133 ASN 133 133 133 ASN ASN A ? n 
A 1 134 ILE 134 134 134 ILE ILE A ? n 
A 1 135 LEU 135 135 135 LEU LEU A ? n 
A 1 136 ARG 136 136 136 ARG ARG A ? n 
A 1 137 ALA 137 137 137 ALA ALA A ? n 
A 1 138 VAL 138 138 138 VAL VAL A ? n 
A 1 139 ASN 139 139 139 ASN ASN A ? n 
A 1 140 ILE 140 140 140 ILE ILE A ? n 
A 1 141 THR 141 141 141 THR THR A ? n 
A 1 142 ILE 142 142 142 ILE ILE A ? n 
A 1 143 ILE 143 143 143 ILE ILE A ? n 
A 1 144 ASP 144 144 144 ASP ASP A ? n 
A 1 145 ARG 145 145 145 ARG ARG A ? n 
A 1 146 ARG 146 146 146 ARG ARG A ? n 
A 1 147 ILE 147 147 147 ILE ILE A ? n 
A 1 148 CYS 148 148 148 CYS CYS A ? n 
A 1 149 ASN 149 149 149 ASN ASN A ? n 
A 1 150 ASN 150 150 150 ASN ASN A ? n 
A 1 151 HIS 151 151 151 HIS HIS A ? n 
A 1 152 TYR 152 152 152 TYR TYR A ? n 
A 1 153 ASN 153 153 153 ASN ASN A ? n 
A 1 154 TYR 154 154 154 TYR TYR A ? n 
A 1 155 ILE 155 155 155 ILE ILE A ? n 
A 1 156 ILE 156 156 156 ILE ILE A ? n 
A 1 157 THR 157 157 157 THR THR A ? n 
A 1 158 LYS 158 158 158 LYS LYS A ? n 
A 1 159 ASN 159 159 159 ASN ASN A ? n 
A 1 160 MET 160 160 160 MET MET A ? n 
A 1 161 VAL 161 161 161 VAL VAL A ? n 
A 1 162 CYS 162 162 162 CYS CYS A ? n 
A 1 163 ALA 163 163 163 ALA ALA A ? n 
A 1 164 GLY 164 164 164 GLY GLY A ? n 
A 1 165 ASP 165 165 165 ASP ASP A ? n 
A 1 166 LYS 166 166 166 LYS LYS A ? n 
A 1 167 ASN 167 167 167 ASN ASN A ? n 
A 1 168 GLY 168 168 168 GLY GLY A ? n 
A 1 169 GLY 169 169 169 GLY GLY A ? n 
A 1 170 ARG 170 170 170 ARG ARG A ? n 
A 1 171 ASP 171 171 171 ASP ASP A ? n 
A 1 172 SER 172 172 172 SER SER A ? n 
A 1 173 CYS 173 173 173 CYS CYS A ? n 
A 1 174 THR 174 174 174 THR THR A ? n 
A 1 175 GLY 175 175 175 GLY GLY A ? n 
A 1 176 ASP 176 176 176 ASP ASP A ? n 
A 1 177 SER 177 177 177 SER SER A ? n 
A 1 178 GLY 178 178 178 GLY GLY A ? n 
A 1 179 GLY 179 179 179 GLY GLY A ? n 
A 1 180 PRO 180 180 180 PRO PRO A ? n 
A 1 181 LEU 181 181 181 LEU LEU A ? n 
A 1 182 ILE 182 182 182 ILE ILE A ? n 
A 1 183 CYS 183 183 183 CYS CYS A ? n 
A 1 184 ASN 184 184 184 ASN ASN A ? n 
A 1 185 GLY 185 185 185 GLY GLY A ? n 
A 1 186 GLU 186 186 186 GLU GLU A ? n 
A 1 187 LEU 187 187 187 LEU LEU A ? n 
A 1 188 THR 188 188 188 THR THR A ? n 
A 1 189 GLY 189 189 189 GLY GLY A ? n 
A 1 190 ILE 190 190 190 ILE ILE A ? n 
A 1 191 THR 191 191 191 THR THR A ? n 
A 1 192 SER 192 192 192 SER SER A ? n 
A 1 193 PHE 193 193 193 PHE PHE A ? n 
A 1 194 GLY 194 194 194 GLY GLY A ? n 
A 1 195 LYS 195 195 195 LYS LYS A ? n 
A 1 196 LEU 196 196 196 LEU LEU A ? n 
A 1 197 LYS 197 197 197 LYS LYS A ? n 
A 1 198 CYS 198 198 198 CYS CYS A ? n 
A 1 199 GLY 199 199 199 GLY GLY A ? n 
A 1 200 THR 200 200 200 THR THR A ? n 
A 1 201 ILE 201 201 201 ILE ILE A ? n 
A 1 202 GLN 202 202 202 GLN GLN A ? n 
A 1 203 GLY 203 203 203 GLY GLY A ? n 
A 1 204 PRO 204 204 204 PRO PRO A ? n 
A 1 205 GLY 205 205 205 GLY GLY A ? n 
A 1 206 VAL 206 206 206 VAL VAL A ? n 
A 1 207 TYR 207 207 207 TYR TYR A ? n 
A 1 208 ALA 208 208 208 ALA ALA A ? n 
A 1 209 ARG 209 209 209 ARG ARG A ? n 
A 1 210 LEU 210 210 210 LEU LEU A ? n 
A 1 211 THR 211 211 211 THR THR A ? n 
A 1 212 THR 212 212 212 THR THR A ? n 
A 1 213 HIS 213 213 213 HIS HIS A ? n 
A 1 214 LEU 214 214 214 LEU LEU A ? n 
A 1 215 LEU 215 215 215 LEU LEU A ? n 
A 1 216 TRP 216 216 216 TRP TRP A ? n 
A 1 217 ILE 217 217 217 ILE ILE A ? n 
A 1 218 LYS 218 218 218 LYS LYS A ? n 
A 1 219 LYS 219 219 219 LYS LYS A ? n 
A 1 220 THR 220 220 220 THR THR A ? n 
A 1 221 ILE 221 221 221 ILE ILE A ? n 
A 1 222 GLY 222 222 222 GLY GLY A ? n 
A 1 223 GLY 223 223 223 GLY GLY A ? n 
A 1 224 ASP 224 224 224 ASP ASP A ? n 
# 
loop_
_atom_site.group_PDB 
_atom_site.id 
_atom_site.type_symbol 
_atom_site.label_atom_id 
_atom_site.label_alt_id 
_atom_site.label_comp_id 
_atom_site.label_asym_id 
_atom_site.label_entity_id 
_atom_site.label_seq_id 
_atom_site.pdbx_PDB_ins_code 
_atom_site.Cartn_x 
_atom_site.Cartn_y 
_atom_site.Cartn_z 
_atom_site.occupancy 
_atom_site.B_iso_or_equiv 
_atom_site.pdbx_formal_charge 
_atom_site.auth_seq_id 
_atom_site.auth_comp_id 
_atom_site.auth_asym_id 
_atom_site.auth_atom_id 
_atom_site.pdbx_PDB_model_num 
ATOM 1    N N   ? ASP A 1   1 ?  -2.921  -6.969  -9.478 1.000 57.690 ? 1   ASP A N   1 
ATOM 2    C CA  ? ASP A 1   1 ?  -2.100  -8.103  -9.891 1.000 57.690 ? 1   ASP A CA  1 
ATOM 3    C C   ? ASP A 1   1 ?  -0.666  -7.955  -9.388 1.000 57.690 ? 1   ASP A C   1 
ATOM 4    C CB  ? ASP A 1   1 ?  -2.111  -8.246 -11.414 1.000 57.690 ? 1   ASP A CB  1 
ATOM 5    O O   ? ASP A 1   1 ?  -0.118  -6.850  -9.374 1.000 57.690 ? 1   ASP A O   1 
ATOM 6    C CG  ? ASP A 1   1 ?  -3.454  -8.703 -11.957 1.000 57.690 ? 1   ASP A CG  1 
ATOM 7    O OD1 ? ASP A 1   1 ?  -4.274  -9.241 -11.183 1.000 57.690 ? 1   ASP A OD1 1 
ATOM 8    O OD2 ? ASP A 1   1 ?  -3.693  -8.525 -13.172 1.000 57.690 ? 1   ASP A OD2 1 
ATOM 9    N N   ? ILE A 1   2 ?  -0.106  -9.155  -8.846 1.000 79.490 ? 2   ILE A N   1 
ATOM 10   C CA  ? ILE A 1   2 ?   1.336  -9.231  -8.635 1.000 79.490 ? 2   ILE A CA  1 
ATOM 11   C C   ? ILE A 1   2 ?   1.976 -10.068  -9.740 1.000 79.490 ? 2   ILE A C   1 
ATOM 12   C CB  ? ILE A 1   2 ?   1.673  -9.825  -7.249 1.000 79.490 ? 2   ILE A CB  1 
ATOM 13   O O   ? ILE A 1   2 ?   1.929 -11.299  -9.701 1.000 79.490 ? 2   ILE A O   1 
ATOM 14   C CG1 ? ILE A 1   2 ?   0.972  -9.030  -6.142 1.000 79.490 ? 2   ILE A CG1 1 
ATOM 15   C CG2 ? ILE A 1   2 ?   3.188  -9.852  -7.027 1.000 79.490 ? 2   ILE A CG2 1 
ATOM 16   C CD1 ? ILE A 1   2 ?   1.472  -7.599  -5.995 1.000 79.490 ? 2   ILE A CD1 1 
ATOM 17   N N   ? ILE A 1   3 ?   2.288  -9.522 -10.846 1.000 86.740 ? 3   ILE A N   1 
ATOM 18   C CA  ? ILE A 1   3 ?   2.891 -10.236 -11.967 1.000 86.740 ? 3   ILE A CA  1 
ATOM 19   C C   ? ILE A 1   3 ?   4.177 -10.921 -11.510 1.000 86.740 ? 3   ILE A C   1 
ATOM 20   C CB  ? ILE A 1   3 ?   3.181  -9.288 -13.151 1.000 86.740 ? 3   ILE A CB  1 
ATOM 21   O O   ? ILE A 1   3 ?   5.056 -10.280 -10.929 1.000 86.740 ? 3   ILE A O   1 
ATOM 22   C CG1 ? ILE A 1   3 ?   1.881  -8.646 -13.651 1.000 86.740 ? 3   ILE A CG1 1 
ATOM 23   C CG2 ? ILE A 1   3 ?   3.892 -10.037 -14.282 1.000 86.740 ? 3   ILE A CG2 1 
ATOM 24   C CD1 ? ILE A 1   3 ?   0.908  -9.630 -14.285 1.000 86.740 ? 3   ILE A CD1 1 
ATOM 25   N N   ? GLY A 1   4 ?   4.140 -12.307 -11.799 1.000 86.360 ? 4   GLY A N   1 
ATOM 26   C CA  ? GLY A 1   4 ?   5.334 -13.041 -11.413 1.000 86.360 ? 4   GLY A CA  1 
ATOM 27   C C   ? GLY A 1   4 ?   5.390 -13.353  -9.930 1.000 86.360 ? 4   GLY A C   1 
ATOM 28   O O   ? GLY A 1   4 ?   6.434 -13.758  -9.414 1.000 86.360 ? 4   GLY A O   1 
ATOM 29   N N   ? GLY A 1   5 ?   4.224 -13.010  -9.187 1.000 90.460 ? 5   GLY A N   1 
ATOM 30   C CA  ? GLY A 1   5 ?   4.131 -13.252  -7.756 1.000 90.460 ? 5   GLY A CA  1 
ATOM 31   C C   ? GLY A 1   5 ?   3.708 -14.668  -7.416 1.000 90.460 ? 5   GLY A C   1 
ATOM 32   O O   ? GLY A 1   5 ?   3.239 -15.407  -8.285 1.000 90.460 ? 5   GLY A O   1 
ATOM 33   N N   ? VAL A 1   6 ?   3.911 -15.041  -6.179 1.000 93.670 ? 6   VAL A N   1 
ATOM 34   C CA  ? VAL A 1   6 ?   3.517 -16.352  -5.673 1.000 93.670 ? 6   VAL A CA  1 
ATOM 35   C C   ? VAL A 1   6 ?   2.537 -16.185  -4.513 1.000 93.670 ? 6   VAL A C   1 
ATOM 36   C CB  ? VAL A 1   6 ?   4.741 -17.179  -5.221 1.000 93.670 ? 6   VAL A CB  1 
ATOM 37   O O   ? VAL A 1   6 ?   2.515 -15.141  -3.857 1.000 93.670 ? 6   VAL A O   1 
ATOM 38   C CG1 ? VAL A 1   6 ?   5.685 -17.431  -6.396 1.000 93.670 ? 6   VAL A CG1 1 
ATOM 39   C CG2 ? VAL A 1   6 ?   5.475 -16.468  -4.085 1.000 93.670 ? 6   VAL A CG2 1 
ATOM 40   N N   ? GLU A 1   7 ?   1.708 -17.215  -4.364 1.000 94.960 ? 7   GLU A N   1 
ATOM 41   C CA  ? GLU A 1   7 ?   0.833 -17.239  -3.195 1.000 94.960 ? 7   GLU A CA  1 
ATOM 42   C C   ? GLU A 1   7 ?   1.637 -17.150  -1.901 1.000 94.960 ? 7   GLU A C   1 
ATOM 43   C CB  ? GLU A 1   7 ?  -0.028 -18.505  -3.194 1.000 94.960 ? 7   GLU A CB  1 
ATOM 44   O O   ? GLU A 1   7 ?   2.646 -17.840  -1.743 1.000 94.960 ? 7   GLU A O   1 
ATOM 45   C CG  ? GLU A 1   7 ?  -1.006 -18.581  -2.031 1.000 94.960 ? 7   GLU A CG  1 
ATOM 46   C CD  ? GLU A 1   7 ?  -1.945 -19.774  -2.114 1.000 94.960 ? 7   GLU A CD  1 
ATOM 47   O OE1 ? GLU A 1   7 ?  -2.486 -20.195  -1.066 1.000 94.960 ? 7   GLU A OE1 1 
ATOM 48   O OE2 ? GLU A 1   7 ?  -2.140 -20.293  -3.236 1.000 94.960 ? 7   GLU A OE2 1 
ATOM 49   N N   ? VAL A 1   8 ?   1.132 -16.264  -1.016 1.000 94.080 ? 8   VAL A N   1 
ATOM 50   C CA  ? VAL A 1   8 ?   1.814 -16.108   0.265 1.000 94.080 ? 8   VAL A CA  1 
ATOM 51   C C   ? VAL A 1   8 ?   1.349 -17.194   1.233 1.000 94.080 ? 8   VAL A C   1 
ATOM 52   C CB  ? VAL A 1   8 ?   1.567 -14.710   0.874 1.000 94.080 ? 8   VAL A CB  1 
ATOM 53   O O   ? VAL A 1   8 ?   0.246 -17.728   1.093 1.000 94.080 ? 8   VAL A O   1 
ATOM 54   C CG1 ? VAL A 1   8 ?   2.110 -13.617  -0.045 1.000 94.080 ? 8   VAL A CG1 1 
ATOM 55   C CG2 ? VAL A 1   8 ?   0.077 -14.499   1.137 1.000 94.080 ? 8   VAL A CG2 1 
ATOM 56   N N   ? ILE A 1   9 ?   2.283 -17.496   2.151 1.000 94.870 ? 9   ILE A N   1 
ATOM 57   C CA  ? ILE A 1   9 ?   1.850 -18.350   3.252 1.000 94.870 ? 9   ILE A CA  1 
ATOM 58   C C   ? ILE A 1   9 ?   0.722 -17.668   4.022 1.000 94.870 ? 9   ILE A C   1 
ATOM 59   C CB  ? ILE A 1   9 ?   3.022 -18.684   4.202 1.000 94.870 ? 9   ILE A CB  1 
ATOM 60   O O   ? ILE A 1   9 ?   0.820 -16.488   4.364 1.000 94.870 ? 9   ILE A O   1 
ATOM 61   C CG1 ? ILE A 1   9 ?   4.132 -19.421   3.443 1.000 94.870 ? 9   ILE A CG1 1 
ATOM 62   C CG2 ? ILE A 1   9 ?   2.531 -19.511   5.394 1.000 94.870 ? 9   ILE A CG2 1 
ATOM 63   C CD1 ? ILE A 1   9 ?   5.439 -19.534   4.215 1.000 94.870 ? 9   ILE A CD1 1 
ATOM 64   N N   ? PRO A 1  10 ?  -0.446 -18.348   4.188 1.000 95.340 ? 10  PRO A N   1 
ATOM 65   C CA  ? PRO A 1  10 ?  -1.554 -17.715   4.907 1.000 95.340 ? 10  PRO A CA  1 
ATOM 66   C C   ? PRO A 1  10 ?  -1.100 -16.993   6.173 1.000 95.340 ? 10  PRO A C   1 
ATOM 67   C CB  ? PRO A 1  10 ?  -2.471 -18.892   5.248 1.000 95.340 ? 10  PRO A CB  1 
ATOM 68   O O   ? PRO A 1  10 ?  -0.319 -17.542   6.955 1.000 95.340 ? 10  PRO A O   1 
ATOM 69   C CG  ? PRO A 1  10 ?  -2.230 -19.891   4.163 1.000 95.340 ? 10  PRO A CG  1 
ATOM 70   C CD  ? PRO A 1  10 ?  -0.774 -19.858   3.798 1.000 95.340 ? 10  PRO A CD  1 
ATOM 71   N N   ? HIS A 1  11 ?  -1.560 -15.629   6.202 1.000 94.260 ? 11  HIS A N   1 
ATOM 72   C CA  ? HIS A 1  11 ?  -1.418 -14.769   7.371 1.000 94.260 ? 11  HIS A CA  1 
ATOM 73   C C   ? HIS A 1  11 ?   0.041 -14.394   7.606 1.000 94.260 ? 11  HIS A C   1 
ATOM 74   C CB  ? HIS A 1  11 ?  -1.991 -15.454   8.614 1.000 94.260 ? 11  HIS A CB  1 
ATOM 75   O O   ? HIS A 1  11 ?   0.409 -13.968   8.703 1.000 94.260 ? 11  HIS A O   1 
ATOM 76   C CG  ? HIS A 1  11 ?  -3.414 -15.888   8.458 1.000 94.260 ? 11  HIS A CG  1 
ATOM 77   C CD2 ? HIS A 1  11 ?  -4.009 -17.082   8.685 1.000 94.260 ? 11  HIS A CD2 1 
ATOM 78   N ND1 ? HIS A 1  11 ?  -4.405 -15.040   8.014 1.000 94.260 ? 11  HIS A ND1 1 
ATOM 79   C CE1 ? HIS A 1  11 ?  -5.553 -15.696   7.976 1.000 94.260 ? 11  HIS A CE1 1 
ATOM 80   N NE2 ? HIS A 1  11 ?  -5.339 -16.938   8.378 1.000 94.260 ? 11  HIS A NE2 1 
ATOM 81   N N   ? SER A 1  12 ?   0.938 -14.627   6.628 1.000 95.310 ? 12  SER A N   1 
ATOM 82   C CA  ? SER A 1  12 ?   2.333 -14.204   6.682 1.000 95.310 ? 12  SER A CA  1 
ATOM 83   C C   ? SER A 1  12 ?   2.475 -12.722   6.349 1.000 95.310 ? 12  SER A C   1 
ATOM 84   C CB  ? SER A 1  12 ?   3.183 -15.035   5.720 1.000 95.310 ? 12  SER A CB  1 
ATOM 85   O O   ? SER A 1  12 ?   3.540 -12.135   6.550 1.000 95.310 ? 12  SER A O   1 
ATOM 86   O OG  ? SER A 1  12 ?   2.756 -14.848   4.382 1.000 95.310 ? 12  SER A OG  1 
ATOM 87   N N   ? ARG A 1  13 ?   1.494 -12.062   5.945 1.000 96.470 ? 13  ARG A N   1 
ATOM 88   C CA  ? ARG A 1  13 ?   1.397 -10.623   5.717 1.000 96.470 ? 13  ARG A CA  1 
ATOM 89   C C   ? ARG A 1  13 ?   0.279 -10.011   6.554 1.000 96.470 ? 13  ARG A C   1 
ATOM 90   C CB  ? ARG A 1  13 ?   1.163 -10.329   4.234 1.000 96.470 ? 13  ARG A CB  1 
ATOM 91   O O   ? ARG A 1  13 ?  -0.744  -9.584   6.016 1.000 96.470 ? 13  ARG A O   1 
ATOM 92   C CG  ? ARG A 1  13 ?   2.231 -10.901   3.316 1.000 96.470 ? 13  ARG A CG  1 
ATOM 93   C CD  ? ARG A 1  13 ?   3.580 -10.229   3.532 1.000 96.470 ? 13  ARG A CD  1 
ATOM 94   N NE  ? ARG A 1  13 ?   4.582 -10.718   2.589 1.000 96.470 ? 13  ARG A NE  1 
ATOM 95   N NH1 ? ARG A 1  13 ?   5.258 -12.491   3.907 1.000 96.470 ? 13  ARG A NH1 1 
ATOM 96   N NH2 ? ARG A 1  13 ?   6.236 -12.136   1.864 1.000 96.470 ? 13  ARG A NH2 1 
ATOM 97   C CZ  ? ARG A 1  13 ?   5.356 -11.780   2.789 1.000 96.470 ? 13  ARG A CZ  1 
ATOM 98   N N   ? PRO A 1  14 ?   0.435  -9.922   7.794 1.000 97.000 ? 14  PRO A N   1 
ATOM 99   C CA  ? PRO A 1  14 ?  -0.644  -9.616   8.737 1.000 97.000 ? 14  PRO A CA  1 
ATOM 100  C C   ? PRO A 1  14 ?  -1.012  -8.134   8.751 1.000 97.000 ? 14  PRO A C   1 
ATOM 101  C CB  ? PRO A 1  14 ?  -0.066 -10.049  10.087 1.000 97.000 ? 14  PRO A CB  1 
ATOM 102  O O   ? PRO A 1  14 ?  -2.013  -7.749   9.362 1.000 97.000 ? 14  PRO A O   1 
ATOM 103  C CG  ? PRO A 1  14 ?   1.413  -9.890   9.937 1.000 97.000 ? 14  PRO A CG  1 
ATOM 104  C CD  ? PRO A 1  14 ?   1.791 -10.253   8.530 1.000 97.000 ? 14  PRO A CD  1 
ATOM 105  N N   ? TYR A 1  15 ?  -0.323  -7.280   7.931 1.000 97.790 ? 15  TYR A N   1 
ATOM 106  C CA  ? TYR A 1  15 ?  -0.583  -5.849   7.820 1.000 97.790 ? 15  TYR A CA  1 
ATOM 107  C C   ? TYR A 1  15 ?  -1.460  -5.546   6.612 1.000 97.790 ? 15  TYR A C   1 
ATOM 108  C CB  ? TYR A 1  15 ?   0.732  -5.070   7.718 1.000 97.790 ? 15  TYR A CB  1 
ATOM 109  O O   ? TYR A 1  15 ?  -1.905  -4.410   6.429 1.000 97.790 ? 15  TYR A O   1 
ATOM 110  C CG  ? TYR A 1  15 ?   1.732  -5.688   6.771 1.000 97.790 ? 15  TYR A CG  1 
ATOM 111  C CD1 ? TYR A 1  15 ?   2.792  -6.455   7.249 1.000 97.790 ? 15  TYR A CD1 1 
ATOM 112  C CD2 ? TYR A 1  15 ?   1.620  -5.505   5.397 1.000 97.790 ? 15  TYR A CD2 1 
ATOM 113  C CE1 ? TYR A 1  15 ?   3.717  -7.025   6.380 1.000 97.790 ? 15  TYR A CE1 1 
ATOM 114  C CE2 ? TYR A 1  15 ?   2.539  -6.070   4.519 1.000 97.790 ? 15  TYR A CE2 1 
ATOM 115  O OH  ? TYR A 1  15 ?   4.495  -7.389   4.155 1.000 97.790 ? 15  TYR A OH  1 
ATOM 116  C CZ  ? TYR A 1  15 ?   3.582  -6.827   5.019 1.000 97.790 ? 15  TYR A CZ  1 
ATOM 117  N N   ? MET A 1  16 ?  -1.602  -6.525   5.758 1.000 97.490 ? 16  MET A N   1 
ATOM 118  C CA  ? MET A 1  16 ?  -2.321  -6.332   4.501 1.000 97.490 ? 16  MET A CA  1 
ATOM 119  C C   ? MET A 1  16 ?  -3.793  -6.028   4.757 1.000 97.490 ? 16  MET A C   1 
ATOM 120  C CB  ? MET A 1  16 ?  -2.189  -7.568   3.610 1.000 97.490 ? 16  MET A CB  1 
ATOM 121  O O   ? MET A 1  16 ?  -4.441  -6.705   5.557 1.000 97.490 ? 16  MET A O   1 
ATOM 122  C CG  ? MET A 1  16 ?  -1.068  -7.472   2.589 1.000 97.490 ? 16  MET A CG  1 
ATOM 123  S SD  ? MET A 1  16 ?  -1.020  -5.840   1.750 1.000 97.490 ? 16  MET A SD  1 
ATOM 124  C CE  ? MET A 1  16 ?  -1.722  -6.288   0.138 1.000 97.490 ? 16  MET A CE  1 
ATOM 125  N N   ? ALA A 1  17 ?  -4.273  -5.026   4.024 1.000 97.070 ? 17  ALA A N   1 
ATOM 126  C CA  ? ALA A 1  17 ?  -5.677  -4.630   4.099 1.000 97.070 ? 17  ALA A CA  1 
ATOM 127  C C   ? ALA A 1  17 ?  -6.338  -4.692   2.725 1.000 97.070 ? 17  ALA A C   1 
ATOM 128  C CB  ? ALA A 1  17 ?  -5.802  -3.225   4.684 1.000 97.070 ? 17  ALA A CB  1 
ATOM 129  O O   ? ALA A 1  17 ?  -5.741  -4.292   1.723 1.000 97.070 ? 17  ALA A O   1 
ATOM 130  N N   ? LEU A 1  18 ?  -7.505  -5.273   2.719 1.000 95.600 ? 18  LEU A N   1 
ATOM 131  C CA  ? LEU A 1  18 ?  -8.368  -5.201   1.545 1.000 95.600 ? 18  LEU A CA  1 
ATOM 132  C C   ? LEU A 1  18 ?  -9.474  -4.170   1.745 1.000 95.600 ? 18  LEU A C   1 
ATOM 133  C CB  ? LEU A 1  18 ?  -8.981  -6.572   1.245 1.000 95.600 ? 18  LEU A CB  1 
ATOM 134  O O   ? LEU A 1  18 ? -10.274  -4.285   2.676 1.000 95.600 ? 18  LEU A O   1 
ATOM 135  C CG  ? LEU A 1  18 ?  -9.866  -6.661   0.001 1.000 95.600 ? 18  LEU A CG  1 
ATOM 136  C CD1 ? LEU A 1  18 ?  -9.020  -6.533  -1.262 1.000 95.600 ? 18  LEU A CD1 1 
ATOM 137  C CD2 ? LEU A 1  18 ? -10.650  -7.969  -0.005 1.000 95.600 ? 18  LEU A CD2 1 
ATOM 138  N N   ? ILE A 1  19 ?  -9.454  -3.171   0.869 1.000 94.870 ? 19  ILE A N   1 
ATOM 139  C CA  ? ILE A 1  19 ? -10.435  -2.093   0.948 1.000 94.870 ? 19  ILE A CA  1 
ATOM 140  C C   ? ILE A 1  19 ? -11.491  -2.276  -0.139 1.000 94.870 ? 19  ILE A C   1 
ATOM 141  C CB  ? ILE A 1  19 ?  -9.764  -0.708   0.816 1.000 94.870 ? 19  ILE A CB  1 
ATOM 142  O O   ? ILE A 1  19 ? -11.162  -2.362  -1.325 1.000 94.870 ? 19  ILE A O   1 
ATOM 143  C CG1 ? ILE A 1  19 ?  -8.681  -0.534   1.887 1.000 94.870 ? 19  ILE A CG1 1 
ATOM 144  C CG2 ? ILE A 1  19 ? -10.808   0.409   0.906 1.000 94.870 ? 19  ILE A CG2 1 
ATOM 145  C CD1 ? ILE A 1  19 ?  -7.578   0.441   1.500 1.000 94.870 ? 19  ILE A CD1 1 
ATOM 146  N N   ? LYS A 1  20 ? -12.582  -2.470   0.351 1.000 88.750 ? 20  LYS A N   1 
ATOM 147  C CA  ? LYS A 1  20 ? -13.678  -2.742  -0.574 1.000 88.750 ? 20  LYS A CA  1 
ATOM 148  C C   ? LYS A 1  20 ? -14.642  -1.562  -0.646 1.000 88.750 ? 20  LYS A C   1 
ATOM 149  C CB  ? LYS A 1  20 ? -14.429  -4.008  -0.159 1.000 88.750 ? 20  LYS A CB  1 
ATOM 150  O O   ? LYS A 1  20 ? -15.215  -1.159   0.368 1.000 88.750 ? 20  LYS A O   1 
ATOM 151  C CG  ? LYS A 1  20 ? -15.498  -4.446  -1.150 1.000 88.750 ? 20  LYS A CG  1 
ATOM 152  C CD  ? LYS A 1  20 ? -16.184  -5.729  -0.700 1.000 88.750 ? 20  LYS A CD  1 
ATOM 153  C CE  ? LYS A 1  20 ? -17.299  -6.133  -1.657 1.000 88.750 ? 20  LYS A CE  1 
ATOM 154  N NZ  ? LYS A 1  20 ? -17.979  -7.387  -1.216 1.000 88.750 ? 20  LYS A NZ  1 
ATOM 155  N N   ? TRP A 1  21 ? -14.533  -1.009  -1.996 1.000 80.610 ? 21  TRP A N   1 
ATOM 156  C CA  ? TRP A 1  21 ? -15.577  -0.101  -2.459 1.000 80.610 ? 21  TRP A CA  1 
ATOM 157  C C   ? TRP A 1  21 ? -16.012  -0.450  -3.879 1.000 80.610 ? 21  TRP A C   1 
ATOM 158  C CB  ? TRP A 1  21 ? -15.092   1.350  -2.402 1.000 80.610 ? 21  TRP A CB  1 
ATOM 159  O O   ? TRP A 1  21 ? -15.734  -1.547  -4.368 1.000 80.610 ? 21  TRP A O   1 
ATOM 160  C CG  ? TRP A 1  21 ? -16.116   2.352  -2.843 1.000 80.610 ? 21  TRP A CG  1 
ATOM 161  C CD1 ? TRP A 1  21 ? -16.089   3.113  -3.979 1.000 80.610 ? 21  TRP A CD1 1 
ATOM 162  C CD2 ? TRP A 1  21 ? -17.319   2.706  -2.153 1.000 80.610 ? 21  TRP A CD2 1 
ATOM 163  C CE2 ? TRP A 1  21 ? -17.973   3.688  -2.929 1.000 80.610 ? 21  TRP A CE2 1 
ATOM 164  C CE3 ? TRP A 1  21 ? -17.907   2.287  -0.952 1.000 80.610 ? 21  TRP A CE3 1 
ATOM 165  N NE1 ? TRP A 1  21 ? -17.203   3.918  -4.037 1.000 80.610 ? 21  TRP A NE1 1 
ATOM 166  C CH2 ? TRP A 1  21 ? -19.742   3.830  -1.363 1.000 80.610 ? 21  TRP A CH2 1 
ATOM 167  C CZ2 ? TRP A 1  21 ? -19.188   4.258  -2.542 1.000 80.610 ? 21  TRP A CZ2 1 
ATOM 168  C CZ3 ? TRP A 1  21 ? -19.117   2.855  -0.569 1.000 80.610 ? 21  TRP A CZ3 1 
ATOM 169  N N   ? ASN A 1  22 ? -17.000   0.100  -4.559 1.000 73.460 ? 22  ASN A N   1 
ATOM 170  C CA  ? ASN A 1  22 ? -17.348  -0.196  -5.945 1.000 73.460 ? 22  ASN A CA  1 
ATOM 171  C C   ? ASN A 1  22 ? -16.197  -0.878  -6.679 1.000 73.460 ? 22  ASN A C   1 
ATOM 172  C CB  ? ASN A 1  22 ? -17.763   1.081  -6.678 1.000 73.460 ? 22  ASN A CB  1 
ATOM 173  O O   ? ASN A 1  22 ? -16.423  -1.729  -7.541 1.000 73.460 ? 22  ASN A O   1 
ATOM 174  C CG  ? ASN A 1  22 ? -19.157   1.544  -6.302 1.000 73.460 ? 22  ASN A CG  1 
ATOM 175  N ND2 ? ASN A 1  22 ? -19.443   2.819  -6.541 1.000 73.460 ? 22  ASN A ND2 1 
ATOM 176  O OD1 ? ASN A 1  22 ? -19.969   0.763  -5.799 1.000 73.460 ? 22  ASN A OD1 1 
ATOM 177  N N   ? GLU A 1  23 ? -14.788  -0.600  -6.251 1.000 77.500 ? 23  GLU A N   1 
ATOM 178  C CA  ? GLU A 1  23 ? -13.560  -1.256  -6.691 1.000 77.500 ? 23  GLU A CA  1 
ATOM 179  C C   ? GLU A 1  23 ? -12.702  -1.678  -5.501 1.000 77.500 ? 23  GLU A C   1 
ATOM 180  C CB  ? GLU A 1  23 ? -12.760  -0.336  -7.616 1.000 77.500 ? 23  GLU A CB  1 
ATOM 181  O O   ? GLU A 1  23 ? -12.866  -1.156  -4.396 1.000 77.500 ? 23  GLU A O   1 
ATOM 182  C CG  ? GLU A 1  23 ? -13.470  -0.008  -8.922 1.000 77.500 ? 23  GLU A CG  1 
ATOM 183  C CD  ? GLU A 1  23 ? -12.659   0.897  -9.835 1.000 77.500 ? 23  GLU A CD  1 
ATOM 184  O OE1 ? GLU A 1  23 ? -13.093   1.148 -10.982 1.000 77.500 ? 23  GLU A OE1 1 
ATOM 185  O OE2 ? GLU A 1  23 ? -11.580   1.358  -9.401 1.000 77.500 ? 23  GLU A OE2 1 
ATOM 186  N N   ? TYR A 1  24 ? -11.844  -2.787  -5.661 1.000 87.070 ? 24  TYR A N   1 
ATOM 187  C CA  ? TYR A 1  24 ? -10.913  -3.222  -4.626 1.000 87.070 ? 24  TYR A CA  1 
ATOM 188  C C   ? TYR A 1  24 ?  -9.640  -2.383  -4.650 1.000 87.070 ? 24  TYR A C   1 
ATOM 189  C CB  ? TYR A 1  24 ? -10.565  -4.703  -4.804 1.000 87.070 ? 24  TYR A CB  1 
ATOM 190  O O   ? TYR A 1  24 ?  -9.149  -2.019  -5.720 1.000 87.070 ? 24  TYR A O   1 
ATOM 191  C CG  ? TYR A 1  24 ? -11.732  -5.632  -4.576 1.000 87.070 ? 24  TYR A CG  1 
ATOM 192  C CD1 ? TYR A 1  24 ? -12.494  -5.552  -3.413 1.000 87.070 ? 24  TYR A CD1 1 
ATOM 193  C CD2 ? TYR A 1  24 ? -12.074  -6.592  -5.522 1.000 87.070 ? 24  TYR A CD2 1 
ATOM 194  C CE1 ? TYR A 1  24 ? -13.570  -6.408  -3.198 1.000 87.070 ? 24  TYR A CE1 1 
ATOM 195  C CE2 ? TYR A 1  24 ? -13.147  -7.453  -5.318 1.000 87.070 ? 24  TYR A CE2 1 
ATOM 196  O OH  ? TYR A 1  24 ? -14.952  -8.203  -3.947 1.000 87.070 ? 24  TYR A OH  1 
ATOM 197  C CZ  ? TYR A 1  24 ? -13.888  -7.353  -4.154 1.000 87.070 ? 24  TYR A CZ  1 
ATOM 198  N N   ? CYS A 1  25 ?  -9.181  -1.999  -3.404 1.000 93.860 ? 25  CYS A N   1 
ATOM 199  C CA  ? CYS A 1  25 ?  -7.851  -1.436  -3.200 1.000 93.860 ? 25  CYS A CA  1 
ATOM 200  C C   ? CYS A 1  25 ?  -7.135  -2.133  -2.049 1.000 93.860 ? 25  CYS A C   1 
ATOM 201  C CB  ? CYS A 1  25 ?  -7.941   0.064  -2.923 1.000 93.860 ? 25  CYS A CB  1 
ATOM 202  O O   ? CYS A 1  25 ?  -7.773  -2.775  -1.213 1.000 93.860 ? 25  CYS A O   1 
ATOM 203  S SG  ? CYS A 1  25 ?  -8.173   1.065  -4.409 1.000 93.860 ? 25  CYS A SG  1 
ATOM 204  N N   ? GLY A 1  26 ?  -5.910  -2.011  -2.148 1.000 95.190 ? 26  GLY A N   1 
ATOM 205  C CA  ? GLY A 1  26 ?  -5.112  -2.503  -1.035 1.000 95.190 ? 26  GLY A CA  1 
ATOM 206  C C   ? GLY A 1  26 ?  -4.756  -1.422  -0.032 1.000 95.190 ? 26  GLY A C   1 
ATOM 207  O O   ? GLY A 1  26 ?  -5.048  -0.244  -0.251 1.000 95.190 ? 26  GLY A O   1 
ATOM 208  N N   ? GLY A 1  27 ?  -4.142  -1.773   1.034 1.000 96.890 ? 27  GLY A N   1 
ATOM 209  C CA  ? GLY A 1  27 ?  -3.647  -0.895   2.082 1.000 96.890 ? 27  GLY A CA  1 
ATOM 210  C C   ? GLY A 1  27 ?  -2.830  -1.623   3.134 1.000 96.890 ? 27  GLY A C   1 
ATOM 211  O O   ? GLY A 1  27 ?  -2.604  -2.830   3.025 1.000 96.890 ? 27  GLY A O   1 
ATOM 212  N N   ? ALA A 1  28 ?  -2.345  -0.822   4.068 1.000 98.170 ? 28  ALA A N   1 
ATOM 213  C CA  ? ALA A 1  28 ?  -1.548  -1.375   5.160 1.000 98.170 ? 28  ALA A CA  1 
ATOM 214  C C   ? ALA A 1  28 ?  -1.984  -0.799   6.504 1.000 98.170 ? 28  ALA A C   1 
ATOM 215  C CB  ? ALA A 1  28 ?  -0.064  -1.105   4.925 1.000 98.170 ? 28  ALA A CB  1 
ATOM 216  O O   ? ALA A 1  28 ?  -2.157   0.414   6.639 1.000 98.170 ? 28  ALA A O   1 
ATOM 217  N N   ? LEU A 1  29 ?  -2.193  -1.768   7.425 1.000 98.460 ? 29  LEU A N   1 
ATOM 218  C CA  ? LEU A 1  29 ?  -2.476  -1.350   8.794 1.000 98.460 ? 29  LEU A CA  1 
ATOM 219  C C   ? LEU A 1  29 ?  -1.225  -0.785   9.458 1.000 98.460 ? 29  LEU A C   1 
ATOM 220  C CB  ? LEU A 1  29 ?  -3.015  -2.526   9.613 1.000 98.460 ? 29  LEU A CB  1 
ATOM 221  O O   ? LEU A 1  29 ?  -0.231  -1.495   9.627 1.000 98.460 ? 29  LEU A O   1 
ATOM 222  C CG  ? LEU A 1  29 ?  -3.531  -2.196  11.014 1.000 98.460 ? 29  LEU A CG  1 
ATOM 223  C CD1 ? LEU A 1  29 ?  -4.781  -1.326  10.928 1.000 98.460 ? 29  LEU A CD1 1 
ATOM 224  C CD2 ? LEU A 1  29 ?  -3.816  -3.475  11.794 1.000 98.460 ? 29  LEU A CD2 1 
ATOM 225  N N   ? ILE A 1  30 ?  -1.291   0.564   9.872 1.000 97.860 ? 30  ILE A N   1 
ATOM 226  C CA  ? ILE A 1  30 ?  -0.091   1.216  10.386 1.000 97.860 ? 30  ILE A CA  1 
ATOM 227  C C   ? ILE A 1  30 ?  -0.301   1.603  11.848 1.000 97.860 ? 30  ILE A C   1 
ATOM 228  C CB  ? ILE A 1  30 ?   0.279   2.461   9.550 1.000 97.860 ? 30  ILE A CB  1 
ATOM 229  O O   ? ILE A 1  30 ?   0.658   1.914  12.559 1.000 97.860 ? 30  ILE A O   1 
ATOM 230  C CG1 ? ILE A 1  30 ?  -0.889   3.455   9.526 1.000 97.860 ? 30  ILE A CG1 1 
ATOM 231  C CG2 ? ILE A 1  30 ?   0.683   2.057   8.129 1.000 97.860 ? 30  ILE A CG2 1 
ATOM 232  C CD1 ? ILE A 1  30 ?  -0.526   4.823   8.965 1.000 97.860 ? 30  ILE A CD1 1 
ATOM 233  N N   ? LYS A 1  31 ?  -1.557   1.480  12.372 1.000 96.970 ? 31  LYS A N   1 
ATOM 234  C CA  ? LYS A 1  31 ?  -2.056   1.550  13.742 1.000 96.970 ? 31  LYS A CA  1 
ATOM 235  C C   ? LYS A 1  31 ?  -3.327   0.721  13.907 1.000 96.970 ? 31  LYS A C   1 
ATOM 236  C CB  ? LYS A 1  31 ?  -2.321   3.002  14.143 1.000 96.970 ? 31  LYS A CB  1 
ATOM 237  O O   ? LYS A 1  31 ?  -3.979   0.372  12.921 1.000 96.970 ? 31  LYS A O   1 
ATOM 238  C CG  ? LYS A 1  31 ?  -2.438   3.218  15.644 1.000 96.970 ? 31  LYS A CG  1 
ATOM 239  C CD  ? LYS A 1  31 ?  -2.513   4.699  15.992 1.000 96.970 ? 31  LYS A CD  1 
ATOM 240  C CE  ? LYS A 1  31 ?  -2.627   4.917  17.495 1.000 96.970 ? 31  LYS A CE  1 
ATOM 241  N NZ  ? LYS A 1  31 ?  -2.621   6.368  17.846 1.000 96.970 ? 31  LYS A NZ  1 
ATOM 242  N N   ? GLU A 1  32 ?  -3.702   0.420  15.180 1.000 97.280 ? 32  GLU A N   1 
ATOM 243  C CA  ? GLU A 1  32 ?  -4.823  -0.479  15.438 1.000 97.280 ? 32  GLU A CA  1 
ATOM 244  C C   ? GLU A 1  32 ?  -6.110   0.049  14.810 1.000 97.280 ? 32  GLU A C   1 
ATOM 245  C CB  ? GLU A 1  32 ?  -5.016  -0.680  16.943 1.000 97.280 ? 32  GLU A CB  1 
ATOM 246  O O   ? GLU A 1  32 ?  -7.045  -0.715  14.563 1.000 97.280 ? 32  GLU A O   1 
ATOM 247  C CG  ? GLU A 1  32 ?  -3.901  -1.478  17.604 1.000 97.280 ? 32  GLU A CG  1 
ATOM 248  C CD  ? GLU A 1  32 ?  -4.084  -1.633  19.106 1.000 97.280 ? 32  GLU A CD  1 
ATOM 249  O OE1 ? GLU A 1  32 ?  -3.260  -2.321  19.750 1.000 97.280 ? 32  GLU A OE1 1 
ATOM 250  O OE2 ? GLU A 1  32 ?  -5.059  -1.061  19.643 1.000 97.280 ? 32  GLU A OE2 1 
ATOM 251  N N   ? ASN A 1  33 ?  -6.069   1.365  14.403 1.000 97.670 ? 33  ASN A N   1 
ATOM 252  C CA  ? ASN A 1  33 ?  -7.291   1.922  13.832 1.000 97.670 ? 33  ASN A CA  1 
ATOM 253  C C   ? ASN A 1  33 ?  -6.997   2.770  12.598 1.000 97.670 ? 33  ASN A C   1 
ATOM 254  C CB  ? ASN A 1  33 ?  -8.044   2.748  14.877 1.000 97.670 ? 33  ASN A CB  1 
ATOM 255  O O   ? ASN A 1  33 ?  -7.841   3.555  12.164 1.000 97.670 ? 33  ASN A O   1 
ATOM 256  C CG  ? ASN A 1  33 ?  -7.213   3.888  15.430 1.000 97.670 ? 33  ASN A CG  1 
ATOM 257  N ND2 ? ASN A 1  33 ?  -7.879   4.895  15.982 1.000 97.670 ? 33  ASN A ND2 1 
ATOM 258  O OD1 ? ASN A 1  33 ?  -5.981   3.865  15.362 1.000 97.670 ? 33  ASN A OD1 1 
ATOM 259  N N   ? TRP A 1  34 ?  -5.750   2.652  12.078 1.000 98.060 ? 34  TRP A N   1 
ATOM 260  C CA  ? TRP A 1  34 ?  -5.392   3.450  10.910 1.000 98.060 ? 34  TRP A CA  1 
ATOM 261  C C   ? TRP A 1  34 ?  -4.827   2.569   9.801 1.000 98.060 ? 34  TRP A C   1 
ATOM 262  C CB  ? TRP A 1  34 ?  -4.376   4.531  11.288 1.000 98.060 ? 34  TRP A CB  1 
ATOM 263  O O   ? TRP A 1  34 ?  -3.949   1.738  10.046 1.000 98.060 ? 34  TRP A O   1 
ATOM 264  C CG  ? TRP A 1  34 ?  -4.970   5.695  12.024 1.000 98.060 ? 34  TRP A CG  1 
ATOM 265  C CD1 ? TRP A 1  34 ?  -4.969   5.903  13.375 1.000 98.060 ? 34  TRP A CD1 1 
ATOM 266  C CD2 ? TRP A 1  34 ?  -5.657   6.809  11.446 1.000 98.060 ? 34  TRP A CD2 1 
ATOM 267  C CE2 ? TRP A 1  34 ?  -6.046   7.656  12.508 1.000 98.060 ? 34  TRP A CE2 1 
ATOM 268  C CE3 ? TRP A 1  34 ?  -5.981   7.175  10.133 1.000 98.060 ? 34  TRP A CE3 1 
ATOM 269  N NE1 ? TRP A 1  34 ?  -5.615   7.081  13.673 1.000 98.060 ? 34  TRP A NE1 1 
ATOM 270  C CH2 ? TRP A 1  34 ?  -7.048   9.182  11.001 1.000 98.060 ? 34  TRP A CH2 1 
ATOM 271  C CZ2 ? TRP A 1  34 ?  -6.743   8.848  12.296 1.000 98.060 ? 34  TRP A CZ2 1 
ATOM 272  C CZ3 ? TRP A 1  34 ?  -6.676   8.361   9.924 1.000 98.060 ? 34  TRP A CZ3 1 
ATOM 273  N N   ? VAL A 1  35 ?  -5.364   2.763   8.595 1.000 98.190 ? 35  VAL A N   1 
ATOM 274  C CA  ? VAL A 1  35 ?  -4.904   2.097   7.381 1.000 98.190 ? 35  VAL A CA  1 
ATOM 275  C C   ? VAL A 1  35 ?  -4.362   3.132   6.398 1.000 98.190 ? 35  VAL A C   1 
ATOM 276  C CB  ? VAL A 1  35 ?  -6.035   1.276   6.722 1.000 98.190 ? 35  VAL A CB  1 
ATOM 277  O O   ? VAL A 1  35 ?  -4.977   4.180   6.187 1.000 98.190 ? 35  VAL A O   1 
ATOM 278  C CG1 ? VAL A 1  35 ?  -5.592   0.744   5.360 1.000 98.190 ? 35  VAL A CG1 1 
ATOM 279  C CG2 ? VAL A 1  35 ?  -6.461   0.127   7.634 1.000 98.190 ? 35  VAL A CG2 1 
ATOM 280  N N   ? LEU A 1  36 ?  -3.175   2.848   5.869 1.000 98.130 ? 36  LEU A N   1 
ATOM 281  C CA  ? LEU A 1  36 ?  -2.561   3.667   4.830 1.000 98.130 ? 36  LEU A CA  1 
ATOM 282  C C   ? LEU A 1  36 ?  -2.836   3.086   3.447 1.000 98.130 ? 36  LEU A C   1 
ATOM 283  C CB  ? LEU A 1  36 ?  -1.052   3.781   5.058 1.000 98.130 ? 36  LEU A CB  1 
ATOM 284  O O   ? LEU A 1  36 ?  -2.600   1.900   3.209 1.000 98.130 ? 36  LEU A O   1 
ATOM 285  C CG  ? LEU A 1  36 ?  -0.292   4.714   4.114 1.000 98.130 ? 36  LEU A CG  1 
ATOM 286  C CD1 ? LEU A 1  36 ?  -0.840   6.133   4.218 1.000 98.130 ? 36  LEU A CD1 1 
ATOM 287  C CD2 ? LEU A 1  36 ?   1.201   4.688   4.423 1.000 98.130 ? 36  LEU A CD2 1 
ATOM 288  N N   ? THR A 1  37 ?  -3.325   3.955   2.482 1.000 97.530 ? 37  THR A N   1 
ATOM 289  C CA  ? THR A 1  37 ?  -3.673   3.509   1.137 1.000 97.530 ? 37  THR A CA  1 
ATOM 290  C C   ? THR A 1  37 ?  -3.455   4.629   0.123 1.000 97.530 ? 37  THR A C   1 
ATOM 291  C CB  ? THR A 1  37 ?  -5.134   3.028   1.068 1.000 97.530 ? 37  THR A CB  1 
ATOM 292  O O   ? THR A 1  37 ?  -2.917   5.685   0.463 1.000 97.530 ? 37  THR A O   1 
ATOM 293  C CG2 ? THR A 1  37 ?  -6.104   4.197   1.194 1.000 97.530 ? 37  THR A CG2 1 
ATOM 294  O OG1 ? THR A 1  37 ?  -5.355   2.370  -0.185 1.000 97.530 ? 37  THR A OG1 1 
ATOM 295  N N   ? ALA A 1  38 ?  -3.816   4.366  -1.140 1.000 96.710 ? 38  ALA A N   1 
ATOM 296  C CA  ? ALA A 1  38 ?  -3.608   5.362  -2.188 1.000 96.710 ? 38  ALA A CA  1 
ATOM 297  C C   ? ALA A 1  38 ?  -4.791   6.322  -2.276 1.000 96.710 ? 38  ALA A C   1 
ATOM 298  C CB  ? ALA A 1  38 ?  -3.380   4.678  -3.534 1.000 96.710 ? 38  ALA A CB  1 
ATOM 299  O O   ? ALA A 1  38 ?  -5.946   5.905  -2.159 1.000 96.710 ? 38  ALA A O   1 
ATOM 300  N N   ? ALA A 1  39 ?  -4.526   7.571  -2.562 1.000 95.930 ? 39  ALA A N   1 
ATOM 301  C CA  ? ALA A 1  39 ?  -5.544   8.613  -2.666 1.000 95.930 ? 39  ALA A CA  1 
ATOM 302  C C   ? ALA A 1  39 ?  -6.384   8.435  -3.927 1.000 95.930 ? 39  ALA A C   1 
ATOM 303  C CB  ? ALA A 1  39 ?  -4.894   9.994  -2.654 1.000 95.930 ? 39  ALA A CB  1 
ATOM 304  O O   ? ALA A 1  39 ?  -7.512   8.927  -4.003 1.000 95.930 ? 39  ALA A O   1 
ATOM 305  N N   ? HIS A 1  40 ?  -5.855   7.710  -4.943 1.000 94.270 ? 40  HIS A N   1 
ATOM 306  C CA  ? HIS A 1  40 ?  -6.569   7.547  -6.204 1.000 94.270 ? 40  HIS A CA  1 
ATOM 307  C C   ? HIS A 1  40 ?  -7.600   6.426  -6.112 1.000 94.270 ? 40  HIS A C   1 
ATOM 308  C CB  ? HIS A 1  40 ?  -5.588   7.266  -7.343 1.000 94.270 ? 40  HIS A CB  1 
ATOM 309  O O   ? HIS A 1  40 ?  -8.372   6.210  -7.049 1.000 94.270 ? 40  HIS A O   1 
ATOM 310  C CG  ? HIS A 1  40 ?  -5.077   5.860  -7.362 1.000 94.270 ? 40  HIS A CG  1 
ATOM 311  C CD2 ? HIS A 1  40 ?  -5.573   4.742  -7.941 1.000 94.270 ? 40  HIS A CD2 1 
ATOM 312  N ND1 ? HIS A 1  40 ?  -3.916   5.482  -6.723 1.000 94.270 ? 40  HIS A ND1 1 
ATOM 313  C CE1 ? HIS A 1  40 ?  -3.719   4.187  -6.910 1.000 94.270 ? 40  HIS A CE1 1 
ATOM 314  N NE2 ? HIS A 1  40 ?  -4.710   3.714  -7.646 1.000 94.270 ? 40  HIS A NE2 1 
ATOM 315  N N   ? CYS A 1  41 ?  -7.737   5.629  -4.955 1.000 91.490 ? 41  CYS A N   1 
ATOM 316  C CA  ? CYS A 1  41 ?  -8.654   4.515  -4.739 1.000 91.490 ? 41  CYS A CA  1 
ATOM 317  C C   ? CYS A 1  41 ? -10.073   5.016  -4.495 1.000 91.490 ? 41  CYS A C   1 
ATOM 318  C CB  ? CYS A 1  41 ?  -8.194   3.663  -3.557 1.000 91.490 ? 41  CYS A CB  1 
ATOM 319  O O   ? CYS A 1  41 ? -11.024   4.233  -4.514 1.000 91.490 ? 41  CYS A O   1 
ATOM 320  S SG  ? CYS A 1  41 ?  -6.755   2.633  -3.918 1.000 91.490 ? 41  CYS A SG  1 
ATOM 321  N N   ? LYS A 1  42 ? -10.436   6.327  -4.804 1.000 85.580 ? 42  LYS A N   1 
ATOM 322  C CA  ? LYS A 1  42 ? -11.742   6.971  -4.687 1.000 85.580 ? 42  LYS A CA  1 
ATOM 323  C C   ? LYS A 1  42 ? -12.599   6.286  -3.626 1.000 85.580 ? 42  LYS A C   1 
ATOM 324  C CB  ? LYS A 1  42 ? -12.468   6.961  -6.033 1.000 85.580 ? 42  LYS A CB  1 
ATOM 325  O O   ? LYS A 1  42 ? -13.640   5.706  -3.941 1.000 85.580 ? 42  LYS A O   1 
ATOM 326  C CG  ? LYS A 1  42 ? -11.746   7.730  -7.131 1.000 85.580 ? 42  LYS A CG  1 
ATOM 327  C CD  ? LYS A 1  42 ? -12.559   7.760  -8.419 1.000 85.580 ? 42  LYS A CD  1 
ATOM 328  C CE  ? LYS A 1  42 ? -11.832   8.517  -9.522 1.000 85.580 ? 42  LYS A CE  1 
ATOM 329  N NZ  ? LYS A 1  42 ? -12.621   8.540 -10.790 1.000 85.580 ? 42  LYS A NZ  1 
ATOM 330  N N   ? ILE A 1  43 ? -12.142   6.335  -2.266 1.000 85.310 ? 43  ILE A N   1 
ATOM 331  C CA  ? ILE A 1  43 ? -12.802   5.638  -1.167 1.000 85.310 ? 43  ILE A CA  1 
ATOM 332  C C   ? ILE A 1  43 ? -13.363   6.653  -0.174 1.000 85.310 ? 43  ILE A C   1 
ATOM 333  C CB  ? ILE A 1  43 ? -11.835   4.667  -0.452 1.000 85.310 ? 43  ILE A CB  1 
ATOM 334  O O   ? ILE A 1  43 ? -12.607   7.380   0.474 1.000 85.310 ? 43  ILE A O   1 
ATOM 335  C CG1 ? ILE A 1  43 ? -11.252   3.662  -1.452 1.000 85.310 ? 43  ILE A CG1 1 
ATOM 336  C CG2 ? ILE A 1  43 ? -12.545   3.947   0.698 1.000 85.310 ? 43  ILE A CG2 1 
ATOM 337  C CD1 ? ILE A 1  43 ? -10.049   2.892  -0.925 1.000 85.310 ? 43  ILE A CD1 1 
ATOM 338  N N   ? ASP A 1  44 ? -14.642   7.087  -0.292 1.000 76.600 ? 44  ASP A N   1 
ATOM 339  C CA  ? ASP A 1  44 ? -15.231   8.026   0.658 1.000 76.600 ? 44  ASP A CA  1 
ATOM 340  C C   ? ASP A 1  44 ? -15.885   7.289   1.825 1.000 76.600 ? 44  ASP A C   1 
ATOM 341  C CB  ? ASP A 1  44 ? -16.257   8.922  -0.039 1.000 76.600 ? 44  ASP A CB  1 
ATOM 342  O O   ? ASP A 1  44 ? -15.798   7.731   2.972 1.000 76.600 ? 44  ASP A O   1 
ATOM 343  C CG  ? ASP A 1  44 ? -15.630   9.865  -1.051 1.000 76.600 ? 44  ASP A CG  1 
ATOM 344  O OD1 ? ASP A 1  44 ? -14.474  10.295  -0.849 1.000 76.600 ? 44  ASP A OD1 1 
ATOM 345  O OD2 ? ASP A 1  44 ? -16.299  10.183  -2.057 1.000 76.600 ? 44  ASP A OD2 1 
ATOM 346  N N   ? LYS A 1  45 ? -16.415   6.043   1.561 1.000 82.320 ? 45  LYS A N   1 
ATOM 347  C CA  ? LYS A 1  45 ? -17.080   5.094   2.449 1.000 82.320 ? 45  LYS A CA  1 
ATOM 348  C C   ? LYS A 1  45 ? -16.866   3.658   1.981 1.000 82.320 ? 45  LYS A C   1 
ATOM 349  C CB  ? LYS A 1  45 ? -18.576   5.399   2.537 1.000 82.320 ? 45  LYS A CB  1 
ATOM 350  O O   ? LYS A 1  45 ? -16.411   3.427   0.858 1.000 82.320 ? 45  LYS A O   1 
ATOM 351  C CG  ? LYS A 1  45 ? -18.896   6.762   3.133 1.000 82.320 ? 45  LYS A CG  1 
ATOM 352  C CD  ? LYS A 1  45 ? -20.397   6.957   3.309 1.000 82.320 ? 45  LYS A CD  1 
ATOM 353  C CE  ? LYS A 1  45 ? -20.718   8.316   3.916 1.000 82.320 ? 45  LYS A CE  1 
ATOM 354  N NZ  ? LYS A 1  45 ? -22.190   8.524   4.060 1.000 82.320 ? 45  LYS A NZ  1 
ATOM 355  N N   ? GLY A 1  46 ? -16.694   2.734   2.890 1.000 91.100 ? 46  GLY A N   1 
ATOM 356  C CA  ? GLY A 1  46 ? -16.492   1.331   2.568 1.000 91.100 ? 46  GLY A CA  1 
ATOM 357  C C   ? GLY A 1  46 ? -16.004   0.512   3.748 1.000 91.100 ? 46  GLY A C   1 
ATOM 358  O O   ? GLY A 1  46 ? -16.195   0.902   4.902 1.000 91.100 ? 46  GLY A O   1 
ATOM 359  N N   ? LYS A 1  47 ? -15.589  -0.732   3.420 1.000 95.350 ? 47  LYS A N   1 
ATOM 360  C CA  ? LYS A 1  47 ? -15.151  -1.678   4.442 1.000 95.350 ? 47  LYS A CA  1 
ATOM 361  C C   ? LYS A 1  47 ? -13.680  -2.042   4.261 1.000 95.350 ? 47  LYS A C   1 
ATOM 362  C CB  ? LYS A 1  47 ? -16.011  -2.942   4.408 1.000 95.350 ? 47  LYS A CB  1 
ATOM 363  O O   ? LYS A 1  47 ? -13.174  -2.063   3.137 1.000 95.350 ? 47  LYS A O   1 
ATOM 364  C CG  ? LYS A 1  47 ? -17.474  -2.705   4.752 1.000 95.350 ? 47  LYS A CG  1 
ATOM 365  C CD  ? LYS A 1  47 ? -18.267  -4.006   4.750 1.000 95.350 ? 47  LYS A CD  1 
ATOM 366  C CE  ? LYS A 1  47 ? -19.727  -3.773   5.116 1.000 95.350 ? 47  LYS A CE  1 
ATOM 367  N NZ  ? LYS A 1  47 ? -20.511  -5.043   5.102 1.000 95.350 ? 47  LYS A NZ  1 
ATOM 368  N N   ? VAL A 1  48 ? -13.059  -2.160   5.384 1.000 96.990 ? 48  VAL A N   1 
ATOM 369  C CA  ? VAL A 1  48 ? -11.688  -2.661   5.406 1.000 96.990 ? 48  VAL A CA  1 
ATOM 370  C C   ? VAL A 1  48 ? -11.663  -4.074   5.983 1.000 96.990 ? 48  VAL A C   1 
ATOM 371  C CB  ? VAL A 1  48 ? -10.759  -1.735   6.222 1.000 96.990 ? 48  VAL A CB  1 
ATOM 372  O O   ? VAL A 1  48 ? -12.197  -4.318   7.068 1.000 96.990 ? 48  VAL A O   1 
ATOM 373  C CG1 ? VAL A 1  48 ?  -9.360  -2.337   6.335 1.000 96.990 ? 48  VAL A CG1 1 
ATOM 374  C CG2 ? VAL A 1  48 ? -10.697  -0.347   5.587 1.000 96.990 ? 48  VAL A CG2 1 
ATOM 375  N N   ? LEU A 1  49 ? -11.171  -4.993   5.218 1.000 96.820 ? 49  LEU A N   1 
ATOM 376  C CA  ? LEU A 1  49 ? -10.973  -6.369   5.659 1.000 96.820 ? 49  LEU A CA  1 
ATOM 377  C C   ? LEU A 1  49 ?  -9.520  -6.609   6.056 1.000 96.820 ? 49  LEU A C   1 
ATOM 378  C CB  ? LEU A 1  49 ? -11.382  -7.350   4.557 1.000 96.820 ? 49  LEU A CB  1 
ATOM 379  O O   ? LEU A 1  49 ?  -8.611  -6.414   5.245 1.000 96.820 ? 49  LEU A O   1 
ATOM 380  C CG  ? LEU A 1  49 ? -11.256  -8.837   4.892 1.000 96.820 ? 49  LEU A CG  1 
ATOM 381  C CD1 ? LEU A 1  49 ? -12.185  -9.201   6.046 1.000 96.820 ? 49  LEU A CD1 1 
ATOM 382  C CD2 ? LEU A 1  49 ? -11.561  -9.689   3.665 1.000 96.820 ? 49  LEU A CD2 1 
ATOM 383  N N   ? LEU A 1  50 ?  -9.276  -7.000   7.331 1.000 97.750 ? 50  LEU A N   1 
ATOM 384  C CA  ? LEU A 1  50 ?  -7.959  -7.364   7.842 1.000 97.750 ? 50  LEU A CA  1 
ATOM 385  C C   ? LEU A 1  50 ?  -7.885  -8.858   8.139 1.000 97.750 ? 50  LEU A C   1 
ATOM 386  C CB  ? LEU A 1  50 ?  -7.636  -6.564   9.107 1.000 97.750 ? 50  LEU A CB  1 
ATOM 387  O O   ? LEU A 1  50 ?  -8.904  -9.488   8.432 1.000 97.750 ? 50  LEU A O   1 
ATOM 388  C CG  ? LEU A 1  50 ?  -7.554  -5.045   8.947 1.000 97.750 ? 50  LEU A CG  1 
ATOM 389  C CD1 ? LEU A 1  50 ?  -7.471  -4.372  10.312 1.000 97.750 ? 50  LEU A CD1 1 
ATOM 390  C CD2 ? LEU A 1  50 ?  -6.357  -4.663   8.082 1.000 97.750 ? 50  LEU A CD2 1 
ATOM 391  N N   ? GLY A 1  51 ?  -6.661  -9.441   7.888 1.000 96.420 ? 51  GLY A N   1 
ATOM 392  C CA  ? GLY A 1  51 ?  -6.438 -10.813   8.315 1.000 96.420 ? 51  GLY A CA  1 
ATOM 393  C C   ? GLY A 1  51 ?  -6.871 -11.837   7.284 1.000 96.420 ? 51  GLY A C   1 
ATOM 394  O O   ? GLY A 1  51 ?  -6.884 -13.038   7.561 1.000 96.420 ? 51  GLY A O   1 
ATOM 395  N N   ? ALA A 1  52 ?  -7.191 -11.324   6.045 1.000 95.420 ? 52  ALA A N   1 
ATOM 396  C CA  ? ALA A 1  52 ?  -7.666 -12.202   4.979 1.000 95.420 ? 52  ALA A CA  1 
ATOM 397  C C   ? ALA A 1  52 ?  -6.502 -12.745   4.155 1.000 95.420 ? 52  ALA A C   1 
ATOM 398  C CB  ? ALA A 1  52 ?  -8.650 -11.460   4.078 1.000 95.420 ? 52  ALA A CB  1 
ATOM 399  O O   ? ALA A 1  52 ?  -5.642 -11.983   3.707 1.000 95.420 ? 52  ALA A O   1 
ATOM 400  N N   ? HIS A 1  53 ?  -6.359 -14.043   4.023 1.000 95.780 ? 53  HIS A N   1 
ATOM 401  C CA  ? HIS A 1  53 ?  -5.507 -14.696   3.037 1.000 95.780 ? 53  HIS A CA  1 
ATOM 402  C C   ? HIS A 1  53 ?  -6.267 -14.959   1.740 1.000 95.780 ? 53  HIS A C   1 
ATOM 403  C CB  ? HIS A 1  53 ?  -4.951 -16.008   3.594 1.000 95.780 ? 53  HIS A CB  1 
ATOM 404  O O   ? HIS A 1  53 ?  -5.721 -14.779   0.649 1.000 95.780 ? 53  HIS A O   1 
ATOM 405  C CG  ? HIS A 1  53 ?  -4.101 -16.761   2.620 1.000 95.780 ? 53  HIS A CG  1 
ATOM 406  C CD2 ? HIS A 1  53 ?  -4.296 -17.950   2.004 1.000 95.780 ? 53  HIS A CD2 1 
ATOM 407  N ND1 ? HIS A 1  53 ?  -2.881 -16.294   2.181 1.000 95.780 ? 53  HIS A ND1 1 
ATOM 408  C CE1 ? HIS A 1  53 ?  -2.362 -17.166   1.333 1.000 95.780 ? 53  HIS A CE1 1 
ATOM 409  N NE2 ? HIS A 1  53 ?  -3.201 -18.180   1.209 1.000 95.780 ? 53  HIS A NE2 1 
ATOM 410  N N   ? SER A 1  54 ?  -7.522 -15.427   1.846 1.000 94.810 ? 54  SER A N   1 
ATOM 411  C CA  ? SER A 1  54 ?  -8.466 -15.618   0.750 1.000 94.810 ? 54  SER A CA  1 
ATOM 412  C C   ? SER A 1  54 ?  -9.690 -14.722   0.911 1.000 94.810 ? 54  SER A C   1 
ATOM 413  C CB  ? SER A 1  54 ?  -8.903 -17.081   0.667 1.000 94.810 ? 54  SER A CB  1 
ATOM 414  O O   ? SER A 1  54 ? -10.298 -14.681   1.982 1.000 94.810 ? 54  SER A O   1 
ATOM 415  O OG  ? SER A 1  54 ?  -9.957 -17.240  -0.267 1.000 94.810 ? 54  SER A OG  1 
ATOM 416  N N   ? ILE A 1  55 ? -10.073 -14.111  -0.250 1.000 91.090 ? 55  ILE A N   1 
ATOM 417  C CA  ? ILE A 1  55 ? -11.208 -13.195  -0.229 1.000 91.090 ? 55  ILE A CA  1 
ATOM 418  C C   ? ILE A 1  55 ? -12.508 -13.986  -0.104 1.000 91.090 ? 55  ILE A C   1 
ATOM 419  C CB  ? ILE A 1  55 ? -11.240 -12.306  -1.492 1.000 91.090 ? 55  ILE A CB  1 
ATOM 420  O O   ? ILE A 1  55 ? -13.450 -13.543   0.557 1.000 91.090 ? 55  ILE A O   1 
ATOM 421  C CG1 ? ILE A 1  55 ?  -9.988 -11.424  -1.557 1.000 91.090 ? 55  ILE A CG1 1 
ATOM 422  C CG2 ? ILE A 1  55 ? -12.513 -11.453  -1.520 1.000 91.090 ? 55  ILE A CG2 1 
ATOM 423  C CD1 ? ILE A 1  55 ?  -9.819 -10.686  -2.878 1.000 91.090 ? 55  ILE A CD1 1 
ATOM 424  N N   ? SER A 1  56 ? -12.618 -15.145  -0.576 1.000 90.610 ? 56  SER A N   1 
ATOM 425  C CA  ? SER A 1  56 ? -13.848 -15.922  -0.686 1.000 90.610 ? 56  SER A CA  1 
ATOM 426  C C   ? SER A 1  56 ? -14.045 -16.821   0.531 1.000 90.610 ? 56  SER A C   1 
ATOM 427  C CB  ? SER A 1  56 ? -13.836 -16.769  -1.959 1.000 90.610 ? 56  SER A CB  1 
ATOM 428  O O   ? SER A 1  56 ? -15.171 -17.212   0.845 1.000 90.610 ? 56  SER A O   1 
ATOM 429  O OG  ? SER A 1  56 ? -12.701 -17.617  -1.989 1.000 90.610 ? 56  SER A OG  1 
ATOM 430  N N   ? GLU A 1  57 ? -12.912 -17.017   1.311 1.000 92.590 ? 57  GLU A N   1 
ATOM 431  C CA  ? GLU A 1  57 ? -12.983 -17.923   2.454 1.000 92.590 ? 57  GLU A CA  1 
ATOM 432  C C   ? GLU A 1  57 ? -13.215 -17.157   3.753 1.000 92.590 ? 57  GLU A C   1 
ATOM 433  C CB  ? GLU A 1  57 ? -11.705 -18.759   2.557 1.000 92.590 ? 57  GLU A CB  1 
ATOM 434  O O   ? GLU A 1  57 ? -12.678 -16.063   3.939 1.000 92.590 ? 57  GLU A O   1 
ATOM 435  C CG  ? GLU A 1  57 ? -11.462 -19.662   1.356 1.000 92.590 ? 57  GLU A CG  1 
ATOM 436  C CD  ? GLU A 1  57 ? -12.474 -20.790   1.239 1.000 92.590 ? 57  GLU A CD  1 
ATOM 437  O OE1 ? GLU A 1  57 ? -12.831 -21.169   0.100 1.000 92.590 ? 57  GLU A OE1 1 
ATOM 438  O OE2 ? GLU A 1  57 ? -12.914 -21.299   2.294 1.000 92.590 ? 57  GLU A OE2 1 
ATOM 439  N N   ? LYS A 1  58 ? -14.070 -17.702   4.561 1.000 90.180 ? 58  LYS A N   1 
ATOM 440  C CA  ? LYS A 1  58 ? -14.219 -17.164   5.910 1.000 90.180 ? 58  LYS A CA  1 
ATOM 441  C C   ? LYS A 1  58 ? -13.106 -17.662   6.827 1.000 90.180 ? 58  LYS A C   1 
ATOM 442  C CB  ? LYS A 1  58 ? -15.584 -17.540   6.490 1.000 90.180 ? 58  LYS A CB  1 
ATOM 443  O O   ? LYS A 1  58 ? -12.966 -18.867   7.044 1.000 90.180 ? 58  LYS A O   1 
ATOM 444  C CG  ? LYS A 1  58 ? -15.930 -16.811   7.780 1.000 90.180 ? 58  LYS A CG  1 
ATOM 445  C CD  ? LYS A 1  58 ? -17.346 -17.132   8.240 1.000 90.180 ? 58  LYS A CD  1 
ATOM 446  C CE  ? LYS A 1  58 ? -17.683 -16.429   9.548 1.000 90.180 ? 58  LYS A CE  1 
ATOM 447  N NZ  ? LYS A 1  58 ? -19.070 -16.743  10.005 1.000 90.180 ? 58  LYS A NZ  1 
ATOM 448  N N   ? GLU A 1  59 ? -12.250 -16.763   7.267 1.000 93.920 ? 59  GLU A N   1 
ATOM 449  C CA  ? GLU A 1  59 ? -11.132 -17.089   8.148 1.000 93.920 ? 59  GLU A CA  1 
ATOM 450  C C   ? GLU A 1  59 ? -11.372 -16.565   9.561 1.000 93.920 ? 59  GLU A C   1 
ATOM 451  C CB  ? GLU A 1  59 ?  -9.824 -16.521   7.591 1.000 93.920 ? 59  GLU A CB  1 
ATOM 452  O O   ? GLU A 1  59 ? -11.900 -15.466   9.740 1.000 93.920 ? 59  GLU A O   1 
ATOM 453  C CG  ? GLU A 1  59 ?  -9.455 -17.060   6.217 1.000 93.920 ? 59  GLU A CG  1 
ATOM 454  C CD  ? GLU A 1  59 ?  -8.224 -16.395   5.622 1.000 93.920 ? 59  GLU A CD  1 
ATOM 455  O OE1 ? GLU A 1  59 ?  -7.250 -17.108   5.289 1.000 93.920 ? 59  GLU A OE1 1 
ATOM 456  O OE2 ? GLU A 1  59 ?  -8.234 -15.151   5.489 1.000 93.920 ? 59  GLU A OE2 1 
ATOM 457  N N   ? GLU A 1  60 ? -11.120 -17.387  10.555 1.000 92.040 ? 60  GLU A N   1 
ATOM 458  C CA  ? GLU A 1  60 ? -11.450 -17.150  11.957 1.000 92.040 ? 60  GLU A CA  1 
ATOM 459  C C   ? GLU A 1  60 ? -10.881 -15.819  12.440 1.000 92.040 ? 60  GLU A C   1 
ATOM 460  C CB  ? GLU A 1  60 ? -10.930 -18.293  12.833 1.000 92.040 ? 60  GLU A CB  1 
ATOM 461  O O   ? GLU A 1  60 ? -11.538 -15.091  13.187 1.000 92.040 ? 60  GLU A O   1 
ATOM 462  C CG  ? GLU A 1  60 ? -11.411 -18.229  14.275 1.000 92.040 ? 60  GLU A CG  1 
ATOM 463  C CD  ? GLU A 1  60 ? -10.886 -19.369  15.133 1.000 92.040 ? 60  GLU A CD  1 
ATOM 464  O OE1 ? GLU A 1  60 ? -11.145 -19.376  16.358 1.000 92.040 ? 60  GLU A OE1 1 
ATOM 465  O OE2 ? GLU A 1  60 ? -10.210 -20.263  14.576 1.000 92.040 ? 60  GLU A OE2 1 
ATOM 466  N N   ? GLU A 1  61 ?  -9.707 -15.404  12.003 1.000 92.640 ? 61  GLU A N   1 
ATOM 467  C CA  ? GLU A 1  61 ?  -8.955 -14.260  12.511 1.000 92.640 ? 61  GLU A CA  1 
ATOM 468  C C   ? GLU A 1  61 ?  -9.207 -13.014  11.667 1.000 92.640 ? 61  GLU A C   1 
ATOM 469  C CB  ? GLU A 1  61 ?  -7.457 -14.576  12.548 1.000 92.640 ? 61  GLU A CB  1 
ATOM 470  O O   ? GLU A 1  61 ?  -8.673 -11.942  11.958 1.000 92.640 ? 61  GLU A O   1 
ATOM 471  C CG  ? GLU A 1  61 ?  -7.086 -15.680  13.528 1.000 92.640 ? 61  GLU A CG  1 
ATOM 472  C CD  ? GLU A 1  61 ?  -7.125 -15.232  14.980 1.000 92.640 ? 61  GLU A CD  1 
ATOM 473  O OE1 ? GLU A 1  61 ?  -7.051 -16.095  15.884 1.000 92.640 ? 61  GLU A OE1 1 
ATOM 474  O OE2 ? GLU A 1  61 ?  -7.231 -14.008  15.216 1.000 92.640 ? 61  GLU A OE2 1 
ATOM 475  N N   ? GLN A 1  62 ? -10.124 -13.152  10.589 1.000 95.410 ? 62  GLN A N   1 
ATOM 476  C CA  ? GLN A 1  62 ? -10.494 -12.023   9.743 1.000 95.410 ? 62  GLN A CA  1 
ATOM 477  C C   ? GLN A 1  62 ? -11.350 -11.019  10.509 1.000 95.410 ? 62  GLN A C   1 
ATOM 478  C CB  ? GLN A 1  62 ? -11.239 -12.505   8.497 1.000 95.410 ? 62  GLN A CB  1 
ATOM 479  O O   ? GLN A 1  62 ? -12.204 -11.406  11.309 1.000 95.410 ? 62  GLN A O   1 
ATOM 480  C CG  ? GLN A 1  62 ? -10.346 -13.197   7.476 1.000 95.410 ? 62  GLN A CG  1 
ATOM 481  C CD  ? GLN A 1  62 ? -11.095 -13.600   6.219 1.000 95.410 ? 62  GLN A CD  1 
ATOM 482  N NE2 ? GLN A 1  62 ? -10.360 -13.809   5.132 1.000 95.410 ? 62  GLN A NE2 1 
ATOM 483  O OE1 ? GLN A 1  62 ? -12.324 -13.724   6.226 1.000 95.410 ? 62  GLN A OE1 1 
ATOM 484  N N   ? GLN A 1  63 ? -11.070  -9.743  10.330 1.000 97.310 ? 63  GLN A N   1 
ATOM 485  C CA  ? GLN A 1  63 ? -11.814  -8.641  10.931 1.000 97.310 ? 63  GLN A CA  1 
ATOM 486  C C   ? GLN A 1  63 ? -12.285  -7.652   9.868 1.000 97.310 ? 63  GLN A C   1 
ATOM 487  C CB  ? GLN A 1  63 ? -10.960  -7.922  11.976 1.000 97.310 ? 63  GLN A CB  1 
ATOM 488  O O   ? GLN A 1  63 ? -11.519  -7.281   8.976 1.000 97.310 ? 63  GLN A O   1 
ATOM 489  C CG  ? GLN A 1  63 ? -10.417  -8.840  13.063 1.000 97.310 ? 63  GLN A CG  1 
ATOM 490  C CD  ? GLN A 1  63 ?  -9.509  -8.118  14.041 1.000 97.310 ? 63  GLN A CD  1 
ATOM 491  N NE2 ? GLN A 1  63 ?  -8.328  -8.678  14.278 1.000 97.310 ? 63  GLN A NE2 1 
ATOM 492  O OE1 ? GLN A 1  63 ?  -9.867  -7.065  14.579 1.000 97.310 ? 63  GLN A OE1 1 
ATOM 493  N N   ? THR A 1  64 ? -13.553  -7.301   9.930 1.000 96.880 ? 64  THR A N   1 
ATOM 494  C CA  ? THR A 1  64 ? -14.108  -6.322   9.003 1.000 96.880 ? 64  THR A CA  1 
ATOM 495  C C   ? THR A 1  64 ? -14.489  -5.039   9.736 1.000 96.880 ? 64  THR A C   1 
ATOM 496  C CB  ? THR A 1  64 ? -15.341  -6.883   8.271 1.000 96.880 ? 64  THR A CB  1 
ATOM 497  O O   ? THR A 1  64 ? -15.131  -5.085  10.787 1.000 96.880 ? 64  THR A O   1 
ATOM 498  C CG2 ? THR A 1  64 ? -15.893  -5.874   7.269 1.000 96.880 ? 64  THR A CG2 1 
ATOM 499  O OG1 ? THR A 1  64 ? -14.972  -8.079   7.573 1.000 96.880 ? 64  THR A OG1 1 
ATOM 500  N N   ? PHE A 1  65 ? -14.031  -3.903   9.119 1.000 97.370 ? 65  PHE A N   1 
ATOM 501  C CA  ? PHE A 1  65 ? -14.270  -2.596   9.720 1.000 97.370 ? 65  PHE A CA  1 
ATOM 502  C C   ? PHE A 1  65 ? -14.930  -1.653   8.721 1.000 97.370 ? 65  PHE A C   1 
ATOM 503  C CB  ? PHE A 1  65 ? -12.959  -1.989  10.227 1.000 97.370 ? 65  PHE A CB  1 
ATOM 504  O O   ? PHE A 1  65 ? -14.597  -1.666   7.534 1.000 97.370 ? 65  PHE A O   1 
ATOM 505  C CG  ? PHE A 1  65 ? -12.269  -2.822  11.273 1.000 97.370 ? 65  PHE A CG  1 
ATOM 506  C CD1 ? PHE A 1  65 ? -12.514  -2.609  12.624 1.000 97.370 ? 65  PHE A CD1 1 
ATOM 507  C CD2 ? PHE A 1  65 ? -11.375  -3.819  10.905 1.000 97.370 ? 65  PHE A CD2 1 
ATOM 508  C CE1 ? PHE A 1  65 ? -11.876  -3.379  13.595 1.000 97.370 ? 65  PHE A CE1 1 
ATOM 509  C CE2 ? PHE A 1  65 ? -10.734  -4.592  11.869 1.000 97.370 ? 65  PHE A CE2 1 
ATOM 510  C CZ  ? PHE A 1  65 ? -10.986  -4.370  13.213 1.000 97.370 ? 65  PHE A CZ  1 
ATOM 511  N N   ? LYS A 1  66 ? -15.888  -0.812   9.296 1.000 96.700 ? 66  LYS A N   1 
ATOM 512  C CA  ? LYS A 1  66 ? -16.331   0.345   8.525 1.000 96.700 ? 66  LYS A CA  1 
ATOM 513  C C   ? LYS A 1  66 ? -15.316   1.482   8.607 1.000 96.700 ? 66  LYS A C   1 
ATOM 514  C CB  ? LYS A 1  66 ? -17.697   0.827   9.016 1.000 96.700 ? 66  LYS A CB  1 
ATOM 515  O O   ? LYS A 1  66 ? -14.637   1.643   9.624 1.000 96.700 ? 66  LYS A O   1 
ATOM 516  C CG  ? LYS A 1  66 ? -18.835  -0.140   8.723 1.000 96.700 ? 66  LYS A CG  1 
ATOM 517  C CD  ? LYS A 1  66 ? -20.179   0.431   9.157 1.000 96.700 ? 66  LYS A CD  1 
ATOM 518  C CE  ? LYS A 1  66 ? -21.317  -0.541   8.878 1.000 96.700 ? 66  LYS A CE  1 
ATOM 519  N NZ  ? LYS A 1  66 ? -22.629  -0.011   9.358 1.000 96.700 ? 66  LYS A NZ  1 
ATOM 520  N N   ? ILE A 1  67 ? -15.267   2.212   7.468 1.000 96.100 ? 67  ILE A N   1 
ATOM 521  C CA  ? ILE A 1  67 ? -14.403   3.387   7.435 1.000 96.100 ? 67  ILE A CA  1 
ATOM 522  C C   ? ILE A 1  67 ? -15.132   4.582   8.045 1.000 96.100 ? 67  ILE A C   1 
ATOM 523  C CB  ? ILE A 1  67 ? -13.949   3.714   5.995 1.000 96.100 ? 67  ILE A CB  1 
ATOM 524  O O   ? ILE A 1  67 ? -16.214   4.957   7.586 1.000 96.100 ? 67  ILE A O   1 
ATOM 525  C CG1 ? ILE A 1  67 ? -13.149   2.546   5.408 1.000 96.100 ? 67  ILE A CG1 1 
ATOM 526  C CG2 ? ILE A 1  67 ? -13.130   5.008   5.968 1.000 96.100 ? 67  ILE A CG2 1 
ATOM 527  C CD1 ? ILE A 1  67 ? -12.964   2.618   3.899 1.000 96.100 ? 67  ILE A CD1 1 
ATOM 528  N N   ? SER A 1  68 ? -14.528   5.189   9.160 1.000 95.230 ? 68  SER A N   1 
ATOM 529  C CA  ? SER A 1  68 ? -15.155   6.330   9.819 1.000 95.230 ? 68  SER A CA  1 
ATOM 530  C C   ? SER A 1  68 ? -14.741   7.644   9.164 1.000 95.230 ? 68  SER A C   1 
ATOM 531  C CB  ? SER A 1  68 ? -14.794   6.356  11.305 1.000 95.230 ? 68  SER A CB  1 
ATOM 532  O O   ? SER A 1  68 ? -15.531   8.588   9.100 1.000 95.230 ? 68  SER A O   1 
ATOM 533  O OG  ? SER A 1  68 ? -13.398   6.523  11.480 1.000 95.230 ? 68  SER A OG  1 
ATOM 534  N N   ? ARG A 1  69 ? -13.448   7.615   8.709 1.000 94.730 ? 69  ARG A N   1 
ATOM 535  C CA  ? ARG A 1  69 ? -12.900   8.836   8.129 1.000 94.730 ? 69  ARG A CA  1 
ATOM 536  C C   ? ARG A 1  69 ? -11.830   8.516   7.090 1.000 94.730 ? 69  ARG A C   1 
ATOM 537  C CB  ? ARG A 1  69 ? -12.318   9.737   9.220 1.000 94.730 ? 69  ARG A CB  1 
ATOM 538  O O   ? ARG A 1  69 ? -10.987   7.643   7.308 1.000 94.730 ? 69  ARG A O   1 
ATOM 539  C CG  ? ARG A 1  69 ? -11.832  11.085   8.713 1.000 94.730 ? 69  ARG A CG  1 
ATOM 540  C CD  ? ARG A 1  69 ? -11.324  11.965   9.847 1.000 94.730 ? 69  ARG A CD  1 
ATOM 541  N NE  ? ARG A 1  69 ? -10.760  13.215   9.347 1.000 94.730 ? 69  ARG A NE  1 
ATOM 542  N NH1 ? ARG A 1  69 ? -10.081  13.977  11.420 1.000 94.730 ? 69  ARG A NH1 1 
ATOM 543  N NH2 ? ARG A 1  69 ?  -9.702  15.244   9.547 1.000 94.730 ? 69  ARG A NH2 1 
ATOM 544  C CZ  ? ARG A 1  69 ? -10.182  14.143  10.106 1.000 94.730 ? 69  ARG A CZ  1 
ATOM 545  N N   ? ALA A 1  70 ? -11.936   9.233   5.932 1.000 95.230 ? 70  ALA A N   1 
ATOM 546  C CA  ? ALA A 1  70 ? -10.889   9.183   4.915 1.000 95.230 ? 70  ALA A CA  1 
ATOM 547  C C   ? ALA A 1  70 ? -10.177  10.527   4.794 1.000 95.230 ? 70  ALA A C   1 
ATOM 548  C CB  ? ALA A 1  70 ? -11.475   8.772   3.566 1.000 95.230 ? 70  ALA A CB  1 
ATOM 549  O O   ? ALA A 1  70 ? -10.811  11.550   4.522 1.000 95.230 ? 70  ALA A O   1 
ATOM 550  N N   ? VAL A 1  71 ?  -8.867  10.523   5.039 1.000 96.260 ? 71  VAL A N   1 
ATOM 551  C CA  ? VAL A 1  71 ?  -8.091  11.759   5.018 1.000 96.260 ? 71  VAL A CA  1 
ATOM 552  C C   ? VAL A 1  71 ?  -7.075  11.711   3.879 1.000 96.260 ? 71  VAL A C   1 
ATOM 553  C CB  ? VAL A 1  71 ?  -7.373  12.002   6.364 1.000 96.260 ? 71  VAL A CB  1 
ATOM 554  O O   ? VAL A 1  71 ?  -6.030  11.066   3.998 1.000 96.260 ? 71  VAL A O   1 
ATOM 555  C CG1 ? VAL A 1  71 ?  -6.697  13.371   6.376 1.000 96.260 ? 71  VAL A CG1 1 
ATOM 556  C CG2 ? VAL A 1  71 ?  -8.359  11.879   7.524 1.000 96.260 ? 71  VAL A CG2 1 
ATOM 557  N N   ? ARG A 1  72 ?  -7.406  12.438   2.831 1.000 96.290 ? 72  ARG A N   1 
ATOM 558  C CA  ? ARG A 1  72 ?  -6.501  12.519   1.689 1.000 96.290 ? 72  ARG A CA  1 
ATOM 559  C C   ? ARG A 1  72 ?  -5.393  13.537   1.939 1.000 96.290 ? 72  ARG A C   1 
ATOM 560  C CB  ? ARG A 1  72 ?  -7.270  12.882   0.418 1.000 96.290 ? 72  ARG A CB  1 
ATOM 561  O O   ? ARG A 1  72 ?  -5.611  14.546   2.612 1.000 96.290 ? 72  ARG A O   1 
ATOM 562  C CG  ? ARG A 1  72 ?  -8.118  11.748  -0.135 1.000 96.290 ? 72  ARG A CG  1 
ATOM 563  C CD  ? ARG A 1  72 ?  -8.816  12.144  -1.428 1.000 96.290 ? 72  ARG A CD  1 
ATOM 564  N NE  ? ARG A 1  72 ?  -9.747  11.112  -1.877 1.000 96.290 ? 72  ARG A NE  1 
ATOM 565  N NH1 ? ARG A 1  72 ? -11.568  12.526  -2.022 1.000 96.290 ? 72  ARG A NH1 1 
ATOM 566  N NH2 ? ARG A 1  72 ? -11.789  10.306  -2.550 1.000 96.290 ? 72  ARG A NH2 1 
ATOM 567  C CZ  ? ARG A 1  72 ? -11.033  11.317  -2.148 1.000 96.290 ? 72  ARG A CZ  1 
ATOM 568  N N   ? TYR A 1  73 ?  -4.199  13.119   1.389 1.000 96.970 ? 73  TYR A N   1 
ATOM 569  C CA  ? TYR A 1  73 ?  -3.135  14.113   1.475 1.000 96.970 ? 73  TYR A CA  1 
ATOM 570  C C   ? TYR A 1  73 ?  -3.543  15.409   0.784 1.000 96.970 ? 73  TYR A C   1 
ATOM 571  C CB  ? TYR A 1  73 ?  -1.843  13.574   0.854 1.000 96.970 ? 73  TYR A CB  1 
ATOM 572  O O   ? TYR A 1  73 ?  -4.039  15.388  -0.345 1.000 96.970 ? 73  TYR A O   1 
ATOM 573  C CG  ? TYR A 1  73 ?  -0.637  14.444   1.112 1.000 96.970 ? 73  TYR A CG  1 
ATOM 574  C CD1 ? TYR A 1  73 ?  -0.038  15.161   0.079 1.000 96.970 ? 73  TYR A CD1 1 
ATOM 575  C CD2 ? TYR A 1  73 ?  -0.093  14.548   2.387 1.000 96.970 ? 73  TYR A CD2 1 
ATOM 576  C CE1 ? TYR A 1  73 ?   1.075  15.963   0.311 1.000 96.970 ? 73  TYR A CE1 1 
ATOM 577  C CE2 ? TYR A 1  73 ?   1.020  15.347   2.631 1.000 96.970 ? 73  TYR A CE2 1 
ATOM 578  O OH  ? TYR A 1  73 ?   2.697  16.841   1.825 1.000 96.970 ? 73  TYR A OH  1 
ATOM 579  C CZ  ? TYR A 1  73 ?   1.596  16.049   1.589 1.000 96.970 ? 73  TYR A CZ  1 
ATOM 580  N N   ? PRO A 1  74 ?  -3.370  16.583   1.439 1.000 95.470 ? 74  PRO A N   1 
ATOM 581  C CA  ? PRO A 1  74 ?  -3.908  17.858   0.957 1.000 95.470 ? 74  PRO A CA  1 
ATOM 582  C C   ? PRO A 1  74 ?  -3.352  18.254  -0.409 1.000 95.470 ? 74  PRO A C   1 
ATOM 583  C CB  ? PRO A 1  74 ?  -3.472  18.854   2.034 1.000 95.470 ? 74  PRO A CB  1 
ATOM 584  O O   ? PRO A 1  74 ?  -4.057  18.871  -1.211 1.000 95.470 ? 74  PRO A O   1 
ATOM 585  C CG  ? PRO A 1  74 ?  -3.392  18.049   3.291 1.000 95.470 ? 74  PRO A CG  1 
ATOM 586  C CD  ? PRO A 1  74 ?  -2.908  16.670   2.943 1.000 95.470 ? 74  PRO A CD  1 
ATOM 587  N N   ? CYS A 1  75 ?  -2.169  17.857  -0.739 1.000 95.680 ? 75  CYS A N   1 
ATOM 588  C CA  ? CYS A 1  75 ?  -1.539  18.296  -1.979 1.000 95.680 ? 75  CYS A CA  1 
ATOM 589  C C   ? CYS A 1  75 ?  -1.532  17.178  -3.014 1.000 95.680 ? 75  CYS A C   1 
ATOM 590  C CB  ? CYS A 1  75 ?  -0.109  18.768  -1.716 1.000 95.680 ? 75  CYS A CB  1 
ATOM 591  O O   ? CYS A 1  75 ?  -0.723  17.191  -3.943 1.000 95.680 ? 75  CYS A O   1 
ATOM 592  S SG  ? CYS A 1  75 ?  -0.007  20.226  -0.655 1.000 95.680 ? 75  CYS A SG  1 
ATOM 593  N N   ? TYR A 1  76 ?  -2.399  16.194  -2.810 1.000 96.270 ? 76  TYR A N   1 
ATOM 594  C CA  ? TYR A 1  76 ?  -2.556  15.158  -3.825 1.000 96.270 ? 76  TYR A CA  1 
ATOM 595  C C   ? TYR A 1  76 ?  -2.974  15.761  -5.161 1.000 96.270 ? 76  TYR A C   1 
ATOM 596  C CB  ? TYR A 1  76 ?  -3.586  14.117  -3.377 1.000 96.270 ? 76  TYR A CB  1 
ATOM 597  O O   ? TYR A 1  76 ?  -3.939  16.527  -5.228 1.000 96.270 ? 76  TYR A O   1 
ATOM 598  C CG  ? TYR A 1  76 ?  -3.983  13.148  -4.464 1.000 96.270 ? 76  TYR A CG  1 
ATOM 599  C CD1 ? TYR A 1  76 ?  -5.315  13.011  -4.849 1.000 96.270 ? 76  TYR A CD1 1 
ATOM 600  C CD2 ? TYR A 1  76 ?  -3.028  12.368  -5.108 1.000 96.270 ? 76  TYR A CD2 1 
ATOM 601  C CE1 ? TYR A 1  76 ?  -5.686  12.118  -5.850 1.000 96.270 ? 76  TYR A CE1 1 
ATOM 602  C CE2 ? TYR A 1  76 ?  -3.388  11.472  -6.109 1.000 96.270 ? 76  TYR A CE2 1 
ATOM 603  O OH  ? TYR A 1  76 ?  -5.078  10.469  -7.464 1.000 96.270 ? 76  TYR A OH  1 
ATOM 604  C CZ  ? TYR A 1  76 ?  -4.717  11.355  -6.473 1.000 96.270 ? 76  TYR A CZ  1 
ATOM 605  N N   ? ASN A 1  77 ?  -2.210  15.458  -6.181 1.000 95.480 ? 77  ASN A N   1 
ATOM 606  C CA  ? ASN A 1  77 ?  -2.486  15.834  -7.563 1.000 95.480 ? 77  ASN A CA  1 
ATOM 607  C C   ? ASN A 1  77 ?  -3.025  14.655  -8.368 1.000 95.480 ? 77  ASN A C   1 
ATOM 608  C CB  ? ASN A 1  77 ?  -1.229  16.400  -8.228 1.000 95.480 ? 77  ASN A CB  1 
ATOM 609  O O   ? ASN A 1  77 ?  -2.280  13.731  -8.699 1.000 95.480 ? 77  ASN A O   1 
ATOM 610  C CG  ? ASN A 1  77 ?  -1.489  16.907  -9.633 1.000 95.480 ? 77  ASN A CG  1 
ATOM 611  N ND2 ? ASN A 1  77 ?  -1.021  18.115  -9.923 1.000 95.480 ? 77  ASN A ND2 1 
ATOM 612  O OD1 ? ASN A 1  77 ?  -2.106  16.219 -10.450 1.000 95.480 ? 77  ASN A OD1 1 
ATOM 613  N N   ? GLU A 1  78 ?  -4.313  14.712  -8.778 1.000 93.430 ? 78  GLU A N   1 
ATOM 614  C CA  ? GLU A 1  78 ?  -5.029  13.607  -9.408 1.000 93.430 ? 78  GLU A CA  1 
ATOM 615  C C   ? GLU A 1  78 ?  -4.497  13.334 -10.812 1.000 93.430 ? 78  GLU A C   1 
ATOM 616  C CB  ? GLU A 1  78 ?  -6.531  13.901  -9.463 1.000 93.430 ? 78  GLU A CB  1 
ATOM 617  O O   ? GLU A 1  78 ?  -4.361  12.177 -11.215 1.000 93.430 ? 78  GLU A O   1 
ATOM 618  C CG  ? GLU A 1  78 ?  -7.370  12.727  -9.946 1.000 93.430 ? 78  GLU A CG  1 
ATOM 619  C CD  ? GLU A 1  78 ?  -8.863  12.933  -9.743 1.000 93.430 ? 78  GLU A CD  1 
ATOM 620  O OE1 ? GLU A 1  78 ?  -9.645  11.989  -9.997 1.000 93.430 ? 78  GLU A OE1 1 
ATOM 621  O OE2 ? GLU A 1  78 ?  -9.253  14.047  -9.328 1.000 93.430 ? 78  GLU A OE2 1 
ATOM 622  N N   ? GLN A 1  79 ?  -4.113  14.443 -11.485 1.000 91.520 ? 79  GLN A N   1 
ATOM 623  C CA  ? GLN A 1  79 ?  -3.642  14.301 -12.859 1.000 91.520 ? 79  GLN A CA  1 
ATOM 624  C C   ? GLN A 1  79 ?  -2.292  13.592 -12.907 1.000 91.520 ? 79  GLN A C   1 
ATOM 625  C CB  ? GLN A 1  79 ?  -3.542  15.668 -13.537 1.000 91.520 ? 79  GLN A CB  1 
ATOM 626  O O   ? GLN A 1  79 ?  -2.108  12.647 -13.676 1.000 91.520 ? 79  GLN A O   1 
ATOM 627  C CG  ? GLN A 1  79 ?  -3.144  15.599 -15.005 1.000 91.520 ? 79  GLN A CG  1 
ATOM 628  C CD  ? GLN A 1  79 ?  -3.089  16.965 -15.663 1.000 91.520 ? 79  GLN A CD  1 
ATOM 629  N NE2 ? GLN A 1  79 ?  -2.718  16.994 -16.938 1.000 91.520 ? 79  GLN A NE2 1 
ATOM 630  O OE1 ? GLN A 1  79 ?  -3.379  17.986 -15.031 1.000 91.520 ? 79  GLN A OE1 1 
ATOM 631  N N   ? GLU A 1  80 ?  -1.410  13.986 -12.024 1.000 91.450 ? 80  GLU A N   1 
ATOM 632  C CA  ? GLU A 1  80 ?  -0.041  13.480 -12.035 1.000 91.450 ? 80  GLU A CA  1 
ATOM 633  C C   ? GLU A 1  80 ?   0.150  12.381 -10.993 1.000 91.450 ? 80  GLU A C   1 
ATOM 634  C CB  ? GLU A 1  80 ?   0.955  14.616 -11.790 1.000 91.450 ? 80  GLU A CB  1 
ATOM 635  O O   ? GLU A 1  80 ?   1.211  11.757 -10.929 1.000 91.450 ? 80  GLU A O   1 
ATOM 636  C CG  ? GLU A 1  80 ?   0.942  15.690 -12.868 1.000 91.450 ? 80  GLU A CG  1 
ATOM 637  C CD  ? GLU A 1  80 ?   1.885  16.846 -12.576 1.000 91.450 ? 80  GLU A CD  1 
ATOM 638  O OE1 ? GLU A 1  80 ?   2.004  17.761 -13.422 1.000 91.450 ? 80  GLU A OE1 1 
ATOM 639  O OE2 ? GLU A 1  80 ?   2.511  16.836 -11.493 1.000 91.450 ? 80  GLU A OE2 1 
ATOM 640  N N   ? LYS A 1  81 ?  -0.949  12.101 -10.281 1.000 94.400 ? 81  LYS A N   1 
ATOM 641  C CA  ? LYS A 1  81 ?  -0.925  11.139  -9.184 1.000 94.400 ? 81  LYS A CA  1 
ATOM 642  C C   ? LYS A 1  81 ?   0.251  11.402  -8.247 1.000 94.400 ? 81  LYS A C   1 
ATOM 643  C CB  ? LYS A 1  81 ?  -0.854   9.710  -9.724 1.000 94.400 ? 81  LYS A CB  1 
ATOM 644  O O   ? LYS A 1  81 ?   0.832  10.467  -7.693 1.000 94.400 ? 81  LYS A O   1 
ATOM 645  C CG  ? LYS A 1  81 ?  -1.998   9.343 -10.658 1.000 94.400 ? 81  LYS A CG  1 
ATOM 646  C CD  ? LYS A 1  81 ?  -3.339   9.369  -9.936 1.000 94.400 ? 81  LYS A CD  1 
ATOM 647  C CE  ? LYS A 1  81 ?  -4.463   8.849 -10.822 1.000 94.400 ? 81  LYS A CE  1 
ATOM 648  N NZ  ? LYS A 1  81 ?  -5.796   8.983 -10.162 1.000 94.400 ? 81  LYS A NZ  1 
ATOM 649  N N   ? GLU A 1  82 ?   0.703  12.637  -8.149 1.000 95.490 ? 82  GLU A N   1 
ATOM 650  C CA  ? GLU A 1  82 ?   1.694  13.103  -7.183 1.000 95.490 ? 82  GLU A CA  1 
ATOM 651  C C   ? GLU A 1  82 ?   1.115  13.138  -5.772 1.000 95.490 ? 82  GLU A C   1 
ATOM 652  C CB  ? GLU A 1  82 ?   2.214  14.489  -7.573 1.000 95.490 ? 82  GLU A CB  1 
ATOM 653  O O   ? GLU A 1  82 ?  -0.017  13.583  -5.571 1.000 95.490 ? 82  GLU A O   1 
ATOM 654  C CG  ? GLU A 1  82 ?   3.276  15.035  -6.629 1.000 95.490 ? 82  GLU A CG  1 
ATOM 655  C CD  ? GLU A 1  82 ?   4.634  14.375  -6.807 1.000 95.490 ? 82  GLU A CD  1 
ATOM 656  O OE1 ? GLU A 1  82 ?   5.539  14.616  -5.976 1.000 95.490 ? 82  GLU A OE1 1 
ATOM 657  O OE2 ? GLU A 1  82 ?   4.794  13.612  -7.785 1.000 95.490 ? 82  GLU A OE2 1 
ATOM 658  N N   ? ASN A 1  83 ?   1.951  12.692  -4.755 1.000 96.810 ? 83  ASN A N   1 
ATOM 659  C CA  ? ASN A 1  83 ?   1.521  12.642  -3.362 1.000 96.810 ? 83  ASN A CA  1 
ATOM 660  C C   ? ASN A 1  83 ?   0.313  11.727  -3.181 1.000 96.810 ? 83  ASN A C   1 
ATOM 661  C CB  ? ASN A 1  83 ?   1.204  14.048  -2.847 1.000 96.810 ? 83  ASN A CB  1 
ATOM 662  O O   ? ASN A 1  83 ?  -0.609  12.050  -2.429 1.000 96.810 ? 83  ASN A O   1 
ATOM 663  C CG  ? ASN A 1  83 ?   2.405  14.972  -2.896 1.000 96.810 ? 83  ASN A CG  1 
ATOM 664  N ND2 ? ASN A 1  83 ?   2.198  16.188  -3.385 1.000 96.810 ? 83  ASN A ND2 1 
ATOM 665  O OD1 ? ASN A 1  83 ?   3.510  14.595  -2.498 1.000 96.810 ? 83  ASN A OD1 1 
ATOM 666  N N   ? ASP A 1  84 ?   0.235  10.660  -3.849 1.000 97.390 ? 84  ASP A N   1 
ATOM 667  C CA  ? ASP A 1  84 ?  -0.882   9.722  -3.898 1.000 97.390 ? 84  ASP A CA  1 
ATOM 668  C C   ? ASP A 1  84 ?  -0.969   8.903  -2.612 1.000 97.390 ? 84  ASP A C   1 
ATOM 669  C CB  ? ASP A 1  84 ?  -0.748   8.792  -5.106 1.000 97.390 ? 84  ASP A CB  1 
ATOM 670  O O   ? ASP A 1  84 ?  -0.697   7.701  -2.616 1.000 97.390 ? 84  ASP A O   1 
ATOM 671  C CG  ? ASP A 1  84 ?  -2.008   7.989  -5.379 1.000 97.390 ? 84  ASP A CG  1 
ATOM 672  O OD1 ? ASP A 1  84 ?  -3.073   8.313  -4.810 1.000 97.390 ? 84  ASP A OD1 1 
ATOM 673  O OD2 ? ASP A 1  84 ?  -1.935   7.023  -6.169 1.000 97.390 ? 84  ASP A OD2 1 
ATOM 674  N N   ? ILE A 1  85 ?  -1.264   9.534  -1.460 1.000 97.390 ? 85  ILE A N   1 
ATOM 675  C CA  ? ILE A 1  85 ?  -1.385   8.868  -0.167 1.000 97.390 ? 85  ILE A CA  1 
ATOM 676  C C   ? ILE A 1  85 ?  -2.674   9.309   0.522 1.000 97.390 ? 85  ILE A C   1 
ATOM 677  C CB  ? ILE A 1  85 ?  -0.167   9.163   0.736 1.000 97.390 ? 85  ILE A CB  1 
ATOM 678  O O   ? ILE A 1  85 ?  -3.090  10.463   0.396 1.000 97.390 ? 85  ILE A O   1 
ATOM 679  C CG1 ? ILE A 1  85 ?  -0.068  10.665   1.026 1.000 97.390 ? 85  ILE A CG1 1 
ATOM 680  C CG2 ? ILE A 1  85 ?   1.122   8.643   0.092 1.000 97.390 ? 85  ILE A CG2 1 
ATOM 681  C CD1 ? ILE A 1  85 ?   0.940  11.022   2.110 1.000 97.390 ? 85  ILE A CD1 1 
ATOM 682  N N   ? MET A 1  86 ?  -3.348   8.373   1.197 1.000 97.110 ? 86  MET A N   1 
ATOM 683  C CA  ? MET A 1  86 ?  -4.574   8.598   1.957 1.000 97.110 ? 86  MET A CA  1 
ATOM 684  C C   ? MET A 1  86 ?  -4.588   7.756   3.229 1.000 97.110 ? 86  MET A C   1 
ATOM 685  C CB  ? MET A 1  86 ?  -5.802   8.276   1.104 1.000 97.110 ? 86  MET A CB  1 
ATOM 686  O O   ? MET A 1  86 ?  -4.108   6.621   3.232 1.000 97.110 ? 86  MET A O   1 
ATOM 687  C CG  ? MET A 1  86 ?  -7.122   8.468   1.833 1.000 97.110 ? 86  MET A CG  1 
ATOM 688  S SD  ? MET A 1  86 ?  -8.573   8.237   0.734 1.000 97.110 ? 86  MET A SD  1 
ATOM 689  C CE  ? MET A 1  86 ?  -8.442   6.458   0.401 1.000 97.110 ? 86  MET A CE  1 
ATOM 690  N N   ? LEU A 1  87 ?  -5.069   8.288   4.299 1.000 97.580 ? 87  LEU A N   1 
ATOM 691  C CA  ? LEU A 1  87 ?  -5.263   7.593   5.566 1.000 97.580 ? 87  LEU A CA  1 
ATOM 692  C C   ? LEU A 1  87 ?  -6.741   7.307   5.809 1.000 97.580 ? 87  LEU A C   1 
ATOM 693  C CB  ? LEU A 1  87 ?  -4.694   8.419   6.723 1.000 97.580 ? 87  LEU A CB  1 
ATOM 694  O O   ? LEU A 1  87 ?  -7.588   8.182   5.612 1.000 97.580 ? 87  LEU A O   1 
ATOM 695  C CG  ? LEU A 1  87 ?  -3.173   8.568   6.766 1.000 97.580 ? 87  LEU A CG  1 
ATOM 696  C CD1 ? LEU A 1  87 ?  -2.781   9.748   7.648 1.000 97.580 ? 87  LEU A CD1 1 
ATOM 697  C CD2 ? LEU A 1  87 ?  -2.523   7.282   7.264 1.000 97.580 ? 87  LEU A CD2 1 
ATOM 698  N N   ? LEU A 1  88 ?  -6.948   6.033   6.234 1.000 97.360 ? 88  LEU A N   1 
ATOM 699  C CA  ? LEU A 1  88 ?  -8.304   5.636   6.596 1.000 97.360 ? 88  LEU A CA  1 
ATOM 700  C C   ? LEU A 1  88 ?  -8.407   5.354   8.091 1.000 97.360 ? 88  LEU A C   1 
ATOM 701  C CB  ? LEU A 1  88 ?  -8.731   4.399   5.801 1.000 97.360 ? 88  LEU A CB  1 
ATOM 702  O O   ? LEU A 1  88 ?  -7.649   4.543   8.628 1.000 97.360 ? 88  LEU A O   1 
ATOM 703  C CG  ? LEU A 1  88 ?  -8.590   4.488   4.281 1.000 97.360 ? 88  LEU A CG  1 
ATOM 704  C CD1 ? LEU A 1  88 ?  -8.986   3.165   3.634 1.000 97.360 ? 88  LEU A CD1 1 
ATOM 705  C CD2 ? LEU A 1  88 ?  -9.437   5.632   3.732 1.000 97.360 ? 88  LEU A CD2 1 
ATOM 706  N N   ? LYS A 1  89 ?  -9.352   6.114   8.762 1.000 97.170 ? 89  LYS A N   1 
ATOM 707  C CA  ? LYS A 1  89 ?  -9.647   5.797  10.156 1.000 97.170 ? 89  LYS A CA  1 
ATOM 708  C C   ? LYS A 1  89 ? -10.757   4.756  10.260 1.000 97.170 ? 89  LYS A C   1 
ATOM 709  C CB  ? LYS A 1  89 ? -10.039   7.061  10.923 1.000 97.170 ? 89  LYS A CB  1 
ATOM 710  O O   ? LYS A 1  89 ? -11.823   4.916   9.662 1.000 97.170 ? 89  LYS A O   1 
ATOM 711  C CG  ? LYS A 1  89 ? -10.120   6.871  12.430 1.000 97.170 ? 89  LYS A CG  1 
ATOM 712  C CD  ? LYS A 1  89 ? -10.342   8.195  13.150 1.000 97.170 ? 89  LYS A CD  1 
ATOM 713  C CE  ? LYS A 1  89 ? -10.290   8.026  14.663 1.000 97.170 ? 89  LYS A CE  1 
ATOM 714  N NZ  ? LYS A 1  89 ? -10.502   9.322  15.373 1.000 97.170 ? 89  LYS A NZ  1 
ATOM 715  N N   ? LEU A 1  90 ? -10.445   3.664  11.014 1.000 97.440 ? 90  LEU A N   1 
ATOM 716  C CA  ? LEU A 1  90 ? -11.435   2.613  11.227 1.000 97.440 ? 90  LEU A CA  1 
ATOM 717  C C   ? LEU A 1  90 ? -12.382   2.982  12.364 1.000 97.440 ? 90  LEU A C   1 
ATOM 718  C CB  ? LEU A 1  90 ? -10.745   1.281  11.533 1.000 97.440 ? 90  LEU A CB  1 
ATOM 719  O O   ? LEU A 1  90 ? -11.990   3.680  13.302 1.000 97.440 ? 90  LEU A O   1 
ATOM 720  C CG  ? LEU A 1  90 ?  -9.674   0.828  10.539 1.000 97.440 ? 90  LEU A CG  1 
ATOM 721  C CD1 ? LEU A 1  90 ?  -9.065  -0.498  10.984 1.000 97.440 ? 90  LEU A CD1 1 
ATOM 722  C CD2 ? LEU A 1  90 ? -10.261   0.709   9.137 1.000 97.440 ? 90  LEU A CD2 1 
ATOM 723  N N   ? GLN A 1  91 ? -13.693   2.557  12.348 1.000 96.380 ? 91  GLN A N   1 
ATOM 724  C CA  ? GLN A 1  91 ? -14.701   2.865  13.357 1.000 96.380 ? 91  GLN A CA  1 
ATOM 725  C C   ? GLN A 1  91 ? -14.330   2.260  14.708 1.000 96.380 ? 91  GLN A C   1 
ATOM 726  C CB  ? GLN A 1  91 ? -16.075   2.358  12.915 1.000 96.380 ? 91  GLN A CB  1 
ATOM 727  O O   ? GLN A 1  91 ? -14.738   2.768  15.754 1.000 96.380 ? 91  GLN A O   1 
ATOM 728  C CG  ? GLN A 1  91 ? -16.733   3.219  11.845 1.000 96.380 ? 91  GLN A CG  1 
ATOM 729  C CD  ? GLN A 1  91 ? -18.166   2.809  11.561 1.000 96.380 ? 91  GLN A CD  1 
ATOM 730  N NE2 ? GLN A 1  91 ? -19.028   3.792  11.324 1.000 96.380 ? 91  GLN A NE2 1 
ATOM 731  O OE1 ? GLN A 1  91 ? -18.495   1.619  11.553 1.000 96.380 ? 91  GLN A OE1 1 
ATOM 732  N N   ? LYS A 1  92 ? -13.481   1.124  14.653 1.000 97.060 ? 92  LYS A N   1 
ATOM 733  C CA  ? LYS A 1  92 ? -13.000   0.433  15.846 1.000 97.060 ? 92  LYS A CA  1 
ATOM 734  C C   ? LYS A 1  92 ? -11.539   0.021  15.690 1.000 97.060 ? 92  LYS A C   1 
ATOM 735  C CB  ? LYS A 1  92 ? -13.863  -0.795  16.140 1.000 97.060 ? 92  LYS A CB  1 
ATOM 736  O O   ? LYS A 1  92 ? -11.034  -0.084  14.571 1.000 97.060 ? 92  LYS A O   1 
ATOM 737  C CG  ? LYS A 1  92 ? -15.317  -0.470  16.449 1.000 97.060 ? 92  LYS A CG  1 
ATOM 738  C CD  ? LYS A 1  92 ? -16.125  -1.731  16.727 1.000 97.060 ? 92  LYS A CD  1 
ATOM 739  C CE  ? LYS A 1  92 ? -17.594  -1.413  16.968 1.000 97.060 ? 92  LYS A CE  1 
ATOM 740  N NZ  ? LYS A 1  92 ? -18.396  -2.649  17.212 1.000 97.060 ? 92  LYS A NZ  1 
ATOM 741  N N   ? ARG A 1  93 ? -10.934  -0.198  16.933 1.000 97.720 ? 93  ARG A N   1 
ATOM 742  C CA  ? ARG A 1  93 ?  -9.559  -0.685  16.927 1.000 97.720 ? 93  ARG A CA  1 
ATOM 743  C C   ? ARG A 1  93 ?  -9.501  -2.160  16.541 1.000 97.720 ? 93  ARG A C   1 
ATOM 744  C CB  ? ARG A 1  93 ?  -8.908  -0.476  18.296 1.000 97.720 ? 93  ARG A CB  1 
ATOM 745  O O   ? ARG A 1  93 ? -10.317  -2.960  17.004 1.000 97.720 ? 93  ARG A O   1 
ATOM 746  C CG  ? ARG A 1  93 ?  -8.765   0.984  18.694 1.000 97.720 ? 93  ARG A CG  1 
ATOM 747  C CD  ? ARG A 1  93 ?  -8.077   1.137  20.043 1.000 97.720 ? 93  ARG A CD  1 
ATOM 748  N NE  ? ARG A 1  93 ?  -7.928   2.540  20.417 1.000 97.720 ? 93  ARG A NE  1 
ATOM 749  N NH1 ? ARG A 1  93 ?  -5.620   2.538  20.315 1.000 97.720 ? 93  ARG A NH1 1 
ATOM 750  N NH2 ? ARG A 1  93 ?  -6.745   4.452  20.883 1.000 97.720 ? 93  ARG A NH2 1 
ATOM 751  C CZ  ? ARG A 1  93 ?  -6.765   3.174  20.538 1.000 97.720 ? 93  ARG A CZ  1 
ATOM 752  N N   ? ALA A 1  94 ?  -8.513  -2.499  15.652 1.000 97.860 ? 94  ALA A N   1 
ATOM 753  C CA  ? ALA A 1  94 ?  -8.286  -3.891  15.273 1.000 97.860 ? 94  ALA A CA  1 
ATOM 754  C C   ? ALA A 1  94 ?  -7.709  -4.690  16.438 1.000 97.860 ? 94  ALA A C   1 
ATOM 755  C CB  ? ALA A 1  94 ?  -7.354  -3.968  14.066 1.000 97.860 ? 94  ALA A CB  1 
ATOM 756  O O   ? ALA A 1  94 ?  -6.911  -4.170  17.221 1.000 97.860 ? 94  ALA A O   1 
ATOM 757  N N   ? LYS A 1  95 ?  -8.152  -5.949  16.583 1.000 97.890 ? 95  LYS A N   1 
ATOM 758  C CA  ? LYS A 1  95 ?  -7.512  -6.882  17.505 1.000 97.890 ? 95  LYS A CA  1 
ATOM 759  C C   ? LYS A 1  95 ?  -6.235  -7.462  16.903 1.000 97.890 ? 95  LYS A C   1 
ATOM 760  C CB  ? LYS A 1  95 ?  -8.473  -8.010  17.882 1.000 97.890 ? 95  LYS A CB  1 
ATOM 761  O O   ? LYS A 1  95 ?  -6.283  -8.158  15.886 1.000 97.890 ? 95  LYS A O   1 
ATOM 762  C CG  ? LYS A 1  95 ?  -7.936  -8.950  18.951 1.000 97.890 ? 95  LYS A CG  1 
ATOM 763  C CD  ? LYS A 1  95 ?  -8.944 -10.039  19.296 1.000 97.890 ? 95  LYS A CD  1 
ATOM 764  C CE  ? LYS A 1  95 ?  -8.383 -11.017  20.319 1.000 97.890 ? 95  LYS A CE  1 
ATOM 765  N NZ  ? LYS A 1  95 ?  -9.366 -12.091  20.656 1.000 97.890 ? 95  LYS A NZ  1 
ATOM 766  N N   ? ILE A 1  96 ?  -5.096  -7.137  17.547 1.000 97.450 ? 96  ILE A N   1 
ATOM 767  C CA  ? ILE A 1  96 ?  -3.822  -7.642  17.048 1.000 97.450 ? 96  ILE A CA  1 
ATOM 768  C C   ? ILE A 1  96 ?  -3.660  -9.109  17.439 1.000 97.450 ? 96  ILE A C   1 
ATOM 769  C CB  ? ILE A 1  96 ?  -2.635  -6.810  17.583 1.000 97.450 ? 96  ILE A CB  1 
ATOM 770  O O   ? ILE A 1  96 ?  -3.764  -9.459  18.617 1.000 97.450 ? 96  ILE A O   1 
ATOM 771  C CG1 ? ILE A 1  96 ?  -2.810  -5.333  17.214 1.000 97.450 ? 96  ILE A CG1 1 
ATOM 772  C CG2 ? ILE A 1  96 ?  -1.308  -7.356  17.047 1.000 97.450 ? 96  ILE A CG2 1 
ATOM 773  C CD1 ? ILE A 1  96 ?  -2.993  -5.084  15.723 1.000 97.450 ? 96  ILE A CD1 1 
ATOM 774  N N   ? ASN A 1  97 ?  -3.311  -9.913  16.381 1.000 96.130 ? 97  ASN A N   1 
ATOM 775  C CA  ? ASN A 1  97 ?  -3.088 -11.347  16.534 1.000 96.130 ? 97  ASN A CA  1 
ATOM 776  C C   ? ASN A 1  97 ?  -2.196 -11.897  15.425 1.000 96.130 ? 97  ASN A C   1 
ATOM 777  C CB  ? ASN A 1  97 ?  -4.420 -12.098  16.566 1.000 96.130 ? 97  ASN A CB  1 
ATOM 778  O O   ? ASN A 1  97 ?  -1.529 -11.135  14.724 1.000 96.130 ? 97  ASN A O   1 
ATOM 779  C CG  ? ASN A 1  97 ?  -5.233 -11.899  15.302 1.000 96.130 ? 97  ASN A CG  1 
ATOM 780  N ND2 ? ASN A 1  97 ?  -6.554 -11.903  15.439 1.000 96.130 ? 97  ASN A ND2 1 
ATOM 781  O OD1 ? ASN A 1  97 ?  -4.678 -11.745  14.211 1.000 96.130 ? 97  ASN A OD1 1 
ATOM 782  N N   ? LYS A 1  98 ?  -2.235 -13.232  15.281 1.000 95.170 ? 98  LYS A N   1 
ATOM 783  C CA  ? LYS A 1  98 ?  -1.306 -13.861  14.346 1.000 95.170 ? 98  LYS A CA  1 
ATOM 784  C C   ? LYS A 1  98 ?  -1.615 -13.455  12.908 1.000 95.170 ? 98  LYS A C   1 
ATOM 785  C CB  ? LYS A 1  98 ?  -1.356 -15.383  14.483 1.000 95.170 ? 98  LYS A CB  1 
ATOM 786  O O   ? LYS A 1  98 ?  -0.729 -13.469  12.050 1.000 95.170 ? 98  LYS A O   1 
ATOM 787  C CG  ? LYS A 1  98 ?  -2.709 -15.992  14.144 1.000 95.170 ? 98  LYS A CG  1 
ATOM 788  C CD  ? LYS A 1  98 ?  -2.697 -17.506  14.306 1.000 95.170 ? 98  LYS A CD  1 
ATOM 789  C CE  ? LYS A 1  98 ?  -4.047 -18.117  13.959 1.000 95.170 ? 98  LYS A CE  1 
ATOM 790  N NZ  ? LYS A 1  98 ?  -4.044 -19.601  14.126 1.000 95.170 ? 98  LYS A NZ  1 
ATOM 791  N N   ? ALA A 1  99 ?  -2.822 -12.990  12.596 1.000 96.420 ? 99  ALA A N   1 
ATOM 792  C CA  ? ALA A 1  99 ?  -3.253 -12.705  11.229 1.000 96.420 ? 99  ALA A CA  1 
ATOM 793  C C   ? ALA A 1  99 ?  -3.403 -11.203  11.004 1.000 96.420 ? 99  ALA A C   1 
ATOM 794  C CB  ? ALA A 1  99 ?  -4.567 -13.419  10.925 1.000 96.420 ? 99  ALA A CB  1 
ATOM 795  O O   ? ALA A 1  99 ?  -3.514 -10.748   9.863 1.000 96.420 ? 99  ALA A O   1 
ATOM 796  N N   ? VAL A 1 100 ?  -3.383 -10.359  12.091 1.000 98.150 ? 100 VAL A N   1 
ATOM 797  C CA  ? VAL A 1 100 ?  -3.542  -8.911  12.000 1.000 98.150 ? 100 VAL A CA  1 
ATOM 798  C C   ? VAL A 1 100 ?  -2.479  -8.220  12.852 1.000 98.150 ? 100 VAL A C   1 
ATOM 799  C CB  ? VAL A 1 100 ?  -4.953  -8.466  12.445 1.000 98.150 ? 100 VAL A CB  1 
ATOM 800  O O   ? VAL A 1 100 ?  -2.487  -8.335  14.080 1.000 98.150 ? 100 VAL A O   1 
ATOM 801  C CG1 ? VAL A 1 100 ?  -5.110  -6.952  12.310 1.000 98.150 ? 100 VAL A CG1 1 
ATOM 802  C CG2 ? VAL A 1 100 ?  -6.023  -9.192  11.631 1.000 98.150 ? 100 VAL A CG2 1 
ATOM 803  N N   ? LYS A 1 101 ?  -1.522  -7.491  12.091 1.000 97.840 ? 101 LYS A N   1 
ATOM 804  C CA  ? LYS A 1 101 ?  -0.464  -6.717  12.734 1.000 97.840 ? 101 LYS A CA  1 
ATOM 805  C C   ? LYS A 1 101 ?  -0.177  -5.432  11.962 1.000 97.840 ? 101 LYS A C   1 
ATOM 806  C CB  ? LYS A 1 101 ?   0.812  -7.550  12.859 1.000 97.840 ? 101 LYS A CB  1 
ATOM 807  O O   ? LYS A 1 101 ?  -0.473  -5.338  10.770 1.000 97.840 ? 101 LYS A O   1 
ATOM 808  C CG  ? LYS A 1 101 ?   0.696  -8.719  13.826 1.000 97.840 ? 101 LYS A CG  1 
ATOM 809  C CD  ? LYS A 1 101 ?   2.024  -9.450  13.980 1.000 97.840 ? 101 LYS A CD  1 
ATOM 810  C CE  ? LYS A 1 101 ?   1.911 -10.616  14.953 1.000 97.840 ? 101 LYS A CE  1 
ATOM 811  N NZ  ? LYS A 1 101 ?   3.216 -11.321  15.127 1.000 97.840 ? 101 LYS A NZ  1 
ATOM 812  N N   ? THR A 1 102 ?   0.421  -4.470  12.740 1.000 98.000 ? 102 THR A N   1 
ATOM 813  C CA  ? THR A 1 102 ?   0.828  -3.234  12.082 1.000 98.000 ? 102 THR A CA  1 
ATOM 814  C C   ? THR A 1 102 ?   2.213  -3.384  11.459 1.000 98.000 ? 102 THR A C   1 
ATOM 815  C CB  ? THR A 1 102 ?   0.831  -2.051  13.068 1.000 98.000 ? 102 THR A CB  1 
ATOM 816  O O   ? THR A 1 102 ?   3.011  -4.214  11.899 1.000 98.000 ? 102 THR A O   1 
ATOM 817  C CG2 ? THR A 1 102 ?  -0.524  -1.901  13.751 1.000 98.000 ? 102 THR A CG2 1 
ATOM 818  O OG1 ? THR A 1 102 ?   1.836  -2.271  14.066 1.000 98.000 ? 102 THR A OG1 1 
ATOM 819  N N   ? ILE A 1 103 ?   2.448  -2.540  10.370 1.000 97.830 ? 103 ILE A N   1 
ATOM 820  C CA  ? ILE A 1 103 ?   3.765  -2.455   9.749 1.000 97.830 ? 103 ILE A CA  1 
ATOM 821  C C   ? ILE A 1 103 ?   4.397  -1.101  10.063 1.000 97.830 ? 103 ILE A C   1 
ATOM 822  C CB  ? ILE A 1 103 ?   3.684  -2.667   8.221 1.000 97.830 ? 103 ILE A CB  1 
ATOM 823  O O   ? ILE A 1 103 ?   3.700  -0.087  10.143 1.000 97.830 ? 103 ILE A O   1 
ATOM 824  C CG1 ? ILE A 1 103 ?   5.091  -2.790   7.623 1.000 97.830 ? 103 ILE A CG1 1 
ATOM 825  C CG2 ? ILE A 1 103 ?   2.906  -1.527   7.558 1.000 97.830 ? 103 ILE A CG2 1 
ATOM 826  C CD1 ? ILE A 1 103 ?   5.775  -4.118   7.919 1.000 97.830 ? 103 ILE A CD1 1 
ATOM 827  N N   ? LYS A 1 104 ?   5.707  -1.148  10.271 1.000 96.800 ? 104 LYS A N   1 
ATOM 828  C CA  ? LYS A 1 104 ?   6.432   0.061  10.652 1.000 96.800 ? 104 LYS A CA  1 
ATOM 829  C C   ? LYS A 1 104 ?   6.555   1.023   9.474 1.000 96.800 ? 104 LYS A C   1 
ATOM 830  C CB  ? LYS A 1 104 ?   7.820  -0.292  11.188 1.000 96.800 ? 104 LYS A CB  1 
ATOM 831  O O   ? LYS A 1 104 ?   6.741   0.595   8.333 1.000 96.800 ? 104 LYS A O   1 
ATOM 832  C CG  ? LYS A 1 104 ?   7.799  -1.111  12.470 1.000 96.800 ? 104 LYS A CG  1 
ATOM 833  C CD  ? LYS A 1 104 ?   9.208  -1.423  12.957 1.000 96.800 ? 104 LYS A CD  1 
ATOM 834  C CE  ? LYS A 1 104 ?   9.189  -2.286  14.212 1.000 96.800 ? 104 LYS A CE  1 
ATOM 835  N NZ  ? LYS A 1 104 ?  10.568  -2.632  14.668 1.000 96.800 ? 104 LYS A NZ  1 
ATOM 836  N N   ? LEU A 1 105 ?   6.440   2.358   9.867 1.000 96.870 ? 105 LEU A N   1 
ATOM 837  C CA  ? LEU A 1 105 ?   6.730   3.394   8.881 1.000 96.870 ? 105 LEU A CA  1 
ATOM 838  C C   ? LEU A 1 105 ?   8.233   3.533   8.664 1.000 96.870 ? 105 LEU A C   1 
ATOM 839  C CB  ? LEU A 1 105 ?   6.139   4.735   9.323 1.000 96.870 ? 105 LEU A CB  1 
ATOM 840  O O   ? LEU A 1 105 ?   9.023   3.258   9.570 1.000 96.870 ? 105 LEU A O   1 
ATOM 841  C CG  ? LEU A 1 105 ?   4.614   4.812   9.402 1.000 96.870 ? 105 LEU A CG  1 
ATOM 842  C CD1 ? LEU A 1 105 ?   4.182   6.128  10.039 1.000 96.870 ? 105 LEU A CD1 1 
ATOM 843  C CD2 ? LEU A 1 105 ?   3.998   4.655   8.016 1.000 96.870 ? 105 LEU A CD2 1 
ATOM 844  N N   ? PRO A 1 106 ?   8.616   3.889   7.500 1.000 96.000 ? 106 PRO A N   1 
ATOM 845  C CA  ? PRO A 1 106 ?  10.044   3.929   7.176 1.000 96.000 ? 106 PRO A CA  1 
ATOM 846  C C   ? PRO A 1 106 ?  10.794   5.012   7.949 1.000 96.000 ? 106 PRO A C   1 
ATOM 847  C CB  ? PRO A 1 106 ?  10.057   4.221   5.674 1.000 96.000 ? 106 PRO A CB  1 
ATOM 848  O O   ? PRO A 1 106 ?  10.228   6.068   8.245 1.000 96.000 ? 106 PRO A O   1 
ATOM 849  C CG  ? PRO A 1 106 ?   8.832   5.042   5.434 1.000 96.000 ? 106 PRO A CG  1 
ATOM 850  C CD  ? PRO A 1 106 ?   7.731   4.525   6.314 1.000 96.000 ? 106 PRO A CD  1 
ATOM 851  N N   ? ASN A 1 107 ?  12.063   4.756   8.226 1.000 91.330 ? 107 ASN A N   1 
ATOM 852  C CA  ? ASN A 1 107 ?  12.959   5.729   8.841 1.000 91.330 ? 107 ASN A CA  1 
ATOM 853  C C   ? ASN A 1 107 ?  13.829   6.426   7.798 1.000 91.330 ? 107 ASN A C   1 
ATOM 854  C CB  ? ASN A 1 107 ?  13.835   5.058   9.901 1.000 91.330 ? 107 ASN A CB  1 
ATOM 855  O O   ? ASN A 1 107 ?  14.186   7.594   7.962 1.000 91.330 ? 107 ASN A O   1 
ATOM 856  C CG  ? ASN A 1 107 ?  13.045   4.615  11.116 1.000 91.330 ? 107 ASN A CG  1 
ATOM 857  N ND2 ? ASN A 1 107 ?  13.401   3.461  11.667 1.000 91.330 ? 107 ASN A ND2 1 
ATOM 858  O OD1 ? ASN A 1 107 ?  12.121   5.304  11.556 1.000 91.330 ? 107 ASN A OD1 1 
ATOM 859  N N   ? THR A 1 108 ?  14.162   5.691   6.701 1.000 93.650 ? 108 THR A N   1 
ATOM 860  C CA  ? THR A 1 108 ?  14.984   6.225   5.621 1.000 93.650 ? 108 THR A CA  1 
ATOM 861  C C   ? THR A 1 108 ?  14.440   5.793   4.262 1.000 93.650 ? 108 THR A C   1 
ATOM 862  C CB  ? THR A 1 108 ?  16.449   5.772   5.758 1.000 93.650 ? 108 THR A CB  1 
ATOM 863  O O   ? THR A 1 108 ?  13.670   4.834   4.173 1.000 93.650 ? 108 THR A O   1 
ATOM 864  C CG2 ? THR A 1 108 ?  17.049   6.240   7.079 1.000 93.650 ? 108 THR A CG2 1 
ATOM 865  O OG1 ? THR A 1 108 ?  16.508   4.341   5.699 1.000 93.650 ? 108 THR A OG1 1 
ATOM 866  N N   ? ASP A 1 109 ?  15.002   6.555   3.265 1.000 93.260 ? 109 ASP A N   1 
ATOM 867  C CA  ? ASP A 1 109 ?  14.647   6.197   1.895 1.000 93.260 ? 109 ASP A CA  1 
ATOM 868  C C   ? ASP A 1 109 ?  15.364   4.922   1.457 1.000 93.260 ? 109 ASP A C   1 
ATOM 869  C CB  ? ASP A 1 109 ?  14.979   7.343   0.938 1.000 93.260 ? 109 ASP A CB  1 
ATOM 870  O O   ? ASP A 1 109 ?  16.531   4.713   1.795 1.000 93.260 ? 109 ASP A O   1 
ATOM 871  C CG  ? ASP A 1 109 ?  14.048   8.533   1.092 1.000 93.260 ? 109 ASP A CG  1 
ATOM 872  O OD1 ? ASP A 1 109 ?  12.928   8.367   1.622 1.000 93.260 ? 109 ASP A OD1 1 
ATOM 873  O OD2 ? ASP A 1 109 ?  14.436   9.646   0.676 1.000 93.260 ? 109 ASP A OD2 1 
ATOM 874  N N   ? PRO A 1 110 ?  14.557   4.114   0.697 1.000 93.620 ? 110 PRO A N   1 
ATOM 875  C CA  ? PRO A 1 110 ?  15.291   2.987   0.115 1.000 93.620 ? 110 PRO A CA  1 
ATOM 876  C C   ? PRO A 1 110 ?  16.271   3.419  -0.973 1.000 93.620 ? 110 PRO A C   1 
ATOM 877  C CB  ? PRO A 1 110 ?  14.182   2.107  -0.467 1.000 93.620 ? 110 PRO A CB  1 
ATOM 878  O O   ? PRO A 1 110 ?  16.009   4.384  -1.696 1.000 93.620 ? 110 PRO A O   1 
ATOM 879  C CG  ? PRO A 1 110 ?  13.097   3.062  -0.849 1.000 93.620 ? 110 PRO A CG  1 
ATOM 880  C CD  ? PRO A 1 110 ?  13.064   4.174   0.159 1.000 93.620 ? 110 PRO A CD  1 
ATOM 881  N N   ? LYS A 1 111 ?  17.458   2.793  -1.038 1.000 94.860 ? 111 LYS A N   1 
ATOM 882  C CA  ? LYS A 1 111 ?  18.441   3.065  -2.083 1.000 94.860 ? 111 LYS A CA  1 
ATOM 883  C C   ? LYS A 1 111 ?  18.222   2.161  -3.293 1.000 94.860 ? 111 LYS A C   1 
ATOM 884  C CB  ? LYS A 1 111 ?  19.861   2.885  -1.544 1.000 94.860 ? 111 LYS A CB  1 
ATOM 885  O O   ? LYS A 1 111 ?  17.714   1.046  -3.157 1.000 94.860 ? 111 LYS A O   1 
ATOM 886  C CG  ? LYS A 1 111 ?  20.215   3.828  -0.404 1.000 94.860 ? 111 LYS A CG  1 
ATOM 887  C CD  ? LYS A 1 111 ?  21.635   3.594   0.096 1.000 94.860 ? 111 LYS A CD  1 
ATOM 888  C CE  ? LYS A 1 111 ?  21.982   4.523   1.251 1.000 94.860 ? 111 LYS A CE  1 
ATOM 889  N NZ  ? LYS A 1 111 ?  23.358   4.268   1.772 1.000 94.860 ? 111 LYS A NZ  1 
ATOM 890  N N   ? PRO A 1 112 ?  18.659   2.746  -4.460 1.000 95.890 ? 112 PRO A N   1 
ATOM 891  C CA  ? PRO A 1 112 ?  18.610   1.852  -5.619 1.000 95.890 ? 112 PRO A CA  1 
ATOM 892  C C   ? PRO A 1 112 ?  19.308   0.518  -5.366 1.000 95.890 ? 112 PRO A C   1 
ATOM 893  C CB  ? PRO A 1 112 ?  19.334   2.648  -6.708 1.000 95.890 ? 112 PRO A CB  1 
ATOM 894  O O   ? PRO A 1 112 ?  20.369   0.481  -4.738 1.000 95.890 ? 112 PRO A O   1 
ATOM 895  C CG  ? PRO A 1 112 ?  19.130   4.081  -6.334 1.000 95.890 ? 112 PRO A CG  1 
ATOM 896  C CD  ? PRO A 1 112 ?  19.172   4.193  -4.837 1.000 95.890 ? 112 PRO A CD  1 
ATOM 897  N N   ? GLY A 1 113 ?  18.647  -0.557  -5.815 1.000 95.810 ? 113 GLY A N   1 
ATOM 898  C CA  ? GLY A 1 113 ?  19.197  -1.890  -5.628 1.000 95.810 ? 113 GLY A CA  1 
ATOM 899  C C   ? GLY A 1 113 ?  18.631  -2.604  -4.415 1.000 95.810 ? 113 GLY A C   1 
ATOM 900  O O   ? GLY A 1 113 ?  18.869  -3.798  -4.223 1.000 95.810 ? 113 GLY A O   1 
ATOM 901  N N   ? THR A 1 114 ?  17.967  -1.852  -3.555 1.000 96.860 ? 114 THR A N   1 
ATOM 902  C CA  ? THR A 1 114 ?  17.323  -2.434  -2.382 1.000 96.860 ? 114 THR A CA  1 
ATOM 903  C C   ? THR A 1 114 ?  16.225  -3.410  -2.797 1.000 96.860 ? 114 THR A C   1 
ATOM 904  C CB  ? THR A 1 114 ?  16.728  -1.344  -1.472 1.000 96.860 ? 114 THR A CB  1 
ATOM 905  O O   ? THR A 1 114 ?  15.377  -3.081  -3.629 1.000 96.860 ? 114 THR A O   1 
ATOM 906  C CG2 ? THR A 1 114 ?  16.075  -1.955  -0.237 1.000 96.860 ? 114 THR A CG2 1 
ATOM 907  O OG1 ? THR A 1 114 ?  17.772  -0.455  -1.056 1.000 96.860 ? 114 THR A OG1 1 
ATOM 908  N N   ? MET A 1 115 ?  16.228  -4.585  -2.225 1.000 96.070 ? 115 MET A N   1 
ATOM 909  C CA  ? MET A 1 115 ?  15.178  -5.573  -2.460 1.000 96.070 ? 115 MET A CA  1 
ATOM 910  C C   ? MET A 1 115 ?  13.938  -5.257  -1.631 1.000 96.070 ? 115 MET A C   1 
ATOM 911  C CB  ? MET A 1 115 ?  15.681  -6.980  -2.133 1.000 96.070 ? 115 MET A CB  1 
ATOM 912  O O   ? MET A 1 115 ?  14.029  -5.074  -0.416 1.000 96.070 ? 115 MET A O   1 
ATOM 913  C CG  ? MET A 1 115 ?  16.744  -7.490  -3.093 1.000 96.070 ? 115 MET A CG  1 
ATOM 914  S SD  ? MET A 1 115 ?  16.133  -7.615  -4.818 1.000 96.070 ? 115 MET A SD  1 
ATOM 915  C CE  ? MET A 1 115 ?  14.761  -8.781  -4.587 1.000 96.070 ? 115 MET A CE  1 
ATOM 916  N N   ? CYS A 1 116 ?  12.817  -5.315  -2.277 1.000 96.670 ? 116 CYS A N   1 
ATOM 917  C CA  ? CYS A 1 116 ?  11.551  -4.974  -1.638 1.000 96.670 ? 116 CYS A CA  1 
ATOM 918  C C   ? CYS A 1 116 ?  10.466  -5.979  -2.006 1.000 96.670 ? 116 CYS A C   1 
ATOM 919  C CB  ? CYS A 1 116 ?  11.111  -3.566  -2.036 1.000 96.670 ? 116 CYS A CB  1 
ATOM 920  O O   ? CYS A 1 116 ?  10.631  -6.762  -2.943 1.000 96.670 ? 116 CYS A O   1 
ATOM 921  S SG  ? CYS A 1 116 ?  12.285  -2.276  -1.565 1.000 96.670 ? 116 CYS A SG  1 
ATOM 922  N N   ? GLN A 1 117 ?   9.401  -5.913  -1.224 1.000 95.790 ? 117 GLN A N   1 
ATOM 923  C CA  ? GLN A 1 117 ?   8.253  -6.780  -1.467 1.000 95.790 ? 117 GLN A CA  1 
ATOM 924  C C   ? GLN A 1 117 ?   6.974  -5.965  -1.634 1.000 95.790 ? 117 GLN A C   1 
ATOM 925  C CB  ? GLN A 1 117 ?   8.090  -7.787  -0.328 1.000 95.790 ? 117 GLN A CB  1 
ATOM 926  O O   ? GLN A 1 117 ?   6.778  -4.959  -0.948 1.000 95.790 ? 117 GLN A O   1 
ATOM 927  C CG  ? GLN A 1 117 ?   6.973  -8.796  -0.555 1.000 95.790 ? 117 GLN A CG  1 
ATOM 928  C CD  ? GLN A 1 117 ?   6.841  -9.792   0.583 1.000 95.790 ? 117 GLN A CD  1 
ATOM 929  N NE2 ? GLN A 1 117 ?   6.191 -10.919   0.312 1.000 95.790 ? 117 GLN A NE2 1 
ATOM 930  O OE1 ? GLN A 1 117 ?   7.321  -9.551   1.695 1.000 95.790 ? 117 GLN A OE1 1 
ATOM 931  N N   ? VAL A 1 118 ?   6.135  -6.496  -2.490 1.000 95.270 ? 118 VAL A N   1 
ATOM 932  C CA  ? VAL A 1 118 ?   4.795  -5.953  -2.686 1.000 95.270 ? 118 VAL A CA  1 
ATOM 933  C C   ? VAL A 1 118 ?   3.762  -7.071  -2.567 1.000 95.270 ? 118 VAL A C   1 
ATOM 934  C CB  ? VAL A 1 118 ?   4.663  -5.248  -4.054 1.000 95.270 ? 118 VAL A CB  1 
ATOM 935  O O   ? VAL A 1 118 ?   3.999  -8.194  -3.017 1.000 95.270 ? 118 VAL A O   1 
ATOM 936  C CG1 ? VAL A 1 118 ?   3.280  -4.616  -4.205 1.000 95.270 ? 118 VAL A CG1 1 
ATOM 937  C CG2 ? VAL A 1 118 ?   5.756  -4.194  -4.219 1.000 95.270 ? 118 VAL A CG2 1 
ATOM 938  N N   ? ALA A 1 119 ?   2.718  -6.781  -1.950 1.000 94.690 ? 119 ALA A N   1 
ATOM 939  C CA  ? ALA A 1 119 ?   1.666  -7.781  -1.780 1.000 94.690 ? 119 ALA A CA  1 
ATOM 940  C C   ? ALA A 1 119 ?   0.299  -7.206  -2.141 1.000 94.690 ? 119 ALA A C   1 
ATOM 941  C CB  ? ALA A 1 119 ?   1.657  -8.304  -0.345 1.000 94.690 ? 119 ALA A CB  1 
ATOM 942  O O   ? ALA A 1 119 ?   0.069  -6.002  -2.003 1.000 94.690 ? 119 ALA A O   1 
ATOM 943  N N   ? GLY A 1 120 ?  -0.554  -8.078  -2.604 1.000 94.430 ? 120 GLY A N   1 
ATOM 944  C CA  ? GLY A 1 120 ?  -1.895  -7.638  -2.956 1.000 94.430 ? 120 GLY A CA  1 
ATOM 945  C C   ? GLY A 1 120 ?  -2.706  -8.704  -3.667 1.000 94.430 ? 120 GLY A C   1 
ATOM 946  O O   ? GLY A 1 120 ?  -2.261  -9.846  -3.798 1.000 94.430 ? 120 GLY A O   1 
ATOM 947  N N   ? TRP A 1 121 ?  -4.010  -8.352  -4.040 1.000 92.270 ? 121 TRP A N   1 
ATOM 948  C CA  ? TRP A 1 121 ?  -4.955  -9.259  -4.683 1.000 92.270 ? 121 TRP A CA  1 
ATOM 949  C C   ? TRP A 1 121 ?  -5.206  -8.848  -6.130 1.000 92.270 ? 121 TRP A C   1 
ATOM 950  C CB  ? TRP A 1 121 ?  -6.278  -9.291  -3.912 1.000 92.270 ? 121 TRP A CB  1 
ATOM 951  O O   ? TRP A 1 121 ?  -6.291  -9.079  -6.668 1.000 92.270 ? 121 TRP A O   1 
ATOM 952  C CG  ? TRP A 1 121 ?  -6.178  -9.923  -2.556 1.000 92.270 ? 121 TRP A CG  1 
ATOM 953  C CD1 ? TRP A 1 121 ?  -6.397 -11.235  -2.240 1.000 92.270 ? 121 TRP A CD1 1 
ATOM 954  C CD2 ? TRP A 1 121 ?  -5.836  -9.267  -1.331 1.000 92.270 ? 121 TRP A CD2 1 
ATOM 955  C CE2 ? TRP A 1 121 ?  -5.867 -10.243  -0.311 1.000 92.270 ? 121 TRP A CE2 1 
ATOM 956  C CE3 ? TRP A 1 121 ?  -5.505  -7.947  -0.997 1.000 92.270 ? 121 TRP A CE3 1 
ATOM 957  N NE1 ? TRP A 1 121 ?  -6.212 -11.434  -0.892 1.000 92.270 ? 121 TRP A NE1 1 
ATOM 958  C CH2 ? TRP A 1 121 ?  -5.259  -8.641   1.321 1.000 92.270 ? 121 TRP A CH2 1 
ATOM 959  C CZ2 ? TRP A 1 121 ?  -5.580  -9.940   1.022 1.000 92.270 ? 121 TRP A CZ2 1 
ATOM 960  C CZ3 ? TRP A 1 121 ?  -5.220  -7.647   0.330 1.000 92.270 ? 121 TRP A CZ3 1 
ATOM 961  N N   ? GLY A 1 122 ?  -4.270  -8.032  -6.742 1.000 85.880 ? 122 GLY A N   1 
ATOM 962  C CA  ? GLY A 1 122 ?  -4.402  -7.523  -8.098 1.000 85.880 ? 122 GLY A CA  1 
ATOM 963  C C   ? GLY A 1 122 ?  -4.392  -8.617  -9.149 1.000 85.880 ? 122 GLY A C   1 
ATOM 964  O O   ? GLY A 1 122 ?  -4.476  -9.802  -8.820 1.000 85.880 ? 122 GLY A O   1 
ATOM 965  N N   ? ILE A 1 123 ?  -4.398  -8.325 -10.510 1.000 85.530 ? 123 ILE A N   1 
ATOM 966  C CA  ? ILE A 1 123 ?  -4.370  -9.285 -11.608 1.000 85.530 ? 123 ILE A CA  1 
ATOM 967  C C   ? ILE A 1 123 ?  -3.014  -9.986 -11.646 1.000 85.530 ? 123 ILE A C   1 
ATOM 968  C CB  ? ILE A 1 123 ?  -4.658  -8.601 -12.964 1.000 85.530 ? 123 ILE A CB  1 
ATOM 969  O O   ? ILE A 1 123 ?  -2.001  -9.414 -11.235 1.000 85.530 ? 123 ILE A O   1 
ATOM 970  C CG1 ? ILE A 1 123 ?  -3.587  -7.547 -13.269 1.000 85.530 ? 123 ILE A CG1 1 
ATOM 971  C CG2 ? ILE A 1 123 ?  -6.056  -7.978 -12.968 1.000 85.530 ? 123 ILE A CG2 1 
ATOM 972  C CD1 ? ILE A 1 123 ?  -3.677  -6.961 -14.671 1.000 85.530 ? 123 ILE A CD1 1 
ATOM 973  N N   ? ILE A 1 124 ?  -2.941 -11.240 -12.140 1.000 86.490 ? 124 ILE A N   1 
ATOM 974  C CA  ? ILE A 1 124 ?  -1.729 -12.051 -12.102 1.000 86.490 ? 124 ILE A CA  1 
ATOM 975  C C   ? ILE A 1 124 ?  -1.165 -12.204 -13.512 1.000 86.490 ? 124 ILE A C   1 
ATOM 976  C CB  ? ILE A 1 124 ?  -1.998 -13.439 -11.478 1.000 86.490 ? 124 ILE A CB  1 
ATOM 977  O O   ? ILE A 1 124 ?  -0.034 -12.662 -13.689 1.000 86.490 ? 124 ILE A O   1 
ATOM 978  C CG1 ? ILE A 1 124 ?  -3.066 -14.188 -12.283 1.000 86.490 ? 124 ILE A CG1 1 
ATOM 979  C CG2 ? ILE A 1 124 ?  -2.414 -13.301 -10.011 1.000 86.490 ? 124 ILE A CG2 1 
ATOM 980  C CD1 ? ILE A 1 124 ?  -3.252 -15.640 -11.863 1.000 86.490 ? 124 ILE A CD1 1 
ATOM 981  N N   ? LYS A 1 125 ?  -1.953 -11.781 -14.497 1.000 86.300 ? 125 LYS A N   1 
ATOM 982  C CA  ? LYS A 1 125 ?  -1.530 -11.793 -15.894 1.000 86.300 ? 125 LYS A CA  1 
ATOM 983  C C   ? LYS A 1 125 ?  -2.058 -10.569 -16.638 1.000 86.300 ? 125 LYS A C   1 
ATOM 984  C CB  ? LYS A 1 125 ?  -2.002 -13.072 -16.587 1.000 86.300 ? 125 LYS A CB  1 
ATOM 985  O O   ? LYS A 1 125 ?  -3.188 -10.134 -16.405 1.000 86.300 ? 125 LYS A O   1 
ATOM 986  C CG  ? LYS A 1 125 ?  -1.358 -14.341 -16.049 1.000 86.300 ? 125 LYS A CG  1 
ATOM 987  C CD  ? LYS A 1 125 ?  -1.853 -15.576 -16.790 1.000 86.300 ? 125 LYS A CD  1 
ATOM 988  C CE  ? LYS A 1 125 ?  -1.252 -16.852 -16.215 1.000 86.300 ? 125 LYS A CE  1 
ATOM 989  N NZ  ? LYS A 1 125 ?  -1.758 -18.069 -16.919 1.000 86.300 ? 125 LYS A NZ  1 
ATOM 990  N N   ? ASN A 1 126 ?  -1.130 -10.079 -17.553 1.000 84.140 ? 126 ASN A N   1 
ATOM 991  C CA  ? ASN A 1 126 ?  -1.581  -8.974 -18.393 1.000 84.140 ? 126 ASN A CA  1 
ATOM 992  C C   ? ASN A 1 126 ?  -2.765  -9.380 -19.265 1.000 84.140 ? 126 ASN A C   1 
ATOM 993  C CB  ? ASN A 1 126 ?  -0.433  -8.458 -19.262 1.000 84.140 ? 126 ASN A CB  1 
ATOM 994  O O   ? ASN A 1 126 ?  -2.780 -10.476 -19.828 1.000 84.140 ? 126 ASN A O   1 
ATOM 995  C CG  ? ASN A 1 126 ?   0.612  -7.703 -18.463 1.000 84.140 ? 126 ASN A CG  1 
ATOM 996  N ND2 ? ASN A 1 126 ?   1.876  -8.065 -18.649 1.000 84.140 ? 126 ASN A ND2 1 
ATOM 997  O OD1 ? ASN A 1 126 ?   0.285  -6.804 -17.685 1.000 84.140 ? 126 ASN A OD1 1 
ATOM 998  N N   ? GLY A 1 127 ?  -3.874  -8.507 -19.346 1.000 81.190 ? 127 GLY A N   1 
ATOM 999  C CA  ? GLY A 1 127 ?  -4.982  -8.817 -20.235 1.000 81.190 ? 127 GLY A CA  1 
ATOM 1000 C C   ? GLY A 1 127 ?  -6.128  -9.524 -19.536 1.000 81.190 ? 127 GLY A C   1 
ATOM 1001 O O   ? GLY A 1 127 ?  -7.160  -9.801 -20.150 1.000 81.190 ? 127 GLY A O   1 
ATOM 1002 N N   ? GLN A 1 128 ?  -5.815  -9.919 -18.269 1.000 81.860 ? 128 GLN A N   1 
ATOM 1003 C CA  ? GLN A 1 128 ?  -6.883 -10.491 -17.456 1.000 81.860 ? 128 GLN A CA  1 
ATOM 1004 C C   ? GLN A 1 128 ?  -7.656  -9.401 -16.719 1.000 81.860 ? 128 GLN A C   1 
ATOM 1005 C CB  ? GLN A 1 128 ?  -6.317 -11.500 -16.456 1.000 81.860 ? 128 GLN A CB  1 
ATOM 1006 O O   ? GLN A 1 128 ?  -7.094  -8.361 -16.370 1.000 81.860 ? 128 GLN A O   1 
ATOM 1007 C CG  ? GLN A 1 128 ?  -5.830 -12.793 -17.097 1.000 81.860 ? 128 GLN A CG  1 
ATOM 1008 C CD  ? GLN A 1 128 ?  -5.560 -13.886 -16.080 1.000 81.860 ? 128 GLN A CD  1 
ATOM 1009 N NE2 ? GLN A 1 128 ?  -5.170 -15.061 -16.563 1.000 81.860 ? 128 GLN A NE2 1 
ATOM 1010 O OE1 ? GLN A 1 128 ?  -5.699 -13.676 -14.871 1.000 81.860 ? 128 GLN A OE1 1 
ATOM 1011 N N   ? ARG A 1 129 ?  -8.966  -9.683 -16.497 1.000 77.270 ? 129 ARG A N   1 
ATOM 1012 C CA  ? ARG A 1 129 ?  -9.813  -8.652 -15.907 1.000 77.270 ? 129 ARG A CA  1 
ATOM 1013 C C   ? ARG A 1 129 ? -10.133  -8.973 -14.451 1.000 77.270 ? 129 ARG A C   1 
ATOM 1014 C CB  ? ARG A 1 129 ? -11.108  -8.497 -16.707 1.000 77.270 ? 129 ARG A CB  1 
ATOM 1015 O O   ? ARG A 1 129 ? -10.400  -8.070 -13.655 1.000 77.270 ? 129 ARG A O   1 
ATOM 1016 C CG  ? ARG A 1 129 ? -10.917  -7.847 -18.068 1.000 77.270 ? 129 ARG A CG  1 
ATOM 1017 C CD  ? ARG A 1 129 ? -12.248  -7.588 -18.761 1.000 77.270 ? 129 ARG A CD  1 
ATOM 1018 N NE  ? ARG A 1 129 ? -12.065  -6.928 -20.050 1.000 77.270 ? 129 ARG A NE  1 
ATOM 1019 N NH1 ? ARG A 1 129 ? -14.272  -7.133 -20.702 1.000 77.270 ? 129 ARG A NH1 1 
ATOM 1020 N NH2 ? ARG A 1 129 ? -12.753  -6.115 -22.085 1.000 77.270 ? 129 ARG A NH2 1 
ATOM 1021 C CZ  ? ARG A 1 129 ? -13.030  -6.727 -20.943 1.000 77.270 ? 129 ARG A CZ  1 
ATOM 1022 N N   ? LYS A 1 130 ?  -9.733 -10.312 -14.064 1.000 83.810 ? 130 LYS A N   1 
ATOM 1023 C CA  ? LYS A 1 130 ? -10.170 -10.694 -12.725 1.000 83.810 ? 130 LYS A CA  1 
ATOM 1024 C C   ? LYS A 1 130 ?  -8.991 -10.755 -11.758 1.000 83.810 ? 130 LYS A C   1 
ATOM 1025 C CB  ? LYS A 1 130 ? -10.889 -12.044 -12.759 1.000 83.810 ? 130 LYS A CB  1 
ATOM 1026 O O   ? LYS A 1 130 ?  -8.004 -11.446 -12.017 1.000 83.810 ? 130 LYS A O   1 
ATOM 1027 C CG  ? LYS A 1 130 ? -11.577 -12.413 -11.453 1.000 83.810 ? 130 LYS A CG  1 
ATOM 1028 C CD  ? LYS A 1 130 ? -12.326 -13.734 -11.569 1.000 83.810 ? 130 LYS A CD  1 
ATOM 1029 C CE  ? LYS A 1 130 ? -12.959 -14.137 -10.244 1.000 83.810 ? 130 LYS A CE  1 
ATOM 1030 N NZ  ? LYS A 1 130 ? -13.703 -15.427 -10.356 1.000 83.810 ? 130 LYS A NZ  1 
ATOM 1031 N N   ? PRO A 1 131 ?  -9.054  -9.977 -10.610 1.000 85.610 ? 131 PRO A N   1 
ATOM 1032 C CA  ? PRO A 1 131 ?  -8.021 -10.059  -9.575 1.000 85.610 ? 131 PRO A CA  1 
ATOM 1033 C C   ? PRO A 1 131 ?  -7.958 -11.433  -8.912 1.000 85.610 ? 131 PRO A C   1 
ATOM 1034 C CB  ? PRO A 1 131 ?  -8.442  -8.986  -8.569 1.000 85.610 ? 131 PRO A CB  1 
ATOM 1035 O O   ? PRO A 1 131 ?  -8.910 -12.212  -9.006 1.000 85.610 ? 131 PRO A O   1 
ATOM 1036 C CG  ? PRO A 1 131 ?  -9.433  -8.141  -9.303 1.000 85.610 ? 131 PRO A CG  1 
ATOM 1037 C CD  ? PRO A 1 131 ? -10.036  -8.964 -10.405 1.000 85.610 ? 131 PRO A CD  1 
ATOM 1038 N N   ? SER A 1 132 ?  -6.876 -11.737  -8.299 1.000 90.250 ? 132 SER A N   1 
ATOM 1039 C CA  ? SER A 1 132 ?  -6.661 -12.987  -7.578 1.000 90.250 ? 132 SER A CA  1 
ATOM 1040 C C   ? SER A 1 132 ?  -7.546 -13.071  -6.339 1.000 90.250 ? 132 SER A C   1 
ATOM 1041 C CB  ? SER A 1 132 ?  -5.192 -13.128  -7.176 1.000 90.250 ? 132 SER A CB  1 
ATOM 1042 O O   ? SER A 1 132 ?  -7.718 -12.081  -5.625 1.000 90.250 ? 132 SER A O   1 
ATOM 1043 O OG  ? SER A 1 132 ?  -4.989 -14.308  -6.418 1.000 90.250 ? 132 SER A OG  1 
ATOM 1044 N N   ? ASN A 1 133 ?  -8.090 -14.249  -6.131 1.000 91.850 ? 133 ASN A N   1 
ATOM 1045 C CA  ? ASN A 1 133 ?  -8.847 -14.510  -4.912 1.000 91.850 ? 133 ASN A CA  1 
ATOM 1046 C C   ? ASN A 1 133 ?  -7.924 -14.743  -3.719 1.000 91.850 ? 133 ASN A C   1 
ATOM 1047 C CB  ? ASN A 1 133 ?  -9.778 -15.709  -5.104 1.000 91.850 ? 133 ASN A CB  1 
ATOM 1048 O O   ? ASN A 1 133 ?  -8.321 -14.532  -2.571 1.000 91.850 ? 133 ASN A O   1 
ATOM 1049 C CG  ? ASN A 1 133 ? -10.729 -15.902  -3.940 1.000 91.850 ? 133 ASN A CG  1 
ATOM 1050 N ND2 ? ASN A 1 133 ? -10.696 -17.085  -3.337 1.000 91.850 ? 133 ASN A ND2 1 
ATOM 1051 O OD1 ? ASN A 1 133 ? -11.489 -14.996  -3.585 1.000 91.850 ? 133 ASN A OD1 1 
ATOM 1052 N N   ? ILE A 1 134 ?  -6.703 -15.058  -3.962 1.000 94.140 ? 134 ILE A N   1 
ATOM 1053 C CA  ? ILE A 1 134 ?  -5.715 -15.404  -2.946 1.000 94.140 ? 134 ILE A CA  1 
ATOM 1054 C C   ? ILE A 1 134 ?  -4.610 -14.350  -2.922 1.000 94.140 ? 134 ILE A C   1 
ATOM 1055 C CB  ? ILE A 1 134 ?  -5.114 -16.805  -3.197 1.000 94.140 ? 134 ILE A CB  1 
ATOM 1056 O O   ? ILE A 1 134 ?  -4.172 -13.877  -3.973 1.000 94.140 ? 134 ILE A O   1 
ATOM 1057 C CG1 ? ILE A 1 134 ?  -6.222 -17.864  -3.229 1.000 94.140 ? 134 ILE A CG1 1 
ATOM 1058 C CG2 ? ILE A 1 134 ?  -4.066 -17.142  -2.131 1.000 94.140 ? 134 ILE A CG2 1 
ATOM 1059 C CD1 ? ILE A 1 134 ?  -6.875 -18.119  -1.877 1.000 94.140 ? 134 ILE A CD1 1 
ATOM 1060 N N   ? LEU A 1 135 ?  -4.237 -13.937  -1.676 1.000 95.330 ? 135 LEU A N   1 
ATOM 1061 C CA  ? LEU A 1 135 ?  -3.168 -12.959  -1.510 1.000 95.330 ? 135 LEU A CA  1 
ATOM 1062 C C   ? LEU A 1 135 ?  -1.859 -13.480  -2.094 1.000 95.330 ? 135 LEU A C   1 
ATOM 1063 C CB  ? LEU A 1 135 ?  -2.979 -12.616  -0.030 1.000 95.330 ? 135 LEU A CB  1 
ATOM 1064 O O   ? LEU A 1 135 ?  -1.447 -14.604  -1.801 1.000 95.330 ? 135 LEU A O   1 
ATOM 1065 C CG  ? LEU A 1 135 ?  -2.016 -11.470   0.283 1.000 95.330 ? 135 LEU A CG  1 
ATOM 1066 C CD1 ? LEU A 1 135 ?  -2.536 -10.164  -0.308 1.000 95.330 ? 135 LEU A CD1 1 
ATOM 1067 C CD2 ? LEU A 1 135 ?  -1.813 -11.338   1.789 1.000 95.330 ? 135 LEU A CD2 1 
ATOM 1068 N N   ? ARG A 1 136 ?  -1.212 -12.556  -2.891 1.000 95.950 ? 136 ARG A N   1 
ATOM 1069 C CA  ? ARG A 1 136 ?   0.057 -12.888  -3.531 1.000 95.950 ? 136 ARG A CA  1 
ATOM 1070 C C   ? ARG A 1 136 ?   1.119 -11.838  -3.221 1.000 95.950 ? 136 ARG A C   1 
ATOM 1071 C CB  ? ARG A 1 136 ?  -0.122 -13.021  -5.044 1.000 95.950 ? 136 ARG A CB  1 
ATOM 1072 O O   ? ARG A 1 136 ?   0.792 -10.706  -2.858 1.000 95.950 ? 136 ARG A O   1 
ATOM 1073 C CG  ? ARG A 1 136 ?  -1.114 -14.098  -5.455 1.000 95.950 ? 136 ARG A CG  1 
ATOM 1074 C CD  ? ARG A 1 136 ?  -1.142 -14.292  -6.965 1.000 95.950 ? 136 ARG A CD  1 
ATOM 1075 N NE  ? ARG A 1 136 ?  -0.983 -15.697  -7.330 1.000 95.950 ? 136 ARG A NE  1 
ATOM 1076 N NH1 ? ARG A 1 136 ?  -0.032 -15.266  -9.391 1.000 95.950 ? 136 ARG A NH1 1 
ATOM 1077 N NH2 ? ARG A 1 136 ?  -0.362 -17.429  -8.705 1.000 95.950 ? 136 ARG A NH2 1 
ATOM 1078 C CZ  ? ARG A 1 136 ?  -0.459 -16.127  -8.475 1.000 95.950 ? 136 ARG A CZ  1 
ATOM 1079 N N   ? ALA A 1 137 ?   2.386 -12.245  -3.381 1.000 95.100 ? 137 ALA A N   1 
ATOM 1080 C CA  ? ALA A 1 137 ?   3.490 -11.312  -3.172 1.000 95.100 ? 137 ALA A CA  1 
ATOM 1081 C C   ? ALA A 1 137 ?   4.589 -11.520  -4.210 1.000 95.100 ? 137 ALA A C   1 
ATOM 1082 C CB  ? ALA A 1 137 ?   4.057 -11.466  -1.763 1.000 95.100 ? 137 ALA A CB  1 
ATOM 1083 O O   ? ALA A 1 137 ?   4.759 -12.626  -4.729 1.000 95.100 ? 137 ALA A O   1 
ATOM 1084 N N   ? VAL A 1 138 ?   5.303 -10.425  -4.424 1.000 94.420 ? 138 VAL A N   1 
ATOM 1085 C CA  ? VAL A 1 138 ?   6.427 -10.494  -5.352 1.000 94.420 ? 138 VAL A CA  1 
ATOM 1086 C C   ? VAL A 1 138 ?   7.594  -9.670  -4.813 1.000 94.420 ? 138 VAL A C   1 
ATOM 1087 C CB  ? VAL A 1 138 ?   6.031 -10.000  -6.761 1.000 94.420 ? 138 VAL A CB  1 
ATOM 1088 O O   ? VAL A 1 138 ?   7.389  -8.622  -4.195 1.000 94.420 ? 138 VAL A O   1 
ATOM 1089 C CG1 ? VAL A 1 138 ?   5.677  -8.514  -6.732 1.000 94.420 ? 138 VAL A CG1 1 
ATOM 1090 C CG2 ? VAL A 1 138 ?   7.160 -10.265  -7.756 1.000 94.420 ? 138 VAL A CG2 1 
ATOM 1091 N N   ? ASN A 1 139 ?   8.779 -10.210  -5.118 1.000 94.290 ? 139 ASN A N   1 
ATOM 1092 C CA  ? ASN A 1 139 ?   9.980  -9.427  -4.849 1.000 94.290 ? 139 ASN A CA  1 
ATOM 1093 C C   ? ASN A 1 139 ?  10.324  -8.508  -6.018 1.000 94.290 ? 139 ASN A C   1 
ATOM 1094 C CB  ? ASN A 1 139 ?  11.161 -10.347  -4.532 1.000 94.290 ? 139 ASN A CB  1 
ATOM 1095 O O   ? ASN A 1 139 ?  10.272  -8.924  -7.176 1.000 94.290 ? 139 ASN A O   1 
ATOM 1096 C CG  ? ASN A 1 139 ?  10.999 -11.071  -3.210 1.000 94.290 ? 139 ASN A CG  1 
ATOM 1097 N ND2 ? ASN A 1 139 ?  11.549 -12.277  -3.124 1.000 94.290 ? 139 ASN A ND2 1 
ATOM 1098 O OD1 ? ASN A 1 139 ?  10.384 -10.552  -2.275 1.000 94.290 ? 139 ASN A OD1 1 
ATOM 1099 N N   ? ILE A 1 140 ?  10.685  -7.235  -5.597 1.000 94.920 ? 140 ILE A N   1 
ATOM 1100 C CA  ? ILE A 1 140 ?  11.084  -6.263  -6.609 1.000 94.920 ? 140 ILE A CA  1 
ATOM 1101 C C   ? ILE A 1 140 ?  12.235  -5.411  -6.081 1.000 94.920 ? 140 ILE A C   1 
ATOM 1102 C CB  ? ILE A 1 140 ?   9.899  -5.363  -7.026 1.000 94.920 ? 140 ILE A CB  1 
ATOM 1103 O O   ? ILE A 1 140 ?  12.513  -5.406  -4.880 1.000 94.920 ? 140 ILE A O   1 
ATOM 1104 C CG1 ? ILE A 1 140 ?   9.338  -4.620  -5.808 1.000 94.920 ? 140 ILE A CG1 1 
ATOM 1105 C CG2 ? ILE A 1 140 ?   8.808  -6.190  -7.713 1.000 94.920 ? 140 ILE A CG2 1 
ATOM 1106 C CD1 ? ILE A 1 140 ?   8.237  -3.623  -6.144 1.000 94.920 ? 140 ILE A CD1 1 
ATOM 1107 N N   ? THR A 1 141 ?  12.929  -4.753  -7.071 1.000 95.540 ? 141 THR A N   1 
ATOM 1108 C CA  ? THR A 1 141 ?  14.092  -3.960  -6.686 1.000 95.540 ? 141 THR A CA  1 
ATOM 1109 C C   ? THR A 1 141 ?  13.847  -2.477  -6.954 1.000 95.540 ? 141 THR A C   1 
ATOM 1110 C CB  ? THR A 1 141 ?  15.355  -4.419  -7.437 1.000 95.540 ? 141 THR A CB  1 
ATOM 1111 O O   ? THR A 1 141 ?  13.156  -2.120  -7.910 1.000 95.540 ? 141 THR A O   1 
ATOM 1112 C CG2 ? THR A 1 141 ?  15.728  -5.849  -7.063 1.000 95.540 ? 141 THR A CG2 1 
ATOM 1113 O OG1 ? THR A 1 141 ?  15.115  -4.353  -8.848 1.000 95.540 ? 141 THR A OG1 1 
ATOM 1114 N N   ? ILE A 1 142 ?  14.415  -1.723  -6.059 1.000 96.870 ? 142 ILE A N   1 
ATOM 1115 C CA  ? ILE A 1 142 ?  14.341  -0.276  -6.229 1.000 96.870 ? 142 ILE A CA  1 
ATOM 1116 C C   ? ILE A 1 142 ?  15.193   0.147  -7.423 1.000 96.870 ? 142 ILE A C   1 
ATOM 1117 C CB  ? ILE A 1 142 ?  14.799   0.467  -4.954 1.000 96.870 ? 142 ILE A CB  1 
ATOM 1118 O O   ? ILE A 1 142 ?  16.337  -0.293  -7.565 1.000 96.870 ? 142 ILE A O   1 
ATOM 1119 C CG1 ? ILE A 1 142 ?  13.875   0.128  -3.778 1.000 96.870 ? 142 ILE A CG1 1 
ATOM 1120 C CG2 ? ILE A 1 142 ?  14.845   1.978  -5.196 1.000 96.870 ? 142 ILE A CG2 1 
ATOM 1121 C CD1 ? ILE A 1 142 ?  12.417   0.502  -4.008 1.000 96.870 ? 142 ILE A CD1 1 
ATOM 1122 N N   ? ILE A 1 143 ?  14.562   1.000  -8.249 1.000 95.190 ? 143 ILE A N   1 
ATOM 1123 C CA  ? ILE A 1 143 ?  15.195   1.526  -9.454 1.000 95.190 ? 143 ILE A CA  1 
ATOM 1124 C C   ? ILE A 1 143 ?  15.596   2.983  -9.232 1.000 95.190 ? 143 ILE A C   1 
ATOM 1125 C CB  ? ILE A 1 143 ?  14.263   1.407 -10.681 1.000 95.190 ? 143 ILE A CB  1 
ATOM 1126 O O   ? ILE A 1 143 ?  14.830   3.764  -8.663 1.000 95.190 ? 143 ILE A O   1 
ATOM 1127 C CG1 ? ILE A 1 143 ?  13.872  -0.056 -10.914 1.000 95.190 ? 143 ILE A CG1 1 
ATOM 1128 C CG2 ? ILE A 1 143 ?  14.930   2.001 -11.925 1.000 95.190 ? 143 ILE A CG2 1 
ATOM 1129 C CD1 ? ILE A 1 143 ?  12.777  -0.246 -11.955 1.000 95.190 ? 143 ILE A CD1 1 
ATOM 1130 N N   ? ASP A 1 144 ?  16.807   3.283  -9.760 1.000 94.430 ? 144 ASP A N   1 
ATOM 1131 C CA  ? ASP A 1 144 ?  17.287   4.660  -9.689 1.000 94.430 ? 144 ASP A CA  1 
ATOM 1132 C C   ? ASP A 1 144 ?  16.311   5.618 -10.368 1.000 94.430 ? 144 ASP A C   1 
ATOM 1133 C CB  ? ASP A 1 144 ?  18.672   4.779 -10.328 1.000 94.430 ? 144 ASP A CB  1 
ATOM 1134 O O   ? ASP A 1 144 ?  15.843   5.352 -11.477 1.000 94.430 ? 144 ASP A O   1 
ATOM 1135 C CG  ? ASP A 1 144 ?  19.312   6.138 -10.107 1.000 94.430 ? 144 ASP A CG  1 
ATOM 1136 O OD1 ? ASP A 1 144 ?  19.075   7.063 -10.914 1.000 94.430 ? 144 ASP A OD1 1 
ATOM 1137 O OD2 ? ASP A 1 144 ?  20.063   6.285  -9.118 1.000 94.430 ? 144 ASP A OD2 1 
ATOM 1138 N N   ? ARG A 1 145 ?  15.978   6.698  -9.650 1.000 93.540 ? 145 ARG A N   1 
ATOM 1139 C CA  ? ARG A 1 145 ?  14.980   7.659 -10.107 1.000 93.540 ? 145 ARG A CA  1 
ATOM 1140 C C   ? ARG A 1 145 ?  15.342   8.214 -11.481 1.000 93.540 ? 145 ARG A C   1 
ATOM 1141 C CB  ? ARG A 1 145 ?  14.834   8.804  -9.102 1.000 93.540 ? 145 ARG A CB  1 
ATOM 1142 O O   ? ARG A 1 145 ?  14.462   8.456 -12.310 1.000 93.540 ? 145 ARG A O   1 
ATOM 1143 C CG  ? ARG A 1 145 ?  13.680   9.746  -9.403 1.000 93.540 ? 145 ARG A CG  1 
ATOM 1144 C CD  ? ARG A 1 145 ?  13.469  10.756  -8.284 1.000 93.540 ? 145 ARG A CD  1 
ATOM 1145 N NE  ? ARG A 1 145 ?  14.723  11.391  -7.887 1.000 93.540 ? 145 ARG A NE  1 
ATOM 1146 N NH1 ? ARG A 1 145 ?  13.776  12.705  -6.240 1.000 93.540 ? 145 ARG A NH1 1 
ATOM 1147 N NH2 ? ARG A 1 145 ?  16.029  12.815  -6.647 1.000 93.540 ? 145 ARG A NH2 1 
ATOM 1148 C CZ  ? ARG A 1 145 ?  14.840  12.302  -6.926 1.000 93.540 ? 145 ARG A CZ  1 
ATOM 1149 N N   ? ARG A 1 146 ?  16.632   8.474 -11.710 1.000 92.950 ? 146 ARG A N   1 
ATOM 1150 C CA  ? ARG A 1 146 ?  17.081   8.971 -13.006 1.000 92.950 ? 146 ARG A CA  1 
ATOM 1151 C C   ? ARG A 1 146 ?  16.729   7.991 -14.121 1.000 92.950 ? 146 ARG A C   1 
ATOM 1152 C CB  ? ARG A 1 146 ?  18.590   9.226 -12.991 1.000 92.950 ? 146 ARG A CB  1 
ATOM 1153 O O   ? ARG A 1 146 ?  16.253   8.396 -15.183 1.000 92.950 ? 146 ARG A O   1 
ATOM 1154 C CG  ? ARG A 1 146 ?  19.005  10.414 -12.137 1.000 92.950 ? 146 ARG A CG  1 
ATOM 1155 C CD  ? ARG A 1 146 ?  20.508  10.651 -12.193 1.000 92.950 ? 146 ARG A CD  1 
ATOM 1156 N NE  ? ARG A 1 146 ?  21.251   9.551 -11.586 1.000 92.950 ? 146 ARG A NE  1 
ATOM 1157 N NH1 ? ARG A 1 146 ?  23.320  10.554 -11.805 1.000 92.950 ? 146 ARG A NH1 1 
ATOM 1158 N NH2 ? ARG A 1 146 ?  23.143   8.477 -10.851 1.000 92.950 ? 146 ARG A NH2 1 
ATOM 1159 C CZ  ? ARG A 1 146 ?  22.569   9.530 -11.415 1.000 92.950 ? 146 ARG A CZ  1 
ATOM 1160 N N   ? ILE A 1 147 ?  16.995   6.771 -13.874 1.000 92.520 ? 147 ILE A N   1 
ATOM 1161 C CA  ? ILE A 1 147 ?  16.675   5.714 -14.828 1.000 92.520 ? 147 ILE A CA  1 
ATOM 1162 C C   ? ILE A 1 147 ?  15.161   5.619 -15.005 1.000 92.520 ? 147 ILE A C   1 
ATOM 1163 C CB  ? ILE A 1 147 ?  17.248   4.352 -14.375 1.000 92.520 ? 147 ILE A CB  1 
ATOM 1164 O O   ? ILE A 1 147 ?  14.669   5.479 -16.127 1.000 92.520 ? 147 ILE A O   1 
ATOM 1165 C CG1 ? ILE A 1 147 ?  18.780   4.400 -14.350 1.000 92.520 ? 147 ILE A CG1 1 
ATOM 1166 C CG2 ? ILE A 1 147 ?  16.750   3.227 -15.287 1.000 92.520 ? 147 ILE A CG2 1 
ATOM 1167 C CD1 ? ILE A 1 147 ?  19.428   3.169 -13.729 1.000 92.520 ? 147 ILE A CD1 1 
ATOM 1168 N N   ? CYS A 1 148 ?  14.510   5.748 -13.917 1.000 93.000 ? 148 CYS A N   1 
ATOM 1169 C CA  ? CYS A 1 148 ?  13.052   5.696 -13.917 1.000 93.000 ? 148 CYS A CA  1 
ATOM 1170 C C   ? CYS A 1 148 ?  12.466   6.829 -14.751 1.000 93.000 ? 148 CYS A C   1 
ATOM 1171 C CB  ? CYS A 1 148 ?  12.513   5.769 -12.489 1.000 93.000 ? 148 CYS A CB  1 
ATOM 1172 O O   ? CYS A 1 148 ?  11.536   6.615 -15.531 1.000 93.000 ? 148 CYS A O   1 
ATOM 1173 S SG  ? CYS A 1 148 ?  10.745   5.423 -12.360 1.000 93.000 ? 148 CYS A SG  1 
ATOM 1174 N N   ? ASN A 1 149 ?  12.961   7.946 -14.647 1.000 93.270 ? 149 ASN A N   1 
ATOM 1175 C CA  ? ASN A 1 149 ?  12.520   9.121 -15.390 1.000 93.270 ? 149 ASN A CA  1 
ATOM 1176 C C   ? ASN A 1 149 ?  12.646   8.912 -16.896 1.000 93.270 ? 149 ASN A C   1 
ATOM 1177 C CB  ? ASN A 1 149 ?  13.311  10.358 -14.957 1.000 93.270 ? 149 ASN A CB  1 
ATOM 1178 O O   ? ASN A 1 149 ?  11.840   9.432 -17.669 1.000 93.270 ? 149 ASN A O   1 
ATOM 1179 C CG  ? ASN A 1 149 ?  12.598  11.164 -13.890 1.000 93.270 ? 149 ASN A CG  1 
ATOM 1180 N ND2 ? ASN A 1 149 ?  13.208  11.263 -12.715 1.000 93.270 ? 149 ASN A ND2 1 
ATOM 1181 O OD1 ? ASN A 1 149 ?  11.507  11.692 -14.119 1.000 93.270 ? 149 ASN A OD1 1 
ATOM 1182 N N   ? ASN A 1 150 ?  13.668   8.158 -17.315 1.000 92.230 ? 150 ASN A N   1 
ATOM 1183 C CA  ? ASN A 1 150 ?  13.837   7.851 -18.731 1.000 92.230 ? 150 ASN A CA  1 
ATOM 1184 C C   ? ASN A 1 150 ?  12.658   7.048 -19.274 1.000 92.230 ? 150 ASN A C   1 
ATOM 1185 C CB  ? ASN A 1 150 ?  15.146   7.095 -18.964 1.000 92.230 ? 150 ASN A CB  1 
ATOM 1186 O O   ? ASN A 1 150 ?  12.296   7.183 -20.444 1.000 92.230 ? 150 ASN A O   1 
ATOM 1187 C CG  ? ASN A 1 150 ?  16.367   7.982 -18.818 1.000 92.230 ? 150 ASN A CG  1 
ATOM 1188 N ND2 ? ASN A 1 150 ?  17.522   7.368 -18.588 1.000 92.230 ? 150 ASN A ND2 1 
ATOM 1189 O OD1 ? ASN A 1 150 ?  16.272   9.208 -18.910 1.000 92.230 ? 150 ASN A OD1 1 
ATOM 1190 N N   ? HIS A 1 151 ?  11.999   6.371 -18.332 1.000 89.970 ? 151 HIS A N   1 
ATOM 1191 C CA  ? HIS A 1 151 ?  10.871   5.532 -18.722 1.000 89.970 ? 151 HIS A CA  1 
ATOM 1192 C C   ? HIS A 1 151 ?   9.567   6.324 -18.713 1.000 89.970 ? 151 HIS A C   1 
ATOM 1193 C CB  ? HIS A 1 151 ?  10.756   4.322 -17.792 1.000 89.970 ? 151 HIS A CB  1 
ATOM 1194 O O   ? HIS A 1 151 ?   8.604   5.949 -19.386 1.000 89.970 ? 151 HIS A O   1 
ATOM 1195 C CG  ? HIS A 1 151 ?  11.887   3.353 -17.928 1.000 89.970 ? 151 HIS A CG  1 
ATOM 1196 C CD2 ? HIS A 1 151 ?  12.962   3.125 -17.137 1.000 89.970 ? 151 HIS A CD2 1 
ATOM 1197 N ND1 ? HIS A 1 151 ?  11.993   2.477 -18.986 1.000 89.970 ? 151 HIS A ND1 1 
ATOM 1198 C CE1 ? HIS A 1 151 ?  13.087   1.749 -18.840 1.000 89.970 ? 151 HIS A CE1 1 
ATOM 1199 N NE2 ? HIS A 1 151 ?  13.693   2.123 -17.726 1.000 89.970 ? 151 HIS A NE2 1 
ATOM 1200 N N   ? TYR A 1 152 ?   9.564   7.449 -17.977 1.000 91.160 ? 152 TYR A N   1 
ATOM 1201 C CA  ? TYR A 1 152 ?   8.303   8.148 -17.757 1.000 91.160 ? 152 TYR A CA  1 
ATOM 1202 C C   ? TYR A 1 152 ?   8.396   9.598 -18.216 1.000 91.160 ? 152 TYR A C   1 
ATOM 1203 C CB  ? TYR A 1 152 ?   7.908   8.093 -16.278 1.000 91.160 ? 152 TYR A CB  1 
ATOM 1204 O O   ? TYR A 1 152 ?   7.686  10.466 -17.701 1.000 91.160 ? 152 TYR A O   1 
ATOM 1205 C CG  ? TYR A 1 152 ?   7.404   6.741 -15.835 1.000 91.160 ? 152 TYR A CG  1 
ATOM 1206 C CD1 ? TYR A 1 152 ?   6.077   6.369 -16.039 1.000 91.160 ? 152 TYR A CD1 1 
ATOM 1207 C CD2 ? TYR A 1 152 ?   8.253   5.833 -15.210 1.000 91.160 ? 152 TYR A CD2 1 
ATOM 1208 C CE1 ? TYR A 1 152 ?   5.608   5.125 -15.630 1.000 91.160 ? 152 TYR A CE1 1 
ATOM 1209 C CE2 ? TYR A 1 152 ?   7.794   4.587 -14.797 1.000 91.160 ? 152 TYR A CE2 1 
ATOM 1210 O OH  ? TYR A 1 152 ?   6.013   3.009 -14.605 1.000 91.160 ? 152 TYR A OH  1 
ATOM 1211 C CZ  ? TYR A 1 152 ?   6.472   4.242 -15.012 1.000 91.160 ? 152 TYR A CZ  1 
ATOM 1212 N N   ? ASN A 1 153 ?   9.266   9.934 -19.162 1.000 90.580 ? 153 ASN A N   1 
ATOM 1213 C CA  ? ASN A 1 153 ?   9.406  11.241 -19.796 1.000 90.580 ? 153 ASN A CA  1 
ATOM 1214 C C   ? ASN A 1 153 ?   9.580  12.350 -18.762 1.000 90.580 ? 153 ASN A C   1 
ATOM 1215 C CB  ? ASN A 1 153 ?   8.201  11.535 -20.691 1.000 90.580 ? 153 ASN A CB  1 
ATOM 1216 O O   ? ASN A 1 153 ?   8.938  13.397 -18.854 1.000 90.580 ? 153 ASN A O   1 
ATOM 1217 C CG  ? ASN A 1 153 ?   8.091  10.572 -21.857 1.000 90.580 ? 153 ASN A CG  1 
ATOM 1218 N ND2 ? ASN A 1 153 ?   6.863  10.225 -22.226 1.000 90.580 ? 153 ASN A ND2 1 
ATOM 1219 O OD1 ? ASN A 1 153 ?   9.101  10.142 -22.421 1.000 90.580 ? 153 ASN A OD1 1 
ATOM 1220 N N   ? TYR A 1 154 ?  10.278  12.113 -17.624 1.000 90.510 ? 154 TYR A N   1 
ATOM 1221 C CA  ? TYR A 1 154 ?  10.771  13.057 -16.627 1.000 90.510 ? 154 TYR A CA  1 
ATOM 1222 C C   ? TYR A 1 154 ?   9.634  13.566 -15.749 1.000 90.510 ? 154 TYR A C   1 
ATOM 1223 C CB  ? TYR A 1 154 ?  11.475  14.236 -17.305 1.000 90.510 ? 154 TYR A CB  1 
ATOM 1224 O O   ? TYR A 1 154 ?   9.656  14.713 -15.298 1.000 90.510 ? 154 TYR A O   1 
ATOM 1225 C CG  ? TYR A 1 154 ?  12.731  13.848 -18.047 1.000 90.510 ? 154 TYR A CG  1 
ATOM 1226 C CD1 ? TYR A 1 154 ?  13.936  13.670 -17.371 1.000 90.510 ? 154 TYR A CD1 1 
ATOM 1227 C CD2 ? TYR A 1 154 ?  12.716  13.659 -19.425 1.000 90.510 ? 154 TYR A CD2 1 
ATOM 1228 C CE1 ? TYR A 1 154 ?  15.097  13.314 -18.051 1.000 90.510 ? 154 TYR A CE1 1 
ATOM 1229 C CE2 ? TYR A 1 154 ?  13.870  13.303 -20.115 1.000 90.510 ? 154 TYR A CE2 1 
ATOM 1230 O OH  ? TYR A 1 154 ?  16.199  12.781 -20.098 1.000 90.510 ? 154 TYR A OH  1 
ATOM 1231 C CZ  ? TYR A 1 154 ?  15.053  13.133 -19.420 1.000 90.510 ? 154 TYR A CZ  1 
ATOM 1232 N N   ? ILE A 1 155 ?   8.649  12.750 -15.521 1.000 91.630 ? 155 ILE A N   1 
ATOM 1233 C CA  ? ILE A 1 155 ?   7.497  13.149 -14.721 1.000 91.630 ? 155 ILE A CA  1 
ATOM 1234 C C   ? ILE A 1 155 ?   7.621  12.571 -13.313 1.000 91.630 ? 155 ILE A C   1 
ATOM 1235 C CB  ? ILE A 1 155 ?   6.171  12.694 -15.372 1.000 91.630 ? 155 ILE A CB  1 
ATOM 1236 O O   ? ILE A 1 155 ?   6.829  12.901 -12.427 1.000 91.630 ? 155 ILE A O   1 
ATOM 1237 C CG1 ? ILE A 1 155 ?   6.107  11.164 -15.437 1.000 91.630 ? 155 ILE A CG1 1 
ATOM 1238 C CG2 ? ILE A 1 155 ?   6.015  13.309 -16.765 1.000 91.630 ? 155 ILE A CG2 1 
ATOM 1239 C CD1 ? ILE A 1 155 ?   4.731  10.617 -15.791 1.000 91.630 ? 155 ILE A CD1 1 
ATOM 1240 N N   ? ILE A 1 156 ?   8.651  11.638 -13.130 1.000 94.720 ? 156 ILE A N   1 
ATOM 1241 C CA  ? ILE A 1 156 ?   8.902  11.056 -11.816 1.000 94.720 ? 156 ILE A CA  1 
ATOM 1242 C C   ? ILE A 1 156 ?   9.561  12.093 -10.910 1.000 94.720 ? 156 ILE A C   1 
ATOM 1243 C CB  ? ILE A 1 156 ?   9.786   9.793 -11.917 1.000 94.720 ? 156 ILE A CB  1 
ATOM 1244 O O   ? ILE A 1 156 ?  10.656  12.579 -11.206 1.000 94.720 ? 156 ILE A O   1 
ATOM 1245 C CG1 ? ILE A 1 156 ?   9.160   8.778 -12.881 1.000 94.720 ? 156 ILE A CG1 1 
ATOM 1246 C CG2 ? ILE A 1 156 ?  10.003   9.173 -10.534 1.000 94.720 ? 156 ILE A CG2 1 
ATOM 1247 C CD1 ? ILE A 1 156 ?   7.717   8.420 -12.551 1.000 94.720 ? 156 ILE A CD1 1 
ATOM 1248 N N   ? THR A 1 157 ?   8.866  12.421  -9.713 1.000 94.980 ? 157 THR A N   1 
ATOM 1249 C CA  ? THR A 1 157 ?   9.336  13.450  -8.791 1.000 94.980 ? 157 THR A CA  1 
ATOM 1250 C C   ? THR A 1 157 ?  10.049  12.822  -7.597 1.000 94.980 ? 157 THR A C   1 
ATOM 1251 C CB  ? THR A 1 157 ?   8.172  14.327  -8.294 1.000 94.980 ? 157 THR A CB  1 
ATOM 1252 O O   ? THR A 1 157 ?  10.129  11.597  -7.490 1.000 94.980 ? 157 THR A O   1 
ATOM 1253 C CG2 ? THR A 1 157 ?   7.330  14.837  -9.459 1.000 94.980 ? 157 THR A CG2 1 
ATOM 1254 O OG1 ? THR A 1 157 ?   7.339  13.556  -7.419 1.000 94.980 ? 157 THR A OG1 1 
ATOM 1255 N N   ? LYS A 1 158 ?  10.542  13.704  -6.641 1.000 94.920 ? 158 LYS A N   1 
ATOM 1256 C CA  ? LYS A 1 158 ?  11.240  13.262  -5.437 1.000 94.920 ? 158 LYS A CA  1 
ATOM 1257 C C   ? LYS A 1 158 ?  10.283  12.575  -4.467 1.000 94.920 ? 158 LYS A C   1 
ATOM 1258 C CB  ? LYS A 1 158 ?  11.925  14.443  -4.749 1.000 94.920 ? 158 LYS A CB  1 
ATOM 1259 O O   ? LYS A 1 158 ?  10.718  11.903  -3.529 1.000 94.920 ? 158 LYS A O   1 
ATOM 1260 C CG  ? LYS A 1 158 ?  10.961  15.483  -4.198 1.000 94.920 ? 158 LYS A CG  1 
ATOM 1261 C CD  ? LYS A 1 158 ?  11.701  16.635  -3.531 1.000 94.920 ? 158 LYS A CD  1 
ATOM 1262 C CE  ? LYS A 1 158 ?  10.737  17.682  -2.990 1.000 94.920 ? 158 LYS A CE  1 
ATOM 1263 N NZ  ? LYS A 1 158 ?  11.458  18.810  -2.329 1.000 94.920 ? 158 LYS A NZ  1 
ATOM 1264 N N   ? ASN A 1 159 ?   8.979  12.780  -4.652 1.000 95.770 ? 159 ASN A N   1 
ATOM 1265 C CA  ? ASN A 1 159 ?   7.970  12.181  -3.785 1.000 95.770 ? 159 ASN A CA  1 
ATOM 1266 C C   ? ASN A 1 159 ?   7.544  10.805  -4.288 1.000 95.770 ? 159 ASN A C   1 
ATOM 1267 C CB  ? ASN A 1 159 ?   6.753  13.101  -3.664 1.000 95.770 ? 159 ASN A CB  1 
ATOM 1268 O O   ? ASN A 1 159 ?   6.570  10.233  -3.795 1.000 95.770 ? 159 ASN A O   1 
ATOM 1269 C CG  ? ASN A 1 159 ?   7.081  14.418  -2.987 1.000 95.770 ? 159 ASN A CG  1 
ATOM 1270 N ND2 ? ASN A 1 159 ?   6.459  15.495  -3.452 1.000 95.770 ? 159 ASN A ND2 1 
ATOM 1271 O OD1 ? ASN A 1 159 ?   7.889  14.467  -2.056 1.000 95.770 ? 159 ASN A OD1 1 
ATOM 1272 N N   ? MET A 1 160 ?   8.297  10.265  -5.325 1.000 96.640 ? 160 MET A N   1 
ATOM 1273 C CA  ? MET A 1 160 ?   7.970   8.974  -5.923 1.000 96.640 ? 160 MET A CA  1 
ATOM 1274 C C   ? MET A 1 160 ?   9.175   8.040  -5.895 1.000 96.640 ? 160 MET A C   1 
ATOM 1275 C CB  ? MET A 1 160 ?   7.482   9.155  -7.362 1.000 96.640 ? 160 MET A CB  1 
ATOM 1276 O O   ? MET A 1 160 ?  10.320   8.496  -5.926 1.000 96.640 ? 160 MET A O   1 
ATOM 1277 C CG  ? MET A 1 160 ?   6.211   9.979  -7.479 1.000 96.640 ? 160 MET A CG  1 
ATOM 1278 S SD  ? MET A 1 160 ?   5.740  10.301  -9.223 1.000 96.640 ? 160 MET A SD  1 
ATOM 1279 C CE  ? MET A 1 160 ?   4.228  11.273  -8.972 1.000 96.640 ? 160 MET A CE  1 
ATOM 1280 N N   ? VAL A 1 161 ?   8.821   6.726  -5.777 1.000 96.020 ? 161 VAL A N   1 
ATOM 1281 C CA  ? VAL A 1 161 ?   9.814   5.659  -5.836 1.000 96.020 ? 161 VAL A CA  1 
ATOM 1282 C C   ? VAL A 1 161 ?   9.418   4.644  -6.906 1.000 96.020 ? 161 VAL A C   1 
ATOM 1283 C CB  ? VAL A 1 161 ?   9.974   4.957  -4.469 1.000 96.020 ? 161 VAL A CB  1 
ATOM 1284 O O   ? VAL A 1 161 ?   8.238   4.316  -7.055 1.000 96.020 ? 161 VAL A O   1 
ATOM 1285 C CG1 ? VAL A 1 161 ?   8.671   4.274  -4.056 1.000 96.020 ? 161 VAL A CG1 1 
ATOM 1286 C CG2 ? VAL A 1 161 ?  11.118   3.945  -4.521 1.000 96.020 ? 161 VAL A CG2 1 
ATOM 1287 N N   ? CYS A 1 162 ?  10.471   4.202  -7.639 1.000 95.330 ? 162 CYS A N   1 
ATOM 1288 C CA  ? CYS A 1 162 ?  10.237   3.209  -8.681 1.000 95.330 ? 162 CYS A CA  1 
ATOM 1289 C C   ? CYS A 1 162 ?  10.807   1.854  -8.281 1.000 95.330 ? 162 CYS A C   1 
ATOM 1290 C CB  ? CYS A 1 162 ?  10.857   3.663 -10.002 1.000 95.330 ? 162 CYS A CB  1 
ATOM 1291 O O   ? CYS A 1 162 ?  11.886   1.779  -7.690 1.000 95.330 ? 162 CYS A O   1 
ATOM 1292 S SG  ? CYS A 1 162 ?  10.161   5.201 -10.643 1.000 95.330 ? 162 CYS A SG  1 
ATOM 1293 N N   ? ALA A 1 163 ?  10.055   0.847  -8.639 1.000 95.210 ? 163 ALA A N   1 
ATOM 1294 C CA  ? ALA A 1 163 ?  10.515  -0.512  -8.363 1.000 95.210 ? 163 ALA A CA  1 
ATOM 1295 C C   ? ALA A 1 163 ?  10.059  -1.477  -9.453 1.000 95.210 ? 163 ALA A C   1 
ATOM 1296 C CB  ? ALA A 1 163 ?  10.010  -0.977  -6.999 1.000 95.210 ? 163 ALA A CB  1 
ATOM 1297 O O   ? ALA A 1 163 ?   9.005  -1.282 -10.063 1.000 95.210 ? 163 ALA A O   1 
ATOM 1298 N N   ? GLY A 1 164 ?  10.848  -2.348  -9.728 1.000 92.150 ? 164 GLY A N   1 
ATOM 1299 C CA  ? GLY A 1 164 ?  10.557  -3.362 -10.728 1.000 92.150 ? 164 GLY A CA  1 
ATOM 1300 C C   ? GLY A 1 164 ?  11.713  -4.315 -10.966 1.000 92.150 ? 164 GLY A C   1 
ATOM 1301 O O   ? GLY A 1 164 ?  12.756  -4.208 -10.317 1.000 92.150 ? 164 GLY A O   1 
ATOM 1302 N N   ? ASP A 1 165 ?  11.498  -5.303 -11.828 1.000 88.970 ? 165 ASP A N   1 
ATOM 1303 C CA  ? ASP A 1 165 ?  12.497  -6.296 -12.212 1.000 88.970 ? 165 ASP A CA  1 
ATOM 1304 C C   ? ASP A 1 165 ?  13.252  -5.859 -13.465 1.000 88.970 ? 165 ASP A C   1 
ATOM 1305 C CB  ? ASP A 1 165 ?  11.839  -7.658 -12.442 1.000 88.970 ? 165 ASP A CB  1 
ATOM 1306 O O   ? ASP A 1 165 ?  12.638  -5.488 -14.468 1.000 88.970 ? 165 ASP A O   1 
ATOM 1307 C CG  ? ASP A 1 165 ?  12.847  -8.777 -12.643 1.000 88.970 ? 165 ASP A CG  1 
ATOM 1308 O OD1 ? ASP A 1 165 ?  13.810  -8.598 -13.420 1.000 88.970 ? 165 ASP A OD1 1 
ATOM 1309 O OD2 ? ASP A 1 165 ?  12.675  -9.847 -12.021 1.000 88.970 ? 165 ASP A OD2 1 
ATOM 1310 N N   ? LYS A 1 166 ?  14.577  -5.849 -13.333 1.000 84.840 ? 166 LYS A N   1 
ATOM 1311 C CA  ? LYS A 1 166 ?  15.424  -5.402 -14.435 1.000 84.840 ? 166 LYS A CA  1 
ATOM 1312 C C   ? LYS A 1 166 ?  15.213  -6.264 -15.676 1.000 84.840 ? 166 LYS A C   1 
ATOM 1313 C CB  ? LYS A 1 166 ?  16.897  -5.426 -14.024 1.000 84.840 ? 166 LYS A CB  1 
ATOM 1314 O O   ? LYS A 1 166 ?  15.424  -5.806 -16.801 1.000 84.840 ? 166 LYS A O   1 
ATOM 1315 C CG  ? LYS A 1 166 ?  17.283  -4.332 -13.039 1.000 84.840 ? 166 LYS A CG  1 
ATOM 1316 C CD  ? LYS A 1 166 ?  18.769  -4.376 -12.709 1.000 84.840 ? 166 LYS A CD  1 
ATOM 1317 C CE  ? LYS A 1 166 ?  19.161  -3.269 -11.739 1.000 84.840 ? 166 LYS A CE  1 
ATOM 1318 N NZ  ? LYS A 1 166 ?  20.610  -3.332 -11.383 1.000 84.840 ? 166 LYS A NZ  1 
ATOM 1319 N N   ? ASN A 1 167 ?  14.784  -7.498 -15.460 1.000 85.920 ? 167 ASN A N   1 
ATOM 1320 C CA  ? ASN A 1 167 ?  14.544  -8.432 -16.556 1.000 85.920 ? 167 ASN A CA  1 
ATOM 1321 C C   ? ASN A 1 167 ?  13.060  -8.525 -16.899 1.000 85.920 ? 167 ASN A C   1 
ATOM 1322 C CB  ? ASN A 1 167 ?  15.098  -9.816 -16.212 1.000 85.920 ? 167 ASN A CB  1 
ATOM 1323 O O   ? ASN A 1 167 ?  12.665  -9.317 -17.756 1.000 85.920 ? 167 ASN A O   1 
ATOM 1324 C CG  ? ASN A 1 167 ?  16.603  -9.816 -16.033 1.000 85.920 ? 167 ASN A CG  1 
ATOM 1325 N ND2 ? ASN A 1 167 ?  17.081 -10.535 -15.024 1.000 85.920 ? 167 ASN A ND2 1 
ATOM 1326 O OD1 ? ASN A 1 167 ?  17.331  -9.173 -16.794 1.000 85.920 ? 167 ASN A OD1 1 
ATOM 1327 N N   ? GLY A 1 168 ?  12.275  -7.727 -16.276 1.000 87.190 ? 168 GLY A N   1 
ATOM 1328 C CA  ? GLY A 1 168 ?  10.837  -7.796 -16.481 1.000 87.190 ? 168 GLY A CA  1 
ATOM 1329 C C   ? GLY A 1 168 ?  10.197  -9.002 -15.819 1.000 87.190 ? 168 GLY A C   1 
ATOM 1330 O O   ? GLY A 1 168 ?  10.881  -9.798 -15.173 1.000 87.190 ? 168 GLY A O   1 
ATOM 1331 N N   ? GLY A 1 169 ?   8.816  -9.044 -15.816 1.000 85.240 ? 169 GLY A N   1 
ATOM 1332 C CA  ? GLY A 1 169 ?   8.165 -10.273 -15.392 1.000 85.240 ? 169 GLY A CA  1 
ATOM 1333 C C   ? GLY A 1 169 ?   7.687 -10.229 -13.953 1.000 85.240 ? 169 GLY A C   1 
ATOM 1334 O O   ? GLY A 1 169 ?   6.999 -11.144 -13.494 1.000 85.240 ? 169 GLY A O   1 
ATOM 1335 N N   ? ARG A 1 170 ?   8.027  -9.185 -13.265 1.000 87.280 ? 170 ARG A N   1 
ATOM 1336 C CA  ? ARG A 1 170 ?   7.544  -8.987 -11.902 1.000 87.280 ? 170 ARG A CA  1 
ATOM 1337 C C   ? ARG A 1 170 ?   7.096  -7.546 -11.684 1.000 87.280 ? 170 ARG A C   1 
ATOM 1338 C CB  ? ARG A 1 170 ?   8.629  -9.357 -10.888 1.000 87.280 ? 170 ARG A CB  1 
ATOM 1339 O O   ? ARG A 1 170 ?   7.827  -6.607 -12.005 1.000 87.280 ? 170 ARG A O   1 
ATOM 1340 C CG  ? ARG A 1 170 ?   9.036 -10.821 -10.928 1.000 87.280 ? 170 ARG A CG  1 
ATOM 1341 C CD  ? ARG A 1 170 ?  10.168 -11.119  -9.955 1.000 87.280 ? 170 ARG A CD  1 
ATOM 1342 N NE  ? ARG A 1 170 ?  10.687 -12.472 -10.130 1.000 87.280 ? 170 ARG A NE  1 
ATOM 1343 N NH1 ? ARG A 1 170 ?  12.888 -11.818 -10.386 1.000 87.280 ? 170 ARG A NH1 1 
ATOM 1344 N NH2 ? ARG A 1 170 ?  12.330 -14.039 -10.477 1.000 87.280 ? 170 ARG A NH2 1 
ATOM 1345 C CZ  ? ARG A 1 170 ?  11.967 -12.773 -10.330 1.000 87.280 ? 170 ARG A CZ  1 
ATOM 1346 N N   ? ASP A 1 171 ?   5.936  -7.338 -11.016 1.000 86.330 ? 171 ASP A N   1 
ATOM 1347 C CA  ? ASP A 1 171 ?   5.416  -5.992 -10.793 1.000 86.330 ? 171 ASP A CA  1 
ATOM 1348 C C   ? ASP A 1 171 ?   4.073  -6.036 -10.068 1.000 86.330 ? 171 ASP A C   1 
ATOM 1349 C CB  ? ASP A 1 171 ?   5.272  -5.246 -12.122 1.000 86.330 ? 171 ASP A CB  1 
ATOM 1350 O O   ? ASP A 1 171 ?   3.497  -7.110  -9.881 1.000 86.330 ? 171 ASP A O   1 
ATOM 1351 C CG  ? ASP A 1 171 ?   5.341  -3.737 -11.964 1.000 86.330 ? 171 ASP A CG  1 
ATOM 1352 O OD1 ? ASP A 1 171 ?   5.431  -3.247 -10.818 1.000 86.330 ? 171 ASP A OD1 1 
ATOM 1353 O OD2 ? ASP A 1 171 ?   5.302  -3.032 -12.996 1.000 86.330 ? 171 ASP A OD2 1 
ATOM 1354 N N   ? SER A 1 172 ?   3.721  -4.866  -9.434 1.000 85.280 ? 172 SER A N   1 
ATOM 1355 C CA  ? SER A 1 172 ?   2.351  -4.671  -8.970 1.000 85.280 ? 172 SER A CA  1 
ATOM 1356 C C   ? SER A 1 172 ?   1.442  -4.216 -10.106 1.000 85.280 ? 172 SER A C   1 
ATOM 1357 C CB  ? SER A 1 172 ?   2.310  -3.649  -7.833 1.000 85.280 ? 172 SER A CB  1 
ATOM 1358 O O   ? SER A 1 172 ?   1.899  -3.581 -11.059 1.000 85.280 ? 172 SER A O   1 
ATOM 1359 O OG  ? SER A 1 172 ?   2.777  -2.386  -8.275 1.000 85.280 ? 172 SER A OG  1 
ATOM 1360 N N   ? CYS A 1 173 ?   0.264  -4.579 -10.028 1.000 83.900 ? 173 CYS A N   1 
ATOM 1361 C CA  ? CYS A 1 173 ?  -0.655  -4.293 -11.124 1.000 83.900 ? 173 CYS A CA  1 
ATOM 1362 C C   ? CYS A 1 173 ?  -2.001  -3.811 -10.595 1.000 83.900 ? 173 CYS A C   1 
ATOM 1363 C CB  ? CYS A 1 173 ?  -0.853  -5.533 -11.995 1.000 83.900 ? 173 CYS A CB  1 
ATOM 1364 O O   ? CYS A 1 173 ?  -2.104  -3.386  -9.443 1.000 83.900 ? 173 CYS A O   1 
ATOM 1365 S SG  ? CYS A 1 173 ?  -1.320  -5.157 -13.699 1.000 83.900 ? 173 CYS A SG  1 
ATOM 1366 N N   ? THR A 1 174 ?  -2.995  -3.876 -11.582 1.000 80.350 ? 174 THR A N   1 
ATOM 1367 C CA  ? THR A 1 174 ?  -4.328  -3.403 -11.227 1.000 80.350 ? 174 THR A CA  1 
ATOM 1368 C C   ? THR A 1 174 ?  -4.889  -4.198 -10.051 1.000 80.350 ? 174 THR A C   1 
ATOM 1369 C CB  ? THR A 1 174 ?  -5.293  -3.501 -12.423 1.000 80.350 ? 174 THR A CB  1 
ATOM 1370 O O   ? THR A 1 174 ?  -4.807  -5.428 -10.032 1.000 80.350 ? 174 THR A O   1 
ATOM 1371 C CG2 ? THR A 1 174 ?  -6.680  -2.985 -12.054 1.000 80.350 ? 174 THR A CG2 1 
ATOM 1372 O OG1 ? THR A 1 174 ?  -4.779  -2.721 -13.509 1.000 80.350 ? 174 THR A OG1 1 
ATOM 1373 N N   ? GLY A 1 175 ?  -5.436  -3.401  -9.078 1.000 75.650 ? 175 GLY A N   1 
ATOM 1374 C CA  ? GLY A 1 175 ?  -6.001  -4.088  -7.928 1.000 75.650 ? 175 GLY A CA  1 
ATOM 1375 C C   ? GLY A 1 175 ?  -5.106  -4.037  -6.704 1.000 75.650 ? 175 GLY A C   1 
ATOM 1376 O O   ? GLY A 1 175 ?  -5.551  -4.325  -5.591 1.000 75.650 ? 175 GLY A O   1 
ATOM 1377 N N   ? ASP A 1 176 ?  -3.888  -3.623  -6.906 1.000 87.330 ? 176 ASP A N   1 
ATOM 1378 C CA  ? ASP A 1 176 ?  -2.936  -3.510  -5.805 1.000 87.330 ? 176 ASP A CA  1 
ATOM 1379 C C   ? ASP A 1 176 ?  -2.757  -2.054  -5.381 1.000 87.330 ? 176 ASP A C   1 
ATOM 1380 C CB  ? ASP A 1 176 ?  -1.586  -4.114  -6.198 1.000 87.330 ? 176 ASP A CB  1 
ATOM 1381 O O   ? ASP A 1 176 ?  -1.840  -1.731  -4.623 1.000 87.330 ? 176 ASP A O   1 
ATOM 1382 C CG  ? ASP A 1 176 ?  -1.647  -5.617  -6.407 1.000 87.330 ? 176 ASP A CG  1 
ATOM 1383 O OD1 ? ASP A 1 176 ?  -2.302  -6.318  -5.606 1.000 87.330 ? 176 ASP A OD1 1 
ATOM 1384 O OD2 ? ASP A 1 176 ?  -1.031  -6.105  -7.379 1.000 87.330 ? 176 ASP A OD2 1 
ATOM 1385 N N   ? SER A 1 177 ?  -3.586  -1.216  -6.171 1.000 93.110 ? 177 SER A N   1 
ATOM 1386 C CA  ? SER A 1 177 ?  -3.535   0.184  -5.762 1.000 93.110 ? 177 SER A CA  1 
ATOM 1387 C C   ? SER A 1 177 ?  -3.665   0.322  -4.249 1.000 93.110 ? 177 SER A C   1 
ATOM 1388 C CB  ? SER A 1 177 ?  -4.640   0.984  -6.452 1.000 93.110 ? 177 SER A CB  1 
ATOM 1389 O O   ? SER A 1 177 ?  -4.490  -0.350  -3.627 1.000 93.110 ? 177 SER A O   1 
ATOM 1390 O OG  ? SER A 1 177 ?  -4.419   1.045  -7.851 1.000 93.110 ? 177 SER A OG  1 
ATOM 1391 N N   ? GLY A 1 178 ?  -2.644   1.145  -3.756 1.000 95.020 ? 178 GLY A N   1 
ATOM 1392 C CA  ? GLY A 1 178 ?  -2.732   1.395  -2.326 1.000 95.020 ? 178 GLY A CA  1 
ATOM 1393 C C   ? GLY A 1 178 ?  -2.015   0.349  -1.493 1.000 95.020 ? 178 GLY A C   1 
ATOM 1394 O O   ? GLY A 1 178 ?  -1.839   0.523  -0.285 1.000 95.020 ? 178 GLY A O   1 
ATOM 1395 N N   ? GLY A 1 179 ?  -1.638  -0.717  -2.095 1.000 95.520 ? 179 GLY A N   1 
ATOM 1396 C CA  ? GLY A 1 179 ?  -0.892  -1.769  -1.424 1.000 95.520 ? 179 GLY A CA  1 
ATOM 1397 C C   ? GLY A 1 179 ?   0.495  -1.333  -0.989 1.000 95.520 ? 179 GLY A C   1 
ATOM 1398 O O   ? GLY A 1 179 ?   1.078  -0.421  -1.579 1.000 95.520 ? 179 GLY A O   1 
ATOM 1399 N N   ? PRO A 1 180 ?   1.132  -2.115  -0.026 1.000 96.750 ? 180 PRO A N   1 
ATOM 1400 C CA  ? PRO A 1 180 ?   2.383  -1.700   0.615 1.000 96.750 ? 180 PRO A CA  1 
ATOM 1401 C C   ? PRO A 1 180 ?   3.619  -2.129  -0.172 1.000 96.750 ? 180 PRO A C   1 
ATOM 1402 C CB  ? PRO A 1 180 ?   2.331  -2.401   1.975 1.000 96.750 ? 180 PRO A CB  1 
ATOM 1403 O O   ? PRO A 1 180 ?   3.689  -3.264  -0.649 1.000 96.750 ? 180 PRO A O   1 
ATOM 1404 C CG  ? PRO A 1 180 ?   1.549  -3.651   1.731 1.000 96.750 ? 180 PRO A CG  1 
ATOM 1405 C CD  ? PRO A 1 180 ?   0.474  -3.353   0.726 1.000 96.750 ? 180 PRO A CD  1 
ATOM 1406 N N   ? LEU A 1 181 ?   4.540  -1.208  -0.425 1.000 97.380 ? 181 LEU A N   1 
ATOM 1407 C CA  ? LEU A 1 181 ?   5.921  -1.493  -0.796 1.000 97.380 ? 181 LEU A CA  1 
ATOM 1408 C C   ? LEU A 1 181 ?   6.809  -1.581   0.441 1.000 97.380 ? 181 LEU A C   1 
ATOM 1409 C CB  ? LEU A 1 181 ?   6.454  -0.416  -1.746 1.000 97.380 ? 181 LEU A CB  1 
ATOM 1410 O O   ? LEU A 1 181 ?   7.070  -0.569   1.096 1.000 97.380 ? 181 LEU A O   1 
ATOM 1411 C CG  ? LEU A 1 181 ?   7.850  -0.653  -2.324 1.000 97.380 ? 181 LEU A CG  1 
ATOM 1412 C CD1 ? LEU A 1 181 ?   7.820  -1.796  -3.332 1.000 97.380 ? 181 LEU A CD1 1 
ATOM 1413 C CD2 ? LEU A 1 181 ?   8.385   0.622  -2.968 1.000 97.380 ? 181 LEU A CD2 1 
ATOM 1414 N N   ? ILE A 1 182 ?   7.348  -2.812   0.735 1.000 97.180 ? 182 ILE A N   1 
ATOM 1415 C CA  ? ILE A 1 182 ?   8.057  -3.084   1.981 1.000 97.180 ? 182 ILE A CA  1 
ATOM 1416 C C   ? ILE A 1 182 ?   9.529  -3.366   1.686 1.000 97.180 ? 182 ILE A C   1 
ATOM 1417 C CB  ? ILE A 1 182 ?   7.427  -4.271   2.742 1.000 97.180 ? 182 ILE A CB  1 
ATOM 1418 O O   ? ILE A 1 182 ?   9.853  -4.302   0.952 1.000 97.180 ? 182 ILE A O   1 
ATOM 1419 C CG1 ? ILE A 1 182 ?   5.921  -4.049   2.925 1.000 97.180 ? 182 ILE A CG1 1 
ATOM 1420 C CG2 ? ILE A 1 182 ?   8.118  -4.475   4.094 1.000 97.180 ? 182 ILE A CG2 1 
ATOM 1421 C CD1 ? ILE A 1 182 ?   5.572  -2.824   3.758 1.000 97.180 ? 182 ILE A CD1 1 
ATOM 1422 N N   ? CYS A 1 183 ?  10.342  -2.591   2.251 1.000 97.120 ? 183 CYS A N   1 
ATOM 1423 C CA  ? CYS A 1 183 ?  11.790  -2.731   2.152 1.000 97.120 ? 183 CYS A CA  1 
ATOM 1424 C C   ? CYS A 1 183 ?  12.425  -2.824   3.534 1.000 97.120 ? 183 CYS A C   1 
ATOM 1425 C CB  ? CYS A 1 183 ?  12.391  -1.556   1.382 1.000 97.120 ? 183 CYS A CB  1 
ATOM 1426 O O   ? CYS A 1 183 ?  12.156  -1.992   4.403 1.000 97.120 ? 183 CYS A O   1 
ATOM 1427 S SG  ? CYS A 1 183 ?  11.649  -1.294  -0.244 1.000 97.120 ? 183 CYS A SG  1 
ATOM 1428 N N   ? ASN A 1 184 ?  13.228  -3.913   3.715 1.000 94.850 ? 184 ASN A N   1 
ATOM 1429 C CA  ? ASN A 1 184 ?  13.907  -4.096   4.993 1.000 94.850 ? 184 ASN A CA  1 
ATOM 1430 C C   ? ASN A 1 184 ?  12.922  -4.077   6.159 1.000 94.850 ? 184 ASN A C   1 
ATOM 1431 C CB  ? ASN A 1 184 ?  14.982  -3.025   5.189 1.000 94.850 ? 184 ASN A CB  1 
ATOM 1432 O O   ? ASN A 1 184 ?  13.178  -3.443   7.184 1.000 94.850 ? 184 ASN A O   1 
ATOM 1433 C CG  ? ASN A 1 184 ?  16.049  -3.065   4.113 1.000 94.850 ? 184 ASN A CG  1 
ATOM 1434 N ND2 ? ASN A 1 184 ?  16.522  -1.894   3.703 1.000 94.850 ? 184 ASN A ND2 1 
ATOM 1435 O OD1 ? ASN A 1 184 ?  16.443  -4.140   3.652 1.000 94.850 ? 184 ASN A OD1 1 
ATOM 1436 N N   ? GLY A 1 185 ?  11.691  -4.579   5.927 1.000 94.450 ? 185 GLY A N   1 
ATOM 1437 C CA  ? GLY A 1 185 ?  10.704  -4.757   6.980 1.000 94.450 ? 185 GLY A CA  1 
ATOM 1438 C C   ? GLY A 1 185 ?   9.900  -3.502   7.263 1.000 94.450 ? 185 GLY A C   1 
ATOM 1439 O O   ? GLY A 1 185 ?   9.141  -3.450   8.234 1.000 94.450 ? 185 GLY A O   1 
ATOM 1440 N N   ? GLU A 1 186 ?  10.102  -2.435   6.484 1.000 97.140 ? 186 GLU A N   1 
ATOM 1441 C CA  ? GLU A 1 186 ?   9.397  -1.171   6.673 1.000 97.140 ? 186 GLU A CA  1 
ATOM 1442 C C   ? GLU A 1 186 ?   8.554  -0.821   5.450 1.000 97.140 ? 186 GLU A C   1 
ATOM 1443 C CB  ? GLU A 1 186 ?  10.387  -0.042   6.971 1.000 97.140 ? 186 GLU A CB  1 
ATOM 1444 O O   ? GLU A 1 186 ?   8.924  -1.148   4.320 1.000 97.140 ? 186 GLU A O   1 
ATOM 1445 C CG  ? GLU A 1 186 ?  11.185  -0.246   8.251 1.000 97.140 ? 186 GLU A CG  1 
ATOM 1446 C CD  ? GLU A 1 186 ?  12.177   0.873   8.524 1.000 97.140 ? 186 GLU A CD  1 
ATOM 1447 O OE1 ? GLU A 1 186 ?  12.490   1.132   9.708 1.000 97.140 ? 186 GLU A OE1 1 
ATOM 1448 O OE2 ? GLU A 1 186 ?  12.645   1.497   7.545 1.000 97.140 ? 186 GLU A OE2 1 
ATOM 1449 N N   ? LEU A 1 187 ?   7.423  -0.142   5.721 1.000 97.450 ? 187 LEU A N   1 
ATOM 1450 C CA  ? LEU A 1 187 ?   6.561   0.383   4.668 1.000 97.450 ? 187 LEU A CA  1 
ATOM 1451 C C   ? LEU A 1 187 ?   7.173   1.629   4.036 1.000 97.450 ? 187 LEU A C   1 
ATOM 1452 C CB  ? LEU A 1 187 ?   5.173   0.709   5.225 1.000 97.450 ? 187 LEU A CB  1 
ATOM 1453 O O   ? LEU A 1 187 ?   7.145   2.709   4.630 1.000 97.450 ? 187 LEU A O   1 
ATOM 1454 C CG  ? LEU A 1 187 ?   4.151   1.252   4.224 1.000 97.450 ? 187 LEU A CG  1 
ATOM 1455 C CD1 ? LEU A 1 187 ?   3.947   0.259   3.084 1.000 97.450 ? 187 LEU A CD1 1 
ATOM 1456 C CD2 ? LEU A 1 187 ?   2.829   1.554   4.920 1.000 97.450 ? 187 LEU A CD2 1 
ATOM 1457 N N   ? THR A 1 188 ?   7.722   1.458   2.831 1.000 96.680 ? 188 THR A N   1 
ATOM 1458 C CA  ? THR A 1 188 ?   8.547   2.505   2.238 1.000 96.680 ? 188 THR A CA  1 
ATOM 1459 C C   ? THR A 1 188 ?   7.788   3.228   1.129 1.000 96.680 ? 188 THR A C   1 
ATOM 1460 C CB  ? THR A 1 188 ?   9.859   1.930   1.674 1.000 96.680 ? 188 THR A CB  1 
ATOM 1461 O O   ? THR A 1 188 ?   8.155   4.338   0.740 1.000 96.680 ? 188 THR A O   1 
ATOM 1462 C CG2 ? THR A 1 188 ?  10.751   1.398   2.791 1.000 96.680 ? 188 THR A CG2 1 
ATOM 1463 O OG1 ? THR A 1 188 ?   9.556   0.860   0.770 1.000 96.680 ? 188 THR A OG1 1 
ATOM 1464 N N   ? GLY A 1 189 ?   6.663   2.635   0.630 1.000 97.160 ? 189 GLY A N   1 
ATOM 1465 C CA  ? GLY A 1 189 ?   5.861   3.248  -0.417 1.000 97.160 ? 189 GLY A CA  1 
ATOM 1466 C C   ? GLY A 1 189 ?   4.465   2.663  -0.519 1.000 97.160 ? 189 GLY A C   1 
ATOM 1467 O O   ? GLY A 1 189 ?   4.181   1.615   0.065 1.000 97.160 ? 189 GLY A O   1 
ATOM 1468 N N   ? ILE A 1 190 ?   3.639   3.391  -1.341 1.000 97.420 ? 190 ILE A N   1 
ATOM 1469 C CA  ? ILE A 1 190 ?   2.279   2.959  -1.648 1.000 97.420 ? 190 ILE A CA  1 
ATOM 1470 C C   ? ILE A 1 190 ?   2.107   2.832  -3.160 1.000 97.420 ? 190 ILE A C   1 
ATOM 1471 C CB  ? ILE A 1 190 ?   1.231   3.936  -1.069 1.000 97.420 ? 190 ILE A CB  1 
ATOM 1472 O O   ? ILE A 1 190 ?   2.498   3.727  -3.913 1.000 97.420 ? 190 ILE A O   1 
ATOM 1473 C CG1 ? ILE A 1 190 ?   1.409   4.074   0.447 1.000 97.420 ? 190 ILE A CG1 1 
ATOM 1474 C CG2 ? ILE A 1 190 ?  -0.187   3.473  -1.415 1.000 97.420 ? 190 ILE A CG2 1 
ATOM 1475 C CD1 ? ILE A 1 190 ?   1.215   2.773   1.214 1.000 97.420 ? 190 ILE A CD1 1 
ATOM 1476 N N   ? THR A 1 191 ?   1.594   1.613  -3.490 1.000 96.480 ? 191 THR A N   1 
ATOM 1477 C CA  ? THR A 1 191 ?   1.371   1.383  -4.913 1.000 96.480 ? 191 THR A CA  1 
ATOM 1478 C C   ? THR A 1 191 ?   0.510   2.492  -5.512 1.000 96.480 ? 191 THR A C   1 
ATOM 1479 C CB  ? THR A 1 191 ?   0.700   0.019  -5.161 1.000 96.480 ? 191 THR A CB  1 
ATOM 1480 O O   ? THR A 1 191 ?  -0.627   2.703  -5.083 1.000 96.480 ? 191 THR A O   1 
ATOM 1481 C CG2 ? THR A 1 191 ?   0.527  -0.246  -6.653 1.000 96.480 ? 191 THR A CG2 1 
ATOM 1482 O OG1 ? THR A 1 191 ?   1.512  -1.016  -4.593 1.000 96.480 ? 191 THR A OG1 1 
ATOM 1483 N N   ? SER A 1 192 ?   0.994   3.217  -6.547 1.000 95.470 ? 192 SER A N   1 
ATOM 1484 C CA  ? SER A 1 192 ?   0.335   4.381  -7.130 1.000 95.470 ? 192 SER A CA  1 
ATOM 1485 C C   ? SER A 1 192 ?  -0.032   4.136  -8.590 1.000 95.470 ? 192 SER A C   1 
ATOM 1486 C CB  ? SER A 1 192 ?   1.232   5.615  -7.021 1.000 95.470 ? 192 SER A CB  1 
ATOM 1487 O O   ? SER A 1 192 ?  -1.200   3.911  -8.912 1.000 95.470 ? 192 SER A O   1 
ATOM 1488 O OG  ? SER A 1 192 ?   0.521   6.787  -7.383 1.000 95.470 ? 192 SER A OG  1 
ATOM 1489 N N   ? PHE A 1 193 ?   0.952   4.148  -9.465 1.000 93.800 ? 193 PHE A N   1 
ATOM 1490 C CA  ? PHE A 1 193 ?   0.633   3.978 -10.878 1.000 93.800 ? 193 PHE A CA  1 
ATOM 1491 C C   ? PHE A 1 193 ?   1.760   3.252 -11.603 1.000 93.800 ? 193 PHE A C   1 
ATOM 1492 C CB  ? PHE A 1 193 ?   0.372   5.335 -11.539 1.000 93.800 ? 193 PHE A CB  1 
ATOM 1493 O O   ? PHE A 1 193 ?   2.815   2.992 -11.020 1.000 93.800 ? 193 PHE A O   1 
ATOM 1494 C CG  ? PHE A 1 193 ?   1.580   6.232 -11.580 1.000 93.800 ? 193 PHE A CG  1 
ATOM 1495 C CD1 ? PHE A 1 193 ?   1.905   7.034 -10.493 1.000 93.800 ? 193 PHE A CD1 1 
ATOM 1496 C CD2 ? PHE A 1 193 ?   2.390   6.273 -12.707 1.000 93.800 ? 193 PHE A CD2 1 
ATOM 1497 C CE1 ? PHE A 1 193 ?   3.022   7.866 -10.529 1.000 93.800 ? 193 PHE A CE1 1 
ATOM 1498 C CE2 ? PHE A 1 193 ?   3.508   7.101 -12.750 1.000 93.800 ? 193 PHE A CE2 1 
ATOM 1499 C CZ  ? PHE A 1 193 ?   3.822   7.898 -11.660 1.000 93.800 ? 193 PHE A CZ  1 
ATOM 1500 N N   ? GLY A 1 194 ?   1.551   2.885 -12.766 1.000 91.350 ? 194 GLY A N   1 
ATOM 1501 C CA  ? GLY A 1 194 ?   2.499   2.246 -13.665 1.000 91.350 ? 194 GLY A CA  1 
ATOM 1502 C C   ? GLY A 1 194 ?   2.022   2.207 -15.105 1.000 91.350 ? 194 GLY A C   1 
ATOM 1503 O O   ? GLY A 1 194 ?   0.968   2.757 -15.430 1.000 91.350 ? 194 GLY A O   1 
ATOM 1504 N N   ? LYS A 1 195 ?   2.816   1.546 -15.957 1.000 87.760 ? 195 LYS A N   1 
ATOM 1505 C CA  ? LYS A 1 195 ?   2.424   1.436 -17.359 1.000 87.760 ? 195 LYS A CA  1 
ATOM 1506 C C   ? LYS A 1 195 ?   1.200   0.539 -17.519 1.000 87.760 ? 195 LYS A C   1 
ATOM 1507 C CB  ? LYS A 1 195 ?   3.583   0.895 -18.199 1.000 87.760 ? 195 LYS A CB  1 
ATOM 1508 O O   ? LYS A 1 195 ?   0.841  -0.200 -16.600 1.000 87.760 ? 195 LYS A O   1 
ATOM 1509 C CG  ? LYS A 1 195 ?   4.808   1.798 -18.217 1.000 87.760 ? 195 LYS A CG  1 
ATOM 1510 C CD  ? LYS A 1 195 ?   4.581   3.031 -19.082 1.000 87.760 ? 195 LYS A CD  1 
ATOM 1511 C CE  ? LYS A 1 195 ?   5.859   3.841 -19.249 1.000 87.760 ? 195 LYS A CE  1 
ATOM 1512 N NZ  ? LYS A 1 195 ?   5.643   5.048 -20.102 1.000 87.760 ? 195 LYS A NZ  1 
ATOM 1513 N N   ? LEU A 1 196 ?   0.614   0.641 -18.627 1.000 84.010 ? 196 LEU A N   1 
ATOM 1514 C CA  ? LEU A 1 196 ?  -0.601  -0.119 -18.899 1.000 84.010 ? 196 LEU A CA  1 
ATOM 1515 C C   ? LEU A 1 196 ?  -0.353  -1.615 -18.737 1.000 84.010 ? 196 LEU A C   1 
ATOM 1516 C CB  ? LEU A 1 196 ?  -1.114   0.175 -20.311 1.000 84.010 ? 196 LEU A CB  1 
ATOM 1517 O O   ? LEU A 1 196 ?  -1.149  -2.316 -18.107 1.000 84.010 ? 196 LEU A O   1 
ATOM 1518 C CG  ? LEU A 1 196 ?  -2.434  -0.489 -20.705 1.000 84.010 ? 196 LEU A CG  1 
ATOM 1519 C CD1 ? LEU A 1 196 ?  -3.559  -0.013 -19.793 1.000 84.010 ? 196 LEU A CD1 1 
ATOM 1520 C CD2 ? LEU A 1 196 ?  -2.763  -0.199 -22.165 1.000 84.010 ? 196 LEU A CD2 1 
ATOM 1521 N N   ? LYS A 1 197 ?   0.820  -2.022 -19.291 1.000 86.150 ? 197 LYS A N   1 
ATOM 1522 C CA  ? LYS A 1 197 ?   1.231  -3.412 -19.116 1.000 86.150 ? 197 LYS A CA  1 
ATOM 1523 C C   ? LYS A 1 197 ?   2.190  -3.558 -17.937 1.000 86.150 ? 197 LYS A C   1 
ATOM 1524 C CB  ? LYS A 1 197 ?   1.886  -3.944 -20.392 1.000 86.150 ? 197 LYS A CB  1 
ATOM 1525 O O   ? LYS A 1 197 ?   3.224  -2.889 -17.885 1.000 86.150 ? 197 LYS A O   1 
ATOM 1526 C CG  ? LYS A 1 197 ?   0.920  -4.128 -21.553 1.000 86.150 ? 197 LYS A CG  1 
ATOM 1527 C CD  ? LYS A 1 197 ?   1.602  -4.775 -22.751 1.000 86.150 ? 197 LYS A CD  1 
ATOM 1528 C CE  ? LYS A 1 197 ?   0.647  -4.921 -23.928 1.000 86.150 ? 197 LYS A CE  1 
ATOM 1529 N NZ  ? LYS A 1 197 ?   1.323  -5.519 -25.118 1.000 86.150 ? 197 LYS A NZ  1 
ATOM 1530 N N   ? CYS A 1 198 ?   1.744  -4.415 -16.990 1.000 89.080 ? 198 CYS A N   1 
ATOM 1531 C CA  ? CYS A 1 198 ?   2.581  -4.621 -15.814 1.000 89.080 ? 198 CYS A CA  1 
ATOM 1532 C C   ? CYS A 1 198 ?   3.714  -5.596 -16.116 1.000 89.080 ? 198 CYS A C   1 
ATOM 1533 C CB  ? CYS A 1 198 ?   1.746  -5.143 -14.646 1.000 89.080 ? 198 CYS A CB  1 
ATOM 1534 O O   ? CYS A 1 198 ?   3.590  -6.443 -17.002 1.000 89.080 ? 198 CYS A O   1 
ATOM 1535 S SG  ? CYS A 1 198 ?   0.397  -4.041 -14.166 1.000 89.080 ? 198 CYS A SG  1 
ATOM 1536 N N   ? GLY A 1 199 ?   4.848  -5.504 -15.403 1.000 82.740 ? 199 GLY A N   1 
ATOM 1537 C CA  ? GLY A 1 199 ?   5.887  -6.520 -15.442 1.000 82.740 ? 199 GLY A CA  1 
ATOM 1538 C C   ? GLY A 1 199 ?   6.778  -6.416 -16.665 1.000 82.740 ? 199 GLY A C   1 
ATOM 1539 O O   ? GLY A 1 199 ?   7.449  -7.382 -17.035 1.000 82.740 ? 199 GLY A O   1 
ATOM 1540 N N   ? THR A 1 200 ?   6.668  -5.155 -17.341 1.000 85.840 ? 200 THR A N   1 
ATOM 1541 C CA  ? THR A 1 200 ?   7.529  -4.893 -18.489 1.000 85.840 ? 200 THR A CA  1 
ATOM 1542 C C   ? THR A 1 200 ?   8.826  -4.220 -18.050 1.000 85.840 ? 200 THR A C   1 
ATOM 1543 C CB  ? THR A 1 200 ?   6.817  -4.011 -19.531 1.000 85.840 ? 200 THR A CB  1 
ATOM 1544 O O   ? THR A 1 200 ?   8.865  -3.551 -17.015 1.000 85.840 ? 200 THR A O   1 
ATOM 1545 C CG2 ? THR A 1 200 ?   5.444  -4.574 -19.882 1.000 85.840 ? 200 THR A CG2 1 
ATOM 1546 O OG1 ? THR A 1 200 ?   6.658  -2.689 -19.002 1.000 85.840 ? 200 THR A OG1 1 
ATOM 1547 N N   ? ILE A 1 201 ?   9.842  -4.521 -18.864 1.000 82.230 ? 201 ILE A N   1 
ATOM 1548 C CA  ? ILE A 1 201 ?  11.158  -3.953 -18.590 1.000 82.230 ? 201 ILE A CA  1 
ATOM 1549 C C   ? ILE A 1 201 ?  11.093  -2.430 -18.689 1.000 82.230 ? 201 ILE A C   1 
ATOM 1550 C CB  ? ILE A 1 201 ?  12.226  -4.508 -19.559 1.000 82.230 ? 201 ILE A CB  1 
ATOM 1551 O O   ? ILE A 1 201 ?  11.792  -1.724 -17.958 1.000 82.230 ? 201 ILE A O   1 
ATOM 1552 C CG1 ? ILE A 1 201 ?  12.421  -6.011 -19.333 1.000 82.230 ? 201 ILE A CG1 1 
ATOM 1553 C CG2 ? ILE A 1 201 ?  13.548  -3.753 -19.394 1.000 82.230 ? 201 ILE A CG2 1 
ATOM 1554 C CD1 ? ILE A 1 201 ?  13.263  -6.693 -20.403 1.000 82.230 ? 201 ILE A CD1 1 
ATOM 1555 N N   ? GLN A 1 202 ?  10.202  -1.856 -19.454 1.000 79.340 ? 202 GLN A N   1 
ATOM 1556 C CA  ? GLN A 1 202 ?  10.102  -0.431 -19.754 1.000 79.340 ? 202 GLN A CA  1 
ATOM 1557 C C   ? GLN A 1 202 ?   9.028   0.236 -18.899 1.000 79.340 ? 202 GLN A C   1 
ATOM 1558 C CB  ? GLN A 1 202 ?   9.801  -0.214 -21.238 1.000 79.340 ? 202 GLN A CB  1 
ATOM 1559 O O   ? GLN A 1 202 ?   8.683   1.399 -19.122 1.000 79.340 ? 202 GLN A O   1 
ATOM 1560 C CG  ? GLN A 1 202 ?  10.936  -0.631 -22.163 1.000 79.340 ? 202 GLN A CG  1 
ATOM 1561 C CD  ? GLN A 1 202 ?  10.655  -0.311 -23.619 1.000 79.340 ? 202 GLN A CD  1 
ATOM 1562 N NE2 ? GLN A 1 202 ?  11.432  -0.906 -24.517 1.000 79.340 ? 202 GLN A NE2 1 
ATOM 1563 O OE1 ? GLN A 1 202 ?   9.746   0.463 -23.934 1.000 79.340 ? 202 GLN A OE1 1 
ATOM 1564 N N   ? GLY A 1 203 ?   8.597  -0.481 -17.803 1.000 83.010 ? 203 GLY A N   1 
ATOM 1565 C CA  ? GLY A 1 203 ?   7.500   0.132 -17.072 1.000 83.010 ? 203 GLY A CA  1 
ATOM 1566 C C   ? GLY A 1 203 ?   7.494  -0.223 -15.597 1.000 83.010 ? 203 GLY A C   1 
ATOM 1567 O O   ? GLY A 1 203 ?   6.566  -0.874 -15.113 1.000 83.010 ? 203 GLY A O   1 
ATOM 1568 N N   ? PRO A 1 204 ?   8.673   0.158 -14.891 1.000 91.720 ? 204 PRO A N   1 
ATOM 1569 C CA  ? PRO A 1 204 ?   8.610  -0.121 -13.454 1.000 91.720 ? 204 PRO A CA  1 
ATOM 1570 C C   ? PRO A 1 204 ?   7.360   0.457 -12.795 1.000 91.720 ? 204 PRO A C   1 
ATOM 1571 C CB  ? PRO A 1 204 ?   9.874   0.549 -12.909 1.000 91.720 ? 204 PRO A CB  1 
ATOM 1572 O O   ? PRO A 1 204 ?   6.772   1.412 -13.309 1.000 91.720 ? 204 PRO A O   1 
ATOM 1573 C CG  ? PRO A 1 204 ?  10.160   1.660 -13.868 1.000 91.720 ? 204 PRO A CG  1 
ATOM 1574 C CD  ? PRO A 1 204 ?   9.728   1.230 -15.240 1.000 91.720 ? 204 PRO A CD  1 
ATOM 1575 N N   ? GLY A 1 205 ?   6.898  -0.177 -11.725 1.000 94.030 ? 205 GLY A N   1 
ATOM 1576 C CA  ? GLY A 1 205 ?   5.837   0.407 -10.920 1.000 94.030 ? 205 GLY A CA  1 
ATOM 1577 C C   ? GLY A 1 205 ?   6.274   1.648 -10.165 1.000 94.030 ? 205 GLY A C   1 
ATOM 1578 O O   ? GLY A 1 205 ?   7.436   1.763  -9.770 1.000 94.030 ? 205 GLY A O   1 
ATOM 1579 N N   ? VAL A 1 206 ?   5.332   2.589 -10.002 1.000 95.890 ? 206 VAL A N   1 
ATOM 1580 C CA  ? VAL A 1 206 ?   5.595   3.821  -9.265 1.000 95.890 ? 206 VAL A CA  1 
ATOM 1581 C C   ? VAL A 1 206 ?   4.824   3.810  -7.948 1.000 95.890 ? 206 VAL A C   1 
ATOM 1582 C CB  ? VAL A 1 206 ?   5.218   5.070 -10.093 1.000 95.890 ? 206 VAL A CB  1 
ATOM 1583 O O   ? VAL A 1 206 ?   3.648   3.440  -7.913 1.000 95.890 ? 206 VAL A O   1 
ATOM 1584 C CG1 ? VAL A 1 206 ?   5.491   6.346  -9.300 1.000 95.890 ? 206 VAL A CG1 1 
ATOM 1585 C CG2 ? VAL A 1 206 ?   5.984   5.084 -11.415 1.000 95.890 ? 206 VAL A CG2 1 
ATOM 1586 N N   ? TYR A 1 207 ?   5.511   4.200  -6.930 1.000 97.210 ? 207 TYR A N   1 
ATOM 1587 C CA  ? TYR A 1 207 ?   4.975   4.222  -5.574 1.000 97.210 ? 207 TYR A CA  1 
ATOM 1588 C C   ? TYR A 1 207 ?   5.097   5.612  -4.962 1.000 97.210 ? 207 TYR A C   1 
ATOM 1589 C CB  ? TYR A 1 207 ?   5.698   3.198  -4.693 1.000 97.210 ? 207 TYR A CB  1 
ATOM 1590 O O   ? TYR A 1 207 ?   6.040   6.349  -5.261 1.000 97.210 ? 207 TYR A O   1 
ATOM 1591 C CG  ? TYR A 1 207 ?   5.705   1.802  -5.267 1.000 97.210 ? 207 TYR A CG  1 
ATOM 1592 C CD1 ? TYR A 1 207 ?   4.845   0.822  -4.777 1.000 97.210 ? 207 TYR A CD1 1 
ATOM 1593 C CD2 ? TYR A 1 207 ?   6.573   1.460  -6.298 1.000 97.210 ? 207 TYR A CD2 1 
ATOM 1594 C CE1 ? TYR A 1 207 ?   4.849  -0.466  -5.301 1.000 97.210 ? 207 TYR A CE1 1 
ATOM 1595 C CE2 ? TYR A 1 207 ?   6.586   0.174  -6.830 1.000 97.210 ? 207 TYR A CE2 1 
ATOM 1596 O OH  ? TYR A 1 207 ?   5.731  -2.054  -6.848 1.000 97.210 ? 207 TYR A OH  1 
ATOM 1597 C CZ  ? TYR A 1 207 ?   5.722  -0.780  -6.325 1.000 97.210 ? 207 TYR A CZ  1 
ATOM 1598 N N   ? ALA A 1 208 ?   4.052   5.958  -4.190 1.000 97.230 ? 208 ALA A N   1 
ATOM 1599 C CA  ? ALA A 1 208 ?   4.198   7.188  -3.417 1.000 97.230 ? 208 ALA A CA  1 
ATOM 1600 C C   ? ALA A 1 208 ?   5.215   7.012  -2.293 1.000 97.230 ? 208 ALA A C   1 
ATOM 1601 C CB  ? ALA A 1 208 ?   2.849   7.621  -2.847 1.000 97.230 ? 208 ALA A CB  1 
ATOM 1602 O O   ? ALA A 1 208 ?   5.102   6.088  -1.484 1.000 97.230 ? 208 ALA A O   1 
ATOM 1603 N N   ? ARG A 1 209 ?   6.233   7.840  -2.290 1.000 97.210 ? 209 ARG A N   1 
ATOM 1604 C CA  ? ARG A 1 209 ?   7.290   7.775  -1.285 1.000 97.210 ? 209 ARG A CA  1 
ATOM 1605 C C   ? ARG A 1 209 ?   6.780   8.234   0.077 1.000 97.210 ? 209 ARG A C   1 
ATOM 1606 C CB  ? ARG A 1 209 ?   8.489   8.627  -1.710 1.000 97.210 ? 209 ARG A CB  1 
ATOM 1607 O O   ? ARG A 1 209 ?   6.273   9.349   0.212 1.000 97.210 ? 209 ARG A O   1 
ATOM 1608 C CG  ? ARG A 1 209 ?   9.667   8.554  -0.752 1.000 97.210 ? 209 ARG A CG  1 
ATOM 1609 C CD  ? ARG A 1 209 ?  10.833   9.410  -1.226 1.000 97.210 ? 209 ARG A CD  1 
ATOM 1610 N NE  ? ARG A 1 209 ?  11.415   8.892  -2.460 1.000 97.210 ? 209 ARG A NE  1 
ATOM 1611 N NH1 ? ARG A 1 209 ?  13.010  10.552  -2.648 1.000 97.210 ? 209 ARG A NH1 1 
ATOM 1612 N NH2 ? ARG A 1 209 ?  12.887   8.891  -4.224 1.000 97.210 ? 209 ARG A NH2 1 
ATOM 1613 C CZ  ? ARG A 1 209 ?  12.436   9.446  -3.108 1.000 97.210 ? 209 ARG A CZ  1 
ATOM 1614 N N   ? LEU A 1 210 ?   7.046   7.391   1.138 1.000 97.170 ? 210 LEU A N   1 
ATOM 1615 C CA  ? LEU A 1 210 ?   6.445   7.666   2.439 1.000 97.170 ? 210 LEU A CA  1 
ATOM 1616 C C   ? LEU A 1 210 ?   7.329   8.600   3.259 1.000 97.170 ? 210 LEU A C   1 
ATOM 1617 C CB  ? LEU A 1 210 ?   6.210   6.363   3.207 1.000 97.170 ? 210 LEU A CB  1 
ATOM 1618 O O   ? LEU A 1 210 ?   6.834   9.338   4.114 1.000 97.170 ? 210 LEU A O   1 
ATOM 1619 C CG  ? LEU A 1 210 ?   5.132   5.432   2.650 1.000 97.170 ? 210 LEU A CG  1 
ATOM 1620 C CD1 ? LEU A 1 210 ?   4.888   4.270   3.607 1.000 97.170 ? 210 LEU A CD1 1 
ATOM 1621 C CD2 ? LEU A 1 210 ?   3.840   6.202   2.395 1.000 97.170 ? 210 LEU A CD2 1 
ATOM 1622 N N   ? THR A 1 211 ?   8.628   8.613   3.070 1.000 96.210 ? 211 THR A N   1 
ATOM 1623 C CA  ? THR A 1 211 ?   9.539   9.404   3.889 1.000 96.210 ? 211 THR A CA  1 
ATOM 1624 C C   ? THR A 1 211 ?   9.223  10.892   3.766 1.000 96.210 ? 211 THR A C   1 
ATOM 1625 C CB  ? THR A 1 211 ?  11.006   9.154   3.494 1.000 96.210 ? 211 THR A CB  1 
ATOM 1626 O O   ? THR A 1 211 ?   9.384  11.647   4.727 1.000 96.210 ? 211 THR A O   1 
ATOM 1627 C CG2 ? THR A 1 211 ?  11.456   7.756   3.908 1.000 96.210 ? 211 THR A CG2 1 
ATOM 1628 O OG1 ? THR A 1 211 ?  11.141   9.286   2.074 1.000 96.210 ? 211 THR A OG1 1 
ATOM 1629 N N   ? THR A 1 212 ?   8.753  11.348   2.646 1.000 94.740 ? 212 THR A N   1 
ATOM 1630 C CA  ? THR A 1 212 ?   8.466  12.759   2.413 1.000 94.740 ? 212 THR A CA  1 
ATOM 1631 C C   ? THR A 1 212 ?   7.129  13.149   3.038 1.000 94.740 ? 212 THR A C   1 
ATOM 1632 C CB  ? THR A 1 212 ?   8.446  13.085   0.908 1.000 94.740 ? 212 THR A CB  1 
ATOM 1633 O O   ? THR A 1 212 ?   6.798  14.334   3.119 1.000 94.740 ? 212 THR A O   1 
ATOM 1634 C CG2 ? THR A 1 212 ?   9.804  12.813   0.269 1.000 94.740 ? 212 THR A CG2 1 
ATOM 1635 O OG1 ? THR A 1 212 ?   7.456  12.274   0.263 1.000 94.740 ? 212 THR A OG1 1 
ATOM 1636 N N   ? HIS A 1 213 ?   6.340  12.101   3.486 1.000 96.260 ? 213 HIS A N   1 
ATOM 1637 C CA  ? HIS A 1 213 ?   4.999  12.351   4.001 1.000 96.260 ? 213 HIS A CA  1 
ATOM 1638 C C   ? HIS A 1 213 ?   4.884  11.935   5.464 1.000 96.260 ? 213 HIS A C   1 
ATOM 1639 C CB  ? HIS A 1 213 ?   3.955  11.611   3.162 1.000 96.260 ? 213 HIS A CB  1 
ATOM 1640 O O   ? HIS A 1 213 ?   3.783  11.892   6.017 1.000 96.260 ? 213 HIS A O   1 
ATOM 1641 C CG  ? HIS A 1 213 ?   3.943  12.020   1.723 1.000 96.260 ? 213 HIS A CG  1 
ATOM 1642 C CD2 ? HIS A 1 213 ?   3.162  12.901   1.056 1.000 96.260 ? 213 HIS A CD2 1 
ATOM 1643 N ND1 ? HIS A 1 213 ?   4.814  11.495   0.793 1.000 96.260 ? 213 HIS A ND1 1 
ATOM 1644 C CE1 ? HIS A 1 213 ?   4.569  12.038  -0.387 1.000 96.260 ? 213 HIS A CE1 1 
ATOM 1645 N NE2 ? HIS A 1 213 ?   3.571  12.895  -0.255 1.000 96.260 ? 213 HIS A NE2 1 
ATOM 1646 N N   ? LEU A 1 214 ?   5.959  11.603   6.086 1.000 95.680 ? 214 LEU A N   1 
ATOM 1647 C CA  ? LEU A 1 214 ?   5.963  11.018   7.422 1.000 95.680 ? 214 LEU A CA  1 
ATOM 1648 C C   ? LEU A 1 214 ?   5.402  11.998   8.447 1.000 95.680 ? 214 LEU A C   1 
ATOM 1649 C CB  ? LEU A 1 214 ?   7.382  10.602   7.820 1.000 95.680 ? 214 LEU A CB  1 
ATOM 1650 O O   ? LEU A 1 214 ?   4.637  11.607   9.332 1.000 95.680 ? 214 LEU A O   1 
ATOM 1651 C CG  ? LEU A 1 214 ?   7.916   9.318   7.183 1.000 95.680 ? 214 LEU A CG  1 
ATOM 1652 C CD1 ? LEU A 1 214 ?   9.360   9.076   7.609 1.000 95.680 ? 214 LEU A CD1 1 
ATOM 1653 C CD2 ? LEU A 1 214 ?   7.036   8.129   7.557 1.000 95.680 ? 214 LEU A CD2 1 
ATOM 1654 N N   ? LEU A 1 215 ?   5.856  13.209   8.290 1.000 95.010 ? 215 LEU A N   1 
ATOM 1655 C CA  ? LEU A 1 215 ?   5.381  14.214   9.234 1.000 95.010 ? 215 LEU A CA  1 
ATOM 1656 C C   ? LEU A 1 215 ?   3.863  14.348   9.167 1.000 95.010 ? 215 LEU A C   1 
ATOM 1657 C CB  ? LEU A 1 215 ?   6.037  15.568   8.953 1.000 95.010 ? 215 LEU A CB  1 
ATOM 1658 O O   ? LEU A 1 215 ?   3.195  14.416  10.202 1.000 95.010 ? 215 LEU A O   1 
ATOM 1659 C CG  ? LEU A 1 215 ?   7.508  15.703   9.349 1.000 95.010 ? 215 LEU A CG  1 
ATOM 1660 C CD1 ? LEU A 1 215 ?   8.067  17.037   8.865 1.000 95.010 ? 215 LEU A CD1 1 
ATOM 1661 C CD2 ? LEU A 1 215 ?   7.671  15.566  10.859 1.000 95.010 ? 215 LEU A CD2 1 
ATOM 1662 N N   ? TRP A 1 216 ?   3.365  14.396   8.015 1.000 96.620 ? 216 TRP A N   1 
ATOM 1663 C CA  ? TRP A 1 216 ?   1.923  14.490   7.814 1.000 96.620 ? 216 TRP A CA  1 
ATOM 1664 C C   ? TRP A 1 216 ?   1.212  13.269   8.387 1.000 96.620 ? 216 TRP A C   1 
ATOM 1665 C CB  ? TRP A 1 216 ?   1.596  14.635   6.325 1.000 96.620 ? 216 TRP A CB  1 
ATOM 1666 O O   ? TRP A 1 216 ?   0.188  13.400   9.062 1.000 96.620 ? 216 TRP A O   1 
ATOM 1667 C CG  ? TRP A 1 216 ?   0.132  14.545   6.011 1.000 96.620 ? 216 TRP A CG  1 
ATOM 1668 C CD1 ? TRP A 1 216 ?  -0.805  15.529   6.163 1.000 96.620 ? 216 TRP A CD1 1 
ATOM 1669 C CD2 ? TRP A 1 216 ?  -0.562  13.406   5.496 1.000 96.620 ? 216 TRP A CD2 1 
ATOM 1670 C CE2 ? TRP A 1 216 ?  -1.920  13.770   5.359 1.000 96.620 ? 216 TRP A CE2 1 
ATOM 1671 C CE3 ? TRP A 1 216 ?  -0.168  12.110   5.135 1.000 96.620 ? 216 TRP A CE3 1 
ATOM 1672 N NE1 ? TRP A 1 216 ?  -2.041  15.070   5.773 1.000 96.620 ? 216 TRP A NE1 1 
ATOM 1673 C CH2 ? TRP A 1 216 ?  -2.474  11.623   4.531 1.000 96.620 ? 216 TRP A CH2 1 
ATOM 1674 C CZ2 ? TRP A 1 216 ?  -2.886  12.884   4.876 1.000 96.620 ? 216 TRP A CZ2 1 
ATOM 1675 C CZ3 ? TRP A 1 216 ?  -1.131  11.230   4.655 1.000 96.620 ? 216 TRP A CZ3 1 
ATOM 1676 N N   ? ILE A 1 217 ?   1.759  12.108   8.100 1.000 96.880 ? 217 ILE A N   1 
ATOM 1677 C CA  ? ILE A 1 217 ?   1.172  10.862   8.580 1.000 96.880 ? 217 ILE A CA  1 
ATOM 1678 C C   ? ILE A 1 217 ?   1.128  10.866  10.106 1.000 96.880 ? 217 ILE A C   1 
ATOM 1679 C CB  ? ILE A 1 217 ?   1.958   9.634   8.069 1.000 96.880 ? 217 ILE A CB  1 
ATOM 1680 O O   ? ILE A 1 217 ?   0.088  10.581  10.704 1.000 96.880 ? 217 ILE A O   1 
ATOM 1681 C CG1 ? ILE A 1 217 ?   1.822   9.507   6.547 1.000 96.880 ? 217 ILE A CG1 1 
ATOM 1682 C CG2 ? ILE A 1 217 ?   1.482   8.358   8.770 1.000 96.880 ? 217 ILE A CG2 1 
ATOM 1683 C CD1 ? ILE A 1 217 ?   2.778   8.502   5.921 1.000 96.880 ? 217 ILE A CD1 1 
ATOM 1684 N N   ? LYS A 1 218 ?   2.188  11.219  10.725 1.000 95.650 ? 218 LYS A N   1 
ATOM 1685 C CA  ? LYS A 1 218 ?   2.302  11.218  12.181 1.000 95.650 ? 218 LYS A CA  1 
ATOM 1686 C C   ? LYS A 1 218 ?   1.370  12.253  12.806 1.000 95.650 ? 218 LYS A C   1 
ATOM 1687 C CB  ? LYS A 1 218 ?   3.746  11.488  12.606 1.000 95.650 ? 218 LYS A CB  1 
ATOM 1688 O O   ? LYS A 1 218 ?   0.738  11.988  13.830 1.000 95.650 ? 218 LYS A O   1 
ATOM 1689 C CG  ? LYS A 1 218 ?   4.697  10.332  12.335 1.000 95.650 ? 218 LYS A CG  1 
ATOM 1690 C CD  ? LYS A 1 218 ?   6.113  10.652  12.798 1.000 95.650 ? 218 LYS A CD  1 
ATOM 1691 C CE  ? LYS A 1 218 ?   7.056   9.480  12.567 1.000 95.650 ? 218 LYS A CE  1 
ATOM 1692 N NZ  ? LYS A 1 218 ?   8.462   9.818  12.942 1.000 95.650 ? 218 LYS A NZ  1 
ATOM 1693 N N   ? LYS A 1 219 ?   1.291  13.402  12.195 1.000 95.580 ? 219 LYS A N   1 
ATOM 1694 C CA  ? LYS A 1 219 ?   0.415  14.468  12.672 1.000 95.580 ? 219 LYS A CA  1 
ATOM 1695 C C   ? LYS A 1 219 ?  -1.053  14.066  12.558 1.000 95.580 ? 219 LYS A C   1 
ATOM 1696 C CB  ? LYS A 1 219 ?   0.667  15.759  11.892 1.000 95.580 ? 219 LYS A CB  1 
ATOM 1697 O O   ? LYS A 1 219 ?  -1.848  14.338  13.460 1.000 95.580 ? 219 LYS A O   1 
ATOM 1698 C CG  ? LYS A 1 219 ?  -0.139  16.951  12.390 1.000 95.580 ? 219 LYS A CG  1 
ATOM 1699 C CD  ? LYS A 1 219 ?   0.192  18.215  11.608 1.000 95.580 ? 219 LYS A CD  1 
ATOM 1700 C CE  ? LYS A 1 219 ?  -0.663  19.392  12.058 1.000 95.580 ? 219 LYS A CE  1 
ATOM 1701 N NZ  ? LYS A 1 219 ?  -0.341  20.635  11.294 1.000 95.580 ? 219 LYS A NZ  1 
ATOM 1702 N N   ? THR A 1 220 ?  -1.390  13.437  11.511 1.000 95.710 ? 220 THR A N   1 
ATOM 1703 C CA  ? THR A 1 220 ?  -2.774  13.083  11.213 1.000 95.710 ? 220 THR A CA  1 
ATOM 1704 C C   ? THR A 1 220 ?  -3.253  11.956  12.124 1.000 95.710 ? 220 THR A C   1 
ATOM 1705 C CB  ? THR A 1 220 ?  -2.937  12.661   9.741 1.000 95.710 ? 220 THR A CB  1 
ATOM 1706 O O   ? THR A 1 220 ?  -4.382  11.987  12.616 1.000 95.710 ? 220 THR A O   1 
ATOM 1707 C CG2 ? THR A 1 220 ?  -4.391  12.329   9.422 1.000 95.710 ? 220 THR A CG2 1 
ATOM 1708 O OG1 ? THR A 1 220 ?  -2.506  13.732   8.892 1.000 95.710 ? 220 THR A OG1 1 
ATOM 1709 N N   ? ILE A 1 221 ?  -2.425  10.974  12.445 1.000 94.480 ? 221 ILE A N   1 
ATOM 1710 C CA  ? ILE A 1 221 ?  -2.878   9.806  13.191 1.000 94.480 ? 221 ILE A CA  1 
ATOM 1711 C C   ? ILE A 1 221 ?  -2.656  10.029  14.685 1.000 94.480 ? 221 ILE A C   1 
ATOM 1712 C CB  ? ILE A 1 221 ?  -2.153   8.523  12.727 1.000 94.480 ? 221 ILE A CB  1 
ATOM 1713 O O   ? ILE A 1 221 ?  -3.059   9.206  15.509 1.000 94.480 ? 221 ILE A O   1 
ATOM 1714 C CG1 ? ILE A 1 221 ?  -0.651   8.623  13.018 1.000 94.480 ? 221 ILE A CG1 1 
ATOM 1715 C CG2 ? ILE A 1 221 ?  -2.406   8.267  11.239 1.000 94.480 ? 221 ILE A CG2 1 
ATOM 1716 C CD1 ? ILE A 1 221 ?   0.115   7.331  12.773 1.000 94.480 ? 221 ILE A CD1 1 
ATOM 1717 N N   ? GLY A 1 222 ?  -2.203  11.212  15.074 1.000 81.840 ? 222 GLY A N   1 
ATOM 1718 C CA  ? GLY A 1 222 ?  -2.086  11.587  16.474 1.000 81.840 ? 222 GLY A CA  1 
ATOM 1719 C C   ? GLY A 1 222 ?  -1.283  10.594  17.293 1.000 81.840 ? 222 GLY A C   1 
ATOM 1720 O O   ? GLY A 1 222 ?  -1.842   9.656  17.865 1.000 81.840 ? 222 GLY A O   1 
ATOM 1721 N N   ? GLY A 1 223 ?   0.191  10.774  17.377 1.000 64.780 ? 223 GLY A N   1 
ATOM 1722 C CA  ? GLY A 1 223 ?   1.104   9.971  18.175 1.000 64.780 ? 223 GLY A CA  1 
ATOM 1723 C C   ? GLY A 1 223 ?   2.448   9.753  17.506 1.000 64.780 ? 223 GLY A C   1 
ATOM 1724 O O   ? GLY A 1 223 ?   2.597   9.995  16.307 1.000 64.780 ? 223 GLY A O   1 
ATOM 1725 N N   ? ASP A 1 224 ?   3.819  10.111  18.246 1.000 42.700 ? 224 ASP A N   1 
ATOM 1726 C CA  ? ASP A 1 224 ?   5.219   9.782  17.998 1.000 42.700 ? 224 ASP A CA  1 
ATOM 1727 C C   ? ASP A 1 224 ?   5.427   8.270  17.944 1.000 42.700 ? 224 ASP A C   1 
ATOM 1728 C CB  ? ASP A 1 224 ?   6.114  10.398  19.076 1.000 42.700 ? 224 ASP A CB  1 
ATOM 1729 O O   ? ASP A 1 224 ?   4.911   7.537  18.791 1.000 42.700 ? 224 ASP A O   1 
ATOM 1730 C CG  ? ASP A 1 224 ?   6.130  11.916  19.037 1.000 42.700 ? 224 ASP A CG  1 
ATOM 1731 O OD1 ? ASP A 1 224 ?   5.894  12.501  17.958 1.000 42.700 ? 224 ASP A OD1 1 
ATOM 1732 O OD2 ? ASP A 1 224 ?   6.383  12.532  20.095 1.000 42.700 ? 224 ASP A OD2 1 
# 
loop_
_struct_sheet_range.sheet_id 
_struct_sheet_range.id 
_struct_sheet_range.beg_label_comp_id 
_struct_sheet_range.beg_label_asym_id 
_struct_sheet_range.beg_label_seq_id 
_struct_sheet_range.pdbx_beg_PDB_ins_code 
_struct_sheet_range.end_label_comp_id 
_struct_sheet_range.end_label_asym_id 
_struct_sheet_range.end_label_seq_id 
_struct_sheet_range.pdbx_end_PDB_ins_code 
_struct_sheet_range.beg_auth_comp_id 
_struct_sheet_range.beg_auth_asym_id 
_struct_sheet_range.beg_auth_seq_id 
_struct_sheet_range.end_auth_comp_id 
_struct_sheet_range.end_auth_asym_id 
_struct_sheet_range.end_auth_seq_id 
A A ILE A   2 ? ILE A   3 ? ILE A 2   ILE A 3   
A B ASP A 171 ? SER A 172 ? ASP A 171 SER A 172 
B C VAL A   6 ? GLU A   7 ? VAL A 6   GLU A 7   
B D LYS A 104 ? LYS A 104 ? LYS A 104 LYS A 104 
B E MET A 115 ? GLY A 120 ? MET A 115 GLY A 120 
B F ARG A 136 ? ILE A 143 ? ARG A 136 ILE A 143 
B G MET A 160 ? GLY A 164 ? MET A 160 GLY A 164 
B H PRO A 180 ? CYS A 183 ? PRO A 180 CYS A 183 
B I GLU A 186 ? PHE A 193 ? GLU A 186 PHE A 193 
B J GLY A 205 ? ARG A 209 ? GLY A 205 ARG A 209 
C K MET A  16 ? LYS A  20 ? MET A 16  LYS A 20  
C L TYR A  24 ? LYS A  31 ? TYR A 24  LYS A 31  
C M TRP A  34 ? THR A  37 ? TRP A 34  THR A 37  
C N LYS A  47 ? LEU A  50 ? LYS A 47  LEU A 50  
C O GLN A  63 ? ARG A  72 ? GLN A 63  ARG A 72  
C P MET A  86 ? LEU A  90 ? MET A 86  LEU A 90  
D Q SER A  54 ? SER A  54 ? SER A 54  SER A 54  
D R ILE A 134 ? ILE A 134 ? ILE A 134 ILE A 134 
E S ASN A  77 ? ASN A  77 ? ASN A 77  ASN A 77  
E T GLU A  82 ? GLU A  82 ? GLU A 82  GLU A 82  
# 
loop_
_struct_conf.id 
_struct_conf.conf_type_id 
_struct_conf.beg_label_comp_id 
_struct_conf.beg_label_asym_id 
_struct_conf.beg_label_seq_id 
_struct_conf.pdbx_beg_PDB_ins_code 
_struct_conf.end_label_comp_id 
_struct_conf.end_label_asym_id 
_struct_conf.end_label_seq_id 
_struct_conf.pdbx_end_PDB_ins_code 
_struct_conf.beg_auth_comp_id 
_struct_conf.beg_auth_asym_id 
_struct_conf.beg_auth_seq_id 
_struct_conf.end_auth_comp_id 
_struct_conf.end_auth_asym_id 
_struct_conf.end_auth_seq_id 
STRN1         STRN         ILE A   2 ? ILE A   3 ? ILE A 2   ILE A 3   
TURN_TY1_P1   TURN_TY1_P   GLY A   4 ? GLY A   4 ? GLY A 4   GLY A 4   
STRN2         STRN         VAL A   6 ? GLU A   7 ? VAL A 6   GLU A 7   
HELX_LH_PP_P1 HELX_LH_PP_P VAL A   8 ? ILE A   9 ? VAL A 8   ILE A 9   
TURN_TY1_P2   TURN_TY1_P   PRO A  10 ? HIS A  11 ? PRO A 10  HIS A 11  
BEND1         BEND         SER A  12 ? SER A  12 ? SER A 12  SER A 12  
TURN_TY1_P3   TURN_TY1_P   PRO A  14 ? TYR A  15 ? PRO A 14  TYR A 15  
STRN3         STRN         MET A  16 ? LYS A  20 ? MET A 16  LYS A 20  
BEND2         BEND         TRP A  21 ? GLU A  23 ? TRP A 21  GLU A 23  
STRN4         STRN         TYR A  24 ? LYS A  31 ? TYR A 24  LYS A 31  
TURN_TY1_P4   TURN_TY1_P   GLU A  32 ? ASN A  33 ? GLU A 32  ASN A 33  
STRN5         STRN         TRP A  34 ? THR A  37 ? TRP A 34  THR A 37  
HELX_RH_3T_P1 HELX_RH_3T_P ALA A  39 ? CYS A  41 ? ALA A 39  CYS A 41  
BEND3         BEND         ASP A  44 ? LYS A  45 ? ASP A 44  LYS A 45  
STRN6         STRN         LYS A  47 ? LEU A  50 ? LYS A 47  LEU A 50  
BEND4         BEND         GLY A  51 ? GLY A  51 ? GLY A 51  GLY A 51  
BEND5         BEND         HIS A  53 ? HIS A  53 ? HIS A 53  HIS A 53  
STRN7         STRN         SER A  54 ? SER A  54 ? SER A 54  SER A 54  
BEND6         BEND         ILE A  55 ? GLU A  57 ? ILE A 55  GLU A 57  
TURN_TY1_P5   TURN_TY1_P   GLU A  60 ? GLU A  61 ? GLU A 60  GLU A 61  
STRN8         STRN         GLN A  63 ? ARG A  72 ? GLN A 63  ARG A 72  
TURN_TY1_P6   TURN_TY1_P   PRO A  74 ? CYS A  75 ? PRO A 74  CYS A 75  
STRN9         STRN         ASN A  77 ? ASN A  77 ? ASN A 77  ASN A 77  
TURN_TY1_P7   TURN_TY1_P   GLU A  78 ? LYS A  81 ? GLU A 78  LYS A 81  
STRN10        STRN         GLU A  82 ? GLU A  82 ? GLU A 82  GLU A 82  
TURN_TY1_P8   TURN_TY1_P   ASN A  83 ? ASN A  83 ? ASN A 83  ASN A 83  
STRN11        STRN         MET A  86 ? LEU A  90 ? MET A 86  LEU A 90  
BEND7         BEND         GLN A  91 ? LYS A  92 ? GLN A 91  LYS A 92  
BEND8         BEND         ASN A  97 ? ALA A  99 ? ASN A 97  ALA A 99  
STRN12        STRN         LYS A 104 ? LYS A 104 ? LYS A 104 LYS A 104 
HELX_LH_PP_P2 HELX_LH_PP_P LEU A 105 ? PRO A 106 ? LEU A 105 PRO A 106 
BEND9         BEND         ASN A 107 ? THR A 108 ? ASN A 107 THR A 108 
HELX_LH_PP_P3 HELX_LH_PP_P ASP A 109 ? LYS A 111 ? ASP A 109 LYS A 111 
TURN_TY1_P9   TURN_TY1_P   PRO A 112 ? GLY A 113 ? PRO A 112 GLY A 113 
STRN13        STRN         MET A 115 ? GLY A 120 ? MET A 115 GLY A 120 
BEND10        BEND         TRP A 121 ? TRP A 121 ? TRP A 121 TRP A 121 
BEND11        BEND         ILE A 124 ? LYS A 125 ? ILE A 124 LYS A 125 
TURN_TY1_P10  TURN_TY1_P   ASN A 126 ? GLY A 127 ? ASN A 126 GLY A 127 
BEND12        BEND         ASN A 133 ? ASN A 133 ? ASN A 133 ASN A 133 
STRN14        STRN         ILE A 134 ? ILE A 134 ? ILE A 134 ILE A 134 
STRN15        STRN         ARG A 136 ? ILE A 143 ? ARG A 136 ILE A 143 
HELX_RH_AL_P1 HELX_RH_AL_P ARG A 145 ? HIS A 151 ? ARG A 145 HIS A 151 
TURN_TY1_P11  TURN_TY1_P   TYR A 152 ? TYR A 154 ? TYR A 152 TYR A 154 
TURN_TY1_P12  TURN_TY1_P   LYS A 158 ? ASN A 159 ? LYS A 158 ASN A 159 
STRN16        STRN         MET A 160 ? GLY A 164 ? MET A 160 GLY A 164 
TURN_TY1_P13  TURN_TY1_P   LYS A 166 ? ASN A 167 ? LYS A 166 ASN A 167 
BEND13        BEND         GLY A 168 ? GLY A 169 ? GLY A 168 GLY A 169 
STRN17        STRN         ASP A 171 ? SER A 172 ? ASP A 171 SER A 172 
TURN_TY1_P14  TURN_TY1_P   THR A 174 ? GLY A 175 ? THR A 174 GLY A 175 
TURN_TY1_P15  TURN_TY1_P   SER A 177 ? GLY A 178 ? SER A 177 GLY A 178 
STRN18        STRN         PRO A 180 ? CYS A 183 ? PRO A 180 CYS A 183 
TURN_TY1_P16  TURN_TY1_P   ASN A 184 ? GLY A 185 ? ASN A 184 GLY A 185 
STRN19        STRN         GLU A 186 ? PHE A 193 ? GLU A 186 PHE A 193 
BEND14        BEND         LEU A 196 ? LYS A 197 ? LEU A 196 LYS A 197 
TURN_TY1_P17  TURN_TY1_P   CYS A 198 ? GLY A 199 ? CYS A 198 GLY A 199 
TURN_TY1_P18  TURN_TY1_P   ILE A 201 ? GLN A 202 ? ILE A 201 GLN A 202 
STRN20        STRN         GLY A 205 ? ARG A 209 ? GLY A 205 ARG A 209 
BEND15        BEND         LEU A 210 ? LEU A 210 ? LEU A 210 LEU A 210 
HELX_RH_3T_P2 HELX_RH_3T_P THR A 211 ? HIS A 213 ? THR A 211 HIS A 213 
HELX_RH_AL_P2 HELX_RH_AL_P LEU A 214 ? ILE A 221 ? LEU A 214 ILE A 221 
TURN_TY1_P19  TURN_TY1_P   GLY A 222 ? GLY A 222 ? GLY A 222 GLY A 222 
# 
