# Supplementary material for: FlatProt: 2D visualization eases protein structure comparison
Source: BMC Bioinformatics. 2025 Aug 13;26:210. doi: 10.1186/s12859-025-06233-x (PMC12344939; doi:10.1186/s12859-025-06233-x)
Supplement: Supplementary file 1 — Supplementary Material 1 [file 12859_2025_6233_MOESM1_ESM.zip › KLK/structures/Danio_rerio_GeneID=101886682.cif]

data_Danio_rerio_GeneID=101886682
# 
_entry.id   ? 
# 
_entity.id                         1    
_entity.type                       polymer 
_entity.pdbx_description           polymer-1 
_entity.formula_weight             24489 
_entity.pdbx_number_of_molecules      1 
# 
loop_
_struct_sheet.id 
_struct_sheet.number_strands 
A 2 
B 8 
C 6 
D 2 
E 2 
F 2 
# 
loop_
_struct_conf_type.id 
_struct_conf_type.criteria 
STRN         DSSP 
TURN_TY1_P   DSSP 
HELX_LH_PP_P DSSP 
BEND         DSSP 
HELX_RH_3T_P DSSP 
HELX_RH_AL_P DSSP 
# 
_struct_asym.id          A 
_struct_asym.entity_id   1 
# 
_software.pdbx_ordinal     1 
_software.name             dssp 
_software.version          4.4.10 
_software.date             ? 
_software.classification   'model annotation' 
# 
_entity_poly.entity_id                      1 
_entity_poly.type                           polypeptide(L) 
_entity_poly.nstd_linkage                   n 
_entity_poly.nstd_monomer                   n 
_entity_poly.pdbx_seq_one_letter_code       
;GIEDGTEAKPHSRPYMVSLQINSQHICGGSLISKEFVLTAAHCWDDVLTVVTGAHDLRKKAIYNTFKVTSYIPHPDYNSY
TLENDIMLLKLKTKVRLSNSVGLISLPREDLKADTLCSIAGWGRLWRKGAKTDRLREAETVIVNDAECERRWESYVASKM
ICAYGHGGTCSGDSGGPLVCNNTAVGITAFSDRLCKSRLFPDVFARISAYLPWIQNITGNV
;
_entity_poly.pdbx_seq_one_letter_code_can   
;GIEDGTEAKPHSRPYMVSLQINSQHICGGSLISKEFVLTAAHCWDDVLTVVTGAHDLRKKAIYNTFKVTSYIPHPDYNSY
TLENDIMLLKLKTKVRLSNSVGLISLPREDLKADTLCSIAGWGRLWRKGAKTDRLREAETVIVNDAECERRWESYVASKM
ICAYGHGGTCSGDSGGPLVCNNTAVGITAFSDRLCKSRLFPDVFARISAYLPWIQNITGNV
;
_entity_poly.pdbx_strand_id                 A 
# 
loop_
_dssp_struct_summary.entry_id 
_dssp_struct_summary.label_comp_id 
_dssp_struct_summary.label_asym_id 
_dssp_struct_summary.label_seq_id 
_dssp_struct_summary.secondary_structure 
_dssp_struct_summary.ss_bridge 
_dssp_struct_summary.helix_3_10 
_dssp_struct_summary.helix_alpha 
_dssp_struct_summary.helix_pi 
_dssp_struct_summary.helix_pp 
_dssp_struct_summary.bend 
_dssp_struct_summary.chirality 
_dssp_struct_summary.sheet 
_dssp_struct_summary.strand 
_dssp_struct_summary.ladder_1 
_dssp_struct_summary.ladder_2 
_dssp_struct_summary.accessibility 
_dssp_struct_summary.TCO 
_dssp_struct_summary.kappa 
_dssp_struct_summary.alpha 
_dssp_struct_summary.phi 
_dssp_struct_summary.psi 
_dssp_struct_summary.x_ca 
_dssp_struct_summary.y_ca 
_dssp_struct_summary.z_ca 
Danio_rerio_GeneID=101886682 GLY A 1   . . . . . . . . . . . . ? .      .     .      .      170.2  0.2   12.5  -0.6  
Danio_rerio_GeneID=101886682 ILE A 2   E . > . . . . - A A A . ? -0.872 .     -138.5 -85.4  103.7  0.2   12.3  -4.4  
Danio_rerio_GeneID=101886682 GLU A 3   E . 3 . . . S + A A A . ? -0.521 84.6  1.0    -65.2  130.3  2.7   14.9  -5.6  
Danio_rerio_GeneID=101886682 ASP A 4   T . 3 . . . S + . . . . ? 0.819  106.2 131.4  62.1   19.8   1.5   16.9  -8.7  
Danio_rerio_GeneID=101886682 GLY A 5   . . < . . . . - . . . . ? -0.472 54.0  -121.1 -87.1  173.7  -1.8  14.8  -8.5  
Danio_rerio_GeneID=101886682 THR A 6   E . . . . . . - B C B . ? -0.864 35.7  -85.2  -115.9 151.2  -5.3  16.2  -8.7  
Danio_rerio_GeneID=101886682 GLU A 7   E . . . . > . - B C B . ? -0.418 52.8  -118.4 -52.3  130.5  -8.1  15.9  -6.2  
Danio_rerio_GeneID=101886682 ALA A 8   P . . . . P . - . . . . ? -0.423 29.1  -98.1  -69.9  144.3  -9.9  12.7  -6.8  
Danio_rerio_GeneID=101886682 LYS A 9   P . > . . < . - . . . . ? -0.492 60.1  -88.4  -57.6  126.6  -13.5 12.7  -7.8  
Danio_rerio_GeneID=101886682 PRO A 10  T . 3 . . . S - . . . . ? -0.243 106.6 -4.8   -45.9  124.7  -15.3 12.0  -4.5  
Danio_rerio_GeneID=101886682 HIS A 11  T . 3 . . . S + . . . . ? 0.626  90.6  126.9  68.6   15.1   -15.8 8.3   -3.9  
Danio_rerio_GeneID=101886682 SER A 12  S . < . . . S + . . . . ? 0.586  76.3  49.0   -74.0  -11.3  -14.3 7.4   -7.3  
Danio_rerio_GeneID=101886682 ARG A 13  . . > . . . . + . . . . ? -0.606 66.8  166.1  -123.9 72.8   -11.9 5.1   -5.3  
Danio_rerio_GeneID=101886682 PRO A 14  T . 3 . . . S + . . . . ? 0.637  73.0  57.8   -74.3  -7.9   -14.2 3.2   -3.1  
Danio_rerio_GeneID=101886682 TYR A 15  T . 3 . . . S + . . . . ? 0.572  80.9  107.7  -92.7  -19.9  -11.5 0.6   -2.1  
Danio_rerio_GeneID=101886682 MET A 16  E . < . . . . - C K J . ? -0.460 49.6  -172.7 -66.1  132.9  -9.0  3.2   -0.8  
Danio_rerio_GeneID=101886682 VAL A 17  E . . . . . . - C K J . ? -0.936 19.0  -133.8 -127.2 154.2  -8.6  3.2   3.0   
Danio_rerio_GeneID=101886682 SER A 18  E . . . . . . - C K J K ? -0.927 11.8  -150.7 -105.1 119.7  -6.8  5.5   5.5   
Danio_rerio_GeneID=101886682 LEU A 19  E . . . . . . - C K J K ? -0.838 26.3  -165.4 -85.7  129.7  -4.8  3.9   8.2   
Danio_rerio_GeneID=101886682 GLN A 20  E . . . . . . - C K J K ? -0.898 27.1  -164.0 -127.3 147.6  -4.8  6.2   11.2  
Danio_rerio_GeneID=101886682 ILE A 21  E . > . . . S - C K J . ? -0.999 92.9  -13.6  -119.4 122.9  -2.9  6.8   14.5  
Danio_rerio_GeneID=101886682 ASN A 22  T . 3 . . . S - . . . . ? 0.910  131.7 -55.0  50.6   37.5   -4.8  9.1   17.0  
Danio_rerio_GeneID=101886682 SER A 23  T . 3 . . . S + . . . . ? 0.580  113.6 124.0  77.5   7.1    -7.2  10.0  14.0  
Danio_rerio_GeneID=101886682 GLN A 24  E . < . . . . - C L J . ? -0.929 67.3  -117.5 -103.8 135.1  -4.2  11.1  11.9  
Danio_rerio_GeneID=101886682 HIS A 25  E . . . . . . + C L J . ? -0.421 43.2  156.3  -66.4  133.6  -3.5  9.6   8.6   
Danio_rerio_GeneID=101886682 ILE A 26  E . . . . . . - C L . . ? 0.585  62.8  -1.2   -130.4 -25.9  -0.2  7.7   8.4   
Danio_rerio_GeneID=101886682 CYS A 27  E . . . . . . - C L J . ? -0.975 61.9  -121.7 -156.5 165.6  -0.6  5.2   5.5   
Danio_rerio_GeneID=101886682 GLY A 28  E . . . . . . + C L J . ? -0.502 26.0  172.2  -104.0 177.3  -3.0  4.0   2.9   
Danio_rerio_GeneID=101886682 GLY A 29  E . . . . . . - C L J . ? -0.952 25.3  -112.5 -167.1 177.6  -4.5  0.5   2.1   
Danio_rerio_GeneID=101886682 SER A 30  E . . . . . . - C L J L ? -0.996 19.4  -128.2 -130.9 134.8  -6.9  -1.3  -0.0  
Danio_rerio_GeneID=101886682 LEU A 31  E . . . . . . + C L . L ? -0.721 32.8  166.4  -76.0  115.2  -10.1 -3.2  0.9   
Danio_rerio_GeneID=101886682 ILE A 32  . . . . . . . + . . . . ? 0.559  69.8  4.1    -111.4 -10.6  -9.7  -6.7  -0.7  
Danio_rerio_GeneID=101886682 SER A 33  S . . . . . S - . . . . ? -0.925 87.7  -89.8  -156.3 174.5  -12.6 -8.2  1.3   
Danio_rerio_GeneID=101886682 LYS A 34  S . . . . . S + . . . . ? 0.680  128.9 25.5   -67.1  -3.9   -15.3 -7.2  3.8   
Danio_rerio_GeneID=101886682 GLU A 35  S . . . . . S + . . . . ? 0.444  109.7 76.2   -135.8 -8.1   -12.8 -8.0  6.5   
Danio_rerio_GeneID=101886682 PHE A 36  E . . . . . . - C M . M ? -0.947 49.5  -167.1 -123.4 135.6  -9.3  -7.7  5.0   
Danio_rerio_GeneID=101886682 VAL A 37  E . . . . . . - C M L M ? -0.960 14.3  -145.5 -113.2 130.4  -7.2  -4.7  4.2   
Danio_rerio_GeneID=101886682 LEU A 38  E . . . . . . + C M L M ? -0.879 37.7  140.5  -95.1  128.3  -4.1  -4.9  2.1   
Danio_rerio_GeneID=101886682 THR A 39  E . . . . . . - C M . M ? -0.829 52.1  -69.6  -152.0 -177.9 -1.2  -2.5  3.0   
Danio_rerio_GeneID=101886682 ALA A 40  . . > . . . . - . . . . ? -0.686 30.3  -136.6 -85.8  144.0  2.5   -2.2  3.4   
Danio_rerio_GeneID=101886682 ALA A 41  G . > . . . S + . . . . ? 0.769  105.1 62.9   -67.8  -25.2  4.3   -4.1  6.2   
Danio_rerio_GeneID=101886682 HIS A 42  G . 3 . . . S + . . . . ? 0.575  87.2  74.1   -79.0  -2.1   6.4   -1.0  6.9   
Danio_rerio_GeneID=101886682 CYS A 43  G . < . . . S + . . . . ? 0.286  73.0  134.3  -90.6  16.9   3.1   0.8   7.8   
Danio_rerio_GeneID=101886682 TRP A 44  . . < . . . . + . . . . ? -0.440 20.3  155.0  -82.6  133.6  3.0   -1.0  11.1  
Danio_rerio_GeneID=101886682 ASP A 45  . . . . . . . - . . . . ? -0.932 51.6  -110.4 -145.0 157.3  2.2   0.6   14.4  
Danio_rerio_GeneID=101886682 ASP A 46  S . . . . . S + . . . . ? 0.831  108.3 39.5   -67.5  -16.7  0.7   -0.9  17.8  
Danio_rerio_GeneID=101886682 VAL A 47  S . . . . . S + . . . . ? -0.826 71.4  166.1  -142.5 94.1   -2.6  1.1   17.3  
Danio_rerio_GeneID=101886682 LEU A 48  . . . . . . . - . . . . ? -0.905 16.4  -164.9 -110.3 133.7  -4.1  1.4   13.8  
Danio_rerio_GeneID=101886682 THR A 49  E . . . . . . - C N K N ? -0.963 16.0  -141.4 -105.2 134.3  -7.7  2.5   12.9  
Danio_rerio_GeneID=101886682 VAL A 50  E . . . . . . - C N K N ? -0.897 12.5  -160.5 -99.2  127.5  -8.9  1.8   9.4   
Danio_rerio_GeneID=101886682 VAL A 51  E . . . . . . - C N K N ? -0.933 11.1  -176.2 -108.1 124.7  -11.1 4.6   7.8   
Danio_rerio_GeneID=101886682 THR A 52  E . . . . . . + C N . N ? -0.824 59.6  25.1   -116.1 152.4  -13.3 3.7   4.8   
Danio_rerio_GeneID=101886682 GLY A 53  S . . . . . S + . . . . ? 0.519  81.8  140.6  84.2   5.1    -15.6 5.8   2.6   
Danio_rerio_GeneID=101886682 ALA A 54  . . . . . . . + . . . . ? -0.682 23.5  160.6  -90.1  124.4  -13.6 9.0   3.1   
Danio_rerio_GeneID=101886682 HIS A 55  S . . . . . S + . . . . ? 0.644  87.1  32.0   -90.9  -39.5  -13.0 11.5  0.3   
Danio_rerio_GeneID=101886682 ASP A 56  B . > . . . . - D Q P . ? -0.974 70.0  -157.1 -122.9 117.4  -12.3 14.2  2.9   
Danio_rerio_GeneID=101886682 LEU A 57  T . 3 . . . S + . . . . ? 0.630  91.7  64.2   -75.4  -8.0   -10.7 13.2  6.3   
Danio_rerio_GeneID=101886682 ARG A 58  T . 3 . . . S + . . . . ? 0.731  87.5  73.7   -83.0  -21.7  -12.0 16.3  8.0   
Danio_rerio_GeneID=101886682 LYS A 59  . . X . . . . + . . . . ? -0.598 57.1  168.1  -94.9  76.4   -15.6 15.2  7.4   
Danio_rerio_GeneID=101886682 LYS A 60  G . > . . . . + . . . . ? 0.726  69.2  68.1   -66.6  -21.3  -15.9 12.4  10.0  
Danio_rerio_GeneID=101886682 ALA A 61  G . 3 . . . S + . . . . ? 0.734  98.7  52.1   -74.1  -9.3   -19.7 12.1  9.7   
Danio_rerio_GeneID=101886682 ILE A 62  G . < . . . S + . . . . ? 0.658  104.7 57.9   -110.3 -12.4  -19.3 10.7  6.1   
Danio_rerio_GeneID=101886682 TYR A 63  S . < . . . S - . . . . ? -0.695 71.4  -123.7 -125.4 168.1  -16.9 7.8   6.7   
Danio_rerio_GeneID=101886682 ASN A 64  E . . . . . . - C O N . ? -0.836 15.8  -149.4 -105.8 145.3  -16.6 4.6   8.8   
Danio_rerio_GeneID=101886682 THR A 65  E . . . . . . - C O N . ? -0.947 12.7  -169.4 -118.5 137.2  -13.9 3.6   11.3  
Danio_rerio_GeneID=101886682 PHE A 66  E . . . . . . - C O N . ? -0.980 18.4  -130.3 -128.1 139.2  -12.8 0.1   12.0  
Danio_rerio_GeneID=101886682 LYS A 67  E . . . . . . - C O N . ? -0.600 25.6  -126.1 -80.2  144.5  -10.6 -1.5  14.7  
Danio_rerio_GeneID=101886682 VAL A 68  E . . . . . . - C O O . ? -0.807 24.3  -178.1 -92.3  127.9  -7.9  -3.9  13.5  
Danio_rerio_GeneID=101886682 THR A 69  E . . . . . . + C O . . ? 0.726  69.7  24.4   -97.1  -27.8  -8.0  -7.4  15.2  
Danio_rerio_GeneID=101886682 SER A 70  E . . . . . . - C O O . ? -0.997 57.0  -158.1 -143.1 137.8  -5.0  -8.9  13.6  
Danio_rerio_GeneID=101886682 TYR A 71  E . . . . . . - C O O . ? -0.973 15.8  -177.6 -109.8 116.6  -1.8  -7.6  12.0  
Danio_rerio_GeneID=101886682 ILE A 72  E . . . . . . - C O O . ? -0.757 1.7   -176.2 -123.8 81.2   -0.3  -10.1 9.6   
Danio_rerio_GeneID=101886682 PRO A 73  E . . . . . . - C O O . ? -0.496 45.6  -88.3  -70.7  147.5  3.0   -9.0  8.0   
Danio_rerio_GeneID=101886682 HIS A 74  . . > . . . . - . . . . ? -0.381 38.4  -128.2 -50.5  132.6  4.6   -11.2 5.4   
Danio_rerio_GeneID=101886682 PRO A 75  T . 3 . . . S + . . . . ? 0.760  107.7 49.4   -61.0  -22.9  6.9   -13.7 7.5   
Danio_rerio_GeneID=101886682 ASP A 76  T . 3 . . . S + . . . . ? 0.182  78.0  141.8  -103.5 14.9   9.8   -12.9 5.3   
Danio_rerio_GeneID=101886682 TYR A 77  . . < . . . . - . . . . ? -0.415 35.6  -159.6 -58.2  129.1  9.5   -9.1  5.5   
Danio_rerio_GeneID=101886682 ASN A 78  B . . > > . . - E S Q . ? -0.948 9.5   -165.4 -114.6 111.6  12.9  -7.4  5.7   
Danio_rerio_GeneID=101886682 SER A 79  T . . 4 5 . S + . . . . ? 0.692  88.4  54.7   -76.1  -13.6  12.8  -3.9  7.2   
Danio_rerio_GeneID=101886682 TYR A 80  T . . 4 5 . S + . . . . ? 0.926  124.0 21.2   -83.4  -41.5  16.3  -3.2  6.0   
Danio_rerio_GeneID=101886682 THR A 81  T . . 4 5 . S - . . . . ? 0.567  96.1  -130.2 -104.2 -9.6   15.8  -4.0  2.3   
Danio_rerio_GeneID=101886682 LEU A 82  T . > < 5 . . + . . . . ? 0.693  52.0  158.1  61.0   18.1   12.0  -3.6  2.2   
Danio_rerio_GeneID=101886682 GLU A 83  B . 3 . < . . + E T Q . ? -0.543 66.1  13.8   -65.1  138.4  11.8  -7.0  0.6   
Danio_rerio_GeneID=101886682 ASN A 84  T . 3 . . . S + . . . . ? 0.875  80.5  173.7  63.4   31.6   8.4   -8.7  1.0   
Danio_rerio_GeneID=101886682 ASP A 85  . . < . . . . + . . . . ? -0.505 32.5  117.3  -71.0  69.9   6.9   -5.3  2.2   
Danio_rerio_GeneID=101886682 ILE A 86  . . . . . . . + . . . . ? -0.996 36.2  178.3  -142.9 141.7  3.2   -6.5  2.4   
Danio_rerio_GeneID=101886682 MET A 87  E . . . . . . - C P M O ? -0.998 18.0  -144.5 -146.4 141.7  0.7   -6.9  5.3   
Danio_rerio_GeneID=101886682 LEU A 88  E . . . . . . - C P M O ? -0.903 12.0  -156.5 -104.1 133.8  -2.9  -7.9  5.8   
Danio_rerio_GeneID=101886682 LEU A 89  E . . . . . . - C P M O ? -0.973 5.5   -150.5 -108.6 126.1  -5.1  -6.3  8.4   
Danio_rerio_GeneID=101886682 LYS A 90  E . . . . . . - C P M O ? -0.875 17.5  -138.3 -94.3  124.8  -8.1  -8.2  9.8   
Danio_rerio_GeneID=101886682 LEU A 91  E . . . . . . - C P . O ? -0.588 9.8   -133.1 -84.1  144.0  -10.9 -5.9  10.8  
Danio_rerio_GeneID=101886682 LYS A 92  S . . . . . S + . . . . ? 0.866  93.7  27.8   -59.1  -39.4  -12.8 -6.5  14.0  
Danio_rerio_GeneID=101886682 THR A 93  S . . . . . S - . . . . ? -0.917 92.2  -101.2 -125.7 151.9  -16.1 -6.1  12.1  
Danio_rerio_GeneID=101886682 LYS A 94  P . . . . > . - . . . . ? -0.475 38.2  -120.0 -69.8  139.1  -17.2 -6.6  8.4   
Danio_rerio_GeneID=101886682 VAL A 95  P . . . . P . - . . . . ? -0.535 19.8  -128.4 -77.1  142.7  -17.4 -3.5  6.3   
Danio_rerio_GeneID=101886682 ARG A 96  P . . . . P . - . . . . ? -0.864 25.0  -130.5 -89.0  119.2  -20.8 -2.7  4.7   
Danio_rerio_GeneID=101886682 LEU A 97  P . . . . < . + . . . . ? -0.451 42.0  146.2  -72.3  144.3  -20.4 -2.1  1.0   
Danio_rerio_GeneID=101886682 SER A 98  . . . . . . . - . . . . ? -0.814 65.3  -70.3  -154.2 -171.5 -21.9 1.1   -0.5  
Danio_rerio_GeneID=101886682 ASN A 99  S . . . . . S + . . . . ? 0.751  135.4 36.5   -66.7  -17.1  -21.4 3.7   -3.3  
Danio_rerio_GeneID=101886682 SER A 100 S . . . . . S + . . . . ? 0.498  114.5 58.7   -113.2 -10.6  -18.5 5.0   -1.3  
Danio_rerio_GeneID=101886682 VAL A 101 . . . . . . . + . . . . ? -0.969 67.7  146.8  -127.5 115.5  -17.1 1.7   0.1   
Danio_rerio_GeneID=101886682 GLY A 102 . . . . . . . - . . . . ? -0.907 41.0  -105.8 -143.9 170.5  -16.0 -1.0  -2.3  
Danio_rerio_GeneID=101886682 LEU A 103 . . . . . . . - . . . . ? -0.686 23.1  -140.7 -98.0  149.5  -13.6 -3.9  -2.9  
Danio_rerio_GeneID=101886682 ILE A 104 . . . . . . . - . . . . ? -0.886 21.5  -121.8 -108.2 141.5  -10.6 -3.9  -5.3  
Danio_rerio_GeneID=101886682 SER A 105 B . . . . > . - B D C . ? -0.502 20.1  -126.7 -77.3  153.5  -9.8  -7.0  -7.4  
Danio_rerio_GeneID=101886682 LEU A 106 P . . . . P . - . . . . ? -0.718 33.2  -97.1  -99.7  147.8  -6.4  -8.8  -7.2  
Danio_rerio_GeneID=101886682 PRO A 107 P . . . . < . - . . . . ? -0.331 24.6  -168.7 -67.4  145.6  -4.3  -9.5  -10.2 
Danio_rerio_GeneID=101886682 ARG A 108 S . . . . . S + . . . . ? 0.623  74.5  28.5   -100.5 -22.7  -4.5  -12.9 -12.0 
Danio_rerio_GeneID=101886682 GLU A 109 S . . . . . S - . . . . ? -0.898 89.8  -89.1  -136.2 165.7  -1.5  -12.2 -14.2 
Danio_rerio_GeneID=101886682 ASP A 110 P . . . . > . - . . . . ? -0.359 45.0  -116.9 -74.1  151.0  1.7   -10.3 -14.4 
Danio_rerio_GeneID=101886682 LEU A 111 P . . . . P . - . . . . ? -0.607 21.0  -130.3 -88.6  149.8  1.6   -6.7  -15.8 
Danio_rerio_GeneID=101886682 LYS A 112 P . > . . P . - . . . . ? -0.698 32.1  -93.5  -95.5  151.3  3.5   -5.6  -18.9 
Danio_rerio_GeneID=101886682 ALA A 113 T . 3 . . < S + . . . . ? -0.220 109.2 31.3   -55.7  147.8  5.6   -2.6  -19.1 
Danio_rerio_GeneID=101886682 ASP A 114 T . 3 . . . S + . . . . ? 0.529  80.6  148.2  80.4   2.8    3.9   0.7   -20.4 
Danio_rerio_GeneID=101886682 THR A 115 . . < . . . . - . . . . ? -0.595 50.8  -120.4 -64.9  130.2  0.6   -0.4  -18.8 
Danio_rerio_GeneID=101886682 LEU A 116 E . . . . . . + B E D . ? -0.634 44.7  162.9  -75.7  132.8  -1.4  2.8   -17.7 
Danio_rerio_GeneID=101886682 CYS A 117 E . . . . . . - B E D . ? -0.776 25.1  -137.1 -140.0 177.1  -2.1  2.8   -14.0 
Danio_rerio_GeneID=101886682 SER A 118 E . . . . . . - B E D E ? -0.979 5.7   -160.1 -142.9 155.2  -3.2  5.0   -11.2 
Danio_rerio_GeneID=101886682 ILE A 119 E . . . . . . - B E D E ? -0.912 8.9   -167.8 -127.5 156.4  -2.3  5.7   -7.5  
Danio_rerio_GeneID=101886682 ALA A 120 E . . . . . . + B E D . ? -0.991 16.0  139.9  -146.2 149.4  -4.2  7.4   -4.8  
Danio_rerio_GeneID=101886682 GLY A 121 E . . . . . . - B E D . ? -0.974 47.7  -130.7 -178.7 167.6  -3.6  8.8   -1.3  
Danio_rerio_GeneID=101886682 TRP A 122 S . . . . . S + . . . . ? 0.038  70.4  115.2  -112.8 15.8   -4.0  11.4  1.5   
Danio_rerio_GeneID=101886682 GLY A 123 S . . . . . S - . . . . ? 0.279  74.8  -48.9  -74.3  -160.3 -0.2  11.8  2.3   
Danio_rerio_GeneID=101886682 ARG A 124 B . . . . . . - F U R . ? -0.523 38.7  -136.0 -76.9  149.4  2.1   14.9  1.9   
Danio_rerio_GeneID=101886682 LEU A 125 S . . . . . S - . . . . ? 0.666  82.0  -17.5  -84.8  -11.6  2.2   16.9  -1.4  
Danio_rerio_GeneID=101886682 TRP A 126 S . > . . . S - . . . . ? -0.960 101.6 -43.1  -171.4 -179.6 6.0   17.0  -1.4  
Danio_rerio_GeneID=101886682 ARG A 127 T . 3 . . . S - . . . . ? -0.331 129.3 -11.1  -62.9  113.0  9.1   16.6  0.9   
Danio_rerio_GeneID=101886682 LYS A 128 T . 3 . . . S + . . . . ? 0.740  110.6 135.9  75.5   7.9    8.2   18.3  4.2   
Danio_rerio_GeneID=101886682 GLY A 129 . . < . . . . - . . . . ? -0.233 60.9  -66.0  -77.4  -176.0 5.1   19.8  2.5   
Danio_rerio_GeneID=101886682 ALA A 130 . . . . . . . - . . . . ? -0.373 45.7  -120.7 -72.8  147.4  1.5   20.2  3.7   
Danio_rerio_GeneID=101886682 LYS A 131 B . . . . . . - F V R . ? -0.626 24.0  -139.2 -80.0  145.6  -0.8  17.2  4.3   
Danio_rerio_GeneID=101886682 THR A 132 . . . . . . . - . . . . ? -0.891 15.3  -165.4 -106.5 141.5  -3.9  17.0  2.3   
Danio_rerio_GeneID=101886682 ASP A 133 S . . . . . S + . . . . ? 0.567  73.7  81.9   -95.5  -11.8  -7.3  15.8  3.8   
Danio_rerio_GeneID=101886682 ARG A 134 B . . . . . S - D R P . ? -0.823 91.6  -108.6 -99.1  133.6  -8.7  15.4  0.4   
Danio_rerio_GeneID=101886682 LEU A 135 . . . . . . . - . . . . ? -0.362 38.5  -163.7 -59.8  131.3  -8.0  12.2  -1.6  
Danio_rerio_GeneID=101886682 ARG A 136 E . . . . . . - B F B D ? -0.852 7.2   -169.4 -118.2 157.6  -5.7  12.8  -4.4  
Danio_rerio_GeneID=101886682 GLU A 137 E . . . . . . - B F B D ? -0.976 4.5   -173.7 -145.3 151.9  -4.8  10.7  -7.5  
Danio_rerio_GeneID=101886682 ALA A 138 E . . . . . . - B F . D ? -0.990 25.3  -118.2 -144.9 148.2  -2.3  10.6  -10.3 
Danio_rerio_GeneID=101886682 GLU A 139 E . . . . . . + B F F D ? -0.691 36.9  172.8  -84.5  140.5  -1.8  8.6   -13.5 
Danio_rerio_GeneID=101886682 THR A 140 E . . . . . . - B F F D ? -0.900 21.6  -135.8 -140.9 169.2  1.4   6.5   -13.9 
Danio_rerio_GeneID=101886682 VAL A 141 E . . . . . . - B F F D ? -0.976 27.1  -107.2 -131.1 146.3  3.0   4.0   -16.2 
Danio_rerio_GeneID=101886682 ILE A 142 E . . . . > . - B F F . ? -0.507 32.1  -146.0 -73.0  135.2  4.8   0.7   -15.5 
Danio_rerio_GeneID=101886682 VAL A 143 E . . . . P . - B F F . ? -0.769 24.1  -100.8 -101.8 146.0  8.5   0.8   -16.1 
Danio_rerio_GeneID=101886682 ASN A 144 P . > > . < . - . . . . ? -0.350 28.3  -121.8 -66.4  151.0  10.5  -2.1  -17.4 
Danio_rerio_GeneID=101886682 ASP A 145 H . 3 > . . S + . . . . ? 0.808  107.6 60.9   -64.5  -36.3  12.4  -4.1  -14.7 
Danio_rerio_GeneID=101886682 ALA A 146 H . 3 > . . S + . . . . ? 0.902  105.5 47.9   -59.7  -42.1  15.8  -3.6  -16.4 
Danio_rerio_GeneID=101886682 GLU A 147 H . < > . . S + . . . . ? 0.909  111.2 49.9   -65.8  -41.7  15.5  0.1   -16.0 
Danio_rerio_GeneID=101886682 CYS A 148 H . . X . . S + . . . . ? 0.883  106.9 55.1   -68.2  -32.6  14.5  -0.3  -12.3 
Danio_rerio_GeneID=101886682 GLU A 149 H . . < . . S + . . . . ? 0.833  107.0 51.4   -69.5  -29.4  17.4  -2.5  -11.6 
Danio_rerio_GeneID=101886682 ARG A 150 H . . < . . S + . . . . ? 0.810  117.9 37.4   -75.8  -26.2  19.7  0.2   -13.0 
Danio_rerio_GeneID=101886682 ARG A 151 H . . < . . S + . . . . ? 0.779  117.7 48.6   -99.5  -31.4  18.1  2.8   -10.7 
Danio_rerio_GeneID=101886682 TRP A 152 . . > < . . . - . . . . ? -0.965 58.7  -163.4 -118.5 121.5  17.5  0.8   -7.6  
Danio_rerio_GeneID=101886682 GLU A 153 T . 3 . . . S + . . . . ? 0.888  95.5  44.7   -67.3  -30.0  20.3  -1.4  -6.1  
Danio_rerio_GeneID=101886682 SER A 154 T . 3 . . . S + . . . . ? 0.332  84.0  130.3  -99.7  7.2    17.7  -3.4  -3.9  
Danio_rerio_GeneID=101886682 TYR A 155 . . < . . . . - . . . . ? -0.490 37.8  -168.6 -72.9  128.1  15.1  -3.8  -6.7  
Danio_rerio_GeneID=101886682 VAL A 156 . . > > . . . - . . . . ? -0.943 10.3  -157.8 -120.0 111.9  13.9  -7.4  -7.1  
Danio_rerio_GeneID=101886682 ALA A 157 T . 3 4 . . S + . . . . ? 0.790  91.8  55.3   -60.7  -32.4  11.9  -7.8  -10.4 
Danio_rerio_GeneID=101886682 SER A 158 T . 3 4 . . S + . . . . ? 0.687  120.7 29.5   -74.4  -13.8  10.0  -10.8 -9.1  
Danio_rerio_GeneID=101886682 LYS A 159 T . < 4 . . S + . . . . ? 0.539  116.6 53.7   -124.1 -7.7   8.8   -9.0  -6.0  
Danio_rerio_GeneID=101886682 MET A 160 E . . < . . . - B G . G ? -0.900 53.9  -152.4 -140.2 158.3  8.5   -5.4  -7.1  
Danio_rerio_GeneID=101886682 ILE A 161 E . . . . . . - B G . G ? -0.979 11.7  -152.1 -126.8 138.2  7.0   -3.0  -9.7  
Danio_rerio_GeneID=101886682 CYS A 162 E . . . . . . - B G F G ? -0.892 16.3  -178.8 -108.6 142.9  8.3   0.4   -10.9 
Danio_rerio_GeneID=101886682 ALA A 163 E . . . . . . - B G F G ? -0.997 11.2  -172.0 -144.0 145.9  6.1   3.2   -12.1 
Danio_rerio_GeneID=101886682 TYR A 164 E . . . . . . + B G F . ? -0.968 24.4  125.8  -128.2 148.5  6.5   6.7   -13.5 
Danio_rerio_GeneID=101886682 GLY A 165 E . . . . . . - B G F . ? -0.967 68.7  -48.9  -177.3 -178.2 3.9   9.4   -14.3 
Danio_rerio_GeneID=101886682 HIS A 166 E . . . . . S + B G F . ? -0.784 118.4 8.8    -74.2  81.8   2.5   12.8  -14.0 
Danio_rerio_GeneID=101886682 GLY A 167 S . . . . . S - . . . . ? -0.239 72.7  -147.5 125.9  165.4  2.7   12.7  -10.1 
Danio_rerio_GeneID=101886682 GLY A 168 E . . . . . . - A B A . ? -0.961 24.1  -83.3  -158.8 169.3  4.2   10.4  -7.5  
Danio_rerio_GeneID=101886682 THR A 169 E . . . . . . + A B A . ? -0.524 42.7  174.5  -79.7  148.1  3.9   9.0   -4.1  
Danio_rerio_GeneID=101886682 CYS A 170 . . > . . . . - . . . . ? -0.768 44.7  -36.0  -135.2 -170.5 5.1   10.8  -1.1  
Danio_rerio_GeneID=101886682 SER A 171 T . 3 . . . S + . . . . ? -0.175 123.2 23.7   -59.1  134.0  5.0   10.4  2.7   
Danio_rerio_GeneID=101886682 GLY A 172 T . 3 . . . S + . . . . ? 0.129  97.5  89.9   100.6  -14.1  1.8   8.8   4.1   
Danio_rerio_GeneID=101886682 ASP A 173 . . X . . . . + . . . . ? 0.378  54.4  130.7  -96.0  -3.9   0.8   7.1   0.9   
Danio_rerio_GeneID=101886682 SER A 174 T . 3 . . . S + . . . . ? -0.287 71.7  22.5   -47.7  136.6  2.7   4.0   1.9   
Danio_rerio_GeneID=101886682 GLY A 175 T . 3 . . . S + . . . . ? 0.209  91.6  130.6  91.7   -19.6  0.5   0.9   1.6   
Danio_rerio_GeneID=101886682 GLY A 176 P . < . . > . - . . . . ? -0.315 61.2  -93.9  -66.2  162.9  -1.8  2.5   -0.9  
Danio_rerio_GeneID=101886682 PRO A 177 E . . . . P . - B H . H ? -0.457 14.4  -147.5 -90.4  135.9  -2.8  0.7   -4.2  
Danio_rerio_GeneID=101886682 LEU A 178 E . . . . < . - B H E H ? -0.955 33.0  -159.2 -81.8  116.6  -1.2  0.9   -7.6  
Danio_rerio_GeneID=101886682 VAL A 179 E . . . . . . + B H E H ? -0.893 19.7  177.9  -116.9 126.5  -4.3  0.3   -9.8  
Danio_rerio_GeneID=101886682 CYS A 180 E . > . . . S - B H . H ? -0.993 77.2  -15.4  -125.2 124.9  -4.4  -0.9  -13.4 
Danio_rerio_GeneID=101886682 ASN A 181 T . 3 . . . S - . . . . ? 0.913  130.2 -52.6  50.2   39.7   -7.6  -1.6  -15.3 
Danio_rerio_GeneID=101886682 ASN A 182 T . 3 . . . S + . . . . ? 0.744  117.3 114.7  73.5   19.2   -9.5  -1.6  -11.8 
Danio_rerio_GeneID=101886682 THR A 183 E . < . . . . - B I C H ? -0.994 69.3  -126.9 -122.0 131.0  -7.1  -4.1  -10.4 
Danio_rerio_GeneID=101886682 ALA A 184 E . . . . . . + B I . H ? -0.721 36.9  163.3  -76.3  116.9  -4.7  -3.6  -7.6  
Danio_rerio_GeneID=101886682 VAL A 185 E . . . . . . + B I . . ? 0.573  58.7  20.5   -113.3 -11.9  -1.3  -4.7  -9.0  
Danio_rerio_GeneID=101886682 GLY A 186 E . . . . . . - B I I H ? -0.974 59.4  -132.9 -152.8 164.4  1.0   -3.1  -6.4  
Danio_rerio_GeneID=101886682 ILE A 187 E . . . . . . - B I I H ? -0.989 40.0  -106.9 -122.9 125.1  1.4   -1.6  -2.9  
Danio_rerio_GeneID=101886682 THR A 188 E . . . . . . + B I I . ? -0.330 53.0  158.5  -53.6  116.3  3.2   1.7   -2.4  
Danio_rerio_GeneID=101886682 ALA A 189 E . . . . . . - B I . . ? 0.830  52.0  -23.6  -108.9 -61.0  6.5   0.6   -0.9  
Danio_rerio_GeneID=101886682 PHE A 190 E . . . . . . - B I I . ? -0.991 48.0  -177.1 -156.2 159.1  9.2   3.3   -1.4  
Danio_rerio_GeneID=101886682 SER A 191 . . . . . . . - . . . . ? -0.862 43.7  -69.2  -144.2 173.0  10.3  6.2   -3.5  
Danio_rerio_GeneID=101886682 ASP A 192 . . > . . . . - . . . . ? -0.361 49.5  -107.7 -63.9  160.4  13.1  8.6   -3.7  
Danio_rerio_GeneID=101886682 ARG A 193 T . 3 . . . S + . . . . ? 0.748  120.5 61.5   -64.6  -23.3  13.6  11.2  -0.9  
Danio_rerio_GeneID=101886682 LEU A 194 T . 3 . . . S - . . . . ? 0.399  102.3 -136.0 -91.0  14.5   12.4  13.9  -3.3  
Danio_rerio_GeneID=101886682 CYS A 195 S . < . . . S + . . . . ? -0.119 94.0  38.8   61.6   -38.2  8.9   12.0  -3.5  
Danio_rerio_GeneID=101886682 LYS A 196 S . . . . . S + . . . . ? -0.518 77.7  171.2  -140.8 66.3   8.9   12.6  -7.4  
Danio_rerio_GeneID=101886682 SER A 197 . . . . . . . - . . . . ? -0.622 32.6  -149.6 -80.6  135.4  12.3  12.1  -8.7  
Danio_rerio_GeneID=101886682 ARG A 198 S . . . . . S + . . . . ? 0.722  102.6 50.4   -71.8  -14.4  12.9  12.0  -12.4 
Danio_rerio_GeneID=101886682 LEU A 199 S . . . . . S + . . . . ? 0.772  111.5 45.6   -95.4  -28.4  15.8  9.7   -11.6 
Danio_rerio_GeneID=101886682 PHE A 200 S . . . . . S - . . . . ? -0.956 74.2  -144.7 -126.6 118.6  14.1  7.2   -9.4  
Danio_rerio_GeneID=101886682 PRO A 201 . . . . . . . - . . . . ? -0.307 33.3  -95.6  -68.9  156.9  10.7  5.7   -10.1 
Danio_rerio_GeneID=101886682 ASP A 202 E . . . . . . - B J G . ? -0.553 42.2  -140.4 -66.1  141.3  8.1   4.9   -7.3  
Danio_rerio_GeneID=101886682 VAL A 203 E . . . . . . - B J G I ? -0.898 17.7  -170.9 -114.9 137.2  8.4   1.3   -6.2  
Danio_rerio_GeneID=101886682 PHE A 204 E . . . . . . - B J G I ? -0.921 30.3  -111.4 -123.9 140.8  5.5   -1.0  -5.3  
Danio_rerio_GeneID=101886682 ALA A 205 E . . . . . . - B J G I ? -0.643 42.1  -117.6 -66.5  129.7  5.3   -4.4  -3.7  
Danio_rerio_GeneID=101886682 ARG A 206 E . > . . . . - B J . I ? -0.629 22.3  -162.0 -76.0  111.5  4.1   -6.8  -6.5  
Danio_rerio_GeneID=101886682 ILE A 207 G . > . . . S + . . . . ? 0.886  86.6  60.6   -65.8  -38.4  0.8   -8.2  -5.4  
Danio_rerio_GeneID=101886682 SER A 208 G . > . . . S + . . . . ? 0.844  97.7  60.0   -59.2  -31.6  0.9   -11.2 -7.9  
Danio_rerio_GeneID=101886682 ALA A 209 G . < . . . S + . . . . ? 0.703  112.3 39.3   -68.8  -14.4  4.1   -12.4 -6.2  
Danio_rerio_GeneID=101886682 TYR A 210 G . < > . . S + . . . . ? 0.213  79.9  107.7  -122.6 12.1   2.2   -12.8 -2.9  
Danio_rerio_GeneID=101886682 LEU A 211 H . < > . . S + . . . . ? 0.905  79.4  52.7   -62.3  -46.5  -1.2  -14.1 -4.0  
Danio_rerio_GeneID=101886682 PRO A 212 H . . > . . S + . . . . ? 0.927  112.9 45.2   -55.7  -43.7  -0.6  -17.6 -2.7  
Danio_rerio_GeneID=101886682 TRP A 213 H . . > . . S + . . . . ? 0.922  113.6 49.8   -63.1  -44.6  0.2   -16.0 0.7   
Danio_rerio_GeneID=101886682 ILE A 214 H . . X . . S + . . . . ? 0.934  112.6 47.3   -61.1  -43.3  -2.8  -13.7 0.5   
Danio_rerio_GeneID=101886682 GLN A 215 H . . X . . S + . . . . ? 0.855  105.1 59.4   -71.0  -37.1  -5.1  -16.5 -0.3  
Danio_rerio_GeneID=101886682 ASN A 216 H . . < . . S + . . . . ? 0.876  114.8 35.4   -59.8  -34.4  -3.8  -18.8 2.4   
Danio_rerio_GeneID=101886682 ILE A 217 H . . < . . S + . . . . ? 0.886  124.7 39.0   -90.6  -35.0  -4.8  -16.3 5.0   
Danio_rerio_GeneID=101886682 THR A 218 H . . < . . S - . . . . ? 0.570  100.5 -120.6 -106.5 0.5    -8.0  -14.9 3.5   
Danio_rerio_GeneID=101886682 GLY A 219 S . . < . . S - . . . . ? 0.782  81.0  -37.1  64.2   35.2   -9.6  -18.1 2.1   
Danio_rerio_GeneID=101886682 ASN A 220 . . . . . . . . . . . . ? 0.951  .     .      84.0   64.9   -9.6  -16.7 -1.7  
Danio_rerio_GeneID=101886682 VAL A 221 . . . . . . . . . . . . ? -0.691 .     .      -69.5  .      -10.5 -12.9 -1.6  
# 
loop_
_dssp_struct_ladder.id 
_dssp_struct_ladder.sheet_id 
_dssp_struct_ladder.range_id_1 
_dssp_struct_ladder.range_id_2 
_dssp_struct_ladder.type 
_dssp_struct_ladder.beg_1_label_comp_id 
_dssp_struct_ladder.beg_1_label_asym_id 
_dssp_struct_ladder.beg_1_label_seq_id 
_dssp_struct_ladder.pdbx_beg_1_PDB_ins_code 
_dssp_struct_ladder.end_1_label_comp_id 
_dssp_struct_ladder.end_1_label_asym_id 
_dssp_struct_ladder.end_1_label_seq_id 
_dssp_struct_ladder.pdbx_end_1_PDB_ins_code 
_dssp_struct_ladder.beg_1_auth_comp_id 
_dssp_struct_ladder.beg_1_auth_asym_id 
_dssp_struct_ladder.beg_1_auth_seq_id 
_dssp_struct_ladder.end_1_auth_comp_id 
_dssp_struct_ladder.end_1_auth_asym_id 
_dssp_struct_ladder.end_1_auth_seq_id 
_dssp_struct_ladder.beg_2_label_comp_id 
_dssp_struct_ladder.beg_2_label_asym_id 
_dssp_struct_ladder.beg_2_label_seq_id 
_dssp_struct_ladder.pdbx_beg_2_PDB_ins_code 
_dssp_struct_ladder.end_2_label_comp_id 
_dssp_struct_ladder.end_2_label_asym_id 
_dssp_struct_ladder.end_2_label_seq_id 
_dssp_struct_ladder.pdbx_end_2_PDB_ins_code 
_dssp_struct_ladder.beg_2_auth_comp_id 
_dssp_struct_ladder.beg_2_auth_asym_id 
_dssp_struct_ladder.beg_2_auth_seq_id 
_dssp_struct_ladder.end_2_auth_comp_id 
_dssp_struct_ladder.end_2_auth_asym_id 
_dssp_struct_ladder.end_2_auth_seq_id 
A A A B anti-parallel ILE A 2   ? GLU A 3   ? ILE A 2   GLU A 3   THR A 169 ? GLY A 168 ? THR A 169 GLY A 168 
B B C F anti-parallel THR A 6   ? GLU A 7   ? THR A 6   GLU A 7   GLU A 137 ? ARG A 136 ? GLU A 137 ARG A 136 
C B D I parallel      SER A 105 ? SER A 105 ? SER A 105 SER A 105 THR A 183 ? THR A 183 ? THR A 183 THR A 183 
D B E F anti-parallel LEU A 116 ? GLY A 121 ? LEU A 116 GLY A 121 VAL A 141 ? ARG A 136 ? VAL A 141 ARG A 136 
E B E H anti-parallel SER A 118 ? ILE A 119 ? SER A 118 ILE A 119 VAL A 179 ? LEU A 178 ? VAL A 179 LEU A 178 
F B F G anti-parallel GLU A 139 ? VAL A 143 ? GLU A 139 VAL A 143 HIS A 166 ? CYS A 162 ? HIS A 166 CYS A 162 
G B G J anti-parallel MET A 160 ? ALA A 163 ? MET A 160 ALA A 163 ALA A 205 ? ASP A 202 ? ALA A 205 ASP A 202 
H B H I anti-parallel PRO A 177 ? CYS A 180 ? PRO A 177 CYS A 180 ILE A 187 ? THR A 183 ? ILE A 187 THR A 183 
I B I J anti-parallel GLY A 186 ? PHE A 190 ? GLY A 186 PHE A 190 ARG A 206 ? VAL A 203 ? ARG A 206 VAL A 203 
J C K L anti-parallel MET A 16  ? ILE A 21  ? MET A 16  ILE A 21  SER A 30  ? GLN A 24  ? SER A 30  GLN A 24  
K C K N anti-parallel SER A 18  ? GLN A 20  ? SER A 18  GLN A 20  VAL A 51  ? THR A 49  ? VAL A 51  THR A 49  
L C L M anti-parallel SER A 30  ? LEU A 31  ? SER A 30  LEU A 31  LEU A 38  ? VAL A 37  ? LEU A 38  VAL A 37  
M C M P anti-parallel PHE A 36  ? THR A 39  ? PHE A 36  THR A 39  LYS A 90  ? MET A 87  ? LYS A 90  MET A 87  
N C N O anti-parallel THR A 49  ? THR A 52  ? THR A 49  THR A 52  LYS A 67  ? ASN A 64  ? LYS A 67  ASN A 64  
O C O P anti-parallel VAL A 68  ? PRO A 73  ? VAL A 68  PRO A 73  LEU A 91  ? MET A 87  ? LEU A 91  MET A 87  
P D Q R anti-parallel ASP A 56  ? ASP A 56  ? ASP A 56  ASP A 56  ARG A 134 ? ARG A 134 ? ARG A 134 ARG A 134 
Q E S T anti-parallel ASN A 78  ? ASN A 78  ? ASN A 78  ASN A 78  GLU A 83  ? GLU A 83  ? GLU A 83  GLU A 83  
R F U V anti-parallel ARG A 124 ? ARG A 124 ? ARG A 124 ARG A 124 LYS A 131 ? LYS A 131 ? LYS A 131 LYS A 131 
# 
loop_
_dssp_struct_bridge_pairs.id 
_dssp_struct_bridge_pairs.label_comp_id 
_dssp_struct_bridge_pairs.label_seq_id 
_dssp_struct_bridge_pairs.label_asym_id 
_dssp_struct_bridge_pairs.auth_seq_id 
_dssp_struct_bridge_pairs.auth_asym_id 
_dssp_struct_bridge_pairs.pdbx_PDB_ins_code 
_dssp_struct_bridge_pairs.acceptor_1_label_comp_id 
_dssp_struct_bridge_pairs.acceptor_1_label_seq_id 
_dssp_struct_bridge_pairs.acceptor_1_label_asym_id 
_dssp_struct_bridge_pairs.acceptor_1_auth_seq_id 
_dssp_struct_bridge_pairs.acceptor_1_auth_asym_id 
_dssp_struct_bridge_pairs.acceptor_1_pdbx_PDB_ins_code 
_dssp_struct_bridge_pairs.acceptor_1_energy 
_dssp_struct_bridge_pairs.acceptor_2_label_comp_id 
_dssp_struct_bridge_pairs.acceptor_2_label_seq_id 
_dssp_struct_bridge_pairs.acceptor_2_label_asym_id 
_dssp_struct_bridge_pairs.acceptor_2_auth_seq_id 
_dssp_struct_bridge_pairs.acceptor_2_auth_asym_id 
_dssp_struct_bridge_pairs.acceptor_2_pdbx_PDB_ins_code 
_dssp_struct_bridge_pairs.acceptor_2_energy 
_dssp_struct_bridge_pairs.donor_1_label_comp_id 
_dssp_struct_bridge_pairs.donor_1_label_seq_id 
_dssp_struct_bridge_pairs.donor_1_label_asym_id 
_dssp_struct_bridge_pairs.donor_1_auth_seq_id 
_dssp_struct_bridge_pairs.donor_1_auth_asym_id 
_dssp_struct_bridge_pairs.donor_1_pdbx_PDB_ins_code 
_dssp_struct_bridge_pairs.donor_1_energy 
_dssp_struct_bridge_pairs.donor_2_label_comp_id 
_dssp_struct_bridge_pairs.donor_2_label_seq_id 
_dssp_struct_bridge_pairs.donor_2_label_asym_id 
_dssp_struct_bridge_pairs.donor_2_auth_seq_id 
_dssp_struct_bridge_pairs.donor_2_auth_asym_id 
_dssp_struct_bridge_pairs.donor_2_pdbx_PDB_ins_code 
_dssp_struct_bridge_pairs.donor_2_energy 
1   GLY 1   A 1   A ? ?   ?   ? ?   ? ? ?    ?   ?   ? ?   ? ? ?    CYS 170 A 170 A ? -0.9 GLU 3   A 3   A ? -0.9 
2   ILE 2   A 2   A ? GLY 121 A 121 A ? -0.5 GLY 123 A 123 A ? -0.3 GLY 5   A 5   A ? -1.4 THR 169 A 169 A ? -0.2 
3   GLU 3   A 3   A ? GLY 168 A 168 A ? -2.7 GLY 1   A 1   A ? -0.9 GLY 168 A 168 A ? -1.5 TRP 126 A 126 A ? -0.1 
4   ASP 4   A 4   A ? LEU 125 A 125 A ? -0.2 GLY 167 A 167 A ? -0.2 GLU 3   A 3   A ? -0.3 THR 6   A 6   A ? -0.2 
5   GLY 5   A 5   A ? ILE 2   A 2   A ? -1.4 GLY 168 A 168 A ? -0.1 GLU 7   A 7   A ? -0.3 ALA 138 A 138 A ? -0.2 
6   THR 6   A 6   A ? GLU 137 A 137 A ? -2.4 ASP 4   A 4   A ? -0.2 GLU 137 A 137 A ? -2.7 ALA 8   A 8   A ? -0.1 
7   GLU 7   A 7   A ? GLY 5   A 5   A ? -0.3 ARG 136 A 136 A ? -0.2 ARG 136 A 136 A ? -0.3 LYS 9   A 9   A ? -0.1 
8   ALA 8   A 8   A ? LEU 135 A 135 A ? -3.0 HIS 55  A 55  A ? -0.1 LEU 135 A 135 A ? -0.1 HIS 11  A 11  A ? -0.1 
9   LYS 9   A 9   A ? PRO 10  A 10  A ? -0.1 GLU 7   A 7   A ? -0.1 SER 12  A 12  A ? -2.2 ARG 13  A 13  A ? -0.3 
10  PRO 10  A 10  A ? ?   ?   ? ?   ? ? ?    ?   ?   ? ?   ? ? ?    LYS 9   A 9   A ? -0.1 HIS 55  A 55  A ? -0.1 
11  HIS 11  A 11  A ? ARG 13  A 13  A ? -0.1 SER 12  A 12  A ? -0.1 HIS 55  A 55  A ? -0.1 LYS 9   A 9   A ? -0.1 
12  SER 12  A 12  A ? LYS 9   A 9   A ? -2.2 ARG 13  A 13  A ? -0.2 HIS 11  A 11  A ? -0.1 TYR 15  A 15  A ? -0.1 
13  ARG 13  A 13  A ? LYS 9   A 9   A ? -0.3 PRO 14  A 14  A ? -0.1 MET 16  A 16  A ? -1.6 SER 12  A 12  A ? -0.2 
14  PRO 14  A 14  A ? ?   ?   ? ?   ? ? ?    ?   ?   ? ?   ? ? ?    GLY 102 A 102 A ? -2.9 GLY 53  A 53  A ? -0.3 
15  TYR 15  A 15  A ? VAL 101 A 101 A ? -0.2 LEU 103 A 103 A ? -0.1 LEU 31  A 31  A ? -2.3 ILE 104 A 104 A ? -0.2 
16  MET 16  A 16  A ? ARG 13  A 13  A ? -1.6 SER 30  A 30  A ? -0.2 GLY 53  A 53  A ? -0.5 SER 18  A 18  A ? -0.3 
17  VAL 17  A 17  A ? GLY 29  A 29  A ? -2.2 TYR 15  A 15  A ? -0.2 GLY 29  A 29  A ? -1.2 LEU 19  A 19  A ? -0.5 
18  SER 18  A 18  A ? VAL 51  A 51  A ? -2.3 MET 16  A 16  A ? -0.3 VAL 51  A 51  A ? -2.8 GLN 20  A 20  A ? -0.5 
19  LEU 19  A 19  A ? CYS 27  A 27  A ? -3.2 VAL 17  A 17  A ? -0.5 ILE 26  A 26  A ? -3.0 CYS 27  A 27  A ? -1.4 
20  GLN 20  A 20  A ? THR 49  A 49  A ? -3.4 SER 18  A 18  A ? -0.5 THR 49  A 49  A ? -2.1 ASN 22  A 22  A ? -0.4 
21  ILE 21  A 21  A ? GLN 24  A 24  A ? -2.6 LEU 19  A 19  A ? -0.3 GLN 24  A 24  A ? -1.6 LEU 48  A 48  A ? -0.1 
22  ASN 22  A 22  A ? GLN 20  A 20  A ? -0.4 SER 23  A 23  A ? -0.2 ILE 21  A 21  A ? -0.1 HIS 25  A 25  A ? -0.1 
23  SER 23  A 23  A ? GLN 24  A 24  A ? -0.2 GLN 20  A 20  A ? -0.0 HIS 25  A 25  A ? -0.5 ASN 22  A 22  A ? -0.2 
24  GLN 24  A 24  A ? ILE 21  A 21  A ? -1.6 SER 18  A 18  A ? -0.0 ILE 21  A 21  A ? -2.6 SER 23  A 23  A ? -0.2 
25  HIS 25  A 25  A ? SER 23  A 23  A ? -0.5 GLN 20  A 20  A ? -0.2 GLN 20  A 20  A ? -0.2 GLY 28  A 28  A ? -0.1 
26  ILE 26  A 26  A ? LEU 19  A 19  A ? -3.0 CYS 27  A 27  A ? -0.5 SER 174 A 174 A ? -0.3 GLY 28  A 28  A ? -0.3 
27  CYS 27  A 27  A ? LEU 19  A 19  A ? -1.4 ASP 173 A 173 A ? -0.1 LEU 19  A 19  A ? -3.2 ILE 26  A 26  A ? -0.5 
28  GLY 28  A 28  A ? SER 174 A 174 A ? -3.4 ILE 26  A 26  A ? -0.3 ALA 40  A 40  A ? -0.5 SER 30  A 30  A ? -0.3 
29  GLY 29  A 29  A ? VAL 17  A 17  A ? -1.2 CYS 27  A 27  A ? -0.2 VAL 17  A 17  A ? -2.2 LEU 31  A 31  A ? -0.4 
30  SER 30  A 30  A ? LEU 38  A 38  A ? -2.3 GLY 28  A 28  A ? -0.3 LEU 38  A 38  A ? -3.4 ILE 32  A 32  A ? -0.7 
31  LEU 31  A 31  A ? TYR 15  A 15  A ? -2.3 GLY 29  A 29  A ? -0.4 ILE 104 A 104 A ? -2.3 VAL 37  A 37  A ? -0.2 
32  ILE 32  A 32  A ? PHE 36  A 36  A ? -2.0 SER 30  A 30  A ? -0.7 LYS 34  A 34  A ? -0.2 VAL 37  A 37  A ? -0.2 
33  SER 33  A 33  A ? PHE 36  A 36  A ? -1.4 VAL 221 A 221 A ? -0.1 ILE 32  A 32  A ? -0.2 PHE 36  A 36  A ? -0.2 
34  LYS 34  A 34  A ? ILE 32  A 32  A ? -0.2 GLU 35  A 35  A ? -0.2 VAL 95  A 95  A ? -3.2 VAL 37  A 37  A ? -0.1 
35  GLU 35  A 35  A ? LYS 94  A 94  A ? -0.2 PHE 36  A 36  A ? -0.1 LEU 91  A 91  A ? -2.8 VAL 37  A 37  A ? -0.5 
36  PHE 36  A 36  A ? LYS 90  A 90  A ? -0.2 SER 33  A 33  A ? -0.2 ILE 32  A 32  A ? -2.0 SER 33  A 33  A ? -1.4 
37  VAL 37  A 37  A ? LEU 89  A 89  A ? -2.3 GLU 35  A 35  A ? -0.5 LEU 89  A 89  A ? -2.7 THR 39  A 39  A ? -0.5 
38  LEU 38  A 38  A ? SER 30  A 30  A ? -3.4 PHE 36  A 36  A ? -0.4 SER 30  A 30  A ? -2.3 ALA 40  A 40  A ? -0.2 
39  THR 39  A 39  A ? MET 87  A 87  A ? -2.6 VAL 37  A 37  A ? -0.5 MET 87  A 87  A ? -2.6 ALA 41  A 41  A ? -0.3 
40  ALA 40  A 40  A ? GLY 28  A 28  A ? -0.5 LEU 38  A 38  A ? -0.2 CYS 43  A 43  A ? -1.5 ILE 86  A 86  A ? -0.2 
41  ALA 41  A 41  A ? THR 39  A 39  A ? -0.3 HIS 42  A 42  A ? -0.3 TRP 44  A 44  A ? -1.0 ALA 40  A 40  A ? -0.1 
42  HIS 42  A 42  A ? CYS 43  A 43  A ? -0.3 LEU 82  A 82  A ? -0.1 ALA 41  A 41  A ? -0.3 SER 174 A 174 A ? -0.1 
43  CYS 43  A 43  A ? ALA 40  A 40  A ? -1.5 GLY 28  A 28  A ? -0.1 HIS 42  A 42  A ? -0.3 ASP 45  A 45  A ? -0.2 
44  TRP 44  A 44  A ? ALA 41  A 41  A ? -1.0 ASP 46  A 46  A ? -0.0 ASP 46  A 46  A ? -0.3 ALA 41  A 41  A ? -0.0 
45  ASP 45  A 45  A ? CYS 43  A 43  A ? -0.2 ASP 46  A 46  A ? -0.0 LEU 48  A 48  A ? -0.2 CYS 43  A 43  A ? -0.0 
46  ASP 46  A 46  A ? TRP 44  A 44  A ? -0.3 VAL 47  A 47  A ? -0.2 LEU 48  A 48  A ? -0.5 TRP 44  A 44  A ? -0.0 
47  VAL 47  A 47  A ? THR 49  A 49  A ? -0.0 LYS 67  A 67  A ? -0.0 THR 49  A 49  A ? -0.4 ASP 46  A 46  A ? -0.2 
48  LEU 48  A 48  A ? ASP 46  A 46  A ? -0.5 ASP 45  A 45  A ? -0.2 VAL 68  A 68  A ? -0.9 VAL 50  A 50  A ? -0.4 
49  THR 49  A 49  A ? GLN 20  A 20  A ? -2.1 VAL 47  A 47  A ? -0.4 GLN 20  A 20  A ? -3.4 VAL 51  A 51  A ? -0.5 
50  VAL 50  A 50  A ? PHE 66  A 66  A ? -3.0 LEU 48  A 48  A ? -0.4 PHE 66  A 66  A ? -3.1 THR 52  A 52  A ? -0.5 
51  VAL 51  A 51  A ? SER 18  A 18  A ? -2.8 THR 49  A 49  A ? -0.5 SER 18  A 18  A ? -2.3 GLY 53  A 53  A ? -0.3 
52  THR 52  A 52  A ? ASN 64  A 64  A ? -2.6 VAL 50  A 50  A ? -0.5 ASN 64  A 64  A ? -2.1 VAL 17  A 17  A ? -0.1 
53  GLY 53  A 53  A ? MET 16  A 16  A ? -0.5 SER 100 A 100 A ? -0.4 HIS 55  A 55  A ? -0.4 THR 52  A 52  A ? -0.1 
54  ALA 54  A 54  A ? MET 16  A 16  A ? -0.3 HIS 55  A 55  A ? -0.2 GLY 53  A 53  A ? -0.2 LEU 57  A 57  A ? -0.2 
55  HIS 55  A 55  A ? GLY 53  A 53  A ? -0.4 ASP 56  A 56  A ? -0.3 LEU 135 A 135 A ? -2.7 LEU 57  A 57  A ? -0.4 
56  ASP 56  A 56  A ? ARG 134 A 134 A ? -0.2 LYS 59  A 59  A ? -0.2 LYS 59  A 59  A ? -1.6 HIS 55  A 55  A ? -0.3 
57  LEU 57  A 57  A ? ASP 133 A 133 A ? -2.6 HIS 55  A 55  A ? -0.4 LYS 60  A 60  A ? -0.1 ARG 134 A 134 A ? -0.1 
58  ARG 58  A 58  A ? LYS 59  A 59  A ? -0.2 ASP 133 A 133 A ? -0.2 LYS 60  A 60  A ? -1.1 LEU 57  A 57  A ? -0.3 
59  LYS 59  A 59  A ? ASP 56  A 56  A ? -1.6 LYS 60  A 60  A ? -0.2 ILE 62  A 62  A ? -1.8 TYR 63  A 63  A ? -0.5 
60  LYS 60  A 60  A ? ARG 58  A 58  A ? -1.1 ALA 61  A 61  A ? -0.3 TYR 63  A 63  A ? -0.6 LYS 59  A 59  A ? -0.2 
61  ALA 61  A 61  A ? ILE 62  A 62  A ? -0.2 ARG 58  A 58  A ? -0.1 LYS 60  A 60  A ? -0.3 LYS 59  A 59  A ? -0.1 
62  ILE 62  A 62  A ? LYS 59  A 59  A ? -1.8 ASP 56  A 56  A ? -0.2 ASN 64  A 64  A ? -0.2 ALA 61  A 61  A ? -0.2 
63  TYR 63  A 63  A ? LYS 60  A 60  A ? -0.6 LYS 59  A 59  A ? -0.5 THR 65  A 65  A ? -0.3 GLY 53  A 53  A ? -0.2 
64  ASN 64  A 64  A ? THR 52  A 52  A ? -2.1 ILE 62  A 62  A ? -0.2 THR 52  A 52  A ? -2.6 PHE 66  A 66  A ? -0.4 
65  THR 65  A 65  A ? TYR 63  A 63  A ? -0.3 VAL 51  A 51  A ? -0.2 LYS 67  A 67  A ? -0.4 VAL 51  A 51  A ? -0.2 
66  PHE 66  A 66  A ? VAL 50  A 50  A ? -3.1 ASN 64  A 64  A ? -0.4 VAL 50  A 50  A ? -3.0 VAL 68  A 68  A ? -0.2 
67  LYS 67  A 67  A ? THR 65  A 65  A ? -0.4 THR 49  A 49  A ? -0.2 LYS 92  A 92  A ? -3.0 THR 69  A 69  A ? -0.5 
68  VAL 68  A 68  A ? LEU 48  A 48  A ? -0.9 PHE 66  A 66  A ? -0.2 LEU 91  A 91  A ? -0.2 LEU 48  A 48  A ? -0.1 
69  THR 69  A 69  A ? LYS 90  A 90  A ? -3.2 LYS 67  A 67  A ? -0.5 TYR 71  A 71  A ? -0.4 LEU 91  A 91  A ? -0.2 
70  SER 70  A 70  A ? LYS 90  A 90  A ? -1.3 ILE 72  A 72  A ? -0.0 LYS 90  A 90  A ? -2.5 ILE 72  A 72  A ? -0.5 
71  TYR 71  A 71  A ? THR 69  A 69  A ? -0.4 LEU 89  A 89  A ? -0.2 LEU 89  A 89  A ? -0.2 TRP 44  A 44  A ? -0.0 
72  ILE 72  A 72  A ? LEU 88  A 88  A ? -2.8 SER 70  A 70  A ? -0.5 LEU 88  A 88  A ? -2.1 HIS 74  A 74  A ? -0.1 
73  PRO 73  A 73  A ? ?   ?   ? ?   ? ? ?    ?   ?   ? ?   ? ? ?    MET 87  A 87  A ? -0.2 ASP 85  A 85  A ? -0.1 
74  HIS 74  A 74  A ? ILE 86  A 86  A ? -2.6 ASN 84  A 84  A ? -0.3 TYR 77  A 77  A ? -2.2 ILE 86  A 86  A ? -0.1 
75  PRO 75  A 75  A ? ?   ?   ? ?   ? ? ?    ?   ?   ? ?   ? ? ?    HIS 74  A 74  A ? -0.1 ASN 84  A 84  A ? -0.0 
76  ASP 76  A 76  A ? ASN 84  A 84  A ? -0.1 ASN 78  A 78  A ? -0.1 ASN 78  A 78  A ? -0.1 HIS 74  A 74  A ? -0.1 
77  TYR 77  A 77  A ? HIS 74  A 74  A ? -2.2 ILE 86  A 86  A ? -0.1 SER 79  A 79  A ? -0.5 ASN 84  A 84  A ? -0.2 
78  ASN 78  A 78  A ? GLU 83  A 83  A ? -2.1 ASP 76  A 76  A ? -0.1 LEU 82  A 82  A ? -2.4 GLU 83  A 83  A ? -0.6 
79  SER 79  A 79  A ? TYR 77  A 77  A ? -0.5 TYR 80  A 80  A ? -0.2 ASN 78  A 78  A ? -0.1 TYR 77  A 77  A ? -0.0 
80  TYR 80  A 80  A ? THR 81  A 81  A ? -0.1 GLU 83  A 83  A ? -0.1 SER 79  A 79  A ? -0.2 ASN 78  A 78  A ? -0.0 
81  THR 81  A 81  A ? GLU 83  A 83  A ? -0.1 ASN 78  A 78  A ? -0.0 SER 79  A 79  A ? -0.2 ASN 84  A 84  A ? -0.1 
82  LEU 82  A 82  A ? ASN 78  A 78  A ? -2.4 GLU 83  A 83  A ? -0.3 ASP 85  A 85  A ? -1.0 ASN 84  A 84  A ? -0.2 
83  GLU 83  A 83  A ? ASN 78  A 78  A ? -0.6 ASN 84  A 84  A ? -0.2 ASN 78  A 78  A ? -2.1 LEU 82  A 82  A ? -0.3 
84  ASN 84  A 84  A ? LEU 82  A 82  A ? -0.2 TYR 77  A 77  A ? -0.2 ILE 86  A 86  A ? -2.0 HIS 74  A 74  A ? -0.3 
85  ASP 85  A 85  A ? LEU 82  A 82  A ? -1.0 TYR 77  A 77  A ? -0.1 MET 87  A 87  A ? -0.3 ALA 205 A 205 A ? -0.2 
86  ILE 86  A 86  A ? ASN 84  A 84  A ? -2.0 ALA 40  A 40  A ? -0.2 HIS 74  A 74  A ? -2.6 LEU 88  A 88  A ? -0.3 
87  MET 87  A 87  A ? THR 39  A 39  A ? -2.6 ASP 85  A 85  A ? -0.3 THR 39  A 39  A ? -2.6 LEU 89  A 89  A ? -0.4 
88  LEU 88  A 88  A ? ILE 72  A 72  A ? -2.1 ILE 86  A 86  A ? -0.3 ILE 72  A 72  A ? -2.8 LYS 90  A 90  A ? -0.5 
89  LEU 89  A 89  A ? VAL 37  A 37  A ? -2.7 MET 87  A 87  A ? -0.4 VAL 37  A 37  A ? -2.3 LEU 91  A 91  A ? -0.6 
90  LYS 90  A 90  A ? SER 70  A 70  A ? -2.5 LEU 88  A 88  A ? -0.5 THR 69  A 69  A ? -3.2 SER 70  A 70  A ? -1.3 
91  LEU 91  A 91  A ? GLU 35  A 35  A ? -2.8 LEU 89  A 89  A ? -0.6 VAL 68  A 68  A ? -0.2 VAL 95  A 95  A ? -0.0 
92  LYS 92  A 92  A ? LYS 67  A 67  A ? -3.0 LYS 90  A 90  A ? -0.2 LYS 94  A 94  A ? -0.3 LEU 91  A 91  A ? -0.1 
93  THR 93  A 93  A ? LYS 67  A 67  A ? -0.4 LYS 34  A 34  A ? -0.0 VAL 95  A 95  A ? -0.2 LYS 92  A 92  A ? -0.1 
94  LYS 94  A 94  A ? LYS 92  A 92  A ? -0.3 VAL 95  A 95  A ? -0.1 ARG 96  A 96  A ? -0.2 GLU 35  A 35  A ? -0.2 
95  VAL 95  A 95  A ? LYS 34  A 34  A ? -3.2 THR 93  A 93  A ? -0.2 LEU 97  A 97  A ? -0.6 LYS 94  A 94  A ? -0.1 
96  ARG 96  A 96  A ? LYS 94  A 94  A ? -0.2 GLY 102 A 102 A ? -0.0 SER 98  A 98  A ? -0.1 VAL 95  A 95  A ? -0.0 
97  LEU 97  A 97  A ? VAL 95  A 95  A ? -0.6 SER 100 A 100 A ? -0.1 ASN 99  A 99  A ? -0.2 GLY 102 A 102 A ? -0.2 
98  SER 98  A 98  A ? VAL 101 A 101 A ? -2.3 ARG 96  A 96  A ? -0.1 VAL 101 A 101 A ? -0.2 GLY 53  A 53  A ? -0.1 
99  ASN 99  A 99  A ? LEU 97  A 97  A ? -0.2 SER 100 A 100 A ? -0.2 GLY 102 A 102 A ? -0.1 LEU 97  A 97  A ? -0.0 
100 SER 100 A 100 A ? VAL 101 A 101 A ? -0.2 PRO 14  A 14  A ? -0.1 GLY 102 A 102 A ? -0.5 GLY 53  A 53  A ? -0.4 
101 VAL 101 A 101 A ? SER 98  A 98  A ? -0.2 THR 52  A 52  A ? -0.1 SER 98  A 98  A ? -2.3 LEU 103 A 103 A ? -0.3 
102 GLY 102 A 102 A ? PRO 14  A 14  A ? -2.9 SER 100 A 100 A ? -0.5 LEU 31  A 31  A ? -0.3 ILE 104 A 104 A ? -0.3 
103 LEU 103 A 103 A ? VAL 101 A 101 A ? -0.3 ILE 32  A 32  A ? -0.1 SER 105 A 105 A ? -0.4 ILE 32  A 32  A ? -0.2 
104 ILE 104 A 104 A ? LEU 31  A 31  A ? -2.3 GLY 102 A 102 A ? -0.3 LEU 106 A 106 A ? -0.2 THR 183 A 183 A ? -0.1 
105 SER 105 A 105 A ? ASN 182 A 182 A ? -0.9 LEU 103 A 103 A ? -0.4 ALA 184 A 184 A ? -2.8 ILE 32  A 32  A ? -0.0 
106 LEU 106 A 106 A ? THR 183 A 183 A ? -0.2 ILE 104 A 104 A ? -0.2 VAL 185 A 185 A ? -0.1 SER 105 A 105 A ? -0.0 
107 PRO 107 A 107 A ? ?   ?   ? ?   ? ? ?    ?   ?   ? ?   ? ? ?    LEU 106 A 106 A ? -0.1 ASP 110 A 110 A ? -0.1 
108 ARG 108 A 108 A ? GLU 109 A 109 A ? -0.1 ASP 110 A 110 A ? -0.1 ASP 110 A 110 A ? -0.3 LEU 106 A 106 A ? -0.0 
109 GLU 109 A 109 A ? ASP 110 A 110 A ? -0.0 ?   ?   ? ?   ? ? ?    ARG 108 A 108 A ? -0.1 SER 208 A 208 A ? -0.1 
110 ASP 110 A 110 A ? ARG 108 A 108 A ? -0.3 LEU 111 A 111 A ? -0.1 LYS 112 A 112 A ? -0.2 ARG 108 A 108 A ? -0.1 
111 LEU 111 A 111 A ? VAL 185 A 185 A ? -0.1 GLU 109 A 109 A ? -0.1 ALA 113 A 113 A ? -0.3 ASP 110 A 110 A ? -0.1 
112 LYS 112 A 112 A ? ASP 110 A 110 A ? -0.2 ALA 113 A 113 A ? -0.1 THR 115 A 115 A ? -1.3 ILE 142 A 142 A ? -0.2 
113 ALA 113 A 113 A ? LEU 111 A 111 A ? -0.3 ASP 114 A 114 A ? -0.2 VAL 143 A 143 A ? -0.2 LYS 112 A 112 A ? -0.1 
114 ASP 114 A 114 A ? ILE 142 A 142 A ? -2.6 THR 115 A 115 A ? -0.3 LEU 116 A 116 A ? -0.3 ALA 113 A 113 A ? -0.2 
115 THR 115 A 115 A ? LYS 112 A 112 A ? -1.3 LEU 116 A 116 A ? -0.1 ILE 142 A 142 A ? -1.9 CYS 117 A 117 A ? -0.4 
116 LEU 116 A 116 A ? ASP 114 A 114 A ? -0.3 VAL 141 A 141 A ? -0.2 ASN 181 A 181 A ? -0.4 SER 118 A 118 A ? -0.2 
117 CYS 117 A 117 A ? THR 140 A 140 A ? -3.4 THR 115 A 115 A ? -0.4 THR 140 A 140 A ? -2.8 ILE 119 A 119 A ? -0.3 
118 SER 118 A 118 A ? VAL 179 A 179 A ? -2.4 GLU 139 A 139 A ? -0.2 VAL 179 A 179 A ? -3.5 ALA 120 A 120 A ? -0.3 
119 ILE 119 A 119 A ? ALA 138 A 138 A ? -2.1 CYS 117 A 117 A ? -0.3 ALA 138 A 138 A ? -1.7 GLY 121 A 121 A ? -0.3 
120 ALA 120 A 120 A ? PRO 177 A 177 A ? -0.7 SER 118 A 118 A ? -0.3 TRP 122 A 122 A ? -0.3 GLU 137 A 137 A ? -0.2 
121 GLY 121 A 121 A ? ARG 136 A 136 A ? -2.2 ILE 119 A 119 A ? -0.3 ARG 136 A 136 A ? -2.3 ILE 2   A 2   A ? -0.5 
122 TRP 122 A 122 A ? GLY 172 A 172 A ? -0.3 ALA 120 A 120 A ? -0.3 THR 132 A 132 A ? -0.5 HIS 25  A 25  A ? -0.1 
123 GLY 123 A 123 A ? ARG 124 A 124 A ? -0.2 LYS 131 A 131 A ? -0.1 THR 132 A 132 A ? -1.3 ILE 2   A 2   A ? -0.3 
124 ARG 124 A 124 A ? SER 171 A 171 A ? -3.0 GLY 1   A 1   A ? -0.3 LYS 131 A 131 A ? -0.2 GLY 123 A 123 A ? -0.2 
125 LEU 125 A 125 A ? ALA 130 A 130 A ? -2.0 GLY 123 A 123 A ? -0.2 ARG 127 A 127 A ? -0.3 ASP 4   A 4   A ? -0.2 
126 TRP 126 A 126 A ? ALA 130 A 130 A ? -0.2 GLU 3   A 3   A ? -0.1 GLY 129 A 129 A ? -2.5 LYS 128 A 128 A ? -0.2 
127 ARG 127 A 127 A ? LEU 194 A 194 A ? -0.3 LYS 128 A 128 A ? -0.3 ALA 130 A 130 A ? -0.1 LEU 194 A 194 A ? -0.1 
128 LYS 128 A 128 A ? GLY 129 A 129 A ? -0.2 TRP 126 A 126 A ? -0.2 ARG 127 A 127 A ? -0.3 ALA 130 A 130 A ? -0.1 
129 GLY 129 A 129 A ? TRP 126 A 126 A ? -2.5 ALA 130 A 130 A ? -0.2 LYS 128 A 128 A ? -0.2 LYS 131 A 131 A ? -0.1 
130 ALA 130 A 130 A ? ARG 124 A 124 A ? -0.1 ARG 127 A 127 A ? -0.1 LEU 125 A 125 A ? -2.0 THR 132 A 132 A ? -0.3 
131 LYS 131 A 131 A ? ARG 124 A 124 A ? -0.2 LEU 125 A 125 A ? -0.1 ASP 133 A 133 A ? -0.4 ARG 124 A 124 A ? -0.2 
132 THR 132 A 132 A ? GLY 123 A 123 A ? -1.3 TRP 122 A 122 A ? -0.5 ARG 136 A 136 A ? -0.1 LEU 57  A 57  A ? -0.0 
133 ASP 133 A 133 A ? LYS 131 A 131 A ? -0.4 LEU 135 A 135 A ? -0.1 LEU 57  A 57  A ? -2.6 LEU 135 A 135 A ? -0.5 
134 ARG 134 A 134 A ? ASP 56  A 56  A ? -0.2 LEU 57  A 57  A ? -0.1 ASP 56  A 56  A ? -0.2 GLY 121 A 121 A ? -0.1 
135 LEU 135 A 135 A ? HIS 55  A 55  A ? -2.7 ASP 133 A 133 A ? -0.5 ALA 8   A 8   A ? -3.0 GLU 137 A 137 A ? -0.3 
136 ARG 136 A 136 A ? GLY 121 A 121 A ? -2.3 GLU 7   A 7   A ? -0.3 GLY 121 A 121 A ? -2.2 ALA 138 A 138 A ? -0.3 
137 GLU 137 A 137 A ? THR 6   A 6   A ? -2.7 LEU 135 A 135 A ? -0.3 THR 6   A 6   A ? -2.4 GLU 139 A 139 A ? -0.3 
138 ALA 138 A 138 A ? ILE 119 A 119 A ? -1.7 ARG 136 A 136 A ? -0.3 ILE 119 A 119 A ? -2.1 THR 140 A 140 A ? -0.3 
139 GLU 139 A 139 A ? HIS 166 A 166 A ? -0.6 GLU 137 A 137 A ? -0.3 HIS 166 A 166 A ? -0.7 VAL 141 A 141 A ? -0.3 
140 THR 140 A 140 A ? CYS 117 A 117 A ? -2.8 ALA 138 A 138 A ? -0.3 CYS 117 A 117 A ? -3.4 ILE 142 A 142 A ? -0.4 
141 VAL 141 A 141 A ? TYR 164 A 164 A ? -3.5 GLU 139 A 139 A ? -0.3 TYR 164 A 164 A ? -2.7 VAL 143 A 143 A ? -0.2 
142 ILE 142 A 142 A ? THR 115 A 115 A ? -1.9 THR 140 A 140 A ? -0.4 ASP 114 A 114 A ? -2.6 ASN 144 A 144 A ? -0.3 
143 VAL 143 A 143 A ? CYS 162 A 162 A ? -3.0 VAL 141 A 141 A ? -0.2 CYS 162 A 162 A ? -0.6 ASP 145 A 145 A ? -0.1 
144 ASN 144 A 144 A ? ILE 142 A 142 A ? -0.3 ASP 145 A 145 A ? -0.1 CYS 148 A 148 A ? -1.5 GLU 147 A 147 A ? -0.6 
145 ASP 145 A 145 A ? ALA 146 A 146 A ? -0.3 GLU 147 A 147 A ? -0.2 GLU 149 A 149 A ? -2.5 ARG 150 A 150 A ? -0.2 
146 ALA 146 A 146 A ? GLU 147 A 147 A ? -0.2 CYS 148 A 148 A ? -0.2 ARG 150 A 150 A ? -1.3 ASP 145 A 145 A ? -0.3 
147 GLU 147 A 147 A ? ASN 144 A 144 A ? -0.6 GLU 149 A 149 A ? -0.2 ARG 151 A 151 A ? -1.3 ARG 150 A 150 A ? -0.3 
148 CYS 148 A 148 A ? ASN 144 A 144 A ? -1.5 GLU 149 A 149 A ? -0.2 TRP 152 A 152 A ? -3.1 TYR 155 A 155 A ? -0.2 
149 GLU 149 A 149 A ? ASP 145 A 145 A ? -2.5 ARG 150 A 150 A ? -0.2 CYS 148 A 148 A ? -0.2 GLU 147 A 147 A ? -0.2 
150 ARG 150 A 150 A ? ALA 146 A 146 A ? -1.3 GLU 147 A 147 A ? -0.3 GLU 149 A 149 A ? -0.2 CYS 148 A 148 A ? -0.2 
151 ARG 151 A 151 A ? GLU 147 A 147 A ? -1.3 TRP 152 A 152 A ? -0.2 GLU 153 A 153 A ? -0.5 GLU 149 A 149 A ? -0.2 
152 TRP 152 A 152 A ? CYS 148 A 148 A ? -3.1 GLU 147 A 147 A ? -0.2 TYR 155 A 155 A ? -0.9 ARG 151 A 151 A ? -0.2 
153 GLU 153 A 153 A ? ARG 151 A 151 A ? -0.5 SER 154 A 154 A ? -0.2 TRP 152 A 152 A ? -0.1 ARG 151 A 151 A ? -0.0 
154 SER 154 A 154 A ? VAL 156 A 156 A ? -0.1 THR 81  A 81  A ? -0.0 VAL 156 A 156 A ? -0.3 GLU 153 A 153 A ? -0.2 
155 TYR 155 A 155 A ? TRP 152 A 152 A ? -0.9 CYS 148 A 148 A ? -0.2 ALA 157 A 157 A ? -0.5 GLU 83  A 83  A ? -0.0 
156 VAL 156 A 156 A ? SER 154 A 154 A ? -0.3 ALA 157 A 157 A ? -0.1 LYS 159 A 159 A ? -2.1 MET 160 A 160 A ? -1.8 
157 ALA 157 A 157 A ? TYR 155 A 155 A ? -0.5 SER 158 A 158 A ? -0.3 VAL 156 A 156 A ? -0.1 CYS 162 A 162 A ? -0.0 
158 SER 158 A 158 A ? LYS 159 A 159 A ? -0.2 ILE 161 A 161 A ? -0.0 ALA 157 A 157 A ? -0.3 ILE 161 A 161 A ? -0.1 
159 LYS 159 A 159 A ? VAL 156 A 156 A ? -2.1 MET 160 A 160 A ? -0.1 ARG 206 A 206 A ? -2.9 ILE 161 A 161 A ? -0.3 
160 MET 160 A 160 A ? VAL 156 A 156 A ? -1.8 ALA 205 A 205 A ? -0.3 CYS 162 A 162 A ? -0.3 ALA 205 A 205 A ? -0.2 
161 ILE 161 A 161 A ? PHE 204 A 204 A ? -2.4 LYS 159 A 159 A ? -0.3 PHE 204 A 204 A ? -2.9 ALA 163 A 163 A ? -0.4 
162 CYS 162 A 162 A ? VAL 143 A 143 A ? -0.6 MET 160 A 160 A ? -0.3 VAL 143 A 143 A ? -3.0 TYR 164 A 164 A ? -0.4 
163 ALA 163 A 163 A ? ASP 202 A 202 A ? -2.0 ILE 161 A 161 A ? -0.4 ASP 202 A 202 A ? -1.8 GLY 165 A 165 A ? -0.3 
164 TYR 164 A 164 A ? VAL 141 A 141 A ? -2.7 CYS 162 A 162 A ? -0.4 VAL 141 A 141 A ? -3.5 HIS 166 A 166 A ? -0.3 
165 GLY 165 A 165 A ? GLY 167 A 167 A ? -0.3 ALA 163 A 163 A ? -0.3 GLY 167 A 167 A ? -1.5 THR 140 A 140 A ? -0.2 
166 HIS 166 A 166 A ? GLU 139 A 139 A ? -0.7 TYR 164 A 164 A ? -0.3 GLU 139 A 139 A ? -0.6 GLY 168 A 168 A ? -0.1 
167 GLY 167 A 167 A ? GLY 165 A 165 A ? -1.5 ALA 138 A 138 A ? -0.1 GLY 165 A 165 A ? -0.3 THR 169 A 169 A ? -0.3 
168 GLY 168 A 168 A ? GLU 3   A 3   A ? -1.5 HIS 166 A 166 A ? -0.1 GLU 3   A 3   A ? -2.7 CYS 170 A 170 A ? -0.2 
169 THR 169 A 169 A ? GLY 167 A 167 A ? -0.3 ILE 2   A 2   A ? -0.2 SER 171 A 171 A ? -0.2 ILE 2   A 2   A ? -0.2 
170 CYS 170 A 170 A ? GLY 1   A 1   A ? -0.9 GLY 168 A 168 A ? -0.2 ASP 173 A 173 A ? -1.9 SER 174 A 174 A ? -0.1 
171 SER 171 A 171 A ? GLY 172 A 172 A ? -0.2 THR 169 A 169 A ? -0.2 ARG 124 A 124 A ? -3.0 CYS 170 A 170 A ? -0.1 
172 GLY 172 A 172 A ? GLY 123 A 123 A ? -0.3 ILE 26  A 26  A ? -0.2 TRP 122 A 122 A ? -0.3 SER 171 A 171 A ? -0.2 
173 ASP 173 A 173 A ? CYS 170 A 170 A ? -1.9 CYS 27  A 27  A ? -0.2 GLY 176 A 176 A ? -2.1 THR 188 A 188 A ? -0.3 
174 SER 174 A 174 A ? ILE 26  A 26  A ? -0.3 GLY 175 A 175 A ? -0.2 GLY 28  A 28  A ? -3.4 ALA 189 A 189 A ? -0.2 
175 GLY 175 A 175 A ? THR 188 A 188 A ? -2.9 GLY 176 A 176 A ? -0.3 SER 174 A 174 A ? -0.2 SER 30  A 30  A ? -0.1 
176 GLY 176 A 176 A ? ASP 173 A 173 A ? -2.1 ILE 187 A 187 A ? -0.1 THR 188 A 188 A ? -3.2 GLY 175 A 175 A ? -0.3 
177 PRO 177 A 177 A ? ?   ?   ? ?   ? ? ?    ?   ?   ? ?   ? ? ?    ALA 120 A 120 A ? -0.7 VAL 179 A 179 A ? -0.6 
178 LEU 178 A 178 A ? GLY 186 A 186 A ? -2.3 GLY 176 A 176 A ? -0.2 VAL 185 A 185 A ? -2.9 GLY 186 A 186 A ? -1.3 
179 VAL 179 A 179 A ? SER 118 A 118 A ? -3.5 PRO 177 A 177 A ? -0.6 SER 118 A 118 A ? -2.4 ASN 181 A 181 A ? -0.4 
180 CYS 180 A 180 A ? THR 183 A 183 A ? -2.9 LEU 178 A 178 A ? -0.5 THR 183 A 183 A ? -1.0 CYS 117 A 117 A ? -0.2 
181 ASN 181 A 181 A ? LEU 116 A 116 A ? -0.4 VAL 179 A 179 A ? -0.4 CYS 180 A 180 A ? -0.2 ALA 184 A 184 A ? -0.1 
182 ASN 182 A 182 A ? THR 183 A 183 A ? -0.2 VAL 179 A 179 A ? -0.1 SER 105 A 105 A ? -0.9 ALA 184 A 184 A ? -0.4 
183 THR 183 A 183 A ? CYS 180 A 180 A ? -1.0 ILE 104 A 104 A ? -0.1 CYS 180 A 180 A ? -2.9 VAL 185 A 185 A ? -0.8 
184 ALA 184 A 184 A ? SER 105 A 105 A ? -2.8 ASN 182 A 182 A ? -0.4 VAL 179 A 179 A ? -0.2 ILE 187 A 187 A ? -0.1 
185 VAL 185 A 185 A ? LEU 178 A 178 A ? -2.9 THR 183 A 183 A ? -0.8 ILE 207 A 207 A ? -1.5 SER 208 A 208 A ? -0.5 
186 GLY 186 A 186 A ? LEU 178 A 178 A ? -1.3 ARG 206 A 206 A ? -0.2 LEU 178 A 178 A ? -2.3 THR 188 A 188 A ? -0.4 
187 ILE 187 A 187 A ? ALA 205 A 205 A ? -1.4 VAL 185 A 185 A ? -0.3 ALA 205 A 205 A ? -2.7 ALA 189 A 189 A ? -0.2 
188 THR 188 A 188 A ? GLY 176 A 176 A ? -3.2 GLY 186 A 186 A ? -0.4 GLY 175 A 175 A ? -2.9 PHE 204 A 204 A ? -0.2 
189 ALA 189 A 189 A ? VAL 203 A 203 A ? -2.5 PHE 190 A 190 A ? -0.4 SER 191 A 191 A ? -0.3 PHE 204 A 204 A ? -0.2 
190 PHE 190 A 190 A ? VAL 203 A 203 A ? -1.7 SER 174 A 174 A ? -0.0 VAL 203 A 203 A ? -3.1 ALA 189 A 189 A ? -0.4 
191 SER 191 A 191 A ? ALA 189 A 189 A ? -0.3 ASP 202 A 202 A ? -0.2 ASP 202 A 202 A ? -0.1 LYS 196 A 196 A ? -0.1 
192 ASP 192 A 192 A ? PHE 200 A 200 A ? -0.4 PHE 190 A 190 A ? -0.3 CYS 195 A 195 A ? -2.7 SER 197 A 197 A ? -0.1 
193 ARG 193 A 193 A ? LEU 194 A 194 A ? -0.3 CYS 195 A 195 A ? -0.1 ASP 192 A 192 A ? -0.1 ARG 127 A 127 A ? -0.0 
194 LEU 194 A 194 A ? CYS 195 A 195 A ? -0.1 TRP 126 A 126 A ? -0.1 LYS 196 A 196 A ? -2.2 ARG 193 A 193 A ? -0.3 
195 CYS 195 A 195 A ? ASP 192 A 192 A ? -2.7 TRP 126 A 126 A ? -0.1 THR 169 A 169 A ? -0.2 ASP 192 A 192 A ? -0.2 
196 LYS 196 A 196 A ? LEU 194 A 194 A ? -2.2 GLY 168 A 168 A ? -0.1 ARG 198 A 198 A ? -0.3 CYS 195 A 195 A ? -0.1 
197 SER 197 A 197 A ? PHE 200 A 200 A ? -0.5 CYS 195 A 195 A ? -0.2 ASP 192 A 192 A ? -0.1 ASP 202 A 202 A ? -0.1 
198 ARG 198 A 198 A ? LYS 196 A 196 A ? -0.3 LEU 199 A 199 A ? -0.2 SER 197 A 197 A ? -0.1 TYR 164 A 164 A ? -0.0 
199 LEU 199 A 199 A ? PHE 200 A 200 A ? -0.2 PRO 201 A 201 A ? -0.0 ARG 198 A 198 A ? -0.2 SER 197 A 197 A ? -0.0 
200 PHE 200 A 200 A ? VAL 203 A 203 A ? -0.0 TRP 152 A 152 A ? -0.0 SER 197 A 197 A ? -0.5 ASP 192 A 192 A ? -0.4 
201 PRO 201 A 201 A ? ?   ?   ? ?   ? ? ?    ?   ?   ? ?   ? ? ?    VAL 203 A 203 A ? -0.2 TYR 164 A 164 A ? -0.2 
202 ASP 202 A 202 A ? ALA 163 A 163 A ? -1.8 SER 191 A 191 A ? -0.1 ALA 163 A 163 A ? -2.0 PHE 204 A 204 A ? -0.4 
203 VAL 203 A 203 A ? PHE 190 A 190 A ? -3.1 PRO 201 A 201 A ? -0.2 ALA 189 A 189 A ? -2.5 PHE 190 A 190 A ? -1.7 
204 PHE 204 A 204 A ? ILE 161 A 161 A ? -2.9 ASP 202 A 202 A ? -0.4 ILE 161 A 161 A ? -2.4 ARG 206 A 206 A ? -0.4 
205 ALA 205 A 205 A ? ILE 187 A 187 A ? -2.7 VAL 203 A 203 A ? -0.3 ILE 187 A 187 A ? -1.4 ILE 207 A 207 A ? -0.7 
206 ARG 206 A 206 A ? LYS 159 A 159 A ? -2.9 PHE 204 A 204 A ? -0.4 ALA 209 A 209 A ? -0.6 TYR 210 A 210 A ? -0.4 
207 ILE 207 A 207 A ? VAL 185 A 185 A ? -1.5 ALA 205 A 205 A ? -0.7 TYR 210 A 210 A ? -2.2 LEU 211 A 211 A ? -0.3 
208 SER 208 A 208 A ? VAL 185 A 185 A ? -0.5 ALA 209 A 209 A ? -0.3 LEU 211 A 211 A ? -0.9 ILE 207 A 207 A ? -0.2 
209 ALA 209 A 209 A ? ARG 206 A 206 A ? -0.6 TYR 210 A 210 A ? -0.2 SER 208 A 208 A ? -0.3 ILE 207 A 207 A ? -0.2 
210 TYR 210 A 210 A ? ILE 207 A 207 A ? -2.2 ARG 206 A 206 A ? -0.4 ILE 214 A 214 A ? -2.8 ALA 209 A 209 A ? -0.2 
211 LEU 211 A 211 A ? SER 208 A 208 A ? -0.9 ILE 207 A 207 A ? -0.3 GLN 215 A 215 A ? -3.1 ASN 216 A 216 A ? -0.3 
212 PRO 212 A 212 A ? ?   ?   ? ?   ? ? ?    ?   ?   ? ?   ? ? ?    ASN 216 A 216 A ? -2.0 LEU 211 A 211 A ? -0.2 
213 TRP 213 A 213 A ? GLN 215 A 215 A ? -0.2 ILE 214 A 214 A ? -0.2 ILE 217 A 217 A ? -1.3 LEU 211 A 211 A ? -0.2 
214 ILE 214 A 214 A ? TYR 210 A 210 A ? -2.8 GLN 215 A 215 A ? -0.2 THR 218 A 218 A ? -2.5 ILE 217 A 217 A ? -0.3 
215 GLN 215 A 215 A ? LEU 211 A 211 A ? -3.1 ASN 216 A 216 A ? -0.2 GLY 219 A 219 A ? -2.1 ASN 220 A 220 A ? -0.4 
216 ASN 216 A 216 A ? PRO 212 A 212 A ? -2.0 LEU 211 A 211 A ? -0.3 GLN 215 A 215 A ? -0.2 ILE 214 A 214 A ? -0.2 
217 ILE 217 A 217 A ? TRP 213 A 213 A ? -1.3 ILE 214 A 214 A ? -0.3 GLN 215 A 215 A ? -0.2 ASN 216 A 216 A ? -0.2 
218 THR 218 A 218 A ? ILE 214 A 214 A ? -2.5 TRP 213 A 213 A ? -0.2 GLN 215 A 215 A ? -0.2 ASN 216 A 216 A ? -0.2 
219 GLY 219 A 219 A ? GLN 215 A 215 A ? -2.1 ILE 214 A 214 A ? -0.2 ASN 216 A 216 A ? -0.1 GLN 215 A 215 A ? -0.1 
220 ASN 220 A 220 A ? GLN 215 A 215 A ? -0.4 ILE 214 A 214 A ? -0.2 GLN 215 A 215 A ? -0.1 ASN 216 A 216 A ? -0.0 
221 VAL 221 A 221 A ? ILE 214 A 214 A ? -0.1 SER 33  A 33  A ? -0.0 SER 33  A 33  A ? -0.1 ASN 220 A 220 A ? -0.1 
# 
loop_
_dssp_statistics_histogram.entry_id 
_dssp_statistics_histogram.type 
_dssp_statistics_histogram.1 
_dssp_statistics_histogram.2 
_dssp_statistics_histogram.3 
_dssp_statistics_histogram.4 
_dssp_statistics_histogram.5 
_dssp_statistics_histogram.6 
_dssp_statistics_histogram.7 
_dssp_statistics_histogram.8 
_dssp_statistics_histogram.9 
_dssp_statistics_histogram.10 
_dssp_statistics_histogram.11 
_dssp_statistics_histogram.12 
_dssp_statistics_histogram.13 
_dssp_statistics_histogram.14 
_dssp_statistics_histogram.15 
_dssp_statistics_histogram.16 
_dssp_statistics_histogram.17 
_dssp_statistics_histogram.18 
_dssp_statistics_histogram.19 
_dssp_statistics_histogram.20 
_dssp_statistics_histogram.21 
_dssp_statistics_histogram.22 
_dssp_statistics_histogram.23 
_dssp_statistics_histogram.24 
_dssp_statistics_histogram.25 
_dssp_statistics_histogram.26 
_dssp_statistics_histogram.27 
_dssp_statistics_histogram.28 
_dssp_statistics_histogram.29 
_dssp_statistics_histogram.30 
Danio_rerio_GeneID=101886682 residues_per_alpha_helix        0 0 0 0 0 0 1 1 0 0 0 0 0 0 0 0 0 0 0 0 0 0 0 0 0 0 0 0 0 0 
Danio_rerio_GeneID=101886682 parallel_bridges_per_ladder     1 0 0 0 0 0 0 0 0 0 0 0 0 0 0 0 0 0 0 0 0 0 0 0 0 0 0 0 0 0 
Danio_rerio_GeneID=101886682 antiparallel_bridges_per_ladder 3 4 1 5 2 2 0 0 0 0 0 0 0 0 0 0 0 0 0 0 0 0 0 0 0 0 0 0 0 0 
Danio_rerio_GeneID=101886682 ladders_per_sheet               1 0 0 0 0 1 0 1 0 0 0 0 0 0 0 0 0 0 0 0 0 0 0 0 0 0 0 0 0 0 
# 
loop_
_dssp_statistics_hbond.entry_id 
_dssp_statistics_hbond.type 
_dssp_statistics_hbond.count 
_dssp_statistics_hbond.count_per_100 
Danio_rerio_GeneID=101886682 O(I)-->H-N(J)          142 64.3 
Danio_rerio_GeneID=101886682 'PARALLEL BRIDGES'     2   0.9  
Danio_rerio_GeneID=101886682 'ANTIPARALLEL BRIDGES' 75  33.9 
Danio_rerio_GeneID=101886682 O(I)-->H-N(I-5)        2   0.9  
Danio_rerio_GeneID=101886682 O(I)-->H-N(I-4)        1   0.5  
Danio_rerio_GeneID=101886682 O(I)-->H-N(I-3)        5   2.3  
Danio_rerio_GeneID=101886682 O(I)-->H-N(I-2)        0   0.0  
Danio_rerio_GeneID=101886682 O(I)-->H-N(I-1)        0   0.0  
Danio_rerio_GeneID=101886682 O(I)-->H-N(I+0)        0   0.0  
Danio_rerio_GeneID=101886682 O(I)-->H-N(I+1)        0   0.0  
Danio_rerio_GeneID=101886682 O(I)-->H-N(I+2)        18  8.1  
Danio_rerio_GeneID=101886682 O(I)-->H-N(I+3)        23  10.4 
Danio_rerio_GeneID=101886682 O(I)-->H-N(I+4)        13  5.9  
Danio_rerio_GeneID=101886682 O(I)-->H-N(I+5)        1   0.5  
# 
_dssp_statistics.entry_id                       Danio_rerio_GeneID=101886682 
_dssp_statistics.nr_of_residues                 221 
_dssp_statistics.nr_of_chains                   1 
_dssp_statistics.nr_of_ss_bridges_total         0 
_dssp_statistics.nr_of_ss_bridges_intra_chain   0 
_dssp_statistics.nr_of_ss_bridges_inter_chain   0 
# 
loop_
_chem_comp.id 
_chem_comp.type 
_chem_comp.mon_nstd_flag 
_chem_comp.name 
_chem_comp.formula 
_chem_comp.formula_weight 
ALA 'L-PEPTIDE LINKING' y ALANINE         'C3 H7 N O2'     89.093 
ARG 'L-PEPTIDE LINKING' y ARGININE        'C6 H15 N4 O2'  175.209 
ASN 'L-PEPTIDE LINKING' y ASPARAGINE      'C4 H8 N2 O3'   132.118 
ASP 'L-PEPTIDE LINKING' y 'ASPARTIC ACID' 'C4 H7 N O4'    133.103 
CYS 'L-PEPTIDE LINKING' y CYSTEINE        'C3 H7 N O2 S'  121.158 
GLN 'L-PEPTIDE LINKING' y GLUTAMINE       'C5 H10 N2 O3'  146.144 
GLU 'L-PEPTIDE LINKING' y 'GLUTAMIC ACID' 'C5 H9 N O4'    147.129 
GLY 'PEPTIDE LINKING'   y GLYCINE         'C2 H5 N O2'     75.067 
HIS 'L-PEPTIDE LINKING' y HISTIDINE       'C6 H10 N3 O2'  156.162 
ILE 'L-PEPTIDE LINKING' y ISOLEUCINE      'C6 H13 N O2'   131.173 
LEU 'L-PEPTIDE LINKING' y LEUCINE         'C6 H13 N O2'   131.173 
LYS 'L-PEPTIDE LINKING' y LYSINE          'C6 H15 N2 O2'  147.195 
MET 'L-PEPTIDE LINKING' y METHIONINE      'C5 H11 N O2 S' 149.211 
PHE 'L-PEPTIDE LINKING' y PHENYLALANINE   'C9 H11 N O2'   165.189 
PRO 'L-PEPTIDE LINKING' y PROLINE         'C5 H9 N O2'     115.13 
SER 'L-PEPTIDE LINKING' y SERINE          'C3 H7 N O3'    105.093 
THR 'L-PEPTIDE LINKING' y THREONINE       'C4 H9 N O3'    119.119 
TRP 'L-PEPTIDE LINKING' y TRYPTOPHAN      'C11 H12 N2 O2' 204.225 
TYR 'L-PEPTIDE LINKING' y TYROSINE        'C9 H11 N O3'   181.189 
VAL 'L-PEPTIDE LINKING' y VALINE          'C5 H11 N O2'   117.146 
# 
loop_
_atom_type.symbol 
N 
C 
O 
S 
# 
loop_
_entity_poly_seq.entity_id 
_entity_poly_seq.num 
_entity_poly_seq.mon_id 
_entity_poly_seq.hetero 
1   1 GLY n 
1   2 ILE n 
1   3 GLU n 
1   4 ASP n 
1   5 GLY n 
1   6 THR n 
1   7 GLU n 
1   8 ALA n 
1   9 LYS n 
1  10 PRO n 
1  11 HIS n 
1  12 SER n 
1  13 ARG n 
1  14 PRO n 
1  15 TYR n 
1  16 MET n 
1  17 VAL n 
1  18 SER n 
1  19 LEU n 
1  20 GLN n 
1  21 ILE n 
1  22 ASN n 
1  23 SER n 
1  24 GLN n 
1  25 HIS n 
1  26 ILE n 
1  27 CYS n 
1  28 GLY n 
1  29 GLY n 
1  30 SER n 
1  31 LEU n 
1  32 ILE n 
1  33 SER n 
1  34 LYS n 
1  35 GLU n 
1  36 PHE n 
1  37 VAL n 
1  38 LEU n 
1  39 THR n 
1  40 ALA n 
1  41 ALA n 
1  42 HIS n 
1  43 CYS n 
1  44 TRP n 
1  45 ASP n 
1  46 ASP n 
1  47 VAL n 
1  48 LEU n 
1  49 THR n 
1  50 VAL n 
1  51 VAL n 
1  52 THR n 
1  53 GLY n 
1  54 ALA n 
1  55 HIS n 
1  56 ASP n 
1  57 LEU n 
1  58 ARG n 
1  59 LYS n 
1  60 LYS n 
1  61 ALA n 
1  62 ILE n 
1  63 TYR n 
1  64 ASN n 
1  65 THR n 
1  66 PHE n 
1  67 LYS n 
1  68 VAL n 
1  69 THR n 
1  70 SER n 
1  71 TYR n 
1  72 ILE n 
1  73 PRO n 
1  74 HIS n 
1  75 PRO n 
1  76 ASP n 
1  77 TYR n 
1  78 ASN n 
1  79 SER n 
1  80 TYR n 
1  81 THR n 
1  82 LEU n 
1  83 GLU n 
1  84 ASN n 
1  85 ASP n 
1  86 ILE n 
1  87 MET n 
1  88 LEU n 
1  89 LEU n 
1  90 LYS n 
1  91 LEU n 
1  92 LYS n 
1  93 THR n 
1  94 LYS n 
1  95 VAL n 
1  96 ARG n 
1  97 LEU n 
1  98 SER n 
1  99 ASN n 
1 100 SER n 
1 101 VAL n 
1 102 GLY n 
1 103 LEU n 
1 104 ILE n 
1 105 SER n 
1 106 LEU n 
1 107 PRO n 
1 108 ARG n 
1 109 GLU n 
1 110 ASP n 
1 111 LEU n 
1 112 LYS n 
1 113 ALA n 
1 114 ASP n 
1 115 THR n 
1 116 LEU n 
1 117 CYS n 
1 118 SER n 
1 119 ILE n 
1 120 ALA n 
1 121 GLY n 
1 122 TRP n 
1 123 GLY n 
1 124 ARG n 
1 125 LEU n 
1 126 TRP n 
1 127 ARG n 
1 128 LYS n 
1 129 GLY n 
1 130 ALA n 
1 131 LYS n 
1 132 THR n 
1 133 ASP n 
1 134 ARG n 
1 135 LEU n 
1 136 ARG n 
1 137 GLU n 
1 138 ALA n 
1 139 GLU n 
1 140 THR n 
1 141 VAL n 
1 142 ILE n 
1 143 VAL n 
1 144 ASN n 
1 145 ASP n 
1 146 ALA n 
1 147 GLU n 
1 148 CYS n 
1 149 GLU n 
1 150 ARG n 
1 151 ARG n 
1 152 TRP n 
1 153 GLU n 
1 154 SER n 
1 155 TYR n 
1 156 VAL n 
1 157 ALA n 
1 158 SER n 
1 159 LYS n 
1 160 MET n 
1 161 ILE n 
1 162 CYS n 
1 163 ALA n 
1 164 TYR n 
1 165 GLY n 
1 166 HIS n 
1 167 GLY n 
1 168 GLY n 
1 169 THR n 
1 170 CYS n 
1 171 SER n 
1 172 GLY n 
1 173 ASP n 
1 174 SER n 
1 175 GLY n 
1 176 GLY n 
1 177 PRO n 
1 178 LEU n 
1 179 VAL n 
1 180 CYS n 
1 181 ASN n 
1 182 ASN n 
1 183 THR n 
1 184 ALA n 
1 185 VAL n 
1 186 GLY n 
1 187 ILE n 
1 188 THR n 
1 189 ALA n 
1 190 PHE n 
1 191 SER n 
1 192 ASP n 
1 193 ARG n 
1 194 LEU n 
1 195 CYS n 
1 196 LYS n 
1 197 SER n 
1 198 ARG n 
1 199 LEU n 
1 200 PHE n 
1 201 PRO n 
1 202 ASP n 
1 203 VAL n 
1 204 PHE n 
1 205 ALA n 
1 206 ARG n 
1 207 ILE n 
1 208 SER n 
1 209 ALA n 
1 210 TYR n 
1 211 LEU n 
1 212 PRO n 
1 213 TRP n 
1 214 ILE n 
1 215 GLN n 
1 216 ASN n 
1 217 ILE n 
1 218 THR n 
1 219 GLY n 
1 220 ASN n 
1 221 VAL n 
# 
loop_
_pdbx_poly_seq_scheme.asym_id 
_pdbx_poly_seq_scheme.entity_id 
_pdbx_poly_seq_scheme.seq_id 
_pdbx_poly_seq_scheme.mon_id 
_pdbx_poly_seq_scheme.ndb_seq_num 
_pdbx_poly_seq_scheme.pdb_seq_num 
_pdbx_poly_seq_scheme.auth_seq_num 
_pdbx_poly_seq_scheme.pdb_mon_id 
_pdbx_poly_seq_scheme.auth_mon_id 
_pdbx_poly_seq_scheme.pdb_strand_id 
_pdbx_poly_seq_scheme.pdb_ins_code 
_pdbx_poly_seq_scheme.hetero 
A 1   1 GLY   1 1   1   GLY GLY A ? n 
A 1   2 ILE   2 2   2   ILE ILE A ? n 
A 1   3 GLU   3 3   3   GLU GLU A ? n 
A 1   4 ASP   4 4   4   ASP ASP A ? n 
A 1   5 GLY   5 5   5   GLY GLY A ? n 
A 1   6 THR   6 6   6   THR THR A ? n 
A 1   7 GLU   7 7   7   GLU GLU A ? n 
A 1   8 ALA   8 8   8   ALA ALA A ? n 
A 1   9 LYS   9 9   9   LYS LYS A ? n 
A 1  10 PRO  10 10  10  PRO PRO A ? n 
A 1  11 HIS  11 11  11  HIS HIS A ? n 
A 1  12 SER  12 12  12  SER SER A ? n 
A 1  13 ARG  13 13  13  ARG ARG A ? n 
A 1  14 PRO  14 14  14  PRO PRO A ? n 
A 1  15 TYR  15 15  15  TYR TYR A ? n 
A 1  16 MET  16 16  16  MET MET A ? n 
A 1  17 VAL  17 17  17  VAL VAL A ? n 
A 1  18 SER  18 18  18  SER SER A ? n 
A 1  19 LEU  19 19  19  LEU LEU A ? n 
A 1  20 GLN  20 20  20  GLN GLN A ? n 
A 1  21 ILE  21 21  21  ILE ILE A ? n 
A 1  22 ASN  22 22  22  ASN ASN A ? n 
A 1  23 SER  23 23  23  SER SER A ? n 
A 1  24 GLN  24 24  24  GLN GLN A ? n 
A 1  25 HIS  25 25  25  HIS HIS A ? n 
A 1  26 ILE  26 26  26  ILE ILE A ? n 
A 1  27 CYS  27 27  27  CYS CYS A ? n 
A 1  28 GLY  28 28  28  GLY GLY A ? n 
A 1  29 GLY  29 29  29  GLY GLY A ? n 
A 1  30 SER  30 30  30  SER SER A ? n 
A 1  31 LEU  31 31  31  LEU LEU A ? n 
A 1  32 ILE  32 32  32  ILE ILE A ? n 
A 1  33 SER  33 33  33  SER SER A ? n 
A 1  34 LYS  34 34  34  LYS LYS A ? n 
A 1  35 GLU  35 35  35  GLU GLU A ? n 
A 1  36 PHE  36 36  36  PHE PHE A ? n 
A 1  37 VAL  37 37  37  VAL VAL A ? n 
A 1  38 LEU  38 38  38  LEU LEU A ? n 
A 1  39 THR  39 39  39  THR THR A ? n 
A 1  40 ALA  40 40  40  ALA ALA A ? n 
A 1  41 ALA  41 41  41  ALA ALA A ? n 
A 1  42 HIS  42 42  42  HIS HIS A ? n 
A 1  43 CYS  43 43  43  CYS CYS A ? n 
A 1  44 TRP  44 44  44  TRP TRP A ? n 
A 1  45 ASP  45 45  45  ASP ASP A ? n 
A 1  46 ASP  46 46  46  ASP ASP A ? n 
A 1  47 VAL  47 47  47  VAL VAL A ? n 
A 1  48 LEU  48 48  48  LEU LEU A ? n 
A 1  49 THR  49 49  49  THR THR A ? n 
A 1  50 VAL  50 50  50  VAL VAL A ? n 
A 1  51 VAL  51 51  51  VAL VAL A ? n 
A 1  52 THR  52 52  52  THR THR A ? n 
A 1  53 GLY  53 53  53  GLY GLY A ? n 
A 1  54 ALA  54 54  54  ALA ALA A ? n 
A 1  55 HIS  55 55  55  HIS HIS A ? n 
A 1  56 ASP  56 56  56  ASP ASP A ? n 
A 1  57 LEU  57 57  57  LEU LEU A ? n 
A 1  58 ARG  58 58  58  ARG ARG A ? n 
A 1  59 LYS  59 59  59  LYS LYS A ? n 
A 1  60 LYS  60 60  60  LYS LYS A ? n 
A 1  61 ALA  61 61  61  ALA ALA A ? n 
A 1  62 ILE  62 62  62  ILE ILE A ? n 
A 1  63 TYR  63 63  63  TYR TYR A ? n 
A 1  64 ASN  64 64  64  ASN ASN A ? n 
A 1  65 THR  65 65  65  THR THR A ? n 
A 1  66 PHE  66 66  66  PHE PHE A ? n 
A 1  67 LYS  67 67  67  LYS LYS A ? n 
A 1  68 VAL  68 68  68  VAL VAL A ? n 
A 1  69 THR  69 69  69  THR THR A ? n 
A 1  70 SER  70 70  70  SER SER A ? n 
A 1  71 TYR  71 71  71  TYR TYR A ? n 
A 1  72 ILE  72 72  72  ILE ILE A ? n 
A 1  73 PRO  73 73  73  PRO PRO A ? n 
A 1  74 HIS  74 74  74  HIS HIS A ? n 
A 1  75 PRO  75 75  75  PRO PRO A ? n 
A 1  76 ASP  76 76  76  ASP ASP A ? n 
A 1  77 TYR  77 77  77  TYR TYR A ? n 
A 1  78 ASN  78 78  78  ASN ASN A ? n 
A 1  79 SER  79 79  79  SER SER A ? n 
A 1  80 TYR  80 80  80  TYR TYR A ? n 
A 1  81 THR  81 81  81  THR THR A ? n 
A 1  82 LEU  82 82  82  LEU LEU A ? n 
A 1  83 GLU  83 83  83  GLU GLU A ? n 
A 1  84 ASN  84 84  84  ASN ASN A ? n 
A 1  85 ASP  85 85  85  ASP ASP A ? n 
A 1  86 ILE  86 86  86  ILE ILE A ? n 
A 1  87 MET  87 87  87  MET MET A ? n 
A 1  88 LEU  88 88  88  LEU LEU A ? n 
A 1  89 LEU  89 89  89  LEU LEU A ? n 
A 1  90 LYS  90 90  90  LYS LYS A ? n 
A 1  91 LEU  91 91  91  LEU LEU A ? n 
A 1  92 LYS  92 92  92  LYS LYS A ? n 
A 1  93 THR  93 93  93  THR THR A ? n 
A 1  94 LYS  94 94  94  LYS LYS A ? n 
A 1  95 VAL  95 95  95  VAL VAL A ? n 
A 1  96 ARG  96 96  96  ARG ARG A ? n 
A 1  97 LEU  97 97  97  LEU LEU A ? n 
A 1  98 SER  98 98  98  SER SER A ? n 
A 1  99 ASN  99 99  99  ASN ASN A ? n 
A 1 100 SER 100 100 100 SER SER A ? n 
A 1 101 VAL 101 101 101 VAL VAL A ? n 
A 1 102 GLY 102 102 102 GLY GLY A ? n 
A 1 103 LEU 103 103 103 LEU LEU A ? n 
A 1 104 ILE 104 104 104 ILE ILE A ? n 
A 1 105 SER 105 105 105 SER SER A ? n 
A 1 106 LEU 106 106 106 LEU LEU A ? n 
A 1 107 PRO 107 107 107 PRO PRO A ? n 
A 1 108 ARG 108 108 108 ARG ARG A ? n 
A 1 109 GLU 109 109 109 GLU GLU A ? n 
A 1 110 ASP 110 110 110 ASP ASP A ? n 
A 1 111 LEU 111 111 111 LEU LEU A ? n 
A 1 112 LYS 112 112 112 LYS LYS A ? n 
A 1 113 ALA 113 113 113 ALA ALA A ? n 
A 1 114 ASP 114 114 114 ASP ASP A ? n 
A 1 115 THR 115 115 115 THR THR A ? n 
A 1 116 LEU 116 116 116 LEU LEU A ? n 
A 1 117 CYS 117 117 117 CYS CYS A ? n 
A 1 118 SER 118 118 118 SER SER A ? n 
A 1 119 ILE 119 119 119 ILE ILE A ? n 
A 1 120 ALA 120 120 120 ALA ALA A ? n 
A 1 121 GLY 121 121 121 GLY GLY A ? n 
A 1 122 TRP 122 122 122 TRP TRP A ? n 
A 1 123 GLY 123 123 123 GLY GLY A ? n 
A 1 124 ARG 124 124 124 ARG ARG A ? n 
A 1 125 LEU 125 125 125 LEU LEU A ? n 
A 1 126 TRP 126 126 126 TRP TRP A ? n 
A 1 127 ARG 127 127 127 ARG ARG A ? n 
A 1 128 LYS 128 128 128 LYS LYS A ? n 
A 1 129 GLY 129 129 129 GLY GLY A ? n 
A 1 130 ALA 130 130 130 ALA ALA A ? n 
A 1 131 LYS 131 131 131 LYS LYS A ? n 
A 1 132 THR 132 132 132 THR THR A ? n 
A 1 133 ASP 133 133 133 ASP ASP A ? n 
A 1 134 ARG 134 134 134 ARG ARG A ? n 
A 1 135 LEU 135 135 135 LEU LEU A ? n 
A 1 136 ARG 136 136 136 ARG ARG A ? n 
A 1 137 GLU 137 137 137 GLU GLU A ? n 
A 1 138 ALA 138 138 138 ALA ALA A ? n 
A 1 139 GLU 139 139 139 GLU GLU A ? n 
A 1 140 THR 140 140 140 THR THR A ? n 
A 1 141 VAL 141 141 141 VAL VAL A ? n 
A 1 142 ILE 142 142 142 ILE ILE A ? n 
A 1 143 VAL 143 143 143 VAL VAL A ? n 
A 1 144 ASN 144 144 144 ASN ASN A ? n 
A 1 145 ASP 145 145 145 ASP ASP A ? n 
A 1 146 ALA 146 146 146 ALA ALA A ? n 
A 1 147 GLU 147 147 147 GLU GLU A ? n 
A 1 148 CYS 148 148 148 CYS CYS A ? n 
A 1 149 GLU 149 149 149 GLU GLU A ? n 
A 1 150 ARG 150 150 150 ARG ARG A ? n 
A 1 151 ARG 151 151 151 ARG ARG A ? n 
A 1 152 TRP 152 152 152 TRP TRP A ? n 
A 1 153 GLU 153 153 153 GLU GLU A ? n 
A 1 154 SER 154 154 154 SER SER A ? n 
A 1 155 TYR 155 155 155 TYR TYR A ? n 
A 1 156 VAL 156 156 156 VAL VAL A ? n 
A 1 157 ALA 157 157 157 ALA ALA A ? n 
A 1 158 SER 158 158 158 SER SER A ? n 
A 1 159 LYS 159 159 159 LYS LYS A ? n 
A 1 160 MET 160 160 160 MET MET A ? n 
A 1 161 ILE 161 161 161 ILE ILE A ? n 
A 1 162 CYS 162 162 162 CYS CYS A ? n 
A 1 163 ALA 163 163 163 ALA ALA A ? n 
A 1 164 TYR 164 164 164 TYR TYR A ? n 
A 1 165 GLY 165 165 165 GLY GLY A ? n 
A 1 166 HIS 166 166 166 HIS HIS A ? n 
A 1 167 GLY 167 167 167 GLY GLY A ? n 
A 1 168 GLY 168 168 168 GLY GLY A ? n 
A 1 169 THR 169 169 169 THR THR A ? n 
A 1 170 CYS 170 170 170 CYS CYS A ? n 
A 1 171 SER 171 171 171 SER SER A ? n 
A 1 172 GLY 172 172 172 GLY GLY A ? n 
A 1 173 ASP 173 173 173 ASP ASP A ? n 
A 1 174 SER 174 174 174 SER SER A ? n 
A 1 175 GLY 175 175 175 GLY GLY A ? n 
A 1 176 GLY 176 176 176 GLY GLY A ? n 
A 1 177 PRO 177 177 177 PRO PRO A ? n 
A 1 178 LEU 178 178 178 LEU LEU A ? n 
A 1 179 VAL 179 179 179 VAL VAL A ? n 
A 1 180 CYS 180 180 180 CYS CYS A ? n 
A 1 181 ASN 181 181 181 ASN ASN A ? n 
A 1 182 ASN 182 182 182 ASN ASN A ? n 
A 1 183 THR 183 183 183 THR THR A ? n 
A 1 184 ALA 184 184 184 ALA ALA A ? n 
A 1 185 VAL 185 185 185 VAL VAL A ? n 
A 1 186 GLY 186 186 186 GLY GLY A ? n 
A 1 187 ILE 187 187 187 ILE ILE A ? n 
A 1 188 THR 188 188 188 THR THR A ? n 
A 1 189 ALA 189 189 189 ALA ALA A ? n 
A 1 190 PHE 190 190 190 PHE PHE A ? n 
A 1 191 SER 191 191 191 SER SER A ? n 
A 1 192 ASP 192 192 192 ASP ASP A ? n 
A 1 193 ARG 193 193 193 ARG ARG A ? n 
A 1 194 LEU 194 194 194 LEU LEU A ? n 
A 1 195 CYS 195 195 195 CYS CYS A ? n 
A 1 196 LYS 196 196 196 LYS LYS A ? n 
A 1 197 SER 197 197 197 SER SER A ? n 
A 1 198 ARG 198 198 198 ARG ARG A ? n 
A 1 199 LEU 199 199 199 LEU LEU A ? n 
A 1 200 PHE 200 200 200 PHE PHE A ? n 
A 1 201 PRO 201 201 201 PRO PRO A ? n 
A 1 202 ASP 202 202 202 ASP ASP A ? n 
A 1 203 VAL 203 203 203 VAL VAL A ? n 
A 1 204 PHE 204 204 204 PHE PHE A ? n 
A 1 205 ALA 205 205 205 ALA ALA A ? n 
A 1 206 ARG 206 206 206 ARG ARG A ? n 
A 1 207 ILE 207 207 207 ILE ILE A ? n 
A 1 208 SER 208 208 208 SER SER A ? n 
A 1 209 ALA 209 209 209 ALA ALA A ? n 
A 1 210 TYR 210 210 210 TYR TYR A ? n 
A 1 211 LEU 211 211 211 LEU LEU A ? n 
A 1 212 PRO 212 212 212 PRO PRO A ? n 
A 1 213 TRP 213 213 213 TRP TRP A ? n 
A 1 214 ILE 214 214 214 ILE ILE A ? n 
A 1 215 GLN 215 215 215 GLN GLN A ? n 
A 1 216 ASN 216 216 216 ASN ASN A ? n 
A 1 217 ILE 217 217 217 ILE ILE A ? n 
A 1 218 THR 218 218 218 THR THR A ? n 
A 1 219 GLY 219 219 219 GLY GLY A ? n 
A 1 220 ASN 220 220 220 ASN ASN A ? n 
A 1 221 VAL 221 221 221 VAL VAL A ? n 
# 
loop_
_atom_site.group_PDB 
_atom_site.id 
_atom_site.type_symbol 
_atom_site.label_atom_id 
_atom_site.label_alt_id 
_atom_site.label_comp_id 
_atom_site.label_asym_id 
_atom_site.label_entity_id 
_atom_site.label_seq_id 
_atom_site.pdbx_PDB_ins_code 
_atom_site.Cartn_x 
_atom_site.Cartn_y 
_atom_site.Cartn_z 
_atom_site.occupancy 
_atom_site.B_iso_or_equiv 
_atom_site.pdbx_formal_charge 
_atom_site.auth_seq_id 
_atom_site.auth_comp_id 
_atom_site.auth_asym_id 
_atom_site.auth_atom_id 
_atom_site.pdbx_PDB_model_num 
ATOM 1    N N   ? GLY A 1   1 ?   1.164  12.133   0.391 1.000 88.650 ? 1   GLY A N   1 
ATOM 2    C CA  ? GLY A 1   1 ?   0.197  12.503  -0.630 1.000 88.650 ? 1   GLY A CA  1 
ATOM 3    C C   ? GLY A 1   1 ?   0.708  12.290  -2.042 1.000 88.650 ? 1   GLY A C   1 
ATOM 4    O O   ? GLY A 1   1 ?   1.795  11.744  -2.238 1.000 88.650 ? 1   GLY A O   1 
ATOM 5    N N   ? ILE A 1   2 ?  -0.198  12.419  -2.989 1.000 94.430 ? 2   ILE A N   1 
ATOM 6    C CA  ? ILE A 1   2 ?   0.161  12.270  -4.395 1.000 94.430 ? 2   ILE A CA  1 
ATOM 7    C C   ? ILE A 1   2 ?   0.677  13.599  -4.941 1.000 94.430 ? 2   ILE A C   1 
ATOM 8    C CB  ? ILE A 1   2 ?  -1.038  11.775  -5.234 1.000 94.430 ? 2   ILE A CB  1 
ATOM 9    O O   ? ILE A 1   2 ?  -0.087  14.557  -5.082 1.000 94.430 ? 2   ILE A O   1 
ATOM 10   C CG1 ? ILE A 1   2 ?  -1.637  10.507  -4.614 1.000 94.430 ? 2   ILE A CG1 1 
ATOM 11   C CG2 ? ILE A 1   2 ?  -0.616  11.528  -6.686 1.000 94.430 ? 2   ILE A CG2 1 
ATOM 12   C CD1 ? ILE A 1   2 ?  -0.633   9.380  -4.418 1.000 94.430 ? 2   ILE A CD1 1 
ATOM 13   N N   ? GLU A 1   3 ?   2.044  13.689  -5.099 1.000 93.090 ? 3   GLU A N   1 
ATOM 14   C CA  ? GLU A 1   3 ?   2.700  14.877  -5.636 1.000 93.090 ? 3   GLU A CA  1 
ATOM 15   C C   ? GLU A 1   3 ?   2.312  15.111  -7.093 1.000 93.090 ? 3   GLU A C   1 
ATOM 16   C CB  ? GLU A 1   3 ?   4.221  14.754  -5.510 1.000 93.090 ? 3   GLU A CB  1 
ATOM 17   O O   ? GLU A 1   3 ?   2.334  14.183  -7.904 1.000 93.090 ? 3   GLU A O   1 
ATOM 18   C CG  ? GLU A 1   3 ?   4.974  16.020  -5.893 1.000 93.090 ? 3   GLU A CG  1 
ATOM 19   C CD  ? GLU A 1   3 ?   6.479  15.899  -5.716 1.000 93.090 ? 3   GLU A CD  1 
ATOM 20   O OE1 ? GLU A 1   3 ?   7.203  16.886  -5.982 1.000 93.090 ? 3   GLU A OE1 1 
ATOM 21   O OE2 ? GLU A 1   3 ?   6.939  14.809  -5.308 1.000 93.090 ? 3   GLU A OE2 1 
ATOM 22   N N   ? ASP A 1   4 ?   1.881  16.460  -7.371 1.000 92.090 ? 4   ASP A N   1 
ATOM 23   C CA  ? ASP A 1   4 ?   1.491  16.850  -8.722 1.000 92.090 ? 4   ASP A CA  1 
ATOM 24   C C   ? ASP A 1   4 ?   0.281  16.049  -9.197 1.000 92.090 ? 4   ASP A C   1 
ATOM 25   C CB  ? ASP A 1   4 ?   2.659  16.665  -9.693 1.000 92.090 ? 4   ASP A CB  1 
ATOM 26   O O   ? ASP A 1   4 ?   0.160  15.743 -10.386 1.000 92.090 ? 4   ASP A O   1 
ATOM 27   C CG  ? ASP A 1   4 ?   3.723  17.739  -9.552 1.000 92.090 ? 4   ASP A CG  1 
ATOM 28   O OD1 ? ASP A 1   4 ?   3.432  18.815  -8.986 1.000 92.090 ? 4   ASP A OD1 1 
ATOM 29   O OD2 ? ASP A 1   4 ?   4.862  17.508 -10.012 1.000 92.090 ? 4   ASP A OD2 1 
ATOM 30   N N   ? GLY A 1   5 ?  -0.533  15.421  -8.272 1.000 93.650 ? 5   GLY A N   1 
ATOM 31   C CA  ? GLY A 1   5 ?  -1.824  14.810  -8.546 1.000 93.650 ? 5   GLY A CA  1 
ATOM 32   C C   ? GLY A 1   5 ?  -2.978  15.790  -8.459 1.000 93.650 ? 5   GLY A C   1 
ATOM 33   O O   ? GLY A 1   5 ?  -2.775  16.974  -8.180 1.000 93.650 ? 5   GLY A O   1 
ATOM 34   N N   ? THR A 1   6 ?  -4.085  15.370  -8.795 1.000 96.210 ? 6   THR A N   1 
ATOM 35   C CA  ? THR A 1   6 ?  -5.293  16.181  -8.681 1.000 96.210 ? 6   THR A CA  1 
ATOM 36   C C   ? THR A 1   6 ?  -6.267  15.562  -7.683 1.000 96.210 ? 6   THR A C   1 
ATOM 37   C CB  ? THR A 1   6 ?  -5.986  16.345 -10.046 1.000 96.210 ? 6   THR A CB  1 
ATOM 38   O O   ? THR A 1   6 ?  -6.185  14.368  -7.386 1.000 96.210 ? 6   THR A O   1 
ATOM 39   C CG2 ? THR A 1   6 ?  -5.080  17.062 -11.041 1.000 96.210 ? 6   THR A CG2 1 
ATOM 40   O OG1 ? THR A 1   6 ?  -6.318  15.051 -10.565 1.000 96.210 ? 6   THR A OG1 1 
ATOM 41   N N   ? GLU A 1   7 ?  -7.035  16.453  -7.088 1.000 97.410 ? 7   GLU A N   1 
ATOM 42   C CA  ? GLU A 1   7 ?  -8.071  15.915  -6.211 1.000 97.410 ? 7   GLU A CA  1 
ATOM 43   C C   ? GLU A 1   7 ?  -8.913  14.866  -6.931 1.000 97.410 ? 7   GLU A C   1 
ATOM 44   C CB  ? GLU A 1   7 ?  -8.967  17.039  -5.684 1.000 97.410 ? 7   GLU A CB  1 
ATOM 45   O O   ? GLU A 1   7 ?  -9.358  15.087  -8.060 1.000 97.410 ? 7   GLU A O   1 
ATOM 46   C CG  ? GLU A 1   7 ? -10.008  16.574  -4.676 1.000 97.410 ? 7   GLU A CG  1 
ATOM 47   C CD  ? GLU A 1   7 ? -10.830  17.713  -4.094 1.000 97.410 ? 7   GLU A CD  1 
ATOM 48   O OE1 ? GLU A 1   7 ? -11.993  17.479  -3.694 1.000 97.410 ? 7   GLU A OE1 1 
ATOM 49   O OE2 ? GLU A 1   7 ? -10.307  18.848  -4.039 1.000 97.410 ? 7   GLU A OE2 1 
ATOM 50   N N   ? ALA A 1   8 ?  -9.080  13.734  -6.286 1.000 97.220 ? 8   ALA A N   1 
ATOM 51   C CA  ? ALA A 1   8 ?  -9.908  12.662  -6.833 1.000 97.220 ? 8   ALA A CA  1 
ATOM 52   C C   ? ALA A 1   8 ? -11.385  13.045  -6.812 1.000 97.220 ? 8   ALA A C   1 
ATOM 53   C CB  ? ALA A 1   8 ?  -9.686  11.368  -6.055 1.000 97.220 ? 8   ALA A CB  1 
ATOM 54   O O   ? ALA A 1   8 ? -11.831  13.775  -5.923 1.000 97.220 ? 8   ALA A O   1 
ATOM 55   N N   ? LYS A 1   9 ? -12.037  12.564  -7.880 1.000 97.150 ? 9   LYS A N   1 
ATOM 56   C CA  ? LYS A 1   9 ? -13.490  12.678  -7.793 1.000 97.150 ? 9   LYS A CA  1 
ATOM 57   C C   ? LYS A 1   9 ? -14.024  11.966  -6.554 1.000 97.150 ? 9   LYS A C   1 
ATOM 58   C CB  ? LYS A 1   9 ? -14.149  12.108  -9.050 1.000 97.150 ? 9   LYS A CB  1 
ATOM 59   O O   ? LYS A 1   9 ? -13.638  10.831  -6.269 1.000 97.150 ? 9   LYS A O   1 
ATOM 60   C CG  ? LYS A 1   9 ? -15.656  12.316  -9.107 1.000 97.150 ? 9   LYS A CG  1 
ATOM 61   C CD  ? LYS A 1   9 ? -16.252  11.735 -10.383 1.000 97.150 ? 9   LYS A CD  1 
ATOM 62   C CE  ? LYS A 1   9 ? -17.767  11.881 -10.409 1.000 97.150 ? 9   LYS A CE  1 
ATOM 63   N NZ  ? LYS A 1   9 ? -18.355  11.326 -11.665 1.000 97.150 ? 9   LYS A NZ  1 
ATOM 64   N N   ? PRO A 1  10 ? -14.811  12.675  -5.721 1.000 96.170 ? 10  PRO A N   1 
ATOM 65   C CA  ? PRO A 1  10 ? -15.340  12.021  -4.522 1.000 96.170 ? 10  PRO A CA  1 
ATOM 66   C C   ? PRO A 1  10 ? -15.910  10.634  -4.808 1.000 96.170 ? 10  PRO A C   1 
ATOM 67   C CB  ? PRO A 1  10 ? -16.440  12.978  -4.055 1.000 96.170 ? 10  PRO A CB  1 
ATOM 68   O O   ? PRO A 1  10 ? -16.671  10.461  -5.763 1.000 96.170 ? 10  PRO A O   1 
ATOM 69   C CG  ? PRO A 1  10 ? -15.999  14.326  -4.526 1.000 96.170 ? 10  PRO A CG  1 
ATOM 70   C CD  ? PRO A 1  10 ? -15.352  14.173  -5.873 1.000 96.170 ? 10  PRO A CD  1 
ATOM 71   N N   ? HIS A 1  11 ? -15.285   9.668  -3.971 1.000 94.960 ? 11  HIS A N   1 
ATOM 72   C CA  ? HIS A 1  11 ? -15.774   8.296  -3.902 1.000 94.960 ? 11  HIS A CA  1 
ATOM 73   C C   ? HIS A 1  11 ? -15.524   7.556  -5.212 1.000 94.960 ? 11  HIS A C   1 
ATOM 74   C CB  ? HIS A 1  11 ? -17.266   8.275  -3.565 1.000 94.960 ? 11  HIS A CB  1 
ATOM 75   O O   ? HIS A 1  11 ? -16.186   6.556  -5.501 1.000 94.960 ? 11  HIS A O   1 
ATOM 76   C CG  ? HIS A 1  11 ? -17.618   9.080  -2.354 1.000 94.960 ? 11  HIS A CG  1 
ATOM 77   C CD2 ? HIS A 1  11 ? -18.540  10.055  -2.172 1.000 94.960 ? 11  HIS A CD2 1 
ATOM 78   N ND1 ? HIS A 1  11 ? -16.982   8.919  -1.143 1.000 94.960 ? 11  HIS A ND1 1 
ATOM 79   C CE1 ? HIS A 1  11 ? -17.500   9.762  -0.265 1.000 94.960 ? 11  HIS A CE1 1 
ATOM 80   N NE2 ? HIS A 1  11 ? -18.447  10.463  -0.864 1.000 94.960 ? 11  HIS A NE2 1 
ATOM 81   N N   ? SER A 1  12 ? -14.699   8.042  -6.085 1.000 96.620 ? 12  SER A N   1 
ATOM 82   C CA  ? SER A 1  12 ? -14.254   7.377  -7.306 1.000 96.620 ? 12  SER A CA  1 
ATOM 83   C C   ? SER A 1  12 ? -13.261   6.262  -6.997 1.000 96.620 ? 12  SER A C   1 
ATOM 84   C CB  ? SER A 1  12 ? -13.619   8.385  -8.264 1.000 96.620 ? 12  SER A CB  1 
ATOM 85   O O   ? SER A 1  12 ? -12.971   5.427  -7.856 1.000 96.620 ? 12  SER A O   1 
ATOM 86   O OG  ? SER A 1  12 ? -12.473   8.981  -7.681 1.000 96.620 ? 12  SER A OG  1 
ATOM 87   N N   ? ARG A 1  13 ? -12.737   6.129  -5.823 1.000 97.210 ? 13  ARG A N   1 
ATOM 88   C CA  ? ARG A 1  13 ? -11.859   5.079  -5.317 1.000 97.210 ? 13  ARG A CA  1 
ATOM 89   C C   ? ARG A 1  13 ? -12.447   4.426  -4.071 1.000 97.210 ? 13  ARG A C   1 
ATOM 90   C CB  ? ARG A 1  13 ? -10.470   5.642  -5.009 1.000 97.210 ? 13  ARG A CB  1 
ATOM 91   O O   ? ARG A 1  13 ? -11.912   4.583  -2.971 1.000 97.210 ? 13  ARG A O   1 
ATOM 92   C CG  ? ARG A 1  13 ?  -9.824   6.364  -6.180 1.000 97.210 ? 13  ARG A CG  1 
ATOM 93   C CD  ? ARG A 1  13 ?  -9.477   5.407  -7.312 1.000 97.210 ? 13  ARG A CD  1 
ATOM 94   N NE  ? ARG A 1  13 ?  -8.766   6.084  -8.392 1.000 97.210 ? 13  ARG A NE  1 
ATOM 95   N NH1 ? ARG A 1  13 ? -10.675   6.831  -9.458 1.000 97.210 ? 13  ARG A NH1 1 
ATOM 96   N NH2 ? ARG A 1  13 ?  -8.609   7.326 -10.318 1.000 97.210 ? 13  ARG A NH2 1 
ATOM 97   C CZ  ? ARG A 1  13 ?  -9.352   6.746  -9.387 1.000 97.210 ? 13  ARG A CZ  1 
ATOM 98   N N   ? PRO A 1  14 ? -13.424   3.667  -4.189 1.000 97.090 ? 14  PRO A N   1 
ATOM 99   C CA  ? PRO A 1  14 ? -14.209   3.161  -3.060 1.000 97.090 ? 14  PRO A CA  1 
ATOM 100  C C   ? PRO A 1  14 ? -13.478   2.076  -2.273 1.000 97.090 ? 14  PRO A C   1 
ATOM 101  C CB  ? PRO A 1  14 ? -15.465   2.599  -3.729 1.000 97.090 ? 14  PRO A CB  1 
ATOM 102  O O   ? PRO A 1  14 ? -13.876   1.748  -1.152 1.000 97.090 ? 14  PRO A O   1 
ATOM 103  C CG  ? PRO A 1  14 ? -15.031   2.231  -5.111 1.000 97.090 ? 14  PRO A CG  1 
ATOM 104  C CD  ? PRO A 1  14 ? -14.032   3.248  -5.583 1.000 97.090 ? 14  PRO A CD  1 
ATOM 105  N N   ? TYR A 1  15 ? -12.311   1.601  -2.780 1.000 98.090 ? 15  TYR A N   1 
ATOM 106  C CA  ? TYR A 1  15 ? -11.488   0.575  -2.148 1.000 98.090 ? 15  TYR A CA  1 
ATOM 107  C C   ? TYR A 1  15 ? -10.421   1.203  -1.259 1.000 98.090 ? 15  TYR A C   1 
ATOM 108  C CB  ? TYR A 1  15 ? -10.829  -0.314  -3.207 1.000 98.090 ? 15  TYR A CB  1 
ATOM 109  O O   ? TYR A 1  15 ?  -9.785   0.513  -0.459 1.000 98.090 ? 15  TYR A O   1 
ATOM 110  C CG  ? TYR A 1  15 ? -10.165   0.459  -4.320 1.000 98.090 ? 15  TYR A CG  1 
ATOM 111  C CD1 ? TYR A 1  15 ? -10.790   0.617  -5.555 1.000 98.090 ? 15  TYR A CD1 1 
ATOM 112  C CD2 ? TYR A 1  15 ?  -8.910   1.032  -4.140 1.000 98.090 ? 15  TYR A CD2 1 
ATOM 113  C CE1 ? TYR A 1  15 ? -10.181   1.327  -6.584 1.000 98.090 ? 15  TYR A CE1 1 
ATOM 114  C CE2 ? TYR A 1  15 ?  -8.292   1.744  -5.163 1.000 98.090 ? 15  TYR A CE2 1 
ATOM 115  O OH  ? TYR A 1  15 ?  -8.326   2.590  -7.395 1.000 98.090 ? 15  TYR A OH  1 
ATOM 116  C CZ  ? TYR A 1  15 ?  -8.934   1.886  -6.379 1.000 98.090 ? 15  TYR A CZ  1 
ATOM 117  N N   ? MET A 1  16 ? -10.113   2.477  -1.481 1.000 97.960 ? 16  MET A N   1 
ATOM 118  C CA  ? MET A 1  16 ?  -9.048   3.182  -0.773 1.000 97.960 ? 16  MET A CA  1 
ATOM 119  C C   ? MET A 1  16 ?  -9.384   3.331   0.707 1.000 97.960 ? 16  MET A C   1 
ATOM 120  C CB  ? MET A 1  16 ?  -8.808   4.558  -1.396 1.000 97.960 ? 16  MET A CB  1 
ATOM 121  O O   ? MET A 1  16 ? -10.497   3.726   1.059 1.000 97.960 ? 16  MET A O   1 
ATOM 122  C CG  ? MET A 1  16 ?  -7.608   5.292  -0.818 1.000 97.960 ? 16  MET A CG  1 
ATOM 123  S SD  ? MET A 1  16 ?  -6.016   4.492  -1.259 1.000 97.960 ? 16  MET A SD  1 
ATOM 124  C CE  ? MET A 1  16 ?  -4.878   5.452  -0.222 1.000 97.960 ? 16  MET A CE  1 
ATOM 125  N N   ? VAL A 1  17 ?  -8.416   3.016   1.603 1.000 97.990 ? 17  VAL A N   1 
ATOM 126  C CA  ? VAL A 1  17 ?  -8.638   3.200   3.033 1.000 97.990 ? 17  VAL A CA  1 
ATOM 127  C C   ? VAL A 1  17 ?  -7.504   4.030   3.630 1.000 97.990 ? 17  VAL A C   1 
ATOM 128  C CB  ? VAL A 1  17 ?  -8.753   1.846   3.769 1.000 97.990 ? 17  VAL A CB  1 
ATOM 129  O O   ? VAL A 1  17 ?  -6.389   4.038   3.103 1.000 97.990 ? 17  VAL A O   1 
ATOM 130  C CG1 ? VAL A 1  17 ?  -9.874   0.999   3.170 1.000 97.990 ? 17  VAL A CG1 1 
ATOM 131  C CG2 ? VAL A 1  17 ?  -7.423   1.096   3.714 1.000 97.990 ? 17  VAL A CG2 1 
ATOM 132  N N   ? SER A 1  18 ?  -7.821   4.712   4.733 1.000 97.630 ? 18  SER A N   1 
ATOM 133  C CA  ? SER A 1  18 ?  -6.850   5.462   5.522 1.000 97.630 ? 18  SER A CA  1 
ATOM 134  C C   ? SER A 1  18 ?  -6.506   4.731   6.815 1.000 97.630 ? 18  SER A C   1 
ATOM 135  C CB  ? SER A 1  18 ?  -7.384   6.858   5.843 1.000 97.630 ? 18  SER A CB  1 
ATOM 136  O O   ? SER A 1  18 ?  -7.393   4.411   7.609 1.000 97.630 ? 18  SER A O   1 
ATOM 137  O OG  ? SER A 1  18 ?  -6.465   7.574   6.651 1.000 97.630 ? 18  SER A OG  1 
ATOM 138  N N   ? LEU A 1  19 ?  -5.239   4.425   6.918 1.000 97.270 ? 19  LEU A N   1 
ATOM 139  C CA  ? LEU A 1  19 ?  -4.759   3.942   8.208 1.000 97.270 ? 19  LEU A CA  1 
ATOM 140  C C   ? LEU A 1  19 ?  -4.389   5.106   9.121 1.000 97.270 ? 19  LEU A C   1 
ATOM 141  C CB  ? LEU A 1  19 ?  -3.550   3.022   8.019 1.000 97.270 ? 19  LEU A CB  1 
ATOM 142  O O   ? LEU A 1  19 ?  -3.620   5.987   8.730 1.000 97.270 ? 19  LEU A O   1 
ATOM 143  C CG  ? LEU A 1  19 ?  -3.853   1.575   7.625 1.000 97.270 ? 19  LEU A CG  1 
ATOM 144  C CD1 ? LEU A 1  19 ?  -4.610   1.534   6.302 1.000 97.270 ? 19  LEU A CD1 1 
ATOM 145  C CD2 ? LEU A 1  19 ?  -2.566   0.764   7.537 1.000 97.270 ? 19  LEU A CD2 1 
ATOM 146  N N   ? GLN A 1  20 ?  -4.941   5.045  10.379 1.000 95.870 ? 20  GLN A N   1 
ATOM 147  C CA  ? GLN A 1  20 ?  -4.768   6.222  11.224 1.000 95.870 ? 20  GLN A CA  1 
ATOM 148  C C   ? GLN A 1  20 ?  -4.174   5.845  12.578 1.000 95.870 ? 20  GLN A C   1 
ATOM 149  C CB  ? GLN A 1  20 ?  -6.102   6.945  11.418 1.000 95.870 ? 20  GLN A CB  1 
ATOM 150  O O   ? GLN A 1  20 ?  -4.442   4.760  13.099 1.000 95.870 ? 20  GLN A O   1 
ATOM 151  C CG  ? GLN A 1  20 ?  -6.648   7.580  10.146 1.000 95.870 ? 20  GLN A CG  1 
ATOM 152  C CD  ? GLN A 1  20 ?  -7.901   8.399  10.391 1.000 95.870 ? 20  GLN A CD  1 
ATOM 153  N NE2 ? GLN A 1  20 ?  -8.545   8.834   9.313 1.000 95.870 ? 20  GLN A NE2 1 
ATOM 154  O OE1 ? GLN A 1  20 ?  -8.289   8.638  11.539 1.000 95.870 ? 20  GLN A OE1 1 
ATOM 155  N N   ? ILE A 1  21 ?  -3.366   6.810  13.113 1.000 93.670 ? 21  ILE A N   1 
ATOM 156  C CA  ? ILE A 1  21 ?  -2.933   6.836  14.505 1.000 93.670 ? 21  ILE A CA  1 
ATOM 157  C C   ? ILE A 1  21 ?  -3.428   8.116  15.176 1.000 93.670 ? 21  ILE A C   1 
ATOM 158  C CB  ? ILE A 1  21 ?  -1.396   6.730  14.621 1.000 93.670 ? 21  ILE A CB  1 
ATOM 159  O O   ? ILE A 1  21 ?  -3.135   9.220  14.711 1.000 93.670 ? 21  ILE A O   1 
ATOM 160  C CG1 ? ILE A 1  21 ?  -0.903   5.414  14.009 1.000 93.670 ? 21  ILE A CG1 1 
ATOM 161  C CG2 ? ILE A 1  21 ?  -0.954   6.854  16.083 1.000 93.670 ? 21  ILE A CG2 1 
ATOM 162  C CD1 ? ILE A 1  21 ?   0.610   5.325  13.867 1.000 93.670 ? 21  ILE A CD1 1 
ATOM 163  N N   ? ASN A 1  22 ?  -4.208   7.906  16.299 1.000 91.600 ? 22  ASN A N   1 
ATOM 164  C CA  ? ASN A 1  22 ?  -4.795   9.052  16.985 1.000 91.600 ? 22  ASN A CA  1 
ATOM 165  C C   ? ASN A 1  22 ?  -5.534   9.969  16.014 1.000 91.600 ? 22  ASN A C   1 
ATOM 166  C CB  ? ASN A 1  22 ?  -3.719   9.835  17.740 1.000 91.600 ? 22  ASN A CB  1 
ATOM 167  O O   ? ASN A 1  22 ?  -5.355  11.188  16.047 1.000 91.600 ? 22  ASN A O   1 
ATOM 168  C CG  ? ASN A 1  22 ?  -3.048   9.011  18.822 1.000 91.600 ? 22  ASN A CG  1 
ATOM 169  N ND2 ? ASN A 1  22 ?  -1.746   9.209  18.996 1.000 91.600 ? 22  ASN A ND2 1 
ATOM 170  O OD1 ? ASN A 1  22 ?  -3.693   8.203  19.494 1.000 91.600 ? 22  ASN A OD1 1 
ATOM 171  N N   ? SER A 1  23 ?  -6.281   9.337  14.915 1.000 91.090 ? 23  SER A N   1 
ATOM 172  C CA  ? SER A 1  23 ?  -7.169  10.007  13.970 1.000 91.090 ? 23  SER A CA  1 
ATOM 173  C C   ? SER A 1  23 ?  -6.378  10.746  12.896 1.000 91.090 ? 23  SER A C   1 
ATOM 174  C CB  ? SER A 1  23 ?  -8.089  10.986  14.700 1.000 91.090 ? 23  SER A CB  1 
ATOM 175  O O   ? SER A 1  23 ?  -6.932  11.570  12.166 1.000 91.090 ? 23  SER A O   1 
ATOM 176  O OG  ? SER A 1  23 ?  -8.951  10.297  15.591 1.000 91.090 ? 23  SER A OG  1 
ATOM 177  N N   ? GLN A 1  24 ?  -5.056  10.483  12.978 1.000 93.620 ? 24  GLN A N   1 
ATOM 178  C CA  ? GLN A 1  24 ?  -4.209  11.071  11.946 1.000 93.620 ? 24  GLN A CA  1 
ATOM 179  C C   ? GLN A 1  24 ?  -3.791  10.025  10.916 1.000 93.620 ? 24  GLN A C   1 
ATOM 180  C CB  ? GLN A 1  24 ?  -2.972  11.718  12.569 1.000 93.620 ? 24  GLN A CB  1 
ATOM 181  O O   ? GLN A 1  24 ?  -3.341   8.935  11.278 1.000 93.620 ? 24  GLN A O   1 
ATOM 182  C CG  ? GLN A 1  24 ?  -3.280  12.944  13.418 1.000 93.620 ? 24  GLN A CG  1 
ATOM 183  C CD  ? GLN A 1  24 ?  -2.031  13.684  13.856 1.000 93.620 ? 24  GLN A CD  1 
ATOM 184  N NE2 ? GLN A 1  24 ?  -2.173  14.549  14.855 1.000 93.620 ? 24  GLN A NE2 1 
ATOM 185  O OE1 ? GLN A 1  24 ?  -0.946  13.480  13.302 1.000 93.620 ? 24  GLN A OE1 1 
ATOM 186  N N   ? HIS A 1  25 ?  -3.909  10.474   9.682 1.000 95.350 ? 25  HIS A N   1 
ATOM 187  C CA  ? HIS A 1  25 ?  -3.520   9.596   8.584 1.000 95.350 ? 25  HIS A CA  1 
ATOM 188  C C   ? HIS A 1  25 ?  -2.019   9.328   8.598 1.000 95.350 ? 25  HIS A C   1 
ATOM 189  C CB  ? HIS A 1  25 ?  -3.932  10.202   7.242 1.000 95.350 ? 25  HIS A CB  1 
ATOM 190  O O   ? HIS A 1  25 ?  -1.218  10.264   8.652 1.000 95.350 ? 25  HIS A O   1 
ATOM 191  C CG  ? HIS A 1  25 ?  -3.512   9.386   6.061 1.000 95.350 ? 25  HIS A CG  1 
ATOM 192  C CD2 ? HIS A 1  25 ?  -2.444   9.500   5.237 1.000 95.350 ? 25  HIS A CD2 1 
ATOM 193  N ND1 ? HIS A 1  25 ?  -4.234   8.303   5.610 1.000 95.350 ? 25  HIS A ND1 1 
ATOM 194  C CE1 ? HIS A 1  25 ?  -3.626   7.783   4.557 1.000 95.350 ? 25  HIS A CE1 1 
ATOM 195  N NE2 ? HIS A 1  25 ?  -2.537   8.491   4.309 1.000 95.350 ? 25  HIS A NE2 1 
ATOM 196  N N   ? ILE A 1  26 ?  -1.624   8.007   8.435 1.000 95.700 ? 26  ILE A N   1 
ATOM 197  C CA  ? ILE A 1  26 ?  -0.199   7.696   8.425 1.000 95.700 ? 26  ILE A CA  1 
ATOM 198  C C   ? ILE A 1  26 ?   0.131   6.825   7.215 1.000 95.700 ? 26  ILE A C   1 
ATOM 199  C CB  ? ILE A 1  26 ?   0.235   6.990   9.729 1.000 95.700 ? 26  ILE A CB  1 
ATOM 200  O O   ? ILE A 1  26 ?   1.262   6.836   6.725 1.000 95.700 ? 26  ILE A O   1 
ATOM 201  C CG1 ? ILE A 1  26 ?  -0.596   5.721   9.950 1.000 95.700 ? 26  ILE A CG1 1 
ATOM 202  C CG2 ? ILE A 1  26 ?   0.113   7.939  10.924 1.000 95.700 ? 26  ILE A CG2 1 
ATOM 203  C CD1 ? ILE A 1  26 ?   0.223   4.438   9.961 1.000 95.700 ? 26  ILE A CD1 1 
ATOM 204  N N   ? CYS A 1  27 ?  -0.796   6.062   6.676 1.000 97.260 ? 27  CYS A N   1 
ATOM 205  C CA  ? CYS A 1  27 ?  -0.622   5.204   5.509 1.000 97.260 ? 27  CYS A CA  1 
ATOM 206  C C   ? CYS A 1  27 ?  -1.958   4.933   4.828 1.000 97.260 ? 27  CYS A C   1 
ATOM 207  C CB  ? CYS A 1  27 ?   0.034   3.883   5.909 1.000 97.260 ? 27  CYS A CB  1 
ATOM 208  O O   ? CYS A 1  27 ?  -3.017   5.170   5.412 1.000 97.260 ? 27  CYS A O   1 
ATOM 209  S SG  ? CYS A 1  27 ?   1.822   3.998   6.137 1.000 97.260 ? 27  CYS A SG  1 
ATOM 210  N N   ? GLY A 1  28 ?  -1.806   4.429   3.631 1.000 97.490 ? 28  GLY A N   1 
ATOM 211  C CA  ? GLY A 1  28 ?  -2.981   3.963   2.912 1.000 97.490 ? 28  GLY A CA  1 
ATOM 212  C C   ? GLY A 1  28 ?  -3.109   2.451   2.894 1.000 97.490 ? 28  GLY A C   1 
ATOM 213  O O   ? GLY A 1  28 ?  -2.252   1.744   3.428 1.000 97.490 ? 28  GLY A O   1 
ATOM 214  N N   ? GLY A 1  29 ?  -4.158   1.935   2.320 1.000 98.120 ? 29  GLY A N   1 
ATOM 215  C CA  ? GLY A 1  29 ?  -4.456   0.531   2.089 1.000 98.120 ? 29  GLY A CA  1 
ATOM 216  C C   ? GLY A 1  29 ?  -5.609   0.315   1.127 1.000 98.120 ? 29  GLY A C   1 
ATOM 217  O O   ? GLY A 1  29 ?  -6.184   1.277   0.615 1.000 98.120 ? 29  GLY A O   1 
ATOM 218  N N   ? SER A 1  30 ?  -5.840  -0.993   0.883 1.000 98.280 ? 30  SER A N   1 
ATOM 219  C CA  ? SER A 1  30 ?  -6.943  -1.344  -0.005 1.000 98.280 ? 30  SER A CA  1 
ATOM 220  C C   ? SER A 1  30 ?  -7.830  -2.420   0.613 1.000 98.280 ? 30  SER A C   1 
ATOM 221  C CB  ? SER A 1  30 ?  -6.412  -1.825  -1.356 1.000 98.280 ? 30  SER A CB  1 
ATOM 222  O O   ? SER A 1  30 ?  -7.330  -3.384   1.197 1.000 98.280 ? 30  SER A O   1 
ATOM 223  O OG  ? SER A 1  30 ?  -5.416  -0.945  -1.847 1.000 98.280 ? 30  SER A OG  1 
ATOM 224  N N   ? LEU A 1  31 ?  -9.090  -2.154   0.489 1.000 98.230 ? 31  LEU A N   1 
ATOM 225  C CA  ? LEU A 1  31 ? -10.061  -3.161   0.905 1.000 98.230 ? 31  LEU A CA  1 
ATOM 226  C C   ? LEU A 1  31 ? -10.154  -4.283  -0.123 1.000 98.230 ? 31  LEU A C   1 
ATOM 227  C CB  ? LEU A 1  31 ? -11.438  -2.525   1.110 1.000 98.230 ? 31  LEU A CB  1 
ATOM 228  O O   ? LEU A 1  31 ? -10.613  -4.065  -1.247 1.000 98.230 ? 31  LEU A O   1 
ATOM 229  C CG  ? LEU A 1  31 ? -12.471  -3.371   1.857 1.000 98.230 ? 31  LEU A CG  1 
ATOM 230  C CD1 ? LEU A 1  31 ? -12.008  -3.633   3.286 1.000 98.230 ? 31  LEU A CD1 1 
ATOM 231  C CD2 ? LEU A 1  31 ? -13.832  -2.684   1.848 1.000 98.230 ? 31  LEU A CD2 1 
ATOM 232  N N   ? ILE A 1  32 ?  -9.752  -5.567   0.256 1.000 97.870 ? 32  ILE A N   1 
ATOM 233  C CA  ? ILE A 1  32 ?  -9.701  -6.671  -0.696 1.000 97.870 ? 32  ILE A CA  1 
ATOM 234  C C   ? ILE A 1  32 ? -10.785  -7.693  -0.359 1.000 97.870 ? 32  ILE A C   1 
ATOM 235  C CB  ? ILE A 1  32 ?  -8.312  -7.346  -0.705 1.000 97.870 ? 32  ILE A CB  1 
ATOM 236  O O   ? ILE A 1  32 ? -11.084  -8.578  -1.165 1.000 97.870 ? 32  ILE A O   1 
ATOM 237  C CG1 ? ILE A 1  32 ?  -7.978  -7.901   0.685 1.000 97.870 ? 32  ILE A CG1 1 
ATOM 238  C CG2 ? ILE A 1  32 ?  -7.236  -6.362  -1.174 1.000 97.870 ? 32  ILE A CG2 1 
ATOM 239  C CD1 ? ILE A 1  32 ?  -6.786  -8.848   0.704 1.000 97.870 ? 32  ILE A CD1 1 
ATOM 240  N N   ? SER A 1  33 ? -11.429  -7.544   0.828 1.000 97.320 ? 33  SER A N   1 
ATOM 241  C CA  ? SER A 1  33 ? -12.623  -8.240   1.297 1.000 97.320 ? 33  SER A CA  1 
ATOM 242  C C   ? SER A 1  33 ? -13.354  -7.429   2.362 1.000 97.320 ? 33  SER A C   1 
ATOM 243  C CB  ? SER A 1  33 ? -12.257  -9.616   1.855 1.000 97.320 ? 33  SER A CB  1 
ATOM 244  O O   ? SER A 1  33 ? -12.891  -6.358   2.760 1.000 97.320 ? 33  SER A O   1 
ATOM 245  O OG  ? SER A 1  33 ? -11.695  -9.501   3.151 1.000 97.320 ? 33  SER A OG  1 
ATOM 246  N N   ? LYS A 1  34 ? -14.542  -7.904   2.803 1.000 97.270 ? 34  LYS A N   1 
ATOM 247  C CA  ? LYS A 1  34 ? -15.318  -7.176   3.804 1.000 97.270 ? 34  LYS A CA  1 
ATOM 248  C C   ? LYS A 1  34 ? -14.603  -7.164   5.152 1.000 97.270 ? 34  LYS A C   1 
ATOM 249  C CB  ? LYS A 1  34 ? -16.710  -7.789   3.955 1.000 97.270 ? 34  LYS A CB  1 
ATOM 250  O O   ? LYS A 1  34 ? -14.949  -6.379   6.037 1.000 97.270 ? 34  LYS A O   1 
ATOM 251  C CG  ? LYS A 1  34 ? -17.597  -7.621   2.729 1.000 97.270 ? 34  LYS A CG  1 
ATOM 252  C CD  ? LYS A 1  34 ? -18.995  -8.175   2.971 1.000 97.270 ? 34  LYS A CD  1 
ATOM 253  C CE  ? LYS A 1  34 ? -19.900  -7.958   1.766 1.000 97.270 ? 34  LYS A CE  1 
ATOM 254  N NZ  ? LYS A 1  34 ? -21.269  -8.510   1.993 1.000 97.270 ? 34  LYS A NZ  1 
ATOM 255  N N   ? GLU A 1  35 ? -13.417  -7.898   5.220 1.000 96.910 ? 35  GLU A N   1 
ATOM 256  C CA  ? GLU A 1  35 ? -12.767  -7.998   6.523 1.000 96.910 ? 35  GLU A CA  1 
ATOM 257  C C   ? GLU A 1  35 ? -11.261  -7.780   6.407 1.000 96.910 ? 35  GLU A C   1 
ATOM 258  C CB  ? GLU A 1  35 ? -13.054  -9.358   7.165 1.000 96.910 ? 35  GLU A CB  1 
ATOM 259  O O   ? GLU A 1  35 ? -10.553  -7.746   7.416 1.000 96.910 ? 35  GLU A O   1 
ATOM 260  C CG  ? GLU A 1  35 ? -14.525  -9.595   7.471 1.000 96.910 ? 35  GLU A CG  1 
ATOM 261  C CD  ? GLU A 1  35 ? -14.804 -10.977   8.042 1.000 96.910 ? 35  GLU A CD  1 
ATOM 262  O OE1 ? GLU A 1  35 ? -14.967 -11.102   9.277 1.000 96.910 ? 35  GLU A OE1 1 
ATOM 263  O OE2 ? GLU A 1  35 ? -14.859 -11.942   7.248 1.000 96.910 ? 35  GLU A OE2 1 
ATOM 264  N N   ? PHE A 1  36 ? -10.774  -7.710   5.171 1.000 97.970 ? 36  PHE A N   1 
ATOM 265  C CA  ? PHE A 1  36 ?  -9.322  -7.661   5.046 1.000 97.970 ? 36  PHE A CA  1 
ATOM 266  C C   ? PHE A 1  36 ?  -8.887  -6.421   4.273 1.000 97.970 ? 36  PHE A C   1 
ATOM 267  C CB  ? PHE A 1  36 ?  -8.798  -8.922   4.353 1.000 97.970 ? 36  PHE A CB  1 
ATOM 268  O O   ? PHE A 1  36 ?  -9.501  -6.064   3.266 1.000 97.970 ? 36  PHE A O   1 
ATOM 269  C CG  ? PHE A 1  36 ?  -8.724 -10.124   5.255 1.000 97.970 ? 36  PHE A CG  1 
ATOM 270  C CD1 ? PHE A 1  36 ?  -7.618 -10.333   6.069 1.000 97.970 ? 36  PHE A CD1 1 
ATOM 271  C CD2 ? PHE A 1  36 ?  -9.763 -11.046   5.290 1.000 97.970 ? 36  PHE A CD2 1 
ATOM 272  C CE1 ? PHE A 1  36 ?  -7.547 -11.445   6.906 1.000 97.970 ? 36  PHE A CE1 1 
ATOM 273  C CE2 ? PHE A 1  36 ?  -9.699 -12.160   6.123 1.000 97.970 ? 36  PHE A CE2 1 
ATOM 274  C CZ  ? PHE A 1  36 ?  -8.590 -12.358   6.929 1.000 97.970 ? 36  PHE A CZ  1 
ATOM 275  N N   ? VAL A 1  37 ?  -7.862  -5.783   4.807 1.000 98.230 ? 37  VAL A N   1 
ATOM 276  C CA  ? VAL A 1  37 ?  -7.180  -4.651   4.188 1.000 98.230 ? 37  VAL A CA  1 
ATOM 277  C C   ? VAL A 1  37 ?  -5.756  -5.051   3.808 1.000 98.230 ? 37  VAL A C   1 
ATOM 278  C CB  ? VAL A 1  37 ?  -7.157  -3.421   5.123 1.000 98.230 ? 37  VAL A CB  1 
ATOM 279  O O   ? VAL A 1  37 ?  -5.044  -5.668   4.604 1.000 98.230 ? 37  VAL A O   1 
ATOM 280  C CG1 ? VAL A 1  37 ?  -6.316  -2.298   4.518 1.000 98.230 ? 37  VAL A CG1 1 
ATOM 281  C CG2 ? VAL A 1  37 ?  -8.578  -2.938   5.404 1.000 98.230 ? 37  VAL A CG2 1 
ATOM 282  N N   ? LEU A 1  38 ?  -5.428  -4.739   2.551 1.000 98.320 ? 38  LEU A N   1 
ATOM 283  C CA  ? LEU A 1  38 ?  -4.065  -4.926   2.063 1.000 98.320 ? 38  LEU A CA  1 
ATOM 284  C C   ? LEU A 1  38 ?  -3.264  -3.634   2.181 1.000 98.320 ? 38  LEU A C   1 
ATOM 285  C CB  ? LEU A 1  38 ?  -4.077  -5.403   0.609 1.000 98.320 ? 38  LEU A CB  1 
ATOM 286  O O   ? LEU A 1  38 ?  -3.701  -2.582   1.708 1.000 98.320 ? 38  LEU A O   1 
ATOM 287  C CG  ? LEU A 1  38 ?  -2.724  -5.795   0.013 1.000 98.320 ? 38  LEU A CG  1 
ATOM 288  C CD1 ? LEU A 1  38 ?  -2.135  -6.980   0.771 1.000 98.320 ? 38  LEU A CD1 1 
ATOM 289  C CD2 ? LEU A 1  38 ?  -2.867  -6.120  -1.470 1.000 98.320 ? 38  LEU A CD2 1 
ATOM 290  N N   ? THR A 1  39 ?  -2.052  -3.696   2.814 1.000 98.400 ? 39  THR A N   1 
ATOM 291  C CA  ? THR A 1  39 ?  -1.213  -2.520   3.018 1.000 98.400 ? 39  THR A CA  1 
ATOM 292  C C   ? THR A 1  39 ?   0.261  -2.912   3.084 1.000 98.400 ? 39  THR A C   1 
ATOM 293  C CB  ? THR A 1  39 ?  -1.605  -1.770   4.304 1.000 98.400 ? 39  THR A CB  1 
ATOM 294  O O   ? THR A 1  39 ?   0.612  -4.070   2.848 1.000 98.400 ? 39  THR A O   1 
ATOM 295  C CG2 ? THR A 1  39 ?  -1.213  -2.565   5.546 1.000 98.400 ? 39  THR A CG2 1 
ATOM 296  O OG1 ? THR A 1  39 ?  -0.940  -0.502   4.333 1.000 98.400 ? 39  THR A OG1 1 
ATOM 297  N N   ? ALA A 1  40 ?   1.090  -1.941   3.307 1.000 98.030 ? 40  ALA A N   1 
ATOM 298  C CA  ? ALA A 1  40 ?   2.521  -2.217   3.399 1.000 98.030 ? 40  ALA A CA  1 
ATOM 299  C C   ? ALA A 1  40 ?   2.909  -2.632   4.816 1.000 98.030 ? 40  ALA A C   1 
ATOM 300  C CB  ? ALA A 1  40 ?   3.328  -0.995   2.966 1.000 98.030 ? 40  ALA A CB  1 
ATOM 301  O O   ? ALA A 1  40 ?   2.389  -2.088   5.793 1.000 98.030 ? 40  ALA A O   1 
ATOM 302  N N   ? ALA A 1  41 ?   3.866  -3.565   4.926 1.000 97.180 ? 41  ALA A N   1 
ATOM 303  C CA  ? ALA A 1  41 ?   4.326  -4.059   6.221 1.000 97.180 ? 41  ALA A CA  1 
ATOM 304  C C   ? ALA A 1  41 ?   5.070  -2.971   6.991 1.000 97.180 ? 41  ALA A C   1 
ATOM 305  C CB  ? ALA A 1  41 ?   5.221  -5.282   6.037 1.000 97.180 ? 41  ALA A CB  1 
ATOM 306  O O   ? ALA A 1  41 ?   5.114  -2.993   8.223 1.000 97.180 ? 41  ALA A O   1 
ATOM 307  N N   ? HIS A 1  42 ?   5.628  -2.017   6.231 1.000 95.960 ? 42  HIS A N   1 
ATOM 308  C CA  ? HIS A 1  42 ?   6.384  -0.960   6.894 1.000 95.960 ? 42  HIS A CA  1 
ATOM 309  C C   ? HIS A 1  42 ?   5.455   0.091   7.491 1.000 95.960 ? 42  HIS A C   1 
ATOM 310  C CB  ? HIS A 1  42 ?   7.359  -0.304   5.914 1.000 95.960 ? 42  HIS A CB  1 
ATOM 311  O O   ? HIS A 1  42 ?   5.905   0.993   8.201 1.000 95.960 ? 42  HIS A O   1 
ATOM 312  C CG  ? HIS A 1  42 ?   6.695   0.590   4.915 1.000 95.960 ? 42  HIS A CG  1 
ATOM 313  C CD2 ? HIS A 1  42 ?   6.283   1.876   5.009 1.000 95.960 ? 42  HIS A CD2 1 
ATOM 314  N ND1 ? HIS A 1  42 ?   6.381   0.175   3.639 1.000 95.960 ? 42  HIS A ND1 1 
ATOM 315  C CE1 ? HIS A 1  42 ?   5.804   1.172   2.988 1.000 95.960 ? 42  HIS A CE1 1 
ATOM 316  N NE2 ? HIS A 1  42 ?   5.732   2.215   3.797 1.000 95.960 ? 42  HIS A NE2 1 
ATOM 317  N N   ? CYS A 1  43 ?   4.161  -0.088   7.284 1.000 94.860 ? 43  CYS A N   1 
ATOM 318  C CA  ? CYS A 1  43 ?   3.147   0.832   7.788 1.000 94.860 ? 43  CYS A CA  1 
ATOM 319  C C   ? CYS A 1  43 ?   2.669   0.411   9.173 1.000 94.860 ? 43  CYS A C   1 
ATOM 320  C CB  ? CYS A 1  43 ?   1.959   0.899   6.828 1.000 94.860 ? 43  CYS A CB  1 
ATOM 321  O O   ? CYS A 1  43 ?   1.700   0.965   9.695 1.000 94.860 ? 43  CYS A O   1 
ATOM 322  S SG  ? CYS A 1  43 ?   2.277   1.881   5.345 1.000 94.860 ? 43  CYS A SG  1 
ATOM 323  N N   ? TRP A 1  44 ?   3.441  -0.441   9.817 1.000 87.540 ? 44  TRP A N   1 
ATOM 324  C CA  ? TRP A 1  44 ?   3.005  -1.049  11.069 1.000 87.540 ? 44  TRP A CA  1 
ATOM 325  C C   ? TRP A 1  44 ?   3.262  -0.115  12.247 1.000 87.540 ? 44  TRP A C   1 
ATOM 326  C CB  ? TRP A 1  44 ?   3.718  -2.385  11.297 1.000 87.540 ? 44  TRP A CB  1 
ATOM 327  O O   ? TRP A 1  44 ?   4.345   0.463  12.364 1.000 87.540 ? 44  TRP A O   1 
ATOM 328  C CG  ? TRP A 1  44 ?   3.466  -2.989  12.645 1.000 87.540 ? 44  TRP A CG  1 
ATOM 329  C CD1 ? TRP A 1  44 ?   4.220  -2.828  13.774 1.000 87.540 ? 44  TRP A CD1 1 
ATOM 330  C CD2 ? TRP A 1  44 ?   2.384  -3.854  13.005 1.000 87.540 ? 44  TRP A CD2 1 
ATOM 331  C CE2 ? TRP A 1  44 ?   2.546  -4.180  14.370 1.000 87.540 ? 44  TRP A CE2 1 
ATOM 332  C CE3 ? TRP A 1  44 ?   1.293  -4.386  12.305 1.000 87.540 ? 44  TRP A CE3 1 
ATOM 333  N NE1 ? TRP A 1  44 ?   3.672  -3.542  14.815 1.000 87.540 ? 44  TRP A NE1 1 
ATOM 334  C CH2 ? TRP A 1  44 ?   0.596  -5.521  14.340 1.000 87.540 ? 44  TRP A CH2 1 
ATOM 335  C CZ2 ? TRP A 1  44 ?   1.655  -5.015  15.048 1.000 87.540 ? 44  TRP A CZ2 1 
ATOM 336  C CZ3 ? TRP A 1  44 ?   0.408  -5.216  12.982 1.000 87.540 ? 44  TRP A CZ3 1 
ATOM 337  N N   ? ASP A 1  45 ?   2.206   0.004  13.103 1.000 82.480 ? 45  ASP A N   1 
ATOM 338  C CA  ? ASP A 1  45 ?   2.231   0.602  14.434 1.000 82.480 ? 45  ASP A CA  1 
ATOM 339  C C   ? ASP A 1  45 ?   1.284  -0.128  15.383 1.000 82.480 ? 45  ASP A C   1 
ATOM 340  C CB  ? ASP A 1  45 ?   1.863   2.086  14.362 1.000 82.480 ? 45  ASP A CB  1 
ATOM 341  O O   ? ASP A 1  45 ?   0.442  -0.915  14.944 1.000 82.480 ? 45  ASP A O   1 
ATOM 342  C CG  ? ASP A 1  45 ?   2.411   2.889  15.529 1.000 82.480 ? 45  ASP A CG  1 
ATOM 343  O OD1 ? ASP A 1  45 ?   2.124   2.544  16.696 1.000 82.480 ? 45  ASP A OD1 1 
ATOM 344  O OD2 ? ASP A 1  45 ?   3.133   3.878  15.279 1.000 82.480 ? 45  ASP A OD2 1 
ATOM 345  N N   ? ASP A 1  46 ?   1.417  -0.100  16.723 1.000 75.290 ? 46  ASP A N   1 
ATOM 346  C CA  ? ASP A 1  46 ?   0.731  -0.871  17.756 1.000 75.290 ? 46  ASP A CA  1 
ATOM 347  C C   ? ASP A 1  46 ?  -0.746  -0.493  17.833 1.000 75.290 ? 46  ASP A C   1 
ATOM 348  C CB  ? ASP A 1  46 ?   1.400  -0.660  19.116 1.000 75.290 ? 46  ASP A CB  1 
ATOM 349  O O   ? ASP A 1  46 ?  -1.596  -1.342  18.108 1.000 75.290 ? 46  ASP A O   1 
ATOM 350  C CG  ? ASP A 1  46 ?   2.709  -1.417  19.257 1.000 75.290 ? 46  ASP A CG  1 
ATOM 351  O OD1 ? ASP A 1  46 ?   2.949  -2.370  18.484 1.000 75.290 ? 46  ASP A OD1 1 
ATOM 352  O OD2 ? ASP A 1  46 ?   3.507  -1.059  20.150 1.000 75.290 ? 46  ASP A OD2 1 
ATOM 353  N N   ? VAL A 1  47 ?  -1.196   0.705  17.240 1.000 75.320 ? 47  VAL A N   1 
ATOM 354  C CA  ? VAL A 1  47 ?  -2.604   1.076  17.332 1.000 75.320 ? 47  VAL A CA  1 
ATOM 355  C C   ? VAL A 1  47 ?  -3.054   1.727  16.026 1.000 75.320 ? 47  VAL A C   1 
ATOM 356  C CB  ? VAL A 1  47 ?  -2.864   2.028  18.520 1.000 75.320 ? 47  VAL A CB  1 
ATOM 357  O O   ? VAL A 1  47 ?  -2.839   2.923  15.816 1.000 75.320 ? 47  VAL A O   1 
ATOM 358  C CG1 ? VAL A 1  47 ?  -4.356   2.322  18.660 1.000 75.320 ? 47  VAL A CG1 1 
ATOM 359  C CG2 ? VAL A 1  47 ?  -2.311   1.431  19.813 1.000 75.320 ? 47  VAL A CG2 1 
ATOM 360  N N   ? LEU A 1  48 ?  -3.636   0.866  15.109 1.000 89.930 ? 48  LEU A N   1 
ATOM 361  C CA  ? LEU A 1  48 ?  -4.127   1.397  13.842 1.000 89.930 ? 48  LEU A CA  1 
ATOM 362  C C   ? LEU A 1  48 ?  -5.651   1.359  13.792 1.000 89.930 ? 48  LEU A C   1 
ATOM 363  C CB  ? LEU A 1  48 ?  -3.546   0.607  12.667 1.000 89.930 ? 48  LEU A CB  1 
ATOM 364  O O   ? LEU A 1  48 ?  -6.268   0.403  14.267 1.000 89.930 ? 48  LEU A O   1 
ATOM 365  C CG  ? LEU A 1  48 ?  -2.038   0.732  12.446 1.000 89.930 ? 48  LEU A CG  1 
ATOM 366  C CD1 ? LEU A 1  48 ?  -1.565  -0.295  11.422 1.000 89.930 ? 48  LEU A CD1 1 
ATOM 367  C CD2 ? LEU A 1  48 ?  -1.677   2.144  12.000 1.000 89.930 ? 48  LEU A CD2 1 
ATOM 368  N N   ? THR A 1  49 ?  -6.275   2.446  13.365 1.000 95.220 ? 49  THR A N   1 
ATOM 369  C CA  ? THR A 1  49 ?  -7.665   2.526  12.930 1.000 95.220 ? 49  THR A CA  1 
ATOM 370  C C   ? THR A 1  49 ?  -7.750   2.636  11.410 1.000 95.220 ? 49  THR A C   1 
ATOM 371  C CB  ? THR A 1  49 ?  -8.385   3.724  13.575 1.000 95.220 ? 49  THR A CB  1 
ATOM 372  O O   ? THR A 1  49 ?  -6.958   3.347  10.789 1.000 95.220 ? 49  THR A O   1 
ATOM 373  C CG2 ? THR A 1  49 ?  -9.854   3.768  13.168 1.000 95.220 ? 49  THR A CG2 1 
ATOM 374  O OG1 ? THR A 1  49 ?  -8.299   3.614  15.002 1.000 95.220 ? 49  THR A OG1 1 
ATOM 375  N N   ? VAL A 1  50 ?  -8.701   1.791  10.871 1.000 97.210 ? 50  VAL A N   1 
ATOM 376  C CA  ? VAL A 1  50 ?  -8.937   1.847   9.432 1.000 97.210 ? 50  VAL A CA  1 
ATOM 377  C C   ? VAL A 1  50 ? -10.175   2.694   9.145 1.000 97.210 ? 50  VAL A C   1 
ATOM 378  C CB  ? VAL A 1  50 ?  -9.106   0.435   8.829 1.000 97.210 ? 50  VAL A CB  1 
ATOM 379  O O   ? VAL A 1  50 ? -11.236   2.473   9.733 1.000 97.210 ? 50  VAL A O   1 
ATOM 380  C CG1 ? VAL A 1  50 ?  -9.518   0.520   7.361 1.000 97.210 ? 50  VAL A CG1 1 
ATOM 381  C CG2 ? VAL A 1  50 ?  -7.814  -0.367   8.979 1.000 97.210 ? 50  VAL A CG2 1 
ATOM 382  N N   ? VAL A 1  51 ?  -9.998   3.715   8.225 1.000 97.440 ? 51  VAL A N   1 
ATOM 383  C CA  ? VAL A 1  51 ? -11.088   4.585   7.795 1.000 97.440 ? 51  VAL A CA  1 
ATOM 384  C C   ? VAL A 1  51 ? -11.482   4.247   6.359 1.000 97.440 ? 51  VAL A C   1 
ATOM 385  C CB  ? VAL A 1  51 ? -10.701   6.077   7.904 1.000 97.440 ? 51  VAL A CB  1 
ATOM 386  O O   ? VAL A 1  51 ? -10.631   4.209   5.467 1.000 97.440 ? 51  VAL A O   1 
ATOM 387  C CG1 ? VAL A 1  51 ? -11.797   6.963   7.317 1.000 97.440 ? 51  VAL A CG1 1 
ATOM 388  C CG2 ? VAL A 1  51 ? -10.429   6.451   9.360 1.000 97.440 ? 51  VAL A CG2 1 
ATOM 389  N N   ? THR A 1  52 ? -12.817   3.937   6.157 1.000 97.470 ? 52  THR A N   1 
ATOM 390  C CA  ? THR A 1  52 ? -13.349   3.658   4.828 1.000 97.470 ? 52  THR A CA  1 
ATOM 391  C C   ? THR A 1  52 ? -14.381   4.707   4.427 1.000 97.470 ? 52  THR A C   1 
ATOM 392  C CB  ? THR A 1  52 ? -13.985   2.257   4.764 1.000 97.470 ? 52  THR A CB  1 
ATOM 393  O O   ? THR A 1  52 ? -14.926   5.408   5.283 1.000 97.470 ? 52  THR A O   1 
ATOM 394  C CG2 ? THR A 1  52 ? -13.014   1.189   5.258 1.000 97.470 ? 52  THR A CG2 1 
ATOM 395  O OG1 ? THR A 1  52 ? -15.160   2.234   5.583 1.000 97.470 ? 52  THR A OG1 1 
ATOM 396  N N   ? GLY A 1  53 ? -14.531   4.943   3.056 1.000 95.890 ? 53  GLY A N   1 
ATOM 397  C CA  ? GLY A 1  53 ? -15.612   5.777   2.554 1.000 95.890 ? 53  GLY A CA  1 
ATOM 398  C C   ? GLY A 1  53 ? -15.286   7.258   2.582 1.000 95.890 ? 53  GLY A C   1 
ATOM 399  O O   ? GLY A 1  53 ? -16.140   8.093   2.277 1.000 95.890 ? 53  GLY A O   1 
ATOM 400  N N   ? ALA A 1  54 ? -14.028   7.617   2.955 1.000 95.960 ? 54  ALA A N   1 
ATOM 401  C CA  ? ALA A 1  54 ? -13.647   9.018   3.112 1.000 95.960 ? 54  ALA A CA  1 
ATOM 402  C C   ? ALA A 1  54 ? -13.110   9.590   1.803 1.000 95.960 ? 54  ALA A C   1 
ATOM 403  C CB  ? ALA A 1  54 ? -12.607   9.166   4.220 1.000 95.960 ? 54  ALA A CB  1 
ATOM 404  O O   ? ALA A 1  54 ? -12.265   8.974   1.149 1.000 95.960 ? 54  ALA A O   1 
ATOM 405  N N   ? HIS A 1  55 ? -13.625  10.638   1.282 1.000 96.690 ? 55  HIS A N   1 
ATOM 406  C CA  ? HIS A 1  55 ? -12.982  11.504   0.299 1.000 96.690 ? 55  HIS A CA  1 
ATOM 407  C C   ? HIS A 1  55 ? -12.215  12.633   0.978 1.000 96.690 ? 55  HIS A C   1 
ATOM 408  C CB  ? HIS A 1  55 ? -14.019  12.080  -0.667 1.000 96.690 ? 55  HIS A CB  1 
ATOM 409  O O   ? HIS A 1  55 ? -11.129  13.009   0.530 1.000 96.690 ? 55  HIS A O   1 
ATOM 410  C CG  ? HIS A 1  55 ? -13.460  13.097  -1.610 1.000 96.690 ? 55  HIS A CG  1 
ATOM 411  C CD2 ? HIS A 1  55 ? -13.591  14.444  -1.644 1.000 96.690 ? 55  HIS A CD2 1 
ATOM 412  N ND1 ? HIS A 1  55 ? -12.659  12.760  -2.680 1.000 96.690 ? 55  HIS A ND1 1 
ATOM 413  C CE1 ? HIS A 1  55 ? -12.320  13.859  -3.332 1.000 96.690 ? 55  HIS A CE1 1 
ATOM 414  N NE2 ? HIS A 1  55 ? -12.872  14.895  -2.724 1.000 96.690 ? 55  HIS A NE2 1 
ATOM 415  N N   ? ASP A 1  56 ? -12.802  13.188   2.054 1.000 96.600 ? 56  ASP A N   1 
ATOM 416  C CA  ? ASP A 1  56 ? -12.269  14.249   2.903 1.000 96.600 ? 56  ASP A CA  1 
ATOM 417  C C   ? ASP A 1  56 ? -12.195  13.802   4.361 1.000 96.600 ? 56  ASP A C   1 
ATOM 418  C CB  ? ASP A 1  56 ? -13.124  15.513   2.783 1.000 96.600 ? 56  ASP A CB  1 
ATOM 419  O O   ? ASP A 1  56 ? -13.226  13.615   5.011 1.000 96.600 ? 56  ASP A O   1 
ATOM 420  C CG  ? ASP A 1  56 ? -12.500  16.717   3.465 1.000 96.600 ? 56  ASP A CG  1 
ATOM 421  O OD1 ? ASP A 1  56 ? -11.675  16.537   4.387 1.000 96.600 ? 56  ASP A OD1 1 
ATOM 422  O OD2 ? ASP A 1  56 ? -12.839  17.857   3.080 1.000 96.600 ? 56  ASP A OD2 1 
ATOM 423  N N   ? LEU A 1  57 ? -10.928  13.754   4.924 1.000 95.560 ? 57  LEU A N   1 
ATOM 424  C CA  ? LEU A 1  57 ? -10.697  13.193   6.251 1.000 95.560 ? 57  LEU A CA  1 
ATOM 425  C C   ? LEU A 1  57 ? -11.163  14.157   7.337 1.000 95.560 ? 57  LEU A C   1 
ATOM 426  C CB  ? LEU A 1  57 ?  -9.214  12.866   6.444 1.000 95.560 ? 57  LEU A CB  1 
ATOM 427  O O   ? LEU A 1  57 ? -11.288  13.773   8.502 1.000 95.560 ? 57  LEU A O   1 
ATOM 428  C CG  ? LEU A 1  57 ?  -8.667  11.692   5.630 1.000 95.560 ? 57  LEU A CG  1 
ATOM 429  C CD1 ? LEU A 1  57 ?  -7.155  11.588   5.800 1.000 95.560 ? 57  LEU A CD1 1 
ATOM 430  C CD2 ? LEU A 1  57 ?  -9.348  10.391   6.043 1.000 95.560 ? 57  LEU A CD2 1 
ATOM 431  N N   ? ARG A 1  58 ? -11.537  15.360   7.007 1.000 94.130 ? 58  ARG A N   1 
ATOM 432  C CA  ? ARG A 1  58 ? -12.045  16.333   7.969 1.000 94.130 ? 58  ARG A CA  1 
ATOM 433  C C   ? ARG A 1  58 ? -13.529  16.113   8.238 1.000 94.130 ? 58  ARG A C   1 
ATOM 434  C CB  ? ARG A 1  58 ? -11.808  17.759   7.467 1.000 94.130 ? 58  ARG A CB  1 
ATOM 435  O O   ? ARG A 1  58 ? -14.047  16.533   9.275 1.000 94.130 ? 58  ARG A O   1 
ATOM 436  C CG  ? ARG A 1  58 ? -10.343  18.161   7.421 1.000 94.130 ? 58  ARG A CG  1 
ATOM 437  C CD  ? ARG A 1  58 ? -10.147  19.501   6.726 1.000 94.130 ? 58  ARG A CD  1 
ATOM 438  N NE  ? ARG A 1  58 ? -10.606  19.462   5.340 1.000 94.130 ? 58  ARG A NE  1 
ATOM 439  N NH1 ? ARG A 1  58 ? -10.050  21.656   4.877 1.000 94.130 ? 58  ARG A NH1 1 
ATOM 440  N NH2 ? ARG A 1  58 ? -10.995  20.341   3.255 1.000 94.130 ? 58  ARG A NH2 1 
ATOM 441  C CZ  ? ARG A 1  58 ? -10.549  20.487   4.494 1.000 94.130 ? 58  ARG A CZ  1 
ATOM 442  N N   ? LYS A 1  59 ? -14.211  15.442   7.294 1.000 91.850 ? 59  LYS A N   1 
ATOM 443  C CA  ? LYS A 1  59 ? -15.648  15.206   7.396 1.000 91.850 ? 59  LYS A CA  1 
ATOM 444  C C   ? LYS A 1  59 ? -15.939  13.841   8.013 1.000 91.850 ? 59  LYS A C   1 
ATOM 445  C CB  ? LYS A 1  59 ? -16.308  15.310   6.020 1.000 91.850 ? 59  LYS A CB  1 
ATOM 446  O O   ? LYS A 1  59 ? -16.343  12.910   7.312 1.000 91.850 ? 59  LYS A O   1 
ATOM 447  C CG  ? LYS A 1  59 ? -16.218  16.694   5.394 1.000 91.850 ? 59  LYS A CG  1 
ATOM 448  C CD  ? LYS A 1  59 ? -17.067  16.793   4.133 1.000 91.850 ? 59  LYS A CD  1 
ATOM 449  C CE  ? LYS A 1  59 ? -17.031  18.197   3.543 1.000 91.850 ? 59  LYS A CE  1 
ATOM 450  N NZ  ? LYS A 1  59 ? -17.824  18.287   2.280 1.000 91.850 ? 59  LYS A NZ  1 
ATOM 451  N N   ? LYS A 1  60 ? -15.811  13.646   9.305 1.000 84.240 ? 60  LYS A N   1 
ATOM 452  C CA  ? LYS A 1  60 ? -15.857  12.385  10.038 1.000 84.240 ? 60  LYS A CA  1 
ATOM 453  C C   ? LYS A 1  60 ? -17.250  11.764   9.977 1.000 84.240 ? 60  LYS A C   1 
ATOM 454  C CB  ? LYS A 1  60 ? -15.442  12.595  11.495 1.000 84.240 ? 60  LYS A CB  1 
ATOM 455  O O   ? LYS A 1  60 ? -17.399  10.546  10.104 1.000 84.240 ? 60  LYS A O   1 
ATOM 456  C CG  ? LYS A 1  60 ? -13.977  12.966  11.673 1.000 84.240 ? 60  LYS A CG  1 
ATOM 457  C CD  ? LYS A 1  60 ? -13.604  13.082  13.146 1.000 84.240 ? 60  LYS A CD  1 
ATOM 458  C CE  ? LYS A 1  60 ? -12.141  13.464  13.325 1.000 84.240 ? 60  LYS A CE  1 
ATOM 459  N NZ  ? LYS A 1  60 ? -11.768  13.565  14.768 1.000 84.240 ? 60  LYS A NZ  1 
ATOM 460  N N   ? ALA A 1  61 ? -18.309  12.610   9.689 1.000 82.890 ? 61  ALA A N   1 
ATOM 461  C CA  ? ALA A 1  61 ? -19.694  12.149   9.661 1.000 82.890 ? 61  ALA A CA  1 
ATOM 462  C C   ? ALA A 1  61 ? -19.972  11.319   8.411 1.000 82.890 ? 61  ALA A C   1 
ATOM 463  C CB  ? ALA A 1  61 ? -20.651  13.337   9.730 1.000 82.890 ? 61  ALA A CB  1 
ATOM 464  O O   ? ALA A 1  61 ? -20.906  10.514   8.387 1.000 82.890 ? 61  ALA A O   1 
ATOM 465  N N   ? ILE A 1  62 ? -19.035  11.261   7.415 1.000 81.070 ? 62  ILE A N   1 
ATOM 466  C CA  ? ILE A 1  62 ? -19.304  10.740   6.079 1.000 81.070 ? 62  ILE A CA  1 
ATOM 467  C C   ? ILE A 1  62 ? -18.570   9.415   5.884 1.000 81.070 ? 62  ILE A C   1 
ATOM 468  C CB  ? ILE A 1  62 ? -18.890  11.748   4.984 1.000 81.070 ? 62  ILE A CB  1 
ATOM 469  O O   ? ILE A 1  62 ? -18.933   8.619   5.015 1.000 81.070 ? 62  ILE A O   1 
ATOM 470  C CG1 ? ILE A 1  62 ? -19.699  13.043   5.117 1.000 81.070 ? 62  ILE A CG1 1 
ATOM 471  C CG2 ? ILE A 1  62 ? -19.062  11.135   3.592 1.000 81.070 ? 62  ILE A CG2 1 
ATOM 472  C CD1 ? ILE A 1  62 ? -19.173  14.192   4.268 1.000 81.070 ? 62  ILE A CD1 1 
ATOM 473  N N   ? TYR A 1  63 ? -17.556   9.096   6.912 1.000 91.780 ? 63  TYR A N   1 
ATOM 474  C CA  ? TYR A 1  63 ? -16.854   7.833   6.713 1.000 91.780 ? 63  TYR A CA  1 
ATOM 475  C C   ? TYR A 1  63 ? -16.961   6.950   7.950 1.000 91.780 ? 63  TYR A C   1 
ATOM 476  C CB  ? TYR A 1  63 ? -15.382   8.084   6.375 1.000 91.780 ? 63  TYR A CB  1 
ATOM 477  O O   ? TYR A 1  63 ? -17.473   7.380   8.986 1.000 91.780 ? 63  TYR A O   1 
ATOM 478  C CG  ? TYR A 1  63 ? -14.665   8.945   7.386 1.000 91.780 ? 63  TYR A CG  1 
ATOM 479  C CD1 ? TYR A 1  63 ? -14.295  10.253   7.079 1.000 91.780 ? 63  TYR A CD1 1 
ATOM 480  C CD2 ? TYR A 1  63 ? -14.356   8.454   8.650 1.000 91.780 ? 63  TYR A CD2 1 
ATOM 481  C CE1 ? TYR A 1  63 ? -13.632  11.050   8.007 1.000 91.780 ? 63  TYR A CE1 1 
ATOM 482  C CE2 ? TYR A 1  63 ? -13.694   9.242   9.586 1.000 91.780 ? 63  TYR A CE2 1 
ATOM 483  O OH  ? TYR A 1  63 ? -12.682  11.322  10.178 1.000 91.780 ? 63  TYR A OH  1 
ATOM 484  C CZ  ? TYR A 1  63 ? -13.337  10.537   9.256 1.000 91.780 ? 63  TYR A CZ  1 
ATOM 485  N N   ? ASN A 1  64 ? -16.559   5.636   7.794 1.000 94.950 ? 64  ASN A N   1 
ATOM 486  C CA  ? ASN A 1  64 ? -16.590   4.605   8.827 1.000 94.950 ? 64  ASN A CA  1 
ATOM 487  C C   ? ASN A 1  64 ? -15.191   4.296   9.353 1.000 94.950 ? 64  ASN A C   1 
ATOM 488  C CB  ? ASN A 1  64 ? -17.251   3.332   8.295 1.000 94.950 ? 64  ASN A CB  1 
ATOM 489  O O   ? ASN A 1  64 ? -14.219   4.324   8.596 1.000 94.950 ? 64  ASN A O   1 
ATOM 490  C CG  ? ASN A 1  64 ? -18.674   3.564   7.827 1.000 94.950 ? 64  ASN A CG  1 
ATOM 491  N ND2 ? ASN A 1  64 ? -18.881   3.527   6.516 1.000 94.950 ? 64  ASN A ND2 1 
ATOM 492  O OD1 ? ASN A 1  64 ? -19.580   3.775   8.638 1.000 94.950 ? 64  ASN A OD1 1 
ATOM 493  N N   ? THR A 1  65 ? -15.160   3.991  10.675 1.000 96.110 ? 65  THR A N   1 
ATOM 494  C CA  ? THR A 1  65 ? -13.895   3.619  11.299 1.000 96.110 ? 65  THR A CA  1 
ATOM 495  C C   ? THR A 1  65 ? -13.963   2.199  11.855 1.000 96.110 ? 65  THR A C   1 
ATOM 496  C CB  ? THR A 1  65 ? -13.520   4.598  12.428 1.000 96.110 ? 65  THR A CB  1 
ATOM 497  O O   ? THR A 1  65 ? -14.969   1.807  12.449 1.000 96.110 ? 65  THR A O   1 
ATOM 498  C CG2 ? THR A 1  65 ? -13.302   6.006  11.884 1.000 96.110 ? 65  THR A CG2 1 
ATOM 499  O OG1 ? THR A 1  65 ? -14.576   4.629  13.395 1.000 96.110 ? 65  THR A OG1 1 
ATOM 500  N N   ? PHE A 1  66 ? -12.868   1.482  11.608 1.000 96.600 ? 66  PHE A N   1 
ATOM 501  C CA  ? PHE A 1  66 ? -12.816   0.088  12.033 1.000 96.600 ? 66  PHE A CA  1 
ATOM 502  C C   ? PHE A 1  66 ? -11.555  -0.184  12.845 1.000 96.600 ? 66  PHE A C   1 
ATOM 503  C CB  ? PHE A 1  66 ? -12.872  -0.847  10.821 1.000 96.600 ? 66  PHE A CB  1 
ATOM 504  O O   ? PHE A 1  66 ? -10.466   0.261  12.477 1.000 96.600 ? 66  PHE A O   1 
ATOM 505  C CG  ? PHE A 1  66 ? -14.142  -0.729  10.022 1.000 96.600 ? 66  PHE A CG  1 
ATOM 506  C CD1 ? PHE A 1  66 ? -15.180  -1.635  10.203 1.000 96.600 ? 66  PHE A CD1 1 
ATOM 507  C CD2 ? PHE A 1  66 ? -14.297   0.288   9.089 1.000 96.600 ? 66  PHE A CD2 1 
ATOM 508  C CE1 ? PHE A 1  66 ? -16.357  -1.528   9.465 1.000 96.600 ? 66  PHE A CE1 1 
ATOM 509  C CE2 ? PHE A 1  66 ? -15.470   0.400   8.347 1.000 96.600 ? 66  PHE A CE2 1 
ATOM 510  C CZ  ? PHE A 1  66 ? -16.498  -0.509   8.536 1.000 96.600 ? 66  PHE A CZ  1 
ATOM 511  N N   ? LYS A 1  67 ? -11.754  -1.009  13.955 1.000 95.010 ? 67  LYS A N   1 
ATOM 512  C CA  ? LYS A 1  67 ? -10.601  -1.509  14.697 1.000 95.010 ? 67  LYS A CA  1 
ATOM 513  C C   ? LYS A 1  67 ?  -9.972  -2.709  13.994 1.000 95.010 ? 67  LYS A C   1 
ATOM 514  C CB  ? LYS A 1  67 ? -11.003  -1.889  16.123 1.000 95.010 ? 67  LYS A CB  1 
ATOM 515  O O   ? LYS A 1  67 ? -10.678  -3.525  13.396 1.000 95.010 ? 67  LYS A O   1 
ATOM 516  C CG  ? LYS A 1  67 ? -11.361  -0.701  17.003 1.000 95.010 ? 67  LYS A CG  1 
ATOM 517  C CD  ? LYS A 1  67 ? -11.626  -1.129  18.440 1.000 95.010 ? 67  LYS A CD  1 
ATOM 518  C CE  ? LYS A 1  67 ? -11.999   0.058  19.319 1.000 95.010 ? 67  LYS A CE  1 
ATOM 519  N NZ  ? LYS A 1  67 ? -12.295  -0.362  20.721 1.000 95.010 ? 67  LYS A NZ  1 
ATOM 520  N N   ? VAL A 1  68 ?  -8.659  -2.746  14.106 1.000 95.350 ? 68  VAL A N   1 
ATOM 521  C CA  ? VAL A 1  68 ?  -7.914  -3.867  13.542 1.000 95.350 ? 68  VAL A CA  1 
ATOM 522  C C   ? VAL A 1  68 ?  -7.727  -4.949  14.603 1.000 95.350 ? 68  VAL A C   1 
ATOM 523  C CB  ? VAL A 1  68 ?  -6.542  -3.417  12.992 1.000 95.350 ? 68  VAL A CB  1 
ATOM 524  O O   ? VAL A 1  68 ?  -7.235  -4.674  15.700 1.000 95.350 ? 68  VAL A O   1 
ATOM 525  C CG1 ? VAL A 1  68 ?  -5.757  -4.613  12.454 1.000 95.350 ? 68  VAL A CG1 1 
ATOM 526  C CG2 ? VAL A 1  68 ?  -6.724  -2.361  11.904 1.000 95.350 ? 68  VAL A CG2 1 
ATOM 527  N N   ? THR A 1  69 ?  -8.106  -6.273  14.286 1.000 93.950 ? 69  THR A N   1 
ATOM 528  C CA  ? THR A 1  69 ?  -8.018  -7.365  15.249 1.000 93.950 ? 69  THR A CA  1 
ATOM 529  C C   ? THR A 1  69 ?  -6.728  -8.157  15.052 1.000 93.950 ? 69  THR A C   1 
ATOM 530  C CB  ? THR A 1  69 ?  -9.227  -8.311  15.134 1.000 93.950 ? 69  THR A CB  1 
ATOM 531  O O   ? THR A 1  69 ?  -6.227  -8.780  15.990 1.000 93.950 ? 69  THR A O   1 
ATOM 532  C CG2 ? THR A 1  69 ? -10.516  -7.610  15.550 1.000 93.950 ? 69  THR A CG2 1 
ATOM 533  O OG1 ? THR A 1  69 ?  -9.353  -8.753  13.776 1.000 93.950 ? 69  THR A OG1 1 
ATOM 534  N N   ? SER A 1  70 ?  -6.199  -8.188  13.861 1.000 94.450 ? 70  SER A N   1 
ATOM 535  C CA  ? SER A 1  70 ?  -4.958  -8.899  13.575 1.000 94.450 ? 70  SER A CA  1 
ATOM 536  C C   ? SER A 1  70 ?  -4.110  -8.143  12.557 1.000 94.450 ? 70  SER A C   1 
ATOM 537  C CB  ? SER A 1  70 ?  -5.254 -10.308  13.058 1.000 94.450 ? 70  SER A CB  1 
ATOM 538  O O   ? SER A 1  70 ?  -4.637  -7.599  11.584 1.000 94.450 ? 70  SER A O   1 
ATOM 539  O OG  ? SER A 1  70 ?  -5.938 -11.069  14.039 1.000 94.450 ? 70  SER A OG  1 
ATOM 540  N N   ? TYR A 1  71 ?  -2.807  -8.117  12.846 1.000 95.100 ? 71  TYR A N   1 
ATOM 541  C CA  ? TYR A 1  71 ?  -1.772  -7.613  11.951 1.000 95.100 ? 71  TYR A CA  1 
ATOM 542  C C   ? TYR A 1  71 ?  -0.908  -8.751  11.421 1.000 95.100 ? 71  TYR A C   1 
ATOM 543  C CB  ? TYR A 1  71 ?  -0.895  -6.583  12.668 1.000 95.100 ? 71  TYR A CB  1 
ATOM 544  O O   ? TYR A 1  71 ?  -0.256  -9.457  12.195 1.000 95.100 ? 71  TYR A O   1 
ATOM 545  C CG  ? TYR A 1  71 ?  -1.677  -5.471  13.323 1.000 95.100 ? 71  TYR A CG  1 
ATOM 546  C CD1 ? TYR A 1  71 ?  -1.792  -4.222  12.716 1.000 95.100 ? 71  TYR A CD1 1 
ATOM 547  C CD2 ? TYR A 1  71 ?  -2.302  -5.665  14.550 1.000 95.100 ? 71  TYR A CD2 1 
ATOM 548  C CE1 ? TYR A 1  71 ?  -2.511  -3.194  13.317 1.000 95.100 ? 71  TYR A CE1 1 
ATOM 549  C CE2 ? TYR A 1  71 ?  -3.023  -4.644  15.160 1.000 95.100 ? 71  TYR A CE2 1 
ATOM 550  O OH  ? TYR A 1  71 ?  -3.835  -2.400  15.136 1.000 95.100 ? 71  TYR A OH  1 
ATOM 551  C CZ  ? TYR A 1  71 ?  -3.122  -3.414  14.537 1.000 95.100 ? 71  TYR A CZ  1 
ATOM 552  N N   ? ILE A 1  72 ?  -0.952  -8.943  10.124 1.000 96.810 ? 72  ILE A N   1 
ATOM 553  C CA  ? ILE A 1  72 ?  -0.297 -10.137   9.600 1.000 96.810 ? 72  ILE A CA  1 
ATOM 554  C C   ? ILE A 1  72 ?   0.736  -9.739   8.549 1.000 96.810 ? 72  ILE A C   1 
ATOM 555  C CB  ? ILE A 1  72 ?  -1.321 -11.125   8.998 1.000 96.810 ? 72  ILE A CB  1 
ATOM 556  O O   ? ILE A 1  72 ?   0.432  -9.698   7.354 1.000 96.810 ? 72  ILE A O   1 
ATOM 557  C CG1 ? ILE A 1  72 ?  -2.481 -11.353   9.974 1.000 96.810 ? 72  ILE A CG1 1 
ATOM 558  C CG2 ? ILE A 1  72 ?  -0.644 -12.449   8.633 1.000 96.810 ? 72  ILE A CG2 1 
ATOM 559  C CD1 ? ILE A 1  72 ?  -3.703 -12.005   9.342 1.000 96.810 ? 72  ILE A CD1 1 
ATOM 560  N N   ? PRO A 1  73 ?   1.988  -9.300   8.979 1.000 96.980 ? 73  PRO A N   1 
ATOM 561  C CA  ? PRO A 1  73 ?   3.028  -9.017   7.987 1.000 96.980 ? 73  PRO A CA  1 
ATOM 562  C C   ? PRO A 1  73 ?   3.568 -10.281   7.322 1.000 96.980 ? 73  PRO A C   1 
ATOM 563  C CB  ? PRO A 1  73 ?   4.119  -8.324   8.808 1.000 96.980 ? 73  PRO A CB  1 
ATOM 564  O O   ? PRO A 1  73 ?   3.543 -11.358   7.923 1.000 96.980 ? 73  PRO A O   1 
ATOM 565  C CG  ? PRO A 1  73 ?   3.976  -8.886  10.186 1.000 96.980 ? 73  PRO A CG  1 
ATOM 566  C CD  ? PRO A 1  73 ?   2.520  -9.148  10.445 1.000 96.980 ? 73  PRO A CD  1 
ATOM 567  N N   ? HIS A 1  74 ?   3.944 -10.112   6.047 1.000 97.570 ? 74  HIS A N   1 
ATOM 568  C CA  ? HIS A 1  74 ?   4.619 -11.248   5.428 1.000 97.570 ? 74  HIS A CA  1 
ATOM 569  C C   ? HIS A 1  74 ?   5.762 -11.753   6.302 1.000 97.570 ? 74  HIS A C   1 
ATOM 570  C CB  ? HIS A 1  74 ?   5.144 -10.869   4.043 1.000 97.570 ? 74  HIS A CB  1 
ATOM 571  O O   ? HIS A 1  74 ?   6.572 -10.961   6.790 1.000 97.570 ? 74  HIS A O   1 
ATOM 572  C CG  ? HIS A 1  74 ?   5.493 -12.047   3.190 1.000 97.570 ? 74  HIS A CG  1 
ATOM 573  C CD2 ? HIS A 1  74 ?   4.843 -12.611   2.144 1.000 97.570 ? 74  HIS A CD2 1 
ATOM 574  N ND1 ? HIS A 1  74 ?   6.638 -12.790   3.380 1.000 97.570 ? 74  HIS A ND1 1 
ATOM 575  C CE1 ? HIS A 1  74 ?   6.678 -13.763   2.484 1.000 97.570 ? 74  HIS A CE1 1 
ATOM 576  N NE2 ? HIS A 1  74 ?   5.600 -13.676   1.723 1.000 97.570 ? 74  HIS A NE2 1 
ATOM 577  N N   ? PRO A 1  75 ?   5.877 -13.098   6.545 1.000 96.720 ? 75  PRO A N   1 
ATOM 578  C CA  ? PRO A 1  75 ?   6.863 -13.662   7.470 1.000 96.720 ? 75  PRO A CA  1 
ATOM 579  C C   ? PRO A 1  75 ?   8.301 -13.358   7.057 1.000 96.720 ? 75  PRO A C   1 
ATOM 580  C CB  ? PRO A 1  75 ?   6.584 -15.166   7.410 1.000 96.720 ? 75  PRO A CB  1 
ATOM 581  O O   ? PRO A 1  75 ?   9.199 -13.337   7.902 1.000 96.720 ? 75  PRO A O   1 
ATOM 582  C CG  ? PRO A 1  75 ?   5.821 -15.362   6.140 1.000 96.720 ? 75  PRO A CG  1 
ATOM 583  C CD  ? PRO A 1  75 ?   5.023 -14.120   5.866 1.000 96.720 ? 75  PRO A CD  1 
ATOM 584  N N   ? ASP A 1  76 ?   8.481 -13.085   5.774 1.000 96.770 ? 76  ASP A N   1 
ATOM 585  C CA  ? ASP A 1  76 ?   9.838 -12.857   5.288 1.000 96.770 ? 76  ASP A CA  1 
ATOM 586  C C   ? ASP A 1  76 ?  10.099 -11.368   5.068 1.000 96.770 ? 76  ASP A C   1 
ATOM 587  C CB  ? ASP A 1  76 ?  10.081 -13.630   3.991 1.000 96.770 ? 76  ASP A CB  1 
ATOM 588  O O   ? ASP A 1  76 ?  11.049 -10.995   4.377 1.000 96.770 ? 76  ASP A O   1 
ATOM 589  C CG  ? ASP A 1  76 ?  10.063 -15.136   4.186 1.000 96.770 ? 76  ASP A CG  1 
ATOM 590  O OD1 ? ASP A 1  76 ?  10.464 -15.615   5.269 1.000 96.770 ? 76  ASP A OD1 1 
ATOM 591  O OD2 ? ASP A 1  76 ?   9.648 -15.850   3.248 1.000 96.770 ? 76  ASP A OD2 1 
ATOM 592  N N   ? TYR A 1  77 ?   9.222 -10.522   5.622 1.000 96.460 ? 77  TYR A N   1 
ATOM 593  C CA  ? TYR A 1  77 ?   9.454  -9.086   5.511 1.000 96.460 ? 77  TYR A CA  1 
ATOM 594  C C   ? TYR A 1  77 ?  10.800  -8.702   6.113 1.000 96.460 ? 77  TYR A C   1 
ATOM 595  C CB  ? TYR A 1  77 ?   8.331  -8.305   6.202 1.000 96.460 ? 77  TYR A CB  1 
ATOM 596  O O   ? TYR A 1  77 ?  11.107  -9.072   7.249 1.000 96.460 ? 77  TYR A O   1 
ATOM 597  C CG  ? TYR A 1  77 ?   8.606  -6.826   6.322 1.000 96.460 ? 77  TYR A CG  1 
ATOM 598  C CD1 ? TYR A 1  77 ?   8.587  -6.193   7.563 1.000 96.460 ? 77  TYR A CD1 1 
ATOM 599  C CD2 ? TYR A 1  77 ?   8.884  -6.058   5.197 1.000 96.460 ? 77  TYR A CD2 1 
ATOM 600  C CE1 ? TYR A 1  77 ?   8.837  -4.830   7.679 1.000 96.460 ? 77  TYR A CE1 1 
ATOM 601  C CE2 ? TYR A 1  77 ?   9.136  -4.694   5.301 1.000 96.460 ? 77  TYR A CE2 1 
ATOM 602  O OH  ? TYR A 1  77 ?   9.359  -2.740   6.653 1.000 96.460 ? 77  TYR A OH  1 
ATOM 603  C CZ  ? TYR A 1  77 ?   9.111  -4.090   6.544 1.000 96.460 ? 77  TYR A CZ  1 
ATOM 604  N N   ? ASN A 1  78 ?  11.595  -7.958   5.336 1.000 93.820 ? 78  ASN A N   1 
ATOM 605  C CA  ? ASN A 1  78 ?  12.890  -7.413   5.730 1.000 93.820 ? 78  ASN A CA  1 
ATOM 606  C C   ? ASN A 1  78 ?  12.865  -5.888   5.778 1.000 93.820 ? 78  ASN A C   1 
ATOM 607  C CB  ? ASN A 1  78 ?  13.987  -7.896   4.779 1.000 93.820 ? 78  ASN A CB  1 
ATOM 608  O O   ? ASN A 1  78 ?  12.815  -5.230   4.738 1.000 93.820 ? 78  ASN A O   1 
ATOM 609  C CG  ? ASN A 1  78 ?  15.375  -7.487   5.233 1.000 93.820 ? 78  ASN A CG  1 
ATOM 610  N ND2 ? ASN A 1  78 ?  16.341  -8.382   5.063 1.000 93.820 ? 78  ASN A ND2 1 
ATOM 611  O OD1 ? ASN A 1  78 ?  15.576  -6.378   5.732 1.000 93.820 ? 78  ASN A OD1 1 
ATOM 612  N N   ? SER A 1  79 ?  12.969  -5.298   6.982 1.000 93.130 ? 79  SER A N   1 
ATOM 613  C CA  ? SER A 1  79 ?  12.774  -3.865   7.175 1.000 93.130 ? 79  SER A CA  1 
ATOM 614  C C   ? SER A 1  79 ?  13.985  -3.073   6.693 1.000 93.130 ? 79  SER A C   1 
ATOM 615  C CB  ? SER A 1  79 ?  12.504  -3.554   8.647 1.000 93.130 ? 79  SER A CB  1 
ATOM 616  O O   ? SER A 1  79 ?  13.888  -1.868   6.449 1.000 93.130 ? 79  SER A O   1 
ATOM 617  O OG  ? SER A 1  79 ?  13.589  -3.971   9.457 1.000 93.130 ? 79  SER A OG  1 
ATOM 618  N N   ? TYR A 1  80 ?  15.098  -3.819   6.459 1.000 90.440 ? 80  TYR A N   1 
ATOM 619  C CA  ? TYR A 1  80 ?  16.297  -3.157   5.956 1.000 90.440 ? 80  TYR A CA  1 
ATOM 620  C C   ? TYR A 1  80 ?  16.236  -2.994   4.442 1.000 90.440 ? 80  TYR A C   1 
ATOM 621  C CB  ? TYR A 1  80 ?  17.550  -3.945   6.347 1.000 90.440 ? 80  TYR A CB  1 
ATOM 622  O O   ? TYR A 1  80 ?  16.501  -1.910   3.917 1.000 90.440 ? 80  TYR A O   1 
ATOM 623  C CG  ? TYR A 1  80 ?  17.803  -3.985   7.835 1.000 90.440 ? 80  TYR A CG  1 
ATOM 624  C CD1 ? TYR A 1  80 ?  18.318  -2.877   8.503 1.000 90.440 ? 80  TYR A CD1 1 
ATOM 625  C CD2 ? TYR A 1  80 ?  17.529  -5.131   8.574 1.000 90.440 ? 80  TYR A CD2 1 
ATOM 626  C CE1 ? TYR A 1  80 ?  18.555  -2.910   9.874 1.000 90.440 ? 80  TYR A CE1 1 
ATOM 627  C CE2 ? TYR A 1  80 ?  17.762  -5.175   9.944 1.000 90.440 ? 80  TYR A CE2 1 
ATOM 628  O OH  ? TYR A 1  80 ?  18.506  -4.100  11.941 1.000 90.440 ? 80  TYR A OH  1 
ATOM 629  C CZ  ? TYR A 1  80 ?  18.273  -4.062  10.585 1.000 90.440 ? 80  TYR A CZ  1 
ATOM 630  N N   ? THR A 1  81 ?  15.769  -4.009   3.721 1.000 90.390 ? 81  THR A N   1 
ATOM 631  C CA  ? THR A 1  81 ?  15.786  -4.016   2.262 1.000 90.390 ? 81  THR A CA  1 
ATOM 632  C C   ? THR A 1  81 ?  14.391  -3.747   1.704 1.000 90.390 ? 81  THR A C   1 
ATOM 633  C CB  ? THR A 1  81 ?  16.310  -5.356   1.716 1.000 90.390 ? 81  THR A CB  1 
ATOM 634  O O   ? THR A 1  81 ?  14.234  -3.493   0.508 1.000 90.390 ? 81  THR A O   1 
ATOM 635  C CG2 ? THR A 1  81 ?  17.705  -5.661   2.253 1.000 90.390 ? 81  THR A CG2 1 
ATOM 636  O OG1 ? THR A 1  81 ?  15.419  -6.407   2.109 1.000 90.390 ? 81  THR A OG1 1 
ATOM 637  N N   ? LEU A 1  82 ?  13.367  -3.749   2.573 1.000 93.010 ? 82  LEU A N   1 
ATOM 638  C CA  ? LEU A 1  82 ?  11.955  -3.590   2.240 1.000 93.010 ? 82  LEU A CA  1 
ATOM 639  C C   ? LEU A 1  82 ?  11.485  -4.709   1.316 1.000 93.010 ? 82  LEU A C   1 
ATOM 640  C CB  ? LEU A 1  82 ?  11.710  -2.230   1.581 1.000 93.010 ? 82  LEU A CB  1 
ATOM 641  O O   ? LEU A 1  82 ?  10.494  -4.552   0.599 1.000 93.010 ? 82  LEU A O   1 
ATOM 642  C CG  ? LEU A 1  82 ?  11.899  -1.001   2.471 1.000 93.010 ? 82  LEU A CG  1 
ATOM 643  C CD1 ? LEU A 1  82 ?  11.589   0.272   1.690 1.000 93.010 ? 82  LEU A CD1 1 
ATOM 644  C CD2 ? LEU A 1  82 ?  11.019  -1.100   3.713 1.000 93.010 ? 82  LEU A CD2 1 
ATOM 645  N N   ? GLU A 1  83 ?  12.236  -5.790   1.262 1.000 93.850 ? 83  GLU A N   1 
ATOM 646  C CA  ? GLU A 1  83 ?  11.790  -6.990   0.561 1.000 93.850 ? 83  GLU A CA  1 
ATOM 647  C C   ? GLU A 1  83 ?  10.566  -7.601   1.236 1.000 93.850 ? 83  GLU A C   1 
ATOM 648  C CB  ? GLU A 1  83 ?  12.920  -8.021   0.488 1.000 93.850 ? 83  GLU A CB  1 
ATOM 649  O O   ? GLU A 1  83 ?  10.499  -7.673   2.465 1.000 93.850 ? 83  GLU A O   1 
ATOM 650  C CG  ? GLU A 1  83 ?  12.612  -9.208  -0.413 1.000 93.850 ? 83  GLU A CG  1 
ATOM 651  C CD  ? GLU A 1  83 ?  13.784 -10.164  -0.567 1.000 93.850 ? 83  GLU A CD  1 
ATOM 652  O OE1 ? GLU A 1  83 ?  13.713 -11.300  -0.045 1.000 93.850 ? 83  GLU A OE1 1 
ATOM 653  O OE2 ? GLU A 1  83 ?  14.781  -9.774  -1.213 1.000 93.850 ? 83  GLU A OE2 1 
ATOM 654  N N   ? ASN A 1  84 ?   9.609  -8.045   0.523 1.000 96.350 ? 84  ASN A N   1 
ATOM 655  C CA  ? ASN A 1  84 ?   8.377  -8.654   1.013 1.000 96.350 ? 84  ASN A CA  1 
ATOM 656  C C   ? ASN A 1  84 ?   7.549  -7.666   1.829 1.000 96.350 ? 84  ASN A C   1 
ATOM 657  C CB  ? ASN A 1  84 ?   8.688  -9.900   1.845 1.000 96.350 ? 84  ASN A CB  1 
ATOM 658  O O   ? ASN A 1  84 ?   6.977  -8.030   2.858 1.000 96.350 ? 84  ASN A O   1 
ATOM 659  C CG  ? ASN A 1  84 ?   9.482 -10.935   1.072 1.000 96.350 ? 84  ASN A CG  1 
ATOM 660  N ND2 ? ASN A 1  84 ?  10.642 -11.307   1.599 1.000 96.350 ? 84  ASN A ND2 1 
ATOM 661  O OD1 ? ASN A 1  84 ?   9.056 -11.396   0.010 1.000 96.350 ? 84  ASN A OD1 1 
ATOM 662  N N   ? ASP A 1  85 ?   7.584  -6.373   1.535 1.000 97.380 ? 85  ASP A N   1 
ATOM 663  C CA  ? ASP A 1  85 ?   6.906  -5.271   2.211 1.000 97.380 ? 85  ASP A CA  1 
ATOM 664  C C   ? ASP A 1  85 ?   5.401  -5.312   1.953 1.000 97.380 ? 85  ASP A C   1 
ATOM 665  C CB  ? ASP A 1  85 ?   7.481  -3.928   1.758 1.000 97.380 ? 85  ASP A CB  1 
ATOM 666  O O   ? ASP A 1  85 ?   4.872  -4.488   1.205 1.000 97.380 ? 85  ASP A O   1 
ATOM 667  C CG  ? ASP A 1  85 ?   6.970  -2.757   2.579 1.000 97.380 ? 85  ASP A CG  1 
ATOM 668  O OD1 ? ASP A 1  85 ?   6.476  -2.972   3.707 1.000 97.380 ? 85  ASP A OD1 1 
ATOM 669  O OD2 ? ASP A 1  85 ?   7.060  -1.609   2.093 1.000 97.380 ? 85  ASP A OD2 1 
ATOM 670  N N   ? ILE A 1  86 ?   4.656  -6.322   2.529 1.000 97.900 ? 86  ILE A N   1 
ATOM 671  C CA  ? ILE A 1  86 ?   3.218  -6.522   2.384 1.000 97.900 ? 86  ILE A CA  1 
ATOM 672  C C   ? ILE A 1  86 ?   2.631  -7.018   3.703 1.000 97.900 ? 86  ILE A C   1 
ATOM 673  C CB  ? ILE A 1  86 ?   2.898  -7.519   1.247 1.000 97.900 ? 86  ILE A CB  1 
ATOM 674  O O   ? ILE A 1  86 ?   3.263  -7.800   4.417 1.000 97.900 ? 86  ILE A O   1 
ATOM 675  C CG1 ? ILE A 1  86 ?   1.384  -7.605   1.023 1.000 97.900 ? 86  ILE A CG1 1 
ATOM 676  C CG2 ? ILE A 1  86 ?   3.485  -8.899   1.557 1.000 97.900 ? 86  ILE A CG2 1 
ATOM 677  C CD1 ? ILE A 1  86 ?   0.987  -8.350  -0.244 1.000 97.900 ? 86  ILE A CD1 1 
ATOM 678  N N   ? MET A 1  87 ?   1.414  -6.525   4.032 1.000 97.650 ? 87  MET A N   1 
ATOM 679  C CA  ? MET A 1  87 ?   0.748  -6.870   5.285 1.000 97.650 ? 87  MET A CA  1 
ATOM 680  C C   ? MET A 1  87 ?  -0.765  -6.927   5.099 1.000 97.650 ? 87  MET A C   1 
ATOM 681  C CB  ? MET A 1  87 ?   1.102  -5.862   6.379 1.000 97.650 ? 87  MET A CB  1 
ATOM 682  O O   ? MET A 1  87 ?  -1.332  -6.134   4.346 1.000 97.650 ? 87  MET A O   1 
ATOM 683  C CG  ? MET A 1  87 ?   0.433  -6.145   7.714 1.000 97.650 ? 87  MET A CG  1 
ATOM 684  S SD  ? MET A 1  87 ?   0.977  -4.990   9.032 1.000 97.650 ? 87  MET A SD  1 
ATOM 685  C CE  ? MET A 1  87 ?   0.185  -3.460   8.463 1.000 97.650 ? 87  MET A CE  1 
ATOM 686  N N   ? LEU A 1  88 ?  -1.401  -7.858   5.734 1.000 97.920 ? 88  LEU A N   1 
ATOM 687  C CA  ? LEU A 1  88 ?  -2.855  -7.947   5.809 1.000 97.920 ? 88  LEU A CA  1 
ATOM 688  C C   ? LEU A 1  88 ?  -3.358  -7.495   7.176 1.000 97.920 ? 88  LEU A C   1 
ATOM 689  C CB  ? LEU A 1  88 ?  -3.320  -9.379   5.529 1.000 97.920 ? 88  LEU A CB  1 
ATOM 690  O O   ? LEU A 1  88 ?  -2.756  -7.820   8.202 1.000 97.920 ? 88  LEU A O   1 
ATOM 691  C CG  ? LEU A 1  88 ?  -3.094  -9.899   4.108 1.000 97.920 ? 88  LEU A CG  1 
ATOM 692  C CD1 ? LEU A 1  88 ?  -3.235 -11.417   4.071 1.000 97.920 ? 88  LEU A CD1 1 
ATOM 693  C CD2 ? LEU A 1  88 ?  -4.069  -9.243   3.137 1.000 97.920 ? 88  LEU A CD2 1 
ATOM 694  N N   ? LEU A 1  89 ?  -4.369  -6.681   7.139 1.000 97.540 ? 89  LEU A N   1 
ATOM 695  C CA  ? LEU A 1  89 ?  -5.080  -6.306   8.356 1.000 97.540 ? 89  LEU A CA  1 
ATOM 696  C C   ? LEU A 1  89 ?  -6.462  -6.950   8.399 1.000 97.540 ? 89  LEU A C   1 
ATOM 697  C CB  ? LEU A 1  89 ?  -5.210  -4.784   8.453 1.000 97.540 ? 89  LEU A CB  1 
ATOM 698  O O   ? LEU A 1  89 ?  -7.228  -6.848   7.438 1.000 97.540 ? 89  LEU A O   1 
ATOM 699  C CG  ? LEU A 1  89 ?  -3.915  -3.982   8.310 1.000 97.540 ? 89  LEU A CG  1 
ATOM 700  C CD1 ? LEU A 1  89 ?  -4.211  -2.486   8.347 1.000 97.540 ? 89  LEU A CD1 1 
ATOM 701  C CD2 ? LEU A 1  89 ?  -2.926  -4.364   9.406 1.000 97.540 ? 89  LEU A CD2 1 
ATOM 702  N N   ? LYS A 1  90 ?  -6.737  -7.679   9.537 1.000 96.790 ? 90  LYS A N   1 
ATOM 703  C CA  ? LYS A 1  90 ?  -8.085  -8.196   9.757 1.000 96.790 ? 90  LYS A CA  1 
ATOM 704  C C   ? LYS A 1  90 ?  -8.908  -7.237  10.614 1.000 96.790 ? 90  LYS A C   1 
ATOM 705  C CB  ? LYS A 1  90 ?  -8.030  -9.574  10.418 1.000 96.790 ? 90  LYS A CB  1 
ATOM 706  O O   ? LYS A 1  90 ?  -8.473  -6.833  11.694 1.000 96.790 ? 90  LYS A O   1 
ATOM 707  C CG  ? LYS A 1  90 ?  -9.379 -10.274  10.502 1.000 96.790 ? 90  LYS A CG  1 
ATOM 708  C CD  ? LYS A 1  90 ?  -9.237 -11.700  11.017 1.000 96.790 ? 90  LYS A CD  1 
ATOM 709  C CE  ? LYS A 1  90 ? -10.567 -12.442  10.987 1.000 96.790 ? 90  LYS A CE  1 
ATOM 710  N NZ  ? LYS A 1  90 ? -10.423 -13.856  11.445 1.000 96.790 ? 90  LYS A NZ  1 
ATOM 711  N N   ? LEU A 1  91 ? -10.039  -6.872  10.054 1.000 96.950 ? 91  LEU A N   1 
ATOM 712  C CA  ? LEU A 1  91 ? -10.898  -5.927  10.759 1.000 96.950 ? 91  LEU A CA  1 
ATOM 713  C C   ? LEU A 1  91 ? -11.785  -6.647  11.768 1.000 96.950 ? 91  LEU A C   1 
ATOM 714  C CB  ? LEU A 1  91 ? -11.763  -5.146   9.766 1.000 96.950 ? 91  LEU A CB  1 
ATOM 715  O O   ? LEU A 1  91 ? -12.204  -7.783  11.534 1.000 96.950 ? 91  LEU A O   1 
ATOM 716  C CG  ? LEU A 1  91 ? -11.018  -4.400   8.657 1.000 96.950 ? 91  LEU A CG  1 
ATOM 717  C CD1 ? LEU A 1  91 ? -12.007  -3.686   7.742 1.000 96.950 ? 91  LEU A CD1 1 
ATOM 718  C CD2 ? LEU A 1  91 ? -10.022  -3.411   9.253 1.000 96.950 ? 91  LEU A CD2 1 
ATOM 719  N N   ? LYS A 1  92 ? -12.019  -5.968  12.922 1.000 95.110 ? 92  LYS A N   1 
ATOM 720  C CA  ? LYS A 1  92 ? -12.846  -6.524  13.989 1.000 95.110 ? 92  LYS A CA  1 
ATOM 721  C C   ? LYS A 1  92 ? -14.256  -6.826  13.490 1.000 95.110 ? 92  LYS A C   1 
ATOM 722  C CB  ? LYS A 1  92 ? -12.905  -5.566  15.179 1.000 95.110 ? 92  LYS A CB  1 
ATOM 723  O O   ? LYS A 1  92 ? -14.847  -7.843  13.860 1.000 95.110 ? 92  LYS A O   1 
ATOM 724  C CG  ? LYS A 1  92 ? -13.642  -6.123  16.387 1.000 95.110 ? 92  LYS A CG  1 
ATOM 725  C CD  ? LYS A 1  92 ? -13.477  -5.225  17.607 1.000 95.110 ? 92  LYS A CD  1 
ATOM 726  C CE  ? LYS A 1  92 ? -14.160  -5.814  18.833 1.000 95.110 ? 92  LYS A CE  1 
ATOM 727  N NZ  ? LYS A 1  92 ? -13.940  -4.974  20.048 1.000 95.110 ? 92  LYS A NZ  1 
ATOM 728  N N   ? THR A 1  93 ? -14.800  -5.900  12.624 1.000 95.870 ? 93  THR A N   1 
ATOM 729  C CA  ? THR A 1  93 ? -16.133  -6.051  12.051 1.000 95.870 ? 93  THR A CA  1 
ATOM 730  C C   ? THR A 1  93 ? -16.080  -5.965  10.528 1.000 95.870 ? 93  THR A C   1 
ATOM 731  C CB  ? THR A 1  93 ? -17.099  -4.983  12.594 1.000 95.870 ? 93  THR A CB  1 
ATOM 732  O O   ? THR A 1  93 ? -15.198  -5.310   9.969 1.000 95.870 ? 93  THR A O   1 
ATOM 733  C CG2 ? THR A 1  93 ? -17.248  -5.096  14.108 1.000 95.870 ? 93  THR A CG2 1 
ATOM 734  O OG1 ? THR A 1  93 ? -16.595  -3.681  12.271 1.000 95.870 ? 93  THR A OG1 1 
ATOM 735  N N   ? LYS A 1  94 ? -17.071  -6.659   9.905 1.000 96.650 ? 94  LYS A N   1 
ATOM 736  C CA  ? LYS A 1  94 ? -17.172  -6.599   8.450 1.000 96.650 ? 94  LYS A CA  1 
ATOM 737  C C   ? LYS A 1  94 ? -17.624  -5.217   7.987 1.000 96.650 ? 94  LYS A C   1 
ATOM 738  C CB  ? LYS A 1  94 ? -18.137  -7.667   7.934 1.000 96.650 ? 94  LYS A CB  1 
ATOM 739  O O   ? LYS A 1  94 ? -18.506  -4.610   8.598 1.000 96.650 ? 94  LYS A O   1 
ATOM 740  C CG  ? LYS A 1  94 ? -17.660  -9.094   8.160 1.000 96.650 ? 94  LYS A CG  1 
ATOM 741  C CD  ? LYS A 1  94 ? -18.663 -10.109   7.627 1.000 96.650 ? 94  LYS A CD  1 
ATOM 742  C CE  ? LYS A 1  94 ? -18.202 -11.538   7.882 1.000 96.650 ? 94  LYS A CE  1 
ATOM 743  N NZ  ? LYS A 1  94 ? -19.210 -12.537   7.416 1.000 96.650 ? 94  LYS A NZ  1 
ATOM 744  N N   ? VAL A 1  95 ? -16.940  -4.788   6.859 1.000 96.760 ? 95  VAL A N   1 
ATOM 745  C CA  ? VAL A 1  95 ? -17.357  -3.514   6.284 1.000 96.760 ? 95  VAL A CA  1 
ATOM 746  C C   ? VAL A 1  95 ? -18.650  -3.701   5.495 1.000 96.760 ? 95  VAL A C   1 
ATOM 747  C CB  ? VAL A 1  95 ? -16.260  -2.915   5.375 1.000 96.760 ? 95  VAL A CB  1 
ATOM 748  O O   ? VAL A 1  95 ? -18.870  -4.754   4.892 1.000 96.760 ? 95  VAL A O   1 
ATOM 749  C CG1 ? VAL A 1  95 ? -14.989  -2.634   6.176 1.000 96.760 ? 95  VAL A CG1 1 
ATOM 750  C CG2 ? VAL A 1  95 ? -15.963  -3.855   4.209 1.000 96.760 ? 95  VAL A CG2 1 
ATOM 751  N N   ? ARG A 1  96 ? -19.563  -2.698   5.554 1.000 96.710 ? 96  ARG A N   1 
ATOM 752  C CA  ? ARG A 1  96 ? -20.751  -2.662   4.708 1.000 96.710 ? 96  ARG A CA  1 
ATOM 753  C C   ? ARG A 1  96 ? -20.464  -1.950   3.390 1.000 96.710 ? 96  ARG A C   1 
ATOM 754  C CB  ? ARG A 1  96 ? -21.908  -1.973   5.435 1.000 96.710 ? 96  ARG A CB  1 
ATOM 755  O O   ? ARG A 1  96 ? -20.082  -0.779   3.382 1.000 96.710 ? 96  ARG A O   1 
ATOM 756  C CG  ? ARG A 1  96 ? -22.434  -2.750   6.631 1.000 96.710 ? 96  ARG A CG  1 
ATOM 757  C CD  ? ARG A 1  96 ? -23.633  -2.061   7.268 1.000 96.710 ? 96  ARG A CD  1 
ATOM 758  N NE  ? ARG A 1  96 ? -24.119  -2.794   8.434 1.000 96.710 ? 96  ARG A NE  1 
ATOM 759  N NH1 ? ARG A 1  96 ? -25.729  -1.236   9.000 1.000 96.710 ? 96  ARG A NH1 1 
ATOM 760  N NH2 ? ARG A 1  96 ? -25.466  -3.131  10.263 1.000 96.710 ? 96  ARG A NH2 1 
ATOM 761  C CZ  ? ARG A 1  96 ? -25.104  -2.385   9.230 1.000 96.710 ? 96  ARG A CZ  1 
ATOM 762  N N   ? LEU A 1  97 ? -20.641  -2.721   2.280 1.000 97.190 ? 97  LEU A N   1 
ATOM 763  C CA  ? LEU A 1  97 ? -20.385  -2.119   0.976 1.000 97.190 ? 97  LEU A CA  1 
ATOM 764  C C   ? LEU A 1  97 ? -21.481  -1.122   0.614 1.000 97.190 ? 97  LEU A C   1 
ATOM 765  C CB  ? LEU A 1  97 ? -20.285  -3.200  -0.103 1.000 97.190 ? 97  LEU A CB  1 
ATOM 766  O O   ? LEU A 1  97 ? -22.648  -1.324   0.957 1.000 97.190 ? 97  LEU A O   1 
ATOM 767  C CG  ? LEU A 1  97 ? -19.222  -4.278   0.114 1.000 97.190 ? 97  LEU A CG  1 
ATOM 768  C CD1 ? LEU A 1  97 ? -19.212  -5.255  -1.056 1.000 97.190 ? 97  LEU A CD1 1 
ATOM 769  C CD2 ? LEU A 1  97 ? -17.847  -3.644   0.300 1.000 97.190 ? 97  LEU A CD2 1 
ATOM 770  N N   ? SER A 1  98 ? -21.106  -0.012  -0.073 1.000 96.330 ? 98  SER A N   1 
ATOM 771  C CA  ? SER A 1  98 ? -21.945   1.083  -0.547 1.000 96.330 ? 98  SER A CA  1 
ATOM 772  C C   ? SER A 1  98 ? -21.324   1.773  -1.757 1.000 96.330 ? 98  SER A C   1 
ATOM 773  C CB  ? SER A 1  98 ? -22.176   2.104   0.568 1.000 96.330 ? 98  SER A CB  1 
ATOM 774  O O   ? SER A 1  98 ? -20.344   1.282  -2.322 1.000 96.330 ? 98  SER A O   1 
ATOM 775  O OG  ? SER A 1  98 ? -20.976   2.790   0.879 1.000 96.330 ? 98  SER A OG  1 
ATOM 776  N N   ? ASN A 1  99 ? -21.965   2.935  -2.152 1.000 94.560 ? 99  ASN A N   1 
ATOM 777  C CA  ? ASN A 1  99 ? -21.437   3.690  -3.283 1.000 94.560 ? 99  ASN A CA  1 
ATOM 778  C C   ? ASN A 1  99 ? -20.071   4.293  -2.967 1.000 94.560 ? 99  ASN A C   1 
ATOM 779  C CB  ? ASN A 1  99 ? -22.417   4.788  -3.700 1.000 94.560 ? 99  ASN A CB  1 
ATOM 780  O O   ? ASN A 1  99 ? -19.288   4.577  -3.875 1.000 94.560 ? 99  ASN A O   1 
ATOM 781  C CG  ? ASN A 1  99 ? -23.669   4.236  -4.353 1.000 94.560 ? 99  ASN A CG  1 
ATOM 782  N ND2 ? ASN A 1  99 ? -24.754   5.000  -4.296 1.000 94.560 ? 99  ASN A ND2 1 
ATOM 783  O OD1 ? ASN A 1  99 ? -23.661   3.133  -4.904 1.000 94.560 ? 99  ASN A OD1 1 
ATOM 784  N N   ? SER A 1 100 ? -19.695   4.382  -1.706 1.000 95.710 ? 100 SER A N   1 
ATOM 785  C CA  ? SER A 1 100 ? -18.456   5.036  -1.297 1.000 95.710 ? 100 SER A CA  1 
ATOM 786  C C   ? SER A 1 100 ? -17.466   4.032  -0.716 1.000 95.710 ? 100 SER A C   1 
ATOM 787  C CB  ? SER A 1 100 ? -18.742   6.134  -0.270 1.000 95.710 ? 100 SER A CB  1 
ATOM 788  O O   ? SER A 1 100 ? -16.313   4.374  -0.447 1.000 95.710 ? 100 SER A O   1 
ATOM 789  O OG  ? SER A 1 100 ? -19.416   5.603   0.858 1.000 95.710 ? 100 SER A OG  1 
ATOM 790  N N   ? VAL A 1 101 ? -17.911   2.800  -0.459 1.000 97.610 ? 101 VAL A N   1 
ATOM 791  C CA  ? VAL A 1 101 ? -17.072   1.731   0.075 1.000 97.610 ? 101 VAL A CA  1 
ATOM 792  C C   ? VAL A 1 101 ? -17.191   0.491  -0.808 1.000 97.610 ? 101 VAL A C   1 
ATOM 793  C CB  ? VAL A 1 101 ? -17.452   1.386   1.532 1.000 97.610 ? 101 VAL A CB  1 
ATOM 794  O O   ? VAL A 1 101 ? -18.267  -0.101  -0.916 1.000 97.610 ? 101 VAL A O   1 
ATOM 795  C CG1 ? VAL A 1 101 ? -16.529   0.303   2.089 1.000 97.610 ? 101 VAL A CG1 1 
ATOM 796  C CG2 ? VAL A 1 101 ? -17.400   2.637   2.407 1.000 97.610 ? 101 VAL A CG2 1 
ATOM 797  N N   ? GLY A 1 102 ? -16.025   0.163  -1.421 1.000 97.510 ? 102 GLY A N   1 
ATOM 798  C CA  ? GLY A 1 102 ? -16.011  -0.990  -2.307 1.000 97.510 ? 102 GLY A CA  1 
ATOM 799  C C   ? GLY A 1 102 ? -14.714  -1.775  -2.244 1.000 97.510 ? 102 GLY A C   1 
ATOM 800  O O   ? GLY A 1 102 ? -13.741  -1.328  -1.634 1.000 97.510 ? 102 GLY A O   1 
ATOM 801  N N   ? LEU A 1 103 ? -14.745  -2.961  -2.901 1.000 97.870 ? 103 LEU A N   1 
ATOM 802  C CA  ? LEU A 1 103 ? -13.590  -3.851  -2.931 1.000 97.870 ? 103 LEU A CA  1 
ATOM 803  C C   ? LEU A 1 103 ? -12.801  -3.674  -4.224 1.000 97.870 ? 103 LEU A C   1 
ATOM 804  C CB  ? LEU A 1 103 ? -14.032  -5.309  -2.785 1.000 97.870 ? 103 LEU A CB  1 
ATOM 805  O O   ? LEU A 1 103 ? -13.373  -3.342  -5.265 1.000 97.870 ? 103 LEU A O   1 
ATOM 806  C CG  ? LEU A 1 103 ? -14.967  -5.620  -1.615 1.000 97.870 ? 103 LEU A CG  1 
ATOM 807  C CD1 ? LEU A 1 103 ? -15.370  -7.091  -1.634 1.000 97.870 ? 103 LEU A CD1 1 
ATOM 808  C CD2 ? LEU A 1 103 ? -14.303  -5.260  -0.290 1.000 97.870 ? 103 LEU A CD2 1 
ATOM 809  N N   ? ILE A 1 104 ? -11.449  -3.912  -4.101 1.000 97.880 ? 104 ILE A N   1 
ATOM 810  C CA  ? ILE A 1 104 ? -10.623  -3.928  -5.304 1.000 97.880 ? 104 ILE A CA  1 
ATOM 811  C C   ? ILE A 1 104 ? -10.191  -5.359  -5.614 1.000 97.880 ? 104 ILE A C   1 
ATOM 812  C CB  ? ILE A 1 104 ?  -9.386  -3.015  -5.152 1.000 97.880 ? 104 ILE A CB  1 
ATOM 813  O O   ? ILE A 1 104 ?  -9.959  -6.155  -4.702 1.000 97.880 ? 104 ILE A O   1 
ATOM 814  C CG1 ? ILE A 1 104 ?  -8.675  -2.851  -6.500 1.000 97.880 ? 104 ILE A CG1 1 
ATOM 815  C CG2 ? ILE A 1 104 ?  -8.431  -3.572  -4.092 1.000 97.880 ? 104 ILE A CG2 1 
ATOM 816  C CD1 ? ILE A 1 104 ?  -9.383  -1.909  -7.463 1.000 97.880 ? 104 ILE A CD1 1 
ATOM 817  N N   ? SER A 1 105 ? -10.177  -5.670  -6.928 1.000 96.460 ? 105 SER A N   1 
ATOM 818  C CA  ? SER A 1 105 ?  -9.763  -7.003  -7.354 1.000 96.460 ? 105 SER A CA  1 
ATOM 819  C C   ? SER A 1 105 ?  -8.246  -7.152  -7.307 1.000 96.460 ? 105 SER A C   1 
ATOM 820  C CB  ? SER A 1 105 ? -10.269  -7.296  -8.767 1.000 96.460 ? 105 SER A CB  1 
ATOM 821  O O   ? SER A 1 105 ?  -7.516  -6.173  -7.475 1.000 96.460 ? 105 SER A O   1 
ATOM 822  O OG  ? SER A 1 105 ? -11.685  -7.245  -8.815 1.000 96.460 ? 105 SER A OG  1 
ATOM 823  N N   ? LEU A 1 106 ?  -7.847  -8.443  -7.126 1.000 96.340 ? 106 LEU A N   1 
ATOM 824  C CA  ? LEU A 1 106 ?  -6.426  -8.770  -7.152 1.000 96.340 ? 106 LEU A CA  1 
ATOM 825  C C   ? LEU A 1 106 ?  -6.024  -9.341  -8.508 1.000 96.340 ? 106 LEU A C   1 
ATOM 826  C CB  ? LEU A 1 106 ?  -6.085  -9.769  -6.043 1.000 96.340 ? 106 LEU A CB  1 
ATOM 827  O O   ? LEU A 1 106 ?  -6.840  -9.964  -9.190 1.000 96.340 ? 106 LEU A O   1 
ATOM 828  C CG  ? LEU A 1 106 ?  -6.389  -9.324  -4.612 1.000 96.340 ? 106 LEU A CG  1 
ATOM 829  C CD1 ? LEU A 1 106 ?  -6.005 -10.420  -3.623 1.000 96.340 ? 106 LEU A CD1 1 
ATOM 830  C CD2 ? LEU A 1 106 ?  -5.658  -8.025  -4.289 1.000 96.340 ? 106 LEU A CD2 1 
ATOM 831  N N   ? PRO A 1 107 ?  -4.784  -9.066  -8.903 1.000 94.690 ? 107 PRO A N   1 
ATOM 832  C CA  ? PRO A 1 107 ?  -4.344  -9.471 -10.240 1.000 94.690 ? 107 PRO A CA  1 
ATOM 833  C C   ? PRO A 1 107 ?  -4.249 -10.987 -10.396 1.000 94.690 ? 107 PRO A C   1 
ATOM 834  C CB  ? PRO A 1 107 ?  -2.963  -8.822 -10.367 1.000 94.690 ? 107 PRO A CB  1 
ATOM 835  O O   ? PRO A 1 107 ?  -3.891 -11.688  -9.446 1.000 94.690 ? 107 PRO A O   1 
ATOM 836  C CG  ? PRO A 1 107 ?  -2.435  -8.769  -8.970 1.000 94.690 ? 107 PRO A CG  1 
ATOM 837  C CD  ? PRO A 1 107 ?  -3.583  -8.515  -8.035 1.000 94.690 ? 107 PRO A CD  1 
ATOM 838  N N   ? ARG A 1 108 ?  -4.568 -11.491 -11.630 1.000 86.900 ? 108 ARG A N   1 
ATOM 839  C CA  ? ARG A 1 108 ?  -4.473 -12.902 -11.989 1.000 86.900 ? 108 ARG A CA  1 
ATOM 840  C C   ? ARG A 1 108 ?  -3.202 -13.181 -12.783 1.000 86.900 ? 108 ARG A C   1 
ATOM 841  C CB  ? ARG A 1 108 ?  -5.700 -13.336 -12.794 1.000 86.900 ? 108 ARG A CB  1 
ATOM 842  O O   ? ARG A 1 108 ?  -2.713 -14.313 -12.805 1.000 86.900 ? 108 ARG A O   1 
ATOM 843  C CG  ? ARG A 1 108 ?  -6.999 -13.304 -12.004 1.000 86.900 ? 108 ARG A CG  1 
ATOM 844  C CD  ? ARG A 1 108 ?  -8.179 -13.779 -12.839 1.000 86.900 ? 108 ARG A CD  1 
ATOM 845  N NE  ? ARG A 1 108 ?  -9.438 -13.662 -12.109 1.000 86.900 ? 108 ARG A NE  1 
ATOM 846  N NH1 ? ARG A 1 108 ? -10.757 -14.412 -13.851 1.000 86.900 ? 108 ARG A NH1 1 
ATOM 847  N NH2 ? ARG A 1 108 ? -11.715 -13.820 -11.855 1.000 86.900 ? 108 ARG A NH2 1 
ATOM 848  C CZ  ? ARG A 1 108 ? -10.634 -13.965 -12.607 1.000 86.900 ? 108 ARG A CZ  1 
ATOM 849  N N   ? GLU A 1 109 ?  -2.680 -12.118 -13.406 1.000 82.990 ? 109 GLU A N   1 
ATOM 850  C CA  ? GLU A 1 109 ?  -1.468 -12.217 -14.215 1.000 82.990 ? 109 GLU A CA  1 
ATOM 851  C C   ? GLU A 1 109 ?  -0.522 -11.053 -13.936 1.000 82.990 ? 109 GLU A C   1 
ATOM 852  C CB  ? GLU A 1 109 ?  -1.818 -12.266 -15.704 1.000 82.990 ? 109 GLU A CB  1 
ATOM 853  O O   ? GLU A 1 109 ?  -0.930 -10.035 -13.374 1.000 82.990 ? 109 GLU A O   1 
ATOM 854  C CG  ? GLU A 1 109 ?  -2.738 -13.417 -16.083 1.000 82.990 ? 109 GLU A CG  1 
ATOM 855  C CD  ? GLU A 1 109 ?  -3.088 -13.444 -17.562 1.000 82.990 ? 109 GLU A CD  1 
ATOM 856  O OE1 ? GLU A 1 109 ?  -3.822 -14.361 -17.996 1.000 82.990 ? 109 GLU A OE1 1 
ATOM 857  O OE2 ? GLU A 1 109 ?  -2.624 -12.541 -18.294 1.000 82.990 ? 109 GLU A OE2 1 
ATOM 858  N N   ? ASP A 1 110 ?   0.695 -11.340 -14.451 1.000 81.430 ? 110 ASP A N   1 
ATOM 859  C CA  ? ASP A 1 110 ?   1.698 -10.284 -14.353 1.000 81.430 ? 110 ASP A CA  1 
ATOM 860  C C   ? ASP A 1 110 ?   1.417  -9.165 -15.352 1.000 81.430 ? 110 ASP A C   1 
ATOM 861  C CB  ? ASP A 1 110 ?   3.100 -10.854 -14.582 1.000 81.430 ? 110 ASP A CB  1 
ATOM 862  O O   ? ASP A 1 110 ?   0.776  -9.390 -16.380 1.000 81.430 ? 110 ASP A O   1 
ATOM 863  C CG  ? ASP A 1 110 ?   3.638 -11.608 -13.379 1.000 81.430 ? 110 ASP A CG  1 
ATOM 864  O OD1 ? ASP A 1 110 ?   3.093 -11.448 -12.265 1.000 81.430 ? 110 ASP A OD1 1 
ATOM 865  O OD2 ? ASP A 1 110 ?   4.616 -12.368 -13.546 1.000 81.430 ? 110 ASP A OD2 1 
ATOM 866  N N   ? LEU A 1 111 ?   1.842  -7.942 -14.976 1.000 87.070 ? 111 LEU A N   1 
ATOM 867  C CA  ? LEU A 1 111 ?   1.638  -6.743 -15.781 1.000 87.070 ? 111 LEU A CA  1 
ATOM 868  C C   ? LEU A 1 111 ?   2.789  -6.545 -16.762 1.000 87.070 ? 111 LEU A C   1 
ATOM 869  C CB  ? LEU A 1 111 ?   1.499  -5.511 -14.883 1.000 87.070 ? 111 LEU A CB  1 
ATOM 870  O O   ? LEU A 1 111 ?   3.922  -6.945 -16.484 1.000 87.070 ? 111 LEU A O   1 
ATOM 871  C CG  ? LEU A 1 111 ?   0.222  -5.422 -14.048 1.000 87.070 ? 111 LEU A CG  1 
ATOM 872  C CD1 ? LEU A 1 111 ?   0.341  -4.307 -13.014 1.000 87.070 ? 111 LEU A CD1 1 
ATOM 873  C CD2 ? LEU A 1 111 ?  -0.990  -5.198 -14.946 1.000 87.070 ? 111 LEU A CD2 1 
ATOM 874  N N   ? LYS A 1 112 ?   2.474  -5.937 -17.899 1.000 87.190 ? 112 LYS A N   1 
ATOM 875  C CA  ? LYS A 1 112 ?   3.483  -5.589 -18.895 1.000 87.190 ? 112 LYS A CA  1 
ATOM 876  C C   ? LYS A 1 112 ?   3.947  -4.145 -18.726 1.000 87.190 ? 112 LYS A C   1 
ATOM 877  C CB  ? LYS A 1 112 ?   2.939  -5.803 -20.308 1.000 87.190 ? 112 LYS A CB  1 
ATOM 878  O O   ? LYS A 1 112 ?   3.192  -3.297 -18.246 1.000 87.190 ? 112 LYS A O   1 
ATOM 879  C CG  ? LYS A 1 112 ?   2.574  -7.247 -20.619 1.000 87.190 ? 112 LYS A CG  1 
ATOM 880  C CD  ? LYS A 1 112 ?   2.104  -7.407 -22.059 1.000 87.190 ? 112 LYS A CD  1 
ATOM 881  C CE  ? LYS A 1 112 ?   1.726  -8.850 -22.367 1.000 87.190 ? 112 LYS A CE  1 
ATOM 882  N NZ  ? LYS A 1 112 ?   1.207  -9.001 -23.759 1.000 87.190 ? 112 LYS A NZ  1 
ATOM 883  N N   ? ALA A 1 113 ?   5.144  -3.953 -19.115 1.000 92.860 ? 113 ALA A N   1 
ATOM 884  C CA  ? ALA A 1 113 ?   5.648  -2.582 -19.148 1.000 92.860 ? 113 ALA A CA  1 
ATOM 885  C C   ? ALA A 1 113 ?   4.751  -1.688 -20.000 1.000 92.860 ? 113 ALA A C   1 
ATOM 886  C CB  ? ALA A 1 113 ?   7.079  -2.554 -19.678 1.000 92.860 ? 113 ALA A CB  1 
ATOM 887  O O   ? ALA A 1 113 ?   4.075  -2.167 -20.914 1.000 92.860 ? 113 ALA A O   1 
ATOM 888  N N   ? ASP A 1 114 ?   4.628  -0.395 -19.655 1.000 94.120 ? 114 ASP A N   1 
ATOM 889  C CA  ? ASP A 1 114 ?   3.931   0.655 -20.392 1.000 94.120 ? 114 ASP A CA  1 
ATOM 890  C C   ? ASP A 1 114 ?   2.426   0.595 -20.143 1.000 94.120 ? 114 ASP A C   1 
ATOM 891  C CB  ? ASP A 1 114 ?   4.221   0.541 -21.891 1.000 94.120 ? 114 ASP A CB  1 
ATOM 892  O O   ? ASP A 1 114 ?   1.652   1.283 -20.812 1.000 94.120 ? 114 ASP A O   1 
ATOM 893  C CG  ? ASP A 1 114 ?   5.670   0.831 -22.238 1.000 94.120 ? 114 ASP A CG  1 
ATOM 894  O OD1 ? ASP A 1 114 ?   6.267   1.754 -21.643 1.000 94.120 ? 114 ASP A OD1 1 
ATOM 895  O OD2 ? ASP A 1 114 ?   6.220   0.132 -23.117 1.000 94.120 ? 114 ASP A OD2 1 
ATOM 896  N N   ? THR A 1 115 ?   2.017  -0.341 -19.271 1.000 95.760 ? 115 THR A N   1 
ATOM 897  C CA  ? THR A 1 115 ?   0.627  -0.381 -18.829 1.000 95.760 ? 115 THR A CA  1 
ATOM 898  C C   ? THR A 1 115 ?   0.277   0.872 -18.032 1.000 95.760 ? 115 THR A C   1 
ATOM 899  C CB  ? THR A 1 115 ?   0.348  -1.631 -17.975 1.000 95.760 ? 115 THR A CB  1 
ATOM 900  O O   ? THR A 1 115 ?   1.019   1.268 -17.130 1.000 95.760 ? 115 THR A O   1 
ATOM 901  C CG2 ? THR A 1 115 ?  -1.116  -1.693 -17.552 1.000 95.760 ? 115 THR A CG2 1 
ATOM 902  O OG1 ? THR A 1 115 ?   0.664  -2.803 -18.737 1.000 95.760 ? 115 THR A OG1 1 
ATOM 903  N N   ? LEU A 1 116 ?  -0.878   1.569 -18.384 1.000 95.890 ? 116 LEU A N   1 
ATOM 904  C CA  ? LEU A 1 116 ?  -1.358   2.750 -17.675 1.000 95.890 ? 116 LEU A CA  1 
ATOM 905  C C   ? LEU A 1 116 ?  -2.005   2.363 -16.350 1.000 95.890 ? 116 LEU A C   1 
ATOM 906  C CB  ? LEU A 1 116 ?  -2.358   3.524 -18.539 1.000 95.890 ? 116 LEU A CB  1 
ATOM 907  O O   ? LEU A 1 116 ?  -2.893   1.507 -16.314 1.000 95.890 ? 116 LEU A O   1 
ATOM 908  C CG  ? LEU A 1 116 ?  -2.850   4.858 -17.976 1.000 95.890 ? 116 LEU A CG  1 
ATOM 909  C CD1 ? LEU A 1 116 ?  -1.691   5.842 -17.857 1.000 95.890 ? 116 LEU A CD1 1 
ATOM 910  C CD2 ? LEU A 1 116 ?  -3.958   5.432 -18.851 1.000 95.890 ? 116 LEU A CD2 1 
ATOM 911  N N   ? CYS A 1 117 ?  -1.632   3.060 -15.332 1.000 97.270 ? 117 CYS A N   1 
ATOM 912  C CA  ? CYS A 1 117 ?  -2.106   2.775 -13.982 1.000 97.270 ? 117 CYS A CA  1 
ATOM 913  C C   ? CYS A 1 117 ?  -2.396   4.063 -13.222 1.000 97.270 ? 117 CYS A C   1 
ATOM 914  C CB  ? CYS A 1 117 ?  -1.077   1.942 -13.218 1.000 97.270 ? 117 CYS A CB  1 
ATOM 915  O O   ? CYS A 1 117 ?  -2.142   5.158 -13.728 1.000 97.270 ? 117 CYS A O   1 
ATOM 916  S SG  ? CYS A 1 117 ?  -0.668   0.376 -14.019 1.000 97.270 ? 117 CYS A SG  1 
ATOM 917  N N   ? SER A 1 118 ?  -2.888   3.874 -12.007 1.000 97.030 ? 118 SER A N   1 
ATOM 918  C CA  ? SER A 1 118 ?  -3.150   5.032 -11.159 1.000 97.030 ? 118 SER A CA  1 
ATOM 919  C C   ? SER A 1 118 ?  -2.823   4.734  -9.700 1.000 97.030 ? 118 SER A C   1 
ATOM 920  C CB  ? SER A 1 118 ?  -4.610   5.468 -11.284 1.000 97.030 ? 118 SER A CB  1 
ATOM 921  O O   ? SER A 1 118 ?  -2.845   3.576  -9.277 1.000 97.030 ? 118 SER A O   1 
ATOM 922  O OG  ? SER A 1 118 ?  -5.480   4.460 -10.798 1.000 97.030 ? 118 SER A OG  1 
ATOM 923  N N   ? ILE A 1 119 ?  -2.527   5.792  -8.939 1.000 97.200 ? 119 ILE A N   1 
ATOM 924  C CA  ? ILE A 1 119 ?  -2.301   5.748  -7.498 1.000 97.200 ? 119 ILE A CA  1 
ATOM 925  C C   ? ILE A 1 119 ?  -3.191   6.777  -6.804 1.000 97.200 ? 119 ILE A C   1 
ATOM 926  C CB  ? ILE A 1 119 ?  -0.817   6.002  -7.151 1.000 97.200 ? 119 ILE A CB  1 
ATOM 927  O O   ? ILE A 1 119 ?  -3.615   7.757  -7.421 1.000 97.200 ? 119 ILE A O   1 
ATOM 928  C CG1 ? ILE A 1 119 ?  -0.359   7.350  -7.720 1.000 97.200 ? 119 ILE A CG1 1 
ATOM 929  C CG2 ? ILE A 1 119 ?   0.062   4.861  -7.671 1.000 97.200 ? 119 ILE A CG2 1 
ATOM 930  C CD1 ? ILE A 1 119 ?   1.054   7.745  -7.312 1.000 97.200 ? 119 ILE A CD1 1 
ATOM 931  N N   ? ALA A 1 120 ?  -3.429   6.524  -5.602 1.000 97.200 ? 120 ALA A N   1 
ATOM 932  C CA  ? ALA A 1 120 ?  -4.236   7.442  -4.801 1.000 97.200 ? 120 ALA A CA  1 
ATOM 933  C C   ? ALA A 1 120 ?  -3.761   7.465  -3.350 1.000 97.200 ? 120 ALA A C   1 
ATOM 934  C CB  ? ALA A 1 120 ?  -5.710   7.052  -4.868 1.000 97.200 ? 120 ALA A CB  1 
ATOM 935  O O   ? ALA A 1 120 ?  -3.223   6.475  -2.851 1.000 97.200 ? 120 ALA A O   1 
ATOM 936  N N   ? GLY A 1 121 ?  -3.967   8.730  -2.699 1.000 97.220 ? 121 GLY A N   1 
ATOM 937  C CA  ? GLY A 1 121 ?  -3.553   8.806  -1.307 1.000 97.220 ? 121 GLY A CA  1 
ATOM 938  C C   ? GLY A 1 121 ?  -3.827  10.158  -0.676 1.000 97.220 ? 121 GLY A C   1 
ATOM 939  O O   ? GLY A 1 121 ?  -4.170  11.115  -1.372 1.000 97.220 ? 121 GLY A O   1 
ATOM 940  N N   ? TRP A 1 122 ?  -3.711  10.239   0.723 1.000 96.910 ? 122 TRP A N   1 
ATOM 941  C CA  ? TRP A 1 122 ?  -3.952  11.430   1.532 1.000 96.910 ? 122 TRP A CA  1 
ATOM 942  C C   ? TRP A 1 122 ?  -2.657  11.928   2.165 1.000 96.910 ? 122 TRP A C   1 
ATOM 943  C CB  ? TRP A 1 122 ?  -4.989  11.140   2.620 1.000 96.910 ? 122 TRP A CB  1 
ATOM 944  O O   ? TRP A 1 122 ?  -2.686  12.686   3.138 1.000 96.910 ? 122 TRP A O   1 
ATOM 945  C CG  ? TRP A 1 122 ?  -6.377  10.926   2.097 1.000 96.910 ? 122 TRP A CG  1 
ATOM 946  C CD1 ? TRP A 1 122 ?  -7.316  11.885   1.835 1.000 96.910 ? 122 TRP A CD1 1 
ATOM 947  C CD2 ? TRP A 1 122 ?  -6.985   9.671   1.776 1.000 96.910 ? 122 TRP A CD2 1 
ATOM 948  C CE2 ? TRP A 1 122 ?  -8.295   9.944   1.324 1.000 96.910 ? 122 TRP A CE2 1 
ATOM 949  C CE3 ? TRP A 1 122 ?  -6.548   8.341   1.826 1.000 96.910 ? 122 TRP A CE3 1 
ATOM 950  N NE1 ? TRP A 1 122 ?  -8.472  11.301   1.370 1.000 96.910 ? 122 TRP A NE1 1 
ATOM 951  C CH2 ? TRP A 1 122 ?  -8.720   7.641   0.984 1.000 96.910 ? 122 TRP A CH2 1 
ATOM 952  C CZ2 ? TRP A 1 122 ?  -9.173   8.934   0.925 1.000 96.910 ? 122 TRP A CZ2 1 
ATOM 953  C CZ3 ? TRP A 1 122 ?  -7.423   7.337   1.428 1.000 96.910 ? 122 TRP A CZ3 1 
ATOM 954  N N   ? GLY A 1 123 ?  -1.486  11.488   1.700 1.000 94.870 ? 123 GLY A N   1 
ATOM 955  C CA  ? GLY A 1 123 ?  -0.195  11.806   2.289 1.000 94.870 ? 123 GLY A CA  1 
ATOM 956  C C   ? GLY A 1 123 ?   0.256  13.227   2.007 1.000 94.870 ? 123 GLY A C   1 
ATOM 957  O O   ? GLY A 1 123 ?  -0.568  14.103   1.736 1.000 94.870 ? 123 GLY A O   1 
ATOM 958  N N   ? ARG A 1 124 ?   1.532  13.544   2.124 1.000 94.570 ? 124 ARG A N   1 
ATOM 959  C CA  ? ARG A 1 124 ?   2.130  14.852   1.879 1.000 94.570 ? 124 ARG A CA  1 
ATOM 960  C C   ? ARG A 1 124 ?   2.271  15.119   0.385 1.000 94.570 ? 124 ARG A C   1 
ATOM 961  C CB  ? ARG A 1 124 ?   3.496  14.956   2.561 1.000 94.570 ? 124 ARG A CB  1 
ATOM 962  O O   ? ARG A 1 124 ?   2.511  14.196  -0.396 1.000 94.570 ? 124 ARG A O   1 
ATOM 963  C CG  ? ARG A 1 124 ?   3.425  14.990   4.080 1.000 94.570 ? 124 ARG A CG  1 
ATOM 964  C CD  ? ARG A 1 124 ?   4.805  15.139   4.705 1.000 94.570 ? 124 ARG A CD  1 
ATOM 965  N NE  ? ARG A 1 124 ?   4.737  15.161   6.163 1.000 94.570 ? 124 ARG A NE  1 
ATOM 966  N NH1 ? ARG A 1 124 ?   4.668  17.464   6.332 1.000 94.570 ? 124 ARG A NH1 1 
ATOM 967  N NH2 ? ARG A 1 124 ?   4.614  16.169   8.223 1.000 94.570 ? 124 ARG A NH2 1 
ATOM 968  C CZ  ? ARG A 1 124 ?   4.673  16.264   6.903 1.000 94.570 ? 124 ARG A CZ  1 
ATOM 969  N N   ? LEU A 1 125 ?   2.175  16.487   0.018 1.000 92.350 ? 125 LEU A N   1 
ATOM 970  C CA  ? LEU A 1 125 ?   2.226  16.883  -1.386 1.000 92.350 ? 125 LEU A CA  1 
ATOM 971  C C   ? LEU A 1 125 ?   3.669  17.028  -1.857 1.000 92.350 ? 125 LEU A C   1 
ATOM 972  C CB  ? LEU A 1 125 ?   1.472  18.198  -1.600 1.000 92.350 ? 125 LEU A CB  1 
ATOM 973  O O   ? LEU A 1 125 ?   3.938  17.019  -3.061 1.000 92.350 ? 125 LEU A O   1 
ATOM 974  C CG  ? LEU A 1 125 ?  -0.035  18.164  -1.345 1.000 92.350 ? 125 LEU A CG  1 
ATOM 975  C CD1 ? LEU A 1 125 ?  -0.643  19.544  -1.574 1.000 92.350 ? 125 LEU A CD1 1 
ATOM 976  C CD2 ? LEU A 1 125 ?  -0.706  17.124  -2.237 1.000 92.350 ? 125 LEU A CD2 1 
ATOM 977  N N   ? TRP A 1 126 ?   4.608  17.033  -1.091 1.000 92.220 ? 126 TRP A N   1 
ATOM 978  C CA  ? TRP A 1 126 ?   6.043  17.028  -1.352 1.000 92.220 ? 126 TRP A CA  1 
ATOM 979  C C   ? TRP A 1 126 ?   6.831  16.826  -0.062 1.000 92.220 ? 126 TRP A C   1 
ATOM 980  C CB  ? TRP A 1 126 ?   6.472  18.334  -2.027 1.000 92.220 ? 126 TRP A CB  1 
ATOM 981  O O   ? TRP A 1 126 ?   6.248  16.740   1.021 1.000 92.220 ? 126 TRP A O   1 
ATOM 982  C CG  ? TRP A 1 126 ?   6.149  19.564  -1.233 1.000 92.220 ? 126 TRP A CG  1 
ATOM 983  C CD1 ? TRP A 1 126 ?   4.991  20.291  -1.272 1.000 92.220 ? 126 TRP A CD1 1 
ATOM 984  C CD2 ? TRP A 1 126 ?   6.999  20.215  -0.283 1.000 92.220 ? 126 TRP A CD2 1 
ATOM 985  C CE2 ? TRP A 1 126 ?   6.291  21.330   0.216 1.000 92.220 ? 126 TRP A CE2 1 
ATOM 986  C CE3 ? TRP A 1 126 ?   8.291  19.962   0.196 1.000 92.220 ? 126 TRP A CE3 1 
ATOM 987  N NE1 ? TRP A 1 126 ?   5.070  21.354  -0.403 1.000 92.220 ? 126 TRP A NE1 1 
ATOM 988  C CH2 ? TRP A 1 126 ?   8.100  21.922   1.623 1.000 92.220 ? 126 TRP A CH2 1 
ATOM 989  C CZ2 ? TRP A 1 126 ?   6.834  22.193   1.172 1.000 92.220 ? 126 TRP A CZ2 1 
ATOM 990  C CZ3 ? TRP A 1 126 ?   8.830  20.821   1.147 1.000 92.220 ? 126 TRP A CZ3 1 
ATOM 991  N N   ? ARG A 1 127 ?   8.250  16.823  -0.268 1.000 88.390 ? 127 ARG A N   1 
ATOM 992  C CA  ? ARG A 1 127 ?   9.104  16.580   0.889 1.000 88.390 ? 127 ARG A CA  1 
ATOM 993  C C   ? ARG A 1 127 ?   8.936  17.677   1.934 1.000 88.390 ? 127 ARG A C   1 
ATOM 994  C CB  ? ARG A 1 127 ?  10.571  16.481   0.464 1.000 88.390 ? 127 ARG A CB  1 
ATOM 995  O O   ? ARG A 1 127 ?   9.035  18.864   1.617 1.000 88.390 ? 127 ARG A O   1 
ATOM 996  C CG  ? ARG A 1 127 ?  11.507  16.043   1.579 1.000 88.390 ? 127 ARG A CG  1 
ATOM 997  C CD  ? ARG A 1 127 ?  12.942  15.905   1.089 1.000 88.390 ? 127 ARG A CD  1 
ATOM 998  N NE  ? ARG A 1 127 ?  13.568  17.208   0.880 1.000 88.390 ? 127 ARG A NE  1 
ATOM 999  N NH1 ? ARG A 1 127 ?  15.484  16.709   2.070 1.000 88.390 ? 127 ARG A NH1 1 
ATOM 1000 N NH2 ? ARG A 1 127 ?  15.236  18.771   1.101 1.000 88.390 ? 127 ARG A NH2 1 
ATOM 1001 C CZ  ? ARG A 1 127 ?  14.761  17.559   1.351 1.000 88.390 ? 127 ARG A CZ  1 
ATOM 1002 N N   ? LYS A 1 128 ?   8.393  17.422   3.110 1.000 87.810 ? 128 LYS A N   1 
ATOM 1003 C CA  ? LYS A 1 128 ?   8.186  18.338   4.228 1.000 87.810 ? 128 LYS A CA  1 
ATOM 1004 C C   ? LYS A 1 128 ?   7.014  19.278   3.959 1.000 87.810 ? 128 LYS A C   1 
ATOM 1005 C CB  ? LYS A 1 128 ?   9.454  19.148   4.501 1.000 87.810 ? 128 LYS A CB  1 
ATOM 1006 O O   ? LYS A 1 128 ?   6.954  20.378   4.512 1.000 87.810 ? 128 LYS A O   1 
ATOM 1007 C CG  ? LYS A 1 128 ?  10.634  18.310   4.971 1.000 87.810 ? 128 LYS A CG  1 
ATOM 1008 C CD  ? LYS A 1 128 ?  11.830  19.182   5.333 1.000 87.810 ? 128 LYS A CD  1 
ATOM 1009 C CE  ? LYS A 1 128 ?  13.012  18.344   5.801 1.000 87.810 ? 128 LYS A CE  1 
ATOM 1010 N NZ  ? LYS A 1 128 ?  14.188  19.194   6.154 1.000 87.810 ? 128 LYS A NZ  1 
ATOM 1011 N N   ? GLY A 1 129 ?   6.271  19.001   2.835 1.000 90.260 ? 129 GLY A N   1 
ATOM 1012 C CA  ? GLY A 1 129 ?   5.135  19.836   2.481 1.000 90.260 ? 129 GLY A CA  1 
ATOM 1013 C C   ? GLY A 1 129 ?   3.902  19.552   3.319 1.000 90.260 ? 129 GLY A C   1 
ATOM 1014 O O   ? GLY A 1 129 ?   3.955  18.760   4.261 1.000 90.260 ? 129 GLY A O   1 
ATOM 1015 N N   ? ALA A 1 130 ?   2.775  20.262   2.958 1.000 92.030 ? 130 ALA A N   1 
ATOM 1016 C CA  ? ALA A 1 130 ?   1.515  20.153   3.688 1.000 92.030 ? 130 ALA A CA  1 
ATOM 1017 C C   ? ALA A 1 130 ?   0.836  18.814   3.414 1.000 92.030 ? 130 ALA A C   1 
ATOM 1018 C CB  ? ALA A 1 130 ?   0.583  21.304   3.316 1.000 92.030 ? 130 ALA A CB  1 
ATOM 1019 O O   ? ALA A 1 130 ?   0.982  18.248   2.328 1.000 92.030 ? 130 ALA A O   1 
ATOM 1020 N N   ? LYS A 1 131 ?   0.114  18.312   4.471 1.000 93.590 ? 131 LYS A N   1 
ATOM 1021 C CA  ? LYS A 1 131 ?  -0.763  17.156   4.310 1.000 93.590 ? 131 LYS A CA  1 
ATOM 1022 C C   ? LYS A 1 131 ?  -2.097  17.560   3.688 1.000 93.590 ? 131 LYS A C   1 
ATOM 1023 C CB  ? LYS A 1 131 ?  -0.999  16.469   5.656 1.000 93.590 ? 131 LYS A CB  1 
ATOM 1024 O O   ? LYS A 1 131 ?  -2.586  18.667   3.921 1.000 93.590 ? 131 LYS A O   1 
ATOM 1025 C CG  ? LYS A 1 131 ?   0.246  15.827   6.250 1.000 93.590 ? 131 LYS A CG  1 
ATOM 1026 C CD  ? LYS A 1 131 ?  -0.062  15.121   7.564 1.000 93.590 ? 131 LYS A CD  1 
ATOM 1027 C CE  ? LYS A 1 131 ?   1.197  14.546   8.199 1.000 93.590 ? 131 LYS A CE  1 
ATOM 1028 N NZ  ? LYS A 1 131 ?   0.909  13.898   9.514 1.000 93.590 ? 131 LYS A NZ  1 
ATOM 1029 N N   ? THR A 1 132 ?  -2.623  16.705   2.912 1.000 93.740 ? 132 THR A N   1 
ATOM 1030 C CA  ? THR A 1 132 ?  -3.942  16.956   2.341 1.000 93.740 ? 132 THR A CA  1 
ATOM 1031 C C   ? THR A 1 132 ?  -4.996  16.078   3.009 1.000 93.740 ? 132 THR A C   1 
ATOM 1032 C CB  ? THR A 1 132 ?  -3.949  16.707   0.822 1.000 93.740 ? 132 THR A CB  1 
ATOM 1033 O O   ? THR A 1 132 ?  -4.743  14.906   3.298 1.000 93.740 ? 132 THR A O   1 
ATOM 1034 C CG2 ? THR A 1 132 ?  -3.492  15.290   0.494 1.000 93.740 ? 132 THR A CG2 1 
ATOM 1035 O OG1 ? THR A 1 132 ?  -5.278  16.897   0.319 1.000 93.740 ? 132 THR A OG1 1 
ATOM 1036 N N   ? ASP A 1 133 ?  -6.182  16.622   3.237 1.000 94.980 ? 133 ASP A N   1 
ATOM 1037 C CA  ? ASP A 1 133 ?  -7.288  15.843   3.787 1.000 94.980 ? 133 ASP A CA  1 
ATOM 1038 C C   ? ASP A 1 133 ?  -8.194  15.315   2.677 1.000 94.980 ? 133 ASP A C   1 
ATOM 1039 C CB  ? ASP A 1 133 ?  -8.099  16.685   4.773 1.000 94.980 ? 133 ASP A CB  1 
ATOM 1040 O O   ? ASP A 1 133 ?  -9.044  14.456   2.918 1.000 94.980 ? 133 ASP A O   1 
ATOM 1041 C CG  ? ASP A 1 133 ?  -7.361  16.951   6.074 1.000 94.980 ? 133 ASP A CG  1 
ATOM 1042 O OD1 ? ASP A 1 133 ?  -6.690  16.033   6.593 1.000 94.980 ? 133 ASP A OD1 1 
ATOM 1043 O OD2 ? ASP A 1 133 ?  -7.454  18.087   6.586 1.000 94.980 ? 133 ASP A OD2 1 
ATOM 1044 N N   ? ARG A 1 134 ?  -7.932  15.877   1.504 1.000 96.610 ? 134 ARG A N   1 
ATOM 1045 C CA  ? ARG A 1 134 ?  -8.703  15.415   0.355 1.000 96.610 ? 134 ARG A CA  1 
ATOM 1046 C C   ? ARG A 1 134 ?  -7.912  14.401  -0.464 1.000 96.610 ? 134 ARG A C   1 
ATOM 1047 C CB  ? ARG A 1 134 ?  -9.112  16.596  -0.528 1.000 96.610 ? 134 ARG A CB  1 
ATOM 1048 O O   ? ARG A 1 134 ?  -6.729  14.608  -0.743 1.000 96.610 ? 134 ARG A O   1 
ATOM 1049 C CG  ? ARG A 1 134 ? -10.089  17.553   0.137 1.000 96.610 ? 134 ARG A CG  1 
ATOM 1050 C CD  ? ARG A 1 134 ? -10.607  18.599  -0.840 1.000 96.610 ? 134 ARG A CD  1 
ATOM 1051 N NE  ? ARG A 1 134 ? -11.542  19.519  -0.199 1.000 96.610 ? 134 ARG A NE  1 
ATOM 1052 N NH1 ? ARG A 1 134 ? -11.853  20.836  -2.072 1.000 96.610 ? 134 ARG A NH1 1 
ATOM 1053 N NH2 ? ARG A 1 134 ? -12.949  21.333  -0.121 1.000 96.610 ? 134 ARG A NH2 1 
ATOM 1054 C CZ  ? ARG A 1 134 ? -12.113  20.561  -0.799 1.000 96.610 ? 134 ARG A CZ  1 
ATOM 1055 N N   ? LEU A 1 135 ?  -8.621  13.301  -0.806 1.000 97.650 ? 135 LEU A N   1 
ATOM 1056 C CA  ? LEU A 1 135 ?  -7.999  12.241  -1.592 1.000 97.650 ? 135 LEU A CA  1 
ATOM 1057 C C   ? LEU A 1 135 ?  -7.517  12.774  -2.938 1.000 97.650 ? 135 LEU A C   1 
ATOM 1058 C CB  ? LEU A 1 135 ?  -8.981  11.087  -1.809 1.000 97.650 ? 135 LEU A CB  1 
ATOM 1059 O O   ? LEU A 1 135 ?  -8.268  13.447  -3.648 1.000 97.650 ? 135 LEU A O   1 
ATOM 1060 C CG  ? LEU A 1 135 ?  -8.408   9.819  -2.444 1.000 97.650 ? 135 LEU A CG  1 
ATOM 1061 C CD1 ? LEU A 1 135 ?  -7.385   9.176  -1.514 1.000 97.650 ? 135 LEU A CD1 1 
ATOM 1062 C CD2 ? LEU A 1 135 ?  -9.525   8.837  -2.779 1.000 97.650 ? 135 LEU A CD2 1 
ATOM 1063 N N   ? ARG A 1 136 ?  -6.253  12.391  -3.171 1.000 97.740 ? 136 ARG A N   1 
ATOM 1064 C CA  ? ARG A 1 136 ?  -5.656  12.800  -4.438 1.000 97.740 ? 136 ARG A CA  1 
ATOM 1065 C C   ? ARG A 1 136 ?  -5.279  11.588  -5.283 1.000 97.740 ? 136 ARG A C   1 
ATOM 1066 C CB  ? ARG A 1 136 ?  -4.423  13.673  -4.194 1.000 97.740 ? 136 ARG A CB  1 
ATOM 1067 O O   ? ARG A 1 136 ?  -5.029  10.506  -4.748 1.000 97.740 ? 136 ARG A O   1 
ATOM 1068 C CG  ? ARG A 1 136 ?  -4.719  14.962  -3.445 1.000 97.740 ? 136 ARG A CG  1 
ATOM 1069 C CD  ? ARG A 1 136 ?  -3.523  15.904  -3.447 1.000 97.740 ? 136 ARG A CD  1 
ATOM 1070 N NE  ? ARG A 1 136 ?  -3.319  16.513  -4.758 1.000 97.740 ? 136 ARG A NE  1 
ATOM 1071 N NH1 ? ARG A 1 136 ?  -3.881  18.649  -4.082 1.000 97.740 ? 136 ARG A NH1 1 
ATOM 1072 N NH2 ? ARG A 1 136 ?  -3.280  18.252  -6.258 1.000 97.740 ? 136 ARG A NH2 1 
ATOM 1073 C CZ  ? ARG A 1 136 ?  -3.494  17.803  -5.030 1.000 97.740 ? 136 ARG A CZ  1 
ATOM 1074 N N   ? GLU A 1 137 ?  -5.162  11.786  -6.617 1.000 97.250 ? 137 GLU A N   1 
ATOM 1075 C CA  ? GLU A 1 137 ?  -4.818  10.701  -7.532 1.000 97.250 ? 137 GLU A CA  1 
ATOM 1076 C C   ? GLU A 1 137 ?  -3.954  11.205  -8.685 1.000 97.250 ? 137 GLU A C   1 
ATOM 1077 C CB  ? GLU A 1 137 ?  -6.084  10.034  -8.076 1.000 97.250 ? 137 GLU A CB  1 
ATOM 1078 O O   ? GLU A 1 137 ?  -4.018  12.381  -9.048 1.000 97.250 ? 137 GLU A O   1 
ATOM 1079 C CG  ? GLU A 1 137 ?  -6.899  10.924  -9.003 1.000 97.250 ? 137 GLU A CG  1 
ATOM 1080 C CD  ? GLU A 1 137 ?  -8.151  10.248  -9.537 1.000 97.250 ? 137 GLU A CD  1 
ATOM 1081 O OE1 ? GLU A 1 137 ?  -8.890  10.876 -10.328 1.000 97.250 ? 137 GLU A OE1 1 
ATOM 1082 O OE2 ? GLU A 1 137 ?  -8.395   9.080  -9.161 1.000 97.250 ? 137 GLU A OE2 1 
ATOM 1083 N N   ? ALA A 1 138 ?  -3.149  10.304  -9.195 1.000 96.590 ? 138 ALA A N   1 
ATOM 1084 C CA  ? ALA A 1 138 ?  -2.300  10.593 -10.348 1.000 96.590 ? 138 ALA A CA  1 
ATOM 1085 C C   ? ALA A 1 138 ?  -2.158   9.367 -11.245 1.000 96.590 ? 138 ALA A C   1 
ATOM 1086 C CB  ? ALA A 1 138 ?  -0.925  11.073  -9.889 1.000 96.590 ? 138 ALA A CB  1 
ATOM 1087 O O   ? ALA A 1 138 ?  -2.227   8.231 -10.771 1.000 96.590 ? 138 ALA A O   1 
ATOM 1088 N N   ? GLU A 1 139 ?  -2.019   9.676 -12.519 1.000 96.040 ? 139 GLU A N   1 
ATOM 1089 C CA  ? GLU A 1 139 ?  -1.760   8.621 -13.494 1.000 96.040 ? 139 GLU A CA  1 
ATOM 1090 C C   ? GLU A 1 139 ?  -0.271   8.294 -13.570 1.000 96.040 ? 139 GLU A C   1 
ATOM 1091 C CB  ? GLU A 1 139 ?  -2.281   9.025 -14.875 1.000 96.040 ? 139 GLU A CB  1 
ATOM 1092 O O   ? GLU A 1 139 ?   0.571   9.192 -13.509 1.000 96.040 ? 139 GLU A O   1 
ATOM 1093 C CG  ? GLU A 1 139 ?  -3.798   9.116 -14.958 1.000 96.040 ? 139 GLU A CG  1 
ATOM 1094 C CD  ? GLU A 1 139 ?  -4.304   9.460 -16.350 1.000 96.040 ? 139 GLU A CD  1 
ATOM 1095 O OE1 ? GLU A 1 139 ?  -5.133   8.699 -16.899 1.000 96.040 ? 139 GLU A OE1 1 
ATOM 1096 O OE2 ? GLU A 1 139 ?  -3.866  10.497 -16.896 1.000 96.040 ? 139 GLU A OE2 1 
ATOM 1097 N N   ? THR A 1 140 ?   0.015   6.977 -13.700 1.000 95.810 ? 140 THR A N   1 
ATOM 1098 C CA  ? THR A 1 140 ?   1.392   6.522 -13.857 1.000 95.810 ? 140 THR A CA  1 
ATOM 1099 C C   ? THR A 1 140 ?   1.472   5.376 -14.862 1.000 95.810 ? 140 THR A C   1 
ATOM 1100 C CB  ? THR A 1 140 ?   1.987   6.069 -12.510 1.000 95.810 ? 140 THR A CB  1 
ATOM 1101 O O   ? THR A 1 140 ?   0.444   4.845 -15.289 1.000 95.810 ? 140 THR A O   1 
ATOM 1102 C CG2 ? THR A 1 140 ?   1.315   4.793 -12.013 1.000 95.810 ? 140 THR A CG2 1 
ATOM 1103 O OG1 ? THR A 1 140 ?   3.390   5.826 -12.672 1.000 95.810 ? 140 THR A OG1 1 
ATOM 1104 N N   ? VAL A 1 141 ?   2.751   5.058 -15.233 1.000 95.960 ? 141 VAL A N   1 
ATOM 1105 C CA  ? VAL A 1 141 ?   2.959   3.970 -16.182 1.000 95.960 ? 141 VAL A CA  1 
ATOM 1106 C C   ? VAL A 1 141 ?   4.029   3.018 -15.650 1.000 95.960 ? 141 VAL A C   1 
ATOM 1107 C CB  ? VAL A 1 141 ?   3.364   4.501 -17.575 1.000 95.960 ? 141 VAL A CB  1 
ATOM 1108 O O   ? VAL A 1 141 ?   4.976   3.447 -14.986 1.000 95.960 ? 141 VAL A O   1 
ATOM 1109 C CG1 ? VAL A 1 141 ?   2.217   5.287 -18.208 1.000 95.960 ? 141 VAL A CG1 1 
ATOM 1110 C CG2 ? VAL A 1 141 ?   4.617   5.369 -17.471 1.000 95.960 ? 141 VAL A CG2 1 
ATOM 1111 N N   ? ILE A 1 142 ?   3.839   1.748 -15.971 1.000 96.620 ? 142 ILE A N   1 
ATOM 1112 C CA  ? ILE A 1 142 ?   4.773   0.722 -15.520 1.000 96.620 ? 142 ILE A CA  1 
ATOM 1113 C C   ? ILE A 1 142 ?   6.076   0.829 -16.307 1.000 96.620 ? 142 ILE A C   1 
ATOM 1114 C CB  ? ILE A 1 142 ?   4.171  -0.693 -15.667 1.000 96.620 ? 142 ILE A CB  1 
ATOM 1115 O O   ? ILE A 1 142 ?   6.059   0.967 -17.533 1.000 96.620 ? 142 ILE A O   1 
ATOM 1116 C CG1 ? ILE A 1 142 ?   2.897  -0.823 -14.825 1.000 96.620 ? 142 ILE A CG1 1 
ATOM 1117 C CG2 ? ILE A 1 142 ?   5.198  -1.760 -15.274 1.000 96.620 ? 142 ILE A CG2 1 
ATOM 1118 C CD1 ? ILE A 1 142 ?   3.110  -0.575 -13.338 1.000 96.620 ? 142 ILE A CD1 1 
ATOM 1119 N N   ? VAL A 1 143 ?   7.134   0.736 -15.512 1.000 95.040 ? 143 VAL A N   1 
ATOM 1120 C CA  ? VAL A 1 143 ?   8.477   0.800 -16.079 1.000 95.040 ? 143 VAL A CA  1 
ATOM 1121 C C   ? VAL A 1 143 ?   9.066  -0.606 -16.172 1.000 95.040 ? 143 VAL A C   1 
ATOM 1122 C CB  ? VAL A 1 143 ?   9.403   1.711 -15.242 1.000 95.040 ? 143 VAL A CB  1 
ATOM 1123 O O   ? VAL A 1 143 ?   8.814  -1.450 -15.309 1.000 95.040 ? 143 VAL A O   1 
ATOM 1124 C CG1 ? VAL A 1 143 ?  10.798   1.777 -15.861 1.000 95.040 ? 143 VAL A CG1 1 
ATOM 1125 C CG2 ? VAL A 1 143 ?   8.803   3.111 -15.119 1.000 95.040 ? 143 VAL A CG2 1 
ATOM 1126 N N   ? ASN A 1 144 ?   9.870  -0.812 -17.225 1.000 94.260 ? 144 ASN A N   1 
ATOM 1127 C CA  ? ASN A 1 144 ?  10.479  -2.129 -17.373 1.000 94.260 ? 144 ASN A CA  1 
ATOM 1128 C C   ? ASN A 1 144 ?  11.474  -2.416 -16.252 1.000 94.260 ? 144 ASN A C   1 
ATOM 1129 C CB  ? ASN A 1 144 ?  11.163  -2.255 -18.736 1.000 94.260 ? 144 ASN A CB  1 
ATOM 1130 O O   ? ASN A 1 144 ?  12.161  -1.509 -15.780 1.000 94.260 ? 144 ASN A O   1 
ATOM 1131 C CG  ? ASN A 1 144 ?  12.410  -3.115 -18.686 1.000 94.260 ? 144 ASN A CG  1 
ATOM 1132 N ND2 ? ASN A 1 144 ?  12.899  -3.518 -19.853 1.000 94.260 ? 144 ASN A ND2 1 
ATOM 1133 O OD1 ? ASN A 1 144 ?  12.930  -3.414 -17.608 1.000 94.260 ? 144 ASN A OD1 1 
ATOM 1134 N N   ? ASP A 1 145 ?  11.646  -3.693 -15.904 1.000 94.950 ? 145 ASP A N   1 
ATOM 1135 C CA  ? ASP A 1 145 ?  12.416  -4.145 -14.749 1.000 94.950 ? 145 ASP A CA  1 
ATOM 1136 C C   ? ASP A 1 145 ?  13.893  -3.788 -14.901 1.000 94.950 ? 145 ASP A C   1 
ATOM 1137 C CB  ? ASP A 1 145 ?  12.257  -5.654 -14.555 1.000 94.950 ? 145 ASP A CB  1 
ATOM 1138 O O   ? ASP A 1 145 ?  14.560  -3.451 -13.920 1.000 94.950 ? 145 ASP A O   1 
ATOM 1139 C CG  ? ASP A 1 145 ?  10.888  -6.042 -14.023 1.000 94.950 ? 145 ASP A CG  1 
ATOM 1140 O OD1 ? ASP A 1 145 ?  10.266  -5.239 -13.295 1.000 94.950 ? 145 ASP A OD1 1 
ATOM 1141 O OD2 ? ASP A 1 145 ?  10.429  -7.163 -14.333 1.000 94.950 ? 145 ASP A OD2 1 
ATOM 1142 N N   ? ALA A 1 146 ?  14.417  -3.863 -16.158 1.000 95.050 ? 146 ALA A N   1 
ATOM 1143 C CA  ? ALA A 1 146 ?  15.825  -3.571 -16.418 1.000 95.050 ? 146 ALA A CA  1 
ATOM 1144 C C   ? ALA A 1 146 ?  16.174  -2.144 -16.003 1.000 95.050 ? 146 ALA A C   1 
ATOM 1145 C CB  ? ALA A 1 146 ?  16.150  -3.787 -17.894 1.000 95.050 ? 146 ALA A CB  1 
ATOM 1146 O O   ? ALA A 1 146 ?  17.222  -1.906 -15.399 1.000 95.050 ? 146 ALA A O   1 
ATOM 1147 N N   ? GLU A 1 147 ?  15.280  -1.307 -16.333 1.000 94.240 ? 147 GLU A N   1 
ATOM 1148 C CA  ? GLU A 1 147 ?  15.480   0.093 -15.971 1.000 94.240 ? 147 GLU A CA  1 
ATOM 1149 C C   ? GLU A 1 147 ?  15.457   0.280 -14.457 1.000 94.240 ? 147 GLU A C   1 
ATOM 1150 C CB  ? GLU A 1 147 ?  14.416   0.975 -16.627 1.000 94.240 ? 147 GLU A CB  1 
ATOM 1151 O O   ? GLU A 1 147 ?  16.293   0.997 -13.902 1.000 94.240 ? 147 GLU A O   1 
ATOM 1152 C CG  ? GLU A 1 147 ?  14.505   2.443 -16.233 1.000 94.240 ? 147 GLU A CG  1 
ATOM 1153 C CD  ? GLU A 1 147 ?  15.704   3.154 -16.839 1.000 94.240 ? 147 GLU A CD  1 
ATOM 1154 O OE1 ? GLU A 1 147 ?  15.967   4.322 -16.471 1.000 94.240 ? 147 GLU A OE1 1 
ATOM 1155 O OE2 ? GLU A 1 147 ?  16.385   2.540 -17.690 1.000 94.240 ? 147 GLU A OE2 1 
ATOM 1156 N N   ? CYS A 1 148 ?  14.576  -0.357 -13.751 1.000 95.010 ? 148 CYS A N   1 
ATOM 1157 C CA  ? CYS A 1 148 ?  14.452  -0.257 -12.301 1.000 95.010 ? 148 CYS A CA  1 
ATOM 1158 C C   ? CYS A 1 148 ?  15.653  -0.887 -11.606 1.000 95.010 ? 148 CYS A C   1 
ATOM 1159 C CB  ? CYS A 1 148 ?  13.165  -0.931 -11.825 1.000 95.010 ? 148 CYS A CB  1 
ATOM 1160 O O   ? CYS A 1 148 ?  16.143  -0.361 -10.605 1.000 95.010 ? 148 CYS A O   1 
ATOM 1161 S SG  ? CYS A 1 148 ?  11.670   0.011 -12.199 1.000 95.010 ? 148 CYS A SG  1 
ATOM 1162 N N   ? GLU A 1 149 ?  16.186  -1.850 -12.146 1.000 95.800 ? 149 GLU A N   1 
ATOM 1163 C CA  ? GLU A 1 149 ?  17.371  -2.504 -11.600 1.000 95.800 ? 149 GLU A CA  1 
ATOM 1164 C C   ? GLU A 1 149 ?  18.599  -1.605 -11.714 1.000 95.800 ? 149 GLU A C   1 
ATOM 1165 C CB  ? GLU A 1 149 ?  17.627  -3.835 -12.312 1.000 95.800 ? 149 GLU A CB  1 
ATOM 1166 O O   ? GLU A 1 149 ?  19.489  -1.650 -10.862 1.000 95.800 ? 149 GLU A O   1 
ATOM 1167 C CG  ? GLU A 1 149 ?  16.648  -4.935 -11.928 1.000 95.800 ? 149 GLU A CG  1 
ATOM 1168 C CD  ? GLU A 1 149 ?  16.812  -6.200 -12.756 1.000 95.800 ? 149 GLU A CD  1 
ATOM 1169 O OE1 ? GLU A 1 149 ?  16.290  -7.263 -12.351 1.000 95.800 ? 149 GLU A OE1 1 
ATOM 1170 O OE2 ? GLU A 1 149 ?  17.468  -6.127 -13.819 1.000 95.800 ? 149 GLU A OE2 1 
ATOM 1171 N N   ? ARG A 1 150 ?  18.569  -0.743 -12.769 1.000 95.670 ? 150 ARG A N   1 
ATOM 1172 C CA  ? ARG A 1 150 ?  19.665   0.200 -12.966 1.000 95.670 ? 150 ARG A CA  1 
ATOM 1173 C C   ? ARG A 1 150 ?  19.577   1.357 -11.978 1.000 95.670 ? 150 ARG A C   1 
ATOM 1174 C CB  ? ARG A 1 150 ?  19.664   0.734 -14.400 1.000 95.670 ? 150 ARG A CB  1 
ATOM 1175 O O   ? ARG A 1 150 ?  20.600   1.913 -11.572 1.000 95.670 ? 150 ARG A O   1 
ATOM 1176 C CG  ? ARG A 1 150 ?  20.184  -0.259 -15.428 1.000 95.670 ? 150 ARG A CG  1 
ATOM 1177 C CD  ? ARG A 1 150 ?  20.362   0.386 -16.795 1.000 95.670 ? 150 ARG A CD  1 
ATOM 1178 N NE  ? ARG A 1 150 ?  19.079   0.747 -17.392 1.000 95.670 ? 150 ARG A NE  1 
ATOM 1179 N NH1 ? ARG A 1 150 ?  19.555   3.002 -17.555 1.000 95.670 ? 150 ARG A NH1 1 
ATOM 1180 N NH2 ? ARG A 1 150 ?  17.532   2.198 -18.274 1.000 95.670 ? 150 ARG A NH2 1 
ATOM 1181 C CZ  ? ARG A 1 150 ?  18.725   1.981 -17.739 1.000 95.670 ? 150 ARG A CZ  1 
ATOM 1182 N N   ? ARG A 1 151 ?  18.371   1.639 -11.524 1.000 94.290 ? 151 ARG A N   1 
ATOM 1183 C CA  ? ARG A 1 151 ?  18.139   2.848 -10.741 1.000 94.290 ? 151 ARG A CA  1 
ATOM 1184 C C   ? ARG A 1 151 ?  18.102   2.536  -9.249 1.000 94.290 ? 151 ARG A C   1 
ATOM 1185 C CB  ? ARG A 1 151 ?  16.834   3.524 -11.168 1.000 94.290 ? 151 ARG A CB  1 
ATOM 1186 O O   ? ARG A 1 151 ?  18.478   3.371  -8.424 1.000 94.290 ? 151 ARG A O   1 
ATOM 1187 C CG  ? ARG A 1 151 ?  16.844   4.034 -12.600 1.000 94.290 ? 151 ARG A CG  1 
ATOM 1188 C CD  ? ARG A 1 151 ?  15.693   4.994 -12.864 1.000 94.290 ? 151 ARG A CD  1 
ATOM 1189 N NE  ? ARG A 1 151 ?  15.692   5.467 -14.246 1.000 94.290 ? 151 ARG A NE  1 
ATOM 1190 N NH1 ? ARG A 1 151 ?  14.246   7.227 -13.860 1.000 94.290 ? 151 ARG A NH1 1 
ATOM 1191 N NH2 ? ARG A 1 151 ?  15.077   6.860 -15.965 1.000 94.290 ? 151 ARG A NH2 1 
ATOM 1192 C CZ  ? ARG A 1 151 ?  15.005   6.517 -14.687 1.000 94.290 ? 151 ARG A CZ  1 
ATOM 1193 N N   ? TRP A 1 152 ?  17.613   1.278  -8.962 1.000 94.570 ? 152 TRP A N   1 
ATOM 1194 C CA  ? TRP A 1 152 ?  17.536   0.834  -7.574 1.000 94.570 ? 152 TRP A CA  1 
ATOM 1195 C C   ? TRP A 1 152 ?  18.407  -0.396  -7.346 1.000 94.570 ? 152 TRP A C   1 
ATOM 1196 C CB  ? TRP A 1 152 ?  16.086   0.527  -7.187 1.000 94.570 ? 152 TRP A CB  1 
ATOM 1197 O O   ? TRP A 1 152 ?  18.207  -1.433  -7.983 1.000 94.570 ? 152 TRP A O   1 
ATOM 1198 C CG  ? TRP A 1 152 ?  15.197   1.734  -7.152 1.000 94.570 ? 152 TRP A CG  1 
ATOM 1199 C CD1 ? TRP A 1 152 ?  14.220   2.063  -8.050 1.000 94.570 ? 152 TRP A CD1 1 
ATOM 1200 C CD2 ? TRP A 1 152 ?  15.207   2.774  -6.170 1.000 94.570 ? 152 TRP A CD2 1 
ATOM 1201 C CE2 ? TRP A 1 152 ?  14.208   3.703  -6.535 1.000 94.570 ? 152 TRP A CE2 1 
ATOM 1202 C CE3 ? TRP A 1 152 ?  15.964   3.011  -5.014 1.000 94.570 ? 152 TRP A CE3 1 
ATOM 1203 N NE1 ? TRP A 1 152 ?  13.621   3.247  -7.685 1.000 94.570 ? 152 TRP A NE1 1 
ATOM 1204 C CH2 ? TRP A 1 152 ?  14.701   5.060  -4.659 1.000 94.570 ? 152 TRP A CH2 1 
ATOM 1205 C CZ2 ? TRP A 1 152 ?  13.946   4.852  -5.785 1.000 94.570 ? 152 TRP A CZ2 1 
ATOM 1206 C CZ3 ? TRP A 1 152 ?  15.702   4.155  -4.269 1.000 94.570 ? 152 TRP A CZ3 1 
ATOM 1207 N N   ? GLU A 1 153 ?  19.390  -0.267  -6.386 1.000 92.000 ? 153 GLU A N   1 
ATOM 1208 C CA  ? GLU A 1 153 ?  20.293  -1.371  -6.073 1.000 92.000 ? 153 GLU A CA  1 
ATOM 1209 C C   ? GLU A 1 153 ?  19.544  -2.526  -5.415 1.000 92.000 ? 153 GLU A C   1 
ATOM 1210 C CB  ? GLU A 1 153 ?  21.430  -0.895  -5.165 1.000 92.000 ? 153 GLU A CB  1 
ATOM 1211 O O   ? GLU A 1 153 ?  19.804  -3.693  -5.716 1.000 92.000 ? 153 GLU A O   1 
ATOM 1212 C CG  ? GLU A 1 153 ?  22.523  -1.932  -4.954 1.000 92.000 ? 153 GLU A CG  1 
ATOM 1213 C CD  ? GLU A 1 153 ?  23.683  -1.419  -4.115 1.000 92.000 ? 153 GLU A CD  1 
ATOM 1214 O OE1 ? GLU A 1 153 ?  24.668  -2.166  -3.921 1.000 92.000 ? 153 GLU A OE1 1 
ATOM 1215 O OE2 ? GLU A 1 153 ?  23.604  -0.262  -3.647 1.000 92.000 ? 153 GLU A OE2 1 
ATOM 1216 N N   ? SER A 1 154 ?  18.448  -2.366  -4.650 1.000 90.980 ? 154 SER A N   1 
ATOM 1217 C CA  ? SER A 1 154 ?  17.730  -3.358  -3.855 1.000 90.980 ? 154 SER A CA  1 
ATOM 1218 C C   ? SER A 1 154 ?  16.490  -3.860  -4.586 1.000 90.980 ? 154 SER A C   1 
ATOM 1219 C CB  ? SER A 1 154 ?  17.331  -2.772  -2.500 1.000 90.980 ? 154 SER A CB  1 
ATOM 1220 O O   ? SER A 1 154 ?  15.694  -4.615  -4.023 1.000 90.980 ? 154 SER A O   1 
ATOM 1221 O OG  ? SER A 1 154 ?  16.509  -1.630  -2.669 1.000 90.980 ? 154 SER A OG  1 
ATOM 1222 N N   ? TYR A 1 155 ?  16.324  -3.443  -5.897 1.000 94.730 ? 155 TYR A N   1 
ATOM 1223 C CA  ? TYR A 1 155 ?  15.139  -3.801  -6.669 1.000 94.730 ? 155 TYR A CA  1 
ATOM 1224 C C   ? TYR A 1 155 ?  15.172  -5.272  -7.067 1.000 94.730 ? 155 TYR A C   1 
ATOM 1225 C CB  ? TYR A 1 155 ?  15.028  -2.925  -7.920 1.000 94.730 ? 155 TYR A CB  1 
ATOM 1226 O O   ? TYR A 1 155 ?  16.159  -5.747  -7.633 1.000 94.730 ? 155 TYR A O   1 
ATOM 1227 C CG  ? TYR A 1 155 ?  13.754  -3.139  -8.701 1.000 94.730 ? 155 TYR A CG  1 
ATOM 1228 C CD1 ? TYR A 1 155 ?  13.703  -4.053  -9.751 1.000 94.730 ? 155 TYR A CD1 1 
ATOM 1229 C CD2 ? TYR A 1 155 ?  12.599  -2.429  -8.390 1.000 94.730 ? 155 TYR A CD2 1 
ATOM 1230 C CE1 ? TYR A 1 155 ?  12.532  -4.253 -10.474 1.000 94.730 ? 155 TYR A CE1 1 
ATOM 1231 C CE2 ? TYR A 1 155 ?  11.423  -2.621  -9.107 1.000 94.730 ? 155 TYR A CE2 1 
ATOM 1232 O OH  ? TYR A 1 155 ?  10.236  -3.727 -10.858 1.000 94.730 ? 155 TYR A OH  1 
ATOM 1233 C CZ  ? TYR A 1 155 ?  11.399  -3.533 -10.145 1.000 94.730 ? 155 TYR A CZ  1 
ATOM 1234 N N   ? VAL A 1 156 ?  14.054  -5.974  -6.753 1.000 95.080 ? 156 VAL A N   1 
ATOM 1235 C CA  ? VAL A 1 156 ?  13.865  -7.366  -7.147 1.000 95.080 ? 156 VAL A CA  1 
ATOM 1236 C C   ? VAL A 1 156 ?  12.623  -7.490  -8.027 1.000 95.080 ? 156 VAL A C   1 
ATOM 1237 C CB  ? VAL A 1 156 ?  13.742  -8.293  -5.917 1.000 95.080 ? 156 VAL A CB  1 
ATOM 1238 O O   ? VAL A 1 156 ?  11.495  -7.399  -7.536 1.000 95.080 ? 156 VAL A O   1 
ATOM 1239 C CG1 ? VAL A 1 156 ?  13.624  -9.753  -6.351 1.000 95.080 ? 156 VAL A CG1 1 
ATOM 1240 C CG2 ? VAL A 1 156 ?  14.937  -8.104  -4.985 1.000 95.080 ? 156 VAL A CG2 1 
ATOM 1241 N N   ? ALA A 1 157 ?  12.911  -7.822  -9.346 1.000 93.900 ? 157 ALA A N   1 
ATOM 1242 C CA  ? ALA A 1 157 ?  11.872  -7.762 -10.371 1.000 93.900 ? 157 ALA A CA  1 
ATOM 1243 C C   ? ALA A 1 157 ?  10.724  -8.712 -10.045 1.000 93.900 ? 157 ALA A C   1 
ATOM 1244 C CB  ? ALA A 1 157 ?  12.458  -8.090 -11.742 1.000 93.900 ? 157 ALA A CB  1 
ATOM 1245 O O   ? ALA A 1 157 ?   9.561  -8.410 -10.324 1.000 93.900 ? 157 ALA A O   1 
ATOM 1246 N N   ? SER A 1 158 ?  11.064  -9.831  -9.401 1.000 94.210 ? 158 SER A N   1 
ATOM 1247 C CA  ? SER A 1 158 ?  10.045 -10.835  -9.111 1.000 94.210 ? 158 SER A CA  1 
ATOM 1248 C C   ? SER A 1 158 ?   9.136 -10.386  -7.972 1.000 94.210 ? 158 SER A C   1 
ATOM 1249 C CB  ? SER A 1 158 ?  10.695 -12.173  -8.758 1.000 94.210 ? 158 SER A CB  1 
ATOM 1250 O O   ? SER A 1 158 ?   8.049 -10.937  -7.783 1.000 94.210 ? 158 SER A O   1 
ATOM 1251 O OG  ? SER A 1 158 ?  11.481 -12.056  -7.584 1.000 94.210 ? 158 SER A OG  1 
ATOM 1252 N N   ? LYS A 1 159 ?   9.519  -9.371  -7.247 1.000 95.120 ? 159 LYS A N   1 
ATOM 1253 C CA  ? LYS A 1 159 ?   8.799  -9.006  -6.031 1.000 95.120 ? 159 LYS A CA  1 
ATOM 1254 C C   ? LYS A 1 159 ?   8.337  -7.553  -6.080 1.000 95.120 ? 159 LYS A C   1 
ATOM 1255 C CB  ? LYS A 1 159 ?   9.676  -9.236  -4.799 1.000 95.120 ? 159 LYS A CB  1 
ATOM 1256 O O   ? LYS A 1 159 ?   7.510  -7.131  -5.269 1.000 95.120 ? 159 LYS A O   1 
ATOM 1257 C CG  ? LYS A 1 159 ?  10.070 -10.689  -4.581 1.000 95.120 ? 159 LYS A CG  1 
ATOM 1258 C CD  ? LYS A 1 159 ?  10.917 -10.857  -3.326 1.000 95.120 ? 159 LYS A CD  1 
ATOM 1259 C CE  ? LYS A 1 159 ?  11.261 -12.319  -3.074 1.000 95.120 ? 159 LYS A CE  1 
ATOM 1260 N NZ  ? LYS A 1 159 ?  12.159 -12.481  -1.892 1.000 95.120 ? 159 LYS A NZ  1 
ATOM 1261 N N   ? MET A 1 160 ?   8.787  -6.798  -7.124 1.000 96.090 ? 160 MET A N   1 
ATOM 1262 C CA  ? MET A 1 160 ?   8.496  -5.367  -7.106 1.000 96.090 ? 160 MET A CA  1 
ATOM 1263 C C   ? MET A 1 160 ?   8.130  -4.869  -8.500 1.000 96.090 ? 160 MET A C   1 
ATOM 1264 C CB  ? MET A 1 160 ?   9.693  -4.582  -6.568 1.000 96.090 ? 160 MET A CB  1 
ATOM 1265 O O   ? MET A 1 160 ?   8.482  -5.497  -9.501 1.000 96.090 ? 160 MET A O   1 
ATOM 1266 C CG  ? MET A 1 160 ?  10.075  -4.947  -5.142 1.000 96.090 ? 160 MET A CG  1 
ATOM 1267 S SD  ? MET A 1 160 ?  11.590  -4.080  -4.576 1.000 96.090 ? 160 MET A SD  1 
ATOM 1268 C CE  ? MET A 1 160 ?  11.729  -4.744  -2.893 1.000 96.090 ? 160 MET A CE  1 
ATOM 1269 N N   ? ILE A 1 161 ?   7.399  -3.686  -8.491 1.000 96.610 ? 161 ILE A N   1 
ATOM 1270 C CA  ? ILE A 1 161 ?   6.985  -2.971  -9.694 1.000 96.610 ? 161 ILE A CA  1 
ATOM 1271 C C   ? ILE A 1 161 ?   7.436  -1.514  -9.609 1.000 96.610 ? 161 ILE A C   1 
ATOM 1272 C CB  ? ILE A 1 161 ?   5.456  -3.048  -9.898 1.000 96.610 ? 161 ILE A CB  1 
ATOM 1273 O O   ? ILE A 1 161 ?   7.332  -0.887  -8.552 1.000 96.610 ? 161 ILE A O   1 
ATOM 1274 C CG1 ? ILE A 1 161 ?   4.997  -4.510  -9.950 1.000 96.610 ? 161 ILE A CG1 1 
ATOM 1275 C CG2 ? ILE A 1 161 ?   5.042  -2.299 -11.168 1.000 96.610 ? 161 ILE A CG2 1 
ATOM 1276 C CD1 ? ILE A 1 161 ?   3.497  -4.695  -9.760 1.000 96.610 ? 161 ILE A CD1 1 
ATOM 1277 N N   ? CYS A 1 162 ?   7.949  -0.978 -10.761 1.000 96.010 ? 162 CYS A N   1 
ATOM 1278 C CA  ? CYS A 1 162 ?   8.289   0.437 -10.851 1.000 96.010 ? 162 CYS A CA  1 
ATOM 1279 C C   ? CYS A 1 162 ?   7.301   1.180 -11.743 1.000 96.010 ? 162 CYS A C   1 
ATOM 1280 C CB  ? CYS A 1 162 ?   9.708   0.614 -11.389 1.000 96.010 ? 162 CYS A CB  1 
ATOM 1281 O O   ? CYS A 1 162 ?   6.841   0.640 -12.751 1.000 96.010 ? 162 CYS A O   1 
ATOM 1282 S SG  ? CYS A 1 162 ?  10.997   0.241 -10.180 1.000 96.010 ? 162 CYS A SG  1 
ATOM 1283 N N   ? ALA A 1 163 ?   7.021   2.376 -11.330 1.000 96.030 ? 163 ALA A N   1 
ATOM 1284 C CA  ? ALA A 1 163 ?   6.110   3.184 -12.137 1.000 96.030 ? 163 ALA A CA  1 
ATOM 1285 C C   ? ALA A 1 163 ?   6.518   4.654 -12.119 1.000 96.030 ? 163 ALA A C   1 
ATOM 1286 C CB  ? ALA A 1 163 ?   4.676   3.026 -11.640 1.000 96.030 ? 163 ALA A CB  1 
ATOM 1287 O O   ? ALA A 1 163 ?   7.057   5.143 -11.123 1.000 96.030 ? 163 ALA A O   1 
ATOM 1288 N N   ? TYR A 1 164 ?   6.261   5.264 -13.286 1.000 92.750 ? 164 TYR A N   1 
ATOM 1289 C CA  ? TYR A 1 164 ?   6.505   6.688 -13.487 1.000 92.750 ? 164 TYR A CA  1 
ATOM 1290 C C   ? TYR A 1 164 ?   5.267   7.380 -14.042 1.000 92.750 ? 164 TYR A C   1 
ATOM 1291 C CB  ? TYR A 1 164 ?   7.691   6.902 -14.432 1.000 92.750 ? 164 TYR A CB  1 
ATOM 1292 O O   ? TYR A 1 164 ?   4.518   6.792 -14.827 1.000 92.750 ? 164 TYR A O   1 
ATOM 1293 C CG  ? TYR A 1 164 ?   8.324   8.267 -14.312 1.000 92.750 ? 164 TYR A CG  1 
ATOM 1294 C CD1 ? TYR A 1 164 ?   7.990   9.292 -15.194 1.000 92.750 ? 164 TYR A CD1 1 
ATOM 1295 C CD2 ? TYR A 1 164 ?   9.259   8.535 -13.317 1.000 92.750 ? 164 TYR A CD2 1 
ATOM 1296 C CE1 ? TYR A 1 164 ?   8.572  10.551 -15.088 1.000 92.750 ? 164 TYR A CE1 1 
ATOM 1297 C CE2 ? TYR A 1 164 ?   9.847   9.790 -13.201 1.000 92.750 ? 164 TYR A CE2 1 
ATOM 1298 O OH  ? TYR A 1 164 ?  10.077  12.034 -13.981 1.000 92.750 ? 164 TYR A OH  1 
ATOM 1299 C CZ  ? TYR A 1 164 ?   9.498  10.790 -14.090 1.000 92.750 ? 164 TYR A CZ  1 
ATOM 1300 N N   ? GLY A 1 165 ?   4.999   8.617 -13.758 1.000 88.040 ? 165 GLY A N   1 
ATOM 1301 C CA  ? GLY A 1 165 ?   3.900   9.364 -14.349 1.000 88.040 ? 165 GLY A CA  1 
ATOM 1302 C C   ? GLY A 1 165 ?   3.848  10.810 -13.892 1.000 88.040 ? 165 GLY A C   1 
ATOM 1303 O O   ? GLY A 1 165 ?   4.815  11.323 -13.325 1.000 88.040 ? 165 GLY A O   1 
ATOM 1304 N N   ? HIS A 1 166 ?   2.774  11.451 -14.448 1.000 83.370 ? 166 HIS A N   1 
ATOM 1305 C CA  ? HIS A 1 166 ?   2.514  12.821 -14.022 1.000 83.370 ? 166 HIS A CA  1 
ATOM 1306 C C   ? HIS A 1 166 ?   1.923  12.859 -12.617 1.000 83.370 ? 166 HIS A C   1 
ATOM 1307 C CB  ? HIS A 1 166 ?   1.574  13.519 -15.007 1.000 83.370 ? 166 HIS A CB  1 
ATOM 1308 O O   ? HIS A 1 166 ?   0.745  12.547 -12.427 1.000 83.370 ? 166 HIS A O   1 
ATOM 1309 C CG  ? HIS A 1 166 ?   2.169  13.722 -16.364 1.000 83.370 ? 166 HIS A CG  1 
ATOM 1310 C CD2 ? HIS A 1 166 ?   1.902  13.126 -17.550 1.000 83.370 ? 166 HIS A CD2 1 
ATOM 1311 N ND1 ? HIS A 1 166 ?   3.173  14.634 -16.607 1.000 83.370 ? 166 HIS A ND1 1 
ATOM 1312 C CE1 ? HIS A 1 166 ?   3.497  14.591 -17.889 1.000 83.370 ? 166 HIS A CE1 1 
ATOM 1313 N NE2 ? HIS A 1 166 ?   2.741  13.684 -18.483 1.000 83.370 ? 166 HIS A NE2 1 
ATOM 1314 N N   ? GLY A 1 167 ?   2.919  12.756 -11.573 1.000 90.310 ? 167 GLY A N   1 
ATOM 1315 C CA  ? GLY A 1 167 ?   2.705  12.681 -10.136 1.000 90.310 ? 167 GLY A CA  1 
ATOM 1316 C C   ? GLY A 1 167 ?   3.378  11.482  -9.495 1.000 90.310 ? 167 GLY A C   1 
ATOM 1317 O O   ? GLY A 1 167 ?   3.817  10.564 -10.190 1.000 90.310 ? 167 GLY A O   1 
ATOM 1318 N N   ? GLY A 1 168 ?   3.505  11.458  -8.202 1.000 92.980 ? 168 GLY A N   1 
ATOM 1319 C CA  ? GLY A 1 168 ?   4.155  10.374  -7.482 1.000 92.980 ? 168 GLY A CA  1 
ATOM 1320 C C   ? GLY A 1 168 ?   3.748  10.299  -6.022 1.000 92.980 ? 168 GLY A C   1 
ATOM 1321 O O   ? GLY A 1 168 ?   3.034  11.172  -5.526 1.000 92.980 ? 168 GLY A O   1 
ATOM 1322 N N   ? THR A 1 169 ?   4.179   9.189  -5.495 1.000 94.970 ? 169 THR A N   1 
ATOM 1323 C CA  ? THR A 1 169 ?   3.851   8.960  -4.092 1.000 94.970 ? 169 THR A CA  1 
ATOM 1324 C C   ? THR A 1 169 ?   4.794   9.741  -3.182 1.000 94.970 ? 169 THR A C   1 
ATOM 1325 C CB  ? THR A 1 169 ?   3.918   7.462  -3.740 1.000 94.970 ? 169 THR A CB  1 
ATOM 1326 O O   ? THR A 1 169 ?   5.953   9.976  -3.533 1.000 94.970 ? 169 THR A O   1 
ATOM 1327 C CG2 ? THR A 1 169 ?   2.941   6.654  -4.588 1.000 94.970 ? 169 THR A CG2 1 
ATOM 1328 O OG1 ? THR A 1 169 ?   5.247   6.981  -3.974 1.000 94.970 ? 169 THR A OG1 1 
ATOM 1329 N N   ? CYS A 1 170 ?   4.286  10.108  -2.147 1.000 94.830 ? 170 CYS A N   1 
ATOM 1330 C CA  ? CYS A 1 170 ?   5.061  10.754  -1.094 1.000 94.830 ? 170 CYS A CA  1 
ATOM 1331 C C   ? CYS A 1 170 ?   4.706  10.183   0.274 1.000 94.830 ? 170 CYS A C   1 
ATOM 1332 C CB  ? CYS A 1 170 ?   4.823  12.264  -1.103 1.000 94.830 ? 170 CYS A CB  1 
ATOM 1333 O O   ? CYS A 1 170 ?   3.920   9.239   0.372 1.000 94.830 ? 170 CYS A O   1 
ATOM 1334 S SG  ? CYS A 1 170 ?   6.144  13.214  -0.318 1.000 94.830 ? 170 CYS A SG  1 
ATOM 1335 N N   ? SER A 1 171 ?   5.244  10.881   1.354 1.000 94.270 ? 171 SER A N   1 
ATOM 1336 C CA  ? SER A 1 171 ?   5.036  10.368   2.704 1.000 94.270 ? 171 SER A CA  1 
ATOM 1337 C C   ? SER A 1 171 ?   3.551  10.265   3.034 1.000 94.270 ? 171 SER A C   1 
ATOM 1338 C CB  ? SER A 1 171 ?   5.733  11.263   3.731 1.000 94.270 ? 171 SER A CB  1 
ATOM 1339 O O   ? SER A 1 171 ?   2.772  11.160   2.700 1.000 94.270 ? 171 SER A O   1 
ATOM 1340 O OG  ? SER A 1 171 ?   7.139  11.233   3.551 1.000 94.270 ? 171 SER A OG  1 
ATOM 1341 N N   ? GLY A 1 172 ?   3.221   9.040   3.636 1.000 94.220 ? 172 GLY A N   1 
ATOM 1342 C CA  ? GLY A 1 172 ?   1.844   8.839   4.059 1.000 94.220 ? 172 GLY A CA  1 
ATOM 1343 C C   ? GLY A 1 172 ?   1.037   7.999   3.088 1.000 94.220 ? 172 GLY A C   1 
ATOM 1344 O O   ? GLY A 1 172 ?  -0.004   7.448   3.451 1.000 94.220 ? 172 GLY A O   1 
ATOM 1345 N N   ? ASP A 1 173 ?   1.534   7.807   1.924 1.000 95.360 ? 173 ASP A N   1 
ATOM 1346 C CA  ? ASP A 1 173 ?   0.802   7.051   0.913 1.000 95.360 ? 173 ASP A CA  1 
ATOM 1347 C C   ? ASP A 1 173 ?   1.244   5.589   0.893 1.000 95.360 ? 173 ASP A C   1 
ATOM 1348 C CB  ? ASP A 1 173 ?   0.994   7.678  -0.469 1.000 95.360 ? 173 ASP A CB  1 
ATOM 1349 O O   ? ASP A 1 173 ?   0.806   4.814   0.041 1.000 95.360 ? 173 ASP A O   1 
ATOM 1350 C CG  ? ASP A 1 173 ?   0.248   8.990  -0.634 1.000 95.360 ? 173 ASP A CG  1 
ATOM 1351 O OD1 ? ASP A 1 173 ?  -0.789   9.191   0.034 1.000 95.360 ? 173 ASP A OD1 1 
ATOM 1352 O OD2 ? ASP A 1 173 ?   0.700   9.831  -1.442 1.000 95.360 ? 173 ASP A OD2 1 
ATOM 1353 N N   ? SER A 1 174 ?   2.289   5.363   1.778 1.000 96.800 ? 174 SER A N   1 
ATOM 1354 C CA  ? SER A 1 174 ?   2.695   3.967   1.906 1.000 96.800 ? 174 SER A CA  1 
ATOM 1355 C C   ? SER A 1 174 ?   1.489   3.056   2.102 1.000 96.800 ? 174 SER A C   1 
ATOM 1356 C CB  ? SER A 1 174 ?   3.669   3.797   3.073 1.000 96.800 ? 174 SER A CB  1 
ATOM 1357 O O   ? SER A 1 174 ?   0.523   3.430   2.771 1.000 96.800 ? 174 SER A O   1 
ATOM 1358 O OG  ? SER A 1 174 ?   4.876   4.499   2.828 1.000 96.800 ? 174 SER A OG  1 
ATOM 1359 N N   ? GLY A 1 175 ?   1.573   1.897   1.333 1.000 97.620 ? 175 GLY A N   1 
ATOM 1360 C CA  ? GLY A 1 175 ?   0.516   0.924   1.560 1.000 97.620 ? 175 GLY A CA  1 
ATOM 1361 C C   ? GLY A 1 175 ?  -0.670   1.104   0.632 1.000 97.620 ? 175 GLY A C   1 
ATOM 1362 O O   ? GLY A 1 175 ?  -1.474   0.186   0.458 1.000 97.620 ? 175 GLY A O   1 
ATOM 1363 N N   ? GLY A 1 176 ?  -0.803   2.257   0.056 1.000 97.410 ? 176 GLY A N   1 
ATOM 1364 C CA  ? GLY A 1 176 ?  -1.848   2.498  -0.926 1.000 97.410 ? 176 GLY A CA  1 
ATOM 1365 C C   ? GLY A 1 176 ?  -1.668   1.693  -2.199 1.000 97.410 ? 176 GLY A C   1 
ATOM 1366 O O   ? GLY A 1 176 ?  -0.550   1.299  -2.538 1.000 97.410 ? 176 GLY A O   1 
ATOM 1367 N N   ? PRO A 1 177 ?  -2.777   1.574  -3.025 1.000 97.510 ? 177 PRO A N   1 
ATOM 1368 C CA  ? PRO A 1 177 ?  -2.756   0.660  -4.169 1.000 97.510 ? 177 PRO A CA  1 
ATOM 1369 C C   ? PRO A 1 177 ?  -2.260   1.329  -5.449 1.000 97.510 ? 177 PRO A C   1 
ATOM 1370 C CB  ? PRO A 1 177 ?  -4.220   0.234  -4.308 1.000 97.510 ? 177 PRO A CB  1 
ATOM 1371 O O   ? PRO A 1 177 ?  -2.537   2.509  -5.681 1.000 97.510 ? 177 PRO A O   1 
ATOM 1372 C CG  ? PRO A 1 177 ?  -5.007   1.419  -3.848 1.000 97.510 ? 177 PRO A CG  1 
ATOM 1373 C CD  ? PRO A 1 177 ?  -4.276   2.064  -2.706 1.000 97.510 ? 177 PRO A CD  1 
ATOM 1374 N N   ? LEU A 1 178 ?  -1.408   0.685  -6.201 1.000 97.950 ? 178 LEU A N   1 
ATOM 1375 C CA  ? LEU A 1 178 ?  -1.220   0.882  -7.634 1.000 97.950 ? 178 LEU A CA  1 
ATOM 1376 C C   ? LEU A 1 178 ?  -2.270   0.116  -8.431 1.000 97.950 ? 178 LEU A C   1 
ATOM 1377 C CB  ? LEU A 1 178 ?   0.183   0.438  -8.056 1.000 97.950 ? 178 LEU A CB  1 
ATOM 1378 O O   ? LEU A 1 178 ?  -2.299  -1.116  -8.404 1.000 97.950 ? 178 LEU A O   1 
ATOM 1379 C CG  ? LEU A 1 178 ?   0.549   0.653  -9.525 1.000 97.950 ? 178 LEU A CG  1 
ATOM 1380 C CD1 ? LEU A 1 178 ?   0.707   2.141  -9.820 1.000 97.950 ? 178 LEU A CD1 1 
ATOM 1381 C CD2 ? LEU A 1 178 ?   1.825  -0.105  -9.876 1.000 97.950 ? 178 LEU A CD2 1 
ATOM 1382 N N   ? VAL A 1 179 ?  -3.133   0.867  -9.186 1.000 97.830 ? 179 VAL A N   1 
ATOM 1383 C CA  ? VAL A 1 179 ?  -4.308   0.252  -9.794 1.000 97.830 ? 179 VAL A CA  1 
ATOM 1384 C C   ? VAL A 1 179 ?  -4.207   0.338 -11.315 1.000 97.830 ? 179 VAL A C   1 
ATOM 1385 C CB  ? VAL A 1 179 ?  -5.614   0.919  -9.308 1.000 97.830 ? 179 VAL A CB  1 
ATOM 1386 O O   ? VAL A 1 179 ?  -4.031   1.424 -11.872 1.000 97.830 ? 179 VAL A O   1 
ATOM 1387 C CG1 ? VAL A 1 179 ?  -6.828   0.288  -9.987 1.000 97.830 ? 179 VAL A CG1 1 
ATOM 1388 C CG2 ? VAL A 1 179 ?  -5.733   0.814  -7.789 1.000 97.830 ? 179 VAL A CG2 1 
ATOM 1389 N N   ? CYS A 1 180 ?  -4.342  -0.812 -11.962 1.000 96.950 ? 180 CYS A N   1 
ATOM 1390 C CA  ? CYS A 1 180 ?  -4.384  -0.932 -13.415 1.000 96.950 ? 180 CYS A CA  1 
ATOM 1391 C C   ? CYS A 1 180 ?  -5.641  -1.667 -13.866 1.000 96.950 ? 180 CYS A C   1 
ATOM 1392 C CB  ? CYS A 1 180 ?  -3.143  -1.662 -13.929 1.000 96.950 ? 180 CYS A CB  1 
ATOM 1393 O O   ? CYS A 1 180 ?  -5.907  -2.783 -13.418 1.000 96.950 ? 180 CYS A O   1 
ATOM 1394 S SG  ? CYS A 1 180 ?  -1.589  -0.978 -13.314 1.000 96.950 ? 180 CYS A SG  1 
ATOM 1395 N N   ? ASN A 1 181 ?  -6.413  -0.979 -14.779 1.000 93.450 ? 181 ASN A N   1 
ATOM 1396 C CA  ? ASN A 1 181 ?  -7.643  -1.586 -15.278 1.000 93.450 ? 181 ASN A CA  1 
ATOM 1397 C C   ? ASN A 1 181 ?  -8.520  -2.093 -14.137 1.000 93.450 ? 181 ASN A C   1 
ATOM 1398 C CB  ? ASN A 1 181 ?  -7.324  -2.724 -16.249 1.000 93.450 ? 181 ASN A CB  1 
ATOM 1399 O O   ? ASN A 1 181 ?  -8.982  -3.235 -14.164 1.000 93.450 ? 181 ASN A O   1 
ATOM 1400 C CG  ? ASN A 1 181 ?  -6.644  -2.239 -17.514 1.000 93.450 ? 181 ASN A CG  1 
ATOM 1401 N ND2 ? ASN A 1 181 ?  -5.839  -3.102 -18.123 1.000 93.450 ? 181 ASN A ND2 1 
ATOM 1402 O OD1 ? ASN A 1 181 ?  -6.839  -1.098 -17.940 1.000 93.450 ? 181 ASN A OD1 1 
ATOM 1403 N N   ? ASN A 1 182 ?  -8.628  -1.332 -12.978 1.000 93.250 ? 182 ASN A N   1 
ATOM 1404 C CA  ? ASN A 1 182 ?  -9.491  -1.577 -11.828 1.000 93.250 ? 182 ASN A CA  1 
ATOM 1405 C C   ? ASN A 1 182 ?  -8.985  -2.744 -10.985 1.000 93.250 ? 182 ASN A C   1 
ATOM 1406 C CB  ? ASN A 1 182 ? -10.930  -1.835 -12.283 1.000 93.250 ? 182 ASN A CB  1 
ATOM 1407 O O   ? ASN A 1 182 ?  -9.772  -3.430 -10.332 1.000 93.250 ? 182 ASN A O   1 
ATOM 1408 C CG  ? ASN A 1 182 ? -11.597  -0.594 -12.841 1.000 93.250 ? 182 ASN A CG  1 
ATOM 1409 N ND2 ? ASN A 1 182 ? -12.412  -0.772 -13.874 1.000 93.250 ? 182 ASN A ND2 1 
ATOM 1410 O OD1 ? ASN A 1 182 ? -11.382   0.517 -12.348 1.000 93.250 ? 182 ASN A OD1 1 
ATOM 1411 N N   ? THR A 1 183 ?  -7.743  -3.076 -11.149 1.000 97.070 ? 183 THR A N   1 
ATOM 1412 C CA  ? THR A 1 183 ?  -7.090  -4.149 -10.407 1.000 97.070 ? 183 THR A CA  1 
ATOM 1413 C C   ? THR A 1 183 ?  -5.879  -3.620  -9.644 1.000 97.070 ? 183 THR A C   1 
ATOM 1414 C CB  ? THR A 1 183 ?  -6.652  -5.290 -11.344 1.000 97.070 ? 183 THR A CB  1 
ATOM 1415 O O   ? THR A 1 183 ?  -5.077  -2.860 -10.192 1.000 97.070 ? 183 THR A O   1 
ATOM 1416 C CG2 ? THR A 1 183 ?  -6.000  -6.424 -10.561 1.000 97.070 ? 183 THR A CG2 1 
ATOM 1417 O OG1 ? THR A 1 183 ?  -7.798  -5.799 -12.036 1.000 97.070 ? 183 THR A OG1 1 
ATOM 1418 N N   ? ALA A 1 184 ?  -5.837  -3.982  -8.377 1.000 97.370 ? 184 ALA A N   1 
ATOM 1419 C CA  ? ALA A 1 184 ?  -4.654  -3.627  -7.597 1.000 97.370 ? 184 ALA A CA  1 
ATOM 1420 C C   ? ALA A 1 184 ?  -3.479  -4.540  -7.938 1.000 97.370 ? 184 ALA A C   1 
ATOM 1421 C CB  ? ALA A 1 184 ?  -4.961  -3.695  -6.103 1.000 97.370 ? 184 ALA A CB  1 
ATOM 1422 O O   ? ALA A 1 184 ?  -3.511  -5.738  -7.646 1.000 97.370 ? 184 ALA A O   1 
ATOM 1423 N N   ? VAL A 1 185 ?  -2.438  -3.921  -8.476 1.000 97.760 ? 185 VAL A N   1 
ATOM 1424 C CA  ? VAL A 1 185 ?  -1.327  -4.727  -8.971 1.000 97.760 ? 185 VAL A CA  1 
ATOM 1425 C C   ? VAL A 1 185 ?  -0.085  -4.475  -8.119 1.000 97.760 ? 185 VAL A C   1 
ATOM 1426 C CB  ? VAL A 1 185 ?  -1.024  -4.425 -10.456 1.000 97.760 ? 185 VAL A CB  1 
ATOM 1427 O O   ? VAL A 1 185 ?   0.880  -5.242  -8.174 1.000 97.760 ? 185 VAL A O   1 
ATOM 1428 C CG1 ? VAL A 1 185 ?  -2.191  -4.854 -11.344 1.000 97.760 ? 185 VAL A CG1 1 
ATOM 1429 C CG2 ? VAL A 1 185 ?  -0.721  -2.939 -10.647 1.000 97.760 ? 185 VAL A CG2 1 
ATOM 1430 N N   ? GLY A 1 186 ?  -0.097  -3.455  -7.275 1.000 97.650 ? 186 GLY A N   1 
ATOM 1431 C CA  ? GLY A 1 186 ?   1.019  -3.109  -6.409 1.000 97.650 ? 186 GLY A CA  1 
ATOM 1432 C C   ? GLY A 1 186 ?   0.590  -2.395  -5.141 1.000 97.650 ? 186 GLY A C   1 
ATOM 1433 O O   ? GLY A 1 186 ?  -0.522  -1.867  -5.065 1.000 97.650 ? 186 GLY A O   1 
ATOM 1434 N N   ? ILE A 1 187 ?   1.557  -2.364  -4.175 1.000 98.270 ? 187 ILE A N   1 
ATOM 1435 C CA  ? ILE A 1 187 ?   1.411  -1.639  -2.918 1.000 98.270 ? 187 ILE A CA  1 
ATOM 1436 C C   ? ILE A 1 187 ?   2.551  -0.635  -2.766 1.000 98.270 ? 187 ILE A C   1 
ATOM 1437 C CB  ? ILE A 1 187 ?   1.381  -2.602  -1.710 1.000 98.270 ? 187 ILE A CB  1 
ATOM 1438 O O   ? ILE A 1 187 ?   3.725  -0.997  -2.878 1.000 98.270 ? 187 ILE A O   1 
ATOM 1439 C CG1 ? ILE A 1 187 ?   0.257  -3.631  -1.876 1.000 98.270 ? 187 ILE A CG1 1 
ATOM 1440 C CG2 ? ILE A 1 187 ?   1.222  -1.823  -0.402 1.000 98.270 ? 187 ILE A CG2 1 
ATOM 1441 C CD1 ? ILE A 1 187 ?   0.346  -4.806  -0.912 1.000 98.270 ? 187 ILE A CD1 1 
ATOM 1442 N N   ? THR A 1 188 ?   2.151   0.634  -2.556 1.000 97.650 ? 188 THR A N   1 
ATOM 1443 C CA  ? THR A 1 188 ?   3.183   1.657  -2.423 1.000 97.650 ? 188 THR A CA  1 
ATOM 1444 C C   ? THR A 1 188 ?   4.194   1.270  -1.349 1.000 97.650 ? 188 THR A C   1 
ATOM 1445 C CB  ? THR A 1 188 ?   2.569   3.028  -2.084 1.000 97.650 ? 188 THR A CB  1 
ATOM 1446 O O   ? THR A 1 188 ?   3.847   1.166  -0.170 1.000 97.650 ? 188 THR A O   1 
ATOM 1447 C CG2 ? THR A 1 188 ?   3.646   4.105  -1.994 1.000 97.650 ? 188 THR A CG2 1 
ATOM 1448 O OG1 ? THR A 1 188 ?   1.631   3.391  -3.105 1.000 97.650 ? 188 THR A OG1 1 
ATOM 1449 N N   ? ALA A 1 189 ?   5.466   1.064  -1.769 1.000 96.640 ? 189 ALA A N   1 
ATOM 1450 C CA  ? ALA A 1 189 ?   6.512   0.592  -0.865 1.000 96.640 ? 189 ALA A CA  1 
ATOM 1451 C C   ? ALA A 1 189 ?   7.516   1.701  -0.564 1.000 96.640 ? 189 ALA A C   1 
ATOM 1452 C CB  ? ALA A 1 189 ?   7.224  -0.619  -1.462 1.000 96.640 ? 189 ALA A CB  1 
ATOM 1453 O O   ? ALA A 1 189 ?   7.682   2.100   0.592 1.000 96.640 ? 189 ALA A O   1 
ATOM 1454 N N   ? PHE A 1 190 ?   8.197   2.211  -1.613 1.000 94.990 ? 190 PHE A N   1 
ATOM 1455 C CA  ? PHE A 1 190 ?   9.170   3.264  -1.350 1.000 94.990 ? 190 PHE A CA  1 
ATOM 1456 C C   ? PHE A 1 190 ?   9.404   4.109  -2.597 1.000 94.990 ? 190 PHE A C   1 
ATOM 1457 C CB  ? PHE A 1 190 ?  10.494   2.666  -0.865 1.000 94.990 ? 190 PHE A CB  1 
ATOM 1458 O O   ? PHE A 1 190 ?   9.078   3.688  -3.709 1.000 94.990 ? 190 PHE A O   1 
ATOM 1459 C CG  ? PHE A 1 190 ?  11.156   1.761  -1.870 1.000 94.990 ? 190 PHE A CG  1 
ATOM 1460 C CD1 ? PHE A 1 190 ?  10.866   0.403  -1.900 1.000 94.990 ? 190 PHE A CD1 1 
ATOM 1461 C CD2 ? PHE A 1 190 ?  12.068   2.270  -2.786 1.000 94.990 ? 190 PHE A CD2 1 
ATOM 1462 C CE1 ? PHE A 1 190 ?  11.476  -0.437  -2.829 1.000 94.990 ? 190 PHE A CE1 1 
ATOM 1463 C CE2 ? PHE A 1 190 ?  12.682   1.437  -3.717 1.000 94.990 ? 190 PHE A CE2 1 
ATOM 1464 C CZ  ? PHE A 1 190 ?  12.385   0.084  -3.736 1.000 94.990 ? 190 PHE A CZ  1 
ATOM 1465 N N   ? SER A 1 191 ?   9.893   5.284  -2.415 1.000 93.840 ? 191 SER A N   1 
ATOM 1466 C CA  ? SER A 1 191 ?  10.293   6.230  -3.451 1.000 93.840 ? 191 SER A CA  1 
ATOM 1467 C C   ? SER A 1 191 ?  11.524   7.025  -3.028 1.000 93.840 ? 191 SER A C   1 
ATOM 1468 C CB  ? SER A 1 191 ?   9.145   7.187  -3.775 1.000 93.840 ? 191 SER A CB  1 
ATOM 1469 O O   ? SER A 1 191 ?  12.049   6.829  -1.930 1.000 93.840 ? 191 SER A O   1 
ATOM 1470 O OG  ? SER A 1 191 ?   8.845   8.009  -2.660 1.000 93.840 ? 191 SER A OG  1 
ATOM 1471 N N   ? ASP A 1 192 ?  11.958   7.741  -3.972 1.000 91.670 ? 192 ASP A N   1 
ATOM 1472 C CA  ? ASP A 1 192 ?  13.103   8.604  -3.697 1.000 91.670 ? 192 ASP A CA  1 
ATOM 1473 C C   ? ASP A 1 192 ?  12.754   9.663  -2.654 1.000 91.670 ? 192 ASP A C   1 
ATOM 1474 C CB  ? ASP A 1 192 ?  13.590   9.274  -4.984 1.000 91.670 ? 192 ASP A CB  1 
ATOM 1475 O O   ? ASP A 1 192 ?  11.594  10.060  -2.528 1.000 91.670 ? 192 ASP A O   1 
ATOM 1476 C CG  ? ASP A 1 192 ?  14.888  10.040  -4.798 1.000 91.670 ? 192 ASP A CG  1 
ATOM 1477 O OD1 ? ASP A 1 192 ?  15.952   9.406  -4.627 1.000 91.670 ? 192 ASP A OD1 1 
ATOM 1478 O OD2 ? ASP A 1 192 ?  14.847  11.290  -4.820 1.000 91.670 ? 192 ASP A OD2 1 
ATOM 1479 N N   ? ARG A 1 193 ?  13.723  10.243  -2.023 1.000 87.760 ? 193 ARG A N   1 
ATOM 1480 C CA  ? ARG A 1 193 ?  13.560  11.206  -0.938 1.000 87.760 ? 193 ARG A CA  1 
ATOM 1481 C C   ? ARG A 1 193 ?  12.873  12.475  -1.432 1.000 87.760 ? 193 ARG A C   1 
ATOM 1482 C CB  ? ARG A 1 193 ?  14.914  11.550  -0.316 1.000 87.760 ? 193 ARG A CB  1 
ATOM 1483 O O   ? ARG A 1 193 ?  12.217  13.174  -0.657 1.000 87.760 ? 193 ARG A O   1 
ATOM 1484 C CG  ? ARG A 1 193 ?  15.498  10.440   0.543 1.000 87.760 ? 193 ARG A CG  1 
ATOM 1485 C CD  ? ARG A 1 193 ?  16.783  10.877   1.233 1.000 87.760 ? 193 ARG A CD  1 
ATOM 1486 N NE  ? ARG A 1 193 ?  17.323   9.821   2.084 1.000 87.760 ? 193 ARG A NE  1 
ATOM 1487 N NH1 ? ARG A 1 193 ?  19.353  10.864   2.443 1.000 87.760 ? 193 ARG A NH1 1 
ATOM 1488 N NH2 ? ARG A 1 193 ?  18.923   8.825   3.397 1.000 87.760 ? 193 ARG A NH2 1 
ATOM 1489 C CZ  ? ARG A 1 193 ?  18.532   9.839   2.639 1.000 87.760 ? 193 ARG A CZ  1 
ATOM 1490 N N   ? LEU A 1 194 ?  12.990  12.688  -2.707 1.000 89.420 ? 194 LEU A N   1 
ATOM 1491 C CA  ? LEU A 1 194 ?  12.395  13.891  -3.279 1.000 89.420 ? 194 LEU A CA  1 
ATOM 1492 C C   ? LEU A 1 194 ?  10.968  13.624  -3.745 1.000 89.420 ? 194 LEU A C   1 
ATOM 1493 C CB  ? LEU A 1 194 ?  13.240  14.402  -4.449 1.000 89.420 ? 194 LEU A CB  1 
ATOM 1494 O O   ? LEU A 1 194 ?  10.319  14.507  -4.309 1.000 89.420 ? 194 LEU A O   1 
ATOM 1495 C CG  ? LEU A 1 194 ?  14.653  14.878  -4.109 1.000 89.420 ? 194 LEU A CG  1 
ATOM 1496 C CD1 ? LEU A 1 194 ?  15.407  15.251  -5.381 1.000 89.420 ? 194 LEU A CD1 1 
ATOM 1497 C CD2 ? LEU A 1 194 ?  14.603  16.058  -3.145 1.000 89.420 ? 194 LEU A CD2 1 
ATOM 1498 N N   ? CYS A 1 195 ?  10.303  12.435  -3.310 1.000 88.680 ? 195 CYS A N   1 
ATOM 1499 C CA  ? CYS A 1 195 ?   8.927  12.017  -3.550 1.000 88.680 ? 195 CYS A CA  1 
ATOM 1500 C C   ? CYS A 1 195 ?   8.661  11.842  -5.041 1.000 88.680 ? 195 CYS A C   1 
ATOM 1501 C CB  ? CYS A 1 195 ?   7.948  13.034  -2.964 1.000 88.680 ? 195 CYS A CB  1 
ATOM 1502 O O   ? CYS A 1 195 ?   7.997  10.888  -5.450 1.000 88.680 ? 195 CYS A O   1 
ATOM 1503 S SG  ? CYS A 1 195 ?   8.082  13.226  -1.173 1.000 88.680 ? 195 CYS A SG  1 
ATOM 1504 N N   ? LYS A 1 196 ?   9.155  12.627  -5.934 1.000 86.460 ? 196 LYS A N   1 
ATOM 1505 C CA  ? LYS A 1 196 ?   8.914  12.554  -7.373 1.000 86.460 ? 196 LYS A CA  1 
ATOM 1506 C C   ? LYS A 1 196 ?  10.187  12.852  -8.160 1.000 86.460 ? 196 LYS A C   1 
ATOM 1507 C CB  ? LYS A 1 196 ?   7.806  13.526  -7.781 1.000 86.460 ? 196 LYS A CB  1 
ATOM 1508 O O   ? LYS A 1 196 ?  10.287  13.889  -8.818 1.000 86.460 ? 196 LYS A O   1 
ATOM 1509 C CG  ? LYS A 1 196 ?   7.329  13.354  -9.216 1.000 86.460 ? 196 LYS A CG  1 
ATOM 1510 C CD  ? LYS A 1 196 ?   6.289  14.402  -9.589 1.000 86.460 ? 196 LYS A CD  1 
ATOM 1511 C CE  ? LYS A 1 196 ?   5.904  14.311 -11.059 1.000 86.460 ? 196 LYS A CE  1 
ATOM 1512 N NZ  ? LYS A 1 196 ?   5.135  15.511 -11.506 1.000 86.460 ? 196 LYS A NZ  1 
ATOM 1513 N N   ? SER A 1 197 ?  11.072  11.987  -8.009 1.000 86.890 ? 197 SER A N   1 
ATOM 1514 C CA  ? SER A 1 197 ?  12.347  12.118  -8.706 1.000 86.890 ? 197 SER A CA  1 
ATOM 1515 C C   ? SER A 1 197 ?  12.239  11.645 -10.151 1.000 86.890 ? 197 SER A C   1 
ATOM 1516 C CB  ? SER A 1 197 ?  13.438  11.327  -7.982 1.000 86.890 ? 197 SER A CB  1 
ATOM 1517 O O   ? SER A 1 197 ?  11.617  10.618 -10.429 1.000 86.890 ? 197 SER A O   1 
ATOM 1518 O OG  ? SER A 1 197 ?  14.613  11.253  -8.770 1.000 86.890 ? 197 SER A OG  1 
ATOM 1519 N N   ? ARG A 1 198 ?  12.824  12.459 -11.033 1.000 84.760 ? 198 ARG A N   1 
ATOM 1520 C CA  ? ARG A 1 198 ?  12.882  12.027 -12.426 1.000 84.760 ? 198 ARG A CA  1 
ATOM 1521 C C   ? ARG A 1 198 ?  13.881  10.889 -12.605 1.000 84.760 ? 198 ARG A C   1 
ATOM 1522 C CB  ? ARG A 1 198 ?  13.253  13.199 -13.337 1.000 84.760 ? 198 ARG A CB  1 
ATOM 1523 O O   ? ARG A 1 198 ?  13.801  10.132 -13.575 1.000 84.760 ? 198 ARG A O   1 
ATOM 1524 C CG  ? ARG A 1 198 ?  12.163  14.252 -13.461 1.000 84.760 ? 198 ARG A CG  1 
ATOM 1525 C CD  ? ARG A 1 198 ?  12.528  15.324 -14.478 1.000 84.760 ? 198 ARG A CD  1 
ATOM 1526 N NE  ? ARG A 1 198 ?  11.490  16.345 -14.581 1.000 84.760 ? 198 ARG A NE  1 
ATOM 1527 N NH1 ? ARG A 1 198 ?  12.592  17.601 -16.176 1.000 84.760 ? 198 ARG A NH1 1 
ATOM 1528 N NH2 ? ARG A 1 198 ?  10.542  18.271 -15.399 1.000 84.760 ? 198 ARG A NH2 1 
ATOM 1529 C CZ  ? ARG A 1 198 ?  11.544  17.403 -15.385 1.000 84.760 ? 198 ARG A CZ  1 
ATOM 1530 N N   ? LEU A 1 199 ?  14.729  10.694 -11.568 1.000 89.730 ? 199 LEU A N   1 
ATOM 1531 C CA  ? LEU A 1 199 ?  15.821   9.729 -11.642 1.000 89.730 ? 199 LEU A CA  1 
ATOM 1532 C C   ? LEU A 1 199 ?  15.408   8.393 -11.034 1.000 89.730 ? 199 LEU A C   1 
ATOM 1533 C CB  ? LEU A 1 199 ?  17.062  10.267 -10.925 1.000 89.730 ? 199 LEU A CB  1 
ATOM 1534 O O   ? LEU A 1 199 ?  15.884   7.338 -11.460 1.000 89.730 ? 199 LEU A O   1 
ATOM 1535 C CG  ? LEU A 1 199 ?  17.757  11.463 -11.579 1.000 89.730 ? 199 LEU A CG  1 
ATOM 1536 C CD1 ? LEU A 1 199 ?  18.886  11.972 -10.688 1.000 89.730 ? 199 LEU A CD1 1 
ATOM 1537 C CD2 ? LEU A 1 199 ?  18.287  11.085 -12.958 1.000 89.730 ? 199 LEU A CD2 1 
ATOM 1538 N N   ? PHE A 1 200 ?  14.462   8.478 -10.056 1.000 94.040 ? 200 PHE A N   1 
ATOM 1539 C CA  ? PHE A 1 200 ?  14.061   7.246  -9.385 1.000 94.040 ? 200 PHE A CA  1 
ATOM 1540 C C   ? PHE A 1 200 ?  12.548   7.071  -9.433 1.000 94.040 ? 200 PHE A C   1 
ATOM 1541 C CB  ? PHE A 1 200 ?  14.544   7.243  -7.931 1.000 94.040 ? 200 PHE A CB  1 
ATOM 1542 O O   ? PHE A 1 200 ?  11.805   7.900  -8.905 1.000 94.040 ? 200 PHE A O   1 
ATOM 1543 C CG  ? PHE A 1 200 ?  16.041   7.174  -7.789 1.000 94.040 ? 200 PHE A CG  1 
ATOM 1544 C CD1 ? PHE A 1 200 ?  16.707   5.959  -7.894 1.000 94.040 ? 200 PHE A CD1 1 
ATOM 1545 C CD2 ? PHE A 1 200 ?  16.781   8.324  -7.550 1.000 94.040 ? 200 PHE A CD2 1 
ATOM 1546 C CE1 ? PHE A 1 200 ?  18.092   5.892  -7.763 1.000 94.040 ? 200 PHE A CE1 1 
ATOM 1547 C CE2 ? PHE A 1 200 ?  18.165   8.265  -7.417 1.000 94.040 ? 200 PHE A CE2 1 
ATOM 1548 C CZ  ? PHE A 1 200 ?  18.819   7.048  -7.523 1.000 94.040 ? 200 PHE A CZ  1 
ATOM 1549 N N   ? PRO A 1 201 ?  12.112   5.952 -10.093 1.000 95.450 ? 201 PRO A N   1 
ATOM 1550 C CA  ? PRO A 1 201 ?  10.674   5.669 -10.111 1.000 95.450 ? 201 PRO A CA  1 
ATOM 1551 C C   ? PRO A 1 201 ?  10.133   5.273  -8.740 1.000 95.450 ? 201 PRO A C   1 
ATOM 1552 C CB  ? PRO A 1 201 ?  10.556   4.508 -11.102 1.000 95.450 ? 201 PRO A CB  1 
ATOM 1553 O O   ? PRO A 1 201 ?  10.897   4.842  -7.872 1.000 95.450 ? 201 PRO A O   1 
ATOM 1554 C CG  ? PRO A 1 201 ?  11.927   3.914 -11.159 1.000 95.450 ? 201 PRO A CG  1 
ATOM 1555 C CD  ? PRO A 1 201 ?  12.911   4.938 -10.673 1.000 95.450 ? 201 PRO A CD  1 
ATOM 1556 N N   ? ASP A 1 202 ?   8.795   5.451  -8.502 1.000 96.110 ? 202 ASP A N   1 
ATOM 1557 C CA  ? ASP A 1 202 ?   8.137   4.880  -7.330 1.000 96.110 ? 202 ASP A CA  1 
ATOM 1558 C C   ? ASP A 1 202 ?   8.126   3.355  -7.394 1.000 96.110 ? 202 ASP A C   1 
ATOM 1559 C CB  ? ASP A 1 202 ?   6.708   5.412  -7.204 1.000 96.110 ? 202 ASP A CB  1 
ATOM 1560 O O   ? ASP A 1 202 ?   7.910   2.775  -8.461 1.000 96.110 ? 202 ASP A O   1 
ATOM 1561 C CG  ? ASP A 1 202 ?   6.650   6.918  -7.015 1.000 96.110 ? 202 ASP A CG  1 
ATOM 1562 O OD1 ? ASP A 1 202 ?   7.358   7.449  -6.132 1.000 96.110 ? 202 ASP A OD1 1 
ATOM 1563 O OD2 ? ASP A 1 202 ?   5.888   7.579  -7.753 1.000 96.110 ? 202 ASP A OD2 1 
ATOM 1564 N N   ? VAL A 1 203 ?   8.330   2.721  -6.235 1.000 96.950 ? 203 VAL A N   1 
ATOM 1565 C CA  ? VAL A 1 203 ?   8.409   1.265  -6.183 1.000 96.950 ? 203 VAL A CA  1 
ATOM 1566 C C   ? VAL A 1 203 ?   7.238   0.712  -5.375 1.000 96.950 ? 203 VAL A C   1 
ATOM 1567 C CB  ? VAL A 1 203 ?   9.748   0.791  -5.575 1.000 96.950 ? 203 VAL A CB  1 
ATOM 1568 O O   ? VAL A 1 203 ?   6.899   1.246  -4.317 1.000 96.950 ? 203 VAL A O   1 
ATOM 1569 C CG1 ? VAL A 1 203 ?   9.775  -0.731  -5.451 1.000 96.950 ? 203 VAL A CG1 1 
ATOM 1570 C CG2 ? VAL A 1 203 ?  10.922   1.283  -6.420 1.000 96.950 ? 203 VAL A CG2 1 
ATOM 1571 N N   ? PHE A 1 204 ?   6.691  -0.319  -5.892 1.000 97.510 ? 204 PHE A N   1 
ATOM 1572 C CA  ? PHE A 1 204 ?   5.537  -0.995  -5.311 1.000 97.510 ? 204 PHE A CA  1 
ATOM 1573 C C   ? PHE A 1 204 ?   5.839  -2.469  -5.067 1.000 97.510 ? 204 PHE A C   1 
ATOM 1574 C CB  ? PHE A 1 204 ?   4.314  -0.855  -6.223 1.000 97.510 ? 204 PHE A CB  1 
ATOM 1575 O O   ? PHE A 1 204 ?   6.566  -3.095  -5.840 1.000 97.510 ? 204 PHE A O   1 
ATOM 1576 C CG  ? PHE A 1 204 ?   4.007   0.566  -6.611 1.000 97.510 ? 204 PHE A CG  1 
ATOM 1577 C CD1 ? PHE A 1 204 ?   3.040   1.295  -5.929 1.000 97.510 ? 204 PHE A CD1 1 
ATOM 1578 C CD2 ? PHE A 1 204 ?   4.685   1.174  -7.660 1.000 97.510 ? 204 PHE A CD2 1 
ATOM 1579 C CE1 ? PHE A 1 204 ?   2.754   2.610  -6.286 1.000 97.510 ? 204 PHE A CE1 1 
ATOM 1580 C CE2 ? PHE A 1 204 ?   4.405   2.488  -8.023 1.000 97.510 ? 204 PHE A CE2 1 
ATOM 1581 C CZ  ? PHE A 1 204 ?   3.438   3.204  -7.335 1.000 97.510 ? 204 PHE A CZ  1 
ATOM 1582 N N   ? ALA A 1 205 ?   5.324  -2.997  -3.889 1.000 97.400 ? 205 ALA A N   1 
ATOM 1583 C CA  ? ALA A 1 205 ?   5.334  -4.449  -3.731 1.000 97.400 ? 205 ALA A CA  1 
ATOM 1584 C C   ? ALA A 1 205 ?   4.395  -5.116  -4.732 1.000 97.400 ? 205 ALA A C   1 
ATOM 1585 C CB  ? ALA A 1 205 ?   4.947  -4.833  -2.305 1.000 97.400 ? 205 ALA A CB  1 
ATOM 1586 O O   ? ALA A 1 205 ?   3.245  -4.697  -4.888 1.000 97.400 ? 205 ALA A O   1 
ATOM 1587 N N   ? ARG A 1 206 ?   4.874  -6.116  -5.454 1.000 96.940 ? 206 ARG A N   1 
ATOM 1588 C CA  ? ARG A 1 206 ?   4.124  -6.825  -6.486 1.000 96.940 ? 206 ARG A CA  1 
ATOM 1589 C C   ? ARG A 1 206 ?   3.118  -7.789  -5.866 1.000 96.940 ? 206 ARG A C   1 
ATOM 1590 C CB  ? ARG A 1 206 ?   5.074  -7.585  -7.414 1.000 96.940 ? 206 ARG A CB  1 
ATOM 1591 O O   ? ARG A 1 206 ?   3.502  -8.801  -5.275 1.000 96.940 ? 206 ARG A O   1 
ATOM 1592 C CG  ? ARG A 1 206 ?   4.379  -8.270  -8.580 1.000 96.940 ? 206 ARG A CG  1 
ATOM 1593 C CD  ? ARG A 1 206 ?   5.363  -9.036  -9.453 1.000 96.940 ? 206 ARG A CD  1 
ATOM 1594 N NE  ? ARG A 1 206 ?   6.317  -8.142 -10.101 1.000 96.940 ? 206 ARG A NE  1 
ATOM 1595 N NH1 ? ARG A 1 206 ?   4.920  -7.585 -11.854 1.000 96.940 ? 206 ARG A NH1 1 
ATOM 1596 N NH2 ? ARG A 1 206 ?   7.024  -6.686 -11.731 1.000 96.940 ? 206 ARG A NH2 1 
ATOM 1597 C CZ  ? ARG A 1 206 ?   6.085  -7.473 -11.227 1.000 96.940 ? 206 ARG A CZ  1 
ATOM 1598 N N   ? ILE A 1 207 ?   1.834  -7.479  -6.021 1.000 97.210 ? 207 ILE A N   1 
ATOM 1599 C CA  ? ILE A 1 207 ?   0.778  -8.244  -5.368 1.000 97.210 ? 207 ILE A CA  1 
ATOM 1600 C C   ? ILE A 1 207 ?   0.743  -9.662  -5.934 1.000 97.210 ? 207 ILE A C   1 
ATOM 1601 C CB  ? ILE A 1 207 ?  -0.600  -7.566  -5.538 1.000 97.210 ? 207 ILE A CB  1 
ATOM 1602 O O   ? ILE A 1 207 ?   0.561 -10.630  -5.191 1.000 97.210 ? 207 ILE A O   1 
ATOM 1603 C CG1 ? ILE A 1 207 ?  -0.659  -6.267  -4.725 1.000 97.210 ? 207 ILE A CG1 1 
ATOM 1604 C CG2 ? ILE A 1 207 ?  -1.726  -8.520  -5.130 1.000 97.210 ? 207 ILE A CG2 1 
ATOM 1605 C CD1 ? ILE A 1 207 ?  -1.931  -5.459  -4.942 1.000 97.210 ? 207 ILE A CD1 1 
ATOM 1606 N N   ? SER A 1 208 ?   0.953  -9.878  -7.250 1.000 96.110 ? 208 SER A N   1 
ATOM 1607 C CA  ? SER A 1 208 ?   0.914 -11.201  -7.864 1.000 96.110 ? 208 SER A CA  1 
ATOM 1608 C C   ? SER A 1 208 ?   1.945 -12.133  -7.236 1.000 96.110 ? 208 SER A C   1 
ATOM 1609 C CB  ? SER A 1 208 ?   1.156 -11.101  -9.370 1.000 96.110 ? 208 SER A CB  1 
ATOM 1610 O O   ? SER A 1 208 ?   1.720 -13.341  -7.138 1.000 96.110 ? 208 SER A O   1 
ATOM 1611 O OG  ? SER A 1 208 ?   2.405 -10.488  -9.639 1.000 96.110 ? 208 SER A OG  1 
ATOM 1612 N N   ? ALA A 1 209 ?   3.042 -11.609  -6.796 1.000 95.660 ? 209 ALA A N   1 
ATOM 1613 C CA  ? ALA A 1 209 ?   4.104 -12.404  -6.186 1.000 95.660 ? 209 ALA A CA  1 
ATOM 1614 C C   ? ALA A 1 209 ?   3.665 -12.961  -4.835 1.000 95.660 ? 209 ALA A C   1 
ATOM 1615 C CB  ? ALA A 1 209 ?   5.371 -11.567  -6.026 1.000 95.660 ? 209 ALA A CB  1 
ATOM 1616 O O   ? ALA A 1 209 ?   4.259 -13.916  -4.327 1.000 95.660 ? 209 ALA A O   1 
ATOM 1617 N N   ? TYR A 1 210 ?   2.533 -12.406  -4.279 1.000 96.360 ? 210 TYR A N   1 
ATOM 1618 C CA  ? TYR A 1 210 ?   2.157 -12.752  -2.912 1.000 96.360 ? 210 TYR A CA  1 
ATOM 1619 C C   ? TYR A 1 210 ?   0.752 -13.340  -2.866 1.000 96.360 ? 210 TYR A C   1 
ATOM 1620 C CB  ? TYR A 1 210 ?   2.240 -11.522  -2.004 1.000 96.360 ? 210 TYR A CB  1 
ATOM 1621 O O   ? TYR A 1 210 ?   0.164 -13.473  -1.790 1.000 96.360 ? 210 TYR A O   1 
ATOM 1622 C CG  ? TYR A 1 210 ?   3.598 -10.863  -1.997 1.000 96.360 ? 210 TYR A CG  1 
ATOM 1623 C CD1 ? TYR A 1 210 ?   4.642 -11.383  -1.235 1.000 96.360 ? 210 TYR A CD1 1 
ATOM 1624 C CD2 ? TYR A 1 210 ?   3.839  -9.719  -2.750 1.000 96.360 ? 210 TYR A CD2 1 
ATOM 1625 C CE1 ? TYR A 1 210 ?   5.894 -10.777  -1.224 1.000 96.360 ? 210 TYR A CE1 1 
ATOM 1626 C CE2 ? TYR A 1 210 ?   5.087  -9.105  -2.746 1.000 96.360 ? 210 TYR A CE2 1 
ATOM 1627 O OH  ? TYR A 1 210 ?   7.345  -9.038  -1.974 1.000 96.360 ? 210 TYR A OH  1 
ATOM 1628 C CZ  ? TYR A 1 210 ?   6.107  -9.641  -1.982 1.000 96.360 ? 210 TYR A CZ  1 
ATOM 1629 N N   ? LEU A 1 211 ?   0.179 -13.680  -3.954 1.000 95.510 ? 211 LEU A N   1 
ATOM 1630 C CA  ? LEU A 1 211 ?  -1.206 -14.131  -4.041 1.000 95.510 ? 211 LEU A CA  1 
ATOM 1631 C C   ? LEU A 1 211 ?  -1.410 -15.415  -3.244 1.000 95.510 ? 211 LEU A C   1 
ATOM 1632 C CB  ? LEU A 1 211 ?  -1.606 -14.355  -5.502 1.000 95.510 ? 211 LEU A CB  1 
ATOM 1633 O O   ? LEU A 1 211 ?  -2.401 -15.553  -2.524 1.000 95.510 ? 211 LEU A O   1 
ATOM 1634 C CG  ? LEU A 1 211 ?  -1.981 -13.106  -6.301 1.000 95.510 ? 211 LEU A CG  1 
ATOM 1635 C CD1 ? LEU A 1 211 ?  -2.258 -13.470  -7.755 1.000 95.510 ? 211 LEU A CD1 1 
ATOM 1636 C CD2 ? LEU A 1 211 ?  -3.190 -12.415  -5.678 1.000 95.510 ? 211 LEU A CD2 1 
ATOM 1637 N N   ? PRO A 1 212 ?  -0.448 -16.355  -3.468 1.000 94.960 ? 212 PRO A N   1 
ATOM 1638 C CA  ? PRO A 1 212 ?  -0.609 -17.574  -2.672 1.000 94.960 ? 212 PRO A CA  1 
ATOM 1639 C C   ? PRO A 1 212 ?  -0.674 -17.295  -1.172 1.000 94.960 ? 212 PRO A C   1 
ATOM 1640 C CB  ? PRO A 1 212 ?   0.637 -18.391  -3.022 1.000 94.960 ? 212 PRO A CB  1 
ATOM 1641 O O   ? PRO A 1 212 ?  -1.504 -17.874  -0.467 1.000 94.960 ? 212 PRO A O   1 
ATOM 1642 C CG  ? PRO A 1 212 ?   0.975 -17.991  -4.422 1.000 94.960 ? 212 PRO A CG  1 
ATOM 1643 C CD  ? PRO A 1 212 ?   0.710 -16.521  -4.575 1.000 94.960 ? 212 PRO A CD  1 
ATOM 1644 N N   ? TRP A 1 213 ?   0.198 -16.432  -0.716 1.000 96.690 ? 213 TRP A N   1 
ATOM 1645 C CA  ? TRP A 1 213 ?   0.229 -16.047   0.692 1.000 96.690 ? 213 TRP A CA  1 
ATOM 1646 C C   ? TRP A 1 213 ?  -1.066 -15.352   1.095 1.000 96.690 ? 213 TRP A C   1 
ATOM 1647 C CB  ? TRP A 1 213 ?   1.424 -15.132   0.973 1.000 96.690 ? 213 TRP A CB  1 
ATOM 1648 O O   ? TRP A 1 213 ?  -1.652 -15.669   2.132 1.000 96.690 ? 213 TRP A O   1 
ATOM 1649 C CG  ? TRP A 1 213 ?   1.448 -14.573   2.364 1.000 96.690 ? 213 TRP A CG  1 
ATOM 1650 C CD1 ? TRP A 1 213 ?   1.820 -15.224   3.508 1.000 96.690 ? 213 TRP A CD1 1 
ATOM 1651 C CD2 ? TRP A 1 213 ?   1.080 -13.248   2.758 1.000 96.690 ? 213 TRP A CD2 1 
ATOM 1652 C CE2 ? TRP A 1 213 ?   1.254 -13.164   4.158 1.000 96.690 ? 213 TRP A CE2 1 
ATOM 1653 C CE3 ? TRP A 1 213 ?   0.620 -12.121   2.063 1.000 96.690 ? 213 TRP A CE3 1 
ATOM 1654 N NE1 ? TRP A 1 213 ?   1.705 -14.382   4.590 1.000 96.690 ? 213 TRP A NE1 1 
ATOM 1655 C CH2 ? TRP A 1 213 ?   0.534 -10.909   4.171 1.000 96.690 ? 213 TRP A CH2 1 
ATOM 1656 C CZ2 ? TRP A 1 213 ?   0.983 -11.997   4.875 1.000 96.690 ? 213 TRP A CZ2 1 
ATOM 1657 C CZ3 ? TRP A 1 213 ?   0.351 -10.960   2.779 1.000 96.690 ? 213 TRP A CZ3 1 
ATOM 1658 N N   ? ILE A 1 214 ?  -1.575 -14.421   0.280 1.000 96.940 ? 214 ILE A N   1 
ATOM 1659 C CA  ? ILE A 1 214 ?  -2.810 -13.683   0.523 1.000 96.940 ? 214 ILE A CA  1 
ATOM 1660 C C   ? ILE A 1 214 ?  -3.986 -14.655   0.597 1.000 96.940 ? 214 ILE A C   1 
ATOM 1661 C CB  ? ILE A 1 214 ?  -3.060 -12.623  -0.573 1.000 96.940 ? 214 ILE A CB  1 
ATOM 1662 O O   ? ILE A 1 214 ?  -4.791 -14.595   1.529 1.000 96.940 ? 214 ILE A O   1 
ATOM 1663 C CG1 ? ILE A 1 214 ?  -1.999 -11.519  -0.500 1.000 96.940 ? 214 ILE A CG1 1 
ATOM 1664 C CG2 ? ILE A 1 214 ?  -4.469 -12.037  -0.448 1.000 96.940 ? 214 ILE A CG2 1 
ATOM 1665 C CD1 ? ILE A 1 214 ?  -1.984 -10.593  -1.709 1.000 96.940 ? 214 ILE A CD1 1 
ATOM 1666 N N   ? GLN A 1 215 ?  -4.042 -15.572  -0.249 1.000 95.540 ? 215 GLN A N   1 
ATOM 1667 C CA  ? GLN A 1 215 ?  -5.141 -16.527  -0.340 1.000 95.540 ? 215 GLN A CA  1 
ATOM 1668 C C   ? GLN A 1 215 ?  -5.120 -17.504   0.832 1.000 95.540 ? 215 GLN A C   1 
ATOM 1669 C CB  ? GLN A 1 215 ?  -5.078 -17.293  -1.663 1.000 95.540 ? 215 GLN A CB  1 
ATOM 1670 O O   ? GLN A 1 215 ?  -6.173 -17.893   1.341 1.000 95.540 ? 215 GLN A O   1 
ATOM 1671 C CG  ? GLN A 1 215 ?  -5.429 -16.448  -2.880 1.000 95.540 ? 215 GLN A CG  1 
ATOM 1672 C CD  ? GLN A 1 215 ?  -5.139 -17.157  -4.190 1.000 95.540 ? 215 GLN A CD  1 
ATOM 1673 N NE2 ? GLN A 1 215 ?  -5.733 -16.668  -5.273 1.000 95.540 ? 215 GLN A NE2 1 
ATOM 1674 O OE1 ? GLN A 1 215 ?  -4.386 -18.136  -4.228 1.000 95.540 ? 215 GLN A OE1 1 
ATOM 1675 N N   ? ASN A 1 216 ?  -3.978 -17.875   1.229 1.000 95.830 ? 216 ASN A N   1 
ATOM 1676 C CA  ? ASN A 1 216 ?  -3.822 -18.763   2.376 1.000 95.830 ? 216 ASN A CA  1 
ATOM 1677 C C   ? ASN A 1 216 ?  -4.415 -18.151   3.642 1.000 95.830 ? 216 ASN A C   1 
ATOM 1678 C CB  ? ASN A 1 216 ?  -2.347 -19.107   2.593 1.000 95.830 ? 216 ASN A CB  1 
ATOM 1679 O O   ? ASN A 1 216 ?  -5.031 -18.853   4.447 1.000 95.830 ? 216 ASN A O   1 
ATOM 1680 C CG  ? ASN A 1 216 ?  -2.138 -20.098   3.721 1.000 95.830 ? 216 ASN A CG  1 
ATOM 1681 N ND2 ? ASN A 1 216 ?  -1.365 -19.700   4.724 1.000 95.830 ? 216 ASN A ND2 1 
ATOM 1682 O OD1 ? ASN A 1 216 ?  -2.667 -21.212   3.690 1.000 95.830 ? 216 ASN A OD1 1 
ATOM 1683 N N   ? ILE A 1 217 ?  -4.342 -16.955   3.787 1.000 95.180 ? 217 ILE A N   1 
ATOM 1684 C CA  ? ILE A 1 217 ?  -4.761 -16.272   5.006 1.000 95.180 ? 217 ILE A CA  1 
ATOM 1685 C C   ? ILE A 1 217 ?  -6.230 -15.871   4.894 1.000 95.180 ? 217 ILE A C   1 
ATOM 1686 C CB  ? ILE A 1 217 ?  -3.886 -15.030   5.288 1.000 95.180 ? 217 ILE A CB  1 
ATOM 1687 O O   ? ILE A 1 217 ?  -6.996 -16.023   5.849 1.000 95.180 ? 217 ILE A O   1 
ATOM 1688 C CG1 ? ILE A 1 217 ?  -2.443 -15.450   5.588 1.000 95.180 ? 217 ILE A CG1 1 
ATOM 1689 C CG2 ? ILE A 1 217 ?  -4.469 -14.209   6.442 1.000 95.180 ? 217 ILE A CG2 1 
ATOM 1690 C CD1 ? ILE A 1 217 ?  -1.465 -14.287   5.674 1.000 95.180 ? 217 ILE A CD1 1 
ATOM 1691 N N   ? THR A 1 218 ?  -6.678 -15.494   3.633 1.000 94.570 ? 218 THR A N   1 
ATOM 1692 C CA  ? THR A 1 218 ?  -7.991 -14.870   3.515 1.000 94.570 ? 218 THR A CA  1 
ATOM 1693 C C   ? THR A 1 218 ?  -8.998 -15.840   2.905 1.000 94.570 ? 218 THR A C   1 
ATOM 1694 C CB  ? THR A 1 218 ?  -7.927 -13.589   2.663 1.000 94.570 ? 218 THR A CB  1 
ATOM 1695 O O   ? THR A 1 218 ? -10.200 -15.568   2.891 1.000 94.570 ? 218 THR A O   1 
ATOM 1696 C CG2 ? THR A 1 218 ?  -6.943 -12.584   3.253 1.000 94.570 ? 218 THR A CG2 1 
ATOM 1697 O OG1 ? THR A 1 218 ?  -7.508 -13.927   1.335 1.000 94.570 ? 218 THR A OG1 1 
ATOM 1698 N N   ? GLY A 1 219 ?  -8.653 -17.068   2.565 1.000 84.710 ? 219 GLY A N   1 
ATOM 1699 C CA  ? GLY A 1 219 ?  -9.552 -18.092   2.059 1.000 84.710 ? 219 GLY A CA  1 
ATOM 1700 C C   ? GLY A 1 219 ? -10.167 -17.738   0.718 1.000 84.710 ? 219 GLY A C   1 
ATOM 1701 O O   ? GLY A 1 219 ? -11.258 -18.206   0.386 1.000 84.710 ? 219 GLY A O   1 
ATOM 1702 N N   ? ASN A 1 220 ?  -9.451 -17.020  -0.262 1.000 71.050 ? 220 ASN A N   1 
ATOM 1703 C CA  ? ASN A 1 220 ?  -9.633 -16.675  -1.668 1.000 71.050 ? 220 ASN A CA  1 
ATOM 1704 C C   ? ASN A 1 220 ? -10.503 -15.433  -1.832 1.000 71.050 ? 220 ASN A C   1 
ATOM 1705 C CB  ? ASN A 1 220 ? -10.238 -17.853  -2.435 1.000 71.050 ? 220 ASN A CB  1 
ATOM 1706 O O   ? ASN A 1 220 ? -11.706 -15.540  -2.078 1.000 71.050 ? 220 ASN A O   1 
ATOM 1707 C CG  ? ASN A 1 220 ?  -9.210 -18.910  -2.787 1.000 71.050 ? 220 ASN A CG  1 
ATOM 1708 N ND2 ? ASN A 1 220 ?  -9.679 -20.115  -3.091 1.000 71.050 ? 220 ASN A ND2 1 
ATOM 1709 O OD1 ? ASN A 1 220 ?  -8.005 -18.647  -2.785 1.000 71.050 ? 220 ASN A OD1 1 
ATOM 1710 N N   ? VAL A 1 221 ? -10.027 -14.256  -1.358 1.000 68.420 ? 221 VAL A N   1 
ATOM 1711 C CA  ? VAL A 1 221 ? -10.494 -12.901  -1.632 1.000 68.420 ? 221 VAL A CA  1 
ATOM 1712 C C   ? VAL A 1 221 ? -10.173 -12.527  -3.077 1.000 68.420 ? 221 VAL A C   1 
ATOM 1713 C CB  ? VAL A 1 221 ?  -9.864 -11.876  -0.663 1.000 68.420 ? 221 VAL A CB  1 
ATOM 1714 O O   ? VAL A 1 221 ?  -9.151 -12.949  -3.622 1.000 68.420 ? 221 VAL A O   1 
ATOM 1715 C CG1 ? VAL A 1 221 ? -10.912 -11.336   0.308 1.000 68.420 ? 221 VAL A CG1 1 
ATOM 1716 C CG2 ? VAL A 1 221 ?  -8.701 -12.508   0.099 1.000 68.420 ? 221 VAL A CG2 1 
# 
loop_
_struct_sheet_range.sheet_id 
_struct_sheet_range.id 
_struct_sheet_range.beg_label_comp_id 
_struct_sheet_range.beg_label_asym_id 
_struct_sheet_range.beg_label_seq_id 
_struct_sheet_range.pdbx_beg_PDB_ins_code 
_struct_sheet_range.end_label_comp_id 
_struct_sheet_range.end_label_asym_id 
_struct_sheet_range.end_label_seq_id 
_struct_sheet_range.pdbx_end_PDB_ins_code 
_struct_sheet_range.beg_auth_comp_id 
_struct_sheet_range.beg_auth_asym_id 
_struct_sheet_range.beg_auth_seq_id 
_struct_sheet_range.end_auth_comp_id 
_struct_sheet_range.end_auth_asym_id 
_struct_sheet_range.end_auth_seq_id 
A A ILE A   2 ? GLU A   3 ? ILE A 2   GLU A 3   
A B GLY A 168 ? THR A 169 ? GLY A 168 THR A 169 
B C THR A   6 ? GLU A   7 ? THR A 6   GLU A 7   
B D SER A 105 ? SER A 105 ? SER A 105 SER A 105 
B E LEU A 116 ? GLY A 121 ? LEU A 116 GLY A 121 
B F ARG A 136 ? VAL A 143 ? ARG A 136 VAL A 143 
B G MET A 160 ? HIS A 166 ? MET A 160 HIS A 166 
B H PRO A 177 ? CYS A 180 ? PRO A 177 CYS A 180 
B I THR A 183 ? PHE A 190 ? THR A 183 PHE A 190 
B J ASP A 202 ? ARG A 206 ? ASP A 202 ARG A 206 
C K MET A  16 ? ILE A  21 ? MET A 16  ILE A 21  
C L GLN A  24 ? LEU A  31 ? GLN A 24  LEU A 31  
C M PHE A  36 ? THR A  39 ? PHE A 36  THR A 39  
C N THR A  49 ? THR A  52 ? THR A 49  THR A 52  
C O ASN A  64 ? PRO A  73 ? ASN A 64  PRO A 73  
C P MET A  87 ? LEU A  91 ? MET A 87  LEU A 91  
D Q ASP A  56 ? ASP A  56 ? ASP A 56  ASP A 56  
D R ARG A 134 ? ARG A 134 ? ARG A 134 ARG A 134 
E S ASN A  78 ? ASN A  78 ? ASN A 78  ASN A 78  
E T GLU A  83 ? GLU A  83 ? GLU A 83  GLU A 83  
F U ARG A 124 ? ARG A 124 ? ARG A 124 ARG A 124 
F V LYS A 131 ? LYS A 131 ? LYS A 131 LYS A 131 
# 
loop_
_struct_conf.id 
_struct_conf.conf_type_id 
_struct_conf.beg_label_comp_id 
_struct_conf.beg_label_asym_id 
_struct_conf.beg_label_seq_id 
_struct_conf.pdbx_beg_PDB_ins_code 
_struct_conf.end_label_comp_id 
_struct_conf.end_label_asym_id 
_struct_conf.end_label_seq_id 
_struct_conf.pdbx_end_PDB_ins_code 
_struct_conf.beg_auth_comp_id 
_struct_conf.beg_auth_asym_id 
_struct_conf.beg_auth_seq_id 
_struct_conf.end_auth_comp_id 
_struct_conf.end_auth_asym_id 
_struct_conf.end_auth_seq_id 
STRN1         STRN         ILE A   2 ? GLU A   3 ? ILE A 2   GLU A 3   
TURN_TY1_P1   TURN_TY1_P   ASP A   4 ? ASP A   4 ? ASP A 4   ASP A 4   
STRN2         STRN         THR A   6 ? GLU A   7 ? THR A 6   GLU A 7   
HELX_LH_PP_P1 HELX_LH_PP_P ALA A   8 ? LYS A   9 ? ALA A 8   LYS A 9   
TURN_TY1_P2   TURN_TY1_P   PRO A  10 ? HIS A  11 ? PRO A 10  HIS A 11  
BEND1         BEND         SER A  12 ? SER A  12 ? SER A 12  SER A 12  
TURN_TY1_P3   TURN_TY1_P   PRO A  14 ? TYR A  15 ? PRO A 14  TYR A 15  
STRN3         STRN         MET A  16 ? ILE A  21 ? MET A 16  ILE A 21  
TURN_TY1_P4   TURN_TY1_P   ASN A  22 ? SER A  23 ? ASN A 22  SER A 23  
STRN4         STRN         GLN A  24 ? LEU A  31 ? GLN A 24  LEU A 31  
BEND2         BEND         SER A  33 ? GLU A  35 ? SER A 33  GLU A 35  
STRN5         STRN         PHE A  36 ? THR A  39 ? PHE A 36  THR A 39  
HELX_RH_3T_P1 HELX_RH_3T_P ALA A  41 ? CYS A  43 ? ALA A 41  CYS A 43  
BEND3         BEND         ASP A  46 ? VAL A  47 ? ASP A 46  VAL A 47  
STRN6         STRN         THR A  49 ? THR A  52 ? THR A 49  THR A 52  
BEND4         BEND         GLY A  53 ? GLY A  53 ? GLY A 53  GLY A 53  
BEND5         BEND         HIS A  55 ? HIS A  55 ? HIS A 55  HIS A 55  
STRN7         STRN         ASP A  56 ? ASP A  56 ? ASP A 56  ASP A 56  
TURN_TY1_P5   TURN_TY1_P   LEU A  57 ? ARG A  58 ? LEU A 57  ARG A 58  
HELX_RH_3T_P2 HELX_RH_3T_P LYS A  60 ? ILE A  62 ? LYS A 60  ILE A 62  
BEND6         BEND         TYR A  63 ? TYR A  63 ? TYR A 63  TYR A 63  
STRN8         STRN         ASN A  64 ? PRO A  73 ? ASN A 64  PRO A 73  
TURN_TY1_P6   TURN_TY1_P   PRO A  75 ? ASP A  76 ? PRO A 75  ASP A 76  
STRN9         STRN         ASN A  78 ? ASN A  78 ? ASN A 78  ASN A 78  
TURN_TY1_P7   TURN_TY1_P   SER A  79 ? LEU A  82 ? SER A 79  LEU A 82  
STRN10        STRN         GLU A  83 ? GLU A  83 ? GLU A 83  GLU A 83  
TURN_TY1_P8   TURN_TY1_P   ASN A  84 ? ASN A  84 ? ASN A 84  ASN A 84  
STRN11        STRN         MET A  87 ? LEU A  91 ? MET A 87  LEU A 91  
BEND7         BEND         LYS A  92 ? THR A  93 ? LYS A 92  THR A 93  
HELX_LH_PP_P2 HELX_LH_PP_P LYS A  94 ? LEU A  97 ? LYS A 94  LEU A 97  
BEND8         BEND         ASN A  99 ? SER A 100 ? ASN A 99  SER A 100 
STRN12        STRN         SER A 105 ? SER A 105 ? SER A 105 SER A 105 
HELX_LH_PP_P3 HELX_LH_PP_P LEU A 106 ? PRO A 107 ? LEU A 106 PRO A 107 
BEND9         BEND         ARG A 108 ? GLU A 109 ? ARG A 108 GLU A 109 
HELX_LH_PP_P4 HELX_LH_PP_P ASP A 110 ? LYS A 112 ? ASP A 110 LYS A 112 
TURN_TY1_P9   TURN_TY1_P   ALA A 113 ? ASP A 114 ? ALA A 113 ASP A 114 
STRN13        STRN         LEU A 116 ? GLY A 121 ? LEU A 116 GLY A 121 
BEND10        BEND         TRP A 122 ? GLY A 123 ? TRP A 122 GLY A 123 
STRN14        STRN         ARG A 124 ? ARG A 124 ? ARG A 124 ARG A 124 
BEND11        BEND         LEU A 125 ? TRP A 126 ? LEU A 125 TRP A 126 
TURN_TY1_P10  TURN_TY1_P   ARG A 127 ? LYS A 128 ? ARG A 127 LYS A 128 
STRN15        STRN         LYS A 131 ? LYS A 131 ? LYS A 131 LYS A 131 
BEND12        BEND         ASP A 133 ? ASP A 133 ? ASP A 133 ASP A 133 
STRN16        STRN         ARG A 134 ? ARG A 134 ? ARG A 134 ARG A 134 
STRN17        STRN         ARG A 136 ? VAL A 143 ? ARG A 136 VAL A 143 
HELX_LH_PP_P5 HELX_LH_PP_P ASN A 144 ? ASN A 144 ? ASN A 144 ASN A 144 
HELX_RH_AL_P1 HELX_RH_AL_P ASP A 145 ? ARG A 151 ? ASP A 145 ARG A 151 
TURN_TY1_P11  TURN_TY1_P   GLU A 153 ? SER A 154 ? GLU A 153 SER A 154 
TURN_TY1_P12  TURN_TY1_P   ALA A 157 ? LYS A 159 ? ALA A 157 LYS A 159 
STRN18        STRN         MET A 160 ? HIS A 166 ? MET A 160 HIS A 166 
BEND13        BEND         GLY A 167 ? GLY A 167 ? GLY A 167 GLY A 167 
STRN19        STRN         GLY A 168 ? THR A 169 ? GLY A 168 THR A 169 
TURN_TY1_P13  TURN_TY1_P   SER A 171 ? GLY A 172 ? SER A 171 GLY A 172 
TURN_TY1_P14  TURN_TY1_P   SER A 174 ? GLY A 175 ? SER A 174 GLY A 175 
HELX_LH_PP_P6 HELX_LH_PP_P GLY A 176 ? GLY A 176 ? GLY A 176 GLY A 176 
STRN20        STRN         PRO A 177 ? CYS A 180 ? PRO A 177 CYS A 180 
TURN_TY1_P15  TURN_TY1_P   ASN A 181 ? ASN A 182 ? ASN A 181 ASN A 182 
STRN21        STRN         THR A 183 ? PHE A 190 ? THR A 183 PHE A 190 
TURN_TY1_P16  TURN_TY1_P   ARG A 193 ? LEU A 194 ? ARG A 193 LEU A 194 
BEND14        BEND         CYS A 195 ? LYS A 196 ? CYS A 195 LYS A 196 
BEND15        BEND         ARG A 198 ? PHE A 200 ? ARG A 198 PHE A 200 
STRN22        STRN         ASP A 202 ? ARG A 206 ? ASP A 202 ARG A 206 
HELX_RH_3T_P3 HELX_RH_3T_P ILE A 207 ? TYR A 210 ? ILE A 207 TYR A 210 
HELX_RH_AL_P2 HELX_RH_AL_P LEU A 211 ? THR A 218 ? LEU A 211 THR A 218 
BEND16        BEND         GLY A 219 ? GLY A 219 ? GLY A 219 GLY A 219 
# 
