# Supplementary material for: FlatProt: 2D visualization eases protein structure comparison
Source: BMC Bioinformatics. 2025 Aug 13;26:210. doi: 10.1186/s12859-025-06233-x (PMC12344939; doi:10.1186/s12859-025-06233-x)
Supplement: Supplementary file 1 — Supplementary Material 1 [file 12859_2025_6233_MOESM1_ESM.zip › KLK/structures/Rhincodon_typus_GeneID=109924126_isoform=X2.cif]

data_Rhincodon_typus_GeneID=109924126_isoform=X2
# 
_entry.id   ? 
# 
_entity.id                         1      
_entity.type                       polymer 
_entity.pdbx_description           polymer-1 
_entity.formula_weight             23462.7 
_entity.pdbx_number_of_molecules        1 
# 
loop_
_struct_sheet.id 
_struct_sheet.number_strands 
A 2 
B 7 
C 6 
D 2 
# 
loop_
_struct_conf_type.id 
_struct_conf_type.criteria 
STRN         DSSP 
BEND         DSSP 
HELX_LH_PP_P DSSP 
TURN_TY1_P   DSSP 
HELX_RH_3T_P DSSP 
HELX_RH_AL_P DSSP 
# 
_struct_asym.id          A 
_struct_asym.entity_id   1 
# 
_software.pdbx_ordinal     1 
_software.name             dssp 
_software.version          4.4.10 
_software.date             ? 
_software.classification   'model annotation' 
# 
_entity_poly.entity_id                      1 
_entity_poly.type                           polypeptide(L) 
_entity_poly.nstd_linkage                   n 
_entity_poly.nstd_monomer                   n 
_entity_poly.pdbx_seq_one_letter_code       
;KIVGGYECAKHSVPWIVSLNVGWHMCGGSLISTDWVVSAAHYYNSRIEVRLGEHNIKQNEGTEQFIQSSRVIRHPKYNYY
TLDNDIMLIKLSHPATFNRNVGTIPLPICCATAGEICLISGWGNTMNNGDELQCLDAPVLLSYPGMITENMMCVGYLDGG
KDSCQGDSGGPVVCNGVLQGIVSWGYGCAEQGYPGVYTKVCNYIPWIHETIASE
;
_entity_poly.pdbx_seq_one_letter_code_can   
;KIVGGYECAKHSVPWIVSLNVGWHMCGGSLISTDWVVSAAHYYNSRIEVRLGEHNIKQNEGTEQFIQSSRVIRHPKYNYY
TLDNDIMLIKLSHPATFNRNVGTIPLPICCATAGEICLISGWGNTMNNGDELQCLDAPVLLSYPGMITENMMCVGYLDGG
KDSCQGDSGGPVVCNGVLQGIVSWGYGCAEQGYPGVYTKVCNYIPWIHETIASE
;
_entity_poly.pdbx_strand_id                 A 
# 
loop_
_dssp_struct_summary.entry_id 
_dssp_struct_summary.label_comp_id 
_dssp_struct_summary.label_asym_id 
_dssp_struct_summary.label_seq_id 
_dssp_struct_summary.secondary_structure 
_dssp_struct_summary.ss_bridge 
_dssp_struct_summary.helix_3_10 
_dssp_struct_summary.helix_alpha 
_dssp_struct_summary.helix_pi 
_dssp_struct_summary.helix_pp 
_dssp_struct_summary.bend 
_dssp_struct_summary.chirality 
_dssp_struct_summary.sheet 
_dssp_struct_summary.strand 
_dssp_struct_summary.ladder_1 
_dssp_struct_summary.ladder_2 
_dssp_struct_summary.accessibility 
_dssp_struct_summary.TCO 
_dssp_struct_summary.kappa 
_dssp_struct_summary.alpha 
_dssp_struct_summary.phi 
_dssp_struct_summary.psi 
_dssp_struct_summary.x_ca 
_dssp_struct_summary.y_ca 
_dssp_struct_summary.z_ca 
Rhincodon_typus_GeneID=109924126_isoform=X2 LYS A 1   . . . . . . . . . . . . ? .      .     .      .      136.2  1.0   3.9   -13.0 
Rhincodon_typus_GeneID=109924126_isoform=X2 ILE A 2   E . . . . . . - A A A . ? -0.950 .     -160.4 -104.0 117.3  4.0   1.7   -13.1 
Rhincodon_typus_GeneID=109924126_isoform=X2 VAL A 3   E . . . . . S + A A A . ? -0.867 75.0  6.0    -98.4  131.0  6.8   3.0   -15.4 
Rhincodon_typus_GeneID=109924126_isoform=X2 GLY A 4   S . . . . . S + . . . . ? 0.710  104.7 124.1  75.8   11.5   9.5   0.6   -16.6 
Rhincodon_typus_GeneID=109924126_isoform=X2 GLY A 5   . . . . . . . - . . . . ? -0.131 56.3  -118.4 -92.7  -168.8 7.6   -2.4  -15.0 
Rhincodon_typus_GeneID=109924126_isoform=X2 TYR A 6   E . . . . . . - B C B . ? -0.927 33.4  -91.0  -129.8 148.6  6.3   -5.7  -16.4 
Rhincodon_typus_GeneID=109924126_isoform=X2 GLU A 7   E . . . . > . - B C B . ? -0.551 51.0  -120.0 -56.7  127.6  2.8   -7.1  -16.7 
Rhincodon_typus_GeneID=109924126_isoform=X2 CYS A 8   P . . . . P . - . . . . ? -0.390 29.9  -96.8  -64.4  142.2  2.3   -9.2  -13.5 
Rhincodon_typus_GeneID=109924126_isoform=X2 ALA A 9   P . > . . P . - . . . . ? -0.440 59.2  -86.0  -56.5  135.5  1.6   -12.9 -13.8 
Rhincodon_typus_GeneID=109924126_isoform=X2 LYS A 10  T . 3 . . < S - . . . . ? -0.256 109.6 -2.8   -49.3  126.3  -2.2  -13.3 -13.7 
Rhincodon_typus_GeneID=109924126_isoform=X2 HIS A 11  T . 3 . . . S + . . . . ? 0.610  92.2  126.5  70.5   13.8   -3.4  -13.6 -10.0 
Rhincodon_typus_GeneID=109924126_isoform=X2 SER A 12  S . < . . . S + . . . . ? 0.621  74.2  47.5   -77.3  -9.5   0.2   -13.4 -8.7  
Rhincodon_typus_GeneID=109924126_isoform=X2 VAL A 13  . . > . . . . + . . . . ? -0.628 65.7  163.9  -130.7 70.7   -0.8  -10.5 -6.4  
Rhincodon_typus_GeneID=109924126_isoform=X2 PRO A 14  T . 3 . . . S + . . . . ? 0.622  72.3  58.2   -72.4  -8.8   -4.0  -11.7 -4.8  
Rhincodon_typus_GeneID=109924126_isoform=X2 TRP A 15  T . 3 . . . S + . . . . ? 0.577  80.1  103.0  -94.5  -18.6  -3.9  -9.0  -2.1  
Rhincodon_typus_GeneID=109924126_isoform=X2 ILE A 16  E . < . . . . - C J I . ? -0.497 54.4  -167.1 -71.0  138.9  -3.9  -6.0  -4.4  
Rhincodon_typus_GeneID=109924126_isoform=X2 VAL A 17  E . . . . . . - C J I J ? -0.944 19.3  -132.4 -128.8 148.8  -7.3  -4.2  -4.6  
Rhincodon_typus_GeneID=109924126_isoform=X2 SER A 18  E . . . . . . - C J I J ? -0.909 16.5  -147.5 -96.7  119.8  -8.8  -1.6  -6.9  
Rhincodon_typus_GeneID=109924126_isoform=X2 LEU A 19  E . . . . . . - C J I J ? -0.842 25.0  -167.7 -88.5  120.2  -10.6 1.3   -5.2  
Rhincodon_typus_GeneID=109924126_isoform=X2 ASN A 20  E . . . . . . + C J I J ? -0.893 35.4  163.6  -122.6 133.1  -13.4 2.3   -7.4  
Rhincodon_typus_GeneID=109924126_isoform=X2 VAL A 21  S . . . . . S - . . . . ? -0.119 97.7  -48.4  -126.2 40.1   -15.8 5.4   -7.4  
Rhincodon_typus_GeneID=109924126_isoform=X2 GLY A 22  S . . . . . S + . . . . ? 0.003  137.9 31.6   109.6  -24.1  -17.1 4.9   -11.0 
Rhincodon_typus_GeneID=109924126_isoform=X2 TRP A 23  S . . . . . S - . . . . ? -0.938 107.3 -74.5  -149.0 158.3  -13.5 4.4   -12.2 
Rhincodon_typus_GeneID=109924126_isoform=X2 HIS A 24  E . . . . . . + C K I . ? -0.538 54.2  164.8  -58.3  119.5  -10.3 3.1   -10.8 
Rhincodon_typus_GeneID=109924126_isoform=X2 MET A 25  E . . . . . . - C K . . ? 0.780  56.2  -14.3  -106.5 -45.8  -9.2  5.8   -8.4  
Rhincodon_typus_GeneID=109924126_isoform=X2 CYS A 26  E . . . . . . - C K I . ? -0.952 60.3  -114.8 -152.1 164.5  -6.5  4.2   -6.2  
Rhincodon_typus_GeneID=109924126_isoform=X2 GLY A 27  E . . . . . . + C K I . ? -0.469 30.0  175.0  -96.3  176.7  -5.0  0.9   -5.2  
Rhincodon_typus_GeneID=109924126_isoform=X2 GLY A 28  E . . . . . . - C K I . ? -0.947 26.0  -110.2 -163.6 178.7  -5.0  -0.9  -1.8  
Rhincodon_typus_GeneID=109924126_isoform=X2 SER A 29  E . . . . . . - C K I K ? -0.997 18.7  -134.3 -130.2 127.6  -4.0  -4.0  0.1   
Rhincodon_typus_GeneID=109924126_isoform=X2 LEU A 30  E . . . . . . + C K . K ? -0.694 29.5  168.9  -75.2  119.7  -6.2  -6.6  1.6   
Rhincodon_typus_GeneID=109924126_isoform=X2 ILE A 31  . . . . . . . + . . . . ? 0.540  66.3  2.4    -114.3 -10.0  -4.8  -7.3  5.1   
Rhincodon_typus_GeneID=109924126_isoform=X2 SER A 32  S . . . . . S - . . . . ? -0.918 91.0  -80.7  -158.0 179.9  -7.8  -9.4  6.5   
Rhincodon_typus_GeneID=109924126_isoform=X2 THR A 33  S . . . . . S + . . . . ? 0.758  129.8 19.4   -63.8  -15.8  -11.2 -10.8 5.3   
Rhincodon_typus_GeneID=109924126_isoform=X2 ASP A 34  S . . . . . S + . . . . ? 0.332  109.9 83.4   -136.4 5.7    -12.8 -7.4  5.9   
Rhincodon_typus_GeneID=109924126_isoform=X2 TRP A 35  E . . . . . . - C L . L ? -0.966 44.5  -174.9 -127.0 137.7  -10.0 -4.8  6.0   
Rhincodon_typus_GeneID=109924126_isoform=X2 VAL A 36  E . . . . . . - C L K L ? -0.952 13.6  -148.9 -120.3 138.0  -8.1  -3.0  3.2   
Rhincodon_typus_GeneID=109924126_isoform=X2 VAL A 37  E . . . . . . + C L K L ? -0.927 31.6  146.7  -107.5 137.7  -5.1  -0.6  3.7   
Rhincodon_typus_GeneID=109924126_isoform=X2 SER A 38  E . . . . . . - C L . L ? -0.850 50.0  -65.7  -152.8 -179.9 -4.6  2.4   1.3   
Rhincodon_typus_GeneID=109924126_isoform=X2 ALA A 39  . . > . . . . - . . . . ? -0.640 31.4  -144.2 -79.9  142.4  -3.3  5.9   1.1   
Rhincodon_typus_GeneID=109924126_isoform=X2 ALA A 40  G . > . . . S + . . . . ? 0.686  92.5  73.9   -78.2  -23.5  -5.2  8.6   3.0   
Rhincodon_typus_GeneID=109924126_isoform=X2 HIS A 41  G . 3 . . . S + . . . . ? 0.603  94.3  55.3   -75.4  -0.5   -4.7  11.3  0.4   
Rhincodon_typus_GeneID=109924126_isoform=X2 TYR A 42  G . < . . . S + . . . . ? -0.241 82.6  163.8  -116.9 44.0   -7.2  9.5   -1.7  
Rhincodon_typus_GeneID=109924126_isoform=X2 TYR A 43  . . < . . . . + . . . . ? -0.464 9.1   168.4  -75.6  128.1  -10.0 9.5   0.9   
Rhincodon_typus_GeneID=109924126_isoform=X2 ASN A 44  . . . . . . . - . . . . ? -0.979 34.1  -144.9 -139.6 135.0  -13.7 8.9   -0.1  
Rhincodon_typus_GeneID=109924126_isoform=X2 SER A 45  S . . . . . S + . . . . ? 0.726  97.1  39.8   -70.9  -21.1  -16.6 8.2   2.3   
Rhincodon_typus_GeneID=109924126_isoform=X2 ARG A 46  S . . . . . S + . . . . ? -0.959 74.2  160.8  -130.0 111.7  -18.1 5.7   -0.3  
Rhincodon_typus_GeneID=109924126_isoform=X2 ILE A 47  . . . . . . . - . . . . ? -0.995 32.1  -141.0 -136.5 127.9  -15.7 3.4   -2.1  
Rhincodon_typus_GeneID=109924126_isoform=X2 GLU A 48  E . . . . > . - C M J M ? -0.876 19.8  -147.9 -83.0  124.4  -16.3 0.1   -4.0  
Rhincodon_typus_GeneID=109924126_isoform=X2 VAL A 49  E . . . . P . - C M J M ? -0.856 9.7   -160.8 -95.8  117.4  -13.5 -2.3  -3.3  
Rhincodon_typus_GeneID=109924126_isoform=X2 ARG A 50  E . . . . < . - C M J M ? -0.920 10.6  -173.6 -103.2 121.0  -12.7 -4.6  -6.3  
Rhincodon_typus_GeneID=109924126_isoform=X2 LEU A 51  E . . . . . . + C M J M ? -0.787 60.4  31.0   -110.2 151.6  -10.8 -7.9  -5.6  
Rhincodon_typus_GeneID=109924126_isoform=X2 GLY A 52  S . . . . . S + . . . . ? 0.689  78.8  152.4  80.8   18.5   -9.4  -10.5 -7.9  
Rhincodon_typus_GeneID=109924126_isoform=X2 GLU A 53  . . . . . . . + . . . . ? -0.673 19.8  155.9  -87.9  129.2  -8.7  -8.0  -10.7 
Rhincodon_typus_GeneID=109924126_isoform=X2 HIS A 54  S . . . . . S + . . . . ? 0.600  84.7  28.9   -104.5 -44.9  -5.9  -8.6  -13.3 
Rhincodon_typus_GeneID=109924126_isoform=X2 ASN A 55  B . > . . . S - D P O . ? -0.975 71.6  -158.1 -114.5 118.8  -7.5  -6.5  -16.0 
Rhincodon_typus_GeneID=109924126_isoform=X2 ILE A 56  T . 3 . . . S + . . . . ? 0.684  91.0  49.5   -79.5  -5.6   -9.7  -3.7  -14.7 
Rhincodon_typus_GeneID=109924126_isoform=X2 LYS A 57  T . 3 . . . S + . . . . ? 0.652  103.6 69.2   -103.3 -14.8  -11.7 -3.3  -17.9 
Rhincodon_typus_GeneID=109924126_isoform=X2 GLN A 58  S . < . . . S - . . . . ? -0.868 76.6  -132.4 -114.4 133.2  -12.5 -7.0  -18.3 
Rhincodon_typus_GeneID=109924126_isoform=X2 ASN A 59  . . . . . . . + . . . . ? -0.800 28.0  176.9  -74.9  107.1  -14.8 -9.2  -16.2 
Rhincodon_typus_GeneID=109924126_isoform=X2 GLU A 60  . . . . . . . - . . . . ? 0.377  46.7  -114.3 -98.1  1.9    -12.5 -12.1 -15.7 
Rhincodon_typus_GeneID=109924126_isoform=X2 GLY A 61  S . . . . . S + . . . . ? 0.398  103.2 84.7   81.1   -0.2   -15.0 -14.1 -13.5 
Rhincodon_typus_GeneID=109924126_isoform=X2 THR A 62  . . . . . . . + . . . . ? 0.506  63.6  113.3  -107.0 -9.9   -12.6 -13.7 -10.5 
Rhincodon_typus_GeneID=109924126_isoform=X2 GLU A 63  . . . . . . . - . . . . ? -0.375 46.4  -162.6 -79.4  137.3  -13.7 -10.2 -9.3  
Rhincodon_typus_GeneID=109924126_isoform=X2 GLN A 64  E . . . . . . - C N M . ? -0.993 7.2   -155.7 -110.3 124.3  -15.5 -9.5  -6.0  
Rhincodon_typus_GeneID=109924126_isoform=X2 PHE A 65  E . . . . . . + C N M . ? -0.937 21.8  170.9  -104.6 111.0  -17.3 -6.1  -5.8  
Rhincodon_typus_GeneID=109924126_isoform=X2 ILE A 66  E . . . . . . - C N M . ? -0.985 24.9  -136.1 -128.1 129.3  -17.6 -5.0  -2.2  
Rhincodon_typus_GeneID=109924126_isoform=X2 GLN A 67  E . . . . . . - C N M . ? -0.439 28.6  -107.9 -77.5  154.2  -18.8 -1.7  -0.8  
Rhincodon_typus_GeneID=109924126_isoform=X2 SER A 68  E . . . . . . - C N N . ? -0.633 23.1  -170.4 -77.6  135.0  -17.0 0.0   2.1   
Rhincodon_typus_GeneID=109924126_isoform=X2 SER A 69  E . . . . . S + C N . . ? 0.728  78.4  4.4    -87.0  -28.6  -18.9 0.0   5.4   
Rhincodon_typus_GeneID=109924126_isoform=X2 ARG A 70  E . . . . . . - C N N . ? -0.982 56.9  -157.3 -154.9 145.4  -16.4 2.5   6.8   
Rhincodon_typus_GeneID=109924126_isoform=X2 VAL A 71  E . . . . . . - C N N . ? -0.988 16.9  -169.1 -126.4 119.5  -13.3 4.5   5.7   
Rhincodon_typus_GeneID=109924126_isoform=X2 ILE A 72  E . . . . . . - C N N . ? -0.932 4.9   -158.2 -118.5 116.4  -10.9 5.6   8.5   
Rhincodon_typus_GeneID=109924126_isoform=X2 ARG A 73  E . . . . . . - C N N . ? -0.610 37.9  -96.2  -84.4  145.7  -8.1  8.1   7.9   
Rhincodon_typus_GeneID=109924126_isoform=X2 HIS A 74  . . > . . . . - . . . . ? -0.410 34.3  -131.9 -55.8  132.8  -5.2  8.2   10.2  
Rhincodon_typus_GeneID=109924126_isoform=X2 PRO A 75  T . 3 . . . S + . . . . ? 0.747  104.7 49.4   -63.3  -25.6  -6.0  10.9  12.8  
Rhincodon_typus_GeneID=109924126_isoform=X2 LYS A 76  T . 3 . . . S + . . . . ? 0.149  77.3  142.7  -102.2 15.5   -2.6  12.6  12.4  
Rhincodon_typus_GeneID=109924126_isoform=X2 TYR A 77  . . < . . . . - . . . . ? -0.426 38.7  -152.9 -56.0  125.5  -2.7  12.7  8.6   
Rhincodon_typus_GeneID=109924126_isoform=X2 ASN A 78  . . . > . . . - . . . . ? -0.920 9.2   -163.7 -105.8 118.7  -1.1  15.9  7.4   
Rhincodon_typus_GeneID=109924126_isoform=X2 TYR A 79  T . . 4 . . S + . . . . ? 0.721  87.8  51.0   -77.9  -20.6  -2.4  17.2  4.0   
Rhincodon_typus_GeneID=109924126_isoform=X2 TYR A 80  T . . 4 . . S + . . . . ? 0.915  125.1 23.2   -83.3  -40.5  0.5   19.6  3.5   
Rhincodon_typus_GeneID=109924126_isoform=X2 THR A 81  T . . 4 . . S - . . . . ? 0.580  94.6  -132.2 -102.8 -9.0   3.3   17.2  4.2   
Rhincodon_typus_GeneID=109924126_isoform=X2 LEU A 82  . . > < . . . + . . . . ? 0.693  52.1  157.4  58.1   17.4   1.4   14.0  3.3   
Rhincodon_typus_GeneID=109924126_isoform=X2 ASP A 83  T . 3 . . . . + . . . . ? -0.518 62.5  21.5   -66.4  140.3  2.9   12.7  6.6   
Rhincodon_typus_GeneID=109924126_isoform=X2 ASN A 84  T . 3 . . . S + . . . . ? 0.871  79.1  171.6  67.6   31.2   0.8   9.8   8.1   
Rhincodon_typus_GeneID=109924126_isoform=X2 ASP A 85  . . < . . . . + . . . . ? -0.518 30.8  117.4  -72.4  71.4   -0.7  9.1   4.6   
Rhincodon_typus_GeneID=109924126_isoform=X2 ILE A 86  . . . . . . . + . . . . ? -0.997 36.6  180.0  -145.3 136.5  -2.5  5.8   5.6   
Rhincodon_typus_GeneID=109924126_isoform=X2 MET A 87  E . . . . . . - C O L N ? -0.987 17.5  -140.9 -139.1 147.5  -6.2  4.8   5.7   
Rhincodon_typus_GeneID=109924126_isoform=X2 LEU A 88  E . . . . . . - C O L N ? -0.931 11.3  -160.2 -110.0 136.5  -8.2  1.7   6.6   
Rhincodon_typus_GeneID=109924126_isoform=X2 ILE A 89  E . . . . . . - C O L N ? -0.974 5.9   -152.2 -118.1 116.0  -11.2 0.5   4.7   
Rhincodon_typus_GeneID=109924126_isoform=X2 LYS A 90  E . . . . . . - C O L N ? -0.790 20.8  -128.7 -85.8  128.8  -13.8 -1.9  6.3   
Rhincodon_typus_GeneID=109924126_isoform=X2 LEU A 91  E . . . . . . - C O . N ? -0.487 10.5  -129.0 -77.6  140.8  -15.6 -4.0  3.8   
Rhincodon_typus_GeneID=109924126_isoform=X2 SER A 92  S . . . . . S + . . . . ? 0.790  98.7  9.3    -59.4  -27.8  -19.5 -4.1  4.0   
Rhincodon_typus_GeneID=109924126_isoform=X2 HIS A 93  S . . . . . S - . . . . ? -0.974 99.0  -86.7  -146.0 151.7  -19.1 -8.0  4.0   
Rhincodon_typus_GeneID=109924126_isoform=X2 PRO A 94  P . . . . > . - . . . . ? -0.275 45.6  -110.1 -60.7  145.2  -16.0 -10.3 4.3   
Rhincodon_typus_GeneID=109924126_isoform=X2 ALA A 95  P . . . . P . - . . . . ? -0.403 26.5  -123.0 -66.8  145.0  -14.0 -11.1 1.1   
Rhincodon_typus_GeneID=109924126_isoform=X2 THR A 96  P . . . . P . - . . . . ? -0.859 28.9  -133.6 -90.6  116.6  -14.3 -14.8 -0.1  
Rhincodon_typus_GeneID=109924126_isoform=X2 PHE A 97  P . . . . < . + . . . . ? -0.518 42.2  134.7  -76.0  141.0  -10.8 -16.2 -0.3  
Rhincodon_typus_GeneID=109924126_isoform=X2 ASN A 98  S . . . . . S - . . . . ? -0.815 72.6  -63.4  -161.6 -169.1 -9.6  -18.2 -3.4  
Rhincodon_typus_GeneID=109924126_isoform=X2 ARG A 99  S . . . . . S + . . . . ? 0.752  135.1 38.9   -63.0  -15.3  -6.7  -18.5 -5.8  
Rhincodon_typus_GeneID=109924126_isoform=X2 ASN A 100 S . . . . . S + . . . . ? 0.588  112.1 57.8   -112.3 -15.7  -7.4  -14.9 -6.9  
Rhincodon_typus_GeneID=109924126_isoform=X2 VAL A 101 . . . . . . . + . . . . ? -0.979 66.9  137.0  -127.1 115.6  -8.2  -13.2 -3.6  
Rhincodon_typus_GeneID=109924126_isoform=X2 GLY A 102 . . . . . . . - . . . . ? -0.925 42.5  -107.5 -147.4 172.0  -5.8  -13.3 -0.7  
Rhincodon_typus_GeneID=109924126_isoform=X2 THR A 103 . . . . . . . - . . . . ? -0.677 18.5  -137.2 -103.0 161.5  -4.3  -11.2 2.1   
Rhincodon_typus_GeneID=109924126_isoform=X2 ILE A 104 . . . . . . . - . . . . ? -0.948 28.2  -115.8 -114.7 132.1  -0.8  -9.8  2.6   
Rhincodon_typus_GeneID=109924126_isoform=X2 PRO A 105 P . . . . > . - . . . . ? -0.398 25.4  -117.9 -66.5  146.1  0.9   -10.0 6.1   
Rhincodon_typus_GeneID=109924126_isoform=X2 LEU A 106 P . . . . P . - . . . . ? -0.604 38.3  -102.5 -78.2  143.9  1.7   -6.9  8.1   
Rhincodon_typus_GeneID=109924126_isoform=X2 PRO A 107 P . . . . < . - . . . . ? -0.358 19.9  -161.8 -70.5  146.0  5.4   -6.3  8.7   
Rhincodon_typus_GeneID=109924126_isoform=X2 ILE A 108 S . . . . . S + . . . . ? 0.641  83.2  17.9   -93.8  -22.7  6.9   -7.1  12.2  
Rhincodon_typus_GeneID=109924126_isoform=X2 CYS A 109 S . . . . . S - . . . . ? -0.955 90.7  -92.8  -143.7 162.1  9.9   -4.9  11.3  
Rhincodon_typus_GeneID=109924126_isoform=X2 CYS A 110 P . . . . > . - . . . . ? -0.438 44.5  -104.4 -76.3  149.2  10.8  -2.2  8.8   
Rhincodon_typus_GeneID=109924126_isoform=X2 ALA A 111 P . . . . P . - . . . . ? -0.357 37.1  -128.1 -64.0  149.1  12.5  -3.1  5.5   
Rhincodon_typus_GeneID=109924126_isoform=X2 THR A 112 P . > . . P . - . . . . ? -0.674 31.6  -83.3  -101.0 154.4  16.2  -2.3  5.2   
Rhincodon_typus_GeneID=109924126_isoform=X2 ALA A 113 T . 3 . . < S + . . . . ? -0.263 115.1 25.4   -53.7  135.1  18.0  -0.4  2.6   
Rhincodon_typus_GeneID=109924126_isoform=X2 GLY A 114 T . 3 . . . S + . . . . ? 0.169  84.1  136.1  96.7   -23.7  18.8  -2.4  -0.5  
Rhincodon_typus_GeneID=109924126_isoform=X2 GLU A 115 . . < . . . . - . . . . ? -0.423 57.1  -124.0 -56.7  136.2  16.0  -4.9  0.0   
Rhincodon_typus_GeneID=109924126_isoform=X2 ILE A 116 E . . . . . . - B D C . ? -0.745 33.0  -169.5 -88.3  126.9  14.2  -5.6  -3.3  
Rhincodon_typus_GeneID=109924126_isoform=X2 CYS A 117 E . . . . . . - B D C D ? -0.850 21.2  -123.9 -120.6 148.5  10.5  -5.0  -3.1  
Rhincodon_typus_GeneID=109924126_isoform=X2 LEU A 118 E . . . . . . - B D C D ? -0.824 22.6  -166.3 -91.9  124.7  7.6   -5.7  -5.3  
Rhincodon_typus_GeneID=109924126_isoform=X2 ILE A 119 E . . . . . . - B D C D ? -0.929 9.9   -176.7 -107.8 132.4  5.5   -2.7  -6.4  
Rhincodon_typus_GeneID=109924126_isoform=X2 SER A 120 E . . . . . . + B D C . ? -0.964 13.1  133.4  -132.8 145.6  2.1   -3.4  -8.0  
Rhincodon_typus_GeneID=109924126_isoform=X2 GLY A 121 E . . . . . . - B D C . ? -0.974 49.0  -106.4 -178.5 164.0  -0.6  -1.2  -9.6  
Rhincodon_typus_GeneID=109924126_isoform=X2 TRP A 122 . . . . . . . + . . . . ? -0.931 55.9  133.8  -105.5 107.3  -3.1  -0.4  -12.4 
Rhincodon_typus_GeneID=109924126_isoform=X2 GLY A 123 . . . . . . . - . . . . ? -0.953 58.9  -84.6  -160.0 144.6  -1.9  2.5   -14.6 
Rhincodon_typus_GeneID=109924126_isoform=X2 ASN A 124 . . . . . . . - . . . . ? -0.558 29.3  -165.7 -64.0  97.5   -1.7  3.4   -18.4 
Rhincodon_typus_GeneID=109924126_isoform=X2 THR A 125 . . > . . . . - . . . . ? -0.747 55.4  -92.7  -72.2  101.4  1.6   2.1   -20.1 
Rhincodon_typus_GeneID=109924126_isoform=X2 MET A 126 T . 3 . . . S + . . . . ? 0.802  123.2 25.5   -0.3   17.8   1.4   4.1   -23.4 
Rhincodon_typus_GeneID=109924126_isoform=X2 ASN A 127 T . 3 . . . S + . . . . ? 0.587  131.8 14.9   175.6  28.9   -0.4  0.9   -24.7 
Rhincodon_typus_GeneID=109924126_isoform=X2 ASN A 128 . . X . . . . + . . . . ? -0.057 55.3  159.0  161.8  46.7   -2.4  -1.4  -22.1 
Rhincodon_typus_GeneID=109924126_isoform=X2 GLY A 129 T . 3 . . . . + . . . . ? 0.252  64.9  77.9   -69.5  15.0   -2.8  0.4   -18.8 
Rhincodon_typus_GeneID=109924126_isoform=X2 ASP A 130 T . 3 . . . S + . . . . ? 0.675  78.0  76.8   -105.3 -14.7  -5.7  -2.0  -17.9 
Rhincodon_typus_GeneID=109924126_isoform=X2 GLU A 131 B . < . . . S - D Q O . ? -0.689 94.6  -95.0  -95.4  145.4  -3.6  -5.0  -16.9 
Rhincodon_typus_GeneID=109924126_isoform=X2 LEU A 132 . . . . . . . - . . . . ? -0.350 42.1  -154.5 -58.6  129.9  -1.9  -5.2  -13.6 
Rhincodon_typus_GeneID=109924126_isoform=X2 GLN A 133 E . . . . . . - B E B C ? -0.840 6.4   -159.9 -111.2 150.8  1.8   -4.1  -13.7 
Rhincodon_typus_GeneID=109924126_isoform=X2 CYS A 134 E . . . . . . - B E B C ? -0.943 6.4   -174.3 -131.1 152.6  4.7   -5.0  -11.4 
Rhincodon_typus_GeneID=109924126_isoform=X2 LEU A 135 E . . . . . . - B E . C ? -0.977 15.9  -147.1 -146.4 130.4  8.1   -3.5  -10.6 
Rhincodon_typus_GeneID=109924126_isoform=X2 ASP A 136 E . . . . . . + B E . C ? -0.854 32.6  162.8  -94.6  126.5  11.0  -4.7  -8.5  
Rhincodon_typus_GeneID=109924126_isoform=X2 ALA A 137 E . . . . . . - B E . C ? -0.996 33.5  -114.6 -146.4 148.8  12.8  -2.0  -6.8  
Rhincodon_typus_GeneID=109924126_isoform=X2 PRO A 138 E . . . . > . - B E . C ? -0.500 30.2  -112.5 -81.3  150.2  15.3  -1.5  -4.0  
Rhincodon_typus_GeneID=109924126_isoform=X2 VAL A 139 E . . . . P . - B E E . ? -0.634 36.6  -137.5 -72.7  136.4  14.7  0.3   -0.7  
Rhincodon_typus_GeneID=109924126_isoform=X2 LEU A 140 E . . . . < . - B E E . ? -0.653 8.1   -130.6 -102.7 152.8  16.7  3.5   -0.6  
Rhincodon_typus_GeneID=109924126_isoform=X2 LEU A 141 S . . . . . S - . . . . ? 0.831  78.8  -24.8  -73.2  -30.2  18.7  4.9   2.4   
Rhincodon_typus_GeneID=109924126_isoform=X2 SER A 142 . . . . . . . - . . . . ? -0.990 30.0  -147.1 -178.2 150.2  17.4  8.4   2.2   
Rhincodon_typus_GeneID=109924126_isoform=X2 TYR A 143 . . > > . . . - . . . . ? -0.838 52.1  -132.6 -113.9 67.3   15.8  11.2  0.2   
Rhincodon_typus_GeneID=109924126_isoform=X2 PRO A 144 T . 3 4 . . S - . . . . ? -0.196 74.8  -2.6   -40.8  124.5  17.6  13.9  2.2   
Rhincodon_typus_GeneID=109924126_isoform=X2 GLY A 145 T . 3 4 . . S + . . . . ? 0.431  120.6 75.7   83.1   10.3   15.3  16.8  3.4   
Rhincodon_typus_GeneID=109924126_isoform=X2 MET A 146 T . < 4 . . S + . . . . ? 0.502  83.9  55.4   -134.0 -9.6   12.2  15.6  1.7   
Rhincodon_typus_GeneID=109924126_isoform=X2 ILE A 147 . . . < . . . - . . . . ? -0.970 65.6  -138.7 -135.2 139.4  10.8  12.6  3.7   
Rhincodon_typus_GeneID=109924126_isoform=X2 THR A 148 . . > . . . . - . . . . ? -0.260 42.0  -92.8  -73.4  174.9  9.7   12.2  7.5   
Rhincodon_typus_GeneID=109924126_isoform=X2 GLU A 149 T . 3 . . . S + . . . . ? 0.612  126.2 63.0   -66.3  -10.9  10.5  9.1   9.7   
Rhincodon_typus_GeneID=109924126_isoform=X2 ASN A 150 T . 3 . . . S + . . . . ? 0.305  96.5  74.1   -96.8  7.5    7.0   7.9   8.6   
Rhincodon_typus_GeneID=109924126_isoform=X2 MET A 151 E . < . . . . - B F . F ? -0.858 57.8  -165.2 -124.4 154.9  8.1   7.6   4.9   
Rhincodon_typus_GeneID=109924126_isoform=X2 MET A 152 E . . . . . . - B F . F ? -0.975 15.3  -132.0 -137.1 153.8  10.3  5.3   2.8   
Rhincodon_typus_GeneID=109924126_isoform=X2 CYS A 153 E . . . . . . + B F E F ? -0.897 22.2  176.3  -109.4 132.4  11.9  5.5   -0.7  
Rhincodon_typus_GeneID=109924126_isoform=X2 VAL A 154 E . . . . . . + B F E F ? -0.998 38.5  53.6   -134.3 124.7  11.6  2.8   -3.2  
Rhincodon_typus_GeneID=109924126_isoform=X2 GLY A 155 S . . . . . S - . . . . ? -0.949 79.8  -52.9  151.4  -169.5 13.0  3.0   -6.6  
Rhincodon_typus_GeneID=109924126_isoform=X2 TYR A 156 . . > . . . . - . . . . ? -0.931 25.4  -153.4 -110.2 130.7  16.0  3.7   -8.9  
Rhincodon_typus_GeneID=109924126_isoform=X2 LEU A 157 T . 3 . . . S + . . . . ? 0.765  96.9  63.1   -72.0  -27.7  18.0  6.9   -8.6  
Rhincodon_typus_GeneID=109924126_isoform=X2 ASP A 158 T . 3 . . . S - . . . . ? 0.544  105.8 -137.5 -74.5  -3.4   19.0  6.6   -12.3 
Rhincodon_typus_GeneID=109924126_isoform=X2 GLY A 159 . . < . . . . + . . . . ? -0.287 68.3  109.7  76.3   -177.9 15.3  7.0   -13.2 
Rhincodon_typus_GeneID=109924126_isoform=X2 GLY A 160 S . . . . . S + . . . . ? 0.110  77.5  64.5   97.7   -17.7  13.4  5.0   -15.8 
Rhincodon_typus_GeneID=109924126_isoform=X2 LYS A 161 . . . . . . . + . . . . ? -0.992 60.4  119.3  -143.5 134.0  11.3  3.0   -13.3 
Rhincodon_typus_GeneID=109924126_isoform=X2 ASP A 162 E . . . . . . - A B A . ? -0.982 57.9  -97.6  -177.1 152.9  8.7   4.1   -10.7 
Rhincodon_typus_GeneID=109924126_isoform=X2 SER A 163 E . . . . . . - A B A . ? -0.782 51.6  -169.6 -75.8  137.9  5.2   4.0   -9.5  
Rhincodon_typus_GeneID=109924126_isoform=X2 CYS A 164 . . > . . . . - . . . . ? -0.594 31.8  -42.3  -123.8 -177.6 3.3   6.9   -10.8 
Rhincodon_typus_GeneID=109924126_isoform=X2 GLN A 165 T . 3 . . . S + . . . . ? -0.225 119.4 36.2   -52.6  133.9  0.1   8.8   -10.5 
Rhincodon_typus_GeneID=109924126_isoform=X2 GLY A 166 T . 3 . . . S + . . . . ? 0.161  97.3  79.2   106.1  -9.9   -2.9  6.5   -10.2 
Rhincodon_typus_GeneID=109924126_isoform=X2 ASP A 167 . . X . . . . + . . . . ? 0.189  59.9  143.2  -109.0 5.4    -1.3  3.7   -8.1  
Rhincodon_typus_GeneID=109924126_isoform=X2 SER A 168 T . 3 . . . S + . . . . ? -0.275 70.1  22.6   -46.1  135.4  -1.6  5.7   -5.0  
Rhincodon_typus_GeneID=109924126_isoform=X2 GLY A 169 T . 3 . . . S + . . . . ? 0.288  93.2  135.7  90.0   -14.2  -2.4  3.4   -2.2  
Rhincodon_typus_GeneID=109924126_isoform=X2 GLY A 170 . . < . . . . - . . . . ? -0.306 57.7  -93.0  -67.0  162.0  -0.9  0.4   -4.0  
Rhincodon_typus_GeneID=109924126_isoform=X2 PRO A 171 E . . . . . . - B G . G ? -0.453 20.2  -159.2 -91.0  140.5  1.3   -2.0  -2.1  
Rhincodon_typus_GeneID=109924126_isoform=X2 VAL A 172 E . . . . . . - B G D G ? -0.990 24.5  -168.2 -102.8 115.7  5.1   -2.2  -1.7  
Rhincodon_typus_GeneID=109924126_isoform=X2 VAL A 173 E . . . . . . - B G D G ? -0.927 11.7  -176.5 -116.5 123.0  5.9   -5.8  -0.8  
Rhincodon_typus_GeneID=109924126_isoform=X2 CYS A 174 E . > . . . S - B G D G ? -0.978 74.2  -15.4  -118.0 124.9  9.3   -7.0  0.5   
Rhincodon_typus_GeneID=109924126_isoform=X2 ASN A 175 T . 3 . . . S - . . . . ? 0.885  129.8 -52.3  52.8   33.0   9.9   -10.7 1.2   
Rhincodon_typus_GeneID=109924126_isoform=X2 GLY A 176 T . 3 . . . S + . . . . ? 0.613  118.0 101.0  87.2   10.8   6.2   -11.4 1.1   
Rhincodon_typus_GeneID=109924126_isoform=X2 VAL A 177 E . < . . . S - B H G . ? -0.957 78.7  -100.9 -128.3 153.7  5.1   -8.7  3.6   
Rhincodon_typus_GeneID=109924126_isoform=X2 LEU A 178 E . . . . . . + B H G . ? -0.583 46.3  158.5  -75.0  118.0  3.6   -5.2  3.2   
Rhincodon_typus_GeneID=109924126_isoform=X2 GLN A 179 E . . . . . . + B H . . ? 0.677  57.0  15.6   -114.6 -25.9  6.3   -2.5  3.7   
Rhincodon_typus_GeneID=109924126_isoform=X2 GLY A 180 E . . . . . . - B H G H ? -0.981 51.4  -141.2 -151.9 159.4  4.9   0.5   2.0   
Rhincodon_typus_GeneID=109924126_isoform=X2 ILE A 181 E . . . . . . - B H G H ? -0.995 41.0  -109.0 -121.6 121.6  1.9   2.4   0.5   
Rhincodon_typus_GeneID=109924126_isoform=X2 VAL A 182 E . . . . . . + B H . H ? -0.353 54.0  156.6  -50.5  124.9  2.4   4.4   -2.6  
Rhincodon_typus_GeneID=109924126_isoform=X2 SER A 183 E . . . . . . - B H . . ? 0.752  47.7  -32.4  -121.4 -65.4  2.1   8.0   -1.4  
Rhincodon_typus_GeneID=109924126_isoform=X2 TRP A 184 E . . . . . . + B H . H ? -0.939 45.7  176.2  -156.2 169.9  3.8   10.7  -3.5  
Rhincodon_typus_GeneID=109924126_isoform=X2 GLY A 185 . . . . . . . - . . . . ? -0.959 35.9  -106.1 -170.3 160.4  6.7   11.5  -5.9  
Rhincodon_typus_GeneID=109924126_isoform=X2 TYR A 186 S . . . . . S - . . . . ? -0.930 86.2  -30.5  -96.5  111.1  8.2   14.2  -8.1  
Rhincodon_typus_GeneID=109924126_isoform=X2 GLY A 187 S . . . . . S - . . . . ? -0.022 87.9  -71.4  69.0   172.8  7.6   13.3  -11.7 
Rhincodon_typus_GeneID=109924126_isoform=X2 CYS A 188 S . . . . . S - . . . . ? -0.962 101.9 -23.3  -115.5 117.3  7.4   9.8   -13.0 
Rhincodon_typus_GeneID=109924126_isoform=X2 ALA A 189 S . . . . . S + . . . . ? 0.816  91.5  162.2  62.9   24.8   10.6  7.7   -13.3 
Rhincodon_typus_GeneID=109924126_isoform=X2 GLU A 190 . . > . . . . - . . . . ? -0.673 48.6  -96.3  -79.1  140.2  12.7  10.9  -13.3 
Rhincodon_typus_GeneID=109924126_isoform=X2 GLN A 191 T . 3 . . . S + . . . . ? -0.352 109.7 11.7   -55.5  130.1  16.3  10.7  -12.5 
Rhincodon_typus_GeneID=109924126_isoform=X2 GLY A 192 T . 3 . . . S + . . . . ? 0.463  107.9 97.5   83.5   2.0    17.0  11.5  -8.8  
Rhincodon_typus_GeneID=109924126_isoform=X2 TYR A 193 . . < . . . . + . . . . ? -0.721 51.2  177.8  -128.1 78.9   13.3  11.3  -7.9  
Rhincodon_typus_GeneID=109924126_isoform=X2 PRO A 194 . . . . . . . - . . . . ? -0.242 38.3  -88.5  -68.5  168.0  12.3  8.0   -6.5  
Rhincodon_typus_GeneID=109924126_isoform=X2 GLY A 195 E . . . . . . - B I F . ? -0.523 36.2  -138.4 -74.2  150.6  8.8   7.1   -5.3  
Rhincodon_typus_GeneID=109924126_isoform=X2 VAL A 196 E . . . . . . - B I F H ? -0.937 21.3  -171.0 -114.0 135.6  7.8   7.9   -1.7  
Rhincodon_typus_GeneID=109924126_isoform=X2 TYR A 197 E . . . . . . - B I F H ? -0.882 32.1  -105.7 -128.5 143.5  5.7   5.5   0.3   
Rhincodon_typus_GeneID=109924126_isoform=X2 THR A 198 E . . . . . . - B I F H ? -0.655 40.6  -124.7 -63.6  125.2  4.0   5.5   3.6   
Rhincodon_typus_GeneID=109924126_isoform=X2 LYS A 199 E . > . . . . - B I . H ? -0.671 25.6  -168.4 -77.8  100.0  6.2   3.3   5.9   
Rhincodon_typus_GeneID=109924126_isoform=X2 VAL A 200 G . > . . . S + . . . . ? 0.819  77.2  68.1   -65.2  -39.0  3.7   0.7   7.1   
Rhincodon_typus_GeneID=109924126_isoform=X2 CYS A 201 G . > . . . S + . . . . ? 0.805  96.0  58.6   -55.7  -23.6  5.9   -0.8  9.9   
Rhincodon_typus_GeneID=109924126_isoform=X2 ASN A 202 G . < . . . S + . . . . ? 0.551  106.9 47.2   -81.4  -5.5   5.5   2.5   11.8  
Rhincodon_typus_GeneID=109924126_isoform=X2 TYR A 203 G . < > . . S + . . . . ? 0.218  74.6  107.2  -122.6 13.2   1.7   2.1   11.8  
Rhincodon_typus_GeneID=109924126_isoform=X2 ILE A 204 H . < > . . S + . . . . ? 0.946  82.2  48.7   -63.1  -47.9  1.2   -1.4  13.0  
Rhincodon_typus_GeneID=109924126_isoform=X2 PRO A 205 H . . > . . S + . . . . ? 0.928  113.3 47.7   -57.0  -44.5  0.0   -0.5  16.5  
Rhincodon_typus_GeneID=109924126_isoform=X2 TRP A 206 H . . > . . S + . . . . ? 0.913  111.0 51.4   -61.8  -44.9  -2.5  2.0   15.0  
Rhincodon_typus_GeneID=109924126_isoform=X2 ILE A 207 H . . X . . S + . . . . ? 0.948  112.7 45.0   -58.4  -49.1  -3.7  -0.6  12.4  
Rhincodon_typus_GeneID=109924126_isoform=X2 HIS A 208 H . . X . . S + . . . . ? 0.910  114.1 48.9   -63.6  -44.8  -4.3  -3.2  15.1  
Rhincodon_typus_GeneID=109924126_isoform=X2 GLU A 209 H . . X . . S + . . . . ? 0.898  112.1 47.8   -62.9  -45.7  -6.0  -0.7  17.5  
Rhincodon_typus_GeneID=109924126_isoform=X2 THR A 210 H . . X . . S + . . . . ? 0.925  112.5 48.5   -62.6  -45.5  -8.3  0.6   14.8  
Rhincodon_typus_GeneID=109924126_isoform=X2 ILE A 211 H . > < . . S + . . . . ? 0.907  111.4 50.6   -64.6  -40.4  -9.3  -2.9  13.6  
Rhincodon_typus_GeneID=109924126_isoform=X2 ALA A 212 H . 3 < . . S + . . . . ? 0.822  105.8 55.8   -67.4  -31.7  -10.0 -4.0  17.2  
Rhincodon_typus_GeneID=109924126_isoform=X2 SER A 213 H . 3 < . . . . . . . . ? 0.600  .     .      -82.9  -9.9   -12.2 -1.0  18.0  
Rhincodon_typus_GeneID=109924126_isoform=X2 GLU A 214 . . < < . . . . . . . . ? 0.778  .     .      -98.6  .      -14.6 -1.7  15.0  
# 
loop_
_dssp_struct_ladder.id 
_dssp_struct_ladder.sheet_id 
_dssp_struct_ladder.range_id_1 
_dssp_struct_ladder.range_id_2 
_dssp_struct_ladder.type 
_dssp_struct_ladder.beg_1_label_comp_id 
_dssp_struct_ladder.beg_1_label_asym_id 
_dssp_struct_ladder.beg_1_label_seq_id 
_dssp_struct_ladder.pdbx_beg_1_PDB_ins_code 
_dssp_struct_ladder.end_1_label_comp_id 
_dssp_struct_ladder.end_1_label_asym_id 
_dssp_struct_ladder.end_1_label_seq_id 
_dssp_struct_ladder.pdbx_end_1_PDB_ins_code 
_dssp_struct_ladder.beg_1_auth_comp_id 
_dssp_struct_ladder.beg_1_auth_asym_id 
_dssp_struct_ladder.beg_1_auth_seq_id 
_dssp_struct_ladder.end_1_auth_comp_id 
_dssp_struct_ladder.end_1_auth_asym_id 
_dssp_struct_ladder.end_1_auth_seq_id 
_dssp_struct_ladder.beg_2_label_comp_id 
_dssp_struct_ladder.beg_2_label_asym_id 
_dssp_struct_ladder.beg_2_label_seq_id 
_dssp_struct_ladder.pdbx_beg_2_PDB_ins_code 
_dssp_struct_ladder.end_2_label_comp_id 
_dssp_struct_ladder.end_2_label_asym_id 
_dssp_struct_ladder.end_2_label_seq_id 
_dssp_struct_ladder.pdbx_end_2_PDB_ins_code 
_dssp_struct_ladder.beg_2_auth_comp_id 
_dssp_struct_ladder.beg_2_auth_asym_id 
_dssp_struct_ladder.beg_2_auth_seq_id 
_dssp_struct_ladder.end_2_auth_comp_id 
_dssp_struct_ladder.end_2_auth_asym_id 
_dssp_struct_ladder.end_2_auth_seq_id 
A A A B anti-parallel ILE A 2   ? VAL A 3   ? ILE A 2   VAL A 3   SER A 163 ? ASP A 162 ? SER A 163 ASP A 162 
B B C E anti-parallel TYR A 6   ? GLU A 7   ? TYR A 6   GLU A 7   CYS A 134 ? GLN A 133 ? CYS A 134 GLN A 133 
C B D E anti-parallel ILE A 116 ? GLY A 121 ? ILE A 116 GLY A 121 PRO A 138 ? GLN A 133 ? PRO A 138 GLN A 133 
D B D G anti-parallel CYS A 117 ? ILE A 119 ? CYS A 117 ILE A 119 CYS A 174 ? VAL A 172 ? CYS A 174 VAL A 172 
E B E F anti-parallel VAL A 139 ? LEU A 140 ? VAL A 139 LEU A 140 VAL A 154 ? CYS A 153 ? VAL A 154 CYS A 153 
F B F I anti-parallel MET A 151 ? VAL A 154 ? MET A 151 VAL A 154 THR A 198 ? GLY A 195 ? THR A 198 GLY A 195 
G B G H anti-parallel PRO A 171 ? CYS A 174 ? PRO A 171 CYS A 174 ILE A 181 ? VAL A 177 ? ILE A 181 VAL A 177 
H B H I anti-parallel GLY A 180 ? TRP A 184 ? GLY A 180 TRP A 184 LYS A 199 ? VAL A 196 ? LYS A 199 VAL A 196 
I C J K anti-parallel ILE A 16  ? ASN A 20  ? ILE A 16  ASN A 20  SER A 29  ? HIS A 24  ? SER A 29  HIS A 24  
J C J M anti-parallel VAL A 17  ? ASN A 20  ? VAL A 17  ASN A 20  LEU A 51  ? GLU A 48  ? LEU A 51  GLU A 48  
K C K L anti-parallel SER A 29  ? LEU A 30  ? SER A 29  LEU A 30  VAL A 37  ? VAL A 36  ? VAL A 37  VAL A 36  
L C L O anti-parallel TRP A 35  ? SER A 38  ? TRP A 35  SER A 38  LYS A 90  ? MET A 87  ? LYS A 90  MET A 87  
M C M N anti-parallel GLU A 48  ? LEU A 51  ? GLU A 48  LEU A 51  GLN A 67  ? GLN A 64  ? GLN A 67  GLN A 64  
N C N O anti-parallel SER A 68  ? ARG A 73  ? SER A 68  ARG A 73  LEU A 91  ? MET A 87  ? LEU A 91  MET A 87  
O D P Q anti-parallel ASN A 55  ? ASN A 55  ? ASN A 55  ASN A 55  GLU A 131 ? GLU A 131 ? GLU A 131 GLU A 131 
# 
loop_
_dssp_struct_bridge_pairs.id 
_dssp_struct_bridge_pairs.label_comp_id 
_dssp_struct_bridge_pairs.label_seq_id 
_dssp_struct_bridge_pairs.label_asym_id 
_dssp_struct_bridge_pairs.auth_seq_id 
_dssp_struct_bridge_pairs.auth_asym_id 
_dssp_struct_bridge_pairs.pdbx_PDB_ins_code 
_dssp_struct_bridge_pairs.acceptor_1_label_comp_id 
_dssp_struct_bridge_pairs.acceptor_1_label_seq_id 
_dssp_struct_bridge_pairs.acceptor_1_label_asym_id 
_dssp_struct_bridge_pairs.acceptor_1_auth_seq_id 
_dssp_struct_bridge_pairs.acceptor_1_auth_asym_id 
_dssp_struct_bridge_pairs.acceptor_1_pdbx_PDB_ins_code 
_dssp_struct_bridge_pairs.acceptor_1_energy 
_dssp_struct_bridge_pairs.acceptor_2_label_comp_id 
_dssp_struct_bridge_pairs.acceptor_2_label_seq_id 
_dssp_struct_bridge_pairs.acceptor_2_label_asym_id 
_dssp_struct_bridge_pairs.acceptor_2_auth_seq_id 
_dssp_struct_bridge_pairs.acceptor_2_auth_asym_id 
_dssp_struct_bridge_pairs.acceptor_2_pdbx_PDB_ins_code 
_dssp_struct_bridge_pairs.acceptor_2_energy 
_dssp_struct_bridge_pairs.donor_1_label_comp_id 
_dssp_struct_bridge_pairs.donor_1_label_seq_id 
_dssp_struct_bridge_pairs.donor_1_label_asym_id 
_dssp_struct_bridge_pairs.donor_1_auth_seq_id 
_dssp_struct_bridge_pairs.donor_1_auth_asym_id 
_dssp_struct_bridge_pairs.donor_1_pdbx_PDB_ins_code 
_dssp_struct_bridge_pairs.donor_1_energy 
_dssp_struct_bridge_pairs.donor_2_label_comp_id 
_dssp_struct_bridge_pairs.donor_2_label_seq_id 
_dssp_struct_bridge_pairs.donor_2_label_asym_id 
_dssp_struct_bridge_pairs.donor_2_auth_seq_id 
_dssp_struct_bridge_pairs.donor_2_auth_asym_id 
_dssp_struct_bridge_pairs.donor_2_pdbx_PDB_ins_code 
_dssp_struct_bridge_pairs.donor_2_energy 
1   LYS 1   A 1   A ? ?   ?   ? ?   ? ? ?    ?   ?   ? ?   ? ? ?    CYS 164 A 164 A ? -5.2 VAL 3   A 3   A ? -0.6 
2   ILE 2   A 2   A ? SER 163 A 163 A ? -0.3 GLY 123 A 123 A ? -0.2 GLY 5   A 5   A ? -0.5 GLY 4   A 4   A ? -0.4 
3   VAL 3   A 3   A ? ASP 162 A 162 A ? -3.4 LYS 1   A 1   A ? -0.6 ASP 162 A 162 A ? -1.8 TYR 6   A 6   A ? -0.1 
4   GLY 4   A 4   A ? ILE 2   A 2   A ? -0.4 LYS 161 A 161 A ? -0.2 VAL 3   A 3   A ? -0.2 TYR 6   A 6   A ? -0.1 
5   GLY 5   A 5   A ? ILE 2   A 2   A ? -0.5 ASP 162 A 162 A ? -0.1 GLU 7   A 7   A ? -0.3 LEU 135 A 135 A ? -0.2 
6   TYR 6   A 6   A ? CYS 134 A 134 A ? -2.9 VAL 3   A 3   A ? -0.1 CYS 134 A 134 A ? -3.6 CYS 8   A 8   A ? -0.3 
7   GLU 7   A 7   A ? GLY 5   A 5   A ? -0.3 GLN 133 A 133 A ? -0.2 GLN 133 A 133 A ? -0.3 LEU 132 A 132 A ? -0.1 
8   CYS 8   A 8   A ? LEU 132 A 132 A ? -2.0 TYR 6   A 6   A ? -0.3 HIS 11  A 11  A ? -0.1 LEU 132 A 132 A ? -0.1 
9   ALA 9   A 9   A ? LYS 10  A 10  A ? -0.1 HIS 11  A 11  A ? -0.1 SER 12  A 12  A ? -2.1 VAL 13  A 13  A ? -0.3 
10  LYS 10  A 10  A ? HIS 11  A 11  A ? -0.3 SER 12  A 12  A ? -0.1 ALA 9   A 9   A ? -0.1 HIS 54  A 54  A ? -0.1 
11  HIS 11  A 11  A ? VAL 13  A 13  A ? -0.1 SER 12  A 12  A ? -0.1 LYS 10  A 10  A ? -0.3 ALA 9   A 9   A ? -0.1 
12  SER 12  A 12  A ? ALA 9   A 9   A ? -2.1 VAL 13  A 13  A ? -0.2 LYS 10  A 10  A ? -0.1 HIS 11  A 11  A ? -0.1 
13  VAL 13  A 13  A ? ALA 9   A 9   A ? -0.3 PRO 14  A 14  A ? -0.1 ILE 16  A 16  A ? -1.3 SER 12  A 12  A ? -0.2 
14  PRO 14  A 14  A ? ?   ?   ? ?   ? ? ?    ?   ?   ? ?   ? ? ?    GLY 102 A 102 A ? -2.1 GLY 52  A 52  A ? -0.3 
15  TRP 15  A 15  A ? VAL 101 A 101 A ? -0.2 THR 103 A 103 A ? -0.1 LEU 30  A 30  A ? -2.9 ILE 104 A 104 A ? -0.2 
16  ILE 16  A 16  A ? VAL 13  A 13  A ? -1.3 SER 29  A 29  A ? -0.2 GLY 52  A 52  A ? -0.5 SER 18  A 18  A ? -0.3 
17  VAL 17  A 17  A ? GLY 28  A 28  A ? -2.2 TRP 15  A 15  A ? -0.2 GLY 28  A 28  A ? -1.2 LEU 19  A 19  A ? -0.6 
18  SER 18  A 18  A ? ARG 50  A 50  A ? -2.4 ILE 16  A 16  A ? -0.3 ARG 50  A 50  A ? -2.9 ASN 20  A 20  A ? -0.7 
19  LEU 19  A 19  A ? CYS 26  A 26  A ? -3.4 VAL 17  A 17  A ? -0.6 MET 25  A 25  A ? -3.1 CYS 26  A 26  A ? -1.4 
20  ASN 20  A 20  A ? GLU 48  A 48  A ? -3.4 SER 18  A 18  A ? -0.7 GLU 48  A 48  A ? -2.8 HIS 24  A 24  A ? -0.2 
21  VAL 21  A 21  A ? TRP 23  A 23  A ? -1.8 LEU 19  A 19  A ? -0.4 HIS 24  A 24  A ? -0.1 ASN 20  A 20  A ? -0.1 
22  GLY 22  A 22  A ? TRP 23  A 23  A ? -0.2 GLU 48  A 48  A ? -0.1 HIS 24  A 24  A ? -0.3 ASN 20  A 20  A ? -0.1 
23  TRP 23  A 23  A ? LEU 19  A 19  A ? -0.1 ?   ?   ? ?   ? ? ?    VAL 21  A 21  A ? -1.8 MET 25  A 25  A ? -0.4 
24  HIS 24  A 24  A ? GLY 22  A 22  A ? -0.3 ASN 20  A 20  A ? -0.2 ASN 20  A 20  A ? -0.2 GLY 27  A 27  A ? -0.1 
25  MET 25  A 25  A ? LEU 19  A 19  A ? -3.1 CYS 26  A 26  A ? -0.4 GLY 27  A 27  A ? -0.3 SER 168 A 168 A ? -0.2 
26  CYS 26  A 26  A ? LEU 19  A 19  A ? -1.4 ASP 167 A 167 A ? -0.1 LEU 19  A 19  A ? -3.4 MET 25  A 25  A ? -0.4 
27  GLY 27  A 27  A ? SER 168 A 168 A ? -3.2 MET 25  A 25  A ? -0.3 ALA 39  A 39  A ? -0.4 SER 29  A 29  A ? -0.3 
28  GLY 28  A 28  A ? VAL 17  A 17  A ? -1.2 CYS 26  A 26  A ? -0.2 VAL 17  A 17  A ? -2.2 LEU 30  A 30  A ? -0.4 
29  SER 29  A 29  A ? VAL 37  A 37  A ? -2.4 GLY 27  A 27  A ? -0.3 VAL 37  A 37  A ? -3.0 ILE 31  A 31  A ? -0.6 
30  LEU 30  A 30  A ? TRP 15  A 15  A ? -2.9 GLY 28  A 28  A ? -0.4 ILE 104 A 104 A ? -2.0 VAL 36  A 36  A ? -0.2 
31  ILE 31  A 31  A ? TRP 35  A 35  A ? -2.3 SER 29  A 29  A ? -0.6 THR 33  A 33  A ? -0.2 LEU 106 A 106 A ? -0.2 
32  SER 32  A 32  A ? TRP 35  A 35  A ? -1.3 GLY 102 A 102 A ? -0.1 TRP 35  A 35  A ? -0.4 ILE 31  A 31  A ? -0.2 
33  THR 33  A 33  A ? ILE 31  A 31  A ? -0.2 ASP 34  A 34  A ? -0.2 ALA 95  A 95  A ? -3.6 HIS 93  A 93  A ? -0.1 
34  ASP 34  A 34  A ? PRO 94  A 94  A ? -0.2 TRP 35  A 35  A ? -0.1 LEU 91  A 91  A ? -2.9 VAL 36  A 36  A ? -0.4 
35  TRP 35  A 35  A ? SER 32  A 32  A ? -0.4 LYS 90  A 90  A ? -0.2 ILE 31  A 31  A ? -2.3 SER 32  A 32  A ? -1.3 
36  VAL 36  A 36  A ? ILE 89  A 89  A ? -2.2 ASP 34  A 34  A ? -0.4 ILE 89  A 89  A ? -2.9 SER 38  A 38  A ? -0.4 
37  VAL 37  A 37  A ? SER 29  A 29  A ? -3.0 TRP 35  A 35  A ? -0.4 SER 29  A 29  A ? -2.4 ALA 39  A 39  A ? -0.2 
38  SER 38  A 38  A ? MET 87  A 87  A ? -2.5 VAL 36  A 36  A ? -0.4 MET 87  A 87  A ? -2.7 ALA 40  A 40  A ? -0.3 
39  ALA 39  A 39  A ? GLY 27  A 27  A ? -0.4 VAL 37  A 37  A ? -0.2 TYR 42  A 42  A ? -0.9 ILE 86  A 86  A ? -0.2 
40  ALA 40  A 40  A ? SER 38  A 38  A ? -0.3 HIS 41  A 41  A ? -0.2 TYR 43  A 43  A ? -1.0 ALA 39  A 39  A ? -0.1 
41  HIS 41  A 41  A ? TYR 42  A 42  A ? -0.3 LEU 82  A 82  A ? -0.1 ALA 40  A 40  A ? -0.2 SER 183 A 183 A ? -0.0 
42  TYR 42  A 42  A ? ALA 39  A 39  A ? -0.9 ASN 44  A 44  A ? -0.0 HIS 41  A 41  A ? -0.3 ASN 44  A 44  A ? -0.2 
43  TYR 43  A 43  A ? ALA 40  A 40  A ? -1.0 SER 45  A 45  A ? -0.0 SER 45  A 45  A ? -0.3 ALA 40  A 40  A ? -0.1 
44  ASN 44  A 44  A ? TYR 42  A 42  A ? -0.2 SER 45  A 45  A ? -0.1 ILE 47  A 47  A ? -0.1 TYR 42  A 42  A ? -0.0 
45  SER 45  A 45  A ? TYR 43  A 43  A ? -0.3 ARG 46  A 46  A ? -0.2 ILE 47  A 47  A ? -0.4 VAL 71  A 71  A ? -0.1 
46  ARG 46  A 46  A ? ARG 70  A 70  A ? -0.1 GLU 48  A 48  A ? -0.0 GLU 48  A 48  A ? -0.4 SER 45  A 45  A ? -0.2 
47  ILE 47  A 47  A ? SER 45  A 45  A ? -0.4 ASN 44  A 44  A ? -0.1 SER 68  A 68  A ? -1.8 VAL 49  A 49  A ? -0.6 
48  GLU 48  A 48  A ? ASN 20  A 20  A ? -2.8 ARG 46  A 46  A ? -0.4 ASN 20  A 20  A ? -3.4 ARG 50  A 50  A ? -0.6 
49  VAL 49  A 49  A ? ILE 66  A 66  A ? -3.9 ILE 47  A 47  A ? -0.6 ILE 66  A 66  A ? -2.8 LEU 51  A 51  A ? -0.5 
50  ARG 50  A 50  A ? SER 18  A 18  A ? -2.9 GLU 48  A 48  A ? -0.6 SER 18  A 18  A ? -2.4 GLY 52  A 52  A ? -0.3 
51  LEU 51  A 51  A ? GLN 64  A 64  A ? -2.4 VAL 49  A 49  A ? -0.5 GLN 64  A 64  A ? -1.8 VAL 101 A 101 A ? -0.1 
52  GLY 52  A 52  A ? ILE 16  A 16  A ? -0.5 ASN 100 A 100 A ? -0.4 HIS 54  A 54  A ? -0.4 THR 62  A 62  A ? -0.2 
53  GLU 53  A 53  A ? ILE 16  A 16  A ? -0.3 ARG 50  A 50  A ? -0.3 GLY 52  A 52  A ? -0.2 ILE 56  A 56  A ? -0.1 
54  HIS 54  A 54  A ? GLY 52  A 52  A ? -0.4 ASN 55  A 55  A ? -0.3 LEU 132 A 132 A ? -2.6 ILE 56  A 56  A ? -0.5 
55  ASN 55  A 55  A ? GLN 58  A 58  A ? -0.3 GLU 131 A 131 A ? -0.2 GLN 58  A 58  A ? -1.0 HIS 54  A 54  A ? -0.3 
56  ILE 56  A 56  A ? ASP 130 A 130 A ? -2.5 HIS 54  A 54  A ? -0.5 GLU 131 A 131 A ? -0.1 ASN 55  A 55  A ? -0.1 
57  LYS 57  A 57  A ? ASP 130 A 130 A ? -0.3 ASN 59  A 59  A ? -0.0 ASN 59  A 59  A ? -0.4 ILE 56  A 56  A ? -0.3 
58  GLN 58  A 58  A ? ASN 55  A 55  A ? -1.0 ASP 130 A 130 A ? -0.2 GLU 60  A 60  A ? -1.0 ASN 55  A 55  A ? -0.3 
59  ASN 59  A 59  A ? LYS 57  A 57  A ? -0.4 GLU 60  A 60  A ? -0.1 ILE 56  A 56  A ? -0.1 GLU 53  A 53  A ? -0.0 
60  GLU 60  A 60  A ? GLN 58  A 58  A ? -1.0 ASN 55  A 55  A ? -0.2 ASN 59  A 59  A ? -0.1 ILE 56  A 56  A ? -0.0 
61  GLY 61  A 61  A ? THR 62  A 62  A ? -0.1 GLN 58  A 58  A ? -0.0 ASN 59  A 59  A ? -0.1 GLY 52  A 52  A ? -0.0 
62  THR 62  A 62  A ? GLY 52  A 52  A ? -0.2 ASN 100 A 100 A ? -0.1 GLN 64  A 64  A ? -0.1 GLU 53  A 53  A ? -0.1 
63  GLU 63  A 63  A ? GLY 52  A 52  A ? -0.1 ARG 50  A 50  A ? -0.1 PHE 65  A 65  A ? -0.4 GLY 52  A 52  A ? -0.2 
64  GLN 64  A 64  A ? LEU 51  A 51  A ? -1.8 THR 62  A 62  A ? -0.1 LEU 51  A 51  A ? -2.4 ILE 66  A 66  A ? -0.6 
65  PHE 65  A 65  A ? GLU 63  A 63  A ? -0.4 ARG 50  A 50  A ? -0.2 GLN 67  A 67  A ? -0.4 ARG 50  A 50  A ? -0.2 
66  ILE 66  A 66  A ? VAL 49  A 49  A ? -2.8 GLN 64  A 64  A ? -0.6 VAL 49  A 49  A ? -3.9 SER 68  A 68  A ? -0.1 
67  GLN 67  A 67  A ? PHE 65  A 65  A ? -0.4 GLU 48  A 48  A ? -0.2 SER 92  A 92  A ? -3.5 HIS 93  A 93  A ? -0.3 
68  SER 68  A 68  A ? ILE 47  A 47  A ? -1.8 LEU 91  A 91  A ? -0.2 LEU 91  A 91  A ? -0.2 VAL 71  A 71  A ? -0.1 
69  SER 69  A 69  A ? LYS 90  A 90  A ? -3.4 ARG 70  A 70  A ? -0.4 VAL 71  A 71  A ? -0.3 LEU 91  A 91  A ? -0.2 
70  ARG 70  A 70  A ? LYS 90  A 90  A ? -1.4 GLN 67  A 67  A ? -0.1 LYS 90  A 90  A ? -2.6 ILE 72  A 72  A ? -0.4 
71  VAL 71  A 71  A ? SER 69  A 69  A ? -0.3 ILE 89  A 89  A ? -0.2 ARG 73  A 73  A ? -0.5 ILE 89  A 89  A ? -0.2 
72  ILE 72  A 72  A ? LEU 88  A 88  A ? -3.5 ARG 70  A 70  A ? -0.4 LEU 88  A 88  A ? -2.8 HIS 74  A 74  A ? -0.2 
73  ARG 73  A 73  A ? VAL 71  A 71  A ? -0.5 MET 87  A 87  A ? -0.2 MET 87  A 87  A ? -0.2 ASP 85  A 85  A ? -0.1 
74  HIS 74  A 74  A ? ILE 86  A 86  A ? -2.2 ASN 84  A 84  A ? -0.3 TYR 77  A 77  A ? -1.9 ARG 73  A 73  A ? -0.1 
75  PRO 75  A 75  A ? ?   ?   ? ?   ? ? ?    ?   ?   ? ?   ? ? ?    HIS 74  A 74  A ? -0.1 ARG 73  A 73  A ? -0.0 
76  LYS 76  A 76  A ? ASN 84  A 84  A ? -0.1 ASN 78  A 78  A ? -0.1 ASN 78  A 78  A ? -0.1 HIS 74  A 74  A ? -0.1 
77  TYR 77  A 77  A ? HIS 74  A 74  A ? -1.9 ILE 86  A 86  A ? -0.1 TYR 79  A 79  A ? -0.6 ASN 84  A 84  A ? -0.2 
78  ASN 78  A 78  A ? ASP 83  A 83  A ? -2.6 LYS 76  A 76  A ? -0.1 LEU 82  A 82  A ? -2.2 ASP 83  A 83  A ? -0.5 
79  TYR 79  A 79  A ? TYR 77  A 77  A ? -0.6 TYR 80  A 80  A ? -0.2 ASN 78  A 78  A ? -0.1 TYR 77  A 77  A ? -0.0 
80  TYR 80  A 80  A ? THR 81  A 81  A ? -0.1 ASP 83  A 83  A ? -0.1 TYR 79  A 79  A ? -0.2 ASN 78  A 78  A ? -0.0 
81  THR 81  A 81  A ? ASP 83  A 83  A ? -0.1 ILE 147 A 147 A ? -0.0 TYR 79  A 79  A ? -0.2 THR 148 A 148 A ? -0.1 
82  LEU 82  A 82  A ? ASN 78  A 78  A ? -2.2 ASP 83  A 83  A ? -0.2 ASP 85  A 85  A ? -0.8 TYR 79  A 79  A ? -0.2 
83  ASP 83  A 83  A ? ASN 78  A 78  A ? -0.5 ASN 84  A 84  A ? -0.2 ASN 78  A 78  A ? -2.6 LEU 82  A 82  A ? -0.2 
84  ASN 84  A 84  A ? TYR 77  A 77  A ? -0.2 ASP 85  A 85  A ? -0.2 ILE 86  A 86  A ? -1.9 HIS 74  A 74  A ? -0.3 
85  ASP 85  A 85  A ? LEU 82  A 82  A ? -0.8 ASN 150 A 150 A ? -0.1 MET 87  A 87  A ? -0.3 ASN 84  A 84  A ? -0.2 
86  ILE 86  A 86  A ? ASN 84  A 84  A ? -1.9 ALA 39  A 39  A ? -0.2 HIS 74  A 74  A ? -2.2 LEU 88  A 88  A ? -0.3 
87  MET 87  A 87  A ? SER 38  A 38  A ? -2.7 ASP 85  A 85  A ? -0.3 SER 38  A 38  A ? -2.5 ILE 89  A 89  A ? -0.4 
88  LEU 88  A 88  A ? ILE 72  A 72  A ? -2.8 ILE 86  A 86  A ? -0.3 ILE 72  A 72  A ? -3.5 LYS 90  A 90  A ? -0.5 
89  ILE 89  A 89  A ? VAL 36  A 36  A ? -2.9 MET 87  A 87  A ? -0.4 VAL 36  A 36  A ? -2.2 LEU 91  A 91  A ? -0.5 
90  LYS 90  A 90  A ? ARG 70  A 70  A ? -2.6 LEU 88  A 88  A ? -0.5 SER 69  A 69  A ? -3.4 ARG 70  A 70  A ? -1.4 
91  LEU 91  A 91  A ? ASP 34  A 34  A ? -2.9 ILE 89  A 89  A ? -0.5 SER 68  A 68  A ? -0.2 GLN 67  A 67  A ? -0.1 
92  SER 92  A 92  A ? GLN 67  A 67  A ? -3.5 HIS 93  A 93  A ? -0.2 LEU 91  A 91  A ? -0.1 SER 68  A 68  A ? -0.1 
93  HIS 93  A 93  A ? GLN 67  A 67  A ? -0.3 THR 33  A 33  A ? -0.1 SER 92  A 92  A ? -0.2 SER 69  A 69  A ? -0.0 
94  PRO 94  A 94  A ? ?   ?   ? ?   ? ? ?    ?   ?   ? ?   ? ? ?    ASP 34  A 34  A ? -0.2 THR 33  A 33  A ? -0.1 
95  ALA 95  A 95  A ? THR 33  A 33  A ? -3.6 SER 32  A 32  A ? -0.1 PHE 97  A 97  A ? -0.7 TRP 35  A 35  A ? -0.0 
96  THR 96  A 96  A ? PRO 94  A 94  A ? -0.1 GLY 102 A 102 A ? -0.0 ASN 98  A 98  A ? -0.2 VAL 101 A 101 A ? -0.1 
97  PHE 97  A 97  A ? ALA 95  A 95  A ? -0.7 ASN 100 A 100 A ? -0.1 ARG 99  A 99  A ? -0.2 GLY 102 A 102 A ? -0.2 
98  ASN 98  A 98  A ? VAL 101 A 101 A ? -1.8 THR 96  A 96  A ? -0.2 VAL 101 A 101 A ? -0.3 GLY 52  A 52  A ? -0.1 
99  ARG 99  A 99  A ? PHE 97  A 97  A ? -0.2 ASN 100 A 100 A ? -0.2 GLY 102 A 102 A ? -0.1 PHE 97  A 97  A ? -0.1 
100 ASN 100 A 100 A ? VAL 101 A 101 A ? -0.2 THR 62  A 62  A ? -0.1 GLY 102 A 102 A ? -0.5 GLY 52  A 52  A ? -0.4 
101 VAL 101 A 101 A ? ASN 98  A 98  A ? -0.3 LEU 51  A 51  A ? -0.1 ASN 98  A 98  A ? -1.8 THR 103 A 103 A ? -0.3 
102 GLY 102 A 102 A ? PRO 14  A 14  A ? -2.1 ASN 100 A 100 A ? -0.5 LEU 30  A 30  A ? -0.3 ILE 104 A 104 A ? -0.2 
103 THR 103 A 103 A ? VAL 101 A 101 A ? -0.3 ILE 31  A 31  A ? -0.1 ILE 31  A 31  A ? -0.2 TRP 15  A 15  A ? -0.1 
104 ILE 104 A 104 A ? LEU 30  A 30  A ? -2.0 GLY 102 A 102 A ? -0.2 VAL 177 A 177 A ? -0.1 LEU 106 A 106 A ? -0.1 
105 PRO 105 A 105 A ? ?   ?   ? ?   ? ? ?    ?   ?   ? ?   ? ? ?    LEU 178 A 178 A ? -2.5 SER 32  A 32  A ? -0.1 
106 LEU 106 A 106 A ? VAL 177 A 177 A ? -0.2 ILE 31  A 31  A ? -0.2 GLN 179 A 179 A ? -0.1 ILE 108 A 108 A ? -0.1 
107 PRO 107 A 107 A ? ?   ?   ? ?   ? ? ?    ?   ?   ? ?   ? ? ?    CYS 110 A 110 A ? -0.1 LEU 106 A 106 A ? -0.1 
108 ILE 108 A 108 A ? CYS 109 A 109 A ? -0.2 LEU 106 A 106 A ? -0.1 CYS 110 A 110 A ? -0.3 LEU 106 A 106 A ? -0.0 
109 CYS 109 A 109 A ? ASN 202 A 202 A ? -0.0 ?   ?   ? ?   ? ? ?    ILE 108 A 108 A ? -0.2 ALA 111 A 111 A ? -0.1 
110 CYS 110 A 110 A ? ILE 108 A 108 A ? -0.3 ALA 111 A 111 A ? -0.1 THR 112 A 112 A ? -0.1 GLN 179 A 179 A ? -0.1 
111 ALA 111 A 111 A ? GLN 179 A 179 A ? -0.1 CYS 109 A 109 A ? -0.1 ALA 113 A 113 A ? -0.3 CYS 110 A 110 A ? -0.1 
112 THR 112 A 112 A ? ALA 113 A 113 A ? -0.1 CYS 110 A 110 A ? -0.1 GLU 115 A 115 A ? -1.9 VAL 139 A 139 A ? -0.3 
113 ALA 113 A 113 A ? ALA 111 A 111 A ? -0.3 GLY 114 A 114 A ? -0.2 LEU 140 A 140 A ? -0.2 THR 112 A 112 A ? -0.1 
114 GLY 114 A 114 A ? VAL 139 A 139 A ? -3.1 GLU 115 A 115 A ? -0.3 ALA 113 A 113 A ? -0.2 LEU 140 A 140 A ? -0.1 
115 GLU 115 A 115 A ? THR 112 A 112 A ? -1.9 PRO 138 A 138 A ? -0.1 VAL 139 A 139 A ? -2.0 CYS 117 A 117 A ? -0.5 
116 ILE 116 A 116 A ? PRO 138 A 138 A ? -0.2 ALA 113 A 113 A ? -0.1 ASN 175 A 175 A ? -0.6 LEU 118 A 118 A ? -0.3 
117 CYS 117 A 117 A ? ALA 137 A 137 A ? -3.3 GLU 115 A 115 A ? -0.5 ALA 137 A 137 A ? -2.7 ILE 119 A 119 A ? -0.5 
118 LEU 118 A 118 A ? VAL 173 A 173 A ? -4.1 ILE 116 A 116 A ? -0.3 VAL 173 A 173 A ? -3.3 SER 120 A 120 A ? -0.4 
119 ILE 119 A 119 A ? LEU 135 A 135 A ? -3.1 CYS 117 A 117 A ? -0.5 LEU 135 A 135 A ? -2.1 GLY 121 A 121 A ? -0.4 
120 SER 120 A 120 A ? PRO 171 A 171 A ? -1.5 LEU 118 A 118 A ? -0.4 TRP 122 A 122 A ? -0.3 CYS 134 A 134 A ? -0.2 
121 GLY 121 A 121 A ? GLN 133 A 133 A ? -1.9 ILE 119 A 119 A ? -0.4 GLN 133 A 133 A ? -2.9 GLY 123 A 123 A ? -0.5 
122 TRP 122 A 122 A ? GLY 166 A 166 A ? -0.3 SER 120 A 120 A ? -0.3 ASN 124 A 124 A ? -0.3 ASP 130 A 130 A ? -0.1 
123 GLY 123 A 123 A ? GLY 121 A 121 A ? -0.5 GLU 131 A 131 A ? -0.4 THR 125 A 125 A ? -0.4 ILE 2   A 2   A ? -0.2 
124 ASN 124 A 124 A ? TRP 122 A 122 A ? -0.3 ASP 130 A 130 A ? -0.1 MET 126 A 126 A ? -0.5 TRP 122 A 122 A ? -0.0 
125 THR 125 A 125 A ? GLY 123 A 123 A ? -0.4 LYS 1   A 1   A ? -0.1 ASN 128 A 128 A ? -1.5 GLY 129 A 129 A ? -0.4 
126 MET 126 A 126 A ? ASN 124 A 124 A ? -0.5 ASN 127 A 127 A ? -0.2 THR 125 A 125 A ? -0.1 GLY 129 A 129 A ? -0.1 
127 ASN 127 A 127 A ? ASN 128 A 128 A ? -0.1 ?   ?   ? ?   ? ? ?    MET 126 A 126 A ? -0.2 ASN 124 A 124 A ? -0.1 
128 ASN 128 A 128 A ? THR 125 A 125 A ? -1.5 GLY 123 A 123 A ? -0.1 GLU 131 A 131 A ? -1.3 MET 126 A 126 A ? -0.1 
129 GLY 129 A 129 A ? THR 125 A 125 A ? -0.4 ASP 130 A 130 A ? -0.2 GLY 123 A 123 A ? -0.3 GLN 133 A 133 A ? -0.1 
130 ASP 130 A 130 A ? TRP 122 A 122 A ? -0.1 LEU 132 A 132 A ? -0.1 ILE 56  A 56  A ? -2.5 LEU 132 A 132 A ? -0.3 
131 GLU 131 A 131 A ? ASN 128 A 128 A ? -1.3 ASN 55  A 55  A ? -0.2 GLY 123 A 123 A ? -0.4 ASN 55  A 55  A ? -0.2 
132 LEU 132 A 132 A ? HIS 54  A 54  A ? -2.6 ASP 130 A 130 A ? -0.3 CYS 8   A 8   A ? -2.0 CYS 134 A 134 A ? -0.3 
133 GLN 133 A 133 A ? GLY 121 A 121 A ? -2.9 GLU 7   A 7   A ? -0.3 GLY 121 A 121 A ? -1.9 LEU 135 A 135 A ? -0.3 
134 CYS 134 A 134 A ? TYR 6   A 6   A ? -3.6 LEU 132 A 132 A ? -0.3 TYR 6   A 6   A ? -2.9 ASP 136 A 136 A ? -0.3 
135 LEU 135 A 135 A ? ILE 119 A 119 A ? -2.1 GLN 133 A 133 A ? -0.3 ILE 119 A 119 A ? -3.1 ALA 137 A 137 A ? -0.6 
136 ASP 136 A 136 A ? CYS 134 A 134 A ? -0.3 LEU 118 A 118 A ? -0.2 LEU 118 A 118 A ? -0.2 ILE 116 A 116 A ? -0.1 
137 ALA 137 A 137 A ? CYS 117 A 117 A ? -2.7 LEU 135 A 135 A ? -0.6 CYS 117 A 117 A ? -3.3 VAL 139 A 139 A ? -0.2 
138 PRO 138 A 138 A ? ?   ?   ? ?   ? ? ?    ?   ?   ? ?   ? ? ?    GLY 155 A 155 A ? -2.3 LEU 140 A 140 A ? -0.3 
139 VAL 139 A 139 A ? GLU 115 A 115 A ? -2.0 THR 112 A 112 A ? -0.3 GLY 114 A 114 A ? -3.1 LEU 141 A 141 A ? -0.2 
140 LEU 140 A 140 A ? CYS 153 A 153 A ? -2.9 PRO 138 A 138 A ? -0.3 CYS 153 A 153 A ? -0.5 TYR 143 A 143 A ? -0.1 
141 LEU 141 A 141 A ? VAL 139 A 139 A ? -0.2 SER 142 A 142 A ? -0.2 TYR 143 A 143 A ? -0.3 LEU 140 A 140 A ? -0.1 
142 SER 142 A 142 A ? PRO 144 A 144 A ? -0.1 MET 152 A 152 A ? -0.0 LEU 141 A 141 A ? -0.2 MET 152 A 152 A ? -0.0 
143 TYR 143 A 143 A ? LEU 141 A 141 A ? -0.3 LEU 140 A 140 A ? -0.1 MET 146 A 146 A ? -2.0 ILE 147 A 147 A ? -0.7 
144 PRO 144 A 144 A ? ?   ?   ? ?   ? ? ?    ?   ?   ? ?   ? ? ?    SER 142 A 142 A ? -0.1 ?   ?   ? ?   ? ? ?    
145 GLY 145 A 145 A ? ILE 147 A 147 A ? -0.2 MET 146 A 146 A ? -0.1 THR 148 A 148 A ? -0.1 SER 142 A 142 A ? -0.0 
146 MET 146 A 146 A ? TYR 143 A 143 A ? -2.0 ILE 147 A 147 A ? -0.2 THR 148 A 148 A ? -0.3 GLY 145 A 145 A ? -0.1 
147 ILE 147 A 147 A ? TYR 143 A 143 A ? -0.7 MET 151 A 151 A ? -0.1 GLY 145 A 145 A ? -0.2 MET 146 A 146 A ? -0.2 
148 THR 148 A 148 A ? MET 146 A 146 A ? -0.3 THR 81  A 81  A ? -0.1 MET 151 A 151 A ? -1.5 MET 146 A 146 A ? -0.1 
149 GLU 149 A 149 A ? ASN 150 A 150 A ? -0.3 ILE 147 A 147 A ? -0.1 ASN 202 A 202 A ? -0.1 THR 148 A 148 A ? -0.1 
150 ASN 150 A 150 A ? CYS 201 A 201 A ? -0.0 THR 198 A 198 A ? -0.0 LYS 199 A 199 A ? -2.6 MET 152 A 152 A ? -0.3 
151 MET 151 A 151 A ? THR 148 A 148 A ? -1.5 THR 198 A 198 A ? -0.2 CYS 153 A 153 A ? -0.3 THR 198 A 198 A ? -0.2 
152 MET 152 A 152 A ? TYR 197 A 197 A ? -2.4 ASN 150 A 150 A ? -0.3 TYR 197 A 197 A ? -3.1 VAL 154 A 154 A ? -0.5 
153 CYS 153 A 153 A ? LEU 140 A 140 A ? -0.5 MET 151 A 151 A ? -0.3 LEU 140 A 140 A ? -2.9 GLY 155 A 155 A ? -0.4 
154 VAL 154 A 154 A ? GLY 195 A 195 A ? -1.7 MET 152 A 152 A ? -0.5 GLY 195 A 195 A ? -1.3 TYR 156 A 156 A ? -0.3 
155 GLY 155 A 155 A ? PRO 138 A 138 A ? -2.3 CYS 153 A 153 A ? -0.4 LEU 157 A 157 A ? -0.5 ASP 162 A 162 A ? -0.1 
156 TYR 156 A 156 A ? LYS 161 A 161 A ? -0.8 VAL 154 A 154 A ? -0.3 GLY 159 A 159 A ? -1.3 TYR 193 A 193 A ? -0.3 
157 LEU 157 A 157 A ? GLY 155 A 155 A ? -0.5 ASP 158 A 158 A ? -0.3 GLY 192 A 192 A ? -2.5 TYR 193 A 193 A ? -0.2 
158 ASP 158 A 158 A ? GLY 159 A 159 A ? -0.2 GLN 191 A 191 A ? -0.2 LEU 157 A 157 A ? -0.3 GLN 191 A 191 A ? -0.2 
159 GLY 159 A 159 A ? TYR 156 A 156 A ? -1.3 GLU 190 A 190 A ? -0.3 ASP 158 A 158 A ? -0.2 GLU 190 A 190 A ? -0.2 
160 GLY 160 A 160 A ? ALA 189 A 189 A ? -3.0 CYS 188 A 188 A ? -0.1 ASP 162 A 162 A ? -0.4 GLU 190 A 190 A ? -0.1 
161 LYS 161 A 161 A ? TYR 156 A 156 A ? -0.2 GLU 190 A 190 A ? -0.1 TYR 156 A 156 A ? -0.8 SER 163 A 163 A ? -0.3 
162 ASP 162 A 162 A ? VAL 3   A 3   A ? -1.8 GLY 160 A 160 A ? -0.4 VAL 3   A 3   A ? -3.4 CYS 164 A 164 A ? -0.4 
163 SER 163 A 163 A ? LYS 161 A 161 A ? -0.3 ILE 2   A 2   A ? -0.2 ILE 2   A 2   A ? -0.3 ALA 189 A 189 A ? -0.3 
164 CYS 164 A 164 A ? LYS 1   A 1   A ? -5.2 ASP 162 A 162 A ? -0.4 ASP 167 A 167 A ? -1.6 CYS 188 A 188 A ? -0.1 
165 GLN 165 A 165 A ? GLY 166 A 166 A ? -0.2 SER 163 A 163 A ? -0.2 CYS 164 A 164 A ? -0.2 TRP 184 A 184 A ? -0.0 
166 GLY 166 A 166 A ? MET 25  A 25  A ? -0.1 GLY 123 A 123 A ? -0.1 TRP 122 A 122 A ? -0.3 GLN 165 A 165 A ? -0.2 
167 ASP 167 A 167 A ? CYS 164 A 164 A ? -1.6 LYS 1   A 1   A ? -0.2 GLY 170 A 170 A ? -2.6 VAL 182 A 182 A ? -0.3 
168 SER 168 A 168 A ? GLY 169 A 169 A ? -0.3 MET 25  A 25  A ? -0.2 GLY 27  A 27  A ? -3.2 SER 183 A 183 A ? -0.2 
169 GLY 169 A 169 A ? VAL 182 A 182 A ? -2.7 GLY 170 A 170 A ? -0.3 SER 168 A 168 A ? -0.3 SER 183 A 183 A ? -0.1 
170 GLY 170 A 170 A ? ASP 167 A 167 A ? -2.6 GLY 27  A 27  A ? -0.1 VAL 182 A 182 A ? -2.6 GLY 169 A 169 A ? -0.3 
171 PRO 171 A 171 A ? ?   ?   ? ?   ? ? ?    ?   ?   ? ?   ? ? ?    SER 120 A 120 A ? -1.5 VAL 173 A 173 A ? -0.5 
172 VAL 172 A 172 A ? GLY 180 A 180 A ? -2.4 ILE 119 A 119 A ? -0.2 GLN 179 A 179 A ? -3.4 GLY 180 A 180 A ? -1.7 
173 VAL 173 A 173 A ? LEU 118 A 118 A ? -3.3 PRO 171 A 171 A ? -0.5 LEU 118 A 118 A ? -4.1 ASN 175 A 175 A ? -0.5 
174 CYS 174 A 174 A ? VAL 177 A 177 A ? -2.3 VAL 172 A 172 A ? -0.5 VAL 177 A 177 A ? -1.6 CYS 117 A 117 A ? -0.2 
175 ASN 175 A 175 A ? ILE 116 A 116 A ? -0.6 VAL 173 A 173 A ? -0.5 CYS 174 A 174 A ? -0.2 LEU 178 A 178 A ? -0.1 
176 GLY 176 A 176 A ? VAL 177 A 177 A ? -0.2 VAL 173 A 173 A ? -0.1 LEU 178 A 178 A ? -0.3 ASN 175 A 175 A ? -0.3 
177 VAL 177 A 177 A ? CYS 174 A 174 A ? -1.6 ILE 104 A 104 A ? -0.1 CYS 174 A 174 A ? -2.3 GLN 179 A 179 A ? -0.5 
178 LEU 178 A 178 A ? PRO 105 A 105 A ? -2.5 GLY 176 A 176 A ? -0.3 VAL 173 A 173 A ? -0.2 ILE 181 A 181 A ? -0.1 
179 GLN 179 A 179 A ? VAL 172 A 172 A ? -3.4 VAL 177 A 177 A ? -0.5 VAL 200 A 200 A ? -1.4 CYS 201 A 201 A ? -0.5 
180 GLY 180 A 180 A ? VAL 172 A 172 A ? -1.7 LYS 199 A 199 A ? -0.2 VAL 172 A 172 A ? -2.4 VAL 182 A 182 A ? -0.4 
181 ILE 181 A 181 A ? THR 198 A 198 A ? -1.4 GLN 179 A 179 A ? -0.3 THR 198 A 198 A ? -2.9 SER 183 A 183 A ? -0.1 
182 VAL 182 A 182 A ? GLY 170 A 170 A ? -2.6 GLY 180 A 180 A ? -0.4 GLY 169 A 169 A ? -2.7 TYR 197 A 197 A ? -0.2 
183 SER 183 A 183 A ? VAL 196 A 196 A ? -2.3 TRP 184 A 184 A ? -0.4 GLY 185 A 185 A ? -0.3 TYR 197 A 197 A ? -0.2 
184 TRP 184 A 184 A ? VAL 196 A 196 A ? -1.8 GLN 165 A 165 A ? -0.0 VAL 196 A 196 A ? -3.1 SER 183 A 183 A ? -0.4 
185 GLY 185 A 185 A ? SER 183 A 183 A ? -0.3 GLY 195 A 195 A ? -0.2 GLY 187 A 187 A ? -0.7 GLY 195 A 195 A ? -0.1 
186 TYR 186 A 186 A ? PRO 194 A 194 A ? -0.5 TRP 184 A 184 A ? -0.3 GLU 190 A 190 A ? -0.4 TRP 184 A 184 A ? -0.0 
187 GLY 187 A 187 A ? GLY 185 A 185 A ? -0.7 CYS 188 A 188 A ? -0.1 ALA 189 A 189 A ? -0.5 GLU 190 A 190 A ? -0.0 
188 CYS 188 A 188 A ? ALA 189 A 189 A ? -0.2 CYS 164 A 164 A ? -0.1 GLY 160 A 160 A ? -0.1 GLN 191 A 191 A ? -0.1 
189 ALA 189 A 189 A ? GLY 187 A 187 A ? -0.5 TYR 193 A 193 A ? -0.3 GLY 160 A 160 A ? -3.0 GLN 191 A 191 A ? -0.3 
190 GLU 190 A 190 A ? TYR 193 A 193 A ? -0.5 TYR 186 A 186 A ? -0.4 TYR 193 A 193 A ? -2.1 GLY 159 A 159 A ? -0.3 
191 GLN 191 A 191 A ? ALA 189 A 189 A ? -0.3 GLY 192 A 192 A ? -0.2 ASP 158 A 158 A ? -0.2 LEU 157 A 157 A ? -0.1 
192 GLY 192 A 192 A ? LEU 157 A 157 A ? -2.5 TYR 156 A 156 A ? -0.2 GLN 191 A 191 A ? -0.2 LEU 157 A 157 A ? -0.1 
193 TYR 193 A 193 A ? GLU 190 A 190 A ? -2.1 TYR 156 A 156 A ? -0.3 GLU 190 A 190 A ? -0.5 ALA 189 A 189 A ? -0.3 
194 PRO 194 A 194 A ? ?   ?   ? ?   ? ? ?    ?   ?   ? ?   ? ? ?    TYR 186 A 186 A ? -0.5 VAL 196 A 196 A ? -0.2 
195 GLY 195 A 195 A ? VAL 154 A 154 A ? -1.3 GLY 185 A 185 A ? -0.1 VAL 154 A 154 A ? -1.7 TYR 197 A 197 A ? -0.4 
196 VAL 196 A 196 A ? TRP 184 A 184 A ? -3.1 CYS 153 A 153 A ? -0.2 SER 183 A 183 A ? -2.3 TRP 184 A 184 A ? -1.8 
197 TYR 197 A 197 A ? MET 152 A 152 A ? -3.1 GLY 195 A 195 A ? -0.4 MET 152 A 152 A ? -2.4 LYS 199 A 199 A ? -0.4 
198 THR 198 A 198 A ? ILE 181 A 181 A ? -2.9 VAL 196 A 196 A ? -0.3 ILE 181 A 181 A ? -1.4 VAL 200 A 200 A ? -1.0 
199 LYS 199 A 199 A ? ASN 150 A 150 A ? -2.6 TYR 197 A 197 A ? -0.4 ASN 202 A 202 A ? -1.4 GLY 180 A 180 A ? -0.2 
200 VAL 200 A 200 A ? GLN 179 A 179 A ? -1.4 THR 198 A 198 A ? -1.0 TYR 203 A 203 A ? -2.9 ILE 204 A 204 A ? -0.2 
201 CYS 201 A 201 A ? GLN 179 A 179 A ? -0.5 ASN 202 A 202 A ? -0.3 ILE 204 A 204 A ? -0.8 VAL 200 A 200 A ? -0.3 
202 ASN 202 A 202 A ? LYS 199 A 199 A ? -1.4 TYR 203 A 203 A ? -0.2 CYS 201 A 201 A ? -0.3 VAL 200 A 200 A ? -0.2 
203 TYR 203 A 203 A ? VAL 200 A 200 A ? -2.9 LYS 199 A 199 A ? -0.2 ILE 207 A 207 A ? -2.7 ASN 202 A 202 A ? -0.2 
204 ILE 204 A 204 A ? CYS 201 A 201 A ? -0.8 VAL 200 A 200 A ? -0.2 HIS 208 A 208 A ? -2.6 GLU 209 A 209 A ? -0.3 
205 PRO 205 A 205 A ? ?   ?   ? ?   ? ? ?    ?   ?   ? ?   ? ? ?    GLU 209 A 209 A ? -2.5 ILE 204 A 204 A ? -0.2 
206 TRP 206 A 206 A ? HIS 208 A 208 A ? -0.2 ILE 207 A 207 A ? -0.2 THR 210 A 210 A ? -2.6 ILE 211 A 211 A ? -0.2 
207 ILE 207 A 207 A ? TYR 203 A 203 A ? -2.7 HIS 208 A 208 A ? -0.2 ILE 211 A 211 A ? -2.4 ALA 212 A 212 A ? -0.2 
208 HIS 208 A 208 A ? ILE 204 A 204 A ? -2.6 GLU 209 A 209 A ? -0.2 ALA 212 A 212 A ? -2.1 ILE 207 A 207 A ? -0.2 
209 GLU 209 A 209 A ? PRO 205 A 205 A ? -2.5 ILE 204 A 204 A ? -0.3 SER 213 A 213 A ? -1.5 HIS 208 A 208 A ? -0.2 
210 THR 210 A 210 A ? TRP 206 A 206 A ? -2.6 ALA 212 A 212 A ? -0.2 GLU 214 A 214 A ? -0.6 HIS 208 A 208 A ? -0.2 
211 ILE 211 A 211 A ? ILE 207 A 207 A ? -2.4 TRP 206 A 206 A ? -0.2 GLU 214 A 214 A ? -0.9 GLU 209 A 209 A ? -0.2 
212 ALA 212 A 212 A ? HIS 208 A 208 A ? -2.1 SER 213 A 213 A ? -0.2 ILE 211 A 211 A ? -0.2 THR 210 A 210 A ? -0.2 
213 SER 213 A 213 A ? GLU 209 A 209 A ? -1.5 GLU 214 A 214 A ? -0.2 ALA 212 A 212 A ? -0.2 ILE 211 A 211 A ? -0.2 
214 GLU 214 A 214 A ? ILE 211 A 211 A ? -0.9 THR 210 A 210 A ? -0.6 ALA 212 A 212 A ? -0.2 SER 213 A 213 A ? -0.2 
# 
loop_
_dssp_statistics_histogram.entry_id 
_dssp_statistics_histogram.type 
_dssp_statistics_histogram.1 
_dssp_statistics_histogram.2 
_dssp_statistics_histogram.3 
_dssp_statistics_histogram.4 
_dssp_statistics_histogram.5 
_dssp_statistics_histogram.6 
_dssp_statistics_histogram.7 
_dssp_statistics_histogram.8 
_dssp_statistics_histogram.9 
_dssp_statistics_histogram.10 
_dssp_statistics_histogram.11 
_dssp_statistics_histogram.12 
_dssp_statistics_histogram.13 
_dssp_statistics_histogram.14 
_dssp_statistics_histogram.15 
_dssp_statistics_histogram.16 
_dssp_statistics_histogram.17 
_dssp_statistics_histogram.18 
_dssp_statistics_histogram.19 
_dssp_statistics_histogram.20 
_dssp_statistics_histogram.21 
_dssp_statistics_histogram.22 
_dssp_statistics_histogram.23 
_dssp_statistics_histogram.24 
_dssp_statistics_histogram.25 
_dssp_statistics_histogram.26 
_dssp_statistics_histogram.27 
_dssp_statistics_histogram.28 
_dssp_statistics_histogram.29 
_dssp_statistics_histogram.30 
Rhincodon_typus_GeneID=109924126_isoform=X2 residues_per_alpha_helix        0 0 0 0 0 0 0 0 0 1 0 0 0 0 0 0 0 0 0 0 0 0 0 0 0 0 0 0 
0 0 
Rhincodon_typus_GeneID=109924126_isoform=X2 parallel_bridges_per_ladder     0 0 0 0 0 0 0 0 0 0 0 0 0 0 0 0 0 0 0 0 0 0 0 0 0 0 0 0 
0 0 
Rhincodon_typus_GeneID=109924126_isoform=X2 antiparallel_bridges_per_ladder 1 4 1 6 2 1 0 0 0 0 0 0 0 0 0 0 0 0 0 0 0 0 0 0 0 0 0 0 
0 0 
Rhincodon_typus_GeneID=109924126_isoform=X2 ladders_per_sheet               1 0 0 0 0 1 1 0 0 0 0 0 0 0 0 0 0 0 0 0 0 0 0 0 0 0 0 0 
0 0 
# 
loop_
_dssp_statistics_hbond.entry_id 
_dssp_statistics_hbond.type 
_dssp_statistics_hbond.count 
_dssp_statistics_hbond.count_per_100 
Rhincodon_typus_GeneID=109924126_isoform=X2 O(I)-->H-N(J)          136 63.6 
Rhincodon_typus_GeneID=109924126_isoform=X2 'PARALLEL BRIDGES'     0   0.0  
Rhincodon_typus_GeneID=109924126_isoform=X2 'ANTIPARALLEL BRIDGES' 69  32.2 
Rhincodon_typus_GeneID=109924126_isoform=X2 O(I)-->H-N(I-5)        2   0.9  
Rhincodon_typus_GeneID=109924126_isoform=X2 O(I)-->H-N(I-4)        1   0.5  
Rhincodon_typus_GeneID=109924126_isoform=X2 O(I)-->H-N(I-3)        3   1.4  
Rhincodon_typus_GeneID=109924126_isoform=X2 O(I)-->H-N(I-2)        1   0.5  
Rhincodon_typus_GeneID=109924126_isoform=X2 O(I)-->H-N(I-1)        0   0.0  
Rhincodon_typus_GeneID=109924126_isoform=X2 O(I)-->H-N(I+0)        0   0.0  
Rhincodon_typus_GeneID=109924126_isoform=X2 O(I)-->H-N(I+1)        0   0.0  
Rhincodon_typus_GeneID=109924126_isoform=X2 O(I)-->H-N(I+2)        22  10.3 
Rhincodon_typus_GeneID=109924126_isoform=X2 O(I)-->H-N(I+3)        21  9.8  
Rhincodon_typus_GeneID=109924126_isoform=X2 O(I)-->H-N(I+4)        10  4.7  
Rhincodon_typus_GeneID=109924126_isoform=X2 O(I)-->H-N(I+5)        0   0.0  
# 
_dssp_statistics.entry_id                       Rhincodon_typus_GeneID=109924126_isoform=X2 
_dssp_statistics.nr_of_residues                 214 
_dssp_statistics.nr_of_chains                   1 
_dssp_statistics.nr_of_ss_bridges_total         0 
_dssp_statistics.nr_of_ss_bridges_intra_chain   0 
_dssp_statistics.nr_of_ss_bridges_inter_chain   0 
# 
loop_
_chem_comp.id 
_chem_comp.type 
_chem_comp.mon_nstd_flag 
_chem_comp.name 
_chem_comp.formula 
_chem_comp.formula_weight 
ALA 'L-PEPTIDE LINKING' y ALANINE         'C3 H7 N O2'     89.093 
ARG 'L-PEPTIDE LINKING' y ARGININE        'C6 H15 N4 O2'  175.209 
ASN 'L-PEPTIDE LINKING' y ASPARAGINE      'C4 H8 N2 O3'   132.118 
ASP 'L-PEPTIDE LINKING' y 'ASPARTIC ACID' 'C4 H7 N O4'    133.103 
CYS 'L-PEPTIDE LINKING' y CYSTEINE        'C3 H7 N O2 S'  121.158 
GLN 'L-PEPTIDE LINKING' y GLUTAMINE       'C5 H10 N2 O3'  146.144 
GLU 'L-PEPTIDE LINKING' y 'GLUTAMIC ACID' 'C5 H9 N O4'    147.129 
GLY 'PEPTIDE LINKING'   y GLYCINE         'C2 H5 N O2'     75.067 
HIS 'L-PEPTIDE LINKING' y HISTIDINE       'C6 H10 N3 O2'  156.162 
ILE 'L-PEPTIDE LINKING' y ISOLEUCINE      'C6 H13 N O2'   131.173 
LEU 'L-PEPTIDE LINKING' y LEUCINE         'C6 H13 N O2'   131.173 
LYS 'L-PEPTIDE LINKING' y LYSINE          'C6 H15 N2 O2'  147.195 
MET 'L-PEPTIDE LINKING' y METHIONINE      'C5 H11 N O2 S' 149.211 
PHE 'L-PEPTIDE LINKING' y PHENYLALANINE   'C9 H11 N O2'   165.189 
PRO 'L-PEPTIDE LINKING' y PROLINE         'C5 H9 N O2'     115.13 
SER 'L-PEPTIDE LINKING' y SERINE          'C3 H7 N O3'    105.093 
THR 'L-PEPTIDE LINKING' y THREONINE       'C4 H9 N O3'    119.119 
TRP 'L-PEPTIDE LINKING' y TRYPTOPHAN      'C11 H12 N2 O2' 204.225 
TYR 'L-PEPTIDE LINKING' y TYROSINE        'C9 H11 N O3'   181.189 
VAL 'L-PEPTIDE LINKING' y VALINE          'C5 H11 N O2'   117.146 
# 
loop_
_atom_type.symbol 
N 
C 
O 
S 
# 
loop_
_entity_poly_seq.entity_id 
_entity_poly_seq.num 
_entity_poly_seq.mon_id 
_entity_poly_seq.hetero 
1   1 LYS n 
1   2 ILE n 
1   3 VAL n 
1   4 GLY n 
1   5 GLY n 
1   6 TYR n 
1   7 GLU n 
1   8 CYS n 
1   9 ALA n 
1  10 LYS n 
1  11 HIS n 
1  12 SER n 
1  13 VAL n 
1  14 PRO n 
1  15 TRP n 
1  16 ILE n 
1  17 VAL n 
1  18 SER n 
1  19 LEU n 
1  20 ASN n 
1  21 VAL n 
1  22 GLY n 
1  23 TRP n 
1  24 HIS n 
1  25 MET n 
1  26 CYS n 
1  27 GLY n 
1  28 GLY n 
1  29 SER n 
1  30 LEU n 
1  31 ILE n 
1  32 SER n 
1  33 THR n 
1  34 ASP n 
1  35 TRP n 
1  36 VAL n 
1  37 VAL n 
1  38 SER n 
1  39 ALA n 
1  40 ALA n 
1  41 HIS n 
1  42 TYR n 
1  43 TYR n 
1  44 ASN n 
1  45 SER n 
1  46 ARG n 
1  47 ILE n 
1  48 GLU n 
1  49 VAL n 
1  50 ARG n 
1  51 LEU n 
1  52 GLY n 
1  53 GLU n 
1  54 HIS n 
1  55 ASN n 
1  56 ILE n 
1  57 LYS n 
1  58 GLN n 
1  59 ASN n 
1  60 GLU n 
1  61 GLY n 
1  62 THR n 
1  63 GLU n 
1  64 GLN n 
1  65 PHE n 
1  66 ILE n 
1  67 GLN n 
1  68 SER n 
1  69 SER n 
1  70 ARG n 
1  71 VAL n 
1  72 ILE n 
1  73 ARG n 
1  74 HIS n 
1  75 PRO n 
1  76 LYS n 
1  77 TYR n 
1  78 ASN n 
1  79 TYR n 
1  80 TYR n 
1  81 THR n 
1  82 LEU n 
1  83 ASP n 
1  84 ASN n 
1  85 ASP n 
1  86 ILE n 
1  87 MET n 
1  88 LEU n 
1  89 ILE n 
1  90 LYS n 
1  91 LEU n 
1  92 SER n 
1  93 HIS n 
1  94 PRO n 
1  95 ALA n 
1  96 THR n 
1  97 PHE n 
1  98 ASN n 
1  99 ARG n 
1 100 ASN n 
1 101 VAL n 
1 102 GLY n 
1 103 THR n 
1 104 ILE n 
1 105 PRO n 
1 106 LEU n 
1 107 PRO n 
1 108 ILE n 
1 109 CYS n 
1 110 CYS n 
1 111 ALA n 
1 112 THR n 
1 113 ALA n 
1 114 GLY n 
1 115 GLU n 
1 116 ILE n 
1 117 CYS n 
1 118 LEU n 
1 119 ILE n 
1 120 SER n 
1 121 GLY n 
1 122 TRP n 
1 123 GLY n 
1 124 ASN n 
1 125 THR n 
1 126 MET n 
1 127 ASN n 
1 128 ASN n 
1 129 GLY n 
1 130 ASP n 
1 131 GLU n 
1 132 LEU n 
1 133 GLN n 
1 134 CYS n 
1 135 LEU n 
1 136 ASP n 
1 137 ALA n 
1 138 PRO n 
1 139 VAL n 
1 140 LEU n 
1 141 LEU n 
1 142 SER n 
1 143 TYR n 
1 144 PRO n 
1 145 GLY n 
1 146 MET n 
1 147 ILE n 
1 148 THR n 
1 149 GLU n 
1 150 ASN n 
1 151 MET n 
1 152 MET n 
1 153 CYS n 
1 154 VAL n 
1 155 GLY n 
1 156 TYR n 
1 157 LEU n 
1 158 ASP n 
1 159 GLY n 
1 160 GLY n 
1 161 LYS n 
1 162 ASP n 
1 163 SER n 
1 164 CYS n 
1 165 GLN n 
1 166 GLY n 
1 167 ASP n 
1 168 SER n 
1 169 GLY n 
1 170 GLY n 
1 171 PRO n 
1 172 VAL n 
1 173 VAL n 
1 174 CYS n 
1 175 ASN n 
1 176 GLY n 
1 177 VAL n 
1 178 LEU n 
1 179 GLN n 
1 180 GLY n 
1 181 ILE n 
1 182 VAL n 
1 183 SER n 
1 184 TRP n 
1 185 GLY n 
1 186 TYR n 
1 187 GLY n 
1 188 CYS n 
1 189 ALA n 
1 190 GLU n 
1 191 GLN n 
1 192 GLY n 
1 193 TYR n 
1 194 PRO n 
1 195 GLY n 
1 196 VAL n 
1 197 TYR n 
1 198 THR n 
1 199 LYS n 
1 200 VAL n 
1 201 CYS n 
1 202 ASN n 
1 203 TYR n 
1 204 ILE n 
1 205 PRO n 
1 206 TRP n 
1 207 ILE n 
1 208 HIS n 
1 209 GLU n 
1 210 THR n 
1 211 ILE n 
1 212 ALA n 
1 213 SER n 
1 214 GLU n 
# 
loop_
_pdbx_poly_seq_scheme.asym_id 
_pdbx_poly_seq_scheme.entity_id 
_pdbx_poly_seq_scheme.seq_id 
_pdbx_poly_seq_scheme.mon_id 
_pdbx_poly_seq_scheme.ndb_seq_num 
_pdbx_poly_seq_scheme.pdb_seq_num 
_pdbx_poly_seq_scheme.auth_seq_num 
_pdbx_poly_seq_scheme.pdb_mon_id 
_pdbx_poly_seq_scheme.auth_mon_id 
_pdbx_poly_seq_scheme.pdb_strand_id 
_pdbx_poly_seq_scheme.pdb_ins_code 
_pdbx_poly_seq_scheme.hetero 
A 1   1 LYS   1 1   1   LYS LYS A ? n 
A 1   2 ILE   2 2   2   ILE ILE A ? n 
A 1   3 VAL   3 3   3   VAL VAL A ? n 
A 1   4 GLY   4 4   4   GLY GLY A ? n 
A 1   5 GLY   5 5   5   GLY GLY A ? n 
A 1   6 TYR   6 6   6   TYR TYR A ? n 
A 1   7 GLU   7 7   7   GLU GLU A ? n 
A 1   8 CYS   8 8   8   CYS CYS A ? n 
A 1   9 ALA   9 9   9   ALA ALA A ? n 
A 1  10 LYS  10 10  10  LYS LYS A ? n 
A 1  11 HIS  11 11  11  HIS HIS A ? n 
A 1  12 SER  12 12  12  SER SER A ? n 
A 1  13 VAL  13 13  13  VAL VAL A ? n 
A 1  14 PRO  14 14  14  PRO PRO A ? n 
A 1  15 TRP  15 15  15  TRP TRP A ? n 
A 1  16 ILE  16 16  16  ILE ILE A ? n 
A 1  17 VAL  17 17  17  VAL VAL A ? n 
A 1  18 SER  18 18  18  SER SER A ? n 
A 1  19 LEU  19 19  19  LEU LEU A ? n 
A 1  20 ASN  20 20  20  ASN ASN A ? n 
A 1  21 VAL  21 21  21  VAL VAL A ? n 
A 1  22 GLY  22 22  22  GLY GLY A ? n 
A 1  23 TRP  23 23  23  TRP TRP A ? n 
A 1  24 HIS  24 24  24  HIS HIS A ? n 
A 1  25 MET  25 25  25  MET MET A ? n 
A 1  26 CYS  26 26  26  CYS CYS A ? n 
A 1  27 GLY  27 27  27  GLY GLY A ? n 
A 1  28 GLY  28 28  28  GLY GLY A ? n 
A 1  29 SER  29 29  29  SER SER A ? n 
A 1  30 LEU  30 30  30  LEU LEU A ? n 
A 1  31 ILE  31 31  31  ILE ILE A ? n 
A 1  32 SER  32 32  32  SER SER A ? n 
A 1  33 THR  33 33  33  THR THR A ? n 
A 1  34 ASP  34 34  34  ASP ASP A ? n 
A 1  35 TRP  35 35  35  TRP TRP A ? n 
A 1  36 VAL  36 36  36  VAL VAL A ? n 
A 1  37 VAL  37 37  37  VAL VAL A ? n 
A 1  38 SER  38 38  38  SER SER A ? n 
A 1  39 ALA  39 39  39  ALA ALA A ? n 
A 1  40 ALA  40 40  40  ALA ALA A ? n 
A 1  41 HIS  41 41  41  HIS HIS A ? n 
A 1  42 TYR  42 42  42  TYR TYR A ? n 
A 1  43 TYR  43 43  43  TYR TYR A ? n 
A 1  44 ASN  44 44  44  ASN ASN A ? n 
A 1  45 SER  45 45  45  SER SER A ? n 
A 1  46 ARG  46 46  46  ARG ARG A ? n 
A 1  47 ILE  47 47  47  ILE ILE A ? n 
A 1  48 GLU  48 48  48  GLU GLU A ? n 
A 1  49 VAL  49 49  49  VAL VAL A ? n 
A 1  50 ARG  50 50  50  ARG ARG A ? n 
A 1  51 LEU  51 51  51  LEU LEU A ? n 
A 1  52 GLY  52 52  52  GLY GLY A ? n 
A 1  53 GLU  53 53  53  GLU GLU A ? n 
A 1  54 HIS  54 54  54  HIS HIS A ? n 
A 1  55 ASN  55 55  55  ASN ASN A ? n 
A 1  56 ILE  56 56  56  ILE ILE A ? n 
A 1  57 LYS  57 57  57  LYS LYS A ? n 
A 1  58 GLN  58 58  58  GLN GLN A ? n 
A 1  59 ASN  59 59  59  ASN ASN A ? n 
A 1  60 GLU  60 60  60  GLU GLU A ? n 
A 1  61 GLY  61 61  61  GLY GLY A ? n 
A 1  62 THR  62 62  62  THR THR A ? n 
A 1  63 GLU  63 63  63  GLU GLU A ? n 
A 1  64 GLN  64 64  64  GLN GLN A ? n 
A 1  65 PHE  65 65  65  PHE PHE A ? n 
A 1  66 ILE  66 66  66  ILE ILE A ? n 
A 1  67 GLN  67 67  67  GLN GLN A ? n 
A 1  68 SER  68 68  68  SER SER A ? n 
A 1  69 SER  69 69  69  SER SER A ? n 
A 1  70 ARG  70 70  70  ARG ARG A ? n 
A 1  71 VAL  71 71  71  VAL VAL A ? n 
A 1  72 ILE  72 72  72  ILE ILE A ? n 
A 1  73 ARG  73 73  73  ARG ARG A ? n 
A 1  74 HIS  74 74  74  HIS HIS A ? n 
A 1  75 PRO  75 75  75  PRO PRO A ? n 
A 1  76 LYS  76 76  76  LYS LYS A ? n 
A 1  77 TYR  77 77  77  TYR TYR A ? n 
A 1  78 ASN  78 78  78  ASN ASN A ? n 
A 1  79 TYR  79 79  79  TYR TYR A ? n 
A 1  80 TYR  80 80  80  TYR TYR A ? n 
A 1  81 THR  81 81  81  THR THR A ? n 
A 1  82 LEU  82 82  82  LEU LEU A ? n 
A 1  83 ASP  83 83  83  ASP ASP A ? n 
A 1  84 ASN  84 84  84  ASN ASN A ? n 
A 1  85 ASP  85 85  85  ASP ASP A ? n 
A 1  86 ILE  86 86  86  ILE ILE A ? n 
A 1  87 MET  87 87  87  MET MET A ? n 
A 1  88 LEU  88 88  88  LEU LEU A ? n 
A 1  89 ILE  89 89  89  ILE ILE A ? n 
A 1  90 LYS  90 90  90  LYS LYS A ? n 
A 1  91 LEU  91 91  91  LEU LEU A ? n 
A 1  92 SER  92 92  92  SER SER A ? n 
A 1  93 HIS  93 93  93  HIS HIS A ? n 
A 1  94 PRO  94 94  94  PRO PRO A ? n 
A 1  95 ALA  95 95  95  ALA ALA A ? n 
A 1  96 THR  96 96  96  THR THR A ? n 
A 1  97 PHE  97 97  97  PHE PHE A ? n 
A 1  98 ASN  98 98  98  ASN ASN A ? n 
A 1  99 ARG  99 99  99  ARG ARG A ? n 
A 1 100 ASN 100 100 100 ASN ASN A ? n 
A 1 101 VAL 101 101 101 VAL VAL A ? n 
A 1 102 GLY 102 102 102 GLY GLY A ? n 
A 1 103 THR 103 103 103 THR THR A ? n 
A 1 104 ILE 104 104 104 ILE ILE A ? n 
A 1 105 PRO 105 105 105 PRO PRO A ? n 
A 1 106 LEU 106 106 106 LEU LEU A ? n 
A 1 107 PRO 107 107 107 PRO PRO A ? n 
A 1 108 ILE 108 108 108 ILE ILE A ? n 
A 1 109 CYS 109 109 109 CYS CYS A ? n 
A 1 110 CYS 110 110 110 CYS CYS A ? n 
A 1 111 ALA 111 111 111 ALA ALA A ? n 
A 1 112 THR 112 112 112 THR THR A ? n 
A 1 113 ALA 113 113 113 ALA ALA A ? n 
A 1 114 GLY 114 114 114 GLY GLY A ? n 
A 1 115 GLU 115 115 115 GLU GLU A ? n 
A 1 116 ILE 116 116 116 ILE ILE A ? n 
A 1 117 CYS 117 117 117 CYS CYS A ? n 
A 1 118 LEU 118 118 118 LEU LEU A ? n 
A 1 119 ILE 119 119 119 ILE ILE A ? n 
A 1 120 SER 120 120 120 SER SER A ? n 
A 1 121 GLY 121 121 121 GLY GLY A ? n 
A 1 122 TRP 122 122 122 TRP TRP A ? n 
A 1 123 GLY 123 123 123 GLY GLY A ? n 
A 1 124 ASN 124 124 124 ASN ASN A ? n 
A 1 125 THR 125 125 125 THR THR A ? n 
A 1 126 MET 126 126 126 MET MET A ? n 
A 1 127 ASN 127 127 127 ASN ASN A ? n 
A 1 128 ASN 128 128 128 ASN ASN A ? n 
A 1 129 GLY 129 129 129 GLY GLY A ? n 
A 1 130 ASP 130 130 130 ASP ASP A ? n 
A 1 131 GLU 131 131 131 GLU GLU A ? n 
A 1 132 LEU 132 132 132 LEU LEU A ? n 
A 1 133 GLN 133 133 133 GLN GLN A ? n 
A 1 134 CYS 134 134 134 CYS CYS A ? n 
A 1 135 LEU 135 135 135 LEU LEU A ? n 
A 1 136 ASP 136 136 136 ASP ASP A ? n 
A 1 137 ALA 137 137 137 ALA ALA A ? n 
A 1 138 PRO 138 138 138 PRO PRO A ? n 
A 1 139 VAL 139 139 139 VAL VAL A ? n 
A 1 140 LEU 140 140 140 LEU LEU A ? n 
A 1 141 LEU 141 141 141 LEU LEU A ? n 
A 1 142 SER 142 142 142 SER SER A ? n 
A 1 143 TYR 143 143 143 TYR TYR A ? n 
A 1 144 PRO 144 144 144 PRO PRO A ? n 
A 1 145 GLY 145 145 145 GLY GLY A ? n 
A 1 146 MET 146 146 146 MET MET A ? n 
A 1 147 ILE 147 147 147 ILE ILE A ? n 
A 1 148 THR 148 148 148 THR THR A ? n 
A 1 149 GLU 149 149 149 GLU GLU A ? n 
A 1 150 ASN 150 150 150 ASN ASN A ? n 
A 1 151 MET 151 151 151 MET MET A ? n 
A 1 152 MET 152 152 152 MET MET A ? n 
A 1 153 CYS 153 153 153 CYS CYS A ? n 
A 1 154 VAL 154 154 154 VAL VAL A ? n 
A 1 155 GLY 155 155 155 GLY GLY A ? n 
A 1 156 TYR 156 156 156 TYR TYR A ? n 
A 1 157 LEU 157 157 157 LEU LEU A ? n 
A 1 158 ASP 158 158 158 ASP ASP A ? n 
A 1 159 GLY 159 159 159 GLY GLY A ? n 
A 1 160 GLY 160 160 160 GLY GLY A ? n 
A 1 161 LYS 161 161 161 LYS LYS A ? n 
A 1 162 ASP 162 162 162 ASP ASP A ? n 
A 1 163 SER 163 163 163 SER SER A ? n 
A 1 164 CYS 164 164 164 CYS CYS A ? n 
A 1 165 GLN 165 165 165 GLN GLN A ? n 
A 1 166 GLY 166 166 166 GLY GLY A ? n 
A 1 167 ASP 167 167 167 ASP ASP A ? n 
A 1 168 SER 168 168 168 SER SER A ? n 
A 1 169 GLY 169 169 169 GLY GLY A ? n 
A 1 170 GLY 170 170 170 GLY GLY A ? n 
A 1 171 PRO 171 171 171 PRO PRO A ? n 
A 1 172 VAL 172 172 172 VAL VAL A ? n 
A 1 173 VAL 173 173 173 VAL VAL A ? n 
A 1 174 CYS 174 174 174 CYS CYS A ? n 
A 1 175 ASN 175 175 175 ASN ASN A ? n 
A 1 176 GLY 176 176 176 GLY GLY A ? n 
A 1 177 VAL 177 177 177 VAL VAL A ? n 
A 1 178 LEU 178 178 178 LEU LEU A ? n 
A 1 179 GLN 179 179 179 GLN GLN A ? n 
A 1 180 GLY 180 180 180 GLY GLY A ? n 
A 1 181 ILE 181 181 181 ILE ILE A ? n 
A 1 182 VAL 182 182 182 VAL VAL A ? n 
A 1 183 SER 183 183 183 SER SER A ? n 
A 1 184 TRP 184 184 184 TRP TRP A ? n 
A 1 185 GLY 185 185 185 GLY GLY A ? n 
A 1 186 TYR 186 186 186 TYR TYR A ? n 
A 1 187 GLY 187 187 187 GLY GLY A ? n 
A 1 188 CYS 188 188 188 CYS CYS A ? n 
A 1 189 ALA 189 189 189 ALA ALA A ? n 
A 1 190 GLU 190 190 190 GLU GLU A ? n 
A 1 191 GLN 191 191 191 GLN GLN A ? n 
A 1 192 GLY 192 192 192 GLY GLY A ? n 
A 1 193 TYR 193 193 193 TYR TYR A ? n 
A 1 194 PRO 194 194 194 PRO PRO A ? n 
A 1 195 GLY 195 195 195 GLY GLY A ? n 
A 1 196 VAL 196 196 196 VAL VAL A ? n 
A 1 197 TYR 197 197 197 TYR TYR A ? n 
A 1 198 THR 198 198 198 THR THR A ? n 
A 1 199 LYS 199 199 199 LYS LYS A ? n 
A 1 200 VAL 200 200 200 VAL VAL A ? n 
A 1 201 CYS 201 201 201 CYS CYS A ? n 
A 1 202 ASN 202 202 202 ASN ASN A ? n 
A 1 203 TYR 203 203 203 TYR TYR A ? n 
A 1 204 ILE 204 204 204 ILE ILE A ? n 
A 1 205 PRO 205 205 205 PRO PRO A ? n 
A 1 206 TRP 206 206 206 TRP TRP A ? n 
A 1 207 ILE 207 207 207 ILE ILE A ? n 
A 1 208 HIS 208 208 208 HIS HIS A ? n 
A 1 209 GLU 209 209 209 GLU GLU A ? n 
A 1 210 THR 210 210 210 THR THR A ? n 
A 1 211 ILE 211 211 211 ILE ILE A ? n 
A 1 212 ALA 212 212 212 ALA ALA A ? n 
A 1 213 SER 213 213 213 SER SER A ? n 
A 1 214 GLU 214 214 214 GLU GLU A ? n 
# 
loop_
_atom_site.group_PDB 
_atom_site.id 
_atom_site.type_symbol 
_atom_site.label_atom_id 
_atom_site.label_alt_id 
_atom_site.label_comp_id 
_atom_site.label_asym_id 
_atom_site.label_entity_id 
_atom_site.label_seq_id 
_atom_site.pdbx_PDB_ins_code 
_atom_site.Cartn_x 
_atom_site.Cartn_y 
_atom_site.Cartn_z 
_atom_site.occupancy 
_atom_site.B_iso_or_equiv 
_atom_site.pdbx_formal_charge 
_atom_site.auth_seq_id 
_atom_site.auth_comp_id 
_atom_site.auth_asym_id 
_atom_site.auth_atom_id 
_atom_site.pdbx_PDB_model_num 
ATOM 1    N N   ? LYS A 1   1 ?   0.252   4.361 -11.831 1.000 75.600 ? 1   LYS A N   1 
ATOM 2    C CA  ? LYS A 1   1 ?   0.985   3.894 -13.005 1.000 75.600 ? 1   LYS A CA  1 
ATOM 3    C C   ? LYS A 1   1 ?   2.354   3.343 -12.615 1.000 75.600 ? 1   LYS A C   1 
ATOM 4    C CB  ? LYS A 1   1 ?   1.145   5.024 -14.023 1.000 75.600 ? 1   LYS A CB  1 
ATOM 5    O O   ? LYS A 1   1 ?   3.028   3.901 -11.747 1.000 75.600 ? 1   LYS A O   1 
ATOM 6    C CG  ? LYS A 1   1 ?   1.825   4.599 -15.316 1.000 75.600 ? 1   LYS A CG  1 
ATOM 7    C CD  ? LYS A 1   1 ?   1.960   5.767 -16.285 1.000 75.600 ? 1   LYS A CD  1 
ATOM 8    C CE  ? LYS A 1   1 ?   2.741   5.372 -17.532 1.000 75.600 ? 1   LYS A CE  1 
ATOM 9    N NZ  ? LYS A 1   1 ?   2.904   6.522 -18.471 1.000 75.600 ? 1   LYS A NZ  1 
ATOM 10   N N   ? ILE A 1   2 ?   2.655   2.209 -13.229 1.000 85.000 ? 2   ILE A N   1 
ATOM 11   C CA  ? ILE A 1   2 ?   3.998   1.661 -13.070 1.000 85.000 ? 2   ILE A CA  1 
ATOM 12   C C   ? ILE A 1   2 ?   4.813   1.916 -14.335 1.000 85.000 ? 2   ILE A C   1 
ATOM 13   C CB  ? ILE A 1   2 ?   3.958   0.149 -12.754 1.000 85.000 ? 2   ILE A CB  1 
ATOM 14   O O   ? ILE A 1   2 ?   4.436   1.476 -15.424 1.000 85.000 ? 2   ILE A O   1 
ATOM 15   C CG1 ? ILE A 1   2 ?   3.108  -0.113 -11.505 1.000 85.000 ? 2   ILE A CG1 1 
ATOM 16   C CG2 ? ILE A 1   2 ?   5.375  -0.404 -12.578 1.000 85.000 ? 2   ILE A CG2 1 
ATOM 17   C CD1 ? ILE A 1   2 ?   3.656   0.529 -10.238 1.000 85.000 ? 2   ILE A CD1 1 
ATOM 18   N N   ? VAL A 1   3 ?   5.885   2.670 -14.267 1.000 86.360 ? 3   VAL A N   1 
ATOM 19   C CA  ? VAL A 1   3 ?   6.784   2.978 -15.374 1.000 86.360 ? 3   VAL A CA  1 
ATOM 20   C C   ? VAL A 1   3 ?   8.005   2.061 -15.320 1.000 86.360 ? 3   VAL A C   1 
ATOM 21   C CB  ? VAL A 1   3 ?   7.228   4.458 -15.351 1.000 86.360 ? 3   VAL A CB  1 
ATOM 22   O O   ? VAL A 1   3 ?   8.634   1.918 -14.269 1.000 86.360 ? 3   VAL A O   1 
ATOM 23   C CG1 ? VAL A 1   3 ?   8.189   4.752 -16.501 1.000 86.360 ? 3   VAL A CG1 1 
ATOM 24   C CG2 ? VAL A 1   3 ?   6.011   5.379 -15.418 1.000 86.360 ? 3   VAL A CG2 1 
ATOM 25   N N   ? GLY A 1   4 ?   8.309   1.425 -16.598 1.000 85.950 ? 4   GLY A N   1 
ATOM 26   C CA  ? GLY A 1   4 ?   9.507   0.602 -16.647 1.000 85.950 ? 4   GLY A CA  1 
ATOM 27   C C   ? GLY A 1   4 ?   9.333  -0.746 -15.973 1.000 85.950 ? 4   GLY A C   1 
ATOM 28   O O   ? GLY A 1   4 ?  10.316  -1.403 -15.623 1.000 85.950 ? 4   GLY A O   1 
ATOM 29   N N   ? GLY A 1   5 ?   7.928  -1.116 -15.618 1.000 88.130 ? 5   GLY A N   1 
ATOM 30   C CA  ? GLY A 1   5 ?   7.614  -2.407 -15.027 1.000 88.130 ? 5   GLY A CA  1 
ATOM 31   C C   ? GLY A 1   5 ?   7.242  -3.460 -16.054 1.000 88.130 ? 5   GLY A C   1 
ATOM 32   O O   ? GLY A 1   5 ?   7.557  -3.317 -17.238 1.000 88.130 ? 5   GLY A O   1 
ATOM 33   N N   ? TYR A 1   6 ?   6.747  -4.538 -15.596 1.000 91.170 ? 6   TYR A N   1 
ATOM 34   C CA  ? TYR A 1   6 ?   6.293  -5.655 -16.416 1.000 91.170 ? 6   TYR A CA  1 
ATOM 35   C C   ? TYR A 1   6 ?   4.888  -6.089 -16.015 1.000 91.170 ? 6   TYR A C   1 
ATOM 36   C CB  ? TYR A 1   6 ?   7.259  -6.838 -16.297 1.000 91.170 ? 6   TYR A CB  1 
ATOM 37   O O   ? TYR A 1   6 ?   4.431  -5.791 -14.909 1.000 91.170 ? 6   TYR A O   1 
ATOM 38   C CG  ? TYR A 1   6 ?   7.429  -7.342 -14.884 1.000 91.170 ? 6   TYR A CG  1 
ATOM 39   C CD1 ? TYR A 1   6 ?   8.415  -6.819 -14.051 1.000 91.170 ? 6   TYR A CD1 1 
ATOM 40   C CD2 ? TYR A 1   6 ?   6.606  -8.344 -14.381 1.000 91.170 ? 6   TYR A CD2 1 
ATOM 41   C CE1 ? TYR A 1   6 ?   8.577  -7.282 -12.749 1.000 91.170 ? 6   TYR A CE1 1 
ATOM 42   C CE2 ? TYR A 1   6 ?   6.759  -8.815 -13.081 1.000 91.170 ? 6   TYR A CE2 1 
ATOM 43   O OH  ? TYR A 1   6 ?   7.901  -8.740 -10.986 1.000 91.170 ? 6   TYR A OH  1 
ATOM 44   C CZ  ? TYR A 1   6 ?   7.745  -8.278 -12.274 1.000 91.170 ? 6   TYR A CZ  1 
ATOM 45   N N   ? GLU A 1   7 ?   4.122  -6.596 -17.046 1.000 91.890 ? 7   GLU A N   1 
ATOM 46   C CA  ? GLU A 1   7 ?   2.825  -7.147 -16.667 1.000 91.890 ? 7   GLU A CA  1 
ATOM 47   C C   ? GLU A 1   7 ?   2.976  -8.248 -15.622 1.000 91.890 ? 7   GLU A C   1 
ATOM 48   C CB  ? GLU A 1   7 ?   2.090  -7.687 -17.897 1.000 91.890 ? 7   GLU A CB  1 
ATOM 49   O O   ? GLU A 1   7 ?   3.764  -9.179 -15.803 1.000 91.890 ? 7   GLU A O   1 
ATOM 50   C CG  ? GLU A 1   7 ?   0.700  -8.227 -17.594 1.000 91.890 ? 7   GLU A CG  1 
ATOM 51   C CD  ? GLU A 1   7 ?  -0.020  -8.755 -18.825 1.000 91.890 ? 7   GLU A CD  1 
ATOM 52   O OE1 ? GLU A 1   7 ?  -1.056  -9.441 -18.675 1.000 91.890 ? 7   GLU A OE1 1 
ATOM 53   O OE2 ? GLU A 1   7 ?   0.457  -8.481 -19.949 1.000 91.890 ? 7   GLU A OE2 1 
ATOM 54   N N   ? CYS A 1   8 ?   2.301  -8.174 -14.562 1.000 92.360 ? 8   CYS A N   1 
ATOM 55   C CA  ? CYS A 1   8 ?   2.281  -9.199 -13.525 1.000 92.360 ? 8   CYS A CA  1 
ATOM 56   C C   ? CYS A 1   8 ?   1.681 -10.497 -14.052 1.000 92.360 ? 8   CYS A C   1 
ATOM 57   C CB  ? CYS A 1   8 ?   1.490  -8.717 -12.310 1.000 92.360 ? 8   CYS A CB  1 
ATOM 58   O O   ? CYS A 1   8 ?   0.768 -10.473 -14.878 1.000 92.360 ? 8   CYS A O   1 
ATOM 59   S SG  ? CYS A 1   8 ?   2.241  -7.310 -11.462 1.000 92.360 ? 8   CYS A SG  1 
ATOM 60   N N   ? ALA A 1   9 ?   2.297 -11.605 -13.574 1.000 92.780 ? 9   ALA A N   1 
ATOM 61   C CA  ? ALA A 1   9 ?   1.598 -12.858 -13.847 1.000 92.780 ? 9   ALA A CA  1 
ATOM 62   C C   ? ALA A 1   9 ?   0.174 -12.823 -13.301 1.000 92.780 ? 9   ALA A C   1 
ATOM 63   C CB  ? ALA A 1   9 ?   2.365 -14.036 -13.249 1.000 92.780 ? 9   ALA A CB  1 
ATOM 64   O O   ? ALA A 1   9 ?  -0.067 -12.298 -12.211 1.000 92.780 ? 9   ALA A O   1 
ATOM 65   N N   ? LYS A 1  10 ?  -0.777 -13.299 -14.130 1.000 91.150 ? 10  LYS A N   1 
ATOM 66   C CA  ? LYS A 1  10 ?  -2.169 -13.311 -13.688 1.000 91.150 ? 10  LYS A CA  1 
ATOM 67   C C   ? LYS A 1  10 ?  -2.300 -13.933 -12.301 1.000 91.150 ? 10  LYS A C   1 
ATOM 68   C CB  ? LYS A 1  10 ?  -3.043 -14.070 -14.688 1.000 91.150 ? 10  LYS A CB  1 
ATOM 69   O O   ? LYS A 1  10 ?  -1.703 -14.976 -12.024 1.000 91.150 ? 10  LYS A O   1 
ATOM 70   C CG  ? LYS A 1  10 ?  -3.272 -13.329 -15.997 1.000 91.150 ? 10  LYS A CG  1 
ATOM 71   C CD  ? LYS A 1  10 ?  -4.269 -14.061 -16.886 1.000 91.150 ? 10  LYS A CD  1 
ATOM 72   C CE  ? LYS A 1  10 ?  -4.475 -13.338 -18.210 1.000 91.150 ? 10  LYS A CE  1 
ATOM 73   N NZ  ? LYS A 1  10 ?  -5.419 -14.074 -19.103 1.000 91.150 ? 10  LYS A NZ  1 
ATOM 74   N N   ? HIS A 1  11 ?  -2.970 -13.125 -11.369 1.000 87.810 ? 11  HIS A N   1 
ATOM 75   C CA  ? HIS A 1  11 ?  -3.377 -13.575 -10.043 1.000 87.810 ? 11  HIS A CA  1 
ATOM 76   C C   ? HIS A 1  11 ?  -2.169 -13.770  -9.133 1.000 87.810 ? 11  HIS A C   1 
ATOM 77   C CB  ? HIS A 1  11 ?  -4.177 -14.876 -10.140 1.000 87.810 ? 11  HIS A CB  1 
ATOM 78   O O   ? HIS A 1  11 ?  -2.265 -14.441  -8.102 1.000 87.810 ? 11  HIS A O   1 
ATOM 79   C CG  ? HIS A 1  11 ?  -5.323 -14.805 -11.099 1.000 87.810 ? 11  HIS A CG  1 
ATOM 80   C CD2 ? HIS A 1  11 ?  -5.652 -15.592 -12.150 1.000 87.810 ? 11  HIS A CD2 1 
ATOM 81   N ND1 ? HIS A 1  11 ?  -6.290 -13.826 -11.031 1.000 87.810 ? 11  HIS A ND1 1 
ATOM 82   C CE1 ? HIS A 1  11 ?  -7.169 -14.016 -12.001 1.000 87.810 ? 11  HIS A CE1 1 
ATOM 83   N NE2 ? HIS A 1  11 ?  -6.804 -15.081 -12.695 1.000 87.810 ? 11  HIS A NE2 1 
ATOM 84   N N   ? SER A 1  12 ?  -0.996 -13.286  -9.480 1.000 94.190 ? 12  SER A N   1 
ATOM 85   C CA  ? SER A 1  12 ?   0.242 -13.377  -8.712 1.000 94.190 ? 12  SER A CA  1 
ATOM 86   C C   ? SER A 1  12 ?   0.255 -12.374  -7.563 1.000 94.190 ? 12  SER A C   1 
ATOM 87   C CB  ? SER A 1  12 ?   1.452 -13.143  -9.617 1.000 94.190 ? 12  SER A CB  1 
ATOM 88   O O   ? SER A 1  12 ?   1.068 -12.486  -6.644 1.000 94.190 ? 12  SER A O   1 
ATOM 89   O OG  ? SER A 1  12 ?   1.437 -11.830 -10.148 1.000 94.190 ? 12  SER A OG  1 
ATOM 90   N N   ? VAL A 1  13 ?  -0.658 -11.462  -7.476 1.000 96.130 ? 13  VAL A N   1 
ATOM 91   C CA  ? VAL A 1  13 ?  -0.803 -10.454  -6.431 1.000 96.130 ? 13  VAL A CA  1 
ATOM 92   C C   ? VAL A 1  13 ?  -2.242 -10.443  -5.920 1.000 96.130 ? 13  VAL A C   1 
ATOM 93   C CB  ? VAL A 1  13 ?  -0.407  -9.049  -6.939 1.000 96.130 ? 13  VAL A CB  1 
ATOM 94   O O   ? VAL A 1  13 ?  -2.993  -9.499  -6.180 1.000 96.130 ? 13  VAL A O   1 
ATOM 95   C CG1 ? VAL A 1  13 ?  -0.233  -8.082  -5.770 1.000 96.130 ? 13  VAL A CG1 1 
ATOM 96   C CG2 ? VAL A 1  13 ?   0.872  -9.124  -7.770 1.000 96.130 ? 13  VAL A CG2 1 
ATOM 97   N N   ? PRO A 1  14 ?  -2.623 -11.500  -5.192 1.000 96.820 ? 14  PRO A N   1 
ATOM 98   C CA  ? PRO A 1  14 ?  -4.020 -11.725  -4.810 1.000 96.820 ? 14  PRO A CA  1 
ATOM 99   C C   ? PRO A 1  14 ?  -4.501 -10.753  -3.735 1.000 96.820 ? 14  PRO A C   1 
ATOM 100  C CB  ? PRO A 1  14 ?  -4.014 -13.163  -4.284 1.000 96.820 ? 14  PRO A CB  1 
ATOM 101  O O   ? PRO A 1  14 ?  -5.706 -10.642  -3.494 1.000 96.820 ? 14  PRO A O   1 
ATOM 102  C CG  ? PRO A 1  14 ?  -2.616 -13.388  -3.805 1.000 96.820 ? 14  PRO A CG  1 
ATOM 103  C CD  ? PRO A 1  14 ?  -1.674 -12.664  -4.723 1.000 96.820 ? 14  PRO A CD  1 
ATOM 104  N N   ? TRP A 1  15 ?  -3.555  -9.946  -3.143 1.000 97.890 ? 15  TRP A N   1 
ATOM 105  C CA  ? TRP A 1  15 ?  -3.875  -9.022  -2.060 1.000 97.890 ? 15  TRP A CA  1 
ATOM 106  C C   ? TRP A 1  15 ?  -4.163  -7.626  -2.602 1.000 97.890 ? 15  TRP A C   1 
ATOM 107  C CB  ? TRP A 1  15 ?  -2.729  -8.963  -1.046 1.000 97.890 ? 15  TRP A CB  1 
ATOM 108  O O   ? TRP A 1  15 ?  -4.667  -6.764  -1.879 1.000 97.890 ? 15  TRP A O   1 
ATOM 109  C CG  ? TRP A 1  15 ?  -1.378  -8.764  -1.666 1.000 97.890 ? 15  TRP A CG  1 
ATOM 110  C CD1 ? TRP A 1  15 ?  -0.804  -7.577  -2.027 1.000 97.890 ? 15  TRP A CD1 1 
ATOM 111  C CD2 ? TRP A 1  15 ?  -0.433  -9.785  -2.001 1.000 97.890 ? 15  TRP A CD2 1 
ATOM 112  C CE2 ? TRP A 1  15 ?   0.694  -9.144  -2.562 1.000 97.890 ? 15  TRP A CE2 1 
ATOM 113  C CE3 ? TRP A 1  15 ?  -0.429 -11.181  -1.880 1.000 97.890 ? 15  TRP A CE3 1 
ATOM 114  N NE1 ? TRP A 1  15 ?   0.442  -7.798  -2.567 1.000 97.890 ? 15  TRP A NE1 1 
ATOM 115  C CH2 ? TRP A 1  15 ?   1.792 -11.217  -2.872 1.000 97.890 ? 15  TRP A CH2 1 
ATOM 116  C CZ2 ? TRP A 1  15 ?   1.814  -9.853  -3.002 1.000 97.890 ? 15  TRP A CZ2 1 
ATOM 117  C CZ3 ? TRP A 1  15 ?   0.687 -11.884  -2.318 1.000 97.890 ? 15  TRP A CZ3 1 
ATOM 118  N N   ? ILE A 1  16 ?  -3.724  -7.326  -3.862 1.000 96.250 ? 16  ILE A N   1 
ATOM 119  C CA  ? ILE A 1  16 ?  -3.894  -5.985  -4.412 1.000 96.250 ? 16  ILE A CA  1 
ATOM 120  C C   ? ILE A 1  16 ?  -5.369  -5.735  -4.718 1.000 96.250 ? 16  ILE A C   1 
ATOM 121  C CB  ? ILE A 1  16 ?  -3.041  -5.785  -5.685 1.000 96.250 ? 16  ILE A CB  1 
ATOM 122  O O   ? ILE A 1  16 ?  -6.074  -6.635  -5.181 1.000 96.250 ? 16  ILE A O   1 
ATOM 123  C CG1 ? ILE A 1  16 ?  -3.013  -4.304  -6.081 1.000 96.250 ? 16  ILE A CG1 1 
ATOM 124  C CG2 ? ILE A 1  16 ?  -3.571  -6.649  -6.832 1.000 96.250 ? 16  ILE A CG2 1 
ATOM 125  C CD1 ? ILE A 1  16 ?  -1.944  -3.958  -7.109 1.000 96.250 ? 16  ILE A CD1 1 
ATOM 126  N N   ? VAL A 1  17 ?  -5.868  -4.511  -4.408 1.000 96.090 ? 17  VAL A N   1 
ATOM 127  C CA  ? VAL A 1  17 ?  -7.275  -4.198  -4.633 1.000 96.090 ? 17  VAL A CA  1 
ATOM 128  C C   ? VAL A 1  17 ?  -7.395  -2.895  -5.421 1.000 96.090 ? 17  VAL A C   1 
ATOM 129  C CB  ? VAL A 1  17 ?  -8.053  -4.089  -3.302 1.000 96.090 ? 17  VAL A CB  1 
ATOM 130  O O   ? VAL A 1  17 ?  -6.523  -2.027  -5.334 1.000 96.090 ? 17  VAL A O   1 
ATOM 131  C CG1 ? VAL A 1  17 ?  -7.931  -5.382  -2.499 1.000 96.090 ? 17  VAL A CG1 1 
ATOM 132  C CG2 ? VAL A 1  17 ?  -7.549  -2.900  -2.486 1.000 96.090 ? 17  VAL A CG2 1 
ATOM 133  N N   ? SER A 1  18 ?  -8.440  -2.812  -6.218 1.000 95.200 ? 18  SER A N   1 
ATOM 134  C CA  ? SER A 1  18 ?  -8.814  -1.584  -6.911 1.000 95.200 ? 18  SER A CA  1 
ATOM 135  C C   ? SER A 1  18 ?  -9.892  -0.823  -6.146 1.000 95.200 ? 18  SER A C   1 
ATOM 136  C CB  ? SER A 1  18 ?  -9.303  -1.894  -8.326 1.000 95.200 ? 18  SER A CB  1 
ATOM 137  O O   ? SER A 1  18 ? -10.964  -1.366  -5.870 1.000 95.200 ? 18  SER A O   1 
ATOM 138  O OG  ? SER A 1  18 ?  -9.758  -0.716  -8.971 1.000 95.200 ? 18  SER A OG  1 
ATOM 139  N N   ? LEU A 1  19 ?  -9.557   0.403  -5.760 1.000 94.920 ? 19  LEU A N   1 
ATOM 140  C CA  ? LEU A 1  19 ? -10.555   1.277  -5.153 1.000 94.920 ? 19  LEU A CA  1 
ATOM 141  C C   ? LEU A 1  19 ? -11.299   2.075  -6.219 1.000 94.920 ? 19  LEU A C   1 
ATOM 142  C CB  ? LEU A 1  19 ?  -9.897   2.230  -4.152 1.000 94.920 ? 19  LEU A CB  1 
ATOM 143  O O   ? LEU A 1  19 ? -10.691   2.866  -6.945 1.000 94.920 ? 19  LEU A O   1 
ATOM 144  C CG  ? LEU A 1  19 ?  -9.025   1.584  -3.074 1.000 94.920 ? 19  LEU A CG  1 
ATOM 145  C CD1 ? LEU A 1  19 ?  -8.522   2.640  -2.096 1.000 94.920 ? 19  LEU A CD1 1 
ATOM 146  C CD2 ? LEU A 1  19 ?  -9.799   0.494  -2.341 1.000 94.920 ? 19  LEU A CD2 1 
ATOM 147  N N   ? ASN A 1  20 ? -12.621   1.859  -6.232 1.000 93.160 ? 20  ASN A N   1 
ATOM 148  C CA  ? ASN A 1  20 ? -13.416   2.333  -7.360 1.000 93.160 ? 20  ASN A CA  1 
ATOM 149  C C   ? ASN A 1  20 ? -14.528   3.274  -6.906 1.000 93.160 ? 20  ASN A C   1 
ATOM 150  C CB  ? ASN A 1  20 ? -14.003   1.154  -8.137 1.000 93.160 ? 20  ASN A CB  1 
ATOM 151  O O   ? ASN A 1  20 ? -15.232   2.988  -5.935 1.000 93.160 ? 20  ASN A O   1 
ATOM 152  C CG  ? ASN A 1  20 ? -14.498   1.550  -9.514 1.000 93.160 ? 20  ASN A CG  1 
ATOM 153  N ND2 ? ASN A 1  20 ? -13.849   1.031 -10.550 1.000 93.160 ? 20  ASN A ND2 1 
ATOM 154  O OD1 ? ASN A 1  20 ? -15.455   2.317  -9.646 1.000 93.160 ? 20  ASN A OD1 1 
ATOM 155  N N   ? VAL A 1  21 ? -14.704   4.482  -7.613 1.000 90.440 ? 21  VAL A N   1 
ATOM 156  C CA  ? VAL A 1  21 ? -15.826   5.399  -7.445 1.000 90.440 ? 21  VAL A CA  1 
ATOM 157  C C   ? VAL A 1  21 ? -16.480   5.670  -8.798 1.000 90.440 ? 21  VAL A C   1 
ATOM 158  C CB  ? VAL A 1  21 ? -15.381   6.727  -6.793 1.000 90.440 ? 21  VAL A CB  1 
ATOM 159  O O   ? VAL A 1  21 ? -16.998   6.764  -9.037 1.000 90.440 ? 21  VAL A O   1 
ATOM 160  C CG1 ? VAL A 1  21 ? -14.942   6.499  -5.348 1.000 90.440 ? 21  VAL A CG1 1 
ATOM 161  C CG2 ? VAL A 1  21 ? -14.255   7.367  -7.602 1.000 90.440 ? 21  VAL A CG2 1 
ATOM 162  N N   ? GLY A 1  22 ? -16.618   4.748  -9.597 1.000 87.650 ? 22  GLY A N   1 
ATOM 163  C CA  ? GLY A 1  22 ? -17.051   4.855 -10.981 1.000 87.650 ? 22  GLY A CA  1 
ATOM 164  C C   ? GLY A 1  22 ? -15.941   4.577 -11.977 1.000 87.650 ? 22  GLY A C   1 
ATOM 165  O O   ? GLY A 1  22 ? -16.206   4.206 -13.122 1.000 87.650 ? 22  GLY A O   1 
ATOM 166  N N   ? TRP A 1  23 ? -14.772   4.761 -11.560 1.000 87.950 ? 23  TRP A N   1 
ATOM 167  C CA  ? TRP A 1  23 ? -13.520   4.440 -12.238 1.000 87.950 ? 23  TRP A CA  1 
ATOM 168  C C   ? TRP A 1  23 ? -12.431   4.088 -11.231 1.000 87.950 ? 23  TRP A C   1 
ATOM 169  C CB  ? TRP A 1  23 ? -13.065   5.612 -13.112 1.000 87.950 ? 23  TRP A CB  1 
ATOM 170  O O   ? TRP A 1  23 ? -12.579   4.341 -10.033 1.000 87.950 ? 23  TRP A O   1 
ATOM 171  C CG  ? TRP A 1  23 ? -12.847   6.888 -12.355 1.000 87.950 ? 23  TRP A CG  1 
ATOM 172  C CD1 ? TRP A 1  23 ? -13.784   7.836 -12.052 1.000 87.950 ? 23  TRP A CD1 1 
ATOM 173  C CD2 ? TRP A 1  23 ? -11.611   7.356 -11.809 1.000 87.950 ? 23  TRP A CD2 1 
ATOM 174  C CE2 ? TRP A 1  23 ? -11.872   8.597 -11.187 1.000 87.950 ? 23  TRP A CE2 1 
ATOM 175  C CE3 ? TRP A 1  23 ? -10.306   6.846 -11.784 1.000 87.950 ? 23  TRP A CE3 1 
ATOM 176  N NE1 ? TRP A 1  23 ? -13.204   8.867 -11.350 1.000 87.950 ? 23  TRP A NE1 1 
ATOM 177  C CH2 ? TRP A 1  23 ?  -9.606   8.814 -10.537 1.000 87.950 ? 23  TRP A CH2 1 
ATOM 178  C CZ2 ? TRP A 1  23 ? -10.874   9.336 -10.546 1.000 87.950 ? 23  TRP A CZ2 1 
ATOM 179  C CZ3 ? TRP A 1  23 ?  -9.314   7.583 -11.146 1.000 87.950 ? 23  TRP A CZ3 1 
ATOM 180  N N   ? HIS A 1  24 ? -11.447   3.385 -11.687 1.000 89.930 ? 24  HIS A N   1 
ATOM 181  C CA  ? HIS A 1  24 ? -10.317   3.104 -10.808 1.000 89.930 ? 24  HIS A CA  1 
ATOM 182  C C   ? HIS A 1  24 ?  -9.675   4.394 -10.308 1.000 89.930 ? 24  HIS A C   1 
ATOM 183  C CB  ? HIS A 1  24 ?  -9.278   2.244 -11.528 1.000 89.930 ? 24  HIS A CB  1 
ATOM 184  O O   ? HIS A 1  24 ?  -9.210   5.210 -11.106 1.000 89.930 ? 24  HIS A O   1 
ATOM 185  C CG  ? HIS A 1  24 ?  -8.018   2.044 -10.746 1.000 89.930 ? 24  HIS A CG  1 
ATOM 186  C CD2 ? HIS A 1  24 ?  -6.802   2.629 -10.855 1.000 89.930 ? 24  HIS A CD2 1 
ATOM 187  N ND1 ? HIS A 1  24 ?  -7.923   1.143  -9.708 1.000 89.930 ? 24  HIS A ND1 1 
ATOM 188  C CE1 ? HIS A 1  24 ?  -6.698   1.184  -9.210 1.000 89.930 ? 24  HIS A CE1 1 
ATOM 189  N NE2 ? HIS A 1  24 ?  -5.998   2.077  -9.888 1.000 89.930 ? 24  HIS A NE2 1 
ATOM 190  N N   ? MET A 1  25 ?  -9.687   4.554  -8.976 1.000 89.500 ? 25  MET A N   1 
ATOM 191  C CA  ? MET A 1  25 ?  -9.157   5.788  -8.404 1.000 89.500 ? 25  MET A CA  1 
ATOM 192  C C   ? MET A 1  25 ?  -7.806   5.544  -7.740 1.000 89.500 ? 25  MET A C   1 
ATOM 193  C CB  ? MET A 1  25 ? -10.140   6.376  -7.389 1.000 89.500 ? 25  MET A CB  1 
ATOM 194  O O   ? MET A 1  25 ?  -6.897   6.369  -7.851 1.000 89.500 ? 25  MET A O   1 
ATOM 195  C CG  ? MET A 1  25 ? -10.001   5.793  -5.992 1.000 89.500 ? 25  MET A CG  1 
ATOM 196  S SD  ? MET A 1  25 ? -11.232   6.479  -4.818 1.000 89.500 ? 25  MET A SD  1 
ATOM 197  C CE  ? MET A 1  25 ? -12.755   5.765  -5.497 1.000 89.500 ? 25  MET A CE  1 
ATOM 198  N N   ? CYS A 1  26 ?  -7.687   4.503  -6.965 1.000 91.960 ? 26  CYS A N   1 
ATOM 199  C CA  ? CYS A 1  26 ?  -6.485   4.165  -6.211 1.000 91.960 ? 26  CYS A CA  1 
ATOM 200  C C   ? CYS A 1  26 ?  -6.388   2.660  -5.985 1.000 91.960 ? 26  CYS A C   1 
ATOM 201  C CB  ? CYS A 1  26 ?  -6.472   4.893  -4.867 1.000 91.960 ? 26  CYS A CB  1 
ATOM 202  O O   ? CYS A 1  26 ?  -7.343   1.927  -6.242 1.000 91.960 ? 26  CYS A O   1 
ATOM 203  S SG  ? CYS A 1  26 ?  -4.821   5.087  -4.160 1.000 91.960 ? 26  CYS A SG  1 
ATOM 204  N N   ? GLY A 1  27 ?  -5.192   2.261  -5.605 1.000 94.490 ? 27  GLY A N   1 
ATOM 205  C CA  ? GLY A 1  27 ?  -5.013   0.880  -5.187 1.000 94.490 ? 27  GLY A CA  1 
ATOM 206  C C   ? GLY A 1  27 ?  -5.087   0.697  -3.682 1.000 94.490 ? 27  GLY A C   1 
ATOM 207  O O   ? GLY A 1  27 ?  -5.283   1.664  -2.943 1.000 94.490 ? 27  GLY A O   1 
ATOM 208  N N   ? GLY A 1  28 ?  -5.007  -0.506  -3.184 1.000 96.760 ? 28  GLY A N   1 
ATOM 209  C CA  ? GLY A 1  28 ?  -4.953  -0.916  -1.790 1.000 96.760 ? 28  GLY A CA  1 
ATOM 210  C C   ? GLY A 1  28 ?  -4.473  -2.343  -1.606 1.000 96.760 ? 28  GLY A C   1 
ATOM 211  O O   ? GLY A 1  28 ?  -4.128  -3.018  -2.579 1.000 96.760 ? 28  GLY A O   1 
ATOM 212  N N   ? SER A 1  29 ?  -4.406  -2.692  -0.270 1.000 98.200 ? 29  SER A N   1 
ATOM 213  C CA  ? SER A 1  29 ?  -3.998  -4.049   0.078 1.000 98.200 ? 29  SER A CA  1 
ATOM 214  C C   ? SER A 1  29 ?  -4.969  -4.681   1.069 1.000 98.200 ? 29  SER A C   1 
ATOM 215  C CB  ? SER A 1  29 ?  -2.585  -4.050   0.665 1.000 98.200 ? 29  SER A CB  1 
ATOM 216  O O   ? SER A 1  29 ?  -5.301  -4.077   2.092 1.000 98.200 ? 29  SER A O   1 
ATOM 217  O OG  ? SER A 1  29 ?  -1.673  -3.422  -0.219 1.000 98.200 ? 29  SER A OG  1 
ATOM 218  N N   ? LEU A 1  30 ?  -5.404  -5.871   0.649 1.000 98.490 ? 30  LEU A N   1 
ATOM 219  C CA  ? LEU A 1  30 ?  -6.241  -6.637   1.566 1.000 98.490 ? 30  LEU A CA  1 
ATOM 220  C C   ? LEU A 1  30 ?  -5.403  -7.253   2.681 1.000 98.490 ? 30  LEU A C   1 
ATOM 221  C CB  ? LEU A 1  30 ?  -6.996  -7.735   0.812 1.000 98.490 ? 30  LEU A CB  1 
ATOM 222  O O   ? LEU A 1  30 ?  -4.517  -8.070   2.418 1.000 98.490 ? 30  LEU A O   1 
ATOM 223  C CG  ? LEU A 1  30 ?  -8.060  -8.494   1.607 1.000 98.490 ? 30  LEU A CG  1 
ATOM 224  C CD1 ? LEU A 1  30 ?  -9.171  -7.545   2.046 1.000 98.490 ? 30  LEU A CD1 1 
ATOM 225  C CD2 ? LEU A 1  30 ?  -8.627  -9.643   0.780 1.000 98.490 ? 30  LEU A CD2 1 
ATOM 226  N N   ? ILE A 1  31 ?  -5.680  -6.903   4.006 1.000 98.390 ? 31  ILE A N   1 
ATOM 227  C CA  ? ILE A 1  31 ?  -4.815  -7.323   5.103 1.000 98.390 ? 31  ILE A CA  1 
ATOM 228  C C   ? ILE A 1  31 ?  -5.571  -8.287   6.015 1.000 98.390 ? 31  ILE A C   1 
ATOM 229  C CB  ? ILE A 1  31 ?  -4.301  -6.112   5.913 1.000 98.390 ? 31  ILE A CB  1 
ATOM 230  O O   ? ILE A 1  31 ?  -4.974  -8.925   6.886 1.000 98.390 ? 31  ILE A O   1 
ATOM 231  C CG1 ? ILE A 1  31 ?  -5.478  -5.286   6.444 1.000 98.390 ? 31  ILE A CG1 1 
ATOM 232  C CG2 ? ILE A 1  31 ?  -3.367  -5.250   5.059 1.000 98.390 ? 31  ILE A CG2 1 
ATOM 233  C CD1 ? ILE A 1  31 ?  -5.082  -4.233   7.470 1.000 98.390 ? 31  ILE A CD1 1 
ATOM 234  N N   ? SER A 1  32 ?  -6.926  -8.455   5.838 1.000 97.740 ? 32  SER A N   1 
ATOM 235  C CA  ? SER A 1  32 ?  -7.822  -9.423   6.461 1.000 97.740 ? 32  SER A CA  1 
ATOM 236  C C   ? SER A 1  32 ?  -9.081  -9.629   5.624 1.000 97.740 ? 32  SER A C   1 
ATOM 237  C CB  ? SER A 1  32 ?  -8.206  -8.971   7.870 1.000 97.740 ? 32  SER A CB  1 
ATOM 238  O O   ? SER A 1  32 ?  -9.222  -9.038   4.551 1.000 97.740 ? 32  SER A O   1 
ATOM 239  O OG  ? SER A 1  32 ?  -9.145  -7.911   7.820 1.000 97.740 ? 32  SER A OG  1 
ATOM 240  N N   ? THR A 1  33 ?  -9.995 -10.512   6.100 1.000 97.300 ? 33  THR A N   1 
ATOM 241  C CA  ? THR A 1  33 ? -11.183 -10.818   5.312 1.000 97.300 ? 33  THR A CA  1 
ATOM 242  C C   ? THR A 1  33 ? -12.056  -9.577   5.145 1.000 97.300 ? 33  THR A C   1 
ATOM 243  C CB  ? THR A 1  33 ? -12.008 -11.946   5.959 1.000 97.300 ? 33  THR A CB  1 
ATOM 244  O O   ? THR A 1  33 ? -12.867  -9.502   4.220 1.000 97.300 ? 33  THR A O   1 
ATOM 245  C CG2 ? THR A 1  33 ? -11.262 -13.275   5.902 1.000 97.300 ? 33  THR A CG2 1 
ATOM 246  O OG1 ? THR A 1  33 ? -12.267 -11.614   7.329 1.000 97.300 ? 33  THR A OG1 1 
ATOM 247  N N   ? ASP A 1  34 ? -11.819  -8.546   5.961 1.000 97.940 ? 34  ASP A N   1 
ATOM 248  C CA  ? ASP A 1  34 ? -12.764  -7.436   5.886 1.000 97.940 ? 34  ASP A CA  1 
ATOM 249  C C   ? ASP A 1  34 ? -12.036  -6.094   5.891 1.000 97.940 ? 34  ASP A C   1 
ATOM 250  C CB  ? ASP A 1  34 ? -13.760  -7.499   7.046 1.000 97.940 ? 34  ASP A CB  1 
ATOM 251  O O   ? ASP A 1  34 ? -12.668  -5.039   5.985 1.000 97.940 ? 34  ASP A O   1 
ATOM 252  C CG  ? ASP A 1  34 ? -13.083  -7.568   8.404 1.000 97.940 ? 34  ASP A CG  1 
ATOM 253  O OD1 ? ASP A 1  34 ? -11.835  -7.544   8.466 1.000 97.940 ? 34  ASP A OD1 1 
ATOM 254  O OD2 ? ASP A 1  34 ? -13.805  -7.651   9.422 1.000 97.940 ? 34  ASP A OD2 1 
ATOM 255  N N   ? TRP A 1  35 ? -10.655  -6.122   5.841 1.000 98.490 ? 35  TRP A N   1 
ATOM 256  C CA  ? TRP A 1  35 ?  -9.958  -4.845   5.956 1.000 98.490 ? 35  TRP A CA  1 
ATOM 257  C C   ? TRP A 1  35 ?  -8.983  -4.651   4.799 1.000 98.490 ? 35  TRP A C   1 
ATOM 258  C CB  ? TRP A 1  35 ?  -9.210  -4.759   7.289 1.000 98.490 ? 35  TRP A CB  1 
ATOM 259  O O   ? TRP A 1  35 ?  -8.268  -5.581   4.418 1.000 98.490 ? 35  TRP A O   1 
ATOM 260  C CG  ? TRP A 1  35 ? -10.103  -4.547   8.475 1.000 98.490 ? 35  TRP A CG  1 
ATOM 261  C CD1 ? TRP A 1  35 ? -10.574  -5.502   9.333 1.000 98.490 ? 35  TRP A CD1 1 
ATOM 262  C CD2 ? TRP A 1  35 ? -10.636  -3.300   8.931 1.000 98.490 ? 35  TRP A CD2 1 
ATOM 263  C CE2 ? TRP A 1  35 ? -11.422  -3.573  10.072 1.000 98.490 ? 35  TRP A CE2 1 
ATOM 264  C CE3 ? TRP A 1  35 ? -10.524  -1.976   8.485 1.000 98.490 ? 35  TRP A CE3 1 
ATOM 265  N NE1 ? TRP A 1  35 ? -11.368  -4.923  10.296 1.000 98.490 ? 35  TRP A NE1 1 
ATOM 266  C CH2 ? TRP A 1  35 ? -11.968  -1.283  10.317 1.000 98.490 ? 35  TRP A CH2 1 
ATOM 267  C CZ2 ? TRP A 1  35 ? -12.094  -2.570  10.774 1.000 98.490 ? 35  TRP A CZ2 1 
ATOM 268  C CZ3 ? TRP A 1  35 ? -11.194  -0.979   9.185 1.000 98.490 ? 35  TRP A CZ3 1 
ATOM 269  N N   ? VAL A 1  36 ?  -8.978  -3.426   4.280 1.000 98.500 ? 36  VAL A N   1 
ATOM 270  C CA  ? VAL A 1  36 ?  -8.066  -2.954   3.244 1.000 98.500 ? 36  VAL A CA  1 
ATOM 271  C C   ? VAL A 1  36 ?  -7.258  -1.768   3.768 1.000 98.500 ? 36  VAL A C   1 
ATOM 272  C CB  ? VAL A 1  36 ?  -8.825  -2.555   1.959 1.000 98.500 ? 36  VAL A CB  1 
ATOM 273  O O   ? VAL A 1  36 ?  -7.791  -0.911   4.477 1.000 98.500 ? 36  VAL A O   1 
ATOM 274  C CG1 ? VAL A 1  36 ?  -7.869  -1.948   0.933 1.000 98.500 ? 36  VAL A CG1 1 
ATOM 275  C CG2 ? VAL A 1  36 ?  -9.547  -3.765   1.369 1.000 98.500 ? 36  VAL A CG2 1 
ATOM 276  N N   ? VAL A 1  37 ?  -5.972  -1.795   3.436 1.000 98.350 ? 37  VAL A N   1 
ATOM 277  C CA  ? VAL A 1  37 ?  -5.136  -0.641   3.749 1.000 98.350 ? 37  VAL A CA  1 
ATOM 278  C C   ? VAL A 1  37 ?  -4.803   0.118   2.466 1.000 98.350 ? 37  VAL A C   1 
ATOM 279  C CB  ? VAL A 1  37 ?  -3.838  -1.059   4.474 1.000 98.350 ? 37  VAL A CB  1 
ATOM 280  O O   ? VAL A 1  37 ?  -4.508  -0.491   1.436 1.000 98.350 ? 37  VAL A O   1 
ATOM 281  C CG1 ? VAL A 1  37 ?  -2.961  -1.914   3.560 1.000 98.350 ? 37  VAL A CG1 1 
ATOM 282  C CG2 ? VAL A 1  37 ?  -3.074   0.174   4.953 1.000 98.350 ? 37  VAL A CG2 1 
ATOM 283  N N   ? SER A 1  38 ?  -4.853   1.495   2.489 1.000 97.700 ? 38  SER A N   1 
ATOM 284  C CA  ? SER A 1  38 ?  -4.601   2.360   1.341 1.000 97.700 ? 38  SER A CA  1 
ATOM 285  C C   ? SER A 1  38 ?  -4.083   3.725   1.781 1.000 97.700 ? 38  SER A C   1 
ATOM 286  C CB  ? SER A 1  38 ?  -5.873   2.532   0.509 1.000 97.700 ? 38  SER A CB  1 
ATOM 287  O O   ? SER A 1  38 ?  -3.844   3.951   2.969 1.000 97.700 ? 38  SER A O   1 
ATOM 288  O OG  ? SER A 1  38 ?  -5.584   3.160  -0.728 1.000 97.700 ? 38  SER A OG  1 
ATOM 289  N N   ? ALA A 1  39 ?  -3.828   4.572   0.834 1.000 97.170 ? 39  ALA A N   1 
ATOM 290  C CA  ? ALA A 1  39 ?  -3.340   5.918   1.123 1.000 97.170 ? 39  ALA A CA  1 
ATOM 291  C C   ? ALA A 1  39 ?  -4.484   6.840   1.536 1.000 97.170 ? 39  ALA A C   1 
ATOM 292  C CB  ? ALA A 1  39 ?  -2.610   6.491  -0.089 1.000 97.170 ? 39  ALA A CB  1 
ATOM 293  O O   ? ALA A 1  39 ?  -5.564   6.803   0.942 1.000 97.170 ? 39  ALA A O   1 
ATOM 294  N N   ? ALA A 1  40 ?  -4.242   7.707   2.467 1.000 97.000 ? 40  ALA A N   1 
ATOM 295  C CA  ? ALA A 1  40 ?  -5.247   8.600   3.038 1.000 97.000 ? 40  ALA A CA  1 
ATOM 296  C C   ? ALA A 1  40 ?  -5.527   9.777   2.108 1.000 97.000 ? 40  ALA A C   1 
ATOM 297  C CB  ? ALA A 1  40 ?  -4.796   9.103   4.407 1.000 97.000 ? 40  ALA A CB  1 
ATOM 298  O O   ? ALA A 1  40 ?  -6.572  10.423   2.212 1.000 97.000 ? 40  ALA A O   1 
ATOM 299  N N   ? HIS A 1  41 ?  -4.545  10.096   1.232 1.000 94.650 ? 41  HIS A N   1 
ATOM 300  C CA  ? HIS A 1  41 ?  -4.692  11.264   0.371 1.000 94.650 ? 41  HIS A CA  1 
ATOM 301  C C   ? HIS A 1  41 ?  -5.668  10.990  -0.767 1.000 94.650 ? 41  HIS A C   1 
ATOM 302  C CB  ? HIS A 1  41 ?  -3.334  11.688  -0.192 1.000 94.650 ? 41  HIS A CB  1 
ATOM 303  O O   ? HIS A 1  41 ?  -6.051  11.908  -1.497 1.000 94.650 ? 41  HIS A O   1 
ATOM 304  C CG  ? HIS A 1  41 ?  -2.771  10.727  -1.190 1.000 94.650 ? 41  HIS A CG  1 
ATOM 305  C CD2 ? HIS A 1  41 ?  -2.934  10.641  -2.531 1.000 94.650 ? 41  HIS A CD2 1 
ATOM 306  N ND1 ? HIS A 1  41 ?  -1.929   9.695  -0.836 1.000 94.650 ? 41  HIS A ND1 1 
ATOM 307  C CE1 ? HIS A 1  41 ?  -1.597   9.014  -1.920 1.000 94.650 ? 41  HIS A CE1 1 
ATOM 308  N NE2 ? HIS A 1  41 ?  -2.194   9.568  -2.962 1.000 94.650 ? 41  HIS A NE2 1 
ATOM 309  N N   ? TYR A 1  42 ?  -6.184   9.820  -0.801 1.000 91.770 ? 42  TYR A N   1 
ATOM 310  C CA  ? TYR A 1  42 ?  -7.248   9.455  -1.730 1.000 91.770 ? 42  TYR A CA  1 
ATOM 311  C C   ? TYR A 1  42 ?  -8.521   9.080  -0.982 1.000 91.770 ? 42  TYR A C   1 
ATOM 312  C CB  ? TYR A 1  42 ?  -6.806   8.291  -2.623 1.000 91.770 ? 42  TYR A CB  1 
ATOM 313  O O   ? TYR A 1  42 ?  -9.198   8.113  -1.341 1.000 91.770 ? 42  TYR A O   1 
ATOM 314  C CG  ? TYR A 1  42 ?  -6.044   8.725  -3.852 1.000 91.770 ? 42  TYR A CG  1 
ATOM 315  C CD1 ? TYR A 1  42 ?  -6.707   9.273  -4.949 1.000 91.770 ? 42  TYR A CD1 1 
ATOM 316  C CD2 ? TYR A 1  42 ?  -4.662   8.586  -3.921 1.000 91.770 ? 42  TYR A CD2 1 
ATOM 317  C CE1 ? TYR A 1  42 ?  -6.009   9.672  -6.084 1.000 91.770 ? 42  TYR A CE1 1 
ATOM 318  C CE2 ? TYR A 1  42 ?  -3.955   8.982  -5.051 1.000 91.770 ? 42  TYR A CE2 1 
ATOM 319  O OH  ? TYR A 1  42 ?  -3.941   9.916  -7.248 1.000 91.770 ? 42  TYR A OH  1 
ATOM 320  C CZ  ? TYR A 1  42 ?  -4.636   9.523  -6.126 1.000 91.770 ? 42  TYR A CZ  1 
ATOM 321  N N   ? TYR A 1  43 ?  -8.911   9.816   0.013 1.000 91.830 ? 43  TYR A N   1 
ATOM 322  C CA  ? TYR A 1  43 ? -10.032   9.545   0.906 1.000 91.830 ? 43  TYR A CA  1 
ATOM 323  C C   ? TYR A 1  43 ? -11.360   9.840   0.219 1.000 91.830 ? 43  TYR A C   1 
ATOM 324  C CB  ? TYR A 1  43 ?  -9.912  10.375   2.187 1.000 91.830 ? 43  TYR A CB  1 
ATOM 325  O O   ? TYR A 1  43 ? -11.540  10.912  -0.364 1.000 91.830 ? 43  TYR A O   1 
ATOM 326  C CG  ? TYR A 1  43 ? -11.108  10.259   3.101 1.000 91.830 ? 43  TYR A CG  1 
ATOM 327  C CD1 ? TYR A 1  43 ? -12.186  11.133   2.983 1.000 91.830 ? 43  TYR A CD1 1 
ATOM 328  C CD2 ? TYR A 1  43 ? -11.162   9.276   4.083 1.000 91.830 ? 43  TYR A CD2 1 
ATOM 329  C CE1 ? TYR A 1  43 ? -13.290  11.031   3.823 1.000 91.830 ? 43  TYR A CE1 1 
ATOM 330  C CE2 ? TYR A 1  43 ? -12.261   9.165   4.929 1.000 91.830 ? 43  TYR A CE2 1 
ATOM 331  O OH  ? TYR A 1  43 ? -14.408   9.940   5.627 1.000 91.830 ? 43  TYR A OH  1 
ATOM 332  C CZ  ? TYR A 1  43 ? -13.318  10.045   4.792 1.000 91.830 ? 43  TYR A CZ  1 
ATOM 333  N N   ? ASN A 1  44 ? -12.248   8.781   0.298 1.000 91.590 ? 44  ASN A N   1 
ATOM 334  C CA  ? ASN A 1  44 ? -13.651   8.864  -0.092 1.000 91.590 ? 44  ASN A CA  1 
ATOM 335  C C   ? ASN A 1  44 ? -14.549   8.108   0.883 1.000 91.590 ? 44  ASN A C   1 
ATOM 336  C CB  ? ASN A 1  44 ? -13.845   8.332  -1.514 1.000 91.590 ? 44  ASN A CB  1 
ATOM 337  O O   ? ASN A 1  44 ? -14.255   6.969   1.250 1.000 91.590 ? 44  ASN A O   1 
ATOM 338  C CG  ? ASN A 1  44 ? -15.138   8.809  -2.145 1.000 91.590 ? 44  ASN A CG  1 
ATOM 339  N ND2 ? ASN A 1  44 ? -15.025   9.542  -3.247 1.000 91.590 ? 44  ASN A ND2 1 
ATOM 340  O OD1 ? ASN A 1  44 ? -16.230   8.523  -1.645 1.000 91.590 ? 44  ASN A OD1 1 
ATOM 341  N N   ? SER A 1  45 ? -15.726   8.798   1.274 1.000 88.080 ? 45  SER A N   1 
ATOM 342  C CA  ? SER A 1  45 ? -16.616   8.245   2.289 1.000 88.080 ? 45  SER A CA  1 
ATOM 343  C C   ? SER A 1  45 ? -17.366   7.026   1.763 1.000 88.080 ? 45  SER A C   1 
ATOM 344  C CB  ? SER A 1  45 ? -17.613   9.303   2.763 1.000 88.080 ? 45  SER A CB  1 
ATOM 345  O O   ? SER A 1  45 ? -17.827   6.190   2.542 1.000 88.080 ? 45  SER A O   1 
ATOM 346  O OG  ? SER A 1  45 ? -18.381   9.792   1.676 1.000 88.080 ? 45  SER A OG  1 
ATOM 347  N N   ? ARG A 1  46 ? -17.504   6.841   0.371 1.000 91.110 ? 46  ARG A N   1 
ATOM 348  C CA  ? ARG A 1  46 ? -18.111   5.701  -0.307 1.000 91.110 ? 46  ARG A CA  1 
ATOM 349  C C   ? ARG A 1  46 ? -17.195   5.164  -1.402 1.000 91.110 ? 46  ARG A C   1 
ATOM 350  C CB  ? ARG A 1  46 ? -19.467   6.088  -0.901 1.000 91.110 ? 46  ARG A CB  1 
ATOM 351  O O   ? ARG A 1  46 ? -16.954   5.840  -2.404 1.000 91.110 ? 46  ARG A O   1 
ATOM 352  C CG  ? ARG A 1  46 ? -20.528   6.405   0.140 1.000 91.110 ? 46  ARG A CG  1 
ATOM 353  C CD  ? ARG A 1  46 ? -21.867   6.739  -0.502 1.000 91.110 ? 46  ARG A CD  1 
ATOM 354  N NE  ? ARG A 1  46 ? -22.861   7.127   0.494 1.000 91.110 ? 46  ARG A NE  1 
ATOM 355  N NH1 ? ARG A 1  46 ? -24.672   6.907  -0.924 1.000 91.110 ? 46  ARG A NH1 1 
ATOM 356  N NH2 ? ARG A 1  46 ? -24.986   7.564   1.250 1.000 91.110 ? 46  ARG A NH2 1 
ATOM 357  C CZ  ? ARG A 1  46 ? -24.171   7.198   0.271 1.000 91.110 ? 46  ARG A CZ  1 
ATOM 358  N N   ? ILE A 1  47 ? -16.679   3.964  -1.177 1.000 95.020 ? 47  ILE A N   1 
ATOM 359  C CA  ? ILE A 1  47 ? -15.730   3.385  -2.121 1.000 95.020 ? 47  ILE A CA  1 
ATOM 360  C C   ? ILE A 1  47 ? -16.068   1.914  -2.356 1.000 95.020 ? 47  ILE A C   1 
ATOM 361  C CB  ? ILE A 1  47 ? -14.275   3.527  -1.620 1.000 95.020 ? 47  ILE A CB  1 
ATOM 362  O O   ? ILE A 1  47 ? -16.401   1.190  -1.415 1.000 95.020 ? 47  ILE A O   1 
ATOM 363  C CG1 ? ILE A 1  47 ? -13.910   5.007  -1.454 1.000 95.020 ? 47  ILE A CG1 1 
ATOM 364  C CG2 ? ILE A 1  47 ? -13.304   2.827  -2.574 1.000 95.020 ? 47  ILE A CG2 1 
ATOM 365  C CD1 ? ILE A 1  47 ? -12.605   5.243  -0.706 1.000 95.020 ? 47  ILE A CD1 1 
ATOM 366  N N   ? GLU A 1  48 ? -16.201   1.513  -3.629 1.000 96.670 ? 48  GLU A N   1 
ATOM 367  C CA  ? GLU A 1  48 ? -16.282   0.101  -3.987 1.000 96.670 ? 48  GLU A CA  1 
ATOM 368  C C   ? GLU A 1  48 ? -14.893  -0.524  -4.087 1.000 96.670 ? 48  GLU A C   1 
ATOM 369  C CB  ? GLU A 1  48 ? -17.035  -0.077  -5.308 1.000 96.670 ? 48  GLU A CB  1 
ATOM 370  O O   ? GLU A 1  48 ? -14.031  -0.021  -4.810 1.000 96.670 ? 48  GLU A O   1 
ATOM 371  C CG  ? GLU A 1  48 ? -17.240  -1.530  -5.709 1.000 96.670 ? 48  GLU A CG  1 
ATOM 372  C CD  ? GLU A 1  48 ? -17.924  -1.690  -7.057 1.000 96.670 ? 48  GLU A CD  1 
ATOM 373  O OE1 ? GLU A 1  48 ? -17.258  -1.506  -8.101 1.000 96.670 ? 48  GLU A OE1 1 
ATOM 374  O OE2 ? GLU A 1  48 ? -19.137  -2.000  -7.070 1.000 96.670 ? 48  GLU A OE2 1 
ATOM 375  N N   ? VAL A 1  49 ? -14.723  -1.584  -3.321 1.000 97.190 ? 49  VAL A N   1 
ATOM 376  C CA  ? VAL A 1  49 ? -13.468  -2.329  -3.334 1.000 97.190 ? 49  VAL A CA  1 
ATOM 377  C C   ? VAL A 1  49 ? -13.583  -3.520  -4.283 1.000 97.190 ? 49  VAL A C   1 
ATOM 378  C CB  ? VAL A 1  49 ? -13.081  -2.813  -1.918 1.000 97.190 ? 49  VAL A CB  1 
ATOM 379  O O   ? VAL A 1  49 ? -14.470  -4.362  -4.128 1.000 97.190 ? 49  VAL A O   1 
ATOM 380  C CG1 ? VAL A 1  49 ? -11.783  -3.617  -1.958 1.000 97.190 ? 49  VAL A CG1 1 
ATOM 381  C CG2 ? VAL A 1  49 ? -12.947  -1.625  -0.967 1.000 97.190 ? 49  VAL A CG2 1 
ATOM 382  N N   ? ARG A 1  50 ? -12.752  -3.514  -5.334 1.000 96.420 ? 50  ARG A N   1 
ATOM 383  C CA  ? ARG A 1  50 ? -12.749  -4.612  -6.296 1.000 96.420 ? 50  ARG A CA  1 
ATOM 384  C C   ? ARG A 1  50 ? -11.555  -5.533  -6.072 1.000 96.420 ? 50  ARG A C   1 
ATOM 385  C CB  ? ARG A 1  50 ? -12.734  -4.072  -7.728 1.000 96.420 ? 50  ARG A CB  1 
ATOM 386  O O   ? ARG A 1  50 ? -10.407  -5.086  -6.090 1.000 96.420 ? 50  ARG A O   1 
ATOM 387  C CG  ? ARG A 1  50 ? -13.901  -3.155  -8.053 1.000 96.420 ? 50  ARG A CG  1 
ATOM 388  C CD  ? ARG A 1  50 ? -13.916  -2.760  -9.523 1.000 96.420 ? 50  ARG A CD  1 
ATOM 389  N NE  ? ARG A 1  50 ? -15.003  -1.832  -9.822 1.000 96.420 ? 50  ARG A NE  1 
ATOM 390  N NH1 ? ARG A 1  50 ? -14.700  -1.889 -12.111 1.000 96.420 ? 50  ARG A NH1 1 
ATOM 391  N NH2 ? ARG A 1  50 ? -16.357  -0.592 -11.202 1.000 96.420 ? 50  ARG A NH2 1 
ATOM 392  C CZ  ? ARG A 1  50 ? -15.351  -1.440 -11.044 1.000 96.420 ? 50  ARG A CZ  1 
ATOM 393  N N   ? LEU A 1  51 ? -11.794  -6.835  -5.802 1.000 96.960 ? 51  LEU A N   1 
ATOM 394  C CA  ? LEU A 1  51 ? -10.786  -7.860  -5.559 1.000 96.960 ? 51  LEU A CA  1 
ATOM 395  C C   ? LEU A 1  51 ? -10.733  -8.855  -6.715 1.000 96.960 ? 51  LEU A C   1 
ATOM 396  C CB  ? LEU A 1  51 ? -11.074  -8.598  -4.249 1.000 96.960 ? 51  LEU A CB  1 
ATOM 397  O O   ? LEU A 1  51 ? -11.718  -9.028  -7.435 1.000 96.960 ? 51  LEU A O   1 
ATOM 398  C CG  ? LEU A 1  51 ? -11.129  -7.738  -2.985 1.000 96.960 ? 51  LEU A CG  1 
ATOM 399  C CD1 ? LEU A 1  51 ? -12.177  -8.281  -2.020 1.000 96.960 ? 51  LEU A CD1 1 
ATOM 400  C CD2 ? LEU A 1  51 ?  -9.759  -7.680  -2.318 1.000 96.960 ? 51  LEU A CD2 1 
ATOM 401  N N   ? GLY A 1  52 ?  -9.497  -9.453  -6.910 1.000 95.410 ? 52  GLY A N   1 
ATOM 402  C CA  ? GLY A 1  52 ?  -9.365 -10.516  -7.893 1.000 95.410 ? 52  GLY A CA  1 
ATOM 403  C C   ? GLY A 1  52 ?  -9.229 -10.002  -9.314 1.000 95.410 ? 52  GLY A C   1 
ATOM 404  O O   ? GLY A 1  52 ?  -9.461 -10.742 -10.272 1.000 95.410 ? 52  GLY A O   1 
ATOM 405  N N   ? GLU A 1  53 ?  -8.846  -8.653  -9.424 1.000 92.510 ? 53  GLU A N   1 
ATOM 406  C CA  ? GLU A 1  53 ?  -8.720  -8.032 -10.739 1.000 92.510 ? 53  GLU A CA  1 
ATOM 407  C C   ? GLU A 1  53 ?  -7.320  -8.234 -11.312 1.000 92.510 ? 53  GLU A C   1 
ATOM 408  C CB  ? GLU A 1  53 ?  -9.046  -6.539 -10.662 1.000 92.510 ? 53  GLU A CB  1 
ATOM 409  O O   ? GLU A 1  53 ?  -6.324  -8.085 -10.600 1.000 92.510 ? 53  GLU A O   1 
ATOM 410  C CG  ? GLU A 1  53 ? -10.482  -6.243 -10.251 1.000 92.510 ? 53  GLU A CG  1 
ATOM 411  C CD  ? GLU A 1  53 ? -11.466  -6.330 -11.407 1.000 92.510 ? 53  GLU A CD  1 
ATOM 412  O OE1 ? GLU A 1  53 ? -12.681  -6.119 -11.186 1.000 92.510 ? 53  GLU A OE1 1 
ATOM 413  O OE2 ? GLU A 1  53 ? -11.020  -6.611 -12.541 1.000 92.510 ? 53  GLU A OE2 1 
ATOM 414  N N   ? HIS A 1  54 ?  -7.184  -8.712 -12.544 1.000 93.250 ? 54  HIS A N   1 
ATOM 415  C CA  ? HIS A 1  54 ?  -5.944  -8.627 -13.308 1.000 93.250 ? 54  HIS A CA  1 
ATOM 416  C C   ? HIS A 1  54 ?  -6.033  -7.549 -14.383 1.000 93.250 ? 54  HIS A C   1 
ATOM 417  C CB  ? HIS A 1  54 ?  -5.614  -9.978 -13.944 1.000 93.250 ? 54  HIS A CB  1 
ATOM 418  O O   ? HIS A 1  54 ?  -5.080  -6.795 -14.592 1.000 93.250 ? 54  HIS A O   1 
ATOM 419  C CG  ? HIS A 1  54 ?  -4.327  -9.983 -14.707 1.000 93.250 ? 54  HIS A CG  1 
ATOM 420  C CD2 ? HIS A 1  54 ?  -4.084  -9.971 -16.039 1.000 93.250 ? 54  HIS A CD2 1 
ATOM 421  N ND1 ? HIS A 1  54 ?  -3.096 -10.005 -14.089 1.000 93.250 ? 54  HIS A ND1 1 
ATOM 422  C CE1 ? HIS A 1  54 ?  -2.147 -10.006 -15.011 1.000 93.250 ? 54  HIS A CE1 1 
ATOM 423  N NE2 ? HIS A 1  54 ?  -2.720  -9.986 -16.202 1.000 93.250 ? 54  HIS A NE2 1 
ATOM 424  N N   ? ASN A 1  55 ?  -7.160  -7.537 -15.089 1.000 91.900 ? 55  ASN A N   1 
ATOM 425  C CA  ? ASN A 1  55 ?  -7.548  -6.494 -16.033 1.000 91.900 ? 55  ASN A CA  1 
ATOM 426  C C   ? ASN A 1  55 ?  -8.787  -5.741 -15.558 1.000 91.900 ? 55  ASN A C   1 
ATOM 427  C CB  ? ASN A 1  55 ?  -7.789  -7.090 -17.422 1.000 91.900 ? 55  ASN A CB  1 
ATOM 428  O O   ? ASN A 1  55 ?  -9.880  -6.308 -15.500 1.000 91.900 ? 55  ASN A O   1 
ATOM 429  C CG  ? ASN A 1  55 ?  -8.022  -6.029 -18.480 1.000 91.900 ? 55  ASN A CG  1 
ATOM 430  N ND2 ? ASN A 1  55 ?  -7.531  -6.278 -19.688 1.000 91.900 ? 55  ASN A ND2 1 
ATOM 431  O OD1 ? ASN A 1  55 ?  -8.638  -4.994 -18.213 1.000 91.900 ? 55  ASN A OD1 1 
ATOM 432  N N   ? ILE A 1  56 ?  -8.634  -4.429 -15.340 1.000 89.410 ? 56  ILE A N   1 
ATOM 433  C CA  ? ILE A 1  56 ?  -9.686  -3.677 -14.666 1.000 89.410 ? 56  ILE A CA  1 
ATOM 434  C C   ? ILE A 1  56 ? -10.803  -3.352 -15.654 1.000 89.410 ? 56  ILE A C   1 
ATOM 435  C CB  ? ILE A 1  56 ?  -9.136  -2.379 -14.033 1.000 89.410 ? 56  ILE A CB  1 
ATOM 436  O O   ? ILE A 1  56 ? -11.915  -3.002 -15.251 1.000 89.410 ? 56  ILE A O   1 
ATOM 437  C CG1 ? ILE A 1  56 ?  -8.419  -1.532 -15.090 1.000 89.410 ? 56  ILE A CG1 1 
ATOM 438  C CG2 ? ILE A 1  56 ?  -8.201  -2.703 -12.863 1.000 89.410 ? 56  ILE A CG2 1 
ATOM 439  C CD1 ? ILE A 1  56 ?  -8.008  -0.150 -14.600 1.000 89.410 ? 56  ILE A CD1 1 
ATOM 440  N N   ? LYS A 1  57 ? -10.730  -3.616 -16.904 1.000 88.280 ? 57  LYS A N   1 
ATOM 441  C CA  ? LYS A 1  57 ? -11.742  -3.322 -17.914 1.000 88.280 ? 57  LYS A CA  1 
ATOM 442  C C   ? LYS A 1  57 ? -12.517  -4.579 -18.298 1.000 88.280 ? 57  LYS A C   1 
ATOM 443  C CB  ? LYS A 1  57 ? -11.097  -2.704 -19.156 1.000 88.280 ? 57  LYS A CB  1 
ATOM 444  O O   ? LYS A 1  57 ? -13.595  -4.493 -18.889 1.000 88.280 ? 57  LYS A O   1 
ATOM 445  C CG  ? LYS A 1  57 ? -10.596  -1.282 -18.951 1.000 88.280 ? 57  LYS A CG  1 
ATOM 446  C CD  ? LYS A 1  57 ? -10.271  -0.607 -20.277 1.000 88.280 ? 57  LYS A CD  1 
ATOM 447  C CE  ? LYS A 1  57 ?  -9.937   0.866 -20.089 1.000 88.280 ? 57  LYS A CE  1 
ATOM 448  N NZ  ? LYS A 1  57 ?  -9.598   1.527 -21.384 1.000 88.280 ? 57  LYS A NZ  1 
ATOM 449  N N   ? GLN A 1  58 ? -11.929  -5.699 -17.893 1.000 89.710 ? 58  GLN A N   1 
ATOM 450  C CA  ? GLN A 1  58 ? -12.549  -6.958 -18.293 1.000 89.710 ? 58  GLN A CA  1 
ATOM 451  C C   ? GLN A 1  58 ? -13.082  -7.718 -17.081 1.000 89.710 ? 58  GLN A C   1 
ATOM 452  C CB  ? GLN A 1  58 ? -11.551  -7.827 -19.060 1.000 89.710 ? 58  GLN A CB  1 
ATOM 453  O O   ? GLN A 1  58 ? -12.437  -7.754 -16.032 1.000 89.710 ? 58  GLN A O   1 
ATOM 454  C CG  ? GLN A 1  58 ? -11.106  -7.227 -20.386 1.000 89.710 ? 58  GLN A CG  1 
ATOM 455  C CD  ? GLN A 1  58 ? -10.205  -8.156 -21.178 1.000 89.710 ? 58  GLN A CD  1 
ATOM 456  N NE2 ? GLN A 1  58 ?  -9.744  -7.692 -22.335 1.000 89.710 ? 58  GLN A NE2 1 
ATOM 457  O OE1 ? GLN A 1  58 ?  -9.925  -9.282 -20.754 1.000 89.710 ? 58  GLN A OE1 1 
ATOM 458  N N   ? ASN A 1  59 ? -14.291  -8.197 -17.182 1.000 90.290 ? 59  ASN A N   1 
ATOM 459  C CA  ? ASN A 1  59 ? -14.792  -9.173 -16.220 1.000 90.290 ? 59  ASN A CA  1 
ATOM 460  C C   ? ASN A 1  59 ? -14.193 -10.555 -16.460 1.000 90.290 ? 59  ASN A C   1 
ATOM 461  C CB  ? ASN A 1  59 ? -16.320  -9.240 -16.270 1.000 90.290 ? 59  ASN A CB  1 
ATOM 462  O O   ? ASN A 1  59 ? -14.571 -11.244 -17.409 1.000 90.290 ? 59  ASN A O   1 
ATOM 463  C CG  ? ASN A 1  59 ? -16.904 -10.082 -15.152 1.000 90.290 ? 59  ASN A CG  1 
ATOM 464  N ND2 ? ASN A 1  59 ? -18.228 -10.104 -15.056 1.000 90.290 ? 59  ASN A ND2 1 
ATOM 465  O OD1 ? ASN A 1  59 ? -16.171 -10.707 -14.381 1.000 90.290 ? 59  ASN A OD1 1 
ATOM 466  N N   ? GLU A 1  60 ? -13.288 -10.915 -15.549 1.000 91.170 ? 60  GLU A N   1 
ATOM 467  C CA  ? GLU A 1  60 ? -12.506 -12.135 -15.733 1.000 91.170 ? 60  GLU A CA  1 
ATOM 468  C C   ? GLU A 1  60 ? -13.101 -13.296 -14.942 1.000 91.170 ? 60  GLU A C   1 
ATOM 469  C CB  ? GLU A 1  60 ? -11.050 -11.907 -15.320 1.000 91.170 ? 60  GLU A CB  1 
ATOM 470  O O   ? GLU A 1  60 ? -12.562 -14.404 -14.956 1.000 91.170 ? 60  GLU A O   1 
ATOM 471  C CG  ? GLU A 1  60 ? -10.330 -10.858 -16.155 1.000 91.170 ? 60  GLU A CG  1 
ATOM 472  C CD  ? GLU A 1  60 ?  -8.964 -10.486 -15.603 1.000 91.170 ? 60  GLU A CD  1 
ATOM 473  O OE1 ? GLU A 1  60 ?  -7.950 -10.671 -16.315 1.000 91.170 ? 60  GLU A OE1 1 
ATOM 474  O OE2 ? GLU A 1  60 ?  -8.905 -10.006 -14.449 1.000 91.170 ? 60  GLU A OE2 1 
ATOM 475  N N   ? GLY A 1  61 ? -14.292 -13.022 -14.221 1.000 92.810 ? 61  GLY A N   1 
ATOM 476  C CA  ? GLY A 1  61 ? -14.960 -14.064 -13.459 1.000 92.810 ? 61  GLY A CA  1 
ATOM 477  C C   ? GLY A 1  61 ? -14.335 -14.301 -12.097 1.000 92.810 ? 61  GLY A C   1 
ATOM 478  O O   ? GLY A 1  61 ? -14.840 -15.102 -11.308 1.000 92.810 ? 61  GLY A O   1 
ATOM 479  N N   ? THR A 1  62 ? -13.298 -13.600 -11.719 1.000 92.070 ? 62  THR A N   1 
ATOM 480  C CA  ? THR A 1  62 ? -12.570 -13.748 -10.463 1.000 92.070 ? 62  THR A CA  1 
ATOM 481  C C   ? THR A 1  62 ? -12.871 -12.585  -9.523 1.000 92.070 ? 62  THR A C   1 
ATOM 482  C CB  ? THR A 1  62 ? -11.052 -13.837 -10.704 1.000 92.070 ? 62  THR A CB  1 
ATOM 483  O O   ? THR A 1  62 ? -12.503 -12.619  -8.347 1.000 92.070 ? 62  THR A O   1 
ATOM 484  C CG2 ? THR A 1  62 ? -10.704 -15.032 -11.585 1.000 92.070 ? 62  THR A CG2 1 
ATOM 485  O OG1 ? THR A 1  62 ? -10.606 -12.637 -11.349 1.000 92.070 ? 62  THR A OG1 1 
ATOM 486  N N   ? GLU A 1  63 ? -13.551 -11.515  -9.986 1.000 94.410 ? 63  GLU A N   1 
ATOM 487  C CA  ? GLU A 1  63 ? -13.701 -10.239  -9.293 1.000 94.410 ? 63  GLU A CA  1 
ATOM 488  C C   ? GLU A 1  63 ? -14.778 -10.321  -8.214 1.000 94.410 ? 63  GLU A C   1 
ATOM 489  C CB  ? GLU A 1  63 ? -14.035  -9.124 -10.286 1.000 94.410 ? 63  GLU A CB  1 
ATOM 490  O O   ? GLU A 1  63 ? -15.799 -10.987  -8.398 1.000 94.410 ? 63  GLU A O   1 
ATOM 491  C CG  ? GLU A 1  63 ? -12.935  -8.856 -11.303 1.000 94.410 ? 63  GLU A CG  1 
ATOM 492  C CD  ? GLU A 1  63 ? -13.004  -9.771 -12.516 1.000 94.410 ? 63  GLU A CD  1 
ATOM 493  O OE1 ? GLU A 1  63 ? -12.176  -9.615 -13.442 1.000 94.410 ? 63  GLU A OE1 1 
ATOM 494  O OE2 ? GLU A 1  63 ? -13.895 -10.650 -12.541 1.000 94.410 ? 63  GLU A OE2 1 
ATOM 495  N N   ? GLN A 1  64 ? -14.557  -9.782  -7.083 1.000 96.900 ? 64  GLN A N   1 
ATOM 496  C CA  ? GLN A 1  64 ? -15.494  -9.460  -6.012 1.000 96.900 ? 64  GLN A CA  1 
ATOM 497  C C   ? GLN A 1  64 ? -15.674  -7.951  -5.874 1.000 96.900 ? 64  GLN A C   1 
ATOM 498  C CB  ? GLN A 1  64 ? -15.019 -10.056  -4.686 1.000 96.900 ? 64  GLN A CB  1 
ATOM 499  O O   ? GLN A 1  64 ? -14.693  -7.207  -5.803 1.000 96.900 ? 64  GLN A O   1 
ATOM 500  C CG  ? GLN A 1  64 ? -14.813 -11.564  -4.728 1.000 96.900 ? 64  GLN A CG  1 
ATOM 501  C CD  ? GLN A 1  64 ? -14.338 -12.129  -3.402 1.000 96.900 ? 64  GLN A CD  1 
ATOM 502  N NE2 ? GLN A 1  64 ? -13.357 -13.023  -3.456 1.000 96.900 ? 64  GLN A NE2 1 
ATOM 503  O OE1 ? GLN A 1  64 ? -14.850 -11.765  -2.339 1.000 96.900 ? 64  GLN A OE1 1 
ATOM 504  N N   ? PHE A 1  65 ? -16.928  -7.537  -5.963 1.000 96.900 ? 65  PHE A N   1 
ATOM 505  C CA  ? PHE A 1  65 ? -17.262  -6.130  -5.780 1.000 96.900 ? 65  PHE A CA  1 
ATOM 506  C C   ? PHE A 1  65 ? -17.899  -5.898  -4.415 1.000 96.900 ? 65  PHE A C   1 
ATOM 507  C CB  ? PHE A 1  65 ? -18.205  -5.651  -6.888 1.000 96.900 ? 65  PHE A CB  1 
ATOM 508  O O   ? PHE A 1  65 ? -18.995  -6.393  -4.143 1.000 96.900 ? 65  PHE A O   1 
ATOM 509  C CG  ? PHE A 1  65 ? -17.701  -5.932  -8.277 1.000 96.900 ? 65  PHE A CG  1 
ATOM 510  C CD1 ? PHE A 1  65 ? -16.786  -5.080  -8.885 1.000 96.900 ? 65  PHE A CD1 1 
ATOM 511  C CD2 ? PHE A 1  65 ? -18.141  -7.048  -8.976 1.000 96.900 ? 65  PHE A CD2 1 
ATOM 512  C CE1 ? PHE A 1  65 ? -16.318  -5.338 -10.171 1.000 96.900 ? 65  PHE A CE1 1 
ATOM 513  C CE2 ? PHE A 1  65 ? -17.677  -7.312 -10.262 1.000 96.900 ? 65  PHE A CE2 1 
ATOM 514  C CZ  ? PHE A 1  65 ? -16.766  -6.455 -10.858 1.000 96.900 ? 65  PHE A CZ  1 
ATOM 515  N N   ? ILE A 1  66 ? -17.162  -5.208  -3.549 1.000 97.900 ? 66  ILE A N   1 
ATOM 516  C CA  ? ILE A 1  66 ? -17.610  -5.035  -2.172 1.000 97.900 ? 66  ILE A CA  1 
ATOM 517  C C   ? ILE A 1  66 ? -17.579  -3.554  -1.801 1.000 97.900 ? 66  ILE A C   1 
ATOM 518  C CB  ? ILE A 1  66 ? -16.743  -5.852  -1.188 1.000 97.900 ? 66  ILE A CB  1 
ATOM 519  O O   ? ILE A 1  66 ? -16.559  -2.885  -1.979 1.000 97.900 ? 66  ILE A O   1 
ATOM 520  C CG1 ? ILE A 1  66 ? -16.705  -7.326  -1.607 1.000 97.900 ? 66  ILE A CG1 1 
ATOM 521  C CG2 ? ILE A 1  66 ? -17.264  -5.703   0.244 1.000 97.900 ? 66  ILE A CG2 1 
ATOM 522  C CD1 ? ILE A 1  66 ? -15.750  -8.179  -0.783 1.000 97.900 ? 66  ILE A CD1 1 
ATOM 523  N N   ? GLN A 1  67 ? -18.756  -3.057  -1.234 1.000 97.730 ? 67  GLN A N   1 
ATOM 524  C CA  ? GLN A 1  67 ? -18.785  -1.672  -0.774 1.000 97.730 ? 67  GLN A CA  1 
ATOM 525  C C   ? GLN A 1  67 ? -18.070  -1.522   0.565 1.000 97.730 ? 67  GLN A C   1 
ATOM 526  C CB  ? GLN A 1  67 ? -20.227  -1.175  -0.659 1.000 97.730 ? 67  GLN A CB  1 
ATOM 527  O O   ? GLN A 1  67 ? -17.960  -2.485   1.328 1.000 97.730 ? 67  GLN A O   1 
ATOM 528  C CG  ? GLN A 1  67 ? -20.974  -1.140  -1.985 1.000 97.730 ? 67  GLN A CG  1 
ATOM 529  C CD  ? GLN A 1  67 ? -20.359  -0.174  -2.980 1.000 97.730 ? 67  GLN A CD  1 
ATOM 530  N NE2 ? GLN A 1  67 ? -20.227  -0.612  -4.228 1.000 97.730 ? 67  GLN A NE2 1 
ATOM 531  O OE1 ? GLN A 1  67 ? -20.007   0.957  -2.631 1.000 97.730 ? 67  GLN A OE1 1 
ATOM 532  N N   ? SER A 1  68 ? -17.589  -0.259   0.745 1.000 97.400 ? 68  SER A N   1 
ATOM 533  C CA  ? SER A 1  68 ? -17.031   0.042   2.060 1.000 97.400 ? 68  SER A CA  1 
ATOM 534  C C   ? SER A 1  68 ? -18.133   0.287   3.085 1.000 97.400 ? 68  SER A C   1 
ATOM 535  C CB  ? SER A 1  68 ? -16.111   1.261   1.986 1.000 97.400 ? 68  SER A CB  1 
ATOM 536  O O   ? SER A 1  68 ? -19.140   0.930   2.780 1.000 97.400 ? 68  SER A O   1 
ATOM 537  O OG  ? SER A 1  68 ? -16.848   2.428   1.666 1.000 97.400 ? 68  SER A OG  1 
ATOM 538  N N   ? SER A 1  69 ? -17.986  -0.316   4.294 1.000 96.920 ? 69  SER A N   1 
ATOM 539  C CA  ? SER A 1  69 ? -18.887   0.027   5.390 1.000 96.920 ? 69  SER A CA  1 
ATOM 540  C C   ? SER A 1  69 ? -18.378   1.236   6.167 1.000 96.920 ? 69  SER A C   1 
ATOM 541  C CB  ? SER A 1  69 ? -19.059  -1.162   6.336 1.000 96.920 ? 69  SER A CB  1 
ATOM 542  O O   ? SER A 1  69 ? -19.167   1.991   6.738 1.000 96.920 ? 69  SER A O   1 
ATOM 543  O OG  ? SER A 1  69 ? -17.818  -1.525   6.917 1.000 96.920 ? 69  SER A OG  1 
ATOM 544  N N   ? ARG A 1  70 ? -17.037   1.361   6.141 1.000 96.510 ? 70  ARG A N   1 
ATOM 545  C CA  ? ARG A 1  70 ? -16.367   2.468   6.816 1.000 96.510 ? 70  ARG A CA  1 
ATOM 546  C C   ? ARG A 1  70 ? -15.014   2.761   6.176 1.000 96.510 ? 70  ARG A C   1 
ATOM 547  C CB  ? ARG A 1  70 ? -16.187   2.160   8.304 1.000 96.510 ? 70  ARG A CB  1 
ATOM 548  O O   ? ARG A 1  70 ? -14.313   1.843   5.745 1.000 96.510 ? 70  ARG A O   1 
ATOM 549  C CG  ? ARG A 1  70 ? -15.773   3.364   9.136 1.000 96.510 ? 70  ARG A CG  1 
ATOM 550  C CD  ? ARG A 1  70 ? -15.999   3.127  10.623 1.000 96.510 ? 70  ARG A CD  1 
ATOM 551  N NE  ? ARG A 1  70 ? -15.692   4.316  11.412 1.000 96.510 ? 70  ARG A NE  1 
ATOM 552  N NH1 ? ARG A 1  70 ? -16.021   3.298  13.459 1.000 96.510 ? 70  ARG A NH1 1 
ATOM 553  N NH2 ? ARG A 1  70 ? -15.413   5.505  13.357 1.000 96.510 ? 70  ARG A NH2 1 
ATOM 554  C CZ  ? ARG A 1  70 ? -15.710   4.370  12.740 1.000 96.510 ? 70  ARG A CZ  1 
ATOM 555  N N   ? VAL A 1  71 ? -14.668   4.049   6.165 1.000 97.260 ? 71  VAL A N   1 
ATOM 556  C CA  ? VAL A 1  71 ? -13.349   4.500   5.734 1.000 97.260 ? 71  VAL A CA  1 
ATOM 557  C C   ? VAL A 1  71 ? -12.721   5.372   6.819 1.000 97.260 ? 71  VAL A C   1 
ATOM 558  C CB  ? VAL A 1  71 ? -13.423   5.279   4.401 1.000 97.260 ? 71  VAL A CB  1 
ATOM 559  O O   ? VAL A 1  71 ? -13.280   6.405   7.195 1.000 97.260 ? 71  VAL A O   1 
ATOM 560  C CG1 ? VAL A 1  71 ? -12.023   5.651   3.915 1.000 97.260 ? 71  VAL A CG1 1 
ATOM 561  C CG2 ? VAL A 1  71 ? -14.158   4.457   3.344 1.000 97.260 ? 71  VAL A CG2 1 
ATOM 562  N N   ? ILE A 1  72 ? -11.551   4.904   7.325 1.000 97.380 ? 72  ILE A N   1 
ATOM 563  C CA  ? ILE A 1  72 ? -10.934   5.558   8.474 1.000 97.380 ? 72  ILE A CA  1 
ATOM 564  C C   ? ILE A 1  72 ?  -9.560   6.099   8.083 1.000 97.380 ? 72  ILE A C   1 
ATOM 565  C CB  ? ILE A 1  72 ? -10.808   4.593   9.674 1.000 97.380 ? 72  ILE A CB  1 
ATOM 566  O O   ? ILE A 1  72 ?  -8.640   5.328   7.802 1.000 97.380 ? 72  ILE A O   1 
ATOM 567  C CG1 ? ILE A 1  72 ? -12.173   3.984  10.014 1.000 97.380 ? 72  ILE A CG1 1 
ATOM 568  C CG2 ? ILE A 1  72 ? -10.213   5.314  10.887 1.000 97.380 ? 72  ILE A CG2 1 
ATOM 569  C CD1 ? ILE A 1  72 ? -12.106   2.824  10.998 1.000 97.380 ? 72  ILE A CD1 1 
ATOM 570  N N   ? ARG A 1  73 ?  -9.398   7.494   8.140 1.000 97.180 ? 73  ARG A N   1 
ATOM 571  C CA  ? ARG A 1  73 ?  -8.093   8.117   7.944 1.000 97.180 ? 73  ARG A CA  1 
ATOM 572  C C   ? ARG A 1  73 ?  -7.296   8.141   9.244 1.000 97.180 ? 73  ARG A C   1 
ATOM 573  C CB  ? ARG A 1  73 ?  -8.251   9.539   7.401 1.000 97.180 ? 73  ARG A CB  1 
ATOM 574  O O   ? ARG A 1  73 ?  -7.870   8.263  10.328 1.000 97.180 ? 73  ARG A O   1 
ATOM 575  C CG  ? ARG A 1  73 ?  -8.669   9.597   5.940 1.000 97.180 ? 73  ARG A CG  1 
ATOM 576  C CD  ? ARG A 1  73 ?  -8.585  11.013   5.386 1.000 97.180 ? 73  ARG A CD  1 
ATOM 577  N NE  ? ARG A 1  73 ?  -9.460  11.929   6.112 1.000 97.180 ? 73  ARG A NE  1 
ATOM 578  N NH1 ? ARG A 1  73 ?  -8.826  13.805   4.923 1.000 97.180 ? 73  ARG A NH1 1 
ATOM 579  N NH2 ? ARG A 1  73 ? -10.382  13.976   6.596 1.000 97.180 ? 73  ARG A NH2 1 
ATOM 580  C CZ  ? ARG A 1  73 ?  -9.554  13.234   5.875 1.000 97.180 ? 73  ARG A CZ  1 
ATOM 581  N N   ? HIS A 1  74 ?  -5.995   7.987   8.997 1.000 97.950 ? 74  HIS A N   1 
ATOM 582  C CA  ? HIS A 1  74 ?  -5.172   8.193  10.184 1.000 97.950 ? 74  HIS A CA  1 
ATOM 583  C C   ? HIS A 1  74 ?  -5.432   9.562  10.803 1.000 97.950 ? 74  HIS A C   1 
ATOM 584  C CB  ? HIS A 1  74 ?  -3.689   8.045   9.840 1.000 97.950 ? 74  HIS A CB  1 
ATOM 585  O O   ? HIS A 1  74 ?  -5.464  10.572  10.097 1.000 97.950 ? 74  HIS A O   1 
ATOM 586  C CG  ? HIS A 1  74 ?  -2.811   7.865  11.037 1.000 97.950 ? 74  HIS A CG  1 
ATOM 587  C CD2 ? HIS A 1  74 ?  -2.195   6.765  11.530 1.000 97.950 ? 74  HIS A CD2 1 
ATOM 588  N ND1 ? HIS A 1  74 ?  -2.483   8.903  11.882 1.000 97.950 ? 74  HIS A ND1 1 
ATOM 589  C CE1 ? HIS A 1  74 ?  -1.700   8.447  12.845 1.000 97.950 ? 74  HIS A CE1 1 
ATOM 590  N NE2 ? HIS A 1  74 ?  -1.510   7.153  12.655 1.000 97.950 ? 74  HIS A NE2 1 
ATOM 591  N N   ? PRO A 1  75 ?  -5.629   9.684  12.098 1.000 97.010 ? 75  PRO A N   1 
ATOM 592  C CA  ? PRO A 1  75 ?  -6.009  10.928  12.772 1.000 97.010 ? 75  PRO A CA  1 
ATOM 593  C C   ? PRO A 1  75 ?  -4.945  12.016  12.644 1.000 97.010 ? 75  PRO A C   1 
ATOM 594  C CB  ? PRO A 1  75 ?  -6.181  10.500  14.231 1.000 97.010 ? 75  PRO A CB  1 
ATOM 595  O O   ? PRO A 1  75 ?  -5.258  13.205  12.749 1.000 97.010 ? 75  PRO A O   1 
ATOM 596  C CG  ? PRO A 1  75 ?  -6.396   9.022  14.174 1.000 97.010 ? 75  PRO A CG  1 
ATOM 597  C CD  ? PRO A 1  75 ?  -5.723   8.490  12.941 1.000 97.010 ? 75  PRO A CD  1 
ATOM 598  N N   ? LYS A 1  76 ?  -3.708  11.589  12.456 1.000 97.580 ? 76  LYS A N   1 
ATOM 599  C CA  ? LYS A 1  76 ?  -2.630  12.572  12.393 1.000 97.580 ? 76  LYS A CA  1 
ATOM 600  C C   ? LYS A 1  76 ?  -2.199  12.824  10.951 1.000 97.580 ? 76  LYS A C   1 
ATOM 601  C CB  ? LYS A 1  76 ?  -1.432  12.108  13.224 1.000 97.580 ? 76  LYS A CB  1 
ATOM 602  O O   ? LYS A 1  76 ?  -1.101  13.326  10.704 1.000 97.580 ? 76  LYS A O   1 
ATOM 603  C CG  ? LYS A 1  76 ?  -1.704  12.043  14.719 1.000 97.580 ? 76  LYS A CG  1 
ATOM 604  C CD  ? LYS A 1  76 ?  -0.457  11.643  15.497 1.000 97.580 ? 76  LYS A CD  1 
ATOM 605  C CE  ? LYS A 1  76 ?  -0.720  11.606  16.997 1.000 97.580 ? 76  LYS A CE  1 
ATOM 606  N NZ  ? LYS A 1  76 ?   0.498  11.208  17.764 1.000 97.580 ? 76  LYS A NZ  1 
ATOM 607  N N   ? TYR A 1  77 ?  -3.019  12.406   9.963 1.000 97.580 ? 77  TYR A N   1 
ATOM 608  C CA  ? TYR A 1  77 ?  -2.721  12.692   8.564 1.000 97.580 ? 77  TYR A CA  1 
ATOM 609  C C   ? TYR A 1  77 ?  -2.554  14.190   8.337 1.000 97.580 ? 77  TYR A C   1 
ATOM 610  C CB  ? TYR A 1  77 ?  -3.828  12.147   7.656 1.000 97.580 ? 77  TYR A CB  1 
ATOM 611  O O   ? TYR A 1  77 ?  -3.421  14.982   8.714 1.000 97.580 ? 77  TYR A O   1 
ATOM 612  C CG  ? TYR A 1  77 ?  -3.687  12.562   6.212 1.000 97.580 ? 77  TYR A CG  1 
ATOM 613  C CD1 ? TYR A 1  77 ?  -4.679  13.310   5.582 1.000 97.580 ? 77  TYR A CD1 1 
ATOM 614  C CD2 ? TYR A 1  77 ?  -2.563  12.207   5.474 1.000 97.580 ? 77  TYR A CD2 1 
ATOM 615  C CE1 ? TYR A 1  77 ?  -4.555  13.693   4.250 1.000 97.580 ? 77  TYR A CE1 1 
ATOM 616  C CE2 ? TYR A 1  77 ?  -2.428  12.584   4.142 1.000 97.580 ? 77  TYR A CE2 1 
ATOM 617  O OH  ? TYR A 1  77 ?  -3.299  13.703   2.222 1.000 97.580 ? 77  TYR A OH  1 
ATOM 618  C CZ  ? TYR A 1  77 ?  -3.428  13.327   3.540 1.000 97.580 ? 77  TYR A CZ  1 
ATOM 619  N N   ? ASN A 1  78 ?  -1.432  14.553   7.772 1.000 96.430 ? 78  ASN A N   1 
ATOM 620  C CA  ? ASN A 1  78 ?  -1.122  15.932   7.410 1.000 96.430 ? 78  ASN A CA  1 
ATOM 621  C C   ? ASN A 1  78 ?  -1.215  16.150   5.902 1.000 96.430 ? 78  ASN A C   1 
ATOM 622  C CB  ? ASN A 1  78 ?   0.268  16.320   7.918 1.000 96.430 ? 78  ASN A CB  1 
ATOM 623  O O   ? ASN A 1  78 ?  -0.363  15.676   5.148 1.000 96.430 ? 78  ASN A O   1 
ATOM 624  C CG  ? ASN A 1  78 ?   0.579  17.789   7.702 1.000 96.430 ? 78  ASN A CG  1 
ATOM 625  N ND2 ? ASN A 1  78 ?   1.129  18.435   8.724 1.000 96.430 ? 78  ASN A ND2 1 
ATOM 626  O OD1 ? ASN A 1  78 ?   0.327  18.338   6.626 1.000 96.430 ? 78  ASN A OD1 1 
ATOM 627  N N   ? TYR A 1  79 ?  -2.110  17.033   5.462 1.000 94.490 ? 79  TYR A N   1 
ATOM 628  C CA  ? TYR A 1  79 ?  -2.405  17.183   4.041 1.000 94.490 ? 79  TYR A CA  1 
ATOM 629  C C   ? TYR A 1  79 ?  -1.316  17.986   3.340 1.000 94.490 ? 79  TYR A C   1 
ATOM 630  C CB  ? TYR A 1  79 ?  -3.764  17.862   3.843 1.000 94.490 ? 79  TYR A CB  1 
ATOM 631  O O   ? TYR A 1  79 ?  -1.159  17.898   2.120 1.000 94.490 ? 79  TYR A O   1 
ATOM 632  C CG  ? TYR A 1  79 ?  -3.752  19.342   4.141 1.000 94.490 ? 79  TYR A CG  1 
ATOM 633  C CD1 ? TYR A 1  79 ?  -4.000  19.816   5.427 1.000 94.490 ? 79  TYR A CD1 1 
ATOM 634  C CD2 ? TYR A 1  79 ?  -3.494  20.269   3.137 1.000 94.490 ? 79  TYR A CD2 1 
ATOM 635  C CE1 ? TYR A 1  79 ?  -3.991  21.179   5.706 1.000 94.490 ? 79  TYR A CE1 1 
ATOM 636  C CE2 ? TYR A 1  79 ?  -3.483  21.634   3.404 1.000 94.490 ? 79  TYR A CE2 1 
ATOM 637  O OH  ? TYR A 1  79 ?  -3.723  23.429   4.959 1.000 94.490 ? 79  TYR A OH  1 
ATOM 638  C CZ  ? TYR A 1  79 ?  -3.732  22.079   4.689 1.000 94.490 ? 79  TYR A CZ  1 
ATOM 639  N N   ? TYR A 1  80 ?  -0.574  18.737   4.112 1.000 92.410 ? 80  TYR A N   1 
ATOM 640  C CA  ? TYR A 1  80 ?   0.469  19.574   3.529 1.000 92.410 ? 80  TYR A CA  1 
ATOM 641  C C   ? TYR A 1  80 ?   1.745  18.774   3.298 1.000 92.410 ? 80  TYR A C   1 
ATOM 642  C CB  ? TYR A 1  80 ?   0.763  20.776   4.432 1.000 92.410 ? 80  TYR A CB  1 
ATOM 643  O O   ? TYR A 1  80 ?   2.354  18.860   2.229 1.000 92.410 ? 80  TYR A O   1 
ATOM 644  C CG  ? TYR A 1  80 ?  -0.389  21.744   4.548 1.000 92.410 ? 80  TYR A CG  1 
ATOM 645  C CD1 ? TYR A 1  80 ?  -0.695  22.620   3.509 1.000 92.410 ? 80  TYR A CD1 1 
ATOM 646  C CD2 ? TYR A 1  80 ?  -1.173  21.786   5.696 1.000 92.410 ? 80  TYR A CD2 1 
ATOM 647  C CE1 ? TYR A 1  80 ?  -1.754  23.516   3.611 1.000 92.410 ? 80  TYR A CE1 1 
ATOM 648  C CE2 ? TYR A 1  80 ?  -2.235  22.678   5.809 1.000 92.410 ? 80  TYR A CE2 1 
ATOM 649  O OH  ? TYR A 1  80 ?  -3.567  24.422   4.870 1.000 92.410 ? 80  TYR A OH  1 
ATOM 650  C CZ  ? TYR A 1  80 ?  -2.517  23.537   4.763 1.000 92.410 ? 80  TYR A CZ  1 
ATOM 651  N N   ? THR A 1  81 ?   2.077  17.927   4.236 1.000 92.910 ? 81  THR A N   1 
ATOM 652  C CA  ? THR A 1  81 ?   3.340  17.202   4.157 1.000 92.910 ? 81  THR A CA  1 
ATOM 653  C C   ? THR A 1  81 ?   3.111  15.764   3.700 1.000 92.910 ? 81  THR A C   1 
ATOM 654  C CB  ? THR A 1  81 ?   4.070  17.203   5.513 1.000 92.910 ? 81  THR A CB  1 
ATOM 655  O O   ? THR A 1  81 ?   4.061  15.057   3.360 1.000 92.910 ? 81  THR A O   1 
ATOM 656  C CG2 ? THR A 1  81 ?   4.330  18.625   5.997 1.000 92.910 ? 81  THR A CG2 1 
ATOM 657  O OG1 ? THR A 1  81 ?   3.267  16.519   6.482 1.000 92.910 ? 81  THR A OG1 1 
ATOM 658  N N   ? LEU A 1  82 ?   1.836  15.391   3.645 1.000 94.550 ? 82  LEU A N   1 
ATOM 659  C CA  ? LEU A 1  82 ?   1.416  14.026   3.346 1.000 94.550 ? 82  LEU A CA  1 
ATOM 660  C C   ? LEU A 1  82 ?   2.008  13.043   4.350 1.000 94.550 ? 82  LEU A C   1 
ATOM 661  C CB  ? LEU A 1  82 ?   1.833  13.636   1.925 1.000 94.550 ? 82  LEU A CB  1 
ATOM 662  O O   ? LEU A 1  82 ?   2.125  11.850   4.062 1.000 94.550 ? 82  LEU A O   1 
ATOM 663  C CG  ? LEU A 1  82 ?   1.175  14.418   0.787 1.000 94.550 ? 82  LEU A CG  1 
ATOM 664  C CD1 ? LEU A 1  82 ?   1.608  13.855  -0.563 1.000 94.550 ? 82  LEU A CD1 1 
ATOM 665  C CD2 ? LEU A 1  82 ?  -0.344  14.386   0.923 1.000 94.550 ? 82  LEU A CD2 1 
ATOM 666  N N   ? ASP A 1  83 ?   2.476  13.521   5.484 1.000 95.850 ? 83  ASP A N   1 
ATOM 667  C CA  ? ASP A 1  83 ?   2.891  12.675   6.599 1.000 95.850 ? 83  ASP A CA  1 
ATOM 668  C C   ? ASP A 1  83 ?   1.699  11.934   7.200 1.000 95.850 ? 83  ASP A C   1 
ATOM 669  C CB  ? ASP A 1  83 ?   3.589  13.510   7.675 1.000 95.850 ? 83  ASP A CB  1 
ATOM 670  O O   ? ASP A 1  83 ?   0.591  12.472   7.256 1.000 95.850 ? 83  ASP A O   1 
ATOM 671  C CG  ? ASP A 1  83 ?   4.511  12.688   8.558 1.000 95.850 ? 83  ASP A CG  1 
ATOM 672  O OD1 ? ASP A 1  83 ?   5.016  11.638   8.103 1.000 95.850 ? 83  ASP A OD1 1 
ATOM 673  O OD2 ? ASP A 1  83 ?   4.733  13.091   9.721 1.000 95.850 ? 83  ASP A OD2 1 
ATOM 674  N N   ? ASN A 1  84 ?   1.880  10.630   7.584 1.000 97.340 ? 84  ASN A N   1 
ATOM 675  C CA  ? ASN A 1  84 ?   0.823   9.768   8.101 1.000 97.340 ? 84  ASN A CA  1 
ATOM 676  C C   ? ASN A 1  84 ?  -0.212   9.444   7.027 1.000 97.340 ? 84  ASN A C   1 
ATOM 677  C CB  ? ASN A 1  84 ?   0.146  10.416   9.311 1.000 97.340 ? 84  ASN A CB  1 
ATOM 678  O O   ? ASN A 1  84 ?  -1.411   9.405   7.306 1.000 97.340 ? 84  ASN A O   1 
ATOM 679  C CG  ? ASN A 1  84 ?   1.106  10.649  10.461 1.000 97.340 ? 84  ASN A CG  1 
ATOM 680  N ND2 ? ASN A 1  84 ?   1.119  11.869  10.984 1.000 97.340 ? 84  ASN A ND2 1 
ATOM 681  O OD1 ? ASN A 1  84 ?   1.830   9.740  10.876 1.000 97.340 ? 84  ASN A OD1 1 
ATOM 682  N N   ? ASP A 1  85 ?   0.135   9.362   5.768 1.000 97.780 ? 85  ASP A N   1 
ATOM 683  C CA  ? ASP A 1  85 ?  -0.722   9.088   4.619 1.000 97.780 ? 85  ASP A CA  1 
ATOM 684  C C   ? ASP A 1  85 ?  -1.160   7.625   4.598 1.000 97.780 ? 85  ASP A C   1 
ATOM 685  C CB  ? ASP A 1  85 ?  -0.003   9.441   3.316 1.000 97.780 ? 85  ASP A CB  1 
ATOM 686  O O   ? ASP A 1  85 ?  -0.666   6.835   3.790 1.000 97.780 ? 85  ASP A O   1 
ATOM 687  C CG  ? ASP A 1  85 ?  -0.915   9.391   2.103 1.000 97.780 ? 85  ASP A CG  1 
ATOM 688  O OD1 ? ASP A 1  85 ?  -2.153   9.405   2.270 1.000 97.780 ? 85  ASP A OD1 1 
ATOM 689  O OD2 ? ASP A 1  85 ?  -0.390   9.333   0.969 1.000 97.780 ? 85  ASP A OD2 1 
ATOM 690  N N   ? ILE A 1  86 ?  -2.026   7.168   5.470 1.000 98.270 ? 86  ILE A N   1 
ATOM 691  C CA  ? ILE A 1  86 ?  -2.507   5.797   5.603 1.000 98.270 ? 86  ILE A CA  1 
ATOM 692  C C   ? ILE A 1  86 ?  -3.972   5.805   6.035 1.000 98.270 ? 86  ILE A C   1 
ATOM 693  C CB  ? ILE A 1  86 ?  -1.655   4.994   6.612 1.000 98.270 ? 86  ILE A CB  1 
ATOM 694  O O   ? ILE A 1  86 ?  -4.384   6.642   6.841 1.000 98.270 ? 86  ILE A O   1 
ATOM 695  C CG1 ? ILE A 1  86 ?  -2.104   3.529   6.642 1.000 98.270 ? 86  ILE A CG1 1 
ATOM 696  C CG2 ? ILE A 1  86 ?  -1.737   5.621   8.007 1.000 98.270 ? 86  ILE A CG2 1 
ATOM 697  C CD1 ? ILE A 1  86 ?  -1.141   2.602   7.371 1.000 98.270 ? 86  ILE A CD1 1 
ATOM 698  N N   ? MET A 1  87 ?  -4.742   4.946   5.400 1.000 97.910 ? 87  MET A N   1 
ATOM 699  C CA  ? MET A 1  87 ?  -6.167   4.823   5.693 1.000 97.910 ? 87  MET A CA  1 
ATOM 700  C C   ? MET A 1  87 ?  -6.597   3.360   5.701 1.000 97.910 ? 87  MET A C   1 
ATOM 701  C CB  ? MET A 1  87 ?  -6.996   5.607   4.674 1.000 97.910 ? 87  MET A CB  1 
ATOM 702  O O   ? MET A 1  87 ?  -6.016   2.534   4.994 1.000 97.910 ? 87  MET A O   1 
ATOM 703  C CG  ? MET A 1  87 ?  -7.033   4.970   3.295 1.000 97.910 ? 87  MET A CG  1 
ATOM 704  S SD  ? MET A 1  87 ?  -8.136   5.868   2.135 1.000 97.910 ? 87  MET A SD  1 
ATOM 705  C CE  ? MET A 1  87 ?  -7.946   4.840   0.652 1.000 97.910 ? 87  MET A CE  1 
ATOM 706  N N   ? LEU A 1  88 ?  -7.603   2.999   6.561 1.000 98.290 ? 88  LEU A N   1 
ATOM 707  C CA  ? LEU A 1  88 ?  -8.202   1.670   6.614 1.000 98.290 ? 88  LEU A CA  1 
ATOM 708  C C   ? LEU A 1  88 ?  -9.632   1.697   6.084 1.000 98.290 ? 88  LEU A C   1 
ATOM 709  C CB  ? LEU A 1  88 ?  -8.187   1.133   8.048 1.000 98.290 ? 88  LEU A CB  1 
ATOM 710  O O   ? LEU A 1  88 ? -10.392   2.621   6.382 1.000 98.290 ? 88  LEU A O   1 
ATOM 711  C CG  ? LEU A 1  88 ?  -6.812   0.818   8.639 1.000 98.290 ? 88  LEU A CG  1 
ATOM 712  C CD1 ? LEU A 1  88 ?  -6.941   0.443  10.111 1.000 98.290 ? 88  LEU A CD1 1 
ATOM 713  C CD2 ? LEU A 1  88 ?  -6.136  -0.301   7.854 1.000 98.290 ? 88  LEU A CD2 1 
ATOM 714  N N   ? ILE A 1  89 ?  -9.915   0.696   5.289 1.000 98.340 ? 89  ILE A N   1 
ATOM 715  C CA  ? ILE A 1  89 ? -11.240   0.542   4.697 1.000 98.340 ? 89  ILE A CA  1 
ATOM 716  C C   ? ILE A 1  89 ? -11.868  -0.766   5.174 1.000 98.340 ? 89  ILE A C   1 
ATOM 717  C CB  ? ILE A 1  89 ? -11.177   0.575   3.154 1.000 98.340 ? 89  ILE A CB  1 
ATOM 718  O O   ? ILE A 1  89 ? -11.339  -1.849   4.910 1.000 98.340 ? 89  ILE A O   1 
ATOM 719  C CG1 ? ILE A 1  89 ? -10.490   1.859   2.675 1.000 98.340 ? 89  ILE A CG1 1 
ATOM 720  C CG2 ? ILE A 1  89 ? -12.580   0.448   2.553 1.000 98.340 ? 89  ILE A CG2 1 
ATOM 721  C CD1 ? ILE A 1  89 ?  -9.882   1.754   1.283 1.000 98.340 ? 89  ILE A CD1 1 
ATOM 722  N N   ? LYS A 1  90 ? -13.009  -0.677   5.937 1.000 98.040 ? 90  LYS A N   1 
ATOM 723  C CA  ? LYS A 1  90 ? -13.773  -1.859   6.326 1.000 98.040 ? 90  LYS A CA  1 
ATOM 724  C C   ? LYS A 1  90 ? -14.773  -2.247   5.241 1.000 98.040 ? 90  LYS A C   1 
ATOM 725  C CB  ? LYS A 1  90 ? -14.501  -1.616   7.648 1.000 98.040 ? 90  LYS A CB  1 
ATOM 726  O O   ? LYS A 1  90 ? -15.565  -1.416   4.793 1.000 98.040 ? 90  LYS A O   1 
ATOM 727  C CG  ? LYS A 1  90 ? -15.174  -2.855   8.221 1.000 98.040 ? 90  LYS A CG  1 
ATOM 728  C CD  ? LYS A 1  90 ? -15.756  -2.586   9.603 1.000 98.040 ? 90  LYS A CD  1 
ATOM 729  C CE  ? LYS A 1  90 ? -16.332  -3.852  10.223 1.000 98.040 ? 90  LYS A CE  1 
ATOM 730  N NZ  ? LYS A 1  90 ? -16.880  -3.600  11.589 1.000 98.040 ? 90  LYS A NZ  1 
ATOM 731  N N   ? LEU A 1  91 ? -14.726  -3.529   4.863 1.000 98.220 ? 91  LEU A N   1 
ATOM 732  C CA  ? LEU A 1  91 ? -15.631  -4.022   3.831 1.000 98.220 ? 91  LEU A CA  1 
ATOM 733  C C   ? LEU A 1  91 ? -17.029  -4.248   4.396 1.000 98.220 ? 91  LEU A C   1 
ATOM 734  C CB  ? LEU A 1  91 ? -15.096  -5.323   3.226 1.000 98.220 ? 91  LEU A CB  1 
ATOM 735  O O   ? LEU A 1  91 ? -17.178  -4.659   5.549 1.000 98.220 ? 91  LEU A O   1 
ATOM 736  C CG  ? LEU A 1  91 ? -13.687  -5.267   2.634 1.000 98.220 ? 91  LEU A CG  1 
ATOM 737  C CD1 ? LEU A 1  91 ? -13.303  -6.622   2.049 1.000 98.220 ? 91  LEU A CD1 1 
ATOM 738  C CD2 ? LEU A 1  91 ? -13.596  -4.175   1.573 1.000 98.220 ? 91  LEU A CD2 1 
ATOM 739  N N   ? SER A 1  92 ? -18.137  -3.905   3.602 1.000 97.780 ? 92  SER A N   1 
ATOM 740  C CA  ? SER A 1  92 ? -19.514  -4.107   4.041 1.000 97.780 ? 92  SER A CA  1 
ATOM 741  C C   ? SER A 1  92 ? -19.789  -5.577   4.338 1.000 97.780 ? 92  SER A C   1 
ATOM 742  C CB  ? SER A 1  92 ? -20.494  -3.599   2.983 1.000 97.780 ? 92  SER A CB  1 
ATOM 743  O O   ? SER A 1  92 ? -20.657  -5.900   5.152 1.000 97.780 ? 92  SER A O   1 
ATOM 744  O OG  ? SER A 1  92 ? -20.296  -4.271   1.751 1.000 97.780 ? 92  SER A OG  1 
ATOM 745  N N   ? HIS A 1  93 ? -19.144  -6.559   3.749 1.000 97.610 ? 93  HIS A N   1 
ATOM 746  C CA  ? HIS A 1  93 ? -19.075  -7.987   4.039 1.000 97.610 ? 93  HIS A CA  1 
ATOM 747  C C   ? HIS A 1  93 ? -17.698  -8.551   3.706 1.000 97.610 ? 93  HIS A C   1 
ATOM 748  C CB  ? HIS A 1  93 ? -20.154  -8.744   3.262 1.000 97.610 ? 93  HIS A CB  1 
ATOM 749  O O   ? HIS A 1  93 ? -16.974  -7.989   2.882 1.000 97.610 ? 93  HIS A O   1 
ATOM 750  C CG  ? HIS A 1  93 ? -19.989  -8.669   1.777 1.000 97.610 ? 93  HIS A CG  1 
ATOM 751  C CD2 ? HIS A 1  93 ? -20.689  -7.991   0.838 1.000 97.610 ? 93  HIS A CD2 1 
ATOM 752  N ND1 ? HIS A 1  93 ? -19.001  -9.354   1.103 1.000 97.610 ? 93  HIS A ND1 1 
ATOM 753  C CE1 ? HIS A 1  93 ? -19.102  -9.098  -0.191 1.000 97.610 ? 93  HIS A CE1 1 
ATOM 754  N NE2 ? HIS A 1  93 ? -20.118  -8.274  -0.378 1.000 97.610 ? 93  HIS A NE2 1 
ATOM 755  N N   ? PRO A 1  94 ? -17.338  -9.699   4.519 1.000 97.950 ? 94  PRO A N   1 
ATOM 756  C CA  ? PRO A 1  94 ? -15.994 -10.254   4.340 1.000 97.950 ? 94  PRO A CA  1 
ATOM 757  C C   ? PRO A 1  94 ? -15.745 -10.751   2.918 1.000 97.950 ? 94  PRO A C   1 
ATOM 758  C CB  ? PRO A 1  94 ? -15.957 -11.414   5.338 1.000 97.950 ? 94  PRO A CB  1 
ATOM 759  O O   ? PRO A 1  94 ? -16.661 -11.265   2.270 1.000 97.950 ? 94  PRO A O   1 
ATOM 760  C CG  ? PRO A 1  94 ? -17.002 -11.079   6.353 1.000 97.950 ? 94  PRO A CG  1 
ATOM 761  C CD  ? PRO A 1  94 ? -18.105 -10.323   5.670 1.000 97.950 ? 94  PRO A CD  1 
ATOM 762  N N   ? ALA A 1  95 ? -14.466 -10.589   2.432 1.000 97.990 ? 95  ALA A N   1 
ATOM 763  C CA  ? ALA A 1  95 ? -14.039 -11.143   1.149 1.000 97.990 ? 95  ALA A CA  1 
ATOM 764  C C   ? ALA A 1  95 ? -14.025 -12.669   1.188 1.000 97.990 ? 95  ALA A C   1 
ATOM 765  C CB  ? ALA A 1  95 ? -12.658 -10.611   0.773 1.000 97.990 ? 95  ALA A CB  1 
ATOM 766  O O   ? ALA A 1  95 ? -13.760 -13.267   2.234 1.000 97.990 ? 95  ALA A O   1 
ATOM 767  N N   ? THR A 1  96 ? -14.365 -13.305   0.069 1.000 97.520 ? 96  THR A N   1 
ATOM 768  C CA  ? THR A 1  96 ? -14.256 -14.752  -0.081 1.000 97.520 ? 96  THR A CA  1 
ATOM 769  C C   ? THR A 1  96 ? -12.890 -15.136  -0.641 1.000 97.520 ? 96  THR A C   1 
ATOM 770  C CB  ? THR A 1  96 ? -15.363 -15.302  -0.999 1.000 97.520 ? 96  THR A CB  1 
ATOM 771  O O   ? THR A 1  96 ? -12.544 -14.761  -1.763 1.000 97.520 ? 96  THR A O   1 
ATOM 772  C CG2 ? THR A 1  96 ? -15.315 -16.825  -1.066 1.000 97.520 ? 96  THR A CG2 1 
ATOM 773  O OG1 ? THR A 1  96 ? -16.641 -14.898  -0.492 1.000 97.520 ? 96  THR A OG1 1 
ATOM 774  N N   ? PHE A 1  97 ? -12.105 -15.846   0.081 1.000 96.520 ? 97  PHE A N   1 
ATOM 775  C CA  ? PHE A 1  97 ? -10.754 -16.219  -0.321 1.000 96.520 ? 97  PHE A CA  1 
ATOM 776  C C   ? PHE A 1  97 ? -10.788 -17.335  -1.359 1.000 96.520 ? 97  PHE A C   1 
ATOM 777  C CB  ? PHE A 1  97 ?  -9.931 -16.657   0.894 1.000 96.520 ? 97  PHE A CB  1 
ATOM 778  O O   ? PHE A 1  97 ? -11.536 -18.304  -1.212 1.000 96.520 ? 97  PHE A O   1 
ATOM 779  C CG  ? PHE A 1  97 ?  -9.552 -15.525   1.810 1.000 96.520 ? 97  PHE A CG  1 
ATOM 780  C CD1 ? PHE A 1  97 ?  -9.908 -14.217   1.505 1.000 96.520 ? 97  PHE A CD1 1 
ATOM 781  C CD2 ? PHE A 1  97 ?  -8.840 -15.770   2.977 1.000 96.520 ? 97  PHE A CD2 1 
ATOM 782  C CE1 ? PHE A 1  97 ?  -9.558 -13.167   2.352 1.000 96.520 ? 97  PHE A CE1 1 
ATOM 783  C CE2 ? PHE A 1  97 ?  -8.487 -14.726   3.827 1.000 96.520 ? 97  PHE A CE2 1 
ATOM 784  C CZ  ? PHE A 1  97 ?  -8.846 -13.425   3.512 1.000 96.520 ? 97  PHE A CZ  1 
ATOM 785  N N   ? ASN A 1  98 ?  -9.879 -17.222  -2.336 1.000 94.690 ? 98  ASN A N   1 
ATOM 786  C CA  ? ASN A 1  98 ?  -9.604 -18.191  -3.392 1.000 94.690 ? 98  ASN A CA  1 
ATOM 787  C C   ? ASN A 1  98 ?  -8.240 -17.949  -4.033 1.000 94.690 ? 98  ASN A C   1 
ATOM 788  C CB  ? ASN A 1  98 ? -10.704 -18.153  -4.455 1.000 94.690 ? 98  ASN A CB  1 
ATOM 789  O O   ? ASN A 1  98 ?  -7.407 -17.229  -3.478 1.000 94.690 ? 98  ASN A O   1 
ATOM 790  C CG  ? ASN A 1  98 ? -10.852 -16.787  -5.095 1.000 94.690 ? 98  ASN A CG  1 
ATOM 791  N ND2 ? ASN A 1  98 ? -12.088 -16.313  -5.202 1.000 94.690 ? 98  ASN A ND2 1 
ATOM 792  O OD1 ? ASN A 1  98 ?  -9.864 -16.162  -5.490 1.000 94.690 ? 98  ASN A OD1 1 
ATOM 793  N N   ? ARG A 1  99 ?  -8.034 -18.635  -5.122 1.000 94.890 ? 99  ARG A N   1 
ATOM 794  C CA  ? ARG A 1  99 ?  -6.723 -18.533  -5.756 1.000 94.890 ? 99  ARG A CA  1 
ATOM 795  C C   ? ARG A 1  99 ?  -6.452 -17.107  -6.226 1.000 94.890 ? 99  ARG A C   1 
ATOM 796  C CB  ? ARG A 1  99 ?  -6.619 -19.502  -6.936 1.000 94.890 ? 99  ARG A CB  1 
ATOM 797  O O   ? ARG A 1  99 ?  -5.297 -16.717  -6.407 1.000 94.890 ? 99  ARG A O   1 
ATOM 798  C CG  ? ARG A 1  99 ?  -7.524 -19.149  -8.105 1.000 94.890 ? 99  ARG A CG  1 
ATOM 799  C CD  ? ARG A 1  99 ?  -7.352 -20.120  -9.264 1.000 94.890 ? 99  ARG A CD  1 
ATOM 800  N NE  ? ARG A 1  99 ?  -8.215 -19.774 -10.390 1.000 94.890 ? 99  ARG A NE  1 
ATOM 801  N NH1 ? ARG A 1  99 ?  -7.523 -21.527 -11.727 1.000 94.890 ? 99  ARG A NH1 1 
ATOM 802  N NH2 ? ARG A 1  99 ?  -9.098 -20.047 -12.493 1.000 94.890 ? 99  ARG A NH2 1 
ATOM 803  C CZ  ? ARG A 1  99 ?  -8.277 -20.450 -11.534 1.000 94.890 ? 99  ARG A CZ  1 
ATOM 804  N N   ? ASN A 1 100 ?  -7.478 -16.184  -6.326 1.000 95.620 ? 100 ASN A N   1 
ATOM 805  C CA  ? ASN A 1 100 ?  -7.359 -14.854  -6.913 1.000 95.620 ? 100 ASN A CA  1 
ATOM 806  C C   ? ASN A 1 100 ?  -7.507 -13.761  -5.858 1.000 95.620 ? 100 ASN A C   1 
ATOM 807  C CB  ? ASN A 1 100 ?  -8.394 -14.662  -8.023 1.000 95.620 ? 100 ASN A CB  1 
ATOM 808  O O   ? ASN A 1 100 ?  -7.163 -12.603  -6.104 1.000 95.620 ? 100 ASN A O   1 
ATOM 809  C CG  ? ASN A 1 100 ?  -8.326 -15.748  -9.079 1.000 95.620 ? 100 ASN A CG  1 
ATOM 810  N ND2 ? ASN A 1 100 ?  -7.712 -15.434 -10.214 1.000 95.620 ? 100 ASN A ND2 1 
ATOM 811  O OD1 ? ASN A 1 100 ?  -8.821 -16.859  -8.877 1.000 95.620 ? 100 ASN A OD1 1 
ATOM 812  N N   ? VAL A 1 101 ?  -8.026 -14.158  -4.713 1.000 97.780 ? 101 VAL A N   1 
ATOM 813  C CA  ? VAL A 1 101 ?  -8.237 -13.217  -3.618 1.000 97.780 ? 101 VAL A CA  1 
ATOM 814  C C   ? VAL A 1 101 ?  -7.584 -13.750  -2.345 1.000 97.780 ? 101 VAL A C   1 
ATOM 815  C CB  ? VAL A 1 101 ?  -9.740 -12.954  -3.377 1.000 97.780 ? 101 VAL A CB  1 
ATOM 816  O O   ? VAL A 1 101 ?  -7.943 -14.826  -1.860 1.000 97.780 ? 101 VAL A O   1 
ATOM 817  C CG1 ? VAL A 1 101 ?  -9.938 -11.959  -2.235 1.000 97.780 ? 101 VAL A CG1 1 
ATOM 818  C CG2 ? VAL A 1 101 ? -10.405 -12.446  -4.655 1.000 97.780 ? 101 VAL A CG2 1 
ATOM 819  N N   ? GLY A 1 102 ?  -6.553 -12.956  -1.902 1.000 97.730 ? 102 GLY A N   1 
ATOM 820  C CA  ? GLY A 1 102 ?  -5.834 -13.290  -0.683 1.000 97.730 ? 102 GLY A CA  1 
ATOM 821  C C   ? GLY A 1 102 ?  -5.345 -12.070   0.075 1.000 97.730 ? 102 GLY A C   1 
ATOM 822  O O   ? GLY A 1 102 ?  -5.460 -10.943  -0.412 1.000 97.730 ? 102 GLY A O   1 
ATOM 823  N N   ? THR A 1 103 ?  -4.814 -12.344   1.315 1.000 98.230 ? 103 THR A N   1 
ATOM 824  C CA  ? THR A 1 103 ?  -4.304 -11.244   2.126 1.000 98.230 ? 103 THR A CA  1 
ATOM 825  C C   ? THR A 1 103 ?  -2.779 -11.203   2.084 1.000 98.230 ? 103 THR A C   1 
ATOM 826  C CB  ? THR A 1 103 ?  -4.777 -11.360   3.587 1.000 98.230 ? 103 THR A CB  1 
ATOM 827  O O   ? THR A 1 103 ?  -2.135 -12.197   1.743 1.000 98.230 ? 103 THR A O   1 
ATOM 828  C CG2 ? THR A 1 103 ?  -6.298 -11.431   3.668 1.000 98.230 ? 103 THR A CG2 1 
ATOM 829  O OG1 ? THR A 1 103 ?  -4.222 -12.545   4.170 1.000 98.230 ? 103 THR A OG1 1 
ATOM 830  N N   ? ILE A 1 104 ?  -2.249  -9.984   2.477 1.000 98.380 ? 104 ILE A N   1 
ATOM 831  C CA  ? ILE A 1 104 ?  -0.812  -9.801   2.648 1.000 98.380 ? 104 ILE A CA  1 
ATOM 832  C C   ? ILE A 1 104 ?  -0.499  -9.522   4.116 1.000 98.380 ? 104 ILE A C   1 
ATOM 833  C CB  ? ILE A 1 104 ?  -0.278  -8.655   1.760 1.000 98.380 ? 104 ILE A CB  1 
ATOM 834  O O   ? ILE A 1 104 ?  -1.210  -8.760   4.775 1.000 98.380 ? 104 ILE A O   1 
ATOM 835  C CG1 ? ILE A 1 104 ?   1.251  -8.590   1.833 1.000 98.380 ? 104 ILE A CG1 1 
ATOM 836  C CG2 ? ILE A 1 104 ?  -0.903  -7.318   2.169 1.000 98.380 ? 104 ILE A CG2 1 
ATOM 837  C CD1 ? ILE A 1 104 ?   1.956  -9.699   1.063 1.000 98.380 ? 104 ILE A CD1 1 
ATOM 838  N N   ? PRO A 1 105 ?   0.521 -10.251   4.658 1.000 98.250 ? 105 PRO A N   1 
ATOM 839  C CA  ? PRO A 1 105 ?   0.855 -10.040   6.068 1.000 98.250 ? 105 PRO A CA  1 
ATOM 840  C C   ? PRO A 1 105 ?   1.421  -8.648   6.338 1.000 98.250 ? 105 PRO A C   1 
ATOM 841  C CB  ? PRO A 1 105 ?   1.904 -11.119   6.348 1.000 98.250 ? 105 PRO A CB  1 
ATOM 842  O O   ? PRO A 1 105 ?   2.091  -8.072   5.477 1.000 98.250 ? 105 PRO A O   1 
ATOM 843  C CG  ? PRO A 1 105 ?   2.519 -11.408   5.016 1.000 98.250 ? 105 PRO A CG  1 
ATOM 844  C CD  ? PRO A 1 105 ?   1.495 -11.142   3.950 1.000 98.250 ? 105 PRO A CD  1 
ATOM 845  N N   ? LEU A 1 106 ?   1.073  -8.127   7.577 1.000 98.360 ? 106 LEU A N   1 
ATOM 846  C CA  ? LEU A 1 106 ?   1.667  -6.883   8.052 1.000 98.360 ? 106 LEU A CA  1 
ATOM 847  C C   ? LEU A 1 106 ?   3.079  -7.120   8.578 1.000 98.360 ? 106 LEU A C   1 
ATOM 848  C CB  ? LEU A 1 106 ?   0.800  -6.259   9.149 1.000 98.360 ? 106 LEU A CB  1 
ATOM 849  O O   ? LEU A 1 106 ?   3.360  -8.169   9.162 1.000 98.360 ? 106 LEU A O   1 
ATOM 850  C CG  ? LEU A 1 106 ?  -0.580  -5.757   8.718 1.000 98.360 ? 106 LEU A CG  1 
ATOM 851  C CD1 ? LEU A 1 106 ?  -1.419  -5.400   9.941 1.000 98.360 ? 106 LEU A CD1 1 
ATOM 852  C CD2 ? LEU A 1 106 ?  -0.445  -4.557   7.787 1.000 98.360 ? 106 LEU A CD2 1 
ATOM 853  N N   ? PRO A 1 107 ?   3.965  -6.160   8.353 1.000 97.760 ? 107 PRO A N   1 
ATOM 854  C CA  ? PRO A 1 107 ?   5.365  -6.340   8.743 1.000 97.760 ? 107 PRO A CA  1 
ATOM 855  C C   ? PRO A 1 107 ?   5.564  -6.318  10.257 1.000 97.760 ? 107 PRO A C   1 
ATOM 856  C CB  ? PRO A 1 107 ?   6.070  -5.152   8.082 1.000 97.760 ? 107 PRO A CB  1 
ATOM 857  O O   ? PRO A 1 107 ?   4.861  -5.593  10.965 1.000 97.760 ? 107 PRO A O   1 
ATOM 858  C CG  ? PRO A 1 107 ?   5.028  -4.085   8.004 1.000 97.760 ? 107 PRO A CG  1 
ATOM 859  C CD  ? PRO A 1 107 ?   3.697  -4.735   7.755 1.000 97.760 ? 107 PRO A CD  1 
ATOM 860  N N   ? ILE A 1 108 ?   6.506  -7.090  10.770 1.000 96.590 ? 108 ILE A N   1 
ATOM 861  C CA  ? ILE A 1 108 ?   6.907  -7.093  12.173 1.000 96.590 ? 108 ILE A CA  1 
ATOM 862  C C   ? ILE A 1 108 ?   8.092  -6.150  12.372 1.000 96.590 ? 108 ILE A C   1 
ATOM 863  C CB  ? ILE A 1 108 ?   7.269  -8.516  12.654 1.000 96.590 ? 108 ILE A CB  1 
ATOM 864  O O   ? ILE A 1 108 ?   8.325  -5.662  13.481 1.000 96.590 ? 108 ILE A O   1 
ATOM 865  C CG1 ? ILE A 1 108 ?   6.085  -9.468  12.442 1.000 96.590 ? 108 ILE A CG1 1 
ATOM 866  C CG2 ? ILE A 1 108 ?   7.699  -8.496  14.123 1.000 96.590 ? 108 ILE A CG2 1 
ATOM 867  C CD1 ? ILE A 1 108 ?   6.452 -10.942  12.540 1.000 96.590 ? 108 ILE A CD1 1 
ATOM 868  N N   ? CYS A 1 109 ?   8.837  -5.873  11.309 1.000 96.840 ? 109 CYS A N   1 
ATOM 869  C CA  ? CYS A 1 109 ?   9.931  -4.910  11.271 1.000 96.840 ? 109 CYS A CA  1 
ATOM 870  C C   ? CYS A 1 109 ?   9.977  -4.189   9.929 1.000 96.840 ? 109 CYS A C   1 
ATOM 871  C CB  ? CYS A 1 109 ?  11.266  -5.605  11.533 1.000 96.840 ? 109 CYS A CB  1 
ATOM 872  O O   ? CYS A 1 109 ?   9.397  -4.658   8.948 1.000 96.840 ? 109 CYS A O   1 
ATOM 873  S SG  ? CYS A 1 109 ?  11.677  -6.875  10.316 1.000 96.840 ? 109 CYS A SG  1 
ATOM 874  N N   ? CYS A 1 110 ?  10.724  -3.024  10.009 1.000 97.080 ? 110 CYS A N   1 
ATOM 875  C CA  ? CYS A 1 110 ?  10.835  -2.235   8.786 1.000 97.080 ? 110 CYS A CA  1 
ATOM 876  C C   ? CYS A 1 110 ?  11.822  -2.871   7.814 1.000 97.080 ? 110 CYS A C   1 
ATOM 877  C CB  ? CYS A 1 110 ?  11.270  -0.806   9.107 1.000 97.080 ? 110 CYS A CB  1 
ATOM 878  O O   ? CYS A 1 110 ?  12.782  -3.519   8.234 1.000 97.080 ? 110 CYS A O   1 
ATOM 879  S SG  ? CYS A 1 110 ?  10.090   0.102  10.130 1.000 97.080 ? 110 CYS A SG  1 
ATOM 880  N N   ? ALA A 1 111 ?  11.552  -2.664   6.491 1.000 96.570 ? 111 ALA A N   1 
ATOM 881  C CA  ? ALA A 1 111 ?  12.487  -3.085   5.451 1.000 96.570 ? 111 ALA A CA  1 
ATOM 882  C C   ? ALA A 1 111 ?  13.805  -2.324   5.557 1.000 96.570 ? 111 ALA A C   1 
ATOM 883  C CB  ? ALA A 1 111 ?  11.870  -2.886   4.068 1.000 96.570 ? 111 ALA A CB  1 
ATOM 884  O O   ? ALA A 1 111 ?  13.830  -1.170   5.989 1.000 96.570 ? 111 ALA A O   1 
ATOM 885  N N   ? THR A 1 112 ?  14.863  -2.942   5.179 1.000 94.820 ? 112 THR A N   1 
ATOM 886  C CA  ? THR A 1 112 ?  16.188  -2.334   5.217 1.000 94.820 ? 112 THR A CA  1 
ATOM 887  C C   ? THR A 1 112 ?  16.604  -1.855   3.829 1.000 94.820 ? 112 THR A C   1 
ATOM 888  C CB  ? THR A 1 112 ?  17.240  -3.320   5.758 1.000 94.820 ? 112 THR A CB  1 
ATOM 889  O O   ? THR A 1 112 ?  16.103  -2.353   2.819 1.000 94.820 ? 112 THR A O   1 
ATOM 890  C CG2 ? THR A 1 112 ?  16.887  -3.781   7.169 1.000 94.820 ? 112 THR A CG2 1 
ATOM 891  O OG1 ? THR A 1 112 ?  17.303  -4.463   4.896 1.000 94.820 ? 112 THR A OG1 1 
ATOM 892  N N   ? ALA A 1 113 ?  17.467  -0.879   3.824 1.000 95.110 ? 113 ALA A N   1 
ATOM 893  C CA  ? ALA A 1 113 ?  17.996  -0.355   2.568 1.000 95.110 ? 113 ALA A CA  1 
ATOM 894  C C   ? ALA A 1 113 ?  18.586  -1.472   1.712 1.000 95.110 ? 113 ALA A C   1 
ATOM 895  C CB  ? ALA A 1 113 ?  19.050   0.716   2.841 1.000 95.110 ? 113 ALA A CB  1 
ATOM 896  O O   ? ALA A 1 113 ?  19.242  -2.379   2.230 1.000 95.110 ? 113 ALA A O   1 
ATOM 897  N N   ? GLY A 1 114 ?  18.264  -1.446   0.439 1.000 95.810 ? 114 GLY A N   1 
ATOM 898  C CA  ? GLY A 1 114 ?  18.815  -2.415  -0.495 1.000 95.810 ? 114 GLY A CA  1 
ATOM 899  C C   ? GLY A 1 114 ?  17.891  -3.592  -0.748 1.000 95.810 ? 114 GLY A C   1 
ATOM 900  O O   ? GLY A 1 114 ?  18.056  -4.318  -1.731 1.000 95.810 ? 114 GLY A O   1 
ATOM 901  N N   ? GLU A 1 115 ?  16.991  -3.844   0.232 1.000 97.220 ? 115 GLU A N   1 
ATOM 902  C CA  ? GLU A 1 115 ?  16.005  -4.899   0.022 1.000 97.220 ? 115 GLU A CA  1 
ATOM 903  C C   ? GLU A 1 115 ?  15.190  -4.649  -1.244 1.000 97.220 ? 115 GLU A C   1 
ATOM 904  C CB  ? GLU A 1 115 ?  15.075  -5.016   1.232 1.000 97.220 ? 115 GLU A CB  1 
ATOM 905  O O   ? GLU A 1 115 ?  14.751  -3.524  -1.494 1.000 97.220 ? 115 GLU A O   1 
ATOM 906  C CG  ? GLU A 1 115 ?  14.182  -6.248   1.205 1.000 97.220 ? 115 GLU A CG  1 
ATOM 907  C CD  ? GLU A 1 115 ?  13.546  -6.557   2.551 1.000 97.220 ? 115 GLU A CD  1 
ATOM 908  O OE1 ? GLU A 1 115 ?  12.634  -7.413   2.608 1.000 97.220 ? 115 GLU A OE1 1 
ATOM 909  O OE2 ? GLU A 1 115 ?  13.961  -5.938   3.555 1.000 97.220 ? 115 GLU A OE2 1 
ATOM 910  N N   ? ILE A 1 116 ?  14.989  -5.734  -2.028 1.000 97.250 ? 116 ILE A N   1 
ATOM 911  C CA  ? ILE A 1 116 ?  14.221  -5.624  -3.264 1.000 97.250 ? 116 ILE A CA  1 
ATOM 912  C C   ? ILE A 1 116 ?  12.738  -5.842  -2.972 1.000 97.250 ? 116 ILE A C   1 
ATOM 913  C CB  ? ILE A 1 116 ?  14.712  -6.634  -4.326 1.000 97.250 ? 116 ILE A CB  1 
ATOM 914  O O   ? ILE A 1 116 ?  12.353  -6.878  -2.425 1.000 97.250 ? 116 ILE A O   1 
ATOM 915  C CG1 ? ILE A 1 116 ?  16.200  -6.416  -4.622 1.000 97.250 ? 116 ILE A CG1 1 
ATOM 916  C CG2 ? ILE A 1 116 ?  13.877  -6.521  -5.605 1.000 97.250 ? 116 ILE A CG2 1 
ATOM 917  C CD1 ? ILE A 1 116 ?  16.532  -5.022  -5.136 1.000 97.250 ? 116 ILE A CD1 1 
ATOM 918  N N   ? CYS A 1 117 ?  11.938  -4.927  -3.390 1.000 97.730 ? 117 CYS A N   1 
ATOM 919  C CA  ? CYS A 1 117 ?  10.509  -4.953  -3.096 1.000 97.730 ? 117 CYS A CA  1 
ATOM 920  C C   ? CYS A 1 117 ?   9.689  -4.987  -4.380 1.000 97.730 ? 117 CYS A C   1 
ATOM 921  C CB  ? CYS A 1 117 ?  10.112  -3.737  -2.259 1.000 97.730 ? 117 CYS A CB  1 
ATOM 922  O O   ? CYS A 1 117 ?  10.101  -4.431  -5.400 1.000 97.730 ? 117 CYS A O   1 
ATOM 923  S SG  ? CYS A 1 117 ?  10.954  -3.645  -0.664 1.000 97.730 ? 117 CYS A SG  1 
ATOM 924  N N   ? LEU A 1 118 ?   8.556  -5.639  -4.257 1.000 97.280 ? 118 LEU A N   1 
ATOM 925  C CA  ? LEU A 1 118 ?   7.588  -5.682  -5.348 1.000 97.280 ? 118 LEU A CA  1 
ATOM 926  C C   ? LEU A 1 118 ?   6.576  -4.548  -5.221 1.000 97.280 ? 118 LEU A C   1 
ATOM 927  C CB  ? LEU A 1 118 ?   6.863  -7.030  -5.369 1.000 97.280 ? 118 LEU A CB  1 
ATOM 928  O O   ? LEU A 1 118 ?   5.911  -4.417  -4.191 1.000 97.280 ? 118 LEU A O   1 
ATOM 929  C CG  ? LEU A 1 118 ?   5.797  -7.209  -6.452 1.000 97.280 ? 118 LEU A CG  1 
ATOM 930  C CD1 ? LEU A 1 118 ?   6.453  -7.371  -7.819 1.000 97.280 ? 118 LEU A CD1 1 
ATOM 931  C CD2 ? LEU A 1 118 ?   4.908  -8.406  -6.134 1.000 97.280 ? 118 LEU A CD2 1 
ATOM 932  N N   ? ILE A 1 119 ?   6.482  -3.748  -6.319 1.000 95.610 ? 119 ILE A N   1 
ATOM 933  C CA  ? ILE A 1 119 ?   5.466  -2.709  -6.449 1.000 95.610 ? 119 ILE A CA  1 
ATOM 934  C C   ? ILE A 1 119 ?   4.419  -3.137  -7.475 1.000 95.610 ? 119 ILE A C   1 
ATOM 935  C CB  ? ILE A 1 119 ?   6.091  -1.355  -6.852 1.000 95.610 ? 119 ILE A CB  1 
ATOM 936  O O   ? ILE A 1 119 ?   4.763  -3.596  -8.567 1.000 95.610 ? 119 ILE A O   1 
ATOM 937  C CG1 ? ILE A 1 119 ?   7.223  -0.980  -5.888 1.000 95.610 ? 119 ILE A CG1 1 
ATOM 938  C CG2 ? ILE A 1 119 ?   5.022  -0.259  -6.894 1.000 95.610 ? 119 ILE A CG2 1 
ATOM 939  C CD1 ? ILE A 1 119 ?   8.136   0.123  -6.405 1.000 95.610 ? 119 ILE A CD1 1 
ATOM 940  N N   ? SER A 1 120 ?   3.168  -2.992  -7.111 1.000 94.480 ? 120 SER A N   1 
ATOM 941  C CA  ? SER A 1 120 ?   2.114  -3.407  -8.030 1.000 94.480 ? 120 SER A CA  1 
ATOM 942  C C   ? SER A 1 120 ?   1.035  -2.337  -8.155 1.000 94.480 ? 120 SER A C   1 
ATOM 943  C CB  ? SER A 1 120 ?   1.487  -4.723  -7.567 1.000 94.480 ? 120 SER A CB  1 
ATOM 944  O O   ? SER A 1 120 ?   0.777  -1.594  -7.205 1.000 94.480 ? 120 SER A O   1 
ATOM 945  O OG  ? SER A 1 120 ?   1.052  -4.628  -6.222 1.000 94.480 ? 120 SER A OG  1 
ATOM 946  N N   ? GLY A 1 121 ?   0.431  -2.168  -9.318 1.000 92.170 ? 121 GLY A N   1 
ATOM 947  C CA  ? GLY A 1 121 ?  -0.613  -1.188  -9.573 1.000 92.170 ? 121 GLY A CA  1 
ATOM 948  C C   ? GLY A 1 121 ?  -1.149  -1.242 -10.991 1.000 92.170 ? 121 GLY A C   1 
ATOM 949  O O   ? GLY A 1 121 ?  -0.633  -1.987 -11.827 1.000 92.170 ? 121 GLY A O   1 
ATOM 950  N N   ? TRP A 1 122 ?  -2.386  -0.541 -11.069 1.000 86.730 ? 122 TRP A N   1 
ATOM 951  C CA  ? TRP A 1 122 ?  -3.073  -0.417 -12.351 1.000 86.730 ? 122 TRP A CA  1 
ATOM 952  C C   ? TRP A 1 122 ?  -2.931   0.995 -12.910 1.000 86.730 ? 122 TRP A C   1 
ATOM 953  C CB  ? TRP A 1 122 ?  -4.554  -0.775 -12.205 1.000 86.730 ? 122 TRP A CB  1 
ATOM 954  O O   ? TRP A 1 122 ?  -3.069   1.977 -12.176 1.000 86.730 ? 122 TRP A O   1 
ATOM 955  C CG  ? TRP A 1 122 ?  -4.804  -2.221 -11.901 1.000 86.730 ? 122 TRP A CG  1 
ATOM 956  C CD1 ? TRP A 1 122 ?  -4.953  -3.239 -12.803 1.000 86.730 ? 122 TRP A CD1 1 
ATOM 957  C CD2 ? TRP A 1 122 ?  -4.939  -2.811 -10.605 1.000 86.730 ? 122 TRP A CD2 1 
ATOM 958  C CE2 ? TRP A 1 122 ?  -5.168  -4.192 -10.795 1.000 86.730 ? 122 TRP A CE2 1 
ATOM 959  C CE3 ? TRP A 1 122 ?  -4.887  -2.306  -9.299 1.000 86.730 ? 122 TRP A CE3 1 
ATOM 960  N NE1 ? TRP A 1 122 ?  -5.172  -4.426 -12.144 1.000 86.730 ? 122 TRP A NE1 1 
ATOM 961  C CH2 ? TRP A 1 122 ?  -5.290  -4.553  -8.459 1.000 86.730 ? 122 TRP A CH2 1 
ATOM 962  C CZ2 ? TRP A 1 122 ?  -5.345  -5.074  -9.726 1.000 86.730 ? 122 TRP A CZ2 1 
ATOM 963  C CZ3 ? TRP A 1 122 ?  -5.064  -3.185  -8.236 1.000 86.730 ? 122 TRP A CZ3 1 
ATOM 964  N N   ? GLY A 1 123 ?  -2.156   1.241 -13.929 1.000 65.960 ? 123 GLY A N   1 
ATOM 965  C CA  ? GLY A 1 123 ?  -1.923   2.534 -14.553 1.000 65.960 ? 123 GLY A CA  1 
ATOM 966  C C   ? GLY A 1 123 ?  -1.378   2.426 -15.965 1.000 65.960 ? 123 GLY A C   1 
ATOM 967  O O   ? GLY A 1 123 ?  -1.016   1.336 -16.414 1.000 65.960 ? 123 GLY A O   1 
ATOM 968  N N   ? ASN A 1 124 ?  -1.751   3.348 -16.948 1.000 53.350 ? 124 ASN A N   1 
ATOM 969  C CA  ? ASN A 1 124 ?  -1.651   3.367 -18.403 1.000 53.350 ? 124 ASN A CA  1 
ATOM 970  C C   ? ASN A 1 124 ?  -0.197   3.368 -18.866 1.000 53.350 ? 124 ASN A C   1 
ATOM 971  C CB  ? ASN A 1 124 ?  -2.391   4.577 -18.977 1.000 53.350 ? 124 ASN A CB  1 
ATOM 972  O O   ? ASN A 1 124 ?   0.579   4.248 -18.487 1.000 53.350 ? 124 ASN A O   1 
ATOM 973  C CG  ? ASN A 1 124 ?  -3.265   4.220 -20.163 1.000 53.350 ? 124 ASN A CG  1 
ATOM 974  N ND2 ? ASN A 1 124 ?  -4.106   5.157 -20.583 1.000 53.350 ? 124 ASN A ND2 1 
ATOM 975  O OD1 ? ASN A 1 124 ?  -3.184   3.110 -20.696 1.000 53.350 ? 124 ASN A OD1 1 
ATOM 976  N N   ? THR A 1 125 ?   0.394   2.244 -19.227 1.000 52.220 ? 125 THR A N   1 
ATOM 977  C CA  ? THR A 1 125 ?   1.557   2.119 -20.098 1.000 52.220 ? 125 THR A CA  1 
ATOM 978  C C   ? THR A 1 125 ?   1.183   2.424 -21.546 1.000 52.220 ? 125 THR A C   1 
ATOM 979  C CB  ? THR A 1 125 ?   2.173   0.711 -20.009 1.000 52.220 ? 125 THR A CB  1 
ATOM 980  O O   ? THR A 1 125 ?   0.014   2.328 -21.924 1.000 52.220 ? 125 THR A O   1 
ATOM 981  C CG2 ? THR A 1 125 ?   2.659   0.411 -18.595 1.000 52.220 ? 125 THR A CG2 1 
ATOM 982  O OG1 ? THR A 1 125 ?   1.186  -0.260 -20.380 1.000 52.220 ? 125 THR A OG1 1 
ATOM 983  N N   ? MET A 1 126 ?   1.512   3.651 -22.022 1.000 47.550 ? 126 MET A N   1 
ATOM 984  C CA  ? MET A 1 126 ?   1.390   4.131 -23.396 1.000 47.550 ? 126 MET A CA  1 
ATOM 985  C C   ? MET A 1 126 ?   0.826   3.043 -24.304 1.000 47.550 ? 126 MET A C   1 
ATOM 986  C CB  ? MET A 1 126 ?   2.747   4.601 -23.924 1.000 47.550 ? 126 MET A CB  1 
ATOM 987  O O   ? MET A 1 126 ?   0.058   3.332 -25.223 1.000 47.550 ? 126 MET A O   1 
ATOM 988  C CG  ? MET A 1 126 ?   3.127   6.002 -23.474 1.000 47.550 ? 126 MET A CG  1 
ATOM 989  S SD  ? MET A 1 126 ?   4.291   6.821 -24.633 1.000 47.550 ? 126 MET A SD  1 
ATOM 990  C CE  ? MET A 1 126 ?   5.842   6.012 -24.153 1.000 47.550 ? 126 MET A CE  1 
ATOM 991  N N   ? ASN A 1 127 ?   0.118   1.862 -23.753 1.000 44.560 ? 127 ASN A N   1 
ATOM 992  C CA  ? ASN A 1 127 ?  -0.433   0.948 -24.748 1.000 44.560 ? 127 ASN A CA  1 
ATOM 993  C C   ? ASN A 1 127 ?  -1.047  -0.287 -24.096 1.000 44.560 ? 127 ASN A C   1 
ATOM 994  C CB  ? ASN A 1 127 ?   0.644   0.537 -25.754 1.000 44.560 ? 127 ASN A CB  1 
ATOM 995  O O   ? ASN A 1 127 ?  -1.708  -1.084 -24.765 1.000 44.560 ? 127 ASN A O   1 
ATOM 996  C CG  ? ASN A 1 127 ?   0.815   1.547 -26.872 1.000 44.560 ? 127 ASN A CG  1 
ATOM 997  N ND2 ? ASN A 1 127 ?   1.944   1.477 -27.567 1.000 44.560 ? 127 ASN A ND2 1 
ATOM 998  O OD1 ? ASN A 1 127 ?  -0.060   2.384 -27.109 1.000 44.560 ? 127 ASN A OD1 1 
ATOM 999  N N   ? ASN A 1 128 ?  -1.632  -0.293 -22.748 1.000 54.380 ? 128 ASN A N   1 
ATOM 1000 C CA  ? ASN A 1 128 ?  -2.356  -1.398 -22.129 1.000 54.380 ? 128 ASN A CA  1 
ATOM 1001 C C   ? ASN A 1 128 ?  -2.429  -1.240 -20.613 1.000 54.380 ? 128 ASN A C   1 
ATOM 1002 C CB  ? ASN A 1 128 ?  -1.708  -2.735 -22.493 1.000 54.380 ? 128 ASN A CB  1 
ATOM 1003 O O   ? ASN A 1 128 ?  -1.987  -2.120 -19.871 1.000 54.380 ? 128 ASN A O   1 
ATOM 1004 C CG  ? ASN A 1 128 ?  -2.154  -3.251 -23.847 1.000 54.380 ? 128 ASN A CG  1 
ATOM 1005 N ND2 ? ASN A 1 128 ?  -1.469  -4.272 -24.348 1.000 54.380 ? 128 ASN A ND2 1 
ATOM 1006 O OD1 ? ASN A 1 128 ?  -3.106  -2.734 -24.439 1.000 54.380 ? 128 ASN A OD1 1 
ATOM 1007 N N   ? GLY A 1 129 ?  -2.779  -0.045 -20.135 1.000 63.050 ? 129 GLY A N   1 
ATOM 1008 C CA  ? GLY A 1 129 ?  -2.848   0.409 -18.755 1.000 63.050 ? 129 GLY A CA  1 
ATOM 1009 C C   ? GLY A 1 129 ?  -3.975  -0.236 -17.970 1.000 63.050 ? 129 GLY A C   1 
ATOM 1010 O O   ? GLY A 1 129 ?  -4.247   0.151 -16.832 1.000 63.050 ? 129 GLY A O   1 
ATOM 1011 N N   ? ASP A 1 130 ?  -4.522  -1.378 -18.603 1.000 80.260 ? 130 ASP A N   1 
ATOM 1012 C CA  ? ASP A 1 130 ?  -5.672  -1.961 -17.921 1.000 80.260 ? 130 ASP A CA  1 
ATOM 1013 C C   ? ASP A 1 130 ?  -5.287  -3.252 -17.201 1.000 80.260 ? 130 ASP A C   1 
ATOM 1014 C CB  ? ASP A 1 130 ?  -6.805  -2.230 -18.913 1.000 80.260 ? 130 ASP A CB  1 
ATOM 1015 O O   ? ASP A 1 130 ?  -6.010  -3.714 -16.316 1.000 80.260 ? 130 ASP A O   1 
ATOM 1016 C CG  ? ASP A 1 130 ?  -7.349  -0.964 -19.551 1.000 80.260 ? 130 ASP A CG  1 
ATOM 1017 O OD1 ? ASP A 1 130 ?  -7.482   0.063 -18.850 1.000 80.260 ? 130 ASP A OD1 1 
ATOM 1018 O OD2 ? ASP A 1 130 ?  -7.649  -0.993 -20.764 1.000 80.260 ? 130 ASP A OD2 1 
ATOM 1019 N N   ? GLU A 1 131 ?  -4.090  -3.758 -17.584 1.000 90.120 ? 131 GLU A N   1 
ATOM 1020 C CA  ? GLU A 1 131 ?  -3.596  -4.958 -16.916 1.000 90.120 ? 131 GLU A CA  1 
ATOM 1021 C C   ? GLU A 1 131 ?  -2.650  -4.603 -15.772 1.000 90.120 ? 131 GLU A C   1 
ATOM 1022 C CB  ? GLU A 1 131 ?  -2.890  -5.878 -17.915 1.000 90.120 ? 131 GLU A CB  1 
ATOM 1023 O O   ? GLU A 1 131 ?  -1.926  -3.607 -15.844 1.000 90.120 ? 131 GLU A O   1 
ATOM 1024 C CG  ? GLU A 1 131 ?  -3.812  -6.447 -18.984 1.000 90.120 ? 131 GLU A CG  1 
ATOM 1025 C CD  ? GLU A 1 131 ?  -3.072  -7.218 -20.066 1.000 90.120 ? 131 GLU A CD  1 
ATOM 1026 O OE1 ? GLU A 1 131 ?  -3.722  -7.970 -20.827 1.000 90.120 ? 131 GLU A OE1 1 
ATOM 1027 O OE2 ? GLU A 1 131 ?  -1.833  -7.070 -20.152 1.000 90.120 ? 131 GLU A OE2 1 
ATOM 1028 N N   ? LEU A 1 132 ?  -2.695  -5.354 -14.778 1.000 91.940 ? 132 LEU A N   1 
ATOM 1029 C CA  ? LEU A 1 132 ?  -1.864  -5.173 -13.594 1.000 91.940 ? 132 LEU A CA  1 
ATOM 1030 C C   ? LEU A 1 132 ?  -0.383  -5.213 -13.957 1.000 91.940 ? 132 LEU A C   1 
ATOM 1031 C CB  ? LEU A 1 132 ?  -2.175  -6.249 -12.550 1.000 91.940 ? 132 LEU A CB  1 
ATOM 1032 O O   ? LEU A 1 132 ?   0.063  -6.122 -14.661 1.000 91.940 ? 132 LEU A O   1 
ATOM 1033 C CG  ? LEU A 1 132 ?  -1.513  -6.078 -11.182 1.000 91.940 ? 132 LEU A CG  1 
ATOM 1034 C CD1 ? LEU A 1 132 ?  -1.984  -4.786 -10.523 1.000 91.940 ? 132 LEU A CD1 1 
ATOM 1035 C CD2 ? LEU A 1 132 ?  -1.811  -7.278 -10.290 1.000 91.940 ? 132 LEU A CD2 1 
ATOM 1036 N N   ? GLN A 1 133 ?   0.316  -4.172 -13.457 1.000 93.140 ? 133 GLN A N   1 
ATOM 1037 C CA  ? GLN A 1 133 ?   1.753  -4.052 -13.679 1.000 93.140 ? 133 GLN A CA  1 
ATOM 1038 C C   ? GLN A 1 133 ?   2.529  -4.256 -12.381 1.000 93.140 ? 133 GLN A C   1 
ATOM 1039 C CB  ? GLN A 1 133 ?   2.091  -2.689 -14.284 1.000 93.140 ? 133 GLN A CB  1 
ATOM 1040 O O   ? GLN A 1 133 ?   2.036  -3.932 -11.299 1.000 93.140 ? 133 GLN A O   1 
ATOM 1041 C CG  ? GLN A 1 133 ?   1.376  -2.404 -15.598 1.000 93.140 ? 133 GLN A CG  1 
ATOM 1042 C CD  ? GLN A 1 133 ?   1.818  -3.326 -16.718 1.000 93.140 ? 133 GLN A CD  1 
ATOM 1043 N NE2 ? GLN A 1 133 ?   0.860  -3.995 -17.350 1.000 93.140 ? 133 GLN A NE2 1 
ATOM 1044 O OE1 ? GLN A 1 133 ?   3.012  -3.436 -17.015 1.000 93.140 ? 133 GLN A OE1 1 
ATOM 1045 N N   ? CYS A 1 134 ?   3.832  -4.795 -12.542 1.000 93.930 ? 134 CYS A N   1 
ATOM 1046 C CA  ? CYS A 1 134 ?   4.725  -5.005 -11.408 1.000 93.930 ? 134 CYS A CA  1 
ATOM 1047 C C   ? CYS A 1 134 ?   6.108  -4.429 -11.689 1.000 93.930 ? 134 CYS A C   1 
ATOM 1048 C CB  ? CYS A 1 134 ?   4.839  -6.494 -11.084 1.000 93.930 ? 134 CYS A CB  1 
ATOM 1049 O O   ? CYS A 1 134 ?   6.529  -4.350 -12.844 1.000 93.930 ? 134 CYS A O   1 
ATOM 1050 S SG  ? CYS A 1 134 ?   3.299  -7.230 -10.493 1.000 93.930 ? 134 CYS A SG  1 
ATOM 1051 N N   ? LEU A 1 135 ?   6.700  -4.080 -10.508 1.000 93.680 ? 135 LEU A N   1 
ATOM 1052 C CA  ? LEU A 1 135 ?   8.054  -3.539 -10.571 1.000 93.680 ? 135 LEU A CA  1 
ATOM 1053 C C   ? LEU A 1 135 ?   8.861  -3.952  -9.344 1.000 93.680 ? 135 LEU A C   1 
ATOM 1054 C CB  ? LEU A 1 135 ?   8.017  -2.013 -10.681 1.000 93.680 ? 135 LEU A CB  1 
ATOM 1055 O O   ? LEU A 1 135 ?   8.411  -3.771  -8.210 1.000 93.680 ? 135 LEU A O   1 
ATOM 1056 C CG  ? LEU A 1 135 ?   9.351  -1.287 -10.499 1.000 93.680 ? 135 LEU A CG  1 
ATOM 1057 C CD1 ? LEU A 1 135 ?  10.310  -1.650 -11.627 1.000 93.680 ? 135 LEU A CD1 1 
ATOM 1058 C CD2 ? LEU A 1 135 ?   9.135   0.221 -10.437 1.000 93.680 ? 135 LEU A CD2 1 
ATOM 1059 N N   ? ASP A 1 136 ?  10.030  -4.457  -9.615 1.000 95.450 ? 136 ASP A N   1 
ATOM 1060 C CA  ? ASP A 1 136 ?  10.973  -4.718  -8.532 1.000 95.450 ? 136 ASP A CA  1 
ATOM 1061 C C   ? ASP A 1 136 ?  11.935  -3.547  -8.347 1.000 95.450 ? 136 ASP A C   1 
ATOM 1062 C CB  ? ASP A 1 136 ?  11.756  -6.005  -8.801 1.000 95.450 ? 136 ASP A CB  1 
ATOM 1063 O O   ? ASP A 1 136 ?  12.593  -3.121  -9.299 1.000 95.450 ? 136 ASP A O   1 
ATOM 1064 C CG  ? ASP A 1 136 ?  10.884  -7.248  -8.766 1.000 95.450 ? 136 ASP A CG  1 
ATOM 1065 O OD1 ? ASP A 1 136 ?  10.184  -7.473  -7.755 1.000 95.450 ? 136 ASP A OD1 1 
ATOM 1066 O OD2 ? ASP A 1 136 ?  10.899  -8.010  -9.756 1.000 95.450 ? 136 ASP A OD2 1 
ATOM 1067 N N   ? ALA A 1 137 ?  11.952  -3.111  -7.103 1.000 95.530 ? 137 ALA A N   1 
ATOM 1068 C CA  ? ALA A 1 137 ?  12.797  -1.952  -6.826 1.000 95.530 ? 137 ALA A CA  1 
ATOM 1069 C C   ? ALA A 1 137 ?  13.392  -2.029  -5.423 1.000 95.530 ? 137 ALA A C   1 
ATOM 1070 C CB  ? ALA A 1 137 ?  11.998  -0.661  -6.991 1.000 95.530 ? 137 ALA A CB  1 
ATOM 1071 O O   ? ALA A 1 137 ?  12.763  -2.556  -4.503 1.000 95.530 ? 137 ALA A O   1 
ATOM 1072 N N   ? PRO A 1 138 ?  14.641  -1.444  -5.282 1.000 96.460 ? 138 PRO A N   1 
ATOM 1073 C CA  ? PRO A 1 138 ?  15.292  -1.458  -3.970 1.000 96.460 ? 138 PRO A CA  1 
ATOM 1074 C C   ? PRO A 1 138 ?  14.783  -0.353  -3.047 1.000 96.460 ? 138 PRO A C   1 
ATOM 1075 C CB  ? PRO A 1 138 ?  16.770  -1.250  -4.307 1.000 96.460 ? 138 PRO A CB  1 
ATOM 1076 O O   ? PRO A 1 138 ?  14.404   0.723  -3.517 1.000 96.460 ? 138 PRO A O   1 
ATOM 1077 C CG  ? PRO A 1 138 ?  16.766  -0.401  -5.537 1.000 96.460 ? 138 PRO A CG  1 
ATOM 1078 C CD  ? PRO A 1 138 ?  15.603  -0.809  -6.395 1.000 96.460 ? 138 PRO A CD  1 
ATOM 1079 N N   ? VAL A 1 139 ?  14.841  -0.691  -1.746 1.000 96.300 ? 139 VAL A N   1 
ATOM 1080 C CA  ? VAL A 1 139 ?  14.661   0.350  -0.739 1.000 96.300 ? 139 VAL A CA  1 
ATOM 1081 C C   ? VAL A 1 139 ?  15.898   1.242  -0.690 1.000 96.300 ? 139 VAL A C   1 
ATOM 1082 C CB  ? VAL A 1 139 ?  14.384  -0.254   0.656 1.000 96.300 ? 139 VAL A CB  1 
ATOM 1083 O O   ? VAL A 1 139 ?  17.028   0.748  -0.680 1.000 96.300 ? 139 VAL A O   1 
ATOM 1084 C CG1 ? VAL A 1 139 ?  14.247   0.850   1.704 1.000 96.300 ? 139 VAL A CG1 1 
ATOM 1085 C CG2 ? VAL A 1 139 ?  13.126  -1.120   0.622 1.000 96.300 ? 139 VAL A CG2 1 
ATOM 1086 N N   ? LEU A 1 140 ?  15.617   2.533  -0.617 1.000 93.650 ? 140 LEU A N   1 
ATOM 1087 C CA  ? LEU A 1 140 ?  16.718   3.489  -0.607 1.000 93.650 ? 140 LEU A CA  1 
ATOM 1088 C C   ? LEU A 1 140 ?  16.970   4.014   0.802 1.000 93.650 ? 140 LEU A C   1 
ATOM 1089 C CB  ? LEU A 1 140 ?  16.424   4.656  -1.554 1.000 93.650 ? 140 LEU A CB  1 
ATOM 1090 O O   ? LEU A 1 140 ?  16.073   3.990   1.648 1.000 93.650 ? 140 LEU A O   1 
ATOM 1091 C CG  ? LEU A 1 140 ?  16.112   4.289  -3.006 1.000 93.650 ? 140 LEU A CG  1 
ATOM 1092 C CD1 ? LEU A 1 140 ?  15.708   5.532  -3.791 1.000 93.650 ? 140 LEU A CD1 1 
ATOM 1093 C CD2 ? LEU A 1 140 ?  17.311   3.606  -3.654 1.000 93.650 ? 140 LEU A CD2 1 
ATOM 1094 N N   ? LEU A 1 141 ?  18.239   4.436   1.106 1.000 84.420 ? 141 LEU A N   1 
ATOM 1095 C CA  ? LEU A 1 141 ?  18.705   4.872   2.418 1.000 84.420 ? 141 LEU A CA  1 
ATOM 1096 C C   ? LEU A 1 141 ?  18.148   6.249   2.763 1.000 84.420 ? 141 LEU A C   1 
ATOM 1097 C CB  ? LEU A 1 141 ?  20.235   4.902   2.461 1.000 84.420 ? 141 LEU A CB  1 
ATOM 1098 O O   ? LEU A 1 141 ?  17.824   6.520   3.922 1.000 84.420 ? 141 LEU A O   1 
ATOM 1099 C CG  ? LEU A 1 141 ?  20.938   3.546   2.528 1.000 84.420 ? 141 LEU A CG  1 
ATOM 1100 C CD1 ? LEU A 1 141 ?  22.439   3.716   2.319 1.000 84.420 ? 141 LEU A CD1 1 
ATOM 1101 C CD2 ? LEU A 1 141 ?  20.653   2.860   3.860 1.000 84.420 ? 141 LEU A CD2 1 
ATOM 1102 N N   ? SER A 1 142 ?  17.902   7.069   1.881 1.000 78.460 ? 142 SER A N   1 
ATOM 1103 C CA  ? SER A 1 142 ?  17.350   8.376   2.224 1.000 78.460 ? 142 SER A CA  1 
ATOM 1104 C C   ? SER A 1 142 ?  17.084   9.209   0.975 1.000 78.460 ? 142 SER A C   1 
ATOM 1105 C CB  ? SER A 1 142 ?  18.297   9.130   3.159 1.000 78.460 ? 142 SER A CB  1 
ATOM 1106 O O   ? SER A 1 142 ?  17.556   8.874  -0.113 1.000 78.460 ? 142 SER A O   1 
ATOM 1107 O OG  ? SER A 1 142 ?  19.467   9.535   2.469 1.000 78.460 ? 142 SER A OG  1 
ATOM 1108 N N   ? TYR A 1 143 ?  16.131  10.065   0.997 1.000 78.570 ? 143 TYR A N   1 
ATOM 1109 C CA  ? TYR A 1 143 ?  15.792  11.207   0.154 1.000 78.570 ? 143 TYR A CA  1 
ATOM 1110 C C   ? TYR A 1 143 ?  15.916  12.513   0.929 1.000 78.570 ? 143 TYR A C   1 
ATOM 1111 C CB  ? TYR A 1 143 ?  14.371  11.062  -0.401 1.000 78.570 ? 143 TYR A CB  1 
ATOM 1112 O O   ? TYR A 1 143 ?  14.948  12.976   1.536 1.000 78.570 ? 143 TYR A O   1 
ATOM 1113 C CG  ? TYR A 1 143 ?  14.128  11.857  -1.661 1.000 78.570 ? 143 TYR A CG  1 
ATOM 1114 C CD1 ? TYR A 1 143 ?  12.879  11.855  -2.278 1.000 78.570 ? 143 TYR A CD1 1 
ATOM 1115 C CD2 ? TYR A 1 143 ?  15.146  12.610  -2.236 1.000 78.570 ? 143 TYR A CD2 1 
ATOM 1116 C CE1 ? TYR A 1 143 ?  12.651  12.584  -3.441 1.000 78.570 ? 143 TYR A CE1 1 
ATOM 1117 C CE2 ? TYR A 1 143 ?  14.928  13.344  -3.398 1.000 78.570 ? 143 TYR A CE2 1 
ATOM 1118 O OH  ? TYR A 1 143 ?  13.459  14.049  -5.142 1.000 78.570 ? 143 TYR A OH  1 
ATOM 1119 C CZ  ? TYR A 1 143 ?  13.680  13.325  -3.992 1.000 78.570 ? 143 TYR A CZ  1 
ATOM 1120 N N   ? PRO A 1 144 ?  17.270  12.808   1.275 1.000 73.270 ? 144 PRO A N   1 
ATOM 1121 C CA  ? PRO A 1 144 ?  17.585  13.855   2.250 1.000 73.270 ? 144 PRO A CA  1 
ATOM 1122 C C   ? PRO A 1 144 ?  16.709  15.095   2.087 1.000 73.270 ? 144 PRO A C   1 
ATOM 1123 C CB  ? PRO A 1 144 ?  19.051  14.181   1.956 1.000 73.270 ? 144 PRO A CB  1 
ATOM 1124 O O   ? PRO A 1 144 ?  16.572  15.618   0.978 1.000 73.270 ? 144 PRO A O   1 
ATOM 1125 C CG  ? PRO A 1 144 ?  19.578  12.971   1.253 1.000 73.270 ? 144 PRO A CG  1 
ATOM 1126 C CD  ? PRO A 1 144 ?  18.445  12.318   0.514 1.000 73.270 ? 144 PRO A CD  1 
ATOM 1127 N N   ? GLY A 1 145 ?  15.986  15.486   3.295 1.000 72.350 ? 145 GLY A N   1 
ATOM 1128 C CA  ? GLY A 1 145 ?  15.324  16.773   3.441 1.000 72.350 ? 145 GLY A CA  1 
ATOM 1129 C C   ? GLY A 1 145 ?  13.939  16.804   2.824 1.000 72.350 ? 145 GLY A C   1 
ATOM 1130 O O   ? GLY A 1 145 ?  13.285  17.849   2.807 1.000 72.350 ? 145 GLY A O   1 
ATOM 1131 N N   ? MET A 1 146 ?  13.481  15.556   2.445 1.000 77.590 ? 146 MET A N   1 
ATOM 1132 C CA  ? MET A 1 146 ?  12.235  15.567   1.683 1.000 77.590 ? 146 MET A CA  1 
ATOM 1133 C C   ? MET A 1 146 ?  11.265  14.515   2.211 1.000 77.590 ? 146 MET A C   1 
ATOM 1134 C CB  ? MET A 1 146 ?  12.510  15.328   0.198 1.000 77.590 ? 146 MET A CB  1 
ATOM 1135 O O   ? MET A 1 146 ?  10.091  14.504   1.837 1.000 77.590 ? 146 MET A O   1 
ATOM 1136 C CG  ? MET A 1 146 ?  13.262  16.464  -0.477 1.000 77.590 ? 146 MET A CG  1 
ATOM 1137 S SD  ? MET A 1 146 ?  13.424  16.220  -2.289 1.000 77.590 ? 146 MET A SD  1 
ATOM 1138 C CE  ? MET A 1 146 ?  11.751  16.675  -2.824 1.000 77.590 ? 146 MET A CE  1 
ATOM 1139 N N   ? ILE A 1 147 ?  11.782  13.546   3.202 1.000 88.020 ? 147 ILE A N   1 
ATOM 1140 C CA  ? ILE A 1 147 ?  10.812  12.582   3.708 1.000 88.020 ? 147 ILE A CA  1 
ATOM 1141 C C   ? ILE A 1 147 ?  10.948  12.461   5.224 1.000 88.020 ? 147 ILE A C   1 
ATOM 1142 C CB  ? ILE A 1 147 ?  10.990  11.199   3.042 1.000 88.020 ? 147 ILE A CB  1 
ATOM 1143 O O   ? ILE A 1 147 ?  12.025  12.694   5.778 1.000 88.020 ? 147 ILE A O   1 
ATOM 1144 C CG1 ? ILE A 1 147 ?  12.386  10.638   3.339 1.000 88.020 ? 147 ILE A CG1 1 
ATOM 1145 C CG2 ? ILE A 1 147 ?  10.746  11.291   1.533 1.000 88.020 ? 147 ILE A CG2 1 
ATOM 1146 C CD1 ? ILE A 1 147 ?  12.579   9.194   2.898 1.000 88.020 ? 147 ILE A CD1 1 
ATOM 1147 N N   ? THR A 1 148 ?   9.823  12.366   6.026 1.000 92.280 ? 148 THR A N   1 
ATOM 1148 C CA  ? THR A 1 148 ?   9.740  12.184   7.471 1.000 92.280 ? 148 THR A CA  1 
ATOM 1149 C C   ? THR A 1 148 ?  10.109  10.755   7.858 1.000 92.280 ? 148 THR A C   1 
ATOM 1150 C CB  ? THR A 1 148 ?   8.329  12.512   7.995 1.000 92.280 ? 148 THR A CB  1 
ATOM 1151 O O   ? THR A 1 148 ?  10.369   9.919   6.990 1.000 92.280 ? 148 THR A O   1 
ATOM 1152 C CG2 ? THR A 1 148 ?   7.839  13.851   7.453 1.000 92.280 ? 148 THR A CG2 1 
ATOM 1153 O OG1 ? THR A 1 148 ?   7.422  11.482   7.584 1.000 92.280 ? 148 THR A OG1 1 
ATOM 1154 N N   ? GLU A 1 149 ?  10.183  10.449   9.191 1.000 93.380 ? 149 GLU A N   1 
ATOM 1155 C CA  ? GLU A 1 149 ?  10.471   9.114   9.707 1.000 93.380 ? 149 GLU A CA  1 
ATOM 1156 C C   ? GLU A 1 149 ?   9.345   8.139   9.375 1.000 93.380 ? 149 GLU A C   1 
ATOM 1157 C CB  ? GLU A 1 149 ?  10.697   9.160  11.221 1.000 93.380 ? 149 GLU A CB  1 
ATOM 1158 O O   ? GLU A 1 149 ?   9.505   6.926   9.521 1.000 93.380 ? 149 GLU A O   1 
ATOM 1159 C CG  ? GLU A 1 149 ?   9.461   9.554  12.016 1.000 93.380 ? 149 GLU A CG  1 
ATOM 1160 C CD  ? GLU A 1 149 ?   9.713   9.641  13.513 1.000 93.380 ? 149 GLU A CD  1 
ATOM 1161 O OE1 ? GLU A 1 149 ?   8.769   9.963  14.269 1.000 93.380 ? 149 GLU A OE1 1 
ATOM 1162 O OE2 ? GLU A 1 149 ?  10.864   9.386  13.932 1.000 93.380 ? 149 GLU A OE2 1 
ATOM 1163 N N   ? ASN A 1 150 ?   8.203   8.676   8.890 1.000 95.670 ? 150 ASN A N   1 
ATOM 1164 C CA  ? ASN A 1 150 ?   7.041   7.856   8.567 1.000 95.670 ? 150 ASN A CA  1 
ATOM 1165 C C   ? ASN A 1 150 ?   6.991   7.514   7.080 1.000 95.670 ? 150 ASN A C   1 
ATOM 1166 C CB  ? ASN A 1 150 ?   5.751   8.560   8.992 1.000 95.670 ? 150 ASN A CB  1 
ATOM 1167 O O   ? ASN A 1 150 ?   6.008   6.945   6.602 1.000 95.670 ? 150 ASN A O   1 
ATOM 1168 C CG  ? ASN A 1 150 ?   5.624   8.686  10.498 1.000 95.670 ? 150 ASN A CG  1 
ATOM 1169 N ND2 ? ASN A 1 150 ?   5.156   9.840  10.959 1.000 95.670 ? 150 ASN A ND2 1 
ATOM 1170 O OD1 ? ASN A 1 150 ?   5.945   7.755  11.240 1.000 95.670 ? 150 ASN A OD1 1 
ATOM 1171 N N   ? MET A 1 151 ?   8.031   7.858   6.387 1.000 95.760 ? 151 MET A N   1 
ATOM 1172 C CA  ? MET A 1 151 ?   8.090   7.642   4.945 1.000 95.760 ? 151 MET A CA  1 
ATOM 1173 C C   ? MET A 1 151 ?   9.319   6.823   4.567 1.000 95.760 ? 151 MET A C   1 
ATOM 1174 C CB  ? MET A 1 151 ?   8.103   8.978   4.200 1.000 95.760 ? 151 MET A CB  1 
ATOM 1175 O O   ? MET A 1 151 ?  10.302   6.791   5.311 1.000 95.760 ? 151 MET A O   1 
ATOM 1176 C CG  ? MET A 1 151 ?   6.854   9.815   4.420 1.000 95.760 ? 151 MET A CG  1 
ATOM 1177 S SD  ? MET A 1 151 ?   6.989  11.489   3.681 1.000 95.760 ? 151 MET A SD  1 
ATOM 1178 C CE  ? MET A 1 151 ?   5.443  12.228   4.276 1.000 95.760 ? 151 MET A CE  1 
ATOM 1179 N N   ? MET A 1 152 ?   9.167   6.122   3.368 1.000 95.280 ? 152 MET A N   1 
ATOM 1180 C CA  ? MET A 1 152 ?  10.269   5.347   2.806 1.000 95.280 ? 152 MET A CA  1 
ATOM 1181 C C   ? MET A 1 152 ?  10.372   5.561   1.299 1.000 95.280 ? 152 MET A C   1 
ATOM 1182 C CB  ? MET A 1 152 ?  10.092   3.859   3.112 1.000 95.280 ? 152 MET A CB  1 
ATOM 1183 O O   ? MET A 1 152 ?   9.372   5.852   0.640 1.000 95.280 ? 152 MET A O   1 
ATOM 1184 C CG  ? MET A 1 152 ?   8.902   3.226   2.410 1.000 95.280 ? 152 MET A CG  1 
ATOM 1185 S SD  ? MET A 1 152 ?   8.678   1.461   2.860 1.000 95.280 ? 152 MET A SD  1 
ATOM 1186 C CE  ? MET A 1 152 ?  10.090   0.727   1.989 1.000 95.280 ? 152 MET A CE  1 
ATOM 1187 N N   ? CYS A 1 153 ?  11.610   5.373   0.774 1.000 94.420 ? 153 CYS A N   1 
ATOM 1188 C CA  ? CYS A 1 153 ?  11.855   5.518  -0.657 1.000 94.420 ? 153 CYS A CA  1 
ATOM 1189 C C   ? CYS A 1 153 ?  12.130   4.165  -1.303 1.000 94.420 ? 153 CYS A C   1 
ATOM 1190 C CB  ? CYS A 1 153 ?  13.032   6.461  -0.906 1.000 94.420 ? 153 CYS A CB  1 
ATOM 1191 O O   ? CYS A 1 153 ?  12.920   3.374  -0.784 1.000 94.420 ? 153 CYS A O   1 
ATOM 1192 S SG  ? CYS A 1 153 ?  12.744   8.150  -0.335 1.000 94.420 ? 153 CYS A SG  1 
ATOM 1193 N N   ? VAL A 1 154 ?  11.452   3.994  -2.373 1.000 94.300 ? 154 VAL A N   1 
ATOM 1194 C CA  ? VAL A 1 154 ?  11.635   2.781  -3.163 1.000 94.300 ? 154 VAL A CA  1 
ATOM 1195 C C   ? VAL A 1 154 ?  11.753   3.140  -4.642 1.000 94.300 ? 154 VAL A C   1 
ATOM 1196 C CB  ? VAL A 1 154 ?  10.475   1.783  -2.947 1.000 94.300 ? 154 VAL A CB  1 
ATOM 1197 O O   ? VAL A 1 154 ?  10.918   3.871  -5.179 1.000 94.300 ? 154 VAL A O   1 
ATOM 1198 C CG1 ? VAL A 1 154 ?  10.717   0.495  -3.732 1.000 94.300 ? 154 VAL A CG1 1 
ATOM 1199 C CG2 ? VAL A 1 154 ?  10.300   1.482  -1.460 1.000 94.300 ? 154 VAL A CG2 1 
ATOM 1200 N N   ? GLY A 1 155 ?  12.828   2.697  -5.215 1.000 93.100 ? 155 GLY A N   1 
ATOM 1201 C CA  ? GLY A 1 155 ?  13.002   2.993  -6.628 1.000 93.100 ? 155 GLY A CA  1 
ATOM 1202 C C   ? GLY A 1 155 ?  14.458   3.080  -7.045 1.000 93.100 ? 155 GLY A C   1 
ATOM 1203 O O   ? GLY A 1 155 ?  15.349   2.674  -6.295 1.000 93.100 ? 155 GLY A O   1 
ATOM 1204 N N   ? TYR A 1 156 ?  14.678   3.561  -8.271 1.000 90.740 ? 156 TYR A N   1 
ATOM 1205 C CA  ? TYR A 1 156 ?  16.002   3.702  -8.865 1.000 90.740 ? 156 TYR A CA  1 
ATOM 1206 C C   ? TYR A 1 156 ?  16.388   5.171  -8.995 1.000 90.740 ? 156 TYR A C   1 
ATOM 1207 C CB  ? TYR A 1 156 ?  16.049   3.027 -10.239 1.000 90.740 ? 156 TYR A CB  1 
ATOM 1208 O O   ? TYR A 1 156 ?  15.632   5.971  -9.551 1.000 90.740 ? 156 TYR A O   1 
ATOM 1209 C CG  ? TYR A 1 156 ?  15.771   1.544 -10.197 1.000 90.740 ? 156 TYR A CG  1 
ATOM 1210 C CD1 ? TYR A 1 156 ?  16.791   0.631  -9.943 1.000 90.740 ? 156 TYR A CD1 1 
ATOM 1211 C CD2 ? TYR A 1 156 ?  14.487   1.053 -10.411 1.000 90.740 ? 156 TYR A CD2 1 
ATOM 1212 C CE1 ? TYR A 1 156 ?  16.540  -0.737  -9.904 1.000 90.740 ? 156 TYR A CE1 1 
ATOM 1213 C CE2 ? TYR A 1 156 ?  14.224  -0.312 -10.374 1.000 90.740 ? 156 TYR A CE2 1 
ATOM 1214 O OH  ? TYR A 1 156 ?  15.000  -2.551 -10.084 1.000 90.740 ? 156 TYR A OH  1 
ATOM 1215 C CZ  ? TYR A 1 156 ?  15.255  -1.198 -10.120 1.000 90.740 ? 156 TYR A CZ  1 
ATOM 1216 N N   ? LEU A 1 157 ?  17.557   5.501  -8.548 1.000 88.840 ? 157 LEU A N   1 
ATOM 1217 C CA  ? LEU A 1 157 ?  18.005   6.888  -8.610 1.000 88.840 ? 157 LEU A CA  1 
ATOM 1218 C C   ? LEU A 1 157 ?  18.322   7.293 -10.046 1.000 88.840 ? 157 LEU A C   1 
ATOM 1219 C CB  ? LEU A 1 157 ?  19.239   7.092  -7.726 1.000 88.840 ? 157 LEU A CB  1 
ATOM 1220 O O   ? LEU A 1 157 ?  18.285   8.478 -10.383 1.000 88.840 ? 157 LEU A O   1 
ATOM 1221 C CG  ? LEU A 1 157 ?  19.017   6.982  -6.217 1.000 88.840 ? 157 LEU A CG  1 
ATOM 1222 C CD1 ? LEU A 1 157 ?  20.333   7.180  -5.472 1.000 88.840 ? 157 LEU A CD1 1 
ATOM 1223 C CD2 ? LEU A 1 157 ?  17.977   7.997  -5.754 1.000 88.840 ? 157 LEU A CD2 1 
ATOM 1224 N N   ? ASP A 1 158 ?  18.704   6.339 -10.872 1.000 89.110 ? 158 ASP A N   1 
ATOM 1225 C CA  ? ASP A 1 158 ?  19.043   6.601 -12.268 1.000 89.110 ? 158 ASP A CA  1 
ATOM 1226 C C   ? ASP A 1 158 ?  17.788   6.855 -13.099 1.000 89.110 ? 158 ASP A C   1 
ATOM 1227 C CB  ? ASP A 1 158 ?  19.836   5.432 -12.856 1.000 89.110 ? 158 ASP A CB  1 
ATOM 1228 O O   ? ASP A 1 158 ?  17.878   7.222 -14.273 1.000 89.110 ? 158 ASP A O   1 
ATOM 1229 C CG  ? ASP A 1 158 ?  21.244   5.328 -12.295 1.000 89.110 ? 158 ASP A CG  1 
ATOM 1230 O OD1 ? ASP A 1 158 ?  21.774   6.340 -11.788 1.000 89.110 ? 158 ASP A OD1 1 
ATOM 1231 O OD2 ? ASP A 1 158 ?  21.828   4.226 -12.364 1.000 89.110 ? 158 ASP A OD2 1 
ATOM 1232 N N   ? GLY A 1 159 ?  16.564   6.733 -12.466 1.000 88.040 ? 159 GLY A N   1 
ATOM 1233 C CA  ? GLY A 1 159 ?  15.303   6.956 -13.154 1.000 88.040 ? 159 GLY A CA  1 
ATOM 1234 C C   ? GLY A 1 159 ?  14.903   5.804 -14.056 1.000 88.040 ? 159 GLY A C   1 
ATOM 1235 O O   ? GLY A 1 159 ?  15.482   4.718 -13.979 1.000 88.040 ? 159 GLY A O   1 
ATOM 1236 N N   ? GLY A 1 160 ?  13.741   5.970 -14.771 1.000 84.430 ? 160 GLY A N   1 
ATOM 1237 C CA  ? GLY A 1 160 ?  13.366   4.972 -15.759 1.000 84.430 ? 160 GLY A CA  1 
ATOM 1238 C C   ? GLY A 1 160 ?  12.362   3.962 -15.235 1.000 84.430 ? 160 GLY A C   1 
ATOM 1239 O O   ? GLY A 1 160 ?  11.620   3.357 -16.012 1.000 84.430 ? 160 GLY A O   1 
ATOM 1240 N N   ? LYS A 1 161 ?  12.266   3.908 -13.897 1.000 86.430 ? 161 LYS A N   1 
ATOM 1241 C CA  ? LYS A 1 161 ?  11.315   3.003 -13.259 1.000 86.430 ? 161 LYS A CA  1 
ATOM 1242 C C   ? LYS A 1 161 ?  10.711   3.633 -12.007 1.000 86.430 ? 161 LYS A C   1 
ATOM 1243 C CB  ? LYS A 1 161 ?  11.990   1.677 -12.905 1.000 86.430 ? 161 LYS A CB  1 
ATOM 1244 O O   ? LYS A 1 161 ?  11.438   4.114 -11.136 1.000 86.430 ? 161 LYS A O   1 
ATOM 1245 C CG  ? LYS A 1 161 ?  12.592   0.951 -14.099 1.000 86.430 ? 161 LYS A CG  1 
ATOM 1246 C CD  ? LYS A 1 161 ?  13.278  -0.343 -13.678 1.000 86.430 ? 161 LYS A CD  1 
ATOM 1247 C CE  ? LYS A 1 161 ?  13.882  -1.070 -14.872 1.000 86.430 ? 161 LYS A CE  1 
ATOM 1248 N NZ  ? LYS A 1 161 ?  14.523  -2.358 -14.469 1.000 86.430 ? 161 LYS A NZ  1 
ATOM 1249 N N   ? ASP A 1 162 ?   9.361   3.518 -11.879 1.000 83.350 ? 162 ASP A N   1 
ATOM 1250 C CA  ? ASP A 1 162 ?   8.707   4.138 -10.730 1.000 83.350 ? 162 ASP A CA  1 
ATOM 1251 C C   ? ASP A 1 162 ?   7.209   3.841 -10.724 1.000 83.350 ? 162 ASP A C   1 
ATOM 1252 C CB  ? ASP A 1 162 ?   8.944   5.649 -10.729 1.000 83.350 ? 162 ASP A CB  1 
ATOM 1253 O O   ? ASP A 1 162 ?   6.649   3.427 -11.741 1.000 83.350 ? 162 ASP A O   1 
ATOM 1254 C CG  ? ASP A 1 162 ?   8.742   6.280  -9.362 1.000 83.350 ? 162 ASP A CG  1 
ATOM 1255 O OD1 ? ASP A 1 162 ?   8.464   5.548  -8.388 1.000 83.350 ? 162 ASP A OD1 1 
ATOM 1256 O OD2 ? ASP A 1 162 ?   8.859   7.520  -9.259 1.000 83.350 ? 162 ASP A OD2 1 
ATOM 1257 N N   ? SER A 1 163 ?   6.606   3.840  -9.520 1.000 82.510 ? 163 SER A N   1 
ATOM 1258 C CA  ? SER A 1 163 ?   5.155   3.987  -9.467 1.000 82.510 ? 163 SER A CA  1 
ATOM 1259 C C   ? SER A 1 163 ?   4.736   5.431  -9.722 1.000 82.510 ? 163 SER A C   1 
ATOM 1260 C CB  ? SER A 1 163 ?   4.618   3.522  -8.113 1.000 82.510 ? 163 SER A CB  1 
ATOM 1261 O O   ? SER A 1 163 ?   5.431   6.365  -9.316 1.000 82.510 ? 163 SER A O   1 
ATOM 1262 O OG  ? SER A 1 163 ?   5.160   4.303  -7.062 1.000 82.510 ? 163 SER A OG  1 
ATOM 1263 N N   ? CYS A 1 164 ?   3.788   5.575 -10.432 1.000 82.240 ? 164 CYS A N   1 
ATOM 1264 C CA  ? CYS A 1 164 ?   3.348   6.908 -10.827 1.000 82.240 ? 164 CYS A CA  1 
ATOM 1265 C C   ? CYS A 1 164 ?   1.890   7.136 -10.445 1.000 82.240 ? 164 CYS A C   1 
ATOM 1266 C CB  ? CYS A 1 164 ?   3.527   7.108 -12.332 1.000 82.240 ? 164 CYS A CB  1 
ATOM 1267 O O   ? CYS A 1 164 ?   1.290   6.314  -9.750 1.000 82.240 ? 164 CYS A O   1 
ATOM 1268 S SG  ? CYS A 1 164 ?   5.227   7.471 -12.820 1.000 82.240 ? 164 CYS A SG  1 
ATOM 1269 N N   ? GLN A 1 165 ?   1.433   8.378 -10.859 1.000 73.870 ? 165 GLN A N   1 
ATOM 1270 C CA  ? GLN A 1 165 ?   0.085   8.802 -10.498 1.000 73.870 ? 165 GLN A CA  1 
ATOM 1271 C C   ? GLN A 1 165 ?  -0.948   7.751 -10.895 1.000 73.870 ? 165 GLN A C   1 
ATOM 1272 C CB  ? GLN A 1 165 ?  -0.251  10.142 -11.155 1.000 73.870 ? 165 GLN A CB  1 
ATOM 1273 O O   ? GLN A 1 165 ?  -0.882   7.192 -11.992 1.000 73.870 ? 165 GLN A O   1 
ATOM 1274 C CG  ? GLN A 1 165 ?   0.555  11.313 -10.610 1.000 73.870 ? 165 GLN A CG  1 
ATOM 1275 C CD  ? GLN A 1 165 ?   1.962  11.371 -11.175 1.000 73.870 ? 165 GLN A CD  1 
ATOM 1276 N NE2 ? GLN A 1 165 ?   2.793  12.241 -10.610 1.000 73.870 ? 165 GLN A NE2 1 
ATOM 1277 O OE1 ? GLN A 1 165 ?   2.300  10.639 -12.111 1.000 73.870 ? 165 GLN A OE1 1 
ATOM 1278 N N   ? GLY A 1 166 ?  -1.864   7.464  -9.939 1.000 71.820 ? 166 GLY A N   1 
ATOM 1279 C CA  ? GLY A 1 166 ?  -2.905   6.485 -10.209 1.000 71.820 ? 166 GLY A CA  1 
ATOM 1280 C C   ? GLY A 1 166 ?  -2.682   5.165  -9.497 1.000 71.820 ? 166 GLY A C   1 
ATOM 1281 O O   ? GLY A 1 166 ?  -3.607   4.360  -9.365 1.000 71.820 ? 166 GLY A O   1 
ATOM 1282 N N   ? ASP A 1 167 ?  -1.575   4.947  -8.914 1.000 83.770 ? 167 ASP A N   1 
ATOM 1283 C CA  ? ASP A 1 167 ?  -1.273   3.741  -8.150 1.000 83.770 ? 167 ASP A CA  1 
ATOM 1284 C C   ? ASP A 1 167 ?  -1.206   4.040  -6.654 1.000 83.770 ? 167 ASP A C   1 
ATOM 1285 C CB  ? ASP A 1 167 ?   0.044   3.121  -8.622 1.000 83.770 ? 167 ASP A CB  1 
ATOM 1286 O O   ? ASP A 1 167 ?  -0.700   3.229  -5.875 1.000 83.770 ? 167 ASP A O   1 
ATOM 1287 C CG  ? ASP A 1 167 ?  -0.059   2.488  -9.999 1.000 83.770 ? 167 ASP A CG  1 
ATOM 1288 O OD1 ? ASP A 1 167 ?  -1.151   2.007 -10.369 1.000 83.770 ? 167 ASP A OD1 1 
ATOM 1289 O OD2 ? ASP A 1 167 ?   0.963   2.468 -10.718 1.000 83.770 ? 167 ASP A OD2 1 
ATOM 1290 N N   ? SER A 1 168 ?  -1.579   5.391  -6.387 1.000 91.260 ? 168 SER A N   1 
ATOM 1291 C CA  ? SER A 1 168 ?  -1.642   5.724  -4.968 1.000 91.260 ? 168 SER A CA  1 
ATOM 1292 C C   ? SER A 1 168 ?  -2.388   4.652  -4.180 1.000 91.260 ? 168 SER A C   1 
ATOM 1293 C CB  ? SER A 1 168 ?  -2.319   7.081  -4.765 1.000 91.260 ? 168 SER A CB  1 
ATOM 1294 O O   ? SER A 1 168 ?  -3.370   4.087  -4.667 1.000 91.260 ? 168 SER A O   1 
ATOM 1295 O OG  ? SER A 1 168 ?  -1.520   8.125  -5.295 1.000 91.260 ? 168 SER A OG  1 
ATOM 1296 N N   ? GLY A 1 169 ?  -1.735   4.314  -2.992 1.000 93.800 ? 169 GLY A N   1 
ATOM 1297 C CA  ? GLY A 1 169 ?  -2.434   3.357  -2.150 1.000 93.800 ? 169 GLY A CA  1 
ATOM 1298 C C   ? GLY A 1 169 ?  -2.074   1.916  -2.457 1.000 93.800 ? 169 GLY A C   1 
ATOM 1299 O O   ? GLY A 1 169 ?  -2.386   1.013  -1.679 1.000 93.800 ? 169 GLY A O   1 
ATOM 1300 N N   ? GLY A 1 170 ?  -1.428   1.720  -3.607 1.000 93.980 ? 170 GLY A N   1 
ATOM 1301 C CA  ? GLY A 1 170 ?  -0.937   0.404  -3.985 1.000 93.980 ? 170 GLY A CA  1 
ATOM 1302 C C   ? GLY A 1 170 ?   0.183  -0.094  -3.091 1.000 93.980 ? 170 GLY A C   1 
ATOM 1303 O O   ? GLY A 1 170 ?   0.896   0.703  -2.478 1.000 93.980 ? 170 GLY A O   1 
ATOM 1304 N N   ? PRO A 1 171 ?   0.439  -1.420  -3.122 1.000 96.820 ? 171 PRO A N   1 
ATOM 1305 C CA  ? PRO A 1 171 ?   1.330  -2.040  -2.139 1.000 96.820 ? 171 PRO A CA  1 
ATOM 1306 C C   ? PRO A 1 171 ?   2.784  -2.079  -2.602 1.000 96.820 ? 171 PRO A C   1 
ATOM 1307 C CB  ? PRO A 1 171 ?   0.765  -3.456  -1.994 1.000 96.820 ? 171 PRO A CB  1 
ATOM 1308 O O   ? PRO A 1 171 ?   3.052  -2.268  -3.792 1.000 96.820 ? 171 PRO A O   1 
ATOM 1309 C CG  ? PRO A 1 171 ?   0.178  -3.771  -3.332 1.000 96.820 ? 171 PRO A CG  1 
ATOM 1310 C CD  ? PRO A 1 171 ?  -0.434  -2.518  -3.891 1.000 96.820 ? 171 PRO A CD  1 
ATOM 1311 N N   ? VAL A 1 172 ?   3.741  -1.819  -1.642 1.000 97.560 ? 172 VAL A N   1 
ATOM 1312 C CA  ? VAL A 1 172 ?   5.147  -2.205  -1.702 1.000 97.560 ? 172 VAL A CA  1 
ATOM 1313 C C   ? VAL A 1 172 ?   5.389  -3.417  -0.806 1.000 97.560 ? 172 VAL A C   1 
ATOM 1314 C CB  ? VAL A 1 172 ?   6.073  -1.040  -1.285 1.000 97.560 ? 172 VAL A CB  1 
ATOM 1315 O O   ? VAL A 1 172 ?   5.259  -3.329   0.418 1.000 97.560 ? 172 VAL A O   1 
ATOM 1316 C CG1 ? VAL A 1 172 ?   7.536  -1.479  -1.309 1.000 97.560 ? 172 VAL A CG1 1 
ATOM 1317 C CG2 ? VAL A 1 172 ?   5.858   0.165  -2.198 1.000 97.560 ? 172 VAL A CG2 1 
ATOM 1318 N N   ? VAL A 1 173 ?   5.779  -4.546  -1.489 1.000 98.270 ? 173 VAL A N   1 
ATOM 1319 C CA  ? VAL A 1 173 ?   5.922  -5.809  -0.773 1.000 98.270 ? 173 VAL A CA  1 
ATOM 1320 C C   ? VAL A 1 173 ?   7.377  -6.269  -0.820 1.000 98.270 ? 173 VAL A C   1 
ATOM 1321 C CB  ? VAL A 1 173 ?   4.998  -6.901  -1.358 1.000 98.270 ? 173 VAL A CB  1 
ATOM 1322 O O   ? VAL A 1 173 ?   7.949  -6.429  -1.901 1.000 98.270 ? 173 VAL A O   1 
ATOM 1323 C CG1 ? VAL A 1 173 ?   5.174  -8.218  -0.605 1.000 98.270 ? 173 VAL A CG1 1 
ATOM 1324 C CG2 ? VAL A 1 173 ?   3.540  -6.446  -1.313 1.000 98.270 ? 173 VAL A CG2 1 
ATOM 1325 N N   ? CYS A 1 174 ?   7.924  -6.459   0.358 1.000 97.960 ? 174 CYS A N   1 
ATOM 1326 C CA  ? CYS A 1 174 ?   9.275  -6.985   0.515 1.000 97.960 ? 174 CYS A CA  1 
ATOM 1327 C C   ? CYS A 1 174 ?   9.260  -8.313   1.262 1.000 97.960 ? 174 CYS A C   1 
ATOM 1328 C CB  ? CYS A 1 174 ?  10.157  -5.982   1.258 1.000 97.960 ? 174 CYS A CB  1 
ATOM 1329 O O   ? CYS A 1 174 ?   8.691  -8.413   2.350 1.000 97.960 ? 174 CYS A O   1 
ATOM 1330 S SG  ? CYS A 1 174 ?  10.130  -4.322   0.546 1.000 97.960 ? 174 CYS A SG  1 
ATOM 1331 N N   ? ASN A 1 175 ?   9.885  -9.380   0.600 1.000 96.310 ? 175 ASN A N   1 
ATOM 1332 C CA  ? ASN A 1 175 ?   9.946 -10.700   1.219 1.000 96.310 ? 175 ASN A CA  1 
ATOM 1333 C C   ? ASN A 1 175 ?   8.565 -11.180   1.654 1.000 96.310 ? 175 ASN A C   1 
ATOM 1334 C CB  ? ASN A 1 175 ?  10.905 -10.690   2.411 1.000 96.310 ? 175 ASN A CB  1 
ATOM 1335 O O   ? ASN A 1 175 ?   8.405 -11.705   2.758 1.000 96.310 ? 175 ASN A O   1 
ATOM 1336 C CG  ? ASN A 1 175 ?  12.331 -10.368   2.011 1.000 96.310 ? 175 ASN A CG  1 
ATOM 1337 N ND2 ? ASN A 1 175 ?  13.009  -9.565   2.824 1.000 96.310 ? 175 ASN A ND2 1 
ATOM 1338 O OD1 ? ASN A 1 175 ?  12.820 -10.836   0.980 1.000 96.310 ? 175 ASN A OD1 1 
ATOM 1339 N N   ? GLY A 1 176 ?   7.585 -10.816   0.938 1.000 96.870 ? 176 GLY A N   1 
ATOM 1340 C CA  ? GLY A 1 176 ?   6.250 -11.365   1.115 1.000 96.870 ? 176 GLY A CA  1 
ATOM 1341 C C   ? GLY A 1 176 ?   5.431 -10.621   2.152 1.000 96.870 ? 176 GLY A C   1 
ATOM 1342 O O   ? GLY A 1 176 ?   4.400 -11.118   2.610 1.000 96.870 ? 176 GLY A O   1 
ATOM 1343 N N   ? VAL A 1 177 ?   5.879  -9.459   2.626 1.000 98.190 ? 177 VAL A N   1 
ATOM 1344 C CA  ? VAL A 1 177 ?   5.131  -8.695   3.619 1.000 98.190 ? 177 VAL A CA  1 
ATOM 1345 C C   ? VAL A 1 177 ?   4.960  -7.255   3.142 1.000 98.190 ? 177 VAL A C   1 
ATOM 1346 C CB  ? VAL A 1 177 ?   5.828  -8.721   4.998 1.000 98.190 ? 177 VAL A CB  1 
ATOM 1347 O O   ? VAL A 1 177 ?   5.789  -6.742   2.387 1.000 98.190 ? 177 VAL A O   1 
ATOM 1348 C CG1 ? VAL A 1 177 ?   5.882 -10.145   5.550 1.000 98.190 ? 177 VAL A CG1 1 
ATOM 1349 C CG2 ? VAL A 1 177 ?   7.233  -8.131   4.896 1.000 98.190 ? 177 VAL A CG2 1 
ATOM 1350 N N   ? LEU A 1 178 ?   3.908  -6.562   3.594 1.000 98.460 ? 178 LEU A N   1 
ATOM 1351 C CA  ? LEU A 1 178 ?   3.581  -5.187   3.230 1.000 98.460 ? 178 LEU A CA  1 
ATOM 1352 C C   ? LEU A 1 178 ?   4.512  -4.203   3.931 1.000 98.460 ? 178 LEU A C   1 
ATOM 1353 C CB  ? LEU A 1 178 ?   2.125  -4.871   3.585 1.000 98.460 ? 178 LEU A CB  1 
ATOM 1354 O O   ? LEU A 1 178 ?   4.488  -4.085   5.158 1.000 98.460 ? 178 LEU A O   1 
ATOM 1355 C CG  ? LEU A 1 178 ?   1.634  -3.465   3.238 1.000 98.460 ? 178 LEU A CG  1 
ATOM 1356 C CD1 ? LEU A 1 178 ?   1.710  -3.232   1.733 1.000 98.460 ? 178 LEU A CD1 1 
ATOM 1357 C CD2 ? LEU A 1 178 ?   0.211  -3.255   3.745 1.000 98.460 ? 178 LEU A CD2 1 
ATOM 1358 N N   ? GLN A 1 179 ?   5.280  -3.448   3.134 1.000 98.340 ? 179 GLN A N   1 
ATOM 1359 C CA  ? GLN A 1 179 ?   6.271  -2.546   3.708 1.000 98.340 ? 179 GLN A CA  1 
ATOM 1360 C C   ? GLN A 1 179 ?   5.919  -1.088   3.424 1.000 98.340 ? 179 GLN A C   1 
ATOM 1361 C CB  ? GLN A 1 179 ?   7.666  -2.864   3.167 1.000 98.340 ? 179 GLN A CB  1 
ATOM 1362 O O   ? GLN A 1 179 ?   6.296  -0.194   4.184 1.000 98.340 ? 179 GLN A O   1 
ATOM 1363 C CG  ? GLN A 1 179 ?   8.235  -4.183   3.671 1.000 98.340 ? 179 GLN A CG  1 
ATOM 1364 C CD  ? GLN A 1 179 ?   8.611  -4.137   5.140 1.000 98.340 ? 179 GLN A CD  1 
ATOM 1365 N NE2 ? GLN A 1 179 ?   8.688  -5.304   5.770 1.000 98.340 ? 179 GLN A NE2 1 
ATOM 1366 O OE1 ? GLN A 1 179 ?   8.831  -3.060   5.705 1.000 98.340 ? 179 GLN A OE1 1 
ATOM 1367 N N   ? GLY A 1 180 ?   5.194  -0.841   2.366 1.000 97.630 ? 180 GLY A N   1 
ATOM 1368 C CA  ? GLY A 1 180 ?   4.897   0.533   1.993 1.000 97.630 ? 180 GLY A CA  1 
ATOM 1369 C C   ? GLY A 1 180 ?   3.588   0.676   1.240 1.000 97.630 ? 180 GLY A C   1 
ATOM 1370 O O   ? GLY A 1 180 ?   3.083  -0.294   0.672 1.000 97.630 ? 180 GLY A O   1 
ATOM 1371 N N   ? ILE A 1 181 ?   3.067   1.933   1.265 1.000 97.620 ? 181 ILE A N   1 
ATOM 1372 C CA  ? ILE A 1 181 ?   1.901   2.362   0.500 1.000 97.620 ? 181 ILE A CA  1 
ATOM 1373 C C   ? ILE A 1 181 ?   2.282   3.527  -0.411 1.000 97.620 ? 181 ILE A C   1 
ATOM 1374 C CB  ? ILE A 1 181 ?   0.734   2.767   1.428 1.000 97.620 ? 181 ILE A CB  1 
ATOM 1375 O O   ? ILE A 1 181 ?   2.850   4.521   0.047 1.000 97.620 ? 181 ILE A O   1 
ATOM 1376 C CG1 ? ILE A 1 181 ?   0.315   1.583   2.307 1.000 97.620 ? 181 ILE A CG1 1 
ATOM 1377 C CG2 ? ILE A 1 181 ?  -0.452   3.287   0.609 1.000 97.620 ? 181 ILE A CG2 1 
ATOM 1378 C CD1 ? ILE A 1 181 ?  -0.580   1.967   3.477 1.000 97.620 ? 181 ILE A CD1 1 
ATOM 1379 N N   ? VAL A 1 182 ?   2.063   3.283  -1.676 1.000 95.420 ? 182 VAL A N   1 
ATOM 1380 C CA  ? VAL A 1 182 ?   2.399   4.356  -2.607 1.000 95.420 ? 182 VAL A CA  1 
ATOM 1381 C C   ? VAL A 1 182 ?   1.765   5.664  -2.139 1.000 95.420 ? 182 VAL A C   1 
ATOM 1382 C CB  ? VAL A 1 182 ?   1.939   4.024  -4.044 1.000 95.420 ? 182 VAL A CB  1 
ATOM 1383 O O   ? VAL A 1 182 ?   0.545   5.747  -1.979 1.000 95.420 ? 182 VAL A O   1 
ATOM 1384 C CG1 ? VAL A 1 182 ?   2.297   5.160  -5.001 1.000 95.420 ? 182 VAL A CG1 1 
ATOM 1385 C CG2 ? VAL A 1 182 ?   2.560   2.710  -4.513 1.000 95.420 ? 182 VAL A CG2 1 
ATOM 1386 N N   ? SER A 1 183 ?   2.580   6.712  -1.966 1.000 94.340 ? 183 SER A N   1 
ATOM 1387 C CA  ? SER A 1 183 ?   2.109   7.966  -1.386 1.000 94.340 ? 183 SER A CA  1 
ATOM 1388 C C   ? SER A 1 183 ?   2.324   9.133  -2.345 1.000 94.340 ? 183 SER A C   1 
ATOM 1389 C CB  ? SER A 1 183 ?   2.822   8.246  -0.062 1.000 94.340 ? 183 SER A CB  1 
ATOM 1390 O O   ? SER A 1 183 ?   1.361   9.715  -2.847 1.000 94.340 ? 183 SER A O   1 
ATOM 1391 O OG  ? SER A 1 183 ?   2.213   9.330   0.618 1.000 94.340 ? 183 SER A OG  1 
ATOM 1392 N N   ? TRP A 1 184 ?   3.557   9.508  -2.673 1.000 92.250 ? 184 TRP A N   1 
ATOM 1393 C CA  ? TRP A 1 184 ?   3.811  10.653  -3.541 1.000 92.250 ? 184 TRP A CA  1 
ATOM 1394 C C   ? TRP A 1 184 ?   5.171  10.532  -4.220 1.000 92.250 ? 184 TRP A C   1 
ATOM 1395 C CB  ? TRP A 1 184 ?   3.738  11.959  -2.745 1.000 92.250 ? 184 TRP A CB  1 
ATOM 1396 O O   ? TRP A 1 184 ?   5.943   9.619  -3.917 1.000 92.250 ? 184 TRP A O   1 
ATOM 1397 C CG  ? TRP A 1 184 ?   4.732  12.046  -1.626 1.000 92.250 ? 184 TRP A CG  1 
ATOM 1398 C CD1 ? TRP A 1 184 ?   4.564  11.617  -0.339 1.000 92.250 ? 184 TRP A CD1 1 
ATOM 1399 C CD2 ? TRP A 1 184 ?   6.049  12.601  -1.695 1.000 92.250 ? 184 TRP A CD2 1 
ATOM 1400 C CE2 ? TRP A 1 184 ?   6.623  12.475  -0.410 1.000 92.250 ? 184 TRP A CE2 1 
ATOM 1401 C CE3 ? TRP A 1 184 ?   6.800  13.193  -2.719 1.000 92.250 ? 184 TRP A CE3 1 
ATOM 1402 N NE1 ? TRP A 1 184 ?   5.698  11.872   0.397 1.000 92.250 ? 184 TRP A NE1 1 
ATOM 1403 C CH2 ? TRP A 1 184 ?   8.629  13.495  -1.143 1.000 92.250 ? 184 TRP A CH2 1 
ATOM 1404 C CZ2 ? TRP A 1 184 ?   7.916  12.920  -0.124 1.000 92.250 ? 184 TRP A CZ2 1 
ATOM 1405 C CZ3 ? TRP A 1 184 ?   8.086  13.636  -2.431 1.000 92.250 ? 184 TRP A CZ3 1 
ATOM 1406 N N   ? GLY A 1 185 ?   5.448  11.354  -5.154 1.000 87.510 ? 185 GLY A N   1 
ATOM 1407 C CA  ? GLY A 1 185 ?   6.713  11.491  -5.859 1.000 87.510 ? 185 GLY A CA  1 
ATOM 1408 C C   ? GLY A 1 185 ?   6.771  12.719  -6.748 1.000 87.510 ? 185 GLY A C   1 
ATOM 1409 O O   ? GLY A 1 185 ?   5.760  13.395  -6.948 1.000 87.510 ? 185 GLY A O   1 
ATOM 1410 N N   ? TYR A 1 186 ?   7.990  13.147  -7.108 1.000 84.060 ? 186 TYR A N   1 
ATOM 1411 C CA  ? TYR A 1 186 ?   8.176  14.237  -8.059 1.000 84.060 ? 186 TYR A CA  1 
ATOM 1412 C C   ? TYR A 1 186 ?   8.417  13.699  -9.464 1.000 84.060 ? 186 TYR A C   1 
ATOM 1413 C CB  ? TYR A 1 186 ?   9.347  15.128  -7.633 1.000 84.060 ? 186 TYR A CB  1 
ATOM 1414 O O   ? TYR A 1 186 ?   9.438  13.057  -9.724 1.000 84.060 ? 186 TYR A O   1 
ATOM 1415 C CG  ? TYR A 1 186 ?   9.111  15.862  -6.335 1.000 84.060 ? 186 TYR A CG  1 
ATOM 1416 C CD1 ? TYR A 1 186 ?   8.236  16.944  -6.273 1.000 84.060 ? 186 TYR A CD1 1 
ATOM 1417 C CD2 ? TYR A 1 186 ?   9.763  15.475  -5.169 1.000 84.060 ? 186 TYR A CD2 1 
ATOM 1418 C CE1 ? TYR A 1 186 ?   8.017  17.624  -5.079 1.000 84.060 ? 186 TYR A CE1 1 
ATOM 1419 C CE2 ? TYR A 1 186 ?   9.551  16.147  -3.970 1.000 84.060 ? 186 TYR A CE2 1 
ATOM 1420 O OH  ? TYR A 1 186 ?   8.464  17.888  -2.751 1.000 84.060 ? 186 TYR A OH  1 
ATOM 1421 C CZ  ? TYR A 1 186 ?   8.677  17.218  -3.935 1.000 84.060 ? 186 TYR A CZ  1 
ATOM 1422 N N   ? GLY A 1 187 ?   7.444  13.909 -10.359 1.000 81.780 ? 187 GLY A N   1 
ATOM 1423 C CA  ? GLY A 1 187 ?   7.600  13.320 -11.679 1.000 81.780 ? 187 GLY A CA  1 
ATOM 1424 C C   ? GLY A 1 187 ?   7.496  11.807 -11.674 1.000 81.780 ? 187 GLY A C   1 
ATOM 1425 O O   ? GLY A 1 187 ?   7.347  11.193 -10.615 1.000 81.780 ? 187 GLY A O   1 
ATOM 1426 N N   ? CYS A 1 188 ?   7.483  11.237 -12.926 1.000 82.810 ? 188 CYS A N   1 
ATOM 1427 C CA  ? CYS A 1 188 ?   7.424   9.784 -13.039 1.000 82.810 ? 188 CYS A CA  1 
ATOM 1428 C C   ? CYS A 1 188 ?   8.693   9.234 -13.681 1.000 82.810 ? 188 CYS A C   1 
ATOM 1429 C CB  ? CYS A 1 188 ?   6.204   9.359 -13.855 1.000 82.810 ? 188 CYS A CB  1 
ATOM 1430 O O   ? CYS A 1 188 ?   9.006   9.561 -14.827 1.000 82.810 ? 188 CYS A O   1 
ATOM 1431 S SG  ? CYS A 1 188 ?   5.812   7.601 -13.717 1.000 82.810 ? 188 CYS A SG  1 
ATOM 1432 N N   ? ALA A 1 189 ?   9.401   8.363 -12.754 1.000 82.340 ? 189 ALA A N   1 
ATOM 1433 C CA  ? ALA A 1 189 ?  10.581   7.662 -13.255 1.000 82.340 ? 189 ALA A CA  1 
ATOM 1434 C C   ? ALA A 1 189 ?  11.670   8.648 -13.668 1.000 82.340 ? 189 ALA A C   1 
ATOM 1435 C CB  ? ALA A 1 189 ?  10.207   6.764 -14.432 1.000 82.340 ? 189 ALA A CB  1 
ATOM 1436 O O   ? ALA A 1 189 ?  12.415   8.397 -14.618 1.000 82.340 ? 189 ALA A O   1 
ATOM 1437 N N   ? GLU A 1 190 ?  11.646   9.855 -13.077 1.000 86.860 ? 190 GLU A N   1 
ATOM 1438 C CA  ? GLU A 1 190 ?  12.668  10.871 -13.308 1.000 86.860 ? 190 GLU A CA  1 
ATOM 1439 C C   ? GLU A 1 190 ?  13.928  10.582 -12.497 1.000 86.860 ? 190 GLU A C   1 
ATOM 1440 C CB  ? GLU A 1 190 ?  12.130  12.263 -12.965 1.000 86.860 ? 190 GLU A CB  1 
ATOM 1441 O O   ? GLU A 1 190 ?  13.847  10.113 -11.360 1.000 86.860 ? 190 GLU A O   1 
ATOM 1442 C CG  ? GLU A 1 190 ?  11.027  12.742 -13.896 1.000 86.860 ? 190 GLU A CG  1 
ATOM 1443 C CD  ? GLU A 1 190 ?  10.620  14.187 -13.651 1.000 86.860 ? 190 GLU A CD  1 
ATOM 1444 O OE1 ? GLU A 1 190 ?   9.709  14.687 -14.349 1.000 86.860 ? 190 GLU A OE1 1 
ATOM 1445 O OE2 ? GLU A 1 190 ?  11.218  14.823 -12.755 1.000 86.860 ? 190 GLU A OE2 1 
ATOM 1446 N N   ? GLN A 1 191 ?  15.039  10.840 -13.189 1.000 89.020 ? 191 GLN A N   1 
ATOM 1447 C CA  ? GLN A 1 191 ?  16.321  10.681 -12.512 1.000 89.020 ? 191 GLN A CA  1 
ATOM 1448 C C   ? GLN A 1 191 ?  16.379  11.517 -11.237 1.000 89.020 ? 191 GLN A C   1 
ATOM 1449 C CB  ? GLN A 1 191 ?  17.472  11.064 -13.444 1.000 89.020 ? 191 GLN A CB  1 
ATOM 1450 O O   ? GLN A 1 191 ?  16.023  12.697 -11.246 1.000 89.020 ? 191 GLN A O   1 
ATOM 1451 C CG  ? GLN A 1 191 ?  18.852  10.812 -12.853 1.000 89.020 ? 191 GLN A CG  1 
ATOM 1452 C CD  ? GLN A 1 191 ?  19.974  11.146 -13.818 1.000 89.020 ? 191 GLN A CD  1 
ATOM 1453 N NE2 ? GLN A 1 191 ?  21.209  11.101 -13.331 1.000 89.020 ? 191 GLN A NE2 1 
ATOM 1454 O OE1 ? GLN A 1 191 ?  19.733  11.441 -14.993 1.000 89.020 ? 191 GLN A OE1 1 
ATOM 1455 N N   ? GLY A 1 192 ?  16.806  10.814 -10.080 1.000 86.430 ? 192 GLY A N   1 
ATOM 1456 C CA  ? GLY A 1 192 ?  17.002  11.521  -8.824 1.000 86.430 ? 192 GLY A CA  1 
ATOM 1457 C C   ? GLY A 1 192 ?  15.718  11.705  -8.037 1.000 86.430 ? 192 GLY A C   1 
ATOM 1458 O O   ? GLY A 1 192 ?  15.724  12.311  -6.963 1.000 86.430 ? 192 GLY A O   1 
ATOM 1459 N N   ? TYR A 1 193 ?  14.575  11.152  -8.586 1.000 87.870 ? 193 TYR A N   1 
ATOM 1460 C CA  ? TYR A 1 193 ?  13.275  11.325  -7.948 1.000 87.870 ? 193 TYR A CA  1 
ATOM 1461 C C   ? TYR A 1 193 ?  12.579   9.984  -7.753 1.000 87.870 ? 193 TYR A C   1 
ATOM 1462 C CB  ? TYR A 1 193 ?  12.388  12.258  -8.778 1.000 87.870 ? 193 TYR A CB  1 
ATOM 1463 O O   ? TYR A 1 193 ?  11.721   9.600  -8.553 1.000 87.870 ? 193 TYR A O   1 
ATOM 1464 C CG  ? TYR A 1 193 ?  12.882  13.683  -8.825 1.000 87.870 ? 193 TYR A CG  1 
ATOM 1465 C CD1 ? TYR A 1 193 ?  12.690  14.543  -7.746 1.000 87.870 ? 193 TYR A CD1 1 
ATOM 1466 C CD2 ? TYR A 1 193 ?  13.540  14.174  -9.948 1.000 87.870 ? 193 TYR A CD2 1 
ATOM 1467 C CE1 ? TYR A 1 193 ?  13.142  15.858  -7.785 1.000 87.870 ? 193 TYR A CE1 1 
ATOM 1468 C CE2 ? TYR A 1 193 ?  13.997  15.487  -9.998 1.000 87.870 ? 193 TYR A CE2 1 
ATOM 1469 O OH  ? TYR A 1 193 ?  14.243  17.621  -8.957 1.000 87.870 ? 193 TYR A OH  1 
ATOM 1470 C CZ  ? TYR A 1 193 ?  13.794  16.320  -8.913 1.000 87.870 ? 193 TYR A CZ  1 
ATOM 1471 N N   ? PRO A 1 194 ?  12.953   9.224  -6.747 1.000 90.310 ? 194 PRO A N   1 
ATOM 1472 C CA  ? PRO A 1 194 ?  12.255   7.968  -6.463 1.000 90.310 ? 194 PRO A CA  1 
ATOM 1473 C C   ? PRO A 1 194 ?  10.830   8.186  -5.958 1.000 90.310 ? 194 PRO A C   1 
ATOM 1474 C CB  ? PRO A 1 194 ?  13.123   7.318  -5.383 1.000 90.310 ? 194 PRO A CB  1 
ATOM 1475 O O   ? PRO A 1 194 ?  10.452   9.315  -5.634 1.000 90.310 ? 194 PRO A O   1 
ATOM 1476 C CG  ? PRO A 1 194 ?  13.679   8.463  -4.599 1.000 90.310 ? 194 PRO A CG  1 
ATOM 1477 C CD  ? PRO A 1 194 ?  13.981   9.588  -5.547 1.000 90.310 ? 194 PRO A CD  1 
ATOM 1478 N N   ? GLY A 1 195 ?  10.077   7.076  -5.928 1.000 92.230 ? 195 GLY A N   1 
ATOM 1479 C CA  ? GLY A 1 195 ?   8.779   7.142  -5.275 1.000 92.230 ? 195 GLY A CA  1 
ATOM 1480 C C   ? GLY A 1 195 ?   8.873   7.181  -3.762 1.000 92.230 ? 195 GLY A C   1 
ATOM 1481 O O   ? GLY A 1 195 ?   9.803   6.619  -3.178 1.000 92.230 ? 195 GLY A O   1 
ATOM 1482 N N   ? VAL A 1 196 ?   7.880   7.827  -3.166 1.000 94.380 ? 196 VAL A N   1 
ATOM 1483 C CA  ? VAL A 1 196 ?   7.782   7.902  -1.712 1.000 94.380 ? 196 VAL A CA  1 
ATOM 1484 C C   ? VAL A 1 196 ?   6.545   7.142  -1.238 1.000 94.380 ? 196 VAL A C   1 
ATOM 1485 C CB  ? VAL A 1 196 ?   7.729   9.366  -1.221 1.000 94.380 ? 196 VAL A CB  1 
ATOM 1486 O O   ? VAL A 1 196 ?   5.460   7.295  -1.804 1.000 94.380 ? 196 VAL A O   1 
ATOM 1487 C CG1 ? VAL A 1 196 ?   7.558   9.421   0.296 1.000 94.380 ? 196 VAL A CG1 1 
ATOM 1488 C CG2 ? VAL A 1 196 ?   8.990  10.117  -1.648 1.000 94.380 ? 196 VAL A CG2 1 
ATOM 1489 N N   ? TYR A 1 197 ?   6.775   6.387  -0.201 1.000 96.110 ? 197 TYR A N   1 
ATOM 1490 C CA  ? TYR A 1 197 ?   5.744   5.488   0.306 1.000 96.110 ? 197 TYR A CA  1 
ATOM 1491 C C   ? TYR A 1 197 ?   5.536   5.686   1.803 1.000 96.110 ? 197 TYR A C   1 
ATOM 1492 C CB  ? TYR A 1 197 ?   6.114   4.030   0.018 1.000 96.110 ? 197 TYR A CB  1 
ATOM 1493 O O   ? TYR A 1 197 ?   6.457   6.090   2.516 1.000 96.110 ? 197 TYR A O   1 
ATOM 1494 C CG  ? TYR A 1 197 ?   6.426   3.758  -1.433 1.000 96.110 ? 197 TYR A CG  1 
ATOM 1495 C CD1 ? TYR A 1 197 ?   5.498   3.126  -2.259 1.000 96.110 ? 197 TYR A CD1 1 
ATOM 1496 C CD2 ? TYR A 1 197 ?   7.648   4.131  -1.982 1.000 96.110 ? 197 TYR A CD2 1 
ATOM 1497 C CE1 ? TYR A 1 197 ?   5.782   2.871  -3.596 1.000 96.110 ? 197 TYR A CE1 1 
ATOM 1498 C CE2 ? TYR A 1 197 ?   7.943   3.881  -3.318 1.000 96.110 ? 197 TYR A CE2 1 
ATOM 1499 O OH  ? TYR A 1 197 ?   7.291   3.003  -5.440 1.000 96.110 ? 197 TYR A OH  1 
ATOM 1500 C CZ  ? TYR A 1 197 ?   7.005   3.252  -4.116 1.000 96.110 ? 197 TYR A CZ  1 
ATOM 1501 N N   ? THR A 1 198 ?   4.222   5.551   2.164 1.000 97.430 ? 198 THR A N   1 
ATOM 1502 C CA  ? THR A 1 198 ?   3.974   5.458   3.598 1.000 97.430 ? 198 THR A CA  1 
ATOM 1503 C C   ? THR A 1 198 ?   4.617   4.202   4.179 1.000 97.430 ? 198 THR A C   1 
ATOM 1504 C CB  ? THR A 1 198 ?   2.465   5.454   3.905 1.000 97.430 ? 198 THR A CB  1 
ATOM 1505 O O   ? THR A 1 198 ?   4.420   3.101   3.660 1.000 97.430 ? 198 THR A O   1 
ATOM 1506 C CG2 ? THR A 1 198 ?   2.209   5.338   5.404 1.000 97.430 ? 198 THR A CG2 1 
ATOM 1507 O OG1 ? THR A 1 198 ?   1.883   6.673   3.426 1.000 97.430 ? 198 THR A OG1 1 
ATOM 1508 N N   ? LYS A 1 199 ?   5.484   4.392   5.245 1.000 97.450 ? 199 LYS A N   1 
ATOM 1509 C CA  ? LYS A 1 199 ?   6.195   3.309   5.919 1.000 97.450 ? 199 LYS A CA  1 
ATOM 1510 C C   ? LYS A 1 199 ?   5.273   2.557   6.876 1.000 97.450 ? 199 LYS A C   1 
ATOM 1511 C CB  ? LYS A 1 199 ?   7.407   3.852   6.677 1.000 97.450 ? 199 LYS A CB  1 
ATOM 1512 O O   ? LYS A 1 199 ?   5.077   2.980   8.017 1.000 97.450 ? 199 LYS A O   1 
ATOM 1513 C CG  ? LYS A 1 199 ?   8.367   2.776   7.162 1.000 97.450 ? 199 LYS A CG  1 
ATOM 1514 C CD  ? LYS A 1 199 ?   9.600   3.382   7.820 1.000 97.450 ? 199 LYS A CD  1 
ATOM 1515 C CE  ? LYS A 1 199 ?  10.638   2.318   8.151 1.000 97.450 ? 199 LYS A CE  1 
ATOM 1516 N NZ  ? LYS A 1 199 ?  11.883   2.917   8.718 1.000 97.450 ? 199 LYS A NZ  1 
ATOM 1517 N N   ? VAL A 1 200 ?   4.757   1.393   6.452 1.000 98.270 ? 200 VAL A N   1 
ATOM 1518 C CA  ? VAL A 1 200 ?   3.680   0.666   7.116 1.000 98.270 ? 200 VAL A CA  1 
ATOM 1519 C C   ? VAL A 1 200 ?   4.149   0.188   8.488 1.000 98.270 ? 200 VAL A C   1 
ATOM 1520 C CB  ? VAL A 1 200 ?   3.200  -0.534   6.269 1.000 98.270 ? 200 VAL A CB  1 
ATOM 1521 O O   ? VAL A 1 200 ?   3.375   0.184   9.448 1.000 98.270 ? 200 VAL A O   1 
ATOM 1522 C CG1 ? VAL A 1 200 ?   2.228  -1.402   7.066 1.000 98.270 ? 200 VAL A CG1 1 
ATOM 1523 C CG2 ? VAL A 1 200 ?   2.549  -0.047   4.976 1.000 98.270 ? 200 VAL A CG2 1 
ATOM 1524 N N   ? CYS A 1 201 ?   5.397  -0.275   8.673 1.000 98.090 ? 201 CYS A N   1 
ATOM 1525 C CA  ? CYS A 1 201 ?   5.896  -0.816   9.933 1.000 98.090 ? 201 CYS A CA  1 
ATOM 1526 C C   ? CYS A 1 201 ?   5.719   0.187  11.066 1.000 98.090 ? 201 CYS A C   1 
ATOM 1527 C CB  ? CYS A 1 201 ?   7.370  -1.201   9.805 1.000 98.090 ? 201 CYS A CB  1 
ATOM 1528 O O   ? CYS A 1 201 ?   5.581  -0.200  12.228 1.000 98.090 ? 201 CYS A O   1 
ATOM 1529 S SG  ? CYS A 1 201 ?   8.470   0.209   9.553 1.000 98.090 ? 201 CYS A SG  1 
ATOM 1530 N N   ? ASN A 1 202 ?   5.627   1.488  10.755 1.000 97.890 ? 202 ASN A N   1 
ATOM 1531 C CA  ? ASN A 1 202 ?   5.465   2.517  11.776 1.000 97.890 ? 202 ASN A CA  1 
ATOM 1532 C C   ? ASN A 1 202 ?   4.010   2.641  12.221 1.000 97.890 ? 202 ASN A C   1 
ATOM 1533 C CB  ? ASN A 1 202 ?   5.981   3.865  11.266 1.000 97.890 ? 202 ASN A CB  1 
ATOM 1534 O O   ? ASN A 1 202 ?   3.703   3.386  13.152 1.000 97.890 ? 202 ASN A O   1 
ATOM 1535 C CG  ? ASN A 1 202 ?   7.494   3.953  11.280 1.000 97.890 ? 202 ASN A CG  1 
ATOM 1536 N ND2 ? ASN A 1 202 ?   8.033   5.000  10.665 1.000 97.890 ? 202 ASN A ND2 1 
ATOM 1537 O OD1 ? ASN A 1 202 ?   8.174   3.088  11.839 1.000 97.890 ? 202 ASN A OD1 1 
ATOM 1538 N N   ? TYR A 1 203 ?   3.102   1.909  11.564 1.000 98.360 ? 203 TYR A N   1 
ATOM 1539 C CA  ? TYR A 1 203 ?   1.683   2.130  11.821 1.000 98.360 ? 203 TYR A CA  1 
ATOM 1540 C C   ? TYR A 1 203 ?   1.007   0.844  12.282 1.000 98.360 ? 203 TYR A C   1 
ATOM 1541 C CB  ? TYR A 1 203 ?   0.986   2.666  10.567 1.000 98.360 ? 203 TYR A CB  1 
ATOM 1542 O O   ? TYR A 1 203 ?  -0.223   0.756  12.303 1.000 98.360 ? 203 TYR A O   1 
ATOM 1543 C CG  ? TYR A 1 203 ?   1.480   4.024  10.132 1.000 98.360 ? 203 TYR A CG  1 
ATOM 1544 C CD1 ? TYR A 1 203 ?   0.928   5.189  10.660 1.000 98.360 ? 203 TYR A CD1 1 
ATOM 1545 C CD2 ? TYR A 1 203 ?   2.498   4.145   9.192 1.000 98.360 ? 203 TYR A CD2 1 
ATOM 1546 C CE1 ? TYR A 1 203 ?   1.378   6.443  10.260 1.000 98.360 ? 203 TYR A CE1 1 
ATOM 1547 C CE2 ? TYR A 1 203 ?   2.956   5.394   8.785 1.000 98.360 ? 203 TYR A CE2 1 
ATOM 1548 O OH  ? TYR A 1 203 ?   2.841   7.774   8.925 1.000 98.360 ? 203 TYR A OH  1 
ATOM 1549 C CZ  ? TYR A 1 203 ?   2.391   6.535   9.324 1.000 98.360 ? 203 TYR A CZ  1 
ATOM 1550 N N   ? ILE A 1 204 ?   1.802  -0.152  12.634 1.000 98.330 ? 204 ILE A N   1 
ATOM 1551 C CA  ? ILE A 1 204 ?   1.244  -1.448  13.001 1.000 98.330 ? 204 ILE A CA  1 
ATOM 1552 C C   ? ILE A 1 204 ?   0.377  -1.303  14.250 1.000 98.330 ? 204 ILE A C   1 
ATOM 1553 C CB  ? ILE A 1 204 ?   2.355  -2.495  13.239 1.000 98.330 ? 204 ILE A CB  1 
ATOM 1554 O O   ? ILE A 1 204 ?  -0.757  -1.786  14.286 1.000 98.330 ? 204 ILE A O   1 
ATOM 1555 C CG1 ? ILE A 1 204 ?   3.049  -2.848  11.919 1.000 98.330 ? 204 ILE A CG1 1 
ATOM 1556 C CG2 ? ILE A 1 204 ?   1.783  -3.748  13.909 1.000 98.330 ? 204 ILE A CG2 1 
ATOM 1557 C CD1 ? ILE A 1 204 ?   2.114  -3.422  10.863 1.000 98.330 ? 204 ILE A CD1 1 
ATOM 1558 N N   ? PRO A 1 205 ?   0.867  -0.643  15.266 1.000 97.850 ? 205 PRO A N   1 
ATOM 1559 C CA  ? PRO A 1 205 ?   0.026  -0.462  16.451 1.000 97.850 ? 205 PRO A CA  1 
ATOM 1560 C C   ? PRO A 1 205 ?  -1.298   0.229  16.135 1.000 97.850 ? 205 PRO A C   1 
ATOM 1561 C CB  ? PRO A 1 205 ?   0.891   0.407  17.368 1.000 97.850 ? 205 PRO A CB  1 
ATOM 1562 O O   ? PRO A 1 205 ?  -2.350  -0.189  16.627 1.000 97.850 ? 205 PRO A O   1 
ATOM 1563 C CG  ? PRO A 1 205 ?   2.299   0.051  17.015 1.000 97.850 ? 205 PRO A CG  1 
ATOM 1564 C CD  ? PRO A 1 205 ?   2.377  -0.174  15.533 1.000 97.850 ? 205 PRO A CD  1 
ATOM 1565 N N   ? TRP A 1 206 ?  -1.250   1.274  15.343 1.000 98.240 ? 206 TRP A N   1 
ATOM 1566 C CA  ? TRP A 1 206 ?  -2.460   1.994  14.956 1.000 98.240 ? 206 TRP A CA  1 
ATOM 1567 C C   ? TRP A 1 206 ?  -3.409   1.086  14.181 1.000 98.240 ? 206 TRP A C   1 
ATOM 1568 C CB  ? TRP A 1 206 ?  -2.108   3.224  14.115 1.000 98.240 ? 206 TRP A CB  1 
ATOM 1569 O O   ? TRP A 1 206 ?  -4.618   1.090  14.424 1.000 98.240 ? 206 TRP A O   1 
ATOM 1570 C CG  ? TRP A 1 206 ?  -3.300   3.927  13.538 1.000 98.240 ? 206 TRP A CG  1 
ATOM 1571 C CD1 ? TRP A 1 206 ?  -4.141   4.790  14.185 1.000 98.240 ? 206 TRP A CD1 1 
ATOM 1572 C CD2 ? TRP A 1 206 ?  -3.785   3.824  12.196 1.000 98.240 ? 206 TRP A CD2 1 
ATOM 1573 C CE2 ? TRP A 1 206 ?  -4.925   4.652  12.099 1.000 98.240 ? 206 TRP A CE2 1 
ATOM 1574 C CE3 ? TRP A 1 206 ?  -3.366   3.111  11.065 1.000 98.240 ? 206 TRP A CE3 1 
ATOM 1575 N NE1 ? TRP A 1 206 ?  -5.121   5.229  13.325 1.000 98.240 ? 206 TRP A NE1 1 
ATOM 1576 C CH2 ? TRP A 1 206 ?  -5.220   4.078   9.822 1.000 98.240 ? 206 TRP A CH2 1 
ATOM 1577 C CZ2 ? TRP A 1 206 ?  -5.652   4.787  10.914 1.000 98.240 ? 206 TRP A CZ2 1 
ATOM 1578 C CZ3 ? TRP A 1 206 ?  -4.091   3.246   9.886 1.000 98.240 ? 206 TRP A CZ3 1 
ATOM 1579 N N   ? ILE A 1 207 ?  -2.904   0.328  13.247 1.000 98.300 ? 207 ILE A N   1 
ATOM 1580 C CA  ? ILE A 1 207 ?  -3.706  -0.587  12.442 1.000 98.300 ? 207 ILE A CA  1 
ATOM 1581 C C   ? ILE A 1 207 ?  -4.421  -1.583  13.352 1.000 98.300 ? 207 ILE A C   1 
ATOM 1582 C CB  ? ILE A 1 207 ?  -2.839  -1.336  11.405 1.000 98.300 ? 207 ILE A CB  1 
ATOM 1583 O O   ? ILE A 1 207 ?  -5.636  -1.769  13.246 1.000 98.300 ? 207 ILE A O   1 
ATOM 1584 C CG1 ? ILE A 1 207 ?  -2.340  -0.367  10.327 1.000 98.300 ? 207 ILE A CG1 1 
ATOM 1585 C CG2 ? ILE A 1 207 ?  -3.623  -2.494  10.781 1.000 98.300 ? 207 ILE A CG2 1 
ATOM 1586 C CD1 ? ILE A 1 207 ?  -1.287  -0.960   9.401 1.000 98.300 ? 207 ILE A CD1 1 
ATOM 1587 N N   ? HIS A 1 208 ?  -3.730  -2.177  14.232 1.000 97.930 ? 208 HIS A N   1 
ATOM 1588 C CA  ? HIS A 1 208 ?  -4.296  -3.179  15.128 1.000 97.930 ? 208 HIS A CA  1 
ATOM 1589 C C   ? HIS A 1 208 ?  -5.361  -2.570  16.033 1.000 97.930 ? 208 HIS A C   1 
ATOM 1590 C CB  ? HIS A 1 208 ?  -3.196  -3.824  15.973 1.000 97.930 ? 208 HIS A CB  1 
ATOM 1591 O O   ? HIS A 1 208 ?  -6.427  -3.159  16.228 1.000 97.930 ? 208 HIS A O   1 
ATOM 1592 C CG  ? HIS A 1 208 ?  -2.364  -4.814  15.221 1.000 97.930 ? 208 HIS A CG  1 
ATOM 1593 C CD2 ? HIS A 1 208 ?  -1.022  -4.977  15.152 1.000 97.930 ? 208 HIS A CD2 1 
ATOM 1594 N ND1 ? HIS A 1 208 ?  -2.914  -5.788  14.416 1.000 97.930 ? 208 HIS A ND1 1 
ATOM 1595 C CE1 ? HIS A 1 208 ?  -1.942  -6.510  13.883 1.000 97.930 ? 208 HIS A CE1 1 
ATOM 1596 N NE2 ? HIS A 1 208 ?  -0.784  -6.038  14.313 1.000 97.930 ? 208 HIS A NE2 1 
ATOM 1597 N N   ? GLU A 1 209 ?  -5.040  -1.411  16.575 1.000 97.840 ? 209 GLU A N   1 
ATOM 1598 C CA  ? GLU A 1 209 ?  -5.974  -0.720  17.460 1.000 97.840 ? 209 GLU A CA  1 
ATOM 1599 C C   ? GLU A 1 209 ?  -7.252  -0.335  16.721 1.000 97.840 ? 209 GLU A C   1 
ATOM 1600 C CB  ? GLU A 1 209 ?  -5.320   0.524  18.066 1.000 97.840 ? 209 GLU A CB  1 
ATOM 1601 O O   ? GLU A 1 209 ?  -8.353  -0.485  17.255 1.000 97.840 ? 209 GLU A O   1 
ATOM 1602 C CG  ? GLU A 1 209 ?  -6.191   1.240  19.089 1.000 97.840 ? 209 GLU A CG  1 
ATOM 1603 C CD  ? GLU A 1 209 ?  -5.493   2.417  19.752 1.000 97.840 ? 209 GLU A CD  1 
ATOM 1604 O OE1 ? GLU A 1 209 ?  -6.085   3.039  20.663 1.000 97.840 ? 209 GLU A OE1 1 
ATOM 1605 O OE2 ? GLU A 1 209 ?  -4.346   2.721  19.356 1.000 97.840 ? 209 GLU A OE2 1 
ATOM 1606 N N   ? THR A 1 210 ?  -7.159   0.196  15.580 1.000 97.510 ? 210 THR A N   1 
ATOM 1607 C CA  ? THR A 1 210 ?  -8.302   0.634  14.786 1.000 97.510 ? 210 THR A CA  1 
ATOM 1608 C C   ? THR A 1 210 ?  -9.197  -0.548  14.428 1.000 97.510 ? 210 THR A C   1 
ATOM 1609 C CB  ? THR A 1 210 ?  -7.847   1.346  13.498 1.000 97.510 ? 210 THR A CB  1 
ATOM 1610 O O   ? THR A 1 210 ? -10.420  -0.470  14.562 1.000 97.510 ? 210 THR A O   1 
ATOM 1611 C CG2 ? THR A 1 210 ?  -9.043   1.816  12.677 1.000 97.510 ? 210 THR A CG2 1 
ATOM 1612 O OG1 ? THR A 1 210 ?  -7.044   2.481  13.845 1.000 97.510 ? 210 THR A OG1 1 
ATOM 1613 N N   ? ILE A 1 211 ?  -8.583  -1.661  13.982 1.000 97.000 ? 211 ILE A N   1 
ATOM 1614 C CA  ? ILE A 1 211 ?  -9.335  -2.851  13.598 1.000 97.000 ? 211 ILE A CA  1 
ATOM 1615 C C   ? ILE A 1 211 ? -10.047  -3.429  14.819 1.000 97.000 ? 211 ILE A C   1 
ATOM 1616 C CB  ? ILE A 1 211 ?  -8.418  -3.917  12.958 1.000 97.000 ? 211 ILE A CB  1 
ATOM 1617 O O   ? ILE A 1 211 ? -11.210  -3.831  14.735 1.000 97.000 ? 211 ILE A O   1 
ATOM 1618 C CG1 ? ILE A 1 211 ?  -7.963  -3.464  11.566 1.000 97.000 ? 211 ILE A CG1 1 
ATOM 1619 C CG2 ? ILE A 1 211 ?  -9.130  -5.271  12.889 1.000 97.000 ? 211 ILE A CG2 1 
ATOM 1620 C CD1 ? ILE A 1 211 ?  -6.951  -4.395  10.912 1.000 97.000 ? 211 ILE A CD1 1 
ATOM 1621 N N   ? ALA A 1 212 ?  -9.468  -3.473  15.962 1.000 96.140 ? 212 ALA A N   1 
ATOM 1622 C CA  ? ALA A 1 212 ? -10.015  -4.021  17.201 1.000 96.140 ? 212 ALA A CA  1 
ATOM 1623 C C   ? ALA A 1 212 ? -11.184  -3.179  17.704 1.000 96.140 ? 212 ALA A C   1 
ATOM 1624 C CB  ? ALA A 1 212 ?  -8.928  -4.108  18.270 1.000 96.140 ? 212 ALA A CB  1 
ATOM 1625 O O   ? ALA A 1 212 ? -12.121  -3.705  18.309 1.000 96.140 ? 212 ALA A O   1 
ATOM 1626 N N   ? SER A 1 213 ? -11.203  -1.917  17.485 1.000 92.590 ? 213 SER A N   1 
ATOM 1627 C CA  ? SER A 1 213 ? -12.207  -0.985  17.989 1.000 92.590 ? 213 SER A CA  1 
ATOM 1628 C C   ? SER A 1 213 ? -13.447  -0.977  17.102 1.000 92.590 ? 213 SER A C   1 
ATOM 1629 C CB  ? SER A 1 213 ? -11.628   0.427  18.083 1.000 92.590 ? 213 SER A CB  1 
ATOM 1630 O O   ? SER A 1 213 ? -14.484  -0.429  17.481 1.000 92.590 ? 213 SER A O   1 
ATOM 1631 O OG  ? SER A 1 213 ? -11.389   0.960  16.791 1.000 92.590 ? 213 SER A OG  1 
ATOM 1632 N N   ? GLU A 1 214 ? -13.450  -1.606  15.912 1.000 85.750 ? 214 GLU A N   1 
ATOM 1633 C CA  ? GLU A 1 214 ? -14.579  -1.692  14.991 1.000 85.750 ? 214 GLU A CA  1 
ATOM 1634 C C   ? GLU A 1 214 ? -15.309  -3.025  15.135 1.000 85.750 ? 214 GLU A C   1 
ATOM 1635 C CB  ? GLU A 1 214 ? -14.110  -1.504  13.546 1.000 85.750 ? 214 GLU A CB  1 
ATOM 1636 O O   ? GLU A 1 214 ? -16.532  -3.087  14.995 1.000 85.750 ? 214 GLU A O   1 
ATOM 1637 C CG  ? GLU A 1 214 ? -13.641  -0.090  13.231 1.000 85.750 ? 214 GLU A CG  1 
ATOM 1638 C CD  ? GLU A 1 214 ? -14.755   0.942  13.307 1.000 85.750 ? 214 GLU A CD  1 
ATOM 1639 O OE1 ? GLU A 1 214 ? -14.606   1.943  14.044 1.000 85.750 ? 214 GLU A OE1 1 
ATOM 1640 O OE2 ? GLU A 1 214 ? -15.785   0.748  12.624 1.000 85.750 ? 214 GLU A OE2 1 
# 
loop_
_struct_sheet_range.sheet_id 
_struct_sheet_range.id 
_struct_sheet_range.beg_label_comp_id 
_struct_sheet_range.beg_label_asym_id 
_struct_sheet_range.beg_label_seq_id 
_struct_sheet_range.pdbx_beg_PDB_ins_code 
_struct_sheet_range.end_label_comp_id 
_struct_sheet_range.end_label_asym_id 
_struct_sheet_range.end_label_seq_id 
_struct_sheet_range.pdbx_end_PDB_ins_code 
_struct_sheet_range.beg_auth_comp_id 
_struct_sheet_range.beg_auth_asym_id 
_struct_sheet_range.beg_auth_seq_id 
_struct_sheet_range.end_auth_comp_id 
_struct_sheet_range.end_auth_asym_id 
_struct_sheet_range.end_auth_seq_id 
A A ILE A   2 ? VAL A   3 ? ILE A 2   VAL A 3   
A B ASP A 162 ? SER A 163 ? ASP A 162 SER A 163 
B C TYR A   6 ? GLU A   7 ? TYR A 6   GLU A 7   
B D ILE A 116 ? GLY A 121 ? ILE A 116 GLY A 121 
B E GLN A 133 ? LEU A 140 ? GLN A 133 LEU A 140 
B F MET A 151 ? VAL A 154 ? MET A 151 VAL A 154 
B G PRO A 171 ? CYS A 174 ? PRO A 171 CYS A 174 
B H VAL A 177 ? TRP A 184 ? VAL A 177 TRP A 184 
B I GLY A 195 ? LYS A 199 ? GLY A 195 LYS A 199 
C J ILE A  16 ? ASN A  20 ? ILE A 16  ASN A 20  
C K HIS A  24 ? LEU A  30 ? HIS A 24  LEU A 30  
C L TRP A  35 ? SER A  38 ? TRP A 35  SER A 38  
C M GLU A  48 ? LEU A  51 ? GLU A 48  LEU A 51  
C N GLN A  64 ? ARG A  73 ? GLN A 64  ARG A 73  
C O MET A  87 ? LEU A  91 ? MET A 87  LEU A 91  
D P ASN A  55 ? ASN A  55 ? ASN A 55  ASN A 55  
D Q GLU A 131 ? GLU A 131 ? GLU A 131 GLU A 131 
# 
loop_
_struct_conf.id 
_struct_conf.conf_type_id 
_struct_conf.beg_label_comp_id 
_struct_conf.beg_label_asym_id 
_struct_conf.beg_label_seq_id 
_struct_conf.pdbx_beg_PDB_ins_code 
_struct_conf.end_label_comp_id 
_struct_conf.end_label_asym_id 
_struct_conf.end_label_seq_id 
_struct_conf.pdbx_end_PDB_ins_code 
_struct_conf.beg_auth_comp_id 
_struct_conf.beg_auth_asym_id 
_struct_conf.beg_auth_seq_id 
_struct_conf.end_auth_comp_id 
_struct_conf.end_auth_asym_id 
_struct_conf.end_auth_seq_id 
STRN1         STRN         ILE A   2 ? VAL A   3 ? ILE A 2   VAL A 3   
BEND1         BEND         GLY A   4 ? GLY A   4 ? GLY A 4   GLY A 4   
STRN2         STRN         TYR A   6 ? GLU A   7 ? TYR A 6   GLU A 7   
HELX_LH_PP_P1 HELX_LH_PP_P CYS A   8 ? ALA A   9 ? CYS A 8   ALA A 9   
TURN_TY1_P1   TURN_TY1_P   LYS A  10 ? HIS A  11 ? LYS A 10  HIS A 11  
BEND2         BEND         SER A  12 ? SER A  12 ? SER A 12  SER A 12  
TURN_TY1_P2   TURN_TY1_P   PRO A  14 ? TRP A  15 ? PRO A 14  TRP A 15  
STRN3         STRN         ILE A  16 ? ASN A  20 ? ILE A 16  ASN A 20  
BEND3         BEND         VAL A  21 ? TRP A  23 ? VAL A 21  TRP A 23  
STRN4         STRN         HIS A  24 ? LEU A  30 ? HIS A 24  LEU A 30  
BEND4         BEND         SER A  32 ? ASP A  34 ? SER A 32  ASP A 34  
STRN5         STRN         TRP A  35 ? SER A  38 ? TRP A 35  SER A 38  
HELX_RH_3T_P1 HELX_RH_3T_P ALA A  40 ? TYR A  42 ? ALA A 40  TYR A 42  
BEND5         BEND         SER A  45 ? ARG A  46 ? SER A 45  ARG A 46  
STRN6         STRN         GLU A  48 ? LEU A  51 ? GLU A 48  LEU A 51  
BEND6         BEND         GLY A  52 ? GLY A  52 ? GLY A 52  GLY A 52  
BEND7         BEND         HIS A  54 ? HIS A  54 ? HIS A 54  HIS A 54  
STRN7         STRN         ASN A  55 ? ASN A  55 ? ASN A 55  ASN A 55  
TURN_TY1_P3   TURN_TY1_P   ILE A  56 ? LYS A  57 ? ILE A 56  LYS A 57  
BEND8         BEND         GLN A  58 ? GLN A  58 ? GLN A 58  GLN A 58  
BEND9         BEND         GLY A  61 ? GLY A  61 ? GLY A 61  GLY A 61  
STRN8         STRN         GLN A  64 ? ARG A  73 ? GLN A 64  ARG A 73  
TURN_TY1_P4   TURN_TY1_P   PRO A  75 ? LYS A  76 ? PRO A 75  LYS A 76  
TURN_TY1_P5   TURN_TY1_P   TYR A  79 ? THR A  81 ? TYR A 79  THR A 81  
TURN_TY1_P6   TURN_TY1_P   ASP A  83 ? ASN A  84 ? ASP A 83  ASN A 84  
STRN9         STRN         MET A  87 ? LEU A  91 ? MET A 87  LEU A 91  
BEND10        BEND         SER A  92 ? HIS A  93 ? SER A 92  HIS A 93  
HELX_LH_PP_P2 HELX_LH_PP_P PRO A  94 ? PHE A  97 ? PRO A 94  PHE A 97  
BEND11        BEND         ASN A  98 ? ASN A 100 ? ASN A 98  ASN A 100 
HELX_LH_PP_P3 HELX_LH_PP_P PRO A 105 ? PRO A 107 ? PRO A 105 PRO A 107 
BEND12        BEND         ILE A 108 ? CYS A 109 ? ILE A 108 CYS A 109 
HELX_LH_PP_P4 HELX_LH_PP_P CYS A 110 ? THR A 112 ? CYS A 110 THR A 112 
TURN_TY1_P7   TURN_TY1_P   ALA A 113 ? GLY A 114 ? ALA A 113 GLY A 114 
STRN10        STRN         ILE A 116 ? GLY A 121 ? ILE A 116 GLY A 121 
TURN_TY1_P8   TURN_TY1_P   MET A 126 ? ASN A 127 ? MET A 126 ASN A 127 
TURN_TY1_P9   TURN_TY1_P   GLY A 129 ? ASP A 130 ? GLY A 129 ASP A 130 
STRN11        STRN         GLU A 131 ? GLU A 131 ? GLU A 131 GLU A 131 
STRN12        STRN         GLN A 133 ? LEU A 140 ? GLN A 133 LEU A 140 
BEND13        BEND         LEU A 141 ? LEU A 141 ? LEU A 141 LEU A 141 
TURN_TY1_P10  TURN_TY1_P   PRO A 144 ? MET A 146 ? PRO A 144 MET A 146 
TURN_TY1_P11  TURN_TY1_P   GLU A 149 ? ASN A 150 ? GLU A 149 ASN A 150 
STRN13        STRN         MET A 151 ? VAL A 154 ? MET A 151 VAL A 154 
BEND14        BEND         GLY A 155 ? GLY A 155 ? GLY A 155 GLY A 155 
TURN_TY1_P12  TURN_TY1_P   LEU A 157 ? ASP A 158 ? LEU A 157 ASP A 158 
BEND15        BEND         GLY A 160 ? GLY A 160 ? GLY A 160 GLY A 160 
STRN14        STRN         ASP A 162 ? SER A 163 ? ASP A 162 SER A 163 
TURN_TY1_P13  TURN_TY1_P   GLN A 165 ? GLY A 166 ? GLN A 165 GLY A 166 
TURN_TY1_P14  TURN_TY1_P   SER A 168 ? GLY A 169 ? SER A 168 GLY A 169 
STRN15        STRN         PRO A 171 ? CYS A 174 ? PRO A 171 CYS A 174 
TURN_TY1_P15  TURN_TY1_P   ASN A 175 ? GLY A 176 ? ASN A 175 GLY A 176 
STRN16        STRN         VAL A 177 ? TRP A 184 ? VAL A 177 TRP A 184 
BEND16        BEND         TYR A 186 ? ALA A 189 ? TYR A 186 ALA A 189 
TURN_TY1_P16  TURN_TY1_P   GLN A 191 ? GLY A 192 ? GLN A 191 GLY A 192 
STRN17        STRN         GLY A 195 ? LYS A 199 ? GLY A 195 LYS A 199 
HELX_RH_3T_P2 HELX_RH_3T_P VAL A 200 ? TYR A 203 ? VAL A 200 TYR A 203 
HELX_RH_AL_P1 HELX_RH_AL_P ILE A 204 ? SER A 213 ? ILE A 204 SER A 213 
# 
