# Supplementary material for: FlatProt: 2D visualization eases protein structure comparison
Source: BMC Bioinformatics. 2025 Aug 13;26:210. doi: 10.1186/s12859-025-06233-x (PMC12344939; doi:10.1186/s12859-025-06233-x)
Supplement: Supplementary file 1 — Supplementary Material 1 [file 12859_2025_6233_MOESM1_ESM.zip › KLK/structures/Rhincodon_typus_GeneID=109925952.cif]

data_Rhincodon_typus_GeneID=109925952
# 
_entry.id   ? 
# 
_entity.id                         1    
_entity.type                       polymer 
_entity.pdbx_description           polymer-1 
_entity.formula_weight             24923 
_entity.pdbx_number_of_molecules      1 
# 
loop_
_struct_sheet.id 
_struct_sheet.number_strands 
A 2 
B 8 
C 6 
D 2 
E 2 
F 2 
# 
loop_
_struct_conf_type.id 
_struct_conf_type.criteria 
STRN         DSSP 
TURN_TY1_P   DSSP 
HELX_LH_PP_P DSSP 
BEND         DSSP 
HELX_RH_3T_P DSSP 
HELX_RH_AL_P DSSP 
# 
_struct_asym.id          A 
_struct_asym.entity_id   1 
# 
_software.pdbx_ordinal     1 
_software.name             dssp 
_software.version          4.4.10 
_software.date             ? 
_software.classification   'model annotation' 
# 
_entity_poly.entity_id                      1 
_entity_poly.type                           polypeptide(L) 
_entity_poly.nstd_linkage                   n 
_entity_poly.nstd_monomer                   n 
_entity_poly.pdbx_seq_one_letter_code       
;RIIGGSEVVPHSIPYQASLQIRSVHYCSGTLINPRWILSAAHCVKPLITVVLGEHSLSRSDGNEQFYRVIKLIMFPFYQP
ATFRHDIMLMKLNRPAKQNAYINFVAIPSEMVPENTLCTVSGWGVTTVYSYSLSDILMAVKIPIIPRYKCNSSYGGRVHP
YMICAGYSTGGKDSCQGDSGGPLICNGVIEGIVSWGISCAYKYPGVYTRVGKYINWIQTKIARF
;
_entity_poly.pdbx_seq_one_letter_code_can   
;RIIGGSEVVPHSIPYQASLQIRSVHYCSGTLINPRWILSAAHCVKPLITVVLGEHSLSRSDGNEQFYRVIKLIMFPFYQP
ATFRHDIMLMKLNRPAKQNAYINFVAIPSEMVPENTLCTVSGWGVTTVYSYSLSDILMAVKIPIIPRYKCNSSYGGRVHP
YMICAGYSTGGKDSCQGDSGGPLICNGVIEGIVSWGISCAYKYPGVYTRVGKYINWIQTKIARF
;
_entity_poly.pdbx_strand_id                 A 
# 
loop_
_dssp_struct_summary.entry_id 
_dssp_struct_summary.label_comp_id 
_dssp_struct_summary.label_asym_id 
_dssp_struct_summary.label_seq_id 
_dssp_struct_summary.secondary_structure 
_dssp_struct_summary.ss_bridge 
_dssp_struct_summary.helix_3_10 
_dssp_struct_summary.helix_alpha 
_dssp_struct_summary.helix_pi 
_dssp_struct_summary.helix_pp 
_dssp_struct_summary.bend 
_dssp_struct_summary.chirality 
_dssp_struct_summary.sheet 
_dssp_struct_summary.strand 
_dssp_struct_summary.ladder_1 
_dssp_struct_summary.ladder_2 
_dssp_struct_summary.accessibility 
_dssp_struct_summary.TCO 
_dssp_struct_summary.kappa 
_dssp_struct_summary.alpha 
_dssp_struct_summary.phi 
_dssp_struct_summary.psi 
_dssp_struct_summary.x_ca 
_dssp_struct_summary.y_ca 
_dssp_struct_summary.z_ca 
Rhincodon_typus_GeneID=109925952 ARG A 1   . . . . . . . . . . . . ? .      .     .      .      131.4  0.8   6.9   -10.9 
Rhincodon_typus_GeneID=109925952 ILE A 2   E . > . . . . - A A A . ? -0.909 .     -160.7 -111.4 86.9   1.0   3.7   -12.5 
Rhincodon_typus_GeneID=109925952 ILE A 3   E . 3 . . . S + A A A . ? -0.658 77.5  7.5    -67.7  128.2  3.8   4.4   -15.0 
Rhincodon_typus_GeneID=109925952 GLY A 4   T . 3 . . . S + . . . . ? 0.657  107.4 127.5  77.0   9.9    3.9   2.0   -17.8 
Rhincodon_typus_GeneID=109925952 GLY A 5   . . < . . . . - . . . . ? -0.230 49.7  -131.5 -93.7  -176.4 0.6   0.4   -16.6 
Rhincodon_typus_GeneID=109925952 SER A 6   E . . . . . . - B C B . ? -0.920 33.9  -82.0  -135.4 152.2  -2.8  -0.3  -18.2 
Rhincodon_typus_GeneID=109925952 GLU A 7   E . . . . > . - B C B . ? -0.377 50.9  -117.1 -51.4  137.7  -6.4  0.2   -17.4 
Rhincodon_typus_GeneID=109925952 VAL A 8   P . . . . P . - . . . . ? -0.552 26.8  -105.2 -78.7  136.6  -7.7  -2.3  -15.0 
Rhincodon_typus_GeneID=109925952 VAL A 9   P . > . . < . - . . . . ? -0.551 57.9  -93.4  -57.3  120.1  -10.5 -4.5  -16.1 
Rhincodon_typus_GeneID=109925952 PRO A 10  T . 3 . . . S + . . . . ? -0.173 104.0 0.7    -44.8  128.0  -13.4 -2.9  -14.2 
Rhincodon_typus_GeneID=109925952 HIS A 11  T . 3 . . . S + . . . . ? 0.533  93.0  117.6  74.5   8.9    -14.0 -4.6  -10.8 
Rhincodon_typus_GeneID=109925952 SER A 12  S . < . . . S + . . . . ? 0.552  78.0  48.9   -80.9  -4.3   -11.1 -7.1  -11.2 
Rhincodon_typus_GeneID=109925952 ILE A 13  . . > . . . . + . . . . ? -0.659 69.2  167.1  -129.7 74.0   -9.5  -5.4  -8.1  
Rhincodon_typus_GeneID=109925952 PRO A 14  T . 3 . . . . + . . . . ? 0.435  69.3  59.5   -80.9  4.7    -12.4 -5.4  -5.6  
Rhincodon_typus_GeneID=109925952 TYR A 15  T . 3 . . . S + . . . . ? 0.463  76.6  113.2  -106.4 -11.5  -10.3 -4.5  -2.5  
Rhincodon_typus_GeneID=109925952 GLN A 16  E . < . . . . - C K J . ? -0.521 50.4  -161.9 -69.1  131.8  -8.9  -1.2  -3.9  
Rhincodon_typus_GeneID=109925952 ALA A 17  E . . . . . . - C K J K ? -0.938 14.8  -142.4 -119.9 137.7  -10.1 1.9   -2.0  
Rhincodon_typus_GeneID=109925952 SER A 18  E . . . . . . - C K J K ? -0.893 14.9  -150.4 -93.0  119.3  -10.2 5.5   -2.9  
Rhincodon_typus_GeneID=109925952 LEU A 19  E . . . . . . - C K J K ? -0.853 24.3  -168.5 -89.0  123.5  -9.4  7.8   0.0   
Rhincodon_typus_GeneID=109925952 GLN A 20  E . . . . . . - C K J K ? -0.865 25.8  -162.8 -123.5 144.8  -11.2 11.0  -0.5  
Rhincodon_typus_GeneID=109925952 ILE A 21  E . > . . . S - C K J K ? -0.997 92.2  -15.1  -116.9 122.7  -11.3 14.5  1.0   
Rhincodon_typus_GeneID=109925952 ARG A 22  T . 3 . . . S - . . . . ? 0.900  131.6 -55.0  49.2   35.2   -14.3 16.5  0.1   
Rhincodon_typus_GeneID=109925952 SER A 23  T . 3 . . . S + . . . . ? 0.592  112.7 122.7  81.3   7.2    -15.0 13.8  -2.6  
Rhincodon_typus_GeneID=109925952 VAL A 24  E . < . . . . - C L J . ? -0.954 64.9  -121.9 -106.4 132.8  -11.6 14.3  -4.1  
Rhincodon_typus_GeneID=109925952 HIS A 25  E . . . . . . + C L J . ? -0.407 45.5  148.9  -67.9  137.6  -9.2  11.4  -4.5  
Rhincodon_typus_GeneID=109925952 TYR A 26  E . . . . . . + C L . . ? 0.543  63.1  6.2    -137.6 -33.2  -5.9  12.0  -2.7  
Rhincodon_typus_GeneID=109925952 CYS A 27  E . . . . . . - C L J . ? -0.897 64.9  -121.4 -143.3 174.0  -4.6  8.5   -1.6  
Rhincodon_typus_GeneID=109925952 SER A 28  E . . . . . . - C L J . ? -0.721 20.7  -176.1 -116.5 168.5  -5.4  4.9   -1.8  
Rhincodon_typus_GeneID=109925952 GLY A 29  E . . . . . . - C L J . ? -0.922 20.6  -122.0 -149.9 175.2  -6.2  2.0   0.7   
Rhincodon_typus_GeneID=109925952 THR A 30  E . . . . . . - C L J L ? -0.994 16.1  -133.0 -132.4 124.4  -6.9  -1.6  0.8   
Rhincodon_typus_GeneID=109925952 LEU A 31  E . . . . . . + C L . L ? -0.675 34.1  163.9  -73.0  111.6  -9.9  -3.4  2.2   
Rhincodon_typus_GeneID=109925952 ILE A 32  E . . . . . . + C L . . ? 0.535  67.1  4.3    -112.8 -10.6  -8.4  -6.2  4.4   
Rhincodon_typus_GeneID=109925952 ASN A 33  E . > . . . S - C L . L ? -0.942 90.6  -83.6  -161.9 172.2  -11.6 -7.0  6.4   
Rhincodon_typus_GeneID=109925952 PRO A 34  T . 3 . . . S + . . . . ? 0.779  128.3 19.7   -57.8  -19.1  -15.3 -6.0  6.5   
Rhincodon_typus_GeneID=109925952 ARG A 35  T . 3 . . . S + . . . . ? 0.307  110.8 85.4   -128.2 3.3    -14.5 -2.9  8.6   
Rhincodon_typus_GeneID=109925952 TRP A 36  E . < . . . . - C M L M ? -0.962 47.2  -168.7 -127.6 133.8  -10.8 -2.3  8.1   
Rhincodon_typus_GeneID=109925952 ILE A 37  E . . . . . . - C M L M ? -0.941 14.1  -147.8 -109.9 131.9  -8.8  -0.4  5.5   
Rhincodon_typus_GeneID=109925952 LEU A 38  E . . . . . . + C M L M ? -0.887 34.5  144.1  -97.0  133.7  -5.0  -0.7  5.3   
Rhincodon_typus_GeneID=109925952 SER A 39  E . . . . . . - C M . M ? -0.885 50.8  -73.5  -154.9 175.6  -3.1  2.4   4.1   
Rhincodon_typus_GeneID=109925952 ALA A 40  . . > . . . . - . . . . ? -0.657 32.3  -134.7 -79.1  141.7  0.0   4.4   4.5   
Rhincodon_typus_GeneID=109925952 ALA A 41  G . > . . . S + . . . . ? 0.809  106.0 63.6   -64.2  -31.0  0.4   6.5   7.6   
Rhincodon_typus_GeneID=109925952 HIS A 42  G . 3 . . . S + . . . . ? 0.569  90.4  70.3   -74.3  0.6    1.6   9.4   5.6   
Rhincodon_typus_GeneID=109925952 CYS A 43  G . < . . . . + . . . . ? 0.493  68.9  130.5  -91.6  -2.4   -1.9  9.4   4.0   
Rhincodon_typus_GeneID=109925952 VAL A 44  . . < . . . . + . . . . ? -0.320 27.0  156.8  -67.3  124.6  -3.6  10.7  7.1   
Rhincodon_typus_GeneID=109925952 LYS A 45  . . > . . . . - . . . . ? -0.972 45.0  -91.1  -139.8 157.6  -5.9  13.7  6.6   
Rhincodon_typus_GeneID=109925952 PRO A 46  T . 3 . . . S + . . . . ? -0.425 104.4 9.7    -68.2  139.6  -8.9  15.3  8.3   
Rhincodon_typus_GeneID=109925952 LEU A 47  T . 3 . . . S - . . . . ? 0.849  82.6  -176.1 67.6   39.0   -12.5 14.1  7.3   
Rhincodon_typus_GeneID=109925952 ILE A 48  E . < . . . . - C N K . ? -0.516 6.7   -164.7 -70.7  127.8  -11.3 11.1  5.2   
Rhincodon_typus_GeneID=109925952 THR A 49  E . . . . . . - C N K N ? -0.912 10.9  -138.8 -109.1 147.7  -14.1 9.2   3.4   
Rhincodon_typus_GeneID=109925952 VAL A 50  E . . . . . . - C N K N ? -0.938 12.1  -165.6 -108.5 128.5  -13.6 5.8   1.8   
Rhincodon_typus_GeneID=109925952 VAL A 51  E . . . . . . - C N K N ? -0.975 8.8   -172.5 -114.0 120.9  -15.0 4.8   -1.5  
Rhincodon_typus_GeneID=109925952 LEU A 52  E . . . . . . + C N K N ? -0.779 64.8  29.5   -106.5 150.7  -15.1 1.1   -2.5  
Rhincodon_typus_GeneID=109925952 GLY A 53  S . . . . . S + . . . . ? 0.617  81.1  146.4  82.6   11.6   -16.1 -0.4  -5.9  
Rhincodon_typus_GeneID=109925952 GLU A 54  . . . . . . . + . . . . ? -0.693 18.7  160.6  -86.7  126.7  -14.9 2.7   -7.8  
Rhincodon_typus_GeneID=109925952 HIS A 55  S . . . . . S + . . . . ? 0.679  75.7  35.5   -104.4 -41.0  -13.3 2.2   -11.3 
Rhincodon_typus_GeneID=109925952 SER A 56  B . . . . . . - D Q P . ? -0.981 65.5  -154.2 -118.6 128.7  -13.8 5.8   -12.6 
Rhincodon_typus_GeneID=109925952 LEU A 57  S . . . . . S + . . . . ? 0.763  99.7  42.4   -72.0  -20.0  -13.4 8.8   -10.2 
Rhincodon_typus_GeneID=109925952 SER A 58  S . . . . . S + . . . . ? 0.591  109.6 65.1   -102.8 -11.3  -15.7 10.9  -12.4 
Rhincodon_typus_GeneID=109925952 ARG A 59  . . . . . . . - . . . . ? -0.927 67.9  -143.3 -120.3 134.6  -18.3 8.3   -13.1 
Rhincodon_typus_GeneID=109925952 SER A 60  . . . . . . . - . . . . ? -0.874 14.3  -177.8 -89.5  117.7  -20.8 6.5   -10.8 
Rhincodon_typus_GeneID=109925952 ASP A 61  . . . . . . . - . . . . ? 0.394  47.9  -113.1 -97.0  5.1    -21.2 2.9   -11.9 
Rhincodon_typus_GeneID=109925952 GLY A 62  S . . . . . S + . . . . ? 0.443  100.8 89.9   79.7   5.6    -23.8 2.2   -9.1  
Rhincodon_typus_GeneID=109925952 ASN A 63  . . . . . . . + . . . . ? 0.363  56.4  116.3  -115.2 -1.3   -21.5 -0.2  -7.3  
Rhincodon_typus_GeneID=109925952 GLU A 64  . . . . . . . - . . . . ? -0.496 46.2  -159.2 -76.8  137.3  -19.7 2.3   -5.0  
Rhincodon_typus_GeneID=109925952 GLN A 65  E . . . . . . - C O N . ? -0.992 8.7   -148.7 -114.7 132.8  -20.0 2.0   -1.3  
Rhincodon_typus_GeneID=109925952 PHE A 66  E . . . . . . - C O N . ? -0.850 16.0  -175.4 -107.5 135.1  -19.2 5.1   0.9   
Rhincodon_typus_GeneID=109925952 TYR A 67  E . . . . . . - C O N . ? -0.992 20.5  -139.9 -134.4 138.0  -17.8 4.9   4.3   
Rhincodon_typus_GeneID=109925952 ARG A 68  E . . . . . . - C O N . ? -0.681 26.8  -126.1 -82.9  145.1  -16.9 7.3   7.1   
Rhincodon_typus_GeneID=109925952 VAL A 69  E . . . . . . + C O O . ? -0.859 29.6  175.5  -93.5  121.8  -13.8 6.6   9.0   
Rhincodon_typus_GeneID=109925952 ILE A 70  E . . . . . . + C O . . ? 0.644  67.9  27.7   -103.3 -13.4  -14.5 6.4   12.8  
Rhincodon_typus_GeneID=109925952 LYS A 71  E . . . . . . - C O O . ? -0.978 57.2  -165.6 -152.0 133.7  -11.0 5.4   13.9  
Rhincodon_typus_GeneID=109925952 LEU A 72  E . . . . . . - C O O . ? -0.982 10.7  -173.9 -116.1 123.0  -7.5  6.0   12.6  
Rhincodon_typus_GeneID=109925952 ILE A 73  E . . . . . . - C O O . ? -0.921 2.5   -170.1 -123.1 106.9  -4.7  3.9   14.0  
Rhincodon_typus_GeneID=109925952 MET A 74  E . . . . . . - C O O . ? -0.664 40.5  -94.5  -89.8  146.8  -1.1  4.7   13.1  
Rhincodon_typus_GeneID=109925952 PHE A 75  . . > . . . . - . . . . ? -0.406 37.6  -128.6 -56.6  131.3  1.7   2.5   13.9  
Rhincodon_typus_GeneID=109925952 PRO A 76  T . 3 . . . S + . . . . ? 0.780  104.8 46.7   -62.3  -20.6  3.0   4.0   17.2  
Rhincodon_typus_GeneID=109925952 PHE A 77  T . 3 . . . S + . . . . ? 0.060  77.1  145.7  -112.4 20.1   6.7   4.1   16.0  
Rhincodon_typus_GeneID=109925952 TYR A 78  . . < . . . . - . . . . ? -0.461 38.0  -151.0 -55.8  131.6  5.9   5.7   12.6  
Rhincodon_typus_GeneID=109925952 GLN A 79  B . . > > . . - E S Q . ? -0.897 8.6   -166.8 -111.2 109.4  8.8   8.1   11.6  
Rhincodon_typus_GeneID=109925952 PRO A 80  T . . 4 5 . S + . . . . ? 0.804  85.2  53.8   -71.8  -25.2  7.5   11.0  9.4   
Rhincodon_typus_GeneID=109925952 ALA A 81  T . . 4 5 . S + . . . . ? 0.894  125.1 22.4   -77.6  -32.6  11.0  12.1  8.3   
Rhincodon_typus_GeneID=109925952 THR A 82  T . . 4 5 . S - . . . . ? 0.499  97.0  -126.9 -112.6 -5.9   12.1  8.7   7.1   
Rhincodon_typus_GeneID=109925952 PHE A 83  T . > < 5 . . + . . . . ? 0.724  51.4  163.6  60.5   19.3   8.7   7.1   6.4   
Rhincodon_typus_GeneID=109925952 ARG A 84  B . 3 . < . . + E T Q . ? -0.520 67.3  10.6   -64.4  134.8  9.9   4.3   8.6   
Rhincodon_typus_GeneID=109925952 HIS A 85  T . 3 . . . S + . . . . ? 0.883  82.6  176.4  61.3   37.9   6.9   2.1   9.8   
Rhincodon_typus_GeneID=109925952 ASP A 86  . . < . . . . + . . . . ? -0.464 31.3  119.4  -73.7  68.6   4.6   3.9   7.3   
Rhincodon_typus_GeneID=109925952 ILE A 87  . . . . . . . + . . . . ? -0.997 34.2  175.6  -140.3 141.3  1.4   1.8   8.0   
Rhincodon_typus_GeneID=109925952 MET A 88  E . . . . . . - C P M O ? -0.995 19.4  -142.0 -147.3 145.2  -2.0  2.8   9.3   
Rhincodon_typus_GeneID=109925952 LEU A 89  E . . . . . . - C P M O ? -0.900 12.2  -159.3 -104.9 140.1  -5.4  1.1   9.9   
Rhincodon_typus_GeneID=109925952 MET A 90  E . . . . . . - C P M O ? -0.991 7.8   -147.8 -119.8 122.7  -8.8  2.8   9.3   
Rhincodon_typus_GeneID=109925952 LYS A 91  E . . . . . . - C P M O ? -0.807 16.4  -138.4 -90.5  125.1  -11.9 1.6   11.0  
Rhincodon_typus_GeneID=109925952 LEU A 92  E . . . . . . - C P . O ? -0.481 16.0  -123.4 -79.1  150.7  -15.1 2.0   8.9   
Rhincodon_typus_GeneID=109925952 ASN A 93  S . . . . . S + . . . . ? 0.718  97.0  11.7   -69.5  -17.3  -18.4 3.3   10.6  
Rhincodon_typus_GeneID=109925952 ARG A 94  S . . . . . S - . . . . ? -0.976 96.4  -84.3  -154.6 155.4  -20.1 0.1   9.3   
Rhincodon_typus_GeneID=109925952 PRO A 95  . . . . . . . - . . . . ? -0.416 46.5  -113.3 -65.8  138.0  -19.0 -3.2  7.7   
Rhincodon_typus_GeneID=109925952 ALA A 96  . . . . . . . - . . . . ? -0.503 30.4  -119.4 -64.6  134.4  -18.4 -3.2  3.9   
Rhincodon_typus_GeneID=109925952 LYS A 97  . . . . . . . - . . . . ? -0.711 27.5  -134.0 -79.5  114.7  -21.0 -5.3  2.0   
Rhincodon_typus_GeneID=109925952 GLN A 98  . . . . . . . + . . . . ? -0.493 44.6  133.5  -71.4  134.2  -19.2 -8.0  0.1   
Rhincodon_typus_GeneID=109925952 ASN A 99  S . . . . . S - . . . . ? -0.854 73.0  -63.5  -160.8 -171.9 -20.3 -8.6  -3.5  
Rhincodon_typus_GeneID=109925952 ALA A 100 S . . . . . S + . . . . ? 0.704  133.9 39.3   -61.5  -6.9   -18.9 -9.1  -7.0  
Rhincodon_typus_GeneID=109925952 TYR A 101 S . . . . . S + . . . . ? 0.602  113.8 50.7   -120.4 -21.0  -17.4 -5.5  -6.8  
Rhincodon_typus_GeneID=109925952 ILE A 102 . . . . . . . + . . . . ? -0.988 64.4  147.3  -130.0 117.5  -16.1 -5.3  -3.2  
Rhincodon_typus_GeneID=109925952 ASN A 103 . . . . . . . - . . . . ? -0.942 39.9  -114.8 -145.0 160.2  -14.0 -7.9  -1.6  
Rhincodon_typus_GeneID=109925952 PHE A 104 P . . . . > . - . . . . ? -0.774 24.0  -135.9 -99.6  145.9  -11.1 -8.2  1.0   
Rhincodon_typus_GeneID=109925952 VAL A 105 P . . . . P . - . . . . ? -0.791 28.9  -102.1 -96.6  150.7  -7.6  -9.2  0.2   
Rhincodon_typus_GeneID=109925952 ALA A 106 B . . . . P . - B D C . ? -0.372 25.2  -123.3 -76.0  143.1  -5.7  -11.6 2.4   
Rhincodon_typus_GeneID=109925952 ILE A 107 P . . . . P . - . . . . ? -0.697 41.3  -103.2 -79.6  134.1  -3.1  -10.6 4.9   
Rhincodon_typus_GeneID=109925952 PRO A 108 P . . . . < . - . . . . ? -0.284 26.1  -167.1 -63.0  144.4  0.2   -12.4 4.2   
Rhincodon_typus_GeneID=109925952 SER A 109 S . . . . . S + . . . . ? 0.602  77.4  15.7   -97.4  -23.0  1.3   -15.4 6.3   
Rhincodon_typus_GeneID=109925952 GLU A 110 S . . . . . S - . . . . ? -0.964 89.4  -87.1  -143.9 167.2  4.8   -15.3 4.9   
Rhincodon_typus_GeneID=109925952 MET A 111 P . . . . > . - . . . . ? -0.462 42.6  -120.1 -77.8  143.1  7.2   -13.1 3.0   
Rhincodon_typus_GeneID=109925952 VAL A 112 P . . . . P . - . . . . ? -0.540 32.2  -110.8 -81.2  139.8  7.1   -13.3 -0.8  
Rhincodon_typus_GeneID=109925952 PRO A 113 P . > . . P . - . . . . ? -0.345 39.8  -88.1  -64.4  158.7  10.3  -14.4 -2.5  
Rhincodon_typus_GeneID=109925952 GLU A 114 T . 3 . . < S + . . . . ? -0.214 111.0 28.2   -59.6  150.1  12.4  -12.0 -4.6  
Rhincodon_typus_GeneID=109925952 ASN A 115 T . 3 . . . S + . . . . ? 0.484  82.2  145.9  75.2   -0.8   11.5  -11.6 -8.4  
Rhincodon_typus_GeneID=109925952 THR A 116 . . < . . . . - . . . . ? -0.581 53.6  -121.0 -62.2  128.9  7.9   -12.5 -7.6  
Rhincodon_typus_GeneID=109925952 LEU A 117 E . . . . . . - B E D . ? -0.636 37.9  -176.5 -75.9  129.6  5.7   -10.5 -10.0 
Rhincodon_typus_GeneID=109925952 CYS A 118 E . . . . . . - B E D E ? -0.864 22.3  -128.2 -129.0 155.0  3.3   -8.3  -8.2  
Rhincodon_typus_GeneID=109925952 THR A 119 E . . . . . . - B E D E ? -0.913 17.6  -171.5 -106.9 126.7  0.5   -6.0  -9.1  
Rhincodon_typus_GeneID=109925952 VAL A 120 E . . . . . . - B E D E ? -0.949 13.7  -175.9 -111.0 138.1  0.3   -2.4  -7.9  
Rhincodon_typus_GeneID=109925952 SER A 121 E . . . . . . + B E D . ? -0.953 16.0  112.1  -137.8 152.1  -2.9  -0.5  -8.6  
Rhincodon_typus_GeneID=109925952 GLY A 122 E . . . . . . - B E D . ? -0.977 62.9  -91.7  168.8  -178.4 -4.3  3.1   -8.1  
Rhincodon_typus_GeneID=109925952 TRP A 123 S . . . . . S + . . . . ? -0.161 75.5  125.0  -109.6 25.0   -5.5  6.5   -9.5  
Rhincodon_typus_GeneID=109925952 GLY A 124 S . . . . . S - . . . . ? 0.074  72.1  -53.5  -72.5  -170.4 -2.1  8.2   -9.4  
Rhincodon_typus_GeneID=109925952 VAL A 125 B . . . . . . - F U R . ? -0.424 40.1  -160.9 -68.5  149.4  -0.2  10.0  -12.3 
Rhincodon_typus_GeneID=109925952 THR A 126 . . . . . . . + . . . . ? 0.423  69.4  52.1   -114.6 -6.4   0.3   7.9   -15.4 
Rhincodon_typus_GeneID=109925952 THR A 127 S . > . . . S - . . . . ? -0.969 93.0  -95.1  -130.7 150.5  3.2   9.9   -17.0 
Rhincodon_typus_GeneID=109925952 VAL A 128 T . 3 . . . S + . . . . ? -0.354 108.4 8.5    -63.4  128.2  6.5   11.1  -15.7 
Rhincodon_typus_GeneID=109925952 TYR A 129 T . 3 . . . S + . . . . ? 0.573  96.9  132.0  84.0   3.1    6.4   14.7  -14.4 
Rhincodon_typus_GeneID=109925952 SER A 130 . . < . . . . - . . . . ? -0.630 42.8  -166.5 -80.6  153.8  2.6   14.9  -14.6 
Rhincodon_typus_GeneID=109925952 TYR A 131 . . . . . . . + . . . . ? 0.386  57.6  106.4  -115.7 -2.0   0.4   16.2  -11.8 
Rhincodon_typus_GeneID=109925952 SER A 132 P . . . . > . - . . . . ? -0.696 64.5  -137.8 -87.6  124.6  -2.8  15.0  -13.3 
Rhincodon_typus_GeneID=109925952 LEU A 133 B . . . . P . - F V R . ? -0.472 26.6  -103.9 -74.0  150.5  -4.4  12.0  -11.6 
Rhincodon_typus_GeneID=109925952 SER A 134 P . . . . < . - . . . . ? -0.495 16.5  -151.8 -70.9  133.0  -5.9  9.2   -13.7 
Rhincodon_typus_GeneID=109925952 ASP A 135 S . . . . . S + . . . . ? 0.759  82.3  58.9   -73.9  -23.4  -9.6  9.2   -13.8 
Rhincodon_typus_GeneID=109925952 ILE A 136 B . . . . . S - D R P . ? -0.791 97.7  -100.5 -112.6 140.1  -9.6  5.4   -14.4 
Rhincodon_typus_GeneID=109925952 LEU A 137 . . . . . . . - . . . . ? -0.505 45.2  -166.2 -60.7  127.8  -8.1  2.8   -12.1 
Rhincodon_typus_GeneID=109925952 MET A 138 E . . . . . . - B F B D ? -0.769 8.9   -170.3 -116.8 158.3  -4.7  1.7   -13.4 
Rhincodon_typus_GeneID=109925952 ALA A 139 E . . . . . . - B F B D ? -0.993 4.8   -171.2 -147.1 155.8  -2.4  -1.2  -12.7 
Rhincodon_typus_GeneID=109925952 VAL A 140 E . . . . . . - B F . D ? -0.996 21.7  -127.9 -145.9 145.1  1.1   -2.4  -13.4 
Rhincodon_typus_GeneID=109925952 LYS A 141 E . . . . . . + B F . D ? -0.802 34.4  168.2  -93.2  131.8  3.1   -5.6  -12.9 
Rhincodon_typus_GeneID=109925952 ILE A 142 E . . . . . . - B F . D ? -0.993 28.0  -122.8 -145.2 143.7  6.4   -5.3  -11.1 
Rhincodon_typus_GeneID=109925952 PRO A 143 E . . . . . . - B F . D ? -0.572 30.2  -106.3 -83.0  155.8  9.0   -7.7  -9.6  
Rhincodon_typus_GeneID=109925952 ILE A 144 E . . . . . . - B F F . ? -0.599 36.7  -145.8 -74.4  137.1  10.2  -7.7  -6.0  
Rhincodon_typus_GeneID=109925952 ILE A 145 E . . . . . . - B F F . ? -0.826 21.9  -99.7  -107.8 145.8  13.8  -6.5  -5.8  
Rhincodon_typus_GeneID=109925952 PRO A 146 . . . > . . . - . . . . ? -0.349 29.7  -130.6 -61.9  139.6  16.4  -7.6  -3.4  
Rhincodon_typus_GeneID=109925952 ARG A 147 H . . > . . S + . . . . ? 0.862  105.3 56.5   -60.2  -42.7  16.8  -5.2  -0.5  
Rhincodon_typus_GeneID=109925952 TYR A 148 H . . > . . S + . . . . ? 0.882  109.6 46.1   -59.2  -41.3  20.6  -4.9  -0.8  
Rhincodon_typus_GeneID=109925952 LYS A 149 H . . > . . S + . . . . ? 0.893  115.4 47.3   -64.2  -43.3  20.2  -3.8  -4.4  
Rhincodon_typus_GeneID=109925952 CYS A 150 H . > X . . S + . . . . ? 0.927  111.1 50.4   -62.2  -45.5  17.5  -1.3  -3.5  
Rhincodon_typus_GeneID=109925952 ASN A 151 H . 3 < > . S + . . . . ? 0.786  100.5 63.2   -65.6  -34.7  19.5  -0.0  -0.6  
Rhincodon_typus_GeneID=109925952 SER A 152 H . 3 < 5 . S + . . . . ? 0.846  106.3 47.5   -59.8  -28.0  22.5  0.5   -2.9  
Rhincodon_typus_GeneID=109925952 SER A 153 H . < < 5 . S + . . . . ? 0.750  116.0 42.8   -83.8  -22.2  20.4  3.0   -4.8  
Rhincodon_typus_GeneID=109925952 TYR A 154 T . > < 5 . S - . . . . ? 0.180  109.4 -112.5 -117.0 12.1   19.1  4.8   -1.7  
Rhincodon_typus_GeneID=109925952 GLY A 155 T . 3 . 5 . S - . . . . ? 0.853  77.5  -51.8  65.6   27.1   22.4  5.0   0.3   
Rhincodon_typus_GeneID=109925952 GLY A 156 T . 3 . < . S + . . . . ? 0.543  106.0 120.7  92.6   8.5    21.2  2.6   3.1   
Rhincodon_typus_GeneID=109925952 ARG A 157 . . < . . . . + . . . . ? 0.621  45.7  97.5   -82.8  -14.3  17.9  4.3   3.8   
Rhincodon_typus_GeneID=109925952 VAL A 158 . . . . . . . - . . . . ? -0.716 64.6  -158.8 -82.8  115.9  15.8  1.2   2.9   
Rhincodon_typus_GeneID=109925952 HIS A 159 . . > . . . . - . . . . ? -0.381 33.0  -103.0 -95.2  163.4  15.0  -0.7  6.3   
Rhincodon_typus_GeneID=109925952 PRO A 160 T . 3 . . . S + . . . . ? 0.677  121.3 62.8   -61.0  -15.5  14.0  -4.3  7.0   
Rhincodon_typus_GeneID=109925952 TYR A 161 T . 3 . . . S + . . . . ? 0.322  98.2  76.4   -90.3  8.2    10.4  -3.1  7.4   
Rhincodon_typus_GeneID=109925952 MET A 162 E . < . . . . - B G . G ? -0.883 61.7  -160.8 -122.3 152.6  10.4  -2.0  3.7   
Rhincodon_typus_GeneID=109925952 ILE A 163 E . . . . . . - B G . G ? -0.979 10.1  -144.2 -132.4 142.6  10.2  -3.8  0.4   
Rhincodon_typus_GeneID=109925952 CYS A 164 E . . . . . . + B G F G ? -0.838 15.9  179.6  -108.7 147.6  11.3  -2.7  -3.1  
Rhincodon_typus_GeneID=109925952 ALA A 165 E . . . . . . + B G F G ? -0.995 28.4  85.4   -145.0 136.7  9.6   -3.3  -6.4  
Rhincodon_typus_GeneID=109925952 GLY A 166 . . . . . . . - . . . . ? -0.834 66.8  -72.7  156.1  170.1  10.5  -2.3  -9.9  
Rhincodon_typus_GeneID=109925952 TYR A 167 . . > . . . . - . . . . ? -0.763 28.7  -134.5 -92.6  141.2  12.5  -3.1  -13.1 
Rhincodon_typus_GeneID=109925952 SER A 168 T . 3 . . . S + . . . . ? 0.743  110.8 53.1   -62.3  -23.2  16.2  -2.5  -13.2 
Rhincodon_typus_GeneID=109925952 THR A 169 T . 3 . . . S - . . . . ? 0.552  105.7 -141.4 -88.3  -7.8   15.6  -0.9  -16.6 
Rhincodon_typus_GeneID=109925952 GLY A 170 . . < . . . . + . . . . ? -0.347 60.9  115.9  72.5   -176.6 13.0  1.5   -15.1 
Rhincodon_typus_GeneID=109925952 GLY A 171 . . . . . . . + . . . . ? 0.246  67.7  72.4   104.6  -14.3  9.8   2.5   -16.9 
Rhincodon_typus_GeneID=109925952 LYS A 172 . . . . . . . + . . . . ? -0.994 57.2  110.3  -137.7 137.2  7.3   1.0   -14.6 
Rhincodon_typus_GeneID=109925952 ASP A 173 E . . . . . . - A B A . ? -0.984 58.8  -87.0  175.6  160.5  6.2   2.1   -11.1 
Rhincodon_typus_GeneID=109925952 SER A 174 E . . . . . . + A B A . ? -0.682 50.8  176.7  -77.7  155.4  3.6   3.5   -8.7  
Rhincodon_typus_GeneID=109925952 CYS A 175 . . > . . . . - . . . . ? -0.708 33.9  -19.8  -146.5 -167.0 3.6   7.3   -8.4  
Rhincodon_typus_GeneID=109925952 GLN A 176 T . 3 . . . S + . . . . ? -0.109 122.5 23.6   -50.0  132.8  2.0   10.4  -6.9  
Rhincodon_typus_GeneID=109925952 GLY A 177 T . 3 . . . S + . . . . ? 0.175  101.3 86.4   97.5   -13.2  -1.6  9.7   -5.7  
Rhincodon_typus_GeneID=109925952 ASP A 178 . . X . . . . + . . . . ? 0.300  54.5  137.5  -100.6 -1.3   -1.1  6.0   -5.3  
Rhincodon_typus_GeneID=109925952 SER A 179 T . 3 . . . S + . . . . ? -0.311 73.0  20.4   -45.7  132.3  0.2   6.4   -1.8  
Rhincodon_typus_GeneID=109925952 GLY A 180 T . 3 . . . S + . . . . ? 0.305  94.7  136.6  90.1   -13.3  -1.3  3.8   0.4   
Rhincodon_typus_GeneID=109925952 GLY A 181 . . < . . . . - . . . . ? -0.258 57.2  -92.9  -67.0  164.8  -2.2  1.6   -2.5  
Rhincodon_typus_GeneID=109925952 PRO A 182 E . . . . . . - B H . H ? -0.517 18.4  -158.1 -91.0  135.9  -1.7  -2.2  -2.5  
Rhincodon_typus_GeneID=109925952 LEU A 183 E . . . . . . - B H E H ? -0.964 26.9  -165.9 -97.1  107.4  1.2   -4.2  -3.8  
Rhincodon_typus_GeneID=109925952 ILE A 184 E . . . . . . - B H E H ? -0.852 13.7  -179.0 -109.3 127.5  -0.4  -7.7  -4.4  
Rhincodon_typus_GeneID=109925952 CYS A 185 E . > . . . S - B H E H ? -0.991 73.4  -16.3  -124.7 123.6  1.6   -10.8 -5.0  
Rhincodon_typus_GeneID=109925952 ASN A 186 T . 3 . . . S - . . . . ? 0.883  130.1 -50.8  52.5   34.6   -0.1  -14.2 -5.6  
Rhincodon_typus_GeneID=109925952 GLY A 187 T . 3 . . . S + . . . . ? 0.591  118.7 103.0  87.5   9.4    -3.4  -12.8 -4.4  
Rhincodon_typus_GeneID=109925952 VAL A 188 E . < . . . S - B I C H ? -0.957 77.0  -108.3 -126.8 149.9  -2.0  -11.4 -1.1  
Rhincodon_typus_GeneID=109925952 ILE A 189 E . . . . . . + B I . H ? -0.618 41.6  163.7  -78.8  120.8  -1.1  -7.9  0.1   
Rhincodon_typus_GeneID=109925952 GLU A 190 E . . . . . . + B I . . ? 0.675  57.7  10.3   -110.1 -25.6  2.7   -7.6  0.3   
Rhincodon_typus_GeneID=109925952 GLY A 191 E . . . . . . - B I I H ? -0.971 54.2  -134.3 -154.0 162.0  3.3   -3.9  0.4   
Rhincodon_typus_GeneID=109925952 ILE A 192 E . . . . . . - B I I H ? -0.991 41.0  -108.1 -120.7 123.7  1.8   -0.4  0.8   
Rhincodon_typus_GeneID=109925952 VAL A 193 E . . . . . . + B I I . ? -0.376 56.4  154.4  -50.8  123.0  2.9   2.3   -1.5  
Rhincodon_typus_GeneID=109925952 SER A 194 E . . . . . . - B I . . ? 0.767  46.7  -36.6  -122.3 -63.6  5.1   4.4   0.8   
Rhincodon_typus_GeneID=109925952 TRP A 195 E . . . . . . + B I I . ? -0.943 46.3  164.4  -161.2 172.2  7.8   6.5   -0.9  
Rhincodon_typus_GeneID=109925952 GLY A 196 . . . . . . . - . . . . ? -0.925 43.7  -96.4  176.5  163.2  10.5  6.8   -3.6  
Rhincodon_typus_GeneID=109925952 ILE A 197 S . . . . . S - . . . . ? -0.929 92.3  -36.9  -95.8  102.0  12.8  9.2   -5.5  
Rhincodon_typus_GeneID=109925952 SER A 198 S . . . . . S - . . . . ? -0.091 83.9  -81.2  72.2   175.9  10.9  10.0  -8.6  
Rhincodon_typus_GeneID=109925952 CYS A 199 . . . . . . . . . . . . ? -0.998 .     .      -122.5 136.8  8.8   7.4   -10.5 
Rhincodon_typus_GeneID=109925952 ALA A 200 . . . . . . . . . . . . ? 0.713  .     .      69.5   .      9.8   4.6   -12.9 
Rhincodon_typus_GeneID=109925952 TYR A 202 . . . . . . . . . . . . ? .      .     .      .      -22.6  15.8  2.6   -13.3 
Rhincodon_typus_GeneID=109925952 LYS A 203 . . . . . . . + . . . . ? 0.700  .     49.8   -92.7  -13.5  18.0  3.7   -10.3 
Rhincodon_typus_GeneID=109925952 TYR A 204 S . . . . . S - . . . . ? -0.762 71.8  -168.4 -133.3 81.4   15.2  4.3   -7.8  
Rhincodon_typus_GeneID=109925952 PRO A 205 . . . . . . . - . . . . ? -0.249 38.7  -86.4  -59.6  160.3  12.7  1.5   -7.5  
Rhincodon_typus_GeneID=109925952 GLY A 206 E . . . . . . - B J G . ? -0.421 39.8  -140.6 -65.8  144.0  9.4   2.1   -5.6  
Rhincodon_typus_GeneID=109925952 VAL A 207 E . . . . . . - B J G I ? -0.924 20.2  -172.8 -111.5 130.7  9.6   1.6   -1.8  
Rhincodon_typus_GeneID=109925952 TYR A 208 E . . . . . . - B J G I ? -0.880 32.8  -107.5 -123.4 142.6  6.7   -0.0  -0.0  
Rhincodon_typus_GeneID=109925952 THR A 209 E . . . . . . - B J G I ? -0.675 41.7  -123.6 -64.7  125.3  5.8   -0.6  3.6   
Rhincodon_typus_GeneID=109925952 ARG A 210 E . > . . . . - B J . I ? -0.678 22.1  -165.3 -78.1  107.8  6.3   -4.4  4.1   
Rhincodon_typus_GeneID=109925952 VAL A 211 G . > . . . S + . . . . ? 0.859  82.2  67.9   -64.8  -37.1  3.0   -5.7  5.4   
Rhincodon_typus_GeneID=109925952 GLY A 212 G . > . . . S + . . . . ? 0.759  93.6  59.3   -55.4  -24.8  4.5   -9.0  6.5   
Rhincodon_typus_GeneID=109925952 LYS A 213 G . < . . . S + . . . . ? 0.516  108.8 45.5   -82.4  -3.9   6.5   -7.2  9.3   
Rhincodon_typus_GeneID=109925952 TYR A 214 G . < > . . S + . . . . ? 0.095  73.1  112.6  -126.6 19.9   3.1   -5.9  10.8  
Rhincodon_typus_GeneID=109925952 ILE A 215 H . < > . . S + . . . . ? 0.941  81.8  46.0   -63.3  -47.8  0.9   -8.9  10.9  
Rhincodon_typus_GeneID=109925952 ASN A 216 H . . > . . S + . . . . ? 0.917  114.5 48.0   -62.5  -43.6  0.8   -9.2  14.6  
Rhincodon_typus_GeneID=109925952 TRP A 217 H . . > . . S + . . . . ? 0.924  112.5 49.1   -61.3  -46.7  0.1   -5.5  15.0  
Rhincodon_typus_GeneID=109925952 ILE A 218 H . . X . . S + . . . . ? 0.945  114.0 44.9   -59.4  -49.5  -2.6  -5.6  12.4  
Rhincodon_typus_GeneID=109925952 GLN A 219 H . . X . . S + . . . . ? 0.880  110.8 53.1   -67.3  -41.8  -4.3  -8.5  13.9  
Rhincodon_typus_GeneID=109925952 THR A 220 H . . X . . S + . . . . ? 0.909  111.2 46.4   -60.2  -45.4  -4.1  -7.2  17.4  
Rhincodon_typus_GeneID=109925952 LYS A 221 H . . X . . S + . . . . ? 0.913  112.5 49.7   -65.9  -43.1  -5.7  -3.9  16.5  
Rhincodon_typus_GeneID=109925952 ILE A 222 H . . < . . S + . . . . ? 0.923  113.3 47.0   -61.4  -43.8  -8.5  -5.6  14.5  
Rhincodon_typus_GeneID=109925952 ALA A 223 H . . < . . S + . . . . ? 0.848  110.4 52.6   -66.0  -38.6  -9.2  -7.9  17.4  
Rhincodon_typus_GeneID=109925952 ARG A 224 H . . < . . . . . . . . ? 0.869  .     .      -67.4  -38.2  -9.2  -5.1  20.0  
Rhincodon_typus_GeneID=109925952 PHE A 225 . . . < . . . . . . . . ? 0.745  .     .      -103.5 .      -11.8 -2.9  18.0  
# 
loop_
_dssp_struct_ladder.id 
_dssp_struct_ladder.sheet_id 
_dssp_struct_ladder.range_id_1 
_dssp_struct_ladder.range_id_2 
_dssp_struct_ladder.type 
_dssp_struct_ladder.beg_1_label_comp_id 
_dssp_struct_ladder.beg_1_label_asym_id 
_dssp_struct_ladder.beg_1_label_seq_id 
_dssp_struct_ladder.pdbx_beg_1_PDB_ins_code 
_dssp_struct_ladder.end_1_label_comp_id 
_dssp_struct_ladder.end_1_label_asym_id 
_dssp_struct_ladder.end_1_label_seq_id 
_dssp_struct_ladder.pdbx_end_1_PDB_ins_code 
_dssp_struct_ladder.beg_1_auth_comp_id 
_dssp_struct_ladder.beg_1_auth_asym_id 
_dssp_struct_ladder.beg_1_auth_seq_id 
_dssp_struct_ladder.end_1_auth_comp_id 
_dssp_struct_ladder.end_1_auth_asym_id 
_dssp_struct_ladder.end_1_auth_seq_id 
_dssp_struct_ladder.beg_2_label_comp_id 
_dssp_struct_ladder.beg_2_label_asym_id 
_dssp_struct_ladder.beg_2_label_seq_id 
_dssp_struct_ladder.pdbx_beg_2_PDB_ins_code 
_dssp_struct_ladder.end_2_label_comp_id 
_dssp_struct_ladder.end_2_label_asym_id 
_dssp_struct_ladder.end_2_label_seq_id 
_dssp_struct_ladder.pdbx_end_2_PDB_ins_code 
_dssp_struct_ladder.beg_2_auth_comp_id 
_dssp_struct_ladder.beg_2_auth_asym_id 
_dssp_struct_ladder.beg_2_auth_seq_id 
_dssp_struct_ladder.end_2_auth_comp_id 
_dssp_struct_ladder.end_2_auth_asym_id 
_dssp_struct_ladder.end_2_auth_seq_id 
A A A B anti-parallel ILE A 2   ? ILE A 3   ? ILE A 2   ILE A 3   SER A 174 ? ASP A 173 ? SER A 174 ASP A 173 
B B C F anti-parallel SER A 6   ? GLU A 7   ? SER A 6   GLU A 7   ALA A 139 ? MET A 138 ? ALA A 139 MET A 138 
C B D I parallel      ALA A 106 ? ALA A 106 ? ALA A 106 ALA A 106 VAL A 188 ? VAL A 188 ? VAL A 188 VAL A 188 
D B E F anti-parallel LEU A 117 ? GLY A 122 ? LEU A 117 GLY A 122 PRO A 143 ? MET A 138 ? PRO A 143 MET A 138 
E B E H anti-parallel CYS A 118 ? VAL A 120 ? CYS A 118 VAL A 120 CYS A 185 ? LEU A 183 ? CYS A 185 LEU A 183 
F B F G anti-parallel ILE A 144 ? ILE A 145 ? ILE A 144 ILE A 145 ALA A 165 ? CYS A 164 ? ALA A 165 CYS A 164 
G B G J anti-parallel MET A 162 ? ALA A 165 ? MET A 162 ALA A 165 THR A 209 ? GLY A 206 ? THR A 209 GLY A 206 
H B H I anti-parallel PRO A 182 ? CYS A 185 ? PRO A 182 CYS A 185 ILE A 192 ? VAL A 188 ? ILE A 192 VAL A 188 
I B I J anti-parallel GLY A 191 ? TRP A 195 ? GLY A 191 TRP A 195 ARG A 210 ? VAL A 207 ? ARG A 210 VAL A 207 
J C K L anti-parallel GLN A 16  ? ILE A 21  ? GLN A 16  ILE A 21  THR A 30  ? VAL A 24  ? THR A 30  VAL A 24  
K C K N anti-parallel ALA A 17  ? ILE A 21  ? ALA A 17  ILE A 21  LEU A 52  ? ILE A 48  ? LEU A 52  ILE A 48  
L C L M anti-parallel THR A 30  ? ASN A 33  ? THR A 30  ASN A 33  LEU A 38  ? TRP A 36  ? LEU A 38  TRP A 36  
M C M P anti-parallel TRP A 36  ? SER A 39  ? TRP A 36  SER A 39  LYS A 91  ? MET A 88  ? LYS A 91  MET A 88  
N C N O anti-parallel THR A 49  ? LEU A 52  ? THR A 49  LEU A 52  ARG A 68  ? GLN A 65  ? ARG A 68  GLN A 65  
O C O P anti-parallel VAL A 69  ? MET A 74  ? VAL A 69  MET A 74  LEU A 92  ? MET A 88  ? LEU A 92  MET A 88  
P D Q R anti-parallel SER A 56  ? SER A 56  ? SER A 56  SER A 56  ILE A 136 ? ILE A 136 ? ILE A 136 ILE A 136 
Q E S T anti-parallel GLN A 79  ? GLN A 79  ? GLN A 79  GLN A 79  ARG A 84  ? ARG A 84  ? ARG A 84  ARG A 84  
R F U V anti-parallel VAL A 125 ? VAL A 125 ? VAL A 125 VAL A 125 LEU A 133 ? LEU A 133 ? LEU A 133 LEU A 133 
# 
loop_
_dssp_struct_bridge_pairs.id 
_dssp_struct_bridge_pairs.label_comp_id 
_dssp_struct_bridge_pairs.label_seq_id 
_dssp_struct_bridge_pairs.label_asym_id 
_dssp_struct_bridge_pairs.auth_seq_id 
_dssp_struct_bridge_pairs.auth_asym_id 
_dssp_struct_bridge_pairs.pdbx_PDB_ins_code 
_dssp_struct_bridge_pairs.acceptor_1_label_comp_id 
_dssp_struct_bridge_pairs.acceptor_1_label_seq_id 
_dssp_struct_bridge_pairs.acceptor_1_label_asym_id 
_dssp_struct_bridge_pairs.acceptor_1_auth_seq_id 
_dssp_struct_bridge_pairs.acceptor_1_auth_asym_id 
_dssp_struct_bridge_pairs.acceptor_1_pdbx_PDB_ins_code 
_dssp_struct_bridge_pairs.acceptor_1_energy 
_dssp_struct_bridge_pairs.acceptor_2_label_comp_id 
_dssp_struct_bridge_pairs.acceptor_2_label_seq_id 
_dssp_struct_bridge_pairs.acceptor_2_label_asym_id 
_dssp_struct_bridge_pairs.acceptor_2_auth_seq_id 
_dssp_struct_bridge_pairs.acceptor_2_auth_asym_id 
_dssp_struct_bridge_pairs.acceptor_2_pdbx_PDB_ins_code 
_dssp_struct_bridge_pairs.acceptor_2_energy 
_dssp_struct_bridge_pairs.donor_1_label_comp_id 
_dssp_struct_bridge_pairs.donor_1_label_seq_id 
_dssp_struct_bridge_pairs.donor_1_label_asym_id 
_dssp_struct_bridge_pairs.donor_1_auth_seq_id 
_dssp_struct_bridge_pairs.donor_1_auth_asym_id 
_dssp_struct_bridge_pairs.donor_1_pdbx_PDB_ins_code 
_dssp_struct_bridge_pairs.donor_1_energy 
_dssp_struct_bridge_pairs.donor_2_label_comp_id 
_dssp_struct_bridge_pairs.donor_2_label_seq_id 
_dssp_struct_bridge_pairs.donor_2_label_asym_id 
_dssp_struct_bridge_pairs.donor_2_auth_seq_id 
_dssp_struct_bridge_pairs.donor_2_auth_asym_id 
_dssp_struct_bridge_pairs.donor_2_pdbx_PDB_ins_code 
_dssp_struct_bridge_pairs.donor_2_energy 
1   ARG 1   A 1   A ? ?   ?   ? ?   ? ? ?    ?   ?   ? ?   ? ? ?    CYS 175 A 175 A ? -1.7 ILE 3   A 3   A ? -0.6 
2   ILE 2   A 2   A ? VAL 125 A 125 A ? -0.5 GLY 124 A 124 A ? -0.3 GLY 5   A 5   A ? -1.4 GLY 4   A 4   A ? -0.3 
3   ILE 3   A 3   A ? ASP 173 A 173 A ? -2.7 ARG 1   A 1   A ? -0.6 ASP 173 A 173 A ? -1.4 THR 127 A 127 A ? -0.1 
4   GLY 4   A 4   A ? THR 126 A 126 A ? -0.6 ILE 2   A 2   A ? -0.3 ILE 3   A 3   A ? -0.2 SER 6   A 6   A ? -0.1 
5   GLY 5   A 5   A ? ILE 2   A 2   A ? -1.4 THR 126 A 126 A ? -0.1 GLU 7   A 7   A ? -0.3 VAL 140 A 140 A ? -0.2 
6   SER 6   A 6   A ? ALA 139 A 139 A ? -2.6 ILE 3   A 3   A ? -0.1 ALA 139 A 139 A ? -2.2 VAL 8   A 8   A ? -0.1 
7   GLU 7   A 7   A ? GLY 5   A 5   A ? -0.3 MET 138 A 138 A ? -0.2 MET 138 A 138 A ? -0.2 VAL 9   A 9   A ? -0.2 
8   VAL 8   A 8   A ? LEU 137 A 137 A ? -2.4 HIS 55  A 55  A ? -0.1 LEU 137 A 137 A ? -0.1 GLU 7   A 7   A ? -0.1 
9   VAL 9   A 9   A ? GLU 7   A 7   A ? -0.2 PRO 10  A 10  A ? -0.1 SER 12  A 12  A ? -2.2 ILE 13  A 13  A ? -0.3 
10  PRO 10  A 10  A ? ?   ?   ? ?   ? ? ?    ?   ?   ? ?   ? ? ?    VAL 9   A 9   A ? -0.1 HIS 55  A 55  A ? -0.1 
11  HIS 11  A 11  A ? ILE 13  A 13  A ? -0.2 SER 12  A 12  A ? -0.1 VAL 9   A 9   A ? -0.1 HIS 55  A 55  A ? -0.0 
12  SER 12  A 12  A ? VAL 9   A 9   A ? -2.2 ILE 13  A 13  A ? -0.2 HIS 11  A 11  A ? -0.1 VAL 9   A 9   A ? -0.0 
13  ILE 13  A 13  A ? VAL 9   A 9   A ? -0.3 TYR 101 A 101 A ? -0.1 GLN 16  A 16  A ? -1.3 SER 12  A 12  A ? -0.2 
14  PRO 14  A 14  A ? ?   ?   ? ?   ? ? ?    ?   ?   ? ?   ? ? ?    ASN 103 A 103 A ? -2.3 GLY 53  A 53  A ? -0.1 
15  TYR 15  A 15  A ? ILE 102 A 102 A ? -0.2 PHE 104 A 104 A ? -0.1 LEU 31  A 31  A ? -3.0 ALA 17  A 17  A ? -0.2 
16  GLN 16  A 16  A ? ILE 13  A 13  A ? -1.3 THR 30  A 30  A ? -0.2 GLY 53  A 53  A ? -0.6 SER 18  A 18  A ? -0.4 
17  ALA 17  A 17  A ? GLY 29  A 29  A ? -2.6 TYR 15  A 15  A ? -0.2 GLY 29  A 29  A ? -1.7 LEU 19  A 19  A ? -0.6 
18  SER 18  A 18  A ? VAL 51  A 51  A ? -2.6 GLN 16  A 16  A ? -0.4 VAL 51  A 51  A ? -2.6 GLN 20  A 20  A ? -0.6 
19  LEU 19  A 19  A ? CYS 27  A 27  A ? -2.7 ALA 17  A 17  A ? -0.6 TYR 26  A 26  A ? -2.4 CYS 27  A 27  A ? -1.4 
20  GLN 20  A 20  A ? THR 49  A 49  A ? -3.1 SER 18  A 18  A ? -0.6 THR 49  A 49  A ? -2.5 ARG 22  A 22  A ? -0.4 
21  ILE 21  A 21  A ? VAL 24  A 24  A ? -2.6 LEU 19  A 19  A ? -0.4 VAL 24  A 24  A ? -1.6 ILE 48  A 48  A ? -0.1 
22  ARG 22  A 22  A ? LEU 47  A 47  A ? -0.5 GLN 20  A 20  A ? -0.4 ILE 21  A 21  A ? -0.1 HIS 25  A 25  A ? -0.1 
23  SER 23  A 23  A ? VAL 24  A 24  A ? -0.2 THR 49  A 49  A ? -0.0 HIS 25  A 25  A ? -0.5 ARG 22  A 22  A ? -0.2 
24  VAL 24  A 24  A ? ILE 21  A 21  A ? -1.6 SER 18  A 18  A ? -0.0 ILE 21  A 21  A ? -2.6 SER 23  A 23  A ? -0.2 
25  HIS 25  A 25  A ? SER 23  A 23  A ? -0.5 GLN 20  A 20  A ? -0.2 GLN 20  A 20  A ? -0.2 SER 28  A 28  A ? -0.1 
26  TYR 26  A 26  A ? LEU 19  A 19  A ? -2.4 CYS 27  A 27  A ? -0.5 SER 28  A 28  A ? -0.3 SER 179 A 179 A ? -0.3 
27  CYS 27  A 27  A ? LEU 19  A 19  A ? -1.4 ASP 178 A 178 A ? -0.1 LEU 19  A 19  A ? -2.7 TYR 26  A 26  A ? -0.5 
28  SER 28  A 28  A ? SER 179 A 179 A ? -3.4 TYR 26  A 26  A ? -0.3 ALA 40  A 40  A ? -0.4 THR 30  A 30  A ? -0.3 
29  GLY 29  A 29  A ? ALA 17  A 17  A ? -1.7 CYS 27  A 27  A ? -0.3 ALA 17  A 17  A ? -2.6 LEU 31  A 31  A ? -0.4 
30  THR 30  A 30  A ? LEU 38  A 38  A ? -2.3 SER 28  A 28  A ? -0.3 LEU 38  A 38  A ? -3.5 ILE 32  A 32  A ? -0.7 
31  LEU 31  A 31  A ? TYR 15  A 15  A ? -3.0 GLY 29  A 29  A ? -0.4 VAL 105 A 105 A ? -2.1 ILE 37  A 37  A ? -0.2 
32  ILE 32  A 32  A ? TRP 36  A 36  A ? -2.0 THR 30  A 30  A ? -0.7 ILE 107 A 107 A ? -0.2 LEU 31  A 31  A ? -0.2 
33  ASN 33  A 33  A ? TRP 36  A 36  A ? -1.3 ASN 103 A 103 A ? -0.1 TRP 36  A 36  A ? -1.1 ILE 32  A 32  A ? -0.3 
34  PRO 34  A 34  A ? ?   ?   ? ?   ? ? ?    ?   ?   ? ?   ? ? ?    ALA 96  A 96  A ? -4.0 ARG 94  A 94  A ? -0.1 
35  ARG 35  A 35  A ? PRO 95  A 95  A ? -0.2 ASN 93  A 93  A ? -0.1 LEU 92  A 92  A ? -2.7 ILE 37  A 37  A ? -0.4 
36  TRP 36  A 36  A ? ASN 33  A 33  A ? -1.1 LYS 91  A 91  A ? -0.2 ILE 32  A 32  A ? -2.0 ASN 33  A 33  A ? -1.3 
37  ILE 37  A 37  A ? MET 90  A 90  A ? -2.2 ARG 35  A 35  A ? -0.4 MET 90  A 90  A ? -2.3 SER 39  A 39  A ? -0.5 
38  LEU 38  A 38  A ? THR 30  A 30  A ? -3.5 TRP 36  A 36  A ? -0.4 THR 30  A 30  A ? -2.3 ALA 40  A 40  A ? -0.3 
39  SER 39  A 39  A ? MET 88  A 88  A ? -2.3 ILE 37  A 37  A ? -0.5 MET 88  A 88  A ? -2.3 ALA 41  A 41  A ? -0.3 
40  ALA 40  A 40  A ? SER 28  A 28  A ? -0.4 LEU 38  A 38  A ? -0.3 CYS 43  A 43  A ? -1.6 ILE 87  A 87  A ? -0.3 
41  ALA 41  A 41  A ? SER 39  A 39  A ? -0.3 HIS 42  A 42  A ? -0.3 VAL 44  A 44  A ? -1.5 ALA 40  A 40  A ? -0.1 
42  HIS 42  A 42  A ? CYS 43  A 43  A ? -0.3 PHE 83  A 83  A ? -0.1 ALA 41  A 41  A ? -0.3 SER 179 A 179 A ? -0.1 
43  CYS 43  A 43  A ? ALA 40  A 40  A ? -1.6 SER 28  A 28  A ? -0.1 HIS 42  A 42  A ? -0.3 ALA 41  A 41  A ? -0.2 
44  VAL 44  A 44  A ? ALA 41  A 41  A ? -1.5 ALA 40  A 40  A ? -0.1 ALA 41  A 41  A ? -0.0 LEU 72  A 72  A ? -0.0 
45  LYS 45  A 45  A ? CYS 43  A 43  A ? -0.0 ?   ?   ? ?   ? ? ?    ILE 48  A 48  A ? -0.7 LEU 47  A 47  A ? -0.1 
46  PRO 46  A 46  A ? ?   ?   ? ?   ? ? ?    ?   ?   ? ?   ? ? ?    ?   ?   ? ?   ? ? ?    ?   ?   ? ?   ? ? ?    
47  LEU 47  A 47  A ? ILE 48  A 48  A ? -0.2 VAL 69  A 69  A ? -0.1 ARG 22  A 22  A ? -0.5 THR 49  A 49  A ? -0.2 
48  ILE 48  A 48  A ? LYS 45  A 45  A ? -0.7 ILE 21  A 21  A ? -0.1 VAL 69  A 69  A ? -1.1 VAL 50  A 50  A ? -0.4 
49  THR 49  A 49  A ? GLN 20  A 20  A ? -2.5 LEU 47  A 47  A ? -0.2 GLN 20  A 20  A ? -3.1 VAL 51  A 51  A ? -0.5 
50  VAL 50  A 50  A ? TYR 67  A 67  A ? -3.0 ILE 48  A 48  A ? -0.4 TYR 67  A 67  A ? -2.7 LEU 52  A 52  A ? -0.5 
51  VAL 51  A 51  A ? SER 18  A 18  A ? -2.6 THR 49  A 49  A ? -0.5 SER 18  A 18  A ? -2.6 GLY 53  A 53  A ? -0.3 
52  LEU 52  A 52  A ? GLN 65  A 65  A ? -2.6 VAL 50  A 50  A ? -0.5 GLN 65  A 65  A ? -1.9 ALA 17  A 17  A ? -0.1 
53  GLY 53  A 53  A ? GLN 16  A 16  A ? -0.6 VAL 51  A 51  A ? -0.3 HIS 55  A 55  A ? -0.4 ASN 63  A 63  A ? -0.2 
54  GLU 54  A 54  A ? GLN 16  A 16  A ? -0.3 VAL 51  A 51  A ? -0.3 GLY 53  A 53  A ? -0.3 LEU 57  A 57  A ? -0.1 
55  HIS 55  A 55  A ? GLY 53  A 53  A ? -0.4 SER 56  A 56  A ? -0.3 LEU 137 A 137 A ? -2.2 LEU 57  A 57  A ? -0.4 
56  SER 56  A 56  A ? ARG 59  A 59  A ? -0.4 ILE 136 A 136 A ? -0.2 ARG 59  A 59  A ? -0.4 HIS 55  A 55  A ? -0.3 
57  LEU 57  A 57  A ? ASP 135 A 135 A ? -2.4 HIS 55  A 55  A ? -0.4 ILE 136 A 136 A ? -0.1 SER 56  A 56  A ? -0.1 
58  SER 58  A 58  A ? ASP 135 A 135 A ? -0.3 ARG 59  A 59  A ? -0.0 SER 60  A 60  A ? -0.4 LEU 57  A 57  A ? -0.2 
59  ARG 59  A 59  A ? SER 56  A 56  A ? -0.4 ASP 135 A 135 A ? -0.2 ASP 61  A 61  A ? -0.6 SER 56  A 56  A ? -0.4 
60  SER 60  A 60  A ? SER 58  A 58  A ? -0.4 ASP 61  A 61  A ? -0.1 LEU 57  A 57  A ? -0.1 GLU 54  A 54  A ? -0.1 
61  ASP 61  A 61  A ? ARG 59  A 59  A ? -0.6 GLY 53  A 53  A ? -0.1 SER 60  A 60  A ? -0.1 GLU 54  A 54  A ? -0.0 
62  GLY 62  A 62  A ? ASN 63  A 63  A ? -0.0 ?   ?   ? ?   ? ? ?    SER 60  A 60  A ? -0.1 GLY 53  A 53  A ? -0.0 
63  ASN 63  A 63  A ? GLY 53  A 53  A ? -0.2 TYR 101 A 101 A ? -0.0 GLN 65  A 65  A ? -0.2 GLU 54  A 54  A ? -0.1 
64  GLU 64  A 64  A ? GLY 53  A 53  A ? -0.1 VAL 51  A 51  A ? -0.0 PHE 66  A 66  A ? -0.4 GLY 53  A 53  A ? -0.2 
65  GLN 65  A 65  A ? LEU 52  A 52  A ? -1.9 ASN 63  A 63  A ? -0.2 LEU 52  A 52  A ? -2.6 TYR 67  A 67  A ? -0.4 
66  PHE 66  A 66  A ? GLU 64  A 64  A ? -0.4 VAL 51  A 51  A ? -0.2 ARG 68  A 68  A ? -0.4 VAL 51  A 51  A ? -0.2 
67  TYR 67  A 67  A ? VAL 50  A 50  A ? -2.7 GLN 65  A 65  A ? -0.4 VAL 50  A 50  A ? -3.0 VAL 69  A 69  A ? -0.3 
68  ARG 68  A 68  A ? PHE 66  A 66  A ? -0.4 THR 49  A 49  A ? -0.2 ASN 93  A 93  A ? -2.1 ILE 70  A 70  A ? -0.6 
69  VAL 69  A 69  A ? ILE 48  A 48  A ? -1.1 TYR 67  A 67  A ? -0.3 LEU 92  A 92  A ? -0.2 LEU 72  A 72  A ? -0.1 
70  ILE 70  A 70  A ? LYS 91  A 91  A ? -2.7 ARG 68  A 68  A ? -0.6 LEU 72  A 72  A ? -0.3 LEU 92  A 92  A ? -0.2 
71  LYS 71  A 71  A ? LYS 91  A 91  A ? -1.2 ILE 73  A 73  A ? -0.0 LYS 91  A 91  A ? -3.0 ILE 73  A 73  A ? -0.5 
72  LEU 72  A 72  A ? ILE 70  A 70  A ? -0.3 MET 90  A 90  A ? -0.2 MET 74  A 74  A ? -0.6 MET 90  A 90  A ? -0.2 
73  ILE 73  A 73  A ? LEU 89  A 89  A ? -3.2 LYS 71  A 71  A ? -0.5 LEU 89  A 89  A ? -2.8 PHE 75  A 75  A ? -0.3 
74  MET 74  A 74  A ? LEU 72  A 72  A ? -0.6 MET 88  A 88  A ? -0.2 MET 88  A 88  A ? -0.2 ASP 86  A 86  A ? -0.1 
75  PHE 75  A 75  A ? ILE 87  A 87  A ? -2.2 ILE 73  A 73  A ? -0.3 TYR 78  A 78  A ? -1.9 MET 74  A 74  A ? -0.1 
76  PRO 76  A 76  A ? ?   ?   ? ?   ? ? ?    ?   ?   ? ?   ? ? ?    PHE 75  A 75  A ? -0.1 MET 74  A 74  A ? -0.0 
77  PHE 77  A 77  A ? HIS 85  A 85  A ? -0.1 GLN 79  A 79  A ? -0.1 GLN 79  A 79  A ? -0.2 PHE 75  A 75  A ? -0.1 
78  TYR 78  A 78  A ? PHE 75  A 75  A ? -1.9 ILE 87  A 87  A ? -0.1 HIS 85  A 85  A ? -0.2 ASP 86  A 86  A ? -0.1 
79  GLN 79  A 79  A ? ARG 84  A 84  A ? -2.8 PHE 77  A 77  A ? -0.2 PHE 83  A 83  A ? -2.1 ARG 84  A 84  A ? -0.9 
80  PRO 80  A 80  A ? ?   ?   ? ?   ? ? ?    ?   ?   ? ?   ? ? ?    GLN 79  A 79  A ? -0.1 HIS 85  A 85  A ? -0.0 
81  ALA 81  A 81  A ? THR 82  A 82  A ? -0.2 PHE 83  A 83  A ? -0.1 GLN 79  A 79  A ? -0.0 ?   ?   ? ?   ? ? ?    
82  THR 82  A 82  A ? GLN 79  A 79  A ? -0.4 ARG 84  A 84  A ? -0.1 ALA 81  A 81  A ? -0.2 HIS 85  A 85  A ? -0.1 
83  PHE 83  A 83  A ? GLN 79  A 79  A ? -2.1 ARG 84  A 84  A ? -0.2 ASP 86  A 86  A ? -1.0 HIS 85  A 85  A ? -0.2 
84  ARG 84  A 84  A ? GLN 79  A 79  A ? -0.9 HIS 85  A 85  A ? -0.2 GLN 79  A 79  A ? -2.8 PHE 83  A 83  A ? -0.2 
85  HIS 85  A 85  A ? TYR 78  A 78  A ? -0.2 PHE 83  A 83  A ? -0.2 ILE 87  A 87  A ? -1.9 PHE 75  A 75  A ? -0.3 
86  ASP 86  A 86  A ? PHE 83  A 83  A ? -1.0 THR 82  A 82  A ? -0.1 MET 88  A 88  A ? -0.3 THR 209 A 209 A ? -0.2 
87  ILE 87  A 87  A ? HIS 85  A 85  A ? -1.9 ALA 40  A 40  A ? -0.3 PHE 75  A 75  A ? -2.2 LEU 89  A 89  A ? -0.3 
88  MET 88  A 88  A ? SER 39  A 39  A ? -2.3 ASP 86  A 86  A ? -0.3 SER 39  A 39  A ? -2.3 MET 90  A 90  A ? -0.4 
89  LEU 89  A 89  A ? ILE 73  A 73  A ? -2.8 ILE 87  A 87  A ? -0.3 ILE 73  A 73  A ? -3.2 LYS 91  A 91  A ? -0.5 
90  MET 90  A 90  A ? ILE 37  A 37  A ? -2.3 MET 88  A 88  A ? -0.4 ILE 37  A 37  A ? -2.2 LEU 92  A 92  A ? -0.5 
91  LYS 91  A 91  A ? LYS 71  A 71  A ? -3.0 LEU 89  A 89  A ? -0.5 ILE 70  A 70  A ? -2.7 LYS 71  A 71  A ? -1.2 
92  LEU 92  A 92  A ? ARG 35  A 35  A ? -2.7 MET 90  A 90  A ? -0.5 VAL 69  A 69  A ? -0.2 TYR 67  A 67  A ? -0.0 
93  ASN 93  A 93  A ? ARG 68  A 68  A ? -2.1 LYS 91  A 91  A ? -0.2 LEU 92  A 92  A ? -0.1 VAL 69  A 69  A ? -0.1 
94  ARG 94  A 94  A ? ARG 68  A 68  A ? -0.3 PRO 34  A 34  A ? -0.1 ASN 93  A 93  A ? -0.1 ALA 96  A 96  A ? -0.1 
95  PRO 95  A 95  A ? ?   ?   ? ?   ? ? ?    ?   ?   ? ?   ? ? ?    ARG 35  A 35  A ? -0.2 LYS 97  A 97  A ? -0.2 
96  ALA 96  A 96  A ? PRO 34  A 34  A ? -4.0 ASN 33  A 33  A ? -0.2 GLN 98  A 98  A ? -0.7 TRP 36  A 36  A ? -0.1 
97  LYS 97  A 97  A ? PRO 95  A 95  A ? -0.2 ASN 103 A 103 A ? -0.0 ASN 99  A 99  A ? -0.2 ILE 102 A 102 A ? -0.1 
98  GLN 98  A 98  A ? ALA 96  A 96  A ? -0.7 TYR 101 A 101 A ? -0.1 ALA 100 A 100 A ? -0.2 ASN 103 A 103 A ? -0.2 
99  ASN 99  A 99  A ? ILE 102 A 102 A ? -2.2 LYS 97  A 97  A ? -0.2 ILE 102 A 102 A ? -0.4 GLN 98  A 98  A ? -0.0 
100 ALA 100 A 100 A ? GLN 98  A 98  A ? -0.2 TYR 101 A 101 A ? -0.2 ASN 103 A 103 A ? -0.1 GLN 98  A 98  A ? -0.1 
101 TYR 101 A 101 A ? ILE 102 A 102 A ? -0.2 ASN 63  A 63  A ? -0.1 ASN 103 A 103 A ? -0.5 GLY 53  A 53  A ? -0.3 
102 ILE 102 A 102 A ? ASN 99  A 99  A ? -0.4 LEU 52  A 52  A ? -0.1 ASN 99  A 99  A ? -2.2 PHE 104 A 104 A ? -0.3 
103 ASN 103 A 103 A ? PRO 14  A 14  A ? -2.3 TYR 101 A 101 A ? -0.5 VAL 105 A 105 A ? -0.3 LEU 31  A 31  A ? -0.2 
104 PHE 104 A 104 A ? ILE 102 A 102 A ? -0.3 ILE 32  A 32  A ? -0.1 ALA 106 A 106 A ? -0.3 ILE 32  A 32  A ? -0.3 
105 VAL 105 A 105 A ? LEU 31  A 31  A ? -2.1 ASN 103 A 103 A ? -0.3 VAL 188 A 188 A ? -0.1 ILE 107 A 107 A ? -0.1 
106 ALA 106 A 106 A ? GLY 187 A 187 A ? -0.8 PHE 104 A 104 A ? -0.3 ILE 189 A 189 A ? -2.1 ASN 33  A 33  A ? -0.1 
107 ILE 107 A 107 A ? ILE 32  A 32  A ? -0.2 VAL 188 A 188 A ? -0.2 GLU 190 A 190 A ? -0.1 ALA 106 A 106 A ? -0.1 
108 PRO 108 A 108 A ? ?   ?   ? ?   ? ? ?    ?   ?   ? ?   ? ? ?    MET 111 A 111 A ? -0.1 ILE 107 A 107 A ? -0.1 
109 SER 109 A 109 A ? GLU 110 A 110 A ? -0.2 ALA 106 A 106 A ? -0.0 MET 111 A 111 A ? -0.3 ILE 107 A 107 A ? -0.0 
110 GLU 110 A 110 A ? ?   ?   ? ?   ? ? ?    ?   ?   ? ?   ? ? ?    SER 109 A 109 A ? -0.2 VAL 112 A 112 A ? -0.2 
111 MET 111 A 111 A ? SER 109 A 109 A ? -0.3 PRO 108 A 108 A ? -0.1 GLU 190 A 190 A ? -0.0 SER 109 A 109 A ? -0.0 
112 VAL 112 A 112 A ? GLU 110 A 110 A ? -0.2 PRO 113 A 113 A ? -0.1 MET 111 A 111 A ? -0.1 ASN 115 A 115 A ? -0.1 
113 PRO 113 A 113 A ? ?   ?   ? ?   ? ? ?    ?   ?   ? ?   ? ? ?    THR 116 A 116 A ? -1.2 ILE 144 A 144 A ? -0.2 
114 GLU 114 A 114 A ? ASN 115 A 115 A ? -0.2 PRO 143 A 143 A ? -0.1 ILE 145 A 145 A ? -0.2 LEU 117 A 117 A ? -0.1 
115 ASN 115 A 115 A ? ILE 144 A 144 A ? -2.3 THR 116 A 116 A ? -0.3 LEU 117 A 117 A ? -0.3 GLU 114 A 114 A ? -0.2 
116 THR 116 A 116 A ? PRO 113 A 113 A ? -1.2 LEU 117 A 117 A ? -0.1 ILE 144 A 144 A ? -1.4 CYS 118 A 118 A ? -0.4 
117 LEU 117 A 117 A ? ASN 115 A 115 A ? -0.3 PRO 143 A 143 A ? -0.2 ASN 186 A 186 A ? -0.5 THR 119 A 119 A ? -0.3 
118 CYS 118 A 118 A ? ILE 142 A 142 A ? -2.8 THR 116 A 116 A ? -0.4 ILE 142 A 142 A ? -3.1 VAL 120 A 120 A ? -0.5 
119 THR 119 A 119 A ? ILE 184 A 184 A ? -3.2 LEU 117 A 117 A ? -0.3 ILE 184 A 184 A ? -3.3 SER 121 A 121 A ? -0.4 
120 VAL 120 A 120 A ? VAL 140 A 140 A ? -2.4 CYS 118 A 118 A ? -0.5 VAL 140 A 140 A ? -2.1 GLY 122 A 122 A ? -0.3 
121 SER 121 A 121 A ? PRO 182 A 182 A ? -1.1 THR 119 A 119 A ? -0.4 TRP 123 A 123 A ? -0.3 ALA 139 A 139 A ? -0.2 
122 GLY 122 A 122 A ? MET 138 A 138 A ? -2.2 VAL 120 A 120 A ? -0.3 MET 138 A 138 A ? -2.6 ASP 178 A 178 A ? -0.1 
123 TRP 123 A 123 A ? GLY 177 A 177 A ? -0.4 SER 121 A 121 A ? -0.3 SER 134 A 134 A ? -0.5 THR 126 A 126 A ? -0.1 
124 GLY 124 A 124 A ? LEU 133 A 133 A ? -0.2 VAL 125 A 125 A ? -0.2 SER 134 A 134 A ? -1.7 ILE 2   A 2   A ? -0.3 
125 VAL 125 A 125 A ? GLN 176 A 176 A ? -1.9 LEU 133 A 133 A ? -0.2 ILE 2   A 2   A ? -0.5 GLY 124 A 124 A ? -0.2 
126 THR 126 A 126 A ? SER 132 A 132 A ? -0.5 ARG 1   A 1   A ? -0.3 GLY 4   A 4   A ? -0.6 VAL 128 A 128 A ? -0.3 
127 THR 127 A 127 A ? SER 132 A 132 A ? -0.2 ILE 3   A 3   A ? -0.1 SER 130 A 130 A ? -1.5 TYR 129 A 129 A ? -0.1 
128 VAL 128 A 128 A ? THR 126 A 126 A ? -0.3 TYR 129 A 129 A ? -0.2 TYR 131 A 131 A ? -0.1 THR 126 A 126 A ? -0.1 
129 TYR 129 A 129 A ? SER 130 A 130 A ? -0.3 THR 127 A 127 A ? -0.1 VAL 128 A 128 A ? -0.2 TYR 131 A 131 A ? -0.2 
130 SER 130 A 130 A ? THR 127 A 127 A ? -1.5 TYR 131 A 131 A ? -0.1 TYR 129 A 129 A ? -0.3 GLN 176 A 176 A ? -0.1 
131 TYR 131 A 131 A ? TYR 129 A 129 A ? -0.2 VAL 128 A 128 A ? -0.1 LEU 133 A 133 A ? -0.5 SER 130 A 130 A ? -0.1 
132 SER 132 A 132 A ? THR 127 A 127 A ? -0.1 LEU 133 A 133 A ? -0.0 THR 126 A 126 A ? -0.5 THR 127 A 127 A ? -0.2 
133 LEU 133 A 133 A ? TYR 131 A 131 A ? -0.5 VAL 125 A 125 A ? -0.2 VAL 125 A 125 A ? -0.2 ASP 135 A 135 A ? -0.2 
134 SER 134 A 134 A ? GLY 124 A 124 A ? -1.7 TRP 123 A 123 A ? -0.5 LEU 57  A 57  A ? -0.1 LEU 133 A 133 A ? -0.1 
135 ASP 135 A 135 A ? LEU 133 A 133 A ? -0.2 SER 56  A 56  A ? -0.1 LEU 57  A 57  A ? -2.4 LEU 137 A 137 A ? -0.3 
136 ILE 136 A 136 A ? SER 56  A 56  A ? -0.2 LEU 57  A 57  A ? -0.1 MET 138 A 138 A ? -0.2 SER 56  A 56  A ? -0.2 
137 LEU 137 A 137 A ? HIS 55  A 55  A ? -2.2 ASP 135 A 135 A ? -0.3 VAL 8   A 8   A ? -2.4 ALA 139 A 139 A ? -0.3 
138 MET 138 A 138 A ? GLY 122 A 122 A ? -2.6 GLU 7   A 7   A ? -0.2 GLY 122 A 122 A ? -2.2 VAL 140 A 140 A ? -0.3 
139 ALA 139 A 139 A ? SER 6   A 6   A ? -2.2 LEU 137 A 137 A ? -0.3 SER 6   A 6   A ? -2.6 LYS 141 A 141 A ? -0.3 
140 VAL 140 A 140 A ? VAL 120 A 120 A ? -2.1 MET 138 A 138 A ? -0.3 VAL 120 A 120 A ? -2.4 ILE 142 A 142 A ? -0.4 
141 LYS 141 A 141 A ? ALA 139 A 139 A ? -0.3 THR 119 A 119 A ? -0.2 THR 119 A 119 A ? -0.2 LEU 117 A 117 A ? -0.1 
142 ILE 142 A 142 A ? CYS 118 A 118 A ? -3.1 VAL 140 A 140 A ? -0.4 CYS 118 A 118 A ? -2.8 ILE 144 A 144 A ? -0.2 
143 PRO 143 A 143 A ? ?   ?   ? ?   ? ? ?    ?   ?   ? ?   ? ? ?    GLY 166 A 166 A ? -2.3 ILE 145 A 145 A ? -0.3 
144 ILE 144 A 144 A ? THR 116 A 116 A ? -1.4 PRO 113 A 113 A ? -0.2 ASN 115 A 115 A ? -2.3 ALA 165 A 165 A ? -0.3 
145 ILE 145 A 145 A ? CYS 164 A 164 A ? -2.7 PRO 143 A 143 A ? -0.3 CYS 164 A 164 A ? -0.7 ARG 147 A 147 A ? -0.1 
146 PRO 146 A 146 A ? ?   ?   ? ?   ? ? ?    ?   ?   ? ?   ? ? ?    CYS 150 A 150 A ? -2.0 LYS 149 A 149 A ? -0.4 
147 ARG 147 A 147 A ? TYR 148 A 148 A ? -0.3 LYS 149 A 149 A ? -0.2 ASN 151 A 151 A ? -3.5 SER 152 A 152 A ? -0.2 
148 TYR 148 A 148 A ? LYS 149 A 149 A ? -0.2 CYS 150 A 150 A ? -0.2 SER 152 A 152 A ? -1.5 ARG 147 A 147 A ? -0.3 
149 LYS 149 A 149 A ? PRO 146 A 146 A ? -0.4 ASN 151 A 151 A ? -0.2 SER 153 A 153 A ? -0.9 TYR 148 A 148 A ? -0.2 
150 CYS 150 A 150 A ? PRO 146 A 146 A ? -2.0 ASN 151 A 151 A ? -0.2 TYR 154 A 154 A ? -1.0 SER 153 A 153 A ? -0.8 
151 ASN 151 A 151 A ? ARG 147 A 147 A ? -3.5 SER 152 A 152 A ? -0.2 GLY 156 A 156 A ? -2.2 GLY 155 A 155 A ? -0.4 
152 SER 152 A 152 A ? TYR 148 A 148 A ? -1.5 SER 153 A 153 A ? -0.2 GLY 155 A 155 A ? -0.4 ASN 151 A 151 A ? -0.2 
153 SER 153 A 153 A ? LYS 149 A 149 A ? -0.9 CYS 150 A 150 A ? -0.8 SER 152 A 152 A ? -0.2 ASN 151 A 151 A ? -0.2 
154 TYR 154 A 154 A ? CYS 150 A 150 A ? -1.0 ASN 151 A 151 A ? -0.2 ARG 157 A 157 A ? -1.0 SER 153 A 153 A ? -0.2 
155 GLY 155 A 155 A ? ASN 151 A 151 A ? -0.4 SER 152 A 152 A ? -0.4 SER 152 A 152 A ? -0.2 ASN 151 A 151 A ? -0.1 
156 GLY 156 A 156 A ? ASN 151 A 151 A ? -2.2 TYR 148 A 148 A ? -0.1 GLY 155 A 155 A ? -0.2 SER 152 A 152 A ? -0.1 
157 ARG 157 A 157 A ? TYR 154 A 154 A ? -1.0 ASN 151 A 151 A ? -0.3 HIS 159 A 159 A ? -0.7 GLY 155 A 155 A ? -0.1 
158 VAL 158 A 158 A ? ARG 147 A 147 A ? -0.1 ASN 151 A 151 A ? -0.1 ASN 151 A 151 A ? -0.1 CYS 164 A 164 A ? -0.1 
159 HIS 159 A 159 A ? ARG 157 A 157 A ? -0.7 PRO 160 A 160 A ? -0.1 MET 162 A 162 A ? -2.3 ARG 157 A 157 A ? -0.1 
160 PRO 160 A 160 A ? ?   ?   ? ?   ? ? ?    ?   ?   ? ?   ? ? ?    HIS 159 A 159 A ? -0.1 LYS 213 A 213 A ? -0.1 
161 TYR 161 A 161 A ? GLY 212 A 212 A ? -0.0 LYS 213 A 213 A ? -0.0 ARG 210 A 210 A ? -2.5 ILE 163 A 163 A ? -0.3 
162 MET 162 A 162 A ? HIS 159 A 159 A ? -2.3 THR 209 A 209 A ? -0.2 CYS 164 A 164 A ? -0.3 THR 209 A 209 A ? -0.2 
163 ILE 163 A 163 A ? TYR 208 A 208 A ? -2.5 TYR 161 A 161 A ? -0.3 TYR 208 A 208 A ? -3.1 ALA 165 A 165 A ? -0.3 
164 CYS 164 A 164 A ? ILE 145 A 145 A ? -0.7 MET 162 A 162 A ? -0.3 ILE 145 A 145 A ? -2.7 GLY 166 A 166 A ? -0.3 
165 ALA 165 A 165 A ? GLY 206 A 206 A ? -1.8 ILE 163 A 163 A ? -0.3 GLY 206 A 206 A ? -1.5 TYR 167 A 167 A ? -0.2 
166 GLY 166 A 166 A ? PRO 143 A 143 A ? -2.3 CYS 164 A 164 A ? -0.3 SER 168 A 168 A ? -0.3 ASP 173 A 173 A ? -0.1 
167 TYR 167 A 167 A ? LYS 172 A 172 A ? -0.5 ALA 165 A 165 A ? -0.2 GLY 170 A 170 A ? -1.4 LYS 172 A 172 A ? -0.2 
168 SER 168 A 168 A ? GLY 166 A 166 A ? -0.3 THR 169 A 169 A ? -0.3 TYR 167 A 167 A ? -0.1 GLY 171 A 171 A ? -0.1 
169 THR 169 A 169 A ? GLY 170 A 170 A ? -0.3 LYS 203 A 203 A ? -0.0 SER 168 A 168 A ? -0.3 LYS 203 A 203 A ? -0.1 
170 GLY 170 A 170 A ? TYR 167 A 167 A ? -1.4 TYR 202 A 202 A ? -0.3 THR 169 A 169 A ? -0.3 TYR 202 A 202 A ? -0.1 
171 GLY 171 A 171 A ? ALA 200 A 200 A ? -2.9 SER 168 A 168 A ? -0.1 ASP 173 A 173 A ? -0.4 GLY 170 A 170 A ? -0.1 
172 LYS 172 A 172 A ? TYR 167 A 167 A ? -0.2 GLY 4   A 4   A ? -0.1 TYR 167 A 167 A ? -0.5 SER 174 A 174 A ? -0.3 
173 ASP 173 A 173 A ? ILE 3   A 3   A ? -1.4 GLY 171 A 171 A ? -0.4 ILE 3   A 3   A ? -2.7 CYS 175 A 175 A ? -0.3 
174 SER 174 A 174 A ? LYS 172 A 172 A ? -0.3 ILE 2   A 2   A ? -0.2 ILE 2   A 2   A ? -0.3 ALA 200 A 200 A ? -0.3 
175 CYS 175 A 175 A ? ARG 1   A 1   A ? -1.7 ASP 173 A 173 A ? -0.3 ASP 178 A 178 A ? -2.2 SER 179 A 179 A ? -0.1 
176 GLN 176 A 176 A ? GLY 177 A 177 A ? -0.3 SER 174 A 174 A ? -0.2 VAL 125 A 125 A ? -1.9 CYS 175 A 175 A ? -0.2 
177 GLY 177 A 177 A ? GLY 124 A 124 A ? -0.2 TYR 26  A 26  A ? -0.2 TRP 123 A 123 A ? -0.4 GLN 176 A 176 A ? -0.3 
178 ASP 178 A 178 A ? CYS 175 A 175 A ? -2.2 GLY 122 A 122 A ? -0.1 GLY 181 A 181 A ? -2.6 VAL 193 A 193 A ? -0.3 
179 SER 179 A 179 A ? GLY 180 A 180 A ? -0.3 TYR 26  A 26  A ? -0.3 SER 28  A 28  A ? -3.4 SER 194 A 194 A ? -0.2 
180 GLY 180 A 180 A ? VAL 193 A 193 A ? -2.6 GLY 181 A 181 A ? -0.3 SER 179 A 179 A ? -0.3 SER 194 A 194 A ? -0.1 
181 GLY 181 A 181 A ? ASP 178 A 178 A ? -2.6 PRO 182 A 182 A ? -0.1 VAL 193 A 193 A ? -2.5 GLY 180 A 180 A ? -0.3 
182 PRO 182 A 182 A ? ?   ?   ? ?   ? ? ?    ?   ?   ? ?   ? ? ?    SER 121 A 121 A ? -1.1 ILE 184 A 184 A ? -0.6 
183 LEU 183 A 183 A ? GLY 191 A 191 A ? -2.3 GLY 181 A 181 A ? -0.2 GLU 190 A 190 A ? -3.6 GLY 191 A 191 A ? -1.4 
184 ILE 184 A 184 A ? THR 119 A 119 A ? -3.3 PRO 182 A 182 A ? -0.6 THR 119 A 119 A ? -3.2 ASN 186 A 186 A ? -0.4 
185 CYS 185 A 185 A ? VAL 188 A 188 A ? -2.7 LEU 183 A 183 A ? -0.5 VAL 188 A 188 A ? -1.7 CYS 118 A 118 A ? -0.2 
186 ASN 186 A 186 A ? LEU 117 A 117 A ? -0.5 ILE 184 A 184 A ? -0.4 CYS 185 A 185 A ? -0.1 ILE 189 A 189 A ? -0.1 
187 GLY 187 A 187 A ? VAL 188 A 188 A ? -0.2 ILE 184 A 184 A ? -0.0 ALA 106 A 106 A ? -0.8 ILE 189 A 189 A ? -0.3 
188 VAL 188 A 188 A ? CYS 185 A 185 A ? -1.7 VAL 105 A 105 A ? -0.1 CYS 185 A 185 A ? -2.7 GLU 190 A 190 A ? -0.5 
189 ILE 189 A 189 A ? ALA 106 A 106 A ? -2.1 GLY 187 A 187 A ? -0.3 ILE 184 A 184 A ? -0.2 ILE 192 A 192 A ? -0.1 
190 GLU 190 A 190 A ? LEU 183 A 183 A ? -3.6 VAL 188 A 188 A ? -0.5 VAL 211 A 211 A ? -1.4 GLY 212 A 212 A ? -0.5 
191 GLY 191 A 191 A ? LEU 183 A 183 A ? -1.4 ARG 210 A 210 A ? -0.2 LEU 183 A 183 A ? -2.3 VAL 193 A 193 A ? -0.4 
192 ILE 192 A 192 A ? THR 209 A 209 A ? -1.4 GLU 190 A 190 A ? -0.3 THR 209 A 209 A ? -2.7 SER 194 A 194 A ? -0.2 
193 VAL 193 A 193 A ? GLY 181 A 181 A ? -2.5 GLY 191 A 191 A ? -0.4 GLY 180 A 180 A ? -2.6 TYR 208 A 208 A ? -0.2 
194 SER 194 A 194 A ? VAL 207 A 207 A ? -1.9 TRP 195 A 195 A ? -0.4 GLY 196 A 196 A ? -0.3 TYR 208 A 208 A ? -0.2 
195 TRP 195 A 195 A ? VAL 207 A 207 A ? -1.9 PHE 83  A 83  A ? -0.0 VAL 207 A 207 A ? -2.4 SER 194 A 194 A ? -0.4 
196 GLY 196 A 196 A ? SER 194 A 194 A ? -0.3 GLY 206 A 206 A ? -0.2 SER 198 A 198 A ? -0.8 GLY 206 A 206 A ? -0.1 
197 ILE 197 A 197 A ? PRO 205 A 205 A ? -0.3 TRP 195 A 195 A ? -0.3 TYR 204 A 204 A ? -0.1 LYS 203 A 203 A ? -0.0 
198 SER 198 A 198 A ? GLY 196 A 196 A ? -0.8 ALA 200 A 200 A ? -0.1 ALA 200 A 200 A ? -0.4 VAL 128 A 128 A ? -0.0 
199 CYS 199 A 199 A ? ALA 200 A 200 A ? -0.1 GLY 196 A 196 A ? -0.1 ASP 173 A 173 A ? -0.1 CYS 175 A 175 A ? -0.1 
200 ALA 200 A 200 A ? SER 198 A 198 A ? -0.4 SER 174 A 174 A ? -0.3 GLY 171 A 171 A ? -2.9 ASP 173 A 173 A ? -0.1 
201 TYR 202 A 202 A ? GLY 170 A 170 A ? -0.1 LYS 172 A 172 A ? -0.0 GLY 170 A 170 A ? -0.3 ALA 200 A 200 A ? -0.1 
202 LYS 203 A 203 A ? TYR 204 A 204 A ? -0.2 THR 169 A 169 A ? -0.1 SER 168 A 168 A ? -0.0 THR 169 A 169 A ? -0.0 
203 TYR 204 A 204 A ? ILE 197 A 197 A ? -0.1 TYR 154 A 154 A ? -0.0 LYS 203 A 203 A ? -0.2 ALA 200 A 200 A ? -0.2 
204 PRO 205 A 205 A ? ?   ?   ? ?   ? ? ?    ?   ?   ? ?   ? ? ?    ILE 197 A 197 A ? -0.3 GLY 166 A 166 A ? -0.2 
205 GLY 206 A 206 A ? ALA 165 A 165 A ? -1.5 GLY 196 A 196 A ? -0.1 ALA 165 A 165 A ? -1.8 TYR 208 A 208 A ? -0.5 
206 VAL 207 A 207 A ? TRP 195 A 195 A ? -2.4 CYS 164 A 164 A ? -0.2 SER 194 A 194 A ? -1.9 TRP 195 A 195 A ? -1.9 
207 TYR 208 A 208 A ? ILE 163 A 163 A ? -3.1 GLY 206 A 206 A ? -0.5 ILE 163 A 163 A ? -2.5 ARG 210 A 210 A ? -0.5 
208 THR 209 A 209 A ? ILE 192 A 192 A ? -2.7 VAL 207 A 207 A ? -0.3 ILE 192 A 192 A ? -1.4 VAL 211 A 211 A ? -0.8 
209 ARG 210 A 210 A ? TYR 161 A 161 A ? -2.5 TYR 208 A 208 A ? -0.5 LYS 213 A 213 A ? -1.3 GLY 191 A 191 A ? -0.2 
210 VAL 211 A 211 A ? GLU 190 A 190 A ? -1.4 THR 209 A 209 A ? -0.8 TYR 214 A 214 A ? -2.9 ARG 210 A 210 A ? -0.2 
211 GLY 212 A 212 A ? GLU 190 A 190 A ? -0.5 LYS 213 A 213 A ? -0.3 ILE 215 A 215 A ? -0.7 VAL 211 A 211 A ? -0.3 
212 LYS 213 A 213 A ? ARG 210 A 210 A ? -1.3 TYR 214 A 214 A ? -0.2 GLY 212 A 212 A ? -0.3 VAL 211 A 211 A ? -0.2 
213 TYR 214 A 214 A ? VAL 211 A 211 A ? -2.9 ARG 210 A 210 A ? -0.1 ILE 218 A 218 A ? -2.8 GLN 219 A 219 A ? -0.2 
214 ILE 215 A 215 A ? GLY 212 A 212 A ? -0.7 ASN 216 A 216 A ? -0.2 GLN 219 A 219 A ? -2.7 THR 220 A 220 A ? -0.2 
215 ASN 216 A 216 A ? TRP 217 A 217 A ? -0.2 GLY 212 A 212 A ? -0.2 THR 220 A 220 A ? -2.5 ILE 215 A 215 A ? -0.2 
216 TRP 217 A 217 A ? GLN 219 A 219 A ? -0.2 ILE 218 A 218 A ? -0.2 LYS 221 A 221 A ? -2.1 ASN 216 A 216 A ? -0.2 
217 ILE 218 A 218 A ? TYR 214 A 214 A ? -2.8 GLN 219 A 219 A ? -0.2 ILE 222 A 222 A ? -2.3 ASN 216 A 216 A ? -0.2 
218 GLN 219 A 219 A ? ILE 215 A 215 A ? -2.7 TYR 214 A 214 A ? -0.2 ALA 223 A 223 A ? -2.4 ILE 218 A 218 A ? -0.2 
219 THR 220 A 220 A ? ASN 216 A 216 A ? -2.5 ILE 215 A 215 A ? -0.2 ARG 224 A 224 A ? -2.0 GLN 219 A 219 A ? -0.2 
220 LYS 221 A 221 A ? TRP 217 A 217 A ? -2.1 ALA 223 A 223 A ? -0.2 PHE 225 A 225 A ? -1.8 GLN 219 A 219 A ? -0.2 
221 ILE 222 A 222 A ? ILE 218 A 218 A ? -2.3 ALA 223 A 223 A ? -0.2 THR 220 A 220 A ? -0.2 LYS 221 A 221 A ? -0.2 
222 ALA 223 A 223 A ? GLN 219 A 219 A ? -2.4 ARG 224 A 224 A ? -0.2 ILE 222 A 222 A ? -0.2 LYS 221 A 221 A ? -0.2 
223 ARG 224 A 224 A ? THR 220 A 220 A ? -2.0 GLN 219 A 219 A ? -0.2 ALA 223 A 223 A ? -0.2 ILE 222 A 222 A ? -0.2 
224 PHE 225 A 225 A ? LYS 221 A 221 A ? -1.8 THR 220 A 220 A ? -0.1 ALA 223 A 223 A ? -0.2 ILE 222 A 222 A ? -0.2 
# 
loop_
_dssp_statistics_histogram.entry_id 
_dssp_statistics_histogram.type 
_dssp_statistics_histogram.1 
_dssp_statistics_histogram.2 
_dssp_statistics_histogram.3 
_dssp_statistics_histogram.4 
_dssp_statistics_histogram.5 
_dssp_statistics_histogram.6 
_dssp_statistics_histogram.7 
_dssp_statistics_histogram.8 
_dssp_statistics_histogram.9 
_dssp_statistics_histogram.10 
_dssp_statistics_histogram.11 
_dssp_statistics_histogram.12 
_dssp_statistics_histogram.13 
_dssp_statistics_histogram.14 
_dssp_statistics_histogram.15 
_dssp_statistics_histogram.16 
_dssp_statistics_histogram.17 
_dssp_statistics_histogram.18 
_dssp_statistics_histogram.19 
_dssp_statistics_histogram.20 
_dssp_statistics_histogram.21 
_dssp_statistics_histogram.22 
_dssp_statistics_histogram.23 
_dssp_statistics_histogram.24 
_dssp_statistics_histogram.25 
_dssp_statistics_histogram.26 
_dssp_statistics_histogram.27 
_dssp_statistics_histogram.28 
_dssp_statistics_histogram.29 
_dssp_statistics_histogram.30 
Rhincodon_typus_GeneID=109925952 residues_per_alpha_helix        0 0 0 0 0 0 1 0 0 1 0 0 0 0 0 0 0 0 0 0 0 0 0 0 0 0 0 0 0 0 
Rhincodon_typus_GeneID=109925952 parallel_bridges_per_ladder     1 0 0 0 0 0 0 0 0 0 0 0 0 0 0 0 0 0 0 0 0 0 0 0 0 0 0 0 0 0 
Rhincodon_typus_GeneID=109925952 antiparallel_bridges_per_ladder 3 3 2 5 2 2 0 0 0 0 0 0 0 0 0 0 0 0 0 0 0 0 0 0 0 0 0 0 0 0 
Rhincodon_typus_GeneID=109925952 ladders_per_sheet               1 0 0 0 0 1 0 1 0 0 0 0 0 0 0 0 0 0 0 0 0 0 0 0 0 0 0 0 0 0 
# 
loop_
_dssp_statistics_hbond.entry_id 
_dssp_statistics_hbond.type 
_dssp_statistics_hbond.count 
_dssp_statistics_hbond.count_per_100 
Rhincodon_typus_GeneID=109925952 O(I)-->H-N(J)          144 64.3 
Rhincodon_typus_GeneID=109925952 'PARALLEL BRIDGES'     2   0.9  
Rhincodon_typus_GeneID=109925952 'ANTIPARALLEL BRIDGES' 77  34.4 
Rhincodon_typus_GeneID=109925952 O(I)-->H-N(I-5)        2   0.9  
Rhincodon_typus_GeneID=109925952 O(I)-->H-N(I-4)        1   0.4  
Rhincodon_typus_GeneID=109925952 O(I)-->H-N(I-3)        4   1.8  
Rhincodon_typus_GeneID=109925952 O(I)-->H-N(I-2)        0   0.0  
Rhincodon_typus_GeneID=109925952 O(I)-->H-N(I-1)        1   0.4  
Rhincodon_typus_GeneID=109925952 O(I)-->H-N(I+0)        0   0.0  
Rhincodon_typus_GeneID=109925952 O(I)-->H-N(I+1)        0   0.0  
Rhincodon_typus_GeneID=109925952 O(I)-->H-N(I+2)        17  7.6  
Rhincodon_typus_GeneID=109925952 O(I)-->H-N(I+3)        22  9.8  
Rhincodon_typus_GeneID=109925952 O(I)-->H-N(I+4)        14  6.2  
Rhincodon_typus_GeneID=109925952 O(I)-->H-N(I+5)        2   0.9  
# 
_dssp_statistics.entry_id                       Rhincodon_typus_GeneID=109925952 
_dssp_statistics.nr_of_residues                 224 
_dssp_statistics.nr_of_chains                   2 
_dssp_statistics.nr_of_ss_bridges_total         0 
_dssp_statistics.nr_of_ss_bridges_intra_chain   0 
_dssp_statistics.nr_of_ss_bridges_inter_chain   0 
# 
loop_
_chem_comp.id 
_chem_comp.type 
_chem_comp.mon_nstd_flag 
_chem_comp.name 
_chem_comp.formula 
_chem_comp.formula_weight 
ALA 'L-PEPTIDE LINKING' y ALANINE         'C3 H7 N O2'     89.093 
ARG 'L-PEPTIDE LINKING' y ARGININE        'C6 H15 N4 O2'  175.209 
ASN 'L-PEPTIDE LINKING' y ASPARAGINE      'C4 H8 N2 O3'   132.118 
ASP 'L-PEPTIDE LINKING' y 'ASPARTIC ACID' 'C4 H7 N O4'    133.103 
CYS 'L-PEPTIDE LINKING' y CYSTEINE        'C3 H7 N O2 S'  121.158 
GLN 'L-PEPTIDE LINKING' y GLUTAMINE       'C5 H10 N2 O3'  146.144 
GLU 'L-PEPTIDE LINKING' y 'GLUTAMIC ACID' 'C5 H9 N O4'    147.129 
GLY 'PEPTIDE LINKING'   y GLYCINE         'C2 H5 N O2'     75.067 
HIS 'L-PEPTIDE LINKING' y HISTIDINE       'C6 H10 N3 O2'  156.162 
ILE 'L-PEPTIDE LINKING' y ISOLEUCINE      'C6 H13 N O2'   131.173 
LEU 'L-PEPTIDE LINKING' y LEUCINE         'C6 H13 N O2'   131.173 
LYS 'L-PEPTIDE LINKING' y LYSINE          'C6 H15 N2 O2'  147.195 
MET 'L-PEPTIDE LINKING' y METHIONINE      'C5 H11 N O2 S' 149.211 
PHE 'L-PEPTIDE LINKING' y PHENYLALANINE   'C9 H11 N O2'   165.189 
PRO 'L-PEPTIDE LINKING' y PROLINE         'C5 H9 N O2'     115.13 
SER 'L-PEPTIDE LINKING' y SERINE          'C3 H7 N O3'    105.093 
THR 'L-PEPTIDE LINKING' y THREONINE       'C4 H9 N O3'    119.119 
TRP 'L-PEPTIDE LINKING' y TRYPTOPHAN      'C11 H12 N2 O2' 204.225 
TYR 'L-PEPTIDE LINKING' y TYROSINE        'C9 H11 N O3'   181.189 
VAL 'L-PEPTIDE LINKING' y VALINE          'C5 H11 N O2'   117.146 
# 
loop_
_atom_type.symbol 
N 
C 
O 
S 
# 
loop_
_entity_poly_seq.entity_id 
_entity_poly_seq.num 
_entity_poly_seq.mon_id 
_entity_poly_seq.hetero 
1   1 ARG n 
1   2 ILE n 
1   3 ILE n 
1   4 GLY n 
1   5 GLY n 
1   6 SER n 
1   7 GLU n 
1   8 VAL n 
1   9 VAL n 
1  10 PRO n 
1  11 HIS n 
1  12 SER n 
1  13 ILE n 
1  14 PRO n 
1  15 TYR n 
1  16 GLN n 
1  17 ALA n 
1  18 SER n 
1  19 LEU n 
1  20 GLN n 
1  21 ILE n 
1  22 ARG n 
1  23 SER n 
1  24 VAL n 
1  25 HIS n 
1  26 TYR n 
1  27 CYS n 
1  28 SER n 
1  29 GLY n 
1  30 THR n 
1  31 LEU n 
1  32 ILE n 
1  33 ASN n 
1  34 PRO n 
1  35 ARG n 
1  36 TRP n 
1  37 ILE n 
1  38 LEU n 
1  39 SER n 
1  40 ALA n 
1  41 ALA n 
1  42 HIS n 
1  43 CYS n 
1  44 VAL n 
1  45 LYS n 
1  46 PRO n 
1  47 LEU n 
1  48 ILE n 
1  49 THR n 
1  50 VAL n 
1  51 VAL n 
1  52 LEU n 
1  53 GLY n 
1  54 GLU n 
1  55 HIS n 
1  56 SER n 
1  57 LEU n 
1  58 SER n 
1  59 ARG n 
1  60 SER n 
1  61 ASP n 
1  62 GLY n 
1  63 ASN n 
1  64 GLU n 
1  65 GLN n 
1  66 PHE n 
1  67 TYR n 
1  68 ARG n 
1  69 VAL n 
1  70 ILE n 
1  71 LYS n 
1  72 LEU n 
1  73 ILE n 
1  74 MET n 
1  75 PHE n 
1  76 PRO n 
1  77 PHE n 
1  78 TYR n 
1  79 GLN n 
1  80 PRO n 
1  81 ALA n 
1  82 THR n 
1  83 PHE n 
1  84 ARG n 
1  85 HIS n 
1  86 ASP n 
1  87 ILE n 
1  88 MET n 
1  89 LEU n 
1  90 MET n 
1  91 LYS n 
1  92 LEU n 
1  93 ASN n 
1  94 ARG n 
1  95 PRO n 
1  96 ALA n 
1  97 LYS n 
1  98 GLN n 
1  99 ASN n 
1 100 ALA n 
1 101 TYR n 
1 102 ILE n 
1 103 ASN n 
1 104 PHE n 
1 105 VAL n 
1 106 ALA n 
1 107 ILE n 
1 108 PRO n 
1 109 SER n 
1 110 GLU n 
1 111 MET n 
1 112 VAL n 
1 113 PRO n 
1 114 GLU n 
1 115 ASN n 
1 116 THR n 
1 117 LEU n 
1 118 CYS n 
1 119 THR n 
1 120 VAL n 
1 121 SER n 
1 122 GLY n 
1 123 TRP n 
1 124 GLY n 
1 125 VAL n 
1 126 THR n 
1 127 THR n 
1 128 VAL n 
1 129 TYR n 
1 130 SER n 
1 131 TYR n 
1 132 SER n 
1 133 LEU n 
1 134 SER n 
1 135 ASP n 
1 136 ILE n 
1 137 LEU n 
1 138 MET n 
1 139 ALA n 
1 140 VAL n 
1 141 LYS n 
1 142 ILE n 
1 143 PRO n 
1 144 ILE n 
1 145 ILE n 
1 146 PRO n 
1 147 ARG n 
1 148 TYR n 
1 149 LYS n 
1 150 CYS n 
1 151 ASN n 
1 152 SER n 
1 153 SER n 
1 154 TYR n 
1 155 GLY n 
1 156 GLY n 
1 157 ARG n 
1 158 VAL n 
1 159 HIS n 
1 160 PRO n 
1 161 TYR n 
1 162 MET n 
1 163 ILE n 
1 164 CYS n 
1 165 ALA n 
1 166 GLY n 
1 167 TYR n 
1 168 SER n 
1 169 THR n 
1 170 GLY n 
1 171 GLY n 
1 172 LYS n 
1 173 ASP n 
1 174 SER n 
1 175 CYS n 
1 176 GLN n 
1 177 GLY n 
1 178 ASP n 
1 179 SER n 
1 180 GLY n 
1 181 GLY n 
1 182 PRO n 
1 183 LEU n 
1 184 ILE n 
1 185 CYS n 
1 186 ASN n 
1 187 GLY n 
1 188 VAL n 
1 189 ILE n 
1 190 GLU n 
1 191 GLY n 
1 192 ILE n 
1 193 VAL n 
1 194 SER n 
1 195 TRP n 
1 196 GLY n 
1 197 ILE n 
1 198 SER n 
1 199 CYS n 
1 200 ALA n 
1 202 TYR n 
1 203 LYS n 
1 204 TYR n 
1 205 PRO n 
1 206 GLY n 
1 207 VAL n 
1 208 TYR n 
1 209 THR n 
1 210 ARG n 
1 211 VAL n 
1 212 GLY n 
1 213 LYS n 
1 214 TYR n 
1 215 ILE n 
1 216 ASN n 
1 217 TRP n 
1 218 ILE n 
1 219 GLN n 
1 220 THR n 
1 221 LYS n 
1 222 ILE n 
1 223 ALA n 
1 224 ARG n 
1 225 PHE n 
# 
loop_
_pdbx_poly_seq_scheme.asym_id 
_pdbx_poly_seq_scheme.entity_id 
_pdbx_poly_seq_scheme.seq_id 
_pdbx_poly_seq_scheme.mon_id 
_pdbx_poly_seq_scheme.ndb_seq_num 
_pdbx_poly_seq_scheme.pdb_seq_num 
_pdbx_poly_seq_scheme.auth_seq_num 
_pdbx_poly_seq_scheme.pdb_mon_id 
_pdbx_poly_seq_scheme.auth_mon_id 
_pdbx_poly_seq_scheme.pdb_strand_id 
_pdbx_poly_seq_scheme.pdb_ins_code 
_pdbx_poly_seq_scheme.hetero 
A 1   1 ARG   1 1   1   ARG ARG A ? n 
A 1   2 ILE   2 2   2   ILE ILE A ? n 
A 1   3 ILE   3 3   3   ILE ILE A ? n 
A 1   4 GLY   4 4   4   GLY GLY A ? n 
A 1   5 GLY   5 5   5   GLY GLY A ? n 
A 1   6 SER   6 6   6   SER SER A ? n 
A 1   7 GLU   7 7   7   GLU GLU A ? n 
A 1   8 VAL   8 8   8   VAL VAL A ? n 
A 1   9 VAL   9 9   9   VAL VAL A ? n 
A 1  10 PRO  10 10  10  PRO PRO A ? n 
A 1  11 HIS  11 11  11  HIS HIS A ? n 
A 1  12 SER  12 12  12  SER SER A ? n 
A 1  13 ILE  13 13  13  ILE ILE A ? n 
A 1  14 PRO  14 14  14  PRO PRO A ? n 
A 1  15 TYR  15 15  15  TYR TYR A ? n 
A 1  16 GLN  16 16  16  GLN GLN A ? n 
A 1  17 ALA  17 17  17  ALA ALA A ? n 
A 1  18 SER  18 18  18  SER SER A ? n 
A 1  19 LEU  19 19  19  LEU LEU A ? n 
A 1  20 GLN  20 20  20  GLN GLN A ? n 
A 1  21 ILE  21 21  21  ILE ILE A ? n 
A 1  22 ARG  22 22  22  ARG ARG A ? n 
A 1  23 SER  23 23  23  SER SER A ? n 
A 1  24 VAL  24 24  24  VAL VAL A ? n 
A 1  25 HIS  25 25  25  HIS HIS A ? n 
A 1  26 TYR  26 26  26  TYR TYR A ? n 
A 1  27 CYS  27 27  27  CYS CYS A ? n 
A 1  28 SER  28 28  28  SER SER A ? n 
A 1  29 GLY  29 29  29  GLY GLY A ? n 
A 1  30 THR  30 30  30  THR THR A ? n 
A 1  31 LEU  31 31  31  LEU LEU A ? n 
A 1  32 ILE  32 32  32  ILE ILE A ? n 
A 1  33 ASN  33 33  33  ASN ASN A ? n 
A 1  34 PRO  34 34  34  PRO PRO A ? n 
A 1  35 ARG  35 35  35  ARG ARG A ? n 
A 1  36 TRP  36 36  36  TRP TRP A ? n 
A 1  37 ILE  37 37  37  ILE ILE A ? n 
A 1  38 LEU  38 38  38  LEU LEU A ? n 
A 1  39 SER  39 39  39  SER SER A ? n 
A 1  40 ALA  40 40  40  ALA ALA A ? n 
A 1  41 ALA  41 41  41  ALA ALA A ? n 
A 1  42 HIS  42 42  42  HIS HIS A ? n 
A 1  43 CYS  43 43  43  CYS CYS A ? n 
A 1  44 VAL  44 44  44  VAL VAL A ? n 
A 1  45 LYS  45 45  45  LYS LYS A ? n 
A 1  46 PRO  46 46  46  PRO PRO A ? n 
A 1  47 LEU  47 47  47  LEU LEU A ? n 
A 1  48 ILE  48 48  48  ILE ILE A ? n 
A 1  49 THR  49 49  49  THR THR A ? n 
A 1  50 VAL  50 50  50  VAL VAL A ? n 
A 1  51 VAL  51 51  51  VAL VAL A ? n 
A 1  52 LEU  52 52  52  LEU LEU A ? n 
A 1  53 GLY  53 53  53  GLY GLY A ? n 
A 1  54 GLU  54 54  54  GLU GLU A ? n 
A 1  55 HIS  55 55  55  HIS HIS A ? n 
A 1  56 SER  56 56  56  SER SER A ? n 
A 1  57 LEU  57 57  57  LEU LEU A ? n 
A 1  58 SER  58 58  58  SER SER A ? n 
A 1  59 ARG  59 59  59  ARG ARG A ? n 
A 1  60 SER  60 60  60  SER SER A ? n 
A 1  61 ASP  61 61  61  ASP ASP A ? n 
A 1  62 GLY  62 62  62  GLY GLY A ? n 
A 1  63 ASN  63 63  63  ASN ASN A ? n 
A 1  64 GLU  64 64  64  GLU GLU A ? n 
A 1  65 GLN  65 65  65  GLN GLN A ? n 
A 1  66 PHE  66 66  66  PHE PHE A ? n 
A 1  67 TYR  67 67  67  TYR TYR A ? n 
A 1  68 ARG  68 68  68  ARG ARG A ? n 
A 1  69 VAL  69 69  69  VAL VAL A ? n 
A 1  70 ILE  70 70  70  ILE ILE A ? n 
A 1  71 LYS  71 71  71  LYS LYS A ? n 
A 1  72 LEU  72 72  72  LEU LEU A ? n 
A 1  73 ILE  73 73  73  ILE ILE A ? n 
A 1  74 MET  74 74  74  MET MET A ? n 
A 1  75 PHE  75 75  75  PHE PHE A ? n 
A 1  76 PRO  76 76  76  PRO PRO A ? n 
A 1  77 PHE  77 77  77  PHE PHE A ? n 
A 1  78 TYR  78 78  78  TYR TYR A ? n 
A 1  79 GLN  79 79  79  GLN GLN A ? n 
A 1  80 PRO  80 80  80  PRO PRO A ? n 
A 1  81 ALA  81 81  81  ALA ALA A ? n 
A 1  82 THR  82 82  82  THR THR A ? n 
A 1  83 PHE  83 83  83  PHE PHE A ? n 
A 1  84 ARG  84 84  84  ARG ARG A ? n 
A 1  85 HIS  85 85  85  HIS HIS A ? n 
A 1  86 ASP  86 86  86  ASP ASP A ? n 
A 1  87 ILE  87 87  87  ILE ILE A ? n 
A 1  88 MET  88 88  88  MET MET A ? n 
A 1  89 LEU  89 89  89  LEU LEU A ? n 
A 1  90 MET  90 90  90  MET MET A ? n 
A 1  91 LYS  91 91  91  LYS LYS A ? n 
A 1  92 LEU  92 92  92  LEU LEU A ? n 
A 1  93 ASN  93 93  93  ASN ASN A ? n 
A 1  94 ARG  94 94  94  ARG ARG A ? n 
A 1  95 PRO  95 95  95  PRO PRO A ? n 
A 1  96 ALA  96 96  96  ALA ALA A ? n 
A 1  97 LYS  97 97  97  LYS LYS A ? n 
A 1  98 GLN  98 98  98  GLN GLN A ? n 
A 1  99 ASN  99 99  99  ASN ASN A ? n 
A 1 100 ALA 100 100 100 ALA ALA A ? n 
A 1 101 TYR 101 101 101 TYR TYR A ? n 
A 1 102 ILE 102 102 102 ILE ILE A ? n 
A 1 103 ASN 103 103 103 ASN ASN A ? n 
A 1 104 PHE 104 104 104 PHE PHE A ? n 
A 1 105 VAL 105 105 105 VAL VAL A ? n 
A 1 106 ALA 106 106 106 ALA ALA A ? n 
A 1 107 ILE 107 107 107 ILE ILE A ? n 
A 1 108 PRO 108 108 108 PRO PRO A ? n 
A 1 109 SER 109 109 109 SER SER A ? n 
A 1 110 GLU 110 110 110 GLU GLU A ? n 
A 1 111 MET 111 111 111 MET MET A ? n 
A 1 112 VAL 112 112 112 VAL VAL A ? n 
A 1 113 PRO 113 113 113 PRO PRO A ? n 
A 1 114 GLU 114 114 114 GLU GLU A ? n 
A 1 115 ASN 115 115 115 ASN ASN A ? n 
A 1 116 THR 116 116 116 THR THR A ? n 
A 1 117 LEU 117 117 117 LEU LEU A ? n 
A 1 118 CYS 118 118 118 CYS CYS A ? n 
A 1 119 THR 119 119 119 THR THR A ? n 
A 1 120 VAL 120 120 120 VAL VAL A ? n 
A 1 121 SER 121 121 121 SER SER A ? n 
A 1 122 GLY 122 122 122 GLY GLY A ? n 
A 1 123 TRP 123 123 123 TRP TRP A ? n 
A 1 124 GLY 124 124 124 GLY GLY A ? n 
A 1 125 VAL 125 125 125 VAL VAL A ? n 
A 1 126 THR 126 126 126 THR THR A ? n 
A 1 127 THR 127 127 127 THR THR A ? n 
A 1 128 VAL 128 128 128 VAL VAL A ? n 
A 1 129 TYR 129 129 129 TYR TYR A ? n 
A 1 130 SER 130 130 130 SER SER A ? n 
A 1 131 TYR 131 131 131 TYR TYR A ? n 
A 1 132 SER 132 132 132 SER SER A ? n 
A 1 133 LEU 133 133 133 LEU LEU A ? n 
A 1 134 SER 134 134 134 SER SER A ? n 
A 1 135 ASP 135 135 135 ASP ASP A ? n 
A 1 136 ILE 136 136 136 ILE ILE A ? n 
A 1 137 LEU 137 137 137 LEU LEU A ? n 
A 1 138 MET 138 138 138 MET MET A ? n 
A 1 139 ALA 139 139 139 ALA ALA A ? n 
A 1 140 VAL 140 140 140 VAL VAL A ? n 
A 1 141 LYS 141 141 141 LYS LYS A ? n 
A 1 142 ILE 142 142 142 ILE ILE A ? n 
A 1 143 PRO 143 143 143 PRO PRO A ? n 
A 1 144 ILE 144 144 144 ILE ILE A ? n 
A 1 145 ILE 145 145 145 ILE ILE A ? n 
A 1 146 PRO 146 146 146 PRO PRO A ? n 
A 1 147 ARG 147 147 147 ARG ARG A ? n 
A 1 148 TYR 148 148 148 TYR TYR A ? n 
A 1 149 LYS 149 149 149 LYS LYS A ? n 
A 1 150 CYS 150 150 150 CYS CYS A ? n 
A 1 151 ASN 151 151 151 ASN ASN A ? n 
A 1 152 SER 152 152 152 SER SER A ? n 
A 1 153 SER 153 153 153 SER SER A ? n 
A 1 154 TYR 154 154 154 TYR TYR A ? n 
A 1 155 GLY 155 155 155 GLY GLY A ? n 
A 1 156 GLY 156 156 156 GLY GLY A ? n 
A 1 157 ARG 157 157 157 ARG ARG A ? n 
A 1 158 VAL 158 158 158 VAL VAL A ? n 
A 1 159 HIS 159 159 159 HIS HIS A ? n 
A 1 160 PRO 160 160 160 PRO PRO A ? n 
A 1 161 TYR 161 161 161 TYR TYR A ? n 
A 1 162 MET 162 162 162 MET MET A ? n 
A 1 163 ILE 163 163 163 ILE ILE A ? n 
A 1 164 CYS 164 164 164 CYS CYS A ? n 
A 1 165 ALA 165 165 165 ALA ALA A ? n 
A 1 166 GLY 166 166 166 GLY GLY A ? n 
A 1 167 TYR 167 167 167 TYR TYR A ? n 
A 1 168 SER 168 168 168 SER SER A ? n 
A 1 169 THR 169 169 169 THR THR A ? n 
A 1 170 GLY 170 170 170 GLY GLY A ? n 
A 1 171 GLY 171 171 171 GLY GLY A ? n 
A 1 172 LYS 172 172 172 LYS LYS A ? n 
A 1 173 ASP 173 173 173 ASP ASP A ? n 
A 1 174 SER 174 174 174 SER SER A ? n 
A 1 175 CYS 175 175 175 CYS CYS A ? n 
A 1 176 GLN 176 176 176 GLN GLN A ? n 
A 1 177 GLY 177 177 177 GLY GLY A ? n 
A 1 178 ASP 178 178 178 ASP ASP A ? n 
A 1 179 SER 179 179 179 SER SER A ? n 
A 1 180 GLY 180 180 180 GLY GLY A ? n 
A 1 181 GLY 181 181 181 GLY GLY A ? n 
A 1 182 PRO 182 182 182 PRO PRO A ? n 
A 1 183 LEU 183 183 183 LEU LEU A ? n 
A 1 184 ILE 184 184 184 ILE ILE A ? n 
A 1 185 CYS 185 185 185 CYS CYS A ? n 
A 1 186 ASN 186 186 186 ASN ASN A ? n 
A 1 187 GLY 187 187 187 GLY GLY A ? n 
A 1 188 VAL 188 188 188 VAL VAL A ? n 
A 1 189 ILE 189 189 189 ILE ILE A ? n 
A 1 190 GLU 190 190 190 GLU GLU A ? n 
A 1 191 GLY 191 191 191 GLY GLY A ? n 
A 1 192 ILE 192 192 192 ILE ILE A ? n 
A 1 193 VAL 193 193 193 VAL VAL A ? n 
A 1 194 SER 194 194 194 SER SER A ? n 
A 1 195 TRP 195 195 195 TRP TRP A ? n 
A 1 196 GLY 196 196 196 GLY GLY A ? n 
A 1 197 ILE 197 197 197 ILE ILE A ? n 
A 1 198 SER 198 198 198 SER SER A ? n 
A 1 199 CYS 199 199 199 CYS CYS A ? n 
A 1 200 ALA 200 200 200 ALA ALA A ? n 
A 1 202 TYR 202 202 202 TYR TYR A ? n 
A 1 203 LYS 203 203 203 LYS LYS A ? n 
A 1 204 TYR 204 204 204 TYR TYR A ? n 
A 1 205 PRO 205 205 205 PRO PRO A ? n 
A 1 206 GLY 206 206 206 GLY GLY A ? n 
A 1 207 VAL 207 207 207 VAL VAL A ? n 
A 1 208 TYR 208 208 208 TYR TYR A ? n 
A 1 209 THR 209 209 209 THR THR A ? n 
A 1 210 ARG 210 210 210 ARG ARG A ? n 
A 1 211 VAL 211 211 211 VAL VAL A ? n 
A 1 212 GLY 212 212 212 GLY GLY A ? n 
A 1 213 LYS 213 213 213 LYS LYS A ? n 
A 1 214 TYR 214 214 214 TYR TYR A ? n 
A 1 215 ILE 215 215 215 ILE ILE A ? n 
A 1 216 ASN 216 216 216 ASN ASN A ? n 
A 1 217 TRP 217 217 217 TRP TRP A ? n 
A 1 218 ILE 218 218 218 ILE ILE A ? n 
A 1 219 GLN 219 219 219 GLN GLN A ? n 
A 1 220 THR 220 220 220 THR THR A ? n 
A 1 221 LYS 221 221 221 LYS LYS A ? n 
A 1 222 ILE 222 222 222 ILE ILE A ? n 
A 1 223 ALA 223 223 223 ALA ALA A ? n 
A 1 224 ARG 224 224 224 ARG ARG A ? n 
A 1 225 PHE 225 225 225 PHE PHE A ? n 
# 
loop_
_atom_site.group_PDB 
_atom_site.id 
_atom_site.type_symbol 
_atom_site.label_atom_id 
_atom_site.label_alt_id 
_atom_site.label_comp_id 
_atom_site.label_asym_id 
_atom_site.label_entity_id 
_atom_site.label_seq_id 
_atom_site.pdbx_PDB_ins_code 
_atom_site.Cartn_x 
_atom_site.Cartn_y 
_atom_site.Cartn_z 
_atom_site.occupancy 
_atom_site.B_iso_or_equiv 
_atom_site.pdbx_formal_charge 
_atom_site.auth_seq_id 
_atom_site.auth_comp_id 
_atom_site.auth_asym_id 
_atom_site.auth_atom_id 
_atom_site.pdbx_PDB_model_num 
ATOM 1    N N   ? ARG A 1   1 ?   0.325   7.178  -9.510 1.000 70.370 ? 1   ARG A N   1 
ATOM 2    C CA  ? ARG A 1   1 ?   0.774   6.851 -10.859 1.000 70.370 ? 1   ARG A CA  1 
ATOM 3    C C   ? ARG A 1   1 ?   1.048   5.358 -10.998 1.000 70.370 ? 1   ARG A C   1 
ATOM 4    C CB  ? ARG A 1   1 ?   2.029   7.650 -11.217 1.000 70.370 ? 1   ARG A CB  1 
ATOM 5    O O   ? ARG A 1   1 ?   1.688   4.755 -10.133 1.000 70.370 ? 1   ARG A O   1 
ATOM 6    C CG  ? ARG A 1   1 ?   2.480   7.475 -12.659 1.000 70.370 ? 1   ARG A CG  1 
ATOM 7    C CD  ? ARG A 1   1 ?   3.688   8.344 -12.981 1.000 70.370 ? 1   ARG A CD  1 
ATOM 8    N NE  ? ARG A 1   1 ?   4.243   8.029 -14.294 1.000 70.370 ? 1   ARG A NE  1 
ATOM 9    N NH1 ? ARG A 1   1 ?   5.847   9.691 -14.243 1.000 70.370 ? 1   ARG A NH1 1 
ATOM 10   N NH2 ? ARG A 1   1 ?   5.682   8.306 -16.062 1.000 70.370 ? 1   ARG A NH2 1 
ATOM 11   C CZ  ? ARG A 1   1 ?   5.256   8.676 -14.863 1.000 70.370 ? 1   ARG A CZ  1 
ATOM 12   N N   ? ILE A 1   2 ?   0.495   4.938 -12.013 1.000 89.610 ? 2   ILE A N   1 
ATOM 13   C CA  ? ILE A 1   2 ?   1.025   3.666 -12.494 1.000 89.610 ? 2   ILE A CA  1 
ATOM 14   C C   ? ILE A 1   2 ?   1.758   3.879 -13.817 1.000 89.610 ? 2   ILE A C   1 
ATOM 15   C CB  ? ILE A 1   2 ?  -0.095   2.616 -12.665 1.000 89.610 ? 2   ILE A CB  1 
ATOM 16   O O   ? ILE A 1   2 ?   1.128   3.992 -14.871 1.000 89.610 ? 2   ILE A O   1 
ATOM 17   C CG1 ? ILE A 1   2 ?  -0.855   2.426 -11.347 1.000 89.610 ? 2   ILE A CG1 1 
ATOM 18   C CG2 ? ILE A 1   2 ?   0.482   1.287 -13.161 1.000 89.610 ? 2   ILE A CG2 1 
ATOM 19   C CD1 ? ILE A 1   2 ?  -0.014   1.825 -10.229 1.000 89.610 ? 2   ILE A CD1 1 
ATOM 20   N N   ? ILE A 1   3 ?   2.982   4.207 -13.795 1.000 92.340 ? 3   ILE A N   1 
ATOM 21   C CA  ? ILE A 1   3 ?   3.802   4.425 -14.981 1.000 92.340 ? 3   ILE A CA  1 
ATOM 22   C C   ? ILE A 1   3 ?   4.009   3.103 -15.716 1.000 92.340 ? 3   ILE A C   1 
ATOM 23   C CB  ? ILE A 1   3 ?   5.165   5.056 -14.618 1.000 92.340 ? 3   ILE A CB  1 
ATOM 24   O O   ? ILE A 1   3 ?   4.404   2.104 -15.110 1.000 92.340 ? 3   ILE A O   1 
ATOM 25   C CG1 ? ILE A 1   3 ?   4.960   6.370 -13.857 1.000 92.340 ? 3   ILE A CG1 1 
ATOM 26   C CG2 ? ILE A 1   3 ?   6.009   5.278 -15.877 1.000 92.340 ? 3   ILE A CG2 1 
ATOM 27   C CD1 ? ILE A 1   3 ?   4.248   7.448 -14.663 1.000 92.340 ? 3   ILE A CD1 1 
ATOM 28   N N   ? GLY A 1   4 ?   3.686   3.190 -17.052 1.000 92.400 ? 4   GLY A N   1 
ATOM 29   C CA  ? GLY A 1   4 ?   3.897   1.987 -17.840 1.000 92.400 ? 4   GLY A CA  1 
ATOM 30   C C   ? GLY A 1   4 ?   2.821   0.938 -17.629 1.000 92.400 ? 4   GLY A C   1 
ATOM 31   O O   ? GLY A 1   4 ?   2.995  -0.222 -18.007 1.000 92.400 ? 4   GLY A O   1 
ATOM 32   N N   ? GLY A 1   5 ?   1.673   1.336 -16.892 1.000 94.160 ? 5   GLY A N   1 
ATOM 33   C CA  ? GLY A 1   5 ?   0.581   0.424 -16.590 1.000 94.160 ? 5   GLY A CA  1 
ATOM 34   C C   ? GLY A 1   5 ?  -0.543   0.481 -17.607 1.000 94.160 ? 5   GLY A C   1 
ATOM 35   O O   ? GLY A 1   5 ?  -0.417   1.138 -18.642 1.000 94.160 ? 5   GLY A O   1 
ATOM 36   N N   ? SER A 1   6 ?  -1.570  -0.252 -17.353 1.000 96.150 ? 6   SER A N   1 
ATOM 37   C CA  ? SER A 1   6 ?  -2.755  -0.335 -18.200 1.000 96.150 ? 6   SER A CA  1 
ATOM 38   C C   ? SER A 1   6 ?  -4.033  -0.272 -17.371 1.000 96.150 ? 6   SER A C   1 
ATOM 39   C CB  ? SER A 1   6 ?  -2.735  -1.623 -19.024 1.000 96.150 ? 6   SER A CB  1 
ATOM 40   O O   ? SER A 1   6 ?  -4.004  -0.495 -16.159 1.000 96.150 ? 6   SER A O   1 
ATOM 41   O OG  ? SER A 1   6 ?  -2.668  -2.760 -18.180 1.000 96.150 ? 6   SER A OG  1 
ATOM 42   N N   ? GLU A 1   7 ?  -5.058   0.225 -18.019 1.000 96.660 ? 7   GLU A N   1 
ATOM 43   C CA  ? GLU A 1   7 ?  -6.365   0.250 -17.368 1.000 96.660 ? 7   GLU A CA  1 
ATOM 44   C C   ? GLU A 1   7 ?  -6.732  -1.123 -16.814 1.000 96.660 ? 7   GLU A C   1 
ATOM 45   C CB  ? GLU A 1   7 ?  -7.442   0.729 -18.345 1.000 96.660 ? 7   GLU A CB  1 
ATOM 46   O O   ? GLU A 1   7 ?  -6.530  -2.141 -17.479 1.000 96.660 ? 7   GLU A O   1 
ATOM 47   C CG  ? GLU A 1   7 ?  -8.834   0.810 -17.733 1.000 96.660 ? 7   GLU A CG  1 
ATOM 48   C CD  ? GLU A 1   7 ?  -9.870   1.401 -18.676 1.000 96.660 ? 7   GLU A CD  1 
ATOM 49   O OE1 ? GLU A 1   7 ? -11.082   1.319 -18.374 1.000 96.660 ? 7   GLU A OE1 1 
ATOM 50   O OE2 ? GLU A 1   7 ?  -9.466   1.950 -19.726 1.000 96.660 ? 7   GLU A OE2 1 
ATOM 51   N N   ? VAL A 1   8 ?  -7.260  -1.097 -15.659 1.000 95.360 ? 8   VAL A N   1 
ATOM 52   C CA  ? VAL A 1   8 ?  -7.738  -2.307 -14.997 1.000 95.360 ? 8   VAL A CA  1 
ATOM 53   C C   ? VAL A 1   8 ?  -9.096  -2.707 -15.569 1.000 95.360 ? 8   VAL A C   1 
ATOM 54   C CB  ? VAL A 1   8 ?  -7.841  -2.114 -13.467 1.000 95.360 ? 8   VAL A CB  1 
ATOM 55   O O   ? VAL A 1   8 ?  -9.926  -1.848 -15.875 1.000 95.360 ? 8   VAL A O   1 
ATOM 56   C CG1 ? VAL A 1   8 ?  -8.551  -3.301 -12.820 1.000 95.360 ? 8   VAL A CG1 1 
ATOM 57   C CG2 ? VAL A 1   8 ?  -6.452  -1.922 -12.860 1.000 95.360 ? 8   VAL A CG2 1 
ATOM 58   N N   ? VAL A 1   9 ?  -9.120  -4.031 -15.770 1.000 94.720 ? 9   VAL A N   1 
ATOM 59   C CA  ? VAL A 1   9 ? -10.464  -4.515 -16.068 1.000 94.720 ? 9   VAL A CA  1 
ATOM 60   C C   ? VAL A 1   9 ? -11.413  -4.138 -14.933 1.000 94.720 ? 9   VAL A C   1 
ATOM 61   C CB  ? VAL A 1   9 ? -10.479  -6.044 -16.290 1.000 94.720 ? 9   VAL A CB  1 
ATOM 62   O O   ? VAL A 1   9 ? -11.148  -4.442 -13.767 1.000 94.720 ? 9   VAL A O   1 
ATOM 63   C CG1 ? VAL A 1   9 ? -11.902  -6.538 -16.547 1.000 94.720 ? 9   VAL A CG1 1 
ATOM 64   C CG2 ? VAL A 1   9 ?  -9.560  -6.424 -17.449 1.000 94.720 ? 9   VAL A CG2 1 
ATOM 65   N N   ? PRO A 1  10 ? -12.460  -3.360 -15.245 1.000 92.930 ? 10  PRO A N   1 
ATOM 66   C CA  ? PRO A 1  10 ? -13.378  -2.937 -14.185 1.000 92.930 ? 10  PRO A CA  1 
ATOM 67   C C   ? PRO A 1  10 ? -13.758  -4.077 -13.243 1.000 92.930 ? 10  PRO A C   1 
ATOM 68   C CB  ? PRO A 1  10 ? -14.602  -2.437 -14.958 1.000 92.930 ? 10  PRO A CB  1 
ATOM 69   O O   ? PRO A 1  10 ? -14.037  -5.190 -13.696 1.000 92.930 ? 10  PRO A O   1 
ATOM 70   C CG  ? PRO A 1  10 ? -14.061  -1.977 -16.273 1.000 92.930 ? 10  PRO A CG  1 
ATOM 71   C CD  ? PRO A 1  10 ? -12.953  -2.904 -16.684 1.000 92.930 ? 10  PRO A CD  1 
ATOM 72   N N   ? HIS A 1  11 ? -13.563  -3.773 -11.891 1.000 87.940 ? 11  HIS A N   1 
ATOM 73   C CA  ? HIS A 1  11 ? -14.022  -4.581 -10.767 1.000 87.940 ? 11  HIS A CA  1 
ATOM 74   C C   ? HIS A 1  11 ? -13.163  -5.830 -10.599 1.000 87.940 ? 11  HIS A C   1 
ATOM 75   C CB  ? HIS A 1  11 ? -15.489  -4.974 -10.952 1.000 87.940 ? 11  HIS A CB  1 
ATOM 76   O O   ? HIS A 1  11 ? -13.541  -6.757  -9.879 1.000 87.940 ? 11  HIS A O   1 
ATOM 77   C CG  ? HIS A 1  11 ? -16.393  -3.811 -11.212 1.000 87.940 ? 11  HIS A CG  1 
ATOM 78   C CD2 ? HIS A 1  11 ? -17.198  -3.529 -12.263 1.000 87.940 ? 11  HIS A CD2 1 
ATOM 79   N ND1 ? HIS A 1  11 ? -16.536  -2.767 -10.325 1.000 87.940 ? 11  HIS A ND1 1 
ATOM 80   C CE1 ? HIS A 1  11 ? -17.393  -1.890 -10.820 1.000 87.940 ? 11  HIS A CE1 1 
ATOM 81   N NE2 ? HIS A 1  11 ? -17.810  -2.329 -11.996 1.000 87.940 ? 11  HIS A NE2 1 
ATOM 82   N N   ? SER A 1  12 ? -12.064  -5.962 -11.303 1.000 94.170 ? 12  SER A N   1 
ATOM 83   C CA  ? SER A 1  12 ? -11.112  -7.061 -11.174 1.000 94.170 ? 12  SER A CA  1 
ATOM 84   C C   ? SER A 1  12 ? -10.170  -6.841  -9.996 1.000 94.170 ? 12  SER A C   1 
ATOM 85   C CB  ? SER A 1  12 ? -10.303  -7.224 -12.461 1.000 94.170 ? 12  SER A CB  1 
ATOM 86   O O   ? SER A 1  12 ?  -9.429  -7.748  -9.608 1.000 94.170 ? 12  SER A O   1 
ATOM 87   O OG  ? SER A 1  12 ?  -9.530  -6.065 -12.720 1.000 94.170 ? 12  SER A OG  1 
ATOM 88   N N   ? ILE A 1  13 ? -10.200  -5.752  -9.290 1.000 95.860 ? 13  ILE A N   1 
ATOM 89   C CA  ? ILE A 1  13 ?  -9.481  -5.411  -8.067 1.000 95.860 ? 13  ILE A CA  1 
ATOM 90   C C   ? ILE A 1  13 ? -10.461  -4.880  -7.023 1.000 95.860 ? 13  ILE A C   1 
ATOM 91   C CB  ? ILE A 1  13 ?  -8.369  -4.372  -8.337 1.000 95.860 ? 13  ILE A CB  1 
ATOM 92   O O   ? ILE A 1  13 ? -10.490  -3.678  -6.745 1.000 95.860 ? 13  ILE A O   1 
ATOM 93   C CG1 ? ILE A 1  13 ?  -7.404  -4.889  -9.410 1.000 95.860 ? 13  ILE A CG1 1 
ATOM 94   C CG2 ? ILE A 1  13 ?  -7.621  -4.034  -7.044 1.000 95.860 ? 13  ILE A CG2 1 
ATOM 95   C CD1 ? ILE A 1  13 ?  -6.297  -3.908  -9.771 1.000 95.860 ? 13  ILE A CD1 1 
ATOM 96   N N   ? PRO A 1  14 ? -11.263  -5.755  -6.421 1.000 95.950 ? 14  PRO A N   1 
ATOM 97   C CA  ? PRO A 1  14 ? -12.425  -5.392  -5.607 1.000 95.950 ? 14  PRO A CA  1 
ATOM 98   C C   ? PRO A 1  14 ? -12.046  -4.990  -4.184 1.000 95.950 ? 14  PRO A C   1 
ATOM 99   C CB  ? PRO A 1  14 ? -13.268  -6.670  -5.607 1.000 95.950 ? 14  PRO A CB  1 
ATOM 100  O O   ? PRO A 1  14 ? -12.918  -4.646  -3.382 1.000 95.950 ? 14  PRO A O   1 
ATOM 101  C CG  ? PRO A 1  14 ? -12.275  -7.783  -5.704 1.000 95.950 ? 14  PRO A CG  1 
ATOM 102  C CD  ? PRO A 1  14 ? -11.140  -7.334  -6.579 1.000 95.950 ? 14  PRO A CD  1 
ATOM 103  N N   ? TYR A 1  15 ? -10.747  -4.900  -3.813 1.000 97.570 ? 15  TYR A N   1 
ATOM 104  C CA  ? TYR A 1  15 ? -10.259  -4.534  -2.488 1.000 97.570 ? 15  TYR A CA  1 
ATOM 105  C C   ? TYR A 1  15 ?  -9.683  -3.123  -2.490 1.000 97.570 ? 15  TYR A C   1 
ATOM 106  C CB  ? TYR A 1  15 ?  -9.197  -5.530  -2.012 1.000 97.570 ? 15  TYR A CB  1 
ATOM 107  O O   ? TYR A 1  15 ?  -9.315  -2.594  -1.438 1.000 97.570 ? 15  TYR A O   1 
ATOM 108  C CG  ? TYR A 1  15 ?  -8.222  -5.939  -3.089 1.000 97.570 ? 15  TYR A CG  1 
ATOM 109  C CD1 ? TYR A 1  15 ?  -8.346  -7.165  -3.739 1.000 97.570 ? 15  TYR A CD1 1 
ATOM 110  C CD2 ? TYR A 1  15 ?  -7.174  -5.102  -3.458 1.000 97.570 ? 15  TYR A CD2 1 
ATOM 111  C CE1 ? TYR A 1  15 ?  -7.449  -7.547  -4.731 1.000 97.570 ? 15  TYR A CE1 1 
ATOM 112  C CE2 ? TYR A 1  15 ?  -6.271  -5.474  -4.448 1.000 97.570 ? 15  TYR A CE2 1 
ATOM 113  O OH  ? TYR A 1  15 ?  -5.525  -7.069  -6.059 1.000 97.570 ? 15  TYR A OH  1 
ATOM 114  C CZ  ? TYR A 1  15 ?  -6.417  -6.696  -5.078 1.000 97.570 ? 15  TYR A CZ  1 
ATOM 115  N N   ? GLN A 1  16 ?  -9.484  -2.534  -3.697 1.000 97.550 ? 16  GLN A N   1 
ATOM 116  C CA  ? GLN A 1  16 ?  -8.900  -1.206  -3.852 1.000 97.550 ? 16  GLN A CA  1 
ATOM 117  C C   ? GLN A 1  16 ?  -9.849  -0.125  -3.343 1.000 97.550 ? 16  GLN A C   1 
ATOM 118  C CB  ? GLN A 1  16 ?  -8.542  -0.944  -5.315 1.000 97.550 ? 16  GLN A CB  1 
ATOM 119  O O   ? GLN A 1  16 ? -11.033  -0.120  -3.684 1.000 97.550 ? 16  GLN A O   1 
ATOM 120  C CG  ? GLN A 1  16 ?  -7.899   0.416  -5.557 1.000 97.550 ? 16  GLN A CG  1 
ATOM 121  C CD  ? GLN A 1  16 ?  -6.443   0.461  -5.133 1.000 97.550 ? 16  GLN A CD  1 
ATOM 122  N NE2 ? GLN A 1  16 ?  -5.654   1.288  -5.809 1.000 97.550 ? 16  GLN A NE2 1 
ATOM 123  O OE1 ? GLN A 1  16 ?  -6.032  -0.242  -4.204 1.000 97.550 ? 16  GLN A OE1 1 
ATOM 124  N N   ? ALA A 1  17 ?  -9.317   0.783  -2.530 1.000 97.800 ? 17  ALA A N   1 
ATOM 125  C CA  ? ALA A 1  17 ? -10.110   1.865  -1.954 1.000 97.800 ? 17  ALA A CA  1 
ATOM 126  C C   ? ALA A 1  17 ?  -9.565   3.228  -2.371 1.000 97.800 ? 17  ALA A C   1 
ATOM 127  C CB  ? ALA A 1  17 ? -10.140   1.750  -0.432 1.000 97.800 ? 17  ALA A CB  1 
ATOM 128  O O   ? ALA A 1  17 ?  -8.349   3.431  -2.410 1.000 97.800 ? 17  ALA A O   1 
ATOM 129  N N   ? SER A 1  18 ? -10.510   4.092  -2.695 1.000 97.700 ? 18  SER A N   1 
ATOM 130  C CA  ? SER A 1  18 ? -10.182   5.503  -2.866 1.000 97.700 ? 18  SER A CA  1 
ATOM 131  C C   ? SER A 1  18 ? -10.391   6.281  -1.570 1.000 97.700 ? 18  SER A C   1 
ATOM 132  C CB  ? SER A 1  18 ? -11.027   6.119  -3.981 1.000 97.700 ? 18  SER A CB  1 
ATOM 133  O O   ? SER A 1  18 ? -11.490   6.281  -1.011 1.000 97.700 ? 18  SER A O   1 
ATOM 134  O OG  ? SER A 1  18 ? -10.721   7.493  -4.144 1.000 97.700 ? 18  SER A OG  1 
ATOM 135  N N   ? LEU A 1  19 ?  -9.299   6.855  -1.098 1.000 97.930 ? 19  LEU A N   1 
ATOM 136  C CA  ? LEU A 1  19 ?  -9.406   7.764   0.038 1.000 97.930 ? 19  LEU A CA  1 
ATOM 137  C C   ? LEU A 1  19 ?  -9.659   9.193  -0.430 1.000 97.930 ? 19  LEU A C   1 
ATOM 138  C CB  ? LEU A 1  19 ?  -8.134   7.710   0.888 1.000 97.930 ? 19  LEU A CB  1 
ATOM 139  O O   ? LEU A 1  19 ?  -8.871   9.746  -1.202 1.000 97.930 ? 19  LEU A O   1 
ATOM 140  C CG  ? LEU A 1  19 ?  -7.659   6.319   1.311 1.000 97.930 ? 19  LEU A CG  1 
ATOM 141  C CD1 ? LEU A 1  19 ?  -6.479   6.431   2.271 1.000 97.930 ? 19  LEU A CD1 1 
ATOM 142  C CD2 ? LEU A 1  19 ?  -8.801   5.535   1.948 1.000 97.930 ? 19  LEU A CD2 1 
ATOM 143  N N   ? GLN A 1  20 ? -10.776   9.754   0.086 1.000 97.180 ? 20  GLN A N   1 
ATOM 144  C CA  ? GLN A 1  20 ? -11.207  11.033  -0.467 1.000 97.180 ? 20  GLN A CA  1 
ATOM 145  C C   ? GLN A 1  20 ? -11.322  12.094   0.624 1.000 97.180 ? 20  GLN A C   1 
ATOM 146  C CB  ? GLN A 1  20 ? -12.544  10.882  -1.194 1.000 97.180 ? 20  GLN A CB  1 
ATOM 147  O O   ? GLN A 1  20 ? -11.648  11.779   1.771 1.000 97.180 ? 20  GLN A O   1 
ATOM 148  C CG  ? GLN A 1  20 ? -12.486   9.955  -2.401 1.000 97.180 ? 20  GLN A CG  1 
ATOM 149  C CD  ? GLN A 1  20 ? -13.813   9.857  -3.130 1.000 97.180 ? 20  GLN A CD  1 
ATOM 150  N NE2 ? GLN A 1  20 ? -14.001   8.774  -3.877 1.000 97.180 ? 20  GLN A NE2 1 
ATOM 151  O OE1 ? GLN A 1  20 ? -14.663  10.746  -3.022 1.000 97.180 ? 20  GLN A OE1 1 
ATOM 152  N N   ? ILE A 1  21 ? -10.981  13.307   0.226 1.000 95.720 ? 21  ILE A N   1 
ATOM 153  C CA  ? ILE A 1  21 ? -11.277  14.522   0.976 1.000 95.720 ? 21  ILE A CA  1 
ATOM 154  C C   ? ILE A 1  21 ? -12.207  15.418   0.161 1.000 95.720 ? 21  ILE A C   1 
ATOM 155  C CB  ? ILE A 1  21 ?  -9.987  15.286   1.348 1.000 95.720 ? 21  ILE A CB  1 
ATOM 156  O O   ? ILE A 1  21 ? -11.872  15.816  -0.958 1.000 95.720 ? 21  ILE A O   1 
ATOM 157  C CG1 ? ILE A 1  21 ?  -9.056  14.392   2.175 1.000 95.720 ? 21  ILE A CG1 1 
ATOM 158  C CG2 ? ILE A 1  21 ? -10.321  16.576   2.104 1.000 95.720 ? 21  ILE A CG2 1 
ATOM 159  C CD1 ? ILE A 1  21 ?  -7.681  14.995   2.428 1.000 95.720 ? 21  ILE A CD1 1 
ATOM 160  N N   ? ARG A 1  22 ? -13.356  15.711   0.811 1.000 93.370 ? 22  ARG A N   1 
ATOM 161  C CA  ? ARG A 1  22 ? -14.344  16.523   0.109 1.000 93.370 ? 22  ARG A CA  1 
ATOM 162  C C   ? ARG A 1  22 ? -14.605  15.979  -1.292 1.000 93.370 ? 22  ARG A C   1 
ATOM 163  C CB  ? ARG A 1  22 ? -13.882  17.980   0.027 1.000 93.370 ? 22  ARG A CB  1 
ATOM 164  O O   ? ARG A 1  22 ? -14.658  16.740  -2.260 1.000 93.370 ? 22  ARG A O   1 
ATOM 165  C CG  ? ARG A 1  22 ? -13.747  18.660   1.380 1.000 93.370 ? 22  ARG A CG  1 
ATOM 166  C CD  ? ARG A 1  22 ? -13.356  20.125   1.238 1.000 93.370 ? 22  ARG A CD  1 
ATOM 167  N NE  ? ARG A 1  22 ? -13.247  20.782   2.537 1.000 93.370 ? 22  ARG A NE  1 
ATOM 168  N NH1 ? ARG A 1  22 ? -12.547  22.811   1.684 1.000 93.370 ? 22  ARG A NH1 1 
ATOM 169  N NH2 ? ARG A 1  22 ? -12.801  22.540   3.946 1.000 93.370 ? 22  ARG A NH2 1 
ATOM 170  C CZ  ? ARG A 1  22 ? -12.865  22.043   2.720 1.000 93.370 ? 22  ARG A CZ  1 
ATOM 171  N N   ? SER A 1  23 ? -14.564  14.526  -1.445 1.000 92.740 ? 23  SER A N   1 
ATOM 172  C CA  ? SER A 1  23 ? -14.968  13.797  -2.642 1.000 92.740 ? 23  SER A CA  1 
ATOM 173  C C   ? SER A 1  23 ? -13.860  13.794  -3.689 1.000 92.740 ? 23  SER A C   1 
ATOM 174  C CB  ? SER A 1  23 ? -16.240  14.403  -3.236 1.000 92.740 ? 23  SER A CB  1 
ATOM 175  O O   ? SER A 1  23 ? -14.100  13.476  -4.855 1.000 92.740 ? 23  SER A O   1 
ATOM 176  O OG  ? SER A 1  23 ? -17.325  14.282  -2.332 1.000 92.740 ? 23  SER A OG  1 
ATOM 177  N N   ? VAL A 1  24 ? -12.741  14.306  -3.246 1.000 94.950 ? 24  VAL A N   1 
ATOM 178  C CA  ? VAL A 1  24 ? -11.588  14.292  -4.140 1.000 94.950 ? 24  VAL A CA  1 
ATOM 179  C C   ? VAL A 1  24 ? -10.587  13.236  -3.676 1.000 94.950 ? 24  VAL A C   1 
ATOM 180  C CB  ? VAL A 1  24 ? -10.908  15.678  -4.210 1.000 94.950 ? 24  VAL A CB  1 
ATOM 181  O O   ? VAL A 1  24 ? -10.204  13.208  -2.504 1.000 94.950 ? 24  VAL A O   1 
ATOM 182  C CG1 ? VAL A 1  24 ?  -9.651  15.618  -5.076 1.000 94.950 ? 24  VAL A CG1 1 
ATOM 183  C CG2 ? VAL A 1  24 ? -11.882  16.723  -4.748 1.000 94.950 ? 24  VAL A CG2 1 
ATOM 184  N N   ? HIS A 1  25 ? -10.171  12.469  -4.729 1.000 96.340 ? 25  HIS A N   1 
ATOM 185  C CA  ? HIS A 1  25 ?  -9.187  11.429  -4.451 1.000 96.340 ? 25  HIS A CA  1 
ATOM 186  C C   ? HIS A 1  25 ?  -7.840  12.034  -4.069 1.000 96.340 ? 25  HIS A C   1 
ATOM 187  C CB  ? HIS A 1  25 ?  -9.025  10.508  -5.661 1.000 96.340 ? 25  HIS A CB  1 
ATOM 188  O O   ? HIS A 1  25 ?  -7.357  12.954  -4.733 1.000 96.340 ? 25  HIS A O   1 
ATOM 189  C CG  ? HIS A 1  25 ?  -7.951   9.480  -5.493 1.000 96.340 ? 25  HIS A CG  1 
ATOM 190  C CD2 ? HIS A 1  25 ?  -6.642   9.499  -5.836 1.000 96.340 ? 25  HIS A CD2 1 
ATOM 191  N ND1 ? HIS A 1  25 ?  -8.180   8.253  -4.909 1.000 96.340 ? 25  HIS A ND1 1 
ATOM 192  C CE1 ? HIS A 1  25 ?  -7.053   7.560  -4.900 1.000 96.340 ? 25  HIS A CE1 1 
ATOM 193  N NE2 ? HIS A 1  25 ?  -6.105   8.293  -5.457 1.000 96.340 ? 25  HIS A NE2 1 
ATOM 194  N N   ? TYR A 1  26 ?  -7.209  11.447  -3.047 1.000 95.910 ? 26  TYR A N   1 
ATOM 195  C CA  ? TYR A 1  26 ?  -5.887  11.960  -2.706 1.000 95.910 ? 26  TYR A CA  1 
ATOM 196  C C   ? TYR A 1  26 ?  -4.920  10.820  -2.409 1.000 95.910 ? 26  TYR A C   1 
ATOM 197  C CB  ? TYR A 1  26 ?  -5.969  12.902  -1.501 1.000 95.910 ? 26  TYR A CB  1 
ATOM 198  O O   ? TYR A 1  26 ?  -3.705  10.973  -2.558 1.000 95.910 ? 26  TYR A O   1 
ATOM 199  C CG  ? TYR A 1  26 ?  -6.092  12.185  -0.178 1.000 95.910 ? 26  TYR A CG  1 
ATOM 200  C CD1 ? TYR A 1  26 ?  -7.339  11.819   0.325 1.000 95.910 ? 26  TYR A CD1 1 
ATOM 201  C CD2 ? TYR A 1  26 ?  -4.963  11.874   0.572 1.000 95.910 ? 26  TYR A CD2 1 
ATOM 202  C CE1 ? TYR A 1  26 ?  -7.458  11.161   1.544 1.000 95.910 ? 26  TYR A CE1 1 
ATOM 203  C CE2 ? TYR A 1  26 ?  -5.070  11.215   1.792 1.000 95.910 ? 26  TYR A CE2 1 
ATOM 204  O OH  ? TYR A 1  26 ?  -6.431  10.211   3.477 1.000 95.910 ? 26  TYR A OH  1 
ATOM 205  C CZ  ? TYR A 1  26 ?  -6.319  10.863   2.269 1.000 95.910 ? 26  TYR A CZ  1 
ATOM 206  N N   ? CYS A 1  27 ?  -5.414   9.721  -1.837 1.000 97.460 ? 27  CYS A N   1 
ATOM 207  C CA  ? CYS A 1  27 ?  -4.644   8.516  -1.551 1.000 97.460 ? 27  CYS A CA  1 
ATOM 208  C C   ? CYS A 1  27 ?  -5.487   7.265  -1.770 1.000 97.460 ? 27  CYS A C   1 
ATOM 209  C CB  ? CYS A 1  27 ?  -4.118   8.543  -0.117 1.000 97.460 ? 27  CYS A CB  1 
ATOM 210  O O   ? CYS A 1  27 ?  -6.664   7.359  -2.123 1.000 97.460 ? 27  CYS A O   1 
ATOM 211  S SG  ? CYS A 1  27 ?  -2.481   9.288   0.045 1.000 97.460 ? 27  CYS A SG  1 
ATOM 212  N N   ? SER A 1  28 ?  -4.744   6.190  -1.632 1.000 97.490 ? 28  SER A N   1 
ATOM 213  C CA  ? SER A 1  28 ?  -5.427   4.908  -1.774 1.000 97.490 ? 28  SER A CA  1 
ATOM 214  C C   ? SER A 1  28 ?  -5.383   4.111  -0.474 1.000 97.490 ? 28  SER A C   1 
ATOM 215  C CB  ? SER A 1  28 ?  -4.801   4.089  -2.904 1.000 97.490 ? 28  SER A CB  1 
ATOM 216  O O   ? SER A 1  28 ?  -4.706   4.505   0.479 1.000 97.490 ? 28  SER A O   1 
ATOM 217  O OG  ? SER A 1  28 ?  -4.867   4.794  -4.132 1.000 97.490 ? 28  SER A OG  1 
ATOM 218  N N   ? GLY A 1  29 ?  -6.160   3.032  -0.379 1.000 98.020 ? 29  GLY A N   1 
ATOM 219  C CA  ? GLY A 1  29 ?  -6.199   2.038   0.682 1.000 98.020 ? 29  GLY A CA  1 
ATOM 220  C C   ? GLY A 1  29 ?  -6.603   0.660   0.194 1.000 98.020 ? 29  GLY A C   1 
ATOM 221  O O   ? GLY A 1  29 ?  -6.904   0.477  -0.987 1.000 98.020 ? 29  GLY A O   1 
ATOM 222  N N   ? THR A 1  30 ?  -6.534  -0.255   1.155 1.000 98.490 ? 30  THR A N   1 
ATOM 223  C CA  ? THR A 1  30 ?  -6.860  -1.637   0.822 1.000 98.490 ? 30  THR A CA  1 
ATOM 224  C C   ? THR A 1  30 ?  -7.818  -2.230   1.852 1.000 98.490 ? 30  THR A C   1 
ATOM 225  C CB  ? THR A 1  30 ?  -5.592  -2.506   0.736 1.000 98.490 ? 30  THR A CB  1 
ATOM 226  O O   ? THR A 1  30 ?  -7.552  -2.181   3.054 1.000 98.490 ? 30  THR A O   1 
ATOM 227  C CG2 ? THR A 1  30 ?  -5.925  -3.921   0.275 1.000 98.490 ? 30  THR A CG2 1 
ATOM 228  O OG1 ? THR A 1  30 ?  -4.677  -1.915  -0.195 1.000 98.490 ? 30  THR A OG1 1 
ATOM 229  N N   ? LEU A 1  31 ?  -8.950  -2.727   1.349 1.000 98.280 ? 31  LEU A N   1 
ATOM 230  C CA  ? LEU A 1  31 ?  -9.905  -3.418   2.209 1.000 98.280 ? 31  LEU A CA  1 
ATOM 231  C C   ? LEU A 1  31 ?  -9.381  -4.794   2.607 1.000 98.280 ? 31  LEU A C   1 
ATOM 232  C CB  ? LEU A 1  31 ? -11.257  -3.557   1.506 1.000 98.280 ? 31  LEU A CB  1 
ATOM 233  O O   ? LEU A 1  31 ?  -9.254  -5.682   1.762 1.000 98.280 ? 31  LEU A O   1 
ATOM 234  C CG  ? LEU A 1  31 ? -12.404  -4.119   2.347 1.000 98.280 ? 31  LEU A CG  1 
ATOM 235  C CD1 ? LEU A 1  31 ? -12.710  -3.189   3.516 1.000 98.280 ? 31  LEU A CD1 1 
ATOM 236  C CD2 ? LEU A 1  31 ? -13.645  -4.331   1.486 1.000 98.280 ? 31  LEU A CD2 1 
ATOM 237  N N   ? ILE A 1  32 ?  -9.035  -4.997   3.942 1.000 97.780 ? 32  ILE A N   1 
ATOM 238  C CA  ? ILE A 1  32 ?  -8.354  -6.210   4.382 1.000 97.780 ? 32  ILE A CA  1 
ATOM 239  C C   ? ILE A 1  32 ?  -9.283  -7.027   5.277 1.000 97.780 ? 32  ILE A C   1 
ATOM 240  C CB  ? ILE A 1  32 ?  -7.041  -5.882   5.128 1.000 97.780 ? 32  ILE A CB  1 
ATOM 241  O O   ? ILE A 1  32 ?  -9.001  -8.189   5.578 1.000 97.780 ? 32  ILE A O   1 
ATOM 242  C CG1 ? ILE A 1  32 ?  -7.320  -4.955   6.317 1.000 97.780 ? 32  ILE A CG1 1 
ATOM 243  C CG2 ? ILE A 1  32 ?  -6.019  -5.258   4.174 1.000 97.780 ? 32  ILE A CG2 1 
ATOM 244  C CD1 ? ILE A 1  32 ?  -6.151  -4.820   7.283 1.000 97.780 ? 32  ILE A CD1 1 
ATOM 245  N N   ? ASN A 1  33 ? -10.455  -6.415   5.695 1.000 95.940 ? 33  ASN A N   1 
ATOM 246  C CA  ? ASN A 1  33 ? -11.599  -7.020   6.369 1.000 95.940 ? 33  ASN A CA  1 
ATOM 247  C C   ? ASN A 1  33 ? -12.841  -6.139   6.264 1.000 95.940 ? 33  ASN A C   1 
ATOM 248  C CB  ? ASN A 1  33 ? -11.270  -7.301   7.837 1.000 95.940 ? 33  ASN A CB  1 
ATOM 249  O O   ? ASN A 1  33 ? -12.778  -5.031   5.727 1.000 95.940 ? 33  ASN A O   1 
ATOM 250  C CG  ? ASN A 1  33 ? -11.161  -6.035   8.664 1.000 95.940 ? 33  ASN A CG  1 
ATOM 251  N ND2 ? ASN A 1  33 ? -10.365  -6.088   9.726 1.000 95.940 ? 33  ASN A ND2 1 
ATOM 252  O OD1 ? ASN A 1  33 ? -11.787  -5.019   8.352 1.000 95.940 ? 33  ASN A OD1 1 
ATOM 253  N N   ? PRO A 1  34 ? -14.083  -6.722   6.746 1.000 96.800 ? 34  PRO A N   1 
ATOM 254  C CA  ? PRO A 1  34 ? -15.333  -6.009   6.476 1.000 96.800 ? 34  PRO A CA  1 
ATOM 255  C C   ? PRO A 1  34 ? -15.335  -4.588   7.035 1.000 96.800 ? 34  PRO A C   1 
ATOM 256  C CB  ? PRO A 1  34 ? -16.388  -6.871   7.175 1.000 96.800 ? 34  PRO A CB  1 
ATOM 257  O O   ? PRO A 1  34 ? -16.054  -3.722   6.529 1.000 96.800 ? 34  PRO A O   1 
ATOM 258  C CG  ? PRO A 1  34 ? -15.849  -8.264   7.107 1.000 96.800 ? 34  PRO A CG  1 
ATOM 259  C CD  ? PRO A 1  34 ? -14.362  -8.210   7.307 1.000 96.800 ? 34  PRO A CD  1 
ATOM 260  N N   ? ARG A 1  35 ? -14.459  -4.259   7.996 1.000 97.500 ? 35  ARG A N   1 
ATOM 261  C CA  ? ARG A 1  35 ? -14.533  -2.945   8.628 1.000 97.500 ? 35  ARG A CA  1 
ATOM 262  C C   ? ARG A 1  35 ? -13.178  -2.247   8.599 1.000 97.500 ? 35  ARG A C   1 
ATOM 263  C CB  ? ARG A 1  35 ? -15.029  -3.069  10.070 1.000 97.500 ? 35  ARG A CB  1 
ATOM 264  O O   ? ARG A 1  35 ? -13.002  -1.197   9.222 1.000 97.500 ? 35  ARG A O   1 
ATOM 265  C CG  ? ARG A 1  35 ? -16.509  -3.396  10.187 1.000 97.500 ? 35  ARG A CG  1 
ATOM 266  C CD  ? ARG A 1  35 ? -17.007  -3.256  11.619 1.000 97.500 ? 35  ARG A CD  1 
ATOM 267  N NE  ? ARG A 1  35 ? -18.446  -3.481  11.714 1.000 97.500 ? 35  ARG A NE  1 
ATOM 268  N NH1 ? ARG A 1  35 ? -18.443  -3.871  13.991 1.000 97.500 ? 35  ARG A NH1 1 
ATOM 269  N NH2 ? ARG A 1  35 ? -20.407  -3.955  12.812 1.000 97.500 ? 35  ARG A NH2 1 
ATOM 270  C CZ  ? ARG A 1  35 ? -19.096  -3.769  12.839 1.000 97.500 ? 35  ARG A CZ  1 
ATOM 271  N N   ? TRP A 1  36 ? -12.155  -2.895   7.949 1.000 98.260 ? 36  TRP A N   1 
ATOM 272  C CA  ? TRP A 1  36 ? -10.823  -2.322   8.108 1.000 98.260 ? 36  TRP A CA  1 
ATOM 273  C C   ? TRP A 1  36 ? -10.165  -2.087   6.752 1.000 98.260 ? 36  TRP A C   1 
ATOM 274  C CB  ? TRP A 1  36 ?  -9.943  -3.236   8.965 1.000 98.260 ? 36  TRP A CB  1 
ATOM 275  O O   ? TRP A 1  36 ? -10.223  -2.947   5.870 1.000 98.260 ? 36  TRP A O   1 
ATOM 276  C CG  ? TRP A 1  36 ? -10.307  -3.244  10.419 1.000 98.260 ? 36  TRP A CG  1 
ATOM 277  C CD1 ? TRP A 1  36 ? -11.106  -4.146  11.064 1.000 98.260 ? 36  TRP A CD1 1 
ATOM 278  C CD2 ? TRP A 1  36 ?  -9.887  -2.300  11.409 1.000 98.260 ? 36  TRP A CD2 1 
ATOM 279  C CE2 ? TRP A 1  36 ? -10.470  -2.692  12.635 1.000 98.260 ? 36  TRP A CE2 1 
ATOM 280  C CE3 ? TRP A 1  36 ?  -9.073  -1.160  11.380 1.000 98.260 ? 36  TRP A CE3 1 
ATOM 281  N NE1 ? TRP A 1  36 ? -11.209  -3.820  12.397 1.000 98.260 ? 36  TRP A NE1 1 
ATOM 282  C CH2 ? TRP A 1  36 ?  -9.464  -0.872  13.764 1.000 98.260 ? 36  TRP A CH2 1 
ATOM 283  C CZ2 ? TRP A 1  36 ? -10.264  -1.983  13.820 1.000 98.260 ? 36  TRP A CZ2 1 
ATOM 284  C CZ3 ? TRP A 1  36 ?  -8.869  -0.456  12.561 1.000 98.260 ? 36  TRP A CZ3 1 
ATOM 285  N N   ? ILE A 1  37 ?  -9.572  -0.847   6.631 1.000 98.450 ? 37  ILE A N   1 
ATOM 286  C CA  ? ILE A 1  37 ?  -8.755  -0.424   5.498 1.000 98.450 ? 37  ILE A CA  1 
ATOM 287  C C   ? ILE A 1  37 ?  -7.295  -0.306   5.931 1.000 98.450 ? 37  ILE A C   1 
ATOM 288  C CB  ? ILE A 1  37 ?  -9.251   0.917   4.912 1.000 98.450 ? 37  ILE A CB  1 
ATOM 289  O O   ? ILE A 1  37 ?  -6.998   0.253   6.989 1.000 98.450 ? 37  ILE A O   1 
ATOM 290  C CG1 ? ILE A 1  37 ? -10.686   0.774   4.392 1.000 98.450 ? 37  ILE A CG1 1 
ATOM 291  C CG2 ? ILE A 1  37 ?  -8.312   1.402   3.804 1.000 98.450 ? 37  ILE A CG2 1 
ATOM 292  C CD1 ? ILE A 1  37 ? -10.816  -0.132   3.175 1.000 98.450 ? 37  ILE A CD1 1 
ATOM 293  N N   ? LEU A 1  38 ?  -6.468  -0.905   5.100 1.000 98.530 ? 38  LEU A N   1 
ATOM 294  C CA  ? LEU A 1  38 ?  -5.029  -0.734   5.263 1.000 98.530 ? 38  LEU A CA  1 
ATOM 295  C C   ? LEU A 1  38 ?  -4.502   0.356   4.335 1.000 98.530 ? 38  LEU A C   1 
ATOM 296  C CB  ? LEU A 1  38 ?  -4.298  -2.051   4.988 1.000 98.530 ? 38  LEU A CB  1 
ATOM 297  O O   ? LEU A 1  38 ?  -4.815   0.366   3.142 1.000 98.530 ? 38  LEU A O   1 
ATOM 298  C CG  ? LEU A 1  38 ?  -2.817  -2.097   5.365 1.000 98.530 ? 38  LEU A CG  1 
ATOM 299  C CD1 ? LEU A 1  38 ?  -2.652  -1.996   6.878 1.000 98.530 ? 38  LEU A CD1 1 
ATOM 300  C CD2 ? LEU A 1  38 ?  -2.168  -3.371   4.835 1.000 98.530 ? 38  LEU A CD2 1 
ATOM 301  N N   ? SER A 1  39 ?  -3.653   1.278   4.875 1.000 98.480 ? 39  SER A N   1 
ATOM 302  C CA  ? SER A 1  39 ?  -3.109   2.380   4.088 1.000 98.480 ? 39  SER A CA  1 
ATOM 303  C C   ? SER A 1  39 ?  -1.787   2.873   4.667 1.000 98.480 ? 39  SER A C   1 
ATOM 304  C CB  ? SER A 1  39 ?  -4.109   3.535   4.022 1.000 98.480 ? 39  SER A CB  1 
ATOM 305  O O   ? SER A 1  39 ?  -1.300   2.334   5.662 1.000 98.480 ? 39  SER A O   1 
ATOM 306  O OG  ? SER A 1  39 ?  -3.704   4.495   3.061 1.000 98.480 ? 39  SER A OG  1 
ATOM 307  N N   ? ALA A 1  40 ?  -1.209   3.770   3.989 1.000 98.420 ? 40  ALA A N   1 
ATOM 308  C CA  ? ALA A 1  40 ?   0.021   4.388   4.477 1.000 98.420 ? 40  ALA A CA  1 
ATOM 309  C C   ? ALA A 1  40 ?  -0.279   5.444   5.536 1.000 98.420 ? 40  ALA A C   1 
ATOM 310  C CB  ? ALA A 1  40 ?   0.801   5.007   3.319 1.000 98.420 ? 40  ALA A CB  1 
ATOM 311  O O   ? ALA A 1  40 ?  -1.248   6.197   5.415 1.000 98.420 ? 40  ALA A O   1 
ATOM 312  N N   ? ALA A 1  41 ?   0.587   5.502   6.565 1.000 98.150 ? 41  ALA A N   1 
ATOM 313  C CA  ? ALA A 1  41 ?   0.425   6.474   7.643 1.000 98.150 ? 41  ALA A CA  1 
ATOM 314  C C   ? ALA A 1  41 ?   0.572   7.901   7.122 1.000 98.150 ? 41  ALA A C   1 
ATOM 315  C CB  ? ALA A 1  41 ?   1.438   6.209   8.754 1.000 98.150 ? 41  ALA A CB  1 
ATOM 316  O O   ? ALA A 1  41 ?  -0.043   8.829   7.652 1.000 98.150 ? 41  ALA A O   1 
ATOM 317  N N   ? HIS A 1  42 ?   1.379   8.066   6.104 1.000 97.450 ? 42  HIS A N   1 
ATOM 318  C CA  ? HIS A 1  42 ?   1.611   9.399   5.562 1.000 97.450 ? 42  HIS A CA  1 
ATOM 319  C C   ? HIS A 1  42 ?   0.409   9.885   4.759 1.000 97.450 ? 42  HIS A C   1 
ATOM 320  C CB  ? HIS A 1  42 ?   2.866   9.410   4.687 1.000 97.450 ? 42  HIS A CB  1 
ATOM 321  O O   ? HIS A 1  42 ?   0.372  11.039   4.327 1.000 97.450 ? 42  HIS A O   1 
ATOM 322  C CG  ? HIS A 1  42 ?   2.654   8.825   3.327 1.000 97.450 ? 42  HIS A CG  1 
ATOM 323  C CD2 ? HIS A 1  42 ?   2.209   9.385   2.178 1.000 97.450 ? 42  HIS A CD2 1 
ATOM 324  N ND1 ? HIS A 1  42 ?   2.908   7.501   3.039 1.000 97.450 ? 42  HIS A ND1 1 
ATOM 325  C CE1 ? HIS A 1  42 ?   2.629   7.272   1.767 1.000 97.450 ? 42  HIS A CE1 1 
ATOM 326  N NE2 ? HIS A 1  42 ?   2.203   8.399   1.222 1.000 97.450 ? 42  HIS A NE2 1 
ATOM 327  N N   ? CYS A 1  43 ?  -0.672   9.058   4.669 1.000 97.410 ? 43  CYS A N   1 
ATOM 328  C CA  ? CYS A 1  43 ?  -1.896   9.396   3.951 1.000 97.410 ? 43  CYS A CA  1 
ATOM 329  C C   ? CYS A 1  43 ?  -2.907  10.061   4.877 1.000 97.410 ? 43  CYS A C   1 
ATOM 330  C CB  ? CYS A 1  43 ?  -2.511   8.145   3.324 1.000 97.410 ? 43  CYS A CB  1 
ATOM 331  O O   ? CYS A 1  43 ?  -3.964  10.509   4.430 1.000 97.410 ? 43  CYS A O   1 
ATOM 332  S SG  ? CYS A 1  43 ?  -1.667   7.592   1.826 1.000 97.410 ? 43  CYS A SG  1 
ATOM 333  N N   ? VAL A 1  44 ?  -2.634  10.213   6.138 1.000 95.840 ? 44  VAL A N   1 
ATOM 334  C CA  ? VAL A 1  44 ?  -3.590  10.670   7.141 1.000 95.840 ? 44  VAL A CA  1 
ATOM 335  C C   ? VAL A 1  44 ?  -3.960  12.127   6.876 1.000 95.840 ? 44  VAL A C   1 
ATOM 336  C CB  ? VAL A 1  44 ?  -3.028  10.515   8.572 1.000 95.840 ? 44  VAL A CB  1 
ATOM 337  O O   ? VAL A 1  44 ?  -3.083  12.984   6.748 1.000 95.840 ? 44  VAL A O   1 
ATOM 338  C CG1 ? VAL A 1  44 ?  -3.973  11.146   9.594 1.000 95.840 ? 44  VAL A CG1 1 
ATOM 339  C CG2 ? VAL A 1  44 ?  -2.794   9.041   8.896 1.000 95.840 ? 44  VAL A CG2 1 
ATOM 340  N N   ? LYS A 1  45 ?  -5.340  12.343   6.738 1.000 94.470 ? 45  LYS A N   1 
ATOM 341  C CA  ? LYS A 1  45 ?  -5.932  13.667   6.569 1.000 94.470 ? 45  LYS A CA  1 
ATOM 342  C C   ? LYS A 1  45 ?  -7.223  13.798   7.371 1.000 94.470 ? 45  LYS A C   1 
ATOM 343  C CB  ? LYS A 1  45 ?  -6.203  13.950   5.090 1.000 94.470 ? 45  LYS A CB  1 
ATOM 344  O O   ? LYS A 1  45 ?  -7.892  12.801   7.649 1.000 94.470 ? 45  LYS A O   1 
ATOM 345  C CG  ? LYS A 1  45 ?  -4.951  13.969   4.225 1.000 94.470 ? 45  LYS A CG  1 
ATOM 346  C CD  ? LYS A 1  45 ?  -4.099  15.200   4.502 1.000 94.470 ? 45  LYS A CD  1 
ATOM 347  C CE  ? LYS A 1  45 ?  -2.918  15.291   3.544 1.000 94.470 ? 45  LYS A CE  1 
ATOM 348  N NZ  ? LYS A 1  45 ?  -1.656  15.659   4.253 1.000 94.470 ? 45  LYS A NZ  1 
ATOM 349  N N   ? PRO A 1  46 ?  -7.636  15.063   7.698 1.000 91.820 ? 46  PRO A N   1 
ATOM 350  C CA  ? PRO A 1  46 ?  -8.943  15.258   8.332 1.000 91.820 ? 46  PRO A CA  1 
ATOM 351  C C   ? PRO A 1  46 ? -10.106  14.944   7.394 1.000 91.820 ? 46  PRO A C   1 
ATOM 352  C CB  ? PRO A 1  46 ?  -8.933  16.740   8.713 1.000 91.820 ? 46  PRO A CB  1 
ATOM 353  O O   ? PRO A 1  46 ? -10.019  15.198   6.190 1.000 91.820 ? 46  PRO A O   1 
ATOM 354  C CG  ? PRO A 1  46 ?  -7.486  17.111   8.768 1.000 91.820 ? 46  PRO A CG  1 
ATOM 355  C CD  ? PRO A 1  46 ?  -6.736  16.254   7.788 1.000 91.820 ? 46  PRO A CD  1 
ATOM 356  N N   ? LEU A 1  47 ? -11.212  14.241   8.000 1.000 90.120 ? 47  LEU A N   1 
ATOM 357  C CA  ? LEU A 1  47 ? -12.482  14.053   7.307 1.000 90.120 ? 47  LEU A CA  1 
ATOM 358  C C   ? LEU A 1  47 ? -12.317  13.119   6.113 1.000 90.120 ? 47  LEU A C   1 
ATOM 359  C CB  ? LEU A 1  47 ? -13.044  15.399   6.843 1.000 90.120 ? 47  LEU A CB  1 
ATOM 360  O O   ? LEU A 1  47 ? -12.894  13.356   5.049 1.000 90.120 ? 47  LEU A O   1 
ATOM 361  C CG  ? LEU A 1  47 ? -13.332  16.427   7.939 1.000 90.120 ? 47  LEU A CG  1 
ATOM 362  C CD1 ? LEU A 1  47 ? -13.793  17.743   7.322 1.000 90.120 ? 47  LEU A CD1 1 
ATOM 363  C CD2 ? LEU A 1  47 ? -14.376  15.893   8.913 1.000 90.120 ? 47  LEU A CD2 1 
ATOM 364  N N   ? ILE A 1  48 ? -11.540  12.099   6.232 1.000 95.150 ? 48  ILE A N   1 
ATOM 365  C CA  ? ILE A 1  48 ? -11.304  11.108   5.188 1.000 95.150 ? 48  ILE A CA  1 
ATOM 366  C C   ? ILE A 1  48 ? -12.555  10.255   4.994 1.000 95.150 ? 48  ILE A C   1 
ATOM 367  C CB  ? ILE A 1  48 ? -10.091  10.212   5.524 1.000 95.150 ? 48  ILE A CB  1 
ATOM 368  O O   ? ILE A 1  48 ? -13.170   9.813   5.967 1.000 95.150 ? 48  ILE A O   1 
ATOM 369  C CG1 ? ILE A 1  48 ?  -8.808  11.049   5.582 1.000 95.150 ? 48  ILE A CG1 1 
ATOM 370  C CG2 ? ILE A 1  48 ?  -9.959   9.077   4.504 1.000 95.150 ? 48  ILE A CG2 1 
ATOM 371  C CD1 ? ILE A 1  48 ?  -7.610  10.307   6.158 1.000 95.150 ? 48  ILE A CD1 1 
ATOM 372  N N   ? THR A 1  49 ? -13.038  10.135   3.747 1.000 96.750 ? 49  THR A N   1 
ATOM 373  C CA  ? THR A 1  49 ? -14.054   9.163   3.357 1.000 96.750 ? 49  THR A CA  1 
ATOM 374  C C   ? THR A 1  49 ? -13.447   8.067   2.486 1.000 96.750 ? 49  THR A C   1 
ATOM 375  C CB  ? THR A 1  49 ? -15.213   9.840   2.601 1.000 96.750 ? 49  THR A CB  1 
ATOM 376  O O   ? THR A 1  49 ? -12.453   8.296   1.793 1.000 96.750 ? 49  THR A O   1 
ATOM 377  C CG2 ? THR A 1  49 ? -15.898  10.888   3.471 1.000 96.750 ? 49  THR A CG2 1 
ATOM 378  O OG1 ? THR A 1  49 ? -14.701  10.474   1.422 1.000 96.750 ? 49  THR A OG1 1 
ATOM 379  N N   ? VAL A 1  50 ? -14.010   6.903   2.635 1.000 98.050 ? 50  VAL A N   1 
ATOM 380  C CA  ? VAL A 1  50 ? -13.554   5.763   1.847 1.000 98.050 ? 50  VAL A CA  1 
ATOM 381  C C   ? VAL A 1  50 ? -14.605   5.406   0.798 1.000 98.050 ? 50  VAL A C   1 
ATOM 382  C CB  ? VAL A 1  50 ? -13.256   4.538   2.741 1.000 98.050 ? 50  VAL A CB  1 
ATOM 383  O O   ? VAL A 1  50 ? -15.790   5.282   1.115 1.000 98.050 ? 50  VAL A O   1 
ATOM 384  C CG1 ? VAL A 1  50 ? -12.913   3.318   1.888 1.000 98.050 ? 50  VAL A CG1 1 
ATOM 385  C CG2 ? VAL A 1  50 ? -12.120   4.851   3.713 1.000 98.050 ? 50  VAL A CG2 1 
ATOM 386  N N   ? VAL A 1  51 ? -14.139   5.303  -0.449 1.000 97.450 ? 51  VAL A N   1 
ATOM 387  C CA  ? VAL A 1  51 ? -15.009   4.836  -1.523 1.000 97.450 ? 51  VAL A CA  1 
ATOM 388  C C   ? VAL A 1  51 ? -14.510   3.490  -2.044 1.000 97.450 ? 51  VAL A C   1 
ATOM 389  C CB  ? VAL A 1  51 ? -15.084   5.859  -2.679 1.000 97.450 ? 51  VAL A CB  1 
ATOM 390  O O   ? VAL A 1  51 ? -13.367   3.375  -2.493 1.000 97.450 ? 51  VAL A O   1 
ATOM 391  C CG1 ? VAL A 1  51 ? -16.055   5.384  -3.758 1.000 97.450 ? 51  VAL A CG1 1 
ATOM 392  C CG2 ? VAL A 1  51 ? -15.498   7.231  -2.149 1.000 97.450 ? 51  VAL A CG2 1 
ATOM 393  N N   ? LEU A 1  52 ? -15.385   2.435  -1.966 1.000 97.310 ? 52  LEU A N   1 
ATOM 394  C CA  ? LEU A 1  52 ? -15.108   1.105  -2.496 1.000 97.310 ? 52  LEU A CA  1 
ATOM 395  C C   ? LEU A 1  52 ? -15.914   0.846  -3.765 1.000 97.310 ? 52  LEU A C   1 
ATOM 396  C CB  ? LEU A 1  52 ? -15.424   0.033  -1.449 1.000 97.310 ? 52  LEU A CB  1 
ATOM 397  O O   ? LEU A 1  52 ? -16.970   1.450  -3.968 1.000 97.310 ? 52  LEU A O   1 
ATOM 398  C CG  ? LEU A 1  52 ? -14.573   0.055  -0.179 1.000 97.310 ? 52  LEU A CG  1 
ATOM 399  C CD1 ? LEU A 1  52 ? -15.223  -0.794   0.909 1.000 97.310 ? 52  LEU A CD1 1 
ATOM 400  C CD2 ? LEU A 1  52 ? -13.159  -0.434  -0.473 1.000 97.310 ? 52  LEU A CD2 1 
ATOM 401  N N   ? GLY A 1  53 ? -15.329  -0.028  -4.689 1.000 95.170 ? 53  GLY A N   1 
ATOM 402  C CA  ? GLY A 1  53 ? -16.076  -0.432  -5.869 1.000 95.170 ? 53  GLY A CA  1 
ATOM 403  C C   ? GLY A 1  53 ? -16.007   0.582  -6.995 1.000 95.170 ? 53  GLY A C   1 
ATOM 404  O O   ? GLY A 1  53 ? -16.760   0.491  -7.967 1.000 95.170 ? 53  GLY A O   1 
ATOM 405  N N   ? GLU A 1  54 ? -15.066   1.586  -6.835 1.000 93.480 ? 54  GLU A N   1 
ATOM 406  C CA  ? GLU A 1  54 ? -14.869   2.656  -7.809 1.000 93.480 ? 54  GLU A CA  1 
ATOM 407  C C   ? GLU A 1  54 ? -13.892   2.234  -8.902 1.000 93.480 ? 54  GLU A C   1 
ATOM 408  C CB  ? GLU A 1  54 ? -14.369   3.927  -7.117 1.000 93.480 ? 54  GLU A CB  1 
ATOM 409  O O   ? GLU A 1  54 ? -12.809   1.722  -8.610 1.000 93.480 ? 54  GLU A O   1 
ATOM 410  C CG  ? GLU A 1  54 ? -14.301   5.140  -8.034 1.000 93.480 ? 54  GLU A CG  1 
ATOM 411  C CD  ? GLU A 1  54 ? -15.665   5.596  -8.527 1.000 93.480 ? 54  GLU A CD  1 
ATOM 412  O OE1 ? GLU A 1  54 ? -15.984   5.377  -9.718 1.000 93.480 ? 54  GLU A OE1 1 
ATOM 413  O OE2 ? GLU A 1  54 ? -16.421   6.177  -7.717 1.000 93.480 ? 54  GLU A OE2 1 
ATOM 414  N N   ? HIS A 1  55 ? -14.245   2.339 -10.195 1.000 95.360 ? 55  HIS A N   1 
ATOM 415  C CA  ? HIS A 1  55 ? -13.331   2.162 -11.318 1.000 95.360 ? 55  HIS A CA  1 
ATOM 416  C C   ? HIS A 1  55 ? -12.956   3.502 -11.940 1.000 95.360 ? 55  HIS A C   1 
ATOM 417  C CB  ? HIS A 1  55 ? -13.953   1.247 -12.375 1.000 95.360 ? 55  HIS A CB  1 
ATOM 418  O O   ? HIS A 1  55 ? -11.801   3.717 -12.314 1.000 95.360 ? 55  HIS A O   1 
ATOM 419  C CG  ? HIS A 1  55 ? -13.050   0.970 -13.534 1.000 95.360 ? 55  HIS A CG  1 
ATOM 420  C CD2 ? HIS A 1  55 ? -13.097   1.395 -14.819 1.000 95.360 ? 55  HIS A CD2 1 
ATOM 421  N ND1 ? HIS A 1  55 ? -11.939   0.160 -13.436 1.000 95.360 ? 55  HIS A ND1 1 
ATOM 422  C CE1 ? HIS A 1  55 ? -11.340   0.100 -14.613 1.000 95.360 ? 55  HIS A CE1 1 
ATOM 423  N NE2 ? HIS A 1  55 ? -12.023   0.840 -15.470 1.000 95.360 ? 55  HIS A NE2 1 
ATOM 424  N N   ? SER A 1  56 ? -13.949   4.411 -12.075 1.000 95.480 ? 56  SER A N   1 
ATOM 425  C CA  ? SER A 1  56 ? -13.773   5.770 -12.576 1.000 95.480 ? 56  SER A CA  1 
ATOM 426  C C   ? SER A 1  56 ? -14.163   6.802 -11.523 1.000 95.480 ? 56  SER A C   1 
ATOM 427  C CB  ? SER A 1  56 ? -14.599   5.986 -13.844 1.000 95.480 ? 56  SER A CB  1 
ATOM 428  O O   ? SER A 1  56 ? -15.282   6.778 -11.008 1.000 95.480 ? 56  SER A O   1 
ATOM 429  O OG  ? SER A 1  56 ? -14.546   7.342 -14.254 1.000 95.480 ? 56  SER A OG  1 
ATOM 430  N N   ? LEU A 1  57 ? -13.175   7.827 -11.266 1.000 94.710 ? 57  LEU A N   1 
ATOM 431  C CA  ? LEU A 1  57 ? -13.402   8.815 -10.218 1.000 94.710 ? 57  LEU A CA  1 
ATOM 432  C C   ? LEU A 1  57 ? -14.483   9.808 -10.632 1.000 94.710 ? 57  LEU A C   1 
ATOM 433  C CB  ? LEU A 1  57 ? -12.105   9.561  -9.894 1.000 94.710 ? 57  LEU A CB  1 
ATOM 434  O O   ? LEU A 1  57 ? -15.139  10.410  -9.778 1.000 94.710 ? 57  LEU A O   1 
ATOM 435  C CG  ? LEU A 1  57 ? -10.984   8.731  -9.267 1.000 94.710 ? 57  LEU A CG  1 
ATOM 436  C CD1 ? LEU A 1  57 ?  -9.733   9.583  -9.081 1.000 94.710 ? 57  LEU A CD1 1 
ATOM 437  C CD2 ? LEU A 1  57 ? -11.437   8.140  -7.936 1.000 94.710 ? 57  LEU A CD2 1 
ATOM 438  N N   ? SER A 1  58 ? -14.752   9.919 -11.909 1.000 93.420 ? 58  SER A N   1 
ATOM 439  C CA  ? SER A 1  58 ? -15.674  10.931 -12.414 1.000 93.420 ? 58  SER A CA  1 
ATOM 440  C C   ? SER A 1  58 ? -17.031  10.322 -12.753 1.000 93.420 ? 58  SER A C   1 
ATOM 441  C CB  ? SER A 1  58 ? -15.092  11.619 -13.649 1.000 93.420 ? 58  SER A CB  1 
ATOM 442  O O   ? SER A 1  58 ? -18.007  11.045 -12.961 1.000 93.420 ? 58  SER A O   1 
ATOM 443  O OG  ? SER A 1  58 ? -14.837  10.676 -14.676 1.000 93.420 ? 58  SER A OG  1 
ATOM 444  N N   ? ARG A 1  59 ? -17.101   8.942 -12.771 1.000 92.430 ? 59  ARG A N   1 
ATOM 445  C CA  ? ARG A 1  59 ? -18.340   8.263 -13.134 1.000 92.430 ? 59  ARG A CA  1 
ATOM 446  C C   ? ARG A 1  59 ? -18.831   7.374 -11.997 1.000 92.430 ? 59  ARG A C   1 
ATOM 447  C CB  ? ARG A 1  59 ? -18.146   7.432 -14.404 1.000 92.430 ? 59  ARG A CB  1 
ATOM 448  O O   ? ARG A 1  59 ? -18.038   6.682 -11.356 1.000 92.430 ? 59  ARG A O   1 
ATOM 449  C CG  ? ARG A 1  59 ? -17.861   8.261 -15.646 1.000 92.430 ? 59  ARG A CG  1 
ATOM 450  C CD  ? ARG A 1  59 ? -17.800   7.398 -16.899 1.000 92.430 ? 59  ARG A CD  1 
ATOM 451  N NE  ? ARG A 1  59 ? -17.519   8.195 -18.089 1.000 92.430 ? 59  ARG A NE  1 
ATOM 452  N NH1 ? ARG A 1  59 ? -17.920   6.481 -19.585 1.000 92.430 ? 59  ARG A NH1 1 
ATOM 453  N NH2 ? ARG A 1  59 ? -17.306   8.553 -20.348 1.000 92.430 ? 59  ARG A NH2 1 
ATOM 454  C CZ  ? ARG A 1  59 ? -17.582   7.741 -19.338 1.000 92.430 ? 59  ARG A CZ  1 
ATOM 455  N N   ? SER A 1  60 ? -20.179   7.440 -11.682 1.000 87.970 ? 60  SER A N   1 
ATOM 456  C CA  ? SER A 1  60 ? -20.808   6.485 -10.775 1.000 87.970 ? 60  SER A CA  1 
ATOM 457  C C   ? SER A 1  60 ? -21.334   5.269 -11.531 1.000 87.970 ? 60  SER A C   1 
ATOM 458  C CB  ? SER A 1  60 ? -21.948   7.149 -10.003 1.000 87.970 ? 60  SER A CB  1 
ATOM 459  O O   ? SER A 1  60 ? -22.152   5.406 -12.444 1.000 87.970 ? 60  SER A O   1 
ATOM 460  O OG  ? SER A 1  60 ? -22.542   6.234  -9.098 1.000 87.970 ? 60  SER A OG  1 
ATOM 461  N N   ? ASP A 1  61 ? -20.802   4.098 -11.224 1.000 83.970 ? 61  ASP A N   1 
ATOM 462  C CA  ? ASP A 1  61 ? -21.185   2.872 -11.917 1.000 83.970 ? 61  ASP A CA  1 
ATOM 463  C C   ? ASP A 1  61 ? -22.244   2.104 -11.129 1.000 83.970 ? 61  ASP A C   1 
ATOM 464  C CB  ? ASP A 1  61 ? -19.961   1.985 -12.155 1.000 83.970 ? 61  ASP A CB  1 
ATOM 465  O O   ? ASP A 1  61 ? -22.684   1.033 -11.552 1.000 83.970 ? 61  ASP A O   1 
ATOM 466  C CG  ? ASP A 1  61 ? -18.929   2.631 -13.063 1.000 83.970 ? 61  ASP A CG  1 
ATOM 467  O OD1 ? ASP A 1  61 ? -19.308   3.434 -13.943 1.000 83.970 ? 61  ASP A OD1 1 
ATOM 468  O OD2 ? ASP A 1  61 ? -17.726   2.332 -12.899 1.000 83.970 ? 61  ASP A OD2 1 
ATOM 469  N N   ? GLY A 1  62 ? -22.757   2.773  -9.919 1.000 89.180 ? 62  GLY A N   1 
ATOM 470  C CA  ? GLY A 1  62 ? -23.814   2.163  -9.127 1.000 89.180 ? 62  GLY A CA  1 
ATOM 471  C C   ? GLY A 1  62 ? -23.311   1.071  -8.202 1.000 89.180 ? 62  GLY A C   1 
ATOM 472  O O   ? GLY A 1  62 ? -24.091   0.470  -7.461 1.000 89.180 ? 62  GLY A O   1 
ATOM 473  N N   ? ASN A 1  63 ? -22.048   0.866  -8.117 1.000 90.070 ? 63  ASN A N   1 
ATOM 474  C CA  ? ASN A 1  63 ? -21.464  -0.220  -7.337 1.000 90.070 ? 63  ASN A CA  1 
ATOM 475  C C   ? ASN A 1  63 ? -20.631   0.311  -6.173 1.000 90.070 ? 63  ASN A C   1 
ATOM 476  C CB  ? ASN A 1  63 ? -20.612  -1.124  -8.230 1.000 90.070 ? 63  ASN A CB  1 
ATOM 477  O O   ? ASN A 1  63 ? -20.031  -0.466  -5.429 1.000 90.070 ? 63  ASN A O   1 
ATOM 478  C CG  ? ASN A 1  63 ? -21.406  -1.735  -9.368 1.000 90.070 ? 63  ASN A CG  1 
ATOM 479  N ND2 ? ASN A 1  63 ? -20.890  -1.609 -10.585 1.000 90.070 ? 63  ASN A ND2 1 
ATOM 480  O OD1 ? ASN A 1  63 ? -22.474  -2.315  -9.155 1.000 90.070 ? 63  ASN A OD1 1 
ATOM 481  N N   ? GLU A 1  64 ? -20.513   1.607  -6.022 1.000 94.460 ? 64  GLU A N   1 
ATOM 482  C CA  ? GLU A 1  64 ? -19.687   2.254  -5.008 1.000 94.460 ? 64  GLU A CA  1 
ATOM 483  C C   ? GLU A 1  64 ? -20.355   2.204  -3.637 1.000 94.460 ? 64  GLU A C   1 
ATOM 484  C CB  ? GLU A 1  64 ? -19.395   3.706  -5.398 1.000 94.460 ? 64  GLU A CB  1 
ATOM 485  O O   ? GLU A 1  64 ? -21.576   2.332  -3.531 1.000 94.460 ? 64  GLU A O   1 
ATOM 486  C CG  ? GLU A 1  64 ? -18.597   3.847  -6.686 1.000 94.460 ? 64  GLU A CG  1 
ATOM 487  C CD  ? GLU A 1  64 ? -19.469   3.888  -7.931 1.000 94.460 ? 64  GLU A CD  1 
ATOM 488  O OE1 ? GLU A 1  64 ? -18.940   4.155  -9.034 1.000 94.460 ? 64  GLU A OE1 1 
ATOM 489  O OE2 ? GLU A 1  64 ? -20.691   3.651  -7.802 1.000 94.460 ? 64  GLU A OE2 1 
ATOM 490  N N   ? GLN A 1  65 ? -19.581   1.923  -2.694 1.000 96.780 ? 65  GLN A N   1 
ATOM 491  C CA  ? GLN A 1  65 ? -19.966   2.038  -1.292 1.000 96.780 ? 65  GLN A CA  1 
ATOM 492  C C   ? GLN A 1  65 ? -19.148   3.115  -0.584 1.000 96.780 ? 65  GLN A C   1 
ATOM 493  C CB  ? GLN A 1  65 ? -19.798   0.697  -0.576 1.000 96.780 ? 65  GLN A CB  1 
ATOM 494  O O   ? GLN A 1  65 ? -17.920   3.138  -0.688 1.000 96.780 ? 65  GLN A O   1 
ATOM 495  C CG  ? GLN A 1  65 ? -20.690  -0.408  -1.125 1.000 96.780 ? 65  GLN A CG  1 
ATOM 496  C CD  ? GLN A 1  65 ? -20.525  -1.720  -0.381 1.000 96.780 ? 65  GLN A CD  1 
ATOM 497  N NE2 ? GLN A 1  65 ? -20.552  -2.826  -1.117 1.000 96.780 ? 65  GLN A NE2 1 
ATOM 498  O OE1 ? GLN A 1  65 ? -20.372  -1.739   0.844 1.000 96.780 ? 65  GLN A OE1 1 
ATOM 499  N N   ? PHE A 1  66 ? -19.854   3.969   0.162 1.000 96.950 ? 66  PHE A N   1 
ATOM 500  C CA  ? PHE A 1  66 ? -19.216   5.082   0.854 1.000 96.950 ? 66  PHE A CA  1 
ATOM 501  C C   ? PHE A 1  66 ? -19.163   4.826   2.356 1.000 96.950 ? 66  PHE A C   1 
ATOM 502  C CB  ? PHE A 1  66 ? -19.960   6.391   0.571 1.000 96.950 ? 66  PHE A CB  1 
ATOM 503  O O   ? PHE A 1  66 ? -20.156   4.409   2.956 1.000 96.950 ? 66  PHE A O   1 
ATOM 504  C CG  ? PHE A 1  66 ? -19.992   6.768  -0.885 1.000 96.950 ? 66  PHE A CG  1 
ATOM 505  C CD1 ? PHE A 1  66 ? -19.075   7.675  -1.403 1.000 96.950 ? 66  PHE A CD1 1 
ATOM 506  C CD2 ? PHE A 1  66 ? -20.938   6.215  -1.738 1.000 96.950 ? 66  PHE A CD2 1 
ATOM 507  C CE1 ? PHE A 1  66 ? -19.101   8.026  -2.750 1.000 96.950 ? 66  PHE A CE1 1 
ATOM 508  C CE2 ? PHE A 1  66 ? -20.971   6.561  -3.086 1.000 96.950 ? 66  PHE A CE2 1 
ATOM 509  C CZ  ? PHE A 1  66 ? -20.052   7.468  -3.590 1.000 96.950 ? 66  PHE A CZ  1 
ATOM 510  N N   ? TYR A 1  67 ? -17.969   5.125   2.875 1.000 97.840 ? 67  TYR A N   1 
ATOM 511  C CA  ? TYR A 1  67 ? -17.789   4.883   4.302 1.000 97.840 ? 67  TYR A CA  1 
ATOM 512  C C   ? TYR A 1  67 ? -17.108   6.069   4.975 1.000 97.840 ? 67  TYR A C   1 
ATOM 513  C CB  ? TYR A 1  67 ? -16.968   3.610   4.533 1.000 97.840 ? 67  TYR A CB  1 
ATOM 514  O O   ? TYR A 1  67 ? -16.147   6.626   4.439 1.000 97.840 ? 67  TYR A O   1 
ATOM 515  C CG  ? TYR A 1  67 ? -17.642   2.355   4.034 1.000 97.840 ? 67  TYR A CG  1 
ATOM 516  C CD1 ? TYR A 1  67 ? -18.446   1.590   4.877 1.000 97.840 ? 67  TYR A CD1 1 
ATOM 517  C CD2 ? TYR A 1  67 ? -17.476   1.930   2.720 1.000 97.840 ? 67  TYR A CD2 1 
ATOM 518  C CE1 ? TYR A 1  67 ? -19.067   0.432   4.422 1.000 97.840 ? 67  TYR A CE1 1 
ATOM 519  C CE2 ? TYR A 1  67 ? -18.092   0.773   2.255 1.000 97.840 ? 67  TYR A CE2 1 
ATOM 520  O OH  ? TYR A 1  67 ? -19.497  -1.114   2.657 1.000 97.840 ? 67  TYR A OH  1 
ATOM 521  C CZ  ? TYR A 1  67 ? -18.885   0.032   3.112 1.000 97.840 ? 67  TYR A CZ  1 
ATOM 522  N N   ? ARG A 1  68 ? -17.689   6.392   6.238 1.000 96.850 ? 68  ARG A N   1 
ATOM 523  C CA  ? ARG A 1  68 ? -16.948   7.272   7.137 1.000 96.850 ? 68  ARG A CA  1 
ATOM 524  C C   ? ARG A 1  68 ? -15.908   6.491   7.934 1.000 96.850 ? 68  ARG A C   1 
ATOM 525  C CB  ? ARG A 1  68 ? -17.902   7.997   8.088 1.000 96.850 ? 68  ARG A CB  1 
ATOM 526  O O   ? ARG A 1  68 ? -16.123   5.324   8.268 1.000 96.850 ? 68  ARG A O   1 
ATOM 527  C CG  ? ARG A 1  68 ? -18.820   8.994   7.399 1.000 96.850 ? 68  ARG A CG  1 
ATOM 528  C CD  ? ARG A 1  68 ? -19.766   9.664   8.385 1.000 96.850 ? 68  ARG A CD  1 
ATOM 529  N NE  ? ARG A 1  68 ? -19.048  10.221   9.528 1.000 96.850 ? 68  ARG A NE  1 
ATOM 530  N NH1 ? ARG A 1  68 ? -20.919  11.156  10.511 1.000 96.850 ? 68  ARG A NH1 1 
ATOM 531  N NH2 ? ARG A 1  68 ? -18.864  11.378  11.504 1.000 96.850 ? 68  ARG A NH2 1 
ATOM 532  C CZ  ? ARG A 1  68 ? -19.612  10.917  10.512 1.000 96.850 ? 68  ARG A CZ  1 
ATOM 533  N N   ? VAL A 1  69 ? -14.786   7.215   8.157 1.000 97.160 ? 69  VAL A N   1 
ATOM 534  C CA  ? VAL A 1  69 ? -13.755   6.621   9.001 1.000 97.160 ? 69  VAL A CA  1 
ATOM 535  C C   ? VAL A 1  69 ? -13.949   7.071  10.448 1.000 97.160 ? 69  VAL A C   1 
ATOM 536  C CB  ? VAL A 1  69 ? -12.337   6.995   8.513 1.000 97.160 ? 69  VAL A CB  1 
ATOM 537  O O   ? VAL A 1  69 ? -13.921   8.269  10.741 1.000 97.160 ? 69  VAL A O   1 
ATOM 538  C CG1 ? VAL A 1  69 ? -11.276   6.434   9.458 1.000 97.160 ? 69  VAL A CG1 1 
ATOM 539  C CG2 ? VAL A 1  69 ? -12.112   6.486   7.090 1.000 97.160 ? 69  VAL A CG2 1 
ATOM 540  N N   ? ILE A 1  70 ? -14.135   6.011  11.412 1.000 96.220 ? 70  ILE A N   1 
ATOM 541  C CA  ? ILE A 1  70 ? -14.482   6.361  12.785 1.000 96.220 ? 70  ILE A CA  1 
ATOM 542  C C   ? ILE A 1  70 ? -13.252   6.225  13.679 1.000 96.220 ? 70  ILE A C   1 
ATOM 543  C CB  ? ILE A 1  70 ? -15.633   5.479  13.319 1.000 96.220 ? 70  ILE A CB  1 
ATOM 544  O O   ? ILE A 1  70 ? -13.217   6.771  14.784 1.000 96.220 ? 70  ILE A O   1 
ATOM 545  C CG1 ? ILE A 1  70 ? -15.257   3.996  13.226 1.000 96.220 ? 70  ILE A CG1 1 
ATOM 546  C CG2 ? ILE A 1  70 ? -16.931   5.765  12.558 1.000 96.220 ? 70  ILE A CG2 1 
ATOM 547  C CD1 ? ILE A 1  70 ? -16.178   3.073  14.012 1.000 96.220 ? 70  ILE A CD1 1 
ATOM 548  N N   ? LYS A 1  71 ? -12.217   5.564  13.128 1.000 96.580 ? 71  LYS A N   1 
ATOM 549  C CA  ? LYS A 1  71 ? -10.965   5.435  13.868 1.000 96.580 ? 71  LYS A CA  1 
ATOM 550  C C   ? LYS A 1  71 ?  -9.776   5.308  12.920 1.000 96.580 ? 71  LYS A C   1 
ATOM 551  C CB  ? LYS A 1  71 ? -11.018   4.228  14.806 1.000 96.580 ? 71  LYS A CB  1 
ATOM 552  O O   ? LYS A 1  71 ?  -9.825   4.544  11.953 1.000 96.580 ? 71  LYS A O   1 
ATOM 553  C CG  ? LYS A 1  71 ?  -9.828   4.125  15.750 1.000 96.580 ? 71  LYS A CG  1 
ATOM 554  C CD  ? LYS A 1  71 ?  -9.974   5.068  16.937 1.000 96.580 ? 71  LYS A CD  1 
ATOM 555  C CE  ? LYS A 1  71 ?  -8.892   4.825  17.981 1.000 96.580 ? 71  LYS A CE  1 
ATOM 556  N NZ  ? LYS A 1  71 ?  -9.041   5.734  19.156 1.000 96.580 ? 71  LYS A NZ  1 
ATOM 557  N N   ? LEU A 1  72 ?  -8.735   6.117  13.276 1.000 96.660 ? 72  LEU A N   1 
ATOM 558  C CA  ? LEU A 1  72 ?  -7.453   6.026  12.586 1.000 96.660 ? 72  LEU A CA  1 
ATOM 559  C C   ? LEU A 1  72 ?  -6.354   5.571  13.540 1.000 96.660 ? 72  LEU A C   1 
ATOM 560  C CB  ? LEU A 1  72 ?  -7.081   7.375  11.966 1.000 96.660 ? 72  LEU A CB  1 
ATOM 561  O O   ? LEU A 1  72 ?  -6.126   6.199  14.577 1.000 96.660 ? 72  LEU A O   1 
ATOM 562  C CG  ? LEU A 1  72 ?  -7.927   7.830  10.776 1.000 96.660 ? 72  LEU A CG  1 
ATOM 563  C CD1 ? LEU A 1  72 ?  -7.782   9.334  10.567 1.000 96.660 ? 72  LEU A CD1 1 
ATOM 564  C CD2 ? LEU A 1  72 ?  -7.532   7.069   9.515 1.000 96.660 ? 72  LEU A CD2 1 
ATOM 565  N N   ? ILE A 1  73 ?  -5.735   4.491  13.155 1.000 97.450 ? 73  ILE A N   1 
ATOM 566  C CA  ? ILE A 1  73 ?  -4.701   3.941  14.025 1.000 97.450 ? 73  ILE A CA  1 
ATOM 567  C C   ? ILE A 1  73 ?  -3.383   3.841  13.260 1.000 97.450 ? 73  ILE A C   1 
ATOM 568  C CB  ? ILE A 1  73 ?  -5.106   2.556  14.578 1.000 97.450 ? 73  ILE A CB  1 
ATOM 569  O O   ? ILE A 1  73 ?  -3.222   2.973  12.399 1.000 97.450 ? 73  ILE A O   1 
ATOM 570  C CG1 ? ILE A 1  73 ?  -6.486   2.629  15.241 1.000 97.450 ? 73  ILE A CG1 1 
ATOM 571  C CG2 ? ILE A 1  73 ?  -4.053   2.038  15.561 1.000 97.450 ? 73  ILE A CG2 1 
ATOM 572  C CD1 ? ILE A 1  73 ?  -7.047   1.275  15.653 1.000 97.450 ? 73  ILE A CD1 1 
ATOM 573  N N   ? MET A 1  74 ?  -2.469   4.765  13.633 1.000 97.510 ? 74  MET A N   1 
ATOM 574  C CA  ? MET A 1  74 ?  -1.130   4.713  13.053 1.000 97.510 ? 74  MET A CA  1 
ATOM 575  C C   ? MET A 1  74 ?  -0.207   3.839  13.895 1.000 97.510 ? 74  MET A C   1 
ATOM 576  C CB  ? MET A 1  74 ?  -0.545   6.121  12.924 1.000 97.510 ? 74  MET A CB  1 
ATOM 577  O O   ? MET A 1  74 ?  -0.359   3.763  15.115 1.000 97.510 ? 74  MET A O   1 
ATOM 578  C CG  ? MET A 1  74 ?  -1.265   6.994  11.910 1.000 97.510 ? 74  MET A CG  1 
ATOM 579  S SD  ? MET A 1  74 ?  -0.483   8.643  11.720 1.000 97.510 ? 74  MET A SD  1 
ATOM 580  C CE  ? MET A 1  74 ?  -1.026   9.434  13.260 1.000 97.510 ? 74  MET A CE  1 
ATOM 581  N N   ? PHE A 1  75 ?   0.668   3.220  13.134 1.000 97.790 ? 75  PHE A N   1 
ATOM 582  C CA  ? PHE A 1  75 ?   1.672   2.499  13.907 1.000 97.790 ? 75  PHE A CA  1 
ATOM 583  C C   ? PHE A 1  75 ?   2.394   3.438  14.866 1.000 97.790 ? 75  PHE A C   1 
ATOM 584  C CB  ? PHE A 1  75 ?   2.683   1.820  12.977 1.000 97.790 ? 75  PHE A CB  1 
ATOM 585  O O   ? PHE A 1  75 ?   2.800   4.536  14.480 1.000 97.790 ? 75  PHE A O   1 
ATOM 586  C CG  ? PHE A 1  75 ?   3.572   0.824  13.671 1.000 97.790 ? 75  PHE A CG  1 
ATOM 587  C CD1 ? PHE A 1  75 ?   4.910   1.115  13.912 1.000 97.790 ? 75  PHE A CD1 1 
ATOM 588  C CD2 ? PHE A 1  75 ?   3.070  -0.403  14.083 1.000 97.790 ? 75  PHE A CD2 1 
ATOM 589  C CE1 ? PHE A 1  75 ?   5.735   0.195  14.554 1.000 97.790 ? 75  PHE A CE1 1 
ATOM 590  C CE2 ? PHE A 1  75 ?   3.889  -1.328  14.725 1.000 97.790 ? 75  PHE A CE2 1 
ATOM 591  C CZ  ? PHE A 1  75 ?   5.221  -1.027  14.959 1.000 97.790 ? 75  PHE A CZ  1 
ATOM 592  N N   ? PRO A 1  76 ?   2.547   3.090  16.185 1.000 96.310 ? 76  PRO A N   1 
ATOM 593  C CA  ? PRO A 1  76 ?   3.048   3.988  17.229 1.000 96.310 ? 76  PRO A CA  1 
ATOM 594  C C   ? PRO A 1  76 ?   4.481   4.450  16.971 1.000 96.310 ? 76  PRO A C   1 
ATOM 595  C CB  ? PRO A 1  76 ?   2.970   3.134  18.496 1.000 96.310 ? 76  PRO A CB  1 
ATOM 596  O O   ? PRO A 1  76 ?   4.869   5.539  17.402 1.000 96.310 ? 76  PRO A O   1 
ATOM 597  C CG  ? PRO A 1  76 ?   1.901   2.128  18.214 1.000 96.310 ? 76  PRO A CG  1 
ATOM 598  C CD  ? PRO A 1  76 ?   1.892   1.844  16.739 1.000 96.310 ? 76  PRO A CD  1 
ATOM 599  N N   ? PHE A 1  77 ?   5.266   3.788  16.182 1.000 96.180 ? 77  PHE A N   1 
ATOM 600  C CA  ? PHE A 1  77 ?   6.666   4.136  15.974 1.000 96.180 ? 77  PHE A CA  1 
ATOM 601  C C   ? PHE A 1  77 ?   6.894   4.634  14.551 1.000 96.180 ? 77  PHE A C   1 
ATOM 602  C CB  ? PHE A 1  77 ?   7.569   2.933  16.260 1.000 96.180 ? 77  PHE A CB  1 
ATOM 603  O O   ? PHE A 1  77 ?   8.003   4.531  14.023 1.000 96.180 ? 77  PHE A O   1 
ATOM 604  C CG  ? PHE A 1  77 ?   7.442   2.398  17.661 1.000 96.180 ? 77  PHE A CG  1 
ATOM 605  C CD1 ? PHE A 1  77 ?   7.856   3.157  18.749 1.000 96.180 ? 77  PHE A CD1 1 
ATOM 606  C CD2 ? PHE A 1  77 ?   6.908   1.137  17.890 1.000 96.180 ? 77  PHE A CD2 1 
ATOM 607  C CE1 ? PHE A 1  77 ?   7.740   2.665  20.047 1.000 96.180 ? 77  PHE A CE1 1 
ATOM 608  C CE2 ? PHE A 1  77 ?   6.788   0.639  19.184 1.000 96.180 ? 77  PHE A CE2 1 
ATOM 609  C CZ  ? PHE A 1  77 ?   7.206   1.404  20.262 1.000 96.180 ? 77  PHE A CZ  1 
ATOM 610  N N   ? TYR A 1  78 ?   5.775   5.066  13.910 1.000 97.530 ? 78  TYR A N   1 
ATOM 611  C CA  ? TYR A 1  78 ?   5.899   5.705  12.605 1.000 97.530 ? 78  TYR A CA  1 
ATOM 612  C C   ? TYR A 1  78 ?   6.844   6.899  12.670 1.000 97.530 ? 78  TYR A C   1 
ATOM 613  C CB  ? TYR A 1  78 ?   4.526   6.154  12.094 1.000 97.530 ? 78  TYR A CB  1 
ATOM 614  O O   ? TYR A 1  78 ?   6.708   7.760  13.542 1.000 97.530 ? 78  TYR A O   1 
ATOM 615  C CG  ? TYR A 1  78 ?   4.592   7.039  10.874 1.000 97.530 ? 78  TYR A CG  1 
ATOM 616  C CD1 ? TYR A 1  78 ?   3.994   8.297  10.869 1.000 97.530 ? 78  TYR A CD1 1 
ATOM 617  C CD2 ? TYR A 1  78 ?   5.252   6.620   9.723 1.000 97.530 ? 78  TYR A CD2 1 
ATOM 618  C CE1 ? TYR A 1  78 ?   4.051   9.116   9.746 1.000 97.530 ? 78  TYR A CE1 1 
ATOM 619  C CE2 ? TYR A 1  78 ?   5.315   7.430   8.595 1.000 97.530 ? 78  TYR A CE2 1 
ATOM 620  O OH  ? TYR A 1  78 ?   4.772   9.481   7.501 1.000 97.530 ? 78  TYR A OH  1 
ATOM 621  C CZ  ? TYR A 1  78 ?   4.713   8.675   8.615 1.000 97.530 ? 78  TYR A CZ  1 
ATOM 622  N N   ? GLN A 1  79 ?   7.794   6.982  11.732 1.000 96.810 ? 79  GLN A N   1 
ATOM 623  C CA  ? GLN A 1  79 ?   8.760   8.067  11.597 1.000 96.810 ? 79  GLN A CA  1 
ATOM 624  C C   ? GLN A 1  79 ?   8.489   8.892  10.342 1.000 96.810 ? 79  GLN A C   1 
ATOM 625  C CB  ? GLN A 1  79 ?  10.187   7.515  11.564 1.000 96.810 ? 79  GLN A CB  1 
ATOM 626  O O   ? GLN A 1  79 ?   8.850   8.485   9.235 1.000 96.810 ? 79  GLN A O   1 
ATOM 627  C CG  ? GLN A 1  79 ?  10.603   6.811  12.848 1.000 96.810 ? 79  GLN A CG  1 
ATOM 628  C CD  ? GLN A 1  79 ?  12.040   6.326  12.813 1.000 96.810 ? 79  GLN A CD  1 
ATOM 629  N NE2 ? GLN A 1  79 ?  12.295   5.180  13.434 1.000 96.810 ? 79  GLN A NE2 1 
ATOM 630  O OE1 ? GLN A 1  79 ?  12.914   6.977  12.231 1.000 96.810 ? 79  GLN A OE1 1 
ATOM 631  N N   ? PRO A 1  80 ?   8.001  10.160  10.484 1.000 95.300 ? 80  PRO A N   1 
ATOM 632  C CA  ? PRO A 1  80 ?   7.534  10.967   9.354 1.000 95.300 ? 80  PRO A CA  1 
ATOM 633  C C   ? PRO A 1  80 ?   8.675  11.456   8.465 1.000 95.300 ? 80  PRO A C   1 
ATOM 634  C CB  ? PRO A 1  80 ?   6.827  12.145  10.031 1.000 95.300 ? 80  PRO A CB  1 
ATOM 635  O O   ? PRO A 1  80 ?   8.502  11.596   7.252 1.000 95.300 ? 80  PRO A O   1 
ATOM 636  C CG  ? PRO A 1  80 ?   7.349  12.150  11.431 1.000 95.300 ? 80  PRO A CG  1 
ATOM 637  C CD  ? PRO A 1  80 ?   7.673  10.738  11.825 1.000 95.300 ? 80  PRO A CD  1 
ATOM 638  N N   ? ALA A 1  81 ?   9.868  11.560   9.062 1.000 94.750 ? 81  ALA A N   1 
ATOM 639  C CA  ? ALA A 1  81 ?  10.996  12.062   8.281 1.000 94.750 ? 81  ALA A CA  1 
ATOM 640  C C   ? ALA A 1  81 ?  11.545  10.981   7.354 1.000 94.750 ? 81  ALA A C   1 
ATOM 641  C CB  ? ALA A 1  81 ?  12.097  12.575   9.206 1.000 94.750 ? 81  ALA A CB  1 
ATOM 642  O O   ? ALA A 1  81 ?  11.916  11.264   6.212 1.000 94.750 ? 81  ALA A O   1 
ATOM 643  N N   ? THR A 1  82 ?  11.459   9.791   7.805 1.000 94.330 ? 82  THR A N   1 
ATOM 644  C CA  ? THR A 1  82 ?  12.085   8.705   7.058 1.000 94.330 ? 82  THR A CA  1 
ATOM 645  C C   ? THR A 1  82 ?  11.029   7.767   6.481 1.000 94.330 ? 82  THR A C   1 
ATOM 646  C CB  ? THR A 1  82 ?  13.057   7.905   7.945 1.000 94.330 ? 82  THR A CB  1 
ATOM 647  O O   ? THR A 1  82 ?  11.350   6.870   5.698 1.000 94.330 ? 82  THR A O   1 
ATOM 648  C CG2 ? THR A 1  82 ?  14.164   8.799   8.494 1.000 94.330 ? 82  THR A CG2 1 
ATOM 649  O OG1 ? THR A 1  82 ?  12.333   7.332   9.040 1.000 94.330 ? 82  THR A OG1 1 
ATOM 650  N N   ? PHE A 1  83 ?   9.823   7.990   6.821 1.000 96.270 ? 83  PHE A N   1 
ATOM 651  C CA  ? PHE A 1  83 ?   8.701   7.144   6.430 1.000 96.270 ? 83  PHE A CA  1 
ATOM 652  C C   ? PHE A 1  83 ?   8.885   5.725   6.954 1.000 96.270 ? 83  PHE A C   1 
ATOM 653  C CB  ? PHE A 1  83 ?   8.547   7.124   4.906 1.000 96.270 ? 83  PHE A CB  1 
ATOM 654  O O   ? PHE A 1  83 ?   8.321   4.776   6.405 1.000 96.270 ? 83  PHE A O   1 
ATOM 655  C CG  ? PHE A 1  83 ?   8.147   8.451   4.319 1.000 96.270 ? 83  PHE A CG  1 
ATOM 656  C CD1 ? PHE A 1  83 ?   6.812   8.834   4.275 1.000 96.270 ? 83  PHE A CD1 1 
ATOM 657  C CD2 ? PHE A 1  83 ?   9.108   9.317   3.812 1.000 96.270 ? 83  PHE A CD2 1 
ATOM 658  C CE1 ? PHE A 1  83 ?   6.440  10.062   3.733 1.000 96.270 ? 83  PHE A CE1 1 
ATOM 659  C CE2 ? PHE A 1  83 ?   8.743  10.546   3.269 1.000 96.270 ? 83  PHE A CE2 1 
ATOM 660  C CZ  ? PHE A 1  83 ?   7.409  10.916   3.229 1.000 96.270 ? 83  PHE A CZ  1 
ATOM 661  N N   ? ARG A 1  84 ?   9.736   5.557   7.951 1.000 96.240 ? 84  ARG A N   1 
ATOM 662  C CA  ? ARG A 1  84 ?   9.897   4.274   8.628 1.000 96.240 ? 84  ARG A CA  1 
ATOM 663  C C   ? ARG A 1  84 ?   8.617   3.872   9.351 1.000 96.240 ? 84  ARG A C   1 
ATOM 664  C CB  ? ARG A 1  84 ?  11.063   4.331   9.617 1.000 96.240 ? 84  ARG A CB  1 
ATOM 665  O O   ? ARG A 1  84 ?   7.984   4.700  10.011 1.000 96.240 ? 84  ARG A O   1 
ATOM 666  C CG  ? ARG A 1  84 ?  11.422   2.984  10.224 1.000 96.240 ? 84  ARG A CG  1 
ATOM 667  C CD  ? ARG A 1  84 ?  12.672   3.070  11.089 1.000 96.240 ? 84  ARG A CD  1 
ATOM 668  N NE  ? ARG A 1  84 ?  13.080   1.756  11.578 1.000 96.240 ? 84  ARG A NE  1 
ATOM 669  N NH1 ? ARG A 1  84 ?  15.116   2.469  12.406 1.000 96.240 ? 84  ARG A NH1 1 
ATOM 670  N NH2 ? ARG A 1  84 ?  14.503   0.268  12.596 1.000 96.240 ? 84  ARG A NH2 1 
ATOM 671  C CZ  ? ARG A 1  84 ?  14.232   1.501  12.192 1.000 96.240 ? 84  ARG A CZ  1 
ATOM 672  N N   ? HIS A 1  85 ?   8.165   2.600   9.236 1.000 97.650 ? 85  HIS A N   1 
ATOM 673  C CA  ? HIS A 1  85 ?   6.932   2.079   9.817 1.000 97.650 ? 85  HIS A CA  1 
ATOM 674  C C   ? HIS A 1  85 ?   5.712   2.810   9.268 1.000 97.650 ? 85  HIS A C   1 
ATOM 675  C CB  ? HIS A 1  85 ?   6.970   2.191  11.342 1.000 97.650 ? 85  HIS A CB  1 
ATOM 676  O O   ? HIS A 1  85 ?   4.784   3.127  10.016 1.000 97.650 ? 85  HIS A O   1 
ATOM 677  C CG  ? HIS A 1  85 ?   8.155   1.524  11.964 1.000 97.650 ? 85  HIS A CG  1 
ATOM 678  C CD2 ? HIS A 1  85 ?   9.127   2.010  12.771 1.000 97.650 ? 85  HIS A CD2 1 
ATOM 679  N ND1 ? HIS A 1  85 ?   8.441   0.189  11.774 1.000 97.650 ? 85  HIS A ND1 1 
ATOM 680  C CE1 ? HIS A 1  85 ?   9.542  -0.118  12.441 1.000 97.650 ? 85  HIS A CE1 1 
ATOM 681  N NE2 ? HIS A 1  85 ?   9.978   0.970  13.054 1.000 97.650 ? 85  HIS A NE2 1 
ATOM 682  N N   ? ASP A 1  86 ?   5.637   3.190   7.990 1.000 98.320 ? 86  ASP A N   1 
ATOM 683  C CA  ? ASP A 1  86 ?   4.598   3.948   7.299 1.000 98.320 ? 86  ASP A CA  1 
ATOM 684  C C   ? ASP A 1  86 ?   3.354   3.092   7.071 1.000 98.320 ? 86  ASP A C   1 
ATOM 685  C CB  ? ASP A 1  86 ?   5.121   4.483   5.965 1.000 98.320 ? 86  ASP A CB  1 
ATOM 686  O O   ? ASP A 1  86 ?   3.067   2.695   5.940 1.000 98.320 ? 86  ASP A O   1 
ATOM 687  C CG  ? ASP A 1  86 ?   4.207   5.525   5.345 1.000 98.320 ? 86  ASP A CG  1 
ATOM 688  O OD1 ? ASP A 1  86 ?   3.349   6.086   6.059 1.000 98.320 ? 86  ASP A OD1 1 
ATOM 689  O OD2 ? ASP A 1  86 ?   4.346   5.787   4.130 1.000 98.320 ? 86  ASP A OD2 1 
ATOM 690  N N   ? ILE A 1  87 ?   2.599   2.706   8.073 1.000 98.480 ? 87  ILE A N   1 
ATOM 691  C CA  ? ILE A 1  87 ?   1.424   1.844   7.993 1.000 98.480 ? 87  ILE A CA  1 
ATOM 692  C C   ? ILE A 1  87 ?   0.344   2.356   8.942 1.000 98.480 ? 87  ILE A C   1 
ATOM 693  C CB  ? ILE A 1  87 ?   1.776   0.376   8.323 1.000 98.480 ? 87  ILE A CB  1 
ATOM 694  O O   ? ILE A 1  87 ?   0.647   2.842  10.035 1.000 98.480 ? 87  ILE A O   1 
ATOM 695  C CG1 ? ILE A 1  87 ?   0.563  -0.530   8.083 1.000 98.480 ? 87  ILE A CG1 1 
ATOM 696  C CG2 ? ILE A 1  87 ?   2.277   0.252   9.765 1.000 98.480 ? 87  ILE A CG2 1 
ATOM 697  C CD1 ? ILE A 1  87 ?   0.891  -2.017   8.092 1.000 98.480 ? 87  ILE A CD1 1 
ATOM 698  N N   ? MET A 1  88 ?  -0.906   2.291   8.517 1.000 98.220 ? 88  MET A N   1 
ATOM 699  C CA  ? MET A 1  88 ?  -2.045   2.758   9.302 1.000 98.220 ? 88  MET A CA  1 
ATOM 700  C C   ? MET A 1  88 ?  -3.282   1.910   9.022 1.000 98.220 ? 88  MET A C   1 
ATOM 701  C CB  ? MET A 1  88 ?  -2.340   4.228   9.000 1.000 98.220 ? 88  MET A CB  1 
ATOM 702  O O   ? MET A 1  88 ?  -3.465   1.421   7.906 1.000 98.220 ? 88  MET A O   1 
ATOM 703  C CG  ? MET A 1  88 ?  -3.577   4.762   9.704 1.000 98.220 ? 88  MET A CG  1 
ATOM 704  S SD  ? MET A 1  88 ?  -3.974   6.486   9.216 1.000 98.220 ? 88  MET A SD  1 
ATOM 705  C CE  ? MET A 1  88 ?  -4.474   6.223   7.492 1.000 98.220 ? 88  MET A CE  1 
ATOM 706  N N   ? LEU A 1  89 ?  -4.125   1.687  10.050 1.000 98.460 ? 89  LEU A N   1 
ATOM 707  C CA  ? LEU A 1  89 ?  -5.446   1.077   9.935 1.000 98.460 ? 89  LEU A CA  1 
ATOM 708  C C   ? LEU A 1  89 ?  -6.543   2.128  10.067 1.000 98.460 ? 89  LEU A C   1 
ATOM 709  C CB  ? LEU A 1  89 ?  -5.630  -0.007  10.999 1.000 98.460 ? 89  LEU A CB  1 
ATOM 710  O O   ? LEU A 1  89 ?  -6.421   3.062  10.863 1.000 98.460 ? 89  LEU A O   1 
ATOM 711  C CG  ? LEU A 1  89 ?  -4.771  -1.263  10.844 1.000 98.460 ? 89  LEU A CG  1 
ATOM 712  C CD1 ? LEU A 1  89 ?  -4.936  -2.171  12.058 1.000 98.460 ? 89  LEU A CD1 1 
ATOM 713  C CD2 ? LEU A 1  89 ?  -5.133  -2.004   9.562 1.000 98.460 ? 89  LEU A CD2 1 
ATOM 714  N N   ? MET A 1  90 ?  -7.564   1.950   9.232 1.000 98.110 ? 90  MET A N   1 
ATOM 715  C CA  ? MET A 1  90 ?  -8.767   2.774   9.304 1.000 98.110 ? 90  MET A CA  1 
ATOM 716  C C   ? MET A 1  90 ?  -9.999   1.916   9.577 1.000 98.110 ? 90  MET A C   1 
ATOM 717  C CB  ? MET A 1  90 ?  -8.957   3.564   8.008 1.000 98.110 ? 90  MET A CB  1 
ATOM 718  O O   ? MET A 1  90 ? -10.276   0.969   8.839 1.000 98.110 ? 90  MET A O   1 
ATOM 719  C CG  ? MET A 1  90 ?  -7.776   4.453   7.654 1.000 98.110 ? 90  MET A CG  1 
ATOM 720  S SD  ? MET A 1  90 ?  -7.963   5.248   6.011 1.000 98.110 ? 90  MET A SD  1 
ATOM 721  C CE  ? MET A 1  90 ?  -6.323   6.004   5.833 1.000 98.110 ? 90  MET A CE  1 
ATOM 722  N N   ? LYS A 1  91 ? -10.701   2.252  10.683 1.000 97.980 ? 91  LYS A N   1 
ATOM 723  C CA  ? LYS A 1  91 ? -11.944   1.552  10.992 1.000 97.980 ? 91  LYS A CA  1 
ATOM 724  C C   ? LYS A 1  91 ? -13.143   2.257  10.364 1.000 97.980 ? 91  LYS A C   1 
ATOM 725  C CB  ? LYS A 1  91 ? -12.136   1.440  12.505 1.000 97.980 ? 91  LYS A CB  1 
ATOM 726  O O   ? LYS A 1  91 ? -13.329   3.461  10.550 1.000 97.980 ? 91  LYS A O   1 
ATOM 727  C CG  ? LYS A 1  91 ? -13.305   0.558  12.917 1.000 97.980 ? 91  LYS A CG  1 
ATOM 728  C CD  ? LYS A 1  91 ? -13.384   0.405  14.431 1.000 97.980 ? 91  LYS A CD  1 
ATOM 729  C CE  ? LYS A 1  91 ? -14.527  -0.514  14.842 1.000 97.980 ? 91  LYS A CE  1 
ATOM 730  N NZ  ? LYS A 1  91 ? -14.748  -0.495  16.319 1.000 97.980 ? 91  LYS A NZ  1 
ATOM 731  N N   ? LEU A 1  92 ? -13.899   1.484   9.586 1.000 98.030 ? 92  LEU A N   1 
ATOM 732  C CA  ? LEU A 1  92 ? -15.085   2.011   8.921 1.000 98.030 ? 92  LEU A CA  1 
ATOM 733  C C   ? LEU A 1  92 ? -16.260   2.095   9.890 1.000 98.030 ? 92  LEU A C   1 
ATOM 734  C CB  ? LEU A 1  92 ? -15.460   1.136   7.722 1.000 98.030 ? 92  LEU A CB  1 
ATOM 735  O O   ? LEU A 1  92 ? -16.332   1.328  10.852 1.000 98.030 ? 92  LEU A O   1 
ATOM 736  C CG  ? LEU A 1  92 ? -14.370   0.925   6.669 1.000 98.030 ? 92  LEU A CG  1 
ATOM 737  C CD1 ? LEU A 1  92 ? -14.879   0.017   5.554 1.000 98.030 ? 92  LEU A CD1 1 
ATOM 738  C CD2 ? LEU A 1  92 ? -13.905   2.263   6.106 1.000 98.030 ? 92  LEU A CD2 1 
ATOM 739  N N   ? ASN A 1  93 ? -17.232   3.036   9.735 1.000 97.390 ? 93  ASN A N   1 
ATOM 740  C CA  ? ASN A 1  93 ? -18.378   3.251  10.612 1.000 97.390 ? 93  ASN A CA  1 
ATOM 741  C C   ? ASN A 1  93 ? -19.380   2.105  10.517 1.000 97.390 ? 93  ASN A C   1 
ATOM 742  C CB  ? ASN A 1  93 ? -19.061   4.582  10.288 1.000 97.390 ? 93  ASN A CB  1 
ATOM 743  O O   ? ASN A 1  93 ? -20.185   1.901  11.427 1.000 97.390 ? 93  ASN A O   1 
ATOM 744  C CG  ? ASN A 1  93 ? -19.683   4.597   8.906 1.000 97.390 ? 93  ASN A CG  1 
ATOM 745  N ND2 ? ASN A 1  93 ? -20.748   5.373   8.744 1.000 97.390 ? 93  ASN A ND2 1 
ATOM 746  O OD1 ? ASN A 1  93 ? -19.211   3.917   7.991 1.000 97.390 ? 93  ASN A OD1 1 
ATOM 747  N N   ? ARG A 1  94 ? -19.315   1.295   9.490 1.000 97.490 ? 94  ARG A N   1 
ATOM 748  C CA  ? ARG A 1  94 ? -20.087   0.075   9.278 1.000 97.490 ? 94  ARG A CA  1 
ATOM 749  C C   ? ARG A 1  94 ? -19.346  -0.888   8.356 1.000 97.490 ? 94  ARG A C   1 
ATOM 750  C CB  ? ARG A 1  94 ? -21.463   0.404   8.695 1.000 97.490 ? 94  ARG A CB  1 
ATOM 751  O O   ? ARG A 1  94 ? -18.463  -0.477   7.600 1.000 97.490 ? 94  ARG A O   1 
ATOM 752  C CG  ? ARG A 1  94 ? -21.413   1.018   7.306 1.000 97.490 ? 94  ARG A CG  1 
ATOM 753  C CD  ? ARG A 1  94 ? -22.799   1.416   6.815 1.000 97.490 ? 94  ARG A CD  1 
ATOM 754  N NE  ? ARG A 1  94 ? -22.763   1.909   5.441 1.000 97.490 ? 94  ARG A NE  1 
ATOM 755  N NH1 ? ARG A 1  94 ? -22.425   4.119   6.023 1.000 97.490 ? 94  ARG A NH1 1 
ATOM 756  N NH2 ? ARG A 1  94 ? -22.571   3.519   3.815 1.000 97.490 ? 94  ARG A NH2 1 
ATOM 757  C CZ  ? ARG A 1  94 ? -22.586   3.181   5.096 1.000 97.490 ? 94  ARG A CZ  1 
ATOM 758  N N   ? PRO A 1  95 ? -19.717  -2.279   8.522 1.000 97.510 ? 95  PRO A N   1 
ATOM 759  C CA  ? PRO A 1  95 ? -19.011  -3.240   7.672 1.000 97.510 ? 95  PRO A CA  1 
ATOM 760  C C   ? PRO A 1  95 ? -19.329  -3.062   6.189 1.000 97.510 ? 95  PRO A C   1 
ATOM 761  C CB  ? PRO A 1  95 ? -19.512  -4.594   8.179 1.000 97.510 ? 95  PRO A CB  1 
ATOM 762  O O   ? PRO A 1  95 ? -20.478  -2.798   5.828 1.000 97.510 ? 95  PRO A O   1 
ATOM 763  C CG  ? PRO A 1  95 ? -20.076  -4.310   9.534 1.000 97.510 ? 95  PRO A CG  1 
ATOM 764  C CD  ? PRO A 1  95 ? -20.574  -2.893   9.555 1.000 97.510 ? 95  PRO A CD  1 
ATOM 765  N N   ? ALA A 1  96 ? -18.249  -3.165   5.327 1.000 97.340 ? 96  ALA A N   1 
ATOM 766  C CA  ? ALA A 1  96 ? -18.440  -3.174   3.879 1.000 97.340 ? 96  ALA A CA  1 
ATOM 767  C C   ? ALA A 1  96 ? -19.221  -4.408   3.436 1.000 97.340 ? 96  ALA A C   1 
ATOM 768  C CB  ? ALA A 1  96 ? -17.092  -3.116   3.163 1.000 97.340 ? 96  ALA A CB  1 
ATOM 769  O O   ? ALA A 1  96 ? -18.958  -5.518   3.904 1.000 97.340 ? 96  ALA A O   1 
ATOM 770  N N   ? LYS A 1  97 ? -20.240  -4.202   2.537 1.000 95.940 ? 97  LYS A N   1 
ATOM 771  C CA  ? LYS A 1  97 ? -21.027  -5.303   1.990 1.000 95.940 ? 97  LYS A CA  1 
ATOM 772  C C   ? LYS A 1  97 ? -20.277  -6.010   0.865 1.000 95.940 ? 97  LYS A C   1 
ATOM 773  C CB  ? LYS A 1  97 ? -22.378  -4.796   1.481 1.000 95.940 ? 97  LYS A CB  1 
ATOM 774  O O   ? LYS A 1  97 ? -20.021  -5.418  -0.186 1.000 95.940 ? 97  LYS A O   1 
ATOM 775  C CG  ? LYS A 1  97 ? -23.336  -5.902   1.063 1.000 95.940 ? 97  LYS A CG  1 
ATOM 776  C CD  ? LYS A 1  97 ? -24.685  -5.339   0.634 1.000 95.940 ? 97  LYS A CD  1 
ATOM 777  C CE  ? LYS A 1  97 ? -25.629  -6.440   0.170 1.000 95.940 ? 97  LYS A CE  1 
ATOM 778  N NZ  ? LYS A 1  97 ? -26.954  -5.893  -0.251 1.000 95.940 ? 97  LYS A NZ  1 
ATOM 779  N N   ? GLN A 1  98 ? -19.948  -7.229   1.109 1.000 94.920 ? 98  GLN A N   1 
ATOM 780  C CA  ? GLN A 1  98 ? -19.227  -8.020   0.117 1.000 94.920 ? 98  GLN A CA  1 
ATOM 781  C C   ? GLN A 1  98 ? -20.131  -8.383  -1.058 1.000 94.920 ? 98  GLN A C   1 
ATOM 782  C CB  ? GLN A 1  98 ? -18.657  -9.289   0.752 1.000 94.920 ? 98  GLN A CB  1 
ATOM 783  O O   ? GLN A 1  98 ? -21.271  -8.808  -0.863 1.000 94.920 ? 98  GLN A O   1 
ATOM 784  C CG  ? GLN A 1  98 ? -17.524  -9.029   1.736 1.000 94.920 ? 98  GLN A CG  1 
ATOM 785  C CD  ? GLN A 1  98 ? -16.916 -10.307   2.282 1.000 94.920 ? 98  GLN A CD  1 
ATOM 786  N NE2 ? GLN A 1  98 ? -15.629 -10.258   2.611 1.000 94.920 ? 98  GLN A NE2 1 
ATOM 787  O OE1 ? GLN A 1  98 ? -17.597 -11.330   2.408 1.000 94.920 ? 98  GLN A OE1 1 
ATOM 788  N N   ? ASN A 1  99 ? -19.616  -8.212  -2.236 1.000 94.200 ? 99  ASN A N   1 
ATOM 789  C CA  ? ASN A 1  99 ? -20.259  -8.589  -3.490 1.000 94.200 ? 99  ASN A CA  1 
ATOM 790  C C   ? ASN A 1  99 ? -19.248  -8.699  -4.628 1.000 94.200 ? 99  ASN A C   1 
ATOM 791  C CB  ? ASN A 1  99 ? -21.358  -7.587  -3.852 1.000 94.200 ? 99  ASN A CB  1 
ATOM 792  O O   ? ASN A 1  99 ? -18.042  -8.773  -4.387 1.000 94.200 ? 99  ASN A O   1 
ATOM 793  C CG  ? ASN A 1  99 ? -20.831  -6.174  -4.010 1.000 94.200 ? 99  ASN A CG  1 
ATOM 794  N ND2 ? ASN A 1  99 ? -21.629  -5.195  -3.600 1.000 94.200 ? 99  ASN A ND2 1 
ATOM 795  O OD1 ? ASN A 1  99 ? -19.717  -5.964  -4.497 1.000 94.200 ? 99  ASN A OD1 1 
ATOM 796  N N   ? ALA A 1 100 ? -19.741  -8.870  -5.823 1.000 92.470 ? 100 ALA A N   1 
ATOM 797  C CA  ? ALA A 1 100 ? -18.864  -9.097  -6.969 1.000 92.470 ? 100 ALA A CA  1 
ATOM 798  C C   ? ALA A 1 100 ? -17.934  -7.908  -7.192 1.000 92.470 ? 100 ALA A C   1 
ATOM 799  C CB  ? ALA A 1 100 ? -19.690  -9.365  -8.225 1.000 92.470 ? 100 ALA A CB  1 
ATOM 800  O O   ? ALA A 1 100 ? -16.917  -8.027  -7.879 1.000 92.470 ? 100 ALA A O   1 
ATOM 801  N N   ? TYR A 1 101 ? -18.065  -6.768  -6.483 1.000 93.920 ? 101 TYR A N   1 
ATOM 802  C CA  ? TYR A 1 101 ? -17.357  -5.521  -6.752 1.000 93.920 ? 101 TYR A CA  1 
ATOM 803  C C   ? TYR A 1 101 ? -16.516  -5.102  -5.553 1.000 93.920 ? 101 TYR A C   1 
ATOM 804  C CB  ? TYR A 1 101 ? -18.346  -4.408  -7.111 1.000 93.920 ? 101 TYR A CB  1 
ATOM 805  O O   ? TYR A 1 101 ? -15.607  -4.278  -5.682 1.000 93.920 ? 101 TYR A O   1 
ATOM 806  C CG  ? TYR A 1 101 ? -19.355  -4.808  -8.161 1.000 93.920 ? 101 TYR A CG  1 
ATOM 807  C CD1 ? TYR A 1 101 ? -18.995  -4.891  -9.504 1.000 93.920 ? 101 TYR A CD1 1 
ATOM 808  C CD2 ? TYR A 1 101 ? -20.669  -5.101  -7.812 1.000 93.920 ? 101 TYR A CD2 1 
ATOM 809  C CE1 ? TYR A 1 101 ? -19.922  -5.257 -10.475 1.000 93.920 ? 101 TYR A CE1 1 
ATOM 810  C CE2 ? TYR A 1 101 ? -21.603  -5.468  -8.775 1.000 93.920 ? 101 TYR A CE2 1 
ATOM 811  O OH  ? TYR A 1 101 ? -22.142  -5.906 -11.058 1.000 93.920 ? 101 TYR A OH  1 
ATOM 812  C CZ  ? TYR A 1 101 ? -21.221  -5.544 -10.101 1.000 93.920 ? 101 TYR A CZ  1 
ATOM 813  N N   ? ILE A 1 102 ? -16.837  -5.586  -4.434 1.000 96.580 ? 102 ILE A N   1 
ATOM 814  C CA  ? ILE A 1 102 ? -16.146  -5.287  -3.185 1.000 96.580 ? 102 ILE A CA  1 
ATOM 815  C C   ? ILE A 1 102 ? -15.802  -6.587  -2.461 1.000 96.580 ? 102 ILE A C   1 
ATOM 816  C CB  ? ILE A 1 102 ? -16.996  -4.375  -2.272 1.000 96.580 ? 102 ILE A CB  1 
ATOM 817  O O   ? ILE A 1 102 ? -16.690  -7.381  -2.142 1.000 96.580 ? 102 ILE A O   1 
ATOM 818  C CG1 ? ILE A 1 102 ? -17.348  -3.072  -2.999 1.000 96.580 ? 102 ILE A CG1 1 
ATOM 819  C CG2 ? ILE A 1 102 ? -16.261  -4.089  -0.959 1.000 96.580 ? 102 ILE A CG2 1 
ATOM 820  C CD1 ? ILE A 1 102 ? -18.475  -2.283  -2.345 1.000 96.580 ? 102 ILE A CD1 1 
ATOM 821  N N   ? ASN A 1 103 ? -14.491  -6.740  -2.332 1.000 96.290 ? 103 ASN A N   1 
ATOM 822  C CA  ? ASN A 1 103 ? -13.966  -7.893  -1.609 1.000 96.290 ? 103 ASN A CA  1 
ATOM 823  C C   ? ASN A 1 103 ? -12.699  -7.541  -0.835 1.000 96.290 ? 103 ASN A C   1 
ATOM 824  C CB  ? ASN A 1 103 ? -13.696  -9.053  -2.570 1.000 96.290 ? 103 ASN A CB  1 
ATOM 825  O O   ? ASN A 1 103 ? -12.115  -6.476  -1.045 1.000 96.290 ? 103 ASN A O   1 
ATOM 826  C CG  ? ASN A 1 103 ? -13.811 -10.407  -1.899 1.000 96.290 ? 103 ASN A CG  1 
ATOM 827  N ND2 ? ASN A 1 103 ? -13.713 -11.470  -2.688 1.000 96.290 ? 103 ASN A ND2 1 
ATOM 828  O OD1 ? ASN A 1 103 ? -13.987 -10.497  -0.681 1.000 96.290 ? 103 ASN A OD1 1 
ATOM 829  N N   ? PHE A 1 104 ? -12.339  -8.418   0.233 1.000 95.820 ? 104 PHE A N   1 
ATOM 830  C CA  ? PHE A 1 104 ? -11.137  -8.159   1.017 1.000 95.820 ? 104 PHE A CA  1 
ATOM 831  C C   ? PHE A 1 104 ?  -9.984  -9.036   0.544 1.000 95.820 ? 104 PHE A C   1 
ATOM 832  C CB  ? PHE A 1 104 ? -11.402  -8.399   2.506 1.000 95.820 ? 104 PHE A CB  1 
ATOM 833  O O   ? PHE A 1 104 ? -10.203 -10.125   0.010 1.000 95.820 ? 104 PHE A O   1 
ATOM 834  C CG  ? PHE A 1 104 ? -12.065  -9.718   2.800 1.000 95.820 ? 104 PHE A CG  1 
ATOM 835  C CD1 ? PHE A 1 104 ? -13.449  -9.812   2.888 1.000 95.820 ? 104 PHE A CD1 1 
ATOM 836  C CD2 ? PHE A 1 104 ? -11.304 -10.864   2.988 1.000 95.820 ? 104 PHE A CD2 1 
ATOM 837  C CE1 ? PHE A 1 104 ? -14.065 -11.031   3.159 1.000 95.820 ? 104 PHE A CE1 1 
ATOM 838  C CE2 ? PHE A 1 104 ? -11.913 -12.086   3.260 1.000 95.820 ? 104 PHE A CE2 1 
ATOM 839  C CZ  ? PHE A 1 104 ? -13.293 -12.167   3.346 1.000 95.820 ? 104 PHE A CZ  1 
ATOM 840  N N   ? VAL A 1 105 ?  -8.815  -8.471   0.625 1.000 97.190 ? 105 VAL A N   1 
ATOM 841  C CA  ? VAL A 1 105 ?  -7.617  -9.210   0.241 1.000 97.190 ? 105 VAL A CA  1 
ATOM 842  C C   ? VAL A 1 105 ?  -6.963  -9.815   1.481 1.000 97.190 ? 105 VAL A C   1 
ATOM 843  C CB  ? VAL A 1 105 ?  -6.610  -8.308  -0.507 1.000 97.190 ? 105 VAL A CB  1 
ATOM 844  O O   ? VAL A 1 105 ?  -7.017  -9.232   2.566 1.000 97.190 ? 105 VAL A O   1 
ATOM 845  C CG1 ? VAL A 1 105 ?  -6.061  -7.226   0.421 1.000 97.190 ? 105 VAL A CG1 1 
ATOM 846  C CG2 ? VAL A 1 105 ?  -5.473  -9.147  -1.088 1.000 97.190 ? 105 VAL A CG2 1 
ATOM 847  N N   ? ALA A 1 106 ?  -6.313 -10.899   1.286 1.000 96.210 ? 106 ALA A N   1 
ATOM 848  C CA  ? ALA A 1 106 ?  -5.726 -11.636   2.402 1.000 96.210 ? 106 ALA A CA  1 
ATOM 849  C C   ? ALA A 1 106 ?  -4.458 -10.952   2.905 1.000 96.210 ? 106 ALA A C   1 
ATOM 850  C CB  ? ALA A 1 106 ?  -5.423 -13.075   1.989 1.000 96.210 ? 106 ALA A CB  1 
ATOM 851  O O   ? ALA A 1 106 ?  -3.697 -10.386   2.117 1.000 96.210 ? 106 ALA A O   1 
ATOM 852  N N   ? ILE A 1 107 ?  -4.305 -11.020   4.277 1.000 95.510 ? 107 ILE A N   1 
ATOM 853  C CA  ? ILE A 1 107 ?  -3.059 -10.613   4.918 1.000 95.510 ? 107 ILE A CA  1 
ATOM 854  C C   ? ILE A 1 107 ?  -2.025 -11.729   4.792 1.000 95.510 ? 107 ILE A C   1 
ATOM 855  C CB  ? ILE A 1 107 ?  -3.280 -10.252   6.404 1.000 95.510 ? 107 ILE A CB  1 
ATOM 856  O O   ? ILE A 1 107 ?  -2.344 -12.904   4.985 1.000 95.510 ? 107 ILE A O   1 
ATOM 857  C CG1 ? ILE A 1 107 ?  -4.247  -9.068   6.528 1.000 95.510 ? 107 ILE A CG1 1 
ATOM 858  C CG2 ? ILE A 1 107 ?  -1.946  -9.943   7.089 1.000 95.510 ? 107 ILE A CG2 1 
ATOM 859  C CD1 ? ILE A 1 107 ?  -4.650  -8.746   7.961 1.000 95.510 ? 107 ILE A CD1 1 
ATOM 860  N N   ? PRO A 1 108 ?  -0.814 -11.348   4.416 1.000 94.650 ? 108 PRO A N   1 
ATOM 861  C CA  ? PRO A 1 108 ?   0.199 -12.378   4.173 1.000 94.650 ? 108 PRO A CA  1 
ATOM 862  C C   ? PRO A 1 108 ?   0.535 -13.183   5.427 1.000 94.650 ? 108 PRO A C   1 
ATOM 863  C CB  ? PRO A 1 108 ?   1.413 -11.574   3.700 1.000 94.650 ? 108 PRO A CB  1 
ATOM 864  O O   ? PRO A 1 108 ?   0.543 -12.636   6.532 1.000 94.650 ? 108 PRO A O   1 
ATOM 865  C CG  ? PRO A 1 108 ?   1.257 -10.233   4.342 1.000 94.650 ? 108 PRO A CG  1 
ATOM 866  C CD  ? PRO A 1 108 ?  -0.208  -9.917   4.437 1.000 94.650 ? 108 PRO A CD  1 
ATOM 867  N N   ? SER A 1 109 ?   0.804 -14.485   5.248 1.000 91.280 ? 109 SER A N   1 
ATOM 868  C CA  ? SER A 1 109 ?   1.261 -15.355   6.327 1.000 91.280 ? 109 SER A CA  1 
ATOM 869  C C   ? SER A 1 109 ?   2.778 -15.506   6.311 1.000 91.280 ? 109 SER A C   1 
ATOM 870  C CB  ? SER A 1 109 ?   0.602 -16.730   6.221 1.000 91.280 ? 109 SER A CB  1 
ATOM 871  O O   ? SER A 1 109 ?   3.380 -15.880   7.319 1.000 91.280 ? 109 SER A O   1 
ATOM 872  O OG  ? SER A 1 109 ?   0.865 -17.319   4.959 1.000 91.280 ? 109 SER A OG  1 
ATOM 873  N N   ? GLU A 1 110 ?   3.363 -15.263   5.112 1.000 91.110 ? 110 GLU A N   1 
ATOM 874  C CA  ? GLU A 1 110 ?   4.809 -15.292   4.908 1.000 91.110 ? 110 GLU A CA  1 
ATOM 875  C C   ? GLU A 1 110 ?   5.246 -14.226   3.907 1.000 91.110 ? 110 GLU A C   1 
ATOM 876  C CB  ? GLU A 1 110 ?   5.258 -16.676   4.433 1.000 91.110 ? 110 GLU A CB  1 
ATOM 877  O O   ? GLU A 1 110 ?   4.433 -13.732   3.123 1.000 91.110 ? 110 GLU A O   1 
ATOM 878  C CG  ? GLU A 1 110 ?   4.631 -17.107   3.115 1.000 91.110 ? 110 GLU A CG  1 
ATOM 879  C CD  ? GLU A 1 110 ?   5.011 -18.520   2.703 1.000 91.110 ? 110 GLU A CD  1 
ATOM 880  O OE1 ? GLU A 1 110 ?   4.505 -19.008   1.667 1.000 91.110 ? 110 GLU A OE1 1 
ATOM 881  O OE2 ? GLU A 1 110 ?   5.821 -19.146   3.424 1.000 91.110 ? 110 GLU A OE2 1 
ATOM 882  N N   ? MET A 1 111 ?   6.617 -14.059   3.925 1.000 90.530 ? 111 MET A N   1 
ATOM 883  C CA  ? MET A 1 111 ?   7.196 -13.112   2.976 1.000 90.530 ? 111 MET A CA  1 
ATOM 884  C C   ? MET A 1 111 ?   7.274 -13.720   1.579 1.000 90.530 ? 111 MET A C   1 
ATOM 885  C CB  ? MET A 1 111 ?   8.588 -12.674   3.433 1.000 90.530 ? 111 MET A CB  1 
ATOM 886  O O   ? MET A 1 111 ?   7.557 -14.911   1.431 1.000 90.530 ? 111 MET A O   1 
ATOM 887  C CG  ? MET A 1 111 ?   8.581 -11.845   4.708 1.000 90.530 ? 111 MET A CG  1 
ATOM 888  S SD  ? MET A 1 111 ?  10.232 -11.147   5.101 1.000 90.530 ? 111 MET A SD  1 
ATOM 889  C CE  ? MET A 1 111 ?  11.114 -12.659   5.578 1.000 90.530 ? 111 MET A CE  1 
ATOM 890  N N   ? VAL A 1 112 ?   7.020 -12.821   0.586 1.000 93.680 ? 112 VAL A N   1 
ATOM 891  C CA  ? VAL A 1 112 ?   7.074 -13.277  -0.799 1.000 93.680 ? 112 VAL A CA  1 
ATOM 892  C C   ? VAL A 1 112 ?   8.524 -13.311  -1.275 1.000 93.680 ? 112 VAL A C   1 
ATOM 893  C CB  ? VAL A 1 112 ?   6.230 -12.374  -1.726 1.000 93.680 ? 112 VAL A CB  1 
ATOM 894  O O   ? VAL A 1 112 ?   9.338 -12.478  -0.869 1.000 93.680 ? 112 VAL A O   1 
ATOM 895  C CG1 ? VAL A 1 112 ?   6.869 -10.994  -1.866 1.000 93.680 ? 112 VAL A CG1 1 
ATOM 896  C CG2 ? VAL A 1 112 ?   6.060 -13.029  -3.096 1.000 93.680 ? 112 VAL A CG2 1 
ATOM 897  N N   ? PRO A 1 113 ?   8.909 -14.313  -2.024 1.000 93.660 ? 113 PRO A N   1 
ATOM 898  C CA  ? PRO A 1 113 ?  10.286 -14.362  -2.523 1.000 93.660 ? 113 PRO A CA  1 
ATOM 899  C C   ? PRO A 1 113 ?  10.608 -13.216  -3.479 1.000 93.660 ? 113 PRO A C   1 
ATOM 900  C CB  ? PRO A 1 113 ?  10.351 -15.710  -3.244 1.000 93.660 ? 113 PRO A CB  1 
ATOM 901  O O   ? PRO A 1 113 ?   9.704 -12.657  -4.106 1.000 93.660 ? 113 PRO A O   1 
ATOM 902  C CG  ? PRO A 1 113 ?   9.157 -16.464  -2.753 1.000 93.660 ? 113 PRO A CG  1 
ATOM 903  C CD  ? PRO A 1 113 ?   8.112 -15.476  -2.323 1.000 93.660 ? 113 PRO A CD  1 
ATOM 904  N N   ? GLU A 1 114 ?  11.894 -12.930  -3.624 1.000 94.120 ? 114 GLU A N   1 
ATOM 905  C CA  ? GLU A 1 114 ?  12.372 -11.968  -4.612 1.000 94.120 ? 114 GLU A CA  1 
ATOM 906  C C   ? GLU A 1 114 ?  11.984 -12.390  -6.026 1.000 94.120 ? 114 GLU A C   1 
ATOM 907  C CB  ? GLU A 1 114 ?  13.890 -11.801  -4.510 1.000 94.120 ? 114 GLU A CB  1 
ATOM 908  O O   ? GLU A 1 114 ?  11.797 -13.578  -6.296 1.000 94.120 ? 114 GLU A O   1 
ATOM 909  C CG  ? GLU A 1 114 ?  14.359 -11.243  -3.175 1.000 94.120 ? 114 GLU A CG  1 
ATOM 910  C CD  ? GLU A 1 114 ?  15.872 -11.242  -3.023 1.000 94.120 ? 114 GLU A CD  1 
ATOM 911  O OE1 ? GLU A 1 114 ?  16.379 -10.731  -1.999 1.000 94.120 ? 114 GLU A OE1 1 
ATOM 912  O OE2 ? GLU A 1 114 ?  16.556 -11.757  -3.935 1.000 94.120 ? 114 GLU A OE2 1 
ATOM 913  N N   ? ASN A 1 115 ?  11.777 -11.451  -6.944 1.000 95.760 ? 115 ASN A N   1 
ATOM 914  C CA  ? ASN A 1 115 ?  11.499 -11.619  -8.367 1.000 95.760 ? 115 ASN A CA  1 
ATOM 915  C C   ? ASN A 1 115 ?  10.064 -12.078  -8.607 1.000 95.760 ? 115 ASN A C   1 
ATOM 916  C CB  ? ASN A 1 115 ?  12.485 -12.607  -8.993 1.000 95.760 ? 115 ASN A CB  1 
ATOM 917  O O   ? ASN A 1 115 ?   9.685 -12.379  -9.740 1.000 95.760 ? 115 ASN A O   1 
ATOM 918  C CG  ? ASN A 1 115 ?  13.894 -12.054  -9.075 1.000 95.760 ? 115 ASN A CG  1 
ATOM 919  N ND2 ? ASN A 1 115 ?  14.878 -12.890  -8.764 1.000 95.760 ? 115 ASN A ND2 1 
ATOM 920  O OD1 ? ASN A 1 115 ?  14.097 -10.885  -9.414 1.000 95.760 ? 115 ASN A OD1 1 
ATOM 921  N N   ? THR A 1 116 ?   9.346 -12.254  -7.464 1.000 97.300 ? 116 THR A N   1 
ATOM 922  C CA  ? THR A 1 116 ?   7.916 -12.503  -7.609 1.000 97.300 ? 116 THR A CA  1 
ATOM 923  C C   ? THR A 1 116 ?   7.225 -11.315  -8.273 1.000 97.300 ? 116 THR A C   1 
ATOM 924  C CB  ? THR A 1 116 ?   7.258 -12.787  -6.247 1.000 97.300 ? 116 THR A CB  1 
ATOM 925  O O   ? THR A 1 116 ?   7.421 -10.169  -7.865 1.000 97.300 ? 116 THR A O   1 
ATOM 926  C CG2 ? THR A 1 116 ?   5.772 -13.090  -6.406 1.000 97.300 ? 116 THR A CG2 1 
ATOM 927  O OG1 ? THR A 1 116 ?   7.901 -13.913  -5.637 1.000 97.300 ? 116 THR A OG1 1 
ATOM 928  N N   ? LEU A 1 117 ?   6.462 -11.587  -9.306 1.000 97.340 ? 117 LEU A N   1 
ATOM 929  C CA  ? LEU A 1 117 ?   5.711 -10.546  -9.999 1.000 97.340 ? 117 LEU A CA  1 
ATOM 930  C C   ? LEU A 1 117 ?   4.486 -10.131  -9.192 1.000 97.340 ? 117 LEU A C   1 
ATOM 931  C CB  ? LEU A 1 117 ?   5.283 -11.028 -11.387 1.000 97.340 ? 117 LEU A CB  1 
ATOM 932  O O   ? LEU A 1 117 ?   3.682 -10.978  -8.796 1.000 97.340 ? 117 LEU A O   1 
ATOM 933  C CG  ? LEU A 1 117 ?   6.375 -11.067 -12.458 1.000 97.340 ? 117 LEU A CG  1 
ATOM 934  C CD1 ? LEU A 1 117 ?   5.792 -11.518 -13.793 1.000 97.340 ? 117 LEU A CD1 1 
ATOM 935  C CD2 ? LEU A 1 117 ?   7.040  -9.702 -12.593 1.000 97.340 ? 117 LEU A CD2 1 
ATOM 936  N N   ? CYS A 1 118 ?   4.353  -8.873  -9.015 1.000 97.940 ? 118 CYS A N   1 
ATOM 937  C CA  ? CYS A 1 118 ?   3.291  -8.309  -8.189 1.000 97.940 ? 118 CYS A CA  1 
ATOM 938  C C   ? CYS A 1 118 ?   2.536  -7.219  -8.941 1.000 97.940 ? 118 CYS A C   1 
ATOM 939  C CB  ? CYS A 1 118 ?   3.865  -7.742  -6.891 1.000 97.940 ? 118 CYS A CB  1 
ATOM 940  O O   ? CYS A 1 118 ?   3.073  -6.614  -9.870 1.000 97.940 ? 118 CYS A O   1 
ATOM 941  S SG  ? CYS A 1 118 ?   4.826  -8.937  -5.937 1.000 97.940 ? 118 CYS A SG  1 
ATOM 942  N N   ? THR A 1 119 ?   1.334  -7.030  -8.533 1.000 97.780 ? 119 THR A N   1 
ATOM 943  C CA  ? THR A 1 119 ?   0.489  -5.992  -9.116 1.000 97.780 ? 119 THR A CA  1 
ATOM 944  C C   ? THR A 1 119 ?   0.323  -4.824  -8.149 1.000 97.780 ? 119 THR A C   1 
ATOM 945  C CB  ? THR A 1 119 ?  -0.895  -6.548  -9.497 1.000 97.780 ? 119 THR A CB  1 
ATOM 946  O O   ? THR A 1 119 ?  -0.011  -5.022  -6.979 1.000 97.780 ? 119 THR A O   1 
ATOM 947  C CG2 ? THR A 1 119 ?  -1.784  -5.456 -10.083 1.000 97.780 ? 119 THR A CG2 1 
ATOM 948  O OG1 ? THR A 1 119 ?  -0.735  -7.590 -10.467 1.000 97.780 ? 119 THR A OG1 1 
ATOM 949  N N   ? VAL A 1 120 ?   0.613  -3.624  -8.606 1.000 97.680 ? 120 VAL A N   1 
ATOM 950  C CA  ? VAL A 1 120 ?   0.293  -2.396  -7.887 1.000 97.680 ? 120 VAL A CA  1 
ATOM 951  C C   ? VAL A 1 120 ?  -0.800  -1.632  -8.631 1.000 97.680 ? 120 VAL A C   1 
ATOM 952  C CB  ? VAL A 1 120 ?   1.540  -1.502  -7.707 1.000 97.680 ? 120 VAL A CB  1 
ATOM 953  O O   ? VAL A 1 120 ?  -0.816  -1.600  -9.863 1.000 97.680 ? 120 VAL A O   1 
ATOM 954  C CG1 ? VAL A 1 120 ?   2.128  -1.116  -9.064 1.000 97.680 ? 120 VAL A CG1 1 
ATOM 955  C CG2 ? VAL A 1 120 ?   1.189  -0.253  -6.900 1.000 97.680 ? 120 VAL A CG2 1 
ATOM 956  N N   ? SER A 1 121 ?  -1.737  -1.099  -7.938 1.000 97.520 ? 121 SER A N   1 
ATOM 957  C CA  ? SER A 1 121 ?  -2.882  -0.457  -8.577 1.000 97.520 ? 121 SER A CA  1 
ATOM 958  C C   ? SER A 1 121 ?  -3.246   0.848  -7.877 1.000 97.520 ? 121 SER A C   1 
ATOM 959  C CB  ? SER A 1 121 ?  -4.088  -1.397  -8.584 1.000 97.520 ? 121 SER A CB  1 
ATOM 960  O O   ? SER A 1 121 ?  -2.928   1.038  -6.702 1.000 97.520 ? 121 SER A O   1 
ATOM 961  O OG  ? SER A 1 121 ?  -4.479  -1.723  -7.261 1.000 97.520 ? 121 SER A OG  1 
ATOM 962  N N   ? GLY A 1 122 ?  -3.855   1.806  -8.675 1.000 97.140 ? 122 GLY A N   1 
ATOM 963  C CA  ? GLY A 1 122 ?  -4.276   3.077  -8.106 1.000 97.140 ? 122 GLY A CA  1 
ATOM 964  C C   ? GLY A 1 122 ?  -4.671   4.098  -9.156 1.000 97.140 ? 122 GLY A C   1 
ATOM 965  O O   ? GLY A 1 122 ?  -4.765   3.773 -10.342 1.000 97.140 ? 122 GLY A O   1 
ATOM 966  N N   ? TRP A 1 123 ?  -5.057   5.370  -8.675 1.000 96.550 ? 123 TRP A N   1 
ATOM 967  C CA  ? TRP A 1 123 ?  -5.511   6.472  -9.516 1.000 96.550 ? 123 TRP A CA  1 
ATOM 968  C C   ? TRP A 1 123 ?  -4.470   7.586  -9.563 1.000 96.550 ? 123 TRP A C   1 
ATOM 969  C CB  ? TRP A 1 123 ?  -6.845   7.024  -9.007 1.000 96.550 ? 123 TRP A CB  1 
ATOM 970  O O   ? TRP A 1 123 ?  -4.818   8.766  -9.652 1.000 96.550 ? 123 TRP A O   1 
ATOM 971  C CG  ? TRP A 1 123 ?  -7.998   6.079  -9.172 1.000 96.550 ? 123 TRP A CG  1 
ATOM 972  C CD1 ? TRP A 1 123 ?  -8.835   5.980 -10.248 1.000 96.550 ? 123 TRP A CD1 1 
ATOM 973  C CD2 ? TRP A 1 123 ?  -8.443   5.102  -8.226 1.000 96.550 ? 123 TRP A CD2 1 
ATOM 974  C CE2 ? TRP A 1 123 ?  -9.556   4.445  -8.796 1.000 96.550 ? 123 TRP A CE2 1 
ATOM 975  C CE3 ? TRP A 1 123 ?  -8.008   4.717  -6.951 1.000 96.550 ? 123 TRP A CE3 1 
ATOM 976  N NE1 ? TRP A 1 123 ?  -9.774   4.999 -10.029 1.000 96.550 ? 123 TRP A NE1 1 
ATOM 977  C CH2 ? TRP A 1 123 ?  -9.794   3.066  -6.888 1.000 96.550 ? 123 TRP A CH2 1 
ATOM 978  C CZ2 ? TRP A 1 123 ? -10.240   3.423  -8.134 1.000 96.550 ? 123 TRP A CZ2 1 
ATOM 979  C CZ3 ? TRP A 1 123 ?  -8.690   3.700  -6.293 1.000 96.550 ? 123 TRP A CZ3 1 
ATOM 980  N N   ? GLY A 1 124 ?  -3.203   7.221  -9.326 1.000 93.580 ? 124 GLY A N   1 
ATOM 981  C CA  ? GLY A 1 124 ?  -2.125   8.198  -9.351 1.000 93.580 ? 124 GLY A CA  1 
ATOM 982  C C   ? GLY A 1 124 ?  -1.783   8.673 -10.751 1.000 93.580 ? 124 GLY A C   1 
ATOM 983  O O   ? GLY A 1 124 ?  -2.558   8.469 -11.688 1.000 93.580 ? 124 GLY A O   1 
ATOM 984  N N   ? VAL A 1 125 ?  -0.670   9.439 -10.972 1.000 93.190 ? 125 VAL A N   1 
ATOM 985  C CA  ? VAL A 1 125 ?  -0.228   9.965 -12.260 1.000 93.190 ? 125 VAL A CA  1 
ATOM 986  C C   ? VAL A 1 125 ?   0.235   8.817 -13.155 1.000 93.190 ? 125 VAL A C   1 
ATOM 987  C CB  ? VAL A 1 125 ?   0.907  10.999 -12.091 1.000 93.190 ? 125 VAL A CB  1 
ATOM 988  O O   ? VAL A 1 125 ?   0.741   7.805 -12.665 1.000 93.190 ? 125 VAL A O   1 
ATOM 989  C CG1 ? VAL A 1 125 ?   0.442  12.177 -11.237 1.000 93.190 ? 125 VAL A CG1 1 
ATOM 990  C CG2 ? VAL A 1 125 ?   2.140  10.342 -11.473 1.000 93.190 ? 125 VAL A CG2 1 
ATOM 991  N N   ? THR A 1 126 ?   0.046   9.028 -14.494 1.000 92.850 ? 126 THR A N   1 
ATOM 992  C CA  ? THR A 1 126 ?   0.324   7.935 -15.420 1.000 92.850 ? 126 THR A CA  1 
ATOM 993  C C   ? THR A 1 126 ?   1.499   8.282 -16.329 1.000 92.850 ? 126 THR A C   1 
ATOM 994  C CB  ? THR A 1 126 ?  -0.911   7.601 -16.277 1.000 92.850 ? 126 THR A CB  1 
ATOM 995  O O   ? THR A 1 126 ?   1.921   7.462 -17.147 1.000 92.850 ? 126 THR A O   1 
ATOM 996  C CG2 ? THR A 1 126 ?  -2.044   7.050 -15.418 1.000 92.850 ? 126 THR A CG2 1 
ATOM 997  O OG1 ? THR A 1 126 ?  -1.362   8.790 -16.938 1.000 92.850 ? 126 THR A OG1 1 
ATOM 998  N N   ? THR A 1 127 ?   1.994   9.483 -16.265 1.000 89.540 ? 127 THR A N   1 
ATOM 999  C CA  ? THR A 1 127 ?   3.165   9.930 -17.009 1.000 89.540 ? 127 THR A CA  1 
ATOM 1000 C C   ? THR A 1 127 ?   4.156  10.635 -16.087 1.000 89.540 ? 127 THR A C   1 
ATOM 1001 C CB  ? THR A 1 127 ?   2.769  10.875 -18.159 1.000 89.540 ? 127 THR A CB  1 
ATOM 1002 O O   ? THR A 1 127 ?   3.763  11.218 -15.075 1.000 89.540 ? 127 THR A O   1 
ATOM 1003 C CG2 ? THR A 1 127 ?   1.843  10.177 -19.150 1.000 89.540 ? 127 THR A CG2 1 
ATOM 1004 O OG1 ? THR A 1 127 ?   2.097  12.020 -17.619 1.000 89.540 ? 127 THR A OG1 1 
ATOM 1005 N N   ? VAL A 1 128 ?   5.425  10.507 -16.494 1.000 85.680 ? 128 VAL A N   1 
ATOM 1006 C CA  ? VAL A 1 128 ?   6.494  11.100 -15.698 1.000 85.680 ? 128 VAL A CA  1 
ATOM 1007 C C   ? VAL A 1 128 ?   6.334  12.618 -15.665 1.000 85.680 ? 128 VAL A C   1 
ATOM 1008 C CB  ? VAL A 1 128 ?   7.888  10.724 -16.248 1.000 85.680 ? 128 VAL A CB  1 
ATOM 1009 O O   ? VAL A 1 128 ?   6.004  13.236 -16.681 1.000 85.680 ? 128 VAL A O   1 
ATOM 1010 C CG1 ? VAL A 1 128 ?   8.991  11.375 -15.416 1.000 85.680 ? 128 VAL A CG1 1 
ATOM 1011 C CG2 ? VAL A 1 128 ?   8.059   9.206 -16.273 1.000 85.680 ? 128 VAL A CG2 1 
ATOM 1012 N N   ? TYR A 1 129 ?   6.328  13.279 -14.543 1.000 82.600 ? 129 TYR A N   1 
ATOM 1013 C CA  ? TYR A 1 129 ?   6.361  14.725 -14.351 1.000 82.600 ? 129 TYR A CA  1 
ATOM 1014 C C   ? TYR A 1 129 ?   4.962  15.320 -14.455 1.000 82.600 ? 129 TYR A C   1 
ATOM 1015 C CB  ? TYR A 1 129 ?   7.287  15.383 -15.377 1.000 82.600 ? 129 TYR A CB  1 
ATOM 1016 O O   ? TYR A 1 129 ?   4.804  16.542 -14.519 1.000 82.600 ? 129 TYR A O   1 
ATOM 1017 C CG  ? TYR A 1 129 ?   8.704  14.867 -15.335 1.000 82.600 ? 129 TYR A CG  1 
ATOM 1018 C CD1 ? TYR A 1 129 ?   9.452  14.922 -14.161 1.000 82.600 ? 129 TYR A CD1 1 
ATOM 1019 C CD2 ? TYR A 1 129 ?   9.299  14.324 -16.469 1.000 82.600 ? 129 TYR A CD2 1 
ATOM 1020 C CE1 ? TYR A 1 129 ?  10.760  14.449 -14.118 1.000 82.600 ? 129 TYR A CE1 1 
ATOM 1021 C CE2 ? TYR A 1 129 ?  10.606  13.848 -16.438 1.000 82.600 ? 129 TYR A CE2 1 
ATOM 1022 O OH  ? TYR A 1 129 ?  12.621  13.445 -15.223 1.000 82.600 ? 129 TYR A OH  1 
ATOM 1023 C CZ  ? TYR A 1 129 ?  11.327  13.914 -15.260 1.000 82.600 ? 129 TYR A CZ  1 
ATOM 1024 N N   ? SER A 1 130 ?   3.967  14.494 -14.628 1.000 87.760 ? 130 SER A N   1 
ATOM 1025 C CA  ? SER A 1 130 ?   2.580  14.947 -14.633 1.000 87.760 ? 130 SER A CA  1 
ATOM 1026 C C   ? SER A 1 130 ?   2.054  15.133 -13.214 1.000 87.760 ? 130 SER A C   1 
ATOM 1027 C CB  ? SER A 1 130 ?   1.695  13.956 -15.389 1.000 87.760 ? 130 SER A CB  1 
ATOM 1028 O O   ? SER A 1 130 ?   2.503  14.456 -12.287 1.000 87.760 ? 130 SER A O   1 
ATOM 1029 O OG  ? SER A 1 130 ?   0.330  14.327 -15.294 1.000 87.760 ? 130 SER A OG  1 
ATOM 1030 N N   ? TYR A 1 131 ?   1.075  16.014 -13.114 1.000 87.350 ? 131 TYR A N   1 
ATOM 1031 C CA  ? TYR A 1 131 ?   0.423  16.228 -11.827 1.000 87.350 ? 131 TYR A CA  1 
ATOM 1032 C C   ? TYR A 1 131 ?  -1.043  15.814 -11.883 1.000 87.350 ? 131 TYR A C   1 
ATOM 1033 C CB  ? TYR A 1 131 ?   0.535  17.696 -11.405 1.000 87.350 ? 131 TYR A CB  1 
ATOM 1034 O O   ? TYR A 1 131 ?  -1.748  15.864 -10.872 1.000 87.350 ? 131 TYR A O   1 
ATOM 1035 C CG  ? TYR A 1 131 ?   1.955  18.158 -11.187 1.000 87.350 ? 131 TYR A CG  1 
ATOM 1036 C CD1 ? TYR A 1 131 ?   2.636  17.849 -10.012 1.000 87.350 ? 131 TYR A CD1 1 
ATOM 1037 C CD2 ? TYR A 1 131 ?   2.618  18.906 -12.154 1.000 87.350 ? 131 TYR A CD2 1 
ATOM 1038 C CE1 ? TYR A 1 131 ?   3.944  18.274  -9.806 1.000 87.350 ? 131 TYR A CE1 1 
ATOM 1039 C CE2 ? TYR A 1 131 ?   3.926  19.337 -11.959 1.000 87.350 ? 131 TYR A CE2 1 
ATOM 1040 O OH  ? TYR A 1 131 ?   5.875  19.440 -10.585 1.000 87.350 ? 131 TYR A OH  1 
ATOM 1041 C CZ  ? TYR A 1 131 ?   4.580  19.016 -10.784 1.000 87.350 ? 131 TYR A CZ  1 
ATOM 1042 N N   ? SER A 1 132 ?  -1.420  15.393 -13.089 1.000 92.280 ? 132 SER A N   1 
ATOM 1043 C CA  ? SER A 1 132 ?  -2.817  15.014 -13.275 1.000 92.280 ? 132 SER A CA  1 
ATOM 1044 C C   ? SER A 1 132 ?  -3.045  13.549 -12.921 1.000 92.280 ? 132 SER A C   1 
ATOM 1045 C CB  ? SER A 1 132 ?  -3.255  15.273 -14.717 1.000 92.280 ? 132 SER A CB  1 
ATOM 1046 O O   ? SER A 1 132 ?  -2.374  12.664 -13.456 1.000 92.280 ? 132 SER A O   1 
ATOM 1047 O OG  ? SER A 1 132 ?  -3.197  16.656 -15.021 1.000 92.280 ? 132 SER A OG  1 
ATOM 1048 N N   ? LEU A 1 133 ?  -4.039  13.326 -11.958 1.000 94.800 ? 133 LEU A N   1 
ATOM 1049 C CA  ? LEU A 1 133 ?  -4.396  11.963 -11.579 1.000 94.800 ? 133 LEU A CA  1 
ATOM 1050 C C   ? LEU A 1 133 ?  -5.213  11.290 -12.677 1.000 94.800 ? 133 LEU A C   1 
ATOM 1051 C CB  ? LEU A 1 133 ?  -5.184  11.960 -10.266 1.000 94.800 ? 133 LEU A CB  1 
ATOM 1052 O O   ? LEU A 1 133 ?  -5.973  11.954 -13.386 1.000 94.800 ? 133 LEU A O   1 
ATOM 1053 C CG  ? LEU A 1 133 ?  -4.476  12.558  -9.049 1.000 94.800 ? 133 LEU A CG  1 
ATOM 1054 C CD1 ? LEU A 1 133 ?  -5.409  12.565  -7.843 1.000 94.800 ? 133 LEU A CD1 1 
ATOM 1055 C CD2 ? LEU A 1 133 ?  -3.198  11.785  -8.740 1.000 94.800 ? 133 LEU A CD2 1 
ATOM 1056 N N   ? SER A 1 134 ?  -5.084  10.045 -12.750 1.000 95.880 ? 134 SER A N   1 
ATOM 1057 C CA  ? SER A 1 134 ?  -5.892   9.248 -13.667 1.000 95.880 ? 134 SER A CA  1 
ATOM 1058 C C   ? SER A 1 134 ?  -7.345   9.180 -13.207 1.000 95.880 ? 134 SER A C   1 
ATOM 1059 C CB  ? SER A 1 134 ?  -5.323   7.835 -13.795 1.000 95.880 ? 134 SER A CB  1 
ATOM 1060 O O   ? SER A 1 134 ?  -7.617   9.005 -12.017 1.000 95.880 ? 134 SER A O   1 
ATOM 1061 O OG  ? SER A 1 134 ?  -6.137   7.039 -14.639 1.000 95.880 ? 134 SER A OG  1 
ATOM 1062 N N   ? ASP A 1 135 ?  -8.221   9.402 -14.115 1.000 95.820 ? 135 ASP A N   1 
ATOM 1063 C CA  ? ASP A 1 135 ?  -9.637   9.217 -13.816 1.000 95.820 ? 135 ASP A CA  1 
ATOM 1064 C C   ? ASP A 1 135 ?  -9.993   7.734 -13.736 1.000 95.820 ? 135 ASP A C   1 
ATOM 1065 C CB  ? ASP A 1 135 ? -10.504   9.910 -14.870 1.000 95.820 ? 135 ASP A CB  1 
ATOM 1066 O O   ? ASP A 1 135 ? -10.935   7.353 -13.038 1.000 95.820 ? 135 ASP A O   1 
ATOM 1067 C CG  ? ASP A 1 135 ? -11.985   9.870 -14.539 1.000 95.820 ? 135 ASP A CG  1 
ATOM 1068 O OD1 ? ASP A 1 135 ? -12.391  10.418 -13.491 1.000 95.820 ? 135 ASP A OD1 1 
ATOM 1069 O OD2 ? ASP A 1 135 ? -12.753   9.284 -15.332 1.000 95.820 ? 135 ASP A OD2 1 
ATOM 1070 N N   ? ILE A 1 136 ?  -9.289   6.870 -14.319 1.000 96.020 ? 136 ILE A N   1 
ATOM 1071 C CA  ? ILE A 1 136 ?  -9.580   5.442 -14.392 1.000 96.020 ? 136 ILE A CA  1 
ATOM 1072 C C   ? ILE A 1 136 ?  -8.539   4.661 -13.594 1.000 96.020 ? 136 ILE A C   1 
ATOM 1073 C CB  ? ILE A 1 136 ?  -9.616   4.947 -15.856 1.000 96.020 ? 136 ILE A CB  1 
ATOM 1074 O O   ? ILE A 1 136 ?  -7.373   5.058 -13.528 1.000 96.020 ? 136 ILE A O   1 
ATOM 1075 C CG1 ? ILE A 1 136 ? -10.523   5.847 -16.702 1.000 96.020 ? 136 ILE A CG1 1 
ATOM 1076 C CG2 ? ILE A 1 136 ? -10.078   3.488 -15.921 1.000 96.020 ? 136 ILE A CG2 1 
ATOM 1077 C CD1 ? ILE A 1 136 ? -10.799   5.310 -18.099 1.000 96.020 ? 136 ILE A CD1 1 
ATOM 1078 N N   ? LEU A 1 137 ?  -8.983   3.652 -12.895 1.000 96.910 ? 137 LEU A N   1 
ATOM 1079 C CA  ? LEU A 1 137 ?  -8.091   2.782 -12.136 1.000 96.910 ? 137 LEU A CA  1 
ATOM 1080 C C   ? LEU A 1 137 ?  -7.089   2.094 -13.056 1.000 96.910 ? 137 LEU A C   1 
ATOM 1081 C CB  ? LEU A 1 137 ?  -8.896   1.733 -11.363 1.000 96.910 ? 137 LEU A CB  1 
ATOM 1082 O O   ? LEU A 1 137 ?  -7.477   1.461 -14.041 1.000 96.910 ? 137 LEU A O   1 
ATOM 1083 C CG  ? LEU A 1 137 ?  -8.108   0.861 -10.383 1.000 96.910 ? 137 LEU A CG  1 
ATOM 1084 C CD1 ? LEU A 1 137 ?  -7.485   1.723  -9.290 1.000 96.910 ? 137 LEU A CD1 1 
ATOM 1085 C CD2 ? LEU A 1 137 ?  -9.008  -0.211  -9.779 1.000 96.910 ? 137 LEU A CD2 1 
ATOM 1086 N N   ? MET A 1 138 ?  -5.797   2.241 -12.664 1.000 97.710 ? 138 MET A N   1 
ATOM 1087 C CA  ? MET A 1 138 ?  -4.687   1.691 -13.436 1.000 97.710 ? 138 MET A CA  1 
ATOM 1088 C C   ? MET A 1 138 ?  -3.935   0.636 -12.631 1.000 97.710 ? 138 MET A C   1 
ATOM 1089 C CB  ? MET A 1 138 ?  -3.728   2.802 -13.867 1.000 97.710 ? 138 MET A CB  1 
ATOM 1090 O O   ? MET A 1 138 ?  -4.012   0.616 -11.401 1.000 97.710 ? 138 MET A O   1 
ATOM 1091 C CG  ? MET A 1 138 ?  -4.405   3.943 -14.608 1.000 97.710 ? 138 MET A CG  1 
ATOM 1092 S SD  ? MET A 1 138 ?  -5.095   3.419 -16.226 1.000 97.710 ? 138 MET A SD  1 
ATOM 1093 C CE  ? MET A 1 138 ?  -3.563   3.225 -17.179 1.000 97.710 ? 138 MET A CE  1 
ATOM 1094 N N   ? ALA A 1 139 ?  -3.207  -0.249 -13.350 1.000 97.560 ? 139 ALA A N   1 
ATOM 1095 C CA  ? ALA A 1 139 ?  -2.358  -1.235 -12.686 1.000 97.560 ? 139 ALA A CA  1 
ATOM 1096 C C   ? ALA A 1 139 ?  -1.114  -1.536 -13.516 1.000 97.560 ? 139 ALA A C   1 
ATOM 1097 C CB  ? ALA A 1 139 ?  -3.141  -2.519 -12.421 1.000 97.560 ? 139 ALA A CB  1 
ATOM 1098 O O   ? ALA A 1 139 ?  -1.133  -1.412 -14.743 1.000 97.560 ? 139 ALA A O   1 
ATOM 1099 N N   ? VAL A 1 140 ?  -0.113  -1.992 -12.758 1.000 96.950 ? 140 VAL A N   1 
ATOM 1100 C CA  ? VAL A 1 140 ?   1.124  -2.404 -13.412 1.000 96.950 ? 140 VAL A CA  1 
ATOM 1101 C C   ? VAL A 1 140 ?   1.741  -3.579 -12.657 1.000 96.950 ? 140 VAL A C   1 
ATOM 1102 C CB  ? VAL A 1 140 ?   2.134  -1.239 -13.503 1.000 96.950 ? 140 VAL A CB  1 
ATOM 1103 O O   ? VAL A 1 140 ?   1.664  -3.644 -11.428 1.000 96.950 ? 140 VAL A O   1 
ATOM 1104 C CG1 ? VAL A 1 140 ?   2.540  -0.766 -12.108 1.000 96.950 ? 140 VAL A CG1 1 
ATOM 1105 C CG2 ? VAL A 1 140 ?   3.363  -1.660 -14.306 1.000 96.950 ? 140 VAL A CG2 1 
ATOM 1106 N N   ? LYS A 1 141 ?   2.359  -4.470 -13.442 1.000 96.780 ? 141 LYS A N   1 
ATOM 1107 C CA  ? LYS A 1 141 ?   3.084  -5.594 -12.857 1.000 96.780 ? 141 LYS A CA  1 
ATOM 1108 C C   ? LYS A 1 141 ?   4.561  -5.257 -12.669 1.000 96.780 ? 141 LYS A C   1 
ATOM 1109 C CB  ? LYS A 1 141 ?   2.938  -6.841 -13.731 1.000 96.780 ? 141 LYS A CB  1 
ATOM 1110 O O   ? LYS A 1 141 ?   5.214  -4.770 -13.594 1.000 96.780 ? 141 LYS A O   1 
ATOM 1111 C CG  ? LYS A 1 141 ?   1.546  -7.454 -13.707 1.000 96.780 ? 141 LYS A CG  1 
ATOM 1112 C CD  ? LYS A 1 141 ?   1.511  -8.790 -14.438 1.000 96.780 ? 141 LYS A CD  1 
ATOM 1113 C CE  ? LYS A 1 141 ?   0.137  -9.441 -14.350 1.000 96.780 ? 141 LYS A CE  1 
ATOM 1114 N NZ  ? LYS A 1 141 ?   0.119 -10.786 -14.999 1.000 96.780 ? 141 LYS A NZ  1 
ATOM 1115 N N   ? ILE A 1 142 ?   5.049  -5.572 -11.413 1.000 96.880 ? 142 ILE A N   1 
ATOM 1116 C CA  ? ILE A 1 142 ?   6.446  -5.272 -11.115 1.000 96.880 ? 142 ILE A CA  1 
ATOM 1117 C C   ? ILE A 1 142 ?   7.018  -6.346 -10.192 1.000 96.880 ? 142 ILE A C   1 
ATOM 1118 C CB  ? ILE A 1 142 ?   6.600  -3.875 -10.472 1.000 96.880 ? 142 ILE A CB  1 
ATOM 1119 O O   ? ILE A 1 142 ?   6.298  -6.911  -9.366 1.000 96.880 ? 142 ILE A O   1 
ATOM 1120 C CG1 ? ILE A 1 142 ?   5.732  -3.768  -9.213 1.000 96.880 ? 142 ILE A CG1 1 
ATOM 1121 C CG2 ? ILE A 1 142 ?   6.244  -2.777 -11.478 1.000 96.880 ? 142 ILE A CG2 1 
ATOM 1122 C CD1 ? ILE A 1 142 ?   5.905  -2.461  -8.452 1.000 96.880 ? 142 ILE A CD1 1 
ATOM 1123 N N   ? PRO A 1 143 ?   8.343  -6.692 -10.415 1.000 97.170 ? 143 PRO A N   1 
ATOM 1124 C CA  ? PRO A 1 143 ?   8.957  -7.708  -9.557 1.000 97.170 ? 143 PRO A CA  1 
ATOM 1125 C C   ? PRO A 1 143 ?   9.467  -7.136  -8.236 1.000 97.170 ? 143 PRO A C   1 
ATOM 1126 C CB  ? PRO A 1 143 ?  10.115  -8.236 -10.407 1.000 97.170 ? 143 PRO A CB  1 
ATOM 1127 O O   ? PRO A 1 143 ?   9.829  -5.958  -8.168 1.000 97.170 ? 143 PRO A O   1 
ATOM 1128 C CG  ? PRO A 1 143 ?  10.555  -7.063 -11.222 1.000 97.170 ? 143 PRO A CG  1 
ATOM 1129 C CD  ? PRO A 1 143 ?   9.342  -6.263 -11.603 1.000 97.170 ? 143 PRO A CD  1 
ATOM 1130 N N   ? ILE A 1 144 ?   9.550  -8.026  -7.272 1.000 97.430 ? 144 ILE A N   1 
ATOM 1131 C CA  ? ILE A 1 144 ?  10.231  -7.687  -6.027 1.000 97.430 ? 144 ILE A CA  1 
ATOM 1132 C C   ? ILE A 1 144 ?  11.741  -7.674  -6.253 1.000 97.430 ? 144 ILE A C   1 
ATOM 1133 C CB  ? ILE A 1 144 ?   9.867  -8.675  -4.896 1.000 97.430 ? 144 ILE A CB  1 
ATOM 1134 O O   ? ILE A 1 144 ?  12.289  -8.580  -6.885 1.000 97.430 ? 144 ILE A O   1 
ATOM 1135 C CG1 ? ILE A 1 144 ?   8.358  -8.646  -4.628 1.000 97.430 ? 144 ILE A CG1 1 
ATOM 1136 C CG2 ? ILE A 1 144 ?  10.656  -8.354  -3.624 1.000 97.430 ? 144 ILE A CG2 1 
ATOM 1137 C CD1 ? ILE A 1 144 ?   7.843  -7.303  -4.131 1.000 97.430 ? 144 ILE A CD1 1 
ATOM 1138 N N   ? ILE A 1 145 ?  12.327  -6.640  -5.664 1.000 95.170 ? 145 ILE A N   1 
ATOM 1139 C CA  ? ILE A 1 145 ?  13.769  -6.466  -5.793 1.000 95.170 ? 145 ILE A CA  1 
ATOM 1140 C C   ? ILE A 1 145 ?  14.449  -6.793  -4.465 1.000 95.170 ? 145 ILE A C   1 
ATOM 1141 C CB  ? ILE A 1 145 ?  14.127  -5.031  -6.239 1.000 95.170 ? 145 ILE A CB  1 
ATOM 1142 O O   ? ILE A 1 145 ?  13.925  -6.469  -3.396 1.000 95.170 ? 145 ILE A O   1 
ATOM 1143 C CG1 ? ILE A 1 145 ?  13.480  -4.715  -7.593 1.000 95.170 ? 145 ILE A CG1 1 
ATOM 1144 C CG2 ? ILE A 1 145 ?  15.647  -4.848  -6.303 1.000 95.170 ? 145 ILE A CG2 1 
ATOM 1145 C CD1 ? ILE A 1 145 ?  13.613  -3.260  -8.018 1.000 95.170 ? 145 ILE A CD1 1 
ATOM 1146 N N   ? PRO A 1 146 ?  15.686  -7.376  -4.642 1.000 94.390 ? 146 PRO A N   1 
ATOM 1147 C CA  ? PRO A 1 146 ?  16.430  -7.604  -3.401 1.000 94.390 ? 146 PRO A CA  1 
ATOM 1148 C C   ? PRO A 1 146 ?  16.744  -6.309  -2.655 1.000 94.390 ? 146 PRO A C   1 
ATOM 1149 C CB  ? PRO A 1 146 ?  17.715  -8.284  -3.880 1.000 94.390 ? 146 PRO A CB  1 
ATOM 1150 O O   ? PRO A 1 146 ?  17.109  -5.308  -3.276 1.000 94.390 ? 146 PRO A O   1 
ATOM 1151 C CG  ? PRO A 1 146 ?  17.369  -8.857  -5.216 1.000 94.390 ? 146 PRO A CG  1 
ATOM 1152 C CD  ? PRO A 1 146 ?  16.322  -7.988  -5.851 1.000 94.390 ? 146 PRO A CD  1 
ATOM 1153 N N   ? ARG A 1 147 ?  16.620  -6.343  -1.313 1.000 93.580 ? 147 ARG A N   1 
ATOM 1154 C CA  ? ARG A 1 147 ?  16.780  -5.154  -0.481 1.000 93.580 ? 147 ARG A CA  1 
ATOM 1155 C C   ? ARG A 1 147 ?  18.174  -4.558  -0.641 1.000 93.580 ? 147 ARG A C   1 
ATOM 1156 C CB  ? ARG A 1 147 ?  16.517  -5.487   0.989 1.000 93.580 ? 147 ARG A CB  1 
ATOM 1157 O O   ? ARG A 1 147 ?  18.331  -3.336  -0.689 1.000 93.580 ? 147 ARG A O   1 
ATOM 1158 C CG  ? ARG A 1 147 ?  16.528  -4.275   1.907 1.000 93.580 ? 147 ARG A CG  1 
ATOM 1159 C CD  ? ARG A 1 147 ?  16.009  -4.615   3.297 1.000 93.580 ? 147 ARG A CD  1 
ATOM 1160 N NE  ? ARG A 1 147 ?  16.796  -5.673   3.923 1.000 93.580 ? 147 ARG A NE  1 
ATOM 1161 N NH1 ? ARG A 1 147 ?  18.339  -4.243   4.879 1.000 93.580 ? 147 ARG A NH1 1 
ATOM 1162 N NH2 ? ARG A 1 147 ?  18.526  -6.508   5.183 1.000 93.580 ? 147 ARG A NH2 1 
ATOM 1163 C CZ  ? ARG A 1 147 ?  17.885  -5.472   4.660 1.000 93.580 ? 147 ARG A CZ  1 
ATOM 1164 N N   ? TYR A 1 148 ?  19.204  -5.406  -0.667 1.000 94.160 ? 148 TYR A N   1 
ATOM 1165 C CA  ? TYR A 1 148 ?  20.564  -4.893  -0.791 1.000 94.160 ? 148 TYR A CA  1 
ATOM 1166 C C   ? TYR A 1 148 ?  20.729  -4.087  -2.074 1.000 94.160 ? 148 TYR A C   1 
ATOM 1167 C CB  ? TYR A 1 148 ?  21.577  -6.042  -0.763 1.000 94.160 ? 148 TYR A CB  1 
ATOM 1168 O O   ? TYR A 1 148 ?  21.444  -3.083  -2.097 1.000 94.160 ? 148 TYR A O   1 
ATOM 1169 C CG  ? TYR A 1 148 ?  21.572  -6.886  -2.015 1.000 94.160 ? 148 TYR A CG  1 
ATOM 1170 C CD1 ? TYR A 1 148 ?  20.722  -7.982  -2.136 1.000 94.160 ? 148 TYR A CD1 1 
ATOM 1171 C CD2 ? TYR A 1 148 ?  22.419  -6.589  -3.078 1.000 94.160 ? 148 TYR A CD2 1 
ATOM 1172 C CE1 ? TYR A 1 148 ?  20.715  -8.764  -3.287 1.000 94.160 ? 148 TYR A CE1 1 
ATOM 1173 C CE2 ? TYR A 1 148 ?  22.421  -7.363  -4.233 1.000 94.160 ? 148 TYR A CE2 1 
ATOM 1174 O OH  ? TYR A 1 148 ?  21.565  -9.217  -5.470 1.000 94.160 ? 148 TYR A OH  1 
ATOM 1175 C CZ  ? TYR A 1 148 ?  21.567  -8.447  -4.329 1.000 94.160 ? 148 TYR A CZ  1 
ATOM 1176 N N   ? LYS A 1 149 ?  20.179  -4.524  -3.183 1.000 93.620 ? 149 LYS A N   1 
ATOM 1177 C CA  ? LYS A 1 149 ?  20.204  -3.787  -4.443 1.000 93.620 ? 149 LYS A CA  1 
ATOM 1178 C C   ? LYS A 1 149 ?  19.434  -2.475  -4.328 1.000 93.620 ? 149 LYS A C   1 
ATOM 1179 C CB  ? LYS A 1 149 ?  19.624  -4.638  -5.574 1.000 93.620 ? 149 LYS A CB  1 
ATOM 1180 O O   ? LYS A 1 149 ?  19.871  -1.446  -4.847 1.000 93.620 ? 149 LYS A O   1 
ATOM 1181 C CG  ? LYS A 1 149 ?  20.556  -5.736  -6.063 1.000 93.620 ? 149 LYS A CG  1 
ATOM 1182 C CD  ? LYS A 1 149 ?  20.005  -6.425  -7.305 1.000 93.620 ? 149 LYS A CD  1 
ATOM 1183 C CE  ? LYS A 1 149 ?  20.934  -7.529  -7.792 1.000 93.620 ? 149 LYS A CE  1 
ATOM 1184 N NZ  ? LYS A 1 149 ?  20.374  -8.240  -8.980 1.000 93.620 ? 149 LYS A NZ  1 
ATOM 1185 N N   ? CYS A 1 150 ?  18.292  -2.524  -3.706 1.000 94.260 ? 150 CYS A N   1 
ATOM 1186 C CA  ? CYS A 1 150 ?  17.467  -1.348  -3.450 1.000 94.260 ? 150 CYS A CA  1 
ATOM 1187 C C   ? CYS A 1 150 ?  18.199  -0.351  -2.560 1.000 94.260 ? 150 CYS A C   1 
ATOM 1188 C CB  ? CYS A 1 150 ?  16.145  -1.753  -2.800 1.000 94.260 ? 150 CYS A CB  1 
ATOM 1189 O O   ? CYS A 1 150 ?  18.248   0.841  -2.865 1.000 94.260 ? 150 CYS A O   1 
ATOM 1190 S SG  ? CYS A 1 150 ?  14.950  -0.403  -2.680 1.000 94.260 ? 150 CYS A SG  1 
ATOM 1191 N N   ? ASN A 1 151 ?  18.749  -0.837  -1.606 1.000 94.360 ? 151 ASN A N   1 
ATOM 1192 C CA  ? ASN A 1 151 ?  19.463  -0.037  -0.616 1.000 94.360 ? 151 ASN A CA  1 
ATOM 1193 C C   ? ASN A 1 151 ?  20.690   0.639  -1.221 1.000 94.360 ? 151 ASN A C   1 
ATOM 1194 C CB  ? ASN A 1 151 ?  19.868  -0.900   0.581 1.000 94.360 ? 151 ASN A CB  1 
ATOM 1195 O O   ? ASN A 1 151 ?  21.074   1.731  -0.799 1.000 94.360 ? 151 ASN A O   1 
ATOM 1196 C CG  ? ASN A 1 151 ?  19.983  -0.102   1.864 1.000 94.360 ? 151 ASN A CG  1 
ATOM 1197 N ND2 ? ASN A 1 151 ?  20.914  -0.495   2.726 1.000 94.360 ? 151 ASN A ND2 1 
ATOM 1198 O OD1 ? ASN A 1 151 ?  19.240   0.859   2.081 1.000 94.360 ? 151 ASN A OD1 1 
ATOM 1199 N N   ? SER A 1 152 ?  21.371  -0.069  -2.200 1.000 94.490 ? 152 SER A N   1 
ATOM 1200 C CA  ? SER A 1 152 ?  22.514   0.503  -2.905 1.000 94.490 ? 152 SER A CA  1 
ATOM 1201 C C   ? SER A 1 152 ?  22.124   1.777  -3.647 1.000 94.490 ? 152 SER A C   1 
ATOM 1202 C CB  ? SER A 1 152 ?  23.100  -0.511  -3.888 1.000 94.490 ? 152 SER A CB  1 
ATOM 1203 O O   ? SER A 1 152 ?  22.921   2.712  -3.748 1.000 94.490 ? 152 SER A O   1 
ATOM 1204 O OG  ? SER A 1 152 ?  23.628  -1.632  -3.200 1.000 94.490 ? 152 SER A OG  1 
ATOM 1205 N N   ? SER A 1 153 ?  20.878   1.877  -4.040 1.000 92.970 ? 153 SER A N   1 
ATOM 1206 C CA  ? SER A 1 153 ?  20.350   3.013  -4.789 1.000 92.970 ? 153 SER A CA  1 
ATOM 1207 C C   ? SER A 1 153 ?  19.958   4.155  -3.859 1.000 92.970 ? 153 SER A C   1 
ATOM 1208 C CB  ? SER A 1 153 ?  19.143   2.589  -5.626 1.000 92.970 ? 153 SER A CB  1 
ATOM 1209 O O   ? SER A 1 153 ?  19.969   5.321  -4.260 1.000 92.970 ? 153 SER A O   1 
ATOM 1210 O OG  ? SER A 1 153 ?  19.518   1.630  -6.601 1.000 92.970 ? 153 SER A OG  1 
ATOM 1211 N N   ? TYR A 1 154 ?  19.716   3.807  -2.615 1.000 94.250 ? 154 TYR A N   1 
ATOM 1212 C CA  ? TYR A 1 154 ?  19.144   4.776  -1.687 1.000 94.250 ? 154 TYR A CA  1 
ATOM 1213 C C   ? TYR A 1 154 ?  20.105   5.066  -0.540 1.000 94.250 ? 154 TYR A C   1 
ATOM 1214 C CB  ? TYR A 1 154 ?  17.809   4.268  -1.134 1.000 94.250 ? 154 TYR A CB  1 
ATOM 1215 O O   ? TYR A 1 154 ?  19.715   5.652   0.472 1.000 94.250 ? 154 TYR A O   1 
ATOM 1216 C CG  ? TYR A 1 154 ?  16.676   4.333  -2.129 1.000 94.250 ? 154 TYR A CG  1 
ATOM 1217 C CD1 ? TYR A 1 154 ?  16.049   5.541  -2.422 1.000 94.250 ? 154 TYR A CD1 1 
ATOM 1218 C CD2 ? TYR A 1 154 ?  16.230   3.186  -2.777 1.000 94.250 ? 154 TYR A CD2 1 
ATOM 1219 C CE1 ? TYR A 1 154 ?  15.003   5.605  -3.336 1.000 94.250 ? 154 TYR A CE1 1 
ATOM 1220 C CE2 ? TYR A 1 154 ?  15.185   3.238  -3.693 1.000 94.250 ? 154 TYR A CE2 1 
ATOM 1221 O OH  ? TYR A 1 154 ?  13.544   4.508  -4.873 1.000 94.250 ? 154 TYR A OH  1 
ATOM 1222 C CZ  ? TYR A 1 154 ?  14.579   4.450  -3.966 1.000 94.250 ? 154 TYR A CZ  1 
ATOM 1223 N N   ? GLY A 1 155 ?  21.360   4.647  -0.626 1.000 93.500 ? 155 GLY A N   1 
ATOM 1224 C CA  ? GLY A 1 155 ?  22.381   5.012   0.343 1.000 93.500 ? 155 GLY A CA  1 
ATOM 1225 C C   ? GLY A 1 155 ?  22.118   4.448   1.727 1.000 93.500 ? 155 GLY A C   1 
ATOM 1226 O O   ? GLY A 1 155 ?  22.393   5.105   2.733 1.000 93.500 ? 155 GLY A O   1 
ATOM 1227 N N   ? GLY A 1 156 ?  21.382   3.276   1.832 1.000 93.960 ? 156 GLY A N   1 
ATOM 1228 C CA  ? GLY A 1 156 ?  21.178   2.571   3.087 1.000 93.960 ? 156 GLY A CA  1 
ATOM 1229 C C   ? GLY A 1 156 ?  19.907   2.983   3.804 1.000 93.960 ? 156 GLY A C   1 
ATOM 1230 O O   ? GLY A 1 156 ?  19.675   2.586   4.947 1.000 93.960 ? 156 GLY A O   1 
ATOM 1231 N N   ? ARG A 1 157 ?  19.077   3.732   3.230 1.000 94.080 ? 157 ARG A N   1 
ATOM 1232 C CA  ? ARG A 1 157 ?  17.875   4.302   3.829 1.000 94.080 ? 157 ARG A CA  1 
ATOM 1233 C C   ? ARG A 1 157 ?  16.722   3.304   3.800 1.000 94.080 ? 157 ARG A C   1 
ATOM 1234 C CB  ? ARG A 1 157 ?  17.472   5.589   3.106 1.000 94.080 ? 157 ARG A CB  1 
ATOM 1235 O O   ? ARG A 1 157 ?  15.715   3.491   4.486 1.000 94.080 ? 157 ARG A O   1 
ATOM 1236 C CG  ? ARG A 1 157 ?  18.425   6.751   3.340 1.000 94.080 ? 157 ARG A CG  1 
ATOM 1237 C CD  ? ARG A 1 157 ?  17.989   7.999   2.585 1.000 94.080 ? 157 ARG A CD  1 
ATOM 1238 N NE  ? ARG A 1 157 ?  18.893   9.119   2.827 1.000 94.080 ? 157 ARG A NE  1 
ATOM 1239 N NH1 ? ARG A 1 157 ?  18.124  10.391   1.058 1.000 94.080 ? 157 ARG A NH1 1 
ATOM 1240 N NH2 ? ARG A 1 157 ?  19.800  11.187   2.405 1.000 94.080 ? 157 ARG A NH2 1 
ATOM 1241 C CZ  ? ARG A 1 157 ?  18.937  10.230   2.096 1.000 94.080 ? 157 ARG A CZ  1 
ATOM 1242 N N   ? VAL A 1 158 ?  16.840   2.182   2.987 1.000 96.100 ? 158 VAL A N   1 
ATOM 1243 C CA  ? VAL A 1 158 ?  15.808   1.152   2.913 1.000 96.100 ? 158 VAL A CA  1 
ATOM 1244 C C   ? VAL A 1 158 ?  15.971   0.172   4.072 1.000 96.100 ? 158 VAL A C   1 
ATOM 1245 C CB  ? VAL A 1 158 ?  15.856   0.397   1.565 1.000 96.100 ? 158 VAL A CB  1 
ATOM 1246 O O   ? VAL A 1 158 ?  16.952  -0.574   4.129 1.000 96.100 ? 158 VAL A O   1 
ATOM 1247 C CG1 ? VAL A 1 158 ?  14.778  -0.684   1.513 1.000 96.100 ? 158 VAL A CG1 1 
ATOM 1248 C CG2 ? VAL A 1 158 ?  15.696   1.373   0.401 1.000 96.100 ? 158 VAL A CG2 1 
ATOM 1249 N N   ? HIS A 1 159 ?  14.964   0.065   5.044 1.000 94.540 ? 159 HIS A N   1 
ATOM 1250 C CA  ? HIS A 1 159 ?  14.965  -0.705   6.283 1.000 94.540 ? 159 HIS A CA  1 
ATOM 1251 C C   ? HIS A 1 159 ?  14.298  -2.063   6.088 1.000 94.540 ? 159 HIS A C   1 
ATOM 1252 C CB  ? HIS A 1 159 ?  14.261   0.071   7.397 1.000 94.540 ? 159 HIS A CB  1 
ATOM 1253 O O   ? HIS A 1 159 ?  13.600  -2.280   5.096 1.000 94.540 ? 159 HIS A O   1 
ATOM 1254 C CG  ? HIS A 1 159 ?  14.565  -0.440   8.769 1.000 94.540 ? 159 HIS A CG  1 
ATOM 1255 C CD2 ? HIS A 1 159 ?  15.433   0.000   9.710 1.000 94.540 ? 159 HIS A CD2 1 
ATOM 1256 N ND1 ? HIS A 1 159 ?  13.937  -1.543   9.308 1.000 94.540 ? 159 HIS A ND1 1 
ATOM 1257 C CE1 ? HIS A 1 159 ?  14.407  -1.758  10.525 1.000 94.540 ? 159 HIS A CE1 1 
ATOM 1258 N NE2 ? HIS A 1 159 ?  15.316  -0.836  10.793 1.000 94.540 ? 159 HIS A NE2 1 
ATOM 1259 N N   ? PRO A 1 160 ?  14.570  -2.980   7.082 1.000 95.320 ? 160 PRO A N   1 
ATOM 1260 C CA  ? PRO A 1 160 ?  13.991  -4.321   6.971 1.000 95.320 ? 160 PRO A CA  1 
ATOM 1261 C C   ? PRO A 1 160 ?  12.465  -4.306   6.960 1.000 95.320 ? 160 PRO A C   1 
ATOM 1262 C CB  ? PRO A 1 160 ?  14.522  -5.038   8.214 1.000 95.320 ? 160 PRO A CB  1 
ATOM 1263 O O   ? PRO A 1 160 ?  11.837  -5.298   6.581 1.000 95.320 ? 160 PRO A O   1 
ATOM 1264 C CG  ? PRO A 1 160 ?  15.820  -4.363   8.520 1.000 95.320 ? 160 PRO A CG  1 
ATOM 1265 C CD  ? PRO A 1 160 ?  15.692  -2.906   8.179 1.000 95.320 ? 160 PRO A CD  1 
ATOM 1266 N N   ? TYR A 1 161 ?  11.803  -3.201   7.355 1.000 96.130 ? 161 TYR A N   1 
ATOM 1267 C CA  ? TYR A 1 161 ?  10.351  -3.068   7.377 1.000 96.130 ? 161 TYR A CA  1 
ATOM 1268 C C   ? TYR A 1 161 ?   9.832  -2.519   6.053 1.000 96.130 ? 161 TYR A C   1 
ATOM 1269 C CB  ? TYR A 1 161 ?   9.912  -2.156   8.527 1.000 96.130 ? 161 TYR A CB  1 
ATOM 1270 O O   ? TYR A 1 161 ?   8.645  -2.212   5.923 1.000 96.130 ? 161 TYR A O   1 
ATOM 1271 C CG  ? TYR A 1 161 ?  10.136  -2.754   9.895 1.000 96.130 ? 161 TYR A CG  1 
ATOM 1272 C CD1 ? TYR A 1 161 ?   9.169  -3.560  10.492 1.000 96.130 ? 161 TYR A CD1 1 
ATOM 1273 C CD2 ? TYR A 1 161 ?  11.315  -2.513  10.594 1.000 96.130 ? 161 TYR A CD2 1 
ATOM 1274 C CE1 ? TYR A 1 161 ?   9.371  -4.111  11.753 1.000 96.130 ? 161 TYR A CE1 1 
ATOM 1275 C CE2 ? TYR A 1 161 ?  11.527  -3.059  11.855 1.000 96.130 ? 161 TYR A CE2 1 
ATOM 1276 O OH  ? TYR A 1 161 ?  10.755  -4.399  13.674 1.000 96.130 ? 161 TYR A OH  1 
ATOM 1277 C CZ  ? TYR A 1 161 ?  10.551  -3.856  12.425 1.000 96.130 ? 161 TYR A CZ  1 
ATOM 1278 N N   ? MET A 1 162 ?  10.774  -2.433   5.081 1.000 97.330 ? 162 MET A N   1 
ATOM 1279 C CA  ? MET A 1 162 ?  10.439  -1.959   3.741 1.000 97.330 ? 162 MET A CA  1 
ATOM 1280 C C   ? MET A 1 162 ?  10.792  -3.006   2.689 1.000 97.330 ? 162 MET A C   1 
ATOM 1281 C CB  ? MET A 1 162 ?  11.165  -0.647   3.437 1.000 97.330 ? 162 MET A CB  1 
ATOM 1282 O O   ? MET A 1 162 ?  11.687  -3.827   2.901 1.000 97.330 ? 162 MET A O   1 
ATOM 1283 C CG  ? MET A 1 162 ?  10.769   0.499   4.353 1.000 97.330 ? 162 MET A CG  1 
ATOM 1284 S SD  ? MET A 1 162 ?  11.822   1.983   4.118 1.000 97.330 ? 162 MET A SD  1 
ATOM 1285 C CE  ? MET A 1 162 ?  11.110   3.084   5.372 1.000 97.330 ? 162 MET A CE  1 
ATOM 1286 N N   ? ILE A 1 163 ?   9.977  -2.911   1.527 1.000 96.970 ? 163 ILE A N   1 
ATOM 1287 C CA  ? ILE A 1 163 ?  10.201  -3.778   0.375 1.000 96.970 ? 163 ILE A CA  1 
ATOM 1288 C C   ? ILE A 1 163 ?  10.210  -2.945  -0.904 1.000 96.970 ? 163 ILE A C   1 
ATOM 1289 C CB  ? ILE A 1 163 ?   9.128  -4.886   0.286 1.000 96.970 ? 163 ILE A CB  1 
ATOM 1290 O O   ? ILE A 1 163 ?   9.479  -1.957  -1.014 1.000 96.970 ? 163 ILE A O   1 
ATOM 1291 C CG1 ? ILE A 1 163 ?   9.483  -5.885  -0.822 1.000 96.970 ? 163 ILE A CG1 1 
ATOM 1292 C CG2 ? ILE A 1 163 ?   7.742  -4.279   0.052 1.000 96.970 ? 163 ILE A CG2 1 
ATOM 1293 C CD1 ? ILE A 1 163 ?   8.657  -7.163  -0.791 1.000 96.970 ? 163 ILE A CD1 1 
ATOM 1294 N N   ? CYS A 1 164 ?  11.140  -3.378  -1.841 1.000 96.730 ? 164 CYS A N   1 
ATOM 1295 C CA  ? CYS A 1 164 ?  11.256  -2.652  -3.100 1.000 96.730 ? 164 CYS A CA  1 
ATOM 1296 C C   ? CYS A 1 164 ?  10.697  -3.472  -4.257 1.000 96.730 ? 164 CYS A C   1 
ATOM 1297 C CB  ? CYS A 1 164 ?  12.714  -2.289  -3.378 1.000 96.730 ? 164 CYS A CB  1 
ATOM 1298 O O   ? CYS A 1 164 ?  10.776  -4.702  -4.246 1.000 96.730 ? 164 CYS A O   1 
ATOM 1299 S SG  ? CYS A 1 164 ?  13.422  -1.145  -2.173 1.000 96.730 ? 164 CYS A SG  1 
ATOM 1300 N N   ? ALA A 1 165 ?  10.143  -2.736  -5.220 1.000 96.870 ? 165 ALA A N   1 
ATOM 1301 C CA  ? ALA A 1 165 ?   9.602  -3.346  -6.432 1.000 96.870 ? 165 ALA A CA  1 
ATOM 1302 C C   ? ALA A 1 165 ?   9.823  -2.447  -7.645 1.000 96.870 ? 165 ALA A C   1 
ATOM 1303 C CB  ? ALA A 1 165 ?   8.115  -3.644  -6.259 1.000 96.870 ? 165 ALA A CB  1 
ATOM 1304 O O   ? ALA A 1 165 ?   9.745  -1.220  -7.539 1.000 96.870 ? 165 ALA A O   1 
ATOM 1305 N N   ? GLY A 1 166 ?  10.213  -3.064  -8.673 1.000 95.310 ? 166 GLY A N   1 
ATOM 1306 C CA  ? GLY A 1 166 ?  10.455  -2.329  -9.904 1.000 95.310 ? 166 GLY A CA  1 
ATOM 1307 C C   ? GLY A 1 166 ?  11.424  -3.030 -10.837 1.000 95.310 ? 166 GLY A C   1 
ATOM 1308 O O   ? GLY A 1 166 ?  12.004  -4.057 -10.480 1.000 95.310 ? 166 GLY A O   1 
ATOM 1309 N N   ? TYR A 1 167 ?  11.549  -2.536 -12.067 1.000 93.040 ? 167 TYR A N   1 
ATOM 1310 C CA  ? TYR A 1 167 ?  12.473  -3.072 -13.060 1.000 93.040 ? 167 TYR A CA  1 
ATOM 1311 C C   ? TYR A 1 167 ?  13.808  -2.339 -13.015 1.000 93.040 ? 167 TYR A C   1 
ATOM 1312 C CB  ? TYR A 1 167 ?  11.869  -2.972 -14.465 1.000 93.040 ? 167 TYR A CB  1 
ATOM 1313 O O   ? TYR A 1 167 ?  13.848  -1.121 -12.825 1.000 93.040 ? 167 TYR A O   1 
ATOM 1314 C CG  ? TYR A 1 167 ?  10.747  -3.950 -14.714 1.000 93.040 ? 167 TYR A CG  1 
ATOM 1315 C CD1 ? TYR A 1 167 ?  11.013  -5.286 -15.005 1.000 93.040 ? 167 TYR A CD1 1 
ATOM 1316 C CD2 ? TYR A 1 167 ?   9.419  -3.541 -14.660 1.000 93.040 ? 167 TYR A CD2 1 
ATOM 1317 C CE1 ? TYR A 1 167 ?   9.982  -6.191 -15.238 1.000 93.040 ? 167 TYR A CE1 1 
ATOM 1318 C CE2 ? TYR A 1 167 ?   8.380  -4.437 -14.891 1.000 93.040 ? 167 TYR A CE2 1 
ATOM 1319 O OH  ? TYR A 1 167 ?   7.647  -6.649 -15.407 1.000 93.040 ? 167 TYR A OH  1 
ATOM 1320 C CZ  ? TYR A 1 167 ?   8.671  -5.758 -15.178 1.000 93.040 ? 167 TYR A CZ  1 
ATOM 1321 N N   ? SER A 1 168 ?  14.878  -3.100 -13.186 1.000 87.380 ? 168 SER A N   1 
ATOM 1322 C CA  ? SER A 1 168 ?  16.214  -2.514 -13.231 1.000 87.380 ? 168 SER A CA  1 
ATOM 1323 C C   ? SER A 1 168 ?  16.357  -1.554 -14.407 1.000 87.380 ? 168 SER A C   1 
ATOM 1324 C CB  ? SER A 1 168 ?  17.277  -3.610 -13.325 1.000 87.380 ? 168 SER A CB  1 
ATOM 1325 O O   ? SER A 1 168 ?  17.203  -0.657 -14.384 1.000 87.380 ? 168 SER A O   1 
ATOM 1326 O OG  ? SER A 1 168 ?  17.024  -4.463 -14.428 1.000 87.380 ? 168 SER A OG  1 
ATOM 1327 N N   ? THR A 1 169 ?  15.555  -1.719 -15.405 1.000 90.010 ? 169 THR A N   1 
ATOM 1328 C CA  ? THR A 1 169 ?  15.586  -0.875 -16.594 1.000 90.010 ? 169 THR A CA  1 
ATOM 1329 C C   ? THR A 1 169 ?  14.693   0.349 -16.411 1.000 90.010 ? 169 THR A C   1 
ATOM 1330 C CB  ? THR A 1 169 ?  15.141  -1.656 -17.845 1.000 90.010 ? 169 THR A CB  1 
ATOM 1331 O O   ? THR A 1 169 ?  14.726   1.275 -17.225 1.000 90.010 ? 169 THR A O   1 
ATOM 1332 C CG2 ? THR A 1 169 ?  16.182  -2.697 -18.242 1.000 90.010 ? 169 THR A CG2 1 
ATOM 1333 O OG1 ? THR A 1 169 ?  13.900  -2.317 -17.572 1.000 90.010 ? 169 THR A OG1 1 
ATOM 1334 N N   ? GLY A 1 170 ?  13.938   0.409 -15.362 1.000 91.430 ? 170 GLY A N   1 
ATOM 1335 C CA  ? GLY A 1 170 ?  12.987   1.488 -15.148 1.000 91.430 ? 170 GLY A CA  1 
ATOM 1336 C C   ? GLY A 1 170 ?  11.776   1.406 -16.058 1.000 91.430 ? 170 GLY A C   1 
ATOM 1337 O O   ? GLY A 1 170 ?  11.489   0.349 -16.624 1.000 91.430 ? 170 GLY A O   1 
ATOM 1338 N N   ? GLY A 1 171 ?  10.876   2.435 -15.955 1.000 90.790 ? 171 GLY A N   1 
ATOM 1339 C CA  ? GLY A 1 171 ?   9.802   2.491 -16.934 1.000 90.790 ? 171 GLY A CA  1 
ATOM 1340 C C   ? GLY A 1 171 ?   8.463   2.047 -16.377 1.000 90.790 ? 171 GLY A C   1 
ATOM 1341 O O   ? GLY A 1 171 ?   7.419   2.300 -16.981 1.000 90.790 ? 171 GLY A O   1 
ATOM 1342 N N   ? LYS A 1 172 ?   8.501   1.425 -15.248 1.000 93.210 ? 172 LYS A N   1 
ATOM 1343 C CA  ? LYS A 1 172 ?   7.274   0.989 -14.587 1.000 93.210 ? 172 LYS A CA  1 
ATOM 1344 C C   ? LYS A 1 172 ?   7.333   1.258 -13.086 1.000 93.210 ? 172 LYS A C   1 
ATOM 1345 C CB  ? LYS A 1 172 ?   7.025  -0.498 -14.844 1.000 93.210 ? 172 LYS A CB  1 
ATOM 1346 O O   ? LYS A 1 172 ?   8.308   0.898 -12.424 1.000 93.210 ? 172 LYS A O   1 
ATOM 1347 C CG  ? LYS A 1 172 ?   6.890  -0.857 -16.317 1.000 93.210 ? 172 LYS A CG  1 
ATOM 1348 C CD  ? LYS A 1 172 ?   6.577  -2.336 -16.504 1.000 93.210 ? 172 LYS A CD  1 
ATOM 1349 C CE  ? LYS A 1 172 ?   6.399  -2.688 -17.975 1.000 93.210 ? 172 LYS A CE  1 
ATOM 1350 N NZ  ? LYS A 1 172 ?   6.010  -4.119 -18.159 1.000 93.210 ? 172 LYS A NZ  1 
ATOM 1351 N N   ? ASP A 1 173 ?   6.183   1.776 -12.517 1.000 93.000 ? 173 ASP A N   1 
ATOM 1352 C CA  ? ASP A 1 173 ?   6.192   2.069 -11.087 1.000 93.000 ? 173 ASP A CA  1 
ATOM 1353 C C   ? ASP A 1 173 ?   4.886   2.732 -10.654 1.000 93.000 ? 173 ASP A C   1 
ATOM 1354 C CB  ? ASP A 1 173 ?   7.380   2.965 -10.730 1.000 93.000 ? 173 ASP A CB  1 
ATOM 1355 O O   ? ASP A 1 173 ?   4.046   3.067 -11.492 1.000 93.000 ? 173 ASP A O   1 
ATOM 1356 C CG  ? ASP A 1 173 ?   7.799   2.843  -9.275 1.000 93.000 ? 173 ASP A CG  1 
ATOM 1357 O OD1 ? ASP A 1 173 ?   7.188   2.047  -8.529 1.000 93.000 ? 173 ASP A OD1 1 
ATOM 1358 O OD2 ? ASP A 1 173 ?   8.746   3.550  -8.871 1.000 93.000 ? 173 ASP A OD2 1 
ATOM 1359 N N   ? SER A 1 174 ?   4.638   2.657  -9.315 1.000 93.490 ? 174 SER A N   1 
ATOM 1360 C CA  ? SER A 1 174 ?   3.613   3.510  -8.723 1.000 93.490 ? 174 SER A CA  1 
ATOM 1361 C C   ? SER A 1 174 ?   4.119   4.937  -8.538 1.000 93.490 ? 174 SER A C   1 
ATOM 1362 C CB  ? SER A 1 174 ?   3.155   2.944  -7.378 1.000 93.490 ? 174 SER A CB  1 
ATOM 1363 O O   ? SER A 1 174 ?   5.325   5.163  -8.419 1.000 93.490 ? 174 SER A O   1 
ATOM 1364 O OG  ? SER A 1 174 ?   4.229   2.917  -6.453 1.000 93.490 ? 174 SER A OG  1 
ATOM 1365 N N   ? CYS A 1 175 ?   3.173   5.856  -8.505 1.000 92.830 ? 175 CYS A N   1 
ATOM 1366 C CA  ? CYS A 1 175 ?   3.582   7.254  -8.424 1.000 92.830 ? 175 CYS A CA  1 
ATOM 1367 C C   ? CYS A 1 175 ?   2.583   8.068  -7.610 1.000 92.830 ? 175 CYS A C   1 
ATOM 1368 C CB  ? CYS A 1 175 ?   3.723   7.853  -9.823 1.000 92.830 ? 175 CYS A CB  1 
ATOM 1369 O O   ? CYS A 1 175 ?   1.729   7.504  -6.924 1.000 92.830 ? 175 CYS A O   1 
ATOM 1370 S SG  ? CYS A 1 175 ?   4.844   9.268  -9.899 1.000 92.830 ? 175 CYS A SG  1 
ATOM 1371 N N   ? GLN A 1 176 ?   2.757   9.453  -7.734 1.000 92.580 ? 176 GLN A N   1 
ATOM 1372 C CA  ? GLN A 1 176 ?   1.960  10.376  -6.933 1.000 92.580 ? 176 GLN A CA  1 
ATOM 1373 C C   ? GLN A 1 176 ?   0.474  10.041  -7.023 1.000 92.580 ? 176 GLN A C   1 
ATOM 1374 C CB  ? GLN A 1 176 ?   2.201  11.819  -7.378 1.000 92.580 ? 176 GLN A CB  1 
ATOM 1375 O O   ? GLN A 1 176 ?  -0.047   9.797  -8.113 1.000 92.580 ? 176 GLN A O   1 
ATOM 1376 C CG  ? GLN A 1 176 ?   3.583  12.350  -7.022 1.000 92.580 ? 176 GLN A CG  1 
ATOM 1377 C CD  ? GLN A 1 176 ?   4.676  11.786  -7.911 1.000 92.580 ? 176 GLN A CD  1 
ATOM 1378 N NE2 ? GLN A 1 176 ?   5.860  11.588  -7.341 1.000 92.580 ? 176 GLN A NE2 1 
ATOM 1379 O OE1 ? GLN A 1 176 ?   4.457  11.530  -9.099 1.000 92.580 ? 176 GLN A OE1 1 
ATOM 1380 N N   ? GLY A 1 177 ?  -0.125  10.019  -5.796 1.000 92.490 ? 177 GLY A N   1 
ATOM 1381 C CA  ? GLY A 1 177 ?  -1.551   9.738  -5.745 1.000 92.490 ? 177 GLY A CA  1 
ATOM 1382 C C   ? GLY A 1 177 ?  -1.861   8.286  -5.435 1.000 92.490 ? 177 GLY A C   1 
ATOM 1383 O O   ? GLY A 1 177 ?  -2.989   7.952  -5.065 1.000 92.490 ? 177 GLY A O   1 
ATOM 1384 N N   ? ASP A 1 178 ?  -0.898   7.425  -5.510 1.000 95.920 ? 178 ASP A N   1 
ATOM 1385 C CA  ? ASP A 1 178 ?  -1.121   6.003  -5.267 1.000 95.920 ? 178 ASP A CA  1 
ATOM 1386 C C   ? ASP A 1 178 ?  -0.675   5.610  -3.861 1.000 95.920 ? 178 ASP A C   1 
ATOM 1387 C CB  ? ASP A 1 178 ?  -0.384   5.159  -6.309 1.000 95.920 ? 178 ASP A CB  1 
ATOM 1388 O O   ? ASP A 1 178 ?  -0.620   4.423  -3.531 1.000 95.920 ? 178 ASP A O   1 
ATOM 1389 C CG  ? ASP A 1 178 ?  -0.990   5.269  -7.697 1.000 95.920 ? 178 ASP A CG  1 
ATOM 1390 O OD1 ? ASP A 1 178 ?  -2.230   5.372  -7.815 1.000 95.920 ? 178 ASP A OD1 1 
ATOM 1391 O OD2 ? ASP A 1 178 ?  -0.220   5.249  -8.682 1.000 95.920 ? 178 ASP A OD2 1 
ATOM 1392 N N   ? SER A 1 179 ?  -0.145   6.645  -3.150 1.000 96.890 ? 179 SER A N   1 
ATOM 1393 C CA  ? SER A 1 179 ?   0.223   6.377  -1.764 1.000 96.890 ? 179 SER A CA  1 
ATOM 1394 C C   ? SER A 1 179 ?  -0.877   5.607  -1.040 1.000 96.890 ? 179 SER A C   1 
ATOM 1395 C CB  ? SER A 1 179 ?   0.514   7.682  -1.024 1.000 96.890 ? 179 SER A CB  1 
ATOM 1396 O O   ? SER A 1 179 ?  -2.061   5.906  -1.201 1.000 96.890 ? 179 SER A O   1 
ATOM 1397 O OG  ? SER A 1 179 ?   1.684   8.299  -1.533 1.000 96.890 ? 179 SER A OG  1 
ATOM 1398 N N   ? GLY A 1 180 ?  -0.348   4.524  -0.342 1.000 97.780 ? 180 GLY A N   1 
ATOM 1399 C CA  ? GLY A 1 180 ?  -1.323   3.761   0.420 1.000 97.780 ? 180 GLY A CA  1 
ATOM 1400 C C   ? GLY A 1 180 ?  -1.944   2.625  -0.371 1.000 97.780 ? 180 GLY A C   1 
ATOM 1401 O O   ? GLY A 1 180 ?  -2.628   1.769   0.194 1.000 97.780 ? 180 GLY A O   1 
ATOM 1402 N N   ? GLY A 1 181 ?  -1.742   2.652  -1.627 1.000 97.370 ? 181 GLY A N   1 
ATOM 1403 C CA  ? GLY A 1 181 ?  -2.244   1.608  -2.506 1.000 97.370 ? 181 GLY A CA  1 
ATOM 1404 C C   ? GLY A 1 181 ?  -1.578   0.264  -2.278 1.000 97.370 ? 181 GLY A C   1 
ATOM 1405 O O   ? GLY A 1 181 ?  -0.473   0.197  -1.736 1.000 97.370 ? 181 GLY A O   1 
ATOM 1406 N N   ? PRO A 1 182 ?  -2.208  -0.838  -2.828 1.000 97.750 ? 182 PRO A N   1 
ATOM 1407 C CA  ? PRO A 1 182 ?  -1.747  -2.197  -2.533 1.000 97.750 ? 182 PRO A CA  1 
ATOM 1408 C C   ? PRO A 1 182 ?  -0.709  -2.699  -3.533 1.000 97.750 ? 182 PRO A C   1 
ATOM 1409 C CB  ? PRO A 1 182 ?  -3.030  -3.029  -2.613 1.000 97.750 ? 182 PRO A CB  1 
ATOM 1410 O O   ? PRO A 1 182 ?  -0.816  -2.423  -4.731 1.000 97.750 ? 182 PRO A O   1 
ATOM 1411 C CG  ? PRO A 1 182 ?  -3.864  -2.345  -3.648 1.000 97.750 ? 182 PRO A CG  1 
ATOM 1412 C CD  ? PRO A 1 182 ?  -3.667  -0.862  -3.516 1.000 97.750 ? 182 PRO A CD  1 
ATOM 1413 N N   ? LEU A 1 183 ?   0.337  -3.317  -3.077 1.000 98.080 ? 183 LEU A N   1 
ATOM 1414 C CA  ? LEU A 1 183 ?   1.212  -4.228  -3.807 1.000 98.080 ? 183 LEU A CA  1 
ATOM 1415 C C   ? LEU A 1 183 ?   0.824  -5.680  -3.548 1.000 98.080 ? 183 LEU A C   1 
ATOM 1416 C CB  ? LEU A 1 183 ?   2.674  -4.000  -3.411 1.000 98.080 ? 183 LEU A CB  1 
ATOM 1417 O O   ? LEU A 1 183 ?   1.093  -6.216  -2.471 1.000 98.080 ? 183 LEU A O   1 
ATOM 1418 C CG  ? LEU A 1 183 ?   3.724  -4.745  -4.237 1.000 98.080 ? 183 LEU A CG  1 
ATOM 1419 C CD1 ? LEU A 1 183 ?   3.838  -4.130  -5.628 1.000 98.080 ? 183 LEU A CD1 1 
ATOM 1420 C CD2 ? LEU A 1 183 ?   5.073  -4.728  -3.527 1.000 98.080 ? 183 LEU A CD2 1 
ATOM 1421 N N   ? ILE A 1 184 ?   0.205  -6.343  -4.592 1.000 97.810 ? 184 ILE A N   1 
ATOM 1422 C CA  ? ILE A 1 184 ?  -0.375  -7.672  -4.428 1.000 97.810 ? 184 ILE A CA  1 
ATOM 1423 C C   ? ILE A 1 184 ?   0.472  -8.700  -5.174 1.000 97.810 ? 184 ILE A C   1 
ATOM 1424 C CB  ? ILE A 1 184 ?  -1.836  -7.716  -4.930 1.000 97.810 ? 184 ILE A CB  1 
ATOM 1425 O O   ? ILE A 1 184 ?   0.743  -8.543  -6.367 1.000 97.810 ? 184 ILE A O   1 
ATOM 1426 C CG1 ? ILE A 1 184 ?  -2.685  -6.674  -4.193 1.000 97.810 ? 184 ILE A CG1 1 
ATOM 1427 C CG2 ? ILE A 1 184 ?  -2.423  -9.121  -4.759 1.000 97.810 ? 184 ILE A CG2 1 
ATOM 1428 C CD1 ? ILE A 1 184 ?  -2.786  -6.907  -2.692 1.000 97.810 ? 184 ILE A CD1 1 
ATOM 1429 N N   ? CYS A 1 185 ?   0.841  -9.718  -4.449 1.000 97.400 ? 185 CYS A N   1 
ATOM 1430 C CA  ? CYS A 1 185 ?   1.588 -10.847  -4.991 1.000 97.400 ? 185 CYS A CA  1 
ATOM 1431 C C   ? CYS A 1 185 ?   0.869 -12.161  -4.714 1.000 97.400 ? 185 CYS A C   1 
ATOM 1432 C CB  ? CYS A 1 185 ?   2.997 -10.891  -4.400 1.000 97.400 ? 185 CYS A CB  1 
ATOM 1433 O O   ? CYS A 1 185 ?   0.539 -12.463  -3.565 1.000 97.400 ? 185 CYS A O   1 
ATOM 1434 S SG  ? CYS A 1 185 ?   3.854  -9.302  -4.442 1.000 97.400 ? 185 CYS A SG  1 
ATOM 1435 N N   ? ASN A 1 186 ?   0.588 -12.902  -5.795 1.000 95.290 ? 186 ASN A N   1 
ATOM 1436 C CA  ? ASN A 1 186 ?  -0.084 -14.189  -5.648 1.000 95.290 ? 186 ASN A CA  1 
ATOM 1437 C C   ? ASN A 1 186 ?  -1.364 -14.061  -4.826 1.000 95.290 ? 186 ASN A C   1 
ATOM 1438 C CB  ? ASN A 1 186 ?   0.855 -15.215  -5.011 1.000 95.290 ? 186 ASN A CB  1 
ATOM 1439 O O   ? ASN A 1 186 ?  -1.630 -14.888  -3.952 1.000 95.290 ? 186 ASN A O   1 
ATOM 1440 C CG  ? ASN A 1 186 ?   2.086 -15.483  -5.856 1.000 95.290 ? 186 ASN A CG  1 
ATOM 1441 N ND2 ? ASN A 1 186 ?   3.202 -15.777  -5.200 1.000 95.290 ? 186 ASN A ND2 1 
ATOM 1442 O OD1 ? ASN A 1 186 ?   2.033 -15.426  -7.087 1.000 95.290 ? 186 ASN A OD1 1 
ATOM 1443 N N   ? GLY A 1 187 ?  -2.051 -12.971  -4.949 1.000 94.800 ? 187 GLY A N   1 
ATOM 1444 C CA  ? GLY A 1 187 ?  -3.370 -12.797  -4.362 1.000 94.800 ? 187 GLY A CA  1 
ATOM 1445 C C   ? GLY A 1 187 ?  -3.325 -12.284  -2.935 1.000 94.800 ? 187 GLY A C   1 
ATOM 1446 O O   ? GLY A 1 187 ?  -4.337 -12.301  -2.231 1.000 94.800 ? 187 GLY A O   1 
ATOM 1447 N N   ? VAL A 1 188 ?  -2.149 -11.878  -2.467 1.000 96.730 ? 188 VAL A N   1 
ATOM 1448 C CA  ? VAL A 1 188 ?  -1.995 -11.413  -1.092 1.000 96.730 ? 188 VAL A CA  1 
ATOM 1449 C C   ? VAL A 1 188 ?  -1.339 -10.034  -1.084 1.000 96.730 ? 188 VAL A C   1 
ATOM 1450 C CB  ? VAL A 1 188 ?  -1.164 -12.404  -0.247 1.000 96.730 ? 188 VAL A CB  1 
ATOM 1451 O O   ? VAL A 1 188 ?  -0.498  -9.735  -1.935 1.000 96.730 ? 188 VAL A O   1 
ATOM 1452 C CG1 ? VAL A 1 188 ?  -1.873 -13.753  -0.146 1.000 96.730 ? 188 VAL A CG1 1 
ATOM 1453 C CG2 ? VAL A 1 188 ?   0.232 -12.573  -0.844 1.000 96.730 ? 188 VAL A CG2 1 
ATOM 1454 N N   ? ILE A 1 189 ?  -1.686  -9.225  -0.050 1.000 97.700 ? 189 ILE A N   1 
ATOM 1455 C CA  ? ILE A 1 189 ?  -1.104  -7.893   0.076 1.000 97.700 ? 189 ILE A CA  1 
ATOM 1456 C C   ? ILE A 1 189 ?   0.304  -7.998   0.659 1.000 97.700 ? 189 ILE A C   1 
ATOM 1457 C CB  ? ILE A 1 189 ?  -1.981  -6.973   0.954 1.000 97.700 ? 189 ILE A CB  1 
ATOM 1458 O O   ? ILE A 1 189 ?   0.488  -8.517   1.762 1.000 97.700 ? 189 ILE A O   1 
ATOM 1459 C CG1 ? ILE A 1 189 ?  -1.373  -5.568   1.030 1.000 97.700 ? 189 ILE A CG1 1 
ATOM 1460 C CG2 ? ILE A 1 189 ?  -2.157  -7.570   2.353 1.000 97.700 ? 189 ILE A CG2 1 
ATOM 1461 C CD1 ? ILE A 1 189 ?  -2.303  -4.522   1.628 1.000 97.700 ? 189 ILE A CD1 1 
ATOM 1462 N N   ? GLU A 1 190 ?   1.282  -7.502  -0.106 1.000 97.640 ? 190 GLU A N   1 
ATOM 1463 C CA  ? GLU A 1 190 ?   2.683  -7.626   0.287 1.000 97.640 ? 190 GLU A CA  1 
ATOM 1464 C C   ? GLU A 1 190 ?   3.266  -6.272   0.682 1.000 97.640 ? 190 GLU A C   1 
ATOM 1465 C CB  ? GLU A 1 190 ?   3.506  -8.243  -0.846 1.000 97.640 ? 190 GLU A CB  1 
ATOM 1466 O O   ? GLU A 1 190 ?   4.195  -6.203   1.489 1.000 97.640 ? 190 GLU A O   1 
ATOM 1467 C CG  ? GLU A 1 190 ?   3.234  -9.724  -1.068 1.000 97.640 ? 190 GLU A CG  1 
ATOM 1468 C CD  ? GLU A 1 190 ?   3.576 -10.584   0.138 1.000 97.640 ? 190 GLU A CD  1 
ATOM 1469 O OE1 ? GLU A 1 190 ?   3.055 -11.718   0.242 1.000 97.640 ? 190 GLU A OE1 1 
ATOM 1470 O OE2 ? GLU A 1 190 ?   4.370 -10.120   0.986 1.000 97.640 ? 190 GLU A OE2 1 
ATOM 1471 N N   ? GLY A 1 191 ?   2.718  -5.253   0.171 1.000 97.770 ? 191 GLY A N   1 
ATOM 1472 C CA  ? GLY A 1 191 ?   3.260  -3.927   0.424 1.000 97.770 ? 191 GLY A CA  1 
ATOM 1473 C C   ? GLY A 1 191 ?   2.223  -2.826   0.306 1.000 97.770 ? 191 GLY A C   1 
ATOM 1474 O O   ? GLY A 1 191 ?   1.156  -3.031  -0.278 1.000 97.770 ? 191 GLY A O   1 
ATOM 1475 N N   ? ILE A 1 192 ?   2.595  -1.672   0.898 1.000 98.460 ? 192 ILE A N   1 
ATOM 1476 C CA  ? ILE A 1 192 ?   1.831  -0.434   0.799 1.000 98.460 ? 192 ILE A CA  1 
ATOM 1477 C C   ? ILE A 1 192 ?   2.695   0.657   0.171 1.000 98.460 ? 192 ILE A C   1 
ATOM 1478 C CB  ? ILE A 1 192 ?   1.312   0.022   2.182 1.000 98.460 ? 192 ILE A CB  1 
ATOM 1479 O O   ? ILE A 1 192 ?   3.827   0.886   0.602 1.000 98.460 ? 192 ILE A O   1 
ATOM 1480 C CG1 ? ILE A 1 192 ?   0.417  -1.059   2.799 1.000 98.460 ? 192 ILE A CG1 1 
ATOM 1481 C CG2 ? ILE A 1 192 ?   0.563   1.353   2.065 1.000 98.460 ? 192 ILE A CG2 1 
ATOM 1482 C CD1 ? ILE A 1 192 ?   0.138  -0.858   4.282 1.000 98.460 ? 192 ILE A CD1 1 
ATOM 1483 N N   ? VAL A 1 193 ?   2.169   1.186  -0.893 1.000 98.090 ? 193 VAL A N   1 
ATOM 1484 C CA  ? VAL A 1 193 ?   2.933   2.258  -1.525 1.000 98.090 ? 193 VAL A CA  1 
ATOM 1485 C C   ? VAL A 1 193 ?   3.318   3.302  -0.480 1.000 98.090 ? 193 VAL A C   1 
ATOM 1486 C CB  ? VAL A 1 193 ?   2.139   2.920  -2.673 1.000 98.090 ? 193 VAL A CB  1 
ATOM 1487 O O   ? VAL A 1 193 ?   2.449   3.902   0.157 1.000 98.090 ? 193 VAL A O   1 
ATOM 1488 C CG1 ? VAL A 1 193 ?   2.949   4.049  -3.308 1.000 98.090 ? 193 VAL A CG1 1 
ATOM 1489 C CG2 ? VAL A 1 193 ?   1.753   1.880  -3.723 1.000 98.090 ? 193 VAL A CG2 1 
ATOM 1490 N N   ? SER A 1 194 ?   4.625   3.571  -0.335 1.000 97.410 ? 194 SER A N   1 
ATOM 1491 C CA  ? SER A 1 194 ?   5.106   4.414   0.755 1.000 97.410 ? 194 SER A CA  1 
ATOM 1492 C C   ? SER A 1 194 ?   5.878   5.618   0.224 1.000 97.410 ? 194 SER A C   1 
ATOM 1493 C CB  ? SER A 1 194 ?   5.994   3.608   1.705 1.000 97.410 ? 194 SER A CB  1 
ATOM 1494 O O   ? SER A 1 194 ?   5.444   6.760   0.387 1.000 97.410 ? 194 SER A O   1 
ATOM 1495 O OG  ? SER A 1 194 ?   6.312   4.365   2.860 1.000 97.410 ? 194 SER A OG  1 
ATOM 1496 N N   ? TRP A 1 195 ?   7.015   5.379  -0.453 1.000 95.900 ? 195 TRP A N   1 
ATOM 1497 C CA  ? TRP A 1 195 ?   7.836   6.504  -0.888 1.000 95.900 ? 195 TRP A CA  1 
ATOM 1498 C C   ? TRP A 1 195 ?   8.793   6.084  -1.998 1.000 95.900 ? 195 TRP A C   1 
ATOM 1499 C CB  ? TRP A 1 195 ?   8.623   7.083   0.291 1.000 95.900 ? 195 TRP A CB  1 
ATOM 1500 O O   ? TRP A 1 195 ?   8.860   4.905  -2.355 1.000 95.900 ? 195 TRP A O   1 
ATOM 1501 C CG  ? TRP A 1 195 ?   9.623   6.134   0.880 1.000 95.900 ? 195 TRP A CG  1 
ATOM 1502 C CD1 ? TRP A 1 195 ?   9.378   5.125   1.768 1.000 95.900 ? 195 TRP A CD1 1 
ATOM 1503 C CD2 ? TRP A 1 195 ?  11.031   6.111   0.624 1.000 95.900 ? 195 TRP A CD2 1 
ATOM 1504 C CE2 ? TRP A 1 195 ?  11.577   5.059   1.393 1.000 95.900 ? 195 TRP A CE2 1 
ATOM 1505 C CE3 ? TRP A 1 195 ?  11.884   6.877  -0.181 1.000 95.900 ? 195 TRP A CE3 1 
ATOM 1506 N NE1 ? TRP A 1 195 ?  10.549   4.474   2.081 1.000 95.900 ? 195 TRP A NE1 1 
ATOM 1507 C CH2 ? TRP A 1 195 ?  13.753   5.519   0.582 1.000 95.900 ? 195 TRP A CH2 1 
ATOM 1508 C CZ2 ? TRP A 1 195 ?  12.941   4.754   1.379 1.000 95.900 ? 195 TRP A CZ2 1 
ATOM 1509 C CZ3 ? TRP A 1 195 ?  13.241   6.572  -0.193 1.000 95.900 ? 195 TRP A CZ3 1 
ATOM 1510 N N   ? GLY A 1 196 ?   9.491   6.986  -2.609 1.000 91.580 ? 196 GLY A N   1 
ATOM 1511 C CA  ? GLY A 1 196 ?  10.519   6.820  -3.624 1.000 91.580 ? 196 GLY A CA  1 
ATOM 1512 C C   ? GLY A 1 196 ?  11.049   8.137  -4.158 1.000 91.580 ? 196 GLY A C   1 
ATOM 1513 O O   ? GLY A 1 196 ?  10.521   9.202  -3.833 1.000 91.580 ? 196 GLY A O   1 
ATOM 1514 N N   ? ILE A 1 197 ?  12.254   8.044  -4.836 1.000 89.120 ? 197 ILE A N   1 
ATOM 1515 C CA  ? ILE A 1 197 ?  12.797   9.213  -5.520 1.000 89.120 ? 197 ILE A CA  1 
ATOM 1516 C C   ? ILE A 1 197 ?  12.404   9.176  -6.995 1.000 89.120 ? 197 ILE A C   1 
ATOM 1517 C CB  ? ILE A 1 197 ?  14.333   9.289  -5.376 1.000 89.120 ? 197 ILE A CB  1 
ATOM 1518 O O   ? ILE A 1 197 ?  12.838   8.293  -7.738 1.000 89.120 ? 197 ILE A O   1 
ATOM 1519 C CG1 ? ILE A 1 197 ?  14.727   9.378  -3.898 1.000 89.120 ? 197 ILE A CG1 1 
ATOM 1520 C CG2 ? ILE A 1 197 ?  14.891  10.477  -6.164 1.000 89.120 ? 197 ILE A CG2 1 
ATOM 1521 C CD1 ? ILE A 1 197 ?  16.227   9.282  -3.650 1.000 89.120 ? 197 ILE A CD1 1 
ATOM 1522 N N   ? SER A 1 198 ?  11.419   9.975  -7.273 1.000 85.970 ? 198 SER A N   1 
ATOM 1523 C CA  ? SER A 1 198 ?  10.902   9.955  -8.638 1.000 85.970 ? 198 SER A CA  1 
ATOM 1524 C C   ? SER A 1 198 ?  10.117   8.677  -8.913 1.000 85.970 ? 198 SER A C   1 
ATOM 1525 C CB  ? SER A 1 198 ?  12.044  10.089  -9.645 1.000 85.970 ? 198 SER A CB  1 
ATOM 1526 O O   ? SER A 1 198 ?   9.821   7.913  -7.991 1.000 85.970 ? 198 SER A O   1 
ATOM 1527 O OG  ? SER A 1 198 ?  11.539  10.255 -10.959 1.000 85.970 ? 198 SER A OG  1 
ATOM 1528 N N   ? CYS A 1 199 ?   9.526   8.554 -10.065 1.000 88.700 ? 199 CYS A N   1 
ATOM 1529 C CA  ? CYS A 1 199 ?   8.790   7.362 -10.473 1.000 88.700 ? 199 CYS A CA  1 
ATOM 1530 C C   ? CYS A 1 199 ?   9.359   6.784 -11.763 1.000 88.700 ? 199 CYS A C   1 
ATOM 1531 C CB  ? CYS A 1 199 ?   7.308   7.684 -10.657 1.000 88.700 ? 199 CYS A CB  1 
ATOM 1532 O O   ? CYS A 1 199 ?   9.721   7.530 -12.675 1.000 88.700 ? 199 CYS A O   1 
ATOM 1533 S SG  ? CYS A 1 199 ?   6.535   8.417  -9.199 1.000 88.700 ? 199 CYS A SG  1 
ATOM 1534 N N   ? ALA A 1 200 ?   9.473   5.362 -11.724 1.000 86.440 ? 200 ALA A N   1 
ATOM 1535 C CA  ? ALA A 1 200 ?   9.805   4.614 -12.934 1.000 86.440 ? 200 ALA A CA  1 
ATOM 1536 C C   ? ALA A 1 200 ?  11.248   4.871 -13.359 1.000 86.440 ? 200 ALA A C   1 
ATOM 1537 C CB  ? ALA A 1 200 ?   8.848   4.980 -14.065 1.000 86.440 ? 200 ALA A CB  1 
ATOM 1538 O O   ? ALA A 1 200 ?  11.592   4.721 -14.533 1.000 86.440 ? 200 ALA A O   1 
ATOM 1539 N N   ? TYR A 1 202 ?  15.112   3.952 -13.330 1.000 85.990 ? 202 TYR A N   1 
ATOM 1540 C CA  ? TYR A 1 202 ?  15.763   2.648 -13.258 1.000 85.990 ? 202 TYR A CA  1 
ATOM 1541 C C   ? TYR A 1 202 ?  16.652   2.550 -12.024 1.000 85.990 ? 202 TYR A C   1 
ATOM 1542 C CB  ? TYR A 1 202 ?  16.591   2.391 -14.521 1.000 85.990 ? 202 TYR A CB  1 
ATOM 1543 O O   ? TYR A 1 202 ?  16.835   1.464 -11.469 1.000 85.990 ? 202 TYR A O   1 
ATOM 1544 C CG  ? TYR A 1 202 ?  17.919   3.108 -14.532 1.000 85.990 ? 202 TYR A CG  1 
ATOM 1545 C CD1 ? TYR A 1 202 ?  18.026   4.411 -15.014 1.000 85.990 ? 202 TYR A CD1 1 
ATOM 1546 C CD2 ? TYR A 1 202 ?  19.070   2.485 -14.062 1.000 85.990 ? 202 TYR A CD2 1 
ATOM 1547 C CE1 ? TYR A 1 202 ?  19.248   5.075 -15.028 1.000 85.990 ? 202 TYR A CE1 1 
ATOM 1548 C CE2 ? TYR A 1 202 ?  20.297   3.139 -14.071 1.000 85.990 ? 202 TYR A CE2 1 
ATOM 1549 O OH  ? TYR A 1 202 ?  21.589   5.084 -14.566 1.000 85.990 ? 202 TYR A OH  1 
ATOM 1550 C CZ  ? TYR A 1 202 ?  20.376   4.432 -14.554 1.000 85.990 ? 202 TYR A CZ  1 
ATOM 1551 N N   ? LYS A 1 203 ?  17.107   3.739 -11.454 1.000 88.630 ? 203 LYS A N   1 
ATOM 1552 C CA  ? LYS A 1 203 ?  18.037   3.742 -10.328 1.000 88.630 ? 203 LYS A CA  1 
ATOM 1553 C C   ? LYS A 1 203 ?  17.290   3.796  -8.999 1.000 88.630 ? 203 LYS A C   1 
ATOM 1554 C CB  ? LYS A 1 203 ?  19.004   4.922 -10.434 1.000 88.630 ? 203 LYS A CB  1 
ATOM 1555 O O   ? LYS A 1 203 ?  17.843   3.442  -7.955 1.000 88.630 ? 203 LYS A O   1 
ATOM 1556 C CG  ? LYS A 1 203 ?  20.077   4.750 -11.500 1.000 88.630 ? 203 LYS A CG  1 
ATOM 1557 C CD  ? LYS A 1 203 ?  21.113   5.864 -11.435 1.000 88.630 ? 203 LYS A CD  1 
ATOM 1558 C CE  ? LYS A 1 203 ?  22.187   5.693 -12.501 1.000 88.630 ? 203 LYS A CE  1 
ATOM 1559 N NZ  ? LYS A 1 203 ?  23.191   6.797 -12.458 1.000 88.630 ? 203 LYS A NZ  1 
ATOM 1560 N N   ? TYR A 1 204 ?  15.954   4.120  -9.068 1.000 92.630 ? 204 TYR A N   1 
ATOM 1561 C CA  ? TYR A 1 204 ?  15.211   4.333  -7.831 1.000 92.630 ? 204 TYR A CA  1 
ATOM 1562 C C   ? TYR A 1 204 ?  13.881   3.590  -7.858 1.000 92.630 ? 204 TYR A C   1 
ATOM 1563 C CB  ? TYR A 1 204 ?  14.970   5.827  -7.599 1.000 92.630 ? 204 TYR A CB  1 
ATOM 1564 O O   ? TYR A 1 204 ?  12.852   4.159  -8.231 1.000 92.630 ? 204 TYR A O   1 
ATOM 1565 C CG  ? TYR A 1 204 ?  16.237   6.622  -7.393 1.000 92.630 ? 204 TYR A CG  1 
ATOM 1566 C CD1 ? TYR A 1 204 ?  16.950   6.537  -6.199 1.000 92.630 ? 204 TYR A CD1 1 
ATOM 1567 C CD2 ? TYR A 1 204 ?  16.723   7.460  -8.391 1.000 92.630 ? 204 TYR A CD2 1 
ATOM 1568 C CE1 ? TYR A 1 204 ?  18.116   7.269  -6.005 1.000 92.630 ? 204 TYR A CE1 1 
ATOM 1569 C CE2 ? TYR A 1 204 ?  17.888   8.196  -8.207 1.000 92.630 ? 204 TYR A CE2 1 
ATOM 1570 O OH  ? TYR A 1 204 ?  19.732   8.821  -6.826 1.000 92.630 ? 204 TYR A OH  1 
ATOM 1571 C CZ  ? TYR A 1 204 ?  18.577   8.094  -7.013 1.000 92.630 ? 204 TYR A CZ  1 
ATOM 1572 N N   ? PRO A 1 205 ?  13.937   2.252  -7.545 1.000 94.480 ? 205 PRO A N   1 
ATOM 1573 C CA  ? PRO A 1 205 ?  12.672   1.518  -7.472 1.000 94.480 ? 205 PRO A CA  1 
ATOM 1574 C C   ? PRO A 1 205 ?  11.716   2.091  -6.427 1.000 94.480 ? 205 PRO A C   1 
ATOM 1575 C CB  ? PRO A 1 205 ?  13.108   0.101  -7.093 1.000 94.480 ? 205 PRO A CB  1 
ATOM 1576 O O   ? PRO A 1 205 ?  12.147   2.802  -5.515 1.000 94.480 ? 205 PRO A O   1 
ATOM 1577 C CG  ? PRO A 1 205 ?  14.575   0.063  -7.379 1.000 94.480 ? 205 PRO A CG  1 
ATOM 1578 C CD  ? PRO A 1 205 ?  15.108   1.466  -7.319 1.000 94.480 ? 205 PRO A CD  1 
ATOM 1579 N N   ? GLY A 1 206 ?  10.412   1.747  -6.591 1.000 95.970 ? 206 GLY A N   1 
ATOM 1580 C CA  ? GLY A 1 206 ?   9.445   2.121  -5.572 1.000 95.970 ? 206 GLY A CA  1 
ATOM 1581 C C   ? GLY A 1 206 ?   9.678   1.424  -4.244 1.000 95.970 ? 206 GLY A C   1 
ATOM 1582 O O   ? GLY A 1 206 ?  10.057   0.251  -4.211 1.000 95.970 ? 206 GLY A O   1 
ATOM 1583 N N   ? VAL A 1 207 ?   9.427   2.130  -3.148 1.000 97.330 ? 207 VAL A N   1 
ATOM 1584 C CA  ? VAL A 1 207 ?   9.572   1.596  -1.798 1.000 97.330 ? 207 VAL A CA  1 
ATOM 1585 C C   ? VAL A 1 207 ?   8.197   1.458  -1.147 1.000 97.330 ? 207 VAL A C   1 
ATOM 1586 C CB  ? VAL A 1 207 ?  10.486   2.488  -0.930 1.000 97.330 ? 207 VAL A CB  1 
ATOM 1587 O O   ? VAL A 1 207 ?   7.397   2.396  -1.169 1.000 97.330 ? 207 VAL A O   1 
ATOM 1588 C CG1 ? VAL A 1 207 ?  10.643   1.899   0.471 1.000 97.330 ? 207 VAL A CG1 1 
ATOM 1589 C CG2 ? VAL A 1 207 ?  11.850   2.661  -1.596 1.000 97.330 ? 207 VAL A CG2 1 
ATOM 1590 N N   ? TYR A 1 208 ?   7.966   0.332  -0.608 1.000 98.000 ? 208 TYR A N   1 
ATOM 1591 C CA  ? TYR A 1 208 ?   6.688  -0.024  -0.002 1.000 98.000 ? 208 TYR A CA  1 
ATOM 1592 C C   ? TYR A 1 208 ?   6.872  -0.442   1.452 1.000 98.000 ? 208 TYR A C   1 
ATOM 1593 C CB  ? TYR A 1 208 ?   6.016  -1.153  -0.789 1.000 98.000 ? 208 TYR A CB  1 
ATOM 1594 O O   ? TYR A 1 208 ?   7.926  -0.960   1.827 1.000 98.000 ? 208 TYR A O   1 
ATOM 1595 C CG  ? TYR A 1 208 ?   5.882  -0.869  -2.265 1.000 98.000 ? 208 TYR A CG  1 
ATOM 1596 C CD1 ? TYR A 1 208 ?   4.654  -0.513  -2.818 1.000 98.000 ? 208 TYR A CD1 1 
ATOM 1597 C CD2 ? TYR A 1 208 ?   6.983  -0.957  -3.111 1.000 98.000 ? 208 TYR A CD2 1 
ATOM 1598 C CE1 ? TYR A 1 208 ?   4.526  -0.251  -4.178 1.000 98.000 ? 208 TYR A CE1 1 
ATOM 1599 C CE2 ? TYR A 1 208 ?   6.866  -0.698  -4.472 1.000 98.000 ? 208 TYR A CE2 1 
ATOM 1600 O OH  ? TYR A 1 208 ?   5.514  -0.088  -6.343 1.000 98.000 ? 208 TYR A OH  1 
ATOM 1601 C CZ  ? TYR A 1 208 ?   5.636  -0.346  -4.996 1.000 98.000 ? 208 TYR A CZ  1 
ATOM 1602 N N   ? THR A 1 209 ?   5.848  -0.017   2.275 1.000 98.040 ? 209 THR A N   1 
ATOM 1603 C CA  ? THR A 1 209 ?   5.816  -0.615   3.605 1.000 98.040 ? 209 THR A CA  1 
ATOM 1604 C C   ? THR A 1 209 ?   5.549  -2.115   3.518 1.000 98.040 ? 209 THR A C   1 
ATOM 1605 C CB  ? THR A 1 209 ?   4.746   0.050   4.491 1.000 98.040 ? 209 THR A CB  1 
ATOM 1606 O O   ? THR A 1 209 ?   4.600  -2.544   2.860 1.000 98.040 ? 209 THR A O   1 
ATOM 1607 C CG2 ? THR A 1 209 ?   4.697  -0.595   5.872 1.000 98.040 ? 209 THR A CG2 1 
ATOM 1608 O OG1 ? THR A 1 209 ?   5.051   1.442   4.636 1.000 98.040 ? 209 THR A OG1 1 
ATOM 1609 N N   ? ARG A 1 210 ?   6.442  -2.943   4.128 1.000 97.280 ? 210 ARG A N   1 
ATOM 1610 C CA  ? ARG A 1 210 ?   6.336  -4.399   4.108 1.000 97.280 ? 210 ARG A CA  1 
ATOM 1611 C C   ? ARG A 1 210 ?   5.291  -4.886   5.107 1.000 97.280 ? 210 ARG A C   1 
ATOM 1612 C CB  ? ARG A 1 210 ?   7.692  -5.040   4.414 1.000 97.280 ? 210 ARG A CB  1 
ATOM 1613 O O   ? ARG A 1 210 ?   5.515  -4.841   6.318 1.000 97.280 ? 210 ARG A O   1 
ATOM 1614 C CG  ? ARG A 1 210 ?   7.711  -6.551   4.241 1.000 97.280 ? 210 ARG A CG  1 
ATOM 1615 C CD  ? ARG A 1 210 ?   9.122  -7.113   4.348 1.000 97.280 ? 210 ARG A CD  1 
ATOM 1616 N NE  ? ARG A 1 210 ?   9.640  -7.521   3.045 1.000 97.280 ? 210 ARG A NE  1 
ATOM 1617 N NH1 ? ARG A 1 210 ?  11.863  -7.412   3.664 1.000 97.280 ? 210 ARG A NH1 1 
ATOM 1618 N NH2 ? ARG A 1 210 ?  11.290  -8.032   1.533 1.000 97.280 ? 210 ARG A NH2 1 
ATOM 1619 C CZ  ? ARG A 1 210 ?  10.930  -7.654   2.750 1.000 97.280 ? 210 ARG A CZ  1 
ATOM 1620 N N   ? VAL A 1 211 ?   4.137  -5.357   4.582 1.000 97.560 ? 211 VAL A N   1 
ATOM 1621 C CA  ? VAL A 1 211 ?   2.982  -5.710   5.402 1.000 97.560 ? 211 VAL A CA  1 
ATOM 1622 C C   ? VAL A 1 211 ?   3.330  -6.893   6.303 1.000 97.560 ? 211 VAL A C   1 
ATOM 1623 C CB  ? VAL A 1 211 ?   1.750  -6.046   4.532 1.000 97.560 ? 211 VAL A CB  1 
ATOM 1624 O O   ? VAL A 1 211 ?   2.908  -6.944   7.460 1.000 97.560 ? 211 VAL A O   1 
ATOM 1625 C CG1 ? VAL A 1 211 ?   0.617  -6.602   5.393 1.000 97.560 ? 211 VAL A CG1 1 
ATOM 1626 C CG2 ? VAL A 1 211 ?   1.286  -4.809   3.765 1.000 97.560 ? 211 VAL A CG2 1 
ATOM 1627 N N   ? GLY A 1 212 ?   4.109  -7.836   5.813 1.000 95.800 ? 212 GLY A N   1 
ATOM 1628 C CA  ? GLY A 1 212 ?   4.487  -9.036   6.542 1.000 95.800 ? 212 GLY A CA  1 
ATOM 1629 C C   ? GLY A 1 212 ?   5.138  -8.740   7.880 1.000 95.800 ? 212 GLY A C   1 
ATOM 1630 O O   ? GLY A 1 212 ?   5.051  -9.545   8.810 1.000 95.800 ? 212 GLY A O   1 
ATOM 1631 N N   ? LYS A 1 213 ?   5.760  -7.535   8.042 1.000 96.440 ? 213 LYS A N   1 
ATOM 1632 C CA  ? LYS A 1 213 ?   6.453  -7.150   9.268 1.000 96.440 ? 213 LYS A CA  1 
ATOM 1633 C C   ? LYS A 1 213 ?   5.473  -6.620  10.310 1.000 96.440 ? 213 LYS A C   1 
ATOM 1634 C CB  ? LYS A 1 213 ?   7.523  -6.097   8.972 1.000 96.440 ? 213 LYS A CB  1 
ATOM 1635 O O   ? LYS A 1 213 ?   5.862  -6.327  11.443 1.000 96.440 ? 213 LYS A O   1 
ATOM 1636 C CG  ? LYS A 1 213 ?   8.700  -6.621   8.162 1.000 96.440 ? 213 LYS A CG  1 
ATOM 1637 C CD  ? LYS A 1 213 ?   9.488  -7.669   8.937 1.000 96.440 ? 213 LYS A CD  1 
ATOM 1638 C CE  ? LYS A 1 213 ?  10.736  -8.104   8.180 1.000 96.440 ? 213 LYS A CE  1 
ATOM 1639 N NZ  ? LYS A 1 213 ?  11.508  -9.138   8.932 1.000 96.440 ? 213 LYS A NZ  1 
ATOM 1640 N N   ? TYR A 1 214 ?   4.108  -6.509   9.896 1.000 97.190 ? 214 TYR A N   1 
ATOM 1641 C CA  ? TYR A 1 214 ?   3.141  -5.864  10.779 1.000 97.190 ? 214 TYR A CA  1 
ATOM 1642 C C   ? TYR A 1 214 ?   1.938  -6.767  11.022 1.000 97.190 ? 214 TYR A C   1 
ATOM 1643 C CB  ? TYR A 1 214 ?   2.681  -4.528  10.188 1.000 97.190 ? 214 TYR A CB  1 
ATOM 1644 O O   ? TYR A 1 214 ?   0.863  -6.292  11.396 1.000 97.190 ? 214 TYR A O   1 
ATOM 1645 C CG  ? TYR A 1 214 ?   3.787  -3.511  10.051 1.000 97.190 ? 214 TYR A CG  1 
ATOM 1646 C CD1 ? TYR A 1 214 ?   4.081  -2.628  11.087 1.000 97.190 ? 214 TYR A CD1 1 
ATOM 1647 C CD2 ? TYR A 1 214 ?   4.541  -3.431   8.885 1.000 97.190 ? 214 TYR A CD2 1 
ATOM 1648 C CE1 ? TYR A 1 214 ?   5.098  -1.688  10.965 1.000 97.190 ? 214 TYR A CE1 1 
ATOM 1649 C CE2 ? TYR A 1 214 ?   5.561  -2.494   8.751 1.000 97.190 ? 214 TYR A CE2 1 
ATOM 1650 O OH  ? TYR A 1 214 ?   6.841  -0.700   9.669 1.000 97.190 ? 214 TYR A OH  1 
ATOM 1651 C CZ  ? TYR A 1 214 ?   5.832  -1.629   9.795 1.000 97.190 ? 214 TYR A CZ  1 
ATOM 1652 N N   ? ILE A 1 215 ?   2.059  -8.033  10.803 1.000 96.110 ? 215 ILE A N   1 
ATOM 1653 C CA  ? ILE A 1 215 ?   0.924  -8.949  10.859 1.000 96.110 ? 215 ILE A CA  1 
ATOM 1654 C C   ? ILE A 1 215 ?   0.352  -8.976  12.274 1.000 96.110 ? 215 ILE A C   1 
ATOM 1655 C CB  ? ILE A 1 215 ?   1.325 -10.374  10.415 1.000 96.110 ? 215 ILE A CB  1 
ATOM 1656 O O   ? ILE A 1 215 ?  -0.861  -8.855  12.463 1.000 96.110 ? 215 ILE A O   1 
ATOM 1657 C CG1 ? ILE A 1 215 ?   1.636 -10.398   8.914 1.000 96.110 ? 215 ILE A CG1 1 
ATOM 1658 C CG2 ? ILE A 1 215 ?   0.223 -11.378  10.763 1.000 96.110 ? 215 ILE A CG2 1 
ATOM 1659 C CD1 ? ILE A 1 215 ?   2.276 -11.694   8.436 1.000 96.110 ? 215 ILE A CD1 1 
ATOM 1660 N N   ? ASN A 1 216 ?   1.278  -9.123  13.234 1.000 95.950 ? 216 ASN A N   1 
ATOM 1661 C CA  ? ASN A 1 216 ?   0.822  -9.181  14.619 1.000 95.950 ? 216 ASN A CA  1 
ATOM 1662 C C   ? ASN A 1 216 ?   0.134  -7.885  15.037 1.000 95.950 ? 216 ASN A C   1 
ATOM 1663 C CB  ? ASN A 1 216 ?   1.991  -9.488  15.557 1.000 95.950 ? 216 ASN A CB  1 
ATOM 1664 O O   ? ASN A 1 216 ?  -0.918  -7.914  15.677 1.000 95.950 ? 216 ASN A O   1 
ATOM 1665 C CG  ? ASN A 1 216 ?   2.483 -10.916  15.429 1.000 95.950 ? 216 ASN A CG  1 
ATOM 1666 N ND2 ? ASN A 1 216 ?   3.728 -11.153  15.827 1.000 95.950 ? 216 ASN A ND2 1 
ATOM 1667 O OD1 ? ASN A 1 216 ?   1.751 -11.799  14.975 1.000 95.950 ? 216 ASN A OD1 1 
ATOM 1668 N N   ? TRP A 1 217 ?   0.712  -6.831  14.672 1.000 97.480 ? 217 TRP A N   1 
ATOM 1669 C CA  ? TRP A 1 217 ?   0.149  -5.522  14.986 1.000 97.480 ? 217 TRP A CA  1 
ATOM 1670 C C   ? TRP A 1 217 ?  -1.227  -5.355  14.350 1.000 97.480 ? 217 TRP A C   1 
ATOM 1671 C CB  ? TRP A 1 217 ?   1.083  -4.406  14.511 1.000 97.480 ? 217 TRP A CB  1 
ATOM 1672 O O   ? TRP A 1 217 ?  -2.173  -4.916  15.009 1.000 97.480 ? 217 TRP A O   1 
ATOM 1673 C CG  ? TRP A 1 217 ?   0.525  -3.027  14.690 1.000 97.480 ? 217 TRP A CG  1 
ATOM 1674 C CD1 ? TRP A 1 217 ?   0.483  -2.299  15.847 1.000 97.480 ? 217 TRP A CD1 1 
ATOM 1675 C CD2 ? TRP A 1 217 ?  -0.075  -2.210  13.680 1.000 97.480 ? 217 TRP A CD2 1 
ATOM 1676 C CE2 ? TRP A 1 217 ?  -0.459  -0.998  14.296 1.000 97.480 ? 217 TRP A CE2 1 
ATOM 1677 C CE3 ? TRP A 1 217 ?  -0.325  -2.385  12.313 1.000 97.480 ? 217 TRP A CE3 1 
ATOM 1678 N NE1 ? TRP A 1 217 ?  -0.108  -1.078  15.617 1.000 97.480 ? 217 TRP A NE1 1 
ATOM 1679 C CH2 ? TRP A 1 217 ?  -1.314  -0.163  12.253 1.000 97.480 ? 217 TRP A CH2 1 
ATOM 1680 C CZ2 ? TRP A 1 217 ?  -1.081   0.034  13.590 1.000 97.480 ? 217 TRP A CZ2 1 
ATOM 1681 C CZ3 ? TRP A 1 217 ?  -0.944  -1.357  11.611 1.000 97.480 ? 217 TRP A CZ3 1 
ATOM 1682 N N   ? ILE A 1 218 ?  -1.371  -5.693  13.104 1.000 97.520 ? 218 ILE A N   1 
ATOM 1683 C CA  ? ILE A 1 218 ?  -2.619  -5.588  12.357 1.000 97.520 ? 218 ILE A CA  1 
ATOM 1684 C C   ? ILE A 1 218 ?  -3.698  -6.432  13.032 1.000 97.520 ? 218 ILE A C   1 
ATOM 1685 C CB  ? ILE A 1 218 ?  -2.436  -6.028  10.887 1.000 97.520 ? 218 ILE A CB  1 
ATOM 1686 O O   ? ILE A 1 218 ?  -4.794  -5.941  13.313 1.000 97.520 ? 218 ILE A O   1 
ATOM 1687 C CG1 ? ILE A 1 218 ?  -1.537  -5.036  10.140 1.000 97.520 ? 218 ILE A CG1 1 
ATOM 1688 C CG2 ? ILE A 1 218 ?  -3.794  -6.166  10.191 1.000 97.520 ? 218 ILE A CG2 1 
ATOM 1689 C CD1 ? ILE A 1 218 ?  -1.052  -5.537   8.787 1.000 97.520 ? 218 ILE A CD1 1 
ATOM 1690 N N   ? GLN A 1 219 ?  -3.385  -7.595  13.310 1.000 96.420 ? 219 GLN A N   1 
ATOM 1691 C CA  ? GLN A 1 219 ?  -4.350  -8.538  13.866 1.000 96.420 ? 219 GLN A CA  1 
ATOM 1692 C C   ? GLN A 1 219 ?  -4.774  -8.127  15.273 1.000 96.420 ? 219 GLN A C   1 
ATOM 1693 C CB  ? GLN A 1 219 ?  -3.769  -9.953  13.885 1.000 96.420 ? 219 GLN A CB  1 
ATOM 1694 O O   ? GLN A 1 219 ?  -5.950  -8.229  15.628 1.000 96.420 ? 219 GLN A O   1 
ATOM 1695 C CG  ? GLN A 1 219 ?  -3.641 -10.583  12.504 1.000 96.420 ? 219 GLN A CG  1 
ATOM 1696 C CD  ? GLN A 1 219 ?  -2.981 -11.949  12.542 1.000 96.420 ? 219 GLN A CD  1 
ATOM 1697 N NE2 ? GLN A 1 219 ?  -3.297 -12.788  11.562 1.000 96.420 ? 219 GLN A NE2 1 
ATOM 1698 O OE1 ? GLN A 1 219 ?  -2.192 -12.247  13.444 1.000 96.420 ? 219 GLN A OE1 1 
ATOM 1699 N N   ? THR A 1 220 ?  -3.822  -7.699  16.055 1.000 96.870 ? 220 THR A N   1 
ATOM 1700 C CA  ? THR A 1 220 ?  -4.100  -7.243  17.413 1.000 96.870 ? 220 THR A CA  1 
ATOM 1701 C C   ? THR A 1 220 ?  -5.063  -6.060  17.400 1.000 96.870 ? 220 THR A C   1 
ATOM 1702 C CB  ? THR A 1 220 ?  -2.804  -6.847  18.144 1.000 96.870 ? 220 THR A CB  1 
ATOM 1703 O O   ? THR A 1 220 ?  -6.001  -6.008  18.198 1.000 96.870 ? 220 THR A O   1 
ATOM 1704 C CG2 ? THR A 1 220 ?  -3.106  -6.267  19.522 1.000 96.870 ? 220 THR A CG2 1 
ATOM 1705 O OG1 ? THR A 1 220 ?  -1.975  -8.005  18.297 1.000 96.870 ? 220 THR A OG1 1 
ATOM 1706 N N   ? LYS A 1 221 ?  -4.847  -5.091  16.539 1.000 96.770 ? 221 LYS A N   1 
ATOM 1707 C CA  ? LYS A 1 221 ?  -5.703  -3.911  16.464 1.000 96.770 ? 221 LYS A CA  1 
ATOM 1708 C C   ? LYS A 1 221 ?  -7.109  -4.281  15.999 1.000 96.770 ? 221 LYS A C   1 
ATOM 1709 C CB  ? LYS A 1 221 ?  -5.098  -2.867  15.524 1.000 96.770 ? 221 LYS A CB  1 
ATOM 1710 O O   ? LYS A 1 221 ?  -8.099  -3.784  16.542 1.000 96.770 ? 221 LYS A O   1 
ATOM 1711 C CG  ? LYS A 1 221 ?  -3.820  -2.230  16.048 1.000 96.770 ? 221 LYS A CG  1 
ATOM 1712 C CD  ? LYS A 1 221 ?  -4.035  -1.586  17.412 1.000 96.770 ? 221 LYS A CD  1 
ATOM 1713 C CE  ? LYS A 1 221 ?  -2.729  -1.066  17.998 1.000 96.770 ? 221 LYS A CE  1 
ATOM 1714 N NZ  ? LYS A 1 221 ?  -2.923  -0.497  19.365 1.000 96.770 ? 221 LYS A NZ  1 
ATOM 1715 N N   ? ILE A 1 222 ?  -7.191  -5.154  14.981 1.000 95.900 ? 222 ILE A N   1 
ATOM 1716 C CA  ? ILE A 1 222 ?  -8.492  -5.588  14.483 1.000 95.900 ? 222 ILE A CA  1 
ATOM 1717 C C   ? ILE A 1 222 ?  -9.259  -6.301  15.595 1.000 95.900 ? 222 ILE A C   1 
ATOM 1718 C CB  ? ILE A 1 222 ?  -8.347  -6.513  13.254 1.000 95.900 ? 222 ILE A CB  1 
ATOM 1719 O O   ? ILE A 1 222 ? -10.454  -6.064  15.784 1.000 95.900 ? 222 ILE A O   1 
ATOM 1720 C CG1 ? ILE A 1 222 ?  -7.916  -5.705  12.025 1.000 95.900 ? 222 ILE A CG1 1 
ATOM 1721 C CG2 ? ILE A 1 222 ?  -9.654  -7.264  12.986 1.000 95.900 ? 222 ILE A CG2 1 
ATOM 1722 C CD1 ? ILE A 1 222 ?  -7.658  -6.551  10.786 1.000 95.900 ? 222 ILE A CD1 1 
ATOM 1723 N N   ? ALA A 1 223 ?  -8.620  -7.174  16.356 1.000 95.540 ? 223 ALA A N   1 
ATOM 1724 C CA  ? ALA A 1 223 ?  -9.234  -7.950  17.430 1.000 95.540 ? 223 ALA A CA  1 
ATOM 1725 C C   ? ALA A 1 223 ?  -9.690  -7.043  18.570 1.000 95.540 ? 223 ALA A C   1 
ATOM 1726 C CB  ? ALA A 1 223 ?  -8.258  -9.003  17.951 1.000 95.540 ? 223 ALA A CB  1 
ATOM 1727 O O   ? ALA A 1 223 ? -10.720  -7.298  19.199 1.000 95.540 ? 223 ALA A O   1 
ATOM 1728 N N   ? ARG A 1 224 ?  -8.923  -6.055  18.869 1.000 92.880 ? 224 ARG A N   1 
ATOM 1729 C CA  ? ARG A 1 224 ?  -9.207  -5.127  19.959 1.000 92.880 ? 224 ARG A CA  1 
ATOM 1730 C C   ? ARG A 1 224 ? -10.441  -4.285  19.653 1.000 92.880 ? 224 ARG A C   1 
ATOM 1731 C CB  ? ARG A 1 224 ?  -8.004  -4.218  20.219 1.000 92.880 ? 224 ARG A CB  1 
ATOM 1732 O O   ? ARG A 1 224 ? -11.248  -4.010  20.544 1.000 92.880 ? 224 ARG A O   1 
ATOM 1733 C CG  ? ARG A 1 224 ?  -8.202  -3.249  21.373 1.000 92.880 ? 224 ARG A CG  1 
ATOM 1734 C CD  ? ARG A 1 224 ?  -6.943  -2.439  21.652 1.000 92.880 ? 224 ARG A CD  1 
ATOM 1735 N NE  ? ARG A 1 224 ?  -7.156  -1.462  22.716 1.000 92.880 ? 224 ARG A NE  1 
ATOM 1736 N NH1 ? ARG A 1 224 ?  -4.972  -0.710  22.745 1.000 92.880 ? 224 ARG A NH1 1 
ATOM 1737 N NH2 ? ARG A 1 224 ?  -6.518   0.190  24.178 1.000 92.880 ? 224 ARG A NH2 1 
ATOM 1738 C CZ  ? ARG A 1 224 ?  -6.215  -0.663  23.211 1.000 92.880 ? 224 ARG A CZ  1 
ATOM 1739 N N   ? PHE A 1 225 ? -10.665  -3.847  18.407 1.000 88.460 ? 225 PHE A N   1 
ATOM 1740 C CA  ? PHE A 1 225 ? -11.751  -2.947  18.041 1.000 88.460 ? 225 PHE A CA  1 
ATOM 1741 C C   ? PHE A 1 225 ? -12.878  -3.709  17.354 1.000 88.460 ? 225 PHE A C   1 
ATOM 1742 C CB  ? PHE A 1 225 ? -11.240  -1.828  17.127 1.000 88.460 ? 225 PHE A CB  1 
ATOM 1743 O O   ? PHE A 1 225 ? -14.045  -3.322  17.450 1.000 88.460 ? 225 PHE A O   1 
ATOM 1744 C CG  ? PHE A 1 225 ? -10.391  -0.807  17.834 1.000 88.460 ? 225 PHE A CG  1 
ATOM 1745 C CD1 ? PHE A 1 225 ? -10.975   0.263  18.500 1.000 88.460 ? 225 PHE A CD1 1 
ATOM 1746 C CD2 ? PHE A 1 225 ?  -9.006  -0.918  17.833 1.000 88.460 ? 225 PHE A CD2 1 
ATOM 1747 C CE1 ? PHE A 1 225 ? -10.191   1.210  19.155 1.000 88.460 ? 225 PHE A CE1 1 
ATOM 1748 C CE2 ? PHE A 1 225 ?  -8.216   0.024  18.486 1.000 88.460 ? 225 PHE A CE2 1 
ATOM 1749 C CZ  ? PHE A 1 225 ?  -8.811   1.088  19.145 1.000 88.460 ? 225 PHE A CZ  1 
# 
loop_
_struct_sheet_range.sheet_id 
_struct_sheet_range.id 
_struct_sheet_range.beg_label_comp_id 
_struct_sheet_range.beg_label_asym_id 
_struct_sheet_range.beg_label_seq_id 
_struct_sheet_range.pdbx_beg_PDB_ins_code 
_struct_sheet_range.end_label_comp_id 
_struct_sheet_range.end_label_asym_id 
_struct_sheet_range.end_label_seq_id 
_struct_sheet_range.pdbx_end_PDB_ins_code 
_struct_sheet_range.beg_auth_comp_id 
_struct_sheet_range.beg_auth_asym_id 
_struct_sheet_range.beg_auth_seq_id 
_struct_sheet_range.end_auth_comp_id 
_struct_sheet_range.end_auth_asym_id 
_struct_sheet_range.end_auth_seq_id 
A A ILE A   2 ? ILE A   3 ? ILE A 2   ILE A 3   
A B ASP A 173 ? SER A 174 ? ASP A 173 SER A 174 
B C SER A   6 ? GLU A   7 ? SER A 6   GLU A 7   
B D ALA A 106 ? ALA A 106 ? ALA A 106 ALA A 106 
B E LEU A 117 ? GLY A 122 ? LEU A 117 GLY A 122 
B F MET A 138 ? ILE A 145 ? MET A 138 ILE A 145 
B G MET A 162 ? ALA A 165 ? MET A 162 ALA A 165 
B H PRO A 182 ? CYS A 185 ? PRO A 182 CYS A 185 
B I VAL A 188 ? TRP A 195 ? VAL A 188 TRP A 195 
B J GLY A 206 ? ARG A 210 ? GLY A 206 ARG A 210 
C K GLN A  16 ? ILE A  21 ? GLN A 16  ILE A 21  
C L VAL A  24 ? ASN A  33 ? VAL A 24  ASN A 33  
C M TRP A  36 ? SER A  39 ? TRP A 36  SER A 39  
C N ILE A  48 ? LEU A  52 ? ILE A 48  LEU A 52  
C O GLN A  65 ? MET A  74 ? GLN A 65  MET A 74  
C P MET A  88 ? LEU A  92 ? MET A 88  LEU A 92  
D Q SER A  56 ? SER A  56 ? SER A 56  SER A 56  
D R ILE A 136 ? ILE A 136 ? ILE A 136 ILE A 136 
E S GLN A  79 ? GLN A  79 ? GLN A 79  GLN A 79  
E T ARG A  84 ? ARG A  84 ? ARG A 84  ARG A 84  
F U VAL A 125 ? VAL A 125 ? VAL A 125 VAL A 125 
F V LEU A 133 ? LEU A 133 ? LEU A 133 LEU A 133 
# 
loop_
_struct_conf.id 
_struct_conf.conf_type_id 
_struct_conf.beg_label_comp_id 
_struct_conf.beg_label_asym_id 
_struct_conf.beg_label_seq_id 
_struct_conf.pdbx_beg_PDB_ins_code 
_struct_conf.end_label_comp_id 
_struct_conf.end_label_asym_id 
_struct_conf.end_label_seq_id 
_struct_conf.pdbx_end_PDB_ins_code 
_struct_conf.beg_auth_comp_id 
_struct_conf.beg_auth_asym_id 
_struct_conf.beg_auth_seq_id 
_struct_conf.end_auth_comp_id 
_struct_conf.end_auth_asym_id 
_struct_conf.end_auth_seq_id 
STRN1         STRN         ILE A   2 ? ILE A   3 ? ILE A 2   ILE A 3   
TURN_TY1_P1   TURN_TY1_P   GLY A   4 ? GLY A   4 ? GLY A 4   GLY A 4   
STRN2         STRN         SER A   6 ? GLU A   7 ? SER A 6   GLU A 7   
HELX_LH_PP_P1 HELX_LH_PP_P VAL A   8 ? VAL A   9 ? VAL A 8   VAL A 9   
TURN_TY1_P2   TURN_TY1_P   PRO A  10 ? HIS A  11 ? PRO A 10  HIS A 11  
BEND1         BEND         SER A  12 ? SER A  12 ? SER A 12  SER A 12  
TURN_TY1_P3   TURN_TY1_P   PRO A  14 ? TYR A  15 ? PRO A 14  TYR A 15  
STRN3         STRN         GLN A  16 ? ILE A  21 ? GLN A 16  ILE A 21  
TURN_TY1_P4   TURN_TY1_P   ARG A  22 ? SER A  23 ? ARG A 22  SER A 23  
STRN4         STRN         VAL A  24 ? ASN A  33 ? VAL A 24  ASN A 33  
TURN_TY1_P5   TURN_TY1_P   PRO A  34 ? ARG A  35 ? PRO A 34  ARG A 35  
STRN5         STRN         TRP A  36 ? SER A  39 ? TRP A 36  SER A 39  
HELX_RH_3T_P1 HELX_RH_3T_P ALA A  41 ? CYS A  43 ? ALA A 41  CYS A 43  
TURN_TY1_P6   TURN_TY1_P   PRO A  46 ? LEU A  47 ? PRO A 46  LEU A 47  
STRN6         STRN         ILE A  48 ? LEU A  52 ? ILE A 48  LEU A 52  
BEND2         BEND         GLY A  53 ? GLY A  53 ? GLY A 53  GLY A 53  
BEND3         BEND         HIS A  55 ? HIS A  55 ? HIS A 55  HIS A 55  
STRN7         STRN         SER A  56 ? SER A  56 ? SER A 56  SER A 56  
BEND4         BEND         LEU A  57 ? SER A  58 ? LEU A 57  SER A 58  
BEND5         BEND         GLY A  62 ? GLY A  62 ? GLY A 62  GLY A 62  
STRN8         STRN         GLN A  65 ? MET A  74 ? GLN A 65  MET A 74  
TURN_TY1_P7   TURN_TY1_P   PRO A  76 ? PHE A  77 ? PRO A 76  PHE A 77  
STRN9         STRN         GLN A  79 ? GLN A  79 ? GLN A 79  GLN A 79  
TURN_TY1_P8   TURN_TY1_P   PRO A  80 ? PHE A  83 ? PRO A 80  PHE A 83  
STRN10        STRN         ARG A  84 ? ARG A  84 ? ARG A 84  ARG A 84  
TURN_TY1_P9   TURN_TY1_P   HIS A  85 ? HIS A  85 ? HIS A 85  HIS A 85  
STRN11        STRN         MET A  88 ? LEU A  92 ? MET A 88  LEU A 92  
BEND6         BEND         ASN A  93 ? ARG A  94 ? ASN A 93  ARG A 94  
BEND7         BEND         ASN A  99 ? TYR A 101 ? ASN A 99  TYR A 101 
HELX_LH_PP_P2 HELX_LH_PP_P PHE A 104 ? VAL A 105 ? PHE A 104 VAL A 105 
STRN12        STRN         ALA A 106 ? ALA A 106 ? ALA A 106 ALA A 106 
HELX_LH_PP_P3 HELX_LH_PP_P ILE A 107 ? PRO A 108 ? ILE A 107 PRO A 108 
BEND8         BEND         SER A 109 ? GLU A 110 ? SER A 109 GLU A 110 
HELX_LH_PP_P4 HELX_LH_PP_P MET A 111 ? PRO A 113 ? MET A 111 PRO A 113 
TURN_TY1_P10  TURN_TY1_P   GLU A 114 ? ASN A 115 ? GLU A 114 ASN A 115 
STRN13        STRN         LEU A 117 ? GLY A 122 ? LEU A 117 GLY A 122 
BEND9         BEND         TRP A 123 ? GLY A 124 ? TRP A 123 GLY A 124 
STRN14        STRN         VAL A 125 ? VAL A 125 ? VAL A 125 VAL A 125 
BEND10        BEND         THR A 127 ? THR A 127 ? THR A 127 THR A 127 
TURN_TY1_P11  TURN_TY1_P   VAL A 128 ? TYR A 129 ? VAL A 128 TYR A 129 
HELX_LH_PP_P5 HELX_LH_PP_P SER A 132 ? SER A 132 ? SER A 132 SER A 132 
STRN15        STRN         LEU A 133 ? LEU A 133 ? LEU A 133 LEU A 133 
HELX_LH_PP_P6 HELX_LH_PP_P SER A 134 ? SER A 134 ? SER A 134 SER A 134 
BEND11        BEND         ASP A 135 ? ASP A 135 ? ASP A 135 ASP A 135 
STRN16        STRN         ILE A 136 ? ILE A 136 ? ILE A 136 ILE A 136 
STRN17        STRN         MET A 138 ? ILE A 145 ? MET A 138 ILE A 145 
HELX_RH_AL_P1 HELX_RH_AL_P ARG A 147 ? SER A 153 ? ARG A 147 SER A 153 
TURN_TY1_P12  TURN_TY1_P   TYR A 154 ? GLY A 156 ? TYR A 154 GLY A 156 
TURN_TY1_P13  TURN_TY1_P   PRO A 160 ? TYR A 161 ? PRO A 160 TYR A 161 
STRN18        STRN         MET A 162 ? ALA A 165 ? MET A 162 ALA A 165 
TURN_TY1_P14  TURN_TY1_P   SER A 168 ? THR A 169 ? SER A 168 THR A 169 
STRN19        STRN         ASP A 173 ? SER A 174 ? ASP A 173 SER A 174 
TURN_TY1_P15  TURN_TY1_P   GLN A 176 ? GLY A 177 ? GLN A 176 GLY A 177 
TURN_TY1_P16  TURN_TY1_P   SER A 179 ? GLY A 180 ? SER A 179 GLY A 180 
STRN20        STRN         PRO A 182 ? CYS A 185 ? PRO A 182 CYS A 185 
TURN_TY1_P17  TURN_TY1_P   ASN A 186 ? GLY A 187 ? ASN A 186 GLY A 187 
STRN21        STRN         VAL A 188 ? TRP A 195 ? VAL A 188 TRP A 195 
BEND12        BEND         ILE A 197 ? SER A 198 ? ILE A 197 SER A 198 
BEND13        BEND         TYR A 204 ? TYR A 204 ? TYR A 204 TYR A 204 
STRN22        STRN         GLY A 206 ? ARG A 210 ? GLY A 206 ARG A 210 
HELX_RH_3T_P2 HELX_RH_3T_P VAL A 211 ? TYR A 214 ? VAL A 211 TYR A 214 
HELX_RH_AL_P2 HELX_RH_AL_P ILE A 215 ? ARG A 224 ? ILE A 215 ARG A 224 
# 
