# Supplementary material for: FlatProt: 2D visualization eases protein structure comparison
Source: BMC Bioinformatics. 2025 Aug 13;26:210. doi: 10.1186/s12859-025-06233-x (PMC12344939; doi:10.1186/s12859-025-06233-x)
Supplement: Supplementary file 1 — Supplementary Material 1 [file 12859_2025_6233_MOESM1_ESM.zip › KLK/structures/Xetr_TKL3.cif]

data_Xetr_TKL3
# 
_entry.id   Xetr_TKL3 
# 
_entity.id                         1      
_entity.type                       polymer 
_entity.pdbx_description           polymer-1 
_entity.formula_weight             24527.5 
_entity.pdbx_number_of_molecules        1 
# 
loop_
_struct_sheet.id 
_struct_sheet.number_strands 
A 2 
B 8 
C 6 
D 2 
# 
loop_
_struct_conf_type.id 
_struct_conf_type.criteria 
STRN         DSSP 
TURN_TY1_P   DSSP 
HELX_LH_PP_P DSSP 
BEND         DSSP 
HELX_RH_3T_P DSSP 
HELX_RH_AL_P DSSP 
# 
_struct_asym.id          A 
_struct_asym.entity_id   1 
# 
_software.pdbx_ordinal     1 
_software.name             dssp 
_software.version          4.4.10 
_software.date             ? 
_software.classification   'model annotation' 
# 
_entity_poly.entity_id                      1 
_entity_poly.type                           polypeptide(L) 
_entity_poly.nstd_linkage                   n 
_entity_poly.nstd_monomer                   n 
_entity_poly.pdbx_seq_one_letter_code       
;RIIGGTECRPNSQPWHCSLYYFDQHVCGGVLIDENWVLTAAHCQLSSLQVRLGEHNLAVYEGKEQFSYAEKMCPHSGFNP
ITFDNDIMLLKLVSPVTINDYVQTIPLGCPTVGDGETCLVSGWGTTTSPEETFPDELQCVEVQTVSQDYCQGAFPDEITD
NMLCAGVMEGGKDSCQGDSGGPLVCNSMVHGITSWGNTPCGVANKPGIYTKICNYIAWIQDTIAAG
;
_entity_poly.pdbx_seq_one_letter_code_can   
;RIIGGTECRPNSQPWHCSLYYFDQHVCGGVLIDENWVLTAAHCQLSSLQVRLGEHNLAVYEGKEQFSYAEKMCPHSGFNP
ITFDNDIMLLKLVSPVTINDYVQTIPLGCPTVGDGETCLVSGWGTTTSPEETFPDELQCVEVQTVSQDYCQGAFPDEITD
NMLCAGVMEGGKDSCQGDSGGPLVCNSMVHGITSWGNTPCGVANKPGIYTKICNYIAWIQDTIAAG
;
_entity_poly.pdbx_strand_id                 A 
# 
loop_
_dssp_struct_summary.entry_id 
_dssp_struct_summary.label_comp_id 
_dssp_struct_summary.label_asym_id 
_dssp_struct_summary.label_seq_id 
_dssp_struct_summary.secondary_structure 
_dssp_struct_summary.ss_bridge 
_dssp_struct_summary.helix_3_10 
_dssp_struct_summary.helix_alpha 
_dssp_struct_summary.helix_pi 
_dssp_struct_summary.helix_pp 
_dssp_struct_summary.bend 
_dssp_struct_summary.chirality 
_dssp_struct_summary.sheet 
_dssp_struct_summary.strand 
_dssp_struct_summary.ladder_1 
_dssp_struct_summary.ladder_2 
_dssp_struct_summary.accessibility 
_dssp_struct_summary.TCO 
_dssp_struct_summary.kappa 
_dssp_struct_summary.alpha 
_dssp_struct_summary.phi 
_dssp_struct_summary.psi 
_dssp_struct_summary.x_ca 
_dssp_struct_summary.y_ca 
_dssp_struct_summary.z_ca 
Xetr_TKL3 ARG A 1   . . . . . . . . . . . . ? .      .     .      .      136.2  8.0   2.8   -5.6  
Xetr_TKL3 ILE A 2   E . > . . . . - A A A . ? -0.955 .     -158.2 -111.2 94.0   7.8   -0.1  -7.8  
Xetr_TKL3 ILE A 3   E . 3 . . . S + A A A . ? -0.731 79.1  6.9    -69.2  126.3  11.5  -1.0  -8.2  
Xetr_TKL3 GLY A 4   T . 3 . . . S + . . . . ? 0.675  106.3 129.0  77.9   10.3   12.1  -3.0  -11.3 
Xetr_TKL3 GLY A 5   . . < . . . . - . . . . ? -0.353 47.2  -138.6 -92.9  176.6  8.4   -2.4  -12.5 
Xetr_TKL3 THR A 6   E . . . . . . - B C B . ? -0.876 38.6  -73.6  -129.6 158.3  6.9   -1.1  -15.7 
Xetr_TKL3 GLU A 7   E . . . . > . - B C B . ? -0.370 54.4  -119.7 -50.7  130.9  4.1   1.2   -16.6 
Xetr_TKL3 CYS A 8   P . . . . P . - . . . . ? -0.480 31.7  -97.9  -68.0  144.4  0.8   -0.5  -15.9 
Xetr_TKL3 ARG A 9   P . > . . P . - . . . . ? -0.491 55.8  -91.7  -59.7  131.6  -1.6  -1.0  -18.8 
Xetr_TKL3 PRO A 10  T . 3 . . < S + . . . . ? -0.221 108.7 3.2    -49.4  129.7  -4.1  2.0   -18.6 
Xetr_TKL3 ASN A 11  T . 3 . . . S + . . . . ? 0.553  93.5  120.1  75.2   4.3    -7.2  1.0   -16.6 
Xetr_TKL3 SER A 12  S . < . . . S + . . . . ? 0.674  79.6  40.3   -72.9  -17.8  -5.7  -2.4  -15.8 
Xetr_TKL3 GLN A 13  . . > . . . . + . . . . ? -0.536 67.1  160.1  -126.5 68.4   -5.9  -1.6  -12.0 
Xetr_TKL3 PRO A 14  T . 3 . . . S + . . . . ? 0.617  72.4  59.2   -74.6  -7.6   -9.3  0.2   -11.7 
Xetr_TKL3 TRP A 15  T . 3 . . . S + . . . . ? 0.577  82.1  102.8  -91.0  -20.3  -9.5  -0.5  -7.8  
Xetr_TKL3 HIS A 16  E . < . . . . - C K J . ? -0.534 54.8  -166.5 -69.0  135.1  -6.1  1.5   -7.1  
Xetr_TKL3 CYS A 17  E . . . . . . - C K J K ? -0.897 17.1  -134.3 -122.3 152.1  -6.6  4.9   -5.6  
Xetr_TKL3 SER A 18  E . . . . . . - C K J K ? -0.921 15.9  -148.4 -104.6 127.0  -4.3  7.9   -5.1  
Xetr_TKL3 LEU A 19  E . . . . . . - C K J K ? -0.881 17.7  -161.1 -95.3  129.0  -4.4  9.7   -1.8  
Xetr_TKL3 TYR A 20  E . . . . . . - C K J K ? -0.858 21.8  -162.4 -115.5 132.7  -3.7  13.4  -1.9  
Xetr_TKL3 TYR A 21  E . > . . . S - C K J K ? -0.972 79.6  -50.4  -106.9 105.8  -2.7  15.8  0.6   
Xetr_TKL3 PHE A 22  T . 3 . . . S - . . . . ? -0.481 124.8 -19.9  58.8   -112.6 -3.6  19.1  -1.0  
Xetr_TKL3 ASP A 23  T . 3 . . . S + . . . . ? 0.308  120.7 91.3   -111.7 17.5   -2.0  18.9  -4.5  
Xetr_TKL3 GLN A 24  E . < . . . S - C L J . ? -0.923 73.7  -126.1 -123.4 133.6  0.5   16.2  -3.7  
Xetr_TKL3 HIS A 25  E . . . . . . + C L J . ? -0.543 36.3  162.4  -64.9  132.6  0.3   12.4  -3.9  
Xetr_TKL3 VAL A 26  E . . . . . . - C L . . ? 0.640  56.6  -6.7   -127.6 -29.9  1.2   11.0  -0.6  
Xetr_TKL3 CYS A 27  E . . . . . . - C L J . ? -0.959 60.3  -115.8 -156.1 168.9  -0.1  7.4   -0.5  
Xetr_TKL3 GLY A 28  E . . . . . . - C L J . ? -0.521 26.3  -175.4 -101.8 176.8  -2.0  4.8   -2.3  
Xetr_TKL3 GLY A 29  E . . . . . . - C L J . ? -0.954 21.0  -121.9 -160.8 173.6  -5.3  2.9   -1.5  
Xetr_TKL3 VAL A 30  E . . . . . . - C L J L ? -0.998 19.1  -132.6 -132.2 124.2  -7.7  0.3   -2.6  
Xetr_TKL3 LEU A 31  E . . . . . . + C L . L ? -0.694 33.7  163.4  -74.0  118.1  -11.3 0.7   -3.4  
Xetr_TKL3 ILE A 32  E . . . . . . + C L . . ? 0.548  68.2  7.9    -116.8 -10.8  -13.1 -2.2  -1.5  
Xetr_TKL3 ASP A 33  E . > . . . S - C L . L ? -0.954 86.5  -93.0  -160.0 167.0  -16.7 -0.7  -1.7  
Xetr_TKL3 GLU A 34  T . 3 . . . S + . . . . ? 0.732  127.9 25.4   -60.7  -16.7  -18.6 2.3   -3.3  
Xetr_TKL3 ASN A 35  T . 3 . . . S + . . . . ? 0.400  112.4 77.3   -123.4 -2.8   -17.9 4.3   -0.1  
Xetr_TKL3 TRP A 36  E . < . . . . - C M L M ? -0.956 48.1  -171.8 -129.3 132.1  -14.8 2.7   1.4   
Xetr_TKL3 VAL A 37  E . . . . . . - C M L M ? -0.963 16.8  -144.1 -114.8 129.9  -11.1 2.8   0.6   
Xetr_TKL3 LEU A 38  E . . . . . . + C M L M ? -0.831 36.1  145.3  -90.4  132.6  -8.5  0.5   2.3   
Xetr_TKL3 THR A 39  E . . . . . . - C M . M ? -0.863 50.1  -72.3  -153.0 179.3  -5.1  2.1   3.0   
Xetr_TKL3 ALA A 40  . . > . . . . - . . . . ? -0.679 30.6  -135.2 -83.5  142.8  -2.3  2.0   5.5   
Xetr_TKL3 ALA A 41  G . > . . . S + . . . . ? 0.807  105.1 64.2   -64.6  -30.4  -2.7  3.6   8.9   
Xetr_TKL3 HIS A 42  G . 3 . . . S + . . . . ? 0.576  89.9  70.1   -74.4  -0.9   0.7   5.3   8.7   
Xetr_TKL3 CYS A 43  G . < . . . . + . . . . ? 0.385  69.2  135.3  -90.1  -0.2   -0.8  7.3   5.7   
Xetr_TKL3 GLN A 44  . . < . . . . + . . . . ? -0.354 23.4  155.6  -62.8  118.7  -3.0  9.2   8.0   
Xetr_TKL3 LEU A 45  . . > . . . . - . . . . ? -0.963 48.2  -92.6  -136.7 154.9  -2.9  13.0  7.2   
Xetr_TKL3 SER A 46  T . 3 . . . S + . . . . ? -0.405 104.9 7.5    -68.2  129.4  -5.3  15.9  7.7   
Xetr_TKL3 SER A 47  T . 3 . . . S - . . . . ? 0.865  80.3  -169.3 75.2   44.8   -7.7  16.5  4.8   
Xetr_TKL3 LEU A 48  E . < . . . . - C N K . ? -0.564 5.8   -155.1 -70.9  127.3  -7.0  13.4  2.6   
Xetr_TKL3 GLN A 49  E . . . . . . - C N K N ? -0.902 5.7   -144.9 -100.8 137.1  -8.5  13.5  -0.9  
Xetr_TKL3 VAL A 50  E . . . . . . - C N K N ? -0.926 12.3  -168.4 -105.8 122.7  -9.1  10.3  -2.8  
Xetr_TKL3 ARG A 51  E . . . . . . - C N K N ? -0.975 8.4   -177.5 -112.0 125.0  -8.7  10.3  -6.5  
Xetr_TKL3 LEU A 52  E . . . . . . + C N K N ? -0.828 59.9  36.1   -116.9 153.9  -10.0 7.2   -8.6  
Xetr_TKL3 GLY A 53  S . . . . . S + . . . . ? 0.647  79.7  143.3  84.4   12.8   -9.8  6.4   -12.2 
Xetr_TKL3 GLU A 54  . . . . . . . + . . . . ? -0.729 21.0  159.9  -89.5  133.2  -6.3  7.9   -12.6 
Xetr_TKL3 HIS A 55  S . . . . . S + . . . . ? 0.610  80.0  32.5   -107.1 -37.5  -3.6  6.3   -14.9 
Xetr_TKL3 ASN A 56  B . > . . . . - D Q P . ? -0.977 64.0  -160.5 -125.2 118.1  -1.4  9.5   -15.2 
Xetr_TKL3 LEU A 57  T . 3 . . . S + . . . . ? 0.681  90.5  57.0   -72.8  -13.5  -1.2  11.9  -12.2 
Xetr_TKL3 ALA A 58  T . 3 . . . S + . . . . ? 0.636  104.2 54.5   -93.6  -14.8  0.0   14.8  -14.5 
Xetr_TKL3 VAL A 59  S . < . . . S - . . . . ? -0.951 76.0  -128.8 -129.9 137.1  -2.9  14.8  -17.0 
Xetr_TKL3 TYR A 60  . . . . . . . - . . . . ? -0.816 25.7  -177.9 -76.5  111.3  -6.7  15.1  -16.6 
Xetr_TKL3 GLU A 61  . . . . . . . - . . . . ? 0.476  41.9  -117.4 -96.3  -1.4   -8.0  12.1  -18.6 
Xetr_TKL3 GLY A 62  S . . . . . S + . . . . ? 0.500  100.3 82.9   82.1   5.7    -11.7 12.9  -18.0 
Xetr_TKL3 LYS A 63  . . . . . . . + . . . . ? 0.370  60.4  119.0  -120.3 -4.1   -12.3 9.6   -16.1 
Xetr_TKL3 GLU A 64  . . . . . . . - . . . . ? -0.425 47.0  -155.5 -72.5  136.0  -11.1 10.7  -12.6 
Xetr_TKL3 GLN A 65  E . . . . . . - C O N . ? -0.986 8.2   -152.5 -112.4 131.1  -13.5 10.7  -9.7  
Xetr_TKL3 PHE A 66  E . . . . . . + C O N . ? -0.888 21.6  159.7  -110.0 133.7  -12.8 13.0  -6.7  
Xetr_TKL3 SER A 67  E . . . . . . - C O N . ? -0.985 29.0  -132.2 -144.9 152.6  -13.9 12.4  -3.1  
Xetr_TKL3 TYR A 68  E . . . . . . - C O N . ? -0.811 31.7  -108.1 -98.0  150.1  -13.0 13.5  0.4   
Xetr_TKL3 ALA A 69  E . . . . . . - C O O . ? -0.681 32.3  -177.2 -76.1  112.4  -12.4 11.2  3.3   
Xetr_TKL3 GLU A 70  E . . . . . S + C O . . ? 0.834  73.6  17.1   -71.2  -40.2  -15.4 11.8  5.6   
Xetr_TKL3 LYS A 71  E . . . . . . - C O O . ? -0.994 62.7  -157.0 -138.6 137.1  -14.1 9.5   8.2   
Xetr_TKL3 MET A 72  E . . . . . . - C O O . ? -0.989 11.6  -174.5 -114.4 121.5  -10.7 8.0   8.9   
Xetr_TKL3 CYS A 73  E . . . . . . - C O O . ? -0.742 3.3   -173.8 -121.2 76.9   -10.7 4.8   10.9  
Xetr_TKL3 PRO A 74  E . . . . . . - C O O . ? -0.494 42.9  -94.1  -67.8  142.2  -7.2  3.6   11.8  
Xetr_TKL3 HIS A 75  . . > . . . . - . . . . ? -0.374 31.9  -131.9 -52.8  133.6  -7.0  0.2   13.4  
Xetr_TKL3 SER A 76  T . 3 . . . S + . . . . ? 0.738  105.6 55.3   -64.2  -22.7  -7.1  0.9   17.2  
Xetr_TKL3 GLY A 77  T . 3 . . . S + . . . . ? 0.276  75.2  136.8  -94.1  6.1    -4.2  -1.5  17.7  
Xetr_TKL3 PHE A 78  . . < . . . . - . . . . ? -0.407 39.9  -157.8 -57.2  126.1  -1.9  0.3   15.2  
Xetr_TKL3 ASN A 79  . . . > . . . - . . . . ? -0.934 8.2   -161.0 -107.0 115.4  1.6   0.6   16.6  
Xetr_TKL3 PRO A 80  T . . 4 . . S + . . . . ? 0.606  89.8  52.4   -78.2  -8.3   3.7   3.4   15.0  
Xetr_TKL3 ILE A 81  T . . 4 . . S + . . . . ? 0.906  125.0 20.9   -90.7  -44.8  7.0   1.9   16.2  
Xetr_TKL3 THR A 82  T . . 4 . . S - . . . . ? 0.603  94.8  -131.3 -99.2  -10.7  6.5   -1.6  14.9  
Xetr_TKL3 PHE A 83  . . > < . . . + . . . . ? 0.671  50.7  160.4  61.9   15.2   4.0   -0.7  12.2  
Xetr_TKL3 ASP A 84  T . 3 . . . . + . . . . ? -0.482 64.9  15.9   -63.3  137.5  2.0   -3.6  13.6  
Xetr_TKL3 ASN A 85  T . 3 . . . S + . . . . ? 0.857  80.0  170.6  66.9   30.3   -1.7  -3.4  12.6  
Xetr_TKL3 ASP A 86  . . < . . . . + . . . . ? -0.509 30.6  118.5  -72.5  71.4   -0.9  -0.7  9.9   
Xetr_TKL3 ILE A 87  . . . . . . . + . . . . ? -0.998 35.1  176.9  -143.6 138.8  -4.4  -0.7  8.3   
Xetr_TKL3 MET A 88  E . . . . . . - C P M O ? -0.998 18.6  -143.4 -145.5 142.8  -7.0  2.1   7.9   
Xetr_TKL3 LEU A 89  E . . . . . . - C P M O ? -0.913 10.9  -155.1 -106.5 133.1  -10.4 2.5   6.3   
Xetr_TKL3 LEU A 90  E . . . . . . - C P M O ? -0.960 5.7   -151.6 -106.6 116.4  -11.5 5.8   4.6   
Xetr_TKL3 LYS A 91  E . . . . . . - C P M O ? -0.806 21.1  -135.0 -82.1  124.2  -15.2 6.5   4.4   
Xetr_TKL3 LEU A 92  E . . . . . . - C P . O ? -0.516 9.5   -128.8 -80.9  146.5  -15.8 8.6   1.4   
Xetr_TKL3 VAL A 93  S . . . . . S + . . . . ? 0.824  96.5  17.3   -62.0  -34.3  -18.2 11.7  1.6   
Xetr_TKL3 SER A 94  S . . . . . S - . . . . ? -0.993 91.6  -100.9 -139.7 144.2  -20.1 10.3  -1.5  
Xetr_TKL3 PRO A 95  P . . . . > . - . . . . ? -0.353 37.8  -123.0 -61.9  146.7  -20.2 7.0   -3.2  
Xetr_TKL3 VAL A 96  P . . . . P . - . . . . ? -0.503 22.6  -112.4 -84.2  153.9  -18.1 6.5   -6.3  
Xetr_TKL3 THR A 97  P . . . . P . - . . . . ? -0.833 30.1  -134.6 -85.3  116.7  -19.7 5.4   -9.6  
Xetr_TKL3 ILE A 98  P . . . . < . + . . . . ? -0.628 48.1  127.6  -75.3  127.8  -18.5 1.9   -10.5 
Xetr_TKL3 ASN A 99  S . . . . . S - . . . . ? -0.788 74.9  -57.6  -158.8 -164.7 -17.5 1.6   -14.2 
Xetr_TKL3 ASP A 100 S . . . . . S + . . . . ? 0.707  134.4 38.0   -67.6  -7.2   -14.7 0.5   -16.5 
Xetr_TKL3 TYR A 101 S . . . . . S + . . . . ? 0.617  117.8 46.7   -119.9 -20.4  -12.2 3.0   -14.7 
Xetr_TKL3 VAL A 102 S . . . . . S + . . . . ? -0.958 71.5  155.0  -131.7 109.8  -13.4 2.6   -11.1 
Xetr_TKL3 GLN A 103 . . . . . . . - . . . . ? -0.954 36.9  -122.1 -135.1 154.2  -13.9 -0.9  -9.7  
Xetr_TKL3 THR A 104 . . . . . . . - . . . . ? -0.569 21.6  -151.3 -86.0  156.6  -14.0 -2.7  -6.3  
Xetr_TKL3 ILE A 105 . . . . . . . - . . . . ? -0.988 20.3  -112.8 -127.3 136.6  -11.7 -5.6  -5.7  
Xetr_TKL3 PRO A 106 P . . . . > . - . . . . ? -0.292 31.4  -106.3 -65.1  157.8  -12.5 -8.5  -3.2  
Xetr_TKL3 LEU A 107 B . . . . P . - B D C . ? -0.705 36.3  -129.9 -84.2  132.1  -10.6 -9.1  0.0   
Xetr_TKL3 GLY A 108 P . . . . < . + . . . . ? -0.698 47.2  139.5  -87.6  142.2  -8.3  -12.1 -0.2  
Xetr_TKL3 CYS A 109 . . . . . . . + . . . . ? 0.304  35.1  115.0  -156.8 -5.1   -8.1  -15.0 2.5   
Xetr_TKL3 PRO A 110 S . . . . . S - . . . . ? -0.329 92.1  -68.6  -67.3  153.3  -7.8  -18.1 0.6   
Xetr_TKL3 THR A 111 . . . . . . . - . . . . ? -0.327 50.6  -163.6 -47.0  87.8   -4.4  -20.0 1.2   
Xetr_TKL3 VAL A 112 . . . . . . . - . . . . ? -0.968 23.6  -150.7 -71.5  95.8   -2.0  -17.5 -0.5  
Xetr_TKL3 GLY A 113 . . > . . . . - . . . . ? -0.380 22.5  -80.8  -68.5  156.4  0.9   -20.1 -0.6  
Xetr_TKL3 ASP A 114 T . 3 . . . S + . . . . ? -0.390 117.2 23.8   -51.0  131.1  4.6   -19.4 -0.5  
Xetr_TKL3 GLY A 115 T . 3 . . . S + . . . . ? 0.543  83.7  153.1  87.6   4.7    5.9   -18.4 -3.9  
Xetr_TKL3 GLU A 116 . . < . . . . - . . . . ? -0.507 47.3  -118.1 -69.8  136.3  2.6   -17.1 -5.2  
Xetr_TKL3 THR A 117 E . . . . . . + B E D . ? -0.652 38.5  179.8  -78.6  130.1  2.8   -14.4 -7.8  
Xetr_TKL3 CYS A 118 E . . . . . . - B E D . ? -0.916 23.0  -128.9 -132.1 153.5  1.3   -11.1 -6.8  
Xetr_TKL3 LEU A 119 E . . . . . . - B E D E ? -0.887 16.7  -168.5 -106.0 131.0  0.9   -7.8  -8.4  
Xetr_TKL3 VAL A 120 E . . . . . . - B E D E ? -0.962 9.9   -177.7 -113.3 133.9  1.9   -4.5  -6.7  
Xetr_TKL3 SER A 121 E . . . . . . + B E D . ? -0.968 17.0  116.1  -132.6 147.5  0.8   -1.2  -8.2  
Xetr_TKL3 GLY A 122 E . . . . . . - B E D . ? -0.966 60.4  -107.2 172.9  174.0  1.4   2.4   -7.2  
Xetr_TKL3 TRP A 123 S . . . . . S + . . . . ? -0.077 72.4  124.4  -110.3 20.1   2.9   5.9   -7.9  
Xetr_TKL3 GLY A 124 S . . . . . S - . . . . ? -0.062 74.5  -54.6  -68.4  -175.7 5.7   5.6   -5.4  
Xetr_TKL3 THR A 125 . . . . . . . - . . . . ? -0.337 37.6  -160.4 -66.4  143.3  9.5   6.1   -6.2  
Xetr_TKL3 THR A 126 S . . . . . S + . . . . ? 0.376  75.6  54.2   -101.3 -4.6   11.0  3.9   -9.1  
Xetr_TKL3 THR A 127 S . . . . . S - . . . . ? -0.906 79.0  -123.1 -125.8 159.0  14.6  4.4   -7.9  
Xetr_TKL3 SER A 128 S . . . . . S - . . . . ? -0.961 85.7  -1.4   -150.9 127.7  16.5  3.8   -4.5  
Xetr_TKL3 PRO A 129 S . . . . . S + . . . . ? -0.992 130.1 59.0   -90.3  -15.7  18.1  5.5   -2.6  
Xetr_TKL3 GLU A 130 S . . . . . S - . . . . ? -0.589 89.1  -128.5 -72.9  128.2  17.5  8.5   -5.1  
Xetr_TKL3 GLU A 131 . . . . . . . + . . . . ? -0.696 30.0  175.1  -93.4  123.0  13.8  9.1   -5.5  
Xetr_TKL3 THR A 132 . . . . . . . - . . . . ? -0.996 15.6  -156.7 -117.9 120.4  12.1  9.3   -8.9  
Xetr_TKL3 PHE A 133 . . . . . . . - . . . . ? -0.878 11.1  -144.7 -102.2 114.2  8.3   9.7   -8.8  
Xetr_TKL3 PRO A 134 . . . . . . . - . . . . ? -0.422 10.0  -149.2 -73.5  149.5  6.5   8.5   -12.0 
Xetr_TKL3 ASP A 135 S . . . . . S + . . . . ? 0.751  82.9  70.0   -83.3  -27.4  3.4   10.3  -13.3 
Xetr_TKL3 GLU A 136 B . . . . . S - D R P . ? -0.680 99.3  -97.0  -93.3  143.2  2.1   7.0   -14.8 
Xetr_TKL3 LEU A 137 . . . . . . . - . . . . ? -0.373 41.9  -147.3 -58.1  129.7  0.9   4.1   -12.7 
Xetr_TKL3 GLN A 138 E . . . . . . - B F B D ? -0.797 12.0  -164.7 -105.5 148.0  3.6   1.5   -12.1 
Xetr_TKL3 CYS A 139 E . . . . . . + B F B D ? -0.980 7.8   176.5  -131.6 144.4  3.3   -2.4  -11.8 
Xetr_TKL3 VAL A 140 E . . . . . . - B F . D ? -0.996 24.7  -130.7 -146.3 140.7  5.6   -5.0  -10.6 
Xetr_TKL3 GLU A 141 E . . . . . . + B F . D ? -0.802 33.2  169.1  -90.2  130.8  5.3   -8.7  -10.0 
Xetr_TKL3 VAL A 142 E . . . . . . - B F . D ? -0.838 26.0  -124.2 -131.5 168.9  6.5   -10.1 -6.7  
Xetr_TKL3 GLN A 143 E . . . . . . - B F F D ? -0.944 20.2  -121.8 -118.8 138.7  6.2   -13.5 -4.8  
Xetr_TKL3 THR A 144 E . . . . . . - B F F . ? -0.440 30.5  -155.0 -66.5  149.6  4.9   -14.2 -1.4  
Xetr_TKL3 VAL A 145 . . . . . . . - . . . . ? -0.893 24.1  -86.3  -125.8 163.4  7.3   -15.8 1.1   
Xetr_TKL3 SER A 146 . . . > . . . - . . . . ? -0.240 31.6  -119.9 -66.1  151.2  6.9   -18.0 4.1   
Xetr_TKL3 GLN A 147 H . . > . . S + . . . . ? 0.875  114.8 55.0   -54.8  -41.3  6.4   -16.5 7.5   
Xetr_TKL3 ASP A 148 H . . > . . S + . . . . ? 0.907  108.7 46.4   -60.0  -48.1  9.6   -18.2 8.7   
Xetr_TKL3 TYR A 149 H . . > . . S + . . . . ? 0.929  110.6 53.0   -58.8  -49.3  11.6  -16.6 6.0   
Xetr_TKL3 CYS A 150 H . . X . . S + . . . . ? 0.918  110.2 48.0   -53.8  -44.9  10.1  -13.2 6.7   
Xetr_TKL3 GLN A 151 H . . < . . S + . . . . ? 0.851  111.1 51.2   -63.8  -39.3  11.0  -13.5 10.3  
Xetr_TKL3 GLY A 152 H . . < . . S + . . . . ? 0.863  110.5 48.3   -65.5  -35.9  14.5  -14.5 9.3   
Xetr_TKL3 ALA A 153 H . . < . . S + . . . . ? 0.800  126.2 27.0   -75.6  -31.6  14.8  -11.6 7.0   
Xetr_TKL3 PHE A 154 S . > X . . S - . . . . ? -0.639 85.4  -154.6 -129.8 78.7   13.6  -9.1  9.7   
Xetr_TKL3 PRO A 155 T . 3 4 . . S - . . . . ? -0.266 75.2  -3.3   -66.5  127.0  14.4  -10.5 13.2  
Xetr_TKL3 ASP A 156 T . 3 4 . . S + . . . . ? 0.561  121.6 78.6   78.8   7.8    12.1  -9.2  16.1  
Xetr_TKL3 GLU A 157 T . < 4 . . S + . . . . ? 0.550  70.3  85.5   -118.6 -18.5  10.2  -6.9  13.6  
Xetr_TKL3 ILE A 158 . . . < . . . - . . . . ? -0.781 55.8  -176.6 -96.1  124.5  7.8   -9.4  11.8  
Xetr_TKL3 THR A 159 . . > . . . . - . . . . ? -0.564 44.3  -99.5  -107.6 175.9  4.4   -10.2 13.5  
Xetr_TKL3 ASP A 160 T . 3 . . . S + . . . . ? 0.557  120.9 64.1   -70.5  -7.1   1.5   -12.5 12.6  
Xetr_TKL3 ASN A 161 T . 3 . . . S + . . . . ? 0.338  92.3  82.6   -96.1  4.4    -0.2  -9.5  11.2  
Xetr_TKL3 MET A 162 E . < . . . . - B G . G ? -0.857 57.9  -159.6 -119.4 149.4  2.4   -9.0  8.5   
Xetr_TKL3 LEU A 163 E . . . . . . - B G . G ? -0.982 10.9  -143.8 -126.0 135.7  3.0   -10.5 5.0   
Xetr_TKL3 CYS A 164 E . . . . . . + B G . G ? -0.844 24.3  163.1  -102.8 139.0  6.3   -10.6 3.0   
Xetr_TKL3 ALA A 165 E . . . . . . + B G F G ? -0.981 18.3  101.1  -152.1 138.1  6.6   -10.3 -0.7  
Xetr_TKL3 GLY A 166 E . . . . . . - B G F . ? -0.973 69.6  -71.6  172.8  178.4  9.4   -9.5  -3.0  
Xetr_TKL3 VAL A 167 . . > . . . . - . . . . ? -0.930 36.8  -150.7 -97.3  110.6  12.0  -10.9 -5.5  
Xetr_TKL3 MET A 168 T . 3 . . . S + . . . . ? 0.772  97.2  57.6   -58.4  -30.5  14.6  -12.7 -3.4  
Xetr_TKL3 GLU A 169 T . 3 . . . S - . . . . ? 0.652  111.9 -132.9 -71.6  -12.7  17.2  -12.0 -6.0  
Xetr_TKL3 GLY A 170 S . < . . . S + . . . . ? -0.318 72.5  104.7  87.7   174.7  16.4  -8.3  -5.4  
Xetr_TKL3 GLY A 171 S . . . . . S + . . . . ? 0.315  74.9  75.4   96.6   -10.9  15.7  -5.6  -7.9  
Xetr_TKL3 LYS A 172 . . . . . . . + . . . . ? -0.990 56.4  118.6  -137.0 136.0  12.0  -5.5  -7.5  
Xetr_TKL3 ASP A 173 E . . . . . . - A B A . ? -0.985 58.1  -91.4  -178.2 156.3  9.9   -4.1  -4.6  
Xetr_TKL3 SER A 174 E . . . . . . + A B A . ? -0.703 52.1  179.2  -74.3  150.0  7.3   -1.6  -3.4  
Xetr_TKL3 CYS A 175 . . > . . . . - . . . . ? -0.715 32.8  -29.9  -142.0 -170.0 8.9   1.7   -2.3  
Xetr_TKL3 GLN A 176 T . 3 . . . S + . . . . ? -0.191 122.0 25.3   -55.1  134.8  8.3   5.2   -0.8  
Xetr_TKL3 GLY A 177 T . 3 . . . S + . . . . ? 0.091  99.5  87.7   97.6   -14.6  4.9   6.6   -1.9  
Xetr_TKL3 ASP A 178 . . X . . . . + . . . . ? 0.368  55.3  138.4  -94.1  -5.5   3.2   3.3   -2.5  
Xetr_TKL3 SER A 179 T . 3 . . . S + . . . . ? -0.278 72.7  16.8   -44.2  129.5  2.2   3.1   1.1   
Xetr_TKL3 GLY A 180 T . 3 . . . S + . . . . ? 0.255  95.6  133.3  90.7   -15.2  -1.4  1.8   1.3   
Xetr_TKL3 GLY A 181 . . < . . . . - . . . . ? -0.253 59.9  -88.8  -67.5  167.3  -1.3  0.5   -2.2  
Xetr_TKL3 PRO A 182 E . . . . . . - B H . H ? -0.494 18.5  -158.2 -91.8  135.8  -2.6  -3.1  -3.0  
Xetr_TKL3 LEU A 183 E . . . . . . - B H E H ? -0.959 28.8  -165.2 -93.8  104.8  -0.7  -6.4  -3.1  
Xetr_TKL3 VAL A 184 E . . . . . . + B H E H ? -0.849 15.5  174.7  -106.8 122.0  -3.0  -8.4  -5.4  
Xetr_TKL3 CYS A 185 E . > . . . S - B H . H ? -0.994 73.5  -8.3   -124.3 127.1  -2.9  -12.2 -5.7  
Xetr_TKL3 ASN A 186 T . 3 . . . S - . . . . ? 0.904  130.5 -55.2  54.1   37.6   -5.4  -14.2 -7.8  
Xetr_TKL3 SER A 187 T . 3 . . . S + . . . . ? 0.748  119.8 100.7  73.0   20.9   -7.5  -11.0 -8.4  
Xetr_TKL3 MET A 188 E . < . . . S - B I . H ? -0.989 78.3  -111.6 -130.0 151.4  -7.9  -10.3 -4.6  
Xetr_TKL3 VAL A 189 E . . . . . . + B I C H ? -0.731 38.3  165.4  -84.7  119.5  -6.1  -8.0  -2.3  
Xetr_TKL3 HIS A 190 E . . . . . . + B I . . ? 0.548  62.5  18.3   -108.3 -12.2  -4.0  -10.0 0.2   
Xetr_TKL3 GLY A 191 E . . . . . . - B I I H ? -0.992 58.3  -135.2 -157.7 158.1  -1.9  -7.1  1.5   
Xetr_TKL3 ILE A 192 E . . . . . . - B I I H ? -0.976 41.2  -107.7 -116.9 127.1  -1.5  -3.4  2.0   
Xetr_TKL3 THR A 193 E . . . . . . + B I I . ? -0.373 54.9  154.6  -53.4  125.3  1.8   -1.9  1.3   
Xetr_TKL3 SER A 194 E . . . . . . - B I . . ? 0.750  49.3  -30.8  -121.5 -69.3  3.2   -1.0  4.8   
Xetr_TKL3 TRP A 195 E . . . . . . + B I I . ? -0.928 50.8  163.4  -153.5 168.0  7.0   -0.8  5.2   
Xetr_TKL3 GLY A 196 . . . . . . . - . . . . ? -0.967 41.8  -53.6  -170.2 -172.6 10.3  -2.1  4.0   
Xetr_TKL3 ASN A 197 . . . . . . . - . . . . ? -0.397 52.3  -108.0 -77.4  154.5  14.1  -1.6  3.8   
Xetr_TKL3 THR A 198 S . . . . . S + . . . . ? -0.995 110.7 41.7   -121.8 117.1  16.0  1.6   2.5   
Xetr_TKL3 PRO A 199 S . . . . . S - . . . . ? 0.549  102.2 -138.4 -69.9  143.9  17.3  1.2   -0.1  
Xetr_TKL3 CYS A 200 S . . . . . S + . . . . ? -0.433 79.6  43.1   -69.8  155.0  14.3  -0.7  -1.6  
Xetr_TKL3 GLY A 201 S . . . . . S + . . . . ? 0.792  74.1  161.4  83.6   23.2   14.8  -3.8  -3.7  
Xetr_TKL3 VAL A 202 . . > . . . . - . . . . ? -0.627 48.1  -99.0  -77.8  136.5  17.6  -5.3  -1.6  
Xetr_TKL3 ALA A 203 T . 3 . . . S + . . . . ? -0.293 106.0 7.6    -54.6  138.8  18.3  -9.0  -2.1  
Xetr_TKL3 ASN A 204 T . 3 . . . S + . . . . ? 0.699  106.8 103.9  64.1   16.3   16.7  -11.3 0.5   
Xetr_TKL3 LYS A 205 . . < . . . . - . . . . ? -0.780 54.3  -172.3 -125.7 82.7   14.8  -8.3  1.9   
Xetr_TKL3 PRO A 206 . . . . . . . - . . . . ? -0.251 29.9  -94.8  -68.3  163.4  11.2  -8.4  0.7   
Xetr_TKL3 GLY A 207 E . . . . . . - B J G . ? -0.461 36.3  -124.1 -69.9  155.7  8.6   -5.7  1.2   
Xetr_TKL3 ILE A 208 E . . . . . . - B J G I ? -0.909 28.2  -175.7 -109.6 132.9  6.3   -5.8  4.2   
Xetr_TKL3 TYR A 209 E . . . . . . - B J G I ? -0.894 34.0  -107.6 -124.0 144.3  2.5   -5.7  3.8   
Xetr_TKL3 THR A 210 E . . . . . . - B J G I ? -0.702 41.0  -122.5 -69.1  125.1  -0.4  -5.6  6.2   
Xetr_TKL3 LYS A 211 E . > . . . . - B J . I ? -0.622 21.2  -162.7 -75.9  109.8  -2.0  -9.1  6.1   
Xetr_TKL3 ILE A 212 G . > . . . S + . . . . ? 0.817  79.6  72.1   -66.8  -31.2  -5.6  -8.5  5.2   
Xetr_TKL3 CYS A 213 G . > . . . S + . . . . ? 0.810  94.6  53.2   -58.3  -31.1  -6.7  -12.0 6.3   
Xetr_TKL3 ASN A 214 G . < . . . S + . . . . ? 0.526  113.2 43.6   -82.4  -3.1   -6.3  -11.0 9.9   
Xetr_TKL3 TYR A 215 G . < > . . S + . . . . ? 0.267  75.6  103.9  -128.3 9.3    -8.5  -7.9  9.5   
Xetr_TKL3 ILE A 216 H . < > . . S + . . . . ? 0.934  86.6  47.1   -61.9  -46.1  -11.5 -9.0  7.5   
Xetr_TKL3 ALA A 217 H . . > . . S + . . . . ? 0.930  114.4 47.4   -59.8  -45.9  -13.8 -9.1  10.5  
Xetr_TKL3 TRP A 218 H . . > . . S + . . . . ? 0.911  111.4 51.7   -59.8  -44.0  -12.6 -5.6  11.6  
Xetr_TKL3 ILE A 219 H . . X . . S + . . . . ? 0.943  112.3 45.2   -60.1  -46.8  -13.0 -4.3  8.0   
Xetr_TKL3 GLN A 220 H . . X . . S + . . . . ? 0.901  113.7 48.9   -65.8  -44.9  -16.6 -5.6  7.8   
Xetr_TKL3 ASP A 221 H . . X . . S + . . . . ? 0.890  111.7 49.4   -61.8  -44.2  -17.5 -4.3  11.3  
Xetr_TKL3 THR A 222 H . . X . . S + . . . . ? 0.911  111.7 48.6   -62.2  -43.7  -16.0 -0.9  10.5  
Xetr_TKL3 ILE A 223 H . > < . . S + . . . . ? 0.916  112.3 49.2   -63.0  -41.5  -18.0 -0.7  7.2   
Xetr_TKL3 ALA A 224 H . 3 < . . S + . . . . ? 0.838  108.7 53.4   -66.9  -34.7  -21.2 -1.7  9.0   
Xetr_TKL3 ALA A 225 H . 3 < . . . . . . . . ? 0.704  .     .      -76.5  -19.4  -20.8 0.9   11.8  
Xetr_TKL3 GLY A 226 . . < < . . . . . . . . ? -0.495 .     .      -104.5 .      -20.3 3.7   9.3   
# 
loop_
_dssp_struct_ladder.id 
_dssp_struct_ladder.sheet_id 
_dssp_struct_ladder.range_id_1 
_dssp_struct_ladder.range_id_2 
_dssp_struct_ladder.type 
_dssp_struct_ladder.beg_1_label_comp_id 
_dssp_struct_ladder.beg_1_label_asym_id 
_dssp_struct_ladder.beg_1_label_seq_id 
_dssp_struct_ladder.pdbx_beg_1_PDB_ins_code 
_dssp_struct_ladder.end_1_label_comp_id 
_dssp_struct_ladder.end_1_label_asym_id 
_dssp_struct_ladder.end_1_label_seq_id 
_dssp_struct_ladder.pdbx_end_1_PDB_ins_code 
_dssp_struct_ladder.beg_1_auth_comp_id 
_dssp_struct_ladder.beg_1_auth_asym_id 
_dssp_struct_ladder.beg_1_auth_seq_id 
_dssp_struct_ladder.end_1_auth_comp_id 
_dssp_struct_ladder.end_1_auth_asym_id 
_dssp_struct_ladder.end_1_auth_seq_id 
_dssp_struct_ladder.beg_2_label_comp_id 
_dssp_struct_ladder.beg_2_label_asym_id 
_dssp_struct_ladder.beg_2_label_seq_id 
_dssp_struct_ladder.pdbx_beg_2_PDB_ins_code 
_dssp_struct_ladder.end_2_label_comp_id 
_dssp_struct_ladder.end_2_label_asym_id 
_dssp_struct_ladder.end_2_label_seq_id 
_dssp_struct_ladder.pdbx_end_2_PDB_ins_code 
_dssp_struct_ladder.beg_2_auth_comp_id 
_dssp_struct_ladder.beg_2_auth_asym_id 
_dssp_struct_ladder.beg_2_auth_seq_id 
_dssp_struct_ladder.end_2_auth_comp_id 
_dssp_struct_ladder.end_2_auth_asym_id 
_dssp_struct_ladder.end_2_auth_seq_id 
A A A B anti-parallel ILE A 2   ? ILE A 3   ? ILE A 2   ILE A 3   SER A 174 ? ASP A 173 ? SER A 174 ASP A 173 
B B C F anti-parallel THR A 6   ? GLU A 7   ? THR A 6   GLU A 7   CYS A 139 ? GLN A 138 ? CYS A 139 GLN A 138 
C B D I parallel      LEU A 107 ? LEU A 107 ? LEU A 107 LEU A 107 VAL A 189 ? VAL A 189 ? VAL A 189 VAL A 189 
D B E F anti-parallel THR A 117 ? GLY A 122 ? THR A 117 GLY A 122 GLN A 143 ? GLN A 138 ? GLN A 143 GLN A 138 
E B E H anti-parallel LEU A 119 ? VAL A 120 ? LEU A 119 VAL A 120 VAL A 184 ? LEU A 183 ? VAL A 184 LEU A 183 
F B F G anti-parallel GLN A 143 ? THR A 144 ? GLN A 143 THR A 144 GLY A 166 ? ALA A 165 ? GLY A 166 ALA A 165 
G B G J anti-parallel MET A 162 ? ALA A 165 ? MET A 162 ALA A 165 THR A 210 ? GLY A 207 ? THR A 210 GLY A 207 
H B H I anti-parallel PRO A 182 ? CYS A 185 ? PRO A 182 CYS A 185 ILE A 192 ? MET A 188 ? ILE A 192 MET A 188 
I B I J anti-parallel GLY A 191 ? TRP A 195 ? GLY A 191 TRP A 195 LYS A 211 ? ILE A 208 ? LYS A 211 ILE A 208 
J C K L anti-parallel HIS A 16  ? TYR A 21  ? HIS A 16  TYR A 21  VAL A 30  ? GLN A 24  ? VAL A 30  GLN A 24  
K C K N anti-parallel CYS A 17  ? TYR A 21  ? CYS A 17  TYR A 21  LEU A 52  ? LEU A 48  ? LEU A 52  LEU A 48  
L C L M anti-parallel VAL A 30  ? ASP A 33  ? VAL A 30  ASP A 33  LEU A 38  ? TRP A 36  ? LEU A 38  TRP A 36  
M C M P anti-parallel TRP A 36  ? THR A 39  ? TRP A 36  THR A 39  LYS A 91  ? MET A 88  ? LYS A 91  MET A 88  
N C N O anti-parallel GLN A 49  ? LEU A 52  ? GLN A 49  LEU A 52  TYR A 68  ? GLN A 65  ? TYR A 68  GLN A 65  
O C O P anti-parallel ALA A 69  ? PRO A 74  ? ALA A 69  PRO A 74  LEU A 92  ? MET A 88  ? LEU A 92  MET A 88  
P D Q R anti-parallel ASN A 56  ? ASN A 56  ? ASN A 56  ASN A 56  GLU A 136 ? GLU A 136 ? GLU A 136 GLU A 136 
# 
loop_
_dssp_struct_bridge_pairs.id 
_dssp_struct_bridge_pairs.label_comp_id 
_dssp_struct_bridge_pairs.label_seq_id 
_dssp_struct_bridge_pairs.label_asym_id 
_dssp_struct_bridge_pairs.auth_seq_id 
_dssp_struct_bridge_pairs.auth_asym_id 
_dssp_struct_bridge_pairs.pdbx_PDB_ins_code 
_dssp_struct_bridge_pairs.acceptor_1_label_comp_id 
_dssp_struct_bridge_pairs.acceptor_1_label_seq_id 
_dssp_struct_bridge_pairs.acceptor_1_label_asym_id 
_dssp_struct_bridge_pairs.acceptor_1_auth_seq_id 
_dssp_struct_bridge_pairs.acceptor_1_auth_asym_id 
_dssp_struct_bridge_pairs.acceptor_1_pdbx_PDB_ins_code 
_dssp_struct_bridge_pairs.acceptor_1_energy 
_dssp_struct_bridge_pairs.acceptor_2_label_comp_id 
_dssp_struct_bridge_pairs.acceptor_2_label_seq_id 
_dssp_struct_bridge_pairs.acceptor_2_label_asym_id 
_dssp_struct_bridge_pairs.acceptor_2_auth_seq_id 
_dssp_struct_bridge_pairs.acceptor_2_auth_asym_id 
_dssp_struct_bridge_pairs.acceptor_2_pdbx_PDB_ins_code 
_dssp_struct_bridge_pairs.acceptor_2_energy 
_dssp_struct_bridge_pairs.donor_1_label_comp_id 
_dssp_struct_bridge_pairs.donor_1_label_seq_id 
_dssp_struct_bridge_pairs.donor_1_label_asym_id 
_dssp_struct_bridge_pairs.donor_1_auth_seq_id 
_dssp_struct_bridge_pairs.donor_1_auth_asym_id 
_dssp_struct_bridge_pairs.donor_1_pdbx_PDB_ins_code 
_dssp_struct_bridge_pairs.donor_1_energy 
_dssp_struct_bridge_pairs.donor_2_label_comp_id 
_dssp_struct_bridge_pairs.donor_2_label_seq_id 
_dssp_struct_bridge_pairs.donor_2_label_asym_id 
_dssp_struct_bridge_pairs.donor_2_auth_seq_id 
_dssp_struct_bridge_pairs.donor_2_auth_asym_id 
_dssp_struct_bridge_pairs.donor_2_pdbx_PDB_ins_code 
_dssp_struct_bridge_pairs.donor_2_energy 
1   ARG 1   A 1   A ? ?   ?   ? ?   ? ? ?    ?   ?   ? ?   ? ? ?    CYS 175 A 175 A ? -1.9 ILE 3   A 3   A ? -0.6 
2   ILE 2   A 2   A ? GLY 124 A 124 A ? -0.4 SER 174 A 174 A ? -0.3 GLY 5   A 5   A ? -1.2 GLY 4   A 4   A ? -0.4 
3   ILE 3   A 3   A ? ASP 173 A 173 A ? -3.0 ARG 1   A 1   A ? -0.6 ASP 173 A 173 A ? -1.2 THR 127 A 127 A ? -0.1 
4   GLY 4   A 4   A ? THR 126 A 126 A ? -0.5 ILE 2   A 2   A ? -0.4 ILE 3   A 3   A ? -0.2 THR 6   A 6   A ? -0.1 
5   GLY 5   A 5   A ? ILE 2   A 2   A ? -1.2 ASP 173 A 173 A ? -0.1 GLU 7   A 7   A ? -0.3 VAL 140 A 140 A ? -0.2 
6   THR 6   A 6   A ? CYS 139 A 139 A ? -2.4 GLY 4   A 4   A ? -0.1 CYS 139 A 139 A ? -3.2 CYS 8   A 8   A ? -0.0 
7   GLU 7   A 7   A ? GLY 5   A 5   A ? -0.3 GLN 138 A 138 A ? -0.2 GLN 138 A 138 A ? -0.3 ARG 9   A 9   A ? -0.1 
8   CYS 8   A 8   A ? LEU 137 A 137 A ? -3.0 HIS 55  A 55  A ? -0.1 LEU 137 A 137 A ? -0.1 GLU 7   A 7   A ? -0.1 
9   ARG 9   A 9   A ? GLU 7   A 7   A ? -0.1 PRO 10  A 10  A ? -0.1 SER 12  A 12  A ? -2.2 GLN 13  A 13  A ? -0.3 
10  PRO 10  A 10  A ? ?   ?   ? ?   ? ? ?    ?   ?   ? ?   ? ? ?    ARG 9   A 9   A ? -0.1 HIS 55  A 55  A ? -0.1 
11  ASN 11  A 11  A ? GLN 13  A 13  A ? -0.1 SER 12  A 12  A ? -0.1 ARG 9   A 9   A ? -0.1 HIS 55  A 55  A ? -0.1 
12  SER 12  A 12  A ? ARG 9   A 9   A ? -2.2 GLN 13  A 13  A ? -0.2 ASN 11  A 11  A ? -0.1 TRP 15  A 15  A ? -0.1 
13  GLN 13  A 13  A ? ARG 9   A 9   A ? -0.3 PRO 14  A 14  A ? -0.1 HIS 16  A 16  A ? -1.5 SER 12  A 12  A ? -0.2 
14  PRO 14  A 14  A ? ?   ?   ? ?   ? ? ?    ?   ?   ? ?   ? ? ?    GLN 103 A 103 A ? -1.5 GLY 53  A 53  A ? -0.3 
15  TRP 15  A 15  A ? VAL 102 A 102 A ? -0.2 SER 12  A 12  A ? -0.1 LEU 31  A 31  A ? -3.0 CYS 17  A 17  A ? -0.2 
16  HIS 16  A 16  A ? GLN 13  A 13  A ? -1.5 VAL 30  A 30  A ? -0.2 GLY 53  A 53  A ? -0.5 SER 18  A 18  A ? -0.3 
17  CYS 17  A 17  A ? GLY 29  A 29  A ? -2.5 TRP 15  A 15  A ? -0.2 GLY 29  A 29  A ? -1.4 LEU 19  A 19  A ? -0.5 
18  SER 18  A 18  A ? ARG 51  A 51  A ? -2.8 HIS 16  A 16  A ? -0.3 ARG 51  A 51  A ? -2.9 TYR 20  A 20  A ? -0.5 
19  LEU 19  A 19  A ? CYS 27  A 27  A ? -3.2 CYS 17  A 17  A ? -0.5 VAL 26  A 26  A ? -3.1 CYS 27  A 27  A ? -1.4 
20  TYR 20  A 20  A ? GLN 49  A 49  A ? -3.4 SER 18  A 18  A ? -0.5 GLN 49  A 49  A ? -2.6 PHE 22  A 22  A ? -0.6 
21  TYR 21  A 21  A ? GLN 24  A 24  A ? -2.7 LEU 19  A 19  A ? -0.4 GLN 24  A 24  A ? -1.7 ASP 23  A 23  A ? -0.5 
22  PHE 22  A 22  A ? SER 47  A 47  A ? -0.6 TYR 20  A 20  A ? -0.6 GLN 49  A 49  A ? -0.1 TYR 20  A 20  A ? -0.0 
23  ASP 23  A 23  A ? TYR 21  A 21  A ? -0.5 TYR 20  A 20  A ? -0.1 HIS 25  A 25  A ? -0.5 PHE 22  A 22  A ? -0.2 
24  GLN 24  A 24  A ? TYR 21  A 21  A ? -1.7 ?   ?   ? ?   ? ? ?    TYR 21  A 21  A ? -2.7 VAL 26  A 26  A ? -0.3 
25  HIS 25  A 25  A ? ASP 23  A 23  A ? -0.5 TYR 20  A 20  A ? -0.2 TYR 20  A 20  A ? -0.2 GLY 28  A 28  A ? -0.1 
26  VAL 26  A 26  A ? LEU 19  A 19  A ? -3.1 CYS 27  A 27  A ? -0.4 GLY 28  A 28  A ? -0.3 SER 179 A 179 A ? -0.2 
27  CYS 27  A 27  A ? LEU 19  A 19  A ? -1.4 ASP 178 A 178 A ? -0.1 LEU 19  A 19  A ? -3.2 VAL 26  A 26  A ? -0.4 
28  GLY 28  A 28  A ? SER 179 A 179 A ? -3.7 VAL 26  A 26  A ? -0.3 ALA 40  A 40  A ? -0.4 VAL 30  A 30  A ? -0.3 
29  GLY 29  A 29  A ? CYS 17  A 17  A ? -1.4 CYS 27  A 27  A ? -0.2 CYS 17  A 17  A ? -2.5 LEU 31  A 31  A ? -0.4 
30  VAL 30  A 30  A ? LEU 38  A 38  A ? -2.5 GLY 28  A 28  A ? -0.3 LEU 38  A 38  A ? -3.6 ILE 32  A 32  A ? -0.6 
31  LEU 31  A 31  A ? TRP 15  A 15  A ? -3.0 GLY 29  A 29  A ? -0.4 ILE 105 A 105 A ? -1.3 VAL 37  A 37  A ? -0.2 
32  ILE 32  A 32  A ? TRP 36  A 36  A ? -1.9 VAL 30  A 30  A ? -0.6 GLU 34  A 34  A ? -0.2 VAL 37  A 37  A ? -0.2 
33  ASP 33  A 33  A ? TRP 36  A 36  A ? -1.5 GLN 103 A 103 A ? -0.1 TRP 36  A 36  A ? -0.9 ILE 32  A 32  A ? -0.3 
34  GLU 34  A 34  A ? ASN 35  A 35  A ? -0.3 ILE 32  A 32  A ? -0.2 VAL 96  A 96  A ? -2.7 SER 94  A 94  A ? -0.1 
35  ASN 35  A 35  A ? PRO 95  A 95  A ? -0.2 TRP 36  A 36  A ? -0.1 LEU 92  A 92  A ? -3.2 VAL 37  A 37  A ? -0.5 
36  TRP 36  A 36  A ? ASP 33  A 33  A ? -0.9 LYS 91  A 91  A ? -0.2 ILE 32  A 32  A ? -1.9 ASP 33  A 33  A ? -1.5 
37  VAL 37  A 37  A ? LEU 90  A 90  A ? -2.2 ASN 35  A 35  A ? -0.5 LEU 90  A 90  A ? -3.1 THR 39  A 39  A ? -0.4 
38  LEU 38  A 38  A ? VAL 30  A 30  A ? -3.6 TRP 36  A 36  A ? -0.4 VAL 30  A 30  A ? -2.5 ALA 40  A 40  A ? -0.3 
39  THR 39  A 39  A ? MET 88  A 88  A ? -2.6 VAL 37  A 37  A ? -0.4 MET 88  A 88  A ? -2.6 ALA 41  A 41  A ? -0.3 
40  ALA 40  A 40  A ? GLY 28  A 28  A ? -0.4 LEU 38  A 38  A ? -0.3 CYS 43  A 43  A ? -1.6 ILE 87  A 87  A ? -0.3 
41  ALA 41  A 41  A ? THR 39  A 39  A ? -0.3 HIS 42  A 42  A ? -0.3 GLN 44  A 44  A ? -1.5 ALA 40  A 40  A ? -0.1 
42  HIS 42  A 42  A ? CYS 43  A 43  A ? -0.3 PHE 83  A 83  A ? -0.1 ALA 41  A 41  A ? -0.3 SER 179 A 179 A ? -0.1 
43  CYS 43  A 43  A ? ALA 40  A 40  A ? -1.6 GLY 28  A 28  A ? -0.1 HIS 42  A 42  A ? -0.3 LEU 45  A 45  A ? -0.2 
44  GLN 44  A 44  A ? ALA 41  A 41  A ? -1.5 ALA 40  A 40  A ? -0.0 SER 46  A 46  A ? -0.3 ALA 41  A 41  A ? -0.0 
45  LEU 45  A 45  A ? CYS 43  A 43  A ? -0.2 ?   ?   ? ?   ? ? ?    LEU 48  A 48  A ? -0.6 CYS 43  A 43  A ? -0.0 
46  SER 46  A 46  A ? GLN 44  A 44  A ? -0.3 SER 47  A 47  A ? -0.2 ?   ?   ? ?   ? ? ?    ?   ?   ? ?   ? ? ?    
47  SER 47  A 47  A ? LEU 48  A 48  A ? -0.2 ALA 69  A 69  A ? -0.1 PHE 22  A 22  A ? -0.6 GLN 49  A 49  A ? -0.3 
48  LEU 48  A 48  A ? LEU 45  A 45  A ? -0.6 TYR 21  A 21  A ? -0.1 ALA 69  A 69  A ? -2.1 VAL 50  A 50  A ? -0.4 
49  GLN 49  A 49  A ? TYR 20  A 20  A ? -2.6 SER 47  A 47  A ? -0.3 TYR 20  A 20  A ? -3.4 ARG 51  A 51  A ? -0.6 
50  VAL 50  A 50  A ? SER 67  A 67  A ? -3.5 LEU 48  A 48  A ? -0.4 SER 67  A 67  A ? -2.1 LEU 52  A 52  A ? -0.5 
51  ARG 51  A 51  A ? SER 18  A 18  A ? -2.9 GLN 49  A 49  A ? -0.6 SER 18  A 18  A ? -2.8 GLY 53  A 53  A ? -0.3 
52  LEU 52  A 52  A ? GLN 65  A 65  A ? -2.5 VAL 50  A 50  A ? -0.5 GLN 65  A 65  A ? -2.4 CYS 17  A 17  A ? -0.1 
53  GLY 53  A 53  A ? HIS 16  A 16  A ? -0.5 TYR 101 A 101 A ? -0.4 HIS 55  A 55  A ? -0.4 LYS 63  A 63  A ? -0.2 
54  GLU 54  A 54  A ? HIS 16  A 16  A ? -0.3 ARG 51  A 51  A ? -0.2 GLY 53  A 53  A ? -0.3 LEU 57  A 57  A ? -0.1 
55  HIS 55  A 55  A ? GLY 53  A 53  A ? -0.4 ASN 56  A 56  A ? -0.3 LEU 137 A 137 A ? -2.4 LEU 57  A 57  A ? -0.4 
56  ASN 56  A 56  A ? VAL 59  A 59  A ? -0.3 GLU 136 A 136 A ? -0.2 VAL 59  A 59  A ? -1.1 HIS 55  A 55  A ? -0.3 
57  LEU 57  A 57  A ? ASP 135 A 135 A ? -3.1 HIS 55  A 55  A ? -0.4 GLU 136 A 136 A ? -0.1 ASN 56  A 56  A ? -0.1 
58  ALA 58  A 58  A ? ASP 135 A 135 A ? -0.2 VAL 59  A 59  A ? -0.1 TYR 60  A 60  A ? -0.4 LEU 57  A 57  A ? -0.2 
59  VAL 59  A 59  A ? ASN 56  A 56  A ? -1.1 ASP 135 A 135 A ? -0.2 GLU 61  A 61  A ? -0.7 ASN 56  A 56  A ? -0.3 
60  TYR 60  A 60  A ? ALA 58  A 58  A ? -0.4 GLU 61  A 61  A ? -0.1 LEU 57  A 57  A ? -0.1 GLU 54  A 54  A ? -0.0 
61  GLU 61  A 61  A ? VAL 59  A 59  A ? -0.7 ASN 56  A 56  A ? -0.2 TYR 60  A 60  A ? -0.1 GLU 54  A 54  A ? -0.0 
62  GLY 62  A 62  A ? LYS 63  A 63  A ? -0.0 ?   ?   ? ?   ? ? ?    TYR 60  A 60  A ? -0.1 GLY 53  A 53  A ? -0.0 
63  LYS 63  A 63  A ? GLY 53  A 53  A ? -0.2 TYR 101 A 101 A ? -0.0 GLN 65  A 65  A ? -0.1 TYR 101 A 101 A ? -0.1 
64  GLU 64  A 64  A ? ARG 51  A 51  A ? -0.0 GLY 53  A 53  A ? -0.0 PHE 66  A 66  A ? -0.4 GLY 53  A 53  A ? -0.2 
65  GLN 65  A 65  A ? LEU 52  A 52  A ? -2.4 LYS 63  A 63  A ? -0.1 LEU 52  A 52  A ? -2.5 SER 67  A 67  A ? -0.4 
66  PHE 66  A 66  A ? GLU 64  A 64  A ? -0.4 ARG 51  A 51  A ? -0.2 TYR 68  A 68  A ? -0.3 ARG 51  A 51  A ? -0.2 
67  SER 67  A 67  A ? VAL 50  A 50  A ? -2.1 GLN 65  A 65  A ? -0.4 VAL 50  A 50  A ? -3.5 ALA 69  A 69  A ? -0.3 
68  TYR 68  A 68  A ? PHE 66  A 66  A ? -0.3 GLN 49  A 49  A ? -0.2 VAL 93  A 93  A ? -2.4 GLU 70  A 70  A ? -0.7 
69  ALA 69  A 69  A ? LEU 48  A 48  A ? -2.1 SER 67  A 67  A ? -0.3 LEU 92  A 92  A ? -0.2 MET 72  A 72  A ? -0.1 
70  GLU 70  A 70  A ? LYS 91  A 91  A ? -3.5 TYR 68  A 68  A ? -0.7 MET 72  A 72  A ? -0.4 LEU 92  A 92  A ? -0.2 
71  LYS 71  A 71  A ? LYS 91  A 91  A ? -1.5 TYR 68  A 68  A ? -0.1 LYS 91  A 91  A ? -2.4 CYS 73  A 73  A ? -0.5 
72  MET 72  A 72  A ? GLU 70  A 70  A ? -0.4 LEU 90  A 90  A ? -0.2 LEU 90  A 90  A ? -0.2 MET 88  A 88  A ? -0.0 
73  CYS 73  A 73  A ? LEU 89  A 89  A ? -3.0 LYS 71  A 71  A ? -0.5 LEU 89  A 89  A ? -1.6 HIS 75  A 75  A ? -0.1 
74  PRO 74  A 74  A ? ?   ?   ? ?   ? ? ?    ?   ?   ? ?   ? ? ?    MET 88  A 88  A ? -0.2 ASP 86  A 86  A ? -0.1 
75  HIS 75  A 75  A ? ILE 87  A 87  A ? -2.7 ASN 85  A 85  A ? -0.3 PHE 78  A 78  A ? -2.1 ILE 87  A 87  A ? -0.1 
76  SER 76  A 76  A ? GLY 77  A 77  A ? -0.3 PRO 74  A 74  A ? -0.1 HIS 75  A 75  A ? -0.1 ASN 85  A 85  A ? -0.0 
77  GLY 77  A 77  A ? ASN 85  A 85  A ? -0.1 ASN 79  A 79  A ? -0.1 SER 76  A 76  A ? -0.3 ASN 79  A 79  A ? -0.1 
78  PHE 78  A 78  A ? HIS 75  A 75  A ? -2.1 ILE 87  A 87  A ? -0.1 ASN 85  A 85  A ? -0.2 ASP 86  A 86  A ? -0.1 
79  ASN 79  A 79  A ? ASP 84  A 84  A ? -2.5 GLY 77  A 77  A ? -0.1 PHE 83  A 83  A ? -2.4 ASP 84  A 84  A ? -0.4 
80  PRO 80  A 80  A ? ?   ?   ? ?   ? ? ?    ?   ?   ? ?   ? ? ?    ASN 79  A 79  A ? -0.1 PHE 78  A 78  A ? -0.0 
81  ILE 81  A 81  A ? ASP 84  A 84  A ? -0.1 THR 82  A 82  A ? -0.1 ASN 79  A 79  A ? -0.0 ?   ?   ? ?   ? ? ?    
82  THR 82  A 82  A ? ASP 84  A 84  A ? -0.1 ILE 158 A 158 A ? -0.0 THR 159 A 159 A ? -0.1 ASN 85  A 85  A ? -0.1 
83  PHE 83  A 83  A ? ASN 79  A 79  A ? -2.4 ASP 84  A 84  A ? -0.2 ASP 86  A 86  A ? -1.0 ASN 85  A 85  A ? -0.1 
84  ASP 84  A 84  A ? ASN 79  A 79  A ? -0.4 ASN 85  A 85  A ? -0.2 ASN 79  A 79  A ? -2.5 PHE 83  A 83  A ? -0.2 
85  ASN 85  A 85  A ? PHE 78  A 78  A ? -0.2 ASP 86  A 86  A ? -0.2 ILE 87  A 87  A ? -2.0 HIS 75  A 75  A ? -0.3 
86  ASP 86  A 86  A ? PHE 83  A 83  A ? -1.0 ASN 161 A 161 A ? -0.1 MET 88  A 88  A ? -0.3 ASN 85  A 85  A ? -0.2 
87  ILE 87  A 87  A ? ASN 85  A 85  A ? -2.0 ALA 40  A 40  A ? -0.3 HIS 75  A 75  A ? -2.7 LEU 89  A 89  A ? -0.3 
88  MET 88  A 88  A ? THR 39  A 39  A ? -2.6 ASP 86  A 86  A ? -0.3 THR 39  A 39  A ? -2.6 LEU 90  A 90  A ? -0.4 
89  LEU 89  A 89  A ? CYS 73  A 73  A ? -1.6 ILE 87  A 87  A ? -0.3 CYS 73  A 73  A ? -3.0 LYS 91  A 91  A ? -0.6 
90  LEU 90  A 90  A ? VAL 37  A 37  A ? -3.1 MET 88  A 88  A ? -0.4 VAL 37  A 37  A ? -2.2 LEU 92  A 92  A ? -0.6 
91  LYS 91  A 91  A ? LYS 71  A 71  A ? -2.4 LEU 89  A 89  A ? -0.6 GLU 70  A 70  A ? -3.5 LYS 71  A 71  A ? -1.5 
92  LEU 92  A 92  A ? ASN 35  A 35  A ? -3.2 LEU 90  A 90  A ? -0.6 ALA 69  A 69  A ? -0.2 SER 67  A 67  A ? -0.0 
93  VAL 93  A 93  A ? TYR 68  A 68  A ? -2.4 LYS 91  A 91  A ? -0.2 LEU 92  A 92  A ? -0.1 ALA 69  A 69  A ? -0.1 
94  SER 94  A 94  A ? TYR 68  A 68  A ? -0.3 GLU 34  A 34  A ? -0.1 VAL 93  A 93  A ? -0.2 GLU 70  A 70  A ? -0.0 
95  PRO 95  A 95  A ? ?   ?   ? ?   ? ? ?    ?   ?   ? ?   ? ? ?    ASN 35  A 35  A ? -0.2 THR 97  A 97  A ? -0.2 
96  VAL 96  A 96  A ? GLU 34  A 34  A ? -2.7 ASP 33  A 33  A ? -0.1 ILE 98  A 98  A ? -0.7 SER 67  A 67  A ? -0.0 
97  THR 97  A 97  A ? PRO 95  A 95  A ? -0.2 GLN 103 A 103 A ? -0.0 ASN 99  A 99  A ? -0.4 VAL 102 A 102 A ? -0.1 
98  ILE 98  A 98  A ? VAL 96  A 96  A ? -0.7 TYR 101 A 101 A ? -0.1 ASP 100 A 100 A ? -0.2 GLN 103 A 103 A ? -0.2 
99  ASN 99  A 99  A ? VAL 102 A 102 A ? -2.3 THR 97  A 97  A ? -0.4 VAL 102 A 102 A ? -0.3 ILE 98  A 98  A ? -0.0 
100 ASP 100 A 100 A ? TYR 101 A 101 A ? -0.2 ILE 98  A 98  A ? -0.2 GLN 103 A 103 A ? -0.1 ILE 98  A 98  A ? -0.1 
101 TYR 101 A 101 A ? VAL 102 A 102 A ? -0.3 LYS 63  A 63  A ? -0.1 GLN 103 A 103 A ? -0.4 GLY 53  A 53  A ? -0.4 
102 VAL 102 A 102 A ? ASN 99  A 99  A ? -0.3 LEU 52  A 52  A ? -0.1 ASN 99  A 99  A ? -2.3 THR 104 A 104 A ? -0.3 
103 GLN 103 A 103 A ? PRO 14  A 14  A ? -1.5 TYR 101 A 101 A ? -0.4 LEU 31  A 31  A ? -0.3 ILE 105 A 105 A ? -0.2 
104 THR 104 A 104 A ? VAL 102 A 102 A ? -0.3 ILE 32  A 32  A ? -0.1 ILE 32  A 32  A ? -0.2 TRP 15  A 15  A ? -0.1 
105 ILE 105 A 105 A ? LEU 31  A 31  A ? -1.3 GLN 103 A 103 A ? -0.2 MET 188 A 188 A ? -0.1 SER 187 A 187 A ? -0.0 
106 PRO 106 A 106 A ? ?   ?   ? ?   ? ? ?    ?   ?   ? ?   ? ? ?    VAL 189 A 189 A ? -2.3 GLY 108 A 108 A ? -0.4 
107 LEU 107 A 107 A ? MET 188 A 188 A ? -0.2 ILE 32  A 32  A ? -0.1 CYS 109 A 109 A ? -0.3 HIS 190 A 190 A ? -0.2 
108 GLY 108 A 108 A ? VAL 189 A 189 A ? -3.4 PRO 106 A 106 A ? -0.4 CYS 213 A 213 A ? -0.1 VAL 112 A 112 A ? -0.1 
109 CYS 109 A 109 A ? LEU 107 A 107 A ? -0.3 ILE 212 A 212 A ? -0.1 VAL 112 A 112 A ? -0.1 GLY 108 A 108 A ? -0.1 
110 PRO 110 A 110 A ? ?   ?   ? ?   ? ? ?    ?   ?   ? ?   ? ? ?    CYS 213 A 213 A ? -0.1 GLY 108 A 108 A ? -0.0 
111 THR 111 A 111 A ? VAL 112 A 112 A ? -0.1 GLY 108 A 108 A ? -0.0 GLY 113 A 113 A ? -0.9 CYS 109 A 109 A ? -0.1 
112 VAL 112 A 112 A ? CYS 109 A 109 A ? -0.1 GLY 108 A 108 A ? -0.1 GLY 115 A 115 A ? -0.1 ASP 114 A 114 A ? -0.1 
113 GLY 113 A 113 A ? THR 111 A 111 A ? -0.9 ASP 114 A 114 A ? -0.1 GLU 116 A 116 A ? -1.5 THR 144 A 144 A ? -0.3 
114 ASP 114 A 114 A ? GLY 115 A 115 A ? -0.2 VAL 112 A 112 A ? -0.1 VAL 145 A 145 A ? -0.2 GLY 113 A 113 A ? -0.1 
115 GLY 115 A 115 A ? THR 144 A 144 A ? -2.9 GLU 116 A 116 A ? -0.3 ASP 114 A 114 A ? -0.2 THR 117 A 117 A ? -0.2 
116 GLU 116 A 116 A ? GLY 113 A 113 A ? -1.5 THR 117 A 117 A ? -0.1 THR 144 A 144 A ? -2.1 CYS 118 A 118 A ? -0.4 
117 THR 117 A 117 A ? GLN 143 A 143 A ? -0.2 GLY 115 A 115 A ? -0.2 ASN 186 A 186 A ? -0.5 LEU 119 A 119 A ? -0.3 
118 CYS 118 A 118 A ? VAL 142 A 142 A ? -3.5 GLU 116 A 116 A ? -0.4 VAL 142 A 142 A ? -2.9 VAL 120 A 120 A ? -0.5 
119 LEU 119 A 119 A ? VAL 184 A 184 A ? -3.5 THR 117 A 117 A ? -0.3 VAL 184 A 184 A ? -3.2 SER 121 A 121 A ? -0.4 
120 VAL 120 A 120 A ? VAL 140 A 140 A ? -2.7 CYS 118 A 118 A ? -0.5 VAL 140 A 140 A ? -2.2 GLY 122 A 122 A ? -0.3 
121 SER 121 A 121 A ? PRO 182 A 182 A ? -1.1 LEU 119 A 119 A ? -0.4 TRP 123 A 123 A ? -0.3 CYS 139 A 139 A ? -0.2 
122 GLY 122 A 122 A ? GLN 138 A 138 A ? -2.1 VAL 120 A 120 A ? -0.3 GLN 138 A 138 A ? -2.3 ASP 178 A 178 A ? -0.1 
123 TRP 123 A 123 A ? GLY 177 A 177 A ? -0.4 SER 121 A 121 A ? -0.3 THR 126 A 126 A ? -0.1 ASP 178 A 178 A ? -0.1 
124 GLY 124 A 124 A ? THR 125 A 125 A ? -0.2 GLN 138 A 138 A ? -0.1 ILE 2   A 2   A ? -0.4 GLY 177 A 177 A ? -0.3 
125 THR 125 A 125 A ? GLN 176 A 176 A ? -3.2 ARG 1   A 1   A ? -0.2 PHE 133 A 133 A ? -0.2 GLY 124 A 124 A ? -0.2 
126 THR 126 A 126 A ? THR 132 A 132 A ? -2.7 ARG 1   A 1   A ? -0.2 GLY 4   A 4   A ? -0.5 SER 128 A 128 A ? -0.3 
127 THR 127 A 127 A ? THR 132 A 132 A ? -0.4 ILE 3   A 3   A ? -0.1 THR 132 A 132 A ? -0.3 CYS 200 A 200 A ? -0.1 
128 SER 128 A 128 A ? THR 126 A 126 A ? -0.3 GLU 131 A 131 A ? -0.1 GLU 131 A 131 A ? -0.1 GLU 130 A 130 A ? -0.0 
129 PRO 129 A 129 A ? ?   ?   ? ?   ? ? ?    ?   ?   ? ?   ? ? ?    GLU 131 A 131 A ? -0.3 THR 127 A 127 A ? -0.1 
130 GLU 130 A 130 A ? GLU 131 A 131 A ? -0.1 THR 126 A 126 A ? -0.1 THR 132 A 132 A ? -0.5 THR 127 A 127 A ? -0.1 
131 GLU 131 A 131 A ? PRO 129 A 129 A ? -0.3 THR 126 A 126 A ? -0.1 PHE 133 A 133 A ? -0.4 SER 128 A 128 A ? -0.1 
132 THR 132 A 132 A ? GLU 130 A 130 A ? -0.5 THR 127 A 127 A ? -0.3 THR 126 A 126 A ? -2.7 THR 127 A 127 A ? -0.4 
133 PHE 133 A 133 A ? GLU 131 A 131 A ? -0.4 THR 125 A 125 A ? -0.2 THR 125 A 125 A ? -0.2 GLY 124 A 124 A ? -0.1 
134 PRO 134 A 134 A ? ?   ?   ? ?   ? ? ?    ?   ?   ? ?   ? ? ?    GLN 138 A 138 A ? -0.1 LEU 57  A 57  A ? -0.1 
135 ASP 135 A 135 A ? PHE 133 A 133 A ? -0.1 ASN 56  A 56  A ? -0.1 LEU 57  A 57  A ? -3.1 LEU 137 A 137 A ? -0.3 
136 GLU 136 A 136 A ? ASN 56  A 56  A ? -0.2 LEU 57  A 57  A ? -0.1 ASN 56  A 56  A ? -0.2 GLN 138 A 138 A ? -0.1 
137 LEU 137 A 137 A ? HIS 55  A 55  A ? -2.4 ASP 135 A 135 A ? -0.3 CYS 8   A 8   A ? -3.0 CYS 139 A 139 A ? -0.3 
138 GLN 138 A 138 A ? GLY 122 A 122 A ? -2.3 GLU 7   A 7   A ? -0.3 GLY 122 A 122 A ? -2.1 VAL 140 A 140 A ? -0.3 
139 CYS 139 A 139 A ? THR 6   A 6   A ? -3.2 LEU 137 A 137 A ? -0.3 THR 6   A 6   A ? -2.4 GLU 141 A 141 A ? -0.3 
140 VAL 140 A 140 A ? VAL 120 A 120 A ? -2.2 GLN 138 A 138 A ? -0.3 VAL 120 A 120 A ? -2.7 VAL 142 A 142 A ? -0.5 
141 GLU 141 A 141 A ? CYS 139 A 139 A ? -0.3 LEU 119 A 119 A ? -0.2 GLN 143 A 143 A ? -0.3 LEU 119 A 119 A ? -0.2 
142 VAL 142 A 142 A ? CYS 118 A 118 A ? -2.9 VAL 140 A 140 A ? -0.5 CYS 118 A 118 A ? -3.5 THR 144 A 144 A ? -0.4 
143 GLN 143 A 143 A ? GLY 166 A 166 A ? -1.2 GLU 141 A 141 A ? -0.3 GLY 166 A 166 A ? -2.3 THR 117 A 117 A ? -0.2 
144 THR 144 A 144 A ? GLU 116 A 116 A ? -2.1 VAL 142 A 142 A ? -0.4 GLY 115 A 115 A ? -2.9 SER 146 A 146 A ? -0.3 
145 VAL 145 A 145 A ? CYS 164 A 164 A ? -2.0 ASP 114 A 114 A ? -0.2 CYS 164 A 164 A ? -0.5 THR 144 A 144 A ? -0.0 
146 SER 146 A 146 A ? THR 144 A 144 A ? -0.3 GLN 147 A 147 A ? -0.1 CYS 150 A 150 A ? -2.6 GLN 151 A 151 A ? -0.2 
147 GLN 147 A 147 A ? ASP 148 A 148 A ? -0.2 TYR 149 A 149 A ? -0.2 GLN 151 A 151 A ? -2.6 GLY 152 A 152 A ? -0.2 
148 ASP 148 A 148 A ? TYR 149 A 149 A ? -0.2 CYS 150 A 150 A ? -0.2 GLY 152 A 152 A ? -2.0 GLN 147 A 147 A ? -0.2 
149 TYR 149 A 149 A ? GLN 151 A 151 A ? -0.2 CYS 150 A 150 A ? -0.2 ALA 153 A 153 A ? -2.5 ASP 148 A 148 A ? -0.2 
150 CYS 150 A 150 A ? SER 146 A 146 A ? -2.6 GLN 151 A 151 A ? -0.2 PHE 154 A 154 A ? -1.9 ASP 148 A 148 A ? -0.2 
151 GLN 151 A 151 A ? GLN 147 A 147 A ? -2.6 GLY 152 A 152 A ? -0.2 CYS 150 A 150 A ? -0.2 TYR 149 A 149 A ? -0.2 
152 GLY 152 A 152 A ? ASP 148 A 148 A ? -2.0 GLN 147 A 147 A ? -0.2 GLN 151 A 151 A ? -0.2 CYS 150 A 150 A ? -0.2 
153 ALA 153 A 153 A ? TYR 149 A 149 A ? -2.5 PHE 154 A 154 A ? -0.3 GLN 151 A 151 A ? -0.2 GLY 152 A 152 A ? -0.2 
154 PHE 154 A 154 A ? CYS 150 A 150 A ? -1.9 TYR 149 A 149 A ? -0.2 GLU 157 A 157 A ? -1.7 ILE 158 A 158 A ? -1.0 
155 PRO 155 A 155 A ? ?   ?   ? ?   ? ? ?    ?   ?   ? ?   ? ? ?    GLY 152 A 152 A ? -0.1 GLN 151 A 151 A ? -0.1 
156 ASP 156 A 156 A ? ILE 158 A 158 A ? -0.2 GLU 157 A 157 A ? -0.1 GLN 151 A 151 A ? -0.1 GLY 152 A 152 A ? -0.1 
157 GLU 157 A 157 A ? PHE 154 A 154 A ? -1.7 GLN 151 A 151 A ? -0.2 THR 159 A 159 A ? -0.5 ASP 156 A 156 A ? -0.1 
158 ILE 158 A 158 A ? PHE 154 A 154 A ? -1.0 GLN 151 A 151 A ? -0.2 ASP 156 A 156 A ? -0.2 ASP 160 A 160 A ? -0.2 
159 THR 159 A 159 A ? GLU 157 A 157 A ? -0.5 THR 82  A 82  A ? -0.1 MET 162 A 162 A ? -1.5 GLU 157 A 157 A ? -0.0 
160 ASP 160 A 160 A ? ASN 161 A 161 A ? -0.3 ILE 158 A 158 A ? -0.2 ASN 214 A 214 A ? -0.1 ILE 158 A 158 A ? -0.0 
161 ASN 161 A 161 A ? CYS 213 A 213 A ? -0.1 THR 210 A 210 A ? -0.0 LYS 211 A 211 A ? -2.5 LEU 163 A 163 A ? -0.3 
162 MET 162 A 162 A ? THR 159 A 159 A ? -1.5 THR 210 A 210 A ? -0.2 CYS 164 A 164 A ? -0.4 THR 210 A 210 A ? -0.2 
163 LEU 163 A 163 A ? TYR 209 A 209 A ? -2.7 ASN 161 A 161 A ? -0.3 TYR 209 A 209 A ? -2.9 ALA 165 A 165 A ? -0.4 
164 CYS 164 A 164 A ? VAL 145 A 145 A ? -0.5 MET 162 A 162 A ? -0.4 VAL 145 A 145 A ? -2.0 GLY 166 A 166 A ? -0.3 
165 ALA 165 A 165 A ? GLY 207 A 207 A ? -1.9 LEU 163 A 163 A ? -0.4 GLY 207 A 207 A ? -2.4 VAL 167 A 167 A ? -0.3 
166 GLY 166 A 166 A ? GLN 143 A 143 A ? -2.3 CYS 164 A 164 A ? -0.3 GLN 143 A 143 A ? -1.2 MET 168 A 168 A ? -0.6 
167 VAL 167 A 167 A ? LYS 172 A 172 A ? -1.0 ALA 165 A 165 A ? -0.3 GLY 170 A 170 A ? -2.8 LYS 172 A 172 A ? -0.3 
168 MET 168 A 168 A ? GLY 166 A 166 A ? -0.6 GLU 169 A 169 A ? -0.3 ASN 204 A 204 A ? -1.7 VAL 167 A 167 A ? -0.1 
169 GLU 169 A 169 A ? GLY 170 A 170 A ? -0.2 ALA 203 A 203 A ? -0.2 MET 168 A 168 A ? -0.3 ALA 203 A 203 A ? -0.3 
170 GLY 170 A 170 A ? VAL 167 A 167 A ? -2.8 VAL 202 A 202 A ? -0.2 GLU 169 A 169 A ? -0.2 VAL 202 A 202 A ? -0.2 
171 GLY 171 A 171 A ? GLY 201 A 201 A ? -2.5 GLU 169 A 169 A ? -0.1 ASP 173 A 173 A ? -0.4 VAL 202 A 202 A ? -0.1 
172 LYS 172 A 172 A ? VAL 167 A 167 A ? -0.3 VAL 202 A 202 A ? -0.1 VAL 167 A 167 A ? -1.0 SER 174 A 174 A ? -0.3 
173 ASP 173 A 173 A ? ILE 3   A 3   A ? -1.2 GLY 171 A 171 A ? -0.4 ILE 3   A 3   A ? -3.0 CYS 175 A 175 A ? -0.3 
174 SER 174 A 174 A ? LYS 172 A 172 A ? -0.3 ILE 2   A 2   A ? -0.2 ILE 2   A 2   A ? -0.3 GLY 201 A 201 A ? -0.2 
175 CYS 175 A 175 A ? ARG 1   A 1   A ? -1.9 ASP 173 A 173 A ? -0.3 ASP 178 A 178 A ? -2.0 SER 179 A 179 A ? -0.1 
176 GLN 176 A 176 A ? GLY 177 A 177 A ? -0.3 SER 174 A 174 A ? -0.2 THR 125 A 125 A ? -3.2 CYS 175 A 175 A ? -0.1 
177 GLY 177 A 177 A ? GLY 124 A 124 A ? -0.3 VAL 26  A 26  A ? -0.2 TRP 123 A 123 A ? -0.4 GLN 176 A 176 A ? -0.3 
178 ASP 178 A 178 A ? CYS 175 A 175 A ? -2.0 CYS 27  A 27  A ? -0.1 GLY 181 A 181 A ? -2.8 THR 193 A 193 A ? -0.3 
179 SER 179 A 179 A ? GLY 180 A 180 A ? -0.3 VAL 26  A 26  A ? -0.2 GLY 28  A 28  A ? -3.7 SER 194 A 194 A ? -0.2 
180 GLY 180 A 180 A ? THR 193 A 193 A ? -3.2 GLY 181 A 181 A ? -0.3 SER 179 A 179 A ? -0.3 SER 194 A 194 A ? -0.1 
181 GLY 181 A 181 A ? ASP 178 A 178 A ? -2.8 GLY 28  A 28  A ? -0.1 THR 193 A 193 A ? -3.1 GLY 180 A 180 A ? -0.3 
182 PRO 182 A 182 A ? ?   ?   ? ?   ? ? ?    ?   ?   ? ?   ? ? ?    SER 121 A 121 A ? -1.1 VAL 184 A 184 A ? -0.6 
183 LEU 183 A 183 A ? GLY 191 A 191 A ? -2.5 GLY 181 A 181 A ? -0.2 HIS 190 A 190 A ? -2.9 GLY 191 A 191 A ? -1.3 
184 VAL 184 A 184 A ? LEU 119 A 119 A ? -3.2 PRO 182 A 182 A ? -0.6 LEU 119 A 119 A ? -3.5 ASN 186 A 186 A ? -0.4 
185 CYS 185 A 185 A ? MET 188 A 188 A ? -2.5 LEU 183 A 183 A ? -0.5 MET 188 A 188 A ? -1.1 CYS 118 A 118 A ? -0.2 
186 ASN 186 A 186 A ? THR 117 A 117 A ? -0.5 VAL 184 A 184 A ? -0.4 CYS 185 A 185 A ? -0.1 VAL 189 A 189 A ? -0.1 
187 SER 187 A 187 A ? MET 188 A 188 A ? -0.2 VAL 184 A 184 A ? -0.1 VAL 189 A 189 A ? -0.3 ASN 186 A 186 A ? -0.2 
188 MET 188 A 188 A ? CYS 185 A 185 A ? -1.1 ILE 105 A 105 A ? -0.1 CYS 185 A 185 A ? -2.5 HIS 190 A 190 A ? -0.6 
189 VAL 189 A 189 A ? PRO 106 A 106 A ? -2.3 SER 187 A 187 A ? -0.3 GLY 108 A 108 A ? -3.4 VAL 184 A 184 A ? -0.2 
190 HIS 190 A 190 A ? LEU 183 A 183 A ? -2.9 MET 188 A 188 A ? -0.6 ILE 212 A 212 A ? -1.6 CYS 213 A 213 A ? -0.4 
191 GLY 191 A 191 A ? LEU 183 A 183 A ? -1.3 LYS 211 A 211 A ? -0.2 LEU 183 A 183 A ? -2.5 THR 193 A 193 A ? -0.4 
192 ILE 192 A 192 A ? THR 210 A 210 A ? -1.3 HIS 190 A 190 A ? -0.3 THR 210 A 210 A ? -2.9 SER 194 A 194 A ? -0.2 
193 THR 193 A 193 A ? GLY 181 A 181 A ? -3.1 GLY 191 A 191 A ? -0.4 GLY 180 A 180 A ? -3.2 TYR 209 A 209 A ? -0.2 
194 SER 194 A 194 A ? ILE 208 A 208 A ? -2.2 TRP 195 A 195 A ? -0.4 GLY 196 A 196 A ? -0.3 TYR 209 A 209 A ? -0.2 
195 TRP 195 A 195 A ? ILE 208 A 208 A ? -1.4 SER 179 A 179 A ? -0.0 ILE 208 A 208 A ? -2.9 SER 194 A 194 A ? -0.4 
196 GLY 196 A 196 A ? SER 194 A 194 A ? -0.3 GLY 207 A 207 A ? -0.2 GLY 207 A 207 A ? -0.1 THR 198 A 198 A ? -0.1 
197 ASN 197 A 197 A ? PRO 206 A 206 A ? -0.3 TRP 195 A 195 A ? -0.3 GLY 201 A 201 A ? -0.1 VAL 202 A 202 A ? -0.1 
198 THR 198 A 198 A ? GLY 196 A 196 A ? -0.1 CYS 200 A 200 A ? -0.1 CYS 200 A 200 A ? -0.1 SER 128 A 128 A ? -0.0 
199 PRO 199 A 199 A ? ?   ?   ? ?   ? ? ?    ?   ?   ? ?   ? ? ?    VAL 202 A 202 A ? -0.4 GLY 201 A 201 A ? -0.1 
200 CYS 200 A 200 A ? GLY 201 A 201 A ? -0.2 THR 198 A 198 A ? -0.1 ASP 173 A 173 A ? -0.1 CYS 175 A 175 A ? -0.1 
201 GLY 201 A 201 A ? LYS 205 A 205 A ? -0.3 VAL 202 A 202 A ? -0.2 GLY 171 A 171 A ? -2.5 ALA 203 A 203 A ? -0.3 
202 VAL 202 A 202 A ? PRO 199 A 199 A ? -0.4 LYS 205 A 205 A ? -0.4 LYS 205 A 205 A ? -1.7 GLY 201 A 201 A ? -0.2 
203 ALA 203 A 203 A ? GLY 201 A 201 A ? -0.3 GLU 169 A 169 A ? -0.3 GLU 169 A 169 A ? -0.2 MET 168 A 168 A ? -0.1 
204 ASN 204 A 204 A ? MET 168 A 168 A ? -1.7 VAL 167 A 167 A ? -0.2 ALA 203 A 203 A ? -0.2 MET 168 A 168 A ? -0.1 
205 LYS 205 A 205 A ? VAL 202 A 202 A ? -1.7 VAL 167 A 167 A ? -0.3 VAL 202 A 202 A ? -0.4 GLY 201 A 201 A ? -0.3 
206 PRO 206 A 206 A ? ?   ?   ? ?   ? ? ?    ?   ?   ? ?   ? ? ?    ASN 197 A 197 A ? -0.3 GLY 166 A 166 A ? -0.3 
207 GLY 207 A 207 A ? ALA 165 A 165 A ? -2.4 GLY 196 A 196 A ? -0.1 ALA 165 A 165 A ? -1.9 TYR 209 A 209 A ? -0.5 
208 ILE 208 A 208 A ? TRP 195 A 195 A ? -2.9 CYS 164 A 164 A ? -0.2 SER 194 A 194 A ? -2.2 TRP 195 A 195 A ? -1.4 
209 TYR 209 A 209 A ? LEU 163 A 163 A ? -2.9 GLY 207 A 207 A ? -0.5 LEU 163 A 163 A ? -2.7 LYS 211 A 211 A ? -0.5 
210 THR 210 A 210 A ? ILE 192 A 192 A ? -2.9 ILE 208 A 208 A ? -0.3 ILE 192 A 192 A ? -1.3 ILE 212 A 212 A ? -0.8 
211 LYS 211 A 211 A ? ASN 161 A 161 A ? -2.5 TYR 209 A 209 A ? -0.5 ASN 214 A 214 A ? -1.2 GLY 191 A 191 A ? -0.2 
212 ILE 212 A 212 A ? HIS 190 A 190 A ? -1.6 THR 210 A 210 A ? -0.8 TYR 215 A 215 A ? -2.9 ILE 216 A 216 A ? -0.5 
213 CYS 213 A 213 A ? HIS 190 A 190 A ? -0.4 ASN 214 A 214 A ? -0.3 ILE 216 A 216 A ? -0.6 ALA 217 A 217 A ? -0.3 
214 ASN 214 A 214 A ? LYS 211 A 211 A ? -1.2 TYR 215 A 215 A ? -0.2 CYS 213 A 213 A ? -0.3 ILE 212 A 212 A ? -0.2 
215 TYR 215 A 215 A ? ILE 212 A 212 A ? -2.9 LYS 211 A 211 A ? -0.2 ILE 219 A 219 A ? -3.1 ASN 214 A 214 A ? -0.2 
216 ILE 216 A 216 A ? CYS 213 A 213 A ? -0.6 ILE 212 A 212 A ? -0.5 GLN 220 A 220 A ? -2.6 ASP 221 A 221 A ? -0.2 
217 ALA 217 A 217 A ? CYS 213 A 213 A ? -0.3 TRP 218 A 218 A ? -0.2 ASP 221 A 221 A ? -2.6 ILE 216 A 216 A ? -0.2 
218 TRP 218 A 218 A ? GLN 220 A 220 A ? -0.2 ILE 219 A 219 A ? -0.2 THR 222 A 222 A ? -2.6 ILE 216 A 216 A ? -0.2 
219 ILE 219 A 219 A ? TYR 215 A 215 A ? -3.1 GLN 220 A 220 A ? -0.2 ILE 223 A 223 A ? -2.4 ALA 217 A 217 A ? -0.2 
220 GLN 220 A 220 A ? ILE 216 A 216 A ? -2.6 ASP 221 A 221 A ? -0.2 ALA 224 A 224 A ? -2.4 ILE 219 A 219 A ? -0.2 
221 ASP 221 A 221 A ? ALA 217 A 217 A ? -2.6 ILE 223 A 223 A ? -0.2 ALA 225 A 225 A ? -1.9 GLN 220 A 220 A ? -0.2 
222 THR 222 A 222 A ? TRP 218 A 218 A ? -2.6 ALA 217 A 217 A ? -0.2 GLY 226 A 226 A ? -0.9 GLN 220 A 220 A ? -0.2 
223 ILE 223 A 223 A ? ILE 219 A 219 A ? -2.4 ALA 224 A 224 A ? -0.2 GLY 226 A 226 A ? -0.5 ASP 221 A 221 A ? -0.2 
224 ALA 224 A 224 A ? GLN 220 A 220 A ? -2.4 ALA 225 A 225 A ? -0.2 ILE 223 A 223 A ? -0.2 THR 222 A 222 A ? -0.2 
225 ALA 225 A 225 A ? ASP 221 A 221 A ? -1.9 GLN 220 A 220 A ? -0.2 ALA 224 A 224 A ? -0.2 ILE 223 A 223 A ? -0.2 
226 GLY 226 A 226 A ? THR 222 A 222 A ? -0.9 ILE 223 A 223 A ? -0.5 LYS 71  A 71  A ? -0.0 ILE 223 A 223 A ? -0.0 
# 
loop_
_dssp_statistics_histogram.entry_id 
_dssp_statistics_histogram.type 
_dssp_statistics_histogram.1 
_dssp_statistics_histogram.2 
_dssp_statistics_histogram.3 
_dssp_statistics_histogram.4 
_dssp_statistics_histogram.5 
_dssp_statistics_histogram.6 
_dssp_statistics_histogram.7 
_dssp_statistics_histogram.8 
_dssp_statistics_histogram.9 
_dssp_statistics_histogram.10 
_dssp_statistics_histogram.11 
_dssp_statistics_histogram.12 
_dssp_statistics_histogram.13 
_dssp_statistics_histogram.14 
_dssp_statistics_histogram.15 
_dssp_statistics_histogram.16 
_dssp_statistics_histogram.17 
_dssp_statistics_histogram.18 
_dssp_statistics_histogram.19 
_dssp_statistics_histogram.20 
_dssp_statistics_histogram.21 
_dssp_statistics_histogram.22 
_dssp_statistics_histogram.23 
_dssp_statistics_histogram.24 
_dssp_statistics_histogram.25 
_dssp_statistics_histogram.26 
_dssp_statistics_histogram.27 
_dssp_statistics_histogram.28 
_dssp_statistics_histogram.29 
_dssp_statistics_histogram.30 
Xetr_TKL3 residues_per_alpha_helix        0 0 0 0 0 0 1 0 0 1 0 0 0 0 0 0 0 0 0 0 0 0 0 0 0 0 0 0 0 0 
Xetr_TKL3 parallel_bridges_per_ladder     1 0 0 0 0 0 0 0 0 0 0 0 0 0 0 0 0 0 0 0 0 0 0 0 0 0 0 0 0 0 
Xetr_TKL3 antiparallel_bridges_per_ladder 1 4 1 5 2 2 0 0 0 0 0 0 0 0 0 0 0 0 0 0 0 0 0 0 0 0 0 0 0 0 
Xetr_TKL3 ladders_per_sheet               1 0 0 0 0 1 0 1 0 0 0 0 0 0 0 0 0 0 0 0 0 0 0 0 0 0 0 0 0 0 
# 
loop_
_dssp_statistics_hbond.entry_id 
_dssp_statistics_hbond.type 
_dssp_statistics_hbond.count 
_dssp_statistics_hbond.count_per_100 
Xetr_TKL3 O(I)-->H-N(J)          140 61.9 
Xetr_TKL3 'PARALLEL BRIDGES'     2   0.9  
Xetr_TKL3 'ANTIPARALLEL BRIDGES' 72  31.9 
Xetr_TKL3 O(I)-->H-N(I-5)        2   0.9  
Xetr_TKL3 O(I)-->H-N(I-4)        1   0.4  
Xetr_TKL3 O(I)-->H-N(I-3)        4   1.8  
Xetr_TKL3 O(I)-->H-N(I-2)        0   0.0  
Xetr_TKL3 O(I)-->H-N(I-1)        0   0.0  
Xetr_TKL3 O(I)-->H-N(I+0)        0   0.0  
Xetr_TKL3 O(I)-->H-N(I+1)        0   0.0  
Xetr_TKL3 O(I)-->H-N(I+2)        16  7.1  
Xetr_TKL3 O(I)-->H-N(I+3)        23  10.2 
Xetr_TKL3 O(I)-->H-N(I+4)        15  6.6  
Xetr_TKL3 O(I)-->H-N(I+5)        0   0.0  
# 
_dssp_statistics.entry_id                       Xetr_TKL3 
_dssp_statistics.nr_of_residues                 226 
_dssp_statistics.nr_of_chains                   1 
_dssp_statistics.nr_of_ss_bridges_total         0 
_dssp_statistics.nr_of_ss_bridges_intra_chain   0 
_dssp_statistics.nr_of_ss_bridges_inter_chain   0 
# 
loop_
_chem_comp.id 
_chem_comp.type 
_chem_comp.mon_nstd_flag 
_chem_comp.name 
_chem_comp.formula 
_chem_comp.formula_weight 
ALA 'L-PEPTIDE LINKING' y ALANINE         'C3 H7 N O2'     89.093 
ARG 'L-PEPTIDE LINKING' y ARGININE        'C6 H15 N4 O2'  175.209 
ASN 'L-PEPTIDE LINKING' y ASPARAGINE      'C4 H8 N2 O3'   132.118 
ASP 'L-PEPTIDE LINKING' y 'ASPARTIC ACID' 'C4 H7 N O4'    133.103 
CYS 'L-PEPTIDE LINKING' y CYSTEINE        'C3 H7 N O2 S'  121.158 
GLN 'L-PEPTIDE LINKING' y GLUTAMINE       'C5 H10 N2 O3'  146.144 
GLU 'L-PEPTIDE LINKING' y 'GLUTAMIC ACID' 'C5 H9 N O4'    147.129 
GLY 'PEPTIDE LINKING'   y GLYCINE         'C2 H5 N O2'     75.067 
HIS 'L-PEPTIDE LINKING' y HISTIDINE       'C6 H10 N3 O2'  156.162 
ILE 'L-PEPTIDE LINKING' y ISOLEUCINE      'C6 H13 N O2'   131.173 
LEU 'L-PEPTIDE LINKING' y LEUCINE         'C6 H13 N O2'   131.173 
LYS 'L-PEPTIDE LINKING' y LYSINE          'C6 H15 N2 O2'  147.195 
MET 'L-PEPTIDE LINKING' y METHIONINE      'C5 H11 N O2 S' 149.211 
PHE 'L-PEPTIDE LINKING' y PHENYLALANINE   'C9 H11 N O2'   165.189 
PRO 'L-PEPTIDE LINKING' y PROLINE         'C5 H9 N O2'     115.13 
SER 'L-PEPTIDE LINKING' y SERINE          'C3 H7 N O3'    105.093 
THR 'L-PEPTIDE LINKING' y THREONINE       'C4 H9 N O3'    119.119 
TRP 'L-PEPTIDE LINKING' y TRYPTOPHAN      'C11 H12 N2 O2' 204.225 
TYR 'L-PEPTIDE LINKING' y TYROSINE        'C9 H11 N O3'   181.189 
VAL 'L-PEPTIDE LINKING' y VALINE          'C5 H11 N O2'   117.146 
# 
loop_
_atom_type.symbol 
N 
C 
O 
S 
# 
loop_
_entity_poly_seq.entity_id 
_entity_poly_seq.num 
_entity_poly_seq.mon_id 
_entity_poly_seq.hetero 
1   1 ARG n 
1   2 ILE n 
1   3 ILE n 
1   4 GLY n 
1   5 GLY n 
1   6 THR n 
1   7 GLU n 
1   8 CYS n 
1   9 ARG n 
1  10 PRO n 
1  11 ASN n 
1  12 SER n 
1  13 GLN n 
1  14 PRO n 
1  15 TRP n 
1  16 HIS n 
1  17 CYS n 
1  18 SER n 
1  19 LEU n 
1  20 TYR n 
1  21 TYR n 
1  22 PHE n 
1  23 ASP n 
1  24 GLN n 
1  25 HIS n 
1  26 VAL n 
1  27 CYS n 
1  28 GLY n 
1  29 GLY n 
1  30 VAL n 
1  31 LEU n 
1  32 ILE n 
1  33 ASP n 
1  34 GLU n 
1  35 ASN n 
1  36 TRP n 
1  37 VAL n 
1  38 LEU n 
1  39 THR n 
1  40 ALA n 
1  41 ALA n 
1  42 HIS n 
1  43 CYS n 
1  44 GLN n 
1  45 LEU n 
1  46 SER n 
1  47 SER n 
1  48 LEU n 
1  49 GLN n 
1  50 VAL n 
1  51 ARG n 
1  52 LEU n 
1  53 GLY n 
1  54 GLU n 
1  55 HIS n 
1  56 ASN n 
1  57 LEU n 
1  58 ALA n 
1  59 VAL n 
1  60 TYR n 
1  61 GLU n 
1  62 GLY n 
1  63 LYS n 
1  64 GLU n 
1  65 GLN n 
1  66 PHE n 
1  67 SER n 
1  68 TYR n 
1  69 ALA n 
1  70 GLU n 
1  71 LYS n 
1  72 MET n 
1  73 CYS n 
1  74 PRO n 
1  75 HIS n 
1  76 SER n 
1  77 GLY n 
1  78 PHE n 
1  79 ASN n 
1  80 PRO n 
1  81 ILE n 
1  82 THR n 
1  83 PHE n 
1  84 ASP n 
1  85 ASN n 
1  86 ASP n 
1  87 ILE n 
1  88 MET n 
1  89 LEU n 
1  90 LEU n 
1  91 LYS n 
1  92 LEU n 
1  93 VAL n 
1  94 SER n 
1  95 PRO n 
1  96 VAL n 
1  97 THR n 
1  98 ILE n 
1  99 ASN n 
1 100 ASP n 
1 101 TYR n 
1 102 VAL n 
1 103 GLN n 
1 104 THR n 
1 105 ILE n 
1 106 PRO n 
1 107 LEU n 
1 108 GLY n 
1 109 CYS n 
1 110 PRO n 
1 111 THR n 
1 112 VAL n 
1 113 GLY n 
1 114 ASP n 
1 115 GLY n 
1 116 GLU n 
1 117 THR n 
1 118 CYS n 
1 119 LEU n 
1 120 VAL n 
1 121 SER n 
1 122 GLY n 
1 123 TRP n 
1 124 GLY n 
1 125 THR n 
1 126 THR n 
1 127 THR n 
1 128 SER n 
1 129 PRO n 
1 130 GLU n 
1 131 GLU n 
1 132 THR n 
1 133 PHE n 
1 134 PRO n 
1 135 ASP n 
1 136 GLU n 
1 137 LEU n 
1 138 GLN n 
1 139 CYS n 
1 140 VAL n 
1 141 GLU n 
1 142 VAL n 
1 143 GLN n 
1 144 THR n 
1 145 VAL n 
1 146 SER n 
1 147 GLN n 
1 148 ASP n 
1 149 TYR n 
1 150 CYS n 
1 151 GLN n 
1 152 GLY n 
1 153 ALA n 
1 154 PHE n 
1 155 PRO n 
1 156 ASP n 
1 157 GLU n 
1 158 ILE n 
1 159 THR n 
1 160 ASP n 
1 161 ASN n 
1 162 MET n 
1 163 LEU n 
1 164 CYS n 
1 165 ALA n 
1 166 GLY n 
1 167 VAL n 
1 168 MET n 
1 169 GLU n 
1 170 GLY n 
1 171 GLY n 
1 172 LYS n 
1 173 ASP n 
1 174 SER n 
1 175 CYS n 
1 176 GLN n 
1 177 GLY n 
1 178 ASP n 
1 179 SER n 
1 180 GLY n 
1 181 GLY n 
1 182 PRO n 
1 183 LEU n 
1 184 VAL n 
1 185 CYS n 
1 186 ASN n 
1 187 SER n 
1 188 MET n 
1 189 VAL n 
1 190 HIS n 
1 191 GLY n 
1 192 ILE n 
1 193 THR n 
1 194 SER n 
1 195 TRP n 
1 196 GLY n 
1 197 ASN n 
1 198 THR n 
1 199 PRO n 
1 200 CYS n 
1 201 GLY n 
1 202 VAL n 
1 203 ALA n 
1 204 ASN n 
1 205 LYS n 
1 206 PRO n 
1 207 GLY n 
1 208 ILE n 
1 209 TYR n 
1 210 THR n 
1 211 LYS n 
1 212 ILE n 
1 213 CYS n 
1 214 ASN n 
1 215 TYR n 
1 216 ILE n 
1 217 ALA n 
1 218 TRP n 
1 219 ILE n 
1 220 GLN n 
1 221 ASP n 
1 222 THR n 
1 223 ILE n 
1 224 ALA n 
1 225 ALA n 
1 226 GLY n 
# 
loop_
_pdbx_poly_seq_scheme.asym_id 
_pdbx_poly_seq_scheme.entity_id 
_pdbx_poly_seq_scheme.seq_id 
_pdbx_poly_seq_scheme.mon_id 
_pdbx_poly_seq_scheme.ndb_seq_num 
_pdbx_poly_seq_scheme.pdb_seq_num 
_pdbx_poly_seq_scheme.auth_seq_num 
_pdbx_poly_seq_scheme.pdb_mon_id 
_pdbx_poly_seq_scheme.auth_mon_id 
_pdbx_poly_seq_scheme.pdb_strand_id 
_pdbx_poly_seq_scheme.pdb_ins_code 
_pdbx_poly_seq_scheme.hetero 
A 1   1 ARG   1 1   1   ARG ARG A ? n 
A 1   2 ILE   2 2   2   ILE ILE A ? n 
A 1   3 ILE   3 3   3   ILE ILE A ? n 
A 1   4 GLY   4 4   4   GLY GLY A ? n 
A 1   5 GLY   5 5   5   GLY GLY A ? n 
A 1   6 THR   6 6   6   THR THR A ? n 
A 1   7 GLU   7 7   7   GLU GLU A ? n 
A 1   8 CYS   8 8   8   CYS CYS A ? n 
A 1   9 ARG   9 9   9   ARG ARG A ? n 
A 1  10 PRO  10 10  10  PRO PRO A ? n 
A 1  11 ASN  11 11  11  ASN ASN A ? n 
A 1  12 SER  12 12  12  SER SER A ? n 
A 1  13 GLN  13 13  13  GLN GLN A ? n 
A 1  14 PRO  14 14  14  PRO PRO A ? n 
A 1  15 TRP  15 15  15  TRP TRP A ? n 
A 1  16 HIS  16 16  16  HIS HIS A ? n 
A 1  17 CYS  17 17  17  CYS CYS A ? n 
A 1  18 SER  18 18  18  SER SER A ? n 
A 1  19 LEU  19 19  19  LEU LEU A ? n 
A 1  20 TYR  20 20  20  TYR TYR A ? n 
A 1  21 TYR  21 21  21  TYR TYR A ? n 
A 1  22 PHE  22 22  22  PHE PHE A ? n 
A 1  23 ASP  23 23  23  ASP ASP A ? n 
A 1  24 GLN  24 24  24  GLN GLN A ? n 
A 1  25 HIS  25 25  25  HIS HIS A ? n 
A 1  26 VAL  26 26  26  VAL VAL A ? n 
A 1  27 CYS  27 27  27  CYS CYS A ? n 
A 1  28 GLY  28 28  28  GLY GLY A ? n 
A 1  29 GLY  29 29  29  GLY GLY A ? n 
A 1  30 VAL  30 30  30  VAL VAL A ? n 
A 1  31 LEU  31 31  31  LEU LEU A ? n 
A 1  32 ILE  32 32  32  ILE ILE A ? n 
A 1  33 ASP  33 33  33  ASP ASP A ? n 
A 1  34 GLU  34 34  34  GLU GLU A ? n 
A 1  35 ASN  35 35  35  ASN ASN A ? n 
A 1  36 TRP  36 36  36  TRP TRP A ? n 
A 1  37 VAL  37 37  37  VAL VAL A ? n 
A 1  38 LEU  38 38  38  LEU LEU A ? n 
A 1  39 THR  39 39  39  THR THR A ? n 
A 1  40 ALA  40 40  40  ALA ALA A ? n 
A 1  41 ALA  41 41  41  ALA ALA A ? n 
A 1  42 HIS  42 42  42  HIS HIS A ? n 
A 1  43 CYS  43 43  43  CYS CYS A ? n 
A 1  44 GLN  44 44  44  GLN GLN A ? n 
A 1  45 LEU  45 45  45  LEU LEU A ? n 
A 1  46 SER  46 46  46  SER SER A ? n 
A 1  47 SER  47 47  47  SER SER A ? n 
A 1  48 LEU  48 48  48  LEU LEU A ? n 
A 1  49 GLN  49 49  49  GLN GLN A ? n 
A 1  50 VAL  50 50  50  VAL VAL A ? n 
A 1  51 ARG  51 51  51  ARG ARG A ? n 
A 1  52 LEU  52 52  52  LEU LEU A ? n 
A 1  53 GLY  53 53  53  GLY GLY A ? n 
A 1  54 GLU  54 54  54  GLU GLU A ? n 
A 1  55 HIS  55 55  55  HIS HIS A ? n 
A 1  56 ASN  56 56  56  ASN ASN A ? n 
A 1  57 LEU  57 57  57  LEU LEU A ? n 
A 1  58 ALA  58 58  58  ALA ALA A ? n 
A 1  59 VAL  59 59  59  VAL VAL A ? n 
A 1  60 TYR  60 60  60  TYR TYR A ? n 
A 1  61 GLU  61 61  61  GLU GLU A ? n 
A 1  62 GLY  62 62  62  GLY GLY A ? n 
A 1  63 LYS  63 63  63  LYS LYS A ? n 
A 1  64 GLU  64 64  64  GLU GLU A ? n 
A 1  65 GLN  65 65  65  GLN GLN A ? n 
A 1  66 PHE  66 66  66  PHE PHE A ? n 
A 1  67 SER  67 67  67  SER SER A ? n 
A 1  68 TYR  68 68  68  TYR TYR A ? n 
A 1  69 ALA  69 69  69  ALA ALA A ? n 
A 1  70 GLU  70 70  70  GLU GLU A ? n 
A 1  71 LYS  71 71  71  LYS LYS A ? n 
A 1  72 MET  72 72  72  MET MET A ? n 
A 1  73 CYS  73 73  73  CYS CYS A ? n 
A 1  74 PRO  74 74  74  PRO PRO A ? n 
A 1  75 HIS  75 75  75  HIS HIS A ? n 
A 1  76 SER  76 76  76  SER SER A ? n 
A 1  77 GLY  77 77  77  GLY GLY A ? n 
A 1  78 PHE  78 78  78  PHE PHE A ? n 
A 1  79 ASN  79 79  79  ASN ASN A ? n 
A 1  80 PRO  80 80  80  PRO PRO A ? n 
A 1  81 ILE  81 81  81  ILE ILE A ? n 
A 1  82 THR  82 82  82  THR THR A ? n 
A 1  83 PHE  83 83  83  PHE PHE A ? n 
A 1  84 ASP  84 84  84  ASP ASP A ? n 
A 1  85 ASN  85 85  85  ASN ASN A ? n 
A 1  86 ASP  86 86  86  ASP ASP A ? n 
A 1  87 ILE  87 87  87  ILE ILE A ? n 
A 1  88 MET  88 88  88  MET MET A ? n 
A 1  89 LEU  89 89  89  LEU LEU A ? n 
A 1  90 LEU  90 90  90  LEU LEU A ? n 
A 1  91 LYS  91 91  91  LYS LYS A ? n 
A 1  92 LEU  92 92  92  LEU LEU A ? n 
A 1  93 VAL  93 93  93  VAL VAL A ? n 
A 1  94 SER  94 94  94  SER SER A ? n 
A 1  95 PRO  95 95  95  PRO PRO A ? n 
A 1  96 VAL  96 96  96  VAL VAL A ? n 
A 1  97 THR  97 97  97  THR THR A ? n 
A 1  98 ILE  98 98  98  ILE ILE A ? n 
A 1  99 ASN  99 99  99  ASN ASN A ? n 
A 1 100 ASP 100 100 100 ASP ASP A ? n 
A 1 101 TYR 101 101 101 TYR TYR A ? n 
A 1 102 VAL 102 102 102 VAL VAL A ? n 
A 1 103 GLN 103 103 103 GLN GLN A ? n 
A 1 104 THR 104 104 104 THR THR A ? n 
A 1 105 ILE 105 105 105 ILE ILE A ? n 
A 1 106 PRO 106 106 106 PRO PRO A ? n 
A 1 107 LEU 107 107 107 LEU LEU A ? n 
A 1 108 GLY 108 108 108 GLY GLY A ? n 
A 1 109 CYS 109 109 109 CYS CYS A ? n 
A 1 110 PRO 110 110 110 PRO PRO A ? n 
A 1 111 THR 111 111 111 THR THR A ? n 
A 1 112 VAL 112 112 112 VAL VAL A ? n 
A 1 113 GLY 113 113 113 GLY GLY A ? n 
A 1 114 ASP 114 114 114 ASP ASP A ? n 
A 1 115 GLY 115 115 115 GLY GLY A ? n 
A 1 116 GLU 116 116 116 GLU GLU A ? n 
A 1 117 THR 117 117 117 THR THR A ? n 
A 1 118 CYS 118 118 118 CYS CYS A ? n 
A 1 119 LEU 119 119 119 LEU LEU A ? n 
A 1 120 VAL 120 120 120 VAL VAL A ? n 
A 1 121 SER 121 121 121 SER SER A ? n 
A 1 122 GLY 122 122 122 GLY GLY A ? n 
A 1 123 TRP 123 123 123 TRP TRP A ? n 
A 1 124 GLY 124 124 124 GLY GLY A ? n 
A 1 125 THR 125 125 125 THR THR A ? n 
A 1 126 THR 126 126 126 THR THR A ? n 
A 1 127 THR 127 127 127 THR THR A ? n 
A 1 128 SER 128 128 128 SER SER A ? n 
A 1 129 PRO 129 129 129 PRO PRO A ? n 
A 1 130 GLU 130 130 130 GLU GLU A ? n 
A 1 131 GLU 131 131 131 GLU GLU A ? n 
A 1 132 THR 132 132 132 THR THR A ? n 
A 1 133 PHE 133 133 133 PHE PHE A ? n 
A 1 134 PRO 134 134 134 PRO PRO A ? n 
A 1 135 ASP 135 135 135 ASP ASP A ? n 
A 1 136 GLU 136 136 136 GLU GLU A ? n 
A 1 137 LEU 137 137 137 LEU LEU A ? n 
A 1 138 GLN 138 138 138 GLN GLN A ? n 
A 1 139 CYS 139 139 139 CYS CYS A ? n 
A 1 140 VAL 140 140 140 VAL VAL A ? n 
A 1 141 GLU 141 141 141 GLU GLU A ? n 
A 1 142 VAL 142 142 142 VAL VAL A ? n 
A 1 143 GLN 143 143 143 GLN GLN A ? n 
A 1 144 THR 144 144 144 THR THR A ? n 
A 1 145 VAL 145 145 145 VAL VAL A ? n 
A 1 146 SER 146 146 146 SER SER A ? n 
A 1 147 GLN 147 147 147 GLN GLN A ? n 
A 1 148 ASP 148 148 148 ASP ASP A ? n 
A 1 149 TYR 149 149 149 TYR TYR A ? n 
A 1 150 CYS 150 150 150 CYS CYS A ? n 
A 1 151 GLN 151 151 151 GLN GLN A ? n 
A 1 152 GLY 152 152 152 GLY GLY A ? n 
A 1 153 ALA 153 153 153 ALA ALA A ? n 
A 1 154 PHE 154 154 154 PHE PHE A ? n 
A 1 155 PRO 155 155 155 PRO PRO A ? n 
A 1 156 ASP 156 156 156 ASP ASP A ? n 
A 1 157 GLU 157 157 157 GLU GLU A ? n 
A 1 158 ILE 158 158 158 ILE ILE A ? n 
A 1 159 THR 159 159 159 THR THR A ? n 
A 1 160 ASP 160 160 160 ASP ASP A ? n 
A 1 161 ASN 161 161 161 ASN ASN A ? n 
A 1 162 MET 162 162 162 MET MET A ? n 
A 1 163 LEU 163 163 163 LEU LEU A ? n 
A 1 164 CYS 164 164 164 CYS CYS A ? n 
A 1 165 ALA 165 165 165 ALA ALA A ? n 
A 1 166 GLY 166 166 166 GLY GLY A ? n 
A 1 167 VAL 167 167 167 VAL VAL A ? n 
A 1 168 MET 168 168 168 MET MET A ? n 
A 1 169 GLU 169 169 169 GLU GLU A ? n 
A 1 170 GLY 170 170 170 GLY GLY A ? n 
A 1 171 GLY 171 171 171 GLY GLY A ? n 
A 1 172 LYS 172 172 172 LYS LYS A ? n 
A 1 173 ASP 173 173 173 ASP ASP A ? n 
A 1 174 SER 174 174 174 SER SER A ? n 
A 1 175 CYS 175 175 175 CYS CYS A ? n 
A 1 176 GLN 176 176 176 GLN GLN A ? n 
A 1 177 GLY 177 177 177 GLY GLY A ? n 
A 1 178 ASP 178 178 178 ASP ASP A ? n 
A 1 179 SER 179 179 179 SER SER A ? n 
A 1 180 GLY 180 180 180 GLY GLY A ? n 
A 1 181 GLY 181 181 181 GLY GLY A ? n 
A 1 182 PRO 182 182 182 PRO PRO A ? n 
A 1 183 LEU 183 183 183 LEU LEU A ? n 
A 1 184 VAL 184 184 184 VAL VAL A ? n 
A 1 185 CYS 185 185 185 CYS CYS A ? n 
A 1 186 ASN 186 186 186 ASN ASN A ? n 
A 1 187 SER 187 187 187 SER SER A ? n 
A 1 188 MET 188 188 188 MET MET A ? n 
A 1 189 VAL 189 189 189 VAL VAL A ? n 
A 1 190 HIS 190 190 190 HIS HIS A ? n 
A 1 191 GLY 191 191 191 GLY GLY A ? n 
A 1 192 ILE 192 192 192 ILE ILE A ? n 
A 1 193 THR 193 193 193 THR THR A ? n 
A 1 194 SER 194 194 194 SER SER A ? n 
A 1 195 TRP 195 195 195 TRP TRP A ? n 
A 1 196 GLY 196 196 196 GLY GLY A ? n 
A 1 197 ASN 197 197 197 ASN ASN A ? n 
A 1 198 THR 198 198 198 THR THR A ? n 
A 1 199 PRO 199 199 199 PRO PRO A ? n 
A 1 200 CYS 200 200 200 CYS CYS A ? n 
A 1 201 GLY 201 201 201 GLY GLY A ? n 
A 1 202 VAL 202 202 202 VAL VAL A ? n 
A 1 203 ALA 203 203 203 ALA ALA A ? n 
A 1 204 ASN 204 204 204 ASN ASN A ? n 
A 1 205 LYS 205 205 205 LYS LYS A ? n 
A 1 206 PRO 206 206 206 PRO PRO A ? n 
A 1 207 GLY 207 207 207 GLY GLY A ? n 
A 1 208 ILE 208 208 208 ILE ILE A ? n 
A 1 209 TYR 209 209 209 TYR TYR A ? n 
A 1 210 THR 210 210 210 THR THR A ? n 
A 1 211 LYS 211 211 211 LYS LYS A ? n 
A 1 212 ILE 212 212 212 ILE ILE A ? n 
A 1 213 CYS 213 213 213 CYS CYS A ? n 
A 1 214 ASN 214 214 214 ASN ASN A ? n 
A 1 215 TYR 215 215 215 TYR TYR A ? n 
A 1 216 ILE 216 216 216 ILE ILE A ? n 
A 1 217 ALA 217 217 217 ALA ALA A ? n 
A 1 218 TRP 218 218 218 TRP TRP A ? n 
A 1 219 ILE 219 219 219 ILE ILE A ? n 
A 1 220 GLN 220 220 220 GLN GLN A ? n 
A 1 221 ASP 221 221 221 ASP ASP A ? n 
A 1 222 THR 222 222 222 THR THR A ? n 
A 1 223 ILE 223 223 223 ILE ILE A ? n 
A 1 224 ALA 224 224 224 ALA ALA A ? n 
A 1 225 ALA 225 225 225 ALA ALA A ? n 
A 1 226 GLY 226 226 226 GLY GLY A ? n 
# 
loop_
_atom_site.group_PDB 
_atom_site.id 
_atom_site.type_symbol 
_atom_site.label_atom_id 
_atom_site.label_alt_id 
_atom_site.label_comp_id 
_atom_site.label_asym_id 
_atom_site.label_entity_id 
_atom_site.label_seq_id 
_atom_site.pdbx_PDB_ins_code 
_atom_site.Cartn_x 
_atom_site.Cartn_y 
_atom_site.Cartn_z 
_atom_site.occupancy 
_atom_site.B_iso_or_equiv 
_atom_site.pdbx_formal_charge 
_atom_site.auth_seq_id 
_atom_site.auth_comp_id 
_atom_site.auth_asym_id 
_atom_site.auth_atom_id 
_atom_site.pdbx_PDB_model_num 
ATOM 1    N N   ? ARG A 1   1 ?   7.091   3.248  -4.518 1.000 64.060 ? 1   ARG A N   1 
ATOM 2    C CA  ? ARG A 1   1 ?   7.988   2.753  -5.558 1.000 64.060 ? 1   ARG A CA  1 
ATOM 3    C C   ? ARG A 1   1 ?   7.587   1.351  -6.005 1.000 64.060 ? 1   ARG A C   1 
ATOM 4    C CB  ? ARG A 1   1 ?   9.436   2.751  -5.063 1.000 64.060 ? 1   ARG A CB  1 
ATOM 5    O O   ? ARG A 1   1 ?   7.304   0.486  -5.173 1.000 64.060 ? 1   ARG A O   1 
ATOM 6    C CG  ? ARG A 1   1 ?  10.446   2.318  -6.114 1.000 64.060 ? 1   ARG A CG  1 
ATOM 7    C CD  ? ARG A 1   1 ?  11.872   2.376  -5.584 1.000 64.060 ? 1   ARG A CD  1 
ATOM 8    N NE  ? ARG A 1   1 ?  12.822   1.792  -6.527 1.000 64.060 ? 1   ARG A NE  1 
ATOM 9    N NH1 ? ARG A 1   1 ?  14.686   2.214  -5.229 1.000 64.060 ? 1   ARG A NH1 1 
ATOM 10   N NH2 ? ARG A 1   1 ?  14.909   1.176  -7.260 1.000 64.060 ? 1   ARG A NH2 1 
ATOM 11   C CZ  ? ARG A 1   1 ?  14.136   1.729  -6.336 1.000 64.060 ? 1   ARG A CZ  1 
ATOM 12   N N   ? ILE A 1   2 ?   7.641   1.285  -7.297 1.000 84.590 ? 2   ILE A N   1 
ATOM 13   C CA  ? ILE A 1   2 ?   7.785  -0.079  -7.794 1.000 84.590 ? 2   ILE A CA  1 
ATOM 14   C C   ? ILE A 1   2 ?   9.171  -0.260  -8.409 1.000 84.590 ? 2   ILE A C   1 
ATOM 15   C CB  ? ILE A 1   2 ?   6.690  -0.422  -8.829 1.000 84.590 ? 2   ILE A CB  1 
ATOM 16   O O   ? ILE A 1   2 ?   9.469   0.309  -9.462 1.000 84.590 ? 2   ILE A O   1 
ATOM 17   C CG1 ? ILE A 1   2 ?   5.298  -0.237  -8.215 1.000 84.590 ? 2   ILE A CG1 1 
ATOM 18   C CG2 ? ILE A 1   2 ?   6.872  -1.848  -9.355 1.000 84.590 ? 2   ILE A CG2 1 
ATOM 19   C CD1 ? ILE A 1   2 ?   4.986  -1.208  -7.084 1.000 84.590 ? 2   ILE A CD1 1 
ATOM 20   N N   ? ILE A 1   3 ?  10.138  -0.725  -7.709 1.000 89.360 ? 3   ILE A N   1 
ATOM 21   C CA  ? ILE A 1   3 ?  11.484  -1.002  -8.197 1.000 89.360 ? 3   ILE A CA  1 
ATOM 22   C C   ? ILE A 1   3 ?  11.452  -2.193  -9.152 1.000 89.360 ? 3   ILE A C   1 
ATOM 23   C CB  ? ILE A 1   3 ?  12.462  -1.275  -7.032 1.000 89.360 ? 3   ILE A CB  1 
ATOM 24   O O   ? ILE A 1   3 ?  10.905  -3.247  -8.821 1.000 89.360 ? 3   ILE A O   1 
ATOM 25   C CG1 ? ILE A 1   3 ?  12.461  -0.100  -6.047 1.000 89.360 ? 3   ILE A CG1 1 
ATOM 26   C CG2 ? ILE A 1   3 ?  13.873  -1.543  -7.563 1.000 89.360 ? 3   ILE A CG2 1 
ATOM 27   C CD1 ? ILE A 1   3 ?  12.931   1.216  -6.652 1.000 89.360 ? 3   ILE A CD1 1 
ATOM 28   N N   ? GLY A 1   4 ?  12.049  -1.863 -10.378 1.000 87.810 ? 4   GLY A N   1 
ATOM 29   C CA  ? GLY A 1   4 ?  12.137  -2.969 -11.318 1.000 87.810 ? 4   GLY A CA  1 
ATOM 30   C C   ? GLY A 1   4 ?  10.823  -3.266 -12.015 1.000 87.810 ? 4   GLY A C   1 
ATOM 31   O O   ? GLY A 1   4 ?  10.654  -4.336 -12.604 1.000 87.810 ? 4   GLY A O   1 
ATOM 32   N N   ? GLY A 1   5 ?   9.742  -2.274 -11.829 1.000 91.260 ? 5   GLY A N   1 
ATOM 33   C CA  ? GLY A 1   5 ?   8.441  -2.408 -12.464 1.000 91.260 ? 5   GLY A CA  1 
ATOM 34   C C   ? GLY A 1   5 ?   8.351  -1.690 -13.797 1.000 91.260 ? 5   GLY A C   1 
ATOM 35   O O   ? GLY A 1   5 ?   9.328  -1.092 -14.253 1.000 91.260 ? 5   GLY A O   1 
ATOM 36   N N   ? THR A 1   6 ?   7.259  -1.815 -14.453 1.000 94.410 ? 6   THR A N   1 
ATOM 37   C CA  ? THR A 1   6 ?   6.933  -1.141 -15.704 1.000 94.410 ? 6   THR A CA  1 
ATOM 38   C C   ? THR A 1   6 ?   5.567  -0.467 -15.615 1.000 94.410 ? 6   THR A C   1 
ATOM 39   C CB  ? THR A 1   6 ?   6.946  -2.125 -16.889 1.000 94.410 ? 6   THR A CB  1 
ATOM 40   O O   ? THR A 1   6 ?   4.798  -0.730 -14.688 1.000 94.410 ? 6   THR A O   1 
ATOM 41   C CG2 ? THR A 1   6 ?   8.321  -2.761 -17.060 1.000 94.410 ? 6   THR A CG2 1 
ATOM 42   O OG1 ? THR A 1   6 ?   5.980  -3.157 -16.655 1.000 94.410 ? 6   THR A OG1 1 
ATOM 43   N N   ? GLU A 1   7 ?   5.423   0.515 -16.511 1.000 96.080 ? 7   GLU A N   1 
ATOM 44   C CA  ? GLU A 1   7 ?   4.117   1.165 -16.559 1.000 96.080 ? 7   GLU A CA  1 
ATOM 45   C C   ? GLU A 1   7 ?   2.993   0.138 -16.666 1.000 96.080 ? 7   GLU A C   1 
ATOM 46   C CB  ? GLU A 1   7 ?   4.047   2.146 -17.732 1.000 96.080 ? 7   GLU A CB  1 
ATOM 47   O O   ? GLU A 1   7 ?   3.068  -0.790 -17.474 1.000 96.080 ? 7   GLU A O   1 
ATOM 48   C CG  ? GLU A 1   7 ?   2.711   2.864 -17.855 1.000 96.080 ? 7   GLU A CG  1 
ATOM 49   C CD  ? GLU A 1   7 ?   2.589   3.690 -19.125 1.000 96.080 ? 7   GLU A CD  1 
ATOM 50   O OE1 ? GLU A 1   7 ?   1.519   4.299 -19.352 1.000 96.080 ? 7   GLU A OE1 1 
ATOM 51   O OE2 ? GLU A 1   7 ?   3.571   3.729 -19.900 1.000 96.080 ? 7   GLU A OE2 1 
ATOM 52   N N   ? CYS A 1   8 ?   1.979   0.287 -15.807 1.000 96.040 ? 8   CYS A N   1 
ATOM 53   C CA  ? CYS A 1   8 ?   0.767  -0.516 -15.915 1.000 96.040 ? 8   CYS A CA  1 
ATOM 54   C C   ? CYS A 1   8 ?  -0.019  -0.152 -17.170 1.000 96.040 ? 8   CYS A C   1 
ATOM 55   C CB  ? CYS A 1   8 ?  -0.113  -0.328 -14.680 1.000 96.040 ? 8   CYS A CB  1 
ATOM 56   O O   ? CYS A 1   8 ?  -0.015   1.004 -17.595 1.000 96.040 ? 8   CYS A O   1 
ATOM 57   S SG  ? CYS A 1   8 ?   0.651  -0.906 -13.148 1.000 96.040 ? 8   CYS A SG  1 
ATOM 58   N N   ? ARG A 1   9 ?  -0.624  -1.266 -17.722 1.000 95.780 ? 9   ARG A N   1 
ATOM 59   C CA  ? ARG A 1   9 ?  -1.568  -0.954 -18.790 1.000 95.780 ? 9   ARG A CA  1 
ATOM 60   C C   ? ARG A 1   9 ?  -2.691  -0.054 -18.283 1.000 95.780 ? 9   ARG A C   1 
ATOM 61   C CB  ? ARG A 1   9 ?  -2.153  -2.237 -19.383 1.000 95.780 ? 9   ARG A CB  1 
ATOM 62   O O   ? ARG A 1   9 ?  -3.264  -0.306 -17.221 1.000 95.780 ? 9   ARG A O   1 
ATOM 63   C CG  ? ARG A 1   9 ?  -3.030  -2.008 -20.604 1.000 95.780 ? 9   ARG A CG  1 
ATOM 64   C CD  ? ARG A 1   9 ?  -3.556  -3.318 -21.175 1.000 95.780 ? 9   ARG A CD  1 
ATOM 65   N NE  ? ARG A 1   9 ?  -4.643  -3.861 -20.365 1.000 95.780 ? 9   ARG A NE  1 
ATOM 66   N NH1 ? ARG A 1   9 ?  -4.673  -5.918 -21.416 1.000 95.780 ? 9   ARG A NH1 1 
ATOM 67   N NH2 ? ARG A 1   9 ?  -6.137  -5.476 -19.708 1.000 95.780 ? 9   ARG A NH2 1 
ATOM 68   C CZ  ? ARG A 1   9 ?  -5.149  -5.084 -20.498 1.000 95.780 ? 9   ARG A CZ  1 
ATOM 69   N N   ? PRO A 1  10 ?  -3.017   1.098 -19.048 1.000 95.150 ? 10  PRO A N   1 
ATOM 70   C CA  ? PRO A 1  10 ?  -4.112   1.968 -18.614 1.000 95.150 ? 10  PRO A CA  1 
ATOM 71   C C   ? PRO A 1  10 ?  -5.389   1.194 -18.295 1.000 95.150 ? 10  PRO A C   1 
ATOM 72   C CB  ? PRO A 1  10 ?  -4.321   2.897 -19.812 1.000 95.150 ? 10  PRO A CB  1 
ATOM 73   O O   ? PRO A 1  10 ?  -5.757   0.273 -19.028 1.000 95.150 ? 10  PRO A O   1 
ATOM 74   C CG  ? PRO A 1  10 ?  -2.988   2.959 -20.485 1.000 95.150 ? 10  PRO A CG  1 
ATOM 75   C CD  ? PRO A 1  10 ?  -2.342   1.606 -20.389 1.000 95.150 ? 10  PRO A CD  1 
ATOM 76   N N   ? ASN A 1  11 ?  -5.961   1.509 -17.030 1.000 93.660 ? 11  ASN A N   1 
ATOM 77   C CA  ? ASN A 1  11 ?  -7.243   0.982 -16.576 1.000 93.660 ? 11  ASN A CA  1 
ATOM 78   C C   ? ASN A 1  11 ?  -7.130  -0.481 -16.155 1.000 93.660 ? 11  ASN A C   1 
ATOM 79   C CB  ? ASN A 1  11 ?  -8.305   1.140 -17.666 1.000 93.660 ? 11  ASN A CB  1 
ATOM 80   O O   ? ASN A 1  11 ?  -8.143  -1.152 -15.949 1.000 93.660 ? 11  ASN A O   1 
ATOM 81   C CG  ? ASN A 1  11 ?  -8.486   2.581 -18.101 1.000 93.660 ? 11  ASN A CG  1 
ATOM 82   N ND2 ? ASN A 1  11 ?  -8.550   2.802 -19.409 1.000 93.660 ? 11  ASN A ND2 1 
ATOM 83   O OD1 ? ASN A 1  11 ?  -8.566   3.488 -17.269 1.000 93.660 ? 11  ASN A OD1 1 
ATOM 84   N N   ? SER A 1  12 ?  -5.948  -1.035 -16.164 1.000 95.750 ? 12  SER A N   1 
ATOM 85   C CA  ? SER A 1  12 ?  -5.729  -2.422 -15.764 1.000 95.750 ? 12  SER A CA  1 
ATOM 86   C C   ? SER A 1  12 ?  -5.856  -2.588 -14.254 1.000 95.750 ? 12  SER A C   1 
ATOM 87   C CB  ? SER A 1  12 ?  -4.352  -2.901 -16.225 1.000 95.750 ? 12  SER A CB  1 
ATOM 88   O O   ? SER A 1  12 ?  -6.027  -3.704 -13.759 1.000 95.750 ? 12  SER A O   1 
ATOM 89   O OG  ? SER A 1  12 ?  -3.325  -2.120 -15.638 1.000 95.750 ? 12  SER A OG  1 
ATOM 90   N N   ? GLN A 1  13 ?  -5.788  -1.582 -13.431 1.000 97.060 ? 13  GLN A N   1 
ATOM 91   C CA  ? GLN A 1  13 ?  -5.943  -1.561 -11.980 1.000 97.060 ? 13  GLN A CA  1 
ATOM 92   C C   ? GLN A 1  13 ?  -6.994  -0.540 -11.554 1.000 97.060 ? 13  GLN A C   1 
ATOM 93   C CB  ? GLN A 1  13 ?  -4.607  -1.253 -11.302 1.000 97.060 ? 13  GLN A CB  1 
ATOM 94   O O   ? GLN A 1  13 ?  -6.676   0.441 -10.879 1.000 97.060 ? 13  GLN A O   1 
ATOM 95   C CG  ? GLN A 1  13 ?  -3.532  -2.301 -11.557 1.000 97.060 ? 13  GLN A CG  1 
ATOM 96   C CD  ? GLN A 1  13 ?  -3.329  -2.587 -13.033 1.000 97.060 ? 13  GLN A CD  1 
ATOM 97   N NE2 ? GLN A 1  13 ?  -2.797  -3.765 -13.342 1.000 97.060 ? 13  GLN A NE2 1 
ATOM 98   O OE1 ? GLN A 1  13 ?  -3.649  -1.756 -13.889 1.000 97.060 ? 13  GLN A OE1 1 
ATOM 99   N N   ? PRO A 1  14 ?  -8.260  -0.771 -11.857 1.000 97.370 ? 14  PRO A N   1 
ATOM 100  C CA  ? PRO A 1  14 ?  -9.329   0.209 -11.651 1.000 97.370 ? 14  PRO A CA  1 
ATOM 101  C C   ? PRO A 1  14 ?  -9.720   0.355 -10.182 1.000 97.370 ? 14  PRO A C   1 
ATOM 102  C CB  ? PRO A 1  14 ? -10.491  -0.358 -12.470 1.000 97.370 ? 14  PRO A CB  1 
ATOM 103  O O   ? PRO A 1  14 ? -10.435   1.293  -9.819 1.000 97.370 ? 14  PRO A O   1 
ATOM 104  C CG  ? PRO A 1  14 ? -10.250  -1.833 -12.504 1.000 97.370 ? 14  PRO A CG  1 
ATOM 105  C CD  ? PRO A 1  14 ?  -8.770  -2.073 -12.592 1.000 97.370 ? 14  PRO A CD  1 
ATOM 106  N N   ? TRP A 1  15 ?  -9.184  -0.507  -9.280 1.000 98.120 ? 15  TRP A N   1 
ATOM 107  C CA  ? TRP A 1  15 ?  -9.454  -0.466  -7.847 1.000 98.120 ? 15  TRP A CA  1 
ATOM 108  C C   ? TRP A 1  15 ?  -8.434   0.408  -7.125 1.000 98.120 ? 15  TRP A C   1 
ATOM 109  C CB  ? TRP A 1  15 ?  -9.444  -1.879  -7.257 1.000 98.120 ? 15  TRP A CB  1 
ATOM 110  O O   ? TRP A 1  15 ?  -8.619   0.751  -5.954 1.000 98.120 ? 15  TRP A O   1 
ATOM 111  C CG  ? TRP A 1  15 ?  -8.247  -2.693  -7.647 1.000 98.120 ? 15  TRP A CG  1 
ATOM 112  C CD1 ? TRP A 1  15 ?  -7.025  -2.708  -7.034 1.000 98.120 ? 15  TRP A CD1 1 
ATOM 113  C CD2 ? TRP A 1  15 ?  -8.158  -3.608  -8.744 1.000 98.120 ? 15  TRP A CD2 1 
ATOM 114  C CE2 ? TRP A 1  15 ?  -6.851  -4.144  -8.735 1.000 98.120 ? 15  TRP A CE2 1 
ATOM 115  C CE3 ? TRP A 1  15 ?  -9.057  -4.028  -9.733 1.000 98.120 ? 15  TRP A CE3 1 
ATOM 116  N NE1 ? TRP A 1  15 ?  -6.181  -3.579  -7.683 1.000 98.120 ? 15  TRP A NE1 1 
ATOM 117  C CH2 ? TRP A 1  15 ?  -7.321  -5.473 -10.636 1.000 98.120 ? 15  TRP A CH2 1 
ATOM 118  C CZ2 ? TRP A 1  15 ?  -6.421  -5.079  -9.679 1.000 98.120 ? 15  TRP A CZ2 1 
ATOM 119  C CZ3 ? TRP A 1  15 ?  -8.627  -4.959 -10.672 1.000 98.120 ? 15  TRP A CZ3 1 
ATOM 120  N N   ? HIS A 1  16 ?  -7.220   0.675  -7.736 1.000 97.870 ? 16  HIS A N   1 
ATOM 121  C CA  ? HIS A 1  16 ?  -6.142   1.452  -7.135 1.000 97.870 ? 16  HIS A CA  1 
ATOM 122  C C   ? HIS A 1  16 ?  -6.524   2.923  -7.014 1.000 97.870 ? 16  HIS A C   1 
ATOM 123  C CB  ? HIS A 1  16 ?  -4.858   1.309  -7.954 1.000 97.870 ? 16  HIS A CB  1 
ATOM 124  O O   ? HIS A 1  16 ?  -7.046   3.513  -7.963 1.000 97.870 ? 16  HIS A O   1 
ATOM 125  C CG  ? HIS A 1  16 ?  -3.626   1.731  -7.218 1.000 97.870 ? 16  HIS A CG  1 
ATOM 126  C CD2 ? HIS A 1  16 ?  -3.396   2.788  -6.403 1.000 97.870 ? 16  HIS A CD2 1 
ATOM 127  N ND1 ? HIS A 1  16 ?  -2.443   1.029  -7.283 1.000 97.870 ? 16  HIS A ND1 1 
ATOM 128  C CE1 ? HIS A 1  16 ?  -1.535   1.636  -6.537 1.000 97.870 ? 16  HIS A CE1 1 
ATOM 129  N NE2 ? HIS A 1  16 ?  -2.089   2.706  -5.992 1.000 97.870 ? 16  HIS A NE2 1 
ATOM 130  N N   ? CYS A 1  17 ?  -6.266   3.546  -5.897 1.000 96.730 ? 17  CYS A N   1 
ATOM 131  C CA  ? CYS A 1  17 ?  -6.573   4.949  -5.641 1.000 96.730 ? 17  CYS A CA  1 
ATOM 132  C C   ? CYS A 1  17 ?  -5.315   5.725  -5.271 1.000 96.730 ? 17  CYS A C   1 
ATOM 133  C CB  ? CYS A 1  17 ?  -7.609   5.075  -4.524 1.000 96.730 ? 17  CYS A CB  1 
ATOM 134  O O   ? CYS A 1  17 ?  -4.380   5.162  -4.699 1.000 96.730 ? 17  CYS A O   1 
ATOM 135  S SG  ? CYS A 1  17 ?  -8.999   3.933  -4.687 1.000 96.730 ? 17  CYS A SG  1 
ATOM 136  N N   ? SER A 1  18 ?  -5.369   6.997  -5.584 1.000 96.930 ? 18  SER A N   1 
ATOM 137  C CA  ? SER A 1  18 ?  -4.343   7.925  -5.119 1.000 96.930 ? 18  SER A CA  1 
ATOM 138  C C   ? SER A 1  18 ?  -4.860   8.792  -3.976 1.000 96.930 ? 18  SER A C   1 
ATOM 139  C CB  ? SER A 1  18 ?  -3.863   8.814  -6.267 1.000 96.930 ? 18  SER A CB  1 
ATOM 140  O O   ? SER A 1  18 ?  -5.933   9.389  -4.079 1.000 96.930 ? 18  SER A O   1 
ATOM 141  O OG  ? SER A 1  18 ?  -2.816   9.667  -5.838 1.000 96.930 ? 18  SER A OG  1 
ATOM 142  N N   ? LEU A 1  19 ?  -4.101   8.792  -2.878 1.000 97.050 ? 19  LEU A N   1 
ATOM 143  C CA  ? LEU A 1  19 ?  -4.411   9.686  -1.768 1.000 97.050 ? 19  LEU A CA  1 
ATOM 144  C C   ? LEU A 1  19 ?  -3.594  10.971  -1.859 1.000 97.050 ? 19  LEU A C   1 
ATOM 145  C CB  ? LEU A 1  19 ?  -4.144   8.992  -0.429 1.000 97.050 ? 19  LEU A CB  1 
ATOM 146  O O   ? LEU A 1  19 ?  -2.364  10.925  -1.936 1.000 97.050 ? 19  LEU A O   1 
ATOM 147  C CG  ? LEU A 1  19 ?  -4.859   7.659  -0.202 1.000 97.050 ? 19  LEU A CG  1 
ATOM 148  C CD1 ? LEU A 1  19 ?  -4.681   7.201   1.241 1.000 97.050 ? 19  LEU A CD1 1 
ATOM 149  C CD2 ? LEU A 1  19 ?  -6.339   7.780  -0.552 1.000 97.050 ? 19  LEU A CD2 1 
ATOM 150  N N   ? TYR A 1  20 ?  -4.348  12.106  -1.760 1.000 95.130 ? 20  TYR A N   1 
ATOM 151  C CA  ? TYR A 1  20 ?  -3.733  13.421  -1.905 1.000 95.130 ? 20  TYR A CA  1 
ATOM 152  C C   ? TYR A 1  20 ?  -3.828  14.214  -0.607 1.000 95.130 ? 20  TYR A C   1 
ATOM 153  C CB  ? TYR A 1  20 ?  -4.396  14.202  -3.043 1.000 95.130 ? 20  TYR A CB  1 
ATOM 154  O O   ? TYR A 1  20 ?  -4.847  14.163   0.086 1.000 95.130 ? 20  TYR A O   1 
ATOM 155  C CG  ? TYR A 1  20 ?  -3.833  13.882  -4.407 1.000 95.130 ? 20  TYR A CG  1 
ATOM 156  C CD1 ? TYR A 1  20 ?  -2.969  14.765  -5.050 1.000 95.130 ? 20  TYR A CD1 1 
ATOM 157  C CD2 ? TYR A 1  20 ?  -4.166  12.698  -5.056 1.000 95.130 ? 20  TYR A CD2 1 
ATOM 158  C CE1 ? TYR A 1  20 ?  -2.449  14.476  -6.308 1.000 95.130 ? 20  TYR A CE1 1 
ATOM 159  C CE2 ? TYR A 1  20 ?  -3.652  12.398  -6.313 1.000 95.130 ? 20  TYR A CE2 1 
ATOM 160  O OH  ? TYR A 1  20 ?  -2.285  13.000  -8.175 1.000 95.130 ? 20  TYR A OH  1 
ATOM 161  C CZ  ? TYR A 1  20 ?  -2.796  13.291  -6.930 1.000 95.130 ? 20  TYR A CZ  1 
ATOM 162  N N   ? TYR A 1  21 ?  -2.712  14.727  -0.327 1.000 93.080 ? 21  TYR A N   1 
ATOM 163  C CA  ? TYR A 1  21 ?  -2.705  15.819   0.640 1.000 93.080 ? 21  TYR A CA  1 
ATOM 164  C C   ? TYR A 1  21 ?  -2.451  17.155  -0.049 1.000 93.080 ? 21  TYR A C   1 
ATOM 165  C CB  ? TYR A 1  21 ?  -1.643  15.577   1.717 1.000 93.080 ? 21  TYR A CB  1 
ATOM 166  O O   ? TYR A 1  21 ?  -1.349  17.406  -0.543 1.000 93.080 ? 21  TYR A O   1 
ATOM 167  C CG  ? TYR A 1  21 ?  -1.603  16.646   2.781 1.000 93.080 ? 21  TYR A CG  1 
ATOM 168  C CD1 ? TYR A 1  21 ?  -0.494  17.478   2.919 1.000 93.080 ? 21  TYR A CD1 1 
ATOM 169  C CD2 ? TYR A 1  21 ?  -2.673  16.827   3.651 1.000 93.080 ? 21  TYR A CD2 1 
ATOM 170  C CE1 ? TYR A 1  21 ?  -0.452  18.464   3.900 1.000 93.080 ? 21  TYR A CE1 1 
ATOM 171  C CE2 ? TYR A 1  21 ?  -2.642  17.810   4.635 1.000 93.080 ? 21  TYR A CE2 1 
ATOM 172  O OH  ? TYR A 1  21 ?  -1.492  19.596   5.724 1.000 93.080 ? 21  TYR A OH  1 
ATOM 173  C CZ  ? TYR A 1  21 ?  -1.529  18.622   4.751 1.000 93.080 ? 21  TYR A CZ  1 
ATOM 174  N N   ? PHE A 1  22 ?  -3.602  17.953  -0.149 1.000 89.700 ? 22  PHE A N   1 
ATOM 175  C CA  ? PHE A 1  22 ?  -3.625  19.127  -1.013 1.000 89.700 ? 22  PHE A CA  1 
ATOM 176  C C   ? PHE A 1  22 ?  -3.332  18.741  -2.458 1.000 89.700 ? 22  PHE A C   1 
ATOM 177  C CB  ? PHE A 1  22 ?  -2.612  20.170  -0.533 1.000 89.700 ? 22  PHE A CB  1 
ATOM 178  O O   ? PHE A 1  22 ?  -4.112  18.020  -3.084 1.000 89.700 ? 22  PHE A O   1 
ATOM 179  C CG  ? PHE A 1  22 ?  -2.941  20.762   0.812 1.000 89.700 ? 22  PHE A CG  1 
ATOM 180  C CD1 ? PHE A 1  22 ?  -3.998  21.652   0.955 1.000 89.700 ? 22  PHE A CD1 1 
ATOM 181  C CD2 ? PHE A 1  22 ?  -2.192  20.427   1.933 1.000 89.700 ? 22  PHE A CD2 1 
ATOM 182  C CE1 ? PHE A 1  22 ?  -4.304  22.201   2.198 1.000 89.700 ? 22  PHE A CE1 1 
ATOM 183  C CE2 ? PHE A 1  22 ?  -2.493  20.971   3.178 1.000 89.700 ? 22  PHE A CE2 1 
ATOM 184  C CZ  ? PHE A 1  22 ?  -3.549  21.859   3.308 1.000 89.700 ? 22  PHE A CZ  1 
ATOM 185  N N   ? ASP A 1  23 ?  -2.235  19.102  -3.101 1.000 88.280 ? 23  ASP A N   1 
ATOM 186  C CA  ? ASP A 1  23 ?  -2.012  18.860  -4.522 1.000 88.280 ? 23  ASP A CA  1 
ATOM 187  C C   ? ASP A 1  23 ?  -0.904  17.831  -4.737 1.000 88.280 ? 23  ASP A C   1 
ATOM 188  C CB  ? ASP A 1  23 ?  -1.664  20.165  -5.241 1.000 88.280 ? 23  ASP A CB  1 
ATOM 189  O O   ? ASP A 1  23 ?  -0.431  17.646  -5.860 1.000 88.280 ? 23  ASP A O   1 
ATOM 190  C CG  ? ASP A 1  23 ?  -0.447  20.859  -4.655 1.000 88.280 ? 23  ASP A CG  1 
ATOM 191  O OD1 ? ASP A 1  23 ?  -0.086  20.578  -3.492 1.000 88.280 ? 23  ASP A OD1 1 
ATOM 192  O OD2 ? ASP A 1  23 ?   0.155  21.696  -5.362 1.000 88.280 ? 23  ASP A OD2 1 
ATOM 193  N N   ? GLN A 1  24 ?  -0.650  17.099  -3.589 1.000 92.000 ? 24  GLN A N   1 
ATOM 194  C CA  ? GLN A 1  24 ?   0.465  16.164  -3.700 1.000 92.000 ? 24  GLN A CA  1 
ATOM 195  C C   ? GLN A 1  24 ?   0.023  14.740  -3.375 1.000 92.000 ? 24  GLN A C   1 
ATOM 196  C CB  ? GLN A 1  24 ?   1.610  16.582  -2.775 1.000 92.000 ? 24  GLN A CB  1 
ATOM 197  O O   ? GLN A 1  24 ?  -0.663  14.509  -2.377 1.000 92.000 ? 24  GLN A O   1 
ATOM 198  C CG  ? GLN A 1  24 ?   2.844  15.697  -2.887 1.000 92.000 ? 24  GLN A CG  1 
ATOM 199  C CD  ? GLN A 1  24 ?   3.920  16.061  -1.882 1.000 92.000 ? 24  GLN A CD  1 
ATOM 200  N NE2 ? GLN A 1  24 ?   4.982  15.264  -1.834 1.000 92.000 ? 24  GLN A NE2 1 
ATOM 201  O OE1 ? GLN A 1  24 ?   3.799  17.052  -1.154 1.000 92.000 ? 24  GLN A OE1 1 
ATOM 202  N N   ? HIS A 1  25 ?   0.444  13.856  -4.226 1.000 94.330 ? 25  HIS A N   1 
ATOM 203  C CA  ? HIS A 1  25 ?   0.280  12.440  -3.918 1.000 94.330 ? 25  HIS A CA  1 
ATOM 204  C C   ? HIS A 1  25 ?   1.107  12.041  -2.701 1.000 94.330 ? 25  HIS A C   1 
ATOM 205  C CB  ? HIS A 1  25 ?   0.671  11.581  -5.122 1.000 94.330 ? 25  HIS A CB  1 
ATOM 206  O O   ? HIS A 1  25 ?   2.305  12.326  -2.638 1.000 94.330 ? 25  HIS A O   1 
ATOM 207  C CG  ? HIS A 1  25 ?   0.786  10.124  -4.808 1.000 94.330 ? 25  HIS A CG  1 
ATOM 208  C CD2 ? HIS A 1  25 ?   1.836   9.388  -4.373 1.000 94.330 ? 25  HIS A CD2 1 
ATOM 209  N ND1 ? HIS A 1  25 ?  -0.271   9.249  -4.937 1.000 94.330 ? 25  HIS A ND1 1 
ATOM 210  C CE1 ? HIS A 1  25 ?   0.125   8.035  -4.592 1.000 94.330 ? 25  HIS A CE1 1 
ATOM 211  N NE2 ? HIS A 1  25 ?   1.400   8.093  -4.246 1.000 94.330 ? 25  HIS A NE2 1 
ATOM 212  N N   ? VAL A 1  26 ?   0.432  11.300  -1.766 1.000 95.020 ? 26  VAL A N   1 
ATOM 213  C CA  ? VAL A 1  26 ?   1.175  10.986  -0.550 1.000 95.020 ? 26  VAL A CA  1 
ATOM 214  C C   ? VAL A 1  26 ?   1.128   9.482  -0.289 1.000 95.020 ? 26  VAL A C   1 
ATOM 215  C CB  ? VAL A 1  26 ?   0.618  11.756   0.669 1.000 95.020 ? 26  VAL A CB  1 
ATOM 216  O O   ? VAL A 1  26 ?   2.040   8.924   0.325 1.000 95.020 ? 26  VAL A O   1 
ATOM 217  C CG1 ? VAL A 1  26 ?   0.889  13.253   0.532 1.000 95.020 ? 26  VAL A CG1 1 
ATOM 218  C CG2 ? VAL A 1  26 ?  -0.879  11.493   0.827 1.000 95.020 ? 26  VAL A CG2 1 
ATOM 219  N N   ? CYS A 1  27 ?   0.079   8.792  -0.691 1.000 96.920 ? 27  CYS A N   1 
ATOM 220  C CA  ? CYS A 1  27 ?  -0.089   7.355  -0.502 1.000 96.920 ? 27  CYS A CA  1 
ATOM 221  C C   ? CYS A 1  27 ?  -1.049   6.778  -1.536 1.000 96.920 ? 27  CYS A C   1 
ATOM 222  C CB  ? CYS A 1  27 ?  -0.601   7.056   0.906 1.000 96.920 ? 27  CYS A CB  1 
ATOM 223  O O   ? CYS A 1  27 ?  -1.692   7.524  -2.277 1.000 96.920 ? 27  CYS A O   1 
ATOM 224  S SG  ? CYS A 1  27 ?   0.676   7.149   2.180 1.000 96.920 ? 27  CYS A SG  1 
ATOM 225  N N   ? GLY A 1  28 ?  -1.049   5.500  -1.550 1.000 97.100 ? 28  GLY A N   1 
ATOM 226  C CA  ? GLY A 1  28 ?  -2.046   4.784  -2.329 1.000 97.100 ? 28  GLY A CA  1 
ATOM 227  C C   ? GLY A 1  28 ?  -3.178   4.230  -1.484 1.000 97.100 ? 28  GLY A C   1 
ATOM 228  O O   ? GLY A 1  28 ?  -3.180   4.383  -0.261 1.000 97.100 ? 28  GLY A O   1 
ATOM 229  N N   ? GLY A 1  29 ?  -4.155   3.626  -2.098 1.000 97.760 ? 29  GLY A N   1 
ATOM 230  C CA  ? GLY A 1  29 ?  -5.289   2.946  -1.492 1.000 97.760 ? 29  GLY A CA  1 
ATOM 231  C C   ? GLY A 1  29 ?  -5.977   1.977  -2.434 1.000 97.760 ? 29  GLY A C   1 
ATOM 232  O O   ? GLY A 1  29 ?  -5.608   1.874  -3.605 1.000 97.760 ? 29  GLY A O   1 
ATOM 233  N N   ? VAL A 1  30 ?  -6.911   1.266  -1.857 1.000 98.200 ? 30  VAL A N   1 
ATOM 234  C CA  ? VAL A 1  30 ?  -7.652   0.272  -2.626 1.000 98.200 ? 30  VAL A CA  1 
ATOM 235  C C   ? VAL A 1  30 ?  -9.149   0.432  -2.370 1.000 98.200 ? 30  VAL A C   1 
ATOM 236  C CB  ? VAL A 1  30 ?  -7.202  -1.165  -2.278 1.000 98.200 ? 30  VAL A CB  1 
ATOM 237  O O   ? VAL A 1  30 ?  -9.586   0.486  -1.219 1.000 98.200 ? 30  VAL A O   1 
ATOM 238  C CG1 ? VAL A 1  30 ?  -7.896  -2.181  -3.183 1.000 98.200 ? 30  VAL A CG1 1 
ATOM 239  C CG2 ? VAL A 1  30 ?  -5.684  -1.291  -2.394 1.000 98.200 ? 30  VAL A CG2 1 
ATOM 240  N N   ? LEU A 1  31 ?  -9.890   0.614  -3.476 1.000 98.400 ? 31  LEU A N   1 
ATOM 241  C CA  ? LEU A 1  31 ? -11.342   0.700  -3.366 1.000 98.400 ? 31  LEU A CA  1 
ATOM 242  C C   ? LEU A 1  31 ? -11.949  -0.673  -3.098 1.000 98.400 ? 31  LEU A C   1 
ATOM 243  C CB  ? LEU A 1  31 ? -11.942   1.297  -4.641 1.000 98.400 ? 31  LEU A CB  1 
ATOM 244  O O   ? LEU A 1  31 ? -11.849  -1.574  -3.934 1.000 98.400 ? 31  LEU A O   1 
ATOM 245  C CG  ? LEU A 1  31 ? -13.447   1.572  -4.619 1.000 98.400 ? 31  LEU A CG  1 
ATOM 246  C CD1 ? LEU A 1  31 ? -13.771   2.661  -3.601 1.000 98.400 ? 31  LEU A CD1 1 
ATOM 247  C CD2 ? LEU A 1  31 ? -13.940   1.966  -6.007 1.000 98.400 ? 31  LEU A CD2 1 
ATOM 248  N N   ? ILE A 1  32 ? -12.644  -0.887  -1.931 1.000 97.870 ? 32  ILE A N   1 
ATOM 249  C CA  ? ILE A 1  32 ? -13.126  -2.209  -1.545 1.000 97.870 ? 32  ILE A CA  1 
ATOM 250  C C   ? ILE A 1  32 ? -14.652  -2.204  -1.483 1.000 97.870 ? 32  ILE A C   1 
ATOM 251  C CB  ? ILE A 1  32 ? -12.536  -2.650  -0.186 1.000 97.870 ? 32  ILE A CB  1 
ATOM 252  O O   ? ILE A 1  32 ? -15.280  -3.263  -1.413 1.000 97.870 ? 32  ILE A O   1 
ATOM 253  C CG1 ? ILE A 1  32 ? -12.812  -1.590   0.886 1.000 97.870 ? 32  ILE A CG1 1 
ATOM 254  C CG2 ? ILE A 1  32 ? -11.034  -2.923  -0.313 1.000 97.870 ? 32  ILE A CG2 1 
ATOM 255  C CD1 ? ILE A 1  32 ? -12.517  -2.054   2.305 1.000 97.870 ? 32  ILE A CD1 1 
ATOM 256  N N   ? ASP A 1  33 ? -15.257  -0.985  -1.558 1.000 96.590 ? 33  ASP A N   1 
ATOM 257  C CA  ? ASP A 1  33 ? -16.687  -0.716  -1.671 1.000 96.590 ? 33  ASP A CA  1 
ATOM 258  C C   ? ASP A 1  33 ? -16.940   0.689  -2.212 1.000 96.590 ? 33  ASP A C   1 
ATOM 259  C CB  ? ASP A 1  33 ? -17.375  -0.889  -0.315 1.000 96.590 ? 33  ASP A CB  1 
ATOM 260  O O   ? ASP A 1  33 ? -16.023   1.511  -2.275 1.000 96.590 ? 33  ASP A O   1 
ATOM 261  C CG  ? ASP A 1  33 ? -18.890  -0.832  -0.407 1.000 96.590 ? 33  ASP A CG  1 
ATOM 262  O OD1 ? ASP A 1  33 ? -19.493   0.156   0.064 1.000 96.590 ? 33  ASP A OD1 1 
ATOM 263  O OD2 ? ASP A 1  33 ? -19.486  -1.786  -0.953 1.000 96.590 ? 33  ASP A OD2 1 
ATOM 264  N N   ? GLU A 1  34 ? -18.265   1.054  -2.663 1.000 96.890 ? 34  GLU A N   1 
ATOM 265  C CA  ? GLU A 1  34 ? -18.551   2.330  -3.312 1.000 96.890 ? 34  GLU A CA  1 
ATOM 266  C C   ? GLU A 1  34 ? -18.225   3.503  -2.393 1.000 96.890 ? 34  GLU A C   1 
ATOM 267  C CB  ? GLU A 1  34 ? -20.018   2.394  -3.747 1.000 96.890 ? 34  GLU A CB  1 
ATOM 268  O O   ? GLU A 1  34 ? -18.056   4.633  -2.855 1.000 96.890 ? 34  GLU A O   1 
ATOM 269  C CG  ? GLU A 1  34 ? -21.005   2.344  -2.590 1.000 96.890 ? 34  GLU A CG  1 
ATOM 270  C CD  ? GLU A 1  34 ? -22.457   2.342  -3.040 1.000 96.890 ? 34  GLU A CD  1 
ATOM 271  O OE1 ? GLU A 1  34 ? -23.359   2.469  -2.181 1.000 96.890 ? 34  GLU A OE1 1 
ATOM 272  O OE2 ? GLU A 1  34 ? -22.695   2.212  -4.262 1.000 96.890 ? 34  GLU A OE2 1 
ATOM 273  N N   ? ASN A 1  35 ? -18.079   3.214  -1.063 1.000 97.540 ? 35  ASN A N   1 
ATOM 274  C CA  ? ASN A 1  35 ? -17.878   4.300  -0.109 1.000 97.540 ? 35  ASN A CA  1 
ATOM 275  C C   ? ASN A 1  35 ? -16.594   4.110   0.693 1.000 97.540 ? 35  ASN A C   1 
ATOM 276  C CB  ? ASN A 1  35 ? -19.079   4.419   0.831 1.000 97.540 ? 35  ASN A CB  1 
ATOM 277  O O   ? ASN A 1  35 ? -16.255   4.942   1.537 1.000 97.540 ? 35  ASN A O   1 
ATOM 278  C CG  ? ASN A 1  35 ? -20.356   4.791   0.103 1.000 97.540 ? 35  ASN A CG  1 
ATOM 279  N ND2 ? ASN A 1  35 ? -21.314   3.872   0.081 1.000 97.540 ? 35  ASN A ND2 1 
ATOM 280  O OD1 ? ASN A 1  35 ? -20.479   5.894  -0.436 1.000 97.540 ? 35  ASN A OD1 1 
ATOM 281  N N   ? TRP A 1  36 ? -15.921   2.984   0.437 1.000 98.240 ? 36  TRP A N   1 
ATOM 282  C CA  ? TRP A 1  36 ? -14.832   2.690   1.363 1.000 98.240 ? 36  TRP A CA  1 
ATOM 283  C C   ? TRP A 1  36 ? -13.542   2.390   0.608 1.000 98.240 ? 36  TRP A C   1 
ATOM 284  C CB  ? TRP A 1  36 ? -15.197   1.508   2.265 1.000 98.240 ? 36  TRP A CB  1 
ATOM 285  O O   ? TRP A 1  36 ? -13.544   1.626  -0.359 1.000 98.240 ? 36  TRP A O   1 
ATOM 286  C CG  ? TRP A 1  36 ? -16.248   1.823   3.287 1.000 98.240 ? 36  TRP A CG  1 
ATOM 287  C CD1 ? TRP A 1  36 ? -17.597   1.637   3.166 1.000 98.240 ? 36  TRP A CD1 1 
ATOM 288  C CD2 ? TRP A 1  36 ? -16.035   2.384   4.586 1.000 98.240 ? 36  TRP A CD2 1 
ATOM 289  C CE2 ? TRP A 1  36 ? -17.302   2.511   5.199 1.000 98.240 ? 36  TRP A CE2 1 
ATOM 290  C CE3 ? TRP A 1  36 ? -14.896   2.791   5.292 1.000 98.240 ? 36  TRP A CE3 1 
ATOM 291  N NE1 ? TRP A 1  36 ? -18.237   2.049   4.312 1.000 98.240 ? 36  TRP A NE1 1 
ATOM 292  C CH2 ? TRP A 1  36 ? -16.328   3.421   7.155 1.000 98.240 ? 36  TRP A CH2 1 
ATOM 293  C CZ2 ? TRP A 1  36 ? -17.459   3.030   6.486 1.000 98.240 ? 36  TRP A CZ2 1 
ATOM 294  C CZ3 ? TRP A 1  36 ? -15.054   3.307   6.573 1.000 98.240 ? 36  TRP A CZ3 1 
ATOM 295  N N   ? VAL A 1  37 ? -12.463   3.052   1.074 1.000 98.450 ? 37  VAL A N   1 
ATOM 296  C CA  ? VAL A 1  37 ? -11.103   2.842   0.590 1.000 98.450 ? 37  VAL A CA  1 
ATOM 297  C C   ? VAL A 1  37 ? -10.240   2.258   1.707 1.000 98.450 ? 37  VAL A C   1 
ATOM 298  C CB  ? VAL A 1  37 ? -10.478   4.154   0.065 1.000 98.450 ? 37  VAL A CB  1 
ATOM 299  O O   ? VAL A 1  37 ? -10.280   2.735   2.844 1.000 98.450 ? 37  VAL A O   1 
ATOM 300  C CG1 ? VAL A 1  37 ?  -8.995   3.960  -0.245 1.000 98.450 ? 37  VAL A CG1 1 
ATOM 301  C CG2 ? VAL A 1  37 ? -11.226   4.641  -1.174 1.000 98.450 ? 37  VAL A CG2 1 
ATOM 302  N N   ? LEU A 1  38 ?  -9.521   1.148   1.367 1.000 98.430 ? 38  LEU A N   1 
ATOM 303  C CA  ? LEU A 1  38 ?  -8.537   0.541   2.256 1.000 98.430 ? 38  LEU A CA  1 
ATOM 304  C C   ? LEU A 1  38 ?  -7.153   1.136   2.022 1.000 98.430 ? 38  LEU A C   1 
ATOM 305  C CB  ? LEU A 1  38 ?  -8.495  -0.976   2.053 1.000 98.430 ? 38  LEU A CB  1 
ATOM 306  O O   ? LEU A 1  38 ?  -6.707   1.251   0.878 1.000 98.430 ? 38  LEU A O   1 
ATOM 307  C CG  ? LEU A 1  38 ?  -7.617  -1.766   3.025 1.000 98.430 ? 38  LEU A CG  1 
ATOM 308  C CD1 ? LEU A 1  38 ?  -8.147  -1.630   4.449 1.000 98.430 ? 38  LEU A CD1 1 
ATOM 309  C CD2 ? LEU A 1  38 ?  -7.547  -3.232   2.613 1.000 98.430 ? 38  LEU A CD2 1 
ATOM 310  N N   ? THR A 1  39 ?  -6.424   1.528   3.126 1.000 98.450 ? 39  THR A N   1 
ATOM 311  C CA  ? THR A 1  39 ?  -5.082   2.091   3.023 1.000 98.450 ? 39  THR A CA  1 
ATOM 312  C C   ? THR A 1  39 ?  -4.282   1.820   4.294 1.000 98.450 ? 39  THR A C   1 
ATOM 313  C CB  ? THR A 1  39 ?  -5.131   3.607   2.758 1.000 98.450 ? 39  THR A CB  1 
ATOM 314  O O   ? THR A 1  39 ?  -4.749   1.110   5.188 1.000 98.450 ? 39  THR A O   1 
ATOM 315  C CG2 ? THR A 1  39 ?  -5.615   4.365   3.990 1.000 98.450 ? 39  THR A CG2 1 
ATOM 316  O OG1 ? THR A 1  39 ?  -3.819   4.068   2.412 1.000 98.450 ? 39  THR A OG1 1 
ATOM 317  N N   ? ALA A 1  40 ?  -3.096   2.248   4.322 1.000 98.240 ? 40  ALA A N   1 
ATOM 318  C CA  ? ALA A 1  40 ?  -2.256   2.042   5.500 1.000 98.240 ? 40  ALA A CA  1 
ATOM 319  C C   ? ALA A 1  40 ?  -2.518   3.113   6.554 1.000 98.240 ? 40  ALA A C   1 
ATOM 320  C CB  ? ALA A 1  40 ?  -0.781   2.035   5.108 1.000 98.240 ? 40  ALA A CB  1 
ATOM 321  O O   ? ALA A 1  40 ?  -2.720   4.284   6.222 1.000 98.240 ? 40  ALA A O   1 
ATOM 322  N N   ? ALA A 1  41 ?  -2.483   2.707   7.830 1.000 98.090 ? 41  ALA A N   1 
ATOM 323  C CA  ? ALA A 1  41 ?  -2.713   3.630   8.938 1.000 98.090 ? 41  ALA A CA  1 
ATOM 324  C C   ? ALA A 1  41 ?  -1.619   4.692   9.004 1.000 98.090 ? 41  ALA A C   1 
ATOM 325  C CB  ? ALA A 1  41 ?  -2.790   2.867  10.258 1.000 98.090 ? 41  ALA A CB  1 
ATOM 326  O O   ? ALA A 1  41 ?  -1.865   5.821   9.435 1.000 98.090 ? 41  ALA A O   1 
ATOM 327  N N   ? HIS A 1  42 ?  -0.437   4.348   8.588 1.000 96.940 ? 42  HIS A N   1 
ATOM 328  C CA  ? HIS A 1  42 ?   0.680   5.283   8.655 1.000 96.940 ? 42  HIS A CA  1 
ATOM 329  C C   ? HIS A 1  42 ?   0.564   6.358   7.580 1.000 96.940 ? 42  HIS A C   1 
ATOM 330  C CB  ? HIS A 1  42 ?   2.010   4.541   8.515 1.000 96.940 ? 42  HIS A CB  1 
ATOM 331  O O   ? HIS A 1  42 ?   1.346   7.312   7.562 1.000 96.940 ? 42  HIS A O   1 
ATOM 332  C CG  ? HIS A 1  42 ?   2.308   4.105   7.116 1.000 96.940 ? 42  HIS A CG  1 
ATOM 333  C CD2 ? HIS A 1  42 ?   2.917   4.751   6.094 1.000 96.940 ? 42  HIS A CD2 1 
ATOM 334  N ND1 ? HIS A 1  42 ?   1.964   2.860   6.635 1.000 96.940 ? 42  HIS A ND1 1 
ATOM 335  C CE1 ? HIS A 1  42 ?   2.350   2.759   5.374 1.000 96.940 ? 42  HIS A CE1 1 
ATOM 336  N NE2 ? HIS A 1  42 ?   2.931   3.893   5.022 1.000 96.940 ? 42  HIS A NE2 1 
ATOM 337  N N   ? CYS A 1  43 ?  -0.502   6.274   6.748 1.000 96.380 ? 43  CYS A N   1 
ATOM 338  C CA  ? CYS A 1  43 ?  -0.760   7.256   5.700 1.000 96.380 ? 43  CYS A CA  1 
ATOM 339  C C   ? CYS A 1  43 ?  -1.631   8.393   6.221 1.000 96.380 ? 43  CYS A C   1 
ATOM 340  C CB  ? CYS A 1  43 ?  -1.435   6.593   4.500 1.000 96.380 ? 43  CYS A CB  1 
ATOM 341  O O   ? CYS A 1  43 ?  -1.999   9.294   5.465 1.000 96.380 ? 43  CYS A O   1 
ATOM 342  S SG  ? CYS A 1  43 ?  -0.316   5.589   3.498 1.000 96.380 ? 43  CYS A SG  1 
ATOM 343  N N   ? GLN A 1  44 ?  -1.985   8.320   7.416 1.000 95.100 ? 44  GLN A N   1 
ATOM 344  C CA  ? GLN A 1  44 ?  -2.960   9.240   7.991 1.000 95.100 ? 44  GLN A CA  1 
ATOM 345  C C   ? GLN A 1  44 ?  -2.446  10.677   7.959 1.000 95.100 ? 44  GLN A C   1 
ATOM 346  C CB  ? GLN A 1  44 ?  -3.300   8.836   9.426 1.000 95.100 ? 44  GLN A CB  1 
ATOM 347  O O   ? GLN A 1  44 ?  -1.380  10.972   8.504 1.000 95.100 ? 44  GLN A O   1 
ATOM 348  C CG  ? GLN A 1  44 ?  -4.378   9.699  10.069 1.000 95.100 ? 44  GLN A CG  1 
ATOM 349  C CD  ? GLN A 1  44 ?  -4.788   9.200  11.442 1.000 95.100 ? 44  GLN A CD  1 
ATOM 350  N NE2 ? GLN A 1  44 ?  -5.199  10.119  12.308 1.000 95.100 ? 44  GLN A NE2 1 
ATOM 351  O OE1 ? GLN A 1  44 ?  -4.737   7.998  11.721 1.000 95.100 ? 44  GLN A OE1 1 
ATOM 352  N N   ? LEU A 1  45 ?  -3.157  11.524   7.260 1.000 92.370 ? 45  LEU A N   1 
ATOM 353  C CA  ? LEU A 1  45 ?  -2.933  12.962   7.172 1.000 92.370 ? 45  LEU A CA  1 
ATOM 354  C C   ? LEU A 1  45 ?  -4.250  13.725   7.268 1.000 92.370 ? 45  LEU A C   1 
ATOM 355  C CB  ? LEU A 1  45 ?  -2.220  13.314   5.863 1.000 92.370 ? 45  LEU A CB  1 
ATOM 356  O O   ? LEU A 1  45 ?  -5.311  13.182   6.951 1.000 92.370 ? 45  LEU A O   1 
ATOM 357  C CG  ? LEU A 1  45 ?  -0.836  12.697   5.658 1.000 92.370 ? 45  LEU A CG  1 
ATOM 358  C CD1 ? LEU A 1  45 ?  -0.359  12.928   4.228 1.000 92.370 ? 45  LEU A CD1 1 
ATOM 359  C CD2 ? LEU A 1  45 ?   0.160  13.273   6.659 1.000 92.370 ? 45  LEU A CD2 1 
ATOM 360  N N   ? SER A 1  46 ?  -4.134  15.014   7.731 1.000 87.470 ? 46  SER A N   1 
ATOM 361  C CA  ? SER A 1  46 ?  -5.323  15.859   7.734 1.000 87.470 ? 46  SER A CA  1 
ATOM 362  C C   ? SER A 1  46 ?  -5.767  16.194   6.314 1.000 87.470 ? 46  SER A C   1 
ATOM 363  C CB  ? SER A 1  46 ?  -5.062  17.149   8.513 1.000 87.470 ? 46  SER A CB  1 
ATOM 364  O O   ? SER A 1  46 ?  -4.944  16.255   5.398 1.000 87.470 ? 46  SER A O   1 
ATOM 365  O OG  ? SER A 1  46 ?  -4.022  17.899   7.909 1.000 87.470 ? 46  SER A OG  1 
ATOM 366  N N   ? SER A 1  47 ?  -7.157  15.962   6.000 1.000 86.380 ? 47  SER A N   1 
ATOM 367  C CA  ? SER A 1  47 ?  -7.744  16.460   4.760 1.000 86.380 ? 47  SER A CA  1 
ATOM 368  C C   ? SER A 1  47 ?  -7.308  15.620   3.565 1.000 86.380 ? 47  SER A C   1 
ATOM 369  C CB  ? SER A 1  47 ?  -7.359  17.923   4.535 1.000 86.380 ? 47  SER A CB  1 
ATOM 370  O O   ? SER A 1  47 ?  -6.894  16.162   2.537 1.000 86.380 ? 47  SER A O   1 
ATOM 371  O OG  ? SER A 1  47 ?  -7.863  18.742   5.575 1.000 86.380 ? 47  SER A OG  1 
ATOM 372  N N   ? LEU A 1  48 ?  -7.322  14.344   3.667 1.000 93.240 ? 48  LEU A N   1 
ATOM 373  C CA  ? LEU A 1  48 ?  -6.987  13.441   2.571 1.000 93.240 ? 48  LEU A CA  1 
ATOM 374  C C   ? LEU A 1  48 ?  -8.076  13.455   1.503 1.000 93.240 ? 48  LEU A C   1 
ATOM 375  C CB  ? LEU A 1  48 ?  -6.785  12.016   3.092 1.000 93.240 ? 48  LEU A CB  1 
ATOM 376  O O   ? LEU A 1  48 ?  -9.265  13.386   1.822 1.000 93.240 ? 48  LEU A O   1 
ATOM 377  C CG  ? LEU A 1  48 ?  -5.441  11.723   3.760 1.000 93.240 ? 48  LEU A CG  1 
ATOM 378  C CD1 ? LEU A 1  48 ?  -5.418  10.296   4.299 1.000 93.240 ? 48  LEU A CD1 1 
ATOM 379  C CD2 ? LEU A 1  48 ?  -4.296  11.948   2.779 1.000 93.240 ? 48  LEU A CD2 1 
ATOM 380  N N   ? GLN A 1  49 ?  -7.643  13.687   0.283 1.000 95.390 ? 49  GLN A N   1 
ATOM 381  C CA  ? GLN A 1  49 ?  -8.474  13.532  -0.906 1.000 95.390 ? 49  GLN A CA  1 
ATOM 382  C C   ? GLN A 1  49 ?  -8.176  12.214  -1.616 1.000 95.390 ? 49  GLN A C   1 
ATOM 383  C CB  ? GLN A 1  49 ?  -8.264  14.704  -1.865 1.000 95.390 ? 49  GLN A CB  1 
ATOM 384  O O   ? GLN A 1  49 ?  -7.020  11.794  -1.698 1.000 95.390 ? 49  GLN A O   1 
ATOM 385  C CG  ? GLN A 1  49 ?  -8.617  16.059  -1.267 1.000 95.390 ? 49  GLN A CG  1 
ATOM 386  C CD  ? GLN A 1  49 ?  -8.264  17.216  -2.184 1.000 95.390 ? 49  GLN A CD  1 
ATOM 387  N NE2 ? GLN A 1  49 ?  -7.662  18.257  -1.620 1.000 95.390 ? 49  GLN A NE2 1 
ATOM 388  O OE1 ? GLN A 1  49 ?  -8.531  17.173  -3.389 1.000 95.390 ? 49  GLN A OE1 1 
ATOM 389  N N   ? VAL A 1  50 ?  -9.280  11.581  -2.025 1.000 96.890 ? 50  VAL A N   1 
ATOM 390  C CA  ? VAL A 1  50 ?  -9.134  10.325  -2.752 1.000 96.890 ? 50  VAL A CA  1 
ATOM 391  C C   ? VAL A 1  50 ?  -9.429  10.547  -4.233 1.000 96.890 ? 50  VAL A C   1 
ATOM 392  C CB  ? VAL A 1  50 ? -10.061   9.228  -2.182 1.000 96.890 ? 50  VAL A CB  1 
ATOM 393  O O   ? VAL A 1  50 ? -10.466  11.113  -4.588 1.000 96.890 ? 50  VAL A O   1 
ATOM 394  C CG1 ? VAL A 1  50 ?  -9.869   7.913  -2.937 1.000 96.890 ? 50  VAL A CG1 1 
ATOM 395  C CG2 ? VAL A 1  50 ?  -9.802   9.033  -0.689 1.000 96.890 ? 50  VAL A CG2 1 
ATOM 396  N N   ? ARG A 1  51 ?  -8.461  10.212  -5.038 1.000 96.600 ? 51  ARG A N   1 
ATOM 397  C CA  ? ARG A 1  51 ?  -8.657  10.269  -6.483 1.000 96.600 ? 51  ARG A CA  1 
ATOM 398  C C   ? ARG A 1  51 ?  -8.656   8.871  -7.092 1.000 96.600 ? 51  ARG A C   1 
ATOM 399  C CB  ? ARG A 1  51 ?  -7.572  11.126  -7.140 1.000 96.600 ? 51  ARG A CB  1 
ATOM 400  O O   ? ARG A 1  51 ?  -7.722   8.095  -6.878 1.000 96.600 ? 51  ARG A O   1 
ATOM 401  C CG  ? ARG A 1  51 ?  -7.568  12.575  -6.678 1.000 96.600 ? 51  ARG A CG  1 
ATOM 402  C CD  ? ARG A 1  51 ?  -6.568  13.414  -7.460 1.000 96.600 ? 51  ARG A CD  1 
ATOM 403  N NE  ? ARG A 1  51 ?  -6.495  14.780  -6.951 1.000 96.600 ? 51  ARG A NE  1 
ATOM 404  N NH1 ? ARG A 1  51 ?  -5.157  15.567  -8.662 1.000 96.600 ? 51  ARG A NH1 1 
ATOM 405  N NH2 ? ARG A 1  51 ?  -5.828  16.978  -6.984 1.000 96.600 ? 51  ARG A NH2 1 
ATOM 406  C CZ  ? ARG A 1  51 ?  -5.827  15.772  -7.534 1.000 96.600 ? 51  ARG A CZ  1 
ATOM 407  N N   ? LEU A 1  52 ?  -9.787   8.503  -7.872 1.000 97.190 ? 52  LEU A N   1 
ATOM 408  C CA  ? LEU A 1  52 ?  -9.954   7.225  -8.556 1.000 97.190 ? 52  LEU A CA  1 
ATOM 409  C C   ? LEU A 1  52 ? -10.033   7.423 -10.066 1.000 97.190 ? 52  LEU A C   1 
ATOM 410  C CB  ? LEU A 1  52 ? -11.212   6.510  -8.056 1.000 97.190 ? 52  LEU A CB  1 
ATOM 411  O O   ? LEU A 1  52 ? -10.367   8.512 -10.537 1.000 97.190 ? 52  LEU A O   1 
ATOM 412  C CG  ? LEU A 1  52 ? -11.239   6.145  -6.570 1.000 97.190 ? 52  LEU A CG  1 
ATOM 413  C CD1 ? LEU A 1  52 ? -12.178   7.077  -5.813 1.000 97.190 ? 52  LEU A CD1 1 
ATOM 414  C CD2 ? LEU A 1  52 ? -11.657   4.690  -6.385 1.000 97.190 ? 52  LEU A CD2 1 
ATOM 415  N N   ? GLY A 1  53 ?  -9.626   6.321 -10.779 1.000 96.340 ? 53  GLY A N   1 
ATOM 416  C CA  ? GLY A 1  53 ?  -9.765   6.369 -12.226 1.000 96.340 ? 53  GLY A CA  1 
ATOM 417  C C   ? GLY A 1  53 ?  -8.600   7.052 -12.915 1.000 96.340 ? 53  GLY A C   1 
ATOM 418  O O   ? GLY A 1  53 ?  -8.694   7.418 -14.088 1.000 96.340 ? 53  GLY A O   1 
ATOM 419  N N   ? GLU A 1  54 ?  -7.464   7.258 -12.062 1.000 94.400 ? 54  GLU A N   1 
ATOM 420  C CA  ? GLU A 1  54 ?  -6.256   7.889 -12.586 1.000 94.400 ? 54  GLU A CA  1 
ATOM 421  C C   ? GLU A 1  54 ?  -5.297   6.851 -13.162 1.000 94.400 ? 54  GLU A C   1 
ATOM 422  C CB  ? GLU A 1  54 ?  -5.557   8.703 -11.494 1.000 94.400 ? 54  GLU A CB  1 
ATOM 423  O O   ? GLU A 1  54 ?  -5.088   5.793 -12.565 1.000 94.400 ? 54  GLU A O   1 
ATOM 424  C CG  ? GLU A 1  54 ?  -6.362   9.900 -11.010 1.000 94.400 ? 54  GLU A CG  1 
ATOM 425  C CD  ? GLU A 1  54 ?  -6.258  11.105 -11.932 1.000 94.400 ? 54  GLU A CD  1 
ATOM 426  O OE1 ? GLU A 1  54 ?  -6.895  12.144 -11.646 1.000 94.400 ? 54  GLU A OE1 1 
ATOM 427  O OE2 ? GLU A 1  54 ?  -5.535  11.008 -12.948 1.000 94.400 ? 54  GLU A OE2 1 
ATOM 428  N N   ? HIS A 1  55 ?  -4.755   7.083 -14.356 1.000 95.820 ? 55  HIS A N   1 
ATOM 429  C CA  ? HIS A 1  55 ?  -3.608   6.333 -14.855 1.000 95.820 ? 55  HIS A CA  1 
ATOM 430  C C   ? HIS A 1  55 ?  -2.344   7.184 -14.839 1.000 95.820 ? 55  HIS A C   1 
ATOM 431  C CB  ? HIS A 1  55 ?  -3.879   5.820 -16.271 1.000 95.820 ? 55  HIS A CB  1 
ATOM 432  O O   ? HIS A 1  55 ?  -1.254   6.680 -14.560 1.000 95.820 ? 55  HIS A O   1 
ATOM 433  C CG  ? HIS A 1  55 ?  -2.742   5.043 -16.855 1.000 95.820 ? 55  HIS A CG  1 
ATOM 434  C CD2 ? HIS A 1  55 ?  -1.833   5.373 -17.802 1.000 95.820 ? 55  HIS A CD2 1 
ATOM 435  N ND1 ? HIS A 1  55 ?  -2.443   3.755 -16.466 1.000 95.820 ? 55  HIS A ND1 1 
ATOM 436  C CE1 ? HIS A 1  55 ?  -1.396   3.326 -17.150 1.000 95.820 ? 55  HIS A CE1 1 
ATOM 437  N NE2 ? HIS A 1  55 ?  -1.007   4.289 -17.968 1.000 95.820 ? 55  HIS A NE2 1 
ATOM 438  N N   ? ASN A 1  56 ?  -2.482   8.472 -15.156 1.000 95.790 ? 56  ASN A N   1 
ATOM 439  C CA  ? ASN A 1  56 ?  -1.431   9.484 -15.174 1.000 95.790 ? 56  ASN A CA  1 
ATOM 440  C C   ? ASN A 1  56 ?  -1.794  10.685 -14.305 1.000 95.790 ? 56  ASN A C   1 
ATOM 441  C CB  ? ASN A 1  56 ?  -1.143   9.933 -16.607 1.000 95.790 ? 56  ASN A CB  1 
ATOM 442  O O   ? ASN A 1  56 ?  -2.741  11.413 -14.609 1.000 95.790 ? 56  ASN A O   1 
ATOM 443  C CG  ? ASN A 1  56 ?   0.088  10.813 -16.707 1.000 95.790 ? 56  ASN A CG  1 
ATOM 444  N ND2 ? ASN A 1  56 ?   0.826  10.678 -17.803 1.000 95.790 ? 56  ASN A ND2 1 
ATOM 445  O OD1 ? ASN A 1  56 ?   0.375  11.605 -15.806 1.000 95.790 ? 56  ASN A OD1 1 
ATOM 446  N N   ? LEU A 1  57 ?  -0.903  10.892 -13.232 1.000 94.350 ? 57  LEU A N   1 
ATOM 447  C CA  ? LEU A 1  57 ?  -1.215  11.919 -12.244 1.000 94.350 ? 57  LEU A CA  1 
ATOM 448  C C   ? LEU A 1  57 ?  -1.008  13.314 -12.825 1.000 94.350 ? 57  LEU A C   1 
ATOM 449  C CB  ? LEU A 1  57 ?  -0.350  11.741 -10.994 1.000 94.350 ? 57  LEU A CB  1 
ATOM 450  O O   ? LEU A 1  57 ?  -1.518  14.298 -12.285 1.000 94.350 ? 57  LEU A O   1 
ATOM 451  C CG  ? LEU A 1  57 ?  -0.588  10.468 -10.180 1.000 94.350 ? 57  LEU A CG  1 
ATOM 452  C CD1 ? LEU A 1  57 ?   0.361  10.416  -8.988 1.000 94.350 ? 57  LEU A CD1 1 
ATOM 453  C CD2 ? LEU A 1  57 ?  -2.039  10.392  -9.719 1.000 94.350 ? 57  LEU A CD2 1 
ATOM 454  N N   ? ALA A 1  58 ?  -0.348  13.479 -13.970 1.000 94.040 ? 58  ALA A N   1 
ATOM 455  C CA  ? ALA A 1  58 ?   0.032  14.775 -14.527 1.000 94.040 ? 58  ALA A CA  1 
ATOM 456  C C   ? ALA A 1  58 ?  -1.021  15.280 -15.508 1.000 94.040 ? 58  ALA A C   1 
ATOM 457  C CB  ? ALA A 1  58 ?   1.393  14.681 -15.213 1.000 94.040 ? 58  ALA A CB  1 
ATOM 458  O O   ? ALA A 1  58 ?  -1.027  16.459 -15.870 1.000 94.040 ? 58  ALA A O   1 
ATOM 459  N N   ? VAL A 1  59 ?  -1.928  14.355 -15.935 1.000 93.400 ? 59  VAL A N   1 
ATOM 460  C CA  ? VAL A 1  59 ?  -2.883  14.775 -16.955 1.000 93.400 ? 59  VAL A CA  1 
ATOM 461  C C   ? VAL A 1  59 ?  -4.299  14.407 -16.521 1.000 93.400 ? 59  VAL A C   1 
ATOM 462  C CB  ? VAL A 1  59 ?  -2.564  14.140 -18.327 1.000 93.400 ? 59  VAL A CB  1 
ATOM 463  O O   ? VAL A 1  59 ?  -4.510  13.376 -15.877 1.000 93.400 ? 59  VAL A O   1 
ATOM 464  C CG1 ? VAL A 1  59 ?  -1.155  14.516 -18.782 1.000 93.400 ? 59  VAL A CG1 1 
ATOM 465  C CG2 ? VAL A 1  59 ?  -2.721  12.622 -18.261 1.000 93.400 ? 59  VAL A CG2 1 
ATOM 466  N N   ? TYR A 1  60 ?  -5.303  15.364 -16.728 1.000 92.510 ? 60  TYR A N   1 
ATOM 467  C CA  ? TYR A 1  60 ?  -6.726  15.080 -16.573 1.000 92.510 ? 60  TYR A CA  1 
ATOM 468  C C   ? TYR A 1  60 ?  -7.258  14.295 -17.766 1.000 92.510 ? 60  TYR A C   1 
ATOM 469  C CB  ? TYR A 1  60 ?  -7.519  16.380 -16.408 1.000 92.510 ? 60  TYR A CB  1 
ATOM 470  O O   ? TYR A 1  60 ?  -7.349  14.825 -18.876 1.000 92.510 ? 60  TYR A O   1 
ATOM 471  C CG  ? TYR A 1  60 ?  -8.986  16.165 -16.129 1.000 92.510 ? 60  TYR A CG  1 
ATOM 472  C CD1 ? TYR A 1  60 ?  -9.946  16.422 -17.106 1.000 92.510 ? 60  TYR A CD1 1 
ATOM 473  C CD2 ? TYR A 1  60 ?  -9.417  15.705 -14.890 1.000 92.510 ? 60  TYR A CD2 1 
ATOM 474  C CE1 ? TYR A 1  60 ? -11.300  16.227 -16.853 1.000 92.510 ? 60  TYR A CE1 1 
ATOM 475  C CE2 ? TYR A 1  60 ? -10.768  15.506 -14.626 1.000 92.510 ? 60  TYR A CE2 1 
ATOM 476  O OH  ? TYR A 1  60 ? -13.039  15.574 -15.356 1.000 92.510 ? 60  TYR A OH  1 
ATOM 477  C CZ  ? TYR A 1  60 ? -11.700  15.769 -15.612 1.000 92.510 ? 60  TYR A CZ  1 
ATOM 478  N N   ? GLU A 1  61 ?  -7.623  12.976 -17.499 1.000 91.640 ? 61  GLU A N   1 
ATOM 479  C CA  ? GLU A 1  61 ?  -7.972  12.056 -18.578 1.000 91.640 ? 61  GLU A CA  1 
ATOM 480  C C   ? GLU A 1  61 ?  -9.483  11.989 -18.780 1.000 91.640 ? 61  GLU A C   1 
ATOM 481  C CB  ? GLU A 1  61 ?  -7.416  10.658 -18.294 1.000 91.640 ? 61  GLU A CB  1 
ATOM 482  O O   ? GLU A 1  61 ?  -9.962  11.332 -19.706 1.000 91.640 ? 61  GLU A O   1 
ATOM 483  C CG  ? GLU A 1  61 ?  -5.896  10.596 -18.260 1.000 91.640 ? 61  GLU A CG  1 
ATOM 484  C CD  ? GLU A 1  61 ?  -5.361   9.252 -17.791 1.000 91.640 ? 61  GLU A CD  1 
ATOM 485  O OE1 ? GLU A 1  61 ?  -4.582   8.615 -18.535 1.000 91.640 ? 61  GLU A OE1 1 
ATOM 486  O OE2 ? GLU A 1  61 ?  -5.726   8.832 -16.670 1.000 91.640 ? 61  GLU A OE2 1 
ATOM 487  N N   ? GLY A 1  62 ? -10.261  12.791 -17.881 1.000 93.410 ? 62  GLY A N   1 
ATOM 488  C CA  ? GLY A 1  62 ? -11.705  12.858 -18.035 1.000 93.410 ? 62  GLY A CA  1 
ATOM 489  C C   ? GLY A 1  62 ? -12.427  11.683 -17.402 1.000 93.410 ? 62  GLY A C   1 
ATOM 490  O O   ? GLY A 1  62 ? -13.650  11.568 -17.509 1.000 93.410 ? 62  GLY A O   1 
ATOM 491  N N   ? LYS A 1  63 ? -11.772  10.815 -16.711 1.000 93.130 ? 63  LYS A N   1 
ATOM 492  C CA  ? LYS A 1  63 ? -12.342   9.608 -16.118 1.000 93.130 ? 63  LYS A CA  1 
ATOM 493  C C   ? LYS A 1  63 ? -12.167   9.604 -14.603 1.000 93.130 ? 63  LYS A C   1 
ATOM 494  C CB  ? LYS A 1  63 ? -11.701   8.358 -16.723 1.000 93.130 ? 63  LYS A CB  1 
ATOM 495  O O   ? LYS A 1  63 ? -12.598   8.669 -13.925 1.000 93.130 ? 63  LYS A O   1 
ATOM 496  C CG  ? LYS A 1  63 ? -11.712   8.331 -18.244 1.000 93.130 ? 63  LYS A CG  1 
ATOM 497  C CD  ? LYS A 1  63 ? -13.132   8.286 -18.793 1.000 93.130 ? 63  LYS A CD  1 
ATOM 498  C CE  ? LYS A 1  63 ? -13.144   8.220 -20.314 1.000 93.130 ? 63  LYS A CE  1 
ATOM 499  N NZ  ? LYS A 1  63 ? -14.505   8.484 -20.869 1.000 93.130 ? 63  LYS A NZ  1 
ATOM 500  N N   ? GLU A 1  64 ? -11.486  10.587 -14.032 1.000 94.770 ? 64  GLU A N   1 
ATOM 501  C CA  ? GLU A 1  64 ? -11.147  10.697 -12.616 1.000 94.770 ? 64  GLU A CA  1 
ATOM 502  C C   ? GLU A 1  64 ? -12.376  11.039 -11.779 1.000 94.770 ? 64  GLU A C   1 
ATOM 503  C CB  ? GLU A 1  64 ? -10.056  11.750 -12.404 1.000 94.770 ? 64  GLU A CB  1 
ATOM 504  O O   ? GLU A 1  64 ? -13.234  11.810 -12.214 1.000 94.770 ? 64  GLU A O   1 
ATOM 505  C CG  ? GLU A 1  64 ?  -8.731  11.406 -13.068 1.000 94.770 ? 64  GLU A CG  1 
ATOM 506  C CD  ? GLU A 1  64 ?  -8.662  11.831 -14.526 1.000 94.770 ? 64  GLU A CD  1 
ATOM 507  O OE1 ? GLU A 1  64 ?  -7.593  11.665 -15.157 1.000 94.770 ? 64  GLU A OE1 1 
ATOM 508  O OE2 ? GLU A 1  64 ?  -9.684  12.337 -15.041 1.000 94.770 ? 64  GLU A OE2 1 
ATOM 509  N N   ? GLN A 1  65 ? -12.530  10.393 -10.689 1.000 96.720 ? 65  GLN A N   1 
ATOM 510  C CA  ? GLN A 1  65 ? -13.515  10.699  -9.657 1.000 96.720 ? 65  GLN A CA  1 
ATOM 511  C C   ? GLN A 1  65 ? -12.840  11.190  -8.380 1.000 96.720 ? 65  GLN A C   1 
ATOM 512  C CB  ? GLN A 1  65 ? -14.377   9.472  -9.357 1.000 96.720 ? 65  GLN A CB  1 
ATOM 513  O O   ? GLN A 1  65 ? -11.871  10.587  -7.912 1.000 96.720 ? 65  GLN A O   1 
ATOM 514  C CG  ? GLN A 1  65 ? -15.140   8.946 -10.565 1.000 96.720 ? 65  GLN A CG  1 
ATOM 515  C CD  ? GLN A 1  65 ? -16.049   7.780 -10.223 1.000 96.720 ? 65  GLN A CD  1 
ATOM 516  N NE2 ? GLN A 1  65 ? -16.013   6.739 -11.047 1.000 96.720 ? 65  GLN A NE2 1 
ATOM 517  O OE1 ? GLN A 1  65 ? -16.777   7.815  -9.226 1.000 96.720 ? 65  GLN A OE1 1 
ATOM 518  N N   ? PHE A 1  66 ? -13.405  12.338  -7.897 1.000 94.720 ? 66  PHE A N   1 
ATOM 519  C CA  ? PHE A 1  66 ? -12.841  12.963  -6.706 1.000 94.720 ? 66  PHE A CA  1 
ATOM 520  C C   ? PHE A 1  66 ? -13.787  12.820  -5.520 1.000 94.720 ? 66  PHE A C   1 
ATOM 521  C CB  ? PHE A 1  66 ? -12.543  14.443  -6.964 1.000 94.720 ? 66  PHE A CB  1 
ATOM 522  O O   ? PHE A 1  66 ? -14.998  13.005  -5.659 1.000 94.720 ? 66  PHE A O   1 
ATOM 523  C CG  ? PHE A 1  66 ? -11.554  14.679  -8.074 1.000 94.720 ? 66  PHE A CG  1 
ATOM 524  C CD1 ? PHE A 1  66 ? -10.200  14.820  -7.797 1.000 94.720 ? 66  PHE A CD1 1 
ATOM 525  C CD2 ? PHE A 1  66 ? -11.979  14.760  -9.393 1.000 94.720 ? 66  PHE A CD2 1 
ATOM 526  C CE1 ? PHE A 1  66 ?  -9.282  15.039  -8.822 1.000 94.720 ? 66  PHE A CE1 1 
ATOM 527  C CE2 ? PHE A 1  66 ? -11.068  14.977 -10.423 1.000 94.720 ? 66  PHE A CE2 1 
ATOM 528  C CZ  ? PHE A 1  66 ?  -9.720  15.118 -10.135 1.000 94.720 ? 66  PHE A CZ  1 
ATOM 529  N N   ? SER A 1  67 ? -13.166  12.408  -4.355 1.000 94.650 ? 67  SER A N   1 
ATOM 530  C CA  ? SER A 1  67 ? -13.914  12.356  -3.103 1.000 94.650 ? 67  SER A CA  1 
ATOM 531  C C   ? SER A 1  67 ? -13.033  12.733  -1.917 1.000 94.650 ? 67  SER A C   1 
ATOM 532  C CB  ? SER A 1  67 ? -14.503  10.961  -2.888 1.000 94.650 ? 67  SER A CB  1 
ATOM 533  O O   ? SER A 1  67 ? -11.808  12.611  -1.983 1.000 94.650 ? 67  SER A O   1 
ATOM 534  O OG  ? SER A 1  67 ? -15.423  10.964  -1.810 1.000 94.650 ? 67  SER A OG  1 
ATOM 535  N N   ? TYR A 1  68 ? -13.672  13.264  -0.872 1.000 93.230 ? 68  TYR A N   1 
ATOM 536  C CA  ? TYR A 1  68 ? -12.976  13.494   0.390 1.000 93.230 ? 68  TYR A CA  1 
ATOM 537  C C   ? TYR A 1  68 ? -13.245  12.363   1.375 1.000 93.230 ? 68  TYR A C   1 
ATOM 538  C CB  ? TYR A 1  68 ? -13.403  14.832   1.003 1.000 93.230 ? 68  TYR A CB  1 
ATOM 539  O O   ? TYR A 1  68 ? -14.314  11.749   1.349 1.000 93.230 ? 68  TYR A O   1 
ATOM 540  C CG  ? TYR A 1  68 ? -12.933  16.035   0.221 1.000 93.230 ? 68  TYR A CG  1 
ATOM 541  C CD1 ? TYR A 1  68 ? -11.650  16.548   0.399 1.000 93.230 ? 68  TYR A CD1 1 
ATOM 542  C CD2 ? TYR A 1  68 ? -13.771  16.661  -0.696 1.000 93.230 ? 68  TYR A CD2 1 
ATOM 543  C CE1 ? TYR A 1  68 ? -11.214  17.658  -0.318 1.000 93.230 ? 68  TYR A CE1 1 
ATOM 544  C CE2 ? TYR A 1  68 ? -13.345  17.771  -1.418 1.000 93.230 ? 68  TYR A CE2 1 
ATOM 545  O OH  ? TYR A 1  68 ? -11.640  19.359  -1.935 1.000 93.230 ? 68  TYR A OH  1 
ATOM 546  C CZ  ? TYR A 1  68 ? -12.067  18.261  -1.223 1.000 93.230 ? 68  TYR A CZ  1 
ATOM 547  N N   ? ALA A 1  69 ? -12.176  12.168   2.244 1.000 93.830 ? 69  ALA A N   1 
ATOM 548  C CA  ? ALA A 1  69 ? -12.416  11.225   3.333 1.000 93.830 ? 69  ALA A CA  1 
ATOM 549  C C   ? ALA A 1  69 ? -13.282  11.852   4.422 1.000 93.830 ? 69  ALA A C   1 
ATOM 550  C CB  ? ALA A 1  69 ? -11.092  10.744   3.922 1.000 93.830 ? 69  ALA A CB  1 
ATOM 551  O O   ? ALA A 1  69 ? -12.917  12.880   4.998 1.000 93.830 ? 69  ALA A O   1 
ATOM 552  N N   ? GLU A 1  70 ? -14.533  11.324   4.561 1.000 93.800 ? 70  GLU A N   1 
ATOM 553  C CA  ? GLU A 1  70 ? -15.442  11.776   5.610 1.000 93.800 ? 70  GLU A CA  1 
ATOM 554  C C   ? GLU A 1  70 ? -14.978  11.302   6.984 1.000 93.800 ? 70  GLU A C   1 
ATOM 555  C CB  ? GLU A 1  70 ? -16.866  11.284   5.338 1.000 93.800 ? 70  GLU A CB  1 
ATOM 556  O O   ? GLU A 1  70 ? -15.107  12.027   7.973 1.000 93.800 ? 70  GLU A O   1 
ATOM 557  C CG  ? GLU A 1  70 ? -17.878  11.716   6.389 1.000 93.800 ? 70  GLU A CG  1 
ATOM 558  C CD  ? GLU A 1  70 ? -19.281  11.197   6.120 1.000 93.800 ? 70  GLU A CD  1 
ATOM 559  O OE1 ? GLU A 1  70 ? -20.249  11.730   6.709 1.000 93.800 ? 70  GLU A OE1 1 
ATOM 560  O OE2 ? GLU A 1  70 ? -19.414  10.249   5.314 1.000 93.800 ? 70  GLU A OE2 1 
ATOM 561  N N   ? LYS A 1  71 ? -14.539  10.121   6.954 1.000 95.210 ? 71  LYS A N   1 
ATOM 562  C CA  ? LYS A 1  71 ? -14.066   9.456   8.166 1.000 95.210 ? 71  LYS A CA  1 
ATOM 563  C C   ? LYS A 1  71 ? -12.795   8.657   7.894 1.000 95.210 ? 71  LYS A C   1 
ATOM 564  C CB  ? LYS A 1  71 ? -15.150   8.539   8.733 1.000 95.210 ? 71  LYS A CB  1 
ATOM 565  O O   ? LYS A 1  71 ? -12.652   8.050   6.831 1.000 95.210 ? 71  LYS A O   1 
ATOM 566  C CG  ? LYS A 1  71 ? -14.853   8.021  10.132 1.000 95.210 ? 71  LYS A CG  1 
ATOM 567  C CD  ? LYS A 1  71 ? -16.019   7.215  10.690 1.000 95.210 ? 71  LYS A CD  1 
ATOM 568  C CE  ? LYS A 1  71 ? -15.752   6.756  12.117 1.000 95.210 ? 71  LYS A CE  1 
ATOM 569  N NZ  ? LYS A 1  71 ? -16.927   6.040  12.698 1.000 95.210 ? 71  LYS A NZ  1 
ATOM 570  N N   ? MET A 1  72 ? -11.869   8.806   8.871 1.000 96.240 ? 72  MET A N   1 
ATOM 571  C CA  ? MET A 1  72 ? -10.663   7.984   8.873 1.000 96.240 ? 72  MET A CA  1 
ATOM 572  C C   ? MET A 1  72 ? -10.642   7.051  10.080 1.000 96.240 ? 72  MET A C   1 
ATOM 573  C CB  ? MET A 1  72 ?  -9.412   8.863   8.870 1.000 96.240 ? 72  MET A CB  1 
ATOM 574  O O   ? MET A 1  72 ? -10.732   7.505  11.222 1.000 96.240 ? 72  MET A O   1 
ATOM 575  C CG  ? MET A 1  72 ?  -9.268   9.721   7.623 1.000 96.240 ? 72  MET A CG  1 
ATOM 576  S SD  ? MET A 1  72 ?  -7.835  10.863   7.716 1.000 96.240 ? 72  MET A SD  1 
ATOM 577  C CE  ? MET A 1  72 ?  -8.686  12.409   8.139 1.000 96.240 ? 72  MET A CE  1 
ATOM 578  N N   ? CYS A 1  73 ? -10.570   5.753   9.810 1.000 97.410 ? 73  CYS A N   1 
ATOM 579  C CA  ? CYS A 1  73 ? -10.702   4.755  10.865 1.000 97.410 ? 73  CYS A CA  1 
ATOM 580  C C   ? CYS A 1  73 ?  -9.460   3.874  10.940 1.000 97.410 ? 73  CYS A C   1 
ATOM 581  C CB  ? CYS A 1  73 ? -11.940   3.889  10.634 1.000 97.410 ? 73  CYS A CB  1 
ATOM 582  O O   ? CYS A 1  73 ?  -9.444   2.770  10.393 1.000 97.410 ? 73  CYS A O   1 
ATOM 583  S SG  ? CYS A 1  73 ? -13.459   4.838  10.405 1.000 97.410 ? 73  CYS A SG  1 
ATOM 584  N N   ? PRO A 1  74 ?  -8.336   4.495  11.575 1.000 97.770 ? 74  PRO A N   1 
ATOM 585  C CA  ? PRO A 1  74 ?  -7.183   3.611  11.764 1.000 97.770 ? 74  PRO A CA  1 
ATOM 586  C C   ? PRO A 1  74 ?  -7.450   2.502  12.778 1.000 97.770 ? 74  PRO A C   1 
ATOM 587  C CB  ? PRO A 1  74 ?  -6.091   4.559  12.267 1.000 97.770 ? 74  PRO A CB  1 
ATOM 588  O O   ? PRO A 1  74 ?  -8.211   2.700  13.729 1.000 97.770 ? 74  PRO A O   1 
ATOM 589  C CG  ? PRO A 1  74 ?  -6.828   5.660  12.958 1.000 97.770 ? 74  PRO A CG  1 
ATOM 590  C CD  ? PRO A 1  74 ?  -8.134   5.878  12.249 1.000 97.770 ? 74  PRO A CD  1 
ATOM 591  N N   ? HIS A 1  75 ?  -6.892   1.303  12.454 1.000 98.150 ? 75  HIS A N   1 
ATOM 592  C CA  ? HIS A 1  75 ?  -7.047   0.226  13.425 1.000 98.150 ? 75  HIS A CA  1 
ATOM 593  C C   ? HIS A 1  75 ?  -6.579   0.661  14.810 1.000 98.150 ? 75  HIS A C   1 
ATOM 594  C CB  ? HIS A 1  75 ?  -6.274  -1.016  12.977 1.000 98.150 ? 75  HIS A CB  1 
ATOM 595  O O   ? HIS A 1  75 ?  -5.502   1.245  14.951 1.000 98.150 ? 75  HIS A O   1 
ATOM 596  C CG  ? HIS A 1  75 ?  -6.667  -2.262  13.704 1.000 98.150 ? 75  HIS A CG  1 
ATOM 597  C CD2 ? HIS A 1  75 ?  -7.459  -3.296  13.332 1.000 98.150 ? 75  HIS A CD2 1 
ATOM 598  N ND1 ? HIS A 1  75 ?  -6.231  -2.548  14.979 1.000 98.150 ? 75  HIS A ND1 1 
ATOM 599  C CE1 ? HIS A 1  75 ?  -6.739  -3.708  15.362 1.000 98.150 ? 75  HIS A CE1 1 
ATOM 600  N NE2 ? HIS A 1  75 ?  -7.487  -4.182  14.381 1.000 98.150 ? 75  HIS A NE2 1 
ATOM 601  N N   ? SER A 1  76 ?  -7.332   0.404  15.893 1.000 97.060 ? 76  SER A N   1 
ATOM 602  C CA  ? SER A 1  76 ?  -7.063   0.870  17.249 1.000 97.060 ? 76  SER A CA  1 
ATOM 603  C C   ? SER A 1  76 ?  -5.764   0.280  17.790 1.000 97.060 ? 76  SER A C   1 
ATOM 604  C CB  ? SER A 1  76 ?  -8.222   0.511  18.180 1.000 97.060 ? 76  SER A CB  1 
ATOM 605  O O   ? SER A 1  76 ?  -5.148   0.847  18.694 1.000 97.060 ? 76  SER A O   1 
ATOM 606  O OG  ? SER A 1  76 ?  -8.446  -0.889  18.186 1.000 97.060 ? 76  SER A OG  1 
ATOM 607  N N   ? GLY A 1  77 ?  -5.357  -0.828  17.233 1.000 97.540 ? 77  GLY A N   1 
ATOM 608  C CA  ? GLY A 1  77 ?  -4.153  -1.507  17.682 1.000 97.540 ? 77  GLY A CA  1 
ATOM 609  C C   ? GLY A 1  77 ?  -2.919  -1.122  16.888 1.000 97.540 ? 77  GLY A C   1 
ATOM 610  O O   ? GLY A 1  77 ?  -1.865  -1.747  17.026 1.000 97.540 ? 77  GLY A O   1 
ATOM 611  N N   ? PHE A 1  78 ?  -3.042  -0.114  15.954 1.000 98.040 ? 78  PHE A N   1 
ATOM 612  C CA  ? PHE A 1  78 ?  -1.885   0.317  15.178 1.000 98.040 ? 78  PHE A CA  1 
ATOM 613  C C   ? PHE A 1  78 ?  -0.755   0.768  16.096 1.000 98.040 ? 78  PHE A C   1 
ATOM 614  C CB  ? PHE A 1  78 ?  -2.269   1.451  14.223 1.000 98.040 ? 78  PHE A CB  1 
ATOM 615  O O   ? PHE A 1  78 ?  -0.961   1.605  16.977 1.000 98.040 ? 78  PHE A O   1 
ATOM 616  C CG  ? PHE A 1  78 ?  -1.092   2.101  13.548 1.000 98.040 ? 78  PHE A CG  1 
ATOM 617  C CD1 ? PHE A 1  78 ?  -0.895   3.474  13.633 1.000 98.040 ? 78  PHE A CD1 1 
ATOM 618  C CD2 ? PHE A 1  78 ?  -0.181   1.339  12.828 1.000 98.040 ? 78  PHE A CD2 1 
ATOM 619  C CE1 ? PHE A 1  78 ?   0.194   4.079  13.009 1.000 98.040 ? 78  PHE A CE1 1 
ATOM 620  C CE2 ? PHE A 1  78 ?   0.910   1.936  12.202 1.000 98.040 ? 78  PHE A CE2 1 
ATOM 621  C CZ  ? PHE A 1  78 ?   1.095   3.306  12.293 1.000 98.040 ? 78  PHE A CZ  1 
ATOM 622  N N   ? ASN A 1  79 ?   0.414   0.207  15.924 1.000 97.350 ? 79  ASN A N   1 
ATOM 623  C CA  ? ASN A 1  79 ?   1.644   0.565  16.622 1.000 97.350 ? 79  ASN A CA  1 
ATOM 624  C C   ? ASN A 1  79 ?   2.611   1.312  15.708 1.000 97.350 ? 79  ASN A C   1 
ATOM 625  C CB  ? ASN A 1  79 ?   2.315  -0.683  17.200 1.000 97.350 ? 79  ASN A CB  1 
ATOM 626  O O   ? ASN A 1  79 ?   3.191   0.721  14.796 1.000 97.350 ? 79  ASN A O   1 
ATOM 627  C CG  ? ASN A 1  79 ?   3.515  -0.353  18.065 1.000 97.350 ? 79  ASN A CG  1 
ATOM 628  N ND2 ? ASN A 1  79 ?   3.731  -1.146  19.108 1.000 97.350 ? 79  ASN A ND2 1 
ATOM 629  O OD1 ? ASN A 1  79 ?   4.243   0.608  17.799 1.000 97.350 ? 79  ASN A OD1 1 
ATOM 630  N N   ? PRO A 1  80 ?   2.943   2.588  15.958 1.000 95.330 ? 80  PRO A N   1 
ATOM 631  C CA  ? PRO A 1  80 ?   3.724   3.427  15.045 1.000 95.330 ? 80  PRO A CA  1 
ATOM 632  C C   ? PRO A 1  80 ?   5.219   3.124  15.099 1.000 95.330 ? 80  PRO A C   1 
ATOM 633  C CB  ? PRO A 1  80 ?   3.436   4.847  15.539 1.000 95.330 ? 80  PRO A CB  1 
ATOM 634  O O   ? PRO A 1  80 ?   5.982   3.610  14.259 1.000 95.330 ? 80  PRO A O   1 
ATOM 635  C CG  ? PRO A 1  80 ?   3.093   4.687  16.985 1.000 95.330 ? 80  PRO A CG  1 
ATOM 636  C CD  ? PRO A 1  80 ?   2.339   3.399  17.156 1.000 95.330 ? 80  PRO A CD  1 
ATOM 637  N N   ? ILE A 1  81 ?   5.557   2.250  16.126 1.000 94.580 ? 81  ILE A N   1 
ATOM 638  C CA  ? ILE A 1  81 ?   6.958   1.854  16.229 1.000 94.580 ? 81  ILE A CA  1 
ATOM 639  C C   ? ILE A 1  81 ?   7.197   0.587  15.411 1.000 94.580 ? 81  ILE A C   1 
ATOM 640  C CB  ? ILE A 1  81 ?   7.376   1.630  17.699 1.000 94.580 ? 81  ILE A CB  1 
ATOM 641  O O   ? ILE A 1  81 ?   8.082   0.552  14.553 1.000 94.580 ? 81  ILE A O   1 
ATOM 642  C CG1 ? ILE A 1  81 ?   7.216   2.926  18.503 1.000 94.580 ? 81  ILE A CG1 1 
ATOM 643  C CG2 ? ILE A 1  81 ?   8.814   1.110  17.779 1.000 94.580 ? 81  ILE A CG2 1 
ATOM 644  C CD1 ? ILE A 1  81 ?   7.467   2.763  19.996 1.000 94.580 ? 81  ILE A CD1 1 
ATOM 645  N N   ? THR A 1  82 ?   6.347  -0.346  15.522 1.000 95.170 ? 82  THR A N   1 
ATOM 646  C CA  ? THR A 1  82 ?   6.547  -1.636  14.871 1.000 95.170 ? 82  THR A CA  1 
ATOM 647  C C   ? THR A 1  82 ?   5.753  -1.715  13.570 1.000 95.170 ? 82  THR A C   1 
ATOM 648  C CB  ? THR A 1  82 ?   6.139  -2.798  15.796 1.000 95.170 ? 82  THR A CB  1 
ATOM 649  O O   ? THR A 1  82 ?   5.967  -2.619  12.760 1.000 95.170 ? 82  THR A O   1 
ATOM 650  C CG2 ? THR A 1  82 ?   6.914  -2.754  17.108 1.000 95.170 ? 82  THR A CG2 1 
ATOM 651  O OG1 ? THR A 1  82 ?   4.737  -2.707  16.078 1.000 95.170 ? 82  THR A OG1 1 
ATOM 652  N N   ? PHE A 1  83 ?   4.889  -0.761  13.364 1.000 96.660 ? 83  PHE A N   1 
ATOM 653  C CA  ? PHE A 1  83 ?   3.967  -0.706  12.235 1.000 96.660 ? 83  PHE A CA  1 
ATOM 654  C C   ? PHE A 1  83 ?   3.016  -1.897  12.254 1.000 96.660 ? 83  PHE A C   1 
ATOM 655  C CB  ? PHE A 1  83 ?   4.737  -0.670  10.912 1.000 96.660 ? 83  PHE A CB  1 
ATOM 656  O O   ? PHE A 1  83 ?   2.428  -2.245  11.228 1.000 96.660 ? 83  PHE A O   1 
ATOM 657  C CG  ? PHE A 1  83 ?   5.430   0.639  10.648 1.000 96.660 ? 83  PHE A CG  1 
ATOM 658  C CD1 ? PHE A 1  83 ?   4.762   1.681  10.017 1.000 96.660 ? 83  PHE A CD1 1 
ATOM 659  C CD2 ? PHE A 1  83 ?   6.752   0.828  11.032 1.000 96.660 ? 83  PHE A CD2 1 
ATOM 660  C CE1 ? PHE A 1  83 ?   5.402   2.894   9.771 1.000 96.660 ? 83  PHE A CE1 1 
ATOM 661  C CE2 ? PHE A 1  83 ?   7.397   2.037  10.791 1.000 96.660 ? 83  PHE A CE2 1 
ATOM 662  C CZ  ? PHE A 1  83 ?   6.721   3.069  10.159 1.000 96.660 ? 83  PHE A CZ  1 
ATOM 663  N N   ? ASP A 1  84 ?   2.952  -2.583  13.399 1.000 97.450 ? 84  ASP A N   1 
ATOM 664  C CA  ? ASP A 1  84 ?   1.968  -3.647  13.576 1.000 97.450 ? 84  ASP A CA  1 
ATOM 665  C C   ? ASP A 1  84 ?   0.545  -3.095  13.511 1.000 97.450 ? 84  ASP A C   1 
ATOM 666  C CB  ? ASP A 1  84 ?   2.192  -4.369  14.906 1.000 97.450 ? 84  ASP A CB  1 
ATOM 667  O O   ? ASP A 1  84 ?   0.275  -2.000  14.008 1.000 97.450 ? 84  ASP A O   1 
ATOM 668  C CG  ? ASP A 1  84 ?   1.582  -5.759  14.936 1.000 97.450 ? 84  ASP A CG  1 
ATOM 669  O OD1 ? ASP A 1  84 ?   1.378  -6.359  13.859 1.000 97.450 ? 84  ASP A OD1 1 
ATOM 670  O OD2 ? ASP A 1  84 ?   1.300  -6.258  16.047 1.000 97.450 ? 84  ASP A OD2 1 
ATOM 671  N N   ? ASN A 1  85 ?  -0.362  -3.801  12.817 1.000 97.940 ? 85  ASN A N   1 
ATOM 672  C CA  ? ASN A 1  85 ?  -1.746  -3.388  12.613 1.000 97.940 ? 85  ASN A CA  1 
ATOM 673  C C   ? ASN A 1  85 ?  -1.836  -2.141  11.739 1.000 97.940 ? 85  ASN A C   1 
ATOM 674  C CB  ? ASN A 1  85 ?  -2.438  -3.147  13.956 1.000 97.940 ? 85  ASN A CB  1 
ATOM 675  O O   ? ASN A 1  85 ?  -2.672  -1.268  11.979 1.000 97.940 ? 85  ASN A O   1 
ATOM 676  C CG  ? ASN A 1  85 ?  -2.499  -4.395  14.814 1.000 97.940 ? 85  ASN A CG  1 
ATOM 677  N ND2 ? ASN A 1  85 ?  -2.163  -4.253  16.091 1.000 97.940 ? 85  ASN A ND2 1 
ATOM 678  O OD1 ? ASN A 1  85 ?  -2.846  -5.477  14.334 1.000 97.940 ? 85  ASN A OD1 1 
ATOM 679  N N   ? ASP A 1  86 ?  -0.965  -1.897  10.839 1.000 98.320 ? 86  ASP A N   1 
ATOM 680  C CA  ? ASP A 1  86 ?  -0.896  -0.743   9.948 1.000 98.320 ? 86  ASP A CA  1 
ATOM 681  C C   ? ASP A 1  86 ?  -1.984  -0.810   8.878 1.000 98.320 ? 86  ASP A C   1 
ATOM 682  C CB  ? ASP A 1  86 ?   0.483  -0.653   9.291 1.000 98.320 ? 86  ASP A CB  1 
ATOM 683  O O   ? ASP A 1  86 ?  -1.701  -1.106   7.715 1.000 98.320 ? 86  ASP A O   1 
ATOM 684  C CG  ? ASP A 1  86 ?   0.707   0.658   8.559 1.000 98.320 ? 86  ASP A CG  1 
ATOM 685  O OD1 ? ASP A 1  86 ?  -0.062   1.619   8.779 1.000 98.320 ? 86  ASP A OD1 1 
ATOM 686  O OD2 ? ASP A 1  86 ?   1.659   0.731   7.752 1.000 98.320 ? 86  ASP A OD2 1 
ATOM 687  N N   ? ILE A 1  87 ?  -3.243  -0.609   9.216 1.000 98.510 ? 87  ILE A N   1 
ATOM 688  C CA  ? ILE A 1  87 ?  -4.396  -0.692   8.326 1.000 98.510 ? 87  ILE A CA  1 
ATOM 689  C C   ? ILE A 1  87 ?  -5.421   0.373   8.708 1.000 98.510 ? 87  ILE A C   1 
ATOM 690  C CB  ? ILE A 1  87 ?  -5.040  -2.096   8.364 1.000 98.510 ? 87  ILE A CB  1 
ATOM 691  O O   ? ILE A 1  87 ?  -5.634   0.641   9.893 1.000 98.510 ? 87  ILE A O   1 
ATOM 692  C CG1 ? ILE A 1  87 ?  -6.116  -2.220   7.279 1.000 98.510 ? 87  ILE A CG1 1 
ATOM 693  C CG2 ? ILE A 1  87 ?  -5.625  -2.383   9.750 1.000 98.510 ? 87  ILE A CG2 1 
ATOM 694  C CD1 ? ILE A 1  87 ?  -6.592  -3.646   7.039 1.000 98.510 ? 87  ILE A CD1 1 
ATOM 695  N N   ? MET A 1  88 ?  -6.025   1.027   7.719 1.000 98.290 ? 88  MET A N   1 
ATOM 696  C CA  ? MET A 1  88 ?  -7.002   2.091   7.935 1.000 98.290 ? 88  MET A CA  1 
ATOM 697  C C   ? MET A 1  88 ?  -8.080   2.067   6.856 1.000 98.290 ? 88  MET A C   1 
ATOM 698  C CB  ? MET A 1  88 ?  -6.314   3.457   7.956 1.000 98.290 ? 88  MET A CB  1 
ATOM 699  O O   ? MET A 1  88 ?  -7.790   1.798   5.689 1.000 98.290 ? 88  MET A O   1 
ATOM 700  C CG  ? MET A 1  88 ?  -7.268   4.620   8.173 1.000 98.290 ? 88  MET A CG  1 
ATOM 701  S SD  ? MET A 1  88 ?  -6.406   6.240   8.206 1.000 98.290 ? 88  MET A SD  1 
ATOM 702  C CE  ? MET A 1  88 ?  -5.952   6.396   6.456 1.000 98.290 ? 88  MET A CE  1 
ATOM 703  N N   ? LEU A 1  89 ?  -9.336   2.358   7.229 1.000 98.370 ? 89  LEU A N   1 
ATOM 704  C CA  ? LEU A 1  89 ? -10.444   2.547   6.299 1.000 98.370 ? 89  LEU A CA  1 
ATOM 705  C C   ? LEU A 1  89 ? -10.818   4.021   6.192 1.000 98.370 ? 89  LEU A C   1 
ATOM 706  C CB  ? LEU A 1  89 ? -11.661   1.731   6.743 1.000 98.370 ? 89  LEU A CB  1 
ATOM 707  O O   ? LEU A 1  89 ? -10.884   4.725   7.202 1.000 98.370 ? 89  LEU A O   1 
ATOM 708  C CG  ? LEU A 1  89 ? -11.586   0.221   6.512 1.000 98.370 ? 89  LEU A CG  1 
ATOM 709  C CD1 ? LEU A 1  89 ? -12.709  -0.487   7.263 1.000 98.370 ? 89  LEU A CD1 1 
ATOM 710  C CD2 ? LEU A 1  89 ? -11.649  -0.097   5.022 1.000 98.370 ? 89  LEU A CD2 1 
ATOM 711  N N   ? LEU A 1  90 ? -10.965   4.424   4.920 1.000 97.980 ? 90  LEU A N   1 
ATOM 712  C CA  ? LEU A 1  90 ? -11.475   5.762   4.642 1.000 97.980 ? 90  LEU A CA  1 
ATOM 713  C C   ? LEU A 1  90 ? -12.911   5.701   4.132 1.000 97.980 ? 90  LEU A C   1 
ATOM 714  C CB  ? LEU A 1  90 ? -10.587   6.473   3.617 1.000 97.980 ? 90  LEU A CB  1 
ATOM 715  O O   ? LEU A 1  90 ? -13.183   5.077   3.103 1.000 97.980 ? 90  LEU A O   1 
ATOM 716  C CG  ? LEU A 1  90 ?  -9.094   6.538   3.943 1.000 97.980 ? 90  LEU A CG  1 
ATOM 717  C CD1 ? LEU A 1  90 ?  -8.327   7.176   2.790 1.000 97.980 ? 90  LEU A CD1 1 
ATOM 718  C CD2 ? LEU A 1  90 ?  -8.863   7.309   5.238 1.000 97.980 ? 90  LEU A CD2 1 
ATOM 719  N N   ? LYS A 1  91 ? -13.862   6.309   4.944 1.000 97.690 ? 91  LYS A N   1 
ATOM 720  C CA  ? LYS A 1  91 ? -15.215   6.487   4.423 1.000 97.690 ? 91  LYS A CA  1 
ATOM 721  C C   ? LYS A 1  91 ? -15.305   7.730   3.542 1.000 97.690 ? 91  LYS A C   1 
ATOM 722  C CB  ? LYS A 1  91 ? -16.223   6.582   5.569 1.000 97.690 ? 91  LYS A CB  1 
ATOM 723  O O   ? LYS A 1  91 ? -14.948   8.829   3.972 1.000 97.690 ? 91  LYS A O   1 
ATOM 724  C CG  ? LYS A 1  91 ? -17.674   6.633   5.115 1.000 97.690 ? 91  LYS A CG  1 
ATOM 725  C CD  ? LYS A 1  91 ? -18.633   6.560   6.296 1.000 97.690 ? 91  LYS A CD  1 
ATOM 726  C CE  ? LYS A 1  91 ? -20.085   6.552   5.839 1.000 97.690 ? 91  LYS A CE  1 
ATOM 727  N NZ  ? LYS A 1  91 ? -21.028   6.443   6.992 1.000 97.690 ? 91  LYS A NZ  1 
ATOM 728  N N   ? LEU A 1  92 ? -15.750   7.521   2.338 1.000 97.230 ? 92  LEU A N   1 
ATOM 729  C CA  ? LEU A 1  92 ? -15.844   8.628   1.392 1.000 97.230 ? 92  LEU A CA  1 
ATOM 730  C C   ? LEU A 1  92 ? -17.108   9.445   1.635 1.000 97.230 ? 92  LEU A C   1 
ATOM 731  C CB  ? LEU A 1  92 ? -15.828   8.106  -0.047 1.000 97.230 ? 92  LEU A CB  1 
ATOM 732  O O   ? LEU A 1  92 ? -18.133   8.901   2.052 1.000 97.230 ? 92  LEU A O   1 
ATOM 733  C CG  ? LEU A 1  92 ? -14.647   7.213  -0.431 1.000 97.230 ? 92  LEU A CG  1 
ATOM 734  C CD1 ? LEU A 1  92 ? -14.767   6.773  -1.886 1.000 97.230 ? 92  LEU A CD1 1 
ATOM 735  C CD2 ? LEU A 1  92 ? -13.327   7.939  -0.194 1.000 97.230 ? 92  LEU A CD2 1 
ATOM 736  N N   ? VAL A 1  93 ? -17.065  10.794   1.404 1.000 96.050 ? 93  VAL A N   1 
ATOM 737  C CA  ? VAL A 1  93 ? -18.182  11.710   1.611 1.000 96.050 ? 93  VAL A CA  1 
ATOM 738  C C   ? VAL A 1  93 ? -19.341  11.326   0.694 1.000 96.050 ? 93  VAL A C   1 
ATOM 739  C CB  ? VAL A 1  93 ? -17.768  13.177   1.361 1.000 96.050 ? 93  VAL A CB  1 
ATOM 740  O O   ? VAL A 1  93 ? -20.509  11.497   1.053 1.000 96.050 ? 93  VAL A O   1 
ATOM 741  C CG1 ? VAL A 1  93 ? -18.984  14.100   1.424 1.000 96.050 ? 93  VAL A CG1 1 
ATOM 742  C CG2 ? VAL A 1  93 ? -16.710  13.612   2.374 1.000 96.050 ? 93  VAL A CG2 1 
ATOM 743  N N   ? SER A 1  94 ? -19.087  10.824  -0.530 1.000 94.880 ? 94  SER A N   1 
ATOM 744  C CA  ? SER A 1  94 ? -20.076  10.344  -1.489 1.000 94.880 ? 94  SER A CA  1 
ATOM 745  C C   ? SER A 1  94 ? -19.597   9.079  -2.192 1.000 94.880 ? 94  SER A C   1 
ATOM 746  C CB  ? SER A 1  94 ? -20.388  11.426  -2.525 1.000 94.880 ? 94  SER A CB  1 
ATOM 747  O O   ? SER A 1  94 ? -18.397   8.901  -2.410 1.000 94.880 ? 94  SER A O   1 
ATOM 748  O OG  ? SER A 1  94 ? -19.222  11.780  -3.248 1.000 94.880 ? 94  SER A OG  1 
ATOM 749  N N   ? PRO A 1  95 ? -20.624   8.184  -2.451 1.000 96.330 ? 95  PRO A N   1 
ATOM 750  C CA  ? PRO A 1  95 ? -20.232   6.963  -3.160 1.000 96.330 ? 95  PRO A CA  1 
ATOM 751  C C   ? PRO A 1  95 ? -19.662   7.244  -4.548 1.000 96.330 ? 95  PRO A C   1 
ATOM 752  C CB  ? PRO A 1  95 ? -21.541   6.176  -3.256 1.000 96.330 ? 95  PRO A CB  1 
ATOM 753  O O   ? PRO A 1  95 ? -20.091   8.187  -5.217 1.000 96.330 ? 95  PRO A O   1 
ATOM 754  C CG  ? PRO A 1  95 ? -22.615   7.215  -3.223 1.000 96.330 ? 95  PRO A CG  1 
ATOM 755  C CD  ? PRO A 1  95 ? -22.148   8.356  -2.366 1.000 96.330 ? 95  PRO A CD  1 
ATOM 756  N N   ? VAL A 1  96 ? -18.690   6.384  -4.949 1.000 97.280 ? 96  VAL A N   1 
ATOM 757  C CA  ? VAL A 1  96 ? -18.140   6.493  -6.296 1.000 97.280 ? 96  VAL A CA  1 
ATOM 758  C C   ? VAL A 1  96 ? -19.031   5.741  -7.281 1.000 97.280 ? 96  VAL A C   1 
ATOM 759  C CB  ? VAL A 1  96 ? -16.694   5.951  -6.364 1.000 97.280 ? 96  VAL A CB  1 
ATOM 760  O O   ? VAL A 1  96 ? -19.799   4.861  -6.886 1.000 97.280 ? 96  VAL A O   1 
ATOM 761  C CG1 ? VAL A 1  96 ? -15.772   6.759  -5.453 1.000 97.280 ? 96  VAL A CG1 1 
ATOM 762  C CG2 ? VAL A 1  96 ? -16.662   4.472  -5.987 1.000 97.280 ? 96  VAL A CG2 1 
ATOM 763  N N   ? THR A 1  97 ? -19.014   6.145  -8.540 1.000 97.460 ? 97  THR A N   1 
ATOM 764  C CA  ? THR A 1  97 ? -19.703   5.429  -9.607 1.000 97.460 ? 97  THR A CA  1 
ATOM 765  C C   ? THR A 1  97 ? -18.828   4.308 -10.159 1.000 97.460 ? 97  THR A C   1 
ATOM 766  C CB  ? THR A 1  97 ? -20.104   6.381 -10.750 1.000 97.460 ? 97  THR A CB  1 
ATOM 767  O O   ? THR A 1  97 ? -17.747   4.563 -10.694 1.000 97.460 ? 97  THR A O   1 
ATOM 768  C CG2 ? THR A 1  97 ? -20.887   5.643 -11.831 1.000 97.460 ? 97  THR A CG2 1 
ATOM 769  O OG1 ? THR A 1  97 ? -20.918   7.435 -10.222 1.000 97.460 ? 97  THR A OG1 1 
ATOM 770  N N   ? ILE A 1  98 ? -19.263   3.075 -10.014 1.000 97.640 ? 98  ILE A N   1 
ATOM 771  C CA  ? ILE A 1  98 ? -18.532   1.925 -10.533 1.000 97.640 ? 98  ILE A CA  1 
ATOM 772  C C   ? ILE A 1  98 ? -18.707   1.843 -12.048 1.000 97.640 ? 98  ILE A C   1 
ATOM 773  C CB  ? ILE A 1  98 ? -18.999   0.611  -9.868 1.000 97.640 ? 98  ILE A CB  1 
ATOM 774  O O   ? ILE A 1  98 ? -19.834   1.823 -12.549 1.000 97.640 ? 98  ILE A O   1 
ATOM 775  C CG1 ? ILE A 1  98 ? -18.836   0.695  -8.346 1.000 97.640 ? 98  ILE A CG1 1 
ATOM 776  C CG2 ? ILE A 1  98 ? -18.229  -0.585 -10.436 1.000 97.640 ? 98  ILE A CG2 1 
ATOM 777  C CD1 ? ILE A 1  98 ? -17.405   0.943  -7.889 1.000 97.640 ? 98  ILE A CD1 1 
ATOM 778  N N   ? ASN A 1  99 ? -17.541   1.752 -12.730 1.000 96.720 ? 99  ASN A N   1 
ATOM 779  C CA  ? ASN A 1  99 ? -17.483   1.633 -14.183 1.000 96.720 ? 99  ASN A CA  1 
ATOM 780  C C   ? ASN A 1  99 ? -16.155   1.039 -14.644 1.000 96.720 ? 99  ASN A C   1 
ATOM 781  C CB  ? ASN A 1  99 ? -17.713   2.994 -14.844 1.000 96.720 ? 99  ASN A CB  1 
ATOM 782  O O   ? ASN A 1  99 ? -15.434   0.431 -13.851 1.000 96.720 ? 99  ASN A O   1 
ATOM 783  C CG  ? ASN A 1  99 ? -16.669   4.019 -14.449 1.000 96.720 ? 99  ASN A CG  1 
ATOM 784  N ND2 ? ASN A 1  99 ? -17.077   5.280 -14.369 1.000 96.720 ? 99  ASN A ND2 1 
ATOM 785  O OD1 ? ASN A 1  99 ? -15.505   3.681 -14.218 1.000 96.720 ? 99  ASN A OD1 1 
ATOM 786  N N   ? ASP A 1 100 ? -15.832   1.151 -15.904 1.000 95.400 ? 100 ASP A N   1 
ATOM 787  C CA  ? ASP A 1 100 ? -14.657   0.507 -16.484 1.000 95.400 ? 100 ASP A CA  1 
ATOM 788  C C   ? ASP A 1 100 ? -13.369   1.120 -15.937 1.000 95.400 ? 100 ASP A C   1 
ATOM 789  C CB  ? ASP A 1 100 ? -14.683   0.616 -18.010 1.000 95.400 ? 100 ASP A CB  1 
ATOM 790  O O   ? ASP A 1 100 ? -12.301   0.510 -16.022 1.000 95.400 ? 100 ASP A O   1 
ATOM 791  C CG  ? ASP A 1 100 ? -15.732  -0.277 -18.650 1.000 95.400 ? 100 ASP A CG  1 
ATOM 792  O OD1 ? ASP A 1 100 ? -16.203  -1.231 -17.993 1.000 95.400 ? 100 ASP A OD1 1 
ATOM 793  O OD2 ? ASP A 1 100 ? -16.087  -0.027 -19.822 1.000 95.400 ? 100 ASP A OD2 1 
ATOM 794  N N   ? TYR A 1 101 ? -13.385   2.217 -15.148 1.000 96.710 ? 101 TYR A N   1 
ATOM 795  C CA  ? TYR A 1 101 ? -12.212   2.952 -14.689 1.000 96.710 ? 101 TYR A CA  1 
ATOM 796  C C   ? TYR A 1 101 ? -12.134   2.961 -13.167 1.000 96.710 ? 101 TYR A C   1 
ATOM 797  C CB  ? TYR A 1 101 ? -12.237   4.389 -15.219 1.000 96.710 ? 101 TYR A CB  1 
ATOM 798  O O   ? TYR A 1 101 ? -11.069   3.207 -12.595 1.000 96.710 ? 101 TYR A O   1 
ATOM 799  C CG  ? TYR A 1 101 ? -12.276   4.481 -16.725 1.000 96.710 ? 101 TYR A CG  1 
ATOM 800  C CD1 ? TYR A 1 101 ? -11.100   4.485 -17.473 1.000 96.710 ? 101 TYR A CD1 1 
ATOM 801  C CD2 ? TYR A 1 101 ? -13.487   4.564 -17.403 1.000 96.710 ? 101 TYR A CD2 1 
ATOM 802  C CE1 ? TYR A 1 101 ? -11.131   4.571 -18.861 1.000 96.710 ? 101 TYR A CE1 1 
ATOM 803  C CE2 ? TYR A 1 101 ? -13.530   4.650 -18.791 1.000 96.710 ? 101 TYR A CE2 1 
ATOM 804  O OH  ? TYR A 1 101 ? -12.385   4.738 -20.884 1.000 96.710 ? 101 TYR A OH  1 
ATOM 805  C CZ  ? TYR A 1 101 ? -12.349   4.653 -19.510 1.000 96.710 ? 101 TYR A CZ  1 
ATOM 806  N N   ? VAL A 1 102 ? -13.240   2.721 -12.520 1.000 98.000 ? 102 VAL A N   1 
ATOM 807  C CA  ? VAL A 1 102 ? -13.359   2.637 -11.068 1.000 98.000 ? 102 VAL A CA  1 
ATOM 808  C C   ? VAL A 1 102 ? -14.135   1.378 -10.685 1.000 98.000 ? 102 VAL A C   1 
ATOM 809  C CB  ? VAL A 1 102 ? -14.050   3.888 -10.481 1.000 98.000 ? 102 VAL A CB  1 
ATOM 810  O O   ? VAL A 1 102 ? -15.334   1.274 -10.955 1.000 98.000 ? 102 VAL A O   1 
ATOM 811  C CG1 ? VAL A 1 102 ? -14.158   3.782  -8.961 1.000 98.000 ? 102 VAL A CG1 1 
ATOM 812  C CG2 ? VAL A 1 102 ? -13.290   5.152 -10.878 1.000 98.000 ? 102 VAL A CG2 1 
ATOM 813  N N   ? GLN A 1 103 ? -13.322   0.411 -10.077 1.000 97.790 ? 103 GLN A N   1 
ATOM 814  C CA  ? GLN A 1 103 ? -13.929  -0.850  -9.663 1.000 97.790 ? 103 GLN A CA  1 
ATOM 815  C C   ? GLN A 1 103 ? -13.468  -1.249  -8.264 1.000 97.790 ? 103 GLN A C   1 
ATOM 816  C CB  ? GLN A 1 103 ? -13.597  -1.959 -10.662 1.000 97.790 ? 103 GLN A CB  1 
ATOM 817  O O   ? GLN A 1 103 ? -12.395  -0.838  -7.818 1.000 97.790 ? 103 GLN A O   1 
ATOM 818  C CG  ? GLN A 1 103 ? -14.201  -1.744 -12.043 1.000 97.790 ? 103 GLN A CG  1 
ATOM 819  C CD  ? GLN A 1 103 ? -14.045  -2.953 -12.947 1.000 97.790 ? 103 GLN A CD  1 
ATOM 820  N NE2 ? GLN A 1 103 ? -13.899  -2.708 -14.245 1.000 97.790 ? 103 GLN A NE2 1 
ATOM 821  O OE1 ? GLN A 1 103 ? -14.056  -4.097 -12.483 1.000 97.790 ? 103 GLN A OE1 1 
ATOM 822  N N   ? THR A 1 104 ? -14.366  -2.053  -7.609 1.000 98.090 ? 104 THR A N   1 
ATOM 823  C CA  ? THR A 1 104 ? -13.958  -2.664  -6.348 1.000 98.090 ? 104 THR A CA  1 
ATOM 824  C C   ? THR A 1 104 ? -13.222  -3.977  -6.596 1.000 98.090 ? 104 THR A C   1 
ATOM 825  C CB  ? THR A 1 104 ? -15.170  -2.917  -5.432 1.000 98.090 ? 104 THR A CB  1 
ATOM 826  O O   ? THR A 1 104 ? -13.354  -4.576  -7.665 1.000 98.090 ? 104 THR A O   1 
ATOM 827  C CG2 ? THR A 1 104 ? -15.961  -1.634  -5.199 1.000 98.090 ? 104 THR A CG2 1 
ATOM 828  O OG1 ? THR A 1 104 ? -16.028  -3.889  -6.043 1.000 98.090 ? 104 THR A OG1 1 
ATOM 829  N N   ? ILE A 1 105 ? -12.429  -4.323  -5.615 1.000 97.730 ? 105 ILE A N   1 
ATOM 830  C CA  ? ILE A 1 105 ? -11.733  -5.605  -5.651 1.000 97.730 ? 105 ILE A CA  1 
ATOM 831  C C   ? ILE A 1 105 ? -11.998  -6.373  -4.358 1.000 97.730 ? 105 ILE A C   1 
ATOM 832  C CB  ? ILE A 1 105 ? -10.213  -5.417  -5.861 1.000 97.730 ? 105 ILE A CB  1 
ATOM 833  O O   ? ILE A 1 105 ? -12.053  -5.781  -3.278 1.000 97.730 ? 105 ILE A O   1 
ATOM 834  C CG1 ? ILE A 1 105 ?  -9.544  -6.764  -6.157 1.000 97.730 ? 105 ILE A CG1 1 
ATOM 835  C CG2 ? ILE A 1 105 ?  -9.579  -4.747  -4.638 1.000 97.730 ? 105 ILE A CG2 1 
ATOM 836  C CD1 ? ILE A 1 105 ?  -8.135  -6.644  -6.719 1.000 97.730 ? 105 ILE A CD1 1 
ATOM 837  N N   ? PRO A 1 106 ? -12.272  -7.685  -4.450 1.000 96.660 ? 106 PRO A N   1 
ATOM 838  C CA  ? PRO A 1 106 ? -12.535  -8.459  -3.235 1.000 96.660 ? 106 PRO A CA  1 
ATOM 839  C C   ? PRO A 1 106 ? -11.317  -8.549  -2.318 1.000 96.660 ? 106 PRO A C   1 
ATOM 840  C CB  ? PRO A 1 106 ? -12.917  -9.840  -3.772 1.000 96.660 ? 106 PRO A CB  1 
ATOM 841  O O   ? PRO A 1 106 ? -10.183  -8.369  -2.771 1.000 96.660 ? 106 PRO A O   1 
ATOM 842  C CG  ? PRO A 1 106 ? -12.203  -9.952  -5.081 1.000 96.660 ? 106 PRO A CG  1 
ATOM 843  C CD  ? PRO A 1 106 ? -12.123  -8.585  -5.698 1.000 96.660 ? 106 PRO A CD  1 
ATOM 844  N N   ? LEU A 1 107 ? -11.659  -8.835  -0.966 1.000 96.020 ? 107 LEU A N   1 
ATOM 845  C CA  ? LEU A 1 107 ? -10.607  -9.078   0.015 1.000 96.020 ? 107 LEU A CA  1 
ATOM 846  C C   ? LEU A 1 107 ? -10.154 -10.533  -0.023 1.000 96.020 ? 107 LEU A C   1 
ATOM 847  C CB  ? LEU A 1 107 ? -11.094  -8.719   1.422 1.000 96.020 ? 107 LEU A CB  1 
ATOM 848  O O   ? LEU A 1 107 ? -10.982 -11.445  -0.089 1.000 96.020 ? 107 LEU A O   1 
ATOM 849  C CG  ? LEU A 1 107 ? -11.626  -7.298   1.614 1.000 96.020 ? 107 LEU A CG  1 
ATOM 850  C CD1 ? LEU A 1 107 ? -12.099  -7.099   3.050 1.000 96.020 ? 107 LEU A CD1 1 
ATOM 851  C CD2 ? LEU A 1 107 ? -10.557  -6.273   1.250 1.000 96.020 ? 107 LEU A CD2 1 
ATOM 852  N N   ? GLY A 1 108 ?  -8.825 -10.760  -0.061 1.000 90.320 ? 108 GLY A N   1 
ATOM 853  C CA  ? GLY A 1 108 ?  -8.272 -12.102  -0.155 1.000 90.320 ? 108 GLY A CA  1 
ATOM 854  C C   ? GLY A 1 108 ?  -8.073 -12.762   1.196 1.000 90.320 ? 108 GLY A C   1 
ATOM 855  O O   ? GLY A 1 108 ?  -7.547 -12.143   2.123 1.000 90.320 ? 108 GLY A O   1 
ATOM 856  N N   ? CYS A 1 109 ?  -8.359 -14.179   1.265 1.000 86.670 ? 109 CYS A N   1 
ATOM 857  C CA  ? CYS A 1 109 ?  -8.139 -14.962   2.476 1.000 86.670 ? 109 CYS A CA  1 
ATOM 858  C C   ? CYS A 1 109 ?  -7.966 -16.439   2.146 1.000 86.670 ? 109 CYS A C   1 
ATOM 859  C CB  ? CYS A 1 109 ?  -9.302 -14.780   3.451 1.000 86.670 ? 109 CYS A CB  1 
ATOM 860  O O   ? CYS A 1 109 ?  -7.697 -17.251   3.034 1.000 86.670 ? 109 CYS A O   1 
ATOM 861  S SG  ? CYS A 1 109 ?  -9.335 -13.161   4.251 1.000 86.670 ? 109 CYS A SG  1 
ATOM 862  N N   ? PRO A 1 110 ?  -8.143 -16.747   0.913 1.000 82.270 ? 110 PRO A N   1 
ATOM 863  C CA  ? PRO A 1 110 ?  -7.754 -18.125   0.604 1.000 82.270 ? 110 PRO A CA  1 
ATOM 864  C C   ? PRO A 1 110 ?  -6.249 -18.355   0.726 1.000 82.270 ? 110 PRO A C   1 
ATOM 865  C CB  ? PRO A 1 110 ?  -8.217 -18.306  -0.844 1.000 82.270 ? 110 PRO A CB  1 
ATOM 866  O O   ? PRO A 1 110 ?  -5.479 -17.395   0.807 1.000 82.270 ? 110 PRO A O   1 
ATOM 867  C CG  ? PRO A 1 110 ?  -9.139 -17.156  -1.096 1.000 82.270 ? 110 PRO A CG  1 
ATOM 868  C CD  ? PRO A 1 110 ?  -8.797 -16.052  -0.138 1.000 82.270 ? 110 PRO A CD  1 
ATOM 869  N N   ? THR A 1 111 ?  -5.784 -19.626   1.020 1.000 73.200 ? 111 THR A N   1 
ATOM 870  C CA  ? THR A 1 111 ?  -4.385 -19.977   1.236 1.000 73.200 ? 111 THR A CA  1 
ATOM 871  C C   ? THR A 1 111 ?  -3.502 -19.376   0.146 1.000 73.200 ? 111 THR A C   1 
ATOM 872  C CB  ? THR A 1 111 ?  -4.192 -21.505   1.272 1.000 73.200 ? 111 THR A CB  1 
ATOM 873  O O   ? THR A 1 111 ?  -3.720 -19.619  -1.042 1.000 73.200 ? 111 THR A O   1 
ATOM 874  C CG2 ? THR A 1 111 ?  -3.332 -21.922   2.461 1.000 73.200 ? 111 THR A CG2 1 
ATOM 875  O OG1 ? THR A 1 111 ?  -5.472 -22.140   1.376 1.000 73.200 ? 111 THR A OG1 1 
ATOM 876  N N   ? VAL A 1 112 ?  -3.023 -18.059   0.381 1.000 81.760 ? 112 VAL A N   1 
ATOM 877  C CA  ? VAL A 1 112 ?  -1.952 -17.535  -0.459 1.000 81.760 ? 112 VAL A CA  1 
ATOM 878  C C   ? VAL A 1 112 ?  -0.638 -18.234  -0.116 1.000 81.760 ? 112 VAL A C   1 
ATOM 879  C CB  ? VAL A 1 112 ?  -1.800 -16.006  -0.298 1.000 81.760 ? 112 VAL A CB  1 
ATOM 880  O O   ? VAL A 1 112 ?  -0.152 -18.136   1.013 1.000 81.760 ? 112 VAL A O   1 
ATOM 881  C CG1 ? VAL A 1 112 ?  -0.685 -15.476  -1.198 1.000 81.760 ? 112 VAL A CG1 1 
ATOM 882  C CG2 ? VAL A 1 112 ?  -3.121 -15.304  -0.609 1.000 81.760 ? 112 VAL A CG2 1 
ATOM 883  N N   ? GLY A 1 113 ?  -0.250 -19.274  -0.841 1.000 83.700 ? 113 GLY A N   1 
ATOM 884  C CA  ? GLY A 1 113 ?   0.929 -20.095  -0.617 1.000 83.700 ? 113 GLY A CA  1 
ATOM 885  C C   ? GLY A 1 113 ?   2.228 -19.358  -0.880 1.000 83.700 ? 113 GLY A C   1 
ATOM 886  O O   ? GLY A 1 113 ?   2.227 -18.284  -1.484 1.000 83.700 ? 113 GLY A O   1 
ATOM 887  N N   ? ASP A 1 114 ?   3.253 -19.842  -0.264 1.000 90.820 ? 114 ASP A N   1 
ATOM 888  C CA  ? ASP A 1 114 ?   4.617 -19.406  -0.546 1.000 90.820 ? 114 ASP A CA  1 
ATOM 889  C C   ? ASP A 1 114 ?   4.912 -19.461  -2.043 1.000 90.820 ? 114 ASP A C   1 
ATOM 890  C CB  ? ASP A 1 114 ?   5.625 -20.264   0.221 1.000 90.820 ? 114 ASP A CB  1 
ATOM 891  O O   ? ASP A 1 114 ?   4.499 -20.399  -2.729 1.000 90.820 ? 114 ASP A O   1 
ATOM 892  C CG  ? ASP A 1 114 ?   5.468 -20.158   1.728 1.000 90.820 ? 114 ASP A CG  1 
ATOM 893  O OD1 ? ASP A 1 114 ?   4.731 -19.267   2.203 1.000 90.820 ? 114 ASP A OD1 1 
ATOM 894  O OD2 ? ASP A 1 114 ?   6.090 -20.970   2.446 1.000 90.820 ? 114 ASP A OD2 1 
ATOM 895  N N   ? GLY A 1 115 ?   5.469 -18.344  -2.547 1.000 92.810 ? 115 GLY A N   1 
ATOM 896  C CA  ? GLY A 1 115 ?   5.906 -18.363  -3.934 1.000 92.810 ? 115 GLY A CA  1 
ATOM 897  C C   ? GLY A 1 115 ?   4.809 -17.980  -4.910 1.000 92.810 ? 115 GLY A C   1 
ATOM 898  O O   ? GLY A 1 115 ?   5.000 -18.056  -6.126 1.000 92.810 ? 115 GLY A O   1 
ATOM 899  N N   ? GLU A 1 116 ?   3.651 -17.592  -4.334 1.000 93.610 ? 116 GLU A N   1 
ATOM 900  C CA  ? GLU A 1 116 ?   2.559 -17.120  -5.181 1.000 93.610 ? 116 GLU A CA  1 
ATOM 901  C C   ? GLU A 1 116 ?   2.889 -15.767  -5.804 1.000 93.610 ? 116 GLU A C   1 
ATOM 902  C CB  ? GLU A 1 116 ?   1.258 -17.028  -4.381 1.000 93.610 ? 116 GLU A CB  1 
ATOM 903  O O   ? GLU A 1 116 ?   3.441 -14.889  -5.138 1.000 93.610 ? 116 GLU A O   1 
ATOM 904  C CG  ? GLU A 1 116 ?   0.044 -16.658  -5.221 1.000 93.610 ? 116 GLU A CG  1 
ATOM 905  C CD  ? GLU A 1 116 ?  -0.421 -17.784  -6.131 1.000 93.610 ? 116 GLU A CD  1 
ATOM 906  O OE1 ? GLU A 1 116 ?  -1.208 -17.520  -7.068 1.000 93.610 ? 116 GLU A OE1 1 
ATOM 907  O OE2 ? GLU A 1 116 ?   0.005 -18.938  -5.905 1.000 93.610 ? 116 GLU A OE2 1 
ATOM 908  N N   ? THR A 1 117 ?   2.580 -15.667  -7.068 1.000 94.920 ? 117 THR A N   1 
ATOM 909  C CA  ? THR A 1 117 ?   2.823 -14.434  -7.809 1.000 94.920 ? 117 THR A CA  1 
ATOM 910  C C   ? THR A 1 117 ?   1.746 -13.397  -7.504 1.000 94.920 ? 117 THR A C   1 
ATOM 911  C CB  ? THR A 1 117 ?   2.874 -14.694  -9.326 1.000 94.920 ? 117 THR A CB  1 
ATOM 912  O O   ? THR A 1 117 ?   0.552 -13.679  -7.632 1.000 94.920 ? 117 THR A O   1 
ATOM 913  C CG2 ? THR A 1 117 ?   3.100 -13.399 -10.099 1.000 94.920 ? 117 THR A CG2 1 
ATOM 914  O OG1 ? THR A 1 117 ?   3.944 -15.603  -9.614 1.000 94.920 ? 117 THR A OG1 1 
ATOM 915  N N   ? CYS A 1 118 ?   2.201 -12.246  -7.187 1.000 96.370 ? 118 CYS A N   1 
ATOM 916  C CA  ? CYS A 1 118 ?   1.312 -11.145  -6.831 1.000 96.370 ? 118 CYS A CA  1 
ATOM 917  C C   ? CYS A 1 118 ?   1.695  -9.872  -7.576 1.000 96.370 ? 118 CYS A C   1 
ATOM 918  C CB  ? CYS A 1 118 ?   1.347 -10.895  -5.324 1.000 96.370 ? 118 CYS A CB  1 
ATOM 919  O O   ? CYS A 1 118 ?   2.858  -9.688  -7.942 1.000 96.370 ? 118 CYS A O   1 
ATOM 920  S SG  ? CYS A 1 118 ?   0.940 -12.350  -4.335 1.000 96.370 ? 118 CYS A SG  1 
ATOM 921  N N   ? LEU A 1 119 ?   0.700  -9.048  -7.752 1.000 96.920 ? 119 LEU A N   1 
ATOM 922  C CA  ? LEU A 1 119 ?   0.901  -7.763  -8.413 1.000 96.920 ? 119 LEU A CA  1 
ATOM 923  C C   ? LEU A 1 119 ?   0.862  -6.621  -7.403 1.000 96.920 ? 119 LEU A C   1 
ATOM 924  C CB  ? LEU A 1 119 ?  -0.163  -7.543  -9.492 1.000 96.920 ? 119 LEU A CB  1 
ATOM 925  O O   ? LEU A 1 119 ?  -0.046  -6.554  -6.571 1.000 96.920 ? 119 LEU A O   1 
ATOM 926  C CG  ? LEU A 1 119 ?  -0.023  -6.273 -10.332 1.000 96.920 ? 119 LEU A CG  1 
ATOM 927  C CD1 ? LEU A 1 119 ?   1.093  -6.436 -11.358 1.000 96.920 ? 119 LEU A CD1 1 
ATOM 928  C CD2 ? LEU A 1 119 ?  -1.343  -5.937 -11.018 1.000 96.920 ? 119 LEU A CD2 1 
ATOM 929  N N   ? VAL A 1 120 ?   1.845  -5.783  -7.492 1.000 97.060 ? 120 VAL A N   1 
ATOM 930  C CA  ? VAL A 1 120 ?   1.883  -4.537  -6.734 1.000 97.060 ? 120 VAL A CA  1 
ATOM 931  C C   ? VAL A 1 120 ?   1.780  -3.349  -7.687 1.000 97.060 ? 120 VAL A C   1 
ATOM 932  C CB  ? VAL A 1 120 ?   3.170  -4.429  -5.884 1.000 97.060 ? 120 VAL A CB  1 
ATOM 933  O O   ? VAL A 1 120 ?   2.437  -3.323  -8.730 1.000 97.060 ? 120 VAL A O   1 
ATOM 934  C CG1 ? VAL A 1 120 ?   3.134  -3.179  -5.007 1.000 97.060 ? 120 VAL A CG1 1 
ATOM 935  C CG2 ? VAL A 1 120 ?   3.350  -5.681  -5.029 1.000 97.060 ? 120 VAL A CG2 1 
ATOM 936  N N   ? SER A 1 121 ?   0.965  -2.424  -7.365 1.000 97.020 ? 121 SER A N   1 
ATOM 937  C CA  ? SER A 1 121 ?   0.809  -1.232  -8.194 1.000 97.020 ? 121 SER A CA  1 
ATOM 938  C C   ? SER A 1 121 ?   0.850   0.037  -7.350 1.000 97.020 ? 121 SER A C   1 
ATOM 939  C CB  ? SER A 1 121 ?  -0.503  -1.292  -8.977 1.000 97.020 ? 121 SER A CB  1 
ATOM 940  O O   ? SER A 1 121 ?   0.477   0.020  -6.175 1.000 97.020 ? 121 SER A O   1 
ATOM 941  O OG  ? SER A 1 121 ?  -1.609  -1.405  -8.098 1.000 97.020 ? 121 SER A OG  1 
ATOM 942  N N   ? GLY A 1 122 ?   1.404   1.149  -7.974 1.000 96.580 ? 122 GLY A N   1 
ATOM 943  C CA  ? GLY A 1 122 ?   1.442   2.398  -7.231 1.000 96.580 ? 122 GLY A CA  1 
ATOM 944  C C   ? GLY A 1 122 ?   2.218   3.491  -7.940 1.000 96.580 ? 122 GLY A C   1 
ATOM 945  O O   ? GLY A 1 122 ?   2.776   3.265  -9.016 1.000 96.580 ? 122 GLY A O   1 
ATOM 946  N N   ? TRP A 1 123 ?   2.202   4.742  -7.375 1.000 95.160 ? 123 TRP A N   1 
ATOM 947  C CA  ? TRP A 1 123 ?   2.886   5.920  -7.897 1.000 95.160 ? 123 TRP A CA  1 
ATOM 948  C C   ? TRP A 1 123 ?   4.051   6.318  -6.997 1.000 95.160 ? 123 TRP A C   1 
ATOM 949  C CB  ? TRP A 1 123 ?   1.909   7.091  -8.037 1.000 95.160 ? 123 TRP A CB  1 
ATOM 950  O O   ? TRP A 1 123 ?   4.427   7.491  -6.940 1.000 95.160 ? 123 TRP A O   1 
ATOM 951  C CG  ? TRP A 1 123 ?   0.890   6.909  -9.121 1.000 95.160 ? 123 TRP A CG  1 
ATOM 952  C CD1 ? TRP A 1 123 ?   1.052   7.159 -10.455 1.000 95.160 ? 123 TRP A CD1 1 
ATOM 953  C CD2 ? TRP A 1 123 ?  -0.452   6.440  -8.961 1.000 95.160 ? 123 TRP A CD2 1 
ATOM 954  C CE2 ? TRP A 1 123 ?  -1.047   6.431 -10.242 1.000 95.160 ? 123 TRP A CE2 1 
ATOM 955  C CE3 ? TRP A 1 123 ?  -1.211   6.026  -7.858 1.000 95.160 ? 123 TRP A CE3 1 
ATOM 956  N NE1 ? TRP A 1 123 ?  -0.109   6.873 -11.135 1.000 95.160 ? 123 TRP A NE1 1 
ATOM 957  C CH2 ? TRP A 1 123 ?  -3.087   5.623  -9.353 1.000 95.160 ? 123 TRP A CH2 1 
ATOM 958  C CZ2 ? TRP A 1 123 ?  -2.367   6.023 -10.450 1.000 95.160 ? 123 TRP A CZ2 1 
ATOM 959  C CZ3 ? TRP A 1 123 ?  -2.524   5.620  -8.066 1.000 95.160 ? 123 TRP A CZ3 1 
ATOM 960  N N   ? GLY A 1 124 ?   4.519   5.346  -6.171 1.000 91.680 ? 124 GLY A N   1 
ATOM 961  C CA  ? GLY A 1 124 ?   5.703   5.603  -5.366 1.000 91.680 ? 124 GLY A CA  1 
ATOM 962  C C   ? GLY A 1 124 ?   6.970   5.728  -6.192 1.000 91.680 ? 124 GLY A C   1 
ATOM 963  O O   ? GLY A 1 124 ?   6.917   5.724  -7.424 1.000 91.680 ? 124 GLY A O   1 
ATOM 964  N N   ? THR A 1 125 ?   8.232   5.890  -5.497 1.000 90.350 ? 125 THR A N   1 
ATOM 965  C CA  ? THR A 1 125 ?   9.505   6.087  -6.181 1.000 90.350 ? 125 THR A CA  1 
ATOM 966  C C   ? THR A 1 125 ?   9.892   4.840  -6.971 1.000 90.350 ? 125 THR A C   1 
ATOM 967  C CB  ? THR A 1 125 ?  10.627   6.436  -5.185 1.000 90.350 ? 125 THR A CB  1 
ATOM 968  O O   ? THR A 1 125 ?   9.624   3.717  -6.540 1.000 90.350 ? 125 THR A O   1 
ATOM 969  C CG2 ? THR A 1 125 ?  10.738   5.380  -4.090 1.000 90.350 ? 125 THR A CG2 1 
ATOM 970  O OG1 ? THR A 1 125 ?  11.874   6.514  -5.887 1.000 90.350 ? 125 THR A OG1 1 
ATOM 971  N N   ? THR A 1 126 ?  10.545   4.994  -8.231 1.000 90.170 ? 126 THR A N   1 
ATOM 972  C CA  ? THR A 1 126 ?  10.976   3.898  -9.092 1.000 90.170 ? 126 THR A CA  1 
ATOM 973  C C   ? THR A 1 126 ?  12.477   3.660  -8.954 1.000 90.170 ? 126 THR A C   1 
ATOM 974  C CB  ? THR A 1 126 ?  10.632   4.178 -10.567 1.000 90.170 ? 126 THR A CB  1 
ATOM 975  O O   ? THR A 1 126 ?  13.032   2.770  -9.602 1.000 90.170 ? 126 THR A O   1 
ATOM 976  C CG2 ? THR A 1 126 ?   9.122   4.225 -10.780 1.000 90.170 ? 126 THR A CG2 1 
ATOM 977  O OG1 ? THR A 1 126 ?  11.197   5.437 -10.953 1.000 90.170 ? 126 THR A OG1 1 
ATOM 978  N N   ? THR A 1 127 ?  13.168   4.523  -8.169 1.000 87.230 ? 127 THR A N   1 
ATOM 979  C CA  ? THR A 1 127 ?  14.590   4.385  -7.873 1.000 87.230 ? 127 THR A CA  1 
ATOM 980  C C   ? THR A 1 127 ?  14.831   4.383  -6.366 1.000 87.230 ? 127 THR A C   1 
ATOM 981  C CB  ? THR A 1 127 ?  15.409   5.513  -8.525 1.000 87.230 ? 127 THR A CB  1 
ATOM 982  O O   ? THR A 1 127 ?  13.984   4.842  -5.596 1.000 87.230 ? 127 THR A O   1 
ATOM 983  C CG2 ? THR A 1 127 ?  15.280   5.479 -10.044 1.000 87.230 ? 127 THR A CG2 1 
ATOM 984  O OG1 ? THR A 1 127 ?  14.936   6.778  -8.045 1.000 87.230 ? 127 THR A OG1 1 
ATOM 985  N N   ? SER A 1 128 ?  16.001   3.840  -5.866 1.000 86.920 ? 128 SER A N   1 
ATOM 986  C CA  ? SER A 1 128 ?  16.463   3.815  -4.482 1.000 86.920 ? 128 SER A CA  1 
ATOM 987  C C   ? SER A 1 128 ?  17.986   3.808  -4.408 1.000 86.920 ? 128 SER A C   1 
ATOM 988  C CB  ? SER A 1 128 ?  15.903   2.594  -3.751 1.000 86.920 ? 128 SER A CB  1 
ATOM 989  O O   ? SER A 1 128 ?  18.645   3.062  -5.136 1.000 86.920 ? 128 SER A O   1 
ATOM 990  O OG  ? SER A 1 128 ?  16.374   2.548  -2.415 1.000 86.920 ? 128 SER A OG  1 
ATOM 991  N N   ? PRO A 1 129 ?  18.658   4.665  -3.686 1.000 84.580 ? 129 PRO A N   1 
ATOM 992  C CA  ? PRO A 1 129 ?  18.051   5.487  -2.636 1.000 84.580 ? 129 PRO A CA  1 
ATOM 993  C C   ? PRO A 1 129 ?  17.544   6.830  -3.158 1.000 84.580 ? 129 PRO A C   1 
ATOM 994  C CB  ? PRO A 1 129 ?  19.196   5.686  -1.639 1.000 84.580 ? 129 PRO A CB  1 
ATOM 995  O O   ? PRO A 1 129 ?  16.761   7.502  -2.481 1.000 84.580 ? 129 PRO A O   1 
ATOM 996  C CG  ? PRO A 1 129 ?  20.439   5.625  -2.468 1.000 84.580 ? 129 PRO A CG  1 
ATOM 997  C CD  ? PRO A 1 129 ?  20.206   4.676  -3.608 1.000 84.580 ? 129 PRO A CD  1 
ATOM 998  N N   ? GLU A 1 130 ?  18.010   7.259  -4.442 1.000 86.060 ? 130 GLU A N   1 
ATOM 999  C CA  ? GLU A 1 130 ?  17.533   8.467  -5.109 1.000 86.060 ? 130 GLU A CA  1 
ATOM 1000 C C   ? GLU A 1 130 ?  16.113   8.283  -5.637 1.000 86.060 ? 130 GLU A C   1 
ATOM 1001 C CB  ? GLU A 1 130 ?  18.473   8.856  -6.253 1.000 86.060 ? 130 GLU A CB  1 
ATOM 1002 O O   ? GLU A 1 130 ?  15.822   7.298  -6.319 1.000 86.060 ? 130 GLU A O   1 
ATOM 1003 C CG  ? GLU A 1 130 ?  19.856   9.293  -5.792 1.000 86.060 ? 130 GLU A CG  1 
ATOM 1004 C CD  ? GLU A 1 130 ?  20.809   8.129  -5.568 1.000 86.060 ? 130 GLU A CD  1 
ATOM 1005 O OE1 ? GLU A 1 130 ?  21.886   8.335  -4.965 1.000 86.060 ? 130 GLU A OE1 1 
ATOM 1006 O OE2 ? GLU A 1 130 ?  20.475   7.003  -6.000 1.000 86.060 ? 130 GLU A OE2 1 
ATOM 1007 N N   ? GLU A 1 131 ?  15.197   9.282  -5.256 1.000 88.830 ? 131 GLU A N   1 
ATOM 1008 C CA  ? GLU A 1 131 ?  13.770   9.098  -5.503 1.000 88.830 ? 131 GLU A CA  1 
ATOM 1009 C C   ? GLU A 1 131 ?  13.356   9.719  -6.834 1.000 88.830 ? 131 GLU A C   1 
ATOM 1010 C CB  ? GLU A 1 131 ?  12.945   9.700  -4.363 1.000 88.830 ? 131 GLU A CB  1 
ATOM 1011 O O   ? GLU A 1 131 ?  13.643  10.889  -7.096 1.000 88.830 ? 131 GLU A O   1 
ATOM 1012 C CG  ? GLU A 1 131 ?  13.187   9.040  -3.013 1.000 88.830 ? 131 GLU A CG  1 
ATOM 1013 C CD  ? GLU A 1 131 ?  12.409   9.689  -1.880 1.000 88.830 ? 131 GLU A CD  1 
ATOM 1014 O OE1 ? GLU A 1 131 ?  12.369   9.118  -0.766 1.000 88.830 ? 131 GLU A OE1 1 
ATOM 1015 O OE2 ? GLU A 1 131 ?  11.835  10.777  -2.107 1.000 88.830 ? 131 GLU A OE2 1 
ATOM 1016 N N   ? THR A 1 132 ?  12.783   8.922  -7.703 1.000 90.090 ? 132 THR A N   1 
ATOM 1017 C CA  ? THR A 1 132 ?  12.071   9.325  -8.910 1.000 90.090 ? 132 THR A CA  1 
ATOM 1018 C C   ? THR A 1 132 ?  10.609   8.893  -8.845 1.000 90.090 ? 132 THR A C   1 
ATOM 1019 C CB  ? THR A 1 132 ?  12.728   8.732 -10.170 1.000 90.090 ? 132 THR A CB  1 
ATOM 1020 O O   ? THR A 1 132 ?  10.312   7.706  -8.696 1.000 90.090 ? 132 THR A O   1 
ATOM 1021 C CG2 ? THR A 1 132 ?  12.034   9.224 -11.436 1.000 90.090 ? 132 THR A CG2 1 
ATOM 1022 O OG1 ? THR A 1 132 ?  14.106   9.123 -10.212 1.000 90.090 ? 132 THR A OG1 1 
ATOM 1023 N N   ? PHE A 1 133 ?   9.710   9.942  -8.928 1.000 92.230 ? 133 PHE A N   1 
ATOM 1024 C CA  ? PHE A 1 133 ?   8.280   9.671  -8.844 1.000 92.230 ? 133 PHE A CA  1 
ATOM 1025 C C   ? PHE A 1 133 ?   7.640   9.711 -10.227 1.000 92.230 ? 133 PHE A C   1 
ATOM 1026 C CB  ? PHE A 1 133 ?   7.594  10.680  -7.918 1.000 92.230 ? 133 PHE A CB  1 
ATOM 1027 O O   ? PHE A 1 133 ?   7.635  10.754 -10.884 1.000 92.230 ? 133 PHE A O   1 
ATOM 1028 C CG  ? PHE A 1 133 ?   8.020  10.571  -6.479 1.000 92.230 ? 133 PHE A CG  1 
ATOM 1029 C CD1 ? PHE A 1 133 ?   7.408   9.662  -5.625 1.000 92.230 ? 133 PHE A CD1 1 
ATOM 1030 C CD2 ? PHE A 1 133 ?   9.034  11.378  -5.980 1.000 92.230 ? 133 PHE A CD2 1 
ATOM 1031 C CE1 ? PHE A 1 133 ?   7.801   9.559  -4.293 1.000 92.230 ? 133 PHE A CE1 1 
ATOM 1032 C CE2 ? PHE A 1 133 ?   9.432  11.281  -4.650 1.000 92.230 ? 133 PHE A CE2 1 
ATOM 1033 C CZ  ? PHE A 1 133 ?   8.814  10.372  -3.808 1.000 92.230 ? 133 PHE A CZ  1 
ATOM 1034 N N   ? PRO A 1 134 ?   7.166   8.583 -10.666 1.000 93.940 ? 134 PRO A N   1 
ATOM 1035 C CA  ? PRO A 1 134 ?   6.531   8.535 -11.985 1.000 93.940 ? 134 PRO A CA  1 
ATOM 1036 C C   ? PRO A 1 134 ?   5.151   9.188 -12.000 1.000 93.940 ? 134 PRO A C   1 
ATOM 1037 C CB  ? PRO A 1 134 ?   6.428   7.035 -12.273 1.000 93.940 ? 134 PRO A CB  1 
ATOM 1038 O O   ? PRO A 1 134 ?   4.465   9.215 -10.974 1.000 93.940 ? 134 PRO A O   1 
ATOM 1039 C CG  ? PRO A 1 134 ?   6.248   6.400 -10.932 1.000 93.940 ? 134 PRO A CG  1 
ATOM 1040 C CD  ? PRO A 1 134 ?   7.080   7.151  -9.933 1.000 93.940 ? 134 PRO A CD  1 
ATOM 1041 N N   ? ASP A 1 135 ?   4.761   9.760 -13.148 1.000 94.950 ? 135 ASP A N   1 
ATOM 1042 C CA  ? ASP A 1 135 ?   3.406  10.278 -13.312 1.000 94.950 ? 135 ASP A CA  1 
ATOM 1043 C C   ? ASP A 1 135 ?   2.435   9.166 -13.702 1.000 94.950 ? 135 ASP A C   1 
ATOM 1044 C CB  ? ASP A 1 135 ?   3.380  11.391 -14.361 1.000 94.950 ? 135 ASP A CB  1 
ATOM 1045 O O   ? ASP A 1 135 ?   1.246   9.234 -13.385 1.000 94.950 ? 135 ASP A O   1 
ATOM 1046 C CG  ? ASP A 1 135 ?   4.080  12.658 -13.901 1.000 94.950 ? 135 ASP A CG  1 
ATOM 1047 O OD1 ? ASP A 1 135 ?   3.976  13.012 -12.707 1.000 94.950 ? 135 ASP A OD1 1 
ATOM 1048 O OD2 ? ASP A 1 135 ?   4.739  13.309 -14.740 1.000 94.950 ? 135 ASP A OD2 1 
ATOM 1049 N N   ? GLU A 1 136 ?   2.947   8.128 -14.362 1.000 96.210 ? 136 GLU A N   1 
ATOM 1050 C CA  ? GLU A 1 136 ?   2.134   6.991 -14.784 1.000 96.210 ? 136 GLU A CA  1 
ATOM 1051 C C   ? GLU A 1 136 ?   2.163   5.876 -13.742 1.000 96.210 ? 136 GLU A C   1 
ATOM 1052 C CB  ? GLU A 1 136 ?   2.614   6.460 -16.137 1.000 96.210 ? 136 GLU A CB  1 
ATOM 1053 O O   ? GLU A 1 136 ?   3.189   5.645 -13.100 1.000 96.210 ? 136 GLU A O   1 
ATOM 1054 C CG  ? GLU A 1 136 ?   2.482   7.464 -17.273 1.000 96.210 ? 136 GLU A CG  1 
ATOM 1055 C CD  ? GLU A 1 136 ?   3.192   7.027 -18.545 1.000 96.210 ? 136 GLU A CD  1 
ATOM 1056 O OE1 ? GLU A 1 136 ?   2.988   7.664 -19.603 1.000 96.210 ? 136 GLU A OE1 1 
ATOM 1057 O OE2 ? GLU A 1 136 ?   3.956   6.039 -18.483 1.000 96.210 ? 136 GLU A OE2 1 
ATOM 1058 N N   ? LEU A 1 137 ?   1.024   5.210 -13.571 1.000 96.860 ? 137 LEU A N   1 
ATOM 1059 C CA  ? LEU A 1 137 ?   0.905   4.084 -12.651 1.000 96.860 ? 137 LEU A CA  1 
ATOM 1060 C C   ? LEU A 1 137 ?   1.896   2.982 -13.010 1.000 96.860 ? 137 LEU A C   1 
ATOM 1061 C CB  ? LEU A 1 137 ?  -0.522   3.529 -12.666 1.000 96.860 ? 137 LEU A CB  1 
ATOM 1062 O O   ? LEU A 1 137 ?   1.974   2.564 -14.168 1.000 96.860 ? 137 LEU A O   1 
ATOM 1063 C CG  ? LEU A 1 137 ?  -0.840   2.450 -11.629 1.000 96.860 ? 137 LEU A CG  1 
ATOM 1064 C CD1 ? LEU A 1 137 ?  -0.700   3.013 -10.219 1.000 96.860 ? 137 LEU A CD1 1 
ATOM 1065 C CD2 ? LEU A 1 137 ?  -2.242   1.893 -11.851 1.000 96.860 ? 137 LEU A CD2 1 
ATOM 1066 N N   ? GLN A 1 138 ?   2.624   2.562 -11.959 1.000 97.540 ? 138 GLN A N   1 
ATOM 1067 C CA  ? GLN A 1 138 ?   3.625   1.516 -12.146 1.000 97.540 ? 138 GLN A CA  1 
ATOM 1068 C C   ? GLN A 1 138 ?   3.145   0.186 -11.574 1.000 97.540 ? 138 GLN A C   1 
ATOM 1069 C CB  ? GLN A 1 138 ?   4.950   1.919 -11.498 1.000 97.540 ? 138 GLN A CB  1 
ATOM 1070 O O   ? GLN A 1 138 ?   2.438   0.158 -10.564 1.000 97.540 ? 138 GLN A O   1 
ATOM 1071 C CG  ? GLN A 1 138 ?   5.532   3.217 -12.041 1.000 97.540 ? 138 GLN A CG  1 
ATOM 1072 C CD  ? GLN A 1 138 ?   5.854   3.141 -13.522 1.000 97.540 ? 138 GLN A CD  1 
ATOM 1073 N NE2 ? GLN A 1 138 ?   5.292   4.060 -14.299 1.000 97.540 ? 138 GLN A NE2 1 
ATOM 1074 O OE1 ? GLN A 1 138 ?   6.604   2.264 -13.963 1.000 97.540 ? 138 GLN A OE1 1 
ATOM 1075 N N   ? CYS A 1 139 ?   3.592  -1.014 -12.233 1.000 96.690 ? 139 CYS A N   1 
ATOM 1076 C CA  ? CYS A 1 139 ?   3.276  -2.362 -11.774 1.000 96.690 ? 139 CYS A CA  1 
ATOM 1077 C C   ? CYS A 1 139 ?   4.529  -3.228 -11.724 1.000 96.690 ? 139 CYS A C   1 
ATOM 1078 C CB  ? CYS A 1 139 ?   2.235  -3.009 -12.687 1.000 96.690 ? 139 CYS A CB  1 
ATOM 1079 O O   ? CYS A 1 139 ?   5.406  -3.110 -12.581 1.000 96.690 ? 139 CYS A O   1 
ATOM 1080 S SG  ? CYS A 1 139 ?   0.615  -2.212 -12.622 1.000 96.690 ? 139 CYS A SG  1 
ATOM 1081 N N   ? VAL A 1 140 ?   4.478  -4.078 -10.685 1.000 96.140 ? 140 VAL A N   1 
ATOM 1082 C CA  ? VAL A 1 140 ?   5.576  -5.032 -10.573 1.000 96.140 ? 140 VAL A CA  1 
ATOM 1083 C C   ? VAL A 1 140 ?   5.062  -6.347  -9.992 1.000 96.140 ? 140 VAL A C   1 
ATOM 1084 C CB  ? VAL A 1 140 ?   6.724  -4.476  -9.699 1.000 96.140 ? 140 VAL A CB  1 
ATOM 1085 O O   ? VAL A 1 140 ?   4.181  -6.349  -9.129 1.000 96.140 ? 140 VAL A O   1 
ATOM 1086 C CG1 ? VAL A 1 140 ?   6.248  -4.243  -8.267 1.000 96.140 ? 140 VAL A CG1 1 
ATOM 1087 C CG2 ? VAL A 1 140 ?   7.919  -5.427  -9.721 1.000 96.140 ? 140 VAL A CG2 1 
ATOM 1088 N N   ? GLU A 1 141 ?   5.608  -7.422 -10.561 1.000 95.800 ? 141 GLU A N   1 
ATOM 1089 C CA  ? GLU A 1 141 ?   5.279  -8.741 -10.030 1.000 95.800 ? 141 GLU A CA  1 
ATOM 1090 C C   ? GLU A 1 141 ?   6.259  -9.157  -8.937 1.000 95.800 ? 141 GLU A C   1 
ATOM 1091 C CB  ? GLU A 1 141 ?   5.266  -9.784 -11.150 1.000 95.800 ? 141 GLU A CB  1 
ATOM 1092 O O   ? GLU A 1 141 ?   7.475  -9.039  -9.109 1.000 95.800 ? 141 GLU A O   1 
ATOM 1093 C CG  ? GLU A 1 141 ?   4.119  -9.614 -12.136 1.000 95.800 ? 141 GLU A CG  1 
ATOM 1094 C CD  ? GLU A 1 141 ?   4.072 -10.703 -13.195 1.000 95.800 ? 141 GLU A CD  1 
ATOM 1095 O OE1 ? GLU A 1 141 ?   2.998 -10.911 -13.805 1.000 95.800 ? 141 GLU A OE1 1 
ATOM 1096 O OE2 ? GLU A 1 141 ?   5.116 -11.355 -13.417 1.000 95.800 ? 141 GLU A OE2 1 
ATOM 1097 N N   ? VAL A 1 142 ?   5.664  -9.612  -7.798 1.000 96.500 ? 142 VAL A N   1 
ATOM 1098 C CA  ? VAL A 1 142 ?   6.458 -10.123  -6.686 1.000 96.500 ? 142 VAL A CA  1 
ATOM 1099 C C   ? VAL A 1 142 ?   5.895 -11.464  -6.221 1.000 96.500 ? 142 VAL A C   1 
ATOM 1100 C CB  ? VAL A 1 142 ?   6.495  -9.123  -5.508 1.000 96.500 ? 142 VAL A CB  1 
ATOM 1101 O O   ? VAL A 1 142 ?   4.824 -11.883  -6.667 1.000 96.500 ? 142 VAL A O   1 
ATOM 1102 C CG1 ? VAL A 1 142 ?   7.154  -7.812  -5.933 1.000 96.500 ? 142 VAL A CG1 1 
ATOM 1103 C CG2 ? VAL A 1 142 ?   5.085  -8.870  -4.980 1.000 96.500 ? 142 VAL A CG2 1 
ATOM 1104 N N   ? GLN A 1 143 ?   6.682 -12.178  -5.338 1.000 96.080 ? 143 GLN A N   1 
ATOM 1105 C CA  ? GLN A 1 143 ?   6.226 -13.453  -4.795 1.000 96.080 ? 143 GLN A CA  1 
ATOM 1106 C C   ? GLN A 1 143 ?   6.104 -13.391  -3.275 1.000 96.080 ? 143 GLN A C   1 
ATOM 1107 C CB  ? GLN A 1 143 ?   7.177 -14.581  -5.200 1.000 96.080 ? 143 GLN A CB  1 
ATOM 1108 O O   ? GLN A 1 143 ?   6.913 -12.742  -2.608 1.000 96.080 ? 143 GLN A O   1 
ATOM 1109 C CG  ? GLN A 1 143 ?   7.236 -14.826  -6.702 1.000 96.080 ? 143 GLN A CG  1 
ATOM 1110 C CD  ? GLN A 1 143 ?   8.200 -15.935  -7.078 1.000 96.080 ? 143 GLN A CD  1 
ATOM 1111 N NE2 ? GLN A 1 143 ?   7.904 -16.633  -8.169 1.000 96.080 ? 143 GLN A NE2 1 
ATOM 1112 O OE1 ? GLN A 1 143 ?   9.203 -16.163  -6.394 1.000 96.080 ? 143 GLN A OE1 1 
ATOM 1113 N N   ? THR A 1 144 ?   4.999 -14.012  -2.818 1.000 95.720 ? 144 THR A N   1 
ATOM 1114 C CA  ? THR A 1 144 ?   4.885 -14.173  -1.373 1.000 95.720 ? 144 THR A CA  1 
ATOM 1115 C C   ? THR A 1 144 ?   5.957 -15.124  -0.848 1.000 95.720 ? 144 THR A C   1 
ATOM 1116 C CB  ? THR A 1 144 ?   3.492 -14.696  -0.977 1.000 95.720 ? 144 THR A CB  1 
ATOM 1117 O O   ? THR A 1 144 ?   6.432 -15.996  -1.578 1.000 95.720 ? 144 THR A O   1 
ATOM 1118 C CG2 ? THR A 1 144 ?   2.398 -13.721  -1.400 1.000 95.720 ? 144 THR A CG2 1 
ATOM 1119 O OG1 ? THR A 1 144 ?   3.264 -15.959  -1.613 1.000 95.720 ? 144 THR A OG1 1 
ATOM 1120 N N   ? VAL A 1 145 ?   6.383 -14.881   0.427 1.000 94.620 ? 145 VAL A N   1 
ATOM 1121 C CA  ? VAL A 1 145 ?   7.344 -15.784   1.051 1.000 94.620 ? 145 VAL A CA  1 
ATOM 1122 C C   ? VAL A 1 145 ?   6.795 -16.282   2.386 1.000 94.620 ? 145 VAL A C   1 
ATOM 1123 C CB  ? VAL A 1 145 ?   8.713 -15.099   1.260 1.000 94.620 ? 145 VAL A CB  1 
ATOM 1124 O O   ? VAL A 1 145 ?   5.860 -15.696   2.936 1.000 94.620 ? 145 VAL A O   1 
ATOM 1125 C CG1 ? VAL A 1 145 ?   9.331 -14.706  -0.081 1.000 94.620 ? 145 VAL A CG1 1 
ATOM 1126 C CG2 ? VAL A 1 145 ?   8.564 -13.876   2.163 1.000 94.620 ? 145 VAL A CG2 1 
ATOM 1127 N N   ? SER A 1 146 ?   7.399 -17.334   2.858 1.000 93.840 ? 146 SER A N   1 
ATOM 1128 C CA  ? SER A 1 146 ?   6.936 -17.951   4.097 1.000 93.840 ? 146 SER A CA  1 
ATOM 1129 C C   ? SER A 1 146 ?   7.146 -17.022   5.288 1.000 93.840 ? 146 SER A C   1 
ATOM 1130 C CB  ? SER A 1 146 ?   7.660 -19.276   4.339 1.000 93.840 ? 146 SER A CB  1 
ATOM 1131 O O   ? SER A 1 146 ?   8.054 -16.189   5.281 1.000 93.840 ? 146 SER A O   1 
ATOM 1132 O OG  ? SER A 1 146 ?   9.027 -19.054   4.642 1.000 93.840 ? 146 SER A OG  1 
ATOM 1133 N N   ? GLN A 1 147 ?   6.261 -17.199   6.283 1.000 92.650 ? 147 GLN A N   1 
ATOM 1134 C CA  ? GLN A 1 147 ?   6.406 -16.456   7.531 1.000 92.650 ? 147 GLN A CA  1 
ATOM 1135 C C   ? GLN A 1 147 ?   7.790 -16.666   8.138 1.000 92.650 ? 147 GLN A C   1 
ATOM 1136 C CB  ? GLN A 1 147 ?   5.325 -16.870   8.531 1.000 92.650 ? 147 GLN A CB  1 
ATOM 1137 O O   ? GLN A 1 147 ?   8.395 -15.726   8.657 1.000 92.650 ? 147 GLN A O   1 
ATOM 1138 C CG  ? GLN A 1 147 ?   5.368 -16.092   9.840 1.000 92.650 ? 147 GLN A CG  1 
ATOM 1139 C CD  ? GLN A 1 147 ?   4.931 -14.648   9.680 1.000 92.650 ? 147 GLN A CD  1 
ATOM 1140 N NE2 ? GLN A 1 147 ?   4.995 -13.885  10.765 1.000 92.650 ? 147 GLN A NE2 1 
ATOM 1141 O OE1 ? GLN A 1 147 ?   4.539 -14.222   8.589 1.000 92.650 ? 147 GLN A OE1 1 
ATOM 1142 N N   ? ASP A 1 148 ?   8.322 -17.880   8.118 1.000 93.640 ? 148 ASP A N   1 
ATOM 1143 C CA  ? ASP A 1 148 ?   9.638 -18.202   8.660 1.000 93.640 ? 148 ASP A CA  1 
ATOM 1144 C C   ? ASP A 1 148 ?  10.733 -17.400   7.959 1.000 93.640 ? 148 ASP A C   1 
ATOM 1145 C CB  ? ASP A 1 148 ?   9.920 -19.701   8.531 1.000 93.640 ? 148 ASP A CB  1 
ATOM 1146 O O   ? ASP A 1 148 ?  11.640 -16.878   8.610 1.000 93.640 ? 148 ASP A O   1 
ATOM 1147 C CG  ? ASP A 1 148 ?   9.156 -20.537   9.542 1.000 93.640 ? 148 ASP A CG  1 
ATOM 1148 O OD1 ? ASP A 1 148 ?   8.587 -19.968  10.499 1.000 93.640 ? 148 ASP A OD1 1 
ATOM 1149 O OD2 ? ASP A 1 148 ?   9.125 -21.776   9.383 1.000 93.640 ? 148 ASP A OD2 1 
ATOM 1150 N N   ? TYR A 1 149 ?  10.620 -17.443   6.700 1.000 94.500 ? 149 TYR A N   1 
ATOM 1151 C CA  ? TYR A 1 149 ?  11.587 -16.643   5.957 1.000 94.500 ? 149 TYR A CA  1 
ATOM 1152 C C   ? TYR A 1 149 ?  11.495 -15.173   6.349 1.000 94.500 ? 149 TYR A C   1 
ATOM 1153 C CB  ? TYR A 1 149 ?  11.367 -16.796   4.449 1.000 94.500 ? 149 TYR A CB  1 
ATOM 1154 O O   ? TYR A 1 149 ?  12.516 -14.518   6.571 1.000 94.500 ? 149 TYR A O   1 
ATOM 1155 C CG  ? TYR A 1 149 ?  12.359 -16.027   3.610 1.000 94.500 ? 149 TYR A CG  1 
ATOM 1156 C CD1 ? TYR A 1 149 ?  12.116 -14.704   3.248 1.000 94.500 ? 149 TYR A CD1 1 
ATOM 1157 C CD2 ? TYR A 1 149 ?  13.539 -16.622   3.177 1.000 94.500 ? 149 TYR A CD2 1 
ATOM 1158 C CE1 ? TYR A 1 149 ?  13.026 -13.992   2.473 1.000 94.500 ? 149 TYR A CE1 1 
ATOM 1159 C CE2 ? TYR A 1 149 ?  14.456 -15.919   2.401 1.000 94.500 ? 149 TYR A CE2 1 
ATOM 1160 O OH  ? TYR A 1 149 ?  15.095 -13.907   1.289 1.000 94.500 ? 149 TYR A OH  1 
ATOM 1161 C CZ  ? TYR A 1 149 ?  14.191 -14.607   2.056 1.000 94.500 ? 149 TYR A CZ  1 
ATOM 1162 N N   ? CYS A 1 150 ?  10.280 -14.627   6.353 1.000 94.230 ? 150 CYS A N   1 
ATOM 1163 C CA  ? CYS A 1 150 ?  10.050 -13.227   6.692 1.000 94.230 ? 150 CYS A CA  1 
ATOM 1164 C C   ? CYS A 1 150 ?  10.663 -12.886   8.045 1.000 94.230 ? 150 CYS A C   1 
ATOM 1165 C CB  ? CYS A 1 150 ?   8.554 -12.918   6.707 1.000 94.230 ? 150 CYS A CB  1 
ATOM 1166 O O   ? CYS A 1 150 ?  11.349 -11.871   8.182 1.000 94.230 ? 150 CYS A O   1 
ATOM 1167 S SG  ? CYS A 1 150 ?   8.173 -11.155   6.607 1.000 94.230 ? 150 CYS A SG  1 
ATOM 1168 N N   ? GLN A 1 151 ?  10.477 -13.702   8.993 1.000 94.260 ? 151 GLN A N   1 
ATOM 1169 C CA  ? GLN A 1 151 ?  11.037 -13.519  10.328 1.000 94.260 ? 151 GLN A CA  1 
ATOM 1170 C C   ? GLN A 1 151 ?  12.562 -13.558  10.295 1.000 94.260 ? 151 GLN A C   1 
ATOM 1171 C CB  ? GLN A 1 151 ?  10.505 -14.587  11.285 1.000 94.260 ? 151 GLN A CB  1 
ATOM 1172 O O   ? GLN A 1 151 ?  13.224 -12.832  11.040 1.000 94.260 ? 151 GLN A O   1 
ATOM 1173 C CG  ? GLN A 1 151 ?  10.740 -14.267  12.755 1.000 94.260 ? 151 GLN A CG  1 
ATOM 1174 C CD  ? GLN A 1 151 ?   9.626 -13.432  13.359 1.000 94.260 ? 151 GLN A CD  1 
ATOM 1175 N NE2 ? GLN A 1 151 ?   9.817 -12.998  14.601 1.000 94.260 ? 151 GLN A NE2 1 
ATOM 1176 O OE1 ? GLN A 1 151 ?   8.604 -13.178  12.715 1.000 94.260 ? 151 GLN A OE1 1 
ATOM 1177 N N   ? GLY A 1 152 ?  13.045 -14.453   9.479 1.000 94.560 ? 152 GLY A N   1 
ATOM 1178 C CA  ? GLY A 1 152 ?  14.488 -14.542   9.318 1.000 94.560 ? 152 GLY A CA  1 
ATOM 1179 C C   ? GLY A 1 152 ?  15.094 -13.307   8.678 1.000 94.560 ? 152 GLY A C   1 
ATOM 1180 O O   ? GLY A 1 152 ?  16.189 -12.882   9.052 1.000 94.560 ? 152 GLY A O   1 
ATOM 1181 N N   ? ALA A 1 153 ?  14.330 -12.735   7.737 1.000 94.020 ? 153 ALA A N   1 
ATOM 1182 C CA  ? ALA A 1 153 ?  14.823 -11.570   7.006 1.000 94.020 ? 153 ALA A CA  1 
ATOM 1183 C C   ? ALA A 1 153 ?  14.758 -10.313   7.868 1.000 94.020 ? 153 ALA A C   1 
ATOM 1184 C CB  ? ALA A 1 153 ?  14.023 -11.372   5.720 1.000 94.020 ? 153 ALA A CB  1 
ATOM 1185 O O   ? ALA A 1 153 ?  15.569  -9.399   7.705 1.000 94.020 ? 153 ALA A O   1 
ATOM 1186 N N   ? PHE A 1 154 ?  13.800 -10.228   8.754 1.000 94.160 ? 154 PHE A N   1 
ATOM 1187 C CA  ? PHE A 1 154 ?  13.586  -9.100   9.653 1.000 94.160 ? 154 PHE A CA  1 
ATOM 1188 C C   ? PHE A 1 154 ?  13.432  -9.576  11.093 1.000 94.160 ? 154 PHE A C   1 
ATOM 1189 C CB  ? PHE A 1 154 ?  12.349  -8.301   9.230 1.000 94.160 ? 154 PHE A CB  1 
ATOM 1190 O O   ? PHE A 1 154 ?  12.329  -9.562  11.642 1.000 94.160 ? 154 PHE A O   1 
ATOM 1191 C CG  ? PHE A 1 154 ?  12.415  -7.784   7.818 1.000 94.160 ? 154 PHE A CG  1 
ATOM 1192 C CD1 ? PHE A 1 154 ?  13.092  -6.606   7.524 1.000 94.160 ? 154 PHE A CD1 1 
ATOM 1193 C CD2 ? PHE A 1 154 ?  11.799  -8.476   6.783 1.000 94.160 ? 154 PHE A CD2 1 
ATOM 1194 C CE1 ? PHE A 1 154 ?  13.154  -6.125   6.219 1.000 94.160 ? 154 PHE A CE1 1 
ATOM 1195 C CE2 ? PHE A 1 154 ?  11.857  -8.002   5.476 1.000 94.160 ? 154 PHE A CE2 1 
ATOM 1196 C CZ  ? PHE A 1 154 ?  12.534  -6.826   5.196 1.000 94.160 ? 154 PHE A CZ  1 
ATOM 1197 N N   ? PRO A 1 155 ?  14.499  -9.907  11.810 1.000 91.470 ? 155 PRO A N   1 
ATOM 1198 C CA  ? PRO A 1 155 ?  14.378 -10.478  13.153 1.000 91.470 ? 155 PRO A CA  1 
ATOM 1199 C C   ? PRO A 1 155 ?  13.797  -9.491  14.163 1.000 91.470 ? 155 PRO A C   1 
ATOM 1200 C CB  ? PRO A 1 155 ?  15.820 -10.844  13.513 1.000 91.470 ? 155 PRO A CB  1 
ATOM 1201 O O   ? PRO A 1 155 ?  14.190  -8.322  14.185 1.000 91.470 ? 155 PRO A O   1 
ATOM 1202 C CG  ? PRO A 1 155 ?  16.554 -10.827  12.211 1.000 91.470 ? 155 PRO A CG  1 
ATOM 1203 C CD  ? PRO A 1 155 ?  15.806  -9.946  11.252 1.000 91.470 ? 155 PRO A CD  1 
ATOM 1204 N N   ? ASP A 1 156 ?  12.631  -9.921  14.953 1.000 87.830 ? 156 ASP A N   1 
ATOM 1205 C CA  ? ASP A 1 156 ?  12.051  -9.206  16.086 1.000 87.830 ? 156 ASP A CA  1 
ATOM 1206 C C   ? ASP A 1 156 ?  11.179  -8.045  15.614 1.000 87.830 ? 156 ASP A C   1 
ATOM 1207 C CB  ? ASP A 1 156 ?  13.152  -8.693  17.017 1.000 87.830 ? 156 ASP A CB  1 
ATOM 1208 O O   ? ASP A 1 156 ?  10.780  -7.196  16.415 1.000 87.830 ? 156 ASP A O   1 
ATOM 1209 C CG  ? ASP A 1 156 ?  13.981  -9.810  17.627 1.000 87.830 ? 156 ASP A CG  1 
ATOM 1210 O OD1 ? ASP A 1 156 ?  13.410 -10.852  18.013 1.000 87.830 ? 156 ASP A OD1 1 
ATOM 1211 O OD2 ? ASP A 1 156 ?  15.216  -9.644  17.725 1.000 87.830 ? 156 ASP A OD2 1 
ATOM 1212 N N   ? GLU A 1 157 ?  10.960  -7.993  14.209 1.000 91.720 ? 157 GLU A N   1 
ATOM 1213 C CA  ? GLU A 1 157 ?  10.186  -6.889  13.649 1.000 91.720 ? 157 GLU A CA  1 
ATOM 1214 C C   ? GLU A 1 157 ?   8.927  -7.396  12.951 1.000 91.720 ? 157 GLU A C   1 
ATOM 1215 C CB  ? GLU A 1 157 ?  11.039  -6.077  12.670 1.000 91.720 ? 157 GLU A CB  1 
ATOM 1216 O O   ? GLU A 1 157 ?   7.990  -6.630  12.717 1.000 91.720 ? 157 GLU A O   1 
ATOM 1217 C CG  ? GLU A 1 157 ?  12.208  -5.356  13.326 1.000 91.720 ? 157 GLU A CG  1 
ATOM 1218 C CD  ? GLU A 1 157 ?  13.045  -4.553  12.343 1.000 91.720 ? 157 GLU A CD  1 
ATOM 1219 O OE1 ? GLU A 1 157 ?  14.277  -4.766  12.280 1.000 91.720 ? 157 GLU A OE1 1 
ATOM 1220 O OE2 ? GLU A 1 157 ?  12.464  -3.704  11.631 1.000 91.720 ? 157 GLU A OE2 1 
ATOM 1221 N N   ? ILE A 1 158 ?   8.905  -8.770  12.596 1.000 94.950 ? 158 ILE A N   1 
ATOM 1222 C CA  ? ILE A 1 158 ?   7.808  -9.363  11.838 1.000 94.950 ? 158 ILE A CA  1 
ATOM 1223 C C   ? ILE A 1 158 ?   6.812 -10.013  12.795 1.000 94.950 ? 158 ILE A C   1 
ATOM 1224 C CB  ? ILE A 1 158 ?   8.324 -10.400  10.815 1.000 94.950 ? 158 ILE A CB  1 
ATOM 1225 O O   ? ILE A 1 158 ?   7.187 -10.854  13.615 1.000 94.950 ? 158 ILE A O   1 
ATOM 1226 C CG1 ? ILE A 1 158 ?   9.302  -9.742   9.835 1.000 94.950 ? 158 ILE A CG1 1 
ATOM 1227 C CG2 ? ILE A 1 158 ?   7.155 -11.049  10.069 1.000 94.950 ? 158 ILE A CG2 1 
ATOM 1228 C CD1 ? ILE A 1 158 ?   8.712  -8.567   9.066 1.000 94.950 ? 158 ILE A CD1 1 
ATOM 1229 N N   ? THR A 1 159 ?   5.481  -9.596  12.704 1.000 95.230 ? 159 THR A N   1 
ATOM 1230 C CA  ? THR A 1 159 ?   4.395 -10.166  13.494 1.000 95.230 ? 159 THR A CA  1 
ATOM 1231 C C   ? THR A 1 159 ?   3.490 -11.034  12.624 1.000 95.230 ? 159 THR A C   1 
ATOM 1232 C CB  ? THR A 1 159 ?   3.557  -9.063  14.169 1.000 95.230 ? 159 THR A CB  1 
ATOM 1233 O O   ? THR A 1 159 ?   3.681 -11.114  11.408 1.000 95.230 ? 159 THR A O   1 
ATOM 1234 C CG2 ? THR A 1 159 ?   4.452  -8.035  14.853 1.000 95.230 ? 159 THR A CG2 1 
ATOM 1235 O OG1 ? THR A 1 159 ?   2.760  -8.403  13.178 1.000 95.230 ? 159 THR A OG1 1 
ATOM 1236 N N   ? ASP A 1 160 ?   2.473 -11.695  13.308 1.000 94.840 ? 160 ASP A N   1 
ATOM 1237 C CA  ? ASP A 1 160 ?   1.515 -12.540  12.602 1.000 94.840 ? 160 ASP A CA  1 
ATOM 1238 C C   ? ASP A 1 160 ?   0.565 -11.700  11.751 1.000 94.840 ? 160 ASP A C   1 
ATOM 1239 C CB  ? ASP A 1 160 ?   0.719 -13.393  13.592 1.000 94.840 ? 160 ASP A CB  1 
ATOM 1240 O O   ? ASP A 1 160 ?  -0.217 -12.241  10.967 1.000 94.840 ? 160 ASP A O   1 
ATOM 1241 C CG  ? ASP A 1 160 ?   1.532 -14.533  14.180 1.000 94.840 ? 160 ASP A CG  1 
ATOM 1242 O OD1 ? ASP A 1 160 ?   2.556 -14.925  13.580 1.000 94.840 ? 160 ASP A OD1 1 
ATOM 1243 O OD2 ? ASP A 1 160 ?   1.144 -15.045  15.253 1.000 94.840 ? 160 ASP A OD2 1 
ATOM 1244 N N   ? ASN A 1 161 ?   0.647 -10.388  11.890 1.000 96.330 ? 161 ASN A N   1 
ATOM 1245 C CA  ? ASN A 1 161 ?  -0.227  -9.477  11.158 1.000 96.330 ? 161 ASN A CA  1 
ATOM 1246 C C   ? ASN A 1 161 ?   0.442  -8.956   9.890 1.000 96.330 ? 161 ASN A C   1 
ATOM 1247 C CB  ? ASN A 1 161 ?  -0.655  -8.310  12.051 1.000 96.330 ? 161 ASN A CB  1 
ATOM 1248 O O   ? ASN A 1 161 ?  -0.112  -8.101   9.197 1.000 96.330 ? 161 ASN A O   1 
ATOM 1249 C CG  ? ASN A 1 161 ?  -1.550  -8.747  13.194 1.000 96.330 ? 161 ASN A CG  1 
ATOM 1250 N ND2 ? ASN A 1 161 ?  -1.357  -8.146  14.362 1.000 96.330 ? 161 ASN A ND2 1 
ATOM 1251 O OD1 ? ASN A 1 161 ?  -2.409  -9.618  13.028 1.000 96.330 ? 161 ASN A OD1 1 
ATOM 1252 N N   ? MET A 1 162 ?   1.652  -9.478   9.612 1.000 96.340 ? 162 MET A N   1 
ATOM 1253 C CA  ? MET A 1 162 ?   2.419  -8.984   8.473 1.000 96.340 ? 162 MET A CA  1 
ATOM 1254 C C   ? MET A 1 162 ?   2.683 -10.101   7.469 1.000 96.340 ? 162 MET A C   1 
ATOM 1255 C CB  ? MET A 1 162 ?   3.743  -8.376   8.939 1.000 96.340 ? 162 MET A CB  1 
ATOM 1256 O O   ? MET A 1 162 ?   2.757 -11.273   7.842 1.000 96.340 ? 162 MET A O   1 
ATOM 1257 C CG  ? MET A 1 162 ?   3.578  -7.133   9.799 1.000 96.340 ? 162 MET A CG  1 
ATOM 1258 S SD  ? MET A 1 162 ?   5.177  -6.511  10.449 1.000 96.340 ? 162 MET A SD  1 
ATOM 1259 C CE  ? MET A 1 162 ?   4.597  -5.095  11.424 1.000 96.340 ? 162 MET A CE  1 
ATOM 1260 N N   ? LEU A 1 163 ?   2.768  -9.658   6.190 1.000 94.950 ? 163 LEU A N   1 
ATOM 1261 C CA  ? LEU A 1 163 ?   3.025 -10.521   5.042 1.000 94.950 ? 163 LEU A CA  1 
ATOM 1262 C C   ? LEU A 1 163 ?   4.218 -10.016   4.238 1.000 94.950 ? 163 LEU A C   1 
ATOM 1263 C CB  ? LEU A 1 163 ?   1.787 -10.601   4.145 1.000 94.950 ? 163 LEU A CB  1 
ATOM 1264 O O   ? LEU A 1 163 ?   4.339  -8.815   3.987 1.000 94.950 ? 163 LEU A O   1 
ATOM 1265 C CG  ? LEU A 1 163 ?   1.959 -11.341   2.817 1.000 94.950 ? 163 LEU A CG  1 
ATOM 1266 C CD1 ? LEU A 1 163 ?   1.811 -12.845   3.026 1.000 94.950 ? 163 LEU A CD1 1 
ATOM 1267 C CD2 ? LEU A 1 163 ?   0.952 -10.837   1.789 1.000 94.950 ? 163 LEU A CD2 1 
ATOM 1268 N N   ? CYS A 1 164 ?   5.141 -10.974   3.823 1.000 95.610 ? 164 CYS A N   1 
ATOM 1269 C CA  ? CYS A 1 164 ?   6.309 -10.614   3.027 1.000 95.610 ? 164 CYS A CA  1 
ATOM 1270 C C   ? CYS A 1 164 ?   6.107 -10.982   1.563 1.000 95.610 ? 164 CYS A C   1 
ATOM 1271 C CB  ? CYS A 1 164 ?   7.560 -11.306   3.569 1.000 95.610 ? 164 CYS A CB  1 
ATOM 1272 O O   ? CYS A 1 164 ?   5.604 -12.064   1.254 1.000 95.610 ? 164 CYS A O   1 
ATOM 1273 S SG  ? CYS A 1 164 ?   8.019 -10.781   5.235 1.000 95.610 ? 164 CYS A SG  1 
ATOM 1274 N N   ? ALA A 1 165 ?   6.556 -10.060   0.721 1.000 96.030 ? 165 ALA A N   1 
ATOM 1275 C CA  ? ALA A 1 165 ?   6.555 -10.312  -0.718 1.000 96.030 ? 165 ALA A CA  1 
ATOM 1276 C C   ? ALA A 1 165 ?   7.661  -9.524  -1.413 1.000 96.030 ? 165 ALA A C   1 
ATOM 1277 C CB  ? ALA A 1 165 ?   5.196  -9.959  -1.318 1.000 96.030 ? 165 ALA A CB  1 
ATOM 1278 O O   ? ALA A 1 165 ?   7.940  -8.379  -1.049 1.000 96.030 ? 165 ALA A O   1 
ATOM 1279 N N   ? GLY A 1 166 ?   8.278 -10.159  -2.290 1.000 94.530 ? 166 GLY A N   1 
ATOM 1280 C CA  ? GLY A 1 166 ?   9.359  -9.547  -3.046 1.000 94.530 ? 166 GLY A CA  1 
ATOM 1281 C C   ? GLY A 1 166 ?  10.094 -10.530  -3.938 1.000 94.530 ? 166 GLY A C   1 
ATOM 1282 O O   ? GLY A 1 166 ?   9.708 -11.697  -4.035 1.000 94.530 ? 166 GLY A O   1 
ATOM 1283 N N   ? VAL A 1 167 ?  11.082 -10.112  -4.709 1.000 93.240 ? 167 VAL A N   1 
ATOM 1284 C CA  ? VAL A 1 167 ?  11.976 -10.939  -5.512 1.000 93.240 ? 167 VAL A CA  1 
ATOM 1285 C C   ? VAL A 1 167 ?  13.279 -11.179  -4.753 1.000 93.240 ? 167 VAL A C   1 
ATOM 1286 C CB  ? VAL A 1 167 ?  12.270 -10.291  -6.884 1.000 93.240 ? 167 VAL A CB  1 
ATOM 1287 O O   ? VAL A 1 167 ?  14.019 -10.236  -4.465 1.000 93.240 ? 167 VAL A O   1 
ATOM 1288 C CG1 ? VAL A 1 167 ?  13.226 -11.161  -7.698 1.000 93.240 ? 167 VAL A CG1 1 
ATOM 1289 C CG2 ? VAL A 1 167 ?  10.970 -10.057  -7.652 1.000 93.240 ? 167 VAL A CG2 1 
ATOM 1290 N N   ? MET A 1 168 ?  13.477 -12.394  -4.334 1.000 91.330 ? 168 MET A N   1 
ATOM 1291 C CA  ? MET A 1 168 ?  14.555 -12.745  -3.414 1.000 91.330 ? 168 MET A CA  1 
ATOM 1292 C C   ? MET A 1 168 ?  15.912 -12.367  -3.998 1.000 91.330 ? 168 MET A C   1 
ATOM 1293 C CB  ? MET A 1 168 ?  14.522 -14.240  -3.092 1.000 91.330 ? 168 MET A CB  1 
ATOM 1294 O O   ? MET A 1 168 ?  16.856 -12.091  -3.256 1.000 91.330 ? 168 MET A O   1 
ATOM 1295 C CG  ? MET A 1 168 ?  13.285 -14.674  -2.323 1.000 91.330 ? 168 MET A CG  1 
ATOM 1296 S SD  ? MET A 1 168 ?  13.030 -13.696  -0.791 1.000 91.330 ? 168 MET A SD  1 
ATOM 1297 C CE  ? MET A 1 168 ?  11.819 -12.482  -1.386 1.000 91.330 ? 168 MET A CE  1 
ATOM 1298 N N   ? GLU A 1 169 ?  16.013 -12.406  -5.309 1.000 92.060 ? 169 GLU A N   1 
ATOM 1299 C CA  ? GLU A 1 169 ?  17.250 -11.987  -5.961 1.000 92.060 ? 169 GLU A CA  1 
ATOM 1300 C C   ? GLU A 1 169 ?  17.433 -10.475  -5.880 1.000 92.060 ? 169 GLU A C   1 
ATOM 1301 C CB  ? GLU A 1 169 ?  17.268 -12.442  -7.423 1.000 92.060 ? 169 GLU A CB  1 
ATOM 1302 O O   ? GLU A 1 169 ?  18.526  -9.962  -6.127 1.000 92.060 ? 169 GLU A O   1 
ATOM 1303 C CG  ? GLU A 1 169 ?  17.358 -13.951  -7.596 1.000 92.060 ? 169 GLU A CG  1 
ATOM 1304 C CD  ? GLU A 1 169 ?  16.007 -14.645  -7.522 1.000 92.060 ? 169 GLU A CD  1 
ATOM 1305 O OE1 ? GLU A 1 169 ?  15.969 -15.896  -7.491 1.000 92.060 ? 169 GLU A OE1 1 
ATOM 1306 O OE2 ? GLU A 1 169 ?  14.979 -13.932  -7.496 1.000 92.060 ? 169 GLU A OE2 1 
ATOM 1307 N N   ? GLY A 1 170 ?  16.327  -9.781  -5.481 1.000 91.190 ? 170 GLY A N   1 
ATOM 1308 C CA  ? GLY A 1 170 ?  16.365  -8.329  -5.402 1.000 91.190 ? 170 GLY A CA  1 
ATOM 1309 C C   ? GLY A 1 170 ?  16.009  -7.650  -6.711 1.000 91.190 ? 170 GLY A C   1 
ATOM 1310 O O   ? GLY A 1 170 ?  15.660  -8.317  -7.687 1.000 91.190 ? 170 GLY A O   1 
ATOM 1311 N N   ? GLY A 1 171 ?  15.925  -6.312  -6.645 1.000 87.820 ? 171 GLY A N   1 
ATOM 1312 C CA  ? GLY A 1 171 ?  15.741  -5.594  -7.897 1.000 87.820 ? 171 GLY A CA  1 
ATOM 1313 C C   ? GLY A 1 171 ?  14.291  -5.254  -8.183 1.000 87.820 ? 171 GLY A C   1 
ATOM 1314 O O   ? GLY A 1 171 ?  13.998  -4.480  -9.097 1.000 87.820 ? 171 GLY A O   1 
ATOM 1315 N N   ? LYS A 1 172 ?  13.445  -5.843  -7.395 1.000 88.670 ? 172 LYS A N   1 
ATOM 1316 C CA  ? LYS A 1 172 ?  12.023  -5.533  -7.505 1.000 88.670 ? 172 LYS A CA  1 
ATOM 1317 C C   ? LYS A 1 172 ?  11.387  -5.370  -6.128 1.000 88.670 ? 172 LYS A C   1 
ATOM 1318 C CB  ? LYS A 1 172 ?  11.295  -6.624  -8.293 1.000 88.670 ? 172 LYS A CB  1 
ATOM 1319 O O   ? LYS A 1 172 ?  11.539  -6.234  -5.262 1.000 88.670 ? 172 LYS A O   1 
ATOM 1320 C CG  ? LYS A 1 172 ?  11.782  -6.782  -9.726 1.000 88.670 ? 172 LYS A CG  1 
ATOM 1321 C CD  ? LYS A 1 172 ?  10.972  -7.830 -10.478 1.000 88.670 ? 172 LYS A CD  1 
ATOM 1322 C CE  ? LYS A 1 172 ?  11.458  -7.988 -11.913 1.000 88.670 ? 172 LYS A CE  1 
ATOM 1323 N NZ  ? LYS A 1 172 ?  10.622  -8.963 -12.676 1.000 88.670 ? 172 LYS A NZ  1 
ATOM 1324 N N   ? ASP A 1 173 ?  10.526  -4.318  -5.928 1.000 89.430 ? 173 ASP A N   1 
ATOM 1325 C CA  ? ASP A 1 173 ?   9.949  -4.057  -4.612 1.000 89.430 ? 173 ASP A CA  1 
ATOM 1326 C C   ? ASP A 1 173 ?   8.994  -2.866  -4.658 1.000 89.430 ? 173 ASP A C   1 
ATOM 1327 C CB  ? ASP A 1 173 ?  11.053  -3.807  -3.583 1.000 89.430 ? 173 ASP A CB  1 
ATOM 1328 O O   ? ASP A 1 173 ?   8.961  -2.128  -5.645 1.000 89.430 ? 173 ASP A O   1 
ATOM 1329 C CG  ? ASP A 1 173 ?  10.614  -4.103  -2.159 1.000 89.430 ? 173 ASP A CG  1 
ATOM 1330 O OD1 ? ASP A 1 173 ?   9.453  -4.517  -1.952 1.000 89.430 ? 173 ASP A OD1 1 
ATOM 1331 O OD2 ? ASP A 1 173 ?  11.436  -3.918  -1.236 1.000 89.430 ? 173 ASP A OD2 1 
ATOM 1332 N N   ? SER A 1 174 ?   8.020  -2.817  -3.666 1.000 89.260 ? 174 SER A N   1 
ATOM 1333 C CA  ? SER A 1 174 ?   7.335  -1.556  -3.398 1.000 89.260 ? 174 SER A CA  1 
ATOM 1334 C C   ? SER A 1 174 ?   8.240  -0.584  -2.649 1.000 89.260 ? 174 SER A C   1 
ATOM 1335 C CB  ? SER A 1 174 ?   6.058  -1.800  -2.595 1.000 89.260 ? 174 SER A CB  1 
ATOM 1336 O O   ? SER A 1 174 ?   9.133  -1.003  -1.910 1.000 89.260 ? 174 SER A O   1 
ATOM 1337 O OG  ? SER A 1 174 ?   6.359  -2.360  -1.328 1.000 89.260 ? 174 SER A OG  1 
ATOM 1338 N N   ? CYS A 1 175 ?   8.016   0.661  -2.881 1.000 90.960 ? 175 CYS A N   1 
ATOM 1339 C CA  ? CYS A 1 175 ?   8.887   1.654  -2.261 1.000 90.960 ? 175 CYS A CA  1 
ATOM 1340 C C   ? CYS A 1 175 ?   8.093   2.879  -1.825 1.000 90.960 ? 175 CYS A C   1 
ATOM 1341 C CB  ? CYS A 1 175 ?   9.997   2.070  -3.225 1.000 90.960 ? 175 CYS A CB  1 
ATOM 1342 O O   ? CYS A 1 175 ?   6.861   2.856  -1.819 1.000 90.960 ? 175 CYS A O   1 
ATOM 1343 S SG  ? CYS A 1 175 ?  11.476   2.701  -2.403 1.000 90.960 ? 175 CYS A SG  1 
ATOM 1344 N N   ? GLN A 1 176 ?   8.864   3.978  -1.420 1.000 89.240 ? 176 GLN A N   1 
ATOM 1345 C CA  ? GLN A 1 176 ?   8.253   5.173  -0.846 1.000 89.240 ? 176 GLN A CA  1 
ATOM 1346 C C   ? GLN A 1 176 ?   7.188   5.747  -1.776 1.000 89.240 ? 176 GLN A C   1 
ATOM 1347 C CB  ? GLN A 1 176 ?   9.317   6.230  -0.549 1.000 89.240 ? 176 GLN A CB  1 
ATOM 1348 O O   ? GLN A 1 176 ?   7.415   5.881  -2.980 1.000 89.240 ? 176 GLN A O   1 
ATOM 1349 C CG  ? GLN A 1 176 ?  10.202   5.894   0.644 1.000 89.240 ? 176 GLN A CG  1 
ATOM 1350 C CD  ? GLN A 1 176 ?  11.205   4.797   0.340 1.000 89.240 ? 176 GLN A CD  1 
ATOM 1351 N NE2 ? GLN A 1 176 ?  11.536   4.001   1.350 1.000 89.240 ? 176 GLN A NE2 1 
ATOM 1352 O OE1 ? GLN A 1 176 ?  11.678   4.667  -0.794 1.000 89.240 ? 176 GLN A OE1 1 
ATOM 1353 N N   ? GLY A 1 177 ?   6.036   6.090  -1.111 1.000 86.590 ? 177 GLY A N   1 
ATOM 1354 C CA  ? GLY A 1 177 ?   4.939   6.646  -1.886 1.000 86.590 ? 177 GLY A CA  1 
ATOM 1355 C C   ? GLY A 1 177 ?   3.889   5.615  -2.258 1.000 86.590 ? 177 GLY A C   1 
ATOM 1356 O O   ? GLY A 1 177 ?   2.744   5.966  -2.550 1.000 86.590 ? 177 GLY A O   1 
ATOM 1357 N N   ? ASP A 1 178 ?   4.156   4.343  -2.139 1.000 93.160 ? 178 ASP A N   1 
ATOM 1358 C CA  ? ASP A 1 178 ?   3.225   3.268  -2.467 1.000 93.160 ? 178 ASP A CA  1 
ATOM 1359 C C   ? ASP A 1 178 ?   2.451   2.815  -1.231 1.000 93.160 ? 178 ASP A C   1 
ATOM 1360 C CB  ? ASP A 1 178 ?   3.970   2.082  -3.084 1.000 93.160 ? 178 ASP A CB  1 
ATOM 1361 O O   ? ASP A 1 178 ?   1.683   1.852  -1.291 1.000 93.160 ? 178 ASP A O   1 
ATOM 1362 C CG  ? ASP A 1 178 ?   4.481   2.368  -4.485 1.000 93.160 ? 178 ASP A CG  1 
ATOM 1363 O OD1 ? ASP A 1 178 ?   3.828   3.131  -5.230 1.000 93.160 ? 178 ASP A OD1 1 
ATOM 1364 O OD2 ? ASP A 1 178 ?   5.546   1.823  -4.850 1.000 93.160 ? 178 ASP A OD2 1 
ATOM 1365 N N   ? SER A 1 179 ?   2.886   3.429  -0.086 1.000 95.680 ? 179 SER A N   1 
ATOM 1366 C CA  ? SER A 1 179 ?   2.176   3.093   1.145 1.000 95.680 ? 179 SER A CA  1 
ATOM 1367 C C   ? SER A 1 179 ?   0.667   3.086   0.928 1.000 95.680 ? 179 SER A C   1 
ATOM 1368 C CB  ? SER A 1 179 ?   2.536   4.078   2.257 1.000 95.680 ? 179 SER A CB  1 
ATOM 1369 O O   ? SER A 1 179 ?   0.120   4.000   0.306 1.000 95.680 ? 179 SER A O   1 
ATOM 1370 O OG  ? SER A 1 179 ?   3.894   3.936   2.636 1.000 95.680 ? 179 SER A OG  1 
ATOM 1371 N N   ? GLY A 1 180 ?   0.099   1.864   1.429 1.000 96.800 ? 180 GLY A N   1 
ATOM 1372 C CA  ? GLY A 1 180 ?  -1.352   1.805   1.343 1.000 96.800 ? 180 GLY A CA  1 
ATOM 1373 C C   ? GLY A 1 180 ?  -1.849   1.198   0.045 1.000 96.800 ? 180 GLY A C   1 
ATOM 1374 O O   ? GLY A 1 180 ?  -3.024   0.841  -0.069 1.000 96.800 ? 180 GLY A O   1 
ATOM 1375 N N   ? GLY A 1 181 ?  -0.973   1.104  -0.913 1.000 96.400 ? 181 GLY A N   1 
ATOM 1376 C CA  ? GLY A 1 181 ?  -1.292   0.462  -2.178 1.000 96.400 ? 181 GLY A CA  1 
ATOM 1377 C C   ? GLY A 1 181 ?  -1.520  -1.032  -2.049 1.000 96.400 ? 181 GLY A C   1 
ATOM 1378 O O   ? GLY A 1 181 ?  -1.102  -1.646  -1.065 1.000 96.400 ? 181 GLY A O   1 
ATOM 1379 N N   ? PRO A 1 182 ?  -2.091  -1.689  -3.133 1.000 97.230 ? 182 PRO A N   1 
ATOM 1380 C CA  ? PRO A 1 182 ?  -2.560  -3.072  -3.028 1.000 97.230 ? 182 PRO A CA  1 
ATOM 1381 C C   ? PRO A 1 182 ?  -1.489  -4.089  -3.419 1.000 97.230 ? 182 PRO A C   1 
ATOM 1382 C CB  ? PRO A 1 182 ?  -3.740  -3.120  -4.002 1.000 97.230 ? 182 PRO A CB  1 
ATOM 1383 O O   ? PRO A 1 182 ?  -0.727  -3.857  -4.361 1.000 97.230 ? 182 PRO A O   1 
ATOM 1384 C CG  ? PRO A 1 182 ?  -3.398  -2.128  -5.066 1.000 97.230 ? 182 PRO A CG  1 
ATOM 1385 C CD  ? PRO A 1 182 ?  -2.682  -0.972  -4.428 1.000 97.230 ? 182 PRO A CD  1 
ATOM 1386 N N   ? LEU A 1 183 ?  -1.321  -5.156  -2.664 1.000 97.300 ? 183 LEU A N   1 
ATOM 1387 C CA  ? LEU A 1 183 ?  -0.738  -6.431  -3.068 1.000 97.300 ? 183 LEU A CA  1 
ATOM 1388 C C   ? LEU A 1 183 ?  -1.821  -7.410  -3.509 1.000 97.300 ? 183 LEU A C   1 
ATOM 1389 C CB  ? LEU A 1 183 ?   0.076  -7.035  -1.921 1.000 97.300 ? 183 LEU A CB  1 
ATOM 1390 O O   ? LEU A 1 183 ?  -2.531  -7.974  -2.673 1.000 97.300 ? 183 LEU A O   1 
ATOM 1391 C CG  ? LEU A 1 183 ?   0.863  -8.306  -2.244 1.000 97.300 ? 183 LEU A CG  1 
ATOM 1392 C CD1 ? LEU A 1 183 ?   2.157  -7.957  -2.971 1.000 97.300 ? 183 LEU A CD1 1 
ATOM 1393 C CD2 ? LEU A 1 183 ?   1.155  -9.093  -0.971 1.000 97.300 ? 183 LEU A CD2 1 
ATOM 1394 N N   ? VAL A 1 184 ?  -1.940  -7.619  -4.823 1.000 97.170 ? 184 VAL A N   1 
ATOM 1395 C CA  ? VAL A 1 184 ?  -3.041  -8.383  -5.401 1.000 97.170 ? 184 VAL A CA  1 
ATOM 1396 C C   ? VAL A 1 184 ?  -2.535  -9.745  -5.869 1.000 97.170 ? 184 VAL A C   1 
ATOM 1397 C CB  ? VAL A 1 184 ?  -3.701  -7.627  -6.576 1.000 97.170 ? 184 VAL A CB  1 
ATOM 1398 O O   ? VAL A 1 184 ?  -1.617  -9.825  -6.688 1.000 97.170 ? 184 VAL A O   1 
ATOM 1399 C CG1 ? VAL A 1 184 ?  -4.789  -8.481  -7.224 1.000 97.170 ? 184 VAL A CG1 1 
ATOM 1400 C CG2 ? VAL A 1 184 ?  -4.277  -6.295  -6.097 1.000 97.170 ? 184 VAL A CG2 1 
ATOM 1401 N N   ? CYS A 1 185 ?  -3.121 -10.790  -5.342 1.000 95.570 ? 185 CYS A N   1 
ATOM 1402 C CA  ? CYS A 1 185 ?  -2.881 -12.183  -5.702 1.000 95.570 ? 185 CYS A CA  1 
ATOM 1403 C C   ? CYS A 1 185 ?  -4.178 -12.874  -6.106 1.000 95.570 ? 185 CYS A C   1 
ATOM 1404 C CB  ? CYS A 1 185 ?  -2.234 -12.933  -4.539 1.000 95.570 ? 185 CYS A CB  1 
ATOM 1405 O O   ? CYS A 1 185 ?  -5.180 -12.786  -5.394 1.000 95.570 ? 185 CYS A O   1 
ATOM 1406 S SG  ? CYS A 1 185 ?  -0.837 -12.061  -3.797 1.000 95.570 ? 185 CYS A SG  1 
ATOM 1407 N N   ? ASN A 1 186 ?  -4.166 -13.518  -7.335 1.000 93.140 ? 186 ASN A N   1 
ATOM 1408 C CA  ? ASN A 1 186 ?  -5.357 -14.221  -7.800 1.000 93.140 ? 186 ASN A CA  1 
ATOM 1409 C C   ? ASN A 1 186 ?  -6.583 -13.313  -7.789 1.000 93.140 ? 186 ASN A C   1 
ATOM 1410 C CB  ? ASN A 1 186 ?  -5.611 -15.467  -6.949 1.000 93.140 ? 186 ASN A CB  1 
ATOM 1411 O O   ? ASN A 1 186 ?  -7.648 -13.707  -7.311 1.000 93.140 ? 186 ASN A O   1 
ATOM 1412 C CG  ? ASN A 1 186 ?  -4.478 -16.471  -7.031 1.000 93.140 ? 186 ASN A CG  1 
ATOM 1413 N ND2 ? ASN A 1 186 ?  -4.137 -17.074  -5.899 1.000 93.140 ? 186 ASN A ND2 1 
ATOM 1414 O OD1 ? ASN A 1 186 ?  -3.913 -16.702  -8.104 1.000 93.140 ? 186 ASN A OD1 1 
ATOM 1415 N N   ? SER A 1 187 ?  -6.422 -12.027  -8.138 1.000 93.420 ? 187 SER A N   1 
ATOM 1416 C CA  ? SER A 1 187 ?  -7.484 -11.049  -8.352 1.000 93.420 ? 187 SER A CA  1 
ATOM 1417 C C   ? SER A 1 187 ?  -8.114 -10.620  -7.031 1.000 93.420 ? 187 SER A C   1 
ATOM 1418 C CB  ? SER A 1 187 ?  -8.559 -11.619  -9.278 1.000 93.420 ? 187 SER A CB  1 
ATOM 1419 O O   ? SER A 1 187 ?  -9.293 -10.263  -6.987 1.000 93.420 ? 187 SER A O   1 
ATOM 1420 O OG  ? SER A 1 187 ?  -8.022 -11.902 -10.559 1.000 93.420 ? 187 SER A OG  1 
ATOM 1421 N N   ? MET A 1 188 ?  -7.440 -10.793  -5.948 1.000 96.080 ? 188 MET A N   1 
ATOM 1422 C CA  ? MET A 1 188 ?  -7.862 -10.345  -4.624 1.000 96.080 ? 188 MET A CA  1 
ATOM 1423 C C   ? MET A 1 188 ?  -6.747  -9.569  -3.931 1.000 96.080 ? 188 MET A C   1 
ATOM 1424 C CB  ? MET A 1 188 ?  -8.284 -11.536  -3.762 1.000 96.080 ? 188 MET A CB  1 
ATOM 1425 O O   ? MET A 1 188 ?  -5.566  -9.850  -4.142 1.000 96.080 ? 188 MET A O   1 
ATOM 1426 C CG  ? MET A 1 188 ?  -9.452 -12.323  -4.334 1.000 96.080 ? 188 MET A CG  1 
ATOM 1427 S SD  ? MET A 1 188 ?  -9.955 -13.719  -3.254 1.000 96.080 ? 188 MET A SD  1 
ATOM 1428 C CE  ? MET A 1 188 ? -11.398 -14.328  -4.171 1.000 96.080 ? 188 MET A CE  1 
ATOM 1429 N N   ? VAL A 1 189 ?  -7.142  -8.668  -3.078 1.000 97.050 ? 189 VAL A N   1 
ATOM 1430 C CA  ? VAL A 1 189 ?  -6.149  -7.958  -2.278 1.000 97.050 ? 189 VAL A CA  1 
ATOM 1431 C C   ? VAL A 1 189 ?  -5.801  -8.780  -1.039 1.000 97.050 ? 189 VAL A C   1 
ATOM 1432 C CB  ? VAL A 1 189 ?  -6.651  -6.556  -1.864 1.000 97.050 ? 189 VAL A CB  1 
ATOM 1433 O O   ? VAL A 1 189 ?  -6.681  -9.121  -0.245 1.000 97.050 ? 189 VAL A O   1 
ATOM 1434 C CG1 ? VAL A 1 189 ?  -7.891  -6.666  -0.979 1.000 97.050 ? 189 VAL A CG1 1 
ATOM 1435 C CG2 ? VAL A 1 189 ?  -5.545  -5.785  -1.146 1.000 97.050 ? 189 VAL A CG2 1 
ATOM 1436 N N   ? HIS A 1 190 ?  -4.485  -9.162  -0.917 1.000 96.900 ? 190 HIS A N   1 
ATOM 1437 C CA  ? HIS A 1 190 ?  -3.993  -9.973   0.191 1.000 96.900 ? 190 HIS A CA  1 
ATOM 1438 C C   ? HIS A 1 190 ?  -3.135  -9.145   1.141 1.000 96.900 ? 190 HIS A C   1 
ATOM 1439 C CB  ? HIS A 1 190 ?  -3.194 -11.168  -0.334 1.000 96.900 ? 190 HIS A CB  1 
ATOM 1440 O O   ? HIS A 1 190 ?  -2.896  -9.550   2.281 1.000 96.900 ? 190 HIS A O   1 
ATOM 1441 C CG  ? HIS A 1 190 ?  -4.048 -12.317  -0.767 1.000 96.900 ? 190 HIS A CG  1 
ATOM 1442 C CD2 ? HIS A 1 190 ?  -4.732 -12.533  -1.916 1.000 96.900 ? 190 HIS A CD2 1 
ATOM 1443 N ND1 ? HIS A 1 190 ?  -4.275 -13.418   0.030 1.000 96.900 ? 190 HIS A ND1 1 
ATOM 1444 C CE1 ? HIS A 1 190 ?  -5.063 -14.264  -0.612 1.000 96.900 ? 190 HIS A CE1 1 
ATOM 1445 N NE2 ? HIS A 1 190 ?  -5.354 -13.750  -1.795 1.000 96.900 ? 190 HIS A NE2 1 
ATOM 1446 N N   ? GLY A 1 191 ?  -2.780  -7.971   0.705 1.000 96.570 ? 191 GLY A N   1 
ATOM 1447 C CA  ? GLY A 1 191 ?  -1.928  -7.117   1.518 1.000 96.570 ? 191 GLY A CA  1 
ATOM 1448 C C   ? GLY A 1 191 ?  -2.038  -5.647   1.158 1.000 96.570 ? 191 GLY A C   1 
ATOM 1449 O O   ? GLY A 1 191 ?  -2.422  -5.304   0.038 1.000 96.570 ? 191 GLY A O   1 
ATOM 1450 N N   ? ILE A 1 192 ?  -1.647  -4.824   2.162 1.000 97.900 ? 192 ILE A N   1 
ATOM 1451 C CA  ? ILE A 1 192 ?  -1.489  -3.385   1.981 1.000 97.900 ? 192 ILE A CA  1 
ATOM 1452 C C   ? ILE A 1 192 ?  -0.030  -2.993   2.207 1.000 97.900 ? 192 ILE A C   1 
ATOM 1453 C CB  ? ILE A 1 192 ?  -2.411  -2.591   2.933 1.000 97.900 ? 192 ILE A CB  1 
ATOM 1454 O O   ? ILE A 1 192 ?   0.581  -3.398   3.198 1.000 97.900 ? 192 ILE A O   1 
ATOM 1455 C CG1 ? ILE A 1 192 ?  -3.879  -2.953   2.680 1.000 97.900 ? 192 ILE A CG1 1 
ATOM 1456 C CG2 ? ILE A 1 192 ?  -2.183  -1.085   2.775 1.000 97.900 ? 192 ILE A CG2 1 
ATOM 1457 C CD1 ? ILE A 1 192 ?  -4.377  -2.582   1.290 1.000 97.900 ? 192 ILE A CD1 1 
ATOM 1458 N N   ? THR A 1 193 ?   0.455  -2.292   1.180 1.000 97.510 ? 193 THR A N   1 
ATOM 1459 C CA  ? THR A 1 193 ?   1.840  -1.852   1.310 1.000 97.510 ? 193 THR A CA  1 
ATOM 1460 C C   ? THR A 1 193 ?   2.045  -1.091   2.617 1.000 97.510 ? 193 THR A C   1 
ATOM 1461 C CB  ? THR A 1 193 ?   2.257  -0.964   0.124 1.000 97.510 ? 193 THR A CB  1 
ATOM 1462 O O   ? THR A 1 193 ?   1.372  -0.089   2.870 1.000 97.510 ? 193 THR A O   1 
ATOM 1463 C CG2 ? THR A 1 193 ?   3.725  -0.563   0.227 1.000 97.510 ? 193 THR A CG2 1 
ATOM 1464 O OG1 ? THR A 1 193 ?   2.055  -1.683  -1.099 1.000 97.510 ? 193 THR A OG1 1 
ATOM 1465 N N   ? SER A 1 194 ?   3.013  -1.520   3.440 1.000 97.020 ? 194 SER A N   1 
ATOM 1466 C CA  ? SER A 1 194 ?   3.197  -0.972   4.780 1.000 97.020 ? 194 SER A CA  1 
ATOM 1467 C C   ? SER A 1 194 ?   4.594  -0.383   4.949 1.000 97.020 ? 194 SER A C   1 
ATOM 1468 C CB  ? SER A 1 194 ?   2.958  -2.049   5.838 1.000 97.020 ? 194 SER A CB  1 
ATOM 1469 O O   ? SER A 1 194 ?   4.752   0.835   5.051 1.000 97.020 ? 194 SER A O   1 
ATOM 1470 O OG  ? SER A 1 194 ?   2.940  -1.483   7.137 1.000 97.020 ? 194 SER A OG  1 
ATOM 1471 N N   ? TRP A 1 195 ?   5.623  -1.231   4.974 1.000 95.360 ? 195 TRP A N   1 
ATOM 1472 C CA  ? TRP A 1 195 ?   6.986  -0.757   5.190 1.000 95.360 ? 195 TRP A CA  1 
ATOM 1473 C C   ? TRP A 1 195 ?   8.000  -1.705   4.558 1.000 95.360 ? 195 TRP A C   1 
ATOM 1474 C CB  ? TRP A 1 195 ?   7.273  -0.607   6.687 1.000 95.360 ? 195 TRP A CB  1 
ATOM 1475 O O   ? TRP A 1 195 ?   7.635  -2.775   4.065 1.000 95.360 ? 195 TRP A O   1 
ATOM 1476 C CG  ? TRP A 1 195 ?   7.188  -1.893   7.455 1.000 95.360 ? 195 TRP A CG  1 
ATOM 1477 C CD1 ? TRP A 1 195 ?   6.061  -2.477   7.962 1.000 95.360 ? 195 TRP A CD1 1 
ATOM 1478 C CD2 ? TRP A 1 195 ?   8.278  -2.751   7.806 1.000 95.360 ? 195 TRP A CD2 1 
ATOM 1479 C CE2 ? TRP A 1 195 ?   7.737  -3.839   8.527 1.000 95.360 ? 195 TRP A CE2 1 
ATOM 1480 C CE3 ? TRP A 1 195 ?   9.660  -2.706   7.581 1.000 95.360 ? 195 TRP A CE3 1 
ATOM 1481 N NE1 ? TRP A 1 195 ?   6.384  -3.648   8.607 1.000 95.360 ? 195 TRP A NE1 1 
ATOM 1482 C CH2 ? TRP A 1 195 ?   9.881  -4.805   8.790 1.000 95.360 ? 195 TRP A CH2 1 
ATOM 1483 C CZ2 ? TRP A 1 195 ?   8.532  -4.874   9.024 1.000 95.360 ? 195 TRP A CZ2 1 
ATOM 1484 C CZ3 ? TRP A 1 195 ?  10.450  -3.737   8.077 1.000 95.360 ? 195 TRP A CZ3 1 
ATOM 1485 N N   ? GLY A 1 196 ?   9.196  -1.309   4.463 1.000 91.610 ? 196 GLY A N   1 
ATOM 1486 C CA  ? GLY A 1 196 ?  10.293  -2.116   3.954 1.000 91.610 ? 196 GLY A CA  1 
ATOM 1487 C C   ? GLY A 1 196 ?  11.653  -1.478   4.170 1.000 91.610 ? 196 GLY A C   1 
ATOM 1488 O O   ? GLY A 1 196 ?  11.763  -0.453   4.845 1.000 91.610 ? 196 GLY A O   1 
ATOM 1489 N N   ? ASN A 1 197 ?  12.725  -2.074   3.598 1.000 88.640 ? 197 ASN A N   1 
ATOM 1490 C CA  ? ASN A 1 197 ?  14.100  -1.622   3.782 1.000 88.640 ? 197 ASN A CA  1 
ATOM 1491 C C   ? ASN A 1 197 ?  14.403  -0.389   2.935 1.000 88.640 ? 197 ASN A C   1 
ATOM 1492 C CB  ? ASN A 1 197 ?  15.084  -2.747   3.452 1.000 88.640 ? 197 ASN A CB  1 
ATOM 1493 O O   ? ASN A 1 197 ?  13.823  -0.209   1.863 1.000 88.640 ? 197 ASN A O   1 
ATOM 1494 C CG  ? ASN A 1 197 ?  15.168  -3.790   4.550 1.000 88.640 ? 197 ASN A CG  1 
ATOM 1495 N ND2 ? ASN A 1 197 ?  16.363  -3.978   5.098 1.000 88.640 ? 197 ASN A ND2 1 
ATOM 1496 O OD1 ? ASN A 1 197 ?  14.168  -4.421   4.901 1.000 88.640 ? 197 ASN A OD1 1 
ATOM 1497 N N   ? THR A 1 198 ?  15.346   0.475   3.268 1.000 87.460 ? 198 THR A N   1 
ATOM 1498 C CA  ? THR A 1 198 ?  15.973   1.554   2.512 1.000 87.460 ? 198 THR A CA  1 
ATOM 1499 C C   ? THR A 1 198 ?  17.483   1.348   2.427 1.000 87.460 ? 198 THR A C   1 
ATOM 1500 C CB  ? THR A 1 198 ?  15.674   2.926   3.143 1.000 87.460 ? 198 THR A CB  1 
ATOM 1501 O O   ? THR A 1 198 ?  18.157   1.229   3.452 1.000 87.460 ? 198 THR A O   1 
ATOM 1502 C CG2 ? THR A 1 198 ?  16.216   4.059   2.279 1.000 87.460 ? 198 THR A CG2 1 
ATOM 1503 O OG1 ? THR A 1 198 ?  14.256   3.082   3.282 1.000 87.460 ? 198 THR A OG1 1 
ATOM 1504 N N   ? PRO A 1 199 ?  17.907   1.184   1.226 1.000 90.120 ? 199 PRO A N   1 
ATOM 1505 C CA  ? PRO A 1 199 ?  17.313   1.231  -0.112 1.000 90.120 ? 199 PRO A CA  1 
ATOM 1506 C C   ? PRO A 1 199 ?  16.366   0.063  -0.378 1.000 90.120 ? 199 PRO A C   1 
ATOM 1507 C CB  ? PRO A 1 199 ?  18.529   1.170  -1.040 1.000 90.120 ? 199 PRO A CB  1 
ATOM 1508 O O   ? PRO A 1 199 ?  16.525  -1.011   0.207 1.000 90.120 ? 199 PRO A O   1 
ATOM 1509 C CG  ? PRO A 1 199 ?  19.565   0.422  -0.264 1.000 90.120 ? 199 PRO A CG  1 
ATOM 1510 C CD  ? PRO A 1 199 ?  19.357   0.697   1.198 1.000 90.120 ? 199 PRO A CD  1 
ATOM 1511 N N   ? CYS A 1 200 ?  15.219   0.305  -1.151 1.000 91.430 ? 200 CYS A N   1 
ATOM 1512 C CA  ? CYS A 1 200 ?  14.280  -0.736  -1.554 1.000 91.430 ? 200 CYS A CA  1 
ATOM 1513 C C   ? CYS A 1 200 ?  14.907  -1.667  -2.585 1.000 91.430 ? 200 CYS A C   1 
ATOM 1514 C CB  ? CYS A 1 200 ?  13.004  -0.116  -2.123 1.000 91.430 ? 200 CYS A CB  1 
ATOM 1515 O O   ? CYS A 1 200 ?  15.857  -1.289  -3.273 1.000 91.430 ? 200 CYS A O   1 
ATOM 1516 S SG  ? CYS A 1 200 ?  12.204   1.056  -1.005 1.000 91.430 ? 200 CYS A SG  1 
ATOM 1517 N N   ? GLY A 1 201 ?  14.427  -2.913  -2.684 1.000 89.050 ? 201 GLY A N   1 
ATOM 1518 C CA  ? GLY A 1 201 ?  14.846  -3.822  -3.740 1.000 89.050 ? 201 GLY A CA  1 
ATOM 1519 C C   ? GLY A 1 201 ?  16.142  -4.545  -3.426 1.000 89.050 ? 201 GLY A C   1 
ATOM 1520 O O   ? GLY A 1 201 ?  16.894  -4.905  -4.334 1.000 89.050 ? 201 GLY A O   1 
ATOM 1521 N N   ? VAL A 1 202 ?  16.427  -4.630  -2.095 1.000 91.930 ? 202 VAL A N   1 
ATOM 1522 C CA  ? VAL A 1 202 ?  17.608  -5.329  -1.598 1.000 91.930 ? 202 VAL A CA  1 
ATOM 1523 C C   ? VAL A 1 202 ?  17.367  -6.836  -1.624 1.000 91.930 ? 202 VAL A C   1 
ATOM 1524 C CB  ? VAL A 1 202 ?  17.978  -4.873  -0.169 1.000 91.930 ? 202 VAL A CB  1 
ATOM 1525 O O   ? VAL A 1 202 ?  16.273  -7.302  -1.296 1.000 91.930 ? 202 VAL A O   1 
ATOM 1526 C CG1 ? VAL A 1 202 ?  19.181  -5.656   0.354 1.000 91.930 ? 202 VAL A CG1 1 
ATOM 1527 C CG2 ? VAL A 1 202 ?  18.262  -3.372  -0.145 1.000 91.930 ? 202 VAL A CG2 1 
ATOM 1528 N N   ? ALA A 1 203 ?  18.423  -7.565  -2.100 1.000 92.960 ? 203 ALA A N   1 
ATOM 1529 C CA  ? ALA A 1 203 ?  18.315  -9.022  -2.122 1.000 92.960 ? 203 ALA A CA  1 
ATOM 1530 C C   ? ALA A 1 203 ?  17.964  -9.567  -0.741 1.000 92.960 ? 203 ALA A C   1 
ATOM 1531 C CB  ? ALA A 1 203 ?  19.616  -9.644  -2.622 1.000 92.960 ? 203 ALA A CB  1 
ATOM 1532 O O   ? ALA A 1 203 ?  18.465  -9.074   0.273 1.000 92.960 ? 203 ALA A O   1 
ATOM 1533 N N   ? ASN A 1 204 ?  17.072 -10.553  -0.710 1.000 92.610 ? 204 ASN A N   1 
ATOM 1534 C CA  ? ASN A 1 204 ?  16.674 -11.297   0.481 1.000 92.610 ? 204 ASN A CA  1 
ATOM 1535 C C   ? ASN A 1 204 ?  15.983 -10.395   1.499 1.000 92.610 ? 204 ASN A C   1 
ATOM 1536 C CB  ? ASN A 1 204 ?  17.886 -11.982   1.115 1.000 92.610 ? 204 ASN A CB  1 
ATOM 1537 O O   ? ASN A 1 204 ?  15.976 -10.693   2.695 1.000 92.610 ? 204 ASN A O   1 
ATOM 1538 C CG  ? ASN A 1 204 ?  18.459 -13.081   0.241 1.000 92.610 ? 204 ASN A CG  1 
ATOM 1539 N ND2 ? ASN A 1 204 ?  19.781 -13.115   0.122 1.000 92.610 ? 204 ASN A ND2 1 
ATOM 1540 O OD1 ? ASN A 1 204 ?  17.720 -13.891  -0.324 1.000 92.610 ? 204 ASN A OD1 1 
ATOM 1541 N N   ? LYS A 1 205 ?  15.552  -9.212   1.032 1.000 93.720 ? 205 LYS A N   1 
ATOM 1542 C CA  ? LYS A 1 205 ?  14.794  -8.287   1.869 1.000 93.720 ? 205 LYS A CA  1 
ATOM 1543 C C   ? LYS A 1 205 ?  13.476  -7.899   1.205 1.000 93.720 ? 205 LYS A C   1 
ATOM 1544 C CB  ? LYS A 1 205 ?  15.618  -7.034   2.168 1.000 93.720 ? 205 LYS A CB  1 
ATOM 1545 O O   ? LYS A 1 205 ?  13.416  -6.920   0.458 1.000 93.720 ? 205 LYS A O   1 
ATOM 1546 C CG  ? LYS A 1 205 ?  16.870  -7.299   2.993 1.000 93.720 ? 205 LYS A CG  1 
ATOM 1547 C CD  ? LYS A 1 205 ?  16.526  -7.628   4.440 1.000 93.720 ? 205 LYS A CD  1 
ATOM 1548 C CE  ? LYS A 1 205 ?  17.774  -7.696   5.310 1.000 93.720 ? 205 LYS A CE  1 
ATOM 1549 N NZ  ? LYS A 1 205 ?  17.443  -8.027   6.728 1.000 93.720 ? 205 LYS A NZ  1 
ATOM 1550 N N   ? PRO A 1 206 ?  12.444  -8.738   1.342 1.000 95.210 ? 206 PRO A N   1 
ATOM 1551 C CA  ? PRO A 1 206 ?  11.159  -8.434   0.708 1.000 95.210 ? 206 PRO A CA  1 
ATOM 1552 C C   ? PRO A 1 206 ?  10.462  -7.229   1.337 1.000 95.210 ? 206 PRO A C   1 
ATOM 1553 C CB  ? PRO A 1 206 ?  10.346  -9.712   0.929 1.000 95.210 ? 206 PRO A CB  1 
ATOM 1554 O O   ? PRO A 1 206 ?  10.858  -6.774   2.413 1.000 95.210 ? 206 PRO A O   1 
ATOM 1555 C CG  ? PRO A 1 206 ?  10.879 -10.289   2.201 1.000 95.210 ? 206 PRO A CG  1 
ATOM 1556 C CD  ? PRO A 1 206 ?  12.351  -9.999   2.276 1.000 95.210 ? 206 PRO A CD  1 
ATOM 1557 N N   ? GLY A 1 207 ?   9.466  -6.653   0.636 1.000 95.600 ? 207 GLY A N   1 
ATOM 1558 C CA  ? GLY A 1 207 ?   8.574  -5.665   1.223 1.000 95.600 ? 207 GLY A CA  1 
ATOM 1559 C C   ? GLY A 1 207 ?   7.628  -6.252   2.253 1.000 95.600 ? 207 GLY A C   1 
ATOM 1560 O O   ? GLY A 1 207 ?   7.327  -7.447   2.218 1.000 95.600 ? 207 GLY A O   1 
ATOM 1561 N N   ? ILE A 1 208 ?   7.197  -5.357   3.132 1.000 96.830 ? 208 ILE A N   1 
ATOM 1562 C CA  ? ILE A 1 208 ?   6.272  -5.784   4.177 1.000 96.830 ? 208 ILE A CA  1 
ATOM 1563 C C   ? ILE A 1 208 ?   4.888  -5.196   3.913 1.000 96.830 ? 208 ILE A C   1 
ATOM 1564 C CB  ? ILE A 1 208 ?   6.772  -5.370   5.579 1.000 96.830 ? 208 ILE A CB  1 
ATOM 1565 O O   ? ILE A 1 208 ?   4.756  -3.998   3.649 1.000 96.830 ? 208 ILE A O   1 
ATOM 1566 C CG1 ? ILE A 1 208 ?   8.201  -5.875   5.807 1.000 96.830 ? 208 ILE A CG1 1 
ATOM 1567 C CG2 ? ILE A 1 208 ?   5.827  -5.892   6.665 1.000 96.830 ? 208 ILE A CG2 1 
ATOM 1568 C CD1 ? ILE A 1 208 ?   8.358  -7.381   5.648 1.000 96.830 ? 208 ILE A CD1 1 
ATOM 1569 N N   ? TYR A 1 209 ?   3.899  -6.043   4.010 1.000 97.450 ? 209 TYR A N   1 
ATOM 1570 C CA  ? TYR A 1 209 ?   2.501  -5.694   3.788 1.000 97.450 ? 209 TYR A CA  1 
ATOM 1571 C C   ? TYR A 1 209 ?   1.650  -6.050   5.001 1.000 97.450 ? 209 TYR A C   1 
ATOM 1572 C CB  ? TYR A 1 209 ?   1.960  -6.405   2.544 1.000 97.450 ? 209 TYR A CB  1 
ATOM 1573 O O   ? TYR A 1 209 ?   1.968  -6.988   5.736 1.000 97.450 ? 209 TYR A O   1 
ATOM 1574 C CG  ? TYR A 1 209 ?   2.777  -6.159   1.300 1.000 97.450 ? 209 TYR A CG  1 
ATOM 1575 C CD1 ? TYR A 1 209 ?   2.383  -5.208   0.361 1.000 97.450 ? 209 TYR A CD1 1 
ATOM 1576 C CD2 ? TYR A 1 209 ?   3.945  -6.875   1.060 1.000 97.450 ? 209 TYR A CD2 1 
ATOM 1577 C CE1 ? TYR A 1 209 ?   3.132  -4.979  -0.788 1.000 97.450 ? 209 TYR A CE1 1 
ATOM 1578 C CE2 ? TYR A 1 209 ?   4.702  -6.654  -0.086 1.000 97.450 ? 209 TYR A CE2 1 
ATOM 1579 O OH  ? TYR A 1 209 ?   5.034  -5.482  -2.138 1.000 97.450 ? 209 TYR A OH  1 
ATOM 1580 C CZ  ? TYR A 1 209 ?   4.289  -5.705  -1.002 1.000 97.450 ? 209 TYR A CZ  1 
ATOM 1581 N N   ? THR A 1 210 ?   0.632  -5.161   5.245 1.000 97.560 ? 210 THR A N   1 
ATOM 1582 C CA  ? THR A 1 210 ?  -0.363  -5.571   6.230 1.000 97.560 ? 210 THR A CA  1 
ATOM 1583 C C   ? THR A 1 210 ?  -1.206  -6.726   5.698 1.000 97.560 ? 210 THR A C   1 
ATOM 1584 C CB  ? THR A 1 210 ?  -1.281  -4.398   6.620 1.000 97.560 ? 210 THR A CB  1 
ATOM 1585 O O   ? THR A 1 210 ?  -1.776  -6.635   4.608 1.000 97.560 ? 210 THR A O   1 
ATOM 1586 C CG2 ? THR A 1 210 ?  -2.316  -4.830   7.654 1.000 97.560 ? 210 THR A CG2 1 
ATOM 1587 O OG1 ? THR A 1 210 ?  -0.487  -3.339   7.168 1.000 97.560 ? 210 THR A OG1 1 
ATOM 1588 N N   ? LYS A 1 211 ?  -1.259  -7.876   6.490 1.000 96.330 ? 211 LYS A N   1 
ATOM 1589 C CA  ? LYS A 1 211 ?  -1.975  -9.092   6.117 1.000 96.330 ? 211 LYS A CA  1 
ATOM 1590 C C   ? LYS A 1 211 ?  -3.480  -8.922   6.300 1.000 96.330 ? 211 LYS A C   1 
ATOM 1591 C CB  ? LYS A 1 211 ?  -1.478 -10.282   6.939 1.000 96.330 ? 211 LYS A CB  1 
ATOM 1592 O O   ? LYS A 1 211 ?  -3.980  -8.945   7.427 1.000 96.330 ? 211 LYS A O   1 
ATOM 1593 C CG  ? LYS A 1 211 ?  -2.035 -11.623   6.487 1.000 96.330 ? 211 LYS A CG  1 
ATOM 1594 C CD  ? LYS A 1 211 ?  -1.464 -12.772   7.309 1.000 96.330 ? 211 LYS A CD  1 
ATOM 1595 C CE  ? LYS A 1 211 ?  -1.979 -14.119   6.821 1.000 96.330 ? 211 LYS A CE  1 
ATOM 1596 N NZ  ? LYS A 1 211 ?  -1.332 -15.254   7.545 1.000 96.330 ? 211 LYS A NZ  1 
ATOM 1597 N N   ? ILE A 1 212 ?  -4.196  -8.862   5.189 1.000 96.080 ? 212 ILE A N   1 
ATOM 1598 C CA  ? ILE A 1 212 ?  -5.610  -8.504   5.166 1.000 96.080 ? 212 ILE A CA  1 
ATOM 1599 C C   ? ILE A 1 212 ?  -6.428  -9.590   5.862 1.000 96.080 ? 212 ILE A C   1 
ATOM 1600 C CB  ? ILE A 1 212 ?  -6.117  -8.294   3.722 1.000 96.080 ? 212 ILE A CB  1 
ATOM 1601 O O   ? ILE A 1 212 ?  -7.423  -9.294   6.529 1.000 96.080 ? 212 ILE A O   1 
ATOM 1602 C CG1 ? ILE A 1 212 ?  -5.456  -7.059   3.099 1.000 96.080 ? 212 ILE A CG1 1 
ATOM 1603 C CG2 ? ILE A 1 212 ?  -7.643  -8.169   3.698 1.000 96.080 ? 212 ILE A CG2 1 
ATOM 1604 C CD1 ? ILE A 1 212 ?  -5.673  -5.776   3.889 1.000 96.080 ? 212 ILE A CD1 1 
ATOM 1605 N N   ? CYS A 1 213 ?  -6.004 -10.811   5.804 1.000 94.460 ? 213 CYS A N   1 
ATOM 1606 C CA  ? CYS A 1 213 ?  -6.743 -11.952   6.334 1.000 94.460 ? 213 CYS A CA  1 
ATOM 1607 C C   ? CYS A 1 213 ?  -7.016 -11.780   7.823 1.000 94.460 ? 213 CYS A C   1 
ATOM 1608 C CB  ? CYS A 1 213 ?  -5.972 -13.249   6.093 1.000 94.460 ? 213 CYS A CB  1 
ATOM 1609 O O   ? CYS A 1 213 ?  -8.051 -12.224   8.324 1.000 94.460 ? 213 CYS A O   1 
ATOM 1610 S SG  ? CYS A 1 213 ?  -6.025 -13.820   4.380 1.000 94.460 ? 213 CYS A SG  1 
ATOM 1611 N N   ? ASN A 1 214 ?  -6.177 -11.145   8.488 1.000 95.900 ? 214 ASN A N   1 
ATOM 1612 C CA  ? ASN A 1 214 ?  -6.330 -10.984   9.930 1.000 95.900 ? 214 ASN A CA  1 
ATOM 1613 C C   ? ASN A 1 214 ?  -7.278  -9.837  10.269 1.000 95.900 ? 214 ASN A C   1 
ATOM 1614 C CB  ? ASN A 1 214 ?  -4.969 -10.761  10.593 1.000 95.900 ? 214 ASN A CB  1 
ATOM 1615 O O   ? ASN A 1 214 ?  -7.583  -9.604  11.440 1.000 95.900 ? 214 ASN A O   1 
ATOM 1616 C CG  ? ASN A 1 214 ?  -4.118 -12.016  10.616 1.000 95.900 ? 214 ASN A CG  1 
ATOM 1617 N ND2 ? ASN A 1 214 ?  -2.818 -11.847  10.829 1.000 95.900 ? 214 ASN A ND2 1 
ATOM 1618 O OD1 ? ASN A 1 214 ?  -4.625 -13.127  10.443 1.000 95.900 ? 214 ASN A OD1 1 
ATOM 1619 N N   ? TYR A 1 215 ?  -7.794  -9.086   9.219 1.000 97.320 ? 215 TYR A N   1 
ATOM 1620 C CA  ? TYR A 1 215 ?  -8.533  -7.864   9.516 1.000 97.320 ? 215 TYR A CA  1 
ATOM 1621 C C   ? TYR A 1 215 ?  -9.884  -7.859   8.811 1.000 97.320 ? 215 TYR A C   1 
ATOM 1622 C CB  ? TYR A 1 215 ?  -7.724  -6.632   9.103 1.000 97.320 ? 215 TYR A CB  1 
ATOM 1623 O O   ? TYR A 1 215 ? -10.569  -6.834   8.775 1.000 97.320 ? 215 TYR A O   1 
ATOM 1624 C CG  ? TYR A 1 215 ?  -6.441  -6.460   9.879 1.000 97.320 ? 215 TYR A CG  1 
ATOM 1625 C CD1 ? TYR A 1 215 ?  -6.431  -5.814  11.113 1.000 97.320 ? 215 TYR A CD1 1 
ATOM 1626 C CD2 ? TYR A 1 215 ?  -5.235  -6.942   9.379 1.000 97.320 ? 215 TYR A CD2 1 
ATOM 1627 C CE1 ? TYR A 1 215 ?  -5.251  -5.652  11.831 1.000 97.320 ? 215 TYR A CE1 1 
ATOM 1628 C CE2 ? TYR A 1 215 ?  -4.049  -6.785  10.088 1.000 97.320 ? 215 TYR A CE2 1 
ATOM 1629 O OH  ? TYR A 1 215 ?  -2.895  -5.982  12.017 1.000 97.320 ? 215 TYR A OH  1 
ATOM 1630 C CZ  ? TYR A 1 215 ?  -4.067  -6.140  11.311 1.000 97.320 ? 215 TYR A CZ  1 
ATOM 1631 N N   ? ILE A 1 216 ? -10.267  -8.980   8.223 1.000 96.210 ? 216 ILE A N   1 
ATOM 1632 C CA  ? ILE A 1 216 ? -11.504  -9.014   7.451 1.000 96.210 ? 216 ILE A CA  1 
ATOM 1633 C C   ? ILE A 1 216 ? -12.689  -8.701   8.362 1.000 96.210 ? 216 ILE A C   1 
ATOM 1634 C CB  ? ILE A 1 216 ? -11.704 -10.384   6.763 1.000 96.210 ? 216 ILE A CB  1 
ATOM 1635 O O   ? ILE A 1 216 ? -13.568  -7.915   8.000 1.000 96.210 ? 216 ILE A O   1 
ATOM 1636 C CG1 ? ILE A 1 216 ? -10.757 -10.523   5.565 1.000 96.210 ? 216 ILE A CG1 1 
ATOM 1637 C CG2 ? ILE A 1 216 ? -13.162 -10.564   6.333 1.000 96.210 ? 216 ILE A CG2 1 
ATOM 1638 C CD1 ? ILE A 1 216 ? -10.830 -11.877   4.873 1.000 96.210 ? 216 ILE A CD1 1 
ATOM 1639 N N   ? ALA A 1 217 ? -12.704  -9.351   9.541 1.000 96.870 ? 217 ALA A N   1 
ATOM 1640 C CA  ? ALA A 1 217 ? -13.793  -9.090  10.479 1.000 96.870 ? 217 ALA A CA  1 
ATOM 1641 C C   ? ALA A 1 217 ? -13.832  -7.618  10.877 1.000 96.870 ? 217 ALA A C   1 
ATOM 1642 C CB  ? ALA A 1 217 ? -13.650  -9.970  11.718 1.000 96.870 ? 217 ALA A CB  1 
ATOM 1643 O O   ? ALA A 1 217 ? -14.901  -7.003  10.900 1.000 96.870 ? 217 ALA A O   1 
ATOM 1644 N N   ? TRP A 1 218 ? -12.674  -7.056  11.200 1.000 97.930 ? 218 TRP A N   1 
ATOM 1645 C CA  ? TRP A 1 218 ? -12.572  -5.646  11.563 1.000 97.930 ? 218 TRP A CA  1 
ATOM 1646 C C   ? TRP A 1 218 ? -13.051  -4.754  10.423 1.000 97.930 ? 218 TRP A C   1 
ATOM 1647 C CB  ? TRP A 1 218 ? -11.130  -5.289  11.936 1.000 97.930 ? 218 TRP A CB  1 
ATOM 1648 O O   ? TRP A 1 218 ? -13.789  -3.792  10.647 1.000 97.930 ? 218 TRP A O   1 
ATOM 1649 C CG  ? TRP A 1 218 ? -10.900  -3.822  12.143 1.000 97.930 ? 218 TRP A CG  1 
ATOM 1650 C CD1 ? TRP A 1 218 ? -11.146  -3.102  13.279 1.000 97.930 ? 218 TRP A CD1 1 
ATOM 1651 C CD2 ? TRP A 1 218 ? -10.382  -2.895  11.185 1.000 97.930 ? 218 TRP A CD2 1 
ATOM 1652 C CE2 ? TRP A 1 218 ? -10.339  -1.629  11.808 1.000 97.930 ? 218 TRP A CE2 1 
ATOM 1653 C CE3 ? TRP A 1 218 ?  -9.947  -3.013   9.857 1.000 97.930 ? 218 TRP A CE3 1 
ATOM 1654 N NE1 ? TRP A 1 218 ? -10.811  -1.782  13.084 1.000 97.930 ? 218 TRP A NE1 1 
ATOM 1655 C CH2 ? TRP A 1 218 ?  -9.460  -0.630   9.851 1.000 97.930 ? 218 TRP A CH2 1 
ATOM 1656 C CZ2 ? TRP A 1 218 ?  -9.879  -0.487  11.149 1.000 97.930 ? 218 TRP A CZ2 1 
ATOM 1657 C CZ3 ? TRP A 1 218 ?  -9.490  -1.875   9.203 1.000 97.930 ? 218 TRP A CZ3 1 
ATOM 1658 N N   ? ILE A 1 219 ? -12.643  -5.069   9.212 1.000 98.010 ? 219 ILE A N   1 
ATOM 1659 C CA  ? ILE A 1 219 ? -13.020  -4.301   8.030 1.000 98.010 ? 219 ILE A CA  1 
ATOM 1660 C C   ? ILE A 1 219 ? -14.539  -4.307   7.873 1.000 98.010 ? 219 ILE A C   1 
ATOM 1661 C CB  ? ILE A 1 219 ? -12.347  -4.857   6.756 1.000 98.010 ? 219 ILE A CB  1 
ATOM 1662 O O   ? ILE A 1 219 ? -15.157  -3.253   7.709 1.000 98.010 ? 219 ILE A O   1 
ATOM 1663 C CG1 ? ILE A 1 219 ? -10.831  -4.632   6.810 1.000 98.010 ? 219 ILE A CG1 1 
ATOM 1664 C CG2 ? ILE A 1 219 ? -12.951  -4.217   5.502 1.000 98.010 ? 219 ILE A CG2 1 
ATOM 1665 C CD1 ? ILE A 1 219 ? -10.052  -5.413   5.761 1.000 98.010 ? 219 ILE A CD1 1 
ATOM 1666 N N   ? GLN A 1 220 ? -15.140  -5.418   7.989 1.000 97.260 ? 220 GLN A N   1 
ATOM 1667 C CA  ? GLN A 1 220 ? -16.582  -5.564   7.821 1.000 97.260 ? 220 GLN A CA  1 
ATOM 1668 C C   ? GLN A 1 220 ? -17.341  -4.822   8.917 1.000 97.260 ? 220 GLN A C   1 
ATOM 1669 C CB  ? GLN A 1 220 ? -16.976  -7.041   7.817 1.000 97.260 ? 220 GLN A CB  1 
ATOM 1670 O O   ? GLN A 1 220 ? -18.337  -4.149   8.644 1.000 97.260 ? 220 GLN A O   1 
ATOM 1671 C CG  ? GLN A 1 220 ? -16.519  -7.797   6.577 1.000 97.260 ? 220 GLN A CG  1 
ATOM 1672 C CD  ? GLN A 1 220 ? -16.776  -9.289   6.670 1.000 97.260 ? 220 GLN A CD  1 
ATOM 1673 N NE2 ? GLN A 1 220 ? -16.900  -9.942   5.520 1.000 97.260 ? 220 GLN A NE2 1 
ATOM 1674 O OE1 ? GLN A 1 220 ? -16.861  -9.850   7.767 1.000 97.260 ? 220 GLN A OE1 1 
ATOM 1675 N N   ? ASP A 1 221 ? -16.882  -4.984  10.146 1.000 97.570 ? 221 ASP A N   1 
ATOM 1676 C CA  ? ASP A 1 221 ? -17.505  -4.303  11.277 1.000 97.570 ? 221 ASP A CA  1 
ATOM 1677 C C   ? ASP A 1 221 ? -17.411  -2.787  11.124 1.000 97.570 ? 221 ASP A C   1 
ATOM 1678 C CB  ? ASP A 1 221 ? -16.854  -4.740  12.591 1.000 97.570 ? 221 ASP A CB  1 
ATOM 1679 O O   ? ASP A 1 221 ? -18.366  -2.067  11.427 1.000 97.570 ? 221 ASP A O   1 
ATOM 1680 C CG  ? ASP A 1 221 ? -17.241  -6.149  13.005 1.000 97.570 ? 221 ASP A CG  1 
ATOM 1681 O OD1 ? ASP A 1 221 ? -18.229  -6.693  12.466 1.000 97.570 ? 221 ASP A OD1 1 
ATOM 1682 O OD2 ? ASP A 1 221 ? -16.555  -6.719  13.880 1.000 97.570 ? 221 ASP A OD2 1 
ATOM 1683 N N   ? THR A 1 222 ? -16.255  -2.325  10.732 1.000 97.210 ? 222 THR A N   1 
ATOM 1684 C CA  ? THR A 1 222 ? -16.047  -0.893  10.548 1.000 97.210 ? 222 THR A CA  1 
ATOM 1685 C C   ? THR A 1 222 ? -16.968  -0.348   9.459 1.000 97.210 ? 222 THR A C   1 
ATOM 1686 C CB  ? THR A 1 222 ? -14.583  -0.582  10.188 1.000 97.210 ? 222 THR A CB  1 
ATOM 1687 O O   ? THR A 1 222 ? -17.564   0.719   9.620 1.000 97.210 ? 222 THR A O   1 
ATOM 1688 C CG2 ? THR A 1 222 ? -14.361   0.918  10.031 1.000 97.210 ? 222 THR A CG2 1 
ATOM 1689 O OG1 ? THR A 1 222 ? -13.727  -1.075  11.226 1.000 97.210 ? 222 THR A OG1 1 
ATOM 1690 N N   ? ILE A 1 223 ? -17.082  -1.091   8.334 1.000 96.870 ? 223 ILE A N   1 
ATOM 1691 C CA  ? ILE A 1 223 ? -17.954  -0.693   7.235 1.000 96.870 ? 223 ILE A CA  1 
ATOM 1692 C C   ? ILE A 1 223 ? -19.406  -0.673   7.709 1.000 96.870 ? 223 ILE A C   1 
ATOM 1693 C CB  ? ILE A 1 223 ? -17.800  -1.636   6.020 1.000 96.870 ? 223 ILE A CB  1 
ATOM 1694 O O   ? ILE A 1 223 ? -20.151   0.262   7.407 1.000 96.870 ? 223 ILE A O   1 
ATOM 1695 C CG1 ? ILE A 1 223 ? -16.458  -1.391   5.322 1.000 96.870 ? 223 ILE A CG1 1 
ATOM 1696 C CG2 ? ILE A 1 223 ? -18.966  -1.455   5.045 1.000 96.870 ? 223 ILE A CG2 1 
ATOM 1697 C CD1 ? ILE A 1 223 ? -16.166  -2.360   4.184 1.000 96.870 ? 223 ILE A CD1 1 
ATOM 1698 N N   ? ALA A 1 224 ? -19.855  -1.620   8.482 1.000 96.170 ? 224 ALA A N   1 
ATOM 1699 C CA  ? ALA A 1 224 ? -21.220  -1.741   8.986 1.000 96.170 ? 224 ALA A CA  1 
ATOM 1700 C C   ? ALA A 1 224 ? -21.548  -0.612   9.960 1.000 96.170 ? 224 ALA A C   1 
ATOM 1701 C CB  ? ALA A 1 224 ? -21.421  -3.096   9.660 1.000 96.170 ? 224 ALA A CB  1 
ATOM 1702 O O   ? ALA A 1 224 ? -22.685  -0.139  10.011 1.000 96.170 ? 224 ALA A O   1 
ATOM 1703 N N   ? ALA A 1 225 ? -20.581  -0.161  10.748 1.000 93.310 ? 225 ALA A N   1 
ATOM 1704 C CA  ? ALA A 1 225 ? -20.752   0.867  11.771 1.000 93.310 ? 225 ALA A CA  1 
ATOM 1705 C C   ? ALA A 1 225 ? -20.835   2.256  11.145 1.000 93.310 ? 225 ALA A C   1 
ATOM 1706 C CB  ? ALA A 1 225 ? -19.607   0.810  12.779 1.000 93.310 ? 225 ALA A CB  1 
ATOM 1707 O O   ? ALA A 1 225 ? -21.360   3.189  11.757 1.000 93.310 ? 225 ALA A O   1 
ATOM 1708 N N   ? GLY A 1 226 ? -20.433   2.477  10.034 1.000 79.550 ? 226 GLY A N   1 
ATOM 1709 C CA  ? GLY A 1 226 ? -20.333   3.749   9.336 1.000 79.550 ? 226 GLY A CA  1 
ATOM 1710 C C   ? GLY A 1 226 ? -21.410   3.938   8.284 1.000 79.550 ? 226 GLY A C   1 
ATOM 1711 O O   ? GLY A 1 226 ? -22.099   2.985   7.916 1.000 79.550 ? 226 GLY A O   1 
# 
loop_
_struct_sheet_range.sheet_id 
_struct_sheet_range.id 
_struct_sheet_range.beg_label_comp_id 
_struct_sheet_range.beg_label_asym_id 
_struct_sheet_range.beg_label_seq_id 
_struct_sheet_range.pdbx_beg_PDB_ins_code 
_struct_sheet_range.end_label_comp_id 
_struct_sheet_range.end_label_asym_id 
_struct_sheet_range.end_label_seq_id 
_struct_sheet_range.pdbx_end_PDB_ins_code 
_struct_sheet_range.beg_auth_comp_id 
_struct_sheet_range.beg_auth_asym_id 
_struct_sheet_range.beg_auth_seq_id 
_struct_sheet_range.end_auth_comp_id 
_struct_sheet_range.end_auth_asym_id 
_struct_sheet_range.end_auth_seq_id 
A A ILE A   2 ? ILE A   3 ? ILE A 2   ILE A 3   
A B ASP A 173 ? SER A 174 ? ASP A 173 SER A 174 
B C THR A   6 ? GLU A   7 ? THR A 6   GLU A 7   
B D LEU A 107 ? LEU A 107 ? LEU A 107 LEU A 107 
B E THR A 117 ? GLY A 122 ? THR A 117 GLY A 122 
B F GLN A 138 ? THR A 144 ? GLN A 138 THR A 144 
B G MET A 162 ? GLY A 166 ? MET A 162 GLY A 166 
B H PRO A 182 ? CYS A 185 ? PRO A 182 CYS A 185 
B I MET A 188 ? TRP A 195 ? MET A 188 TRP A 195 
B J GLY A 207 ? LYS A 211 ? GLY A 207 LYS A 211 
C K HIS A  16 ? TYR A  21 ? HIS A 16  TYR A 21  
C L GLN A  24 ? ASP A  33 ? GLN A 24  ASP A 33  
C M TRP A  36 ? THR A  39 ? TRP A 36  THR A 39  
C N LEU A  48 ? LEU A  52 ? LEU A 48  LEU A 52  
C O GLN A  65 ? PRO A  74 ? GLN A 65  PRO A 74  
C P MET A  88 ? LEU A  92 ? MET A 88  LEU A 92  
D Q ASN A  56 ? ASN A  56 ? ASN A 56  ASN A 56  
D R GLU A 136 ? GLU A 136 ? GLU A 136 GLU A 136 
# 
loop_
_struct_conf.id 
_struct_conf.conf_type_id 
_struct_conf.beg_label_comp_id 
_struct_conf.beg_label_asym_id 
_struct_conf.beg_label_seq_id 
_struct_conf.pdbx_beg_PDB_ins_code 
_struct_conf.end_label_comp_id 
_struct_conf.end_label_asym_id 
_struct_conf.end_label_seq_id 
_struct_conf.pdbx_end_PDB_ins_code 
_struct_conf.beg_auth_comp_id 
_struct_conf.beg_auth_asym_id 
_struct_conf.beg_auth_seq_id 
_struct_conf.end_auth_comp_id 
_struct_conf.end_auth_asym_id 
_struct_conf.end_auth_seq_id 
STRN1         STRN         ILE A   2 ? ILE A   3 ? ILE A 2   ILE A 3   
TURN_TY1_P1   TURN_TY1_P   GLY A   4 ? GLY A   4 ? GLY A 4   GLY A 4   
STRN2         STRN         THR A   6 ? GLU A   7 ? THR A 6   GLU A 7   
HELX_LH_PP_P1 HELX_LH_PP_P CYS A   8 ? ARG A   9 ? CYS A 8   ARG A 9   
TURN_TY1_P2   TURN_TY1_P   PRO A  10 ? ASN A  11 ? PRO A 10  ASN A 11  
BEND1         BEND         SER A  12 ? SER A  12 ? SER A 12  SER A 12  
TURN_TY1_P3   TURN_TY1_P   PRO A  14 ? TRP A  15 ? PRO A 14  TRP A 15  
STRN3         STRN         HIS A  16 ? TYR A  21 ? HIS A 16  TYR A 21  
TURN_TY1_P4   TURN_TY1_P   PHE A  22 ? ASP A  23 ? PHE A 22  ASP A 23  
STRN4         STRN         GLN A  24 ? ASP A  33 ? GLN A 24  ASP A 33  
TURN_TY1_P5   TURN_TY1_P   GLU A  34 ? ASN A  35 ? GLU A 34  ASN A 35  
STRN5         STRN         TRP A  36 ? THR A  39 ? TRP A 36  THR A 39  
HELX_RH_3T_P1 HELX_RH_3T_P ALA A  41 ? CYS A  43 ? ALA A 41  CYS A 43  
TURN_TY1_P6   TURN_TY1_P   SER A  46 ? SER A  47 ? SER A 46  SER A 47  
STRN6         STRN         LEU A  48 ? LEU A  52 ? LEU A 48  LEU A 52  
BEND2         BEND         GLY A  53 ? GLY A  53 ? GLY A 53  GLY A 53  
BEND3         BEND         HIS A  55 ? HIS A  55 ? HIS A 55  HIS A 55  
STRN7         STRN         ASN A  56 ? ASN A  56 ? ASN A 56  ASN A 56  
TURN_TY1_P7   TURN_TY1_P   LEU A  57 ? ALA A  58 ? LEU A 57  ALA A 58  
BEND4         BEND         VAL A  59 ? VAL A  59 ? VAL A 59  VAL A 59  
BEND5         BEND         GLY A  62 ? GLY A  62 ? GLY A 62  GLY A 62  
STRN8         STRN         GLN A  65 ? PRO A  74 ? GLN A 65  PRO A 74  
TURN_TY1_P8   TURN_TY1_P   SER A  76 ? GLY A  77 ? SER A 76  GLY A 77  
TURN_TY1_P9   TURN_TY1_P   PRO A  80 ? THR A  82 ? PRO A 80  THR A 82  
TURN_TY1_P10  TURN_TY1_P   ASP A  84 ? ASN A  85 ? ASP A 84  ASN A 85  
STRN9         STRN         MET A  88 ? LEU A  92 ? MET A 88  LEU A 92  
BEND6         BEND         VAL A  93 ? SER A  94 ? VAL A 93  SER A 94  
HELX_LH_PP_P2 HELX_LH_PP_P PRO A  95 ? ILE A  98 ? PRO A 95  ILE A 98  
BEND7         BEND         ASN A  99 ? VAL A 102 ? ASN A 99  VAL A 102 
HELX_LH_PP_P3 HELX_LH_PP_P PRO A 106 ? PRO A 106 ? PRO A 106 PRO A 106 
STRN10        STRN         LEU A 107 ? LEU A 107 ? LEU A 107 LEU A 107 
HELX_LH_PP_P4 HELX_LH_PP_P GLY A 108 ? GLY A 108 ? GLY A 108 GLY A 108 
BEND8         BEND         PRO A 110 ? PRO A 110 ? PRO A 110 PRO A 110 
TURN_TY1_P11  TURN_TY1_P   ASP A 114 ? GLY A 115 ? ASP A 114 GLY A 115 
STRN11        STRN         THR A 117 ? GLY A 122 ? THR A 117 GLY A 122 
BEND9         BEND         TRP A 123 ? GLY A 124 ? TRP A 123 GLY A 124 
BEND10        BEND         THR A 126 ? GLU A 130 ? THR A 126 GLU A 130 
BEND11        BEND         ASP A 135 ? ASP A 135 ? ASP A 135 ASP A 135 
STRN12        STRN         GLU A 136 ? GLU A 136 ? GLU A 136 GLU A 136 
STRN13        STRN         GLN A 138 ? THR A 144 ? GLN A 138 THR A 144 
HELX_RH_AL_P1 HELX_RH_AL_P GLN A 147 ? ALA A 153 ? GLN A 147 ALA A 153 
BEND12        BEND         PHE A 154 ? PHE A 154 ? PHE A 154 PHE A 154 
TURN_TY1_P12  TURN_TY1_P   PRO A 155 ? GLU A 157 ? PRO A 155 GLU A 157 
TURN_TY1_P13  TURN_TY1_P   ASP A 160 ? ASN A 161 ? ASP A 160 ASN A 161 
STRN14        STRN         MET A 162 ? GLY A 166 ? MET A 162 GLY A 166 
TURN_TY1_P14  TURN_TY1_P   MET A 168 ? GLU A 169 ? MET A 168 GLU A 169 
BEND13        BEND         GLY A 170 ? GLY A 171 ? GLY A 170 GLY A 171 
STRN15        STRN         ASP A 173 ? SER A 174 ? ASP A 173 SER A 174 
TURN_TY1_P15  TURN_TY1_P   GLN A 176 ? GLY A 177 ? GLN A 176 GLY A 177 
TURN_TY1_P16  TURN_TY1_P   SER A 179 ? GLY A 180 ? SER A 179 GLY A 180 
STRN16        STRN         PRO A 182 ? CYS A 185 ? PRO A 182 CYS A 185 
TURN_TY1_P17  TURN_TY1_P   ASN A 186 ? SER A 187 ? ASN A 186 SER A 187 
STRN17        STRN         MET A 188 ? TRP A 195 ? MET A 188 TRP A 195 
BEND14        BEND         THR A 198 ? GLY A 201 ? THR A 198 GLY A 201 
TURN_TY1_P18  TURN_TY1_P   ALA A 203 ? ASN A 204 ? ALA A 203 ASN A 204 
STRN18        STRN         GLY A 207 ? LYS A 211 ? GLY A 207 LYS A 211 
HELX_RH_3T_P2 HELX_RH_3T_P ILE A 212 ? TYR A 215 ? ILE A 212 TYR A 215 
HELX_RH_AL_P2 HELX_RH_AL_P ILE A 216 ? ALA A 225 ? ILE A 216 ALA A 225 
# 
