# Supplementary material for: FlatProt: 2D visualization eases protein structure comparison
Source: BMC Bioinformatics. 2025 Aug 13;26:210. doi: 10.1186/s12859-025-06233-x (PMC12344939; doi:10.1186/s12859-025-06233-x)
Supplement: Supplementary file 1 — Supplementary Material 1 [file 12859_2025_6233_MOESM1_ESM.zip › KLK/structures/Protobothrops_mucrosquamatus_GeneID=107286913.cif]

data_Protobothrops_mucrosquamatus_GeneID=107286913
# 
_entry.id   ? 
# 
_entity.id                         1      
_entity.type                       polymer 
_entity.pdbx_description           polymer-1 
_entity.formula_weight             24114.3 
_entity.pdbx_number_of_molecules        1 
# 
loop_
_struct_sheet.id 
_struct_sheet.number_strands 
A 2 
B 8 
C 7 
D 2 
E 2 
F 2 
# 
loop_
_struct_conf_type.id 
_struct_conf_type.criteria 
STRN         DSSP 
TURN_TY1_P   DSSP 
HELX_LH_PP_P DSSP 
BEND         DSSP 
HELX_RH_3T_P DSSP 
HELX_RH_AL_P DSSP 
# 
_struct_asym.id          A 
_struct_asym.entity_id   1 
# 
_software.pdbx_ordinal     1 
_software.name             dssp 
_software.version          4.4.10 
_software.date             ? 
_software.classification   'model annotation' 
# 
_entity_poly.entity_id                      1 
_entity_poly.type                           polypeptide(L) 
_entity_poly.nstd_linkage                   n 
_entity_poly.nstd_monomer                   n 
_entity_poly.pdbx_seq_one_letter_code       
;KIVGGYTCQRNAIPYQASLNSGYHFCGGSLINEQWVVSAAHCYKSRMDVRLGEHNIEENEESEQIKKPAKIIVHPDYDSW
LLDNDIMLIKLESPVTIDASVSPIPLSIGCPAVGTNCLISGWGNTLSNGVNYPDLLQCLNAPILSDEECNAAYPGQVTPN
MVCVGYLEGGKDSCQGDSGGPVVCNGRLEGIVSWGIGCALPGYPGVYTKVCKYIDWVHNTVAAN
;
_entity_poly.pdbx_seq_one_letter_code_can   
;KIVGGYTCQRNAIPYQASLNSGYHFCGGSLINEQWVVSAAHCYKSRMDVRLGEHNIEENEESEQIKKPAKIIVHPDYDSW
LLDNDIMLIKLESPVTIDASVSPIPLSIGCPAVGTNCLISGWGNTLSNGVNYPDLLQCLNAPILSDEECNAAYPGQVTPN
MVCVGYLEGGKDSCQGDSGGPVVCNGRLEGIVSWGIGCALPGYPGVYTKVCKYIDWVHNTVAAN
;
_entity_poly.pdbx_strand_id                 A 
# 
loop_
_dssp_struct_summary.entry_id 
_dssp_struct_summary.label_comp_id 
_dssp_struct_summary.label_asym_id 
_dssp_struct_summary.label_seq_id 
_dssp_struct_summary.secondary_structure 
_dssp_struct_summary.ss_bridge 
_dssp_struct_summary.helix_3_10 
_dssp_struct_summary.helix_alpha 
_dssp_struct_summary.helix_pi 
_dssp_struct_summary.helix_pp 
_dssp_struct_summary.bend 
_dssp_struct_summary.chirality 
_dssp_struct_summary.sheet 
_dssp_struct_summary.strand 
_dssp_struct_summary.ladder_1 
_dssp_struct_summary.ladder_2 
_dssp_struct_summary.accessibility 
_dssp_struct_summary.TCO 
_dssp_struct_summary.kappa 
_dssp_struct_summary.alpha 
_dssp_struct_summary.phi 
_dssp_struct_summary.psi 
_dssp_struct_summary.x_ca 
_dssp_struct_summary.y_ca 
_dssp_struct_summary.z_ca 
Protobothrops_mucrosquamatus_GeneID=107286913 LYS A 1   . . . . . . . . . . . . ? .      .     .      .      127.7  4.8   9.1   
-5.8  
Protobothrops_mucrosquamatus_GeneID=107286913 ILE A 2   E . > . . . . - A A A . ? -0.927 .     -171.5 -116.6 103.1  3.4   7.8   
-9.2  
Protobothrops_mucrosquamatus_GeneID=107286913 VAL A 3   E . 3 . . . S + A A A . ? -0.831 70.3  8.5    -98.9  133.0  5.8   8.9   
-12.1 
Protobothrops_mucrosquamatus_GeneID=107286913 GLY A 4   T . 3 . . . S + . . . . ? 0.726  103.3 125.2  74.5   14.2   4.8   8.3   
-15.7 
Protobothrops_mucrosquamatus_GeneID=107286913 GLY A 5   . . < . . . . - . . . . ? -0.131 52.5  -124.3 -92.6  -168.7 1.2   7.2   
-14.6 
Protobothrops_mucrosquamatus_GeneID=107286913 TYR A 6   E . . . . . . - B C B . ? -0.928 31.2  -88.3  -135.9 155.9  -2.2  8.5   
-15.5 
Protobothrops_mucrosquamatus_GeneID=107286913 THR A 7   E . . . . > . - B C B . ? -0.617 50.6  -123.8 -64.6  124.7  -5.3  9.8   
-13.7 
Protobothrops_mucrosquamatus_GeneID=107286913 CYS A 8   P . . . . P . - . . . . ? -0.376 26.3  -102.0 -66.5  146.2  -7.5  6.8   
-12.7 
Protobothrops_mucrosquamatus_GeneID=107286913 GLN A 9   P . > . . P . - . . . . ? -0.439 51.3  -87.6  -64.0  144.8  -11.0 6.6   
-13.9 
Protobothrops_mucrosquamatus_GeneID=107286913 ARG A 10  T . 3 . . < S + . . . . ? -0.270 112.0 4.4    -54.1  131.2  -13.5 7.6   
-11.2 
Protobothrops_mucrosquamatus_GeneID=107286913 ASN A 11  T . 3 . . . S + . . . . ? 0.555  93.7  120.9  70.8   10.9   -14.5 4.4   
-9.0  
Protobothrops_mucrosquamatus_GeneID=107286913 ALA A 12  S . < . . . S + . . . . ? 0.720  77.4  40.2   -73.4  -21.0  -11.9 2.3   
-10.9 
Protobothrops_mucrosquamatus_GeneID=107286913 ILE A 13  . . > . . . . + . . . . ? -0.660 64.7  162.5  -131.0 75.0   -10.1 1.4   
-7.7  
Protobothrops_mucrosquamatus_GeneID=107286913 PRO A 14  T . 3 . . . S + . . . . ? 0.616  74.4  58.9   -77.6  -8.2   -12.8 0.9   
-5.0  
Protobothrops_mucrosquamatus_GeneID=107286913 TYR A 15  T . 3 . . . S + . . . . ? 0.510  78.0  113.1  -94.7  -12.7  -10.3 -1.0  
-2.7  
Protobothrops_mucrosquamatus_GeneID=107286913 GLN A 16  E . < . . . . - C K J . ? -0.486 49.7  -163.9 -65.6  129.6  -7.8  2.0   
-2.4  
Protobothrops_mucrosquamatus_GeneID=107286913 ALA A 17  E . . . . . . - C K J K ? -0.941 13.3  -143.3 -118.4 138.5  -7.6  3.5   
1.0   
Protobothrops_mucrosquamatus_GeneID=107286913 SER A 18  E . . . . . . - C K J K ? -0.911 11.7  -148.4 -97.2  116.5  -6.2  6.9   
2.1   
Protobothrops_mucrosquamatus_GeneID=107286913 LEU A 19  E . . . . . . - C K J K ? -0.828 26.9  -171.6 -83.3  124.8  -4.4  6.8   
5.4   
Protobothrops_mucrosquamatus_GeneID=107286913 ASN A 20  E . . . . . . + C K J K ? -0.942 36.1  164.5  -131.0 133.2  -4.9  10.2  
6.9   
Protobothrops_mucrosquamatus_GeneID=107286913 SER A 21  S . . . . . S - . . . . ? -0.370 98.3  -46.7  -128.2 45.1   -3.6  12.2  
10.0  
Protobothrops_mucrosquamatus_GeneID=107286913 GLY A 22  S . . . . . S + . . . . ? 0.136  138.8 32.0   104.3  -18.5  -4.8  15.6  
8.9   
Protobothrops_mucrosquamatus_GeneID=107286913 TYR A 23  S . . . . . S - . . . . ? -0.956 100.0 -85.1  -156.2 156.4  -3.4  15.0  
5.4   
Protobothrops_mucrosquamatus_GeneID=107286913 HIS A 24  E . . . . . . + C L J . ? -0.537 52.3  154.4  -63.6  128.9  -2.8  12.0  
3.2   
Protobothrops_mucrosquamatus_GeneID=107286913 PHE A 25  E . . . . . . + C L . . ? 0.565  59.2  8.8    -132.8 -20.4  0.4   10.4  
4.1   
Protobothrops_mucrosquamatus_GeneID=107286913 CYS A 26  E . . . . . . - C L J . ? -0.979 62.5  -125.6 -154.0 162.9  0.0   6.7   
3.0   
Protobothrops_mucrosquamatus_GeneID=107286913 GLY A 27  E . . . . . . - C L J . ? -0.533 22.6  -179.9 -103.4 173.8  -2.1  4.3   
1.1   
Protobothrops_mucrosquamatus_GeneID=107286913 GLY A 28  E . . . . . . - C L J . ? -0.935 23.1  -116.2 -157.9 176.5  -3.8  1.0   
1.9   
Protobothrops_mucrosquamatus_GeneID=107286913 SER A 29  E . . . . . . - C L J L ? -0.993 17.5  -134.5 -131.6 124.4  -6.0  -1.8  
0.6   
Protobothrops_mucrosquamatus_GeneID=107286913 LEU A 30  E . . . . . . + C L . L ? -0.640 26.3  173.6  -70.9  122.3  -9.4  -2.8  
1.8   
Protobothrops_mucrosquamatus_GeneID=107286913 ILE A 31  . . . . . . . - . . . . ? 0.595  66.8  -9.7   -113.9 -11.1  -9.3  -6.6  
2.0   
Protobothrops_mucrosquamatus_GeneID=107286913 ASN A 32  S . . . . . S - . . . . ? -0.899 92.3  -70.4  -162.3 -170.5 -12.8 -7.1  
3.6   
Protobothrops_mucrosquamatus_GeneID=107286913 GLU A 33  S . . . . . S + . . . . ? 0.712  130.3 20.4   -67.0  -9.6   -15.6 -5.0  
5.2   
Protobothrops_mucrosquamatus_GeneID=107286913 GLN A 34  S . . . . . S + . . . . ? 0.411  108.6 78.7   -138.5 -3.2   -13.5 -4.2  
8.3   
Protobothrops_mucrosquamatus_GeneID=107286913 TRP A 35  E . . . . . . - C M . M ? -0.956 45.5  -173.4 -125.8 137.3  -9.8  -4.8  
7.4   
Protobothrops_mucrosquamatus_GeneID=107286913 VAL A 36  E . . . . . . - C M L M ? -0.959 13.3  -148.8 -120.3 136.9  -7.2  -2.7  
5.6   
Protobothrops_mucrosquamatus_GeneID=107286913 VAL A 37  E . . . . . . + C M L M ? -0.916 30.3  149.1  -106.2 137.1  -3.7  -3.8  
4.7   
Protobothrops_mucrosquamatus_GeneID=107286913 SER A 38  E . . . . . . - C M . M ? -0.837 49.8  -67.3  -150.1 178.4  -0.8  -1.2  
4.5   
Protobothrops_mucrosquamatus_GeneID=107286913 ALA A 39  . . > . . . . - . . . . ? -0.648 34.3  -136.3 -76.7  139.7  2.9   -0.9  
5.0   
Protobothrops_mucrosquamatus_GeneID=107286913 ALA A 40  G . > . . . S + . . . . ? 0.859  104.3 62.6   -62.2  -36.1  4.2   -1.2  
8.5   
Protobothrops_mucrosquamatus_GeneID=107286913 HIS A 41  G . 3 . . . S + . . . . ? 0.602  92.3  68.2   -71.2  -2.2   6.5   1.8   
8.0   
Protobothrops_mucrosquamatus_GeneID=107286913 CYS A 42  G . < . . . S + . . . . ? 0.456  72.2  133.4  -93.4  -0.3   3.3   3.8   
7.5   
Protobothrops_mucrosquamatus_GeneID=107286913 TYR A 43  . . < . . . . + . . . . ? -0.273 27.6  174.4  -63.0  131.8  2.2   3.5   
11.2  
Protobothrops_mucrosquamatus_GeneID=107286913 LYS A 44  . . . . . . . - . . . . ? -0.973 38.1  -128.7 -134.6 145.2  1.0   6.6   
13.0  
Protobothrops_mucrosquamatus_GeneID=107286913 SER A 45  S . . . . . S + . . . . ? 0.818  102.3 36.5   -64.6  -26.5  -0.5  6.9   
16.6  
Protobothrops_mucrosquamatus_GeneID=107286913 ARG A 46  S . . . . . S + . . . . ? -0.961 78.9  132.2  -130.5 114.2  -3.4  8.9   
15.1  
Protobothrops_mucrosquamatus_GeneID=107286913 MET A 47  . . . . . . . - . . . . ? -0.989 35.3  -147.7 -157.6 146.5  -4.9  8.2   
11.7  
Protobothrops_mucrosquamatus_GeneID=107286913 ASP A 48  E . . . . . . - C N K . ? -0.870 20.7  -127.7 -106.3 154.2  -8.2  7.7   
9.9   
Protobothrops_mucrosquamatus_GeneID=107286913 VAL A 49  E . . . . . . - C N K N ? -0.944 22.4  -162.6 -102.6 117.4  -8.9  5.4   
7.0   
Protobothrops_mucrosquamatus_GeneID=107286913 ARG A 50  E . . . . . . - C N K N ? -0.927 11.5  -179.7 -104.5 124.1  -10.7 7.2   
4.1   
Protobothrops_mucrosquamatus_GeneID=107286913 LEU A 51  E . . . . . . + C N K N ? -0.845 56.9  36.9   -119.7 152.7  -12.4 5.1   
1.4   
Protobothrops_mucrosquamatus_GeneID=107286913 GLY A 52  S . . . . . S + . . . . ? 0.658  78.0  144.4  86.6   15.6   -14.4 5.9   
-1.7  
Protobothrops_mucrosquamatus_GeneID=107286913 GLU A 53  . . . . . . . + . . . . ? -0.773 20.0  156.2  -95.4  127.5  -12.1 8.9   
-2.6  
Protobothrops_mucrosquamatus_GeneID=107286913 HIS A 54  S . . . . . S + . . . . ? 0.611  85.4  32.0   -102.7 -41.9  -11.2 9.7   
-6.2  
Protobothrops_mucrosquamatus_GeneID=107286913 ASN A 55  B . > . . . . - D R P . ? -0.967 69.7  -163.0 -115.1 114.3  -10.4 13.4  
-5.5  
Protobothrops_mucrosquamatus_GeneID=107286913 ILE A 56  T . 3 . . . S + . . . . ? 0.635  89.0  53.5   -80.1  -4.3   -9.0  13.8  
-2.0  
Protobothrops_mucrosquamatus_GeneID=107286913 GLU A 57  T . 3 . . . S + . . . . ? 0.615  103.4 65.8   -101.4 -13.1  -9.7  17.6  
-2.0  
Protobothrops_mucrosquamatus_GeneID=107286913 GLU A 58  S . < . . . S - . . . . ? -0.860 81.1  -124.8 -116.6 140.1  -13.4 17.3  
-2.9  
Protobothrops_mucrosquamatus_GeneID=107286913 ASN A 59  . . . . . . . + . . . . ? -0.787 28.7  179.3  -75.7  102.5  -16.3 15.8  
-1.0  
Protobothrops_mucrosquamatus_GeneID=107286913 GLU A 60  . . . . . . . - . . . . ? 0.289  40.6  -124.9 -93.9  10.5   -17.6 13.3  
-3.6  
Protobothrops_mucrosquamatus_GeneID=107286913 GLU A 61  S . . . . . S + . . . . ? 0.259  100.2 85.1   67.3   -13.2  -20.4 12.1  
-1.2  
Protobothrops_mucrosquamatus_GeneID=107286913 SER A 62  . . . . . . . + . . . . ? 0.494  63.7  119.2  -93.1  -1.9   -19.0 8.5   
-1.6  
Protobothrops_mucrosquamatus_GeneID=107286913 GLU A 63  . . . . . . . - . . . . ? -0.351 43.6  -167.9 -77.1  131.7  -16.4 9.0   
1.2   
Protobothrops_mucrosquamatus_GeneID=107286913 GLN A 64  E . . . . . . - C O N . ? -0.996 5.4   -159.1 -117.8 118.6  -16.3 6.8   
4.2   
Protobothrops_mucrosquamatus_GeneID=107286913 ILE A 65  E . . . . . . - C O N . ? -0.920 15.6  -179.4 -101.3 120.6  -14.2 7.9   
7.1   
Protobothrops_mucrosquamatus_GeneID=107286913 LYS A 66  E . . . . . . - C O N . ? -0.966 19.4  -140.4 -122.6 137.9  -13.3 5.1   
9.5   
Protobothrops_mucrosquamatus_GeneID=107286913 LYS A 67  . . . . . . . - . . . . ? -0.680 30.4  -108.8 -88.2  146.2  -11.2 5.1   
12.7  
Protobothrops_mucrosquamatus_GeneID=107286913 PRO A 68  E . . . . . . - C P O . ? -0.584 24.6  -172.3 -73.6  131.1  -8.9  2.3   
13.5  
Protobothrops_mucrosquamatus_GeneID=107286913 ALA A 69  E . . . . . S + C P . . ? 0.781  80.3  3.0    -78.3  -33.2  -10.1 -0.0  
16.3  
Protobothrops_mucrosquamatus_GeneID=107286913 LYS A 70  E . . . . . . - C P O . ? -0.988 58.9  -156.8 -155.5 140.6  -6.7  -1.7  
16.1  
Protobothrops_mucrosquamatus_GeneID=107286913 ILE A 71  E . . . . . . - C P O . ? -0.989 14.0  -167.9 -121.3 122.9  -3.4  -1.5  
14.2  
Protobothrops_mucrosquamatus_GeneID=107286913 ILE A 72  E . . . . . . - C P O . ? -0.932 3.1   -161.8 -118.2 110.1  -1.3  -4.6  
14.0  
Protobothrops_mucrosquamatus_GeneID=107286913 VAL A 73  E . . . . . . - C P O . ? -0.703 40.5  -95.2  -86.6  136.8  2.3   -4.3  
12.8  
Protobothrops_mucrosquamatus_GeneID=107286913 HIS A 74  . . > . . . . - . . . . ? -0.318 34.0  -132.1 -48.1  131.9  3.9   -7.5  
11.6  
Protobothrops_mucrosquamatus_GeneID=107286913 PRO A 75  T . 3 . . . S + . . . . ? 0.750  104.7 48.5   -63.3  -24.6  5.9   -8.8  
14.7  
Protobothrops_mucrosquamatus_GeneID=107286913 ASP A 76  T . 3 . . . S + . . . . ? 0.141  77.9  143.1  -103.7 15.6   9.0   -9.4  
12.7  
Protobothrops_mucrosquamatus_GeneID=107286913 TYR A 77  . . < . . . . - . . . . ? -0.444 36.5  -157.5 -57.5  124.9  9.0   -6.0  
11.0  
Protobothrops_mucrosquamatus_GeneID=107286913 ASP A 78  B . . > > . . - E T Q . ? -0.929 8.3   -168.5 -107.5 110.1  12.6  -4.8  
10.6  
Protobothrops_mucrosquamatus_GeneID=107286913 SER A 79  T . . 4 5 . S + . . . . ? 0.712  86.7  54.6   -78.8  -17.6  12.7  -1.0  
10.2  
Protobothrops_mucrosquamatus_GeneID=107286913 TRP A 80  T . . 4 5 . S + . . . . ? 0.943  122.6 24.5   -79.4  -44.1  16.3  -1.1  
9.2   
Protobothrops_mucrosquamatus_GeneID=107286913 LEU A 81  T . . 4 5 . S - . . . . ? 0.546  97.3  -131.3 -96.6  -4.4   15.9  -3.5  
6.3   
Protobothrops_mucrosquamatus_GeneID=107286913 LEU A 82  T . > < 5 . . + . . . . ? 0.798  54.8  156.2  49.6   28.1   12.2  -2.7  
5.8   
Protobothrops_mucrosquamatus_GeneID=107286913 ASP A 83  B . 3 . < . . + E U Q . ? -0.629 60.8  16.6   -80.1  141.8  11.7  -6.5  
5.8   
Protobothrops_mucrosquamatus_GeneID=107286913 ASN A 84  T . 3 . . . S + . . . . ? 0.868  80.2  172.4  62.5   31.3   8.3   -7.8  
6.7   
Protobothrops_mucrosquamatus_GeneID=107286913 ASP A 85  . . < . . . . + . . . . ? -0.500 29.1  120.6  -71.2  68.5   6.9   -4.2  
6.0   
Protobothrops_mucrosquamatus_GeneID=107286913 ILE A 86  . . . . . . . - . . . . ? -0.998 35.8  -178.4 -141.2 136.9  3.2   -5.2  
6.4   
Protobothrops_mucrosquamatus_GeneID=107286913 MET A 87  E . . . . . . - C Q M O ? -0.992 16.0  -144.2 -138.2 142.8  0.5   -3.9  
8.7   
Protobothrops_mucrosquamatus_GeneID=107286913 LEU A 88  E . . . . . . - C Q M O ? -0.929 9.7   -160.2 -108.6 134.8  -3.2  -4.7  
9.4   
Protobothrops_mucrosquamatus_GeneID=107286913 ILE A 89  E . . . . . . - C Q M O ? -0.965 4.5   -155.8 -115.9 111.6  -5.7  -2.0  
10.3  
Protobothrops_mucrosquamatus_GeneID=107286913 LYS A 90  E . . . . . . - C Q M O ? -0.797 19.9  -134.1 -83.6  124.1  -9.0  -3.1  
12.0  
Protobothrops_mucrosquamatus_GeneID=107286913 LEU A 91  E . . . . . . - C Q . O ? -0.476 9.6   -129.1 -80.1  143.7  -11.7 -0.6  
11.4  
Protobothrops_mucrosquamatus_GeneID=107286913 GLU A 92  S . . . . . S + . . . . ? 0.804  96.7  15.4   -59.5  -32.2  -14.0 0.5   
14.4  
Protobothrops_mucrosquamatus_GeneID=107286913 SER A 93  S . . . . . S - . . . . ? -0.985 93.6  -96.3  -142.7 147.5  -17.0 -0.2  
12.2  
Protobothrops_mucrosquamatus_GeneID=107286913 PRO A 94  P . . . . > . - . . . . ? -0.319 40.1  -117.0 -61.7  149.9  -17.6 -2.1  
8.9   
Protobothrops_mucrosquamatus_GeneID=107286913 VAL A 95  P . . . . P . - . . . . ? -0.473 24.7  -113.0 -79.0  152.3  -17.6 -0.1  
5.6   
Protobothrops_mucrosquamatus_GeneID=107286913 THR A 96  P . . . . P . - . . . . ? -0.844 33.8  -134.5 -82.3  116.9  -20.7 -0.0  
3.4   
Protobothrops_mucrosquamatus_GeneID=107286913 ILE A 97  P . . . . < . + . . . . ? -0.619 46.9  126.6  -79.0  130.1  -19.9 -1.9  
0.2   
Protobothrops_mucrosquamatus_GeneID=107286913 ASP A 98  S . . . . . S - . . . . ? -0.799 74.2  -58.6  -158.8 -163.4 -20.9 -0.2  
-3.1  
Protobothrops_mucrosquamatus_GeneID=107286913 ALA A 99  S . . . . . S + . . . . ? 0.782  134.3 39.7   -65.0  -21.9  -19.6 1.0   
-6.4  
Protobothrops_mucrosquamatus_GeneID=107286913 SER A 100 S . . . . . S + . . . . ? 0.613  118.3 46.8   -106.1 -13.1  -17.0 3.3   
-4.8  
Protobothrops_mucrosquamatus_GeneID=107286913 VAL A 101 . . . . . . . + . . . . ? -0.951 66.5  140.7  -137.6 111.3  -16.0 0.9   
-1.9  
Protobothrops_mucrosquamatus_GeneID=107286913 SER A 102 . . . . . . . - . . . . ? -0.981 44.4  -113.0 -151.4 143.0  -15.2 -2.7  
-2.4  
Protobothrops_mucrosquamatus_GeneID=107286913 PRO A 103 . . . . . . . - . . . . ? -0.331 22.5  -139.5 -73.3  158.4  -12.6 -5.2  
-1.1  
Protobothrops_mucrosquamatus_GeneID=107286913 ILE A 104 . . . . . . . - . . . . ? -0.925 23.0  -116.4 -112.5 134.6  -9.8  -6.8  
-3.2  
Protobothrops_mucrosquamatus_GeneID=107286913 PRO A 105 P . . . . > . - . . . . ? -0.420 27.9  -114.3 -68.2  150.0  -8.9  -10.4 
-2.8  
Protobothrops_mucrosquamatus_GeneID=107286913 LEU A 106 B . . . . P . - B D C . ? -0.563 32.1  -107.9 -78.9  146.2  -5.4  -11.4 
-1.5  
Protobothrops_mucrosquamatus_GeneID=107286913 SER A 107 P . . . . < . - . . . . ? -0.606 22.8  -164.5 -74.2  120.7  -3.1  -13.3 
-3.9  
Protobothrops_mucrosquamatus_GeneID=107286913 ILE A 108 S . . . . . S + . . . . ? 0.718  77.2  35.1   -85.2  -5.5   -2.8  -17.0 
-2.8  
Protobothrops_mucrosquamatus_GeneID=107286913 GLY A 109 S . . . . . S - . . . . ? -0.937 91.1  -100.2 -144.9 156.7  0.3   -17.2 
-5.1  
Protobothrops_mucrosquamatus_GeneID=107286913 CYS A 110 P . . . . > . - . . . . ? -0.527 46.1  -112.6 -78.3  136.2  3.2   -15.1 
-6.3  
Protobothrops_mucrosquamatus_GeneID=107286913 PRO A 111 P . . . . P . - . . . . ? -0.319 33.4  -103.9 -63.8  151.0  2.7   -13.6 
-9.8  
Protobothrops_mucrosquamatus_GeneID=107286913 ALA A 112 P . > . . P . - . . . . ? -0.399 45.9  -86.2  -69.0  149.9  4.8   -14.8 
-12.7 
Protobothrops_mucrosquamatus_GeneID=107286913 VAL A 113 T . 3 . . < S + . . . . ? -0.299 117.8 27.0   -52.2  134.0  7.7   -12.6 
-13.9 
Protobothrops_mucrosquamatus_GeneID=107286913 GLY A 114 T . 3 . . . S + . . . . ? 0.335  81.8  147.4  93.8   -14.7  6.3   -10.1 
-16.5 
Protobothrops_mucrosquamatus_GeneID=107286913 THR A 115 . . < . . . . - . . . . ? -0.456 50.8  -123.5 -54.9  127.6  2.8   -10.1 
-15.0 
Protobothrops_mucrosquamatus_GeneID=107286913 ASN A 116 E . . . . . . - B E D . ? -0.654 33.2  -168.7 -78.8  128.4  1.4   -6.6  
-15.6 
Protobothrops_mucrosquamatus_GeneID=107286913 CYS A 117 E . . . . . . - B E D E ? -0.880 19.2  -130.3 -124.0 145.8  0.3   -5.0  
-12.3 
Protobothrops_mucrosquamatus_GeneID=107286913 LEU A 118 E . . . . . . - B E D E ? -0.860 20.8  -167.9 -96.5  126.3  -1.8  -1.9  
-11.5 
Protobothrops_mucrosquamatus_GeneID=107286913 ILE A 119 E . . . . . . - B E D E ? -0.907 9.7   -177.1 -110.0 137.2  -0.3  0.5   
-8.9  
Protobothrops_mucrosquamatus_GeneID=107286913 SER A 120 E . . . . . . + B E D . ? -0.969 16.3  113.8  -138.5 150.5  -2.5  3.2   
-7.5  
Protobothrops_mucrosquamatus_GeneID=107286913 GLY A 121 E . . . . . . - B E D . ? -0.972 59.0  -105.0 171.0  177.4  -2.1  6.2   
-5.1  
Protobothrops_mucrosquamatus_GeneID=107286913 TRP A 122 S . . . . . S + . . . . ? -0.094 70.5  128.0  -113.9 25.5   -2.1  10.0  
-4.4  
Protobothrops_mucrosquamatus_GeneID=107286913 GLY A 123 S . . . . . S - . . . . ? -0.140 71.2  -57.1  -76.9  175.8  1.6   10.4  
-4.1  
Protobothrops_mucrosquamatus_GeneID=107286913 ASN A 124 . . . . . . . - . . . . ? -0.306 42.6  -161.9 -52.9  135.4  4.0   12.9  
-6.0  
Protobothrops_mucrosquamatus_GeneID=107286913 THR A 125 . . . . . . . + . . . . ? 0.410  60.3  88.2   -105.3 -4.0   3.8   12.5  
-9.8  
Protobothrops_mucrosquamatus_GeneID=107286913 LEU A 126 . . . . . . . - . . . . ? -0.772 64.8  -148.4 -99.2  142.4  7.0   14.2  
-10.7 
Protobothrops_mucrosquamatus_GeneID=107286913 SER A 127 S . . . . . S + . . . . ? 0.762  97.9  22.6   -72.7  -29.5  10.4  12.6  
-11.0 
Protobothrops_mucrosquamatus_GeneID=107286913 ASN A 128 S . . . . . S + . . . . ? -0.990 119.8 11.8   -135.3 133.9  11.9  16.0  
-9.9  
Protobothrops_mucrosquamatus_GeneID=107286913 GLY A 129 S . . . . . S - . . . . ? -0.486 94.1  -57.7  94.2   -169.2 10.0  18.7  
-7.8  
Protobothrops_mucrosquamatus_GeneID=107286913 VAL A 130 . . . . . . . + . . . . ? -0.987 52.0  152.8  -125.5 119.3  6.6   18.5  
-6.1  
Protobothrops_mucrosquamatus_GeneID=107286913 ASN A 131 . . . . . . . - . . . . ? -0.692 13.6  -178.2 -139.7 97.0   3.3   17.6  
-7.7  
Protobothrops_mucrosquamatus_GeneID=107286913 TYR A 132 . . . . . . . - . . . . ? -0.809 21.0  -146.8 -96.6  97.6   0.7   16.1  
-5.3  
Protobothrops_mucrosquamatus_GeneID=107286913 PRO A 133 . . . . . . . - . . . . ? -0.315 12.1  -151.8 -65.7  145.6  -2.3  15.3  
-7.4  
Protobothrops_mucrosquamatus_GeneID=107286913 ASP A 134 S . . . . . S + . . . . ? 0.753  81.2  74.1   -79.0  -29.2  -5.7  15.6  
-5.9  
Protobothrops_mucrosquamatus_GeneID=107286913 LEU A 135 B . . . . . S - D S P . ? -0.625 98.7  -96.2  -88.9  145.1  -6.9  13.0  
-8.3  
Protobothrops_mucrosquamatus_GeneID=107286913 LEU A 136 . . . . . . . - . . . . ? -0.360 40.1  -146.0 -60.5  133.4  -6.1  9.3   
-7.9  
Protobothrops_mucrosquamatus_GeneID=107286913 GLN A 137 E . . . . . . - B F B D ? -0.800 12.0  -163.3 -107.5 149.9  -3.1  8.2   
-10.0 
Protobothrops_mucrosquamatus_GeneID=107286913 CYS A 138 E . . . . . . - B F B D ? -0.943 6.6   -177.5 -132.8 152.2  -2.5  4.8   
-11.7 
Protobothrops_mucrosquamatus_GeneID=107286913 LEU A 139 E . . . . . . - B F . D ? -0.980 16.4  -145.0 -149.0 135.2  0.4   3.0   
-13.2 
Protobothrops_mucrosquamatus_GeneID=107286913 ASN A 140 E . . . . . . + B F . D ? -0.865 30.6  160.0  -98.6  133.2  1.0   -0.3  
-15.0 
Protobothrops_mucrosquamatus_GeneID=107286913 ALA A 141 E . . . . . . - B F . D ? -0.996 32.5  -116.7 -153.0 150.1  4.1   -2.1  
-14.4 
Protobothrops_mucrosquamatus_GeneID=107286913 PRO A 142 E . . . . > . - B F . D ? -0.513 30.3  -108.3 -86.2  155.9  5.6   -5.6  
-14.8 
Protobothrops_mucrosquamatus_GeneID=107286913 ILE A 143 B . . . . P . - B F F . ? -0.597 37.4  -142.5 -74.0  132.3  6.9   -8.0  
-12.1 
Protobothrops_mucrosquamatus_GeneID=107286913 LEU A 144 P . . . . P . - . . . . ? -0.645 18.9  -101.5 -95.3  156.5  10.6  -8.3  
-12.3 
Protobothrops_mucrosquamatus_GeneID=107286913 SER A 145 P . . > . < . - . . . . ? -0.341 29.1  -114.9 -69.0  157.9  12.6  -11.4 
-11.7 
Protobothrops_mucrosquamatus_GeneID=107286913 ASP A 146 H . . > . . S + . . . . ? 0.874  118.8 53.9   -57.4  -39.1  14.4  -11.9 
-8.3  
Protobothrops_mucrosquamatus_GeneID=107286913 GLU A 147 H . . > . . S + . . . . ? 0.927  110.7 44.3   -61.0  -47.9  17.7  -11.7 
-10.2 
Protobothrops_mucrosquamatus_GeneID=107286913 GLU A 148 H . . > . . S + . . . . ? 0.900  113.8 50.7   -63.5  -44.0  16.8  -8.4  
-11.7 
Protobothrops_mucrosquamatus_GeneID=107286913 CYS A 149 H . . X . . S + . . . . ? 0.940  114.3 43.5   -60.9  -43.3  15.5  -7.1  
-8.5  
Protobothrops_mucrosquamatus_GeneID=107286913 ASN A 150 H . . < . . S + . . . . ? 0.833  109.3 56.5   -71.8  -38.5  18.6  -8.1  
-6.7  
Protobothrops_mucrosquamatus_GeneID=107286913 ALA A 151 H . . < . . S + . . . . ? 0.866  107.3 50.5   -60.3  -34.9  20.9  -6.8  
-9.4  
Protobothrops_mucrosquamatus_GeneID=107286913 ALA A 152 H . . < . . S + . . . . ? 0.822  128.1 22.0   -72.3  -31.1  19.2  -3.4  
-9.0  
Protobothrops_mucrosquamatus_GeneID=107286913 TYR A 153 S . > X . . S - . . . . ? -0.582 83.9  -153.4 -135.4 73.5   19.8  -3.5  
-5.3  
Protobothrops_mucrosquamatus_GeneID=107286913 PRO A 154 T . 3 4 . . S - . . . . ? -0.239 78.8  -5.1   -61.3  116.6  22.7  -5.8  
-4.4  
Protobothrops_mucrosquamatus_GeneID=107286913 GLY A 155 T . 3 4 . . S + . . . . ? 0.406  118.9 83.4   88.0   2.2    22.2  -7.2  
-0.7  
Protobothrops_mucrosquamatus_GeneID=107286913 GLN A 156 T . < 4 . . . + . . . . ? 0.677  67.2  80.5   -112.4 -26.8  19.2  -5.1  
0.1   
Protobothrops_mucrosquamatus_GeneID=107286913 VAL A 157 . . . < . . . - . . . . ? -0.783 64.9  -160.2 -89.6  118.6  16.3  -7.1  
-1.4  
Protobothrops_mucrosquamatus_GeneID=107286913 THR A 158 . . > . . . . - . . . . ? -0.385 36.2  -99.9  -88.4  170.9  15.1  -9.9  
0.9   
Protobothrops_mucrosquamatus_GeneID=107286913 PRO A 159 T . 3 . . . S + . . . . ? 0.661  121.8 63.6   -64.7  -12.9  13.0  -13.0 
-0.2  
Protobothrops_mucrosquamatus_GeneID=107286913 ASN A 160 T . 3 . . . S + . . . . ? 0.308  95.9  77.3   -92.6  8.7    9.9   -11.1 
1.2   
Protobothrops_mucrosquamatus_GeneID=107286913 MET A 161 E . < . . . . - B G . G ? -0.855 56.8  -167.0 -123.2 156.3  10.3  -8.4  
-1.4  
Protobothrops_mucrosquamatus_GeneID=107286913 VAL A 162 E . . . . . . - B G . G ? -0.989 17.5  -131.1 -141.1 144.7  9.5   -7.9  
-5.0  
Protobothrops_mucrosquamatus_GeneID=107286913 CYS A 163 E . . . . . . - B G . G ? -0.842 21.4  -175.7 -97.4  134.1  10.4  -5.4  
-7.7  
Protobothrops_mucrosquamatus_GeneID=107286913 VAL A 164 E . . . . . . + B G F G ? -1.000 43.1  43.3   -127.3 123.5  7.7   -3.8  
-9.9  
Protobothrops_mucrosquamatus_GeneID=107286913 GLY A 165 S . . . . . S - . . . . ? -0.941 84.8  -46.7  145.1  -164.2 8.5   -1.5  
-12.7 
Protobothrops_mucrosquamatus_GeneID=107286913 TYR A 166 . . > . . . . - . . . . ? -0.935 26.6  -149.7 -113.5 131.4  10.8  -0.8  
-15.6 
Protobothrops_mucrosquamatus_GeneID=107286913 LEU A 167 T . 3 . . . S + . . . . ? 0.793  100.3 61.6   -68.1  -30.4  14.6  -1.1  
-15.5 
Protobothrops_mucrosquamatus_GeneID=107286913 GLU A 168 T . 3 . . . S - . . . . ? 0.679  105.3 -140.5 -68.8  -16.2  14.9  1.7   
-18.1 
Protobothrops_mucrosquamatus_GeneID=107286913 GLY A 169 . . < . . . . + . . . . ? -0.425 64.8  115.6  84.1   -175.0 13.1  4.0   
-15.7 
Protobothrops_mucrosquamatus_GeneID=107286913 GLY A 170 S . . . . . S + . . . . ? 0.113  78.0  59.3   98.4   -18.0  10.5  6.6   
-16.5 
Protobothrops_mucrosquamatus_GeneID=107286913 LYS A 171 . . . . . . . + . . . . ? -0.988 61.9  129.2  -145.8 133.9  7.7   5.0   
-14.5 
Protobothrops_mucrosquamatus_GeneID=107286913 ASP A 172 E . . . . . . - A B A . ? -0.986 44.9  -127.4 -173.5 149.9  7.5   4.1   
-10.8 
Protobothrops_mucrosquamatus_GeneID=107286913 SER A 173 E . . . . . . + A B A . ? -0.978 50.2  136.1  -102.2 126.9  5.5   4.3   
-7.6  
Protobothrops_mucrosquamatus_GeneID=107286913 CYS A 174 . . > . . . . + . . . . ? -0.804 43.6  12.0   -147.7 -156.8 7.5   5.7   
-4.7  
Protobothrops_mucrosquamatus_GeneID=107286913 GLN A 175 T . 3 . . . S + . . . . ? 0.251  118.5 31.2   -30.7  130.2  7.5   8.1   
-1.7  
Protobothrops_mucrosquamatus_GeneID=107286913 GLY A 176 T . 3 . . . S + . . . . ? 0.184  110.5 65.7   99.5   -10.6  4.0   9.3   
-0.9  
Protobothrops_mucrosquamatus_GeneID=107286913 ASP A 177 . . X . . . . + . . . . ? 0.083  68.8  148.2  -121.5 9.6    2.2   6.2   
-2.0  
Protobothrops_mucrosquamatus_GeneID=107286913 SER A 178 T . 3 . . . . + . . . . ? -0.283 69.8  20.7   -47.0  136.8  3.7   3.9   
0.7   
Protobothrops_mucrosquamatus_GeneID=107286913 GLY A 179 T . 3 . . . S + . . . . ? 0.264  94.5  135.7  89.1   -14.2  1.3   1.2   
1.7   
Protobothrops_mucrosquamatus_GeneID=107286913 GLY A 180 . . < . . . . - . . . . ? -0.214 58.1  -88.7  -69.2  164.9  -0.6  1.6   
-1.5  
Protobothrops_mucrosquamatus_GeneID=107286913 PRO A 181 E . . . . . . - B H . H ? -0.491 21.7  -161.9 -89.1  136.7  -1.8  -1.5  
-3.6  
Protobothrops_mucrosquamatus_GeneID=107286913 VAL A 182 E . . . . . . - B H E H ? -0.985 24.2  -167.4 -102.3 112.4  -0.0  -3.5  
-6.4  
Protobothrops_mucrosquamatus_GeneID=107286913 VAL A 183 E . . . . . . + B H E H ? -0.908 11.5  179.2  -113.4 123.3  -2.8  -5.4  
-8.1  
Protobothrops_mucrosquamatus_GeneID=107286913 CYS A 184 E . > . . . S - B H E H ? -0.983 72.0  -12.1  -122.8 128.9  -2.2  -8.2  
-10.5 
Protobothrops_mucrosquamatus_GeneID=107286913 ASN A 185 T . 3 . . . S - . . . . ? 0.880  130.7 -52.8  51.8   34.1   -4.9  -10.2 
-12.3 
Protobothrops_mucrosquamatus_GeneID=107286913 GLY A 186 T . 3 . . . S + . . . . ? 0.610  118.2 104.2  84.0   12.6   -7.4  -8.7  
-9.9  
Protobothrops_mucrosquamatus_GeneID=107286913 ARG A 187 E . < . . . S - B I . H ? -0.971 79.1  -104.9 -129.8 148.1  -5.6  -9.6  
-6.7  
Protobothrops_mucrosquamatus_GeneID=107286913 LEU A 188 E . . . . . . + B I C H ? -0.533 46.8  160.2  -69.3  119.0  -3.5  -7.7  
-4.2  
Protobothrops_mucrosquamatus_GeneID=107286913 GLU A 189 E . . . . . . + B I . . ? 0.672  55.0  15.3   -115.8 -28.6  0.1   -8.8  
-4.9  
Protobothrops_mucrosquamatus_GeneID=107286913 GLY A 190 E . . . . . . - B I I H ? -0.973 53.3  -138.9 -149.2 161.2  2.3   -6.1  
-3.3  
Protobothrops_mucrosquamatus_GeneID=107286913 ILE A 191 E . . . . . . - B I I H ? -0.995 38.8  -111.3 -122.1 121.0  2.5   -3.2  
-0.9  
Protobothrops_mucrosquamatus_GeneID=107286913 VAL A 192 E . . . . . . + B I I . ? -0.376 53.2  154.6  -52.9  125.9  4.4   -0.2  
-1.9  
Protobothrops_mucrosquamatus_GeneID=107286913 SER A 193 E . . . . . . - B I . . ? 0.753  46.6  -39.0  -123.4 -62.8  7.5   -0.2  
0.5   
Protobothrops_mucrosquamatus_GeneID=107286913 TRP A 194 E . . . . . . + B I I . ? -0.936 43.3  169.1  -162.6 175.0  10.6  1.6   
-0.8  
Protobothrops_mucrosquamatus_GeneID=107286913 GLY A 195 . . . . . . . - . . . . ? -0.932 43.2  -93.7  178.1  165.3  13.1  2.4   
-3.6  
Protobothrops_mucrosquamatus_GeneID=107286913 ILE A 196 S . . . . . S - . . . . ? -0.919 91.3  -36.2  -95.1  105.1  16.0  4.7   
-4.5  
Protobothrops_mucrosquamatus_GeneID=107286913 GLY A 197 S . . . . . S - . . . . ? 0.017  85.6  -73.3  70.3   172.1  14.5  7.6   
-6.2  
Protobothrops_mucrosquamatus_GeneID=107286913 CYS A 198 S . . . . . S - . . . . ? -0.982 102.3 -13.9  -116.8 125.1  11.5  7.6   
-8.4  
Protobothrops_mucrosquamatus_GeneID=107286913 ALA A 199 S . . . . . S + . . . . ? 0.781  88.2  159.3  67.1   20.9   11.5  6.2   
-12.0 
Protobothrops_mucrosquamatus_GeneID=107286913 LEU A 200 B . > . . . . - F V R . ? -0.689 50.5  -100.1 -75.3  137.7  15.4  6.2   
-12.0 
Protobothrops_mucrosquamatus_GeneID=107286913 PRO A 201 T . 3 . . . S + . . . . ? -0.367 108.7 14.0   -58.1  131.8  17.0  3.9   
-14.6 
Protobothrops_mucrosquamatus_GeneID=107286913 GLY A 202 T . 3 . . . S + . . . . ? 0.394  110.8 91.3   87.3   -2.3   18.2  0.7   
-12.9 
Protobothrops_mucrosquamatus_GeneID=107286913 TYR A 203 B . < . . . . + F W R . ? -0.684 53.3  176.7  -131.4 80.4   16.1  1.4   
-9.8  
Protobothrops_mucrosquamatus_GeneID=107286913 PRO A 204 . . . . . . . - . . . . ? -0.204 41.3  -82.4  -69.6  169.6  12.5  -0.1  
-9.8  
Protobothrops_mucrosquamatus_GeneID=107286913 GLY A 205 E . . . . . . - B J G . ? -0.497 38.5  -139.4 -72.0  147.5  10.1  0.1   
-6.9  
Protobothrops_mucrosquamatus_GeneID=107286913 VAL A 206 E . . . . . . - B J G I ? -0.927 22.9  -173.7 -111.1 133.3  10.4  -2.4  
-4.1  
Protobothrops_mucrosquamatus_GeneID=107286913 TYR A 207 E . . . . . . - B J G I ? -0.867 33.3  -103.7 -127.7 147.1  7.2   -3.9  
-2.6  
Protobothrops_mucrosquamatus_GeneID=107286913 THR A 208 E . . . . . . - B J G I ? -0.656 41.4  -124.1 -66.2  126.6  6.2   -6.1  
0.2   
Protobothrops_mucrosquamatus_GeneID=107286913 LYS A 209 E . > . . . . - B J . I ? -0.688 24.4  -167.2 -77.8  99.2   5.4   -9.5  
-1.3  
Protobothrops_mucrosquamatus_GeneID=107286913 VAL A 210 G . > . . . S + . . . . ? 0.843  81.5  66.4   -61.5  -37.2  1.8   -10.2 
-0.1  
Protobothrops_mucrosquamatus_GeneID=107286913 CYS A 211 G . > . . . S + . . . . ? 0.762  95.6  59.4   -60.1  -19.6  1.8   -13.9 
-1.1  
Protobothrops_mucrosquamatus_GeneID=107286913 LYS A 212 G . < . . . S + . . . . ? 0.552  109.1 43.9   -83.7  -5.0   4.5   -14.4 
1.6   
Protobothrops_mucrosquamatus_GeneID=107286913 TYR A 213 G . < > . . S + . . . . ? 0.169  74.0  109.3  -128.0 17.8   2.1   -13.2 
4.3   
Protobothrops_mucrosquamatus_GeneID=107286913 ILE A 214 H . < > . . S + . . . . ? 0.934  82.9  48.3   -64.2  -44.8  -1.2  -14.8 
3.6   
Protobothrops_mucrosquamatus_GeneID=107286913 ASP A 215 H . . > . . S + . . . . ? 0.928  113.1 47.5   -62.0  -45.6  -1.0  -17.1 
6.5   
Protobothrops_mucrosquamatus_GeneID=107286913 TRP A 216 H . . > . . S + . . . . ? 0.922  112.2 50.0   -60.6  -45.3  -0.1  -14.3 
8.8   
Protobothrops_mucrosquamatus_GeneID=107286913 VAL A 217 H . . X . . S + . . . . ? 0.947  113.7 44.8   -61.7  -47.2  -2.9  -12.1 
7.5   
Protobothrops_mucrosquamatus_GeneID=107286913 HIS A 218 H . . X . . S + . . . . ? 0.913  114.8 47.5   -64.4  -47.1  -5.6  -14.8 
7.9   
Protobothrops_mucrosquamatus_GeneID=107286913 ASN A 219 H . . X . . S + . . . . ? 0.888  114.0 47.0   -62.6  -42.7  -4.5  -15.8 
11.3  
Protobothrops_mucrosquamatus_GeneID=107286913 THR A 220 H . . X . . S + . . . . ? 0.921  113.1 48.1   -66.4  -45.6  -4.3  -12.3 
12.5  
Protobothrops_mucrosquamatus_GeneID=107286913 VAL A 221 H . > < . . S + . . . . ? 0.926  113.1 48.7   -61.3  -44.8  -7.7  -11.4 
11.1  
Protobothrops_mucrosquamatus_GeneID=107286913 ALA A 222 H . 3 < . . S + . . . . ? 0.862  108.3 53.8   -64.3  -35.9  -9.3  -14.5 
12.6  
Protobothrops_mucrosquamatus_GeneID=107286913 ALA A 223 H . 3 < . . . . . . . . ? 0.618  .     .      -77.2  -12.1  -7.8  -13.9 
16.0  
Protobothrops_mucrosquamatus_GeneID=107286913 ASN A 224 . . < < . . . . . . . . ? 0.606  .     .      -128.5 .      -9.3  -10.3 
16.1  
# 
loop_
_dssp_struct_ladder.id 
_dssp_struct_ladder.sheet_id 
_dssp_struct_ladder.range_id_1 
_dssp_struct_ladder.range_id_2 
_dssp_struct_ladder.type 
_dssp_struct_ladder.beg_1_label_comp_id 
_dssp_struct_ladder.beg_1_label_asym_id 
_dssp_struct_ladder.beg_1_label_seq_id 
_dssp_struct_ladder.pdbx_beg_1_PDB_ins_code 
_dssp_struct_ladder.end_1_label_comp_id 
_dssp_struct_ladder.end_1_label_asym_id 
_dssp_struct_ladder.end_1_label_seq_id 
_dssp_struct_ladder.pdbx_end_1_PDB_ins_code 
_dssp_struct_ladder.beg_1_auth_comp_id 
_dssp_struct_ladder.beg_1_auth_asym_id 
_dssp_struct_ladder.beg_1_auth_seq_id 
_dssp_struct_ladder.end_1_auth_comp_id 
_dssp_struct_ladder.end_1_auth_asym_id 
_dssp_struct_ladder.end_1_auth_seq_id 
_dssp_struct_ladder.beg_2_label_comp_id 
_dssp_struct_ladder.beg_2_label_asym_id 
_dssp_struct_ladder.beg_2_label_seq_id 
_dssp_struct_ladder.pdbx_beg_2_PDB_ins_code 
_dssp_struct_ladder.end_2_label_comp_id 
_dssp_struct_ladder.end_2_label_asym_id 
_dssp_struct_ladder.end_2_label_seq_id 
_dssp_struct_ladder.pdbx_end_2_PDB_ins_code 
_dssp_struct_ladder.beg_2_auth_comp_id 
_dssp_struct_ladder.beg_2_auth_asym_id 
_dssp_struct_ladder.beg_2_auth_seq_id 
_dssp_struct_ladder.end_2_auth_comp_id 
_dssp_struct_ladder.end_2_auth_asym_id 
_dssp_struct_ladder.end_2_auth_seq_id 
A A A B anti-parallel ILE A 2   ? VAL A 3   ? ILE A 2   VAL A 3   SER A 173 ? ASP A 172 ? SER A 173 ASP A 172 
B B C F anti-parallel TYR A 6   ? THR A 7   ? TYR A 6   THR A 7   CYS A 138 ? GLN A 137 ? CYS A 138 GLN A 137 
C B D I parallel      LEU A 106 ? LEU A 106 ? LEU A 106 LEU A 106 LEU A 188 ? LEU A 188 ? LEU A 188 LEU A 188 
D B E F anti-parallel ASN A 116 ? GLY A 121 ? ASN A 116 GLY A 121 PRO A 142 ? GLN A 137 ? PRO A 142 GLN A 137 
E B E H anti-parallel CYS A 117 ? ILE A 119 ? CYS A 117 ILE A 119 CYS A 184 ? VAL A 182 ? CYS A 184 VAL A 182 
F B F G anti-parallel ILE A 143 ? ILE A 143 ? ILE A 143 ILE A 143 VAL A 164 ? VAL A 164 ? VAL A 164 VAL A 164 
G B G J anti-parallel MET A 161 ? VAL A 164 ? MET A 161 VAL A 164 THR A 208 ? GLY A 205 ? THR A 208 GLY A 205 
H B H I anti-parallel PRO A 181 ? CYS A 184 ? PRO A 181 CYS A 184 ILE A 191 ? ARG A 187 ? ILE A 191 ARG A 187 
I B I J anti-parallel GLY A 190 ? TRP A 194 ? GLY A 190 TRP A 194 LYS A 209 ? VAL A 206 ? LYS A 209 VAL A 206 
J C K L anti-parallel GLN A 16  ? ASN A 20  ? GLN A 16  ASN A 20  SER A 29  ? HIS A 24  ? SER A 29  HIS A 24  
K C K N anti-parallel ALA A 17  ? ASN A 20  ? ALA A 17  ASN A 20  LEU A 51  ? ASP A 48  ? LEU A 51  ASP A 48  
L C L M anti-parallel SER A 29  ? LEU A 30  ? SER A 29  LEU A 30  VAL A 37  ? VAL A 36  ? VAL A 37  VAL A 36  
M C M Q anti-parallel TRP A 35  ? SER A 38  ? TRP A 35  SER A 38  LYS A 90  ? MET A 87  ? LYS A 90  MET A 87  
N C N O anti-parallel VAL A 49  ? LEU A 51  ? VAL A 49  LEU A 51  LYS A 66  ? GLN A 64  ? LYS A 66  GLN A 64  
O C P Q anti-parallel PRO A 68  ? VAL A 73  ? PRO A 68  VAL A 73  LEU A 91  ? MET A 87  ? LEU A 91  MET A 87  
P D R S anti-parallel ASN A 55  ? ASN A 55  ? ASN A 55  ASN A 55  LEU A 135 ? LEU A 135 ? LEU A 135 LEU A 135 
Q E T U anti-parallel ASP A 78  ? ASP A 78  ? ASP A 78  ASP A 78  ASP A 83  ? ASP A 83  ? ASP A 83  ASP A 83  
R F V W anti-parallel LEU A 200 ? LEU A 200 ? LEU A 200 LEU A 200 TYR A 203 ? TYR A 203 ? TYR A 203 TYR A 203 
# 
loop_
_dssp_struct_bridge_pairs.id 
_dssp_struct_bridge_pairs.label_comp_id 
_dssp_struct_bridge_pairs.label_seq_id 
_dssp_struct_bridge_pairs.label_asym_id 
_dssp_struct_bridge_pairs.auth_seq_id 
_dssp_struct_bridge_pairs.auth_asym_id 
_dssp_struct_bridge_pairs.pdbx_PDB_ins_code 
_dssp_struct_bridge_pairs.acceptor_1_label_comp_id 
_dssp_struct_bridge_pairs.acceptor_1_label_seq_id 
_dssp_struct_bridge_pairs.acceptor_1_label_asym_id 
_dssp_struct_bridge_pairs.acceptor_1_auth_seq_id 
_dssp_struct_bridge_pairs.acceptor_1_auth_asym_id 
_dssp_struct_bridge_pairs.acceptor_1_pdbx_PDB_ins_code 
_dssp_struct_bridge_pairs.acceptor_1_energy 
_dssp_struct_bridge_pairs.acceptor_2_label_comp_id 
_dssp_struct_bridge_pairs.acceptor_2_label_seq_id 
_dssp_struct_bridge_pairs.acceptor_2_label_asym_id 
_dssp_struct_bridge_pairs.acceptor_2_auth_seq_id 
_dssp_struct_bridge_pairs.acceptor_2_auth_asym_id 
_dssp_struct_bridge_pairs.acceptor_2_pdbx_PDB_ins_code 
_dssp_struct_bridge_pairs.acceptor_2_energy 
_dssp_struct_bridge_pairs.donor_1_label_comp_id 
_dssp_struct_bridge_pairs.donor_1_label_seq_id 
_dssp_struct_bridge_pairs.donor_1_label_asym_id 
_dssp_struct_bridge_pairs.donor_1_auth_seq_id 
_dssp_struct_bridge_pairs.donor_1_auth_asym_id 
_dssp_struct_bridge_pairs.donor_1_pdbx_PDB_ins_code 
_dssp_struct_bridge_pairs.donor_1_energy 
_dssp_struct_bridge_pairs.donor_2_label_comp_id 
_dssp_struct_bridge_pairs.donor_2_label_seq_id 
_dssp_struct_bridge_pairs.donor_2_label_asym_id 
_dssp_struct_bridge_pairs.donor_2_auth_seq_id 
_dssp_struct_bridge_pairs.donor_2_auth_asym_id 
_dssp_struct_bridge_pairs.donor_2_pdbx_PDB_ins_code 
_dssp_struct_bridge_pairs.donor_2_energy 
1   LYS 1   A 1   A ? ?   ?   ? ?   ? ? ?    ?   ?   ? ?   ? ? ?    CYS 174 A 174 A ? -3.2 VAL 3   A 3   A ? -0.5 
2   ILE 2   A 2   A ? ASN 124 A 124 A ? -1.4 GLY 123 A 123 A ? -0.3 GLY 5   A 5   A ? -0.5 GLY 4   A 4   A ? -0.4 
3   VAL 3   A 3   A ? ASP 172 A 172 A ? -2.8 LYS 1   A 1   A ? -0.5 ASP 172 A 172 A ? -1.7 LEU 126 A 126 A ? -0.1 
4   GLY 4   A 4   A ? THR 125 A 125 A ? -0.6 ILE 2   A 2   A ? -0.4 VAL 3   A 3   A ? -0.2 TYR 6   A 6   A ? -0.1 
5   GLY 5   A 5   A ? ILE 2   A 2   A ? -0.5 THR 125 A 125 A ? -0.2 THR 7   A 7   A ? -0.3 LEU 139 A 139 A ? -0.2 
6   TYR 6   A 6   A ? CYS 138 A 138 A ? -2.8 VAL 3   A 3   A ? -0.1 CYS 138 A 138 A ? -3.4 CYS 8   A 8   A ? -0.4 
7   THR 7   A 7   A ? GLY 5   A 5   A ? -0.3 GLN 137 A 137 A ? -0.2 GLN 137 A 137 A ? -0.2 LEU 136 A 136 A ? -0.1 
8   CYS 8   A 8   A ? LEU 136 A 136 A ? -2.5 TYR 6   A 6   A ? -0.4 LEU 136 A 136 A ? -0.1 ARG 10  A 10  A ? -0.1 
9   GLN 9   A 9   A ? ARG 10  A 10  A ? -0.1 ASN 11  A 11  A ? -0.1 ALA 12  A 12  A ? -2.0 ILE 13  A 13  A ? -0.3 
10  ARG 10  A 10  A ? ASN 11  A 11  A ? -0.3 ALA 12  A 12  A ? -0.1 GLN 9   A 9   A ? -0.1 HIS 54  A 54  A ? -0.1 
11  ASN 11  A 11  A ? ILE 13  A 13  A ? -0.1 ALA 12  A 12  A ? -0.1 ARG 10  A 10  A ? -0.3 GLN 9   A 9   A ? -0.1 
12  ALA 12  A 12  A ? GLN 9   A 9   A ? -2.0 ILE 13  A 13  A ? -0.3 ARG 10  A 10  A ? -0.1 ASN 11  A 11  A ? -0.1 
13  ILE 13  A 13  A ? GLN 9   A 9   A ? -0.3 PRO 14  A 14  A ? -0.1 GLN 16  A 16  A ? -1.1 ALA 12  A 12  A ? -0.3 
14  PRO 14  A 14  A ? ?   ?   ? ?   ? ? ?    ?   ?   ? ?   ? ? ?    SER 102 A 102 A ? -1.3 GLY 52  A 52  A ? -0.2 
15  TYR 15  A 15  A ? VAL 101 A 101 A ? -0.2 PRO 103 A 103 A ? -0.1 LEU 30  A 30  A ? -2.6 ALA 17  A 17  A ? -0.2 
16  GLN 16  A 16  A ? ILE 13  A 13  A ? -1.1 SER 29  A 29  A ? -0.2 GLY 52  A 52  A ? -0.6 SER 18  A 18  A ? -0.4 
17  ALA 17  A 17  A ? GLY 28  A 28  A ? -2.4 TYR 15  A 15  A ? -0.2 GLY 28  A 28  A ? -1.4 LEU 19  A 19  A ? -0.6 
18  SER 18  A 18  A ? ARG 50  A 50  A ? -2.8 GLN 16  A 16  A ? -0.4 ARG 50  A 50  A ? -2.9 ASN 20  A 20  A ? -0.6 
19  LEU 19  A 19  A ? CYS 26  A 26  A ? -3.2 ALA 17  A 17  A ? -0.6 PHE 25  A 25  A ? -2.5 CYS 26  A 26  A ? -1.3 
20  ASN 20  A 20  A ? ASP 48  A 48  A ? -3.0 SER 18  A 18  A ? -0.6 ASP 48  A 48  A ? -3.0 HIS 24  A 24  A ? -0.2 
21  SER 21  A 21  A ? TYR 23  A 23  A ? -1.8 LEU 19  A 19  A ? -0.4 HIS 24  A 24  A ? -0.1 MET 47  A 47  A ? -0.1 
22  GLY 22  A 22  A ? ASP 48  A 48  A ? -0.0 TYR 23  A 23  A ? -0.0 HIS 24  A 24  A ? -0.3 ASN 20  A 20  A ? -0.1 
23  TYR 23  A 23  A ? LEU 19  A 19  A ? -0.0 ?   ?   ? ?   ? ? ?    SER 21  A 21  A ? -1.8 PHE 25  A 25  A ? -0.3 
24  HIS 24  A 24  A ? GLY 22  A 22  A ? -0.3 ASN 20  A 20  A ? -0.2 ASN 20  A 20  A ? -0.2 GLY 27  A 27  A ? -0.1 
25  PHE 25  A 25  A ? LEU 19  A 19  A ? -2.5 CYS 26  A 26  A ? -0.4 SER 178 A 178 A ? -0.3 GLY 27  A 27  A ? -0.3 
26  CYS 26  A 26  A ? LEU 19  A 19  A ? -1.3 ASP 177 A 177 A ? -0.1 LEU 19  A 19  A ? -3.2 PHE 25  A 25  A ? -0.4 
27  GLY 27  A 27  A ? SER 178 A 178 A ? -3.8 PHE 25  A 25  A ? -0.3 ALA 39  A 39  A ? -0.5 SER 29  A 29  A ? -0.3 
28  GLY 28  A 28  A ? ALA 17  A 17  A ? -1.4 CYS 26  A 26  A ? -0.2 ALA 17  A 17  A ? -2.4 LEU 30  A 30  A ? -0.4 
29  SER 29  A 29  A ? VAL 37  A 37  A ? -2.5 GLY 27  A 27  A ? -0.3 VAL 37  A 37  A ? -3.0 ILE 31  A 31  A ? -0.5 
30  LEU 30  A 30  A ? TYR 15  A 15  A ? -2.6 GLY 28  A 28  A ? -0.4 ILE 104 A 104 A ? -2.3 VAL 36  A 36  A ? -0.2 
31  ILE 31  A 31  A ? TRP 35  A 35  A ? -2.6 SER 29  A 29  A ? -0.5 GLU 33  A 33  A ? -0.2 VAL 36  A 36  A ? -0.2 
32  ASN 32  A 32  A ? TRP 35  A 35  A ? -1.2 PRO 105 A 105 A ? -0.1 TRP 35  A 35  A ? -0.3 ILE 31  A 31  A ? -0.2 
33  GLU 33  A 33  A ? ILE 31  A 31  A ? -0.2 GLN 34  A 34  A ? -0.2 VAL 95  A 95  A ? -3.0 SER 93  A 93  A ? -0.1 
34  GLN 34  A 34  A ? PRO 94  A 94  A ? -0.2 TRP 35  A 35  A ? -0.1 LEU 91  A 91  A ? -3.0 VAL 36  A 36  A ? -0.4 
35  TRP 35  A 35  A ? ASN 32  A 32  A ? -0.3 LYS 90  A 90  A ? -0.2 ILE 31  A 31  A ? -2.6 ASN 32  A 32  A ? -1.2 
36  VAL 36  A 36  A ? ILE 89  A 89  A ? -2.1 GLN 34  A 34  A ? -0.4 ILE 89  A 89  A ? -3.0 SER 38  A 38  A ? -0.4 
37  VAL 37  A 37  A ? SER 29  A 29  A ? -3.0 TRP 35  A 35  A ? -0.4 SER 29  A 29  A ? -2.5 ALA 39  A 39  A ? -0.2 
38  SER 38  A 38  A ? MET 87  A 87  A ? -2.5 VAL 36  A 36  A ? -0.4 MET 87  A 87  A ? -2.7 ALA 40  A 40  A ? -0.3 
39  ALA 39  A 39  A ? GLY 27  A 27  A ? -0.5 VAL 37  A 37  A ? -0.2 CYS 42  A 42  A ? -1.4 ILE 86  A 86  A ? -0.3 
40  ALA 40  A 40  A ? SER 38  A 38  A ? -0.3 HIS 41  A 41  A ? -0.3 TYR 43  A 43  A ? -1.9 ALA 39  A 39  A ? -0.1 
41  HIS 41  A 41  A ? CYS 42  A 42  A ? -0.3 LEU 82  A 82  A ? -0.1 ALA 40  A 40  A ? -0.3 SER 178 A 178 A ? -0.1 
42  CYS 42  A 42  A ? ALA 39  A 39  A ? -1.4 GLY 27  A 27  A ? -0.1 HIS 41  A 41  A ? -0.3 ALA 40  A 40  A ? -0.2 
43  TYR 43  A 43  A ? ALA 40  A 40  A ? -1.9 ALA 39  A 39  A ? -0.1 SER 45  A 45  A ? -0.3 ALA 40  A 40  A ? -0.0 
44  LYS 44  A 44  A ? SER 45  A 45  A ? -0.1 MET 47  A 47  A ? -0.0 MET 47  A 47  A ? -0.1 CYS 42  A 42  A ? -0.0 
45  SER 45  A 45  A ? TYR 43  A 43  A ? -0.3 ARG 46  A 46  A ? -0.2 MET 47  A 47  A ? -0.4 LYS 44  A 44  A ? -0.1 
46  ARG 46  A 46  A ? SER 21  A 21  A ? -0.0 ASP 48  A 48  A ? -0.0 ASP 48  A 48  A ? -0.3 SER 45  A 45  A ? -0.2 
47  MET 47  A 47  A ? SER 45  A 45  A ? -0.4 LYS 44  A 44  A ? -0.1 VAL 49  A 49  A ? -0.3 SER 21  A 21  A ? -0.2 
48  ASP 48  A 48  A ? ASN 20  A 20  A ? -3.0 ARG 46  A 46  A ? -0.3 ASN 20  A 20  A ? -3.0 ARG 50  A 50  A ? -0.6 
49  VAL 49  A 49  A ? LYS 66  A 66  A ? -3.6 MET 47  A 47  A ? -0.3 LYS 66  A 66  A ? -3.1 LEU 51  A 51  A ? -0.5 
50  ARG 50  A 50  A ? SER 18  A 18  A ? -2.9 ASP 48  A 48  A ? -0.6 SER 18  A 18  A ? -2.8 GLY 52  A 52  A ? -0.3 
51  LEU 51  A 51  A ? GLN 64  A 64  A ? -2.5 VAL 49  A 49  A ? -0.5 GLN 64  A 64  A ? -2.5 ALA 17  A 17  A ? -0.1 
52  GLY 52  A 52  A ? GLN 16  A 16  A ? -0.6 SER 100 A 100 A ? -0.4 HIS 54  A 54  A ? -0.4 SER 62  A 62  A ? -0.2 
53  GLU 53  A 53  A ? GLN 16  A 16  A ? -0.3 ARG 50  A 50  A ? -0.2 GLY 52  A 52  A ? -0.3 ILE 56  A 56  A ? -0.2 
54  HIS 54  A 54  A ? GLY 52  A 52  A ? -0.4 ASN 55  A 55  A ? -0.3 LEU 136 A 136 A ? -2.1 ILE 56  A 56  A ? -0.5 
55  ASN 55  A 55  A ? LEU 135 A 135 A ? -0.2 GLU 58  A 58  A ? -0.2 GLU 58  A 58  A ? -1.1 HIS 54  A 54  A ? -0.3 
56  ILE 56  A 56  A ? ASP 134 A 134 A ? -2.4 HIS 54  A 54  A ? -0.5 LEU 135 A 135 A ? -0.1 ASN 55  A 55  A ? -0.1 
57  GLU 57  A 57  A ? ASP 134 A 134 A ? -0.2 ASN 59  A 59  A ? -0.0 ASN 59  A 59  A ? -0.4 ILE 56  A 56  A ? -0.3 
58  GLU 58  A 58  A ? ASN 55  A 55  A ? -1.1 ASP 134 A 134 A ? -0.2 GLU 60  A 60  A ? -1.0 ASN 55  A 55  A ? -0.2 
59  ASN 59  A 59  A ? GLU 57  A 57  A ? -0.4 GLU 60  A 60  A ? -0.1 ILE 56  A 56  A ? -0.1 GLU 53  A 53  A ? -0.0 
60  GLU 60  A 60  A ? GLU 58  A 58  A ? -1.0 ASN 55  A 55  A ? -0.2 ASN 59  A 59  A ? -0.1 ILE 56  A 56  A ? -0.0 
61  GLU 61  A 61  A ? SER 62  A 62  A ? -0.1 GLU 63  A 63  A ? -0.0 ASN 59  A 59  A ? -0.1 GLU 60  A 60  A ? -0.1 
62  SER 62  A 62  A ? GLY 52  A 52  A ? -0.2 GLN 64  A 64  A ? -0.0 GLU 61  A 61  A ? -0.1 GLU 53  A 53  A ? -0.1 
63  GLU 63  A 63  A ? GLY 52  A 52  A ? -0.1 ARG 50  A 50  A ? -0.1 ILE 65  A 65  A ? -0.5 GLY 52  A 52  A ? -0.2 
64  GLN 64  A 64  A ? LEU 51  A 51  A ? -2.5 SER 62  A 62  A ? -0.1 LEU 51  A 51  A ? -2.5 LYS 66  A 66  A ? -0.6 
65  ILE 65  A 65  A ? GLU 63  A 63  A ? -0.5 ARG 50  A 50  A ? -0.2 LYS 67  A 67  A ? -0.4 ARG 50  A 50  A ? -0.2 
66  LYS 66  A 66  A ? VAL 49  A 49  A ? -3.1 GLN 64  A 64  A ? -0.6 VAL 49  A 49  A ? -3.6 GLN 64  A 64  A ? -0.0 
67  LYS 67  A 67  A ? ILE 65  A 65  A ? -0.4 ASP 48  A 48  A ? -0.2 GLU 92  A 92  A ? -3.2 ALA 69  A 69  A ? -0.3 
68  PRO 68  A 68  A ? ?   ?   ? ?   ? ? ?    ?   ?   ? ?   ? ? ?    LEU 91  A 91  A ? -0.3 ILE 71  A 71  A ? -0.1 
69  ALA 69  A 69  A ? LYS 90  A 90  A ? -3.6 LYS 70  A 70  A ? -0.4 ILE 71  A 71  A ? -0.3 LEU 91  A 91  A ? -0.2 
70  LYS 70  A 70  A ? LYS 90  A 90  A ? -1.6 LYS 67  A 67  A ? -0.1 LYS 90  A 90  A ? -2.8 ILE 72  A 72  A ? -0.5 
71  ILE 71  A 71  A ? ALA 69  A 69  A ? -0.3 ILE 89  A 89  A ? -0.2 VAL 73  A 73  A ? -0.6 ILE 89  A 89  A ? -0.2 
72  ILE 72  A 72  A ? LEU 88  A 88  A ? -3.5 LYS 70  A 70  A ? -0.5 LEU 88  A 88  A ? -2.9 HIS 74  A 74  A ? -0.3 
73  VAL 73  A 73  A ? ILE 71  A 71  A ? -0.6 MET 87  A 87  A ? -0.2 MET 87  A 87  A ? -0.2 ASP 85  A 85  A ? -0.1 
74  HIS 74  A 74  A ? ILE 86  A 86  A ? -2.4 ILE 72  A 72  A ? -0.3 TYR 77  A 77  A ? -2.0 VAL 73  A 73  A ? -0.1 
75  PRO 75  A 75  A ? ?   ?   ? ?   ? ? ?    ?   ?   ? ?   ? ? ?    HIS 74  A 74  A ? -0.2 VAL 73  A 73  A ? -0.0 
76  ASP 76  A 76  A ? ASN 84  A 84  A ? -0.1 ASP 78  A 78  A ? -0.1 ASP 78  A 78  A ? -0.2 HIS 74  A 74  A ? -0.1 
77  TYR 77  A 77  A ? HIS 74  A 74  A ? -2.0 ILE 86  A 86  A ? -0.1 SER 79  A 79  A ? -0.6 ASN 84  A 84  A ? -0.2 
78  ASP 78  A 78  A ? ASP 83  A 83  A ? -2.5 ASP 76  A 76  A ? -0.2 LEU 82  A 82  A ? -1.8 ASP 83  A 83  A ? -0.9 
79  SER 79  A 79  A ? TYR 77  A 77  A ? -0.6 TRP 80  A 80  A ? -0.2 ASP 78  A 78  A ? -0.1 TYR 77  A 77  A ? -0.0 
80  TRP 80  A 80  A ? LEU 81  A 81  A ? -0.1 TYR 77  A 77  A ? -0.1 SER 79  A 79  A ? -0.2 TYR 77  A 77  A ? -0.0 
81  LEU 81  A 81  A ? ASP 83  A 83  A ? -0.1 VAL 157 A 157 A ? -0.0 SER 79  A 79  A ? -0.2 THR 158 A 158 A ? -0.2 
82  LEU 82  A 82  A ? ASP 78  A 78  A ? -1.8 ASP 83  A 83  A ? -0.2 ASP 85  A 85  A ? -0.7 ASN 84  A 84  A ? -0.3 
83  ASP 83  A 83  A ? ASP 78  A 78  A ? -0.9 ASN 84  A 84  A ? -0.2 ASP 78  A 78  A ? -2.5 LEU 82  A 82  A ? -0.2 
84  ASN 84  A 84  A ? LEU 82  A 82  A ? -0.3 TYR 77  A 77  A ? -0.2 ILE 86  A 86  A ? -2.0 HIS 74  A 74  A ? -0.2 
85  ASP 85  A 85  A ? LEU 82  A 82  A ? -0.7 ASN 160 A 160 A ? -0.1 MET 87  A 87  A ? -0.3 ASN 84  A 84  A ? -0.2 
86  ILE 86  A 86  A ? ASN 84  A 84  A ? -2.0 ALA 39  A 39  A ? -0.3 HIS 74  A 74  A ? -2.4 LEU 88  A 88  A ? -0.3 
87  MET 87  A 87  A ? SER 38  A 38  A ? -2.7 ASP 85  A 85  A ? -0.3 SER 38  A 38  A ? -2.5 ILE 89  A 89  A ? -0.4 
88  LEU 88  A 88  A ? ILE 72  A 72  A ? -2.9 ILE 86  A 86  A ? -0.3 ILE 72  A 72  A ? -3.5 LYS 90  A 90  A ? -0.5 
89  ILE 89  A 89  A ? VAL 36  A 36  A ? -3.0 MET 87  A 87  A ? -0.4 VAL 36  A 36  A ? -2.1 LEU 91  A 91  A ? -0.6 
90  LYS 90  A 90  A ? LYS 70  A 70  A ? -2.8 LEU 88  A 88  A ? -0.5 ALA 69  A 69  A ? -3.6 LYS 70  A 70  A ? -1.6 
91  LEU 91  A 91  A ? GLN 34  A 34  A ? -3.0 ILE 89  A 89  A ? -0.6 VAL 95  A 95  A ? -0.0 ILE 71  A 71  A ? -0.0 
92  GLU 92  A 92  A ? LYS 67  A 67  A ? -3.2 LYS 90  A 90  A ? -0.2 LEU 91  A 91  A ? -0.1 GLN 34  A 34  A ? -0.0 
93  SER 93  A 93  A ? LYS 67  A 67  A ? -0.3 GLU 33  A 33  A ? -0.1 GLU 92  A 92  A ? -0.1 ALA 69  A 69  A ? -0.0 
94  PRO 94  A 94  A ? ?   ?   ? ?   ? ? ?    ?   ?   ? ?   ? ? ?    GLN 34  A 34  A ? -0.2 THR 96  A 96  A ? -0.1 
95  VAL 95  A 95  A ? GLU 33  A 33  A ? -3.0 ASN 32  A 32  A ? -0.1 ILE 97  A 97  A ? -0.7 GLN 64  A 64  A ? -0.0 
96  THR 96  A 96  A ? PRO 94  A 94  A ? -0.1 SER 102 A 102 A ? -0.0 ASP 98  A 98  A ? -0.4 VAL 101 A 101 A ? -0.1 
97  ILE 97  A 97  A ? VAL 95  A 95  A ? -0.7 SER 100 A 100 A ? -0.1 ALA 99  A 99  A ? -0.2 SER 102 A 102 A ? -0.2 
98  ASP 98  A 98  A ? VAL 101 A 101 A ? -2.1 THR 96  A 96  A ? -0.4 VAL 101 A 101 A ? -0.5 SER 62  A 62  A ? -0.0 
99  ALA 99  A 99  A ? SER 100 A 100 A ? -0.2 ILE 97  A 97  A ? -0.2 SER 102 A 102 A ? -0.1 GLY 52  A 52  A ? -0.1 
100 SER 100 A 100 A ? VAL 101 A 101 A ? -0.2 SER 62  A 62  A ? -0.1 GLY 52  A 52  A ? -0.4 SER 102 A 102 A ? -0.4 
101 VAL 101 A 101 A ? ASP 98  A 98  A ? -0.5 LEU 51  A 51  A ? -0.1 ASP 98  A 98  A ? -2.1 SER 100 A 100 A ? -0.2 
102 SER 102 A 102 A ? PRO 14  A 14  A ? -1.3 SER 100 A 100 A ? -0.4 LEU 30  A 30  A ? -0.2 GLY 52  A 52  A ? -0.1 
103 PRO 103 A 103 A ? ?   ?   ? ?   ? ? ?    ?   ?   ? ?   ? ? ?    ILE 31  A 31  A ? -0.3 TYR 15  A 15  A ? -0.1 
104 ILE 104 A 104 A ? LEU 30  A 30  A ? -2.3 TYR 15  A 15  A ? -0.2 ARG 187 A 187 A ? -0.1 LEU 106 A 106 A ? -0.1 
105 PRO 105 A 105 A ? ?   ?   ? ?   ? ? ?    ?   ?   ? ?   ? ? ?    LEU 188 A 188 A ? -2.9 SER 107 A 107 A ? -0.2 
106 LEU 106 A 106 A ? ARG 187 A 187 A ? -0.2 ILE 31  A 31  A ? -0.2 ILE 108 A 108 A ? -0.4 GLU 189 A 189 A ? -0.1 
107 SER 107 A 107 A ? LEU 188 A 188 A ? -1.8 PRO 105 A 105 A ? -0.2 ILE 214 A 214 A ? -0.1 LEU 106 A 106 A ? -0.1 
108 ILE 108 A 108 A ? LEU 106 A 106 A ? -0.4 GLY 109 A 109 A ? -0.1 CYS 110 A 110 A ? -0.3 SER 107 A 107 A ? -0.2 
109 GLY 109 A 109 A ? LEU 106 A 106 A ? -0.1 LYS 212 A 212 A ? -0.0 CYS 211 A 211 A ? -0.1 ILE 108 A 108 A ? -0.1 
110 CYS 110 A 110 A ? ILE 108 A 108 A ? -0.3 CYS 211 A 211 A ? -0.1 GLU 189 A 189 A ? -0.0 ILE 108 A 108 A ? -0.0 
111 PRO 111 A 111 A ? ?   ?   ? ?   ? ? ?    ?   ?   ? ?   ? ? ?    VAL 113 A 113 A ? -0.1 GLY 114 A 114 A ? -0.1 
112 ALA 112 A 112 A ? VAL 113 A 113 A ? -0.1 GLY 114 A 114 A ? -0.1 THR 115 A 115 A ? -2.2 ILE 143 A 143 A ? -0.3 
113 VAL 113 A 113 A ? GLY 114 A 114 A ? -0.3 PRO 111 A 111 A ? -0.1 LEU 144 A 144 A ? -0.2 ALA 112 A 112 A ? -0.1 
114 GLY 114 A 114 A ? ILE 143 A 143 A ? -2.7 THR 115 A 115 A ? -0.3 VAL 113 A 113 A ? -0.3 ASN 116 A 116 A ? -0.2 
115 THR 115 A 115 A ? ALA 112 A 112 A ? -2.2 PRO 142 A 142 A ? -0.1 ILE 143 A 143 A ? -1.6 CYS 117 A 117 A ? -0.4 
116 ASN 116 A 116 A ? PRO 142 A 142 A ? -0.2 GLY 114 A 114 A ? -0.2 ASN 185 A 185 A ? -0.6 LEU 118 A 118 A ? -0.3 
117 CYS 117 A 117 A ? ALA 141 A 141 A ? -3.1 THR 115 A 115 A ? -0.4 ALA 141 A 141 A ? -2.7 ILE 119 A 119 A ? -0.5 
118 LEU 118 A 118 A ? VAL 183 A 183 A ? -3.8 ASN 116 A 116 A ? -0.3 VAL 183 A 183 A ? -3.3 SER 120 A 120 A ? -0.4 
119 ILE 119 A 119 A ? LEU 139 A 139 A ? -3.2 CYS 117 A 117 A ? -0.5 LEU 139 A 139 A ? -2.0 GLY 121 A 121 A ? -0.3 
120 SER 120 A 120 A ? PRO 181 A 181 A ? -1.4 LEU 118 A 118 A ? -0.4 TRP 122 A 122 A ? -0.3 CYS 138 A 138 A ? -0.2 
121 GLY 121 A 121 A ? GLN 137 A 137 A ? -2.0 ILE 119 A 119 A ? -0.3 GLN 137 A 137 A ? -3.0 ASP 177 A 177 A ? -0.1 
122 TRP 122 A 122 A ? GLY 176 A 176 A ? -0.4 SER 120 A 120 A ? -0.3 THR 125 A 125 A ? -0.1 ASP 177 A 177 A ? -0.1 
123 GLY 123 A 123 A ? ASN 124 A 124 A ? -0.2 GLN 137 A 137 A ? -0.1 ILE 2   A 2   A ? -0.3 GLY 176 A 176 A ? -0.2 
124 ASN 124 A 124 A ? GLN 175 A 175 A ? -0.6 TYR 132 A 132 A ? -0.2 ILE 2   A 2   A ? -1.4 CYS 174 A 174 A ? -0.2 
125 THR 125 A 125 A ? ASN 131 A 131 A ? -2.4 LYS 1   A 1   A ? -0.2 GLY 4   A 4   A ? -0.6 SER 127 A 127 A ? -0.3 
126 LEU 126 A 126 A ? ASN 131 A 131 A ? -0.2 GLY 129 A 129 A ? -0.2 ASN 131 A 131 A ? -0.1 GLY 129 A 129 A ? -0.1 
127 SER 127 A 127 A ? THR 125 A 125 A ? -0.3 ASN 128 A 128 A ? -0.2 CYS 198 A 198 A ? -0.3 GLY 129 A 129 A ? -0.3 
128 ASN 128 A 128 A ? THR 125 A 125 A ? -0.0 VAL 130 A 130 A ? -0.0 SER 127 A 127 A ? -0.2 VAL 130 A 130 A ? -0.1 
129 GLY 129 A 129 A ? SER 127 A 127 A ? -0.3 LEU 126 A 126 A ? -0.1 ASN 131 A 131 A ? -0.5 LEU 126 A 126 A ? -0.2 
130 VAL 130 A 130 A ? ASN 128 A 128 A ? -0.1 THR 125 A 125 A ? -0.1 TYR 132 A 132 A ? -0.2 SER 127 A 127 A ? -0.1 
131 ASN 131 A 131 A ? GLY 129 A 129 A ? -0.5 LEU 126 A 126 A ? -0.1 THR 125 A 125 A ? -2.4 LEU 126 A 126 A ? -0.2 
132 TYR 132 A 132 A ? ASN 124 A 124 A ? -0.2 VAL 130 A 130 A ? -0.2 ASN 124 A 124 A ? -0.2 GLY 123 A 123 A ? -0.1 
133 PRO 133 A 133 A ? ?   ?   ? ?   ? ? ?    ?   ?   ? ?   ? ? ?    GLN 137 A 137 A ? -0.1 ILE 56  A 56  A ? -0.1 
134 ASP 134 A 134 A ? LEU 136 A 136 A ? -0.1 ASN 55  A 55  A ? -0.1 ILE 56  A 56  A ? -2.4 LEU 136 A 136 A ? -0.3 
135 LEU 135 A 135 A ? ASN 55  A 55  A ? -0.2 ILE 56  A 56  A ? -0.1 ASN 55  A 55  A ? -0.2 GLN 137 A 137 A ? -0.1 
136 LEU 136 A 136 A ? HIS 54  A 54  A ? -2.1 ASP 134 A 134 A ? -0.3 CYS 8   A 8   A ? -2.5 CYS 138 A 138 A ? -0.3 
137 GLN 137 A 137 A ? GLY 121 A 121 A ? -3.0 THR 7   A 7   A ? -0.2 GLY 121 A 121 A ? -2.0 LEU 139 A 139 A ? -0.3 
138 CYS 138 A 138 A ? TYR 6   A 6   A ? -3.4 LEU 136 A 136 A ? -0.3 TYR 6   A 6   A ? -2.8 ASN 140 A 140 A ? -0.3 
139 LEU 139 A 139 A ? ILE 119 A 119 A ? -2.0 GLN 137 A 137 A ? -0.3 ILE 119 A 119 A ? -3.2 ALA 141 A 141 A ? -0.5 
140 ASN 140 A 140 A ? CYS 138 A 138 A ? -0.3 LEU 118 A 118 A ? -0.2 LEU 118 A 118 A ? -0.2 ASN 116 A 116 A ? -0.1 
141 ALA 141 A 141 A ? CYS 117 A 117 A ? -2.7 LEU 139 A 139 A ? -0.5 CYS 117 A 117 A ? -3.1 ILE 143 A 143 A ? -0.2 
142 PRO 142 A 142 A ? ?   ?   ? ?   ? ? ?    ?   ?   ? ?   ? ? ?    GLY 165 A 165 A ? -2.5 LEU 144 A 144 A ? -0.3 
143 ILE 143 A 143 A ? THR 115 A 115 A ? -1.6 ALA 112 A 112 A ? -0.3 GLY 114 A 114 A ? -2.7 SER 145 A 145 A ? -0.2 
144 LEU 144 A 144 A ? CYS 163 A 163 A ? -2.8 PRO 142 A 142 A ? -0.3 CYS 163 A 163 A ? -0.4 ASP 146 A 146 A ? -0.1 
145 SER 145 A 145 A ? ILE 143 A 143 A ? -0.2 ASP 146 A 146 A ? -0.1 CYS 149 A 149 A ? -2.9 ASN 150 A 150 A ? -0.2 
146 ASP 146 A 146 A ? GLU 147 A 147 A ? -0.2 GLU 148 A 148 A ? -0.2 ASN 150 A 150 A ? -2.8 ALA 151 A 151 A ? -0.2 
147 GLU 147 A 147 A ? CYS 149 A 149 A ? -0.2 GLU 148 A 148 A ? -0.2 ALA 151 A 151 A ? -2.4 ASP 146 A 146 A ? -0.2 
148 GLU 148 A 148 A ? ASN 150 A 150 A ? -0.2 CYS 149 A 149 A ? -0.2 ALA 152 A 152 A ? -1.9 ASP 146 A 146 A ? -0.2 
149 CYS 149 A 149 A ? SER 145 A 145 A ? -2.9 ASN 150 A 150 A ? -0.2 TYR 153 A 153 A ? -1.3 GLU 147 A 147 A ? -0.2 
150 ASN 150 A 150 A ? ASP 146 A 146 A ? -2.8 ALA 151 A 151 A ? -0.2 CYS 149 A 149 A ? -0.2 GLN 156 A 156 A ? -0.2 
151 ALA 151 A 151 A ? GLU 147 A 147 A ? -2.4 ASP 146 A 146 A ? -0.2 ASN 150 A 150 A ? -0.2 CYS 149 A 149 A ? -0.2 
152 ALA 152 A 152 A ? GLU 148 A 148 A ? -1.9 TYR 153 A 153 A ? -0.3 ASN 150 A 150 A ? -0.2 ALA 151 A 151 A ? -0.2 
153 TYR 153 A 153 A ? CYS 149 A 149 A ? -1.3 GLU 148 A 148 A ? -0.1 GLN 156 A 156 A ? -2.1 VAL 157 A 157 A ? -1.0 
154 PRO 154 A 154 A ? ?   ?   ? ?   ? ? ?    ?   ?   ? ?   ? ? ?    ALA 151 A 151 A ? -0.1 ASN 150 A 150 A ? -0.1 
155 GLY 155 A 155 A ? VAL 157 A 157 A ? -0.2 GLN 156 A 156 A ? -0.1 ALA 151 A 151 A ? -0.1 ASN 150 A 150 A ? -0.1 
156 GLN 156 A 156 A ? TYR 153 A 153 A ? -2.1 ASN 150 A 150 A ? -0.2 THR 158 A 158 A ? -0.6 GLY 155 A 155 A ? -0.1 
157 VAL 157 A 157 A ? TYR 153 A 153 A ? -1.0 ASN 150 A 150 A ? -0.1 GLY 155 A 155 A ? -0.2 GLN 156 A 156 A ? -0.1 
158 THR 158 A 158 A ? GLN 156 A 156 A ? -0.6 LEU 81  A 81  A ? -0.2 MET 161 A 161 A ? -1.7 GLN 156 A 156 A ? -0.1 
159 PRO 159 A 159 A ? ?   ?   ? ?   ? ? ?    ?   ?   ? ?   ? ? ?    THR 158 A 158 A ? -0.1 VAL 157 A 157 A ? -0.0 
160 ASN 160 A 160 A ? THR 208 A 208 A ? -0.0 CYS 211 A 211 A ? -0.0 LYS 209 A 209 A ? -2.6 VAL 162 A 162 A ? -0.3 
161 MET 161 A 161 A ? THR 158 A 158 A ? -1.7 THR 208 A 208 A ? -0.2 CYS 163 A 163 A ? -0.3 THR 208 A 208 A ? -0.2 
162 VAL 162 A 162 A ? TYR 207 A 207 A ? -2.2 ASN 160 A 160 A ? -0.3 TYR 207 A 207 A ? -3.0 VAL 164 A 164 A ? -0.4 
163 CYS 163 A 163 A ? LEU 144 A 144 A ? -0.4 MET 161 A 161 A ? -0.3 LEU 144 A 144 A ? -2.8 GLY 165 A 165 A ? -0.4 
164 VAL 164 A 164 A ? GLY 205 A 205 A ? -1.9 VAL 162 A 162 A ? -0.4 GLY 205 A 205 A ? -1.4 TYR 166 A 166 A ? -0.3 
165 GLY 165 A 165 A ? PRO 142 A 142 A ? -2.5 CYS 163 A 163 A ? -0.4 LEU 167 A 167 A ? -0.4 ASP 172 A 172 A ? -0.1 
166 TYR 166 A 166 A ? LYS 171 A 171 A ? -0.7 VAL 164 A 164 A ? -0.3 GLY 169 A 169 A ? -1.2 TYR 203 A 203 A ? -0.2 
167 LEU 167 A 167 A ? GLY 165 A 165 A ? -0.4 GLU 168 A 168 A ? -0.3 GLY 202 A 202 A ? -3.3 TYR 203 A 203 A ? -0.2 
168 GLU 168 A 168 A ? GLY 169 A 169 A ? -0.2 PRO 201 A 201 A ? -0.2 LEU 167 A 167 A ? -0.3 GLY 170 A 170 A ? -0.1 
169 GLY 169 A 169 A ? TYR 166 A 166 A ? -1.2 LEU 200 A 200 A ? -0.2 GLU 168 A 168 A ? -0.2 LEU 200 A 200 A ? -0.2 
170 GLY 170 A 170 A ? ALA 199 A 199 A ? -2.7 GLU 168 A 168 A ? -0.1 ASP 172 A 172 A ? -0.3 LEU 200 A 200 A ? -0.1 
171 LYS 171 A 171 A ? TYR 166 A 166 A ? -0.2 LEU 200 A 200 A ? -0.1 TYR 166 A 166 A ? -0.7 SER 173 A 173 A ? -0.3 
172 ASP 172 A 172 A ? VAL 3   A 3   A ? -1.7 GLY 170 A 170 A ? -0.3 VAL 3   A 3   A ? -2.8 CYS 174 A 174 A ? -0.5 
173 SER 173 A 173 A ? LYS 171 A 171 A ? -0.3 VAL 164 A 164 A ? -0.3 ILE 2   A 2   A ? -0.3 GLN 175 A 175 A ? -0.2 
174 CYS 174 A 174 A ? LYS 1   A 1   A ? -3.2 ASP 172 A 172 A ? -0.5 ASP 177 A 177 A ? -1.3 CYS 198 A 198 A ? -0.1 
175 GLN 175 A 175 A ? GLY 176 A 176 A ? -0.3 SER 173 A 173 A ? -0.2 ASN 124 A 124 A ? -0.6 CYS 174 A 174 A ? -0.3 
176 GLY 176 A 176 A ? PHE 25  A 25  A ? -0.2 GLY 123 A 123 A ? -0.2 TRP 122 A 122 A ? -0.4 GLN 175 A 175 A ? -0.3 
177 ASP 177 A 177 A ? CYS 174 A 174 A ? -1.3 LYS 1   A 1   A ? -0.1 GLY 180 A 180 A ? -2.2 VAL 192 A 192 A ? -0.3 
178 SER 178 A 178 A ? PHE 25  A 25  A ? -0.3 GLY 179 A 179 A ? -0.3 GLY 27  A 27  A ? -3.8 SER 193 A 193 A ? -0.2 
179 GLY 179 A 179 A ? VAL 192 A 192 A ? -2.8 GLY 180 A 180 A ? -0.3 SER 178 A 178 A ? -0.3 SER 193 A 193 A ? -0.1 
180 GLY 180 A 180 A ? ASP 177 A 177 A ? -2.2 PRO 181 A 181 A ? -0.1 VAL 192 A 192 A ? -2.2 GLY 179 A 179 A ? -0.3 
181 PRO 181 A 181 A ? ?   ?   ? ?   ? ? ?    ?   ?   ? ?   ? ? ?    SER 120 A 120 A ? -1.4 VAL 183 A 183 A ? -0.5 
182 VAL 182 A 182 A ? GLY 190 A 190 A ? -2.2 GLY 180 A 180 A ? -0.2 GLU 189 A 189 A ? -3.6 GLY 190 A 190 A ? -1.7 
183 VAL 183 A 183 A ? LEU 118 A 118 A ? -3.3 PRO 181 A 181 A ? -0.5 LEU 118 A 118 A ? -3.8 ASN 185 A 185 A ? -0.4 
184 CYS 184 A 184 A ? ARG 187 A 187 A ? -2.6 VAL 182 A 182 A ? -0.5 ARG 187 A 187 A ? -1.8 CYS 117 A 117 A ? -0.2 
185 ASN 185 A 185 A ? ASN 116 A 116 A ? -0.6 VAL 183 A 183 A ? -0.4 CYS 184 A 184 A ? -0.2 LEU 188 A 188 A ? -0.1 
186 GLY 186 A 186 A ? ARG 187 A 187 A ? -0.2 VAL 183 A 183 A ? -0.1 LEU 188 A 188 A ? -0.4 ASN 185 A 185 A ? -0.3 
187 ARG 187 A 187 A ? CYS 184 A 184 A ? -1.8 ILE 104 A 104 A ? -0.1 CYS 184 A 184 A ? -2.6 GLU 189 A 189 A ? -0.5 
188 LEU 188 A 188 A ? PRO 105 A 105 A ? -2.9 GLY 186 A 186 A ? -0.4 SER 107 A 107 A ? -1.8 VAL 183 A 183 A ? -0.2 
189 GLU 189 A 189 A ? VAL 182 A 182 A ? -3.6 ARG 187 A 187 A ? -0.5 VAL 210 A 210 A ? -1.5 CYS 211 A 211 A ? -0.5 
190 GLY 190 A 190 A ? VAL 182 A 182 A ? -1.7 LYS 209 A 209 A ? -0.2 VAL 182 A 182 A ? -2.2 VAL 192 A 192 A ? -0.4 
191 ILE 191 A 191 A ? THR 208 A 208 A ? -1.4 GLU 189 A 189 A ? -0.3 THR 208 A 208 A ? -2.7 SER 193 A 193 A ? -0.1 
192 VAL 192 A 192 A ? GLY 180 A 180 A ? -2.2 GLY 190 A 190 A ? -0.4 GLY 179 A 179 A ? -2.8 TYR 207 A 207 A ? -0.2 
193 SER 193 A 193 A ? VAL 206 A 206 A ? -1.8 TRP 194 A 194 A ? -0.4 GLY 195 A 195 A ? -0.3 TYR 207 A 207 A ? -0.2 
194 TRP 194 A 194 A ? VAL 206 A 206 A ? -2.2 SER 173 A 173 A ? -0.1 VAL 206 A 206 A ? -3.2 SER 193 A 193 A ? -0.4 
195 GLY 195 A 195 A ? SER 193 A 193 A ? -0.3 GLY 205 A 205 A ? -0.2 GLY 197 A 197 A ? -0.8 GLY 205 A 205 A ? -0.1 
196 ILE 196 A 196 A ? PRO 204 A 204 A ? -0.4 TRP 194 A 194 A ? -0.2 LEU 200 A 200 A ? -0.4 TRP 194 A 194 A ? -0.0 
197 GLY 197 A 197 A ? GLY 195 A 195 A ? -0.8 ALA 199 A 199 A ? -0.1 ALA 199 A 199 A ? -0.5 GLN 175 A 175 A ? -0.1 
198 CYS 198 A 198 A ? SER 127 A 127 A ? -0.3 ALA 199 A 199 A ? -0.1 GLY 170 A 170 A ? -0.1 ASP 172 A 172 A ? -0.1 
199 ALA 199 A 199 A ? GLY 197 A 197 A ? -0.5 TYR 203 A 203 A ? -0.3 GLY 170 A 170 A ? -2.7 CYS 198 A 198 A ? -0.1 
200 LEU 200 A 200 A ? TYR 203 A 203 A ? -0.6 ILE 196 A 196 A ? -0.4 TYR 203 A 203 A ? -2.3 GLY 169 A 169 A ? -0.2 
201 PRO 201 A 201 A ? ?   ?   ? ?   ? ? ?    ?   ?   ? ?   ? ? ?    GLU 168 A 168 A ? -0.2 LEU 167 A 167 A ? -0.1 
202 GLY 202 A 202 A ? LEU 167 A 167 A ? -3.3 TYR 166 A 166 A ? -0.2 LEU 167 A 167 A ? -0.1 GLU 168 A 168 A ? -0.1 
203 TYR 203 A 203 A ? LEU 200 A 200 A ? -2.3 TYR 166 A 166 A ? -0.2 LEU 200 A 200 A ? -0.6 ALA 199 A 199 A ? -0.3 
204 PRO 204 A 204 A ? ?   ?   ? ?   ? ? ?    ?   ?   ? ?   ? ? ?    ILE 196 A 196 A ? -0.4 GLY 165 A 165 A ? -0.2 
205 GLY 205 A 205 A ? VAL 164 A 164 A ? -1.4 GLY 195 A 195 A ? -0.1 VAL 164 A 164 A ? -1.9 TYR 207 A 207 A ? -0.4 
206 VAL 206 A 206 A ? TRP 194 A 194 A ? -3.2 CYS 163 A 163 A ? -0.2 TRP 194 A 194 A ? -2.2 SER 193 A 193 A ? -1.8 
207 TYR 207 A 207 A ? VAL 162 A 162 A ? -3.0 GLY 205 A 205 A ? -0.4 VAL 162 A 162 A ? -2.2 LYS 209 A 209 A ? -0.4 
208 THR 208 A 208 A ? ILE 191 A 191 A ? -2.7 VAL 206 A 206 A ? -0.3 ILE 191 A 191 A ? -1.4 VAL 210 A 210 A ? -1.0 
209 LYS 209 A 209 A ? ASN 160 A 160 A ? -2.6 TYR 207 A 207 A ? -0.4 LYS 212 A 212 A ? -1.6 GLY 190 A 190 A ? -0.2 
210 VAL 210 A 210 A ? GLU 189 A 189 A ? -1.5 THR 208 A 208 A ? -1.0 TYR 213 A 213 A ? -2.8 ILE 214 A 214 A ? -0.2 
211 CYS 211 A 211 A ? GLU 189 A 189 A ? -0.5 LYS 212 A 212 A ? -0.3 ILE 214 A 214 A ? -0.5 VAL 210 A 210 A ? -0.3 
212 LYS 212 A 212 A ? LYS 209 A 209 A ? -1.6 TYR 213 A 213 A ? -0.2 CYS 211 A 211 A ? -0.3 VAL 210 A 210 A ? -0.2 
213 TYR 213 A 213 A ? VAL 210 A 210 A ? -2.8 LYS 209 A 209 A ? -0.2 VAL 217 A 217 A ? -2.7 HIS 218 A 218 A ? -0.2 
214 ILE 214 A 214 A ? CYS 211 A 211 A ? -0.5 VAL 210 A 210 A ? -0.2 HIS 218 A 218 A ? -2.7 ASN 219 A 219 A ? -0.2 
215 ASP 215 A 215 A ? CYS 211 A 211 A ? -0.2 TRP 216 A 216 A ? -0.2 ASN 219 A 219 A ? -2.6 THR 220 A 220 A ? -0.3 
216 TRP 216 A 216 A ? HIS 218 A 218 A ? -0.2 VAL 217 A 217 A ? -0.2 THR 220 A 220 A ? -2.5 VAL 221 A 221 A ? -0.2 
217 VAL 217 A 217 A ? TYR 213 A 213 A ? -2.7 HIS 218 A 218 A ? -0.2 VAL 221 A 221 A ? -2.7 ALA 222 A 222 A ? -0.2 
218 HIS 218 A 218 A ? ILE 214 A 214 A ? -2.7 ASN 219 A 219 A ? -0.2 ALA 222 A 222 A ? -2.4 VAL 217 A 217 A ? -0.2 
219 ASN 219 A 219 A ? ASP 215 A 215 A ? -2.6 ILE 214 A 214 A ? -0.2 ALA 223 A 223 A ? -1.8 HIS 218 A 218 A ? -0.2 
220 THR 220 A 220 A ? TRP 216 A 216 A ? -2.5 ASP 215 A 215 A ? -0.3 ASN 224 A 224 A ? -0.6 HIS 218 A 218 A ? -0.2 
221 VAL 221 A 221 A ? VAL 217 A 217 A ? -2.7 TRP 216 A 216 A ? -0.2 ASN 224 A 224 A ? -1.1 ASN 219 A 219 A ? -0.2 
222 ALA 222 A 222 A ? HIS 218 A 218 A ? -2.4 ALA 223 A 223 A ? -0.3 VAL 221 A 221 A ? -0.2 THR 220 A 220 A ? -0.2 
223 ALA 223 A 223 A ? ASN 219 A 219 A ? -1.8 HIS 218 A 218 A ? -0.2 ALA 222 A 222 A ? -0.3 VAL 221 A 221 A ? -0.2 
224 ASN 224 A 224 A ? VAL 221 A 221 A ? -1.1 THR 220 A 220 A ? -0.6 ALA 222 A 222 A ? -0.2 ALA 223 A 223 A ? -0.2 
# 
loop_
_dssp_statistics_histogram.entry_id 
_dssp_statistics_histogram.type 
_dssp_statistics_histogram.1 
_dssp_statistics_histogram.2 
_dssp_statistics_histogram.3 
_dssp_statistics_histogram.4 
_dssp_statistics_histogram.5 
_dssp_statistics_histogram.6 
_dssp_statistics_histogram.7 
_dssp_statistics_histogram.8 
_dssp_statistics_histogram.9 
_dssp_statistics_histogram.10 
_dssp_statistics_histogram.11 
_dssp_statistics_histogram.12 
_dssp_statistics_histogram.13 
_dssp_statistics_histogram.14 
_dssp_statistics_histogram.15 
_dssp_statistics_histogram.16 
_dssp_statistics_histogram.17 
_dssp_statistics_histogram.18 
_dssp_statistics_histogram.19 
_dssp_statistics_histogram.20 
_dssp_statistics_histogram.21 
_dssp_statistics_histogram.22 
_dssp_statistics_histogram.23 
_dssp_statistics_histogram.24 
_dssp_statistics_histogram.25 
_dssp_statistics_histogram.26 
_dssp_statistics_histogram.27 
_dssp_statistics_histogram.28 
_dssp_statistics_histogram.29 
_dssp_statistics_histogram.30 
Protobothrops_mucrosquamatus_GeneID=107286913 residues_per_alpha_helix        0 0 0 0 0 0 1 0 0 1 0 0 0 0 0 0 0 0 0 0 0 0 0 0 0 0 0 
0 0 0 
Protobothrops_mucrosquamatus_GeneID=107286913 parallel_bridges_per_ladder     1 0 0 0 0 0 0 0 0 0 0 0 0 0 0 0 0 0 0 0 0 0 0 0 0 0 0 
0 0 0 
Protobothrops_mucrosquamatus_GeneID=107286913 antiparallel_bridges_per_ladder 4 3 2 5 2 1 0 0 0 0 0 0 0 0 0 0 0 0 0 0 0 0 0 0 0 0 0 
0 0 0 
Protobothrops_mucrosquamatus_GeneID=107286913 ladders_per_sheet               1 0 0 0 0 1 0 1 0 0 0 0 0 0 0 0 0 0 0 0 0 0 0 0 0 0 0 
0 0 0 
# 
loop_
_dssp_statistics_hbond.entry_id 
_dssp_statistics_hbond.type 
_dssp_statistics_hbond.count 
_dssp_statistics_hbond.count_per_100 
Protobothrops_mucrosquamatus_GeneID=107286913 O(I)-->H-N(J)          141 62.9 
Protobothrops_mucrosquamatus_GeneID=107286913 'PARALLEL BRIDGES'     2   0.9  
Protobothrops_mucrosquamatus_GeneID=107286913 'ANTIPARALLEL BRIDGES' 71  31.7 
Protobothrops_mucrosquamatus_GeneID=107286913 O(I)-->H-N(I-5)        2   0.9  
Protobothrops_mucrosquamatus_GeneID=107286913 O(I)-->H-N(I-4)        1   0.4  
Protobothrops_mucrosquamatus_GeneID=107286913 O(I)-->H-N(I-3)        4   1.8  
Protobothrops_mucrosquamatus_GeneID=107286913 O(I)-->H-N(I-2)        1   0.4  
Protobothrops_mucrosquamatus_GeneID=107286913 O(I)-->H-N(I-1)        0   0.0  
Protobothrops_mucrosquamatus_GeneID=107286913 O(I)-->H-N(I+0)        0   0.0  
Protobothrops_mucrosquamatus_GeneID=107286913 O(I)-->H-N(I+1)        0   0.0  
Protobothrops_mucrosquamatus_GeneID=107286913 O(I)-->H-N(I+2)        17  7.6  
Protobothrops_mucrosquamatus_GeneID=107286913 O(I)-->H-N(I+3)        20  8.9  
Protobothrops_mucrosquamatus_GeneID=107286913 O(I)-->H-N(I+4)        15  6.7  
Protobothrops_mucrosquamatus_GeneID=107286913 O(I)-->H-N(I+5)        1   0.4  
# 
_dssp_statistics.entry_id                       Protobothrops_mucrosquamatus_GeneID=107286913 
_dssp_statistics.nr_of_residues                 224 
_dssp_statistics.nr_of_chains                   1 
_dssp_statistics.nr_of_ss_bridges_total         0 
_dssp_statistics.nr_of_ss_bridges_intra_chain   0 
_dssp_statistics.nr_of_ss_bridges_inter_chain   0 
# 
loop_
_chem_comp.id 
_chem_comp.type 
_chem_comp.mon_nstd_flag 
_chem_comp.name 
_chem_comp.formula 
_chem_comp.formula_weight 
ALA 'L-PEPTIDE LINKING' y ALANINE         'C3 H7 N O2'     89.093 
ARG 'L-PEPTIDE LINKING' y ARGININE        'C6 H15 N4 O2'  175.209 
ASN 'L-PEPTIDE LINKING' y ASPARAGINE      'C4 H8 N2 O3'   132.118 
ASP 'L-PEPTIDE LINKING' y 'ASPARTIC ACID' 'C4 H7 N O4'    133.103 
CYS 'L-PEPTIDE LINKING' y CYSTEINE        'C3 H7 N O2 S'  121.158 
GLN 'L-PEPTIDE LINKING' y GLUTAMINE       'C5 H10 N2 O3'  146.144 
GLU 'L-PEPTIDE LINKING' y 'GLUTAMIC ACID' 'C5 H9 N O4'    147.129 
GLY 'PEPTIDE LINKING'   y GLYCINE         'C2 H5 N O2'     75.067 
HIS 'L-PEPTIDE LINKING' y HISTIDINE       'C6 H10 N3 O2'  156.162 
ILE 'L-PEPTIDE LINKING' y ISOLEUCINE      'C6 H13 N O2'   131.173 
LEU 'L-PEPTIDE LINKING' y LEUCINE         'C6 H13 N O2'   131.173 
LYS 'L-PEPTIDE LINKING' y LYSINE          'C6 H15 N2 O2'  147.195 
MET 'L-PEPTIDE LINKING' y METHIONINE      'C5 H11 N O2 S' 149.211 
PHE 'L-PEPTIDE LINKING' y PHENYLALANINE   'C9 H11 N O2'   165.189 
PRO 'L-PEPTIDE LINKING' y PROLINE         'C5 H9 N O2'     115.13 
SER 'L-PEPTIDE LINKING' y SERINE          'C3 H7 N O3'    105.093 
THR 'L-PEPTIDE LINKING' y THREONINE       'C4 H9 N O3'    119.119 
TRP 'L-PEPTIDE LINKING' y TRYPTOPHAN      'C11 H12 N2 O2' 204.225 
TYR 'L-PEPTIDE LINKING' y TYROSINE        'C9 H11 N O3'   181.189 
VAL 'L-PEPTIDE LINKING' y VALINE          'C5 H11 N O2'   117.146 
# 
loop_
_atom_type.symbol 
N 
C 
O 
S 
# 
loop_
_entity_poly_seq.entity_id 
_entity_poly_seq.num 
_entity_poly_seq.mon_id 
_entity_poly_seq.hetero 
1   1 LYS n 
1   2 ILE n 
1   3 VAL n 
1   4 GLY n 
1   5 GLY n 
1   6 TYR n 
1   7 THR n 
1   8 CYS n 
1   9 GLN n 
1  10 ARG n 
1  11 ASN n 
1  12 ALA n 
1  13 ILE n 
1  14 PRO n 
1  15 TYR n 
1  16 GLN n 
1  17 ALA n 
1  18 SER n 
1  19 LEU n 
1  20 ASN n 
1  21 SER n 
1  22 GLY n 
1  23 TYR n 
1  24 HIS n 
1  25 PHE n 
1  26 CYS n 
1  27 GLY n 
1  28 GLY n 
1  29 SER n 
1  30 LEU n 
1  31 ILE n 
1  32 ASN n 
1  33 GLU n 
1  34 GLN n 
1  35 TRP n 
1  36 VAL n 
1  37 VAL n 
1  38 SER n 
1  39 ALA n 
1  40 ALA n 
1  41 HIS n 
1  42 CYS n 
1  43 TYR n 
1  44 LYS n 
1  45 SER n 
1  46 ARG n 
1  47 MET n 
1  48 ASP n 
1  49 VAL n 
1  50 ARG n 
1  51 LEU n 
1  52 GLY n 
1  53 GLU n 
1  54 HIS n 
1  55 ASN n 
1  56 ILE n 
1  57 GLU n 
1  58 GLU n 
1  59 ASN n 
1  60 GLU n 
1  61 GLU n 
1  62 SER n 
1  63 GLU n 
1  64 GLN n 
1  65 ILE n 
1  66 LYS n 
1  67 LYS n 
1  68 PRO n 
1  69 ALA n 
1  70 LYS n 
1  71 ILE n 
1  72 ILE n 
1  73 VAL n 
1  74 HIS n 
1  75 PRO n 
1  76 ASP n 
1  77 TYR n 
1  78 ASP n 
1  79 SER n 
1  80 TRP n 
1  81 LEU n 
1  82 LEU n 
1  83 ASP n 
1  84 ASN n 
1  85 ASP n 
1  86 ILE n 
1  87 MET n 
1  88 LEU n 
1  89 ILE n 
1  90 LYS n 
1  91 LEU n 
1  92 GLU n 
1  93 SER n 
1  94 PRO n 
1  95 VAL n 
1  96 THR n 
1  97 ILE n 
1  98 ASP n 
1  99 ALA n 
1 100 SER n 
1 101 VAL n 
1 102 SER n 
1 103 PRO n 
1 104 ILE n 
1 105 PRO n 
1 106 LEU n 
1 107 SER n 
1 108 ILE n 
1 109 GLY n 
1 110 CYS n 
1 111 PRO n 
1 112 ALA n 
1 113 VAL n 
1 114 GLY n 
1 115 THR n 
1 116 ASN n 
1 117 CYS n 
1 118 LEU n 
1 119 ILE n 
1 120 SER n 
1 121 GLY n 
1 122 TRP n 
1 123 GLY n 
1 124 ASN n 
1 125 THR n 
1 126 LEU n 
1 127 SER n 
1 128 ASN n 
1 129 GLY n 
1 130 VAL n 
1 131 ASN n 
1 132 TYR n 
1 133 PRO n 
1 134 ASP n 
1 135 LEU n 
1 136 LEU n 
1 137 GLN n 
1 138 CYS n 
1 139 LEU n 
1 140 ASN n 
1 141 ALA n 
1 142 PRO n 
1 143 ILE n 
1 144 LEU n 
1 145 SER n 
1 146 ASP n 
1 147 GLU n 
1 148 GLU n 
1 149 CYS n 
1 150 ASN n 
1 151 ALA n 
1 152 ALA n 
1 153 TYR n 
1 154 PRO n 
1 155 GLY n 
1 156 GLN n 
1 157 VAL n 
1 158 THR n 
1 159 PRO n 
1 160 ASN n 
1 161 MET n 
1 162 VAL n 
1 163 CYS n 
1 164 VAL n 
1 165 GLY n 
1 166 TYR n 
1 167 LEU n 
1 168 GLU n 
1 169 GLY n 
1 170 GLY n 
1 171 LYS n 
1 172 ASP n 
1 173 SER n 
1 174 CYS n 
1 175 GLN n 
1 176 GLY n 
1 177 ASP n 
1 178 SER n 
1 179 GLY n 
1 180 GLY n 
1 181 PRO n 
1 182 VAL n 
1 183 VAL n 
1 184 CYS n 
1 185 ASN n 
1 186 GLY n 
1 187 ARG n 
1 188 LEU n 
1 189 GLU n 
1 190 GLY n 
1 191 ILE n 
1 192 VAL n 
1 193 SER n 
1 194 TRP n 
1 195 GLY n 
1 196 ILE n 
1 197 GLY n 
1 198 CYS n 
1 199 ALA n 
1 200 LEU n 
1 201 PRO n 
1 202 GLY n 
1 203 TYR n 
1 204 PRO n 
1 205 GLY n 
1 206 VAL n 
1 207 TYR n 
1 208 THR n 
1 209 LYS n 
1 210 VAL n 
1 211 CYS n 
1 212 LYS n 
1 213 TYR n 
1 214 ILE n 
1 215 ASP n 
1 216 TRP n 
1 217 VAL n 
1 218 HIS n 
1 219 ASN n 
1 220 THR n 
1 221 VAL n 
1 222 ALA n 
1 223 ALA n 
1 224 ASN n 
# 
loop_
_pdbx_poly_seq_scheme.asym_id 
_pdbx_poly_seq_scheme.entity_id 
_pdbx_poly_seq_scheme.seq_id 
_pdbx_poly_seq_scheme.mon_id 
_pdbx_poly_seq_scheme.ndb_seq_num 
_pdbx_poly_seq_scheme.pdb_seq_num 
_pdbx_poly_seq_scheme.auth_seq_num 
_pdbx_poly_seq_scheme.pdb_mon_id 
_pdbx_poly_seq_scheme.auth_mon_id 
_pdbx_poly_seq_scheme.pdb_strand_id 
_pdbx_poly_seq_scheme.pdb_ins_code 
_pdbx_poly_seq_scheme.hetero 
A 1   1 LYS   1 1   1   LYS LYS A ? n 
A 1   2 ILE   2 2   2   ILE ILE A ? n 
A 1   3 VAL   3 3   3   VAL VAL A ? n 
A 1   4 GLY   4 4   4   GLY GLY A ? n 
A 1   5 GLY   5 5   5   GLY GLY A ? n 
A 1   6 TYR   6 6   6   TYR TYR A ? n 
A 1   7 THR   7 7   7   THR THR A ? n 
A 1   8 CYS   8 8   8   CYS CYS A ? n 
A 1   9 GLN   9 9   9   GLN GLN A ? n 
A 1  10 ARG  10 10  10  ARG ARG A ? n 
A 1  11 ASN  11 11  11  ASN ASN A ? n 
A 1  12 ALA  12 12  12  ALA ALA A ? n 
A 1  13 ILE  13 13  13  ILE ILE A ? n 
A 1  14 PRO  14 14  14  PRO PRO A ? n 
A 1  15 TYR  15 15  15  TYR TYR A ? n 
A 1  16 GLN  16 16  16  GLN GLN A ? n 
A 1  17 ALA  17 17  17  ALA ALA A ? n 
A 1  18 SER  18 18  18  SER SER A ? n 
A 1  19 LEU  19 19  19  LEU LEU A ? n 
A 1  20 ASN  20 20  20  ASN ASN A ? n 
A 1  21 SER  21 21  21  SER SER A ? n 
A 1  22 GLY  22 22  22  GLY GLY A ? n 
A 1  23 TYR  23 23  23  TYR TYR A ? n 
A 1  24 HIS  24 24  24  HIS HIS A ? n 
A 1  25 PHE  25 25  25  PHE PHE A ? n 
A 1  26 CYS  26 26  26  CYS CYS A ? n 
A 1  27 GLY  27 27  27  GLY GLY A ? n 
A 1  28 GLY  28 28  28  GLY GLY A ? n 
A 1  29 SER  29 29  29  SER SER A ? n 
A 1  30 LEU  30 30  30  LEU LEU A ? n 
A 1  31 ILE  31 31  31  ILE ILE A ? n 
A 1  32 ASN  32 32  32  ASN ASN A ? n 
A 1  33 GLU  33 33  33  GLU GLU A ? n 
A 1  34 GLN  34 34  34  GLN GLN A ? n 
A 1  35 TRP  35 35  35  TRP TRP A ? n 
A 1  36 VAL  36 36  36  VAL VAL A ? n 
A 1  37 VAL  37 37  37  VAL VAL A ? n 
A 1  38 SER  38 38  38  SER SER A ? n 
A 1  39 ALA  39 39  39  ALA ALA A ? n 
A 1  40 ALA  40 40  40  ALA ALA A ? n 
A 1  41 HIS  41 41  41  HIS HIS A ? n 
A 1  42 CYS  42 42  42  CYS CYS A ? n 
A 1  43 TYR  43 43  43  TYR TYR A ? n 
A 1  44 LYS  44 44  44  LYS LYS A ? n 
A 1  45 SER  45 45  45  SER SER A ? n 
A 1  46 ARG  46 46  46  ARG ARG A ? n 
A 1  47 MET  47 47  47  MET MET A ? n 
A 1  48 ASP  48 48  48  ASP ASP A ? n 
A 1  49 VAL  49 49  49  VAL VAL A ? n 
A 1  50 ARG  50 50  50  ARG ARG A ? n 
A 1  51 LEU  51 51  51  LEU LEU A ? n 
A 1  52 GLY  52 52  52  GLY GLY A ? n 
A 1  53 GLU  53 53  53  GLU GLU A ? n 
A 1  54 HIS  54 54  54  HIS HIS A ? n 
A 1  55 ASN  55 55  55  ASN ASN A ? n 
A 1  56 ILE  56 56  56  ILE ILE A ? n 
A 1  57 GLU  57 57  57  GLU GLU A ? n 
A 1  58 GLU  58 58  58  GLU GLU A ? n 
A 1  59 ASN  59 59  59  ASN ASN A ? n 
A 1  60 GLU  60 60  60  GLU GLU A ? n 
A 1  61 GLU  61 61  61  GLU GLU A ? n 
A 1  62 SER  62 62  62  SER SER A ? n 
A 1  63 GLU  63 63  63  GLU GLU A ? n 
A 1  64 GLN  64 64  64  GLN GLN A ? n 
A 1  65 ILE  65 65  65  ILE ILE A ? n 
A 1  66 LYS  66 66  66  LYS LYS A ? n 
A 1  67 LYS  67 67  67  LYS LYS A ? n 
A 1  68 PRO  68 68  68  PRO PRO A ? n 
A 1  69 ALA  69 69  69  ALA ALA A ? n 
A 1  70 LYS  70 70  70  LYS LYS A ? n 
A 1  71 ILE  71 71  71  ILE ILE A ? n 
A 1  72 ILE  72 72  72  ILE ILE A ? n 
A 1  73 VAL  73 73  73  VAL VAL A ? n 
A 1  74 HIS  74 74  74  HIS HIS A ? n 
A 1  75 PRO  75 75  75  PRO PRO A ? n 
A 1  76 ASP  76 76  76  ASP ASP A ? n 
A 1  77 TYR  77 77  77  TYR TYR A ? n 
A 1  78 ASP  78 78  78  ASP ASP A ? n 
A 1  79 SER  79 79  79  SER SER A ? n 
A 1  80 TRP  80 80  80  TRP TRP A ? n 
A 1  81 LEU  81 81  81  LEU LEU A ? n 
A 1  82 LEU  82 82  82  LEU LEU A ? n 
A 1  83 ASP  83 83  83  ASP ASP A ? n 
A 1  84 ASN  84 84  84  ASN ASN A ? n 
A 1  85 ASP  85 85  85  ASP ASP A ? n 
A 1  86 ILE  86 86  86  ILE ILE A ? n 
A 1  87 MET  87 87  87  MET MET A ? n 
A 1  88 LEU  88 88  88  LEU LEU A ? n 
A 1  89 ILE  89 89  89  ILE ILE A ? n 
A 1  90 LYS  90 90  90  LYS LYS A ? n 
A 1  91 LEU  91 91  91  LEU LEU A ? n 
A 1  92 GLU  92 92  92  GLU GLU A ? n 
A 1  93 SER  93 93  93  SER SER A ? n 
A 1  94 PRO  94 94  94  PRO PRO A ? n 
A 1  95 VAL  95 95  95  VAL VAL A ? n 
A 1  96 THR  96 96  96  THR THR A ? n 
A 1  97 ILE  97 97  97  ILE ILE A ? n 
A 1  98 ASP  98 98  98  ASP ASP A ? n 
A 1  99 ALA  99 99  99  ALA ALA A ? n 
A 1 100 SER 100 100 100 SER SER A ? n 
A 1 101 VAL 101 101 101 VAL VAL A ? n 
A 1 102 SER 102 102 102 SER SER A ? n 
A 1 103 PRO 103 103 103 PRO PRO A ? n 
A 1 104 ILE 104 104 104 ILE ILE A ? n 
A 1 105 PRO 105 105 105 PRO PRO A ? n 
A 1 106 LEU 106 106 106 LEU LEU A ? n 
A 1 107 SER 107 107 107 SER SER A ? n 
A 1 108 ILE 108 108 108 ILE ILE A ? n 
A 1 109 GLY 109 109 109 GLY GLY A ? n 
A 1 110 CYS 110 110 110 CYS CYS A ? n 
A 1 111 PRO 111 111 111 PRO PRO A ? n 
A 1 112 ALA 112 112 112 ALA ALA A ? n 
A 1 113 VAL 113 113 113 VAL VAL A ? n 
A 1 114 GLY 114 114 114 GLY GLY A ? n 
A 1 115 THR 115 115 115 THR THR A ? n 
A 1 116 ASN 116 116 116 ASN ASN A ? n 
A 1 117 CYS 117 117 117 CYS CYS A ? n 
A 1 118 LEU 118 118 118 LEU LEU A ? n 
A 1 119 ILE 119 119 119 ILE ILE A ? n 
A 1 120 SER 120 120 120 SER SER A ? n 
A 1 121 GLY 121 121 121 GLY GLY A ? n 
A 1 122 TRP 122 122 122 TRP TRP A ? n 
A 1 123 GLY 123 123 123 GLY GLY A ? n 
A 1 124 ASN 124 124 124 ASN ASN A ? n 
A 1 125 THR 125 125 125 THR THR A ? n 
A 1 126 LEU 126 126 126 LEU LEU A ? n 
A 1 127 SER 127 127 127 SER SER A ? n 
A 1 128 ASN 128 128 128 ASN ASN A ? n 
A 1 129 GLY 129 129 129 GLY GLY A ? n 
A 1 130 VAL 130 130 130 VAL VAL A ? n 
A 1 131 ASN 131 131 131 ASN ASN A ? n 
A 1 132 TYR 132 132 132 TYR TYR A ? n 
A 1 133 PRO 133 133 133 PRO PRO A ? n 
A 1 134 ASP 134 134 134 ASP ASP A ? n 
A 1 135 LEU 135 135 135 LEU LEU A ? n 
A 1 136 LEU 136 136 136 LEU LEU A ? n 
A 1 137 GLN 137 137 137 GLN GLN A ? n 
A 1 138 CYS 138 138 138 CYS CYS A ? n 
A 1 139 LEU 139 139 139 LEU LEU A ? n 
A 1 140 ASN 140 140 140 ASN ASN A ? n 
A 1 141 ALA 141 141 141 ALA ALA A ? n 
A 1 142 PRO 142 142 142 PRO PRO A ? n 
A 1 143 ILE 143 143 143 ILE ILE A ? n 
A 1 144 LEU 144 144 144 LEU LEU A ? n 
A 1 145 SER 145 145 145 SER SER A ? n 
A 1 146 ASP 146 146 146 ASP ASP A ? n 
A 1 147 GLU 147 147 147 GLU GLU A ? n 
A 1 148 GLU 148 148 148 GLU GLU A ? n 
A 1 149 CYS 149 149 149 CYS CYS A ? n 
A 1 150 ASN 150 150 150 ASN ASN A ? n 
A 1 151 ALA 151 151 151 ALA ALA A ? n 
A 1 152 ALA 152 152 152 ALA ALA A ? n 
A 1 153 TYR 153 153 153 TYR TYR A ? n 
A 1 154 PRO 154 154 154 PRO PRO A ? n 
A 1 155 GLY 155 155 155 GLY GLY A ? n 
A 1 156 GLN 156 156 156 GLN GLN A ? n 
A 1 157 VAL 157 157 157 VAL VAL A ? n 
A 1 158 THR 158 158 158 THR THR A ? n 
A 1 159 PRO 159 159 159 PRO PRO A ? n 
A 1 160 ASN 160 160 160 ASN ASN A ? n 
A 1 161 MET 161 161 161 MET MET A ? n 
A 1 162 VAL 162 162 162 VAL VAL A ? n 
A 1 163 CYS 163 163 163 CYS CYS A ? n 
A 1 164 VAL 164 164 164 VAL VAL A ? n 
A 1 165 GLY 165 165 165 GLY GLY A ? n 
A 1 166 TYR 166 166 166 TYR TYR A ? n 
A 1 167 LEU 167 167 167 LEU LEU A ? n 
A 1 168 GLU 168 168 168 GLU GLU A ? n 
A 1 169 GLY 169 169 169 GLY GLY A ? n 
A 1 170 GLY 170 170 170 GLY GLY A ? n 
A 1 171 LYS 171 171 171 LYS LYS A ? n 
A 1 172 ASP 172 172 172 ASP ASP A ? n 
A 1 173 SER 173 173 173 SER SER A ? n 
A 1 174 CYS 174 174 174 CYS CYS A ? n 
A 1 175 GLN 175 175 175 GLN GLN A ? n 
A 1 176 GLY 176 176 176 GLY GLY A ? n 
A 1 177 ASP 177 177 177 ASP ASP A ? n 
A 1 178 SER 178 178 178 SER SER A ? n 
A 1 179 GLY 179 179 179 GLY GLY A ? n 
A 1 180 GLY 180 180 180 GLY GLY A ? n 
A 1 181 PRO 181 181 181 PRO PRO A ? n 
A 1 182 VAL 182 182 182 VAL VAL A ? n 
A 1 183 VAL 183 183 183 VAL VAL A ? n 
A 1 184 CYS 184 184 184 CYS CYS A ? n 
A 1 185 ASN 185 185 185 ASN ASN A ? n 
A 1 186 GLY 186 186 186 GLY GLY A ? n 
A 1 187 ARG 187 187 187 ARG ARG A ? n 
A 1 188 LEU 188 188 188 LEU LEU A ? n 
A 1 189 GLU 189 189 189 GLU GLU A ? n 
A 1 190 GLY 190 190 190 GLY GLY A ? n 
A 1 191 ILE 191 191 191 ILE ILE A ? n 
A 1 192 VAL 192 192 192 VAL VAL A ? n 
A 1 193 SER 193 193 193 SER SER A ? n 
A 1 194 TRP 194 194 194 TRP TRP A ? n 
A 1 195 GLY 195 195 195 GLY GLY A ? n 
A 1 196 ILE 196 196 196 ILE ILE A ? n 
A 1 197 GLY 197 197 197 GLY GLY A ? n 
A 1 198 CYS 198 198 198 CYS CYS A ? n 
A 1 199 ALA 199 199 199 ALA ALA A ? n 
A 1 200 LEU 200 200 200 LEU LEU A ? n 
A 1 201 PRO 201 201 201 PRO PRO A ? n 
A 1 202 GLY 202 202 202 GLY GLY A ? n 
A 1 203 TYR 203 203 203 TYR TYR A ? n 
A 1 204 PRO 204 204 204 PRO PRO A ? n 
A 1 205 GLY 205 205 205 GLY GLY A ? n 
A 1 206 VAL 206 206 206 VAL VAL A ? n 
A 1 207 TYR 207 207 207 TYR TYR A ? n 
A 1 208 THR 208 208 208 THR THR A ? n 
A 1 209 LYS 209 209 209 LYS LYS A ? n 
A 1 210 VAL 210 210 210 VAL VAL A ? n 
A 1 211 CYS 211 211 211 CYS CYS A ? n 
A 1 212 LYS 212 212 212 LYS LYS A ? n 
A 1 213 TYR 213 213 213 TYR TYR A ? n 
A 1 214 ILE 214 214 214 ILE ILE A ? n 
A 1 215 ASP 215 215 215 ASP ASP A ? n 
A 1 216 TRP 216 216 216 TRP TRP A ? n 
A 1 217 VAL 217 217 217 VAL VAL A ? n 
A 1 218 HIS 218 218 218 HIS HIS A ? n 
A 1 219 ASN 219 219 219 ASN ASN A ? n 
A 1 220 THR 220 220 220 THR THR A ? n 
A 1 221 VAL 221 221 221 VAL VAL A ? n 
A 1 222 ALA 222 222 222 ALA ALA A ? n 
A 1 223 ALA 223 223 223 ALA ALA A ? n 
A 1 224 ASN 224 224 224 ASN ASN A ? n 
# 
loop_
_atom_site.group_PDB 
_atom_site.id 
_atom_site.type_symbol 
_atom_site.label_atom_id 
_atom_site.label_alt_id 
_atom_site.label_comp_id 
_atom_site.label_asym_id 
_atom_site.label_entity_id 
_atom_site.label_seq_id 
_atom_site.pdbx_PDB_ins_code 
_atom_site.Cartn_x 
_atom_site.Cartn_y 
_atom_site.Cartn_z 
_atom_site.occupancy 
_atom_site.B_iso_or_equiv 
_atom_site.pdbx_formal_charge 
_atom_site.auth_seq_id 
_atom_site.auth_comp_id 
_atom_site.auth_asym_id 
_atom_site.auth_atom_id 
_atom_site.pdbx_PDB_model_num 
ATOM 1    N N   ? LYS A 1   1 ?   4.442   8.494  -4.492 1.000 78.920 ? 1   LYS A N   1 
ATOM 2    C CA  ? LYS A 1   1 ?   4.753   9.085  -5.791 1.000 78.920 ? 1   LYS A CA  1 
ATOM 3    C C   ? LYS A 1   1 ?   4.415   8.123  -6.927 1.000 78.920 ? 1   LYS A C   1 
ATOM 4    C CB  ? LYS A 1   1 ?   6.229   9.481  -5.861 1.000 78.920 ? 1   LYS A CB  1 
ATOM 5    O O   ? LYS A 1   1 ?   4.787   6.949  -6.884 1.000 78.920 ? 1   LYS A O   1 
ATOM 6    C CG  ? LYS A 1   1 ?   6.616  10.200  -7.145 1.000 78.920 ? 1   LYS A CG  1 
ATOM 7    C CD  ? LYS A 1   1 ?   8.067  10.661  -7.111 1.000 78.920 ? 1   LYS A CD  1 
ATOM 8    C CE  ? LYS A 1   1 ?   8.474  11.328  -8.419 1.000 78.920 ? 1   LYS A CE  1 
ATOM 9    N NZ  ? LYS A 1   1 ?   9.897  11.780  -8.391 1.000 78.920 ? 1   LYS A NZ  1 
ATOM 10   N N   ? ILE A 1   2 ?   3.656   8.512  -7.928 1.000 87.040 ? 2   ILE A N   1 
ATOM 11   C CA  ? ILE A 1   2 ?   3.404   7.774  -9.161 1.000 87.040 ? 2   ILE A CA  1 
ATOM 12   C C   ? ILE A 1   2 ?   3.949   8.558 -10.352 1.000 87.040 ? 2   ILE A C   1 
ATOM 13   C CB  ? ILE A 1   2 ?   1.898   7.487  -9.351 1.000 87.040 ? 2   ILE A CB  1 
ATOM 14   O O   ? ILE A 1   2 ?   3.355   9.555 -10.771 1.000 87.040 ? 2   ILE A O   1 
ATOM 15   C CG1 ? ILE A 1   2 ?   1.360   6.660  -8.178 1.000 87.040 ? 2   ILE A CG1 1 
ATOM 16   C CG2 ? ILE A 1   2 ?   1.648   6.775 -10.684 1.000 87.040 ? 2   ILE A CG2 1 
ATOM 17   C CD1 ? ILE A 1   2 ?  -0.098   6.248  -8.329 1.000 87.040 ? 2   ILE A CD1 1 
ATOM 18   N N   ? VAL A 1   3 ?   5.092   8.211 -10.941 1.000 89.030 ? 3   VAL A N   1 
ATOM 19   C CA  ? VAL A 1   3 ?   5.757   8.851 -12.071 1.000 89.030 ? 3   VAL A CA  1 
ATOM 20   C C   ? VAL A 1   3 ?   5.440   8.089 -13.356 1.000 89.030 ? 3   VAL A C   1 
ATOM 21   C CB  ? VAL A 1   3 ?   7.286   8.927 -11.860 1.000 89.030 ? 3   VAL A CB  1 
ATOM 22   O O   ? VAL A 1   3 ?   5.536   6.860 -13.397 1.000 89.030 ? 3   VAL A O   1 
ATOM 23   C CG1 ? VAL A 1   3 ?   7.966   9.574 -13.066 1.000 89.030 ? 3   VAL A CG1 1 
ATOM 24   C CG2 ? VAL A 1   3 ?   7.610   9.698 -10.582 1.000 89.030 ? 3   VAL A CG2 1 
ATOM 25   N N   ? GLY A 1   4 ?   5.062   8.946 -14.401 1.000 89.010 ? 4   GLY A N   1 
ATOM 26   C CA  ? GLY A 1   4 ?   4.802   8.317 -15.687 1.000 89.010 ? 4   GLY A CA  1 
ATOM 27   C C   ? GLY A 1   4 ?   3.483   7.569 -15.729 1.000 89.010 ? 4   GLY A C   1 
ATOM 28   O O   ? GLY A 1   4 ?   3.292   6.684 -16.565 1.000 89.010 ? 4   GLY A O   1 
ATOM 29   N N   ? GLY A 1   5 ?   2.548   7.845 -14.646 1.000 92.400 ? 5   GLY A N   1 
ATOM 30   C CA  ? GLY A 1   5 ?   1.222   7.250 -14.592 1.000 92.400 ? 5   GLY A CA  1 
ATOM 31   C C   ? GLY A 1   5 ?   0.153   8.116 -15.233 1.000 92.400 ? 5   GLY A C   1 
ATOM 32   O O   ? GLY A 1   5 ?   0.463   9.015 -16.017 1.000 92.400 ? 5   GLY A O   1 
ATOM 33   N N   ? TYR A 1   6 ?  -1.066   7.743 -15.010 1.000 94.270 ? 6   TYR A N   1 
ATOM 34   C CA  ? TYR A 1   6 ?  -2.231   8.457 -15.520 1.000 94.270 ? 6   TYR A CA  1 
ATOM 35   C C   ? TYR A 1   6 ?  -3.301   8.596 -14.444 1.000 94.270 ? 6   TYR A C   1 
ATOM 36   C CB  ? TYR A 1   6 ?  -2.810   7.739 -16.742 1.000 94.270 ? 6   TYR A CB  1 
ATOM 37   O O   ? TYR A 1   6 ?  -3.260   7.901 -13.425 1.000 94.270 ? 6   TYR A O   1 
ATOM 38   C CG  ? TYR A 1   6 ?  -3.267   6.329 -16.457 1.000 94.270 ? 6   TYR A CG  1 
ATOM 39   C CD1 ? TYR A 1   6 ?  -2.378   5.259 -16.528 1.000 94.270 ? 6   TYR A CD1 1 
ATOM 40   C CD2 ? TYR A 1   6 ?  -4.590   6.063 -16.118 1.000 94.270 ? 6   TYR A CD2 1 
ATOM 41   C CE1 ? TYR A 1   6 ?  -2.795   3.958 -16.268 1.000 94.270 ? 6   TYR A CE1 1 
ATOM 42   C CE2 ? TYR A 1   6 ?  -5.018   4.766 -15.856 1.000 94.270 ? 6   TYR A CE2 1 
ATOM 43   O OH  ? TYR A 1   6 ?  -4.534   2.436 -15.675 1.000 94.270 ? 6   TYR A OH  1 
ATOM 44   C CZ  ? TYR A 1   6 ?  -4.115   3.722 -15.933 1.000 94.270 ? 6   TYR A CZ  1 
ATOM 45   N N   ? THR A 1   7 ?  -4.166   9.646 -14.625 1.000 95.540 ? 7   THR A N   1 
ATOM 46   C CA  ? THR A 1   7 ?  -5.297   9.777 -13.714 1.000 95.540 ? 7   THR A CA  1 
ATOM 47   C C   ? THR A 1   7 ?  -6.252   8.596 -13.863 1.000 95.540 ? 7   THR A C   1 
ATOM 48   C CB  ? THR A 1   7 ?  -6.061  11.092 -13.959 1.000 95.540 ? 7   THR A CB  1 
ATOM 49   O O   ? THR A 1   7 ?  -6.714   8.300 -14.967 1.000 95.540 ? 7   THR A O   1 
ATOM 50   C CG2 ? THR A 1   7 ?  -7.255  11.218 -13.017 1.000 95.540 ? 7   THR A CG2 1 
ATOM 51   O OG1 ? THR A 1   7 ?  -5.178  12.199 -13.743 1.000 95.540 ? 7   THR A OG1 1 
ATOM 52   N N   ? CYS A 1   8 ?  -6.530   7.909 -12.751 1.000 95.130 ? 8   CYS A N   1 
ATOM 53   C CA  ? CYS A 1   8 ?  -7.461   6.786 -12.743 1.000 95.130 ? 8   CYS A CA  1 
ATOM 54   C C   ? CYS A 1   8 ?  -8.882   7.253 -13.037 1.000 95.130 ? 8   CYS A C   1 
ATOM 55   C CB  ? CYS A 1   8 ?  -7.420   6.065 -11.397 1.000 95.130 ? 8   CYS A CB  1 
ATOM 56   O O   ? CYS A 1   8 ?  -9.268   8.359 -12.654 1.000 95.130 ? 8   CYS A O   1 
ATOM 57   S SG  ? CYS A 1   8 ?  -5.810   5.347 -11.004 1.000 95.130 ? 8   CYS A SG  1 
ATOM 58   N N   ? GLN A 1   9 ?  -9.590   6.350 -13.726 1.000 94.960 ? 9   GLN A N   1 
ATOM 59   C CA  ? GLN A 1   9 ? -11.013   6.640 -13.869 1.000 94.960 ? 9   GLN A CA  1 
ATOM 60   C C   ? GLN A 1   9 ? -11.714   6.638 -12.514 1.000 94.960 ? 9   GLN A C   1 
ATOM 61   C CB  ? GLN A 1   9 ? -11.676   5.628 -14.805 1.000 94.960 ? 9   GLN A CB  1 
ATOM 62   O O   ? GLN A 1   9 ? -11.366   5.851 -11.631 1.000 94.960 ? 9   GLN A O   1 
ATOM 63   C CG  ? GLN A 1   9 ? -11.227   5.745 -16.255 1.000 94.960 ? 9   GLN A CG  1 
ATOM 64   C CD  ? GLN A 1   9 ? -11.939   4.766 -17.171 1.000 94.960 ? 9   GLN A CD  1 
ATOM 65   N NE2 ? GLN A 1   9 ? -12.156   5.172 -18.417 1.000 94.960 ? 9   GLN A NE2 1 
ATOM 66   O OE1 ? GLN A 1   9 ? -12.289   3.655 -16.761 1.000 94.960 ? 9   GLN A OE1 1 
ATOM 67   N N   ? ARG A 1  10 ? -12.693   7.524 -12.388 1.000 93.190 ? 10  ARG A N   1 
ATOM 68   C CA  ? ARG A 1  10 ? -13.478   7.560 -11.157 1.000 93.190 ? 10  ARG A CA  1 
ATOM 69   C C   ? ARG A 1  10 ? -14.062   6.187 -10.841 1.000 93.190 ? 10  ARG A C   1 
ATOM 70   C CB  ? ARG A 1  10 ? -14.599   8.595 -11.264 1.000 93.190 ? 10  ARG A CB  1 
ATOM 71   O O   ? ARG A 1  10 ? -14.543   5.490 -11.737 1.000 93.190 ? 10  ARG A O   1 
ATOM 72   C CG  ? ARG A 1  10 ? -15.350   8.827  -9.963 1.000 93.190 ? 10  ARG A CG  1 
ATOM 73   C CD  ? ARG A 1  10 ? -16.334   9.983 -10.077 1.000 93.190 ? 10  ARG A CD  1 
ATOM 74   N NE  ? ARG A 1  10 ? -16.950  10.296  -8.791 1.000 93.190 ? 10  ARG A NE  1 
ATOM 75   N NH1 ? ARG A 1  10 ? -18.377  11.906  -9.633 1.000 93.190 ? 10  ARG A NH1 1 
ATOM 76   N NH2 ? ARG A 1  10 ? -18.397  11.406  -7.395 1.000 93.190 ? 10  ARG A NH2 1 
ATOM 77   C CZ  ? ARG A 1  10 ? -17.907  11.202  -8.609 1.000 93.190 ? 10  ARG A CZ  1 
ATOM 78   N N   ? ASN A 1  11 ? -13.918   5.676  -9.576 1.000 92.550 ? 11  ASN A N   1 
ATOM 79   C CA  ? ASN A 1  11 ? -14.468   4.444  -9.021 1.000 92.550 ? 11  ASN A CA  1 
ATOM 80   C C   ? ASN A 1  11 ? -13.789   3.211  -9.611 1.000 92.550 ? 11  ASN A C   1 
ATOM 81   C CB  ? ASN A 1  11 ? -15.979   4.379  -9.253 1.000 92.550 ? 11  ASN A CB  1 
ATOM 82   O O   ? ASN A 1  11 ? -14.261   2.088  -9.425 1.000 92.550 ? 11  ASN A O   1 
ATOM 83   C CG  ? ASN A 1  11 ? -16.735   5.442  -8.481 1.000 92.550 ? 11  ASN A CG  1 
ATOM 84   N ND2 ? ASN A 1  11 ? -17.831   5.925  -9.053 1.000 92.550 ? 11  ASN A ND2 1 
ATOM 85   O OD1 ? ASN A 1  11 ? -16.336   5.827  -7.378 1.000 92.550 ? 11  ASN A OD1 1 
ATOM 86   N N   ? ALA A 1  12 ? -12.697   3.369 -10.336 1.000 94.780 ? 12  ALA A N   1 
ATOM 87   C CA  ? ALA A 1  12 ? -11.949   2.272 -10.946 1.000 94.780 ? 12  ALA A CA  1 
ATOM 88   C C   ? ALA A 1  12 ? -11.171   1.487  -9.894 1.000 94.780 ? 12  ALA A C   1 
ATOM 89   C CB  ? ALA A 1  12 ? -11.000   2.806 -12.016 1.000 94.780 ? 12  ALA A CB  1 
ATOM 90   O O   ? ALA A 1  12 ? -10.816   0.327 -10.113 1.000 94.780 ? 12  ALA A O   1 
ATOM 91   N N   ? ILE A 1  13 ? -10.915   2.060  -8.773 1.000 97.000 ? 13  ILE A N   1 
ATOM 92   C CA  ? ILE A 1  13 ? -10.106   1.443  -7.728 1.000 97.000 ? 13  ILE A CA  1 
ATOM 93   C C   ? ILE A 1  13 ? -10.830   1.545  -6.387 1.000 97.000 ? 13  ILE A C   1 
ATOM 94   C CB  ? ILE A 1  13 ?  -8.709   2.096  -7.634 1.000 97.000 ? 13  ILE A CB  1 
ATOM 95   O O   ? ILE A 1  13 ? -10.465   2.360  -5.538 1.000 97.000 ? 13  ILE A O   1 
ATOM 96   C CG1 ? ILE A 1  13 ?  -8.106   2.270  -9.032 1.000 97.000 ? 13  ILE A CG1 1 
ATOM 97   C CG2 ? ILE A 1  13 ?  -7.785   1.268  -6.737 1.000 97.000 ? 13  ILE A CG2 1 
ATOM 98   C CD1 ? ILE A 1  13 ?  -7.923   0.964  -9.794 1.000 97.000 ? 13  ILE A CD1 1 
ATOM 99   N N   ? PRO A 1  14 ? -11.890   0.736  -6.126 1.000 97.280 ? 14  PRO A N   1 
ATOM 100  C CA  ? PRO A 1  14 ? -12.768   0.870  -4.962 1.000 97.280 ? 14  PRO A CA  1 
ATOM 101  C C   ? PRO A 1  14 ? -12.142   0.318  -3.683 1.000 97.280 ? 14  PRO A C   1 
ATOM 102  C CB  ? PRO A 1  14 ? -14.005   0.058  -5.358 1.000 97.280 ? 14  PRO A CB  1 
ATOM 103  O O   ? PRO A 1  14 ? -12.656   0.556  -2.587 1.000 97.280 ? 14  PRO A O   1 
ATOM 104  C CG  ? PRO A 1  14 ? -13.496  -0.968  -6.318 1.000 97.280 ? 14  PRO A CG  1 
ATOM 105  C CD  ? PRO A 1  14 ? -12.411  -0.347  -7.150 1.000 97.280 ? 14  PRO A CD  1 
ATOM 106  N N   ? TYR A 1  15 ? -10.948  -0.374  -3.814 1.000 98.160 ? 15  TYR A N   1 
ATOM 107  C CA  ? TYR A 1  15 ? -10.265  -0.956  -2.664 1.000 98.160 ? 15  TYR A CA  1 
ATOM 108  C C   ? TYR A 1  15 ?  -9.205  -0.004  -2.121 1.000 98.160 ? 15  TYR A C   1 
ATOM 109  C CB  ? TYR A 1  15 ?  -9.621  -2.294  -3.040 1.000 98.160 ? 15  TYR A CB  1 
ATOM 110  O O   ? TYR A 1  15 ?  -8.605  -0.265  -1.075 1.000 98.160 ? 15  TYR A O   1 
ATOM 111  C CG  ? TYR A 1  15 ?  -8.851  -2.253  -4.338 1.000 98.160 ? 15  TYR A CG  1 
ATOM 112  C CD1 ? TYR A 1  15 ?  -9.392  -2.781  -5.508 1.000 98.160 ? 15  TYR A CD1 1 
ATOM 113  C CD2 ? TYR A 1  15 ?  -7.582  -1.688  -4.397 1.000 98.160 ? 15  TYR A CD2 1 
ATOM 114  C CE1 ? TYR A 1  15 ?  -8.686  -2.747  -6.706 1.000 98.160 ? 15  TYR A CE1 1 
ATOM 115  C CE2 ? TYR A 1  15 ?  -6.867  -1.649  -5.589 1.000 98.160 ? 15  TYR A CE2 1 
ATOM 116  O OH  ? TYR A 1  15 ?  -6.723  -2.144  -7.920 1.000 98.160 ? 15  TYR A OH  1 
ATOM 117  C CZ  ? TYR A 1  15 ?  -7.426  -2.180  -6.737 1.000 98.160 ? 15  TYR A CZ  1 
ATOM 118  N N   ? GLN A 1  16 ?  -8.839   1.051  -2.834 1.000 97.630 ? 16  GLN A N   1 
ATOM 119  C CA  ? GLN A 1  16 ?  -7.807   2.002  -2.438 1.000 97.630 ? 16  GLN A CA  1 
ATOM 120  C C   ? GLN A 1  16 ?  -8.220   2.775  -1.189 1.000 97.630 ? 16  GLN A C   1 
ATOM 121  C CB  ? GLN A 1  16 ?  -7.504   2.974  -3.580 1.000 97.630 ? 16  GLN A CB  1 
ATOM 122  O O   ? GLN A 1  16 ?  -9.325   3.318  -1.126 1.000 97.630 ? 16  GLN A O   1 
ATOM 123  C CG  ? GLN A 1  16 ?  -6.450   4.018  -3.236 1.000 97.630 ? 16  GLN A CG  1 
ATOM 124  C CD  ? GLN A 1  16 ?  -5.043   3.451  -3.228 1.000 97.630 ? 16  GLN A CD  1 
ATOM 125  N NE2 ? GLN A 1  16 ?  -4.182   4.014  -2.388 1.000 97.630 ? 16  GLN A NE2 1 
ATOM 126  O OE1 ? GLN A 1  16 ?  -4.733   2.513  -3.970 1.000 97.630 ? 16  GLN A OE1 1 
ATOM 127  N N   ? ALA A 1  17 ?  -7.342   2.810  -0.214 1.000 97.350 ? 17  ALA A N   1 
ATOM 128  C CA  ? ALA A 1  17 ?  -7.572   3.540   1.030 1.000 97.350 ? 17  ALA A CA  1 
ATOM 129  C C   ? ALA A 1  17 ?  -6.532   4.641   1.221 1.000 97.350 ? 17  ALA A C   1 
ATOM 130  C CB  ? ALA A 1  17 ?  -7.555   2.584   2.219 1.000 97.350 ? 17  ALA A CB  1 
ATOM 131  O O   ? ALA A 1  17 ?  -5.351   4.445   0.926 1.000 97.350 ? 17  ALA A O   1 
ATOM 132  N N   ? SER A 1  18 ?  -7.031   5.777   1.681 1.000 96.570 ? 18  SER A N   1 
ATOM 133  C CA  ? SER A 1  18 ?  -6.155   6.862   2.111 1.000 96.570 ? 18  SER A CA  1 
ATOM 134  C C   ? SER A 1  18 ?  -5.957   6.845   3.623 1.000 96.570 ? 18  SER A C   1 
ATOM 135  C CB  ? SER A 1  18 ?  -6.724   8.214   1.678 1.000 96.570 ? 18  SER A CB  1 
ATOM 136  O O   ? SER A 1  18 ?  -6.923   6.946   4.382 1.000 96.570 ? 18  SER A O   1 
ATOM 137  O OG  ? SER A 1  18 ?  -5.938   9.277   2.190 1.000 96.570 ? 18  SER A OG  1 
ATOM 138  N N   ? LEU A 1  19 ?  -4.710   6.626   3.987 1.000 96.650 ? 19  LEU A N   1 
ATOM 139  C CA  ? LEU A 1  19 ?  -4.386   6.821   5.396 1.000 96.650 ? 19  LEU A CA  1 
ATOM 140  C C   ? LEU A 1  19 ?  -4.108   8.291   5.692 1.000 96.650 ? 19  LEU A C   1 
ATOM 141  C CB  ? LEU A 1  19 ?  -3.176   5.971   5.790 1.000 96.650 ? 19  LEU A CB  1 
ATOM 142  O O   ? LEU A 1  19 ?  -3.221   8.894   5.083 1.000 96.650 ? 19  LEU A O   1 
ATOM 143  C CG  ? LEU A 1  19 ?  -3.274   4.473   5.496 1.000 96.650 ? 19  LEU A CG  1 
ATOM 144  C CD1 ? LEU A 1  19 ?  -2.134   3.723   6.176 1.000 96.650 ? 19  LEU A CD1 1 
ATOM 145  C CD2 ? LEU A 1  19 ?  -4.624   3.927   5.947 1.000 96.650 ? 19  LEU A CD2 1 
ATOM 146  N N   ? ASN A 1  20 ?  -4.889   8.762   6.682 1.000 94.950 ? 20  ASN A N   1 
ATOM 147  C CA  ? ASN A 1  20 ?  -4.931  10.207   6.880 1.000 94.950 ? 20  ASN A CA  1 
ATOM 148  C C   ? ASN A 1  20 ?  -4.719  10.578   8.345 1.000 94.950 ? 20  ASN A C   1 
ATOM 149  C CB  ? ASN A 1  20 ?  -6.256  10.780   6.373 1.000 94.950 ? 20  ASN A CB  1 
ATOM 150  O O   ? ASN A 1  20 ?  -5.295   9.954   9.238 1.000 94.950 ? 20  ASN A O   1 
ATOM 151  C CG  ? ASN A 1  20 ?  -6.241  12.293   6.284 1.000 94.950 ? 20  ASN A CG  1 
ATOM 152  N ND2 ? ASN A 1  20 ?  -6.236  12.815   5.063 1.000 94.950 ? 20  ASN A ND2 1 
ATOM 153  O OD1 ? ASN A 1  20 ?  -6.233  12.988   7.304 1.000 94.950 ? 20  ASN A OD1 1 
ATOM 154  N N   ? SER A 1  21 ?  -3.812  11.601   8.642 1.000 94.160 ? 21  SER A N   1 
ATOM 155  C CA  ? SER A 1  21 ?  -3.619  12.214   9.952 1.000 94.160 ? 21  SER A CA  1 
ATOM 156  C C   ? SER A 1  21 ?  -3.708  13.734   9.870 1.000 94.160 ? 21  SER A C   1 
ATOM 157  C CB  ? SER A 1  21 ?  -2.269  11.806  10.543 1.000 94.160 ? 21  SER A CB  1 
ATOM 158  O O   ? SER A 1  21 ?  -2.802  14.440  10.318 1.000 94.160 ? 21  SER A O   1 
ATOM 159  O OG  ? SER A 1  21 ?  -2.162  12.226  11.892 1.000 94.160 ? 21  SER A OG  1 
ATOM 160  N N   ? GLY A 1  22 ?  -4.661  14.223   9.187 1.000 91.500 ? 22  GLY A N   1 
ATOM 161  C CA  ? GLY A 1  22 ?  -4.770  15.636   8.857 1.000 91.500 ? 22  GLY A CA  1 
ATOM 162  C C   ? GLY A 1  22 ?  -4.403  15.941   7.417 1.000 91.500 ? 22  GLY A C   1 
ATOM 163  O O   ? GLY A 1  22 ?  -4.746  17.004   6.896 1.000 91.500 ? 22  GLY A O   1 
ATOM 164  N N   ? TYR A 1  23 ?  -3.722  15.028   6.847 1.000 91.300 ? 23  TYR A N   1 
ATOM 165  C CA  ? TYR A 1  23 ?  -3.356  14.986   5.436 1.000 91.300 ? 23  TYR A CA  1 
ATOM 166  C C   ? TYR A 1  23 ?  -3.080  13.556   4.986 1.000 91.300 ? 23  TYR A C   1 
ATOM 167  C CB  ? TYR A 1  23 ?  -2.128  15.862   5.173 1.000 91.300 ? 23  TYR A CB  1 
ATOM 168  O O   ? TYR A 1  23 ?  -2.806  12.681   5.811 1.000 91.300 ? 23  TYR A O   1 
ATOM 169  C CG  ? TYR A 1  23 ?  -0.870  15.359   5.839 1.000 91.300 ? 23  TYR A CG  1 
ATOM 170  C CD1 ? TYR A 1  23 ?  -0.559  15.722   7.148 1.000 91.300 ? 23  TYR A CD1 1 
ATOM 171  C CD2 ? TYR A 1  23 ?   0.011  14.523   5.162 1.000 91.300 ? 23  TYR A CD2 1 
ATOM 172  C CE1 ? TYR A 1  23 ?   0.600  15.263   7.766 1.000 91.300 ? 23  TYR A CE1 1 
ATOM 173  C CE2 ? TYR A 1  23 ?   1.172  14.058   5.769 1.000 91.300 ? 23  TYR A CE2 1 
ATOM 174  O OH  ? TYR A 1  23 ?   2.606  13.975   7.676 1.000 91.300 ? 23  TYR A OH  1 
ATOM 175  C CZ  ? TYR A 1  23 ?   1.457  14.432   7.069 1.000 91.300 ? 23  TYR A CZ  1 
ATOM 176  N N   ? HIS A 1  24 ?  -3.215  13.345   3.737 1.000 92.330 ? 24  HIS A N   1 
ATOM 177  C CA  ? HIS A 1  24 ?  -2.848  12.048   3.180 1.000 92.330 ? 24  HIS A CA  1 
ATOM 178  C C   ? HIS A 1  24 ?  -1.356  11.779   3.346 1.000 92.330 ? 24  HIS A C   1 
ATOM 179  C CB  ? HIS A 1  24 ?  -3.234  11.970   1.702 1.000 92.330 ? 24  HIS A CB  1 
ATOM 180  O O   ? HIS A 1  24 ?  -0.526  12.600   2.951 1.000 92.330 ? 24  HIS A O   1 
ATOM 181  C CG  ? HIS A 1  24 ?  -2.693  10.764   1.003 1.000 92.330 ? 24  HIS A CG  1 
ATOM 182  C CD2 ? HIS A 1  24 ?  -1.580  10.596   0.251 1.000 92.330 ? 24  HIS A CD2 1 
ATOM 183  N ND1 ? HIS A 1  24 ?  -3.325   9.539   1.035 1.000 92.330 ? 24  HIS A ND1 1 
ATOM 184  C CE1 ? HIS A 1  24 ?  -2.621   8.669   0.331 1.000 92.330 ? 24  HIS A CE1 1 
ATOM 185  N NE2 ? HIS A 1  24 ?  -1.557   9.285  -0.155 1.000 92.330 ? 24  HIS A NE2 1 
ATOM 186  N N   ? PHE A 1  25 ?  -1.037  10.591   3.903 1.000 92.410 ? 25  PHE A N   1 
ATOM 187  C CA  ? PHE A 1  25 ?   0.392  10.352   4.061 1.000 92.410 ? 25  PHE A CA  1 
ATOM 188  C C   ? PHE A 1  25 ?   0.767   8.961   3.563 1.000 92.410 ? 25  PHE A C   1 
ATOM 189  C CB  ? PHE A 1  25 ?   0.807  10.514   5.527 1.000 92.410 ? 25  PHE A CB  1 
ATOM 190  O O   ? PHE A 1  25 ?   1.936   8.690   3.284 1.000 92.410 ? 25  PHE A O   1 
ATOM 191  C CG  ? PHE A 1  25 ?   0.257   9.446   6.435 1.000 92.410 ? 25  PHE A CG  1 
ATOM 192  C CD1 ? PHE A 1  25 ?  -0.970   9.613   7.064 1.000 92.410 ? 25  PHE A CD1 1 
ATOM 193  C CD2 ? PHE A 1  25 ?   0.970   8.275   6.659 1.000 92.410 ? 25  PHE A CD2 1 
ATOM 194  C CE1 ? PHE A 1  25 ?  -1.481   8.626   7.904 1.000 92.410 ? 25  PHE A CE1 1 
ATOM 195  C CE2 ? PHE A 1  25 ?   0.466   7.285   7.497 1.000 92.410 ? 25  PHE A CE2 1 
ATOM 196  C CZ  ? PHE A 1  25 ?  -0.759   7.463   8.120 1.000 92.410 ? 25  PHE A CZ  1 
ATOM 197  N N   ? CYS A 1  26 ?  -0.195   8.055   3.469 1.000 95.520 ? 26  CYS A N   1 
ATOM 198  C CA  ? CYS A 1  26 ?   0.047   6.708   2.965 1.000 95.520 ? 26  CYS A CA  1 
ATOM 199  C C   ? CYS A 1  26 ?  -1.223   6.112   2.370 1.000 95.520 ? 26  CYS A C   1 
ATOM 200  C CB  ? CYS A 1  26 ?   0.571   5.804   4.081 1.000 95.520 ? 26  CYS A CB  1 
ATOM 201  O O   ? CYS A 1  26 ?  -2.321   6.619   2.605 1.000 95.520 ? 26  CYS A O   1 
ATOM 202  S SG  ? CYS A 1  26 ?   2.371   5.790   4.222 1.000 95.520 ? 26  CYS A SG  1 
ATOM 203  N N   ? GLY A 1  27 ?  -1.015   5.096   1.610 1.000 96.170 ? 27  GLY A N   1 
ATOM 204  C CA  ? GLY A 1  27 ?  -2.139   4.344   1.074 1.000 96.170 ? 27  GLY A CA  1 
ATOM 205  C C   ? GLY A 1  27 ?  -2.371   3.027   1.791 1.000 96.170 ? 27  GLY A C   1 
ATOM 206  O O   ? GLY A 1  27 ?  -1.611   2.661   2.690 1.000 96.170 ? 27  GLY A O   1 
ATOM 207  N N   ? GLY A 1  28 ?  -3.436   2.316   1.476 1.000 97.510 ? 28  GLY A N   1 
ATOM 208  C CA  ? GLY A 1  28 ?  -3.822   0.984   1.916 1.000 97.510 ? 28  GLY A CA  1 
ATOM 209  C C   ? GLY A 1  28 ?  -4.790   0.301   0.968 1.000 97.510 ? 28  GLY A C   1 
ATOM 210  O O   ? GLY A 1  28 ?  -5.175   0.873  -0.054 1.000 97.510 ? 28  GLY A O   1 
ATOM 211  N N   ? SER A 1  29 ?  -5.079  -0.994   1.371 1.000 98.340 ? 29  SER A N   1 
ATOM 212  C CA  ? SER A 1  29 ?  -6.019  -1.779   0.578 1.000 98.340 ? 29  SER A CA  1 
ATOM 213  C C   ? SER A 1  29 ?  -7.071  -2.440   1.463 1.000 98.340 ? 29  SER A C   1 
ATOM 214  C CB  ? SER A 1  29 ?  -5.280  -2.844  -0.231 1.000 98.340 ? 29  SER A CB  1 
ATOM 215  O O   ? SER A 1  29 ?  -6.734  -3.132   2.425 1.000 98.340 ? 29  SER A O   1 
ATOM 216  O OG  ? SER A 1  29 ?  -4.239  -2.262  -0.997 1.000 98.340 ? 29  SER A OG  1 
ATOM 217  N N   ? LEU A 1  30 ?  -8.331  -2.126   1.092 1.000 98.640 ? 30  LEU A N   1 
ATOM 218  C CA  ? LEU A 1  30 ?  -9.434  -2.798   1.771 1.000 98.640 ? 30  LEU A CA  1 
ATOM 219  C C   ? LEU A 1  30 ?  -9.512  -4.264   1.360 1.000 98.640 ? 30  LEU A C   1 
ATOM 220  C CB  ? LEU A 1  30 ? -10.760  -2.098   1.461 1.000 98.640 ? 30  LEU A CB  1 
ATOM 221  O O   ? LEU A 1  30 ?  -9.654  -4.575   0.175 1.000 98.640 ? 30  LEU A O   1 
ATOM 222  C CG  ? LEU A 1  30 ? -12.001  -2.660   2.155 1.000 98.640 ? 30  LEU A CG  1 
ATOM 223  C CD1 ? LEU A 1  30 ? -11.932  -2.400   3.657 1.000 98.640 ? 30  LEU A CD1 1 
ATOM 224  C CD2 ? LEU A 1  30 ? -13.268  -2.053   1.561 1.000 98.640 ? 30  LEU A CD2 1 
ATOM 225  N N   ? ILE A 1  31 ?  -9.431  -5.230   2.338 1.000 98.150 ? 31  ILE A N   1 
ATOM 226  C CA  ? ILE A 1  31 ?  -9.343  -6.644   1.990 1.000 98.150 ? 31  ILE A CA  1 
ATOM 227  C C   ? ILE A 1  31 ? -10.603  -7.370   2.455 1.000 98.150 ? 31  ILE A C   1 
ATOM 228  C CB  ? ILE A 1  31 ?  -8.087  -7.300   2.607 1.000 98.150 ? 31  ILE A CB  1 
ATOM 229  O O   ? ILE A 1  31 ? -10.878  -8.490   2.019 1.000 98.150 ? 31  ILE A O   1 
ATOM 230  C CG1 ? ILE A 1  31 ?  -8.090  -7.131   4.131 1.000 98.150 ? 31  ILE A CG1 1 
ATOM 231  C CG2 ? ILE A 1  31 ?  -6.813  -6.712   1.993 1.000 98.150 ? 31  ILE A CG2 1 
ATOM 232  C CD1 ? ILE A 1  31 ?  -7.031  -7.958   4.847 1.000 98.150 ? 31  ILE A CD1 1 
ATOM 233  N N   ? ASN A 1  32 ? -11.470  -6.738   3.277 1.000 97.770 ? 32  ASN A N   1 
ATOM 234  C CA  ? ASN A 1  32 ? -12.848  -7.061   3.630 1.000 97.770 ? 32  ASN A CA  1 
ATOM 235  C C   ? ASN A 1  32 ? -13.568  -5.860   4.237 1.000 97.770 ? 32  ASN A C   1 
ATOM 236  C CB  ? ASN A 1  32 ? -12.891  -8.249   4.595 1.000 97.770 ? 32  ASN A CB  1 
ATOM 237  O O   ? ASN A 1  32 ? -13.074  -4.734   4.164 1.000 97.770 ? 32  ASN A O   1 
ATOM 238  C CG  ? ASN A 1  32 ? -12.257  -7.935   5.936 1.000 97.770 ? 32  ASN A CG  1 
ATOM 239  N ND2 ? ASN A 1  32 ? -11.673  -8.947   6.567 1.000 97.770 ? 32  ASN A ND2 1 
ATOM 240  O OD1 ? ASN A 1  32 ? -12.294  -6.793   6.401 1.000 97.770 ? 32  ASN A OD1 1 
ATOM 241  N N   ? GLU A 1  33 ? -14.825  -6.094   4.804 1.000 97.700 ? 33  GLU A N   1 
ATOM 242  C CA  ? GLU A 1  33 ? -15.646  -4.964   5.228 1.000 97.700 ? 33  GLU A CA  1 
ATOM 243  C C   ? GLU A 1  33 ? -15.014  -4.236   6.410 1.000 97.700 ? 33  GLU A C   1 
ATOM 244  C CB  ? GLU A 1  33 ? -17.058  -5.432   5.592 1.000 97.700 ? 33  GLU A CB  1 
ATOM 245  O O   ? GLU A 1  33 ? -15.377  -3.096   6.710 1.000 97.700 ? 33  GLU A O   1 
ATOM 246  C CG  ? GLU A 1  33 ? -17.783  -6.139   4.456 1.000 97.700 ? 33  GLU A CG  1 
ATOM 247  C CD  ? GLU A 1  33 ? -19.187  -6.588   4.828 1.000 97.700 ? 33  GLU A CD  1 
ATOM 248  O OE1 ? GLU A 1  33 ? -19.951  -7.001   3.927 1.000 97.700 ? 33  GLU A OE1 1 
ATOM 249  O OE2 ? GLU A 1  33 ? -19.527  -6.524   6.031 1.000 97.700 ? 33  GLU A OE2 1 
ATOM 250  N N   ? GLN A 1  34 ? -13.929  -4.822   7.029 1.000 98.100 ? 34  GLN A N   1 
ATOM 251  C CA  ? GLN A 1  34 ? -13.472  -4.235   8.284 1.000 98.100 ? 34  GLN A CA  1 
ATOM 252  C C   ? GLN A 1  34 ? -11.948  -4.177   8.341 1.000 98.100 ? 34  GLN A C   1 
ATOM 253  C CB  ? GLN A 1  34 ? -14.012  -5.027   9.476 1.000 98.100 ? 34  GLN A CB  1 
ATOM 254  O O   ? GLN A 1  34 ? -11.376  -3.706   9.327 1.000 98.100 ? 34  GLN A O   1 
ATOM 255  C CG  ? GLN A 1  34 ? -14.038  -4.237  10.777 1.000 98.100 ? 34  GLN A CG  1 
ATOM 256  C CD  ? GLN A 1  34 ? -14.736  -4.981  11.901 1.000 98.100 ? 34  GLN A CD  1 
ATOM 257  N NE2 ? GLN A 1  34 ? -14.659  -4.436  13.110 1.000 98.100 ? 34  GLN A NE2 1 
ATOM 258  O OE1 ? GLN A 1  34 ? -15.340  -6.036  11.684 1.000 98.100 ? 34  GLN A OE1 1 
ATOM 259  N N   ? TRP A 1  35 ? -11.257  -4.702   7.324 1.000 98.640 ? 35  TRP A N   1 
ATOM 260  C CA  ? TRP A 1  35 ?  -9.803  -4.781   7.428 1.000 98.640 ? 35  TRP A CA  1 
ATOM 261  C C   ? TRP A 1  35 ?  -9.134  -4.112   6.232 1.000 98.640 ? 35  TRP A C   1 
ATOM 262  C CB  ? TRP A 1  35 ?  -9.350  -6.240   7.532 1.000 98.640 ? 35  TRP A CB  1 
ATOM 263  O O   ? TRP A 1  35 ?  -9.576  -4.278   5.092 1.000 98.640 ? 35  TRP A O   1 
ATOM 264  C CG  ? TRP A 1  35 ?  -9.654  -6.879   8.854 1.000 98.640 ? 35  TRP A CG  1 
ATOM 265  C CD1 ? TRP A 1  35 ? -10.768  -7.601   9.183 1.000 98.640 ? 35  TRP A CD1 1 
ATOM 266  C CD2 ? TRP A 1  35 ?  -8.834  -6.850  10.025 1.000 98.640 ? 35  TRP A CD2 1 
ATOM 267  C CE2 ? TRP A 1  35 ?  -9.512  -7.575  11.029 1.000 98.640 ? 35  TRP A CE2 1 
ATOM 268  C CE3 ? TRP A 1  35 ?  -7.589  -6.280  10.324 1.000 98.640 ? 35  TRP A CE3 1 
ATOM 269  N NE1 ? TRP A 1  35 ? -10.688  -8.023  10.490 1.000 98.640 ? 35  TRP A NE1 1 
ATOM 270  C CH2 ? TRP A 1  35 ?  -7.767  -7.179  12.578 1.000 98.640 ? 35  TRP A CH2 1 
ATOM 271  C CZ2 ? TRP A 1  35 ?  -8.986  -7.746  12.312 1.000 98.640 ? 35  TRP A CZ2 1 
ATOM 272  C CZ3 ? TRP A 1  35 ?  -7.067  -6.451  11.601 1.000 98.640 ? 35  TRP A CZ3 1 
ATOM 273  N N   ? VAL A 1  36 ?  -8.078  -3.353   6.538 1.000 98.690 ? 36  VAL A N   1 
ATOM 274  C CA  ? VAL A 1  36 ?  -7.204  -2.702   5.567 1.000 98.690 ? 36  VAL A CA  1 
ATOM 275  C C   ? VAL A 1  36 ?  -5.772  -3.200   5.746 1.000 98.690 ? 36  VAL A C   1 
ATOM 276  C CB  ? VAL A 1  36 ?  -7.253  -1.163   5.702 1.000 98.690 ? 36  VAL A CB  1 
ATOM 277  O O   ? VAL A 1  36 ?  -5.308  -3.385   6.873 1.000 98.690 ? 36  VAL A O   1 
ATOM 278  C CG1 ? VAL A 1  36 ?  -6.239  -0.507   4.767 1.000 98.690 ? 36  VAL A CG1 1 
ATOM 279  C CG2 ? VAL A 1  36 ?  -8.662  -0.648   5.413 1.000 98.690 ? 36  VAL A CG2 1 
ATOM 280  N N   ? VAL A 1  37 ?  -5.157  -3.459   4.635 1.000 98.440 ? 37  VAL A N   1 
ATOM 281  C CA  ? VAL A 1  37 ?  -3.743  -3.817   4.660 1.000 98.440 ? 37  VAL A CA  1 
ATOM 282  C C   ? VAL A 1  37 ?  -2.904  -2.649   4.147 1.000 98.440 ? 37  VAL A C   1 
ATOM 283  C CB  ? VAL A 1  37 ?  -3.463  -5.084   3.820 1.000 98.440 ? 37  VAL A CB  1 
ATOM 284  O O   ? VAL A 1  37 ?  -3.275  -1.992   3.172 1.000 98.440 ? 37  VAL A O   1 
ATOM 285  C CG1 ? VAL A 1  37 ?  -3.736  -4.821   2.340 1.000 98.440 ? 37  VAL A CG1 1 
ATOM 286  C CG2 ? VAL A 1  37 ?  -2.024  -5.552   4.026 1.000 98.440 ? 37  VAL A CG2 1 
ATOM 287  N N   ? SER A 1  38 ?  -1.743  -2.327   4.817 1.000 98.260 ? 38  SER A N   1 
ATOM 288  C CA  ? SER A 1  38 ?  -0.830  -1.243   4.470 1.000 98.260 ? 38  SER A CA  1 
ATOM 289  C C   ? SER A 1  38 ?   0.603  -1.577   4.869 1.000 98.260 ? 38  SER A C   1 
ATOM 290  C CB  ? SER A 1  38 ?  -1.265   0.060   5.143 1.000 98.260 ? 38  SER A CB  1 
ATOM 291  O O   ? SER A 1  38 ?   0.885  -2.691   5.317 1.000 98.260 ? 38  SER A O   1 
ATOM 292  O OG  ? SER A 1  38 ?  -0.560   1.164   4.602 1.000 98.260 ? 38  SER A OG  1 
ATOM 293  N N   ? ALA A 1  39 ?   1.473  -0.698   4.573 1.000 98.110 ? 39  ALA A N   1 
ATOM 294  C CA  ? ALA A 1  39 ?   2.870  -0.881   4.961 1.000 98.110 ? 39  ALA A CA  1 
ATOM 295  C C   ? ALA A 1  39 ?   3.070  -0.588   6.445 1.000 98.110 ? 39  ALA A C   1 
ATOM 296  C CB  ? ALA A 1  39 ?   3.777   0.012   4.118 1.000 98.110 ? 39  ALA A CB  1 
ATOM 297  O O   ? ALA A 1  39 ?   2.500   0.368   6.978 1.000 98.110 ? 39  ALA A O   1 
ATOM 298  N N   ? ALA A 1  40 ?   3.881  -1.392   7.099 1.000 98.080 ? 40  ALA A N   1 
ATOM 299  C CA  ? ALA A 1  40 ?   4.187  -1.221   8.517 1.000 98.080 ? 40  ALA A CA  1 
ATOM 300  C C   ? ALA A 1  40 ?   4.880   0.115   8.771 1.000 98.080 ? 40  ALA A C   1 
ATOM 301  C CB  ? ALA A 1  40 ?   5.058  -2.372   9.015 1.000 98.080 ? 40  ALA A CB  1 
ATOM 302  O O   ? ALA A 1  40 ?   4.631   0.767   9.787 1.000 98.080 ? 40  ALA A O   1 
ATOM 303  N N   ? HIS A 1  41 ?   5.699   0.526   7.870 1.000 96.790 ? 41  HIS A N   1 
ATOM 304  C CA  ? HIS A 1  41 ?   6.459   1.759   8.045 1.000 96.790 ? 41  HIS A CA  1 
ATOM 305  C C   ? HIS A 1  41 ?   5.557   2.983   7.934 1.000 96.790 ? 41  HIS A C   1 
ATOM 306  C CB  ? HIS A 1  41 ?   7.588   1.843   7.016 1.000 96.790 ? 41  HIS A CB  1 
ATOM 307  O O   ? HIS A 1  41 ?   5.985   4.103   8.220 1.000 96.790 ? 41  HIS A O   1 
ATOM 308  C CG  ? HIS A 1  41 ?   7.120   2.196   5.640 1.000 96.790 ? 41  HIS A CG  1 
ATOM 309  C CD2 ? HIS A 1  41 ?   6.911   3.398   5.053 1.000 96.790 ? 41  HIS A CD2 1 
ATOM 310  N ND1 ? HIS A 1  41 ?   6.806   1.245   4.694 1.000 96.790 ? 41  HIS A ND1 1 
ATOM 311  C CE1 ? HIS A 1  41 ?   6.424   1.849   3.581 1.000 96.790 ? 41  HIS A CE1 1 
ATOM 312  N NE2 ? HIS A 1  41 ?   6.478   3.155   3.773 1.000 96.790 ? 41  HIS A NE2 1 
ATOM 313  N N   ? CYS A 1  42 ?   4.277   2.764   7.661 1.000 96.680 ? 42  CYS A N   1 
ATOM 314  C CA  ? CYS A 1  42 ?   3.301   3.841   7.534 1.000 96.680 ? 42  CYS A CA  1 
ATOM 315  C C   ? CYS A 1  42 ?   2.595   4.097   8.860 1.000 96.680 ? 42  CYS A C   1 
ATOM 316  C CB  ? CYS A 1  42 ?   2.273   3.507   6.453 1.000 96.680 ? 42  CYS A CB  1 
ATOM 317  O O   ? CYS A 1  42 ?   1.769   5.005   8.962 1.000 96.680 ? 42  CYS A O   1 
ATOM 318  S SG  ? CYS A 1  42 ?   2.881   3.750   4.770 1.000 96.680 ? 42  CYS A SG  1 
ATOM 319  N N   ? TYR A 1  43 ?   2.908   3.370   9.907 1.000 96.770 ? 43  TYR A N   1 
ATOM 320  C CA  ? TYR A 1  43 ?   2.192   3.454  11.175 1.000 96.770 ? 43  TYR A CA  1 
ATOM 321  C C   ? TYR A 1  43 ?   2.333   4.841  11.790 1.000 96.770 ? 43  TYR A C   1 
ATOM 322  C CB  ? TYR A 1  43 ?   2.705   2.393  12.153 1.000 96.770 ? 43  TYR A CB  1 
ATOM 323  O O   ? TYR A 1  43 ?   3.439   5.381  11.870 1.000 96.770 ? 43  TYR A O   1 
ATOM 324  C CG  ? TYR A 1  43 ?   2.152   2.539  13.550 1.000 96.770 ? 43  TYR A CG  1 
ATOM 325  C CD1 ? TYR A 1  43 ?   2.929   3.072  14.576 1.000 96.770 ? 43  TYR A CD1 1 
ATOM 326  C CD2 ? TYR A 1  43 ?   0.853   2.142  13.848 1.000 96.770 ? 43  TYR A CD2 1 
ATOM 327  C CE1 ? TYR A 1  43 ?   2.425   3.206  15.865 1.000 96.770 ? 43  TYR A CE1 1 
ATOM 328  C CE2 ? TYR A 1  43 ?   0.338   2.271  15.134 1.000 96.770 ? 43  TYR A CE2 1 
ATOM 329  O OH  ? TYR A 1  43 ?   0.626   2.934  17.409 1.000 96.770 ? 43  TYR A OH  1 
ATOM 330  C CZ  ? TYR A 1  43 ?   1.130   2.804  16.134 1.000 96.770 ? 43  TYR A CZ  1 
ATOM 331  N N   ? LYS A 1  44 ?   1.170   5.356  12.194 1.000 95.670 ? 44  LYS A N   1 
ATOM 332  C CA  ? LYS A 1  44 ?   1.044   6.566  13.001 1.000 95.670 ? 44  LYS A CA  1 
ATOM 333  C C   ? LYS A 1  44 ?   0.049   6.366  14.140 1.000 95.670 ? 44  LYS A C   1 
ATOM 334  C CB  ? LYS A 1  44 ?   0.614   7.749  12.132 1.000 95.670 ? 44  LYS A CB  1 
ATOM 335  O O   ? LYS A 1  44 ?  -0.901   5.591  14.013 1.000 95.670 ? 44  LYS A O   1 
ATOM 336  C CG  ? LYS A 1  44 ?   1.642   8.154  11.085 1.000 95.670 ? 44  LYS A CG  1 
ATOM 337  C CD  ? LYS A 1  44 ?   1.278   9.478  10.427 1.000 95.670 ? 44  LYS A CD  1 
ATOM 338  C CE  ? LYS A 1  44 ?   2.396   9.981   9.524 1.000 95.670 ? 44  LYS A CE  1 
ATOM 339  N NZ  ? LYS A 1  44 ?   2.228  11.426   9.186 1.000 95.670 ? 44  LYS A NZ  1 
ATOM 340  N N   ? SER A 1  45 ?   0.320   7.017  15.354 1.000 91.740 ? 45  SER A N   1 
ATOM 341  C CA  ? SER A 1  45 ?  -0.478   6.852  16.564 1.000 91.740 ? 45  SER A CA  1 
ATOM 342  C C   ? SER A 1  45 ?  -1.894   7.382  16.369 1.000 91.740 ? 45  SER A C   1 
ATOM 343  C CB  ? SER A 1  45 ?   0.184   7.566  17.744 1.000 91.740 ? 45  SER A CB  1 
ATOM 344  O O   ? SER A 1  45 ?  -2.846   6.850  16.945 1.000 91.740 ? 45  SER A O   1 
ATOM 345  O OG  ? SER A 1  45 ?   0.350   8.946  17.468 1.000 91.740 ? 45  SER A OG  1 
ATOM 346  N N   ? ARG A 1  46 ?  -2.125   8.368  15.452 1.000 92.060 ? 46  ARG A N   1 
ATOM 347  C CA  ? ARG A 1  46 ?  -3.436   8.915  15.117 1.000 92.060 ? 46  ARG A CA  1 
ATOM 348  C C   ? ARG A 1  46 ?  -3.647   8.944  13.607 1.000 92.060 ? 46  ARG A C   1 
ATOM 349  C CB  ? ARG A 1  46 ?  -3.594  10.323  15.695 1.000 92.060 ? 46  ARG A CB  1 
ATOM 350  O O   ? ARG A 1  46 ?  -2.948   9.664  12.890 1.000 92.060 ? 46  ARG A O   1 
ATOM 351  C CG  ? ARG A 1  46 ?  -3.604  10.368  17.214 1.000 92.060 ? 46  ARG A CG  1 
ATOM 352  C CD  ? ARG A 1  46 ?  -3.838  11.779  17.736 1.000 92.060 ? 46  ARG A CD  1 
ATOM 353  N NE  ? ARG A 1  46 ?  -3.814  11.825  19.195 1.000 92.060 ? 46  ARG A NE  1 
ATOM 354  N NH1 ? ARG A 1  46 ?  -4.851  13.884  19.353 1.000 92.060 ? 46  ARG A NH1 1 
ATOM 355  N NH2 ? ARG A 1  46 ?  -4.222  12.763  21.251 1.000 92.060 ? 46  ARG A NH2 1 
ATOM 356  C CZ  ? ARG A 1  46 ?  -4.296  12.824  19.930 1.000 92.060 ? 46  ARG A CZ  1 
ATOM 357  N N   ? MET A 1  47 ?  -4.620   8.133  13.108 1.000 95.250 ? 47  MET A N   1 
ATOM 358  C CA  ? MET A 1  47 ?  -4.941   8.170  11.684 1.000 95.250 ? 47  MET A CA  1 
ATOM 359  C C   ? MET A 1  47 ?  -6.350   7.645  11.430 1.000 95.250 ? 47  MET A C   1 
ATOM 360  C CB  ? MET A 1  47 ?  -3.926   7.352  10.883 1.000 95.250 ? 47  MET A CB  1 
ATOM 361  O O   ? MET A 1  47 ?  -6.907   6.923  12.259 1.000 95.250 ? 47  MET A O   1 
ATOM 362  C CG  ? MET A 1  47 ?  -3.965   5.863  11.182 1.000 95.250 ? 47  MET A CG  1 
ATOM 363  S SD  ? MET A 1  47 ?  -2.698   4.924  10.245 1.000 95.250 ? 47  MET A SD  1 
ATOM 364  C CE  ? MET A 1  47 ?  -1.499   4.597  11.567 1.000 95.250 ? 47  MET A CE  1 
ATOM 365  N N   ? ASP A 1  48 ?  -6.984   8.197  10.458 1.000 96.650 ? 48  ASP A N   1 
ATOM 366  C CA  ? ASP A 1  48 ?  -8.234   7.667   9.922 1.000 96.650 ? 48  ASP A CA  1 
ATOM 367  C C   ? ASP A 1  48 ?  -8.013   7.007   8.563 1.000 96.650 ? 48  ASP A C   1 
ATOM 368  C CB  ? ASP A 1  48 ?  -9.280   8.777   9.804 1.000 96.650 ? 48  ASP A CB  1 
ATOM 369  O O   ? ASP A 1  48 ?  -7.026   7.293   7.881 1.000 96.650 ? 48  ASP A O   1 
ATOM 370  C CG  ? ASP A 1  48 ?  -9.601   9.434  11.135 1.000 96.650 ? 48  ASP A CG  1 
ATOM 371  O OD1 ? ASP A 1  48 ?  -9.436   8.785  12.191 1.000 96.650 ? 48  ASP A OD1 1 
ATOM 372  O OD2 ? ASP A 1  48 ? -10.027  10.609  11.128 1.000 96.650 ? 48  ASP A OD2 1 
ATOM 373  N N   ? VAL A 1  49 ?  -8.927   6.060   8.281 1.000 97.630 ? 49  VAL A N   1 
ATOM 374  C CA  ? VAL A 1  49 ?  -8.949   5.422   6.969 1.000 97.630 ? 49  VAL A CA  1 
ATOM 375  C C   ? VAL A 1  49 ? -10.081   6.008   6.128 1.000 97.630 ? 49  VAL A C   1 
ATOM 376  C CB  ? VAL A 1  49 ?  -9.111   3.889   7.085 1.000 97.630 ? 49  VAL A CB  1 
ATOM 377  O O   ? VAL A 1  49 ? -11.246   5.975   6.534 1.000 97.630 ? 49  VAL A O   1 
ATOM 378  C CG1 ? VAL A 1  49 ?  -9.137   3.242   5.702 1.000 97.630 ? 49  VAL A CG1 1 
ATOM 379  C CG2 ? VAL A 1  49 ?  -7.987   3.298   7.934 1.000 97.630 ? 49  VAL A CG2 1 
ATOM 380  N N   ? ARG A 1  50 ?  -9.675   6.650   5.001 1.000 97.230 ? 50  ARG A N   1 
ATOM 381  C CA  ? ARG A 1  50 ? -10.673   7.216   4.099 1.000 97.230 ? 50  ARG A CA  1 
ATOM 382  C C   ? ARG A 1  50 ? -10.834   6.354   2.851 1.000 97.230 ? 50  ARG A C   1 
ATOM 383  C CB  ? ARG A 1  50 ? -10.292   8.644   3.704 1.000 97.230 ? 50  ARG A CB  1 
ATOM 384  O O   ? ARG A 1  50 ?  -9.853   6.054   2.167 1.000 97.230 ? 50  ARG A O   1 
ATOM 385  C CG  ? ARG A 1  50 ? -10.147   9.592   4.884 1.000 97.230 ? 50  ARG A CG  1 
ATOM 386  C CD  ? ARG A 1  50 ?  -9.891  11.022   4.431 1.000 97.230 ? 50  ARG A CD  1 
ATOM 387  N NE  ? ARG A 1  50 ?  -9.865  11.949   5.559 1.000 97.230 ? 50  ARG A NE  1 
ATOM 388  N NH1 ? ARG A 1  50 ? -10.103  13.851   4.269 1.000 97.230 ? 50  ARG A NH1 1 
ATOM 389  N NH2 ? ARG A 1  50 ?  -9.931  14.021   6.548 1.000 97.230 ? 50  ARG A NH2 1 
ATOM 390  C CZ  ? ARG A 1  50 ?  -9.967  13.271   5.456 1.000 97.230 ? 50  ARG A CZ  1 
ATOM 391  N N   ? LEU A 1  51 ? -12.102   5.896   2.564 1.000 97.410 ? 51  LEU A N   1 
ATOM 392  C CA  ? LEU A 1  51 ? -12.447   5.078   1.407 1.000 97.410 ? 51  LEU A CA  1 
ATOM 393  C C   ? LEU A 1  51 ? -13.471   5.786   0.526 1.000 97.410 ? 51  LEU A C   1 
ATOM 394  C CB  ? LEU A 1  51 ? -12.993   3.720   1.854 1.000 97.410 ? 51  LEU A CB  1 
ATOM 395  O O   ? LEU A 1  51 ? -14.183   6.679   0.991 1.000 97.410 ? 51  LEU A O   1 
ATOM 396  C CG  ? LEU A 1  51 ? -11.992   2.769   2.513 1.000 97.410 ? 51  LEU A CG  1 
ATOM 397  C CD1 ? LEU A 1  51 ? -12.654   2.013   3.660 1.000 97.410 ? 51  LEU A CD1 1 
ATOM 398  C CD2 ? LEU A 1  51 ? -11.420   1.799   1.485 1.000 97.410 ? 51  LEU A CD2 1 
ATOM 399  N N   ? GLY A 1  52 ? -13.368   5.373  -0.823 1.000 96.050 ? 52  GLY A N   1 
ATOM 400  C CA  ? GLY A 1  52 ? -14.361   5.919  -1.735 1.000 96.050 ? 52  GLY A CA  1 
ATOM 401  C C   ? GLY A 1  52 ? -13.965   7.264  -2.312 1.000 96.050 ? 52  GLY A C   1 
ATOM 402  O O   ? GLY A 1  52 ? -14.808   7.989  -2.844 1.000 96.050 ? 52  GLY A O   1 
ATOM 403  N N   ? GLU A 1  53 ? -12.594   7.574  -2.147 1.000 93.930 ? 53  GLU A N   1 
ATOM 404  C CA  ? GLU A 1  53 ? -12.086   8.852  -2.636 1.000 93.930 ? 53  GLU A CA  1 
ATOM 405  C C   ? GLU A 1  53 ? -11.487   8.710  -4.033 1.000 93.930 ? 53  GLU A C   1 
ATOM 406  C CB  ? GLU A 1  53 ? -11.042   9.420  -1.672 1.000 93.930 ? 53  GLU A CB  1 
ATOM 407  O O   ? GLU A 1  53 ? -10.735   7.770  -4.299 1.000 93.930 ? 53  GLU A O   1 
ATOM 408  C CG  ? GLU A 1  53 ? -11.597   9.765  -0.297 1.000 93.930 ? 53  GLU A CG  1 
ATOM 409  C CD  ? GLU A 1  53 ? -10.684  10.676   0.508 1.000 93.930 ? 53  GLU A CD  1 
ATOM 410  O OE1 ? GLU A 1  53 ? -11.054  11.056   1.642 1.000 93.930 ? 53  GLU A OE1 1 
ATOM 411  O OE2 ? GLU A 1  53 ?  -9.591  11.012   0.000 1.000 93.930 ? 53  GLU A OE2 1 
ATOM 412  N N   ? HIS A 1  54 ? -11.900   9.510  -4.962 1.000 95.270 ? 54  HIS A N   1 
ATOM 413  C CA  ? HIS A 1  54 ? -11.216   9.695  -6.237 1.000 95.270 ? 54  HIS A CA  1 
ATOM 414  C C   ? HIS A 1  54 ? -10.426  10.999  -6.254 1.000 95.270 ? 54  HIS A C   1 
ATOM 415  C CB  ? HIS A 1  54 ? -12.219   9.673  -7.391 1.000 95.270 ? 54  HIS A CB  1 
ATOM 416  O O   ? HIS A 1  54 ?  -9.314  11.050  -6.784 1.000 95.270 ? 54  HIS A O   1 
ATOM 417  C CG  ? HIS A 1  54 ? -11.587   9.824  -8.738 1.000 95.270 ? 54  HIS A CG  1 
ATOM 418  C CD2 ? HIS A 1  54 ? -11.745  10.770  -9.693 1.000 95.270 ? 54  HIS A CD2 1 
ATOM 419  N ND1 ? HIS A 1  54 ? -10.669   8.924  -9.235 1.000 95.270 ? 54  HIS A ND1 1 
ATOM 420  C CE1 ? HIS A 1  54 ? -10.288   9.313 -10.440 1.000 95.270 ? 54  HIS A CE1 1 
ATOM 421  N NE2 ? HIS A 1  54 ? -10.927  10.430 -10.742 1.000 95.270 ? 54  HIS A NE2 1 
ATOM 422  N N   ? ASN A 1  55 ? -11.020  12.054  -5.722 1.000 94.610 ? 55  ASN A N   1 
ATOM 423  C CA  ? ASN A 1  55 ? -10.428  13.361  -5.457 1.000 94.610 ? 55  ASN A CA  1 
ATOM 424  C C   ? ASN A 1  55 ? -10.378  13.661  -3.962 1.000 94.610 ? 55  ASN A C   1 
ATOM 425  C CB  ? ASN A 1  55 ? -11.199  14.459  -6.194 1.000 94.610 ? 55  ASN A CB  1 
ATOM 426  O O   ? ASN A 1  55 ? -11.413  13.905  -3.338 1.000 94.610 ? 55  ASN A O   1 
ATOM 427  C CG  ? ASN A 1  55 ? -10.519  15.811  -6.104 1.000 94.610 ? 55  ASN A CG  1 
ATOM 428  N ND2 ? ASN A 1  55 ? -10.716  16.643  -7.120 1.000 94.610 ? 55  ASN A ND2 1 
ATOM 429  O OD1 ? ASN A 1  55 ?  -9.822  16.105  -5.129 1.000 94.610 ? 55  ASN A OD1 1 
ATOM 430  N N   ? ILE A 1  56 ?  -9.149  13.750  -3.434 1.000 91.920 ? 56  ILE A N   1 
ATOM 431  C CA  ? ILE A 1  56 ?  -9.005  13.824  -1.984 1.000 91.920 ? 56  ILE A CA  1 
ATOM 432  C C   ? ILE A 1  56 ?  -9.274  15.251  -1.511 1.000 91.920 ? 56  ILE A C   1 
ATOM 433  C CB  ? ILE A 1  56 ?  -7.602  13.364  -1.530 1.000 91.920 ? 56  ILE A CB  1 
ATOM 434  O O   ? ILE A 1  56 ?  -9.427  15.496  -0.312 1.000 91.920 ? 56  ILE A O   1 
ATOM 435  C CG1 ? ILE A 1  56 ?  -6.517  14.204  -2.214 1.000 91.920 ? 56  ILE A CG1 1 
ATOM 436  C CG2 ? ILE A 1  56 ?  -7.403  11.873  -1.819 1.000 91.920 ? 56  ILE A CG2 1 
ATOM 437  C CD1 ? ILE A 1  56 ?  -5.111  13.943  -1.693 1.000 91.920 ? 56  ILE A CD1 1 
ATOM 438  N N   ? GLU A 1  57 ?  -9.504  16.241  -2.361 1.000 90.620 ? 57  GLU A N   1 
ATOM 439  C CA  ? GLU A 1  57 ?  -9.744  17.637  -2.009 1.000 90.620 ? 57  GLU A CA  1 
ATOM 440  C C   ? GLU A 1  57 ? -11.230  17.975  -2.075 1.000 90.620 ? 57  GLU A C   1 
ATOM 441  C CB  ? GLU A 1  57 ?  -8.951  18.568  -2.930 1.000 90.620 ? 57  GLU A CB  1 
ATOM 442  O O   ? GLU A 1  57 ? -11.661  19.009  -1.561 1.000 90.620 ? 57  GLU A O   1 
ATOM 443  C CG  ? GLU A 1  57 ?  -7.475  18.672  -2.576 1.000 90.620 ? 57  GLU A CG  1 
ATOM 444  C CD  ? GLU A 1  57 ?  -6.777  19.842  -3.252 1.000 90.620 ? 57  GLU A CD  1 
ATOM 445  O OE1 ? GLU A 1  57 ?  -5.602  20.121  -2.921 1.000 90.620 ? 57  GLU A OE1 1 
ATOM 446  O OE2 ? GLU A 1  57 ?  -7.410  20.485  -4.118 1.000 90.620 ? 57  GLU A OE2 1 
ATOM 447  N N   ? GLU A 1  58 ? -12.010  17.026  -2.712 1.000 91.530 ? 58  GLU A N   1 
ATOM 448  C CA  ? GLU A 1  58 ? -13.436  17.280  -2.889 1.000 91.530 ? 58  GLU A CA  1 
ATOM 449  C C   ? GLU A 1  58 ? -14.277  16.257  -2.130 1.000 91.530 ? 58  GLU A C   1 
ATOM 450  C CB  ? GLU A 1  58 ? -13.805  17.267  -4.374 1.000 91.530 ? 58  GLU A CB  1 
ATOM 451  O O   ? GLU A 1  58 ? -13.886  15.094  -2.006 1.000 91.530 ? 58  GLU A O   1 
ATOM 452  C CG  ? GLU A 1  58 ? -13.173  18.396  -5.175 1.000 91.530 ? 58  GLU A CG  1 
ATOM 453  C CD  ? GLU A 1  58 ? -13.659  18.456  -6.614 1.000 91.530 ? 58  GLU A CD  1 
ATOM 454  O OE1 ? GLU A 1  58 ? -13.265  19.390  -7.349 1.000 91.530 ? 58  GLU A OE1 1 
ATOM 455  O OE2 ? GLU A 1  58 ? -14.441  17.563  -7.010 1.000 91.530 ? 58  GLU A OE2 1 
ATOM 456  N N   ? ASN A 1  59 ? -15.320  16.711  -1.540 1.000 89.770 ? 59  ASN A N   1 
ATOM 457  C CA  ? ASN A 1  59 ? -16.331  15.806  -1.002 1.000 89.770 ? 59  ASN A CA  1 
ATOM 458  C C   ? ASN A 1  59 ? -17.200  15.214  -2.108 1.000 89.770 ? 59  ASN A C   1 
ATOM 459  C CB  ? ASN A 1  59 ? -17.201  16.527   0.030 1.000 89.770 ? 59  ASN A CB  1 
ATOM 460  O O   ? ASN A 1  59 ? -18.090  15.887  -2.631 1.000 89.770 ? 59  ASN A O   1 
ATOM 461  C CG  ? ASN A 1  59 ? -18.165  15.593   0.735 1.000 89.770 ? 59  ASN A CG  1 
ATOM 462  N ND2 ? ASN A 1  59 ? -18.915  16.127   1.692 1.000 89.770 ? 59  ASN A ND2 1 
ATOM 463  O OD1 ? ASN A 1  59 ? -18.234  14.401   0.424 1.000 89.770 ? 59  ASN A OD1 1 
ATOM 464  N N   ? GLU A 1  60 ? -16.932  13.924  -2.486 1.000 90.030 ? 60  GLU A N   1 
ATOM 465  C CA  ? GLU A 1  60 ? -17.586  13.254  -3.606 1.000 90.030 ? 60  GLU A CA  1 
ATOM 466  C C   ? GLU A 1  60 ? -18.798  12.453  -3.139 1.000 90.030 ? 60  GLU A C   1 
ATOM 467  C CB  ? GLU A 1  60 ? -16.599  12.338  -4.334 1.000 90.030 ? 60  GLU A CB  1 
ATOM 468  O O   ? GLU A 1  60 ? -19.395  11.709  -3.919 1.000 90.030 ? 60  GLU A O   1 
ATOM 469  C CG  ? GLU A 1  60 ? -15.453  13.079  -5.007 1.000 90.030 ? 60  GLU A CG  1 
ATOM 470  C CD  ? GLU A 1  60 ? -14.416  12.151  -5.620 1.000 90.030 ? 60  GLU A CD  1 
ATOM 471  O OE1 ? GLU A 1  60 ? -14.201  12.211  -6.852 1.000 90.030 ? 60  GLU A OE1 1 
ATOM 472  O OE2 ? GLU A 1  60 ? -13.814  11.358  -4.862 1.000 90.030 ? 60  GLU A OE2 1 
ATOM 473  N N   ? GLU A 1  61 ? -19.251  12.651  -1.778 1.000 90.110 ? 61  GLU A N   1 
ATOM 474  C CA  ? GLU A 1  61 ? -20.437  12.053  -1.172 1.000 90.110 ? 61  GLU A CA  1 
ATOM 475  C C   ? GLU A 1  61 ? -20.280  10.542  -1.028 1.000 90.110 ? 61  GLU A C   1 
ATOM 476  C CB  ? GLU A 1  61 ? -21.685  12.375  -1.998 1.000 90.110 ? 61  GLU A CB  1 
ATOM 477  O O   ? GLU A 1  61 ? -21.057   9.896  -0.321 1.000 90.110 ? 61  GLU A O   1 
ATOM 478  C CG  ? GLU A 1  61 ? -22.033  13.857  -2.033 1.000 90.110 ? 61  GLU A CG  1 
ATOM 479  C CD  ? GLU A 1  61 ? -23.345  14.148  -2.743 1.000 90.110 ? 61  GLU A CD  1 
ATOM 480  O OE1 ? GLU A 1  61 ? -23.809  15.310  -2.709 1.000 90.110 ? 61  GLU A OE1 1 
ATOM 481  O OE2 ? GLU A 1  61 ? -23.915  13.206  -3.339 1.000 90.110 ? 61  GLU A OE2 1 
ATOM 482  N N   ? SER A 1  62 ? -19.265   9.900  -1.684 1.000 91.340 ? 62  SER A N   1 
ATOM 483  C CA  ? SER A 1  62 ? -19.001   8.465  -1.636 1.000 91.340 ? 62  SER A CA  1 
ATOM 484  C C   ? SER A 1  62 ? -17.994   8.124  -0.543 1.000 91.340 ? 62  SER A C   1 
ATOM 485  C CB  ? SER A 1  62 ? -18.486   7.969  -2.988 1.000 91.340 ? 62  SER A CB  1 
ATOM 486  O O   ? SER A 1  62 ? -17.738   6.949  -0.272 1.000 91.340 ? 62  SER A O   1 
ATOM 487  O OG  ? SER A 1  62 ? -17.281   8.627  -3.339 1.000 91.340 ? 62  SER A OG  1 
ATOM 488  N N   ? GLU A 1  63 ? -17.453   9.128   0.193 1.000 93.680 ? 63  GLU A N   1 
ATOM 489  C CA  ? GLU A 1  63 ? -16.365   8.971   1.154 1.000 93.680 ? 63  GLU A CA  1 
ATOM 490  C C   ? GLU A 1  63 ? -16.865   8.361   2.460 1.000 93.680 ? 63  GLU A C   1 
ATOM 491  C CB  ? GLU A 1  63 ? -15.690  10.318   1.426 1.000 93.680 ? 63  GLU A CB  1 
ATOM 492  O O   ? GLU A 1  63 ? -17.961   8.683   2.922 1.000 93.680 ? 63  GLU A O   1 
ATOM 493  C CG  ? GLU A 1  63 ? -15.038  10.939   0.199 1.000 93.680 ? 63  GLU A CG  1 
ATOM 494  C CD  ? GLU A 1  63 ? -15.970  11.859  -0.573 1.000 93.680 ? 63  GLU A CD  1 
ATOM 495  O OE1 ? GLU A 1  63 ? -15.504  12.550  -1.508 1.000 93.680 ? 63  GLU A OE1 1 
ATOM 496  O OE2 ? GLU A 1  63 ? -17.176  11.891  -0.241 1.000 93.680 ? 63  GLU A OE2 1 
ATOM 497  N N   ? GLN A 1  64 ? -16.154   7.390   2.876 1.000 96.940 ? 64  GLN A N   1 
ATOM 498  C CA  ? GLN A 1  64 ? -16.348   6.792   4.192 1.000 96.940 ? 64  GLN A CA  1 
ATOM 499  C C   ? GLN A 1  64 ? -15.103   6.955   5.059 1.000 96.940 ? 64  GLN A C   1 
ATOM 500  C CB  ? GLN A 1  64 ? -16.708   5.311   4.062 1.000 96.940 ? 64  GLN A CB  1 
ATOM 501  O O   ? GLN A 1  64 ? -14.008   6.548   4.664 1.000 96.940 ? 64  GLN A O   1 
ATOM 502  C CG  ? GLN A 1  64 ? -17.951   5.052   3.223 1.000 96.940 ? 64  GLN A CG  1 
ATOM 503  C CD  ? GLN A 1  64 ? -18.309   3.579   3.143 1.000 96.940 ? 64  GLN A CD  1 
ATOM 504  N NE2 ? GLN A 1  64 ? -18.448   3.068   1.925 1.000 96.940 ? 64  GLN A NE2 1 
ATOM 505  O OE1 ? GLN A 1  64 ? -18.458   2.907   4.168 1.000 96.940 ? 64  GLN A OE1 1 
ATOM 506  N N   ? ILE A 1  65 ? -15.277   7.665   6.185 1.000 96.990 ? 65  ILE A N   1 
ATOM 507  C CA  ? ILE A 1  65 ? -14.174   7.853   7.122 1.000 96.990 ? 65  ILE A CA  1 
ATOM 508  C C   ? ILE A 1  65 ? -14.332   6.897   8.302 1.000 96.990 ? 65  ILE A C   1 
ATOM 509  C CB  ? ILE A 1  65 ? -14.100   9.313   7.622 1.000 96.990 ? 65  ILE A CB  1 
ATOM 510  O O   ? ILE A 1  65 ? -15.350   6.921   8.997 1.000 96.990 ? 65  ILE A O   1 
ATOM 511  C CG1 ? ILE A 1  65 ? -13.974  10.278   6.436 1.000 96.990 ? 65  ILE A CG1 1 
ATOM 512  C CG2 ? ILE A 1  65 ? -12.934   9.491   8.599 1.000 96.990 ? 65  ILE A CG2 1 
ATOM 513  C CD1 ? ILE A 1  65 ? -14.105  11.746   6.816 1.000 96.990 ? 65  ILE A CD1 1 
ATOM 514  N N   ? LYS A 1  66 ? -13.273   6.053   8.438 1.000 97.720 ? 66  LYS A N   1 
ATOM 515  C CA  ? LYS A 1  66 ? -13.283   5.069   9.517 1.000 97.720 ? 66  LYS A CA  1 
ATOM 516  C C   ? LYS A 1  66 ? -12.065   5.233  10.421 1.000 97.720 ? 66  LYS A C   1 
ATOM 517  C CB  ? LYS A 1  66 ? -13.326   3.650   8.948 1.000 97.720 ? 66  LYS A CB  1 
ATOM 518  O O   ? LYS A 1  66 ? -10.947   5.426   9.938 1.000 97.720 ? 66  LYS A O   1 
ATOM 519  C CG  ? LYS A 1  66 ? -14.533   3.374   8.064 1.000 97.720 ? 66  LYS A CG  1 
ATOM 520  C CD  ? LYS A 1  66 ? -15.828   3.389   8.865 1.000 97.720 ? 66  LYS A CD  1 
ATOM 521  C CE  ? LYS A 1  66 ? -17.030   3.054   7.992 1.000 97.720 ? 66  LYS A CE  1 
ATOM 522  N NZ  ? LYS A 1  66 ? -18.307   3.105   8.765 1.000 97.720 ? 66  LYS A NZ  1 
ATOM 523  N N   ? LYS A 1  67 ? -12.334   5.120  11.744 1.000 97.500 ? 67  LYS A N   1 
ATOM 524  C CA  ? LYS A 1  67 ? -11.232   5.081  12.700 1.000 97.500 ? 67  LYS A CA  1 
ATOM 525  C C   ? LYS A 1  67 ? -10.740   3.653  12.915 1.000 97.500 ? 67  LYS A C   1 
ATOM 526  C CB  ? LYS A 1  67 ? -11.658   5.695  14.035 1.000 97.500 ? 67  LYS A CB  1 
ATOM 527  O O   ? LYS A 1  67 ? -11.525   2.705  12.858 1.000 97.500 ? 67  LYS A O   1 
ATOM 528  C CG  ? LYS A 1  67 ? -11.972   7.182  13.961 1.000 97.500 ? 67  LYS A CG  1 
ATOM 529  C CD  ? LYS A 1  67 ? -12.284   7.757  15.336 1.000 97.500 ? 67  LYS A CD  1 
ATOM 530  C CE  ? LYS A 1  67 ? -12.538   9.257  15.272 1.000 97.500 ? 67  LYS A CE  1 
ATOM 531  N NZ  ? LYS A 1  67 ? -12.860   9.822  16.616 1.000 97.500 ? 67  LYS A NZ  1 
ATOM 532  N N   ? PRO A 1  68 ?  -9.411   3.614  13.138 1.000 97.620 ? 68  PRO A N   1 
ATOM 533  C CA  ? PRO A 1  68 ?  -8.921   2.274  13.467 1.000 97.620 ? 68  PRO A CA  1 
ATOM 534  C C   ? PRO A 1  68 ?  -9.305   1.835  14.879 1.000 97.620 ? 68  PRO A C   1 
ATOM 535  C CB  ? PRO A 1  68 ?  -7.402   2.411  13.333 1.000 97.620 ? 68  PRO A CB  1 
ATOM 536  O O   ? PRO A 1  68 ?  -9.188   2.617  15.826 1.000 97.620 ? 68  PRO A O   1 
ATOM 537  C CG  ? PRO A 1  68 ?  -7.202   3.638  12.502 1.000 97.620 ? 68  PRO A CG  1 
ATOM 538  C CD  ? PRO A 1  68 ?  -8.343   4.579  12.759 1.000 97.620 ? 68  PRO A CD  1 
ATOM 539  N N   ? ALA A 1  69 ?  -9.867   0.588  15.018 1.000 97.470 ? 69  ALA A N   1 
ATOM 540  C CA  ? ALA A 1  69 ? -10.051  -0.021  16.333 1.000 97.470 ? 69  ALA A CA  1 
ATOM 541  C C   ? ALA A 1  69 ?  -8.739  -0.597  16.858 1.000 97.470 ? 69  ALA A C   1 
ATOM 542  C CB  ? ALA A 1  69 ? -11.120  -1.109  16.271 1.000 97.470 ? 69  ALA A CB  1 
ATOM 543  O O   ? ALA A 1  69 ?  -8.485  -0.577  18.065 1.000 97.470 ? 69  ALA A O   1 
ATOM 544  N N   ? LYS A 1  70 ?  -7.989  -1.062  15.841 1.000 97.080 ? 70  LYS A N   1 
ATOM 545  C CA  ? LYS A 1  70 ?  -6.720  -1.721  16.136 1.000 97.080 ? 70  LYS A CA  1 
ATOM 546  C C   ? LYS A 1  70 ?  -5.766  -1.635  14.948 1.000 97.080 ? 70  LYS A C   1 
ATOM 547  C CB  ? LYS A 1  70 ?  -6.951  -3.184  16.517 1.000 97.080 ? 70  LYS A CB  1 
ATOM 548  O O   ? LYS A 1  70 ?  -6.192  -1.725  13.795 1.000 97.080 ? 70  LYS A O   1 
ATOM 549  C CG  ? LYS A 1  70 ?  -5.724  -3.875  17.094 1.000 97.080 ? 70  LYS A CG  1 
ATOM 550  C CD  ? LYS A 1  70 ?  -6.058  -5.269  17.609 1.000 97.080 ? 70  LYS A CD  1 
ATOM 551  C CE  ? LYS A 1  70 ?  -4.869  -5.905  18.316 1.000 97.080 ? 70  LYS A CE  1 
ATOM 552  N NZ  ? LYS A 1  70 ?  -5.219  -7.232  18.905 1.000 97.080 ? 70  LYS A NZ  1 
ATOM 553  N N   ? ILE A 1  71 ?  -4.480  -1.413  15.264 1.000 98.010 ? 71  ILE A N   1 
ATOM 554  C CA  ? ILE A 1  71 ?  -3.434  -1.467  14.249 1.000 98.010 ? 71  ILE A CA  1 
ATOM 555  C C   ? ILE A 1  71 ?  -2.399  -2.523  14.629 1.000 98.010 ? 71  ILE A C   1 
ATOM 556  C CB  ? ILE A 1  71 ?  -2.754  -0.092  14.064 1.000 98.010 ? 71  ILE A CB  1 
ATOM 557  O O   ? ILE A 1  71 ?  -1.806  -2.460  15.708 1.000 98.010 ? 71  ILE A O   1 
ATOM 558  C CG1 ? ILE A 1  71 ?  -3.792   0.971  13.687 1.000 98.010 ? 71  ILE A CG1 1 
ATOM 559  C CG2 ? ILE A 1  71 ?  -1.646  -0.174  13.011 1.000 98.010 ? 71  ILE A CG2 1 
ATOM 560  C CD1 ? ILE A 1  71 ?  -3.249   2.394  13.685 1.000 98.010 ? 71  ILE A CD1 1 
ATOM 561  N N   ? ILE A 1  72 ?  -2.204  -3.460  13.740 1.000 98.300 ? 72  ILE A N   1 
ATOM 562  C CA  ? ILE A 1  72 ?  -1.306  -4.574  14.022 1.000 98.300 ? 72  ILE A CA  1 
ATOM 563  C C   ? ILE A 1  72 ?  -0.149  -4.569  13.025 1.000 98.300 ? 72  ILE A C   1 
ATOM 564  C CB  ? ILE A 1  72 ?  -2.051  -5.927  13.972 1.000 98.300 ? 72  ILE A CB  1 
ATOM 565  O O   ? ILE A 1  72 ?  -0.346  -4.822  11.835 1.000 98.300 ? 72  ILE A O   1 
ATOM 566  C CG1 ? ILE A 1  72 ?  -3.242  -5.917  14.937 1.000 98.300 ? 72  ILE A CG1 1 
ATOM 567  C CG2 ? ILE A 1  72 ?  -1.096  -7.081  14.293 1.000 98.300 ? 72  ILE A CG2 1 
ATOM 568  C CD1 ? ILE A 1  72 ?  -4.173  -7.112  14.783 1.000 98.300 ? 72  ILE A CD1 1 
ATOM 569  N N   ? VAL A 1  73 ?   1.113  -4.221  13.579 1.000 98.290 ? 73  VAL A N   1 
ATOM 570  C CA  ? VAL A 1  73 ?   2.323  -4.302  12.768 1.000 98.290 ? 73  VAL A CA  1 
ATOM 571  C C   ? VAL A 1  73 ?   2.895  -5.716  12.833 1.000 98.290 ? 73  VAL A C   1 
ATOM 572  C CB  ? VAL A 1  73 ?   3.383  -3.276  13.226 1.000 98.290 ? 73  VAL A CB  1 
ATOM 573  O O   ? VAL A 1  73 ?   2.839  -6.367  13.879 1.000 98.290 ? 73  VAL A O   1 
ATOM 574  C CG1 ? VAL A 1  73 ?   4.682  -3.454  12.441 1.000 98.290 ? 73  VAL A CG1 1 
ATOM 575  C CG2 ? VAL A 1  73 ?   2.851  -1.853  13.070 1.000 98.290 ? 73  VAL A CG2 1 
ATOM 576  N N   ? HIS A 1  74 ?   3.299  -6.159  11.599 1.000 98.340 ? 74  HIS A N   1 
ATOM 577  C CA  ? HIS A 1  74 ?   3.914  -7.482  11.618 1.000 98.340 ? 74  HIS A CA  1 
ATOM 578  C C   ? HIS A 1  74 ?   4.966  -7.585  12.717 1.000 98.340 ? 74  HIS A C   1 
ATOM 579  C CB  ? HIS A 1  74 ?   4.541  -7.800  10.259 1.000 98.340 ? 74  HIS A CB  1 
ATOM 580  O O   ? HIS A 1  74 ?   5.822  -6.707  12.847 1.000 98.340 ? 74  HIS A O   1 
ATOM 581  C CG  ? HIS A 1  74 ?   4.852  -9.251  10.067 1.000 98.340 ? 74  HIS A CG  1 
ATOM 582  C CD2 ? HIS A 1  74 ?   4.231 -10.203   9.332 1.000 98.340 ? 74  HIS A CD2 1 
ATOM 583  N ND1 ? HIS A 1  74 ?   5.919  -9.871  10.680 1.000 98.340 ? 74  HIS A ND1 1 
ATOM 584  C CE1 ? HIS A 1  74 ?   5.941 -11.145  10.328 1.000 98.340 ? 74  HIS A CE1 1 
ATOM 585  N NE2 ? HIS A 1  74 ?   4.928 -11.373   9.510 1.000 98.340 ? 74  HIS A NE2 1 
ATOM 586  N N   ? PRO A 1  75 ?   4.970  -8.630  13.544 1.000 97.590 ? 75  PRO A N   1 
ATOM 587  C CA  ? PRO A 1  75 ?   5.853  -8.759  14.706 1.000 97.590 ? 75  PRO A CA  1 
ATOM 588  C C   ? PRO A 1  75 ?   7.330  -8.814  14.322 1.000 97.590 ? 75  PRO A C   1 
ATOM 589  C CB  ? PRO A 1  75 ?   5.405 -10.076  15.345 1.000 97.590 ? 75  PRO A CB  1 
ATOM 590  O O   ? PRO A 1  75 ?   8.195  -8.479  15.134 1.000 97.590 ? 75  PRO A O   1 
ATOM 591  C CG  ? PRO A 1  75 ?   4.652 -10.787  14.267 1.000 97.590 ? 75  PRO A CG  1 
ATOM 592  C CD  ? PRO A 1  75 ?   4.022  -9.761  13.370 1.000 97.590 ? 75  PRO A CD  1 
ATOM 593  N N   ? ASP A 1  76 ?   7.594  -9.243  13.095 1.000 97.740 ? 76  ASP A N   1 
ATOM 594  C CA  ? ASP A 1  76 ?   8.984  -9.390  12.677 1.000 97.740 ? 76  ASP A CA  1 
ATOM 595  C C   ? ASP A 1  76 ?   9.405  -8.245  11.759 1.000 97.740 ? 76  ASP A C   1 
ATOM 596  C CB  ? ASP A 1  76 ?   9.194 -10.732  11.973 1.000 97.740 ? 76  ASP A CB  1 
ATOM 597  O O   ? ASP A 1  76 ?  10.388  -8.361  11.024 1.000 97.740 ? 76  ASP A O   1 
ATOM 598  C CG  ? ASP A 1  76 ?   9.014 -11.922  12.900 1.000 97.740 ? 76  ASP A CG  1 
ATOM 599  O OD1 ? ASP A 1  76 ?   9.326 -11.809  14.105 1.000 97.740 ? 76  ASP A OD1 1 
ATOM 600  O OD2 ? ASP A 1  76 ?   8.558 -12.982  12.420 1.000 97.740 ? 76  ASP A OD2 1 
ATOM 601  N N   ? TYR A 1  77 ?   8.603  -7.163  11.744 1.000 98.060 ? 77  TYR A N   1 
ATOM 602  C CA  ? TYR A 1  77 ?   8.977  -5.990  10.962 1.000 98.060 ? 77  TYR A CA  1 
ATOM 603  C C   ? TYR A 1  77 ?  10.340  -5.459  11.392 1.000 98.060 ? 77  TYR A C   1 
ATOM 604  C CB  ? TYR A 1  77 ?   7.920  -4.890  11.104 1.000 98.060 ? 77  TYR A CB  1 
ATOM 605  O O   ? TYR A 1  77 ?  10.569  -5.207  12.577 1.000 98.060 ? 77  TYR A O   1 
ATOM 606  C CG  ? TYR A 1  77 ?   8.318  -3.580  10.468 1.000 98.060 ? 77  TYR A CG  1 
ATOM 607  C CD1 ? TYR A 1  77 ?   8.312  -2.396  11.202 1.000 98.060 ? 77  TYR A CD1 1 
ATOM 608  C CD2 ? TYR A 1  77 ?   8.701  -3.523   9.132 1.000 98.060 ? 77  TYR A CD2 1 
ATOM 609  C CE1 ? TYR A 1  77 ?   8.676  -1.186  10.620 1.000 98.060 ? 77  TYR A CE1 1 
ATOM 610  C CE2 ? TYR A 1  77 ?   9.067  -2.319   8.539 1.000 98.060 ? 77  TYR A CE2 1 
ATOM 611  O OH  ? TYR A 1  77 ?   9.413   0.037   8.709 1.000 98.060 ? 77  TYR A OH  1 
ATOM 612  C CZ  ? TYR A 1  77 ?   9.052  -1.158   9.290 1.000 98.060 ? 77  TYR A CZ  1 
ATOM 613  N N   ? ASP A 1  78 ?  11.213  -5.350  10.426 1.000 97.040 ? 78  ASP A N   1 
ATOM 614  C CA  ? ASP A 1  78 ?  12.556  -4.799  10.581 1.000 97.040 ? 78  ASP A CA  1 
ATOM 615  C C   ? ASP A 1  78 ?  12.662  -3.420   9.933 1.000 97.040 ? 78  ASP A C   1 
ATOM 616  C CB  ? ASP A 1  78 ?  13.597  -5.744   9.979 1.000 97.040 ? 78  ASP A CB  1 
ATOM 617  O O   ? ASP A 1  78 ?  12.717  -3.308   8.706 1.000 97.040 ? 78  ASP A O   1 
ATOM 618  C CG  ? ASP A 1  78 ?  15.025  -5.303  10.248 1.000 97.040 ? 78  ASP A CG  1 
ATOM 619  O OD1 ? ASP A 1  78 ?  15.286  -4.082  10.303 1.000 97.040 ? 78  ASP A OD1 1 
ATOM 620  O OD2 ? ASP A 1  78 ?  15.898  -6.184  10.402 1.000 97.040 ? 78  ASP A OD2 1 
ATOM 621  N N   ? SER A 1  79 ?  12.790  -2.346  10.696 1.000 95.400 ? 79  SER A N   1 
ATOM 622  C CA  ? SER A 1  79 ?  12.692  -0.975  10.206 1.000 95.400 ? 79  SER A CA  1 
ATOM 623  C C   ? SER A 1  79 ?  13.982  -0.540   9.519 1.000 95.400 ? 79  SER A C   1 
ATOM 624  C CB  ? SER A 1  79 ?  12.366  -0.017  11.352 1.000 95.400 ? 79  SER A CB  1 
ATOM 625  O O   ? SER A 1  79 ?  13.981   0.401   8.722 1.000 95.400 ? 79  SER A O   1 
ATOM 626  O OG  ? SER A 1  79 ?  13.374  -0.063  12.348 1.000 95.400 ? 79  SER A OG  1 
ATOM 627  N N   ? TRP A 1  80 ?  15.002  -1.350   9.858 1.000 93.170 ? 80  TRP A N   1 
ATOM 628  C CA  ? TRP A 1  80 ?  16.269  -1.052   9.198 1.000 93.170 ? 80  TRP A CA  1 
ATOM 629  C C   ? TRP A 1  80 ?  16.287  -1.609   7.778 1.000 93.170 ? 80  TRP A C   1 
ATOM 630  C CB  ? TRP A 1  80 ?  17.441  -1.625   9.999 1.000 93.170 ? 80  TRP A CB  1 
ATOM 631  O O   ? TRP A 1  80 ?  16.602  -0.890   6.827 1.000 93.170 ? 80  TRP A O   1 
ATOM 632  C CG  ? TRP A 1  80 ?  18.781  -1.391   9.370 1.000 93.170 ? 80  TRP A CG  1 
ATOM 633  C CD1 ? TRP A 1  80 ?  19.519  -2.285   8.645 1.000 93.170 ? 80  TRP A CD1 1 
ATOM 634  C CD2 ? TRP A 1  80 ?  19.546  -0.182   9.414 1.000 93.170 ? 80  TRP A CD2 1 
ATOM 635  C CE2 ? TRP A 1  80 ?  20.738  -0.415   8.693 1.000 93.170 ? 80  TRP A CE2 1 
ATOM 636  C CE3 ? TRP A 1  80 ?  19.338   1.077   9.993 1.000 93.170 ? 80  TRP A CE3 1 
ATOM 637  N NE1 ? TRP A 1  80 ?  20.697  -1.704   8.235 1.000 93.170 ? 80  TRP A NE1 1 
ATOM 638  C CH2 ? TRP A 1  80 ?  21.491   1.789   9.113 1.000 93.170 ? 80  TRP A CH2 1 
ATOM 639  C CZ2 ? TRP A 1  80 ?  21.720   0.566   8.536 1.000 93.170 ? 80  TRP A CZ2 1 
ATOM 640  C CZ3 ? TRP A 1  80 ?  20.316   2.052   9.835 1.000 93.170 ? 80  TRP A CZ3 1 
ATOM 641  N N   ? LEU A 1  81 ?  15.832  -2.823   7.583 1.000 92.640 ? 81  LEU A N   1 
ATOM 642  C CA  ? LEU A 1  81 ?  15.875  -3.511   6.298 1.000 92.640 ? 81  LEU A CA  1 
ATOM 643  C C   ? LEU A 1  81 ?  14.547  -3.370   5.561 1.000 92.640 ? 81  LEU A C   1 
ATOM 644  C CB  ? LEU A 1  81 ?  16.208  -4.993   6.494 1.000 92.640 ? 81  LEU A CB  1 
ATOM 645  O O   ? LEU A 1  81 ?  14.444  -3.726   4.385 1.000 92.640 ? 81  LEU A O   1 
ATOM 646  C CG  ? LEU A 1  81 ?  17.603  -5.308   7.038 1.000 92.640 ? 81  LEU A CG  1 
ATOM 647  C CD1 ? LEU A 1  81 ?  17.759  -6.809   7.258 1.000 92.640 ? 81  LEU A CD1 1 
ATOM 648  C CD2 ? LEU A 1  81 ?  18.677  -4.786   6.090 1.000 92.640 ? 81  LEU A CD2 1 
ATOM 649  N N   ? LEU A 1  82 ?  13.566  -2.741   6.236 1.000 95.430 ? 82  LEU A N   1 
ATOM 650  C CA  ? LEU A 1  82 ?  12.192  -2.659   5.754 1.000 95.430 ? 82  LEU A CA  1 
ATOM 651  C C   ? LEU A 1  82 ?  11.679  -4.034   5.339 1.000 95.430 ? 82  LEU A C   1 
ATOM 652  C CB  ? LEU A 1  82 ?  12.096  -1.688   4.574 1.000 95.430 ? 82  LEU A CB  1 
ATOM 653  O O   ? LEU A 1  82 ?  10.874  -4.147   4.412 1.000 95.430 ? 82  LEU A O   1 
ATOM 654  C CG  ? LEU A 1  82 ?  12.288  -0.206   4.898 1.000 95.430 ? 82  LEU A CG  1 
ATOM 655  C CD1 ? LEU A 1  82 ?  12.168   0.633   3.630 1.000 95.430 ? 82  LEU A CD1 1 
ATOM 656  C CD2 ? LEU A 1  82 ?  11.275   0.248   5.943 1.000 95.430 ? 82  LEU A CD2 1 
ATOM 657  N N   ? ASP A 1  83 ?  12.202  -5.079   5.946 1.000 97.090 ? 83  ASP A N   1 
ATOM 658  C CA  ? ASP A 1  83 ?  11.743  -6.454   5.772 1.000 97.090 ? 83  ASP A CA  1 
ATOM 659  C C   ? ASP A 1  83 ?  10.497  -6.727   6.612 1.000 97.090 ? 83  ASP A C   1 
ATOM 660  C CB  ? ASP A 1  83 ?  12.852  -7.441   6.140 1.000 97.090 ? 83  ASP A CB  1 
ATOM 661  O O   ? ASP A 1  83 ?  10.348  -6.180   7.707 1.000 97.090 ? 83  ASP A O   1 
ATOM 662  C CG  ? ASP A 1  83 ?  12.642  -8.820   5.538 1.000 97.090 ? 83  ASP A CG  1 
ATOM 663  O OD1 ? ASP A 1  83 ?  11.996  -8.929   4.474 1.000 97.090 ? 83  ASP A OD1 1 
ATOM 664  O OD2 ? ASP A 1  83 ?  13.125  -9.806   6.135 1.000 97.090 ? 83  ASP A OD2 1 
ATOM 665  N N   ? ASN A 1  84 ?   9.548  -7.507   6.067 1.000 97.930 ? 84  ASN A N   1 
ATOM 666  C CA  ? ASN A 1  84 ?   8.262  -7.771   6.704 1.000 97.930 ? 84  ASN A CA  1 
ATOM 667  C C   ? ASN A 1  84 ?   7.449  -6.491   6.876 1.000 97.930 ? 84  ASN A C   1 
ATOM 668  C CB  ? ASN A 1  84 ?   8.465  -8.458   8.057 1.000 97.930 ? 84  ASN A CB  1 
ATOM 669  O O   ? ASN A 1  84 ?   6.786  -6.305   7.898 1.000 97.930 ? 84  ASN A O   1 
ATOM 670  C CG  ? ASN A 1  84 ?   9.197  -9.780   7.937 1.000 97.930 ? 84  ASN A CG  1 
ATOM 671  N ND2 ? ASN A 1  84 ?  10.224  -9.965   8.757 1.000 97.930 ? 84  ASN A ND2 1 
ATOM 672  O OD1 ? ASN A 1  84 ?   8.843 -10.627   7.112 1.000 97.930 ? 84  ASN A OD1 1 
ATOM 673  N N   ? ASP A 1  85 ?   7.561  -5.527   6.029 1.000 98.210 ? 85  ASP A N   1 
ATOM 674  C CA  ? ASP A 1  85 ?   6.911  -4.221   6.038 1.000 98.210 ? 85  ASP A CA  1 
ATOM 675  C C   ? ASP A 1  85 ?   5.423  -4.345   5.718 1.000 98.210 ? 85  ASP A C   1 
ATOM 676  C CB  ? ASP A 1  85 ?   7.586  -3.278   5.040 1.000 98.210 ? 85  ASP A CB  1 
ATOM 677  O O   ? ASP A 1  85 ?   4.985  -3.982   4.625 1.000 98.210 ? 85  ASP A O   1 
ATOM 678  C CG  ? ASP A 1  85 ?   7.120  -1.839   5.174 1.000 98.210 ? 85  ASP A CG  1 
ATOM 679  O OD1 ? ASP A 1  85 ?   6.570  -1.472   6.235 1.000 98.210 ? 85  ASP A OD1 1 
ATOM 680  O OD2 ? ASP A 1  85 ?   7.301  -1.066   4.209 1.000 98.210 ? 85  ASP A OD2 1 
ATOM 681  N N   ? ILE A 1  86 ?   4.595  -4.927   6.572 1.000 98.390 ? 86  ILE A N   1 
ATOM 682  C CA  ? ILE A 1  86 ?   3.166  -5.154   6.383 1.000 98.390 ? 86  ILE A CA  1 
ATOM 683  C C   ? ILE A 1  86 ?   2.428  -4.919   7.699 1.000 98.390 ? 86  ILE A C   1 
ATOM 684  C CB  ? ILE A 1  86 ?   2.885  -6.580   5.859 1.000 98.390 ? 86  ILE A CB  1 
ATOM 685  O O   ? ILE A 1  86 ?   2.929  -5.270   8.770 1.000 98.390 ? 86  ILE A O   1 
ATOM 686  C CG1 ? ILE A 1  86 ?   1.401  -6.737   5.506 1.000 98.390 ? 86  ILE A CG1 1 
ATOM 687  C CG2 ? ILE A 1  86 ?   3.317  -7.629   6.888 1.000 98.390 ? 86  ILE A CG2 1 
ATOM 688  C CD1 ? ILE A 1  86 ?   1.088  -7.979   4.683 1.000 98.390 ? 86  ILE A CD1 1 
ATOM 689  N N   ? MET A 1  87 ?   1.308  -4.243   7.592 1.000 98.380 ? 87  MET A N   1 
ATOM 690  C CA  ? MET A 1  87 ?   0.481  -3.887   8.742 1.000 98.380 ? 87  MET A CA  1 
ATOM 691  C C   ? MET A 1  87 ?  -0.999  -4.083   8.430 1.000 98.380 ? 87  MET A C   1 
ATOM 692  C CB  ? MET A 1  87 ?   0.739  -2.440   9.164 1.000 98.380 ? 87  MET A CB  1 
ATOM 693  O O   ? MET A 1  87 ?  -1.433  -3.863   7.298 1.000 98.380 ? 87  MET A O   1 
ATOM 694  C CG  ? MET A 1  87 ?  -0.483  -1.543   9.058 1.000 98.380 ? 87  MET A CG  1 
ATOM 695  S SD  ? MET A 1  87 ?  -0.156   0.164   9.645 1.000 98.380 ? 87  MET A SD  1 
ATOM 696  C CE  ? MET A 1  87 ?  -0.933   1.116   8.310 1.000 98.380 ? 87  MET A CE  1 
ATOM 697  N N   ? LEU A 1  88 ?  -1.789  -4.558   9.445 1.000 98.630 ? 88  LEU A N   1 
ATOM 698  C CA  ? LEU A 1  88 ?  -3.240  -4.678   9.350 1.000 98.630 ? 88  LEU A CA  1 
ATOM 699  C C   ? LEU A 1  88 ?  -3.929  -3.633  10.221 1.000 98.630 ? 88  LEU A C   1 
ATOM 700  C CB  ? LEU A 1  88 ?  -3.690  -6.082   9.764 1.000 98.630 ? 88  LEU A CB  1 
ATOM 701  O O   ? LEU A 1  88 ?  -3.511  -3.390  11.356 1.000 98.630 ? 88  LEU A O   1 
ATOM 702  C CG  ? LEU A 1  88 ?  -3.280  -7.226   8.837 1.000 98.630 ? 88  LEU A CG  1 
ATOM 703  C CD1 ? LEU A 1  88 ?  -3.560  -8.571   9.499 1.000 98.630 ? 88  LEU A CD1 1 
ATOM 704  C CD2 ? LEU A 1  88 ?  -4.007  -7.120   7.501 1.000 98.630 ? 88  LEU A CD2 1 
ATOM 705  N N   ? ILE A 1  89 ?  -4.928  -3.029   9.605 1.000 98.620 ? 89  ILE A N   1 
ATOM 706  C CA  ? ILE A 1  89 ?  -5.730  -2.026  10.298 1.000 98.620 ? 89  ILE A CA  1 
ATOM 707  C C   ? ILE A 1  89 ?  -7.170  -2.518  10.429 1.000 98.620 ? 89  ILE A C   1 
ATOM 708  C CB  ? ILE A 1  89 ?  -5.693  -0.667   9.565 1.000 98.620 ? 89  ILE A CB  1 
ATOM 709  O O   ? ILE A 1  89 ?  -7.872  -2.675   9.427 1.000 98.620 ? 89  ILE A O   1 
ATOM 710  C CG1 ? ILE A 1  89 ?  -4.243  -0.221   9.340 1.000 98.620 ? 89  ILE A CG1 1 
ATOM 711  C CG2 ? ILE A 1  89 ?  -6.475   0.391  10.348 1.000 98.620 ? 89  ILE A CG2 1 
ATOM 712  C CD1 ? ILE A 1  89 ?  -4.093   0.919   8.342 1.000 98.620 ? 89  ILE A CD1 1 
ATOM 713  N N   ? LYS A 1  90 ?  -7.622  -2.825  11.691 1.000 98.460 ? 90  LYS A N   1 
ATOM 714  C CA  ? LYS A 1  90 ?  -9.022  -3.145  11.957 1.000 98.460 ? 90  LYS A CA  1 
ATOM 715  C C   ? LYS A 1  90 ?  -9.851  -1.877  12.140 1.000 98.460 ? 90  LYS A C   1 
ATOM 716  C CB  ? LYS A 1  90 ?  -9.143  -4.033  13.196 1.000 98.460 ? 90  LYS A CB  1 
ATOM 717  O O   ? LYS A 1  90 ?  -9.564  -1.063  13.020 1.000 98.460 ? 90  LYS A O   1 
ATOM 718  C CG  ? LYS A 1  90 ? -10.550  -4.554  13.449 1.000 98.460 ? 90  LYS A CG  1 
ATOM 719  C CD  ? LYS A 1  90 ? -10.594  -5.486  14.653 1.000 98.460 ? 90  LYS A CD  1 
ATOM 720  C CE  ? LYS A 1  90 ? -11.977  -6.095  14.840 1.000 98.460 ? 90  LYS A CE  1 
ATOM 721  N NZ  ? LYS A 1  90 ? -12.014  -7.039  15.997 1.000 98.460 ? 90  LYS A NZ  1 
ATOM 722  N N   ? LEU A 1  91 ? -10.878  -1.768  11.348 1.000 98.430 ? 91  LEU A N   1 
ATOM 723  C CA  ? LEU A 1  91 ? -11.726  -0.583  11.415 1.000 98.430 ? 91  LEU A CA  1 
ATOM 724  C C   ? LEU A 1  91 ? -12.707  -0.682  12.578 1.000 98.430 ? 91  LEU A C   1 
ATOM 725  C CB  ? LEU A 1  91 ? -12.490  -0.396  10.101 1.000 98.430 ? 91  LEU A CB  1 
ATOM 726  O O   ? LEU A 1  91 ? -13.168  -1.774  12.916 1.000 98.430 ? 91  LEU A O   1 
ATOM 727  C CG  ? LEU A 1  91 ? -11.645  -0.347   8.827 1.000 98.430 ? 91  LEU A CG  1 
ATOM 728  C CD1 ? LEU A 1  91 ? -12.544  -0.248   7.599 1.000 98.430 ? 91  LEU A CD1 1 
ATOM 729  C CD2 ? LEU A 1  91 ? -10.668   0.822   8.877 1.000 98.430 ? 91  LEU A CD2 1 
ATOM 730  N N   ? GLU A 1  92 ? -13.047   0.459  13.304 1.000 97.560 ? 92  GLU A N   1 
ATOM 731  C CA  ? GLU A 1  92 ? -13.964   0.503  14.439 1.000 97.560 ? 92  GLU A CA  1 
ATOM 732  C C   ? GLU A 1  92 ? -15.355   0.016  14.043 1.000 97.560 ? 92  GLU A C   1 
ATOM 733  C CB  ? GLU A 1  92 ? -14.046   1.921  15.009 1.000 97.560 ? 92  GLU A CB  1 
ATOM 734  O O   ? GLU A 1  92 ? -16.082  -0.541  14.868 1.000 97.560 ? 92  GLU A O   1 
ATOM 735  C CG  ? GLU A 1  92 ? -12.854   2.306  15.874 1.000 97.560 ? 92  GLU A CG  1 
ATOM 736  C CD  ? GLU A 1  92 ? -12.985   3.686  16.497 1.000 97.560 ? 92  GLU A CD  1 
ATOM 737  O OE1 ? GLU A 1  92 ? -12.117   4.069  17.314 1.000 97.560 ? 92  GLU A OE1 1 
ATOM 738  O OE2 ? GLU A 1  92 ? -13.965   4.391  16.167 1.000 97.560 ? 92  GLU A OE2 1 
ATOM 739  N N   ? SER A 1  93 ? -15.780   0.249  12.775 1.000 97.650 ? 93  SER A N   1 
ATOM 740  C CA  ? SER A 1  93 ? -17.035  -0.215  12.192 1.000 97.650 ? 93  SER A CA  1 
ATOM 741  C C   ? SER A 1  93 ? -16.852  -0.612  10.731 1.000 97.650 ? 93  SER A C   1 
ATOM 742  C CB  ? SER A 1  93 ? -18.111   0.866  12.304 1.000 97.650 ? 93  SER A CB  1 
ATOM 743  O O   ? SER A 1  93 ? -15.968  -0.093  10.047 1.000 97.650 ? 93  SER A O   1 
ATOM 744  O OG  ? SER A 1  93 ? -17.726   2.034  11.599 1.000 97.650 ? 93  SER A OG  1 
ATOM 745  N N   ? PRO A 1  94 ? -17.687  -1.677  10.295 1.000 97.860 ? 94  PRO A N   1 
ATOM 746  C CA  ? PRO A 1  94 ? -17.562  -2.113   8.902 1.000 97.860 ? 94  PRO A CA  1 
ATOM 747  C C   ? PRO A 1  94 ? -17.909  -1.009   7.905 1.000 97.860 ? 94  PRO A C   1 
ATOM 748  C CB  ? PRO A 1  94 ? -18.559  -3.270   8.803 1.000 97.860 ? 94  PRO A CB  1 
ATOM 749  O O   ? PRO A 1  94 ? -18.737  -0.143   8.201 1.000 97.860 ? 94  PRO A O   1 
ATOM 750  C CG  ? PRO A 1  94 ? -19.600  -2.967   9.832 1.000 97.860 ? 94  PRO A CG  1 
ATOM 751  C CD  ? PRO A 1  94 ? -18.958  -2.188  10.944 1.000 97.860 ? 94  PRO A CD  1 
ATOM 752  N N   ? VAL A 1  95 ? -17.246  -1.070   6.700 1.000 98.090 ? 95  VAL A N   1 
ATOM 753  C CA  ? VAL A 1  95 ? -17.576  -0.149   5.617 1.000 98.090 ? 95  VAL A CA  1 
ATOM 754  C C   ? VAL A 1  95 ? -18.845  -0.618   4.909 1.000 98.090 ? 95  VAL A C   1 
ATOM 755  C CB  ? VAL A 1  95 ? -16.416  -0.025   4.604 1.000 98.090 ? 95  VAL A CB  1 
ATOM 756  O O   ? VAL A 1  95 ? -19.193  -1.800   4.963 1.000 98.090 ? 95  VAL A O   1 
ATOM 757  C CG1 ? VAL A 1  95 ? -15.170   0.548   5.277 1.000 98.090 ? 95  VAL A CG1 1 
ATOM 758  C CG2 ? VAL A 1  95 ? -16.111  -1.382   3.974 1.000 98.090 ? 95  VAL A CG2 1 
ATOM 759  N N   ? THR A 1  96 ? -19.606   0.318   4.315 1.000 97.670 ? 96  THR A N   1 
ATOM 760  C CA  ? THR A 1  96 ? -20.697  -0.011   3.405 1.000 97.670 ? 96  THR A CA  1 
ATOM 761  C C   ? THR A 1  96 ? -20.167  -0.282   2.000 1.000 97.670 ? 96  THR A C   1 
ATOM 762  C CB  ? THR A 1  96 ? -21.741   1.120   3.353 1.000 97.670 ? 96  THR A CB  1 
ATOM 763  O O   ? THR A 1  96 ? -19.599   0.607   1.363 1.000 97.670 ? 96  THR A O   1 
ATOM 764  C CG2 ? THR A 1  96 ? -22.916   0.743   2.457 1.000 97.670 ? 96  THR A CG2 1 
ATOM 765  O OG1 ? THR A 1  96 ? -22.226   1.376   4.676 1.000 97.670 ? 96  THR A OG1 1 
ATOM 766  N N   ? ILE A 1  97 ? -20.346  -1.496   1.515 1.000 97.500 ? 97  ILE A N   1 
ATOM 767  C CA  ? ILE A 1  97 ? -19.863  -1.885   0.195 1.000 97.500 ? 97  ILE A CA  1 
ATOM 768  C C   ? ILE A 1  97 ? -20.815  -1.364  -0.878 1.000 97.500 ? 97  ILE A C   1 
ATOM 769  C CB  ? ILE A 1  97 ? -19.711  -3.419   0.078 1.000 97.500 ? 97  ILE A CB  1 
ATOM 770  O O   ? ILE A 1  97 ? -22.023  -1.604  -0.814 1.000 97.500 ? 97  ILE A O   1 
ATOM 771  C CG1 ? ILE A 1  97 ? -18.754  -3.945   1.154 1.000 97.500 ? 97  ILE A CG1 1 
ATOM 772  C CG2 ? ILE A 1  97 ? -19.228  -3.808  -1.322 1.000 97.500 ? 97  ILE A CG2 1 
ATOM 773  C CD1 ? ILE A 1  97 ? -17.344  -3.380   1.058 1.000 97.500 ? 97  ILE A CD1 1 
ATOM 774  N N   ? ASP A 1  98 ? -20.206  -0.693  -1.894 1.000 95.730 ? 98  ASP A N   1 
ATOM 775  C CA  ? ASP A 1  98 ? -20.903  -0.171  -3.064 1.000 95.730 ? 98  ASP A CA  1 
ATOM 776  C C   ? ASP A 1  98 ? -19.938   0.048  -4.227 1.000 95.730 ? 98  ASP A C   1 
ATOM 777  C CB  ? ASP A 1  98 ? -21.620   1.137  -2.723 1.000 95.730 ? 98  ASP A CB  1 
ATOM 778  O O   ? ASP A 1  98 ? -18.826  -0.485  -4.226 1.000 95.730 ? 98  ASP A O   1 
ATOM 779  C CG  ? ASP A 1  98 ? -20.673   2.227  -2.252 1.000 95.730 ? 98  ASP A CG  1 
ATOM 780  O OD1 ? ASP A 1  98 ? -19.480   2.200  -2.623 1.000 95.730 ? 98  ASP A OD1 1 
ATOM 781  O OD2 ? ASP A 1  98 ? -21.124   3.118  -1.500 1.000 95.730 ? 98  ASP A OD2 1 
ATOM 782  N N   ? ALA A 1  99 ? -20.361   0.827  -5.226 1.000 94.720 ? 99  ALA A N   1 
ATOM 783  C CA  ? ALA A 1  99 ? -19.578   0.997  -6.447 1.000 94.720 ? 99  ALA A CA  1 
ATOM 784  C C   ? ALA A 1  99 ? -18.255   1.701  -6.158 1.000 94.720 ? 99  ALA A C   1 
ATOM 785  C CB  ? ALA A 1  99 ? -20.377   1.780  -7.487 1.000 94.720 ? 99  ALA A CB  1 
ATOM 786  O O   ? ALA A 1  99 ? -17.275   1.515  -6.882 1.000 94.720 ? 99  ALA A O   1 
ATOM 787  N N   ? SER A 1 100 ? -18.152   2.430  -5.068 1.000 95.570 ? 100 SER A N   1 
ATOM 788  C CA  ? SER A 1 100 ? -16.988   3.258  -4.769 1.000 95.570 ? 100 SER A CA  1 
ATOM 789  C C   ? SER A 1 100 ? -16.133   2.635  -3.671 1.000 95.570 ? 100 SER A C   1 
ATOM 790  C CB  ? SER A 1 100 ? -17.423   4.664  -4.353 1.000 95.570 ? 100 SER A CB  1 
ATOM 791  O O   ? SER A 1 100 ? -14.975   3.015  -3.487 1.000 95.570 ? 100 SER A O   1 
ATOM 792  O OG  ? SER A 1 100 ? -18.119   5.308  -5.406 1.000 95.570 ? 100 SER A OG  1 
ATOM 793  N N   ? VAL A 1 101 ? -16.678   1.604  -2.953 1.000 97.890 ? 101 VAL A N   1 
ATOM 794  C CA  ? VAL A 1 101 ? -15.957   0.921  -1.885 1.000 97.890 ? 101 VAL A CA  1 
ATOM 795  C C   ? VAL A 1 101 ? -16.187  -0.585  -1.986 1.000 97.890 ? 101 VAL A C   1 
ATOM 796  C CB  ? VAL A 1 101 ? -16.386   1.434  -0.492 1.000 97.890 ? 101 VAL A CB  1 
ATOM 797  O O   ? VAL A 1 101 ? -17.309  -1.061  -1.797 1.000 97.890 ? 101 VAL A O   1 
ATOM 798  C CG1 ? VAL A 1 101 ? -15.614   0.713   0.611 1.000 97.890 ? 101 VAL A CG1 1 
ATOM 799  C CG2 ? VAL A 1 101 ? -16.180   2.945  -0.393 1.000 97.890 ? 101 VAL A CG2 1 
ATOM 800  N N   ? SER A 1 102 ? -15.103  -1.274  -2.340 1.000 98.030 ? 102 SER A N   1 
ATOM 801  C CA  ? SER A 1 102 ? -15.152  -2.731  -2.414 1.000 98.030 ? 102 SER A CA  1 
ATOM 802  C C   ? SER A 1 102 ? -13.783  -3.344  -2.137 1.000 98.030 ? 102 SER A C   1 
ATOM 803  C CB  ? SER A 1 102 ? -15.653  -3.182  -3.786 1.000 98.030 ? 102 SER A CB  1 
ATOM 804  O O   ? SER A 1 102 ? -12.756  -2.789  -2.533 1.000 98.030 ? 102 SER A O   1 
ATOM 805  O OG  ? SER A 1 102 ? -15.734  -4.596  -3.852 1.000 98.030 ? 102 SER A OG  1 
ATOM 806  N N   ? PRO A 1 103 ? -13.888  -4.552  -1.400 1.000 98.270 ? 103 PRO A N   1 
ATOM 807  C CA  ? PRO A 1 103 ? -12.612  -5.193  -1.072 1.000 98.270 ? 103 PRO A CA  1 
ATOM 808  C C   ? PRO A 1 103 ? -11.954  -5.851  -2.282 1.000 98.270 ? 103 PRO A C   1 
ATOM 809  C CB  ? PRO A 1 103 ? -13.003  -6.241  -0.026 1.000 98.270 ? 103 PRO A CB  1 
ATOM 810  O O   ? PRO A 1 103 ? -12.636  -6.189  -3.253 1.000 98.270 ? 103 PRO A O   1 
ATOM 811  C CG  ? PRO A 1 103 ? -14.452  -6.509  -0.276 1.000 98.270 ? 103 PRO A CG  1 
ATOM 812  C CD  ? PRO A 1 103 ? -15.052  -5.302  -0.939 1.000 98.270 ? 103 PRO A CD  1 
ATOM 813  N N   ? ILE A 1 104 ? -10.585  -6.061  -2.188 1.000 98.150 ? 104 ILE A N   1 
ATOM 814  C CA  ? ILE A 1 104 ?  -9.797  -6.790  -3.176 1.000 98.150 ? 104 ILE A CA  1 
ATOM 815  C C   ? ILE A 1 104 ?  -9.282  -8.092  -2.568 1.000 98.150 ? 104 ILE A C   1 
ATOM 816  C CB  ? ILE A 1 104 ?  -8.617  -5.938  -3.697 1.000 98.150 ? 104 ILE A CB  1 
ATOM 817  O O   ? ILE A 1 104 ?  -8.849  -8.116  -1.413 1.000 98.150 ? 104 ILE A O   1 
ATOM 818  C CG1 ? ILE A 1 104 ?  -7.898  -6.664  -4.839 1.000 98.150 ? 104 ILE A CG1 1 
ATOM 819  C CG2 ? ILE A 1 104 ?  -7.646  -5.608  -2.560 1.000 98.150 ? 104 ILE A CG2 1 
ATOM 820  C CD1 ? ILE A 1 104 ?  -8.661  -6.656  -6.157 1.000 98.150 ? 104 ILE A CD1 1 
ATOM 821  N N   ? PRO A 1 105 ?  -9.404  -9.160  -3.305 1.000 97.260 ? 105 PRO A N   1 
ATOM 822  C CA  ? PRO A 1 105 ?  -8.879 -10.418  -2.769 1.000 97.260 ? 105 PRO A CA  1 
ATOM 823  C C   ? PRO A 1 105 ?  -7.355 -10.427  -2.672 1.000 97.260 ? 105 PRO A C   1 
ATOM 824  C CB  ? PRO A 1 105 ?  -9.367 -11.462  -3.776 1.000 97.260 ? 105 PRO A CB  1 
ATOM 825  O O   ? PRO A 1 105 ?  -6.678  -9.768  -3.466 1.000 97.260 ? 105 PRO A O   1 
ATOM 826  C CG  ? PRO A 1 105 ?  -9.521 -10.712  -5.060 1.000 97.260 ? 105 PRO A CG  1 
ATOM 827  C CD  ? PRO A 1 105 ?  -9.895  -9.293  -4.742 1.000 97.260 ? 105 PRO A CD  1 
ATOM 828  N N   ? LEU A 1 106 ?  -6.845 -11.211  -1.646 1.000 95.510 ? 106 LEU A N   1 
ATOM 829  C CA  ? LEU A 1 106 ?  -5.406 -11.406  -1.509 1.000 95.510 ? 106 LEU A CA  1 
ATOM 830  C C   ? LEU A 1 106 ?  -4.901 -12.447  -2.502 1.000 95.510 ? 106 LEU A C   1 
ATOM 831  C CB  ? LEU A 1 106 ?  -5.057 -11.833  -0.081 1.000 95.510 ? 106 LEU A CB  1 
ATOM 832  O O   ? LEU A 1 106 ?  -5.612 -13.402  -2.822 1.000 95.510 ? 106 LEU A O   1 
ATOM 833  C CG  ? LEU A 1 106 ?  -5.460 -10.867   1.034 1.000 95.510 ? 106 LEU A CG  1 
ATOM 834  C CD1 ? LEU A 1 106 ?  -5.120 -11.460   2.398 1.000 95.510 ? 106 LEU A CD1 1 
ATOM 835  C CD2 ? LEU A 1 106 ?  -4.774  -9.518   0.846 1.000 95.510 ? 106 LEU A CD2 1 
ATOM 836  N N   ? SER A 1 107 ?  -3.708 -12.300  -3.004 1.000 88.620 ? 107 SER A N   1 
ATOM 837  C CA  ? SER A 1 107 ?  -3.092 -13.273  -3.900 1.000 88.620 ? 107 SER A CA  1 
ATOM 838  C C   ? SER A 1 107 ?  -2.641 -14.516  -3.140 1.000 88.620 ? 107 SER A C   1 
ATOM 839  C CB  ? SER A 1 107 ?  -1.901 -12.652  -4.631 1.000 88.620 ? 107 SER A CB  1 
ATOM 840  O O   ? SER A 1 107 ?  -1.936 -14.413  -2.134 1.000 88.620 ? 107 SER A O   1 
ATOM 841  O OG  ? SER A 1 107 ?  -1.320 -13.582  -5.529 1.000 88.620 ? 107 SER A OG  1 
ATOM 842  N N   ? ILE A 1 108 ?  -3.119 -15.704  -3.455 1.000 84.010 ? 108 ILE A N   1 
ATOM 843  C CA  ? ILE A 1 108 ?  -2.789 -16.958  -2.786 1.000 84.010 ? 108 ILE A CA  1 
ATOM 844  C C   ? ILE A 1 108 ?  -1.509 -17.540  -3.383 1.000 84.010 ? 108 ILE A C   1 
ATOM 845  C CB  ? ILE A 1 108 ?  -3.944 -17.978  -2.896 1.000 84.010 ? 108 ILE A CB  1 
ATOM 846  O O   ? ILE A 1 108 ?  -0.796 -18.297  -2.721 1.000 84.010 ? 108 ILE A O   1 
ATOM 847  C CG1 ? ILE A 1 108 ?  -5.244 -17.374  -2.353 1.000 84.010 ? 108 ILE A CG1 1 
ATOM 848  C CG2 ? ILE A 1 108 ?  -3.592 -19.274  -2.159 1.000 84.010 ? 108 ILE A CG2 1 
ATOM 849  C CD1 ? ILE A 1 108 ?  -6.483 -18.211  -2.639 1.000 84.010 ? 108 ILE A CD1 1 
ATOM 850  N N   ? GLY A 1 109 ?  -0.963 -16.917  -4.459 1.000 91.240 ? 109 GLY A N   1 
ATOM 851  C CA  ? GLY A 1 109 ?   0.305 -17.227  -5.100 1.000 91.240 ? 109 GLY A CA  1 
ATOM 852  C C   ? GLY A 1 109 ?   1.022 -16.000  -5.629 1.000 91.240 ? 109 GLY A C   1 
ATOM 853  O O   ? GLY A 1 109 ?   0.388 -14.991  -5.944 1.000 91.240 ? 109 GLY A O   1 
ATOM 854  N N   ? CYS A 1 110 ?   2.423 -16.254  -5.745 1.000 93.490 ? 110 CYS A N   1 
ATOM 855  C CA  ? CYS A 1 110 ?   3.187 -15.127  -6.268 1.000 93.490 ? 110 CYS A CA  1 
ATOM 856  C C   ? CYS A 1 110 ?   3.037 -15.022  -7.781 1.000 93.490 ? 110 CYS A C   1 
ATOM 857  C CB  ? CYS A 1 110 ?   4.665 -15.265  -5.901 1.000 93.490 ? 110 CYS A CB  1 
ATOM 858  O O   ? CYS A 1 110 ?   3.032 -16.037  -8.481 1.000 93.490 ? 110 CYS A O   1 
ATOM 859  S SG  ? CYS A 1 110 ?   4.988 -15.155  -4.128 1.000 93.490 ? 110 CYS A SG  1 
ATOM 860  N N   ? PRO A 1 111 ?   2.828 -13.768  -8.332 1.000 92.930 ? 111 PRO A N   1 
ATOM 861  C CA  ? PRO A 1 111 ?   2.678 -13.608  -9.780 1.000 92.930 ? 111 PRO A CA  1 
ATOM 862  C C   ? PRO A 1 111 ?   3.937 -13.997 -10.551 1.000 92.930 ? 111 PRO A C   1 
ATOM 863  C CB  ? PRO A 1 111 ?   2.378 -12.115  -9.941 1.000 92.930 ? 111 PRO A CB  1 
ATOM 864  O O   ? PRO A 1 111 ?   5.047 -13.888 -10.023 1.000 92.930 ? 111 PRO A O   1 
ATOM 865  C CG  ? PRO A 1 111 ?   3.071 -11.460  -8.790 1.000 92.930 ? 111 PRO A CG  1 
ATOM 866  C CD  ? PRO A 1 111 ?   3.026 -12.393  -7.614 1.000 92.930 ? 111 PRO A CD  1 
ATOM 867  N N   ? ALA A 1 112 ?   3.732 -14.452 -11.781 1.000 95.040 ? 112 ALA A N   1 
ATOM 868  C CA  ? ALA A 1 112 ?   4.846 -14.769 -12.671 1.000 95.040 ? 112 ALA A CA  1 
ATOM 869  C C   ? ALA A 1 112 ?   5.581 -13.503 -13.101 1.000 95.040 ? 112 ALA A C   1 
ATOM 870  C CB  ? ALA A 1 112 ?   4.349 -15.534 -13.895 1.000 95.040 ? 112 ALA A CB  1 
ATOM 871  O O   ? ALA A 1 112 ?   4.978 -12.432 -13.204 1.000 95.040 ? 112 ALA A O   1 
ATOM 872  N N   ? VAL A 1 113 ?   6.877 -13.669 -13.349 1.000 97.030 ? 113 VAL A N   1 
ATOM 873  C CA  ? VAL A 1 113 ?   7.670 -12.587 -13.924 1.000 97.030 ? 113 VAL A CA  1 
ATOM 874  C C   ? VAL A 1 113 ?   6.990 -12.061 -15.186 1.000 97.030 ? 113 VAL A C   1 
ATOM 875  C CB  ? VAL A 1 113 ?   9.109 -13.047 -14.247 1.000 97.030 ? 113 VAL A CB  1 
ATOM 876  O O   ? VAL A 1 113 ?   6.498 -12.842 -16.004 1.000 97.030 ? 113 VAL A O   1 
ATOM 877  C CG1 ? VAL A 1 113 ?   9.858 -11.970 -15.029 1.000 97.030 ? 113 VAL A CG1 1 
ATOM 878  C CG2 ? VAL A 1 113 ?   9.858 -13.397 -12.962 1.000 97.030 ? 113 VAL A CG2 1 
ATOM 879  N N   ? GLY A 1 114 ?   6.912 -10.746 -15.288 1.000 97.330 ? 114 GLY A N   1 
ATOM 880  C CA  ? GLY A 1 114 ?   6.333 -10.134 -16.473 1.000 97.330 ? 114 GLY A CA  1 
ATOM 881  C C   ? GLY A 1 114 ?   4.855  -9.828 -16.325 1.000 97.330 ? 114 GLY A C   1 
ATOM 882  O O   ? GLY A 1 114 ?   4.257  -9.192 -17.195 1.000 97.330 ? 114 GLY A O   1 
ATOM 883  N N   ? THR A 1 115 ?   4.238 -10.425 -15.289 1.000 97.640 ? 115 THR A N   1 
ATOM 884  C CA  ? THR A 1 115 ?   2.838 -10.108 -15.033 1.000 97.640 ? 115 THR A CA  1 
ATOM 885  C C   ? THR A 1 115 ?   2.643  -8.602 -14.880 1.000 97.640 ? 115 THR A C   1 
ATOM 886  C CB  ? THR A 1 115 ?   2.324 -10.825 -13.771 1.000 97.640 ? 115 THR A CB  1 
ATOM 887  O O   ? THR A 1 115 ?   3.337  -7.958 -14.090 1.000 97.640 ? 115 THR A O   1 
ATOM 888  C CG2 ? THR A 1 115 ?   0.851 -10.516 -13.523 1.000 97.640 ? 115 THR A CG2 1 
ATOM 889  O OG1 ? THR A 1 115 ?   2.483 -12.240 -13.934 1.000 97.640 ? 115 THR A OG1 1 
ATOM 890  N N   ? ASN A 1 116 ?   1.708  -8.062 -15.639 1.000 97.000 ? 116 ASN A N   1 
ATOM 891  C CA  ? ASN A 1 116 ?   1.387  -6.641 -15.568 1.000 97.000 ? 116 ASN A CA  1 
ATOM 892  C C   ? ASN A 1 116 ?   0.505  -6.324 -14.363 1.000 97.000 ? 116 ASN A C   1 
ATOM 893  C CB  ? ASN A 1 116 ?   0.708  -6.179 -16.859 1.000 97.000 ? 116 ASN A CB  1 
ATOM 894  O O   ? ASN A 1 116 ?  -0.567  -6.910 -14.202 1.000 97.000 ? 116 ASN A O   1 
ATOM 895  C CG  ? ASN A 1 116 ?   0.665  -4.669 -16.988 1.000 97.000 ? 116 ASN A CG  1 
ATOM 896  N ND2 ? ASN A 1 116 ?  -0.455  -4.147 -17.475 1.000 97.000 ? 116 ASN A ND2 1 
ATOM 897  O OD1 ? ASN A 1 116 ?   1.630  -3.977 -16.653 1.000 97.000 ? 116 ASN A OD1 1 
ATOM 898  N N   ? CYS A 1 117 ?   0.935  -5.347 -13.592 1.000 97.450 ? 117 CYS A N   1 
ATOM 899  C CA  ? CYS A 1 117 ?   0.258  -5.004 -12.346 1.000 97.450 ? 117 CYS A CA  1 
ATOM 900  C C   ? CYS A 1 117 ?  -0.149  -3.535 -12.334 1.000 97.450 ? 117 CYS A C   1 
ATOM 901  C CB  ? CYS A 1 117 ?   1.156  -5.304 -11.147 1.000 97.450 ? 117 CYS A CB  1 
ATOM 902  O O   ? CYS A 1 117 ?   0.550  -2.689 -12.892 1.000 97.450 ? 117 CYS A O   1 
ATOM 903  S SG  ? CYS A 1 117 ?   1.637  -7.040 -11.014 1.000 97.450 ? 117 CYS A SG  1 
ATOM 904  N N   ? LEU A 1 118 ?  -1.284  -3.306 -11.696 1.000 97.150 ? 118 LEU A N   1 
ATOM 905  C CA  ? LEU A 1 118 ?  -1.768  -1.943 -11.507 1.000 97.150 ? 118 LEU A CA  1 
ATOM 906  C C   ? LEU A 1 118 ?  -1.372  -1.411 -10.133 1.000 97.150 ? 118 LEU A C   1 
ATOM 907  C CB  ? LEU A 1 118 ?  -3.289  -1.887 -11.669 1.000 97.150 ? 118 LEU A CB  1 
ATOM 908  O O   ? LEU A 1 118 ?  -1.671  -2.034  -9.112 1.000 97.150 ? 118 LEU A O   1 
ATOM 909  C CG  ? LEU A 1 118 ?  -3.929  -0.500 -11.585 1.000 97.150 ? 118 LEU A CG  1 
ATOM 910  C CD1 ? LEU A 1 118 ?  -3.620   0.304 -12.844 1.000 97.150 ? 118 LEU A CD1 1 
ATOM 911  C CD2 ? LEU A 1 118 ?  -5.435  -0.618 -11.377 1.000 97.150 ? 118 LEU A CD2 1 
ATOM 912  N N   ? ILE A 1 119 ?  -0.708  -0.223 -10.158 1.000 96.420 ? 119 ILE A N   1 
ATOM 913  C CA  ? ILE A 1 119 ?  -0.335   0.501  -8.947 1.000 96.420 ? 119 ILE A CA  1 
ATOM 914  C C   ? ILE A 1 119 ?  -1.178   1.768  -8.822 1.000 96.420 ? 119 ILE A C   1 
ATOM 915  C CB  ? ILE A 1 119 ?   1.169   0.855  -8.942 1.000 96.420 ? 119 ILE A CB  1 
ATOM 916  O O   ? ILE A 1 119 ?  -1.405   2.470  -9.811 1.000 96.420 ? 119 ILE A O   1 
ATOM 917  C CG1 ? ILE A 1 119 ?   2.015  -0.404  -9.161 1.000 96.420 ? 119 ILE A CG1 1 
ATOM 918  C CG2 ? ILE A 1 119 ?   1.555   1.555  -7.635 1.000 96.420 ? 119 ILE A CG2 1 
ATOM 919  C CD1 ? ILE A 1 119 ?   3.251  -0.178 -10.020 1.000 96.420 ? 119 ILE A CD1 1 
ATOM 920  N N   ? SER A 1 120 ?  -1.659   2.066  -7.631 1.000 96.040 ? 120 SER A N   1 
ATOM 921  C CA  ? SER A 1 120 ?  -2.500   3.249  -7.475 1.000 96.040 ? 120 SER A CA  1 
ATOM 922  C C   ? SER A 1 120 ?  -2.154   4.008  -6.199 1.000 96.040 ? 120 SER A C   1 
ATOM 923  C CB  ? SER A 1 120 ?  -3.978   2.857  -7.460 1.000 96.040 ? 120 SER A CB  1 
ATOM 924  O O   ? SER A 1 120 ?  -1.647   3.423  -5.239 1.000 96.040 ? 120 SER A O   1 
ATOM 925  O OG  ? SER A 1 120 ?  -4.254   1.973  -6.387 1.000 96.040 ? 120 SER A OG  1 
ATOM 926  N N   ? GLY A 1 121 ?  -2.373   5.344  -6.249 1.000 95.040 ? 121 GLY A N   1 
ATOM 927  C CA  ? GLY A 1 121 ?  -2.124   6.177  -5.083 1.000 95.040 ? 121 GLY A CA  1 
ATOM 928  C C   ? GLY A 1 121 ?  -2.214   7.662  -5.381 1.000 95.040 ? 121 GLY A C   1 
ATOM 929  O O   ? GLY A 1 121 ?  -2.564   8.057  -6.495 1.000 95.040 ? 121 GLY A O   1 
ATOM 930  N N   ? TRP A 1 122 ?  -2.049   8.506  -4.341 1.000 92.930 ? 122 TRP A N   1 
ATOM 931  C CA  ? TRP A 1 122 ?  -2.133   9.960  -4.438 1.000 92.930 ? 122 TRP A CA  1 
ATOM 932  C C   ? TRP A 1 122 ?  -0.779  10.603  -4.157 1.000 92.930 ? 122 TRP A C   1 
ATOM 933  C CB  ? TRP A 1 122 ?  -3.183  10.505  -3.466 1.000 92.930 ? 122 TRP A CB  1 
ATOM 934  O O   ? TRP A 1 122 ?  -0.711  11.726  -3.652 1.000 92.930 ? 122 TRP A O   1 
ATOM 935  C CG  ? TRP A 1 122 ?  -4.593  10.149  -3.831 1.000 92.930 ? 122 TRP A CG  1 
ATOM 936  C CD1 ? TRP A 1 122 ?  -5.436  10.853  -4.645 1.000 92.930 ? 122 TRP A CD1 1 
ATOM 937  C CD2 ? TRP A 1 122 ?  -5.326   9.003  -3.388 1.000 92.930 ? 122 TRP A CD2 1 
ATOM 938  C CE2 ? TRP A 1 122 ?  -6.609   9.075  -3.975 1.000 92.930 ? 122 TRP A CE2 1 
ATOM 939  C CE3 ? TRP A 1 122 ?  -5.022   7.919  -2.553 1.000 92.930 ? 122 TRP A CE3 1 
ATOM 940  N NE1 ? TRP A 1 122 ?  -6.650  10.212  -4.736 1.000 92.930 ? 122 TRP A NE1 1 
ATOM 941  C CH2 ? TRP A 1 122 ?  -7.265   7.055  -2.930 1.000 92.930 ? 122 TRP A CH2 1 
ATOM 942  C CZ2 ? TRP A 1 122 ?  -7.588   8.104  -3.752 1.000 92.930 ? 122 TRP A CZ2 1 
ATOM 943  C CZ3 ? TRP A 1 122 ?  -5.998   6.954  -2.332 1.000 92.930 ? 122 TRP A CZ3 1 
ATOM 944  N N   ? GLY A 1 123 ?   0.274   9.878  -4.385 1.000 83.680 ? 123 GLY A N   1 
ATOM 945  C CA  ? GLY A 1 123 ?   1.614  10.387  -4.142 1.000 83.680 ? 123 GLY A CA  1 
ATOM 946  C C   ? GLY A 1 123 ?   2.092  11.345  -5.217 1.000 83.680 ? 123 GLY A C   1 
ATOM 947  O O   ? GLY A 1 123 ?   1.365  11.629  -6.171 1.000 83.680 ? 123 GLY A O   1 
ATOM 948  N N   ? ASN A 1 124 ?   3.329  11.971  -5.053 1.000 81.690 ? 124 ASN A N   1 
ATOM 949  C CA  ? ASN A 1 124 ?   4.002  12.875  -5.979 1.000 81.690 ? 124 ASN A CA  1 
ATOM 950  C C   ? ASN A 1 124 ?   4.119  12.265  -7.373 1.000 81.690 ? 124 ASN A C   1 
ATOM 951  C CB  ? ASN A 1 124 ?   5.386  13.256  -5.448 1.000 81.690 ? 124 ASN A CB  1 
ATOM 952  O O   ? ASN A 1 124 ?   4.489  11.098  -7.515 1.000 81.690 ? 124 ASN A O   1 
ATOM 953  C CG  ? ASN A 1 124 ?   6.005  14.413  -6.207 1.000 81.690 ? 124 ASN A CG  1 
ATOM 954  N ND2 ? ASN A 1 124 ?   7.273  14.694  -5.929 1.000 81.690 ? 124 ASN A ND2 1 
ATOM 955  O OD1 ? ASN A 1 124 ?   5.349  15.050  -7.035 1.000 81.690 ? 124 ASN A OD1 1 
ATOM 956  N N   ? THR A 1 125 ?   3.813  13.088  -8.443 1.000 83.090 ? 125 THR A N   1 
ATOM 957  C CA  ? THR A 1 125 ?   3.779  12.537  -9.793 1.000 83.090 ? 125 THR A CA  1 
ATOM 958  C C   ? THR A 1 125 ?   5.011  12.967 -10.584 1.000 83.090 ? 125 THR A C   1 
ATOM 959  C CB  ? THR A 1 125 ?   2.507  12.975 -10.543 1.000 83.090 ? 125 THR A CB  1 
ATOM 960  O O   ? THR A 1 125 ?   5.153  12.621 -11.759 1.000 83.090 ? 125 THR A O   1 
ATOM 961  C CG2 ? THR A 1 125 ?   1.253  12.440  -9.858 1.000 83.090 ? 125 THR A CG2 1 
ATOM 962  O OG1 ? THR A 1 125 ?   2.446  14.406 -10.575 1.000 83.090 ? 125 THR A OG1 1 
ATOM 963  N N   ? LEU A 1 126 ?   5.798  13.753 -10.029 1.000 77.100 ? 126 LEU A N   1 
ATOM 964  C CA  ? LEU A 1 126 ?   6.984  14.240 -10.725 1.000 77.100 ? 126 LEU A CA  1 
ATOM 965  C C   ? LEU A 1 126 ?   8.222  13.454 -10.306 1.000 77.100 ? 126 LEU A C   1 
ATOM 966  C CB  ? LEU A 1 126 ?   7.194  15.731 -10.448 1.000 77.100 ? 126 LEU A CB  1 
ATOM 967  O O   ? LEU A 1 126 ?   8.318  13.003  -9.162 1.000 77.100 ? 126 LEU A O   1 
ATOM 968  C CG  ? LEU A 1 126 ?   6.105  16.676 -10.959 1.000 77.100 ? 126 LEU A CG  1 
ATOM 969  C CD1 ? LEU A 1 126 ?   6.420  18.113 -10.560 1.000 77.100 ? 126 LEU A CD1 1 
ATOM 970  C CD2 ? LEU A 1 126 ?   5.961  16.555 -12.473 1.000 77.100 ? 126 LEU A CD2 1 
ATOM 971  N N   ? SER A 1 127 ?   9.103  13.207 -11.285 1.000 71.910 ? 127 SER A N   1 
ATOM 972  C CA  ? SER A 1 127 ?  10.388  12.562 -11.033 1.000 71.910 ? 127 SER A CA  1 
ATOM 973  C C   ? SER A 1 127 ?  11.351  13.506 -10.321 1.000 71.910 ? 127 SER A C   1 
ATOM 974  C CB  ? SER A 1 127 ?  11.011  12.077 -12.342 1.000 71.910 ? 127 SER A CB  1 
ATOM 975  O O   ? SER A 1 127 ?  12.210  13.064  -9.555 1.000 71.910 ? 127 SER A O   1 
ATOM 976  O OG  ? SER A 1 127 ?  11.236  13.162 -13.225 1.000 71.910 ? 127 SER A OG  1 
ATOM 977  N N   ? ASN A 1 128 ?  11.265  14.822 -10.513 1.000 73.650 ? 128 ASN A N   1 
ATOM 978  C CA  ? ASN A 1 128 ?  11.927  15.951  -9.869 1.000 73.650 ? 128 ASN A CA  1 
ATOM 979  C C   ? ASN A 1 128 ?  10.941  17.072  -9.550 1.000 73.650 ? 128 ASN A C   1 
ATOM 980  C CB  ? ASN A 1 128 ?  13.064  16.478 -10.746 1.000 73.650 ? 128 ASN A CB  1 
ATOM 981  O O   ? ASN A 1 128 ?  10.033  17.348 -10.336 1.000 73.650 ? 128 ASN A O   1 
ATOM 982  C CG  ? ASN A 1 128 ?  13.929  17.498 -10.032 1.000 73.650 ? 128 ASN A CG  1 
ATOM 983  N ND2 ? ASN A 1 128 ?  14.972  17.967 -10.706 1.000 73.650 ? 128 ASN A ND2 1 
ATOM 984  O OD1 ? ASN A 1 128 ?  13.662  17.861  -8.883 1.000 73.650 ? 128 ASN A OD1 1 
ATOM 985  N N   ? GLY A 1 129 ?  10.966  17.695  -8.260 1.000 77.240 ? 129 GLY A N   1 
ATOM 986  C CA  ? GLY A 1 129 ?   9.997  18.691  -7.829 1.000 77.240 ? 129 GLY A CA  1 
ATOM 987  C C   ? GLY A 1 129 ?   8.833  18.097  -7.060 1.000 77.240 ? 129 GLY A C   1 
ATOM 988  O O   ? GLY A 1 129 ?   8.903  16.954  -6.602 1.000 77.240 ? 129 GLY A O   1 
ATOM 989  N N   ? VAL A 1 130 ?   7.788  18.976  -6.843 1.000 78.780 ? 130 VAL A N   1 
ATOM 990  C CA  ? VAL A 1 130 ?   6.644  18.522  -6.060 1.000 78.780 ? 130 VAL A CA  1 
ATOM 991  C C   ? VAL A 1 130 ?   5.357  18.731  -6.856 1.000 78.780 ? 130 VAL A C   1 
ATOM 992  C CB  ? VAL A 1 130 ?   6.557  19.257  -4.704 1.000 78.780 ? 130 VAL A CB  1 
ATOM 993  O O   ? VAL A 1 130 ?   5.104  19.826  -7.363 1.000 78.780 ? 130 VAL A O   1 
ATOM 994  C CG1 ? VAL A 1 130 ?   5.350  18.772  -3.903 1.000 78.780 ? 130 VAL A CG1 1 
ATOM 995  C CG2 ? VAL A 1 130 ?   7.845  19.060  -3.907 1.000 78.780 ? 130 VAL A CG2 1 
ATOM 996  N N   ? ASN A 1 131 ?   4.634  17.630  -7.138 1.000 82.780 ? 131 ASN A N   1 
ATOM 997  C CA  ? ASN A 1 131 ?   3.279  17.630  -7.680 1.000 82.780 ? 131 ASN A CA  1 
ATOM 998  C C   ? ASN A 1 131 ?   2.415  16.554  -7.029 1.000 82.780 ? 131 ASN A C   1 
ATOM 999  C CB  ? ASN A 1 131 ?   3.308  17.442  -9.198 1.000 82.780 ? 131 ASN A CB  1 
ATOM 1000 O O   ? ASN A 1 131 ?   2.428  15.399  -7.457 1.000 82.780 ? 131 ASN A O   1 
ATOM 1001 C CG  ? ASN A 1 131 ?   1.942  17.611  -9.833 1.000 82.780 ? 131 ASN A CG  1 
ATOM 1002 N ND2 ? ASN A 1 131 ?   1.790  17.114 -11.055 1.000 82.780 ? 131 ASN A ND2 1 
ATOM 1003 O OD1 ? ASN A 1 131 ?   1.030  18.185  -9.231 1.000 82.780 ? 131 ASN A OD1 1 
ATOM 1004 N N   ? TYR A 1 132 ?   1.657  16.983  -6.042 1.000 85.340 ? 132 TYR A N   1 
ATOM 1005 C CA  ? TYR A 1 132 ?   0.743  16.092  -5.336 1.000 85.340 ? 132 TYR A CA  1 
ATOM 1006 C C   ? TYR A 1 132 ?  -0.669  16.201  -5.899 1.000 85.340 ? 132 TYR A C   1 
ATOM 1007 C CB  ? TYR A 1 132 ?   0.733  16.409  -3.838 1.000 85.340 ? 132 TYR A CB  1 
ATOM 1008 O O   ? TYR A 1 132 ?  -1.405  17.135  -5.570 1.000 85.340 ? 132 TYR A O   1 
ATOM 1009 C CG  ? TYR A 1 132 ?   2.051  16.141  -3.152 1.000 85.340 ? 132 TYR A CG  1 
ATOM 1010 C CD1 ? TYR A 1 132 ?   2.485  14.838  -2.920 1.000 85.340 ? 132 TYR A CD1 1 
ATOM 1011 C CD2 ? TYR A 1 132 ?   2.864  17.189  -2.734 1.000 85.340 ? 132 TYR A CD2 1 
ATOM 1012 C CE1 ? TYR A 1 132 ?   3.698  14.586  -2.287 1.000 85.340 ? 132 TYR A CE1 1 
ATOM 1013 C CE2 ? TYR A 1 132 ?   4.078  16.949  -2.100 1.000 85.340 ? 132 TYR A CE2 1 
ATOM 1014 O OH  ? TYR A 1 132 ?   5.687  15.402  -1.254 1.000 85.340 ? 132 TYR A OH  1 
ATOM 1015 C CZ  ? TYR A 1 132 ?   4.486  15.646  -1.881 1.000 85.340 ? 132 TYR A CZ  1 
ATOM 1016 N N   ? PRO A 1 133 ?  -0.989  15.222  -6.813 1.000 88.490 ? 133 PRO A N   1 
ATOM 1017 C CA  ? PRO A 1 133 ?  -2.310  15.314  -7.441 1.000 88.490 ? 133 PRO A CA  1 
ATOM 1018 C C   ? PRO A 1 133 ?  -3.451  15.115  -6.445 1.000 88.490 ? 133 PRO A C   1 
ATOM 1019 C CB  ? PRO A 1 133 ?  -2.287  14.187  -8.477 1.000 88.490 ? 133 PRO A CB  1 
ATOM 1020 O O   ? PRO A 1 133 ?  -3.302  14.376  -5.469 1.000 88.490 ? 133 PRO A O   1 
ATOM 1021 C CG  ? PRO A 1 133 ?  -1.393  13.144  -7.887 1.000 88.490 ? 133 PRO A CG  1 
ATOM 1022 C CD  ? PRO A 1 133 ?  -0.284  13.831  -7.143 1.000 88.490 ? 133 PRO A CD  1 
ATOM 1023 N N   ? ASP A 1 134 ?  -4.508  15.805  -6.674 1.000 91.800 ? 134 ASP A N   1 
ATOM 1024 C CA  ? ASP A 1 134 ?  -5.714  15.570  -5.885 1.000 91.800 ? 134 ASP A CA  1 
ATOM 1025 C C   ? ASP A 1 134 ?  -6.459  14.332  -6.378 1.000 91.800 ? 134 ASP A C   1 
ATOM 1026 C CB  ? ASP A 1 134 ?  -6.634  16.791  -5.934 1.000 91.800 ? 134 ASP A CB  1 
ATOM 1027 O O   ? ASP A 1 134 ?  -7.149  13.666  -5.603 1.000 91.800 ? 134 ASP A O   1 
ATOM 1028 C CG  ? ASP A 1 134 ?  -6.005  18.032  -5.323 1.000 91.800 ? 134 ASP A CG  1 
ATOM 1029 O OD1 ? ASP A 1 134 ?  -5.259  17.910  -4.327 1.000 91.800 ? 134 ASP A OD1 1 
ATOM 1030 O OD2 ? ASP A 1 134 ?  -6.259  19.141  -5.841 1.000 91.800 ? 134 ASP A OD2 1 
ATOM 1031 N N   ? LEU A 1 135 ?  -6.272  14.122  -7.651 1.000 95.050 ? 135 LEU A N   1 
ATOM 1032 C CA  ? LEU A 1 135 ?  -6.942  12.981  -8.266 1.000 95.050 ? 135 LEU A CA  1 
ATOM 1033 C C   ? LEU A 1 135 ?  -6.079  11.727  -8.170 1.000 95.050 ? 135 LEU A C   1 
ATOM 1034 C CB  ? LEU A 1 135 ?  -7.269  13.278  -9.732 1.000 95.050 ? 135 LEU A CB  1 
ATOM 1035 O O   ? LEU A 1 135 ?  -4.850  11.809  -8.232 1.000 95.050 ? 135 LEU A O   1 
ATOM 1036 C CG  ? LEU A 1 135 ?  -8.235  14.436  -9.990 1.000 95.050 ? 135 LEU A CG  1 
ATOM 1037 C CD1 ? LEU A 1 135 ?  -8.351  14.706 -11.486 1.000 95.050 ? 135 LEU A CD1 1 
ATOM 1038 C CD2 ? LEU A 1 135 ?  -9.603  14.135  -9.387 1.000 95.050 ? 135 LEU A CD2 1 
ATOM 1039 N N   ? LEU A 1 136 ?  -6.712  10.583  -8.001 1.000 95.370 ? 136 LEU A N   1 
ATOM 1040 C CA  ? LEU A 1 136 ?  -6.050   9.286  -7.905 1.000 95.370 ? 136 LEU A CA  1 
ATOM 1041 C C   ? LEU A 1 136 ?  -5.265   8.981  -9.176 1.000 95.370 ? 136 LEU A C   1 
ATOM 1042 C CB  ? LEU A 1 136 ?  -7.076   8.179  -7.647 1.000 95.370 ? 136 LEU A CB  1 
ATOM 1043 O O   ? LEU A 1 136 ?  -5.778   9.150 -10.284 1.000 95.370 ? 136 LEU A O   1 
ATOM 1044 C CG  ? LEU A 1 136 ?  -6.512   6.792  -7.332 1.000 95.370 ? 136 LEU A CG  1 
ATOM 1045 C CD1 ? LEU A 1 136 ?  -5.691   6.833  -6.048 1.000 95.370 ? 136 LEU A CD1 1 
ATOM 1046 C CD2 ? LEU A 1 136 ?  -7.637   5.770  -7.222 1.000 95.370 ? 136 LEU A CD2 1 
ATOM 1047 N N   ? GLN A 1 137 ?  -4.013   8.526  -8.893 1.000 96.240 ? 137 GLN A N   1 
ATOM 1048 C CA  ? GLN A 1 137 ?  -3.127   8.183 -10.000 1.000 96.240 ? 137 GLN A CA  1 
ATOM 1049 C C   ? GLN A 1 137 ?  -2.955   6.671 -10.119 1.000 96.240 ? 137 GLN A C   1 
ATOM 1050 C CB  ? GLN A 1 137 ?  -1.764   8.854  -9.826 1.000 96.240 ? 137 GLN A CB  1 
ATOM 1051 O O   ? GLN A 1 137 ?  -2.989   5.957  -9.115 1.000 96.240 ? 137 GLN A O   1 
ATOM 1052 C CG  ? GLN A 1 137 ?  -1.836  10.371  -9.710 1.000 96.240 ? 137 GLN A CG  1 
ATOM 1053 C CD  ? GLN A 1 137 ?  -2.430  11.026 -10.942 1.000 96.240 ? 137 GLN A CD  1 
ATOM 1054 N NE2 ? GLN A 1 137 ?  -3.468  11.831 -10.743 1.000 96.240 ? 137 GLN A NE2 1 
ATOM 1055 O OE1 ? GLN A 1 137 ?  -1.960  10.812 -12.064 1.000 96.240 ? 137 GLN A OE1 1 
ATOM 1056 N N   ? CYS A 1 138 ?  -2.716   6.189 -11.451 1.000 95.770 ? 138 CYS A N   1 
ATOM 1057 C CA  ? CYS A 1 138 ?  -2.498   4.777 -11.743 1.000 95.770 ? 138 CYS A CA  1 
ATOM 1058 C C   ? CYS A 1 138 ?  -1.290   4.588 -12.653 1.000 95.770 ? 138 CYS A C   1 
ATOM 1059 C CB  ? CYS A 1 138 ?  -3.739   4.167 -12.394 1.000 95.770 ? 138 CYS A CB  1 
ATOM 1060 O O   ? CYS A 1 138 ?  -0.952   5.477 -13.436 1.000 95.770 ? 138 CYS A O   1 
ATOM 1061 S SG  ? CYS A 1 138 ?  -5.176   4.099 -11.302 1.000 95.770 ? 138 CYS A SG  1 
ATOM 1062 N N   ? LEU A 1 139 ?  -0.744   3.353 -12.416 1.000 95.150 ? 139 LEU A N   1 
ATOM 1063 C CA  ? LEU A 1 139 ?   0.413   2.981 -13.223 1.000 95.150 ? 139 LEU A CA  1 
ATOM 1064 C C   ? LEU A 1 139 ?   0.456   1.473 -13.450 1.000 95.150 ? 139 LEU A C   1 
ATOM 1065 C CB  ? LEU A 1 139 ?   1.708   3.444 -12.551 1.000 95.150 ? 139 LEU A CB  1 
ATOM 1066 O O   ? LEU A 1 139 ?   0.270   0.695 -12.512 1.000 95.150 ? 139 LEU A O   1 
ATOM 1067 C CG  ? LEU A 1 139 ?   3.008   2.870 -13.115 1.000 95.150 ? 139 LEU A CG  1 
ATOM 1068 C CD1 ? LEU A 1 139 ?   3.283   3.444 -14.501 1.000 95.150 ? 139 LEU A CD1 1 
ATOM 1069 C CD2 ? LEU A 1 139 ?   4.173   3.155 -12.172 1.000 95.150 ? 139 LEU A CD2 1 
ATOM 1070 N N   ? ASN A 1 140 ?   0.723   1.126 -14.683 1.000 95.600 ? 140 ASN A N   1 
ATOM 1071 C CA  ? ASN A 1 140 ?   0.953  -0.278 -15.008 1.000 95.600 ? 140 ASN A CA  1 
ATOM 1072 C C   ? ASN A 1 140 ?   2.443  -0.599 -15.087 1.000 95.600 ? 140 ASN A C   1 
ATOM 1073 C CB  ? ASN A 1 140 ?   0.260  -0.645 -16.322 1.000 95.600 ? 140 ASN A CB  1 
ATOM 1074 O O   ? ASN A 1 140 ?   3.202   0.117 -15.744 1.000 95.600 ? 140 ASN A O   1 
ATOM 1075 C CG  ? ASN A 1 140 ?  -1.252  -0.622 -16.212 1.000 95.600 ? 140 ASN A CG  1 
ATOM 1076 N ND2 ? ASN A 1 140 ?  -1.887   0.277 -16.954 1.000 95.600 ? 140 ASN A ND2 1 
ATOM 1077 O OD1 ? ASN A 1 140 ?  -1.844  -1.405 -15.465 1.000 95.600 ? 140 ASN A OD1 1 
ATOM 1078 N N   ? ALA A 1 141 ?   2.710  -1.710 -14.413 1.000 96.390 ? 141 ALA A N   1 
ATOM 1079 C CA  ? ALA A 1 141 ?   4.113  -2.118 -14.429 1.000 96.390 ? 141 ALA A CA  1 
ATOM 1080 C C   ? ALA A 1 141 ?   4.247  -3.627 -14.250 1.000 96.390 ? 141 ALA A C   1 
ATOM 1081 C CB  ? ALA A 1 141 ?   4.892  -1.385 -13.339 1.000 96.390 ? 141 ALA A CB  1 
ATOM 1082 O O   ? ALA A 1 141 ?   3.438  -4.252 -13.561 1.000 96.390 ? 141 ALA A O   1 
ATOM 1083 N N   ? PRO A 1 142 ?   5.361  -4.182 -14.872 1.000 97.310 ? 142 PRO A N   1 
ATOM 1084 C CA  ? PRO A 1 142 ?   5.556  -5.630 -14.778 1.000 97.310 ? 142 PRO A CA  1 
ATOM 1085 C C   ? PRO A 1 142 ?   6.303  -6.044 -13.512 1.000 97.310 ? 142 PRO A C   1 
ATOM 1086 C CB  ? PRO A 1 142 ?   6.378  -5.957 -16.028 1.000 97.310 ? 142 PRO A CB  1 
ATOM 1087 O O   ? PRO A 1 142 ?   7.117  -5.276 -12.992 1.000 97.310 ? 142 PRO A O   1 
ATOM 1088 C CG  ? PRO A 1 142 ?   7.218  -4.743 -16.261 1.000 97.310 ? 142 PRO A CG  1 
ATOM 1089 C CD  ? PRO A 1 142 ?   6.397  -3.527 -15.942 1.000 97.310 ? 142 PRO A CD  1 
ATOM 1090 N N   ? ILE A 1 143 ?   6.047  -7.352 -13.130 1.000 97.630 ? 143 ILE A N   1 
ATOM 1091 C CA  ? ILE A 1 143 ?   6.854  -7.982 -12.090 1.000 97.630 ? 143 ILE A CA  1 
ATOM 1092 C C   ? ILE A 1 143 ?   8.234  -8.325 -12.645 1.000 97.630 ? 143 ILE A C   1 
ATOM 1093 C CB  ? ILE A 1 143 ?   6.169  -9.251 -11.535 1.000 97.630 ? 143 ILE A CB  1 
ATOM 1094 O O   ? ILE A 1 143 ?   8.349  -8.892 -13.734 1.000 97.630 ? 143 ILE A O   1 
ATOM 1095 C CG1 ? ILE A 1 143 ?   4.847  -8.888 -10.849 1.000 97.630 ? 143 ILE A CG1 1 
ATOM 1096 C CG2 ? ILE A 1 143 ?   7.102  -9.990 -10.570 1.000 97.630 ? 143 ILE A CG2 1 
ATOM 1097 C CD1 ? ILE A 1 143 ?   5.015  -8.075  -9.572 1.000 97.630 ? 143 ILE A CD1 1 
ATOM 1098 N N   ? LEU A 1 144 ?   9.255  -7.950 -11.864 1.000 97.490 ? 144 LEU A N   1 
ATOM 1099 C CA  ? LEU A 1 144 ?  10.620  -8.287 -12.253 1.000 97.490 ? 144 LEU A CA  1 
ATOM 1100 C C   ? LEU A 1 144 ?  11.076  -9.575 -11.576 1.000 97.490 ? 144 LEU A C   1 
ATOM 1101 C CB  ? LEU A 1 144 ?  11.576  -7.144 -11.898 1.000 97.490 ? 144 LEU A CB  1 
ATOM 1102 O O   ? LEU A 1 144 ?  10.540  -9.957 -10.533 1.000 97.490 ? 144 LEU A O   1 
ATOM 1103 C CG  ? LEU A 1 144 ?  11.261  -5.781 -12.515 1.000 97.490 ? 144 LEU A CG  1 
ATOM 1104 C CD1 ? LEU A 1 144 ?  12.309  -4.755 -12.097 1.000 97.490 ? 144 LEU A CD1 1 
ATOM 1105 C CD2 ? LEU A 1 144 ?  11.184  -5.886 -14.034 1.000 97.490 ? 144 LEU A CD2 1 
ATOM 1106 N N   ? SER A 1 145 ?  12.064 -10.171 -12.261 1.000 96.990 ? 145 SER A N   1 
ATOM 1107 C CA  ? SER A 1 145 ?  12.632 -11.373 -11.660 1.000 96.990 ? 145 SER A CA  1 
ATOM 1108 C C   ? SER A 1 145 ?  13.420 -11.041 -10.397 1.000 96.990 ? 145 SER A C   1 
ATOM 1109 C CB  ? SER A 1 145 ?  13.537 -12.096 -12.659 1.000 96.990 ? 145 SER A CB  1 
ATOM 1110 O O   ? SER A 1 145 ?  13.899  -9.917 -10.236 1.000 96.990 ? 145 SER A O   1 
ATOM 1111 O OG  ? SER A 1 145 ?  14.710 -11.341 -12.913 1.000 96.990 ? 145 SER A OG  1 
ATOM 1112 N N   ? ASP A 1 146 ?  13.596 -12.062  -9.511 1.000 95.190 ? 146 ASP A N   1 
ATOM 1113 C CA  ? ASP A 1 146 ?  14.416 -11.889  -8.315 1.000 95.190 ? 146 ASP A CA  1 
ATOM 1114 C C   ? ASP A 1 146 ?  15.835 -11.461  -8.680 1.000 95.190 ? 146 ASP A C   1 
ATOM 1115 C CB  ? ASP A 1 146 ?  14.450 -13.181  -7.497 1.000 95.190 ? 146 ASP A CB  1 
ATOM 1116 O O   ? ASP A 1 146 ?  16.436 -10.634  -7.991 1.000 95.190 ? 146 ASP A O   1 
ATOM 1117 C CG  ? ASP A 1 146 ?  13.143 -13.461  -6.775 1.000 95.190 ? 146 ASP A CG  1 
ATOM 1118 O OD1 ? ASP A 1 146 ?  12.318 -12.534  -6.627 1.000 95.190 ? 146 ASP A OD1 1 
ATOM 1119 O OD2 ? ASP A 1 146 ?  12.939 -14.617  -6.347 1.000 95.190 ? 146 ASP A OD2 1 
ATOM 1120 N N   ? GLU A 1 147 ?  16.350 -12.027  -9.736 1.000 96.120 ? 147 GLU A N   1 
ATOM 1121 C CA  ? GLU A 1 147 ?  17.689 -11.688 -10.209 1.000 96.120 ? 147 GLU A CA  1 
ATOM 1122 C C   ? GLU A 1 147 ?  17.784 -10.212 -10.585 1.000 96.120 ? 147 GLU A C   1 
ATOM 1123 C CB  ? GLU A 1 147 ?  18.074 -12.562 -11.405 1.000 96.120 ? 147 GLU A CB  1 
ATOM 1124 O O   ? GLU A 1 147 ?  18.727  -9.525 -10.187 1.000 96.120 ? 147 GLU A O   1 
ATOM 1125 C CG  ? GLU A 1 147 ?  19.465 -12.278 -11.952 1.000 96.120 ? 147 GLU A CG  1 
ATOM 1126 C CD  ? GLU A 1 147 ?  19.821 -13.130 -13.160 1.000 96.120 ? 147 GLU A CD  1 
ATOM 1127 O OE1 ? GLU A 1 147 ?  20.924 -12.952 -13.724 1.000 96.120 ? 147 GLU A OE1 1 
ATOM 1128 O OE2 ? GLU A 1 147 ?  18.989 -13.981 -13.546 1.000 96.120 ? 147 GLU A OE2 1 
ATOM 1129 N N   ? GLU A 1 148 ?  16.797  -9.790 -11.351 1.000 96.660 ? 148 GLU A N   1 
ATOM 1130 C CA  ? GLU A 1 148 ?  16.779  -8.386 -11.749 1.000 96.660 ? 148 GLU A CA  1 
ATOM 1131 C C   ? GLU A 1 148 ?  16.626  -7.471 -10.537 1.000 96.660 ? 148 GLU A C   1 
ATOM 1132 C CB  ? GLU A 1 148 ?  15.650  -8.125 -12.749 1.000 96.660 ? 148 GLU A CB  1 
ATOM 1133 O O   ? GLU A 1 148 ?  17.283  -6.431 -10.451 1.000 96.660 ? 148 GLU A O   1 
ATOM 1134 C CG  ? GLU A 1 148 ?  15.909  -8.703 -14.133 1.000 96.660 ? 148 GLU A CG  1 
ATOM 1135 C CD  ? GLU A 1 148 ?  14.688  -8.662 -15.039 1.000 96.660 ? 148 GLU A CD  1 
ATOM 1136 O OE1 ? GLU A 1 148 ?  14.844  -8.413 -16.256 1.000 96.660 ? 148 GLU A OE1 1 
ATOM 1137 O OE2 ? GLU A 1 148 ?  13.567  -8.878 -14.527 1.000 96.660 ? 148 GLU A OE2 1 
ATOM 1138 N N   ? CYS A 1 149 ?  15.742  -7.850  -9.680 1.000 95.880 ? 149 CYS A N   1 
ATOM 1139 C CA  ? CYS A 1 149 ?  15.490  -7.063  -8.478 1.000 95.880 ? 149 CYS A CA  1 
ATOM 1140 C C   ? CYS A 1 149 ?  16.744  -6.961  -7.619 1.000 95.880 ? 149 CYS A C   1 
ATOM 1141 C CB  ? CYS A 1 149 ?  14.352  -7.679  -7.663 1.000 95.880 ? 149 CYS A CB  1 
ATOM 1142 O O   ? CYS A 1 149 ?  17.132  -5.867  -7.206 1.000 95.880 ? 149 CYS A O   1 
ATOM 1143 S SG  ? CYS A 1 149 ?  13.639  -6.555  -6.443 1.000 95.880 ? 149 CYS A SG  1 
ATOM 1144 N N   ? ASN A 1 150 ?  17.418  -8.009  -7.464 1.000 95.440 ? 150 ASN A N   1 
ATOM 1145 C CA  ? ASN A 1 150 ?  18.637  -8.050  -6.663 1.000 95.440 ? 150 ASN A CA  1 
ATOM 1146 C C   ? ASN A 1 150 ?  19.788  -7.327  -7.357 1.000 95.440 ? 150 ASN A C   1 
ATOM 1147 C CB  ? ASN A 1 150 ?  19.028  -9.497  -6.354 1.000 95.440 ? 150 ASN A CB  1 
ATOM 1148 O O   ? ASN A 1 150 ?  20.633  -6.719  -6.696 1.000 95.440 ? 150 ASN A O   1 
ATOM 1149 C CG  ? ASN A 1 150 ?  18.241 -10.079  -5.197 1.000 95.440 ? 150 ASN A CG  1 
ATOM 1150 N ND2 ? ASN A 1 150 ?  17.596 -11.216  -5.431 1.000 95.440 ? 150 ASN A ND2 1 
ATOM 1151 O OD1 ? ASN A 1 150 ?  18.212  -9.512  -4.101 1.000 95.440 ? 150 ASN A OD1 1 
ATOM 1152 N N   ? ALA A 1 151 ?  19.852  -7.486  -8.643 1.000 96.390 ? 151 ALA A N   1 
ATOM 1153 C CA  ? ALA A 1 151 ?  20.876  -6.782  -9.411 1.000 96.390 ? 151 ALA A CA  1 
ATOM 1154 C C   ? ALA A 1 151 ?  20.730  -5.270  -9.260 1.000 96.390 ? 151 ALA A C   1 
ATOM 1155 C CB  ? ALA A 1 151 ?  20.802  -7.176 -10.884 1.000 96.390 ? 151 ALA A CB  1 
ATOM 1156 O O   ? ALA A 1 151 ?  21.728  -4.547  -9.207 1.000 96.390 ? 151 ALA A O   1 
ATOM 1157 N N   ? ALA A 1 152 ?  19.488  -4.852  -9.160 1.000 95.440 ? 152 ALA A N   1 
ATOM 1158 C CA  ? ALA A 1 152 ?  19.216  -3.423  -9.025 1.000 95.440 ? 152 ALA A CA  1 
ATOM 1159 C C   ? ALA A 1 152 ?  19.609  -2.919  -7.639 1.000 95.440 ? 152 ALA A C   1 
ATOM 1160 C CB  ? ALA A 1 152 ?  17.741  -3.134  -9.294 1.000 95.440 ? 152 ALA A CB  1 
ATOM 1161 O O   ? ALA A 1 152 ?  20.019  -1.766  -7.485 1.000 95.440 ? 152 ALA A O   1 
ATOM 1162 N N   ? TYR A 1 153 ?  19.501  -3.780  -6.657 1.000 95.130 ? 153 TYR A N   1 
ATOM 1163 C CA  ? TYR A 1 153 ?  19.785  -3.466  -5.262 1.000 95.130 ? 153 TYR A CA  1 
ATOM 1164 C C   ? TYR A 1 153 ?  20.610  -4.570  -4.611 1.000 95.130 ? 153 TYR A C   1 
ATOM 1165 C CB  ? TYR A 1 153 ?  18.484  -3.258  -4.481 1.000 95.130 ? 153 TYR A CB  1 
ATOM 1166 O O   ? TYR A 1 153 ?  20.121  -5.282  -3.730 1.000 95.130 ? 153 TYR A O   1 
ATOM 1167 C CG  ? TYR A 1 153 ?  17.558  -2.241  -5.105 1.000 95.130 ? 153 TYR A CG  1 
ATOM 1168 C CD1 ? TYR A 1 153 ?  17.814  -0.876  -4.992 1.000 95.130 ? 153 TYR A CD1 1 
ATOM 1169 C CD2 ? TYR A 1 153 ?  16.426  -2.643  -5.806 1.000 95.130 ? 153 TYR A CD2 1 
ATOM 1170 C CE1 ? TYR A 1 153 ?  16.963   0.064  -5.563 1.000 95.130 ? 153 TYR A CE1 1 
ATOM 1171 C CE2 ? TYR A 1 153 ?  15.568  -1.711  -6.381 1.000 95.130 ? 153 TYR A CE2 1 
ATOM 1172 O OH  ? TYR A 1 153 ?  14.999   0.564  -6.822 1.000 95.130 ? 153 TYR A OH  1 
ATOM 1173 C CZ  ? TYR A 1 153 ?  15.845  -0.362  -6.255 1.000 95.130 ? 153 TYR A CZ  1 
ATOM 1174 N N   ? PRO A 1 154 ?  21.867  -4.730  -4.882 1.000 94.270 ? 154 PRO A N   1 
ATOM 1175 C CA  ? PRO A 1 154 ?  22.656  -5.849  -4.363 1.000 94.270 ? 154 PRO A CA  1 
ATOM 1176 C C   ? PRO A 1 154 ?  22.728  -5.863  -2.838 1.000 94.270 ? 154 PRO A C   1 
ATOM 1177 C CB  ? PRO A 1 154 ?  24.041  -5.617  -4.973 1.000 94.270 ? 154 PRO A CB  1 
ATOM 1178 O O   ? PRO A 1 154 ?  23.126  -4.868  -2.226 1.000 94.270 ? 154 PRO A O   1 
ATOM 1179 C CG  ? PRO A 1 154 ?  23.789  -4.781  -6.186 1.000 94.270 ? 154 PRO A CG  1 
ATOM 1180 C CD  ? PRO A 1 154 ?  22.602  -3.900  -5.919 1.000 94.270 ? 154 PRO A CD  1 
ATOM 1181 N N   ? GLY A 1 155 ?  22.120  -7.027  -2.145 1.000 91.550 ? 155 GLY A N   1 
ATOM 1182 C CA  ? GLY A 1 155 ?  22.248  -7.242  -0.712 1.000 91.550 ? 155 GLY A CA  1 
ATOM 1183 C C   ? GLY A 1 155 ?  21.163  -6.555   0.094 1.000 91.550 ? 155 GLY A C   1 
ATOM 1184 O O   ? GLY A 1 155 ?  21.124  -6.673   1.321 1.000 91.550 ? 155 GLY A O   1 
ATOM 1185 N N   ? GLN A 1 156 ?  20.215  -5.886  -0.630 1.000 93.990 ? 156 GLN A N   1 
ATOM 1186 C CA  ? GLN A 1 156 ?  19.218  -5.074   0.060 1.000 93.990 ? 156 GLN A CA  1 
ATOM 1187 C C   ? GLN A 1 156 ?  17.824  -5.680  -0.078 1.000 93.990 ? 156 GLN A C   1 
ATOM 1188 C CB  ? GLN A 1 156 ?  19.224  -3.643  -0.478 1.000 93.990 ? 156 GLN A CB  1 
ATOM 1189 O O   ? GLN A 1 156 ?  16.950  -5.436   0.756 1.000 93.990 ? 156 GLN A O   1 
ATOM 1190 C CG  ? GLN A 1 156 ?  20.510  -2.881  -0.185 1.000 93.990 ? 156 GLN A CG  1 
ATOM 1191 C CD  ? GLN A 1 156 ?  20.471  -1.449  -0.685 1.000 93.990 ? 156 GLN A CD  1 
ATOM 1192 N NE2 ? GLN A 1 156 ?  21.399  -1.105  -1.571 1.000 93.990 ? 156 GLN A NE2 1 
ATOM 1193 O OE1 ? GLN A 1 156 ?  19.614  -0.659  -0.278 1.000 93.990 ? 156 GLN A OE1 1 
ATOM 1194 N N   ? VAL A 1 157 ?  17.567  -6.448  -1.164 1.000 95.740 ? 157 VAL A N   1 
ATOM 1195 C CA  ? VAL A 1 157 ?  16.269  -7.063  -1.422 1.000 95.740 ? 157 VAL A CA  1 
ATOM 1196 C C   ? VAL A 1 157 ?  16.215  -8.445  -0.775 1.000 95.740 ? 157 VAL A C   1 
ATOM 1197 C CB  ? VAL A 1 157 ?  15.984  -7.173  -2.937 1.000 95.740 ? 157 VAL A CB  1 
ATOM 1198 O O   ? VAL A 1 157 ?  17.004  -9.329  -1.116 1.000 95.740 ? 157 VAL A O   1 
ATOM 1199 C CG1 ? VAL A 1 157 ?  14.643  -7.860  -3.185 1.000 95.740 ? 157 VAL A CG1 1 
ATOM 1200 C CG2 ? VAL A 1 157 ?  16.007  -5.789  -3.584 1.000 95.740 ? 157 VAL A CG2 1 
ATOM 1201 N N   ? THR A 1 158 ?  15.259  -8.647   0.196 1.000 95.920 ? 158 THR A N   1 
ATOM 1202 C CA  ? THR A 1 158 ?  15.069  -9.927   0.869 1.000 95.920 ? 158 THR A CA  1 
ATOM 1203 C C   ? THR A 1 158 ?  14.091 -10.806   0.095 1.000 95.920 ? 158 THR A C   1 
ATOM 1204 C CB  ? THR A 1 158 ?  14.558  -9.731   2.308 1.000 95.920 ? 158 THR A CB  1 
ATOM 1205 O O   ? THR A 1 158 ?  13.454 -10.347  -0.855 1.000 95.920 ? 158 THR A O   1 
ATOM 1206 C CG2 ? THR A 1 158 ?  15.365  -8.662   3.038 1.000 95.920 ? 158 THR A CG2 1 
ATOM 1207 O OG1 ? THR A 1 158 ?  13.182  -9.331   2.270 1.000 95.920 ? 158 THR A OG1 1 
ATOM 1208 N N   ? PRO A 1 159 ?  13.970 -12.087   0.504 1.000 95.700 ? 159 PRO A N   1 
ATOM 1209 C CA  ? PRO A 1 159 ?  13.010 -12.977  -0.153 1.000 95.700 ? 159 PRO A CA  1 
ATOM 1210 C C   ? PRO A 1 159 ?  11.562 -12.537   0.049 1.000 95.700 ? 159 PRO A C   1 
ATOM 1211 C CB  ? PRO A 1 159 ?  13.268 -14.329   0.517 1.000 95.700 ? 159 PRO A CB  1 
ATOM 1212 O O   ? PRO A 1 159 ?  10.663 -13.024  -0.641 1.000 95.700 ? 159 PRO A O   1 
ATOM 1213 C CG  ? PRO A 1 159 ?  14.700 -14.278   0.942 1.000 95.700 ? 159 PRO A CG  1 
ATOM 1214 C CD  ? PRO A 1 159 ?  15.019 -12.875   1.375 1.000 95.700 ? 159 PRO A CD  1 
ATOM 1215 N N   ? ASN A 1 160 ?  11.283 -11.615   0.958 1.000 96.880 ? 160 ASN A N   1 
ATOM 1216 C CA  ? ASN A 1 160 ?   9.935 -11.134   1.243 1.000 96.880 ? 160 ASN A CA  1 
ATOM 1217 C C   ? ASN A 1 160 ?   9.594  -9.897   0.417 1.000 96.880 ? 160 ASN A C   1 
ATOM 1218 C CB  ? ASN A 1 160 ?   9.776 -10.837   2.736 1.000 96.880 ? 160 ASN A CB  1 
ATOM 1219 O O   ? ASN A 1 160 ?   8.561  -9.264   0.638 1.000 96.880 ? 160 ASN A O   1 
ATOM 1220 C CG  ? ASN A 1 160 ?   9.868 -12.085   3.592 1.000 96.880 ? 160 ASN A CG  1 
ATOM 1221 N ND2 ? ASN A 1 160 ?  10.505 -11.963   4.751 1.000 96.880 ? 160 ASN A ND2 1 
ATOM 1222 O OD1 ? ASN A 1 160 ?   9.370 -13.149   3.216 1.000 96.880 ? 160 ASN A OD1 1 
ATOM 1223 N N   ? MET A 1 161 ?  10.460  -9.558  -0.535 1.000 97.160 ? 161 MET A N   1 
ATOM 1224 C CA  ? MET A 1 161 ?  10.273  -8.365  -1.357 1.000 97.160 ? 161 MET A CA  1 
ATOM 1225 C C   ? MET A 1 161 ?  10.244  -8.723  -2.838 1.000 97.160 ? 161 MET A C   1 
ATOM 1226 C CB  ? MET A 1 161 ?  11.382  -7.346  -1.087 1.000 97.160 ? 161 MET A CB  1 
ATOM 1227 O O   ? MET A 1 161 ?  10.781  -9.756  -3.242 1.000 97.160 ? 161 MET A O   1 
ATOM 1228 C CG  ? MET A 1 161 ?  11.386  -6.807   0.335 1.000 97.160 ? 161 MET A CG  1 
ATOM 1229 S SD  ? MET A 1 161 ?  12.825  -5.718   0.669 1.000 97.160 ? 161 MET A SD  1 
ATOM 1230 C CE  ? MET A 1 161 ?  12.569  -5.383   2.434 1.000 97.160 ? 161 MET A CE  1 
ATOM 1231 N N   ? VAL A 1 162 ?   9.571  -7.778  -3.598 1.000 96.400 ? 162 VAL A N   1 
ATOM 1232 C CA  ? VAL A 1 162 ?   9.473  -7.936  -5.045 1.000 96.400 ? 162 VAL A CA  1 
ATOM 1233 C C   ? VAL A 1 162 ?   9.622  -6.577  -5.725 1.000 96.400 ? 162 VAL A C   1 
ATOM 1234 C CB  ? VAL A 1 162 ?   8.137  -8.594  -5.455 1.000 96.400 ? 162 VAL A CB  1 
ATOM 1235 O O   ? VAL A 1 162 ?   9.202  -5.554  -5.180 1.000 96.400 ? 162 VAL A O   1 
ATOM 1236 C CG1 ? VAL A 1 162 ?   6.956  -7.713  -5.055 1.000 96.400 ? 162 VAL A CG1 1 
ATOM 1237 C CG2 ? VAL A 1 162 ?   8.118  -8.869  -6.958 1.000 96.400 ? 162 VAL A CG2 1 
ATOM 1238 N N   ? CYS A 1 163 ?  10.280  -6.575  -6.934 1.000 96.590 ? 163 CYS A N   1 
ATOM 1239 C CA  ? CYS A 1 163 ?  10.391  -5.356  -7.726 1.000 96.590 ? 163 CYS A CA  1 
ATOM 1240 C C   ? CYS A 1 163 ?   9.318  -5.309  -8.808 1.000 96.590 ? 163 CYS A C   1 
ATOM 1241 C CB  ? CYS A 1 163 ?  11.776  -5.255  -8.364 1.000 96.590 ? 163 CYS A CB  1 
ATOM 1242 O O   ? CYS A 1 163 ?   9.055  -6.313  -9.471 1.000 96.590 ? 163 CYS A O   1 
ATOM 1243 S SG  ? CYS A 1 163 ?  13.113  -5.032  -7.171 1.000 96.590 ? 163 CYS A SG  1 
ATOM 1244 N N   ? VAL A 1 164 ?   8.694  -4.140  -8.904 1.000 96.080 ? 164 VAL A N   1 
ATOM 1245 C CA  ? VAL A 1 164 ?   7.692  -3.845  -9.923 1.000 96.080 ? 164 VAL A CA  1 
ATOM 1246 C C   ? VAL A 1 164 ?   8.063  -2.558 -10.656 1.000 96.080 ? 164 VAL A C   1 
ATOM 1247 C CB  ? VAL A 1 164 ?   6.279  -3.722  -9.311 1.000 96.080 ? 164 VAL A CB  1 
ATOM 1248 O O   ? VAL A 1 164 ?   8.334  -1.534 -10.025 1.000 96.080 ? 164 VAL A O   1 
ATOM 1249 C CG1 ? VAL A 1 164 ?   5.232  -3.515 -10.404 1.000 96.080 ? 164 VAL A CG1 1 
ATOM 1250 C CG2 ? VAL A 1 164 ?   5.948  -4.960  -8.478 1.000 96.080 ? 164 VAL A CG2 1 
ATOM 1251 N N   ? GLY A 1 165 ?   8.173  -2.706 -11.960 1.000 95.140 ? 165 GLY A N   1 
ATOM 1252 C CA  ? GLY A 1 165 ?   8.508  -1.506 -12.711 1.000 95.140 ? 165 GLY A CA  1 
ATOM 1253 C C   ? GLY A 1 165 ?   9.399  -1.780 -13.908 1.000 95.140 ? 165 GLY A C   1 
ATOM 1254 O O   ? GLY A 1 165 ?   9.498  -2.920 -14.367 1.000 95.140 ? 165 GLY A O   1 
ATOM 1255 N N   ? TYR A 1 166 ?   9.988  -0.766 -14.430 1.000 94.620 ? 166 TYR A N   1 
ATOM 1256 C CA  ? TYR A 1 166 ?  10.824  -0.815 -15.624 1.000 94.620 ? 166 TYR A CA  1 
ATOM 1257 C C   ? TYR A 1 166 ?  12.276  -0.501 -15.287 1.000 94.620 ? 166 TYR A C   1 
ATOM 1258 C CB  ? TYR A 1 166 ?  10.309   0.168 -16.681 1.000 94.620 ? 166 TYR A CB  1 
ATOM 1259 O O   ? TYR A 1 166 ?  12.568   0.517 -14.656 1.000 94.620 ? 166 TYR A O   1 
ATOM 1260 C CG  ? TYR A 1 166 ?   8.877  -0.076 -17.090 1.000 94.620 ? 166 TYR A CG  1 
ATOM 1261 C CD1 ? TYR A 1 166 ?   8.562  -1.019 -18.066 1.000 94.620 ? 166 TYR A CD1 1 
ATOM 1262 C CD2 ? TYR A 1 166 ?   7.837   0.636 -16.504 1.000 94.620 ? 166 TYR A CD2 1 
ATOM 1263 C CE1 ? TYR A 1 166 ?   7.244  -1.246 -18.449 1.000 94.620 ? 166 TYR A CE1 1 
ATOM 1264 C CE2 ? TYR A 1 166 ?   6.515   0.417 -16.878 1.000 94.620 ? 166 TYR A CE2 1 
ATOM 1265 O OH  ? TYR A 1 166 ?   4.922  -0.745 -18.224 1.000 94.620 ? 166 TYR A OH  1 
ATOM 1266 C CZ  ? TYR A 1 166 ?   6.229  -0.524 -17.849 1.000 94.620 ? 166 TYR A CZ  1 
ATOM 1267 N N   ? LEU A 1 167 ?  13.202  -1.296 -15.742 1.000 94.090 ? 167 LEU A N   1 
ATOM 1268 C CA  ? LEU A 1 167 ?  14.619  -1.063 -15.485 1.000 94.090 ? 167 LEU A CA  1 
ATOM 1269 C C   ? LEU A 1 167 ?  15.105   0.185 -16.214 1.000 94.090 ? 167 LEU A C   1 
ATOM 1270 C CB  ? LEU A 1 167 ?  15.448  -2.275 -15.917 1.000 94.090 ? 167 LEU A CB  1 
ATOM 1271 O O   ? LEU A 1 167 ?  16.066   0.826 -15.783 1.000 94.090 ? 167 LEU A O   1 
ATOM 1272 C CG  ? LEU A 1 167 ?  15.290  -3.541 -15.072 1.000 94.090 ? 167 LEU A CG  1 
ATOM 1273 C CD1 ? LEU A 1 167 ?  16.073  -4.693 -15.692 1.000 94.090 ? 167 LEU A CD1 1 
ATOM 1274 C CD2 ? LEU A 1 167 ?  15.745  -3.288 -13.639 1.000 94.090 ? 167 LEU A CD2 1 
ATOM 1275 N N   ? GLU A 1 168 ?  14.509   0.485 -17.343 1.000 93.790 ? 168 GLU A N   1 
ATOM 1276 C CA  ? GLU A 1 168 ?  14.891   1.657 -18.124 1.000 93.790 ? 168 GLU A CA  1 
ATOM 1277 C C   ? GLU A 1 168 ?  14.507   2.948 -17.407 1.000 93.790 ? 168 GLU A C   1 
ATOM 1278 C CB  ? GLU A 1 168 ?  14.245   1.613 -19.511 1.000 93.790 ? 168 GLU A CB  1 
ATOM 1279 O O   ? GLU A 1 168 ?  15.013   4.022 -17.738 1.000 93.790 ? 168 GLU A O   1 
ATOM 1280 C CG  ? GLU A 1 168 ?  12.727   1.512 -19.480 1.000 93.790 ? 168 GLU A CG  1 
ATOM 1281 C CD  ? GLU A 1 168 ?  12.214   0.111 -19.771 1.000 93.790 ? 168 GLU A CD  1 
ATOM 1282 O OE1 ? GLU A 1 168 ?  11.042  -0.032 -20.188 1.000 93.790 ? 168 GLU A OE1 1 
ATOM 1283 O OE2 ? GLU A 1 168 ?  12.989  -0.853 -19.580 1.000 93.790 ? 168 GLU A OE2 1 
ATOM 1284 N N   ? GLY A 1 169 ?  13.605   2.856 -16.381 1.000 91.270 ? 169 GLY A N   1 
ATOM 1285 C CA  ? GLY A 1 169 ?  13.121   4.027 -15.666 1.000 91.270 ? 169 GLY A CA  1 
ATOM 1286 C C   ? GLY A 1 169 ?  11.960   4.712 -16.362 1.000 91.270 ? 169 GLY A C   1 
ATOM 1287 O O   ? GLY A 1 169 ?  11.332   4.133 -17.251 1.000 91.270 ? 169 GLY A O   1 
ATOM 1288 N N   ? GLY A 1 170 ?  11.533   5.870 -15.800 1.000 86.830 ? 170 GLY A N   1 
ATOM 1289 C CA  ? GLY A 1 170 ?  10.496   6.631 -16.478 1.000 86.830 ? 170 GLY A CA  1 
ATOM 1290 C C   ? GLY A 1 170 ?   9.110   6.389 -15.911 1.000 86.830 ? 170 GLY A C   1 
ATOM 1291 O O   ? GLY A 1 170 ?   8.226   7.239 -16.034 1.000 86.830 ? 170 GLY A O   1 
ATOM 1292 N N   ? LYS A 1 171 ?   8.976   5.306 -15.184 1.000 87.790 ? 171 LYS A N   1 
ATOM 1293 C CA  ? LYS A 1 171 ?   7.729   4.968 -14.505 1.000 87.790 ? 171 LYS A CA  1 
ATOM 1294 C C   ? LYS A 1 171 ?   7.999   4.265 -13.177 1.000 87.790 ? 171 LYS A C   1 
ATOM 1295 C CB  ? LYS A 1 171 ?   6.854   4.085 -15.396 1.000 87.790 ? 171 LYS A CB  1 
ATOM 1296 O O   ? LYS A 1 171 ?   8.753   3.291 -13.127 1.000 87.790 ? 171 LYS A O   1 
ATOM 1297 C CG  ? LYS A 1 171 ?   6.480   4.725 -16.725 1.000 87.790 ? 171 LYS A CG  1 
ATOM 1298 C CD  ? LYS A 1 171 ?   5.611   3.799 -17.566 1.000 87.790 ? 171 LYS A CD  1 
ATOM 1299 C CE  ? LYS A 1 171 ?   5.200   4.455 -18.877 1.000 87.790 ? 171 LYS A CE  1 
ATOM 1300 N NZ  ? LYS A 1 171 ?   4.288   3.580 -19.672 1.000 87.790 ? 171 LYS A NZ  1 
ATOM 1301 N N   ? ASP A 1 172 ?   7.294   4.701 -12.123 1.000 84.550 ? 172 ASP A N   1 
ATOM 1302 C CA  ? ASP A 1 172 ?   7.527   4.103 -10.812 1.000 84.550 ? 172 ASP A CA  1 
ATOM 1303 C C   ? ASP A 1 172 ?   6.522   4.621  -9.786 1.000 84.550 ? 172 ASP A C   1 
ATOM 1304 C CB  ? ASP A 1 172 ?   8.954   4.385 -10.339 1.000 84.550 ? 172 ASP A CB  1 
ATOM 1305 O O   ? ASP A 1 172 ?   5.861   5.636 -10.014 1.000 84.550 ? 172 ASP A O   1 
ATOM 1306 C CG  ? ASP A 1 172 ?   9.442   3.391  -9.300 1.000 84.550 ? 172 ASP A CG  1 
ATOM 1307 O OD1 ? ASP A 1 172 ?   8.696   2.447  -8.962 1.000 84.550 ? 172 ASP A OD1 1 
ATOM 1308 O OD2 ? ASP A 1 172 ?  10.582   3.555  -8.813 1.000 84.550 ? 172 ASP A OD2 1 
ATOM 1309 N N   ? SER A 1 173 ?   6.168   3.805  -8.771 1.000 82.330 ? 173 SER A N   1 
ATOM 1310 C CA  ? SER A 1 173 ?   5.528   4.292  -7.553 1.000 82.330 ? 173 SER A CA  1 
ATOM 1311 C C   ? SER A 1 173 ?   6.524   4.378  -6.402 1.000 82.330 ? 173 SER A C   1 
ATOM 1312 C CB  ? SER A 1 173 ?   4.360   3.385  -7.162 1.000 82.330 ? 173 SER A CB  1 
ATOM 1313 O O   ? SER A 1 173 ?   7.383   3.507  -6.250 1.000 82.330 ? 173 SER A O   1 
ATOM 1314 O OG  ? SER A 1 173 ?   4.822   2.090  -6.820 1.000 82.330 ? 173 SER A OG  1 
ATOM 1315 N N   ? CYS A 1 174 ?   6.585   5.518  -5.804 1.000 80.030 ? 174 CYS A N   1 
ATOM 1316 C CA  ? CYS A 1 174 ?   7.504   5.674  -4.682 1.000 80.030 ? 174 CYS A CA  1 
ATOM 1317 C C   ? CYS A 1 174 ?   6.950   6.654  -3.655 1.000 80.030 ? 174 CYS A C   1 
ATOM 1318 C CB  ? CYS A 1 174 ?   8.871   6.151  -5.171 1.000 80.030 ? 174 CYS A CB  1 
ATOM 1319 O O   ? CYS A 1 174 ?   5.739   6.873  -3.589 1.000 80.030 ? 174 CYS A O   1 
ATOM 1320 S SG  ? CYS A 1 174 ?   8.829   7.760  -5.991 1.000 80.030 ? 174 CYS A SG  1 
ATOM 1321 N N   ? GLN A 1 175 ?   7.778   7.244  -2.869 1.000 75.070 ? 175 GLN A N   1 
ATOM 1322 C CA  ? GLN A 1 175 ?   7.462   8.058  -1.700 1.000 75.070 ? 175 GLN A CA  1 
ATOM 1323 C C   ? GLN A 1 175 ?   6.124   8.772  -1.872 1.000 75.070 ? 175 GLN A C   1 
ATOM 1324 C CB  ? GLN A 1 175 ?   8.572   9.078  -1.440 1.000 75.070 ? 175 GLN A CB  1 
ATOM 1325 O O   ? GLN A 1 175 ?   5.857   9.354  -2.925 1.000 75.070 ? 175 GLN A O   1 
ATOM 1326 C CG  ? GLN A 1 175 ?   9.887   8.456  -0.992 1.000 75.070 ? 175 GLN A CG  1 
ATOM 1327 C CD  ? GLN A 1 175 ?  10.670   7.847  -2.140 1.000 75.070 ? 175 GLN A CD  1 
ATOM 1328 N NE2 ? GLN A 1 175 ?  11.677   7.045  -1.811 1.000 75.070 ? 175 GLN A NE2 1 
ATOM 1329 O OE1 ? GLN A 1 175 ?  10.370   8.093  -3.313 1.000 75.070 ? 175 GLN A OE1 1 
ATOM 1330 N N   ? GLY A 1 176 ?   5.264   8.653  -0.853 1.000 71.800 ? 176 GLY A N   1 
ATOM 1331 C CA  ? GLY A 1 176 ?   3.960   9.295  -0.890 1.000 71.800 ? 176 GLY A CA  1 
ATOM 1332 C C   ? GLY A 1 176 ?   2.840   8.349  -1.281 1.000 71.800 ? 176 GLY A C   1 
ATOM 1333 O O   ? GLY A 1 176 ?   1.663   8.655  -1.079 1.000 71.800 ? 176 GLY A O   1 
ATOM 1334 N N   ? ASP A 1 177 ?   3.137   7.201  -1.725 1.000 84.170 ? 177 ASP A N   1 
ATOM 1335 C CA  ? ASP A 1 177 ?   2.165   6.160  -2.043 1.000 84.170 ? 177 ASP A CA  1 
ATOM 1336 C C   ? ASP A 1 177 ?   2.430   4.894  -1.232 1.000 84.170 ? 177 ASP A C   1 
ATOM 1337 C CB  ? ASP A 1 177 ?   2.191   5.841  -3.540 1.000 84.170 ? 177 ASP A CB  1 
ATOM 1338 O O   ? ASP A 1 177 ?   1.977   3.808  -1.600 1.000 84.170 ? 177 ASP A O   1 
ATOM 1339 C CG  ? ASP A 1 177 ?   1.580   6.940  -4.391 1.000 84.170 ? 177 ASP A CG  1 
ATOM 1340 O OD1 ? ASP A 1 177 ?   0.611   7.591  -3.944 1.000 84.170 ? 177 ASP A OD1 1 
ATOM 1341 O OD2 ? ASP A 1 177 ?   2.070   7.155  -5.521 1.000 84.170 ? 177 ASP A OD2 1 
ATOM 1342 N N   ? SER A 1 178 ?   3.426   5.081  -0.187 1.000 93.030 ? 178 SER A N   1 
ATOM 1343 C CA  ? SER A 1 178 ?   3.677   3.941   0.689 1.000 93.030 ? 178 SER A CA  1 
ATOM 1344 C C   ? SER A 1 178 ?   2.372   3.324   1.182 1.000 93.030 ? 178 SER A C   1 
ATOM 1345 C CB  ? SER A 1 178 ?   4.535   4.361   1.884 1.000 93.030 ? 178 SER A CB  1 
ATOM 1346 O O   ? SER A 1 178 ?   1.400   4.038   1.439 1.000 93.030 ? 178 SER A O   1 
ATOM 1347 O OG  ? SER A 1 178 ?   5.845   4.704   1.466 1.000 93.030 ? 178 SER A OG  1 
ATOM 1348 N N   ? GLY A 1 179 ?   2.450   1.929   1.121 1.000 95.270 ? 179 GLY A N   1 
ATOM 1349 C CA  ? GLY A 1 179 ?   1.286   1.250   1.668 1.000 95.270 ? 179 GLY A CA  1 
ATOM 1350 C C   ? GLY A 1 179 ?   0.196   1.013   0.640 1.000 95.270 ? 179 GLY A C   1 
ATOM 1351 O O   ? GLY A 1 179 ?  -0.728   0.232   0.877 1.000 95.270 ? 179 GLY A O   1 
ATOM 1352 N N   ? GLY A 1 180 ?   0.316   1.676  -0.461 1.000 94.640 ? 180 GLY A N   1 
ATOM 1353 C CA  ? GLY A 1 180 ?  -0.642   1.552  -1.548 1.000 94.640 ? 180 GLY A CA  1 
ATOM 1354 C C   ? GLY A 1 180 ?  -0.591   0.201  -2.237 1.000 94.640 ? 180 GLY A C   1 
ATOM 1355 O O   ? GLY A 1 180 ?   0.401  -0.522  -2.124 1.000 94.640 ? 180 GLY A O   1 
ATOM 1356 N N   ? PRO A 1 181 ?  -1.622  -0.142  -3.037 1.000 96.920 ? 181 PRO A N   1 
ATOM 1357 C CA  ? PRO A 1 181 ?  -1.790  -1.494  -3.577 1.000 96.920 ? 181 PRO A CA  1 
ATOM 1358 C C   ? PRO A 1 181 ?  -1.080  -1.687  -4.915 1.000 96.920 ? 181 PRO A C   1 
ATOM 1359 C CB  ? PRO A 1 181 ?  -3.307  -1.621  -3.741 1.000 96.920 ? 181 PRO A CB  1 
ATOM 1360 O O   ? PRO A 1 181 ?  -1.078  -0.783  -5.754 1.000 96.920 ? 181 PRO A O   1 
ATOM 1361 C CG  ? PRO A 1 181 ?  -3.780  -0.230  -4.017 1.000 96.920 ? 181 PRO A CG  1 
ATOM 1362 C CD  ? PRO A 1 181 ?  -2.944   0.725  -3.214 1.000 96.920 ? 181 PRO A CD  1 
ATOM 1363 N N   ? VAL A 1 182 ?  -0.381  -2.862  -5.079 1.000 97.020 ? 182 VAL A N   1 
ATOM 1364 C CA  ? VAL A 1 182 ?  -0.003  -3.464  -6.354 1.000 97.020 ? 182 VAL A CA  1 
ATOM 1365 C C   ? VAL A 1 182 ?  -0.942  -4.623  -6.678 1.000 97.020 ? 182 VAL A C   1 
ATOM 1366 C CB  ? VAL A 1 182 ?   1.463  -3.954  -6.336 1.000 97.020 ? 182 VAL A CB  1 
ATOM 1367 O O   ? VAL A 1 182 ?  -0.919  -5.656  -6.005 1.000 97.020 ? 182 VAL A O   1 
ATOM 1368 C CG1 ? VAL A 1 182 ?   1.845  -4.560  -7.686 1.000 97.020 ? 182 VAL A CG1 1 
ATOM 1369 C CG2 ? VAL A 1 182 ?   2.404  -2.807  -5.975 1.000 97.020 ? 182 VAL A CG2 1 
ATOM 1370 N N   ? VAL A 1 183 ?  -1.762  -4.405  -7.758 1.000 97.790 ? 183 VAL A N   1 
ATOM 1371 C CA  ? VAL A 1 183 ?  -2.800  -5.376  -8.090 1.000 97.790 ? 183 VAL A CA  1 
ATOM 1372 C C   ? VAL A 1 183 ?  -2.479  -6.041  -9.426 1.000 97.790 ? 183 VAL A C   1 
ATOM 1373 C CB  ? VAL A 1 183 ?  -4.197  -4.716  -8.145 1.000 97.790 ? 183 VAL A CB  1 
ATOM 1374 O O   ? VAL A 1 183 ?  -2.302  -5.360 -10.439 1.000 97.790 ? 183 VAL A O   1 
ATOM 1375 C CG1 ? VAL A 1 183 ?  -5.260  -5.736  -8.547 1.000 97.790 ? 183 VAL A CG1 1 
ATOM 1376 C CG2 ? VAL A 1 183 ?  -4.541  -4.083  -6.798 1.000 97.790 ? 183 VAL A CG2 1 
ATOM 1377 N N   ? CYS A 1 184 ?  -2.402  -7.347  -9.355 1.000 97.360 ? 184 CYS A N   1 
ATOM 1378 C CA  ? CYS A 1 184 ?  -2.153  -8.169 -10.534 1.000 97.360 ? 184 CYS A CA  1 
ATOM 1379 C C   ? CYS A 1 184 ?  -3.267  -9.191 -10.732 1.000 97.360 ? 184 CYS A C   1 
ATOM 1380 C CB  ? CYS A 1 184 ?  -0.808  -8.884 -10.415 1.000 97.360 ? 184 CYS A CB  1 
ATOM 1381 O O   ? CYS A 1 184 ?  -3.663  -9.874  -9.786 1.000 97.360 ? 184 CYS A O   1 
ATOM 1382 S SG  ? CYS A 1 184 ?   0.566  -7.787 -10.001 1.000 97.360 ? 184 CYS A SG  1 
ATOM 1383 N N   ? ASN A 1 185 ?  -3.818  -9.220 -11.982 1.000 95.340 ? 185 ASN A N   1 
ATOM 1384 C CA  ? ASN A 1 185 ?  -4.879 -10.172 -12.292 1.000 95.340 ? 185 ASN A CA  1 
ATOM 1385 C C   ? ASN A 1 185 ?  -6.011 -10.101 -11.271 1.000 95.340 ? 185 ASN A C   1 
ATOM 1386 C CB  ? ASN A 1 185 ?  -4.320 -11.594 -12.367 1.000 95.340 ? 185 ASN A CB  1 
ATOM 1387 O O   ? ASN A 1 185 ?  -6.502 -11.133 -10.809 1.000 95.340 ? 185 ASN A O   1 
ATOM 1388 C CG  ? ASN A 1 185 ?  -3.297 -11.762 -13.473 1.000 95.340 ? 185 ASN A CG  1 
ATOM 1389 N ND2 ? ASN A 1 185 ?  -2.270 -12.564 -13.214 1.000 95.340 ? 185 ASN A ND2 1 
ATOM 1390 O OD1 ? ASN A 1 185 ?  -3.427 -11.175 -14.550 1.000 95.340 ? 185 ASN A OD1 1 
ATOM 1391 N N   ? GLY A 1 186 ?  -6.281  -8.896 -10.754 1.000 95.790 ? 186 GLY A N   1 
ATOM 1392 C CA  ? GLY A 1 186 ?  -7.433  -8.653  -9.901 1.000 95.790 ? 186 GLY A CA  1 
ATOM 1393 C C   ? GLY A 1 186 ?  -7.183  -9.002  -8.446 1.000 95.790 ? 186 GLY A C   1 
ATOM 1394 O O   ? GLY A 1 186 ?  -8.123  -9.099  -7.655 1.000 95.790 ? 186 GLY A O   1 
ATOM 1395 N N   ? ARG A 1 187 ?  -5.927  -9.226  -8.079 1.000 97.650 ? 187 ARG A N   1 
ATOM 1396 C CA  ? ARG A 1 187 ?  -5.579  -9.600  -6.712 1.000 97.650 ? 187 ARG A CA  1 
ATOM 1397 C C   ? ARG A 1 187 ?  -4.456  -8.720  -6.173 1.000 97.650 ? 187 ARG A C   1 
ATOM 1398 C CB  ? ARG A 1 187 ?  -5.169 -11.073  -6.644 1.000 97.650 ? 187 ARG A CB  1 
ATOM 1399 O O   ? ARG A 1 187 ?  -3.551  -8.334  -6.916 1.000 97.650 ? 187 ARG A O   1 
ATOM 1400 C CG  ? ARG A 1 187 ?  -6.241 -12.033  -7.134 1.000 97.650 ? 187 ARG A CG  1 
ATOM 1401 C CD  ? ARG A 1 187 ?  -5.766 -13.479  -7.091 1.000 97.650 ? 187 ARG A CD  1 
ATOM 1402 N NE  ? ARG A 1 187 ?  -5.713 -13.988  -5.724 1.000 97.650 ? 187 ARG A NE  1 
ATOM 1403 N NH1 ? ARG A 1 187 ?  -7.991 -14.326  -5.543 1.000 97.650 ? 187 ARG A NH1 1 
ATOM 1404 N NH2 ? ARG A 1 187 ?  -6.610 -14.826  -3.783 1.000 97.650 ? 187 ARG A NH2 1 
ATOM 1405 C CZ  ? ARG A 1 187 ?  -6.772 -14.379  -5.019 1.000 97.650 ? 187 ARG A CZ  1 
ATOM 1406 N N   ? LEU A 1 188 ?  -4.525  -8.501  -4.834 1.000 97.730 ? 188 LEU A N   1 
ATOM 1407 C CA  ? LEU A 1 188 ?  -3.467  -7.748  -4.169 1.000 97.730 ? 188 LEU A CA  1 
ATOM 1408 C C   ? LEU A 1 188 ?  -2.167  -8.545  -4.141 1.000 97.730 ? 188 LEU A C   1 
ATOM 1409 C CB  ? LEU A 1 188 ?  -3.885  -7.380  -2.743 1.000 97.730 ? 188 LEU A CB  1 
ATOM 1410 O O   ? LEU A 1 188 ?  -2.101  -9.610  -3.523 1.000 97.730 ? 188 LEU A O   1 
ATOM 1411 C CG  ? LEU A 1 188 ?  -2.877  -6.568  -1.929 1.000 97.730 ? 188 LEU A CG  1 
ATOM 1412 C CD1 ? LEU A 1 188 ?  -2.618  -5.222  -2.598 1.000 97.730 ? 188 LEU A CD1 1 
ATOM 1413 C CD2 ? LEU A 1 188 ?  -3.376  -6.373  -0.501 1.000 97.730 ? 188 LEU A CD2 1 
ATOM 1414 N N   ? GLU A 1 189 ?  -1.111  -8.036  -4.752 1.000 96.860 ? 189 GLU A N   1 
ATOM 1415 C CA  ? GLU A 1 189 ?   0.143  -8.766  -4.915 1.000 96.860 ? 189 GLU A CA  1 
ATOM 1416 C C   ? GLU A 1 189 ?   1.280  -8.087  -4.158 1.000 96.860 ? 189 GLU A C   1 
ATOM 1417 C CB  ? GLU A 1 189 ?   0.501  -8.896  -6.398 1.000 96.860 ? 189 GLU A CB  1 
ATOM 1418 O O   ? GLU A 1 189 ?   2.235  -8.744  -3.741 1.000 96.860 ? 189 GLU A O   1 
ATOM 1419 C CG  ? GLU A 1 189 ?  -0.437  -9.803  -7.180 1.000 96.860 ? 189 GLU A CG  1 
ATOM 1420 C CD  ? GLU A 1 189 ?  -0.260 -11.277  -6.851 1.000 96.860 ? 189 GLU A CD  1 
ATOM 1421 O OE1 ? GLU A 1 189 ?  -1.033 -12.113  -7.372 1.000 96.860 ? 189 GLU A OE1 1 
ATOM 1422 O OE2 ? GLU A 1 189 ?   0.660 -11.598  -6.065 1.000 96.860 ? 189 GLU A OE2 1 
ATOM 1423 N N   ? GLY A 1 190 ?   1.211  -6.846  -3.995 1.000 96.650 ? 190 GLY A N   1 
ATOM 1424 C CA  ? GLY A 1 190 ?   2.280  -6.114  -3.336 1.000 96.650 ? 190 GLY A CA  1 
ATOM 1425 C C   ? GLY A 1 190 ?   1.789  -4.893  -2.581 1.000 96.650 ? 190 GLY A C   1 
ATOM 1426 O O   ? GLY A 1 190 ?   0.683  -4.407  -2.827 1.000 96.650 ? 190 GLY A O   1 
ATOM 1427 N N   ? ILE A 1 191 ?   2.654  -4.431  -1.652 1.000 97.580 ? 191 ILE A N   1 
ATOM 1428 C CA  ? ILE A 1 191 ?   2.473  -3.200  -0.891 1.000 97.580 ? 191 ILE A CA  1 
ATOM 1429 C C   ? ILE A 1 191 ?   3.663  -2.272  -1.120 1.000 97.580 ? 191 ILE A C   1 
ATOM 1430 C CB  ? ILE A 1 191 ?   2.300  -3.488   0.617 1.000 97.580 ? 191 ILE A CB  1 
ATOM 1431 O O   ? ILE A 1 191 ?   4.816  -2.677  -0.951 1.000 97.580 ? 191 ILE A O   1 
ATOM 1432 C CG1 ? ILE A 1 191 ?   1.083  -4.391   0.852 1.000 97.580 ? 191 ILE A CG1 1 
ATOM 1433 C CG2 ? ILE A 1 191 ?   2.173  -2.181   1.406 1.000 97.580 ? 191 ILE A CG2 1 
ATOM 1434 C CD1 ? ILE A 1 191 ?   1.034  -5.014   2.240 1.000 97.580 ? 191 ILE A CD1 1 
ATOM 1435 N N   ? VAL A 1 192 ?   3.369  -1.117  -1.616 1.000 96.150 ? 192 VAL A N   1 
ATOM 1436 C CA  ? VAL A 1 192 ?   4.448  -0.171  -1.880 1.000 96.150 ? 192 VAL A CA  1 
ATOM 1437 C C   ? VAL A 1 192 ?   5.293   0.013  -0.622 1.000 96.150 ? 192 VAL A C   1 
ATOM 1438 C CB  ? VAL A 1 192 ?   3.903   1.192  -2.361 1.000 96.150 ? 192 VAL A CB  1 
ATOM 1439 O O   ? VAL A 1 192 ?   4.775   0.392   0.432 1.000 96.150 ? 192 VAL A O   1 
ATOM 1440 C CG1 ? VAL A 1 192 ?   5.049   2.162  -2.646 1.000 96.150 ? 192 VAL A CG1 1 
ATOM 1441 C CG2 ? VAL A 1 192 ?   3.031   1.010  -3.602 1.000 96.150 ? 192 VAL A CG2 1 
ATOM 1442 N N   ? SER A 1 193 ?   6.606  -0.185  -0.719 1.000 95.000 ? 193 SER A N   1 
ATOM 1443 C CA  ? SER A 1 193 ?   7.466  -0.196   0.460 1.000 95.000 ? 193 SER A CA  1 
ATOM 1444 C C   ? SER A 1 193 ?   8.582   0.837   0.339 1.000 95.000 ? 193 SER A C   1 
ATOM 1445 C CB  ? SER A 1 193 ?   8.067  -1.586   0.672 1.000 95.000 ? 193 SER A CB  1 
ATOM 1446 O O   ? SER A 1 193 ?   8.617   1.812   1.092 1.000 95.000 ? 193 SER A O   1 
ATOM 1447 O OG  ? SER A 1 193 ?   8.683  -1.678   1.945 1.000 95.000 ? 193 SER A OG  1 
ATOM 1448 N N   ? TRP A 1 194 ?   9.462   0.644  -0.688 1.000 93.950 ? 194 TRP A N   1 
ATOM 1449 C CA  ? TRP A 1 194 ?  10.603   1.551  -0.762 1.000 93.950 ? 194 TRP A CA  1 
ATOM 1450 C C   ? TRP A 1 194 ?  11.243   1.509  -2.145 1.000 93.950 ? 194 TRP A C   1 
ATOM 1451 C CB  ? TRP A 1 194 ?  11.641   1.198   0.306 1.000 93.950 ? 194 TRP A CB  1 
ATOM 1452 O O   ? TRP A 1 194 ?  10.827   0.729  -3.006 1.000 93.950 ? 194 TRP A O   1 
ATOM 1453 C CG  ? TRP A 1 194 ?  12.255  -0.159   0.134 1.000 93.950 ? 194 TRP A CG  1 
ATOM 1454 C CD1 ? TRP A 1 194 ?  11.735  -1.357   0.541 1.000 93.950 ? 194 TRP A CD1 1 
ATOM 1455 C CD2 ? TRP A 1 194 ?  13.509  -0.457  -0.488 1.000 93.950 ? 194 TRP A CD2 1 
ATOM 1456 C CE2 ? TRP A 1 194 ?  13.685  -1.857  -0.423 1.000 93.950 ? 194 TRP A CE2 1 
ATOM 1457 C CE3 ? TRP A 1 194 ?  14.500   0.325  -1.095 1.000 93.950 ? 194 TRP A CE3 1 
ATOM 1458 N NE1 ? TRP A 1 194 ?  12.590  -2.381   0.209 1.000 93.950 ? 194 TRP A NE1 1 
ATOM 1459 C CH2 ? TRP A 1 194 ?  15.771  -1.704  -1.532 1.000 93.950 ? 194 TRP A CH2 1 
ATOM 1460 C CZ2 ? TRP A 1 194 ?  14.816  -2.492  -0.944 1.000 93.950 ? 194 TRP A CZ2 1 
ATOM 1461 C CZ3 ? TRP A 1 194 ?  15.625  -0.309  -1.613 1.000 93.950 ? 194 TRP A CZ3 1 
ATOM 1462 N N   ? GLY A 1 195 ?  12.222   2.338  -2.415 1.000 89.120 ? 195 GLY A N   1 
ATOM 1463 C CA  ? GLY A 1 195 ?  13.067   2.432  -3.595 1.000 89.120 ? 195 GLY A CA  1 
ATOM 1464 C C   ? GLY A 1 195 ?  14.064   3.574  -3.525 1.000 89.120 ? 195 GLY A C   1 
ATOM 1465 O O   ? GLY A 1 195 ?  14.030   4.378  -2.591 1.000 89.120 ? 195 GLY A O   1 
ATOM 1466 N N   ? ILE A 1 196 ?  15.086   3.553  -4.426 1.000 86.130 ? 196 ILE A N   1 
ATOM 1467 C CA  ? ILE A 1 196 ?  16.032   4.657  -4.545 1.000 86.130 ? 196 ILE A CA  1 
ATOM 1468 C C   ? ILE A 1 196 ?  15.582   5.605  -5.653 1.000 86.130 ? 196 ILE A C   1 
ATOM 1469 C CB  ? ILE A 1 196 ?  17.464   4.146  -4.824 1.000 86.130 ? 196 ILE A CB  1 
ATOM 1470 O O   ? ILE A 1 196 ?  15.567   5.233  -6.829 1.000 86.130 ? 196 ILE A O   1 
ATOM 1471 C CG1 ? ILE A 1 196 ?  17.957   3.276  -3.662 1.000 86.130 ? 196 ILE A CG1 1 
ATOM 1472 C CG2 ? ILE A 1 196 ?  18.416   5.319  -5.072 1.000 86.130 ? 196 ILE A CG2 1 
ATOM 1473 C CD1 ? ILE A 1 196 ?  19.299   2.605  -3.917 1.000 86.130 ? 196 ILE A CD1 1 
ATOM 1474 N N   ? GLY A 1 197 ?  15.051   6.743  -5.161 1.000 82.920 ? 197 GLY A N   1 
ATOM 1475 C CA  ? GLY A 1 197 ?  14.521   7.629  -6.185 1.000 82.920 ? 197 GLY A CA  1 
ATOM 1476 C C   ? GLY A 1 197 ?  13.261   7.096  -6.840 1.000 82.920 ? 197 GLY A C   1 
ATOM 1477 O O   ? GLY A 1 197 ?  12.798   6.002  -6.510 1.000 82.920 ? 197 GLY A O   1 
ATOM 1478 N N   ? CYS A 1 198 ?  12.653   7.991  -7.683 1.000 84.330 ? 198 CYS A N   1 
ATOM 1479 C CA  ? CYS A 1 198 ?  11.469   7.560  -8.417 1.000 84.330 ? 198 CYS A CA  1 
ATOM 1480 C C   ? CYS A 1 198 ?  11.722   7.579  -9.920 1.000 84.330 ? 198 CYS A C   1 
ATOM 1481 C CB  ? CYS A 1 198 ?  10.275   8.452  -8.080 1.000 84.330 ? 198 CYS A CB  1 
ATOM 1482 O O   ? CYS A 1 198 ?  12.155   8.594 -10.468 1.000 84.330 ? 198 CYS A O   1 
ATOM 1483 S SG  ? CYS A 1 198 ?   9.568   8.137  -6.448 1.000 84.330 ? 198 CYS A SG  1 
ATOM 1484 N N   ? ALA A 1 199 ?  11.441   6.296 -10.533 1.000 84.710 ? 199 ALA A N   1 
ATOM 1485 C CA  ? ALA A 1 199 ?  11.472   6.184 -11.989 1.000 84.710 ? 199 ALA A CA  1 
ATOM 1486 C C   ? ALA A 1 199 ?  12.888   6.377 -12.523 1.000 84.710 ? 199 ALA A C   1 
ATOM 1487 C CB  ? ALA A 1 199 ?  10.525   7.200 -12.621 1.000 84.710 ? 199 ALA A CB  1 
ATOM 1488 O O   ? ALA A 1 199 ?  13.076   6.862 -13.641 1.000 84.710 ? 199 ALA A O   1 
ATOM 1489 N N   ? LEU A 1 200 ?  13.952   6.165 -11.596 1.000 90.030 ? 200 LEU A N   1 
ATOM 1490 C CA  ? LEU A 1 200 ?  15.350   6.198 -12.009 1.000 90.030 ? 200 LEU A CA  1 
ATOM 1491 C C   ? LEU A 1 200 ?  15.724   4.926 -12.762 1.000 90.030 ? 200 LEU A C   1 
ATOM 1492 C CB  ? LEU A 1 200 ?  16.265   6.374 -10.794 1.000 90.030 ? 200 LEU A CB  1 
ATOM 1493 O O   ? LEU A 1 200 ?  15.329   3.827 -12.368 1.000 90.030 ? 200 LEU A O   1 
ATOM 1494 C CG  ? LEU A 1 200 ?  16.135   7.694 -10.033 1.000 90.030 ? 200 LEU A CG  1 
ATOM 1495 C CD1 ? LEU A 1 200 ?  17.096   7.720  -8.849 1.000 90.030 ? 200 LEU A CD1 1 
ATOM 1496 C CD2 ? LEU A 1 200 ?  16.393   8.875 -10.963 1.000 90.030 ? 200 LEU A CD2 1 
ATOM 1497 N N   ? PRO A 1 201 ?  16.507   5.141 -13.880 1.000 93.020 ? 201 PRO A N   1 
ATOM 1498 C CA  ? PRO A 1 201 ?  16.983   3.933 -14.559 1.000 93.020 ? 201 PRO A CA  1 
ATOM 1499 C C   ? PRO A 1 201 ?  17.802   3.026 -13.644 1.000 93.020 ? 201 PRO A C   1 
ATOM 1500 C CB  ? PRO A 1 201 ?  17.847   4.485 -15.696 1.000 93.020 ? 201 PRO A CB  1 
ATOM 1501 O O   ? PRO A 1 201 ?  18.636   3.510 -12.875 1.000 93.020 ? 201 PRO A O   1 
ATOM 1502 C CG  ? PRO A 1 201 ?  17.321   5.862 -15.941 1.000 93.020 ? 201 PRO A CG  1 
ATOM 1503 C CD  ? PRO A 1 201 ?  16.859   6.437 -14.633 1.000 93.020 ? 201 PRO A CD  1 
ATOM 1504 N N   ? GLY A 1 202 ?  17.406   1.677 -13.701 1.000 93.950 ? 202 GLY A N   1 
ATOM 1505 C CA  ? GLY A 1 202 ?  18.153   0.694 -12.933 1.000 93.950 ? 202 GLY A CA  1 
ATOM 1506 C C   ? GLY A 1 202 ?  17.651   0.542 -11.509 1.000 93.950 ? 202 GLY A C   1 
ATOM 1507 O O   ? GLY A 1 202 ?  18.155  -0.291 -10.753 1.000 93.950 ? 202 GLY A O   1 
ATOM 1508 N N   ? TYR A 1 203 ?  16.598   1.404 -11.169 1.000 93.400 ? 203 TYR A N   1 
ATOM 1509 C CA  ? TYR A 1 203 ?  16.096   1.380  -9.799 1.000 93.400 ? 203 TYR A CA  1 
ATOM 1510 C C   ? TYR A 1 203 ?  14.576   1.282  -9.777 1.000 93.400 ? 203 TYR A C   1 
ATOM 1511 C CB  ? TYR A 1 203 ?  16.550   2.629  -9.038 1.000 93.400 ? 203 TYR A CB  1 
ATOM 1512 O O   ? TYR A 1 203 ?  13.885   2.286  -9.586 1.000 93.400 ? 203 TYR A O   1 
ATOM 1513 C CG  ? TYR A 1 203 ?  18.040   2.689  -8.803 1.000 93.400 ? 203 TYR A CG  1 
ATOM 1514 C CD1 ? TYR A 1 203 ?  18.639   1.922  -7.807 1.000 93.400 ? 203 TYR A CD1 1 
ATOM 1515 C CD2 ? TYR A 1 203 ?  18.851   3.513  -9.576 1.000 93.400 ? 203 TYR A CD2 1 
ATOM 1516 C CE1 ? TYR A 1 203 ?  20.011   1.976  -7.585 1.000 93.400 ? 203 TYR A CE1 1 
ATOM 1517 C CE2 ? TYR A 1 203 ?  20.224   3.574  -9.364 1.000 93.400 ? 203 TYR A CE2 1 
ATOM 1518 O OH  ? TYR A 1 203 ?  22.153   2.860  -8.153 1.000 93.400 ? 203 TYR A OH  1 
ATOM 1519 C CZ  ? TYR A 1 203 ?  20.794   2.803  -8.368 1.000 93.400 ? 203 TYR A CZ  1 
ATOM 1520 N N   ? PRO A 1 204 ?  13.994   0.097  -9.955 1.000 94.670 ? 204 PRO A N   1 
ATOM 1521 C CA  ? PRO A 1 204 ?  12.544  -0.079  -9.843 1.000 94.670 ? 204 PRO A CA  1 
ATOM 1522 C C   ? PRO A 1 204 ?  12.041   0.070  -8.409 1.000 94.670 ? 204 PRO A C   1 
ATOM 1523 C CB  ? PRO A 1 204 ?  12.322  -1.505 -10.354 1.000 94.670 ? 204 PRO A CB  1 
ATOM 1524 O O   ? PRO A 1 204 ?  12.843   0.134  -7.473 1.000 94.670 ? 204 PRO A O   1 
ATOM 1525 C CG  ? PRO A 1 204 ?  13.555  -2.250  -9.956 1.000 94.670 ? 204 PRO A CG  1 
ATOM 1526 C CD  ? PRO A 1 204 ?  14.736  -1.335 -10.110 1.000 94.670 ? 204 PRO A CD  1 
ATOM 1527 N N   ? GLY A 1 205 ?  10.679   0.138  -8.268 1.000 94.840 ? 205 GLY A N   1 
ATOM 1528 C CA  ? GLY A 1 205 ?  10.096   0.126  -6.936 1.000 94.840 ? 205 GLY A CA  1 
ATOM 1529 C C   ? GLY A 1 205 ?  10.181  -1.229  -6.259 1.000 94.840 ? 205 GLY A C   1 
ATOM 1530 O O   ? GLY A 1 205 ?  10.093  -2.265  -6.921 1.000 94.840 ? 205 GLY A O   1 
ATOM 1531 N N   ? VAL A 1 206 ?  10.321  -1.187  -4.918 1.000 96.180 ? 206 VAL A N   1 
ATOM 1532 C CA  ? VAL A 1 206 ?  10.352  -2.401  -4.108 1.000 96.180 ? 206 VAL A CA  1 
ATOM 1533 C C   ? VAL A 1 206 ?   9.087  -2.488  -3.257 1.000 96.180 ? 206 VAL A C   1 
ATOM 1534 C CB  ? VAL A 1 206 ?  11.606  -2.450  -3.206 1.000 96.180 ? 206 VAL A CB  1 
ATOM 1535 O O   ? VAL A 1 206 ?   8.708  -1.518  -2.597 1.000 96.180 ? 206 VAL A O   1 
ATOM 1536 C CG1 ? VAL A 1 206 ?  11.611  -3.720  -2.358 1.000 96.180 ? 206 VAL A CG1 1 
ATOM 1537 C CG2 ? VAL A 1 206 ?  12.875  -2.363  -4.052 1.000 96.180 ? 206 VAL A CG2 1 
ATOM 1538 N N   ? TYR A 1 207 ?   8.496  -3.638  -3.262 1.000 96.920 ? 207 TYR A N   1 
ATOM 1539 C CA  ? TYR A 1 207 ?   7.209  -3.858  -2.612 1.000 96.920 ? 207 TYR A CA  1 
ATOM 1540 C C   ? TYR A 1 207 ?   7.272  -5.050  -1.665 1.000 96.920 ? 207 TYR A C   1 
ATOM 1541 C CB  ? TYR A 1 207 ?   6.110  -4.078  -3.656 1.000 96.920 ? 207 TYR A CB  1 
ATOM 1542 O O   ? TYR A 1 207 ?   8.080  -5.962  -1.859 1.000 96.920 ? 207 TYR A O   1 
ATOM 1543 C CG  ? TYR A 1 207 ?   6.033  -2.988  -4.696 1.000 96.920 ? 207 TYR A CG  1 
ATOM 1544 C CD1 ? TYR A 1 207 ?   5.029  -2.023  -4.651 1.000 96.920 ? 207 TYR A CD1 1 
ATOM 1545 C CD2 ? TYR A 1 207 ?   6.964  -2.920  -5.728 1.000 96.920 ? 207 TYR A CD2 1 
ATOM 1546 C CE1 ? TYR A 1 207 ?   4.954  -1.017  -5.609 1.000 96.920 ? 207 TYR A CE1 1 
ATOM 1547 C CE2 ? TYR A 1 207 ?   6.899  -1.919  -6.691 1.000 96.920 ? 207 TYR A CE2 1 
ATOM 1548 O OH  ? TYR A 1 207 ?   5.822   0.020  -7.574 1.000 96.920 ? 207 TYR A OH  1 
ATOM 1549 C CZ  ? TYR A 1 207 ?   5.892  -0.973  -6.623 1.000 96.920 ? 207 TYR A CZ  1 
ATOM 1550 N N   ? THR A 1 208 ?   6.448  -4.893  -0.555 1.000 97.400 ? 208 THR A N   1 
ATOM 1551 C CA  ? THR A 1 208 ?   6.231  -6.091   0.249 1.000 97.400 ? 208 THR A CA  1 
ATOM 1552 C C   ? THR A 1 208 ?   5.447  -7.136  -0.540 1.000 97.400 ? 208 THR A C   1 
ATOM 1553 C CB  ? THR A 1 208 ?   5.483  -5.760   1.553 1.000 97.400 ? 208 THR A CB  1 
ATOM 1554 O O   ? THR A 1 208 ?   4.420  -6.823  -1.145 1.000 97.400 ? 208 THR A O   1 
ATOM 1555 C CG2 ? THR A 1 208 ?   5.240  -7.017   2.382 1.000 97.400 ? 208 THR A CG2 1 
ATOM 1556 O OG1 ? THR A 1 208 ?   6.262  -4.837   2.324 1.000 97.400 ? 208 THR A OG1 1 
ATOM 1557 N N   ? LYS A 1 209 ?   6.020  -8.387  -0.609 1.000 96.490 ? 209 LYS A N   1 
ATOM 1558 C CA  ? LYS A 1 209 ?   5.431  -9.511  -1.331 1.000 96.490 ? 209 LYS A CA  1 
ATOM 1559 C C   ? LYS A 1 209 ?   4.291 -10.139  -0.535 1.000 96.490 ? 209 LYS A C   1 
ATOM 1560 C CB  ? LYS A 1 209 ?   6.494 -10.565  -1.644 1.000 96.490 ? 209 LYS A CB  1 
ATOM 1561 O O   ? LYS A 1 209 ?   4.528 -10.929   0.381 1.000 96.490 ? 209 LYS A O   1 
ATOM 1562 C CG  ? LYS A 1 209 ?   6.070 -11.579  -2.696 1.000 96.490 ? 209 LYS A CG  1 
ATOM 1563 C CD  ? LYS A 1 209 ?   7.209 -12.526  -3.051 1.000 96.490 ? 209 LYS A CD  1 
ATOM 1564 C CE  ? LYS A 1 209 ?   7.621 -12.384  -4.510 1.000 96.490 ? 209 LYS A CE  1 
ATOM 1565 N NZ  ? LYS A 1 209 ?   8.770 -13.276  -4.850 1.000 96.490 ? 209 LYS A NZ  1 
ATOM 1566 N N   ? VAL A 1 210 ?   2.971  -9.800  -0.852 1.000 97.010 ? 210 VAL A N   1 
ATOM 1567 C CA  ? VAL A 1 210 ?   1.785 -10.156  -0.080 1.000 97.010 ? 210 VAL A CA  1 
ATOM 1568 C C   ? VAL A 1 210 ?   1.645 -11.675  -0.017 1.000 97.010 ? 210 VAL A C   1 
ATOM 1569 C CB  ? VAL A 1 210 ?   0.507  -9.528  -0.681 1.000 97.010 ? 210 VAL A CB  1 
ATOM 1570 O O   ? VAL A 1 210 ?   1.244 -12.226   1.011 1.000 97.010 ? 210 VAL A O   1 
ATOM 1571 C CG1 ? VAL A 1 210 ?  -0.743 -10.131  -0.042 1.000 97.010 ? 210 VAL A CG1 1 
ATOM 1572 C CG2 ? VAL A 1 210 ?   0.524  -8.011  -0.502 1.000 97.010 ? 210 VAL A CG2 1 
ATOM 1573 N N   ? CYS A 1 211 ?   1.969 -12.412  -1.084 1.000 96.130 ? 211 CYS A N   1 
ATOM 1574 C CA  ? CYS A 1 211 ?   1.796 -13.860  -1.132 1.000 96.130 ? 211 CYS A CA  1 
ATOM 1575 C C   ? CYS A 1 211 ?   2.610 -14.543  -0.040 1.000 96.130 ? 211 CYS A C   1 
ATOM 1576 C CB  ? CYS A 1 211 ?   2.204 -14.403  -2.501 1.000 96.130 ? 211 CYS A CB  1 
ATOM 1577 O O   ? CYS A 1 211 ?   2.298 -15.665   0.363 1.000 96.130 ? 211 CYS A O   1 
ATOM 1578 S SG  ? CYS A 1 211 ?   3.958 -14.188  -2.876 1.000 96.130 ? 211 CYS A SG  1 
ATOM 1579 N N   ? LYS A 1 212 ?   3.652 -13.856   0.530 1.000 96.670 ? 212 LYS A N   1 
ATOM 1580 C CA  ? LYS A 1 212 ?   4.494 -14.426   1.578 1.000 96.670 ? 212 LYS A CA  1 
ATOM 1581 C C   ? LYS A 1 212 ?   3.850 -14.260   2.952 1.000 96.670 ? 212 LYS A C   1 
ATOM 1582 C CB  ? LYS A 1 212 ?   5.878 -13.776   1.567 1.000 96.670 ? 212 LYS A CB  1 
ATOM 1583 O O   ? LYS A 1 212 ?   4.351 -14.790   3.946 1.000 96.670 ? 212 LYS A O   1 
ATOM 1584 C CG  ? LYS A 1 212 ?   6.717 -14.128   0.347 1.000 96.670 ? 212 LYS A CG  1 
ATOM 1585 C CD  ? LYS A 1 212 ?   7.067 -15.611   0.319 1.000 96.670 ? 212 LYS A CD  1 
ATOM 1586 C CE  ? LYS A 1 212 ?   8.015 -15.941  -0.827 1.000 96.670 ? 212 LYS A CE  1 
ATOM 1587 N NZ  ? LYS A 1 212 ?   8.343 -17.397  -0.872 1.000 96.670 ? 212 LYS A NZ  1 
ATOM 1588 N N   ? TYR A 1 213 ?   2.652 -13.519   3.020 1.000 97.320 ? 213 TYR A N   1 
ATOM 1589 C CA  ? TYR A 1 213 ?   2.103 -13.171   4.326 1.000 97.320 ? 213 TYR A CA  1 
ATOM 1590 C C   ? TYR A 1 213 ?   0.639 -13.584   4.430 1.000 97.320 ? 213 TYR A C   1 
ATOM 1591 C CB  ? TYR A 1 213 ?   2.240 -11.667   4.583 1.000 97.320 ? 213 TYR A CB  1 
ATOM 1592 O O   ? TYR A 1 213 ?  -0.085 -13.109   5.307 1.000 97.320 ? 213 TYR A O   1 
ATOM 1593 C CG  ? TYR A 1 213 ?   3.671 -11.191   4.653 1.000 97.320 ? 213 TYR A CG  1 
ATOM 1594 C CD1 ? TYR A 1 213 ?   4.382 -11.236   5.849 1.000 97.320 ? 213 TYR A CD1 1 
ATOM 1595 C CD2 ? TYR A 1 213 ?   4.313 -10.696   3.523 1.000 97.320 ? 213 TYR A CD2 1 
ATOM 1596 C CE1 ? TYR A 1 213 ?   5.700 -10.796   5.919 1.000 97.320 ? 213 TYR A CE1 1 
ATOM 1597 C CE2 ? TYR A 1 213 ?   5.631 -10.254   3.581 1.000 97.320 ? 213 TYR A CE2 1 
ATOM 1598 O OH  ? TYR A 1 213 ?   7.620  -9.872   4.845 1.000 97.320 ? 213 TYR A OH  1 
ATOM 1599 C CZ  ? TYR A 1 213 ?   6.315 -10.308   4.781 1.000 97.320 ? 213 TYR A CZ  1 
ATOM 1600 N N   ? ILE A 1 214 ?   0.179 -14.441   3.598 1.000 96.050 ? 214 ILE A N   1 
ATOM 1601 C CA  ? ILE A 1 214 ?  -1.231 -14.814   3.561 1.000 96.050 ? 214 ILE A CA  1 
ATOM 1602 C C   ? ILE A 1 214 ?  -1.618 -15.499   4.870 1.000 96.050 ? 214 ILE A C   1 
ATOM 1603 C CB  ? ILE A 1 214 ?  -1.541 -15.737   2.362 1.000 96.050 ? 214 ILE A CB  1 
ATOM 1604 O O   ? ILE A 1 214 ?  -2.651 -15.180   5.463 1.000 96.050 ? 214 ILE A O   1 
ATOM 1605 C CG1 ? ILE A 1 214 ?  -1.372 -14.974   1.043 1.000 96.050 ? 214 ILE A CG1 1 
ATOM 1606 C CG2 ? ILE A 1 214 ?  -2.952 -16.321   2.480 1.000 96.050 ? 214 ILE A CG2 1 
ATOM 1607 C CD1 ? ILE A 1 214 ?  -2.343 -13.814   0.871 1.000 96.050 ? 214 ILE A CD1 1 
ATOM 1608 N N   ? ASP A 1 215 ?  -0.756 -16.402   5.297 1.000 96.260 ? 215 ASP A N   1 
ATOM 1609 C CA  ? ASP A 1 215 ?  -1.046 -17.115   6.537 1.000 96.260 ? 215 ASP A CA  1 
ATOM 1610 C C   ? ASP A 1 215 ?  -1.118 -16.152   7.720 1.000 96.260 ? 215 ASP A C   1 
ATOM 1611 C CB  ? ASP A 1 215 ?   0.010 -18.191   6.798 1.000 96.260 ? 215 ASP A CB  1 
ATOM 1612 O O   ? ASP A 1 215 ?  -2.040 -16.228   8.535 1.000 96.260 ? 215 ASP A O   1 
ATOM 1613 C CG  ? ASP A 1 215 ?  -0.115 -19.382   5.865 1.000 96.260 ? 215 ASP A CG  1 
ATOM 1614 O OD1 ? ASP A 1 215 ?  -1.185 -19.562   5.245 1.000 96.260 ? 215 ASP A OD1 1 
ATOM 1615 O OD2 ? ASP A 1 215 ?   0.865 -20.150   5.751 1.000 96.260 ? 215 ASP A OD2 1 
ATOM 1616 N N   ? TRP A 1 216 ?  -0.175 -15.295   7.769 1.000 97.710 ? 216 TRP A N   1 
ATOM 1617 C CA  ? TRP A 1 216 ?  -0.144 -14.310   8.845 1.000 97.710 ? 216 TRP A CA  1 
ATOM 1618 C C   ? TRP A 1 216 ?  -1.392 -13.434   8.817 1.000 97.710 ? 216 TRP A C   1 
ATOM 1619 C CB  ? TRP A 1 216 ?   1.110 -13.438   8.741 1.000 97.710 ? 216 TRP A CB  1 
ATOM 1620 O O   ? TRP A 1 216 ?  -2.014 -13.196   9.855 1.000 97.710 ? 216 TRP A O   1 
ATOM 1621 C CG  ? TRP A 1 216 ?   1.135 -12.289   9.704 1.000 97.710 ? 216 TRP A CG  1 
ATOM 1622 C CD1 ? TRP A 1 216 ?   1.432 -12.339  11.038 1.000 97.710 ? 216 TRP A CD1 1 
ATOM 1623 C CD2 ? TRP A 1 216 ?   0.847 -10.920   9.407 1.000 97.710 ? 216 TRP A CD2 1 
ATOM 1624 C CE2 ? TRP A 1 216 ?   0.989 -10.193  10.610 1.000 97.710 ? 216 TRP A CE2 1 
ATOM 1625 C CE3 ? TRP A 1 216 ?   0.484 -10.235   8.240 1.000 97.710 ? 216 TRP A CE3 1 
ATOM 1626 N NE1 ? TRP A 1 216 ?   1.346 -11.081  11.589 1.000 97.710 ? 216 TRP A NE1 1 
ATOM 1627 C CH2 ? TRP A 1 216 ?   0.425  -8.168   9.522 1.000 97.710 ? 216 TRP A CH2 1 
ATOM 1628 C CZ2 ? TRP A 1 216 ?   0.780  -8.813  10.678 1.000 97.710 ? 216 TRP A CZ2 1 
ATOM 1629 C CZ3 ? TRP A 1 216 ?   0.276  -8.863   8.310 1.000 97.710 ? 216 TRP A CZ3 1 
ATOM 1630 N N   ? VAL A 1 217 ?  -1.769 -12.968   7.647 1.000 97.570 ? 217 VAL A N   1 
ATOM 1631 C CA  ? VAL A 1 217 ?  -2.930 -12.098   7.488 1.000 97.570 ? 217 VAL A CA  1 
ATOM 1632 C C   ? VAL A 1 217 ?  -4.191 -12.832   7.937 1.000 97.570 ? 217 VAL A C   1 
ATOM 1633 C CB  ? VAL A 1 217 ?  -3.084 -11.620   6.027 1.000 97.570 ? 217 VAL A CB  1 
ATOM 1634 O O   ? VAL A 1 217 ?  -4.968 -12.309   8.741 1.000 97.570 ? 217 VAL A O   1 
ATOM 1635 C CG1 ? VAL A 1 217 ?  -4.427 -10.921   5.826 1.000 97.570 ? 217 VAL A CG1 1 
ATOM 1636 C CG2 ? VAL A 1 217 ?  -1.932 -10.690   5.646 1.000 97.570 ? 217 VAL A CG2 1 
ATOM 1637 N N   ? HIS A 1 218 ?  -4.398 -14.018   7.531 1.000 97.000 ? 218 HIS A N   1 
ATOM 1638 C CA  ? HIS A 1 218 ?  -5.585 -14.796   7.863 1.000 97.000 ? 218 HIS A CA  1 
ATOM 1639 C C   ? HIS A 1 218 ?  -5.658 -15.080   9.359 1.000 97.000 ? 218 HIS A C   1 
ATOM 1640 C CB  ? HIS A 1 218 ?  -5.601 -16.110   7.078 1.000 97.000 ? 218 HIS A CB  1 
ATOM 1641 O O   ? HIS A 1 218 ?  -6.720 -14.941   9.971 1.000 97.000 ? 218 HIS A O   1 
ATOM 1642 C CG  ? HIS A 1 218 ?  -5.971 -15.944   5.638 1.000 97.000 ? 218 HIS A CG  1 
ATOM 1643 C CD2 ? HIS A 1 218 ?  -5.336 -16.332   4.507 1.000 97.000 ? 218 HIS A CD2 1 
ATOM 1644 N ND1 ? HIS A 1 218 ?  -7.124 -15.306   5.235 1.000 97.000 ? 218 HIS A ND1 1 
ATOM 1645 C CE1 ? HIS A 1 218 ?  -7.183 -15.309   3.914 1.000 97.000 ? 218 HIS A CE1 1 
ATOM 1646 N NE2 ? HIS A 1 218 ?  -6.110 -15.926   3.448 1.000 97.000 ? 218 HIS A NE2 1 
ATOM 1647 N N   ? ASN A 1 219 ?  -4.538 -15.515   9.892 1.000 97.760 ? 219 ASN A N   1 
ATOM 1648 C CA  ? ASN A 1 219 ?  -4.477 -15.829  11.316 1.000 97.760 ? 219 ASN A CA  1 
ATOM 1649 C C   ? ASN A 1 219 ?  -4.739 -14.594  12.173 1.000 97.760 ? 219 ASN A C   1 
ATOM 1650 C CB  ? ASN A 1 219 ?  -3.123 -16.445  11.672 1.000 97.760 ? 219 ASN A CB  1 
ATOM 1651 O O   ? ASN A 1 219 ?  -5.436 -14.673  13.186 1.000 97.760 ? 219 ASN A O   1 
ATOM 1652 C CG  ? ASN A 1 219 ?  -2.961 -17.852  11.132 1.000 97.760 ? 219 ASN A CG  1 
ATOM 1653 N ND2 ? ASN A 1 219 ?  -1.717 -18.289  10.976 1.000 97.760 ? 219 ASN A ND2 1 
ATOM 1654 O OD1 ? ASN A 1 219 ?  -3.947 -18.542  10.857 1.000 97.760 ? 219 ASN A OD1 1 
ATOM 1655 N N   ? THR A 1 220 ?  -4.160 -13.514  11.781 1.000 97.870 ? 220 THR A N   1 
ATOM 1656 C CA  ? THR A 1 220 ?  -4.314 -12.276  12.538 1.000 97.870 ? 220 THR A CA  1 
ATOM 1657 C C   ? THR A 1 220 ?  -5.757 -11.783  12.480 1.000 97.870 ? 220 THR A C   1 
ATOM 1658 C CB  ? THR A 1 220 ?  -3.372 -11.178  12.010 1.000 97.870 ? 220 THR A CB  1 
ATOM 1659 O O   ? THR A 1 220 ?  -6.325 -11.391  13.502 1.000 97.870 ? 220 THR A O   1 
ATOM 1660 C CG2 ? THR A 1 220 ?  -3.513  -9.895  12.822 1.000 97.870 ? 220 THR A CG2 1 
ATOM 1661 O OG1 ? THR A 1 220 ?  -2.017 -11.637  12.095 1.000 97.870 ? 220 THR A OG1 1 
ATOM 1662 N N   ? VAL A 1 221 ?  -6.343 -11.797  11.268 1.000 97.430 ? 221 VAL A N   1 
ATOM 1663 C CA  ? VAL A 1 221 ?  -7.727 -11.372  11.084 1.000 97.430 ? 221 VAL A CA  1 
ATOM 1664 C C   ? VAL A 1 221 ?  -8.657 -12.271  11.896 1.000 97.430 ? 221 VAL A C   1 
ATOM 1665 C CB  ? VAL A 1 221 ?  -8.133 -11.393   9.593 1.000 97.430 ? 221 VAL A CB  1 
ATOM 1666 O O   ? VAL A 1 221 ?  -9.553 -11.783  12.588 1.000 97.430 ? 221 VAL A O   1 
ATOM 1667 C CG1 ? VAL A 1 221 ?  -9.649 -11.282   9.445 1.000 97.430 ? 221 VAL A CG1 1 
ATOM 1668 C CG2 ? VAL A 1 221 ?  -7.435 -10.265   8.835 1.000 97.430 ? 221 VAL A CG2 1 
ATOM 1669 N N   ? ALA A 1 222 ?  -8.508 -13.544  11.893 1.000 97.070 ? 222 ALA A N   1 
ATOM 1670 C CA  ? ALA A 1 222 ?  -9.331 -14.524  12.599 1.000 97.070 ? 222 ALA A CA  1 
ATOM 1671 C C   ? ALA A 1 222 ?  -9.217 -14.348  14.111 1.000 97.070 ? 222 ALA A C   1 
ATOM 1672 C CB  ? ALA A 1 222 ?  -8.930 -15.942  12.199 1.000 97.070 ? 222 ALA A CB  1 
ATOM 1673 O O   ? ALA A 1 222 ? -10.203 -14.500  14.836 1.000 97.070 ? 222 ALA A O   1 
ATOM 1674 N N   ? ALA A 1 223 ?  -8.092 -14.005  14.578 1.000 96.820 ? 223 ALA A N   1 
ATOM 1675 C CA  ? ALA A 1 223 ?  -7.827 -13.870  16.008 1.000 96.820 ? 223 ALA A CA  1 
ATOM 1676 C C   ? ALA A 1 223 ?  -8.409 -12.569  16.553 1.000 96.820 ? 223 ALA A C   1 
ATOM 1677 C CB  ? ALA A 1 223 ?  -6.326 -13.934  16.280 1.000 96.820 ? 223 ALA A CB  1 
ATOM 1678 O O   ? ALA A 1 223 ?  -8.497 -12.383  17.769 1.000 96.820 ? 223 ALA A O   1 
ATOM 1679 N N   ? ASN A 1 224 ?  -8.840 -11.632  15.697 1.000 94.370 ? 224 ASN A N   1 
ATOM 1680 C CA  ? ASN A 1 224 ?  -9.281 -10.311  16.131 1.000 94.370 ? 224 ASN A CA  1 
ATOM 1681 C C   ? ASN A 1 224 ? -10.655  -9.965  15.564 1.000 94.370 ? 224 ASN A C   1 
ATOM 1682 C CB  ? ASN A 1 224 ?  -8.258  -9.246  15.733 1.000 94.370 ? 224 ASN A CB  1 
ATOM 1683 O O   ? ASN A 1 224 ? -11.387  -9.163  16.146 1.000 94.370 ? 224 ASN A O   1 
ATOM 1684 C CG  ? ASN A 1 224 ?  -6.974  -9.340  16.534 1.000 94.370 ? 224 ASN A CG  1 
ATOM 1685 N ND2 ? ASN A 1 224 ?  -5.968  -9.995  15.966 1.000 94.370 ? 224 ASN A ND2 1 
ATOM 1686 O OD1 ? ASN A 1 224 ?  -6.888  -8.830  17.653 1.000 94.370 ? 224 ASN A OD1 1 
# 
loop_
_struct_sheet_range.sheet_id 
_struct_sheet_range.id 
_struct_sheet_range.beg_label_comp_id 
_struct_sheet_range.beg_label_asym_id 
_struct_sheet_range.beg_label_seq_id 
_struct_sheet_range.pdbx_beg_PDB_ins_code 
_struct_sheet_range.end_label_comp_id 
_struct_sheet_range.end_label_asym_id 
_struct_sheet_range.end_label_seq_id 
_struct_sheet_range.pdbx_end_PDB_ins_code 
_struct_sheet_range.beg_auth_comp_id 
_struct_sheet_range.beg_auth_asym_id 
_struct_sheet_range.beg_auth_seq_id 
_struct_sheet_range.end_auth_comp_id 
_struct_sheet_range.end_auth_asym_id 
_struct_sheet_range.end_auth_seq_id 
A A ILE A   2 ? VAL A   3 ? ILE A 2   VAL A 3   
A B ASP A 172 ? SER A 173 ? ASP A 172 SER A 173 
B C TYR A   6 ? THR A   7 ? TYR A 6   THR A 7   
B D LEU A 106 ? LEU A 106 ? LEU A 106 LEU A 106 
B E ASN A 116 ? GLY A 121 ? ASN A 116 GLY A 121 
B F GLN A 137 ? ILE A 143 ? GLN A 137 ILE A 143 
B G MET A 161 ? VAL A 164 ? MET A 161 VAL A 164 
B H PRO A 181 ? CYS A 184 ? PRO A 181 CYS A 184 
B I ARG A 187 ? TRP A 194 ? ARG A 187 TRP A 194 
B J GLY A 205 ? LYS A 209 ? GLY A 205 LYS A 209 
C K GLN A  16 ? ASN A  20 ? GLN A 16  ASN A 20  
C L HIS A  24 ? LEU A  30 ? HIS A 24  LEU A 30  
C M TRP A  35 ? SER A  38 ? TRP A 35  SER A 38  
C N ASP A  48 ? LEU A  51 ? ASP A 48  LEU A 51  
C O GLN A  64 ? LYS A  66 ? GLN A 64  LYS A 66  
C P PRO A  68 ? VAL A  73 ? PRO A 68  VAL A 73  
C Q MET A  87 ? LEU A  91 ? MET A 87  LEU A 91  
D R ASN A  55 ? ASN A  55 ? ASN A 55  ASN A 55  
D S LEU A 135 ? LEU A 135 ? LEU A 135 LEU A 135 
E T ASP A  78 ? ASP A  78 ? ASP A 78  ASP A 78  
E U ASP A  83 ? ASP A  83 ? ASP A 83  ASP A 83  
F V LEU A 200 ? LEU A 200 ? LEU A 200 LEU A 200 
F W TYR A 203 ? TYR A 203 ? TYR A 203 TYR A 203 
# 
loop_
_struct_conf.id 
_struct_conf.conf_type_id 
_struct_conf.beg_label_comp_id 
_struct_conf.beg_label_asym_id 
_struct_conf.beg_label_seq_id 
_struct_conf.pdbx_beg_PDB_ins_code 
_struct_conf.end_label_comp_id 
_struct_conf.end_label_asym_id 
_struct_conf.end_label_seq_id 
_struct_conf.pdbx_end_PDB_ins_code 
_struct_conf.beg_auth_comp_id 
_struct_conf.beg_auth_asym_id 
_struct_conf.beg_auth_seq_id 
_struct_conf.end_auth_comp_id 
_struct_conf.end_auth_asym_id 
_struct_conf.end_auth_seq_id 
STRN1         STRN         ILE A   2 ? VAL A   3 ? ILE A 2   VAL A 3   
TURN_TY1_P1   TURN_TY1_P   GLY A   4 ? GLY A   4 ? GLY A 4   GLY A 4   
STRN2         STRN         TYR A   6 ? THR A   7 ? TYR A 6   THR A 7   
HELX_LH_PP_P1 HELX_LH_PP_P CYS A   8 ? GLN A   9 ? CYS A 8   GLN A 9   
TURN_TY1_P2   TURN_TY1_P   ARG A  10 ? ASN A  11 ? ARG A 10  ASN A 11  
BEND1         BEND         ALA A  12 ? ALA A  12 ? ALA A 12  ALA A 12  
TURN_TY1_P3   TURN_TY1_P   PRO A  14 ? TYR A  15 ? PRO A 14  TYR A 15  
STRN3         STRN         GLN A  16 ? ASN A  20 ? GLN A 16  ASN A 20  
BEND2         BEND         SER A  21 ? TYR A  23 ? SER A 21  TYR A 23  
STRN4         STRN         HIS A  24 ? LEU A  30 ? HIS A 24  LEU A 30  
BEND3         BEND         ASN A  32 ? GLN A  34 ? ASN A 32  GLN A 34  
STRN5         STRN         TRP A  35 ? SER A  38 ? TRP A 35  SER A 38  
HELX_RH_3T_P1 HELX_RH_3T_P ALA A  40 ? CYS A  42 ? ALA A 40  CYS A 42  
BEND4         BEND         SER A  45 ? ARG A  46 ? SER A 45  ARG A 46  
STRN6         STRN         ASP A  48 ? LEU A  51 ? ASP A 48  LEU A 51  
BEND5         BEND         GLY A  52 ? GLY A  52 ? GLY A 52  GLY A 52  
BEND6         BEND         HIS A  54 ? HIS A  54 ? HIS A 54  HIS A 54  
STRN7         STRN         ASN A  55 ? ASN A  55 ? ASN A 55  ASN A 55  
TURN_TY1_P4   TURN_TY1_P   ILE A  56 ? GLU A  57 ? ILE A 56  GLU A 57  
BEND7         BEND         GLU A  58 ? GLU A  58 ? GLU A 58  GLU A 58  
BEND8         BEND         GLU A  61 ? GLU A  61 ? GLU A 61  GLU A 61  
STRN8         STRN         GLN A  64 ? LYS A  66 ? GLN A 64  LYS A 66  
STRN9         STRN         PRO A  68 ? VAL A  73 ? PRO A 68  VAL A 73  
TURN_TY1_P5   TURN_TY1_P   PRO A  75 ? ASP A  76 ? PRO A 75  ASP A 76  
STRN10        STRN         ASP A  78 ? ASP A  78 ? ASP A 78  ASP A 78  
TURN_TY1_P6   TURN_TY1_P   SER A  79 ? LEU A  82 ? SER A 79  LEU A 82  
STRN11        STRN         ASP A  83 ? ASP A  83 ? ASP A 83  ASP A 83  
TURN_TY1_P7   TURN_TY1_P   ASN A  84 ? ASN A  84 ? ASN A 84  ASN A 84  
STRN12        STRN         MET A  87 ? LEU A  91 ? MET A 87  LEU A 91  
BEND9         BEND         GLU A  92 ? SER A  93 ? GLU A 92  SER A 93  
HELX_LH_PP_P2 HELX_LH_PP_P PRO A  94 ? ILE A  97 ? PRO A 94  ILE A 97  
BEND10        BEND         ASP A  98 ? SER A 100 ? ASP A 98  SER A 100 
HELX_LH_PP_P3 HELX_LH_PP_P PRO A 105 ? PRO A 105 ? PRO A 105 PRO A 105 
STRN13        STRN         LEU A 106 ? LEU A 106 ? LEU A 106 LEU A 106 
HELX_LH_PP_P4 HELX_LH_PP_P SER A 107 ? SER A 107 ? SER A 107 SER A 107 
BEND11        BEND         ILE A 108 ? GLY A 109 ? ILE A 108 GLY A 109 
HELX_LH_PP_P5 HELX_LH_PP_P CYS A 110 ? ALA A 112 ? CYS A 110 ALA A 112 
TURN_TY1_P8   TURN_TY1_P   VAL A 113 ? GLY A 114 ? VAL A 113 GLY A 114 
STRN14        STRN         ASN A 116 ? GLY A 121 ? ASN A 116 GLY A 121 
BEND12        BEND         TRP A 122 ? GLY A 123 ? TRP A 122 GLY A 123 
BEND13        BEND         SER A 127 ? GLY A 129 ? SER A 127 GLY A 129 
BEND14        BEND         ASP A 134 ? ASP A 134 ? ASP A 134 ASP A 134 
STRN15        STRN         LEU A 135 ? LEU A 135 ? LEU A 135 LEU A 135 
STRN16        STRN         GLN A 137 ? PRO A 142 ? GLN A 137 PRO A 142 
STRN17        STRN         ILE A 143 ? ILE A 143 ? ILE A 143 ILE A 143 
HELX_LH_PP_P6 HELX_LH_PP_P LEU A 144 ? SER A 145 ? LEU A 144 SER A 145 
HELX_RH_AL_P1 HELX_RH_AL_P ASP A 146 ? ALA A 152 ? ASP A 146 ALA A 152 
BEND15        BEND         TYR A 153 ? TYR A 153 ? TYR A 153 TYR A 153 
TURN_TY1_P9   TURN_TY1_P   PRO A 154 ? GLN A 156 ? PRO A 154 GLN A 156 
TURN_TY1_P10  TURN_TY1_P   PRO A 159 ? ASN A 160 ? PRO A 159 ASN A 160 
STRN18        STRN         MET A 161 ? VAL A 164 ? MET A 161 VAL A 164 
BEND16        BEND         GLY A 165 ? GLY A 165 ? GLY A 165 GLY A 165 
TURN_TY1_P11  TURN_TY1_P   LEU A 167 ? GLU A 168 ? LEU A 167 GLU A 168 
BEND17        BEND         GLY A 170 ? GLY A 170 ? GLY A 170 GLY A 170 
STRN19        STRN         ASP A 172 ? SER A 173 ? ASP A 172 SER A 173 
TURN_TY1_P12  TURN_TY1_P   GLN A 175 ? GLY A 176 ? GLN A 175 GLY A 176 
TURN_TY1_P13  TURN_TY1_P   SER A 178 ? GLY A 179 ? SER A 178 GLY A 179 
STRN20        STRN         PRO A 181 ? CYS A 184 ? PRO A 181 CYS A 184 
TURN_TY1_P14  TURN_TY1_P   ASN A 185 ? GLY A 186 ? ASN A 185 GLY A 186 
STRN21        STRN         ARG A 187 ? TRP A 194 ? ARG A 187 TRP A 194 
BEND18        BEND         ILE A 196 ? ALA A 199 ? ILE A 196 ALA A 199 
STRN22        STRN         LEU A 200 ? LEU A 200 ? LEU A 200 LEU A 200 
TURN_TY1_P15  TURN_TY1_P   PRO A 201 ? GLY A 202 ? PRO A 201 GLY A 202 
STRN23        STRN         TYR A 203 ? TYR A 203 ? TYR A 203 TYR A 203 
STRN24        STRN         GLY A 205 ? LYS A 209 ? GLY A 205 LYS A 209 
HELX_RH_3T_P2 HELX_RH_3T_P VAL A 210 ? TYR A 213 ? VAL A 210 TYR A 213 
HELX_RH_AL_P2 HELX_RH_AL_P ILE A 214 ? ALA A 223 ? ILE A 214 ALA A 223 
# 
