# Supplementary material for: FlatProt: 2D visualization eases protein structure comparison
Source: BMC Bioinformatics. 2025 Aug 13;26:210. doi: 10.1186/s12859-025-06233-x (PMC12344939; doi:10.1186/s12859-025-06233-x)
Supplement: Supplementary file 1 — Supplementary Material 1 [file 12859_2025_6233_MOESM1_ESM.zip › KLK/structures/Gzmn_Mus_musculus_GeneID=245839_isoform=2.cif]

data_Gzmn_Mus_musculus_GeneID=245839_isoform=2
# 
_entry.id   ? 
# 
_entity.id                         1      
_entity.type                       polymer 
_entity.pdbx_description           polymer-1 
_entity.formula_weight             24202.9 
_entity.pdbx_number_of_molecules        1 
# 
loop_
_struct_sheet.id 
_struct_sheet.number_strands 
A 2 
B 8 
C 6 
D 2 
E 2 
F 2 
# 
loop_
_struct_conf_type.id 
_struct_conf_type.criteria 
STRN         DSSP 
TURN_TY1_P   DSSP 
HELX_LH_PP_P DSSP 
BEND         DSSP 
HELX_RH_3T_P DSSP 
HELX_RH_AL_P DSSP 
# 
_struct_asym.id          A 
_struct_asym.entity_id   1 
# 
_software.pdbx_ordinal     1 
_software.name             dssp 
_software.version          4.4.10 
_software.date             ? 
_software.classification   'model annotation' 
# 
_entity_poly.entity_id                      1 
_entity_poly.type                           polypeptide(L) 
_entity_poly.nstd_linkage                   n 
_entity_poly.nstd_monomer                   n 
_entity_poly.pdbx_seq_one_letter_code       
;EVIGGHEVKPHSRPYMALVVLGIGSSCGGFLVQDYFVLTAAHCIGSSMTVTLGAHNLRAQEETQQIIPVNKALPHPDYNP
LDHTNDIMLLKLESKAKGTRDVRPLKLPGDKVNPGDVCSVAGWGKTSINTTEGSALLEEAELIIQENKECKKQFRHYSKI
TEICAGDPNKIEAPSKGDSGGPLVCNNKAHGVLSYVKSKKISSGVFTKVVHFLPWISTNMKLL
;
_entity_poly.pdbx_seq_one_letter_code_can   
;EVIGGHEVKPHSRPYMALVVLGIGSSCGGFLVQDYFVLTAAHCIGSSMTVTLGAHNLRAQEETQQIIPVNKALPHPDYNP
LDHTNDIMLLKLESKAKGTRDVRPLKLPGDKVNPGDVCSVAGWGKTSINTTEGSALLEEAELIIQENKECKKQFRHYSKI
TEICAGDPNKIEAPSKGDSGGPLVCNNKAHGVLSYVKSKKISSGVFTKVVHFLPWISTNMKLL
;
_entity_poly.pdbx_strand_id                 A 
# 
loop_
_dssp_struct_summary.entry_id 
_dssp_struct_summary.label_comp_id 
_dssp_struct_summary.label_asym_id 
_dssp_struct_summary.label_seq_id 
_dssp_struct_summary.secondary_structure 
_dssp_struct_summary.ss_bridge 
_dssp_struct_summary.helix_3_10 
_dssp_struct_summary.helix_alpha 
_dssp_struct_summary.helix_pi 
_dssp_struct_summary.helix_pp 
_dssp_struct_summary.bend 
_dssp_struct_summary.chirality 
_dssp_struct_summary.sheet 
_dssp_struct_summary.strand 
_dssp_struct_summary.ladder_1 
_dssp_struct_summary.ladder_2 
_dssp_struct_summary.accessibility 
_dssp_struct_summary.TCO 
_dssp_struct_summary.kappa 
_dssp_struct_summary.alpha 
_dssp_struct_summary.phi 
_dssp_struct_summary.psi 
_dssp_struct_summary.x_ca 
_dssp_struct_summary.y_ca 
_dssp_struct_summary.z_ca 
Gzmn_Mus_musculus_GeneID=245839_isoform=2 GLU A 1   . . . . . . . . . . . . ? .      .     .      .      129.4  4.7   12.0  5.0   
Gzmn_Mus_musculus_GeneID=245839_isoform=2 VAL A 2   E . > . . . . - A A A . ? -0.908 .     -129.8 -79.9  92.0   5.2   12.6  1.2   
Gzmn_Mus_musculus_GeneID=245839_isoform=2 ILE A 3   E . 3 . . . S + A A A . ? -0.555 93.5  12.7   -47.4  121.5  8.1   14.9  1.4   
Gzmn_Mus_musculus_GeneID=245839_isoform=2 GLY A 4   T . 3 . . . S + . . . . ? 0.644  103.8 132.3  83.6   8.5    7.2   17.9  -0.8  
Gzmn_Mus_musculus_GeneID=245839_isoform=2 GLY A 5   . . < . . . . - . . . . ? -0.219 48.3  -131.2 -86.0  175.6  3.5   16.8  -0.9  
Gzmn_Mus_musculus_GeneID=245839_isoform=2 HIS A 6   E . . . . . . - B C B . ? -0.935 31.1  -87.2  -126.1 153.3  0.4   18.8  -0.4  
Gzmn_Mus_musculus_GeneID=245839_isoform=2 GLU A 7   E . . . . > . - B C B . ? -0.399 46.8  -125.9 -58.5  137.3  -2.7  18.2  1.7   
Gzmn_Mus_musculus_GeneID=245839_isoform=2 VAL A 8   P . . . . P . - . . . . ? -0.507 29.5  -93.7  -82.1  149.4  -5.4  16.3  -0.1  
Gzmn_Mus_musculus_GeneID=245839_isoform=2 LYS A 9   P . > . . < . - . . . . ? -0.492 64.0  -87.8  -56.5  124.9  -8.9  17.4  -0.5  
Gzmn_Mus_musculus_GeneID=245839_isoform=2 PRO A 10  T . 3 . . . S - . . . . ? -0.221 107.0 -3.3   -43.4  124.9  -10.7 15.9  2.4   
Gzmn_Mus_musculus_GeneID=245839_isoform=2 HIS A 11  T . 3 . . . S + . . . . ? 0.621  91.0  124.8  70.0   15.2   -11.9 12.4  1.5   
Gzmn_Mus_musculus_GeneID=245839_isoform=2 SER A 12  S . < . . . S + . . . . ? 0.551  73.5  53.8   -79.2  -7.4   -10.8 12.6  -2.1  
Gzmn_Mus_musculus_GeneID=245839_isoform=2 ARG A 13  . . > . . . . + . . . . ? -0.640 66.2  167.8  -120.4 75.0   -8.8  9.3   -1.5  
Gzmn_Mus_musculus_GeneID=245839_isoform=2 PRO A 14  T . 3 . . . S + . . . . ? 0.590  71.8  59.6   -75.2  -5.3   -11.5 7.0   -0.1  
Gzmn_Mus_musculus_GeneID=245839_isoform=2 TYR A 15  T . 3 . . . S + . . . . ? 0.543  76.6  118.8  -95.4  -15.5  -9.3  3.9   -0.5  
Gzmn_Mus_musculus_GeneID=245839_isoform=2 MET A 16  E . < . . . . - C K J . ? -0.335 43.5  -169.3 -63.6  139.7  -6.6  5.1   1.9   
Gzmn_Mus_musculus_GeneID=245839_isoform=2 ALA A 17  E . . . . . . - C K J K ? -0.969 19.5  -147.1 -132.1 138.2  -5.9  3.1   5.0   
Gzmn_Mus_musculus_GeneID=245839_isoform=2 LEU A 18  E . . . . . . - C K J K ? -0.959 16.1  -157.4 -100.7 116.9  -3.8  3.6   8.1   
Gzmn_Mus_musculus_GeneID=245839_isoform=2 VAL A 19  E . . . . . . - C K J K ? -0.864 4.1   -157.2 -96.2  113.4  -2.4  0.4   9.4   
Gzmn_Mus_musculus_GeneID=245839_isoform=2 VAL A 20  E . . . . . . - C K J K ? -0.789 4.7   -166.3 -93.8  114.7  -1.6  0.6   13.1  
Gzmn_Mus_musculus_GeneID=245839_isoform=2 LEU A 21  . . . . . . . - . . . . ? -0.239 53.5  -77.8  -97.7  52.3   1.1   -2.0  14.1  
Gzmn_Mus_musculus_GeneID=245839_isoform=2 GLY A 22  S . > . . . S + . . . . ? -0.624 98.9  6.4    76.7   -156.6 0.7   -1.8  18.0  
Gzmn_Mus_musculus_GeneID=245839_isoform=2 ILE A 23  T . 3 . . . S - . . . . ? -0.529 132.5 -17.0  -82.6  104.2  2.3   1.0   20.3  
Gzmn_Mus_musculus_GeneID=245839_isoform=2 GLY A 24  T . 3 . . . S + . . . . ? 0.405  107.2 98.9   105.1  9.2    3.8   3.8   18.2  
Gzmn_Mus_musculus_GeneID=245839_isoform=2 SER A 25  . . < . . . . + . . . . ? -0.969 40.4  170.7  -125.1 142.1  4.2   2.3   14.6  
Gzmn_Mus_musculus_GeneID=245839_isoform=2 SER A 26  E . . . . . . - C L J . ? -0.975 11.7  -166.2 -142.1 157.2  2.0   2.6   11.6  
Gzmn_Mus_musculus_GeneID=245839_isoform=2 CYS A 27  E . . . . . . - C L J . ? -0.888 25.1  -110.6 -131.4 162.1  1.9   1.9   7.8   
Gzmn_Mus_musculus_GeneID=245839_isoform=2 GLY A 28  E . . . . . . + C L J . ? -0.458 38.3  160.3  -84.9  168.0  -0.1  2.8   4.9   
Gzmn_Mus_musculus_GeneID=245839_isoform=2 GLY A 29  E . . . . . . - C L J . ? -0.949 25.0  -130.1 -168.7 174.9  -2.5  0.6   3.0   
Gzmn_Mus_musculus_GeneID=245839_isoform=2 PHE A 30  E . . . . . . - C L J L ? -0.990 21.6  -114.7 -149.3 141.0  -5.4  0.7   0.7   
Gzmn_Mus_musculus_GeneID=245839_isoform=2 LEU A 31  E . . . . . . + C L . L ? -0.577 33.1  166.5  -70.7  124.4  -8.9  -0.9  0.5   
Gzmn_Mus_musculus_GeneID=245839_isoform=2 VAL A 32  E . . . . . S + C L . . ? 0.594  73.2  4.3    -115.5 -17.8  -9.2  -3.3  -2.6  
Gzmn_Mus_musculus_GeneID=245839_isoform=2 GLN A 33  E . > . . . S - C L . L ? -0.940 88.7  -91.0  -155.5 166.9  -12.5 -5.0  -1.4  
Gzmn_Mus_musculus_GeneID=245839_isoform=2 ASP A 34  T . 3 . . . S + . . . . ? 0.803  128.4 27.9   -58.9  -19.2  -14.9 -4.5  1.5   
Gzmn_Mus_musculus_GeneID=245839_isoform=2 TYR A 35  T . 3 . . . S + . . . . ? 0.412  111.1 79.2   -115.7 -4.3   -12.8 -7.1  3.5   
Gzmn_Mus_musculus_GeneID=245839_isoform=2 PHE A 36  E . < . . . . - C M L M ? -0.940 46.6  -178.0 -127.8 130.7  -9.4  -6.7  2.1   
Gzmn_Mus_musculus_GeneID=245839_isoform=2 VAL A 37  E . . . . . . - C M L M ? -0.963 18.1  -144.9 -116.8 131.9  -6.6  -4.1  2.5   
Gzmn_Mus_musculus_GeneID=245839_isoform=2 LEU A 38  E . . . . . . + C M L M ? -0.859 33.5  147.7  -94.0  138.4  -3.4  -4.3  0.6   
Gzmn_Mus_musculus_GeneID=245839_isoform=2 THR A 39  E . . . . . . - C M . M ? -0.860 49.5  -71.0  -153.1 178.2  -0.1  -3.2  2.3   
Gzmn_Mus_musculus_GeneID=245839_isoform=2 ALA A 40  . . > . . . . - . . . . ? -0.669 31.9  -133.5 -81.4  144.1  3.6   -3.9  2.4   
Gzmn_Mus_musculus_GeneID=245839_isoform=2 ALA A 41  G . > . . . S + . . . . ? 0.801  106.4 63.4   -64.9  -30.1  4.8   -7.2  3.9   
Gzmn_Mus_musculus_GeneID=245839_isoform=2 HIS A 42  G . 3 . . . S + . . . . ? 0.611  87.4  75.0   -73.1  -4.4   7.5   -5.4  5.9   
Gzmn_Mus_musculus_GeneID=245839_isoform=2 CYS A 43  G . < . . . . + . . . . ? 0.240  68.2  142.2  -90.3  21.4   4.6   -3.7  7.7   
Gzmn_Mus_musculus_GeneID=245839_isoform=2 ILE A 44  . . < . . . . + . . . . ? -0.306 25.0  177.5  -74.6  133.3  3.9   -6.8  9.7   
Gzmn_Mus_musculus_GeneID=245839_isoform=2 GLY A 45  . . . . . . . - . . . . ? -0.899 43.2  -116.0 -135.1 160.3  2.9   -6.3  13.4  
Gzmn_Mus_musculus_GeneID=245839_isoform=2 SER A 46  S . . . . . S + . . . . ? 0.854  108.2 13.8   -62.2  -36.9  1.8   -8.4  16.5  
Gzmn_Mus_musculus_GeneID=245839_isoform=2 SER A 47  S . . . . . S - . . . . ? -0.995 77.7  -166.5 -137.9 133.0  -1.7  -6.7  16.4  
Gzmn_Mus_musculus_GeneID=245839_isoform=2 MET A 48  . . . . . . . - . . . . ? -0.989 9.9   -176.1 -130.2 136.0  -3.1  -4.6  13.6  
Gzmn_Mus_musculus_GeneID=245839_isoform=2 THR A 49  E . . . . . . - C N K N ? -0.961 16.7  -144.2 -121.1 143.9  -6.0  -2.2  13.2  
Gzmn_Mus_musculus_GeneID=245839_isoform=2 VAL A 50  E . . . . . . - C N K N ? -0.941 6.7   -159.3 -109.0 125.5  -7.1  -0.5  10.0  
Gzmn_Mus_musculus_GeneID=245839_isoform=2 THR A 51  E . . . . . . + C N K N ? -0.951 16.5  179.2  -101.1 122.0  -8.4  3.0   10.1  
Gzmn_Mus_musculus_GeneID=245839_isoform=2 LEU A 52  E . . . . . . + C N K N ? -0.819 58.0  30.8   -115.1 153.0  -10.6 4.0   6.9   
Gzmn_Mus_musculus_GeneID=245839_isoform=2 GLY A 53  S . . . . . S + . . . . ? 0.630  81.3  140.1  81.2   14.4   -12.4 7.3   6.1   
Gzmn_Mus_musculus_GeneID=245839_isoform=2 ALA A 54  . . . . . . . + . . . . ? -0.777 22.6  161.5  -96.9  130.7  -9.9  9.5   7.9   
Gzmn_Mus_musculus_GeneID=245839_isoform=2 HIS A 55  S . . . . . S + . . . . ? 0.670  82.1  33.6   -100.1 -41.7  -8.7  12.9  6.6   
Gzmn_Mus_musculus_GeneID=245839_isoform=2 ASN A 56  B . > . . . . - D Q P . ? -0.972 64.6  -162.4 -120.9 115.4  -7.4  14.2  10.0  
Gzmn_Mus_musculus_GeneID=245839_isoform=2 LEU A 57  T . 3 . . . S + . . . . ? 0.679  93.0  52.8   -74.6  -8.5   -6.0  11.6  12.4  
Gzmn_Mus_musculus_GeneID=245839_isoform=2 ARG A 58  T . 3 . . . S + . . . . ? 0.652  98.6  78.7   -99.7  -12.5  -6.4  14.1  15.3  
Gzmn_Mus_musculus_GeneID=245839_isoform=2 ALA A 59  S . < . . . S - . . . . ? -0.676 82.8  -123.1 -102.2 141.7  -10.1 14.8  14.6  
Gzmn_Mus_musculus_GeneID=245839_isoform=2 GLN A 60  . . . . . . . - . . . . ? -0.770 39.6  -172.2 -75.6  94.2   -13.0 12.6  15.5  
Gzmn_Mus_musculus_GeneID=245839_isoform=2 GLU A 61  . . > . . . . - . . . . ? -0.772 28.1  -144.0 -94.3  130.4  -14.4 12.2  12.1  
Gzmn_Mus_musculus_GeneID=245839_isoform=2 GLU A 62  T . 3 . . . S + . . . . ? 0.726  100.9 64.1   -60.5  -19.2  -17.8 10.5  11.7  
Gzmn_Mus_musculus_GeneID=245839_isoform=2 THR A 63  T . 3 . . . S + . . . . ? 0.641  79.1  109.0  -80.2  -18.8  -16.4 9.0   8.5   
Gzmn_Mus_musculus_GeneID=245839_isoform=2 GLN A 64  . . < . . . . - . . . . ? -0.431 46.6  -169.2 -72.7  132.6  -13.7 6.9   10.3  
Gzmn_Mus_musculus_GeneID=245839_isoform=2 GLN A 65  E . . . . . . - C O N . ? -0.997 4.1   -163.4 -118.4 115.6  -14.0 3.2   10.5  
Gzmn_Mus_musculus_GeneID=245839_isoform=2 ILE A 66  E . . . . . . + C O N . ? -0.932 16.6  176.7  -102.3 114.7  -11.6 1.4   12.8  
Gzmn_Mus_musculus_GeneID=245839_isoform=2 ILE A 67  E . . . . . . - C O N . ? -0.970 26.0  -127.6 -125.4 124.1  -11.5 -2.3  12.0  
Gzmn_Mus_musculus_GeneID=245839_isoform=2 PRO A 68  E . . . . . . - C O N . ? -0.381 30.0  -112.9 -64.7  148.7  -9.3  -5.0  13.6  
Gzmn_Mus_musculus_GeneID=245839_isoform=2 VAL A 69  E . . . . . . - C O O . ? -0.753 28.1  -173.6 -84.9  123.4  -7.3  -7.2  11.3  
Gzmn_Mus_musculus_GeneID=245839_isoform=2 ASN A 70  E . . . . . S + C O . . ? 0.858  72.3  10.4   -78.5  -45.9  -8.5  -10.9 11.3  
Gzmn_Mus_musculus_GeneID=245839_isoform=2 LYS A 71  E . . . . . . - C O O . ? -0.999 59.1  -158.9 -141.5 133.5  -5.8  -12.3 9.1   
Gzmn_Mus_musculus_GeneID=245839_isoform=2 ALA A 72  E . . . . . . - C O O . ? -0.982 11.3  -173.2 -111.9 121.3  -2.4  -11.0 7.8   
Gzmn_Mus_musculus_GeneID=245839_isoform=2 LEU A 73  E . . . . . . - C O O . ? -0.841 3.2   -168.2 -120.1 87.6   -1.1  -12.8 4.7   
Gzmn_Mus_musculus_GeneID=245839_isoform=2 PRO A 74  E . . . . . . - C O O . ? -0.501 43.5  -88.5  -68.8  146.1  2.4   -11.8 3.7   
Gzmn_Mus_musculus_GeneID=245839_isoform=2 HIS A 75  . . > . . . . - . . . . ? -0.359 37.7  -130.6 -50.5  133.6  3.6   -13.0 0.3   
Gzmn_Mus_musculus_GeneID=245839_isoform=2 PRO A 76  T . 3 . . . S + . . . . ? 0.757  106.2 49.1   -63.0  -25.1  5.3   -16.4 1.0   
Gzmn_Mus_musculus_GeneID=245839_isoform=2 ASP A 77  T . 3 . . . S + . . . . ? 0.174  78.7  139.2  -102.3 13.6   8.3   -15.5 -1.0  
Gzmn_Mus_musculus_GeneID=245839_isoform=2 TYR A 78  . . < . . . . - . . . . ? -0.447 40.0  -154.2 -57.1  130.0  8.8   -12.1 0.7   
Gzmn_Mus_musculus_GeneID=245839_isoform=2 ASN A 79  B . . > > . . - E S Q . ? -0.932 10.1  -163.3 -111.0 114.4  12.5  -11.5 1.4   
Gzmn_Mus_musculus_GeneID=245839_isoform=2 PRO A 80  T . . 4 5 . S + . . . . ? 0.691  85.5  62.0   -73.6  -12.4  13.2  -9.2  4.4   
Gzmn_Mus_musculus_GeneID=245839_isoform=2 LEU A 81  T . . 4 5 . S + . . . . ? 0.933  125.7 9.4    -79.3  -42.9  16.8  -8.6  3.2   
Gzmn_Mus_musculus_GeneID=245839_isoform=2 ASP A 82  T . . 4 5 . S - . . . . ? 0.364  97.1  -120.9 -123.4 7.4    16.1  -7.1  -0.1  
Gzmn_Mus_musculus_GeneID=245839_isoform=2 HIS A 83  T . > < 5 . . + . . . . ? 0.679  51.0  165.6  64.9   17.0   12.4  -6.5  0.2   
Gzmn_Mus_musculus_GeneID=245839_isoform=2 THR A 84  B . 3 . < . . + E T Q . ? -0.483 69.1  11.7   -61.5  137.6  11.7  -8.7  -2.9  
Gzmn_Mus_musculus_GeneID=245839_isoform=2 ASN A 85  T . 3 . . . S + . . . . ? 0.866  82.7  173.8  63.3   30.9   7.9   -9.6  -3.2  
Gzmn_Mus_musculus_GeneID=245839_isoform=2 ASP A 86  . . < . . . . + . . . . ? -0.546 29.6  118.9  -70.8  75.3   7.1   -7.0  -0.4  
Gzmn_Mus_musculus_GeneID=245839_isoform=2 ILE A 87  . . . . . . . - . . . . ? -0.995 37.0  -175.8 -145.4 137.8  3.2   -7.3  -0.5  
Gzmn_Mus_musculus_GeneID=245839_isoform=2 MET A 88  E . . . . . . - C P M O ? -1.000 16.2  -143.5 -140.7 138.5  0.7   -8.4  2.1   
Gzmn_Mus_musculus_GeneID=245839_isoform=2 LEU A 89  E . . . . . . - C P M O ? -0.900 13.4  -157.7 -101.9 127.7  -3.0  -8.9  2.2   
Gzmn_Mus_musculus_GeneID=245839_isoform=2 LEU A 90  E . . . . . . - C P M O ? -0.937 3.9   -153.5 -106.2 121.9  -5.0  -8.0  5.2   
Gzmn_Mus_musculus_GeneID=245839_isoform=2 LYS A 91  E . . . . . . - C P M O ? -0.882 21.7  -135.8 -89.0  118.8  -8.4  -9.7  5.9   
Gzmn_Mus_musculus_GeneID=245839_isoform=2 LEU A 92  E . . . . . . - C P . O ? -0.426 10.2  -128.3 -73.9  146.0  -10.5 -7.3  8.0   
Gzmn_Mus_musculus_GeneID=245839_isoform=2 GLU A 93  S . . . . . S + . . . . ? 0.813  96.1  19.9   -61.1  -33.8  -12.5 -8.8  11.0  
Gzmn_Mus_musculus_GeneID=245839_isoform=2 SER A 94  S . . . . . S - . . . . ? -0.962 96.2  -91.8  -136.1 152.7  -15.7 -7.0  9.6   
Gzmn_Mus_musculus_GeneID=245839_isoform=2 LYS A 95  . . . . . . . - . . . . ? -0.413 43.3  -114.3 -62.9  135.1  -16.6 -5.6  6.2   
Gzmn_Mus_musculus_GeneID=245839_isoform=2 ALA A 96  . . . . . . . - . . . . ? -0.554 32.8  -114.8 -63.5  132.5  -15.8 -1.9  5.6   
Gzmn_Mus_musculus_GeneID=245839_isoform=2 LYS A 97  . . . . . . . - . . . . ? -0.649 29.0  -126.0 -73.5  111.7  -19.0 0.1   5.3   
Gzmn_Mus_musculus_GeneID=245839_isoform=2 GLY A 98  . . . . . . . + . . . . ? -0.533 48.7  149.9  -63.0  116.1  -19.1 1.4   1.7   
Gzmn_Mus_musculus_GeneID=245839_isoform=2 THR A 99  . . . . . . . - . . . . ? -0.786 66.0  -91.2  -132.5 174.4  -19.6 5.3   1.9   
Gzmn_Mus_musculus_GeneID=245839_isoform=2 ARG A 100 S . . . . . S + . . . . ? 0.752  131.0 43.7   -59.8  -18.4  -18.6 8.3   -0.1  
Gzmn_Mus_musculus_GeneID=245839_isoform=2 ASP A 101 S . . . . . S + . . . . ? 0.531  113.5 52.5   -107.4 -10.6  -15.4 8.4   2.1   
Gzmn_Mus_musculus_GeneID=245839_isoform=2 VAL A 102 . . . . . . . + . . . . ? -0.910 67.9  141.2  -134.2 104.2  -14.7 4.7   2.1   
Gzmn_Mus_musculus_GeneID=245839_isoform=2 ARG A 103 . . . . . . . - . . . . ? -0.996 49.2  -103.6 -142.7 146.0  -14.4 3.0   -1.3  
Gzmn_Mus_musculus_GeneID=245839_isoform=2 PRO A 104 P . . . . > . - . . . . ? -0.370 30.8  -125.6 -69.2  148.0  -12.2 0.3   -2.7  
Gzmn_Mus_musculus_GeneID=245839_isoform=2 LEU A 105 P . . . . P . - . . . . ? -0.757 31.4  -112.6 -86.2  134.4  -9.3  1.2   -5.2  
Gzmn_Mus_musculus_GeneID=245839_isoform=2 LYS A 106 B . . . . P . - B D C . ? -0.414 24.3  -122.5 -68.8  141.6  -9.4  -0.6  -8.4  
Gzmn_Mus_musculus_GeneID=245839_isoform=2 LEU A 107 P . . . . P . - . . . . ? -0.580 36.4  -104.1 -79.5  144.5  -6.6  -3.2  -9.2  
Gzmn_Mus_musculus_GeneID=245839_isoform=2 PRO A 108 P . . . . < . - . . . . ? -0.410 25.0  -168.6 -74.1  144.0  -4.7  -2.4  -12.4 
Gzmn_Mus_musculus_GeneID=245839_isoform=2 GLY A 109 S . . . . . S + . . . . ? 0.454  75.2  35.4   -101.2 -6.5   -5.2  -4.4  -15.7 
Gzmn_Mus_musculus_GeneID=245839_isoform=2 ASP A 110 S . . . . . S - . . . . ? -0.890 84.3  -100.2 -141.4 168.3  -2.2  -3.0  -17.4 
Gzmn_Mus_musculus_GeneID=245839_isoform=2 LYS A 111 . . . . . . . - . . . . ? -0.416 33.5  -118.8 -86.1  162.0  1.4   -1.8  -16.7 
Gzmn_Mus_musculus_GeneID=245839_isoform=2 VAL A 112 . . . . . . . - . . . . ? -0.728 24.8  -135.1 -96.8  153.8  2.5   1.7   -16.3 
Gzmn_Mus_musculus_GeneID=245839_isoform=2 ASN A 113 . . > . . . . - . . . . ? -0.816 30.1  -89.6  -109.4 149.1  5.1   3.4   -18.7 
Gzmn_Mus_musculus_GeneID=245839_isoform=2 PRO A 114 T . 3 . . . S + . . . . ? -0.295 115.2 32.1   -51.8  135.2  8.1   5.5   -17.9 
Gzmn_Mus_musculus_GeneID=245839_isoform=2 GLY A 115 T . 3 . . . S + . . . . ? 0.117  85.1  132.2  100.8  -22.4  6.9   9.2   -17.8 
Gzmn_Mus_musculus_GeneID=245839_isoform=2 ASP A 116 . . < . . . . - . . . . ? -0.369 55.4  -130.4 -58.3  145.1  3.5   8.5   -16.5 
Gzmn_Mus_musculus_GeneID=245839_isoform=2 VAL A 117 E . . . . . . + B E D . ? -0.899 33.7  170.1  -103.3 126.0  2.5   10.6  -13.6 
Gzmn_Mus_musculus_GeneID=245839_isoform=2 CYS A 118 E . . . . . . - B E D . ? -0.774 21.4  -130.7 -127.9 167.9  1.1   8.8   -10.5 
Gzmn_Mus_musculus_GeneID=245839_isoform=2 SER A 119 E . . . . . . - B E D E ? -0.906 8.4   -161.6 -125.9 153.4  0.2   9.8   -7.0  
Gzmn_Mus_musculus_GeneID=245839_isoform=2 VAL A 120 E . . . . . . - B E D E ? -0.991 9.8   -164.3 -129.6 134.3  1.0   8.5   -3.5  
Gzmn_Mus_musculus_GeneID=245839_isoform=2 ALA A 121 E . . . . . . + B E D . ? -0.938 22.9  131.6  -119.5 146.0  -1.0  9.4   -0.5  
Gzmn_Mus_musculus_GeneID=245839_isoform=2 GLY A 122 E . . . . . . - B E D . ? -0.986 56.1  -116.9 -176.9 174.4  -0.1  8.9   3.2   
Gzmn_Mus_musculus_GeneID=245839_isoform=2 TRP A 123 S . . . . . S + . . . . ? -0.082 72.5  117.3  -113.2 19.5   0.3   10.2  6.8   
Gzmn_Mus_musculus_GeneID=245839_isoform=2 GLY A 124 S . . . . . S - . . . . ? 0.117  75.0  -39.0  -73.2  -166.5 4.1   9.8   7.0   
Gzmn_Mus_musculus_GeneID=245839_isoform=2 LYS A 125 B . . . . . . - F U R . ? -0.329 41.4  -157.6 -59.1  145.4  6.9   12.6  7.6   
Gzmn_Mus_musculus_GeneID=245839_isoform=2 THR A 126 S . . . . . S + . . . . ? 0.451  74.5  19.9   -107.4 -7.0   6.3   16.0  5.8   
Gzmn_Mus_musculus_GeneID=245839_isoform=2 SER A 127 S . > . . . S - . . . . ? -0.979 77.1  -111.9 -154.6 163.3  10.0  17.0  5.8   
Gzmn_Mus_musculus_GeneID=245839_isoform=2 ILE A 128 T . 3 . . . S + . . . . ? 0.765  117.3 48.7   -67.3  -21.8  13.4  15.6  6.2   
Gzmn_Mus_musculus_GeneID=245839_isoform=2 ASN A 129 T . 3 . . . S + . . . . ? 0.478  89.8  99.4   -102.7 -3.5   13.8  17.4  9.6   
Gzmn_Mus_musculus_GeneID=245839_isoform=2 THR A 130 . . < . . . . - . . . . ? -0.627 47.3  -171.1 -91.5  142.3  10.5  16.4  11.1  
Gzmn_Mus_musculus_GeneID=245839_isoform=2 THR A 131 . . . . . . . + . . . . ? 0.550  69.0  72.8   -102.7 -10.8  10.3  13.5  13.6  
Gzmn_Mus_musculus_GeneID=245839_isoform=2 GLU A 132 S . . . . . S - . . . . ? -0.809 77.7  -125.6 -111.2 145.2  6.5   13.5  13.6  
Gzmn_Mus_musculus_GeneID=245839_isoform=2 GLY A 133 B . . . . . . - F V R . ? -0.312 37.1  -93.7  -73.1  161.9  4.1   12.3  10.9  
Gzmn_Mus_musculus_GeneID=245839_isoform=2 SER A 134 . . . . . . . - . . . . ? -0.603 16.9  -151.1 -76.9  136.4  1.3   14.6  9.6   
Gzmn_Mus_musculus_GeneID=245839_isoform=2 ALA A 135 S . . . . . S + . . . . ? 0.740  83.1  70.5   -74.8  -22.8  -2.1  14.4  11.1  
Gzmn_Mus_musculus_GeneID=245839_isoform=2 LEU A 136 B . . . . . S - D R P . ? -0.744 95.6  -106.0 -98.8  141.0  -3.6  15.4  7.7   
Gzmn_Mus_musculus_GeneID=245839_isoform=2 LEU A 137 . . . . . . . - . . . . ? -0.486 42.5  -167.5 -65.4  131.3  -3.6  13.2  4.7   
Gzmn_Mus_musculus_GeneID=245839_isoform=2 GLU A 138 E . . . . . . - B F B D ? -0.830 8.4   -161.7 -121.1 159.0  -1.0  14.3  2.2   
Gzmn_Mus_musculus_GeneID=245839_isoform=2 GLU A 139 E . . . . . . - B F B D ? -0.984 3.4   -169.0 -140.7 150.7  -0.3  13.4  -1.5  
Gzmn_Mus_musculus_GeneID=245839_isoform=2 ALA A 140 E . . . . . . - B F . D ? -0.988 22.5  -124.9 -136.2 146.0  2.6   13.7  -3.9  
Gzmn_Mus_musculus_GeneID=245839_isoform=2 GLU A 141 E . . . . . . - B F . D ? -0.781 28.8  -166.7 -90.0  131.6  2.9   13.3  -7.6  
Gzmn_Mus_musculus_GeneID=245839_isoform=2 LEU A 142 E . . . . . . - B F . D ? -0.933 14.4  -138.2 -120.7 145.4  5.5   10.8  -8.8  
Gzmn_Mus_musculus_GeneID=245839_isoform=2 ILE A 143 E . . . . > . - B F . D ? -0.880 26.3  -119.7 -101.4 128.1  7.0   10.2  -12.3 
Gzmn_Mus_musculus_GeneID=245839_isoform=2 ILE A 144 B . . . . P . - B F F . ? -0.515 36.2  -141.3 -64.8  131.7  7.5   6.6   -13.3 
Gzmn_Mus_musculus_GeneID=245839_isoform=2 GLN A 145 P . . . . P . - . . . . ? -0.540 16.1  -99.0  -99.0  157.5  11.3  6.1   -14.0 
Gzmn_Mus_musculus_GeneID=245839_isoform=2 GLU A 146 P . . > . < . - . . . . ? -0.446 32.0  -122.5 -68.0  145.1  13.1  4.2   -16.6 
Gzmn_Mus_musculus_GeneID=245839_isoform=2 ASN A 147 H . . > . . S + . . . . ? 0.873  111.8 56.2   -57.0  -40.6  14.4  0.8   -15.4 
Gzmn_Mus_musculus_GeneID=245839_isoform=2 LYS A 148 H . . > . . S + . . . . ? 0.895  108.4 47.4   -59.5  -40.0  18.0  1.7   -16.2 
Gzmn_Mus_musculus_GeneID=245839_isoform=2 GLU A 149 H . . > . . S + . . . . ? 0.865  110.3 52.7   -69.4  -36.1  17.7  4.7   -14.0 
Gzmn_Mus_musculus_GeneID=245839_isoform=2 CYS A 150 H . . X . . S + . . . . ? 0.898  106.8 51.9   -66.9  -39.1  16.2  2.7   -11.3 
Gzmn_Mus_musculus_GeneID=245839_isoform=2 LYS A 151 H . . < . . S + . . . . ? 0.822  107.5 53.1   -67.4  -33.7  19.0  0.2   -11.4 
Gzmn_Mus_musculus_GeneID=245839_isoform=2 LYS A 152 H . . < . . S + . . . . ? 0.865  117.7 37.4   -68.4  -31.2  21.5  3.0   -11.1 
Gzmn_Mus_musculus_GeneID=245839_isoform=2 GLN A 153 H . . < . . S + . . . . ? 0.788  117.8 47.2   -92.6  -34.1  19.8  4.2   -8.0  
Gzmn_Mus_musculus_GeneID=245839_isoform=2 PHE A 154 . . > < . . . - . . . . ? -0.954 60.3  -158.6 -122.8 118.8  18.7  1.0   -6.3  
Gzmn_Mus_musculus_GeneID=245839_isoform=2 ARG A 155 T . 3 . . . S + . . . . ? 0.868  95.3  38.1   -62.8  -35.0  21.1  -1.9  -5.8  
Gzmn_Mus_musculus_GeneID=245839_isoform=2 HIS A 156 T . 3 . . . S + . . . . ? 0.076  84.3  140.7  -110.7 25.0   18.3  -4.6  -5.3  
Gzmn_Mus_musculus_GeneID=245839_isoform=2 TYR A 157 . . < . . . . - . . . . ? -0.477 32.0  -166.0 -73.4  133.4  15.9  -3.3  -7.9  
Gzmn_Mus_musculus_GeneID=245839_isoform=2 SER A 158 . . . > . . . - . . . . ? -0.976 16.0  -158.5 -121.3 122.9  14.0  -5.7  -10.1 
Gzmn_Mus_musculus_GeneID=245839_isoform=2 LYS A 159 T . . 4 . . S + . . . . ? 0.698  92.6  60.4   -70.5  -15.0  12.2  -4.5  -13.1 
Gzmn_Mus_musculus_GeneID=245839_isoform=2 ILE A 160 T . . 4 . . S + . . . . ? 0.910  121.3 16.7   -77.9  -42.6  10.0  -7.7  -13.0 
Gzmn_Mus_musculus_GeneID=245839_isoform=2 THR A 161 T . . 4 . . S + . . . . ? 0.471  118.8 64.8   -115.7 1.5    8.5   -7.2  -9.6  
Gzmn_Mus_musculus_GeneID=245839_isoform=2 GLU A 162 E . . < . . . - B G . G ? -0.897 52.4  -156.1 -137.5 154.7  9.1   -3.5  -8.9  
Gzmn_Mus_musculus_GeneID=245839_isoform=2 ILE A 163 E . . . . . . - B G . G ? -0.985 13.9  -152.2 -122.0 131.9  8.3   0.1   -10.1 
Gzmn_Mus_musculus_GeneID=245839_isoform=2 CYS A 164 E . . . . . . + B G . G ? -0.919 21.2  172.6  -104.6 129.1  10.5  3.1   -9.4  
Gzmn_Mus_musculus_GeneID=245839_isoform=2 ALA A 165 E . . . . . . + B G F G ? -0.987 18.9  92.1   -139.4 146.3  8.9   6.5   -9.2  
Gzmn_Mus_musculus_GeneID=245839_isoform=2 GLY A 166 E . . . . . . - B G . G ? -0.800 65.3  -90.8  150.4  165.4  10.0  9.9   -8.2  
Gzmn_Mus_musculus_GeneID=245839_isoform=2 ASP A 167 . . > . . . . - . . . . ? -0.940 22.6  -162.3 -107.6 103.8  11.4  13.1  -9.5  
Gzmn_Mus_musculus_GeneID=245839_isoform=2 PRO A 168 T . 3 . . . S + . . . . ? 0.688  95.5  52.2   -59.7  -8.0   15.2  13.1  -9.5  
Gzmn_Mus_musculus_GeneID=245839_isoform=2 ASN A 169 T . 3 . . . S + . . . . ? 0.380  107.1 59.1   -107.6 -1.2   14.9  16.9  -9.7  
Gzmn_Mus_musculus_GeneID=245839_isoform=2 LYS A 170 S . < . . . S - . . . . ? -0.932 78.6  -126.8 -128.9 141.6  12.5  17.3  -6.8  
Gzmn_Mus_musculus_GeneID=245839_isoform=2 ILE A 171 . . . . . . . + . . . . ? -0.765 66.3  131.0  -81.6  72.4   12.7  16.5  -3.1  
Gzmn_Mus_musculus_GeneID=245839_isoform=2 GLU A 172 . . . . . . . + . . . . ? -0.942 24.0  135.8  -129.3 111.1  9.4   14.6  -3.3  
Gzmn_Mus_musculus_GeneID=245839_isoform=2 ALA A 173 E . . . . . . - A B A . ? -0.992 55.4  -102.5 -156.1 143.6  9.2   11.1  -1.8  
Gzmn_Mus_musculus_GeneID=245839_isoform=2 PRO A 174 E . . . . . . - A B A . ? -0.367 49.6  -174.2 -55.9  151.4  7.1   8.9   0.3   
Gzmn_Mus_musculus_GeneID=245839_isoform=2 SER A 175 . . > . . . . - . . . . ? -0.601 34.2  -24.6  -136.6 -167.8 8.5   8.7   3.8   
Gzmn_Mus_musculus_GeneID=245839_isoform=2 LYS A 176 T . 3 . . . S + . . . . ? -0.261 126.3 22.8   -53.5  127.4  8.2   6.9   7.2   
Gzmn_Mus_musculus_GeneID=245839_isoform=2 GLY A 177 T . 3 . . . S + . . . . ? 0.143  101.5 86.6   104.5  -14.9  4.6   5.7   7.7   
Gzmn_Mus_musculus_GeneID=245839_isoform=2 ASP A 178 . . X . . . . + . . . . ? 0.472  55.0  126.8  -97.0  -8.9   3.7   5.6   4.0   
Gzmn_Mus_musculus_GeneID=245839_isoform=2 SER A 179 T . 3 . . . S + . . . . ? -0.311 76.7  22.6   -47.6  131.5  5.1   2.1   3.6   
Gzmn_Mus_musculus_GeneID=245839_isoform=2 GLY A 180 T . 3 . . . S + . . . . ? 0.292  93.1  134.1  93.7   -14.7  2.4   0.0   2.1   
Gzmn_Mus_musculus_GeneID=245839_isoform=2 GLY A 181 . . < . . . . - . . . . ? -0.328 58.6  -96.4  -67.8  162.7  0.6   3.0   0.6   
Gzmn_Mus_musculus_GeneID=245839_isoform=2 PRO A 182 E . . . . . . - B H . H ? -0.529 12.9  -142.5 -91.5  135.2  -0.7  2.8   -3.0  
Gzmn_Mus_musculus_GeneID=245839_isoform=2 LEU A 183 E . . . . . . - B H E H ? -0.904 33.0  -158.8 -80.6  110.9  1.0   4.2   -6.2  
Gzmn_Mus_musculus_GeneID=245839_isoform=2 VAL A 184 E . . . . . . + B H E H ? -0.849 20.1  172.5  -109.4 123.4  -2.1  5.4   -8.0  
Gzmn_Mus_musculus_GeneID=245839_isoform=2 CYS A 185 E . > . . . S - B H . H ? -0.995 76.7  -13.9  -127.1 122.3  -2.3  6.0   -11.8 
Gzmn_Mus_musculus_GeneID=245839_isoform=2 ASN A 186 T . 3 . . . S - . . . . ? 0.917  129.2 -55.7  53.1   37.9   -5.6  6.8   -13.6 
Gzmn_Mus_musculus_GeneID=245839_isoform=2 ASN A 187 T . 3 . . . S + . . . . ? 0.731  116.5 109.8  70.6   22.9   -7.4  5.8   -10.3 
Gzmn_Mus_musculus_GeneID=245839_isoform=2 LYS A 188 E . < . . . S - B I C H ? -0.974 73.2  -112.3 -124.7 150.8  -5.9  2.3   -10.2 
Gzmn_Mus_musculus_GeneID=245839_isoform=2 ALA A 189 E . . . . . . + B I . H ? -0.708 39.4  162.6  -87.0  113.2  -3.3  0.8   -7.9  
Gzmn_Mus_musculus_GeneID=245839_isoform=2 HIS A 190 E . . . . . . + B I . . ? 0.609  60.7  17.5   -108.4 -8.8   -0.1  0.1   -9.6  
Gzmn_Mus_musculus_GeneID=245839_isoform=2 GLY A 191 E . . . . . . - B I I H ? -0.995 53.6  -137.3 -161.0 156.2  2.2   -0.3  -6.7  
Gzmn_Mus_musculus_GeneID=245839_isoform=2 VAL A 192 E . . . . . . - B I I H ? -0.990 43.4  -111.9 -113.5 119.2  2.7   -0.9  -3.0  
Gzmn_Mus_musculus_GeneID=245839_isoform=2 LEU A 193 E . . . . . . + B I I . ? -0.370 46.4  166.2  -57.4  121.5  5.3   1.4   -1.4  
Gzmn_Mus_musculus_GeneID=245839_isoform=2 SER A 194 E . . . . . . - B I . . ? 0.873  53.5  -26.8  -104.0 -55.2  8.2   -0.9  -0.5  
Gzmn_Mus_musculus_GeneID=245839_isoform=2 TYR A 195 E . . . . . . - B I I . ? -0.980 45.9  -151.4 -162.8 159.5  11.2  1.2   0.3   
Gzmn_Mus_musculus_GeneID=245839_isoform=2 VAL A 196 E . . . . . . - B I I . ? -0.898 35.9  -97.3  -128.3 156.3  13.0  4.5   -0.4  
Gzmn_Mus_musculus_GeneID=245839_isoform=2 LYS A 197 . . > . . . . - . . . . ? -0.764 39.5  -126.4 -77.2  119.6  16.7  5.6   -0.3  
Gzmn_Mus_musculus_GeneID=245839_isoform=2 SER A 198 T . 3 . . . S + . . . . ? -0.393 91.3  18.6   -68.5  100.8  17.5  7.2   3.0   
Gzmn_Mus_musculus_GeneID=245839_isoform=2 LYS A 199 T . 3 . . . S + . . . . ? 0.164  114.9 62.8   130.0  -11.9  19.0  10.7  2.3   
Gzmn_Mus_musculus_GeneID=245839_isoform=2 LYS A 200 . . < . . . . - . . . . ? 0.337  65.9  -170.4 -130.6 29.6   17.9  11.5  -1.4  
Gzmn_Mus_musculus_GeneID=245839_isoform=2 ILE A 201 . . . . . . . + . . . . ? 0.566  55.5  109.9  -20.6  58.4   14.1  11.6  -0.9  
Gzmn_Mus_musculus_GeneID=245839_isoform=2 SER A 202 S . . . . . S + . . . . ? 0.525  75.2  19.2   -120.7 -9.2   13.9  11.7  -4.7  
Gzmn_Mus_musculus_GeneID=245839_isoform=2 SER A 203 E . . . . . . - B J G . ? -0.990 56.0  -155.8 -160.6 149.7  12.5  8.2   -5.5  
Gzmn_Mus_musculus_GeneID=245839_isoform=2 GLY A 204 E . . . . . . - B J G I ? -0.956 18.4  -129.1 -127.0 151.8  10.6  5.2   -4.1  
Gzmn_Mus_musculus_GeneID=245839_isoform=2 VAL A 205 E . . . . . . - B J G I ? -0.900 25.8  -166.3 -101.6 125.7  10.4  1.5   -4.9  
Gzmn_Mus_musculus_GeneID=245839_isoform=2 PHE A 206 E . . . . . . - B J G I ? -0.908 25.3  -118.2 -111.1 137.1  7.0   0.1   -5.2  
Gzmn_Mus_musculus_GeneID=245839_isoform=2 THR A 207 E . . . . . . - B J G I ? -0.653 39.8  -114.7 -68.6  126.7  6.0   -3.6  -5.4  
Gzmn_Mus_musculus_GeneID=245839_isoform=2 LYS A 208 E . > > . . . - B J . I ? -0.558 26.7  -166.7 -71.0  104.2  4.3   -4.1  -8.8  
Gzmn_Mus_musculus_GeneID=245839_isoform=2 VAL A 209 G . > 4 . . S + . . . . ? 0.896  86.0  59.6   -58.6  -42.4  0.6   -4.9  -8.1  
Gzmn_Mus_musculus_GeneID=245839_isoform=2 VAL A 210 G . > 4 . . S + . . . . ? 0.854  101.5 54.5   -57.2  -38.5  0.0   -6.1  -11.7 
Gzmn_Mus_musculus_GeneID=245839_isoform=2 HIS A 211 G . < 4 . . S + . . . . ? 0.819  112.8 43.2   -65.7  -24.1  2.7   -8.7  -11.2 
Gzmn_Mus_musculus_GeneID=245839_isoform=2 PHE A 212 G . < X . . S + . . . . ? 0.205  77.0  109.7  -113.6 18.6   1.0   -10.1 -8.1  
Gzmn_Mus_musculus_GeneID=245839_isoform=2 LEU A 213 H . < > . . S + . . . . ? 0.902  78.9  52.7   -62.9  -44.3  -2.7  -10.1 -9.3  
Gzmn_Mus_musculus_GeneID=245839_isoform=2 PRO A 214 H . . > . . S + . . . . ? 0.928  112.9 44.5   -57.8  -43.5  -2.8  -13.9 -9.5  
Gzmn_Mus_musculus_GeneID=245839_isoform=2 TRP A 215 H . . > . . S + . . . . ? 0.918  115.4 48.5   -63.6  -42.4  -1.5  -14.1 -5.9  
Gzmn_Mus_musculus_GeneID=245839_isoform=2 ILE A 216 H . . X . . S + . . . . ? 0.944  113.5 45.9   -64.6  -47.4  -3.9  -11.4 -4.8  
Gzmn_Mus_musculus_GeneID=245839_isoform=2 SER A 217 H . . X . . S + . . . . ? 0.908  111.9 50.8   -66.1  -44.3  -7.0  -12.9 -6.4  
Gzmn_Mus_musculus_GeneID=245839_isoform=2 THR A 218 H . . X . . S + . . . . ? 0.925  112.9 44.5   -60.5  -47.5  -6.3  -16.4 -5.2  
Gzmn_Mus_musculus_GeneID=245839_isoform=2 ASN A 219 H . . X . . S + . . . . ? 0.855  108.9 56.0   -72.5  -34.4  -5.9  -15.4 -1.6  
Gzmn_Mus_musculus_GeneID=245839_isoform=2 MET A 220 H . . < . . S + . . . . ? 0.887  111.7 45.2   -64.7  -32.4  -8.9  -13.1 -1.6  
Gzmn_Mus_musculus_GeneID=245839_isoform=2 LYS A 221 H . . < . . S + . . . . ? 0.875  114.7 47.0   -75.2  -39.3  -11.0 -16.1 -2.7  
Gzmn_Mus_musculus_GeneID=245839_isoform=2 LEU A 222 H . . < . . . . . . . . ? 0.825  .     .      -75.4  -32.9  -9.5  -18.5 -0.2  
Gzmn_Mus_musculus_GeneID=245839_isoform=2 LEU A 223 . . . < . . . . . . . . ? 0.826  .     .      -87.4  .      -9.8  -16.2 2.7   
# 
loop_
_dssp_struct_ladder.id 
_dssp_struct_ladder.sheet_id 
_dssp_struct_ladder.range_id_1 
_dssp_struct_ladder.range_id_2 
_dssp_struct_ladder.type 
_dssp_struct_ladder.beg_1_label_comp_id 
_dssp_struct_ladder.beg_1_label_asym_id 
_dssp_struct_ladder.beg_1_label_seq_id 
_dssp_struct_ladder.pdbx_beg_1_PDB_ins_code 
_dssp_struct_ladder.end_1_label_comp_id 
_dssp_struct_ladder.end_1_label_asym_id 
_dssp_struct_ladder.end_1_label_seq_id 
_dssp_struct_ladder.pdbx_end_1_PDB_ins_code 
_dssp_struct_ladder.beg_1_auth_comp_id 
_dssp_struct_ladder.beg_1_auth_asym_id 
_dssp_struct_ladder.beg_1_auth_seq_id 
_dssp_struct_ladder.end_1_auth_comp_id 
_dssp_struct_ladder.end_1_auth_asym_id 
_dssp_struct_ladder.end_1_auth_seq_id 
_dssp_struct_ladder.beg_2_label_comp_id 
_dssp_struct_ladder.beg_2_label_asym_id 
_dssp_struct_ladder.beg_2_label_seq_id 
_dssp_struct_ladder.pdbx_beg_2_PDB_ins_code 
_dssp_struct_ladder.end_2_label_comp_id 
_dssp_struct_ladder.end_2_label_asym_id 
_dssp_struct_ladder.end_2_label_seq_id 
_dssp_struct_ladder.pdbx_end_2_PDB_ins_code 
_dssp_struct_ladder.beg_2_auth_comp_id 
_dssp_struct_ladder.beg_2_auth_asym_id 
_dssp_struct_ladder.beg_2_auth_seq_id 
_dssp_struct_ladder.end_2_auth_comp_id 
_dssp_struct_ladder.end_2_auth_asym_id 
_dssp_struct_ladder.end_2_auth_seq_id 
A A A B anti-parallel VAL A 2   ? ILE A 3   ? VAL A 2   ILE A 3   PRO A 174 ? ALA A 173 ? PRO A 174 ALA A 173 
B B C F anti-parallel HIS A 6   ? GLU A 7   ? HIS A 6   GLU A 7   GLU A 139 ? GLU A 138 ? GLU A 139 GLU A 138 
C B D I parallel      LYS A 106 ? LYS A 106 ? LYS A 106 LYS A 106 LYS A 188 ? LYS A 188 ? LYS A 188 LYS A 188 
D B E F anti-parallel VAL A 117 ? GLY A 122 ? VAL A 117 GLY A 122 ILE A 143 ? GLU A 138 ? ILE A 143 GLU A 138 
E B E H anti-parallel SER A 119 ? VAL A 120 ? SER A 119 VAL A 120 VAL A 184 ? LEU A 183 ? VAL A 184 LEU A 183 
F B F G anti-parallel ILE A 144 ? ILE A 144 ? ILE A 144 ILE A 144 ALA A 165 ? ALA A 165 ? ALA A 165 ALA A 165 
G B G J anti-parallel GLU A 162 ? GLY A 166 ? GLU A 162 GLY A 166 THR A 207 ? SER A 203 ? THR A 207 SER A 203 
H B H I anti-parallel PRO A 182 ? CYS A 185 ? PRO A 182 CYS A 185 VAL A 192 ? LYS A 188 ? VAL A 192 LYS A 188 
I B I J anti-parallel GLY A 191 ? VAL A 196 ? GLY A 191 VAL A 196 LYS A 208 ? GLY A 204 ? LYS A 208 GLY A 204 
J C K L anti-parallel MET A 16  ? VAL A 20  ? MET A 16  VAL A 20  PHE A 30  ? SER A 26  ? PHE A 30  SER A 26  
K C K N anti-parallel ALA A 17  ? VAL A 20  ? ALA A 17  VAL A 20  LEU A 52  ? THR A 49  ? LEU A 52  THR A 49  
L C L M anti-parallel PHE A 30  ? GLN A 33  ? PHE A 30  GLN A 33  LEU A 38  ? PHE A 36  ? LEU A 38  PHE A 36  
M C M P anti-parallel PHE A 36  ? THR A 39  ? PHE A 36  THR A 39  LYS A 91  ? MET A 88  ? LYS A 91  MET A 88  
N C N O anti-parallel THR A 49  ? LEU A 52  ? THR A 49  LEU A 52  PRO A 68  ? GLN A 65  ? PRO A 68  GLN A 65  
O C O P anti-parallel VAL A 69  ? PRO A 74  ? VAL A 69  PRO A 74  LEU A 92  ? MET A 88  ? LEU A 92  MET A 88  
P D Q R anti-parallel ASN A 56  ? ASN A 56  ? ASN A 56  ASN A 56  LEU A 136 ? LEU A 136 ? LEU A 136 LEU A 136 
Q E S T anti-parallel ASN A 79  ? ASN A 79  ? ASN A 79  ASN A 79  THR A 84  ? THR A 84  ? THR A 84  THR A 84  
R F U V anti-parallel LYS A 125 ? LYS A 125 ? LYS A 125 LYS A 125 GLY A 133 ? GLY A 133 ? GLY A 133 GLY A 133 
# 
loop_
_dssp_struct_bridge_pairs.id 
_dssp_struct_bridge_pairs.label_comp_id 
_dssp_struct_bridge_pairs.label_seq_id 
_dssp_struct_bridge_pairs.label_asym_id 
_dssp_struct_bridge_pairs.auth_seq_id 
_dssp_struct_bridge_pairs.auth_asym_id 
_dssp_struct_bridge_pairs.pdbx_PDB_ins_code 
_dssp_struct_bridge_pairs.acceptor_1_label_comp_id 
_dssp_struct_bridge_pairs.acceptor_1_label_seq_id 
_dssp_struct_bridge_pairs.acceptor_1_label_asym_id 
_dssp_struct_bridge_pairs.acceptor_1_auth_seq_id 
_dssp_struct_bridge_pairs.acceptor_1_auth_asym_id 
_dssp_struct_bridge_pairs.acceptor_1_pdbx_PDB_ins_code 
_dssp_struct_bridge_pairs.acceptor_1_energy 
_dssp_struct_bridge_pairs.acceptor_2_label_comp_id 
_dssp_struct_bridge_pairs.acceptor_2_label_seq_id 
_dssp_struct_bridge_pairs.acceptor_2_label_asym_id 
_dssp_struct_bridge_pairs.acceptor_2_auth_seq_id 
_dssp_struct_bridge_pairs.acceptor_2_auth_asym_id 
_dssp_struct_bridge_pairs.acceptor_2_pdbx_PDB_ins_code 
_dssp_struct_bridge_pairs.acceptor_2_energy 
_dssp_struct_bridge_pairs.donor_1_label_comp_id 
_dssp_struct_bridge_pairs.donor_1_label_seq_id 
_dssp_struct_bridge_pairs.donor_1_label_asym_id 
_dssp_struct_bridge_pairs.donor_1_auth_seq_id 
_dssp_struct_bridge_pairs.donor_1_auth_asym_id 
_dssp_struct_bridge_pairs.donor_1_pdbx_PDB_ins_code 
_dssp_struct_bridge_pairs.donor_1_energy 
_dssp_struct_bridge_pairs.donor_2_label_comp_id 
_dssp_struct_bridge_pairs.donor_2_label_seq_id 
_dssp_struct_bridge_pairs.donor_2_label_asym_id 
_dssp_struct_bridge_pairs.donor_2_auth_seq_id 
_dssp_struct_bridge_pairs.donor_2_auth_asym_id 
_dssp_struct_bridge_pairs.donor_2_pdbx_PDB_ins_code 
_dssp_struct_bridge_pairs.donor_2_energy 
1   GLU 1   A 1   A ? ?   ?   ? ?   ? ? ?    ?   ?   ? ?   ? ? ?    ILE 3   A 3   A ? -0.8 SER 175 A 175 A ? -0.7 
2   VAL 2   A 2   A ? GLY 124 A 124 A ? -0.3 GLY 122 A 122 A ? -0.3 GLY 5   A 5   A ? -2.5 GLY 4   A 4   A ? -0.1 
3   ILE 3   A 3   A ? ALA 173 A 173 A ? -3.4 GLU 1   A 1   A ? -0.8 ALA 173 A 173 A ? -1.1 SER 127 A 127 A ? -0.1 
4   GLY 4   A 4   A ? THR 126 A 126 A ? -0.9 GLY 5   A 5   A ? -0.2 ILE 3   A 3   A ? -0.3 HIS 6   A 6   A ? -0.1 
5   GLY 5   A 5   A ? VAL 2   A 2   A ? -2.5 ALA 173 A 173 A ? -0.1 GLU 7   A 7   A ? -0.3 ALA 140 A 140 A ? -0.2 
6   HIS 6   A 6   A ? GLU 139 A 139 A ? -2.6 ILE 3   A 3   A ? -0.1 GLU 139 A 139 A ? -2.8 VAL 8   A 8   A ? -0.1 
7   GLU 7   A 7   A ? GLY 5   A 5   A ? -0.3 GLU 138 A 138 A ? -0.2 GLU 138 A 138 A ? -0.2 LYS 9   A 9   A ? -0.2 
8   VAL 8   A 8   A ? LEU 137 A 137 A ? -2.1 HIS 55  A 55  A ? -0.1 LEU 137 A 137 A ? -0.1 HIS 11  A 11  A ? -0.1 
9   LYS 9   A 9   A ? GLU 7   A 7   A ? -0.2 PRO 10  A 10  A ? -0.1 SER 12  A 12  A ? -2.2 ARG 13  A 13  A ? -0.3 
10  PRO 10  A 10  A ? ?   ?   ? ?   ? ? ?    ?   ?   ? ?   ? ? ?    LYS 9   A 9   A ? -0.1 HIS 55  A 55  A ? -0.1 
11  HIS 11  A 11  A ? ARG 13  A 13  A ? -0.1 SER 12  A 12  A ? -0.1 HIS 55  A 55  A ? -0.1 LYS 9   A 9   A ? -0.1 
12  SER 12  A 12  A ? LYS 9   A 9   A ? -2.2 ARG 13  A 13  A ? -0.2 HIS 11  A 11  A ? -0.1 TYR 15  A 15  A ? -0.1 
13  ARG 13  A 13  A ? LYS 9   A 9   A ? -0.3 PRO 14  A 14  A ? -0.1 MET 16  A 16  A ? -1.6 SER 12  A 12  A ? -0.2 
14  PRO 14  A 14  A ? ?   ?   ? ?   ? ? ?    ?   ?   ? ?   ? ? ?    ARG 103 A 103 A ? -1.3 GLY 53  A 53  A ? -0.2 
15  TYR 15  A 15  A ? VAL 102 A 102 A ? -0.2 PRO 104 A 104 A ? -0.1 LEU 31  A 31  A ? -2.4 LEU 105 A 105 A ? -0.2 
16  MET 16  A 16  A ? ARG 13  A 13  A ? -1.6 PHE 30  A 30  A ? -0.2 GLY 53  A 53  A ? -0.6 LEU 18  A 18  A ? -0.4 
17  ALA 17  A 17  A ? GLY 29  A 29  A ? -2.7 LEU 52  A 52  A ? -0.1 GLY 29  A 29  A ? -1.4 VAL 19  A 19  A ? -0.6 
18  LEU 18  A 18  A ? THR 51  A 51  A ? -2.2 MET 16  A 16  A ? -0.4 THR 51  A 51  A ? -2.5 VAL 20  A 20  A ? -0.7 
19  VAL 19  A 19  A ? CYS 27  A 27  A ? -3.8 ALA 17  A 17  A ? -0.6 CYS 27  A 27  A ? -2.6 LEU 21  A 21  A ? -0.6 
20  VAL 20  A 20  A ? THR 49  A 49  A ? -3.0 LEU 18  A 18  A ? -0.7 THR 49  A 49  A ? -1.4 GLY 22  A 22  A ? -0.3 
21  LEU 21  A 21  A ? SER 25  A 25  A ? -2.2 VAL 19  A 19  A ? -0.6 SER 46  A 46  A ? -0.3 ILE 23  A 23  A ? -0.2 
22  GLY 22  A 22  A ? VAL 20  A 20  A ? -0.3 GLY 45  A 45  A ? -0.1 SER 25  A 25  A ? -0.8 GLY 24  A 24  A ? -0.7 
23  ILE 23  A 23  A ? GLY 24  A 24  A ? -0.2 LEU 21  A 21  A ? -0.2 SER 26  A 26  A ? -0.1 VAL 20  A 20  A ? -0.0 
24  GLY 24  A 24  A ? GLY 22  A 22  A ? -0.7 SER 25  A 25  A ? -0.2 SER 26  A 26  A ? -0.3 ILE 23  A 23  A ? -0.2 
25  SER 25  A 25  A ? GLY 22  A 22  A ? -0.8 CYS 27  A 27  A ? -0.0 LEU 21  A 21  A ? -2.2 CYS 27  A 27  A ? -0.3 
26  SER 26  A 26  A ? GLY 24  A 24  A ? -0.3 VAL 20  A 20  A ? -0.2 GLY 28  A 28  A ? -0.3 VAL 20  A 20  A ? -0.2 
27  CYS 27  A 27  A ? VAL 19  A 19  A ? -2.6 SER 25  A 25  A ? -0.3 VAL 19  A 19  A ? -3.8 ASP 178 A 178 A ? -0.2 
28  GLY 28  A 28  A ? SER 179 A 179 A ? -3.3 SER 26  A 26  A ? -0.3 ALA 40  A 40  A ? -0.5 PHE 30  A 30  A ? -0.3 
29  GLY 29  A 29  A ? ALA 17  A 17  A ? -1.4 CYS 27  A 27  A ? -0.2 ALA 17  A 17  A ? -2.7 LEU 31  A 31  A ? -0.3 
30  PHE 30  A 30  A ? LEU 38  A 38  A ? -2.0 GLY 28  A 28  A ? -0.3 LEU 38  A 38  A ? -3.0 VAL 32  A 32  A ? -0.3 
31  LEU 31  A 31  A ? TYR 15  A 15  A ? -2.4 GLY 29  A 29  A ? -0.3 LEU 105 A 105 A ? -3.5 VAL 37  A 37  A ? -0.2 
32  VAL 32  A 32  A ? PHE 36  A 36  A ? -2.6 GLN 33  A 33  A ? -0.4 ASP 34  A 34  A ? -0.3 VAL 37  A 37  A ? -0.2 
33  GLN 33  A 33  A ? PHE 36  A 36  A ? -1.5 LYS 106 A 106 A ? -0.1 PHE 36  A 36  A ? -1.4 VAL 32  A 32  A ? -0.4 
34  ASP 34  A 34  A ? TYR 35  A 35  A ? -0.3 VAL 32  A 32  A ? -0.3 ALA 96  A 96  A ? -3.2 SER 94  A 94  A ? -0.1 
35  TYR 35  A 35  A ? LYS 95  A 95  A ? -0.2 PHE 36  A 36  A ? -0.1 LEU 92  A 92  A ? -2.9 VAL 37  A 37  A ? -0.5 
36  PHE 36  A 36  A ? GLN 33  A 33  A ? -1.4 LYS 91  A 91  A ? -0.2 VAL 32  A 32  A ? -2.6 GLN 33  A 33  A ? -1.5 
37  VAL 37  A 37  A ? LEU 90  A 90  A ? -2.2 TYR 35  A 35  A ? -0.5 LEU 90  A 90  A ? -3.2 THR 39  A 39  A ? -0.4 
38  LEU 38  A 38  A ? PHE 30  A 30  A ? -3.0 PHE 36  A 36  A ? -0.4 PHE 30  A 30  A ? -2.0 ALA 40  A 40  A ? -0.2 
39  THR 39  A 39  A ? MET 88  A 88  A ? -2.4 VAL 37  A 37  A ? -0.4 MET 88  A 88  A ? -2.7 ALA 41  A 41  A ? -0.3 
40  ALA 40  A 40  A ? GLY 28  A 28  A ? -0.5 LEU 38  A 38  A ? -0.2 CYS 43  A 43  A ? -1.6 ILE 87  A 87  A ? -0.2 
41  ALA 41  A 41  A ? THR 39  A 39  A ? -0.3 HIS 42  A 42  A ? -0.3 ILE 44  A 44  A ? -1.1 ALA 40  A 40  A ? -0.1 
42  HIS 42  A 42  A ? CYS 43  A 43  A ? -0.3 HIS 83  A 83  A ? -0.1 ALA 41  A 41  A ? -0.3 SER 179 A 179 A ? -0.0 
43  CYS 43  A 43  A ? ALA 40  A 40  A ? -1.6 GLY 28  A 28  A ? -0.1 HIS 42  A 42  A ? -0.3 ALA 41  A 41  A ? -0.2 
44  ILE 44  A 44  A ? ALA 41  A 41  A ? -1.1 SER 46  A 46  A ? -0.0 SER 46  A 46  A ? -0.3 LEU 21  A 21  A ? -0.1 
45  GLY 45  A 45  A ? VAL 20  A 20  A ? -0.1 SER 46  A 46  A ? -0.1 MET 48  A 48  A ? -0.1 GLY 22  A 22  A ? -0.1 
46  SER 46  A 46  A ? LEU 21  A 21  A ? -0.3 ILE 44  A 44  A ? -0.3 MET 48  A 48  A ? -0.3 GLY 22  A 22  A ? -0.1 
47  SER 47  A 47  A ? LEU 21  A 21  A ? -0.1 THR 49  A 49  A ? -0.0 THR 49  A 49  A ? -0.4 SER 46  A 46  A ? -0.2 
48  MET 48  A 48  A ? SER 46  A 46  A ? -0.3 VAL 69  A 69  A ? -0.3 VAL 69  A 69  A ? -2.7 VAL 50  A 50  A ? -0.3 
49  THR 49  A 49  A ? VAL 20  A 20  A ? -1.4 SER 47  A 47  A ? -0.4 VAL 20  A 20  A ? -3.0 THR 51  A 51  A ? -0.5 
50  VAL 50  A 50  A ? ILE 67  A 67  A ? -3.0 MET 48  A 48  A ? -0.3 ILE 67  A 67  A ? -3.1 LEU 52  A 52  A ? -0.5 
51  THR 51  A 51  A ? LEU 18  A 18  A ? -2.5 THR 49  A 49  A ? -0.5 LEU 18  A 18  A ? -2.2 GLY 53  A 53  A ? -0.3 
52  LEU 52  A 52  A ? GLN 65  A 65  A ? -2.6 VAL 50  A 50  A ? -0.5 GLN 65  A 65  A ? -2.4 ALA 17  A 17  A ? -0.1 
53  GLY 53  A 53  A ? MET 16  A 16  A ? -0.6 ASP 101 A 101 A ? -0.4 HIS 55  A 55  A ? -0.4 THR 63  A 63  A ? -0.2 
54  ALA 54  A 54  A ? MET 16  A 16  A ? -0.3 THR 51  A 51  A ? -0.2 GLY 53  A 53  A ? -0.2 LEU 57  A 57  A ? -0.1 
55  HIS 55  A 55  A ? GLY 53  A 53  A ? -0.4 ASN 56  A 56  A ? -0.3 LEU 137 A 137 A ? -2.3 LEU 57  A 57  A ? -0.5 
56  ASN 56  A 56  A ? LEU 136 A 136 A ? -0.2 ALA 59  A 59  A ? -0.1 ALA 59  A 59  A ? -1.0 HIS 55  A 55  A ? -0.3 
57  LEU 57  A 57  A ? ALA 135 A 135 A ? -3.2 HIS 55  A 55  A ? -0.5 LEU 136 A 136 A ? -0.1 ASN 56  A 56  A ? -0.1 
58  ARG 58  A 58  A ? ALA 135 A 135 A ? -0.2 GLN 60  A 60  A ? -0.1 GLN 60  A 60  A ? -0.3 LEU 57  A 57  A ? -0.2 
59  ALA 59  A 59  A ? ASN 56  A 56  A ? -1.0 ALA 135 A 135 A ? -0.2 GLU 61  A 61  A ? -1.3 ASN 56  A 56  A ? -0.1 
60  GLN 60  A 60  A ? ARG 58  A 58  A ? -0.3 ALA 54  A 54  A ? -0.0 GLU 62  A 62  A ? -0.4 LEU 57  A 57  A ? -0.1 
61  GLU 61  A 61  A ? ALA 59  A 59  A ? -1.3 ASN 56  A 56  A ? -0.2 GLN 64  A 64  A ? -1.4 ALA 54  A 54  A ? -0.0 
62  GLU 62  A 62  A ? GLN 60  A 60  A ? -0.4 THR 63  A 63  A ? -0.2 GLU 61  A 61  A ? -0.1 ALA 54  A 54  A ? -0.1 
63  THR 63  A 63  A ? GLY 53  A 53  A ? -0.2 GLN 65  A 65  A ? -0.0 GLU 62  A 62  A ? -0.2 GLN 65  A 65  A ? -0.1 
64  GLN 64  A 64  A ? GLU 61  A 61  A ? -1.4 GLY 53  A 53  A ? -0.1 ILE 66  A 66  A ? -0.5 GLY 53  A 53  A ? -0.2 
65  GLN 65  A 65  A ? LEU 52  A 52  A ? -2.4 THR 63  A 63  A ? -0.1 LEU 52  A 52  A ? -2.6 ILE 67  A 67  A ? -0.7 
66  ILE 66  A 66  A ? GLN 64  A 64  A ? -0.5 THR 51  A 51  A ? -0.2 THR 51  A 51  A ? -0.2 GLN 64  A 64  A ? -0.0 
67  ILE 67  A 67  A ? VAL 50  A 50  A ? -3.1 GLN 65  A 65  A ? -0.7 VAL 50  A 50  A ? -3.0 GLN 65  A 65  A ? -0.0 
68  PRO 68  A 68  A ? ?   ?   ? ?   ? ? ?    ?   ?   ? ?   ? ? ?    GLU 93  A 93  A ? -3.1 ASN 70  A 70  A ? -0.5 
69  VAL 69  A 69  A ? MET 48  A 48  A ? -2.7 LEU 92  A 92  A ? -0.2 MET 48  A 48  A ? -0.3 LEU 92  A 92  A ? -0.2 
70  ASN 70  A 70  A ? LYS 91  A 91  A ? -2.7 PRO 68  A 68  A ? -0.5 ALA 72  A 72  A ? -0.3 LEU 92  A 92  A ? -0.2 
71  LYS 71  A 71  A ? LYS 91  A 91  A ? -1.7 LEU 73  A 73  A ? -0.0 LYS 91  A 91  A ? -3.2 LEU 73  A 73  A ? -0.5 
72  ALA 72  A 72  A ? ASN 70  A 70  A ? -0.3 LEU 90  A 90  A ? -0.2 LEU 90  A 90  A ? -0.2 ILE 44  A 44  A ? -0.0 
73  LEU 73  A 73  A ? LEU 89  A 89  A ? -3.2 LYS 71  A 71  A ? -0.5 LEU 89  A 89  A ? -2.4 HIS 75  A 75  A ? -0.1 
74  PRO 74  A 74  A ? ?   ?   ? ?   ? ? ?    ?   ?   ? ?   ? ? ?    MET 88  A 88  A ? -0.2 ASP 86  A 86  A ? -0.1 
75  HIS 75  A 75  A ? ILE 87  A 87  A ? -2.8 ASN 85  A 85  A ? -0.3 TYR 78  A 78  A ? -2.2 ILE 87  A 87  A ? -0.1 
76  PRO 76  A 76  A ? ?   ?   ? ?   ? ? ?    ?   ?   ? ?   ? ? ?    HIS 75  A 75  A ? -0.1 ASN 85  A 85  A ? -0.0 
77  ASP 77  A 77  A ? ASN 85  A 85  A ? -0.1 ASN 79  A 79  A ? -0.1 ASN 79  A 79  A ? -0.2 HIS 75  A 75  A ? -0.1 
78  TYR 78  A 78  A ? HIS 75  A 75  A ? -2.2 ILE 87  A 87  A ? -0.1 ASN 85  A 85  A ? -0.2 ASP 86  A 86  A ? -0.1 
79  ASN 79  A 79  A ? THR 84  A 84  A ? -2.3 ASP 77  A 77  A ? -0.2 HIS 83  A 83  A ? -2.1 THR 84  A 84  A ? -0.5 
80  PRO 80  A 80  A ? ?   ?   ? ?   ? ? ?    ?   ?   ? ?   ? ? ?    ASN 79  A 79  A ? -0.1 TYR 78  A 78  A ? -0.0 
81  LEU 81  A 81  A ? ASP 82  A 82  A ? -0.1 THR 84  A 84  A ? -0.1 ASN 79  A 79  A ? -0.0 ?   ?   ? ?   ? ? ?    
82  ASP 82  A 82  A ? ASN 79  A 79  A ? -0.3 THR 84  A 84  A ? -0.1 LEU 81  A 81  A ? -0.1 HIS 156 A 156 A ? -0.0 
83  HIS 83  A 83  A ? ASN 79  A 79  A ? -2.1 THR 84  A 84  A ? -0.2 ASP 86  A 86  A ? -1.1 ASN 85  A 85  A ? -0.1 
84  THR 84  A 84  A ? ASN 79  A 79  A ? -0.5 ASN 85  A 85  A ? -0.2 ASN 79  A 79  A ? -2.3 HIS 83  A 83  A ? -0.2 
85  ASN 85  A 85  A ? TYR 78  A 78  A ? -0.2 ASP 86  A 86  A ? -0.2 ILE 87  A 87  A ? -1.7 HIS 75  A 75  A ? -0.3 
86  ASP 86  A 86  A ? HIS 83  A 83  A ? -1.1 TYR 78  A 78  A ? -0.1 MET 88  A 88  A ? -0.3 THR 207 A 207 A ? -0.3 
87  ILE 87  A 87  A ? ASN 85  A 85  A ? -1.7 ALA 40  A 40  A ? -0.2 HIS 75  A 75  A ? -2.8 LEU 89  A 89  A ? -0.4 
88  MET 88  A 88  A ? THR 39  A 39  A ? -2.7 ASP 86  A 86  A ? -0.3 THR 39  A 39  A ? -2.4 LEU 90  A 90  A ? -0.5 
89  LEU 89  A 89  A ? LEU 73  A 73  A ? -2.4 ILE 87  A 87  A ? -0.4 LEU 73  A 73  A ? -3.2 LYS 91  A 91  A ? -0.5 
90  LEU 90  A 90  A ? VAL 37  A 37  A ? -3.2 MET 88  A 88  A ? -0.5 VAL 37  A 37  A ? -2.2 LEU 92  A 92  A ? -0.6 
91  LYS 91  A 91  A ? LYS 71  A 71  A ? -3.2 LEU 89  A 89  A ? -0.5 ASN 70  A 70  A ? -2.7 LYS 71  A 71  A ? -1.7 
92  LEU 92  A 92  A ? TYR 35  A 35  A ? -2.9 LEU 90  A 90  A ? -0.6 VAL 69  A 69  A ? -0.2 THR 49  A 49  A ? -0.0 
93  GLU 93  A 93  A ? PRO 68  A 68  A ? -3.1 LYS 91  A 91  A ? -0.1 LYS 95  A 95  A ? -0.3 VAL 69  A 69  A ? -0.1 
94  SER 94  A 94  A ? PRO 68  A 68  A ? -0.4 ASP 34  A 34  A ? -0.1 GLU 93  A 93  A ? -0.1 ALA 96  A 96  A ? -0.1 
95  LYS 95  A 95  A ? GLU 93  A 93  A ? -0.3 ALA 96  A 96  A ? -0.1 LYS 97  A 97  A ? -0.3 TYR 35  A 35  A ? -0.2 
96  ALA 96  A 96  A ? ASP 34  A 34  A ? -3.2 GLN 33  A 33  A ? -0.1 GLY 98  A 98  A ? -0.6 LYS 95  A 95  A ? -0.1 
97  LYS 97  A 97  A ? LYS 95  A 95  A ? -0.3 GLY 98  A 98  A ? -0.1 THR 99  A 99  A ? -0.5 ALA 96  A 96  A ? -0.1 
98  GLY 98  A 98  A ? ALA 96  A 96  A ? -0.6 ASP 101 A 101 A ? -0.1 ARG 100 A 100 A ? -0.2 ARG 103 A 103 A ? -0.2 
99  THR 99  A 99  A ? VAL 102 A 102 A ? -1.7 LYS 97  A 97  A ? -0.5 VAL 102 A 102 A ? -0.5 GLY 53  A 53  A ? -0.1 
100 ARG 100 A 100 A ? GLY 98  A 98  A ? -0.2 ASP 101 A 101 A ? -0.2 ARG 103 A 103 A ? -0.1 GLY 98  A 98  A ? -0.0 
101 ASP 101 A 101 A ? VAL 102 A 102 A ? -0.2 ARG 13  A 13  A ? -0.1 ARG 103 A 103 A ? -0.4 GLY 53  A 53  A ? -0.4 
102 VAL 102 A 102 A ? THR 99  A 99  A ? -0.5 LEU 52  A 52  A ? -0.1 THR 99  A 99  A ? -1.7 ASP 101 A 101 A ? -0.2 
103 ARG 103 A 103 A ? PRO 14  A 14  A ? -1.3 ASP 101 A 101 A ? -0.4 LEU 31  A 31  A ? -0.2 GLY 53  A 53  A ? -0.1 
104 PRO 104 A 104 A ? ?   ?   ? ?   ? ? ?    ?   ?   ? ?   ? ? ?    LYS 106 A 106 A ? -0.4 VAL 32  A 32  A ? -0.3 
105 LEU 105 A 105 A ? LEU 31  A 31  A ? -3.5 TYR 15  A 15  A ? -0.2 LYS 188 A 188 A ? -0.1 LEU 107 A 107 A ? -0.1 
106 LYS 106 A 106 A ? ASN 187 A 187 A ? -0.7 PRO 104 A 104 A ? -0.4 ALA 189 A 189 A ? -2.7 GLN 33  A 33  A ? -0.1 
107 LEU 107 A 107 A ? LYS 188 A 188 A ? -0.2 VAL 32  A 32  A ? -0.2 HIS 190 A 190 A ? -0.1 GLY 109 A 109 A ? -0.1 
108 PRO 108 A 108 A ? ?   ?   ? ?   ? ? ?    ?   ?   ? ?   ? ? ?    LEU 107 A 107 A ? -0.1 LYS 111 A 111 A ? -0.1 
109 GLY 109 A 109 A ? LEU 107 A 107 A ? -0.1 LYS 111 A 111 A ? -0.1 LYS 111 A 111 A ? -0.3 LEU 107 A 107 A ? -0.0 
110 ASP 110 A 110 A ? ?   ?   ? ?   ? ? ?    ?   ?   ? ?   ? ? ?    VAL 112 A 112 A ? -0.1 VAL 210 A 210 A ? -0.1 
111 LYS 111 A 111 A ? GLY 109 A 109 A ? -0.3 PRO 108 A 108 A ? -0.1 ASN 113 A 113 A ? -0.3 GLY 109 A 109 A ? -0.1 
112 VAL 112 A 112 A ? ASP 110 A 110 A ? -0.1 HIS 190 A 190 A ? -0.1 LYS 111 A 111 A ? -0.1 GLY 115 A 115 A ? -0.0 
113 ASN 113 A 113 A ? LYS 111 A 111 A ? -0.3 PRO 114 A 114 A ? -0.1 ASP 116 A 116 A ? -2.3 ILE 144 A 144 A ? -0.3 
114 PRO 114 A 114 A ? ?   ?   ? ?   ? ? ?    ?   ?   ? ?   ? ? ?    GLN 145 A 145 A ? -0.2 VAL 117 A 117 A ? -0.1 
115 GLY 115 A 115 A ? ILE 144 A 144 A ? -2.5 ASP 116 A 116 A ? -0.4 GLN 145 A 145 A ? -0.1 VAL 117 A 117 A ? -0.0 
116 ASP 116 A 116 A ? ASN 113 A 113 A ? -2.3 ILE 143 A 143 A ? -0.1 ILE 144 A 144 A ? -2.6 CYS 118 A 118 A ? -0.6 
117 VAL 117 A 117 A ? ILE 143 A 143 A ? -0.2 PRO 114 A 114 A ? -0.1 ASN 186 A 186 A ? -0.3 SER 119 A 119 A ? -0.3 
118 CYS 118 A 118 A ? LEU 142 A 142 A ? -3.4 ASP 116 A 116 A ? -0.6 LEU 142 A 142 A ? -4.0 VAL 120 A 120 A ? -0.3 
119 SER 119 A 119 A ? VAL 184 A 184 A ? -2.8 VAL 117 A 117 A ? -0.3 VAL 184 A 184 A ? -3.5 ALA 121 A 121 A ? -0.4 
120 VAL 120 A 120 A ? ALA 140 A 140 A ? -2.2 CYS 118 A 118 A ? -0.3 ALA 140 A 140 A ? -2.2 GLY 122 A 122 A ? -0.4 
121 ALA 121 A 121 A ? PRO 182 A 182 A ? -0.6 SER 119 A 119 A ? -0.4 TRP 123 A 123 A ? -0.3 GLU 139 A 139 A ? -0.2 
122 GLY 122 A 122 A ? GLU 138 A 138 A ? -2.4 VAL 120 A 120 A ? -0.4 GLU 138 A 138 A ? -2.4 VAL 2   A 2   A ? -0.3 
123 TRP 123 A 123 A ? GLY 177 A 177 A ? -0.3 ALA 121 A 121 A ? -0.3 SER 134 A 134 A ? -0.2 THR 126 A 126 A ? -0.1 
124 GLY 124 A 124 A ? GLY 133 A 133 A ? -0.2 LYS 125 A 125 A ? -0.2 SER 134 A 134 A ? -1.7 VAL 2   A 2   A ? -0.3 
125 LYS 125 A 125 A ? LYS 176 A 176 A ? -0.9 GLU 1   A 1   A ? -0.6 GLY 124 A 124 A ? -0.2 GLY 133 A 133 A ? -0.2 
126 THR 126 A 126 A ? GLU 132 A 132 A ? -0.5 GLU 1   A 1   A ? -0.2 GLY 4   A 4   A ? -0.9 ILE 128 A 128 A ? -0.3 
127 SER 127 A 127 A ? ILE 3   A 3   A ? -0.1 THR 130 A 130 A ? -0.1 THR 130 A 130 A ? -1.1 THR 126 A 126 A ? -0.2 
128 ILE 128 A 128 A ? THR 126 A 126 A ? -0.3 ASN 129 A 129 A ? -0.2 SER 127 A 127 A ? -0.1 LYS 199 A 199 A ? -0.0 
129 ASN 129 A 129 A ? THR 126 A 126 A ? -0.0 THR 131 A 131 A ? -0.0 THR 131 A 131 A ? -0.3 ILE 128 A 128 A ? -0.2 
130 THR 130 A 130 A ? SER 127 A 127 A ? -1.1 THR 131 A 131 A ? -0.1 SER 127 A 127 A ? -0.1 LYS 125 A 125 A ? -0.1 
131 THR 131 A 131 A ? ASN 129 A 129 A ? -0.3 GLY 133 A 133 A ? -0.1 GLY 133 A 133 A ? -0.4 THR 130 A 130 A ? -0.1 
132 GLU 132 A 132 A ? GLY 124 A 124 A ? -0.0 GLY 133 A 133 A ? -0.0 THR 126 A 126 A ? -0.5 SER 134 A 134 A ? -0.1 
133 GLY 133 A 133 A ? THR 131 A 131 A ? -0.4 LYS 125 A 125 A ? -0.2 ALA 135 A 135 A ? -0.3 LYS 125 A 125 A ? -0.2 
134 SER 134 A 134 A ? GLY 124 A 124 A ? -1.7 TRP 123 A 123 A ? -0.2 GLY 133 A 133 A ? -0.1 GLU 138 A 138 A ? -0.1 
135 ALA 135 A 135 A ? GLY 133 A 133 A ? -0.3 ASN 56  A 56  A ? -0.1 LEU 57  A 57  A ? -3.2 LEU 137 A 137 A ? -0.3 
136 LEU 136 A 136 A ? ASN 56  A 56  A ? -0.2 LEU 57  A 57  A ? -0.1 GLU 138 A 138 A ? -0.2 ASN 56  A 56  A ? -0.2 
137 LEU 137 A 137 A ? HIS 55  A 55  A ? -2.3 ALA 135 A 135 A ? -0.3 VAL 8   A 8   A ? -2.1 GLU 139 A 139 A ? -0.3 
138 GLU 138 A 138 A ? GLY 122 A 122 A ? -2.4 GLU 7   A 7   A ? -0.2 GLY 122 A 122 A ? -2.4 ALA 140 A 140 A ? -0.3 
139 GLU 139 A 139 A ? HIS 6   A 6   A ? -2.8 LEU 137 A 137 A ? -0.3 HIS 6   A 6   A ? -2.6 GLU 141 A 141 A ? -0.3 
140 ALA 140 A 140 A ? VAL 120 A 120 A ? -2.2 GLU 138 A 138 A ? -0.3 VAL 120 A 120 A ? -2.2 LEU 142 A 142 A ? -0.4 
141 GLU 141 A 141 A ? GLU 139 A 139 A ? -0.3 SER 119 A 119 A ? -0.2 ILE 143 A 143 A ? -0.4 SER 119 A 119 A ? -0.3 
142 LEU 142 A 142 A ? CYS 118 A 118 A ? -4.0 ALA 140 A 140 A ? -0.4 CYS 118 A 118 A ? -3.4 ILE 144 A 144 A ? -0.5 
143 ILE 143 A 143 A ? GLU 141 A 141 A ? -0.4 VAL 117 A 117 A ? -0.2 GLY 166 A 166 A ? -2.2 GLN 145 A 145 A ? -0.3 
144 ILE 144 A 144 A ? ASP 116 A 116 A ? -2.6 LEU 142 A 142 A ? -0.5 GLY 115 A 115 A ? -2.5 ALA 165 A 165 A ? -0.2 
145 GLN 145 A 145 A ? CYS 164 A 164 A ? -2.8 ILE 143 A 143 A ? -0.3 CYS 164 A 164 A ? -0.3 ASN 147 A 147 A ? -0.1 
146 GLU 146 A 146 A ? ILE 144 A 144 A ? -0.2 ASN 147 A 147 A ? -0.1 CYS 150 A 150 A ? -2.0 GLU 149 A 149 A ? -0.4 
147 ASN 147 A 147 A ? LYS 148 A 148 A ? -0.2 GLU 149 A 149 A ? -0.2 LYS 151 A 151 A ? -2.5 LYS 152 A 152 A ? -0.2 
148 LYS 148 A 148 A ? GLU 149 A 149 A ? -0.2 CYS 150 A 150 A ? -0.2 LYS 152 A 152 A ? -1.4 ASN 147 A 147 A ? -0.2 
149 GLU 149 A 149 A ? GLU 146 A 146 A ? -0.4 CYS 150 A 150 A ? -0.2 GLN 153 A 153 A ? -1.5 LYS 148 A 148 A ? -0.2 
150 CYS 150 A 150 A ? GLU 146 A 146 A ? -2.0 LYS 151 A 151 A ? -0.2 PHE 154 A 154 A ? -3.0 LYS 148 A 148 A ? -0.2 
151 LYS 151 A 151 A ? ASN 147 A 147 A ? -2.5 LYS 152 A 152 A ? -0.2 CYS 150 A 150 A ? -0.2 GLU 149 A 149 A ? -0.2 
152 LYS 152 A 152 A ? LYS 148 A 148 A ? -1.4 ASN 147 A 147 A ? -0.2 LYS 151 A 151 A ? -0.2 CYS 150 A 150 A ? -0.2 
153 GLN 153 A 153 A ? GLU 149 A 149 A ? -1.5 PHE 154 A 154 A ? -0.2 ARG 155 A 155 A ? -0.5 LYS 151 A 151 A ? -0.2 
154 PHE 154 A 154 A ? CYS 150 A 150 A ? -3.0 ARG 155 A 155 A ? -0.1 TYR 157 A 157 A ? -1.2 GLN 153 A 153 A ? -0.2 
155 ARG 155 A 155 A ? GLN 153 A 153 A ? -0.5 HIS 156 A 156 A ? -0.3 PHE 154 A 154 A ? -0.1 LYS 151 A 151 A ? -0.0 
156 HIS 156 A 156 A ? SER 158 A 158 A ? -0.1 ASP 82  A 82  A ? -0.0 ARG 155 A 155 A ? -0.3 SER 158 A 158 A ? -0.2 
157 TYR 157 A 157 A ? PHE 154 A 154 A ? -1.2 CYS 150 A 150 A ? -0.2 LYS 159 A 159 A ? -0.5 ILE 160 A 160 A ? -0.0 
158 SER 158 A 158 A ? HIS 156 A 156 A ? -0.2 LYS 159 A 159 A ? -0.1 GLU 162 A 162 A ? -1.9 THR 161 A 161 A ? -0.3 
159 LYS 159 A 159 A ? TYR 157 A 157 A ? -0.5 ILE 160 A 160 A ? -0.2 SER 158 A 158 A ? -0.1 ASN 147 A 147 A ? -0.0 
160 ILE 160 A 160 A ? THR 161 A 161 A ? -0.1 TYR 157 A 157 A ? -0.0 LYS 159 A 159 A ? -0.2 HIS 211 A 211 A ? -0.1 
161 THR 161 A 161 A ? SER 158 A 158 A ? -0.3 HIS 211 A 211 A ? -0.0 LYS 208 A 208 A ? -2.9 ILE 163 A 163 A ? -0.3 
162 GLU 162 A 162 A ? SER 158 A 158 A ? -1.9 THR 207 A 207 A ? -0.2 CYS 164 A 164 A ? -0.4 THR 207 A 207 A ? -0.2 
163 ILE 163 A 163 A ? PHE 206 A 206 A ? -2.5 THR 161 A 161 A ? -0.3 PHE 206 A 206 A ? -3.3 ALA 165 A 165 A ? -0.5 
164 CYS 164 A 164 A ? GLU 162 A 162 A ? -0.4 GLN 145 A 145 A ? -0.3 GLN 145 A 145 A ? -2.8 GLY 166 A 166 A ? -0.4 
165 ALA 165 A 165 A ? GLY 204 A 204 A ? -2.4 ILE 163 A 163 A ? -0.5 GLY 204 A 204 A ? -2.8 ASP 167 A 167 A ? -0.3 
166 GLY 166 A 166 A ? ILE 143 A 143 A ? -2.2 CYS 164 A 164 A ? -0.4 SER 203 A 203 A ? -0.2 ALA 173 A 173 A ? -0.1 
167 ASP 167 A 167 A ? SER 202 A 202 A ? -0.6 GLU 172 A 172 A ? -0.5 LYS 170 A 170 A ? -2.5 GLU 172 A 172 A ? -0.3 
168 PRO 168 A 168 A ? ?   ?   ? ?   ? ? ?    ?   ?   ? ?   ? ? ?    ASP 167 A 167 A ? -0.1 SER 203 A 203 A ? -0.1 
169 ASN 169 A 169 A ? SER 202 A 202 A ? -0.1 GLY 166 A 166 A ? -0.0 ILE 171 A 171 A ? -0.3 SER 202 A 202 A ? -0.0 
170 LYS 170 A 170 A ? ASP 167 A 167 A ? -2.5 SER 202 A 202 A ? -0.2 GLU 172 A 172 A ? -1.5 ASP 167 A 167 A ? -0.2 
171 ILE 171 A 171 A ? ASN 169 A 169 A ? -0.3 GLY 166 A 166 A ? -0.1 ALA 173 A 173 A ? -0.4 SER 202 A 202 A ? -0.2 
172 GLU 172 A 172 A ? LYS 170 A 170 A ? -1.5 ILE 201 A 201 A ? -0.5 ASP 167 A 167 A ? -0.5 GLY 4   A 4   A ? -0.2 
173 ALA 173 A 173 A ? ILE 3   A 3   A ? -1.1 ILE 171 A 171 A ? -0.4 ILE 3   A 3   A ? -3.4 GLY 5   A 5   A ? -0.1 
174 PRO 174 A 174 A ? ?   ?   ? ?   ? ? ?    ?   ?   ? ?   ? ? ?    VAL 2   A 2   A ? -0.2 LYS 176 A 176 A ? -0.2 
175 SER 175 A 175 A ? GLU 1   A 1   A ? -0.7 LYS 176 A 176 A ? -0.2 ASP 178 A 178 A ? -2.4 SER 179 A 179 A ? -0.3 
176 LYS 176 A 176 A ? GLY 177 A 177 A ? -0.3 PRO 174 A 174 A ? -0.2 LYS 125 A 125 A ? -0.9 SER 175 A 175 A ? -0.2 
177 GLY 177 A 177 A ? GLY 124 A 124 A ? -0.2 SER 26  A 26  A ? -0.2 TRP 123 A 123 A ? -0.3 LYS 176 A 176 A ? -0.3 
178 ASP 178 A 178 A ? SER 175 A 175 A ? -2.4 GLU 1   A 1   A ? -0.2 GLY 181 A 181 A ? -2.9 LEU 193 A 193 A ? -0.3 
179 SER 179 A 179 A ? SER 175 A 175 A ? -0.3 GLY 180 A 180 A ? -0.3 GLY 28  A 28  A ? -3.3 SER 194 A 194 A ? -0.2 
180 GLY 180 A 180 A ? LEU 193 A 193 A ? -2.9 GLY 181 A 181 A ? -0.3 SER 179 A 179 A ? -0.3 PHE 30  A 30  A ? -0.1 
181 GLY 181 A 181 A ? ASP 178 A 178 A ? -2.9 VAL 192 A 192 A ? -0.1 LEU 193 A 193 A ? -3.0 GLY 180 A 180 A ? -0.3 
182 PRO 182 A 182 A ? ?   ?   ? ?   ? ? ?    ?   ?   ? ?   ? ? ?    VAL 184 A 184 A ? -0.7 ALA 121 A 121 A ? -0.6 
183 LEU 183 A 183 A ? GLY 191 A 191 A ? -2.3 GLY 181 A 181 A ? -0.2 HIS 190 A 190 A ? -3.4 GLY 191 A 191 A ? -1.0 
184 VAL 184 A 184 A ? SER 119 A 119 A ? -3.5 PRO 182 A 182 A ? -0.7 SER 119 A 119 A ? -2.8 ASN 186 A 186 A ? -0.4 
185 CYS 185 A 185 A ? LYS 188 A 188 A ? -2.3 LEU 183 A 183 A ? -0.5 LYS 188 A 188 A ? -1.1 CYS 118 A 118 A ? -0.1 
186 ASN 186 A 186 A ? VAL 184 A 184 A ? -0.4 VAL 117 A 117 A ? -0.3 CYS 185 A 185 A ? -0.2 ALA 189 A 189 A ? -0.1 
187 ASN 187 A 187 A ? LYS 188 A 188 A ? -0.2 VAL 184 A 184 A ? -0.1 LYS 106 A 106 A ? -0.7 ALA 189 A 189 A ? -0.3 
188 LYS 188 A 188 A ? CYS 185 A 185 A ? -1.1 LEU 105 A 105 A ? -0.1 CYS 185 A 185 A ? -2.3 HIS 190 A 190 A ? -0.7 
189 ALA 189 A 189 A ? LYS 106 A 106 A ? -2.7 ASN 187 A 187 A ? -0.3 VAL 184 A 184 A ? -0.2 VAL 192 A 192 A ? -0.1 
190 HIS 190 A 190 A ? LEU 183 A 183 A ? -3.4 LYS 188 A 188 A ? -0.7 VAL 209 A 209 A ? -1.2 VAL 210 A 210 A ? -0.4 
191 GLY 191 A 191 A ? LEU 183 A 183 A ? -1.0 LYS 208 A 208 A ? -0.2 LEU 183 A 183 A ? -2.3 LEU 193 A 193 A ? -0.5 
192 VAL 192 A 192 A ? THR 207 A 207 A ? -1.6 HIS 190 A 190 A ? -0.3 THR 207 A 207 A ? -3.2 SER 194 A 194 A ? -0.2 
193 LEU 193 A 193 A ? GLY 181 A 181 A ? -3.0 GLY 191 A 191 A ? -0.5 GLY 180 A 180 A ? -2.9 PHE 206 A 206 A ? -0.2 
194 SER 194 A 194 A ? VAL 205 A 205 A ? -3.0 TYR 195 A 195 A ? -0.4 VAL 196 A 196 A ? -0.3 PHE 206 A 206 A ? -0.2 
195 TYR 195 A 195 A ? VAL 205 A 205 A ? -1.6 SER 179 A 179 A ? -0.0 VAL 205 A 205 A ? -3.5 SER 194 A 194 A ? -0.4 
196 VAL 196 A 196 A ? SER 194 A 194 A ? -0.3 GLY 204 A 204 A ? -0.2 SER 198 A 198 A ? -0.5 GLY 204 A 204 A ? -0.2 
197 LYS 197 A 197 A ? SER 203 A 203 A ? -0.9 TYR 195 A 195 A ? -0.3 LYS 200 A 200 A ? -0.8 ILE 201 A 201 A ? -0.5 
198 SER 198 A 198 A ? VAL 196 A 196 A ? -0.5 LYS 199 A 199 A ? -0.2 LYS 200 A 200 A ? -0.0 LYS 197 A 197 A ? -0.0 
199 LYS 199 A 199 A ? LYS 197 A 197 A ? -0.1 LYS 200 A 200 A ? -0.1 SER 198 A 198 A ? -0.2 ILE 128 A 128 A ? -0.0 
200 LYS 200 A 200 A ? LYS 197 A 197 A ? -0.8 SER 203 A 203 A ? -0.1 SER 198 A 198 A ? -0.1 LYS 199 A 199 A ? -0.1 
201 ILE 201 A 201 A ? LYS 197 A 197 A ? -0.5 SER 202 A 202 A ? -0.2 GLU 172 A 172 A ? -0.5 GLY 204 A 204 A ? -0.1 
202 SER 202 A 202 A ? SER 203 A 203 A ? -0.4 ILE 171 A 171 A ? -0.2 ASP 167 A 167 A ? -0.6 GLY 204 A 204 A ? -0.3 
203 SER 203 A 203 A ? GLY 166 A 166 A ? -0.2 LYS 197 A 197 A ? -0.2 LYS 197 A 197 A ? -0.9 SER 202 A 202 A ? -0.4 
204 GLY 204 A 204 A ? ALA 165 A 165 A ? -2.8 SER 202 A 202 A ? -0.3 ALA 165 A 165 A ? -2.4 PHE 206 A 206 A ? -0.5 
205 VAL 205 A 205 A ? TYR 195 A 195 A ? -3.5 SER 203 A 203 A ? -0.3 SER 194 A 194 A ? -3.0 TYR 195 A 195 A ? -1.6 
206 PHE 206 A 206 A ? ILE 163 A 163 A ? -3.3 GLY 204 A 204 A ? -0.5 ILE 163 A 163 A ? -2.5 LYS 208 A 208 A ? -0.4 
207 THR 207 A 207 A ? VAL 192 A 192 A ? -3.2 VAL 205 A 205 A ? -0.4 VAL 192 A 192 A ? -1.6 VAL 209 A 209 A ? -0.8 
208 LYS 208 A 208 A ? THR 161 A 161 A ? -2.9 PHE 206 A 206 A ? -0.4 PHE 212 A 212 A ? -0.9 HIS 211 A 211 A ? -0.6 
209 VAL 209 A 209 A ? HIS 190 A 190 A ? -1.2 THR 207 A 207 A ? -0.8 PHE 212 A 212 A ? -1.2 LEU 213 A 213 A ? -0.3 
210 VAL 210 A 210 A ? HIS 190 A 190 A ? -0.4 HIS 211 A 211 A ? -0.3 LEU 213 A 213 A ? -0.9 VAL 209 A 209 A ? -0.2 
211 HIS 211 A 211 A ? LYS 208 A 208 A ? -0.6 PHE 212 A 212 A ? -0.2 VAL 210 A 210 A ? -0.3 VAL 209 A 209 A ? -0.2 
212 PHE 212 A 212 A ? VAL 209 A 209 A ? -1.2 LYS 208 A 208 A ? -0.9 ILE 216 A 216 A ? -2.7 HIS 211 A 211 A ? -0.2 
213 LEU 213 A 213 A ? VAL 210 A 210 A ? -0.9 VAL 209 A 209 A ? -0.3 SER 217 A 217 A ? -3.3 THR 218 A 218 A ? -0.3 
214 PRO 214 A 214 A ? ?   ?   ? ?   ? ? ?    ?   ?   ? ?   ? ? ?    THR 218 A 218 A ? -2.1 LEU 213 A 213 A ? -0.2 
215 TRP 215 A 215 A ? SER 217 A 217 A ? -0.2 HIS 211 A 211 A ? -0.2 ASN 219 A 219 A ? -1.9 LEU 213 A 213 A ? -0.2 
216 ILE 216 A 216 A ? PHE 212 A 212 A ? -2.7 SER 217 A 217 A ? -0.2 MET 220 A 220 A ? -2.1 LYS 221 A 221 A ? -0.2 
217 SER 217 A 217 A ? LEU 213 A 213 A ? -3.3 THR 218 A 218 A ? -0.2 LYS 221 A 221 A ? -1.7 ILE 216 A 216 A ? -0.2 
218 THR 218 A 218 A ? PRO 214 A 214 A ? -2.1 LEU 213 A 213 A ? -0.3 LEU 222 A 222 A ? -1.8 SER 217 A 217 A ? -0.2 
219 ASN 219 A 219 A ? TRP 215 A 215 A ? -1.9 MET 220 A 220 A ? -0.2 LEU 223 A 223 A ? -2.2 THR 218 A 218 A ? -0.2 
220 MET 220 A 220 A ? ILE 216 A 216 A ? -2.1 TRP 215 A 215 A ? -0.2 ASN 219 A 219 A ? -0.2 THR 218 A 218 A ? -0.2 
221 LYS 221 A 221 A ? SER 217 A 217 A ? -1.7 ILE 216 A 216 A ? -0.2 ASN 219 A 219 A ? -0.2 MET 220 A 220 A ? -0.2 
222 LEU 222 A 222 A ? THR 218 A 218 A ? -1.8 LEU 223 A 223 A ? -0.2 MET 220 A 220 A ? -0.2 LYS 221 A 221 A ? -0.2 
223 LEU 223 A 223 A ? ASN 219 A 219 A ? -2.2 THR 218 A 218 A ? -0.2 LYS 221 A 221 A ? -0.2 LEU 222 A 222 A ? -0.2 
# 
loop_
_dssp_statistics_histogram.entry_id 
_dssp_statistics_histogram.type 
_dssp_statistics_histogram.1 
_dssp_statistics_histogram.2 
_dssp_statistics_histogram.3 
_dssp_statistics_histogram.4 
_dssp_statistics_histogram.5 
_dssp_statistics_histogram.6 
_dssp_statistics_histogram.7 
_dssp_statistics_histogram.8 
_dssp_statistics_histogram.9 
_dssp_statistics_histogram.10 
_dssp_statistics_histogram.11 
_dssp_statistics_histogram.12 
_dssp_statistics_histogram.13 
_dssp_statistics_histogram.14 
_dssp_statistics_histogram.15 
_dssp_statistics_histogram.16 
_dssp_statistics_histogram.17 
_dssp_statistics_histogram.18 
_dssp_statistics_histogram.19 
_dssp_statistics_histogram.20 
_dssp_statistics_histogram.21 
_dssp_statistics_histogram.22 
_dssp_statistics_histogram.23 
_dssp_statistics_histogram.24 
_dssp_statistics_histogram.25 
_dssp_statistics_histogram.26 
_dssp_statistics_histogram.27 
_dssp_statistics_histogram.28 
_dssp_statistics_histogram.29 
_dssp_statistics_histogram.30 
Gzmn_Mus_musculus_GeneID=245839_isoform=2 residues_per_alpha_helix        0 0 0 0 0 0 1 0 0 1 0 0 0 0 0 0 0 0 0 0 0 0 0 0 0 0 0 0 0 
0 
Gzmn_Mus_musculus_GeneID=245839_isoform=2 parallel_bridges_per_ladder     1 0 0 0 0 0 0 0 0 0 0 0 0 0 0 0 0 0 0 0 0 0 0 0 0 0 0 0 0 
0 
Gzmn_Mus_musculus_GeneID=245839_isoform=2 antiparallel_bridges_per_ladder 4 3 1 4 4 1 0 0 0 0 0 0 0 0 0 0 0 0 0 0 0 0 0 0 0 0 0 0 0 
0 
Gzmn_Mus_musculus_GeneID=245839_isoform=2 ladders_per_sheet               1 0 0 0 0 1 0 1 0 0 0 0 0 0 0 0 0 0 0 0 0 0 0 0 0 0 0 0 0 
0 
# 
loop_
_dssp_statistics_hbond.entry_id 
_dssp_statistics_hbond.type 
_dssp_statistics_hbond.count 
_dssp_statistics_hbond.count_per_100 
Gzmn_Mus_musculus_GeneID=245839_isoform=2 O(I)-->H-N(J)          147 65.9 
Gzmn_Mus_musculus_GeneID=245839_isoform=2 'PARALLEL BRIDGES'     2   0.9  
Gzmn_Mus_musculus_GeneID=245839_isoform=2 'ANTIPARALLEL BRIDGES' 75  33.6 
Gzmn_Mus_musculus_GeneID=245839_isoform=2 O(I)-->H-N(I-5)        2   0.9  
Gzmn_Mus_musculus_GeneID=245839_isoform=2 O(I)-->H-N(I-4)        2   0.9  
Gzmn_Mus_musculus_GeneID=245839_isoform=2 O(I)-->H-N(I-3)        3   1.3  
Gzmn_Mus_musculus_GeneID=245839_isoform=2 O(I)-->H-N(I-2)        0   0.0  
Gzmn_Mus_musculus_GeneID=245839_isoform=2 O(I)-->H-N(I-1)        0   0.0  
Gzmn_Mus_musculus_GeneID=245839_isoform=2 O(I)-->H-N(I+0)        0   0.0  
Gzmn_Mus_musculus_GeneID=245839_isoform=2 O(I)-->H-N(I+1)        0   0.0  
Gzmn_Mus_musculus_GeneID=245839_isoform=2 O(I)-->H-N(I+2)        22  9.9  
Gzmn_Mus_musculus_GeneID=245839_isoform=2 O(I)-->H-N(I+3)        22  9.9  
Gzmn_Mus_musculus_GeneID=245839_isoform=2 O(I)-->H-N(I+4)        16  7.2  
Gzmn_Mus_musculus_GeneID=245839_isoform=2 O(I)-->H-N(I+5)        1   0.4  
# 
_dssp_statistics.entry_id                       Gzmn_Mus_musculus_GeneID=245839_isoform=2 
_dssp_statistics.nr_of_residues                 223 
_dssp_statistics.nr_of_chains                   1 
_dssp_statistics.nr_of_ss_bridges_total         0 
_dssp_statistics.nr_of_ss_bridges_intra_chain   0 
_dssp_statistics.nr_of_ss_bridges_inter_chain   0 
# 
loop_
_chem_comp.id 
_chem_comp.type 
_chem_comp.mon_nstd_flag 
_chem_comp.name 
_chem_comp.formula 
_chem_comp.formula_weight 
ALA 'L-PEPTIDE LINKING' y ALANINE         'C3 H7 N O2'     89.093 
ARG 'L-PEPTIDE LINKING' y ARGININE        'C6 H15 N4 O2'  175.209 
ASN 'L-PEPTIDE LINKING' y ASPARAGINE      'C4 H8 N2 O3'   132.118 
ASP 'L-PEPTIDE LINKING' y 'ASPARTIC ACID' 'C4 H7 N O4'    133.103 
CYS 'L-PEPTIDE LINKING' y CYSTEINE        'C3 H7 N O2 S'  121.158 
GLN 'L-PEPTIDE LINKING' y GLUTAMINE       'C5 H10 N2 O3'  146.144 
GLU 'L-PEPTIDE LINKING' y 'GLUTAMIC ACID' 'C5 H9 N O4'    147.129 
GLY 'PEPTIDE LINKING'   y GLYCINE         'C2 H5 N O2'     75.067 
HIS 'L-PEPTIDE LINKING' y HISTIDINE       'C6 H10 N3 O2'  156.162 
ILE 'L-PEPTIDE LINKING' y ISOLEUCINE      'C6 H13 N O2'   131.173 
LEU 'L-PEPTIDE LINKING' y LEUCINE         'C6 H13 N O2'   131.173 
LYS 'L-PEPTIDE LINKING' y LYSINE          'C6 H15 N2 O2'  147.195 
MET 'L-PEPTIDE LINKING' y METHIONINE      'C5 H11 N O2 S' 149.211 
PHE 'L-PEPTIDE LINKING' y PHENYLALANINE   'C9 H11 N O2'   165.189 
PRO 'L-PEPTIDE LINKING' y PROLINE         'C5 H9 N O2'     115.13 
SER 'L-PEPTIDE LINKING' y SERINE          'C3 H7 N O3'    105.093 
THR 'L-PEPTIDE LINKING' y THREONINE       'C4 H9 N O3'    119.119 
TRP 'L-PEPTIDE LINKING' y TRYPTOPHAN      'C11 H12 N2 O2' 204.225 
TYR 'L-PEPTIDE LINKING' y TYROSINE        'C9 H11 N O3'   181.189 
VAL 'L-PEPTIDE LINKING' y VALINE          'C5 H11 N O2'   117.146 
# 
loop_
_atom_type.symbol 
N 
C 
O 
S 
# 
loop_
_entity_poly_seq.entity_id 
_entity_poly_seq.num 
_entity_poly_seq.mon_id 
_entity_poly_seq.hetero 
1   1 GLU n 
1   2 VAL n 
1   3 ILE n 
1   4 GLY n 
1   5 GLY n 
1   6 HIS n 
1   7 GLU n 
1   8 VAL n 
1   9 LYS n 
1  10 PRO n 
1  11 HIS n 
1  12 SER n 
1  13 ARG n 
1  14 PRO n 
1  15 TYR n 
1  16 MET n 
1  17 ALA n 
1  18 LEU n 
1  19 VAL n 
1  20 VAL n 
1  21 LEU n 
1  22 GLY n 
1  23 ILE n 
1  24 GLY n 
1  25 SER n 
1  26 SER n 
1  27 CYS n 
1  28 GLY n 
1  29 GLY n 
1  30 PHE n 
1  31 LEU n 
1  32 VAL n 
1  33 GLN n 
1  34 ASP n 
1  35 TYR n 
1  36 PHE n 
1  37 VAL n 
1  38 LEU n 
1  39 THR n 
1  40 ALA n 
1  41 ALA n 
1  42 HIS n 
1  43 CYS n 
1  44 ILE n 
1  45 GLY n 
1  46 SER n 
1  47 SER n 
1  48 MET n 
1  49 THR n 
1  50 VAL n 
1  51 THR n 
1  52 LEU n 
1  53 GLY n 
1  54 ALA n 
1  55 HIS n 
1  56 ASN n 
1  57 LEU n 
1  58 ARG n 
1  59 ALA n 
1  60 GLN n 
1  61 GLU n 
1  62 GLU n 
1  63 THR n 
1  64 GLN n 
1  65 GLN n 
1  66 ILE n 
1  67 ILE n 
1  68 PRO n 
1  69 VAL n 
1  70 ASN n 
1  71 LYS n 
1  72 ALA n 
1  73 LEU n 
1  74 PRO n 
1  75 HIS n 
1  76 PRO n 
1  77 ASP n 
1  78 TYR n 
1  79 ASN n 
1  80 PRO n 
1  81 LEU n 
1  82 ASP n 
1  83 HIS n 
1  84 THR n 
1  85 ASN n 
1  86 ASP n 
1  87 ILE n 
1  88 MET n 
1  89 LEU n 
1  90 LEU n 
1  91 LYS n 
1  92 LEU n 
1  93 GLU n 
1  94 SER n 
1  95 LYS n 
1  96 ALA n 
1  97 LYS n 
1  98 GLY n 
1  99 THR n 
1 100 ARG n 
1 101 ASP n 
1 102 VAL n 
1 103 ARG n 
1 104 PRO n 
1 105 LEU n 
1 106 LYS n 
1 107 LEU n 
1 108 PRO n 
1 109 GLY n 
1 110 ASP n 
1 111 LYS n 
1 112 VAL n 
1 113 ASN n 
1 114 PRO n 
1 115 GLY n 
1 116 ASP n 
1 117 VAL n 
1 118 CYS n 
1 119 SER n 
1 120 VAL n 
1 121 ALA n 
1 122 GLY n 
1 123 TRP n 
1 124 GLY n 
1 125 LYS n 
1 126 THR n 
1 127 SER n 
1 128 ILE n 
1 129 ASN n 
1 130 THR n 
1 131 THR n 
1 132 GLU n 
1 133 GLY n 
1 134 SER n 
1 135 ALA n 
1 136 LEU n 
1 137 LEU n 
1 138 GLU n 
1 139 GLU n 
1 140 ALA n 
1 141 GLU n 
1 142 LEU n 
1 143 ILE n 
1 144 ILE n 
1 145 GLN n 
1 146 GLU n 
1 147 ASN n 
1 148 LYS n 
1 149 GLU n 
1 150 CYS n 
1 151 LYS n 
1 152 LYS n 
1 153 GLN n 
1 154 PHE n 
1 155 ARG n 
1 156 HIS n 
1 157 TYR n 
1 158 SER n 
1 159 LYS n 
1 160 ILE n 
1 161 THR n 
1 162 GLU n 
1 163 ILE n 
1 164 CYS n 
1 165 ALA n 
1 166 GLY n 
1 167 ASP n 
1 168 PRO n 
1 169 ASN n 
1 170 LYS n 
1 171 ILE n 
1 172 GLU n 
1 173 ALA n 
1 174 PRO n 
1 175 SER n 
1 176 LYS n 
1 177 GLY n 
1 178 ASP n 
1 179 SER n 
1 180 GLY n 
1 181 GLY n 
1 182 PRO n 
1 183 LEU n 
1 184 VAL n 
1 185 CYS n 
1 186 ASN n 
1 187 ASN n 
1 188 LYS n 
1 189 ALA n 
1 190 HIS n 
1 191 GLY n 
1 192 VAL n 
1 193 LEU n 
1 194 SER n 
1 195 TYR n 
1 196 VAL n 
1 197 LYS n 
1 198 SER n 
1 199 LYS n 
1 200 LYS n 
1 201 ILE n 
1 202 SER n 
1 203 SER n 
1 204 GLY n 
1 205 VAL n 
1 206 PHE n 
1 207 THR n 
1 208 LYS n 
1 209 VAL n 
1 210 VAL n 
1 211 HIS n 
1 212 PHE n 
1 213 LEU n 
1 214 PRO n 
1 215 TRP n 
1 216 ILE n 
1 217 SER n 
1 218 THR n 
1 219 ASN n 
1 220 MET n 
1 221 LYS n 
1 222 LEU n 
1 223 LEU n 
# 
loop_
_pdbx_poly_seq_scheme.asym_id 
_pdbx_poly_seq_scheme.entity_id 
_pdbx_poly_seq_scheme.seq_id 
_pdbx_poly_seq_scheme.mon_id 
_pdbx_poly_seq_scheme.ndb_seq_num 
_pdbx_poly_seq_scheme.pdb_seq_num 
_pdbx_poly_seq_scheme.auth_seq_num 
_pdbx_poly_seq_scheme.pdb_mon_id 
_pdbx_poly_seq_scheme.auth_mon_id 
_pdbx_poly_seq_scheme.pdb_strand_id 
_pdbx_poly_seq_scheme.pdb_ins_code 
_pdbx_poly_seq_scheme.hetero 
A 1   1 GLU   1 1   1   GLU GLU A ? n 
A 1   2 VAL   2 2   2   VAL VAL A ? n 
A 1   3 ILE   3 3   3   ILE ILE A ? n 
A 1   4 GLY   4 4   4   GLY GLY A ? n 
A 1   5 GLY   5 5   5   GLY GLY A ? n 
A 1   6 HIS   6 6   6   HIS HIS A ? n 
A 1   7 GLU   7 7   7   GLU GLU A ? n 
A 1   8 VAL   8 8   8   VAL VAL A ? n 
A 1   9 LYS   9 9   9   LYS LYS A ? n 
A 1  10 PRO  10 10  10  PRO PRO A ? n 
A 1  11 HIS  11 11  11  HIS HIS A ? n 
A 1  12 SER  12 12  12  SER SER A ? n 
A 1  13 ARG  13 13  13  ARG ARG A ? n 
A 1  14 PRO  14 14  14  PRO PRO A ? n 
A 1  15 TYR  15 15  15  TYR TYR A ? n 
A 1  16 MET  16 16  16  MET MET A ? n 
A 1  17 ALA  17 17  17  ALA ALA A ? n 
A 1  18 LEU  18 18  18  LEU LEU A ? n 
A 1  19 VAL  19 19  19  VAL VAL A ? n 
A 1  20 VAL  20 20  20  VAL VAL A ? n 
A 1  21 LEU  21 21  21  LEU LEU A ? n 
A 1  22 GLY  22 22  22  GLY GLY A ? n 
A 1  23 ILE  23 23  23  ILE ILE A ? n 
A 1  24 GLY  24 24  24  GLY GLY A ? n 
A 1  25 SER  25 25  25  SER SER A ? n 
A 1  26 SER  26 26  26  SER SER A ? n 
A 1  27 CYS  27 27  27  CYS CYS A ? n 
A 1  28 GLY  28 28  28  GLY GLY A ? n 
A 1  29 GLY  29 29  29  GLY GLY A ? n 
A 1  30 PHE  30 30  30  PHE PHE A ? n 
A 1  31 LEU  31 31  31  LEU LEU A ? n 
A 1  32 VAL  32 32  32  VAL VAL A ? n 
A 1  33 GLN  33 33  33  GLN GLN A ? n 
A 1  34 ASP  34 34  34  ASP ASP A ? n 
A 1  35 TYR  35 35  35  TYR TYR A ? n 
A 1  36 PHE  36 36  36  PHE PHE A ? n 
A 1  37 VAL  37 37  37  VAL VAL A ? n 
A 1  38 LEU  38 38  38  LEU LEU A ? n 
A 1  39 THR  39 39  39  THR THR A ? n 
A 1  40 ALA  40 40  40  ALA ALA A ? n 
A 1  41 ALA  41 41  41  ALA ALA A ? n 
A 1  42 HIS  42 42  42  HIS HIS A ? n 
A 1  43 CYS  43 43  43  CYS CYS A ? n 
A 1  44 ILE  44 44  44  ILE ILE A ? n 
A 1  45 GLY  45 45  45  GLY GLY A ? n 
A 1  46 SER  46 46  46  SER SER A ? n 
A 1  47 SER  47 47  47  SER SER A ? n 
A 1  48 MET  48 48  48  MET MET A ? n 
A 1  49 THR  49 49  49  THR THR A ? n 
A 1  50 VAL  50 50  50  VAL VAL A ? n 
A 1  51 THR  51 51  51  THR THR A ? n 
A 1  52 LEU  52 52  52  LEU LEU A ? n 
A 1  53 GLY  53 53  53  GLY GLY A ? n 
A 1  54 ALA  54 54  54  ALA ALA A ? n 
A 1  55 HIS  55 55  55  HIS HIS A ? n 
A 1  56 ASN  56 56  56  ASN ASN A ? n 
A 1  57 LEU  57 57  57  LEU LEU A ? n 
A 1  58 ARG  58 58  58  ARG ARG A ? n 
A 1  59 ALA  59 59  59  ALA ALA A ? n 
A 1  60 GLN  60 60  60  GLN GLN A ? n 
A 1  61 GLU  61 61  61  GLU GLU A ? n 
A 1  62 GLU  62 62  62  GLU GLU A ? n 
A 1  63 THR  63 63  63  THR THR A ? n 
A 1  64 GLN  64 64  64  GLN GLN A ? n 
A 1  65 GLN  65 65  65  GLN GLN A ? n 
A 1  66 ILE  66 66  66  ILE ILE A ? n 
A 1  67 ILE  67 67  67  ILE ILE A ? n 
A 1  68 PRO  68 68  68  PRO PRO A ? n 
A 1  69 VAL  69 69  69  VAL VAL A ? n 
A 1  70 ASN  70 70  70  ASN ASN A ? n 
A 1  71 LYS  71 71  71  LYS LYS A ? n 
A 1  72 ALA  72 72  72  ALA ALA A ? n 
A 1  73 LEU  73 73  73  LEU LEU A ? n 
A 1  74 PRO  74 74  74  PRO PRO A ? n 
A 1  75 HIS  75 75  75  HIS HIS A ? n 
A 1  76 PRO  76 76  76  PRO PRO A ? n 
A 1  77 ASP  77 77  77  ASP ASP A ? n 
A 1  78 TYR  78 78  78  TYR TYR A ? n 
A 1  79 ASN  79 79  79  ASN ASN A ? n 
A 1  80 PRO  80 80  80  PRO PRO A ? n 
A 1  81 LEU  81 81  81  LEU LEU A ? n 
A 1  82 ASP  82 82  82  ASP ASP A ? n 
A 1  83 HIS  83 83  83  HIS HIS A ? n 
A 1  84 THR  84 84  84  THR THR A ? n 
A 1  85 ASN  85 85  85  ASN ASN A ? n 
A 1  86 ASP  86 86  86  ASP ASP A ? n 
A 1  87 ILE  87 87  87  ILE ILE A ? n 
A 1  88 MET  88 88  88  MET MET A ? n 
A 1  89 LEU  89 89  89  LEU LEU A ? n 
A 1  90 LEU  90 90  90  LEU LEU A ? n 
A 1  91 LYS  91 91  91  LYS LYS A ? n 
A 1  92 LEU  92 92  92  LEU LEU A ? n 
A 1  93 GLU  93 93  93  GLU GLU A ? n 
A 1  94 SER  94 94  94  SER SER A ? n 
A 1  95 LYS  95 95  95  LYS LYS A ? n 
A 1  96 ALA  96 96  96  ALA ALA A ? n 
A 1  97 LYS  97 97  97  LYS LYS A ? n 
A 1  98 GLY  98 98  98  GLY GLY A ? n 
A 1  99 THR  99 99  99  THR THR A ? n 
A 1 100 ARG 100 100 100 ARG ARG A ? n 
A 1 101 ASP 101 101 101 ASP ASP A ? n 
A 1 102 VAL 102 102 102 VAL VAL A ? n 
A 1 103 ARG 103 103 103 ARG ARG A ? n 
A 1 104 PRO 104 104 104 PRO PRO A ? n 
A 1 105 LEU 105 105 105 LEU LEU A ? n 
A 1 106 LYS 106 106 106 LYS LYS A ? n 
A 1 107 LEU 107 107 107 LEU LEU A ? n 
A 1 108 PRO 108 108 108 PRO PRO A ? n 
A 1 109 GLY 109 109 109 GLY GLY A ? n 
A 1 110 ASP 110 110 110 ASP ASP A ? n 
A 1 111 LYS 111 111 111 LYS LYS A ? n 
A 1 112 VAL 112 112 112 VAL VAL A ? n 
A 1 113 ASN 113 113 113 ASN ASN A ? n 
A 1 114 PRO 114 114 114 PRO PRO A ? n 
A 1 115 GLY 115 115 115 GLY GLY A ? n 
A 1 116 ASP 116 116 116 ASP ASP A ? n 
A 1 117 VAL 117 117 117 VAL VAL A ? n 
A 1 118 CYS 118 118 118 CYS CYS A ? n 
A 1 119 SER 119 119 119 SER SER A ? n 
A 1 120 VAL 120 120 120 VAL VAL A ? n 
A 1 121 ALA 121 121 121 ALA ALA A ? n 
A 1 122 GLY 122 122 122 GLY GLY A ? n 
A 1 123 TRP 123 123 123 TRP TRP A ? n 
A 1 124 GLY 124 124 124 GLY GLY A ? n 
A 1 125 LYS 125 125 125 LYS LYS A ? n 
A 1 126 THR 126 126 126 THR THR A ? n 
A 1 127 SER 127 127 127 SER SER A ? n 
A 1 128 ILE 128 128 128 ILE ILE A ? n 
A 1 129 ASN 129 129 129 ASN ASN A ? n 
A 1 130 THR 130 130 130 THR THR A ? n 
A 1 131 THR 131 131 131 THR THR A ? n 
A 1 132 GLU 132 132 132 GLU GLU A ? n 
A 1 133 GLY 133 133 133 GLY GLY A ? n 
A 1 134 SER 134 134 134 SER SER A ? n 
A 1 135 ALA 135 135 135 ALA ALA A ? n 
A 1 136 LEU 136 136 136 LEU LEU A ? n 
A 1 137 LEU 137 137 137 LEU LEU A ? n 
A 1 138 GLU 138 138 138 GLU GLU A ? n 
A 1 139 GLU 139 139 139 GLU GLU A ? n 
A 1 140 ALA 140 140 140 ALA ALA A ? n 
A 1 141 GLU 141 141 141 GLU GLU A ? n 
A 1 142 LEU 142 142 142 LEU LEU A ? n 
A 1 143 ILE 143 143 143 ILE ILE A ? n 
A 1 144 ILE 144 144 144 ILE ILE A ? n 
A 1 145 GLN 145 145 145 GLN GLN A ? n 
A 1 146 GLU 146 146 146 GLU GLU A ? n 
A 1 147 ASN 147 147 147 ASN ASN A ? n 
A 1 148 LYS 148 148 148 LYS LYS A ? n 
A 1 149 GLU 149 149 149 GLU GLU A ? n 
A 1 150 CYS 150 150 150 CYS CYS A ? n 
A 1 151 LYS 151 151 151 LYS LYS A ? n 
A 1 152 LYS 152 152 152 LYS LYS A ? n 
A 1 153 GLN 153 153 153 GLN GLN A ? n 
A 1 154 PHE 154 154 154 PHE PHE A ? n 
A 1 155 ARG 155 155 155 ARG ARG A ? n 
A 1 156 HIS 156 156 156 HIS HIS A ? n 
A 1 157 TYR 157 157 157 TYR TYR A ? n 
A 1 158 SER 158 158 158 SER SER A ? n 
A 1 159 LYS 159 159 159 LYS LYS A ? n 
A 1 160 ILE 160 160 160 ILE ILE A ? n 
A 1 161 THR 161 161 161 THR THR A ? n 
A 1 162 GLU 162 162 162 GLU GLU A ? n 
A 1 163 ILE 163 163 163 ILE ILE A ? n 
A 1 164 CYS 164 164 164 CYS CYS A ? n 
A 1 165 ALA 165 165 165 ALA ALA A ? n 
A 1 166 GLY 166 166 166 GLY GLY A ? n 
A 1 167 ASP 167 167 167 ASP ASP A ? n 
A 1 168 PRO 168 168 168 PRO PRO A ? n 
A 1 169 ASN 169 169 169 ASN ASN A ? n 
A 1 170 LYS 170 170 170 LYS LYS A ? n 
A 1 171 ILE 171 171 171 ILE ILE A ? n 
A 1 172 GLU 172 172 172 GLU GLU A ? n 
A 1 173 ALA 173 173 173 ALA ALA A ? n 
A 1 174 PRO 174 174 174 PRO PRO A ? n 
A 1 175 SER 175 175 175 SER SER A ? n 
A 1 176 LYS 176 176 176 LYS LYS A ? n 
A 1 177 GLY 177 177 177 GLY GLY A ? n 
A 1 178 ASP 178 178 178 ASP ASP A ? n 
A 1 179 SER 179 179 179 SER SER A ? n 
A 1 180 GLY 180 180 180 GLY GLY A ? n 
A 1 181 GLY 181 181 181 GLY GLY A ? n 
A 1 182 PRO 182 182 182 PRO PRO A ? n 
A 1 183 LEU 183 183 183 LEU LEU A ? n 
A 1 184 VAL 184 184 184 VAL VAL A ? n 
A 1 185 CYS 185 185 185 CYS CYS A ? n 
A 1 186 ASN 186 186 186 ASN ASN A ? n 
A 1 187 ASN 187 187 187 ASN ASN A ? n 
A 1 188 LYS 188 188 188 LYS LYS A ? n 
A 1 189 ALA 189 189 189 ALA ALA A ? n 
A 1 190 HIS 190 190 190 HIS HIS A ? n 
A 1 191 GLY 191 191 191 GLY GLY A ? n 
A 1 192 VAL 192 192 192 VAL VAL A ? n 
A 1 193 LEU 193 193 193 LEU LEU A ? n 
A 1 194 SER 194 194 194 SER SER A ? n 
A 1 195 TYR 195 195 195 TYR TYR A ? n 
A 1 196 VAL 196 196 196 VAL VAL A ? n 
A 1 197 LYS 197 197 197 LYS LYS A ? n 
A 1 198 SER 198 198 198 SER SER A ? n 
A 1 199 LYS 199 199 199 LYS LYS A ? n 
A 1 200 LYS 200 200 200 LYS LYS A ? n 
A 1 201 ILE 201 201 201 ILE ILE A ? n 
A 1 202 SER 202 202 202 SER SER A ? n 
A 1 203 SER 203 203 203 SER SER A ? n 
A 1 204 GLY 204 204 204 GLY GLY A ? n 
A 1 205 VAL 205 205 205 VAL VAL A ? n 
A 1 206 PHE 206 206 206 PHE PHE A ? n 
A 1 207 THR 207 207 207 THR THR A ? n 
A 1 208 LYS 208 208 208 LYS LYS A ? n 
A 1 209 VAL 209 209 209 VAL VAL A ? n 
A 1 210 VAL 210 210 210 VAL VAL A ? n 
A 1 211 HIS 211 211 211 HIS HIS A ? n 
A 1 212 PHE 212 212 212 PHE PHE A ? n 
A 1 213 LEU 213 213 213 LEU LEU A ? n 
A 1 214 PRO 214 214 214 PRO PRO A ? n 
A 1 215 TRP 215 215 215 TRP TRP A ? n 
A 1 216 ILE 216 216 216 ILE ILE A ? n 
A 1 217 SER 217 217 217 SER SER A ? n 
A 1 218 THR 218 218 218 THR THR A ? n 
A 1 219 ASN 219 219 219 ASN ASN A ? n 
A 1 220 MET 220 220 220 MET MET A ? n 
A 1 221 LYS 221 221 221 LYS LYS A ? n 
A 1 222 LEU 222 222 222 LEU LEU A ? n 
A 1 223 LEU 223 223 223 LEU LEU A ? n 
# 
loop_
_atom_site.group_PDB 
_atom_site.id 
_atom_site.type_symbol 
_atom_site.label_atom_id 
_atom_site.label_alt_id 
_atom_site.label_comp_id 
_atom_site.label_asym_id 
_atom_site.label_entity_id 
_atom_site.label_seq_id 
_atom_site.pdbx_PDB_ins_code 
_atom_site.Cartn_x 
_atom_site.Cartn_y 
_atom_site.Cartn_z 
_atom_site.occupancy 
_atom_site.B_iso_or_equiv 
_atom_site.pdbx_formal_charge 
_atom_site.auth_seq_id 
_atom_site.auth_comp_id 
_atom_site.auth_asym_id 
_atom_site.auth_atom_id 
_atom_site.pdbx_PDB_model_num 
ATOM 1    N N   ? GLU A 1   1 ?   4.585  10.760   5.768 1.000 52.380 ? 1   GLU A N   1 
ATOM 2    C CA  ? GLU A 1   1 ?   4.702  12.015   5.030 1.000 52.380 ? 1   GLU A CA  1 
ATOM 3    C C   ? GLU A 1   1 ?   5.365  11.796   3.673 1.000 52.380 ? 1   GLU A C   1 
ATOM 4    C CB  ? GLU A 1   1 ?   5.492  13.045   5.842 1.000 52.380 ? 1   GLU A CB  1 
ATOM 5    O O   ? GLU A 1   1 ?   6.299  11.002   3.553 1.000 52.380 ? 1   GLU A O   1 
ATOM 6    C CG  ? GLU A 1   1 ?   5.415  14.458   5.282 1.000 52.380 ? 1   GLU A CG  1 
ATOM 7    C CD  ? GLU A 1   1 ?   6.151  15.481   6.133 1.000 52.380 ? 1   GLU A CD  1 
ATOM 8    O OE1 ? GLU A 1   1 ?   6.162  16.678   5.769 1.000 52.380 ? 1   GLU A OE1 1 
ATOM 9    O OE2 ? GLU A 1   1 ?   6.723  15.081   7.172 1.000 52.380 ? 1   GLU A OE2 1 
ATOM 10   N N   ? VAL A 1   2 ?   4.629  12.372   2.571 1.000 60.830 ? 2   VAL A N   1 
ATOM 11   C CA  ? VAL A 1   2 ?   5.181  12.584   1.237 1.000 60.830 ? 2   VAL A CA  1 
ATOM 12   C C   ? VAL A 1   2 ?   6.031  13.853   1.224 1.000 60.830 ? 2   VAL A C   1 
ATOM 13   C CB  ? VAL A 1   2 ?   4.067  12.679   0.170 1.000 60.830 ? 2   VAL A CB  1 
ATOM 14   O O   ? VAL A 1   2 ?   5.517  14.954   1.432 1.000 60.830 ? 2   VAL A O   1 
ATOM 15   C CG1 ? VAL A 1   2 ?   4.666  12.882  -1.220 1.000 60.830 ? 2   VAL A CG1 1 
ATOM 16   C CG2 ? VAL A 1   2 ?   3.192  11.427   0.201 1.000 60.830 ? 2   VAL A CG2 1 
ATOM 17   N N   ? ILE A 1   3 ?   7.240  13.724   1.455 1.000 74.340 ? 3   ILE A N   1 
ATOM 18   C CA  ? ILE A 1   3 ?   8.124  14.883   1.399 1.000 74.340 ? 3   ILE A CA  1 
ATOM 19   C C   ? ILE A 1   3 ?   7.857  15.674   0.121 1.000 74.340 ? 3   ILE A C   1 
ATOM 20   C CB  ? ILE A 1   3 ?   9.610  14.465   1.471 1.000 74.340 ? 3   ILE A CB  1 
ATOM 21   O O   ? ILE A 1   3 ?   7.844  15.109  -0.975 1.000 74.340 ? 3   ILE A O   1 
ATOM 22   C CG1 ? ILE A 1   3 ?   9.894  13.725   2.783 1.000 74.340 ? 3   ILE A CG1 1 
ATOM 23   C CG2 ? ILE A 1   3 ?  10.522  15.686   1.322 1.000 74.340 ? 3   ILE A CG2 1 
ATOM 24   C CD1 ? ILE A 1   3 ?  11.295  13.135   2.870 1.000 74.340 ? 3   ILE A CD1 1 
ATOM 25   N N   ? GLY A 1   4 ?   7.473  17.040   0.385 1.000 74.290 ? 4   GLY A N   1 
ATOM 26   C CA  ? GLY A 1   4 ?   7.232  17.876  -0.781 1.000 74.290 ? 4   GLY A CA  1 
ATOM 27   C C   ? GLY A 1   4 ?   5.832  17.723  -1.346 1.000 74.290 ? 4   GLY A C   1 
ATOM 28   O O   ? GLY A 1   4 ?   5.557  18.164  -2.463 1.000 74.290 ? 4   GLY A O   1 
ATOM 29   N N   ? GLY A 1   5 ?   4.897  16.945  -0.563 1.000 84.160 ? 5   GLY A N   1 
ATOM 30   C CA  ? GLY A 1   5 ?   3.506  16.756  -0.943 1.000 84.160 ? 5   GLY A CA  1 
ATOM 31   C C   ? GLY A 1   5 ?   2.599  17.872  -0.463 1.000 84.160 ? 5   GLY A C   1 
ATOM 32   O O   ? GLY A 1   5 ?   3.068  18.858   0.109 1.000 84.160 ? 5   GLY A O   1 
ATOM 33   N N   ? HIS A 1   6 ?   1.416  17.836  -0.812 1.000 90.160 ? 6   HIS A N   1 
ATOM 34   C CA  ? HIS A 1   6 ?   0.394  18.791  -0.398 1.000 90.160 ? 6   HIS A CA  1 
ATOM 35   C C   ? HIS A 1   6 ?  -0.809  18.079   0.212 1.000 90.160 ? 6   HIS A C   1 
ATOM 36   C CB  ? HIS A 1   6 ?  -0.050  19.648  -1.585 1.000 90.160 ? 6   HIS A CB  1 
ATOM 37   O O   ? HIS A 1   6 ?  -1.032  16.894  -0.046 1.000 90.160 ? 6   HIS A O   1 
ATOM 38   C CG  ? HIS A 1   6 ?  -0.674  18.861  -2.694 1.000 90.160 ? 6   HIS A CG  1 
ATOM 39   C CD2 ? HIS A 1   6 ?  -1.969  18.569  -2.957 1.000 90.160 ? 6   HIS A CD2 1 
ATOM 40   N ND1 ? HIS A 1   6 ?   0.066  18.268  -3.693 1.000 90.160 ? 6   HIS A ND1 1 
ATOM 41   C CE1 ? HIS A 1   6 ?  -0.750  17.644  -4.526 1.000 90.160 ? 6   HIS A CE1 1 
ATOM 42   N NE2 ? HIS A 1   6 ?  -1.991  17.811  -4.101 1.000 90.160 ? 6   HIS A NE2 1 
ATOM 43   N N   ? GLU A 1   7 ?  -1.503  18.806   1.090 1.000 93.570 ? 7   GLU A N   1 
ATOM 44   C CA  ? GLU A 1   7 ?  -2.710  18.245   1.691 1.000 93.570 ? 7   GLU A CA  1 
ATOM 45   C C   ? GLU A 1   7 ?  -3.733  17.866   0.624 1.000 93.570 ? 7   GLU A C   1 
ATOM 46   C CB  ? GLU A 1   7 ?  -3.327  19.235   2.683 1.000 93.570 ? 7   GLU A CB  1 
ATOM 47   O O   ? GLU A 1   7 ?  -3.966  18.627  -0.318 1.000 93.570 ? 7   GLU A O   1 
ATOM 48   C CG  ? GLU A 1   7 ?  -4.587  18.720   3.362 1.000 93.570 ? 7   GLU A CG  1 
ATOM 49   C CD  ? GLU A 1   7 ?  -5.242  19.748   4.271 1.000 93.570 ? 7   GLU A CD  1 
ATOM 50   O OE1 ? GLU A 1   7 ?  -6.435  19.583   4.614 1.000 93.570 ? 7   GLU A OE1 1 
ATOM 51   O OE2 ? GLU A 1   7 ?  -4.557  20.727   4.643 1.000 93.570 ? 7   GLU A OE2 1 
ATOM 52   N N   ? VAL A 1   8 ?  -4.347  16.718   0.790 1.000 92.930 ? 8   VAL A N   1 
ATOM 53   C CA  ? VAL A 1   8 ?  -5.388  16.270  -0.129 1.000 92.930 ? 8   VAL A CA  1 
ATOM 54   C C   ? VAL A 1   8 ?  -6.720  16.920   0.242 1.000 92.930 ? 8   VAL A C   1 
ATOM 55   C CB  ? VAL A 1   8 ?  -5.526  14.731  -0.125 1.000 92.930 ? 8   VAL A CB  1 
ATOM 56   O O   ? VAL A 1   8 ?  -6.942  17.275   1.402 1.000 92.930 ? 8   VAL A O   1 
ATOM 57   C CG1 ? VAL A 1   8 ?  -4.216  14.070  -0.549 1.000 92.930 ? 8   VAL A CG1 1 
ATOM 58   C CG2 ? VAL A 1   8 ?  -5.954  14.239   1.256 1.000 92.930 ? 8   VAL A CG2 1 
ATOM 59   N N   ? LYS A 1   9 ?  -7.505  17.101  -0.863 1.000 95.070 ? 9   LYS A N   1 
ATOM 60   C CA  ? LYS A 1   9 ?  -8.889  17.447  -0.549 1.000 95.070 ? 9   LYS A CA  1 
ATOM 61   C C   ? LYS A 1   9 ?  -9.529  16.394   0.350 1.000 95.070 ? 9   LYS A C   1 
ATOM 62   C CB  ? LYS A 1   9 ?  -9.706  17.608  -1.832 1.000 95.070 ? 9   LYS A CB  1 
ATOM 63   O O   ? LYS A 1   9 ?  -9.403  15.194   0.097 1.000 95.070 ? 9   LYS A O   1 
ATOM 64   C CG  ? LYS A 1   9 ? -11.125  18.109  -1.603 1.000 95.070 ? 9   LYS A CG  1 
ATOM 65   C CD  ? LYS A 1   9 ? -11.890  18.238  -2.914 1.000 95.070 ? 9   LYS A CD  1 
ATOM 66   C CE  ? LYS A 1   9 ? -13.336  18.653  -2.679 1.000 95.070 ? 9   LYS A CE  1 
ATOM 67   N NZ  ? LYS A 1   9 ? -14.094  18.771  -3.961 1.000 95.070 ? 9   LYS A NZ  1 
ATOM 68   N N   ? PRO A 1  10 ? -10.056  16.843   1.489 1.000 95.650 ? 10  PRO A N   1 
ATOM 69   C CA  ? PRO A 1  10 ? -10.673  15.870   2.393 1.000 95.650 ? 10  PRO A CA  1 
ATOM 70   C C   ? PRO A 1  10 ? -11.543  14.851   1.660 1.000 95.650 ? 10  PRO A C   1 
ATOM 71   C CB  ? PRO A 1  10 ? -11.521  16.741   3.324 1.000 95.650 ? 10  PRO A CB  1 
ATOM 72   O O   ? PRO A 1  10 ? -12.355  15.225   0.810 1.000 95.650 ? 10  PRO A O   1 
ATOM 73   C CG  ? PRO A 1  10 ? -10.819  18.060   3.357 1.000 95.650 ? 10  PRO A CG  1 
ATOM 74   C CD  ? PRO A 1  10 ? -10.265  18.340   1.989 1.000 95.650 ? 10  PRO A CD  1 
ATOM 75   N N   ? HIS A 1  11 ? -11.154  13.509   1.948 1.000 94.560 ? 11  HIS A N   1 
ATOM 76   C CA  ? HIS A 1  11 ? -11.946  12.355   1.539 1.000 94.560 ? 11  HIS A CA  1 
ATOM 77   C C   ? HIS A 1  11 ? -11.900  12.162   0.027 1.000 94.560 ? 11  HIS A C   1 
ATOM 78   C CB  ? HIS A 1  11 ? -13.395  12.507   2.005 1.000 94.560 ? 11  HIS A CB  1 
ATOM 79   O O   ? HIS A 1  11 ? -12.769  11.500  -0.546 1.000 94.560 ? 11  HIS A O   1 
ATOM 80   C CG  ? HIS A 1  11 ? -13.529  12.771   3.471 1.000 94.560 ? 11  HIS A CG  1 
ATOM 81   C CD2 ? HIS A 1  11 ? -14.110  13.795   4.140 1.000 94.560 ? 11  HIS A CD2 1 
ATOM 82   N ND1 ? HIS A 1  11 ? -13.024  11.920   4.429 1.000 94.560 ? 11  HIS A ND1 1 
ATOM 83   C CE1 ? HIS A 1  11 ? -13.290  12.410   5.629 1.000 94.560 ? 11  HIS A CE1 1 
ATOM 84   N NE2 ? HIS A 1  11 ? -13.948  13.547   5.481 1.000 94.560 ? 11  HIS A NE2 1 
ATOM 85   N N   ? SER A 1  12 ? -11.000  12.773  -0.680 1.000 96.020 ? 12  SER A N   1 
ATOM 86   C CA  ? SER A 1  12 ? -10.765  12.586  -2.108 1.000 96.020 ? 12  SER A CA  1 
ATOM 87   C C   ? SER A 1  12 ?  -9.960  11.319  -2.375 1.000 96.020 ? 12  SER A C   1 
ATOM 88   C CB  ? SER A 1  12 ? -10.036  13.796  -2.694 1.000 96.020 ? 12  SER A CB  1 
ATOM 89   O O   ? SER A 1  12 ?  -9.837  10.886  -3.522 1.000 96.020 ? 12  SER A O   1 
ATOM 90   O OG  ? SER A 1  12 ?  -8.756  13.947  -2.103 1.000 96.020 ? 12  SER A OG  1 
ATOM 91   N N   ? ARG A 1  13 ?  -9.459  10.647  -1.427 1.000 97.060 ? 13  ARG A N   1 
ATOM 92   C CA  ? ARG A 1  13 ?  -8.801   9.345  -1.464 1.000 97.060 ? 13  ARG A CA  1 
ATOM 93   C C   ? ARG A 1  13 ?  -9.532   8.336  -0.585 1.000 97.060 ? 13  ARG A C   1 
ATOM 94   C CB  ? ARG A 1  13 ?  -7.342   9.467  -1.020 1.000 97.060 ? 13  ARG A CB  1 
ATOM 95   O O   ? ARG A 1  13 ?  -9.026   7.939   0.466 1.000 97.060 ? 13  ARG A O   1 
ATOM 96   C CG  ? ARG A 1  13 ?  -6.525  10.445  -1.849 1.000 97.060 ? 13  ARG A CG  1 
ATOM 97   C CD  ? ARG A 1  13 ?  -6.396   9.988  -3.295 1.000 97.060 ? 13  ARG A CD  1 
ATOM 98   N NE  ? ARG A 1  13 ?  -5.567  10.901  -4.077 1.000 97.060 ? 13  ARG A NE  1 
ATOM 99   N NH1 ? ARG A 1  13 ?  -7.290  12.347  -4.602 1.000 97.060 ? 13  ARG A NH1 1 
ATOM 100  N NH2 ? ARG A 1  13 ?  -5.169  12.759  -5.366 1.000 97.060 ? 13  ARG A NH2 1 
ATOM 101  C CZ  ? ARG A 1  13 ?  -6.010  12.000  -4.680 1.000 97.060 ? 13  ARG A CZ  1 
ATOM 102  N N   ? PRO A 1  14 ? -10.636   7.820  -0.959 1.000 97.350 ? 14  PRO A N   1 
ATOM 103  C CA  ? PRO A 1  14 ? -11.529   7.017  -0.122 1.000 97.350 ? 14  PRO A CA  1 
ATOM 104  C C   ? PRO A 1  14 ? -11.006   5.601   0.111 1.000 97.350 ? 14  PRO A C   1 
ATOM 105  C CB  ? PRO A 1  14 ? -12.834   6.991  -0.921 1.000 97.350 ? 14  PRO A CB  1 
ATOM 106  O O   ? PRO A 1  14 ? -11.543   4.870   0.947 1.000 97.350 ? 14  PRO A O   1 
ATOM 107  C CG  ? PRO A 1  14 ? -12.412   7.141  -2.347 1.000 97.350 ? 14  PRO A CG  1 
ATOM 108  C CD  ? PRO A 1  14 ? -11.238   8.076  -2.401 1.000 97.350 ? 14  PRO A CD  1 
ATOM 109  N N   ? TYR A 1  15 ?  -9.885   5.221  -0.543 1.000 98.140 ? 15  TYR A N   1 
ATOM 110  C CA  ? TYR A 1  15 ?  -9.274   3.900  -0.453 1.000 98.140 ? 15  TYR A CA  1 
ATOM 111  C C   ? TYR A 1  15 ?  -8.163   3.883   0.590 1.000 98.140 ? 15  TYR A C   1 
ATOM 112  C CB  ? TYR A 1  15 ?  -8.718   3.470  -1.814 1.000 98.140 ? 15  TYR A CB  1 
ATOM 113  O O   ? TYR A 1  15 ?  -7.668   2.817   0.963 1.000 98.140 ? 15  TYR A O   1 
ATOM 114  C CG  ? TYR A 1  15 ?  -7.885   4.530  -2.492 1.000 98.140 ? 15  TYR A CG  1 
ATOM 115  C CD1 ? TYR A 1  15 ?  -8.412   5.304  -3.523 1.000 98.140 ? 15  TYR A CD1 1 
ATOM 116  C CD2 ? TYR A 1  15 ?  -6.570   4.760  -2.103 1.000 98.140 ? 15  TYR A CD2 1 
ATOM 117  C CE1 ? TYR A 1  15 ?  -7.647   6.281  -4.152 1.000 98.140 ? 15  TYR A CE1 1 
ATOM 118  C CE2 ? TYR A 1  15 ?  -5.796   5.734  -2.725 1.000 98.140 ? 15  TYR A CE2 1 
ATOM 119  O OH  ? TYR A 1  15 ?  -5.580   7.454  -4.365 1.000 98.140 ? 15  TYR A OH  1 
ATOM 120  C CZ  ? TYR A 1  15 ?  -6.342   6.489  -3.746 1.000 98.140 ? 15  TYR A CZ  1 
ATOM 121  N N   ? MET A 1  16 ?  -7.726   5.041   0.987 1.000 97.780 ? 16  MET A N   1 
ATOM 122  C CA  ? MET A 1  16 ?  -6.558   5.145   1.858 1.000 97.780 ? 16  MET A CA  1 
ATOM 123  C C   ? MET A 1  16 ?  -6.825   4.487   3.207 1.000 97.780 ? 16  MET A C   1 
ATOM 124  C CB  ? MET A 1  16 ?  -6.166   6.610   2.059 1.000 97.780 ? 16  MET A CB  1 
ATOM 125  O O   ? MET A 1  16 ?  -7.892   4.675   3.795 1.000 97.780 ? 16  MET A O   1 
ATOM 126  C CG  ? MET A 1  16 ?  -5.287   7.166   0.950 1.000 97.780 ? 16  MET A CG  1 
ATOM 127  S SD  ? MET A 1  16 ?  -3.871   6.067   0.557 1.000 97.780 ? 16  MET A SD  1 
ATOM 128  C CE  ? MET A 1  16 ?  -2.571   6.849   1.552 1.000 97.780 ? 16  MET A CE  1 
ATOM 129  N N   ? ALA A 1  17 ?  -5.798   3.790   3.693 1.000 97.770 ? 17  ALA A N   1 
ATOM 130  C CA  ? ALA A 1  17 ?  -5.872   3.090   4.972 1.000 97.770 ? 17  ALA A CA  1 
ATOM 131  C C   ? ALA A 1  17 ?  -4.649   3.389   5.833 1.000 97.770 ? 17  ALA A C   1 
ATOM 132  C CB  ? ALA A 1  17 ?  -6.007   1.586   4.748 1.000 97.770 ? 17  ALA A CB  1 
ATOM 133  O O   ? ALA A 1  17 ?  -3.532   3.494   5.321 1.000 97.770 ? 17  ALA A O   1 
ATOM 134  N N   ? LEU A 1  18 ?  -4.908   3.597   7.115 1.000 97.020 ? 18  LEU A N   1 
ATOM 135  C CA  ? LEU A 1  18 ?  -3.845   3.617   8.114 1.000 97.020 ? 18  LEU A CA  1 
ATOM 136  C C   ? LEU A 1  18 ?  -3.782   2.292   8.868 1.000 97.020 ? 18  LEU A C   1 
ATOM 137  C CB  ? LEU A 1  18 ?  -4.056   4.769   9.100 1.000 97.020 ? 18  LEU A CB  1 
ATOM 138  O O   ? LEU A 1  18 ?  -4.750   1.900   9.523 1.000 97.020 ? 18  LEU A O   1 
ATOM 139  C CG  ? LEU A 1  18 ?  -3.044   4.879  10.241 1.000 97.020 ? 18  LEU A CG  1 
ATOM 140  C CD1 ? LEU A 1  18 ?  -1.682   5.305   9.702 1.000 97.020 ? 18  LEU A CD1 1 
ATOM 141  C CD2 ? LEU A 1  18 ?  -3.536   5.860  11.300 1.000 97.020 ? 18  LEU A CD2 1 
ATOM 142  N N   ? VAL A 1  19 ?  -2.605   1.619   8.688 1.000 97.120 ? 19  VAL A N   1 
ATOM 143  C CA  ? VAL A 1  19 ?  -2.397   0.360   9.397 1.000 97.120 ? 19  VAL A CA  1 
ATOM 144  C C   ? VAL A 1  19 ?  -1.608   0.614  10.680 1.000 97.120 ? 19  VAL A C   1 
ATOM 145  C CB  ? VAL A 1  19 ?  -1.661  -0.673   8.514 1.000 97.120 ? 19  VAL A CB  1 
ATOM 146  O O   ? VAL A 1  19 ?  -0.427   0.964  10.631 1.000 97.120 ? 19  VAL A O   1 
ATOM 147  C CG1 ? VAL A 1  19 ?  -1.566  -2.021   9.227 1.000 97.120 ? 19  VAL A CG1 1 
ATOM 148  C CG2 ? VAL A 1  19 ?  -2.368  -0.825   7.169 1.000 97.120 ? 19  VAL A CG2 1 
ATOM 149  N N   ? VAL A 1  20 ?  -2.239   0.407  11.800 1.000 95.520 ? 20  VAL A N   1 
ATOM 150  C CA  ? VAL A 1  20 ?  -1.606   0.618  13.098 1.000 95.520 ? 20  VAL A CA  1 
ATOM 151  C C   ? VAL A 1  20 ?  -1.013  -0.695  13.603 1.000 95.520 ? 20  VAL A C   1 
ATOM 152  C CB  ? VAL A 1  20 ?  -2.606   1.184  14.131 1.000 95.520 ? 20  VAL A CB  1 
ATOM 153  O O   ? VAL A 1  20 ?  -1.729  -1.688  13.758 1.000 95.520 ? 20  VAL A O   1 
ATOM 154  C CG1 ? VAL A 1  20 ?  -1.942   1.334  15.499 1.000 95.520 ? 20  VAL A CG1 1 
ATOM 155  C CG2 ? VAL A 1  20 ?  -3.165   2.523  13.654 1.000 95.520 ? 20  VAL A CG2 1 
ATOM 156  N N   ? LEU A 1  21 ?   0.291  -0.796  13.734 1.000 92.200 ? 21  LEU A N   1 
ATOM 157  C CA  ? LEU A 1  21 ?   1.065  -1.990  14.057 1.000 92.200 ? 21  LEU A CA  1 
ATOM 158  C C   ? LEU A 1  21 ?   1.398  -2.035  15.544 1.000 92.200 ? 21  LEU A C   1 
ATOM 159  C CB  ? LEU A 1  21 ?   2.353  -2.033  13.232 1.000 92.200 ? 21  LEU A CB  1 
ATOM 160  O O   ? LEU A 1  21 ?   2.509  -2.410  15.925 1.000 92.200 ? 21  LEU A O   1 
ATOM 161  C CG  ? LEU A 1  21 ?   2.202  -1.814  11.726 1.000 92.200 ? 21  LEU A CG  1 
ATOM 162  C CD1 ? LEU A 1  21 ?   3.572  -1.717  11.064 1.000 92.200 ? 21  LEU A CD1 1 
ATOM 163  C CD2 ? LEU A 1  21 ?   1.379  -2.936  11.102 1.000 92.200 ? 21  LEU A CD2 1 
ATOM 164  N N   ? GLY A 1  22 ?   0.451  -1.905  16.609 1.000 83.120 ? 22  GLY A N   1 
ATOM 165  C CA  ? GLY A 1  22 ?   0.738  -1.838  18.033 1.000 83.120 ? 22  GLY A CA  1 
ATOM 166  C C   ? GLY A 1  22 ?   1.263  -0.484  18.472 1.000 83.120 ? 22  GLY A C   1 
ATOM 167  O O   ? GLY A 1  22 ?   0.968   0.535  17.845 1.000 83.120 ? 22  GLY A O   1 
ATOM 168  N N   ? ILE A 1  23 ?   2.088  -0.313  19.709 1.000 73.620 ? 23  ILE A N   1 
ATOM 169  C CA  ? ILE A 1  23 ?   2.271   1.017  20.281 1.000 73.620 ? 23  ILE A CA  1 
ATOM 170  C C   ? ILE A 1  23 ?   3.395   1.744  19.546 1.000 73.620 ? 23  ILE A C   1 
ATOM 171  C CB  ? ILE A 1  23 ?   2.578   0.944  21.793 1.000 73.620 ? 23  ILE A CB  1 
ATOM 172  O O   ? ILE A 1  23 ?   4.548   1.307  19.576 1.000 73.620 ? 23  ILE A O   1 
ATOM 173  C CG1 ? ILE A 1  23 ?   1.459   0.200  22.530 1.000 73.620 ? 23  ILE A CG1 1 
ATOM 174  C CG2 ? ILE A 1  23 ?   2.775   2.348  22.372 1.000 73.620 ? 23  ILE A CG2 1 
ATOM 175  C CD1 ? ILE A 1  23 ?   1.778  -0.115  23.985 1.000 73.620 ? 23  ILE A CD1 1 
ATOM 176  N N   ? GLY A 1  24 ?   3.026   2.694  18.676 1.000 74.060 ? 24  GLY A N   1 
ATOM 177  C CA  ? GLY A 1  24 ?   3.782   3.845  18.208 1.000 74.060 ? 24  GLY A CA  1 
ATOM 178  C C   ? GLY A 1  24 ?   4.306   3.679  16.794 1.000 74.060 ? 24  GLY A C   1 
ATOM 179  O O   ? GLY A 1  24 ?   5.147   4.459  16.344 1.000 74.060 ? 24  GLY A O   1 
ATOM 180  N N   ? SER A 1  25 ?   3.809   2.482  16.000 1.000 86.970 ? 25  SER A N   1 
ATOM 181  C CA  ? SER A 1  25 ?   4.215   2.306  14.609 1.000 86.970 ? 25  SER A CA  1 
ATOM 182  C C   ? SER A 1  25 ?   3.003   2.167  13.693 1.000 86.970 ? 25  SER A C   1 
ATOM 183  C CB  ? SER A 1  25 ?   5.116   1.079  14.464 1.000 86.970 ? 25  SER A CB  1 
ATOM 184  O O   ? SER A 1  25 ?   1.972   1.625  14.097 1.000 86.970 ? 25  SER A O   1 
ATOM 185  O OG  ? SER A 1  25 ?   5.584   0.952  13.133 1.000 86.970 ? 25  SER A OG  1 
ATOM 186  N N   ? SER A 1  26 ?   3.089   2.736  12.531 1.000 93.280 ? 26  SER A N   1 
ATOM 187  C CA  ? SER A 1  26 ?   2.013   2.649  11.550 1.000 93.280 ? 26  SER A CA  1 
ATOM 188  C C   ? SER A 1  26 ?   2.565   2.512  10.135 1.000 93.280 ? 26  SER A C   1 
ATOM 189  C CB  ? SER A 1  26 ?   1.108   3.878  11.636 1.000 93.280 ? 26  SER A CB  1 
ATOM 190  O O   ? SER A 1  26 ?   3.721   2.854   9.878 1.000 93.280 ? 26  SER A O   1 
ATOM 191  O OG  ? SER A 1  26 ?   1.824   5.055  11.302 1.000 93.280 ? 26  SER A OG  1 
ATOM 192  N N   ? CYS A 1  27 ?   1.725   1.963   9.260 1.000 95.610 ? 27  CYS A N   1 
ATOM 193  C CA  ? CYS A 1  27 ?   1.944   1.863   7.822 1.000 95.610 ? 27  CYS A CA  1 
ATOM 194  C C   ? CYS A 1  27 ?   0.720   2.342   7.050 1.000 95.610 ? 27  CYS A C   1 
ATOM 195  C CB  ? CYS A 1  27 ?   2.274   0.423   7.429 1.000 95.610 ? 27  CYS A CB  1 
ATOM 196  O O   ? CYS A 1  27 ?  -0.362   2.486   7.621 1.000 95.610 ? 27  CYS A O   1 
ATOM 197  S SG  ? CYS A 1  27 ?   3.955  -0.081   7.857 1.000 95.610 ? 27  CYS A SG  1 
ATOM 198  N N   ? GLY A 1  28 ?   1.032   2.605   5.834 1.000 96.260 ? 28  GLY A N   1 
ATOM 199  C CA  ? GLY A 1  28 ?  -0.085   2.839   4.932 1.000 96.260 ? 28  GLY A CA  1 
ATOM 200  C C   ? GLY A 1  28 ?  -0.662   1.561   4.353 1.000 96.260 ? 28  GLY A C   1 
ATOM 201  O O   ? GLY A 1  28 ?  -0.081   0.485   4.508 1.000 96.260 ? 28  GLY A O   1 
ATOM 202  N N   ? GLY A 1  29 ?  -1.771   1.642   3.748 1.000 97.810 ? 29  GLY A N   1 
ATOM 203  C CA  ? GLY A 1  29 ?  -2.497   0.621   3.010 1.000 97.810 ? 29  GLY A CA  1 
ATOM 204  C C   ? GLY A 1  29 ?  -3.655   1.177   2.203 1.000 97.810 ? 29  GLY A C   1 
ATOM 205  O O   ? GLY A 1  29 ?  -3.910   2.383   2.223 1.000 97.810 ? 29  GLY A O   1 
ATOM 206  N N   ? PHE A 1  30 ?  -4.275   0.248   1.420 1.000 98.600 ? 30  PHE A N   1 
ATOM 207  C CA  ? PHE A 1  30 ?  -5.433   0.716   0.667 1.000 98.600 ? 30  PHE A CA  1 
ATOM 208  C C   ? PHE A 1  30 ?  -6.441  -0.410   0.469 1.000 98.600 ? 30  PHE A C   1 
ATOM 209  C CB  ? PHE A 1  30 ?  -5.002   1.280  -0.690 1.000 98.600 ? 30  PHE A CB  1 
ATOM 210  O O   ? PHE A 1  30 ?  -6.060  -1.575   0.337 1.000 98.600 ? 30  PHE A O   1 
ATOM 211  C CG  ? PHE A 1  30 ?  -4.197   0.317  -1.520 1.000 98.600 ? 30  PHE A CG  1 
ATOM 212  C CD1 ? PHE A 1  30 ?  -2.829   0.181  -1.320 1.000 98.600 ? 30  PHE A CD1 1 
ATOM 213  C CD2 ? PHE A 1  30 ?  -4.809  -0.453  -2.500 1.000 98.600 ? 30  PHE A CD2 1 
ATOM 214  C CE1 ? PHE A 1  30 ?  -2.081  -0.710  -2.086 1.000 98.600 ? 30  PHE A CE1 1 
ATOM 215  C CE2 ? PHE A 1  30 ?  -4.068  -1.346  -3.270 1.000 98.600 ? 30  PHE A CE2 1 
ATOM 216  C CZ  ? PHE A 1  30 ?  -2.704  -1.472  -3.062 1.000 98.600 ? 30  PHE A CZ  1 
ATOM 217  N N   ? LEU A 1  31 ?  -7.709   0.021   0.587 1.000 98.550 ? 31  LEU A N   1 
ATOM 218  C CA  ? LEU A 1  31 ?  -8.853  -0.876   0.470 1.000 98.550 ? 31  LEU A CA  1 
ATOM 219  C C   ? LEU A 1  31 ?  -9.033  -1.342  -0.971 1.000 98.550 ? 31  LEU A C   1 
ATOM 220  C CB  ? LEU A 1  31 ? -10.129  -0.186   0.959 1.000 98.550 ? 31  LEU A CB  1 
ATOM 221  O O   ? LEU A 1  31 ?  -9.140  -0.520  -1.884 1.000 98.550 ? 31  LEU A O   1 
ATOM 222  C CG  ? LEU A 1  31 ? -11.376  -1.064   1.070 1.000 98.550 ? 31  LEU A CG  1 
ATOM 223  C CD1 ? LEU A 1  31 ? -11.196  -2.102   2.174 1.000 98.550 ? 31  LEU A CD1 1 
ATOM 224  C CD2 ? LEU A 1  31 ? -12.612  -0.209   1.329 1.000 98.550 ? 31  LEU A CD2 1 
ATOM 225  N N   ? VAL A 1  32 ?  -9.059  -2.720  -1.219 1.000 97.800 ? 32  VAL A N   1 
ATOM 226  C CA  ? VAL A 1  32 ?  -9.175  -3.256  -2.571 1.000 97.800 ? 32  VAL A CA  1 
ATOM 227  C C   ? VAL A 1  32 ? -10.491  -4.017  -2.714 1.000 97.800 ? 32  VAL A C   1 
ATOM 228  C CB  ? VAL A 1  32 ?  -7.986  -4.178  -2.921 1.000 97.800 ? 32  VAL A CB  1 
ATOM 229  O O   ? VAL A 1  32 ? -10.982  -4.218  -3.827 1.000 97.800 ? 32  VAL A O   1 
ATOM 230  C CG1 ? VAL A 1  32 ?  -6.699  -3.368  -3.068 1.000 97.800 ? 32  VAL A CG1 1 
ATOM 231  C CG2 ? VAL A 1  32 ?  -7.820  -5.261  -1.857 1.000 97.800 ? 32  VAL A CG2 1 
ATOM 232  N N   ? GLN A 1  33 ? -11.134  -4.403  -1.588 1.000 97.080 ? 33  GLN A N   1 
ATOM 233  C CA  ? GLN A 1  33 ? -12.467  -4.960  -1.383 1.000 97.080 ? 33  GLN A CA  1 
ATOM 234  C C   ? GLN A 1  33 ? -12.968  -4.682   0.031 1.000 97.080 ? 33  GLN A C   1 
ATOM 235  C CB  ? GLN A 1  33 ? -12.467  -6.466  -1.653 1.000 97.080 ? 33  GLN A CB  1 
ATOM 236  O O   ? GLN A 1  33 ? -12.195  -4.275   0.901 1.000 97.080 ? 33  GLN A O   1 
ATOM 237  C CG  ? GLN A 1  33 ? -13.855  -7.048  -1.886 1.000 97.080 ? 33  GLN A CG  1 
ATOM 238  C CD  ? GLN A 1  33 ? -13.814  -8.447  -2.472 1.000 97.080 ? 33  GLN A CD  1 
ATOM 239  N NE2 ? GLN A 1  33 ? -14.983  -8.991  -2.791 1.000 97.080 ? 33  GLN A NE2 1 
ATOM 240  O OE1 ? GLN A 1  33 ? -12.740  -9.034  -2.637 1.000 97.080 ? 33  GLN A OE1 1 
ATOM 241  N N   ? ASP A 1  34 ? -14.254  -4.899   0.247 1.000 97.040 ? 34  ASP A N   1 
ATOM 242  C CA  ? ASP A 1  34 ? -14.871  -4.501   1.508 1.000 97.040 ? 34  ASP A CA  1 
ATOM 243  C C   ? ASP A 1  34 ? -14.192  -5.186   2.692 1.000 97.040 ? 34  ASP A C   1 
ATOM 244  C CB  ? ASP A 1  34 ? -16.366  -4.824   1.500 1.000 97.040 ? 34  ASP A CB  1 
ATOM 245  O O   ? ASP A 1  34 ? -14.144  -4.632   3.793 1.000 97.040 ? 34  ASP A O   1 
ATOM 246  C CG  ? ASP A 1  34 ? -17.156  -3.952   0.541 1.000 97.040 ? 34  ASP A CG  1 
ATOM 247  O OD1 ? ASP A 1  34 ? -16.602  -2.959   0.021 1.000 97.040 ? 34  ASP A OD1 1 
ATOM 248  O OD2 ? ASP A 1  34 ? -18.345  -4.258   0.304 1.000 97.040 ? 34  ASP A OD2 1 
ATOM 249  N N   ? TYR A 1  35 ? -13.455  -6.297   2.449 1.000 98.050 ? 35  TYR A N   1 
ATOM 250  C CA  ? TYR A 1  35 ? -12.819  -7.050   3.525 1.000 98.050 ? 35  TYR A CA  1 
ATOM 251  C C   ? TYR A 1  35 ? -11.301  -7.007   3.398 1.000 98.050 ? 35  TYR A C   1 
ATOM 252  C CB  ? TYR A 1  35 ? -13.302  -8.504   3.522 1.000 98.050 ? 35  TYR A CB  1 
ATOM 253  O O   ? TYR A 1  35 ? -10.586  -7.579   4.224 1.000 98.050 ? 35  TYR A O   1 
ATOM 254  C CG  ? TYR A 1  35 ? -14.695  -8.682   4.076 1.000 98.050 ? 35  TYR A CG  1 
ATOM 255  C CD1 ? TYR A 1  35 ? -14.902  -8.896   5.437 1.000 98.050 ? 35  TYR A CD1 1 
ATOM 256  C CD2 ? TYR A 1  35 ? -15.805  -8.638   3.241 1.000 98.050 ? 35  TYR A CD2 1 
ATOM 257  C CE1 ? TYR A 1  35 ? -16.183  -9.062   5.952 1.000 98.050 ? 35  TYR A CE1 1 
ATOM 258  C CE2 ? TYR A 1  35 ? -17.091  -8.803   3.745 1.000 98.050 ? 35  TYR A CE2 1 
ATOM 259  O OH  ? TYR A 1  35 ? -18.541  -9.178   5.604 1.000 98.050 ? 35  TYR A OH  1 
ATOM 260  C CZ  ? TYR A 1  35 ? -17.270  -9.014   5.100 1.000 98.050 ? 35  TYR A CZ  1 
ATOM 261  N N   ? PHE A 1  36 ? -10.843  -6.406   2.344 1.000 98.370 ? 36  PHE A N   1 
ATOM 262  C CA  ? PHE A 1  36 ?  -9.435  -6.662   2.066 1.000 98.370 ? 36  PHE A CA  1 
ATOM 263  C C   ? PHE A 1  36 ?  -8.672  -5.355   1.888 1.000 98.370 ? 36  PHE A C   1 
ATOM 264  C CB  ? PHE A 1  36 ?  -9.282  -7.533   0.815 1.000 98.370 ? 36  PHE A CB  1 
ATOM 265  O O   ? PHE A 1  36 ?  -9.110  -4.469   1.151 1.000 98.370 ? 36  PHE A O   1 
ATOM 266  C CG  ? PHE A 1  36 ?  -9.789  -8.939   0.990 1.000 98.370 ? 36  PHE A CG  1 
ATOM 267  C CD1 ? PHE A 1  36 ?  -9.048  -9.878   1.698 1.000 98.370 ? 36  PHE A CD1 1 
ATOM 268  C CD2 ? PHE A 1  36 ? -11.008  -9.323   0.445 1.000 98.370 ? 36  PHE A CD2 1 
ATOM 269  C CE1 ? PHE A 1  36 ?  -9.515 -11.180   1.861 1.000 98.370 ? 36  PHE A CE1 1 
ATOM 270  C CE2 ? PHE A 1  36 ? -11.481 -10.622   0.603 1.000 98.370 ? 36  PHE A CE2 1 
ATOM 271  C CZ  ? PHE A 1  36 ? -10.733 -11.549   1.311 1.000 98.370 ? 36  PHE A CZ  1 
ATOM 272  N N   ? VAL A 1  37 ?  -7.536  -5.234   2.588 1.000 98.660 ? 37  VAL A N   1 
ATOM 273  C CA  ? VAL A 1  37 ?  -6.572  -4.144   2.484 1.000 98.660 ? 37  VAL A CA  1 
ATOM 274  C C   ? VAL A 1  37 ?  -5.232  -4.685   1.989 1.000 98.660 ? 37  VAL A C   1 
ATOM 275  C CB  ? VAL A 1  37 ?  -6.387  -3.418   3.836 1.000 98.660 ? 37  VAL A CB  1 
ATOM 276  O O   ? VAL A 1  37 ?  -4.778  -5.740   2.437 1.000 98.660 ? 37  VAL A O   1 
ATOM 277  C CG1 ? VAL A 1  37 ?  -5.172  -2.494   3.791 1.000 98.660 ? 37  VAL A CG1 1 
ATOM 278  C CG2 ? VAL A 1  37 ?  -7.647  -2.632   4.195 1.000 98.660 ? 37  VAL A CG2 1 
ATOM 279  N N   ? LEU A 1  38 ?  -4.717  -3.982   1.004 1.000 98.540 ? 38  LEU A N   1 
ATOM 280  C CA  ? LEU A 1  38 ?  -3.354  -4.275   0.573 1.000 98.540 ? 38  LEU A CA  1 
ATOM 281  C C   ? LEU A 1  38 ?  -2.353  -3.366   1.279 1.000 98.540 ? 38  LEU A C   1 
ATOM 282  C CB  ? LEU A 1  38 ?  -3.225  -4.116  -0.944 1.000 98.540 ? 38  LEU A CB  1 
ATOM 283  O O   ? LEU A 1  38 ?  -2.600  -2.168   1.436 1.000 98.540 ? 38  LEU A O   1 
ATOM 284  C CG  ? LEU A 1  38 ?  -3.844  -5.224  -1.797 1.000 98.540 ? 38  LEU A CG  1 
ATOM 285  C CD1 ? LEU A 1  38 ?  -3.728  -4.880  -3.278 1.000 98.540 ? 38  LEU A CD1 1 
ATOM 286  C CD2 ? LEU A 1  38 ?  -3.179  -6.563  -1.500 1.000 98.540 ? 38  LEU A CD2 1 
ATOM 287  N N   ? THR A 1  39 ?  -1.208  -3.922   1.709 1.000 98.410 ? 39  THR A N   1 
ATOM 288  C CA  ? THR A 1  39 ?  -0.118  -3.195   2.350 1.000 98.410 ? 39  THR A CA  1 
ATOM 289  C C   ? THR A 1  39 ?   1.214  -3.903   2.117 1.000 98.410 ? 39  THR A C   1 
ATOM 290  C CB  ? THR A 1  39 ?  -0.363  -3.041   3.863 1.000 98.410 ? 39  THR A CB  1 
ATOM 291  O O   ? THR A 1  39 ?   1.281  -4.883   1.372 1.000 98.410 ? 39  THR A O   1 
ATOM 292  C CG2 ? THR A 1  39 ?  -0.200  -4.374   4.585 1.000 98.410 ? 39  THR A CG2 1 
ATOM 293  O OG1 ? THR A 1  39 ?   0.577  -2.101   4.399 1.000 98.410 ? 39  THR A OG1 1 
ATOM 294  N N   ? ALA A 1  40 ?   2.262  -3.344   2.601 1.000 98.060 ? 40  ALA A N   1 
ATOM 295  C CA  ? ALA A 1  40 ?   3.582  -3.946   2.431 1.000 98.060 ? 40  ALA A CA  1 
ATOM 296  C C   ? ALA A 1  40 ?   3.818  -5.048   3.459 1.000 98.060 ? 40  ALA A C   1 
ATOM 297  C CB  ? ALA A 1  40 ?   4.671  -2.881   2.537 1.000 98.060 ? 40  ALA A CB  1 
ATOM 298  O O   ? ALA A 1  40 ?   3.420  -4.919   4.619 1.000 98.060 ? 40  ALA A O   1 
ATOM 299  N N   ? ALA A 1  41 ?   4.522  -6.111   3.037 1.000 97.740 ? 41  ALA A N   1 
ATOM 300  C CA  ? ALA A 1  41 ?   4.824  -7.239   3.915 1.000 97.740 ? 41  ALA A CA  1 
ATOM 301  C C   ? ALA A 1  41 ?   5.735  -6.812   5.062 1.000 97.740 ? 41  ALA A C   1 
ATOM 302  C CB  ? ALA A 1  41 ?   5.469  -8.373   3.122 1.000 97.740 ? 41  ALA A CB  1 
ATOM 303  O O   ? ALA A 1  41 ?   5.676  -7.381   6.155 1.000 97.740 ? 41  ALA A O   1 
ATOM 304  N N   ? HIS A 1  42 ?   6.548  -5.847   4.821 1.000 95.810 ? 42  HIS A N   1 
ATOM 305  C CA  ? HIS A 1  42 ?   7.462  -5.393   5.864 1.000 95.810 ? 42  HIS A CA  1 
ATOM 306  C C   ? HIS A 1  42 ?   6.721  -4.612   6.944 1.000 95.810 ? 42  HIS A C   1 
ATOM 307  C CB  ? HIS A 1  42 ?   8.574  -4.532   5.263 1.000 95.810 ? 42  HIS A CB  1 
ATOM 308  O O   ? HIS A 1  42 ?   7.293  -4.296   7.990 1.000 95.810 ? 42  HIS A O   1 
ATOM 309  C CG  ? HIS A 1  42 ?   8.130  -3.153   4.889 1.000 95.810 ? 42  HIS A CG  1 
ATOM 310  C CD2 ? HIS A 1  42 ?   8.009  -2.027   5.630 1.000 95.810 ? 42  HIS A CD2 1 
ATOM 311  N ND1 ? HIS A 1  42 ?   7.744  -2.817   3.610 1.000 95.810 ? 42  HIS A ND1 1 
ATOM 312  C CE1 ? HIS A 1  42 ?   7.404  -1.539   3.580 1.000 95.810 ? 42  HIS A CE1 1 
ATOM 313  N NE2 ? HIS A 1  42 ?   7.556  -1.037   4.793 1.000 95.810 ? 42  HIS A NE2 1 
ATOM 314  N N   ? CYS A 1  43 ?   5.430  -4.376   6.762 1.000 95.670 ? 43  CYS A N   1 
ATOM 315  C CA  ? CYS A 1  43 ?   4.586  -3.658   7.710 1.000 95.670 ? 43  CYS A CA  1 
ATOM 316  C C   ? CYS A 1  43 ?   3.949  -4.617   8.708 1.000 95.670 ? 43  CYS A C   1 
ATOM 317  C CB  ? CYS A 1  43 ?   3.497  -2.878   6.973 1.000 95.670 ? 43  CYS A CB  1 
ATOM 318  O O   ? CYS A 1  43 ?   3.035  -4.239   9.443 1.000 95.670 ? 43  CYS A O   1 
ATOM 319  S SG  ? CYS A 1  43 ?   4.116  -1.442   6.069 1.000 95.670 ? 43  CYS A SG  1 
ATOM 320  N N   ? ILE A 1  44 ?   4.492  -5.746   8.890 1.000 94.090 ? 44  ILE A N   1 
ATOM 321  C CA  ? ILE A 1  44 ?   3.879  -6.772   9.726 1.000 94.090 ? 44  ILE A CA  1 
ATOM 322  C C   ? ILE A 1  44 ?   4.040  -6.401  11.199 1.000 94.090 ? 44  ILE A C   1 
ATOM 323  C CB  ? ILE A 1  44 ?   4.491  -8.164   9.454 1.000 94.090 ? 44  ILE A CB  1 
ATOM 324  O O   ? ILE A 1  44 ?   5.087  -5.892  11.606 1.000 94.090 ? 44  ILE A O   1 
ATOM 325  C CG1 ? ILE A 1  44 ?   3.653  -9.257  10.126 1.000 94.090 ? 44  ILE A CG1 1 
ATOM 326  C CG2 ? ILE A 1  44 ?   5.945  -8.217   9.931 1.000 94.090 ? 44  ILE A CG2 1 
ATOM 327  C CD1 ? ILE A 1  44 ?   3.854 -10.644   9.532 1.000 94.090 ? 44  ILE A CD1 1 
ATOM 328  N N   ? GLY A 1  45 ?   2.898  -6.526  11.955 1.000 91.650 ? 45  GLY A N   1 
ATOM 329  C CA  ? GLY A 1  45 ?   2.876  -6.280  13.389 1.000 91.650 ? 45  GLY A CA  1 
ATOM 330  C C   ? GLY A 1  45 ?   2.115  -7.339  14.164 1.000 91.650 ? 45  GLY A C   1 
ATOM 331  O O   ? GLY A 1  45 ?   1.457  -8.196  13.572 1.000 91.650 ? 45  GLY A O   1 
ATOM 332  N N   ? SER A 1  46 ?   2.395  -7.443  15.591 1.000 87.170 ? 46  SER A N   1 
ATOM 333  C CA  ? SER A 1  46 ?   1.796  -8.426  16.488 1.000 87.170 ? 46  SER A CA  1 
ATOM 334  C C   ? SER A 1  46 ?   0.283  -8.256  16.563 1.000 87.170 ? 46  SER A C   1 
ATOM 335  C CB  ? SER A 1  46 ?   2.400  -8.312  17.888 1.000 87.170 ? 46  SER A CB  1 
ATOM 336  O O   ? SER A 1  46 ?  -0.456  -9.242  16.620 1.000 87.170 ? 46  SER A O   1 
ATOM 337  O OG  ? SER A 1  46 ?   2.220  -7.007  18.410 1.000 87.170 ? 46  SER A OG  1 
ATOM 338  N N   ? SER A 1  47 ?  -0.329  -7.063  16.541 1.000 92.680 ? 47  SER A N   1 
ATOM 339  C CA  ? SER A 1  47 ?  -1.727  -6.660  16.429 1.000 92.680 ? 47  SER A CA  1 
ATOM 340  C C   ? SER A 1  47 ?  -1.886  -5.469  15.490 1.000 92.680 ? 47  SER A C   1 
ATOM 341  C CB  ? SER A 1  47 ?  -2.298  -6.314  17.805 1.000 92.680 ? 47  SER A CB  1 
ATOM 342  O O   ? SER A 1  47 ?  -1.085  -4.533  15.525 1.000 92.680 ? 47  SER A O   1 
ATOM 343  O OG  ? SER A 1  47 ?  -3.660  -5.936  17.705 1.000 92.680 ? 47  SER A OG  1 
ATOM 344  N N   ? MET A 1  48 ?  -2.886  -5.671  14.624 1.000 96.710 ? 48  MET A N   1 
ATOM 345  C CA  ? MET A 1  48 ?  -3.067  -4.615  13.632 1.000 96.710 ? 48  MET A CA  1 
ATOM 346  C C   ? MET A 1  48 ?  -4.525  -4.172  13.568 1.000 96.710 ? 48  MET A C   1 
ATOM 347  C CB  ? MET A 1  48 ?  -2.601  -5.085  12.253 1.000 96.710 ? 48  MET A CB  1 
ATOM 348  O O   ? MET A 1  48 ?  -5.433  -5.002  13.641 1.000 96.710 ? 48  MET A O   1 
ATOM 349  C CG  ? MET A 1  48 ?  -1.105  -5.340  12.165 1.000 96.710 ? 48  MET A CG  1 
ATOM 350  S SD  ? MET A 1  48 ?  -0.596  -5.976  10.520 1.000 96.710 ? 48  MET A SD  1 
ATOM 351  C CE  ? MET A 1  48 ?  -1.026  -7.728  10.707 1.000 96.710 ? 48  MET A CE  1 
ATOM 352  N N   ? THR A 1  49 ?  -4.722  -2.806  13.514 1.000 97.260 ? 49  THR A N   1 
ATOM 353  C CA  ? THR A 1  49 ?  -6.009  -2.187  13.216 1.000 97.260 ? 49  THR A CA  1 
ATOM 354  C C   ? THR A 1  49 ?  -5.909  -1.298  11.980 1.000 97.260 ? 49  THR A C   1 
ATOM 355  C CB  ? THR A 1  49 ?  -6.519  -1.357  14.409 1.000 97.260 ? 49  THR A CB  1 
ATOM 356  O O   ? THR A 1  49 ?  -4.857  -0.714  11.713 1.000 97.260 ? 49  THR A O   1 
ATOM 357  C CG2 ? THR A 1  49 ?  -6.767  -2.240  15.627 1.000 97.260 ? 49  THR A CG2 1 
ATOM 358  O OG1 ? THR A 1  49 ?  -5.543  -0.363  14.744 1.000 97.260 ? 49  THR A OG1 1 
ATOM 359  N N   ? VAL A 1  50 ?  -7.009  -1.333  11.237 1.000 97.930 ? 50  VAL A N   1 
ATOM 360  C CA  ? VAL A 1  50 ?  -7.068  -0.496  10.043 1.000 97.930 ? 50  VAL A CA  1 
ATOM 361  C C   ? VAL A 1  50 ?  -8.048   0.654  10.265 1.000 97.930 ? 50  VAL A C   1 
ATOM 362  C CB  ? VAL A 1  50 ?  -7.479  -1.313   8.797 1.000 97.930 ? 50  VAL A CB  1 
ATOM 363  O O   ? VAL A 1  50 ?  -9.171   0.440  10.728 1.000 97.930 ? 50  VAL A O   1 
ATOM 364  C CG1 ? VAL A 1  50 ?  -7.755  -0.389   7.613 1.000 97.930 ? 50  VAL A CG1 1 
ATOM 365  C CG2 ? VAL A 1  50 ?  -6.394  -2.329   8.445 1.000 97.930 ? 50  VAL A CG2 1 
ATOM 366  N N   ? THR A 1  51 ?  -7.569   1.869  10.060 1.000 97.540 ? 51  THR A N   1 
ATOM 367  C CA  ? THR A 1  51 ?  -8.433   3.044  10.059 1.000 97.540 ? 51  THR A CA  1 
ATOM 368  C C   ? THR A 1  51 ?  -8.740   3.487   8.631 1.000 97.540 ? 51  THR A C   1 
ATOM 369  C CB  ? THR A 1  51 ?  -7.791   4.210  10.834 1.000 97.540 ? 51  THR A CB  1 
ATOM 370  O O   ? THR A 1  51 ?  -7.827   3.772   7.854 1.000 97.540 ? 51  THR A O   1 
ATOM 371  C CG2 ? THR A 1  51 ?  -8.704   5.431  10.846 1.000 97.540 ? 51  THR A CG2 1 
ATOM 372  O OG1 ? THR A 1  51 ?  -7.543   3.799  12.184 1.000 97.540 ? 51  THR A OG1 1 
ATOM 373  N N   ? LEU A 1  52 ? -10.056   3.552   8.229 1.000 98.100 ? 52  LEU A N   1 
ATOM 374  C CA  ? LEU A 1  52 ? -10.556   4.029   6.944 1.000 98.100 ? 52  LEU A CA  1 
ATOM 375  C C   ? LEU A 1  52 ? -11.395   5.290   7.122 1.000 98.100 ? 52  LEU A C   1 
ATOM 376  C CB  ? LEU A 1  52 ? -11.386   2.943   6.255 1.000 98.100 ? 52  LEU A CB  1 
ATOM 377  O O   ? LEU A 1  52 ? -11.911   5.549   8.211 1.000 98.100 ? 52  LEU A O   1 
ATOM 378  C CG  ? LEU A 1  52 ? -10.634   1.678   5.837 1.000 98.100 ? 52  LEU A CG  1 
ATOM 379  C CD1 ? LEU A 1  52 ? -11.607   0.516   5.665 1.000 98.100 ? 52  LEU A CD1 1 
ATOM 380  C CD2 ? LEU A 1  52 ?  -9.852   1.922   4.551 1.000 98.100 ? 52  LEU A CD2 1 
ATOM 381  N N   ? GLY A 1  53 ? -11.437   6.125   6.063 1.000 97.190 ? 53  GLY A N   1 
ATOM 382  C CA  ? GLY A 1  53 ? -12.353   7.255   6.056 1.000 97.190 ? 53  GLY A CA  1 
ATOM 383  C C   ? GLY A 1  53 ? -11.830   8.451   6.829 1.000 97.190 ? 53  GLY A C   1 
ATOM 384  O O   ? GLY A 1  53 ? -12.583   9.379   7.130 1.000 97.190 ? 53  GLY A O   1 
ATOM 385  N N   ? ALA A 1  54 ? -10.463   8.430   7.158 1.000 95.990 ? 54  ALA A N   1 
ATOM 386  C CA  ? ALA A 1  54 ?  -9.855   9.519   7.919 1.000 95.990 ? 54  ALA A CA  1 
ATOM 387  C C   ? ALA A 1  54 ?  -9.175  10.522   6.993 1.000 95.990 ? 54  ALA A C   1 
ATOM 388  C CB  ? ALA A 1  54 ?  -8.853   8.967   8.930 1.000 95.990 ? 54  ALA A CB  1 
ATOM 389  O O   ? ALA A 1  54 ?  -8.453  10.135   6.071 1.000 95.990 ? 54  ALA A O   1 
ATOM 390  N N   ? HIS A 1  55 ?  -9.445  11.782   7.168 1.000 96.180 ? 55  HIS A N   1 
ATOM 391  C CA  ? HIS A 1  55 ?  -8.666  12.859   6.568 1.000 96.180 ? 55  HIS A CA  1 
ATOM 392  C C   ? HIS A 1  55 ?  -7.687  13.458   7.572 1.000 96.180 ? 55  HIS A C   1 
ATOM 393  C CB  ? HIS A 1  55 ?  -9.590  13.949   6.022 1.000 96.180 ? 55  HIS A CB  1 
ATOM 394  O O   ? HIS A 1  55 ?  -6.552  13.784   7.220 1.000 96.180 ? 55  HIS A O   1 
ATOM 395  C CG  ? HIS A 1  55 ?  -8.862  15.106   5.415 1.000 96.180 ? 55  HIS A CG  1 
ATOM 396  C CD2 ? HIS A 1  55 ?  -8.708  16.382   5.840 1.000 96.180 ? 55  HIS A CD2 1 
ATOM 397  N ND1 ? HIS A 1  55 ?  -8.184  15.013   4.219 1.000 96.180 ? 55  HIS A ND1 1 
ATOM 398  C CE1 ? HIS A 1  55 ?  -7.643  16.185   3.934 1.000 96.180 ? 55  HIS A CE1 1 
ATOM 399  N NE2 ? HIS A 1  55 ?  -7.946  17.033   4.902 1.000 96.180 ? 55  HIS A NE2 1 
ATOM 400  N N   ? ASN A 1  56 ?  -8.170  13.640   8.813 1.000 95.380 ? 56  ASN A N   1 
ATOM 401  C CA  ? ASN A 1  56 ?  -7.421  14.161   9.951 1.000 95.380 ? 56  ASN A CA  1 
ATOM 402  C C   ? ASN A 1  56 ?  -7.390  13.163  11.105 1.000 95.380 ? 56  ASN A C   1 
ATOM 403  C CB  ? ASN A 1  56 ?  -8.010  15.494  10.417 1.000 95.380 ? 56  ASN A CB  1 
ATOM 404  O O   ? ASN A 1  56 ?  -8.420  12.893  11.726 1.000 95.380 ? 56  ASN A O   1 
ATOM 405  C CG  ? ASN A 1  56 ?  -7.169  16.161  11.488 1.000 95.380 ? 56  ASN A CG  1 
ATOM 406  N ND2 ? ASN A 1  56 ?  -7.327  17.471  11.635 1.000 95.380 ? 56  ASN A ND2 1 
ATOM 407  O OD1 ? ASN A 1  56 ?  -6.383  15.505  12.176 1.000 95.380 ? 56  ASN A OD1 1 
ATOM 408  N N   ? LEU A 1  57 ?  -6.110  12.678  11.407 1.000 92.690 ? 57  LEU A N   1 
ATOM 409  C CA  ? LEU A 1  57 ?  -5.967  11.624  12.405 1.000 92.690 ? 57  LEU A CA  1 
ATOM 410  C C   ? LEU A 1  57 ?  -6.161  12.178  13.813 1.000 92.690 ? 57  LEU A C   1 
ATOM 411  C CB  ? LEU A 1  57 ?  -4.592  10.960  12.290 1.000 92.690 ? 57  LEU A CB  1 
ATOM 412  O O   ? LEU A 1  57 ?  -6.395  11.420  14.756 1.000 92.690 ? 57  LEU A O   1 
ATOM 413  C CG  ? LEU A 1  57 ?  -4.335  10.149  11.020 1.000 92.690 ? 57  LEU A CG  1 
ATOM 414  C CD1 ? LEU A 1  57 ?  -2.910   9.605  11.017 1.000 92.690 ? 57  LEU A CD1 1 
ATOM 415  C CD2 ? LEU A 1  57 ?  -5.345   9.014  10.896 1.000 92.690 ? 57  LEU A CD2 1 
ATOM 416  N N   ? ARG A 1  58 ?  -6.254  13.485  14.010 1.000 92.160 ? 58  ARG A N   1 
ATOM 417  C CA  ? ARG A 1  58 ?  -6.387  14.108  15.323 1.000 92.160 ? 58  ARG A CA  1 
ATOM 418  C C   ? ARG A 1  58 ?  -7.839  14.475  15.610 1.000 92.160 ? 58  ARG A C   1 
ATOM 419  C CB  ? ARG A 1  58 ?  -5.503  15.353  15.420 1.000 92.160 ? 58  ARG A CB  1 
ATOM 420  O O   ? ARG A 1  58 ?  -8.209  14.715  16.761 1.000 92.160 ? 58  ARG A O   1 
ATOM 421  C CG  ? ARG A 1  58 ?  -4.013  15.051  15.418 1.000 92.160 ? 58  ARG A CG  1 
ATOM 422  C CD  ? ARG A 1  58 ?  -3.180  16.320  15.540 1.000 92.160 ? 58  ARG A CD  1 
ATOM 423  N NE  ? ARG A 1  58 ?  -1.752  16.024  15.595 1.000 92.160 ? 58  ARG A NE  1 
ATOM 424  N NH1 ? ARG A 1  58 ?  -1.076  18.206  15.248 1.000 92.160 ? 58  ARG A NH1 1 
ATOM 425  N NH2 ? ARG A 1  58 ?   0.483  16.548  15.522 1.000 92.160 ? 58  ARG A NH2 1 
ATOM 426  C CZ  ? ARG A 1  58 ?  -0.785  16.927  15.455 1.000 92.160 ? 58  ARG A CZ  1 
ATOM 427  N N   ? ALA A 1  59 ?  -8.658  14.403  14.497 1.000 93.600 ? 59  ALA A N   1 
ATOM 428  C CA  ? ALA A 1  59 ? -10.063  14.779  14.640 1.000 93.600 ? 59  ALA A CA  1 
ATOM 429  C C   ? ALA A 1  59 ? -10.956  13.545  14.723 1.000 93.600 ? 59  ALA A C   1 
ATOM 430  C CB  ? ALA A 1  59 ? -10.496  15.668  13.476 1.000 93.600 ? 59  ALA A CB  1 
ATOM 431  O O   ? ALA A 1  59 ? -10.636  12.500  14.151 1.000 93.600 ? 59  ALA A O   1 
ATOM 432  N N   ? GLN A 1  60 ? -11.963  13.625  15.562 1.000 91.450 ? 60  GLN A N   1 
ATOM 433  C CA  ? GLN A 1  60 ? -13.004  12.603  15.549 1.000 91.450 ? 60  GLN A CA  1 
ATOM 434  C C   ? GLN A 1  60 ? -13.940  12.787  14.358 1.000 91.450 ? 60  GLN A C   1 
ATOM 435  C CB  ? GLN A 1  60 ? -13.801  12.631  16.854 1.000 91.450 ? 60  GLN A CB  1 
ATOM 436  O O   ? GLN A 1  60 ? -14.873  13.591  14.414 1.000 91.450 ? 60  GLN A O   1 
ATOM 437  C CG  ? GLN A 1  60 ? -14.689  11.411  17.058 1.000 91.450 ? 60  GLN A CG  1 
ATOM 438  C CD  ? GLN A 1  60 ? -15.365  11.397  18.416 1.000 91.450 ? 60  GLN A CD  1 
ATOM 439  N NE2 ? GLN A 1  60 ? -16.344  10.514  18.583 1.000 91.450 ? 60  GLN A NE2 1 
ATOM 440  O OE1 ? GLN A 1  60 ? -15.010  12.174  19.308 1.000 91.450 ? 60  GLN A OE1 1 
ATOM 441  N N   ? GLU A 1  61 ? -13.625  12.084  13.304 1.000 95.070 ? 61  GLU A N   1 
ATOM 442  C CA  ? GLU A 1  61 ? -14.433  12.190  12.093 1.000 95.070 ? 61  GLU A CA  1 
ATOM 443  C C   ? GLU A 1  61 ? -15.502  11.102  12.046 1.000 95.070 ? 61  GLU A C   1 
ATOM 444  C CB  ? GLU A 1  61 ? -13.548  12.112  10.847 1.000 95.070 ? 61  GLU A CB  1 
ATOM 445  O O   ? GLU A 1  61 ? -15.227   9.940  12.354 1.000 95.070 ? 61  GLU A O   1 
ATOM 446  C CG  ? GLU A 1  61 ? -12.524  13.233  10.748 1.000 95.070 ? 61  GLU A CG  1 
ATOM 447  C CD  ? GLU A 1  61 ? -11.648  13.139   9.509 1.000 95.070 ? 61  GLU A CD  1 
ATOM 448  O OE1 ? GLU A 1  61 ? -11.175  14.190   9.019 1.000 95.070 ? 61  GLU A OE1 1 
ATOM 449  O OE2 ? GLU A 1  61 ? -11.435  12.006   9.024 1.000 95.070 ? 61  GLU A OE2 1 
ATOM 450  N N   ? GLU A 1  62 ? -16.718  11.460  11.793 1.000 95.780 ? 62  GLU A N   1 
ATOM 451  C CA  ? GLU A 1  62 ? -17.804  10.489  11.694 1.000 95.780 ? 62  GLU A CA  1 
ATOM 452  C C   ? GLU A 1  62 ? -17.545   9.485  10.575 1.000 95.780 ? 62  GLU A C   1 
ATOM 453  C CB  ? GLU A 1  62 ? -19.141  11.199  11.465 1.000 95.780 ? 62  GLU A CB  1 
ATOM 454  O O   ? GLU A 1  62 ? -18.122   8.395  10.565 1.000 95.780 ? 62  GLU A O   1 
ATOM 455  C CG  ? GLU A 1  62 ? -19.593  12.053  12.641 1.000 95.780 ? 62  GLU A CG  1 
ATOM 456  C CD  ? GLU A 1  62 ? -19.842  11.248  13.906 1.000 95.780 ? 62  GLU A CD  1 
ATOM 457  O OE1 ? GLU A 1  62 ? -19.686  11.801  15.018 1.000 95.780 ? 62  GLU A OE1 1 
ATOM 458  O OE2 ? GLU A 1  62 ? -20.194  10.053  13.785 1.000 95.780 ? 62  GLU A OE2 1 
ATOM 459  N N   ? THR A 1  63 ? -16.705   9.786   9.668 1.000 96.230 ? 63  THR A N   1 
ATOM 460  C CA  ? THR A 1  63 ? -16.411   8.984   8.485 1.000 96.230 ? 63  THR A CA  1 
ATOM 461  C C   ? THR A 1  63 ? -15.457   7.844   8.828 1.000 96.230 ? 63  THR A C   1 
ATOM 462  C CB  ? THR A 1  63 ? -15.802   9.846   7.363 1.000 96.230 ? 63  THR A CB  1 
ATOM 463  O O   ? THR A 1  63 ? -15.324   6.887   8.063 1.000 96.230 ? 63  THR A O   1 
ATOM 464  C CG2 ? THR A 1  63 ? -16.789  10.908   6.889 1.000 96.230 ? 63  THR A CG2 1 
ATOM 465  O OG1 ? THR A 1  63 ? -14.621  10.492   7.853 1.000 96.230 ? 63  THR A OG1 1 
ATOM 466  N N   ? GLN A 1  64 ? -14.704   7.883   9.962 1.000 96.890 ? 64  GLN A N   1 
ATOM 467  C CA  ? GLN A 1  64 ? -13.661   6.920  10.302 1.000 96.890 ? 64  GLN A CA  1 
ATOM 468  C C   ? GLN A 1  64 ? -14.263   5.577  10.706 1.000 96.890 ? 64  GLN A C   1 
ATOM 469  C CB  ? GLN A 1  64 ? -12.778   7.460  11.428 1.000 96.890 ? 64  GLN A CB  1 
ATOM 470  O O   ? GLN A 1  64 ? -15.245   5.530  11.450 1.000 96.890 ? 64  GLN A O   1 
ATOM 471  C CG  ? GLN A 1  64 ? -11.884   8.619  11.007 1.000 96.890 ? 64  GLN A CG  1 
ATOM 472  C CD  ? GLN A 1  64 ? -11.051   9.163  12.151 1.000 96.890 ? 64  GLN A CD  1 
ATOM 473  N NE2 ? GLN A 1  64 ? -10.006   9.914  11.819 1.000 96.890 ? 64  GLN A NE2 1 
ATOM 474  O OE1 ? GLN A 1  64 ? -11.344   8.912  13.325 1.000 96.890 ? 64  GLN A OE1 1 
ATOM 475  N N   ? GLN A 1  65 ? -13.708   4.558  10.135 1.000 97.630 ? 65  GLN A N   1 
ATOM 476  C CA  ? GLN A 1  65 ? -13.964   3.169  10.504 1.000 97.630 ? 65  GLN A CA  1 
ATOM 477  C C   ? GLN A 1  65 ? -12.689   2.487  10.993 1.000 97.630 ? 65  GLN A C   1 
ATOM 478  C CB  ? GLN A 1  65 ? -14.551   2.399   9.321 1.000 97.630 ? 65  GLN A CB  1 
ATOM 479  O O   ? GLN A 1  65 ? -11.690   2.438  10.274 1.000 97.630 ? 65  GLN A O   1 
ATOM 480  C CG  ? GLN A 1  65 ? -15.745   3.086   8.671 1.000 97.630 ? 65  GLN A CG  1 
ATOM 481  C CD  ? GLN A 1  65 ? -16.296   2.311   7.489 1.000 97.630 ? 65  GLN A CD  1 
ATOM 482  N NE2 ? GLN A 1  65 ? -16.587   3.016   6.401 1.000 97.630 ? 65  GLN A NE2 1 
ATOM 483  O OE1 ? GLN A 1  65 ? -16.458   1.088   7.553 1.000 97.630 ? 65  GLN A OE1 1 
ATOM 484  N N   ? ILE A 1  66 ? -12.709   2.108  12.262 1.000 97.360 ? 66  ILE A N   1 
ATOM 485  C CA  ? ILE A 1  66 ? -11.572   1.383  12.817 1.000 97.360 ? 66  ILE A CA  1 
ATOM 486  C C   ? ILE A 1  66 ? -11.904  -0.105  12.912 1.000 97.360 ? 66  ILE A C   1 
ATOM 487  C CB  ? ILE A 1  66 ? -11.174   1.932  14.206 1.000 97.360 ? 66  ILE A CB  1 
ATOM 488  O O   ? ILE A 1  66 ? -12.806  -0.499  13.655 1.000 97.360 ? 66  ILE A O   1 
ATOM 489  C CG1 ? ILE A 1  66 ? -10.868   3.432  14.118 1.000 97.360 ? 66  ILE A CG1 1 
ATOM 490  C CG2 ? ILE A 1  66 ?  -9.977   1.161  14.769 1.000 97.360 ? 66  ILE A CG2 1 
ATOM 491  C CD1 ? ILE A 1  66 ? -10.651   4.099  15.470 1.000 97.360 ? 66  ILE A CD1 1 
ATOM 492  N N   ? ILE A 1  67 ? -11.170  -0.891  12.126 1.000 98.140 ? 67  ILE A N   1 
ATOM 493  C CA  ? ILE A 1  67 ? -11.490  -2.308  11.997 1.000 98.140 ? 67  ILE A CA  1 
ATOM 494  C C   ? ILE A 1  67 ? -10.258  -3.148  12.328 1.000 98.140 ? 67  ILE A C   1 
ATOM 495  C CB  ? ILE A 1  67 ? -12.003  -2.644  10.579 1.000 98.140 ? 67  ILE A CB  1 
ATOM 496  O O   ? ILE A 1  67 ?  -9.201  -2.978  11.716 1.000 98.140 ? 67  ILE A O   1 
ATOM 497  C CG1 ? ILE A 1  67 ? -13.152  -1.708  10.190 1.000 98.140 ? 67  ILE A CG1 1 
ATOM 498  C CG2 ? ILE A 1  67 ? -12.439  -4.110  10.496 1.000 98.140 ? 67  ILE A CG2 1 
ATOM 499  C CD1 ? ILE A 1  67 ? -13.592  -1.836   8.738 1.000 98.140 ? 67  ILE A CD1 1 
ATOM 500  N N   ? PRO A 1  68 ? -10.410  -4.116  13.353 1.000 97.840 ? 68  PRO A N   1 
ATOM 501  C CA  ? PRO A 1  68 ?  -9.289  -5.028  13.589 1.000 97.840 ? 68  PRO A CA  1 
ATOM 502  C C   ? PRO A 1  68 ?  -9.014  -5.946  12.399 1.000 97.840 ? 68  PRO A C   1 
ATOM 503  C CB  ? PRO A 1  68 ?  -9.742  -5.836  14.808 1.000 97.840 ? 68  PRO A CB  1 
ATOM 504  O O   ? PRO A 1  68 ?  -9.936  -6.293  11.657 1.000 97.840 ? 68  PRO A O   1 
ATOM 505  C CG  ? PRO A 1  68 ? -10.757  -4.971  15.483 1.000 97.840 ? 68  PRO A CG  1 
ATOM 506  C CD  ? PRO A 1  68 ? -11.509  -4.208  14.432 1.000 97.840 ? 68  PRO A CD  1 
ATOM 507  N N   ? VAL A 1  69 ?  -7.693  -6.257  12.304 1.000 97.820 ? 69  VAL A N   1 
ATOM 508  C CA  ? VAL A 1  69 ?  -7.278  -7.206  11.277 1.000 97.820 ? 69  VAL A CA  1 
ATOM 509  C C   ? VAL A 1  69 ?  -7.439  -8.633  11.796 1.000 97.820 ? 69  VAL A C   1 
ATOM 510  C CB  ? VAL A 1  69 ?  -5.818  -6.961  10.834 1.000 97.820 ? 69  VAL A CB  1 
ATOM 511  O O   ? VAL A 1  69 ?  -6.936  -8.969  12.870 1.000 97.820 ? 69  VAL A O   1 
ATOM 512  C CG1 ? VAL A 1  69 ?  -5.346  -8.069   9.895 1.000 97.820 ? 69  VAL A CG1 1 
ATOM 513  C CG2 ? VAL A 1  69 ?  -5.687  -5.595  10.163 1.000 97.820 ? 69  VAL A CG2 1 
ATOM 514  N N   ? ASN A 1  70 ?  -8.282  -9.492  10.985 1.000 97.160 ? 70  ASN A N   1 
ATOM 515  C CA  ? ASN A 1  70 ?  -8.515 -10.895  11.310 1.000 97.160 ? 70  ASN A CA  1 
ATOM 516  C C   ? ASN A 1  70 ?  -7.334 -11.770  10.898 1.000 97.160 ? 70  ASN A C   1 
ATOM 517  C CB  ? ASN A 1  70 ?  -9.801 -11.393  10.647 1.000 97.160 ? 70  ASN A CB  1 
ATOM 518  O O   ? ASN A 1  70 ?  -6.931 -12.666  11.642 1.000 97.160 ? 70  ASN A O   1 
ATOM 519  C CG  ? ASN A 1  70 ? -10.054 -12.867  10.897 1.000 97.160 ? 70  ASN A CG  1 
ATOM 520  N ND2 ? ASN A 1  70 ? -11.059 -13.166  11.711 1.000 97.160 ? 70  ASN A ND2 1 
ATOM 521  O OD1 ? ASN A 1  70 ?  -9.352 -13.729  10.363 1.000 97.160 ? 70  ASN A OD1 1 
ATOM 522  N N   ? LYS A 1  71 ?  -6.846 -11.562   9.705 1.000 97.120 ? 71  LYS A N   1 
ATOM 523  C CA  ? LYS A 1  71 ?  -5.760 -12.348   9.126 1.000 97.120 ? 71  LYS A CA  1 
ATOM 524  C C   ? LYS A 1  71 ?  -4.812 -11.466   8.319 1.000 97.120 ? 71  LYS A C   1 
ATOM 525  C CB  ? LYS A 1  71 ?  -6.318 -13.464   8.242 1.000 97.120 ? 71  LYS A CB  1 
ATOM 526  O O   ? LYS A 1  71 ?  -5.254 -10.588   7.576 1.000 97.120 ? 71  LYS A O   1 
ATOM 527  C CG  ? LYS A 1  71 ?  -5.278 -14.483   7.800 1.000 97.120 ? 71  LYS A CG  1 
ATOM 528  C CD  ? LYS A 1  71 ?  -5.925 -15.687   7.127 1.000 97.120 ? 71  LYS A CD  1 
ATOM 529  C CE  ? LYS A 1  71 ?  -4.891 -16.738   6.747 1.000 97.120 ? 71  LYS A CE  1 
ATOM 530  N NZ  ? LYS A 1  71 ?  -5.525 -17.941   6.129 1.000 97.120 ? 71  LYS A NZ  1 
ATOM 531  N N   ? ALA A 1  72 ?  -3.480 -11.656   8.547 1.000 97.240 ? 72  ALA A N   1 
ATOM 532  C CA  ? ALA A 1  72 ?  -2.424 -11.028   7.757 1.000 97.240 ? 72  ALA A CA  1 
ATOM 533  C C   ? ALA A 1  72 ?  -1.666 -12.065   6.933 1.000 97.240 ? 72  ALA A C   1 
ATOM 534  C CB  ? ALA A 1  72 ?  -1.461 -10.267   8.665 1.000 97.240 ? 72  ALA A CB  1 
ATOM 535  O O   ? ALA A 1  72 ?  -1.131 -13.032   7.481 1.000 97.240 ? 72  ALA A O   1 
ATOM 536  N N   ? LEU A 1  73 ?  -1.685 -11.862   5.640 1.000 97.620 ? 73  LEU A N   1 
ATOM 537  C CA  ? LEU A 1  73 ?  -1.091 -12.841   4.736 1.000 97.620 ? 73  LEU A CA  1 
ATOM 538  C C   ? LEU A 1  73 ?   0.030 -12.212   3.916 1.000 97.620 ? 73  LEU A C   1 
ATOM 539  C CB  ? LEU A 1  73 ?  -2.155 -13.426   3.804 1.000 97.620 ? 73  LEU A CB  1 
ATOM 540  O O   ? LEU A 1  73 ?  -0.221 -11.627   2.860 1.000 97.620 ? 73  LEU A O   1 
ATOM 541  C CG  ? LEU A 1  73 ?  -1.703 -14.564   2.888 1.000 97.620 ? 73  LEU A CG  1 
ATOM 542  C CD1 ? LEU A 1  73 ?  -1.263 -15.767   3.715 1.000 97.620 ? 73  LEU A CD1 1 
ATOM 543  C CD2 ? LEU A 1  73 ?  -2.819 -14.950   1.924 1.000 97.620 ? 73  LEU A CD2 1 
ATOM 544  N N   ? PRO A 1  74 ?   1.315 -12.220   4.482 1.000 98.010 ? 74  PRO A N   1 
ATOM 545  C CA  ? PRO A 1  74 ?   2.432 -11.757   3.655 1.000 98.010 ? 74  PRO A CA  1 
ATOM 546  C C   ? PRO A 1  74 ?   2.744 -12.706   2.500 1.000 98.010 ? 74  PRO A C   1 
ATOM 547  C CB  ? PRO A 1  74 ?   3.600 -11.697   4.643 1.000 98.010 ? 74  PRO A CB  1 
ATOM 548  O O   ? PRO A 1  74 ?   2.514 -13.913   2.608 1.000 98.010 ? 74  PRO A O   1 
ATOM 549  C CG  ? PRO A 1  74 ?   3.259 -12.697   5.700 1.000 98.010 ? 74  PRO A CG  1 
ATOM 550  C CD  ? PRO A 1  74 ?   1.764 -12.777   5.815 1.000 98.010 ? 74  PRO A CD  1 
ATOM 551  N N   ? HIS A 1  75 ?   3.183 -12.093   1.353 1.000 98.110 ? 75  HIS A N   1 
ATOM 552  C CA  ? HIS A 1  75 ?   3.607 -12.978   0.274 1.000 98.110 ? 75  HIS A CA  1 
ATOM 553  C C   ? HIS A 1  75 ?   4.598 -14.024   0.775 1.000 98.110 ? 75  HIS A C   1 
ATOM 554  C CB  ? HIS A 1  75 ?   4.229 -12.171  -0.868 1.000 98.110 ? 75  HIS A CB  1 
ATOM 555  O O   ? HIS A 1  75 ?   5.556 -13.691   1.476 1.000 98.110 ? 75  HIS A O   1 
ATOM 556  C CG  ? HIS A 1  75 ?   4.331 -12.930  -2.153 1.000 98.110 ? 75  HIS A CG  1 
ATOM 557  C CD2 ? HIS A 1  75 ?   3.621 -12.833  -3.301 1.000 98.110 ? 75  HIS A CD2 1 
ATOM 558  N ND1 ? HIS A 1  75 ?   5.256 -13.932  -2.353 1.000 98.110 ? 75  HIS A ND1 1 
ATOM 559  C CE1 ? HIS A 1  75 ?   5.110 -14.420  -3.574 1.000 98.110 ? 75  HIS A CE1 1 
ATOM 560  N NE2 ? HIS A 1  75 ?   4.125 -13.770  -4.170 1.000 98.110 ? 75  HIS A NE2 1 
ATOM 561  N N   ? PRO A 1  76 ?   4.454 -15.332   0.436 1.000 97.170 ? 76  PRO A N   1 
ATOM 562  C CA  ? PRO A 1  76 ?   5.278 -16.422   0.963 1.000 97.170 ? 76  PRO A CA  1 
ATOM 563  C C   ? PRO A 1  76 ?   6.750 -16.287   0.583 1.000 97.170 ? 76  PRO A C   1 
ATOM 564  C CB  ? PRO A 1  76 ?   4.662 -17.670   0.324 1.000 97.170 ? 76  PRO A CB  1 
ATOM 565  O O   ? PRO A 1  76 ?   7.623 -16.809   1.281 1.000 97.170 ? 76  PRO A O   1 
ATOM 566  C CG  ? PRO A 1  76 ?   3.879 -17.155  -0.841 1.000 97.170 ? 76  PRO A CG  1 
ATOM 567  C CD  ? PRO A 1  76 ?   3.386 -15.776  -0.512 1.000 97.170 ? 76  PRO A CD  1 
ATOM 568  N N   ? ASP A 1  77 ?   6.957 -15.591  -0.513 1.000 97.230 ? 77  ASP A N   1 
ATOM 569  C CA  ? ASP A 1  77 ?   8.335 -15.481  -0.983 1.000 97.230 ? 77  ASP A CA  1 
ATOM 570  C C   ? ASP A 1  77 ?   8.928 -14.119  -0.630 1.000 97.230 ? 77  ASP A C   1 
ATOM 571  C CB  ? ASP A 1  77 ?   8.407 -15.711  -2.494 1.000 97.230 ? 77  ASP A CB  1 
ATOM 572  O O   ? ASP A 1  77 ?   9.937 -13.708  -1.206 1.000 97.230 ? 77  ASP A O   1 
ATOM 573  C CG  ? ASP A 1  77 ?   8.079 -17.139  -2.893 1.000 97.230 ? 77  ASP A CG  1 
ATOM 574  O OD1 ? ASP A 1  77 ?   8.336 -18.069  -2.098 1.000 97.230 ? 77  ASP A OD1 1 
ATOM 575  O OD2 ? ASP A 1  77 ?   7.562 -17.337  -4.014 1.000 97.230 ? 77  ASP A OD2 1 
ATOM 576  N N   ? TYR A 1  78 ?   8.234 -13.370   0.276 1.000 97.410 ? 78  TYR A N   1 
ATOM 577  C CA  ? TYR A 1  78 ?   8.802 -12.112   0.747 1.000 97.410 ? 78  TYR A CA  1 
ATOM 578  C C   ? TYR A 1  78 ?  10.176 -12.332   1.368 1.000 97.410 ? 78  TYR A C   1 
ATOM 579  C CB  ? TYR A 1  78 ?   7.869 -11.449   1.765 1.000 97.410 ? 78  TYR A CB  1 
ATOM 580  O O   ? TYR A 1  78 ?  10.346 -13.206   2.221 1.000 97.410 ? 78  TYR A O   1 
ATOM 581  C CG  ? TYR A 1  78 ?   8.505 -10.304   2.516 1.000 97.410 ? 78  TYR A CG  1 
ATOM 582  C CD1 ? TYR A 1  78 ?   8.628 -10.339   3.903 1.000 97.410 ? 78  TYR A CD1 1 
ATOM 583  C CD2 ? TYR A 1  78 ?   8.982  -9.186   1.841 1.000 97.410 ? 78  TYR A CD2 1 
ATOM 584  C CE1 ? TYR A 1  78 ?   9.212  -9.285   4.600 1.000 97.410 ? 78  TYR A CE1 1 
ATOM 585  C CE2 ? TYR A 1  78 ?   9.567  -8.127   2.527 1.000 97.410 ? 78  TYR A CE2 1 
ATOM 586  O OH  ? TYR A 1  78 ?  10.256  -7.140   4.588 1.000 97.410 ? 78  TYR A OH  1 
ATOM 587  C CZ  ? TYR A 1  78 ?   9.678  -8.186   3.904 1.000 97.410 ? 78  TYR A CZ  1 
ATOM 588  N N   ? ASN A 1  79 ?  11.130 -11.519   0.914 1.000 95.340 ? 79  ASN A N   1 
ATOM 589  C CA  ? ASN A 1  79 ?  12.495 -11.520   1.429 1.000 95.340 ? 79  ASN A CA  1 
ATOM 590  C C   ? ASN A 1  79 ?  12.801 -10.243   2.207 1.000 95.340 ? 79  ASN A C   1 
ATOM 591  C CB  ? ASN A 1  79 ?  13.500 -11.701   0.289 1.000 95.340 ? 79  ASN A CB  1 
ATOM 592  O O   ? ASN A 1  79 ?  12.944  -9.171   1.617 1.000 95.340 ? 79  ASN A O   1 
ATOM 593  C CG  ? ASN A 1  79 ?  14.922 -11.868   0.786 1.000 95.340 ? 79  ASN A CG  1 
ATOM 594  N ND2 ? ASN A 1  79 ?  15.745 -12.559   0.006 1.000 95.340 ? 79  ASN A ND2 1 
ATOM 595  O OD1 ? ASN A 1  79 ?  15.279 -11.380   1.862 1.000 95.340 ? 79  ASN A OD1 1 
ATOM 596  N N   ? PRO A 1  80 ?  13.038 -10.363   3.528 1.000 93.700 ? 80  PRO A N   1 
ATOM 597  C CA  ? PRO A 1  80 ?  13.220  -9.182   4.374 1.000 93.700 ? 80  PRO A CA  1 
ATOM 598  C C   ? PRO A 1  80 ?  14.571  -8.503   4.158 1.000 93.700 ? 80  PRO A C   1 
ATOM 599  C CB  ? PRO A 1  80 ?  13.113  -9.745   5.794 1.000 93.700 ? 80  PRO A CB  1 
ATOM 600  O O   ? PRO A 1  80 ?  14.749  -7.341   4.532 1.000 93.700 ? 80  PRO A O   1 
ATOM 601  C CG  ? PRO A 1  80 ?  13.478 -11.188   5.660 1.000 93.700 ? 80  PRO A CG  1 
ATOM 602  C CD  ? PRO A 1  80 ?  12.975 -11.687   4.336 1.000 93.700 ? 80  PRO A CD  1 
ATOM 603  N N   ? LEU A 1  81 ?  15.494  -9.210   3.440 1.000 91.450 ? 81  LEU A N   1 
ATOM 604  C CA  ? LEU A 1  81 ?  16.821  -8.649   3.212 1.000 91.450 ? 81  LEU A CA  1 
ATOM 605  C C   ? LEU A 1  81 ?  16.791  -7.622   2.085 1.000 91.450 ? 81  LEU A C   1 
ATOM 606  C CB  ? LEU A 1  81 ?  17.822  -9.759   2.879 1.000 91.450 ? 81  LEU A CB  1 
ATOM 607  O O   ? LEU A 1  81 ?  17.347  -6.529   2.221 1.000 91.450 ? 81  LEU A O   1 
ATOM 608  C CG  ? LEU A 1  81 ?  18.169 -10.722   4.016 1.000 91.450 ? 81  LEU A CG  1 
ATOM 609  C CD1 ? LEU A 1  81 ?  19.071 -11.841   3.506 1.000 91.450 ? 81  LEU A CD1 1 
ATOM 610  C CD2 ? LEU A 1  81 ?  18.835  -9.973   5.166 1.000 91.450 ? 81  LEU A CD2 1 
ATOM 611  N N   ? ASP A 1  82 ?  16.075  -7.992   1.054 1.000 91.210 ? 82  ASP A N   1 
ATOM 612  C CA  ? ASP A 1  82 ?  16.131  -7.077  -0.083 1.000 91.210 ? 82  ASP A CA  1 
ATOM 613  C C   ? ASP A 1  82 ?  14.734  -6.604  -0.476 1.000 91.210 ? 82  ASP A C   1 
ATOM 614  C CB  ? ASP A 1  82 ?  16.816  -7.746  -1.276 1.000 91.210 ? 82  ASP A CB  1 
ATOM 615  O O   ? ASP A 1  82 ?  14.571  -5.891  -1.468 1.000 91.210 ? 82  ASP A O   1 
ATOM 616  C CG  ? ASP A 1  82 ?  16.084  -8.984  -1.763 1.000 91.210 ? 82  ASP A CG  1 
ATOM 617  O OD1 ? ASP A 1  82 ?  14.928  -9.213  -1.346 1.000 91.210 ? 82  ASP A OD1 1 
ATOM 618  O OD2 ? ASP A 1  82 ?  16.670  -9.740  -2.568 1.000 91.210 ? 82  ASP A OD2 1 
ATOM 619  N N   ? HIS A 1  83 ?  13.745  -6.954   0.336 1.000 93.190 ? 83  HIS A N   1 
ATOM 620  C CA  ? HIS A 1  83 ?  12.358  -6.518   0.219 1.000 93.190 ? 83  HIS A CA  1 
ATOM 621  C C   ? HIS A 1  83 ?  11.721  -7.044  -1.063 1.000 93.190 ? 83  HIS A C   1 
ATOM 622  C CB  ? HIS A 1  83 ?  12.271  -4.991   0.259 1.000 93.190 ? 83  HIS A CB  1 
ATOM 623  O O   ? HIS A 1  83 ?  10.730  -6.490  -1.542 1.000 93.190 ? 83  HIS A O   1 
ATOM 624  C CG  ? HIS A 1  83 ?  12.767  -4.395   1.538 1.000 93.190 ? 83  HIS A CG  1 
ATOM 625  C CD2 ? HIS A 1  83 ?  13.795  -3.551   1.786 1.000 93.190 ? 83  HIS A CD2 1 
ATOM 626  N ND1 ? HIS A 1  83 ?  12.182  -4.659   2.758 1.000 93.190 ? 83  HIS A ND1 1 
ATOM 627  C CE1 ? HIS A 1  83 ?  12.830  -4.000   3.703 1.000 93.190 ? 83  HIS A CE1 1 
ATOM 628  N NE2 ? HIS A 1  83 ?  13.814  -3.319   3.139 1.000 93.190 ? 83  HIS A NE2 1 
ATOM 629  N N   ? THR A 1  84 ?  12.291  -8.053  -1.721 1.000 95.050 ? 84  THR A N   1 
ATOM 630  C CA  ? THR A 1  84 ?  11.661  -8.677  -2.879 1.000 95.050 ? 84  THR A CA  1 
ATOM 631  C C   ? THR A 1  84 ?  10.322  -9.300  -2.497 1.000 95.050 ? 84  THR A C   1 
ATOM 632  C CB  ? THR A 1  84 ?  12.573  -9.752  -3.499 1.000 95.050 ? 84  THR A CB  1 
ATOM 633  O O   ? THR A 1  84 ?  10.202  -9.927  -1.442 1.000 95.050 ? 84  THR A O   1 
ATOM 634  C CG2 ? THR A 1  84 ?  11.979 -10.297  -4.794 1.000 95.050 ? 84  THR A CG2 1 
ATOM 635  O OG1 ? THR A 1  84 ?  13.856  -9.179  -3.779 1.000 95.050 ? 84  THR A OG1 1 
ATOM 636  N N   ? ASN A 1  85 ?   9.303  -9.121  -3.352 1.000 96.950 ? 85  ASN A N   1 
ATOM 637  C CA  ? ASN A 1  85 ?   7.949  -9.628  -3.154 1.000 96.950 ? 85  ASN A CA  1 
ATOM 638  C C   ? ASN A 1  85 ?   7.293  -9.009  -1.923 1.000 96.950 ? 85  ASN A C   1 
ATOM 639  C CB  ? ASN A 1  85 ?   7.958 -11.154  -3.040 1.000 96.950 ? 85  ASN A CB  1 
ATOM 640  O O   ? ASN A 1  85 ?   6.612  -9.700  -1.163 1.000 96.950 ? 85  ASN A O   1 
ATOM 641  C CG  ? ASN A 1  85 ?   8.575 -11.826  -4.251 1.000 96.950 ? 85  ASN A CG  1 
ATOM 642  N ND2 ? ASN A 1  85 ?   9.384 -12.851  -4.012 1.000 96.950 ? 85  ASN A ND2 1 
ATOM 643  O OD1 ? ASN A 1  85 ?   8.326 -11.427  -5.391 1.000 96.950 ? 85  ASN A OD1 1 
ATOM 644  N N   ? ASP A 1  86 ?   7.588  -7.786  -1.527 1.000 97.870 ? 86  ASP A N   1 
ATOM 645  C CA  ? ASP A 1  86 ?   7.105  -7.039  -0.369 1.000 97.870 ? 86  ASP A CA  1 
ATOM 646  C C   ? ASP A 1  86 ?   5.642  -6.640  -0.544 1.000 97.870 ? 86  ASP A C   1 
ATOM 647  C CB  ? ASP A 1  86 ?   7.965  -5.795  -0.137 1.000 97.870 ? 86  ASP A CB  1 
ATOM 648  O O   ? ASP A 1  86 ?   5.340  -5.487  -0.857 1.000 97.870 ? 86  ASP A O   1 
ATOM 649  C CG  ? ASP A 1  86 ?   7.698  -5.131   1.203 1.000 97.870 ? 86  ASP A CG  1 
ATOM 650  O OD1 ? ASP A 1  86 ?   7.098  -5.773   2.092 1.000 97.870 ? 86  ASP A OD1 1 
ATOM 651  O OD2 ? ASP A 1  86 ?   8.089  -3.956   1.369 1.000 97.870 ? 86  ASP A OD2 1 
ATOM 652  N N   ? ILE A 1  87 ?   4.679  -7.531  -0.404 1.000 98.380 ? 87  ILE A N   1 
ATOM 653  C CA  ? ILE A 1  87 ?   3.241  -7.321  -0.529 1.000 98.380 ? 87  ILE A CA  1 
ATOM 654  C C   ? ILE A 1  87 ?   2.501  -8.217   0.461 1.000 98.380 ? 87  ILE A C   1 
ATOM 655  C CB  ? ILE A 1  87 ?   2.753  -7.596  -1.969 1.000 98.380 ? 87  ILE A CB  1 
ATOM 656  O O   ? ILE A 1  87 ?   2.897  -9.363   0.687 1.000 98.380 ? 87  ILE A O   1 
ATOM 657  C CG1 ? ILE A 1  87 ?   1.293  -7.157  -2.131 1.000 98.380 ? 87  ILE A CG1 1 
ATOM 658  C CG2 ? ILE A 1  87 ?   2.922  -9.076  -2.324 1.000 98.380 ? 87  ILE A CG2 1 
ATOM 659  C CD1 ? ILE A 1  87 ?   0.822  -7.094  -3.578 1.000 98.380 ? 87  ILE A CD1 1 
ATOM 660  N N   ? MET A 1  88 ?   1.501  -7.671   1.096 1.000 98.320 ? 88  MET A N   1 
ATOM 661  C CA  ? MET A 1  88 ?   0.729  -8.389   2.106 1.000 98.320 ? 88  MET A CA  1 
ATOM 662  C C   ? MET A 1  88 ?  -0.755  -8.057   1.995 1.000 98.320 ? 88  MET A C   1 
ATOM 663  C CB  ? MET A 1  88 ?   1.236  -8.054   3.510 1.000 98.320 ? 88  MET A CB  1 
ATOM 664  O O   ? MET A 1  88 ?  -1.122  -6.904   1.762 1.000 98.320 ? 88  MET A O   1 
ATOM 665  C CG  ? MET A 1  88 ?   0.493  -8.781   4.620 1.000 98.320 ? 88  MET A CG  1 
ATOM 666  S SD  ? MET A 1  88 ?   1.218  -8.464   6.275 1.000 98.320 ? 88  MET A SD  1 
ATOM 667  C CE  ? MET A 1  88 ?   0.732  -6.732   6.512 1.000 98.320 ? 88  MET A CE  1 
ATOM 668  N N   ? LEU A 1  89 ?  -1.585  -9.080   2.137 1.000 98.450 ? 89  LEU A N   1 
ATOM 669  C CA  ? LEU A 1  89 ?  -3.038  -8.945   2.172 1.000 98.450 ? 89  LEU A CA  1 
ATOM 670  C C   ? LEU A 1  89 ?  -3.558  -9.031   3.603 1.000 98.450 ? 89  LEU A C   1 
ATOM 671  C CB  ? LEU A 1  89 ?  -3.697 -10.026   1.311 1.000 98.450 ? 89  LEU A CB  1 
ATOM 672  O O   ? LEU A 1  89 ?  -3.213  -9.958   4.338 1.000 98.450 ? 89  LEU A O   1 
ATOM 673  C CG  ? LEU A 1  89 ?  -5.201  -9.881   1.074 1.000 98.450 ? 89  LEU A CG  1 
ATOM 674  C CD1 ? LEU A 1  89 ?  -5.485  -8.664   0.201 1.000 98.450 ? 89  LEU A CD1 1 
ATOM 675  C CD2 ? LEU A 1  89 ?  -5.767 -11.146   0.438 1.000 98.450 ? 89  LEU A CD2 1 
ATOM 676  N N   ? LEU A 1  90 ?  -4.346  -8.015   3.946 1.000 98.440 ? 90  LEU A N   1 
ATOM 677  C CA  ? LEU A 1  90 ?  -5.004  -8.020   5.247 1.000 98.440 ? 90  LEU A CA  1 
ATOM 678  C C   ? LEU A 1  90 ?  -6.492  -8.321   5.103 1.000 98.440 ? 90  LEU A C   1 
ATOM 679  C CB  ? LEU A 1  90 ?  -4.810  -6.675   5.952 1.000 98.440 ? 90  LEU A CB  1 
ATOM 680  O O   ? LEU A 1  90 ?  -7.197  -7.641   4.353 1.000 98.440 ? 90  LEU A O   1 
ATOM 681  C CG  ? LEU A 1  90 ?  -3.365  -6.199   6.118 1.000 98.440 ? 90  LEU A CG  1 
ATOM 682  C CD1 ? LEU A 1  90 ?  -3.332  -4.828   6.785 1.000 98.440 ? 90  LEU A CD1 1 
ATOM 683  C CD2 ? LEU A 1  90 ?  -2.558  -7.212   6.924 1.000 98.440 ? 90  LEU A CD2 1 
ATOM 684  N N   ? LYS A 1  91 ?  -6.994  -9.421   5.781 1.000 98.310 ? 91  LYS A N   1 
ATOM 685  C CA  ? LYS A 1  91 ?  -8.428  -9.657   5.920 1.000 98.310 ? 91  LYS A CA  1 
ATOM 686  C C   ? LYS A 1  91 ?  -8.980  -8.976   7.169 1.000 98.310 ? 91  LYS A C   1 
ATOM 687  C CB  ? LYS A 1  91 ?  -8.723 -11.157   5.968 1.000 98.310 ? 91  LYS A CB  1 
ATOM 688  O O   ? LYS A 1  91 ?  -8.536  -9.259   8.284 1.000 98.310 ? 91  LYS A O   1 
ATOM 689  C CG  ? LYS A 1  91 ? -10.206 -11.497   5.954 1.000 98.310 ? 91  LYS A CG  1 
ATOM 690  C CD  ? LYS A 1  91 ? -10.434 -13.003   5.902 1.000 98.310 ? 91  LYS A CD  1 
ATOM 691  C CE  ? LYS A 1  91 ? -11.917 -13.343   5.849 1.000 98.310 ? 91  LYS A CE  1 
ATOM 692  N NZ  ? LYS A 1  91 ? -12.146 -14.818   5.796 1.000 98.310 ? 91  LYS A NZ  1 
ATOM 693  N N   ? LEU A 1  92 ?  -9.911  -8.058   6.907 1.000 98.380 ? 92  LEU A N   1 
ATOM 694  C CA  ? LEU A 1  92 ? -10.498  -7.308   8.012 1.000 98.380 ? 92  LEU A CA  1 
ATOM 695  C C   ? LEU A 1  92 ? -11.465  -8.178   8.807 1.000 98.380 ? 92  LEU A C   1 
ATOM 696  C CB  ? LEU A 1  92 ? -11.224  -6.065   7.489 1.000 98.380 ? 92  LEU A CB  1 
ATOM 697  O O   ? LEU A 1  92 ? -12.099  -9.078   8.250 1.000 98.380 ? 92  LEU A O   1 
ATOM 698  C CG  ? LEU A 1  92 ? -10.395  -5.105   6.635 1.000 98.380 ? 92  LEU A CG  1 
ATOM 699  C CD1 ? LEU A 1  92 ? -11.251  -3.929   6.176 1.000 98.380 ? 92  LEU A CD1 1 
ATOM 700  C CD2 ? LEU A 1  92 ?  -9.176  -4.615   7.410 1.000 98.380 ? 92  LEU A CD2 1 
ATOM 701  N N   ? GLU A 1  93 ? -11.598  -8.015  10.163 1.000 97.950 ? 93  GLU A N   1 
ATOM 702  C CA  ? GLU A 1  93 ? -12.505  -8.762  11.029 1.000 97.950 ? 93  GLU A CA  1 
ATOM 703  C C   ? GLU A 1  93 ? -13.960  -8.545  10.624 1.000 97.950 ? 93  GLU A C   1 
ATOM 704  C CB  ? GLU A 1  93 ? -12.302  -8.361  12.493 1.000 97.950 ? 93  GLU A CB  1 
ATOM 705  O O   ? GLU A 1  93 ? -14.796  -9.435  10.794 1.000 97.950 ? 93  GLU A O   1 
ATOM 706  C CG  ? GLU A 1  93 ? -13.044  -9.249  13.482 1.000 97.950 ? 93  GLU A CG  1 
ATOM 707  C CD  ? GLU A 1  93 ? -12.684  -8.963  14.931 1.000 97.950 ? 93  GLU A CD  1 
ATOM 708  O OE1 ? GLU A 1  93 ? -13.272  -9.594  15.838 1.000 97.950 ? 93  GLU A OE1 1 
ATOM 709  O OE2 ? GLU A 1  93 ? -11.807  -8.100  15.161 1.000 97.950 ? 93  GLU A OE2 1 
ATOM 710  N N   ? SER A 1  94 ? -14.337  -7.326  10.123 1.000 98.010 ? 94  SER A N   1 
ATOM 711  C CA  ? SER A 1  94 ? -15.651  -6.984   9.589 1.000 98.010 ? 94  SER A CA  1 
ATOM 712  C C   ? SER A 1  94 ? -15.531  -6.180   8.299 1.000 98.010 ? 94  SER A C   1 
ATOM 713  C CB  ? SER A 1  94 ? -16.460  -6.194  10.618 1.000 98.010 ? 94  SER A CB  1 
ATOM 714  O O   ? SER A 1  94 ? -14.500  -5.554   8.045 1.000 98.010 ? 94  SER A O   1 
ATOM 715  O OG  ? SER A 1  94 ? -15.788  -4.999  10.976 1.000 98.010 ? 94  SER A OG  1 
ATOM 716  N N   ? LYS A 1  95 ? -16.631  -6.350   7.468 1.000 97.510 ? 95  LYS A N   1 
ATOM 717  C CA  ? LYS A 1  95 ? -16.636  -5.616   6.206 1.000 97.510 ? 95  LYS A CA  1 
ATOM 718  C C   ? LYS A 1  95 ? -16.640  -4.109   6.447 1.000 97.510 ? 95  LYS A C   1 
ATOM 719  C CB  ? LYS A 1  95 ? -17.845  -6.015   5.358 1.000 97.510 ? 95  LYS A CB  1 
ATOM 720  O O   ? LYS A 1  95 ? -17.322  -3.621   7.351 1.000 97.510 ? 95  LYS A O   1 
ATOM 721  C CG  ? LYS A 1  95 ? -17.960  -5.251   4.047 1.000 97.510 ? 95  LYS A CG  1 
ATOM 722  C CD  ? LYS A 1  95 ? -19.204  -5.659   3.269 1.000 97.510 ? 95  LYS A CD  1 
ATOM 723  C CE  ? LYS A 1  95 ? -19.337  -4.872   1.972 1.000 97.510 ? 95  LYS A CE  1 
ATOM 724  N NZ  ? LYS A 1  95 ? -20.611  -5.190   1.260 1.000 97.510 ? 95  LYS A NZ  1 
ATOM 725  N N   ? ALA A 1  96 ? -15.748  -3.379   5.651 1.000 97.910 ? 96  ALA A N   1 
ATOM 726  C CA  ? ALA A 1  96 ? -15.809  -1.919   5.642 1.000 97.910 ? 96  ALA A CA  1 
ATOM 727  C C   ? ALA A 1  96 ? -17.144  -1.430   5.086 1.000 97.910 ? 96  ALA A C   1 
ATOM 728  C CB  ? ALA A 1  96 ? -14.654  -1.344   4.827 1.000 97.910 ? 96  ALA A CB  1 
ATOM 729  O O   ? ALA A 1  96 ? -17.621  -1.933   4.067 1.000 97.910 ? 96  ALA A O   1 
ATOM 730  N N   ? LYS A 1  97 ? -17.778  -0.492   5.770 1.000 97.440 ? 97  LYS A N   1 
ATOM 731  C CA  ? LYS A 1  97 ? -19.026   0.091   5.285 1.000 97.440 ? 97  LYS A CA  1 
ATOM 732  C C   ? LYS A 1  97 ? -18.773   1.034   4.112 1.000 97.440 ? 97  LYS A C   1 
ATOM 733  C CB  ? LYS A 1  97 ? -19.744   0.837   6.411 1.000 97.440 ? 97  LYS A CB  1 
ATOM 734  O O   ? LYS A 1  97 ? -18.067   2.035   4.255 1.000 97.440 ? 97  LYS A O   1 
ATOM 735  C CG  ? LYS A 1  97 ? -20.215  -0.061   7.546 1.000 97.440 ? 97  LYS A CG  1 
ATOM 736  C CD  ? LYS A 1  97 ? -20.885   0.743   8.653 1.000 97.440 ? 97  LYS A CD  1 
ATOM 737  C CE  ? LYS A 1  97 ? -21.243  -0.135   9.844 1.000 97.440 ? 97  LYS A CE  1 
ATOM 738  N NZ  ? LYS A 1  97 ? -21.861   0.656  10.950 1.000 97.440 ? 97  LYS A NZ  1 
ATOM 739  N N   ? GLY A 1  98 ? -19.260   0.597   2.875 1.000 96.360 ? 98  GLY A N   1 
ATOM 740  C CA  ? GLY A 1  98 ? -19.087   1.446   1.706 1.000 96.360 ? 98  GLY A CA  1 
ATOM 741  C C   ? GLY A 1  98 ? -19.812   2.774   1.821 1.000 96.360 ? 98  GLY A C   1 
ATOM 742  O O   ? GLY A 1  98 ? -21.037   2.809   1.957 1.000 96.360 ? 98  GLY A O   1 
ATOM 743  N N   ? THR A 1  99 ? -19.098   3.935   1.842 1.000 96.890 ? 99  THR A N   1 
ATOM 744  C CA  ? THR A 1  99 ? -19.574   5.313   1.877 1.000 96.890 ? 99  THR A CA  1 
ATOM 745  C C   ? THR A 1  99 ? -18.847   6.163   0.839 1.000 96.890 ? 99  THR A C   1 
ATOM 746  C CB  ? THR A 1  99 ? -19.387   5.933   3.274 1.000 96.890 ? 99  THR A CB  1 
ATOM 747  O O   ? THR A 1  99 ? -17.965   5.671   0.133 1.000 96.890 ? 99  THR A O   1 
ATOM 748  C CG2 ? THR A 1  99 ? -19.929   5.012   4.362 1.000 96.890 ? 99  THR A CG2 1 
ATOM 749  O OG1 ? THR A 1  99 ? -17.991   6.159   3.507 1.000 96.890 ? 99  THR A OG1 1 
ATOM 750  N N   ? ARG A 1 100 ? -19.315   7.412   0.732 1.000 96.800 ? 100 ARG A N   1 
ATOM 751  C CA  ? ARG A 1 100 ? -18.610   8.338  -0.148 1.000 96.800 ? 100 ARG A CA  1 
ATOM 752  C C   ? ARG A 1 100 ? -17.161   8.519   0.294 1.000 96.800 ? 100 ARG A C   1 
ATOM 753  C CB  ? ARG A 1 100 ? -19.320   9.693  -0.182 1.000 96.800 ? 100 ARG A CB  1 
ATOM 754  O O   ? ARG A 1 100 ? -16.303   8.889  -0.510 1.000 96.800 ? 100 ARG A O   1 
ATOM 755  C CG  ? ARG A 1 100 ? -20.762   9.621  -0.658 1.000 96.800 ? 100 ARG A CG  1 
ATOM 756  C CD  ? ARG A 1 100 ? -21.405  11.000  -0.722 1.000 96.800 ? 100 ARG A CD  1 
ATOM 757  N NE  ? ARG A 1 100 ? -22.807  10.923  -1.121 1.000 96.800 ? 100 ARG A NE  1 
ATOM 758  N NH1 ? ARG A 1 100 ? -23.104  13.209  -1.273 1.000 96.800 ? 100 ARG A NH1 1 
ATOM 759  N NH2 ? ARG A 1 100 ? -24.845  11.789  -1.731 1.000 96.800 ? 100 ARG A NH2 1 
ATOM 760  C CZ  ? ARG A 1 100 ? -23.582  11.974  -1.374 1.000 96.800 ? 100 ARG A CZ  1 
ATOM 761  N N   ? ASP A 1 101 ? -16.760   8.185   1.540 1.000 96.930 ? 101 ASP A N   1 
ATOM 762  C CA  ? ASP A 1 101 ? -15.449   8.439   2.130 1.000 96.930 ? 101 ASP A CA  1 
ATOM 763  C C   ? ASP A 1 101 ? -14.642   7.148   2.249 1.000 96.930 ? 101 ASP A C   1 
ATOM 764  C CB  ? ASP A 1 101 ? -15.597   9.096   3.504 1.000 96.930 ? 101 ASP A CB  1 
ATOM 765  O O   ? ASP A 1 101 ? -13.445   7.183   2.540 1.000 96.930 ? 101 ASP A O   1 
ATOM 766  C CG  ? ASP A 1 101 ? -16.413  10.376   3.465 1.000 96.930 ? 101 ASP A CG  1 
ATOM 767  O OD1 ? ASP A 1 101 ? -16.095  11.278   2.660 1.000 96.930 ? 101 ASP A OD1 1 
ATOM 768  O OD2 ? ASP A 1 101 ? -17.381  10.484   4.247 1.000 96.930 ? 101 ASP A OD2 1 
ATOM 769  N N   ? VAL A 1 102 ? -15.329   6.022   2.017 1.000 98.230 ? 102 VAL A N   1 
ATOM 770  C CA  ? VAL A 1 102 ? -14.669   4.722   2.075 1.000 98.230 ? 102 VAL A CA  1 
ATOM 771  C C   ? VAL A 1 102 ? -15.076   3.881   0.867 1.000 98.230 ? 102 VAL A C   1 
ATOM 772  C CB  ? VAL A 1 102 ? -15.004   3.972   3.384 1.000 98.230 ? 102 VAL A CB  1 
ATOM 773  O O   ? VAL A 1 102 ? -16.202   3.380   0.803 1.000 98.230 ? 102 VAL A O   1 
ATOM 774  C CG1 ? VAL A 1 102 ? -14.282   2.627   3.436 1.000 98.230 ? 102 VAL A CG1 1 
ATOM 775  C CG2 ? VAL A 1 102 ? -14.638   4.827   4.596 1.000 98.230 ? 102 VAL A CG2 1 
ATOM 776  N N   ? ARG A 1 103 ? -14.167   3.775  -0.083 1.000 97.920 ? 103 ARG A N   1 
ATOM 777  C CA  ? ARG A 1 103 ? -14.374   2.969  -1.282 1.000 97.920 ? 103 ARG A CA  1 
ATOM 778  C C   ? ARG A 1 103 ? -13.084   2.275  -1.705 1.000 97.920 ? 103 ARG A C   1 
ATOM 779  C CB  ? ARG A 1 103 ? -14.902   3.836  -2.428 1.000 97.920 ? 103 ARG A CB  1 
ATOM 780  O O   ? ARG A 1 103 ? -11.994   2.828  -1.545 1.000 97.920 ? 103 ARG A O   1 
ATOM 781  C CG  ? ARG A 1 103 ? -16.291   4.402  -2.182 1.000 97.920 ? 103 ARG A CG  1 
ATOM 782  C CD  ? ARG A 1 103 ? -16.812   5.164  -3.393 1.000 97.920 ? 103 ARG A CD  1 
ATOM 783  N NE  ? ARG A 1 103 ? -16.078   6.408  -3.604 1.000 97.920 ? 103 ARG A NE  1 
ATOM 784  N NH1 ? ARG A 1 103 ? -17.790   7.469  -4.735 1.000 97.920 ? 103 ARG A NH1 1 
ATOM 785  N NH2 ? ARG A 1 103 ? -15.804   8.555  -4.373 1.000 97.920 ? 103 ARG A NH2 1 
ATOM 786  C CZ  ? ARG A 1 103 ? -16.559   7.474  -4.237 1.000 97.920 ? 103 ARG A CZ  1 
ATOM 787  N N   ? PRO A 1 104 ? -13.358   1.021  -2.265 1.000 98.090 ? 104 PRO A N   1 
ATOM 788  C CA  ? PRO A 1 104 ? -12.159   0.308  -2.713 1.000 98.090 ? 104 PRO A CA  1 
ATOM 789  C C   ? PRO A 1 104 ? -11.505   0.959  -3.930 1.000 98.090 ? 104 PRO A C   1 
ATOM 790  C CB  ? PRO A 1 104 ? -12.686  -1.087  -3.057 1.000 98.090 ? 104 PRO A CB  1 
ATOM 791  O O   ? PRO A 1 104 ? -12.196   1.546  -4.766 1.000 98.090 ? 104 PRO A O   1 
ATOM 792  C CG  ? PRO A 1 104 ? -13.971  -1.207  -2.304 1.000 98.090 ? 104 PRO A CG  1 
ATOM 793  C CD  ? PRO A 1 104 ? -14.585   0.159  -2.187 1.000 98.090 ? 104 PRO A CD  1 
ATOM 794  N N   ? LEU A 1 105 ? -10.078   0.829  -3.996 1.000 98.050 ? 105 LEU A N   1 
ATOM 795  C CA  ? LEU A 1 105 ?  -9.283   1.207  -5.159 1.000 98.050 ? 105 LEU A CA  1 
ATOM 796  C C   ? LEU A 1 105 ?  -9.208   0.061  -6.163 1.000 98.050 ? 105 LEU A C   1 
ATOM 797  C CB  ? LEU A 1 105 ?  -7.872   1.620  -4.733 1.000 98.050 ? 105 LEU A CB  1 
ATOM 798  O O   ? LEU A 1 105 ?  -8.981  -1.089  -5.782 1.000 98.050 ? 105 LEU A O   1 
ATOM 799  C CG  ? LEU A 1 105 ?  -6.962   2.163  -5.836 1.000 98.050 ? 105 LEU A CG  1 
ATOM 800  C CD1 ? LEU A 1 105 ?  -7.551   3.438  -6.430 1.000 98.050 ? 105 LEU A CD1 1 
ATOM 801  C CD2 ? LEU A 1 105 ?  -5.559   2.418  -5.295 1.000 98.050 ? 105 LEU A CD2 1 
ATOM 802  N N   ? LYS A 1 106 ?  -9.406   0.391  -7.389 1.000 97.430 ? 106 LYS A N   1 
ATOM 803  C CA  ? LYS A 1 106 ?  -9.360  -0.635  -8.426 1.000 97.430 ? 106 LYS A CA  1 
ATOM 804  C C   ? LYS A 1 106 ?  -7.941  -1.165  -8.613 1.000 97.430 ? 106 LYS A C   1 
ATOM 805  C CB  ? LYS A 1 106 ?  -9.892  -0.085  -9.750 1.000 97.430 ? 106 LYS A CB  1 
ATOM 806  O O   ? LYS A 1 106 ?  -6.974  -0.403  -8.541 1.000 97.430 ? 106 LYS A O   1 
ATOM 807  C CG  ? LYS A 1 106 ? -11.373   0.264  -9.724 1.000 97.430 ? 106 LYS A CG  1 
ATOM 808  C CD  ? LYS A 1 106 ? -11.849   0.782 -11.076 1.000 97.430 ? 106 LYS A CD  1 
ATOM 809  C CE  ? LYS A 1 106 ? -13.315   1.191 -11.034 1.000 97.430 ? 106 LYS A CE  1 
ATOM 810  N NZ  ? LYS A 1 106 ? -13.764   1.778 -12.332 1.000 97.430 ? 106 LYS A NZ  1 
ATOM 811  N N   ? LEU A 1 107 ?  -7.889  -2.545  -8.851 1.000 97.210 ? 107 LEU A N   1 
ATOM 812  C CA  ? LEU A 1 107 ?  -6.615  -3.162  -9.208 1.000 97.210 ? 107 LEU A CA  1 
ATOM 813  C C   ? LEU A 1 107 ?  -6.296  -2.936 -10.681 1.000 97.210 ? 107 LEU A C   1 
ATOM 814  C CB  ? LEU A 1 107 ?  -6.642  -4.662  -8.903 1.000 97.210 ? 107 LEU A CB  1 
ATOM 815  O O   ? LEU A 1 107 ?  -7.203  -2.865 -11.514 1.000 97.210 ? 107 LEU A O   1 
ATOM 816  C CG  ? LEU A 1 107 ?  -6.780  -5.053  -7.431 1.000 97.210 ? 107 LEU A CG  1 
ATOM 817  C CD1 ? LEU A 1 107 ?  -6.925  -6.565  -7.296 1.000 97.210 ? 107 LEU A CD1 1 
ATOM 818  C CD2 ? LEU A 1 107 ?  -5.583  -4.552  -6.630 1.000 97.210 ? 107 LEU A CD2 1 
ATOM 819  N N   ? PRO A 1 108 ?  -5.060  -2.756 -11.025 1.000 96.350 ? 108 PRO A N   1 
ATOM 820  C CA  ? PRO A 1 108 ?  -4.686  -2.436 -12.404 1.000 96.350 ? 108 PRO A CA  1 
ATOM 821  C C   ? PRO A 1 108 ?  -4.790  -3.640 -13.338 1.000 96.350 ? 108 PRO A C   1 
ATOM 822  C CB  ? PRO A 1 108 ?  -3.234  -1.968 -12.276 1.000 96.350 ? 108 PRO A CB  1 
ATOM 823  O O   ? PRO A 1 108 ?  -4.585  -4.778 -12.909 1.000 96.350 ? 108 PRO A O   1 
ATOM 824  C CG  ? PRO A 1 108 ?  -2.681  -2.748 -11.127 1.000 96.350 ? 108 PRO A CG  1 
ATOM 825  C CD  ? PRO A 1 108 ?  -3.751  -2.880 -10.082 1.000 96.350 ? 108 PRO A CD  1 
ATOM 826  N N   ? GLY A 1 109 ?  -5.229  -3.424 -14.683 1.000 92.980 ? 109 GLY A N   1 
ATOM 827  C CA  ? GLY A 1 109 ?  -5.239  -4.432 -15.731 1.000 92.980 ? 109 GLY A CA  1 
ATOM 828  C C   ? GLY A 1 109 ?  -4.072  -4.306 -16.692 1.000 92.980 ? 109 GLY A C   1 
ATOM 829  O O   ? GLY A 1 109 ?  -3.849  -5.187 -17.525 1.000 92.980 ? 109 GLY A O   1 
ATOM 830  N N   ? ASP A 1 110 ?  -3.310  -3.265 -16.540 1.000 92.680 ? 110 ASP A N   1 
ATOM 831  C CA  ? ASP A 1 110 ?  -2.177  -2.991 -17.420 1.000 92.680 ? 110 ASP A CA  1 
ATOM 832  C C   ? ASP A 1 110 ?  -0.994  -2.432 -16.633 1.000 92.680 ? 110 ASP A C   1 
ATOM 833  C CB  ? ASP A 1 110 ?  -2.581  -2.015 -18.527 1.000 92.680 ? 110 ASP A CB  1 
ATOM 834  O O   ? ASP A 1 110 ?  -1.145  -2.026 -15.479 1.000 92.680 ? 110 ASP A O   1 
ATOM 835  C CG  ? ASP A 1 110 ?  -3.183  -0.728 -17.992 1.000 92.680 ? 110 ASP A CG  1 
ATOM 836  O OD1 ? ASP A 1 110 ?  -4.028  -0.785 -17.072 1.000 92.680 ? 110 ASP A OD1 1 
ATOM 837  O OD2 ? ASP A 1 110 ?  -2.812   0.354 -18.497 1.000 92.680 ? 110 ASP A OD2 1 
ATOM 838  N N   ? LYS A 1 111 ?   0.183  -2.389 -17.347 1.000 92.590 ? 111 LYS A N   1 
ATOM 839  C CA  ? LYS A 1 111 ?   1.391  -1.831 -16.747 1.000 92.590 ? 111 LYS A CA  1 
ATOM 840  C C   ? LYS A 1 111 ?   1.451  -0.318 -16.935 1.000 92.590 ? 111 LYS A C   1 
ATOM 841  C CB  ? LYS A 1 111 ?   2.638  -2.483 -17.346 1.000 92.590 ? 111 LYS A CB  1 
ATOM 842  O O   ? LYS A 1 111 ?   0.735   0.237 -17.772 1.000 92.590 ? 111 LYS A O   1 
ATOM 843  C CG  ? LYS A 1 111 ?   2.706  -3.990 -17.145 1.000 92.590 ? 111 LYS A CG  1 
ATOM 844  C CD  ? LYS A 1 111 ?   3.930  -4.590 -17.824 1.000 92.590 ? 111 LYS A CD  1 
ATOM 845  C CE  ? LYS A 1 111 ?   3.974  -6.104 -17.664 1.000 92.590 ? 111 LYS A CE  1 
ATOM 846  N NZ  ? LYS A 1 111 ?   5.168  -6.698 -18.337 1.000 92.590 ? 111 LYS A NZ  1 
ATOM 847  N N   ? VAL A 1 112 ?   2.259   0.309 -16.157 1.000 94.660 ? 112 VAL A N   1 
ATOM 848  C CA  ? VAL A 1 112 ?   2.542   1.730 -16.332 1.000 94.660 ? 112 VAL A CA  1 
ATOM 849  C C   ? VAL A 1 112 ?   3.834   1.906 -17.128 1.000 94.660 ? 112 VAL A C   1 
ATOM 850  C CB  ? VAL A 1 112 ?   2.649   2.459 -14.974 1.000 94.660 ? 112 VAL A CB  1 
ATOM 851  O O   ? VAL A 1 112 ?   4.696   1.024 -17.127 1.000 94.660 ? 112 VAL A O   1 
ATOM 852  C CG1 ? VAL A 1 112 ?   1.288   2.516 -14.283 1.000 94.660 ? 112 VAL A CG1 1 
ATOM 853  C CG2 ? VAL A 1 112 ?   3.678   1.770 -14.079 1.000 94.660 ? 112 VAL A CG2 1 
ATOM 854  N N   ? ASN A 1 113 ?   3.933   3.080 -17.834 1.000 94.970 ? 113 ASN A N   1 
ATOM 855  C CA  ? ASN A 1 113 ?   5.098   3.405 -18.651 1.000 94.970 ? 113 ASN A CA  1 
ATOM 856  C C   ? ASN A 1 113 ?   5.924   4.527 -18.028 1.000 94.970 ? 113 ASN A C   1 
ATOM 857  C CB  ? ASN A 1 113 ?   4.670   3.784 -20.070 1.000 94.970 ? 113 ASN A CB  1 
ATOM 858  O O   ? ASN A 1 113 ?   5.380   5.402 -17.352 1.000 94.970 ? 113 ASN A O   1 
ATOM 859  C CG  ? ASN A 1 113 ?   3.958   2.654 -20.787 1.000 94.970 ? 113 ASN A CG  1 
ATOM 860  N ND2 ? ASN A 1 113 ?   2.760   2.932 -21.288 1.000 94.970 ? 113 ASN A ND2 1 
ATOM 861  O OD1 ? ASN A 1 113 ?   4.480   1.541 -20.889 1.000 94.970 ? 113 ASN A OD1 1 
ATOM 862  N N   ? PRO A 1 114 ?   7.250   4.396 -18.331 1.000 95.800 ? 114 PRO A N   1 
ATOM 863  C CA  ? PRO A 1 114 ?   8.058   5.545 -17.917 1.000 95.800 ? 114 PRO A CA  1 
ATOM 864  C C   ? PRO A 1 114 ?   7.494   6.873 -18.415 1.000 95.800 ? 114 PRO A C   1 
ATOM 865  C CB  ? PRO A 1 114 ?   9.424   5.261 -18.549 1.000 95.800 ? 114 PRO A CB  1 
ATOM 866  O O   ? PRO A 1 114 ?   7.047   6.968 -19.561 1.000 95.800 ? 114 PRO A O   1 
ATOM 867  C CG  ? PRO A 1 114 ?   9.491   3.772 -18.659 1.000 95.800 ? 114 PRO A CG  1 
ATOM 868  C CD  ? PRO A 1 114 ?   8.125   3.257 -19.010 1.000 95.800 ? 114 PRO A CD  1 
ATOM 869  N N   ? GLY A 1 115 ?   7.449   7.936 -17.485 1.000 94.580 ? 115 GLY A N   1 
ATOM 870  C CA  ? GLY A 1 115 ?   6.924   9.250 -17.821 1.000 94.580 ? 115 GLY A CA  1 
ATOM 871  C C   ? GLY A 1 115 ?   5.509   9.474 -17.322 1.000 94.580 ? 115 GLY A C   1 
ATOM 872  O O   ? GLY A 1 115 ?   5.059  10.616 -17.207 1.000 94.580 ? 115 GLY A O   1 
ATOM 873  N N   ? ASP A 1 116 ?   4.780   8.322 -17.084 1.000 95.520 ? 116 ASP A N   1 
ATOM 874  C CA  ? ASP A 1 116 ?   3.458   8.457 -16.480 1.000 95.520 ? 116 ASP A CA  1 
ATOM 875  C C   ? ASP A 1 116 ?   3.540   9.166 -15.130 1.000 95.520 ? 116 ASP A C   1 
ATOM 876  C CB  ? ASP A 1 116 ?   2.800   7.085 -16.314 1.000 95.520 ? 116 ASP A CB  1 
ATOM 877  O O   ? ASP A 1 116 ?   4.502   8.978 -14.382 1.000 95.520 ? 116 ASP A O   1 
ATOM 878  C CG  ? ASP A 1 116 ?   2.324   6.493 -17.629 1.000 95.520 ? 116 ASP A CG  1 
ATOM 879  O OD1 ? ASP A 1 116 ?   2.278   7.220 -18.644 1.000 95.520 ? 116 ASP A OD1 1 
ATOM 880  O OD2 ? ASP A 1 116 ?   1.991   5.288 -17.649 1.000 95.520 ? 116 ASP A OD2 1 
ATOM 881  N N   ? VAL A 1 117 ?   2.541   9.935 -14.848 1.000 94.320 ? 117 VAL A N   1 
ATOM 882  C CA  ? VAL A 1 117 ?   2.454  10.617 -13.561 1.000 94.320 ? 117 VAL A CA  1 
ATOM 883  C C   ? VAL A 1 117 ?   1.446   9.902 -12.664 1.000 94.320 ? 117 VAL A C   1 
ATOM 884  C CB  ? VAL A 1 117 ?   2.059  12.101 -13.731 1.000 94.320 ? 117 VAL A CB  1 
ATOM 885  O O   ? VAL A 1 117 ?   0.284   9.730 -13.040 1.000 94.320 ? 117 VAL A O   1 
ATOM 886  C CG1 ? VAL A 1 117 ?   1.965  12.793 -12.372 1.000 94.320 ? 117 VAL A CG1 1 
ATOM 887  C CG2 ? VAL A 1 117 ?   3.060  12.820 -14.632 1.000 94.320 ? 117 VAL A CG2 1 
ATOM 888  N N   ? CYS A 1 118 ?   1.903   9.558 -11.513 1.000 95.420 ? 118 CYS A N   1 
ATOM 889  C CA  ? CYS A 1 118 ?   1.104   8.847 -10.521 1.000 95.420 ? 118 CYS A CA  1 
ATOM 890  C C   ? CYS A 1 118 ?   1.147   9.559  -9.174 1.000 95.420 ? 118 CYS A C   1 
ATOM 891  C CB  ? CYS A 1 118 ?   1.598   7.410 -10.365 1.000 95.420 ? 118 CYS A CB  1 
ATOM 892  O O   ? CYS A 1 118 ?   1.960  10.462  -8.970 1.000 95.420 ? 118 CYS A O   1 
ATOM 893  S SG  ? CYS A 1 118 ?   1.568   6.458 -11.900 1.000 95.420 ? 118 CYS A SG  1 
ATOM 894  N N   ? SER A 1 119 ?   0.285   9.148  -8.310 1.000 94.230 ? 119 SER A N   1 
ATOM 895  C CA  ? SER A 1 119 ?   0.250   9.799  -7.005 1.000 94.230 ? 119 SER A CA  1 
ATOM 896  C C   ? SER A 1 119 ?   0.378   8.782  -5.876 1.000 94.230 ? 119 SER A C   1 
ATOM 897  C CB  ? SER A 1 119 ?  -1.044  10.598  -6.839 1.000 94.230 ? 119 SER A CB  1 
ATOM 898  O O   ? SER A 1 119 ?   0.026   7.613  -6.043 1.000 94.230 ? 119 SER A O   1 
ATOM 899  O OG  ? SER A 1 119 ?  -2.172   9.740  -6.869 1.000 94.230 ? 119 SER A OG  1 
ATOM 900  N N   ? VAL A 1 120 ?   0.887   9.254  -4.779 1.000 94.240 ? 120 VAL A N   1 
ATOM 901  C CA  ? VAL A 1 120 ?   0.967   8.497  -3.534 1.000 94.240 ? 120 VAL A CA  1 
ATOM 902  C C   ? VAL A 1 120 ?   0.399   9.327  -2.386 1.000 94.240 ? 120 VAL A C   1 
ATOM 903  C CB  ? VAL A 1 120 ?   2.420   8.076  -3.219 1.000 94.240 ? 120 VAL A CB  1 
ATOM 904  O O   ? VAL A 1 120 ?   0.620  10.539  -2.318 1.000 94.240 ? 120 VAL A O   1 
ATOM 905  C CG1 ? VAL A 1 120 ?   3.298   9.303  -2.981 1.000 94.240 ? 120 VAL A CG1 1 
ATOM 906  C CG2 ? VAL A 1 120 ?   2.455   7.147  -2.007 1.000 94.240 ? 120 VAL A CG2 1 
ATOM 907  N N   ? ALA A 1 121 ?  -0.395   8.703  -1.614 1.000 93.610 ? 121 ALA A N   1 
ATOM 908  C CA  ? ALA A 1 121 ?  -0.986   9.366  -0.455 1.000 93.610 ? 121 ALA A CA  1 
ATOM 909  C C   ? ALA A 1 121 ?  -0.588   8.664   0.841 1.000 93.610 ? 121 ALA A C   1 
ATOM 910  C CB  ? ALA A 1 121 ?  -2.507   9.411  -0.586 1.000 93.610 ? 121 ALA A CB  1 
ATOM 911  O O   ? ALA A 1 121 ?  -0.382   7.449   0.858 1.000 93.610 ? 121 ALA A O   1 
ATOM 912  N N   ? GLY A 1 122 ?  -0.431   9.478   1.904 1.000 93.520 ? 122 GLY A N   1 
ATOM 913  C CA  ? GLY A 1 122 ?  -0.069   8.888   3.183 1.000 93.520 ? 122 GLY A CA  1 
ATOM 914  C C   ? GLY A 1 122 ?   0.003   9.902   4.310 1.000 93.520 ? 122 GLY A C   1 
ATOM 915  O O   ? GLY A 1 122 ?  -0.197  11.098   4.089 1.000 93.520 ? 122 GLY A O   1 
ATOM 916  N N   ? TRP A 1 123 ?   0.228   9.398   5.603 1.000 91.460 ? 123 TRP A N   1 
ATOM 917  C CA  ? TRP A 1 123 ?   0.271  10.207   6.817 1.000 91.460 ? 123 TRP A CA  1 
ATOM 918  C C   ? TRP A 1 123 ?   1.674  10.217   7.415 1.000 91.460 ? 123 TRP A C   1 
ATOM 919  C CB  ? TRP A 1 123 ?  -0.733   9.685   7.848 1.000 91.460 ? 123 TRP A CB  1 
ATOM 920  O O   ? TRP A 1 123 ?   1.838  10.364   8.628 1.000 91.460 ? 123 TRP A O   1 
ATOM 921  C CG  ? TRP A 1 123 ?  -2.166   9.859   7.445 1.000 91.460 ? 123 TRP A CG  1 
ATOM 922  C CD1 ? TRP A 1 123 ?  -2.959  10.950   7.672 1.000 91.460 ? 123 TRP A CD1 1 
ATOM 923  C CD2 ? TRP A 1 123 ?  -2.979   8.911   6.747 1.000 91.460 ? 123 TRP A CD2 1 
ATOM 924  C CE2 ? TRP A 1 123 ?  -4.255   9.493   6.584 1.000 91.460 ? 123 TRP A CE2 1 
ATOM 925  C CE3 ? TRP A 1 123 ?  -2.751   7.623   6.243 1.000 91.460 ? 123 TRP A CE3 1 
ATOM 926  N NE1 ? TRP A 1 123 ?  -4.217  10.736   7.157 1.000 91.460 ? 123 TRP A NE1 1 
ATOM 927  C CH2 ? TRP A 1 123 ?  -5.052   7.573   5.453 1.000 91.460 ? 123 TRP A CH2 1 
ATOM 928  C CZ2 ? TRP A 1 123 ?  -5.301   8.831   5.937 1.000 91.460 ? 123 TRP A CZ2 1 
ATOM 929  C CZ3 ? TRP A 1 123 ?  -3.793   6.966   5.599 1.000 91.460 ? 123 TRP A CZ3 1 
ATOM 930  N N   ? GLY A 1 124 ?   2.754   9.873   6.614 1.000 82.590 ? 124 GLY A N   1 
ATOM 931  C CA  ? GLY A 1 124 ?   4.141   9.827   7.049 1.000 82.590 ? 124 GLY A CA  1 
ATOM 932  C C   ? GLY A 1 124 ?   4.749  11.201   7.252 1.000 82.590 ? 124 GLY A C   1 
ATOM 933  O O   ? GLY A 1 124 ?   4.027  12.193   7.376 1.000 82.590 ? 124 GLY A O   1 
ATOM 934  N N   ? LYS A 1 125 ?   6.126  11.398   7.398 1.000 80.900 ? 125 LYS A N   1 
ATOM 935  C CA  ? LYS A 1 125 ?   6.866  12.646   7.567 1.000 80.900 ? 125 LYS A CA  1 
ATOM 936  C C   ? LYS A 1 125 ?   6.633  13.586   6.388 1.000 80.900 ? 125 LYS A C   1 
ATOM 937  C CB  ? LYS A 1 125 ?   8.361  12.366   7.727 1.000 80.900 ? 125 LYS A CB  1 
ATOM 938  O O   ? LYS A 1 125 ?   6.517  13.141   5.245 1.000 80.900 ? 125 LYS A O   1 
ATOM 939  C CG  ? LYS A 1 125 ?   8.724  11.667   9.029 1.000 80.900 ? 125 LYS A CG  1 
ATOM 940  C CD  ? LYS A 1 125 ?  10.230  11.479   9.160 1.000 80.900 ? 125 LYS A CD  1 
ATOM 941  C CE  ? LYS A 1 125 ?  10.594  10.762  10.454 1.000 80.900 ? 125 LYS A CE  1 
ATOM 942  N NZ  ? LYS A 1 125 ?  12.067  10.554  10.576 1.000 80.900 ? 125 LYS A NZ  1 
ATOM 943  N N   ? THR A 1 126 ?   6.615  14.951   6.770 1.000 78.500 ? 126 THR A N   1 
ATOM 944  C CA  ? THR A 1 126 ?   6.321  15.956   5.754 1.000 78.500 ? 126 THR A CA  1 
ATOM 945  C C   ? THR A 1 126 ?   7.580  16.735   5.383 1.000 78.500 ? 126 THR A C   1 
ATOM 946  C CB  ? THR A 1 126 ?   5.232  16.934   6.235 1.000 78.500 ? 126 THR A CB  1 
ATOM 947  O O   ? THR A 1 126 ?   7.558  17.558   4.466 1.000 78.500 ? 126 THR A O   1 
ATOM 948  C CG2 ? THR A 1 126 ?   3.893  16.224   6.408 1.000 78.500 ? 126 THR A CG2 1 
ATOM 949  O OG1 ? THR A 1 126 ?   5.627  17.499   7.491 1.000 78.500 ? 126 THR A OG1 1 
ATOM 950  N N   ? SER A 1 127 ?   8.702  16.493   6.130 1.000 72.830 ? 127 SER A N   1 
ATOM 951  C CA  ? SER A 1 127 ?  10.012  17.048   5.804 1.000 72.830 ? 127 SER A CA  1 
ATOM 952  C C   ? SER A 1 127 ?  11.134  16.178   6.361 1.000 72.830 ? 127 SER A C   1 
ATOM 953  C CB  ? SER A 1 127 ?  10.142  18.471   6.347 1.000 72.830 ? 127 SER A CB  1 
ATOM 954  O O   ? SER A 1 127 ?  10.907  15.357   7.253 1.000 72.830 ? 127 SER A O   1 
ATOM 955  O OG  ? SER A 1 127 ?  10.344  18.458   7.750 1.000 72.830 ? 127 SER A OG  1 
ATOM 956  N N   ? ILE A 1 128 ?  12.247  16.383   5.871 1.000 72.740 ? 128 ILE A N   1 
ATOM 957  C CA  ? ILE A 1 128 ?  13.425  15.590   6.206 1.000 72.740 ? 128 ILE A CA  1 
ATOM 958  C C   ? ILE A 1 128 ?  13.818  15.838   7.660 1.000 72.740 ? 128 ILE A C   1 
ATOM 959  C CB  ? ILE A 1 128 ?  14.609  15.913   5.268 1.000 72.740 ? 128 ILE A CB  1 
ATOM 960  O O   ? ILE A 1 128 ?  14.399  14.967   8.310 1.000 72.740 ? 128 ILE A O   1 
ATOM 961  C CG1 ? ILE A 1 128 ?  14.293  15.467   3.836 1.000 72.740 ? 128 ILE A CG1 1 
ATOM 962  C CG2 ? ILE A 1 128 ?  15.895  15.254   5.776 1.000 72.740 ? 128 ILE A CG2 1 
ATOM 963  C CD1 ? ILE A 1 128 ?  15.256  16.014   2.790 1.000 72.740 ? 128 ILE A CD1 1 
ATOM 964  N N   ? ASN A 1 129 ?  13.412  16.950   8.247 1.000 76.230 ? 129 ASN A N   1 
ATOM 965  C CA  ? ASN A 1 129 ?  13.834  17.384   9.574 1.000 76.230 ? 129 ASN A CA  1 
ATOM 966  C C   ? ASN A 1 129 ?  12.754  17.120  10.620 1.000 76.230 ? 129 ASN A C   1 
ATOM 967  C CB  ? ASN A 1 129 ?  14.209  18.867   9.561 1.000 76.230 ? 129 ASN A CB  1 
ATOM 968  O O   ? ASN A 1 129 ?  12.976  17.326  11.814 1.000 76.230 ? 129 ASN A O   1 
ATOM 969  C CG  ? ASN A 1 129 ?  15.418  19.156   8.693 1.000 76.230 ? 129 ASN A CG  1 
ATOM 970  N ND2 ? ASN A 1 129 ?  15.462  20.351   8.116 1.000 76.230 ? 129 ASN A ND2 1 
ATOM 971  O OD1 ? ASN A 1 129 ?  16.305  18.311   8.543 1.000 76.230 ? 129 ASN A OD1 1 
ATOM 972  N N   ? THR A 1 130 ?  11.584  16.613  10.166 1.000 76.880 ? 130 THR A N   1 
ATOM 973  C CA  ? THR A 1 130 ?  10.499  16.362  11.108 1.000 76.880 ? 130 THR A CA  1 
ATOM 974  C C   ? THR A 1 130 ?  10.566  14.934  11.642 1.000 76.880 ? 130 THR A C   1 
ATOM 975  C CB  ? THR A 1 130 ?   9.125  16.604  10.455 1.000 76.880 ? 130 THR A CB  1 
ATOM 976  O O   ? THR A 1 130 ?  10.974  14.017  10.928 1.000 76.880 ? 130 THR A O   1 
ATOM 977  C CG2 ? THR A 1 130 ?   8.849  15.581   9.358 1.000 76.880 ? 130 THR A CG2 1 
ATOM 978  O OG1 ? THR A 1 130 ?   8.103  16.505  11.454 1.000 76.880 ? 130 THR A OG1 1 
ATOM 979  N N   ? THR A 1 131 ?  10.248  14.799  12.912 1.000 75.030 ? 131 THR A N   1 
ATOM 980  C CA  ? THR A 1 131 ?  10.282  13.491  13.557 1.000 75.030 ? 131 THR A CA  1 
ATOM 981  C C   ? THR A 1 131 ?   8.872  12.928  13.711 1.000 75.030 ? 131 THR A C   1 
ATOM 982  C CB  ? THR A 1 131 ?  10.961  13.566  14.937 1.000 75.030 ? 131 THR A CB  1 
ATOM 983  O O   ? THR A 1 131 ?   8.700  11.736  13.974 1.000 75.030 ? 131 THR A O   1 
ATOM 984  C CG2 ? THR A 1 131 ?  12.433  13.941  14.806 1.000 75.030 ? 131 THR A CG2 1 
ATOM 985  O OG1 ? THR A 1 131 ?  10.298  14.553  15.737 1.000 75.030 ? 131 THR A OG1 1 
ATOM 986  N N   ? GLU A 1 132 ?   7.860  13.911  13.421 1.000 79.680 ? 132 GLU A N   1 
ATOM 987  C CA  ? GLU A 1 132 ?   6.476  13.471  13.570 1.000 79.680 ? 132 GLU A CA  1 
ATOM 988  C C   ? GLU A 1 132 ?   5.776  13.384  12.217 1.000 79.680 ? 132 GLU A C   1 
ATOM 989  C CB  ? GLU A 1 132 ?   5.709  14.414  14.501 1.000 79.680 ? 132 GLU A CB  1 
ATOM 990  O O   ? GLU A 1 132 ?   6.058  14.175  11.315 1.000 79.680 ? 132 GLU A O   1 
ATOM 991  C CG  ? GLU A 1 132 ?   6.217  14.410  15.935 1.000 79.680 ? 132 GLU A CG  1 
ATOM 992  C CD  ? GLU A 1 132 ?   5.412  15.311  16.859 1.000 79.680 ? 132 GLU A CD  1 
ATOM 993  O OE1 ? GLU A 1 132 ?   5.699  15.342  18.077 1.000 79.680 ? 132 GLU A OE1 1 
ATOM 994  O OE2 ? GLU A 1 132 ?   4.487  15.990  16.360 1.000 79.680 ? 132 GLU A OE2 1 
ATOM 995  N N   ? GLY A 1 133 ?   4.916  12.423  12.118 1.000 81.750 ? 133 GLY A N   1 
ATOM 996  C CA  ? GLY A 1 133 ?   4.067  12.326  10.941 1.000 81.750 ? 133 GLY A CA  1 
ATOM 997  C C   ? GLY A 1 133 ?   2.975  13.378  10.905 1.000 81.750 ? 133 GLY A C   1 
ATOM 998  O O   ? GLY A 1 133 ?   2.699  14.029  11.915 1.000 81.750 ? 133 GLY A O   1 
ATOM 999  N N   ? SER A 1 134 ?   2.380  13.632   9.756 1.000 86.980 ? 134 SER A N   1 
ATOM 1000 C CA  ? SER A 1 134 ?   1.279  14.570   9.560 1.000 86.980 ? 134 SER A CA  1 
ATOM 1001 C C   ? SER A 1 134 ?  -0.042  13.982  10.045 1.000 86.980 ? 134 SER A C   1 
ATOM 1002 C CB  ? SER A 1 134 ?   1.163  14.958   8.085 1.000 86.980 ? 134 SER A CB  1 
ATOM 1003 O O   ? SER A 1 134 ?  -0.322  12.803   9.821 1.000 86.980 ? 134 SER A O   1 
ATOM 1004 O OG  ? SER A 1 134 ?   0.034  15.788   7.871 1.000 86.980 ? 134 SER A OG  1 
ATOM 1005 N N   ? ALA A 1 135 ?  -0.800  14.809  10.741 1.000 91.250 ? 135 ALA A N   1 
ATOM 1006 C CA  ? ALA A 1 135 ?  -2.145  14.386  11.121 1.000 91.250 ? 135 ALA A CA  1 
ATOM 1007 C C   ? ALA A 1 135 ?  -3.092  14.429   9.925 1.000 91.250 ? 135 ALA A C   1 
ATOM 1008 C CB  ? ALA A 1 135 ?  -2.680  15.262  12.251 1.000 91.250 ? 135 ALA A CB  1 
ATOM 1009 O O   ? ALA A 1 135 ?  -4.101  13.720   9.898 1.000 91.250 ? 135 ALA A O   1 
ATOM 1010 N N   ? LEU A 1 136 ?  -2.736  15.231   8.945 1.000 93.740 ? 136 LEU A N   1 
ATOM 1011 C CA  ? LEU A 1 136 ?  -3.558  15.386   7.749 1.000 93.740 ? 136 LEU A CA  1 
ATOM 1012 C C   ? LEU A 1 136 ?  -3.025  14.526   6.608 1.000 93.740 ? 136 LEU A C   1 
ATOM 1013 C CB  ? LEU A 1 136 ?  -3.607  16.854   7.318 1.000 93.740 ? 136 LEU A CB  1 
ATOM 1014 O O   ? LEU A 1 136 ?  -1.811  14.400   6.436 1.000 93.740 ? 136 LEU A O   1 
ATOM 1015 C CG  ? LEU A 1 136 ?  -4.172  17.842   8.340 1.000 93.740 ? 136 LEU A CG  1 
ATOM 1016 C CD1 ? LEU A 1 136 ?  -4.004  19.274   7.841 1.000 93.740 ? 136 LEU A CD1 1 
ATOM 1017 C CD2 ? LEU A 1 136 ?  -5.639  17.538   8.623 1.000 93.740 ? 136 LEU A CD2 1 
ATOM 1018 N N   ? LEU A 1 137 ?  -3.966  13.957   5.881 1.000 94.610 ? 137 LEU A N   1 
ATOM 1019 C CA  ? LEU A 1 137 ?  -3.585  13.170   4.713 1.000 94.610 ? 137 LEU A CA  1 
ATOM 1020 C C   ? LEU A 1 137 ?  -2.943  14.053   3.649 1.000 94.610 ? 137 LEU A C   1 
ATOM 1021 C CB  ? LEU A 1 137 ?  -4.805  12.452   4.129 1.000 94.610 ? 137 LEU A CB  1 
ATOM 1022 O O   ? LEU A 1 137 ?  -3.495  15.093   3.282 1.000 94.610 ? 137 LEU A O   1 
ATOM 1023 C CG  ? LEU A 1 137 ?  -4.525  11.417   3.039 1.000 94.610 ? 137 LEU A CG  1 
ATOM 1024 C CD1 ? LEU A 1 137 ?  -3.688  10.271   3.599 1.000 94.610 ? 137 LEU A CD1 1 
ATOM 1025 C CD2 ? LEU A 1 137 ?  -5.831  10.894   2.450 1.000 94.610 ? 137 LEU A CD2 1 
ATOM 1026 N N   ? GLU A 1 138 ?  -1.769  13.536   3.173 1.000 93.950 ? 138 GLU A N   1 
ATOM 1027 C CA  ? GLU A 1 138 ?  -1.002  14.255   2.160 1.000 93.950 ? 138 GLU A CA  1 
ATOM 1028 C C   ? GLU A 1 138 ?  -0.820  13.409   0.903 1.000 93.950 ? 138 GLU A C   1 
ATOM 1029 C CB  ? GLU A 1 138 ?   0.362  14.673   2.714 1.000 93.950 ? 138 GLU A CB  1 
ATOM 1030 O O   ? GLU A 1 138 ?  -0.888  12.179   0.960 1.000 93.950 ? 138 GLU A O   1 
ATOM 1031 C CG  ? GLU A 1 138 ?   0.278  15.549   3.956 1.000 93.950 ? 138 GLU A CG  1 
ATOM 1032 C CD  ? GLU A 1 138 ?   0.055  17.020   3.639 1.000 93.950 ? 138 GLU A CD  1 
ATOM 1033 O OE1 ? GLU A 1 138 ?  -0.021  17.839   4.583 1.000 93.950 ? 138 GLU A OE1 1 
ATOM 1034 O OE2 ? GLU A 1 138 ?  -0.045  17.355   2.438 1.000 93.950 ? 138 GLU A OE2 1 
ATOM 1035 N N   ? GLU A 1 139 ?  -0.536  14.116  -0.196 1.000 92.220 ? 139 GLU A N   1 
ATOM 1036 C CA  ? GLU A 1 139 ?  -0.289  13.422  -1.457 1.000 92.220 ? 139 GLU A CA  1 
ATOM 1037 C C   ? GLU A 1 139 ?   0.846  14.080  -2.236 1.000 92.220 ? 139 GLU A C   1 
ATOM 1038 C CB  ? GLU A 1 139 ?  -1.561  13.388  -2.308 1.000 92.220 ? 139 GLU A CB  1 
ATOM 1039 O O   ? GLU A 1 139 ?   1.062  15.289  -2.128 1.000 92.220 ? 139 GLU A O   1 
ATOM 1040 C CG  ? GLU A 1 139 ?  -1.693  14.564  -3.265 1.000 92.220 ? 139 GLU A CG  1 
ATOM 1041 C CD  ? GLU A 1 139 ?  -2.934  14.490  -4.139 1.000 92.220 ? 139 GLU A CD  1 
ATOM 1042 O OE1 ? GLU A 1 139 ?  -2.893  14.973  -5.294 1.000 92.220 ? 139 GLU A OE1 1 
ATOM 1043 O OE2 ? GLU A 1 139 ?  -3.957  13.946  -3.666 1.000 92.220 ? 139 GLU A OE2 1 
ATOM 1044 N N   ? ALA A 1 140 ?   1.541  13.244  -3.023 1.000 89.990 ? 140 ALA A N   1 
ATOM 1045 C CA  ? ALA A 1 140 ?   2.586  13.712  -3.931 1.000 89.990 ? 140 ALA A CA  1 
ATOM 1046 C C   ? ALA A 1 140 ?   2.471  13.035  -5.294 1.000 89.990 ? 140 ALA A C   1 
ATOM 1047 C CB  ? ALA A 1 140 ?   3.966  13.459  -3.329 1.000 89.990 ? 140 ALA A CB  1 
ATOM 1048 O O   ? ALA A 1 140 ?   2.068  11.873  -5.385 1.000 89.990 ? 140 ALA A O   1 
ATOM 1049 N N   ? GLU A 1 141 ?   2.823  13.821  -6.292 1.000 91.030 ? 141 GLU A N   1 
ATOM 1050 C CA  ? GLU A 1 141 ?   2.892  13.273  -7.643 1.000 91.030 ? 141 GLU A CA  1 
ATOM 1051 C C   ? GLU A 1 141 ?   4.283  12.720  -7.944 1.000 91.030 ? 141 GLU A C   1 
ATOM 1052 C CB  ? GLU A 1 141 ?   2.515  14.339  -8.676 1.000 91.030 ? 141 GLU A CB  1 
ATOM 1053 O O   ? GLU A 1 141 ?   5.290  13.369  -7.655 1.000 91.030 ? 141 GLU A O   1 
ATOM 1054 C CG  ? GLU A 1 141 ?   1.058  14.772  -8.608 1.000 91.030 ? 141 GLU A CG  1 
ATOM 1055 C CD  ? GLU A 1 141 ?   0.671  15.748  -9.707 1.000 91.030 ? 141 GLU A CD  1 
ATOM 1056 O OE1 ? GLU A 1 141 ?  -0.511  15.761 -10.120 1.000 91.030 ? 141 GLU A OE1 1 
ATOM 1057 O OE2 ? GLU A 1 141 ?   1.557  16.506 -10.161 1.000 91.030 ? 141 GLU A OE2 1 
ATOM 1058 N N   ? LEU A 1 142 ?   4.250  11.484  -8.478 1.000 92.060 ? 142 LEU A N   1 
ATOM 1059 C CA  ? LEU A 1 142 ?   5.500  10.817  -8.826 1.000 92.060 ? 142 LEU A CA  1 
ATOM 1060 C C   ? LEU A 1 142 ?   5.538  10.477 -10.312 1.000 92.060 ? 142 LEU A C   1 
ATOM 1061 C CB  ? LEU A 1 142 ?   5.679   9.545  -7.994 1.000 92.060 ? 142 LEU A CB  1 
ATOM 1062 O O   ? LEU A 1 142 ?   4.506  10.158 -10.907 1.000 92.060 ? 142 LEU A O   1 
ATOM 1063 C CG  ? LEU A 1 142 ?   5.559   9.704  -6.478 1.000 92.060 ? 142 LEU A CG  1 
ATOM 1064 C CD1 ? LEU A 1 142 ?   5.649   8.344  -5.793 1.000 92.060 ? 142 LEU A CD1 1 
ATOM 1065 C CD2 ? LEU A 1 142 ?   6.636  10.646  -5.951 1.000 92.060 ? 142 LEU A CD2 1 
ATOM 1066 N N   ? ILE A 1 143 ?   6.788  10.567 -10.873 1.000 93.200 ? 143 ILE A N   1 
ATOM 1067 C CA  ? ILE A 1 143 ?   6.990  10.191 -12.268 1.000 93.200 ? 143 ILE A CA  1 
ATOM 1068 C C   ? ILE A 1 143 ?   7.611   8.798 -12.342 1.000 93.200 ? 143 ILE A C   1 
ATOM 1069 C CB  ? ILE A 1 143 ?   7.881  11.215 -13.006 1.000 93.200 ? 143 ILE A CB  1 
ATOM 1070 O O   ? ILE A 1 143 ?   8.608   8.519 -11.673 1.000 93.200 ? 143 ILE A O   1 
ATOM 1071 C CG1 ? ILE A 1 143 ?   7.233  12.604 -12.978 1.000 93.200 ? 143 ILE A CG1 1 
ATOM 1072 C CG2 ? ILE A 1 143 ?   8.145  10.762 -14.445 1.000 93.200 ? 143 ILE A CG2 1 
ATOM 1073 C CD1 ? ILE A 1 143 ?   8.165  13.730 -13.403 1.000 93.200 ? 143 ILE A CD1 1 
ATOM 1074 N N   ? ILE A 1 144 ?   6.960   7.971 -13.132 1.000 95.370 ? 144 ILE A N   1 
ATOM 1075 C CA  ? ILE A 1 144 ?   7.517   6.637 -13.328 1.000 95.370 ? 144 ILE A CA  1 
ATOM 1076 C C   ? ILE A 1 144 ?   8.862   6.739 -14.044 1.000 95.370 ? 144 ILE A C   1 
ATOM 1077 C CB  ? ILE A 1 144 ?   6.551   5.734 -14.128 1.000 95.370 ? 144 ILE A CB  1 
ATOM 1078 O O   ? ILE A 1 144 ?   8.962   7.359 -15.106 1.000 95.370 ? 144 ILE A O   1 
ATOM 1079 C CG1 ? ILE A 1 144 ?   5.193   5.648 -13.423 1.000 95.370 ? 144 ILE A CG1 1 
ATOM 1080 C CG2 ? ILE A 1 144 ?   7.155   4.340 -14.326 1.000 95.370 ? 144 ILE A CG2 1 
ATOM 1081 C CD1 ? ILE A 1 144 ?   5.265   5.103 -12.004 1.000 95.370 ? 144 ILE A CD1 1 
ATOM 1082 N N   ? GLN A 1 145 ?   9.898   6.019 -13.490 1.000 94.220 ? 145 GLN A N   1 
ATOM 1083 C CA  ? GLN A 1 145 ?  11.262   6.127 -13.998 1.000 94.220 ? 145 GLN A CA  1 
ATOM 1084 C C   ? GLN A 1 145 ?  11.593   4.969 -14.935 1.000 94.220 ? 145 GLN A C   1 
ATOM 1085 C CB  ? GLN A 1 145 ?  12.263   6.171 -12.843 1.000 94.220 ? 145 GLN A CB  1 
ATOM 1086 O O   ? GLN A 1 145 ?  10.989   3.898 -14.844 1.000 94.220 ? 145 GLN A O   1 
ATOM 1087 C CG  ? GLN A 1 145 ?  12.017   7.306 -11.858 1.000 94.220 ? 145 GLN A CG  1 
ATOM 1088 C CD  ? GLN A 1 145 ?  12.533   8.642 -12.360 1.000 94.220 ? 145 GLN A CD  1 
ATOM 1089 N NE2 ? GLN A 1 145 ?  11.781   9.705 -12.098 1.000 94.220 ? 145 GLN A NE2 1 
ATOM 1090 O OE1 ? GLN A 1 145 ?  13.600   8.717 -12.977 1.000 94.220 ? 145 GLN A OE1 1 
ATOM 1091 N N   ? GLU A 1 146 ?  12.598   5.272 -15.769 1.000 94.900 ? 146 GLU A N   1 
ATOM 1092 C CA  ? GLU A 1 146 ?  13.139   4.197 -16.596 1.000 94.900 ? 146 GLU A CA  1 
ATOM 1093 C C   ? GLU A 1 146 ?  13.868   3.161 -15.746 1.000 94.900 ? 146 GLU A C   1 
ATOM 1094 C CB  ? GLU A 1 146 ?  14.082   4.761 -17.662 1.000 94.900 ? 146 GLU A CB  1 
ATOM 1095 O O   ? GLU A 1 146 ?  14.524   3.508 -14.762 1.000 94.900 ? 146 GLU A O   1 
ATOM 1096 C CG  ? GLU A 1 146 ?  13.399   5.685 -18.660 1.000 94.900 ? 146 GLU A CG  1 
ATOM 1097 C CD  ? GLU A 1 146 ?  12.576   4.942 -19.701 1.000 94.900 ? 146 GLU A CD  1 
ATOM 1098 O OE1 ? GLU A 1 146 ?  11.780   5.588 -20.419 1.000 94.900 ? 146 GLU A OE1 1 
ATOM 1099 O OE2 ? GLU A 1 146 ?  12.728   3.704 -19.797 1.000 94.900 ? 146 GLU A OE2 1 
ATOM 1100 N N   ? ASN A 1 147 ?  13.777   1.851 -16.159 1.000 94.420 ? 147 ASN A N   1 
ATOM 1101 C CA  ? ASN A 1 147 ?  14.390   0.764 -15.402 1.000 94.420 ? 147 ASN A CA  1 
ATOM 1102 C C   ? ASN A 1 147 ?  15.889   0.984 -15.219 1.000 94.420 ? 147 ASN A C   1 
ATOM 1103 C CB  ? ASN A 1 147 ?  14.130  -0.580 -16.085 1.000 94.420 ? 147 ASN A CB  1 
ATOM 1104 O O   ? ASN A 1 147 ?  16.432   0.726 -14.143 1.000 94.420 ? 147 ASN A O   1 
ATOM 1105 C CG  ? ASN A 1 147 ?  12.685  -1.023 -15.970 1.000 94.420 ? 147 ASN A CG  1 
ATOM 1106 N ND2 ? ASN A 1 147 ?  12.178  -1.669 -17.014 1.000 94.420 ? 147 ASN A ND2 1 
ATOM 1107 O OD1 ? ASN A 1 147 ?  12.029  -0.787 -14.952 1.000 94.420 ? 147 ASN A OD1 1 
ATOM 1108 N N   ? LYS A 1 148 ?  16.556   1.469 -16.289 1.000 93.820 ? 148 LYS A N   1 
ATOM 1109 C CA  ? LYS A 1 148 ?  17.996   1.704 -16.238 1.000 93.820 ? 148 LYS A CA  1 
ATOM 1110 C C   ? LYS A 1 148 ?  18.352   2.705 -15.142 1.000 93.820 ? 148 LYS A C   1 
ATOM 1111 C CB  ? LYS A 1 148 ?  18.508   2.203 -17.590 1.000 93.820 ? 148 LYS A CB  1 
ATOM 1112 O O   ? LYS A 1 148 ?  19.332   2.519 -14.418 1.000 93.820 ? 148 LYS A O   1 
ATOM 1113 C CG  ? LYS A 1 148 ?  20.019   2.371 -17.656 1.000 93.820 ? 148 LYS A CG  1 
ATOM 1114 C CD  ? LYS A 1 148 ?  20.466   2.873 -19.023 1.000 93.820 ? 148 LYS A CD  1 
ATOM 1115 C CE  ? LYS A 1 148 ?  21.969   3.114 -19.067 1.000 93.820 ? 148 LYS A CE  1 
ATOM 1116 N NZ  ? LYS A 1 148 ?  22.411   3.609 -20.405 1.000 93.820 ? 148 LYS A NZ  1 
ATOM 1117 N N   ? GLU A 1 149 ?  17.520   3.693 -15.047 1.000 90.520 ? 149 GLU A N   1 
ATOM 1118 C CA  ? GLU A 1 149 ?  17.732   4.711 -14.022 1.000 90.520 ? 149 GLU A CA  1 
ATOM 1119 C C   ? GLU A 1 149 ?  17.481   4.150 -12.626 1.000 90.520 ? 149 GLU A C   1 
ATOM 1120 C CB  ? GLU A 1 149 ?  16.829   5.922 -14.272 1.000 90.520 ? 149 GLU A CB  1 
ATOM 1121 O O   ? GLU A 1 149 ?  18.186   4.496 -11.676 1.000 90.520 ? 149 GLU A O   1 
ATOM 1122 C CG  ? GLU A 1 149 ?  17.194   6.715 -15.518 1.000 90.520 ? 149 GLU A CG  1 
ATOM 1123 C CD  ? GLU A 1 149 ?  18.637   7.193 -15.523 1.000 90.520 ? 149 GLU A CD  1 
ATOM 1124 O OE1 ? GLU A 1 149 ?  19.294   7.129 -16.587 1.000 90.520 ? 149 GLU A OE1 1 
ATOM 1125 O OE2 ? GLU A 1 149 ?  19.115   7.635 -14.454 1.000 90.520 ? 149 GLU A OE2 1 
ATOM 1126 N N   ? CYS A 1 150 ?  16.540   3.301 -12.520 1.000 91.650 ? 150 CYS A N   1 
ATOM 1127 C CA  ? CYS A 1 150 ?  16.206   2.656 -11.255 1.000 91.650 ? 150 CYS A CA  1 
ATOM 1128 C C   ? CYS A 1 150 ?  17.331   1.734 -10.799 1.000 91.650 ? 150 CYS A C   1 
ATOM 1129 C CB  ? CYS A 1 150 ?  14.906   1.863 -11.384 1.000 91.650 ? 150 CYS A CB  1 
ATOM 1130 O O   ? CYS A 1 150 ?  17.685   1.716  -9.619 1.000 91.650 ? 150 CYS A O   1 
ATOM 1131 S SG  ? CYS A 1 150 ?  13.442   2.898 -11.604 1.000 91.650 ? 150 CYS A SG  1 
ATOM 1132 N N   ? LYS A 1 151 ?  17.905   1.076 -11.653 1.000 92.630 ? 151 LYS A N   1 
ATOM 1133 C CA  ? LYS A 1 151 ?  19.002   0.157 -11.360 1.000 92.630 ? 151 LYS A CA  1 
ATOM 1134 C C   ? LYS A 1 151 ?  20.242   0.913 -10.891 1.000 92.630 ? 151 LYS A C   1 
ATOM 1135 C CB  ? LYS A 1 151 ?  19.337  -0.688 -12.590 1.000 92.630 ? 151 LYS A CB  1 
ATOM 1136 O O   ? LYS A 1 151 ?  21.010   0.407 -10.071 1.000 92.630 ? 151 LYS A O   1 
ATOM 1137 C CG  ? LYS A 1 151 ?  18.356  -1.823 -12.847 1.000 92.630 ? 151 LYS A CG  1 
ATOM 1138 C CD  ? LYS A 1 151 ?  18.754  -2.639 -14.070 1.000 92.630 ? 151 LYS A CD  1 
ATOM 1139 C CE  ? LYS A 1 151 ?  17.744  -3.740 -14.361 1.000 92.630 ? 151 LYS A CE  1 
ATOM 1140 N NZ  ? LYS A 1 151 ?  18.087  -4.492 -15.605 1.000 92.630 ? 151 LYS A NZ  1 
ATOM 1141 N N   ? LYS A 1 152 ?  20.401   2.110 -11.460 1.000 90.580 ? 152 LYS A N   1 
ATOM 1142 C CA  ? LYS A 1 152 ?  21.526   2.950 -11.062 1.000 90.580 ? 152 LYS A CA  1 
ATOM 1143 C C   ? LYS A 1 152 ?  21.362   3.446  -9.628 1.000 90.580 ? 152 LYS A C   1 
ATOM 1144 C CB  ? LYS A 1 152 ?  21.672   4.138 -12.014 1.000 90.580 ? 152 LYS A CB  1 
ATOM 1145 O O   ? LYS A 1 152 ?  22.339   3.540  -8.882 1.000 90.580 ? 152 LYS A O   1 
ATOM 1146 C CG  ? LYS A 1 152 ?  22.164   3.761 -13.404 1.000 90.580 ? 152 LYS A CG  1 
ATOM 1147 C CD  ? LYS A 1 152 ?  22.294   4.985 -14.302 1.000 90.580 ? 152 LYS A CD  1 
ATOM 1148 C CE  ? LYS A 1 152 ?  22.685   4.598 -15.722 1.000 90.580 ? 152 LYS A CE  1 
ATOM 1149 N NZ  ? LYS A 1 152 ?  22.707   5.782 -16.632 1.000 90.580 ? 152 LYS A NZ  1 
ATOM 1150 N N   ? GLN A 1 153 ?  20.099   3.608  -9.290 1.000 86.070 ? 153 GLN A N   1 
ATOM 1151 C CA  ? GLN A 1 153 ?  19.783   4.241  -8.014 1.000 86.070 ? 153 GLN A CA  1 
ATOM 1152 C C   ? GLN A 1 153 ?  19.606   3.200  -6.912 1.000 86.070 ? 153 GLN A C   1 
ATOM 1153 C CB  ? GLN A 1 153 ?  18.520   5.095  -8.136 1.000 86.070 ? 153 GLN A CB  1 
ATOM 1154 O O   ? GLN A 1 153 ?  19.917   3.461  -5.749 1.000 86.070 ? 153 GLN A O   1 
ATOM 1155 C CG  ? GLN A 1 153 ?  18.700   6.339  -8.996 1.000 86.070 ? 153 GLN A CG  1 
ATOM 1156 C CD  ? GLN A 1 153 ?  17.452   7.200  -9.051 1.000 86.070 ? 153 GLN A CD  1 
ATOM 1157 N NE2 ? GLN A 1 153 ?  17.467   8.211  -9.913 1.000 86.070 ? 153 GLN A NE2 1 
ATOM 1158 O OE1 ? GLN A 1 153 ?  16.482   6.958  -8.325 1.000 86.070 ? 153 GLN A OE1 1 
ATOM 1159 N N   ? PHE A 1 154 ?  19.060   1.993  -7.248 1.000 88.770 ? 154 PHE A N   1 
ATOM 1160 C CA  ? PHE A 1 154 ?  18.715   0.972  -6.266 1.000 88.770 ? 154 PHE A CA  1 
ATOM 1161 C C   ? PHE A 1 154 ?  19.435  -0.337  -6.570 1.000 88.770 ? 154 PHE A C   1 
ATOM 1162 C CB  ? PHE A 1 154 ?  17.201   0.743  -6.235 1.000 88.770 ? 154 PHE A CB  1 
ATOM 1163 O O   ? PHE A 1 154 ?  19.215  -0.943  -7.621 1.000 88.770 ? 154 PHE A O   1 
ATOM 1164 C CG  ? PHE A 1 154 ?  16.409   1.973  -5.882 1.000 88.770 ? 154 PHE A CG  1 
ATOM 1165 C CD1 ? PHE A 1 154 ?  16.260   2.366  -4.558 1.000 88.770 ? 154 PHE A CD1 1 
ATOM 1166 C CD2 ? PHE A 1 154 ?  15.812   2.737  -6.877 1.000 88.770 ? 154 PHE A CD2 1 
ATOM 1167 C CE1 ? PHE A 1 154 ?  15.527   3.504  -4.229 1.000 88.770 ? 154 PHE A CE1 1 
ATOM 1168 C CE2 ? PHE A 1 154 ?  15.078   3.875  -6.556 1.000 88.770 ? 154 PHE A CE2 1 
ATOM 1169 C CZ  ? PHE A 1 154 ?  14.936   4.256  -5.231 1.000 88.770 ? 154 PHE A CZ  1 
ATOM 1170 N N   ? ARG A 1 155 ?  20.262  -0.762  -5.618 1.000 88.350 ? 155 ARG A N   1 
ATOM 1171 C CA  ? ARG A 1 155 ?  21.117  -1.934  -5.780 1.000 88.350 ? 155 ARG A CA  1 
ATOM 1172 C C   ? ARG A 1 155 ?  20.283  -3.197  -5.972 1.000 88.350 ? 155 ARG A C   1 
ATOM 1173 C CB  ? ARG A 1 155 ?  22.042  -2.096  -4.573 1.000 88.350 ? 155 ARG A CB  1 
ATOM 1174 O O   ? ARG A 1 155 ?  20.609  -4.041  -6.810 1.000 88.350 ? 155 ARG A O   1 
ATOM 1175 C CG  ? ARG A 1 155 ?  23.054  -3.222  -4.718 1.000 88.350 ? 155 ARG A CG  1 
ATOM 1176 C CD  ? ARG A 1 155 ?  23.935  -3.351  -3.484 1.000 88.350 ? 155 ARG A CD  1 
ATOM 1177 N NE  ? ARG A 1 155 ?  24.671  -4.613  -3.477 1.000 88.350 ? 155 ARG A NE  1 
ATOM 1178 N NH1 ? ARG A 1 155 ?  25.694  -4.243  -1.439 1.000 88.350 ? 155 ARG A NH1 1 
ATOM 1179 N NH2 ? ARG A 1 155 ?  26.109  -6.175  -2.601 1.000 88.350 ? 155 ARG A NH2 1 
ATOM 1180 C CZ  ? ARG A 1 155 ?  25.490  -5.007  -2.506 1.000 88.350 ? 155 ARG A CZ  1 
ATOM 1181 N N   ? HIS A 1 156 ?  19.108  -3.381  -5.353 1.000 89.450 ? 156 HIS A N   1 
ATOM 1182 C CA  ? HIS A 1 156 ?  18.317  -4.607  -5.346 1.000 89.450 ? 156 HIS A CA  1 
ATOM 1183 C C   ? HIS A 1 156 ?  17.032  -4.438  -6.151 1.000 89.450 ? 156 HIS A C   1 
ATOM 1184 C CB  ? HIS A 1 156 ?  17.987  -5.023  -3.912 1.000 89.450 ? 156 HIS A CB  1 
ATOM 1185 O O   ? HIS A 1 156 ?  16.060  -5.165  -5.935 1.000 89.450 ? 156 HIS A O   1 
ATOM 1186 C CG  ? HIS A 1 156 ?  19.195  -5.306  -3.076 1.000 89.450 ? 156 HIS A CG  1 
ATOM 1187 C CD2 ? HIS A 1 156 ?  19.645  -4.725  -1.939 1.000 89.450 ? 156 HIS A CD2 1 
ATOM 1188 N ND1 ? HIS A 1 156 ?  20.102  -6.294  -3.390 1.000 89.450 ? 156 HIS A ND1 1 
ATOM 1189 C CE1 ? HIS A 1 156 ?  21.060  -6.310  -2.478 1.000 89.450 ? 156 HIS A CE1 1 
ATOM 1190 N NE2 ? HIS A 1 156 ?  20.806  -5.367  -1.587 1.000 89.450 ? 156 HIS A NE2 1 
ATOM 1191 N N   ? TYR A 1 157 ?  17.035  -3.534  -7.085 1.000 93.670 ? 157 TYR A N   1 
ATOM 1192 C CA  ? TYR A 1 157 ?  15.874  -3.262  -7.924 1.000 93.670 ? 157 TYR A CA  1 
ATOM 1193 C C   ? TYR A 1 157 ?  15.661  -4.378  -8.939 1.000 93.670 ? 157 TYR A C   1 
ATOM 1194 C CB  ? TYR A 1 157 ?  16.035  -1.922  -8.648 1.000 93.670 ? 157 TYR A CB  1 
ATOM 1195 O O   ? TYR A 1 157 ?  16.614  -4.842  -9.570 1.000 93.670 ? 157 TYR A O   1 
ATOM 1196 C CG  ? TYR A 1 157 ?  14.926  -1.624  -9.627 1.000 93.670 ? 157 TYR A CG  1 
ATOM 1197 C CD1 ? TYR A 1 157 ?  15.102  -1.830 -10.993 1.000 93.670 ? 157 TYR A CD1 1 
ATOM 1198 C CD2 ? TYR A 1 157 ?  13.700  -1.134  -9.189 1.000 93.670 ? 157 TYR A CD2 1 
ATOM 1199 C CE1 ? TYR A 1 157 ?  14.084  -1.555 -11.900 1.000 93.670 ? 157 TYR A CE1 1 
ATOM 1200 C CE2 ? TYR A 1 157 ?  12.674  -0.856 -10.086 1.000 93.670 ? 157 TYR A CE2 1 
ATOM 1201 O OH  ? TYR A 1 157 ?  11.863  -0.795 -12.331 1.000 93.670 ? 157 TYR A OH  1 
ATOM 1202 C CZ  ? TYR A 1 157 ?  12.875  -1.069 -11.438 1.000 93.670 ? 157 TYR A CZ  1 
ATOM 1203 N N   ? SER A 1 158 ?  14.434  -4.790  -9.025 1.000 94.670 ? 158 SER A N   1 
ATOM 1204 C CA  ? SER A 1 158 ?  14.019  -5.730 -10.061 1.000 94.670 ? 158 SER A CA  1 
ATOM 1205 C C   ? SER A 1 158 ?  12.911  -5.142 -10.929 1.000 94.670 ? 158 SER A C   1 
ATOM 1206 C CB  ? SER A 1 158 ?  13.547  -7.043  -9.436 1.000 94.670 ? 158 SER A CB  1 
ATOM 1207 O O   ? SER A 1 158 ?  11.815  -4.861 -10.440 1.000 94.670 ? 158 SER A O   1 
ATOM 1208 O OG  ? SER A 1 158 ?  12.991  -7.897 -10.421 1.000 94.670 ? 158 SER A OG  1 
ATOM 1209 N N   ? LYS A 1 159 ?  13.187  -5.092 -12.242 1.000 94.890 ? 159 LYS A N   1 
ATOM 1210 C CA  ? LYS A 1 159 ?  12.200  -4.515 -13.150 1.000 94.890 ? 159 LYS A CA  1 
ATOM 1211 C C   ? LYS A 1 159 ?  10.981  -5.423 -13.287 1.000 94.890 ? 159 LYS A C   1 
ATOM 1212 C CB  ? LYS A 1 159 ?  12.820  -4.260 -14.525 1.000 94.890 ? 159 LYS A CB  1 
ATOM 1213 O O   ? LYS A 1 159 ?   9.922  -4.985 -13.742 1.000 94.890 ? 159 LYS A O   1 
ATOM 1214 C CG  ? LYS A 1 159 ?  13.199  -5.527 -15.278 1.000 94.890 ? 159 LYS A CG  1 
ATOM 1215 C CD  ? LYS A 1 159 ?  13.763  -5.209 -16.657 1.000 94.890 ? 159 LYS A CD  1 
ATOM 1216 C CE  ? LYS A 1 159 ?  14.167  -6.475 -17.401 1.000 94.890 ? 159 LYS A CE  1 
ATOM 1217 N NZ  ? LYS A 1 159 ?  14.790  -6.165 -18.723 1.000 94.890 ? 159 LYS A NZ  1 
ATOM 1218 N N   ? ILE A 1 160 ?  11.116  -6.697 -12.844 1.000 94.950 ? 160 ILE A N   1 
ATOM 1219 C CA  ? ILE A 1 160 ?  10.049  -7.684 -12.966 1.000 94.950 ? 160 ILE A CA  1 
ATOM 1220 C C   ? ILE A 1 160 ?   8.998  -7.443 -11.884 1.000 94.950 ? 160 ILE A C   1 
ATOM 1221 C CB  ? ILE A 1 160 ?  10.598  -9.125 -12.869 1.000 94.950 ? 160 ILE A CB  1 
ATOM 1222 O O   ? ILE A 1 160 ?   7.796  -7.476 -12.159 1.000 94.950 ? 160 ILE A O   1 
ATOM 1223 C CG1 ? ILE A 1 160 ?  11.548  -9.414 -14.036 1.000 94.950 ? 160 ILE A CG1 1 
ATOM 1224 C CG2 ? ILE A 1 160 ?   9.451 -10.138 -12.832 1.000 94.950 ? 160 ILE A CG2 1 
ATOM 1225 C CD1 ? ILE A 1 160 ?  12.269 -10.751 -13.931 1.000 94.950 ? 160 ILE A CD1 1 
ATOM 1226 N N   ? THR A 1 161 ?   9.427  -7.168 -10.691 1.000 96.090 ? 161 THR A N   1 
ATOM 1227 C CA  ? THR A 1 161 ?   8.491  -7.171  -9.572 1.000 96.090 ? 161 THR A CA  1 
ATOM 1228 C C   ? THR A 1 161 ?   8.362  -5.774  -8.972 1.000 96.090 ? 161 THR A C   1 
ATOM 1229 C CB  ? THR A 1 161 ?   8.930  -8.163  -8.479 1.000 96.090 ? 161 THR A CB  1 
ATOM 1230 O O   ? THR A 1 161 ?   7.553  -5.553  -8.068 1.000 96.090 ? 161 THR A O   1 
ATOM 1231 C CG2 ? THR A 1 161 ?   8.927  -9.596  -9.003 1.000 96.090 ? 161 THR A CG2 1 
ATOM 1232 O OG1 ? THR A 1 161 ?  10.253  -7.829  -8.042 1.000 96.090 ? 161 THR A OG1 1 
ATOM 1233 N N   ? GLU A 1 162 ?   9.090  -4.784  -9.577 1.000 97.040 ? 162 GLU A N   1 
ATOM 1234 C CA  ? GLU A 1 162 ?   9.107  -3.484  -8.912 1.000 97.040 ? 162 GLU A CA  1 
ATOM 1235 C C   ? GLU A 1 162 ?   8.955  -2.347  -9.919 1.000 97.040 ? 162 GLU A C   1 
ATOM 1236 C CB  ? GLU A 1 162 ?  10.398  -3.306  -8.109 1.000 97.040 ? 162 GLU A CB  1 
ATOM 1237 O O   ? GLU A 1 162 ?   9.280  -2.507 -11.097 1.000 97.040 ? 162 GLU A O   1 
ATOM 1238 C CG  ? GLU A 1 162 ?  10.542  -4.285  -6.952 1.000 97.040 ? 162 GLU A CG  1 
ATOM 1239 C CD  ? GLU A 1 162 ?  11.897  -4.208  -6.267 1.000 97.040 ? 162 GLU A CD  1 
ATOM 1240 O OE1 ? GLU A 1 162 ?  11.967  -4.421  -5.036 1.000 97.040 ? 162 GLU A OE1 1 
ATOM 1241 O OE2 ? GLU A 1 162 ?  12.896  -3.933  -6.968 1.000 97.040 ? 162 GLU A OE2 1 
ATOM 1242 N N   ? ILE A 1 163 ?   8.406  -1.144  -9.389 1.000 95.920 ? 163 ILE A N   1 
ATOM 1243 C CA  ? ILE A 1 163 ?   8.297   0.137 -10.076 1.000 95.920 ? 163 ILE A CA  1 
ATOM 1244 C C   ? ILE A 1 163 ?   9.035   1.214  -9.283 1.000 95.920 ? 163 ILE A C   1 
ATOM 1245 C CB  ? ILE A 1 163 ?   6.820   0.543 -10.285 1.000 95.920 ? 163 ILE A CB  1 
ATOM 1246 O O   ? ILE A 1 163 ?   8.904   1.290  -8.059 1.000 95.920 ? 163 ILE A O   1 
ATOM 1247 C CG1 ? ILE A 1 163 ?   6.067  -0.556 -11.043 1.000 95.920 ? 163 ILE A CG1 1 
ATOM 1248 C CG2 ? ILE A 1 163 ?   6.726   1.881 -11.023 1.000 95.920 ? 163 ILE A CG2 1 
ATOM 1249 C CD1 ? ILE A 1 163 ?   4.551  -0.426 -10.977 1.000 95.920 ? 163 ILE A CD1 1 
ATOM 1250 N N   ? CYS A 1 164 ?   9.795   1.912  -9.992 1.000 94.030 ? 164 CYS A N   1 
ATOM 1251 C CA  ? CYS A 1 164 ?  10.489   3.051  -9.402 1.000 94.030 ? 164 CYS A CA  1 
ATOM 1252 C C   ? CYS A 1 164 ?   9.843   4.364  -9.828 1.000 94.030 ? 164 CYS A C   1 
ATOM 1253 C CB  ? CYS A 1 164 ?  11.964   3.045  -9.802 1.000 94.030 ? 164 CYS A CB  1 
ATOM 1254 O O   ? CYS A 1 164 ?   9.568   4.570 -11.011 1.000 94.030 ? 164 CYS A O   1 
ATOM 1255 S SG  ? CYS A 1 164 ?  12.918   4.402  -9.086 1.000 94.030 ? 164 CYS A SG  1 
ATOM 1256 N N   ? ALA A 1 165 ?   9.545   5.193  -8.870 1.000 93.250 ? 165 ALA A N   1 
ATOM 1257 C CA  ? ALA A 1 165 ?   8.876   6.458  -9.164 1.000 93.250 ? 165 ALA A CA  1 
ATOM 1258 C C   ? ALA A 1 165 ?   9.453   7.592  -8.323 1.000 93.250 ? 165 ALA A C   1 
ATOM 1259 C CB  ? ALA A 1 165 ?   7.373   6.333  -8.924 1.000 93.250 ? 165 ALA A CB  1 
ATOM 1260 O O   ? ALA A 1 165 ?   9.913   7.370  -7.200 1.000 93.250 ? 165 ALA A O   1 
ATOM 1261 N N   ? GLY A 1 166 ?   9.478   8.658  -8.853 1.000 89.250 ? 166 GLY A N   1 
ATOM 1262 C CA  ? GLY A 1 166 ?   9.998   9.864  -8.227 1.000 89.250 ? 166 GLY A CA  1 
ATOM 1263 C C   ? GLY A 1 166 ?  10.577  10.851  -9.222 1.000 89.250 ? 166 GLY A C   1 
ATOM 1264 O O   ? GLY A 1 166 ?  10.690  10.548 -10.411 1.000 89.250 ? 166 GLY A O   1 
ATOM 1265 N N   ? ASP A 1 167 ?  10.775  12.066  -8.727 1.000 80.670 ? 167 ASP A N   1 
ATOM 1266 C CA  ? ASP A 1 167 ?  11.389  13.129  -9.517 1.000 80.670 ? 167 ASP A CA  1 
ATOM 1267 C C   ? ASP A 1 167 ?  12.810  13.418  -9.038 1.000 80.670 ? 167 ASP A C   1 
ATOM 1268 C CB  ? ASP A 1 167 ?  10.543  14.402  -9.453 1.000 80.670 ? 167 ASP A CB  1 
ATOM 1269 O O   ? ASP A 1 167 ?  13.004  13.994  -7.965 1.000 80.670 ? 167 ASP A O   1 
ATOM 1270 C CG  ? ASP A 1 167 ?  11.016  15.477 -10.415 1.000 80.670 ? 167 ASP A CG  1 
ATOM 1271 O OD1 ? ASP A 1 167 ?  12.191  15.442 -10.839 1.000 80.670 ? 167 ASP A OD1 1 
ATOM 1272 O OD2 ? ASP A 1 167 ?  10.207  16.369 -10.750 1.000 80.670 ? 167 ASP A OD2 1 
ATOM 1273 N N   ? PRO A 1 168 ?  13.763  12.912  -9.844 1.000 72.310 ? 168 PRO A N   1 
ATOM 1274 C CA  ? PRO A 1 168 ?  15.165  13.083  -9.454 1.000 72.310 ? 168 PRO A CA  1 
ATOM 1275 C C   ? PRO A 1 168 ?  15.567  14.550  -9.323 1.000 72.310 ? 168 PRO A C   1 
ATOM 1276 C CB  ? PRO A 1 168 ?  15.932  12.405 -10.592 1.000 72.310 ? 168 PRO A CB  1 
ATOM 1277 O O   ? PRO A 1 168 ?  16.584  14.862  -8.700 1.000 72.310 ? 168 PRO A O   1 
ATOM 1278 C CG  ? PRO A 1 168 ?  14.966  12.361 -11.731 1.000 72.310 ? 168 PRO A CG  1 
ATOM 1279 C CD  ? PRO A 1 168 ?  13.572  12.325 -11.173 1.000 72.310 ? 168 PRO A CD  1 
ATOM 1280 N N   ? ASN A 1 169 ?  14.637  15.430  -9.746 1.000 74.770 ? 169 ASN A N   1 
ATOM 1281 C CA  ? ASN A 1 169 ?  14.909  16.863  -9.731 1.000 74.770 ? 169 ASN A CA  1 
ATOM 1282 C C   ? ASN A 1 169 ?  14.127  17.571  -8.628 1.000 74.770 ? 169 ASN A C   1 
ATOM 1283 C CB  ? ASN A 1 169 ?  14.589  17.485 -11.092 1.000 74.770 ? 169 ASN A CB  1 
ATOM 1284 O O   ? ASN A 1 169 ?  14.227  18.790  -8.475 1.000 74.770 ? 169 ASN A O   1 
ATOM 1285 C CG  ? ASN A 1 169 ?  15.459  16.935 -12.205 1.000 74.770 ? 169 ASN A CG  1 
ATOM 1286 N ND2 ? ASN A 1 169 ?  14.844  16.623 -13.339 1.000 74.770 ? 169 ASN A ND2 1 
ATOM 1287 O OD1 ? ASN A 1 169 ?  16.674  16.790 -12.046 1.000 74.770 ? 169 ASN A OD1 1 
ATOM 1288 N N   ? LYS A 1 170 ?  13.306  16.810  -7.866 1.000 74.010 ? 170 LYS A N   1 
ATOM 1289 C CA  ? LYS A 1 170 ?  12.493  17.341  -6.775 1.000 74.010 ? 170 LYS A CA  1 
ATOM 1290 C C   ? LYS A 1 170 ?  12.697  16.536  -5.495 1.000 74.010 ? 170 LYS A C   1 
ATOM 1291 C CB  ? LYS A 1 170 ?  11.013  17.346  -7.162 1.000 74.010 ? 170 LYS A CB  1 
ATOM 1292 O O   ? LYS A 1 170 ?  13.039  15.352  -5.548 1.000 74.010 ? 170 LYS A O   1 
ATOM 1293 C CG  ? LYS A 1 170 ?  10.685  18.246  -8.344 1.000 74.010 ? 170 LYS A CG  1 
ATOM 1294 C CD  ? LYS A 1 170 ?   9.194  18.240  -8.654 1.000 74.010 ? 170 LYS A CD  1 
ATOM 1295 C CE  ? LYS A 1 170 ?   8.870  19.103  -9.865 1.000 74.010 ? 170 LYS A CE  1 
ATOM 1296 N NZ  ? LYS A 1 170 ?   7.414  19.070 -10.196 1.000 74.010 ? 170 LYS A NZ  1 
ATOM 1297 N N   ? ILE A 1 171 ?  12.727  17.196  -4.374 1.000 69.270 ? 171 ILE A N   1 
ATOM 1298 C CA  ? ILE A 1 171 ?  12.690  16.501  -3.092 1.000 69.270 ? 171 ILE A CA  1 
ATOM 1299 C C   ? ILE A 1 171 ?  11.249  16.141  -2.741 1.000 69.270 ? 171 ILE A C   1 
ATOM 1300 C CB  ? ILE A 1 171 ?  13.318  17.355  -1.968 1.000 69.270 ? 171 ILE A CB  1 
ATOM 1301 O O   ? ILE A 1 171 ?  10.566  16.895  -2.044 1.000 69.270 ? 171 ILE A O   1 
ATOM 1302 C CG1 ? ILE A 1 171 ?  14.775  17.695  -2.306 1.000 69.270 ? 171 ILE A CG1 1 
ATOM 1303 C CG2 ? ILE A 1 171 ?  13.223  16.631  -0.622 1.000 69.270 ? 171 ILE A CG2 1 
ATOM 1304 C CD1 ? ILE A 1 171 ?  15.442  18.626  -1.303 1.000 69.270 ? 171 ILE A CD1 1 
ATOM 1305 N N   ? GLU A 1 172 ?  10.722  15.154  -3.466 1.000 68.750 ? 172 GLU A N   1 
ATOM 1306 C CA  ? GLU A 1 172 ?   9.381  14.613  -3.265 1.000 68.750 ? 172 GLU A CA  1 
ATOM 1307 C C   ? GLU A 1 172 ?   9.411  13.091  -3.155 1.000 68.750 ? 172 GLU A C   1 
ATOM 1308 C CB  ? GLU A 1 172 ?   8.453  15.040  -4.405 1.000 68.750 ? 172 GLU A CB  1 
ATOM 1309 O O   ? GLU A 1 172 ?   9.771  12.402  -4.112 1.000 68.750 ? 172 GLU A O   1 
ATOM 1310 C CG  ? GLU A 1 172 ?   8.193  16.539  -4.458 1.000 68.750 ? 172 GLU A CG  1 
ATOM 1311 C CD  ? GLU A 1 172 ?   7.306  16.953  -5.621 1.000 68.750 ? 172 GLU A CD  1 
ATOM 1312 O OE1 ? GLU A 1 172 ?   7.036  18.166  -5.776 1.000 68.750 ? 172 GLU A OE1 1 
ATOM 1313 O OE2 ? GLU A 1 172 ?   6.877  16.058  -6.383 1.000 68.750 ? 172 GLU A OE2 1 
ATOM 1314 N N   ? ALA A 1 173 ?   9.119  12.587  -1.927 1.000 72.620 ? 173 ALA A N   1 
ATOM 1315 C CA  ? ALA A 1 173 ?   9.157  11.134  -1.780 1.000 72.620 ? 173 ALA A CA  1 
ATOM 1316 C C   ? ALA A 1 173 ?   8.282  10.678  -0.617 1.000 72.620 ? 173 ALA A C   1 
ATOM 1317 C CB  ? ALA A 1 173 ?  10.593  10.657  -1.581 1.000 72.620 ? 173 ALA A CB  1 
ATOM 1318 O O   ? ALA A 1 173 ?   8.065  11.428   0.338 1.000 72.620 ? 173 ALA A O   1 
ATOM 1319 N N   ? PRO A 1 174 ?   7.706   9.551  -0.909 1.000 76.020 ? 174 PRO A N   1 
ATOM 1320 C CA  ? PRO A 1 174 ?   7.089   8.945   0.273 1.000 76.020 ? 174 PRO A CA  1 
ATOM 1321 C C   ? PRO A 1 174 ?   8.080   8.743   1.417 1.000 76.020 ? 174 PRO A C   1 
ATOM 1322 C CB  ? PRO A 1 174 ?   6.574   7.601  -0.247 1.000 76.020 ? 174 PRO A CB  1 
ATOM 1323 O O   ? PRO A 1 174 ?   9.287   8.645   1.183 1.000 76.020 ? 174 PRO A O   1 
ATOM 1324 C CG  ? PRO A 1 174 ?   6.615   7.727  -1.736 1.000 76.020 ? 174 PRO A CG  1 
ATOM 1325 C CD  ? PRO A 1 174 ?   7.637   8.764  -2.099 1.000 76.020 ? 174 PRO A CD  1 
ATOM 1326 N N   ? SER A 1 175 ?   7.640   8.764   2.599 1.000 79.810 ? 175 SER A N   1 
ATOM 1327 C CA  ? SER A 1 175 ?   8.495   8.684   3.779 1.000 79.810 ? 175 SER A CA  1 
ATOM 1328 C C   ? SER A 1 175 ?   7.910   7.738   4.822 1.000 79.810 ? 175 SER A C   1 
ATOM 1329 C CB  ? SER A 1 175 ?   8.695  10.071   4.392 1.000 79.810 ? 175 SER A CB  1 
ATOM 1330 O O   ? SER A 1 175 ?   7.028   6.934   4.513 1.000 79.810 ? 175 SER A O   1 
ATOM 1331 O OG  ? SER A 1 175 ?   9.759  10.058   5.328 1.000 79.810 ? 175 SER A OG  1 
ATOM 1332 N N   ? LYS A 1 176 ?   8.580   7.838   6.144 1.000 79.000 ? 176 LYS A N   1 
ATOM 1333 C CA  ? LYS A 1 176 ?   8.167   6.940   7.219 1.000 79.000 ? 176 LYS A CA  1 
ATOM 1334 C C   ? LYS A 1 176 ?   6.660   7.011   7.447 1.000 79.000 ? 176 LYS A C   1 
ATOM 1335 C CB  ? LYS A 1 176 ?   8.909   7.276   8.514 1.000 79.000 ? 176 LYS A CB  1 
ATOM 1336 O O   ? LYS A 1 176 ?   6.089   8.101   7.522 1.000 79.000 ? 176 LYS A O   1 
ATOM 1337 C CG  ? LYS A 1 176 ?   8.772   6.218   9.599 1.000 79.000 ? 176 LYS A CG  1 
ATOM 1338 C CD  ? LYS A 1 176 ?   9.631   6.548  10.813 1.000 79.000 ? 176 LYS A CD  1 
ATOM 1339 C CE  ? LYS A 1 176 ?   9.487   5.495  11.903 1.000 79.000 ? 176 LYS A CE  1 
ATOM 1340 N NZ  ? LYS A 1 176 ?  10.389   5.770  13.061 1.000 79.000 ? 176 LYS A NZ  1 
ATOM 1341 N N   ? GLY A 1 177 ?   6.073   5.785   7.418 1.000 79.090 ? 177 GLY A N   1 
ATOM 1342 C CA  ? GLY A 1 177 ?   4.644   5.723   7.682 1.000 79.090 ? 177 GLY A CA  1 
ATOM 1343 C C   ? GLY A 1 177 ?   3.815   5.502   6.431 1.000 79.090 ? 177 GLY A C   1 
ATOM 1344 O O   ? GLY A 1 177 ?   2.656   5.089   6.513 1.000 79.090 ? 177 GLY A O   1 
ATOM 1345 N N   ? ASP A 1 178 ?   4.439   5.703   5.251 1.000 88.690 ? 178 ASP A N   1 
ATOM 1346 C CA  ? ASP A 1 178 ?   3.733   5.563   3.982 1.000 88.690 ? 178 ASP A CA  1 
ATOM 1347 C C   ? ASP A 1 178 ?   3.967   4.182   3.372 1.000 88.690 ? 178 ASP A C   1 
ATOM 1348 C CB  ? ASP A 1 178 ?   4.171   6.652   3.001 1.000 88.690 ? 178 ASP A CB  1 
ATOM 1349 O O   ? ASP A 1 178 ?   3.392   3.851   2.333 1.000 88.690 ? 178 ASP A O   1 
ATOM 1350 C CG  ? ASP A 1 178 ?   3.690   8.037   3.398 1.000 88.690 ? 178 ASP A CG  1 
ATOM 1351 O OD1 ? ASP A 1 178 ?   2.619   8.152   4.032 1.000 88.690 ? 178 ASP A OD1 1 
ATOM 1352 O OD2 ? ASP A 1 178 ?   4.387   9.022   3.073 1.000 88.690 ? 178 ASP A OD2 1 
ATOM 1353 N N   ? SER A 1 179 ?   4.957   3.463   4.073 1.000 92.900 ? 179 SER A N   1 
ATOM 1354 C CA  ? SER A 1 179 ?   5.104   2.080   3.632 1.000 92.900 ? 179 SER A CA  1 
ATOM 1355 C C   ? SER A 1 179 ?   3.749   1.388   3.522 1.000 92.900 ? 179 SER A C   1 
ATOM 1356 C CB  ? SER A 1 179 ?   6.005   1.304   4.593 1.000 92.900 ? 179 SER A CB  1 
ATOM 1357 O O   ? SER A 1 179 ?   2.898   1.535   4.401 1.000 92.900 ? 179 SER A O   1 
ATOM 1358 O OG  ? SER A 1 179 ?   7.335   1.793   4.541 1.000 92.900 ? 179 SER A OG  1 
ATOM 1359 N N   ? GLY A 1 180 ?   3.658   0.731   2.283 1.000 95.900 ? 180 GLY A N   1 
ATOM 1360 C CA  ? GLY A 1 180 ?   2.406   0.003   2.148 1.000 95.900 ? 180 GLY A CA  1 
ATOM 1361 C C   ? GLY A 1 180 ?   1.321   0.806   1.455 1.000 95.900 ? 180 GLY A C   1 
ATOM 1362 O O   ? GLY A 1 180 ?   0.293   0.255   1.057 1.000 95.900 ? 180 GLY A O   1 
ATOM 1363 N N   ? GLY A 1 181 ?   1.521   2.085   1.343 1.000 95.940 ? 181 GLY A N   1 
ATOM 1364 C CA  ? GLY A 1 181 ?   0.597   2.951   0.627 1.000 95.940 ? 181 GLY A CA  1 
ATOM 1365 C C   ? GLY A 1 181 ?   0.574   2.692  -0.868 1.000 95.940 ? 181 GLY A C   1 
ATOM 1366 O O   ? GLY A 1 181 ?   1.548   2.187  -1.431 1.000 95.940 ? 181 GLY A O   1 
ATOM 1367 N N   ? PRO A 1 182 ?  -0.482   3.168  -1.597 1.000 97.020 ? 182 PRO A N   1 
ATOM 1368 C CA  ? PRO A 1 182 ?  -0.667   2.831  -3.010 1.000 97.020 ? 182 PRO A CA  1 
ATOM 1369 C C   ? PRO A 1 182 ?  -0.011   3.841  -3.948 1.000 97.020 ? 182 PRO A C   1 
ATOM 1370 C CB  ? PRO A 1 182 ?  -2.189   2.838  -3.178 1.000 97.020 ? 182 PRO A CB  1 
ATOM 1371 O O   ? PRO A 1 182 ?  -0.068   5.048  -3.700 1.000 97.020 ? 182 PRO A O   1 
ATOM 1372 C CG  ? PRO A 1 182 ?  -2.675   3.867  -2.208 1.000 97.020 ? 182 PRO A CG  1 
ATOM 1373 C CD  ? PRO A 1 182 ?  -1.819   3.803  -0.976 1.000 97.020 ? 182 PRO A CD  1 
ATOM 1374 N N   ? LEU A 1 183 ?   0.690   3.380  -4.971 1.000 97.090 ? 183 LEU A N   1 
ATOM 1375 C CA  ? LEU A 1 183 ?   0.977   4.150  -6.176 1.000 97.090 ? 183 LEU A CA  1 
ATOM 1376 C C   ? LEU A 1 183 ?  -0.214   4.134  -7.128 1.000 97.090 ? 183 LEU A C   1 
ATOM 1377 C CB  ? LEU A 1 183 ?   2.217   3.597  -6.883 1.000 97.090 ? 183 LEU A CB  1 
ATOM 1378 O O   ? LEU A 1 183 ?  -0.508   3.108  -7.745 1.000 97.090 ? 183 LEU A O   1 
ATOM 1379 C CG  ? LEU A 1 183 ?   2.785   4.447  -8.021 1.000 97.090 ? 183 LEU A CG  1 
ATOM 1380 C CD1 ? LEU A 1 183 ?   3.432   5.711  -7.466 1.000 97.090 ? 183 LEU A CD1 1 
ATOM 1381 C CD2 ? LEU A 1 183 ?   3.787   3.642  -8.841 1.000 97.090 ? 183 LEU A CD2 1 
ATOM 1382 N N   ? VAL A 1 184 ?  -0.875   5.357  -7.271 1.000 97.430 ? 184 VAL A N   1 
ATOM 1383 C CA  ? VAL A 1 184 ?  -2.143   5.413  -7.991 1.000 97.430 ? 184 VAL A CA  1 
ATOM 1384 C C   ? VAL A 1 184 ?  -1.948   6.129  -9.326 1.000 97.430 ? 184 VAL A C   1 
ATOM 1385 C CB  ? VAL A 1 184 ?  -3.236   6.121  -7.160 1.000 97.430 ? 184 VAL A CB  1 
ATOM 1386 O O   ? VAL A 1 184 ?  -1.523   7.286  -9.360 1.000 97.430 ? 184 VAL A O   1 
ATOM 1387 C CG1 ? VAL A 1 184 ?  -4.565   6.132  -7.914 1.000 97.430 ? 184 VAL A CG1 1 
ATOM 1388 C CG2 ? VAL A 1 184 ?  -3.395   5.444  -5.801 1.000 97.430 ? 184 VAL A CG2 1 
ATOM 1389 N N   ? CYS A 1 185 ?  -2.302   5.449 -10.435 1.000 96.670 ? 185 CYS A N   1 
ATOM 1390 C CA  ? CYS A 1 185 ?  -2.300   5.966 -11.799 1.000 96.670 ? 185 CYS A CA  1 
ATOM 1391 C C   ? CYS A 1 185 ?  -3.652   5.748 -12.467 1.000 96.670 ? 185 CYS A C   1 
ATOM 1392 C CB  ? CYS A 1 185 ?  -1.200   5.298 -12.623 1.000 96.670 ? 185 CYS A CB  1 
ATOM 1393 O O   ? CYS A 1 185 ?  -4.147   4.621 -12.524 1.000 96.670 ? 185 CYS A O   1 
ATOM 1394 S SG  ? CYS A 1 185 ?   0.431   5.365 -11.851 1.000 96.670 ? 185 CYS A SG  1 
ATOM 1395 N N   ? ASN A 1 186 ?  -4.262   6.932 -12.925 1.000 94.360 ? 186 ASN A N   1 
ATOM 1396 C CA  ? ASN A 1 186 ?  -5.567   6.821 -13.567 1.000 94.360 ? 186 ASN A CA  1 
ATOM 1397 C C   ? ASN A 1 186 ?  -6.561   6.062 -12.692 1.000 94.360 ? 186 ASN A C   1 
ATOM 1398 C CB  ? ASN A 1 186 ?  -5.437   6.144 -14.933 1.000 94.360 ? 186 ASN A CB  1 
ATOM 1399 O O   ? ASN A 1 186 ?  -7.241   5.150 -13.165 1.000 94.360 ? 186 ASN A O   1 
ATOM 1400 C CG  ? ASN A 1 186 ?  -4.601   6.949 -15.908 1.000 94.360 ? 186 ASN A CG  1 
ATOM 1401 N ND2 ? ASN A 1 186 ?  -3.870   6.258 -16.774 1.000 94.360 ? 186 ASN A ND2 1 
ATOM 1402 O OD1 ? ASN A 1 186 ?  -4.611   8.183 -15.881 1.000 94.360 ? 186 ASN A OD1 1 
ATOM 1403 N N   ? ASN A 1 187 ?  -6.503   6.283 -11.351 1.000 94.550 ? 187 ASN A N   1 
ATOM 1404 C CA  ? ASN A 1 187 ?  -7.432   5.777 -10.347 1.000 94.550 ? 187 ASN A CA  1 
ATOM 1405 C C   ? ASN A 1 187 ?  -7.281   4.271 -10.152 1.000 94.550 ? 187 ASN A C   1 
ATOM 1406 C CB  ? ASN A 1 187 ?  -8.874   6.122 -10.728 1.000 94.550 ? 187 ASN A CB  1 
ATOM 1407 O O   ? ASN A 1 187 ?  -8.243   3.588  -9.797 1.000 94.550 ? 187 ASN A O   1 
ATOM 1408 C CG  ? ASN A 1 187 ?  -9.818   6.074  -9.543 1.000 94.550 ? 187 ASN A CG  1 
ATOM 1409 N ND2 ? ASN A 1 187 ? -11.069   5.708  -9.795 1.000 94.550 ? 187 ASN A ND2 1 
ATOM 1410 O OD1 ? ASN A 1 187 ?  -9.426   6.365  -8.409 1.000 94.550 ? 187 ASN A OD1 1 
ATOM 1411 N N   ? LYS A 1 188 ?  -6.207   3.685 -10.458 1.000 97.690 ? 188 LYS A N   1 
ATOM 1412 C CA  ? LYS A 1 188 ?  -5.882   2.277 -10.248 1.000 97.690 ? 188 LYS A CA  1 
ATOM 1413 C C   ? LYS A 1 188 ?  -4.590   2.123  -9.451 1.000 97.690 ? 188 LYS A C   1 
ATOM 1414 C CB  ? LYS A 1 188 ?  -5.761   1.548 -11.587 1.000 97.690 ? 188 LYS A CB  1 
ATOM 1415 O O   ? LYS A 1 188 ?  -3.681   2.947  -9.568 1.000 97.690 ? 188 LYS A O   1 
ATOM 1416 C CG  ? LYS A 1 188 ?  -7.049   1.524 -12.398 1.000 97.690 ? 188 LYS A CG  1 
ATOM 1417 C CD  ? LYS A 1 188 ?  -6.861   0.800 -13.725 1.000 97.690 ? 188 LYS A CD  1 
ATOM 1418 C CE  ? LYS A 1 188 ?  -8.145   0.790 -14.544 1.000 97.690 ? 188 LYS A CE  1 
ATOM 1419 N NZ  ? LYS A 1 188 ?  -7.952   0.124 -15.867 1.000 97.690 ? 188 LYS A NZ  1 
ATOM 1420 N N   ? ALA A 1 189 ?  -4.488   1.047  -8.707 1.000 97.490 ? 189 ALA A N   1 
ATOM 1421 C CA  ? ALA A 1 189 ?  -3.325   0.761  -7.871 1.000 97.490 ? 189 ALA A CA  1 
ATOM 1422 C C   ? ALA A 1 189 ?  -2.248   0.025  -8.663 1.000 97.490 ? 189 ALA A C   1 
ATOM 1423 C CB  ? ALA A 1 189 ?  -3.736  -0.057  -6.649 1.000 97.490 ? 189 ALA A CB  1 
ATOM 1424 O O   ? ALA A 1 189 ?  -2.430  -1.135  -9.041 1.000 97.490 ? 189 ALA A O   1 
ATOM 1425 N N   ? HIS A 1 190 ?  -1.176   0.696  -8.847 1.000 98.060 ? 190 HIS A N   1 
ATOM 1426 C CA  ? HIS A 1 190 ?  -0.115   0.099  -9.650 1.000 98.060 ? 190 HIS A CA  1 
ATOM 1427 C C   ? HIS A 1 190 ?   1.071  -0.307  -8.781 1.000 98.060 ? 190 HIS A C   1 
ATOM 1428 C CB  ? HIS A 1 190 ?   0.342   1.069 -10.741 1.000 98.060 ? 190 HIS A CB  1 
ATOM 1429 O O   ? HIS A 1 190 ?   1.915  -1.100  -9.205 1.000 98.060 ? 190 HIS A O   1 
ATOM 1430 C CG  ? HIS A 1 190 ?  -0.517   1.041 -11.966 1.000 98.060 ? 190 HIS A CG  1 
ATOM 1431 C CD2 ? HIS A 1 190 ?  -1.644   1.723 -12.276 1.000 98.060 ? 190 HIS A CD2 1 
ATOM 1432 N ND1 ? HIS A 1 190 ?  -0.244   0.232 -13.047 1.000 98.060 ? 190 HIS A ND1 1 
ATOM 1433 C CE1 ? HIS A 1 190 ?  -1.170   0.418 -13.973 1.000 98.060 ? 190 HIS A CE1 1 
ATOM 1434 N NE2 ? HIS A 1 190 ?  -2.031   1.318 -13.530 1.000 98.060 ? 190 HIS A NE2 1 
ATOM 1435 N N   ? GLY A 1 191 ?   1.054   0.081  -7.534 1.000 97.470 ? 191 GLY A N   1 
ATOM 1436 C CA  ? GLY A 1 191 ?   2.180  -0.267  -6.682 1.000 97.470 ? 191 GLY A CA  1 
ATOM 1437 C C   ? GLY A 1 191 ?   1.858  -0.179  -5.202 1.000 97.470 ? 191 GLY A C   1 
ATOM 1438 O O   ? GLY A 1 191 ?   0.934   0.532  -4.804 1.000 97.470 ? 191 GLY A O   1 
ATOM 1439 N N   ? VAL A 1 192 ?   2.630  -0.929  -4.410 1.000 98.000 ? 192 VAL A N   1 
ATOM 1440 C CA  ? VAL A 1 192 ?   2.676  -0.853  -2.953 1.000 98.000 ? 192 VAL A CA  1 
ATOM 1441 C C   ? VAL A 1 192 ?   4.043  -0.339  -2.505 1.000 98.000 ? 192 VAL A C   1 
ATOM 1442 C CB  ? VAL A 1 192 ?   2.383  -2.223  -2.304 1.000 98.000 ? 192 VAL A CB  1 
ATOM 1443 O O   ? VAL A 1 192 ?   5.074  -0.932  -2.833 1.000 98.000 ? 192 VAL A O   1 
ATOM 1444 C CG1 ? VAL A 1 192 ?   2.437  -2.122  -0.780 1.000 98.000 ? 192 VAL A CG1 1 
ATOM 1445 C CG2 ? VAL A 1 192 ?   1.022  -2.749  -2.759 1.000 98.000 ? 192 VAL A CG2 1 
ATOM 1446 N N   ? LEU A 1 193 ?   3.975   0.821  -1.811 1.000 96.100 ? 193 LEU A N   1 
ATOM 1447 C CA  ? LEU A 1 193 ?   5.255   1.396  -1.414 1.000 96.100 ? 193 LEU A CA  1 
ATOM 1448 C C   ? LEU A 1 193 ?   6.058   0.408  -0.575 1.000 96.100 ? 193 LEU A C   1 
ATOM 1449 C CB  ? LEU A 1 193 ?   5.040   2.693  -0.628 1.000 96.100 ? 193 LEU A CB  1 
ATOM 1450 O O   ? LEU A 1 193 ?   5.612  -0.010   0.496 1.000 96.100 ? 193 LEU A O   1 
ATOM 1451 C CG  ? LEU A 1 193 ?   6.301   3.415  -0.154 1.000 96.100 ? 193 LEU A CG  1 
ATOM 1452 C CD1 ? LEU A 1 193 ?   7.175   3.793  -1.345 1.000 96.100 ? 193 LEU A CD1 1 
ATOM 1453 C CD2 ? LEU A 1 193 ?   5.935   4.651   0.661 1.000 96.100 ? 193 LEU A CD2 1 
ATOM 1454 N N   ? SER A 1 194 ?   7.320   0.062  -1.081 1.000 94.740 ? 194 SER A N   1 
ATOM 1455 C CA  ? SER A 1 194 ?   8.174  -0.950  -0.465 1.000 94.740 ? 194 SER A CA  1 
ATOM 1456 C C   ? SER A 1 194 ?   9.318  -0.309   0.313 1.000 94.740 ? 194 SER A C   1 
ATOM 1457 C CB  ? SER A 1 194 ?   8.735  -1.896  -1.527 1.000 94.740 ? 194 SER A CB  1 
ATOM 1458 O O   ? SER A 1 194 ?   9.426  -0.487   1.528 1.000 94.740 ? 194 SER A O   1 
ATOM 1459 O OG  ? SER A 1 194 ?   9.432  -2.973  -0.924 1.000 94.740 ? 194 SER A OG  1 
ATOM 1460 N N   ? TYR A 1 195 ?  10.088   0.543  -0.381 1.000 91.430 ? 195 TYR A N   1 
ATOM 1461 C CA  ? TYR A 1 195 ?  11.203   1.181   0.309 1.000 91.430 ? 195 TYR A CA  1 
ATOM 1462 C C   ? TYR A 1 195 ?  11.697   2.399  -0.461 1.000 91.430 ? 195 TYR A C   1 
ATOM 1463 C CB  ? TYR A 1 195 ?  12.352   0.187   0.506 1.000 91.430 ? 195 TYR A CB  1 
ATOM 1464 O O   ? TYR A 1 195 ?  11.347   2.587  -1.629 1.000 91.430 ? 195 TYR A O   1 
ATOM 1465 C CG  ? TYR A 1 195 ?  12.875  -0.399  -0.783 1.000 91.430 ? 195 TYR A CG  1 
ATOM 1466 C CD1 ? TYR A 1 195 ?  12.296  -1.538  -1.338 1.000 91.430 ? 195 TYR A CD1 1 
ATOM 1467 C CD2 ? TYR A 1 195 ?  13.949   0.184  -1.447 1.000 91.430 ? 195 TYR A CD2 1 
ATOM 1468 C CE1 ? TYR A 1 195 ?  12.776  -2.083  -2.525 1.000 91.430 ? 195 TYR A CE1 1 
ATOM 1469 C CE2 ? TYR A 1 195 ?  14.437  -0.353  -2.634 1.000 91.430 ? 195 TYR A CE2 1 
ATOM 1470 O OH  ? TYR A 1 195 ?  14.324  -2.019  -4.340 1.000 91.430 ? 195 TYR A OH  1 
ATOM 1471 C CZ  ? TYR A 1 195 ?  13.845  -1.484  -3.165 1.000 91.430 ? 195 TYR A CZ  1 
ATOM 1472 N N   ? VAL A 1 196 ?  12.388   3.292   0.205 1.000 86.350 ? 196 VAL A N   1 
ATOM 1473 C CA  ? VAL A 1 196 ?  12.970   4.507  -0.354 1.000 86.350 ? 196 VAL A CA  1 
ATOM 1474 C C   ? VAL A 1 196 ?  14.449   4.590   0.017 1.000 86.350 ? 196 VAL A C   1 
ATOM 1475 C CB  ? VAL A 1 196 ?  12.226   5.770   0.134 1.000 86.350 ? 196 VAL A CB  1 
ATOM 1476 O O   ? VAL A 1 196 ?  14.903   3.911   0.941 1.000 86.350 ? 196 VAL A O   1 
ATOM 1477 C CG1 ? VAL A 1 196 ?  10.755   5.721  -0.273 1.000 86.350 ? 196 VAL A CG1 1 
ATOM 1478 C CG2 ? VAL A 1 196 ?  12.360   5.915   1.649 1.000 86.350 ? 196 VAL A CG2 1 
ATOM 1479 N N   ? LYS A 1 197 ?  15.285   5.304  -0.723 1.000 77.010 ? 197 LYS A N   1 
ATOM 1480 C CA  ? LYS A 1 197 ?  16.663   5.595  -0.338 1.000 77.010 ? 197 LYS A CA  1 
ATOM 1481 C C   ? LYS A 1 197 ?  16.719   6.700   0.713 1.000 77.010 ? 197 LYS A C   1 
ATOM 1482 C CB  ? LYS A 1 197 ?  17.489   5.994  -1.562 1.000 77.010 ? 197 LYS A CB  1 
ATOM 1483 O O   ? LYS A 1 197 ?  16.135   7.770   0.529 1.000 77.010 ? 197 LYS A O   1 
ATOM 1484 C CG  ? LYS A 1 197 ?  18.993   5.927  -1.342 1.000 77.010 ? 197 LYS A CG  1 
ATOM 1485 C CD  ? LYS A 1 197 ?  19.759   6.216  -2.627 1.000 77.010 ? 197 LYS A CD  1 
ATOM 1486 C CE  ? LYS A 1 197 ?  21.264   6.203  -2.396 1.000 77.010 ? 197 LYS A CE  1 
ATOM 1487 N NZ  ? LYS A 1 197 ?  22.020   6.437  -3.663 1.000 77.010 ? 197 LYS A NZ  1 
ATOM 1488 N N   ? SER A 1 198 ?  17.280   6.294   1.844 1.000 65.230 ? 198 SER A N   1 
ATOM 1489 C CA  ? SER A 1 198 ?  17.450   7.184   2.988 1.000 65.230 ? 198 SER A CA  1 
ATOM 1490 C C   ? SER A 1 198 ?  18.478   8.271   2.694 1.000 65.230 ? 198 SER A C   1 
ATOM 1491 C CB  ? SER A 1 198 ?  17.872   6.392   4.226 1.000 65.230 ? 198 SER A CB  1 
ATOM 1492 O O   ? SER A 1 198 ?  19.388   8.071   1.887 1.000 65.230 ? 198 SER A O   1 
ATOM 1493 O OG  ? SER A 1 198 ?  19.149   5.807   4.037 1.000 65.230 ? 198 SER A OG  1 
ATOM 1494 N N   ? LYS A 1 199 ?  18.117   9.591   2.339 1.000 62.660 ? 199 LYS A N   1 
ATOM 1495 C CA  ? LYS A 1 199 ?  19.014  10.741   2.261 1.000 62.660 ? 199 LYS A CA  1 
ATOM 1496 C C   ? LYS A 1 199 ?  18.849  11.478   0.936 1.000 62.660 ? 199 LYS A C   1 
ATOM 1497 C CB  ? LYS A 1 199 ?  20.468  10.301   2.439 1.000 62.660 ? 199 LYS A CB  1 
ATOM 1498 O O   ? LYS A 1 199 ?  19.261  12.633   0.806 1.000 62.660 ? 199 LYS A O   1 
ATOM 1499 C CG  ? LYS A 1 199 ?  20.801   9.815   3.842 1.000 62.660 ? 199 LYS A CG  1 
ATOM 1500 C CD  ? LYS A 1 199 ?  22.291   9.541   4.000 1.000 62.660 ? 199 LYS A CD  1 
ATOM 1501 C CE  ? LYS A 1 199 ?  22.618   9.004   5.386 1.000 62.660 ? 199 LYS A CE  1 
ATOM 1502 N NZ  ? LYS A 1 199 ?  24.075   8.717   5.540 1.000 62.660 ? 199 LYS A NZ  1 
ATOM 1503 N N   ? LYS A 1 200 ?  18.115  10.881  -0.098 1.000 63.390 ? 200 LYS A N   1 
ATOM 1504 C CA  ? LYS A 1 200 ?  17.949  11.511  -1.405 1.000 63.390 ? 200 LYS A CA  1 
ATOM 1505 C C   ? LYS A 1 200 ?  16.483  11.520  -1.829 1.000 63.390 ? 200 LYS A C   1 
ATOM 1506 C CB  ? LYS A 1 200 ?  18.795  10.794  -2.458 1.000 63.390 ? 200 LYS A CB  1 
ATOM 1507 O O   ? LYS A 1 200 ?  16.153  11.957  -2.933 1.000 63.390 ? 200 LYS A O   1 
ATOM 1508 C CG  ? LYS A 1 200 ?  20.291  11.039  -2.323 1.000 63.390 ? 200 LYS A CG  1 
ATOM 1509 C CD  ? LYS A 1 200 ?  21.064  10.431  -3.485 1.000 63.390 ? 200 LYS A CD  1 
ATOM 1510 C CE  ? LYS A 1 200 ?  22.566  10.624  -3.321 1.000 63.390 ? 200 LYS A CE  1 
ATOM 1511 N NZ  ? LYS A 1 200 ?  23.328  10.036  -4.462 1.000 63.390 ? 200 LYS A NZ  1 
ATOM 1512 N N   ? ILE A 1 201 ?  15.564  11.573  -0.766 1.000 65.180 ? 201 ILE A N   1 
ATOM 1513 C CA  ? ILE A 1 201 ?  14.111  11.576  -0.900 1.000 65.180 ? 201 ILE A CA  1 
ATOM 1514 C C   ? ILE A 1 201 ?  13.724  12.023  -2.308 1.000 65.180 ? 201 ILE A C   1 
ATOM 1515 C CB  ? ILE A 1 201 ?  13.448  12.491   0.154 1.000 65.180 ? 201 ILE A CB  1 
ATOM 1516 O O   ? ILE A 1 201 ?  13.292  13.161  -2.508 1.000 65.180 ? 201 ILE A O   1 
ATOM 1517 C CG1 ? ILE A 1 201 ?  13.878  12.078   1.566 1.000 65.180 ? 201 ILE A CG1 1 
ATOM 1518 C CG2 ? ILE A 1 201 ?  11.923  12.458   0.014 1.000 65.180 ? 201 ILE A CG2 1 
ATOM 1519 C CD1 ? ILE A 1 201 ?  13.420  13.036   2.657 1.000 65.180 ? 201 ILE A CD1 1 
ATOM 1520 N N   ? SER A 1 202 ?  14.216  11.275  -3.380 1.000 69.620 ? 202 SER A N   1 
ATOM 1521 C CA  ? SER A 1 202 ?  13.858  11.690  -4.733 1.000 69.620 ? 202 SER A CA  1 
ATOM 1522 C C   ? SER A 1 202 ?  13.118  10.582  -5.474 1.000 69.620 ? 202 SER A C   1 
ATOM 1523 C CB  ? SER A 1 202 ?  15.107  12.094  -5.518 1.000 69.620 ? 202 SER A CB  1 
ATOM 1524 O O   ? SER A 1 202 ?  12.414  10.844  -6.451 1.000 69.620 ? 202 SER A O   1 
ATOM 1525 O OG  ? SER A 1 202 ?  16.022  11.015  -5.597 1.000 69.620 ? 202 SER A OG  1 
ATOM 1526 N N   ? SER A 1 203 ?  13.091   9.312  -4.820 1.000 85.560 ? 203 SER A N   1 
ATOM 1527 C CA  ? SER A 1 203 ?  12.457   8.192  -5.509 1.000 85.560 ? 203 SER A CA  1 
ATOM 1528 C C   ? SER A 1 203 ?  12.088   7.080  -4.533 1.000 85.560 ? 203 SER A C   1 
ATOM 1529 C CB  ? SER A 1 203 ?  13.380   7.641  -6.597 1.000 85.560 ? 203 SER A CB  1 
ATOM 1530 O O   ? SER A 1 203 ?  12.705   6.947  -3.474 1.000 85.560 ? 203 SER A O   1 
ATOM 1531 O OG  ? SER A 1 203 ?  13.686   8.643  -7.552 1.000 85.560 ? 203 SER A OG  1 
ATOM 1532 N N   ? GLY A 1 204 ?  11.066   6.361  -4.816 1.000 90.790 ? 204 GLY A N   1 
ATOM 1533 C CA  ? GLY A 1 204 ?  10.644   5.182  -4.076 1.000 90.790 ? 204 GLY A CA  1 
ATOM 1534 C C   ? GLY A 1 204 ?  10.456   3.961  -4.957 1.000 90.790 ? 204 GLY A C   1 
ATOM 1535 O O   ? GLY A 1 204 ?  10.179   4.088  -6.151 1.000 90.790 ? 204 GLY A O   1 
ATOM 1536 N N   ? VAL A 1 205 ?  10.674   2.800  -4.268 1.000 94.390 ? 205 VAL A N   1 
ATOM 1537 C CA  ? VAL A 1 205 ?  10.432   1.527  -4.939 1.000 94.390 ? 205 VAL A CA  1 
ATOM 1538 C C   ? VAL A 1 205 ?   9.092   0.951  -4.489 1.000 94.390 ? 205 VAL A C   1 
ATOM 1539 C CB  ? VAL A 1 205 ?  11.567   0.515  -4.662 1.000 94.390 ? 205 VAL A CB  1 
ATOM 1540 O O   ? VAL A 1 205 ?   8.819   0.863  -3.289 1.000 94.390 ? 205 VAL A O   1 
ATOM 1541 C CG1 ? VAL A 1 205 ?  11.217  -0.858  -5.233 1.000 94.390 ? 205 VAL A CG1 1 
ATOM 1542 C CG2 ? VAL A 1 205 ?  12.885   1.020  -5.246 1.000 94.390 ? 205 VAL A CG2 1 
ATOM 1543 N N   ? PHE A 1 206 ?   8.290   0.670  -5.474 1.000 96.700 ? 206 PHE A N   1 
ATOM 1544 C CA  ? PHE A 1 206 ?   6.973   0.088  -5.246 1.000 96.700 ? 206 PHE A CA  1 
ATOM 1545 C C   ? PHE A 1 206 ?   6.923  -1.351  -5.746 1.000 96.700 ? 206 PHE A C   1 
ATOM 1546 C CB  ? PHE A 1 206 ?   5.888   0.921  -5.935 1.000 96.700 ? 206 PHE A CB  1 
ATOM 1547 O O   ? PHE A 1 206 ?   7.496  -1.671  -6.789 1.000 96.700 ? 206 PHE A O   1 
ATOM 1548 C CG  ? PHE A 1 206 ?   5.811   2.342  -5.445 1.000 96.700 ? 206 PHE A CG  1 
ATOM 1549 C CD1 ? PHE A 1 206 ?   4.799   2.740  -4.580 1.000 96.700 ? 206 PHE A CD1 1 
ATOM 1550 C CD2 ? PHE A 1 206 ?   6.751   3.280  -5.850 1.000 96.700 ? 206 PHE A CD2 1 
ATOM 1551 C CE1 ? PHE A 1 206 ?   4.725   4.054  -4.125 1.000 96.700 ? 206 PHE A CE1 1 
ATOM 1552 C CE2 ? PHE A 1 206 ?   6.684   4.596  -5.400 1.000 96.700 ? 206 PHE A CE2 1 
ATOM 1553 C CZ  ? PHE A 1 206 ?   5.669   4.981  -4.538 1.000 96.700 ? 206 PHE A CZ  1 
ATOM 1554 N N   ? THR A 1 207 ?   6.278  -2.222  -4.886 1.000 97.710 ? 207 THR A N   1 
ATOM 1555 C CA  ? THR A 1 207 ?   5.963  -3.560  -5.376 1.000 97.710 ? 207 THR A CA  1 
ATOM 1556 C C   ? THR A 1 207 ?   4.887  -3.501  -6.456 1.000 97.710 ? 207 THR A C   1 
ATOM 1557 C CB  ? THR A 1 207 ?   5.495  -4.478  -4.231 1.000 97.710 ? 207 THR A CB  1 
ATOM 1558 O O   ? THR A 1 207 ?   3.848  -2.864  -6.271 1.000 97.710 ? 207 THR A O   1 
ATOM 1559 C CG2 ? THR A 1 207 ?   5.167  -5.875  -4.746 1.000 97.710 ? 207 THR A CG2 1 
ATOM 1560 O OG1 ? THR A 1 207 ?   6.534  -4.574  -3.249 1.000 97.710 ? 207 THR A OG1 1 
ATOM 1561 N N   ? LYS A 1 208 ?   5.136  -4.103  -7.652 1.000 97.290 ? 208 LYS A N   1 
ATOM 1562 C CA  ? LYS A 1 208 ?   4.263  -4.069  -8.821 1.000 97.290 ? 208 LYS A CA  1 
ATOM 1563 C C   ? LYS A 1 208 ?   3.009  -4.909  -8.596 1.000 97.290 ? 208 LYS A C   1 
ATOM 1564 C CB  ? LYS A 1 208 ?   5.009  -4.563 -10.062 1.000 97.290 ? 208 LYS A CB  1 
ATOM 1565 O O   ? LYS A 1 208 ?   3.059  -6.139  -8.663 1.000 97.290 ? 208 LYS A O   1 
ATOM 1566 C CG  ? LYS A 1 208 ?   6.035  -3.577 -10.600 1.000 97.290 ? 208 LYS A CG  1 
ATOM 1567 C CD  ? LYS A 1 208 ?   6.623  -4.049 -11.924 1.000 97.290 ? 208 LYS A CD  1 
ATOM 1568 C CE  ? LYS A 1 208 ?   7.756  -3.144 -12.388 1.000 97.290 ? 208 LYS A CE  1 
ATOM 1569 N NZ  ? LYS A 1 208 ?   8.422  -3.674 -13.615 1.000 97.290 ? 208 LYS A NZ  1 
ATOM 1570 N N   ? VAL A 1 209 ?   1.874  -4.240  -8.342 1.000 97.920 ? 209 VAL A N   1 
ATOM 1571 C CA  ? VAL A 1 209 ?   0.612  -4.918  -8.065 1.000 97.920 ? 209 VAL A CA  1 
ATOM 1572 C C   ? VAL A 1 209 ?   0.239  -5.817  -9.242 1.000 97.920 ? 209 VAL A C   1 
ATOM 1573 C CB  ? VAL A 1 209 ?  -0.524  -3.910  -7.783 1.000 97.920 ? 209 VAL A CB  1 
ATOM 1574 O O   ? VAL A 1 209 ?  -0.201  -6.953  -9.049 1.000 97.920 ? 209 VAL A O   1 
ATOM 1575 C CG1 ? VAL A 1 209 ?  -1.875  -4.621  -7.726 1.000 97.920 ? 209 VAL A CG1 1 
ATOM 1576 C CG2 ? VAL A 1 209 ?  -0.257  -3.157  -6.481 1.000 97.920 ? 209 VAL A CG2 1 
ATOM 1577 N N   ? VAL A 1 210 ?   0.410  -5.346 -10.454 1.000 96.910 ? 210 VAL A N   1 
ATOM 1578 C CA  ? VAL A 1 210 ?   0.019  -6.069 -11.660 1.000 96.910 ? 210 VAL A CA  1 
ATOM 1579 C C   ? VAL A 1 210 ?   0.714  -7.428 -11.695 1.000 96.910 ? 210 VAL A C   1 
ATOM 1580 C CB  ? VAL A 1 210 ?   0.353  -5.266 -12.937 1.000 96.910 ? 210 VAL A CB  1 
ATOM 1581 O O   ? VAL A 1 210 ?   0.129  -8.421 -12.136 1.000 96.910 ? 210 VAL A O   1 
ATOM 1582 C CG1 ? VAL A 1 210 ?   1.865  -5.143 -13.118 1.000 96.910 ? 210 VAL A CG1 1 
ATOM 1583 C CG2 ? VAL A 1 210 ?  -0.283  -5.922 -14.161 1.000 96.910 ? 210 VAL A CG2 1 
ATOM 1584 N N   ? HIS A 1 211 ?   1.975  -7.484 -11.266 1.000 96.980 ? 211 HIS A N   1 
ATOM 1585 C CA  ? HIS A 1 211 ?   2.747  -8.721 -11.245 1.000 96.980 ? 211 HIS A CA  1 
ATOM 1586 C C   ? HIS A 1 211 ?   2.161  -9.720 -10.254 1.000 96.980 ? 211 HIS A C   1 
ATOM 1587 C CB  ? HIS A 1 211 ?   4.209  -8.433 -10.897 1.000 96.980 ? 211 HIS A CB  1 
ATOM 1588 O O   ? HIS A 1 211 ?   2.246 -10.932 -10.464 1.000 96.980 ? 211 HIS A O   1 
ATOM 1589 C CG  ? HIS A 1 211 ?   5.070  -9.656 -10.866 1.000 96.980 ? 211 HIS A CG  1 
ATOM 1590 C CD2 ? HIS A 1 211 ?   5.565 -10.368  -9.826 1.000 96.980 ? 211 HIS A CD2 1 
ATOM 1591 N ND1 ? HIS A 1 211 ?   5.520 -10.279 -12.010 1.000 96.980 ? 211 HIS A ND1 1 
ATOM 1592 C CE1 ? HIS A 1 211 ?   6.256 -11.325 -11.674 1.000 96.980 ? 211 HIS A CE1 1 
ATOM 1593 N NE2 ? HIS A 1 211 ?   6.299 -11.401 -10.355 1.000 96.980 ? 211 HIS A NE2 1 
ATOM 1594 N N   ? PHE A 1 212 ?   1.413  -9.271  -9.219 1.000 97.410 ? 212 PHE A N   1 
ATOM 1595 C CA  ? PHE A 1 212 ?   0.984 -10.133  -8.124 1.000 97.410 ? 212 PHE A CA  1 
ATOM 1596 C C   ? PHE A 1 212 ?  -0.530 -10.307  -8.132 1.000 97.410 ? 212 PHE A C   1 
ATOM 1597 C CB  ? PHE A 1 212 ?   1.439  -9.560  -6.778 1.000 97.410 ? 212 PHE A CB  1 
ATOM 1598 O O   ? PHE A 1 212 ?  -1.111 -10.775  -7.151 1.000 97.410 ? 212 PHE A O   1 
ATOM 1599 C CG  ? PHE A 1 212 ?   2.926  -9.634  -6.557 1.000 97.410 ? 212 PHE A CG  1 
ATOM 1600 C CD1 ? PHE A 1 212 ?   3.514 -10.799  -6.080 1.000 97.410 ? 212 PHE A CD1 1 
ATOM 1601 C CD2 ? PHE A 1 212 ?   3.736  -8.539  -6.828 1.000 97.410 ? 212 PHE A CD2 1 
ATOM 1602 C CE1 ? PHE A 1 212 ?   4.890 -10.871  -5.875 1.000 97.410 ? 212 PHE A CE1 1 
ATOM 1603 C CE2 ? PHE A 1 212 ?   5.111  -8.603  -6.625 1.000 97.410 ? 212 PHE A CE2 1 
ATOM 1604 C CZ  ? PHE A 1 212 ?   5.686  -9.770  -6.148 1.000 97.410 ? 212 PHE A CZ  1 
ATOM 1605 N N   ? LEU A 1 213 ?  -1.209 -10.038  -9.215 1.000 97.310 ? 213 LEU A N   1 
ATOM 1606 C CA  ? LEU A 1 213 ?  -2.663 -10.127  -9.294 1.000 97.310 ? 213 LEU A CA  1 
ATOM 1607 C C   ? LEU A 1 213 ?  -3.133 -11.560  -9.063 1.000 97.310 ? 213 LEU A C   1 
ATOM 1608 C CB  ? LEU A 1 213 ?  -3.158  -9.628 -10.653 1.000 97.310 ? 213 LEU A CB  1 
ATOM 1609 O O   ? LEU A 1 213 ?  -4.118 -11.788  -8.359 1.000 97.310 ? 213 LEU A O   1 
ATOM 1610 C CG  ? LEU A 1 213 ?  -3.194  -8.111 -10.846 1.000 97.310 ? 213 LEU A CG  1 
ATOM 1611 C CD1 ? LEU A 1 213 ?  -3.556  -7.768 -12.288 1.000 97.310 ? 213 LEU A CD1 1 
ATOM 1612 C CD2 ? LEU A 1 213 ?  -4.181  -7.472  -9.876 1.000 97.310 ? 213 LEU A CD2 1 
ATOM 1613 N N   ? PRO A 1 214 ?  -2.393 -12.514  -9.739 1.000 96.970 ? 214 PRO A N   1 
ATOM 1614 C CA  ? PRO A 1 214 ?  -2.803 -13.899  -9.496 1.000 96.970 ? 214 PRO A CA  1 
ATOM 1615 C C   ? PRO A 1 214 ?  -2.751 -14.279  -8.018 1.000 96.970 ? 214 PRO A C   1 
ATOM 1616 C CB  ? PRO A 1 214 ?  -1.790 -14.713 -10.305 1.000 96.970 ? 214 PRO A CB  1 
ATOM 1617 O O   ? PRO A 1 214 ?  -3.669 -14.927  -7.511 1.000 96.970 ? 214 PRO A O   1 
ATOM 1618 C CG  ? PRO A 1 214 ?  -1.413 -13.827 -11.448 1.000 96.970 ? 214 PRO A CG  1 
ATOM 1619 C CD  ? PRO A 1 214 ?  -1.338 -12.413 -10.950 1.000 96.970 ? 214 PRO A CD  1 
ATOM 1620 N N   ? TRP A 1 215 ?  -1.673 -13.875  -7.335 1.000 97.850 ? 215 TRP A N   1 
ATOM 1621 C CA  ? TRP A 1 215 ?  -1.528 -14.143  -5.908 1.000 97.850 ? 215 TRP A CA  1 
ATOM 1622 C C   ? TRP A 1 215 ?  -2.617 -13.436  -5.108 1.000 97.850 ? 215 TRP A C   1 
ATOM 1623 C CB  ? TRP A 1 215 ?  -0.147 -13.701  -5.416 1.000 97.850 ? 215 TRP A CB  1 
ATOM 1624 O O   ? TRP A 1 215 ?  -3.224 -14.030  -4.214 1.000 97.850 ? 215 TRP A O   1 
ATOM 1625 C CG  ? TRP A 1 215 ?   0.062 -13.887  -3.943 1.000 97.850 ? 215 TRP A CG  1 
ATOM 1626 C CD1 ? TRP A 1 215 ?   0.479 -15.023  -3.307 1.000 97.850 ? 215 TRP A CD1 1 
ATOM 1627 C CD2 ? TRP A 1 215 ?  -0.141 -12.906  -2.921 1.000 97.850 ? 215 TRP A CD2 1 
ATOM 1628 C CE2 ? TRP A 1 215 ?   0.173 -13.517  -1.687 1.000 97.850 ? 215 TRP A CE2 1 
ATOM 1629 C CE3 ? TRP A 1 215 ?  -0.558 -11.568  -2.929 1.000 97.850 ? 215 TRP A CE3 1 
ATOM 1630 N NE1 ? TRP A 1 215 ?   0.548 -14.807  -1.950 1.000 97.850 ? 215 TRP A NE1 1 
ATOM 1631 C CH2 ? TRP A 1 215 ?  -0.327 -11.527  -0.508 1.000 97.850 ? 215 TRP A CH2 1 
ATOM 1632 C CZ2 ? TRP A 1 215 ?   0.083 -12.835  -0.471 1.000 97.850 ? 215 TRP A CZ2 1 
ATOM 1633 C CZ3 ? TRP A 1 215 ?  -0.647 -10.891  -1.719 1.000 97.850 ? 215 TRP A CZ3 1 
ATOM 1634 N N   ? ILE A 1 216 ?  -2.934 -12.193  -5.430 1.000 97.740 ? 216 ILE A N   1 
ATOM 1635 C CA  ? ILE A 1 216 ?  -3.929 -11.370  -4.750 1.000 97.740 ? 216 ILE A CA  1 
ATOM 1636 C C   ? ILE A 1 216 ?  -5.315 -11.985  -4.926 1.000 97.740 ? 216 ILE A C   1 
ATOM 1637 C CB  ? ILE A 1 216 ?  -3.916  -9.918  -5.277 1.000 97.740 ? 216 ILE A CB  1 
ATOM 1638 O O   ? ILE A 1 216 ?  -6.038 -12.192  -3.948 1.000 97.740 ? 216 ILE A O   1 
ATOM 1639 C CG1 ? ILE A 1 216 ?  -2.588  -9.235  -4.929 1.000 97.740 ? 216 ILE A CG1 1 
ATOM 1640 C CG2 ? ILE A 1 216 ?  -5.102  -9.128  -4.714 1.000 97.740 ? 216 ILE A CG2 1 
ATOM 1641 C CD1 ? ILE A 1 216 ?  -2.352  -7.926  -5.671 1.000 97.740 ? 216 ILE A CD1 1 
ATOM 1642 N N   ? SER A 1 217 ?  -5.674 -12.360  -6.124 1.000 96.710 ? 217 SER A N   1 
ATOM 1643 C CA  ? SER A 1 217 ?  -6.991 -12.905  -6.437 1.000 96.710 ? 217 SER A CA  1 
ATOM 1644 C C   ? SER A 1 217 ?  -7.206 -14.254  -5.759 1.000 96.710 ? 217 SER A C   1 
ATOM 1645 C CB  ? SER A 1 217 ?  -7.165 -13.051  -7.949 1.000 96.710 ? 217 SER A CB  1 
ATOM 1646 O O   ? SER A 1 217 ?  -8.268 -14.505  -5.186 1.000 96.710 ? 217 SER A O   1 
ATOM 1647 O OG  ? SER A 1 217 ?  -7.153 -11.783  -8.582 1.000 96.710 ? 217 SER A OG  1 
ATOM 1648 N N   ? THR A 1 218 ?  -6.238 -15.088  -5.810 1.000 97.000 ? 218 THR A N   1 
ATOM 1649 C CA  ? THR A 1 218 ?  -6.310 -16.417  -5.214 1.000 97.000 ? 218 THR A CA  1 
ATOM 1650 C C   ? THR A 1 218 ?  -6.544 -16.323  -3.709 1.000 97.000 ? 218 THR A C   1 
ATOM 1651 C CB  ? THR A 1 218 ?  -5.025 -17.221  -5.486 1.000 97.000 ? 218 THR A CB  1 
ATOM 1652 O O   ? THR A 1 218 ?  -7.413 -17.009  -3.167 1.000 97.000 ? 218 THR A O   1 
ATOM 1653 C CG2 ? THR A 1 218 ?  -5.059 -18.570  -4.775 1.000 97.000 ? 218 THR A CG2 1 
ATOM 1654 O OG1 ? THR A 1 218 ?  -4.896 -17.441  -6.896 1.000 97.000 ? 218 THR A OG1 1 
ATOM 1655 N N   ? ASN A 1 219 ?  -5.809 -15.506  -3.044 1.000 96.600 ? 219 ASN A N   1 
ATOM 1656 C CA  ? ASN A 1 219 ?  -5.888 -15.398  -1.591 1.000 96.600 ? 219 ASN A CA  1 
ATOM 1657 C C   ? ASN A 1 219 ?  -7.172 -14.701  -1.150 1.000 96.600 ? 219 ASN A C   1 
ATOM 1658 C CB  ? ASN A 1 219 ?  -4.667 -14.659  -1.040 1.000 96.600 ? 219 ASN A CB  1 
ATOM 1659 O O   ? ASN A 1 219 ?  -7.749 -15.047  -0.118 1.000 96.600 ? 219 ASN A O   1 
ATOM 1660 C CG  ? ASN A 1 219 ?  -3.465 -15.566  -0.867 1.000 96.600 ? 219 ASN A CG  1 
ATOM 1661 N ND2 ? ASN A 1 219 ?  -2.533 -15.502  -1.811 1.000 96.600 ? 219 ASN A ND2 1 
ATOM 1662 O OD1 ? ASN A 1 219 ?  -3.374 -16.319   0.106 1.000 96.600 ? 219 ASN A OD1 1 
ATOM 1663 N N   ? MET A 1 220 ?  -7.659 -13.736  -1.910 1.000 95.780 ? 220 MET A N   1 
ATOM 1664 C CA  ? MET A 1 220 ?  -8.936 -13.103  -1.592 1.000 95.780 ? 220 MET A CA  1 
ATOM 1665 C C   ? MET A 1 220 ? -10.081 -14.103  -1.704 1.000 95.780 ? 220 MET A C   1 
ATOM 1666 C CB  ? MET A 1 220 ?  -9.190 -11.910  -2.515 1.000 95.780 ? 220 MET A CB  1 
ATOM 1667 O O   ? MET A 1 220 ? -11.026 -14.062  -0.914 1.000 95.780 ? 220 MET A O   1 
ATOM 1668 C CG  ? MET A 1 220 ?  -8.418 -10.659  -2.127 1.000 95.780 ? 220 MET A CG  1 
ATOM 1669 S SD  ? MET A 1 220 ?  -8.960  -9.179  -3.068 1.000 95.780 ? 220 MET A SD  1 
ATOM 1670 C CE  ? MET A 1 220 ?  -8.414  -9.643  -4.735 1.000 95.780 ? 220 MET A CE  1 
ATOM 1671 N N   ? LYS A 1 221 ? -10.033 -15.046  -2.561 1.000 93.820 ? 221 LYS A N   1 
ATOM 1672 C CA  ? LYS A 1 221 ? -11.040 -16.085  -2.748 1.000 93.820 ? 221 LYS A CA  1 
ATOM 1673 C C   ? LYS A 1 221 ? -10.966 -17.129  -1.637 1.000 93.820 ? 221 LYS A C   1 
ATOM 1674 C CB  ? LYS A 1 221 ? -10.872 -16.758  -4.111 1.000 93.820 ? 221 LYS A CB  1 
ATOM 1675 O O   ? LYS A 1 221 ? -11.995 -17.612  -1.161 1.000 93.820 ? 221 LYS A O   1 
ATOM 1676 C CG  ? LYS A 1 221 ? -11.298 -15.890  -5.286 1.000 93.820 ? 221 LYS A CG  1 
ATOM 1677 C CD  ? LYS A 1 221 ? -11.095 -16.607  -6.614 1.000 93.820 ? 221 LYS A CD  1 
ATOM 1678 C CE  ? LYS A 1 221 ? -11.404 -15.698  -7.795 1.000 93.820 ? 221 LYS A CE  1 
ATOM 1679 N NZ  ? LYS A 1 221 ? -11.118 -16.367  -9.100 1.000 93.820 ? 221 LYS A NZ  1 
ATOM 1680 N N   ? LEU A 1 222 ?  -9.770 -17.483  -1.222 1.000 86.870 ? 222 LEU A N   1 
ATOM 1681 C CA  ? LEU A 1 222 ?  -9.524 -18.541  -0.247 1.000 86.870 ? 222 LEU A CA  1 
ATOM 1682 C C   ? LEU A 1 222 ?  -9.868 -18.072   1.162 1.000 86.870 ? 222 LEU A C   1 
ATOM 1683 C CB  ? LEU A 1 222 ?  -8.062 -18.993  -0.304 1.000 86.870 ? 222 LEU A CB  1 
ATOM 1684 O O   ? LEU A 1 222 ? -10.335 -18.861   1.987 1.000 86.870 ? 222 LEU A O   1 
ATOM 1685 C CG  ? LEU A 1 222 ?  -7.653 -19.810  -1.531 1.000 86.870 ? 222 LEU A CG  1 
ATOM 1686 C CD1 ? LEU A 1 222 ?  -6.143 -20.021  -1.547 1.000 86.870 ? 222 LEU A CD1 1 
ATOM 1687 C CD2 ? LEU A 1 222 ?  -8.386 -21.147  -1.552 1.000 86.870 ? 222 LEU A CD2 1 
ATOM 1688 N N   ? LEU A 1 223 ?  -9.645 -16.779   1.377 1.000 85.360 ? 223 LEU A N   1 
ATOM 1689 C CA  ? LEU A 1 223 ?  -9.837 -16.221   2.711 1.000 85.360 ? 223 LEU A CA  1 
ATOM 1690 C C   ? LEU A 1 223 ? -11.284 -15.785   2.915 1.000 85.360 ? 223 LEU A C   1 
ATOM 1691 C CB  ? LEU A 1 223 ?  -8.897 -15.033   2.935 1.000 85.360 ? 223 LEU A CB  1 
ATOM 1692 O O   ? LEU A 1 223 ? -11.823 -15.905   4.018 1.000 85.360 ? 223 LEU A O   1 
ATOM 1693 C CG  ? LEU A 1 223 ?  -7.409 -15.360   3.062 1.000 85.360 ? 223 LEU A CG  1 
ATOM 1694 C CD1 ? LEU A 1 223 ?  -6.582 -14.078   3.055 1.000 85.360 ? 223 LEU A CD1 1 
ATOM 1695 C CD2 ? LEU A 1 223 ?  -7.145 -16.165   4.330 1.000 85.360 ? 223 LEU A CD2 1 
# 
loop_
_struct_sheet_range.sheet_id 
_struct_sheet_range.id 
_struct_sheet_range.beg_label_comp_id 
_struct_sheet_range.beg_label_asym_id 
_struct_sheet_range.beg_label_seq_id 
_struct_sheet_range.pdbx_beg_PDB_ins_code 
_struct_sheet_range.end_label_comp_id 
_struct_sheet_range.end_label_asym_id 
_struct_sheet_range.end_label_seq_id 
_struct_sheet_range.pdbx_end_PDB_ins_code 
_struct_sheet_range.beg_auth_comp_id 
_struct_sheet_range.beg_auth_asym_id 
_struct_sheet_range.beg_auth_seq_id 
_struct_sheet_range.end_auth_comp_id 
_struct_sheet_range.end_auth_asym_id 
_struct_sheet_range.end_auth_seq_id 
A A VAL A   2 ? ILE A   3 ? VAL A 2   ILE A 3   
A B ALA A 173 ? PRO A 174 ? ALA A 173 PRO A 174 
B C HIS A   6 ? GLU A   7 ? HIS A 6   GLU A 7   
B D LYS A 106 ? LYS A 106 ? LYS A 106 LYS A 106 
B E VAL A 117 ? GLY A 122 ? VAL A 117 GLY A 122 
B F GLU A 138 ? ILE A 144 ? GLU A 138 ILE A 144 
B G GLU A 162 ? GLY A 166 ? GLU A 162 GLY A 166 
B H PRO A 182 ? CYS A 185 ? PRO A 182 CYS A 185 
B I LYS A 188 ? VAL A 196 ? LYS A 188 VAL A 196 
B J SER A 203 ? LYS A 208 ? SER A 203 LYS A 208 
C K MET A  16 ? VAL A  20 ? MET A 16  VAL A 20  
C L SER A  26 ? GLN A  33 ? SER A 26  GLN A 33  
C M PHE A  36 ? THR A  39 ? PHE A 36  THR A 39  
C N THR A  49 ? LEU A  52 ? THR A 49  LEU A 52  
C O GLN A  65 ? PRO A  74 ? GLN A 65  PRO A 74  
C P MET A  88 ? LEU A  92 ? MET A 88  LEU A 92  
D Q ASN A  56 ? ASN A  56 ? ASN A 56  ASN A 56  
D R LEU A 136 ? LEU A 136 ? LEU A 136 LEU A 136 
E S ASN A  79 ? ASN A  79 ? ASN A 79  ASN A 79  
E T THR A  84 ? THR A  84 ? THR A 84  THR A 84  
F U LYS A 125 ? LYS A 125 ? LYS A 125 LYS A 125 
F V GLY A 133 ? GLY A 133 ? GLY A 133 GLY A 133 
# 
loop_
_struct_conf.id 
_struct_conf.conf_type_id 
_struct_conf.beg_label_comp_id 
_struct_conf.beg_label_asym_id 
_struct_conf.beg_label_seq_id 
_struct_conf.pdbx_beg_PDB_ins_code 
_struct_conf.end_label_comp_id 
_struct_conf.end_label_asym_id 
_struct_conf.end_label_seq_id 
_struct_conf.pdbx_end_PDB_ins_code 
_struct_conf.beg_auth_comp_id 
_struct_conf.beg_auth_asym_id 
_struct_conf.beg_auth_seq_id 
_struct_conf.end_auth_comp_id 
_struct_conf.end_auth_asym_id 
_struct_conf.end_auth_seq_id 
STRN1         STRN         VAL A   2 ? ILE A   3 ? VAL A 2   ILE A 3   
TURN_TY1_P1   TURN_TY1_P   GLY A   4 ? GLY A   4 ? GLY A 4   GLY A 4   
STRN2         STRN         HIS A   6 ? GLU A   7 ? HIS A 6   GLU A 7   
HELX_LH_PP_P1 HELX_LH_PP_P VAL A   8 ? LYS A   9 ? VAL A 8   LYS A 9   
TURN_TY1_P2   TURN_TY1_P   PRO A  10 ? HIS A  11 ? PRO A 10  HIS A 11  
BEND1         BEND         SER A  12 ? SER A  12 ? SER A 12  SER A 12  
TURN_TY1_P3   TURN_TY1_P   PRO A  14 ? TYR A  15 ? PRO A 14  TYR A 15  
STRN3         STRN         MET A  16 ? VAL A  20 ? MET A 16  VAL A 20  
BEND2         BEND         GLY A  22 ? GLY A  22 ? GLY A 22  GLY A 22  
TURN_TY1_P4   TURN_TY1_P   ILE A  23 ? GLY A  24 ? ILE A 23  GLY A 24  
STRN4         STRN         SER A  26 ? GLN A  33 ? SER A 26  GLN A 33  
TURN_TY1_P5   TURN_TY1_P   ASP A  34 ? TYR A  35 ? ASP A 34  TYR A 35  
STRN5         STRN         PHE A  36 ? THR A  39 ? PHE A 36  THR A 39  
HELX_RH_3T_P1 HELX_RH_3T_P ALA A  41 ? CYS A  43 ? ALA A 41  CYS A 43  
BEND3         BEND         SER A  46 ? SER A  47 ? SER A 46  SER A 47  
STRN6         STRN         THR A  49 ? LEU A  52 ? THR A 49  LEU A 52  
BEND4         BEND         GLY A  53 ? GLY A  53 ? GLY A 53  GLY A 53  
BEND5         BEND         HIS A  55 ? HIS A  55 ? HIS A 55  HIS A 55  
STRN7         STRN         ASN A  56 ? ASN A  56 ? ASN A 56  ASN A 56  
TURN_TY1_P6   TURN_TY1_P   LEU A  57 ? ARG A  58 ? LEU A 57  ARG A 58  
BEND6         BEND         ALA A  59 ? ALA A  59 ? ALA A 59  ALA A 59  
TURN_TY1_P7   TURN_TY1_P   GLU A  62 ? THR A  63 ? GLU A 62  THR A 63  
STRN8         STRN         GLN A  65 ? PRO A  74 ? GLN A 65  PRO A 74  
TURN_TY1_P8   TURN_TY1_P   PRO A  76 ? ASP A  77 ? PRO A 76  ASP A 77  
STRN9         STRN         ASN A  79 ? ASN A  79 ? ASN A 79  ASN A 79  
TURN_TY1_P9   TURN_TY1_P   PRO A  80 ? HIS A  83 ? PRO A 80  HIS A 83  
STRN10        STRN         THR A  84 ? THR A  84 ? THR A 84  THR A 84  
TURN_TY1_P10  TURN_TY1_P   ASN A  85 ? ASN A  85 ? ASN A 85  ASN A 85  
STRN11        STRN         MET A  88 ? LEU A  92 ? MET A 88  LEU A 92  
BEND7         BEND         GLU A  93 ? SER A  94 ? GLU A 93  SER A 94  
BEND8         BEND         ARG A 100 ? ASP A 101 ? ARG A 100 ASP A 101 
HELX_LH_PP_P2 HELX_LH_PP_P PRO A 104 ? LEU A 105 ? PRO A 104 LEU A 105 
STRN12        STRN         LYS A 106 ? LYS A 106 ? LYS A 106 LYS A 106 
HELX_LH_PP_P3 HELX_LH_PP_P LEU A 107 ? PRO A 108 ? LEU A 107 PRO A 108 
BEND9         BEND         GLY A 109 ? ASP A 110 ? GLY A 109 ASP A 110 
TURN_TY1_P11  TURN_TY1_P   PRO A 114 ? GLY A 115 ? PRO A 114 GLY A 115 
STRN13        STRN         VAL A 117 ? GLY A 122 ? VAL A 117 GLY A 122 
BEND10        BEND         TRP A 123 ? GLY A 124 ? TRP A 123 GLY A 124 
STRN14        STRN         LYS A 125 ? LYS A 125 ? LYS A 125 LYS A 125 
BEND11        BEND         THR A 126 ? SER A 127 ? THR A 126 SER A 127 
TURN_TY1_P12  TURN_TY1_P   ILE A 128 ? ASN A 129 ? ILE A 128 ASN A 129 
BEND12        BEND         GLU A 132 ? GLU A 132 ? GLU A 132 GLU A 132 
STRN15        STRN         GLY A 133 ? GLY A 133 ? GLY A 133 GLY A 133 
BEND13        BEND         ALA A 135 ? ALA A 135 ? ALA A 135 ALA A 135 
STRN16        STRN         LEU A 136 ? LEU A 136 ? LEU A 136 LEU A 136 
STRN17        STRN         GLU A 138 ? ILE A 143 ? GLU A 138 ILE A 143 
STRN18        STRN         ILE A 144 ? ILE A 144 ? ILE A 144 ILE A 144 
HELX_LH_PP_P4 HELX_LH_PP_P GLN A 145 ? GLU A 146 ? GLN A 145 GLU A 146 
HELX_RH_AL_P1 HELX_RH_AL_P ASN A 147 ? GLN A 153 ? ASN A 147 GLN A 153 
TURN_TY1_P13  TURN_TY1_P   ARG A 155 ? HIS A 156 ? ARG A 155 HIS A 156 
TURN_TY1_P14  TURN_TY1_P   LYS A 159 ? THR A 161 ? LYS A 159 THR A 161 
STRN19        STRN         GLU A 162 ? GLY A 166 ? GLU A 162 GLY A 166 
TURN_TY1_P15  TURN_TY1_P   PRO A 168 ? ASN A 169 ? PRO A 168 ASN A 169 
BEND14        BEND         LYS A 170 ? LYS A 170 ? LYS A 170 LYS A 170 
STRN20        STRN         ALA A 173 ? PRO A 174 ? ALA A 173 PRO A 174 
TURN_TY1_P16  TURN_TY1_P   LYS A 176 ? GLY A 177 ? LYS A 176 GLY A 177 
TURN_TY1_P17  TURN_TY1_P   SER A 179 ? GLY A 180 ? SER A 179 GLY A 180 
STRN21        STRN         PRO A 182 ? CYS A 185 ? PRO A 182 CYS A 185 
TURN_TY1_P18  TURN_TY1_P   ASN A 186 ? ASN A 187 ? ASN A 186 ASN A 187 
STRN22        STRN         LYS A 188 ? VAL A 196 ? LYS A 188 VAL A 196 
TURN_TY1_P19  TURN_TY1_P   SER A 198 ? LYS A 199 ? SER A 198 LYS A 199 
BEND15        BEND         SER A 202 ? SER A 202 ? SER A 202 SER A 202 
STRN23        STRN         SER A 203 ? LYS A 208 ? SER A 203 LYS A 208 
HELX_RH_3T_P2 HELX_RH_3T_P VAL A 209 ? PHE A 212 ? VAL A 209 PHE A 212 
HELX_RH_AL_P2 HELX_RH_AL_P LEU A 213 ? LEU A 222 ? LEU A 213 LEU A 222 
# 
