# Supplementary material for: FlatProt: 2D visualization eases protein structure comparison
Source: BMC Bioinformatics. 2025 Aug 13;26:210. doi: 10.1186/s12859-025-06233-x (PMC12344939; doi:10.1186/s12859-025-06233-x)
Supplement: Supplementary file 1 — Supplementary Material 1 [file 12859_2025_6233_MOESM1_ESM.zip › KLK/structures/Prss3_Mus_musculus_GeneID=22073.cif]

data_Prss3_Mus_musculus_GeneID=22073
# 
_entry.id   ? 
# 
_entity.id                         1      
_entity.type                       polymer 
_entity.pdbx_description           polymer-1 
_entity.formula_weight             23976.1 
_entity.pdbx_number_of_molecules        1 
# 
loop_
_struct_sheet.id 
_struct_sheet.number_strands 
A 2 
B 8 
C 6 
D 2 
E 2 
F 2 
# 
loop_
_struct_conf_type.id 
_struct_conf_type.criteria 
STRN         DSSP 
TURN_TY1_P   DSSP 
HELX_LH_PP_P DSSP 
BEND         DSSP 
HELX_RH_3T_P DSSP 
HELX_RH_AL_P DSSP 
# 
_struct_asym.id          A 
_struct_asym.entity_id   1 
# 
_software.pdbx_ordinal     1 
_software.name             dssp 
_software.version          4.4.10 
_software.date             ? 
_software.classification   'model annotation' 
# 
_entity_poly.entity_id                      1 
_entity_poly.type                           polypeptide(L) 
_entity_poly.nstd_linkage                   n 
_entity_poly.nstd_monomer                   n 
_entity_poly.pdbx_seq_one_letter_code       
;KIVGGYTCQENSVPYQVSLNSGYHFCGGSLINDQWVVSAAHCYKTRIQVRLGEHNINVLEGNEQFVNAAKIIKHPNFNRK
TLNNDIMLLKLSSPVTLNARVATVALPSSCAPAGTQCLISGWGNTLSFGVSEPDLLQCLDAPLLPQADCEASYPGKITGN
MVCAGFLEGGKDSCQGDSGGPVVCNRELQGIVSWGYGCALPDNPGVYTKVCNYVDWIQDTIAAN
;
_entity_poly.pdbx_seq_one_letter_code_can   
;KIVGGYTCQENSVPYQVSLNSGYHFCGGSLINDQWVVSAAHCYKTRIQVRLGEHNINVLEGNEQFVNAAKIIKHPNFNRK
TLNNDIMLLKLSSPVTLNARVATVALPSSCAPAGTQCLISGWGNTLSFGVSEPDLLQCLDAPLLPQADCEASYPGKITGN
MVCAGFLEGGKDSCQGDSGGPVVCNRELQGIVSWGYGCALPDNPGVYTKVCNYVDWIQDTIAAN
;
_entity_poly.pdbx_strand_id                 A 
# 
loop_
_dssp_struct_summary.entry_id 
_dssp_struct_summary.label_comp_id 
_dssp_struct_summary.label_asym_id 
_dssp_struct_summary.label_seq_id 
_dssp_struct_summary.secondary_structure 
_dssp_struct_summary.ss_bridge 
_dssp_struct_summary.helix_3_10 
_dssp_struct_summary.helix_alpha 
_dssp_struct_summary.helix_pi 
_dssp_struct_summary.helix_pp 
_dssp_struct_summary.bend 
_dssp_struct_summary.chirality 
_dssp_struct_summary.sheet 
_dssp_struct_summary.strand 
_dssp_struct_summary.ladder_1 
_dssp_struct_summary.ladder_2 
_dssp_struct_summary.accessibility 
_dssp_struct_summary.TCO 
_dssp_struct_summary.kappa 
_dssp_struct_summary.alpha 
_dssp_struct_summary.phi 
_dssp_struct_summary.psi 
_dssp_struct_summary.x_ca 
_dssp_struct_summary.y_ca 
_dssp_struct_summary.z_ca 
Prss3_Mus_musculus_GeneID=22073 LYS A 1   . . . . . . . . . . . . ? .      .     .      .      119.5  4.1   11.4  -3.5  
Prss3_Mus_musculus_GeneID=22073 ILE A 2   E . > . . . . - A A A . ? -0.939 .     -166.1 -113.1 96.6   2.7   10.6  -6.9  
Prss3_Mus_musculus_GeneID=22073 VAL A 3   E . 3 . . . S + A A A . ? -0.816 73.6  7.7    -84.8  132.3  5.1   12.4  -9.4  
Prss3_Mus_musculus_GeneID=22073 GLY A 4   T . 3 . . . S + . . . . ? 0.726  106.8 121.4  71.9   15.3   3.9   12.7  -13.0 
Prss3_Mus_musculus_GeneID=22073 GLY A 5   . . < . . . . - . . . . ? -0.084 55.1  -121.3 -94.8  -164.5 0.4   11.5  -11.9 
Prss3_Mus_musculus_GeneID=22073 TYR A 6   E . . . . . . - B C B . ? -0.933 31.7  -87.6  -137.9 155.7  -3.1  13.0  -12.0 
Prss3_Mus_musculus_GeneID=22073 THR A 7   E . . . . > . - B C B . ? -0.621 53.1  -119.5 -64.0  125.1  -5.9  13.9  -9.6  
Prss3_Mus_musculus_GeneID=22073 CYS A 8   P . . . . P . - . . . . ? -0.348 27.0  -103.4 -64.1  144.3  -8.0  10.7  -9.2  
Prss3_Mus_musculus_GeneID=22073 GLN A 9   P . > . . P . - . . . . ? -0.454 51.5  -87.3  -63.6  142.9  -11.6 10.9  -10.2 
Prss3_Mus_musculus_GeneID=22073 GLU A 10  T . 3 . . < S + . . . . ? -0.240 111.4 2.7    -52.2  129.5  -13.9 11.1  -7.1  
Prss3_Mus_musculus_GeneID=22073 ASN A 11  T . 3 . . . S + . . . . ? 0.573  94.1  120.4  74.1   7.2    -14.8 7.7   -5.7  
Prss3_Mus_musculus_GeneID=22073 SER A 12  S . < . . . S + . . . . ? 0.674  78.9  38.4   -77.7  -13.9  -12.6 5.9   -8.3  
Prss3_Mus_musculus_GeneID=22073 VAL A 13  . . > . . . . + . . . . ? -0.571 65.5  160.8  -135.5 69.1   -10.4 4.4   -5.5  
Prss3_Mus_musculus_GeneID=22073 PRO A 14  T . 3 . . . S + . . . . ? 0.625  73.6  59.6   -74.9  -8.1   -12.9 3.3   -2.7  
Prss3_Mus_musculus_GeneID=22073 TYR A 15  T . 3 . . . S + . . . . ? 0.529  78.4  111.2  -92.2  -15.4  -10.4 0.9   -1.2  
Prss3_Mus_musculus_GeneID=22073 GLN A 16  E . < . . . . - C K J . ? -0.517 52.4  -163.1 -65.0  131.8  -7.7  3.6   -0.5  
Prss3_Mus_musculus_GeneID=22073 VAL A 17  E . . . . . . - C K J . ? -0.917 15.5  -142.3 -122.6 140.0  -7.3  4.3   3.2   
Prss3_Mus_musculus_GeneID=22073 SER A 18  E . . . . . . - C K J K ? -0.906 13.8  -149.0 -96.9  116.4  -5.7  7.2   5.0   
Prss3_Mus_musculus_GeneID=22073 LEU A 19  E . . . . . . - C K J K ? -0.826 24.2  -170.5 -82.5  127.0  -3.8  6.2   8.1   
Prss3_Mus_musculus_GeneID=22073 ASN A 20  E . . . . . . + C K J K ? -0.941 34.5  164.3  -130.7 129.4  -4.0  9.0   10.6  
Prss3_Mus_musculus_GeneID=22073 SER A 21  S . . . . . S - . . . . ? -0.450 99.1  -45.5  -124.9 42.0   -2.3  9.8   14.0  
Prss3_Mus_musculus_GeneID=22073 GLY A 22  S . . . . . S + . . . . ? 0.083  139.3 29.6   108.4  -19.8  -3.4  13.5  14.0  
Prss3_Mus_musculus_GeneID=22073 TYR A 23  S . . . . . S - . . . . ? -0.959 100.8 -83.4  -156.2 156.1  -2.4  13.9  10.4  
Prss3_Mus_musculus_GeneID=22073 HIS A 24  E . . . . . . + C L J . ? -0.526 53.3  154.9  -60.7  128.8  -2.2  11.7  7.4   
Prss3_Mus_musculus_GeneID=22073 PHE A 25  E . . . . . . + C L . . ? 0.562  58.8  8.0    -133.9 -18.9  1.1   9.8   7.5   
Prss3_Mus_musculus_GeneID=22073 CYS A 26  E . . . . . . - C L J . ? -0.977 62.3  -125.7 -155.3 162.4  0.6   6.6   5.4   
Prss3_Mus_musculus_GeneID=22073 GLY A 27  E . . . . . . + C L J . ? -0.490 24.2  177.9  -102.0 177.1  -1.8  4.9   3.1   
Prss3_Mus_musculus_GeneID=22073 GLY A 28  E . . . . . . - C L J . ? -0.940 25.3  -111.0 -162.2 178.6  -3.5  1.4   3.2   
Prss3_Mus_musculus_GeneID=22073 SER A 29  E . . . . . . - C L J L ? -0.997 18.9  -135.6 -129.5 124.4  -5.9  -0.9  1.4   
Prss3_Mus_musculus_GeneID=22073 LEU A 30  E . . . . . . + C L . L ? -0.698 26.3  173.1  -73.4  120.0  -9.2  -2.0  2.7   
Prss3_Mus_musculus_GeneID=22073 ILE A 31  . . . . . . . - . . . . ? 0.604  68.1  -6.5   -112.8 -10.0  -9.3  -5.8  2.0   
Prss3_Mus_musculus_GeneID=22073 ASN A 32  S . . . . . S - . . . . ? -0.896 91.1  -76.8  -161.1 -173.0 -12.6 -6.5  3.9   
Prss3_Mus_musculus_GeneID=22073 ASP A 33  S . . . . . S + . . . . ? 0.548  129.0 24.7   -75.1  3.5    -15.1 -4.6  6.1   
Prss3_Mus_musculus_GeneID=22073 GLN A 34  S . . . . . S + . . . . ? 0.369  108.7 74.5   -141.6 -0.9   -12.7 -4.9  9.1   
Prss3_Mus_musculus_GeneID=22073 TRP A 35  E . . . . . . - C M . M ? -0.978 48.3  -170.7 -130.1 138.0  -9.2  -5.3  7.8   
Prss3_Mus_musculus_GeneID=22073 VAL A 36  E . . . . . . - C M L M ? -0.958 12.7  -148.4 -120.9 134.5  -6.6  -2.9  6.2   
Prss3_Mus_musculus_GeneID=22073 VAL A 37  E . . . . . . + C M L M ? -0.918 33.0  146.8  -102.4 134.8  -3.3  -3.9  4.7   
Prss3_Mus_musculus_GeneID=22073 SER A 38  E . . . . . . - C M . M ? -0.809 50.1  -67.1  -149.8 -178.0 -0.4  -1.3  4.9   
Prss3_Mus_musculus_GeneID=22073 ALA A 39  . . > . . . . - . . . . ? -0.695 32.1  -138.4 -83.0  139.1  3.4   -1.1  5.2   
Prss3_Mus_musculus_GeneID=22073 ALA A 40  G . > . . . S + . . . . ? 0.828  102.7 63.8   -64.3  -33.6  5.0   -2.3  8.4   
Prss3_Mus_musculus_GeneID=22073 HIS A 41  G . 3 . . . S + . . . . ? 0.597  90.5  70.3   -71.8  -2.4   7.4   0.7   8.4   
Prss3_Mus_musculus_GeneID=22073 CYS A 42  G . < . . . S + . . . . ? 0.337  73.2  142.9  -93.8  11.5   4.3   2.9   8.8   
Prss3_Mus_musculus_GeneID=22073 TYR A 43  . . < . . . . + . . . . ? -0.219 20.8  170.3  -65.7  134.3  3.7   1.7   12.4  
Prss3_Mus_musculus_GeneID=22073 LYS A 44  . . . . . . . - . . . . ? -0.954 43.0  -120.0 -137.2 155.5  2.4   4.0   15.0  
Prss3_Mus_musculus_GeneID=22073 THR A 45  S . . . . . S + . . . . ? 0.824  105.8 30.9   -66.1  -29.5  1.1   3.4   18.7  
Prss3_Mus_musculus_GeneID=22073 ARG A 46  S . . . . . S + . . . . ? -0.985 72.6  178.7  -131.2 122.5  -2.3  5.0   17.7  
Prss3_Mus_musculus_GeneID=22073 ILE A 47  . . . . . . . - . . . . ? -0.986 10.9  -166.6 -131.0 121.7  -3.8  4.7   14.3  
Prss3_Mus_musculus_GeneID=22073 GLN A 48  E . . . . . . - C N K N ? -0.910 18.2  -141.5 -97.4  132.2  -7.2  6.1   13.0  
Prss3_Mus_musculus_GeneID=22073 VAL A 49  E . . . . . . - C N K N ? -0.868 11.5  -161.9 -98.6  123.6  -8.3  4.8   9.7   
Prss3_Mus_musculus_GeneID=22073 ARG A 50  E . . . . . . - C N K N ? -0.952 13.1  -177.7 -106.4 121.0  -10.1 7.3   7.4   
Prss3_Mus_musculus_GeneID=22073 LEU A 51  E . . . . . . + C N . N ? -0.858 58.6  33.6   -116.5 151.9  -12.2 5.9   4.5   
Prss3_Mus_musculus_GeneID=22073 GLY A 52  S . . . . . S + . . . . ? 0.660  79.2  149.3  84.6   15.4   -14.2 7.5   1.7   
Prss3_Mus_musculus_GeneID=22073 GLU A 53  . . . . . . . + . . . . ? -0.699 20.7  156.1  -89.7  129.0  -11.8 10.4  1.4   
Prss3_Mus_musculus_GeneID=22073 HIS A 54  S . . . . . S + . . . . ? 0.578  85.7  33.0   -104.6 -40.1  -11.2 12.2  -1.9  
Prss3_Mus_musculus_GeneID=22073 ASN A 55  B . > . . . S - D Q P . ? -0.973 71.8  -160.4 -114.8 118.1  -10.0 15.4  -0.2  
Prss3_Mus_musculus_GeneID=22073 ILE A 56  T . 3 . . . S + . . . . ? 0.660  89.2  52.2   -80.9  -2.9   -8.2  14.7  3.0   
Prss3_Mus_musculus_GeneID=22073 ASN A 57  T . 3 . . . S + . . . . ? 0.558  104.1 63.0   -107.8 -9.3   -8.7  18.3  4.3   
Prss3_Mus_musculus_GeneID=22073 VAL A 58  S . < . . . S - . . . . ? -0.954 77.2  -130.0 -125.1 136.1  -12.5 18.4  3.8   
Prss3_Mus_musculus_GeneID=22073 LEU A 59  . . . . . . . - . . . . ? -0.800 26.4  -176.1 -76.6  104.8  -15.3 16.4  5.4   
Prss3_Mus_musculus_GeneID=22073 GLU A 60  . . . . . . . - . . . . ? 0.485  45.1  -109.1 -88.9  -1.2   -17.1 15.4  2.2   
Prss3_Mus_musculus_GeneID=22073 GLY A 61  S . . . . . S + . . . . ? 0.335  106.6 72.2   96.2   -3.8   -20.0 13.7  4.1   
Prss3_Mus_musculus_GeneID=22073 ASN A 62  . . . . . . . + . . . . ? 0.263  66.8  122.5  -126.3 4.6    -19.1 10.0  3.2   
Prss3_Mus_musculus_GeneID=22073 GLU A 63  . . . . . . . - . . . . ? -0.482 44.8  -157.0 -75.0  138.1  -15.9 9.6   5.4   
Prss3_Mus_musculus_GeneID=22073 GLN A 64  E . . . . . . - C O N . ? -0.989 1.6   -159.8 -113.6 127.3  -15.7 6.9   8.0   
Prss3_Mus_musculus_GeneID=22073 PHE A 65  E . . . . . . + C O N . ? -0.960 19.4  166.7  -110.8 114.7  -13.3 7.3   10.9  
Prss3_Mus_musculus_GeneID=22073 VAL A 66  E . . . . . . - C O N . ? -0.996 28.1  -131.2 -133.1 129.4  -12.5 4.1   12.7  
Prss3_Mus_musculus_GeneID=22073 ASN A 67  E . . . . . . - C O N . ? -0.474 29.4  -107.1 -73.3  152.3  -9.7  3.4   15.2  
Prss3_Mus_musculus_GeneID=22073 ALA A 68  E . . . . . . - C O O . ? -0.657 26.7  -171.2 -76.4  127.6  -7.3  0.5   14.9  
Prss3_Mus_musculus_GeneID=22073 ALA A 69  E . . . . . S + C O . . ? 0.787  75.9  12.5   -82.4  -33.6  -8.1  -2.2  17.4  
Prss3_Mus_musculus_GeneID=22073 LYS A 70  E . . . . . . - C O O . ? -0.995 60.2  -159.0 -147.7 139.3  -5.0  -4.1  16.6  
Prss3_Mus_musculus_GeneID=22073 ILE A 71  E . . . . . . - C O O . ? -0.985 14.0  -173.1 -120.9 120.1  -1.8  -3.5  14.6  
Prss3_Mus_musculus_GeneID=22073 ILE A 72  E . . . . . . - C O O . ? -0.934 5.4   -161.9 -121.5 110.5  0.1   -6.6  13.4  
Prss3_Mus_musculus_GeneID=22073 LYS A 73  E . . . . . . - C O O . ? -0.627 40.4  -94.0  -83.8  143.3  3.5   -6.3  11.7  
Prss3_Mus_musculus_GeneID=22073 HIS A 74  . . > . . . . - . . . . ? -0.391 36.1  -130.9 -50.4  131.3  4.8   -9.2  9.7   
Prss3_Mus_musculus_GeneID=22073 PRO A 75  T . 3 . . . S + . . . . ? 0.755  105.5 48.1   -62.6  -24.9  7.0   -11.1 12.2  
Prss3_Mus_musculus_GeneID=22073 ASN A 76  T . 3 . . . S + . . . . ? 0.143  77.8  140.3  -103.7 14.9   9.9   -11.3 9.8   
Prss3_Mus_musculus_GeneID=22073 PHE A 77  . . < . . . . - . . . . ? -0.471 39.7  -154.3 -57.7  125.2  9.8   -7.6  8.9   
Prss3_Mus_musculus_GeneID=22073 ASN A 78  B . . > > . . - E S Q . ? -0.927 8.9   -164.0 -106.7 116.4  13.4  -6.4  8.6   
Prss3_Mus_musculus_GeneID=22073 ARG A 79  T . . 4 5 . S + . . . . ? 0.755  88.2  53.2   -75.4  -23.6  13.8  -2.6  9.3   
Prss3_Mus_musculus_GeneID=22073 LYS A 80  T . . 4 5 . S + . . . . ? 0.933  124.8 22.3   -78.4  -41.2  17.3  -2.5  7.8   
Prss3_Mus_musculus_GeneID=22073 THR A 81  T . . 4 5 . S - . . . . ? 0.593  94.6  -132.6 -101.9 -10.7  16.4  -4.0  4.5   
Prss3_Mus_musculus_GeneID=22073 LEU A 82  T . > < 5 . . + . . . . ? 0.682  51.4  158.2  59.0   17.1   12.7  -3.2  4.6   
Prss3_Mus_musculus_GeneID=22073 ASN A 83  B . 3 . < . . + E T Q . ? -0.533 64.0  16.7   -66.1  138.1  12.2  -6.9  3.6   
Prss3_Mus_musculus_GeneID=22073 ASN A 84  T . 3 . . . S + . . . . ? 0.856  80.0  172.7  66.6   30.2   8.7   -8.2  4.5   
Prss3_Mus_musculus_GeneID=22073 ASP A 85  . . < . . . . + . . . . ? -0.505 29.5  121.3  -70.0  72.5   7.4   -4.6  4.9   
Prss3_Mus_musculus_GeneID=22073 ILE A 86  . . . . . . . - . . . . ? -0.998 35.0  -179.4 -144.1 135.6  3.7   -5.5  5.4   
Prss3_Mus_musculus_GeneID=22073 MET A 87  E . . . . . . - C P M O ? -0.989 15.8  -143.5 -137.7 146.2  1.3   -4.9  8.2   
Prss3_Mus_musculus_GeneID=22073 LEU A 88  E . . . . . . - C P M O ? -0.928 8.9   -158.6 -110.8 136.7  -2.4  -5.6  9.1   
Prss3_Mus_musculus_GeneID=22073 LEU A 89  E . . . . . . - C P M O ? -0.981 4.9   -154.3 -112.9 117.8  -4.8  -3.3  10.9  
Prss3_Mus_musculus_GeneID=22073 LYS A 90  E . . . . . . - C P M O ? -0.847 22.8  -132.3 -84.4  124.8  -7.9  -4.7  12.6  
Prss3_Mus_musculus_GeneID=22073 LEU A 91  E . . . . . . - C P . O ? -0.484 10.0  -127.4 -79.7  144.5  -10.5 -2.0  12.8  
Prss3_Mus_musculus_GeneID=22073 SER A 92  S . . . . . S + . . . . ? 0.731  96.7  12.4   -62.9  -22.5  -12.3 -1.5  16.2  
Prss3_Mus_musculus_GeneID=22073 SER A 93  S . . . . . S - . . . . ? -0.983 92.9  -93.8  -150.5 147.8  -15.7 -1.8  14.2  
Prss3_Mus_musculus_GeneID=22073 PRO A 94  . . . . . . . - . . . . ? -0.387 41.2  -125.7 -61.7  144.0  -16.7 -3.0  10.7  
Prss3_Mus_musculus_GeneID=22073 VAL A 95  . . . . . . . - . . . . ? -0.525 21.5  -112.0 -83.7  155.2  -16.9 -0.2  8.1   
Prss3_Mus_musculus_GeneID=22073 THR A 96  . . . . . . . - . . . . ? -0.824 31.2  -136.6 -87.4  114.5  -20.1 0.3   6.0   
Prss3_Mus_musculus_GeneID=22073 LEU A 97  . . . . . . . + . . . . ? -0.606 42.6  134.6  -74.7  136.7  -19.4 -0.6  2.4   
Prss3_Mus_musculus_GeneID=22073 ASN A 98  S . . . . . S - . . . . ? -0.803 71.5  -59.7  -159.8 -167.9 -20.9 1.8   -0.3  
Prss3_Mus_musculus_GeneID=22073 ALA A 99  S . . . . . S + . . . . ? 0.774  136.2 36.6   -61.5  -18.1  -20.0 3.6   -3.6  
Prss3_Mus_musculus_GeneID=22073 ARG A 100 S . . . . . S + . . . . ? 0.593  116.8 52.1   -114.5 -15.2  -17.1 5.4   -1.7  
Prss3_Mus_musculus_GeneID=22073 VAL A 101 S . . . . . S + . . . . ? -0.956 71.7  142.8  -127.4 106.9  -15.9 2.7   0.7   
Prss3_Mus_musculus_GeneID=22073 ALA A 102 . . . . . . . - . . . . ? -0.932 42.9  -108.5 -141.3 163.3  -15.1 -0.6  -1.0  
Prss3_Mus_musculus_GeneID=22073 THR A 103 . . . . . . . - . . . . ? -0.587 18.2  -138.6 -91.9  154.4  -12.6 -3.5  -0.7  
Prss3_Mus_musculus_GeneID=22073 VAL A 104 . . . . . . . - . . . . ? -0.920 29.9  -114.6 -106.2 138.8  -9.7  -4.5  -3.1  
Prss3_Mus_musculus_GeneID=22073 ALA A 105 B . . . . > . - B D C . ? -0.457 22.3  -117.7 -74.1  141.6  -9.2  -8.2  -3.8  
Prss3_Mus_musculus_GeneID=22073 LEU A 106 P . . . . P . - . . . . ? -0.565 43.1  -100.0 -68.3  143.2  -6.1  -10.1 -2.7  
Prss3_Mus_musculus_GeneID=22073 PRO A 107 P . . . . < . - . . . . ? -0.399 19.9  -156.9 -70.0  140.8  -4.2  -11.4 -5.6  
Prss3_Mus_musculus_GeneID=22073 SER A 108 S . . . . . S + . . . . ? 0.690  82.8  0.1    -81.6  -24.2  -4.6  -15.1 -6.6  
Prss3_Mus_musculus_GeneID=22073 SER A 109 S . . . . . S - . . . . ? -0.957 90.2  -80.6  -154.2 166.9  -1.2  -14.9 -8.3  
Prss3_Mus_musculus_GeneID=22073 CYS A 110 P . . . . > . - . . . . ? -0.538 47.5  -118.7 -73.5  137.9  1.6   -12.5 -9.0  
Prss3_Mus_musculus_GeneID=22073 ALA A 111 P . . . . P . - . . . . ? -0.479 32.6  -114.0 -70.5  137.7  1.0   -10.1 -12.0 
Prss3_Mus_musculus_GeneID=22073 PRO A 112 P . > . . P . - . . . . ? -0.323 40.8  -80.6  -67.7  160.4  3.5   -10.5 -14.8 
Prss3_Mus_musculus_GeneID=22073 ALA A 113 T . 3 . . < S + . . . . ? -0.266 117.1 33.9   -55.9  143.3  6.0   -7.8  -15.8 
Prss3_Mus_musculus_GeneID=22073 GLY A 114 T . 3 . . . S + . . . . ? 0.299  80.5  143.2  93.5   -15.8  4.5   -5.0  -17.9 
Prss3_Mus_musculus_GeneID=22073 THR A 115 . . < . . . . - . . . . ? -0.470 54.1  -121.2 -58.7  130.7  1.1   -5.3  -16.2 
Prss3_Mus_musculus_GeneID=22073 GLN A 116 E . . . . . . - B E D . ? -0.631 36.5  -172.8 -77.6  130.6  -0.4  -1.8  -15.9 
Prss3_Mus_musculus_GeneID=22073 CYS A 117 E . . . . . . - B E D E ? -0.902 23.2  -129.8 -129.4 148.1  -1.1  -0.9  -12.4 
Prss3_Mus_musculus_GeneID=22073 LEU A 118 E . . . . . . - B E D E ? -0.882 20.3  -167.6 -96.9  124.7  -2.9  1.9   -10.6 
Prss3_Mus_musculus_GeneID=22073 ILE A 119 E . . . . . . - B E D E ? -0.931 12.5  -178.8 -108.8 129.6  -0.9  3.6   -7.7  
Prss3_Mus_musculus_GeneID=22073 SER A 120 E . . . . . . + B E D . ? -0.953 15.0  113.3  -134.8 149.8  -2.9  5.9   -5.5  
Prss3_Mus_musculus_GeneID=22073 GLY A 121 E . . . . . . - B E D . ? -0.976 59.1  -106.5 171.1  177.4  -2.2  8.1   -2.4  
Prss3_Mus_musculus_GeneID=22073 TRP A 122 S . . . . . S + . . . . ? -0.055 73.2  122.6  -114.5 20.1   -2.0  11.6  -0.8  
Prss3_Mus_musculus_GeneID=22073 GLY A 123 S . . . . . S - . . . . ? 0.029  72.4  -49.2  -74.8  -174.7 1.8   11.7  -0.7  
Prss3_Mus_musculus_GeneID=22073 ASN A 124 . . . . . . . - . . . . ? -0.305 38.7  -162.2 -58.1  144.9  4.1   14.4  -2.2  
Prss3_Mus_musculus_GeneID=22073 THR A 125 . . . . . . . + . . . . ? 0.327  64.2  85.2   -111.3 -1.5   3.7   15.4  -6.0  
Prss3_Mus_musculus_GeneID=22073 LEU A 126 S . . . . . S - . . . . ? -0.829 70.3  -141.8 -104.5 146.8  7.1   16.9  -6.5  
Prss3_Mus_musculus_GeneID=22073 SER A 127 S . . . . . S + . . . . ? 0.801  100.0 21.3   -71.0  -30.3  10.3  15.2  -7.5  
Prss3_Mus_musculus_GeneID=22073 PHE A 128 S . . . . . S + . . . . ? -0.996 118.4 13.4   -137.0 131.2  12.2  17.7  -5.1  
Prss3_Mus_musculus_GeneID=22073 GLY A 129 S . . . . . S - . . . . ? -0.501 92.8  -55.4  99.9   -173.0 10.4  19.6  -2.1  
Prss3_Mus_musculus_GeneID=22073 VAL A 130 . . . . . . . + . . . . ? -0.976 50.8  153.5  -120.2 114.2  7.0   19.3  -0.4  
Prss3_Mus_musculus_GeneID=22073 SER A 131 . . . . . . . - . . . . ? -0.765 16.0  -177.1 -130.4 92.9   3.6   19.4  -2.3  
Prss3_Mus_musculus_GeneID=22073 GLU A 132 . . . . . . . - . . . . ? -0.831 18.9  -146.8 -93.8  93.6   1.0   17.5  -0.3  
Prss3_Mus_musculus_GeneID=22073 PRO A 133 . . . . . . . - . . . . ? -0.319 10.1  -146.7 -59.8  146.3  -2.1  17.6  -2.4  
Prss3_Mus_musculus_GeneID=22073 ASP A 134 S . . . . . S + . . . . ? 0.770  83.2  71.7   -76.6  -28.1  -5.4  17.7  -0.6  
Prss3_Mus_musculus_GeneID=22073 LEU A 135 B . . . . . S - D R P . ? -0.630 98.6  -95.5  -92.9  146.9  -6.9  15.7  -3.4  
Prss3_Mus_musculus_GeneID=22073 LEU A 136 . . . . . . . - . . . . ? -0.358 40.7  -146.5 -60.1  132.6  -6.2  12.0  -4.0  
Prss3_Mus_musculus_GeneID=22073 GLN A 137 E . . . . . . - B F B D ? -0.803 12.0  -163.6 -107.6 148.9  -3.5  11.4  -6.6  
Prss3_Mus_musculus_GeneID=22073 CYS A 138 E . . . . . . - B F B D ? -0.943 6.1   -173.0 -132.6 151.6  -3.2  8.5   -9.1  
Prss3_Mus_musculus_GeneID=22073 LEU A 139 E . . . . . . - B F . D ? -0.979 15.1  -147.5 -144.8 128.8  -0.5  7.0   -11.3 
Prss3_Mus_musculus_GeneID=22073 ASP A 140 E . . . . . . + B F . D ? -0.861 34.1  158.4  -93.8  124.1  -0.5  4.4   -14.0 
Prss3_Mus_musculus_GeneID=22073 ALA A 141 E . . . . . . - B F . D ? -0.997 35.5  -119.4 -147.4 147.6  2.6   2.5   -14.1 
Prss3_Mus_musculus_GeneID=22073 PRO A 142 E . . . . > . - B F . D ? -0.549 31.4  -110.9 -80.8  152.1  3.9   -0.9  -15.4 
Prss3_Mus_musculus_GeneID=22073 LEU A 143 B . . . . P . - B F F . ? -0.627 38.3  -131.9 -72.6  137.6  5.4   -3.6  -13.3 
Prss3_Mus_musculus_GeneID=22073 LEU A 144 P . . . . P . - . . . . ? -0.624 21.5  -98.1  -92.1  150.6  9.1   -3.9  -14.0 
Prss3_Mus_musculus_GeneID=22073 PRO A 145 P . . > . < . - . . . . ? -0.370 33.6  -118.0 -60.1  147.6  10.9  -7.0  -14.7 
Prss3_Mus_musculus_GeneID=22073 GLN A 146 H . . > . . S + . . . . ? 0.861  113.7 56.3   -54.3  -41.1  12.8  -8.4  -11.6 
Prss3_Mus_musculus_GeneID=22073 ALA A 147 H . . > . . S + . . . . ? 0.892  107.8 47.0   -59.4  -44.7  16.1  -8.0  -13.4 
Prss3_Mus_musculus_GeneID=22073 ASP A 148 H . . > . . S + . . . . ? 0.882  110.5 52.5   -64.7  -43.0  15.5  -4.3  -14.1 
Prss3_Mus_musculus_GeneID=22073 CYS A 149 H . . X . . S + . . . . ? 0.946  112.9 44.7   -57.9  -44.7  14.4  -3.8  -10.5 
Prss3_Mus_musculus_GeneID=22073 GLU A 150 H . . < . . S + . . . . ? 0.849  109.2 55.7   -67.1  -40.6  17.6  -5.5  -9.3  
Prss3_Mus_musculus_GeneID=22073 ALA A 151 H . . < . . S + . . . . ? 0.840  106.4 51.9   -62.2  -32.1  19.7  -3.5  -11.7 
Prss3_Mus_musculus_GeneID=22073 SER A 152 H . . < . . S + . . . . ? 0.800  125.0 25.3   -75.0  -28.7  18.3  -0.3  -10.3 
Prss3_Mus_musculus_GeneID=22073 TYR A 153 S . > X . . S - . . . . ? -0.626 84.3  -152.4 -136.0 76.2   19.2  -1.3  -6.8  
Prss3_Mus_musculus_GeneID=22073 PRO A 154 T . 3 4 . . S - . . . . ? -0.267 79.0  -2.4   -61.1  121.2  22.2  -3.8  -6.7  
Prss3_Mus_musculus_GeneID=22073 GLY A 155 T . 3 4 . . S + . . . . ? 0.450  119.3 81.4   84.9   4.8    22.1  -6.2  -3.6  
Prss3_Mus_musculus_GeneID=22073 LYS A 156 T . < 4 . . . + . . . . ? 0.629  65.0  87.7   -117.2 -23.7  19.0  -4.5  -2.1  
Prss3_Mus_musculus_GeneID=22073 ILE A 157 . . . < . . . - . . . . ? -0.742 57.5  -170.1 -86.8  122.3  16.0  -6.1  -4.1  
Prss3_Mus_musculus_GeneID=22073 THR A 158 . . > . . . . - . . . . ? -0.507 40.3  -99.5  -101.6 175.1  14.7  -9.4  -2.5  
Prss3_Mus_musculus_GeneID=22073 GLY A 159 T . 3 . . . S + . . . . ? 0.584  121.6 62.3   -67.2  -8.8   12.2  -12.0 -3.8  
Prss3_Mus_musculus_GeneID=22073 ASN A 160 T . 3 . . . S + . . . . ? 0.253  94.9  78.7   -100.5 9.4    9.6   -10.3 -1.6  
Prss3_Mus_musculus_GeneID=22073 MET A 161 E . < . . . . - B G . G ? -0.899 54.2  -171.5 -122.7 150.0  9.8   -7.0  -3.5  
Prss3_Mus_musculus_GeneID=22073 VAL A 162 E . . . . . . - B G . G ? -0.976 15.0  -136.9 -135.1 150.2  8.5   -5.7  -6.8  
Prss3_Mus_musculus_GeneID=22073 CYS A 163 E . . . . . . - B G . G ? -0.864 16.7  -176.8 -108.0 141.6  9.2   -2.5  -8.9  
Prss3_Mus_musculus_GeneID=22073 ALA A 164 E . . . . . . + B G F G ? -0.994 40.8  51.5   -132.0 135.4  6.6   -0.3  -10.6 
Prss3_Mus_musculus_GeneID=22073 GLY A 165 S . . . . . S - . . . . ? -0.932 82.2  -50.0  142.7  -163.4 7.4   2.8   -12.7 
Prss3_Mus_musculus_GeneID=22073 PHE A 166 . . > . . . . - . . . . ? -0.971 26.7  -151.0 -118.5 125.1  9.4   4.1   -15.6 
Prss3_Mus_musculus_GeneID=22073 LEU A 167 T . 3 . . . S + . . . . ? 0.771  100.1 61.7   -64.4  -29.2  13.1  3.6   -15.9 
Prss3_Mus_musculus_GeneID=22073 GLU A 168 T . 3 . . . S - . . . . ? 0.676  107.9 -137.1 -68.6  -14.6  13.4  6.8   -17.9 
Prss3_Mus_musculus_GeneID=22073 GLY A 169 . . < . . . . + . . . . ? -0.415 67.2  114.3  85.0   -178.8 12.0  8.6   -14.7 
Prss3_Mus_musculus_GeneID=22073 GLY A 170 S . . . . . S + . . . . ? 0.131  76.6  60.9   101.1  -16.6  9.4   11.3  -14.6 
Prss3_Mus_musculus_GeneID=22073 LYS A 171 . . . . . . . + . . . . ? -0.991 59.8  125.3  -145.5 137.2  6.8   9.2   -12.7 
Prss3_Mus_musculus_GeneID=22073 ASP A 172 E . . . . . . - A B A . ? -0.984 53.4  -100.5 -176.4 155.4  6.8   7.5   -9.3  
Prss3_Mus_musculus_GeneID=22073 SER A 173 E . . . . . . + A B A . ? -0.784 50.8  176.6  -82.0  142.8  5.1   7.0   -5.9  
Prss3_Mus_musculus_GeneID=22073 CYS A 174 . . > . . . . - . . . . ? -0.599 31.7  -26.3  -136.6 -168.2 6.9   9.0   -3.2  
Prss3_Mus_musculus_GeneID=22073 GLN A 175 T . 3 . . . S + . . . . ? -0.150 119.1 29.4   -51.5  138.4  7.0   10.1  0.5   
Prss3_Mus_musculus_GeneID=22073 GLY A 176 T . 3 . . . S + . . . . ? 0.208  102.5 80.5   93.9   -8.2   3.6   10.1  2.3   
Prss3_Mus_musculus_GeneID=22073 ASP A 177 . . X . . . . + . . . . ? 0.254  59.2  137.8  -108.9 2.5    2.2   7.3   0.1   
Prss3_Mus_musculus_GeneID=22073 SER A 178 T . 3 . . . S + . . . . ? -0.272 72.7  20.2   -47.6  137.8  3.9   4.6   2.1   
Prss3_Mus_musculus_GeneID=22073 GLY A 179 T . 3 . . . S + . . . . ? 0.246  95.4  133.8  87.9   -15.5  1.6   1.7   2.7   
Prss3_Mus_musculus_GeneID=22073 GLY A 180 . . < . . . . - . . . . ? -0.195 58.4  -88.8  -68.1  167.6  -0.6  2.8   -0.2  
Prss3_Mus_musculus_GeneID=22073 PRO A 181 E . . . . . . - B H . H ? -0.499 20.6  -163.2 -92.9  138.3  -2.0  0.4   -2.9  
Prss3_Mus_musculus_GeneID=22073 VAL A 182 E . . . . . . - B H E H ? -0.978 26.4  -168.7 -104.9 107.6  -0.5  -0.8  -6.2  
Prss3_Mus_musculus_GeneID=22073 VAL A 183 E . . . . . . + B H E H ? -0.892 12.6  179.4  -111.2 124.0  -3.6  -2.3  -7.9  
Prss3_Mus_musculus_GeneID=22073 CYS A 184 E . > . . . S - B H E H ? -0.989 75.1  -10.5  -121.8 128.1  -3.3  -4.4  -11.1 
Prss3_Mus_musculus_GeneID=22073 ASN A 185 T . 3 . . . S - . . . . ? 0.905  129.9 -56.9  51.4   34.7   -6.4  -5.9  -12.8 
Prss3_Mus_musculus_GeneID=22073 ARG A 186 T . 3 . . . S + . . . . ? 0.642  116.9 110.9  76.6   12.1   -8.4  -4.9  -9.7  
Prss3_Mus_musculus_GeneID=22073 GLU A 187 E . < . . . S - B I C H ? -0.958 76.9  -109.2 -117.5 147.6  -6.2  -6.9  -7.3  
Prss3_Mus_musculus_GeneID=22073 LEU A 188 E . . . . . . + B I . H ? -0.613 45.5  160.6  -74.2  111.8  -3.7  -5.7  -4.7  
Prss3_Mus_musculus_GeneID=22073 GLN A 189 E . . . . . . + B I . . ? 0.672  57.2  16.6   -109.2 -23.2  -0.3  -6.4  -6.1  
Prss3_Mus_musculus_GeneID=22073 GLY A 190 E . . . . . . - B I I H ? -0.985 52.9  -143.1 -150.8 156.9  2.0   -4.1  -4.2  
Prss3_Mus_musculus_GeneID=22073 ILE A 191 E . . . . . . - B I I H ? -0.996 40.4  -109.9 -120.2 120.9  2.4   -2.0  -1.0  
Prss3_Mus_musculus_GeneID=22073 VAL A 192 E . . . . . . + B I I . ? -0.358 55.2  153.1  -52.4  124.6  4.3   1.2   -1.4  
Prss3_Mus_musculus_GeneID=22073 SER A 193 E . . . . . . - B I . . ? 0.738  46.1  -37.0  -124.4 -65.5  7.5   0.6   0.5   
Prss3_Mus_musculus_GeneID=22073 TRP A 194 E . . . . . . + B I I . ? -0.931 43.2  165.8  -159.3 175.1  10.7  2.4   -0.4  
Prss3_Mus_musculus_GeneID=22073 GLY A 195 . . . . . . . - . . . . ? -0.913 40.5  -101.5 174.4  160.9  12.9  3.9   -3.2  
Prss3_Mus_musculus_GeneID=22073 TYR A 196 S . . . . . S - . . . . ? -0.938 89.1  -24.6  -99.6  107.8  15.9  6.3   -3.7  
Prss3_Mus_musculus_GeneID=22073 GLY A 197 S . . . . . S - . . . . ? 0.156  82.7  -87.3  74.4   159.6  14.5  9.6   -5.0  
Prss3_Mus_musculus_GeneID=22073 CYS A 198 S . . . . . S - . . . . ? -0.959 95.4  -12.3  -114.6 130.2  11.3  10.1  -6.8  
Prss3_Mus_musculus_GeneID=22073 ALA A 199 S . . . . . S + . . . . ? 0.761  91.4  150.5  64.1   16.9   10.8  9.8   -10.5 
Prss3_Mus_musculus_GeneID=22073 LEU A 200 B . > . . . . - F U R . ? -0.684 57.7  -90.5  -78.2  146.7  14.6  9.8   -11.0 
Prss3_Mus_musculus_GeneID=22073 PRO A 201 T . 3 . . . S + . . . . ? -0.319 111.1 6.4    -56.9  133.9  16.0  7.9   -14.0 
Prss3_Mus_musculus_GeneID=22073 ASP A 202 T . 3 . . . S + . . . . ? 0.669  108.9 101.0  70.4   15.3   16.8  4.2   -13.2 
Prss3_Mus_musculus_GeneID=22073 ASN A 203 B . < . . . . + F V R . ? -0.545 49.5  171.8  -128.4 67.6   15.2  4.7   -9.7  
Prss3_Mus_musculus_GeneID=22073 PRO A 204 . . . . . . . - . . . . ? -0.206 41.4  -86.8  -66.3  166.7  11.7  3.2   -9.8  
Prss3_Mus_musculus_GeneID=22073 GLY A 205 E . . . . . . - B J G . ? -0.489 37.7  -138.7 -71.2  149.0  9.5   2.7   -6.7  
Prss3_Mus_musculus_GeneID=22073 VAL A 206 E . . . . . . - B J G I ? -0.929 22.1  -173.2 -112.5 136.1  9.8   -0.4  -4.7  
Prss3_Mus_musculus_GeneID=22073 TYR A 207 E . . . . . . - B J G I ? -0.885 33.4  -104.3 -130.1 145.3  6.8   -2.2  -3.3  
Prss3_Mus_musculus_GeneID=22073 THR A 208 E . . . . . . - B J G I ? -0.652 41.3  -124.3 -64.5  125.5  6.1   -5.1  -1.0  
Prss3_Mus_musculus_GeneID=22073 LYS A 209 E . > . . . . - B J . I ? -0.671 26.5  -169.0 -77.4  100.2  5.0   -8.0  -3.3  
Prss3_Mus_musculus_GeneID=22073 VAL A 210 G . > . . . S + . . . . ? 0.819  76.9  69.0   -67.3  -37.8  1.6   -8.9  -1.9  
Prss3_Mus_musculus_GeneID=22073 CYS A 211 G . > . . . S + . . . . ? 0.780  95.8  58.7   -57.1  -20.5  1.1   -12.2 -3.8  
Prss3_Mus_musculus_GeneID=22073 ASN A 212 G . < . . . S + . . . . ? 0.573  110.2 42.2   -81.7  -7.3   3.9   -13.6 -1.6  
Prss3_Mus_musculus_GeneID=22073 TYR A 213 G . < > . . S + . . . . ? 0.202  75.0  107.1  -126.2 11.3   1.9   -12.8 1.6   
Prss3_Mus_musculus_GeneID=22073 VAL A 214 H . < > . . S + . . . . ? 0.934  84.9  48.8   -60.2  -43.4  -1.6  -13.9 0.8   
Prss3_Mus_musculus_GeneID=22073 ASP A 215 H . . > . . S + . . . . ? 0.926  112.2 48.4   -61.0  -46.0  -1.3  -17.0 3.0   
Prss3_Mus_musculus_GeneID=22073 TRP A 216 H . . > . . S + . . . . ? 0.916  111.1 51.0   -59.9  -45.7  0.1   -14.9 5.8   
Prss3_Mus_musculus_GeneID=22073 ILE A 217 H . . X . . S + . . . . ? 0.951  113.7 43.7   -58.2  -49.7  -2.7  -12.3 5.5   
Prss3_Mus_musculus_GeneID=22073 GLN A 218 H . . X . . S + . . . . ? 0.904  114.0 49.4   -66.3  -45.3  -5.4  -14.9 5.6   
Prss3_Mus_musculus_GeneID=22073 ASP A 219 H . . X . . S + . . . . ? 0.888  111.6 49.4   -61.1  -43.3  -3.9  -16.9 8.4   
Prss3_Mus_musculus_GeneID=22073 THR A 220 H . . X . . S + . . . . ? 0.915  111.1 49.1   -63.9  -44.2  -3.4  -13.7 10.5  
Prss3_Mus_musculus_GeneID=22073 ILE A 221 H . > < . . S + . . . . ? 0.932  111.2 50.1   -60.9  -46.5  -7.0  -12.6 9.9   
Prss3_Mus_musculus_GeneID=22073 ALA A 222 H . 3 < . . S + . . . . ? 0.859  107.8 53.9   -62.2  -33.6  -8.4  -16.1 10.9  
Prss3_Mus_musculus_GeneID=22073 ALA A 223 H . 3 < . . . . . . . . ? 0.588  .     .      -80.0  -9.3   -6.3  -16.1 14.1  
Prss3_Mus_musculus_GeneID=22073 ASN A 224 . . < < . . . . . . . . ? 0.612  .     .      -127.6 .      -7.8  -12.7 15.2  
# 
loop_
_dssp_struct_ladder.id 
_dssp_struct_ladder.sheet_id 
_dssp_struct_ladder.range_id_1 
_dssp_struct_ladder.range_id_2 
_dssp_struct_ladder.type 
_dssp_struct_ladder.beg_1_label_comp_id 
_dssp_struct_ladder.beg_1_label_asym_id 
_dssp_struct_ladder.beg_1_label_seq_id 
_dssp_struct_ladder.pdbx_beg_1_PDB_ins_code 
_dssp_struct_ladder.end_1_label_comp_id 
_dssp_struct_ladder.end_1_label_asym_id 
_dssp_struct_ladder.end_1_label_seq_id 
_dssp_struct_ladder.pdbx_end_1_PDB_ins_code 
_dssp_struct_ladder.beg_1_auth_comp_id 
_dssp_struct_ladder.beg_1_auth_asym_id 
_dssp_struct_ladder.beg_1_auth_seq_id 
_dssp_struct_ladder.end_1_auth_comp_id 
_dssp_struct_ladder.end_1_auth_asym_id 
_dssp_struct_ladder.end_1_auth_seq_id 
_dssp_struct_ladder.beg_2_label_comp_id 
_dssp_struct_ladder.beg_2_label_asym_id 
_dssp_struct_ladder.beg_2_label_seq_id 
_dssp_struct_ladder.pdbx_beg_2_PDB_ins_code 
_dssp_struct_ladder.end_2_label_comp_id 
_dssp_struct_ladder.end_2_label_asym_id 
_dssp_struct_ladder.end_2_label_seq_id 
_dssp_struct_ladder.pdbx_end_2_PDB_ins_code 
_dssp_struct_ladder.beg_2_auth_comp_id 
_dssp_struct_ladder.beg_2_auth_asym_id 
_dssp_struct_ladder.beg_2_auth_seq_id 
_dssp_struct_ladder.end_2_auth_comp_id 
_dssp_struct_ladder.end_2_auth_asym_id 
_dssp_struct_ladder.end_2_auth_seq_id 
A A A B anti-parallel ILE A 2   ? VAL A 3   ? ILE A 2   VAL A 3   SER A 173 ? ASP A 172 ? SER A 173 ASP A 172 
B B C F anti-parallel TYR A 6   ? THR A 7   ? TYR A 6   THR A 7   CYS A 138 ? GLN A 137 ? CYS A 138 GLN A 137 
C B D I parallel      ALA A 105 ? ALA A 105 ? ALA A 105 ALA A 105 GLU A 187 ? GLU A 187 ? GLU A 187 GLU A 187 
D B E F anti-parallel GLN A 116 ? GLY A 121 ? GLN A 116 GLY A 121 PRO A 142 ? GLN A 137 ? PRO A 142 GLN A 137 
E B E H anti-parallel CYS A 117 ? ILE A 119 ? CYS A 117 ILE A 119 CYS A 184 ? VAL A 182 ? CYS A 184 VAL A 182 
F B F G anti-parallel LEU A 143 ? LEU A 143 ? LEU A 143 LEU A 143 ALA A 164 ? ALA A 164 ? ALA A 164 ALA A 164 
G B G J anti-parallel MET A 161 ? ALA A 164 ? MET A 161 ALA A 164 THR A 208 ? GLY A 205 ? THR A 208 GLY A 205 
H B H I anti-parallel PRO A 181 ? CYS A 184 ? PRO A 181 CYS A 184 ILE A 191 ? GLU A 187 ? ILE A 191 GLU A 187 
I B I J anti-parallel GLY A 190 ? TRP A 194 ? GLY A 190 TRP A 194 LYS A 209 ? VAL A 206 ? LYS A 209 VAL A 206 
J C K L anti-parallel GLN A 16  ? ASN A 20  ? GLN A 16  ASN A 20  SER A 29  ? HIS A 24  ? SER A 29  HIS A 24  
K C K N anti-parallel SER A 18  ? ASN A 20  ? SER A 18  ASN A 20  ARG A 50  ? GLN A 48  ? ARG A 50  GLN A 48  
L C L M anti-parallel SER A 29  ? LEU A 30  ? SER A 29  LEU A 30  VAL A 37  ? VAL A 36  ? VAL A 37  VAL A 36  
M C M P anti-parallel TRP A 35  ? SER A 38  ? TRP A 35  SER A 38  LYS A 90  ? MET A 87  ? LYS A 90  MET A 87  
N C N O anti-parallel GLN A 48  ? LEU A 51  ? GLN A 48  LEU A 51  ASN A 67  ? GLN A 64  ? ASN A 67  GLN A 64  
O C O P anti-parallel ALA A 68  ? LYS A 73  ? ALA A 68  LYS A 73  LEU A 91  ? MET A 87  ? LEU A 91  MET A 87  
P D Q R anti-parallel ASN A 55  ? ASN A 55  ? ASN A 55  ASN A 55  LEU A 135 ? LEU A 135 ? LEU A 135 LEU A 135 
Q E S T anti-parallel ASN A 78  ? ASN A 78  ? ASN A 78  ASN A 78  ASN A 83  ? ASN A 83  ? ASN A 83  ASN A 83  
R F U V anti-parallel LEU A 200 ? LEU A 200 ? LEU A 200 LEU A 200 ASN A 203 ? ASN A 203 ? ASN A 203 ASN A 203 
# 
loop_
_dssp_struct_bridge_pairs.id 
_dssp_struct_bridge_pairs.label_comp_id 
_dssp_struct_bridge_pairs.label_seq_id 
_dssp_struct_bridge_pairs.label_asym_id 
_dssp_struct_bridge_pairs.auth_seq_id 
_dssp_struct_bridge_pairs.auth_asym_id 
_dssp_struct_bridge_pairs.pdbx_PDB_ins_code 
_dssp_struct_bridge_pairs.acceptor_1_label_comp_id 
_dssp_struct_bridge_pairs.acceptor_1_label_seq_id 
_dssp_struct_bridge_pairs.acceptor_1_label_asym_id 
_dssp_struct_bridge_pairs.acceptor_1_auth_seq_id 
_dssp_struct_bridge_pairs.acceptor_1_auth_asym_id 
_dssp_struct_bridge_pairs.acceptor_1_pdbx_PDB_ins_code 
_dssp_struct_bridge_pairs.acceptor_1_energy 
_dssp_struct_bridge_pairs.acceptor_2_label_comp_id 
_dssp_struct_bridge_pairs.acceptor_2_label_seq_id 
_dssp_struct_bridge_pairs.acceptor_2_label_asym_id 
_dssp_struct_bridge_pairs.acceptor_2_auth_seq_id 
_dssp_struct_bridge_pairs.acceptor_2_auth_asym_id 
_dssp_struct_bridge_pairs.acceptor_2_pdbx_PDB_ins_code 
_dssp_struct_bridge_pairs.acceptor_2_energy 
_dssp_struct_bridge_pairs.donor_1_label_comp_id 
_dssp_struct_bridge_pairs.donor_1_label_seq_id 
_dssp_struct_bridge_pairs.donor_1_label_asym_id 
_dssp_struct_bridge_pairs.donor_1_auth_seq_id 
_dssp_struct_bridge_pairs.donor_1_auth_asym_id 
_dssp_struct_bridge_pairs.donor_1_pdbx_PDB_ins_code 
_dssp_struct_bridge_pairs.donor_1_energy 
_dssp_struct_bridge_pairs.donor_2_label_comp_id 
_dssp_struct_bridge_pairs.donor_2_label_seq_id 
_dssp_struct_bridge_pairs.donor_2_label_asym_id 
_dssp_struct_bridge_pairs.donor_2_auth_seq_id 
_dssp_struct_bridge_pairs.donor_2_auth_asym_id 
_dssp_struct_bridge_pairs.donor_2_pdbx_PDB_ins_code 
_dssp_struct_bridge_pairs.donor_2_energy 
1   LYS 1   A 1   A ? ?   ?   ? ?   ? ? ?    ?   ?   ? ?   ? ? ?    CYS 174 A 174 A ? -3.5 VAL 3   A 3   A ? -0.5 
2   ILE 2   A 2   A ? ASN 124 A 124 A ? -1.0 GLY 123 A 123 A ? -0.4 GLY 5   A 5   A ? -0.7 GLY 4   A 4   A ? -0.4 
3   VAL 3   A 3   A ? ASP 172 A 172 A ? -3.0 LYS 1   A 1   A ? -0.5 ASP 172 A 172 A ? -1.6 LEU 126 A 126 A ? -0.1 
4   GLY 4   A 4   A ? THR 125 A 125 A ? -0.5 ILE 2   A 2   A ? -0.4 VAL 3   A 3   A ? -0.2 TYR 6   A 6   A ? -0.1 
5   GLY 5   A 5   A ? ILE 2   A 2   A ? -0.7 ASP 172 A 172 A ? -0.1 THR 7   A 7   A ? -0.3 LEU 139 A 139 A ? -0.2 
6   TYR 6   A 6   A ? CYS 138 A 138 A ? -2.8 VAL 3   A 3   A ? -0.1 CYS 138 A 138 A ? -3.4 CYS 8   A 8   A ? -0.4 
7   THR 7   A 7   A ? GLY 5   A 5   A ? -0.3 GLN 137 A 137 A ? -0.2 GLN 137 A 137 A ? -0.2 LEU 136 A 136 A ? -0.1 
8   CYS 8   A 8   A ? LEU 136 A 136 A ? -2.4 TYR 6   A 6   A ? -0.4 GLU 10  A 10  A ? -0.1 LEU 136 A 136 A ? -0.1 
9   GLN 9   A 9   A ? GLU 10  A 10  A ? -0.1 ASN 11  A 11  A ? -0.1 SER 12  A 12  A ? -2.0 VAL 13  A 13  A ? -0.3 
10  GLU 10  A 10  A ? ASN 11  A 11  A ? -0.3 CYS 8   A 8   A ? -0.1 GLN 9   A 9   A ? -0.1 HIS 54  A 54  A ? -0.1 
11  ASN 11  A 11  A ? VAL 13  A 13  A ? -0.1 SER 12  A 12  A ? -0.1 GLU 10  A 10  A ? -0.3 GLN 9   A 9   A ? -0.1 
12  SER 12  A 12  A ? GLN 9   A 9   A ? -2.0 VAL 13  A 13  A ? -0.3 GLU 10  A 10  A ? -0.1 ASN 11  A 11  A ? -0.1 
13  VAL 13  A 13  A ? GLN 9   A 9   A ? -0.3 PRO 14  A 14  A ? -0.1 GLN 16  A 16  A ? -1.4 SER 12  A 12  A ? -0.3 
14  PRO 14  A 14  A ? ?   ?   ? ?   ? ? ?    ?   ?   ? ?   ? ? ?    ALA 102 A 102 A ? -1.5 GLY 52  A 52  A ? -0.3 
15  TYR 15  A 15  A ? VAL 101 A 101 A ? -0.2 THR 103 A 103 A ? -0.1 LEU 30  A 30  A ? -2.3 VAL 17  A 17  A ? -0.2 
16  GLN 16  A 16  A ? VAL 13  A 13  A ? -1.4 SER 29  A 29  A ? -0.2 GLY 52  A 52  A ? -0.5 SER 18  A 18  A ? -0.4 
17  VAL 17  A 17  A ? GLY 28  A 28  A ? -2.1 TYR 15  A 15  A ? -0.2 GLY 28  A 28  A ? -1.2 LEU 19  A 19  A ? -0.6 
18  SER 18  A 18  A ? ARG 50  A 50  A ? -2.4 GLN 16  A 16  A ? -0.4 ARG 50  A 50  A ? -2.6 ASN 20  A 20  A ? -0.6 
19  LEU 19  A 19  A ? CYS 26  A 26  A ? -3.1 VAL 17  A 17  A ? -0.6 PHE 25  A 25  A ? -2.5 CYS 26  A 26  A ? -1.3 
20  ASN 20  A 20  A ? GLN 48  A 48  A ? -3.2 SER 18  A 18  A ? -0.6 GLN 48  A 48  A ? -3.4 HIS 24  A 24  A ? -0.2 
21  SER 21  A 21  A ? TYR 23  A 23  A ? -1.7 LEU 19  A 19  A ? -0.4 HIS 24  A 24  A ? -0.1 ILE 47  A 47  A ? -0.1 
22  GLY 22  A 22  A ? GLN 48  A 48  A ? -0.1 ?   ?   ? ?   ? ? ?    HIS 24  A 24  A ? -0.3 ASN 20  A 20  A ? -0.1 
23  TYR 23  A 23  A ? LEU 19  A 19  A ? -0.0 ?   ?   ? ?   ? ? ?    SER 21  A 21  A ? -1.7 PHE 25  A 25  A ? -0.3 
24  HIS 24  A 24  A ? GLY 22  A 22  A ? -0.3 ASN 20  A 20  A ? -0.2 ASN 20  A 20  A ? -0.2 GLY 27  A 27  A ? -0.1 
25  PHE 25  A 25  A ? LEU 19  A 19  A ? -2.5 CYS 26  A 26  A ? -0.4 GLY 27  A 27  A ? -0.3 SER 178 A 178 A ? -0.3 
26  CYS 26  A 26  A ? LEU 19  A 19  A ? -1.3 ASP 177 A 177 A ? -0.1 LEU 19  A 19  A ? -3.1 PHE 25  A 25  A ? -0.4 
27  GLY 27  A 27  A ? SER 178 A 178 A ? -3.8 PHE 25  A 25  A ? -0.3 ALA 39  A 39  A ? -0.5 SER 29  A 29  A ? -0.3 
28  GLY 28  A 28  A ? VAL 17  A 17  A ? -1.2 CYS 26  A 26  A ? -0.2 VAL 17  A 17  A ? -2.1 LEU 30  A 30  A ? -0.4 
29  SER 29  A 29  A ? VAL 37  A 37  A ? -2.4 GLY 27  A 27  A ? -0.3 VAL 37  A 37  A ? -3.1 ILE 31  A 31  A ? -0.6 
30  LEU 30  A 30  A ? TYR 15  A 15  A ? -2.3 GLY 28  A 28  A ? -0.4 VAL 104 A 104 A ? -2.3 VAL 36  A 36  A ? -0.2 
31  ILE 31  A 31  A ? TRP 35  A 35  A ? -2.3 SER 29  A 29  A ? -0.6 ASP 33  A 33  A ? -0.2 LEU 106 A 106 A ? -0.2 
32  ASN 32  A 32  A ? TRP 35  A 35  A ? -1.2 ALA 102 A 102 A ? -0.1 TRP 35  A 35  A ? -0.4 ILE 31  A 31  A ? -0.2 
33  ASP 33  A 33  A ? ILE 31  A 31  A ? -0.2 GLN 34  A 34  A ? -0.2 VAL 95  A 95  A ? -3.0 SER 93  A 93  A ? -0.1 
34  GLN 34  A 34  A ? PRO 94  A 94  A ? -0.2 TRP 35  A 35  A ? -0.1 LEU 91  A 91  A ? -2.5 VAL 36  A 36  A ? -0.4 
35  TRP 35  A 35  A ? ASN 32  A 32  A ? -0.4 LYS 90  A 90  A ? -0.2 ILE 31  A 31  A ? -2.3 ASN 32  A 32  A ? -1.2 
36  VAL 36  A 36  A ? LEU 89  A 89  A ? -2.0 GLN 34  A 34  A ? -0.4 LEU 89  A 89  A ? -2.7 SER 38  A 38  A ? -0.4 
37  VAL 37  A 37  A ? SER 29  A 29  A ? -3.1 TRP 35  A 35  A ? -0.4 SER 29  A 29  A ? -2.4 ALA 39  A 39  A ? -0.2 
38  SER 38  A 38  A ? MET 87  A 87  A ? -2.7 VAL 36  A 36  A ? -0.4 MET 87  A 87  A ? -2.9 ALA 40  A 40  A ? -0.4 
39  ALA 39  A 39  A ? GLY 27  A 27  A ? -0.5 ILE 86  A 86  A ? -0.2 CYS 42  A 42  A ? -1.5 ILE 86  A 86  A ? -0.3 
40  ALA 40  A 40  A ? SER 38  A 38  A ? -0.4 HIS 41  A 41  A ? -0.3 TYR 43  A 43  A ? -1.5 ALA 39  A 39  A ? -0.1 
41  HIS 41  A 41  A ? CYS 42  A 42  A ? -0.3 LEU 82  A 82  A ? -0.1 ALA 40  A 40  A ? -0.3 SER 178 A 178 A ? -0.1 
42  CYS 42  A 42  A ? ALA 39  A 39  A ? -1.5 GLY 27  A 27  A ? -0.1 HIS 41  A 41  A ? -0.3 ALA 40  A 40  A ? -0.2 
43  TYR 43  A 43  A ? ALA 40  A 40  A ? -1.5 THR 45  A 45  A ? -0.0 THR 45  A 45  A ? -0.3 ALA 40  A 40  A ? -0.0 
44  LYS 44  A 44  A ? THR 45  A 45  A ? -0.0 ?   ?   ? ?   ? ? ?    ILE 47  A 47  A ? -0.1 CYS 42  A 42  A ? -0.0 
45  THR 45  A 45  A ? TYR 43  A 43  A ? -0.3 ARG 46  A 46  A ? -0.2 ILE 47  A 47  A ? -0.4 ILE 71  A 71  A ? -0.1 
46  ARG 46  A 46  A ? GLN 48  A 48  A ? -0.0 SER 21  A 21  A ? -0.0 GLN 48  A 48  A ? -0.4 THR 45  A 45  A ? -0.2 
47  ILE 47  A 47  A ? THR 45  A 45  A ? -0.4 ALA 68  A 68  A ? -0.2 ALA 68  A 68  A ? -2.8 VAL 49  A 49  A ? -0.4 
48  GLN 48  A 48  A ? ASN 20  A 20  A ? -3.4 ARG 46  A 46  A ? -0.4 ASN 20  A 20  A ? -3.2 ARG 50  A 50  A ? -0.5 
49  VAL 49  A 49  A ? VAL 66  A 66  A ? -3.8 ILE 47  A 47  A ? -0.4 VAL 66  A 66  A ? -2.7 LEU 51  A 51  A ? -0.5 
50  ARG 50  A 50  A ? SER 18  A 18  A ? -2.6 GLN 48  A 48  A ? -0.5 SER 18  A 18  A ? -2.4 GLY 52  A 52  A ? -0.3 
51  LEU 51  A 51  A ? GLN 64  A 64  A ? -2.5 VAL 49  A 49  A ? -0.5 GLN 64  A 64  A ? -2.1 VAL 101 A 101 A ? -0.1 
52  GLY 52  A 52  A ? GLN 16  A 16  A ? -0.5 ARG 100 A 100 A ? -0.4 HIS 54  A 54  A ? -0.4 ASN 62  A 62  A ? -0.2 
53  GLU 53  A 53  A ? GLN 16  A 16  A ? -0.3 ARG 50  A 50  A ? -0.2 GLY 52  A 52  A ? -0.3 ILE 56  A 56  A ? -0.2 
54  HIS 54  A 54  A ? GLY 52  A 52  A ? -0.4 ASN 55  A 55  A ? -0.3 LEU 136 A 136 A ? -2.4 ILE 56  A 56  A ? -0.5 
55  ASN 55  A 55  A ? VAL 58  A 58  A ? -0.3 LEU 135 A 135 A ? -0.2 VAL 58  A 58  A ? -1.2 HIS 54  A 54  A ? -0.3 
56  ILE 56  A 56  A ? ASP 134 A 134 A ? -2.4 HIS 54  A 54  A ? -0.5 LEU 135 A 135 A ? -0.1 ASN 55  A 55  A ? -0.1 
57  ASN 57  A 57  A ? ASP 134 A 134 A ? -0.3 VAL 58  A 58  A ? -0.0 LEU 59  A 59  A ? -0.4 ILE 56  A 56  A ? -0.3 
58  VAL 58  A 58  A ? ASN 55  A 55  A ? -1.2 ASP 134 A 134 A ? -0.2 GLU 60  A 60  A ? -0.9 ASN 55  A 55  A ? -0.3 
59  LEU 59  A 59  A ? ASN 57  A 57  A ? -0.4 GLU 60  A 60  A ? -0.2 ILE 56  A 56  A ? -0.1 GLU 53  A 53  A ? -0.1 
60  GLU 60  A 60  A ? VAL 58  A 58  A ? -0.9 ASN 55  A 55  A ? -0.2 LEU 59  A 59  A ? -0.2 ILE 56  A 56  A ? -0.0 
61  GLY 61  A 61  A ? VAL 58  A 58  A ? -0.0 GLU 63  A 63  A ? -0.0 LEU 59  A 59  A ? -0.1 GLY 52  A 52  A ? -0.0 
62  ASN 62  A 62  A ? GLY 52  A 52  A ? -0.2 ARG 100 A 100 A ? -0.0 GLN 64  A 64  A ? -0.2 ARG 100 A 100 A ? -0.1 
63  GLU 63  A 63  A ? GLY 52  A 52  A ? -0.1 ARG 50  A 50  A ? -0.0 PHE 65  A 65  A ? -0.5 GLY 52  A 52  A ? -0.2 
64  GLN 64  A 64  A ? LEU 51  A 51  A ? -2.1 ASN 62  A 62  A ? -0.2 LEU 51  A 51  A ? -2.5 VAL 66  A 66  A ? -0.6 
65  PHE 65  A 65  A ? GLU 63  A 63  A ? -0.5 ARG 50  A 50  A ? -0.2 ASN 67  A 67  A ? -0.4 ARG 50  A 50  A ? -0.2 
66  VAL 66  A 66  A ? VAL 49  A 49  A ? -2.7 GLN 64  A 64  A ? -0.6 VAL 49  A 49  A ? -3.8 ALA 68  A 68  A ? -0.1 
67  ASN 67  A 67  A ? PHE 65  A 65  A ? -0.4 GLN 48  A 48  A ? -0.3 SER 92  A 92  A ? -3.1 ALA 69  A 69  A ? -0.4 
68  ALA 68  A 68  A ? ILE 47  A 47  A ? -2.8 LEU 91  A 91  A ? -0.2 LEU 91  A 91  A ? -0.3 ILE 47  A 47  A ? -0.2 
69  ALA 69  A 69  A ? LYS 90  A 90  A ? -3.7 ASN 67  A 67  A ? -0.4 ILE 71  A 71  A ? -0.3 LEU 91  A 91  A ? -0.2 
70  LYS 70  A 70  A ? LYS 90  A 90  A ? -1.6 ASN 67  A 67  A ? -0.1 LYS 90  A 90  A ? -2.5 ILE 72  A 72  A ? -0.5 
71  ILE 71  A 71  A ? ALA 69  A 69  A ? -0.3 LEU 89  A 89  A ? -0.2 LYS 73  A 73  A ? -0.5 LEU 89  A 89  A ? -0.2 
72  ILE 72  A 72  A ? LEU 88  A 88  A ? -3.3 LYS 70  A 70  A ? -0.5 LEU 88  A 88  A ? -2.8 HIS 74  A 74  A ? -0.2 
73  LYS 73  A 73  A ? ILE 71  A 71  A ? -0.5 MET 87  A 87  A ? -0.2 MET 87  A 87  A ? -0.2 ASP 85  A 85  A ? -0.1 
74  HIS 74  A 74  A ? ILE 86  A 86  A ? -2.4 ASN 84  A 84  A ? -0.3 PHE 77  A 77  A ? -2.0 LYS 73  A 73  A ? -0.1 
75  PRO 75  A 75  A ? ?   ?   ? ?   ? ? ?    ?   ?   ? ?   ? ? ?    HIS 74  A 74  A ? -0.1 LYS 73  A 73  A ? -0.0 
76  ASN 76  A 76  A ? ASN 84  A 84  A ? -0.1 ASN 78  A 78  A ? -0.1 ASN 78  A 78  A ? -0.2 HIS 74  A 74  A ? -0.1 
77  PHE 77  A 77  A ? HIS 74  A 74  A ? -2.0 ILE 86  A 86  A ? -0.1 ARG 79  A 79  A ? -0.6 ASN 84  A 84  A ? -0.2 
78  ASN 78  A 78  A ? ASN 83  A 83  A ? -2.6 ASN 76  A 76  A ? -0.2 LEU 82  A 82  A ? -2.3 ASN 83  A 83  A ? -0.5 
79  ARG 79  A 79  A ? PHE 77  A 77  A ? -0.6 LYS 80  A 80  A ? -0.2 ASN 78  A 78  A ? -0.1 PHE 77  A 77  A ? -0.0 
80  LYS 80  A 80  A ? THR 81  A 81  A ? -0.1 ASN 83  A 83  A ? -0.1 ARG 79  A 79  A ? -0.2 ASN 78  A 78  A ? -0.0 
81  THR 81  A 81  A ? ASN 83  A 83  A ? -0.1 ILE 157 A 157 A ? -0.0 ARG 79  A 79  A ? -0.2 LYS 80  A 80  A ? -0.1 
82  LEU 82  A 82  A ? ASN 78  A 78  A ? -2.3 ASN 83  A 83  A ? -0.2 ASP 85  A 85  A ? -0.9 ASN 84  A 84  A ? -0.2 
83  ASN 83  A 83  A ? ASN 78  A 78  A ? -0.5 ASN 84  A 84  A ? -0.2 ASN 78  A 78  A ? -2.6 LEU 82  A 82  A ? -0.2 
84  ASN 84  A 84  A ? PHE 77  A 77  A ? -0.2 ASP 85  A 85  A ? -0.2 ILE 86  A 86  A ? -1.9 HIS 74  A 74  A ? -0.3 
85  ASP 85  A 85  A ? LEU 82  A 82  A ? -0.9 ASN 160 A 160 A ? -0.1 MET 87  A 87  A ? -0.3 THR 208 A 208 A ? -0.2 
86  ILE 86  A 86  A ? ASN 84  A 84  A ? -1.9 ALA 39  A 39  A ? -0.3 HIS 74  A 74  A ? -2.4 LEU 88  A 88  A ? -0.3 
87  MET 87  A 87  A ? SER 38  A 38  A ? -2.9 ASP 85  A 85  A ? -0.3 SER 38  A 38  A ? -2.7 LEU 89  A 89  A ? -0.4 
88  LEU 88  A 88  A ? ILE 72  A 72  A ? -2.8 ILE 86  A 86  A ? -0.3 ILE 72  A 72  A ? -3.3 LYS 90  A 90  A ? -0.5 
89  LEU 89  A 89  A ? VAL 36  A 36  A ? -2.7 MET 87  A 87  A ? -0.4 VAL 36  A 36  A ? -2.0 LEU 91  A 91  A ? -0.6 
90  LYS 90  A 90  A ? LYS 70  A 70  A ? -2.5 LEU 88  A 88  A ? -0.5 ALA 69  A 69  A ? -3.7 LYS 70  A 70  A ? -1.6 
91  LEU 91  A 91  A ? GLN 34  A 34  A ? -2.5 LEU 89  A 89  A ? -0.6 ALA 68  A 68  A ? -0.2 ASN 67  A 67  A ? -0.1 
92  SER 92  A 92  A ? ASN 67  A 67  A ? -3.1 LYS 90  A 90  A ? -0.2 LEU 91  A 91  A ? -0.1 ALA 68  A 68  A ? -0.1 
93  SER 93  A 93  A ? ASN 67  A 67  A ? -0.3 ASP 33  A 33  A ? -0.1 SER 92  A 92  A ? -0.1 VAL 95  A 95  A ? -0.1 
94  PRO 94  A 94  A ? ?   ?   ? ?   ? ? ?    ?   ?   ? ?   ? ? ?    GLN 34  A 34  A ? -0.2 THR 96  A 96  A ? -0.2 
95  VAL 95  A 95  A ? ASP 33  A 33  A ? -3.0 ASN 32  A 32  A ? -0.1 LEU 97  A 97  A ? -0.7 LEU 91  A 91  A ? -0.0 
96  THR 96  A 96  A ? PRO 94  A 94  A ? -0.2 ALA 102 A 102 A ? -0.0 ASN 98  A 98  A ? -0.3 VAL 101 A 101 A ? -0.1 
97  LEU 97  A 97  A ? VAL 95  A 95  A ? -0.7 ARG 100 A 100 A ? -0.1 ALA 99  A 99  A ? -0.2 ALA 102 A 102 A ? -0.2 
98  ASN 98  A 98  A ? VAL 101 A 101 A ? -2.3 THR 96  A 96  A ? -0.3 VAL 101 A 101 A ? -0.3 GLY 52  A 52  A ? -0.1 
99  ALA 99  A 99  A ? ARG 100 A 100 A ? -0.2 LEU 97  A 97  A ? -0.2 ALA 102 A 102 A ? -0.1 LEU 97  A 97  A ? -0.0 
100 ARG 100 A 100 A ? VAL 101 A 101 A ? -0.2 ASN 62  A 62  A ? -0.1 ALA 102 A 102 A ? -0.5 GLY 52  A 52  A ? -0.4 
101 VAL 101 A 101 A ? ASN 98  A 98  A ? -0.3 LEU 51  A 51  A ? -0.1 ASN 98  A 98  A ? -2.3 THR 103 A 103 A ? -0.3 
102 ALA 102 A 102 A ? PRO 14  A 14  A ? -1.5 ARG 100 A 100 A ? -0.5 LEU 30  A 30  A ? -0.3 VAL 104 A 104 A ? -0.2 
103 THR 103 A 103 A ? VAL 101 A 101 A ? -0.3 ILE 31  A 31  A ? -0.1 ALA 105 A 105 A ? -0.4 ILE 31  A 31  A ? -0.2 
104 VAL 104 A 104 A ? LEU 30  A 30  A ? -2.3 ALA 102 A 102 A ? -0.2 GLU 187 A 187 A ? -0.1 LEU 106 A 106 A ? -0.1 
105 ALA 105 A 105 A ? ARG 186 A 186 A ? -1.1 THR 103 A 103 A ? -0.4 LEU 188 A 188 A ? -2.9 ASN 32  A 32  A ? -0.1 
106 LEU 106 A 106 A ? GLU 187 A 187 A ? -0.2 ILE 31  A 31  A ? -0.2 SER 108 A 108 A ? -0.1 GLN 189 A 189 A ? -0.1 
107 PRO 107 A 107 A ? ?   ?   ? ?   ? ? ?    ?   ?   ? ?   ? ? ?    CYS 110 A 110 A ? -0.1 LEU 106 A 106 A ? -0.1 
108 SER 108 A 108 A ? SER 109 A 109 A ? -0.3 LEU 106 A 106 A ? -0.1 CYS 110 A 110 A ? -0.3 LEU 106 A 106 A ? -0.0 
109 SER 109 A 109 A ? LEU 106 A 106 A ? -0.0 ?   ?   ? ?   ? ? ?    ALA 111 A 111 A ? -0.3 SER 108 A 108 A ? -0.3 
110 CYS 110 A 110 A ? SER 108 A 108 A ? -0.3 PRO 107 A 107 A ? -0.1 GLN 189 A 189 A ? -0.1 LYS 209 A 209 A ? -0.0 
111 ALA 111 A 111 A ? SER 109 A 109 A ? -0.3 PRO 112 A 112 A ? -0.1 GLY 114 A 114 A ? -0.1 CYS 110 A 110 A ? -0.1 
112 PRO 112 A 112 A ? ?   ?   ? ?   ? ? ?    ?   ?   ? ?   ? ? ?    THR 115 A 115 A ? -1.6 LEU 143 A 143 A ? -0.3 
113 ALA 113 A 113 A ? GLY 114 A 114 A ? -0.2 PRO 142 A 142 A ? -0.1 LEU 144 A 144 A ? -0.2 GLN 116 A 116 A ? -0.1 
114 GLY 114 A 114 A ? LEU 143 A 143 A ? -3.2 THR 115 A 115 A ? -0.3 ALA 113 A 113 A ? -0.2 GLN 116 A 116 A ? -0.2 
115 THR 115 A 115 A ? PRO 112 A 112 A ? -1.6 GLN 116 A 116 A ? -0.1 LEU 143 A 143 A ? -1.9 CYS 117 A 117 A ? -0.4 
116 GLN 116 A 116 A ? PRO 142 A 142 A ? -0.2 GLY 114 A 114 A ? -0.2 ASN 185 A 185 A ? -0.6 LEU 118 A 118 A ? -0.4 
117 CYS 117 A 117 A ? ALA 141 A 141 A ? -2.8 THR 115 A 115 A ? -0.4 ALA 141 A 141 A ? -2.6 ILE 119 A 119 A ? -0.6 
118 LEU 118 A 118 A ? VAL 183 A 183 A ? -3.6 GLN 116 A 116 A ? -0.4 VAL 183 A 183 A ? -3.1 SER 120 A 120 A ? -0.4 
119 ILE 119 A 119 A ? LEU 139 A 139 A ? -2.9 CYS 117 A 117 A ? -0.6 LEU 139 A 139 A ? -2.0 GLY 121 A 121 A ? -0.3 
120 SER 120 A 120 A ? PRO 181 A 181 A ? -1.5 LEU 118 A 118 A ? -0.4 TRP 122 A 122 A ? -0.3 CYS 138 A 138 A ? -0.2 
121 GLY 121 A 121 A ? GLN 137 A 137 A ? -2.1 ILE 119 A 119 A ? -0.3 GLN 137 A 137 A ? -3.0 ASP 177 A 177 A ? -0.1 
122 TRP 122 A 122 A ? GLY 176 A 176 A ? -0.4 SER 120 A 120 A ? -0.3 ASP 177 A 177 A ? -0.1 THR 125 A 125 A ? -0.1 
123 GLY 123 A 123 A ? ASN 124 A 124 A ? -0.2 GLN 137 A 137 A ? -0.1 ILE 2   A 2   A ? -0.4 GLY 176 A 176 A ? -0.3 
124 ASN 124 A 124 A ? GLN 175 A 175 A ? -2.5 LYS 1   A 1   A ? -0.3 ILE 2   A 2   A ? -1.0 CYS 174 A 174 A ? -0.3 
125 THR 125 A 125 A ? SER 131 A 131 A ? -1.7 LYS 1   A 1   A ? -0.3 GLY 4   A 4   A ? -0.5 SER 127 A 127 A ? -0.3 
126 LEU 126 A 126 A ? GLY 129 A 129 A ? -0.2 SER 131 A 131 A ? -0.2 SER 131 A 131 A ? -0.1 GLY 129 A 129 A ? -0.1 
127 SER 127 A 127 A ? THR 125 A 125 A ? -0.3 PHE 128 A 128 A ? -0.2 CYS 198 A 198 A ? -0.6 GLY 129 A 129 A ? -0.3 
128 PHE 128 A 128 A ? GLY 197 A 197 A ? -0.1 THR 125 A 125 A ? -0.0 SER 127 A 127 A ? -0.2 VAL 130 A 130 A ? -0.1 
129 GLY 129 A 129 A ? SER 127 A 127 A ? -0.3 LEU 126 A 126 A ? -0.1 SER 131 A 131 A ? -0.5 LEU 126 A 126 A ? -0.2 
130 VAL 130 A 130 A ? PHE 128 A 128 A ? -0.1 THR 125 A 125 A ? -0.1 GLU 132 A 132 A ? -0.2 SER 127 A 127 A ? -0.1 
131 SER 131 A 131 A ? GLY 129 A 129 A ? -0.5 LEU 126 A 126 A ? -0.1 THR 125 A 125 A ? -1.7 LEU 126 A 126 A ? -0.2 
132 GLU 132 A 132 A ? VAL 130 A 130 A ? -0.2 ASN 124 A 124 A ? -0.2 ASN 124 A 124 A ? -0.2 GLY 123 A 123 A ? -0.1 
133 PRO 133 A 133 A ? ?   ?   ? ?   ? ? ?    ?   ?   ? ?   ? ? ?    ILE 56  A 56  A ? -0.1 GLN 137 A 137 A ? -0.1 
134 ASP 134 A 134 A ? ASN 55  A 55  A ? -0.1 LEU 136 A 136 A ? -0.1 ILE 56  A 56  A ? -2.4 ASN 57  A 57  A ? -0.3 
135 LEU 135 A 135 A ? ASN 55  A 55  A ? -0.2 ILE 56  A 56  A ? -0.1 ASN 55  A 55  A ? -0.2 GLN 137 A 137 A ? -0.1 
136 LEU 136 A 136 A ? HIS 54  A 54  A ? -2.4 ASP 134 A 134 A ? -0.3 CYS 8   A 8   A ? -2.4 CYS 138 A 138 A ? -0.3 
137 GLN 137 A 137 A ? GLY 121 A 121 A ? -3.0 THR 7   A 7   A ? -0.2 GLY 121 A 121 A ? -2.1 LEU 139 A 139 A ? -0.3 
138 CYS 138 A 138 A ? TYR 6   A 6   A ? -3.4 LEU 136 A 136 A ? -0.3 TYR 6   A 6   A ? -2.8 ASP 140 A 140 A ? -0.3 
139 LEU 139 A 139 A ? ILE 119 A 119 A ? -2.0 GLN 137 A 137 A ? -0.3 ILE 119 A 119 A ? -2.9 ALA 141 A 141 A ? -0.6 
140 ASP 140 A 140 A ? CYS 138 A 138 A ? -0.3 LEU 118 A 118 A ? -0.2 LEU 118 A 118 A ? -0.2 GLN 116 A 116 A ? -0.1 
141 ALA 141 A 141 A ? CYS 117 A 117 A ? -2.6 LEU 139 A 139 A ? -0.6 CYS 117 A 117 A ? -2.8 LEU 143 A 143 A ? -0.2 
142 PRO 142 A 142 A ? ?   ?   ? ?   ? ? ?    ?   ?   ? ?   ? ? ?    GLY 165 A 165 A ? -2.2 LEU 144 A 144 A ? -0.3 
143 LEU 143 A 143 A ? THR 115 A 115 A ? -1.9 PRO 112 A 112 A ? -0.3 GLY 114 A 114 A ? -3.2 ALA 164 A 164 A ? -0.3 
144 LEU 144 A 144 A ? CYS 163 A 163 A ? -2.9 PRO 142 A 142 A ? -0.3 CYS 163 A 163 A ? -0.4 GLN 146 A 146 A ? -0.0 
145 PRO 145 A 145 A ? ?   ?   ? ?   ? ? ?    ?   ?   ? ?   ? ? ?    CYS 149 A 149 A ? -2.2 ASP 148 A 148 A ? -0.5 
146 GLN 146 A 146 A ? ALA 147 A 147 A ? -0.3 ASP 148 A 148 A ? -0.2 GLU 150 A 150 A ? -2.6 ALA 151 A 151 A ? -0.2 
147 ALA 147 A 147 A ? ASP 148 A 148 A ? -0.2 CYS 149 A 149 A ? -0.2 ALA 151 A 151 A ? -2.3 GLN 146 A 146 A ? -0.3 
148 ASP 148 A 148 A ? PRO 145 A 145 A ? -0.5 GLU 150 A 150 A ? -0.2 SER 152 A 152 A ? -1.7 ALA 147 A 147 A ? -0.2 
149 CYS 149 A 149 A ? PRO 145 A 145 A ? -2.2 GLU 150 A 150 A ? -0.2 TYR 153 A 153 A ? -1.2 ALA 147 A 147 A ? -0.2 
150 GLU 150 A 150 A ? GLN 146 A 146 A ? -2.6 ALA 151 A 151 A ? -0.2 LYS 156 A 156 A ? -0.2 ASP 148 A 148 A ? -0.2 
151 ALA 151 A 151 A ? ALA 147 A 147 A ? -2.3 GLN 146 A 146 A ? -0.2 GLU 150 A 150 A ? -0.2 CYS 149 A 149 A ? -0.2 
152 SER 152 A 152 A ? ASP 148 A 148 A ? -1.7 TYR 153 A 153 A ? -0.3 ALA 151 A 151 A ? -0.2 GLU 150 A 150 A ? -0.2 
153 TYR 153 A 153 A ? CYS 149 A 149 A ? -1.2 ASP 148 A 148 A ? -0.1 LYS 156 A 156 A ? -2.0 ILE 157 A 157 A ? -0.9 
154 PRO 154 A 154 A ? ?   ?   ? ?   ? ? ?    ?   ?   ? ?   ? ? ?    ALA 151 A 151 A ? -0.1 GLU 150 A 150 A ? -0.1 
155 GLY 155 A 155 A ? ILE 157 A 157 A ? -0.2 LYS 156 A 156 A ? -0.1 ALA 151 A 151 A ? -0.1 GLU 150 A 150 A ? -0.1 
156 LYS 156 A 156 A ? TYR 153 A 153 A ? -2.0 GLU 150 A 150 A ? -0.2 THR 158 A 158 A ? -0.5 GLY 155 A 155 A ? -0.1 
157 ILE 157 A 157 A ? TYR 153 A 153 A ? -0.9 GLU 150 A 150 A ? -0.2 GLY 155 A 155 A ? -0.2 GLY 159 A 159 A ? -0.2 
158 THR 158 A 158 A ? LYS 156 A 156 A ? -0.5 THR 81  A 81  A ? -0.1 MET 161 A 161 A ? -1.6 LYS 156 A 156 A ? -0.1 
159 GLY 159 A 159 A ? ASN 160 A 160 A ? -0.3 ILE 157 A 157 A ? -0.2 ASN 212 A 212 A ? -0.0 ILE 157 A 157 A ? -0.0 
160 ASN 160 A 160 A ? THR 208 A 208 A ? -0.0 CYS 211 A 211 A ? -0.0 LYS 209 A 209 A ? -2.4 VAL 162 A 162 A ? -0.3 
161 MET 161 A 161 A ? THR 158 A 158 A ? -1.6 THR 208 A 208 A ? -0.2 CYS 163 A 163 A ? -0.3 THR 208 A 208 A ? -0.2 
162 VAL 162 A 162 A ? TYR 207 A 207 A ? -2.4 ASN 160 A 160 A ? -0.3 TYR 207 A 207 A ? -3.2 ALA 164 A 164 A ? -0.4 
163 CYS 163 A 163 A ? LEU 144 A 144 A ? -0.4 MET 161 A 161 A ? -0.3 LEU 144 A 144 A ? -2.9 GLY 165 A 165 A ? -0.4 
164 ALA 164 A 164 A ? GLY 205 A 205 A ? -1.5 VAL 162 A 162 A ? -0.4 GLY 205 A 205 A ? -1.4 PHE 166 A 166 A ? -0.3 
165 GLY 165 A 165 A ? PRO 142 A 142 A ? -2.2 CYS 163 A 163 A ? -0.4 LEU 167 A 167 A ? -0.5 ASP 172 A 172 A ? -0.1 
166 PHE 166 A 166 A ? LYS 171 A 171 A ? -0.8 ALA 164 A 164 A ? -0.3 GLY 169 A 169 A ? -1.8 ASN 203 A 203 A ? -0.3 
167 LEU 167 A 167 A ? GLY 165 A 165 A ? -0.5 GLU 168 A 168 A ? -0.3 ASP 202 A 202 A ? -2.7 ASN 203 A 203 A ? -0.2 
168 GLU 168 A 168 A ? GLY 169 A 169 A ? -0.2 PRO 201 A 201 A ? -0.2 LEU 167 A 167 A ? -0.3 GLY 170 A 170 A ? -0.1 
169 GLY 169 A 169 A ? PHE 166 A 166 A ? -1.8 LEU 200 A 200 A ? -0.2 GLU 168 A 168 A ? -0.2 LEU 200 A 200 A ? -0.2 
170 GLY 170 A 170 A ? ALA 199 A 199 A ? -2.8 GLU 168 A 168 A ? -0.1 ASP 172 A 172 A ? -0.3 LEU 200 A 200 A ? -0.1 
171 LYS 171 A 171 A ? PHE 166 A 166 A ? -0.3 LEU 200 A 200 A ? -0.1 PHE 166 A 166 A ? -0.8 SER 173 A 173 A ? -0.3 
172 ASP 172 A 172 A ? VAL 3   A 3   A ? -1.6 GLY 170 A 170 A ? -0.3 VAL 3   A 3   A ? -3.0 CYS 174 A 174 A ? -0.4 
173 SER 173 A 173 A ? LYS 171 A 171 A ? -0.3 ALA 164 A 164 A ? -0.3 ILE 2   A 2   A ? -0.3 ALA 199 A 199 A ? -0.2 
174 CYS 174 A 174 A ? LYS 1   A 1   A ? -3.5 ASP 172 A 172 A ? -0.4 ASP 177 A 177 A ? -1.6 GLY 123 A 123 A ? -0.1 
175 GLN 175 A 175 A ? GLY 176 A 176 A ? -0.3 SER 173 A 173 A ? -0.2 ASN 124 A 124 A ? -2.5 CYS 174 A 174 A ? -0.2 
176 GLY 176 A 176 A ? GLY 123 A 123 A ? -0.3 PHE 25  A 25  A ? -0.2 TRP 122 A 122 A ? -0.4 GLN 175 A 175 A ? -0.3 
177 ASP 177 A 177 A ? CYS 174 A 174 A ? -1.6 GLY 121 A 121 A ? -0.1 GLY 180 A 180 A ? -2.3 VAL 192 A 192 A ? -0.3 
178 SER 178 A 178 A ? PHE 25  A 25  A ? -0.3 GLY 179 A 179 A ? -0.3 GLY 27  A 27  A ? -3.8 SER 193 A 193 A ? -0.2 
179 GLY 179 A 179 A ? VAL 192 A 192 A ? -2.9 GLY 180 A 180 A ? -0.3 SER 178 A 178 A ? -0.3 SER 193 A 193 A ? -0.1 
180 GLY 180 A 180 A ? ASP 177 A 177 A ? -2.3 PRO 181 A 181 A ? -0.1 VAL 192 A 192 A ? -2.5 GLY 179 A 179 A ? -0.3 
181 PRO 181 A 181 A ? ?   ?   ? ?   ? ? ?    ?   ?   ? ?   ? ? ?    SER 120 A 120 A ? -1.5 VAL 183 A 183 A ? -0.5 
182 VAL 182 A 182 A ? GLY 190 A 190 A ? -2.2 ILE 119 A 119 A ? -0.2 GLN 189 A 189 A ? -3.1 GLY 190 A 190 A ? -1.6 
183 VAL 183 A 183 A ? LEU 118 A 118 A ? -3.1 PRO 181 A 181 A ? -0.5 LEU 118 A 118 A ? -3.6 ASN 185 A 185 A ? -0.4 
184 CYS 184 A 184 A ? GLU 187 A 187 A ? -2.6 VAL 182 A 182 A ? -0.5 GLU 187 A 187 A ? -2.0 CYS 117 A 117 A ? -0.2 
185 ASN 185 A 185 A ? GLN 116 A 116 A ? -0.6 VAL 183 A 183 A ? -0.4 CYS 184 A 184 A ? -0.2 LEU 188 A 188 A ? -0.1 
186 ARG 186 A 186 A ? GLU 187 A 187 A ? -0.2 VAL 183 A 183 A ? -0.1 ALA 105 A 105 A ? -1.1 LEU 188 A 188 A ? -0.4 
187 GLU 187 A 187 A ? CYS 184 A 184 A ? -2.0 VAL 104 A 104 A ? -0.1 CYS 184 A 184 A ? -2.6 GLN 189 A 189 A ? -0.7 
188 LEU 188 A 188 A ? ALA 105 A 105 A ? -2.9 ARG 186 A 186 A ? -0.4 VAL 183 A 183 A ? -0.2 ILE 191 A 191 A ? -0.1 
189 GLN 189 A 189 A ? VAL 182 A 182 A ? -3.1 GLU 187 A 187 A ? -0.7 VAL 210 A 210 A ? -1.2 CYS 211 A 211 A ? -0.5 
190 GLY 190 A 190 A ? VAL 182 A 182 A ? -1.6 LYS 209 A 209 A ? -0.2 VAL 182 A 182 A ? -2.2 VAL 192 A 192 A ? -0.4 
191 ILE 191 A 191 A ? THR 208 A 208 A ? -1.3 GLN 189 A 189 A ? -0.3 THR 208 A 208 A ? -2.7 SER 193 A 193 A ? -0.1 
192 VAL 192 A 192 A ? GLY 180 A 180 A ? -2.5 GLY 190 A 190 A ? -0.4 GLY 179 A 179 A ? -2.9 TYR 207 A 207 A ? -0.2 
193 SER 193 A 193 A ? VAL 206 A 206 A ? -2.1 TRP 194 A 194 A ? -0.4 GLY 195 A 195 A ? -0.3 TYR 207 A 207 A ? -0.2 
194 TRP 194 A 194 A ? VAL 206 A 206 A ? -1.8 GLN 175 A 175 A ? -0.0 VAL 206 A 206 A ? -3.0 SER 193 A 193 A ? -0.4 
195 GLY 195 A 195 A ? SER 193 A 193 A ? -0.3 GLY 205 A 205 A ? -0.2 GLY 197 A 197 A ? -0.7 GLY 205 A 205 A ? -0.1 
196 TYR 196 A 196 A ? PRO 204 A 204 A ? -0.4 TRP 194 A 194 A ? -0.2 LEU 200 A 200 A ? -0.2 TRP 194 A 194 A ? -0.0 
197 GLY 197 A 197 A ? GLY 195 A 195 A ? -0.7 ALA 199 A 199 A ? -0.1 ALA 199 A 199 A ? -0.5 TYR 196 A 196 A ? -0.1 
198 CYS 198 A 198 A ? SER 127 A 127 A ? -0.6 ALA 199 A 199 A ? -0.2 GLY 170 A 170 A ? -0.1 ASP 172 A 172 A ? -0.1 
199 ALA 199 A 199 A ? GLY 197 A 197 A ? -0.5 ASN 203 A 203 A ? -0.3 GLY 170 A 170 A ? -2.8 CYS 198 A 198 A ? -0.2 
200 LEU 200 A 200 A ? ASN 203 A 203 A ? -0.5 TYR 196 A 196 A ? -0.2 ASN 203 A 203 A ? -1.8 GLY 169 A 169 A ? -0.2 
201 PRO 201 A 201 A ? ?   ?   ? ?   ? ? ?    ?   ?   ? ?   ? ? ?    GLU 168 A 168 A ? -0.2 LEU 167 A 167 A ? -0.1 
202 ASP 202 A 202 A ? LEU 167 A 167 A ? -2.7 PHE 166 A 166 A ? -0.1 LEU 167 A 167 A ? -0.1 GLU 168 A 168 A ? -0.1 
203 ASN 203 A 203 A ? LEU 200 A 200 A ? -1.8 PHE 166 A 166 A ? -0.3 LEU 200 A 200 A ? -0.5 ALA 199 A 199 A ? -0.3 
204 PRO 204 A 204 A ? ?   ?   ? ?   ? ? ?    ?   ?   ? ?   ? ? ?    TYR 196 A 196 A ? -0.4 GLY 165 A 165 A ? -0.2 
205 GLY 205 A 205 A ? ALA 164 A 164 A ? -1.4 GLY 195 A 195 A ? -0.1 ALA 164 A 164 A ? -1.5 TYR 207 A 207 A ? -0.4 
206 VAL 206 A 206 A ? TRP 194 A 194 A ? -3.0 CYS 163 A 163 A ? -0.2 SER 193 A 193 A ? -2.1 TRP 194 A 194 A ? -1.8 
207 TYR 207 A 207 A ? VAL 162 A 162 A ? -3.2 GLY 205 A 205 A ? -0.4 VAL 162 A 162 A ? -2.4 LYS 209 A 209 A ? -0.4 
208 THR 208 A 208 A ? ILE 191 A 191 A ? -2.7 VAL 206 A 206 A ? -0.3 ILE 191 A 191 A ? -1.3 VAL 210 A 210 A ? -1.0 
209 LYS 209 A 209 A ? ASN 160 A 160 A ? -2.4 TYR 207 A 207 A ? -0.4 ASN 212 A 212 A ? -1.4 GLY 190 A 190 A ? -0.2 
210 VAL 210 A 210 A ? GLN 189 A 189 A ? -1.2 THR 208 A 208 A ? -1.0 TYR 213 A 213 A ? -3.1 VAL 214 A 214 A ? -0.4 
211 CYS 211 A 211 A ? GLN 189 A 189 A ? -0.5 ASN 212 A 212 A ? -0.3 VAL 214 A 214 A ? -0.5 VAL 210 A 210 A ? -0.3 
212 ASN 212 A 212 A ? LYS 209 A 209 A ? -1.4 TYR 213 A 213 A ? -0.2 CYS 211 A 211 A ? -0.3 VAL 210 A 210 A ? -0.2 
213 TYR 213 A 213 A ? VAL 210 A 210 A ? -3.1 LYS 209 A 209 A ? -0.2 ILE 217 A 217 A ? -2.7 GLN 218 A 218 A ? -0.2 
214 VAL 214 A 214 A ? CYS 211 A 211 A ? -0.5 VAL 210 A 210 A ? -0.4 GLN 218 A 218 A ? -2.4 ASP 219 A 219 A ? -0.2 
215 ASP 215 A 215 A ? CYS 211 A 211 A ? -0.2 TRP 216 A 216 A ? -0.2 ASP 219 A 219 A ? -2.6 THR 220 A 220 A ? -0.2 
216 TRP 216 A 216 A ? GLN 218 A 218 A ? -0.2 ILE 217 A 217 A ? -0.2 THR 220 A 220 A ? -2.5 ILE 221 A 221 A ? -0.2 
217 ILE 217 A 217 A ? TYR 213 A 213 A ? -2.7 GLN 218 A 218 A ? -0.2 ILE 221 A 221 A ? -2.4 ASP 215 A 215 A ? -0.2 
218 GLN 218 A 218 A ? VAL 214 A 214 A ? -2.4 ASP 219 A 219 A ? -0.2 ALA 222 A 222 A ? -2.3 ILE 217 A 217 A ? -0.2 
219 ASP 219 A 219 A ? ASP 215 A 215 A ? -2.6 VAL 214 A 214 A ? -0.2 ALA 223 A 223 A ? -1.7 GLN 218 A 218 A ? -0.2 
220 THR 220 A 220 A ? TRP 216 A 216 A ? -2.5 ASP 215 A 215 A ? -0.2 ASN 224 A 224 A ? -0.5 GLN 218 A 218 A ? -0.2 
221 ILE 221 A 221 A ? ILE 217 A 217 A ? -2.4 TRP 216 A 216 A ? -0.2 ASN 224 A 224 A ? -1.3 ASP 219 A 219 A ? -0.2 
222 ALA 222 A 222 A ? GLN 218 A 218 A ? -2.3 ALA 223 A 223 A ? -0.3 ILE 221 A 221 A ? -0.2 THR 220 A 220 A ? -0.2 
223 ALA 223 A 223 A ? ASP 219 A 219 A ? -1.7 GLN 218 A 218 A ? -0.2 ALA 222 A 222 A ? -0.3 ILE 221 A 221 A ? -0.2 
224 ASN 224 A 224 A ? ILE 221 A 221 A ? -1.3 THR 220 A 220 A ? -0.5 ALA 222 A 222 A ? -0.2 ALA 223 A 223 A ? -0.2 
# 
loop_
_dssp_statistics_histogram.entry_id 
_dssp_statistics_histogram.type 
_dssp_statistics_histogram.1 
_dssp_statistics_histogram.2 
_dssp_statistics_histogram.3 
_dssp_statistics_histogram.4 
_dssp_statistics_histogram.5 
_dssp_statistics_histogram.6 
_dssp_statistics_histogram.7 
_dssp_statistics_histogram.8 
_dssp_statistics_histogram.9 
_dssp_statistics_histogram.10 
_dssp_statistics_histogram.11 
_dssp_statistics_histogram.12 
_dssp_statistics_histogram.13 
_dssp_statistics_histogram.14 
_dssp_statistics_histogram.15 
_dssp_statistics_histogram.16 
_dssp_statistics_histogram.17 
_dssp_statistics_histogram.18 
_dssp_statistics_histogram.19 
_dssp_statistics_histogram.20 
_dssp_statistics_histogram.21 
_dssp_statistics_histogram.22 
_dssp_statistics_histogram.23 
_dssp_statistics_histogram.24 
_dssp_statistics_histogram.25 
_dssp_statistics_histogram.26 
_dssp_statistics_histogram.27 
_dssp_statistics_histogram.28 
_dssp_statistics_histogram.29 
_dssp_statistics_histogram.30 
Prss3_Mus_musculus_GeneID=22073 residues_per_alpha_helix        0 0 0 0 0 0 1 0 0 1 0 0 0 0 0 0 0 0 0 0 0 0 0 0 0 0 0 0 0 0 
Prss3_Mus_musculus_GeneID=22073 parallel_bridges_per_ladder     1 0 0 0 0 0 0 0 0 0 0 0 0 0 0 0 0 0 0 0 0 0 0 0 0 0 0 0 0 0 
Prss3_Mus_musculus_GeneID=22073 antiparallel_bridges_per_ladder 4 3 2 5 2 1 0 0 0 0 0 0 0 0 0 0 0 0 0 0 0 0 0 0 0 0 0 0 0 0 
Prss3_Mus_musculus_GeneID=22073 ladders_per_sheet               1 0 0 0 0 1 0 1 0 0 0 0 0 0 0 0 0 0 0 0 0 0 0 0 0 0 0 0 0 0 
# 
loop_
_dssp_statistics_hbond.entry_id 
_dssp_statistics_hbond.type 
_dssp_statistics_hbond.count 
_dssp_statistics_hbond.count_per_100 
Prss3_Mus_musculus_GeneID=22073 O(I)-->H-N(J)          141 62.9 
Prss3_Mus_musculus_GeneID=22073 'PARALLEL BRIDGES'     2   0.9  
Prss3_Mus_musculus_GeneID=22073 'ANTIPARALLEL BRIDGES' 71  31.7 
Prss3_Mus_musculus_GeneID=22073 O(I)-->H-N(I-5)        2   0.9  
Prss3_Mus_musculus_GeneID=22073 O(I)-->H-N(I-4)        1   0.4  
Prss3_Mus_musculus_GeneID=22073 O(I)-->H-N(I-3)        4   1.8  
Prss3_Mus_musculus_GeneID=22073 O(I)-->H-N(I-2)        1   0.4  
Prss3_Mus_musculus_GeneID=22073 O(I)-->H-N(I-1)        0   0.0  
Prss3_Mus_musculus_GeneID=22073 O(I)-->H-N(I+0)        0   0.0  
Prss3_Mus_musculus_GeneID=22073 O(I)-->H-N(I+1)        0   0.0  
Prss3_Mus_musculus_GeneID=22073 O(I)-->H-N(I+2)        18  8.0  
Prss3_Mus_musculus_GeneID=22073 O(I)-->H-N(I+3)        20  8.9  
Prss3_Mus_musculus_GeneID=22073 O(I)-->H-N(I+4)        15  6.7  
Prss3_Mus_musculus_GeneID=22073 O(I)-->H-N(I+5)        1   0.4  
# 
_dssp_statistics.entry_id                       Prss3_Mus_musculus_GeneID=22073 
_dssp_statistics.nr_of_residues                 224 
_dssp_statistics.nr_of_chains                   1 
_dssp_statistics.nr_of_ss_bridges_total         0 
_dssp_statistics.nr_of_ss_bridges_intra_chain   0 
_dssp_statistics.nr_of_ss_bridges_inter_chain   0 
# 
loop_
_chem_comp.id 
_chem_comp.type 
_chem_comp.mon_nstd_flag 
_chem_comp.name 
_chem_comp.formula 
_chem_comp.formula_weight 
ALA 'L-PEPTIDE LINKING' y ALANINE         'C3 H7 N O2'     89.093 
ARG 'L-PEPTIDE LINKING' y ARGININE        'C6 H15 N4 O2'  175.209 
ASN 'L-PEPTIDE LINKING' y ASPARAGINE      'C4 H8 N2 O3'   132.118 
ASP 'L-PEPTIDE LINKING' y 'ASPARTIC ACID' 'C4 H7 N O4'    133.103 
CYS 'L-PEPTIDE LINKING' y CYSTEINE        'C3 H7 N O2 S'  121.158 
GLN 'L-PEPTIDE LINKING' y GLUTAMINE       'C5 H10 N2 O3'  146.144 
GLU 'L-PEPTIDE LINKING' y 'GLUTAMIC ACID' 'C5 H9 N O4'    147.129 
GLY 'PEPTIDE LINKING'   y GLYCINE         'C2 H5 N O2'     75.067 
HIS 'L-PEPTIDE LINKING' y HISTIDINE       'C6 H10 N3 O2'  156.162 
ILE 'L-PEPTIDE LINKING' y ISOLEUCINE      'C6 H13 N O2'   131.173 
LEU 'L-PEPTIDE LINKING' y LEUCINE         'C6 H13 N O2'   131.173 
LYS 'L-PEPTIDE LINKING' y LYSINE          'C6 H15 N2 O2'  147.195 
MET 'L-PEPTIDE LINKING' y METHIONINE      'C5 H11 N O2 S' 149.211 
PHE 'L-PEPTIDE LINKING' y PHENYLALANINE   'C9 H11 N O2'   165.189 
PRO 'L-PEPTIDE LINKING' y PROLINE         'C5 H9 N O2'     115.13 
SER 'L-PEPTIDE LINKING' y SERINE          'C3 H7 N O3'    105.093 
THR 'L-PEPTIDE LINKING' y THREONINE       'C4 H9 N O3'    119.119 
TRP 'L-PEPTIDE LINKING' y TRYPTOPHAN      'C11 H12 N2 O2' 204.225 
TYR 'L-PEPTIDE LINKING' y TYROSINE        'C9 H11 N O3'   181.189 
VAL 'L-PEPTIDE LINKING' y VALINE          'C5 H11 N O2'   117.146 
# 
loop_
_atom_type.symbol 
N 
C 
O 
S 
# 
loop_
_entity_poly_seq.entity_id 
_entity_poly_seq.num 
_entity_poly_seq.mon_id 
_entity_poly_seq.hetero 
1   1 LYS n 
1   2 ILE n 
1   3 VAL n 
1   4 GLY n 
1   5 GLY n 
1   6 TYR n 
1   7 THR n 
1   8 CYS n 
1   9 GLN n 
1  10 GLU n 
1  11 ASN n 
1  12 SER n 
1  13 VAL n 
1  14 PRO n 
1  15 TYR n 
1  16 GLN n 
1  17 VAL n 
1  18 SER n 
1  19 LEU n 
1  20 ASN n 
1  21 SER n 
1  22 GLY n 
1  23 TYR n 
1  24 HIS n 
1  25 PHE n 
1  26 CYS n 
1  27 GLY n 
1  28 GLY n 
1  29 SER n 
1  30 LEU n 
1  31 ILE n 
1  32 ASN n 
1  33 ASP n 
1  34 GLN n 
1  35 TRP n 
1  36 VAL n 
1  37 VAL n 
1  38 SER n 
1  39 ALA n 
1  40 ALA n 
1  41 HIS n 
1  42 CYS n 
1  43 TYR n 
1  44 LYS n 
1  45 THR n 
1  46 ARG n 
1  47 ILE n 
1  48 GLN n 
1  49 VAL n 
1  50 ARG n 
1  51 LEU n 
1  52 GLY n 
1  53 GLU n 
1  54 HIS n 
1  55 ASN n 
1  56 ILE n 
1  57 ASN n 
1  58 VAL n 
1  59 LEU n 
1  60 GLU n 
1  61 GLY n 
1  62 ASN n 
1  63 GLU n 
1  64 GLN n 
1  65 PHE n 
1  66 VAL n 
1  67 ASN n 
1  68 ALA n 
1  69 ALA n 
1  70 LYS n 
1  71 ILE n 
1  72 ILE n 
1  73 LYS n 
1  74 HIS n 
1  75 PRO n 
1  76 ASN n 
1  77 PHE n 
1  78 ASN n 
1  79 ARG n 
1  80 LYS n 
1  81 THR n 
1  82 LEU n 
1  83 ASN n 
1  84 ASN n 
1  85 ASP n 
1  86 ILE n 
1  87 MET n 
1  88 LEU n 
1  89 LEU n 
1  90 LYS n 
1  91 LEU n 
1  92 SER n 
1  93 SER n 
1  94 PRO n 
1  95 VAL n 
1  96 THR n 
1  97 LEU n 
1  98 ASN n 
1  99 ALA n 
1 100 ARG n 
1 101 VAL n 
1 102 ALA n 
1 103 THR n 
1 104 VAL n 
1 105 ALA n 
1 106 LEU n 
1 107 PRO n 
1 108 SER n 
1 109 SER n 
1 110 CYS n 
1 111 ALA n 
1 112 PRO n 
1 113 ALA n 
1 114 GLY n 
1 115 THR n 
1 116 GLN n 
1 117 CYS n 
1 118 LEU n 
1 119 ILE n 
1 120 SER n 
1 121 GLY n 
1 122 TRP n 
1 123 GLY n 
1 124 ASN n 
1 125 THR n 
1 126 LEU n 
1 127 SER n 
1 128 PHE n 
1 129 GLY n 
1 130 VAL n 
1 131 SER n 
1 132 GLU n 
1 133 PRO n 
1 134 ASP n 
1 135 LEU n 
1 136 LEU n 
1 137 GLN n 
1 138 CYS n 
1 139 LEU n 
1 140 ASP n 
1 141 ALA n 
1 142 PRO n 
1 143 LEU n 
1 144 LEU n 
1 145 PRO n 
1 146 GLN n 
1 147 ALA n 
1 148 ASP n 
1 149 CYS n 
1 150 GLU n 
1 151 ALA n 
1 152 SER n 
1 153 TYR n 
1 154 PRO n 
1 155 GLY n 
1 156 LYS n 
1 157 ILE n 
1 158 THR n 
1 159 GLY n 
1 160 ASN n 
1 161 MET n 
1 162 VAL n 
1 163 CYS n 
1 164 ALA n 
1 165 GLY n 
1 166 PHE n 
1 167 LEU n 
1 168 GLU n 
1 169 GLY n 
1 170 GLY n 
1 171 LYS n 
1 172 ASP n 
1 173 SER n 
1 174 CYS n 
1 175 GLN n 
1 176 GLY n 
1 177 ASP n 
1 178 SER n 
1 179 GLY n 
1 180 GLY n 
1 181 PRO n 
1 182 VAL n 
1 183 VAL n 
1 184 CYS n 
1 185 ASN n 
1 186 ARG n 
1 187 GLU n 
1 188 LEU n 
1 189 GLN n 
1 190 GLY n 
1 191 ILE n 
1 192 VAL n 
1 193 SER n 
1 194 TRP n 
1 195 GLY n 
1 196 TYR n 
1 197 GLY n 
1 198 CYS n 
1 199 ALA n 
1 200 LEU n 
1 201 PRO n 
1 202 ASP n 
1 203 ASN n 
1 204 PRO n 
1 205 GLY n 
1 206 VAL n 
1 207 TYR n 
1 208 THR n 
1 209 LYS n 
1 210 VAL n 
1 211 CYS n 
1 212 ASN n 
1 213 TYR n 
1 214 VAL n 
1 215 ASP n 
1 216 TRP n 
1 217 ILE n 
1 218 GLN n 
1 219 ASP n 
1 220 THR n 
1 221 ILE n 
1 222 ALA n 
1 223 ALA n 
1 224 ASN n 
# 
loop_
_pdbx_poly_seq_scheme.asym_id 
_pdbx_poly_seq_scheme.entity_id 
_pdbx_poly_seq_scheme.seq_id 
_pdbx_poly_seq_scheme.mon_id 
_pdbx_poly_seq_scheme.ndb_seq_num 
_pdbx_poly_seq_scheme.pdb_seq_num 
_pdbx_poly_seq_scheme.auth_seq_num 
_pdbx_poly_seq_scheme.pdb_mon_id 
_pdbx_poly_seq_scheme.auth_mon_id 
_pdbx_poly_seq_scheme.pdb_strand_id 
_pdbx_poly_seq_scheme.pdb_ins_code 
_pdbx_poly_seq_scheme.hetero 
A 1   1 LYS   1 1   1   LYS LYS A ? n 
A 1   2 ILE   2 2   2   ILE ILE A ? n 
A 1   3 VAL   3 3   3   VAL VAL A ? n 
A 1   4 GLY   4 4   4   GLY GLY A ? n 
A 1   5 GLY   5 5   5   GLY GLY A ? n 
A 1   6 TYR   6 6   6   TYR TYR A ? n 
A 1   7 THR   7 7   7   THR THR A ? n 
A 1   8 CYS   8 8   8   CYS CYS A ? n 
A 1   9 GLN   9 9   9   GLN GLN A ? n 
A 1  10 GLU  10 10  10  GLU GLU A ? n 
A 1  11 ASN  11 11  11  ASN ASN A ? n 
A 1  12 SER  12 12  12  SER SER A ? n 
A 1  13 VAL  13 13  13  VAL VAL A ? n 
A 1  14 PRO  14 14  14  PRO PRO A ? n 
A 1  15 TYR  15 15  15  TYR TYR A ? n 
A 1  16 GLN  16 16  16  GLN GLN A ? n 
A 1  17 VAL  17 17  17  VAL VAL A ? n 
A 1  18 SER  18 18  18  SER SER A ? n 
A 1  19 LEU  19 19  19  LEU LEU A ? n 
A 1  20 ASN  20 20  20  ASN ASN A ? n 
A 1  21 SER  21 21  21  SER SER A ? n 
A 1  22 GLY  22 22  22  GLY GLY A ? n 
A 1  23 TYR  23 23  23  TYR TYR A ? n 
A 1  24 HIS  24 24  24  HIS HIS A ? n 
A 1  25 PHE  25 25  25  PHE PHE A ? n 
A 1  26 CYS  26 26  26  CYS CYS A ? n 
A 1  27 GLY  27 27  27  GLY GLY A ? n 
A 1  28 GLY  28 28  28  GLY GLY A ? n 
A 1  29 SER  29 29  29  SER SER A ? n 
A 1  30 LEU  30 30  30  LEU LEU A ? n 
A 1  31 ILE  31 31  31  ILE ILE A ? n 
A 1  32 ASN  32 32  32  ASN ASN A ? n 
A 1  33 ASP  33 33  33  ASP ASP A ? n 
A 1  34 GLN  34 34  34  GLN GLN A ? n 
A 1  35 TRP  35 35  35  TRP TRP A ? n 
A 1  36 VAL  36 36  36  VAL VAL A ? n 
A 1  37 VAL  37 37  37  VAL VAL A ? n 
A 1  38 SER  38 38  38  SER SER A ? n 
A 1  39 ALA  39 39  39  ALA ALA A ? n 
A 1  40 ALA  40 40  40  ALA ALA A ? n 
A 1  41 HIS  41 41  41  HIS HIS A ? n 
A 1  42 CYS  42 42  42  CYS CYS A ? n 
A 1  43 TYR  43 43  43  TYR TYR A ? n 
A 1  44 LYS  44 44  44  LYS LYS A ? n 
A 1  45 THR  45 45  45  THR THR A ? n 
A 1  46 ARG  46 46  46  ARG ARG A ? n 
A 1  47 ILE  47 47  47  ILE ILE A ? n 
A 1  48 GLN  48 48  48  GLN GLN A ? n 
A 1  49 VAL  49 49  49  VAL VAL A ? n 
A 1  50 ARG  50 50  50  ARG ARG A ? n 
A 1  51 LEU  51 51  51  LEU LEU A ? n 
A 1  52 GLY  52 52  52  GLY GLY A ? n 
A 1  53 GLU  53 53  53  GLU GLU A ? n 
A 1  54 HIS  54 54  54  HIS HIS A ? n 
A 1  55 ASN  55 55  55  ASN ASN A ? n 
A 1  56 ILE  56 56  56  ILE ILE A ? n 
A 1  57 ASN  57 57  57  ASN ASN A ? n 
A 1  58 VAL  58 58  58  VAL VAL A ? n 
A 1  59 LEU  59 59  59  LEU LEU A ? n 
A 1  60 GLU  60 60  60  GLU GLU A ? n 
A 1  61 GLY  61 61  61  GLY GLY A ? n 
A 1  62 ASN  62 62  62  ASN ASN A ? n 
A 1  63 GLU  63 63  63  GLU GLU A ? n 
A 1  64 GLN  64 64  64  GLN GLN A ? n 
A 1  65 PHE  65 65  65  PHE PHE A ? n 
A 1  66 VAL  66 66  66  VAL VAL A ? n 
A 1  67 ASN  67 67  67  ASN ASN A ? n 
A 1  68 ALA  68 68  68  ALA ALA A ? n 
A 1  69 ALA  69 69  69  ALA ALA A ? n 
A 1  70 LYS  70 70  70  LYS LYS A ? n 
A 1  71 ILE  71 71  71  ILE ILE A ? n 
A 1  72 ILE  72 72  72  ILE ILE A ? n 
A 1  73 LYS  73 73  73  LYS LYS A ? n 
A 1  74 HIS  74 74  74  HIS HIS A ? n 
A 1  75 PRO  75 75  75  PRO PRO A ? n 
A 1  76 ASN  76 76  76  ASN ASN A ? n 
A 1  77 PHE  77 77  77  PHE PHE A ? n 
A 1  78 ASN  78 78  78  ASN ASN A ? n 
A 1  79 ARG  79 79  79  ARG ARG A ? n 
A 1  80 LYS  80 80  80  LYS LYS A ? n 
A 1  81 THR  81 81  81  THR THR A ? n 
A 1  82 LEU  82 82  82  LEU LEU A ? n 
A 1  83 ASN  83 83  83  ASN ASN A ? n 
A 1  84 ASN  84 84  84  ASN ASN A ? n 
A 1  85 ASP  85 85  85  ASP ASP A ? n 
A 1  86 ILE  86 86  86  ILE ILE A ? n 
A 1  87 MET  87 87  87  MET MET A ? n 
A 1  88 LEU  88 88  88  LEU LEU A ? n 
A 1  89 LEU  89 89  89  LEU LEU A ? n 
A 1  90 LYS  90 90  90  LYS LYS A ? n 
A 1  91 LEU  91 91  91  LEU LEU A ? n 
A 1  92 SER  92 92  92  SER SER A ? n 
A 1  93 SER  93 93  93  SER SER A ? n 
A 1  94 PRO  94 94  94  PRO PRO A ? n 
A 1  95 VAL  95 95  95  VAL VAL A ? n 
A 1  96 THR  96 96  96  THR THR A ? n 
A 1  97 LEU  97 97  97  LEU LEU A ? n 
A 1  98 ASN  98 98  98  ASN ASN A ? n 
A 1  99 ALA  99 99  99  ALA ALA A ? n 
A 1 100 ARG 100 100 100 ARG ARG A ? n 
A 1 101 VAL 101 101 101 VAL VAL A ? n 
A 1 102 ALA 102 102 102 ALA ALA A ? n 
A 1 103 THR 103 103 103 THR THR A ? n 
A 1 104 VAL 104 104 104 VAL VAL A ? n 
A 1 105 ALA 105 105 105 ALA ALA A ? n 
A 1 106 LEU 106 106 106 LEU LEU A ? n 
A 1 107 PRO 107 107 107 PRO PRO A ? n 
A 1 108 SER 108 108 108 SER SER A ? n 
A 1 109 SER 109 109 109 SER SER A ? n 
A 1 110 CYS 110 110 110 CYS CYS A ? n 
A 1 111 ALA 111 111 111 ALA ALA A ? n 
A 1 112 PRO 112 112 112 PRO PRO A ? n 
A 1 113 ALA 113 113 113 ALA ALA A ? n 
A 1 114 GLY 114 114 114 GLY GLY A ? n 
A 1 115 THR 115 115 115 THR THR A ? n 
A 1 116 GLN 116 116 116 GLN GLN A ? n 
A 1 117 CYS 117 117 117 CYS CYS A ? n 
A 1 118 LEU 118 118 118 LEU LEU A ? n 
A 1 119 ILE 119 119 119 ILE ILE A ? n 
A 1 120 SER 120 120 120 SER SER A ? n 
A 1 121 GLY 121 121 121 GLY GLY A ? n 
A 1 122 TRP 122 122 122 TRP TRP A ? n 
A 1 123 GLY 123 123 123 GLY GLY A ? n 
A 1 124 ASN 124 124 124 ASN ASN A ? n 
A 1 125 THR 125 125 125 THR THR A ? n 
A 1 126 LEU 126 126 126 LEU LEU A ? n 
A 1 127 SER 127 127 127 SER SER A ? n 
A 1 128 PHE 128 128 128 PHE PHE A ? n 
A 1 129 GLY 129 129 129 GLY GLY A ? n 
A 1 130 VAL 130 130 130 VAL VAL A ? n 
A 1 131 SER 131 131 131 SER SER A ? n 
A 1 132 GLU 132 132 132 GLU GLU A ? n 
A 1 133 PRO 133 133 133 PRO PRO A ? n 
A 1 134 ASP 134 134 134 ASP ASP A ? n 
A 1 135 LEU 135 135 135 LEU LEU A ? n 
A 1 136 LEU 136 136 136 LEU LEU A ? n 
A 1 137 GLN 137 137 137 GLN GLN A ? n 
A 1 138 CYS 138 138 138 CYS CYS A ? n 
A 1 139 LEU 139 139 139 LEU LEU A ? n 
A 1 140 ASP 140 140 140 ASP ASP A ? n 
A 1 141 ALA 141 141 141 ALA ALA A ? n 
A 1 142 PRO 142 142 142 PRO PRO A ? n 
A 1 143 LEU 143 143 143 LEU LEU A ? n 
A 1 144 LEU 144 144 144 LEU LEU A ? n 
A 1 145 PRO 145 145 145 PRO PRO A ? n 
A 1 146 GLN 146 146 146 GLN GLN A ? n 
A 1 147 ALA 147 147 147 ALA ALA A ? n 
A 1 148 ASP 148 148 148 ASP ASP A ? n 
A 1 149 CYS 149 149 149 CYS CYS A ? n 
A 1 150 GLU 150 150 150 GLU GLU A ? n 
A 1 151 ALA 151 151 151 ALA ALA A ? n 
A 1 152 SER 152 152 152 SER SER A ? n 
A 1 153 TYR 153 153 153 TYR TYR A ? n 
A 1 154 PRO 154 154 154 PRO PRO A ? n 
A 1 155 GLY 155 155 155 GLY GLY A ? n 
A 1 156 LYS 156 156 156 LYS LYS A ? n 
A 1 157 ILE 157 157 157 ILE ILE A ? n 
A 1 158 THR 158 158 158 THR THR A ? n 
A 1 159 GLY 159 159 159 GLY GLY A ? n 
A 1 160 ASN 160 160 160 ASN ASN A ? n 
A 1 161 MET 161 161 161 MET MET A ? n 
A 1 162 VAL 162 162 162 VAL VAL A ? n 
A 1 163 CYS 163 163 163 CYS CYS A ? n 
A 1 164 ALA 164 164 164 ALA ALA A ? n 
A 1 165 GLY 165 165 165 GLY GLY A ? n 
A 1 166 PHE 166 166 166 PHE PHE A ? n 
A 1 167 LEU 167 167 167 LEU LEU A ? n 
A 1 168 GLU 168 168 168 GLU GLU A ? n 
A 1 169 GLY 169 169 169 GLY GLY A ? n 
A 1 170 GLY 170 170 170 GLY GLY A ? n 
A 1 171 LYS 171 171 171 LYS LYS A ? n 
A 1 172 ASP 172 172 172 ASP ASP A ? n 
A 1 173 SER 173 173 173 SER SER A ? n 
A 1 174 CYS 174 174 174 CYS CYS A ? n 
A 1 175 GLN 175 175 175 GLN GLN A ? n 
A 1 176 GLY 176 176 176 GLY GLY A ? n 
A 1 177 ASP 177 177 177 ASP ASP A ? n 
A 1 178 SER 178 178 178 SER SER A ? n 
A 1 179 GLY 179 179 179 GLY GLY A ? n 
A 1 180 GLY 180 180 180 GLY GLY A ? n 
A 1 181 PRO 181 181 181 PRO PRO A ? n 
A 1 182 VAL 182 182 182 VAL VAL A ? n 
A 1 183 VAL 183 183 183 VAL VAL A ? n 
A 1 184 CYS 184 184 184 CYS CYS A ? n 
A 1 185 ASN 185 185 185 ASN ASN A ? n 
A 1 186 ARG 186 186 186 ARG ARG A ? n 
A 1 187 GLU 187 187 187 GLU GLU A ? n 
A 1 188 LEU 188 188 188 LEU LEU A ? n 
A 1 189 GLN 189 189 189 GLN GLN A ? n 
A 1 190 GLY 190 190 190 GLY GLY A ? n 
A 1 191 ILE 191 191 191 ILE ILE A ? n 
A 1 192 VAL 192 192 192 VAL VAL A ? n 
A 1 193 SER 193 193 193 SER SER A ? n 
A 1 194 TRP 194 194 194 TRP TRP A ? n 
A 1 195 GLY 195 195 195 GLY GLY A ? n 
A 1 196 TYR 196 196 196 TYR TYR A ? n 
A 1 197 GLY 197 197 197 GLY GLY A ? n 
A 1 198 CYS 198 198 198 CYS CYS A ? n 
A 1 199 ALA 199 199 199 ALA ALA A ? n 
A 1 200 LEU 200 200 200 LEU LEU A ? n 
A 1 201 PRO 201 201 201 PRO PRO A ? n 
A 1 202 ASP 202 202 202 ASP ASP A ? n 
A 1 203 ASN 203 203 203 ASN ASN A ? n 
A 1 204 PRO 204 204 204 PRO PRO A ? n 
A 1 205 GLY 205 205 205 GLY GLY A ? n 
A 1 206 VAL 206 206 206 VAL VAL A ? n 
A 1 207 TYR 207 207 207 TYR TYR A ? n 
A 1 208 THR 208 208 208 THR THR A ? n 
A 1 209 LYS 209 209 209 LYS LYS A ? n 
A 1 210 VAL 210 210 210 VAL VAL A ? n 
A 1 211 CYS 211 211 211 CYS CYS A ? n 
A 1 212 ASN 212 212 212 ASN ASN A ? n 
A 1 213 TYR 213 213 213 TYR TYR A ? n 
A 1 214 VAL 214 214 214 VAL VAL A ? n 
A 1 215 ASP 215 215 215 ASP ASP A ? n 
A 1 216 TRP 216 216 216 TRP TRP A ? n 
A 1 217 ILE 217 217 217 ILE ILE A ? n 
A 1 218 GLN 218 218 218 GLN GLN A ? n 
A 1 219 ASP 219 219 219 ASP ASP A ? n 
A 1 220 THR 220 220 220 THR THR A ? n 
A 1 221 ILE 221 221 221 ILE ILE A ? n 
A 1 222 ALA 222 222 222 ALA ALA A ? n 
A 1 223 ALA 223 223 223 ALA ALA A ? n 
A 1 224 ASN 224 224 224 ASN ASN A ? n 
# 
loop_
_atom_site.group_PDB 
_atom_site.id 
_atom_site.type_symbol 
_atom_site.label_atom_id 
_atom_site.label_alt_id 
_atom_site.label_comp_id 
_atom_site.label_asym_id 
_atom_site.label_entity_id 
_atom_site.label_seq_id 
_atom_site.pdbx_PDB_ins_code 
_atom_site.Cartn_x 
_atom_site.Cartn_y 
_atom_site.Cartn_z 
_atom_site.occupancy 
_atom_site.B_iso_or_equiv 
_atom_site.pdbx_formal_charge 
_atom_site.auth_seq_id 
_atom_site.auth_comp_id 
_atom_site.auth_asym_id 
_atom_site.auth_atom_id 
_atom_site.pdbx_PDB_model_num 
ATOM 1    N N   ? LYS A 1   1 ?   3.743  10.640  -2.259 1.000 67.210 ? 1   LYS A N   1 
ATOM 2    C CA  ? LYS A 1   1 ?   4.134  11.358  -3.469 1.000 67.210 ? 1   LYS A CA  1 
ATOM 3    C C   ? LYS A 1   1 ?   3.693  10.606  -4.721 1.000 67.210 ? 1   LYS A C   1 
ATOM 4    C CB  ? LYS A 1   1 ?   5.647  11.580  -3.496 1.000 67.210 ? 1   LYS A CB  1 
ATOM 5    O O   ? LYS A 1   1 ?   4.003   9.424  -4.883 1.000 67.210 ? 1   LYS A O   1 
ATOM 6    C CG  ? LYS A 1   1 ?   6.120  12.481  -4.628 1.000 67.210 ? 1   LYS A CG  1 
ATOM 7    C CD  ? LYS A 1   1 ?   7.621  12.729  -4.554 1.000 67.210 ? 1   LYS A CD  1 
ATOM 8    C CE  ? LYS A 1   1 ?   8.114  13.538  -5.747 1.000 67.210 ? 1   LYS A CE  1 
ATOM 9    N NZ  ? LYS A 1   1 ?   9.589  13.768  -5.689 1.000 67.210 ? 1   LYS A NZ  1 
ATOM 10   N N   ? ILE A 1   2 ?   2.935  11.121  -5.499 1.000 81.700 ? 2   ILE A N   1 
ATOM 11   C CA  ? ILE A 1   2 ?   2.710  10.622  -6.851 1.000 81.700 ? 2   ILE A CA  1 
ATOM 12   C C   ? ILE A 1   2 ?   3.241  11.630  -7.868 1.000 81.700 ? 2   ILE A C   1 
ATOM 13   C CB  ? ILE A 1   2 ?   1.212  10.342  -7.107 1.000 81.700 ? 2   ILE A CB  1 
ATOM 14   O O   ? ILE A 1   2 ?   2.673  12.711  -8.035 1.000 81.700 ? 2   ILE A O   1 
ATOM 15   C CG1 ? ILE A 1   2 ?   0.657   9.389  -6.042 1.000 81.700 ? 2   ILE A CG1 1 
ATOM 16   C CG2 ? ILE A 1   2 ?   1.002   9.773  -8.514 1.000 81.700 ? 2   ILE A CG2 1 
ATOM 17   C CD1 ? ILE A 1   2 ?   1.275   7.997  -6.074 1.000 81.700 ? 2   ILE A CD1 1 
ATOM 18   N N   ? VAL A 1   3 ?   4.443  11.498  -8.400 1.000 85.950 ? 3   VAL A N   1 
ATOM 19   C CA  ? VAL A 1   3 ?   5.082  12.357  -9.391 1.000 85.950 ? 3   VAL A CA  1 
ATOM 20   C C   ? VAL A 1   3 ?   4.650  11.938 -10.794 1.000 85.950 ? 3   VAL A C   1 
ATOM 21   C CB  ? VAL A 1   3 ?   6.622  12.313  -9.272 1.000 85.950 ? 3   VAL A CB  1 
ATOM 22   O O   ? VAL A 1   3 ?   4.672  10.751 -11.128 1.000 85.950 ? 3   VAL A O   1 
ATOM 23   C CG1 ? VAL A 1   3 ?   7.271  13.206 -10.329 1.000 85.950 ? 3   VAL A CG1 1 
ATOM 24   C CG2 ? VAL A 1   3 ?   7.061  12.734  -7.871 1.000 85.950 ? 3   VAL A CG2 1 
ATOM 25   N N   ? GLY A 1   4 ?   4.252  13.037 -11.580 1.000 85.810 ? 4   GLY A N   1 
ATOM 26   C CA  ? GLY A 1   4 ?   3.875  12.744 -12.953 1.000 85.810 ? 4   GLY A CA  1 
ATOM 27   C C   ? GLY A 1   4 ?   2.545  12.023 -13.066 1.000 85.810 ? 4   GLY A C   1 
ATOM 28   O O   ? GLY A 1   4 ?   2.269  11.373 -14.076 1.000 85.810 ? 4   GLY A O   1 
ATOM 29   N N   ? GLY A 1   5 ?   1.702  12.040 -11.885 1.000 90.540 ? 5   GLY A N   1 
ATOM 30   C CA  ? GLY A 1   5 ?   0.366  11.466 -11.864 1.000 90.540 ? 5   GLY A CA  1 
ATOM 31   C C   ? GLY A 1   5 ?  -0.725  12.483 -12.140 1.000 90.540 ? 5   GLY A C   1 
ATOM 32   O O   ? GLY A 1   5 ?  -0.471  13.523 -12.752 1.000 90.540 ? 5   GLY A O   1 
ATOM 33   N N   ? TYR A 1   6 ?  -1.923  12.129 -11.838 1.000 93.100 ? 6   TYR A N   1 
ATOM 34   C CA  ? TYR A 1   6 ?  -3.106  12.962 -12.023 1.000 93.100 ? 6   TYR A CA  1 
ATOM 35   C C   ? TYR A 1   6 ?  -4.038  12.860 -10.821 1.000 93.100 ? 6   TYR A C   1 
ATOM 36   C CB  ? TYR A 1   6 ?  -3.854  12.560 -13.298 1.000 93.100 ? 6   TYR A CB  1 
ATOM 37   O O   ? TYR A 1   6 ?  -3.910  11.945 -10.004 1.000 93.100 ? 6   TYR A O   1 
ATOM 38   C CG  ? TYR A 1   6 ?  -4.306  11.120 -13.308 1.000 93.100 ? 6   TYR A CG  1 
ATOM 39   C CD1 ? TYR A 1   6 ?  -3.467  10.109 -13.771 1.000 93.100 ? 6   TYR A CD1 1 
ATOM 40   C CD2 ? TYR A 1   6 ?  -5.573  10.768 -12.855 1.000 93.100 ? 6   TYR A CD2 1 
ATOM 41   C CE1 ? TYR A 1   6 ?  -3.881   8.781 -13.784 1.000 93.100 ? 6   TYR A CE1 1 
ATOM 42   C CE2 ? TYR A 1   6 ?  -5.997   9.443 -12.864 1.000 93.100 ? 6   TYR A CE2 1 
ATOM 43   O OH  ? TYR A 1   6 ?  -5.560   7.145 -13.339 1.000 93.100 ? 6   TYR A OH  1 
ATOM 44   C CZ  ? TYR A 1   6 ?  -5.145   8.458 -13.328 1.000 93.100 ? 6   TYR A CZ  1 
ATOM 45   N N   ? THR A 1   7 ?  -4.864  13.952 -10.657 1.000 94.250 ? 7   THR A N   1 
ATOM 46   C CA  ? THR A 1   7 ?  -5.887  13.866  -9.621 1.000 94.250 ? 7   THR A CA  1 
ATOM 47   C C   ? THR A 1   7 ?  -6.893  12.764  -9.944 1.000 94.250 ? 7   THR A C   1 
ATOM 48   C CB  ? THR A 1   7 ?  -6.626  15.206  -9.454 1.000 94.250 ? 7   THR A CB  1 
ATOM 49   O O   ? THR A 1   7 ?  -7.469  12.742 -11.034 1.000 94.250 ? 7   THR A O   1 
ATOM 50   C CG2 ? THR A 1   7 ?  -7.709  15.107  -8.384 1.000 94.250 ? 7   THR A CG2 1 
ATOM 51   O OG1 ? THR A 1   7 ?  -5.686  16.219  -9.075 1.000 94.250 ? 7   THR A OG1 1 
ATOM 52   N N   ? CYS A 1   8 ?  -7.085  11.837  -9.016 1.000 94.350 ? 8   CYS A N   1 
ATOM 53   C CA  ? CYS A 1   8 ?  -8.038  10.747  -9.190 1.000 94.350 ? 8   CYS A CA  1 
ATOM 54   C C   ? CYS A 1   8 ?  -9.463  11.278  -9.289 1.000 94.350 ? 8   CYS A C   1 
ATOM 55   C CB  ? CYS A 1   8 ?  -7.934   9.753  -8.034 1.000 94.350 ? 8   CYS A CB  1 
ATOM 56   O O   ? CYS A 1   8 ?  -9.805  12.270  -8.643 1.000 94.350 ? 8   CYS A O   1 
ATOM 57   S SG  ? CYS A 1   8 ?  -6.347   8.892  -7.954 1.000 94.350 ? 8   CYS A SG  1 
ATOM 58   N N   ? GLN A 1   9 ? -10.211  10.560 -10.149 1.000 94.170 ? 9   GLN A N   1 
ATOM 59   C CA  ? GLN A 1   9 ? -11.636  10.872 -10.155 1.000 94.170 ? 9   GLN A CA  1 
ATOM 60   C C   ? GLN A 1   9 ? -12.275  10.550  -8.807 1.000 94.170 ? 9   GLN A C   1 
ATOM 61   C CB  ? GLN A 1   9 ? -12.349  10.107 -11.271 1.000 94.170 ? 9   GLN A CB  1 
ATOM 62   O O   ? GLN A 1   9 ? -11.916   9.561  -8.165 1.000 94.170 ? 9   GLN A O   1 
ATOM 63   C CG  ? GLN A 1   9 ? -13.809  10.502 -11.451 1.000 94.170 ? 9   GLN A CG  1 
ATOM 64   C CD  ? GLN A 1   9 ? -14.497   9.715 -12.551 1.000 94.170 ? 9   GLN A CD  1 
ATOM 65   N NE2 ? GLN A 1   9 ? -15.815   9.858 -12.646 1.000 94.170 ? 9   GLN A NE2 1 
ATOM 66   O OE1 ? GLN A 1   9 ? -13.850   8.986 -13.310 1.000 94.170 ? 9   GLN A OE1 1 
ATOM 67   N N   ? GLU A 1  10 ? -13.226  11.397  -8.387 1.000 91.950 ? 10  GLU A N   1 
ATOM 68   C CA  ? GLU A 1  10 ? -13.939  11.141  -7.139 1.000 91.950 ? 10  GLU A CA  1 
ATOM 69   C C   ? GLU A 1  10 ? -14.515   9.728  -7.111 1.000 91.950 ? 10  GLU A C   1 
ATOM 70   C CB  ? GLU A 1  10 ? -15.056  12.169  -6.937 1.000 91.950 ? 10  GLU A CB  1 
ATOM 71   O O   ? GLU A 1  10 ? -15.051   9.251  -8.114 1.000 91.950 ? 10  GLU A O   1 
ATOM 72   C CG  ? GLU A 1  10 ? -14.553  13.567  -6.608 1.000 91.950 ? 10  GLU A CG  1 
ATOM 73   C CD  ? GLU A 1  10 ? -15.673  14.558  -6.334 1.000 91.950 ? 10  GLU A CD  1 
ATOM 74   O OE1 ? GLU A 1  10 ? -15.391  15.769  -6.192 1.000 91.950 ? 10  GLU A OE1 1 
ATOM 75   O OE2 ? GLU A 1  10 ? -16.843  14.119  -6.261 1.000 91.950 ? 10  GLU A OE2 1 
ATOM 76   N N   ? ASN A 1  11 ? -14.255   8.967  -6.018 1.000 91.190 ? 11  ASN A N   1 
ATOM 77   C CA  ? ASN A 1  11 ? -14.826   7.653  -5.741 1.000 91.190 ? 11  ASN A CA  1 
ATOM 78   C C   ? ASN A 1  11 ? -14.206   6.575  -6.625 1.000 91.190 ? 11  ASN A C   1 
ATOM 79   C CB  ? ASN A 1  11 ? -16.345   7.679  -5.920 1.000 91.190 ? 11  ASN A CB  1 
ATOM 80   O O   ? ASN A 1  11 ? -14.711   5.453  -6.689 1.000 91.190 ? 11  ASN A O   1 
ATOM 81   C CG  ? ASN A 1  11 ? -17.034   8.603  -4.935 1.000 91.190 ? 11  ASN A CG  1 
ATOM 82   N ND2 ? ASN A 1  11 ? -18.132   9.214  -5.363 1.000 91.190 ? 11  ASN A ND2 1 
ATOM 83   O OD1 ? ASN A 1  11 ? -16.582   8.767  -3.799 1.000 91.190 ? 11  ASN A OD1 1 
ATOM 84   N N   ? SER A 1  12 ? -13.192   6.874  -7.385 1.000 94.560 ? 12  SER A N   1 
ATOM 85   C CA  ? SER A 1  12 ? -12.561   5.941  -8.312 1.000 94.560 ? 12  SER A CA  1 
ATOM 86   C C   ? SER A 1  12 ? -11.647   4.965  -7.578 1.000 94.560 ? 12  SER A C   1 
ATOM 87   C CB  ? SER A 1  12 ? -11.762   6.699  -9.374 1.000 94.560 ? 12  SER A CB  1 
ATOM 88   O O   ? SER A 1  12 ? -11.283   3.920  -8.120 1.000 94.560 ? 12  SER A O   1 
ATOM 89   O OG  ? SER A 1  12 ? -10.708   7.436  -8.780 1.000 94.560 ? 12  SER A OG  1 
ATOM 90   N N   ? VAL A 1  13 ? -11.299   5.201  -6.331 1.000 96.700 ? 13  VAL A N   1 
ATOM 91   C CA  ? VAL A 1  13 ? -10.421   4.353  -5.531 1.000 96.700 ? 13  VAL A CA  1 
ATOM 92   C C   ? VAL A 1  13 ? -11.010   4.171  -4.134 1.000 96.700 ? 13  VAL A C   1 
ATOM 93   C CB  ? VAL A 1  13 ?  -8.996   4.942  -5.436 1.000 96.700 ? 13  VAL A CB  1 
ATOM 94   O O   ? VAL A 1  13 ? -10.465   4.682  -3.153 1.000 96.700 ? 13  VAL A O   1 
ATOM 95   C CG1 ? VAL A 1  13 ?  -8.011   3.892  -4.926 1.000 96.700 ? 13  VAL A CG1 1 
ATOM 96   C CG2 ? VAL A 1  13 ?  -8.550   5.482  -6.794 1.000 96.700 ? 13  VAL A CG2 1 
ATOM 97   N N   ? PRO A 1  14 ? -12.142   3.437  -3.991 1.000 96.910 ? 14  PRO A N   1 
ATOM 98   C CA  ? PRO A 1  14 ? -12.912   3.344  -2.748 1.000 96.910 ? 14  PRO A CA  1 
ATOM 99   C C   ? PRO A 1  14 ? -12.239   2.459  -1.702 1.000 96.910 ? 14  PRO A C   1 
ATOM 100  C CB  ? PRO A 1  14 ? -14.242   2.738  -3.203 1.000 96.910 ? 14  PRO A CB  1 
ATOM 101  O O   ? PRO A 1  14 ? -12.625   2.481  -0.530 1.000 96.910 ? 14  PRO A O   1 
ATOM 102  C CG  ? PRO A 1  14 ? -13.906   1.955  -4.430 1.000 96.910 ? 14  PRO A CG  1 
ATOM 103  C CD  ? PRO A 1  14 ? -12.845   2.695  -5.193 1.000 96.910 ? 14  PRO A CD  1 
ATOM 104  N N   ? TYR A 1  15 ? -11.105   1.726  -2.102 1.000 98.090 ? 15  TYR A N   1 
ATOM 105  C CA  ? TYR A 1  15 ? -10.360   0.862  -1.193 1.000 98.090 ? 15  TYR A CA  1 
ATOM 106  C C   ? TYR A 1  15 ?  -9.213   1.621  -0.536 1.000 98.090 ? 15  TYR A C   1 
ATOM 107  C CB  ? TYR A 1  15 ?  -9.818  -0.362  -1.937 1.000 98.090 ? 15  TYR A CB  1 
ATOM 108  O O   ? TYR A 1  15 ?  -8.561   1.107   0.375 1.000 98.090 ? 15  TYR A O   1 
ATOM 109  C CG  ? TYR A 1  15 ?  -9.149  -0.027  -3.248 1.000 98.090 ? 15  TYR A CG  1 
ATOM 110  C CD1 ? TYR A 1  15 ?  -9.806  -0.233  -4.460 1.000 98.090 ? 15  TYR A CD1 1 
ATOM 111  C CD2 ? TYR A 1  15 ?  -7.860   0.493  -3.279 1.000 98.090 ? 15  TYR A CD2 1 
ATOM 112  C CE1 ? TYR A 1  15 ?  -9.193   0.072  -5.671 1.000 98.090 ? 15  TYR A CE1 1 
ATOM 113  C CE2 ? TYR A 1  15 ?  -7.237   0.801  -4.484 1.000 98.090 ? 15  TYR A CE2 1 
ATOM 114  O OH  ? TYR A 1  15 ?  -7.299   0.891  -6.869 1.000 98.090 ? 15  TYR A OH  1 
ATOM 115  C CZ  ? TYR A 1  15 ?  -7.911   0.588  -5.673 1.000 98.090 ? 15  TYR A CZ  1 
ATOM 116  N N   ? GLN A 1  16 ?  -8.834   2.796  -1.065 1.000 97.440 ? 16  GLN A N   1 
ATOM 117  C CA  ? GLN A 1  16 ?  -7.737   3.601  -0.539 1.000 97.440 ? 16  GLN A CA  1 
ATOM 118  C C   ? GLN A 1  16 ?  -8.052   4.110   0.865 1.000 97.440 ? 16  GLN A C   1 
ATOM 119  C CB  ? GLN A 1  16 ?  -7.439   4.777  -1.469 1.000 97.440 ? 16  GLN A CB  1 
ATOM 120  O O   ? GLN A 1  16 ?  -9.110   4.701   1.093 1.000 97.440 ? 16  GLN A O   1 
ATOM 121  C CG  ? GLN A 1  16 ?  -6.308   5.674  -0.984 1.000 97.440 ? 16  GLN A CG  1 
ATOM 122  C CD  ? GLN A 1  16 ?  -4.948   5.009  -1.081 1.000 97.440 ? 16  GLN A CD  1 
ATOM 123  N NE2 ? GLN A 1  16 ?  -4.083   5.282  -0.110 1.000 97.440 ? 16  GLN A NE2 1 
ATOM 124  O OE1 ? GLN A 1  16 ?  -4.677   4.255  -2.021 1.000 97.440 ? 16  GLN A OE1 1 
ATOM 125  N N   ? VAL A 1  17 ?  -7.069   3.929   1.772 1.000 97.150 ? 17  VAL A N   1 
ATOM 126  C CA  ? VAL A 1  17 ?  -7.253   4.300   3.171 1.000 97.150 ? 17  VAL A CA  1 
ATOM 127  C C   ? VAL A 1  17 ?  -6.176   5.300   3.586 1.000 97.150 ? 17  VAL A C   1 
ATOM 128  C CB  ? VAL A 1  17 ?  -7.217   3.063   4.096 1.000 97.150 ? 17  VAL A CB  1 
ATOM 129  O O   ? VAL A 1  17 ?  -5.014   5.170   3.191 1.000 97.150 ? 17  VAL A O   1 
ATOM 130  C CG1 ? VAL A 1  17 ?  -7.311   3.483   5.562 1.000 97.150 ? 17  VAL A CG1 1 
ATOM 131  C CG2 ? VAL A 1  17 ?  -8.346   2.098   3.739 1.000 97.150 ? 17  VAL A CG2 1 
ATOM 132  N N   ? SER A 1  18 ?  -6.629   6.272   4.373 1.000 96.660 ? 18  SER A N   1 
ATOM 133  C CA  ? SER A 1  18 ?  -5.689   7.170   5.036 1.000 96.660 ? 18  SER A CA  1 
ATOM 134  C C   ? SER A 1  18 ?  -5.412   6.722   6.467 1.000 96.660 ? 18  SER A C   1 
ATOM 135  C CB  ? SER A 1  18 ?  -6.224   8.602   5.035 1.000 96.660 ? 18  SER A CB  1 
ATOM 136  O O   ? SER A 1  18 ?  -6.332   6.628   7.283 1.000 96.660 ? 18  SER A O   1 
ATOM 137  O OG  ? SER A 1  18 ?  -5.374   9.457   5.782 1.000 96.660 ? 18  SER A OG  1 
ATOM 138  N N   ? LEU A 1  19 ?  -4.173   6.374   6.699 1.000 97.100 ? 19  LEU A N   1 
ATOM 139  C CA  ? LEU A 1  19 ?  -3.765   6.163   8.084 1.000 97.100 ? 19  LEU A CA  1 
ATOM 140  C C   ? LEU A 1  19 ?  -3.421   7.487   8.757 1.000 97.100 ? 19  LEU A C   1 
ATOM 141  C CB  ? LEU A 1  19 ?  -2.564   5.216   8.150 1.000 97.100 ? 19  LEU A CB  1 
ATOM 142  O O   ? LEU A 1  19 ?  -2.551   8.221   8.284 1.000 97.100 ? 19  LEU A O   1 
ATOM 143  C CG  ? LEU A 1  19 ?  -2.758   3.830   7.531 1.000 97.100 ? 19  LEU A CG  1 
ATOM 144  C CD1 ? LEU A 1  19 ?  -1.638   2.893   7.970 1.000 97.100 ? 19  LEU A CD1 1 
ATOM 145  C CD2 ? LEU A 1  19 ?  -4.120   3.260   7.913 1.000 97.100 ? 19  LEU A CD2 1 
ATOM 146  N N   ? ASN A 1  20 ?  -4.081   7.684   9.914 1.000 95.340 ? 20  ASN A N   1 
ATOM 147  C CA  ? ASN A 1  20 ?  -4.043   8.996  10.553 1.000 95.340 ? 20  ASN A CA  1 
ATOM 148  C C   ? ASN A 1  20 ?  -3.687   8.889  12.033 1.000 95.340 ? 20  ASN A C   1 
ATOM 149  C CB  ? ASN A 1  20 ?  -5.382   9.716  10.380 1.000 95.340 ? 20  ASN A CB  1 
ATOM 150  O O   ? ASN A 1  20 ?  -4.228   8.041  12.746 1.000 95.340 ? 20  ASN A O   1 
ATOM 151  C CG  ? ASN A 1  20 ?  -5.313  11.179  10.772 1.000 95.340 ? 20  ASN A CG  1 
ATOM 152  N ND2 ? ASN A 1  20 ?  -5.323  12.060   9.779 1.000 95.340 ? 20  ASN A ND2 1 
ATOM 153  O OD1 ? ASN A 1  20 ?  -5.251  11.514  11.958 1.000 95.340 ? 20  ASN A OD1 1 
ATOM 154  N N   ? SER A 1  21 ?  -2.679   9.676  12.545 1.000 94.510 ? 21  SER A N   1 
ATOM 155  C CA  ? SER A 1  21 ?  -2.332   9.842  13.953 1.000 94.510 ? 21  SER A CA  1 
ATOM 156  C C   ? SER A 1  21 ?  -2.342  11.313  14.355 1.000 94.510 ? 21  SER A C   1 
ATOM 157  C CB  ? SER A 1  21 ?  -0.958   9.235  14.242 1.000 94.510 ? 21  SER A CB  1 
ATOM 158  O O   ? SER A 1  21 ?  -1.325  11.847  14.802 1.000 94.510 ? 21  SER A O   1 
ATOM 159  O OG  ? SER A 1  21 ?  -0.687   9.243  15.633 1.000 94.510 ? 21  SER A OG  1 
ATOM 160  N N   ? GLY A 1  22 ?  -3.297  12.051  13.915 1.000 91.910 ? 22  GLY A N   1 
ATOM 161  C CA  ? GLY A 1  22 ?  -3.372  13.499  14.027 1.000 91.910 ? 22  GLY A CA  1 
ATOM 162  C C   ? GLY A 1  22 ?  -3.161  14.211  12.704 1.000 91.910 ? 22  GLY A C   1 
ATOM 163  O O   ? GLY A 1  22 ?  -3.570  15.362  12.540 1.000 91.910 ? 22  GLY A O   1 
ATOM 164  N N   ? TYR A 1  23 ?  -2.572  13.493  11.822 1.000 91.650 ? 23  TYR A N   1 
ATOM 165  C CA  ? TYR A 1  23 ?  -2.365  13.863  10.426 1.000 91.650 ? 23  TYR A CA  1 
ATOM 166  C C   ? TYR A 1  23 ?  -2.185  12.626   9.555 1.000 91.650 ? 23  TYR A C   1 
ATOM 167  C CB  ? TYR A 1  23 ?  -1.147  14.781  10.288 1.000 91.650 ? 23  TYR A CB  1 
ATOM 168  O O   ? TYR A 1  23 ?  -1.855  11.549  10.057 1.000 91.650 ? 23  TYR A O   1 
ATOM 169  C CG  ? TYR A 1  23 ?   0.157  14.119  10.660 1.000 91.650 ? 23  TYR A CG  1 
ATOM 170  C CD1 ? TYR A 1  23 ?   0.616  14.129  11.976 1.000 91.650 ? 23  TYR A CD1 1 
ATOM 171  C CD2 ? TYR A 1  23 ?   0.933  13.482   9.698 1.000 91.650 ? 23  TYR A CD2 1 
ATOM 172  C CE1 ? TYR A 1  23 ?   1.819  13.522  12.323 1.000 91.650 ? 23  TYR A CE1 1 
ATOM 173  C CE2 ? TYR A 1  23 ?   2.137  12.871  10.034 1.000 91.650 ? 23  TYR A CE2 1 
ATOM 174  O OH  ? TYR A 1  23 ?   3.762  12.293  11.684 1.000 91.650 ? 23  TYR A OH  1 
ATOM 175  C CZ  ? TYR A 1  23 ?   2.571  12.896  11.347 1.000 91.650 ? 23  TYR A CZ  1 
ATOM 176  N N   ? HIS A 1  24 ?  -2.469  12.788   8.335 1.000 92.590 ? 24  HIS A N   1 
ATOM 177  C CA  ? HIS A 1  24 ?  -2.176  11.711   7.396 1.000 92.590 ? 24  HIS A CA  1 
ATOM 178  C C   ? HIS A 1  24 ?  -0.684  11.399   7.362 1.000 92.590 ? 24  HIS A C   1 
ATOM 179  C CB  ? HIS A 1  24 ?  -2.669  12.075   5.994 1.000 92.590 ? 24  HIS A CB  1 
ATOM 180  O O   ? HIS A 1  24 ?   0.137  12.295   7.151 1.000 92.590 ? 24  HIS A O   1 
ATOM 181  C CG  ? HIS A 1  24 ?  -2.227  11.116   4.935 1.000 92.590 ? 24  HIS A CG  1 
ATOM 182  C CD2 ? HIS A 1  24 ?  -1.184  11.161   4.073 1.000 92.590 ? 24  HIS A CD2 1 
ATOM 183  N ND1 ? HIS A 1  24 ?  -2.896   9.940   4.670 1.000 92.590 ? 24  HIS A ND1 1 
ATOM 184  C CE1 ? HIS A 1  24 ?  -2.280   9.302   3.688 1.000 92.590 ? 24  HIS A CE1 1 
ATOM 185  N NE2 ? HIS A 1  24 ?  -1.238  10.022   3.309 1.000 92.590 ? 24  HIS A NE2 1 
ATOM 186  N N   ? PHE A 1  25 ?  -0.347  10.106   7.522 1.000 92.750 ? 25  PHE A N   1 
ATOM 187  C CA  ? PHE A 1  25 ?   1.083   9.822   7.505 1.000 92.750 ? 25  PHE A CA  1 
ATOM 188  C C   ? PHE A 1  25 ?   1.386   8.621   6.617 1.000 92.750 ? 25  PHE A C   1 
ATOM 189  C CB  ? PHE A 1  25 ?   1.599   9.568   8.925 1.000 92.750 ? 25  PHE A CB  1 
ATOM 190  O O   ? PHE A 1  25 ?   2.527   8.429   6.191 1.000 92.750 ? 25  PHE A O   1 
ATOM 191  C CG  ? PHE A 1  25 ?   1.108   8.280   9.528 1.000 92.750 ? 25  PHE A CG  1 
ATOM 192  C CD1 ? PHE A 1  25 ?  -0.095   8.235  10.222 1.000 92.750 ? 25  PHE A CD1 1 
ATOM 193  C CD2 ? PHE A 1  25 ?   1.850   7.113   9.400 1.000 92.750 ? 25  PHE A CD2 1 
ATOM 194  C CE1 ? PHE A 1  25 ?  -0.552   7.043  10.781 1.000 92.750 ? 25  PHE A CE1 1 
ATOM 195  C CE2 ? PHE A 1  25 ?   1.400   5.918   9.956 1.000 92.750 ? 25  PHE A CE2 1 
ATOM 196  C CZ  ? PHE A 1  25 ?   0.199   5.886  10.647 1.000 92.750 ? 25  PHE A CZ  1 
ATOM 197  N N   ? CYS A 1  26 ?   0.415   7.788   6.306 1.000 95.680 ? 26  CYS A N   1 
ATOM 198  C CA  ? CYS A 1  26 ?   0.569   6.631   5.432 1.000 95.680 ? 26  CYS A CA  1 
ATOM 199  C C   ? CYS A 1  26 ?  -0.761   6.247   4.795 1.000 95.680 ? 26  CYS A C   1 
ATOM 200  C CB  ? CYS A 1  26 ?   1.135   5.443   6.209 1.000 95.680 ? 26  CYS A CB  1 
ATOM 201  O O   ? CYS A 1  26 ?  -1.820   6.686   5.247 1.000 95.680 ? 26  CYS A O   1 
ATOM 202  S SG  ? CYS A 1  26 ?   2.940   5.393   6.251 1.000 95.680 ? 26  CYS A SG  1 
ATOM 203  N N   ? GLY A 1  27 ?  -0.642   5.484   3.760 1.000 96.350 ? 27  GLY A N   1 
ATOM 204  C CA  ? GLY A 1  27 ?  -1.825   4.908   3.140 1.000 96.350 ? 27  GLY A CA  1 
ATOM 205  C C   ? GLY A 1  27 ?  -2.040   3.451   3.503 1.000 96.350 ? 27  GLY A C   1 
ATOM 206  O O   ? GLY A 1  27 ?  -1.255   2.872   4.258 1.000 96.350 ? 27  GLY A O   1 
ATOM 207  N N   ? GLY A 1  28 ?  -3.101   2.849   3.050 1.000 97.800 ? 28  GLY A N   1 
ATOM 208  C CA  ? GLY A 1  28 ?  -3.469   1.447   3.171 1.000 97.800 ? 28  GLY A CA  1 
ATOM 209  C C   ? GLY A 1  28 ?  -4.532   1.021   2.176 1.000 97.800 ? 28  GLY A C   1 
ATOM 210  O O   ? GLY A 1  28 ?  -4.958   1.816   1.336 1.000 97.800 ? 28  GLY A O   1 
ATOM 211  N N   ? SER A 1  29 ?  -4.845  -0.326   2.288 1.000 98.540 ? 29  SER A N   1 
ATOM 212  C CA  ? SER A 1  29 ?  -5.882  -0.906   1.441 1.000 98.540 ? 29  SER A CA  1 
ATOM 213  C C   ? SER A 1  29 ?  -6.894  -1.694   2.267 1.000 98.540 ? 29  SER A C   1 
ATOM 214  C CB  ? SER A 1  29 ?  -5.262  -1.814   0.378 1.000 98.540 ? 29  SER A CB  1 
ATOM 215  O O   ? SER A 1  29 ?  -6.516  -2.554   3.066 1.000 98.540 ? 29  SER A O   1 
ATOM 216  O OG  ? SER A 1  29 ?  -4.266  -1.122  -0.355 1.000 98.540 ? 29  SER A OG  1 
ATOM 217  N N   ? LEU A 1  30 ?  -8.151  -1.279   2.079 1.000 98.680 ? 30  LEU A N   1 
ATOM 218  C CA  ? LEU A 1  30 ?  -9.221  -2.046   2.706 1.000 98.680 ? 30  LEU A CA  1 
ATOM 219  C C   ? LEU A 1  30 ?  -9.437  -3.371   1.981 1.000 98.680 ? 30  LEU A C   1 
ATOM 220  C CB  ? LEU A 1  30 ? -10.522  -1.240   2.719 1.000 98.680 ? 30  LEU A CB  1 
ATOM 221  O O   ? LEU A 1  30 ?  -9.771  -3.386   0.794 1.000 98.680 ? 30  LEU A O   1 
ATOM 222  C CG  ? LEU A 1  30 ? -11.699  -1.864   3.471 1.000 98.680 ? 30  LEU A CG  1 
ATOM 223  C CD1 ? LEU A 1  30 ? -11.396  -1.935   4.964 1.000 98.680 ? 30  LEU A CD1 1 
ATOM 224  C CD2 ? LEU A 1  30 ? -12.977  -1.073   3.216 1.000 98.680 ? 30  LEU A CD2 1 
ATOM 225  N N   ? ILE A 1  31 ?  -9.275  -4.538   2.680 1.000 98.470 ? 31  ILE A N   1 
ATOM 226  C CA  ? ILE A 1  31 ?  -9.296  -5.834   2.010 1.000 98.470 ? 31  ILE A CA  1 
ATOM 227  C C   ? ILE A 1  31 ? -10.531  -6.619   2.444 1.000 98.470 ? 31  ILE A C   1 
ATOM 228  C CB  ? ILE A 1  31 ?  -8.014  -6.644   2.307 1.000 98.470 ? 31  ILE A CB  1 
ATOM 229  O O   ? ILE A 1  31 ? -10.918  -7.591   1.791 1.000 98.470 ? 31  ILE A O   1 
ATOM 230  C CG1 ? ILE A 1  31 ?  -7.797  -6.766   3.819 1.000 98.470 ? 31  ILE A CG1 1 
ATOM 231  C CG2 ? ILE A 1  31 ?  -6.800  -6.001   1.630 1.000 98.470 ? 31  ILE A CG2 1 
ATOM 232  C CD1 ? ILE A 1  31 ?  -6.685  -7.730   4.209 1.000 98.470 ? 31  ILE A CD1 1 
ATOM 233  N N   ? ASN A 1  32 ? -11.278  -6.168   3.465 1.000 97.770 ? 32  ASN A N   1 
ATOM 234  C CA  ? ASN A 1  32 ? -12.639  -6.485   3.884 1.000 97.770 ? 32  ASN A CA  1 
ATOM 235  C C   ? ASN A 1  32 ? -13.210  -5.407   4.801 1.000 97.770 ? 32  ASN A C   1 
ATOM 236  C CB  ? ASN A 1  32 ? -12.684  -7.849   4.576 1.000 97.770 ? 32  ASN A CB  1 
ATOM 237  O O   ? ASN A 1  32 ? -12.627  -4.330   4.937 1.000 97.770 ? 32  ASN A O   1 
ATOM 238  C CG  ? ASN A 1  32 ? -11.942  -7.857   5.899 1.000 97.770 ? 32  ASN A CG  1 
ATOM 239  N ND2 ? ASN A 1  32 ? -11.348  -8.995   6.239 1.000 97.770 ? 32  ASN A ND2 1 
ATOM 240  O OD1 ? ASN A 1  32 ? -11.905  -6.849   6.610 1.000 97.770 ? 32  ASN A OD1 1 
ATOM 241  N N   ? ASP A 1  33 ? -14.447  -5.714   5.365 1.000 98.040 ? 33  ASP A N   1 
ATOM 242  C CA  ? ASP A 1  33 ? -15.108  -4.614   6.061 1.000 98.040 ? 33  ASP A CA  1 
ATOM 243  C C   ? ASP A 1  33 ? -14.452  -4.345   7.413 1.000 98.040 ? 33  ASP A C   1 
ATOM 244  C CB  ? ASP A 1  33 ? -16.597  -4.916   6.250 1.000 98.040 ? 33  ASP A CB  1 
ATOM 245  O O   ? ASP A 1  33 ? -14.865  -3.440   8.141 1.000 98.040 ? 33  ASP A O   1 
ATOM 246  C CG  ? ASP A 1  33 ? -16.848  -6.193   7.033 1.000 98.040 ? 33  ASP A CG  1 
ATOM 247  O OD1 ? ASP A 1  33 ? -15.874  -6.836   7.480 1.000 98.040 ? 33  ASP A OD1 1 
ATOM 248  O OD2 ? ASP A 1  33 ? -18.031  -6.561   7.201 1.000 98.040 ? 33  ASP A OD2 1 
ATOM 249  N N   ? GLN A 1  34 ? -13.308  -5.086   7.780 1.000 98.200 ? 34  GLN A N   1 
ATOM 250  C CA  ? GLN A 1  34 ? -12.725  -4.895   9.104 1.000 98.200 ? 34  GLN A CA  1 
ATOM 251  C C   ? GLN A 1  34 ? -11.200  -4.937   9.045 1.000 98.200 ? 34  GLN A C   1 
ATOM 252  C CB  ? GLN A 1  34 ? -13.242  -5.957  10.076 1.000 98.200 ? 34  GLN A CB  1 
ATOM 253  O O   ? GLN A 1  34 ? -10.531  -4.842  10.076 1.000 98.200 ? 34  GLN A O   1 
ATOM 254  C CG  ? GLN A 1  34 ? -13.250  -5.506  11.531 1.000 98.200 ? 34  GLN A CG  1 
ATOM 255  C CD  ? GLN A 1  34 ? -13.841  -6.546  12.464 1.000 98.200 ? 34  GLN A CD  1 
ATOM 256  N NE2 ? GLN A 1  34 ? -13.013  -7.081  13.356 1.000 98.200 ? 34  GLN A NE2 1 
ATOM 257  O OE1 ? GLN A 1  34 ? -15.031  -6.866  12.385 1.000 98.200 ? 34  GLN A OE1 1 
ATOM 258  N N   ? TRP A 1  35 ? -10.616  -5.146   7.883 1.000 98.710 ? 35  TRP A N   1 
ATOM 259  C CA  ? TRP A 1  35 ?  -9.166  -5.301   7.824 1.000 98.710 ? 35  TRP A CA  1 
ATOM 260  C C   ? TRP A 1  35 ?  -8.565  -4.396   6.754 1.000 98.710 ? 35  TRP A C   1 
ATOM 261  C CB  ? TRP A 1  35 ?  -8.792  -6.760   7.546 1.000 98.710 ? 35  TRP A CB  1 
ATOM 262  O O   ? TRP A 1  35 ?  -9.111  -4.277   5.655 1.000 98.710 ? 35  TRP A O   1 
ATOM 263  C CG  ? TRP A 1  35 ?  -9.048  -7.685   8.698 1.000 98.710 ? 35  TRP A CG  1 
ATOM 264  C CD1 ? TRP A 1  35 ? -10.167  -8.440   8.915 1.000 98.710 ? 35  TRP A CD1 1 
ATOM 265  C CD2 ? TRP A 1  35 ?  -8.166  -7.948   9.793 1.000 98.710 ? 35  TRP A CD2 1 
ATOM 266  C CE2 ? TRP A 1  35 ?  -8.815  -8.874  10.639 1.000 98.710 ? 35  TRP A CE2 1 
ATOM 267  C CE3 ? TRP A 1  35 ?  -6.889  -7.490  10.142 1.000 98.710 ? 35  TRP A CE3 1 
ATOM 268  N NE1 ? TRP A 1  35 ? -10.033  -9.158  10.081 1.000 98.710 ? 35  TRP A NE1 1 
ATOM 269  C CH2 ? TRP A 1  35 ?  -6.978  -8.888  12.131 1.000 98.710 ? 35  TRP A CH2 1 
ATOM 270  C CZ2 ? TRP A 1  35 ?  -8.229  -9.352  11.813 1.000 98.710 ? 35  TRP A CZ2 1 
ATOM 271  C CZ3 ? TRP A 1  35 ?  -6.306  -7.967  11.311 1.000 98.710 ? 35  TRP A CZ3 1 
ATOM 272  N N   ? VAL A 1  36 ?  -7.437  -3.782   7.115 1.000 98.760 ? 36  VAL A N   1 
ATOM 273  C CA  ? VAL A 1  36 ?  -6.630  -2.927   6.250 1.000 98.760 ? 36  VAL A CA  1 
ATOM 274  C C   ? VAL A 1  36 ?  -5.218  -3.496   6.133 1.000 98.760 ? 36  VAL A C   1 
ATOM 275  C CB  ? VAL A 1  36 ?  -6.577  -1.475   6.777 1.000 98.760 ? 36  VAL A CB  1 
ATOM 276  O O   ? VAL A 1  36 ?  -4.642  -3.953   7.123 1.000 98.760 ? 36  VAL A O   1 
ATOM 277  C CG1 ? VAL A 1  36 ?  -5.613  -0.633   5.944 1.000 98.760 ? 36  VAL A CG1 1 
ATOM 278  C CG2 ? VAL A 1  36 ?  -7.973  -0.855   6.773 1.000 98.760 ? 36  VAL A CG2 1 
ATOM 279  N N   ? VAL A 1  37 ?  -4.733  -3.525   4.903 1.000 98.640 ? 37  VAL A N   1 
ATOM 280  C CA  ? VAL A 1  37 ?  -3.339  -3.888   4.673 1.000 98.640 ? 37  VAL A CA  1 
ATOM 281  C C   ? VAL A 1  37 ?  -2.516  -2.630   4.401 1.000 98.640 ? 37  VAL A C   1 
ATOM 282  C CB  ? VAL A 1  37 ?  -3.196  -4.882   3.499 1.000 98.640 ? 37  VAL A CB  1 
ATOM 283  O O   ? VAL A 1  37 ?  -2.940  -1.756   3.642 1.000 98.640 ? 37  VAL A O   1 
ATOM 284  C CG1 ? VAL A 1  37 ?  -1.724  -5.167   3.208 1.000 98.640 ? 37  VAL A CG1 1 
ATOM 285  C CG2 ? VAL A 1  37 ?  -3.944  -6.179   3.805 1.000 98.640 ? 37  VAL A CG2 1 
ATOM 286  N N   ? SER A 1  38 ?  -1.282  -2.481   5.042 1.000 98.490 ? 38  SER A N   1 
ATOM 287  C CA  ? SER A 1  38 ?  -0.380  -1.342   4.904 1.000 98.490 ? 38  SER A CA  1 
ATOM 288  C C   ? SER A 1  38 ?   1.074  -1.765   5.082 1.000 98.490 ? 38  SER A C   1 
ATOM 289  C CB  ? SER A 1  38 ?  -0.731  -0.254   5.918 1.000 98.490 ? 38  SER A CB  1 
ATOM 290  O O   ? SER A 1  38 ?   1.375  -2.958   5.160 1.000 98.490 ? 38  SER A O   1 
ATOM 291  O OG  ? SER A 1  38 ?  -0.063   0.957   5.608 1.000 98.490 ? 38  SER A OG  1 
ATOM 292  N N   ? ALA A 1  39 ?   1.929  -0.832   5.018 1.000 98.290 ? 39  ALA A N   1 
ATOM 293  C CA  ? ALA A 1  39 ?   3.351  -1.112   5.193 1.000 98.290 ? 39  ALA A CA  1 
ATOM 294  C C   ? ALA A 1  39 ?   3.721  -1.172   6.673 1.000 98.290 ? 39  ALA A C   1 
ATOM 295  C CB  ? ALA A 1  39 ?   4.194  -0.058   4.480 1.000 98.290 ? 39  ALA A CB  1 
ATOM 296  O O   ? ALA A 1  39 ?   3.257  -0.352   7.468 1.000 98.290 ? 39  ALA A O   1 
ATOM 297  N N   ? ALA A 1  40 ?   4.557  -2.119   7.023 1.000 98.240 ? 40  ALA A N   1 
ATOM 298  C CA  ? ALA A 1  40 ?   4.997  -2.298   8.404 1.000 98.240 ? 40  ALA A CA  1 
ATOM 299  C C   ? ALA A 1  40 ?   5.800  -1.092   8.885 1.000 98.240 ? 40  ALA A C   1 
ATOM 300  C CB  ? ALA A 1  40 ?   5.827  -3.573   8.537 1.000 98.240 ? 40  ALA A CB  1 
ATOM 301  O O   ? ALA A 1  40 ?   5.743  -0.730  10.062 1.000 98.240 ? 40  ALA A O   1 
ATOM 302  N N   ? HIS A 1  41 ?   6.535  -0.471   8.029 1.000 97.060 ? 41  HIS A N   1 
ATOM 303  C CA  ? HIS A 1  41 ?   7.370   0.663   8.410 1.000 97.060 ? 41  HIS A CA  1 
ATOM 304  C C   ? HIS A 1  41 ?   6.523   1.896   8.708 1.000 97.060 ? 41  HIS A C   1 
ATOM 305  C CB  ? HIS A 1  41 ?   8.383   0.976   7.307 1.000 97.060 ? 41  HIS A CB  1 
ATOM 306  O O   ? HIS A 1  41 ?   7.038   2.905   9.194 1.000 97.060 ? 41  HIS A O   1 
ATOM 307  C CG  ? HIS A 1  41 ?   7.789   1.678   6.128 1.000 97.060 ? 41  HIS A CG  1 
ATOM 308  C CD2 ? HIS A 1  41 ?   7.579   2.994   5.889 1.000 97.060 ? 41  HIS A CD2 1 
ATOM 309  N ND1 ? HIS A 1  41 ?   7.327   1.005   5.017 1.000 97.060 ? 41  HIS A ND1 1 
ATOM 310  C CE1 ? HIS A 1  41 ?   6.858   1.881   4.143 1.000 97.060 ? 41  HIS A CE1 1 
ATOM 311  N NE2 ? HIS A 1  41 ?   6.999   3.094   4.649 1.000 97.060 ? 41  HIS A NE2 1 
ATOM 312  N N   ? CYS A 1  42 ?   5.202   1.783   8.536 1.000 96.810 ? 42  CYS A N   1 
ATOM 313  C CA  ? CYS A 1  42 ?   4.263   2.865   8.811 1.000 96.810 ? 42  CYS A CA  1 
ATOM 314  C C   ? CYS A 1  42 ?   3.706   2.758  10.225 1.000 96.810 ? 42  CYS A C   1 
ATOM 315  C CB  ? CYS A 1  42 ?   3.117   2.850   7.800 1.000 96.810 ? 42  CYS A CB  1 
ATOM 316  O O   ? CYS A 1  42 ?   2.825   3.529  10.611 1.000 96.810 ? 42  CYS A O   1 
ATOM 317  S SG  ? CYS A 1  42 ?   3.572   3.492   6.174 1.000 96.810 ? 42  CYS A SG  1 
ATOM 318  N N   ? TYR A 1  43 ?   4.228   1.948  11.070 1.000 97.040 ? 43  TYR A N   1 
ATOM 319  C CA  ? TYR A 1  43 ?   3.676   1.668  12.391 1.000 97.040 ? 43  TYR A CA  1 
ATOM 320  C C   ? TYR A 1  43 ?   3.731   2.907  13.278 1.000 97.040 ? 43  TYR A C   1 
ATOM 321  C CB  ? TYR A 1  43 ?   4.433   0.515  13.057 1.000 97.040 ? 43  TYR A CB  1 
ATOM 322  O O   ? TYR A 1  43 ?   4.740   3.615  13.304 1.000 97.040 ? 43  TYR A O   1 
ATOM 323  C CG  ? TYR A 1  43 ?   4.090   0.327  14.515 1.000 97.040 ? 43  TYR A CG  1 
ATOM 324  C CD1 ? TYR A 1  43 ?   4.901   0.858  15.516 1.000 97.040 ? 43  TYR A CD1 1 
ATOM 325  C CD2 ? TYR A 1  43 ?   2.957  -0.384  14.895 1.000 97.040 ? 43  TYR A CD2 1 
ATOM 326  C CE1 ? TYR A 1  43 ?   4.590   0.685  16.861 1.000 97.040 ? 43  TYR A CE1 1 
ATOM 327  C CE2 ? TYR A 1  43 ?   2.636  -0.563  16.237 1.000 97.040 ? 43  TYR A CE2 1 
ATOM 328  O OH  ? TYR A 1  43 ?   3.145  -0.200  18.540 1.000 97.040 ? 43  TYR A OH  1 
ATOM 329  C CZ  ? TYR A 1  43 ?   3.458  -0.025  17.211 1.000 97.040 ? 43  TYR A CZ  1 
ATOM 330  N N   ? LYS A 1  44 ?   2.571   3.101  13.932 1.000 96.770 ? 44  LYS A N   1 
ATOM 331  C CA  ? LYS A 1  44 ?   2.416   4.047  15.033 1.000 96.770 ? 44  LYS A CA  1 
ATOM 332  C C   ? LYS A 1  44 ?   1.591   3.442  16.165 1.000 96.770 ? 44  LYS A C   1 
ATOM 333  C CB  ? LYS A 1  44 ?   1.764   5.341  14.542 1.000 96.770 ? 44  LYS A CB  1 
ATOM 334  O O   ? LYS A 1  44 ?   0.814   2.511  15.945 1.000 96.770 ? 44  LYS A O   1 
ATOM 335  C CG  ? LYS A 1  44 ?   2.598   6.109  13.528 1.000 96.770 ? 44  LYS A CG  1 
ATOM 336  C CD  ? LYS A 1  44 ?   2.102   7.539  13.364 1.000 96.770 ? 44  LYS A CD  1 
ATOM 337  C CE  ? LYS A 1  44 ?   2.989   8.335  12.416 1.000 96.770 ? 44  LYS A CE  1 
ATOM 338  N NZ  ? LYS A 1  44 ?   3.871   9.290  13.153 1.000 96.770 ? 44  LYS A NZ  1 
ATOM 339  N N   ? THR A 1  45 ?   1.796   3.986  17.471 1.000 93.950 ? 45  THR A N   1 
ATOM 340  C CA  ? THR A 1  45 ?   1.148   3.446  18.662 1.000 93.950 ? 45  THR A CA  1 
ATOM 341  C C   ? THR A 1  45 ?  -0.362   3.657  18.599 1.000 93.950 ? 45  THR A C   1 
ATOM 342  C CB  ? THR A 1  45 ?   1.706   4.093  19.943 1.000 93.950 ? 45  THR A CB  1 
ATOM 343  O O   ? THR A 1  45 ?  -1.130   2.834  19.102 1.000 93.950 ? 45  THR A O   1 
ATOM 344  C CG2 ? THR A 1  45 ?   3.133   3.628  20.217 1.000 93.950 ? 45  THR A CG2 1 
ATOM 345  O OG1 ? THR A 1  45 ?   1.700   5.518  19.793 1.000 93.950 ? 45  THR A OG1 1 
ATOM 346  N N   ? ARG A 1  46 ?  -0.883   4.672  17.959 1.000 95.360 ? 46  ARG A N   1 
ATOM 347  C CA  ? ARG A 1  46 ?  -2.291   4.976  17.727 1.000 95.360 ? 46  ARG A CA  1 
ATOM 348  C C   ? ARG A 1  46 ?  -2.546   5.304  16.259 1.000 95.360 ? 46  ARG A C   1 
ATOM 349  C CB  ? ARG A 1  46 ?  -2.742   6.141  18.610 1.000 95.360 ? 46  ARG A CB  1 
ATOM 350  O O   ? ARG A 1  46 ?  -1.958   6.241  15.716 1.000 95.360 ? 46  ARG A O   1 
ATOM 351  C CG  ? ARG A 1  46 ?  -2.724   5.830  20.098 1.000 95.360 ? 46  ARG A CG  1 
ATOM 352  C CD  ? ARG A 1  46 ?  -3.209   7.011  20.927 1.000 95.360 ? 46  ARG A CD  1 
ATOM 353  N NE  ? ARG A 1  46 ?  -3.105   6.743  22.359 1.000 95.360 ? 46  ARG A NE  1 
ATOM 354  N NH1 ? ARG A 1  46 ?  -4.294   8.615  23.006 1.000 95.360 ? 46  ARG A NH1 1 
ATOM 355  N NH2 ? ARG A 1  46 ?  -3.468   7.173  24.585 1.000 95.360 ? 46  ARG A NH2 1 
ATOM 356  C CZ  ? ARG A 1  46 ?  -3.622   7.511  23.313 1.000 95.360 ? 46  ARG A CZ  1 
ATOM 357  N N   ? ILE A 1  47 ?  -3.457   4.512  15.686 1.000 97.990 ? 47  ILE A N   1 
ATOM 358  C CA  ? ILE A 1  47 ?  -3.762   4.736  14.277 1.000 97.990 ? 47  ILE A CA  1 
ATOM 359  C C   ? ILE A 1  47 ?  -5.274   4.804  14.080 1.000 97.990 ? 47  ILE A C   1 
ATOM 360  C CB  ? ILE A 1  47 ?  -3.154   3.630  13.385 1.000 97.990 ? 47  ILE A CB  1 
ATOM 361  O O   ? ILE A 1  47 ?  -6.000   3.889  14.476 1.000 97.990 ? 47  ILE A O   1 
ATOM 362  C CG1 ? ILE A 1  47 ?  -1.628   3.609  13.525 1.000 97.990 ? 47  ILE A CG1 1 
ATOM 363  C CG2 ? ILE A 1  47 ?  -3.567   3.827  11.923 1.000 97.990 ? 47  ILE A CG2 1 
ATOM 364  C CD1 ? ILE A 1  47 ?  -0.955   2.455  12.794 1.000 97.990 ? 47  ILE A CD1 1 
ATOM 365  N N   ? GLN A 1  48 ?  -5.795   5.922  13.539 1.000 97.660 ? 48  GLN A N   1 
ATOM 366  C CA  ? GLN A 1  48 ?  -7.155   6.069  13.033 1.000 97.660 ? 48  GLN A CA  1 
ATOM 367  C C   ? GLN A 1  48 ?  -7.203   5.882  11.520 1.000 97.660 ? 48  GLN A C   1 
ATOM 368  C CB  ? GLN A 1  48 ?  -7.725   7.437  13.412 1.000 97.660 ? 48  GLN A CB  1 
ATOM 369  O O   ? GLN A 1  48 ?  -6.353   6.408  10.797 1.000 97.660 ? 48  GLN A O   1 
ATOM 370  C CG  ? GLN A 1  48 ?  -9.173   7.640  12.985 1.000 97.660 ? 48  GLN A CG  1 
ATOM 371  C CD  ? GLN A 1  48 ?  -9.673   9.046  13.257 1.000 97.660 ? 48  GLN A CD  1 
ATOM 372  N NE2 ? GLN A 1  48 ? -10.487   9.195  14.297 1.000 97.660 ? 48  GLN A NE2 1 
ATOM 373  O OE1 ? GLN A 1  48 ?  -9.330   9.991  12.540 1.000 97.660 ? 48  GLN A OE1 1 
ATOM 374  N N   ? VAL A 1  49 ?  -8.153   5.072  11.123 1.000 97.710 ? 49  VAL A N   1 
ATOM 375  C CA  ? VAL A 1  49 ?  -8.321   4.816   9.696 1.000 97.710 ? 49  VAL A CA  1 
ATOM 376  C C   ? VAL A 1  49 ?  -9.443   5.691   9.143 1.000 97.710 ? 49  VAL A C   1 
ATOM 377  C CB  ? VAL A 1  49 ?  -8.620   3.326   9.418 1.000 97.710 ? 49  VAL A CB  1 
ATOM 378  O O   ? VAL A 1  49 ? -10.545   5.722   9.696 1.000 97.710 ? 49  VAL A O   1 
ATOM 379  C CG1 ? VAL A 1  49 ?  -8.884   3.097   7.931 1.000 97.710 ? 49  VAL A CG1 1 
ATOM 380  C CG2 ? VAL A 1  49 ?  -7.463   2.452   9.898 1.000 97.710 ? 49  VAL A CG2 1 
ATOM 381  N N   ? ARG A 1  50 ?  -9.112   6.517   8.083 1.000 96.780 ? 50  ARG A N   1 
ATOM 382  C CA  ? ARG A 1  50 ? -10.102   7.338   7.395 1.000 96.780 ? 50  ARG A CA  1 
ATOM 383  C C   ? ARG A 1  50 ? -10.429   6.765   6.020 1.000 96.780 ? 50  ARG A C   1 
ATOM 384  C CB  ? ARG A 1  50 ?  -9.605   8.779   7.258 1.000 96.780 ? 50  ARG A CB  1 
ATOM 385  O O   ? ARG A 1  50 ?  -9.531   6.545   5.204 1.000 96.780 ? 50  ARG A O   1 
ATOM 386  C CG  ? ARG A 1  50 ?  -9.261   9.440   8.583 1.000 96.780 ? 50  ARG A CG  1 
ATOM 387  C CD  ? ARG A 1  50 ?  -8.910  10.911   8.405 1.000 96.780 ? 50  ARG A CD  1 
ATOM 388  N NE  ? ARG A 1  50 ?  -8.548  11.536   9.674 1.000 96.780 ? 50  ARG A NE  1 
ATOM 389  N NH1 ? ARG A 1  50 ?  -8.504  13.689   8.838 1.000 96.780 ? 50  ARG A NH1 1 
ATOM 390  N NH2 ? ARG A 1  50 ?  -8.037  13.303  11.048 1.000 96.780 ? 50  ARG A NH2 1 
ATOM 391  C CZ  ? ARG A 1  50 ?  -8.364  12.841   9.850 1.000 96.780 ? 50  ARG A CZ  1 
ATOM 392  N N   ? LEU A 1  51 ? -11.759   6.414   5.753 1.000 96.960 ? 51  LEU A N   1 
ATOM 393  C CA  ? LEU A 1  51 ? -12.236   5.861   4.490 1.000 96.960 ? 51  LEU A CA  1 
ATOM 394  C C   ? LEU A 1  51 ? -13.228   6.808   3.823 1.000 96.960 ? 51  LEU A C   1 
ATOM 395  C CB  ? LEU A 1  51 ? -12.889   4.495   4.715 1.000 96.960 ? 51  LEU A CB  1 
ATOM 396  O O   ? LEU A 1  51 ? -13.870   7.617   4.497 1.000 96.960 ? 51  LEU A O   1 
ATOM 397  C CG  ? LEU A 1  51 ? -11.995   3.406   5.311 1.000 96.960 ? 51  LEU A CG  1 
ATOM 398  C CD1 ? LEU A 1  51 ? -12.311   3.211   6.790 1.000 96.960 ? 51  LEU A CD1 1 
ATOM 399  C CD2 ? LEU A 1  51 ? -12.164   2.098   4.546 1.000 96.960 ? 51  LEU A CD2 1 
ATOM 400  N N   ? GLY A 1  52 ? -13.231   6.680   2.458 1.000 95.410 ? 52  GLY A N   1 
ATOM 401  C CA  ? GLY A 1  52 ? -14.205   7.473   1.725 1.000 95.410 ? 52  GLY A CA  1 
ATOM 402  C C   ? GLY A 1  52 ? -13.731   8.885   1.439 1.000 95.410 ? 52  GLY A C   1 
ATOM 403  O O   ? GLY A 1  52 ? -14.534   9.761   1.112 1.000 95.410 ? 52  GLY A O   1 
ATOM 404  N N   ? GLU A 1  53 ? -12.343   9.061   1.619 1.000 93.000 ? 53  GLU A N   1 
ATOM 405  C CA  ? GLU A 1  53 ? -11.765  10.387   1.422 1.000 93.000 ? 53  GLU A CA  1 
ATOM 406  C C   ? GLU A 1  53 ? -11.338  10.593  -0.028 1.000 93.000 ? 53  GLU A C   1 
ATOM 407  C CB  ? GLU A 1  53 ? -10.570  10.596   2.357 1.000 93.000 ? 53  GLU A CB  1 
ATOM 408  O O   ? GLU A 1  53 ? -10.736   9.705  -0.636 1.000 93.000 ? 53  GLU A O   1 
ATOM 409  C CG  ? GLU A 1  53 ? -10.938  10.603   3.833 1.000 93.000 ? 53  GLU A CG  1 
ATOM 410  C CD  ? GLU A 1  53 ? -11.553  11.915   4.293 1.000 93.000 ? 53  GLU A CD  1 
ATOM 411  O OE1 ? GLU A 1  53 ? -12.082  11.974   5.426 1.000 93.000 ? 53  GLU A OE1 1 
ATOM 412  O OE2 ? GLU A 1  53 ? -11.507  12.892   3.512 1.000 93.000 ? 53  GLU A OE2 1 
ATOM 413  N N   ? HIS A 1  54 ? -11.736  11.663  -0.665 1.000 93.840 ? 54  HIS A N   1 
ATOM 414  C CA  ? HIS A 1  54 ? -11.164  12.159  -1.911 1.000 93.840 ? 54  HIS A CA  1 
ATOM 415  C C   ? HIS A 1  54 ? -10.282  13.379  -1.666 1.000 93.840 ? 54  HIS A C   1 
ATOM 416  C CB  ? HIS A 1  54 ? -12.270  12.504  -2.910 1.000 93.840 ? 54  HIS A CB  1 
ATOM 417  O O   ? HIS A 1  54 ?  -9.237  13.533  -2.302 1.000 93.840 ? 54  HIS A O   1 
ATOM 418  C CG  ? HIS A 1  54 ? -11.760  12.900  -4.258 1.000 93.840 ? 54  HIS A CG  1 
ATOM 419  C CD2 ? HIS A 1  54 ? -11.890  14.054  -4.954 1.000 93.840 ? 54  HIS A CD2 1 
ATOM 420  N ND1 ? HIS A 1  54 ? -11.017  12.052  -5.051 1.000 93.840 ? 54  HIS A ND1 1 
ATOM 421  C CE1 ? HIS A 1  54 ? -10.710  12.671  -6.179 1.000 93.840 ? 54  HIS A CE1 1 
ATOM 422  N NE2 ? HIS A 1  54 ? -11.228  13.887  -6.146 1.000 93.840 ? 54  HIS A NE2 1 
ATOM 423  N N   ? ASN A 1  55 ? -10.740  14.244  -0.778 1.000 93.240 ? 55  ASN A N   1 
ATOM 424  C CA  ? ASN A 1  55 ?  -9.998  15.367  -0.214 1.000 93.240 ? 55  ASN A CA  1 
ATOM 425  C C   ? ASN A 1  55 ?  -9.767  15.191   1.284 1.000 93.240 ? 55  ASN A C   1 
ATOM 426  C CB  ? ASN A 1  55 ? -10.727  16.684  -0.488 1.000 93.240 ? 55  ASN A CB  1 
ATOM 427  O O   ? ASN A 1  55 ? -10.711  15.256   2.074 1.000 93.240 ? 55  ASN A O   1 
ATOM 428  C CG  ? ASN A 1  55 ?  -9.904  17.898  -0.105 1.000 93.240 ? 55  ASN A CG  1 
ATOM 429  N ND2 ? ASN A 1  55 ? -10.082  18.991  -0.838 1.000 93.240 ? 55  ASN A ND2 1 
ATOM 430  O OD1 ? ASN A 1  55 ?  -9.114  17.854   0.842 1.000 93.240 ? 55  ASN A OD1 1 
ATOM 431  N N   ? ILE A 1  56 ?  -8.489  15.116   1.668 1.000 90.550 ? 56  ILE A N   1 
ATOM 432  C CA  ? ILE A 1  56 ?  -8.174  14.732   3.040 1.000 90.550 ? 56  ILE A CA  1 
ATOM 433  C C   ? ILE A 1  56 ?  -8.321  15.942   3.960 1.000 90.550 ? 56  ILE A C   1 
ATOM 434  C CB  ? ILE A 1  56 ?  -6.749  14.145   3.149 1.000 90.550 ? 56  ILE A CB  1 
ATOM 435  O O   ? ILE A 1  56 ?  -8.370  15.796   5.184 1.000 90.550 ? 56  ILE A O   1 
ATOM 436  C CG1 ? ILE A 1  56 ?  -6.598  13.350   4.451 1.000 90.550 ? 56  ILE A CG1 1 
ATOM 437  C CG2 ? ILE A 1  56 ?  -5.699  15.256   3.061 1.000 90.550 ? 56  ILE A CG2 1 
ATOM 438  C CD1 ? ILE A 1  56 ?  -5.393  12.420   4.472 1.000 90.550 ? 56  ILE A CD1 1 
ATOM 439  N N   ? ASN A 1  57 ?  -8.620  17.110   3.522 1.000 88.900 ? 57  ASN A N   1 
ATOM 440  C CA  ? ASN A 1  57 ?  -8.712  18.331   4.316 1.000 88.900 ? 57  ASN A CA  1 
ATOM 441  C C   ? ASN A 1  57 ? -10.160  18.776   4.495 1.000 88.900 ? 57  ASN A C   1 
ATOM 442  C CB  ? ASN A 1  57 ?  -7.887  19.450   3.678 1.000 88.900 ? 57  ASN A CB  1 
ATOM 443  O O   ? ASN A 1  57 ? -10.444  19.679   5.284 1.000 88.900 ? 57  ASN A O   1 
ATOM 444  C CG  ? ASN A 1  57 ?  -6.399  19.290   3.920 1.000 88.900 ? 57  ASN A CG  1 
ATOM 445  N ND2 ? ASN A 1  57 ?  -5.590  19.802   3.000 1.000 88.900 ? 57  ASN A ND2 1 
ATOM 446  O OD1 ? ASN A 1  57 ?  -5.980  18.710   4.926 1.000 88.900 ? 57  ASN A OD1 1 
ATOM 447  N N   ? VAL A 1  58 ? -11.048  18.067   3.716 1.000 90.290 ? 58  VAL A N   1 
ATOM 448  C CA  ? VAL A 1  58 ? -12.454  18.446   3.802 1.000 90.290 ? 58  VAL A CA  1 
ATOM 449  C C   ? VAL A 1  58 ? -13.298  17.225   4.158 1.000 90.290 ? 58  VAL A C   1 
ATOM 450  C CB  ? VAL A 1  58 ? -12.955  19.073   2.481 1.000 90.290 ? 58  VAL A CB  1 
ATOM 451  O O   ? VAL A 1  58 ? -13.032  16.118   3.683 1.000 90.290 ? 58  VAL A O   1 
ATOM 452  C CG1 ? VAL A 1  58 ? -14.435  19.437   2.583 1.000 90.290 ? 58  VAL A CG1 1 
ATOM 453  C CG2 ? VAL A 1  58 ? -12.122  20.303   2.126 1.000 90.290 ? 58  VAL A CG2 1 
ATOM 454  N N   ? LEU A 1  59 ? -14.305  17.411   5.144 1.000 89.880 ? 59  LEU A N   1 
ATOM 455  C CA  ? LEU A 1  59 ? -15.330  16.399   5.376 1.000 89.880 ? 59  LEU A CA  1 
ATOM 456  C C   ? LEU A 1  59 ? -16.392  16.439   4.283 1.000 89.880 ? 59  LEU A C   1 
ATOM 457  C CB  ? LEU A 1  59 ? -15.983  16.603   6.746 1.000 89.880 ? 59  LEU A CB  1 
ATOM 458  O O   ? LEU A 1  59 ? -17.210  17.360   4.239 1.000 89.880 ? 59  LEU A O   1 
ATOM 459  C CG  ? LEU A 1  59 ? -15.082  16.397   7.964 1.000 89.880 ? 59  LEU A CG  1 
ATOM 460  C CD1 ? LEU A 1  59 ? -15.865  16.639   9.250 1.000 89.880 ? 59  LEU A CD1 1 
ATOM 461  C CD2 ? LEU A 1  59 ? -14.481  14.995   7.955 1.000 89.880 ? 59  LEU A CD2 1 
ATOM 462  N N   ? GLU A 1  60 ? -16.290  15.419   3.383 1.000 88.230 ? 60  GLU A N   1 
ATOM 463  C CA  ? GLU A 1  60 ? -17.094  15.412   2.165 1.000 88.230 ? 60  GLU A CA  1 
ATOM 464  C C   ? GLU A 1  60 ? -18.438  14.727   2.394 1.000 88.230 ? 60  GLU A C   1 
ATOM 465  C CB  ? GLU A 1  60 ? -16.339  14.720   1.027 1.000 88.230 ? 60  GLU A CB  1 
ATOM 466  O O   ? GLU A 1  60 ? -19.297  14.722   1.510 1.000 88.230 ? 60  GLU A O   1 
ATOM 467  C CG  ? GLU A 1  60 ? -15.065  15.440   0.607 1.000 88.230 ? 60  GLU A CG  1 
ATOM 468  C CD  ? GLU A 1  60 ? -14.253  14.670  -0.423 1.000 88.230 ? 60  GLU A CD  1 
ATOM 469  O OE1 ? GLU A 1  60 ? -14.041  15.192  -1.541 1.000 88.230 ? 60  GLU A OE1 1 
ATOM 470  O OE2 ? GLU A 1  60 ? -13.826  13.537  -0.109 1.000 88.230 ? 60  GLU A OE2 1 
ATOM 471  N N   ? GLY A 1  61 ? -18.651  14.199   3.738 1.000 88.810 ? 61  GLY A N   1 
ATOM 472  C CA  ? GLY A 1  61 ? -19.961  13.669   4.086 1.000 88.810 ? 61  GLY A CA  1 
ATOM 473  C C   ? GLY A 1  61 ? -20.054  12.163   3.936 1.000 88.810 ? 61  GLY A C   1 
ATOM 474  O O   ? GLY A 1  61 ? -21.051  11.555   4.332 1.000 88.810 ? 61  GLY A O   1 
ATOM 475  N N   ? ASN A 1  62 ? -19.078  11.476   3.471 1.000 86.820 ? 62  ASN A N   1 
ATOM 476  C CA  ? ASN A 1  62 ? -19.083  10.037   3.228 1.000 86.820 ? 62  ASN A CA  1 
ATOM 477  C C   ? ASN A 1  62 ? -17.913   9.347   3.922 1.000 86.820 ? 62  ASN A C   1 
ATOM 478  C CB  ? ASN A 1  62 ? -19.056   9.746   1.726 1.000 86.820 ? 62  ASN A CB  1 
ATOM 479  O O   ? ASN A 1  62 ? -17.673   8.157   3.709 1.000 86.820 ? 62  ASN A O   1 
ATOM 480  C CG  ? ASN A 1  62 ? -20.284  10.271   1.007 1.000 86.820 ? 62  ASN A CG  1 
ATOM 481  N ND2 ? ASN A 1  62 ? -20.072  11.164   0.048 1.000 86.820 ? 62  ASN A ND2 1 
ATOM 482  O OD1 ? ASN A 1  62 ? -21.412   9.878   1.312 1.000 86.820 ? 62  ASN A OD1 1 
ATOM 483  N N   ? GLU A 1  63 ? -17.118  10.106   4.715 1.000 94.030 ? 63  GLU A N   1 
ATOM 484  C CA  ? GLU A 1  63 ? -15.933   9.608   5.409 1.000 94.030 ? 63  GLU A CA  1 
ATOM 485  C C   ? GLU A 1  63 ? -16.318   8.760   6.618 1.000 94.030 ? 63  GLU A C   1 
ATOM 486  C CB  ? GLU A 1  63 ? -15.037  10.770   5.845 1.000 94.030 ? 63  GLU A CB  1 
ATOM 487  O O   ? GLU A 1  63 ? -17.300   9.055   7.303 1.000 94.030 ? 63  GLU A O   1 
ATOM 488  C CG  ? GLU A 1  63 ? -14.468  11.576   4.686 1.000 94.030 ? 63  GLU A CG  1 
ATOM 489  C CD  ? GLU A 1  63 ? -15.396  12.681   4.210 1.000 94.030 ? 63  GLU A CD  1 
ATOM 490  O OE1 ? GLU A 1  63 ? -15.009  13.449   3.300 1.000 94.030 ? 63  GLU A OE1 1 
ATOM 491  O OE2 ? GLU A 1  63 ? -16.520  12.781   4.752 1.000 94.030 ? 63  GLU A OE2 1 
ATOM 492  N N   ? GLN A 1  64 ? -15.687   7.757   6.793 1.000 97.190 ? 64  GLN A N   1 
ATOM 493  C CA  ? GLN A 1  64 ? -15.741   6.922   7.989 1.000 97.190 ? 64  GLN A CA  1 
ATOM 494  C C   ? GLN A 1  64 ? -14.414   6.954   8.742 1.000 97.190 ? 64  GLN A C   1 
ATOM 495  C CB  ? GLN A 1  64 ? -16.102   5.482   7.622 1.000 97.190 ? 64  GLN A CB  1 
ATOM 496  O O   ? GLN A 1  64 ? -13.349   6.794   8.142 1.000 97.190 ? 64  GLN A O   1 
ATOM 497  C CG  ? GLN A 1  64 ? -17.418   5.351   6.867 1.000 97.190 ? 64  GLN A CG  1 
ATOM 498  C CD  ? GLN A 1  64 ? -17.762   3.912   6.532 1.000 97.190 ? 64  GLN A CD  1 
ATOM 499  N NE2 ? GLN A 1  64 ? -18.010   3.643   5.255 1.000 97.190 ? 64  GLN A NE2 1 
ATOM 500  O OE1 ? GLN A 1  64 ? -17.804   3.048   7.414 1.000 97.190 ? 64  GLN A OE1 1 
ATOM 501  N N   ? PHE A 1  65 ? -14.513   7.264  10.037 1.000 97.100 ? 65  PHE A N   1 
ATOM 502  C CA  ? PHE A 1  65 ? -13.345   7.290  10.909 1.000 97.100 ? 65  PHE A CA  1 
ATOM 503  C C   ? PHE A 1  65 ? -13.395   6.148  11.916 1.000 97.100 ? 65  PHE A C   1 
ATOM 504  C CB  ? PHE A 1  65 ? -13.250   8.632  11.642 1.000 97.100 ? 65  PHE A CB  1 
ATOM 505  O O   ? PHE A 1  65 ? -14.320   6.068  12.727 1.000 97.100 ? 65  PHE A O   1 
ATOM 506  C CG  ? PHE A 1  65 ? -13.289   9.827  10.728 1.000 97.100 ? 65  PHE A CG  1 
ATOM 507  C CD1 ? PHE A 1  65 ? -12.114  10.379  10.233 1.000 97.100 ? 65  PHE A CD1 1 
ATOM 508  C CD2 ? PHE A 1  65 ? -14.501  10.398  10.365 1.000 97.100 ? 65  PHE A CD2 1 
ATOM 509  C CE1 ? PHE A 1  65 ? -12.147  11.485   9.387 1.000 97.100 ? 65  PHE A CE1 1 
ATOM 510  C CE2 ? PHE A 1  65 ? -14.542  11.504   9.519 1.000 97.100 ? 65  PHE A CE2 1 
ATOM 511  C CZ  ? PHE A 1  65 ? -13.364  12.046   9.032 1.000 97.100 ? 65  PHE A CZ  1 
ATOM 512  N N   ? VAL A 1  66 ? -12.467   5.250  11.798 1.000 98.120 ? 66  VAL A N   1 
ATOM 513  C CA  ? VAL A 1  66 ? -12.461   4.071  12.659 1.000 98.120 ? 66  VAL A CA  1 
ATOM 514  C C   ? VAL A 1  66 ? -11.058   3.847  13.218 1.000 98.120 ? 66  VAL A C   1 
ATOM 515  C CB  ? VAL A 1  66 ? -12.939   2.813  11.901 1.000 98.120 ? 66  VAL A CB  1 
ATOM 516  O O   ? VAL A 1  66 ? -10.074   3.872  12.474 1.000 98.120 ? 66  VAL A O   1 
ATOM 517  C CG1 ? VAL A 1  66 ? -13.100   1.634  12.859 1.000 98.120 ? 66  VAL A CG1 1 
ATOM 518  C CG2 ? VAL A 1  66 ? -14.252   3.096  11.172 1.000 98.120 ? 66  VAL A CG2 1 
ATOM 519  N N   ? ASN A 1  67 ? -10.959   3.674  14.575 1.000 98.160 ? 67  ASN A N   1 
ATOM 520  C CA  ? ASN A 1  67 ?  -9.668   3.376  15.187 1.000 98.160 ? 67  ASN A CA  1 
ATOM 521  C C   ? ASN A 1  67 ?  -9.230   1.942  14.903 1.000 98.160 ? 67  ASN A C   1 
ATOM 522  C CB  ? ASN A 1  67 ?  -9.718   3.627  16.695 1.000 98.160 ? 67  ASN A CB  1 
ATOM 523  O O   ? ASN A 1  67 ? -10.068   1.055  14.733 1.000 98.160 ? 67  ASN A O   1 
ATOM 524  C CG  ? ASN A 1  67 ?  -9.904   5.092  17.038 1.000 98.160 ? 67  ASN A CG  1 
ATOM 525  N ND2 ? ASN A 1  67 ? -10.592   5.361  18.141 1.000 98.160 ? 67  ASN A ND2 1 
ATOM 526  O OD1 ? ASN A 1  67 ?  -9.433   5.976  16.316 1.000 98.160 ? 67  ASN A OD1 1 
ATOM 527  N N   ? ALA A 1  68 ?  -7.879   1.814  14.906 1.000 97.960 ? 68  ALA A N   1 
ATOM 528  C CA  ? ALA A 1  68 ?  -7.338   0.458  14.863 1.000 97.960 ? 68  ALA A CA  1 
ATOM 529  C C   ? ALA A 1  68 ?  -7.453  -0.221  16.225 1.000 97.960 ? 68  ALA A C   1 
ATOM 530  C CB  ? ALA A 1  68 ?  -5.882   0.480  14.404 1.000 97.960 ? 68  ALA A CB  1 
ATOM 531  O O   ? ALA A 1  68 ?  -7.084   0.360  17.248 1.000 97.960 ? 68  ALA A O   1 
ATOM 532  N N   ? ALA A 1  69 ?  -8.048  -1.426  16.215 1.000 97.820 ? 69  ALA A N   1 
ATOM 533  C CA  ? ALA A 1  69 ?  -8.128  -2.209  17.446 1.000 97.820 ? 69  ALA A CA  1 
ATOM 534  C C   ? ALA A 1  69 ?  -6.832  -2.975  17.694 1.000 97.820 ? 69  ALA A C   1 
ATOM 535  C CB  ? ALA A 1  69 ?  -9.310  -3.174  17.386 1.000 97.820 ? 69  ALA A CB  1 
ATOM 536  O O   ? ALA A 1  69 ?  -6.440  -3.188  18.844 1.000 97.820 ? 69  ALA A O   1 
ATOM 537  N N   ? LYS A 1  70 ?  -6.271  -3.355  16.563 1.000 97.670 ? 70  LYS A N   1 
ATOM 538  C CA  ? LYS A 1  70 ?  -5.039  -4.139  16.594 1.000 97.670 ? 70  LYS A CA  1 
ATOM 539  C C   ? LYS A 1  70 ?  -4.156  -3.823  15.390 1.000 97.670 ? 70  LYS A C   1 
ATOM 540  C CB  ? LYS A 1  70 ?  -5.356  -5.635  16.634 1.000 97.670 ? 70  LYS A CB  1 
ATOM 541  O O   ? LYS A 1  70 ?  -4.656  -3.636  14.279 1.000 97.670 ? 70  LYS A O   1 
ATOM 542  C CG  ? LYS A 1  70 ?  -4.165  -6.510  16.998 1.000 97.670 ? 70  LYS A CG  1 
ATOM 543  C CD  ? LYS A 1  70 ?  -4.588  -7.950  17.257 1.000 97.670 ? 70  LYS A CD  1 
ATOM 544  C CE  ? LYS A 1  70 ?  -3.414  -8.805  17.714 1.000 97.670 ? 70  LYS A CE  1 
ATOM 545  N NZ  ? LYS A 1  70 ?  -3.835 -10.205  18.022 1.000 97.670 ? 70  LYS A NZ  1 
ATOM 546  N N   ? ILE A 1  71 ?  -2.833  -3.731  15.647 1.000 98.150 ? 71  ILE A N   1 
ATOM 547  C CA  ? ILE A 1  71 ?  -1.847  -3.533  14.590 1.000 98.150 ? 71  ILE A CA  1 
ATOM 548  C C   ? ILE A 1  71 ?  -0.849  -4.688  14.592 1.000 98.150 ? 71  ILE A C   1 
ATOM 549  C CB  ? ILE A 1  71 ?  -1.108  -2.186  14.751 1.000 98.150 ? 71  ILE A CB  1 
ATOM 550  O O   ? ILE A 1  71 ?  -0.170  -4.928  15.593 1.000 98.150 ? 71  ILE A O   1 
ATOM 551  C CG1 ? ILE A 1  71 ?  -2.114  -1.032  14.842 1.000 98.150 ? 71  ILE A CG1 1 
ATOM 552  C CG2 ? ILE A 1  71 ?  -0.126  -1.967  13.597 1.000 98.150 ? 71  ILE A CG2 1 
ATOM 553  C CD1 ? ILE A 1  71 ?  -1.505   0.284  15.305 1.000 98.150 ? 71  ILE A CD1 1 
ATOM 554  N N   ? ILE A 1  72 ?  -0.773  -5.409  13.473 1.000 98.400 ? 72  ILE A N   1 
ATOM 555  C CA  ? ILE A 1  72 ?   0.057  -6.607  13.396 1.000 98.400 ? 72  ILE A CA  1 
ATOM 556  C C   ? ILE A 1  72 ?   1.087  -6.450  12.280 1.000 98.400 ? 72  ILE A C   1 
ATOM 557  C CB  ? ILE A 1  72 ?  -0.798  -7.873  13.163 1.000 98.400 ? 72  ILE A CB  1 
ATOM 558  O O   ? ILE A 1  72 ?   0.737  -6.455  11.098 1.000 98.400 ? 72  ILE A O   1 
ATOM 559  C CG1 ? ILE A 1  72 ?  -1.886  -7.988  14.236 1.000 98.400 ? 72  ILE A CG1 1 
ATOM 560  C CG2 ? ILE A 1  72 ?   0.086  -9.124  13.142 1.000 98.400 ? 72  ILE A CG2 1 
ATOM 561  C CD1 ? ILE A 1  72 ?  -2.950  -9.032  13.929 1.000 98.400 ? 72  ILE A CD1 1 
ATOM 562  N N   ? LYS A 1  73 ?   2.461  -6.306  12.672 1.000 98.420 ? 73  LYS A N   1 
ATOM 563  C CA  ? LYS A 1  73 ?   3.535  -6.307  11.683 1.000 98.420 ? 73  LYS A CA  1 
ATOM 564  C C   ? LYS A 1  73 ?   3.947  -7.731  11.322 1.000 98.420 ? 73  LYS A C   1 
ATOM 565  C CB  ? LYS A 1  73 ?   4.744  -5.528  12.203 1.000 98.420 ? 73  LYS A CB  1 
ATOM 566  O O   ? LYS A 1  73 ?   3.870  -8.636  12.155 1.000 98.420 ? 73  LYS A O   1 
ATOM 567  C CG  ? LYS A 1  73 ?   4.466  -4.054  12.460 1.000 98.420 ? 73  LYS A CG  1 
ATOM 568  C CD  ? LYS A 1  73 ?   5.723  -3.318  12.906 1.000 98.420 ? 73  LYS A CD  1 
ATOM 569  C CE  ? LYS A 1  73 ?   6.190  -3.788  14.277 1.000 98.420 ? 73  LYS A CE  1 
ATOM 570  N NZ  ? LYS A 1  73 ?   7.474  -3.139  14.677 1.000 98.420 ? 73  LYS A NZ  1 
ATOM 571  N N   ? HIS A 1  74 ?   4.262  -7.858  10.029 1.000 98.490 ? 74  HIS A N   1 
ATOM 572  C CA  ? HIS A 1  74 ?   4.827  -9.157   9.682 1.000 98.490 ? 74  HIS A CA  1 
ATOM 573  C C   ? HIS A 1  74 ?   5.969  -9.530  10.621 1.000 98.490 ? 74  HIS A C   1 
ATOM 574  C CB  ? HIS A 1  74 ?   5.317  -9.158   8.233 1.000 98.490 ? 74  HIS A CB  1 
ATOM 575  O O   ? HIS A 1  74 ?   6.862  -8.718  10.872 1.000 98.490 ? 74  HIS A O   1 
ATOM 576  C CG  ? HIS A 1  74 ?   5.546 -10.527   7.678 1.000 98.490 ? 74  HIS A CG  1 
ATOM 577  C CD2 ? HIS A 1  74 ?   4.814 -11.271   6.814 1.000 98.490 ? 74  HIS A CD2 1 
ATOM 578  N ND1 ? HIS A 1  74 ?   6.644 -11.291   8.010 1.000 98.490 ? 74  HIS A ND1 1 
ATOM 579  C CE1 ? HIS A 1  74 ?   6.578 -12.448   7.372 1.000 98.490 ? 74  HIS A CE1 1 
ATOM 580  N NE2 ? HIS A 1  74 ?   5.477 -12.461   6.640 1.000 98.490 ? 74  HIS A NE2 1 
ATOM 581  N N   ? PRO A 1  75 ?   6.016 -10.733  11.197 1.000 97.770 ? 75  PRO A N   1 
ATOM 582  C CA  ? PRO A 1  75 ?   6.995 -11.133  12.210 1.000 97.770 ? 75  PRO A CA  1 
ATOM 583  C C   ? PRO A 1  75 ?   8.430 -11.109  11.687 1.000 97.770 ? 75  PRO A C   1 
ATOM 584  C CB  ? PRO A 1  75 ?   6.569 -12.559  12.568 1.000 97.770 ? 75  PRO A CB  1 
ATOM 585  O O   ? PRO A 1  75 ?   9.374 -10.974  12.470 1.000 97.770 ? 75  PRO A O   1 
ATOM 586  C CG  ? PRO A 1  75 ?   5.715 -13.001  11.423 1.000 97.770 ? 75  PRO A CG  1 
ATOM 587  C CD  ? PRO A 1  75 ?   5.037 -11.795  10.841 1.000 97.770 ? 75  PRO A CD  1 
ATOM 588  N N   ? ASN A 1  76 ?   8.564 -11.252  10.372 1.000 98.020 ? 76  ASN A N   1 
ATOM 589  C CA  ? ASN A 1  76 ?   9.906 -11.297   9.801 1.000 98.020 ? 76  ASN A CA  1 
ATOM 590  C C   ? ASN A 1  76 ?  10.271  -9.978   9.124 1.000 98.020 ? 76  ASN A C   1 
ATOM 591  C CB  ? ASN A 1  76 ?  10.029 -12.455   8.808 1.000 98.020 ? 76  ASN A CB  1 
ATOM 592  O O   ? ASN A 1  76 ?  11.182  -9.932   8.296 1.000 98.020 ? 76  ASN A O   1 
ATOM 593  C CG  ? ASN A 1  76 ?   9.928 -13.811   9.478 1.000 98.020 ? 76  ASN A CG  1 
ATOM 594  N ND2 ? ASN A 1  76 ?   9.324 -14.770   8.786 1.000 98.020 ? 76  ASN A ND2 1 
ATOM 595  O OD1 ? ASN A 1  76 ?  10.388 -13.995  10.608 1.000 98.020 ? 76  ASN A OD1 1 
ATOM 596  N N   ? PHE A 1  77 ?   9.488  -8.933   9.416 1.000 98.210 ? 77  PHE A N   1 
ATOM 597  C CA  ? PHE A 1  77 ?   9.833  -7.612   8.907 1.000 98.210 ? 77  PHE A CA  1 
ATOM 598  C C   ? PHE A 1  77 ?  11.227  -7.202   9.366 1.000 98.210 ? 77  PHE A C   1 
ATOM 599  C CB  ? PHE A 1  77 ?   8.804  -6.573   9.363 1.000 98.210 ? 77  PHE A CB  1 
ATOM 600  O O   ? PHE A 1  77 ?  11.529  -7.238  10.561 1.000 98.210 ? 77  PHE A O   1 
ATOM 601  C CG  ? PHE A 1  77 ?   9.211  -5.151   9.083 1.000 98.210 ? 77  PHE A CG  1 
ATOM 602  C CD1 ? PHE A 1  77 ?   9.266  -4.214  10.107 1.000 98.210 ? 77  PHE A CD1 1 
ATOM 603  C CD2 ? PHE A 1  77 ?   9.539  -4.752   7.793 1.000 98.210 ? 77  PHE A CD2 1 
ATOM 604  C CE1 ? PHE A 1  77 ?   9.643  -2.898   9.851 1.000 98.210 ? 77  PHE A CE1 1 
ATOM 605  C CE2 ? PHE A 1  77 ?   9.916  -3.438   7.529 1.000 98.210 ? 77  PHE A CE2 1 
ATOM 606  C CZ  ? PHE A 1  77 ?   9.966  -2.513   8.559 1.000 98.210 ? 77  PHE A CZ  1 
ATOM 607  N N   ? ASN A 1  78 ?  12.067  -6.860   8.404 1.000 97.560 ? 78  ASN A N   1 
ATOM 608  C CA  ? ASN A 1  78 ?  13.423  -6.376   8.639 1.000 97.560 ? 78  ASN A CA  1 
ATOM 609  C C   ? ASN A 1  78 ?  13.537  -4.877   8.375 1.000 97.560 ? 78  ASN A C   1 
ATOM 610  C CB  ? ASN A 1  78 ?  14.424  -7.144   7.774 1.000 97.560 ? 78  ASN A CB  1 
ATOM 611  O O   ? ASN A 1  78 ?  13.477  -4.438   7.225 1.000 97.560 ? 78  ASN A O   1 
ATOM 612  C CG  ? ASN A 1  78 ?  15.864  -6.791   8.092 1.000 97.560 ? 78  ASN A CG  1 
ATOM 613  N ND2 ? ASN A 1  78 ?  16.720  -7.803   8.171 1.000 97.560 ? 78  ASN A ND2 1 
ATOM 614  O OD1 ? ASN A 1  78 ?  16.203  -5.618   8.267 1.000 97.560 ? 78  ASN A OD1 1 
ATOM 615  N N   ? ARG A 1  79 ?  13.846  -4.056   9.377 1.000 95.420 ? 79  ARG A N   1 
ATOM 616  C CA  ? ARG A 1  79 ?  13.817  -2.599   9.300 1.000 95.420 ? 79  ARG A CA  1 
ATOM 617  C C   ? ARG A 1  79 ?  15.015  -2.067   8.521 1.000 95.420 ? 79  ARG A C   1 
ATOM 618  C CB  ? ARG A 1  79 ?  13.790  -1.987  10.702 1.000 95.420 ? 79  ARG A CB  1 
ATOM 619  O O   ? ARG A 1  79 ?  14.954  -0.981   7.942 1.000 95.420 ? 79  ARG A O   1 
ATOM 620  C CG  ? ARG A 1  79 ?  13.664  -0.472  10.710 1.000 95.420 ? 79  ARG A CG  1 
ATOM 621  C CD  ? ARG A 1  79 ?  13.410   0.066  12.112 1.000 95.420 ? 79  ARG A CD  1 
ATOM 622  N NE  ? ARG A 1  79 ?  13.300   1.522  12.119 1.000 95.420 ? 79  ARG A NE  1 
ATOM 623  N NH1 ? ARG A 1  79 ?  12.652   1.668  14.332 1.000 95.420 ? 79  ARG A NH1 1 
ATOM 624  N NH2 ? ARG A 1  79 ?  12.875   3.569  13.070 1.000 95.420 ? 79  ARG A NH2 1 
ATOM 625  C CZ  ? ARG A 1  79 ?  12.942   2.250  13.173 1.000 95.420 ? 79  ARG A CZ  1 
ATOM 626  N N   ? LYS A 1  80 ?  16.054  -2.881   8.496 1.000 94.440 ? 80  LYS A N   1 
ATOM 627  C CA  ? LYS A 1  80 ?  17.254  -2.459   7.781 1.000 94.440 ? 80  LYS A CA  1 
ATOM 628  C C   ? LYS A 1  80 ?  17.090  -2.641   6.274 1.000 94.440 ? 80  LYS A C   1 
ATOM 629  C CB  ? LYS A 1  80 ?  18.475  -3.239   8.273 1.000 94.440 ? 80  LYS A CB  1 
ATOM 630  O O   ? LYS A 1  80 ?  17.392  -1.734   5.497 1.000 94.440 ? 80  LYS A O   1 
ATOM 631  C CG  ? LYS A 1  80 ?  19.794  -2.761   7.684 1.000 94.440 ? 80  LYS A CG  1 
ATOM 632  C CD  ? LYS A 1  80 ?  20.969  -3.575   8.210 1.000 94.440 ? 80  LYS A CD  1 
ATOM 633  C CE  ? LYS A 1  80 ?  22.283  -3.133   7.581 1.000 94.440 ? 80  LYS A CE  1 
ATOM 634  N NZ  ? LYS A 1  80 ?  23.432  -3.955   8.064 1.000 94.440 ? 80  LYS A NZ  1 
ATOM 635  N N   ? THR A 1  81 ?  16.506  -3.725   5.871 1.000 95.310 ? 81  THR A N   1 
ATOM 636  C CA  ? THR A 1  81 ?  16.395  -4.044   4.451 1.000 95.310 ? 81  THR A CA  1 
ATOM 637  C C   ? THR A 1  81 ?  14.993  -3.733   3.935 1.000 95.310 ? 81  THR A C   1 
ATOM 638  C CB  ? THR A 1  81 ?  16.728  -5.524   4.184 1.000 95.310 ? 81  THR A CB  1 
ATOM 639  O O   ? THR A 1  81 ?  14.765  -3.702   2.724 1.000 95.310 ? 81  THR A O   1 
ATOM 640  C CG2 ? THR A 1  81 ?  18.103  -5.887   4.734 1.000 95.310 ? 81  THR A CG2 1 
ATOM 641  O OG1 ? THR A 1  81 ?  15.740  -6.350   4.812 1.000 95.310 ? 81  THR A OG1 1 
ATOM 642  N N   ? LEU A 1  82 ?  14.098  -3.462   4.829 1.000 96.820 ? 82  LEU A N   1 
ATOM 643  C CA  ? LEU A 1  82 ?  12.679  -3.248   4.566 1.000 96.820 ? 82  LEU A CA  1 
ATOM 644  C C   ? LEU A 1  82 ?  12.059  -4.475   3.905 1.000 96.820 ? 82  LEU A C   1 
ATOM 645  C CB  ? LEU A 1  82 ?  12.478  -2.018   3.677 1.000 96.820 ? 82  LEU A CB  1 
ATOM 646  O O   ? LEU A 1  82 ?  11.021  -4.372   3.247 1.000 96.820 ? 82  LEU A O   1 
ATOM 647  C CG  ? LEU A 1  82 ?  12.799  -0.664   4.311 1.000 96.820 ? 82  LEU A CG  1 
ATOM 648  C CD1 ? LEU A 1  82 ?  12.522   0.463   3.322 1.000 96.820 ? 82  LEU A CD1 1 
ATOM 649  C CD2 ? LEU A 1  82 ?  11.995  -0.468   5.592 1.000 96.820 ? 82  LEU A CD2 1 
ATOM 650  N N   ? ASN A 1  83 ?  12.748  -5.623   3.992 1.000 97.820 ? 83  ASN A N   1 
ATOM 651  C CA  ? ASN A 1  83 ?  12.190  -6.899   3.556 1.000 97.820 ? 83  ASN A CA  1 
ATOM 652  C C   ? ASN A 1  83 ?  11.011  -7.322   4.426 1.000 97.820 ? 83  ASN A C   1 
ATOM 653  C CB  ? ASN A 1  83 ?  13.268  -7.984   3.557 1.000 97.820 ? 83  ASN A CB  1 
ATOM 654  O O   ? ASN A 1  83 ?  11.037  -7.142   5.645 1.000 97.820 ? 83  ASN A O   1 
ATOM 655  C CG  ? ASN A 1  83 ?  12.887  -9.187   2.717 1.000 97.820 ? 83  ASN A CG  1 
ATOM 656  N ND2 ? ASN A 1  83 ?  13.258 -10.375   3.179 1.000 97.820 ? 83  ASN A ND2 1 
ATOM 657  O OD1 ? ASN A 1  83 ?  12.265  -9.050   1.660 1.000 97.820 ? 83  ASN A OD1 1 
ATOM 658  N N   ? ASN A 1  84 ?   9.922  -7.855   3.788 1.000 98.260 ? 84  ASN A N   1 
ATOM 659  C CA  ? ASN A 1  84 ?   8.690  -8.248   4.463 1.000 98.260 ? 84  ASN A CA  1 
ATOM 660  C C   ? ASN A 1  84 ?   7.954  -7.041   5.036 1.000 98.260 ? 84  ASN A C   1 
ATOM 661  C CB  ? ASN A 1  84 ?   8.985  -9.264   5.569 1.000 98.260 ? 84  ASN A CB  1 
ATOM 662  O O   ? ASN A 1  84 ?   7.384  -7.115   6.126 1.000 98.260 ? 84  ASN A O   1 
ATOM 663  C CG  ? ASN A 1  84 ?   9.631 -10.530   5.043 1.000 98.260 ? 84  ASN A CG  1 
ATOM 664  N ND2 ? ASN A 1  84 ?  10.680 -10.985   5.718 1.000 98.260 ? 84  ASN A ND2 1 
ATOM 665  O OD1 ? ASN A 1  84 ?   9.192 -11.093   4.037 1.000 98.260 ? 84  ASN A OD1 1 
ATOM 666  N N   ? ASP A 1  85 ?   8.031  -5.877   4.485 1.000 98.420 ? 85  ASP A N   1 
ATOM 667  C CA  ? ASP A 1  85 ?   7.416  -4.620   4.898 1.000 98.420 ? 85  ASP A CA  1 
ATOM 668  C C   ? ASP A 1  85 ?   5.904  -4.654   4.690 1.000 98.420 ? 85  ASP A C   1 
ATOM 669  C CB  ? ASP A 1  85 ?   8.026  -3.446   4.129 1.000 98.420 ? 85  ASP A CB  1 
ATOM 670  O O   ? ASP A 1  85 ?   5.386  -4.036   3.757 1.000 98.420 ? 85  ASP A O   1 
ATOM 671  C CG  ? ASP A 1  85 ?   7.613  -2.094   4.684 1.000 98.420 ? 85  ASP A CG  1 
ATOM 672  O OD1 ? ASP A 1  85 ?   7.142  -2.028   5.840 1.000 98.420 ? 85  ASP A OD1 1 
ATOM 673  O OD2 ? ASP A 1  85 ?   7.757  -1.087   3.959 1.000 98.420 ? 85  ASP A OD2 1 
ATOM 674  N N   ? ILE A 1  86 ?   5.125  -5.375   5.471 1.000 98.660 ? 86  ILE A N   1 
ATOM 675  C CA  ? ILE A 1  86 ?   3.679  -5.544   5.370 1.000 98.660 ? 86  ILE A CA  1 
ATOM 676  C C   ? ILE A 1  86 ?   3.072  -5.636   6.768 1.000 98.660 ? 86  ILE A C   1 
ATOM 677  C CB  ? ILE A 1  86 ?   3.313  -6.796   4.542 1.000 98.660 ? 86  ILE A CB  1 
ATOM 678  O O   ? ILE A 1  86 ?   3.659  -6.242   7.668 1.000 98.660 ? 86  ILE A O   1 
ATOM 679  C CG1 ? ILE A 1  86 ?   1.795  -6.877   4.341 1.000 98.660 ? 86  ILE A CG1 1 
ATOM 680  C CG2 ? ILE A 1  86 ?   3.845  -8.064   5.217 1.000 98.660 ? 86  ILE A CG2 1 
ATOM 681  C CD1 ? ILE A 1  86 ?   1.364  -7.891   3.290 1.000 98.660 ? 86  ILE A CD1 1 
ATOM 682  N N   ? MET A 1  87 ?   1.973  -4.931   6.965 1.000 98.550 ? 87  MET A N   1 
ATOM 683  C CA  ? MET A 1  87 ?   1.277  -4.863   8.247 1.000 98.550 ? 87  MET A CA  1 
ATOM 684  C C   ? MET A 1  87 ?  -0.233  -4.955   8.051 1.000 98.550 ? 87  MET A C   1 
ATOM 685  C CB  ? MET A 1  87 ?   1.632  -3.571   8.984 1.000 98.550 ? 87  MET A CB  1 
ATOM 686  O O   ? MET A 1  87 ?  -0.761  -4.488   7.041 1.000 98.550 ? 87  MET A O   1 
ATOM 687  C CG  ? MET A 1  87 ?   0.431  -2.861   9.588 1.000 98.550 ? 87  MET A CG  1 
ATOM 688  S SD  ? MET A 1  87 ?   0.901  -1.344  10.507 1.000 98.550 ? 87  MET A SD  1 
ATOM 689  C CE  ? MET A 1  87 ?   0.182  -0.077   9.425 1.000 98.550 ? 87  MET A CE  1 
ATOM 690  N N   ? LEU A 1  88 ?  -0.991  -5.599   9.027 1.000 98.740 ? 88  LEU A N   1 
ATOM 691  C CA  ? LEU A 1  88 ?  -2.448  -5.648   9.059 1.000 98.740 ? 88  LEU A CA  1 
ATOM 692  C C   ? LEU A 1  88 ?  -2.995  -4.822  10.218 1.000 98.740 ? 88  LEU A C   1 
ATOM 693  C CB  ? LEU A 1  88 ?  -2.933  -7.096   9.175 1.000 98.740 ? 88  LEU A CB  1 
ATOM 694  O O   ? LEU A 1  88 ?  -2.429  -4.832  11.314 1.000 98.740 ? 88  LEU A O   1 
ATOM 695  C CG  ? LEU A 1  88 ?  -2.716  -7.984   7.949 1.000 98.740 ? 88  LEU A CG  1 
ATOM 696  C CD1 ? LEU A 1  88 ?  -3.069  -9.432   8.274 1.000 98.740 ? 88  LEU A CD1 1 
ATOM 697  C CD2 ? LEU A 1  88 ?  -3.540  -7.479   6.770 1.000 98.740 ? 88  LEU A CD2 1 
ATOM 698  N N   ? LEU A 1  89 ?  -4.057  -4.068   9.889 1.000 98.590 ? 89  LEU A N   1 
ATOM 699  C CA  ? LEU A 1  89 ?  -4.811  -3.335  10.900 1.000 98.590 ? 89  LEU A CA  1 
ATOM 700  C C   ? LEU A 1  89 ?  -6.218  -3.905  11.048 1.000 98.590 ? 89  LEU A C   1 
ATOM 701  C CB  ? LEU A 1  89 ?  -4.886  -1.849  10.541 1.000 98.590 ? 89  LEU A CB  1 
ATOM 702  O O   ? LEU A 1  89 ?  -6.979  -3.951  10.079 1.000 98.590 ? 89  LEU A O   1 
ATOM 703  C CG  ? LEU A 1  89 ?  -3.558  -1.090  10.516 1.000 98.590 ? 89  LEU A CG  1 
ATOM 704  C CD1 ? LEU A 1  89 ?  -2.927  -1.173   9.130 1.000 98.590 ? 89  LEU A CD1 1 
ATOM 705  C CD2 ? LEU A 1  89 ?  -3.764   0.363  10.930 1.000 98.590 ? 89  LEU A CD2 1 
ATOM 706  N N   ? LYS A 1  90 ?  -6.524  -4.425  12.282 1.000 98.510 ? 90  LYS A N   1 
ATOM 707  C CA  ? LYS A 1  90 ?  -7.911  -4.748  12.604 1.000 98.510 ? 90  LYS A CA  1 
ATOM 708  C C   ? LYS A 1  90 ?  -8.660  -3.517  13.105 1.000 98.510 ? 90  LYS A C   1 
ATOM 709  C CB  ? LYS A 1  90 ?  -7.973  -5.862  13.651 1.000 98.510 ? 90  LYS A CB  1 
ATOM 710  O O   ? LYS A 1  90 ?  -8.239  -2.879  14.072 1.000 98.510 ? 90  LYS A O   1 
ATOM 711  C CG  ? LYS A 1  90 ?  -9.380  -6.371  13.930 1.000 98.510 ? 90  LYS A CG  1 
ATOM 712  C CD  ? LYS A 1  90 ?  -9.367  -7.548  14.897 1.000 98.510 ? 90  LYS A CD  1 
ATOM 713  C CE  ? LYS A 1  90 ? -10.761  -8.127  15.094 1.000 98.510 ? 90  LYS A CE  1 
ATOM 714  N NZ  ? LYS A 1  90 ? -10.744  -9.319  15.993 1.000 98.510 ? 90  LYS A NZ  1 
ATOM 715  N N   ? LEU A 1  91 ?  -9.765  -3.218  12.449 1.000 98.510 ? 91  LEU A N   1 
ATOM 716  C CA  ? LEU A 1  91 ? -10.532  -2.036  12.827 1.000 98.510 ? 91  LEU A CA  1 
ATOM 717  C C   ? LEU A 1  91 ? -11.393  -2.316  14.054 1.000 98.510 ? 91  LEU A C   1 
ATOM 718  C CB  ? LEU A 1  91 ? -11.414  -1.574  11.664 1.000 98.510 ? 91  LEU A CB  1 
ATOM 719  O O   ? LEU A 1  91 ? -11.868  -3.438  14.241 1.000 98.510 ? 91  LEU A O   1 
ATOM 720  C CG  ? LEU A 1  91 ? -10.700  -1.289  10.342 1.000 98.510 ? 91  LEU A CG  1 
ATOM 721  C CD1 ? LEU A 1  91 ? -11.699  -0.821   9.289 1.000 98.510 ? 91  LEU A CD1 1 
ATOM 722  C CD2 ? LEU A 1  91 ?  -9.600  -0.252  10.541 1.000 98.510 ? 91  LEU A CD2 1 
ATOM 723  N N   ? SER A 1  92 ? -11.581  -1.303  14.974 1.000 98.130 ? 92  SER A N   1 
ATOM 724  C CA  ? SER A 1  92 ? -12.339  -1.458  16.211 1.000 98.130 ? 92  SER A CA  1 
ATOM 725  C C   ? SER A 1  92 ? -13.801  -1.784  15.926 1.000 98.130 ? 92  SER A C   1 
ATOM 726  C CB  ? SER A 1  92 ? -12.247  -0.190  17.060 1.000 98.130 ? 92  SER A CB  1 
ATOM 727  O O   ? SER A 1  92 ? -14.497  -2.337  16.780 1.000 98.130 ? 92  SER A O   1 
ATOM 728  O OG  ? SER A 1  92 ? -12.717   0.935  16.336 1.000 98.130 ? 92  SER A OG  1 
ATOM 729  N N   ? SER A 1  93 ? -14.343  -1.459  14.737 1.000 98.040 ? 93  SER A N   1 
ATOM 730  C CA  ? SER A 1  93 ? -15.672  -1.787  14.232 1.000 98.040 ? 93  SER A CA  1 
ATOM 731  C C   ? SER A 1  93 ? -15.673  -1.904  12.711 1.000 98.040 ? 93  SER A C   1 
ATOM 732  C CB  ? SER A 1  93 ? -16.688  -0.731  14.670 1.000 98.040 ? 93  SER A CB  1 
ATOM 733  O O   ? SER A 1  93 ? -14.858  -1.273  12.034 1.000 98.040 ? 93  SER A O   1 
ATOM 734  O OG  ? SER A 1  93 ? -16.343   0.544  14.155 1.000 98.040 ? 93  SER A OG  1 
ATOM 735  N N   ? PRO A 1  94 ? -16.600  -2.855  12.187 1.000 98.010 ? 94  PRO A N   1 
ATOM 736  C CA  ? PRO A 1  94 ? -16.672  -2.960  10.728 1.000 98.010 ? 94  PRO A CA  1 
ATOM 737  C C   ? PRO A 1  94 ? -17.115  -1.658  10.065 1.000 98.010 ? 94  PRO A C   1 
ATOM 738  C CB  ? PRO A 1  94 ? -17.706  -4.066  10.505 1.000 98.010 ? 94  PRO A CB  1 
ATOM 739  O O   ? PRO A 1  94 ? -17.942  -0.929  10.618 1.000 98.010 ? 94  PRO A O   1 
ATOM 740  C CG  ? PRO A 1  94 ? -17.775  -4.794  11.809 1.000 98.010 ? 94  PRO A CG  1 
ATOM 741  C CD  ? PRO A 1  94 ? -17.447  -3.828  12.911 1.000 98.010 ? 94  PRO A CD  1 
ATOM 742  N N   ? VAL A 1  95 ? -16.519  -1.372   8.846 1.000 98.110 ? 95  VAL A N   1 
ATOM 743  C CA  ? VAL A 1  95 ? -16.936  -0.208   8.070 1.000 98.110 ? 95  VAL A CA  1 
ATOM 744  C C   ? VAL A 1  95 ? -18.170  -0.555   7.241 1.000 98.110 ? 95  VAL A C   1 
ATOM 745  C CB  ? VAL A 1  95 ? -15.801   0.298   7.152 1.000 98.110 ? 95  VAL A CB  1 
ATOM 746  O O   ? VAL A 1  95 ? -18.427  -1.728   6.960 1.000 98.110 ? 95  VAL A O   1 
ATOM 747  C CG1 ? VAL A 1  95 ? -14.594   0.739   7.978 1.000 98.110 ? 95  VAL A CG1 1 
ATOM 748  C CG2 ? VAL A 1  95 ? -15.401  -0.786   6.152 1.000 98.110 ? 95  VAL A CG2 1 
ATOM 749  N N   ? THR A 1  96 ? -18.962   0.447   6.892 1.000 97.590 ? 96  THR A N   1 
ATOM 750  C CA  ? THR A 1  96 ? -20.102   0.280   5.997 1.000 97.590 ? 96  THR A CA  1 
ATOM 751  C C   ? THR A 1  96 ? -19.672   0.428   4.540 1.000 97.590 ? 96  THR A C   1 
ATOM 752  C CB  ? THR A 1  96 ? -21.214   1.298   6.313 1.000 97.590 ? 96  THR A CB  1 
ATOM 753  O O   ? THR A 1  96 ? -19.183   1.485   4.136 1.000 97.590 ? 96  THR A O   1 
ATOM 754  C CG2 ? THR A 1  96 ? -22.431   1.077   5.421 1.000 97.590 ? 96  THR A CG2 1 
ATOM 755  O OG1 ? THR A 1  96 ? -21.608   1.156   7.683 1.000 97.590 ? 96  THR A OG1 1 
ATOM 756  N N   ? LEU A 1  97 ? -19.782  -0.658   3.801 1.000 97.450 ? 97  LEU A N   1 
ATOM 757  C CA  ? LEU A 1  97 ? -19.422  -0.622   2.388 1.000 97.450 ? 97  LEU A CA  1 
ATOM 758  C C   ? LEU A 1  97 ? -20.488   0.103   1.573 1.000 97.450 ? 97  LEU A C   1 
ATOM 759  C CB  ? LEU A 1  97 ? -19.228  -2.041   1.848 1.000 97.450 ? 97  LEU A CB  1 
ATOM 760  O O   ? LEU A 1  97 ? -21.683  -0.151   1.741 1.000 97.450 ? 97  LEU A O   1 
ATOM 761  C CG  ? LEU A 1  97 ? -18.200  -2.909   2.575 1.000 97.450 ? 97  LEU A CG  1 
ATOM 762  C CD1 ? LEU A 1  97 ? -18.096  -4.277   1.910 1.000 97.450 ? 97  LEU A CD1 1 
ATOM 763  C CD2 ? LEU A 1  97 ? -16.841  -2.218   2.604 1.000 97.450 ? 97  LEU A CD2 1 
ATOM 764  N N   ? ASN A 1  98 ? -20.043   1.019   0.586 1.000 95.380 ? 98  ASN A N   1 
ATOM 765  C CA  ? ASN A 1  98 ? -20.863   1.789  -0.343 1.000 95.380 ? 98  ASN A CA  1 
ATOM 766  C C   ? ASN A 1  98 ? -20.052   2.265  -1.545 1.000 95.380 ? 98  ASN A C   1 
ATOM 767  C CB  ? ASN A 1  98 ? -21.505   2.982   0.370 1.000 95.380 ? 98  ASN A CB  1 
ATOM 768  O O   ? ASN A 1  98 ? -18.959   1.757  -1.802 1.000 95.380 ? 98  ASN A O   1 
ATOM 769  C CG  ? ASN A 1  98 ? -20.480   3.924   0.971 1.000 95.380 ? 98  ASN A CG  1 
ATOM 770  N ND2 ? ASN A 1  98 ? -20.739   4.382   2.190 1.000 95.380 ? 98  ASN A ND2 1 
ATOM 771  O OD1 ? ASN A 1  98 ? -19.465   4.238   0.344 1.000 95.380 ? 98  ASN A OD1 1 
ATOM 772  N N   ? ALA A 1  99 ? -20.602   3.154  -2.314 1.000 94.070 ? 99  ALA A N   1 
ATOM 773  C CA  ? ALA A 1  99 ? -19.968   3.584  -3.557 1.000 94.070 ? 99  ALA A CA  1 
ATOM 774  C C   ? ALA A 1  99 ? -18.612   4.230  -3.286 1.000 94.070 ? 99  ALA A C   1 
ATOM 775  C CB  ? ALA A 1  99 ? -20.875   4.555  -4.310 1.000 94.070 ? 99  ALA A CB  1 
ATOM 776  O O   ? ALA A 1  99 ? -17.736   4.238  -4.155 1.000 94.070 ? 99  ALA A O   1 
ATOM 777  N N   ? ARG A 1 100 ? -18.313   4.673  -2.027 1.000 94.340 ? 100 ARG A N   1 
ATOM 778  C CA  ? ARG A 1 100 ? -17.117   5.444  -1.703 1.000 94.340 ? 100 ARG A CA  1 
ATOM 779  C C   ? ARG A 1 100 ? -16.191   4.656  -0.782 1.000 94.340 ? 100 ARG A C   1 
ATOM 780  C CB  ? ARG A 1 100 ? -17.496   6.775  -1.051 1.000 94.340 ? 100 ARG A CB  1 
ATOM 781  O O   ? ARG A 1 100 ? -15.017   5.000  -0.633 1.000 94.340 ? 100 ARG A O   1 
ATOM 782  C CG  ? ARG A 1 100 ? -18.214   7.737  -1.985 1.000 94.340 ? 100 ARG A CG  1 
ATOM 783  C CD  ? ARG A 1 100 ? -18.503   9.070  -1.309 1.000 94.340 ? 100 ARG A CD  1 
ATOM 784  N NE  ? ARG A 1 100 ? -19.224   9.978  -2.195 1.000 94.340 ? 100 ARG A NE  1 
ATOM 785  N NH1 ? ARG A 1 100 ? -17.567  11.587  -2.235 1.000 94.340 ? 100 ARG A NH1 1 
ATOM 786  N NH2 ? ARG A 1 100 ? -19.504  11.901  -3.420 1.000 94.340 ? 100 ARG A NH2 1 
ATOM 787  C CZ  ? ARG A 1 100 ? -18.763  11.153  -2.615 1.000 94.340 ? 100 ARG A CZ  1 
ATOM 788  N N   ? VAL A 1 101 ? -16.701   3.582  -0.170 1.000 97.500 ? 101 VAL A N   1 
ATOM 789  C CA  ? VAL A 1 101 ? -15.928   2.658   0.654 1.000 97.500 ? 101 VAL A CA  1 
ATOM 790  C C   ? VAL A 1 101 ? -16.148   1.226   0.171 1.000 97.500 ? 101 VAL A C   1 
ATOM 791  C CB  ? VAL A 1 101 ? -16.303   2.780   2.148 1.000 97.500 ? 101 VAL A CB  1 
ATOM 792  O O   ? VAL A 1 101 ? -17.242   0.677   0.315 1.000 97.500 ? 101 VAL A O   1 
ATOM 793  C CG1 ? VAL A 1 101 ? -15.460   1.829   2.995 1.000 97.500 ? 101 VAL A CG1 1 
ATOM 794  C CG2 ? VAL A 1 101 ? -16.131   4.221   2.624 1.000 97.500 ? 101 VAL A CG2 1 
ATOM 795  N N   ? ALA A 1 102 ? -15.064   0.725  -0.486 1.000 97.630 ? 102 ALA A N   1 
ATOM 796  C CA  ? ALA A 1 102 ? -15.119  -0.640  -1.002 1.000 97.630 ? 102 ALA A CA  1 
ATOM 797  C C   ? ALA A 1 102 ? -13.780  -1.350  -0.820 1.000 97.630 ? 102 ALA A C   1 
ATOM 798  C CB  ? ALA A 1 102 ? -15.520  -0.636  -2.476 1.000 97.630 ? 102 ALA A CB  1 
ATOM 799  O O   ? ALA A 1 102 ? -12.767  -0.711  -0.527 1.000 97.630 ? 102 ALA A O   1 
ATOM 800  N N   ? THR A 1 103 ? -13.814  -2.714  -0.934 1.000 98.320 ? 103 THR A N   1 
ATOM 801  C CA  ? THR A 1 103 ? -12.614  -3.520  -0.738 1.000 98.320 ? 103 THR A CA  1 
ATOM 802  C C   ? THR A 1 103 ? -11.893  -3.750  -2.063 1.000 98.320 ? 103 THR A C   1 
ATOM 803  C CB  ? THR A 1 103 ? -12.953  -4.877  -0.093 1.000 98.320 ? 103 THR A CB  1 
ATOM 804  O O   ? THR A 1 103 ? -12.508  -3.682  -3.130 1.000 98.320 ? 103 THR A O   1 
ATOM 805  C CG2 ? THR A 1 103 ? -13.776  -4.692   1.178 1.000 98.320 ? 103 THR A CG2 1 
ATOM 806  O OG1 ? THR A 1 103 ? -13.702  -5.668  -1.023 1.000 98.320 ? 103 THR A OG1 1 
ATOM 807  N N   ? VAL A 1 104 ? -10.521  -3.995  -1.969 1.000 98.510 ? 104 VAL A N   1 
ATOM 808  C CA  ? VAL A 1 104 ?  -9.715  -4.495  -3.078 1.000 98.510 ? 104 VAL A CA  1 
ATOM 809  C C   ? VAL A 1 104 ?  -9.363  -5.962  -2.840 1.000 98.510 ? 104 VAL A C   1 
ATOM 810  C CB  ? VAL A 1 104 ?  -8.427  -3.662  -3.265 1.000 98.510 ? 104 VAL A CB  1 
ATOM 811  O O   ? VAL A 1 104 ?  -9.102  -6.368  -1.705 1.000 98.510 ? 104 VAL A O   1 
ATOM 812  C CG1 ? VAL A 1 104 ?  -7.518  -3.792  -2.044 1.000 98.510 ? 104 VAL A CG1 1 
ATOM 813  C CG2 ? VAL A 1 104 ?  -7.692  -4.094  -4.532 1.000 98.510 ? 104 VAL A CG2 1 
ATOM 814  N N   ? ALA A 1 105 ?  -9.435  -6.751  -3.917 1.000 98.300 ? 105 ALA A N   1 
ATOM 815  C CA  ? ALA A 1 105 ?  -9.211  -8.189  -3.792 1.000 98.300 ? 105 ALA A CA  1 
ATOM 816  C C   ? ALA A 1 105 ?  -7.731  -8.498  -3.589 1.000 98.300 ? 105 ALA A C   1 
ATOM 817  C CB  ? ALA A 1 105 ?  -9.740  -8.919  -5.024 1.000 98.300 ? 105 ALA A CB  1 
ATOM 818  O O   ? ALA A 1 105 ?  -6.867  -7.828  -4.160 1.000 98.300 ? 105 ALA A O   1 
ATOM 819  N N   ? LEU A 1 106 ?  -7.458  -9.509  -2.715 1.000 98.440 ? 106 LEU A N   1 
ATOM 820  C CA  ? LEU A 1 106 ?  -6.115 -10.076  -2.662 1.000 98.440 ? 106 LEU A CA  1 
ATOM 821  C C   ? LEU A 1 106 ?  -5.798 -10.843  -3.942 1.000 98.440 ? 106 LEU A C   1 
ATOM 822  C CB  ? LEU A 1 106 ?  -5.970 -11.000  -1.450 1.000 98.440 ? 106 LEU A CB  1 
ATOM 823  O O   ? LEU A 1 106 ?  -6.679 -11.483  -4.521 1.000 98.440 ? 106 LEU A O   1 
ATOM 824  C CG  ? LEU A 1 106 ?  -6.032 -10.331  -0.076 1.000 98.440 ? 106 LEU A CG  1 
ATOM 825  C CD1 ? LEU A 1 106 ?  -6.076 -11.385   1.025 1.000 98.440 ? 106 LEU A CD1 1 
ATOM 826  C CD2 ? LEU A 1 106 ?  -4.843  -9.396   0.118 1.000 98.440 ? 106 LEU A CD2 1 
ATOM 827  N N   ? PRO A 1 107 ?  -4.517 -10.745  -4.383 1.000 97.950 ? 107 PRO A N   1 
ATOM 828  C CA  ? PRO A 1 107 ?  -4.175 -11.414  -5.641 1.000 97.950 ? 107 PRO A CA  1 
ATOM 829  C C   ? PRO A 1 107 ?  -4.177 -12.936  -5.519 1.000 97.950 ? 107 PRO A C   1 
ATOM 830  C CB  ? PRO A 1 107 ?  -2.769 -10.893  -5.947 1.000 97.950 ? 107 PRO A CB  1 
ATOM 831  O O   ? PRO A 1 107 ?  -3.773 -13.477  -4.486 1.000 97.950 ? 107 PRO A O   1 
ATOM 832  C CG  ? PRO A 1 107 ?  -2.187 -10.558  -4.612 1.000 97.950 ? 107 PRO A CG  1 
ATOM 833  C CD  ? PRO A 1 107 ?  -3.293 -10.081  -3.715 1.000 97.950 ? 107 PRO A CD  1 
ATOM 834  N N   ? SER A 1 108 ?  -4.661 -13.649  -6.527 1.000 96.120 ? 108 SER A N   1 
ATOM 835  C CA  ? SER A 1 108 ?  -4.600 -15.106  -6.595 1.000 96.120 ? 108 SER A CA  1 
ATOM 836  C C   ? SER A 1 108 ?  -3.238 -15.579  -7.092 1.000 96.120 ? 108 SER A C   1 
ATOM 837  C CB  ? SER A 1 108 ?  -5.701 -15.647  -7.508 1.000 96.120 ? 108 SER A CB  1 
ATOM 838  O O   ? SER A 1 108 ?  -2.835 -16.713  -6.828 1.000 96.120 ? 108 SER A O   1 
ATOM 839  O OG  ? SER A 1 108 ?  -5.602 -15.083  -8.804 1.000 96.120 ? 108 SER A OG  1 
ATOM 840  N N   ? SER A 1 109 ?  -2.531 -14.709  -7.838 1.000 97.420 ? 109 SER A N   1 
ATOM 841  C CA  ? SER A 1 109 ?  -1.167 -14.892  -8.323 1.000 97.420 ? 109 SER A CA  1 
ATOM 842  C C   ? SER A 1 109 ?  -0.479 -13.551  -8.559 1.000 97.420 ? 109 SER A C   1 
ATOM 843  C CB  ? SER A 1 109 ?  -1.161 -15.711  -9.614 1.000 97.420 ? 109 SER A CB  1 
ATOM 844  O O   ? SER A 1 109 ?  -1.134 -12.507  -8.577 1.000 97.420 ? 109 SER A O   1 
ATOM 845  O OG  ? SER A 1 109 ?  -1.830 -15.017 -10.653 1.000 97.420 ? 109 SER A OG  1 
ATOM 846  N N   ? CYS A 1 110 ?   0.904 -13.724  -8.736 1.000 97.900 ? 110 CYS A N   1 
ATOM 847  C CA  ? CYS A 1 110 ?   1.647 -12.503  -9.028 1.000 97.900 ? 110 CYS A CA  1 
ATOM 848  C C   ? CYS A 1 110 ?   1.386 -12.034 -10.455 1.000 97.900 ? 110 CYS A C   1 
ATOM 849  C CB  ? CYS A 1 110 ?   3.145 -12.724  -8.821 1.000 97.900 ? 110 CYS A CB  1 
ATOM 850  O O   ? CYS A 1 110 ?   1.372 -12.841 -11.386 1.000 97.900 ? 110 CYS A O   1 
ATOM 851  S SG  ? CYS A 1 110 ?   3.596 -13.100  -7.113 1.000 97.900 ? 110 CYS A SG  1 
ATOM 852  N N   ? ALA A 1 111 ?   1.199 -10.705 -10.659 1.000 97.670 ? 111 ALA A N   1 
ATOM 853  C CA  ? ALA A 1 111 ?   1.045 -10.121 -11.989 1.000 97.670 ? 111 ALA A CA  1 
ATOM 854  C C   ? ALA A 1 111 ?   2.362 -10.157 -12.760 1.000 97.670 ? 111 ALA A C   1 
ATOM 855  C CB  ? ALA A 1 111 ?   0.534  -8.686 -11.883 1.000 97.670 ? 111 ALA A CB  1 
ATOM 856  O O   ? ALA A 1 111 ?   3.431  -9.937 -12.185 1.000 97.670 ? 111 ALA A O   1 
ATOM 857  N N   ? PRO A 1 112 ?   2.312 -10.495 -14.014 1.000 97.210 ? 112 PRO A N   1 
ATOM 858  C CA  ? PRO A 1 112 ?   3.540 -10.498 -14.813 1.000 97.210 ? 112 PRO A CA  1 
ATOM 859  C C   ? PRO A 1 112 ?   4.103  -9.096 -15.035 1.000 97.210 ? 112 PRO A C   1 
ATOM 860  C CB  ? PRO A 1 112 ?   3.098 -11.126 -16.137 1.000 97.210 ? 112 PRO A CB  1 
ATOM 861  O O   ? PRO A 1 112 ?   3.375  -8.108 -14.913 1.000 97.210 ? 112 PRO A O   1 
ATOM 862  C CG  ? PRO A 1 112 ?   1.647 -10.787 -16.255 1.000 97.210 ? 112 PRO A CG  1 
ATOM 863  C CD  ? PRO A 1 112 ?   1.053 -10.749 -14.876 1.000 97.210 ? 112 PRO A CD  1 
ATOM 864  N N   ? ALA A 1 113 ?   5.412  -9.043 -15.389 1.000 97.180 ? 113 ALA A N   1 
ATOM 865  C CA  ? ALA A 1 113 ?   6.027  -7.776 -15.776 1.000 97.180 ? 113 ALA A CA  1 
ATOM 866  C C   ? ALA A 1 113 ?   5.267  -7.127 -16.929 1.000 97.180 ? 113 ALA A C   1 
ATOM 867  C CB  ? ALA A 1 113 ?   7.489  -7.989 -16.159 1.000 97.180 ? 113 ALA A CB  1 
ATOM 868  O O   ? ALA A 1 113 ?   4.736  -7.821 -17.800 1.000 97.180 ? 113 ALA A O   1 
ATOM 869  N N   ? GLY A 1 114 ?   5.181  -5.787 -16.887 1.000 97.530 ? 114 GLY A N   1 
ATOM 870  C CA  ? GLY A 1 114 ?   4.512  -5.046 -17.944 1.000 97.530 ? 114 GLY A CA  1 
ATOM 871  C C   ? GLY A 1 114 ?   3.051  -4.768 -17.645 1.000 97.530 ? 114 GLY A C   1 
ATOM 872  O O   ? GLY A 1 114 ?   2.397  -4.014 -18.369 1.000 97.530 ? 114 GLY A O   1 
ATOM 873  N N   ? THR A 1 115 ?   2.512  -5.516 -16.640 1.000 98.120 ? 115 THR A N   1 
ATOM 874  C CA  ? THR A 1 115 ?   1.130  -5.279 -16.239 1.000 98.120 ? 115 THR A CA  1 
ATOM 875  C C   ? THR A 1 115 ?   0.938  -3.835 -15.787 1.000 98.120 ? 115 THR A C   1 
ATOM 876  C CB  ? THR A 1 115 ?   0.705  -6.235 -15.109 1.000 98.120 ? 115 THR A CB  1 
ATOM 877  O O   ? THR A 1 115 ?   1.705  -3.328 -14.966 1.000 98.120 ? 115 THR A O   1 
ATOM 878  C CG2 ? THR A 1 115 ?  -0.763  -6.036 -14.743 1.000 98.120 ? 115 THR A CG2 1 
ATOM 879  O OG1 ? THR A 1 115 ?   0.900  -7.588 -15.537 1.000 98.120 ? 115 THR A OG1 1 
ATOM 880  N N   ? GLN A 1 116 ?  -0.097  -3.185 -16.322 1.000 97.490 ? 116 GLN A N   1 
ATOM 881  C CA  ? GLN A 1 116 ?  -0.417  -1.815 -15.933 1.000 97.490 ? 116 GLN A CA  1 
ATOM 882  C C   ? GLN A 1 116 ?  -1.124  -1.778 -14.581 1.000 97.490 ? 116 GLN A C   1 
ATOM 883  C CB  ? GLN A 1 116 ?  -1.285  -1.143 -16.998 1.000 97.490 ? 116 GLN A CB  1 
ATOM 884  O O   ? GLN A 1 116 ?  -2.136  -2.455 -14.386 1.000 97.490 ? 116 GLN A O   1 
ATOM 885  C CG  ? GLN A 1 116 ?  -0.546  -0.845 -18.296 1.000 97.490 ? 116 GLN A CG  1 
ATOM 886  C CD  ? GLN A 1 116 ?   0.673   0.033 -18.088 1.000 97.490 ? 116 GLN A CD  1 
ATOM 887  N NE2 ? GLN A 1 116 ?   1.807  -0.386 -18.639 1.000 97.490 ? 116 GLN A NE2 1 
ATOM 888  O OE1 ? GLN A 1 116 ?   0.597   1.081 -17.439 1.000 97.490 ? 116 GLN A OE1 1 
ATOM 889  N N   ? CYS A 1 117 ?  -0.612  -0.928 -13.751 1.000 97.850 ? 117 CYS A N   1 
ATOM 890  C CA  ? CYS A 1 117 ?  -1.130  -0.879 -12.388 1.000 97.850 ? 117 CYS A CA  1 
ATOM 891  C C   ? CYS A 1 117 ?  -1.483   0.549 -11.989 1.000 97.850 ? 117 CYS A C   1 
ATOM 892  C CB  ? CYS A 1 117 ?  -0.110  -1.455 -11.407 1.000 97.850 ? 117 CYS A CB  1 
ATOM 893  O O   ? CYS A 1 117 ?  -0.856   1.501 -12.456 1.000 97.850 ? 117 CYS A O   1 
ATOM 894  S SG  ? CYS A 1 117 ?   0.351  -3.166 -11.756 1.000 97.850 ? 117 CYS A SG  1 
ATOM 895  N N   ? LEU A 1 118 ?  -2.481   0.629 -11.163 1.000 97.330 ? 118 LEU A N   1 
ATOM 896  C CA  ? LEU A 1 118 ?  -2.861   1.912 -10.581 1.000 97.330 ? 118 LEU A CA  1 
ATOM 897  C C   ? LEU A 1 118 ?  -2.250   2.082  -9.194 1.000 97.330 ? 118 LEU A C   1 
ATOM 898  C CB  ? LEU A 1 118 ?  -4.385   2.032 -10.498 1.000 97.330 ? 118 LEU A CB  1 
ATOM 899  O O   ? LEU A 1 118 ?  -2.460   1.246  -8.312 1.000 97.330 ? 118 LEU A O   1 
ATOM 900  C CG  ? LEU A 1 118 ?  -4.933   3.358  -9.967 1.000 97.330 ? 118 LEU A CG  1 
ATOM 901  C CD1 ? LEU A 1 118 ?  -4.766   4.456 -11.012 1.000 97.330 ? 118 LEU A CD1 1 
ATOM 902  C CD2 ? LEU A 1 118 ?  -6.397   3.211  -9.568 1.000 97.330 ? 118 LEU A CD2 1 
ATOM 903  N N   ? ILE A 1 119 ?  -1.516   3.186  -9.026 1.000 96.390 ? 119 ILE A N   1 
ATOM 904  C CA  ? ILE A 1 119 ?  -0.949   3.589  -7.744 1.000 96.390 ? 119 ILE A CA  1 
ATOM 905  C C   ? ILE A 1 119 ?  -1.691   4.814  -7.214 1.000 96.390 ? 119 ILE A C   1 
ATOM 906  C CB  ? ILE A 1 119 ?   0.562   3.888  -7.864 1.000 96.390 ? 119 ILE A CB  1 
ATOM 907  O O   ? ILE A 1 119 ?  -1.891   5.790  -7.942 1.000 96.390 ? 119 ILE A O   1 
ATOM 908  C CG1 ? ILE A 1 119 ?   1.298   2.687  -8.469 1.000 96.390 ? 119 ILE A CG1 1 
ATOM 909  C CG2 ? ILE A 1 119 ?   1.149   4.260  -6.499 1.000 96.390 ? 119 ILE A CG2 1 
ATOM 910  C CD1 ? ILE A 1 119 ?   2.679   3.019  -9.016 1.000 96.390 ? 119 ILE A CD1 1 
ATOM 911  N N   ? SER A 1 120 ?  -2.128   4.776  -5.990 1.000 95.780 ? 120 SER A N   1 
ATOM 912  C CA  ? SER A 1 120 ?  -2.915   5.885  -5.461 1.000 95.780 ? 120 SER A CA  1 
ATOM 913  C C   ? SER A 1 120 ?  -2.444   6.281  -4.065 1.000 95.780 ? 120 SER A C   1 
ATOM 914  C CB  ? SER A 1 120 ?  -4.399   5.519  -5.421 1.000 95.780 ? 120 SER A CB  1 
ATOM 915  O O   ? SER A 1 120 ?  -1.899   5.455  -3.330 1.000 95.780 ? 120 SER A O   1 
ATOM 916  O OG  ? SER A 1 120 ?  -4.615   4.381  -4.604 1.000 95.780 ? 120 SER A OG  1 
ATOM 917  N N   ? GLY A 1 121 ?  -2.616   7.609  -3.756 1.000 94.600 ? 121 GLY A N   1 
ATOM 918  C CA  ? GLY A 1 121 ?  -2.231   8.102  -2.444 1.000 94.600 ? 121 GLY A CA  1 
ATOM 919  C C   ? GLY A 1 121 ?  -2.283   9.614  -2.335 1.000 94.600 ? 121 GLY A C   1 
ATOM 920  O O   ? GLY A 1 121 ?  -2.716  10.294  -3.268 1.000 94.600 ? 121 GLY A O   1 
ATOM 921  N N   ? TRP A 1 122 ?  -1.988  10.168  -1.111 1.000 91.660 ? 122 TRP A N   1 
ATOM 922  C CA  ? TRP A 1 122 ?  -2.016  11.597  -0.817 1.000 91.660 ? 122 TRP A CA  1 
ATOM 923  C C   ? TRP A 1 122 ?  -0.618  12.114  -0.494 1.000 91.660 ? 122 TRP A C   1 
ATOM 924  C CB  ? TRP A 1 122 ?  -2.964  11.888   0.350 1.000 91.660 ? 122 TRP A CB  1 
ATOM 925  O O   ? TRP A 1 122 ?  -0.466  13.094   0.240 1.000 91.660 ? 122 TRP A O   1 
ATOM 926  C CG  ? TRP A 1 122 ?  -4.411  11.668   0.028 1.000 91.660 ? 122 TRP A CG  1 
ATOM 927  C CD1 ? TRP A 1 122 ?  -5.279  12.570  -0.523 1.000 91.660 ? 122 TRP A CD1 1 
ATOM 928  C CD2 ? TRP A 1 122 ?  -5.162  10.469   0.243 1.000 91.660 ? 122 TRP A CD2 1 
ATOM 929  C CE2 ? TRP A 1 122 ?  -6.479  10.715  -0.203 1.000 91.660 ? 122 TRP A CE2 1 
ATOM 930  C CE3 ? TRP A 1 122 ?  -4.847   9.208   0.768 1.000 91.660 ? 122 TRP A CE3 1 
ATOM 931  N NE1 ? TRP A 1 122 ?  -6.524  12.002  -0.665 1.000 91.660 ? 122 TRP A NE1 1 
ATOM 932  C CH2 ? TRP A 1 122 ?  -7.148   8.520   0.380 1.000 91.660 ? 122 TRP A CH2 1 
ATOM 933  C CZ2 ? TRP A 1 122 ?  -7.483   9.745  -0.138 1.000 91.660 ? 122 TRP A CZ2 1 
ATOM 934  C CZ3 ? TRP A 1 122 ?  -5.847   8.245   0.832 1.000 91.660 ? 122 TRP A CZ3 1 
ATOM 935  N N   ? GLY A 1 123 ?   0.378  11.338  -0.935 1.000 78.490 ? 123 GLY A N   1 
ATOM 936  C CA  ? GLY A 1 123 ?   1.755  11.731  -0.684 1.000 78.490 ? 123 GLY A CA  1 
ATOM 937  C C   ? GLY A 1 123 ?   2.221  12.874  -1.566 1.000 78.490 ? 123 GLY A C   1 
ATOM 938  O O   ? GLY A 1 123 ?   1.407  13.533  -2.218 1.000 78.490 ? 123 GLY A O   1 
ATOM 939  N N   ? ASN A 1 124 ?   3.495  13.269  -1.520 1.000 76.800 ? 124 ASN A N   1 
ATOM 940  C CA  ? ASN A 1 124 ?   4.137  14.370  -2.230 1.000 76.800 ? 124 ASN A CA  1 
ATOM 941  C C   ? ASN A 1 124 ?   3.994  14.221  -3.742 1.000 76.800 ? 124 ASN A C   1 
ATOM 942  C CB  ? ASN A 1 124 ?   5.614  14.471  -1.844 1.000 76.800 ? 124 ASN A CB  1 
ATOM 943  O O   ? ASN A 1 124 ?   4.093  13.114  -4.273 1.000 76.800 ? 124 ASN A O   1 
ATOM 944  C CG  ? ASN A 1 124 ?   6.193  15.847  -2.104 1.000 76.800 ? 124 ASN A CG  1 
ATOM 945  N ND2 ? ASN A 1 124 ?   7.221  16.211  -1.346 1.000 76.800 ? 124 ASN A ND2 1 
ATOM 946  O OD1 ? ASN A 1 124 ?   5.721  16.578  -2.978 1.000 76.800 ? 124 ASN A OD1 1 
ATOM 947  N N   ? THR A 1 125 ?   3.837  15.412  -4.530 1.000 79.580 ? 125 THR A N   1 
ATOM 948  C CA  ? THR A 1 125 ?   3.657  15.375  -5.977 1.000 79.580 ? 125 THR A CA  1 
ATOM 949  C C   ? THR A 1 125 ?   4.881  15.944  -6.689 1.000 79.580 ? 125 THR A C   1 
ATOM 950  C CB  ? THR A 1 125 ?   2.401  16.159  -6.404 1.000 79.580 ? 125 THR A CB  1 
ATOM 951  O O   ? THR A 1 125 ?   4.883  16.083  -7.914 1.000 79.580 ? 125 THR A O   1 
ATOM 952  C CG2 ? THR A 1 125 ?   1.137  15.521  -5.838 1.000 79.580 ? 125 THR A CG2 1 
ATOM 953  O OG1 ? THR A 1 125 ?   2.500  17.505  -5.924 1.000 79.580 ? 125 THR A OG1 1 
ATOM 954  N N   ? LEU A 1 126 ?   5.842  16.384  -5.948 1.000 73.810 ? 126 LEU A N   1 
ATOM 955  C CA  ? LEU A 1 126 ?   7.059  16.944  -6.525 1.000 73.810 ? 126 LEU A CA  1 
ATOM 956  C C   ? LEU A 1 126 ?   8.216  15.957  -6.415 1.000 73.810 ? 126 LEU A C   1 
ATOM 957  C CB  ? LEU A 1 126 ?   7.426  18.259  -5.832 1.000 73.810 ? 126 LEU A CB  1 
ATOM 958  O O   ? LEU A 1 126 ?   8.270  15.159  -5.477 1.000 73.810 ? 126 LEU A O   1 
ATOM 959  C CG  ? LEU A 1 126 ?   6.423  19.404  -5.977 1.000 73.810 ? 126 LEU A CG  1 
ATOM 960  C CD1 ? LEU A 1 126 ?   6.836  20.584  -5.104 1.000 73.810 ? 126 LEU A CD1 1 
ATOM 961  C CD2 ? LEU A 1 126 ?   6.303  19.829  -7.437 1.000 73.810 ? 126 LEU A CD2 1 
ATOM 962  N N   ? SER A 1 127 ?   9.111  16.007  -7.447 1.000 69.140 ? 127 SER A N   1 
ATOM 963  C CA  ? SER A 1 127 ?  10.321  15.192  -7.479 1.000 69.140 ? 127 SER A CA  1 
ATOM 964  C C   ? SER A 1 127 ?  11.339  15.672  -6.451 1.000 69.140 ? 127 SER A C   1 
ATOM 965  C CB  ? SER A 1 127 ?  10.945  15.213  -8.875 1.000 69.140 ? 127 SER A CB  1 
ATOM 966  O O   ? SER A 1 127 ?  12.079  14.868  -5.880 1.000 69.140 ? 127 SER A O   1 
ATOM 967  O OG  ? SER A 1 127 ?  10.064  14.644  -9.828 1.000 69.140 ? 127 SER A OG  1 
ATOM 968  N N   ? PHE A 1 128 ?  11.396  16.982  -6.100 1.000 73.590 ? 128 PHE A N   1 
ATOM 969  C CA  ? PHE A 1 128 ?  12.160  17.664  -5.062 1.000 73.590 ? 128 PHE A CA  1 
ATOM 970  C C   ? PHE A 1 128 ?  11.295  18.690  -4.339 1.000 73.590 ? 128 PHE A C   1 
ATOM 971  C CB  ? PHE A 1 128 ?  13.394  18.346  -5.661 1.000 73.590 ? 128 PHE A CB  1 
ATOM 972  O O   ? PHE A 1 128 ?  10.514  19.406  -4.970 1.000 73.590 ? 128 PHE A O   1 
ATOM 973  C CG  ? PHE A 1 128 ?  14.320  17.403  -6.380 1.000 73.590 ? 128 PHE A CG  1 
ATOM 974  C CD1 ? PHE A 1 128 ?  15.242  16.639  -5.675 1.000 73.590 ? 128 PHE A CD1 1 
ATOM 975  C CD2 ? PHE A 1 128 ?  14.268  17.279  -7.763 1.000 73.590 ? 128 PHE A CD2 1 
ATOM 976  C CE1 ? PHE A 1 128 ?  16.100  15.765  -6.338 1.000 73.590 ? 128 PHE A CE1 1 
ATOM 977  C CE2 ? PHE A 1 128 ?  15.122  16.408  -8.432 1.000 73.590 ? 128 PHE A CE2 1 
ATOM 978  C CZ  ? PHE A 1 128 ?  16.038  15.652  -7.718 1.000 73.590 ? 128 PHE A CZ  1 
ATOM 979  N N   ? GLY A 1 129 ?  11.263  18.724  -2.889 1.000 74.860 ? 129 GLY A N   1 
ATOM 980  C CA  ? GLY A 1 129 ?  10.410  19.615  -2.120 1.000 74.860 ? 129 GLY A CA  1 
ATOM 981  C C   ? GLY A 1 129 ?   9.155  18.939  -1.600 1.000 74.860 ? 129 GLY A C   1 
ATOM 982  O O   ? GLY A 1 129 ?   9.041  17.712  -1.645 1.000 74.860 ? 129 GLY A O   1 
ATOM 983  N N   ? VAL A 1 130 ?   8.226  19.847  -0.973 1.000 73.260 ? 130 VAL A N   1 
ATOM 984  C CA  ? VAL A 1 130 ?   7.012  19.297  -0.379 1.000 73.260 ? 130 VAL A CA  1 
ATOM 985  C C   ? VAL A 1 130 ?   5.784  19.906  -1.052 1.000 73.260 ? 130 VAL A C   1 
ATOM 986  C CB  ? VAL A 1 130 ?   6.962  19.547   1.145 1.000 73.260 ? 130 VAL A CB  1 
ATOM 987  O O   ? VAL A 1 130 ?   5.660  21.130  -1.139 1.000 73.260 ? 130 VAL A O   1 
ATOM 988  C CG1 ? VAL A 1 130 ?   5.669  18.994   1.741 1.000 73.260 ? 130 VAL A CG1 1 
ATOM 989  C CG2 ? VAL A 1 130 ?   8.178  18.923   1.828 1.000 73.260 ? 130 VAL A CG2 1 
ATOM 990  N N   ? SER A 1 131 ?   4.964  19.095  -1.790 1.000 78.180 ? 131 SER A N   1 
ATOM 991  C CA  ? SER A 1 131 ?   3.623  19.415  -2.269 1.000 78.180 ? 131 SER A CA  1 
ATOM 992  C C   ? SER A 1 131 ?   2.636  18.303  -1.932 1.000 78.180 ? 131 SER A C   1 
ATOM 993  C CB  ? SER A 1 131 ?   3.636  19.656  -3.779 1.000 78.180 ? 131 SER A CB  1 
ATOM 994  O O   ? SER A 1 131 ?   2.563  17.295  -2.638 1.000 78.180 ? 131 SER A O   1 
ATOM 995  O OG  ? SER A 1 131 ?   2.346  20.018  -4.242 1.000 78.180 ? 131 SER A OG  1 
ATOM 996  N N   ? GLU A 1 132 ?   1.979  18.470  -0.776 1.000 78.940 ? 132 GLU A N   1 
ATOM 997  C CA  ? GLU A 1 132 ?   1.010  17.486  -0.303 1.000 78.940 ? 132 GLU A CA  1 
ATOM 998  C C   ? GLU A 1 132 ?  -0.406  17.854  -0.735 1.000 78.940 ? 132 GLU A C   1 
ATOM 999  C CB  ? GLU A 1 132 ?   1.078  17.353   1.220 1.000 78.940 ? 132 GLU A CB  1 
ATOM 1000 O O   ? GLU A 1 132 ?  -1.030  18.739  -0.146 1.000 78.940 ? 132 GLU A O   1 
ATOM 1001 C CG  ? GLU A 1 132 ?   2.400  16.797   1.731 1.000 78.940 ? 132 GLU A CG  1 
ATOM 1002 C CD  ? GLU A 1 132 ?   2.445  16.653   3.244 1.000 78.940 ? 132 GLU A CD  1 
ATOM 1003 O OE1 ? GLU A 1 132 ?   3.253  15.843   3.752 1.000 78.940 ? 132 GLU A OE1 1 
ATOM 1004 O OE2 ? GLU A 1 132 ?   1.667  17.357   3.926 1.000 78.940 ? 132 GLU A OE2 1 
ATOM 1005 N N   ? PRO A 1 133 ?  -0.756  17.242  -1.921 1.000 83.470 ? 133 PRO A N   1 
ATOM 1006 C CA  ? PRO A 1 133 ?  -2.094  17.595  -2.401 1.000 83.470 ? 133 PRO A CA  1 
ATOM 1007 C C   ? PRO A 1 133 ?  -3.194  17.221  -1.411 1.000 83.470 ? 133 PRO A C   1 
ATOM 1008 C CB  ? PRO A 1 133 ?  -2.228  16.790  -3.696 1.000 83.470 ? 133 PRO A CB  1 
ATOM 1009 O O   ? PRO A 1 133 ?  -3.040  16.269  -0.642 1.000 83.470 ? 133 PRO A O   1 
ATOM 1010 C CG  ? PRO A 1 133 ?  -1.385  15.575  -3.479 1.000 83.470 ? 133 PRO A CG  1 
ATOM 1011 C CD  ? PRO A 1 133 ?  -0.204  15.959  -2.636 1.000 83.470 ? 133 PRO A CD  1 
ATOM 1012 N N   ? ASP A 1 134 ?  -4.190  18.031  -1.401 1.000 88.990 ? 134 ASP A N   1 
ATOM 1013 C CA  ? ASP A 1 134 ?  -5.359  17.691  -0.597 1.000 88.990 ? 134 ASP A CA  1 
ATOM 1014 C C   ? ASP A 1 134 ?  -6.204  16.618  -1.281 1.000 88.990 ? 134 ASP A C   1 
ATOM 1015 C CB  ? ASP A 1 134 ?  -6.207  18.937  -0.330 1.000 88.990 ? 134 ASP A CB  1 
ATOM 1016 O O   ? ASP A 1 134 ?  -6.865  15.821  -0.612 1.000 88.990 ? 134 ASP A O   1 
ATOM 1017 C CG  ? ASP A 1 134 ?  -5.483  19.980   0.503 1.000 88.990 ? 134 ASP A CG  1 
ATOM 1018 O OD1 ? ASP A 1 134 ?  -4.662  19.607   1.368 1.000 88.990 ? 134 ASP A OD1 1 
ATOM 1019 O OD2 ? ASP A 1 134 ?  -5.738  21.186   0.294 1.000 88.990 ? 134 ASP A OD2 1 
ATOM 1020 N N   ? LEU A 1 135 ?  -6.094  16.646  -2.578 1.000 93.660 ? 135 LEU A N   1 
ATOM 1021 C CA  ? LEU A 1 135 ?  -6.883  15.702  -3.363 1.000 93.660 ? 135 LEU A CA  1 
ATOM 1022 C C   ? LEU A 1 135 ?  -6.087  14.433  -3.647 1.000 93.660 ? 135 LEU A C   1 
ATOM 1023 C CB  ? LEU A 1 135 ?  -7.331  16.343  -4.679 1.000 93.660 ? 135 LEU A CB  1 
ATOM 1024 O O   ? LEU A 1 135 ?  -4.866  14.484  -3.810 1.000 93.660 ? 135 LEU A O   1 
ATOM 1025 C CG  ? LEU A 1 135 ?  -8.249  17.561  -4.563 1.000 93.660 ? 135 LEU A CG  1 
ATOM 1026 C CD1 ? LEU A 1 135 ?  -8.513  18.159  -5.941 1.000 93.660 ? 135 LEU A CD1 1 
ATOM 1027 C CD2 ? LEU A 1 135 ?  -9.558  17.180  -3.880 1.000 93.660 ? 135 LEU A CD2 1 
ATOM 1028 N N   ? LEU A 1 136 ?  -6.767  13.291  -3.715 1.000 94.530 ? 136 LEU A N   1 
ATOM 1029 C CA  ? LEU A 1 136 ?  -6.176  11.990  -4.009 1.000 94.530 ? 136 LEU A CA  1 
ATOM 1030 C C   ? LEU A 1 136 ?  -5.507  11.994  -5.379 1.000 94.530 ? 136 LEU A C   1 
ATOM 1031 C CB  ? LEU A 1 136 ?  -7.241  10.892  -3.951 1.000 94.530 ? 136 LEU A CB  1 
ATOM 1032 O O   ? LEU A 1 136 ?  -6.102  12.436  -6.364 1.000 94.530 ? 136 LEU A O   1 
ATOM 1033 C CG  ? LEU A 1 136 ?  -6.738   9.453  -4.079 1.000 94.530 ? 136 LEU A CG  1 
ATOM 1034 C CD1 ? LEU A 1 136 ?  -5.799   9.114  -2.926 1.000 94.530 ? 136 LEU A CD1 1 
ATOM 1035 C CD2 ? LEU A 1 136 ?  -7.911   8.479  -4.124 1.000 94.530 ? 136 LEU A CD2 1 
ATOM 1036 N N   ? GLN A 1 137 ?  -4.271  11.457  -5.336 1.000 95.580 ? 137 GLN A N   1 
ATOM 1037 C CA  ? GLN A 1 137 ?  -3.495  11.384  -6.570 1.000 95.580 ? 137 GLN A CA  1 
ATOM 1038 C C   ? GLN A 1 137 ?  -3.402   9.948  -7.076 1.000 95.580 ? 137 GLN A C   1 
ATOM 1039 C CB  ? GLN A 1 137 ?  -2.094  11.959  -6.359 1.000 95.580 ? 137 GLN A CB  1 
ATOM 1040 O O   ? GLN A 1 137 ?  -3.364   9.005  -6.283 1.000 95.580 ? 137 GLN A O   1 
ATOM 1041 C CG  ? GLN A 1 137 ?  -2.087  13.401  -5.871 1.000 95.580 ? 137 GLN A CG  1 
ATOM 1042 C CD  ? GLN A 1 137 ?  -2.727  14.358  -6.860 1.000 95.580 ? 137 GLN A CD  1 
ATOM 1043 N NE2 ? GLN A 1 137 ?  -3.717  15.114  -6.398 1.000 95.580 ? 137 GLN A NE2 1 
ATOM 1044 O OE1 ? GLN A 1 137 ?  -2.334  14.418  -8.029 1.000 95.580 ? 137 GLN A OE1 1 
ATOM 1045 N N   ? CYS A 1 138 ?  -3.319   9.804  -8.489 1.000 95.330 ? 138 CYS A N   1 
ATOM 1046 C CA  ? CYS A 1 138 ?  -3.194   8.503  -9.134 1.000 95.330 ? 138 CYS A CA  1 
ATOM 1047 C C   ? CYS A 1 138 ?  -2.089   8.518 -10.183 1.000 95.330 ? 138 CYS A C   1 
ATOM 1048 C CB  ? CYS A 1 138 ?  -4.518   8.096  -9.781 1.000 95.330 ? 138 CYS A CB  1 
ATOM 1049 O O   ? CYS A 1 138 ?  -1.787   9.565 -10.759 1.000 95.330 ? 138 CYS A O   1 
ATOM 1050 S SG  ? CYS A 1 138 ?  -5.842   7.783  -8.594 1.000 95.330 ? 138 CYS A SG  1 
ATOM 1051 N N   ? LEU A 1 139 ?  -1.561   7.246 -10.307 1.000 94.550 ? 139 LEU A N   1 
ATOM 1052 C CA  ? LEU A 1 139 ?  -0.511   7.049 -11.300 1.000 94.550 ? 139 LEU A CA  1 
ATOM 1053 C C   ? LEU A 1 139 ?  -0.622   5.670 -11.943 1.000 94.550 ? 139 LEU A C   1 
ATOM 1054 C CB  ? LEU A 1 139 ?   0.870   7.217 -10.661 1.000 94.550 ? 139 LEU A CB  1 
ATOM 1055 O O   ? LEU A 1 139 ?  -0.705   4.659 -11.242 1.000 94.550 ? 139 LEU A O   1 
ATOM 1056 C CG  ? LEU A 1 139 ?   2.066   6.772 -11.504 1.000 94.550 ? 139 LEU A CG  1 
ATOM 1057 C CD1 ? LEU A 1 139 ?   2.217   7.671 -12.727 1.000 94.550 ? 139 LEU A CD1 1 
ATOM 1058 C CD2 ? LEU A 1 139 ?   3.342   6.779 -10.669 1.000 94.550 ? 139 LEU A CD2 1 
ATOM 1059 N N   ? ASP A 1 140 ?  -0.619   5.691 -13.238 1.000 95.220 ? 140 ASP A N   1 
ATOM 1060 C CA  ? ASP A 1 140 ?  -0.548   4.434 -13.977 1.000 95.220 ? 140 ASP A CA  1 
ATOM 1061 C C   ? ASP A 1 140 ?   0.897   4.087 -14.331 1.000 95.220 ? 140 ASP A C   1 
ATOM 1062 C CB  ? ASP A 1 140 ?  -1.397   4.510 -15.247 1.000 95.220 ? 140 ASP A CB  1 
ATOM 1063 O O   ? ASP A 1 140 ?   1.589   4.874 -14.980 1.000 95.220 ? 140 ASP A O   1 
ATOM 1064 C CG  ? ASP A 1 140 ?  -2.879   4.675 -14.961 1.000 95.220 ? 140 ASP A CG  1 
ATOM 1065 O OD1 ? ASP A 1 140 ?  -3.489   3.766 -14.358 1.000 95.220 ? 140 ASP A OD1 1 
ATOM 1066 O OD2 ? ASP A 1 140 ?  -3.442   5.724 -15.343 1.000 95.220 ? 140 ASP A OD2 1 
ATOM 1067 N N   ? ALA A 1 141 ?   1.236   2.873 -13.873 1.000 95.880 ? 141 ALA A N   1 
ATOM 1068 C CA  ? ALA A 1 141 ?   2.613   2.450 -14.116 1.000 95.880 ? 141 ALA A CA  1 
ATOM 1069 C C   ? ALA A 1 141 ?   2.695   0.940 -14.318 1.000 95.880 ? 141 ALA A C   1 
ATOM 1070 C CB  ? ALA A 1 141 ?   3.513   2.879 -12.959 1.000 95.880 ? 141 ALA A CB  1 
ATOM 1071 O O   ? ALA A 1 141 ?   1.923   0.185 -13.723 1.000 95.880 ? 141 ALA A O   1 
ATOM 1072 N N   ? PRO A 1 142 ?   3.694   0.542 -15.199 1.000 97.190 ? 142 PRO A N   1 
ATOM 1073 C CA  ? PRO A 1 142 ?   3.890  -0.899 -15.372 1.000 97.190 ? 142 PRO A CA  1 
ATOM 1074 C C   ? PRO A 1 142 ?   4.722  -1.520 -14.252 1.000 97.190 ? 142 PRO A C   1 
ATOM 1075 C CB  ? PRO A 1 142 ?   4.620  -0.997 -16.714 1.000 97.190 ? 142 PRO A CB  1 
ATOM 1076 O O   ? PRO A 1 142 ?   5.593  -0.856 -13.684 1.000 97.190 ? 142 PRO A O   1 
ATOM 1077 C CG  ? PRO A 1 142 ?   5.451   0.243 -16.788 1.000 97.190 ? 142 PRO A CG  1 
ATOM 1078 C CD  ? PRO A 1 142 ?   4.664   1.380 -16.203 1.000 97.190 ? 142 PRO A CD  1 
ATOM 1079 N N   ? LEU A 1 143 ?   4.431  -2.802 -14.050 1.000 97.820 ? 143 LEU A N   1 
ATOM 1080 C CA  ? LEU A 1 143 ?   5.387  -3.562 -13.252 1.000 97.820 ? 143 LEU A CA  1 
ATOM 1081 C C   ? LEU A 1 143 ?   6.664  -3.829 -14.042 1.000 97.820 ? 143 LEU A C   1 
ATOM 1082 C CB  ? LEU A 1 143 ?   4.770  -4.887 -12.794 1.000 97.820 ? 143 LEU A CB  1 
ATOM 1083 O O   ? LEU A 1 143 ?   6.607  -4.180 -15.222 1.000 97.820 ? 143 LEU A O   1 
ATOM 1084 C CG  ? LEU A 1 143 ?   3.610  -4.787 -11.803 1.000 97.820 ? 143 LEU A CG  1 
ATOM 1085 C CD1 ? LEU A 1 143 ?   3.162  -6.179 -11.369 1.000 97.820 ? 143 LEU A CD1 1 
ATOM 1086 C CD2 ? LEU A 1 143 ?   4.009  -3.947 -10.595 1.000 97.820 ? 143 LEU A CD2 1 
ATOM 1087 N N   ? LEU A 1 144 ?   7.770  -3.667 -13.343 1.000 97.340 ? 144 LEU A N   1 
ATOM 1088 C CA  ? LEU A 1 144 ?   9.050  -3.887 -14.007 1.000 97.340 ? 144 LEU A CA  1 
ATOM 1089 C C   ? LEU A 1 144 ?   9.513  -5.329 -13.831 1.000 97.340 ? 144 LEU A C   1 
ATOM 1090 C CB  ? LEU A 1 144 ?  10.110  -2.928 -13.459 1.000 97.340 ? 144 LEU A CB  1 
ATOM 1091 O O   ? LEU A 1 144 ?   9.201  -5.967 -12.823 1.000 97.340 ? 144 LEU A O   1 
ATOM 1092 C CG  ? LEU A 1 144 ?   9.827  -1.435 -13.627 1.000 97.340 ? 144 LEU A CG  1 
ATOM 1093 C CD1 ? LEU A 1 144 ?  10.954  -0.609 -13.018 1.000 97.340 ? 144 LEU A CD1 1 
ATOM 1094 C CD2 ? LEU A 1 144 ?   9.639  -1.089 -15.100 1.000 97.340 ? 144 LEU A CD2 1 
ATOM 1095 N N   ? PRO A 1 145 ?  10.281  -5.745 -14.887 1.000 96.930 ? 145 PRO A N   1 
ATOM 1096 C CA  ? PRO A 1 145 ?  10.920  -7.044 -14.671 1.000 96.930 ? 145 PRO A CA  1 
ATOM 1097 C C   ? PRO A 1 145 ?  11.854  -7.048 -13.462 1.000 96.930 ? 145 PRO A C   1 
ATOM 1098 C CB  ? PRO A 1 145 ?  11.703  -7.272 -15.966 1.000 96.930 ? 145 PRO A CB  1 
ATOM 1099 O O   ? PRO A 1 145 ?  12.510  -6.042 -13.181 1.000 96.930 ? 145 PRO A O   1 
ATOM 1100 C CG  ? PRO A 1 145 ?  11.040  -6.389 -16.973 1.000 96.930 ? 145 PRO A CG  1 
ATOM 1101 C CD  ? PRO A 1 145 ?  10.518  -5.170 -16.268 1.000 96.930 ? 145 PRO A CD  1 
ATOM 1102 N N   ? GLN A 1 146 ?  11.914  -8.240 -12.815 1.000 95.100 ? 146 GLN A N   1 
ATOM 1103 C CA  ? GLN A 1 146 ?  12.754  -8.377 -11.630 1.000 95.100 ? 146 GLN A CA  1 
ATOM 1104 C C   ? GLN A 1 146 ?  14.190  -7.952 -11.922 1.000 95.100 ? 146 GLN A C   1 
ATOM 1105 C CB  ? GLN A 1 146 ?  12.727  -9.817 -11.117 1.000 95.100 ? 146 GLN A CB  1 
ATOM 1106 O O   ? GLN A 1 146 ?  14.829  -7.297 -11.095 1.000 95.100 ? 146 GLN A O   1 
ATOM 1107 C CG  ? GLN A 1 146 ?  13.579 -10.044  -9.875 1.000 95.100 ? 146 GLN A CG  1 
ATOM 1108 C CD  ? GLN A 1 146 ?  12.959  -9.455  -8.622 1.000 95.100 ? 146 GLN A CD  1 
ATOM 1109 N NE2 ? GLN A 1 146 ?  13.799  -9.086  -7.662 1.000 95.100 ? 146 GLN A NE2 1 
ATOM 1110 O OE1 ? GLN A 1 146 ?  11.734  -9.333  -8.518 1.000 95.100 ? 146 GLN A OE1 1 
ATOM 1111 N N   ? ALA A 1 147 ?  14.734  -8.296 -13.048 1.000 96.560 ? 147 ALA A N   1 
ATOM 1112 C CA  ? ALA A 1 147 ?  16.105  -7.973 -13.433 1.000 96.560 ? 147 ALA A CA  1 
ATOM 1113 C C   ? ALA A 1 147 ?  16.328  -6.463 -13.454 1.000 96.560 ? 147 ALA A C   1 
ATOM 1114 C CB  ? ALA A 1 147 ?  16.431  -8.574 -14.798 1.000 96.560 ? 147 ALA A CB  1 
ATOM 1115 O O   ? ALA A 1 147 ?  17.367  -5.976 -13.003 1.000 96.560 ? 147 ALA A O   1 
ATOM 1116 N N   ? ASP A 1 148 ?  15.400  -5.789 -14.015 1.000 96.630 ? 148 ASP A N   1 
ATOM 1117 C CA  ? ASP A 1 148 ?  15.496  -4.333 -14.057 1.000 96.630 ? 148 ASP A CA  1 
ATOM 1118 C C   ? ASP A 1 148 ?  15.436  -3.738 -12.651 1.000 96.630 ? 148 ASP A C   1 
ATOM 1119 C CB  ? ASP A 1 148 ?  14.381  -3.746 -14.924 1.000 96.630 ? 148 ASP A CB  1 
ATOM 1120 O O   ? ASP A 1 148 ?  16.144  -2.776 -12.348 1.000 96.630 ? 148 ASP A O   1 
ATOM 1121 C CG  ? ASP A 1 148 ?  14.590  -3.994 -16.407 1.000 96.630 ? 148 ASP A CG  1 
ATOM 1122 O OD1 ? ASP A 1 148 ?  15.713  -4.367 -16.811 1.000 96.630 ? 148 ASP A OD1 1 
ATOM 1123 O OD2 ? ASP A 1 148 ?  13.624  -3.813 -17.180 1.000 96.630 ? 148 ASP A OD2 1 
ATOM 1124 N N   ? CYS A 1 149 ?  14.531  -4.266 -11.851 1.000 95.710 ? 149 CYS A N   1 
ATOM 1125 C CA  ? CYS A 1 149 ?  14.430  -3.825 -10.464 1.000 95.710 ? 149 CYS A CA  1 
ATOM 1126 C C   ? CYS A 1 149 ?  15.749  -4.027  -9.730 1.000 95.710 ? 149 CYS A C   1 
ATOM 1127 C CB  ? CYS A 1 149 ?  13.313  -4.577  -9.742 1.000 95.710 ? 149 CYS A CB  1 
ATOM 1128 O O   ? CYS A 1 149 ?  16.251  -3.107  -9.080 1.000 95.710 ? 149 CYS A O   1 
ATOM 1129 S SG  ? CYS A 1 149 ?  12.808  -3.813  -8.186 1.000 95.710 ? 149 CYS A SG  1 
ATOM 1130 N N   ? GLU A 1 150 ?  16.371  -5.121  -9.882 1.000 96.260 ? 150 GLU A N   1 
ATOM 1131 C CA  ? GLU A 1 150 ?  17.647  -5.458  -9.258 1.000 96.260 ? 150 GLU A CA  1 
ATOM 1132 C C   ? GLU A 1 150 ?  18.775  -4.587  -9.801 1.000 96.260 ? 150 GLU A C   1 
ATOM 1133 C CB  ? GLU A 1 150 ?  17.976  -6.938  -9.472 1.000 96.260 ? 150 GLU A CB  1 
ATOM 1134 O O   ? GLU A 1 150 ?  19.682  -4.203  -9.059 1.000 96.260 ? 150 GLU A O   1 
ATOM 1135 C CG  ? GLU A 1 150 ?  17.123  -7.884  -8.639 1.000 96.260 ? 150 GLU A CG  1 
ATOM 1136 C CD  ? GLU A 1 150 ?  17.348  -9.349  -8.977 1.000 96.260 ? 150 GLU A CD  1 
ATOM 1137 O OE1 ? GLU A 1 150 ?  16.735 -10.224  -8.323 1.000 96.260 ? 150 GLU A OE1 1 
ATOM 1138 O OE2 ? GLU A 1 150 ?  18.144  -9.625  -9.903 1.000 96.260 ? 150 GLU A OE2 1 
ATOM 1139 N N   ? ALA A 1 151 ?  18.729  -4.371 -11.083 1.000 96.590 ? 151 ALA A N   1 
ATOM 1140 C CA  ? ALA A 1 151 ?  19.746  -3.535 -11.717 1.000 96.590 ? 151 ALA A CA  1 
ATOM 1141 C C   ? ALA A 1 151 ?  19.706  -2.112 -11.169 1.000 96.590 ? 151 ALA A C   1 
ATOM 1142 C CB  ? ALA A 1 151 ?  19.556  -3.524 -13.232 1.000 96.590 ? 151 ALA A CB  1 
ATOM 1143 O O   ? ALA A 1 151 ?  20.743  -1.454 -11.055 1.000 96.590 ? 151 ALA A O   1 
ATOM 1144 N N   ? SER A 1 152 ?  18.503  -1.695 -10.811 1.000 95.200 ? 152 SER A N   1 
ATOM 1145 C CA  ? SER A 1 152 ?  18.326  -0.337 -10.309 1.000 95.200 ? 152 SER A CA  1 
ATOM 1146 C C   ? SER A 1 152 ?  18.846  -0.203  -8.882 1.000 95.200 ? 152 SER A C   1 
ATOM 1147 C CB  ? SER A 1 152 ?  16.852   0.068 -10.363 1.000 95.200 ? 152 SER A CB  1 
ATOM 1148 O O   ? SER A 1 152 ?  19.293   0.872  -8.477 1.000 95.200 ? 152 SER A O   1 
ATOM 1149 O OG  ? SER A 1 152 ?  16.421   0.219 -11.705 1.000 95.200 ? 152 SER A OG  1 
ATOM 1150 N N   ? TYR A 1 153 ?  18.796  -1.309  -8.153 1.000 95.180 ? 153 TYR A N   1 
ATOM 1151 C CA  ? TYR A 1 153 ?  19.210  -1.346  -6.754 1.000 95.180 ? 153 TYR A CA  1 
ATOM 1152 C C   ? TYR A 1 153 ?  20.055  -2.582  -6.469 1.000 95.180 ? 153 TYR A C   1 
ATOM 1153 C CB  ? TYR A 1 153 ?  17.987  -1.326  -5.832 1.000 95.180 ? 153 TYR A CB  1 
ATOM 1154 O O   ? TYR A 1 153 ?  19.593  -3.521  -5.817 1.000 95.180 ? 153 TYR A O   1 
ATOM 1155 C CG  ? TYR A 1 153 ?  17.043  -0.179  -6.100 1.000 95.180 ? 153 TYR A CG  1 
ATOM 1156 C CD1 ? TYR A 1 153 ?  17.358   1.117  -5.697 1.000 95.180 ? 153 TYR A CD1 1 
ATOM 1157 C CD2 ? TYR A 1 153 ?  15.835  -0.389  -6.755 1.000 95.180 ? 153 TYR A CD2 1 
ATOM 1158 C CE1 ? TYR A 1 153 ?  16.491   2.177  -5.941 1.000 95.180 ? 153 TYR A CE1 1 
ATOM 1159 C CE2 ? TYR A 1 153 ?  14.960   0.664  -7.004 1.000 95.180 ? 153 TYR A CE2 1 
ATOM 1160 O OH  ? TYR A 1 153 ?  14.433   2.986  -6.838 1.000 95.180 ? 153 TYR A OH  1 
ATOM 1161 C CZ  ? TYR A 1 153 ?  15.296   1.941  -6.594 1.000 95.180 ? 153 TYR A CZ  1 
ATOM 1162 N N   ? PRO A 1 154 ?  21.339  -2.636  -6.867 1.000 94.880 ? 154 PRO A N   1 
ATOM 1163 C CA  ? PRO A 1 154 ?  22.165  -3.835  -6.714 1.000 94.880 ? 154 PRO A CA  1 
ATOM 1164 C C   ? PRO A 1 154 ?  22.333  -4.253  -5.255 1.000 94.880 ? 154 PRO A C   1 
ATOM 1165 C CB  ? PRO A 1 154 ?  23.507  -3.419  -7.321 1.000 94.880 ? 154 PRO A CB  1 
ATOM 1166 O O   ? PRO A 1 154 ?  22.741  -3.442  -4.420 1.000 94.880 ? 154 PRO A O   1 
ATOM 1167 C CG  ? PRO A 1 154 ?  23.173  -2.302  -8.256 1.000 94.880 ? 154 PRO A CG  1 
ATOM 1168 C CD  ? PRO A 1 154 ?  22.009  -1.540  -7.692 1.000 94.880 ? 154 PRO A CD  1 
ATOM 1169 N N   ? GLY A 1 155 ?  21.869  -5.600  -4.917 1.000 94.520 ? 155 GLY A N   1 
ATOM 1170 C CA  ? GLY A 1 155 ?  22.085  -6.187  -3.605 1.000 94.520 ? 155 GLY A CA  1 
ATOM 1171 C C   ? GLY A 1 155 ?  21.022  -5.800  -2.595 1.000 94.520 ? 155 GLY A C   1 
ATOM 1172 O O   ? GLY A 1 155 ?  21.093  -6.193  -1.429 1.000 94.520 ? 155 GLY A O   1 
ATOM 1173 N N   ? LYS A 1 156 ?  19.992  -5.064  -3.080 1.000 95.590 ? 156 LYS A N   1 
ATOM 1174 C CA  ? LYS A 1 156 ?  19.009  -4.524  -2.145 1.000 95.590 ? 156 LYS A CA  1 
ATOM 1175 C C   ? LYS A 1 156 ?  17.622  -5.102  -2.411 1.000 95.590 ? 156 LYS A C   1 
ATOM 1176 C CB  ? LYS A 1 156 ?  18.966  -2.998  -2.232 1.000 95.590 ? 156 LYS A CB  1 
ATOM 1177 O O   ? LYS A 1 156 ?  16.757  -5.083  -1.533 1.000 95.590 ? 156 LYS A O   1 
ATOM 1178 C CG  ? LYS A 1 156 ?  20.260  -2.318  -1.808 1.000 95.590 ? 156 LYS A CG  1 
ATOM 1179 C CD  ? LYS A 1 156 ?  20.090  -0.807  -1.709 1.000 95.590 ? 156 LYS A CD  1 
ATOM 1180 C CE  ? LYS A 1 156 ?  21.366  -0.131  -1.226 1.000 95.590 ? 156 LYS A CE  1 
ATOM 1181 N NZ  ? LYS A 1 156 ?  21.154   1.322  -0.952 1.000 95.590 ? 156 LYS A NZ  1 
ATOM 1182 N N   ? ILE A 1 157 ?  17.335  -5.583  -3.643 1.000 96.780 ? 157 ILE A N   1 
ATOM 1183 C CA  ? ILE A 1 157 ?  16.038  -6.113  -4.052 1.000 96.780 ? 157 ILE A CA  1 
ATOM 1184 C C   ? ILE A 1 157 ?  15.954  -7.598  -3.705 1.000 96.780 ? 157 ILE A C   1 
ATOM 1185 C CB  ? ILE A 1 157 ?  15.792  -5.900  -5.562 1.000 96.780 ? 157 ILE A CB  1 
ATOM 1186 O O   ? ILE A 1 157 ?  16.775  -8.396  -4.164 1.000 96.780 ? 157 ILE A O   1 
ATOM 1187 C CG1 ? ILE A 1 157 ?  15.860  -4.408  -5.909 1.000 96.780 ? 157 ILE A CG1 1 
ATOM 1188 C CG2 ? ILE A 1 157 ?  14.445  -6.499  -5.979 1.000 96.780 ? 157 ILE A CG2 1 
ATOM 1189 C CD1 ? ILE A 1 157 ?  14.838  -3.554  -5.171 1.000 96.780 ? 157 ILE A CD1 1 
ATOM 1190 N N   ? THR A 1 158 ?  14.899  -7.992  -2.863 1.000 96.620 ? 158 THR A N   1 
ATOM 1191 C CA  ? THR A 1 158 ?  14.666  -9.386  -2.500 1.000 96.620 ? 158 THR A CA  1 
ATOM 1192 C C   ? THR A 1 158 ?  13.522  -9.974  -3.320 1.000 96.620 ? 158 THR A C   1 
ATOM 1193 C CB  ? THR A 1 158 ?  14.351  -9.526  -0.999 1.000 96.620 ? 158 THR A CB  1 
ATOM 1194 O O   ? THR A 1 158 ?  12.858  -9.258  -4.072 1.000 96.620 ? 158 THR A O   1 
ATOM 1195 C CG2 ? THR A 1 158 ?  15.349  -8.745  -0.151 1.000 96.620 ? 158 THR A CG2 1 
ATOM 1196 O OG1 ? THR A 1 158 ?  13.032  -9.027  -0.745 1.000 96.620 ? 158 THR A OG1 1 
ATOM 1197 N N   ? GLY A 1 159 ?  13.269 -11.313  -3.148 1.000 96.970 ? 159 GLY A N   1 
ATOM 1198 C CA  ? GLY A 1 159 ?  12.155 -11.981  -3.802 1.000 96.970 ? 159 GLY A CA  1 
ATOM 1199 C C   ? GLY A 1 159 ?  10.802 -11.518  -3.297 1.000 96.970 ? 159 GLY A C   1 
ATOM 1200 O O   ? GLY A 1 159 ?   9.768 -11.851  -3.881 1.000 96.970 ? 159 GLY A O   1 
ATOM 1201 N N   ? ASN A 1 160 ?  10.802 -10.742  -2.251 1.000 98.000 ? 160 ASN A N   1 
ATOM 1202 C CA  ? ASN A 1 160 ?   9.562 -10.269  -1.644 1.000 98.000 ? 160 ASN A CA  1 
ATOM 1203 C C   ? ASN A 1 160 ?   9.242  -8.837  -2.065 1.000 98.000 ? 160 ASN A C   1 
ATOM 1204 C CB  ? ASN A 1 160 ?   9.639 -10.369  -0.119 1.000 98.000 ? 160 ASN A CB  1 
ATOM 1205 O O   ? ASN A 1 160 ?   8.348  -8.205  -1.500 1.000 98.000 ? 160 ASN A O   1 
ATOM 1206 C CG  ? ASN A 1 160 ?   9.682 -11.803   0.371 1.000 98.000 ? 160 ASN A CG  1 
ATOM 1207 N ND2 ? ASN A 1 160 ?  10.507 -12.060   1.379 1.000 98.000 ? 160 ASN A ND2 1 
ATOM 1208 O OD1 ? ASN A 1 160 ?   8.980 -12.672  -0.152 1.000 98.000 ? 160 ASN A OD1 1 
ATOM 1209 N N   ? MET A 1 161 ?  10.027  -8.348  -3.052 1.000 98.140 ? 161 MET A N   1 
ATOM 1210 C CA  ? MET A 1 161 ?   9.848  -6.979  -3.527 1.000 98.140 ? 161 MET A CA  1 
ATOM 1211 C C   ? MET A 1 161 ?   9.568  -6.956  -5.026 1.000 98.140 ? 161 MET A C   1 
ATOM 1212 C CB  ? MET A 1 161 ?  11.084  -6.134  -3.212 1.000 98.140 ? 161 MET A CB  1 
ATOM 1213 O O   ? MET A 1 161 ?  10.001  -7.849  -5.756 1.000 98.140 ? 161 MET A O   1 
ATOM 1214 C CG  ? MET A 1 161 ?  11.360  -5.982  -1.725 1.000 98.140 ? 161 MET A CG  1 
ATOM 1215 S SD  ? MET A 1 161 ?  12.919  -5.075  -1.389 1.000 98.140 ? 161 MET A SD  1 
ATOM 1216 C CE  ? MET A 1 161 ?  12.995  -5.227   0.417 1.000 98.140 ? 161 MET A CE  1 
ATOM 1217 N N   ? VAL A 1 162 ?   8.796  -5.919  -5.416 1.000 97.390 ? 162 VAL A N   1 
ATOM 1218 C CA  ? VAL A 1 162 ?   8.515  -5.667  -6.826 1.000 97.390 ? 162 VAL A CA  1 
ATOM 1219 C C   ? VAL A 1 162 ?   8.676  -4.178  -7.126 1.000 97.390 ? 162 VAL A C   1 
ATOM 1220 C CB  ? VAL A 1 162 ?   7.097  -6.139  -7.216 1.000 97.390 ? 162 VAL A CB  1 
ATOM 1221 O O   ? VAL A 1 162 ?   8.463  -3.335  -6.252 1.000 97.390 ? 162 VAL A O   1 
ATOM 1222 C CG1 ? VAL A 1 162 ?   6.037  -5.377  -6.423 1.000 97.390 ? 162 VAL A CG1 1 
ATOM 1223 C CG2 ? VAL A 1 162 ?   6.872  -5.967  -8.717 1.000 97.390 ? 162 VAL A CG2 1 
ATOM 1224 N N   ? CYS A 1 163 ?   9.079  -3.842  -8.424 1.000 96.920 ? 163 CYS A N   1 
ATOM 1225 C CA  ? CYS A 1 163 ?   9.198  -2.454  -8.856 1.000 96.920 ? 163 CYS A CA  1 
ATOM 1226 C C   ? CYS A 1 163 ?   8.078  -2.084  -9.821 1.000 96.920 ? 163 CYS A C   1 
ATOM 1227 C CB  ? CYS A 1 163 ?  10.554  -2.212  -9.517 1.000 96.920 ? 163 CYS A CB  1 
ATOM 1228 O O   ? CYS A 1 163 ?   7.651  -2.912 -10.628 1.000 96.920 ? 163 CYS A O   1 
ATOM 1229 S SG  ? CYS A 1 163 ?  11.957  -2.420  -8.398 1.000 96.920 ? 163 CYS A SG  1 
ATOM 1230 N N   ? ALA A 1 164 ?   7.592  -0.874  -9.677 1.000 95.780 ? 164 ALA A N   1 
ATOM 1231 C CA  ? ALA A 1 164 ?   6.645  -0.260 -10.604 1.000 95.780 ? 164 ALA A CA  1 
ATOM 1232 C C   ? ALA A 1 164 ?   7.084   1.152 -10.983 1.000 95.780 ? 164 ALA A C   1 
ATOM 1233 C CB  ? ALA A 1 164 ?   5.245  -0.233  -9.994 1.000 95.780 ? 164 ALA A CB  1 
ATOM 1234 O O   ? ALA A 1 164 ?   7.602   1.893 -10.145 1.000 95.780 ? 164 ALA A O   1 
ATOM 1235 N N   ? GLY A 1 165 ?   6.991   1.424 -12.244 1.000 94.190 ? 165 GLY A N   1 
ATOM 1236 C CA  ? GLY A 1 165 ?   7.359   2.754 -12.702 1.000 94.190 ? 165 GLY A CA  1 
ATOM 1237 C C   ? GLY A 1 165 ?   8.061   2.749 -14.047 1.000 94.190 ? 165 GLY A C   1 
ATOM 1238 O O   ? GLY A 1 165 ?   7.938   1.792 -14.813 1.000 94.190 ? 165 GLY A O   1 
ATOM 1239 N N   ? PHE A 1 166 ?   8.716   3.867 -14.347 1.000 94.180 ? 166 PHE A N   1 
ATOM 1240 C CA  ? PHE A 1 166 ?   9.394   4.078 -15.621 1.000 94.180 ? 166 PHE A CA  1 
ATOM 1241 C C   ? PHE A 1 166 ?  10.888   4.287 -15.412 1.000 94.180 ? 166 PHE A C   1 
ATOM 1242 C CB  ? PHE A 1 166 ?   8.794   5.279 -16.358 1.000 94.180 ? 166 PHE A CB  1 
ATOM 1243 O O   ? PHE A 1 166 ?  11.297   5.168 -14.652 1.000 94.180 ? 166 PHE A O   1 
ATOM 1244 C CG  ? PHE A 1 166 ?   7.314   5.163 -16.605 1.000 94.180 ? 166 PHE A CG  1 
ATOM 1245 C CD1 ? PHE A 1 166 ?   6.834   4.597 -17.780 1.000 94.180 ? 166 PHE A CD1 1 
ATOM 1246 C CD2 ? PHE A 1 166 ?   6.402   5.619 -15.662 1.000 94.180 ? 166 PHE A CD2 1 
ATOM 1247 C CE1 ? PHE A 1 166 ?   5.464   4.488 -18.011 1.000 94.180 ? 166 PHE A CE1 1 
ATOM 1248 C CE2 ? PHE A 1 166 ?   5.032   5.513 -15.886 1.000 94.180 ? 166 PHE A CE2 1 
ATOM 1249 C CZ  ? PHE A 1 166 ?   4.566   4.948 -17.062 1.000 94.180 ? 166 PHE A CZ  1 
ATOM 1250 N N   ? LEU A 1 167 ?  11.698   3.506 -16.064 1.000 93.920 ? 167 LEU A N   1 
ATOM 1251 C CA  ? LEU A 1 167 ?  13.145   3.606 -15.909 1.000 93.920 ? 167 LEU A CA  1 
ATOM 1252 C C   ? LEU A 1 167 ?  13.653   4.953 -16.412 1.000 93.920 ? 167 LEU A C   1 
ATOM 1253 C CB  ? LEU A 1 167 ?  13.845   2.471 -16.661 1.000 93.920 ? 167 LEU A CB  1 
ATOM 1254 O O   ? LEU A 1 167 ?  14.710   5.423 -15.983 1.000 93.920 ? 167 LEU A O   1 
ATOM 1255 C CG  ? LEU A 1 167 ?  13.654   1.063 -16.094 1.000 93.920 ? 167 LEU A CG  1 
ATOM 1256 C CD1 ? LEU A 1 167 ?  14.363   0.038 -16.972 1.000 93.920 ? 167 LEU A CD1 1 
ATOM 1257 C CD2 ? LEU A 1 167 ?  14.165   0.990 -14.659 1.000 93.920 ? 167 LEU A CD2 1 
ATOM 1258 N N   ? GLU A 1 168 ?  12.987   5.533 -17.362 1.000 93.740 ? 168 GLU A N   1 
ATOM 1259 C CA  ? GLU A 1 168 ?  13.370   6.841 -17.886 1.000 93.740 ? 168 GLU A CA  1 
ATOM 1260 C C   ? GLU A 1 168 ?  13.140   7.939 -16.852 1.000 93.740 ? 168 GLU A C   1 
ATOM 1261 C CB  ? GLU A 1 168 ?  12.594   7.155 -19.168 1.000 93.740 ? 168 GLU A CB  1 
ATOM 1262 O O   ? GLU A 1 168 ?  13.674   9.042 -16.981 1.000 93.740 ? 168 GLU A O   1 
ATOM 1263 C CG  ? GLU A 1 168 ?  11.085   7.204 -18.977 1.000 93.740 ? 168 GLU A CG  1 
ATOM 1264 C CD  ? GLU A 1 168 ?  10.391   5.901 -19.344 1.000 93.740 ? 168 GLU A CD  1 
ATOM 1265 O OE1 ? GLU A 1 168 ?   9.194   5.934 -19.711 1.000 93.740 ? 168 GLU A OE1 1 
ATOM 1266 O OE2 ? GLU A 1 168 ?  11.049   4.840 -19.263 1.000 93.740 ? 168 GLU A OE2 1 
ATOM 1267 N N   ? GLY A 1 169 ?  12.346   7.601 -15.763 1.000 91.140 ? 169 GLY A N   1 
ATOM 1268 C CA  ? GLY A 1 169 ?  11.996   8.580 -14.746 1.000 91.140 ? 169 GLY A CA  1 
ATOM 1269 C C   ? GLY A 1 169 ?  10.779   9.410 -15.111 1.000 91.140 ? 169 GLY A C   1 
ATOM 1270 O O   ? GLY A 1 169 ?  10.055   9.079 -16.052 1.000 91.140 ? 169 GLY A O   1 
ATOM 1271 N N   ? GLY A 1 170 ?  10.434  10.351 -14.205 1.000 86.340 ? 170 GLY A N   1 
ATOM 1272 C CA  ? GLY A 1 170 ?   9.361  11.269 -14.554 1.000 86.340 ? 170 GLY A CA  1 
ATOM 1273 C C   ? GLY A 1 170 ?   8.034  10.907 -13.914 1.000 86.340 ? 170 GLY A C   1 
ATOM 1274 O O   ? GLY A 1 170 ?   7.162  11.764 -13.756 1.000 86.340 ? 170 GLY A O   1 
ATOM 1275 N N   ? LYS A 1 171 ?   7.943   9.657 -13.430 1.000 87.020 ? 171 LYS A N   1 
ATOM 1276 C CA  ? LYS A 1 171 ?   6.752   9.201 -12.719 1.000 87.020 ? 171 LYS A CA  1 
ATOM 1277 C C   ? LYS A 1 171 ?   7.116   8.220 -11.609 1.000 87.020 ? 171 LYS A C   1 
ATOM 1278 C CB  ? LYS A 1 171 ?   5.763   8.552 -13.689 1.000 87.020 ? 171 LYS A CB  1 
ATOM 1279 O O   ? LYS A 1 171 ?   7.866   7.268 -11.836 1.000 87.020 ? 171 LYS A O   1 
ATOM 1280 C CG  ? LYS A 1 171 ?   5.266   9.486 -14.783 1.000 87.020 ? 171 LYS A CG  1 
ATOM 1281 C CD  ? LYS A 1 171 ?   4.256   8.796 -15.691 1.000 87.020 ? 171 LYS A CD  1 
ATOM 1282 C CE  ? LYS A 1 171 ?   3.745   9.734 -16.776 1.000 87.020 ? 171 LYS A CE  1 
ATOM 1283 N NZ  ? LYS A 1 171 ?   2.712   9.080 -17.633 1.000 87.020 ? 171 LYS A NZ  1 
ATOM 1284 N N   ? ASP A 1 172 ?   6.480   8.377 -10.424 1.000 85.260 ? 172 ASP A N   1 
ATOM 1285 C CA  ? ASP A 1 172 ?   6.788   7.487  -9.308 1.000 85.260 ? 172 ASP A CA  1 
ATOM 1286 C C   ? ASP A 1 172 ?   5.896   7.784  -8.105 1.000 85.260 ? 172 ASP A C   1 
ATOM 1287 C CB  ? ASP A 1 172 ?   8.261   7.611  -8.914 1.000 85.260 ? 172 ASP A CB  1 
ATOM 1288 O O   ? ASP A 1 172 ?   5.246   8.830  -8.052 1.000 85.260 ? 172 ASP A O   1 
ATOM 1289 C CG  ? ASP A 1 172 ?   8.787   6.383  -8.192 1.000 85.260 ? 172 ASP A CG  1 
ATOM 1290 O OD1 ? ASP A 1 172 ?   8.033   5.399  -8.033 1.000 85.260 ? 172 ASP A OD1 1 
ATOM 1291 O OD2 ? ASP A 1 172 ?   9.966   6.400  -7.775 1.000 85.260 ? 172 ASP A OD2 1 
ATOM 1292 N N   ? SER A 1 173 ?   5.688   6.735  -7.196 1.000 82.760 ? 173 SER A N   1 
ATOM 1293 C CA  ? SER A 1 173 ?   5.142   6.999  -5.869 1.000 82.760 ? 173 SER A CA  1 
ATOM 1294 C C   ? SER A 1 173 ?   6.229   7.469  -4.907 1.000 82.760 ? 173 SER A C   1 
ATOM 1295 C CB  ? SER A 1 173 ?   4.460   5.750  -5.310 1.000 82.760 ? 173 SER A CB  1 
ATOM 1296 O O   ? SER A 1 173 ?   7.384   7.054  -5.019 1.000 82.760 ? 173 SER A O   1 
ATOM 1297 O OG  ? SER A 1 173 ?   5.391   4.690  -5.168 1.000 82.760 ? 173 SER A OG  1 
ATOM 1298 N N   ? CYS A 1 174 ?   5.900   8.386  -4.040 1.000 78.970 ? 174 CYS A N   1 
ATOM 1299 C CA  ? CYS A 1 174 ?   6.910   8.988  -3.177 1.000 78.970 ? 174 CYS A CA  1 
ATOM 1300 C C   ? CYS A 1 174 ?   6.400   9.113  -1.746 1.000 78.970 ? 174 CYS A C   1 
ATOM 1301 C CB  ? CYS A 1 174 ?   7.315  10.364  -3.705 1.000 78.970 ? 174 CYS A CB  1 
ATOM 1302 O O   ? CYS A 1 174 ?   5.418   8.469  -1.374 1.000 78.970 ? 174 CYS A O   1 
ATOM 1303 S SG  ? CYS A 1 174 ?   9.036  10.796  -3.367 1.000 78.970 ? 174 CYS A SG  1 
ATOM 1304 N N   ? GLN A 1 175 ?   7.204   9.915  -0.909 1.000 75.670 ? 175 GLN A N   1 
ATOM 1305 C CA  ? GLN A 1 175 ?   6.981  10.055   0.526 1.000 75.670 ? 175 GLN A CA  1 
ATOM 1306 C C   ? GLN A 1 175 ?   5.532  10.429   0.824 1.000 75.670 ? 175 GLN A C   1 
ATOM 1307 C CB  ? GLN A 1 175 ?   7.926  11.103   1.117 1.000 75.670 ? 175 GLN A CB  1 
ATOM 1308 O O   ? GLN A 1 175 ?   4.951  11.274   0.141 1.000 75.670 ? 175 GLN A O   1 
ATOM 1309 C CG  ? GLN A 1 175 ?   9.383  10.660   1.164 1.000 75.670 ? 175 GLN A CG  1 
ATOM 1310 C CD  ? GLN A 1 175 ?  10.055  10.706  -0.196 1.000 75.670 ? 175 GLN A CD  1 
ATOM 1311 N NE2 ? GLN A 1 175 ?  11.044   9.843  -0.398 1.000 75.670 ? 175 GLN A NE2 1 
ATOM 1312 O OE1 ? GLN A 1 175 ?   9.687  11.511  -1.058 1.000 75.670 ? 175 GLN A OE1 1 
ATOM 1313 N N   ? GLY A 1 176 ?   5.005   9.786   1.870 1.000 73.880 ? 176 GLY A N   1 
ATOM 1314 C CA  ? GLY A 1 176 ?   3.637  10.068   2.273 1.000 73.880 ? 176 GLY A CA  1 
ATOM 1315 C C   ? GLY A 1 176 ?   2.627   9.116   1.660 1.000 73.880 ? 176 GLY A C   1 
ATOM 1316 O O   ? GLY A 1 176 ?   1.477   9.055   2.101 1.000 73.880 ? 176 GLY A O   1 
ATOM 1317 N N   ? ASP A 1 177 ?   3.087   8.314   0.758 1.000 86.410 ? 177 ASP A N   1 
ATOM 1318 C CA  ? ASP A 1 177 ?   2.214   7.321   0.140 1.000 86.410 ? 177 ASP A CA  1 
ATOM 1319 C C   ? ASP A 1 177 ?   2.568   5.911   0.607 1.000 86.410 ? 177 ASP A C   1 
ATOM 1320 C CB  ? ASP A 1 177 ?   2.298   7.407  -1.385 1.000 86.410 ? 177 ASP A CB  1 
ATOM 1321 O O   ? ASP A 1 177 ?   2.073   4.926   0.055 1.000 86.410 ? 177 ASP A O   1 
ATOM 1322 C CG  ? ASP A 1 177 ?   1.622   8.645  -1.948 1.000 86.410 ? 177 ASP A CG  1 
ATOM 1323 O OD1 ? ASP A 1 177 ?   0.635   9.125  -1.351 1.000 86.410 ? 177 ASP A OD1 1 
ATOM 1324 O OD2 ? ASP A 1 177 ?   2.079   9.142  -3.000 1.000 86.410 ? 177 ASP A OD2 1 
ATOM 1325 N N   ? SER A 1 178 ?   3.616   5.904   1.566 1.000 93.830 ? 178 SER A N   1 
ATOM 1326 C CA  ? SER A 1 178 ?   3.921   4.590   2.123 1.000 93.830 ? 178 SER A CA  1 
ATOM 1327 C C   ? SER A 1 178 ?   2.652   3.865   2.556 1.000 93.830 ? 178 SER A C   1 
ATOM 1328 C CB  ? SER A 1 178 ?   4.875   4.720   3.311 1.000 93.830 ? 178 SER A CB  1 
ATOM 1329 O O   ? SER A 1 178 ?   1.705   4.492   3.036 1.000 93.830 ? 178 SER A O   1 
ATOM 1330 O OG  ? SER A 1 178 ?   6.153   5.161   2.884 1.000 93.830 ? 178 SER A OG  1 
ATOM 1331 N N   ? GLY A 1 179 ?   2.693   2.545   2.196 1.000 96.190 ? 179 GLY A N   1 
ATOM 1332 C CA  ? GLY A 1 179 ?   1.566   1.749   2.655 1.000 96.190 ? 179 GLY A CA  1 
ATOM 1333 C C   ? GLY A 1 179 ?   0.394   1.763   1.692 1.000 96.190 ? 179 GLY A C   1 
ATOM 1334 O O   ? GLY A 1 179 ?  -0.506   0.926   1.789 1.000 96.190 ? 179 GLY A O   1 
ATOM 1335 N N   ? GLY A 1 180 ?   0.410   2.674   0.801 1.000 95.570 ? 180 GLY A N   1 
ATOM 1336 C CA  ? GLY A 1 180 ?  -0.634   2.804  -0.202 1.000 95.570 ? 180 GLY A CA  1 
ATOM 1337 C C   ? GLY A 1 180 ?  -0.646   1.662  -1.201 1.000 95.570 ? 180 GLY A C   1 
ATOM 1338 O O   ? GLY A 1 180 ?   0.342   0.938  -1.337 1.000 95.570 ? 180 GLY A O   1 
ATOM 1339 N N   ? PRO A 1 181 ?  -1.724   1.541  -2.019 1.000 97.340 ? 181 PRO A N   1 
ATOM 1340 C CA  ? PRO A 1 181 ?  -1.962   0.365  -2.859 1.000 97.340 ? 181 PRO A CA  1 
ATOM 1341 C C   ? PRO A 1 181 ?  -1.392   0.520  -4.267 1.000 97.340 ? 181 PRO A C   1 
ATOM 1342 C CB  ? PRO A 1 181 ?  -3.488   0.260  -2.896 1.000 97.340 ? 181 PRO A CB  1 
ATOM 1343 O O   ? PRO A 1 181 ?  -1.439   1.612  -4.839 1.000 97.340 ? 181 PRO A O   1 
ATOM 1344 C CG  ? PRO A 1 181 ?  -3.970   1.670  -2.773 1.000 97.340 ? 181 PRO A CG  1 
ATOM 1345 C CD  ? PRO A 1 181 ?  -3.054   2.407  -1.839 1.000 97.340 ? 181 PRO A CD  1 
ATOM 1346 N N   ? VAL A 1 182 ?  -0.762  -0.578  -4.793 1.000 97.820 ? 182 VAL A N   1 
ATOM 1347 C CA  ? VAL A 1 182 ?  -0.521  -0.833  -6.210 1.000 97.820 ? 182 VAL A CA  1 
ATOM 1348 C C   ? VAL A 1 182 ?  -1.491  -1.899  -6.715 1.000 97.820 ? 182 VAL A C   1 
ATOM 1349 C CB  ? VAL A 1 182 ?   0.937  -1.274  -6.468 1.000 97.820 ? 182 VAL A CB  1 
ATOM 1350 O O   ? VAL A 1 182 ?  -1.360  -3.078  -6.375 1.000 97.820 ? 182 VAL A O   1 
ATOM 1351 C CG1 ? VAL A 1 182 ?   1.180  -1.488  -7.961 1.000 97.820 ? 182 VAL A CG1 1 
ATOM 1352 C CG2 ? VAL A 1 182 ?   1.913  -0.241  -5.907 1.000 97.820 ? 182 VAL A CG2 1 
ATOM 1353 N N   ? VAL A 1 183 ?  -2.470  -1.436  -7.520 1.000 98.320 ? 183 VAL A N   1 
ATOM 1354 C CA  ? VAL A 1 183 ?  -3.556  -2.317  -7.936 1.000 98.320 ? 183 VAL A CA  1 
ATOM 1355 C C   ? VAL A 1 183 ?  -3.442  -2.608  -9.430 1.000 98.320 ? 183 VAL A C   1 
ATOM 1356 C CB  ? VAL A 1 183 ?  -4.938  -1.705  -7.616 1.000 98.320 ? 183 VAL A CB  1 
ATOM 1357 O O   ? VAL A 1 183 ?  -3.380  -1.686 -10.246 1.000 98.320 ? 183 VAL A O   1 
ATOM 1358 C CG1 ? VAL A 1 183 ?  -6.059  -2.586  -8.164 1.000 98.320 ? 183 VAL A CG1 1 
ATOM 1359 C CG2 ? VAL A 1 183 ?  -5.098  -1.505  -6.110 1.000 98.320 ? 183 VAL A CG2 1 
ATOM 1360 N N   ? CYS A 1 184 ?  -3.382  -3.898  -9.748 1.000 97.860 ? 184 CYS A N   1 
ATOM 1361 C CA  ? CYS A 1 184 ?  -3.350  -4.417 -11.111 1.000 97.860 ? 184 CYS A CA  1 
ATOM 1362 C C   ? CYS A 1 184 ?  -4.516  -5.366 -11.361 1.000 97.860 ? 184 CYS A C   1 
ATOM 1363 C CB  ? CYS A 1 184 ?  -2.029  -5.138 -11.379 1.000 97.860 ? 184 CYS A CB  1 
ATOM 1364 O O   ? CYS A 1 184 ?  -4.762  -6.277 -10.568 1.000 97.860 ? 184 CYS A O   1 
ATOM 1365 S SG  ? CYS A 1 184 ?  -0.572  -4.206 -10.857 1.000 97.860 ? 184 CYS A SG  1 
ATOM 1366 N N   ? ASN A 1 185 ?  -5.275  -5.064 -12.505 1.000 95.750 ? 185 ASN A N   1 
ATOM 1367 C CA  ? ASN A 1 185 ?  -6.412  -5.925 -12.811 1.000 95.750 ? 185 ASN A CA  1 
ATOM 1368 C C   ? ASN A 1 185 ?  -7.330  -6.093 -11.603 1.000 95.750 ? 185 ASN A C   1 
ATOM 1369 C CB  ? ASN A 1 185 ?  -5.932  -7.291 -13.307 1.000 95.750 ? 185 ASN A CB  1 
ATOM 1370 O O   ? ASN A 1 185 ?  -7.737  -7.209 -11.278 1.000 95.750 ? 185 ASN A O   1 
ATOM 1371 C CG  ? ASN A 1 185 ?  -5.121  -7.197 -14.584 1.000 95.750 ? 185 ASN A CG  1 
ATOM 1372 N ND2 ? ASN A 1 185 ?  -4.104  -8.042 -14.704 1.000 95.750 ? 185 ASN A ND2 1 
ATOM 1373 O OD1 ? ASN A 1 185 ?  -5.405  -6.371 -15.455 1.000 95.750 ? 185 ASN A OD1 1 
ATOM 1374 N N   ? ARG A 1 186 ?  -7.477  -5.043 -10.778 1.000 95.510 ? 186 ARG A N   1 
ATOM 1375 C CA  ? ARG A 1 186 ?  -8.425  -4.921  -9.675 1.000 95.510 ? 186 ARG A CA  1 
ATOM 1376 C C   ? ARG A 1 186 ?  -7.963  -5.725  -8.464 1.000 95.510 ? 186 ARG A C   1 
ATOM 1377 C CB  ? ARG A 1 186 ?  -9.818  -5.381 -10.109 1.000 95.510 ? 186 ARG A CB  1 
ATOM 1378 O O   ? ARG A 1 186 ?  -8.765  -6.051  -7.586 1.000 95.510 ? 186 ARG A O   1 
ATOM 1379 C CG  ? ARG A 1 186 ? -10.441  -4.518 -11.194 1.000 95.510 ? 186 ARG A CG  1 
ATOM 1380 C CD  ? ARG A 1 186 ? -11.880  -4.924 -11.481 1.000 95.510 ? 186 ARG A CD  1 
ATOM 1381 N NE  ? ARG A 1 186 ? -12.480  -4.087 -12.516 1.000 95.510 ? 186 ARG A NE  1 
ATOM 1382 N NH1 ? ARG A 1 186 ? -14.604  -4.966 -12.286 1.000 95.510 ? 186 ARG A NH1 1 
ATOM 1383 N NH2 ? ARG A 1 186 ? -14.201  -3.320 -13.830 1.000 95.510 ? 186 ARG A NH2 1 
ATOM 1384 C CZ  ? ARG A 1 186 ? -13.760  -4.126 -12.875 1.000 95.510 ? 186 ARG A CZ  1 
ATOM 1385 N N   ? GLU A 1 187 ?  -6.724  -6.184  -8.477 1.000 98.360 ? 187 GLU A N   1 
ATOM 1386 C CA  ? GLU A 1 187 ?  -6.153  -6.898  -7.339 1.000 98.360 ? 187 GLU A CA  1 
ATOM 1387 C C   ? GLU A 1 187 ?  -4.961  -6.145  -6.756 1.000 98.360 ? 187 GLU A C   1 
ATOM 1388 C CB  ? GLU A 1 187 ?  -5.733  -8.312  -7.748 1.000 98.360 ? 187 GLU A CB  1 
ATOM 1389 O O   ? GLU A 1 187 ?  -4.211  -5.497  -7.489 1.000 98.360 ? 187 GLU A O   1 
ATOM 1390 C CG  ? GLU A 1 187 ?  -6.893  -9.199  -8.175 1.000 98.360 ? 187 GLU A CG  1 
ATOM 1391 C CD  ? GLU A 1 187 ?  -6.460 -10.599  -8.582 1.000 98.360 ? 187 GLU A CD  1 
ATOM 1392 O OE1 ? GLU A 1 187 ?  -7.273 -11.544  -8.464 1.000 98.360 ? 187 GLU A OE1 1 
ATOM 1393 O OE2 ? GLU A 1 187 ?  -5.299 -10.752  -9.022 1.000 98.360 ? 187 GLU A OE2 1 
ATOM 1394 N N   ? LEU A 1 188 ?  -4.814  -6.289  -5.446 1.000 98.540 ? 188 LEU A N   1 
ATOM 1395 C CA  ? LEU A 1 188 ?  -3.703  -5.673  -4.729 1.000 98.540 ? 188 LEU A CA  1 
ATOM 1396 C C   ? LEU A 1 188 ?  -2.400  -6.417  -5.003 1.000 98.540 ? 188 LEU A C   1 
ATOM 1397 C CB  ? LEU A 1 188 ?  -3.983  -5.647  -3.224 1.000 98.540 ? 188 LEU A CB  1 
ATOM 1398 O O   ? LEU A 1 188 ?  -2.221  -7.550  -4.550 1.000 98.540 ? 188 LEU A O   1 
ATOM 1399 C CG  ? LEU A 1 188 ?  -2.911  -5.002  -2.346 1.000 98.540 ? 188 LEU A CG  1 
ATOM 1400 C CD1 ? LEU A 1 188 ?  -2.731  -3.534  -2.720 1.000 98.540 ? 188 LEU A CD1 1 
ATOM 1401 C CD2 ? LEU A 1 188 ?  -3.271  -5.142  -0.871 1.000 98.540 ? 188 LEU A CD2 1 
ATOM 1402 N N   ? GLN A 1 189 ?  -1.493  -5.754  -5.714 1.000 98.480 ? 189 GLN A N   1 
ATOM 1403 C CA  ? GLN A 1 189 ?  -0.267  -6.419  -6.145 1.000 98.480 ? 189 GLN A CA  1 
ATOM 1404 C C   ? GLN A 1 189 ?   0.943  -5.890  -5.381 1.000 98.480 ? 189 GLN A C   1 
ATOM 1405 C CB  ? GLN A 1 189 ?  -0.059  -6.239  -7.650 1.000 98.480 ? 189 GLN A CB  1 
ATOM 1406 O O   ? GLN A 1 189 ?   1.956  -6.583  -5.257 1.000 98.480 ? 189 GLN A O   1 
ATOM 1407 C CG  ? GLN A 1 189 ?  -1.071  -6.989  -8.505 1.000 98.480 ? 189 GLN A CG  1 
ATOM 1408 C CD  ? GLN A 1 189 ?  -0.940  -8.496  -8.383 1.000 98.480 ? 189 GLN A CD  1 
ATOM 1409 N NE2 ? GLN A 1 189 ?  -2.071  -9.194  -8.415 1.000 98.480 ? 189 GLN A NE2 1 
ATOM 1410 O OE1 ? GLN A 1 189 ?   0.167  -9.029  -8.262 1.000 98.480 ? 189 GLN A OE1 1 
ATOM 1411 N N   ? GLY A 1 190 ?   0.867  -4.740  -4.867 1.000 97.920 ? 190 GLY A N   1 
ATOM 1412 C CA  ? GLY A 1 190 ?   1.989  -4.142  -4.162 1.000 97.920 ? 190 GLY A CA  1 
ATOM 1413 C C   ? GLY A 1 190 ?   1.563  -3.176  -3.072 1.000 97.920 ? 190 GLY A C   1 
ATOM 1414 O O   ? GLY A 1 190 ?   0.451  -2.647  -3.104 1.000 97.920 ? 190 GLY A O   1 
ATOM 1415 N N   ? ILE A 1 191 ?   2.464  -2.970  -2.099 1.000 98.280 ? 191 ILE A N   1 
ATOM 1416 C CA  ? ILE A 1 191 ?   2.358  -1.963  -1.048 1.000 98.280 ? 191 ILE A CA  1 
ATOM 1417 C C   ? ILE A 1 191 ?   3.548  -1.009  -1.126 1.000 98.280 ? 191 ILE A C   1 
ATOM 1418 C CB  ? ILE A 1 191 ?   2.283  -2.613   0.352 1.000 98.280 ? 191 ILE A CB  1 
ATOM 1419 O O   ? ILE A 1 191 ?   4.702  -1.445  -1.131 1.000 98.280 ? 191 ILE A O   1 
ATOM 1420 C CG1 ? ILE A 1 191 ?   1.058  -3.528   0.451 1.000 98.280 ? 191 ILE A CG1 1 
ATOM 1421 C CG2 ? ILE A 1 191 ?   2.255  -1.540   1.444 1.000 98.280 ? 191 ILE A CG2 1 
ATOM 1422 C CD1 ? ILE A 1 191 ?   1.075  -4.458   1.656 1.000 98.280 ? 191 ILE A CD1 1 
ATOM 1423 N N   ? VAL A 1 192 ?   3.255   0.236  -1.305 1.000 96.660 ? 192 VAL A N   1 
ATOM 1424 C CA  ? VAL A 1 192 ?   4.328   1.218  -1.416 1.000 96.660 ? 192 VAL A CA  1 
ATOM 1425 C C   ? VAL A 1 192 ?   5.276   1.085  -0.227 1.000 96.660 ? 192 VAL A C   1 
ATOM 1426 C CB  ? VAL A 1 192 ?   3.774   2.658  -1.498 1.000 96.660 ? 192 VAL A CB  1 
ATOM 1427 O O   ? VAL A 1 192 ?   4.857   1.211   0.926 1.000 96.660 ? 192 VAL A O   1 
ATOM 1428 C CG1 ? VAL A 1 192 ?   4.914   3.670  -1.601 1.000 96.660 ? 192 VAL A CG1 1 
ATOM 1429 C CG2 ? VAL A 1 192 ?   2.823   2.797  -2.686 1.000 96.660 ? 192 VAL A CG2 1 
ATOM 1430 N N   ? SER A 1 193 ?   6.565   0.891  -0.516 1.000 95.840 ? 193 SER A N   1 
ATOM 1431 C CA  ? SER A 1 193 ?   7.519   0.579   0.544 1.000 95.840 ? 193 SER A CA  1 
ATOM 1432 C C   ? SER A 1 193 ?   8.677   1.570   0.556 1.000 95.840 ? 193 SER A C   1 
ATOM 1433 C CB  ? SER A 1 193 ?   8.056  -0.844   0.379 1.000 95.840 ? 193 SER A CB  1 
ATOM 1434 O O   ? SER A 1 193 ?   8.817   2.358   1.493 1.000 95.840 ? 193 SER A O   1 
ATOM 1435 O OG  ? SER A 1 193 ?   8.821  -1.227   1.509 1.000 95.840 ? 193 SER A OG  1 
ATOM 1436 N N   ? TRP A 1 194 ?   9.482   1.578  -0.481 1.000 94.360 ? 194 TRP A N   1 
ATOM 1437 C CA  ? TRP A 1 194 ?  10.658   2.442  -0.448 1.000 94.360 ? 194 TRP A CA  1 
ATOM 1438 C C   ? TRP A 1 194 ?  11.173   2.715  -1.857 1.000 94.360 ? 194 TRP A C   1 
ATOM 1439 C CB  ? TRP A 1 194 ?  11.765   1.809   0.400 1.000 94.360 ? 194 TRP A CB  1 
ATOM 1440 O O   ? TRP A 1 194 ?  10.649   2.172  -2.832 1.000 94.360 ? 194 TRP A O   1 
ATOM 1441 C CG  ? TRP A 1 194 ?  12.286   0.514  -0.146 1.000 94.360 ? 194 TRP A CG  1 
ATOM 1442 C CD1 ? TRP A 1 194 ?  11.731  -0.726   0.003 1.000 94.360 ? 194 TRP A CD1 1 
ATOM 1443 C CD2 ? TRP A 1 194 ?  13.472   0.332  -0.926 1.000 94.360 ? 194 TRP A CD2 1 
ATOM 1444 C CE2 ? TRP A 1 194 ?  13.574  -1.046  -1.217 1.000 94.360 ? 194 TRP A CE2 1 
ATOM 1445 C CE3 ? TRP A 1 194 ?  14.458   1.202  -1.410 1.000 94.360 ? 194 TRP A CE3 1 
ATOM 1446 N NE1 ? TRP A 1 194 ?  12.500  -1.669  -0.639 1.000 94.360 ? 194 TRP A NE1 1 
ATOM 1447 C CH2 ? TRP A 1 194 ?  15.576  -0.703  -2.430 1.000 94.360 ? 194 TRP A CH2 1 
ATOM 1448 C CZ2 ? TRP A 1 194 ?  14.625  -1.575  -1.970 1.000 94.360 ? 194 TRP A CZ2 1 
ATOM 1449 C CZ3 ? TRP A 1 194 ?  15.504   0.674  -2.159 1.000 94.360 ? 194 TRP A CZ3 1 
ATOM 1450 N N   ? GLY A 1 195 ?  12.163   3.555  -1.976 1.000 89.640 ? 195 GLY A N   1 
ATOM 1451 C CA  ? GLY A 1 195 ?  12.909   3.926  -3.167 1.000 89.640 ? 195 GLY A CA  1 
ATOM 1452 C C   ? GLY A 1 195 ?  13.907   5.042  -2.922 1.000 89.640 ? 195 GLY A C   1 
ATOM 1453 O O   ? GLY A 1 195 ?  13.929   5.637  -1.842 1.000 89.640 ? 195 GLY A O   1 
ATOM 1454 N N   ? TYR A 1 196 ?  14.907   5.204  -3.808 1.000 86.680 ? 196 TYR A N   1 
ATOM 1455 C CA  ? TYR A 1 196 ?  15.858   6.305  -3.710 1.000 86.680 ? 196 TYR A CA  1 
ATOM 1456 C C   ? TYR A 1 196 ?  15.489   7.432  -4.668 1.000 86.680 ? 196 TYR A C   1 
ATOM 1457 C CB  ? TYR A 1 196 ?  17.279   5.816  -4.003 1.000 86.680 ? 196 TYR A CB  1 
ATOM 1458 O O   ? TYR A 1 196 ?  15.502   7.247  -5.887 1.000 86.680 ? 196 TYR A O   1 
ATOM 1459 C CG  ? TYR A 1 196 ?  17.798   4.820  -2.994 1.000 86.680 ? 196 TYR A CG  1 
ATOM 1460 C CD1 ? TYR A 1 196 ?  17.339   4.828  -1.679 1.000 86.680 ? 196 TYR A CD1 1 
ATOM 1461 C CD2 ? TYR A 1 196 ?  18.749   3.871  -3.353 1.000 86.680 ? 196 TYR A CD2 1 
ATOM 1462 C CE1 ? TYR A 1 196 ?  17.816   3.914  -0.745 1.000 86.680 ? 196 TYR A CE1 1 
ATOM 1463 C CE2 ? TYR A 1 196 ?  19.233   2.952  -2.428 1.000 86.680 ? 196 TYR A CE2 1 
ATOM 1464 O OH  ? TYR A 1 196 ?  19.237   2.074  -0.209 1.000 86.680 ? 196 TYR A OH  1 
ATOM 1465 C CZ  ? TYR A 1 196 ?  18.761   2.981  -1.129 1.000 86.680 ? 196 TYR A CZ  1 
ATOM 1466 N N   ? GLY A 1 197 ?  15.002   8.512  -4.062 1.000 83.300 ? 197 GLY A N   1 
ATOM 1467 C CA  ? GLY A 1 197 ?  14.534   9.563  -4.951 1.000 83.300 ? 197 GLY A CA  1 
ATOM 1468 C C   ? GLY A 1 197 ?  13.211   9.235  -5.618 1.000 83.300 ? 197 GLY A C   1 
ATOM 1469 O O   ? GLY A 1 197 ?  12.793   8.076  -5.641 1.000 83.300 ? 197 GLY A O   1 
ATOM 1470 N N   ? CYS A 1 198 ?  12.532  10.296  -6.091 1.000 84.350 ? 198 CYS A N   1 
ATOM 1471 C CA  ? CYS A 1 198 ?  11.265  10.089  -6.784 1.000 84.350 ? 198 CYS A CA  1 
ATOM 1472 C C   ? CYS A 1 198 ?  11.371  10.500  -8.248 1.000 84.350 ? 198 CYS A C   1 
ATOM 1473 C CB  ? CYS A 1 198 ?  10.146  10.877  -6.104 1.000 84.350 ? 198 CYS A CB  1 
ATOM 1474 O O   ? CYS A 1 198 ?  11.872  11.582  -8.559 1.000 84.350 ? 198 CYS A O   1 
ATOM 1475 S SG  ? CYS A 1 198 ?   9.741  10.282  -4.447 1.000 84.350 ? 198 CYS A SG  1 
ATOM 1476 N N   ? ALA A 1 199 ?  10.897   9.523  -9.068 1.000 84.440 ? 199 ALA A N   1 
ATOM 1477 C CA  ? ALA A 1 199 ?  10.752   9.822 -10.490 1.000 84.440 ? 199 ALA A CA  1 
ATOM 1478 C C   ? ALA A 1 199 ?  12.107  10.104 -11.133 1.000 84.440 ? 199 ALA A C   1 
ATOM 1479 C CB  ? ALA A 1 199 ?   9.814  11.011 -10.690 1.000 84.440 ? 199 ALA A CB  1 
ATOM 1480 O O   ? ALA A 1 199 ?  12.194  10.852 -12.109 1.000 84.440 ? 199 ALA A O   1 
ATOM 1481 N N   ? LEU A 1 200 ?  13.225   9.684 -10.410 1.000 90.180 ? 200 LEU A N   1 
ATOM 1482 C CA  ? LEU A 1 200 ?  14.563   9.784 -10.983 1.000 90.180 ? 200 LEU A CA  1 
ATOM 1483 C C   ? LEU A 1 200 ?  14.814   8.655 -11.977 1.000 90.180 ? 200 LEU A C   1 
ATOM 1484 C CB  ? LEU A 1 200 ?  15.623   9.754  -9.879 1.000 90.180 ? 200 LEU A CB  1 
ATOM 1485 O O   ? LEU A 1 200 ?  14.300   7.547 -11.807 1.000 90.180 ? 200 LEU A O   1 
ATOM 1486 C CG  ? LEU A 1 200 ?  15.600  10.916  -8.886 1.000 90.180 ? 200 LEU A CG  1 
ATOM 1487 C CD1 ? LEU A 1 200 ?  16.695  10.740  -7.839 1.000 90.180 ? 200 LEU A CD1 1 
ATOM 1488 C CD2 ? LEU A 1 200 ?  15.761  12.246  -9.615 1.000 90.180 ? 200 LEU A CD2 1 
ATOM 1489 N N   ? PRO A 1 201 ?  15.620   9.004 -13.030 1.000 92.790 ? 201 PRO A N   1 
ATOM 1490 C CA  ? PRO A 1 201 ?  15.981   7.930 -13.957 1.000 92.790 ? 201 PRO A CA  1 
ATOM 1491 C C   ? PRO A 1 201 ?  16.670   6.757 -13.263 1.000 92.790 ? 201 PRO A C   1 
ATOM 1492 C CB  ? PRO A 1 201 ?  16.933   8.618 -14.940 1.000 92.790 ? 201 PRO A CB  1 
ATOM 1493 O O   ? PRO A 1 201 ?  17.474   6.962 -12.350 1.000 92.790 ? 201 PRO A O   1 
ATOM 1494 C CG  ? PRO A 1 201 ?  16.559  10.064 -14.885 1.000 92.790 ? 201 PRO A CG  1 
ATOM 1495 C CD  ? PRO A 1 201 ?  16.121  10.391 -13.486 1.000 92.790 ? 201 PRO A CD  1 
ATOM 1496 N N   ? ASP A 1 202 ?  16.209   5.505 -13.613 1.000 92.960 ? 202 ASP A N   1 
ATOM 1497 C CA  ? ASP A 1 202 ?  16.791   4.244 -13.162 1.000 92.960 ? 202 ASP A CA  1 
ATOM 1498 C C   ? ASP A 1 202 ?  16.520   4.014 -11.677 1.000 92.960 ? 202 ASP A C   1 
ATOM 1499 C CB  ? ASP A 1 202 ?  18.297   4.222 -13.431 1.000 92.960 ? 202 ASP A CB  1 
ATOM 1500 O O   ? ASP A 1 202 ?  17.235   3.254 -11.021 1.000 92.960 ? 202 ASP A O   1 
ATOM 1501 C CG  ? ASP A 1 202 ?  18.634   4.175 -14.911 1.000 92.960 ? 202 ASP A CG  1 
ATOM 1502 O OD1 ? ASP A 1 202 ?  17.947   3.459 -15.671 1.000 92.960 ? 202 ASP A OD1 1 
ATOM 1503 O OD2 ? ASP A 1 202 ?  19.597   4.859 -15.321 1.000 92.960 ? 202 ASP A OD2 1 
ATOM 1504 N N   ? ASN A 1 203 ?  15.545   4.805 -11.123 1.000 91.580 ? 203 ASN A N   1 
ATOM 1505 C CA  ? ASN A 1 203 ?  15.175   4.670  -9.718 1.000 91.580 ? 203 ASN A CA  1 
ATOM 1506 C C   ? ASN A 1 203 ?  13.668   4.504  -9.550 1.000 91.580 ? 203 ASN A C   1 
ATOM 1507 C CB  ? ASN A 1 203 ?  15.670   5.875  -8.915 1.000 91.580 ? 203 ASN A CB  1 
ATOM 1508 O O   ? ASN A 1 203 ?  12.993   5.400  -9.038 1.000 91.580 ? 203 ASN A O   1 
ATOM 1509 C CG  ? ASN A 1 203 ?  17.177   5.892  -8.757 1.000 91.580 ? 203 ASN A CG  1 
ATOM 1510 N ND2 ? ASN A 1 203 ?  17.643   5.900  -7.514 1.000 91.580 ? 203 ASN A ND2 1 
ATOM 1511 O OD1 ? ASN A 1 203 ?  17.917   5.899  -9.744 1.000 91.580 ? 203 ASN A OD1 1 
ATOM 1512 N N   ? PRO A 1 204 ?  13.088   3.395  -9.991 1.000 94.230 ? 204 PRO A N   1 
ATOM 1513 C CA  ? PRO A 1 204 ?  11.655   3.167  -9.795 1.000 94.230 ? 204 PRO A CA  1 
ATOM 1514 C C   ? PRO A 1 204 ?  11.280   2.997  -8.324 1.000 94.230 ? 204 PRO A C   1 
ATOM 1515 C CB  ? PRO A 1 204 ?  11.393   1.877 -10.577 1.000 94.230 ? 204 PRO A CB  1 
ATOM 1516 O O   ? PRO A 1 204 ?  12.159   2.825  -7.476 1.000 94.230 ? 204 PRO A O   1 
ATOM 1517 C CG  ? PRO A 1 204 ?  12.658   1.091 -10.451 1.000 94.230 ? 204 PRO A CG  1 
ATOM 1518 C CD  ? PRO A 1 204 ?  13.819   2.041 -10.511 1.000 94.230 ? 204 PRO A CD  1 
ATOM 1519 N N   ? GLY A 1 205 ?   9.938   3.066  -8.056 1.000 94.760 ? 205 GLY A N   1 
ATOM 1520 C CA  ? GLY A 1 205 ?   9.467   2.728  -6.722 1.000 94.760 ? 205 GLY A CA  1 
ATOM 1521 C C   ? GLY A 1 205 ?   9.558   1.245  -6.415 1.000 94.760 ? 205 GLY A C   1 
ATOM 1522 O O   ? GLY A 1 205 ?   9.412   0.410  -7.310 1.000 94.760 ? 205 GLY A O   1 
ATOM 1523 N N   ? VAL A 1 206 ?   9.775   0.947  -5.133 1.000 96.690 ? 206 VAL A N   1 
ATOM 1524 C CA  ? VAL A 1 206 ?   9.832  -0.433  -4.662 1.000 96.690 ? 206 VAL A CA  1 
ATOM 1525 C C   ? VAL A 1 206 ?   8.638  -0.721  -3.756 1.000 96.690 ? 206 VAL A C   1 
ATOM 1526 C CB  ? VAL A 1 206 ?  11.152  -0.722  -3.912 1.000 96.690 ? 206 VAL A CB  1 
ATOM 1527 O O   ? VAL A 1 206 ?   8.320   0.072  -2.866 1.000 96.690 ? 206 VAL A O   1 
ATOM 1528 C CG1 ? VAL A 1 206 ?  11.182  -2.165  -3.410 1.000 96.690 ? 206 VAL A CG1 1 
ATOM 1529 C CG2 ? VAL A 1 206 ?  12.351  -0.443  -4.817 1.000 96.690 ? 206 VAL A CG2 1 
ATOM 1530 N N   ? TYR A 1 207 ?   8.048  -1.849  -3.962 1.000 97.640 ? 207 TYR A N   1 
ATOM 1531 C CA  ? TYR A 1 207 ?   6.814  -2.219  -3.279 1.000 97.640 ? 207 TYR A CA  1 
ATOM 1532 C C   ? TYR A 1 207 ?   6.926  -3.609  -2.663 1.000 97.640 ? 207 TYR A C   1 
ATOM 1533 C CB  ? TYR A 1 207 ?   5.628  -2.172  -4.247 1.000 97.640 ? 207 TYR A CB  1 
ATOM 1534 O O   ? TYR A 1 207 ?   7.679  -4.454  -3.155 1.000 97.640 ? 207 TYR A O   1 
ATOM 1535 C CG  ? TYR A 1 207 ?   5.548  -0.894  -5.046 1.000 97.640 ? 207 TYR A CG  1 
ATOM 1536 C CD1 ? TYR A 1 207 ?   4.743   0.163  -4.629 1.000 97.640 ? 207 TYR A CD1 1 
ATOM 1537 C CD2 ? TYR A 1 207 ?   6.277  -0.741  -6.221 1.000 97.640 ? 207 TYR A CD2 1 
ATOM 1538 C CE1 ? TYR A 1 207 ?   4.664   1.342  -5.363 1.000 97.640 ? 207 TYR A CE1 1 
ATOM 1539 C CE2 ? TYR A 1 207 ?   6.207   0.434  -6.963 1.000 97.640 ? 207 TYR A CE2 1 
ATOM 1540 O OH  ? TYR A 1 207 ?   5.326   2.632  -7.258 1.000 97.640 ? 207 TYR A OH  1 
ATOM 1541 C CZ  ? TYR A 1 207 ?   5.399   1.468  -6.527 1.000 97.640 ? 207 TYR A CZ  1 
ATOM 1542 N N   ? THR A 1 208 ?   6.253  -3.717  -1.496 1.000 98.300 ? 208 THR A N   1 
ATOM 1543 C CA  ? THR A 1 208 ?   6.077  -5.075  -0.991 1.000 98.300 ? 208 THR A CA  1 
ATOM 1544 C C   ? THR A 1 208 ?   5.206  -5.895  -1.939 1.000 98.300 ? 208 THR A C   1 
ATOM 1545 C CB  ? THR A 1 208 ?   5.449  -5.071   0.415 1.000 98.300 ? 208 THR A CB  1 
ATOM 1546 O O   ? THR A 1 208 ?   4.124  -5.456  -2.333 1.000 98.300 ? 208 THR A O   1 
ATOM 1547 C CG2 ? THR A 1 208 ?   5.249  -6.492   0.931 1.000 98.300 ? 208 THR A CG2 1 
ATOM 1548 O OG1 ? THR A 1 208 ?   6.311  -4.365   1.315 1.000 98.300 ? 208 THR A OG1 1 
ATOM 1549 N N   ? LYS A 1 209 ?   5.721  -7.066  -2.384 1.000 98.220 ? 209 LYS A N   1 
ATOM 1550 C CA  ? LYS A 1 209 ?   5.031  -7.972  -3.298 1.000 98.220 ? 209 LYS A CA  1 
ATOM 1551 C C   ? LYS A 1 209 ?   3.961  -8.780  -2.569 1.000 98.220 ? 209 LYS A C   1 
ATOM 1552 C CB  ? LYS A 1 209 ?   6.028  -8.914  -3.975 1.000 98.220 ? 209 LYS A CB  1 
ATOM 1553 O O   ? LYS A 1 209 ?   4.263  -9.800  -1.946 1.000 98.220 ? 209 LYS A O   1 
ATOM 1554 C CG  ? LYS A 1 209 ?   5.446  -9.696  -5.143 1.000 98.220 ? 209 LYS A CG  1 
ATOM 1555 C CD  ? LYS A 1 209 ?   6.510 -10.532  -5.842 1.000 98.220 ? 209 LYS A CD  1 
ATOM 1556 C CE  ? LYS A 1 209 ?   6.060 -10.963  -7.232 1.000 98.220 ? 209 LYS A CE  1 
ATOM 1557 N NZ  ? LYS A 1 209 ?   7.124 -11.733  -7.944 1.000 98.220 ? 209 LYS A NZ  1 
ATOM 1558 N N   ? VAL A 1 210 ?   2.678  -8.381  -2.677 1.000 98.520 ? 210 VAL A N   1 
ATOM 1559 C CA  ? VAL A 1 210 ?   1.572  -8.868  -1.859 1.000 98.520 ? 210 VAL A CA  1 
ATOM 1560 C C   ? VAL A 1 210 ?   1.305 -10.338  -2.175 1.000 98.520 ? 210 VAL A C   1 
ATOM 1561 C CB  ? VAL A 1 210 ?   0.291  -8.034  -2.081 1.000 98.520 ? 210 VAL A CB  1 
ATOM 1562 O O   ? VAL A 1 210 ?   0.957 -11.118  -1.284 1.000 98.520 ? 210 VAL A O   1 
ATOM 1563 C CG1 ? VAL A 1 210 ?  -0.891  -8.650  -1.336 1.000 98.520 ? 210 VAL A CG1 1 
ATOM 1564 C CG2 ? VAL A 1 210 ?   0.512  -6.589  -1.637 1.000 98.520 ? 210 VAL A CG2 1 
ATOM 1565 N N   ? CYS A 1 211 ?   1.407 -10.780  -3.416 1.000 98.370 ? 211 CYS A N   1 
ATOM 1566 C CA  ? CYS A 1 211 ?   1.093 -12.154  -3.792 1.000 98.370 ? 211 CYS A CA  1 
ATOM 1567 C C   ? CYS A 1 211 ?   1.933 -13.143  -2.992 1.000 98.370 ? 211 CYS A C   1 
ATOM 1568 C CB  ? CYS A 1 211 ?   1.324 -12.368  -5.287 1.000 98.370 ? 211 CYS A CB  1 
ATOM 1569 O O   ? CYS A 1 211 ?   1.546 -14.301  -2.825 1.000 98.370 ? 211 CYS A O   1 
ATOM 1570 S SG  ? CYS A 1 211 ?   3.056 -12.236  -5.782 1.000 98.370 ? 211 CYS A SG  1 
ATOM 1571 N N   ? ASN A 1 212 ?   3.062 -12.696  -2.425 1.000 98.300 ? 212 ASN A N   1 
ATOM 1572 C CA  ? ASN A 1 212 ?   3.910 -13.564  -1.616 1.000 98.300 ? 212 ASN A CA  1 
ATOM 1573 C C   ? ASN A 1 212 ?   3.385 -13.688  -0.188 1.000 98.300 ? 212 ASN A C   1 
ATOM 1574 C CB  ? ASN A 1 212 ?   5.352 -13.050  -1.608 1.000 98.300 ? 212 ASN A CB  1 
ATOM 1575 O O   ? ASN A 1 212 ?   3.889 -14.495   0.595 1.000 98.300 ? 212 ASN A O   1 
ATOM 1576 C CG  ? ASN A 1 212 ?   6.091 -13.366  -2.893 1.000 98.300 ? 212 ASN A CG  1 
ATOM 1577 N ND2 ? ASN A 1 212 ?   7.276 -12.787  -3.053 1.000 98.300 ? 212 ASN A ND2 1 
ATOM 1578 O OD1 ? ASN A 1 212 ?   5.602 -14.122  -3.735 1.000 98.300 ? 212 ASN A OD1 1 
ATOM 1579 N N   ? TYR A 1 213 ?   2.343 -12.891   0.172 1.000 98.540 ? 213 TYR A N   1 
ATOM 1580 C CA  ? TYR A 1 213 ?   1.942 -12.830   1.573 1.000 98.540 ? 213 TYR A CA  1 
ATOM 1581 C C   ? TYR A 1 213 ?   0.458 -13.136   1.729 1.000 98.540 ? 213 TYR A C   1 
ATOM 1582 C CB  ? TYR A 1 213 ?   2.256 -11.452   2.162 1.000 98.540 ? 213 TYR A CB  1 
ATOM 1583 O O   ? TYR A 1 213 ?  -0.131 -12.866   2.779 1.000 98.540 ? 213 TYR A O   1 
ATOM 1584 C CG  ? TYR A 1 213 ?   3.729 -11.118   2.176 1.000 98.540 ? 213 TYR A CG  1 
ATOM 1585 C CD1 ? TYR A 1 213 ?   4.564 -11.607   3.177 1.000 98.540 ? 213 TYR A CD1 1 
ATOM 1586 C CD2 ? TYR A 1 213 ?   4.287 -10.313   1.188 1.000 98.540 ? 213 TYR A CD2 1 
ATOM 1587 C CE1 ? TYR A 1 213 ?   5.921 -11.301   3.195 1.000 98.540 ? 213 TYR A CE1 1 
ATOM 1588 C CE2 ? TYR A 1 213 ?   5.642 -10.001   1.196 1.000 98.540 ? 213 TYR A CE2 1 
ATOM 1589 O OH  ? TYR A 1 213 ?   7.792 -10.193   2.214 1.000 98.540 ? 213 TYR A OH  1 
ATOM 1590 C CZ  ? TYR A 1 213 ?   6.450 -10.499   2.202 1.000 98.540 ? 213 TYR A CZ  1 
ATOM 1591 N N   ? VAL A 1 214 ?  -0.177 -13.616   0.695 1.000 98.520 ? 214 VAL A N   1 
ATOM 1592 C CA  ? VAL A 1 214 ?  -1.613 -13.869   0.769 1.000 98.520 ? 214 VAL A CA  1 
ATOM 1593 C C   ? VAL A 1 214 ?  -1.903 -14.885   1.871 1.000 98.520 ? 214 VAL A C   1 
ATOM 1594 C CB  ? VAL A 1 214 ?  -2.170 -14.373  -0.581 1.000 98.520 ? 214 VAL A CB  1 
ATOM 1595 O O   ? VAL A 1 214 ?  -2.839 -14.710   2.654 1.000 98.520 ? 214 VAL A O   1 
ATOM 1596 C CG1 ? VAL A 1 214 ?  -3.620 -14.830  -0.430 1.000 98.520 ? 214 VAL A CG1 1 
ATOM 1597 C CG2 ? VAL A 1 214 ?  -2.059 -13.281  -1.645 1.000 98.520 ? 214 VAL A CG2 1 
ATOM 1598 N N   ? ASP A 1 215 ?  -1.107 -15.954   1.966 1.000 98.210 ? 215 ASP A N   1 
ATOM 1599 C CA  ? ASP A 1 215 ?  -1.296 -16.962   3.005 1.000 98.210 ? 215 ASP A CA  1 
ATOM 1600 C C   ? ASP A 1 215 ?  -1.144 -16.352   4.396 1.000 98.210 ? 215 ASP A C   1 
ATOM 1601 C CB  ? ASP A 1 215 ?  -0.304 -18.112   2.823 1.000 98.210 ? 215 ASP A CB  1 
ATOM 1602 O O   ? ASP A 1 215 ?  -1.952 -16.619   5.288 1.000 98.210 ? 215 ASP A O   1 
ATOM 1603 C CG  ? ASP A 1 215 ?  -0.642 -19.007   1.643 1.000 98.210 ? 215 ASP A CG  1 
ATOM 1604 O OD1 ? ASP A 1 215 ?  -1.783 -18.941   1.135 1.000 98.210 ? 215 ASP A OD1 1 
ATOM 1605 O OD2 ? ASP A 1 215 ?   0.238 -19.786   1.220 1.000 98.210 ? 215 ASP A OD2 1 
ATOM 1606 N N   ? TRP A 1 216 ?  -0.123 -15.575   4.554 1.000 98.490 ? 216 TRP A N   1 
ATOM 1607 C CA  ? TRP A 1 216 ?   0.106 -14.909   5.832 1.000 98.490 ? 216 TRP A CA  1 
ATOM 1608 C C   ? TRP A 1 216 ?  -1.069 -14.007   6.194 1.000 98.490 ? 216 TRP A C   1 
ATOM 1609 C CB  ? TRP A 1 216 ?   1.400 -14.092   5.789 1.000 98.490 ? 216 TRP A CB  1 
ATOM 1610 O O   ? TRP A 1 216 ?  -1.530 -14.007   7.338 1.000 98.490 ? 216 TRP A O   1 
ATOM 1611 C CG  ? TRP A 1 216 ?   1.623 -13.240   7.002 1.000 98.490 ? 216 TRP A CG  1 
ATOM 1612 C CD1 ? TRP A 1 216 ?   2.126 -13.641   8.209 1.000 98.490 ? 216 TRP A CD1 1 
ATOM 1613 C CD2 ? TRP A 1 216 ?   1.346 -11.842   7.128 1.000 98.490 ? 216 TRP A CD2 1 
ATOM 1614 C CE2 ? TRP A 1 216 ?   1.707 -11.461   8.439 1.000 98.490 ? 216 TRP A CE2 1 
ATOM 1615 C CE3 ? TRP A 1 216 ?   0.828 -10.874   6.257 1.000 98.490 ? 216 TRP A CE3 1 
ATOM 1616 N NE1 ? TRP A 1 216 ?   2.179 -12.575   9.077 1.000 98.490 ? 216 TRP A NE1 1 
ATOM 1617 C CH2 ? TRP A 1 216 ?   1.056  -9.222   8.029 1.000 98.490 ? 216 TRP A CH2 1 
ATOM 1618 C CZ2 ? TRP A 1 216 ?   1.565 -10.150   8.900 1.000 98.490 ? 216 TRP A CZ2 1 
ATOM 1619 C CZ3 ? TRP A 1 216 ?   0.688  -9.570   6.718 1.000 98.490 ? 216 TRP A CZ3 1 
ATOM 1620 N N   ? ILE A 1 217 ?  -1.558 -13.221   5.262 1.000 98.590 ? 217 ILE A N   1 
ATOM 1621 C CA  ? ILE A 1 217 ?  -2.678 -12.313   5.479 1.000 98.590 ? 217 ILE A CA  1 
ATOM 1622 C C   ? ILE A 1 217 ?  -3.901 -13.102   5.941 1.000 98.590 ? 217 ILE A C   1 
ATOM 1623 C CB  ? ILE A 1 217 ?  -3.011 -11.510   4.201 1.000 98.590 ? 217 ILE A CB  1 
ATOM 1624 O O   ? ILE A 1 217 ?  -4.513 -12.771   6.960 1.000 98.590 ? 217 ILE A O   1 
ATOM 1625 C CG1 ? ILE A 1 217 ?  -1.879 -10.528   3.878 1.000 98.590 ? 217 ILE A CG1 1 
ATOM 1626 C CG2 ? ILE A 1 217 ?  -4.345 -10.775   4.357 1.000 98.590 ? 217 ILE A CG2 1 
ATOM 1627 C CD1 ? ILE A 1 217 ?  -1.983  -9.897   2.496 1.000 98.590 ? 217 ILE A CD1 1 
ATOM 1628 N N   ? GLN A 1 218 ?  -4.208 -14.093   5.278 1.000 98.310 ? 218 GLN A N   1 
ATOM 1629 C CA  ? GLN A 1 218 ?  -5.399 -14.883   5.571 1.000 98.310 ? 218 GLN A CA  1 
ATOM 1630 C C   ? GLN A 1 218 ?  -5.276 -15.585   6.920 1.000 98.310 ? 218 GLN A C   1 
ATOM 1631 C CB  ? GLN A 1 218 ?  -5.648 -15.910   4.465 1.000 98.310 ? 218 GLN A CB  1 
ATOM 1632 O O   ? GLN A 1 218 ?  -6.227 -15.605   7.704 1.000 98.310 ? 218 GLN A O   1 
ATOM 1633 C CG  ? GLN A 1 218 ?  -6.123 -15.299   3.154 1.000 98.310 ? 218 GLN A CG  1 
ATOM 1634 C CD  ? GLN A 1 218 ?  -6.231 -16.319   2.036 1.000 98.310 ? 218 GLN A CD  1 
ATOM 1635 N NE2 ? GLN A 1 218 ?  -7.152 -16.086   1.107 1.000 98.310 ? 218 GLN A NE2 1 
ATOM 1636 O OE1 ? GLN A 1 218 ?  -5.492 -17.308   2.007 1.000 98.310 ? 218 GLN A OE1 1 
ATOM 1637 N N   ? ASP A 1 219 ?  -4.139 -16.181   7.168 1.000 98.360 ? 219 ASP A N   1 
ATOM 1638 C CA  ? ASP A 1 219 ?  -3.889 -16.860   8.436 1.000 98.360 ? 219 ASP A CA  1 
ATOM 1639 C C   ? ASP A 1 219 ?  -3.975 -15.885   9.608 1.000 98.360 ? 219 ASP A C   1 
ATOM 1640 C CB  ? ASP A 1 219 ?  -2.519 -17.541   8.418 1.000 98.360 ? 219 ASP A CB  1 
ATOM 1641 O O   ? ASP A 1 219 ?  -4.517 -16.221  10.663 1.000 98.360 ? 219 ASP A O   1 
ATOM 1642 C CG  ? ASP A 1 219 ?  -2.480 -18.772   7.529 1.000 98.360 ? 219 ASP A CG  1 
ATOM 1643 O OD1 ? ASP A 1 219 ?  -3.555 -19.280   7.143 1.000 98.360 ? 219 ASP A OD1 1 
ATOM 1644 O OD2 ? ASP A 1 219 ?  -1.364 -19.239   7.214 1.000 98.360 ? 219 ASP A OD2 1 
ATOM 1645 N N   ? THR A 1 220 ?  -3.410 -14.744   9.450 1.000 98.190 ? 220 THR A N   1 
ATOM 1646 C CA  ? THR A 1 220 ?  -3.418 -13.731  10.500 1.000 98.190 ? 220 THR A CA  1 
ATOM 1647 C C   ? THR A 1 220 ?  -4.841 -13.266  10.792 1.000 98.190 ? 220 THR A C   1 
ATOM 1648 C CB  ? THR A 1 220 ?  -2.548 -12.520  10.114 1.000 98.190 ? 220 THR A CB  1 
ATOM 1649 O O   ? THR A 1 220 ?  -5.229 -13.128  11.954 1.000 98.190 ? 220 THR A O   1 
ATOM 1650 C CG2 ? THR A 1 220 ?  -2.529 -11.480  11.229 1.000 98.190 ? 220 THR A CG2 1 
ATOM 1651 O OG1 ? THR A 1 220 ?  -1.208 -12.962   9.865 1.000 98.190 ? 220 THR A OG1 1 
ATOM 1652 N N   ? ILE A 1 221 ?  -5.632 -13.019   9.736 1.000 98.000 ? 221 ILE A N   1 
ATOM 1653 C CA  ? ILE A 1 221 ?  -7.025 -12.613   9.888 1.000 98.000 ? 221 ILE A CA  1 
ATOM 1654 C C   ? ILE A 1 221 ?  -7.803 -13.704  10.620 1.000 98.000 ? 221 ILE A C   1 
ATOM 1655 C CB  ? ILE A 1 221 ?  -7.680 -12.313   8.521 1.000 98.000 ? 221 ILE A CB  1 
ATOM 1656 O O   ? ILE A 1 221 ?  -8.555 -13.418  11.555 1.000 98.000 ? 221 ILE A O   1 
ATOM 1657 C CG1 ? ILE A 1 221 ?  -7.129 -11.006   7.941 1.000 98.000 ? 221 ILE A CG1 1 
ATOM 1658 C CG2 ? ILE A 1 221 ?  -9.204 -12.254   8.654 1.000 98.000 ? 221 ILE A CG2 1 
ATOM 1659 C CD1 ? ILE A 1 221 ?  -7.605 -10.708   6.526 1.000 98.000 ? 221 ILE A CD1 1 
ATOM 1660 N N   ? ALA A 1 222 ?  -7.675 -14.942  10.271 1.000 97.590 ? 222 ALA A N   1 
ATOM 1661 C CA  ? ALA A 1 222 ?  -8.375 -16.081  10.859 1.000 97.590 ? 222 ALA A CA  1 
ATOM 1662 C C   ? ALA A 1 222 ?  -8.022 -16.240  12.335 1.000 97.590 ? 222 ALA A C   1 
ATOM 1663 C CB  ? ALA A 1 222 ?  -8.042 -17.361  10.095 1.000 97.590 ? 222 ALA A CB  1 
ATOM 1664 O O   ? ALA A 1 222 ?  -8.879 -16.589  13.151 1.000 97.590 ? 222 ALA A O   1 
ATOM 1665 N N   ? ALA A 1 223 ?  -6.829 -15.923  12.702 1.000 96.860 ? 223 ALA A N   1 
ATOM 1666 C CA  ? ALA A 1 223 ?  -6.341 -16.091  14.068 1.000 96.860 ? 223 ALA A CA  1 
ATOM 1667 C C   ? ALA A 1 223 ?  -6.819 -14.953  14.965 1.000 96.860 ? 223 ALA A C   1 
ATOM 1668 C CB  ? ALA A 1 223 ?  -4.816 -16.172  14.083 1.000 96.860 ? 223 ALA A CB  1 
ATOM 1669 O O   ? ALA A 1 223 ?  -6.673 -15.015  16.188 1.000 96.860 ? 223 ALA A O   1 
ATOM 1670 N N   ? ASN A 1 224 ?  -7.420 -13.893  14.419 1.000 93.560 ? 224 ASN A N   1 
ATOM 1671 C CA  ? ASN A 1 224 ?  -7.794 -12.707  15.181 1.000 93.560 ? 224 ASN A CA  1 
ATOM 1672 C C   ? ASN A 1 224 ?  -9.262 -12.347  14.974 1.000 93.560 ? 224 ASN A C   1 
ATOM 1673 C CB  ? ASN A 1 224 ?  -6.898 -11.524  14.807 1.000 93.560 ? 224 ASN A CB  1 
ATOM 1674 O O   ? ASN A 1 224 ?  -9.882 -11.727  15.840 1.000 93.560 ? 224 ASN A O   1 
ATOM 1675 C CG  ? ASN A 1 224 ?  -5.487 -11.668  15.340 1.000 93.560 ? 224 ASN A CG  1 
ATOM 1676 N ND2 ? ASN A 1 224 ?  -4.585 -12.168  14.503 1.000 93.560 ? 224 ASN A ND2 1 
ATOM 1677 O OD1 ? ASN A 1 224 ?  -5.209 -11.333  16.494 1.000 93.560 ? 224 ASN A OD1 1 
# 
loop_
_struct_sheet_range.sheet_id 
_struct_sheet_range.id 
_struct_sheet_range.beg_label_comp_id 
_struct_sheet_range.beg_label_asym_id 
_struct_sheet_range.beg_label_seq_id 
_struct_sheet_range.pdbx_beg_PDB_ins_code 
_struct_sheet_range.end_label_comp_id 
_struct_sheet_range.end_label_asym_id 
_struct_sheet_range.end_label_seq_id 
_struct_sheet_range.pdbx_end_PDB_ins_code 
_struct_sheet_range.beg_auth_comp_id 
_struct_sheet_range.beg_auth_asym_id 
_struct_sheet_range.beg_auth_seq_id 
_struct_sheet_range.end_auth_comp_id 
_struct_sheet_range.end_auth_asym_id 
_struct_sheet_range.end_auth_seq_id 
A A ILE A   2 ? VAL A   3 ? ILE A 2   VAL A 3   
A B ASP A 172 ? SER A 173 ? ASP A 172 SER A 173 
B C TYR A   6 ? THR A   7 ? TYR A 6   THR A 7   
B D ALA A 105 ? ALA A 105 ? ALA A 105 ALA A 105 
B E GLN A 116 ? GLY A 121 ? GLN A 116 GLY A 121 
B F GLN A 137 ? LEU A 143 ? GLN A 137 LEU A 143 
B G MET A 161 ? ALA A 164 ? MET A 161 ALA A 164 
B H PRO A 181 ? CYS A 184 ? PRO A 181 CYS A 184 
B I GLU A 187 ? TRP A 194 ? GLU A 187 TRP A 194 
B J GLY A 205 ? LYS A 209 ? GLY A 205 LYS A 209 
C K GLN A  16 ? ASN A  20 ? GLN A 16  ASN A 20  
C L HIS A  24 ? LEU A  30 ? HIS A 24  LEU A 30  
C M TRP A  35 ? SER A  38 ? TRP A 35  SER A 38  
C N GLN A  48 ? LEU A  51 ? GLN A 48  LEU A 51  
C O GLN A  64 ? LYS A  73 ? GLN A 64  LYS A 73  
C P MET A  87 ? LEU A  91 ? MET A 87  LEU A 91  
D Q ASN A  55 ? ASN A  55 ? ASN A 55  ASN A 55  
D R LEU A 135 ? LEU A 135 ? LEU A 135 LEU A 135 
E S ASN A  78 ? ASN A  78 ? ASN A 78  ASN A 78  
E T ASN A  83 ? ASN A  83 ? ASN A 83  ASN A 83  
F U LEU A 200 ? LEU A 200 ? LEU A 200 LEU A 200 
F V ASN A 203 ? ASN A 203 ? ASN A 203 ASN A 203 
# 
loop_
_struct_conf.id 
_struct_conf.conf_type_id 
_struct_conf.beg_label_comp_id 
_struct_conf.beg_label_asym_id 
_struct_conf.beg_label_seq_id 
_struct_conf.pdbx_beg_PDB_ins_code 
_struct_conf.end_label_comp_id 
_struct_conf.end_label_asym_id 
_struct_conf.end_label_seq_id 
_struct_conf.pdbx_end_PDB_ins_code 
_struct_conf.beg_auth_comp_id 
_struct_conf.beg_auth_asym_id 
_struct_conf.beg_auth_seq_id 
_struct_conf.end_auth_comp_id 
_struct_conf.end_auth_asym_id 
_struct_conf.end_auth_seq_id 
STRN1         STRN         ILE A   2 ? VAL A   3 ? ILE A 2   VAL A 3   
TURN_TY1_P1   TURN_TY1_P   GLY A   4 ? GLY A   4 ? GLY A 4   GLY A 4   
STRN2         STRN         TYR A   6 ? THR A   7 ? TYR A 6   THR A 7   
HELX_LH_PP_P1 HELX_LH_PP_P CYS A   8 ? GLN A   9 ? CYS A 8   GLN A 9   
TURN_TY1_P2   TURN_TY1_P   GLU A  10 ? ASN A  11 ? GLU A 10  ASN A 11  
BEND1         BEND         SER A  12 ? SER A  12 ? SER A 12  SER A 12  
TURN_TY1_P3   TURN_TY1_P   PRO A  14 ? TYR A  15 ? PRO A 14  TYR A 15  
STRN3         STRN         GLN A  16 ? ASN A  20 ? GLN A 16  ASN A 20  
BEND2         BEND         SER A  21 ? TYR A  23 ? SER A 21  TYR A 23  
STRN4         STRN         HIS A  24 ? LEU A  30 ? HIS A 24  LEU A 30  
BEND3         BEND         ASN A  32 ? GLN A  34 ? ASN A 32  GLN A 34  
STRN5         STRN         TRP A  35 ? SER A  38 ? TRP A 35  SER A 38  
HELX_RH_3T_P1 HELX_RH_3T_P ALA A  40 ? CYS A  42 ? ALA A 40  CYS A 42  
BEND4         BEND         THR A  45 ? ARG A  46 ? THR A 45  ARG A 46  
STRN6         STRN         GLN A  48 ? LEU A  51 ? GLN A 48  LEU A 51  
BEND5         BEND         GLY A  52 ? GLY A  52 ? GLY A 52  GLY A 52  
BEND6         BEND         HIS A  54 ? HIS A  54 ? HIS A 54  HIS A 54  
STRN7         STRN         ASN A  55 ? ASN A  55 ? ASN A 55  ASN A 55  
TURN_TY1_P4   TURN_TY1_P   ILE A  56 ? ASN A  57 ? ILE A 56  ASN A 57  
BEND7         BEND         VAL A  58 ? VAL A  58 ? VAL A 58  VAL A 58  
BEND8         BEND         GLY A  61 ? GLY A  61 ? GLY A 61  GLY A 61  
STRN8         STRN         GLN A  64 ? LYS A  73 ? GLN A 64  LYS A 73  
TURN_TY1_P5   TURN_TY1_P   PRO A  75 ? ASN A  76 ? PRO A 75  ASN A 76  
STRN9         STRN         ASN A  78 ? ASN A  78 ? ASN A 78  ASN A 78  
TURN_TY1_P6   TURN_TY1_P   ARG A  79 ? LEU A  82 ? ARG A 79  LEU A 82  
STRN10        STRN         ASN A  83 ? ASN A  83 ? ASN A 83  ASN A 83  
TURN_TY1_P7   TURN_TY1_P   ASN A  84 ? ASN A  84 ? ASN A 84  ASN A 84  
STRN11        STRN         MET A  87 ? LEU A  91 ? MET A 87  LEU A 91  
BEND9         BEND         SER A  92 ? SER A  93 ? SER A 92  SER A 93  
BEND10        BEND         ASN A  98 ? VAL A 101 ? ASN A 98  VAL A 101 
STRN12        STRN         ALA A 105 ? ALA A 105 ? ALA A 105 ALA A 105 
HELX_LH_PP_P2 HELX_LH_PP_P LEU A 106 ? PRO A 107 ? LEU A 106 PRO A 107 
BEND11        BEND         SER A 108 ? SER A 109 ? SER A 108 SER A 109 
HELX_LH_PP_P3 HELX_LH_PP_P CYS A 110 ? PRO A 112 ? CYS A 110 PRO A 112 
TURN_TY1_P8   TURN_TY1_P   ALA A 113 ? GLY A 114 ? ALA A 113 GLY A 114 
STRN13        STRN         GLN A 116 ? GLY A 121 ? GLN A 116 GLY A 121 
BEND12        BEND         TRP A 122 ? GLY A 123 ? TRP A 122 GLY A 123 
BEND13        BEND         LEU A 126 ? GLY A 129 ? LEU A 126 GLY A 129 
BEND14        BEND         ASP A 134 ? ASP A 134 ? ASP A 134 ASP A 134 
STRN14        STRN         LEU A 135 ? LEU A 135 ? LEU A 135 LEU A 135 
STRN15        STRN         GLN A 137 ? PRO A 142 ? GLN A 137 PRO A 142 
STRN16        STRN         LEU A 143 ? LEU A 143 ? LEU A 143 LEU A 143 
HELX_LH_PP_P4 HELX_LH_PP_P LEU A 144 ? PRO A 145 ? LEU A 144 PRO A 145 
HELX_RH_AL_P1 HELX_RH_AL_P GLN A 146 ? SER A 152 ? GLN A 146 SER A 152 
BEND15        BEND         TYR A 153 ? TYR A 153 ? TYR A 153 TYR A 153 
TURN_TY1_P9   TURN_TY1_P   PRO A 154 ? LYS A 156 ? PRO A 154 LYS A 156 
TURN_TY1_P10  TURN_TY1_P   GLY A 159 ? ASN A 160 ? GLY A 159 ASN A 160 
STRN17        STRN         MET A 161 ? ALA A 164 ? MET A 161 ALA A 164 
BEND16        BEND         GLY A 165 ? GLY A 165 ? GLY A 165 GLY A 165 
TURN_TY1_P11  TURN_TY1_P   LEU A 167 ? GLU A 168 ? LEU A 167 GLU A 168 
BEND17        BEND         GLY A 170 ? GLY A 170 ? GLY A 170 GLY A 170 
STRN18        STRN         ASP A 172 ? SER A 173 ? ASP A 172 SER A 173 
TURN_TY1_P12  TURN_TY1_P   GLN A 175 ? GLY A 176 ? GLN A 175 GLY A 176 
TURN_TY1_P13  TURN_TY1_P   SER A 178 ? GLY A 179 ? SER A 178 GLY A 179 
STRN19        STRN         PRO A 181 ? CYS A 184 ? PRO A 181 CYS A 184 
TURN_TY1_P14  TURN_TY1_P   ASN A 185 ? ARG A 186 ? ASN A 185 ARG A 186 
STRN20        STRN         GLU A 187 ? TRP A 194 ? GLU A 187 TRP A 194 
BEND18        BEND         TYR A 196 ? ALA A 199 ? TYR A 196 ALA A 199 
STRN21        STRN         LEU A 200 ? LEU A 200 ? LEU A 200 LEU A 200 
TURN_TY1_P15  TURN_TY1_P   PRO A 201 ? ASP A 202 ? PRO A 201 ASP A 202 
STRN22        STRN         ASN A 203 ? ASN A 203 ? ASN A 203 ASN A 203 
STRN23        STRN         GLY A 205 ? LYS A 209 ? GLY A 205 LYS A 209 
HELX_RH_3T_P2 HELX_RH_3T_P VAL A 210 ? TYR A 213 ? VAL A 210 TYR A 213 
HELX_RH_AL_P2 HELX_RH_AL_P VAL A 214 ? ALA A 223 ? VAL A 214 ALA A 223 
# 
