# Supplementary material for: FlatProt: 2D visualization eases protein structure comparison
Source: BMC Bioinformatics. 2025 Aug 13;26:210. doi: 10.1186/s12859-025-06233-x (PMC12344939; doi:10.1186/s12859-025-06233-x)
Supplement: Supplementary file 1 — Supplementary Material 1 [file 12859_2025_6233_MOESM1_ESM.zip › KLK/structures/MumuKlk1b5.cif]

data_MumuKlk1b5
# 
_entry.id   MumuKlk1b5 
# 
_entity.id                         1      
_entity.type                       polymer 
_entity.pdbx_description           polymer-1 
_entity.formula_weight             25014.5 
_entity.pdbx_number_of_molecules        1 
# 
loop_
_struct_sheet.id 
_struct_sheet.number_strands 
A 2 
B 7 
C 6 
D 2 
E 2 
# 
loop_
_struct_conf_type.id 
_struct_conf_type.criteria 
STRN         DSSP 
BEND         DSSP 
HELX_LH_PP_P DSSP 
TURN_TY1_P   DSSP 
HELX_RH_3T_P DSSP 
HELX_RH_AL_P DSSP 
# 
_struct_asym.id          A 
_struct_asym.entity_id   1 
# 
_software.pdbx_ordinal     1 
_software.name             dssp 
_software.version          4.4.10 
_software.date             ? 
_software.classification   'model annotation' 
# 
_entity_poly.entity_id                      1 
_entity_poly.type                           polypeptide(L) 
_entity_poly.nstd_linkage                   n 
_entity_poly.nstd_monomer                   n 
_entity_poly.pdbx_seq_one_letter_code       
;RIFGGFNCEKNSQPWQVAVYRFTKYQCGGVLLNANWVLTAAHCHNDKYQVWLGKNNFFEDEPSAQHRLVSKAIPHPDFNE
DDYSNDLMLLRLKKPADITDVVKPIDLPTEEPKLGSTCLASGWGSITPVIYEPADDLQCVNFKLLPNEDCVKAHIEKVTD
VMLCAGDMDGGKDTCMGDSGGPLICDGVLHGITSWGPSPCGKPNVPGIYTKLIKFNSWIKDTIAKN
;
_entity_poly.pdbx_seq_one_letter_code_can   
;RIFGGFNCEKNSQPWQVAVYRFTKYQCGGVLLNANWVLTAAHCHNDKYQVWLGKNNFFEDEPSAQHRLVSKAIPHPDFNE
DDYSNDLMLLRLKKPADITDVVKPIDLPTEEPKLGSTCLASGWGSITPVIYEPADDLQCVNFKLLPNEDCVKAHIEKVTD
VMLCAGDMDGGKDTCMGDSGGPLICDGVLHGITSWGPSPCGKPNVPGIYTKLIKFNSWIKDTIAKN
;
_entity_poly.pdbx_strand_id                 A 
# 
loop_
_dssp_struct_summary.entry_id 
_dssp_struct_summary.label_comp_id 
_dssp_struct_summary.label_asym_id 
_dssp_struct_summary.label_seq_id 
_dssp_struct_summary.secondary_structure 
_dssp_struct_summary.ss_bridge 
_dssp_struct_summary.helix_3_10 
_dssp_struct_summary.helix_alpha 
_dssp_struct_summary.helix_pi 
_dssp_struct_summary.helix_pp 
_dssp_struct_summary.bend 
_dssp_struct_summary.chirality 
_dssp_struct_summary.sheet 
_dssp_struct_summary.strand 
_dssp_struct_summary.ladder_1 
_dssp_struct_summary.ladder_2 
_dssp_struct_summary.accessibility 
_dssp_struct_summary.TCO 
_dssp_struct_summary.kappa 
_dssp_struct_summary.alpha 
_dssp_struct_summary.phi 
_dssp_struct_summary.psi 
_dssp_struct_summary.x_ca 
_dssp_struct_summary.y_ca 
_dssp_struct_summary.z_ca 
MumuKlk1b5 ARG A 1   . . . . . . . . . . . . ? .      .     .      .      122.7  -1.4  1.8   -12.3 
MumuKlk1b5 ILE A 2   E . . . . . . - A A A . ? -0.942 .     -176.1 -107.1 96.0   -0.9  -1.9  -13.1 
MumuKlk1b5 PHE A 3   E . . . . . S + A A A . ? -0.911 71.3  9.1    -88.7  125.5  0.7   -1.7  -16.6 
MumuKlk1b5 GLY A 4   S . . . . . S + . . . . ? 0.728  106.7 122.9  77.8   16.0   1.4   -5.0  -18.2 
MumuKlk1b5 GLY A 5   . . . . . . . - . . . . ? -0.036 53.4  -121.3 -96.0  -163.1 -0.7  -6.8  -15.5 
MumuKlk1b5 PHE A 6   E . . . . . . - B C B . ? -0.916 34.0  -80.9  -137.5 160.3  -3.7  -9.1  -15.5 
MumuKlk1b5 ASN A 7   E . . . . > . - B C B . ? -0.562 50.8  -123.0 -62.2  126.5  -7.3  -9.2  -14.1 
MumuKlk1b5 CYS A 8   P . . . . P . - . . . . ? -0.495 30.5  -100.4 -67.7  141.4  -7.1  -10.4 -10.5 
MumuKlk1b5 GLU A 9   P . > . . P . - . . . . ? -0.402 54.9  -87.7  -57.7  135.8  -9.1  -13.4 -9.8  
MumuKlk1b5 LYS A 10  T . 3 . . < S - . . . . ? -0.258 109.6 -0.8   -48.9  128.2  -12.4 -12.3 -8.1  
MumuKlk1b5 ASN A 11  T . 3 . . . S + . . . . ? 0.557  93.6  123.5  69.6   9.7    -11.9 -12.0 -4.3  
MumuKlk1b5 SER A 12  S . < . . . S + . . . . ? 0.654  73.1  48.7   -75.8  -13.5  -8.3  -13.1 -4.6  
MumuKlk1b5 GLN A 13  . . > . . . . + . . . . ? -0.541 64.1  162.4  -123.7 69.5   -7.1  -9.9  -2.8  
MumuKlk1b5 PRO A 14  T . 3 . . . S + . . . . ? 0.639  74.5  56.3   -73.0  -6.0   -9.4  -9.7  0.3   
MumuKlk1b5 TRP A 15  T . 3 . . . S + . . . . ? 0.540  79.5  112.6  -97.9  -17.2  -7.1  -7.2  2.0   
MumuKlk1b5 GLN A 16  E . < . . . . - C J I . ? -0.478 49.7  -164.8 -64.6  134.0  -7.1  -4.6  -0.9  
MumuKlk1b5 VAL A 17  E . . . . . . - C J I J ? -0.959 16.7  -142.3 -126.7 133.2  -8.9  -1.3  0.0   
MumuKlk1b5 ALA A 18  E . . . . . . - C J I J ? -0.881 19.3  -154.4 -91.5  121.7  -10.1 1.5   -2.1  
MumuKlk1b5 VAL A 19  E . . . . . . - C J I J ? -0.871 15.1  -169.5 -102.4 126.0  -9.5  4.8   -0.5  
MumuKlk1b5 TYR A 20  E . . . . . . - C J I J ? -0.820 27.4  -149.8 -115.4 149.6  -11.8 7.7   -1.4  
MumuKlk1b5 ARG A 21  E . > . . . S - C J I . ? -0.978 80.8  -54.1  -108.5 108.7  -12.1 11.4  -1.0  
MumuKlk1b5 PHE A 22  T . 3 . . . S - . . . . ? -0.432 123.6 -20.9  54.4   -110.3 -15.8 11.9  -1.0  
MumuKlk1b5 THR A 23  T . 3 . . . S + . . . . ? 0.454  119.9 95.7   -108.4 4.4    -16.8 10.3  -4.3  
MumuKlk1b5 LYS A 24  E . < . . . S - C K I . ? -0.822 75.0  -126.6 -105.8 124.7  -13.4 10.4  -5.9  
MumuKlk1b5 TYR A 25  E . . . . . . + C K I . ? -0.485 35.4  166.6  -63.2  133.3  -11.0 7.5   -5.8  
MumuKlk1b5 GLN A 26  E . . . . . . - C K . . ? 0.783  52.0  -23.7  -118.4 -46.5  -7.6  8.6   -4.4  
MumuKlk1b5 CYS A 27  E . . . . . . - C K I . ? -0.922 57.8  -100.1 -156.1 171.6  -5.5  5.7   -3.5  
MumuKlk1b5 GLY A 28  E . . . . . . - C K I . ? -0.442 35.0  -174.4 -91.1  178.3  -5.3  2.1   -2.5  
MumuKlk1b5 GLY A 29  E . . . . . . - C K I . ? -0.948 20.3  -121.0 -162.1 175.0  -4.9  0.6   1.0   
MumuKlk1b5 VAL A 30  E . . . . . . - C K I K ? -0.997 19.5  -130.7 -133.6 127.6  -4.4  -2.5  3.0   
MumuKlk1b5 LEU A 31  E . . . . . . + C K . K ? -0.686 26.5  173.7  -77.0  119.6  -6.6  -3.9  5.7   
MumuKlk1b5 LEU A 32  . . . . . . . - . . . . ? 0.772  67.4  -21.3  -96.5  -35.9  -4.4  -4.8  8.8   
MumuKlk1b5 ASN A 33  S . . . . . S - . . . . ? -0.865 87.6  -68.8  -154.1 -169.6 -7.3  -5.7  11.2  
MumuKlk1b5 ALA A 34  S . . . . . S + . . . . ? 0.738  130.8 29.4   -66.0  -12.8  -11.0 -5.0  11.7  
MumuKlk1b5 ASN A 35  S . . . . . S + . . . . ? 0.524  107.9 71.2   -123.9 -8.5   -10.3 -1.4  12.5  
MumuKlk1b5 TRP A 36  E . . . . . . - C L . L ? -0.947 46.5  -171.0 -131.6 134.4  -7.2  -0.3  10.7  
MumuKlk1b5 VAL A 37  E . . . . . . - C L K L ? -0.966 15.6  -147.1 -115.9 130.5  -6.3  0.4   7.0   
MumuKlk1b5 LEU A 38  E . . . . . . + C L K L ? -0.876 32.0  149.9  -96.5  130.6  -2.7  1.0   5.9   
MumuKlk1b5 THR A 39  E . . . . . . - C L . L ? -0.782 49.0  -70.5  -144.6 -176.7 -2.1  3.5   2.9   
MumuKlk1b5 ALA A 40  . . > . . . . - . . . . ? -0.704 28.8  -140.4 -86.5  139.2  0.5   5.9   1.7   
MumuKlk1b5 ALA A 41  G . > . . . S + . . . . ? 0.761  102.1 66.7   -67.0  -29.4  1.1   9.2   3.5   
MumuKlk1b5 HIS A 42  G . 3 . . . S + . . . . ? 0.615  91.6  66.2   -70.9  -3.1   1.4   11.1  0.2   
MumuKlk1b5 CYS A 43  G . < . . . S + . . . . ? 0.284  76.2  143.8  -94.1  7.9    -2.3  10.2  -0.2  
MumuKlk1b5 HIS A 44  . . < . . . . + . . . . ? -0.243 16.4  154.3  -60.4  137.5  -3.2  12.5  2.7   
MumuKlk1b5 ASN A 45  . . . . . . . - . . . . ? -0.845 52.6  -104.3 -152.2 179.0  -6.5  14.4  2.5   
MumuKlk1b5 ASP A 46  S . . . . . S + . . . . ? 0.679  104.3 35.2   -94.8  -1.8   -9.3  16.1  4.9   
MumuKlk1b5 LYS A 47  . . . . . . . - . . . . ? -0.927 68.0  -176.6 -155.9 112.6  -12.0 13.3  4.3   
MumuKlk1b5 TYR A 48  . . . . . . . + . . . . ? -0.892 7.8   172.7  -114.0 140.9  -11.5 9.6   3.8   
MumuKlk1b5 GLN A 49  E . . . . . . - C M J M ? -0.961 16.8  -152.6 -131.0 148.8  -13.9 6.8   3.1   
MumuKlk1b5 VAL A 50  E . . . . . . - C M J M ? -0.946 8.1   -152.3 -125.5 146.7  -12.9 3.3   2.3   
MumuKlk1b5 TRP A 51  E . . . . . . - C M J M ? -0.982 17.3  -168.0 -110.9 123.6  -14.4 0.4   0.3   
MumuKlk1b5 LEU A 52  E . . . . . . + C M J M ? -0.855 66.0  21.6   -108.4 145.8  -13.5 -3.2  1.3   
MumuKlk1b5 GLY A 53  S . . . . . S + . . . . ? 0.672  82.5  146.3  79.4   16.6   -14.2 -6.4  -0.6  
MumuKlk1b5 LYS A 54  . . . . . . . + . . . . ? -0.760 19.7  164.3  -92.0  129.7  -14.5 -4.6  -4.0  
MumuKlk1b5 ASN A 55  S . . . . . S + . . . . ? 0.722  72.7  45.9   -102.5 -45.6  -13.4 -6.4  -7.2  
MumuKlk1b5 ASN A 56  B . . . . . S - D P O . ? -0.942 71.2  -151.1 -105.0 123.9  -15.1 -4.2  -9.8  
MumuKlk1b5 PHE A 57  S . . . . . S + . . . . ? 0.818  94.3  35.5   -63.8  -25.4  -14.8 -0.5  -9.3  
MumuKlk1b5 PHE A 58  S . . . . . S + . . . . ? 0.608  99.4  90.5   -115.3 -8.0   -18.2 0.4   -11.0 
MumuKlk1b5 GLU A 59  S . . . . . S - . . . . ? -0.622 79.1  -119.9 -95.9  142.9  -20.3 -2.6  -10.0 
MumuKlk1b5 ASP A 60  . . . . . . . - . . . . ? -0.765 33.0  -168.8 -75.7  103.1  -22.5 -2.8  -6.9  
MumuKlk1b5 GLU A 61  . . > . . . . - . . . . ? -0.912 15.3  -153.9 -101.0 106.8  -20.9 -5.7  -5.1  
MumuKlk1b5 PRO A 62  T . 3 . . . S + . . . . ? 0.761  96.5  57.5   -52.0  -26.2  -23.2 -6.8  -2.2  
MumuKlk1b5 SER A 63  T . 3 . . . S + . . . . ? 0.640  86.4  103.4  -79.6  -15.0  -20.1 -8.3  -0.4  
MumuKlk1b5 ALA A 64  . . < . . . . - . . . . ? -0.420 61.9  -148.0 -72.5  140.3  -18.4 -4.8  -0.5  
MumuKlk1b5 GLN A 65  E . . . . . . - C N M . ? -0.967 2.7   -150.6 -114.8 127.3  -18.3 -2.8  2.7   
MumuKlk1b5 HIS A 66  E . . . . . . + C N M . ? -0.886 21.2  179.9  -96.2  127.2  -18.4 0.9   2.9   
MumuKlk1b5 ARG A 67  E . . . . . . - C N M . ? -0.989 22.0  -135.2 -130.5 138.6  -16.6 2.4   6.0   
MumuKlk1b5 LEU A 68  E . . . . . . - C N M . ? -0.648 23.4  -125.1 -86.5  149.4  -16.1 5.9   7.2   
MumuKlk1b5 VAL A 69  E . . . . . . - C N N . ? -0.840 23.4  -178.5 -97.7  125.4  -12.7 7.0   8.5   
MumuKlk1b5 SER A 70  E . . . . . S + C N . . ? 0.759  71.9  18.6   -88.6  -28.8  -12.6 8.5   12.0  
MumuKlk1b5 LYS A 71  E . . . . . . - C N N . ? -0.999 55.3  -161.2 -149.5 136.7  -8.8  9.2   12.1  
MumuKlk1b5 ALA A 72  E . . . . . . - C N N . ? -0.988 13.8  -174.6 -116.6 119.7  -5.9  9.6   9.6   
MumuKlk1b5 ILE A 73  E . . . . . . - C N N . ? -0.866 6.4   -161.9 -121.5 95.9   -2.5  9.3   11.1  
MumuKlk1b5 PRO A 74  E . . . . . . - C N N . ? -0.458 41.1  -91.3  -71.6  143.6  0.5   10.0  8.7   
MumuKlk1b5 HIS A 75  . . > . . . . - . . . . ? -0.399 36.8  -132.8 -48.3  129.4  3.8   8.6   9.8   
MumuKlk1b5 PRO A 76  T . 3 . . . S + . . . . ? 0.759  104.0 48.6   -62.7  -24.4  5.4   11.6  11.8  
MumuKlk1b5 ASP A 77  T . 3 . . . S + . . . . ? 0.135  75.8  143.4  -104.5 14.4   8.6   11.3  10.0  
MumuKlk1b5 PHE A 78  . . < . . . . - . . . . ? -0.456 38.7  -152.5 -54.3  127.3  7.2   11.2  6.5   
MumuKlk1b5 ASN A 79  . . . > . . . - . . . . ? -0.919 14.0  -166.3 -109.8 113.8  9.6   13.1  4.3   
MumuKlk1b5 GLU A 80  T . . 4 . . S + . . . . ? 0.667  86.8  60.7   -76.2  -14.9  8.0   14.8  1.2   
MumuKlk1b5 ASP A 81  T . . 4 . . S + . . . . ? 0.919  127.5 9.4    -78.4  -40.5  11.5  15.4  -0.3  
MumuKlk1b5 ASP A 82  T . . 4 . . S - . . . . ? 0.375  95.3  -124.2 -123.4 3.8    12.5  11.8  -0.5  
MumuKlk1b5 TYR A 83  . . > < . . . + . . . . ? 0.673  51.7  162.9  65.3   13.8   9.2   10.1  0.4   
MumuKlk1b5 SER A 84  T . 3 . . . . + . . . . ? -0.455 65.1  16.0   -60.8  140.8  10.9  8.2   3.2   
MumuKlk1b5 ASN A 85  T . 3 . . . S + . . . . ? 0.843  77.3  173.8  66.8   29.8   8.4   6.8   5.8   
MumuKlk1b5 ASP A 86  . . < . . . . + . . . . ? -0.434 30.9  126.4  -68.2  64.3   5.5   7.2   3.3   
MumuKlk1b5 LEU A 87  . . . . . . . + . . . . ? -0.988 33.4  178.7  -129.2 140.7  3.0   5.4   5.6   
MumuKlk1b5 MET A 88  E . . . . . . - C O L N ? -0.996 16.4  -145.5 -142.4 137.0  -0.4  6.4   6.9   
MumuKlk1b5 LEU A 89  E . . . . . . - C O L N ? -0.876 8.7   -158.5 -103.0 132.3  -2.9  4.6   9.1   
MumuKlk1b5 LEU A 90  E . . . . . . - C O L N ? -0.970 7.3   -149.7 -109.6 121.6  -6.6  5.1   8.7   
MumuKlk1b5 ARG A 91  E . . . . . . - C O L N ? -0.826 17.3  -132.8 -89.7  127.4  -8.9  4.2   11.7  
MumuKlk1b5 LEU A 92  E . . . . . . - C O . N ? -0.541 3.9   -141.5 -78.4  137.6  -12.4 3.0   10.6  
MumuKlk1b5 LYS A 93  S . . . . . S + . . . . ? 0.885  96.9  28.6   -60.5  -40.8  -15.4 4.6   12.4  
MumuKlk1b5 LYS A 94  S . . . . . S - . . . . ? -0.988 97.8  -107.6 -121.6 136.6  -16.9 1.0   12.3  
MumuKlk1b5 PRO A 95  . . . . . . . - . . . . ? -0.234 38.8  -107.1 -60.7  147.6  -14.9 -2.3  12.4  
MumuKlk1b5 ALA A 96  . . . . . . . - . . . . ? -0.428 27.8  -117.6 -66.0  141.1  -14.8 -4.3  9.1   
MumuKlk1b5 ASP A 97  . . . . . . . - . . . . ? -0.807 30.2  -133.7 -78.1  112.6  -16.8 -7.5  9.0   
MumuKlk1b5 ILE A 98  . . . . . . . + . . . . ? -0.634 45.8  144.3  -76.2  121.1  -14.2 -10.2 8.4   
MumuKlk1b5 THR A 99  . . . . . . . - . . . . ? -0.672 66.8  -78.6  -137.6 -171.7 -15.4 -12.5 5.6   
MumuKlk1b5 ASP A 100 S . . . . . S + . . . . ? 0.715  132.6 39.0   -71.8  -13.3  -14.1 -14.6 2.7   
MumuKlk1b5 VAL A 101 S . . . . . S + . . . . ? 0.518  117.0 51.3   -116.4 -8.0   -13.8 -11.4 0.6   
MumuKlk1b5 VAL A 102 S . . . . . S + . . . . ? -0.912 71.0  147.9  -132.4 105.1  -12.6 -9.0  3.4   
MumuKlk1b5 LYS A 103 . . . . . . . - . . . . ? -1.000 42.6  -118.0 -142.8 141.9  -9.6  -10.2 5.4   
MumuKlk1b5 PRO A 104 . . . . . . . - . . . . ? -0.389 23.5  -142.1 -74.3  152.9  -6.6  -8.7  7.1   
MumuKlk1b5 ILE A 105 . . . . . . . - . . . . ? -0.930 20.6  -116.9 -113.6 143.2  -3.1  -9.5  6.0   
MumuKlk1b5 ASP A 106 P . . . . > . - . . . . ? -0.436 22.5  -115.0 -78.9  152.8  -0.2  -9.9  8.4   
MumuKlk1b5 LEU A 107 P . . . . P . - . . . . ? -0.455 43.3  -93.0  -77.2  152.1  2.9   -7.7  8.7   
MumuKlk1b5 PRO A 108 P . . . . < . - . . . . ? -0.411 29.2  -170.2 -69.1  142.8  6.2   -9.2  7.9   
MumuKlk1b5 THR A 109 S . . . . . S + . . . . ? 0.488  74.2  38.8   -105.9 -12.6  8.3   -10.7 10.7  
MumuKlk1b5 GLU A 110 S . . . . . S - . . . . ? -0.925 97.4  -82.3  -131.7 165.6  11.4  -11.2 8.6   
MumuKlk1b5 GLU A 111 P . . . . > . - . . . . ? -0.303 54.4  -100.8 -65.5  143.9  13.2  -9.4  5.8   
MumuKlk1b5 PRO A 112 P . . . . P . - . . . . ? -0.381 37.8  -113.5 -63.8  142.5  11.8  -9.9  2.3   
MumuKlk1b5 LYS A 113 P . > . . P . - . . . . ? -0.713 28.6  -121.8 -79.3  120.7  13.7  -12.4 0.2   
MumuKlk1b5 LEU A 114 T . 3 . . < S + . . . . ? -0.344 97.0  24.0   -59.7  136.3  15.5  -10.8 -2.7  
MumuKlk1b5 GLY A 115 T . 3 . . . S + . . . . ? 0.324  89.3  138.9  92.7   -12.7  14.4  -12.3 -6.0  
MumuKlk1b5 SER A 116 . . < . . . . - . . . . ? -0.329 62.4  -103.4 -62.5  151.1  11.0  -13.5 -4.7  
MumuKlk1b5 THR A 117 E . . . . . . - B D C . ? -0.681 41.6  -162.7 -75.4  127.8  8.0   -13.1 -6.8  
MumuKlk1b5 CYS A 118 E . . . . . . - B D C D ? -0.930 8.3   -147.4 -119.5 138.7  5.9   -10.1 -5.6  
MumuKlk1b5 LEU A 119 E . . . . . . - B D C D ? -0.905 11.3  -172.3 -107.0 126.3  2.3   -9.3  -6.3  
MumuKlk1b5 ALA A 120 E . . . . . . - B D C D ? -0.926 8.1   -174.3 -111.1 141.5  1.0   -5.8  -6.6  
MumuKlk1b5 SER A 121 E . . . . . . + B D C . ? -0.973 17.6  117.0  -136.2 150.5  -2.7  -5.0  -6.9  
MumuKlk1b5 GLY A 122 E . . . . . . - B D C . ? -0.975 60.1  -103.5 172.0  176.6  -4.9  -1.9  -7.4  
MumuKlk1b5 TRP A 123 S . . . . . S + . . . . ? -0.116 70.1  129.7  -112.0 21.9   -7.4  0.1   -9.5  
MumuKlk1b5 GLY A 124 S . . . . . S - . . . . ? 0.057  71.6  -57.5  -63.6  -174.7 -4.8  2.5   -10.8 
MumuKlk1b5 SER A 125 B . . . . . . - E R P . ? -0.435 34.5  -156.9 -68.1  139.8  -4.5  3.4   -14.6 
MumuKlk1b5 ILE A 126 S . . . . . S + . . . . ? 0.229  77.5  74.7   -99.5  1.6    -3.8  0.4   -17.1 
MumuKlk1b5 THR A 127 S . . . . . S - . . . . ? -0.898 83.5  -128.9 -111.4 153.5  -2.3  2.9   -19.6 
MumuKlk1b5 PRO A 128 S . . . . . S + . . . . ? 0.762  97.9  22.4   -77.9  -16.1  1.1   4.5   -19.2 
MumuKlk1b5 VAL A 129 S . . . . . S + . . . . ? 0.805  111.4 58.1   -127.2 -38.1  0.2   8.2   -19.7 
MumuKlk1b5 ILE A 130 S . . . . . S - . . . . ? -0.827 77.5  -120.8 -109.7 135.2  -3.5  8.9   -18.9 
MumuKlk1b5 TYR A 131 . . . . . . . + . . . . ? -0.674 46.2  153.3  -73.3  113.5  -5.3  8.2   -15.7 
MumuKlk1b5 GLU A 132 . . . . . . . - . . . . ? -0.830 38.6  -135.6 -138.4 97.7   -8.1  5.8   -16.4 
MumuKlk1b5 PRO A 133 B . . . . . . - E S P . ? -0.256 25.0  -114.5 -56.3  140.1  -9.1  3.6   -13.5 
MumuKlk1b5 ALA A 134 . . . . . . . - . . . . ? -0.431 9.7   -138.6 -69.6  144.4  -9.6  -0.1  -14.3 
MumuKlk1b5 ASP A 135 S . . . . . S + . . . . ? 0.942  89.5  43.6   -66.7  -47.3  -13.0 -1.5  -14.0 
MumuKlk1b5 ASP A 136 B . . . . . S - D Q O . ? -0.696 103.3 -90.3  -99.8  146.7  -11.7 -4.7  -12.5 
MumuKlk1b5 LEU A 137 . . . . . . . - . . . . ? -0.357 47.9  -144.5 -53.1  130.8  -9.0  -5.1  -9.8  
MumuKlk1b5 GLN A 138 E . . . . . . - B E B C ? -0.801 13.7  -163.7 -106.6 148.6  -5.6  -5.4  -11.6 
MumuKlk1b5 CYS A 139 E . . . . . . - B E B C ? -0.948 5.1   -174.0 -128.7 150.9  -2.6  -7.5  -10.6 
MumuKlk1b5 VAL A 140 E . . . . . . - B E . C ? -0.994 11.8  -149.1 -145.8 136.9  1.0   -7.6  -11.6 
MumuKlk1b5 ASN A 141 E . . . . . . + B E . C ? -0.910 28.7  149.4  -104.7 130.9  3.9   -9.9  -10.8 
MumuKlk1b5 PHE A 142 E . . . . . . - B E . C ? -0.917 41.0  -93.6  -145.3 175.9  7.5   -8.7  -10.5 
MumuKlk1b5 LYS A 143 E . . . . . . - B E E C ? -0.715 31.4  -118.3 -92.2  142.9  10.8  -9.5  -8.7  
MumuKlk1b5 LEU A 144 E . . . . . . - B E E . ? -0.683 40.1  -161.3 -73.5  134.2  12.0  -8.0  -5.6  
MumuKlk1b5 LEU A 145 E . . . . . . - B E E . ? -0.750 24.2  -94.6  -118.8 157.3  15.3  -6.3  -6.4  
MumuKlk1b5 PRO A 146 . . > > . . . - . . . . ? -0.456 36.3  -120.6 -64.8  145.0  18.3  -5.0  -4.5  
MumuKlk1b5 ASN A 147 H . 3 > . . S + . . . . ? 0.774  108.5 72.0   -58.2  -27.2  18.0  -1.3  -3.6  
MumuKlk1b5 GLU A 148 H . 3 > . . S + . . . . ? 0.841  92.3  56.9   -57.5  -36.6  21.2  -0.7  -5.6  
MumuKlk1b5 ASP A 149 H . < > . . S + . . . . ? 0.896  109.0 44.4   -62.9  -41.8  19.3  -1.2  -8.8  
MumuKlk1b5 CYS A 150 H . . X . . S + . . . . ? 0.876  107.8 58.2   -71.8  -35.3  16.8  1.5   -7.9  
MumuKlk1b5 VAL A 151 H . . < . . S + . . . . ? 0.906  110.2 44.5   -61.5  -36.7  19.6  3.9   -6.8  
MumuKlk1b5 LYS A 152 H . . < . . S + . . . . ? 0.822  116.0 47.5   -76.4  -26.7  21.1  3.6   -10.3 
MumuKlk1b5 ALA A 153 H . . < . . S + . . . . ? 0.726  106.2 60.8   -89.7  -27.7  17.7  3.9   -12.0 
MumuKlk1b5 HIS A 154 . . . < . . . - . . . . ? -0.855 57.8  -154.1 -115.7 142.3  16.3  7.0   -10.1 
MumuKlk1b5 ILE A 155 S . . . . . S + . . . . ? 0.784  81.6  80.7   -74.9  -31.1  17.6  10.6  -9.7  
MumuKlk1b5 GLU A 156 S . . . . . S - . . . . ? -0.450 99.6  -88.0  -76.9  153.4  15.7  10.8  -6.4  
MumuKlk1b5 LYS A 157 . . . . . . . - . . . . ? -0.395 33.4  -155.4 -67.6  124.1  17.2  9.4   -3.2  
MumuKlk1b5 VAL A 158 . . . . . . . - . . . . ? -0.943 20.7  -160.7 -97.4  114.7  16.4  5.7   -2.5  
MumuKlk1b5 THR A 159 . . > . . . . - . . . . ? -0.357 32.1  -102.9 -95.5  175.4  16.7  5.2   1.3   
MumuKlk1b5 ASP A 160 T . 3 . . . S + . . . . ? 0.509  117.9 62.7   -75.3  -4.6   17.2  2.0   3.5   
MumuKlk1b5 VAL A 161 T . 3 . . . S + . . . . ? 0.189  91.5  89.8   -102.8 12.8   13.5  2.1   4.4   
MumuKlk1b5 MET A 162 E . < . . . . - B F . F ? -0.878 65.3  -142.5 -115.0 147.8  12.4  1.6   0.8   
MumuKlk1b5 LEU A 163 E . . . . . . - B F . F ? -0.906 9.5   -146.6 -107.8 139.6  11.8  -1.6  -1.3  
MumuKlk1b5 CYS A 164 E . . . . . . + B F E F ? -0.923 29.9  154.4  -108.0 122.8  12.7  -2.0  -4.9  
MumuKlk1b5 ALA A 165 E . . . . . . + B F E F ? -0.997 15.7  90.7   -146.5 141.7  10.5  -4.1  -7.2  
MumuKlk1b5 GLY A 166 E . . . . . . - B F E . ? -0.949 68.8  -63.6  161.8  178.7  9.7   -4.3  -10.8 
MumuKlk1b5 ASP A 167 . . > . . . . - . . . . ? -0.903 31.3  -158.1 -96.0  115.1  10.5  -5.7  -14.3 
MumuKlk1b5 MET A 168 T . 3 . . . S + . . . . ? 0.741  93.3  56.6   -70.3  -19.5  13.9  -4.7  -15.5 
MumuKlk1b5 ASP A 169 T . 3 . . . S - . . . . ? 0.569  109.5 -129.3 -83.4  -6.9   12.9  -5.3  -19.1 
MumuKlk1b5 GLY A 170 S . < . . . S + . . . . ? -0.254 74.0  103.2  79.8   172.6  10.0  -2.8  -18.7 
MumuKlk1b5 GLY A 171 S . . . . . S + . . . . ? 0.326  75.2  73.6   98.9   -9.1   6.4   -3.4  -19.6 
MumuKlk1b5 LYS A 172 . . . . . . . + . . . . ? -0.998 55.8  125.5  -137.1 139.6  5.2   -3.9  -16.1 
MumuKlk1b5 ASP A 173 E . . . . . . - A B A . ? -0.985 54.2  -99.2  -177.2 157.7  4.6   -1.4  -13.3 
MumuKlk1b5 THR A 174 E . . . . . . - A B A . ? -0.793 48.8  -174.1 -83.2  143.7  2.3   0.2   -10.7 
MumuKlk1b5 CYS A 175 . . > . . . . - . . . . ? -0.539 34.4  -34.0  -127.7 -170.5 0.9   3.5   -11.9 
MumuKlk1b5 MET A 176 T . 3 . . . S + . . . . ? -0.312 123.5 26.0   -56.9  131.1  -1.1  6.5   -10.8 
MumuKlk1b5 GLY A 177 T . 3 . . . S + . . . . ? 0.055  97.3  88.6   105.1  -19.6  -3.9  5.5   -8.4  
MumuKlk1b5 ASP A 178 . . X . . . . + . . . . ? 0.436  55.1  131.2  -91.7  -5.0   -2.2  2.4   -7.0  
MumuKlk1b5 SER A 179 T . 3 . . . S + . . . . ? -0.279 73.9  20.2   -47.1  132.2  -0.5  4.5   -4.3  
MumuKlk1b5 GLY A 180 T . 3 . . . S + . . . . ? 0.301  95.6  132.9  90.6   -11.4  -1.0  2.9   -1.0  
MumuKlk1b5 GLY A 181 . . < . . . . - . . . . ? -0.259 60.1  -85.9  -73.3  167.9  -1.7  -0.5  -2.5  
MumuKlk1b5 PRO A 182 E . . . . . . - B G . G ? -0.439 22.9  -161.1 -86.3  138.7  -0.1  -3.8  -1.3  
MumuKlk1b5 LEU A 183 E . . . . . . - B G D G ? -0.957 21.3  -170.6 -107.5 108.8  3.2   -5.4  -2.4  
MumuKlk1b5 ILE A 184 E . . . . . . - B G D G ? -0.878 9.0   -174.9 -110.2 123.3  2.9   -9.1  -1.4  
MumuKlk1b5 CYS A 185 E . > . . . S - B G D G ? -0.982 74.6  -14.9  -119.3 121.6  5.9   -11.4 -1.5  
MumuKlk1b5 ASP A 186 T . 3 . . . S - . . . . ? 0.889  130.4 -52.2  55.4   33.7   5.5   -15.1 -0.8  
MumuKlk1b5 GLY A 187 T . 3 . . . S + . . . . ? 0.563  116.9 106.8  88.0   8.3    2.1   -14.4 0.7   
MumuKlk1b5 VAL A 188 E . < . . . S - B H G . ? -0.956 75.7  -112.0 -124.3 146.3  3.2   -11.7 3.1   
MumuKlk1b5 LEU A 189 E . . . . . . + B H G . ? -0.606 46.6  156.8  -77.8  106.8  2.8   -7.9  3.1   
MumuKlk1b5 HIS A 190 E . . . . . . + B H . . ? 0.644  55.3  14.4   -111.5 -11.1  6.2   -6.5  2.5   
MumuKlk1b5 GLY A 191 E . . . . . . - B H G H ? -0.992 52.8  -133.1 -161.8 161.3  5.5   -3.1  1.0   
MumuKlk1b5 ILE A 192 E . . . . . . - B H G H ? -0.972 42.9  -107.3 -118.5 125.9  3.2   -0.1  0.3   
MumuKlk1b5 THR A 193 E . . . . . . + B H . H ? -0.387 52.6  158.9  -51.9  126.1  3.2   1.4   -3.2  
MumuKlk1b5 SER A 194 E . . . . . . - B H . . ? 0.773  48.5  -28.6  -119.7 -66.6  5.0   4.8   -2.8  
MumuKlk1b5 TRP A 195 E . . . . . . + B H . H ? -0.958 51.8  158.2  -156.3 164.5  6.5   6.3   -6.0  
MumuKlk1b5 GLY A 196 . . . . . . . - . . . . ? -0.969 45.1  -50.3  -172.8 -177.2 7.9   5.5   -9.4  
MumuKlk1b5 PRO A 197 . . . . . . . - . . . . ? -0.266 53.5  -110.7 -70.7  153.5  8.6   6.9   -12.9 
MumuKlk1b5 SER A 198 S . . . . . S + . . . . ? -0.998 105.5 40.4   -117.3 123.9  6.0   8.7   -15.1 
MumuKlk1b5 PRO A 199 S . . . . . S - . . . . ? 0.567  101.7 -130.5 -68.4  151.0  5.2   7.2   -17.6 
MumuKlk1b5 CYS A 200 S . . . . . S + . . . . ? -0.352 81.8  43.7   -69.9  149.6  4.9   3.8   -15.8 
MumuKlk1b5 GLY A 201 S . . . . . S + . . . . ? 0.722  70.2  158.5  95.1   15.3   6.6   0.6   -17.4 
MumuKlk1b5 LYS A 202 . . > . . . . - . . . . ? -0.542 48.5  -103.5 -70.9  138.8  9.9   2.2   -18.4 
MumuKlk1b5 PRO A 203 T . 3 . . . S + . . . . ? -0.392 101.7 9.7    -59.7  139.8  12.8  -0.3  -18.9 
MumuKlk1b5 ASN A 204 T . 3 . . . S + . . . . ? 0.736  102.2 107.1  68.7   18.9   15.3  -0.4  -16.1 
MumuKlk1b5 VAL A 205 . . < . . . . - . . . . ? -0.764 51.6  -172.1 -128.3 85.1   13.2  1.8   -13.9 
MumuKlk1b5 PRO A 206 . . . . . . . - . . . . ? -0.334 26.6  -101.1 -72.9  162.4  11.6  -0.3  -11.0 
MumuKlk1b5 GLY A 207 E . . . . . . - B I F . ? -0.454 28.5  -127.7 -80.1  157.9  8.9   1.0   -8.6  
MumuKlk1b5 ILE A 208 E . . . . . . - B I F H ? -0.911 24.4  -174.8 -112.5 132.7  9.6   2.1   -5.1  
MumuKlk1b5 TYR A 209 E . . . . . . - B I F H ? -0.905 32.9  -107.8 -123.6 146.6  7.7   0.7   -2.1  
MumuKlk1b5 THR A 210 E . . . . . . - B I F H ? -0.715 39.0  -124.0 -74.6  123.5  7.7   1.7   1.6   
MumuKlk1b5 LYS A 211 E . . . . . . - B I . H ? -0.596 23.4  -167.7 -72.9  116.6  9.5   -1.2  3.5   
MumuKlk1b5 LEU A 212 S . > . . . S + . . . . ? 0.788  75.9  71.1   -82.4  -29.1  7.1   -2.5  6.2   
MumuKlk1b5 ILE A 213 G . > . . . S + . . . . ? 0.878  99.3  50.7   -58.8  -30.5  9.6   -4.6  8.2   
MumuKlk1b5 LYS A 214 G . 3 . . . S + . . . . ? 0.622  113.3 46.7   -81.1  -8.6   11.3  -1.4  9.5   
MumuKlk1b5 PHE A 215 G . < > . . S + . . . . ? 0.202  74.3  105.3  -123.5 13.4   7.9   0.1   10.6  
MumuKlk1b5 ASN A 216 H . < > . . S + . . . . ? 0.923  83.4  50.8   -57.7  -43.8  6.3   -2.8  12.4  
MumuKlk1b5 SER A 217 H . . > . . S + . . . . ? 0.923  111.7 46.2   -62.9  -44.7  6.9   -1.1  15.7  
MumuKlk1b5 TRP A 218 H . . > . . S + . . . . ? 0.930  113.8 49.3   -62.3  -44.7  5.4   2.2   14.6  
MumuKlk1b5 ILE A 219 H . . X . . S + . . . . ? 0.948  115.1 42.3   -61.7  -50.1  2.4   0.5   13.1  
MumuKlk1b5 LYS A 220 H . . X . . S + . . . . ? 0.895  115.6 49.2   -66.0  -43.8  1.7   -1.6  16.2  
MumuKlk1b5 ASP A 221 H . . X . . S + . . . . ? 0.896  111.3 49.4   -63.0  -45.0  2.3   1.3   18.6  
MumuKlk1b5 THR A 222 H . . X . . S + . . . . ? 0.924  112.5 47.9   -61.2  -43.9  0.1   3.7   16.7  
MumuKlk1b5 ILE A 223 H . > < . . S + . . . . ? 0.921  112.4 49.1   -63.8  -43.9  -2.7  1.1   16.6  
MumuKlk1b5 ALA A 224 H . 3 < . . S + . . . . ? 0.869  109.4 51.4   -65.7  -37.0  -2.4  0.3   20.3  
MumuKlk1b5 LYS A 225 H . 3 < . . . . . . . . ? 0.625  .     .      -79.4  -10.8  -2.4  4.0   21.4  
MumuKlk1b5 ASN A 226 . . < < . . . . . . . . ? 0.613  .     .      -124.8 .      -5.6  4.8   19.4  
# 
loop_
_dssp_struct_ladder.id 
_dssp_struct_ladder.sheet_id 
_dssp_struct_ladder.range_id_1 
_dssp_struct_ladder.range_id_2 
_dssp_struct_ladder.type 
_dssp_struct_ladder.beg_1_label_comp_id 
_dssp_struct_ladder.beg_1_label_asym_id 
_dssp_struct_ladder.beg_1_label_seq_id 
_dssp_struct_ladder.pdbx_beg_1_PDB_ins_code 
_dssp_struct_ladder.end_1_label_comp_id 
_dssp_struct_ladder.end_1_label_asym_id 
_dssp_struct_ladder.end_1_label_seq_id 
_dssp_struct_ladder.pdbx_end_1_PDB_ins_code 
_dssp_struct_ladder.beg_1_auth_comp_id 
_dssp_struct_ladder.beg_1_auth_asym_id 
_dssp_struct_ladder.beg_1_auth_seq_id 
_dssp_struct_ladder.end_1_auth_comp_id 
_dssp_struct_ladder.end_1_auth_asym_id 
_dssp_struct_ladder.end_1_auth_seq_id 
_dssp_struct_ladder.beg_2_label_comp_id 
_dssp_struct_ladder.beg_2_label_asym_id 
_dssp_struct_ladder.beg_2_label_seq_id 
_dssp_struct_ladder.pdbx_beg_2_PDB_ins_code 
_dssp_struct_ladder.end_2_label_comp_id 
_dssp_struct_ladder.end_2_label_asym_id 
_dssp_struct_ladder.end_2_label_seq_id 
_dssp_struct_ladder.pdbx_end_2_PDB_ins_code 
_dssp_struct_ladder.beg_2_auth_comp_id 
_dssp_struct_ladder.beg_2_auth_asym_id 
_dssp_struct_ladder.beg_2_auth_seq_id 
_dssp_struct_ladder.end_2_auth_comp_id 
_dssp_struct_ladder.end_2_auth_asym_id 
_dssp_struct_ladder.end_2_auth_seq_id 
A A A B anti-parallel ILE A 2   ? PHE A 3   ? ILE A 2   PHE A 3   THR A 174 ? ASP A 173 ? THR A 174 ASP A 173 
B B C E anti-parallel PHE A 6   ? ASN A 7   ? PHE A 6   ASN A 7   CYS A 139 ? GLN A 138 ? CYS A 139 GLN A 138 
C B D E anti-parallel THR A 117 ? GLY A 122 ? THR A 117 GLY A 122 LYS A 143 ? GLN A 138 ? LYS A 143 GLN A 138 
D B D G anti-parallel CYS A 118 ? ALA A 120 ? CYS A 118 ALA A 120 CYS A 185 ? LEU A 183 ? CYS A 185 LEU A 183 
E B E F anti-parallel LYS A 143 ? LEU A 145 ? LYS A 143 LEU A 145 GLY A 166 ? CYS A 164 ? GLY A 166 CYS A 164 
F B F I anti-parallel MET A 162 ? ALA A 165 ? MET A 162 ALA A 165 THR A 210 ? GLY A 207 ? THR A 210 GLY A 207 
G B G H anti-parallel PRO A 182 ? CYS A 185 ? PRO A 182 CYS A 185 ILE A 192 ? VAL A 188 ? ILE A 192 VAL A 188 
H B H I anti-parallel GLY A 191 ? TRP A 195 ? GLY A 191 TRP A 195 LYS A 211 ? ILE A 208 ? LYS A 211 ILE A 208 
I C J K anti-parallel GLN A 16  ? ARG A 21  ? GLN A 16  ARG A 21  VAL A 30  ? LYS A 24  ? VAL A 30  LYS A 24  
J C J M anti-parallel VAL A 17  ? TYR A 20  ? VAL A 17  TYR A 20  LEU A 52  ? GLN A 49  ? LEU A 52  GLN A 49  
K C K L anti-parallel VAL A 30  ? LEU A 31  ? VAL A 30  LEU A 31  LEU A 38  ? VAL A 37  ? LEU A 38  VAL A 37  
L C L O anti-parallel TRP A 36  ? THR A 39  ? TRP A 36  THR A 39  ARG A 91  ? MET A 88  ? ARG A 91  MET A 88  
M C M N anti-parallel GLN A 49  ? LEU A 52  ? GLN A 49  LEU A 52  LEU A 68  ? GLN A 65  ? LEU A 68  GLN A 65  
N C N O anti-parallel VAL A 69  ? PRO A 74  ? VAL A 69  PRO A 74  LEU A 92  ? MET A 88  ? LEU A 92  MET A 88  
O D P Q anti-parallel ASN A 56  ? ASN A 56  ? ASN A 56  ASN A 56  ASP A 136 ? ASP A 136 ? ASP A 136 ASP A 136 
P E R S anti-parallel SER A 125 ? SER A 125 ? SER A 125 SER A 125 PRO A 133 ? PRO A 133 ? PRO A 133 PRO A 133 
# 
loop_
_dssp_struct_bridge_pairs.id 
_dssp_struct_bridge_pairs.label_comp_id 
_dssp_struct_bridge_pairs.label_seq_id 
_dssp_struct_bridge_pairs.label_asym_id 
_dssp_struct_bridge_pairs.auth_seq_id 
_dssp_struct_bridge_pairs.auth_asym_id 
_dssp_struct_bridge_pairs.pdbx_PDB_ins_code 
_dssp_struct_bridge_pairs.acceptor_1_label_comp_id 
_dssp_struct_bridge_pairs.acceptor_1_label_seq_id 
_dssp_struct_bridge_pairs.acceptor_1_label_asym_id 
_dssp_struct_bridge_pairs.acceptor_1_auth_seq_id 
_dssp_struct_bridge_pairs.acceptor_1_auth_asym_id 
_dssp_struct_bridge_pairs.acceptor_1_pdbx_PDB_ins_code 
_dssp_struct_bridge_pairs.acceptor_1_energy 
_dssp_struct_bridge_pairs.acceptor_2_label_comp_id 
_dssp_struct_bridge_pairs.acceptor_2_label_seq_id 
_dssp_struct_bridge_pairs.acceptor_2_label_asym_id 
_dssp_struct_bridge_pairs.acceptor_2_auth_seq_id 
_dssp_struct_bridge_pairs.acceptor_2_auth_asym_id 
_dssp_struct_bridge_pairs.acceptor_2_pdbx_PDB_ins_code 
_dssp_struct_bridge_pairs.acceptor_2_energy 
_dssp_struct_bridge_pairs.donor_1_label_comp_id 
_dssp_struct_bridge_pairs.donor_1_label_seq_id 
_dssp_struct_bridge_pairs.donor_1_label_asym_id 
_dssp_struct_bridge_pairs.donor_1_auth_seq_id 
_dssp_struct_bridge_pairs.donor_1_auth_asym_id 
_dssp_struct_bridge_pairs.donor_1_pdbx_PDB_ins_code 
_dssp_struct_bridge_pairs.donor_1_energy 
_dssp_struct_bridge_pairs.donor_2_label_comp_id 
_dssp_struct_bridge_pairs.donor_2_label_seq_id 
_dssp_struct_bridge_pairs.donor_2_label_asym_id 
_dssp_struct_bridge_pairs.donor_2_auth_seq_id 
_dssp_struct_bridge_pairs.donor_2_auth_asym_id 
_dssp_struct_bridge_pairs.donor_2_pdbx_PDB_ins_code 
_dssp_struct_bridge_pairs.donor_2_energy 
1   ARG 1   A 1   A ? ?   ?   ? ?   ? ? ?    ?   ?   ? ?   ? ? ?    CYS 175 A 175 A ? -1.3 PHE 3   A 3   A ? -0.6 
2   ILE 2   A 2   A ? SER 125 A 125 A ? -0.9 THR 174 A 174 A ? -0.3 GLY 4   A 4   A ? -0.5 GLY 5   A 5   A ? -0.5 
3   PHE 3   A 3   A ? ASP 173 A 173 A ? -2.7 ARG 1   A 1   A ? -0.6 ASP 173 A 173 A ? -1.7 THR 127 A 127 A ? -0.1 
4   GLY 4   A 4   A ? ILE 2   A 2   A ? -0.5 ILE 126 A 126 A ? -0.3 PHE 3   A 3   A ? -0.2 PHE 6   A 6   A ? -0.1 
5   GLY 5   A 5   A ? ILE 2   A 2   A ? -0.5 VAL 140 A 140 A ? -0.1 ASN 7   A 7   A ? -0.3 VAL 140 A 140 A ? -0.2 
6   PHE 6   A 6   A ? CYS 139 A 139 A ? -2.9 PHE 3   A 3   A ? -0.1 CYS 139 A 139 A ? -3.3 CYS 8   A 8   A ? -0.3 
7   ASN 7   A 7   A ? GLY 5   A 5   A ? -0.3 GLN 138 A 138 A ? -0.2 GLN 138 A 138 A ? -0.2 GLU 9   A 9   A ? -0.2 
8   CYS 8   A 8   A ? LEU 137 A 137 A ? -2.6 PHE 6   A 6   A ? -0.3 LEU 137 A 137 A ? -0.1 ASN 11  A 11  A ? -0.1 
9   GLU 9   A 9   A ? ASN 7   A 7   A ? -0.2 LYS 10  A 10  A ? -0.1 SER 12  A 12  A ? -2.2 GLN 13  A 13  A ? -0.3 
10  LYS 10  A 10  A ? ASN 11  A 11  A ? -0.3 SER 12  A 12  A ? -0.1 GLU 9   A 9   A ? -0.1 ASN 55  A 55  A ? -0.0 
11  ASN 11  A 11  A ? SER 12  A 12  A ? -0.1 GLN 13  A 13  A ? -0.1 LYS 10  A 10  A ? -0.3 GLU 9   A 9   A ? -0.1 
12  SER 12  A 12  A ? GLU 9   A 9   A ? -2.2 GLN 13  A 13  A ? -0.3 LYS 10  A 10  A ? -0.1 ASN 11  A 11  A ? -0.1 
13  GLN 13  A 13  A ? GLU 9   A 9   A ? -0.3 PRO 14  A 14  A ? -0.1 GLN 16  A 16  A ? -1.7 SER 12  A 12  A ? -0.3 
14  PRO 14  A 14  A ? ?   ?   ? ?   ? ? ?    ?   ?   ? ?   ? ? ?    LYS 103 A 103 A ? -1.2 GLY 53  A 53  A ? -0.3 
15  TRP 15  A 15  A ? VAL 102 A 102 A ? -0.2 SER 12  A 12  A ? -0.1 LEU 31  A 31  A ? -2.4 VAL 17  A 17  A ? -0.2 
16  GLN 16  A 16  A ? GLN 13  A 13  A ? -1.7 VAL 30  A 30  A ? -0.2 GLY 53  A 53  A ? -0.7 ALA 18  A 18  A ? -0.4 
17  VAL 17  A 17  A ? GLY 29  A 29  A ? -2.4 TRP 15  A 15  A ? -0.2 GLY 29  A 29  A ? -1.3 VAL 19  A 19  A ? -0.6 
18  ALA 18  A 18  A ? TRP 51  A 51  A ? -2.5 GLN 16  A 16  A ? -0.4 TRP 51  A 51  A ? -2.4 TYR 20  A 20  A ? -0.5 
19  VAL 19  A 19  A ? CYS 27  A 27  A ? -2.9 VAL 17  A 17  A ? -0.6 GLN 26  A 26  A ? -3.0 CYS 27  A 27  A ? -1.7 
20  TYR 20  A 20  A ? GLN 49  A 49  A ? -3.9 ALA 18  A 18  A ? -0.5 GLN 49  A 49  A ? -1.9 PHE 22  A 22  A ? -0.6 
21  ARG 21  A 21  A ? LYS 24  A 24  A ? -3.0 VAL 19  A 19  A ? -0.3 LYS 24  A 24  A ? -2.7 THR 23  A 23  A ? -0.4 
22  PHE 22  A 22  A ? TYR 20  A 20  A ? -0.6 LYS 47  A 47  A ? -0.4 TYR 20  A 20  A ? -0.1 GLN 49  A 49  A ? -0.1 
23  THR 23  A 23  A ? ARG 21  A 21  A ? -0.4 TYR 20  A 20  A ? -0.1 TYR 25  A 25  A ? -0.5 PHE 22  A 22  A ? -0.3 
24  LYS 24  A 24  A ? ARG 21  A 21  A ? -2.7 TYR 25  A 25  A ? -0.0 ARG 21  A 21  A ? -3.0 GLN 26  A 26  A ? -0.2 
25  TYR 25  A 25  A ? THR 23  A 23  A ? -0.5 TYR 20  A 20  A ? -0.2 TYR 20  A 20  A ? -0.2 GLY 28  A 28  A ? -0.1 
26  GLN 26  A 26  A ? VAL 19  A 19  A ? -3.0 CYS 27  A 27  A ? -0.4 GLY 28  A 28  A ? -0.3 SER 179 A 179 A ? -0.2 
27  CYS 27  A 27  A ? VAL 19  A 19  A ? -1.7 ASP 178 A 178 A ? -0.1 VAL 19  A 19  A ? -2.9 GLN 26  A 26  A ? -0.4 
28  GLY 28  A 28  A ? SER 179 A 179 A ? -3.7 GLN 26  A 26  A ? -0.3 ALA 40  A 40  A ? -0.4 VAL 30  A 30  A ? -0.3 
29  GLY 29  A 29  A ? VAL 17  A 17  A ? -1.3 CYS 27  A 27  A ? -0.2 VAL 17  A 17  A ? -2.4 LEU 31  A 31  A ? -0.4 
30  VAL 30  A 30  A ? LEU 38  A 38  A ? -2.4 GLY 28  A 28  A ? -0.3 LEU 38  A 38  A ? -3.5 LEU 32  A 32  A ? -0.6 
31  LEU 31  A 31  A ? TRP 15  A 15  A ? -2.4 GLY 29  A 29  A ? -0.4 ILE 105 A 105 A ? -1.9 VAL 37  A 37  A ? -0.2 
32  LEU 32  A 32  A ? TRP 36  A 36  A ? -2.4 VAL 30  A 30  A ? -0.6 ALA 34  A 34  A ? -0.2 LEU 31  A 31  A ? -0.2 
33  ASN 33  A 33  A ? TRP 36  A 36  A ? -1.2 PRO 104 A 104 A ? -0.1 TRP 36  A 36  A ? -0.4 LEU 32  A 32  A ? -0.3 
34  ALA 34  A 34  A ? LEU 32  A 32  A ? -0.2 ASN 35  A 35  A ? -0.2 ALA 96  A 96  A ? -3.7 LYS 94  A 94  A ? -0.0 
35  ASN 35  A 35  A ? PRO 95  A 95  A ? -0.2 TRP 36  A 36  A ? -0.1 LEU 92  A 92  A ? -2.7 VAL 37  A 37  A ? -0.4 
36  TRP 36  A 36  A ? ASN 33  A 33  A ? -0.4 ARG 91  A 91  A ? -0.2 LEU 32  A 32  A ? -2.4 ASN 33  A 33  A ? -1.2 
37  VAL 37  A 37  A ? LEU 90  A 90  A ? -2.5 ASN 35  A 35  A ? -0.4 LEU 90  A 90  A ? -3.3 THR 39  A 39  A ? -0.4 
38  LEU 38  A 38  A ? VAL 30  A 30  A ? -3.5 TRP 36  A 36  A ? -0.4 VAL 30  A 30  A ? -2.4 ALA 40  A 40  A ? -0.2 
39  THR 39  A 39  A ? MET 88  A 88  A ? -2.8 VAL 37  A 37  A ? -0.4 MET 88  A 88  A ? -2.4 ALA 41  A 41  A ? -0.4 
40  ALA 40  A 40  A ? GLY 28  A 28  A ? -0.4 LEU 87  A 87  A ? -0.2 CYS 43  A 43  A ? -1.7 LEU 87  A 87  A ? -0.3 
41  ALA 41  A 41  A ? THR 39  A 39  A ? -0.4 HIS 42  A 42  A ? -0.3 HIS 44  A 44  A ? -1.6 ALA 40  A 40  A ? -0.1 
42  HIS 42  A 42  A ? CYS 43  A 43  A ? -0.3 ASP 86  A 86  A ? -0.1 ALA 41  A 41  A ? -0.3 SER 179 A 179 A ? -0.0 
43  CYS 43  A 43  A ? ALA 40  A 40  A ? -1.7 ASN 45  A 45  A ? -0.0 HIS 42  A 42  A ? -0.3 ALA 41  A 41  A ? -0.2 
44  HIS 44  A 44  A ? ALA 41  A 41  A ? -1.6 ASP 46  A 46  A ? -0.0 ASP 46  A 46  A ? -0.2 ALA 41  A 41  A ? -0.1 
45  ASN 45  A 45  A ? ASP 46  A 46  A ? -0.0 ?   ?   ? ?   ? ? ?    TYR 48  A 48  A ? -0.1 CYS 43  A 43  A ? -0.0 
46  ASP 46  A 46  A ? LYS 47  A 47  A ? -0.2 HIS 44  A 44  A ? -0.2 TYR 48  A 48  A ? -0.3 ALA 72  A 72  A ? -0.0 
47  LYS 47  A 47  A ? GLN 49  A 49  A ? -0.0 LEU 68  A 68  A ? -0.0 GLN 49  A 49  A ? -0.4 PHE 22  A 22  A ? -0.4 
48  TYR 48  A 48  A ? ASP 46  A 46  A ? -0.3 VAL 69  A 69  A ? -0.3 VAL 69  A 69  A ? -1.7 VAL 50  A 50  A ? -0.3 
49  GLN 49  A 49  A ? TYR 20  A 20  A ? -1.9 LYS 47  A 47  A ? -0.4 TYR 20  A 20  A ? -3.9 TRP 51  A 51  A ? -0.4 
50  VAL 50  A 50  A ? ARG 67  A 67  A ? -3.0 TYR 48  A 48  A ? -0.3 ARG 67  A 67  A ? -2.7 LEU 52  A 52  A ? -0.5 
51  TRP 51  A 51  A ? ALA 18  A 18  A ? -2.4 GLN 49  A 49  A ? -0.4 ALA 18  A 18  A ? -2.5 GLY 53  A 53  A ? -0.3 
52  LEU 52  A 52  A ? GLN 65  A 65  A ? -2.8 VAL 50  A 50  A ? -0.5 GLN 65  A 65  A ? -2.7 VAL 17  A 17  A ? -0.1 
53  GLY 53  A 53  A ? GLN 16  A 16  A ? -0.7 TRP 51  A 51  A ? -0.3 ASN 55  A 55  A ? -0.4 LEU 52  A 52  A ? -0.1 
54  LYS 54  A 54  A ? GLN 16  A 16  A ? -0.3 TRP 51  A 51  A ? -0.2 GLY 53  A 53  A ? -0.2 PHE 57  A 57  A ? -0.1 
55  ASN 55  A 55  A ? GLY 53  A 53  A ? -0.4 ASN 56  A 56  A ? -0.3 LEU 137 A 137 A ? -2.6 PHE 57  A 57  A ? -0.5 
56  ASN 56  A 56  A ? ASP 136 A 136 A ? -0.2 GLU 59  A 59  A ? -0.1 GLU 59  A 59  A ? -0.4 ASN 55  A 55  A ? -0.3 
57  PHE 57  A 57  A ? ASP 135 A 135 A ? -3.5 ASN 55  A 55  A ? -0.5 ASN 56  A 56  A ? -0.1 ASP 136 A 136 A ? -0.1 
58  PHE 58  A 58  A ? ASP 135 A 135 A ? -0.3 ASP 60  A 60  A ? -0.1 ASP 60  A 60  A ? -0.3 PHE 57  A 57  A ? -0.2 
59  GLU 59  A 59  A ? ASN 56  A 56  A ? -0.4 ASP 135 A 135 A ? -0.2 GLU 61  A 61  A ? -1.0 ASN 56  A 56  A ? -0.1 
60  ASP 60  A 60  A ? PHE 58  A 58  A ? -0.3 LYS 54  A 54  A ? -0.0 PHE 58  A 58  A ? -0.1 PHE 57  A 57  A ? -0.1 
61  GLU 61  A 61  A ? GLU 59  A 59  A ? -1.0 ASN 56  A 56  A ? -0.1 ALA 64  A 64  A ? -2.8 GLU 59  A 59  A ? -0.0 
62  PRO 62  A 62  A ? ?   ?   ? ?   ? ? ?    ?   ?   ? ?   ? ? ?    GLU 61  A 61  A ? -0.1 ASP 60  A 60  A ? -0.0 
63  SER 63  A 63  A ? GLY 53  A 53  A ? -0.1 ASP 60  A 60  A ? -0.1 GLN 65  A 65  A ? -0.1 VAL 101 A 101 A ? -0.1 
64  ALA 64  A 64  A ? GLU 61  A 61  A ? -2.8 GLY 53  A 53  A ? -0.1 HIS 66  A 66  A ? -0.5 GLY 53  A 53  A ? -0.2 
65  GLN 65  A 65  A ? LEU 52  A 52  A ? -2.7 SER 63  A 63  A ? -0.1 LEU 52  A 52  A ? -2.8 ARG 67  A 67  A ? -0.5 
66  HIS 66  A 66  A ? ALA 64  A 64  A ? -0.5 TRP 51  A 51  A ? -0.2 LEU 68  A 68  A ? -0.4 TRP 51  A 51  A ? -0.2 
67  ARG 67  A 67  A ? VAL 50  A 50  A ? -2.7 GLN 65  A 65  A ? -0.5 VAL 50  A 50  A ? -3.0 VAL 69  A 69  A ? -0.2 
68  LEU 68  A 68  A ? HIS 66  A 66  A ? -0.4 GLN 49  A 49  A ? -0.2 LYS 93  A 93  A ? -3.6 LYS 94  A 94  A ? -0.5 
69  VAL 69  A 69  A ? TYR 48  A 48  A ? -1.7 ARG 67  A 67  A ? -0.2 TYR 48  A 48  A ? -0.3 LEU 92  A 92  A ? -0.2 
70  SER 70  A 70  A ? ARG 91  A 91  A ? -2.8 LEU 68  A 68  A ? -0.5 ALA 72  A 72  A ? -0.3 LEU 92  A 92  A ? -0.2 
71  LYS 71  A 71  A ? ARG 91  A 91  A ? -1.2 ILE 73  A 73  A ? -0.0 ARG 91  A 91  A ? -3.0 ILE 73  A 73  A ? -0.5 
72  ALA 72  A 72  A ? SER 70  A 70  A ? -0.3 LEU 90  A 90  A ? -0.2 LEU 90  A 90  A ? -0.2 VAL 69  A 69  A ? -0.0 
73  ILE 73  A 73  A ? LEU 89  A 89  A ? -3.4 LYS 71  A 71  A ? -0.5 LEU 89  A 89  A ? -2.5 HIS 75  A 75  A ? -0.1 
74  PRO 74  A 74  A ? ?   ?   ? ?   ? ? ?    ?   ?   ? ?   ? ? ?    MET 88  A 88  A ? -0.3 ASP 86  A 86  A ? -0.1 
75  HIS 75  A 75  A ? LEU 87  A 87  A ? -3.5 ASN 85  A 85  A ? -0.3 PHE 78  A 78  A ? -2.1 LEU 87  A 87  A ? -0.1 
76  PRO 76  A 76  A ? ?   ?   ? ?   ? ? ?    ?   ?   ? ?   ? ? ?    HIS 75  A 75  A ? -0.2 ASN 85  A 85  A ? -0.0 
77  ASP 77  A 77  A ? ASN 85  A 85  A ? -0.1 ASN 79  A 79  A ? -0.1 ASN 79  A 79  A ? -0.2 HIS 75  A 75  A ? -0.1 
78  PHE 78  A 78  A ? HIS 75  A 75  A ? -2.1 LEU 87  A 87  A ? -0.1 GLU 80  A 80  A ? -0.6 ASN 85  A 85  A ? -0.2 
79  ASN 79  A 79  A ? SER 84  A 84  A ? -2.5 ASP 77  A 77  A ? -0.2 TYR 83  A 83  A ? -2.5 SER 84  A 84  A ? -0.5 
80  GLU 80  A 80  A ? PHE 78  A 78  A ? -0.6 ASP 81  A 81  A ? -0.2 ASN 79  A 79  A ? -0.1 PHE 78  A 78  A ? -0.0 
81  ASP 81  A 81  A ? ASP 82  A 82  A ? -0.1 SER 84  A 84  A ? -0.1 GLU 80  A 80  A ? -0.2 LYS 157 A 157 A ? -0.1 
82  ASP 82  A 82  A ? ASN 79  A 79  A ? -0.2 SER 84  A 84  A ? -0.1 THR 159 A 159 A ? -0.2 GLU 80  A 80  A ? -0.2 
83  TYR 83  A 83  A ? ASN 79  A 79  A ? -2.5 SER 84  A 84  A ? -0.2 ASP 86  A 86  A ? -0.9 GLU 80  A 80  A ? -0.2 
84  SER 84  A 84  A ? ASN 79  A 79  A ? -0.5 ASN 85  A 85  A ? -0.2 ASN 79  A 79  A ? -2.5 TYR 83  A 83  A ? -0.2 
85  ASN 85  A 85  A ? PHE 78  A 78  A ? -0.2 ASP 86  A 86  A ? -0.2 LEU 87  A 87  A ? -2.5 HIS 75  A 75  A ? -0.3 
86  ASP 86  A 86  A ? TYR 83  A 83  A ? -0.9 PHE 78  A 78  A ? -0.1 MET 88  A 88  A ? -0.4 ASN 85  A 85  A ? -0.2 
87  LEU 87  A 87  A ? ASN 85  A 85  A ? -2.5 ALA 40  A 40  A ? -0.3 HIS 75  A 75  A ? -3.5 LEU 89  A 89  A ? -0.3 
88  MET 88  A 88  A ? THR 39  A 39  A ? -2.4 ASP 86  A 86  A ? -0.4 THR 39  A 39  A ? -2.8 LEU 90  A 90  A ? -0.4 
89  LEU 89  A 89  A ? ILE 73  A 73  A ? -2.5 LEU 87  A 87  A ? -0.3 ILE 73  A 73  A ? -3.4 ARG 91  A 91  A ? -0.5 
90  LEU 90  A 90  A ? VAL 37  A 37  A ? -3.3 MET 88  A 88  A ? -0.4 VAL 37  A 37  A ? -2.5 LEU 92  A 92  A ? -0.5 
91  ARG 91  A 91  A ? LYS 71  A 71  A ? -3.0 LEU 89  A 89  A ? -0.5 SER 70  A 70  A ? -2.8 LYS 71  A 71  A ? -1.2 
92  LEU 92  A 92  A ? ASN 35  A 35  A ? -2.7 LEU 90  A 90  A ? -0.5 VAL 69  A 69  A ? -0.2 GLN 49  A 49  A ? -0.0 
93  LYS 93  A 93  A ? LEU 68  A 68  A ? -3.6 ARG 91  A 91  A ? -0.2 LEU 92  A 92  A ? -0.1 VAL 69  A 69  A ? -0.1 
94  LYS 94  A 94  A ? LEU 68  A 68  A ? -0.5 ALA 34  A 34  A ? -0.0 LYS 93  A 93  A ? -0.2 SER 70  A 70  A ? -0.0 
95  PRO 95  A 95  A ? ?   ?   ? ?   ? ? ?    ?   ?   ? ?   ? ? ?    ASN 35  A 35  A ? -0.2 ASP 97  A 97  A ? -0.1 
96  ALA 96  A 96  A ? ALA 34  A 34  A ? -3.7 ASN 33  A 33  A ? -0.2 ILE 98  A 98  A ? -0.8 TRP 36  A 36  A ? -0.0 
97  ASP 97  A 97  A ? PRO 95  A 95  A ? -0.1 LYS 103 A 103 A ? -0.0 THR 99  A 99  A ? -0.6 ALA 96  A 96  A ? -0.1 
98  ILE 98  A 98  A ? ALA 96  A 96  A ? -0.8 VAL 101 A 101 A ? -0.1 ASP 100 A 100 A ? -0.2 LYS 103 A 103 A ? -0.2 
99  THR 99  A 99  A ? VAL 102 A 102 A ? -2.0 ASP 97  A 97  A ? -0.6 VAL 102 A 102 A ? -0.2 GLY 53  A 53  A ? -0.0 
100 ASP 100 A 100 A ? VAL 101 A 101 A ? -0.2 ILE 98  A 98  A ? -0.2 LYS 103 A 103 A ? -0.1 ILE 98  A 98  A ? -0.1 
101 VAL 101 A 101 A ? VAL 102 A 102 A ? -0.2 SER 63  A 63  A ? -0.1 LYS 103 A 103 A ? -0.4 GLY 53  A 53  A ? -0.2 
102 VAL 102 A 102 A ? THR 99  A 99  A ? -0.2 LEU 52  A 52  A ? -0.1 THR 99  A 99  A ? -2.0 VAL 101 A 101 A ? -0.2 
103 LYS 103 A 103 A ? PRO 14  A 14  A ? -1.2 VAL 101 A 101 A ? -0.4 LEU 31  A 31  A ? -0.2 ILE 105 A 105 A ? -0.1 
104 PRO 104 A 104 A ? ?   ?   ? ?   ? ? ?    ?   ?   ? ?   ? ? ?    ASP 106 A 106 A ? -0.4 LEU 32  A 32  A ? -0.2 
105 ILE 105 A 105 A ? LEU 31  A 31  A ? -1.9 TRP 15  A 15  A ? -0.1 LEU 107 A 107 A ? -0.1 VAL 188 A 188 A ? -0.1 
106 ASP 106 A 106 A ? PRO 104 A 104 A ? -0.4 LEU 107 A 107 A ? -0.1 LEU 189 A 189 A ? -1.3 THR 109 A 109 A ? -0.1 
107 LEU 107 A 107 A ? ILE 105 A 105 A ? -0.1 VAL 188 A 188 A ? -0.1 HIS 190 A 190 A ? -0.1 THR 109 A 109 A ? -0.1 
108 PRO 108 A 108 A ? ?   ?   ? ?   ? ? ?    ?   ?   ? ?   ? ? ?    LEU 107 A 107 A ? -0.1 ASN 216 A 216 A ? -0.1 
109 THR 109 A 109 A ? LEU 107 A 107 A ? -0.1 GLU 111 A 111 A ? -0.1 GLU 111 A 111 A ? -0.3 LEU 107 A 107 A ? -0.0 
110 GLU 110 A 110 A ? LYS 113 A 113 A ? -0.0 GLU 111 A 111 A ? -0.0 ILE 213 A 213 A ? -0.1 LYS 113 A 113 A ? -0.1 
111 GLU 111 A 111 A ? THR 109 A 109 A ? -0.3 PRO 112 A 112 A ? -0.1 THR 109 A 109 A ? -0.1 LYS 113 A 113 A ? -0.1 
112 PRO 112 A 112 A ? ?   ?   ? ?   ? ? ?    ?   ?   ? ?   ? ? ?    LEU 114 A 114 A ? -0.6 GLU 111 A 111 A ? -0.1 
113 LYS 113 A 113 A ? GLU 110 A 110 A ? -0.1 GLU 111 A 111 A ? -0.1 SER 116 A 116 A ? -1.9 LEU 144 A 144 A ? -0.2 
114 LEU 114 A 114 A ? PRO 112 A 112 A ? -0.6 GLY 115 A 115 A ? -0.2 LEU 145 A 145 A ? -0.2 THR 117 A 117 A ? -0.1 
115 GLY 115 A 115 A ? LEU 144 A 144 A ? -2.1 SER 116 A 116 A ? -0.3 LEU 114 A 114 A ? -0.2 LEU 145 A 145 A ? -0.1 
116 SER 116 A 116 A ? LYS 113 A 113 A ? -1.9 THR 117 A 117 A ? -0.1 LEU 144 A 144 A ? -2.1 CYS 118 A 118 A ? -0.5 
117 THR 117 A 117 A ? LYS 143 A 143 A ? -0.2 LEU 114 A 114 A ? -0.1 ASP 186 A 186 A ? -1.2 LEU 119 A 119 A ? -0.4 
118 CYS 118 A 118 A ? PHE 142 A 142 A ? -3.8 SER 116 A 116 A ? -0.5 PHE 142 A 142 A ? -2.4 ALA 120 A 120 A ? -0.5 
119 LEU 119 A 119 A ? ILE 184 A 184 A ? -3.7 THR 117 A 117 A ? -0.4 ILE 184 A 184 A ? -3.1 SER 121 A 121 A ? -0.4 
120 ALA 120 A 120 A ? VAL 140 A 140 A ? -2.7 CYS 118 A 118 A ? -0.5 VAL 140 A 140 A ? -2.2 GLY 122 A 122 A ? -0.3 
121 SER 121 A 121 A ? PRO 182 A 182 A ? -1.0 LEU 119 A 119 A ? -0.4 TRP 123 A 123 A ? -0.3 CYS 139 A 139 A ? -0.2 
122 GLY 122 A 122 A ? GLN 138 A 138 A ? -2.0 ALA 120 A 120 A ? -0.3 GLN 138 A 138 A ? -2.5 ASP 178 A 178 A ? -0.1 
123 TRP 123 A 123 A ? GLY 177 A 177 A ? -0.3 SER 121 A 121 A ? -0.3 ALA 134 A 134 A ? -0.3 ILE 126 A 126 A ? -0.1 
124 GLY 124 A 124 A ? PRO 133 A 133 A ? -0.2 SER 125 A 125 A ? -0.2 ALA 134 A 134 A ? -1.2 GLY 177 A 177 A ? -0.2 
125 SER 125 A 125 A ? MET 176 A 176 A ? -2.1 PRO 133 A 133 A ? -0.2 ILE 2   A 2   A ? -0.9 GLY 124 A 124 A ? -0.2 
126 ILE 126 A 126 A ? GLU 132 A 132 A ? -0.9 ARG 1   A 1   A ? -0.2 GLY 4   A 4   A ? -0.3 SER 125 A 125 A ? -0.1 
127 THR 127 A 127 A ? ILE 130 A 130 A ? -0.4 GLU 132 A 132 A ? -0.1 GLU 132 A 132 A ? -0.2 CYS 200 A 200 A ? -0.1 
128 PRO 128 A 128 A ? ?   ?   ? ?   ? ? ?    ?   ?   ? ?   ? ? ?    CYS 200 A 200 A ? -0.8 MET 176 A 176 A ? -0.1 
129 VAL 129 A 129 A ? ILE 130 A 130 A ? -0.2 PRO 199 A 199 A ? -0.2 TYR 131 A 131 A ? -0.4 SER 125 A 125 A ? -0.0 
130 ILE 130 A 130 A ? GLU 132 A 132 A ? -0.1 MET 176 A 176 A ? -0.0 GLU 132 A 132 A ? -0.7 THR 127 A 127 A ? -0.4 
131 TYR 131 A 131 A ? VAL 129 A 129 A ? -0.4 SER 125 A 125 A ? -0.1 GLY 177 A 177 A ? -0.1 GLY 124 A 124 A ? -0.0 
132 GLU 132 A 132 A ? ILE 130 A 130 A ? -0.7 MET 176 A 176 A ? -0.2 ILE 126 A 126 A ? -0.9 THR 127 A 127 A ? -0.1 
133 PRO 133 A 133 A ? ?   ?   ? ?   ? ? ?    ?   ?   ? ?   ? ? ?    SER 125 A 125 A ? -0.2 GLY 124 A 124 A ? -0.2 
134 ALA 134 A 134 A ? GLY 124 A 124 A ? -1.2 TRP 123 A 123 A ? -0.3 PHE 57  A 57  A ? -0.3 GLN 138 A 138 A ? -0.1 
135 ASP 135 A 135 A ? PHE 57  A 57  A ? -0.1 PRO 133 A 133 A ? -0.1 PHE 57  A 57  A ? -3.5 PHE 58  A 58  A ? -0.3 
136 ASP 136 A 136 A ? ASN 56  A 56  A ? -0.3 PHE 57  A 57  A ? -0.1 ASN 56  A 56  A ? -0.2 ALA 134 A 134 A ? -0.1 
137 LEU 137 A 137 A ? ASN 55  A 55  A ? -2.6 ASP 135 A 135 A ? -0.3 CYS 8   A 8   A ? -2.6 CYS 139 A 139 A ? -0.3 
138 GLN 138 A 138 A ? GLY 122 A 122 A ? -2.5 ASN 7   A 7   A ? -0.2 GLY 122 A 122 A ? -2.0 VAL 140 A 140 A ? -0.3 
139 CYS 139 A 139 A ? PHE 6   A 6   A ? -3.3 LEU 137 A 137 A ? -0.3 PHE 6   A 6   A ? -2.9 ASN 141 A 141 A ? -0.3 
140 VAL 140 A 140 A ? ALA 120 A 120 A ? -2.2 GLN 138 A 138 A ? -0.3 ALA 120 A 120 A ? -2.7 PHE 142 A 142 A ? -0.5 
141 ASN 141 A 141 A ? CYS 139 A 139 A ? -0.3 LEU 119 A 119 A ? -0.2 LYS 143 A 143 A ? -0.3 LEU 119 A 119 A ? -0.2 
142 PHE 142 A 142 A ? CYS 118 A 118 A ? -2.4 VAL 140 A 140 A ? -0.5 CYS 118 A 118 A ? -3.8 LEU 144 A 144 A ? -0.3 
143 LYS 143 A 143 A ? GLY 166 A 166 A ? -0.9 ASN 141 A 141 A ? -0.3 GLY 166 A 166 A ? -2.0 LEU 145 A 145 A ? -0.4 
144 LEU 144 A 144 A ? SER 116 A 116 A ? -2.1 PHE 142 A 142 A ? -0.3 GLY 115 A 115 A ? -2.1 ALA 165 A 165 A ? -0.2 
145 LEU 145 A 145 A ? CYS 164 A 164 A ? -3.5 LYS 143 A 143 A ? -0.4 CYS 164 A 164 A ? -0.7 ASN 147 A 147 A ? -0.1 
146 PRO 146 A 146 A ? ?   ?   ? ?   ? ? ?    ?   ?   ? ?   ? ? ?    ASP 149 A 149 A ? -1.5 CYS 150 A 150 A ? -0.8 
147 ASN 147 A 147 A ? GLU 148 A 148 A ? -0.3 ASP 149 A 149 A ? -0.2 VAL 151 A 151 A ? -2.2 CYS 150 A 150 A ? -0.3 
148 GLU 148 A 148 A ? ASP 149 A 149 A ? -0.2 CYS 150 A 150 A ? -0.2 LYS 152 A 152 A ? -1.7 ASN 147 A 147 A ? -0.3 
149 ASP 149 A 149 A ? PRO 146 A 146 A ? -1.5 VAL 151 A 151 A ? -0.2 ALA 153 A 153 A ? -1.3 GLU 148 A 148 A ? -0.2 
150 CYS 150 A 150 A ? PRO 146 A 146 A ? -0.8 ASN 147 A 147 A ? -0.3 HIS 154 A 154 A ? -2.2 GLU 148 A 148 A ? -0.2 
151 VAL 151 A 151 A ? ASN 147 A 147 A ? -2.2 LYS 152 A 152 A ? -0.2 CYS 150 A 150 A ? -0.2 ASP 149 A 149 A ? -0.2 
152 LYS 152 A 152 A ? GLU 148 A 148 A ? -1.7 ALA 153 A 153 A ? -0.2 VAL 151 A 151 A ? -0.2 CYS 150 A 150 A ? -0.2 
153 ALA 153 A 153 A ? ASP 149 A 149 A ? -1.3 GLU 148 A 148 A ? -0.1 ILE 155 A 155 A ? -0.3 VAL 151 A 151 A ? -0.2 
154 HIS 154 A 154 A ? CYS 150 A 150 A ? -2.2 GLU 156 A 156 A ? -0.1 VAL 158 A 158 A ? -0.1 VAL 205 A 205 A ? -0.0 
155 ILE 155 A 155 A ? ALA 153 A 153 A ? -0.3 LYS 157 A 157 A ? -0.1 HIS 154 A 154 A ? -0.1 LYS 157 A 157 A ? -0.1 
156 GLU 156 A 156 A ? LYS 157 A 157 A ? -0.1 ASP 82  A 82  A ? -0.0 VAL 158 A 158 A ? -0.2 HIS 154 A 154 A ? -0.1 
157 LYS 157 A 157 A ? ASP 81  A 81  A ? -0.1 ILE 155 A 155 A ? -0.1 THR 159 A 159 A ? -0.6 GLU 156 A 156 A ? -0.1 
158 VAL 158 A 158 A ? GLU 156 A 156 A ? -0.2 HIS 154 A 154 A ? -0.1 ASP 160 A 160 A ? -0.1 TYR 83  A 83  A ? -0.1 
159 THR 159 A 159 A ? LYS 157 A 157 A ? -0.6 ASP 82  A 82  A ? -0.2 MET 162 A 162 A ? -1.3 VAL 151 A 151 A ? -0.0 
160 ASP 160 A 160 A ? VAL 161 A 161 A ? -0.3 VAL 158 A 158 A ? -0.1 THR 159 A 159 A ? -0.1 ASN 147 A 147 A ? -0.0 
161 VAL 161 A 161 A ? ILE 213 A 213 A ? -0.0 LEU 163 A 163 A ? -0.0 LYS 211 A 211 A ? -2.4 LEU 163 A 163 A ? -0.3 
162 MET 162 A 162 A ? THR 159 A 159 A ? -1.3 THR 210 A 210 A ? -0.2 CYS 164 A 164 A ? -0.4 THR 210 A 210 A ? -0.2 
163 LEU 163 A 163 A ? TYR 209 A 209 A ? -3.4 VAL 161 A 161 A ? -0.3 TYR 209 A 209 A ? -2.8 ALA 165 A 165 A ? -0.5 
164 CYS 164 A 164 A ? LEU 145 A 145 A ? -0.7 MET 162 A 162 A ? -0.4 LEU 145 A 145 A ? -3.5 GLY 166 A 166 A ? -0.3 
165 ALA 165 A 165 A ? GLY 207 A 207 A ? -2.0 LEU 163 A 163 A ? -0.5 GLY 207 A 207 A ? -2.2 ASP 167 A 167 A ? -0.3 
166 GLY 166 A 166 A ? LYS 143 A 143 A ? -2.0 CYS 164 A 164 A ? -0.3 LYS 143 A 143 A ? -0.9 MET 168 A 168 A ? -0.6 
167 ASP 167 A 167 A ? LYS 172 A 172 A ? -0.7 ALA 165 A 165 A ? -0.3 GLY 170 A 170 A ? -1.5 VAL 205 A 205 A ? -0.4 
168 MET 168 A 168 A ? GLY 166 A 166 A ? -0.6 ASP 169 A 169 A ? -0.3 ASN 204 A 204 A ? -1.6 ASP 167 A 167 A ? -0.1 
169 ASP 169 A 169 A ? GLY 170 A 170 A ? -0.2 PRO 203 A 203 A ? -0.2 MET 168 A 168 A ? -0.3 GLY 171 A 171 A ? -0.1 
170 GLY 170 A 170 A ? ASP 167 A 167 A ? -1.5 LYS 202 A 202 A ? -0.3 ASP 169 A 169 A ? -0.2 LYS 202 A 202 A ? -0.2 
171 GLY 171 A 171 A ? GLY 201 A 201 A ? -2.0 MET 168 A 168 A ? -0.1 ASP 173 A 173 A ? -0.3 LYS 202 A 202 A ? -0.1 
172 LYS 172 A 172 A ? ASP 167 A 167 A ? -0.3 LYS 202 A 202 A ? -0.1 ASP 167 A 167 A ? -0.7 THR 174 A 174 A ? -0.3 
173 ASP 173 A 173 A ? PHE 3   A 3   A ? -1.7 GLY 171 A 171 A ? -0.3 PHE 3   A 3   A ? -2.7 CYS 175 A 175 A ? -0.4 
174 THR 174 A 174 A ? LYS 172 A 172 A ? -0.3 ILE 2   A 2   A ? -0.2 ILE 2   A 2   A ? -0.3 GLY 201 A 201 A ? -0.2 
175 CYS 175 A 175 A ? ARG 1   A 1   A ? -1.3 ASP 173 A 173 A ? -0.4 ASP 178 A 178 A ? -1.9 SER 179 A 179 A ? -0.2 
176 MET 176 A 176 A ? GLY 177 A 177 A ? -0.2 THR 174 A 174 A ? -0.2 SER 125 A 125 A ? -2.1 GLU 132 A 132 A ? -0.2 
177 GLY 177 A 177 A ? GLY 124 A 124 A ? -0.2 GLN 26  A 26  A ? -0.2 TRP 123 A 123 A ? -0.3 MET 176 A 176 A ? -0.2 
178 ASP 178 A 178 A ? CYS 175 A 175 A ? -1.9 CYS 27  A 27  A ? -0.2 GLY 181 A 181 A ? -2.6 THR 193 A 193 A ? -0.3 
179 SER 179 A 179 A ? GLY 180 A 180 A ? -0.3 GLN 26  A 26  A ? -0.2 GLY 28  A 28  A ? -3.7 SER 194 A 194 A ? -0.2 
180 GLY 180 A 180 A ? THR 193 A 193 A ? -2.8 GLY 181 A 181 A ? -0.3 SER 179 A 179 A ? -0.3 SER 194 A 194 A ? -0.1 
181 GLY 181 A 181 A ? ASP 178 A 178 A ? -2.6 GLY 28  A 28  A ? -0.1 THR 193 A 193 A ? -2.8 GLY 180 A 180 A ? -0.3 
182 PRO 182 A 182 A ? ?   ?   ? ?   ? ? ?    ?   ?   ? ?   ? ? ?    SER 121 A 121 A ? -1.0 ILE 184 A 184 A ? -0.5 
183 LEU 183 A 183 A ? GLY 191 A 191 A ? -2.3 ALA 120 A 120 A ? -0.2 HIS 190 A 190 A ? -2.4 GLY 191 A 191 A ? -1.5 
184 ILE 184 A 184 A ? LEU 119 A 119 A ? -3.1 PRO 182 A 182 A ? -0.5 LEU 119 A 119 A ? -3.7 ASP 186 A 186 A ? -0.5 
185 CYS 185 A 185 A ? VAL 188 A 188 A ? -2.4 LEU 183 A 183 A ? -0.5 VAL 188 A 188 A ? -1.5 CYS 118 A 118 A ? -0.2 
186 ASP 186 A 186 A ? THR 117 A 117 A ? -1.2 ILE 184 A 184 A ? -0.5 CYS 185 A 185 A ? -0.2 CYS 118 A 118 A ? -0.1 
187 GLY 187 A 187 A ? VAL 188 A 188 A ? -0.2 ILE 184 A 184 A ? -0.1 LEU 189 A 189 A ? -0.4 ASP 186 A 186 A ? -0.3 
188 VAL 188 A 188 A ? CYS 185 A 185 A ? -1.5 ILE 105 A 105 A ? -0.1 CYS 185 A 185 A ? -2.4 HIS 190 A 190 A ? -0.8 
189 LEU 189 A 189 A ? ASP 106 A 106 A ? -1.3 GLY 187 A 187 A ? -0.4 ILE 184 A 184 A ? -0.2 ILE 192 A 192 A ? -0.1 
190 HIS 190 A 190 A ? LEU 183 A 183 A ? -2.4 VAL 188 A 188 A ? -0.8 LEU 212 A 212 A ? -1.8 ILE 213 A 213 A ? -0.4 
191 GLY 191 A 191 A ? LEU 183 A 183 A ? -1.5 LYS 211 A 211 A ? -0.2 LEU 183 A 183 A ? -2.3 THR 193 A 193 A ? -0.4 
192 ILE 192 A 192 A ? THR 210 A 210 A ? -1.2 HIS 190 A 190 A ? -0.3 THR 210 A 210 A ? -2.9 SER 194 A 194 A ? -0.2 
193 THR 193 A 193 A ? GLY 181 A 181 A ? -2.8 GLY 191 A 191 A ? -0.4 GLY 180 A 180 A ? -2.8 TYR 209 A 209 A ? -0.2 
194 SER 194 A 194 A ? ILE 208 A 208 A ? -2.1 TRP 195 A 195 A ? -0.4 GLY 196 A 196 A ? -0.3 TYR 209 A 209 A ? -0.2 
195 TRP 195 A 195 A ? ILE 208 A 208 A ? -1.4 SER 179 A 179 A ? -0.0 ILE 208 A 208 A ? -2.7 SER 194 A 194 A ? -0.4 
196 GLY 196 A 196 A ? SER 194 A 194 A ? -0.3 GLY 207 A 207 A ? -0.2 GLY 207 A 207 A ? -0.1 CYS 200 A 200 A ? -0.1 
197 PRO 197 A 197 A ? ?   ?   ? ?   ? ? ?    ?   ?   ? ?   ? ? ?    GLY 201 A 201 A ? -0.1 LYS 202 A 202 A ? -0.1 
198 SER 198 A 198 A ? PRO 199 A 199 A ? -0.1 CYS 200 A 200 A ? -0.1 CYS 200 A 200 A ? -0.1 VAL 129 A 129 A ? -0.1 
199 PRO 199 A 199 A ? ?   ?   ? ?   ? ? ?    ?   ?   ? ?   ? ? ?    LYS 202 A 202 A ? -0.4 VAL 129 A 129 A ? -0.2 
200 CYS 200 A 200 A ? PRO 128 A 128 A ? -0.8 GLY 201 A 201 A ? -0.2 ASP 173 A 173 A ? -0.1 CYS 175 A 175 A ? -0.1 
201 GLY 201 A 201 A ? VAL 205 A 205 A ? -0.3 LYS 202 A 202 A ? -0.3 GLY 171 A 171 A ? -2.0 CYS 200 A 200 A ? -0.2 
202 LYS 202 A 202 A ? PRO 199 A 199 A ? -0.4 VAL 205 A 205 A ? -0.3 VAL 205 A 205 A ? -1.2 GLY 170 A 170 A ? -0.3 
203 PRO 203 A 203 A ? ?   ?   ? ?   ? ? ?    ?   ?   ? ?   ? ? ?    ASP 169 A 169 A ? -0.2 MET 168 A 168 A ? -0.1 
204 ASN 204 A 204 A ? MET 168 A 168 A ? -1.6 ASP 167 A 167 A ? -0.3 MET 168 A 168 A ? -0.1 ASP 169 A 169 A ? -0.1 
205 VAL 205 A 205 A ? LYS 202 A 202 A ? -1.2 ASP 167 A 167 A ? -0.4 LYS 202 A 202 A ? -0.3 GLY 201 A 201 A ? -0.3 
206 PRO 206 A 206 A ? ?   ?   ? ?   ? ? ?    ?   ?   ? ?   ? ? ?    GLY 166 A 166 A ? -0.3 ILE 208 A 208 A ? -0.1 
207 GLY 207 A 207 A ? ALA 165 A 165 A ? -2.2 GLY 196 A 196 A ? -0.1 ALA 165 A 165 A ? -2.0 TYR 209 A 209 A ? -0.4 
208 ILE 208 A 208 A ? TRP 195 A 195 A ? -2.7 CYS 164 A 164 A ? -0.2 SER 194 A 194 A ? -2.1 TRP 195 A 195 A ? -1.4 
209 TYR 209 A 209 A ? LEU 163 A 163 A ? -2.8 GLY 207 A 207 A ? -0.4 LEU 163 A 163 A ? -3.4 LYS 211 A 211 A ? -0.5 
210 THR 210 A 210 A ? ILE 192 A 192 A ? -2.9 ILE 208 A 208 A ? -0.3 ILE 192 A 192 A ? -1.2 LEU 212 A 212 A ? -0.4 
211 LYS 211 A 211 A ? VAL 161 A 161 A ? -2.4 TYR 209 A 209 A ? -0.5 LYS 214 A 214 A ? -0.3 GLY 191 A 191 A ? -0.2 
212 LEU 212 A 212 A ? HIS 190 A 190 A ? -1.8 THR 210 A 210 A ? -0.4 PHE 215 A 215 A ? -2.2 ASN 216 A 216 A ? -0.4 
213 ILE 213 A 213 A ? HIS 190 A 190 A ? -0.4 LYS 214 A 214 A ? -0.3 ASN 216 A 216 A ? -0.8 SER 217 A 217 A ? -0.3 
214 LYS 214 A 214 A ? LYS 211 A 211 A ? -0.3 PHE 215 A 215 A ? -0.2 ILE 213 A 213 A ? -0.3 TRP 218 A 218 A ? -0.2 
215 PHE 215 A 215 A ? LEU 212 A 212 A ? -2.2 LYS 211 A 211 A ? -0.1 ILE 219 A 219 A ? -2.7 LYS 214 A 214 A ? -0.2 
216 ASN 216 A 216 A ? ILE 213 A 213 A ? -0.8 LEU 212 A 212 A ? -0.4 LYS 220 A 220 A ? -2.8 ASP 221 A 221 A ? -0.3 
217 SER 217 A 217 A ? ILE 213 A 213 A ? -0.3 TRP 218 A 218 A ? -0.2 ASP 221 A 221 A ? -2.7 THR 222 A 222 A ? -0.2 
218 TRP 218 A 218 A ? LYS 220 A 220 A ? -0.2 ILE 219 A 219 A ? -0.2 THR 222 A 222 A ? -2.7 ILE 223 A 223 A ? -0.2 
219 ILE 219 A 219 A ? PHE 215 A 215 A ? -2.7 LYS 220 A 220 A ? -0.2 ILE 223 A 223 A ? -2.2 SER 217 A 217 A ? -0.2 
220 LYS 220 A 220 A ? ASN 216 A 216 A ? -2.8 PHE 215 A 215 A ? -0.2 ALA 224 A 224 A ? -2.3 ILE 219 A 219 A ? -0.2 
221 ASP 221 A 221 A ? SER 217 A 217 A ? -2.7 ASN 216 A 216 A ? -0.3 LYS 225 A 225 A ? -1.9 LYS 220 A 220 A ? -0.2 
222 THR 222 A 222 A ? TRP 218 A 218 A ? -2.7 SER 217 A 217 A ? -0.2 ASN 226 A 226 A ? -0.7 LYS 220 A 220 A ? -0.2 
223 ILE 223 A 223 A ? ILE 219 A 219 A ? -2.2 TRP 218 A 218 A ? -0.2 ASN 226 A 226 A ? -0.8 ASP 221 A 221 A ? -0.2 
224 ALA 224 A 224 A ? LYS 220 A 220 A ? -2.3 LYS 225 A 225 A ? -0.2 ILE 223 A 223 A ? -0.2 THR 222 A 222 A ? -0.2 
225 LYS 225 A 225 A ? ASP 221 A 221 A ? -1.9 ASN 226 A 226 A ? -0.2 ALA 224 A 224 A ? -0.2 ILE 223 A 223 A ? -0.2 
226 ASN 226 A 226 A ? ILE 223 A 223 A ? -0.8 THR 222 A 222 A ? -0.7 ALA 224 A 224 A ? -0.2 LYS 225 A 225 A ? -0.2 
# 
loop_
_dssp_statistics_histogram.entry_id 
_dssp_statistics_histogram.type 
_dssp_statistics_histogram.1 
_dssp_statistics_histogram.2 
_dssp_statistics_histogram.3 
_dssp_statistics_histogram.4 
_dssp_statistics_histogram.5 
_dssp_statistics_histogram.6 
_dssp_statistics_histogram.7 
_dssp_statistics_histogram.8 
_dssp_statistics_histogram.9 
_dssp_statistics_histogram.10 
_dssp_statistics_histogram.11 
_dssp_statistics_histogram.12 
_dssp_statistics_histogram.13 
_dssp_statistics_histogram.14 
_dssp_statistics_histogram.15 
_dssp_statistics_histogram.16 
_dssp_statistics_histogram.17 
_dssp_statistics_histogram.18 
_dssp_statistics_histogram.19 
_dssp_statistics_histogram.20 
_dssp_statistics_histogram.21 
_dssp_statistics_histogram.22 
_dssp_statistics_histogram.23 
_dssp_statistics_histogram.24 
_dssp_statistics_histogram.25 
_dssp_statistics_histogram.26 
_dssp_statistics_histogram.27 
_dssp_statistics_histogram.28 
_dssp_statistics_histogram.29 
_dssp_statistics_histogram.30 
MumuKlk1b5 residues_per_alpha_helix        0 0 0 0 0 0 1 0 0 1 0 0 0 0 0 0 0 0 0 0 0 0 0 0 0 0 0 0 0 0 
MumuKlk1b5 parallel_bridges_per_ladder     0 0 0 0 0 0 0 0 0 0 0 0 0 0 0 0 0 0 0 0 0 0 0 0 0 0 0 0 0 0 
MumuKlk1b5 antiparallel_bridges_per_ladder 2 3 2 6 1 2 0 0 0 0 0 0 0 0 0 0 0 0 0 0 0 0 0 0 0 0 0 0 0 0 
MumuKlk1b5 ladders_per_sheet               1 0 0 0 0 1 1 0 0 0 0 0 0 0 0 0 0 0 0 0 0 0 0 0 0 0 0 0 0 0 
# 
loop_
_dssp_statistics_hbond.entry_id 
_dssp_statistics_hbond.type 
_dssp_statistics_hbond.count 
_dssp_statistics_hbond.count_per_100 
MumuKlk1b5 O(I)-->H-N(J)          145 64.2 
MumuKlk1b5 'PARALLEL BRIDGES'     0   0.0  
MumuKlk1b5 'ANTIPARALLEL BRIDGES' 73  32.3 
MumuKlk1b5 O(I)-->H-N(I-5)        2   0.9  
MumuKlk1b5 O(I)-->H-N(I-4)        1   0.4  
MumuKlk1b5 O(I)-->H-N(I-3)        4   1.8  
MumuKlk1b5 O(I)-->H-N(I-2)        0   0.0  
MumuKlk1b5 O(I)-->H-N(I-1)        0   0.0  
MumuKlk1b5 O(I)-->H-N(I+0)        0   0.0  
MumuKlk1b5 O(I)-->H-N(I+1)        0   0.0  
MumuKlk1b5 O(I)-->H-N(I+2)        23  10.2 
MumuKlk1b5 O(I)-->H-N(I+3)        19  8.4  
MumuKlk1b5 O(I)-->H-N(I+4)        14  6.2  
MumuKlk1b5 O(I)-->H-N(I+5)        0   0.0  
# 
_dssp_statistics.entry_id                       MumuKlk1b5 
_dssp_statistics.nr_of_residues                 226 
_dssp_statistics.nr_of_chains                   1 
_dssp_statistics.nr_of_ss_bridges_total         0 
_dssp_statistics.nr_of_ss_bridges_intra_chain   0 
_dssp_statistics.nr_of_ss_bridges_inter_chain   0 
# 
loop_
_chem_comp.id 
_chem_comp.type 
_chem_comp.mon_nstd_flag 
_chem_comp.name 
_chem_comp.formula 
_chem_comp.formula_weight 
ALA 'L-PEPTIDE LINKING' y ALANINE         'C3 H7 N O2'     89.093 
ARG 'L-PEPTIDE LINKING' y ARGININE        'C6 H15 N4 O2'  175.209 
ASN 'L-PEPTIDE LINKING' y ASPARAGINE      'C4 H8 N2 O3'   132.118 
ASP 'L-PEPTIDE LINKING' y 'ASPARTIC ACID' 'C4 H7 N O4'    133.103 
CYS 'L-PEPTIDE LINKING' y CYSTEINE        'C3 H7 N O2 S'  121.158 
GLN 'L-PEPTIDE LINKING' y GLUTAMINE       'C5 H10 N2 O3'  146.144 
GLU 'L-PEPTIDE LINKING' y 'GLUTAMIC ACID' 'C5 H9 N O4'    147.129 
GLY 'PEPTIDE LINKING'   y GLYCINE         'C2 H5 N O2'     75.067 
HIS 'L-PEPTIDE LINKING' y HISTIDINE       'C6 H10 N3 O2'  156.162 
ILE 'L-PEPTIDE LINKING' y ISOLEUCINE      'C6 H13 N O2'   131.173 
LEU 'L-PEPTIDE LINKING' y LEUCINE         'C6 H13 N O2'   131.173 
LYS 'L-PEPTIDE LINKING' y LYSINE          'C6 H15 N2 O2'  147.195 
MET 'L-PEPTIDE LINKING' y METHIONINE      'C5 H11 N O2 S' 149.211 
PHE 'L-PEPTIDE LINKING' y PHENYLALANINE   'C9 H11 N O2'   165.189 
PRO 'L-PEPTIDE LINKING' y PROLINE         'C5 H9 N O2'     115.13 
SER 'L-PEPTIDE LINKING' y SERINE          'C3 H7 N O3'    105.093 
THR 'L-PEPTIDE LINKING' y THREONINE       'C4 H9 N O3'    119.119 
TRP 'L-PEPTIDE LINKING' y TRYPTOPHAN      'C11 H12 N2 O2' 204.225 
TYR 'L-PEPTIDE LINKING' y TYROSINE        'C9 H11 N O3'   181.189 
VAL 'L-PEPTIDE LINKING' y VALINE          'C5 H11 N O2'   117.146 
# 
loop_
_atom_type.symbol 
N 
C 
O 
S 
# 
loop_
_entity_poly_seq.entity_id 
_entity_poly_seq.num 
_entity_poly_seq.mon_id 
_entity_poly_seq.hetero 
1   1 ARG n 
1   2 ILE n 
1   3 PHE n 
1   4 GLY n 
1   5 GLY n 
1   6 PHE n 
1   7 ASN n 
1   8 CYS n 
1   9 GLU n 
1  10 LYS n 
1  11 ASN n 
1  12 SER n 
1  13 GLN n 
1  14 PRO n 
1  15 TRP n 
1  16 GLN n 
1  17 VAL n 
1  18 ALA n 
1  19 VAL n 
1  20 TYR n 
1  21 ARG n 
1  22 PHE n 
1  23 THR n 
1  24 LYS n 
1  25 TYR n 
1  26 GLN n 
1  27 CYS n 
1  28 GLY n 
1  29 GLY n 
1  30 VAL n 
1  31 LEU n 
1  32 LEU n 
1  33 ASN n 
1  34 ALA n 
1  35 ASN n 
1  36 TRP n 
1  37 VAL n 
1  38 LEU n 
1  39 THR n 
1  40 ALA n 
1  41 ALA n 
1  42 HIS n 
1  43 CYS n 
1  44 HIS n 
1  45 ASN n 
1  46 ASP n 
1  47 LYS n 
1  48 TYR n 
1  49 GLN n 
1  50 VAL n 
1  51 TRP n 
1  52 LEU n 
1  53 GLY n 
1  54 LYS n 
1  55 ASN n 
1  56 ASN n 
1  57 PHE n 
1  58 PHE n 
1  59 GLU n 
1  60 ASP n 
1  61 GLU n 
1  62 PRO n 
1  63 SER n 
1  64 ALA n 
1  65 GLN n 
1  66 HIS n 
1  67 ARG n 
1  68 LEU n 
1  69 VAL n 
1  70 SER n 
1  71 LYS n 
1  72 ALA n 
1  73 ILE n 
1  74 PRO n 
1  75 HIS n 
1  76 PRO n 
1  77 ASP n 
1  78 PHE n 
1  79 ASN n 
1  80 GLU n 
1  81 ASP n 
1  82 ASP n 
1  83 TYR n 
1  84 SER n 
1  85 ASN n 
1  86 ASP n 
1  87 LEU n 
1  88 MET n 
1  89 LEU n 
1  90 LEU n 
1  91 ARG n 
1  92 LEU n 
1  93 LYS n 
1  94 LYS n 
1  95 PRO n 
1  96 ALA n 
1  97 ASP n 
1  98 ILE n 
1  99 THR n 
1 100 ASP n 
1 101 VAL n 
1 102 VAL n 
1 103 LYS n 
1 104 PRO n 
1 105 ILE n 
1 106 ASP n 
1 107 LEU n 
1 108 PRO n 
1 109 THR n 
1 110 GLU n 
1 111 GLU n 
1 112 PRO n 
1 113 LYS n 
1 114 LEU n 
1 115 GLY n 
1 116 SER n 
1 117 THR n 
1 118 CYS n 
1 119 LEU n 
1 120 ALA n 
1 121 SER n 
1 122 GLY n 
1 123 TRP n 
1 124 GLY n 
1 125 SER n 
1 126 ILE n 
1 127 THR n 
1 128 PRO n 
1 129 VAL n 
1 130 ILE n 
1 131 TYR n 
1 132 GLU n 
1 133 PRO n 
1 134 ALA n 
1 135 ASP n 
1 136 ASP n 
1 137 LEU n 
1 138 GLN n 
1 139 CYS n 
1 140 VAL n 
1 141 ASN n 
1 142 PHE n 
1 143 LYS n 
1 144 LEU n 
1 145 LEU n 
1 146 PRO n 
1 147 ASN n 
1 148 GLU n 
1 149 ASP n 
1 150 CYS n 
1 151 VAL n 
1 152 LYS n 
1 153 ALA n 
1 154 HIS n 
1 155 ILE n 
1 156 GLU n 
1 157 LYS n 
1 158 VAL n 
1 159 THR n 
1 160 ASP n 
1 161 VAL n 
1 162 MET n 
1 163 LEU n 
1 164 CYS n 
1 165 ALA n 
1 166 GLY n 
1 167 ASP n 
1 168 MET n 
1 169 ASP n 
1 170 GLY n 
1 171 GLY n 
1 172 LYS n 
1 173 ASP n 
1 174 THR n 
1 175 CYS n 
1 176 MET n 
1 177 GLY n 
1 178 ASP n 
1 179 SER n 
1 180 GLY n 
1 181 GLY n 
1 182 PRO n 
1 183 LEU n 
1 184 ILE n 
1 185 CYS n 
1 186 ASP n 
1 187 GLY n 
1 188 VAL n 
1 189 LEU n 
1 190 HIS n 
1 191 GLY n 
1 192 ILE n 
1 193 THR n 
1 194 SER n 
1 195 TRP n 
1 196 GLY n 
1 197 PRO n 
1 198 SER n 
1 199 PRO n 
1 200 CYS n 
1 201 GLY n 
1 202 LYS n 
1 203 PRO n 
1 204 ASN n 
1 205 VAL n 
1 206 PRO n 
1 207 GLY n 
1 208 ILE n 
1 209 TYR n 
1 210 THR n 
1 211 LYS n 
1 212 LEU n 
1 213 ILE n 
1 214 LYS n 
1 215 PHE n 
1 216 ASN n 
1 217 SER n 
1 218 TRP n 
1 219 ILE n 
1 220 LYS n 
1 221 ASP n 
1 222 THR n 
1 223 ILE n 
1 224 ALA n 
1 225 LYS n 
1 226 ASN n 
# 
loop_
_pdbx_poly_seq_scheme.asym_id 
_pdbx_poly_seq_scheme.entity_id 
_pdbx_poly_seq_scheme.seq_id 
_pdbx_poly_seq_scheme.mon_id 
_pdbx_poly_seq_scheme.ndb_seq_num 
_pdbx_poly_seq_scheme.pdb_seq_num 
_pdbx_poly_seq_scheme.auth_seq_num 
_pdbx_poly_seq_scheme.pdb_mon_id 
_pdbx_poly_seq_scheme.auth_mon_id 
_pdbx_poly_seq_scheme.pdb_strand_id 
_pdbx_poly_seq_scheme.pdb_ins_code 
_pdbx_poly_seq_scheme.hetero 
A 1   1 ARG   1 1   1   ARG ARG A ? n 
A 1   2 ILE   2 2   2   ILE ILE A ? n 
A 1   3 PHE   3 3   3   PHE PHE A ? n 
A 1   4 GLY   4 4   4   GLY GLY A ? n 
A 1   5 GLY   5 5   5   GLY GLY A ? n 
A 1   6 PHE   6 6   6   PHE PHE A ? n 
A 1   7 ASN   7 7   7   ASN ASN A ? n 
A 1   8 CYS   8 8   8   CYS CYS A ? n 
A 1   9 GLU   9 9   9   GLU GLU A ? n 
A 1  10 LYS  10 10  10  LYS LYS A ? n 
A 1  11 ASN  11 11  11  ASN ASN A ? n 
A 1  12 SER  12 12  12  SER SER A ? n 
A 1  13 GLN  13 13  13  GLN GLN A ? n 
A 1  14 PRO  14 14  14  PRO PRO A ? n 
A 1  15 TRP  15 15  15  TRP TRP A ? n 
A 1  16 GLN  16 16  16  GLN GLN A ? n 
A 1  17 VAL  17 17  17  VAL VAL A ? n 
A 1  18 ALA  18 18  18  ALA ALA A ? n 
A 1  19 VAL  19 19  19  VAL VAL A ? n 
A 1  20 TYR  20 20  20  TYR TYR A ? n 
A 1  21 ARG  21 21  21  ARG ARG A ? n 
A 1  22 PHE  22 22  22  PHE PHE A ? n 
A 1  23 THR  23 23  23  THR THR A ? n 
A 1  24 LYS  24 24  24  LYS LYS A ? n 
A 1  25 TYR  25 25  25  TYR TYR A ? n 
A 1  26 GLN  26 26  26  GLN GLN A ? n 
A 1  27 CYS  27 27  27  CYS CYS A ? n 
A 1  28 GLY  28 28  28  GLY GLY A ? n 
A 1  29 GLY  29 29  29  GLY GLY A ? n 
A 1  30 VAL  30 30  30  VAL VAL A ? n 
A 1  31 LEU  31 31  31  LEU LEU A ? n 
A 1  32 LEU  32 32  32  LEU LEU A ? n 
A 1  33 ASN  33 33  33  ASN ASN A ? n 
A 1  34 ALA  34 34  34  ALA ALA A ? n 
A 1  35 ASN  35 35  35  ASN ASN A ? n 
A 1  36 TRP  36 36  36  TRP TRP A ? n 
A 1  37 VAL  37 37  37  VAL VAL A ? n 
A 1  38 LEU  38 38  38  LEU LEU A ? n 
A 1  39 THR  39 39  39  THR THR A ? n 
A 1  40 ALA  40 40  40  ALA ALA A ? n 
A 1  41 ALA  41 41  41  ALA ALA A ? n 
A 1  42 HIS  42 42  42  HIS HIS A ? n 
A 1  43 CYS  43 43  43  CYS CYS A ? n 
A 1  44 HIS  44 44  44  HIS HIS A ? n 
A 1  45 ASN  45 45  45  ASN ASN A ? n 
A 1  46 ASP  46 46  46  ASP ASP A ? n 
A 1  47 LYS  47 47  47  LYS LYS A ? n 
A 1  48 TYR  48 48  48  TYR TYR A ? n 
A 1  49 GLN  49 49  49  GLN GLN A ? n 
A 1  50 VAL  50 50  50  VAL VAL A ? n 
A 1  51 TRP  51 51  51  TRP TRP A ? n 
A 1  52 LEU  52 52  52  LEU LEU A ? n 
A 1  53 GLY  53 53  53  GLY GLY A ? n 
A 1  54 LYS  54 54  54  LYS LYS A ? n 
A 1  55 ASN  55 55  55  ASN ASN A ? n 
A 1  56 ASN  56 56  56  ASN ASN A ? n 
A 1  57 PHE  57 57  57  PHE PHE A ? n 
A 1  58 PHE  58 58  58  PHE PHE A ? n 
A 1  59 GLU  59 59  59  GLU GLU A ? n 
A 1  60 ASP  60 60  60  ASP ASP A ? n 
A 1  61 GLU  61 61  61  GLU GLU A ? n 
A 1  62 PRO  62 62  62  PRO PRO A ? n 
A 1  63 SER  63 63  63  SER SER A ? n 
A 1  64 ALA  64 64  64  ALA ALA A ? n 
A 1  65 GLN  65 65  65  GLN GLN A ? n 
A 1  66 HIS  66 66  66  HIS HIS A ? n 
A 1  67 ARG  67 67  67  ARG ARG A ? n 
A 1  68 LEU  68 68  68  LEU LEU A ? n 
A 1  69 VAL  69 69  69  VAL VAL A ? n 
A 1  70 SER  70 70  70  SER SER A ? n 
A 1  71 LYS  71 71  71  LYS LYS A ? n 
A 1  72 ALA  72 72  72  ALA ALA A ? n 
A 1  73 ILE  73 73  73  ILE ILE A ? n 
A 1  74 PRO  74 74  74  PRO PRO A ? n 
A 1  75 HIS  75 75  75  HIS HIS A ? n 
A 1  76 PRO  76 76  76  PRO PRO A ? n 
A 1  77 ASP  77 77  77  ASP ASP A ? n 
A 1  78 PHE  78 78  78  PHE PHE A ? n 
A 1  79 ASN  79 79  79  ASN ASN A ? n 
A 1  80 GLU  80 80  80  GLU GLU A ? n 
A 1  81 ASP  81 81  81  ASP ASP A ? n 
A 1  82 ASP  82 82  82  ASP ASP A ? n 
A 1  83 TYR  83 83  83  TYR TYR A ? n 
A 1  84 SER  84 84  84  SER SER A ? n 
A 1  85 ASN  85 85  85  ASN ASN A ? n 
A 1  86 ASP  86 86  86  ASP ASP A ? n 
A 1  87 LEU  87 87  87  LEU LEU A ? n 
A 1  88 MET  88 88  88  MET MET A ? n 
A 1  89 LEU  89 89  89  LEU LEU A ? n 
A 1  90 LEU  90 90  90  LEU LEU A ? n 
A 1  91 ARG  91 91  91  ARG ARG A ? n 
A 1  92 LEU  92 92  92  LEU LEU A ? n 
A 1  93 LYS  93 93  93  LYS LYS A ? n 
A 1  94 LYS  94 94  94  LYS LYS A ? n 
A 1  95 PRO  95 95  95  PRO PRO A ? n 
A 1  96 ALA  96 96  96  ALA ALA A ? n 
A 1  97 ASP  97 97  97  ASP ASP A ? n 
A 1  98 ILE  98 98  98  ILE ILE A ? n 
A 1  99 THR  99 99  99  THR THR A ? n 
A 1 100 ASP 100 100 100 ASP ASP A ? n 
A 1 101 VAL 101 101 101 VAL VAL A ? n 
A 1 102 VAL 102 102 102 VAL VAL A ? n 
A 1 103 LYS 103 103 103 LYS LYS A ? n 
A 1 104 PRO 104 104 104 PRO PRO A ? n 
A 1 105 ILE 105 105 105 ILE ILE A ? n 
A 1 106 ASP 106 106 106 ASP ASP A ? n 
A 1 107 LEU 107 107 107 LEU LEU A ? n 
A 1 108 PRO 108 108 108 PRO PRO A ? n 
A 1 109 THR 109 109 109 THR THR A ? n 
A 1 110 GLU 110 110 110 GLU GLU A ? n 
A 1 111 GLU 111 111 111 GLU GLU A ? n 
A 1 112 PRO 112 112 112 PRO PRO A ? n 
A 1 113 LYS 113 113 113 LYS LYS A ? n 
A 1 114 LEU 114 114 114 LEU LEU A ? n 
A 1 115 GLY 115 115 115 GLY GLY A ? n 
A 1 116 SER 116 116 116 SER SER A ? n 
A 1 117 THR 117 117 117 THR THR A ? n 
A 1 118 CYS 118 118 118 CYS CYS A ? n 
A 1 119 LEU 119 119 119 LEU LEU A ? n 
A 1 120 ALA 120 120 120 ALA ALA A ? n 
A 1 121 SER 121 121 121 SER SER A ? n 
A 1 122 GLY 122 122 122 GLY GLY A ? n 
A 1 123 TRP 123 123 123 TRP TRP A ? n 
A 1 124 GLY 124 124 124 GLY GLY A ? n 
A 1 125 SER 125 125 125 SER SER A ? n 
A 1 126 ILE 126 126 126 ILE ILE A ? n 
A 1 127 THR 127 127 127 THR THR A ? n 
A 1 128 PRO 128 128 128 PRO PRO A ? n 
A 1 129 VAL 129 129 129 VAL VAL A ? n 
A 1 130 ILE 130 130 130 ILE ILE A ? n 
A 1 131 TYR 131 131 131 TYR TYR A ? n 
A 1 132 GLU 132 132 132 GLU GLU A ? n 
A 1 133 PRO 133 133 133 PRO PRO A ? n 
A 1 134 ALA 134 134 134 ALA ALA A ? n 
A 1 135 ASP 135 135 135 ASP ASP A ? n 
A 1 136 ASP 136 136 136 ASP ASP A ? n 
A 1 137 LEU 137 137 137 LEU LEU A ? n 
A 1 138 GLN 138 138 138 GLN GLN A ? n 
A 1 139 CYS 139 139 139 CYS CYS A ? n 
A 1 140 VAL 140 140 140 VAL VAL A ? n 
A 1 141 ASN 141 141 141 ASN ASN A ? n 
A 1 142 PHE 142 142 142 PHE PHE A ? n 
A 1 143 LYS 143 143 143 LYS LYS A ? n 
A 1 144 LEU 144 144 144 LEU LEU A ? n 
A 1 145 LEU 145 145 145 LEU LEU A ? n 
A 1 146 PRO 146 146 146 PRO PRO A ? n 
A 1 147 ASN 147 147 147 ASN ASN A ? n 
A 1 148 GLU 148 148 148 GLU GLU A ? n 
A 1 149 ASP 149 149 149 ASP ASP A ? n 
A 1 150 CYS 150 150 150 CYS CYS A ? n 
A 1 151 VAL 151 151 151 VAL VAL A ? n 
A 1 152 LYS 152 152 152 LYS LYS A ? n 
A 1 153 ALA 153 153 153 ALA ALA A ? n 
A 1 154 HIS 154 154 154 HIS HIS A ? n 
A 1 155 ILE 155 155 155 ILE ILE A ? n 
A 1 156 GLU 156 156 156 GLU GLU A ? n 
A 1 157 LYS 157 157 157 LYS LYS A ? n 
A 1 158 VAL 158 158 158 VAL VAL A ? n 
A 1 159 THR 159 159 159 THR THR A ? n 
A 1 160 ASP 160 160 160 ASP ASP A ? n 
A 1 161 VAL 161 161 161 VAL VAL A ? n 
A 1 162 MET 162 162 162 MET MET A ? n 
A 1 163 LEU 163 163 163 LEU LEU A ? n 
A 1 164 CYS 164 164 164 CYS CYS A ? n 
A 1 165 ALA 165 165 165 ALA ALA A ? n 
A 1 166 GLY 166 166 166 GLY GLY A ? n 
A 1 167 ASP 167 167 167 ASP ASP A ? n 
A 1 168 MET 168 168 168 MET MET A ? n 
A 1 169 ASP 169 169 169 ASP ASP A ? n 
A 1 170 GLY 170 170 170 GLY GLY A ? n 
A 1 171 GLY 171 171 171 GLY GLY A ? n 
A 1 172 LYS 172 172 172 LYS LYS A ? n 
A 1 173 ASP 173 173 173 ASP ASP A ? n 
A 1 174 THR 174 174 174 THR THR A ? n 
A 1 175 CYS 175 175 175 CYS CYS A ? n 
A 1 176 MET 176 176 176 MET MET A ? n 
A 1 177 GLY 177 177 177 GLY GLY A ? n 
A 1 178 ASP 178 178 178 ASP ASP A ? n 
A 1 179 SER 179 179 179 SER SER A ? n 
A 1 180 GLY 180 180 180 GLY GLY A ? n 
A 1 181 GLY 181 181 181 GLY GLY A ? n 
A 1 182 PRO 182 182 182 PRO PRO A ? n 
A 1 183 LEU 183 183 183 LEU LEU A ? n 
A 1 184 ILE 184 184 184 ILE ILE A ? n 
A 1 185 CYS 185 185 185 CYS CYS A ? n 
A 1 186 ASP 186 186 186 ASP ASP A ? n 
A 1 187 GLY 187 187 187 GLY GLY A ? n 
A 1 188 VAL 188 188 188 VAL VAL A ? n 
A 1 189 LEU 189 189 189 LEU LEU A ? n 
A 1 190 HIS 190 190 190 HIS HIS A ? n 
A 1 191 GLY 191 191 191 GLY GLY A ? n 
A 1 192 ILE 192 192 192 ILE ILE A ? n 
A 1 193 THR 193 193 193 THR THR A ? n 
A 1 194 SER 194 194 194 SER SER A ? n 
A 1 195 TRP 195 195 195 TRP TRP A ? n 
A 1 196 GLY 196 196 196 GLY GLY A ? n 
A 1 197 PRO 197 197 197 PRO PRO A ? n 
A 1 198 SER 198 198 198 SER SER A ? n 
A 1 199 PRO 199 199 199 PRO PRO A ? n 
A 1 200 CYS 200 200 200 CYS CYS A ? n 
A 1 201 GLY 201 201 201 GLY GLY A ? n 
A 1 202 LYS 202 202 202 LYS LYS A ? n 
A 1 203 PRO 203 203 203 PRO PRO A ? n 
A 1 204 ASN 204 204 204 ASN ASN A ? n 
A 1 205 VAL 205 205 205 VAL VAL A ? n 
A 1 206 PRO 206 206 206 PRO PRO A ? n 
A 1 207 GLY 207 207 207 GLY GLY A ? n 
A 1 208 ILE 208 208 208 ILE ILE A ? n 
A 1 209 TYR 209 209 209 TYR TYR A ? n 
A 1 210 THR 210 210 210 THR THR A ? n 
A 1 211 LYS 211 211 211 LYS LYS A ? n 
A 1 212 LEU 212 212 212 LEU LEU A ? n 
A 1 213 ILE 213 213 213 ILE ILE A ? n 
A 1 214 LYS 214 214 214 LYS LYS A ? n 
A 1 215 PHE 215 215 215 PHE PHE A ? n 
A 1 216 ASN 216 216 216 ASN ASN A ? n 
A 1 217 SER 217 217 217 SER SER A ? n 
A 1 218 TRP 218 218 218 TRP TRP A ? n 
A 1 219 ILE 219 219 219 ILE ILE A ? n 
A 1 220 LYS 220 220 220 LYS LYS A ? n 
A 1 221 ASP 221 221 221 ASP ASP A ? n 
A 1 222 THR 222 222 222 THR THR A ? n 
A 1 223 ILE 223 223 223 ILE ILE A ? n 
A 1 224 ALA 224 224 224 ALA ALA A ? n 
A 1 225 LYS 225 225 225 LYS LYS A ? n 
A 1 226 ASN 226 226 226 ASN ASN A ? n 
# 
loop_
_atom_site.group_PDB 
_atom_site.id 
_atom_site.type_symbol 
_atom_site.label_atom_id 
_atom_site.label_alt_id 
_atom_site.label_comp_id 
_atom_site.label_asym_id 
_atom_site.label_entity_id 
_atom_site.label_seq_id 
_atom_site.pdbx_PDB_ins_code 
_atom_site.Cartn_x 
_atom_site.Cartn_y 
_atom_site.Cartn_z 
_atom_site.occupancy 
_atom_site.B_iso_or_equiv 
_atom_site.pdbx_formal_charge 
_atom_site.auth_seq_id 
_atom_site.auth_comp_id 
_atom_site.auth_asym_id 
_atom_site.auth_atom_id 
_atom_site.pdbx_PDB_model_num 
ATOM 1    N N   ? ARG A 1   1 ?  -1.545   2.330 -10.927 1.000 61.530 ? 1   ARG A N   1 
ATOM 2    C CA  ? ARG A 1   1 ?  -1.406   1.781 -12.272 1.000 61.530 ? 1   ARG A CA  1 
ATOM 3    C C   ? ARG A 1   1 ?  -0.923   0.335 -12.225 1.000 61.530 ? 1   ARG A C   1 
ATOM 4    C CB  ? ARG A 1   1 ?  -0.441   2.629 -13.102 1.000 61.530 ? 1   ARG A CB  1 
ATOM 5    O O   ? ARG A 1   1 ?   0.060   0.025 -11.548 1.000 61.530 ? 1   ARG A O   1 
ATOM 6    C CG  ? ARG A 1   1 ?  -0.337   2.198 -14.557 1.000 61.530 ? 1   ARG A CG  1 
ATOM 7    C CD  ? ARG A 1   1 ?   0.571   3.122 -15.356 1.000 61.530 ? 1   ARG A CD  1 
ATOM 8    N NE  ? ARG A 1   1 ?   0.806   2.614 -16.704 1.000 61.530 ? 1   ARG A NE  1 
ATOM 9    N NH1 ? ARG A 1   1 ?   1.877   4.516 -17.458 1.000 61.530 ? 1   ARG A NH1 1 
ATOM 10   N NH2 ? ARG A 1   1 ?   1.583   2.729 -18.862 1.000 61.530 ? 1   ARG A NH2 1 
ATOM 11   C CZ  ? ARG A 1   1 ?   1.421   3.287 -17.671 1.000 61.530 ? 1   ARG A CZ  1 
ATOM 12   N N   ? ILE A 1   2 ?  -1.587  -0.651 -12.768 1.000 79.660 ? 2   ILE A N   1 
ATOM 13   C CA  ? ILE A 1   2 ?  -0.911  -1.901 -13.098 1.000 79.660 ? 2   ILE A CA  1 
ATOM 14   C C   ? ILE A 1   2 ?  -0.741  -2.012 -14.611 1.000 79.660 ? 2   ILE A C   1 
ATOM 15   C CB  ? ILE A 1   2 ?  -1.686  -3.123 -12.555 1.000 79.660 ? 2   ILE A CB  1 
ATOM 16   O O   ? ILE A 1   2 ?  -1.725  -2.118 -15.347 1.000 79.660 ? 2   ILE A O   1 
ATOM 17   C CG1 ? ILE A 1   2 ?  -1.805  -3.044 -11.028 1.000 79.660 ? 2   ILE A CG1 1 
ATOM 18   C CG2 ? ILE A 1   2 ?  -1.008  -4.427 -12.985 1.000 79.660 ? 2   ILE A CG2 1 
ATOM 19   C CD1 ? ILE A 1   2 ?  -0.482  -3.223 -10.295 1.000 79.660 ? 2   ILE A CD1 1 
ATOM 20   N N   ? PHE A 1   3 ?   0.356  -1.652 -15.156 1.000 83.290 ? 3   PHE A N   1 
ATOM 21   C CA  ? PHE A 1   3 ?   0.747  -1.725 -16.559 1.000 83.290 ? 3   PHE A CA  1 
ATOM 22   C C   ? PHE A 1   3 ?   1.399  -3.067 -16.871 1.000 83.290 ? 3   PHE A C   1 
ATOM 23   C CB  ? PHE A 1   3 ?   1.704  -0.582 -16.912 1.000 83.290 ? 3   PHE A CB  1 
ATOM 24   O O   ? PHE A 1   3 ?   2.343  -3.477 -16.192 1.000 83.290 ? 3   PHE A O   1 
ATOM 25   C CG  ? PHE A 1   3 ?   2.029  -0.494 -18.379 1.000 83.290 ? 3   PHE A CG  1 
ATOM 26   C CD1 ? PHE A 1   3 ?   3.288  -0.848 -18.848 1.000 83.290 ? 3   PHE A CD1 1 
ATOM 27   C CD2 ? PHE A 1   3 ?   1.076  -0.056 -19.288 1.000 83.290 ? 3   PHE A CD2 1 
ATOM 28   C CE1 ? PHE A 1   3 ?   3.592  -0.767 -20.205 1.000 83.290 ? 3   PHE A CE1 1 
ATOM 29   C CE2 ? PHE A 1   3 ?   1.372   0.027 -20.646 1.000 83.290 ? 3   PHE A CE2 1 
ATOM 30   C CZ  ? PHE A 1   3 ?   2.631  -0.328 -21.102 1.000 83.290 ? 3   PHE A CZ  1 
ATOM 31   N N   ? GLY A 1   4 ?   0.819  -3.732 -17.899 1.000 84.510 ? 4   GLY A N   1 
ATOM 32   C CA  ? GLY A 1   4 ?   1.392  -5.022 -18.247 1.000 84.510 ? 4   GLY A CA  1 
ATOM 33   C C   ? GLY A 1   4 ?   0.979  -6.134 -17.302 1.000 84.510 ? 4   GLY A C   1 
ATOM 34   O O   ? GLY A 1   4 ?   1.645  -7.168 -17.222 1.000 84.510 ? 4   GLY A O   1 
ATOM 35   N N   ? GLY A 1   5 ?  -0.159  -5.858 -16.454 1.000 89.650 ? 5   GLY A N   1 
ATOM 36   C CA  ? GLY A 1   5 ?  -0.686  -6.826 -15.506 1.000 89.650 ? 5   GLY A CA  1 
ATOM 37   C C   ? GLY A 1   5 ?  -1.854  -7.624 -16.054 1.000 89.650 ? 5   GLY A C   1 
ATOM 38   O O   ? GLY A 1   5 ?  -2.002  -7.761 -17.270 1.000 89.650 ? 5   GLY A O   1 
ATOM 39   N N   ? PHE A 1   6 ?  -2.582  -8.245 -15.201 1.000 93.420 ? 6   PHE A N   1 
ATOM 40   C CA  ? PHE A 1   6 ?  -3.732  -9.079 -15.528 1.000 93.420 ? 6   PHE A CA  1 
ATOM 41   C C   ? PHE A 1   6 ?  -4.881  -8.820 -14.560 1.000 93.420 ? 6   PHE A C   1 
ATOM 42   C CB  ? PHE A 1   6 ?  -3.347 -10.562 -15.501 1.000 93.420 ? 6   PHE A CB  1 
ATOM 43   O O   ? PHE A 1   6 ?  -4.687  -8.208 -13.508 1.000 93.420 ? 6   PHE A O   1 
ATOM 44   C CG  ? PHE A 1   6 ?  -2.772 -11.016 -14.187 1.000 93.420 ? 6   PHE A CG  1 
ATOM 45   C CD1 ? PHE A 1   6 ?  -1.405 -10.944 -13.949 1.000 93.420 ? 6   PHE A CD1 1 
ATOM 46   C CD2 ? PHE A 1   6 ?  -3.599 -11.515 -13.189 1.000 93.420 ? 6   PHE A CD2 1 
ATOM 47   C CE1 ? PHE A 1   6 ?  -0.870 -11.364 -12.733 1.000 93.420 ? 6   PHE A CE1 1 
ATOM 48   C CE2 ? PHE A 1   6 ?  -3.071 -11.936 -11.972 1.000 93.420 ? 6   PHE A CE2 1 
ATOM 49   C CZ  ? PHE A 1   6 ?  -1.706 -11.861 -11.746 1.000 93.420 ? 6   PHE A CZ  1 
ATOM 50   N N   ? ASN A 1   7 ?  -6.128  -9.223 -15.029 1.000 94.190 ? 7   ASN A N   1 
ATOM 51   C CA  ? ASN A 1   7 ?  -7.252  -9.186 -14.099 1.000 94.190 ? 7   ASN A CA  1 
ATOM 52   C C   ? ASN A 1   7 ?  -7.032 -10.125 -12.917 1.000 94.190 ? 7   ASN A C   1 
ATOM 53   C CB  ? ASN A 1   7 ?  -8.556  -9.534 -14.819 1.000 94.190 ? 7   ASN A CB  1 
ATOM 54   O O   ? ASN A 1   7 ?  -6.714 -11.301 -13.103 1.000 94.190 ? 7   ASN A O   1 
ATOM 55   C CG  ? ASN A 1   7 ?  -9.020  -8.435 -15.753 1.000 94.190 ? 7   ASN A CG  1 
ATOM 56   N ND2 ? ASN A 1   7 ?  -9.922  -8.773 -16.667 1.000 94.190 ? 7   ASN A ND2 1 
ATOM 57   O OD1 ? ASN A 1   7 ?  -8.569  -7.290 -15.656 1.000 94.190 ? 7   ASN A OD1 1 
ATOM 58   N N   ? CYS A 1   8 ?  -7.165  -9.526 -11.719 1.000 94.790 ? 8   CYS A N   1 
ATOM 59   C CA  ? CYS A 1   8 ?  -7.112 -10.383 -10.541 1.000 94.790 ? 8   CYS A CA  1 
ATOM 60   C C   ? CYS A 1   8 ?  -8.327 -11.301 -10.479 1.000 94.790 ? 8   CYS A C   1 
ATOM 61   C CB  ? CYS A 1   8 ?  -7.033  -9.541  -9.268 1.000 94.790 ? 8   CYS A CB  1 
ATOM 62   O O   ? CYS A 1   8 ?  -9.432 -10.902 -10.851 1.000 94.790 ? 8   CYS A O   1 
ATOM 63   S SG  ? CYS A 1   8 ?  -5.539  -8.532  -9.154 1.000 94.790 ? 8   CYS A SG  1 
ATOM 64   N N   ? GLU A 1   9 ?  -8.002 -12.550 -10.032 1.000 94.070 ? 9   GLU A N   1 
ATOM 65   C CA  ? GLU A 1   9 ?  -9.150 -13.413  -9.771 1.000 94.070 ? 9   GLU A CA  1 
ATOM 66   C C   ? GLU A 1   9 ? -10.093 -12.783  -8.749 1.000 94.070 ? 9   GLU A C   1 
ATOM 67   C CB  ? GLU A 1   9 ?  -8.689 -14.788  -9.282 1.000 94.070 ? 9   GLU A CB  1 
ATOM 68   O O   ? GLU A 1   9 ?  -9.644 -12.168  -7.779 1.000 94.070 ? 9   GLU A O   1 
ATOM 69   C CG  ? GLU A 1   9 ?  -9.816 -15.802  -9.145 1.000 94.070 ? 9   GLU A CG  1 
ATOM 70   C CD  ? GLU A 1   9 ?  -9.341 -17.167  -8.675 1.000 94.070 ? 9   GLU A CD  1 
ATOM 71   O OE1 ? GLU A 1   9 ? -10.190 -18.053  -8.425 1.000 94.070 ? 9   GLU A OE1 1 
ATOM 72   O OE2 ? GLU A 1   9 ?  -8.109 -17.353  -8.555 1.000 94.070 ? 9   GLU A OE2 1 
ATOM 73   N N   ? LYS A 1  10 ? -11.367 -12.853  -9.032 1.000 92.040 ? 10  LYS A N   1 
ATOM 74   C CA  ? LYS A 1  10 ? -12.357 -12.301  -8.112 1.000 92.040 ? 10  LYS A CA  1 
ATOM 75   C C   ? LYS A 1  10 ? -12.104 -12.775  -6.684 1.000 92.040 ? 10  LYS A C   1 
ATOM 76   C CB  ? LYS A 1  10 ? -13.771 -12.686  -8.549 1.000 92.040 ? 10  LYS A CB  1 
ATOM 77   O O   ? LYS A 1  10 ? -11.856 -13.960  -6.452 1.000 92.040 ? 10  LYS A O   1 
ATOM 78   C CG  ? LYS A 1  10 ? -14.871 -11.910  -7.841 1.000 92.040 ? 10  LYS A CG  1 
ATOM 79   C CD  ? LYS A 1  10 ? -16.239 -12.202  -8.445 1.000 92.040 ? 10  LYS A CD  1 
ATOM 80   C CE  ? LYS A 1  10 ? -17.342 -11.431  -7.733 1.000 92.040 ? 10  LYS A CE  1 
ATOM 81   N NZ  ? LYS A 1  10 ? -18.678 -11.674  -8.354 1.000 92.040 ? 10  LYS A NZ  1 
ATOM 82   N N   ? ASN A 1  11 ? -12.038 -11.770  -5.732 1.000 90.210 ? 11  ASN A N   1 
ATOM 83   C CA  ? ASN A 1  11 ? -11.927 -11.993  -4.295 1.000 90.210 ? 11  ASN A CA  1 
ATOM 84   C C   ? ASN A 1  11 ? -10.560 -12.558  -3.919 1.000 90.210 ? 11  ASN A C   1 
ATOM 85   C CB  ? ASN A 1  11 ? -13.039 -12.926  -3.809 1.000 90.210 ? 11  ASN A CB  1 
ATOM 86   O O   ? ASN A 1  11 ? -10.359 -13.009  -2.790 1.000 90.210 ? 11  ASN A O   1 
ATOM 87   C CG  ? ASN A 1  11 ? -14.424 -12.376  -4.084 1.000 90.210 ? 11  ASN A CG  1 
ATOM 88   N ND2 ? ASN A 1  11 ? -15.371 -13.264  -4.360 1.000 90.210 ? 11  ASN A ND2 1 
ATOM 89   O OD1 ? ASN A 1  11 ? -14.642 -11.162  -4.050 1.000 90.210 ? 11  ASN A OD1 1 
ATOM 90   N N   ? SER A 1  12 ?  -9.601 -12.606  -4.804 1.000 94.740 ? 12  SER A N   1 
ATOM 91   C CA  ? SER A 1  12 ?  -8.265 -13.136  -4.551 1.000 94.740 ? 12  SER A CA  1 
ATOM 92   C C   ? SER A 1  12 ?  -7.427 -12.156  -3.737 1.000 94.740 ? 12  SER A C   1 
ATOM 93   C CB  ? SER A 1  12 ?  -7.557 -13.454  -5.869 1.000 94.740 ? 12  SER A CB  1 
ATOM 94   O O   ? SER A 1  12 ?  -6.386 -12.526  -3.191 1.000 94.740 ? 12  SER A O   1 
ATOM 95   O OG  ? SER A 1  12 ?  -7.398 -12.282  -6.650 1.000 94.740 ? 12  SER A OG  1 
ATOM 96   N N   ? GLN A 1  13 ?  -7.780 -10.938  -3.565 1.000 96.640 ? 13  GLN A N   1 
ATOM 97   C CA  ? GLN A 1  13 ?  -7.108  -9.899  -2.791 1.000 96.640 ? 13  GLN A CA  1 
ATOM 98   C C   ? GLN A 1  13 ?  -8.040  -9.309  -1.737 1.000 96.640 ? 13  GLN A C   1 
ATOM 99   C CB  ? GLN A 1  13 ?  -6.590  -8.794  -3.712 1.000 96.640 ? 13  GLN A CB  1 
ATOM 100  O O   ? GLN A 1  13 ?  -8.379  -8.125  -1.794 1.000 96.640 ? 13  GLN A O   1 
ATOM 101  C CG  ? GLN A 1  13 ?  -5.479  -9.246  -4.650 1.000 96.640 ? 13  GLN A CG  1 
ATOM 102  C CD  ? GLN A 1  13 ?  -5.915 -10.359  -5.584 1.000 96.640 ? 13  GLN A CD  1 
ATOM 103  N NE2 ? GLN A 1  13 ?  -5.058 -11.359  -5.756 1.000 96.640 ? 13  GLN A NE2 1 
ATOM 104  O OE1 ? GLN A 1  13 ?  -7.015 -10.320  -6.146 1.000 96.640 ? 13  GLN A OE1 1 
ATOM 105  N N   ? PRO A 1  14 ?  -8.398 -10.065  -0.694 1.000 96.900 ? 14  PRO A N   1 
ATOM 106  C CA  ? PRO A 1  14 ?  -9.412  -9.673   0.287 1.000 96.900 ? 14  PRO A CA  1 
ATOM 107  C C   ? PRO A 1  14 ?  -8.926  -8.577   1.232 1.000 96.900 ? 14  PRO A C   1 
ATOM 108  C CB  ? PRO A 1  14 ?  -9.683 -10.972   1.051 1.000 96.900 ? 14  PRO A CB  1 
ATOM 109  O O   ? PRO A 1  14 ?  -9.732  -7.953   1.927 1.000 96.900 ? 14  PRO A O   1 
ATOM 110  C CG  ? PRO A 1  14 ?  -8.423 -11.764   0.918 1.000 96.900 ? 14  PRO A CG  1 
ATOM 111  C CD  ? PRO A 1  14 ?  -7.847 -11.518  -0.448 1.000 96.900 ? 14  PRO A CD  1 
ATOM 112  N N   ? TRP A 1  15 ?  -7.666  -8.199   1.158 1.000 97.900 ? 15  TRP A N   1 
ATOM 113  C CA  ? TRP A 1  15 ?  -7.055  -7.177   2.002 1.000 97.900 ? 15  TRP A CA  1 
ATOM 114  C C   ? TRP A 1  15 ?  -7.009  -5.833   1.282 1.000 97.900 ? 15  TRP A C   1 
ATOM 115  C CB  ? TRP A 1  15 ?  -5.643  -7.596   2.419 1.000 97.900 ? 15  TRP A CB  1 
ATOM 116  O O   ? TRP A 1  15 ?  -6.706  -4.805   1.892 1.000 97.900 ? 15  TRP A O   1 
ATOM 117  C CG  ? TRP A 1  15 ?  -4.842  -8.219   1.315 1.000 97.900 ? 15  TRP A CG  1 
ATOM 118  C CD1 ? TRP A 1  15 ?  -4.015  -7.580   0.434 1.000 97.900 ? 15  TRP A CD1 1 
ATOM 119  C CD2 ? TRP A 1  15 ?  -4.797  -9.608   0.972 1.000 97.900 ? 15  TRP A CD2 1 
ATOM 120  C CE2 ? TRP A 1  15 ?  -3.920  -9.739  -0.128 1.000 97.900 ? 15  TRP A CE2 1 
ATOM 121  C CE3 ? TRP A 1  15 ?  -5.412 -10.756   1.490 1.000 97.900 ? 15  TRP A CE3 1 
ATOM 122  N NE1 ? TRP A 1  15 ?  -3.458  -8.488  -0.436 1.000 97.900 ? 15  TRP A NE1 1 
ATOM 123  C CH2 ? TRP A 1  15 ?  -4.260 -12.080  -0.194 1.000 97.900 ? 15  TRP A CH2 1 
ATOM 124  C CZ2 ? TRP A 1  15 ?  -3.644 -10.973  -0.720 1.000 97.900 ? 15  TRP A CZ2 1 
ATOM 125  C CZ3 ? TRP A 1  15 ?  -5.136 -11.983   0.899 1.000 97.900 ? 15  TRP A CZ3 1 
ATOM 126  N N   ? GLN A 1  16 ?  -7.171  -5.812  -0.074 1.000 97.530 ? 16  GLN A N   1 
ATOM 127  C CA  ? GLN A 1  16 ?  -7.108  -4.602  -0.886 1.000 97.530 ? 16  GLN A CA  1 
ATOM 128  C C   ? GLN A 1  16 ?  -8.245  -3.645  -0.537 1.000 97.530 ? 16  GLN A C   1 
ATOM 129  C CB  ? GLN A 1  16 ?  -7.155  -4.951  -2.375 1.000 97.530 ? 16  GLN A CB  1 
ATOM 130  O O   ? GLN A 1  16 ?  -9.406  -4.052  -0.466 1.000 97.530 ? 16  GLN A O   1 
ATOM 131  C CG  ? GLN A 1  16 ?  -7.068  -3.739  -3.293 1.000 97.530 ? 16  GLN A CG  1 
ATOM 132  C CD  ? GLN A 1  16 ?  -5.694  -3.096  -3.289 1.000 97.530 ? 16  GLN A CD  1 
ATOM 133  N NE2 ? GLN A 1  16 ?  -5.635  -1.821  -3.656 1.000 97.530 ? 16  GLN A NE2 1 
ATOM 134  O OE1 ? GLN A 1  16 ?  -4.693  -3.741  -2.957 1.000 97.530 ? 16  GLN A OE1 1 
ATOM 135  N N   ? VAL A 1  17 ?  -7.899  -2.327  -0.372 1.000 97.560 ? 17  VAL A N   1 
ATOM 136  C CA  ? VAL A 1  17 ?  -8.852  -1.301   0.037 1.000 97.560 ? 17  VAL A CA  1 
ATOM 137  C C   ? VAL A 1  17 ?  -8.822  -0.142  -0.957 1.000 97.560 ? 17  VAL A C   1 
ATOM 138  C CB  ? VAL A 1  17 ?  -8.555  -0.787   1.464 1.000 97.560 ? 17  VAL A CB  1 
ATOM 139  O O   ? VAL A 1  17 ?  -7.748   0.302  -1.370 1.000 97.560 ? 17  VAL A O   1 
ATOM 140  C CG1 ? VAL A 1  17 ?  -9.483   0.371   1.825 1.000 97.560 ? 17  VAL A CG1 1 
ATOM 141  C CG2 ? VAL A 1  17 ?  -8.692  -1.922   2.478 1.000 97.560 ? 17  VAL A CG2 1 
ATOM 142  N N   ? ALA A 1  18 ? -10.001   0.267  -1.344 1.000 96.320 ? 18  ALA A N   1 
ATOM 143  C CA  ? ALA A 1  18 ? -10.122   1.503  -2.113 1.000 96.320 ? 18  ALA A CA  1 
ATOM 144  C C   ? ALA A 1  18 ? -10.344   2.701  -1.194 1.000 96.320 ? 18  ALA A C   1 
ATOM 145  C CB  ? ALA A 1  18 ? -11.262   1.392  -3.122 1.000 96.320 ? 18  ALA A CB  1 
ATOM 146  O O   ? ALA A 1  18 ? -11.312   2.735  -0.431 1.000 96.320 ? 18  ALA A O   1 
ATOM 147  N N   ? VAL A 1  19 ?  -9.448   3.625  -1.309 1.000 96.570 ? 19  VAL A N   1 
ATOM 148  C CA  ? VAL A 1  19 ?  -9.523   4.825  -0.481 1.000 96.570 ? 19  VAL A CA  1 
ATOM 149  C C   ? VAL A 1  19 ? -10.070   5.988  -1.306 1.000 96.570 ? 19  VAL A C   1 
ATOM 150  C CB  ? VAL A 1  19 ?  -8.144   5.193   0.111 1.000 96.570 ? 19  VAL A CB  1 
ATOM 151  O O   ? VAL A 1  19 ?  -9.512   6.334  -2.350 1.000 96.570 ? 19  VAL A O   1 
ATOM 152  C CG1 ? VAL A 1  19 ?  -8.254   6.423   1.010 1.000 96.570 ? 19  VAL A CG1 1 
ATOM 153  C CG2 ? VAL A 1  19 ?  -7.564   4.011   0.885 1.000 96.570 ? 19  VAL A CG2 1 
ATOM 154  N N   ? TYR A 1  20 ? -11.160   6.618  -0.761 1.000 94.840 ? 20  TYR A N   1 
ATOM 155  C CA  ? TYR A 1  20 ? -11.846   7.706  -1.448 1.000 94.840 ? 20  TYR A CA  1 
ATOM 156  C C   ? TYR A 1  20 ? -11.718   9.010  -0.669 1.000 94.840 ? 20  TYR A C   1 
ATOM 157  C CB  ? TYR A 1  20 ? -13.325   7.364  -1.654 1.000 94.840 ? 20  TYR A CB  1 
ATOM 158  O O   ? TYR A 1  20 ? -11.643   9.000   0.561 1.000 94.840 ? 20  TYR A O   1 
ATOM 159  C CG  ? TYR A 1  20 ? -13.566   6.344  -2.740 1.000 94.840 ? 20  TYR A CG  1 
ATOM 160  C CD1 ? TYR A 1  20 ? -14.060   6.727  -3.985 1.000 94.840 ? 20  TYR A CD1 1 
ATOM 161  C CD2 ? TYR A 1  20 ? -13.302   4.996  -2.524 1.000 94.840 ? 20  TYR A CD2 1 
ATOM 162  C CE1 ? TYR A 1  20 ? -14.287   5.790  -4.988 1.000 94.840 ? 20  TYR A CE1 1 
ATOM 163  C CE2 ? TYR A 1  20 ? -13.524   4.050  -3.519 1.000 94.840 ? 20  TYR A CE2 1 
ATOM 164  O OH  ? TYR A 1  20 ? -14.237   3.524  -5.736 1.000 94.840 ? 20  TYR A OH  1 
ATOM 165  C CZ  ? TYR A 1  20 ? -14.015   4.456  -4.746 1.000 94.840 ? 20  TYR A CZ  1 
ATOM 166  N N   ? ARG A 1  21 ? -11.726  10.031  -1.495 1.000 92.460 ? 21  ARG A N   1 
ATOM 167  C CA  ? ARG A 1  21 ? -12.087  11.356  -1.001 1.000 92.460 ? 21  ARG A CA  1 
ATOM 168  C C   ? ARG A 1  21 ? -13.457  11.779  -1.519 1.000 92.460 ? 21  ARG A C   1 
ATOM 169  C CB  ? ARG A 1  21 ? -11.031  12.387  -1.407 1.000 92.460 ? 21  ARG A CB  1 
ATOM 170  O O   ? ARG A 1  21 ? -13.624  12.031  -2.714 1.000 92.460 ? 21  ARG A O   1 
ATOM 171  C CG  ? ARG A 1  21 ? -11.289  13.781  -0.857 1.000 92.460 ? 21  ARG A CG  1 
ATOM 172  C CD  ? ARG A 1  21 ? -10.320  14.803  -1.434 1.000 92.460 ? 21  ARG A CD  1 
ATOM 173  N NE  ? ARG A 1  21 ? -10.639  16.158  -0.994 1.000 92.460 ? 21  ARG A NE  1 
ATOM 174  N NH1 ? ARG A 1  21 ?  -9.956  17.178  -2.951 1.000 92.460 ? 21  ARG A NH1 1 
ATOM 175  N NH2 ? ARG A 1  21 ? -10.785  18.438  -1.225 1.000 92.460 ? 21  ARG A NH2 1 
ATOM 176  C CZ  ? ARG A 1  21 ? -10.459  17.255  -1.724 1.000 92.460 ? 21  ARG A CZ  1 
ATOM 177  N N   ? PHE A 1  22 ? -14.399  11.785  -0.584 1.000 89.370 ? 22  PHE A N   1 
ATOM 178  C CA  ? PHE A 1  22 ? -15.784  11.935  -1.015 1.000 89.370 ? 22  PHE A CA  1 
ATOM 179  C C   ? PHE A 1  22 ? -16.144  10.881  -2.055 1.000 89.370 ? 22  PHE A C   1 
ATOM 180  C CB  ? PHE A 1  22 ? -16.023  13.337  -1.584 1.000 89.370 ? 22  PHE A CB  1 
ATOM 181  O O   ? PHE A 1  22 ? -16.161   9.685  -1.755 1.000 89.370 ? 22  PHE A O   1 
ATOM 182  C CG  ? PHE A 1  22 ? -15.817  14.441  -0.583 1.000 89.370 ? 22  PHE A CG  1 
ATOM 183  C CD1 ? PHE A 1  22 ? -16.687  14.598   0.489 1.000 89.370 ? 22  PHE A CD1 1 
ATOM 184  C CD2 ? PHE A 1  22 ? -14.752  15.323  -0.714 1.000 89.370 ? 22  PHE A CD2 1 
ATOM 185  C CE1 ? PHE A 1  22 ? -16.498  15.620   1.417 1.000 89.370 ? 22  PHE A CE1 1 
ATOM 186  C CE2 ? PHE A 1  22 ? -14.557  16.347   0.209 1.000 89.370 ? 22  PHE A CE2 1 
ATOM 187  C CZ  ? PHE A 1  22 ? -15.432  16.494   1.273 1.000 89.370 ? 22  PHE A CZ  1 
ATOM 188  N N   ? THR A 1  23 ? -16.359  11.217  -3.327 1.000 87.420 ? 23  THR A N   1 
ATOM 189  C CA  ? THR A 1  23 ? -16.792  10.254  -4.334 1.000 87.420 ? 23  THR A CA  1 
ATOM 190  C C   ? THR A 1  23 ? -15.660   9.947  -5.310 1.000 87.420 ? 23  THR A C   1 
ATOM 191  C CB  ? THR A 1  23 ? -18.017  10.771  -5.110 1.000 87.420 ? 23  THR A CB  1 
ATOM 192  O O   ? THR A 1  23 ? -15.828   9.142  -6.229 1.000 87.420 ? 23  THR A O   1 
ATOM 193  C CG2 ? THR A 1  23 ? -19.213  10.965  -4.183 1.000 87.420 ? 23  THR A CG2 1 
ATOM 194  O OG1 ? THR A 1  23 ? -17.694  12.026  -5.722 1.000 87.420 ? 23  THR A OG1 1 
ATOM 195  N N   ? LYS A 1  24 ? -14.486  10.533  -5.007 1.000 90.270 ? 24  LYS A N   1 
ATOM 196  C CA  ? LYS A 1  24 ? -13.367  10.375  -5.931 1.000 90.270 ? 24  LYS A CA  1 
ATOM 197  C C   ? LYS A 1  24 ? -12.331   9.401  -5.379 1.000 90.270 ? 24  LYS A C   1 
ATOM 198  C CB  ? LYS A 1  24 ? -12.714  11.728  -6.219 1.000 90.270 ? 24  LYS A CB  1 
ATOM 199  O O   ? LYS A 1  24 ? -11.840   9.575  -4.262 1.000 90.270 ? 24  LYS A O   1 
ATOM 200  C CG  ? LYS A 1  24 ? -11.598  11.669  -7.251 1.000 90.270 ? 24  LYS A CG  1 
ATOM 201  C CD  ? LYS A 1  24 ? -10.995  13.045  -7.501 1.000 90.270 ? 24  LYS A CD  1 
ATOM 202  C CE  ? LYS A 1  24 ?  -9.822  12.975  -8.470 1.000 90.270 ? 24  LYS A CE  1 
ATOM 203  N NZ  ? LYS A 1  24 ?  -9.209  14.318  -8.695 1.000 90.270 ? 24  LYS A NZ  1 
ATOM 204  N N   ? TYR A 1  25 ? -12.053   8.414  -6.166 1.000 91.540 ? 25  TYR A N   1 
ATOM 205  C CA  ? TYR A 1  25 ? -10.998   7.475  -5.804 1.000 91.540 ? 25  TYR A CA  1 
ATOM 206  C C   ? TYR A 1  25 ?  -9.646   8.174  -5.734 1.000 91.540 ? 25  TYR A C   1 
ATOM 207  C CB  ? TYR A 1  25 ? -10.937   6.321  -6.809 1.000 91.540 ? 25  TYR A CB  1 
ATOM 208  O O   ? TYR A 1  25 ?  -9.243   8.858  -6.678 1.000 91.540 ? 25  TYR A O   1 
ATOM 209  C CG  ? TYR A 1  25 ?  -9.786   5.372  -6.576 1.000 91.540 ? 25  TYR A CG  1 
ATOM 210  C CD1 ? TYR A 1  25 ?  -8.644   5.422  -7.373 1.000 91.540 ? 25  TYR A CD1 1 
ATOM 211  C CD2 ? TYR A 1  25 ?  -9.838   4.425  -5.559 1.000 91.540 ? 25  TYR A CD2 1 
ATOM 212  C CE1 ? TYR A 1  25 ?  -7.582   4.549  -7.163 1.000 91.540 ? 25  TYR A CE1 1 
ATOM 213  C CE2 ? TYR A 1  25 ?  -8.781   3.547  -5.340 1.000 91.540 ? 25  TYR A CE2 1 
ATOM 214  O OH  ? TYR A 1  25 ?  -6.611   2.750  -5.933 1.000 91.540 ? 25  TYR A OH  1 
ATOM 215  C CZ  ? TYR A 1  25 ?  -7.659   3.617  -6.145 1.000 91.540 ? 25  TYR A CZ  1 
ATOM 216  N N   ? GLN A 1  26 ?  -8.861   7.900  -4.615 1.000 91.820 ? 26  GLN A N   1 
ATOM 217  C CA  ? GLN A 1  26 ?  -7.612   8.626  -4.407 1.000 91.820 ? 26  GLN A CA  1 
ATOM 218  C C   ? GLN A 1  26 ?  -6.417   7.676  -4.404 1.000 91.820 ? 26  GLN A C   1 
ATOM 219  C CB  ? GLN A 1  26 ?  -7.660   9.413  -3.096 1.000 91.820 ? 26  GLN A CB  1 
ATOM 220  O O   ? GLN A 1  26 ?  -5.387   7.966  -5.016 1.000 91.820 ? 26  GLN A O   1 
ATOM 221  C CG  ? GLN A 1  26 ?  -8.555  10.644  -3.151 1.000 91.820 ? 26  GLN A CG  1 
ATOM 222  C CD  ? GLN A 1  26 ?  -7.926  11.793  -3.916 1.000 91.820 ? 26  GLN A CD  1 
ATOM 223  N NE2 ? GLN A 1  26 ?  -8.730  12.480  -4.720 1.000 91.820 ? 26  GLN A NE2 1 
ATOM 224  O OE1 ? GLN A 1  26 ?  -6.728  12.062  -3.785 1.000 91.820 ? 26  GLN A OE1 1 
ATOM 225  N N   ? CYS A 1  27 ?  -6.542   6.604  -3.693 1.000 95.310 ? 27  CYS A N   1 
ATOM 226  C CA  ? CYS A 1  27 ?  -5.455   5.655  -3.480 1.000 95.310 ? 27  CYS A CA  1 
ATOM 227  C C   ? CYS A 1  27 ?  -5.998   4.272  -3.139 1.000 95.310 ? 27  CYS A C   1 
ATOM 228  C CB  ? CYS A 1  27 ?  -4.532   6.139  -2.363 1.000 95.310 ? 27  CYS A CB  1 
ATOM 229  O O   ? CYS A 1  27 ?  -7.205   4.100  -2.964 1.000 95.310 ? 27  CYS A O   1 
ATOM 230  S SG  ? CYS A 1  27 ?  -3.477   7.526  -2.840 1.000 95.310 ? 27  CYS A SG  1 
ATOM 231  N N   ? GLY A 1  28 ?  -5.054   3.350  -3.113 1.000 96.520 ? 28  GLY A N   1 
ATOM 232  C CA  ? GLY A 1  28 ?  -5.328   2.055  -2.511 1.000 96.520 ? 28  GLY A CA  1 
ATOM 233  C C   ? GLY A 1  28 ?  -4.980   1.997  -1.036 1.000 96.520 ? 28  GLY A C   1 
ATOM 234  O O   ? GLY A 1  28 ?  -4.481   2.973  -0.472 1.000 96.520 ? 28  GLY A O   1 
ATOM 235  N N   ? GLY A 1  29 ?  -5.217   0.896  -0.391 1.000 97.820 ? 29  GLY A N   1 
ATOM 236  C CA  ? GLY A 1  29 ?  -4.898   0.597   0.996 1.000 97.820 ? 29  GLY A CA  1 
ATOM 237  C C   ? GLY A 1  29 ?  -4.914  -0.888   1.305 1.000 97.820 ? 29  GLY A C   1 
ATOM 238  O O   ? GLY A 1  29 ?  -5.218  -1.705   0.434 1.000 97.820 ? 29  GLY A O   1 
ATOM 239  N N   ? VAL A 1  30 ?  -4.516  -1.145   2.549 1.000 98.510 ? 30  VAL A N   1 
ATOM 240  C CA  ? VAL A 1  30 ?  -4.440  -2.534   2.989 1.000 98.510 ? 30  VAL A CA  1 
ATOM 241  C C   ? VAL A 1  30 ?  -5.090  -2.678   4.363 1.000 98.510 ? 30  VAL A C   1 
ATOM 242  C CB  ? VAL A 1  30 ?  -2.979  -3.036   3.035 1.000 98.510 ? 30  VAL A CB  1 
ATOM 243  O O   ? VAL A 1  30 ?  -4.770  -1.930   5.290 1.000 98.510 ? 30  VAL A O   1 
ATOM 244  C CG1 ? VAL A 1  30 ?  -2.930  -4.521   3.390 1.000 98.510 ? 30  VAL A CG1 1 
ATOM 245  C CG2 ? VAL A 1  30 ?  -2.285  -2.779   1.699 1.000 98.510 ? 30  VAL A CG2 1 
ATOM 246  N N   ? LEU A 1  31 ?  -6.016  -3.624   4.457 1.000 98.570 ? 31  LEU A N   1 
ATOM 247  C CA  ? LEU A 1  31 ?  -6.646  -3.909   5.742 1.000 98.570 ? 31  LEU A CA  1 
ATOM 248  C C   ? LEU A 1  31 ?  -5.716  -4.724   6.634 1.000 98.570 ? 31  LEU A C   1 
ATOM 249  C CB  ? LEU A 1  31 ?  -7.964  -4.660   5.538 1.000 98.570 ? 31  LEU A CB  1 
ATOM 250  O O   ? LEU A 1  31 ?  -5.361  -5.856   6.299 1.000 98.570 ? 31  LEU A O   1 
ATOM 251  C CG  ? LEU A 1  31 ?  -8.781  -4.950   6.797 1.000 98.570 ? 31  LEU A CG  1 
ATOM 252  C CD1 ? LEU A 1  31 ?  -9.278  -3.648   7.418 1.000 98.570 ? 31  LEU A CD1 1 
ATOM 253  C CD2 ? LEU A 1  31 ?  -9.950  -5.874   6.476 1.000 98.570 ? 31  LEU A CD2 1 
ATOM 254  N N   ? LEU A 1  32 ?  -5.333  -4.153   7.869 1.000 98.080 ? 32  LEU A N   1 
ATOM 255  C CA  ? LEU A 1  32 ?  -4.399  -4.808   8.777 1.000 98.080 ? 32  LEU A CA  1 
ATOM 256  C C   ? LEU A 1  32 ?  -5.144  -5.586   9.857 1.000 98.080 ? 32  LEU A C   1 
ATOM 257  C CB  ? LEU A 1  32 ?  -3.468  -3.779   9.423 1.000 98.080 ? 32  LEU A CB  1 
ATOM 258  O O   ? LEU A 1  32 ?  -4.657  -6.612  10.337 1.000 98.080 ? 32  LEU A O   1 
ATOM 259  C CG  ? LEU A 1  32 ?  -2.474  -3.084   8.492 1.000 98.080 ? 32  LEU A CG  1 
ATOM 260  C CD1 ? LEU A 1  32 ?  -1.636  -2.074   9.268 1.000 98.080 ? 32  LEU A CD1 1 
ATOM 261  C CD2 ? LEU A 1  32 ?  -1.580  -4.110   7.803 1.000 98.080 ? 32  LEU A CD2 1 
ATOM 262  N N   ? ASN A 1  33 ?  -6.283  -5.079  10.331 1.000 97.750 ? 33  ASN A N   1 
ATOM 263  C CA  ? ASN A 1  33 ?  -7.276  -5.687  11.210 1.000 97.750 ? 33  ASN A CA  1 
ATOM 264  C C   ? ASN A 1  33 ?  -8.658  -5.071  11.006 1.000 97.750 ? 33  ASN A C   1 
ATOM 265  C CB  ? ASN A 1  33 ?  -6.849  -5.558  12.674 1.000 97.750 ? 33  ASN A CB  1 
ATOM 266  O O   ? ASN A 1  33 ?  -8.884  -4.353  10.030 1.000 97.750 ? 33  ASN A O   1 
ATOM 267  C CG  ? ASN A 1  33 ?  -6.734  -4.115  13.124 1.000 97.750 ? 33  ASN A CG  1 
ATOM 268  N ND2 ? ASN A 1  33 ?  -5.700  -3.816  13.902 1.000 97.750 ? 33  ASN A ND2 1 
ATOM 269  O OD1 ? ASN A 1  33 ?  -7.568  -3.275  12.775 1.000 97.750 ? 33  ASN A OD1 1 
ATOM 270  N N   ? ALA A 1  34 ?  -9.592  -5.427  11.940 1.000 97.990 ? 34  ALA A N   1 
ATOM 271  C CA  ? ALA A 1  34 ? -10.982  -5.046  11.703 1.000 97.990 ? 34  ALA A CA  1 
ATOM 272  C C   ? ALA A 1  34 ? -11.150  -3.530  11.744 1.000 97.990 ? 34  ALA A C   1 
ATOM 273  C CB  ? ALA A 1  34 ? -11.898  -5.708  12.730 1.000 97.990 ? 34  ALA A CB  1 
ATOM 274  O O   ? ALA A 1  34 ? -12.126  -2.993  11.216 1.000 97.990 ? 34  ALA A O   1 
ATOM 275  N N   ? ASN A 1  35 ? -10.116  -2.810  12.239 1.000 98.210 ? 35  ASN A N   1 
ATOM 276  C CA  ? ASN A 1  35 ? -10.324  -1.390  12.501 1.000 98.210 ? 35  ASN A CA  1 
ATOM 277  C C   ? ASN A 1  35 ?  -9.307  -0.528  11.758 1.000 98.210 ? 35  ASN A C   1 
ATOM 278  C CB  ? ASN A 1  35 ? -10.262  -1.107  14.004 1.000 98.210 ? 35  ASN A CB  1 
ATOM 279  O O   ? ASN A 1  35 ?  -9.431   0.698  11.727 1.000 98.210 ? 35  ASN A O   1 
ATOM 280  C CG  ? ASN A 1  35 ? -11.413  -1.736  14.764 1.000 98.210 ? 35  ASN A CG  1 
ATOM 281  N ND2 ? ASN A 1  35 ? -11.094  -2.644  15.678 1.000 98.210 ? 35  ASN A ND2 1 
ATOM 282  O OD1 ? ASN A 1  35 ? -12.580  -1.408  14.531 1.000 98.210 ? 35  ASN A OD1 1 
ATOM 283  N N   ? TRP A 1  36 ?  -8.295  -1.139  11.139 1.000 98.530 ? 36  TRP A N   1 
ATOM 284  C CA  ? TRP A 1  36 ?  -7.210  -0.291  10.657 1.000 98.530 ? 36  TRP A CA  1 
ATOM 285  C C   ? TRP A 1  36 ?  -6.858  -0.625   9.211 1.000 98.530 ? 36  TRP A C   1 
ATOM 286  C CB  ? TRP A 1  36 ?  -5.972  -0.444  11.545 1.000 98.530 ? 36  TRP A CB  1 
ATOM 287  O O   ? TRP A 1  36 ?  -6.762  -1.799   8.845 1.000 98.530 ? 36  TRP A O   1 
ATOM 288  C CG  ? TRP A 1  36 ?  -6.094   0.228  12.880 1.000 98.530 ? 36  TRP A CG  1 
ATOM 289  C CD1 ? TRP A 1  36 ?  -6.432  -0.356  14.069 1.000 98.530 ? 36  TRP A CD1 1 
ATOM 290  C CD2 ? TRP A 1  36 ?  -5.883   1.615  13.161 1.000 98.530 ? 36  TRP A CD2 1 
ATOM 291  C CE2 ? TRP A 1  36 ?  -6.110   1.802  14.542 1.000 98.530 ? 36  TRP A CE2 1 
ATOM 292  C CE3 ? TRP A 1  36 ?  -5.523   2.720  12.377 1.000 98.530 ? 36  TRP A CE3 1 
ATOM 293  N NE1 ? TRP A 1  36 ?  -6.444   0.585  15.073 1.000 98.530 ? 36  TRP A NE1 1 
ATOM 294  C CH2 ? TRP A 1  36 ?  -5.635   4.114  14.368 1.000 98.530 ? 36  TRP A CH2 1 
ATOM 295  C CZ2 ? TRP A 1  36 ?  -5.988   3.050  15.157 1.000 98.530 ? 36  TRP A CZ2 1 
ATOM 296  C CZ3 ? TRP A 1  36 ?  -5.402   3.961  12.991 1.000 98.530 ? 36  TRP A CZ3 1 
ATOM 297  N N   ? VAL A 1  37 ?  -6.707   0.462   8.410 1.000 98.600 ? 37  VAL A N   1 
ATOM 298  C CA  ? VAL A 1  37 ?  -6.254   0.408   7.024 1.000 98.600 ? 37  VAL A CA  1 
ATOM 299  C C   ? VAL A 1  37 ?  -4.918   1.135   6.888 1.000 98.600 ? 37  VAL A C   1 
ATOM 300  C CB  ? VAL A 1  37 ?  -7.295   1.023   6.062 1.000 98.600 ? 37  VAL A CB  1 
ATOM 301  O O   ? VAL A 1  37 ?  -4.746   2.236   7.418 1.000 98.600 ? 37  VAL A O   1 
ATOM 302  C CG1 ? VAL A 1  37 ?  -6.734   1.114   4.645 1.000 98.600 ? 37  VAL A CG1 1 
ATOM 303  C CG2 ? VAL A 1  37 ?  -8.584   0.204   6.078 1.000 98.600 ? 37  VAL A CG2 1 
ATOM 304  N N   ? LEU A 1  38 ?  -3.976   0.442   6.243 1.000 98.640 ? 38  LEU A N   1 
ATOM 305  C CA  ? LEU A 1  38 ?  -2.679   1.030   5.925 1.000 98.640 ? 38  LEU A CA  1 
ATOM 306  C C   ? LEU A 1  38 ?  -2.662   1.568   4.498 1.000 98.640 ? 38  LEU A C   1 
ATOM 307  C CB  ? LEU A 1  38 ?  -1.563  -0.002   6.107 1.000 98.640 ? 38  LEU A CB  1 
ATOM 308  O O   ? LEU A 1  38 ?  -3.055   0.869   3.561 1.000 98.640 ? 38  LEU A O   1 
ATOM 309  C CG  ? LEU A 1  38 ?  -0.135   0.495   5.873 1.000 98.640 ? 38  LEU A CG  1 
ATOM 310  C CD1 ? LEU A 1  38 ?   0.225   1.569   6.893 1.000 98.640 ? 38  LEU A CD1 1 
ATOM 311  C CD2 ? LEU A 1  38 ?   0.852  -0.665   5.939 1.000 98.640 ? 38  LEU A CD2 1 
ATOM 312  N N   ? THR A 1  39 ?  -2.198   2.876   4.256 1.000 98.420 ? 39  THR A N   1 
ATOM 313  C CA  ? THR A 1  39 ?  -2.085   3.501   2.943 1.000 98.420 ? 39  THR A CA  1 
ATOM 314  C C   ? THR A 1  39 ?  -0.866   4.416   2.882 1.000 98.420 ? 39  THR A C   1 
ATOM 315  C CB  ? THR A 1  39 ?  -3.352   4.305   2.596 1.000 98.420 ? 39  THR A CB  1 
ATOM 316  O O   ? THR A 1  39 ?  -0.043   4.424   3.800 1.000 98.420 ? 39  THR A O   1 
ATOM 317  C CG2 ? THR A 1  39 ?  -3.463   5.556   3.461 1.000 98.420 ? 39  THR A CG2 1 
ATOM 318  O OG1 ? THR A 1  39 ?  -3.301   4.694   1.218 1.000 98.420 ? 39  THR A OG1 1 
ATOM 319  N N   ? ALA A 1  40 ?  -0.671   5.075   1.834 1.000 98.120 ? 40  ALA A N   1 
ATOM 320  C CA  ? ALA A 1  40 ?   0.494   5.941   1.673 1.000 98.120 ? 40  ALA A CA  1 
ATOM 321  C C   ? ALA A 1  40 ?   0.226   7.332   2.241 1.000 98.120 ? 40  ALA A C   1 
ATOM 322  C CB  ? ALA A 1  40 ?   0.885   6.037   0.200 1.000 98.120 ? 40  ALA A CB  1 
ATOM 323  O O   ? ALA A 1  40 ?  -0.850   7.897   2.035 1.000 98.120 ? 40  ALA A O   1 
ATOM 324  N N   ? ALA A 1  41 ?   1.194   7.912   2.916 1.000 97.830 ? 41  ALA A N   1 
ATOM 325  C CA  ? ALA A 1  41 ?   1.067   9.231   3.530 1.000 97.830 ? 41  ALA A CA  1 
ATOM 326  C C   ? ALA A 1  41 ?   0.933  10.320   2.469 1.000 97.830 ? 41  ALA A C   1 
ATOM 327  C CB  ? ALA A 1  41 ?   2.267   9.516   4.431 1.000 97.830 ? 41  ALA A CB  1 
ATOM 328  O O   ? ALA A 1  41 ?   0.366  11.384   2.731 1.000 97.830 ? 41  ALA A O   1 
ATOM 329  N N   ? HIS A 1  42 ?   1.521  10.080   1.312 1.000 96.220 ? 42  HIS A N   1 
ATOM 330  C CA  ? HIS A 1  42 ?   1.440  11.072   0.246 1.000 96.220 ? 42  HIS A CA  1 
ATOM 331  C C   ? HIS A 1  42 ?   0.032  11.145  -0.333 1.000 96.220 ? 42  HIS A C   1 
ATOM 332  C CB  ? HIS A 1  42 ?   2.447  10.753  -0.861 1.000 96.220 ? 42  HIS A CB  1 
ATOM 333  O O   ? HIS A 1  42 ?  -0.278  12.051  -1.111 1.000 96.220 ? 42  HIS A O   1 
ATOM 334  C CG  ? HIS A 1  42 ?   2.015   9.640  -1.762 1.000 96.220 ? 42  HIS A CG  1 
ATOM 335  C CD2 ? HIS A 1  42 ?   1.188   9.635  -2.834 1.000 96.220 ? 42  HIS A CD2 1 
ATOM 336  N ND1 ? HIS A 1  42 ?   2.446   8.341  -1.599 1.000 96.220 ? 42  HIS A ND1 1 
ATOM 337  C CE1 ? HIS A 1  42 ?   1.901   7.583  -2.536 1.000 96.220 ? 42  HIS A CE1 1 
ATOM 338  N NE2 ? HIS A 1  42 ?   1.134   8.343  -3.298 1.000 96.220 ? 42  HIS A NE2 1 
ATOM 339  N N   ? CYS A 1  43 ?  -0.862  10.229   0.203 1.000 95.380 ? 43  CYS A N   1 
ATOM 340  C CA  ? CYS A 1  43 ?  -2.260  10.221  -0.214 1.000 95.380 ? 43  CYS A CA  1 
ATOM 341  C C   ? CYS A 1  43 ?  -3.116  11.054   0.731 1.000 95.380 ? 43  CYS A C   1 
ATOM 342  C CB  ? CYS A 1  43 ?  -2.793   8.789  -0.272 1.000 95.380 ? 43  CYS A CB  1 
ATOM 343  O O   ? CYS A 1  43 ?  -4.345  11.034   0.643 1.000 95.380 ? 43  CYS A O   1 
ATOM 344  S SG  ? CYS A 1  43 ?  -2.117   7.815  -1.634 1.000 95.380 ? 43  CYS A SG  1 
ATOM 345  N N   ? HIS A 1  44 ?  -2.550  11.755   1.629 1.000 94.270 ? 44  HIS A N   1 
ATOM 346  C CA  ? HIS A 1  44 ?  -3.246  12.457   2.701 1.000 94.270 ? 44  HIS A CA  1 
ATOM 347  C C   ? HIS A 1  44 ?  -4.223  13.487   2.142 1.000 94.270 ? 44  HIS A C   1 
ATOM 348  C CB  ? HIS A 1  44 ?  -2.244  13.137   3.635 1.000 94.270 ? 44  HIS A CB  1 
ATOM 349  O O   ? HIS A 1  44 ?  -3.871  14.262   1.250 1.000 94.270 ? 44  HIS A O   1 
ATOM 350  C CG  ? HIS A 1  44 ?  -2.879  13.804   4.813 1.000 94.270 ? 44  HIS A CG  1 
ATOM 351  C CD2 ? HIS A 1  44 ?  -3.122  15.111   5.071 1.000 94.270 ? 44  HIS A CD2 1 
ATOM 352  N ND1 ? HIS A 1  44 ?  -3.344  13.102   5.904 1.000 94.270 ? 44  HIS A ND1 1 
ATOM 353  C CE1 ? HIS A 1  44 ?  -3.849  13.951   6.784 1.000 94.270 ? 44  HIS A CE1 1 
ATOM 354  N NE2 ? HIS A 1  44 ?  -3.726  15.176   6.303 1.000 94.270 ? 44  HIS A NE2 1 
ATOM 355  N N   ? ASN A 1  45 ?  -5.445  13.493   2.813 1.000 91.320 ? 45  ASN A N   1 
ATOM 356  C CA  ? ASN A 1  45 ?  -6.515  14.448   2.543 1.000 91.320 ? 45  ASN A CA  1 
ATOM 357  C C   ? ASN A 1  45 ?  -7.382  14.682   3.776 1.000 91.320 ? 45  ASN A C   1 
ATOM 358  C CB  ? ASN A 1  45 ?  -7.375  13.973   1.370 1.000 91.320 ? 45  ASN A CB  1 
ATOM 359  O O   ? ASN A 1  45 ?  -7.110  14.132   4.845 1.000 91.320 ? 45  ASN A O   1 
ATOM 360  C CG  ? ASN A 1  45 ?  -7.988  15.121   0.592 1.000 91.320 ? 45  ASN A CG  1 
ATOM 361  N ND2 ? ASN A 1  45 ?  -7.526  15.317  -0.637 1.000 91.320 ? 45  ASN A ND2 1 
ATOM 362  O OD1 ? ASN A 1  45 ?  -8.868  15.826   1.092 1.000 91.320 ? 45  ASN A OD1 1 
ATOM 363  N N   ? ASP A 1  46 ?  -8.555  15.659   3.749 1.000 86.800 ? 46  ASP A N   1 
ATOM 364  C CA  ? ASP A 1  46 ?  -9.296  16.107   4.924 1.000 86.800 ? 46  ASP A CA  1 
ATOM 365  C C   ? ASP A 1  46 ? -10.545  15.257   5.143 1.000 86.800 ? 46  ASP A C   1 
ATOM 366  C CB  ? ASP A 1  46 ?  -9.680  17.582   4.786 1.000 86.800 ? 46  ASP A CB  1 
ATOM 367  O O   ? ASP A 1  46 ? -11.105  15.238   6.241 1.000 86.800 ? 46  ASP A O   1 
ATOM 368  C CG  ? ASP A 1  46 ? -10.486  17.869   3.531 1.000 86.800 ? 46  ASP A CG  1 
ATOM 369  O OD1 ? ASP A 1  46 ? -10.608  16.975   2.666 1.000 86.800 ? 46  ASP A OD1 1 
ATOM 370  O OD2 ? ASP A 1  46 ? -11.002  19.001   3.405 1.000 86.800 ? 46  ASP A OD2 1 
ATOM 371  N N   ? LYS A 1  47 ? -10.868  14.203   4.214 1.000 89.680 ? 47  LYS A N   1 
ATOM 372  C CA  ? LYS A 1  47 ? -12.029  13.326   4.330 1.000 89.680 ? 47  LYS A CA  1 
ATOM 373  C C   ? LYS A 1  47 ? -11.796  12.005   3.602 1.000 89.680 ? 47  LYS A C   1 
ATOM 374  C CB  ? LYS A 1  47 ? -13.279  14.014   3.781 1.000 89.680 ? 47  LYS A CB  1 
ATOM 375  O O   ? LYS A 1  47 ? -11.685  11.979   2.374 1.000 89.680 ? 47  LYS A O   1 
ATOM 376  C CG  ? LYS A 1  47 ? -13.669  15.280   4.530 1.000 89.680 ? 47  LYS A CG  1 
ATOM 377  C CD  ? LYS A 1  47 ? -15.137  15.627   4.316 1.000 89.680 ? 47  LYS A CD  1 
ATOM 378  C CE  ? LYS A 1  47 ? -15.521  16.910   5.039 1.000 89.680 ? 47  LYS A CE  1 
ATOM 379  N NZ  ? LYS A 1  47 ? -16.986  17.182   4.947 1.000 89.680 ? 47  LYS A NZ  1 
ATOM 380  N N   ? TYR A 1  48 ? -11.712  10.936   4.446 1.000 94.760 ? 48  TYR A N   1 
ATOM 381  C CA  ? TYR A 1  48 ? -11.511   9.628   3.831 1.000 94.760 ? 48  TYR A CA  1 
ATOM 382  C C   ? TYR A 1  48 ? -12.724   8.732   4.048 1.000 94.760 ? 48  TYR A C   1 
ATOM 383  C CB  ? TYR A 1  48 ? -10.257   8.955   4.397 1.000 94.760 ? 48  TYR A CB  1 
ATOM 384  O O   ? TYR A 1  48 ? -13.376   8.800   5.093 1.000 94.760 ? 48  TYR A O   1 
ATOM 385  C CG  ? TYR A 1  48 ?  -8.968   9.598   3.948 1.000 94.760 ? 48  TYR A CG  1 
ATOM 386  C CD1 ? TYR A 1  48 ?  -8.587   9.578   2.608 1.000 94.760 ? 48  TYR A CD1 1 
ATOM 387  C CD2 ? TYR A 1  48 ?  -8.127  10.225   4.862 1.000 94.760 ? 48  TYR A CD2 1 
ATOM 388  C CE1 ? TYR A 1  48 ?  -7.398  10.168   2.190 1.000 94.760 ? 48  TYR A CE1 1 
ATOM 389  C CE2 ? TYR A 1  48 ?  -6.937  10.818   4.455 1.000 94.760 ? 48  TYR A CE2 1 
ATOM 390  O OH  ? TYR A 1  48 ?  -5.404  11.370   2.710 1.000 94.760 ? 48  TYR A OH  1 
ATOM 391  C CZ  ? TYR A 1  48 ?  -6.581  10.785   3.119 1.000 94.760 ? 48  TYR A CZ  1 
ATOM 392  N N   ? GLN A 1  49 ? -13.055   7.974   3.013 1.000 95.380 ? 49  GLN A N   1 
ATOM 393  C CA  ? GLN A 1  49 ? -13.876   6.770   3.083 1.000 95.380 ? 49  GLN A CA  1 
ATOM 394  C C   ? GLN A 1  49 ? -13.219   5.611   2.337 1.000 95.380 ? 49  GLN A C   1 
ATOM 395  C CB  ? GLN A 1  49 ? -15.271   7.036   2.514 1.000 95.380 ? 49  GLN A CB  1 
ATOM 396  O O   ? GLN A 1  49 ? -12.423   5.828   1.422 1.000 95.380 ? 49  GLN A O   1 
ATOM 397  C CG  ? GLN A 1  49 ? -15.270   7.430   1.043 1.000 95.380 ? 49  GLN A CG  1 
ATOM 398  C CD  ? GLN A 1  49 ? -16.648   7.816   0.538 1.000 95.380 ? 49  GLN A CD  1 
ATOM 399  N NE2 ? GLN A 1  49 ? -16.714   8.288  -0.702 1.000 95.380 ? 49  GLN A NE2 1 
ATOM 400  O OE1 ? GLN A 1  49 ? -17.645   7.690   1.256 1.000 95.380 ? 49  GLN A OE1 1 
ATOM 401  N N   ? VAL A 1  50 ? -13.553   4.411   2.936 1.000 96.850 ? 50  VAL A N   1 
ATOM 402  C CA  ? VAL A 1  50 ? -12.886   3.287   2.287 1.000 96.850 ? 50  VAL A CA  1 
ATOM 403  C C   ? VAL A 1  50 ? -13.921   2.250   1.858 1.000 96.850 ? 50  VAL A C   1 
ATOM 404  C CB  ? VAL A 1  50 ? -11.834   2.639   3.215 1.000 96.850 ? 50  VAL A CB  1 
ATOM 405  O O   ? VAL A 1  50 ? -14.980   2.126   2.478 1.000 96.850 ? 50  VAL A O   1 
ATOM 406  C CG1 ? VAL A 1  50 ? -10.760   3.653   3.605 1.000 96.850 ? 50  VAL A CG1 1 
ATOM 407  C CG2 ? VAL A 1  50 ? -12.505   2.061   4.460 1.000 96.850 ? 50  VAL A CG2 1 
ATOM 408  N N   ? TRP A 1  51 ? -13.657   1.596   0.772 1.000 96.870 ? 51  TRP A N   1 
ATOM 409  C CA  ? TRP A 1  51 ? -14.414   0.440   0.302 1.000 96.870 ? 51  TRP A CA  1 
ATOM 410  C C   ? TRP A 1  51 ? -13.581  -0.834   0.405 1.000 96.870 ? 51  TRP A C   1 
ATOM 411  C CB  ? TRP A 1  51 ? -14.874   0.649  -1.143 1.000 96.870 ? 51  TRP A CB  1 
ATOM 412  O O   ? TRP A 1  51 ? -12.447  -0.882  -0.077 1.000 96.870 ? 51  TRP A O   1 
ATOM 413  C CG  ? TRP A 1  51 ? -16.036   1.587  -1.282 1.000 96.870 ? 51  TRP A CG  1 
ATOM 414  C CD1 ? TRP A 1  51 ? -15.985   2.945  -1.433 1.000 96.870 ? 51  TRP A CD1 1 
ATOM 415  C CD2 ? TRP A 1  51 ? -17.422   1.235  -1.278 1.000 96.870 ? 51  TRP A CD2 1 
ATOM 416  C CE2 ? TRP A 1  51 ? -18.158   2.431  -1.432 1.000 96.870 ? 51  TRP A CE2 1 
ATOM 417  C CE3 ? TRP A 1  51 ? -18.116   0.023  -1.160 1.000 96.870 ? 51  TRP A CE3 1 
ATOM 418  N NE1 ? TRP A 1  51 ? -17.258   3.459  -1.524 1.000 96.870 ? 51  TRP A NE1 1 
ATOM 419  C CH2 ? TRP A 1  51 ? -20.207   1.251  -1.353 1.000 96.870 ? 51  TRP A CH2 1 
ATOM 420  C CZ2 ? TRP A 1  51 ? -19.554   2.450  -1.471 1.000 96.870 ? 51  TRP A CZ2 1 
ATOM 421  C CZ3 ? TRP A 1  51 ? -19.505   0.044  -1.199 1.000 96.870 ? 51  TRP A CZ3 1 
ATOM 422  N N   ? LEU A 1  52 ? -14.139  -1.874   1.161 1.000 97.260 ? 52  LEU A N   1 
ATOM 423  C CA  ? LEU A 1  52 ? -13.528  -3.189   1.317 1.000 97.260 ? 52  LEU A CA  1 
ATOM 424  C C   ? LEU A 1  52 ? -14.308  -4.246   0.542 1.000 97.260 ? 52  LEU A C   1 
ATOM 425  C CB  ? LEU A 1  52 ? -13.454  -3.575   2.797 1.000 97.260 ? 52  LEU A CB  1 
ATOM 426  O O   ? LEU A 1  52 ? -15.522  -4.124   0.369 1.000 97.260 ? 52  LEU A O   1 
ATOM 427  C CG  ? LEU A 1  52 ? -12.783  -2.564   3.728 1.000 97.260 ? 52  LEU A CG  1 
ATOM 428  C CD1 ? LEU A 1  52 ? -13.834  -1.763   4.488 1.000 97.260 ? 52  LEU A CD1 1 
ATOM 429  C CD2 ? LEU A 1  52 ? -11.841  -3.273   4.696 1.000 97.260 ? 52  LEU A CD2 1 
ATOM 430  N N   ? GLY A 1  53 ? -13.539  -5.261  -0.004 1.000 95.530 ? 53  GLY A N   1 
ATOM 431  C CA  ? GLY A 1  53 ? -14.207  -6.401  -0.610 1.000 95.530 ? 53  GLY A CA  1 
ATOM 432  C C   ? GLY A 1  53 ? -14.714  -6.119  -2.012 1.000 95.530 ? 53  GLY A C   1 
ATOM 433  O O   ? GLY A 1  53 ? -15.554  -6.855  -2.534 1.000 95.530 ? 53  GLY A O   1 
ATOM 434  N N   ? LYS A 1  54 ? -14.167  -4.986  -2.640 1.000 92.780 ? 54  LYS A N   1 
ATOM 435  C CA  ? LYS A 1  54 ? -14.544  -4.607  -3.998 1.000 92.780 ? 54  LYS A CA  1 
ATOM 436  C C   ? LYS A 1  54 ? -13.597  -5.223  -5.024 1.000 92.780 ? 54  LYS A C   1 
ATOM 437  C CB  ? LYS A 1  54 ? -14.559  -3.085  -4.147 1.000 92.780 ? 54  LYS A CB  1 
ATOM 438  O O   ? LYS A 1  54 ? -12.376  -5.159  -4.866 1.000 92.780 ? 54  LYS A O   1 
ATOM 439  C CG  ? LYS A 1  54 ? -15.922  -2.452  -3.903 1.000 92.780 ? 54  LYS A CG  1 
ATOM 440  C CD  ? LYS A 1  54 ? -15.983  -1.030  -4.446 1.000 92.780 ? 54  LYS A CD  1 
ATOM 441  C CE  ? LYS A 1  54 ? -17.378  -0.681  -4.946 1.000 92.780 ? 54  LYS A CE  1 
ATOM 442  N NZ  ? LYS A 1  54 ? -18.058   0.302  -4.051 1.000 92.780 ? 54  LYS A NZ  1 
ATOM 443  N N   ? ASN A 1  55 ? -14.160  -5.887  -6.069 1.000 93.370 ? 55  ASN A N   1 
ATOM 444  C CA  ? ASN A 1  55 ? -13.369  -6.373  -7.196 1.000 93.370 ? 55  ASN A CA  1 
ATOM 445  C C   ? ASN A 1  55 ? -13.517  -5.469  -8.416 1.000 93.370 ? 55  ASN A C   1 
ATOM 446  C CB  ? ASN A 1  55 ? -13.763  -7.809  -7.548 1.000 93.370 ? 55  ASN A CB  1 
ATOM 447  O O   ? ASN A 1  55 ? -12.541  -5.204  -9.120 1.000 93.370 ? 55  ASN A O   1 
ATOM 448  C CG  ? ASN A 1  55 ? -12.892  -8.402  -8.638 1.000 93.370 ? 55  ASN A CG  1 
ATOM 449  N ND2 ? ASN A 1  55 ? -13.463  -8.578  -9.823 1.000 93.370 ? 55  ASN A ND2 1 
ATOM 450  O OD1 ? ASN A 1  55 ? -11.716  -8.701  -8.415 1.000 93.370 ? 55  ASN A OD1 1 
ATOM 451  N N   ? ASN A 1  56 ? -14.800  -5.092  -8.713 1.000 92.670 ? 56  ASN A N   1 
ATOM 452  C CA  ? ASN A 1  56 ? -15.104  -4.170  -9.803 1.000 92.670 ? 56  ASN A CA  1 
ATOM 453  C C   ? ASN A 1  56 ? -15.468  -2.784  -9.280 1.000 92.670 ? 56  ASN A C   1 
ATOM 454  C CB  ? ASN A 1  56 ? -16.233  -4.723 -10.675 1.000 92.670 ? 56  ASN A CB  1 
ATOM 455  O O   ? ASN A 1  56 ? -16.394  -2.642  -8.480 1.000 92.670 ? 56  ASN A O   1 
ATOM 456  C CG  ? ASN A 1  56 ? -16.479  -3.885 -11.914 1.000 92.670 ? 56  ASN A CG  1 
ATOM 457  N ND2 ? ASN A 1  56 ? -16.276  -4.480 -13.083 1.000 92.670 ? 56  ASN A ND2 1 
ATOM 458  O OD1 ? ASN A 1  56 ? -16.848  -2.711 -11.821 1.000 92.670 ? 56  ASN A OD1 1 
ATOM 459  N N   ? PHE A 1  57 ? -14.742  -1.860  -9.756 1.000 86.120 ? 57  PHE A N   1 
ATOM 460  C CA  ? PHE A 1  57 ? -14.800  -0.485  -9.274 1.000 86.120 ? 57  PHE A CA  1 
ATOM 461  C C   ? PHE A 1  57 ? -16.170   0.126  -9.546 1.000 86.120 ? 57  PHE A C   1 
ATOM 462  C CB  ? PHE A 1  57 ? -13.707   0.363  -9.931 1.000 86.120 ? 57  PHE A CB  1 
ATOM 463  O O   ? PHE A 1  57 ? -16.688   0.890  -8.728 1.000 86.120 ? 57  PHE A O   1 
ATOM 464  C CG  ? PHE A 1  57 ? -13.367   1.613  -9.165 1.000 86.120 ? 57  PHE A CG  1 
ATOM 465  C CD1 ? PHE A 1  57 ? -13.429   2.859  -9.778 1.000 86.120 ? 57  PHE A CD1 1 
ATOM 466  C CD2 ? PHE A 1  57 ? -12.984   1.543  -7.832 1.000 86.120 ? 57  PHE A CD2 1 
ATOM 467  C CE1 ? PHE A 1  57 ? -13.115   4.018  -9.071 1.000 86.120 ? 57  PHE A CE1 1 
ATOM 468  C CE2 ? PHE A 1  57 ? -12.669   2.696  -7.120 1.000 86.120 ? 57  PHE A CE2 1 
ATOM 469  C CZ  ? PHE A 1  57 ? -12.734   3.933  -7.741 1.000 86.120 ? 57  PHE A CZ  1 
ATOM 470  N N   ? PHE A 1  58 ? -16.984  -0.282 -10.528 1.000 84.980 ? 58  PHE A N   1 
ATOM 471  C CA  ? PHE A 1  58 ? -18.181   0.407 -10.996 1.000 84.980 ? 58  PHE A CA  1 
ATOM 472  C C   ? PHE A 1  58 ? -19.427  -0.426 -10.722 1.000 84.980 ? 58  PHE A C   1 
ATOM 473  C CB  ? PHE A 1  58 ? -18.074   0.715 -12.493 1.000 84.980 ? 58  PHE A CB  1 
ATOM 474  O O   ? PHE A 1  58 ? -20.547   0.085 -10.779 1.000 84.980 ? 58  PHE A O   1 
ATOM 475  C CG  ? PHE A 1  58 ? -16.933   1.632 -12.844 1.000 84.980 ? 58  PHE A CG  1 
ATOM 476  C CD1 ? PHE A 1  58 ? -17.004   2.991 -12.565 1.000 84.980 ? 58  PHE A CD1 1 
ATOM 477  C CD2 ? PHE A 1  58 ? -15.789   1.134 -13.453 1.000 84.980 ? 58  PHE A CD2 1 
ATOM 478  C CE1 ? PHE A 1  58 ? -15.950   3.842 -12.888 1.000 84.980 ? 58  PHE A CE1 1 
ATOM 479  C CE2 ? PHE A 1  58 ? -14.731   1.978 -13.779 1.000 84.980 ? 58  PHE A CE2 1 
ATOM 480  C CZ  ? PHE A 1  58 ? -14.814   3.332 -13.497 1.000 84.980 ? 58  PHE A CZ  1 
ATOM 481  N N   ? GLU A 1  59 ? -19.198  -1.701 -10.265 1.000 90.160 ? 59  GLU A N   1 
ATOM 482  C CA  ? GLU A 1  59 ? -20.336  -2.566  -9.969 1.000 90.160 ? 59  GLU A CA  1 
ATOM 483  C C   ? GLU A 1  59 ? -20.690  -2.526  -8.485 1.000 90.160 ? 59  GLU A C   1 
ATOM 484  C CB  ? GLU A 1  59 ? -20.044  -4.005 -10.402 1.000 90.160 ? 59  GLU A CB  1 
ATOM 485  O O   ? GLU A 1  59 ? -19.812  -2.356  -7.637 1.000 90.160 ? 59  GLU A O   1 
ATOM 486  C CG  ? GLU A 1  59 ? -19.976  -4.192 -11.911 1.000 90.160 ? 59  GLU A CG  1 
ATOM 487  C CD  ? GLU A 1  59 ? -19.855  -5.648 -12.330 1.000 90.160 ? 59  GLU A CD  1 
ATOM 488  O OE1 ? GLU A 1  59 ? -19.839  -5.929 -13.550 1.000 90.160 ? 59  GLU A OE1 1 
ATOM 489  O OE2 ? GLU A 1  59 ? -19.777  -6.516 -11.432 1.000 90.160 ? 59  GLU A OE2 1 
ATOM 490  N N   ? ASP A 1  60 ? -21.992  -2.580  -8.269 1.000 89.240 ? 60  ASP A N   1 
ATOM 491  C CA  ? ASP A 1  60 ? -22.462  -2.754  -6.898 1.000 89.240 ? 60  ASP A CA  1 
ATOM 492  C C   ? ASP A 1  60 ? -22.275  -4.197  -6.433 1.000 89.240 ? 60  ASP A C   1 
ATOM 493  C CB  ? ASP A 1  60 ? -23.932  -2.349  -6.779 1.000 89.240 ? 60  ASP A CB  1 
ATOM 494  O O   ? ASP A 1  60 ? -22.967  -5.101  -6.906 1.000 89.240 ? 60  ASP A O   1 
ATOM 495  C CG  ? ASP A 1  60 ? -24.406  -2.253  -5.339 1.000 89.240 ? 60  ASP A CG  1 
ATOM 496  O OD1 ? ASP A 1  60 ? -23.562  -2.270  -4.417 1.000 89.240 ? 60  ASP A OD1 1 
ATOM 497  O OD2 ? ASP A 1  60 ? -25.634  -2.163  -5.125 1.000 89.240 ? 60  ASP A OD2 1 
ATOM 498  N N   ? GLU A 1  61 ? -21.256  -4.426  -5.622 1.000 92.820 ? 61  GLU A N   1 
ATOM 499  C CA  ? GLU A 1  61 ? -20.947  -5.747  -5.083 1.000 92.820 ? 61  GLU A CA  1 
ATOM 500  C C   ? GLU A 1  61 ? -21.437  -5.884  -3.644 1.000 92.820 ? 61  GLU A C   1 
ATOM 501  C CB  ? GLU A 1  61 ? -19.442  -6.017  -5.153 1.000 92.820 ? 61  GLU A CB  1 
ATOM 502  O O   ? GLU A 1  61 ? -20.939  -5.203  -2.745 1.000 92.820 ? 61  GLU A O   1 
ATOM 503  C CG  ? GLU A 1  61 ? -18.885  -6.031  -6.570 1.000 92.820 ? 61  GLU A CG  1 
ATOM 504  C CD  ? GLU A 1  61 ? -17.381  -6.250  -6.621 1.000 92.820 ? 61  GLU A CD  1 
ATOM 505  O OE1 ? GLU A 1  61 ? -16.940  -7.331  -7.073 1.000 92.820 ? 61  GLU A OE1 1 
ATOM 506  O OE2 ? GLU A 1  61 ? -16.638  -5.333  -6.205 1.000 92.820 ? 61  GLU A OE2 1 
ATOM 507  N N   ? PRO A 1  62 ? -22.537  -6.676  -3.506 1.000 90.730 ? 62  PRO A N   1 
ATOM 508  C CA  ? PRO A 1  62 ? -23.191  -6.805  -2.201 1.000 90.730 ? 62  PRO A CA  1 
ATOM 509  C C   ? PRO A 1  62 ? -22.217  -7.184  -1.088 1.000 90.730 ? 62  PRO A C   1 
ATOM 510  C CB  ? PRO A 1  62 ? -24.218  -7.917  -2.430 1.000 90.730 ? 62  PRO A CB  1 
ATOM 511  O O   ? PRO A 1  62 ? -22.448  -6.854   0.078 1.000 90.730 ? 62  PRO A O   1 
ATOM 512  C CG  ? PRO A 1  62 ? -24.501  -7.880  -3.897 1.000 90.730 ? 62  PRO A CG  1 
ATOM 513  C CD  ? PRO A 1  62 ? -23.249  -7.462  -4.614 1.000 90.730 ? 62  PRO A CD  1 
ATOM 514  N N   ? SER A 1  63 ? -21.136  -7.835  -1.403 1.000 90.530 ? 63  SER A N   1 
ATOM 515  C CA  ? SER A 1  63 ? -20.147  -8.270  -0.422 1.000 90.530 ? 63  SER A CA  1 
ATOM 516  C C   ? SER A 1  63 ? -19.230  -7.122  -0.016 1.000 90.530 ? 63  SER A C   1 
ATOM 517  C CB  ? SER A 1  63 ? -19.315  -9.427  -0.976 1.000 90.530 ? 63  SER A CB  1 
ATOM 518  O O   ? SER A 1  63 ? -18.518  -7.214   0.986 1.000 90.530 ? 63  SER A O   1 
ATOM 519  O OG  ? SER A 1  63 ? -18.639  -9.039  -2.160 1.000 90.530 ? 63  SER A OG  1 
ATOM 520  N N   ? ALA A 1  64 ? -19.213  -5.945  -0.823 1.000 94.730 ? 64  ALA A N   1 
ATOM 521  C CA  ? ALA A 1  64 ? -18.374  -4.783  -0.538 1.000 94.730 ? 64  ALA A CA  1 
ATOM 522  C C   ? ALA A 1  64 ? -18.898  -4.012   0.670 1.000 94.730 ? 64  ALA A C   1 
ATOM 523  C CB  ? ALA A 1  64 ? -18.299  -3.869  -1.758 1.000 94.730 ? 64  ALA A CB  1 
ATOM 524  O O   ? ALA A 1  64 ? -20.108  -3.952   0.899 1.000 94.730 ? 64  ALA A O   1 
ATOM 525  N N   ? GLN A 1  65 ? -18.003  -3.548   1.488 1.000 95.900 ? 65  GLN A N   1 
ATOM 526  C CA  ? GLN A 1  65 ? -18.308  -2.791   2.697 1.000 95.900 ? 65  GLN A CA  1 
ATOM 527  C C   ? GLN A 1  65 ? -17.792  -1.359   2.595 1.000 95.900 ? 65  GLN A C   1 
ATOM 528  C CB  ? GLN A 1  65 ? -17.712  -3.478   3.926 1.000 95.900 ? 65  GLN A CB  1 
ATOM 529  O O   ? GLN A 1  65 ? -16.633  -1.135   2.239 1.000 95.900 ? 65  GLN A O   1 
ATOM 530  C CG  ? GLN A 1  65 ? -17.916  -4.987   3.947 1.000 95.900 ? 65  GLN A CG  1 
ATOM 531  C CD  ? GLN A 1  65 ? -17.202  -5.660   5.104 1.000 95.900 ? 65  GLN A CD  1 
ATOM 532  N NE2 ? GLN A 1  65 ? -16.847  -6.928   4.925 1.000 95.900 ? 65  GLN A NE2 1 
ATOM 533  O OE1 ? GLN A 1  65 ? -16.970  -5.045   6.150 1.000 95.900 ? 65  GLN A OE1 1 
ATOM 534  N N   ? HIS A 1  66 ? -18.737  -0.499   2.851 1.000 95.970 ? 66  HIS A N   1 
ATOM 535  C CA  ? HIS A 1  66 ? -18.383   0.913   2.949 1.000 95.970 ? 66  HIS A CA  1 
ATOM 536  C C   ? HIS A 1  66 ? -18.162   1.326   4.401 1.000 95.970 ? 66  HIS A C   1 
ATOM 537  C CB  ? HIS A 1  66 ? -19.469   1.783   2.315 1.000 95.970 ? 66  HIS A CB  1 
ATOM 538  O O   ? HIS A 1  66 ? -19.013   1.076   5.258 1.000 95.970 ? 66  HIS A O   1 
ATOM 539  C CG  ? HIS A 1  66 ? -19.184   3.250   2.393 1.000 95.970 ? 66  HIS A CG  1 
ATOM 540  C CD2 ? HIS A 1  66 ? -18.166   3.986   1.890 1.000 95.970 ? 66  HIS A CD2 1 
ATOM 541  N ND1 ? HIS A 1  66 ? -20.006   4.132   3.060 1.000 95.970 ? 66  HIS A ND1 1 
ATOM 542  C CE1 ? HIS A 1  66 ? -19.504   5.352   2.962 1.000 95.970 ? 66  HIS A CE1 1 
ATOM 543  N NE2 ? HIS A 1  66 ? -18.387   5.290   2.257 1.000 95.970 ? 66  HIS A NE2 1 
ATOM 544  N N   ? ARG A 1  67 ? -16.969   1.944   4.628 1.000 96.710 ? 67  ARG A N   1 
ATOM 545  C CA  ? ARG A 1  67 ? -16.629   2.392   5.975 1.000 96.710 ? 67  ARG A CA  1 
ATOM 546  C C   ? ARG A 1  67 ? -16.151   3.840   5.965 1.000 96.710 ? 67  ARG A C   1 
ATOM 547  C CB  ? ARG A 1  67 ? -15.555   1.490   6.587 1.000 96.710 ? 67  ARG A CB  1 
ATOM 548  O O   ? ARG A 1  67 ? -15.396   4.245   5.078 1.000 96.710 ? 67  ARG A O   1 
ATOM 549  C CG  ? ARG A 1  67 ? -15.998   0.049   6.780 1.000 96.710 ? 67  ARG A CG  1 
ATOM 550  C CD  ? ARG A 1  67 ? -17.071  -0.072   7.854 1.000 96.710 ? 67  ARG A CD  1 
ATOM 551  N NE  ? ARG A 1  67 ? -17.414  -1.466   8.118 1.000 96.710 ? 67  ARG A NE  1 
ATOM 552  N NH1 ? ARG A 1  67 ? -18.963  -1.624   6.411 1.000 96.710 ? 67  ARG A NH1 1 
ATOM 553  N NH2 ? ARG A 1  67 ? -18.541  -3.434   7.752 1.000 96.710 ? 67  ARG A NH2 1 
ATOM 554  C CZ  ? ARG A 1  67 ? -18.305  -2.172   7.426 1.000 96.710 ? 67  ARG A CZ  1 
ATOM 555  N N   ? LEU A 1  68 ? -16.639   4.583   7.006 1.000 96.730 ? 68  LEU A N   1 
ATOM 556  C CA  ? LEU A 1  68 ? -16.093   5.922   7.202 1.000 96.730 ? 68  LEU A CA  1 
ATOM 557  C C   ? LEU A 1  68 ? -14.832   5.874   8.058 1.000 96.730 ? 68  LEU A C   1 
ATOM 558  C CB  ? LEU A 1  68 ? -17.133   6.835   7.856 1.000 96.730 ? 68  LEU A CB  1 
ATOM 559  O O   ? LEU A 1  68 ? -14.676   4.979   8.893 1.000 96.730 ? 68  LEU A O   1 
ATOM 560  C CG  ? LEU A 1  68 ? -18.402   7.105   7.046 1.000 96.730 ? 68  LEU A CG  1 
ATOM 561  C CD1 ? LEU A 1  68 ? -19.393   7.921   7.871 1.000 96.730 ? 68  LEU A CD1 1 
ATOM 562  C CD2 ? LEU A 1  68 ? -18.063   7.823   5.745 1.000 96.730 ? 68  LEU A CD2 1 
ATOM 563  N N   ? VAL A 1  69 ? -13.931   6.908   7.723 1.000 97.090 ? 69  VAL A N   1 
ATOM 564  C CA  ? VAL A 1  69 ? -12.675   7.000   8.460 1.000 97.090 ? 69  VAL A CA  1 
ATOM 565  C C   ? VAL A 1  69 ? -12.803   8.038   9.572 1.000 97.090 ? 69  VAL A C   1 
ATOM 566  C CB  ? VAL A 1  69 ? -11.496   7.360   7.528 1.000 97.090 ? 69  VAL A CB  1 
ATOM 567  O O   ? VAL A 1  69 ? -13.242   9.165   9.330 1.000 97.090 ? 69  VAL A O   1 
ATOM 568  C CG1 ? VAL A 1  69 ? -10.238   7.662   8.340 1.000 97.090 ? 69  VAL A CG1 1 
ATOM 569  C CG2 ? VAL A 1  69 ? -11.236   6.228   6.536 1.000 97.090 ? 69  VAL A CG2 1 
ATOM 570  N N   ? SER A 1  70 ? -12.493   7.610  10.869 1.000 96.250 ? 70  SER A N   1 
ATOM 571  C CA  ? SER A 1  70 ? -12.598   8.502  12.019 1.000 96.250 ? 70  SER A CA  1 
ATOM 572  C C   ? SER A 1  70 ? -11.299   9.270  12.244 1.000 96.250 ? 70  SER A C   1 
ATOM 573  C CB  ? SER A 1  70 ? -12.958   7.713  13.279 1.000 96.250 ? 70  SER A CB  1 
ATOM 574  O O   ? SER A 1  70 ? -11.317  10.395  12.748 1.000 96.250 ? 70  SER A O   1 
ATOM 575  O OG  ? SER A 1  70 ? -11.986   6.716  13.543 1.000 96.250 ? 70  SER A OG  1 
ATOM 576  N N   ? LYS A 1  71 ? -10.133   8.636  11.832 1.000 95.940 ? 71  LYS A N   1 
ATOM 577  C CA  ? LYS A 1  71 ?  -8.822   9.236  12.062 1.000 95.940 ? 71  LYS A CA  1 
ATOM 578  C C   ? LYS A 1  71 ?  -7.836   8.838  10.968 1.000 95.940 ? 71  LYS A C   1 
ATOM 579  C CB  ? LYS A 1  71 ?  -8.277   8.828  13.432 1.000 95.940 ? 71  LYS A CB  1 
ATOM 580  O O   ? LYS A 1  71 ?  -7.829   7.690  10.518 1.000 95.940 ? 71  LYS A O   1 
ATOM 581  C CG  ? LYS A 1  71 ?  -7.082   9.650  13.893 1.000 95.940 ? 71  LYS A CG  1 
ATOM 582  C CD  ? LYS A 1  71 ?  -6.726   9.352  15.344 1.000 95.940 ? 71  LYS A CD  1 
ATOM 583  C CE  ? LYS A 1  71 ?  -5.592  10.242  15.836 1.000 95.940 ? 71  LYS A CE  1 
ATOM 584  N NZ  ? LYS A 1  71 ?  -5.243   9.958  17.259 1.000 95.940 ? 71  LYS A NZ  1 
ATOM 585  N N   ? ALA A 1  72 ?  -7.046   9.853  10.495 1.000 97.040 ? 72  ALA A N   1 
ATOM 586  C CA  ? ALA A 1  72 ?  -5.924   9.634   9.587 1.000 97.040 ? 72  ALA A CA  1 
ATOM 587  C C   ? ALA A 1  72 ?  -4.604  10.036  10.238 1.000 97.040 ? 72  ALA A C   1 
ATOM 588  C CB  ? ALA A 1  72 ?  -6.131  10.409   8.288 1.000 97.040 ? 72  ALA A CB  1 
ATOM 589  O O   ? ALA A 1  72 ?  -4.427  11.190  10.636 1.000 97.040 ? 72  ALA A O   1 
ATOM 590  N N   ? ILE A 1  73 ?  -3.734   9.044  10.343 1.000 97.730 ? 73  ILE A N   1 
ATOM 591  C CA  ? ILE A 1  73 ?  -2.494   9.275  11.075 1.000 97.730 ? 73  ILE A CA  1 
ATOM 592  C C   ? ILE A 1  73 ?  -1.299   9.018  10.161 1.000 97.730 ? 73  ILE A C   1 
ATOM 593  C CB  ? ILE A 1  73 ?  -2.407   8.384  12.335 1.000 97.730 ? 73  ILE A CB  1 
ATOM 594  O O   ? ILE A 1  73 ?  -0.878   7.871   9.986 1.000 97.730 ? 73  ILE A O   1 
ATOM 595  C CG1 ? ILE A 1  73 ?  -3.661   8.558  13.199 1.000 97.730 ? 73  ILE A CG1 1 
ATOM 596  C CG2 ? ILE A 1  73 ?  -1.141   8.703  13.136 1.000 97.730 ? 73  ILE A CG2 1 
ATOM 597  C CD1 ? ILE A 1  73 ?  -3.768   7.558  14.343 1.000 97.730 ? 73  ILE A CD1 1 
ATOM 598  N N   ? PRO A 1  74 ?  -0.752  10.177   9.529 1.000 97.880 ? 74  PRO A N   1 
ATOM 599  C CA  ? PRO A 1  74 ?   0.465   9.977   8.739 1.000 97.880 ? 74  PRO A CA  1 
ATOM 600  C C   ? PRO A 1  74 ?   1.692   9.705   9.605 1.000 97.880 ? 74  PRO A C   1 
ATOM 601  C CB  ? PRO A 1  74 ?   0.614  11.298   7.981 1.000 97.880 ? 74  PRO A CB  1 
ATOM 602  O O   ? PRO A 1  74 ?   1.760  10.164  10.748 1.000 97.880 ? 74  PRO A O   1 
ATOM 603  C CG  ? PRO A 1  74 ?  -0.057  12.314   8.848 1.000 97.880 ? 74  PRO A CG  1 
ATOM 604  C CD  ? PRO A 1  74 ?  -1.197  11.650   9.566 1.000 97.880 ? 74  PRO A CD  1 
ATOM 605  N N   ? HIS A 1  75 ?   2.580   8.814   9.093 1.000 98.170 ? 75  HIS A N   1 
ATOM 606  C CA  ? HIS A 1  75 ?   3.836   8.644   9.815 1.000 98.170 ? 75  HIS A CA  1 
ATOM 607  C C   ? HIS A 1  75 ?   4.470   9.991  10.144 1.000 98.170 ? 75  HIS A C   1 
ATOM 608  C CB  ? HIS A 1  75 ?   4.810   7.791   9.000 1.000 98.170 ? 75  HIS A CB  1 
ATOM 609  O O   ? HIS A 1  75 ?   4.627  10.840   9.263 1.000 98.170 ? 75  HIS A O   1 
ATOM 610  C CG  ? HIS A 1  75 ?   5.945   7.243   9.805 1.000 98.170 ? 75  HIS A CG  1 
ATOM 611  C CD2 ? HIS A 1  75 ?   6.234   5.977  10.188 1.000 98.170 ? 75  HIS A CD2 1 
ATOM 612  N ND1 ? HIS A 1  75 ?   6.947   8.039  10.318 1.000 98.170 ? 75  HIS A ND1 1 
ATOM 613  C CE1 ? HIS A 1  75 ?   7.805   7.284  10.982 1.000 98.170 ? 75  HIS A CE1 1 
ATOM 614  N NE2 ? HIS A 1  75 ?   7.396   6.028  10.918 1.000 98.170 ? 75  HIS A NE2 1 
ATOM 615  N N   ? PRO A 1  76 ?   4.867  10.261  11.393 1.000 97.050 ? 76  PRO A N   1 
ATOM 616  C CA  ? PRO A 1  76 ?   5.363  11.568  11.831 1.000 97.050 ? 76  PRO A CA  1 
ATOM 617  C C   ? PRO A 1  76 ?   6.646  11.982  11.114 1.000 97.050 ? 76  PRO A C   1 
ATOM 618  C CB  ? PRO A 1  76 ?   5.615  11.366  13.328 1.000 97.050 ? 76  PRO A CB  1 
ATOM 619  O O   ? PRO A 1  76 ?   6.939  13.176  11.006 1.000 97.050 ? 76  PRO A O   1 
ATOM 620  C CG  ? PRO A 1  76 ?   5.694   9.884  13.505 1.000 97.050 ? 76  PRO A CG  1 
ATOM 621  C CD  ? PRO A 1  76 ?   4.802   9.233  12.488 1.000 97.050 ? 76  PRO A CD  1 
ATOM 622  N N   ? ASP A 1  77 ?   7.363  10.968  10.639 1.000 97.180 ? 77  ASP A N   1 
ATOM 623  C CA  ? ASP A 1  77 ?   8.648  11.287  10.024 1.000 97.180 ? 77  ASP A CA  1 
ATOM 624  C C   ? ASP A 1  77 ?   8.567  11.196   8.502 1.000 97.180 ? 77  ASP A C   1 
ATOM 625  C CB  ? ASP A 1  77 ?   9.740  10.353  10.549 1.000 97.180 ? 77  ASP A CB  1 
ATOM 626  O O   ? ASP A 1  77 ?   9.589  11.056   7.828 1.000 97.180 ? 77  ASP A O   1 
ATOM 627  C CG  ? ASP A 1  77 ?  10.049  10.570  12.020 1.000 97.180 ? 77  ASP A CG  1 
ATOM 628  O OD1 ? ASP A 1  77 ?   9.908  11.711  12.511 1.000 97.180 ? 77  ASP A OD1 1 
ATOM 629  O OD2 ? ASP A 1  77 ?  10.440   9.592  12.694 1.000 97.180 ? 77  ASP A OD2 1 
ATOM 630  N N   ? PHE A 1  78 ?   7.295  11.149   7.976 1.000 97.370 ? 78  PHE A N   1 
ATOM 631  C CA  ? PHE A 1  78 ?   7.172  11.192   6.524 1.000 97.370 ? 78  PHE A CA  1 
ATOM 632  C C   ? PHE A 1  78 ?   7.895  12.407   5.955 1.000 97.370 ? 78  PHE A C   1 
ATOM 633  C CB  ? PHE A 1  78 ?   5.697  11.217   6.109 1.000 97.370 ? 78  PHE A CB  1 
ATOM 634  O O   ? PHE A 1  78 ?   7.659  13.536   6.390 1.000 97.370 ? 78  PHE A O   1 
ATOM 635  C CG  ? PHE A 1  78 ?   5.484  11.452   4.638 1.000 97.370 ? 78  PHE A CG  1 
ATOM 636  C CD1 ? PHE A 1  78 ?   4.690  12.504   4.196 1.000 97.370 ? 78  PHE A CD1 1 
ATOM 637  C CD2 ? PHE A 1  78 ?   6.078  10.622   3.697 1.000 97.370 ? 78  PHE A CD2 1 
ATOM 638  C CE1 ? PHE A 1  78 ?   4.492  12.724   2.835 1.000 97.370 ? 78  PHE A CE1 1 
ATOM 639  C CE2 ? PHE A 1  78 ?   5.884  10.836   2.335 1.000 97.370 ? 78  PHE A CE2 1 
ATOM 640  C CZ  ? PHE A 1  78 ?   5.090  11.887   1.907 1.000 97.370 ? 78  PHE A CZ  1 
ATOM 641  N N   ? ASN A 1  79 ?   8.770  12.121   4.980 1.000 94.900 ? 79  ASN A N   1 
ATOM 642  C CA  ? ASN A 1  79 ?   9.585  13.129   4.309 1.000 94.900 ? 79  ASN A CA  1 
ATOM 643  C C   ? ASN A 1  79 ?   9.137  13.343   2.866 1.000 94.900 ? 79  ASN A C   1 
ATOM 644  C CB  ? ASN A 1  79 ?  11.064  12.740   4.355 1.000 94.900 ? 79  ASN A CB  1 
ATOM 645  O O   ? ASN A 1  79 ?   9.346  12.479   2.013 1.000 94.900 ? 79  ASN A O   1 
ATOM 646  C CG  ? ASN A 1  79 ?  11.971  13.829   3.815 1.000 94.900 ? 79  ASN A CG  1 
ATOM 647  N ND2 ? ASN A 1  79 ?  13.159  13.953   4.395 1.000 94.900 ? 79  ASN A ND2 1 
ATOM 648  O OD1 ? ASN A 1  79 ?  11.606  14.553   2.885 1.000 94.900 ? 79  ASN A OD1 1 
ATOM 649  N N   ? GLU A 1  80 ?   8.626  14.486   2.540 1.000 92.450 ? 80  GLU A N   1 
ATOM 650  C CA  ? GLU A 1  80 ?   8.029  14.778   1.241 1.000 92.450 ? 80  GLU A CA  1 
ATOM 651  C C   ? GLU A 1  80 ?   9.101  14.988   0.175 1.000 92.450 ? 80  GLU A C   1 
ATOM 652  C CB  ? GLU A 1  80 ?   7.126  16.012   1.329 1.000 92.450 ? 80  GLU A CB  1 
ATOM 653  O O   ? GLU A 1  80 ?   8.813  14.927  -1.022 1.000 92.450 ? 80  GLU A O   1 
ATOM 654  C CG  ? GLU A 1  80 ?   5.831  15.773   2.090 1.000 92.450 ? 80  GLU A CG  1 
ATOM 655  C CD  ? GLU A 1  80 ?   4.907  16.980   2.097 1.000 92.450 ? 80  GLU A CD  1 
ATOM 656  O OE1 ? GLU A 1  80 ?   3.765  16.868   2.598 1.000 92.450 ? 80  GLU A OE1 1 
ATOM 657  O OE2 ? GLU A 1  80 ?   5.328  18.047   1.595 1.000 92.450 ? 80  GLU A OE2 1 
ATOM 658  N N   ? ASP A 1  81 ?  10.363  15.184   0.678 1.000 91.100 ? 81  ASP A N   1 
ATOM 659  C CA  ? ASP A 1  81 ?  11.465  15.381  -0.259 1.000 91.100 ? 81  ASP A CA  1 
ATOM 660  C C   ? ASP A 1  81 ?  11.922  14.052  -0.856 1.000 91.100 ? 81  ASP A C   1 
ATOM 661  C CB  ? ASP A 1  81 ?  12.639  16.079   0.430 1.000 91.100 ? 81  ASP A CB  1 
ATOM 662  O O   ? ASP A 1  81 ?  12.129  13.947  -2.067 1.000 91.100 ? 81  ASP A O   1 
ATOM 663  C CG  ? ASP A 1  81 ?  12.336  17.520   0.802 1.000 91.100 ? 81  ASP A CG  1 
ATOM 664  O OD1 ? ASP A 1  81 ?  11.507  18.164   0.124 1.000 91.100 ? 81  ASP A OD1 1 
ATOM 665  O OD2 ? ASP A 1  81 ?  12.934  18.017   1.781 1.000 91.100 ? 81  ASP A OD2 1 
ATOM 666  N N   ? ASP A 1  82 ?  11.952  13.041   0.063 1.000 91.870 ? 82  ASP A N   1 
ATOM 667  C CA  ? ASP A 1  82 ?  12.480  11.784  -0.457 1.000 91.870 ? 82  ASP A CA  1 
ATOM 668  C C   ? ASP A 1  82 ?  11.475  10.649  -0.275 1.000 91.870 ? 82  ASP A C   1 
ATOM 669  C CB  ? ASP A 1  82 ?  13.801  11.431   0.231 1.000 91.870 ? 82  ASP A CB  1 
ATOM 670  O O   ? ASP A 1  82 ?  11.768   9.495  -0.595 1.000 91.870 ? 82  ASP A O   1 
ATOM 671  C CG  ? ASP A 1  82 ?  13.648  11.194   1.723 1.000 91.870 ? 82  ASP A CG  1 
ATOM 672  O OD1 ? ASP A 1  82 ?  12.503  11.040   2.202 1.000 91.870 ? 82  ASP A OD1 1 
ATOM 673  O OD2 ? ASP A 1  82 ?  14.680  11.165   2.427 1.000 91.870 ? 82  ASP A OD2 1 
ATOM 674  N N   ? TYR A 1  83 ?  10.338  11.018   0.222 1.000 95.050 ? 83  TYR A N   1 
ATOM 675  C CA  ? TYR A 1  83 ?   9.200  10.120   0.383 1.000 95.050 ? 83  TYR A CA  1 
ATOM 676  C C   ? TYR A 1  83 ?   9.509   9.024   1.396 1.000 95.050 ? 83  TYR A C   1 
ATOM 677  C CB  ? TYR A 1  83 ?   8.813   9.496  -0.961 1.000 95.050 ? 83  TYR A CB  1 
ATOM 678  O O   ? TYR A 1  83 ?   8.864   7.973   1.398 1.000 95.050 ? 83  TYR A O   1 
ATOM 679  C CG  ? TYR A 1  83 ?   8.125  10.456  -1.901 1.000 95.050 ? 83  TYR A CG  1 
ATOM 680  C CD1 ? TYR A 1  83 ?   6.737  10.573  -1.915 1.000 95.050 ? 83  TYR A CD1 1 
ATOM 681  C CD2 ? TYR A 1  83 ?   8.861  11.247  -2.777 1.000 95.050 ? 83  TYR A CD2 1 
ATOM 682  C CE1 ? TYR A 1  83 ?   6.099  11.455  -2.781 1.000 95.050 ? 83  TYR A CE1 1 
ATOM 683  C CE2 ? TYR A 1  83 ?   8.233  12.132  -3.647 1.000 95.050 ? 83  TYR A CE2 1 
ATOM 684  O OH  ? TYR A 1  83 ?   6.227  13.104  -4.500 1.000 95.050 ? 83  TYR A OH  1 
ATOM 685  C CZ  ? TYR A 1  83 ?   6.854  12.229  -3.641 1.000 95.050 ? 83  TYR A CZ  1 
ATOM 686  N N   ? SER A 1  84 ?  10.593   9.197   2.168 1.000 96.340 ? 84  SER A N   1 
ATOM 687  C CA  ? SER A 1  84 ?  10.883   8.246   3.237 1.000 96.340 ? 84  SER A CA  1 
ATOM 688  C C   ? SER A 1  84 ?   9.756   8.206   4.263 1.000 96.340 ? 84  SER A C   1 
ATOM 689  C CB  ? SER A 1  84 ?  12.200   8.601   3.928 1.000 96.340 ? 84  SER A CB  1 
ATOM 690  O O   ? SER A 1  84 ?   9.151   9.236   4.568 1.000 96.340 ? 84  SER A O   1 
ATOM 691  O OG  ? SER A 1  84 ?  12.177   9.939   4.396 1.000 96.340 ? 84  SER A OG  1 
ATOM 692  N N   ? ASN A 1  85 ?   9.429   7.024   4.761 1.000 97.360 ? 85  ASN A N   1 
ATOM 693  C CA  ? ASN A 1  85 ?   8.402   6.788   5.770 1.000 97.360 ? 85  ASN A CA  1 
ATOM 694  C C   ? ASN A 1  85 ?   7.007   7.095   5.233 1.000 97.360 ? 85  ASN A C   1 
ATOM 695  C CB  ? ASN A 1  85 ?   8.682   7.617   7.025 1.000 97.360 ? 85  ASN A CB  1 
ATOM 696  O O   ? ASN A 1  85 ?   6.163   7.630   5.955 1.000 97.360 ? 85  ASN A O   1 
ATOM 697  C CG  ? ASN A 1  85 ?  10.089   7.418   7.555 1.000 97.360 ? 85  ASN A CG  1 
ATOM 698  N ND2 ? ASN A 1  85 ?  10.957   8.394   7.315 1.000 97.360 ? 85  ASN A ND2 1 
ATOM 699  O OD1 ? ASN A 1  85 ?  10.393   6.394   8.173 1.000 97.360 ? 85  ASN A OD1 1 
ATOM 700  N N   ? ASP A 1  86 ?   6.734   6.953   3.992 1.000 98.120 ? 86  ASP A N   1 
ATOM 701  C CA  ? ASP A 1  86 ?   5.482   7.234   3.295 1.000 98.120 ? 86  ASP A CA  1 
ATOM 702  C C   ? ASP A 1  86 ?   4.387   6.258   3.720 1.000 98.120 ? 86  ASP A C   1 
ATOM 703  C CB  ? ASP A 1  86 ?   5.685   7.169   1.780 1.000 98.120 ? 86  ASP A CB  1 
ATOM 704  O O   ? ASP A 1  86 ?   3.958   5.415   2.930 1.000 98.120 ? 86  ASP A O   1 
ATOM 705  C CG  ? ASP A 1  86 ?   4.506   7.725   1.000 1.000 98.120 ? 86  ASP A CG  1 
ATOM 706  O OD1 ? ASP A 1  86 ?   3.642   8.401   1.600 1.000 98.120 ? 86  ASP A OD1 1 
ATOM 707  O OD2 ? ASP A 1  86 ?   4.438   7.481  -0.224 1.000 98.120 ? 86  ASP A OD2 1 
ATOM 708  N N   ? LEU A 1  87 ?   3.983   6.288   4.985 1.000 98.460 ? 87  LEU A N   1 
ATOM 709  C CA  ? LEU A 1  87 ?   2.971   5.420   5.577 1.000 98.460 ? 87  LEU A CA  1 
ATOM 710  C C   ? LEU A 1  87 ?   1.922   6.238   6.323 1.000 98.460 ? 87  LEU A C   1 
ATOM 711  C CB  ? LEU A 1  87 ?   3.620   4.411   6.528 1.000 98.460 ? 87  LEU A CB  1 
ATOM 712  O O   ? LEU A 1  87 ?   2.257   7.209   7.006 1.000 98.460 ? 87  LEU A O   1 
ATOM 713  C CG  ? LEU A 1  87 ?   4.516   3.352   5.885 1.000 98.460 ? 87  LEU A CG  1 
ATOM 714  C CD1 ? LEU A 1  87 ?   5.320   2.619   6.953 1.000 98.460 ? 87  LEU A CD1 1 
ATOM 715  C CD2 ? LEU A 1  87 ?   3.683   2.371   5.067 1.000 98.460 ? 87  LEU A CD2 1 
ATOM 716  N N   ? MET A 1  88 ?   0.685   5.834   6.210 1.000 98.240 ? 88  MET A N   1 
ATOM 717  C CA  ? MET A 1  88 ?  -0.429   6.437   6.936 1.000 98.240 ? 88  MET A CA  1 
ATOM 718  C C   ? MET A 1  88 ?  -1.432   5.374   7.372 1.000 98.240 ? 88  MET A C   1 
ATOM 719  C CB  ? MET A 1  88 ?  -1.126   7.492   6.075 1.000 98.240 ? 88  MET A CB  1 
ATOM 720  O O   ? MET A 1  88 ?  -1.750   4.463   6.606 1.000 98.240 ? 88  MET A O   1 
ATOM 721  C CG  ? MET A 1  88 ?  -2.279   8.191   6.775 1.000 98.240 ? 88  MET A CG  1 
ATOM 722  S SD  ? MET A 1  88 ?  -2.988   9.554   5.772 1.000 98.240 ? 88  MET A SD  1 
ATOM 723  C CE  ? MET A 1  88 ?  -3.744   8.601   4.426 1.000 98.240 ? 88  MET A CE  1 
ATOM 724  N N   ? LEU A 1  89 ?  -1.893   5.500   8.596 1.000 98.510 ? 89  LEU A N   1 
ATOM 725  C CA  ? LEU A 1  89 ?  -2.932   4.629   9.132 1.000 98.510 ? 89  LEU A CA  1 
ATOM 726  C C   ? LEU A 1  89 ?  -4.281   5.341   9.154 1.000 98.510 ? 89  LEU A C   1 
ATOM 727  C CB  ? LEU A 1  89 ?  -2.566   4.162  10.543 1.000 98.510 ? 89  LEU A CB  1 
ATOM 728  O O   ? LEU A 1  89 ?  -4.363   6.511   9.535 1.000 98.510 ? 89  LEU A O   1 
ATOM 729  C CG  ? LEU A 1  89 ?  -1.438   3.134  10.645 1.000 98.510 ? 89  LEU A CG  1 
ATOM 730  C CD1 ? LEU A 1  89 ?  -0.943   3.032  12.084 1.000 98.510 ? 89  LEU A CD1 1 
ATOM 731  C CD2 ? LEU A 1  89 ?  -1.905   1.774  10.138 1.000 98.510 ? 89  LEU A CD2 1 
ATOM 732  N N   ? LEU A 1  90 ?  -5.253   4.602   8.649 1.000 98.380 ? 90  LEU A N   1 
ATOM 733  C CA  ? LEU A 1  90 ?  -6.634   5.067   8.713 1.000 98.380 ? 90  LEU A CA  1 
ATOM 734  C C   ? LEU A 1  90 ?  -7.444   4.232   9.699 1.000 98.380 ? 90  LEU A C   1 
ATOM 735  C CB  ? LEU A 1  90 ?  -7.283   5.013   7.327 1.000 98.380 ? 90  LEU A CB  1 
ATOM 736  O O   ? LEU A 1  90 ?  -7.505   3.006   9.578 1.000 98.380 ? 90  LEU A O   1 
ATOM 737  C CG  ? LEU A 1  90 ?  -6.549   5.750   6.206 1.000 98.380 ? 90  LEU A CG  1 
ATOM 738  C CD1 ? LEU A 1  90 ?  -7.271   5.548   4.878 1.000 98.380 ? 90  LEU A CD1 1 
ATOM 739  C CD2 ? LEU A 1  90 ?  -6.425   7.234   6.533 1.000 98.380 ? 90  LEU A CD2 1 
ATOM 740  N N   ? ARG A 1  91 ?  -8.028   4.923  10.731 1.000 98.090 ? 91  ARG A N   1 
ATOM 741  C CA  ? ARG A 1  91 ?  -8.922   4.231  11.654 1.000 98.090 ? 91  ARG A CA  1 
ATOM 742  C C   ? ARG A 1  91 ? -10.364   4.280  11.160 1.000 98.090 ? 91  ARG A C   1 
ATOM 743  C CB  ? ARG A 1  91 ?  -8.826   4.840  13.054 1.000 98.090 ? 91  ARG A CB  1 
ATOM 744  O O   ? ARG A 1  91 ? -10.895   5.358  10.885 1.000 98.090 ? 91  ARG A O   1 
ATOM 745  C CG  ? ARG A 1  91 ?  -9.589   4.066  14.117 1.000 98.090 ? 91  ARG A CG  1 
ATOM 746  C CD  ? ARG A 1  91 ?  -9.453   4.709  15.490 1.000 98.090 ? 91  ARG A CD  1 
ATOM 747  N NE  ? ARG A 1  91 ? -10.062   3.887  16.532 1.000 98.090 ? 91  ARG A NE  1 
ATOM 748  N NH1 ? ARG A 1  91 ?  -9.599   5.359  18.251 1.000 98.090 ? 91  ARG A NH1 1 
ATOM 749  N NH2 ? ARG A 1  91 ? -10.696   3.394  18.684 1.000 98.090 ? 91  ARG A NH2 1 
ATOM 750  C CZ  ? ARG A 1  91 ? -10.117   4.215  17.820 1.000 98.090 ? 91  ARG A CZ  1 
ATOM 751  N N   ? LEU A 1  92 ? -10.969   3.088  11.088 1.000 98.060 ? 92  LEU A N   1 
ATOM 752  C CA  ? LEU A 1  92 ? -12.356   3.004  10.644 1.000 98.060 ? 92  LEU A CA  1 
ATOM 753  C C   ? LEU A 1  92 ? -13.311   3.396  11.767 1.000 98.060 ? 92  LEU A C   1 
ATOM 754  C CB  ? LEU A 1  92 ? -12.678   1.589  10.155 1.000 98.060 ? 92  LEU A CB  1 
ATOM 755  O O   ? LEU A 1  92 ? -13.093   3.036  12.926 1.000 98.060 ? 92  LEU A O   1 
ATOM 756  C CG  ? LEU A 1  92 ? -11.788   1.039   9.039 1.000 98.060 ? 92  LEU A CG  1 
ATOM 757  C CD1 ? LEU A 1  92 ? -12.217  -0.377   8.670 1.000 98.060 ? 92  LEU A CD1 1 
ATOM 758  C CD2 ? LEU A 1  92 ? -11.834   1.952   7.819 1.000 98.060 ? 92  LEU A CD2 1 
ATOM 759  N N   ? LYS A 1  93 ? -14.384   4.204  11.433 1.000 97.330 ? 93  LYS A N   1 
ATOM 760  C CA  ? LYS A 1  93 ? -15.400   4.565  12.417 1.000 97.330 ? 93  LYS A CA  1 
ATOM 761  C C   ? LYS A 1  93 ? -16.103   3.325  12.963 1.000 97.330 ? 93  LYS A C   1 
ATOM 762  C CB  ? LYS A 1  93 ? -16.425   5.521  11.804 1.000 97.330 ? 93  LYS A CB  1 
ATOM 763  O O   ? LYS A 1  93 ? -16.402   3.250  14.156 1.000 97.330 ? 93  LYS A O   1 
ATOM 764  C CG  ? LYS A 1  93 ? -17.349   6.173  12.821 1.000 97.330 ? 93  LYS A CG  1 
ATOM 765  C CD  ? LYS A 1  93 ? -18.122   7.335  12.210 1.000 97.330 ? 93  LYS A CD  1 
ATOM 766  C CE  ? LYS A 1  93 ? -19.005   8.025  13.242 1.000 97.330 ? 93  LYS A CE  1 
ATOM 767  N NZ  ? LYS A 1  93 ? -19.704   9.213  12.667 1.000 97.330 ? 93  LYS A NZ  1 
ATOM 768  N N   ? LYS A 1  94 ? -16.414   2.315  12.034 1.000 97.700 ? 94  LYS A N   1 
ATOM 769  C CA  ? LYS A 1  94 ? -16.938   0.989  12.348 1.000 97.700 ? 94  LYS A CA  1 
ATOM 770  C C   ? LYS A 1  94 ? -16.013  -0.106  11.824 1.000 97.700 ? 94  LYS A C   1 
ATOM 771  C CB  ? LYS A 1  94 ? -18.341   0.814  11.763 1.000 97.700 ? 94  LYS A CB  1 
ATOM 772  O O   ? LYS A 1  94 ? -15.532  -0.030  10.692 1.000 97.700 ? 94  LYS A O   1 
ATOM 773  C CG  ? LYS A 1  94 ? -19.027  -0.479  12.178 1.000 97.700 ? 94  LYS A CG  1 
ATOM 774  C CD  ? LYS A 1  94 ? -20.416  -0.597  11.564 1.000 97.700 ? 94  LYS A CD  1 
ATOM 775  C CE  ? LYS A 1  94 ? -21.071  -1.927  11.910 1.000 97.700 ? 94  LYS A CE  1 
ATOM 776  N NZ  ? LYS A 1  94 ? -22.434  -2.047  11.310 1.000 97.700 ? 94  LYS A NZ  1 
ATOM 777  N N   ? PRO A 1  95 ? -15.819  -1.209  12.825 1.000 97.990 ? 95  PRO A N   1 
ATOM 778  C CA  ? PRO A 1  95 ? -14.926  -2.279  12.375 1.000 97.990 ? 95  PRO A CA  1 
ATOM 779  C C   ? PRO A 1  95 ? -15.433  -2.982  11.119 1.000 97.990 ? 95  PRO A C   1 
ATOM 780  C CB  ? PRO A 1  95 ? -14.899  -3.241  13.566 1.000 97.990 ? 95  PRO A CB  1 
ATOM 781  O O   ? PRO A 1  95 ? -16.645  -3.086  10.911 1.000 97.990 ? 95  PRO A O   1 
ATOM 782  C CG  ? PRO A 1  95 ? -15.410  -2.437  14.718 1.000 97.990 ? 95  PRO A CG  1 
ATOM 783  C CD  ? PRO A 1  95 ? -16.335  -1.379  14.188 1.000 97.990 ? 95  PRO A CD  1 
ATOM 784  N N   ? ALA A 1  96 ? -14.477  -3.442  10.278 1.000 98.050 ? 96  ALA A N   1 
ATOM 785  C CA  ? ALA A 1  96 ? -14.815  -4.260   9.116 1.000 98.050 ? 96  ALA A CA  1 
ATOM 786  C C   ? ALA A 1  96 ? -15.385  -5.610   9.543 1.000 98.050 ? 96  ALA A C   1 
ATOM 787  C CB  ? ALA A 1  96 ? -13.588  -4.460   8.231 1.000 98.050 ? 96  ALA A CB  1 
ATOM 788  O O   ? ALA A 1  96 ? -14.974  -6.171  10.562 1.000 98.050 ? 96  ALA A O   1 
ATOM 789  N N   ? ASP A 1  97 ? -16.390  -6.077   8.811 1.000 97.740 ? 97  ASP A N   1 
ATOM 790  C CA  ? ASP A 1  97 ? -16.831  -7.460   8.960 1.000 97.740 ? 97  ASP A CA  1 
ATOM 791  C C   ? ASP A 1  97 ? -15.889  -8.418   8.235 1.000 97.740 ? 97  ASP A C   1 
ATOM 792  C CB  ? ASP A 1  97 ? -18.259  -7.628   8.435 1.000 97.740 ? 97  ASP A CB  1 
ATOM 793  O O   ? ASP A 1  97 ? -15.775  -8.375   7.008 1.000 97.740 ? 97  ASP A O   1 
ATOM 794  C CG  ? ASP A 1  97 ? -19.273  -6.796   9.199 1.000 97.740 ? 97  ASP A CG  1 
ATOM 795  O OD1 ? ASP A 1  97 ? -19.181  -6.711  10.443 1.000 97.740 ? 97  ASP A OD1 1 
ATOM 796  O OD2 ? ASP A 1  97 ? -20.175  -6.221   8.551 1.000 97.740 ? 97  ASP A OD2 1 
ATOM 797  N N   ? ILE A 1  98 ? -15.179  -9.237   9.049 1.000 97.550 ? 98  ILE A N   1 
ATOM 798  C CA  ? ILE A 1  98 ? -14.232 -10.156   8.427 1.000 97.550 ? 98  ILE A CA  1 
ATOM 799  C C   ? ILE A 1  98 ? -14.986 -11.327   7.800 1.000 97.550 ? 98  ILE A C   1 
ATOM 800  C CB  ? ILE A 1  98 ? -13.192 -10.672   9.446 1.000 97.550 ? 98  ILE A CB  1 
ATOM 801  O O   ? ILE A 1  98 ? -15.693 -12.061   8.494 1.000 97.550 ? 98  ILE A O   1 
ATOM 802  C CG1 ? ILE A 1  98 ? -12.497  -9.497  10.142 1.000 97.550 ? 98  ILE A CG1 1 
ATOM 803  C CG2 ? ILE A 1  98 ? -12.170 -11.584   8.760 1.000 97.550 ? 98  ILE A CG2 1 
ATOM 804  C CD1 ? ILE A 1  98 ? -11.840  -8.511   9.184 1.000 97.550 ? 98  ILE A CD1 1 
ATOM 805  N N   ? THR A 1  99 ? -14.790 -11.475   6.471 1.000 96.610 ? 99  THR A N   1 
ATOM 806  C CA  ? THR A 1  99 ? -15.426 -12.493   5.643 1.000 96.610 ? 99  THR A CA  1 
ATOM 807  C C   ? THR A 1  99 ? -14.423 -13.098   4.665 1.000 96.610 ? 99  THR A C   1 
ATOM 808  C CB  ? THR A 1  99 ? -16.621 -11.914   4.864 1.000 96.610 ? 99  THR A CB  1 
ATOM 809  O O   ? THR A 1  99 ? -13.229 -12.797   4.727 1.000 96.610 ? 99  THR A O   1 
ATOM 810  C CG2 ? THR A 1  99 ? -17.543 -11.118   5.782 1.000 96.610 ? 99  THR A CG2 1 
ATOM 811  O OG1 ? THR A 1  99 ? -16.135 -11.051   3.828 1.000 96.610 ? 99  THR A OG1 1 
ATOM 812  N N   ? ASP A 1 100 ? -14.948 -13.923   3.738 1.000 94.450 ? 100 ASP A N   1 
ATOM 813  C CA  ? ASP A 1 100 ? -14.105 -14.560   2.730 1.000 94.450 ? 100 ASP A CA  1 
ATOM 814  C C   ? ASP A 1 100 ? -13.625 -13.545   1.695 1.000 94.450 ? 100 ASP A C   1 
ATOM 815  C CB  ? ASP A 1 100 ? -14.859 -15.698   2.041 1.000 94.450 ? 100 ASP A CB  1 
ATOM 816  O O   ? ASP A 1 100 ? -12.622 -13.771   1.015 1.000 94.450 ? 100 ASP A O   1 
ATOM 817  C CG  ? ASP A 1 100 ? -15.092 -16.892   2.951 1.000 94.450 ? 100 ASP A CG  1 
ATOM 818  O OD1 ? ASP A 1 100 ? -14.355 -17.052   3.948 1.000 94.450 ? 100 ASP A OD1 1 
ATOM 819  O OD2 ? ASP A 1 100 ? -16.019 -17.681   2.667 1.000 94.450 ? 100 ASP A OD2 1 
ATOM 820  N N   ? VAL A 1 101 ? -14.198 -12.344   1.646 1.000 95.580 ? 101 VAL A N   1 
ATOM 821  C CA  ? VAL A 1 101 ? -13.849 -11.357   0.629 1.000 95.580 ? 101 VAL A CA  1 
ATOM 822  C C   ? VAL A 1 101 ? -13.228 -10.130   1.292 1.000 95.580 ? 101 VAL A C   1 
ATOM 823  C CB  ? VAL A 1 101 ? -15.080 -10.946  -0.209 1.000 95.580 ? 101 VAL A CB  1 
ATOM 824  O O   ? VAL A 1 101 ? -12.707  -9.245   0.609 1.000 95.580 ? 101 VAL A O   1 
ATOM 825  C CG1 ? VAL A 1 101 ? -15.657 -12.151  -0.950 1.000 95.580 ? 101 VAL A CG1 1 
ATOM 826  C CG2 ? VAL A 1 101 ? -16.142 -10.305   0.684 1.000 95.580 ? 101 VAL A CG2 1 
ATOM 827  N N   ? VAL A 1 102 ? -13.233 -10.031   2.631 1.000 97.880 ? 102 VAL A N   1 
ATOM 828  C CA  ? VAL A 1 102 ? -12.591  -8.995   3.433 1.000 97.880 ? 102 VAL A CA  1 
ATOM 829  C C   ? VAL A 1 102 ? -11.802  -9.637   4.572 1.000 97.880 ? 102 VAL A C   1 
ATOM 830  C CB  ? VAL A 1 102 ? -13.623  -7.994   3.999 1.000 97.880 ? 102 VAL A CB  1 
ATOM 831  O O   ? VAL A 1 102 ? -12.385 -10.105   5.553 1.000 97.880 ? 102 VAL A O   1 
ATOM 832  C CG1 ? VAL A 1 102 ? -12.927  -6.896   4.802 1.000 97.880 ? 102 VAL A CG1 1 
ATOM 833  C CG2 ? VAL A 1 102 ? -14.453  -7.388   2.868 1.000 97.880 ? 102 VAL A CG2 1 
ATOM 834  N N   ? LYS A 1 103 ? -10.454  -9.630   4.380 1.000 97.450 ? 103 LYS A N   1 
ATOM 835  C CA  ? LYS A 1 103 ?  -9.584 -10.233   5.386 1.000 97.450 ? 103 LYS A CA  1 
ATOM 836  C C   ? LYS A 1 103 ?  -8.294  -9.433   5.548 1.000 97.450 ? 103 LYS A C   1 
ATOM 837  C CB  ? LYS A 1 103 ?  -9.259 -11.681   5.017 1.000 97.450 ? 103 LYS A CB  1 
ATOM 838  O O   ? LYS A 1 103 ?  -7.732  -8.947   4.565 1.000 97.450 ? 103 LYS A O   1 
ATOM 839  C CG  ? LYS A 1 103 ? -10.468 -12.605   5.016 1.000 97.450 ? 103 LYS A CG  1 
ATOM 840  C CD  ? LYS A 1 103 ? -10.088 -14.023   4.609 1.000 97.450 ? 103 LYS A CD  1 
ATOM 841  C CE  ? LYS A 1 103 ? -11.306 -14.934   4.549 1.000 97.450 ? 103 LYS A CE  1 
ATOM 842  N NZ  ? LYS A 1 103 ? -10.935 -16.330   4.168 1.000 97.450 ? 103 LYS A NZ  1 
ATOM 843  N N   ? PRO A 1 104 ?  -7.919  -9.396   6.870 1.000 97.950 ? 104 PRO A N   1 
ATOM 844  C CA  ? PRO A 1 104 ?  -6.647  -8.705   7.097 1.000 97.950 ? 104 PRO A CA  1 
ATOM 845  C C   ? PRO A 1 104 ?  -5.440  -9.531   6.658 1.000 97.950 ? 104 PRO A C   1 
ATOM 846  C CB  ? PRO A 1 104 ?  -6.634  -8.481   8.612 1.000 97.950 ? 104 PRO A CB  1 
ATOM 847  O O   ? PRO A 1 104 ?  -5.515 -10.761   6.609 1.000 97.950 ? 104 PRO A O   1 
ATOM 848  C CG  ? PRO A 1 104 ?  -7.529  -9.543   9.163 1.000 97.950 ? 104 PRO A CG  1 
ATOM 849  C CD  ? PRO A 1 104 ?  -8.522  -9.927   8.104 1.000 97.950 ? 104 PRO A CD  1 
ATOM 850  N N   ? ILE A 1 105 ?  -4.342  -8.797   6.294 1.000 97.830 ? 105 ILE A N   1 
ATOM 851  C CA  ? ILE A 1 105 ?  -3.078  -9.451   5.977 1.000 97.830 ? 105 ILE A CA  1 
ATOM 852  C C   ? ILE A 1 105 ?  -2.030  -9.085   7.025 1.000 97.830 ? 105 ILE A C   1 
ATOM 853  C CB  ? ILE A 1 105 ?  -2.581  -9.066   4.565 1.000 97.830 ? 105 ILE A CB  1 
ATOM 854  O O   ? ILE A 1 105 ?  -2.007  -7.956   7.522 1.000 97.830 ? 105 ILE A O   1 
ATOM 855  C CG1 ? ILE A 1 105 ?  -1.444  -9.996   4.126 1.000 97.830 ? 105 ILE A CG1 1 
ATOM 856  C CG2 ? ILE A 1 105 ?  -2.133  -7.601   4.531 1.000 97.830 ? 105 ILE A CG2 1 
ATOM 857  C CD1 ? ILE A 1 105 ?  -1.120  -9.919   2.641 1.000 97.830 ? 105 ILE A CD1 1 
ATOM 858  N N   ? ASP A 1 106 ?  -1.198 -10.039   7.349 1.000 96.340 ? 106 ASP A N   1 
ATOM 859  C CA  ? ASP A 1 106 ?  -0.213  -9.856   8.411 1.000 96.340 ? 106 ASP A CA  1 
ATOM 860  C C   ? ASP A 1 106 ?   0.984  -9.048   7.916 1.000 96.340 ? 106 ASP A C   1 
ATOM 861  C CB  ? ASP A 1 106 ?   0.253 -11.211   8.949 1.000 96.340 ? 106 ASP A CB  1 
ATOM 862  O O   ? ASP A 1 106 ?   1.351  -9.126   6.742 1.000 96.340 ? 106 ASP A O   1 
ATOM 863  C CG  ? ASP A 1 106 ?  -0.829 -11.947   9.719 1.000 96.340 ? 106 ASP A CG  1 
ATOM 864  O OD1 ? ASP A 1 106 ?  -1.681 -11.288  10.354 1.000 96.340 ? 106 ASP A OD1 1 
ATOM 865  O OD2 ? ASP A 1 106 ?  -0.827 -13.197   9.694 1.000 96.340 ? 106 ASP A OD2 1 
ATOM 866  N N   ? LEU A 1 107 ?   1.631  -8.343   8.906 1.000 97.700 ? 107 LEU A N   1 
ATOM 867  C CA  ? LEU A 1 107 ?   2.894  -7.653   8.671 1.000 97.700 ? 107 LEU A CA  1 
ATOM 868  C C   ? LEU A 1 107 ?   4.056  -8.641   8.646 1.000 97.700 ? 107 LEU A C   1 
ATOM 869  C CB  ? LEU A 1 107 ?   3.135  -6.591   9.747 1.000 97.700 ? 107 LEU A CB  1 
ATOM 870  O O   ? LEU A 1 107 ?   3.996  -9.693   9.286 1.000 97.700 ? 107 LEU A O   1 
ATOM 871  C CG  ? LEU A 1 107 ?   2.148  -5.424   9.780 1.000 97.700 ? 107 LEU A CG  1 
ATOM 872  C CD1 ? LEU A 1 107 ?   2.347  -4.597  11.046 1.000 97.700 ? 107 LEU A CD1 1 
ATOM 873  C CD2 ? LEU A 1 107 ?   2.305  -4.554   8.538 1.000 97.700 ? 107 LEU A CD2 1 
ATOM 874  N N   ? PRO A 1 108 ?   5.072  -8.323   7.946 1.000 97.320 ? 108 PRO A N   1 
ATOM 875  C CA  ? PRO A 1 108 ?   6.228  -9.219   7.875 1.000 97.320 ? 108 PRO A CA  1 
ATOM 876  C C   ? PRO A 1 108 ?   6.991  -9.303   9.196 1.000 97.320 ? 108 PRO A C   1 
ATOM 877  C CB  ? PRO A 1 108 ?   7.096  -8.590   6.782 1.000 97.320 ? 108 PRO A CB  1 
ATOM 878  O O   ? PRO A 1 108 ?   7.142  -8.295   9.890 1.000 97.320 ? 108 PRO A O   1 
ATOM 879  C CG  ? PRO A 1 108 ?   6.795  -7.127   6.851 1.000 97.320 ? 108 PRO A CG  1 
ATOM 880  C CD  ? PRO A 1 108 ?   5.345  -6.954   7.198 1.000 97.320 ? 108 PRO A CD  1 
ATOM 881  N N   ? THR A 1 109 ?   7.497 -10.506   9.537 1.000 96.580 ? 109 THR A N   1 
ATOM 882  C CA  ? THR A 1 109 ?   8.306 -10.716  10.732 1.000 96.580 ? 109 THR A CA  1 
ATOM 883  C C   ? THR A 1 109 ?   9.776 -10.899  10.366 1.000 96.580 ? 109 THR A C   1 
ATOM 884  C CB  ? THR A 1 109 ?   7.817 -11.938  11.531 1.000 96.580 ? 109 THR A CB  1 
ATOM 885  O O   ? THR A 1 109 ?  10.644 -10.896  11.241 1.000 96.580 ? 109 THR A O   1 
ATOM 886  C CG2 ? THR A 1 109 ?   6.400 -11.723  12.053 1.000 96.580 ? 109 THR A CG2 1 
ATOM 887  O OG1 ? THR A 1 109 ?   7.830 -13.092  10.682 1.000 96.580 ? 109 THR A OG1 1 
ATOM 888  N N   ? GLU A 1 110 ?  10.041 -11.099   9.086 1.000 95.730 ? 110 GLU A N   1 
ATOM 889  C CA  ? GLU A 1 110 ?  11.398 -11.216   8.562 1.000 95.730 ? 110 GLU A CA  1 
ATOM 890  C C   ? GLU A 1 110 ?  11.594 -10.331   7.334 1.000 95.730 ? 110 GLU A C   1 
ATOM 891  C CB  ? GLU A 1 110 ?  11.718 -12.673   8.217 1.000 95.730 ? 110 GLU A CB  1 
ATOM 892  O O   ? GLU A 1 110 ?  10.623  -9.928   6.691 1.000 95.730 ? 110 GLU A O   1 
ATOM 893  C CG  ? GLU A 1 110 ?  10.800 -13.271   7.161 1.000 95.730 ? 110 GLU A CG  1 
ATOM 894  C CD  ? GLU A 1 110 ?  11.042 -14.753   6.924 1.000 95.730 ? 110 GLU A CD  1 
ATOM 895  O OE1 ? GLU A 1 110 ?  10.438 -15.325   5.989 1.000 95.730 ? 110 GLU A OE1 1 
ATOM 896  O OE2 ? GLU A 1 110 ?  11.842 -15.347   7.681 1.000 95.730 ? 110 GLU A OE2 1 
ATOM 897  N N   ? GLU A 1 111 ?  12.914 -10.191   7.034 1.000 94.520 ? 111 GLU A N   1 
ATOM 898  C CA  ? GLU A 1 111 ?  13.231  -9.425   5.832 1.000 94.520 ? 111 GLU A CA  1 
ATOM 899  C C   ? GLU A 1 111 ?  12.730 -10.135   4.577 1.000 94.520 ? 111 GLU A C   1 
ATOM 900  C CB  ? GLU A 1 111 ?  14.739  -9.182   5.731 1.000 94.520 ? 111 GLU A CB  1 
ATOM 901  O O   ? GLU A 1 111 ?  12.739 -11.366   4.508 1.000 94.520 ? 111 GLU A O   1 
ATOM 902  C CG  ? GLU A 1 111 ?  15.282  -8.234   6.791 1.000 94.520 ? 111 GLU A CG  1 
ATOM 903  C CD  ? GLU A 1 111 ?  14.911  -6.781   6.542 1.000 94.520 ? 111 GLU A CD  1 
ATOM 904  O OE1 ? GLU A 1 111 ?  15.046  -5.952   7.471 1.000 94.520 ? 111 GLU A OE1 1 
ATOM 905  O OE2 ? GLU A 1 111 ?  14.481  -6.469   5.409 1.000 94.520 ? 111 GLU A OE2 1 
ATOM 906  N N   ? PRO A 1 112 ?  12.242  -9.275   3.548 1.000 93.210 ? 112 PRO A N   1 
ATOM 907  C CA  ? PRO A 1 112 ?  11.843  -9.896   2.283 1.000 93.210 ? 112 PRO A CA  1 
ATOM 908  C C   ? PRO A 1 112 ?  13.009 -10.565   1.560 1.000 93.210 ? 112 PRO A C   1 
ATOM 909  C CB  ? PRO A 1 112 ?  11.299  -8.718   1.469 1.000 93.210 ? 112 PRO A CB  1 
ATOM 910  O O   ? PRO A 1 112 ?  14.145 -10.091   1.642 1.000 93.210 ? 112 PRO A O   1 
ATOM 911  C CG  ? PRO A 1 112 ?  12.027  -7.523   1.993 1.000 93.210 ? 112 PRO A CG  1 
ATOM 912  C CD  ? PRO A 1 112 ?  12.302  -7.735   3.454 1.000 93.210 ? 112 PRO A CD  1 
ATOM 913  N N   ? LYS A 1 113 ?  12.727 -11.662   0.962 1.000 94.740 ? 113 LYS A N   1 
ATOM 914  C CA  ? LYS A 1 113 ?  13.738 -12.390   0.200 1.000 94.740 ? 113 LYS A CA  1 
ATOM 915  C C   ? LYS A 1 113 ?  13.948 -11.762  -1.175 1.000 94.740 ? 113 LYS A C   1 
ATOM 916  C CB  ? LYS A 1 113 ?  13.342 -13.860   0.050 1.000 94.740 ? 113 LYS A CB  1 
ATOM 917  O O   ? LYS A 1 113 ?  13.010 -11.664  -1.969 1.000 94.740 ? 113 LYS A O   1 
ATOM 918  C CG  ? LYS A 1 113 ?  14.426 -14.732  -0.567 1.000 94.740 ? 113 LYS A CG  1 
ATOM 919  C CD  ? LYS A 1 113 ?  13.985 -16.187  -0.661 1.000 94.740 ? 113 LYS A CD  1 
ATOM 920  C CE  ? LYS A 1 113 ?  15.045 -17.051  -1.333 1.000 94.740 ? 113 LYS A CE  1 
ATOM 921  N NZ  ? LYS A 1 113 ?  14.628 -18.483  -1.405 1.000 94.740 ? 113 LYS A NZ  1 
ATOM 922  N N   ? LEU A 1 114 ?  15.199 -11.345  -1.410 1.000 95.990 ? 114 LEU A N   1 
ATOM 923  C CA  ? LEU A 1 114 ?  15.515 -10.803  -2.727 1.000 95.990 ? 114 LEU A CA  1 
ATOM 924  C C   ? LEU A 1 114 ?  15.257 -11.837  -3.817 1.000 95.990 ? 114 LEU A C   1 
ATOM 925  C CB  ? LEU A 1 114 ?  16.974 -10.342  -2.781 1.000 95.990 ? 114 LEU A CB  1 
ATOM 926  O O   ? LEU A 1 114 ?  15.533 -13.025  -3.631 1.000 95.990 ? 114 LEU A O   1 
ATOM 927  C CG  ? LEU A 1 114 ?  17.337  -9.138  -1.910 1.000 95.990 ? 114 LEU A CG  1 
ATOM 928  C CD1 ? LEU A 1 114 ?  18.823  -8.820  -2.038 1.000 95.990 ? 114 LEU A CD1 1 
ATOM 929  C CD2 ? LEU A 1 114 ?  16.491  -7.928  -2.290 1.000 95.990 ? 114 LEU A CD2 1 
ATOM 930  N N   ? GLY A 1 115 ?  14.653 -11.408  -4.884 1.000 95.220 ? 115 GLY A N   1 
ATOM 931  C CA  ? GLY A 1 115 ?  14.405 -12.289  -6.015 1.000 95.220 ? 115 GLY A CA  1 
ATOM 932  C C   ? GLY A 1 115 ?  13.046 -12.961  -5.961 1.000 95.220 ? 115 GLY A C   1 
ATOM 933  O O   ? GLY A 1 115 ?  12.637 -13.621  -6.918 1.000 95.220 ? 115 GLY A O   1 
ATOM 934  N N   ? SER A 1 116 ?  12.375 -12.878  -4.787 1.000 95.340 ? 116 SER A N   1 
ATOM 935  C CA  ? SER A 1 116 ?  11.040 -13.457  -4.674 1.000 95.340 ? 116 SER A CA  1 
ATOM 936  C C   ? SER A 1 116 ?  10.059 -12.778  -5.624 1.000 95.340 ? 116 SER A C   1 
ATOM 937  C CB  ? SER A 1 116 ?  10.529 -13.348  -3.236 1.000 95.340 ? 116 SER A CB  1 
ATOM 938  O O   ? SER A 1 116 ?  10.242 -11.613  -5.984 1.000 95.340 ? 116 SER A O   1 
ATOM 939  O OG  ? SER A 1 116 ?  10.404 -11.991  -2.849 1.000 95.340 ? 116 SER A OG  1 
ATOM 940  N N   ? THR A 1 117 ?   9.075 -13.600  -6.013 1.000 95.010 ? 117 THR A N   1 
ATOM 941  C CA  ? THR A 1 117 ?   7.974 -13.053  -6.797 1.000 95.010 ? 117 THR A CA  1 
ATOM 942  C C   ? THR A 1 117 ?   7.027 -12.248  -5.912 1.000 95.010 ? 117 THR A C   1 
ATOM 943  C CB  ? THR A 1 117 ?   7.188 -14.169  -7.511 1.000 95.010 ? 117 THR A CB  1 
ATOM 944  O O   ? THR A 1 117 ?   6.549 -12.746  -4.891 1.000 95.010 ? 117 THR A O   1 
ATOM 945  C CG2 ? THR A 1 117 ?   6.047 -13.593  -8.343 1.000 95.010 ? 117 THR A CG2 1 
ATOM 946  O OG1 ? THR A 1 117 ?   8.075 -14.893  -8.373 1.000 95.010 ? 117 THR A OG1 1 
ATOM 947  N N   ? CYS A 1 118 ?   6.767 -11.032  -6.332 1.000 97.080 ? 118 CYS A N   1 
ATOM 948  C CA  ? CYS A 1 118 ?   5.905 -10.130  -5.576 1.000 97.080 ? 118 CYS A CA  1 
ATOM 949  C C   ? CYS A 1 118 ?   4.688  -9.722  -6.397 1.000 97.080 ? 118 CYS A C   1 
ATOM 950  C CB  ? CYS A 1 118 ?   6.680  -8.886  -5.143 1.000 97.080 ? 118 CYS A CB  1 
ATOM 951  O O   ? CYS A 1 118 ?   4.804  -9.451  -7.594 1.000 97.080 ? 118 CYS A O   1 
ATOM 952  S SG  ? CYS A 1 118 ?   8.102  -9.244  -4.089 1.000 97.080 ? 118 CYS A SG  1 
ATOM 953  N N   ? LEU A 1 119 ?   3.573  -9.704  -5.687 1.000 97.150 ? 119 LEU A N   1 
ATOM 954  C CA  ? LEU A 1 119 ?   2.309  -9.321  -6.306 1.000 97.150 ? 119 LEU A CA  1 
ATOM 955  C C   ? LEU A 1 119 ?   1.874  -7.935  -5.843 1.000 97.150 ? 119 LEU A C   1 
ATOM 956  C CB  ? LEU A 1 119 ?   1.220 -10.347  -5.979 1.000 97.150 ? 119 LEU A CB  1 
ATOM 957  O O   ? LEU A 1 119 ?   1.808  -7.671  -4.640 1.000 97.150 ? 119 LEU A O   1 
ATOM 958  C CG  ? LEU A 1 119 ?  -0.174 -10.057  -6.539 1.000 97.150 ? 119 LEU A CG  1 
ATOM 959  C CD1 ? LEU A 1 119 ?  -0.264 -10.501  -7.995 1.000 97.150 ? 119 LEU A CD1 1 
ATOM 960  C CD2 ? LEU A 1 119 ?  -1.242 -10.747  -5.697 1.000 97.150 ? 119 LEU A CD2 1 
ATOM 961  N N   ? ALA A 1 120 ?   1.612  -7.068  -6.813 1.000 97.050 ? 120 ALA A N   1 
ATOM 962  C CA  ? ALA A 1 120 ?   0.965  -5.785  -6.550 1.000 97.050 ? 120 ALA A CA  1 
ATOM 963  C C   ? ALA A 1 120 ?  -0.445  -5.752  -7.131 1.000 97.050 ? 120 ALA A C   1 
ATOM 964  C CB  ? ALA A 1 120 ?   1.800  -4.641  -7.122 1.000 97.050 ? 120 ALA A CB  1 
ATOM 965  O O   ? ALA A 1 120 ?  -0.701  -6.334  -8.189 1.000 97.050 ? 120 ALA A O   1 
ATOM 966  N N   ? SER A 1 121 ?  -1.362  -5.136  -6.400 1.000 96.410 ? 121 SER A N   1 
ATOM 967  C CA  ? SER A 1 121 ?  -2.742  -5.043  -6.866 1.000 96.410 ? 121 SER A CA  1 
ATOM 968  C C   ? SER A 1 121 ?  -3.307  -3.644  -6.643 1.000 96.410 ? 121 SER A C   1 
ATOM 969  C CB  ? SER A 1 121 ?  -3.619  -6.075  -6.156 1.000 96.410 ? 121 SER A CB  1 
ATOM 970  O O   ? SER A 1 121 ?  -2.861  -2.924  -5.748 1.000 96.410 ? 121 SER A O   1 
ATOM 971  O OG  ? SER A 1 121 ?  -3.603  -5.869  -4.754 1.000 96.410 ? 121 SER A OG  1 
ATOM 972  N N   ? GLY A 1 122 ?  -4.271  -3.257  -7.554 1.000 95.200 ? 122 GLY A N   1 
ATOM 973  C CA  ? GLY A 1 122 ?  -4.887  -1.947  -7.416 1.000 95.200 ? 122 GLY A CA  1 
ATOM 974  C C   ? GLY A 1 122 ?  -5.780  -1.581  -8.586 1.000 95.200 ? 122 GLY A C   1 
ATOM 975  O O   ? GLY A 1 122 ?  -5.962  -2.378  -9.509 1.000 95.200 ? 122 GLY A O   1 
ATOM 976  N N   ? TRP A 1 123 ?  -6.438  -0.394  -8.472 1.000 92.650 ? 123 TRP A N   1 
ATOM 977  C CA  ? TRP A 1 123 ?  -7.369   0.096  -9.483 1.000 92.650 ? 123 TRP A CA  1 
ATOM 978  C C   ? TRP A 1 123 ?  -6.810   1.327 -10.187 1.000 92.650 ? 123 TRP A C   1 
ATOM 979  C CB  ? TRP A 1 123 ?  -8.725   0.425  -8.852 1.000 92.650 ? 123 TRP A CB  1 
ATOM 980  O O   ? TRP A 1 123 ?  -7.565   2.207 -10.607 1.000 92.650 ? 123 TRP A O   1 
ATOM 981  C CG  ? TRP A 1 123 ?  -9.498  -0.780  -8.406 1.000 92.650 ? 123 TRP A CG  1 
ATOM 982  C CD1 ? TRP A 1 123 ? -10.342  -1.543  -9.164 1.000 92.650 ? 123 TRP A CD1 1 
ATOM 983  C CD2 ? TRP A 1 123 ?  -9.501  -1.356  -7.097 1.000 92.650 ? 123 TRP A CD2 1 
ATOM 984  C CE2 ? TRP A 1 123 ? -10.370  -2.469  -7.133 1.000 92.650 ? 123 TRP A CE2 1 
ATOM 985  C CE3 ? TRP A 1 123 ?  -8.852  -1.040  -5.896 1.000 92.650 ? 123 TRP A CE3 1 
ATOM 986  N NE1 ? TRP A 1 123 ? -10.870  -2.561  -8.404 1.000 92.650 ? 123 TRP A NE1 1 
ATOM 987  C CH2 ? TRP A 1 123 ?  -9.959  -2.937  -4.849 1.000 92.650 ? 123 TRP A CH2 1 
ATOM 988  C CZ2 ? TRP A 1 123 ? -10.607  -3.268  -6.011 1.000 92.650 ? 123 TRP A CZ2 1 
ATOM 989  C CZ3 ? TRP A 1 123 ?  -9.089  -1.836  -4.781 1.000 92.650 ? 123 TRP A CZ3 1 
ATOM 990  N N   ? GLY A 1 124 ?  -5.442   1.433 -10.101 1.000 85.750 ? 124 GLY A N   1 
ATOM 991  C CA  ? GLY A 1 124 ?  -4.819   2.536 -10.813 1.000 85.750 ? 124 GLY A CA  1 
ATOM 992  C C   ? GLY A 1 124 ?  -5.000   2.453 -12.317 1.000 85.750 ? 124 GLY A C   1 
ATOM 993  O O   ? GLY A 1 124 ?  -5.787   1.642 -12.809 1.000 85.750 ? 124 GLY A O   1 
ATOM 994  N N   ? SER A 1 125 ?  -4.417   3.307 -13.126 1.000 83.460 ? 125 SER A N   1 
ATOM 995  C CA  ? SER A 1 125 ?  -4.500   3.369 -14.582 1.000 83.460 ? 125 SER A CA  1 
ATOM 996  C C   ? SER A 1 125 ?  -3.811   2.171 -15.226 1.000 83.460 ? 125 SER A C   1 
ATOM 997  C CB  ? SER A 1 125 ?  -3.876   4.666 -15.100 1.000 83.460 ? 125 SER A CB  1 
ATOM 998  O O   ? SER A 1 125 ?  -2.790   1.692 -14.727 1.000 83.460 ? 125 SER A O   1 
ATOM 999  O OG  ? SER A 1 125 ?  -3.948   4.728 -16.514 1.000 83.460 ? 125 SER A OG  1 
ATOM 1000 N N   ? ILE A 1 126 ?  -4.406   1.567 -16.335 1.000 80.890 ? 126 ILE A N   1 
ATOM 1001 C CA  ? ILE A 1 126 ?  -3.827   0.436 -17.052 1.000 80.890 ? 126 ILE A CA  1 
ATOM 1002 C C   ? ILE A 1 126 ?  -3.119   0.932 -18.311 1.000 80.890 ? 126 ILE A C   1 
ATOM 1003 C CB  ? ILE A 1 126 ?  -4.901  -0.612 -17.419 1.000 80.890 ? 126 ILE A CB  1 
ATOM 1004 O O   ? ILE A 1 126 ?  -2.733   0.134 -19.169 1.000 80.890 ? 126 ILE A O   1 
ATOM 1005 C CG1 ? ILE A 1 126 ?  -6.025   0.038 -18.234 1.000 80.890 ? 126 ILE A CG1 1 
ATOM 1006 C CG2 ? ILE A 1 126 ?  -5.456  -1.280 -16.157 1.000 80.890 ? 126 ILE A CG2 1 
ATOM 1007 C CD1 ? ILE A 1 126 ?  -7.016  -0.955 -18.825 1.000 80.890 ? 126 ILE A CD1 1 
ATOM 1008 N N   ? THR A 1 127 ?  -3.117   2.265 -18.519 1.000 81.150 ? 127 THR A N   1 
ATOM 1009 C CA  ? THR A 1 127 ?  -2.345   2.915 -19.573 1.000 81.150 ? 127 THR A CA  1 
ATOM 1010 C C   ? THR A 1 127 ?  -1.212   3.747 -18.978 1.000 81.150 ? 127 THR A C   1 
ATOM 1011 C CB  ? THR A 1 127 ?  -3.240   3.813 -20.448 1.000 81.150 ? 127 THR A CB  1 
ATOM 1012 O O   ? THR A 1 127 ?  -1.293   4.183 -17.828 1.000 81.150 ? 127 THR A O   1 
ATOM 1013 C CG2 ? THR A 1 127 ?  -4.434   3.036 -20.992 1.000 81.150 ? 127 THR A CG2 1 
ATOM 1014 O OG1 ? THR A 1 127 ?  -3.717   4.913 -19.663 1.000 81.150 ? 127 THR A OG1 1 
ATOM 1015 N N   ? PRO A 1 128 ?  -0.107   3.974 -19.711 1.000 72.930 ? 128 PRO A N   1 
ATOM 1016 C CA  ? PRO A 1 128 ?   1.147   4.543 -19.213 1.000 72.930 ? 128 PRO A CA  1 
ATOM 1017 C C   ? PRO A 1 128 ?   1.080   6.058 -19.038 1.000 72.930 ? 128 PRO A C   1 
ATOM 1018 C CB  ? PRO A 1 128 ?   2.161   4.163 -20.295 1.000 72.930 ? 128 PRO A CB  1 
ATOM 1019 O O   ? PRO A 1 128 ?   1.784   6.618 -18.193 1.000 72.930 ? 128 PRO A O   1 
ATOM 1020 C CG  ? PRO A 1 128 ?   1.334   3.861 -21.503 1.000 72.930 ? 128 PRO A CG  1 
ATOM 1021 C CD  ? PRO A 1 128 ?  -0.033   3.435 -21.052 1.000 72.930 ? 128 PRO A CD  1 
ATOM 1022 N N   ? VAL A 1 129 ?   0.089   6.795 -19.621 1.000 75.120 ? 129 VAL A N   1 
ATOM 1023 C CA  ? VAL A 1 129 ?   0.201   8.248 -19.694 1.000 75.120 ? 129 VAL A CA  1 
ATOM 1024 C C   ? VAL A 1 129 ?  -1.055   8.893 -19.113 1.000 75.120 ? 129 VAL A C   1 
ATOM 1025 C CB  ? VAL A 1 129 ?   0.425   8.729 -21.145 1.000 75.120 ? 129 VAL A CB  1 
ATOM 1026 O O   ? VAL A 1 129 ?  -0.972   9.891 -18.393 1.000 75.120 ? 129 VAL A O   1 
ATOM 1027 C CG1 ? VAL A 1 129 ?   0.554  10.250 -21.197 1.000 75.120 ? 129 VAL A CG1 1 
ATOM 1028 C CG2 ? VAL A 1 129 ?   1.664   8.064 -21.742 1.000 75.120 ? 129 VAL A CG2 1 
ATOM 1029 N N   ? ILE A 1 130 ?  -2.277   8.304 -19.353 1.000 77.870 ? 130 ILE A N   1 
ATOM 1030 C CA  ? ILE A 1 130 ?  -3.529   8.908 -18.913 1.000 77.870 ? 130 ILE A CA  1 
ATOM 1031 C C   ? ILE A 1 130 ?  -4.128   8.084 -17.775 1.000 77.870 ? 130 ILE A C   1 
ATOM 1032 C CB  ? ILE A 1 130 ?  -4.539   9.026 -20.077 1.000 77.870 ? 130 ILE A CB  1 
ATOM 1033 O O   ? ILE A 1 130 ?  -4.110   6.852 -17.816 1.000 77.870 ? 130 ILE A O   1 
ATOM 1034 C CG1 ? ILE A 1 130 ?  -3.966   9.907 -21.193 1.000 77.870 ? 130 ILE A CG1 1 
ATOM 1035 C CG2 ? ILE A 1 130 ?  -5.877   9.578 -19.576 1.000 77.870 ? 130 ILE A CG2 1 
ATOM 1036 C CD1 ? ILE A 1 130 ?  -4.760   9.856 -22.491 1.000 77.870 ? 130 ILE A CD1 1 
ATOM 1037 N N   ? TYR A 1 131 ?  -4.572   8.902 -16.756 1.000 80.710 ? 131 TYR A N   1 
ATOM 1038 C CA  ? TYR A 1 131 ?  -5.262   8.210 -15.674 1.000 80.710 ? 131 TYR A CA  1 
ATOM 1039 C C   ? TYR A 1 131 ?  -6.651   7.762 -16.112 1.000 80.710 ? 131 TYR A C   1 
ATOM 1040 C CB  ? TYR A 1 131 ?  -5.369   9.112 -14.441 1.000 80.710 ? 131 TYR A CB  1 
ATOM 1041 O O   ? TYR A 1 131 ?  -7.509   8.592 -16.423 1.000 80.710 ? 131 TYR A O   1 
ATOM 1042 C CG  ? TYR A 1 131 ?  -6.087   8.469 -13.279 1.000 80.710 ? 131 TYR A CG  1 
ATOM 1043 C CD1 ? TYR A 1 131 ?  -7.404   8.808 -12.975 1.000 80.710 ? 131 TYR A CD1 1 
ATOM 1044 C CD2 ? TYR A 1 131 ?  -5.451   7.523 -12.483 1.000 80.710 ? 131 TYR A CD2 1 
ATOM 1045 C CE1 ? TYR A 1 131 ?  -8.069   8.219 -11.904 1.000 80.710 ? 131 TYR A CE1 1 
ATOM 1046 C CE2 ? TYR A 1 131 ?  -6.106   6.928 -11.410 1.000 80.710 ? 131 TYR A CE2 1 
ATOM 1047 O OH  ? TYR A 1 131 ?  -8.066   6.696 -10.068 1.000 80.710 ? 131 TYR A OH  1 
ATOM 1048 C CZ  ? TYR A 1 131 ?  -7.413   7.282 -11.129 1.000 80.710 ? 131 TYR A CZ  1 
ATOM 1049 N N   ? GLU A 1 132 ?  -6.844   6.420 -16.194 1.000 81.720 ? 132 GLU A N   1 
ATOM 1050 C CA  ? GLU A 1 132 ?  -8.125   5.755 -16.411 1.000 81.720 ? 132 GLU A CA  1 
ATOM 1051 C C   ? GLU A 1 132 ?  -8.263   4.521 -15.524 1.000 81.720 ? 132 GLU A C   1 
ATOM 1052 C CB  ? GLU A 1 132 ?  -8.287   5.366 -17.882 1.000 81.720 ? 132 GLU A CB  1 
ATOM 1053 O O   ? GLU A 1 132 ?  -7.702   3.466 -15.827 1.000 81.720 ? 132 GLU A O   1 
ATOM 1054 C CG  ? GLU A 1 132 ?  -8.439   6.555 -18.820 1.000 81.720 ? 132 GLU A CG  1 
ATOM 1055 C CD  ? GLU A 1 132 ?  -8.592   6.154 -20.278 1.000 81.720 ? 132 GLU A CD  1 
ATOM 1056 O OE1 ? GLU A 1 132 ?  -8.757   7.047 -21.139 1.000 81.720 ? 132 GLU A OE1 1 
ATOM 1057 O OE2 ? GLU A 1 132 ?  -8.548   4.936 -20.562 1.000 81.720 ? 132 GLU A OE2 1 
ATOM 1058 N N   ? PRO A 1 133 ?  -8.998   4.749 -14.345 1.000 79.980 ? 133 PRO A N   1 
ATOM 1059 C CA  ? PRO A 1 133 ?  -9.085   3.591 -13.452 1.000 79.980 ? 133 PRO A CA  1 
ATOM 1060 C C   ? PRO A 1 133 ?  -9.673   2.360 -14.139 1.000 79.980 ? 133 PRO A C   1 
ATOM 1061 C CB  ? PRO A 1 133 ? -10.003   4.080 -12.329 1.000 79.980 ? 133 PRO A CB  1 
ATOM 1062 O O   ? PRO A 1 133 ? -10.581   2.484 -14.965 1.000 79.980 ? 133 PRO A O   1 
ATOM 1063 C CG  ? PRO A 1 133 ? -10.034   5.566 -12.481 1.000 79.980 ? 133 PRO A CG  1 
ATOM 1064 C CD  ? PRO A 1 133 ?  -9.636   5.911 -13.887 1.000 79.980 ? 133 PRO A CD  1 
ATOM 1065 N N   ? ALA A 1 134 ?  -9.088   1.185 -13.822 1.000 86.300 ? 134 ALA A N   1 
ATOM 1066 C CA  ? ALA A 1 134 ?  -9.606  -0.082 -14.332 1.000 86.300 ? 134 ALA A CA  1 
ATOM 1067 C C   ? ALA A 1 134 ? -10.951  -0.420 -13.695 1.000 86.300 ? 134 ALA A C   1 
ATOM 1068 C CB  ? ALA A 1 134 ?  -8.604  -1.206 -14.080 1.000 86.300 ? 134 ALA A CB  1 
ATOM 1069 O O   ? ALA A 1 134 ? -11.217  -0.042 -12.552 1.000 86.300 ? 134 ALA A O   1 
ATOM 1070 N N   ? ASP A 1 135 ? -11.749  -1.010 -14.523 1.000 90.640 ? 135 ASP A N   1 
ATOM 1071 C CA  ? ASP A 1 135 ? -13.019  -1.475 -13.974 1.000 90.640 ? 135 ASP A CA  1 
ATOM 1072 C C   ? ASP A 1 135 ? -12.801  -2.603 -12.967 1.000 90.640 ? 135 ASP A C   1 
ATOM 1073 C CB  ? ASP A 1 135 ? -13.950  -1.943 -15.095 1.000 90.640 ? 135 ASP A CB  1 
ATOM 1074 O O   ? ASP A 1 135 ? -13.323  -2.556 -11.852 1.000 90.640 ? 135 ASP A O   1 
ATOM 1075 C CG  ? ASP A 1 135 ? -14.368  -0.819 -16.026 1.000 90.640 ? 135 ASP A CG  1 
ATOM 1076 O OD1 ? ASP A 1 135 ? -14.129   0.364 -15.700 1.000 90.640 ? 135 ASP A OD1 1 
ATOM 1077 O OD2 ? ASP A 1 135 ? -14.944  -1.119 -17.094 1.000 90.640 ? 135 ASP A OD2 1 
ATOM 1078 N N   ? ASP A 1 136 ? -12.018  -3.540 -13.325 1.000 93.330 ? 136 ASP A N   1 
ATOM 1079 C CA  ? ASP A 1 136 ? -11.707  -4.689 -12.480 1.000 93.330 ? 136 ASP A CA  1 
ATOM 1080 C C   ? ASP A 1 136 ? -10.359  -4.511 -11.785 1.000 93.330 ? 136 ASP A C   1 
ATOM 1081 C CB  ? ASP A 1 136 ? -11.708  -5.978 -13.305 1.000 93.330 ? 136 ASP A CB  1 
ATOM 1082 O O   ? ASP A 1 136 ?  -9.450  -3.885 -12.334 1.000 93.330 ? 136 ASP A O   1 
ATOM 1083 C CG  ? ASP A 1 136 ? -13.064  -6.294 -13.910 1.000 93.330 ? 136 ASP A CG  1 
ATOM 1084 O OD1 ? ASP A 1 136 ? -14.067  -6.344 -13.166 1.000 93.330 ? 136 ASP A OD1 1 
ATOM 1085 O OD2 ? ASP A 1 136 ? -13.130  -6.499 -15.141 1.000 93.330 ? 136 ASP A OD2 1 
ATOM 1086 N N   ? LEU A 1 137 ? -10.275  -5.061 -10.541 1.000 94.980 ? 137 LEU A N   1 
ATOM 1087 C CA  ? LEU A 1 137 ?  -8.997  -5.093  -9.838 1.000 94.980 ? 137 LEU A CA  1 
ATOM 1088 C C   ? LEU A 1 137 ?  -7.916  -5.732 -10.704 1.000 94.980 ? 137 LEU A C   1 
ATOM 1089 C CB  ? LEU A 1 137 ?  -9.129  -5.858  -8.518 1.000 94.980 ? 137 LEU A CB  1 
ATOM 1090 O O   ? LEU A 1 137 ?  -8.131  -6.797 -11.287 1.000 94.980 ? 137 LEU A O   1 
ATOM 1091 C CG  ? LEU A 1 137 ?  -7.943  -5.762  -7.558 1.000 94.980 ? 137 LEU A CG  1 
ATOM 1092 C CD1 ? LEU A 1 137 ?  -7.749  -4.321  -7.097 1.000 94.980 ? 137 LEU A CD1 1 
ATOM 1093 C CD2 ? LEU A 1 137 ?  -8.146  -6.688  -6.363 1.000 94.980 ? 137 LEU A CD2 1 
ATOM 1094 N N   ? GLN A 1 138 ?  -6.758  -4.967 -10.757 1.000 95.820 ? 138 GLN A N   1 
ATOM 1095 C CA  ? GLN A 1 138 ?  -5.631  -5.428 -11.561 1.000 95.820 ? 138 GLN A CA  1 
ATOM 1096 C C   ? GLN A 1 138 ?  -4.500  -5.945 -10.677 1.000 95.820 ? 138 GLN A C   1 
ATOM 1097 C CB  ? GLN A 1 138 ?  -5.121  -4.306 -12.465 1.000 95.820 ? 138 GLN A CB  1 
ATOM 1098 O O   ? GLN A 1 138 ?  -4.298  -5.450  -9.566 1.000 95.820 ? 138 GLN A O   1 
ATOM 1099 C CG  ? GLN A 1 138 ?  -6.180  -3.742 -13.403 1.000 95.820 ? 138 GLN A CG  1 
ATOM 1100 C CD  ? GLN A 1 138 ?  -6.621  -4.740 -14.458 1.000 95.820 ? 138 GLN A CD  1 
ATOM 1101 N NE2 ? GLN A 1 138 ?  -7.931  -4.905 -14.607 1.000 95.820 ? 138 GLN A NE2 1 
ATOM 1102 O OE1 ? GLN A 1 138 ?  -5.791  -5.358 -15.132 1.000 95.820 ? 138 GLN A OE1 1 
ATOM 1103 N N   ? CYS A 1 139 ?  -3.748  -6.983 -11.265 1.000 96.190 ? 139 CYS A N   1 
ATOM 1104 C CA  ? CYS A 1 139 ?  -2.578  -7.541 -10.595 1.000 96.190 ? 139 CYS A CA  1 
ATOM 1105 C C   ? CYS A 1 139 ?  -1.372  -7.557 -11.527 1.000 96.190 ? 139 CYS A C   1 
ATOM 1106 C CB  ? CYS A 1 139 ?  -2.870  -8.957 -10.099 1.000 96.190 ? 139 CYS A CB  1 
ATOM 1107 O O   ? CYS A 1 139 ?  -1.524  -7.674 -12.744 1.000 96.190 ? 139 CYS A O   1 
ATOM 1108 S SG  ? CYS A 1 139 ?  -4.131  -9.031  -8.808 1.000 96.190 ? 139 CYS A SG  1 
ATOM 1109 N N   ? VAL A 1 140 ?  -0.226  -7.448 -10.809 1.000 95.510 ? 140 VAL A N   1 
ATOM 1110 C CA  ? VAL A 1 140 ?   1.021  -7.556 -11.558 1.000 95.510 ? 140 VAL A CA  1 
ATOM 1111 C C   ? VAL A 1 140 ?   2.081  -8.243 -10.700 1.000 95.510 ? 140 VAL A C   1 
ATOM 1112 C CB  ? VAL A 1 140 ?   1.527  -6.172 -12.022 1.000 95.510 ? 140 VAL A CB  1 
ATOM 1113 O O   ? VAL A 1 140 ?   2.155  -8.013  -9.491 1.000 95.510 ? 140 VAL A O   1 
ATOM 1114 C CG1 ? VAL A 1 140 ?   1.827  -5.276 -10.822 1.000 95.510 ? 140 VAL A CG1 1 
ATOM 1115 C CG2 ? VAL A 1 140 ?   2.765  -6.324 -12.903 1.000 95.510 ? 140 VAL A CG2 1 
ATOM 1116 N N   ? ASN A 1 141 ?   2.786  -9.165 -11.427 1.000 94.870 ? 141 ASN A N   1 
ATOM 1117 C CA  ? ASN A 1 141 ?   3.872  -9.870 -10.755 1.000 94.870 ? 141 ASN A CA  1 
ATOM 1118 C C   ? ASN A 1 141 ?   5.237  -9.344 -11.190 1.000 94.870 ? 141 ASN A C   1 
ATOM 1119 C CB  ? ASN A 1 141 ?   3.776 -11.375 -11.014 1.000 94.870 ? 141 ASN A CB  1 
ATOM 1120 O O   ? ASN A 1 141 ?   5.486  -9.164 -12.383 1.000 94.870 ? 141 ASN A O   1 
ATOM 1121 C CG  ? ASN A 1 141 ?   2.545 -11.999 -10.386 1.000 94.870 ? 141 ASN A CG  1 
ATOM 1122 N ND2 ? ASN A 1 141 ?   1.789 -12.747 -11.181 1.000 94.870 ? 141 ASN A ND2 1 
ATOM 1123 O OD1 ? ASN A 1 141 ?   2.275 -11.808  -9.198 1.000 94.870 ? 141 ASN A OD1 1 
ATOM 1124 N N   ? PHE A 1 142 ?   6.105  -9.043 -10.189 1.000 93.590 ? 142 PHE A N   1 
ATOM 1125 C CA  ? PHE A 1 142 ?   7.499  -8.740 -10.488 1.000 93.590 ? 142 PHE A CA  1 
ATOM 1126 C C   ? PHE A 1 142 ?   8.415  -9.254  -9.384 1.000 93.590 ? 142 PHE A C   1 
ATOM 1127 C CB  ? PHE A 1 142 ?   7.695  -7.232 -10.673 1.000 93.590 ? 142 PHE A CB  1 
ATOM 1128 O O   ? PHE A 1 142 ?   7.946  -9.834  -8.402 1.000 93.590 ? 142 PHE A O   1 
ATOM 1129 C CG  ? PHE A 1 142 ?   7.066  -6.400  -9.588 1.000 93.590 ? 142 PHE A CG  1 
ATOM 1130 C CD1 ? PHE A 1 142 ?   5.896  -5.690  -9.828 1.000 93.590 ? 142 PHE A CD1 1 
ATOM 1131 C CD2 ? PHE A 1 142 ?   7.644  -6.330  -8.327 1.000 93.590 ? 142 PHE A CD2 1 
ATOM 1132 C CE1 ? PHE A 1 142 ?   5.311  -4.920  -8.825 1.000 93.590 ? 142 PHE A CE1 1 
ATOM 1133 C CE2 ? PHE A 1 142 ?   7.065  -5.562  -7.320 1.000 93.590 ? 142 PHE A CE2 1 
ATOM 1134 C CZ  ? PHE A 1 142 ?   5.899  -4.857  -7.572 1.000 93.590 ? 142 PHE A CZ  1 
ATOM 1135 N N   ? LYS A 1 143 ?   9.762  -9.085  -9.635 1.000 95.250 ? 143 LYS A N   1 
ATOM 1136 C CA  ? LYS A 1 143 ?  10.779  -9.527  -8.684 1.000 95.250 ? 143 LYS A CA  1 
ATOM 1137 C C   ? LYS A 1 143 ?  11.160  -8.403  -7.725 1.000 95.250 ? 143 LYS A C   1 
ATOM 1138 C CB  ? LYS A 1 143 ?  12.021 -10.030  -9.421 1.000 95.250 ? 143 LYS A CB  1 
ATOM 1139 O O   ? LYS A 1 143 ?  11.211  -7.235  -8.118 1.000 95.250 ? 143 LYS A O   1 
ATOM 1140 C CG  ? LYS A 1 143 ?  11.772 -11.256 -10.288 1.000 95.250 ? 143 LYS A CG  1 
ATOM 1141 C CD  ? LYS A 1 143 ?  11.490 -12.491  -9.442 1.000 95.250 ? 143 LYS A CD  1 
ATOM 1142 C CE  ? LYS A 1 143 ?  11.327 -13.735 -10.305 1.000 95.250 ? 143 LYS A CE  1 
ATOM 1143 N NZ  ? LYS A 1 143 ?  10.940 -14.926  -9.491 1.000 95.250 ? 143 LYS A NZ  1 
ATOM 1144 N N   ? LEU A 1 144 ?  11.367  -8.915  -6.553 1.000 97.190 ? 144 LEU A N   1 
ATOM 1145 C CA  ? LEU A 1 144 ?  12.031  -8.018  -5.613 1.000 97.190 ? 144 LEU A CA  1 
ATOM 1146 C C   ? LEU A 1 144 ?  13.506  -7.858  -5.964 1.000 97.190 ? 144 LEU A C   1 
ATOM 1147 C CB  ? LEU A 1 144 ?  11.889  -8.542  -4.182 1.000 97.190 ? 144 LEU A CB  1 
ATOM 1148 O O   ? LEU A 1 144 ?  14.210  -8.849  -6.175 1.000 97.190 ? 144 LEU A O   1 
ATOM 1149 C CG  ? LEU A 1 144 ?  12.341  -7.598  -3.066 1.000 97.190 ? 144 LEU A CG  1 
ATOM 1150 C CD1 ? LEU A 1 144 ?  11.430  -6.376  -3.004 1.000 97.190 ? 144 LEU A CD1 1 
ATOM 1151 C CD2 ? LEU A 1 144 ?  12.361  -8.325  -1.726 1.000 97.190 ? 144 LEU A CD2 1 
ATOM 1152 N N   ? LEU A 1 145 ?  13.969  -6.577  -5.947 1.000 97.020 ? 145 LEU A N   1 
ATOM 1153 C CA  ? LEU A 1 145 ?  15.323  -6.260  -6.388 1.000 97.020 ? 145 LEU A CA  1 
ATOM 1154 C C   ? LEU A 1 145 ?  16.134  -5.645  -5.253 1.000 97.020 ? 145 LEU A C   1 
ATOM 1155 C CB  ? LEU A 1 145 ?  15.287  -5.302  -7.582 1.000 97.020 ? 145 LEU A CB  1 
ATOM 1156 O O   ? LEU A 1 145 ?  15.567  -5.099  -4.304 1.000 97.020 ? 145 LEU A O   1 
ATOM 1157 C CG  ? LEU A 1 145 ?  14.451  -5.746  -8.783 1.000 97.020 ? 145 LEU A CG  1 
ATOM 1158 C CD1 ? LEU A 1 145 ?  14.255  -4.584  -9.751 1.000 97.020 ? 145 LEU A CD1 1 
ATOM 1159 C CD2 ? LEU A 1 145 ?  15.110  -6.928  -9.486 1.000 97.020 ? 145 LEU A CD2 1 
ATOM 1160 N N   ? PRO A 1 146 ?  17.439  -5.778  -5.422 1.000 96.120 ? 146 PRO A N   1 
ATOM 1161 C CA  ? PRO A 1 146 ?  18.256  -5.008  -4.481 1.000 96.120 ? 146 PRO A CA  1 
ATOM 1162 C C   ? PRO A 1 146 ?  18.085  -3.500  -4.647 1.000 96.120 ? 146 PRO A C   1 
ATOM 1163 C CB  ? PRO A 1 146 ?  19.686  -5.436  -4.824 1.000 96.120 ? 146 PRO A CB  1 
ATOM 1164 O O   ? PRO A 1 146 ?  17.901  -3.015  -5.767 1.000 96.120 ? 146 PRO A O   1 
ATOM 1165 C CG  ? PRO A 1 146 ?  19.527  -6.678  -5.640 1.000 96.120 ? 146 PRO A CG  1 
ATOM 1166 C CD  ? PRO A 1 146 ?  18.167  -6.659  -6.278 1.000 96.120 ? 146 PRO A CD  1 
ATOM 1167 N N   ? ASN A 1 147 ?  18.138  -2.761  -3.562 1.000 95.070 ? 147 ASN A N   1 
ATOM 1168 C CA  ? ASN A 1 147 ?  17.960  -1.313  -3.589 1.000 95.070 ? 147 ASN A CA  1 
ATOM 1169 C C   ? ASN A 1 147 ?  18.984  -0.639  -4.497 1.000 95.070 ? 147 ASN A C   1 
ATOM 1170 C CB  ? ASN A 1 147 ?  18.043  -0.736  -2.174 1.000 95.070 ? 147 ASN A CB  1 
ATOM 1171 O O   ? ASN A 1 147 ?  18.726   0.437  -5.040 1.000 95.070 ? 147 ASN A O   1 
ATOM 1172 C CG  ? ASN A 1 147 ?  16.712  -0.772  -1.449 1.000 95.070 ? 147 ASN A CG  1 
ATOM 1173 N ND2 ? ASN A 1 147 ?  16.689  -0.259  -0.225 1.000 95.070 ? 147 ASN A ND2 1 
ATOM 1174 O OD1 ? ASN A 1 147 ?  15.712  -1.257  -1.985 1.000 95.070 ? 147 ASN A OD1 1 
ATOM 1175 N N   ? GLU A 1 148 ?  20.174  -1.209  -4.710 1.000 94.780 ? 148 GLU A N   1 
ATOM 1176 C CA  ? GLU A 1 148 ?  21.227  -0.667  -5.564 1.000 94.780 ? 148 GLU A CA  1 
ATOM 1177 C C   ? GLU A 1 148 ?  20.729  -0.459  -6.991 1.000 94.780 ? 148 GLU A C   1 
ATOM 1178 C CB  ? GLU A 1 148 ?  22.448  -1.591  -5.562 1.000 94.780 ? 148 GLU A CB  1 
ATOM 1179 O O   ? GLU A 1 148 ?  21.141   0.486  -7.667 1.000 94.780 ? 148 GLU A O   1 
ATOM 1180 C CG  ? GLU A 1 148 ?  23.130  -1.707  -4.207 1.000 94.780 ? 148 GLU A CG  1 
ATOM 1181 C CD  ? GLU A 1 148 ?  22.468  -2.721  -3.287 1.000 94.780 ? 148 GLU A CD  1 
ATOM 1182 O OE1 ? GLU A 1 148 ?  22.797  -2.751  -2.080 1.000 94.780 ? 148 GLU A OE1 1 
ATOM 1183 O OE2 ? GLU A 1 148 ?  21.614  -3.492  -3.779 1.000 94.780 ? 148 GLU A OE2 1 
ATOM 1184 N N   ? ASP A 1 149 ?  19.878  -1.391  -7.427 1.000 95.150 ? 149 ASP A N   1 
ATOM 1185 C CA  ? ASP A 1 149 ?  19.302  -1.250  -8.761 1.000 95.150 ? 149 ASP A CA  1 
ATOM 1186 C C   ? ASP A 1 149 ?  18.448   0.012  -8.860 1.000 95.150 ? 149 ASP A C   1 
ATOM 1187 C CB  ? ASP A 1 149 ?  18.467  -2.481  -9.118 1.000 95.150 ? 149 ASP A CB  1 
ATOM 1188 O O   ? ASP A 1 149 ?  18.483   0.714  -9.873 1.000 95.150 ? 149 ASP A O   1 
ATOM 1189 C CG  ? ASP A 1 149 ?  19.310  -3.721  -9.356 1.000 95.150 ? 149 ASP A CG  1 
ATOM 1190 O OD1 ? ASP A 1 149 ?  20.524  -3.592  -9.623 1.000 95.150 ? 149 ASP A OD1 1 
ATOM 1191 O OD2 ? ASP A 1 149 ?  18.754  -4.838  -9.279 1.000 95.150 ? 149 ASP A OD2 1 
ATOM 1192 N N   ? CYS A 1 150 ?  17.692   0.305  -7.900 1.000 95.250 ? 150 CYS A N   1 
ATOM 1193 C CA  ? CYS A 1 150 ?  16.835   1.485  -7.890 1.000 95.250 ? 150 CYS A CA  1 
ATOM 1194 C C   ? CYS A 1 150 ?  17.659   2.757  -7.726 1.000 95.250 ? 150 CYS A C   1 
ATOM 1195 C CB  ? CYS A 1 150 ?  15.802   1.388  -6.768 1.000 95.250 ? 150 CYS A CB  1 
ATOM 1196 O O   ? CYS A 1 150 ?  17.357   3.781  -8.341 1.000 95.250 ? 150 CYS A O   1 
ATOM 1197 S SG  ? CYS A 1 150 ?  14.529   0.140  -7.057 1.000 95.250 ? 150 CYS A SG  1 
ATOM 1198 N N   ? VAL A 1 151 ?  18.695   2.708  -6.983 1.000 94.840 ? 151 VAL A N   1 
ATOM 1199 C CA  ? VAL A 1 151 ?  19.578   3.853  -6.783 1.000 94.840 ? 151 VAL A CA  1 
ATOM 1200 C C   ? VAL A 1 151 ?  20.190   4.273  -8.117 1.000 94.840 ? 151 VAL A C   1 
ATOM 1201 C CB  ? VAL A 1 151 ?  20.693   3.538  -5.761 1.000 94.840 ? 151 VAL A CB  1 
ATOM 1202 O O   ? VAL A 1 151 ?  20.285   5.466  -8.416 1.000 94.840 ? 151 VAL A O   1 
ATOM 1203 C CG1 ? VAL A 1 151 ?  21.741   4.649  -5.746 1.000 94.840 ? 151 VAL A CG1 1 
ATOM 1204 C CG2 ? VAL A 1 151 ?  20.099   3.341  -4.367 1.000 94.840 ? 151 VAL A CG2 1 
ATOM 1205 N N   ? LYS A 1 152 ?  20.494   3.297  -8.953 1.000 93.910 ? 152 LYS A N   1 
ATOM 1206 C CA  ? LYS A 1 152 ?  21.099   3.554 -10.257 1.000 93.910 ? 152 LYS A CA  1 
ATOM 1207 C C   ? LYS A 1 152 ?  20.063   4.073 -11.250 1.000 93.910 ? 152 LYS A C   1 
ATOM 1208 C CB  ? LYS A 1 152 ?  21.758   2.286 -10.802 1.000 93.910 ? 152 LYS A CB  1 
ATOM 1209 O O   ? LYS A 1 152 ?  20.386   4.875 -12.129 1.000 93.910 ? 152 LYS A O   1 
ATOM 1210 C CG  ? LYS A 1 152 ?  23.011   1.867 -10.047 1.000 93.910 ? 152 LYS A CG  1 
ATOM 1211 C CD  ? LYS A 1 152 ?  23.589   0.571 -10.599 1.000 93.910 ? 152 LYS A CD  1 
ATOM 1212 C CE  ? LYS A 1 152 ?  24.755   0.073  -9.755 1.000 93.910 ? 152 LYS A CE  1 
ATOM 1213 N NZ  ? LYS A 1 152 ?  25.248  -1.258 -10.222 1.000 93.910 ? 152 LYS A NZ  1 
ATOM 1214 N N   ? ALA A 1 153 ?  18.816   3.688 -10.996 1.000 92.700 ? 153 ALA A N   1 
ATOM 1215 C CA  ? ALA A 1 153 ?  17.745   3.924 -11.961 1.000 92.700 ? 153 ALA A CA  1 
ATOM 1216 C C   ? ALA A 1 153 ?  17.082   5.278 -11.723 1.000 92.700 ? 153 ALA A C   1 
ATOM 1217 C CB  ? ALA A 1 153 ?  16.708   2.807 -11.890 1.000 92.700 ? 153 ALA A CB  1 
ATOM 1218 O O   ? ALA A 1 153 ?  16.518   5.871 -12.646 1.000 92.700 ? 153 ALA A O   1 
ATOM 1219 N N   ? HIS A 1 154 ?  17.096   5.800 -10.428 1.000 91.700 ? 154 HIS A N   1 
ATOM 1220 C CA  ? HIS A 1 154 ?  16.340   6.993 -10.065 1.000 91.700 ? 154 HIS A CA  1 
ATOM 1221 C C   ? HIS A 1 154 ?  17.270   8.130  -9.654 1.000 91.700 ? 154 HIS A C   1 
ATOM 1222 C CB  ? HIS A 1 154 ?  15.359   6.682  -8.934 1.000 91.700 ? 154 HIS A CB  1 
ATOM 1223 O O   ? HIS A 1 154 ?  18.307   7.895  -9.031 1.000 91.700 ? 154 HIS A O   1 
ATOM 1224 C CG  ? HIS A 1 154 ?  14.255   5.756  -9.334 1.000 91.700 ? 154 HIS A CG  1 
ATOM 1225 C CD2 ? HIS A 1 154 ?  14.055   4.444  -9.067 1.000 91.700 ? 154 HIS A CD2 1 
ATOM 1226 N ND1 ? HIS A 1 154 ?  13.191   6.159 -10.111 1.000 91.700 ? 154 HIS A ND1 1 
ATOM 1227 C CE1 ? HIS A 1 154 ?  12.380   5.131 -10.303 1.000 91.700 ? 154 HIS A CE1 1 
ATOM 1228 N NE2 ? HIS A 1 154 ?  12.882   4.079  -9.680 1.000 91.700 ? 154 HIS A NE2 1 
ATOM 1229 N N   ? ILE A 1 155 ?  16.835   9.391 -10.085 1.000 87.530 ? 155 ILE A N   1 
ATOM 1230 C CA  ? ILE A 1 155 ?  17.584  10.593  -9.732 1.000 87.530 ? 155 ILE A CA  1 
ATOM 1231 C C   ? ILE A 1 155 ?  17.339  10.941  -8.266 1.000 87.530 ? 155 ILE A C   1 
ATOM 1232 C CB  ? ILE A 1 155 ?  17.199  11.784 -10.638 1.000 87.530 ? 155 ILE A CB  1 
ATOM 1233 O O   ? ILE A 1 155 ?  18.214  11.499  -7.600 1.000 87.530 ? 155 ILE A O   1 
ATOM 1234 C CG1 ? ILE A 1 155 ?  17.576  11.491 -12.095 1.000 87.530 ? 155 ILE A CG1 1 
ATOM 1235 C CG2 ? ILE A 1 155 ?  17.867  13.072 -10.148 1.000 87.530 ? 155 ILE A CG2 1 
ATOM 1236 C CD1 ? ILE A 1 155 ?  16.977  12.467 -13.097 1.000 87.530 ? 155 ILE A CD1 1 
ATOM 1237 N N   ? GLU A 1 156 ?  16.091  10.595  -7.759 1.000 88.890 ? 156 GLU A N   1 
ATOM 1238 C CA  ? GLU A 1 156 ?  15.731  10.838  -6.366 1.000 88.890 ? 156 GLU A CA  1 
ATOM 1239 C C   ? GLU A 1 156 ?  16.373   9.807  -5.441 1.000 88.890 ? 156 GLU A C   1 
ATOM 1240 C CB  ? GLU A 1 156 ?  14.210  10.823  -6.193 1.000 88.890 ? 156 GLU A CB  1 
ATOM 1241 O O   ? GLU A 1 156 ?  16.626   8.672  -5.850 1.000 88.890 ? 156 GLU A O   1 
ATOM 1242 C CG  ? GLU A 1 156 ?  13.496  11.943  -6.937 1.000 88.890 ? 156 GLU A CG  1 
ATOM 1243 C CD  ? GLU A 1 156 ?  13.052  11.546  -8.336 1.000 88.890 ? 156 GLU A CD  1 
ATOM 1244 O OE1 ? GLU A 1 156 ?  12.331  12.333  -8.990 1.000 88.890 ? 156 GLU A OE1 1 
ATOM 1245 O OE2 ? GLU A 1 156 ?  13.427  10.438  -8.781 1.000 88.890 ? 156 GLU A OE2 1 
ATOM 1246 N N   ? LYS A 1 157 ?  16.571  10.255  -4.179 1.000 92.330 ? 157 LYS A N   1 
ATOM 1247 C CA  ? LYS A 1 157 ?  17.232   9.423  -3.177 1.000 92.330 ? 157 LYS A CA  1 
ATOM 1248 C C   ? LYS A 1 157 ?  16.370   8.219  -2.807 1.000 92.330 ? 157 LYS A C   1 
ATOM 1249 C CB  ? LYS A 1 157 ?  17.552  10.243  -1.926 1.000 92.330 ? 157 LYS A CB  1 
ATOM 1250 O O   ? LYS A 1 157 ?  15.190   8.369  -2.484 1.000 92.330 ? 157 LYS A O   1 
ATOM 1251 C CG  ? LYS A 1 157 ?  18.370   9.490  -0.886 1.000 92.330 ? 157 LYS A CG  1 
ATOM 1252 C CD  ? LYS A 1 157 ?  18.729  10.383   0.295 1.000 92.330 ? 157 LYS A CD  1 
ATOM 1253 C CE  ? LYS A 1 157 ?  19.544   9.630   1.338 1.000 92.330 ? 157 LYS A CE  1 
ATOM 1254 N NZ  ? LYS A 1 157 ?  19.910  10.505   2.492 1.000 92.330 ? 157 LYS A NZ  1 
ATOM 1255 N N   ? VAL A 1 158 ?  16.992   6.968  -2.972 1.000 94.850 ? 158 VAL A N   1 
ATOM 1256 C CA  ? VAL A 1 158 ?  16.432   5.712  -2.483 1.000 94.850 ? 158 VAL A CA  1 
ATOM 1257 C C   ? VAL A 1 158 ?  17.063   5.353  -1.139 1.000 94.850 ? 158 VAL A C   1 
ATOM 1258 C CB  ? VAL A 1 158 ?  16.645   4.564  -3.495 1.000 94.850 ? 158 VAL A CB  1 
ATOM 1259 O O   ? VAL A 1 158 ?  18.274   5.135  -1.053 1.000 94.850 ? 158 VAL A O   1 
ATOM 1260 C CG1 ? VAL A 1 158 ?  16.080   3.253  -2.950 1.000 94.850 ? 158 VAL A CG1 1 
ATOM 1261 C CG2 ? VAL A 1 158 ?  16.002   4.910  -4.836 1.000 94.850 ? 158 VAL A CG2 1 
ATOM 1262 N N   ? THR A 1 159 ?  16.216   5.347  -0.034 1.000 94.510 ? 159 THR A N   1 
ATOM 1263 C CA  ? THR A 1 159 ?  16.728   5.150   1.318 1.000 94.510 ? 159 THR A CA  1 
ATOM 1264 C C   ? THR A 1 159 ?  16.618   3.685   1.729 1.000 94.510 ? 159 THR A C   1 
ATOM 1265 C CB  ? THR A 1 159 ?  15.975   6.029   2.333 1.000 94.510 ? 159 THR A CB  1 
ATOM 1266 O O   ? THR A 1 159 ?  16.075   2.865   0.986 1.000 94.510 ? 159 THR A O   1 
ATOM 1267 C CG2 ? THR A 1 159 ?  15.950   7.487   1.886 1.000 94.510 ? 159 THR A CG2 1 
ATOM 1268 O OG1 ? THR A 1 159 ?  14.629   5.556   2.460 1.000 94.510 ? 159 THR A OG1 1 
ATOM 1269 N N   ? ASP A 1 160 ?  17.160   3.357   2.948 1.000 94.440 ? 160 ASP A N   1 
ATOM 1270 C CA  ? ASP A 1 160 ?  17.185   1.991   3.462 1.000 94.440 ? 160 ASP A CA  1 
ATOM 1271 C C   ? ASP A 1 160 ?  15.804   1.565   3.955 1.000 94.440 ? 160 ASP A C   1 
ATOM 1272 C CB  ? ASP A 1 160 ?  18.210   1.861   4.591 1.000 94.440 ? 160 ASP A CB  1 
ATOM 1273 O O   ? ASP A 1 160 ?  15.604   0.410   4.335 1.000 94.440 ? 160 ASP A O   1 
ATOM 1274 C CG  ? ASP A 1 160 ?  17.919   2.780   5.764 1.000 94.440 ? 160 ASP A CG  1 
ATOM 1275 O OD1 ? ASP A 1 160 ?  17.220   3.800   5.582 1.000 94.440 ? 160 ASP A OD1 1 
ATOM 1276 O OD2 ? ASP A 1 160 ?  18.396   2.482   6.881 1.000 94.440 ? 160 ASP A OD2 1 
ATOM 1277 N N   ? VAL A 1 161 ?  14.815   2.402   3.972 1.000 95.900 ? 161 VAL A N   1 
ATOM 1278 C CA  ? VAL A 1 161 ?  13.465   2.074   4.418 1.000 95.900 ? 161 VAL A CA  1 
ATOM 1279 C C   ? VAL A 1 161 ?  12.553   1.881   3.209 1.000 95.900 ? 161 VAL A C   1 
ATOM 1280 C CB  ? VAL A 1 161 ?  12.893   3.168   5.347 1.000 95.900 ? 161 VAL A CB  1 
ATOM 1281 O O   ? VAL A 1 161 ?  11.327   1.888   3.340 1.000 95.900 ? 161 VAL A O   1 
ATOM 1282 C CG1 ? VAL A 1 161 ?  13.673   3.225   6.659 1.000 95.900 ? 161 VAL A CG1 1 
ATOM 1283 C CG2 ? VAL A 1 161 ?  12.917   4.527   4.649 1.000 95.900 ? 161 VAL A CG2 1 
ATOM 1284 N N   ? MET A 1 162 ?  13.186   1.775   2.015 1.000 97.190 ? 162 MET A N   1 
ATOM 1285 C CA  ? MET A 1 162 ?  12.442   1.580   0.774 1.000 97.190 ? 162 MET A CA  1 
ATOM 1286 C C   ? MET A 1 162 ?  12.759   0.222   0.157 1.000 97.190 ? 162 MET A C   1 
ATOM 1287 C CB  ? MET A 1 162 ?  12.758   2.695  -0.224 1.000 97.190 ? 162 MET A CB  1 
ATOM 1288 O O   ? MET A 1 162 ?  13.863  -0.299   0.327 1.000 97.190 ? 162 MET A O   1 
ATOM 1289 C CG  ? MET A 1 162 ?  12.276   4.068   0.216 1.000 97.190 ? 162 MET A CG  1 
ATOM 1290 S SD  ? MET A 1 162 ?  12.759   5.393  -0.957 1.000 97.190 ? 162 MET A SD  1 
ATOM 1291 C CE  ? MET A 1 162 ?  11.941   6.817  -0.187 1.000 97.190 ? 162 MET A CE  1 
ATOM 1292 N N   ? LEU A 1 163 ?  11.677  -0.365  -0.550 1.000 96.720 ? 163 LEU A N   1 
ATOM 1293 C CA  ? LEU A 1 163 ?  11.794  -1.601  -1.316 1.000 96.720 ? 163 LEU A CA  1 
ATOM 1294 C C   ? LEU A 1 163 ?  11.749  -1.318  -2.814 1.000 96.720 ? 163 LEU A C   1 
ATOM 1295 C CB  ? LEU A 1 163 ?  10.676  -2.575  -0.935 1.000 96.720 ? 163 LEU A CB  1 
ATOM 1296 O O   ? LEU A 1 163 ?  10.968  -0.479  -3.269 1.000 96.720 ? 163 LEU A O   1 
ATOM 1297 C CG  ? LEU A 1 163 ?  10.747  -3.172   0.471 1.000 96.720 ? 163 LEU A CG  1 
ATOM 1298 C CD1 ? LEU A 1 163 ?   9.451  -3.905   0.802 1.000 96.720 ? 163 LEU A CD1 1 
ATOM 1299 C CD2 ? LEU A 1 163 ?  11.944  -4.109   0.594 1.000 96.720 ? 163 LEU A CD2 1 
ATOM 1300 N N   ? CYS A 1 164 ?  12.659  -2.100  -3.493 1.000 96.880 ? 164 CYS A N   1 
ATOM 1301 C CA  ? CYS A 1 164 ?  12.739  -2.005  -4.946 1.000 96.880 ? 164 CYS A CA  1 
ATOM 1302 C C   ? CYS A 1 164 ?  12.160  -3.251  -5.606 1.000 96.880 ? 164 CYS A C   1 
ATOM 1303 C CB  ? CYS A 1 164 ?  14.187  -1.808  -5.391 1.000 96.880 ? 164 CYS A CB  1 
ATOM 1304 O O   ? CYS A 1 164 ?  12.579  -4.370  -5.306 1.000 96.880 ? 164 CYS A O   1 
ATOM 1305 S SG  ? CYS A 1 164 ?  14.363  -1.419  -7.146 1.000 96.880 ? 164 CYS A SG  1 
ATOM 1306 N N   ? ALA A 1 165 ?  11.135  -3.001  -6.483 1.000 96.240 ? 165 ALA A N   1 
ATOM 1307 C CA  ? ALA A 1 165 ?  10.500  -4.120  -7.175 1.000 96.240 ? 165 ALA A CA  1 
ATOM 1308 C C   ? ALA A 1 165 ?  10.053  -3.715  -8.576 1.000 96.240 ? 165 ALA A C   1 
ATOM 1309 C CB  ? ALA A 1 165 ?   9.312  -4.639  -6.369 1.000 96.240 ? 165 ALA A CB  1 
ATOM 1310 O O   ? ALA A 1 165 ?   9.604  -2.586  -8.790 1.000 96.240 ? 165 ALA A O   1 
ATOM 1311 N N   ? GLY A 1 166 ?  10.195  -4.564  -9.470 1.000 93.700 ? 166 GLY A N   1 
ATOM 1312 C CA  ? GLY A 1 166 ?   9.744  -4.270 -10.821 1.000 93.700 ? 166 GLY A CA  1 
ATOM 1313 C C   ? GLY A 1 166 ?  10.359  -5.180 -11.867 1.000 93.700 ? 166 GLY A C   1 
ATOM 1314 O O   ? GLY A 1 166 ?  11.115  -6.095 -11.533 1.000 93.700 ? 166 GLY A O   1 
ATOM 1315 N N   ? ASP A 1 167 ?   9.987  -5.004 -13.119 1.000 91.100 ? 167 ASP A N   1 
ATOM 1316 C CA  ? ASP A 1 167 ?  10.495  -5.683 -14.308 1.000 91.100 ? 167 ASP A CA  1 
ATOM 1317 C C   ? ASP A 1 167 ?  11.580  -4.853 -14.992 1.000 91.100 ? 167 ASP A C   1 
ATOM 1318 C CB  ? ASP A 1 167 ?   9.358  -5.973 -15.289 1.000 91.100 ? 167 ASP A CB  1 
ATOM 1319 O O   ? ASP A 1 167 ?  11.307  -3.764 -15.500 1.000 91.100 ? 167 ASP A O   1 
ATOM 1320 C CG  ? ASP A 1 167 ?   9.796  -6.815 -16.473 1.000 91.100 ? 167 ASP A CG  1 
ATOM 1321 O OD1 ? ASP A 1 167 ?  10.914  -7.374 -16.444 1.000 91.100 ? 167 ASP A OD1 1 
ATOM 1322 O OD2 ? ASP A 1 167 ?   9.018  -6.919 -17.446 1.000 91.100 ? 167 ASP A OD2 1 
ATOM 1323 N N   ? MET A 1 168 ?  12.786  -5.480 -14.953 1.000 91.170 ? 168 MET A N   1 
ATOM 1324 C CA  ? MET A 1 168 ?  13.916  -4.707 -15.462 1.000 91.170 ? 168 MET A CA  1 
ATOM 1325 C C   ? MET A 1 168 ?  13.826  -4.544 -16.975 1.000 91.170 ? 168 MET A C   1 
ATOM 1326 C CB  ? MET A 1 168 ?  15.239  -5.375 -15.086 1.000 91.170 ? 168 MET A CB  1 
ATOM 1327 O O   ? MET A 1 168 ?  14.422  -3.626 -17.542 1.000 91.170 ? 168 MET A O   1 
ATOM 1328 C CG  ? MET A 1 168 ?  15.524  -5.374 -13.592 1.000 91.170 ? 168 MET A CG  1 
ATOM 1329 S SD  ? MET A 1 168 ?  15.523  -3.683 -12.878 1.000 91.170 ? 168 MET A SD  1 
ATOM 1330 C CE  ? MET A 1 168 ?  17.015  -3.006 -13.658 1.000 91.170 ? 168 MET A CE  1 
ATOM 1331 N N   ? ASP A 1 169 ?  13.082  -5.355 -17.641 1.000 91.000 ? 169 ASP A N   1 
ATOM 1332 C CA  ? ASP A 1 169 ?  12.886  -5.284 -19.086 1.000 91.000 ? 169 ASP A CA  1 
ATOM 1333 C C   ? ASP A 1 169 ?  11.803  -4.269 -19.444 1.000 91.000 ? 169 ASP A C   1 
ATOM 1334 C CB  ? ASP A 1 169 ?  12.524  -6.660 -19.647 1.000 91.000 ? 169 ASP A CB  1 
ATOM 1335 O O   ? ASP A 1 169 ?  11.622  -3.933 -20.616 1.000 91.000 ? 169 ASP A O   1 
ATOM 1336 C CG  ? ASP A 1 169 ?  13.662  -7.660 -19.548 1.000 91.000 ? 169 ASP A CG  1 
ATOM 1337 O OD1 ? ASP A 1 169 ?  14.841  -7.248 -19.599 1.000 91.000 ? 169 ASP A OD1 1 
ATOM 1338 O OD2 ? ASP A 1 169 ?  13.378  -8.870 -19.420 1.000 91.000 ? 169 ASP A OD2 1 
ATOM 1339 N N   ? GLY A 1 170 ?  11.132  -3.735 -18.475 1.000 89.030 ? 170 GLY A N   1 
ATOM 1340 C CA  ? GLY A 1 170 ?  10.025  -2.824 -18.716 1.000 89.030 ? 170 GLY A CA  1 
ATOM 1341 C C   ? GLY A 1 170 ?   8.734  -3.535 -19.075 1.000 89.030 ? 170 GLY A C   1 
ATOM 1342 O O   ? GLY A 1 170 ?   8.681  -4.767 -19.091 1.000 89.030 ? 170 GLY A O   1 
ATOM 1343 N N   ? GLY A 1 171 ?   7.643  -2.772 -19.160 1.000 85.590 ? 171 GLY A N   1 
ATOM 1344 C CA  ? GLY A 1 171 ?   6.409  -3.378 -19.633 1.000 85.590 ? 171 GLY A CA  1 
ATOM 1345 C C   ? GLY A 1 171 ?   5.467  -3.769 -18.510 1.000 85.590 ? 171 GLY A C   1 
ATOM 1346 O O   ? GLY A 1 171 ?   4.310  -4.119 -18.756 1.000 85.590 ? 171 GLY A O   1 
ATOM 1347 N N   ? LYS A 1 172 ?   5.962  -3.685 -17.293 1.000 89.010 ? 172 LYS A N   1 
ATOM 1348 C CA  ? LYS A 1 172 ?   5.150  -3.919 -16.103 1.000 89.010 ? 172 LYS A CA  1 
ATOM 1349 C C   ? LYS A 1 172 ?   5.445  -2.882 -15.023 1.000 89.010 ? 172 LYS A C   1 
ATOM 1350 C CB  ? LYS A 1 172 ?   5.391  -5.327 -15.556 1.000 89.010 ? 172 LYS A CB  1 
ATOM 1351 O O   ? LYS A 1 172 ?   6.608  -2.600 -14.726 1.000 89.010 ? 172 LYS A O   1 
ATOM 1352 C CG  ? LYS A 1 172 ?   5.044  -6.439 -16.535 1.000 89.010 ? 172 LYS A CG  1 
ATOM 1353 C CD  ? LYS A 1 172 ?   5.355  -7.812 -15.955 1.000 89.010 ? 172 LYS A CD  1 
ATOM 1354 C CE  ? LYS A 1 172 ?   5.101  -8.920 -16.969 1.000 89.010 ? 172 LYS A CE  1 
ATOM 1355 N NZ  ? LYS A 1 172 ?   5.464 -10.263 -16.425 1.000 89.010 ? 172 LYS A NZ  1 
ATOM 1356 N N   ? ASP A 1 173 ?   4.412  -2.390 -14.320 1.000 89.150 ? 173 ASP A N   1 
ATOM 1357 C CA  ? ASP A 1 173 ?   4.623  -1.384 -13.284 1.000 89.150 ? 173 ASP A CA  1 
ATOM 1358 C C   ? ASP A 1 173 ?   3.312  -1.035 -12.582 1.000 89.150 ? 173 ASP A C   1 
ATOM 1359 C CB  ? ASP A 1 173 ?   5.251  -0.123 -13.881 1.000 89.150 ? 173 ASP A CB  1 
ATOM 1360 O O   ? ASP A 1 173 ?   2.235  -1.425 -13.039 1.000 89.150 ? 173 ASP A O   1 
ATOM 1361 C CG  ? ASP A 1 173 ?   6.138   0.620 -12.897 1.000 89.150 ? 173 ASP A CG  1 
ATOM 1362 O OD1 ? ASP A 1 173 ?   6.095   0.314 -11.686 1.000 89.150 ? 173 ASP A OD1 1 
ATOM 1363 O OD2 ? ASP A 1 173 ?   6.885   1.521 -13.337 1.000 89.150 ? 173 ASP A OD2 1 
ATOM 1364 N N   ? THR A 1 174 ?   3.462  -0.493 -11.321 1.000 88.690 ? 174 THR A N   1 
ATOM 1365 C CA  ? THR A 1 174 ?   2.344   0.200 -10.691 1.000 88.690 ? 174 THR A CA  1 
ATOM 1366 C C   ? THR A 1 174 ?   2.266   1.647 -11.168 1.000 88.690 ? 174 THR A C   1 
ATOM 1367 C CB  ? THR A 1 174 ?   2.462   0.169  -9.156 1.000 88.690 ? 174 THR A CB  1 
ATOM 1368 O O   ? THR A 1 174 ?   3.291   2.263 -11.470 1.000 88.690 ? 174 THR A O   1 
ATOM 1369 C CG2 ? THR A 1 174 ?   2.485  -1.264  -8.635 1.000 88.690 ? 174 THR A CG2 1 
ATOM 1370 O OG1 ? THR A 1 174 ?   3.672   0.828  -8.762 1.000 88.690 ? 174 THR A OG1 1 
ATOM 1371 N N   ? CYS A 1 175 ?   1.152   2.131 -11.320 1.000 84.930 ? 175 CYS A N   1 
ATOM 1372 C CA  ? CYS A 1 175 ?   0.947   3.463 -11.878 1.000 84.930 ? 175 CYS A CA  1 
ATOM 1373 C C   ? CYS A 1 175 ?   0.061   4.305 -10.968 1.000 84.930 ? 175 CYS A C   1 
ATOM 1374 C CB  ? CYS A 1 175 ?   0.323   3.370 -13.270 1.000 84.930 ? 175 CYS A CB  1 
ATOM 1375 O O   ? CYS A 1 175 ?  -0.179   3.940  -9.816 1.000 84.930 ? 175 CYS A O   1 
ATOM 1376 S SG  ? CYS A 1 175 ?   1.504   2.956 -14.572 1.000 84.930 ? 175 CYS A SG  1 
ATOM 1377 N N   ? MET A 1 176 ?  -0.333   5.551 -11.615 1.000 84.580 ? 176 MET A N   1 
ATOM 1378 C CA  ? MET A 1 176 ?  -1.137   6.496 -10.846 1.000 84.580 ? 176 MET A CA  1 
ATOM 1379 C C   ? MET A 1 176 ?  -2.422   5.841 -10.351 1.000 84.580 ? 176 MET A C   1 
ATOM 1380 C CB  ? MET A 1 176 ?  -1.470   7.729 -11.687 1.000 84.580 ? 176 MET A CB  1 
ATOM 1381 O O   ? MET A 1 176 ?  -3.121   5.177 -11.118 1.000 84.580 ? 176 MET A O   1 
ATOM 1382 C CG  ? MET A 1 176 ?  -0.412   8.819 -11.623 1.000 84.580 ? 176 MET A CG  1 
ATOM 1383 S SD  ? MET A 1 176 ?  -0.887  10.317 -12.571 1.000 84.580 ? 176 MET A SD  1 
ATOM 1384 C CE  ? MET A 1 176 ?  -0.754   9.680 -14.264 1.000 84.580 ? 176 MET A CE  1 
ATOM 1385 N N   ? GLY A 1 177 ?  -2.684   6.047  -8.954 1.000 85.550 ? 177 GLY A N   1 
ATOM 1386 C CA  ? GLY A 1 177 ?  -3.891   5.478  -8.378 1.000 85.550 ? 177 GLY A CA  1 
ATOM 1387 C C   ? GLY A 1 177 ?  -3.625   4.252  -7.525 1.000 85.550 ? 177 GLY A C   1 
ATOM 1388 O O   ? GLY A 1 177 ?  -4.412   3.926  -6.634 1.000 85.550 ? 177 GLY A O   1 
ATOM 1389 N N   ? ASP A 1 178 ?  -2.482   3.616  -7.707 1.000 92.240 ? 178 ASP A N   1 
ATOM 1390 C CA  ? ASP A 1 178 ?  -2.155   2.410  -6.953 1.000 92.240 ? 178 ASP A CA  1 
ATOM 1391 C C   ? ASP A 1 178 ?  -1.391   2.751  -5.676 1.000 92.240 ? 178 ASP A C   1 
ATOM 1392 C CB  ? ASP A 1 178 ?  -1.338   1.444  -7.813 1.000 92.240 ? 178 ASP A CB  1 
ATOM 1393 O O   ? ASP A 1 178 ?  -1.006   1.857  -4.919 1.000 92.240 ? 178 ASP A O   1 
ATOM 1394 C CG  ? ASP A 1 178 ?  -2.166   0.760  -8.887 1.000 92.240 ? 178 ASP A CG  1 
ATOM 1395 O OD1 ? ASP A 1 178 ?  -3.369   0.506  -8.660 1.000 92.240 ? 178 ASP A OD1 1 
ATOM 1396 O OD2 ? ASP A 1 178 ?  -1.610   0.469  -9.968 1.000 92.240 ? 178 ASP A OD2 1 
ATOM 1397 N N   ? SER A 1 179 ?  -1.099   4.093  -5.598 1.000 95.450 ? 179 SER A N   1 
ATOM 1398 C CA  ? SER A 1 179 ?  -0.481   4.516  -4.346 1.000 95.450 ? 179 SER A CA  1 
ATOM 1399 C C   ? SER A 1 179 ?  -1.226   3.947  -3.143 1.000 95.450 ? 179 SER A C   1 
ATOM 1400 C CB  ? SER A 1 179 ?  -0.441   6.042  -4.256 1.000 95.450 ? 179 SER A CB  1 
ATOM 1401 O O   ? SER A 1 179 ?  -2.458   3.897  -3.136 1.000 95.450 ? 179 SER A O   1 
ATOM 1402 O OG  ? SER A 1 179 ?   0.411   6.582  -5.252 1.000 95.450 ? 179 SER A OG  1 
ATOM 1403 N N   ? GLY A 1 180 ?  -0.328   3.377  -2.225 1.000 97.040 ? 180 GLY A N   1 
ATOM 1404 C CA  ? GLY A 1 180 ?  -0.952   2.886  -1.006 1.000 97.040 ? 180 GLY A CA  1 
ATOM 1405 C C   ? GLY A 1 180 ?  -1.377   1.433  -1.097 1.000 97.040 ? 180 GLY A C   1 
ATOM 1406 O O   ? GLY A 1 180 ?  -1.718   0.816  -0.085 1.000 97.040 ? 180 GLY A O   1 
ATOM 1407 N N   ? GLY A 1 181 ?  -1.353   0.894  -2.265 1.000 96.830 ? 181 GLY A N   1 
ATOM 1408 C CA  ? GLY A 1 181 ?  -1.696  -0.500  -2.497 1.000 96.830 ? 181 GLY A CA  1 
ATOM 1409 C C   ? GLY A 1 181 ?  -0.629  -1.465  -2.016 1.000 96.830 ? 181 GLY A C   1 
ATOM 1410 O O   ? GLY A 1 181 ?   0.513  -1.068  -1.778 1.000 96.830 ? 181 GLY A O   1 
ATOM 1411 N N   ? PRO A 1 182 ?  -0.965  -2.805  -1.954 1.000 97.610 ? 182 PRO A N   1 
ATOM 1412 C CA  ? PRO A 1 182 ?  -0.110  -3.810  -1.318 1.000 97.610 ? 182 PRO A CA  1 
ATOM 1413 C C   ? PRO A 1 182 ?   0.947  -4.371  -2.268 1.000 97.610 ? 182 PRO A C   1 
ATOM 1414 C CB  ? PRO A 1 182 ?  -1.100  -4.900  -0.898 1.000 97.610 ? 182 PRO A CB  1 
ATOM 1415 O O   ? PRO A 1 182 ?   0.676  -4.559  -3.457 1.000 97.610 ? 182 PRO A O   1 
ATOM 1416 C CG  ? PRO A 1 182 ?  -2.193  -4.837  -1.916 1.000 97.610 ? 182 PRO A CG  1 
ATOM 1417 C CD  ? PRO A 1 182 ?  -2.401  -3.401  -2.303 1.000 97.610 ? 182 PRO A CD  1 
ATOM 1418 N N   ? LEU A 1 183 ?   2.150  -4.551  -1.774 1.000 97.850 ? 183 LEU A N   1 
ATOM 1419 C CA  ? LEU A 1 183 ?   3.180  -5.399  -2.364 1.000 97.850 ? 183 LEU A CA  1 
ATOM 1420 C C   ? LEU A 1 183 ?   3.376  -6.668  -1.541 1.000 97.850 ? 183 LEU A C   1 
ATOM 1421 C CB  ? LEU A 1 183 ?   4.504  -4.638  -2.472 1.000 97.850 ? 183 LEU A CB  1 
ATOM 1422 O O   ? LEU A 1 183 ?   3.959  -6.626  -0.456 1.000 97.850 ? 183 LEU A O   1 
ATOM 1423 C CG  ? LEU A 1 183 ?   5.611  -5.316  -3.280 1.000 97.850 ? 183 LEU A CG  1 
ATOM 1424 C CD1 ? LEU A 1 183 ?   5.331  -5.189  -4.774 1.000 97.850 ? 183 LEU A CD1 1 
ATOM 1425 C CD2 ? LEU A 1 183 ?   6.970  -4.716  -2.934 1.000 97.850 ? 183 LEU A CD2 1 
ATOM 1426 N N   ? ILE A 1 184 ?   2.935  -7.811  -2.088 1.000 97.490 ? 184 ILE A N   1 
ATOM 1427 C CA  ? ILE A 1 184 ?   2.936  -9.087  -1.382 1.000 97.490 ? 184 ILE A CA  1 
ATOM 1428 C C   ? ILE A 1 184 ?   3.981 -10.016  -1.997 1.000 97.490 ? 184 ILE A C   1 
ATOM 1429 C CB  ? ILE A 1 184 ?   1.542  -9.752  -1.415 1.000 97.490 ? 184 ILE A CB  1 
ATOM 1430 O O   ? ILE A 1 184 ?   3.953 -10.281  -3.201 1.000 97.490 ? 184 ILE A O   1 
ATOM 1431 C CG1 ? ILE A 1 184 ?   0.505  -8.853  -0.733 1.000 97.490 ? 184 ILE A CG1 1 
ATOM 1432 C CG2 ? ILE A 1 184 ?   1.586 -11.134  -0.756 1.000 97.490 ? 184 ILE A CG2 1 
ATOM 1433 C CD1 ? ILE A 1 184 ?  -0.914  -9.403  -0.774 1.000 97.490 ? 184 ILE A CD1 1 
ATOM 1434 N N   ? CYS A 1 185 ?   4.861 -10.449  -1.150 1.000 96.760 ? 185 CYS A N   1 
ATOM 1435 C CA  ? CYS A 1 185 ?   5.896 -11.402  -1.534 1.000 96.760 ? 185 CYS A CA  1 
ATOM 1436 C C   ? CYS A 1 185 ?   5.780 -12.689  -0.725 1.000 96.760 ? 185 CYS A C   1 
ATOM 1437 C CB  ? CYS A 1 185 ?   7.284 -10.792  -1.343 1.000 96.760 ? 185 CYS A CB  1 
ATOM 1438 O O   ? CYS A 1 185 ?   5.762 -12.653   0.507 1.000 96.760 ? 185 CYS A O   1 
ATOM 1439 S SG  ? CYS A 1 185 ?   7.472  -9.160  -2.093 1.000 96.760 ? 185 CYS A SG  1 
ATOM 1440 N N   ? ASP A 1 186 ?   5.606 -13.816  -1.469 1.000 92.350 ? 186 ASP A N   1 
ATOM 1441 C CA  ? ASP A 1 186 ?   5.485 -15.115  -0.815 1.000 92.350 ? 186 ASP A CA  1 
ATOM 1442 C C   ? ASP A 1 186 ?   4.357 -15.110   0.214 1.000 92.350 ? 186 ASP A C   1 
ATOM 1443 C CB  ? ASP A 1 186 ?   6.805 -15.505  -0.146 1.000 92.350 ? 186 ASP A CB  1 
ATOM 1444 O O   ? ASP A 1 186 ?   4.522 -15.612   1.328 1.000 92.350 ? 186 ASP A O   1 
ATOM 1445 C CG  ? ASP A 1 186 ?   7.943 -15.676  -1.136 1.000 92.350 ? 186 ASP A CG  1 
ATOM 1446 O OD1 ? ASP A 1 186 ?   7.707 -16.180  -2.256 1.000 92.350 ? 186 ASP A OD1 1 
ATOM 1447 O OD2 ? ASP A 1 186 ?   9.087 -15.307  -0.793 1.000 92.350 ? 186 ASP A OD2 1 
ATOM 1448 N N   ? GLY A 1 187 ?   3.286 -14.352  -0.068 1.000 91.910 ? 187 GLY A N   1 
ATOM 1449 C CA  ? GLY A 1 187 ?   2.061 -14.403   0.712 1.000 91.910 ? 187 GLY A CA  1 
ATOM 1450 C C   ? GLY A 1 187 ?   2.067 -13.455   1.897 1.000 91.910 ? 187 GLY A C   1 
ATOM 1451 O O   ? GLY A 1 187 ?   1.192 -13.528   2.762 1.000 91.910 ? 187 GLY A O   1 
ATOM 1452 N N   ? VAL A 1 188 ?   3.075 -12.589   1.991 1.000 96.080 ? 188 VAL A N   1 
ATOM 1453 C CA  ? VAL A 1 188 ?   3.221 -11.678   3.121 1.000 96.080 ? 188 VAL A CA  1 
ATOM 1454 C C   ? VAL A 1 188 ?   3.302 -10.239   2.618 1.000 96.080 ? 188 VAL A C   1 
ATOM 1455 C CB  ? VAL A 1 188 ?   4.469 -12.018   3.967 1.000 96.080 ? 188 VAL A CB  1 
ATOM 1456 O O   ? VAL A 1 188 ?   3.918  -9.970   1.584 1.000 96.080 ? 188 VAL A O   1 
ATOM 1457 C CG1 ? VAL A 1 188 ?   4.611 -11.044   5.135 1.000 96.080 ? 188 VAL A CG1 1 
ATOM 1458 C CG2 ? VAL A 1 188 ?   4.393 -13.457   4.474 1.000 96.080 ? 188 VAL A CG2 1 
ATOM 1459 N N   ? LEU A 1 189 ?   2.756  -9.299   3.410 1.000 97.960 ? 189 LEU A N   1 
ATOM 1460 C CA  ? LEU A 1 189 ?   2.761  -7.875   3.090 1.000 97.960 ? 189 LEU A CA  1 
ATOM 1461 C C   ? LEU A 1 189 ?   4.125  -7.258   3.381 1.000 97.960 ? 189 LEU A C   1 
ATOM 1462 C CB  ? LEU A 1 189 ?   1.677  -7.143   3.886 1.000 97.960 ? 189 LEU A CB  1 
ATOM 1463 O O   ? LEU A 1 189 ?   4.466  -7.012   4.540 1.000 97.960 ? 189 LEU A O   1 
ATOM 1464 C CG  ? LEU A 1 189 ?   1.562  -5.637   3.647 1.000 97.960 ? 189 LEU A CG  1 
ATOM 1465 C CD1 ? LEU A 1 189 ?   1.186  -5.357   2.196 1.000 97.960 ? 189 LEU A CD1 1 
ATOM 1466 C CD2 ? LEU A 1 189 ?   0.540  -5.021   4.597 1.000 97.960 ? 189 LEU A CD2 1 
ATOM 1467 N N   ? HIS A 1 190 ?   4.870  -6.954   2.295 1.000 98.040 ? 190 HIS A N   1 
ATOM 1468 C CA  ? HIS A 1 190 ?   6.241  -6.493   2.488 1.000 98.040 ? 190 HIS A CA  1 
ATOM 1469 C C   ? HIS A 1 190 ?   6.388  -5.026   2.102 1.000 98.040 ? 190 HIS A C   1 
ATOM 1470 C CB  ? HIS A 1 190 ?   7.213  -7.351   1.677 1.000 98.040 ? 190 HIS A CB  1 
ATOM 1471 O O   ? HIS A 1 190 ?   7.335  -4.360   2.527 1.000 98.040 ? 190 HIS A O   1 
ATOM 1472 C CG  ? HIS A 1 190 ?   7.588  -8.633   2.349 1.000 98.040 ? 190 HIS A CG  1 
ATOM 1473 C CD2 ? HIS A 1 190 ?   7.256  -9.915   2.068 1.000 98.040 ? 190 HIS A CD2 1 
ATOM 1474 N ND1 ? HIS A 1 190 ?   8.404  -8.680   3.459 1.000 98.040 ? 190 HIS A ND1 1 
ATOM 1475 C CE1 ? HIS A 1 190 ?   8.557  -9.940   3.832 1.000 98.040 ? 190 HIS A CE1 1 
ATOM 1476 N NE2 ? HIS A 1 190 ?   7.871 -10.709   3.004 1.000 98.040 ? 190 HIS A NE2 1 
ATOM 1477 N N   ? GLY A 1 191 ?   5.377  -4.441   1.451 1.000 97.740 ? 191 GLY A N   1 
ATOM 1478 C CA  ? GLY A 1 191 ?   5.548  -3.061   1.026 1.000 97.740 ? 191 GLY A CA  1 
ATOM 1479 C C   ? GLY A 1 191 ?   4.237  -2.368   0.706 1.000 97.740 ? 191 GLY A C   1 
ATOM 1480 O O   ? GLY A 1 191 ?   3.233  -3.027   0.427 1.000 97.740 ? 191 GLY A O   1 
ATOM 1481 N N   ? ILE A 1 192 ?   4.308  -1.008   0.698 1.000 98.220 ? 192 ILE A N   1 
ATOM 1482 C CA  ? ILE A 1 192 ?   3.232  -0.125   0.263 1.000 98.220 ? 192 ILE A CA  1 
ATOM 1483 C C   ? ILE A 1 192 ?   3.695   0.702  -0.935 1.000 98.220 ? 192 ILE A C   1 
ATOM 1484 C CB  ? ILE A 1 192 ?   2.765   0.803   1.406 1.000 98.220 ? 192 ILE A CB  1 
ATOM 1485 O O   ? ILE A 1 192 ?   4.790   1.271  -0.918 1.000 98.220 ? 192 ILE A O   1 
ATOM 1486 C CG1 ? ILE A 1 192 ?   2.239  -0.025   2.584 1.000 98.220 ? 192 ILE A CG1 1 
ATOM 1487 C CG2 ? ILE A 1 192 ?   1.700   1.783   0.906 1.000 98.220 ? 192 ILE A CG2 1 
ATOM 1488 C CD1 ? ILE A 1 192 ?   1.018  -0.870   2.250 1.000 98.220 ? 192 ILE A CD1 1 
ATOM 1489 N N   ? THR A 1 193 ?   2.855   0.582  -1.982 1.000 97.240 ? 193 THR A N   1 
ATOM 1490 C CA  ? THR A 1 193 ?   3.200   1.362  -3.166 1.000 97.240 ? 193 THR A CA  1 
ATOM 1491 C C   ? THR A 1 193 ?   3.430   2.826  -2.801 1.000 97.240 ? 193 THR A C   1 
ATOM 1492 C CB  ? THR A 1 193 ?   2.101   1.265  -4.239 1.000 97.240 ? 193 THR A CB  1 
ATOM 1493 O O   ? THR A 1 193 ?   2.543   3.481  -2.251 1.000 97.240 ? 193 THR A O   1 
ATOM 1494 C CG2 ? THR A 1 193 ?   2.497   2.021  -5.503 1.000 97.240 ? 193 THR A CG2 1 
ATOM 1495 O OG1 ? THR A 1 193 ?   1.883  -0.113  -4.568 1.000 97.240 ? 193 THR A OG1 1 
ATOM 1496 N N   ? SER A 1 194 ?   4.600   3.413  -3.169 1.000 96.560 ? 194 SER A N   1 
ATOM 1497 C CA  ? SER A 1 194 ?   4.993   4.759  -2.764 1.000 96.560 ? 194 SER A CA  1 
ATOM 1498 C C   ? SER A 1 194 ?   5.195   5.664  -3.975 1.000 96.560 ? 194 SER A C   1 
ATOM 1499 C CB  ? SER A 1 194 ?   6.274   4.715  -1.930 1.000 96.560 ? 194 SER A CB  1 
ATOM 1500 O O   ? SER A 1 194 ?   4.410   6.586  -4.205 1.000 96.560 ? 194 SER A O   1 
ATOM 1501 O OG  ? SER A 1 194 ?   6.544   5.982  -1.356 1.000 96.560 ? 194 SER A OG  1 
ATOM 1502 N N   ? TRP A 1 195 ?   6.198   5.417  -4.820 1.000 94.340 ? 195 TRP A N   1 
ATOM 1503 C CA  ? TRP A 1 195 ?   6.451   6.292  -5.960 1.000 94.340 ? 195 TRP A CA  1 
ATOM 1504 C C   ? TRP A 1 195 ?   7.203   5.551  -7.060 1.000 94.340 ? 195 TRP A C   1 
ATOM 1505 C CB  ? TRP A 1 195 ?   7.245   7.527  -5.524 1.000 94.340 ? 195 TRP A CB  1 
ATOM 1506 O O   ? TRP A 1 195 ?   7.687   4.436  -6.847 1.000 94.340 ? 195 TRP A O   1 
ATOM 1507 C CG  ? TRP A 1 195 ?   8.573   7.211  -4.905 1.000 94.340 ? 195 TRP A CG  1 
ATOM 1508 C CD1 ? TRP A 1 195 ?   8.825   6.938  -3.589 1.000 94.340 ? 195 TRP A CD1 1 
ATOM 1509 C CD2 ? TRP A 1 195 ?   9.833   7.139  -5.578 1.000 94.340 ? 195 TRP A CD2 1 
ATOM 1510 C CE2 ? TRP A 1 195 ?  10.808   6.817  -4.608 1.000 94.340 ? 195 TRP A CE2 1 
ATOM 1511 C CE3 ? TRP A 1 195 ?  10.234   7.315  -6.910 1.000 94.340 ? 195 TRP A CE3 1 
ATOM 1512 N NE1 ? TRP A 1 195 ?  10.167   6.700  -3.404 1.000 94.340 ? 195 TRP A NE1 1 
ATOM 1513 C CH2 ? TRP A 1 195 ?  12.524   6.845  -6.237 1.000 94.340 ? 195 TRP A CH2 1 
ATOM 1514 C CZ2 ? TRP A 1 195 ?  12.159   6.667  -4.928 1.000 94.340 ? 195 TRP A CZ2 1 
ATOM 1515 C CZ3 ? TRP A 1 195 ?  11.579   7.165  -7.226 1.000 94.340 ? 195 TRP A CZ3 1 
ATOM 1516 N N   ? GLY A 1 196 ?   7.236   6.089  -8.261 1.000 89.590 ? 196 GLY A N   1 
ATOM 1517 C CA  ? GLY A 1 196 ?   7.920   5.544  -9.423 1.000 89.590 ? 196 GLY A CA  1 
ATOM 1518 C C   ? GLY A 1 196 ?   7.916   6.483 -10.614 1.000 89.590 ? 196 GLY A C   1 
ATOM 1519 O O   ? GLY A 1 196 ?   7.423   7.609 -10.521 1.000 89.590 ? 196 GLY A O   1 
ATOM 1520 N N   ? PRO A 1 197 ?   8.470   6.010 -11.699 1.000 85.660 ? 197 PRO A N   1 
ATOM 1521 C CA  ? PRO A 1 197 ?   8.614   6.896 -12.856 1.000 85.660 ? 197 PRO A CA  1 
ATOM 1522 C C   ? PRO A 1 197 ?   7.279   7.214 -13.525 1.000 85.660 ? 197 PRO A C   1 
ATOM 1523 C CB  ? PRO A 1 197 ?   9.521   6.100 -13.798 1.000 85.660 ? 197 PRO A CB  1 
ATOM 1524 O O   ? PRO A 1 197 ?   6.331   6.432 -13.424 1.000 85.660 ? 197 PRO A O   1 
ATOM 1525 C CG  ? PRO A 1 197 ?   9.187   4.668 -13.530 1.000 85.660 ? 197 PRO A CG  1 
ATOM 1526 C CD  ? PRO A 1 197 ?   8.876   4.516 -12.069 1.000 85.660 ? 197 PRO A CD  1 
ATOM 1527 N N   ? SER A 1 198 ?   7.092   8.292 -14.187 1.000 84.680 ? 198 SER A N   1 
ATOM 1528 C CA  ? SER A 1 198 ?   6.047   8.671 -15.132 1.000 84.680 ? 198 SER A CA  1 
ATOM 1529 C C   ? SER A 1 198 ?   6.625   8.934 -16.519 1.000 84.680 ? 198 SER A C   1 
ATOM 1530 C CB  ? SER A 1 198 ?   5.301   9.912 -14.638 1.000 84.680 ? 198 SER A CB  1 
ATOM 1531 O O   ? SER A 1 198 ?   7.531   9.755 -16.674 1.000 84.680 ? 198 SER A O   1 
ATOM 1532 O OG  ? SER A 1 198 ?   4.241  10.245 -15.518 1.000 84.680 ? 198 SER A OG  1 
ATOM 1533 N N   ? PRO A 1 199 ?   6.165   8.294 -17.446 1.000 85.760 ? 199 PRO A N   1 
ATOM 1534 C CA  ? PRO A 1 199 ?   5.159   7.237 -17.576 1.000 85.760 ? 199 PRO A CA  1 
ATOM 1535 C C   ? PRO A 1 199 ?   5.606   5.917 -16.953 1.000 85.760 ? 199 PRO A C   1 
ATOM 1536 C CB  ? PRO A 1 199 ?   4.990   7.096 -19.091 1.000 85.760 ? 199 PRO A CB  1 
ATOM 1537 O O   ? PRO A 1 199 ?   6.807   5.667 -16.820 1.000 85.760 ? 199 PRO A O   1 
ATOM 1538 C CG  ? PRO A 1 199 ?   6.309   7.508 -19.662 1.000 85.760 ? 199 PRO A CG  1 
ATOM 1539 C CD  ? PRO A 1 199 ?   6.919   8.541 -18.758 1.000 85.760 ? 199 PRO A CD  1 
ATOM 1540 N N   ? CYS A 1 200 ?   4.670   5.065 -16.456 1.000 87.590 ? 200 CYS A N   1 
ATOM 1541 C CA  ? CYS A 1 200 ?   4.941   3.769 -15.845 1.000 87.590 ? 200 CYS A CA  1 
ATOM 1542 C C   ? CYS A 1 200 ?   5.418   2.764 -16.886 1.000 87.590 ? 200 CYS A C   1 
ATOM 1543 C CB  ? CYS A 1 200 ?   3.693   3.236 -15.142 1.000 87.590 ? 200 CYS A CB  1 
ATOM 1544 O O   ? CYS A 1 200 ?   5.136   2.915 -18.076 1.000 87.590 ? 200 CYS A O   1 
ATOM 1545 S SG  ? CYS A 1 200 ?   2.960   4.404 -13.975 1.000 87.590 ? 200 CYS A SG  1 
ATOM 1546 N N   ? GLY A 1 201 ?   6.271   1.775 -16.529 1.000 86.050 ? 201 GLY A N   1 
ATOM 1547 C CA  ? GLY A 1 201 ?   6.581   0.647 -17.394 1.000 86.050 ? 201 GLY A CA  1 
ATOM 1548 C C   ? GLY A 1 201 ?   7.842   0.853 -18.213 1.000 86.050 ? 201 GLY A C   1 
ATOM 1549 O O   ? GLY A 1 201 ?   8.020   0.222 -19.257 1.000 86.050 ? 201 GLY A O   1 
ATOM 1550 N N   ? LYS A 1 202 ?   8.658   1.896 -17.772 1.000 89.900 ? 202 LYS A N   1 
ATOM 1551 C CA  ? LYS A 1 202 ?   9.930   2.157 -18.440 1.000 89.900 ? 202 LYS A CA  1 
ATOM 1552 C C   ? LYS A 1 202 ?  10.945   1.059 -18.135 1.000 89.900 ? 202 LYS A C   1 
ATOM 1553 C CB  ? LYS A 1 202 ?  10.487   3.518 -18.022 1.000 89.900 ? 202 LYS A CB  1 
ATOM 1554 O O   ? LYS A 1 202 ?  10.981   0.532 -17.021 1.000 89.900 ? 202 LYS A O   1 
ATOM 1555 C CG  ? LYS A 1 202 ?   9.656   4.700 -18.497 1.000 89.900 ? 202 LYS A CG  1 
ATOM 1556 C CD  ? LYS A 1 202 ?  10.326   6.026 -18.161 1.000 89.900 ? 202 LYS A CD  1 
ATOM 1557 C CE  ? LYS A 1 202 ?   9.505   7.210 -18.655 1.000 89.900 ? 202 LYS A CE  1 
ATOM 1558 N NZ  ? LYS A 1 202 ?  10.158   8.512 -18.327 1.000 89.900 ? 202 LYS A NZ  1 
ATOM 1559 N N   ? PRO A 1 203 ?  11.698   0.666 -19.199 1.000 91.920 ? 203 PRO A N   1 
ATOM 1560 C CA  ? PRO A 1 203 ?  12.768  -0.297 -18.930 1.000 91.920 ? 203 PRO A CA  1 
ATOM 1561 C C   ? PRO A 1 203 ?  13.793   0.225 -17.926 1.000 91.920 ? 203 PRO A C   1 
ATOM 1562 C CB  ? PRO A 1 203 ?  13.408  -0.506 -20.305 1.000 91.920 ? 203 PRO A CB  1 
ATOM 1563 O O   ? PRO A 1 203 ?  14.086   1.423 -17.904 1.000 91.920 ? 203 PRO A O   1 
ATOM 1564 C CG  ? PRO A 1 203 ?  12.366  -0.067 -21.282 1.000 91.920 ? 203 PRO A CG  1 
ATOM 1565 C CD  ? PRO A 1 203 ?  11.519   0.991 -20.634 1.000 91.920 ? 203 PRO A CD  1 
ATOM 1566 N N   ? ASN A 1 204 ?  14.260  -0.636 -17.016 1.000 92.170 ? 204 ASN A N   1 
ATOM 1567 C CA  ? ASN A 1 204 ?  15.343  -0.387 -16.071 1.000 92.170 ? 204 ASN A CA  1 
ATOM 1568 C C   ? ASN A 1 204 ?  14.943   0.642 -15.017 1.000 92.170 ? 204 ASN A C   1 
ATOM 1569 C CB  ? ASN A 1 204 ?  16.604   0.070 -16.808 1.000 92.170 ? 204 ASN A CB  1 
ATOM 1570 O O   ? ASN A 1 204 ?  15.795   1.357 -14.487 1.000 92.170 ? 204 ASN A O   1 
ATOM 1571 C CG  ? ASN A 1 204 ?  17.195  -1.017 -17.684 1.000 92.170 ? 204 ASN A CG  1 
ATOM 1572 N ND2 ? ASN A 1 204 ?  17.626  -0.644 -18.883 1.000 92.170 ? 204 ASN A ND2 1 
ATOM 1573 O OD1 ? ASN A 1 204 ?  17.263  -2.183 -17.286 1.000 92.170 ? 204 ASN A OD1 1 
ATOM 1574 N N   ? VAL A 1 205 ?  13.661   0.816 -14.894 1.000 92.710 ? 205 VAL A N   1 
ATOM 1575 C CA  ? VAL A 1 205 ?  13.180   1.763 -13.894 1.000 92.710 ? 205 VAL A CA  1 
ATOM 1576 C C   ? VAL A 1 205 ?  12.131   1.092 -13.010 1.000 92.710 ? 205 VAL A C   1 
ATOM 1577 C CB  ? VAL A 1 205 ?  12.591   3.031 -14.550 1.000 92.710 ? 205 VAL A CB  1 
ATOM 1578 O O   ? VAL A 1 205 ?  10.938   1.120 -13.320 1.000 92.710 ? 205 VAL A O   1 
ATOM 1579 C CG1 ? VAL A 1 205 ?  12.232   4.071 -13.490 1.000 92.710 ? 205 VAL A CG1 1 
ATOM 1580 C CG2 ? VAL A 1 205 ?  13.575   3.614 -15.563 1.000 92.710 ? 205 VAL A CG2 1 
ATOM 1581 N N   ? PRO A 1 206 ?  12.537   0.363 -11.936 1.000 94.590 ? 206 PRO A N   1 
ATOM 1582 C CA  ? PRO A 1 206 ?  11.595  -0.320 -11.046 1.000 94.590 ? 206 PRO A CA  1 
ATOM 1583 C C   ? PRO A 1 206 ?  10.832   0.645 -10.142 1.000 94.590 ? 206 PRO A C   1 
ATOM 1584 C CB  ? PRO A 1 206 ?  12.496  -1.245 -10.223 1.000 94.590 ? 206 PRO A CB  1 
ATOM 1585 O O   ? PRO A 1 206 ?  11.242   1.796  -9.976 1.000 94.590 ? 206 PRO A O   1 
ATOM 1586 C CG  ? PRO A 1 206 ?  13.814  -0.543 -10.167 1.000 94.590 ? 206 PRO A CG  1 
ATOM 1587 C CD  ? PRO A 1 206 ?  14.022   0.185 -11.464 1.000 94.590 ? 206 PRO A CD  1 
ATOM 1588 N N   ? GLY A 1 207 ?   9.686   0.186  -9.543 1.000 94.990 ? 207 GLY A N   1 
ATOM 1589 C CA  ? GLY A 1 207 ?   8.900   0.953  -8.591 1.000 94.990 ? 207 GLY A CA  1 
ATOM 1590 C C   ? GLY A 1 207 ?   9.477   0.934  -7.188 1.000 94.990 ? 207 GLY A C   1 
ATOM 1591 O O   ? GLY A 1 207 ?  10.220   0.018  -6.829 1.000 94.990 ? 207 GLY A O   1 
ATOM 1592 N N   ? ILE A 1 208 ?   9.088   1.933  -6.447 1.000 96.780 ? 208 ILE A N   1 
ATOM 1593 C CA  ? ILE A 1 208 ?   9.551   2.072  -5.070 1.000 96.780 ? 208 ILE A CA  1 
ATOM 1594 C C   ? ILE A 1 208 ?   8.382   1.866  -4.109 1.000 96.780 ? 208 ILE A C   1 
ATOM 1595 C CB  ? ILE A 1 208 ?  10.205   3.451  -4.831 1.000 96.780 ? 208 ILE A CB  1 
ATOM 1596 O O   ? ILE A 1 208 ?   7.299   2.419  -4.311 1.000 96.780 ? 208 ILE A O   1 
ATOM 1597 C CG1 ? ILE A 1 208 ?  11.376   3.662  -5.798 1.000 96.780 ? 208 ILE A CG1 1 
ATOM 1598 C CG2 ? ILE A 1 208 ?  10.664   3.586  -3.376 1.000 96.780 ? 208 ILE A CG2 1 
ATOM 1599 C CD1 ? ILE A 1 208 ?  12.524   2.681  -5.603 1.000 96.780 ? 208 ILE A CD1 1 
ATOM 1600 N N   ? TYR A 1 209 ?   8.637   1.057  -3.115 1.000 97.700 ? 209 TYR A N   1 
ATOM 1601 C CA  ? TYR A 1 209 ?   7.669   0.733  -2.073 1.000 97.700 ? 209 TYR A CA  1 
ATOM 1602 C C   ? TYR A 1 209 ?   8.225   1.059  -0.692 1.000 97.700 ? 209 TYR A C   1 
ATOM 1603 C CB  ? TYR A 1 209 ?   7.278  -0.746  -2.142 1.000 97.700 ? 209 TYR A CB  1 
ATOM 1604 O O   ? TYR A 1 209 ?   9.440   1.026  -0.481 1.000 97.700 ? 209 TYR A O   1 
ATOM 1605 C CG  ? TYR A 1 209 ?   6.716  -1.163  -3.479 1.000 97.700 ? 209 TYR A CG  1 
ATOM 1606 C CD1 ? TYR A 1 209 ?   5.345  -1.337  -3.657 1.000 97.700 ? 209 TYR A CD1 1 
ATOM 1607 C CD2 ? TYR A 1 209 ?   7.553  -1.384  -4.568 1.000 97.700 ? 209 TYR A CD2 1 
ATOM 1608 C CE1 ? TYR A 1 209 ?   4.822  -1.723  -4.887 1.000 97.700 ? 209 TYR A CE1 1 
ATOM 1609 C CE2 ? TYR A 1 209 ?   7.041  -1.770  -5.802 1.000 97.700 ? 209 TYR A CE2 1 
ATOM 1610 O OH  ? TYR A 1 209 ?   5.165  -2.319  -7.171 1.000 97.700 ? 209 TYR A OH  1 
ATOM 1611 C CZ  ? TYR A 1 209 ?   5.677  -1.937  -5.952 1.000 97.700 ? 209 TYR A CZ  1 
ATOM 1612 N N   ? THR A 1 210 ?   7.276   1.487   0.230 1.000 97.910 ? 210 THR A N   1 
ATOM 1613 C CA  ? THR A 1 210 ?   7.714   1.656   1.611 1.000 97.910 ? 210 THR A CA  1 
ATOM 1614 C C   ? THR A 1 210 ?   7.895   0.301   2.291 1.000 97.910 ? 210 THR A C   1 
ATOM 1615 C CB  ? THR A 1 210 ?   6.712   2.506   2.414 1.000 97.910 ? 210 THR A CB  1 
ATOM 1616 O O   ? THR A 1 210 ?   6.975  -0.519   2.306 1.000 97.910 ? 210 THR A O   1 
ATOM 1617 C CG2 ? THR A 1 210 ?   7.201   2.731   3.841 1.000 97.910 ? 210 THR A CG2 1 
ATOM 1618 O OG1 ? THR A 1 210 ?   6.549   3.776   1.771 1.000 97.910 ? 210 THR A OG1 1 
ATOM 1619 N N   ? LYS A 1 211 ?   9.125   0.008   2.844 1.000 97.190 ? 211 LYS A N   1 
ATOM 1620 C CA  ? LYS A 1 211 ?   9.524  -1.227   3.513 1.000 97.190 ? 211 LYS A CA  1 
ATOM 1621 C C   ? LYS A 1 211 ?   8.878  -1.340   4.891 1.000 97.190 ? 211 LYS A C   1 
ATOM 1622 C CB  ? LYS A 1 211 ?  11.046  -1.301   3.640 1.000 97.190 ? 211 LYS A CB  1 
ATOM 1623 O O   ? LYS A 1 211 ?   9.162  -0.537   5.783 1.000 97.190 ? 211 LYS A O   1 
ATOM 1624 C CG  ? LYS A 1 211 ?  11.558  -2.627   4.182 1.000 97.190 ? 211 LYS A CG  1 
ATOM 1625 C CD  ? LYS A 1 211 ?  13.069  -2.605   4.379 1.000 97.190 ? 211 LYS A CD  1 
ATOM 1626 C CE  ? LYS A 1 211 ?  13.807  -2.594   3.047 1.000 97.190 ? 211 LYS A CE  1 
ATOM 1627 N NZ  ? LYS A 1 211 ?  15.281  -2.439   3.232 1.000 97.190 ? 211 LYS A NZ  1 
ATOM 1628 N N   ? LEU A 1 212 ?   7.988  -2.432   5.049 1.000 97.920 ? 212 LEU A N   1 
ATOM 1629 C CA  ? LEU A 1 212 ?   7.134  -2.503   6.229 1.000 97.920 ? 212 LEU A CA  1 
ATOM 1630 C C   ? LEU A 1 212 ?   7.894  -3.088   7.415 1.000 97.920 ? 212 LEU A C   1 
ATOM 1631 C CB  ? LEU A 1 212 ?   5.888  -3.345   5.941 1.000 97.920 ? 212 LEU A CB  1 
ATOM 1632 O O   ? LEU A 1 212 ?   7.594  -2.770   8.568 1.000 97.920 ? 212 LEU A O   1 
ATOM 1633 C CG  ? LEU A 1 212 ?   4.848  -2.720   5.010 1.000 97.920 ? 212 LEU A CG  1 
ATOM 1634 C CD1 ? LEU A 1 212 ?   3.639  -3.640   4.873 1.000 97.920 ? 212 LEU A CD1 1 
ATOM 1635 C CD2 ? LEU A 1 212 ?   4.427  -1.348   5.524 1.000 97.920 ? 212 LEU A CD2 1 
ATOM 1636 N N   ? ILE A 1 213 ?   8.885  -3.957   7.158 1.000 97.240 ? 213 ILE A N   1 
ATOM 1637 C CA  ? ILE A 1 213 ?   9.575  -4.642   8.245 1.000 97.240 ? 213 ILE A CA  1 
ATOM 1638 C C   ? ILE A 1 213 ?  10.207  -3.616   9.183 1.000 97.240 ? 213 ILE A C   1 
ATOM 1639 C CB  ? ILE A 1 213 ?  10.651  -5.613   7.709 1.000 97.240 ? 213 ILE A CB  1 
ATOM 1640 O O   ? ILE A 1 213 ?  10.231  -3.811  10.401 1.000 97.240 ? 213 ILE A O   1 
ATOM 1641 C CG1 ? ILE A 1 213 ?  11.141  -6.538   8.830 1.000 97.240 ? 213 ILE A CG1 1 
ATOM 1642 C CG2 ? ILE A 1 213 ?  11.817  -4.838   7.090 1.000 97.240 ? 213 ILE A CG2 1 
ATOM 1643 C CD1 ? ILE A 1 213 ?  10.123  -7.587   9.256 1.000 97.240 ? 213 ILE A CD1 1 
ATOM 1644 N N   ? LYS A 1 214 ?  10.623  -2.448   8.719 1.000 96.310 ? 214 LYS A N   1 
ATOM 1645 C CA  ? LYS A 1 214 ?  11.287  -1.414   9.508 1.000 96.310 ? 214 LYS A CA  1 
ATOM 1646 C C   ? LYS A 1 214 ?  10.274  -0.584  10.292 1.000 96.310 ? 214 LYS A C   1 
ATOM 1647 C CB  ? LYS A 1 214 ?  12.123  -0.504   8.606 1.000 96.310 ? 214 LYS A CB  1 
ATOM 1648 O O   ? LYS A 1 214 ?  10.647   0.181  11.183 1.000 96.310 ? 214 LYS A O   1 
ATOM 1649 C CG  ? LYS A 1 214 ?  13.279  -1.212   7.915 1.000 96.310 ? 214 LYS A CG  1 
ATOM 1650 C CD  ? LYS A 1 214 ?  14.387  -1.564   8.899 1.000 96.310 ? 214 LYS A CD  1 
ATOM 1651 C CE  ? LYS A 1 214 ?  15.616  -2.113   8.186 1.000 96.310 ? 214 LYS A CE  1 
ATOM 1652 N NZ  ? LYS A 1 214 ?  16.675  -2.532   9.151 1.000 96.310 ? 214 LYS A NZ  1 
ATOM 1653 N N   ? PHE A 1 215 ?   8.910  -0.804   9.998 1.000 97.770 ? 215 PHE A N   1 
ATOM 1654 C CA  ? PHE A 1 215 ?   7.912   0.089  10.575 1.000 97.770 ? 215 PHE A CA  1 
ATOM 1655 C C   ? PHE A 1 215 ?   6.882  -0.697  11.378 1.000 97.770 ? 215 PHE A C   1 
ATOM 1656 C CB  ? PHE A 1 215 ?   7.216   0.899   9.478 1.000 97.770 ? 215 PHE A CB  1 
ATOM 1657 O O   ? PHE A 1 215 ?   5.819  -0.172  11.716 1.000 97.770 ? 215 PHE A O   1 
ATOM 1658 C CG  ? PHE A 1 215 ?   8.130   1.848   8.750 1.000 97.770 ? 215 PHE A CG  1 
ATOM 1659 C CD1 ? PHE A 1 215 ?   8.466   3.076   9.307 1.000 97.770 ? 215 PHE A CD1 1 
ATOM 1660 C CD2 ? PHE A 1 215 ?   8.654   1.511   7.509 1.000 97.770 ? 215 PHE A CD2 1 
ATOM 1661 C CE1 ? PHE A 1 215 ?   9.312   3.956   8.636 1.000 97.770 ? 215 PHE A CE1 1 
ATOM 1662 C CE2 ? PHE A 1 215 ?   9.500   2.385   6.832 1.000 97.770 ? 215 PHE A CE2 1 
ATOM 1663 C CZ  ? PHE A 1 215 ?   9.827   3.607   7.397 1.000 97.770 ? 215 PHE A CZ  1 
ATOM 1664 N N   ? ASN A 1 216 ?   7.186  -1.946  11.653 1.000 97.280 ? 216 ASN A N   1 
ATOM 1665 C CA  ? ASN A 1 216 ?   6.258  -2.758  12.433 1.000 97.280 ? 216 ASN A CA  1 
ATOM 1666 C C   ? ASN A 1 216 ?   5.967  -2.127  13.791 1.000 97.280 ? 216 ASN A C   1 
ATOM 1667 C CB  ? ASN A 1 216 ?   6.805  -4.176  12.612 1.000 97.280 ? 216 ASN A CB  1 
ATOM 1668 O O   ? ASN A 1 216 ?   4.813  -2.069  14.219 1.000 97.280 ? 216 ASN A O   1 
ATOM 1669 C CG  ? ASN A 1 216 ?   6.570  -5.050  11.395 1.000 97.280 ? 216 ASN A CG  1 
ATOM 1670 N ND2 ? ASN A 1 216 ?   7.121  -6.258  11.418 1.000 97.280 ? 216 ASN A ND2 1 
ATOM 1671 O OD1 ? ASN A 1 216 ?   5.900  -4.642  10.443 1.000 97.280 ? 216 ASN A OD1 1 
ATOM 1672 N N   ? SER A 1 217 ?   7.067  -1.668  14.379 1.000 97.520 ? 217 SER A N   1 
ATOM 1673 C CA  ? SER A 1 217 ?   6.921  -1.095  15.712 1.000 97.520 ? 217 SER A CA  1 
ATOM 1674 C C   ? SER A 1 217 ?   6.028   0.142  15.688 1.000 97.520 ? 217 SER A C   1 
ATOM 1675 C CB  ? SER A 1 217 ?   8.288  -0.735  16.295 1.000 97.520 ? 217 SER A CB  1 
ATOM 1676 O O   ? SER A 1 217 ?   5.128   0.281  16.518 1.000 97.520 ? 217 SER A O   1 
ATOM 1677 O OG  ? SER A 1 217 ?   8.150  -0.152  17.579 1.000 97.520 ? 217 SER A OG  1 
ATOM 1678 N N   ? TRP A 1 218 ?   6.256   0.992  14.722 1.000 98.110 ? 218 TRP A N   1 
ATOM 1679 C CA  ? TRP A 1 218 ?   5.444   2.198  14.603 1.000 98.110 ? 218 TRP A CA  1 
ATOM 1680 C C   ? TRP A 1 218 ?   3.980   1.846  14.356 1.000 98.110 ? 218 TRP A C   1 
ATOM 1681 C CB  ? TRP A 1 218 ?   5.965   3.089  13.472 1.000 98.110 ? 218 TRP A CB  1 
ATOM 1682 O O   ? TRP A 1 218 ?   3.085   2.405  14.994 1.000 98.110 ? 218 TRP A O   1 
ATOM 1683 C CG  ? TRP A 1 218 ?   5.058   4.232  13.130 1.000 98.110 ? 218 TRP A CG  1 
ATOM 1684 C CD1 ? TRP A 1 218 ?   4.958   5.429  13.784 1.000 98.110 ? 218 TRP A CD1 1 
ATOM 1685 C CD2 ? TRP A 1 218 ?   4.119   4.284  12.052 1.000 98.110 ? 218 TRP A CD2 1 
ATOM 1686 C CE2 ? TRP A 1 218 ?   3.483   5.544  12.112 1.000 98.110 ? 218 TRP A CE2 1 
ATOM 1687 C CE3 ? TRP A 1 218 ?   3.753   3.387  11.040 1.000 98.110 ? 218 TRP A CE3 1 
ATOM 1688 N NE1 ? TRP A 1 218 ?   4.013   6.222  13.177 1.000 98.110 ? 218 TRP A NE1 1 
ATOM 1689 C CH2 ? TRP A 1 218 ?   2.161   5.032  10.217 1.000 98.110 ? 218 TRP A CH2 1 
ATOM 1690 C CZ2 ? TRP A 1 218 ?   2.500   5.929  11.197 1.000 98.110 ? 218 TRP A CZ2 1 
ATOM 1691 C CZ3 ? TRP A 1 218 ?   2.775   3.772  10.130 1.000 98.110 ? 218 TRP A CZ3 1 
ATOM 1692 N N   ? ILE A 1 219 ?   3.761   0.917  13.473 1.000 98.340 ? 219 ILE A N   1 
ATOM 1693 C CA  ? ILE A 1 219 ?   2.406   0.517  13.108 1.000 98.340 ? 219 ILE A CA  1 
ATOM 1694 C C   ? ILE A 1 219 ?   1.685  -0.042  14.332 1.000 98.340 ? 219 ILE A C   1 
ATOM 1695 C CB  ? ILE A 1 219 ?   2.413  -0.525  11.967 1.000 98.340 ? 219 ILE A CB  1 
ATOM 1696 O O   ? ILE A 1 219 ?   0.578   0.392  14.660 1.000 98.340 ? 219 ILE A O   1 
ATOM 1697 C CG1 ? ILE A 1 219 ?   2.921   0.109  10.667 1.000 98.340 ? 219 ILE A CG1 1 
ATOM 1698 C CG2 ? ILE A 1 219 ?   1.016  -1.123  11.775 1.000 98.340 ? 219 ILE A CG2 1 
ATOM 1699 C CD1 ? ILE A 1 219 ?   3.249  -0.898   9.574 1.000 98.340 ? 219 ILE A CD1 1 
ATOM 1700 N N   ? LYS A 1 220 ?   2.273  -0.924  15.004 1.000 98.030 ? 220 LYS A N   1 
ATOM 1701 C CA  ? LYS A 1 220 ?   1.664  -1.580  16.158 1.000 98.030 ? 220 LYS A CA  1 
ATOM 1702 C C   ? LYS A 1 220 ?   1.444  -0.592  17.299 1.000 98.030 ? 220 LYS A C   1 
ATOM 1703 C CB  ? LYS A 1 220 ?   2.534  -2.745  16.633 1.000 98.030 ? 220 LYS A CB  1 
ATOM 1704 O O   ? LYS A 1 220 ?   0.399  -0.614  17.953 1.000 98.030 ? 220 LYS A O   1 
ATOM 1705 C CG  ? LYS A 1 220 ?   2.530  -3.944  15.696 1.000 98.030 ? 220 LYS A CG  1 
ATOM 1706 C CD  ? LYS A 1 220 ?   3.433  -5.058  16.210 1.000 98.030 ? 220 LYS A CD  1 
ATOM 1707 C CE  ? LYS A 1 220 ?   3.432  -6.257  15.271 1.000 98.030 ? 220 LYS A CE  1 
ATOM 1708 N NZ  ? LYS A 1 220 ?   4.397  -7.308  15.714 1.000 98.030 ? 220 LYS A NZ  1 
ATOM 1709 N N   ? ASP A 1 221 ?   2.440   0.250  17.565 1.000 98.090 ? 221 ASP A N   1 
ATOM 1710 C CA  ? ASP A 1 221 ?   2.344   1.251  18.623 1.000 98.090 ? 221 ASP A CA  1 
ATOM 1711 C C   ? ASP A 1 221 ?   1.229   2.253  18.331 1.000 98.090 ? 221 ASP A C   1 
ATOM 1712 C CB  ? ASP A 1 221 ?   3.677   1.982  18.793 1.000 98.090 ? 221 ASP A CB  1 
ATOM 1713 O O   ? ASP A 1 221 ?   0.482   2.638  19.233 1.000 98.090 ? 221 ASP A O   1 
ATOM 1714 C CG  ? ASP A 1 221 ?   4.739   1.130  19.466 1.000 98.090 ? 221 ASP A CG  1 
ATOM 1715 O OD1 ? ASP A 1 221 ?   4.401   0.068  20.032 1.000 98.090 ? 221 ASP A OD1 1 
ATOM 1716 O OD2 ? ASP A 1 221 ?   5.925   1.525  19.431 1.000 98.090 ? 221 ASP A OD2 1 
ATOM 1717 N N   ? THR A 1 222 ?   1.164   2.722  17.099 1.000 97.880 ? 222 THR A N   1 
ATOM 1718 C CA  ? THR A 1 222 ?   0.132   3.678  16.710 1.000 97.880 ? 222 THR A CA  1 
ATOM 1719 C C   ? THR A 1 222 ?  -1.258   3.074  16.885 1.000 97.880 ? 222 THR A C   1 
ATOM 1720 C CB  ? THR A 1 222 ?   0.316   4.135  15.251 1.000 97.880 ? 222 THR A CB  1 
ATOM 1721 O O   ? THR A 1 222 ?  -2.160   3.724  17.417 1.000 97.880 ? 222 THR A O   1 
ATOM 1722 C CG2 ? THR A 1 222 ?  -0.753   5.148  14.853 1.000 97.880 ? 222 THR A CG2 1 
ATOM 1723 O OG1 ? THR A 1 222 ?   1.608   4.738  15.104 1.000 97.880 ? 222 THR A OG1 1 
ATOM 1724 N N   ? ILE A 1 223 ?  -1.435   1.819  16.463 1.000 97.630 ? 223 ILE A N   1 
ATOM 1725 C CA  ? ILE A 1 223 ?  -2.712   1.124  16.585 1.000 97.630 ? 223 ILE A CA  1 
ATOM 1726 C C   ? ILE A 1 223 ?  -3.067   0.953  18.061 1.000 97.630 ? 223 ILE A C   1 
ATOM 1727 C CB  ? ILE A 1 223 ?  -2.678  -0.250  15.879 1.000 97.630 ? 223 ILE A CB  1 
ATOM 1728 O O   ? ILE A 1 223 ?  -4.208   1.195  18.463 1.000 97.630 ? 223 ILE A O   1 
ATOM 1729 C CG1 ? ILE A 1 223 ?  -2.664  -0.068  14.357 1.000 97.630 ? 223 ILE A CG1 1 
ATOM 1730 C CG2 ? ILE A 1 223 ?  -3.865  -1.112  16.318 1.000 97.630 ? 223 ILE A CG2 1 
ATOM 1731 C CD1 ? ILE A 1 223 ?  -2.483  -1.365  13.581 1.000 97.630 ? 223 ILE A CD1 1 
ATOM 1732 N N   ? ALA A 1 224 ?  -2.190   0.580  18.915 1.000 97.130 ? 224 ALA A N   1 
ATOM 1733 C CA  ? ALA A 1 224 ?  -2.400   0.336  20.340 1.000 97.130 ? 224 ALA A CA  1 
ATOM 1734 C C   ? ALA A 1 224 ?  -2.765   1.626  21.069 1.000 97.130 ? 224 ALA A C   1 
ATOM 1735 C CB  ? ALA A 1 224 ?  -1.154  -0.288  20.962 1.000 97.130 ? 224 ALA A CB  1 
ATOM 1736 O O   ? ALA A 1 224 ?  -3.608   1.620  21.970 1.000 97.130 ? 224 ALA A O   1 
ATOM 1737 N N   ? LYS A 1 225 ?  -2.216   2.755  20.733 1.000 95.460 ? 225 LYS A N   1 
ATOM 1738 C CA  ? LYS A 1 225 ?  -2.411   4.044  21.392 1.000 95.460 ? 225 LYS A CA  1 
ATOM 1739 C C   ? LYS A 1 225 ?  -3.725   4.688  20.962 1.000 95.460 ? 225 LYS A C   1 
ATOM 1740 C CB  ? LYS A 1 225 ?  -1.243   4.983  21.090 1.000 95.460 ? 225 LYS A CB  1 
ATOM 1741 O O   ? LYS A 1 225 ?  -4.189   5.643  21.590 1.000 95.460 ? 225 LYS A O   1 
ATOM 1742 C CG  ? LYS A 1 225 ?   0.044   4.625  21.819 1.000 95.460 ? 225 LYS A CG  1 
ATOM 1743 C CD  ? LYS A 1 225 ?   1.180   5.567  21.443 1.000 95.460 ? 225 LYS A CD  1 
ATOM 1744 C CE  ? LYS A 1 225 ?   2.490   5.157  22.103 1.000 95.460 ? 225 LYS A CE  1 
ATOM 1745 N NZ  ? LYS A 1 225 ?   3.637   5.980  21.616 1.000 95.460 ? 225 LYS A NZ  1 
ATOM 1746 N N   ? ASN A 1 226 ?  -4.400   4.145  19.915 1.000 91.630 ? 226 ASN A N   1 
ATOM 1747 C CA  ? ASN A 1 226 ?  -5.604   4.756  19.363 1.000 91.630 ? 226 ASN A CA  1 
ATOM 1748 C C   ? ASN A 1 226 ?  -6.774   3.776  19.347 1.000 91.630 ? 226 ASN A C   1 
ATOM 1749 C CB  ? ASN A 1 226 ?  -5.338   5.289  17.953 1.000 91.630 ? 226 ASN A CB  1 
ATOM 1750 O O   ? ASN A 1 226 ?  -7.935   4.188  19.346 1.000 91.630 ? 226 ASN A O   1 
ATOM 1751 C CG  ? ASN A 1 226 ?  -4.484   6.541  17.954 1.000 91.630 ? 226 ASN A CG  1 
ATOM 1752 N ND2 ? ASN A 1 226 ?  -3.183   6.371  17.749 1.000 91.630 ? 226 ASN A ND2 1 
ATOM 1753 O OD1 ? ASN A 1 226 ?  -4.988   7.652  18.138 1.000 91.630 ? 226 ASN A OD1 1 
# 
loop_
_struct_sheet_range.sheet_id 
_struct_sheet_range.id 
_struct_sheet_range.beg_label_comp_id 
_struct_sheet_range.beg_label_asym_id 
_struct_sheet_range.beg_label_seq_id 
_struct_sheet_range.pdbx_beg_PDB_ins_code 
_struct_sheet_range.end_label_comp_id 
_struct_sheet_range.end_label_asym_id 
_struct_sheet_range.end_label_seq_id 
_struct_sheet_range.pdbx_end_PDB_ins_code 
_struct_sheet_range.beg_auth_comp_id 
_struct_sheet_range.beg_auth_asym_id 
_struct_sheet_range.beg_auth_seq_id 
_struct_sheet_range.end_auth_comp_id 
_struct_sheet_range.end_auth_asym_id 
_struct_sheet_range.end_auth_seq_id 
A A ILE A   2 ? PHE A   3 ? ILE A 2   PHE A 3   
A B ASP A 173 ? THR A 174 ? ASP A 173 THR A 174 
B C PHE A   6 ? ASN A   7 ? PHE A 6   ASN A 7   
B D THR A 117 ? GLY A 122 ? THR A 117 GLY A 122 
B E GLN A 138 ? LEU A 145 ? GLN A 138 LEU A 145 
B F MET A 162 ? GLY A 166 ? MET A 162 GLY A 166 
B G PRO A 182 ? CYS A 185 ? PRO A 182 CYS A 185 
B H VAL A 188 ? TRP A 195 ? VAL A 188 TRP A 195 
B I GLY A 207 ? LYS A 211 ? GLY A 207 LYS A 211 
C J GLN A  16 ? ARG A  21 ? GLN A 16  ARG A 21  
C K LYS A  24 ? LEU A  31 ? LYS A 24  LEU A 31  
C L TRP A  36 ? THR A  39 ? TRP A 36  THR A 39  
C M GLN A  49 ? LEU A  52 ? GLN A 49  LEU A 52  
C N GLN A  65 ? PRO A  74 ? GLN A 65  PRO A 74  
C O MET A  88 ? LEU A  92 ? MET A 88  LEU A 92  
D P ASN A  56 ? ASN A  56 ? ASN A 56  ASN A 56  
D Q ASP A 136 ? ASP A 136 ? ASP A 136 ASP A 136 
E R SER A 125 ? SER A 125 ? SER A 125 SER A 125 
E S PRO A 133 ? PRO A 133 ? PRO A 133 PRO A 133 
# 
loop_
_struct_conf.id 
_struct_conf.conf_type_id 
_struct_conf.beg_label_comp_id 
_struct_conf.beg_label_asym_id 
_struct_conf.beg_label_seq_id 
_struct_conf.pdbx_beg_PDB_ins_code 
_struct_conf.end_label_comp_id 
_struct_conf.end_label_asym_id 
_struct_conf.end_label_seq_id 
_struct_conf.pdbx_end_PDB_ins_code 
_struct_conf.beg_auth_comp_id 
_struct_conf.beg_auth_asym_id 
_struct_conf.beg_auth_seq_id 
_struct_conf.end_auth_comp_id 
_struct_conf.end_auth_asym_id 
_struct_conf.end_auth_seq_id 
STRN1         STRN         ILE A   2 ? PHE A   3 ? ILE A 2   PHE A 3   
BEND1         BEND         GLY A   4 ? GLY A   4 ? GLY A 4   GLY A 4   
STRN2         STRN         PHE A   6 ? ASN A   7 ? PHE A 6   ASN A 7   
HELX_LH_PP_P1 HELX_LH_PP_P CYS A   8 ? GLU A   9 ? CYS A 8   GLU A 9   
TURN_TY1_P1   TURN_TY1_P   LYS A  10 ? ASN A  11 ? LYS A 10  ASN A 11  
BEND2         BEND         SER A  12 ? SER A  12 ? SER A 12  SER A 12  
TURN_TY1_P2   TURN_TY1_P   PRO A  14 ? TRP A  15 ? PRO A 14  TRP A 15  
STRN3         STRN         GLN A  16 ? ARG A  21 ? GLN A 16  ARG A 21  
TURN_TY1_P3   TURN_TY1_P   PHE A  22 ? THR A  23 ? PHE A 22  THR A 23  
STRN4         STRN         LYS A  24 ? LEU A  31 ? LYS A 24  LEU A 31  
BEND3         BEND         ASN A  33 ? ASN A  35 ? ASN A 33  ASN A 35  
STRN5         STRN         TRP A  36 ? THR A  39 ? TRP A 36  THR A 39  
HELX_RH_3T_P1 HELX_RH_3T_P ALA A  41 ? CYS A  43 ? ALA A 41  CYS A 43  
BEND4         BEND         ASP A  46 ? ASP A  46 ? ASP A 46  ASP A 46  
STRN6         STRN         GLN A  49 ? LEU A  52 ? GLN A 49  LEU A 52  
BEND5         BEND         GLY A  53 ? GLY A  53 ? GLY A 53  GLY A 53  
BEND6         BEND         ASN A  55 ? ASN A  55 ? ASN A 55  ASN A 55  
STRN7         STRN         ASN A  56 ? ASN A  56 ? ASN A 56  ASN A 56  
BEND7         BEND         PHE A  57 ? GLU A  59 ? PHE A 57  GLU A 59  
TURN_TY1_P4   TURN_TY1_P   PRO A  62 ? SER A  63 ? PRO A 62  SER A 63  
STRN8         STRN         GLN A  65 ? PRO A  74 ? GLN A 65  PRO A 74  
TURN_TY1_P5   TURN_TY1_P   PRO A  76 ? ASP A  77 ? PRO A 76  ASP A 77  
TURN_TY1_P6   TURN_TY1_P   GLU A  80 ? ASP A  82 ? GLU A 80  ASP A 82  
TURN_TY1_P7   TURN_TY1_P   SER A  84 ? ASN A  85 ? SER A 84  ASN A 85  
STRN9         STRN         MET A  88 ? LEU A  92 ? MET A 88  LEU A 92  
BEND8         BEND         LYS A  93 ? LYS A  94 ? LYS A 93  LYS A 94  
BEND9         BEND         ASP A 100 ? VAL A 102 ? ASP A 100 VAL A 102 
HELX_LH_PP_P2 HELX_LH_PP_P ASP A 106 ? PRO A 108 ? ASP A 106 PRO A 108 
BEND10        BEND         THR A 109 ? GLU A 110 ? THR A 109 GLU A 110 
HELX_LH_PP_P3 HELX_LH_PP_P GLU A 111 ? LYS A 113 ? GLU A 111 LYS A 113 
TURN_TY1_P8   TURN_TY1_P   LEU A 114 ? GLY A 115 ? LEU A 114 GLY A 115 
STRN10        STRN         THR A 117 ? GLY A 122 ? THR A 117 GLY A 122 
BEND11        BEND         TRP A 123 ? GLY A 124 ? TRP A 123 GLY A 124 
STRN11        STRN         SER A 125 ? SER A 125 ? SER A 125 SER A 125 
BEND12        BEND         ILE A 126 ? ILE A 130 ? ILE A 126 ILE A 130 
STRN12        STRN         PRO A 133 ? PRO A 133 ? PRO A 133 PRO A 133 
BEND13        BEND         ASP A 135 ? ASP A 135 ? ASP A 135 ASP A 135 
STRN13        STRN         ASP A 136 ? ASP A 136 ? ASP A 136 ASP A 136 
STRN14        STRN         GLN A 138 ? LEU A 145 ? GLN A 138 LEU A 145 
HELX_RH_AL_P1 HELX_RH_AL_P ASN A 147 ? ALA A 153 ? ASN A 147 ALA A 153 
BEND14        BEND         ILE A 155 ? GLU A 156 ? ILE A 155 GLU A 156 
TURN_TY1_P9   TURN_TY1_P   ASP A 160 ? VAL A 161 ? ASP A 160 VAL A 161 
STRN15        STRN         MET A 162 ? GLY A 166 ? MET A 162 GLY A 166 
TURN_TY1_P10  TURN_TY1_P   MET A 168 ? ASP A 169 ? MET A 168 ASP A 169 
BEND15        BEND         GLY A 170 ? GLY A 171 ? GLY A 170 GLY A 171 
STRN16        STRN         ASP A 173 ? THR A 174 ? ASP A 173 THR A 174 
TURN_TY1_P11  TURN_TY1_P   MET A 176 ? GLY A 177 ? MET A 176 GLY A 177 
TURN_TY1_P12  TURN_TY1_P   SER A 179 ? GLY A 180 ? SER A 179 GLY A 180 
STRN17        STRN         PRO A 182 ? CYS A 185 ? PRO A 182 CYS A 185 
TURN_TY1_P13  TURN_TY1_P   ASP A 186 ? GLY A 187 ? ASP A 186 GLY A 187 
STRN18        STRN         VAL A 188 ? TRP A 195 ? VAL A 188 TRP A 195 
BEND16        BEND         SER A 198 ? GLY A 201 ? SER A 198 GLY A 201 
TURN_TY1_P14  TURN_TY1_P   PRO A 203 ? ASN A 204 ? PRO A 203 ASN A 204 
STRN19        STRN         GLY A 207 ? LYS A 211 ? GLY A 207 LYS A 211 
BEND17        BEND         LEU A 212 ? LEU A 212 ? LEU A 212 LEU A 212 
HELX_RH_3T_P2 HELX_RH_3T_P ILE A 213 ? PHE A 215 ? ILE A 213 PHE A 215 
HELX_RH_AL_P2 HELX_RH_AL_P ASN A 216 ? LYS A 225 ? ASN A 216 LYS A 225 
# 
