# Supplementary material for: FlatProt: 2D visualization eases protein structure comparison
Source: BMC Bioinformatics. 2025 Aug 13;26:210. doi: 10.1186/s12859-025-06233-x (PMC12344939; doi:10.1186/s12859-025-06233-x)
Supplement: Supplementary file 1 — Supplementary Material 1 [file 12859_2025_6233_MOESM1_ESM.zip › KLK/structures/Crvi_A_07.cif]

data_Crvi_A_07
# 
_entry.id   Crvi_A_07 
# 
_entity.id                         1    
_entity.type                       polymer 
_entity.pdbx_description           polymer-1 
_entity.formula_weight             24643 
_entity.pdbx_number_of_molecules      1 
# 
loop_
_struct_sheet.id 
_struct_sheet.number_strands 
A 2 
B 7 
C 7 
# 
loop_
_struct_conf_type.id 
_struct_conf_type.criteria 
STRN         DSSP 
TURN_TY1_P   DSSP 
HELX_LH_PP_P DSSP 
BEND         DSSP 
HELX_RH_3T_P DSSP 
HELX_RH_AL_P DSSP 
# 
_struct_asym.id          A 
_struct_asym.entity_id   1 
# 
_software.pdbx_ordinal     1 
_software.name             dssp 
_software.version          4.4.10 
_software.date             ? 
_software.classification   'model annotation' 
# 
_entity_poly.entity_id                      1 
_entity_poly.type                           polypeptide(L) 
_entity_poly.nstd_linkage                   n 
_entity_poly.nstd_monomer                   n 
_entity_poly.pdbx_seq_one_letter_code       
;LVVGGDECNINEHRSLVVFFNSSSFLCAGTLINQEWVLTAAHCDSKNFQMLFGVHSKKILNEDEQTRNPKEKFFCPNKKD
NENDKDIMLIRLDRPVSNSEHIAPLSLPSSPPSVGSVCRIMGWGIISPTKETYPDVPHCANINLLEYEVCRAAYPEPATS
RILCAGILEGGKDACGGDSGGPLICNGQFQGIVSGGAHPCGQALKPGFYTKVFDYIDWIQSIIAGN
;
_entity_poly.pdbx_seq_one_letter_code_can   
;LVVGGDECNINEHRSLVVFFNSSSFLCAGTLINQEWVLTAAHCDSKNFQMLFGVHSKKILNEDEQTRNPKEKFFCPNKKD
NENDKDIMLIRLDRPVSNSEHIAPLSLPSSPPSVGSVCRIMGWGIISPTKETYPDVPHCANINLLEYEVCRAAYPEPATS
RILCAGILEGGKDACGGDSGGPLICNGQFQGIVSGGAHPCGQALKPGFYTKVFDYIDWIQSIIAGN
;
_entity_poly.pdbx_strand_id                 A 
# 
loop_
_dssp_struct_summary.entry_id 
_dssp_struct_summary.label_comp_id 
_dssp_struct_summary.label_asym_id 
_dssp_struct_summary.label_seq_id 
_dssp_struct_summary.secondary_structure 
_dssp_struct_summary.ss_bridge 
_dssp_struct_summary.helix_3_10 
_dssp_struct_summary.helix_alpha 
_dssp_struct_summary.helix_pi 
_dssp_struct_summary.helix_pp 
_dssp_struct_summary.bend 
_dssp_struct_summary.chirality 
_dssp_struct_summary.sheet 
_dssp_struct_summary.strand 
_dssp_struct_summary.ladder_1 
_dssp_struct_summary.ladder_2 
_dssp_struct_summary.accessibility 
_dssp_struct_summary.TCO 
_dssp_struct_summary.kappa 
_dssp_struct_summary.alpha 
_dssp_struct_summary.phi 
_dssp_struct_summary.psi 
_dssp_struct_summary.x_ca 
_dssp_struct_summary.y_ca 
_dssp_struct_summary.z_ca 
Crvi_A_07 LEU A 1   . . . . . . . . . . . . ? .      .     .      .      149.7  2.4   -12.5 -0.1  
Crvi_A_07 VAL A 2   E . > . . . . - A A A . ? -0.981 .     -146.6 -110.4 100.4  -1.3  -13.0 -0.3  
Crvi_A_07 VAL A 3   E . 3 . . . S + A A A . ? -0.631 85.0  13.2   -67.0  134.2  -2.3  -16.2 1.5   
Crvi_A_07 GLY A 4   T . 3 . . . S + . . . . ? 0.583  107.4 119.1  78.8   5.6    -5.1  -18.0 -0.1  
Crvi_A_07 GLY A 5   . . < . . . . - . . . . ? -0.411 54.0  -131.5 -96.5  177.9  -4.8  -15.7 -3.2  
Crvi_A_07 ASP A 6   E . . . . . . - B C B . ? -0.827 42.4  -69.2  -123.1 160.5  -4.1  -16.4 -7.0  
Crvi_A_07 GLU A 7   E . . . . > . - B C B . ? -0.314 58.2  -118.2 -49.8  126.5  -1.8  -15.0 -9.5  
Crvi_A_07 CYS A 8   P . . . . P . - . . . . ? -0.474 29.3  -103.1 -65.1  144.0  -2.9  -11.5 -10.3 
Crvi_A_07 ASN A 9   P . > . . < . - . . . . ? -0.443 31.1  -118.2 -61.2  140.9  -3.9  -10.8 -13.9 
Crvi_A_07 ILE A 10  T . 3 . . . S + . . . . ? 0.796  114.7 44.8   -58.8  -21.5  -1.1  -8.9  -15.8 
Crvi_A_07 ASN A 11  T . 3 . . . S + . . . . ? 0.492  98.7  70.1   -101.7 -4.6   -3.5  -6.0  -16.3 
Crvi_A_07 GLU A 12  S . < . . . S + . . . . ? 0.578  96.8  50.6   -95.0  -1.9   -5.0  -5.8  -12.7 
Crvi_A_07 HIS A 13  . . > . . . . + . . . . ? -0.058 60.8  131.0  -128.4 33.2   -1.7  -4.5  -11.0 
Crvi_A_07 ARG A 14  T . 3 . . . S + . . . . ? 0.689  78.6  44.7   -66.6  -18.8  -0.7  -1.6  -13.0 
Crvi_A_07 SER A 15  T . 3 . . . S + . . . . ? 0.490  86.8  111.9  -101.7 -9.0   -0.3  0.6   -9.9  
Crvi_A_07 LEU A 16  E . < . . . . - C J I . ? -0.542 52.1  -159.4 -73.4  130.2  1.6   -2.0  -7.9  
Crvi_A_07 VAL A 17  E . . . . . . - C J I . ? -0.909 8.3   -141.9 -116.8 135.6  5.3   -1.0  -7.3  
Crvi_A_07 VAL A 18  E . . . . . . - C J I J ? -0.873 9.5   -156.0 -100.8 120.8  8.1   -3.3  -6.4  
Crvi_A_07 PHE A 19  E . . . . . . + C J I J ? -0.863 25.4  166.3  -90.8  127.4  10.7  -2.1  -3.9  
Crvi_A_07 PHE A 20  E . . . . . . - C J I J ? -0.966 19.2  -171.6 -141.6 148.4  14.0  -3.9  -4.2  
Crvi_A_07 ASN A 21  E . > . . . . - C J I . ? -0.690 52.3  -80.1  -121.7 -174.6 17.6  -3.5  -3.1  
Crvi_A_07 SER A 22  T . 3 . . . S + . . . . ? 0.767  129.2 47.5   -60.1  -15.1  20.9  -5.3  -4.0  
Crvi_A_07 SER A 23  T . 3 . . . S - . . . . ? 0.628  119.6 -73.5  -113.2 -2.3   19.8  -8.1  -1.6  
Crvi_A_07 SER A 24  E . < . . . S - C K I . ? -0.941 72.8  -21.5  139.5  171.3  16.1  -8.9  -2.6  
Crvi_A_07 PHE A 25  E . . . . . . + C K I . ? -0.399 48.7  176.8  -52.3  133.6  12.5  -7.8  -2.5  
Crvi_A_07 LEU A 26  E . . . . . . - C K . . ? 0.805  51.7  -41.6  -110.9 -51.4  11.8  -5.2  0.3   
Crvi_A_07 CYS A 27  E . . . . . . - C K I . ? -0.925 52.1  -101.2 -165.2 177.5  8.2   -4.1  0.1   
Crvi_A_07 ALA A 28  E . . . . . . - C K I . ? -0.745 30.0  -176.1 -115.2 164.4  5.4   -3.0  -2.1  
Crvi_A_07 GLY A 29  E . . . . . . - C K I . ? -0.901 22.1  -117.2 -146.6 177.4  4.0   0.4   -3.0  
Crvi_A_07 THR A 30  E . . . . . . - C K I K ? -0.987 16.6  -136.7 -128.6 122.6  1.3   2.1   -4.9  
Crvi_A_07 LEU A 31  E . . . . . . + C K . K ? -0.663 25.0  174.0  -71.3  119.8  1.7   4.5   -7.8  
Crvi_A_07 ILE A 32  . . . . . . . - . . . . ? 0.571  67.7  -13.5  -113.7 -6.2   -0.8  7.4   -7.2  
Crvi_A_07 ASN A 33  S . . . . . S - . . . . ? -0.914 88.7  -73.6  -168.9 -172.6 0.4   9.6   -10.1 
Crvi_A_07 GLN A 34  S . . . . . S + . . . . ? 0.703  130.2 26.3   -69.1  -9.0   3.3   9.9   -12.7 
Crvi_A_07 GLU A 35  S . . . . . S + . . . . ? 0.484  109.6 74.4   -129.2 -7.4   5.7   11.2  -9.9  
Crvi_A_07 TRP A 36  E . . . . . . - C L . L ? -0.947 46.9  -172.0 -130.2 134.7  4.4   9.8   -6.6  
Crvi_A_07 VAL A 37  E . . . . . . - C L K L ? -0.967 12.6  -152.1 -117.8 131.9  4.4   6.5   -4.8  
Crvi_A_07 LEU A 38  E . . . . . . + C L K L ? -0.912 31.8  142.0  -102.7 135.1  2.5   5.8   -1.6  
Crvi_A_07 THR A 39  E . . . . . . - C L . L ? -0.868 51.3  -67.2  -156.3 178.9  3.9   3.0   0.8   
Crvi_A_07 ALA A 40  . . > . . . . - . . . . ? -0.653 32.5  -137.1 -79.4  141.1  4.3   2.1   4.4   
Crvi_A_07 ALA A 41  G . > . . . S + . . . . ? 0.830  104.7 63.9   -63.1  -33.9  6.8   4.1   6.5   
Crvi_A_07 HIS A 42  G . 3 . . . S + . . . . ? 0.594  90.3  69.8   -71.0  -2.1   8.1   0.9   8.0   
Crvi_A_07 CYS A 43  G . < . . . S + . . . . ? 0.434  71.1  128.6  -90.7  0.7    9.2   -0.0  4.5   
Crvi_A_07 ASP A 44  . . < . . . . + . . . . ? -0.387 31.4  173.5  -67.6  126.3  11.9  2.6   4.5   
Crvi_A_07 SER A 45  . . . . . . . - . . . . ? -0.957 38.7  -126.5 -132.7 148.6  15.4  1.5   3.5   
Crvi_A_07 LYS A 46  S . . . . . S + . . . . ? 0.875  102.9 28.4   -64.8  -30.2  18.7  3.4   3.0   
Crvi_A_07 ASN A 47  S . . . . . S + . . . . ? -0.740 82.0  134.6  -140.4 86.4   19.3  1.9   -0.5  
Crvi_A_07 PHE A 48  . . . . . . . - . . . . ? -0.921 32.6  -153.6 -132.8 154.3  16.2  0.8   -2.6  
Crvi_A_07 GLN A 49  E . . . . . . - C M J . ? -0.853 16.4  -132.0 -113.0 157.4  14.9  1.1   -6.1  
Crvi_A_07 MET A 50  E . . . . . . - C M J M ? -0.961 14.0  -156.4 -113.2 129.8  11.4  1.0   -7.4  
Crvi_A_07 LEU A 51  E . . . . . . - C M J M ? -0.926 9.4   -166.5 -106.6 130.0  10.3  -1.1  -10.3 
Crvi_A_07 PHE A 52  E . . . . . . + C M . M ? -0.834 66.4  20.9   -112.8 146.4  7.2   -0.3  -12.4 
Crvi_A_07 GLY A 53  S . . . . . S + . . . . ? 0.655  81.9  146.1  78.1   14.3   5.3   -2.4  -14.9 
Crvi_A_07 VAL A 54  . . . . . . . + . . . . ? -0.753 15.1  157.5  -89.6  124.2  6.7   -5.7  -13.5 
Crvi_A_07 HIS A 55  S . . . . . S + . . . . ? 0.702  73.2  29.4   -106.7 -41.2  4.4   -8.7  -13.6 
Crvi_A_07 SER A 56  . . . . . . . - . . . . ? -0.993 61.6  -150.1 -123.9 131.2  7.0   -11.4 -13.5 
Crvi_A_07 LYS A 57  S . . . . . S + . . . . ? 0.685  104.9 43.4   -69.3  -7.6   10.5  -11.2 -11.7 
Crvi_A_07 LYS A 58  S . . . . . S + . . . . ? 0.739  108.5 59.1   -106.4 -30.8  11.7  -13.7 -14.4 
Crvi_A_07 ILE A 59  S . . . . . S - . . . . ? -0.926 79.8  -131.3 -111.7 127.0  10.1  -12.3 -17.5 
Crvi_A_07 LEU A 60  . . . . . . . - . . . . ? -0.533 14.7  -148.6 -78.7  129.9  10.8  -8.7  -18.7 
Crvi_A_07 ASN A 61  . . > . . . . - . . . . ? -0.800 17.2  -129.2 -92.6  140.5  7.8   -6.6  -19.7 
Crvi_A_07 GLU A 62  T . 3 . . . S + . . . . ? 0.779  108.3 49.7   -61.1  -26.1  8.4   -3.9  -22.5 
Crvi_A_07 ASP A 63  T . 3 . . . S + . . . . ? 0.331  79.8  133.9  -99.6  3.3    6.9   -1.1  -20.3 
Crvi_A_07 GLU A 64  . . < . . . . - . . . . ? -0.342 32.2  -175.4 -62.4  134.4  9.1   -1.9  -17.2 
Crvi_A_07 GLN A 65  E . . . . . . - C N M . ? -1.000 15.9  -149.8 -134.5 136.3  10.7  1.2   -15.6 
Crvi_A_07 THR A 66  E . . . . . . - C N M . ? -0.914 19.4  -177.4 -106.1 135.9  13.2  1.6   -12.8 
Crvi_A_07 ARG A 67  E . . . . . . - C N M . ? -0.967 18.0  -140.8 -132.5 149.8  13.1  4.7   -10.6 
Crvi_A_07 ASN A 68  . . . . . . . - . . . . ? -0.769 34.0  -103.9 -99.9  146.7  15.1  6.1   -7.7  
Crvi_A_07 PRO A 69  E . . . . . . - C O N . ? -0.559 32.2  -178.1 -68.0  130.8  13.7  7.9   -4.8  
Crvi_A_07 LYS A 70  E . . . . . S - C O . . ? 0.834  71.4  -2.3   -86.3  -47.3  14.2  11.7  -5.1  
Crvi_A_07 GLU A 71  E . . . . . . - C O N . ? -0.993 61.6  -150.9 -147.2 142.9  12.6  12.7  -1.8  
Crvi_A_07 LYS A 72  E . . . . . . - C O N . ? -0.971 8.2   -165.2 -120.1 133.7  10.7  10.8  1.0   
Crvi_A_07 PHE A 73  E . . . . . . - C O N . ? -0.979 2.4   -162.6 -119.2 123.4  8.0   12.3  3.2   
Crvi_A_07 PHE A 74  E . . . . . . - C O N . ? -0.909 34.9  -109.4 -104.2 121.5  6.9   10.7  6.3   
Crvi_A_07 CYS A 75  . . . . . . . - . . . . ? -0.553 46.7  -176.3 -56.2  101.3  3.7   11.8  7.7   
Crvi_A_07 PRO A 76  . . . . . . . + . . . . ? -0.858 11.7  164.9  -97.2  115.8  4.9   13.8  10.8  
Crvi_A_07 ASN A 77  . . . . . . . - . . . . ? -0.488 32.0  -123.6 -153.5 107.4  2.4   15.3  13.2  
Crvi_A_07 LYS A 78  . . . . . . . + . . . . ? 0.045  64.3  75.7   36.2   70.5   3.4   16.5  16.7  
Crvi_A_07 LYS A 79  S . . . . . S - . . . . ? 0.549  77.5  -36.5  168.0  81.8   1.8   15.4  19.9  
Crvi_A_07 ASP A 80  S . . . . . S - . . . . ? 0.931  75.2  -43.3  111.2  83.6   2.3   12.1  21.8  
Crvi_A_07 ASN A 81  . . . . . . . + . . . . ? 0.178  59.4  145.4  78.4   42.7   2.8   8.4   21.6  
Crvi_A_07 GLU A 82  . . > . . . . - . . . . ? -0.842 40.3  -155.1 -134.6 86.0   0.7   6.7   19.0  
Crvi_A_07 ASN A 83  T . 3 . . . S + . . . . ? 0.056  70.9  114.5  -10.3  30.6   2.0   3.7   17.0  
Crvi_A_07 ASP A 84  T . 3 . . . . + . . . . ? 0.424  47.0  71.2   -122.0 16.3   -0.7  5.0   14.6  
Crvi_A_07 LYS A 85  . . < . . . . + . . . . ? -0.872 36.7  155.7  -141.5 96.0   1.0   6.3   11.6  
Crvi_A_07 ASP A 86  . . . . . . . + . . . . ? -0.720 38.3  121.8  -111.6 69.9   2.6   3.9   9.0   
Crvi_A_07 ILE A 87  . . . . . . . - . . . . ? -0.991 32.3  -179.4 -140.6 132.6  2.6   6.1   5.8   
Crvi_A_07 MET A 88  E . . . . . . - C P L N ? -0.999 11.9  -156.3 -131.9 127.3  5.4   7.2   3.5   
Crvi_A_07 LEU A 89  E . . . . . . - C P L N ? -0.931 13.0  -162.4 -103.3 131.4  5.2   9.3   0.4   
Crvi_A_07 ILE A 90  E . . . . . . - C P L N ? -0.958 8.7   -150.9 -122.3 124.7  7.9   9.0   -2.2  
Crvi_A_07 ARG A 91  E . . . . . . - C P L N ? -0.786 24.5  -127.1 -85.7  135.3  8.8   11.5  -5.0  
Crvi_A_07 LEU A 92  E . . . . . . - C P . N ? -0.475 10.0  -128.7 -81.5  148.7  10.3  9.9   -8.0  
Crvi_A_07 ASP A 93  S . . . . . S + . . . . ? 0.776  99.1  6.1    -67.5  -20.6  13.7  11.2  -9.5  
Crvi_A_07 ARG A 94  S . . . . . S - . . . . ? -0.972 92.1  -94.3  -155.2 150.7  11.8  11.3  -12.9 
Crvi_A_07 PRO A 95  P . . . . > . - . . . . ? -0.284 35.9  -125.8 -65.7  148.7  8.1   10.7  -13.9 
Crvi_A_07 VAL A 96  P . . . . P . - . . . . ? -0.647 24.2  -117.1 -84.7  154.1  7.0   7.3   -15.2 
Crvi_A_07 SER A 97  P . . . . P . - . . . . ? -0.774 26.9  -114.7 -93.6  129.2  5.2   6.9   -18.6 
Crvi_A_07 ASN A 98  P . . . . < . + . . . . ? -0.423 51.8  152.2  -57.0  136.2  1.7   5.7   -18.7 
Crvi_A_07 SER A 99  . . . . . . . - . . . . ? -0.830 62.0  -76.9  -150.1 -173.7 1.5   2.3   -20.5 
Crvi_A_07 GLU A 100 S . . . . . S + . . . . ? 0.824  132.6 30.1   -60.0  -29.1  -0.5  -0.9  -20.7 
Crvi_A_07 HIS A 101 S . . . . . S + . . . . ? 0.330  113.0 67.8   -119.5 4.7    1.2   -2.1  -17.5 
Crvi_A_07 ILE A 102 . . . . . . . + . . . . ? -0.964 56.7  140.6  -131.1 112.6  1.8   1.2   -15.7 
Crvi_A_07 ALA A 103 . . . . . . . - . . . . ? -0.957 45.3  -114.9 -152.8 138.2  -1.1  3.3   -14.4 
Crvi_A_07 PRO A 104 P . . . . > . - . . . . ? -0.359 23.8  -132.3 -72.1  151.7  -1.8  5.3   -11.3 
Crvi_A_07 LEU A 105 P . . . . P . - . . . . ? -0.863 27.6  -115.7 -97.5  134.7  -4.5  4.4   -8.8  
Crvi_A_07 SER A 106 P . . . . P . - . . . . ? -0.387 24.8  -114.5 -72.7  143.8  -6.8  7.2   -7.7  
Crvi_A_07 LEU A 107 P . . . . P . - . . . . ? -0.411 45.3  -90.2  -69.1  149.2  -6.9  8.3   -4.1  
Crvi_A_07 PRO A 108 P . . . . < . - . . . . ? -0.375 28.0  -164.5 -65.5  142.0  -10.1 7.7   -2.3  
Crvi_A_07 SER A 109 S . . . . . S + . . . . ? 0.571  77.7  21.6   -98.4  -16.4  -12.9 10.3  -2.4  
Crvi_A_07 SER A 110 S . . . . . S - . . . . ? -0.964 92.4  -88.1  -146.7 157.9  -14.8 8.8   0.5   
Crvi_A_07 PRO A 111 P . . . . > . - . . . . ? -0.358 52.9  -100.1 -64.8  151.8  -14.2 6.5   3.5   
Crvi_A_07 PRO A 112 P . . . . P . - . . . . ? -0.327 34.6  -119.5 -67.7  156.6  -14.6 2.7   2.8   
Crvi_A_07 SER A 113 P . > . . P . - . . . . ? -0.805 25.5  -111.0 -98.4  132.3  -17.8 0.9   3.9   
Crvi_A_07 VAL A 114 T . 3 . . < S + . . . . ? -0.362 105.7 29.8   -55.0  135.4  -17.7 -1.9  6.4   
Crvi_A_07 GLY A 115 T . 3 . . . S + . . . . ? 0.294  86.9  138.7  95.8   -11.8  -18.6 -5.1  4.6   
Crvi_A_07 SER A 116 . . < . . . . - . . . . ? -0.378 59.0  -116.1 -65.1  145.6  -17.1 -4.1  1.3   
Crvi_A_07 VAL A 117 E . . . . . . - B D C . ? -0.784 38.9  -166.0 -81.3  121.3  -15.1 -6.6  -0.7  
Crvi_A_07 CYS A 118 E . . . . . . - B D C D ? -0.827 13.4  -133.6 -113.8 151.1  -11.6 -5.4  -0.9  
Crvi_A_07 ARG A 119 E . . . . . . - B D C D ? -0.910 16.7  -169.7 -109.2 130.9  -8.7  -6.4  -3.1  
Crvi_A_07 ILE A 120 E . . . . . . + B D C D ? -0.891 8.9   176.1  -111.8 150.7  -5.1  -7.0  -1.8  
Crvi_A_07 MET A 121 E . . . . . . + B D C . ? -0.997 13.7  117.4  -151.5 147.0  -2.2  -7.6  -4.0  
Crvi_A_07 GLY A 122 E . . . . . . - B D C . ? -0.986 60.0  -99.6  173.3  179.9  1.6   -8.0  -3.6  
Crvi_A_07 TRP A 123 S . . . . . S + . . . . ? -0.056 75.1  121.1  -111.7 21.5   4.8   -10.1 -3.9  
Crvi_A_07 GLY A 124 S . . . . . S - . . . . ? 0.049  74.4  -50.0  -77.2  -170.0 4.9   -11.4 -0.3  
Crvi_A_07 ILE A 125 . . . . . . . - . . . . ? -0.373 42.7  -159.6 -63.5  145.0  4.9   -15.1 1.2   
Crvi_A_07 ILE A 126 . . . . . . . + . . . . ? 0.285  70.0  63.6   -113.5 0.4    2.0   -17.3 -0.3  
Crvi_A_07 SER A 127 S . . . . . S - . . . . ? -0.999 70.9  -142.0 -129.8 139.2  1.9   -19.9 2.5   
Crvi_A_07 PRO A 128 S . . . . . S + . . . . ? 0.779  104.7 22.4   -67.3  -21.7  1.0   -19.4 6.1   
Crvi_A_07 THR A 129 S . . . . . S + . . . . ? 0.622  118.6 58.1   -123.4 -22.8  3.7   -21.9 7.3   
Crvi_A_07 LYS A 130 S . . . . . S - . . . . ? -0.971 77.9  -132.4 -118.9 118.3  6.3   -22.0 4.4   
Crvi_A_07 GLU A 131 . . . . . . . + . . . . ? -0.587 41.2  162.7  -73.3  89.0   8.0   -18.8 3.3   
Crvi_A_07 THR A 132 . . . . . . . - . . . . ? -0.995 25.3  -154.1 -108.5 126.7  7.6   -19.1 -0.5  
Crvi_A_07 TYR A 133 . . . . . . . - . . . . ? -0.891 14.8  -140.3 -102.4 121.8  8.1   -15.9 -2.6  
Crvi_A_07 PRO A 134 . . . . . . . - . . . . ? -0.403 10.0  -138.8 -78.1  154.9  6.2   -15.9 -5.9  
Crvi_A_07 ASP A 135 S . . . . . S + . . . . ? 0.708  93.5  46.1   -78.6  -22.9  7.7   -14.5 -9.2  
Crvi_A_07 VAL A 136 S . . . . . S - . . . . ? -0.899 98.8  -98.3  -118.5 151.9  4.3   -13.0 -10.0 
Crvi_A_07 PRO A 137 . . . . . . . - . . . . ? -0.369 33.9  -142.1 -68.9  147.1  2.0   -11.0 -7.7  
Crvi_A_07 HIS A 138 E . . . . . . - B E B C ? -0.852 12.2  -159.2 -108.6 149.6  -0.9  -12.7 -6.0  
Crvi_A_07 CYS A 139 E . . . . . . + B E B C ? -0.947 11.1  174.3  -129.0 146.2  -4.3  -11.2 -5.4  
Crvi_A_07 ALA A 140 E . . . . . . - B E . C ? -0.993 28.6  -121.4 -150.4 146.9  -7.1  -12.1 -3.1  
Crvi_A_07 ASN A 141 E . . . . . . + B E . C ? -0.767 35.6  171.5  -88.7  133.7  -10.5 -10.8 -2.0  
Crvi_A_07 ILE A 142 E . . . . . . - B E . C ? -0.866 27.6  -112.1 -134.1 166.0  -11.0 -9.8  1.6   
Crvi_A_07 ASN A 143 E . . . . . . - B E E C ? -0.855 20.1  -125.2 -105.5 137.0  -13.7 -8.1  3.7   
Crvi_A_07 LEU A 144 E . . . . . . - B E E . ? -0.665 37.7  -160.2 -72.3  133.7  -13.6 -4.9  5.4   
Crvi_A_07 LEU A 145 E . . . . . . - B E E . ? -0.670 24.3  -88.1  -116.3 161.8  -14.5 -5.4  9.0   
Crvi_A_07 GLU A 146 . . > > . . . - . . . . ? -0.468 37.2  -121.8 -65.1  137.6  -15.6 -3.4  11.9  
Crvi_A_07 TYR A 147 H . 3 > . . S + . . . . ? 0.831  111.2 65.0   -49.5  -34.2  -12.8 -1.9  13.9  
Crvi_A_07 GLU A 148 H . 3 > . . S + . . . . ? 0.787  93.7  61.3   -63.4  -29.0  -14.2 -3.8  17.0  
Crvi_A_07 VAL A 149 H . < > . . S + . . . . ? 0.926  107.7 43.0   -63.7  -44.4  -13.4 -7.1  15.3  
Crvi_A_07 CYS A 150 H . . X . . S + . . . . ? 0.878  111.8 53.0   -69.9  -42.1  -9.7  -6.2  15.2  
Crvi_A_07 ARG A 151 H . . < . . S + . . . . ? 0.855  109.1 50.6   -59.4  -39.6  -9.6  -4.8  18.7  
Crvi_A_07 ALA A 152 H . . < . . S + . . . . ? 0.847  115.5 42.0   -66.5  -34.6  -11.1 -8.0  19.9  
Crvi_A_07 ALA A 153 H . . < . . S + . . . . ? 0.835  128.7 28.4   -79.4  -34.9  -8.4  -10.0 18.0  
Crvi_A_07 TYR A 154 . . . < . . . - . . . . ? -0.912 63.2  -169.0 -133.6 92.1   -5.5  -7.6  19.0  
Crvi_A_07 PRO A 155 . . . . . . . + . . . . ? 0.728  67.5  88.8   -66.7  5.0    -6.0  -5.7  22.5  
Crvi_A_07 GLU A 156 S . . . . . S - . . . . ? -0.640 107.0 -46.0  -113.4 155.9  -2.9  -3.3  21.6  
Crvi_A_07 PRO A 157 . . . . . . . + . . . . ? 0.367  57.6  165.7  -71.9  94.0   -3.7  -0.1  19.7  
Crvi_A_07 ALA A 158 . . . . . . . - . . . . ? -0.960 33.0  -164.8 -71.6  83.4   -6.0  -0.9  16.9  
Crvi_A_07 THR A 159 . . > . . . . - . . . . ? -0.677 35.1  -103.8 -68.9  155.7  -6.6  2.9   16.5  
Crvi_A_07 SER A 160 T . 3 . . . S + . . . . ? 0.620  117.1 73.5   -57.0  -4.7   -9.6  4.3   14.5  
Crvi_A_07 ARG A 161 T . 3 . . . S + . . . . ? 0.357  83.3  81.4   -99.6  12.1   -7.0  5.1   11.9  
Crvi_A_07 ILE A 162 E . < . . . S - B F . F ? -0.874 72.4  -135.5 -115.8 135.2  -6.5  1.5   10.8  
Crvi_A_07 LEU A 163 E . . . . . . - B F . F ? -0.848 16.6  -146.2 -84.7  136.9  -8.6  -0.4  8.4   
Crvi_A_07 CYS A 164 E . . . . . . + B F E F ? -0.944 28.2  161.5  -109.1 121.4  -9.5  -3.9  9.5   
Crvi_A_07 ALA A 165 E . . . . . . + B F E F ? -0.996 12.4  95.1   -144.0 141.8  -9.8  -6.5  6.8   
Crvi_A_07 GLY A 166 E . . . . . . - B F E . ? -0.969 66.1  -77.0  168.9  -179.5 -9.8  -10.3 6.5   
Crvi_A_07 ILE A 167 . . > . . . . - . . . . ? -0.979 32.2  -150.4 -106.4 113.0  -11.7 -13.6 6.4   
Crvi_A_07 LEU A 168 T . 3 . . . S + . . . . ? 0.797  100.0 52.8   -58.7  -30.2  -12.9 -14.5 9.8   
Crvi_A_07 GLU A 169 T . 3 . . . S - . . . . ? 0.646  113.1 -132.9 -74.6  -13.3  -12.8 -18.2 8.9   
Crvi_A_07 GLY A 170 . . < . . . . + . . . . ? -0.421 67.3  114.9  88.6   179.2  -9.2  -17.5 7.8   
Crvi_A_07 GLY A 171 S . . . . . S + . . . . ? 0.069  71.7  63.3   109.2  -27.6  -7.5  -18.6 4.7   
Crvi_A_07 LYS A 172 . . . . . . . + . . . . ? -0.997 58.3  124.4  -134.9 139.2  -6.8  -15.3 3.0   
Crvi_A_07 ASP A 173 E . . . . . . - A B A . ? -0.977 56.6  -89.8  -176.9 157.2  -4.6  -12.4 4.1   
Crvi_A_07 ALA A 174 E . . . . . . - A B A . ? -0.669 52.6  -176.9 -73.6  147.7  -1.7  -10.0 3.4   
Crvi_A_07 CYS A 175 . . > . . . . - . . . . ? -0.680 32.6  -35.5  -139.3 -177.8 1.6   -11.4 4.5   
Crvi_A_07 GLY A 176 T . 3 . . . S + . . . . ? -0.147 122.1 26.1   -46.9  134.8  5.3   -10.8 4.7   
Crvi_A_07 GLY A 177 T . 3 . . . S + . . . . ? 0.181  98.2  89.9   97.3   -14.3  6.7   -8.8  1.9   
Crvi_A_07 ASP A 178 . . X . . . . + . . . . ? 0.343  52.3  137.5  -97.3  1.5    3.4   -7.0  1.0   
Crvi_A_07 SER A 179 T . 3 . . . S + . . . . ? -0.292 73.4  17.7   -48.5  130.9  4.1   -4.2  3.4   
Crvi_A_07 GLY A 180 T . 3 . . . S + . . . . ? 0.347  96.3  133.9  89.5   -11.1  3.1   -0.9  1.7   
Crvi_A_07 GLY A 181 . . < . . . . - . . . . ? -0.287 59.4  -88.2  -71.1  167.3  1.0   -2.7  -0.8  
Crvi_A_07 PRO A 182 E . . . . . . - B G . G ? -0.471 20.9  -159.1 -91.1  136.5  -2.6  -1.5  -1.7  
Crvi_A_07 LEU A 183 E . . . . . . - B G D G ? -0.987 22.9  -164.2 -97.5  113.8  -6.0  -2.4  -0.2  
Crvi_A_07 ILE A 184 E . . . . . . + B G D G ? -0.900 11.4  179.9  -111.2 119.9  -8.6  -1.6  -2.9  
Crvi_A_07 CYS A 185 E . > . . . S - B G D G ? -0.975 72.5  -12.2  -120.2 126.7  -12.2 -1.3  -2.0  
Crvi_A_07 ASN A 186 T . 3 . . . S - . . . . ? 0.895  130.1 -53.9  54.3   32.6   -14.9 -0.5  -4.7  
Crvi_A_07 GLY A 187 T . 3 . . . S + . . . . ? 0.539  116.6 107.1  86.8   6.0    -12.1 0.4   -7.1  
Crvi_A_07 GLN A 188 E . < . . . S - B H G . ? -0.930 77.9  -107.6 -121.7 150.6  -10.4 3.0   -4.9  
Crvi_A_07 PHE A 189 E . . . . . . + B H G . ? -0.594 48.6  158.3  -73.9  105.5  -7.1  2.9   -2.9  
Crvi_A_07 GLN A 190 E . . . . . . + B H . . ? 0.664  50.9  15.6   -111.4 -18.2  -8.3  2.6   0.7   
Crvi_A_07 GLY A 191 E . . . . . . - B H G H ? -0.981 51.8  -132.2 -157.5 164.0  -5.4  1.2   2.7   
Crvi_A_07 ILE A 192 E . . . . . . - B H G H ? -0.977 41.4  -110.5 -118.7 124.0  -1.7  0.4   3.1   
Crvi_A_07 VAL A 193 E . . . . . . + B H . H ? -0.403 51.6  158.3  -54.8  125.3  -0.7  -3.0  4.3   
Crvi_A_07 SER A 194 E . . . . . . - B H . . ? 0.666  50.8  -45.6  -129.1 -25.5  0.7   -2.2  7.8   
Crvi_A_07 GLY A 195 E . . . . . . + B H . H ? -0.988 49.9  156.4  172.3  -177.0 0.5   -5.4  9.9   
Crvi_A_07 GLY A 196 . . . . . . . - . . . . ? -0.955 48.6  -26.1  156.0  -171.6 -1.3  -8.6  11.2  
Crvi_A_07 ALA A 197 . . . . . . . - . . . . ? -0.299 57.5  -115.4 -69.5  149.3  -1.0  -12.0 12.6  
Crvi_A_07 HIS A 198 S . . . . . S + . . . . ? -0.988 107.2 40.1   -120.3 121.1  2.0   -14.3 12.1  
Crvi_A_07 PRO A 199 S . . . . . S - . . . . ? 0.544  105.4 -130.8 -64.0  147.4  1.4   -16.9 10.5  
Crvi_A_07 CYS A 200 S . . . . . S + . . . . ? -0.319 82.8  40.4   -68.1  156.1  -0.9  -14.9 8.0   
Crvi_A_07 GLY A 201 S . . . . . S + . . . . ? 0.763  76.7  156.3  81.8   18.8   -4.4  -16.2 7.2   
Crvi_A_07 GLN A 202 . . > . . . . - . . . . ? -0.577 50.8  -96.5  -76.2  147.7  -5.3  -17.3 10.7  
Crvi_A_07 ALA A 203 T . 3 . . . S + . . . . ? -0.386 106.9 4.3    -62.1  135.1  -9.0  -17.6 11.8  
Crvi_A_07 LEU A 204 T . 3 . . . S + . . . . ? 0.724  106.0 108.4  65.9   17.3   -10.3 -14.5 13.6  
Crvi_A_07 LYS A 205 . . < . . . . - . . . . ? -0.684 50.0  -178.7 -122.6 75.1   -7.0  -12.8 13.0  
Crvi_A_07 PRO A 206 . . . . . . . - . . . . ? -0.281 25.5  -106.7 -71.3  163.5  -7.6  -10.0 10.4  
Crvi_A_07 GLY A 207 E . . . . . . - B I F . ? -0.454 24.1  -123.5 -85.2  165.5  -4.9  -7.7  8.9   
Crvi_A_07 PHE A 208 E . . . . . . - B I F H ? -0.898 24.0  -174.6 -112.6 136.3  -4.2  -4.0  9.6   
Crvi_A_07 TYR A 209 E . . . . . . - B I F H ? -0.991 31.1  -115.2 -131.1 133.3  -4.1  -1.4  7.0   
Crvi_A_07 THR A 210 E . . . . . . - B I F H ? -0.592 37.4  -121.8 -64.0  124.9  -3.2  2.3   7.2   
Crvi_A_07 LYS A 211 E . > . . . . - B I . H ? -0.635 26.0  -169.5 -74.1  110.0  -6.4  4.2   6.4   
Crvi_A_07 VAL A 212 G . > . . . S + . . . . ? 0.837  76.9  69.4   -72.2  -34.9  -5.4  6.4   3.4   
Crvi_A_07 PHE A 213 G . > . . . S + . . . . ? 0.861  93.9  56.5   -54.5  -38.5  -8.6  8.5   3.4   
Crvi_A_07 ASP A 214 G . < . . . S + . . . . ? 0.611  109.2 48.2   -71.8  -7.2   -7.6  10.2  6.7   
Crvi_A_07 TYR A 215 G . < > . . S + . . . . ? 0.251  75.4  105.1  -118.4 11.1   -4.3  11.3  5.0   
Crvi_A_07 ILE A 216 H . < > . . S + . . . . ? 0.911  81.9  50.3   -63.3  -41.9  -5.7  12.8  1.8   
Crvi_A_07 ASP A 217 H . . > . . S + . . . . ? 0.920  113.4 46.0   -62.3  -43.8  -5.1  16.4  2.9   
Crvi_A_07 TRP A 218 H . . > . . S + . . . . ? 0.926  114.2 48.6   -63.0  -45.4  -1.5  15.6  3.9   
Crvi_A_07 ILE A 219 H . . X . . S + . . . . ? 0.941  113.5 45.7   -61.7  -48.5  -0.9  13.7  0.7   
Crvi_A_07 GLN A 220 H . . X . . S + . . . . ? 0.844  108.0 56.9   -67.8  -39.6  -2.3  16.5  -1.5  
Crvi_A_07 SER A 221 H . . X . . S + . . . . ? 0.869  110.9 44.4   -58.8  -40.3  -0.4  19.2  0.4   
Crvi_A_07 ILE A 222 H . . X . . S + . . . . ? 0.931  113.5 49.3   -69.5  -46.5  2.9   17.6  -0.3  
Crvi_A_07 ILE A 223 H . > < . . S + . . . . ? 0.903  114.3 45.7   -62.9  -41.9  2.1   16.8  -4.0  
Crvi_A_07 ALA A 224 H . 3 < . . S + . . . . ? 0.812  109.0 56.0   -70.5  -34.4  0.9   20.5  -4.6  
Crvi_A_07 GLY A 225 H . 3 < . . . . . . . . ? 0.595  .     .      -80.1  -6.3   3.9   22.1  -2.8  
Crvi_A_07 ASN A 226 . . < < . . . . . . . . ? 0.574  .     .      -127.7 .      6.5   20.3  -5.0  
# 
loop_
_dssp_struct_ladder.id 
_dssp_struct_ladder.sheet_id 
_dssp_struct_ladder.range_id_1 
_dssp_struct_ladder.range_id_2 
_dssp_struct_ladder.type 
_dssp_struct_ladder.beg_1_label_comp_id 
_dssp_struct_ladder.beg_1_label_asym_id 
_dssp_struct_ladder.beg_1_label_seq_id 
_dssp_struct_ladder.pdbx_beg_1_PDB_ins_code 
_dssp_struct_ladder.end_1_label_comp_id 
_dssp_struct_ladder.end_1_label_asym_id 
_dssp_struct_ladder.end_1_label_seq_id 
_dssp_struct_ladder.pdbx_end_1_PDB_ins_code 
_dssp_struct_ladder.beg_1_auth_comp_id 
_dssp_struct_ladder.beg_1_auth_asym_id 
_dssp_struct_ladder.beg_1_auth_seq_id 
_dssp_struct_ladder.end_1_auth_comp_id 
_dssp_struct_ladder.end_1_auth_asym_id 
_dssp_struct_ladder.end_1_auth_seq_id 
_dssp_struct_ladder.beg_2_label_comp_id 
_dssp_struct_ladder.beg_2_label_asym_id 
_dssp_struct_ladder.beg_2_label_seq_id 
_dssp_struct_ladder.pdbx_beg_2_PDB_ins_code 
_dssp_struct_ladder.end_2_label_comp_id 
_dssp_struct_ladder.end_2_label_asym_id 
_dssp_struct_ladder.end_2_label_seq_id 
_dssp_struct_ladder.pdbx_end_2_PDB_ins_code 
_dssp_struct_ladder.beg_2_auth_comp_id 
_dssp_struct_ladder.beg_2_auth_asym_id 
_dssp_struct_ladder.beg_2_auth_seq_id 
_dssp_struct_ladder.end_2_auth_comp_id 
_dssp_struct_ladder.end_2_auth_asym_id 
_dssp_struct_ladder.end_2_auth_seq_id 
A A A B anti-parallel VAL A 2   ? VAL A 3   ? VAL A 2   VAL A 3   ALA A 174 ? ASP A 173 ? ALA A 174 ASP A 173 
B B C E anti-parallel ASP A 6   ? GLU A 7   ? ASP A 6   GLU A 7   CYS A 139 ? HIS A 138 ? CYS A 139 HIS A 138 
C B D E anti-parallel VAL A 117 ? GLY A 122 ? VAL A 117 GLY A 122 ASN A 143 ? HIS A 138 ? ASN A 143 HIS A 138 
D B D G anti-parallel CYS A 118 ? ILE A 120 ? CYS A 118 ILE A 120 CYS A 185 ? LEU A 183 ? CYS A 185 LEU A 183 
E B E F anti-parallel ASN A 143 ? LEU A 145 ? ASN A 143 LEU A 145 GLY A 166 ? CYS A 164 ? GLY A 166 CYS A 164 
F B F I anti-parallel ILE A 162 ? ALA A 165 ? ILE A 162 ALA A 165 THR A 210 ? GLY A 207 ? THR A 210 GLY A 207 
G B G H anti-parallel PRO A 182 ? CYS A 185 ? PRO A 182 CYS A 185 ILE A 192 ? GLN A 188 ? ILE A 192 GLN A 188 
H B H I anti-parallel GLY A 191 ? GLY A 195 ? GLY A 191 GLY A 195 LYS A 211 ? PHE A 208 ? LYS A 211 PHE A 208 
I C J K anti-parallel LEU A 16  ? ASN A 21  ? LEU A 16  ASN A 21  THR A 30  ? SER A 24  ? THR A 30  SER A 24  
J C J M anti-parallel VAL A 18  ? PHE A 20  ? VAL A 18  PHE A 20  LEU A 51  ? GLN A 49  ? LEU A 51  GLN A 49  
K C K L anti-parallel THR A 30  ? LEU A 31  ? THR A 30  LEU A 31  LEU A 38  ? VAL A 37  ? LEU A 38  VAL A 37  
L C L P anti-parallel TRP A 36  ? THR A 39  ? TRP A 36  THR A 39  ARG A 91  ? MET A 88  ? ARG A 91  MET A 88  
M C M N anti-parallel MET A 50  ? PHE A 52  ? MET A 50  PHE A 52  ARG A 67  ? GLN A 65  ? ARG A 67  GLN A 65  
N C O P anti-parallel PRO A 69  ? PHE A 74  ? PRO A 69  PHE A 74  LEU A 92  ? MET A 88  ? LEU A 92  MET A 88  
# 
loop_
_dssp_struct_bridge_pairs.id 
_dssp_struct_bridge_pairs.label_comp_id 
_dssp_struct_bridge_pairs.label_seq_id 
_dssp_struct_bridge_pairs.label_asym_id 
_dssp_struct_bridge_pairs.auth_seq_id 
_dssp_struct_bridge_pairs.auth_asym_id 
_dssp_struct_bridge_pairs.pdbx_PDB_ins_code 
_dssp_struct_bridge_pairs.acceptor_1_label_comp_id 
_dssp_struct_bridge_pairs.acceptor_1_label_seq_id 
_dssp_struct_bridge_pairs.acceptor_1_label_asym_id 
_dssp_struct_bridge_pairs.acceptor_1_auth_seq_id 
_dssp_struct_bridge_pairs.acceptor_1_auth_asym_id 
_dssp_struct_bridge_pairs.acceptor_1_pdbx_PDB_ins_code 
_dssp_struct_bridge_pairs.acceptor_1_energy 
_dssp_struct_bridge_pairs.acceptor_2_label_comp_id 
_dssp_struct_bridge_pairs.acceptor_2_label_seq_id 
_dssp_struct_bridge_pairs.acceptor_2_label_asym_id 
_dssp_struct_bridge_pairs.acceptor_2_auth_seq_id 
_dssp_struct_bridge_pairs.acceptor_2_auth_asym_id 
_dssp_struct_bridge_pairs.acceptor_2_pdbx_PDB_ins_code 
_dssp_struct_bridge_pairs.acceptor_2_energy 
_dssp_struct_bridge_pairs.donor_1_label_comp_id 
_dssp_struct_bridge_pairs.donor_1_label_seq_id 
_dssp_struct_bridge_pairs.donor_1_label_asym_id 
_dssp_struct_bridge_pairs.donor_1_auth_seq_id 
_dssp_struct_bridge_pairs.donor_1_auth_asym_id 
_dssp_struct_bridge_pairs.donor_1_pdbx_PDB_ins_code 
_dssp_struct_bridge_pairs.donor_1_energy 
_dssp_struct_bridge_pairs.donor_2_label_comp_id 
_dssp_struct_bridge_pairs.donor_2_label_seq_id 
_dssp_struct_bridge_pairs.donor_2_label_asym_id 
_dssp_struct_bridge_pairs.donor_2_auth_seq_id 
_dssp_struct_bridge_pairs.donor_2_auth_asym_id 
_dssp_struct_bridge_pairs.donor_2_pdbx_PDB_ins_code 
_dssp_struct_bridge_pairs.donor_2_energy 
1   LEU 1   A 1   A ? ?   ?   ? ?   ? ? ?    ?   ?   ? ?   ? ? ?    CYS 175 A 175 A ? -2.8 VAL 3   A 3   A ? -0.6 
2   VAL 2   A 2   A ? GLY 124 A 124 A ? -0.4 ALA 174 A 174 A ? -0.2 GLY 5   A 5   A ? -1.4 GLY 4   A 4   A ? -0.3 
3   VAL 3   A 3   A ? ASP 173 A 173 A ? -2.4 LEU 1   A 1   A ? -0.6 ASP 173 A 173 A ? -1.5 SER 127 A 127 A ? -0.1 
4   GLY 4   A 4   A ? ILE 126 A 126 A ? -0.6 VAL 2   A 2   A ? -0.3 VAL 3   A 3   A ? -0.2 ASP 6   A 6   A ? -0.1 
5   GLY 5   A 5   A ? VAL 2   A 2   A ? -1.4 ASP 173 A 173 A ? -0.2 GLU 7   A 7   A ? -0.3 GLY 4   A 4   A ? -0.3 
6   ASP 6   A 6   A ? CYS 139 A 139 A ? -2.4 GLY 4   A 4   A ? -0.1 CYS 139 A 139 A ? -3.5 ASN 9   A 9   A ? -0.1 
7   GLU 7   A 7   A ? GLY 5   A 5   A ? -0.3 HIS 138 A 138 A ? -0.3 HIS 138 A 138 A ? -0.3 ASN 9   A 9   A ? -0.2 
8   CYS 8   A 8   A ? PRO 137 A 137 A ? -3.4 GLY 122 A 122 A ? -0.1 ILE 10  A 10  A ? -0.1 GLU 7   A 7   A ? -0.1 
9   ASN 9   A 9   A ? GLU 7   A 7   A ? -0.2 ILE 10  A 10  A ? -0.1 GLU 12  A 12  A ? -2.0 HIS 13  A 13  A ? -0.5 
10  ILE 10  A 10  A ? ASN 11  A 11  A ? -0.3 GLU 12  A 12  A ? -0.2 HIS 13  A 13  A ? -0.4 ASN 9   A 9   A ? -0.1 
11  ASN 11  A 11  A ? GLU 12  A 12  A ? -0.2 HIS 13  A 13  A ? -0.1 ARG 14  A 14  A ? -0.4 ILE 10  A 10  A ? -0.3 
12  GLU 12  A 12  A ? ASN 9   A 9   A ? -2.0 HIS 13  A 13  A ? -0.2 SER 15  A 15  A ? -0.2 ASN 11  A 11  A ? -0.2 
13  HIS 13  A 13  A ? ASN 9   A 9   A ? -0.5 ILE 10  A 10  A ? -0.4 LEU 16  A 16  A ? -1.5 GLY 53  A 53  A ? -0.2 
14  ARG 14  A 14  A ? ASN 11  A 11  A ? -0.4 SER 15  A 15  A ? -0.3 ALA 103 A 103 A ? -2.0 GLY 53  A 53  A ? -0.2 
15  SER 15  A 15  A ? ILE 102 A 102 A ? -0.2 GLU 12  A 12  A ? -0.2 LEU 31  A 31  A ? -2.9 VAL 17  A 17  A ? -0.3 
16  LEU 16  A 16  A ? HIS 13  A 13  A ? -1.5 THR 30  A 30  A ? -0.2 GLY 53  A 53  A ? -0.4 VAL 18  A 18  A ? -0.4 
17  VAL 17  A 17  A ? GLY 29  A 29  A ? -2.5 SER 15  A 15  A ? -0.3 GLY 29  A 29  A ? -1.7 PHE 19  A 19  A ? -0.6 
18  VAL 18  A 18  A ? LEU 51  A 51  A ? -2.2 LEU 16  A 16  A ? -0.4 LEU 51  A 51  A ? -2.9 PHE 20  A 20  A ? -0.5 
19  PHE 19  A 19  A ? CYS 27  A 27  A ? -2.8 VAL 17  A 17  A ? -0.6 LEU 26  A 26  A ? -3.0 CYS 27  A 27  A ? -0.8 
20  PHE 20  A 20  A ? GLN 49  A 49  A ? -2.8 VAL 18  A 18  A ? -0.5 GLN 49  A 49  A ? -3.2 SER 22  A 22  A ? -0.2 
21  ASN 21  A 21  A ? SER 24  A 24  A ? -1.9 PHE 19  A 19  A ? -0.3 SER 24  A 24  A ? -0.8 PHE 48  A 48  A ? -0.1 
22  SER 22  A 22  A ? ASN 47  A 47  A ? -0.4 SER 23  A 23  A ? -0.2 PHE 25  A 25  A ? -0.1 PHE 48  A 48  A ? -0.1 
23  SER 23  A 23  A ? SER 24  A 24  A ? -0.3 ?   ?   ? ?   ? ? ?    PHE 25  A 25  A ? -0.3 SER 22  A 22  A ? -0.2 
24  SER 24  A 24  A ? ASN 21  A 21  A ? -0.8 ?   ?   ? ?   ? ? ?    ASN 21  A 21  A ? -1.9 SER 23  A 23  A ? -0.3 
25  PHE 25  A 25  A ? SER 23  A 23  A ? -0.3 PHE 20  A 20  A ? -0.2 PHE 20  A 20  A ? -0.2 ALA 28  A 28  A ? -0.1 
26  LEU 26  A 26  A ? PHE 19  A 19  A ? -3.0 CYS 27  A 27  A ? -0.4 ALA 28  A 28  A ? -0.3 SER 179 A 179 A ? -0.2 
27  CYS 27  A 27  A ? PHE 19  A 19  A ? -0.8 ASP 178 A 178 A ? -0.1 PHE 19  A 19  A ? -2.8 LEU 26  A 26  A ? -0.4 
28  ALA 28  A 28  A ? SER 179 A 179 A ? -3.2 LEU 26  A 26  A ? -0.3 ALA 40  A 40  A ? -0.5 THR 30  A 30  A ? -0.3 
29  GLY 29  A 29  A ? VAL 17  A 17  A ? -1.7 CYS 27  A 27  A ? -0.3 VAL 17  A 17  A ? -2.5 LEU 31  A 31  A ? -0.4 
30  THR 30  A 30  A ? LEU 38  A 38  A ? -2.7 ALA 28  A 28  A ? -0.3 LEU 38  A 38  A ? -3.3 ILE 32  A 32  A ? -0.5 
31  LEU 31  A 31  A ? SER 15  A 15  A ? -2.9 GLY 29  A 29  A ? -0.4 LEU 105 A 105 A ? -2.8 VAL 37  A 37  A ? -0.2 
32  ILE 32  A 32  A ? TRP 36  A 36  A ? -2.5 THR 30  A 30  A ? -0.5 GLN 34  A 34  A ? -0.2 LEU 107 A 107 A ? -0.2 
33  ASN 33  A 33  A ? TRP 36  A 36  A ? -1.2 SER 106 A 106 A ? -0.1 TRP 36  A 36  A ? -0.3 ILE 32  A 32  A ? -0.2 
34  GLN 34  A 34  A ? ILE 32  A 32  A ? -0.2 GLU 35  A 35  A ? -0.2 VAL 96  A 96  A ? -2.5 ARG 94  A 94  A ? -0.1 
35  GLU 35  A 35  A ? PRO 95  A 95  A ? -0.2 TRP 36  A 36  A ? -0.1 LEU 92  A 92  A ? -2.7 VAL 37  A 37  A ? -0.4 
36  TRP 36  A 36  A ? ASN 33  A 33  A ? -0.3 ARG 91  A 91  A ? -0.2 ILE 32  A 32  A ? -2.5 ASN 33  A 33  A ? -1.2 
37  VAL 37  A 37  A ? ILE 90  A 90  A ? -2.4 GLU 35  A 35  A ? -0.4 ILE 90  A 90  A ? -3.1 THR 39  A 39  A ? -0.4 
38  LEU 38  A 38  A ? THR 30  A 30  A ? -3.3 TRP 36  A 36  A ? -0.4 THR 30  A 30  A ? -2.7 ALA 40  A 40  A ? -0.2 
39  THR 39  A 39  A ? MET 88  A 88  A ? -2.7 VAL 37  A 37  A ? -0.4 MET 88  A 88  A ? -3.0 ALA 41  A 41  A ? -0.3 
40  ALA 40  A 40  A ? ALA 28  A 28  A ? -0.5 LEU 38  A 38  A ? -0.2 CYS 43  A 43  A ? -1.6 ILE 87  A 87  A ? -0.2 
41  ALA 41  A 41  A ? THR 39  A 39  A ? -0.3 HIS 42  A 42  A ? -0.3 ASP 44  A 44  A ? -1.9 ALA 40  A 40  A ? -0.1 
42  HIS 42  A 42  A ? CYS 43  A 43  A ? -0.3 SER 194 A 194 A ? -0.0 ALA 41  A 41  A ? -0.3 SER 179 A 179 A ? -0.1 
43  CYS 43  A 43  A ? ALA 40  A 40  A ? -1.6 ALA 28  A 28  A ? -0.1 HIS 42  A 42  A ? -0.3 ALA 41  A 41  A ? -0.2 
44  ASP 44  A 44  A ? ALA 41  A 41  A ? -1.9 ALA 40  A 40  A ? -0.1 LYS 46  A 46  A ? -0.3 ASN 47  A 47  A ? -0.0 
45  SER 45  A 45  A ? CYS 43  A 43  A ? -0.2 LYS 46  A 46  A ? -0.1 PHE 48  A 48  A ? -0.4 CYS 43  A 43  A ? -0.0 
46  LYS 46  A 46  A ? ASP 44  A 44  A ? -0.3 ASN 47  A 47  A ? -0.2 PHE 48  A 48  A ? -0.4 SER 45  A 45  A ? -0.1 
47  ASN 47  A 47  A ? ASP 44  A 44  A ? -0.0 GLN 49  A 49  A ? -0.0 SER 22  A 22  A ? -0.4 GLN 49  A 49  A ? -0.3 
48  PHE 48  A 48  A ? SER 45  A 45  A ? -0.4 LYS 46  A 46  A ? -0.4 MET 50  A 50  A ? -0.3 ASN 21  A 21  A ? -0.2 
49  GLN 49  A 49  A ? PHE 20  A 20  A ? -3.2 ASN 47  A 47  A ? -0.3 PHE 20  A 20  A ? -2.8 LEU 51  A 51  A ? -0.5 
50  MET 50  A 50  A ? ARG 67  A 67  A ? -2.9 PHE 48  A 48  A ? -0.3 ARG 67  A 67  A ? -2.8 PHE 52  A 52  A ? -0.5 
51  LEU 51  A 51  A ? VAL 18  A 18  A ? -2.9 GLN 49  A 49  A ? -0.5 VAL 18  A 18  A ? -2.2 GLY 53  A 53  A ? -0.3 
52  PHE 52  A 52  A ? GLN 65  A 65  A ? -3.1 MET 50  A 50  A ? -0.5 GLN 65  A 65  A ? -1.7 ILE 102 A 102 A ? -0.1 
53  GLY 53  A 53  A ? HIS 101 A 101 A ? -0.4 LEU 16  A 16  A ? -0.4 HIS 55  A 55  A ? -0.5 ASP 63  A 63  A ? -0.2 
54  VAL 54  A 54  A ? LEU 16  A 16  A ? -0.3 LEU 51  A 51  A ? -0.2 GLY 53  A 53  A ? -0.2 LYS 57  A 57  A ? -0.1 
55  HIS 55  A 55  A ? GLY 53  A 53  A ? -0.5 SER 56  A 56  A ? -0.4 LYS 57  A 57  A ? -0.4 VAL 54  A 54  A ? -0.2 
56  SER 56  A 56  A ? ILE 59  A 59  A ? -0.7 VAL 136 A 136 A ? -0.2 HIS 55  A 55  A ? -0.4 VAL 136 A 136 A ? -0.2 
57  LYS 57  A 57  A ? ASP 135 A 135 A ? -2.3 HIS 55  A 55  A ? -0.4 VAL 136 A 136 A ? -0.1 SER 56  A 56  A ? -0.1 
58  LYS 58  A 58  A ? ASP 135 A 135 A ? -0.2 ILE 59  A 59  A ? -0.2 LEU 60  A 60  A ? -0.5 LYS 57  A 57  A ? -0.2 
59  ILE 59  A 59  A ? ASP 135 A 135 A ? -0.1 ?   ?   ? ?   ? ? ?    SER 56  A 56  A ? -0.7 HIS 55  A 55  A ? -0.4 
60  LEU 60  A 60  A ? LYS 58  A 58  A ? -0.5 HIS 55  A 55  A ? -0.1 GLU 62  A 62  A ? -0.4 LYS 57  A 57  A ? -0.1 
61  ASN 61  A 61  A ? ILE 59  A 59  A ? -0.3 SER 56  A 56  A ? -0.1 GLU 64  A 64  A ? -1.7 LEU 60  A 60  A ? -0.0 
62  GLU 62  A 62  A ? LEU 60  A 60  A ? -0.4 ASP 63  A 63  A ? -0.3 ASN 61  A 61  A ? -0.1 LEU 60  A 60  A ? -0.0 
63  ASP 63  A 63  A ? GLY 53  A 53  A ? -0.2 GLN 65  A 65  A ? -0.0 GLU 62  A 62  A ? -0.3 SER 97  A 97  A ? -0.1 
64  GLU 64  A 64  A ? ASN 61  A 61  A ? -1.7 GLY 53  A 53  A ? -0.2 THR 66  A 66  A ? -0.4 GLY 53  A 53  A ? -0.2 
65  GLN 65  A 65  A ? PHE 52  A 52  A ? -1.7 ARG 67  A 67  A ? -0.0 PHE 52  A 52  A ? -3.1 ARG 67  A 67  A ? -0.4 
66  THR 66  A 66  A ? GLU 64  A 64  A ? -0.4 LEU 51  A 51  A ? -0.2 ASN 68  A 68  A ? -0.3 LEU 51  A 51  A ? -0.2 
67  ARG 67  A 67  A ? MET 50  A 50  A ? -2.8 GLN 65  A 65  A ? -0.4 MET 50  A 50  A ? -2.9 GLN 65  A 65  A ? -0.0 
68  ASN 68  A 68  A ? THR 66  A 66  A ? -0.3 GLN 49  A 49  A ? -0.2 ASP 93  A 93  A ? -2.3 LYS 70  A 70  A ? -0.3 
69  PRO 69  A 69  A ? ?   ?   ? ?   ? ? ?    ?   ?   ? ?   ? ? ?    LEU 92  A 92  A ? -0.2 LYS 72  A 72  A ? -0.1 
70  LYS 70  A 70  A ? ARG 91  A 91  A ? -3.4 GLU 71  A 71  A ? -0.4 LYS 72  A 72  A ? -0.3 LEU 92  A 92  A ? -0.2 
71  GLU 71  A 71  A ? ARG 91  A 91  A ? -1.2 PHE 73  A 73  A ? -0.0 ARG 91  A 91  A ? -3.0 PHE 73  A 73  A ? -0.4 
72  LYS 72  A 72  A ? LYS 70  A 70  A ? -0.3 ILE 90  A 90  A ? -0.2 PHE 74  A 74  A ? -0.5 ILE 90  A 90  A ? -0.2 
73  PHE 73  A 73  A ? LEU 89  A 89  A ? -3.3 GLU 71  A 71  A ? -0.4 LEU 89  A 89  A ? -2.9 CYS 75  A 75  A ? -0.6 
74  PHE 74  A 74  A ? LYS 72  A 72  A ? -0.5 MET 88  A 88  A ? -0.2 MET 88  A 88  A ? -0.2 ASP 86  A 86  A ? -0.0 
75  CYS 75  A 75  A ? ILE 87  A 87  A ? -1.4 PHE 73  A 73  A ? -0.6 ASN 77  A 77  A ? -0.4 ILE 87  A 87  A ? -0.2 
76  PRO 76  A 76  A ? ?   ?   ? ?   ? ? ?    ?   ?   ? ?   ? ? ?    LYS 78  A 78  A ? -0.2 CYS 75  A 75  A ? -0.0 
77  ASN 77  A 77  A ? CYS 75  A 75  A ? -0.4 LYS 79  A 79  A ? -0.0 CYS 75  A 75  A ? -0.0 ?   ?   ? ?   ? ? ?    
78  LYS 78  A 78  A ? PRO 76  A 76  A ? -0.2 ?   ?   ? ?   ? ? ?    ?   ?   ? ?   ? ? ?    ?   ?   ? ?   ? ? ?    
79  LYS 79  A 79  A ? GLU 82  A 82  A ? -0.0 ?   ?   ? ?   ? ? ?    GLU 82  A 82  A ? -0.1 ASN 77  A 77  A ? -0.0 
80  ASP 80  A 80  A ? ASN 81  A 81  A ? -0.2 ?   ?   ? ?   ? ? ?    GLU 82  A 82  A ? -0.5 ?   ?   ? ?   ? ? ?    
81  ASN 81  A 81  A ? ASN 83  A 83  A ? -0.1 ASP 84  A 84  A ? -0.0 ASN 83  A 83  A ? -0.7 ASP 80  A 80  A ? -0.2 
82  GLU 82  A 82  A ? ASP 80  A 80  A ? -0.5 ASN 83  A 83  A ? -0.1 ASP 84  A 84  A ? -2.0 LYS 85  A 85  A ? -0.6 
83  ASN 83  A 83  A ? ASN 81  A 81  A ? -0.7 ASP 84  A 84  A ? -0.2 GLU 82  A 82  A ? -0.1 THR 159 A 159 A ? -0.1 
84  ASP 84  A 84  A ? GLU 82  A 82  A ? -2.0 LYS 85  A 85  A ? -0.1 ASP 86  A 86  A ? -0.5 ASN 83  A 83  A ? -0.2 
85  LYS 85  A 85  A ? GLU 82  A 82  A ? -0.6 THR 210 A 210 A ? -0.1 ILE 87  A 87  A ? -0.4 ASP 84  A 84  A ? -0.1 
86  ASP 86  A 86  A ? ASP 84  A 84  A ? -0.5 ALA 41  A 41  A ? -0.1 MET 88  A 88  A ? -0.3 THR 210 A 210 A ? -0.2 
87  ILE 87  A 87  A ? LYS 85  A 85  A ? -0.4 ALA 40  A 40  A ? -0.2 CYS 75  A 75  A ? -1.4 LEU 89  A 89  A ? -0.4 
88  MET 88  A 88  A ? THR 39  A 39  A ? -3.0 ASP 86  A 86  A ? -0.3 THR 39  A 39  A ? -2.7 ILE 90  A 90  A ? -0.5 
89  LEU 89  A 89  A ? PHE 73  A 73  A ? -2.9 ILE 87  A 87  A ? -0.4 PHE 73  A 73  A ? -3.3 ARG 91  A 91  A ? -0.5 
90  ILE 90  A 90  A ? VAL 37  A 37  A ? -3.1 MET 88  A 88  A ? -0.5 VAL 37  A 37  A ? -2.4 LEU 92  A 92  A ? -0.4 
91  ARG 91  A 91  A ? GLU 71  A 71  A ? -3.0 LEU 89  A 89  A ? -0.5 LYS 70  A 70  A ? -3.4 GLU 71  A 71  A ? -1.2 
92  LEU 92  A 92  A ? GLU 35  A 35  A ? -2.7 ILE 90  A 90  A ? -0.4 ARG 91  A 91  A ? -0.0 ARG 67  A 67  A ? -0.0 
93  ASP 93  A 93  A ? ASN 68  A 68  A ? -2.3 ARG 94  A 94  A ? -0.2 LEU 92  A 92  A ? -0.1 GLU 35  A 35  A ? -0.0 
94  ARG 94  A 94  A ? ASN 68  A 68  A ? -0.3 GLN 34  A 34  A ? -0.1 ASP 93  A 93  A ? -0.2 LYS 70  A 70  A ? -0.0 
95  PRO 95  A 95  A ? ?   ?   ? ?   ? ? ?    ?   ?   ? ?   ? ? ?    SER 97  A 97  A ? -0.2 GLU 35  A 35  A ? -0.2 
96  VAL 96  A 96  A ? GLN 34  A 34  A ? -2.5 ASN 33  A 33  A ? -0.1 ASN 98  A 98  A ? -0.4 LEU 92  A 92  A ? -0.0 
97  SER 97  A 97  A ? PRO 95  A 95  A ? -0.2 ASP 63  A 63  A ? -0.1 SER 99  A 99  A ? -0.1 ILE 102 A 102 A ? -0.0 
98  ASN 98  A 98  A ? VAL 96  A 96  A ? -0.4 HIS 101 A 101 A ? -0.1 GLU 100 A 100 A ? -0.3 ALA 103 A 103 A ? -0.2 
99  SER 99  A 99  A ? ILE 102 A 102 A ? -2.2 SER 97  A 97  A ? -0.1 ILE 102 A 102 A ? -0.3 GLY 53  A 53  A ? -0.1 
100 GLU 100 A 100 A ? ASN 98  A 98  A ? -0.3 HIS 101 A 101 A ? -0.2 ARG 14  A 14  A ? -0.1 ALA 103 A 103 A ? -0.1 
101 HIS 101 A 101 A ? ILE 102 A 102 A ? -0.1 HIS 13  A 13  A ? -0.1 ALA 103 A 103 A ? -0.5 GLY 53  A 53  A ? -0.4 
102 ILE 102 A 102 A ? SER 99  A 99  A ? -0.3 PHE 52  A 52  A ? -0.1 SER 99  A 99  A ? -2.2 SER 15  A 15  A ? -0.2 
103 ALA 103 A 103 A ? ARG 14  A 14  A ? -2.0 HIS 101 A 101 A ? -0.5 LEU 31  A 31  A ? -0.2 LEU 105 A 105 A ? -0.1 
104 PRO 104 A 104 A ? ?   ?   ? ?   ? ? ?    ?   ?   ? ?   ? ? ?    SER 106 A 106 A ? -0.4 ILE 32  A 32  A ? -0.3 
105 LEU 105 A 105 A ? LEU 31  A 31  A ? -2.8 SER 15  A 15  A ? -0.2 LEU 107 A 107 A ? -0.1 GLN 188 A 188 A ? -0.1 
106 SER 106 A 106 A ? PRO 104 A 104 A ? -0.4 GLY 187 A 187 A ? -0.3 PHE 189 A 189 A ? -1.5 ASN 33  A 33  A ? -0.1 
107 LEU 107 A 107 A ? ILE 32  A 32  A ? -0.2 GLN 188 A 188 A ? -0.1 GLN 190 A 190 A ? -0.1 SER 106 A 106 A ? -0.1 
108 PRO 108 A 108 A ? ?   ?   ? ?   ? ? ?    ?   ?   ? ?   ? ? ?    LEU 107 A 107 A ? -0.1 GLY 187 A 187 A ? -0.0 
109 SER 109 A 109 A ? SER 110 A 110 A ? -0.2 SER 106 A 106 A ? -0.1 LEU 107 A 107 A ? -0.0 GLN 188 A 188 A ? -0.0 
110 SER 110 A 110 A ? ?   ?   ? ?   ? ? ?    ?   ?   ? ?   ? ? ?    SER 109 A 109 A ? -0.2 PHE 213 A 213 A ? -0.1 
111 PRO 111 A 111 A ? ?   ?   ? ?   ? ? ?    ?   ?   ? ?   ? ? ?    SER 109 A 109 A ? -0.1 GLN 190 A 190 A ? -0.0 
112 PRO 112 A 112 A ? ?   ?   ? ?   ? ? ?    ?   ?   ? ?   ? ? ?    VAL 114 A 114 A ? -0.4 ASN 186 A 186 A ? -0.0 
113 SER 113 A 113 A ? VAL 114 A 114 A ? -0.0 PRO 111 A 111 A ? -0.0 SER 116 A 116 A ? -2.2 LEU 144 A 144 A ? -0.2 
114 VAL 114 A 114 A ? PRO 112 A 112 A ? -0.4 GLY 115 A 115 A ? -0.3 LEU 145 A 145 A ? -0.2 VAL 117 A 117 A ? -0.1 
115 GLY 115 A 115 A ? LEU 144 A 144 A ? -2.3 SER 116 A 116 A ? -0.3 VAL 114 A 114 A ? -0.3 LEU 145 A 145 A ? -0.1 
116 SER 116 A 116 A ? SER 113 A 113 A ? -2.2 VAL 117 A 117 A ? -0.1 LEU 144 A 144 A ? -2.6 CYS 118 A 118 A ? -0.6 
117 VAL 117 A 117 A ? ASN 143 A 143 A ? -0.2 VAL 114 A 114 A ? -0.1 ASN 186 A 186 A ? -0.9 ARG 119 A 119 A ? -0.3 
118 CYS 118 A 118 A ? ILE 142 A 142 A ? -3.9 SER 116 A 116 A ? -0.6 ILE 142 A 142 A ? -3.2 ILE 120 A 120 A ? -0.5 
119 ARG 119 A 119 A ? ILE 184 A 184 A ? -3.9 VAL 117 A 117 A ? -0.3 ILE 184 A 184 A ? -3.2 MET 121 A 121 A ? -0.4 
120 ILE 120 A 120 A ? ALA 140 A 140 A ? -2.5 CYS 118 A 118 A ? -0.5 ALA 140 A 140 A ? -1.7 GLY 122 A 122 A ? -0.3 
121 MET 121 A 121 A ? PRO 182 A 182 A ? -1.0 ARG 119 A 119 A ? -0.4 TRP 123 A 123 A ? -0.3 CYS 139 A 139 A ? -0.2 
122 GLY 122 A 122 A ? HIS 138 A 138 A ? -1.6 ILE 120 A 120 A ? -0.3 HIS 138 A 138 A ? -2.2 VAL 2   A 2   A ? -0.2 
123 TRP 123 A 123 A ? GLY 177 A 177 A ? -0.4 MET 121 A 121 A ? -0.3 ASP 178 A 178 A ? -0.1 ILE 126 A 126 A ? -0.1 
124 GLY 124 A 124 A ? ILE 125 A 125 A ? -0.2 HIS 138 A 138 A ? -0.1 VAL 2   A 2   A ? -0.4 GLY 177 A 177 A ? -0.3 
125 ILE 125 A 125 A ? GLY 176 A 176 A ? -2.1 LEU 1   A 1   A ? -0.4 TYR 133 A 133 A ? -0.2 GLY 124 A 124 A ? -0.2 
126 ILE 126 A 126 A ? THR 132 A 132 A ? -1.5 LYS 130 A 130 A ? -0.2 GLY 4   A 4   A ? -0.6 ILE 125 A 125 A ? -0.1 
127 SER 127 A 127 A ? LYS 130 A 130 A ? -0.4 THR 132 A 132 A ? -0.3 THR 132 A 132 A ? -0.2 CYS 200 A 200 A ? -0.2 
128 PRO 128 A 128 A ? ?   ?   ? ?   ? ? ?    ?   ?   ? ?   ? ? ?    CYS 200 A 200 A ? -0.2 SER 127 A 127 A ? -0.1 
129 THR 129 A 129 A ? LYS 130 A 130 A ? -0.2 PRO 199 A 199 A ? -0.1 GLU 131 A 131 A ? -0.5 SER 127 A 127 A ? -0.0 
130 LYS 130 A 130 A ? THR 132 A 132 A ? -0.1 ?   ?   ? ?   ? ? ?    THR 132 A 132 A ? -1.3 SER 127 A 127 A ? -0.4 
131 GLU 131 A 131 A ? THR 129 A 129 A ? -0.5 ILE 125 A 125 A ? -0.1 TYR 133 A 133 A ? -0.5 ILE 125 A 125 A ? -0.0 
132 THR 132 A 132 A ? LYS 130 A 130 A ? -1.3 SER 127 A 127 A ? -0.2 ILE 126 A 126 A ? -1.5 SER 127 A 127 A ? -0.3 
133 TYR 133 A 133 A ? GLU 131 A 131 A ? -0.5 ILE 125 A 125 A ? -0.2 ILE 125 A 125 A ? -0.2 ASP 135 A 135 A ? -0.1 
134 PRO 134 A 134 A ? ?   ?   ? ?   ? ? ?    ?   ?   ? ?   ? ? ?    HIS 138 A 138 A ? -0.1 LYS 57  A 57  A ? -0.0 
135 ASP 135 A 135 A ? TYR 133 A 133 A ? -0.1 SER 56  A 56  A ? -0.1 LYS 57  A 57  A ? -2.3 LYS 58  A 58  A ? -0.2 
136 VAL 136 A 136 A ? SER 56  A 56  A ? -0.2 LYS 57  A 57  A ? -0.1 SER 56  A 56  A ? -0.2 HIS 55  A 55  A ? -0.1 
137 PRO 137 A 137 A ? ?   ?   ? ?   ? ? ?    ?   ?   ? ?   ? ? ?    CYS 8   A 8   A ? -3.4 CYS 139 A 139 A ? -0.3 
138 HIS 138 A 138 A ? GLY 122 A 122 A ? -2.2 GLU 7   A 7   A ? -0.3 GLY 122 A 122 A ? -1.6 ALA 140 A 140 A ? -0.3 
139 CYS 139 A 139 A ? ASP 6   A 6   A ? -3.5 PRO 137 A 137 A ? -0.3 ASP 6   A 6   A ? -2.4 ASN 141 A 141 A ? -0.3 
140 ALA 140 A 140 A ? ILE 120 A 120 A ? -1.7 HIS 138 A 138 A ? -0.3 ILE 120 A 120 A ? -2.5 ILE 142 A 142 A ? -0.4 
141 ASN 141 A 141 A ? CYS 139 A 139 A ? -0.3 ARG 119 A 119 A ? -0.2 ASN 143 A 143 A ? -0.3 ARG 119 A 119 A ? -0.2 
142 ILE 142 A 142 A ? CYS 118 A 118 A ? -3.2 ALA 140 A 140 A ? -0.4 CYS 118 A 118 A ? -3.9 LEU 144 A 144 A ? -0.4 
143 ASN 143 A 143 A ? GLY 166 A 166 A ? -1.1 ASN 141 A 141 A ? -0.3 GLY 166 A 166 A ? -2.4 LEU 145 A 145 A ? -0.4 
144 LEU 144 A 144 A ? SER 116 A 116 A ? -2.6 ILE 142 A 142 A ? -0.4 GLY 115 A 115 A ? -2.3 ALA 165 A 165 A ? -0.3 
145 LEU 145 A 145 A ? CYS 164 A 164 A ? -4.1 ASN 143 A 143 A ? -0.4 CYS 164 A 164 A ? -0.6 TYR 147 A 147 A ? -0.2 
146 GLU 146 A 146 A ? LEU 144 A 144 A ? -0.2 TYR 147 A 147 A ? -0.1 VAL 149 A 149 A ? -1.7 CYS 150 A 150 A ? -0.9 
147 TYR 147 A 147 A ? GLU 148 A 148 A ? -0.3 VAL 149 A 149 A ? -0.2 ARG 151 A 151 A ? -1.9 CYS 150 A 150 A ? -0.4 
148 GLU 148 A 148 A ? VAL 149 A 149 A ? -0.2 CYS 150 A 150 A ? -0.2 ALA 152 A 152 A ? -1.8 TYR 147 A 147 A ? -0.3 
149 VAL 149 A 149 A ? GLU 146 A 146 A ? -1.7 ARG 151 A 151 A ? -0.2 ALA 153 A 153 A ? -1.4 GLU 148 A 148 A ? -0.2 
150 CYS 150 A 150 A ? GLU 146 A 146 A ? -0.9 TYR 147 A 147 A ? -0.4 TYR 154 A 154 A ? -3.2 GLU 148 A 148 A ? -0.2 
151 ARG 151 A 151 A ? TYR 147 A 147 A ? -1.9 ALA 152 A 152 A ? -0.2 CYS 150 A 150 A ? -0.2 VAL 149 A 149 A ? -0.2 
152 ALA 152 A 152 A ? GLU 148 A 148 A ? -1.8 TYR 147 A 147 A ? -0.2 ARG 151 A 151 A ? -0.2 CYS 150 A 150 A ? -0.2 
153 ALA 153 A 153 A ? VAL 149 A 149 A ? -1.4 TYR 154 A 154 A ? -0.3 ARG 151 A 151 A ? -0.2 ALA 152 A 152 A ? -0.2 
154 TYR 154 A 154 A ? CYS 150 A 150 A ? -3.2 PRO 155 A 155 A ? -0.1 ALA 153 A 153 A ? -0.3 ALA 158 A 158 A ? -0.2 
155 PRO 155 A 155 A ? ?   ?   ? ?   ? ? ?    ?   ?   ? ?   ? ? ?    ALA 158 A 158 A ? -0.2 TYR 154 A 154 A ? -0.1 
156 GLU 156 A 156 A ? PRO 157 A 157 A ? -0.2 THR 159 A 159 A ? -0.0 THR 159 A 159 A ? -0.1 TYR 154 A 154 A ? -0.0 
157 PRO 157 A 157 A ? ?   ?   ? ?   ? ? ?    ?   ?   ? ?   ? ? ?    THR 159 A 159 A ? -0.9 GLU 156 A 156 A ? -0.2 
158 ALA 158 A 158 A ? TYR 154 A 154 A ? -0.2 PRO 155 A 155 A ? -0.2 SER 160 A 160 A ? -0.2 ASP 84  A 84  A ? -0.1 
159 THR 159 A 159 A ? PRO 157 A 157 A ? -0.9 ASN 83  A 83  A ? -0.1 ILE 162 A 162 A ? -1.5 ARG 151 A 151 A ? -0.0 
160 SER 160 A 160 A ? ARG 161 A 161 A ? -0.3 ALA 158 A 158 A ? -0.2 THR 159 A 159 A ? -0.1 TYR 147 A 147 A ? -0.1 
161 ARG 161 A 161 A ? LEU 163 A 163 A ? -0.1 THR 210 A 210 A ? -0.0 LYS 211 A 211 A ? -2.1 LEU 163 A 163 A ? -0.4 
162 ILE 162 A 162 A ? THR 159 A 159 A ? -1.5 THR 210 A 210 A ? -0.2 CYS 164 A 164 A ? -0.5 THR 210 A 210 A ? -0.2 
163 LEU 163 A 163 A ? TYR 209 A 209 A ? -3.6 ARG 161 A 161 A ? -0.4 TYR 209 A 209 A ? -2.3 ALA 165 A 165 A ? -0.5 
164 CYS 164 A 164 A ? LEU 145 A 145 A ? -0.6 ILE 162 A 162 A ? -0.5 LEU 145 A 145 A ? -4.1 GLY 166 A 166 A ? -0.4 
165 ALA 165 A 165 A ? GLY 207 A 207 A ? -1.8 LEU 163 A 163 A ? -0.5 GLY 207 A 207 A ? -2.5 ILE 167 A 167 A ? -0.3 
166 GLY 166 A 166 A ? ASN 143 A 143 A ? -2.4 CYS 164 A 164 A ? -0.4 ASN 143 A 143 A ? -1.1 LEU 168 A 168 A ? -0.5 
167 ILE 167 A 167 A ? LYS 172 A 172 A ? -0.7 ALA 165 A 165 A ? -0.3 GLY 170 A 170 A ? -2.5 LYS 205 A 205 A ? -0.3 
168 LEU 168 A 168 A ? GLY 166 A 166 A ? -0.5 GLU 169 A 169 A ? -0.3 LEU 204 A 204 A ? -1.6 ILE 167 A 167 A ? -0.1 
169 GLU 169 A 169 A ? GLY 170 A 170 A ? -0.3 ALA 203 A 203 A ? -0.2 LEU 168 A 168 A ? -0.3 ALA 203 A 203 A ? -0.3 
170 GLY 170 A 170 A ? ILE 167 A 167 A ? -2.5 GLN 202 A 202 A ? -0.3 GLU 169 A 169 A ? -0.3 GLN 202 A 202 A ? -0.2 
171 GLY 171 A 171 A ? GLY 201 A 201 A ? -2.7 GLU 169 A 169 A ? -0.1 ASP 173 A 173 A ? -0.4 GLN 202 A 202 A ? -0.1 
172 LYS 172 A 172 A ? ILE 167 A 167 A ? -0.2 GLN 202 A 202 A ? -0.1 ILE 167 A 167 A ? -0.7 ALA 174 A 174 A ? -0.3 
173 ASP 173 A 173 A ? VAL 3   A 3   A ? -1.5 GLY 171 A 171 A ? -0.4 VAL 3   A 3   A ? -2.4 CYS 175 A 175 A ? -0.3 
174 ALA 174 A 174 A ? LYS 172 A 172 A ? -0.3 VAL 2   A 2   A ? -0.2 VAL 2   A 2   A ? -0.2 GLY 201 A 201 A ? -0.2 
175 CYS 175 A 175 A ? LEU 1   A 1   A ? -2.8 ASP 173 A 173 A ? -0.3 ASP 178 A 178 A ? -2.1 SER 179 A 179 A ? -0.1 
176 GLY 176 A 176 A ? GLY 177 A 177 A ? -0.2 ALA 174 A 174 A ? -0.2 ILE 125 A 125 A ? -2.1 CYS 175 A 175 A ? -0.2 
177 GLY 177 A 177 A ? GLY 124 A 124 A ? -0.3 LEU 26  A 26  A ? -0.2 TRP 123 A 123 A ? -0.4 GLY 176 A 176 A ? -0.2 
178 ASP 178 A 178 A ? CYS 175 A 175 A ? -2.1 LEU 1   A 1   A ? -0.2 GLY 181 A 181 A ? -2.8 VAL 193 A 193 A ? -0.3 
179 SER 179 A 179 A ? GLY 180 A 180 A ? -0.3 LEU 26  A 26  A ? -0.2 ALA 28  A 28  A ? -3.2 SER 194 A 194 A ? -0.2 
180 GLY 180 A 180 A ? VAL 193 A 193 A ? -2.2 GLY 181 A 181 A ? -0.3 SER 179 A 179 A ? -0.3 SER 194 A 194 A ? -0.1 
181 GLY 181 A 181 A ? ASP 178 A 178 A ? -2.8 PRO 182 A 182 A ? -0.1 VAL 193 A 193 A ? -2.4 GLY 180 A 180 A ? -0.3 
182 PRO 182 A 182 A ? ?   ?   ? ?   ? ? ?    ?   ?   ? ?   ? ? ?    MET 121 A 121 A ? -1.0 ILE 184 A 184 A ? -0.5 
183 LEU 183 A 183 A ? GLY 191 A 191 A ? -2.1 GLY 181 A 181 A ? -0.2 GLN 190 A 190 A ? -3.0 GLY 191 A 191 A ? -1.5 
184 ILE 184 A 184 A ? ARG 119 A 119 A ? -3.2 PRO 182 A 182 A ? -0.5 ARG 119 A 119 A ? -3.9 ASN 186 A 186 A ? -0.4 
185 CYS 185 A 185 A ? GLN 188 A 188 A ? -2.3 LEU 183 A 183 A ? -0.6 GLN 188 A 188 A ? -1.9 CYS 118 A 118 A ? -0.2 
186 ASN 186 A 186 A ? VAL 117 A 117 A ? -0.9 ILE 184 A 184 A ? -0.4 CYS 185 A 185 A ? -0.2 CYS 118 A 118 A ? -0.1 
187 GLY 187 A 187 A ? GLN 188 A 188 A ? -0.2 ILE 184 A 184 A ? -0.1 PHE 189 A 189 A ? -0.4 ASN 186 A 186 A ? -0.3 
188 GLN 188 A 188 A ? CYS 185 A 185 A ? -1.9 LEU 105 A 105 A ? -0.1 CYS 185 A 185 A ? -2.3 GLN 190 A 190 A ? -0.7 
189 PHE 189 A 189 A ? SER 106 A 106 A ? -1.5 GLY 187 A 187 A ? -0.4 ILE 184 A 184 A ? -0.2 ILE 192 A 192 A ? -0.1 
190 GLN 190 A 190 A ? LEU 183 A 183 A ? -3.0 GLN 188 A 188 A ? -0.7 VAL 212 A 212 A ? -1.6 PHE 213 A 213 A ? -0.5 
191 GLY 191 A 191 A ? LEU 183 A 183 A ? -1.5 LYS 211 A 211 A ? -0.2 LEU 183 A 183 A ? -2.1 VAL 193 A 193 A ? -0.5 
192 ILE 192 A 192 A ? THR 210 A 210 A ? -1.4 GLN 190 A 190 A ? -0.3 THR 210 A 210 A ? -2.7 SER 194 A 194 A ? -0.3 
193 VAL 193 A 193 A ? GLY 181 A 181 A ? -2.4 GLY 191 A 191 A ? -0.5 GLY 180 A 180 A ? -2.2 TYR 209 A 209 A ? -0.2 
194 SER 194 A 194 A ? PHE 208 A 208 A ? -2.8 GLY 195 A 195 A ? -0.4 GLY 196 A 196 A ? -0.3 TYR 209 A 209 A ? -0.2 
195 GLY 195 A 195 A ? PHE 208 A 208 A ? -1.9 GLY 176 A 176 A ? -0.0 PHE 208 A 208 A ? -2.7 SER 194 A 194 A ? -0.4 
196 GLY 196 A 196 A ? SER 194 A 194 A ? -0.3 GLY 207 A 207 A ? -0.3 GLY 207 A 207 A ? -0.2 CYS 200 A 200 A ? -0.1 
197 ALA 197 A 197 A ? LYS 205 A 205 A ? -0.4 GLY 195 A 195 A ? -0.3 GLY 201 A 201 A ? -0.1 LYS 205 A 205 A ? -0.0 
198 HIS 198 A 198 A ? PRO 199 A 199 A ? -0.1 CYS 200 A 200 A ? -0.1 CYS 200 A 200 A ? -0.1 CYS 175 A 175 A ? -0.0 
199 PRO 199 A 199 A ? ?   ?   ? ?   ? ? ?    ?   ?   ? ?   ? ? ?    GLN 202 A 202 A ? -0.5 HIS 198 A 198 A ? -0.1 
200 CYS 200 A 200 A ? GLY 201 A 201 A ? -0.2 PRO 128 A 128 A ? -0.2 ASP 173 A 173 A ? -0.1 CYS 175 A 175 A ? -0.1 
201 GLY 201 A 201 A ? LYS 205 A 205 A ? -0.3 GLN 202 A 202 A ? -0.2 GLY 171 A 171 A ? -2.7 ALA 203 A 203 A ? -0.2 
202 GLN 202 A 202 A ? PRO 199 A 199 A ? -0.5 LYS 205 A 205 A ? -0.4 LYS 205 A 205 A ? -1.5 GLY 170 A 170 A ? -0.3 
203 ALA 203 A 203 A ? GLU 169 A 169 A ? -0.3 LEU 204 A 204 A ? -0.2 GLU 169 A 169 A ? -0.2 LEU 168 A 168 A ? -0.2 
204 LEU 204 A 204 A ? LEU 168 A 168 A ? -1.6 ILE 167 A 167 A ? -0.3 ALA 203 A 203 A ? -0.2 LEU 168 A 168 A ? -0.1 
205 LYS 205 A 205 A ? GLN 202 A 202 A ? -1.5 ILE 167 A 167 A ? -0.3 GLN 202 A 202 A ? -0.4 ALA 197 A 197 A ? -0.4 
206 PRO 206 A 206 A ? ?   ?   ? ?   ? ? ?    ?   ?   ? ?   ? ? ?    GLY 166 A 166 A ? -0.2 ALA 197 A 197 A ? -0.2 
207 GLY 207 A 207 A ? ALA 165 A 165 A ? -2.5 GLY 196 A 196 A ? -0.2 ALA 165 A 165 A ? -1.8 TYR 209 A 209 A ? -0.4 
208 PHE 208 A 208 A ? GLY 195 A 195 A ? -2.7 CYS 164 A 164 A ? -0.2 SER 194 A 194 A ? -2.8 GLY 195 A 195 A ? -1.9 
209 TYR 209 A 209 A ? LEU 163 A 163 A ? -2.3 GLY 207 A 207 A ? -0.4 LEU 163 A 163 A ? -3.6 LYS 211 A 211 A ? -0.4 
210 THR 210 A 210 A ? ILE 192 A 192 A ? -2.7 PHE 208 A 208 A ? -0.4 ILE 192 A 192 A ? -1.4 VAL 212 A 212 A ? -0.8 
211 LYS 211 A 211 A ? ARG 161 A 161 A ? -2.1 TYR 209 A 209 A ? -0.4 ASP 214 A 214 A ? -0.7 GLY 191 A 191 A ? -0.2 
212 VAL 212 A 212 A ? GLN 190 A 190 A ? -1.6 THR 210 A 210 A ? -0.8 TYR 215 A 215 A ? -2.6 ILE 216 A 216 A ? -0.3 
213 PHE 213 A 213 A ? GLN 190 A 190 A ? -0.5 ASP 214 A 214 A ? -0.3 ILE 216 A 216 A ? -1.3 ASP 217 A 217 A ? -0.3 
214 ASP 214 A 214 A ? LYS 211 A 211 A ? -0.7 TYR 215 A 215 A ? -0.3 PHE 213 A 213 A ? -0.3 VAL 212 A 212 A ? -0.2 
215 TYR 215 A 215 A ? VAL 212 A 212 A ? -2.6 LYS 211 A 211 A ? -0.2 ILE 219 A 219 A ? -2.9 ASP 214 A 214 A ? -0.3 
216 ILE 216 A 216 A ? PHE 213 A 213 A ? -1.3 VAL 212 A 212 A ? -0.3 GLN 220 A 220 A ? -2.9 SER 221 A 221 A ? -0.2 
217 ASP 217 A 217 A ? PHE 213 A 213 A ? -0.3 ILE 219 A 219 A ? -0.2 SER 221 A 221 A ? -2.1 ILE 216 A 216 A ? -0.2 
218 TRP 218 A 218 A ? GLN 220 A 220 A ? -0.2 ILE 219 A 219 A ? -0.2 ILE 222 A 222 A ? -1.6 ILE 216 A 216 A ? -0.2 
219 ILE 219 A 219 A ? TYR 215 A 215 A ? -2.9 GLN 220 A 220 A ? -0.2 ILE 223 A 223 A ? -2.3 ASP 217 A 217 A ? -0.2 
220 GLN 220 A 220 A ? ILE 216 A 216 A ? -2.9 SER 221 A 221 A ? -0.2 ALA 224 A 224 A ? -2.5 GLY 225 A 225 A ? -0.2 
221 SER 221 A 221 A ? ASP 217 A 217 A ? -2.1 ILE 216 A 216 A ? -0.2 GLY 225 A 225 A ? -1.3 GLN 220 A 220 A ? -0.2 
222 ILE 222 A 222 A ? TRP 218 A 218 A ? -1.6 ILE 219 A 219 A ? -0.2 ASN 226 A 226 A ? -0.7 GLN 220 A 220 A ? -0.2 
223 ILE 223 A 223 A ? ILE 219 A 219 A ? -2.3 ALA 224 A 224 A ? -0.2 ASN 226 A 226 A ? -0.6 SER 221 A 221 A ? -0.2 
224 ALA 224 A 224 A ? GLN 220 A 220 A ? -2.5 GLY 225 A 225 A ? -0.2 ILE 223 A 223 A ? -0.2 ILE 222 A 222 A ? -0.2 
225 GLY 225 A 225 A ? SER 221 A 221 A ? -1.3 GLN 220 A 220 A ? -0.2 ALA 224 A 224 A ? -0.2 ILE 223 A 223 A ? -0.2 
226 ASN 226 A 226 A ? ILE 222 A 222 A ? -0.7 ILE 223 A 223 A ? -0.6 ALA 224 A 224 A ? -0.2 GLY 225 A 225 A ? -0.2 
# 
loop_
_dssp_statistics_histogram.entry_id 
_dssp_statistics_histogram.type 
_dssp_statistics_histogram.1 
_dssp_statistics_histogram.2 
_dssp_statistics_histogram.3 
_dssp_statistics_histogram.4 
_dssp_statistics_histogram.5 
_dssp_statistics_histogram.6 
_dssp_statistics_histogram.7 
_dssp_statistics_histogram.8 
_dssp_statistics_histogram.9 
_dssp_statistics_histogram.10 
_dssp_statistics_histogram.11 
_dssp_statistics_histogram.12 
_dssp_statistics_histogram.13 
_dssp_statistics_histogram.14 
_dssp_statistics_histogram.15 
_dssp_statistics_histogram.16 
_dssp_statistics_histogram.17 
_dssp_statistics_histogram.18 
_dssp_statistics_histogram.19 
_dssp_statistics_histogram.20 
_dssp_statistics_histogram.21 
_dssp_statistics_histogram.22 
_dssp_statistics_histogram.23 
_dssp_statistics_histogram.24 
_dssp_statistics_histogram.25 
_dssp_statistics_histogram.26 
_dssp_statistics_histogram.27 
_dssp_statistics_histogram.28 
_dssp_statistics_histogram.29 
_dssp_statistics_histogram.30 
Crvi_A_07 residues_per_alpha_helix        0 0 0 0 0 0 1 0 0 1 0 0 0 0 0 0 0 0 0 0 0 0 0 0 0 0 0 0 0 0 
Crvi_A_07 parallel_bridges_per_ladder     0 0 0 0 0 0 0 0 0 0 0 0 0 0 0 0 0 0 0 0 0 0 0 0 0 0 0 0 0 0 
Crvi_A_07 antiparallel_bridges_per_ladder 0 3 4 4 1 2 0 0 0 0 0 0 0 0 0 0 0 0 0 0 0 0 0 0 0 0 0 0 0 0 
Crvi_A_07 ladders_per_sheet               1 0 0 0 0 1 1 0 0 0 0 0 0 0 0 0 0 0 0 0 0 0 0 0 0 0 0 0 0 0 
# 
loop_
_dssp_statistics_hbond.entry_id 
_dssp_statistics_hbond.type 
_dssp_statistics_hbond.count 
_dssp_statistics_hbond.count_per_100 
Crvi_A_07 O(I)-->H-N(J)          138 61.1 
Crvi_A_07 'PARALLEL BRIDGES'     0   0.0  
Crvi_A_07 'ANTIPARALLEL BRIDGES' 67  29.6 
Crvi_A_07 O(I)-->H-N(I-5)        1   0.4  
Crvi_A_07 O(I)-->H-N(I-4)        1   0.4  
Crvi_A_07 O(I)-->H-N(I-3)        5   2.2  
Crvi_A_07 O(I)-->H-N(I-2)        0   0.0  
Crvi_A_07 O(I)-->H-N(I-1)        0   0.0  
Crvi_A_07 O(I)-->H-N(I+0)        0   0.0  
Crvi_A_07 O(I)-->H-N(I+1)        0   0.0  
Crvi_A_07 O(I)-->H-N(I+2)        20  8.8  
Crvi_A_07 O(I)-->H-N(I+3)        20  8.8  
Crvi_A_07 O(I)-->H-N(I+4)        13  5.8  
Crvi_A_07 O(I)-->H-N(I+5)        0   0.0  
# 
_dssp_statistics.entry_id                       Crvi_A_07 
_dssp_statistics.nr_of_residues                 226 
_dssp_statistics.nr_of_chains                   1 
_dssp_statistics.nr_of_ss_bridges_total         0 
_dssp_statistics.nr_of_ss_bridges_intra_chain   0 
_dssp_statistics.nr_of_ss_bridges_inter_chain   0 
# 
loop_
_chem_comp.id 
_chem_comp.type 
_chem_comp.mon_nstd_flag 
_chem_comp.name 
_chem_comp.formula 
_chem_comp.formula_weight 
ALA 'L-PEPTIDE LINKING' y ALANINE         'C3 H7 N O2'     89.093 
ARG 'L-PEPTIDE LINKING' y ARGININE        'C6 H15 N4 O2'  175.209 
ASN 'L-PEPTIDE LINKING' y ASPARAGINE      'C4 H8 N2 O3'   132.118 
ASP 'L-PEPTIDE LINKING' y 'ASPARTIC ACID' 'C4 H7 N O4'    133.103 
CYS 'L-PEPTIDE LINKING' y CYSTEINE        'C3 H7 N O2 S'  121.158 
GLN 'L-PEPTIDE LINKING' y GLUTAMINE       'C5 H10 N2 O3'  146.144 
GLU 'L-PEPTIDE LINKING' y 'GLUTAMIC ACID' 'C5 H9 N O4'    147.129 
GLY 'PEPTIDE LINKING'   y GLYCINE         'C2 H5 N O2'     75.067 
HIS 'L-PEPTIDE LINKING' y HISTIDINE       'C6 H10 N3 O2'  156.162 
ILE 'L-PEPTIDE LINKING' y ISOLEUCINE      'C6 H13 N O2'   131.173 
LEU 'L-PEPTIDE LINKING' y LEUCINE         'C6 H13 N O2'   131.173 
LYS 'L-PEPTIDE LINKING' y LYSINE          'C6 H15 N2 O2'  147.195 
MET 'L-PEPTIDE LINKING' y METHIONINE      'C5 H11 N O2 S' 149.211 
PHE 'L-PEPTIDE LINKING' y PHENYLALANINE   'C9 H11 N O2'   165.189 
PRO 'L-PEPTIDE LINKING' y PROLINE         'C5 H9 N O2'     115.13 
SER 'L-PEPTIDE LINKING' y SERINE          'C3 H7 N O3'    105.093 
THR 'L-PEPTIDE LINKING' y THREONINE       'C4 H9 N O3'    119.119 
TRP 'L-PEPTIDE LINKING' y TRYPTOPHAN      'C11 H12 N2 O2' 204.225 
TYR 'L-PEPTIDE LINKING' y TYROSINE        'C9 H11 N O3'   181.189 
VAL 'L-PEPTIDE LINKING' y VALINE          'C5 H11 N O2'   117.146 
# 
loop_
_atom_type.symbol 
N 
C 
O 
S 
# 
loop_
_entity_poly_seq.entity_id 
_entity_poly_seq.num 
_entity_poly_seq.mon_id 
_entity_poly_seq.hetero 
1   1 LEU n 
1   2 VAL n 
1   3 VAL n 
1   4 GLY n 
1   5 GLY n 
1   6 ASP n 
1   7 GLU n 
1   8 CYS n 
1   9 ASN n 
1  10 ILE n 
1  11 ASN n 
1  12 GLU n 
1  13 HIS n 
1  14 ARG n 
1  15 SER n 
1  16 LEU n 
1  17 VAL n 
1  18 VAL n 
1  19 PHE n 
1  20 PHE n 
1  21 ASN n 
1  22 SER n 
1  23 SER n 
1  24 SER n 
1  25 PHE n 
1  26 LEU n 
1  27 CYS n 
1  28 ALA n 
1  29 GLY n 
1  30 THR n 
1  31 LEU n 
1  32 ILE n 
1  33 ASN n 
1  34 GLN n 
1  35 GLU n 
1  36 TRP n 
1  37 VAL n 
1  38 LEU n 
1  39 THR n 
1  40 ALA n 
1  41 ALA n 
1  42 HIS n 
1  43 CYS n 
1  44 ASP n 
1  45 SER n 
1  46 LYS n 
1  47 ASN n 
1  48 PHE n 
1  49 GLN n 
1  50 MET n 
1  51 LEU n 
1  52 PHE n 
1  53 GLY n 
1  54 VAL n 
1  55 HIS n 
1  56 SER n 
1  57 LYS n 
1  58 LYS n 
1  59 ILE n 
1  60 LEU n 
1  61 ASN n 
1  62 GLU n 
1  63 ASP n 
1  64 GLU n 
1  65 GLN n 
1  66 THR n 
1  67 ARG n 
1  68 ASN n 
1  69 PRO n 
1  70 LYS n 
1  71 GLU n 
1  72 LYS n 
1  73 PHE n 
1  74 PHE n 
1  75 CYS n 
1  76 PRO n 
1  77 ASN n 
1  78 LYS n 
1  79 LYS n 
1  80 ASP n 
1  81 ASN n 
1  82 GLU n 
1  83 ASN n 
1  84 ASP n 
1  85 LYS n 
1  86 ASP n 
1  87 ILE n 
1  88 MET n 
1  89 LEU n 
1  90 ILE n 
1  91 ARG n 
1  92 LEU n 
1  93 ASP n 
1  94 ARG n 
1  95 PRO n 
1  96 VAL n 
1  97 SER n 
1  98 ASN n 
1  99 SER n 
1 100 GLU n 
1 101 HIS n 
1 102 ILE n 
1 103 ALA n 
1 104 PRO n 
1 105 LEU n 
1 106 SER n 
1 107 LEU n 
1 108 PRO n 
1 109 SER n 
1 110 SER n 
1 111 PRO n 
1 112 PRO n 
1 113 SER n 
1 114 VAL n 
1 115 GLY n 
1 116 SER n 
1 117 VAL n 
1 118 CYS n 
1 119 ARG n 
1 120 ILE n 
1 121 MET n 
1 122 GLY n 
1 123 TRP n 
1 124 GLY n 
1 125 ILE n 
1 126 ILE n 
1 127 SER n 
1 128 PRO n 
1 129 THR n 
1 130 LYS n 
1 131 GLU n 
1 132 THR n 
1 133 TYR n 
1 134 PRO n 
1 135 ASP n 
1 136 VAL n 
1 137 PRO n 
1 138 HIS n 
1 139 CYS n 
1 140 ALA n 
1 141 ASN n 
1 142 ILE n 
1 143 ASN n 
1 144 LEU n 
1 145 LEU n 
1 146 GLU n 
1 147 TYR n 
1 148 GLU n 
1 149 VAL n 
1 150 CYS n 
1 151 ARG n 
1 152 ALA n 
1 153 ALA n 
1 154 TYR n 
1 155 PRO n 
1 156 GLU n 
1 157 PRO n 
1 158 ALA n 
1 159 THR n 
1 160 SER n 
1 161 ARG n 
1 162 ILE n 
1 163 LEU n 
1 164 CYS n 
1 165 ALA n 
1 166 GLY n 
1 167 ILE n 
1 168 LEU n 
1 169 GLU n 
1 170 GLY n 
1 171 GLY n 
1 172 LYS n 
1 173 ASP n 
1 174 ALA n 
1 175 CYS n 
1 176 GLY n 
1 177 GLY n 
1 178 ASP n 
1 179 SER n 
1 180 GLY n 
1 181 GLY n 
1 182 PRO n 
1 183 LEU n 
1 184 ILE n 
1 185 CYS n 
1 186 ASN n 
1 187 GLY n 
1 188 GLN n 
1 189 PHE n 
1 190 GLN n 
1 191 GLY n 
1 192 ILE n 
1 193 VAL n 
1 194 SER n 
1 195 GLY n 
1 196 GLY n 
1 197 ALA n 
1 198 HIS n 
1 199 PRO n 
1 200 CYS n 
1 201 GLY n 
1 202 GLN n 
1 203 ALA n 
1 204 LEU n 
1 205 LYS n 
1 206 PRO n 
1 207 GLY n 
1 208 PHE n 
1 209 TYR n 
1 210 THR n 
1 211 LYS n 
1 212 VAL n 
1 213 PHE n 
1 214 ASP n 
1 215 TYR n 
1 216 ILE n 
1 217 ASP n 
1 218 TRP n 
1 219 ILE n 
1 220 GLN n 
1 221 SER n 
1 222 ILE n 
1 223 ILE n 
1 224 ALA n 
1 225 GLY n 
1 226 ASN n 
# 
loop_
_pdbx_poly_seq_scheme.asym_id 
_pdbx_poly_seq_scheme.entity_id 
_pdbx_poly_seq_scheme.seq_id 
_pdbx_poly_seq_scheme.mon_id 
_pdbx_poly_seq_scheme.ndb_seq_num 
_pdbx_poly_seq_scheme.pdb_seq_num 
_pdbx_poly_seq_scheme.auth_seq_num 
_pdbx_poly_seq_scheme.pdb_mon_id 
_pdbx_poly_seq_scheme.auth_mon_id 
_pdbx_poly_seq_scheme.pdb_strand_id 
_pdbx_poly_seq_scheme.pdb_ins_code 
_pdbx_poly_seq_scheme.hetero 
A 1   1 LEU   1 1   1   LEU LEU A ? n 
A 1   2 VAL   2 2   2   VAL VAL A ? n 
A 1   3 VAL   3 3   3   VAL VAL A ? n 
A 1   4 GLY   4 4   4   GLY GLY A ? n 
A 1   5 GLY   5 5   5   GLY GLY A ? n 
A 1   6 ASP   6 6   6   ASP ASP A ? n 
A 1   7 GLU   7 7   7   GLU GLU A ? n 
A 1   8 CYS   8 8   8   CYS CYS A ? n 
A 1   9 ASN   9 9   9   ASN ASN A ? n 
A 1  10 ILE  10 10  10  ILE ILE A ? n 
A 1  11 ASN  11 11  11  ASN ASN A ? n 
A 1  12 GLU  12 12  12  GLU GLU A ? n 
A 1  13 HIS  13 13  13  HIS HIS A ? n 
A 1  14 ARG  14 14  14  ARG ARG A ? n 
A 1  15 SER  15 15  15  SER SER A ? n 
A 1  16 LEU  16 16  16  LEU LEU A ? n 
A 1  17 VAL  17 17  17  VAL VAL A ? n 
A 1  18 VAL  18 18  18  VAL VAL A ? n 
A 1  19 PHE  19 19  19  PHE PHE A ? n 
A 1  20 PHE  20 20  20  PHE PHE A ? n 
A 1  21 ASN  21 21  21  ASN ASN A ? n 
A 1  22 SER  22 22  22  SER SER A ? n 
A 1  23 SER  23 23  23  SER SER A ? n 
A 1  24 SER  24 24  24  SER SER A ? n 
A 1  25 PHE  25 25  25  PHE PHE A ? n 
A 1  26 LEU  26 26  26  LEU LEU A ? n 
A 1  27 CYS  27 27  27  CYS CYS A ? n 
A 1  28 ALA  28 28  28  ALA ALA A ? n 
A 1  29 GLY  29 29  29  GLY GLY A ? n 
A 1  30 THR  30 30  30  THR THR A ? n 
A 1  31 LEU  31 31  31  LEU LEU A ? n 
A 1  32 ILE  32 32  32  ILE ILE A ? n 
A 1  33 ASN  33 33  33  ASN ASN A ? n 
A 1  34 GLN  34 34  34  GLN GLN A ? n 
A 1  35 GLU  35 35  35  GLU GLU A ? n 
A 1  36 TRP  36 36  36  TRP TRP A ? n 
A 1  37 VAL  37 37  37  VAL VAL A ? n 
A 1  38 LEU  38 38  38  LEU LEU A ? n 
A 1  39 THR  39 39  39  THR THR A ? n 
A 1  40 ALA  40 40  40  ALA ALA A ? n 
A 1  41 ALA  41 41  41  ALA ALA A ? n 
A 1  42 HIS  42 42  42  HIS HIS A ? n 
A 1  43 CYS  43 43  43  CYS CYS A ? n 
A 1  44 ASP  44 44  44  ASP ASP A ? n 
A 1  45 SER  45 45  45  SER SER A ? n 
A 1  46 LYS  46 46  46  LYS LYS A ? n 
A 1  47 ASN  47 47  47  ASN ASN A ? n 
A 1  48 PHE  48 48  48  PHE PHE A ? n 
A 1  49 GLN  49 49  49  GLN GLN A ? n 
A 1  50 MET  50 50  50  MET MET A ? n 
A 1  51 LEU  51 51  51  LEU LEU A ? n 
A 1  52 PHE  52 52  52  PHE PHE A ? n 
A 1  53 GLY  53 53  53  GLY GLY A ? n 
A 1  54 VAL  54 54  54  VAL VAL A ? n 
A 1  55 HIS  55 55  55  HIS HIS A ? n 
A 1  56 SER  56 56  56  SER SER A ? n 
A 1  57 LYS  57 57  57  LYS LYS A ? n 
A 1  58 LYS  58 58  58  LYS LYS A ? n 
A 1  59 ILE  59 59  59  ILE ILE A ? n 
A 1  60 LEU  60 60  60  LEU LEU A ? n 
A 1  61 ASN  61 61  61  ASN ASN A ? n 
A 1  62 GLU  62 62  62  GLU GLU A ? n 
A 1  63 ASP  63 63  63  ASP ASP A ? n 
A 1  64 GLU  64 64  64  GLU GLU A ? n 
A 1  65 GLN  65 65  65  GLN GLN A ? n 
A 1  66 THR  66 66  66  THR THR A ? n 
A 1  67 ARG  67 67  67  ARG ARG A ? n 
A 1  68 ASN  68 68  68  ASN ASN A ? n 
A 1  69 PRO  69 69  69  PRO PRO A ? n 
A 1  70 LYS  70 70  70  LYS LYS A ? n 
A 1  71 GLU  71 71  71  GLU GLU A ? n 
A 1  72 LYS  72 72  72  LYS LYS A ? n 
A 1  73 PHE  73 73  73  PHE PHE A ? n 
A 1  74 PHE  74 74  74  PHE PHE A ? n 
A 1  75 CYS  75 75  75  CYS CYS A ? n 
A 1  76 PRO  76 76  76  PRO PRO A ? n 
A 1  77 ASN  77 77  77  ASN ASN A ? n 
A 1  78 LYS  78 78  78  LYS LYS A ? n 
A 1  79 LYS  79 79  79  LYS LYS A ? n 
A 1  80 ASP  80 80  80  ASP ASP A ? n 
A 1  81 ASN  81 81  81  ASN ASN A ? n 
A 1  82 GLU  82 82  82  GLU GLU A ? n 
A 1  83 ASN  83 83  83  ASN ASN A ? n 
A 1  84 ASP  84 84  84  ASP ASP A ? n 
A 1  85 LYS  85 85  85  LYS LYS A ? n 
A 1  86 ASP  86 86  86  ASP ASP A ? n 
A 1  87 ILE  87 87  87  ILE ILE A ? n 
A 1  88 MET  88 88  88  MET MET A ? n 
A 1  89 LEU  89 89  89  LEU LEU A ? n 
A 1  90 ILE  90 90  90  ILE ILE A ? n 
A 1  91 ARG  91 91  91  ARG ARG A ? n 
A 1  92 LEU  92 92  92  LEU LEU A ? n 
A 1  93 ASP  93 93  93  ASP ASP A ? n 
A 1  94 ARG  94 94  94  ARG ARG A ? n 
A 1  95 PRO  95 95  95  PRO PRO A ? n 
A 1  96 VAL  96 96  96  VAL VAL A ? n 
A 1  97 SER  97 97  97  SER SER A ? n 
A 1  98 ASN  98 98  98  ASN ASN A ? n 
A 1  99 SER  99 99  99  SER SER A ? n 
A 1 100 GLU 100 100 100 GLU GLU A ? n 
A 1 101 HIS 101 101 101 HIS HIS A ? n 
A 1 102 ILE 102 102 102 ILE ILE A ? n 
A 1 103 ALA 103 103 103 ALA ALA A ? n 
A 1 104 PRO 104 104 104 PRO PRO A ? n 
A 1 105 LEU 105 105 105 LEU LEU A ? n 
A 1 106 SER 106 106 106 SER SER A ? n 
A 1 107 LEU 107 107 107 LEU LEU A ? n 
A 1 108 PRO 108 108 108 PRO PRO A ? n 
A 1 109 SER 109 109 109 SER SER A ? n 
A 1 110 SER 110 110 110 SER SER A ? n 
A 1 111 PRO 111 111 111 PRO PRO A ? n 
A 1 112 PRO 112 112 112 PRO PRO A ? n 
A 1 113 SER 113 113 113 SER SER A ? n 
A 1 114 VAL 114 114 114 VAL VAL A ? n 
A 1 115 GLY 115 115 115 GLY GLY A ? n 
A 1 116 SER 116 116 116 SER SER A ? n 
A 1 117 VAL 117 117 117 VAL VAL A ? n 
A 1 118 CYS 118 118 118 CYS CYS A ? n 
A 1 119 ARG 119 119 119 ARG ARG A ? n 
A 1 120 ILE 120 120 120 ILE ILE A ? n 
A 1 121 MET 121 121 121 MET MET A ? n 
A 1 122 GLY 122 122 122 GLY GLY A ? n 
A 1 123 TRP 123 123 123 TRP TRP A ? n 
A 1 124 GLY 124 124 124 GLY GLY A ? n 
A 1 125 ILE 125 125 125 ILE ILE A ? n 
A 1 126 ILE 126 126 126 ILE ILE A ? n 
A 1 127 SER 127 127 127 SER SER A ? n 
A 1 128 PRO 128 128 128 PRO PRO A ? n 
A 1 129 THR 129 129 129 THR THR A ? n 
A 1 130 LYS 130 130 130 LYS LYS A ? n 
A 1 131 GLU 131 131 131 GLU GLU A ? n 
A 1 132 THR 132 132 132 THR THR A ? n 
A 1 133 TYR 133 133 133 TYR TYR A ? n 
A 1 134 PRO 134 134 134 PRO PRO A ? n 
A 1 135 ASP 135 135 135 ASP ASP A ? n 
A 1 136 VAL 136 136 136 VAL VAL A ? n 
A 1 137 PRO 137 137 137 PRO PRO A ? n 
A 1 138 HIS 138 138 138 HIS HIS A ? n 
A 1 139 CYS 139 139 139 CYS CYS A ? n 
A 1 140 ALA 140 140 140 ALA ALA A ? n 
A 1 141 ASN 141 141 141 ASN ASN A ? n 
A 1 142 ILE 142 142 142 ILE ILE A ? n 
A 1 143 ASN 143 143 143 ASN ASN A ? n 
A 1 144 LEU 144 144 144 LEU LEU A ? n 
A 1 145 LEU 145 145 145 LEU LEU A ? n 
A 1 146 GLU 146 146 146 GLU GLU A ? n 
A 1 147 TYR 147 147 147 TYR TYR A ? n 
A 1 148 GLU 148 148 148 GLU GLU A ? n 
A 1 149 VAL 149 149 149 VAL VAL A ? n 
A 1 150 CYS 150 150 150 CYS CYS A ? n 
A 1 151 ARG 151 151 151 ARG ARG A ? n 
A 1 152 ALA 152 152 152 ALA ALA A ? n 
A 1 153 ALA 153 153 153 ALA ALA A ? n 
A 1 154 TYR 154 154 154 TYR TYR A ? n 
A 1 155 PRO 155 155 155 PRO PRO A ? n 
A 1 156 GLU 156 156 156 GLU GLU A ? n 
A 1 157 PRO 157 157 157 PRO PRO A ? n 
A 1 158 ALA 158 158 158 ALA ALA A ? n 
A 1 159 THR 159 159 159 THR THR A ? n 
A 1 160 SER 160 160 160 SER SER A ? n 
A 1 161 ARG 161 161 161 ARG ARG A ? n 
A 1 162 ILE 162 162 162 ILE ILE A ? n 
A 1 163 LEU 163 163 163 LEU LEU A ? n 
A 1 164 CYS 164 164 164 CYS CYS A ? n 
A 1 165 ALA 165 165 165 ALA ALA A ? n 
A 1 166 GLY 166 166 166 GLY GLY A ? n 
A 1 167 ILE 167 167 167 ILE ILE A ? n 
A 1 168 LEU 168 168 168 LEU LEU A ? n 
A 1 169 GLU 169 169 169 GLU GLU A ? n 
A 1 170 GLY 170 170 170 GLY GLY A ? n 
A 1 171 GLY 171 171 171 GLY GLY A ? n 
A 1 172 LYS 172 172 172 LYS LYS A ? n 
A 1 173 ASP 173 173 173 ASP ASP A ? n 
A 1 174 ALA 174 174 174 ALA ALA A ? n 
A 1 175 CYS 175 175 175 CYS CYS A ? n 
A 1 176 GLY 176 176 176 GLY GLY A ? n 
A 1 177 GLY 177 177 177 GLY GLY A ? n 
A 1 178 ASP 178 178 178 ASP ASP A ? n 
A 1 179 SER 179 179 179 SER SER A ? n 
A 1 180 GLY 180 180 180 GLY GLY A ? n 
A 1 181 GLY 181 181 181 GLY GLY A ? n 
A 1 182 PRO 182 182 182 PRO PRO A ? n 
A 1 183 LEU 183 183 183 LEU LEU A ? n 
A 1 184 ILE 184 184 184 ILE ILE A ? n 
A 1 185 CYS 185 185 185 CYS CYS A ? n 
A 1 186 ASN 186 186 186 ASN ASN A ? n 
A 1 187 GLY 187 187 187 GLY GLY A ? n 
A 1 188 GLN 188 188 188 GLN GLN A ? n 
A 1 189 PHE 189 189 189 PHE PHE A ? n 
A 1 190 GLN 190 190 190 GLN GLN A ? n 
A 1 191 GLY 191 191 191 GLY GLY A ? n 
A 1 192 ILE 192 192 192 ILE ILE A ? n 
A 1 193 VAL 193 193 193 VAL VAL A ? n 
A 1 194 SER 194 194 194 SER SER A ? n 
A 1 195 GLY 195 195 195 GLY GLY A ? n 
A 1 196 GLY 196 196 196 GLY GLY A ? n 
A 1 197 ALA 197 197 197 ALA ALA A ? n 
A 1 198 HIS 198 198 198 HIS HIS A ? n 
A 1 199 PRO 199 199 199 PRO PRO A ? n 
A 1 200 CYS 200 200 200 CYS CYS A ? n 
A 1 201 GLY 201 201 201 GLY GLY A ? n 
A 1 202 GLN 202 202 202 GLN GLN A ? n 
A 1 203 ALA 203 203 203 ALA ALA A ? n 
A 1 204 LEU 204 204 204 LEU LEU A ? n 
A 1 205 LYS 205 205 205 LYS LYS A ? n 
A 1 206 PRO 206 206 206 PRO PRO A ? n 
A 1 207 GLY 207 207 207 GLY GLY A ? n 
A 1 208 PHE 208 208 208 PHE PHE A ? n 
A 1 209 TYR 209 209 209 TYR TYR A ? n 
A 1 210 THR 210 210 210 THR THR A ? n 
A 1 211 LYS 211 211 211 LYS LYS A ? n 
A 1 212 VAL 212 212 212 VAL VAL A ? n 
A 1 213 PHE 213 213 213 PHE PHE A ? n 
A 1 214 ASP 214 214 214 ASP ASP A ? n 
A 1 215 TYR 215 215 215 TYR TYR A ? n 
A 1 216 ILE 216 216 216 ILE ILE A ? n 
A 1 217 ASP 217 217 217 ASP ASP A ? n 
A 1 218 TRP 218 218 218 TRP TRP A ? n 
A 1 219 ILE 219 219 219 ILE ILE A ? n 
A 1 220 GLN 220 220 220 GLN GLN A ? n 
A 1 221 SER 221 221 221 SER SER A ? n 
A 1 222 ILE 222 222 222 ILE ILE A ? n 
A 1 223 ILE 223 223 223 ILE ILE A ? n 
A 1 224 ALA 224 224 224 ALA ALA A ? n 
A 1 225 GLY 225 225 225 GLY GLY A ? n 
A 1 226 ASN 226 226 226 ASN ASN A ? n 
# 
loop_
_atom_site.group_PDB 
_atom_site.id 
_atom_site.type_symbol 
_atom_site.label_atom_id 
_atom_site.label_alt_id 
_atom_site.label_comp_id 
_atom_site.label_asym_id 
_atom_site.label_entity_id 
_atom_site.label_seq_id 
_atom_site.pdbx_PDB_ins_code 
_atom_site.Cartn_x 
_atom_site.Cartn_y 
_atom_site.Cartn_z 
_atom_site.occupancy 
_atom_site.B_iso_or_equiv 
_atom_site.pdbx_formal_charge 
_atom_site.auth_seq_id 
_atom_site.auth_comp_id 
_atom_site.auth_asym_id 
_atom_site.auth_atom_id 
_atom_site.pdbx_PDB_model_num 
ATOM 1    N N   ? LEU A 1   1 ?   3.254 -11.404   0.388 1.000 71.670 ? 1   LEU A N   1 
ATOM 2    C CA  ? LEU A 1   1 ?   2.443 -12.526  -0.072 1.000 71.670 ? 1   LEU A CA  1 
ATOM 3    C C   ? LEU A 1   1 ?   0.968 -12.292   0.237 1.000 71.670 ? 1   LEU A C   1 
ATOM 4    C CB  ? LEU A 1   1 ?   2.912 -13.830   0.578 1.000 71.670 ? 1   LEU A CB  1 
ATOM 5    O O   ? LEU A 1   1 ?   0.633 -11.553   1.165 1.000 71.670 ? 1   LEU A O   1 
ATOM 6    C CG  ? LEU A 1   1 ?   4.271 -14.364   0.121 1.000 71.670 ? 1   LEU A CG  1 
ATOM 7    C CD1 ? LEU A 1   1 ?   4.912 -15.196   1.226 1.000 71.670 ? 1   LEU A CD1 1 
ATOM 8    C CD2 ? LEU A 1   1 ?   4.121 -15.186  -1.155 1.000 71.670 ? 1   LEU A CD2 1 
ATOM 9    N N   ? VAL A 1   2 ?   0.126 -12.837  -0.597 1.000 90.280 ? 2   VAL A N   1 
ATOM 10   C CA  ? VAL A 1   2 ?  -1.307 -12.959  -0.350 1.000 90.280 ? 2   VAL A CA  1 
ATOM 11   C C   ? VAL A 1   2 ?  -1.670 -14.426  -0.126 1.000 90.280 ? 2   VAL A C   1 
ATOM 12   C CB  ? VAL A 1   2 ?  -2.135 -12.377  -1.517 1.000 90.280 ? 2   VAL A CB  1 
ATOM 13   O O   ? VAL A 1   2 ?  -1.562 -15.245  -1.042 1.000 90.280 ? 2   VAL A O   1 
ATOM 14   C CG1 ? VAL A 1   2 ?  -3.631 -12.550  -1.256 1.000 90.280 ? 2   VAL A CG1 1 
ATOM 15   C CG2 ? VAL A 1   2 ?  -1.794 -10.903  -1.730 1.000 90.280 ? 2   VAL A CG2 1 
ATOM 16   N N   ? VAL A 1   3 ?  -1.837 -14.833   1.171 1.000 92.100 ? 3   VAL A N   1 
ATOM 17   C CA  ? VAL A 1   3 ?  -2.252 -16.196   1.486 1.000 92.100 ? 3   VAL A CA  1 
ATOM 18   C C   ? VAL A 1   3 ?  -3.683 -16.425   1.003 1.000 92.100 ? 3   VAL A C   1 
ATOM 19   C CB  ? VAL A 1   3 ?  -2.149 -16.485   3.001 1.000 92.100 ? 3   VAL A CB  1 
ATOM 20   O O   ? VAL A 1   3 ?  -4.550 -15.566   1.181 1.000 92.100 ? 3   VAL A O   1 
ATOM 21   C CG1 ? VAL A 1   3 ?  -2.737 -17.856   3.330 1.000 92.100 ? 3   VAL A CG1 1 
ATOM 22   C CG2 ? VAL A 1   3 ?  -0.695 -16.400   3.461 1.000 92.100 ? 3   VAL A CG2 1 
ATOM 23   N N   ? GLY A 1   4 ?  -3.804 -17.606   0.348 1.000 90.850 ? 4   GLY A N   1 
ATOM 24   C CA  ? GLY A 1   4 ?  -5.143 -17.971  -0.085 1.000 90.850 ? 4   GLY A CA  1 
ATOM 25   C C   ? GLY A 1   4 ?  -5.579 -17.252  -1.348 1.000 90.850 ? 4   GLY A C   1 
ATOM 26   O O   ? GLY A 1   4 ?  -6.747 -17.319  -1.735 1.000 90.850 ? 4   GLY A O   1 
ATOM 27   N N   ? GLY A 1   5 ?  -4.554 -16.414  -1.999 1.000 93.000 ? 5   GLY A N   1 
ATOM 28   C CA  ? GLY A 1   5 ?  -4.812 -15.719  -3.250 1.000 93.000 ? 5   GLY A CA  1 
ATOM 29   C C   ? GLY A 1   5 ?  -4.319 -16.478  -4.467 1.000 93.000 ? 5   GLY A C   1 
ATOM 30   O O   ? GLY A 1   5 ?  -3.764 -17.571  -4.341 1.000 93.000 ? 5   GLY A O   1 
ATOM 31   N N   ? ASP A 1   6 ?  -4.554 -15.931  -5.664 1.000 94.250 ? 6   ASP A N   1 
ATOM 32   C CA  ? ASP A 1   6 ?  -4.105 -16.447  -6.954 1.000 94.250 ? 6   ASP A CA  1 
ATOM 33   C C   ? ASP A 1   6 ?  -3.277 -15.406  -7.704 1.000 94.250 ? 6   ASP A C   1 
ATOM 34   C CB  ? ASP A 1   6 ?  -5.300 -16.881  -7.805 1.000 94.250 ? 6   ASP A CB  1 
ATOM 35   O O   ? ASP A 1   6 ?  -3.293 -14.224  -7.355 1.000 94.250 ? 6   ASP A O   1 
ATOM 36   C CG  ? ASP A 1   6 ?  -6.154 -17.941  -7.131 1.000 94.250 ? 6   ASP A CG  1 
ATOM 37   O OD1 ? ASP A 1   6 ?  -5.636 -19.036  -6.821 1.000 94.250 ? 6   ASP A OD1 1 
ATOM 38   O OD2 ? ASP A 1   6 ?  -7.356 -17.680  -6.910 1.000 94.250 ? 6   ASP A OD2 1 
ATOM 39   N N   ? GLU A 1   7 ?  -2.525 -15.956  -8.653 1.000 94.910 ? 7   GLU A N   1 
ATOM 40   C CA  ? GLU A 1   7 ?  -1.774 -15.038  -9.505 1.000 94.910 ? 7   GLU A CA  1 
ATOM 41   C C   ? GLU A 1   7 ?  -2.672 -13.933 -10.053 1.000 94.910 ? 7   GLU A C   1 
ATOM 42   C CB  ? GLU A 1   7 ?  -1.110 -15.796 -10.657 1.000 94.910 ? 7   GLU A CB  1 
ATOM 43   O O   ? GLU A 1   7 ?  -3.768 -14.205 -10.548 1.000 94.910 ? 7   GLU A O   1 
ATOM 44   C CG  ? GLU A 1   7 ?   0.019 -16.717 -10.218 1.000 94.910 ? 7   GLU A CG  1 
ATOM 45   C CD  ? GLU A 1   7 ?   0.731 -17.390 -11.381 1.000 94.910 ? 7   GLU A CD  1 
ATOM 46   O OE1 ? GLU A 1   7 ?   1.675 -18.177 -11.141 1.000 94.910 ? 7   GLU A OE1 1 
ATOM 47   O OE2 ? GLU A 1   7 ?   0.343 -17.127 -12.541 1.000 94.910 ? 7   GLU A OE2 1 
ATOM 48   N N   ? CYS A 1   8 ?  -2.177 -12.667  -9.797 1.000 93.920 ? 8   CYS A N   1 
ATOM 49   C CA  ? CYS A 1   8 ?  -2.896 -11.521 -10.342 1.000 93.920 ? 8   CYS A CA  1 
ATOM 50   C C   ? CYS A 1   8 ?  -2.853 -11.525 -11.865 1.000 93.920 ? 8   CYS A C   1 
ATOM 51   C CB  ? CYS A 1   8 ?  -2.306 -10.216  -9.809 1.000 93.920 ? 8   CYS A CB  1 
ATOM 52   O O   ? CYS A 1   8 ?  -1.837 -11.887 -12.461 1.000 93.920 ? 8   CYS A O   1 
ATOM 53   S SG  ? CYS A 1   8 ?  -2.400 -10.054  -8.013 1.000 93.920 ? 8   CYS A SG  1 
ATOM 54   N N   ? ASN A 1   9 ?  -3.953 -11.089 -12.474 1.000 90.790 ? 9   ASN A N   1 
ATOM 55   C CA  ? ASN A 1   9 ?  -3.933 -10.813 -13.907 1.000 90.790 ? 9   ASN A CA  1 
ATOM 56   C C   ? ASN A 1   9 ?  -2.929  -9.717 -14.253 1.000 90.790 ? 9   ASN A C   1 
ATOM 57   C CB  ? ASN A 1   9 ?  -5.330 -10.428 -14.399 1.000 90.790 ? 9   ASN A CB  1 
ATOM 58   O O   ? ASN A 1   9 ?  -2.815  -8.724 -13.532 1.000 90.790 ? 9   ASN A O   1 
ATOM 59   C CG  ? ASN A 1   9 ?  -5.399 -10.286 -15.907 1.000 90.790 ? 9   ASN A CG  1 
ATOM 60   N ND2 ? ASN A 1   9 ?  -6.108 -11.202 -16.556 1.000 90.790 ? 9   ASN A ND2 1 
ATOM 61   O OD1 ? ASN A 1   9 ?  -4.820  -9.362 -16.483 1.000 90.790 ? 9   ASN A OD1 1 
ATOM 62   N N   ? ILE A 1  10 ?  -2.194  -9.820 -15.364 1.000 88.110 ? 10  ILE A N   1 
ATOM 63   C CA  ? ILE A 1  10 ?  -1.124  -8.910 -15.757 1.000 88.110 ? 10  ILE A CA  1 
ATOM 64   C C   ? ILE A 1  10 ?  -1.673  -7.491 -15.883 1.000 88.110 ? 10  ILE A C   1 
ATOM 65   C CB  ? ILE A 1  10 ?  -0.467  -9.350 -17.085 1.000 88.110 ? 10  ILE A CB  1 
ATOM 66   O O   ? ILE A 1  10 ?  -0.950  -6.517 -15.662 1.000 88.110 ? 10  ILE A O   1 
ATOM 67   C CG1 ? ILE A 1  10 ?   0.797  -8.526 -17.354 1.000 88.110 ? 10  ILE A CG1 1 
ATOM 68   C CG2 ? ILE A 1  10 ?  -1.459  -9.227 -18.245 1.000 88.110 ? 10  ILE A CG2 1 
ATOM 69   C CD1 ? ILE A 1  10 ?   1.673  -9.082 -18.469 1.000 88.110 ? 10  ILE A CD1 1 
ATOM 70   N N   ? ASN A 1  11 ?  -2.936  -7.274 -16.064 1.000 86.050 ? 11  ASN A N   1 
ATOM 71   C CA  ? ASN A 1  11 ?  -3.517  -5.951 -16.265 1.000 86.050 ? 11  ASN A CA  1 
ATOM 72   C C   ? ASN A 1  11 ?  -4.176  -5.428 -14.992 1.000 86.050 ? 11  ASN A C   1 
ATOM 73   C CB  ? ASN A 1  11 ?  -4.528  -5.977 -17.413 1.000 86.050 ? 11  ASN A CB  1 
ATOM 74   O O   ? ASN A 1  11 ?  -4.671  -4.300 -14.962 1.000 86.050 ? 11  ASN A O   1 
ATOM 75   C CG  ? ASN A 1  11 ?  -3.884  -6.283 -18.752 1.000 86.050 ? 11  ASN A CG  1 
ATOM 76   N ND2 ? ASN A 1  11 ?  -4.559  -7.087 -19.564 1.000 86.050 ? 11  ASN A ND2 1 
ATOM 77   O OD1 ? ASN A 1  11 ?  -2.789  -5.801 -19.052 1.000 86.050 ? 11  ASN A OD1 1 
ATOM 78   N N   ? GLU A 1  12 ?  -4.246  -6.154 -13.972 1.000 86.800 ? 12  GLU A N   1 
ATOM 79   C CA  ? GLU A 1  12 ?  -4.962  -5.839 -12.740 1.000 86.800 ? 12  GLU A CA  1 
ATOM 80   C C   ? GLU A 1  12 ?  -4.032  -5.211 -11.706 1.000 86.800 ? 12  GLU A C   1 
ATOM 81   C CB  ? GLU A 1  12 ?  -5.618  -7.096 -12.162 1.000 86.800 ? 12  GLU A CB  1 
ATOM 82   O O   ? GLU A 1  12 ?  -4.492  -4.662 -10.703 1.000 86.800 ? 12  GLU A O   1 
ATOM 83   C CG  ? GLU A 1  12 ?  -6.832  -7.572 -12.947 1.000 86.800 ? 12  GLU A CG  1 
ATOM 84   C CD  ? GLU A 1  12 ?  -7.532  -8.760 -12.307 1.000 86.800 ? 12  GLU A CD  1 
ATOM 85   O OE1 ? GLU A 1  12 ?  -8.581  -9.201 -12.829 1.000 86.800 ? 12  GLU A OE1 1 
ATOM 86   O OE2 ? GLU A 1  12 ?  -7.028  -9.254 -11.273 1.000 86.800 ? 12  GLU A OE2 1 
ATOM 87   N N   ? HIS A 1  13 ?  -2.629  -5.015 -11.941 1.000 90.420 ? 13  HIS A N   1 
ATOM 88   C CA  ? HIS A 1  13 ?  -1.673  -4.517 -10.959 1.000 90.420 ? 13  HIS A CA  1 
ATOM 89   C C   ? HIS A 1  13 ?  -0.865  -3.350 -11.518 1.000 90.420 ? 13  HIS A C   1 
ATOM 90   C CB  ? HIS A 1  13 ?  -0.735  -5.637 -10.508 1.000 90.420 ? 13  HIS A CB  1 
ATOM 91   O O   ? HIS A 1  13 ?   0.304  -3.174 -11.166 1.000 90.420 ? 13  HIS A O   1 
ATOM 92   C CG  ? HIS A 1  13 ?   0.060  -6.239 -11.623 1.000 90.420 ? 13  HIS A CG  1 
ATOM 93   C CD2 ? HIS A 1  13 ?  -0.192  -7.305 -12.419 1.000 90.420 ? 13  HIS A CD2 1 
ATOM 94   N ND1 ? HIS A 1  13 ?   1.278  -5.737 -12.025 1.000 90.420 ? 13  HIS A ND1 1 
ATOM 95   C CE1 ? HIS A 1  13 ?   1.743  -6.469 -13.023 1.000 90.420 ? 13  HIS A CE1 1 
ATOM 96   N NE2 ? HIS A 1  13 ?   0.870  -7.428 -13.282 1.000 90.420 ? 13  HIS A NE2 1 
ATOM 97   N N   ? ARG A 1  14 ?  -1.407  -2.620 -12.284 1.000 95.030 ? 14  ARG A N   1 
ATOM 98   C CA  ? ARG A 1  14 ?  -0.718  -1.577 -13.038 1.000 95.030 ? 14  ARG A CA  1 
ATOM 99   C C   ? ARG A 1  14 ?  -0.197  -0.485 -12.111 1.000 95.030 ? 14  ARG A C   1 
ATOM 100  C CB  ? ARG A 1  14 ?  -1.649  -0.971 -14.092 1.000 95.030 ? 14  ARG A CB  1 
ATOM 101  O O   ? ARG A 1  14 ?   0.697   0.278 -12.484 1.000 95.030 ? 14  ARG A O   1 
ATOM 102  C CG  ? ARG A 1  14 ?  -2.067  -1.948 -15.179 1.000 95.030 ? 14  ARG A CG  1 
ATOM 103  C CD  ? ARG A 1  14 ?  -3.115  -1.346 -16.105 1.000 95.030 ? 14  ARG A CD  1 
ATOM 104  N NE  ? ARG A 1  14 ?  -2.598  -0.182 -16.819 1.000 95.030 ? 14  ARG A NE  1 
ATOM 105  N NH1 ? ARG A 1  14 ?  -4.640   0.443 -17.699 1.000 95.030 ? 14  ARG A NH1 1 
ATOM 106  N NH2 ? ARG A 1  14 ?  -2.761   1.671 -18.166 1.000 95.030 ? 14  ARG A NH2 1 
ATOM 107  C CZ  ? ARG A 1  14 ?  -3.334   0.642 -17.560 1.000 95.030 ? 14  ARG A CZ  1 
ATOM 108  N N   ? SER A 1  15 ?  -0.717  -0.387 -10.899 1.000 96.160 ? 15  SER A N   1 
ATOM 109  C CA  ? SER A 1  15 ?  -0.305   0.627  -9.934 1.000 96.160 ? 15  SER A CA  1 
ATOM 110  C C   ? SER A 1  15 ?   0.639   0.043  -8.888 1.000 96.160 ? 15  SER A C   1 
ATOM 111  C CB  ? SER A 1  15 ?  -1.526   1.239  -9.245 1.000 96.160 ? 15  SER A CB  1 
ATOM 112  O O   ? SER A 1  15 ?   1.191   0.776  -8.064 1.000 96.160 ? 15  SER A O   1 
ATOM 113  O OG  ? SER A 1  15 ?  -2.264   0.247  -8.554 1.000 96.160 ? 15  SER A OG  1 
ATOM 114  N N   ? LEU A 1  16 ?   0.799  -1.276  -8.881 1.000 96.500 ? 16  LEU A N   1 
ATOM 115  C CA  ? LEU A 1  16 ?   1.624  -1.968  -7.896 1.000 96.500 ? 16  LEU A CA  1 
ATOM 116  C C   ? LEU A 1  16 ?   3.106  -1.742  -8.173 1.000 96.500 ? 16  LEU A C   1 
ATOM 117  C CB  ? LEU A 1  16 ?   1.315  -3.468  -7.896 1.000 96.500 ? 16  LEU A CB  1 
ATOM 118  O O   ? LEU A 1  16 ?   3.573  -1.959  -9.294 1.000 96.500 ? 16  LEU A O   1 
ATOM 119  C CG  ? LEU A 1  16 ?   1.979  -4.297  -6.795 1.000 96.500 ? 16  LEU A CG  1 
ATOM 120  C CD1 ? LEU A 1  16 ?   1.492  -3.842  -5.424 1.000 96.500 ? 16  LEU A CD1 1 
ATOM 121  C CD2 ? LEU A 1  16 ?   1.699  -5.781  -7.002 1.000 96.500 ? 16  LEU A CD2 1 
ATOM 122  N N   ? VAL A 1  17 ?   3.864  -1.353  -7.167 1.000 96.340 ? 17  VAL A N   1 
ATOM 123  C CA  ? VAL A 1  17 ?   5.280  -1.016  -7.269 1.000 96.340 ? 17  VAL A CA  1 
ATOM 124  C C   ? VAL A 1  17 ?   6.105  -1.990  -6.430 1.000 96.340 ? 17  VAL A C   1 
ATOM 125  C CB  ? VAL A 1  17 ?   5.551   0.437  -6.819 1.000 96.340 ? 17  VAL A CB  1 
ATOM 126  O O   ? VAL A 1  17 ?   5.752  -2.285  -5.286 1.000 96.340 ? 17  VAL A O   1 
ATOM 127  C CG1 ? VAL A 1  17 ?   7.038   0.768  -6.931 1.000 96.340 ? 17  VAL A CG1 1 
ATOM 128  C CG2 ? VAL A 1  17 ?   4.719   1.415  -7.646 1.000 96.340 ? 17  VAL A CG2 1 
ATOM 129  N N   ? VAL A 1  18 ?   7.206  -2.440  -7.047 1.000 94.320 ? 18  VAL A N   1 
ATOM 130  C CA  ? VAL A 1  18 ?   8.122  -3.338  -6.351 1.000 94.320 ? 18  VAL A CA  1 
ATOM 131  C C   ? VAL A 1  18 ?   9.329  -2.553  -5.842 1.000 94.320 ? 18  VAL A C   1 
ATOM 132  C CB  ? VAL A 1  18 ?   8.586  -4.495  -7.265 1.000 94.320 ? 18  VAL A CB  1 
ATOM 133  O O   ? VAL A 1  18 ?  10.015  -1.885  -6.618 1.000 94.320 ? 18  VAL A O   1 
ATOM 134  C CG1 ? VAL A 1  18 ?   9.500  -5.452  -6.502 1.000 94.320 ? 18  VAL A CG1 1 
ATOM 135  C CG2 ? VAL A 1  18 ?   7.380  -5.241  -7.833 1.000 94.320 ? 18  VAL A CG2 1 
ATOM 136  N N   ? PHE A 1  19 ?   9.477  -2.631  -4.475 1.000 94.710 ? 19  PHE A N   1 
ATOM 137  C CA  ? PHE A 1  19 ?  10.692  -2.103  -3.866 1.000 94.710 ? 19  PHE A CA  1 
ATOM 138  C C   ? PHE A 1  19 ?  11.760  -3.185  -3.761 1.000 94.710 ? 19  PHE A C   1 
ATOM 139  C CB  ? PHE A 1  19 ?  10.393  -1.524  -2.479 1.000 94.710 ? 19  PHE A CB  1 
ATOM 140  O O   ? PHE A 1  19 ?  11.504  -4.267  -3.228 1.000 94.710 ? 19  PHE A O   1 
ATOM 141  C CG  ? PHE A 1  19 ?   9.530  -0.292  -2.509 1.000 94.710 ? 19  PHE A CG  1 
ATOM 142  C CD1 ? PHE A 1  19 ?   8.623  -0.086  -3.541 1.000 94.710 ? 19  PHE A CD1 1 
ATOM 143  C CD2 ? PHE A 1  19 ?   9.627   0.662  -1.504 1.000 94.710 ? 19  PHE A CD2 1 
ATOM 144  C CE1 ? PHE A 1  19 ?   7.823   1.055  -3.571 1.000 94.710 ? 19  PHE A CE1 1 
ATOM 145  C CE2 ? PHE A 1  19 ?   8.831   1.804  -1.527 1.000 94.710 ? 19  PHE A CE2 1 
ATOM 146  C CZ  ? PHE A 1  19 ?   7.931   1.999  -2.562 1.000 94.710 ? 19  PHE A CZ  1 
ATOM 147  N N   ? PHE A 1  20 ?  12.917  -2.855  -4.276 1.000 92.230 ? 20  PHE A N   1 
ATOM 148  C CA  ? PHE A 1  20 ?  13.976  -3.856  -4.214 1.000 92.230 ? 20  PHE A CA  1 
ATOM 149  C C   ? PHE A 1  20 ?  15.322  -3.203  -3.924 1.000 92.230 ? 20  PHE A C   1 
ATOM 150  C CB  ? PHE A 1  20 ?  14.047  -4.647  -5.524 1.000 92.230 ? 20  PHE A CB  1 
ATOM 151  O O   ? PHE A 1  20 ?  15.503  -2.007  -4.165 1.000 92.230 ? 20  PHE A O   1 
ATOM 152  C CG  ? PHE A 1  20 ?  14.446  -3.816  -6.713 1.000 92.230 ? 20  PHE A CG  1 
ATOM 153  C CD1 ? PHE A 1  20 ?  13.492  -3.111  -7.437 1.000 92.230 ? 20  PHE A CD1 1 
ATOM 154  C CD2 ? PHE A 1  20 ?  15.775  -3.741  -7.108 1.000 92.230 ? 20  PHE A CD2 1 
ATOM 155  C CE1 ? PHE A 1  20 ?  13.859  -2.341  -8.539 1.000 92.230 ? 20  PHE A CE1 1 
ATOM 156  C CE2 ? PHE A 1  20 ?  16.149  -2.974  -8.208 1.000 92.230 ? 20  PHE A CE2 1 
ATOM 157  C CZ  ? PHE A 1  20 ?  15.189  -2.276  -8.923 1.000 92.230 ? 20  PHE A CZ  1 
ATOM 158  N N   ? ASN A 1  21 ?  16.173  -3.901  -3.246 1.000 88.370 ? 21  ASN A N   1 
ATOM 159  C CA  ? ASN A 1  21 ?  17.577  -3.533  -3.095 1.000 88.370 ? 21  ASN A CA  1 
ATOM 160  C C   ? ASN A 1  21 ?  18.503  -4.631  -3.611 1.000 88.370 ? 21  ASN A C   1 
ATOM 161  C CB  ? ASN A 1  21 ?  17.895  -3.213  -1.633 1.000 88.370 ? 21  ASN A CB  1 
ATOM 162  O O   ? ASN A 1  21 ?  18.052  -5.572  -4.266 1.000 88.370 ? 21  ASN A O   1 
ATOM 163  C CG  ? ASN A 1  21 ?  17.741  -4.418  -0.726 1.000 88.370 ? 21  ASN A CG  1 
ATOM 164  N ND2 ? ASN A 1  21 ?  17.663  -4.173   0.577 1.000 88.370 ? 21  ASN A ND2 1 
ATOM 165  O OD1 ? ASN A 1  21 ?  17.694  -5.560  -1.191 1.000 88.370 ? 21  ASN A OD1 1 
ATOM 166  N N   ? SER A 1  22 ?  19.855  -4.439  -3.413 1.000 80.670 ? 22  SER A N   1 
ATOM 167  C CA  ? SER A 1  22 ?  20.871  -5.334  -3.959 1.000 80.670 ? 22  SER A CA  1 
ATOM 168  C C   ? SER A 1  22 ?  20.696  -6.755  -3.434 1.000 80.670 ? 22  SER A C   1 
ATOM 169  C CB  ? SER A 1  22 ?  22.272  -4.825  -3.620 1.000 80.670 ? 22  SER A CB  1 
ATOM 170  O O   ? SER A 1  22 ?  21.086  -7.719  -4.095 1.000 80.670 ? 22  SER A O   1 
ATOM 171  O OG  ? SER A 1  22 ?  22.414  -4.635  -2.222 1.000 80.670 ? 22  SER A OG  1 
ATOM 172  N N   ? SER A 1  23 ?  19.864  -6.889  -2.327 1.000 73.860 ? 23  SER A N   1 
ATOM 173  C CA  ? SER A 1  23 ?  19.806  -8.150  -1.593 1.000 73.860 ? 23  SER A CA  1 
ATOM 174  C C   ? SER A 1  23 ?  18.441  -8.813  -1.740 1.000 73.860 ? 23  SER A C   1 
ATOM 175  C CB  ? SER A 1  23 ?  20.115  -7.923  -0.113 1.000 73.860 ? 23  SER A CB  1 
ATOM 176  O O   ? SER A 1  23 ?  18.302 -10.016  -1.511 1.000 73.860 ? 23  SER A O   1 
ATOM 177  O OG  ? SER A 1  23 ?  21.163  -6.982   0.044 1.000 73.860 ? 23  SER A OG  1 
ATOM 178  N N   ? SER A 1  24 ?  17.392  -8.175  -2.481 1.000 82.870 ? 24  SER A N   1 
ATOM 179  C CA  ? SER A 1  24 ?  16.124  -8.886  -2.601 1.000 82.870 ? 24  SER A CA  1 
ATOM 180  C C   ? SER A 1  24 ?  14.941  -7.934  -2.456 1.000 82.870 ? 24  SER A C   1 
ATOM 181  C CB  ? SER A 1  24 ?  16.028  -9.994  -1.551 1.000 82.870 ? 24  SER A CB  1 
ATOM 182  O O   ? SER A 1  24 ?  15.126  -6.730  -2.265 1.000 82.870 ? 24  SER A O   1 
ATOM 183  O OG  ? SER A 1  24 ?  15.978  -9.446  -0.245 1.000 82.870 ? 24  SER A OG  1 
ATOM 184  N N   ? PHE A 1  25 ?  13.801  -8.437  -2.718 1.000 85.710 ? 25  PHE A N   1 
ATOM 185  C CA  ? PHE A 1  25 ?  12.516  -7.771  -2.546 1.000 85.710 ? 25  PHE A CA  1 
ATOM 186  C C   ? PHE A 1  25 ?  12.381  -7.211  -1.135 1.000 85.710 ? 25  PHE A C   1 
ATOM 187  C CB  ? PHE A 1  25 ?  11.364  -8.738  -2.839 1.000 85.710 ? 25  PHE A CB  1 
ATOM 188  O O   ? PHE A 1  25 ?  12.648  -7.911  -0.156 1.000 85.710 ? 25  PHE A O   1 
ATOM 189  C CG  ? PHE A 1  25 ?  10.006  -8.185  -2.503 1.000 85.710 ? 25  PHE A CG  1 
ATOM 190  C CD1 ? PHE A 1  25 ?   9.389  -8.502  -1.299 1.000 85.710 ? 25  PHE A CD1 1 
ATOM 191  C CD2 ? PHE A 1  25 ?   9.346  -7.346  -3.391 1.000 85.710 ? 25  PHE A CD2 1 
ATOM 192  C CE1 ? PHE A 1  25 ?   8.132  -7.991  -0.985 1.000 85.710 ? 25  PHE A CE1 1 
ATOM 193  C CE2 ? PHE A 1  25 ?   8.089  -6.832  -3.085 1.000 85.710 ? 25  PHE A CE2 1 
ATOM 194  C CZ  ? PHE A 1  25 ?   7.484  -7.156  -1.882 1.000 85.710 ? 25  PHE A CZ  1 
ATOM 195  N N   ? LEU A 1  26 ?  11.911  -5.895  -0.952 1.000 88.100 ? 26  LEU A N   1 
ATOM 196  C CA  ? LEU A 1  26 ?  11.804  -5.218   0.336 1.000 88.100 ? 26  LEU A CA  1 
ATOM 197  C C   ? LEU A 1  26 ?  10.343  -5.014   0.723 1.000 88.100 ? 26  LEU A C   1 
ATOM 198  C CB  ? LEU A 1  26 ?  12.525  -3.868   0.293 1.000 88.100 ? 26  LEU A CB  1 
ATOM 199  O O   ? LEU A 1  26 ?   9.935  -5.369   1.831 1.000 88.100 ? 26  LEU A O   1 
ATOM 200  C CG  ? LEU A 1  26 ?  14.041  -3.915   0.096 1.000 88.100 ? 26  LEU A CG  1 
ATOM 201  C CD1 ? LEU A 1  26 ?  14.595  -2.507  -0.096 1.000 88.100 ? 26  LEU A CD1 1 
ATOM 202  C CD2 ? LEU A 1  26 ?  14.713  -4.603   1.279 1.000 88.100 ? 26  LEU A CD2 1 
ATOM 203  N N   ? CYS A 1  27 ?   9.559  -4.466  -0.131 1.000 93.660 ? 27  CYS A N   1 
ATOM 204  C CA  ? CYS A 1  27 ?   8.172  -4.073   0.095 1.000 93.660 ? 27  CYS A CA  1 
ATOM 205  C C   ? CYS A 1  27 ?   7.461  -3.797  -1.225 1.000 93.660 ? 27  CYS A C   1 
ATOM 206  C CB  ? CYS A 1  27 ?   8.104  -2.836   0.990 1.000 93.660 ? 27  CYS A CB  1 
ATOM 207  O O   ? CYS A 1  27 ?   8.073  -3.873  -2.292 1.000 93.660 ? 27  CYS A O   1 
ATOM 208  S SG  ? CYS A 1  27 ?   8.437  -3.179   2.732 1.000 93.660 ? 27  CYS A SG  1 
ATOM 209  N N   ? ALA A 1  28 ?   6.199  -3.498  -0.997 1.000 94.590 ? 28  ALA A N   1 
ATOM 210  C CA  ? ALA A 1  28 ?   5.406  -3.021  -2.128 1.000 94.590 ? 28  ALA A CA  1 
ATOM 211  C C   ? ALA A 1  28 ?   4.961  -1.577  -1.916 1.000 94.590 ? 28  ALA A C   1 
ATOM 212  C CB  ? ALA A 1  28 ?   4.192  -3.922  -2.344 1.000 94.590 ? 28  ALA A CB  1 
ATOM 213  O O   ? ALA A 1  28 ?   5.095  -1.035  -0.816 1.000 94.590 ? 28  ALA A O   1 
ATOM 214  N N   ? GLY A 1  29 ?   4.517  -0.951  -3.026 1.000 96.420 ? 29  GLY A N   1 
ATOM 215  C CA  ? GLY A 1  29 ?   3.958   0.391  -3.018 1.000 96.420 ? 29  GLY A CA  1 
ATOM 216  C C   ? GLY A 1  29 ?   2.864   0.589  -4.050 1.000 96.420 ? 29  GLY A C   1 
ATOM 217  O O   ? GLY A 1  29 ?   2.539  -0.333  -4.802 1.000 96.420 ? 29  GLY A O   1 
ATOM 218  N N   ? THR A 1  30 ?   2.324   1.810  -3.990 1.000 97.690 ? 30  THR A N   1 
ATOM 219  C CA  ? THR A 1  30 ?   1.254   2.122  -4.930 1.000 97.690 ? 30  THR A CA  1 
ATOM 220  C C   ? THR A 1  30 ?   1.545   3.426  -5.668 1.000 97.690 ? 30  THR A C   1 
ATOM 221  C CB  ? THR A 1  30 ?  -0.106   2.226  -4.215 1.000 97.690 ? 30  THR A CB  1 
ATOM 222  O O   ? THR A 1  30 ?   1.765   4.464  -5.041 1.000 97.690 ? 30  THR A O   1 
ATOM 223  C CG2 ? THR A 1  30 ?  -1.234   2.472  -5.211 1.000 97.690 ? 30  THR A CG2 1 
ATOM 224  O OG1 ? THR A 1  30 ?  -0.363   1.006  -3.510 1.000 97.690 ? 30  THR A OG1 1 
ATOM 225  N N   ? LEU A 1  31 ?   1.584   3.340  -7.011 1.000 98.060 ? 31  LEU A N   1 
ATOM 226  C CA  ? LEU A 1  31 ?   1.694   4.531  -7.847 1.000 98.060 ? 31  LEU A CA  1 
ATOM 227  C C   ? LEU A 1  31 ?   0.394   5.329  -7.828 1.000 98.060 ? 31  LEU A C   1 
ATOM 228  C CB  ? LEU A 1  31 ?   2.048   4.145  -9.285 1.000 98.060 ? 31  LEU A CB  1 
ATOM 229  O O   ? LEU A 1  31 ?  -0.657   4.821  -8.224 1.000 98.060 ? 31  LEU A O   1 
ATOM 230  C CG  ? LEU A 1  31 ?   2.199   5.298 -10.279 1.000 98.060 ? 31  LEU A CG  1 
ATOM 231  C CD1 ? LEU A 1  31 ?   3.402   6.161  -9.911 1.000 98.060 ? 31  LEU A CD1 1 
ATOM 232  C CD2 ? LEU A 1  31 ?   2.331   4.765 -11.701 1.000 98.060 ? 31  LEU A CD2 1 
ATOM 233  N N   ? ILE A 1  32 ?   0.453   6.644  -7.353 1.000 97.060 ? 32  ILE A N   1 
ATOM 234  C CA  ? ILE A 1  32 ?  -0.778   7.404  -7.157 1.000 97.060 ? 32  ILE A CA  1 
ATOM 235  C C   ? ILE A 1  32 ?  -0.827   8.569  -8.143 1.000 97.060 ? 32  ILE A C   1 
ATOM 236  C CB  ? ILE A 1  32 ?  -0.897   7.923  -5.707 1.000 97.060 ? 32  ILE A CB  1 
ATOM 237  O O   ? ILE A 1  32 ?  -1.879   9.185  -8.333 1.000 97.060 ? 32  ILE A O   1 
ATOM 238  C CG1 ? ILE A 1  32 ?   0.335   8.758  -5.336 1.000 97.060 ? 32  ILE A CG1 1 
ATOM 239  C CG2 ? ILE A 1  32 ?  -1.084   6.759  -4.730 1.000 97.060 ? 32  ILE A CG2 1 
ATOM 240  C CD1 ? ILE A 1  32 ?   0.210   9.488  -4.006 1.000 97.060 ? 32  ILE A CD1 1 
ATOM 241  N N   ? ASN A 1  33 ?   0.250   8.822  -8.926 1.000 96.130 ? 33  ASN A N   1 
ATOM 242  C CA  ? ASN A 1  33 ?   0.423   9.611 -10.141 1.000 96.130 ? 33  ASN A CA  1 
ATOM 243  C C   ? ASN A 1  33 ?   1.782   9.355 -10.786 1.000 96.130 ? 33  ASN A C   1 
ATOM 244  C CB  ? ASN A 1  33 ?   0.249  11.102  -9.843 1.000 96.130 ? 33  ASN A CB  1 
ATOM 245  O O   ? ASN A 1  33 ?   2.486   8.416 -10.409 1.000 96.130 ? 33  ASN A O   1 
ATOM 246  C CG  ? ASN A 1  33 ?   1.356  11.655  -8.967 1.000 96.130 ? 33  ASN A CG  1 
ATOM 247  N ND2 ? ASN A 1  33 ?   1.045  12.699  -8.207 1.000 96.130 ? 33  ASN A ND2 1 
ATOM 248  O OD1 ? ASN A 1  33 ?   2.481  11.149  -8.973 1.000 96.130 ? 33  ASN A OD1 1 
ATOM 249  N N   ? GLN A 1  34 ?   2.154  10.183 -11.897 1.000 96.890 ? 34  GLN A N   1 
ATOM 250  C CA  ? GLN A 1  34 ?   3.348   9.865 -12.672 1.000 96.890 ? 34  GLN A CA  1 
ATOM 251  C C   ? GLN A 1  34 ?   4.615  10.105 -11.856 1.000 96.890 ? 34  GLN A C   1 
ATOM 252  C CB  ? GLN A 1  34 ?   3.389  10.689 -13.960 1.000 96.890 ? 34  GLN A CB  1 
ATOM 253  O O   ? GLN A 1  34 ?   5.693   9.631 -12.218 1.000 96.890 ? 34  GLN A O   1 
ATOM 254  C CG  ? GLN A 1  34 ?   2.317  10.306 -14.970 1.000 96.890 ? 34  GLN A CG  1 
ATOM 255  C CD  ? GLN A 1  34 ?   2.267  11.247 -16.159 1.000 96.890 ? 34  GLN A CD  1 
ATOM 256  N NE2 ? GLN A 1  34 ?   1.842  10.730 -17.307 1.000 96.890 ? 34  GLN A NE2 1 
ATOM 257  O OE1 ? GLN A 1  34 ?   2.607  12.429 -16.047 1.000 96.890 ? 34  GLN A OE1 1 
ATOM 258  N N   ? GLU A 1  35 ?   4.499  10.734 -10.648 1.000 97.320 ? 35  GLU A N   1 
ATOM 259  C CA  ? GLU A 1  35 ?   5.699  11.161  -9.935 1.000 97.320 ? 35  GLU A CA  1 
ATOM 260  C C   ? GLU A 1  35 ?   5.686  10.673  -8.490 1.000 97.320 ? 35  GLU A C   1 
ATOM 261  C CB  ? GLU A 1  35 ?   5.834  12.685  -9.974 1.000 97.320 ? 35  GLU A CB  1 
ATOM 262  O O   ? GLU A 1  35 ?   6.675  10.822  -7.769 1.000 97.320 ? 35  GLU A O   1 
ATOM 263  C CG  ? GLU A 1  35 ?   6.053  13.248 -11.371 1.000 97.320 ? 35  GLU A CG  1 
ATOM 264  C CD  ? GLU A 1  35 ?   6.219  14.759 -11.391 1.000 97.320 ? 35  GLU A CD  1 
ATOM 265  O OE1 ? GLU A 1  35 ?   7.314  15.245 -11.757 1.000 97.320 ? 35  GLU A OE1 1 
ATOM 266  O OE2 ? GLU A 1  35 ?   5.248  15.463 -11.036 1.000 97.320 ? 35  GLU A OE2 1 
ATOM 267  N N   ? TRP A 1  36 ?   4.522  10.076  -8.065 1.000 97.940 ? 36  TRP A N   1 
ATOM 268  C CA  ? TRP A 1  36 ?   4.412   9.848  -6.628 1.000 97.940 ? 36  TRP A CA  1 
ATOM 269  C C   ? TRP A 1  36 ?   3.997   8.409  -6.336 1.000 97.940 ? 36  TRP A C   1 
ATOM 270  C CB  ? TRP A 1  36 ?   3.406  10.819  -6.004 1.000 97.940 ? 36  TRP A CB  1 
ATOM 271  O O   ? TRP A 1  36 ?   3.088   7.876  -6.977 1.000 97.940 ? 36  TRP A O   1 
ATOM 272  C CG  ? TRP A 1  36 ?   3.862  12.247  -5.998 1.000 97.940 ? 36  TRP A CG  1 
ATOM 273  C CD1 ? TRP A 1  36 ?   3.534  13.221  -6.901 1.000 97.940 ? 36  TRP A CD1 1 
ATOM 274  C CD2 ? TRP A 1  36 ?   4.734  12.861  -5.045 1.000 97.940 ? 36  TRP A CD2 1 
ATOM 275  C CE2 ? TRP A 1  36 ?   4.892  14.211  -5.431 1.000 97.940 ? 36  TRP A CE2 1 
ATOM 276  C CE3 ? TRP A 1  36 ?   5.398  12.401  -3.900 1.000 97.940 ? 36  TRP A CE3 1 
ATOM 277  N NE1 ? TRP A 1  36 ?   4.150  14.404  -6.565 1.000 97.940 ? 36  TRP A NE1 1 
ATOM 278  C CH2 ? TRP A 1  36 ?   6.326  14.629  -3.595 1.000 97.940 ? 36  TRP A CH2 1 
ATOM 279  C CZ2 ? TRP A 1  36 ?   5.687  15.105  -4.711 1.000 97.940 ? 36  TRP A CZ2 1 
ATOM 280  C CZ3 ? TRP A 1  36 ?   6.189  13.293  -3.185 1.000 97.940 ? 36  TRP A CZ3 1 
ATOM 281  N N   ? VAL A 1  37 ?   4.702   7.782  -5.344 1.000 98.180 ? 37  VAL A N   1 
ATOM 282  C CA  ? VAL A 1  37 ?   4.404   6.452  -4.822 1.000 98.180 ? 37  VAL A CA  1 
ATOM 283  C C   ? VAL A 1  37 ?   4.044   6.546  -3.341 1.000 98.180 ? 37  VAL A C   1 
ATOM 284  C CB  ? VAL A 1  37 ?   5.593   5.485  -5.021 1.000 98.180 ? 37  VAL A CB  1 
ATOM 285  O O   ? VAL A 1  37 ?   4.715   7.243  -2.576 1.000 98.180 ? 37  VAL A O   1 
ATOM 286  C CG1 ? VAL A 1  37 ?   5.341   4.164  -4.296 1.000 98.180 ? 37  VAL A CG1 1 
ATOM 287  C CG2 ? VAL A 1  37 ?   5.839   5.243  -6.509 1.000 98.180 ? 37  VAL A CG2 1 
ATOM 288  N N   ? LEU A 1  38 ?   2.933   5.876  -3.033 1.000 97.370 ? 38  LEU A N   1 
ATOM 289  C CA  ? LEU A 1  38 ?   2.523   5.754  -1.639 1.000 97.370 ? 38  LEU A CA  1 
ATOM 290  C C   ? LEU A 1  38 ?   2.859   4.370  -1.092 1.000 97.370 ? 38  LEU A C   1 
ATOM 291  C CB  ? LEU A 1  38 ?   1.022   6.020  -1.496 1.000 97.370 ? 38  LEU A CB  1 
ATOM 292  O O   ? LEU A 1  38 ?   2.582   3.358  -1.739 1.000 97.370 ? 38  LEU A O   1 
ATOM 293  C CG  ? LEU A 1  38 ?   0.581   7.482  -1.587 1.000 97.370 ? 38  LEU A CG  1 
ATOM 294  C CD1 ? LEU A 1  38 ?  -0.899   7.568  -1.944 1.000 97.370 ? 38  LEU A CD1 1 
ATOM 295  C CD2 ? LEU A 1  38 ?   0.864   8.208  -0.276 1.000 97.370 ? 38  LEU A CD2 1 
ATOM 296  N N   ? THR A 1  39 ?   3.453   4.303   0.187 1.000 96.860 ? 39  THR A N   1 
ATOM 297  C CA  ? THR A 1  39 ?   3.853   3.033   0.784 1.000 96.860 ? 39  THR A CA  1 
ATOM 298  C C   ? THR A 1  39 ?   3.907   3.145   2.305 1.000 96.860 ? 39  THR A C   1 
ATOM 299  C CB  ? THR A 1  39 ?   5.223   2.573   0.252 1.000 96.860 ? 39  THR A CB  1 
ATOM 300  O O   ? THR A 1  39 ?   3.557   4.183   2.869 1.000 96.860 ? 39  THR A O   1 
ATOM 301  C CG2 ? THR A 1  39 ?   6.346   3.456   0.785 1.000 96.860 ? 39  THR A CG2 1 
ATOM 302  O OG1 ? THR A 1  39 ?   5.458   1.220   0.663 1.000 96.860 ? 39  THR A OG1 1 
ATOM 303  N N   ? ALA A 1  40 ?   4.234   2.057   2.948 1.000 94.390 ? 40  ALA A N   1 
ATOM 304  C CA  ? ALA A 1  40 ?   4.347   2.068   4.405 1.000 94.390 ? 40  ALA A CA  1 
ATOM 305  C C   ? ALA A 1  40 ?   5.678   2.669   4.847 1.000 94.390 ? 40  ALA A C   1 
ATOM 306  C CB  ? ALA A 1  40 ?   4.194   0.654   4.961 1.000 94.390 ? 40  ALA A CB  1 
ATOM 307  O O   ? ALA A 1  40 ?   6.721   2.388   4.252 1.000 94.390 ? 40  ALA A O   1 
ATOM 308  N N   ? ALA A 1  41 ?   5.613   3.436   5.917 1.000 93.030 ? 41  ALA A N   1 
ATOM 309  C CA  ? ALA A 1  41 ?   6.812   4.059   6.472 1.000 93.030 ? 41  ALA A CA  1 
ATOM 310  C C   ? ALA A 1  41 ?   7.804   3.005   6.956 1.000 93.030 ? 41  ALA A C   1 
ATOM 311  C CB  ? ALA A 1  41 ?   6.442   5.002   7.614 1.000 93.030 ? 41  ALA A CB  1 
ATOM 312  O O   ? ALA A 1  41 ?   9.018   3.201   6.871 1.000 93.030 ? 41  ALA A O   1 
ATOM 313  N N   ? HIS A 1  42 ?   7.252   1.921   7.449 1.000 90.400 ? 42  HIS A N   1 
ATOM 314  C CA  ? HIS A 1  42 ?   8.122   0.874   7.971 1.000 90.400 ? 42  HIS A CA  1 
ATOM 315  C C   ? HIS A 1  42 ?   8.861   0.159   6.845 1.000 90.400 ? 42  HIS A C   1 
ATOM 316  C CB  ? HIS A 1  42 ?   7.315  -0.134   8.792 1.000 90.400 ? 42  HIS A CB  1 
ATOM 317  O O   ? HIS A 1  42 ?   9.753  -0.653   7.099 1.000 90.400 ? 42  HIS A O   1 
ATOM 318  C CG  ? HIS A 1  42 ?   6.469  -1.044   7.960 1.000 90.400 ? 42  HIS A CG  1 
ATOM 319  C CD2 ? HIS A 1  42 ?   6.765  -2.207   7.333 1.000 90.400 ? 42  HIS A CD2 1 
ATOM 320  N ND1 ? HIS A 1  42 ?   5.141  -0.789   7.695 1.000 90.400 ? 42  HIS A ND1 1 
ATOM 321  C CE1 ? HIS A 1  42 ?   4.655  -1.760   6.939 1.000 90.400 ? 42  HIS A CE1 1 
ATOM 322  N NE2 ? HIS A 1  42 ?   5.620  -2.632   6.705 1.000 90.400 ? 42  HIS A NE2 1 
ATOM 323  N N   ? CYS A 1  43 ?   8.585   0.544   5.620 1.000 92.330 ? 43  CYS A N   1 
ATOM 324  C CA  ? CYS A 1  43 ?   9.240  -0.034   4.452 1.000 92.330 ? 43  CYS A CA  1 
ATOM 325  C C   ? CYS A 1  43 ?  10.494   0.750   4.087 1.000 92.330 ? 43  CYS A C   1 
ATOM 326  C CB  ? CYS A 1  43 ?   8.282  -0.065   3.261 1.000 92.330 ? 43  CYS A CB  1 
ATOM 327  O O   ? CYS A 1  43 ?  11.191   0.405   3.131 1.000 92.330 ? 43  CYS A O   1 
ATOM 328  S SG  ? CYS A 1  43 ?   6.998  -1.328   3.393 1.000 92.330 ? 43  CYS A SG  1 
ATOM 329  N N   ? ASP A 1  44 ?  10.816   1.761   4.817 1.000 91.850 ? 44  ASP A N   1 
ATOM 330  C CA  ? ASP A 1  44 ?  11.932   2.644   4.493 1.000 91.850 ? 44  ASP A CA  1 
ATOM 331  C C   ? ASP A 1  44 ?  13.267   1.915   4.631 1.000 91.850 ? 44  ASP A C   1 
ATOM 332  C CB  ? ASP A 1  44 ?  11.914   3.884   5.389 1.000 91.850 ? 44  ASP A CB  1 
ATOM 333  O O   ? ASP A 1  44 ?  13.544   1.307   5.667 1.000 91.850 ? 44  ASP A O   1 
ATOM 334  C CG  ? ASP A 1  44 ?  13.037   4.857   5.078 1.000 91.850 ? 44  ASP A CG  1 
ATOM 335  O OD1 ? ASP A 1  44 ?  13.350   5.066   3.886 1.000 91.850 ? 44  ASP A OD1 1 
ATOM 336  O OD2 ? ASP A 1  44 ?  13.616   5.419   6.033 1.000 91.850 ? 44  ASP A OD2 1 
ATOM 337  N N   ? SER A 1  45 ?  14.022   1.969   3.585 1.000 90.610 ? 45  SER A N   1 
ATOM 338  C CA  ? SER A 1  45 ?  15.386   1.452   3.543 1.000 90.610 ? 45  SER A CA  1 
ATOM 339  C C   ? SER A 1  45 ?  16.341   2.462   2.916 1.000 90.610 ? 45  SER A C   1 
ATOM 340  C CB  ? SER A 1  45 ?  15.437   0.137   2.763 1.000 90.610 ? 45  SER A CB  1 
ATOM 341  O O   ? SER A 1  45 ?  15.926   3.304   2.117 1.000 90.610 ? 45  SER A O   1 
ATOM 342  O OG  ? SER A 1  45 ?  16.769  -0.336   2.662 1.000 90.610 ? 45  SER A OG  1 
ATOM 343  N N   ? LYS A 1  46 ?  17.682   2.466   3.380 1.000 85.520 ? 46  LYS A N   1 
ATOM 344  C CA  ? LYS A 1  46 ?  18.686   3.440   2.962 1.000 85.520 ? 46  LYS A CA  1 
ATOM 345  C C   ? LYS A 1  46 ?  18.994   3.307   1.473 1.000 85.520 ? 46  LYS A C   1 
ATOM 346  C CB  ? LYS A 1  46 ?  19.968   3.276   3.779 1.000 85.520 ? 46  LYS A CB  1 
ATOM 347  O O   ? LYS A 1  46 ?  19.166   4.310   0.777 1.000 85.520 ? 46  LYS A O   1 
ATOM 348  C CG  ? LYS A 1  46 ?  19.876   3.829   5.193 1.000 85.520 ? 46  LYS A CG  1 
ATOM 349  C CD  ? LYS A 1  46 ?  21.224   3.782   5.901 1.000 85.520 ? 46  LYS A CD  1 
ATOM 350  C CE  ? LYS A 1  46 ?  21.124   4.299   7.330 1.000 85.520 ? 46  LYS A CE  1 
ATOM 351  N NZ  ? LYS A 1  46 ?  22.452   4.293   8.015 1.000 85.520 ? 46  LYS A NZ  1 
ATOM 352  N N   ? ASN A 1  47 ?  18.898   2.127   0.848 1.000 87.100 ? 47  ASN A N   1 
ATOM 353  C CA  ? ASN A 1  47 ?  19.259   1.904  -0.548 1.000 87.100 ? 47  ASN A CA  1 
ATOM 354  C C   ? ASN A 1  47 ?  18.273   0.966  -1.239 1.000 87.100 ? 47  ASN A C   1 
ATOM 355  C CB  ? ASN A 1  47 ?  20.682   1.349  -0.652 1.000 87.100 ? 47  ASN A CB  1 
ATOM 356  O O   ? ASN A 1  47 ?  18.504  -0.242  -1.309 1.000 87.100 ? 47  ASN A O   1 
ATOM 357  C CG  ? ASN A 1  47 ?  21.728   2.327  -0.153 1.000 87.100 ? 47  ASN A CG  1 
ATOM 358  N ND2 ? ASN A 1  47 ?  22.734   1.813   0.544 1.000 87.100 ? 47  ASN A ND2 1 
ATOM 359  O OD1 ? ASN A 1  47 ?  21.631   3.533  -0.392 1.000 87.100 ? 47  ASN A OD1 1 
ATOM 360  N N   ? PHE A 1  48 ?  17.134   1.623  -1.780 1.000 93.940 ? 48  PHE A N   1 
ATOM 361  C CA  ? PHE A 1  48 ?  16.222   0.801  -2.567 1.000 93.940 ? 48  PHE A CA  1 
ATOM 362  C C   ? PHE A 1  48 ?  15.860   1.493  -3.875 1.000 93.940 ? 48  PHE A C   1 
ATOM 363  C CB  ? PHE A 1  48 ?  14.952   0.490  -1.768 1.000 93.940 ? 48  PHE A CB  1 
ATOM 364  O O   ? PHE A 1  48 ?  16.068   2.699  -4.023 1.000 93.940 ? 48  PHE A O   1 
ATOM 365  C CG  ? PHE A 1  48 ?  14.072   1.688  -1.538 1.000 93.940 ? 48  PHE A CG  1 
ATOM 366  C CD1 ? PHE A 1  48 ?  14.193   2.445  -0.379 1.000 93.940 ? 48  PHE A CD1 1 
ATOM 367  C CD2 ? PHE A 1  48 ?  13.122   2.058  -2.481 1.000 93.940 ? 48  PHE A CD2 1 
ATOM 368  C CE1 ? PHE A 1  48 ?  13.379   3.554  -0.163 1.000 93.940 ? 48  PHE A CE1 1 
ATOM 369  C CE2 ? PHE A 1  48 ?  12.305   3.166  -2.272 1.000 93.940 ? 48  PHE A CE2 1 
ATOM 370  C CZ  ? PHE A 1  48 ?  12.435   3.912  -1.112 1.000 93.940 ? 48  PHE A CZ  1 
ATOM 371  N N   ? GLN A 1  49 ?  15.498   0.650  -4.881 1.000 95.230 ? 49  GLN A N   1 
ATOM 372  C CA  ? GLN A 1  49 ?  14.903   1.094  -6.138 1.000 95.230 ? 49  GLN A CA  1 
ATOM 373  C C   ? GLN A 1  49 ?  13.458   0.620  -6.260 1.000 95.230 ? 49  GLN A C   1 
ATOM 374  C CB  ? GLN A 1  49 ?  15.723   0.591  -7.327 1.000 95.230 ? 49  GLN A CB  1 
ATOM 375  O O   ? GLN A 1  49 ?  13.036  -0.294  -5.549 1.000 95.230 ? 49  GLN A O   1 
ATOM 376  C CG  ? GLN A 1  49 ?  17.139   1.149  -7.378 1.000 95.230 ? 49  GLN A CG  1 
ATOM 377  C CD  ? GLN A 1  49 ?  17.935   0.625  -8.559 1.000 95.230 ? 49  GLN A CD  1 
ATOM 378  N NE2 ? GLN A 1  49 ?  18.279   1.514  -9.484 1.000 95.230 ? 49  GLN A NE2 1 
ATOM 379  O OE1 ? GLN A 1  49 ?  18.238  -0.570  -8.638 1.000 95.230 ? 49  GLN A OE1 1 
ATOM 380  N N   ? MET A 1  50 ?  12.756   1.386  -7.116 1.000 96.610 ? 50  MET A N   1 
ATOM 381  C CA  ? MET A 1  50 ?  11.371   1.011  -7.385 1.000 96.610 ? 50  MET A CA  1 
ATOM 382  C C   ? MET A 1  50 ?  11.200   0.558  -8.831 1.000 96.610 ? 50  MET A C   1 
ATOM 383  C CB  ? MET A 1  50 ?  10.429   2.179  -7.088 1.000 96.610 ? 50  MET A CB  1 
ATOM 384  O O   ? MET A 1  50 ?  11.698   1.209  -9.752 1.000 96.610 ? 50  MET A O   1 
ATOM 385  C CG  ? MET A 1  50 ?  10.425   2.607  -5.629 1.000 96.610 ? 50  MET A CG  1 
ATOM 386  S SD  ? MET A 1  50 ?   9.745   4.295  -5.394 1.000 96.610 ? 50  MET A SD  1 
ATOM 387  C CE  ? MET A 1  50 ?  11.141   5.288  -5.993 1.000 96.610 ? 50  MET A CE  1 
ATOM 388  N N   ? LEU A 1  51 ?  10.578  -0.597  -8.991 1.000 95.560 ? 51  LEU A N   1 
ATOM 389  C CA  ? LEU A 1  51 ?  10.300  -1.145 -10.314 1.000 95.560 ? 51  LEU A CA  1 
ATOM 390  C C   ? LEU A 1  51 ?   8.818  -1.023 -10.652 1.000 95.560 ? 51  LEU A C   1 
ATOM 391  C CB  ? LEU A 1  51 ?  10.733  -2.611 -10.389 1.000 95.560 ? 51  LEU A CB  1 
ATOM 392  O O   ? LEU A 1  51 ?   7.960  -1.387  -9.844 1.000 95.560 ? 51  LEU A O   1 
ATOM 393  C CG  ? LEU A 1  51 ?  10.715  -3.254 -11.777 1.000 95.560 ? 51  LEU A CG  1 
ATOM 394  C CD1 ? LEU A 1  51 ?  11.658  -2.511 -12.717 1.000 95.560 ? 51  LEU A CD1 1 
ATOM 395  C CD2 ? LEU A 1  51 ?  11.090  -4.729 -11.689 1.000 95.560 ? 51  LEU A CD2 1 
ATOM 396  N N   ? PHE A 1  52 ?   8.539  -0.471 -11.867 1.000 96.540 ? 52  PHE A N   1 
ATOM 397  C CA  ? PHE A 1  52 ?   7.188  -0.279 -12.381 1.000 96.540 ? 52  PHE A CA  1 
ATOM 398  C C   ? PHE A 1  52 ?   6.934  -1.179 -13.584 1.000 96.540 ? 52  PHE A C   1 
ATOM 399  C CB  ? PHE A 1  52 ?   6.961   1.186 -12.763 1.000 96.540 ? 52  PHE A CB  1 
ATOM 400  O O   ? PHE A 1  52 ?   7.864  -1.519 -14.319 1.000 96.540 ? 52  PHE A O   1 
ATOM 401  C CG  ? PHE A 1  52 ?   7.193   2.152 -11.633 1.000 96.540 ? 52  PHE A CG  1 
ATOM 402  C CD1 ? PHE A 1  52 ?   6.122   2.724 -10.957 1.000 96.540 ? 52  PHE A CD1 1 
ATOM 403  C CD2 ? PHE A 1  52 ?   8.484   2.487 -11.245 1.000 96.540 ? 52  PHE A CD2 1 
ATOM 404  C CE1 ? PHE A 1  52 ?   6.334   3.618  -9.910 1.000 96.540 ? 52  PHE A CE1 1 
ATOM 405  C CE2 ? PHE A 1  52 ?   8.704   3.380 -10.200 1.000 96.540 ? 52  PHE A CE2 1 
ATOM 406  C CZ  ? PHE A 1  52 ?   7.628   3.945  -9.534 1.000 96.540 ? 52  PHE A CZ  1 
ATOM 407  N N   ? GLY A 1  53 ?   5.647  -1.660 -13.735 1.000 95.040 ? 53  GLY A N   1 
ATOM 408  C CA  ? GLY A 1  53 ?   5.278  -2.402 -14.931 1.000 95.040 ? 53  GLY A CA  1 
ATOM 409  C C   ? GLY A 1  53 ?   5.759  -3.840 -14.912 1.000 95.040 ? 53  GLY A C   1 
ATOM 410  O O   ? GLY A 1  53 ?   5.767  -4.511 -15.946 1.000 95.040 ? 53  GLY A O   1 
ATOM 411  N N   ? VAL A 1  54 ?   6.186  -4.327 -13.688 1.000 93.030 ? 54  VAL A N   1 
ATOM 412  C CA  ? VAL A 1  54 ?   6.690  -5.686 -13.519 1.000 93.030 ? 54  VAL A CA  1 
ATOM 413  C C   ? VAL A 1  54 ?   5.535  -6.628 -13.188 1.000 93.030 ? 54  VAL A C   1 
ATOM 414  C CB  ? VAL A 1  54 ?   7.769  -5.758 -12.415 1.000 93.030 ? 54  VAL A CB  1 
ATOM 415  O O   ? VAL A 1  54 ?   4.780  -6.388 -12.242 1.000 93.030 ? 54  VAL A O   1 
ATOM 416  C CG1 ? VAL A 1  54 ?   8.257  -7.193 -12.230 1.000 93.030 ? 54  VAL A CG1 1 
ATOM 417  C CG2 ? VAL A 1  54 ?   8.937  -4.832 -12.751 1.000 93.030 ? 54  VAL A CG2 1 
ATOM 418  N N   ? HIS A 1  55 ?   5.368  -7.641 -13.946 1.000 92.810 ? 55  HIS A N   1 
ATOM 419  C CA  ? HIS A 1  55 ?   4.397  -8.682 -13.630 1.000 92.810 ? 55  HIS A CA  1 
ATOM 420  C C   ? HIS A 1  55 ?   5.088  -9.955 -13.154 1.000 92.810 ? 55  HIS A C   1 
ATOM 421  C CB  ? HIS A 1  55 ?   3.521  -8.984 -14.847 1.000 92.810 ? 55  HIS A CB  1 
ATOM 422  O O   ? HIS A 1  55 ?   4.601 -10.628 -12.243 1.000 92.810 ? 55  HIS A O   1 
ATOM 423  C CG  ? HIS A 1  55 ?   2.483 -10.031 -14.594 1.000 92.810 ? 55  HIS A CG  1 
ATOM 424  C CD2 ? HIS A 1  55 ?   2.302 -11.255 -15.144 1.000 92.810 ? 55  HIS A CD2 1 
ATOM 425  N ND1 ? HIS A 1  55 ?   1.469  -9.867 -13.675 1.000 92.810 ? 55  HIS A ND1 1 
ATOM 426  C CE1 ? HIS A 1  55 ?   0.709 -10.949 -13.670 1.000 92.810 ? 55  HIS A CE1 1 
ATOM 427  N NE2 ? HIS A 1  55 ?   1.193 -11.806 -14.553 1.000 92.810 ? 55  HIS A NE2 1 
ATOM 428  N N   ? SER A 1  56 ?   6.210 -10.299 -13.838 1.000 91.760 ? 56  SER A N   1 
ATOM 429  C CA  ? SER A 1  56 ?   7.040 -11.441 -13.470 1.000 91.760 ? 56  SER A CA  1 
ATOM 430  C C   ? SER A 1  56 ?   8.486 -11.019 -13.229 1.000 91.760 ? 56  SER A C   1 
ATOM 431  C CB  ? SER A 1  56 ?   6.989 -12.514 -14.559 1.000 91.760 ? 56  SER A CB  1 
ATOM 432  O O   ? SER A 1  56 ?   9.069 -10.293 -14.037 1.000 91.760 ? 56  SER A O   1 
ATOM 433  O OG  ? SER A 1  56 ?   7.933 -13.538 -14.300 1.000 91.760 ? 56  SER A OG  1 
ATOM 434  N N   ? LYS A 1  57 ?   9.069 -11.479 -12.054 1.000 85.910 ? 57  LYS A N   1 
ATOM 435  C CA  ? LYS A 1  57 ?  10.463 -11.170 -11.749 1.000 85.910 ? 57  LYS A CA  1 
ATOM 436  C C   ? LYS A 1  57 ?  11.409 -11.909 -12.692 1.000 85.910 ? 57  LYS A C   1 
ATOM 437  C CB  ? LYS A 1  57 ?  10.787 -11.525 -10.298 1.000 85.910 ? 57  LYS A CB  1 
ATOM 438  O O   ? LYS A 1  57 ?  12.582 -11.549 -12.810 1.000 85.910 ? 57  LYS A O   1 
ATOM 439  C CG  ? LYS A 1  57 ?  10.050 -10.675  -9.273 1.000 85.910 ? 57  LYS A CG  1 
ATOM 440  C CD  ? LYS A 1  57 ?  10.378 -11.106  -7.849 1.000 85.910 ? 57  LYS A CD  1 
ATOM 441  C CE  ? LYS A 1  57 ?   9.578 -10.312  -6.826 1.000 85.910 ? 57  LYS A CE  1 
ATOM 442  N NZ  ? LYS A 1  57 ?   9.856 -10.767  -5.431 1.000 85.910 ? 57  LYS A NZ  1 
ATOM 443  N N   ? LYS A 1  58 ?  10.866 -12.822 -13.523 1.000 88.170 ? 58  LYS A N   1 
ATOM 444  C CA  ? LYS A 1  58 ?  11.685 -13.662 -14.392 1.000 88.170 ? 58  LYS A CA  1 
ATOM 445  C C   ? LYS A 1  58 ?  11.584 -13.213 -15.847 1.000 88.170 ? 58  LYS A C   1 
ATOM 446  C CB  ? LYS A 1  58 ?  11.270 -15.129 -14.266 1.000 88.170 ? 58  LYS A CB  1 
ATOM 447  O O   ? LYS A 1  58 ?  12.521 -13.400 -16.626 1.000 88.170 ? 58  LYS A O   1 
ATOM 448  C CG  ? LYS A 1  58 ?  11.558 -15.739 -12.903 1.000 88.170 ? 58  LYS A CG  1 
ATOM 449  C CD  ? LYS A 1  58 ?  11.259 -17.233 -12.884 1.000 88.170 ? 58  LYS A CD  1 
ATOM 450  C CE  ? LYS A 1  58 ?  11.585 -17.853 -11.532 1.000 88.170 ? 58  LYS A CE  1 
ATOM 451  N NZ  ? LYS A 1  58 ?  11.266 -19.311 -11.500 1.000 88.170 ? 58  LYS A NZ  1 
ATOM 452  N N   ? ILE A 1  59 ?  10.371 -12.671 -16.127 1.000 89.270 ? 59  ILE A N   1 
ATOM 453  C CA  ? ILE A 1  59 ?  10.091 -12.295 -17.509 1.000 89.270 ? 59  ILE A CA  1 
ATOM 454  C C   ? ILE A 1  59 ?  10.001 -10.775 -17.621 1.000 89.270 ? 59  ILE A C   1 
ATOM 455  C CB  ? ILE A 1  59 ?   8.787 -12.949 -18.020 1.000 89.270 ? 59  ILE A CB  1 
ATOM 456  O O   ? ILE A 1  59 ?   9.203 -10.141 -16.927 1.000 89.270 ? 59  ILE A O   1 
ATOM 457  C CG1 ? ILE A 1  59 ?   8.870 -14.474 -17.894 1.000 89.270 ? 59  ILE A CG1 1 
ATOM 458  C CG2 ? ILE A 1  59 ?   8.506 -12.533 -19.466 1.000 89.270 ? 59  ILE A CG2 1 
ATOM 459  C CD1 ? ILE A 1  59 ?   7.554 -15.190 -18.166 1.000 89.270 ? 59  ILE A CD1 1 
ATOM 460  N N   ? LEU A 1  60 ?  10.781 -10.187 -18.559 1.000 88.570 ? 60  LEU A N   1 
ATOM 461  C CA  ? LEU A 1  60 ?  10.803  -8.740 -18.743 1.000 88.570 ? 60  LEU A CA  1 
ATOM 462  C C   ? LEU A 1  60 ?   9.585  -8.274 -19.533 1.000 88.570 ? 60  LEU A C   1 
ATOM 463  C CB  ? LEU A 1  60 ?  12.086  -8.310 -19.459 1.000 88.570 ? 60  LEU A CB  1 
ATOM 464  O O   ? LEU A 1  60 ?   9.238  -8.869 -20.556 1.000 88.570 ? 60  LEU A O   1 
ATOM 465  C CG  ? LEU A 1  60 ?  13.381  -8.417 -18.653 1.000 88.570 ? 60  LEU A CG  1 
ATOM 466  C CD1 ? LEU A 1  60 ?  14.590  -8.239 -19.566 1.000 88.570 ? 60  LEU A CD1 1 
ATOM 467  C CD2 ? LEU A 1  60 ?  13.398  -7.386 -17.529 1.000 88.570 ? 60  LEU A CD2 1 
ATOM 468  N N   ? ASN A 1  61 ?   8.916  -7.262 -18.983 1.000 88.760 ? 61  ASN A N   1 
ATOM 469  C CA  ? ASN A 1  61 ?   7.842  -6.551 -19.668 1.000 88.760 ? 61  ASN A CA  1 
ATOM 470  C C   ? ASN A 1  61 ?   8.366  -5.326 -20.413 1.000 88.760 ? 61  ASN A C   1 
ATOM 471  C CB  ? ASN A 1  61 ?   6.750  -6.143 -18.676 1.000 88.760 ? 61  ASN A CB  1 
ATOM 472  O O   ? ASN A 1  61 ?   9.268  -4.640 -19.930 1.000 88.760 ? 61  ASN A O   1 
ATOM 473  C CG  ? ASN A 1  61 ?   5.897  -7.315 -18.232 1.000 88.760 ? 61  ASN A CG  1 
ATOM 474  N ND2 ? ASN A 1  61 ?   5.124  -7.116 -17.171 1.000 88.760 ? 61  ASN A ND2 1 
ATOM 475  O OD1 ? ASN A 1  61 ?   5.934  -8.389 -18.837 1.000 88.760 ? 61  ASN A OD1 1 
ATOM 476  N N   ? GLU A 1  62 ?   7.880  -5.019 -21.609 1.000 90.400 ? 62  GLU A N   1 
ATOM 477  C CA  ? GLU A 1  62 ?   8.356  -3.944 -22.473 1.000 90.400 ? 62  GLU A CA  1 
ATOM 478  C C   ? GLU A 1  62 ?   8.198  -2.584 -21.800 1.000 90.400 ? 62  GLU A C   1 
ATOM 479  C CB  ? GLU A 1  62 ?   7.610  -3.959 -23.810 1.000 90.400 ? 62  GLU A CB  1 
ATOM 480  O O   ? GLU A 1  62 ?   8.954  -1.652 -22.085 1.000 90.400 ? 62  GLU A O   1 
ATOM 481  C CG  ? GLU A 1  62 ?   6.111  -3.732 -23.681 1.000 90.400 ? 62  GLU A CG  1 
ATOM 482  C CD  ? GLU A 1  62 ?   5.380  -3.777 -25.013 1.000 90.400 ? 62  GLU A CD  1 
ATOM 483  O OE1 ? GLU A 1  62 ?   4.134  -3.661 -25.026 1.000 90.400 ? 62  GLU A OE1 1 
ATOM 484  O OE2 ? GLU A 1  62 ?   6.059  -3.933 -26.052 1.000 90.400 ? 62  GLU A OE2 1 
ATOM 485  N N   ? ASP A 1  63 ?   7.298  -2.403 -20.904 1.000 92.580 ? 63  ASP A N   1 
ATOM 486  C CA  ? ASP A 1  63 ?   6.927  -1.131 -20.291 1.000 92.580 ? 63  ASP A CA  1 
ATOM 487  C C   ? ASP A 1  63 ?   7.585  -0.968 -18.923 1.000 92.580 ? 63  ASP A C   1 
ATOM 488  C CB  ? ASP A 1  63 ?   5.406  -1.022 -20.160 1.000 92.580 ? 63  ASP A CB  1 
ATOM 489  O O   ? ASP A 1  63 ?   7.320   0.005 -18.213 1.000 92.580 ? 63  ASP A O   1 
ATOM 490  C CG  ? ASP A 1  63 ?   4.688  -1.110 -21.495 1.000 92.580 ? 63  ASP A CG  1 
ATOM 491  O OD1 ? ASP A 1  63 ?   5.110  -0.438 -22.460 1.000 92.580 ? 63  ASP A OD1 1 
ATOM 492  O OD2 ? ASP A 1  63 ?   3.688  -1.856 -21.581 1.000 92.580 ? 63  ASP A OD2 1 
ATOM 493  N N   ? GLU A 1  64 ?   8.461  -1.952 -18.485 1.000 95.080 ? 64  GLU A N   1 
ATOM 494  C CA  ? GLU A 1  64 ?   9.114  -1.895 -17.180 1.000 95.080 ? 64  GLU A CA  1 
ATOM 495  C C   ? GLU A 1  64 ?  10.020  -0.672 -17.069 1.000 95.080 ? 64  GLU A C   1 
ATOM 496  C CB  ? GLU A 1  64 ?   9.920  -3.171 -16.925 1.000 95.080 ? 64  GLU A CB  1 
ATOM 497  O O   ? GLU A 1  64 ?  10.718  -0.321 -18.023 1.000 95.080 ? 64  GLU A O   1 
ATOM 498  C CG  ? GLU A 1  64 ?   9.065  -4.423 -16.797 1.000 95.080 ? 64  GLU A CG  1 
ATOM 499  C CD  ? GLU A 1  64 ?   9.868  -5.666 -16.448 1.000 95.080 ? 64  GLU A CD  1 
ATOM 500  O OE1 ? GLU A 1  64 ?   9.292  -6.777 -16.434 1.000 95.080 ? 64  GLU A OE1 1 
ATOM 501  O OE2 ? GLU A 1  64 ?  11.084  -5.526 -16.185 1.000 95.080 ? 64  GLU A OE2 1 
ATOM 502  N N   ? GLN A 1  65 ?   9.912   0.032 -15.920 1.000 96.190 ? 65  GLN A N   1 
ATOM 503  C CA  ? GLN A 1  65 ?  10.711   1.213 -15.611 1.000 96.190 ? 65  GLN A CA  1 
ATOM 504  C C   ? GLN A 1  65 ?  11.256   1.152 -14.187 1.000 96.190 ? 65  GLN A C   1 
ATOM 505  C CB  ? GLN A 1  65 ?   9.884   2.486 -15.802 1.000 96.190 ? 65  GLN A CB  1 
ATOM 506  O O   ? GLN A 1  65 ?  10.536   0.783 -13.256 1.000 96.190 ? 65  GLN A O   1 
ATOM 507  C CG  ? GLN A 1  65 ?   9.350   2.665 -17.217 1.000 96.190 ? 65  GLN A CG  1 
ATOM 508  C CD  ? GLN A 1  65 ?   8.545   3.941 -17.383 1.000 96.190 ? 65  GLN A CD  1 
ATOM 509  N NE2 ? GLN A 1  65 ?   7.349   3.818 -17.948 1.000 96.190 ? 65  GLN A NE2 1 
ATOM 510  O OE1 ? GLN A 1  65 ?   8.995   5.027 -17.006 1.000 96.190 ? 65  GLN A OE1 1 
ATOM 511  N N   ? THR A 1  66 ?  12.543   1.517 -14.072 1.000 96.240 ? 66  THR A N   1 
ATOM 512  C CA  ? THR A 1  66 ?  13.158   1.631 -12.754 1.000 96.240 ? 66  THR A CA  1 
ATOM 513  C C   ? THR A 1  66 ?  13.349   3.096 -12.373 1.000 96.240 ? 66  THR A C   1 
ATOM 514  C CB  ? THR A 1  66 ?  14.514   0.904 -12.705 1.000 96.240 ? 66  THR A CB  1 
ATOM 515  O O   ? THR A 1  66 ?  13.823   3.897 -13.181 1.000 96.240 ? 66  THR A O   1 
ATOM 516  C CG2 ? THR A 1  66 ?  15.153   1.023 -11.326 1.000 96.240 ? 66  THR A CG2 1 
ATOM 517  O OG1 ? THR A 1  66 ?  14.317  -0.483 -13.010 1.000 96.240 ? 66  THR A OG1 1 
ATOM 518  N N   ? ARG A 1  67 ?  12.984   3.352 -11.083 1.000 96.540 ? 67  ARG A N   1 
ATOM 519  C CA  ? ARG A 1  67 ?  13.145   4.711 -10.576 1.000 96.540 ? 67  ARG A CA  1 
ATOM 520  C C   ? ARG A 1  67 ?  13.827   4.710  -9.212 1.000 96.540 ? 67  ARG A C   1 
ATOM 521  C CB  ? ARG A 1  67 ?  11.790   5.416 -10.484 1.000 96.540 ? 67  ARG A CB  1 
ATOM 522  O O   ? ARG A 1  67 ?  13.641   3.783  -8.421 1.000 96.540 ? 67  ARG A O   1 
ATOM 523  C CG  ? ARG A 1  67 ?  11.102   5.605 -11.826 1.000 96.540 ? 67  ARG A CG  1 
ATOM 524  C CD  ? ARG A 1  67 ?  11.869   6.567 -12.723 1.000 96.540 ? 67  ARG A CD  1 
ATOM 525  N NE  ? ARG A 1  67 ?  11.169   6.805 -13.982 1.000 96.540 ? 67  ARG A NE  1 
ATOM 526  N NH1 ? ARG A 1  67 ?  12.085   4.987 -15.074 1.000 96.540 ? 67  ARG A NH1 1 
ATOM 527  N NH2 ? ARG A 1  67 ?  10.604   6.357 -16.162 1.000 96.540 ? 67  ARG A NH2 1 
ATOM 528  C CZ  ? ARG A 1  67 ?  11.287   6.049 -15.070 1.000 96.540 ? 67  ARG A CZ  1 
ATOM 529  N N   ? ASN A 1  68 ?  14.588   5.851  -8.977 1.000 95.440 ? 68  ASN A N   1 
ATOM 530  C CA  ? ASN A 1  68 ?  15.146   6.131  -7.658 1.000 95.440 ? 68  ASN A CA  1 
ATOM 531  C C   ? ASN A 1  68 ?  14.301   7.148  -6.896 1.000 95.440 ? 68  ASN A C   1 
ATOM 532  C CB  ? ASN A 1  68 ?  16.589   6.624  -7.779 1.000 95.440 ? 68  ASN A CB  1 
ATOM 533  O O   ? ASN A 1  68 ?  13.672   8.017  -7.502 1.000 95.440 ? 68  ASN A O   1 
ATOM 534  C CG  ? ASN A 1  68 ?  17.518   5.576  -8.359 1.000 95.440 ? 68  ASN A CG  1 
ATOM 535  N ND2 ? ASN A 1  68 ?  18.145   5.895  -9.485 1.000 95.440 ? 68  ASN A ND2 1 
ATOM 536  O OD1 ? ASN A 1  68 ?  17.671   4.487  -7.799 1.000 95.440 ? 68  ASN A OD1 1 
ATOM 537  N N   ? PRO A 1  69 ?  14.332   6.878  -5.558 1.000 95.980 ? 69  PRO A N   1 
ATOM 538  C CA  ? PRO A 1  69 ?  13.665   7.933  -4.790 1.000 95.980 ? 69  PRO A CA  1 
ATOM 539  C C   ? PRO A 1  69 ?  14.424   9.257  -4.825 1.000 95.980 ? 69  PRO A C   1 
ATOM 540  C CB  ? PRO A 1  69 ?  13.626   7.363  -3.370 1.000 95.980 ? 69  PRO A CB  1 
ATOM 541  O O   ? PRO A 1  69 ?  15.647   9.277  -4.664 1.000 95.980 ? 69  PRO A O   1 
ATOM 542  C CG  ? PRO A 1  69 ?  14.777   6.412  -3.308 1.000 95.980 ? 69  PRO A CG  1 
ATOM 543  C CD  ? PRO A 1  69 ?  14.978   5.817  -4.672 1.000 95.980 ? 69  PRO A CD  1 
ATOM 544  N N   ? LYS A 1  70 ?  13.657  10.382  -5.143 1.000 95.680 ? 70  LYS A N   1 
ATOM 545  C CA  ? LYS A 1  70 ?  14.237  11.720  -5.056 1.000 95.680 ? 70  LYS A CA  1 
ATOM 546  C C   ? LYS A 1  70 ?  14.112  12.281  -3.642 1.000 95.680 ? 70  LYS A C   1 
ATOM 547  C CB  ? LYS A 1  70 ?  13.565  12.662  -6.055 1.000 95.680 ? 70  LYS A CB  1 
ATOM 548  O O   ? LYS A 1  70 ?  15.069  12.840  -3.104 1.000 95.680 ? 70  LYS A O   1 
ATOM 549  C CG  ? LYS A 1  70 ?  14.148  14.068  -6.068 1.000 95.680 ? 70  LYS A CG  1 
ATOM 550  C CD  ? LYS A 1  70 ?  13.518  14.924  -7.159 1.000 95.680 ? 70  LYS A CD  1 
ATOM 551  C CE  ? LYS A 1  70 ?  14.109  16.328  -7.180 1.000 95.680 ? 70  LYS A CE  1 
ATOM 552  N NZ  ? LYS A 1  70 ?  13.545  17.149  -8.293 1.000 95.680 ? 70  LYS A NZ  1 
ATOM 553  N N   ? GLU A 1  71 ?  12.915  12.160  -3.083 1.000 95.060 ? 71  GLU A N   1 
ATOM 554  C CA  ? GLU A 1  71 ?  12.560  12.664  -1.760 1.000 95.060 ? 71  GLU A CA  1 
ATOM 555  C C   ? GLU A 1  71 ?  11.529  11.765  -1.084 1.000 95.060 ? 71  GLU A C   1 
ATOM 556  C CB  ? GLU A 1  71 ?  12.027  14.096  -1.855 1.000 95.060 ? 71  GLU A CB  1 
ATOM 557  O O   ? GLU A 1  71 ?  10.644  11.220  -1.747 1.000 95.060 ? 71  GLU A O   1 
ATOM 558  C CG  ? GLU A 1  71 ?  11.973  14.822  -0.519 1.000 95.060 ? 71  GLU A CG  1 
ATOM 559  C CD  ? GLU A 1  71 ?  11.664  16.305  -0.654 1.000 95.060 ? 71  GLU A CD  1 
ATOM 560  O OE1 ? GLU A 1  71 ?  11.871  17.059   0.324 1.000 95.060 ? 71  GLU A OE1 1 
ATOM 561  O OE2 ? GLU A 1  71 ?  11.210  16.715  -1.745 1.000 95.060 ? 71  GLU A OE2 1 
ATOM 562  N N   ? LYS A 1  72 ?  11.677  11.610   0.229 1.000 94.560 ? 72  LYS A N   1 
ATOM 563  C CA  ? LYS A 1  72 ?  10.728  10.840   1.027 1.000 94.560 ? 72  LYS A CA  1 
ATOM 564  C C   ? LYS A 1  72 ?  10.090  11.706   2.109 1.000 94.560 ? 72  LYS A C   1 
ATOM 565  C CB  ? LYS A 1  72 ?  11.417   9.631   1.662 1.000 94.560 ? 72  LYS A CB  1 
ATOM 566  O O   ? LYS A 1  72 ?  10.779  12.476   2.782 1.000 94.560 ? 72  LYS A O   1 
ATOM 567  C CG  ? LYS A 1  72 ?  12.025   8.666   0.655 1.000 94.560 ? 72  LYS A CG  1 
ATOM 568  C CD  ? LYS A 1  72 ?  12.724   7.503   1.347 1.000 94.560 ? 72  LYS A CD  1 
ATOM 569  C CE  ? LYS A 1  72 ?  14.073   7.920   1.918 1.000 94.560 ? 72  LYS A CE  1 
ATOM 570  N NZ  ? LYS A 1  72 ?  14.793   6.767   2.536 1.000 94.560 ? 72  LYS A NZ  1 
ATOM 571  N N   ? PHE A 1  73 ?   8.784  11.576   2.201 1.000 94.310 ? 73  PHE A N   1 
ATOM 572  C CA  ? PHE A 1  73 ?   8.028  12.301   3.215 1.000 94.310 ? 73  PHE A CA  1 
ATOM 573  C C   ? PHE A 1  73 ?   7.309  11.334   4.148 1.000 94.310 ? 73  PHE A C   1 
ATOM 574  C CB  ? PHE A 1  73 ?   7.018  13.247   2.560 1.000 94.310 ? 73  PHE A CB  1 
ATOM 575  O O   ? PHE A 1  73 ?   6.599  10.435   3.692 1.000 94.310 ? 73  PHE A O   1 
ATOM 576  C CG  ? PHE A 1  73 ?   7.646  14.279   1.662 1.000 94.310 ? 73  PHE A CG  1 
ATOM 577  C CD1 ? PHE A 1  73 ?   7.918  15.558   2.133 1.000 94.310 ? 73  PHE A CD1 1 
ATOM 578  C CD2 ? PHE A 1  73 ?   7.965  13.969   0.347 1.000 94.310 ? 73  PHE A CD2 1 
ATOM 579  C CE1 ? PHE A 1  73 ?   8.499  16.514   1.305 1.000 94.310 ? 73  PHE A CE1 1 
ATOM 580  C CE2 ? PHE A 1  73 ?   8.546  14.920  -0.487 1.000 94.310 ? 73  PHE A CE2 1 
ATOM 581  C CZ  ? PHE A 1  73 ?   8.811  16.192  -0.007 1.000 94.310 ? 73  PHE A CZ  1 
ATOM 582  N N   ? PHE A 1  74 ?   7.596  11.498   5.303 1.000 91.200 ? 74  PHE A N   1 
ATOM 583  C CA  ? PHE A 1  74 ?   6.923  10.708   6.328 1.000 91.200 ? 74  PHE A CA  1 
ATOM 584  C C   ? PHE A 1  74 ?   5.882  11.546   7.061 1.000 91.200 ? 74  PHE A C   1 
ATOM 585  C CB  ? PHE A 1  74 ?   7.939  10.143   7.326 1.000 91.200 ? 74  PHE A CB  1 
ATOM 586  O O   ? PHE A 1  74 ?   6.142  12.699   7.412 1.000 91.200 ? 74  PHE A O   1 
ATOM 587  C CG  ? PHE A 1  74 ?   9.010   9.299   6.689 1.000 91.200 ? 74  PHE A CG  1 
ATOM 588  C CD1 ? PHE A 1  74 ?   8.842   7.926   6.550 1.000 91.200 ? 74  PHE A CD1 1 
ATOM 589  C CD2 ? PHE A 1  74 ?  10.185   9.878   6.229 1.000 91.200 ? 74  PHE A CD2 1 
ATOM 590  C CE1 ? PHE A 1  74 ?   9.832   7.143   5.961 1.000 91.200 ? 74  PHE A CE1 1 
ATOM 591  C CE2 ? PHE A 1  74 ?  11.179   9.102   5.639 1.000 91.200 ? 74  PHE A CE2 1 
ATOM 592  C CZ  ? PHE A 1  74 ?  11.000   7.734   5.507 1.000 91.200 ? 74  PHE A CZ  1 
ATOM 593  N N   ? CYS A 1  75 ?   4.721  11.052   6.975 1.000 83.570 ? 75  CYS A N   1 
ATOM 594  C CA  ? CYS A 1  75 ?   3.688  11.814   7.667 1.000 83.570 ? 75  CYS A CA  1 
ATOM 595  C C   ? CYS A 1  75 ?   4.038  11.998   9.138 1.000 83.570 ? 75  CYS A C   1 
ATOM 596  C CB  ? CYS A 1  75 ?   2.333  11.118   7.539 1.000 83.570 ? 75  CYS A CB  1 
ATOM 597  O O   ? CYS A 1  75 ?   4.088  11.027   9.895 1.000 83.570 ? 75  CYS A O   1 
ATOM 598  S SG  ? CYS A 1  75 ?   0.950  12.097   8.164 1.000 83.570 ? 75  CYS A SG  1 
ATOM 599  N N   ? PRO A 1  76 ?   4.601  13.391   9.432 1.000 64.860 ? 76  PRO A N   1 
ATOM 600  C CA  ? PRO A 1  76 ?   4.890  13.795  10.810 1.000 64.860 ? 76  PRO A CA  1 
ATOM 601  C C   ? PRO A 1  76 ?   3.762  14.614  11.433 1.000 64.860 ? 76  PRO A C   1 
ATOM 602  C CB  ? PRO A 1  76 ?   6.163  14.633  10.672 1.000 64.860 ? 76  PRO A CB  1 
ATOM 603  O O   ? PRO A 1  76 ?   3.091  15.378  10.735 1.000 64.860 ? 76  PRO A O   1 
ATOM 604  C CG  ? PRO A 1  76 ?   6.190  15.055   9.238 1.000 64.860 ? 76  PRO A CG  1 
ATOM 605  C CD  ? PRO A 1  76 ?   5.277  14.152   8.459 1.000 64.860 ? 76  PRO A CD  1 
ATOM 606  N N   ? ASN A 1  77 ?   3.016  14.184  12.527 1.000 55.650 ? 77  ASN A N   1 
ATOM 607  C CA  ? ASN A 1  77 ?   2.403  15.307  13.229 1.000 55.650 ? 77  ASN A CA  1 
ATOM 608  C C   ? ASN A 1  77 ?   2.157  14.983  14.700 1.000 55.650 ? 77  ASN A C   1 
ATOM 609  C CB  ? ASN A 1  77 ?   1.095  15.716  12.549 1.000 55.650 ? 77  ASN A CB  1 
ATOM 610  O O   ? ASN A 1  77 ?   1.682  13.894  15.028 1.000 55.650 ? 77  ASN A O   1 
ATOM 611  C CG  ? ASN A 1  77 ?   0.944  17.220  12.428 1.000 55.650 ? 77  ASN A CG  1 
ATOM 612  N ND2 ? ASN A 1  77 ?  -0.108  17.658  11.747 1.000 55.650 ? 77  ASN A ND2 1 
ATOM 613  O OD1 ? ASN A 1  77 ?   1.768  17.982  12.942 1.000 55.650 ? 77  ASN A OD1 1 
ATOM 614  N N   ? LYS A 1  78 ?   2.995  15.616  15.587 1.000 41.840 ? 78  LYS A N   1 
ATOM 615  C CA  ? LYS A 1  78 ?   3.355  16.511  16.683 1.000 41.840 ? 78  LYS A CA  1 
ATOM 616  C C   ? LYS A 1  78 ?   2.281  16.511  17.768 1.000 41.840 ? 78  LYS A C   1 
ATOM 617  C CB  ? LYS A 1  78 ?   3.576  17.932  16.165 1.000 41.840 ? 78  LYS A CB  1 
ATOM 618  O O   ? LYS A 1  78 ?   1.131  16.872  17.511 1.000 41.840 ? 78  LYS A O   1 
ATOM 619  C CG  ? LYS A 1  78 ?   4.991  18.199  15.674 1.000 41.840 ? 78  LYS A CG  1 
ATOM 620  C CD  ? LYS A 1  78 ?   5.206  19.674  15.360 1.000 41.840 ? 78  LYS A CD  1 
ATOM 621  C CE  ? LYS A 1  78 ?   6.595  19.929  14.791 1.000 41.840 ? 78  LYS A CE  1 
ATOM 622  N NZ  ? LYS A 1  78 ?   6.831  21.382  14.537 1.000 41.840 ? 78  LYS A NZ  1 
ATOM 623  N N   ? LYS A 1  79 ?   2.171  15.432  18.487 1.000 41.950 ? 79  LYS A N   1 
ATOM 624  C CA  ? LYS A 1  79 ?   1.814  15.351  19.901 1.000 41.950 ? 79  LYS A CA  1 
ATOM 625  C C   ? LYS A 1  79 ?   1.502  13.914  20.308 1.000 41.950 ? 79  LYS A C   1 
ATOM 626  C CB  ? LYS A 1  79 ?   0.618  16.254  20.205 1.000 41.950 ? 79  LYS A CB  1 
ATOM 627  O O   ? LYS A 1  79 ?   0.710  13.235  19.650 1.000 41.950 ? 79  LYS A O   1 
ATOM 628  C CG  ? LYS A 1  79 ?   0.962  17.735  20.276 1.000 41.950 ? 79  LYS A CG  1 
ATOM 629  C CD  ? LYS A 1  79 ?  -0.183  18.547  20.869 1.000 41.950 ? 79  LYS A CD  1 
ATOM 630  C CE  ? LYS A 1  79 ?   0.140  20.035  20.892 1.000 41.950 ? 79  LYS A CE  1 
ATOM 631  N NZ  ? LYS A 1  79 ?  -0.970  20.833  21.493 1.000 41.950 ? 79  LYS A NZ  1 
ATOM 632  N N   ? ASP A 1  80 ?   2.423  12.932  20.639 1.000 39.230 ? 80  ASP A N   1 
ATOM 633  C CA  ? ASP A 1  80 ?   2.308  12.088  21.824 1.000 39.230 ? 80  ASP A CA  1 
ATOM 634  C C   ? ASP A 1  80 ?   2.005  10.641  21.440 1.000 39.230 ? 80  ASP A C   1 
ATOM 635  C CB  ? ASP A 1  80 ?   1.223  12.622  22.761 1.000 39.230 ? 80  ASP A CB  1 
ATOM 636  O O   ? ASP A 1  80 ?   1.116  10.382  20.627 1.000 39.230 ? 80  ASP A O   1 
ATOM 637  C CG  ? ASP A 1  80 ?   1.750  13.637  23.760 1.000 39.230 ? 80  ASP A CG  1 
ATOM 638  O OD1 ? ASP A 1  80 ?   2.984  13.762  23.910 1.000 39.230 ? 80  ASP A OD1 1 
ATOM 639  O OD2 ? ASP A 1  80 ?   0.922  14.317  24.405 1.000 39.230 ? 80  ASP A OD2 1 
ATOM 640  N N   ? ASN A 1  81 ?   2.924   9.794  21.099 1.000 44.000 ? 81  ASN A N   1 
ATOM 641  C CA  ? ASN A 1  81 ?   2.850   8.429  21.607 1.000 44.000 ? 81  ASN A CA  1 
ATOM 642  C C   ? ASN A 1  81 ?   1.828   7.598  20.836 1.000 44.000 ? 81  ASN A C   1 
ATOM 643  C CB  ? ASN A 1  81 ?   2.515   8.429  23.101 1.000 44.000 ? 81  ASN A CB  1 
ATOM 644  O O   ? ASN A 1  81 ?   1.413   6.533  21.296 1.000 44.000 ? 81  ASN A O   1 
ATOM 645  C CG  ? ASN A 1  81 ?   3.587   9.097  23.939 1.000 44.000 ? 81  ASN A CG  1 
ATOM 646  N ND2 ? ASN A 1  81 ?   3.340   9.208  25.239 1.000 44.000 ? 81  ASN A ND2 1 
ATOM 647  O OD1 ? ASN A 1  81 ?   4.629   9.510  23.423 1.000 44.000 ? 81  ASN A OD1 1 
ATOM 648  N N   ? GLU A 1  82 ?   1.674   7.618  19.449 1.000 49.740 ? 82  GLU A N   1 
ATOM 649  C CA  ? GLU A 1  82 ?   0.677   6.657  18.986 1.000 49.740 ? 82  GLU A CA  1 
ATOM 650  C C   ? GLU A 1  82 ?   1.183   5.875  17.778 1.000 49.740 ? 82  GLU A C   1 
ATOM 651  C CB  ? GLU A 1  82 ?  -0.634   7.368  18.640 1.000 49.740 ? 82  GLU A CB  1 
ATOM 652  O O   ? GLU A 1  82 ?   1.735   6.457  16.841 1.000 49.740 ? 82  GLU A O   1 
ATOM 653  C CG  ? GLU A 1  82 ?  -1.535   7.617  19.841 1.000 49.740 ? 82  GLU A CG  1 
ATOM 654  C CD  ? GLU A 1  82 ?  -2.838   8.312  19.480 1.000 49.740 ? 82  GLU A CD  1 
ATOM 655  O OE1 ? GLU A 1  82 ?  -3.648   8.596  20.392 1.000 49.740 ? 82  GLU A OE1 1 
ATOM 656  O OE2 ? GLU A 1  82 ?  -3.053   8.573  18.275 1.000 49.740 ? 82  GLU A OE2 1 
ATOM 657  N N   ? ASN A 1  83 ?   1.900   4.801  17.933 1.000 50.960 ? 83  ASN A N   1 
ATOM 658  C CA  ? ASN A 1  83 ?   2.041   3.657  17.039 1.000 50.960 ? 83  ASN A CA  1 
ATOM 659  C C   ? ASN A 1  83 ?   1.020   3.702  15.906 1.000 50.960 ? 83  ASN A C   1 
ATOM 660  C CB  ? ASN A 1  83 ?   1.911   2.346  17.819 1.000 50.960 ? 83  ASN A CB  1 
ATOM 661  O O   ? ASN A 1  83 ?   0.891   2.743  15.143 1.000 50.960 ? 83  ASN A O   1 
ATOM 662  C CG  ? ASN A 1  83 ?   3.127   2.055  18.677 1.000 50.960 ? 83  ASN A CG  1 
ATOM 663  N ND2 ? ASN A 1  83 ?   2.942   1.241  19.710 1.000 50.960 ? 83  ASN A ND2 1 
ATOM 664  O OD1 ? ASN A 1  83 ?   4.222   2.558  18.414 1.000 50.960 ? 83  ASN A OD1 1 
ATOM 665  N N   ? ASP A 1  84 ?   0.555   4.961  15.409 1.000 58.550 ? 84  ASP A N   1 
ATOM 666  C CA  ? ASP A 1  84 ?  -0.677   5.028  14.629 1.000 58.550 ? 84  ASP A CA  1 
ATOM 667  C C   ? ASP A 1  84 ?  -0.423   5.633  13.251 1.000 58.550 ? 84  ASP A C   1 
ATOM 668  C CB  ? ASP A 1  84 ?  -1.739   5.840  15.373 1.000 58.550 ? 84  ASP A CB  1 
ATOM 669  O O   ? ASP A 1  84 ?  -1.339   5.735  12.433 1.000 58.550 ? 84  ASP A O   1 
ATOM 670  C CG  ? ASP A 1  84 ?  -2.418   5.055  16.482 1.000 58.550 ? 84  ASP A CG  1 
ATOM 671  O OD1 ? ASP A 1  84 ?  -2.246   3.819  16.547 1.000 58.550 ? 84  ASP A OD1 1 
ATOM 672  O OD2 ? ASP A 1  84 ?  -3.132   5.678  17.296 1.000 58.550 ? 84  ASP A OD2 1 
ATOM 673  N N   ? LYS A 1  85 ?   0.920   5.642  12.920 1.000 69.190 ? 85  LYS A N   1 
ATOM 674  C CA  ? LYS A 1  85 ?   1.018   6.253  11.598 1.000 69.190 ? 85  LYS A CA  1 
ATOM 675  C C   ? LYS A 1  85 ?   2.074   5.554  10.746 1.000 69.190 ? 85  LYS A C   1 
ATOM 676  C CB  ? LYS A 1  85 ?   1.342   7.743  11.717 1.000 69.190 ? 85  LYS A CB  1 
ATOM 677  O O   ? LYS A 1  85 ?   3.268   5.638  11.037 1.000 69.190 ? 85  LYS A O   1 
ATOM 678  C CG  ? LYS A 1  85 ?   0.310   8.540  12.501 1.000 69.190 ? 85  LYS A CG  1 
ATOM 679  C CD  ? LYS A 1  85 ?   0.738   9.992  12.672 1.000 69.190 ? 85  LYS A CD  1 
ATOM 680  C CE  ? LYS A 1  85 ?  -0.252  10.770  13.527 1.000 69.190 ? 85  LYS A CE  1 
ATOM 681  N NZ  ? LYS A 1  85 ?   0.202  12.174  13.762 1.000 69.190 ? 85  LYS A NZ  1 
ATOM 682  N N   ? ASP A 1  86 ?   1.756   4.648   9.929 1.000 87.490 ? 86  ASP A N   1 
ATOM 683  C CA  ? ASP A 1  86 ?   2.619   3.887   9.031 1.000 87.490 ? 86  ASP A CA  1 
ATOM 684  C C   ? ASP A 1  86 ?   2.350   4.251   7.572 1.000 87.490 ? 86  ASP A C   1 
ATOM 685  C CB  ? ASP A 1  86 ?   2.423   2.385   9.243 1.000 87.490 ? 86  ASP A CB  1 
ATOM 686  O O   ? ASP A 1  86 ?   1.659   3.519   6.861 1.000 87.490 ? 86  ASP A O   1 
ATOM 687  C CG  ? ASP A 1  86 ?   3.452   1.543   8.508 1.000 87.490 ? 86  ASP A CG  1 
ATOM 688  O OD1 ? ASP A 1  86 ?   4.523   2.072   8.141 1.000 87.490 ? 86  ASP A OD1 1 
ATOM 689  O OD2 ? ASP A 1  86 ?   3.187   0.341   8.290 1.000 87.490 ? 86  ASP A OD2 1 
ATOM 690  N N   ? ILE A 1  87 ?   2.789   5.623   7.167 1.000 92.080 ? 87  ILE A N   1 
ATOM 691  C CA  ? ILE A 1  87 ?   2.577   6.052   5.789 1.000 92.080 ? 87  ILE A CA  1 
ATOM 692  C C   ? ILE A 1  87 ?   3.782   6.858   5.308 1.000 92.080 ? 87  ILE A C   1 
ATOM 693  C CB  ? ILE A 1  87 ?   1.284   6.887   5.649 1.000 92.080 ? 87  ILE A CB  1 
ATOM 694  O O   ? ILE A 1  87 ?   4.331   7.671   6.055 1.000 92.080 ? 87  ILE A O   1 
ATOM 695  C CG1 ? ILE A 1  87 ?   0.973   7.147   4.171 1.000 92.080 ? 87  ILE A CG1 1 
ATOM 696  C CG2 ? ILE A 1  87 ?   1.404   8.203   6.424 1.000 92.080 ? 87  ILE A CG2 1 
ATOM 697  C CD1 ? ILE A 1  87 ?  -0.435   7.666   3.917 1.000 92.080 ? 87  ILE A CD1 1 
ATOM 698  N N   ? MET A 1  88 ?   4.261   6.539   4.143 1.000 95.020 ? 88  MET A N   1 
ATOM 699  C CA  ? MET A 1  88 ?   5.394   7.198   3.499 1.000 95.020 ? 88  MET A CA  1 
ATOM 700  C C   ? MET A 1  88 ?   5.068   7.550   2.052 1.000 95.020 ? 88  MET A C   1 
ATOM 701  C CB  ? MET A 1  88 ?   6.637   6.308   3.554 1.000 95.020 ? 88  MET A CB  1 
ATOM 702  O O   ? MET A 1  88 ?   4.557   6.714   1.305 1.000 95.020 ? 88  MET A O   1 
ATOM 703  C CG  ? MET A 1  88 ?   7.861   6.924   2.896 1.000 95.020 ? 88  MET A CG  1 
ATOM 704  S SD  ? MET A 1  88 ?   9.337   5.838   3.002 1.000 95.020 ? 88  MET A SD  1 
ATOM 705  C CE  ? MET A 1  88 ?   8.887   4.568   1.787 1.000 95.020 ? 88  MET A CE  1 
ATOM 706  N N   ? LEU A 1  89 ?   5.289   8.835   1.744 1.000 96.290 ? 89  LEU A N   1 
ATOM 707  C CA  ? LEU A 1  89 ?   5.156   9.342   0.382 1.000 96.290 ? 89  LEU A CA  1 
ATOM 708  C C   ? LEU A 1  89 ?   6.524   9.544  -0.259 1.000 96.290 ? 89  LEU A C   1 
ATOM 709  C CB  ? LEU A 1  89 ?   4.376  10.659   0.374 1.000 96.290 ? 89  LEU A CB  1 
ATOM 710  O O   ? LEU A 1  89 ?   7.410  10.160   0.339 1.000 96.290 ? 89  LEU A O   1 
ATOM 711  C CG  ? LEU A 1  89 ?   3.878  11.144  -0.988 1.000 96.290 ? 89  LEU A CG  1 
ATOM 712  C CD1 ? LEU A 1  89 ?   2.830  10.185  -1.542 1.000 96.290 ? 89  LEU A CD1 1 
ATOM 713  C CD2 ? LEU A 1  89 ?   3.313  12.556  -0.880 1.000 96.290 ? 89  LEU A CD2 1 
ATOM 714  N N   ? ILE A 1  90 ?   6.617   8.999  -1.507 1.000 97.390 ? 90  ILE A N   1 
ATOM 715  C CA  ? ILE A 1  90 ?   7.918   9.040  -2.166 1.000 97.390 ? 90  ILE A CA  1 
ATOM 716  C C   ? ILE A 1  90 ?   7.798   9.772  -3.501 1.000 97.390 ? 90  ILE A C   1 
ATOM 717  C CB  ? ILE A 1  90 ?   8.487   7.620  -2.383 1.000 97.390 ? 90  ILE A CB  1 
ATOM 718  O O   ? ILE A 1  90 ?   6.976   9.406  -4.345 1.000 97.390 ? 90  ILE A O   1 
ATOM 719  C CG1 ? ILE A 1  90 ?   8.571   6.869  -1.049 1.000 97.390 ? 90  ILE A CG1 1 
ATOM 720  C CG2 ? ILE A 1  90 ?   9.858   7.685  -3.061 1.000 97.390 ? 90  ILE A CG2 1 
ATOM 721  C CD1 ? ILE A 1  90 ?   8.931   5.396  -1.189 1.000 97.390 ? 90  ILE A CD1 1 
ATOM 722  N N   ? ARG A 1  91 ?   8.643  10.846  -3.690 1.000 97.480 ? 91  ARG A N   1 
ATOM 723  C CA  ? ARG A 1  91 ?   8.783  11.494  -4.990 1.000 97.480 ? 91  ARG A CA  1 
ATOM 724  C C   ? ARG A 1  91 ?   9.820  10.780  -5.850 1.000 97.480 ? 91  ARG A C   1 
ATOM 725  C CB  ? ARG A 1  91 ?   9.168  12.965  -4.819 1.000 97.480 ? 91  ARG A CB  1 
ATOM 726  O O   ? ARG A 1  91 ?  10.927  10.495  -5.389 1.000 97.480 ? 91  ARG A O   1 
ATOM 727  C CG  ? ARG A 1  91 ?   9.153  13.761  -6.114 1.000 97.480 ? 91  ARG A CG  1 
ATOM 728  C CD  ? ARG A 1  91 ?   9.421  15.240  -5.871 1.000 97.480 ? 91  ARG A CD  1 
ATOM 729  N NE  ? ARG A 1  91 ?   9.356  16.010  -7.110 1.000 97.480 ? 91  ARG A NE  1 
ATOM 730  N NH1 ? ARG A 1  91 ?   9.757  18.051  -6.105 1.000 97.480 ? 91  ARG A NH1 1 
ATOM 731  N NH2 ? ARG A 1  91 ?   9.437  17.928  -8.371 1.000 97.480 ? 91  ARG A NH2 1 
ATOM 732  C CZ  ? ARG A 1  91 ?   9.517  17.328  -7.192 1.000 97.480 ? 91  ARG A CZ  1 
ATOM 733  N N   ? LEU A 1  92 ?   9.445  10.591  -7.090 1.000 97.350 ? 92  LEU A N   1 
ATOM 734  C CA  ? LEU A 1  92 ?  10.349   9.923  -8.019 1.000 97.350 ? 92  LEU A CA  1 
ATOM 735  C C   ? LEU A 1  92 ?  11.382  10.900  -8.570 1.000 97.350 ? 92  LEU A C   1 
ATOM 736  C CB  ? LEU A 1  92 ?   9.563   9.289  -9.170 1.000 97.350 ? 92  LEU A CB  1 
ATOM 737  O O   ? LEU A 1  92 ?  11.098  12.091  -8.719 1.000 97.350 ? 92  LEU A O   1 
ATOM 738  C CG  ? LEU A 1  92 ?   8.429   8.342  -8.777 1.000 97.350 ? 92  LEU A CG  1 
ATOM 739  C CD1 ? LEU A 1  92 ?   7.754   7.777 -10.022 1.000 97.350 ? 92  LEU A CD1 1 
ATOM 740  C CD2 ? LEU A 1  92 ?   8.953   7.218  -7.890 1.000 97.350 ? 92  LEU A CD2 1 
ATOM 741  N N   ? ASP A 1  93 ?  12.668  10.390  -8.899 1.000 96.380 ? 93  ASP A N   1 
ATOM 742  C CA  ? ASP A 1  93 ?  13.703  11.248  -9.466 1.000 96.380 ? 93  ASP A CA  1 
ATOM 743  C C   ? ASP A 1  93 ?  13.326  11.707 -10.873 1.000 96.380 ? 93  ASP A C   1 
ATOM 744  C CB  ? ASP A 1  93 ?  15.049  10.520  -9.492 1.000 96.380 ? 93  ASP A CB  1 
ATOM 745  O O   ? ASP A 1  93 ?  13.790  12.751 -11.336 1.000 96.380 ? 93  ASP A O   1 
ATOM 746  C CG  ? ASP A 1  93 ?  14.996   9.204 -10.247 1.000 96.380 ? 93  ASP A CG  1 
ATOM 747  O OD1 ? ASP A 1  93 ?  13.885   8.725 -10.562 1.000 96.380 ? 93  ASP A OD1 1 
ATOM 748  O OD2 ? ASP A 1  93 ?  16.075   8.637 -10.525 1.000 96.380 ? 93  ASP A OD2 1 
ATOM 749  N N   ? ARG A 1  94 ?  12.403  11.009 -11.589 1.000 96.730 ? 94  ARG A N   1 
ATOM 750  C CA  ? ARG A 1  94 ?  11.751  11.340 -12.852 1.000 96.730 ? 94  ARG A CA  1 
ATOM 751  C C   ? ARG A 1  94 ?  10.408  10.629 -12.977 1.000 96.730 ? 94  ARG A C   1 
ATOM 752  C CB  ? ARG A 1  94 ?  12.650  10.974 -14.035 1.000 96.730 ? 94  ARG A CB  1 
ATOM 753  O O   ? ARG A 1  94 ?  10.221   9.542 -12.426 1.000 96.730 ? 94  ARG A O   1 
ATOM 754  C CG  ? ARG A 1  94 ?  12.931   9.484 -14.157 1.000 96.730 ? 94  ARG A CG  1 
ATOM 755  C CD  ? ARG A 1  94 ?  13.923   9.187 -15.272 1.000 96.730 ? 94  ARG A CD  1 
ATOM 756  N NE  ? ARG A 1  94 ?  14.198   7.757 -15.382 1.000 96.730 ? 94  ARG A NE  1 
ATOM 757  N NH1 ? ARG A 1  94 ?  16.473   7.958 -15.033 1.000 96.730 ? 94  ARG A NH1 1 
ATOM 758  N NH2 ? ARG A 1  94 ?  15.540   5.893 -15.384 1.000 96.730 ? 94  ARG A NH2 1 
ATOM 759  C CZ  ? ARG A 1  94 ?  15.403   7.206 -15.266 1.000 96.730 ? 94  ARG A CZ  1 
ATOM 760  N N   ? PRO A 1  95 ?   9.402  11.342 -13.787 1.000 97.190 ? 95  PRO A N   1 
ATOM 761  C CA  ? PRO A 1  95 ?   8.074  10.741 -13.930 1.000 97.190 ? 95  PRO A CA  1 
ATOM 762  C C   ? PRO A 1  95 ?   8.101   9.425 -14.704 1.000 97.190 ? 95  PRO A C   1 
ATOM 763  C CB  ? PRO A 1  95 ?   7.285  11.808 -14.693 1.000 97.190 ? 95  PRO A CB  1 
ATOM 764  O O   ? PRO A 1  95 ?   8.954   9.234 -15.574 1.000 97.190 ? 95  PRO A O   1 
ATOM 765  C CG  ? PRO A 1  95 ?   8.087  13.060 -14.540 1.000 97.190 ? 95  PRO A CG  1 
ATOM 766  C CD  ? PRO A 1  95 ?   9.529  12.682 -14.353 1.000 97.190 ? 95  PRO A CD  1 
ATOM 767  N N   ? VAL A 1  96 ?   7.174   8.498 -14.368 1.000 97.500 ? 96  VAL A N   1 
ATOM 768  C CA  ? VAL A 1  96 ?   6.962   7.295 -15.166 1.000 97.500 ? 96  VAL A CA  1 
ATOM 769  C C   ? VAL A 1  96 ?   6.007   7.600 -16.317 1.000 97.500 ? 96  VAL A C   1 
ATOM 770  C CB  ? VAL A 1  96 ?   6.410   6.135 -14.308 1.000 97.500 ? 96  VAL A CB  1 
ATOM 771  O O   ? VAL A 1  96 ?   5.161   8.492 -16.211 1.000 97.500 ? 96  VAL A O   1 
ATOM 772  C CG1 ? VAL A 1  96 ?   7.416   5.734 -13.230 1.000 97.500 ? 96  VAL A CG1 1 
ATOM 773  C CG2 ? VAL A 1  96 ?   5.075   6.526 -13.678 1.000 97.500 ? 96  VAL A CG2 1 
ATOM 774  N N   ? SER A 1  97 ?   6.105   6.804 -17.461 1.000 96.080 ? 97  SER A N   1 
ATOM 775  C CA  ? SER A 1  97 ?   5.207   6.942 -18.603 1.000 96.080 ? 97  SER A CA  1 
ATOM 776  C C   ? SER A 1  97 ?   4.025   5.984 -18.496 1.000 96.080 ? 97  SER A C   1 
ATOM 777  C CB  ? SER A 1  97 ?   5.960   6.692 -19.910 1.000 96.080 ? 97  SER A CB  1 
ATOM 778  O O   ? SER A 1  97 ?   4.204   4.799 -18.207 1.000 96.080 ? 97  SER A O   1 
ATOM 779  O OG  ? SER A 1  97 ?   7.022   7.617 -20.064 1.000 96.080 ? 97  SER A OG  1 
ATOM 780  N N   ? ASN A 1  98 ?   2.874   6.553 -18.655 1.000 95.080 ? 98  ASN A N   1 
ATOM 781  C CA  ? ASN A 1  98 ?   1.704   5.683 -18.722 1.000 95.080 ? 98  ASN A CA  1 
ATOM 782  C C   ? ASN A 1  98 ?   1.836   4.653 -19.841 1.000 95.080 ? 98  ASN A C   1 
ATOM 783  C CB  ? ASN A 1  98 ?   0.430   6.510 -18.908 1.000 95.080 ? 98  ASN A CB  1 
ATOM 784  O O   ? ASN A 1  98 ?   2.252   4.987 -20.952 1.000 95.080 ? 98  ASN A O   1 
ATOM 785  C CG  ? ASN A 1  98 ?  -0.032   7.168 -17.623 1.000 95.080 ? 98  ASN A CG  1 
ATOM 786  N ND2 ? ASN A 1  98 ?  -0.901   8.164 -17.747 1.000 95.080 ? 98  ASN A ND2 1 
ATOM 787  O OD1 ? ASN A 1  98 ?   0.390   6.786 -16.529 1.000 95.080 ? 98  ASN A OD1 1 
ATOM 788  N N   ? SER A 1  99 ?   1.469   3.406 -19.517 1.000 94.950 ? 99  SER A N   1 
ATOM 789  C CA  ? SER A 1  99 ?   1.474   2.315 -20.486 1.000 94.950 ? 99  SER A CA  1 
ATOM 790  C C   ? SER A 1  99 ?   0.404   1.279 -20.159 1.000 94.950 ? 99  SER A C   1 
ATOM 791  C CB  ? SER A 1  99 ?   2.848   1.643 -20.530 1.000 94.950 ? 99  SER A CB  1 
ATOM 792  O O   ? SER A 1  99 ?  -0.423   1.493 -19.269 1.000 94.950 ? 99  SER A O   1 
ATOM 793  O OG  ? SER A 1  99 ?   3.071   0.878 -19.359 1.000 94.950 ? 99  SER A OG  1 
ATOM 794  N N   ? GLU A 1 100 ?   0.472   0.236 -20.926 1.000 93.780 ? 100 GLU A N   1 
ATOM 795  C CA  ? GLU A 1 100 ?  -0.460  -0.870 -20.729 1.000 93.780 ? 100 GLU A CA  1 
ATOM 796  C C   ? GLU A 1 100 ?  -0.325  -1.464 -19.330 1.000 93.780 ? 100 GLU A C   1 
ATOM 797  C CB  ? GLU A 1 100 ?  -0.237  -1.956 -21.785 1.000 93.780 ? 100 GLU A CB  1 
ATOM 798  O O   ? GLU A 1 100 ?  -1.314  -1.899 -18.737 1.000 93.780 ? 100 GLU A O   1 
ATOM 799  C CG  ? GLU A 1 100 ?  -1.225  -3.110 -21.700 1.000 93.780 ? 100 GLU A CG  1 
ATOM 800  C CD  ? GLU A 1 100 ?  -0.995  -4.177 -22.758 1.000 93.780 ? 100 GLU A CD  1 
ATOM 801  O OE1 ? GLU A 1 100 ?  -1.740  -5.183 -22.778 1.000 93.780 ? 100 GLU A OE1 1 
ATOM 802  O OE2 ? GLU A 1 100 ?  -0.061  -4.006 -23.574 1.000 93.780 ? 100 GLU A OE2 1 
ATOM 803  N N   ? HIS A 1 101 ?   0.933  -1.388 -18.702 1.000 94.960 ? 101 HIS A N   1 
ATOM 804  C CA  ? HIS A 1 101 ?   1.209  -2.091 -17.454 1.000 94.960 ? 101 HIS A CA  1 
ATOM 805  C C   ? HIS A 1 101 ?   1.587  -1.115 -16.345 1.000 94.960 ? 101 HIS A C   1 
ATOM 806  C CB  ? HIS A 1 101 ?   2.326  -3.117 -17.653 1.000 94.960 ? 101 HIS A CB  1 
ATOM 807  O O   ? HIS A 1 101 ?   1.928  -1.532 -15.236 1.000 94.960 ? 101 HIS A O   1 
ATOM 808  C CG  ? HIS A 1 101 ?   2.024  -4.135 -18.707 1.000 94.960 ? 101 HIS A CG  1 
ATOM 809  C CD2 ? HIS A 1 101 ?   1.129  -5.150 -18.732 1.000 94.960 ? 101 HIS A CD2 1 
ATOM 810  N ND1 ? HIS A 1 101 ?   2.691  -4.178 -19.912 1.000 94.960 ? 101 HIS A ND1 1 
ATOM 811  C CE1 ? HIS A 1 101 ?   2.215  -5.178 -20.636 1.000 94.960 ? 101 HIS A CE1 1 
ATOM 812  N NE2 ? HIS A 1 101 ?   1.267  -5.784 -19.942 1.000 94.960 ? 101 HIS A NE2 1 
ATOM 813  N N   ? ILE A 1 102 ?   1.513   0.208 -16.643 1.000 96.710 ? 102 ILE A N   1 
ATOM 814  C CA  ? ILE A 1 102 ?   1.796   1.241 -15.652 1.000 96.710 ? 102 ILE A CA  1 
ATOM 815  C C   ? ILE A 1 102 ?   0.677   2.280 -15.657 1.000 96.710 ? 102 ILE A C   1 
ATOM 816  C CB  ? ILE A 1 102 ?   3.158   1.919 -15.916 1.000 96.710 ? 102 ILE A CB  1 
ATOM 817  O O   ? ILE A 1 102 ?   0.473   2.978 -16.653 1.000 96.710 ? 102 ILE A O   1 
ATOM 818  C CG1 ? ILE A 1 102 ?   4.277   0.872 -15.962 1.000 96.710 ? 102 ILE A CG1 1 
ATOM 819  C CG2 ? ILE A 1 102 ?   3.447   2.982 -14.851 1.000 96.710 ? 102 ILE A CG2 1 
ATOM 820  C CD1 ? ILE A 1 102 ?   5.621   1.422 -16.417 1.000 96.710 ? 102 ILE A CD1 1 
ATOM 821  N N   ? ALA A 1 103 ?  -0.036   2.295 -14.577 1.000 96.240 ? 103 ALA A N   1 
ATOM 822  C CA  ? ALA A 1 103 ?  -1.099   3.280 -14.403 1.000 96.240 ? 103 ALA A CA  1 
ATOM 823  C C   ? ALA A 1 103 ?  -1.339   3.573 -12.925 1.000 96.240 ? 103 ALA A C   1 
ATOM 824  C CB  ? ALA A 1 103 ?  -2.388   2.794 -15.062 1.000 96.240 ? 103 ALA A CB  1 
ATOM 825  O O   ? ALA A 1 103 ?  -1.368   2.656 -12.101 1.000 96.240 ? 103 ALA A O   1 
ATOM 826  N N   ? PRO A 1 104 ?  -1.538   4.993 -12.703 1.000 96.490 ? 104 PRO A N   1 
ATOM 827  C CA  ? PRO A 1 104 ?  -1.772   5.340 -11.299 1.000 96.490 ? 104 PRO A CA  1 
ATOM 828  C C   ? PRO A 1 104 ?  -3.150   4.905 -10.806 1.000 96.490 ? 104 PRO A C   1 
ATOM 829  C CB  ? PRO A 1 104 ?  -1.646   6.866 -11.288 1.000 96.490 ? 104 PRO A CB  1 
ATOM 830  O O   ? PRO A 1 104 ?  -4.094   4.821 -11.595 1.000 96.490 ? 104 PRO A O   1 
ATOM 831  C CG  ? PRO A 1 104 ?  -0.939   7.200 -12.562 1.000 96.490 ? 104 PRO A CG  1 
ATOM 832  C CD  ? PRO A 1 104 ?  -1.247   6.132 -13.572 1.000 96.490 ? 104 PRO A CD  1 
ATOM 833  N N   ? LEU A 1 105 ?  -3.215   4.635  -9.470 1.000 95.900 ? 105 LEU A N   1 
ATOM 834  C CA  ? LEU A 1 105 ?  -4.468   4.381  -8.768 1.000 95.900 ? 105 LEU A CA  1 
ATOM 835  C C   ? LEU A 1 105 ?  -4.968   5.644  -8.074 1.000 95.900 ? 105 LEU A C   1 
ATOM 836  C CB  ? LEU A 1 105 ?  -4.291   3.258  -7.743 1.000 95.900 ? 105 LEU A CB  1 
ATOM 837  O O   ? LEU A 1 105 ?  -4.197   6.337  -7.406 1.000 95.900 ? 105 LEU A O   1 
ATOM 838  C CG  ? LEU A 1 105 ?  -5.570   2.713  -7.106 1.000 95.900 ? 105 LEU A CG  1 
ATOM 839  C CD1 ? LEU A 1 105 ?  -6.480   2.115  -8.173 1.000 95.900 ? 105 LEU A CD1 1 
ATOM 840  C CD2 ? LEU A 1 105 ?  -5.236   1.677  -6.038 1.000 95.900 ? 105 LEU A CD2 1 
ATOM 841  N N   ? SER A 1 106 ?  -6.239   5.924  -8.210 1.000 94.560 ? 106 SER A N   1 
ATOM 842  C CA  ? SER A 1 106 ?  -6.803   7.152  -7.659 1.000 94.560 ? 106 SER A CA  1 
ATOM 843  C C   ? SER A 1 106 ?  -6.903   7.080  -6.139 1.000 94.560 ? 106 SER A C   1 
ATOM 844  C CB  ? SER A 1 106 ?  -8.184   7.424  -8.256 1.000 94.560 ? 106 SER A CB  1 
ATOM 845  O O   ? SER A 1 106 ?  -7.198   6.021  -5.580 1.000 94.560 ? 106 SER A O   1 
ATOM 846  O OG  ? SER A 1 106 ?  -8.100   7.594  -9.661 1.000 94.560 ? 106 SER A OG  1 
ATOM 847  N N   ? LEU A 1 107 ?  -6.664   8.218  -5.526 1.000 95.750 ? 107 LEU A N   1 
ATOM 848  C CA  ? LEU A 1 107 ?  -6.885   8.344  -4.089 1.000 95.750 ? 107 LEU A CA  1 
ATOM 849  C C   ? LEU A 1 107 ?  -8.373   8.292  -3.762 1.000 95.750 ? 107 LEU A C   1 
ATOM 850  C CB  ? LEU A 1 107 ?  -6.281   9.650  -3.566 1.000 95.750 ? 107 LEU A CB  1 
ATOM 851  O O   ? LEU A 1 107 ?  -9.208   8.683  -4.582 1.000 95.750 ? 107 LEU A O   1 
ATOM 852  C CG  ? LEU A 1 107 ?  -4.754   9.749  -3.592 1.000 95.750 ? 107 LEU A CG  1 
ATOM 853  C CD1 ? LEU A 1 107 ?  -4.310  11.170  -3.263 1.000 95.750 ? 107 LEU A CD1 1 
ATOM 854  C CD2 ? LEU A 1 107 ?  -4.137   8.751  -2.618 1.000 95.750 ? 107 LEU A CD2 1 
ATOM 855  N N   ? PRO A 1 108 ?  -8.733   7.793  -2.620 1.000 95.790 ? 108 PRO A N   1 
ATOM 856  C CA  ? PRO A 1 108 ? -10.147   7.672  -2.260 1.000 95.790 ? 108 PRO A CA  1 
ATOM 857  C C   ? PRO A 1 108 ? -10.835   9.026  -2.106 1.000 95.790 ? 108 PRO A C   1 
ATOM 858  C CB  ? PRO A 1 108 ? -10.108   6.924  -0.924 1.000 95.790 ? 108 PRO A CB  1 
ATOM 859  O O   ? PRO A 1 108 ? -10.245   9.964  -1.563 1.000 95.790 ? 108 PRO A O   1 
ATOM 860  C CG  ? PRO A 1 108 ?  -8.776   7.263  -0.336 1.000 95.790 ? 108 PRO A CG  1 
ATOM 861  C CD  ? PRO A 1 108 ?  -7.794   7.451  -1.456 1.000 95.790 ? 108 PRO A CD  1 
ATOM 862  N N   ? SER A 1 109 ? -12.062   9.132  -2.529 1.000 93.720 ? 109 SER A N   1 
ATOM 863  C CA  ? SER A 1 109 ? -12.870  10.341  -2.407 1.000 93.720 ? 109 SER A CA  1 
ATOM 864  C C   ? SER A 1 109 ? -13.804  10.263  -1.204 1.000 93.720 ? 109 SER A C   1 
ATOM 865  C CB  ? SER A 1 109 ? -13.683  10.574  -3.680 1.000 93.720 ? 109 SER A CB  1 
ATOM 866  O O   ? SER A 1 109 ? -14.349  11.279  -0.767 1.000 93.720 ? 109 SER A O   1 
ATOM 867  O OG  ? SER A 1 109 ? -14.496   9.449  -3.971 1.000 93.720 ? 109 SER A OG  1 
ATOM 868  N N   ? SER A 1 110 ? -14.004   9.060  -0.675 1.000 94.870 ? 110 SER A N   1 
ATOM 869  C CA  ? SER A 1 110 ? -14.801   8.787   0.517 1.000 94.870 ? 110 SER A CA  1 
ATOM 870  C C   ? SER A 1 110 ? -14.230   7.615   1.307 1.000 94.870 ? 110 SER A C   1 
ATOM 871  C CB  ? SER A 1 110 ? -16.253   8.497   0.136 1.000 94.870 ? 110 SER A CB  1 
ATOM 872  O O   ? SER A 1 110 ? -13.456   6.818   0.774 1.000 94.870 ? 110 SER A O   1 
ATOM 873  O OG  ? SER A 1 110 ? -16.333   7.371  -0.721 1.000 94.870 ? 110 SER A OG  1 
ATOM 874  N N   ? PRO A 1 111 ? -14.630   7.617   2.679 1.000 93.560 ? 111 PRO A N   1 
ATOM 875  C CA  ? PRO A 1 111 ? -14.169   6.473   3.469 1.000 93.560 ? 111 PRO A CA  1 
ATOM 876  C C   ? PRO A 1 111 ? -14.767   5.150   2.995 1.000 93.560 ? 111 PRO A C   1 
ATOM 877  C CB  ? PRO A 1 111 ? -14.642   6.809   4.886 1.000 93.560 ? 111 PRO A CB  1 
ATOM 878  O O   ? PRO A 1 111 ? -15.870   5.128   2.445 1.000 93.560 ? 111 PRO A O   1 
ATOM 879  C CG  ? PRO A 1 111 ? -15.809   7.723   4.692 1.000 93.560 ? 111 PRO A CG  1 
ATOM 880  C CD  ? PRO A 1 111 ? -15.589   8.518   3.437 1.000 93.560 ? 111 PRO A CD  1 
ATOM 881  N N   ? PRO A 1 112 ? -14.006   4.008   3.216 1.000 93.230 ? 112 PRO A N   1 
ATOM 882  C CA  ? PRO A 1 112 ? -14.553   2.707   2.825 1.000 93.230 ? 112 PRO A CA  1 
ATOM 883  C C   ? PRO A 1 112 ? -15.754   2.293   3.672 1.000 93.230 ? 112 PRO A C   1 
ATOM 884  C CB  ? PRO A 1 112 ? -13.377   1.751   3.039 1.000 93.230 ? 112 PRO A CB  1 
ATOM 885  O O   ? PRO A 1 112 ? -15.884   2.729   4.819 1.000 93.230 ? 112 PRO A O   1 
ATOM 886  C CG  ? PRO A 1 112 ? -12.600   2.349   4.167 1.000 93.230 ? 112 PRO A CG  1 
ATOM 887  C CD  ? PRO A 1 112 ? -12.668   3.845   4.053 1.000 93.230 ? 112 PRO A CD  1 
ATOM 888  N N   ? SER A 1 113 ? -16.614   1.417   3.154 1.000 93.890 ? 113 SER A N   1 
ATOM 889  C CA  ? SER A 1 113 ? -17.770   0.902   3.881 1.000 93.890 ? 113 SER A CA  1 
ATOM 890  C C   ? SER A 1 113 ? -17.478  -0.468   4.484 1.000 93.890 ? 113 SER A C   1 
ATOM 891  C CB  ? SER A 1 113 ? -18.987   0.815   2.960 1.000 93.890 ? 113 SER A CB  1 
ATOM 892  O O   ? SER A 1 113 ? -16.928  -1.343   3.812 1.000 93.890 ? 113 SER A O   1 
ATOM 893  O OG  ? SER A 1 113 ? -19.312   2.090   2.434 1.000 93.890 ? 113 SER A OG  1 
ATOM 894  N N   ? VAL A 1 114 ? -17.818  -0.605   5.737 1.000 94.650 ? 114 VAL A N   1 
ATOM 895  C CA  ? VAL A 1 114 ? -17.725  -1.921   6.362 1.000 94.650 ? 114 VAL A CA  1 
ATOM 896  C C   ? VAL A 1 114 ? -18.524  -2.937   5.548 1.000 94.650 ? 114 VAL A C   1 
ATOM 897  C CB  ? VAL A 1 114 ? -18.229  -1.893   7.822 1.000 94.650 ? 114 VAL A CB  1 
ATOM 898  O O   ? VAL A 1 114 ? -19.624  -2.638   5.078 1.000 94.650 ? 114 VAL A O   1 
ATOM 899  C CG1 ? VAL A 1 114 ? -18.351  -3.310   8.379 1.000 94.650 ? 114 VAL A CG1 1 
ATOM 900  C CG2 ? VAL A 1 114 ? -17.297  -1.052   8.692 1.000 94.650 ? 114 VAL A CG2 1 
ATOM 901  N N   ? GLY A 1 115 ? -17.881  -4.082   5.363 1.000 94.700 ? 115 GLY A N   1 
ATOM 902  C CA  ? GLY A 1 115 ? -18.563  -5.143   4.639 1.000 94.700 ? 115 GLY A CA  1 
ATOM 903  C C   ? GLY A 1 115 ? -18.213  -5.178   3.163 1.000 94.700 ? 115 GLY A C   1 
ATOM 904  O O   ? GLY A 1 115 ? -18.573  -6.121   2.456 1.000 94.700 ? 115 GLY A O   1 
ATOM 905  N N   ? SER A 1 116 ? -17.531  -4.082   2.697 1.000 95.740 ? 116 SER A N   1 
ATOM 906  C CA  ? SER A 1 116 ? -17.108  -4.063   1.300 1.000 95.740 ? 116 SER A CA  1 
ATOM 907  C C   ? SER A 1 116 ? -16.075  -5.150   1.021 1.000 95.740 ? 116 SER A C   1 
ATOM 908  C CB  ? SER A 1 116 ? -16.531  -2.695   0.933 1.000 95.740 ? 116 SER A CB  1 
ATOM 909  O O   ? SER A 1 116 ? -15.282  -5.501   1.897 1.000 95.740 ? 116 SER A O   1 
ATOM 910  O OG  ? SER A 1 116 ? -15.405  -2.391   1.737 1.000 95.740 ? 116 SER A OG  1 
ATOM 911  N N   ? VAL A 1 117 ? -16.136  -5.710  -0.196 1.000 96.000 ? 117 VAL A N   1 
ATOM 912  C CA  ? VAL A 1 117 ? -15.096  -6.619  -0.665 1.000 96.000 ? 117 VAL A CA  1 
ATOM 913  C C   ? VAL A 1 117 ? -13.904  -5.817  -1.185 1.000 96.000 ? 117 VAL A C   1 
ATOM 914  C CB  ? VAL A 1 117 ? -15.623  -7.564  -1.768 1.000 96.000 ? 117 VAL A CB  1 
ATOM 915  O O   ? VAL A 1 117 ? -14.055  -4.973  -2.071 1.000 96.000 ? 117 VAL A O   1 
ATOM 916  C CG1 ? VAL A 1 117 ? -14.505  -8.469  -2.283 1.000 96.000 ? 117 VAL A CG1 1 
ATOM 917  C CG2 ? VAL A 1 117 ? -16.790  -8.397  -1.243 1.000 96.000 ? 117 VAL A CG2 1 
ATOM 918  N N   ? CYS A 1 118 ? -12.792  -6.071  -0.577 1.000 96.800 ? 118 CYS A N   1 
ATOM 919  C CA  ? CYS A 1 118 ? -11.562  -5.360  -0.912 1.000 96.800 ? 118 CYS A CA  1 
ATOM 920  C C   ? CYS A 1 118 ? -10.539  -6.304  -1.533 1.000 96.800 ? 118 CYS A C   1 
ATOM 921  C CB  ? CYS A 1 118 ? -10.970  -4.699   0.332 1.000 96.800 ? 118 CYS A CB  1 
ATOM 922  O O   ? CYS A 1 118 ? -10.548  -7.505  -1.258 1.000 96.800 ? 118 CYS A O   1 
ATOM 923  S SG  ? CYS A 1 118 ? -12.112  -3.584   1.177 1.000 96.800 ? 118 CYS A SG  1 
ATOM 924  N N   ? ARG A 1 119 ?  -9.758  -5.652  -2.353 1.000 96.010 ? 119 ARG A N   1 
ATOM 925  C CA  ? ARG A 1 119 ?  -8.730  -6.416  -3.051 1.000 96.010 ? 119 ARG A CA  1 
ATOM 926  C C   ? ARG A 1 119 ?  -7.341  -6.076  -2.522 1.000 96.010 ? 119 ARG A C   1 
ATOM 927  C CB  ? ARG A 1 119 ?  -8.795  -6.156  -4.557 1.000 96.010 ? 119 ARG A CB  1 
ATOM 928  O O   ? ARG A 1 119 ?  -6.987  -4.901  -2.403 1.000 96.010 ? 119 ARG A O   1 
ATOM 929  C CG  ? ARG A 1 119 ?  -7.832  -7.006  -5.372 1.000 96.010 ? 119 ARG A CG  1 
ATOM 930  C CD  ? ARG A 1 119 ?  -8.341  -8.431  -5.539 1.000 96.010 ? 119 ARG A CD  1 
ATOM 931  N NE  ? ARG A 1 119 ?  -7.586  -9.156  -6.557 1.000 96.010 ? 119 ARG A NE  1 
ATOM 932  N NH1 ? ARG A 1 119 ?  -8.840 -11.090  -6.404 1.000 96.010 ? 119 ARG A NH1 1 
ATOM 933  N NH2 ? ARG A 1 119 ?  -7.090 -10.968  -7.879 1.000 96.010 ? 119 ARG A NH2 1 
ATOM 934  C CZ  ? ARG A 1 119 ?  -7.841 -10.403  -6.944 1.000 96.010 ? 119 ARG A CZ  1 
ATOM 935  N N   ? ILE A 1 120 ?  -6.529  -7.213  -2.196 1.000 96.010 ? 120 ILE A N   1 
ATOM 936  C CA  ? ILE A 1 120 ?  -5.128  -7.032  -1.832 1.000 96.010 ? 120 ILE A CA  1 
ATOM 937  C C   ? ILE A 1 120 ?  -4.233  -7.615  -2.923 1.000 96.010 ? 120 ILE A C   1 
ATOM 938  C CB  ? ILE A 1 120 ?  -4.809  -7.688  -0.470 1.000 96.010 ? 120 ILE A CB  1 
ATOM 939  O O   ? ILE A 1 120 ?  -4.601  -8.590  -3.582 1.000 96.010 ? 120 ILE A O   1 
ATOM 940  C CG1 ? ILE A 1 120 ?  -5.097  -9.193  -0.521 1.000 96.010 ? 120 ILE A CG1 1 
ATOM 941  C CG2 ? ILE A 1 120 ?  -5.604  -7.016   0.653 1.000 96.010 ? 120 ILE A CG2 1 
ATOM 942  C CD1 ? ILE A 1 120 ?  -4.674  -9.947   0.732 1.000 96.010 ? 120 ILE A CD1 1 
ATOM 943  N N   ? MET A 1 121 ?  -3.154  -7.057  -3.021 1.000 94.980 ? 121 MET A N   1 
ATOM 944  C CA  ? MET A 1 121 ?  -2.205  -7.554  -4.013 1.000 94.980 ? 121 MET A CA  1 
ATOM 945  C C   ? MET A 1 121 ?  -0.769  -7.282  -3.576 1.000 94.980 ? 121 MET A C   1 
ATOM 946  C CB  ? MET A 1 121 ?  -2.466  -6.914  -5.377 1.000 94.980 ? 121 MET A CB  1 
ATOM 947  O O   ? MET A 1 121 ?  -0.497  -6.282  -2.910 1.000 94.980 ? 121 MET A O   1 
ATOM 948  C CG  ? MET A 1 121 ?  -2.296  -5.404  -5.388 1.000 94.980 ? 121 MET A CG  1 
ATOM 949  S SD  ? MET A 1 121 ?  -2.788  -4.652  -6.988 1.000 94.980 ? 121 MET A SD  1 
ATOM 950  C CE  ? MET A 1 121 ?  -4.583  -4.540  -6.752 1.000 94.980 ? 121 MET A CE  1 
ATOM 951  N N   ? GLY A 1 122 ?   0.174  -8.210  -3.949 1.000 94.160 ? 122 GLY A N   1 
ATOM 952  C CA  ? GLY A 1 122 ?   1.566  -8.025  -3.572 1.000 94.160 ? 122 GLY A CA  1 
ATOM 953  C C   ? GLY A 1 122 ?   2.441  -9.214  -3.921 1.000 94.160 ? 122 GLY A C   1 
ATOM 954  O O   ? GLY A 1 122 ?   1.976 -10.174  -4.538 1.000 94.160 ? 122 GLY A O   1 
ATOM 955  N N   ? TRP A 1 123 ?   3.798  -9.138  -3.602 1.000 91.920 ? 123 TRP A N   1 
ATOM 956  C CA  ? TRP A 1 123 ?   4.807 -10.142  -3.926 1.000 91.920 ? 123 TRP A CA  1 
ATOM 957  C C   ? TRP A 1 123 ?   5.315 -10.829  -2.663 1.000 91.920 ? 123 TRP A C   1 
ATOM 958  C CB  ? TRP A 1 123 ?   5.976  -9.505  -4.682 1.000 91.920 ? 123 TRP A CB  1 
ATOM 959  O O   ? TRP A 1 123 ?   6.449 -11.313  -2.626 1.000 91.920 ? 123 TRP A O   1 
ATOM 960  C CG  ? TRP A 1 123 ?   5.676  -9.195  -6.118 1.000 91.920 ? 123 TRP A CG  1 
ATOM 961  C CD1 ? TRP A 1 123 ?   5.852 -10.021  -7.193 1.000 91.920 ? 123 TRP A CD1 1 
ATOM 962  C CD2 ? TRP A 1 123 ?   5.152  -7.969  -6.636 1.000 91.920 ? 123 TRP A CD2 1 
ATOM 963  C CE2 ? TRP A 1 123 ?   5.034  -8.122  -8.035 1.000 91.920 ? 123 TRP A CE2 1 
ATOM 964  C CE3 ? TRP A 1 123 ?   4.769  -6.754  -6.052 1.000 91.920 ? 123 TRP A CE3 1 
ATOM 965  N NE1 ? TRP A 1 123 ?   5.468  -9.382  -8.349 1.000 91.920 ? 123 TRP A NE1 1 
ATOM 966  C CH2 ? TRP A 1 123 ?   4.182  -5.926  -8.263 1.000 91.920 ? 123 TRP A CH2 1 
ATOM 967  C CZ2 ? TRP A 1 123 ?   4.549  -7.104  -8.859 1.000 91.920 ? 123 TRP A CZ2 1 
ATOM 968  C CZ3 ? TRP A 1 123 ?   4.286  -5.742  -6.874 1.000 91.920 ? 123 TRP A CZ3 1 
ATOM 969  N N   ? GLY A 1 124 ?   4.497 -10.767  -1.581 1.000 88.690 ? 124 GLY A N   1 
ATOM 970  C CA  ? GLY A 1 124 ?   4.914 -11.356  -0.319 1.000 88.690 ? 124 GLY A CA  1 
ATOM 971  C C   ? GLY A 1 124 ?   4.783 -12.867  -0.293 1.000 88.690 ? 124 GLY A C   1 
ATOM 972  O O   ? GLY A 1 124 ?   4.613 -13.498  -1.338 1.000 88.690 ? 124 GLY A O   1 
ATOM 973  N N   ? ILE A 1 125 ?   4.948 -13.624   0.965 1.000 89.080 ? 125 ILE A N   1 
ATOM 974  C CA  ? ILE A 1 125 ?   4.869 -15.067   1.165 1.000 89.080 ? 125 ILE A CA  1 
ATOM 975  C C   ? ILE A 1 125 ?   3.461 -15.558   0.837 1.000 89.080 ? 125 ILE A C   1 
ATOM 976  C CB  ? ILE A 1 125 ?   5.249 -15.458   2.611 1.000 89.080 ? 125 ILE A CB  1 
ATOM 977  O O   ? ILE A 1 125 ?   2.475 -14.876   1.128 1.000 89.080 ? 125 ILE A O   1 
ATOM 978  C CG1 ? ILE A 1 125 ?   6.691 -15.037   2.917 1.000 89.080 ? 125 ILE A CG1 1 
ATOM 979  C CG2 ? ILE A 1 125 ?   5.058 -16.961   2.832 1.000 89.080 ? 125 ILE A CG2 1 
ATOM 980  C CD1 ? ILE A 1 125 ?   7.039 -15.051   4.399 1.000 89.080 ? 125 ILE A CD1 1 
ATOM 981  N N   ? ILE A 1 126 ?   3.256 -16.827   0.239 1.000 89.390 ? 126 ILE A N   1 
ATOM 982  C CA  ? ILE A 1 126 ?   1.991 -17.339  -0.277 1.000 89.390 ? 126 ILE A CA  1 
ATOM 983  C C   ? ILE A 1 126 ?   1.528 -18.521   0.571 1.000 89.390 ? 126 ILE A C   1 
ATOM 984  C CB  ? ILE A 1 126 ?   2.112 -17.757  -1.759 1.000 89.390 ? 126 ILE A CB  1 
ATOM 985  O O   ? ILE A 1 126 ?   0.537 -19.178   0.243 1.000 89.390 ? 126 ILE A O   1 
ATOM 986  C CG1 ? ILE A 1 126 ?   3.214 -18.809  -1.929 1.000 89.390 ? 126 ILE A CG1 1 
ATOM 987  C CG2 ? ILE A 1 126 ?   2.380 -16.536  -2.645 1.000 89.390 ? 126 ILE A CG2 1 
ATOM 988  C CD1 ? ILE A 1 126 ?   3.234 -19.469  -3.301 1.000 89.390 ? 126 ILE A CD1 1 
ATOM 989  N N   ? SER A 1 127 ?   2.280 -18.844   1.544 1.000 87.630 ? 127 SER A N   1 
ATOM 990  C CA  ? SER A 1 127 ?   1.912 -19.903   2.477 1.000 87.630 ? 127 SER A CA  1 
ATOM 991  C C   ? SER A 1 127 ?   2.041 -19.436   3.923 1.000 87.630 ? 127 SER A C   1 
ATOM 992  C CB  ? SER A 1 127 ?   2.780 -21.142   2.253 1.000 87.630 ? 127 SER A CB  1 
ATOM 993  O O   ? SER A 1 127 ?   3.004 -18.751   4.275 1.000 87.630 ? 127 SER A O   1 
ATOM 994  O OG  ? SER A 1 127 ?   2.585 -22.087   3.291 1.000 87.630 ? 127 SER A OG  1 
ATOM 995  N N   ? PRO A 1 128 ?   1.055 -19.841   4.734 1.000 82.510 ? 128 PRO A N   1 
ATOM 996  C CA  ? PRO A 1 128 ?   1.028 -19.419   6.136 1.000 82.510 ? 128 PRO A CA  1 
ATOM 997  C C   ? PRO A 1 128 ?   2.175 -20.011   6.953 1.000 82.510 ? 128 PRO A C   1 
ATOM 998  C CB  ? PRO A 1 128 ?  -0.323 -19.938   6.635 1.000 82.510 ? 128 PRO A CB  1 
ATOM 999  O O   ? PRO A 1 128 ?   2.616 -19.405   7.933 1.000 82.510 ? 128 PRO A O   1 
ATOM 1000 C CG  ? PRO A 1 128 ?  -1.104 -20.223   5.394 1.000 82.510 ? 128 PRO A CG  1 
ATOM 1001 C CD  ? PRO A 1 128 ?  -0.140 -20.471   4.269 1.000 82.510 ? 128 PRO A CD  1 
ATOM 1002 N N   ? THR A 1 129 ?   2.784 -21.163   6.472 1.000 82.310 ? 129 THR A N   1 
ATOM 1003 C CA  ? THR A 1 129 ?   3.742 -21.893   7.294 1.000 82.310 ? 129 THR A CA  1 
ATOM 1004 C C   ? THR A 1 129 ?   5.079 -22.033   6.572 1.000 82.310 ? 129 THR A C   1 
ATOM 1005 C CB  ? THR A 1 129 ?   3.208 -23.289   7.668 1.000 82.310 ? 129 THR A CB  1 
ATOM 1006 O O   ? THR A 1 129 ?   6.113 -22.252   7.207 1.000 82.310 ? 129 THR A O   1 
ATOM 1007 C CG2 ? THR A 1 129 ?   1.977 -23.186   8.562 1.000 82.310 ? 129 THR A CG2 1 
ATOM 1008 O OG1 ? THR A 1 129 ?   2.859 -23.996   6.471 1.000 82.310 ? 129 THR A OG1 1 
ATOM 1009 N N   ? LYS A 1 130 ?   5.110 -21.945   5.259 1.000 83.470 ? 130 LYS A N   1 
ATOM 1010 C CA  ? LYS A 1 130 ?   6.309 -22.031   4.430 1.000 83.470 ? 130 LYS A CA  1 
ATOM 1011 C C   ? LYS A 1 130 ?   6.524 -20.744   3.639 1.000 83.470 ? 130 LYS A C   1 
ATOM 1012 C CB  ? LYS A 1 130 ?   6.216 -23.223   3.476 1.000 83.470 ? 130 LYS A CB  1 
ATOM 1013 O O   ? LYS A 1 130 ?   5.666 -20.343   2.850 1.000 83.470 ? 130 LYS A O   1 
ATOM 1014 C CG  ? LYS A 1 130 ?   7.498 -23.498   2.703 1.000 83.470 ? 130 LYS A CG  1 
ATOM 1015 C CD  ? LYS A 1 130 ?   7.363 -24.730   1.817 1.000 83.470 ? 130 LYS A CD  1 
ATOM 1016 C CE  ? LYS A 1 130 ?   8.624 -24.972   0.998 1.000 83.470 ? 130 LYS A CE  1 
ATOM 1017 N NZ  ? LYS A 1 130 ?   8.500 -26.185   0.135 1.000 83.470 ? 130 LYS A NZ  1 
ATOM 1018 N N   ? GLU A 1 131 ?   7.743 -20.095   3.967 1.000 82.980 ? 131 GLU A N   1 
ATOM 1019 C CA  ? GLU A 1 131 ?   8.029 -18.823   3.309 1.000 82.980 ? 131 GLU A CA  1 
ATOM 1020 C C   ? GLU A 1 131 ?   8.408 -19.032   1.846 1.000 82.980 ? 131 GLU A C   1 
ATOM 1021 C CB  ? GLU A 1 131 ?   9.147 -18.078   4.042 1.000 82.980 ? 131 GLU A CB  1 
ATOM 1022 O O   ? GLU A 1 131 ?   9.518 -19.474   1.544 1.000 82.980 ? 131 GLU A O   1 
ATOM 1023 C CG  ? GLU A 1 131 ?   8.772 -17.633   5.448 1.000 82.980 ? 131 GLU A CG  1 
ATOM 1024 C CD  ? GLU A 1 131 ?   9.841 -16.781   6.113 1.000 82.980 ? 131 GLU A CD  1 
ATOM 1025 O OE1 ? GLU A 1 131 ?   9.586 -16.234   7.210 1.000 82.980 ? 131 GLU A OE1 1 
ATOM 1026 O OE2 ? GLU A 1 131 ?  10.943 -16.659   5.532 1.000 82.980 ? 131 GLU A OE2 1 
ATOM 1027 N N   ? THR A 1 132 ?   7.414 -19.036   0.990 1.000 86.210 ? 132 THR A N   1 
ATOM 1028 C CA  ? THR A 1 132 ?   7.621 -19.074  -0.454 1.000 86.210 ? 132 THR A CA  1 
ATOM 1029 C C   ? THR A 1 132 ?   7.271 -17.730  -1.085 1.000 86.210 ? 132 THR A C   1 
ATOM 1030 C CB  ? THR A 1 132 ?   6.781 -20.186  -1.110 1.000 86.210 ? 132 THR A CB  1 
ATOM 1031 O O   ? THR A 1 132 ?   6.174 -17.207  -0.878 1.000 86.210 ? 132 THR A O   1 
ATOM 1032 C CG2 ? THR A 1 132 ?   7.109 -20.320  -2.593 1.000 86.210 ? 132 THR A CG2 1 
ATOM 1033 O OG1 ? THR A 1 132 ?   7.056 -21.432  -0.457 1.000 86.210 ? 132 THR A OG1 1 
ATOM 1034 N N   ? TYR A 1 133 ?   8.320 -17.172  -1.904 1.000 88.510 ? 133 TYR A N   1 
ATOM 1035 C CA  ? TYR A 1 133 ?   8.091 -15.915  -2.608 1.000 88.510 ? 133 TYR A CA  1 
ATOM 1036 C C   ? TYR A 1 133 ?   7.804 -16.162  -4.085 1.000 88.510 ? 133 TYR A C   1 
ATOM 1037 C CB  ? TYR A 1 133 ?   9.301 -14.988  -2.460 1.000 88.510 ? 133 TYR A CB  1 
ATOM 1038 O O   ? TYR A 1 133 ?   8.625 -16.748  -4.794 1.000 88.510 ? 133 TYR A O   1 
ATOM 1039 C CG  ? TYR A 1 133 ?   9.543 -14.527  -1.043 1.000 88.510 ? 133 TYR A CG  1 
ATOM 1040 C CD1 ? TYR A 1 133 ?   9.019 -13.321  -0.583 1.000 88.510 ? 133 TYR A CD1 1 
ATOM 1041 C CD2 ? TYR A 1 133 ?  10.297 -15.295  -0.163 1.000 88.510 ? 133 TYR A CD2 1 
ATOM 1042 C CE1 ? TYR A 1 133 ?   9.241 -12.892   0.721 1.000 88.510 ? 133 TYR A CE1 1 
ATOM 1043 C CE2 ? TYR A 1 133 ?  10.525 -14.876   1.144 1.000 88.510 ? 133 TYR A CE2 1 
ATOM 1044 O OH  ? TYR A 1 133 ?  10.216 -13.254   2.868 1.000 88.510 ? 133 TYR A OH  1 
ATOM 1045 C CZ  ? TYR A 1 133 ?   9.994 -13.675   1.576 1.000 88.510 ? 133 TYR A CZ  1 
ATOM 1046 N N   ? PRO A 1 134 ?   6.598 -15.676  -4.517 1.000 90.200 ? 134 PRO A N   1 
ATOM 1047 C CA  ? PRO A 1 134 ?   6.238 -15.924  -5.915 1.000 90.200 ? 134 PRO A CA  1 
ATOM 1048 C C   ? PRO A 1 134 ?   6.950 -14.983  -6.884 1.000 90.200 ? 134 PRO A C   1 
ATOM 1049 C CB  ? PRO A 1 134 ?   4.726 -15.689  -5.937 1.000 90.200 ? 134 PRO A CB  1 
ATOM 1050 O O   ? PRO A 1 134 ?   7.324 -13.870  -6.506 1.000 90.200 ? 134 PRO A O   1 
ATOM 1051 C CG  ? PRO A 1 134 ?   4.486 -14.648  -4.891 1.000 90.200 ? 134 PRO A CG  1 
ATOM 1052 C CD  ? PRO A 1 134 ?   5.432 -14.891  -3.750 1.000 90.200 ? 134 PRO A CD  1 
ATOM 1053 N N   ? ASP A 1 135 ?   7.143 -15.359  -8.143 1.000 90.320 ? 135 ASP A N   1 
ATOM 1054 C CA  ? ASP A 1 135 ?   7.732 -14.542  -9.200 1.000 90.320 ? 135 ASP A CA  1 
ATOM 1055 C C   ? ASP A 1 135 ?   6.716 -13.545  -9.753 1.000 90.320 ? 135 ASP A C   1 
ATOM 1056 C CB  ? ASP A 1 135 ?   8.267 -15.427 -10.327 1.000 90.320 ? 135 ASP A CB  1 
ATOM 1057 O O   ? ASP A 1 135 ?   7.093 -12.514 -10.314 1.000 90.320 ? 135 ASP A O   1 
ATOM 1058 C CG  ? ASP A 1 135 ?   9.503 -16.215  -9.927 1.000 90.320 ? 135 ASP A CG  1 
ATOM 1059 O OD1 ? ASP A 1 135 ?  10.346 -15.684  -9.171 1.000 90.320 ? 135 ASP A OD1 1 
ATOM 1060 O OD2 ? ASP A 1 135 ?   9.636 -17.375 -10.373 1.000 90.320 ? 135 ASP A OD2 1 
ATOM 1061 N N   ? VAL A 1 136 ?   5.427 -13.856  -9.582 1.000 92.940 ? 136 VAL A N   1 
ATOM 1062 C CA  ? VAL A 1 136 ?   4.336 -12.983 -10.003 1.000 92.940 ? 136 VAL A CA  1 
ATOM 1063 C C   ? VAL A 1 136 ?   3.508 -12.567  -8.790 1.000 92.940 ? 136 VAL A C   1 
ATOM 1064 C CB  ? VAL A 1 136 ?   3.434 -13.670 -11.053 1.000 92.940 ? 136 VAL A CB  1 
ATOM 1065 O O   ? VAL A 1 136 ?   3.388 -13.324  -7.823 1.000 92.940 ? 136 VAL A O   1 
ATOM 1066 C CG1 ? VAL A 1 136 ?   4.242 -14.055 -12.291 1.000 92.940 ? 136 VAL A CG1 1 
ATOM 1067 C CG2 ? VAL A 1 136 ?   2.755 -14.899 -10.451 1.000 92.940 ? 136 VAL A CG2 1 
ATOM 1068 N N   ? PRO A 1 137 ?   2.863 -11.364  -8.853 1.000 94.260 ? 137 PRO A N   1 
ATOM 1069 C CA  ? PRO A 1 137 ?   2.026 -10.965  -7.719 1.000 94.260 ? 137 PRO A CA  1 
ATOM 1070 C C   ? PRO A 1 137 ?   0.769 -11.822  -7.584 1.000 94.260 ? 137 PRO A C   1 
ATOM 1071 C CB  ? PRO A 1 137 ?   1.665  -9.513  -8.041 1.000 94.260 ? 137 PRO A CB  1 
ATOM 1072 O O   ? PRO A 1 137 ?   0.216 -12.276  -8.589 1.000 94.260 ? 137 PRO A O   1 
ATOM 1073 C CG  ? PRO A 1 137 ?   1.690  -9.435  -9.533 1.000 94.260 ? 137 PRO A CG  1 
ATOM 1074 C CD  ? PRO A 1 137 ?   2.771 -10.346 -10.040 1.000 94.260 ? 137 PRO A CD  1 
ATOM 1075 N N   ? HIS A 1 138 ?   0.378 -11.999  -6.334 1.000 95.150 ? 138 HIS A N   1 
ATOM 1076 C CA  ? HIS A 1 138 ?  -0.878 -12.680  -6.039 1.000 95.150 ? 138 HIS A CA  1 
ATOM 1077 C C   ? HIS A 1 138 ?  -1.926 -11.701  -5.519 1.000 95.150 ? 138 HIS A C   1 
ATOM 1078 C CB  ? HIS A 1 138 ?  -0.655 -13.799  -5.021 1.000 95.150 ? 138 HIS A CB  1 
ATOM 1079 O O   ? HIS A 1 138 ?  -1.588 -10.714  -4.862 1.000 95.150 ? 138 HIS A O   1 
ATOM 1080 C CG  ? HIS A 1 138 ?  -0.026 -15.025  -5.605 1.000 95.150 ? 138 HIS A CG  1 
ATOM 1081 C CD2 ? HIS A 1 138 ?   0.991 -15.168  -6.487 1.000 95.150 ? 138 HIS A CD2 1 
ATOM 1082 N ND1 ? HIS A 1 138 ?  -0.448 -16.299  -5.292 1.000 95.150 ? 138 HIS A ND1 1 
ATOM 1083 C CE1 ? HIS A 1 138 ?   0.287 -17.175  -5.956 1.000 95.150 ? 138 HIS A CE1 1 
ATOM 1084 N NE2 ? HIS A 1 138 ?   1.167 -16.514  -6.689 1.000 95.150 ? 138 HIS A NE2 1 
ATOM 1085 N N   ? CYS A 1 139 ?  -3.200 -12.062  -5.838 1.000 95.580 ? 139 CYS A N   1 
ATOM 1086 C CA  ? CYS A 1 139 ?  -4.334 -11.232  -5.450 1.000 95.580 ? 139 CYS A CA  1 
ATOM 1087 C C   ? CYS A 1 139 ?  -5.398 -12.060  -4.740 1.000 95.580 ? 139 CYS A C   1 
ATOM 1088 C CB  ? CYS A 1 139 ?  -4.941 -10.548  -6.675 1.000 95.580 ? 139 CYS A CB  1 
ATOM 1089 O O   ? CYS A 1 139 ?  -5.601 -13.230  -5.067 1.000 95.580 ? 139 CYS A O   1 
ATOM 1090 S SG  ? CYS A 1 139 ?  -3.770  -9.521  -7.590 1.000 95.580 ? 139 CYS A SG  1 
ATOM 1091 N N   ? ALA A 1 140 ?  -6.043 -11.407  -3.797 1.000 95.800 ? 140 ALA A N   1 
ATOM 1092 C CA  ? ALA A 1 140 ?  -7.138 -12.053  -3.077 1.000 95.800 ? 140 ALA A CA  1 
ATOM 1093 C C   ? ALA A 1 140 ?  -8.169 -11.028  -2.613 1.000 95.800 ? 140 ALA A C   1 
ATOM 1094 C CB  ? ALA A 1 140 ?  -6.599 -12.839  -1.884 1.000 95.800 ? 140 ALA A CB  1 
ATOM 1095 O O   ? ALA A 1 140 ?  -7.821  -9.888  -2.295 1.000 95.800 ? 140 ALA A O   1 
ATOM 1096 N N   ? ASN A 1 141 ?  -9.429 -11.562  -2.623 1.000 96.180 ? 141 ASN A N   1 
ATOM 1097 C CA  ? ASN A 1 141 ? -10.498 -10.755  -2.045 1.000 96.180 ? 141 ASN A CA  1 
ATOM 1098 C C   ? ASN A 1 141 ? -10.649 -11.012  -0.548 1.000 96.180 ? 141 ASN A C   1 
ATOM 1099 C CB  ? ASN A 1 141 ? -11.822 -11.021  -2.765 1.000 96.180 ? 141 ASN A CB  1 
ATOM 1100 O O   ? ASN A 1 141 ? -10.634 -12.162  -0.107 1.000 96.180 ? 141 ASN A O   1 
ATOM 1101 C CG  ? ASN A 1 141 ? -11.833 -10.485  -4.183 1.000 96.180 ? 141 ASN A CG  1 
ATOM 1102 N ND2 ? ASN A 1 141 ? -12.584 -11.141  -5.060 1.000 96.180 ? 141 ASN A ND2 1 
ATOM 1103 O OD1 ? ASN A 1 141 ? -11.172  -9.489  -4.489 1.000 96.180 ? 141 ASN A OD1 1 
ATOM 1104 N N   ? ILE A 1 142 ? -10.758  -9.800   0.188 1.000 96.620 ? 142 ILE A N   1 
ATOM 1105 C CA  ? ILE A 1 142 ? -11.007  -9.844   1.625 1.000 96.620 ? 142 ILE A CA  1 
ATOM 1106 C C   ? ILE A 1 142 ? -12.102  -8.844   1.990 1.000 96.620 ? 142 ILE A C   1 
ATOM 1107 C CB  ? ILE A 1 142 ?  -9.721  -9.550   2.430 1.000 96.620 ? 142 ILE A CB  1 
ATOM 1108 O O   ? ILE A 1 142 ? -12.503  -8.024   1.161 1.000 96.620 ? 142 ILE A O   1 
ATOM 1109 C CG1 ? ILE A 1 142 ?  -9.184  -8.155   2.088 1.000 96.620 ? 142 ILE A CG1 1 
ATOM 1110 C CG2 ? ILE A 1 142 ?  -8.662 -10.624   2.169 1.000 96.620 ? 142 ILE A CG2 1 
ATOM 1111 C CD1 ? ILE A 1 142 ?  -8.016  -7.711   2.957 1.000 96.620 ? 142 ILE A CD1 1 
ATOM 1112 N N   ? ASN A 1 143 ? -12.649  -8.998   3.269 1.000 96.750 ? 143 ASN A N   1 
ATOM 1113 C CA  ? ASN A 1 143 ? -13.730  -8.121   3.705 1.000 96.750 ? 143 ASN A CA  1 
ATOM 1114 C C   ? ASN A 1 143 ? -13.237  -7.079   4.705 1.000 96.750 ? 143 ASN A C   1 
ATOM 1115 C CB  ? ASN A 1 143 ? -14.874  -8.937   4.308 1.000 96.750 ? 143 ASN A CB  1 
ATOM 1116 O O   ? ASN A 1 143 ? -12.418  -7.385   5.573 1.000 96.750 ? 143 ASN A O   1 
ATOM 1117 C CG  ? ASN A 1 143 ? -15.502  -9.889   3.310 1.000 96.750 ? 143 ASN A CG  1 
ATOM 1118 N ND2 ? ASN A 1 143 ? -16.713 -10.347   3.607 1.000 96.750 ? 143 ASN A ND2 1 
ATOM 1119 O OD1 ? ASN A 1 143 ? -14.905 -10.211   2.279 1.000 96.750 ? 143 ASN A OD1 1 
ATOM 1120 N N   ? LEU A 1 144 ? -13.789  -5.929   4.368 1.000 96.760 ? 144 LEU A N   1 
ATOM 1121 C CA  ? LEU A 1 144 ? -13.584  -4.909   5.391 1.000 96.760 ? 144 LEU A CA  1 
ATOM 1122 C C   ? LEU A 1 144 ? -14.442  -5.191   6.620 1.000 96.760 ? 144 LEU A C   1 
ATOM 1123 C CB  ? LEU A 1 144 ? -13.909  -3.520   4.835 1.000 96.760 ? 144 LEU A CB  1 
ATOM 1124 O O   ? LEU A 1 144 ? -15.643  -5.445   6.499 1.000 96.760 ? 144 LEU A O   1 
ATOM 1125 C CG  ? LEU A 1 144 ? -13.440  -2.328   5.672 1.000 96.760 ? 144 LEU A CG  1 
ATOM 1126 C CD1 ? LEU A 1 144 ? -11.916  -2.260   5.689 1.000 96.760 ? 144 LEU A CD1 1 
ATOM 1127 C CD2 ? LEU A 1 144 ? -14.032  -1.030   5.133 1.000 96.760 ? 144 LEU A CD2 1 
ATOM 1128 N N   ? LEU A 1 145 ? -13.800  -5.084   7.790 1.000 95.550 ? 145 LEU A N   1 
ATOM 1129 C CA  ? LEU A 1 145 ? -14.465  -5.447   9.037 1.000 95.550 ? 145 LEU A CA  1 
ATOM 1130 C C   ? LEU A 1 145 ? -14.614  -4.232   9.947 1.000 95.550 ? 145 LEU A C   1 
ATOM 1131 C CB  ? LEU A 1 145 ? -13.683  -6.547   9.760 1.000 95.550 ? 145 LEU A CB  1 
ATOM 1132 O O   ? LEU A 1 145 ? -13.961  -3.208   9.735 1.000 95.550 ? 145 LEU A O   1 
ATOM 1133 C CG  ? LEU A 1 145 ? -13.404  -7.819   8.958 1.000 95.550 ? 145 LEU A CG  1 
ATOM 1134 C CD1 ? LEU A 1 145 ? -12.416  -8.710   9.703 1.000 95.550 ? 145 LEU A CD1 1 
ATOM 1135 C CD2 ? LEU A 1 145 ? -14.702  -8.570   8.678 1.000 95.550 ? 145 LEU A CD2 1 
ATOM 1136 N N   ? GLU A 1 146 ? -15.526  -4.430  10.881 1.000 92.640 ? 146 GLU A N   1 
ATOM 1137 C CA  ? GLU A 1 146 ? -15.643  -3.419  11.928 1.000 92.640 ? 146 GLU A CA  1 
ATOM 1138 C C   ? GLU A 1 146 ? -14.379  -3.360  12.781 1.000 92.640 ? 146 GLU A C   1 
ATOM 1139 C CB  ? GLU A 1 146 ? -16.861  -3.698  12.812 1.000 92.640 ? 146 GLU A CB  1 
ATOM 1140 O O   ? GLU A 1 146 ? -13.762  -4.391  13.060 1.000 92.640 ? 146 GLU A O   1 
ATOM 1141 C CG  ? GLU A 1 146 ? -18.189  -3.614  12.074 1.000 92.640 ? 146 GLU A CG  1 
ATOM 1142 C CD  ? GLU A 1 146 ? -18.648  -2.185  11.827 1.000 92.640 ? 146 GLU A CD  1 
ATOM 1143 O OE1 ? GLU A 1 146 ? -19.613  -1.983  11.055 1.000 92.640 ? 146 GLU A OE1 1 
ATOM 1144 O OE2 ? GLU A 1 146 ? -18.038  -1.261  12.409 1.000 92.640 ? 146 GLU A OE2 1 
ATOM 1145 N N   ? TYR A 1 147 ? -14.019  -2.129  13.045 1.000 86.610 ? 147 TYR A N   1 
ATOM 1146 C CA  ? TYR A 1 147 ? -12.828  -1.905  13.857 1.000 86.610 ? 147 TYR A CA  1 
ATOM 1147 C C   ? TYR A 1 147 ? -12.867  -2.749  15.125 1.000 86.610 ? 147 TYR A C   1 
ATOM 1148 C CB  ? TYR A 1 147 ? -12.695  -0.423  14.219 1.000 86.610 ? 147 TYR A CB  1 
ATOM 1149 O O   ? TYR A 1 147 ? -11.831  -3.228  15.591 1.000 86.610 ? 147 TYR A O   1 
ATOM 1150 C CG  ? TYR A 1 147 ? -11.501  -0.116  15.089 1.000 86.610 ? 147 TYR A CG  1 
ATOM 1151 C CD1 ? TYR A 1 147 ? -11.663   0.277  16.416 1.000 86.610 ? 147 TYR A CD1 1 
ATOM 1152 C CD2 ? TYR A 1 147 ? -10.208  -0.217  14.587 1.000 86.610 ? 147 TYR A CD2 1 
ATOM 1153 C CE1 ? TYR A 1 147 ? -10.566   0.562  17.221 1.000 86.610 ? 147 TYR A CE1 1 
ATOM 1154 C CE2 ? TYR A 1 147 ?  -9.103   0.066  15.383 1.000 86.610 ? 147 TYR A CE2 1 
ATOM 1155 O OH  ? TYR A 1 147 ?  -8.201   0.736  17.490 1.000 86.610 ? 147 TYR A OH  1 
ATOM 1156 C CZ  ? TYR A 1 147 ?  -9.292   0.454  16.697 1.000 86.610 ? 147 TYR A CZ  1 
ATOM 1157 N N   ? GLU A 1 148 ? -13.997  -3.041  15.786 1.000 88.180 ? 148 GLU A N   1 
ATOM 1158 C CA  ? GLU A 1 148 ? -14.161  -3.793  17.026 1.000 88.180 ? 148 GLU A CA  1 
ATOM 1159 C C   ? GLU A 1 148 ? -13.704  -5.239  16.859 1.000 88.180 ? 148 GLU A C   1 
ATOM 1160 C CB  ? GLU A 1 148 ? -15.620  -3.752  17.491 1.000 88.180 ? 148 GLU A CB  1 
ATOM 1161 O O   ? GLU A 1 148 ? -13.278  -5.876  17.825 1.000 88.180 ? 148 GLU A O   1 
ATOM 1162 C CG  ? GLU A 1 148 ? -16.064  -2.390  18.005 1.000 88.180 ? 148 GLU A CG  1 
ATOM 1163 C CD  ? GLU A 1 148 ? -16.344  -1.392  16.893 1.000 88.180 ? 148 GLU A CD  1 
ATOM 1164 O OE1 ? GLU A 1 148 ? -16.618  -0.208  17.195 1.000 88.180 ? 148 GLU A OE1 1 
ATOM 1165 O OE2 ? GLU A 1 148 ? -16.290  -1.796  15.710 1.000 88.180 ? 148 GLU A OE2 1 
ATOM 1166 N N   ? VAL A 1 149 ? -13.810  -5.778  15.625 1.000 90.900 ? 149 VAL A N   1 
ATOM 1167 C CA  ? VAL A 1 149 ? -13.352  -7.133  15.339 1.000 90.900 ? 149 VAL A CA  1 
ATOM 1168 C C   ? VAL A 1 149 ? -11.841  -7.222  15.545 1.000 90.900 ? 149 VAL A C   1 
ATOM 1169 C CB  ? VAL A 1 149 ? -13.720  -7.565  13.902 1.000 90.900 ? 149 VAL A CB  1 
ATOM 1170 O O   ? VAL A 1 149 ? -11.347  -8.170  16.160 1.000 90.900 ? 149 VAL A O   1 
ATOM 1171 C CG1 ? VAL A 1 149 ? -13.107  -8.925  13.573 1.000 90.900 ? 149 VAL A CG1 1 
ATOM 1172 C CG2 ? VAL A 1 149 ? -15.238  -7.605  13.730 1.000 90.900 ? 149 VAL A CG2 1 
ATOM 1173 N N   ? CYS A 1 150 ? -11.119  -6.257  15.063 1.000 88.910 ? 150 CYS A N   1 
ATOM 1174 C CA  ? CYS A 1 150 ?  -9.666  -6.201  15.181 1.000 88.910 ? 150 CYS A CA  1 
ATOM 1175 C C   ? CYS A 1 150 ?  -9.246  -5.939  16.622 1.000 88.910 ? 150 CYS A C   1 
ATOM 1176 C CB  ? CYS A 1 150 ?  -9.096  -5.115  14.269 1.000 88.910 ? 150 CYS A CB  1 
ATOM 1177 O O   ? CYS A 1 150 ?  -8.278  -6.528  17.107 1.000 88.910 ? 150 CYS A O   1 
ATOM 1178 S SG  ? CYS A 1 150 ?  -9.310  -5.457  12.508 1.000 88.910 ? 150 CYS A SG  1 
ATOM 1179 N N   ? ARG A 1 151 ?  -9.877  -5.092  17.294 1.000 86.650 ? 151 ARG A N   1 
ATOM 1180 C CA  ? ARG A 1 151 ?  -9.602  -4.799  18.697 1.000 86.650 ? 151 ARG A CA  1 
ATOM 1181 C C   ? ARG A 1 151 ?  -9.769  -6.046  19.559 1.000 86.650 ? 151 ARG A C   1 
ATOM 1182 C CB  ? ARG A 1 151 ? -10.520  -3.685  19.203 1.000 86.650 ? 151 ARG A CB  1 
ATOM 1183 O O   ? ARG A 1 151 ?  -9.030  -6.241  20.526 1.000 86.650 ? 151 ARG A O   1 
ATOM 1184 C CG  ? ARG A 1 151 ? -10.019  -2.284  18.891 1.000 86.650 ? 151 ARG A CG  1 
ATOM 1185 C CD  ? ARG A 1 151 ? -10.515  -1.268  19.910 1.000 86.650 ? 151 ARG A CD  1 
ATOM 1186 N NE  ? ARG A 1 151 ? -11.973  -1.198  19.936 1.000 86.650 ? 151 ARG A NE  1 
ATOM 1187 N NH1 ? ARG A 1 151 ? -12.075   0.326  21.670 1.000 86.650 ? 151 ARG A NH1 1 
ATOM 1188 N NH2 ? ARG A 1 151 ? -14.004  -0.455  20.709 1.000 86.650 ? 151 ARG A NH2 1 
ATOM 1189 C CZ  ? ARG A 1 151 ? -12.680  -0.442  20.772 1.000 86.650 ? 151 ARG A CZ  1 
ATOM 1190 N N   ? ALA A 1 152 ? -10.825  -6.789  19.177 1.000 89.970 ? 152 ALA A N   1 
ATOM 1191 C CA  ? ALA A 1 152 ? -11.060  -8.034  19.904 1.000 89.970 ? 152 ALA A CA  1 
ATOM 1192 C C   ? ALA A 1 152 ?  -9.939  -9.037  19.653 1.000 89.970 ? 152 ALA A C   1 
ATOM 1193 C CB  ? ALA A 1 152 ? -12.407  -8.635  19.508 1.000 89.970 ? 152 ALA A CB  1 
ATOM 1194 O O   ? ALA A 1 152 ?  -9.568  -9.800  20.547 1.000 89.970 ? 152 ALA A O   1 
ATOM 1195 N N   ? ALA A 1 153 ?  -9.400  -9.019  18.432 1.000 88.430 ? 153 ALA A N   1 
ATOM 1196 C CA  ? ALA A 1 153 ?  -8.365  -9.962  18.015 1.000 88.430 ? 153 ALA A CA  1 
ATOM 1197 C C   ? ALA A 1 153 ?  -6.996  -9.543  18.543 1.000 88.430 ? 153 ALA A C   1 
ATOM 1198 C CB  ? ALA A 1 153 ?  -8.333 -10.076  16.493 1.000 88.430 ? 153 ALA A CB  1 
ATOM 1199 O O   ? ALA A 1 153 ?  -6.174 -10.391  18.898 1.000 88.430 ? 153 ALA A O   1 
ATOM 1200 N N   ? TYR A 1 154 ?  -6.768  -8.107  18.609 1.000 84.940 ? 154 TYR A N   1 
ATOM 1201 C CA  ? TYR A 1 154 ?  -5.483  -7.551  19.020 1.000 84.940 ? 154 TYR A CA  1 
ATOM 1202 C C   ? TYR A 1 154 ?  -5.673  -6.432  20.036 1.000 84.940 ? 154 TYR A C   1 
ATOM 1203 C CB  ? TYR A 1 154 ?  -4.711  -7.028  17.805 1.000 84.940 ? 154 TYR A CB  1 
ATOM 1204 O O   ? TYR A 1 154 ?  -6.052  -5.315  19.676 1.000 84.940 ? 154 TYR A O   1 
ATOM 1205 C CG  ? TYR A 1 154 ?  -4.568  -8.040  16.694 1.000 84.940 ? 154 TYR A CG  1 
ATOM 1206 C CD1 ? TYR A 1 154 ?  -3.621  -9.060  16.773 1.000 84.940 ? 154 TYR A CD1 1 
ATOM 1207 C CD2 ? TYR A 1 154 ?  -5.377  -7.979  15.565 1.000 84.940 ? 154 TYR A CD2 1 
ATOM 1208 C CE1 ? TYR A 1 154 ?  -3.484  -9.994  15.752 1.000 84.940 ? 154 TYR A CE1 1 
ATOM 1209 C CE2 ? TYR A 1 154 ?  -5.248  -8.908  14.537 1.000 84.940 ? 154 TYR A CE2 1 
ATOM 1210 O OH  ? TYR A 1 154 ?  -4.170 -10.833  13.626 1.000 84.940 ? 154 TYR A OH  1 
ATOM 1211 C CZ  ? TYR A 1 154 ?  -4.301  -9.911  14.640 1.000 84.940 ? 154 TYR A CZ  1 
ATOM 1212 N N   ? PRO A 1 155 ?  -5.670  -6.616  21.394 1.000 72.520 ? 155 PRO A N   1 
ATOM 1213 C CA  ? PRO A 1 155 ?  -5.965  -5.679  22.481 1.000 72.520 ? 155 PRO A CA  1 
ATOM 1214 C C   ? PRO A 1 155 ?  -4.934  -4.558  22.590 1.000 72.520 ? 155 PRO A C   1 
ATOM 1215 C CB  ? PRO A 1 155 ?  -5.941  -6.567  23.728 1.000 72.520 ? 155 PRO A CB  1 
ATOM 1216 O O   ? PRO A 1 155 ?  -5.231  -3.492  23.134 1.000 72.520 ? 155 PRO A O   1 
ATOM 1217 C CG  ? PRO A 1 155 ?  -5.922  -7.965  23.201 1.000 72.520 ? 155 PRO A CG  1 
ATOM 1218 C CD  ? PRO A 1 155 ?  -5.515  -7.925  21.756 1.000 72.520 ? 155 PRO A CD  1 
ATOM 1219 N N   ? GLU A 1 156 ?  -3.845  -4.381  21.642 1.000 69.100 ? 156 GLU A N   1 
ATOM 1220 C CA  ? GLU A 1 156 ?  -2.867  -3.297  21.603 1.000 69.100 ? 156 GLU A CA  1 
ATOM 1221 C C   ? GLU A 1 156 ?  -3.045  -2.437  20.355 1.000 69.100 ? 156 GLU A C   1 
ATOM 1222 C CB  ? GLU A 1 156 ?  -1.443  -3.856  21.659 1.000 69.100 ? 156 GLU A CB  1 
ATOM 1223 O O   ? GLU A 1 156 ?  -3.467  -2.933  19.309 1.000 69.100 ? 156 GLU A O   1 
ATOM 1224 C CG  ? GLU A 1 156 ?  -1.107  -4.556  22.968 1.000 69.100 ? 156 GLU A CG  1 
ATOM 1225 C CD  ? GLU A 1 156 ?  -0.810  -3.592  24.105 1.000 69.100 ? 156 GLU A CD  1 
ATOM 1226 O OE1 ? GLU A 1 156 ?  -1.043  -3.951  25.282 1.000 69.100 ? 156 GLU A OE1 1 
ATOM 1227 O OE2 ? GLU A 1 156 ?  -0.340  -2.469  23.817 1.000 69.100 ? 156 GLU A OE2 1 
ATOM 1228 N N   ? PRO A 1 157 ?  -2.670  -1.109  20.150 1.000 55.580 ? 157 PRO A N   1 
ATOM 1229 C CA  ? PRO A 1 157 ?  -3.669  -0.140  19.693 1.000 55.580 ? 157 PRO A CA  1 
ATOM 1230 C C   ? PRO A 1 157 ?  -4.068  -0.348  18.234 1.000 55.580 ? 157 PRO A C   1 
ATOM 1231 C CB  ? PRO A 1 157 ?  -2.966   1.206  19.881 1.000 55.580 ? 157 PRO A CB  1 
ATOM 1232 O O   ? PRO A 1 157 ?  -3.210  -0.333  17.348 1.000 55.580 ? 157 PRO A O   1 
ATOM 1233 C CG  ? PRO A 1 157 ?  -1.507   0.883  19.846 1.000 55.580 ? 157 PRO A CG  1 
ATOM 1234 C CD  ? PRO A 1 157 ?  -1.351  -0.603  19.696 1.000 55.580 ? 157 PRO A CD  1 
ATOM 1235 N N   ? ALA A 1 158 ?  -5.177  -1.126  18.088 1.000 58.250 ? 158 ALA A N   1 
ATOM 1236 C CA  ? ALA A 1 158 ?  -5.953  -0.903  16.870 1.000 58.250 ? 158 ALA A CA  1 
ATOM 1237 C C   ? ALA A 1 158 ?  -6.691   0.432  16.927 1.000 58.250 ? 158 ALA A C   1 
ATOM 1238 C CB  ? ALA A 1 158 ?  -6.942  -2.045  16.653 1.000 58.250 ? 158 ALA A CB  1 
ATOM 1239 O O   ? ALA A 1 158 ?  -7.395   0.718  17.898 1.000 58.250 ? 158 ALA A O   1 
ATOM 1240 N N   ? THR A 1 159 ?  -6.083   1.549  16.601 1.000 68.790 ? 159 THR A N   1 
ATOM 1241 C CA  ? THR A 1 159 ?  -6.649   2.892  16.543 1.000 68.790 ? 159 THR A CA  1 
ATOM 1242 C C   ? THR A 1 159 ?  -7.644   3.011  15.392 1.000 68.790 ? 159 THR A C   1 
ATOM 1243 C CB  ? THR A 1 159 ?  -5.546   3.956  16.383 1.000 68.790 ? 159 THR A CB  1 
ATOM 1244 O O   ? THR A 1 159 ?  -7.720   2.126  14.537 1.000 68.790 ? 159 THR A O   1 
ATOM 1245 C CG2 ? THR A 1 159 ?  -4.428   3.746  17.399 1.000 68.790 ? 159 THR A CG2 1 
ATOM 1246 O OG1 ? THR A 1 159 ?  -4.999   3.874  15.062 1.000 68.790 ? 159 THR A OG1 1 
ATOM 1247 N N   ? SER A 1 160 ?  -8.610   3.994  15.518 1.000 70.980 ? 160 SER A N   1 
ATOM 1248 C CA  ? SER A 1 160 ?  -9.626   4.300  14.515 1.000 70.980 ? 160 SER A CA  1 
ATOM 1249 C C   ? SER A 1 160 ?  -8.992   4.648  13.173 1.000 70.980 ? 160 SER A C   1 
ATOM 1250 C CB  ? SER A 1 160 ? -10.512   5.455  14.985 1.000 70.980 ? 160 SER A CB  1 
ATOM 1251 O O   ? SER A 1 160 ?  -9.665   4.638  12.141 1.000 70.980 ? 160 SER A O   1 
ATOM 1252 O OG  ? SER A 1 160 ?  -9.746   6.632  15.175 1.000 70.980 ? 160 SER A OG  1 
ATOM 1253 N N   ? ARG A 1 161 ?  -7.636   4.723  13.120 1.000 76.250 ? 161 ARG A N   1 
ATOM 1254 C CA  ? ARG A 1 161 ?  -6.960   5.139  11.895 1.000 76.250 ? 161 ARG A CA  1 
ATOM 1255 C C   ? ARG A 1 161 ?  -6.439   3.932  11.122 1.000 76.250 ? 161 ARG A C   1 
ATOM 1256 C CB  ? ARG A 1 161 ?  -5.809   6.095  12.214 1.000 76.250 ? 161 ARG A CB  1 
ATOM 1257 O O   ? ARG A 1 161 ?  -5.724   4.087  10.129 1.000 76.250 ? 161 ARG A O   1 
ATOM 1258 C CG  ? ARG A 1 161 ?  -6.259   7.441  12.758 1.000 76.250 ? 161 ARG A CG  1 
ATOM 1259 C CD  ? ARG A 1 161 ?  -5.086   8.392  12.952 1.000 76.250 ? 161 ARG A CD  1 
ATOM 1260 N NE  ? ARG A 1 161 ?  -5.521   9.688  13.465 1.000 76.250 ? 161 ARG A NE  1 
ATOM 1261 N NH1 ? ARG A 1 161 ?  -3.673  10.843  12.700 1.000 76.250 ? 161 ARG A NH1 1 
ATOM 1262 N NH2 ? ARG A 1 161 ?  -5.329  11.945  13.839 1.000 76.250 ? 161 ARG A NH2 1 
ATOM 1263 C CZ  ? ARG A 1 161 ?  -4.840  10.823  13.334 1.000 76.250 ? 161 ARG A CZ  1 
ATOM 1264 N N   ? ILE A 1 162 ?  -6.839   2.731  11.471 1.000 87.240 ? 162 ILE A N   1 
ATOM 1265 C CA  ? ILE A 1 162 ?  -6.490   1.488  10.792 1.000 87.240 ? 162 ILE A CA  1 
ATOM 1266 C C   ? ILE A 1 162 ?  -7.747   0.851  10.202 1.000 87.240 ? 162 ILE A C   1 
ATOM 1267 C CB  ? ILE A 1 162 ?  -5.787   0.499  11.748 1.000 87.240 ? 162 ILE A CB  1 
ATOM 1268 O O   ? ILE A 1 162 ?  -8.833   0.960  10.777 1.000 87.240 ? 162 ILE A O   1 
ATOM 1269 C CG1 ? ILE A 1 162 ?  -6.710   0.139  12.918 1.000 87.240 ? 162 ILE A CG1 1 
ATOM 1270 C CG2 ? ILE A 1 162 ?  -4.465   1.084  12.254 1.000 87.240 ? 162 ILE A CG2 1 
ATOM 1271 C CD1 ? ILE A 1 162 ?  -6.202  -1.011  13.777 1.000 87.240 ? 162 ILE A CD1 1 
ATOM 1272 N N   ? LEU A 1 163 ?  -7.585   0.437   9.024 1.000 93.220 ? 163 LEU A N   1 
ATOM 1273 C CA  ? LEU A 1 163 ?  -8.592  -0.437   8.434 1.000 93.220 ? 163 LEU A CA  1 
ATOM 1274 C C   ? LEU A 1 163 ?  -8.344  -1.892   8.820 1.000 93.220 ? 163 LEU A C   1 
ATOM 1275 C CB  ? LEU A 1 163 ?  -8.598  -0.296   6.909 1.000 93.220 ? 163 LEU A CB  1 
ATOM 1276 O O   ? LEU A 1 163 ?  -7.199  -2.350   8.825 1.000 93.220 ? 163 LEU A O   1 
ATOM 1277 C CG  ? LEU A 1 163 ?  -8.962   1.084   6.358 1.000 93.220 ? 163 LEU A CG  1 
ATOM 1278 C CD1 ? LEU A 1 163 ?  -8.687   1.145   4.859 1.000 93.220 ? 163 LEU A CD1 1 
ATOM 1279 C CD2 ? LEU A 1 163 ? -10.422   1.409   6.652 1.000 93.220 ? 163 LEU A CD2 1 
ATOM 1280 N N   ? CYS A 1 164 ?  -9.472  -2.525   9.153 1.000 93.720 ? 164 CYS A N   1 
ATOM 1281 C CA  ? CYS A 1 164 ?  -9.467  -3.941   9.502 1.000 93.720 ? 164 CYS A CA  1 
ATOM 1282 C C   ? CYS A 1 164 ? -10.127  -4.774   8.410 1.000 93.720 ? 164 CYS A C   1 
ATOM 1283 C CB  ? CYS A 1 164 ? -10.183  -4.168  10.833 1.000 93.720 ? 164 CYS A CB  1 
ATOM 1284 O O   ? CYS A 1 164 ? -11.287  -4.545   8.064 1.000 93.720 ? 164 CYS A O   1 
ATOM 1285 S SG  ? CYS A 1 164 ? -10.039  -5.857  11.458 1.000 93.720 ? 164 CYS A SG  1 
ATOM 1286 N N   ? ALA A 1 165 ?  -9.267  -5.731   7.899 1.000 95.520 ? 165 ALA A N   1 
ATOM 1287 C CA  ? ALA A 1 165 ?  -9.777  -6.530   6.787 1.000 95.520 ? 165 ALA A CA  1 
ATOM 1288 C C   ? ALA A 1 165 ?  -9.275  -7.968   6.869 1.000 95.520 ? 165 ALA A C   1 
ATOM 1289 C CB  ? ALA A 1 165 ?  -9.375  -5.904   5.454 1.000 95.520 ? 165 ALA A CB  1 
ATOM 1290 O O   ? ALA A 1 165 ?  -8.153  -8.216   7.318 1.000 95.520 ? 165 ALA A O   1 
ATOM 1291 N N   ? GLY A 1 166 ? -10.102  -8.846   6.537 1.000 95.110 ? 166 GLY A N   1 
ATOM 1292 C CA  ? GLY A 1 166 ?  -9.750 -10.257   6.519 1.000 95.110 ? 166 GLY A CA  1 
ATOM 1293 C C   ? GLY A 1 166 ? -10.950 -11.170   6.351 1.000 95.110 ? 166 GLY A C   1 
ATOM 1294 O O   ? GLY A 1 166 ? -12.065 -10.701   6.117 1.000 95.110 ? 166 GLY A O   1 
ATOM 1295 N N   ? ILE A 1 167 ? -10.725 -12.521   6.333 1.000 95.210 ? 167 ILE A N   1 
ATOM 1296 C CA  ? ILE A 1 167 ? -11.731 -13.578   6.362 1.000 95.210 ? 167 ILE A CA  1 
ATOM 1297 C C   ? ILE A 1 167 ? -11.744 -14.242   7.737 1.000 95.210 ? 167 ILE A C   1 
ATOM 1298 C CB  ? ILE A 1 167 ? -11.475 -14.631   5.260 1.000 95.210 ? 167 ILE A CB  1 
ATOM 1299 O O   ? ILE A 1 167 ? -10.751 -14.846   8.150 1.000 95.210 ? 167 ILE A O   1 
ATOM 1300 C CG1 ? ILE A 1 167 ? -11.379 -13.956   3.888 1.000 95.210 ? 167 ILE A CG1 1 
ATOM 1301 C CG2 ? ILE A 1 167 ? -12.573 -15.699   5.269 1.000 95.210 ? 167 ILE A CG2 1 
ATOM 1302 C CD1 ? ILE A 1 167 ? -12.694 -13.372   3.391 1.000 95.210 ? 167 ILE A CD1 1 
ATOM 1303 N N   ? LEU A 1 168 ? -12.857 -14.040   8.447 1.000 94.130 ? 168 LEU A N   1 
ATOM 1304 C CA  ? LEU A 1 168 ? -12.911 -14.473   9.839 1.000 94.130 ? 168 LEU A CA  1 
ATOM 1305 C C   ? LEU A 1 168 ? -12.661 -15.973   9.952 1.000 94.130 ? 168 LEU A C   1 
ATOM 1306 C CB  ? LEU A 1 168 ? -14.266 -14.121  10.459 1.000 94.130 ? 168 LEU A CB  1 
ATOM 1307 O O   ? LEU A 1 168 ? -12.152 -16.447  10.970 1.000 94.130 ? 168 LEU A O   1 
ATOM 1308 C CG  ? LEU A 1 168 ? -14.567 -12.632  10.630 1.000 94.130 ? 168 LEU A CG  1 
ATOM 1309 C CD1 ? LEU A 1 168 ? -15.901 -12.440  11.345 1.000 94.130 ? 168 LEU A CD1 1 
ATOM 1310 C CD2 ? LEU A 1 168 ? -13.441 -11.943  11.394 1.000 94.130 ? 168 LEU A CD2 1 
ATOM 1311 N N   ? GLU A 1 169 ? -13.036 -16.731   8.938 1.000 94.970 ? 169 GLU A N   1 
ATOM 1312 C CA  ? GLU A 1 169 ? -12.753 -18.163   8.935 1.000 94.970 ? 169 GLU A CA  1 
ATOM 1313 C C   ? GLU A 1 169 ? -11.279 -18.434   8.648 1.000 94.970 ? 169 GLU A C   1 
ATOM 1314 C CB  ? GLU A 1 169 ? -13.630 -18.883   7.907 1.000 94.970 ? 169 GLU A CB  1 
ATOM 1315 O O   ? GLU A 1 169 ? -10.796 -19.549   8.851 1.000 94.970 ? 169 GLU A O   1 
ATOM 1316 C CG  ? GLU A 1 169 ? -15.112 -18.884   8.256 1.000 94.970 ? 169 GLU A CG  1 
ATOM 1317 C CD  ? GLU A 1 169 ? -15.819 -17.594   7.872 1.000 94.970 ? 169 GLU A CD  1 
ATOM 1318 O OE1 ? GLU A 1 169 ? -16.992 -17.404   8.269 1.000 94.970 ? 169 GLU A OE1 1 
ATOM 1319 O OE2 ? GLU A 1 169 ? -15.197 -16.768   7.169 1.000 94.970 ? 169 GLU A OE2 1 
ATOM 1320 N N   ? GLY A 1 170 ? -10.550 -17.398   8.179 1.000 93.260 ? 170 GLY A N   1 
ATOM 1321 C CA  ? GLY A 1 170 ?  -9.151 -17.540   7.810 1.000 93.260 ? 170 GLY A CA  1 
ATOM 1322 C C   ? GLY A 1 170 ?  -8.955 -17.957   6.364 1.000 93.260 ? 170 GLY A C   1 
ATOM 1323 O O   ? GLY A 1 170 ?  -9.900 -17.937   5.574 1.000 93.260 ? 170 GLY A O   1 
ATOM 1324 N N   ? GLY A 1 171 ?  -7.702 -18.078   5.993 1.000 91.600 ? 171 GLY A N   1 
ATOM 1325 C CA  ? GLY A 1 171 ?  -7.481 -18.617   4.660 1.000 91.600 ? 171 GLY A CA  1 
ATOM 1326 C C   ? GLY A 1 171 ?  -6.966 -17.583   3.676 1.000 91.600 ? 171 GLY A C   1 
ATOM 1327 O O   ? GLY A 1 171 ?  -6.278 -17.925   2.712 1.000 91.600 ? 171 GLY A O   1 
ATOM 1328 N N   ? LYS A 1 172 ?  -7.284 -16.374   3.894 1.000 94.010 ? 172 LYS A N   1 
ATOM 1329 C CA  ? LYS A 1 172 ?  -6.790 -15.305   3.031 1.000 94.010 ? 172 LYS A CA  1 
ATOM 1330 C C   ? LYS A 1 172 ?  -6.291 -14.120   3.853 1.000 94.010 ? 172 LYS A C   1 
ATOM 1331 C CB  ? LYS A 1 172 ?  -7.882 -14.849   2.062 1.000 94.010 ? 172 LYS A CB  1 
ATOM 1332 O O   ? LYS A 1 172 ?  -6.961 -13.683   4.791 1.000 94.010 ? 172 LYS A O   1 
ATOM 1333 C CG  ? LYS A 1 172 ?  -8.349 -15.932   1.101 1.000 94.010 ? 172 LYS A CG  1 
ATOM 1334 C CD  ? LYS A 1 172 ?  -9.465 -15.430   0.194 1.000 94.010 ? 172 LYS A CD  1 
ATOM 1335 C CE  ? LYS A 1 172 ?  -9.964 -16.526  -0.738 1.000 94.010 ? 172 LYS A CE  1 
ATOM 1336 N NZ  ? LYS A 1 172 ? -11.131 -16.072  -1.553 1.000 94.010 ? 172 LYS A NZ  1 
ATOM 1337 N N   ? ASP A 1 173 ?  -5.162 -13.532   3.426 1.000 94.270 ? 173 ASP A N   1 
ATOM 1338 C CA  ? ASP A 1 173 ?  -4.582 -12.404   4.149 1.000 94.270 ? 173 ASP A CA  1 
ATOM 1339 C C   ? ASP A 1 173 ?  -3.349 -11.865   3.428 1.000 94.270 ? 173 ASP A C   1 
ATOM 1340 C CB  ? ASP A 1 173 ?  -4.219 -12.813   5.578 1.000 94.270 ? 173 ASP A CB  1 
ATOM 1341 O O   ? ASP A 1 173 ?  -2.790 -12.535   2.558 1.000 94.270 ? 173 ASP A O   1 
ATOM 1342 C CG  ? ASP A 1 173 ?  -4.176 -11.637   6.538 1.000 94.270 ? 173 ASP A CG  1 
ATOM 1343 O OD1 ? ASP A 1 173 ?  -4.460 -10.495   6.117 1.000 94.270 ? 173 ASP A OD1 1 
ATOM 1344 O OD2 ? ASP A 1 173 ?  -3.853 -11.853   7.726 1.000 94.270 ? 173 ASP A OD2 1 
ATOM 1345 N N   ? ALA A 1 174 ?  -3.034 -10.531   3.739 1.000 93.130 ? 174 ALA A N   1 
ATOM 1346 C CA  ? ALA A 1 174 ?  -1.715 -10.035   3.354 1.000 93.130 ? 174 ALA A CA  1 
ATOM 1347 C C   ? ALA A 1 174 ?  -0.628 -10.607   4.259 1.000 93.130 ? 174 ALA A C   1 
ATOM 1348 C CB  ? ALA A 1 174 ?  -1.687  -8.509   3.392 1.000 93.130 ? 174 ALA A CB  1 
ATOM 1349 O O   ? ALA A 1 174 ?  -0.856 -10.827   5.451 1.000 93.130 ? 174 ALA A O   1 
ATOM 1350 N N   ? CYS A 1 175 ?   0.517 -10.797   3.695 1.000 90.780 ? 175 CYS A N   1 
ATOM 1351 C CA  ? CYS A 1 175 ?   1.573 -11.449   4.462 1.000 90.780 ? 175 CYS A CA  1 
ATOM 1352 C C   ? CYS A 1 175 ?   2.921 -10.784   4.209 1.000 90.780 ? 175 CYS A C   1 
ATOM 1353 C CB  ? CYS A 1 175 ?   1.652 -12.934   4.109 1.000 90.780 ? 175 CYS A CB  1 
ATOM 1354 O O   ? CYS A 1 175 ?   2.992  -9.748   3.547 1.000 90.780 ? 175 CYS A O   1 
ATOM 1355 S SG  ? CYS A 1 175 ?   2.321 -13.962   5.435 1.000 90.780 ? 175 CYS A SG  1 
ATOM 1356 N N   ? GLY A 1 176 ?   3.948 -11.378   4.859 1.000 87.860 ? 176 GLY A N   1 
ATOM 1357 C CA  ? GLY A 1 176 ?   5.280 -10.803   4.748 1.000 87.860 ? 176 GLY A CA  1 
ATOM 1358 C C   ? GLY A 1 176 ?   5.664 -10.459   3.322 1.000 87.860 ? 176 GLY A C   1 
ATOM 1359 O O   ? GLY A 1 176 ?   5.428 -11.246   2.403 1.000 87.860 ? 176 GLY A O   1 
ATOM 1360 N N   ? GLY A 1 177 ?   6.261  -9.187   3.199 1.000 87.430 ? 177 GLY A N   1 
ATOM 1361 C CA  ? GLY A 1 177 ?   6.690  -8.775   1.872 1.000 87.430 ? 177 GLY A CA  1 
ATOM 1362 C C   ? GLY A 1 177 ?   5.680  -7.890   1.166 1.000 87.430 ? 177 GLY A C   1 
ATOM 1363 O O   ? GLY A 1 177 ?   6.016  -7.207   0.196 1.000 87.430 ? 177 GLY A O   1 
ATOM 1364 N N   ? ASP A 1 178 ?   4.399  -7.809   1.663 1.000 92.420 ? 178 ASP A N   1 
ATOM 1365 C CA  ? ASP A 1 178 ?   3.357  -6.999   1.038 1.000 92.420 ? 178 ASP A CA  1 
ATOM 1366 C C   ? ASP A 1 178 ?   3.228  -5.644   1.728 1.000 92.420 ? 178 ASP A C   1 
ATOM 1367 C CB  ? ASP A 1 178 ?   2.016  -7.735   1.066 1.000 92.420 ? 178 ASP A CB  1 
ATOM 1368 O O   ? ASP A 1 178 ?   2.319  -4.869   1.421 1.000 92.420 ? 178 ASP A O   1 
ATOM 1369 C CG  ? ASP A 1 178 ?   1.953  -8.892   0.085 1.000 92.420 ? 178 ASP A CG  1 
ATOM 1370 O OD1 ? ASP A 1 178 ?   2.669  -8.863  -0.939 1.000 92.420 ? 178 ASP A OD1 1 
ATOM 1371 O OD2 ? ASP A 1 178 ?   1.179  -9.841   0.337 1.000 92.420 ? 178 ASP A OD2 1 
ATOM 1372 N N   ? SER A 1 179 ?   4.102  -5.466   2.725 1.000 93.540 ? 179 SER A N   1 
ATOM 1373 C CA  ? SER A 1 179 ?   4.072  -4.162   3.379 1.000 93.540 ? 179 SER A CA  1 
ATOM 1374 C C   ? SER A 1 179 ?   4.084  -3.030   2.357 1.000 93.540 ? 179 SER A C   1 
ATOM 1375 C CB  ? SER A 1 179 ?   5.259  -4.012   4.332 1.000 93.540 ? 179 SER A CB  1 
ATOM 1376 O O   ? SER A 1 179 ?   4.878  -3.046   1.414 1.000 93.540 ? 179 SER A O   1 
ATOM 1377 O OG  ? SER A 1 179 ?   5.143  -4.906   5.425 1.000 93.540 ? 179 SER A OG  1 
ATOM 1378 N N   ? GLY A 1 180 ?   3.092  -2.072   2.598 1.000 93.910 ? 180 GLY A N   1 
ATOM 1379 C CA  ? GLY A 1 180 ?   3.096  -0.920   1.710 1.000 93.910 ? 180 GLY A CA  1 
ATOM 1380 C C   ? GLY A 1 180 ?   2.248  -1.121   0.468 1.000 93.910 ? 180 GLY A C   1 
ATOM 1381 O O   ? GLY A 1 180 ?   2.024  -0.180  -0.296 1.000 93.910 ? 180 GLY A O   1 
ATOM 1382 N N   ? GLY A 1 181 ?   1.849  -2.349   0.288 1.000 94.850 ? 181 GLY A N   1 
ATOM 1383 C CA  ? GLY A 1 181 ?   0.974  -2.695  -0.821 1.000 94.850 ? 181 GLY A CA  1 
ATOM 1384 C C   ? GLY A 1 181 ?  -0.440  -2.174  -0.651 1.000 94.850 ? 181 GLY A C   1 
ATOM 1385 O O   ? GLY A 1 181 ?  -0.852  -1.833   0.460 1.000 94.850 ? 181 GLY A O   1 
ATOM 1386 N N   ? PRO A 1 182 ?  -1.296  -2.202  -1.745 1.000 96.320 ? 182 PRO A N   1 
ATOM 1387 C CA  ? PRO A 1 182 ?  -2.595  -1.525  -1.742 1.000 96.320 ? 182 PRO A CA  1 
ATOM 1388 C C   ? PRO A 1 182 ?  -3.730  -2.426  -1.262 1.000 96.320 ? 182 PRO A C   1 
ATOM 1389 C CB  ? PRO A 1 182 ?  -2.792  -1.134  -3.209 1.000 96.320 ? 182 PRO A CB  1 
ATOM 1390 O O   ? PRO A 1 182 ?  -3.726  -3.629  -1.536 1.000 96.320 ? 182 PRO A O   1 
ATOM 1391 C CG  ? PRO A 1 182 ?  -2.091  -2.202  -3.986 1.000 96.320 ? 182 PRO A CG  1 
ATOM 1392 C CD  ? PRO A 1 182 ?  -0.850  -2.598  -3.240 1.000 96.320 ? 182 PRO A CD  1 
ATOM 1393 N N   ? LEU A 1 183 ?  -4.620  -1.910  -0.415 1.000 96.780 ? 183 LEU A N   1 
ATOM 1394 C CA  ? LEU A 1 183 ?  -5.977  -2.388  -0.174 1.000 96.780 ? 183 LEU A CA  1 
ATOM 1395 C C   ? LEU A 1 183 ?  -6.989  -1.582  -0.982 1.000 96.780 ? 183 LEU A C   1 
ATOM 1396 C CB  ? LEU A 1 183 ?  -6.317  -2.309   1.316 1.000 96.780 ? 183 LEU A CB  1 
ATOM 1397 O O   ? LEU A 1 183 ?  -7.191  -0.394  -0.722 1.000 96.780 ? 183 LEU A O   1 
ATOM 1398 C CG  ? LEU A 1 183 ?  -7.652  -2.922   1.740 1.000 96.780 ? 183 LEU A CG  1 
ATOM 1399 C CD1 ? LEU A 1 183 ?  -7.550  -4.443   1.778 1.000 96.780 ? 183 LEU A CD1 1 
ATOM 1400 C CD2 ? LEU A 1 183 ?  -8.084  -2.376   3.097 1.000 96.780 ? 183 LEU A CD2 1 
ATOM 1401 N N   ? ILE A 1 184 ?  -7.644  -2.256  -1.953 1.000 96.650 ? 184 ILE A N   1 
ATOM 1402 C CA  ? ILE A 1 184 ?  -8.551  -1.592  -2.884 1.000 96.650 ? 184 ILE A CA  1 
ATOM 1403 C C   ? ILE A 1 184 ?  -9.987  -2.029  -2.605 1.000 96.650 ? 184 ILE A C   1 
ATOM 1404 C CB  ? ILE A 1 184 ?  -8.174  -1.893  -4.352 1.000 96.650 ? 184 ILE A CB  1 
ATOM 1405 O O   ? ILE A 1 184 ? -10.309  -3.216  -2.692 1.000 96.650 ? 184 ILE A O   1 
ATOM 1406 C CG1 ? ILE A 1 184 ?  -6.730  -1.462  -4.632 1.000 96.650 ? 184 ILE A CG1 1 
ATOM 1407 C CG2 ? ILE A 1 184 ?  -9.148  -1.202  -5.312 1.000 96.650 ? 184 ILE A CG2 1 
ATOM 1408 C CD1 ? ILE A 1 184 ?  -6.169  -1.991  -5.945 1.000 96.650 ? 184 ILE A CD1 1 
ATOM 1409 N N   ? CYS A 1 185 ? -10.813  -1.038  -2.276 1.000 95.840 ? 185 CYS A N   1 
ATOM 1410 C CA  ? CYS A 1 185 ? -12.234  -1.263  -2.031 1.000 95.840 ? 185 CYS A CA  1 
ATOM 1411 C C   ? CYS A 1 185 ? -13.089  -0.451  -2.997 1.000 95.840 ? 185 CYS A C   1 
ATOM 1412 C CB  ? CYS A 1 185 ? -12.593  -0.901  -0.590 1.000 95.840 ? 185 CYS A CB  1 
ATOM 1413 O O   ? CYS A 1 185 ? -12.877   0.751  -3.160 1.000 95.840 ? 185 CYS A O   1 
ATOM 1414 S SG  ? CYS A 1 185 ? -11.539  -1.694   0.644 1.000 95.840 ? 185 CYS A SG  1 
ATOM 1415 N N   ? ASN A 1 186 ? -14.020  -1.140  -3.705 1.000 91.040 ? 186 ASN A N   1 
ATOM 1416 C CA  ? ASN A 1 186 ? -14.898  -0.466  -4.655 1.000 91.040 ? 186 ASN A CA  1 
ATOM 1417 C C   ? ASN A 1 186 ? -14.103   0.337  -5.681 1.000 91.040 ? 186 ASN A C   1 
ATOM 1418 C CB  ? ASN A 1 186 ? -15.888   0.442  -3.922 1.000 91.040 ? 186 ASN A CB  1 
ATOM 1419 O O   ? ASN A 1 186 ? -14.439   1.487  -5.971 1.000 91.040 ? 186 ASN A O   1 
ATOM 1420 C CG  ? ASN A 1 186 ? -16.784  -0.322  -2.967 1.000 91.040 ? 186 ASN A CG  1 
ATOM 1421 N ND2 ? ASN A 1 186 ? -17.015   0.245  -1.789 1.000 91.040 ? 186 ASN A ND2 1 
ATOM 1422 O OD1 ? ASN A 1 186 ? -17.263  -1.414  -3.285 1.000 91.040 ? 186 ASN A OD1 1 
ATOM 1423 N N   ? GLY A 1 187 ? -12.911  -0.141  -6.041 1.000 90.340 ? 187 GLY A N   1 
ATOM 1424 C CA  ? GLY A 1 187 ? -12.129   0.428  -7.127 1.000 90.340 ? 187 GLY A CA  1 
ATOM 1425 C C   ? GLY A 1 187 ? -11.245   1.580  -6.687 1.000 90.340 ? 187 GLY A C   1 
ATOM 1426 O O   ? GLY A 1 187 ? -10.641   2.259  -7.520 1.000 90.340 ? 187 GLY A O   1 
ATOM 1427 N N   ? GLN A 1 188 ? -11.193   1.847  -5.368 1.000 94.400 ? 188 GLN A N   1 
ATOM 1428 C CA  ? GLN A 1 188 ? -10.387   2.954  -4.864 1.000 94.400 ? 188 GLN A CA  1 
ATOM 1429 C C   ? GLN A 1 188 ?  -9.345   2.463  -3.862 1.000 94.400 ? 188 GLN A C   1 
ATOM 1430 C CB  ? GLN A 1 188 ? -11.277   4.016  -4.218 1.000 94.400 ? 188 GLN A CB  1 
ATOM 1431 O O   ? GLN A 1 188 ?  -9.590   1.508  -3.122 1.000 94.400 ? 188 GLN A O   1 
ATOM 1432 C CG  ? GLN A 1 188 ? -12.262   4.663  -5.182 1.000 94.400 ? 188 GLN A CG  1 
ATOM 1433 C CD  ? GLN A 1 188 ? -13.046   5.796  -4.548 1.000 94.400 ? 188 GLN A CD  1 
ATOM 1434 N NE2 ? GLN A 1 188 ? -13.032   6.959  -5.191 1.000 94.400 ? 188 GLN A NE2 1 
ATOM 1435 O OE1 ? GLN A 1 188 ? -13.660   5.628  -3.490 1.000 94.400 ? 188 GLN A OE1 1 
ATOM 1436 N N   ? PHE A 1 189 ?  -8.237   3.158  -3.791 1.000 95.970 ? 189 PHE A N   1 
ATOM 1437 C CA  ? PHE A 1 189 ?  -7.123   2.912  -2.884 1.000 95.970 ? 189 PHE A CA  1 
ATOM 1438 C C   ? PHE A 1 189 ?  -7.478   3.335  -1.463 1.000 95.970 ? 189 PHE A C   1 
ATOM 1439 C CB  ? PHE A 1 189 ?  -5.870   3.658  -3.355 1.000 95.970 ? 189 PHE A CB  1 
ATOM 1440 O O   ? PHE A 1 189 ?  -7.520   4.528  -1.157 1.000 95.970 ? 189 PHE A O   1 
ATOM 1441 C CG  ? PHE A 1 189 ?  -4.660   3.416  -2.494 1.000 95.970 ? 189 PHE A CG  1 
ATOM 1442 C CD1 ? PHE A 1 189 ?  -3.767   4.445  -2.220 1.000 95.970 ? 189 PHE A CD1 1 
ATOM 1443 C CD2 ? PHE A 1 189 ?  -4.415   2.158  -1.958 1.000 95.970 ? 189 PHE A CD2 1 
ATOM 1444 C CE1 ? PHE A 1 189 ?  -2.646   4.223  -1.423 1.000 95.970 ? 189 PHE A CE1 1 
ATOM 1445 C CE2 ? PHE A 1 189 ?  -3.297   1.929  -1.161 1.000 95.970 ? 189 PHE A CE2 1 
ATOM 1446 C CZ  ? PHE A 1 189 ?  -2.413   2.963  -0.896 1.000 95.970 ? 189 PHE A CZ  1 
ATOM 1447 N N   ? GLN A 1 190 ?  -7.734   2.306  -0.597 1.000 96.500 ? 190 GLN A N   1 
ATOM 1448 C CA  ? GLN A 1 190 ?  -8.306   2.620   0.709 1.000 96.500 ? 190 GLN A CA  1 
ATOM 1449 C C   ? GLN A 1 190 ?  -7.302   2.354   1.827 1.000 96.500 ? 190 GLN A C   1 
ATOM 1450 C CB  ? GLN A 1 190 ?  -9.582   1.811   0.945 1.000 96.500 ? 190 GLN A CB  1 
ATOM 1451 O O   ? GLN A 1 190 ?  -7.417   2.915   2.918 1.000 96.500 ? 190 GLN A O   1 
ATOM 1452 C CG  ? GLN A 1 190 ? -10.718   2.162  -0.006 1.000 96.500 ? 190 GLN A CG  1 
ATOM 1453 C CD  ? GLN A 1 190 ? -11.370   3.491   0.324 1.000 96.500 ? 190 GLN A CD  1 
ATOM 1454 N NE2 ? GLN A 1 190 ? -12.147   4.020  -0.615 1.000 96.500 ? 190 GLN A NE2 1 
ATOM 1455 O OE1 ? GLN A 1 190 ? -11.179   4.038   1.415 1.000 96.500 ? 190 GLN A OE1 1 
ATOM 1456 N N   ? GLY A 1 191 ?  -6.256   1.563   1.554 1.000 95.160 ? 191 GLY A N   1 
ATOM 1457 C CA  ? GLY A 1 191 ?  -5.378   1.222   2.662 1.000 95.160 ? 191 GLY A CA  1 
ATOM 1458 C C   ? GLY A 1 191 ?  -3.987   0.813   2.216 1.000 95.160 ? 191 GLY A C   1 
ATOM 1459 O O   ? GLY A 1 191 ?  -3.781   0.459   1.054 1.000 95.160 ? 191 GLY A O   1 
ATOM 1460 N N   ? ILE A 1 192 ?  -3.061   0.825   3.219 1.000 95.660 ? 192 ILE A N   1 
ATOM 1461 C CA  ? ILE A 1 192 ?  -1.683   0.365   3.085 1.000 95.660 ? 192 ILE A CA  1 
ATOM 1462 C C   ? ILE A 1 192 ?  -1.431  -0.799   4.040 1.000 95.660 ? 192 ILE A C   1 
ATOM 1463 C CB  ? ILE A 1 192 ?  -0.677   1.507   3.355 1.000 95.660 ? 192 ILE A CB  1 
ATOM 1464 O O   ? ILE A 1 192 ?  -1.708  -0.698   5.238 1.000 95.660 ? 192 ILE A O   1 
ATOM 1465 C CG1 ? ILE A 1 192 ?  -0.903   2.661   2.372 1.000 95.660 ? 192 ILE A CG1 1 
ATOM 1466 C CG2 ? ILE A 1 192 ?   0.762   0.990   3.271 1.000 95.660 ? 192 ILE A CG2 1 
ATOM 1467 C CD1 ? ILE A 1 192 ?  -0.199   3.954   2.763 1.000 95.660 ? 192 ILE A CD1 1 
ATOM 1468 N N   ? VAL A 1 193 ?  -1.004  -1.840   3.427 1.000 94.800 ? 193 VAL A N   1 
ATOM 1469 C CA  ? VAL A 1 193 ?  -0.719  -2.979   4.294 1.000 94.800 ? 193 VAL A CA  1 
ATOM 1470 C C   ? VAL A 1 193 ?   0.257  -2.561   5.392 1.000 94.800 ? 193 VAL A C   1 
ATOM 1471 C CB  ? VAL A 1 193 ?  -0.144  -4.170   3.495 1.000 94.800 ? 193 VAL A CB  1 
ATOM 1472 O O   ? VAL A 1 193 ?   1.384  -2.150   5.106 1.000 94.800 ? 193 VAL A O   1 
ATOM 1473 C CG1 ? VAL A 1 193 ?   0.190  -5.334   4.426 1.000 94.800 ? 193 VAL A CG1 1 
ATOM 1474 C CG2 ? VAL A 1 193 ?  -1.129  -4.612   2.414 1.000 94.800 ? 193 VAL A CG2 1 
ATOM 1475 N N   ? SER A 1 194 ?  -0.102  -2.781   6.698 1.000 90.030 ? 194 SER A N   1 
ATOM 1476 C CA  ? SER A 1 194 ?   0.658  -2.223   7.813 1.000 90.030 ? 194 SER A CA  1 
ATOM 1477 C C   ? SER A 1 194 ?   1.010  -3.298   8.835 1.000 90.030 ? 194 SER A C   1 
ATOM 1478 C CB  ? SER A 1 194 ?  -0.131  -1.102   8.491 1.000 90.030 ? 194 SER A CB  1 
ATOM 1479 O O   ? SER A 1 194 ?   2.047  -3.217   9.497 1.000 90.030 ? 194 SER A O   1 
ATOM 1480 O OG  ? SER A 1 194 ?   0.665  -0.442   9.460 1.000 90.030 ? 194 SER A OG  1 
ATOM 1481 N N   ? GLY A 1 195 ?   0.203  -4.395   8.906 1.000 88.670 ? 195 GLY A N   1 
ATOM 1482 C CA  ? GLY A 1 195 ?   0.514  -5.410   9.900 1.000 88.670 ? 195 GLY A CA  1 
ATOM 1483 C C   ? GLY A 1 195 ?  -0.551  -6.484  10.009 1.000 88.670 ? 195 GLY A C   1 
ATOM 1484 O O   ? GLY A 1 195 ?  -1.478  -6.532   9.198 1.000 88.670 ? 195 GLY A O   1 
ATOM 1485 N N   ? GLY A 1 196 ?  -0.398  -7.449  10.946 1.000 88.450 ? 196 GLY A N   1 
ATOM 1486 C CA  ? GLY A 1 196 ?  -1.311  -8.559  11.165 1.000 88.450 ? 196 GLY A CA  1 
ATOM 1487 C C   ? GLY A 1 196 ?  -0.651  -9.753  11.827 1.000 88.450 ? 196 GLY A C   1 
ATOM 1488 O O   ? GLY A 1 196 ?   0.470  -9.651  12.329 1.000 88.450 ? 196 GLY A O   1 
ATOM 1489 N N   ? ALA A 1 197 ?  -1.438 -10.823  11.863 1.000 89.000 ? 197 ALA A N   1 
ATOM 1490 C CA  ? ALA A 1 197 ?  -0.998 -12.012  12.588 1.000 89.000 ? 197 ALA A CA  1 
ATOM 1491 C C   ? ALA A 1 197 ?   0.169 -12.689  11.876 1.000 89.000 ? 197 ALA A C   1 
ATOM 1492 C CB  ? ALA A 1 197 ?  -2.157 -12.992  12.755 1.000 89.000 ? 197 ALA A CB  1 
ATOM 1493 O O   ? ALA A 1 197 ?   0.302 -12.587  10.654 1.000 89.000 ? 197 ALA A O   1 
ATOM 1494 N N   ? HIS A 1 198 ?   1.025 -13.308  12.531 1.000 87.530 ? 198 HIS A N   1 
ATOM 1495 C CA  ? HIS A 1 198 ?   2.007 -14.288  12.080 1.000 87.530 ? 198 HIS A CA  1 
ATOM 1496 C C   ? HIS A 1 198 ?   1.813 -15.627  12.785 1.000 87.530 ? 198 HIS A C   1 
ATOM 1497 C CB  ? HIS A 1 198 ?   3.427 -13.771  12.316 1.000 87.530 ? 198 HIS A CB  1 
ATOM 1498 O O   ? HIS A 1 198 ?   1.869 -15.699  14.015 1.000 87.530 ? 198 HIS A O   1 
ATOM 1499 C CG  ? HIS A 1 198 ?   4.485 -14.607  11.668 1.000 87.530 ? 198 HIS A CG  1 
ATOM 1500 C CD2 ? HIS A 1 198 ?   5.408 -15.442  12.201 1.000 87.530 ? 198 HIS A CD2 1 
ATOM 1501 N ND1 ? HIS A 1 198 ?   4.679 -14.635  10.304 1.000 87.530 ? 198 HIS A ND1 1 
ATOM 1502 C CE1 ? HIS A 1 198 ?   5.679 -15.456  10.025 1.000 87.530 ? 198 HIS A CE1 1 
ATOM 1503 N NE2 ? HIS A 1 198 ?   6.138 -15.958  11.159 1.000 87.530 ? 198 HIS A NE2 1 
ATOM 1504 N N   ? PRO A 1 199 ?   1.571 -16.683  11.931 1.000 90.700 ? 199 PRO A N   1 
ATOM 1505 C CA  ? PRO A 1 199 ?   1.403 -16.859  10.487 1.000 90.700 ? 199 PRO A CA  1 
ATOM 1506 C C   ? PRO A 1 199 ?   0.172 -16.137   9.944 1.000 90.700 ? 199 PRO A C   1 
ATOM 1507 C CB  ? PRO A 1 199 ?   1.260 -18.375  10.330 1.000 90.700 ? 199 PRO A CB  1 
ATOM 1508 O O   ? PRO A 1 199 ?  -0.802 -15.937  10.673 1.000 90.700 ? 199 PRO A O   1 
ATOM 1509 C CG  ? PRO A 1 199 ?   1.710 -18.938  11.640 1.000 90.700 ? 199 PRO A CG  1 
ATOM 1510 C CD  ? PRO A 1 199 ?   1.570 -17.874  12.690 1.000 90.700 ? 199 PRO A CD  1 
ATOM 1511 N N   ? CYS A 1 200 ?   0.165 -15.605   8.665 1.000 92.380 ? 200 CYS A N   1 
ATOM 1512 C CA  ? CYS A 1 200 ?  -0.936 -14.898   8.019 1.000 92.380 ? 200 CYS A CA  1 
ATOM 1513 C C   ? CYS A 1 200 ?  -2.100 -15.841   7.741 1.000 92.380 ? 200 CYS A C   1 
ATOM 1514 C CB  ? CYS A 1 200 ?  -0.466 -14.254   6.715 1.000 92.380 ? 200 CYS A CB  1 
ATOM 1515 O O   ? CYS A 1 200 ?  -1.915 -17.056   7.656 1.000 92.380 ? 200 CYS A O   1 
ATOM 1516 S SG  ? CYS A 1 200 ?   0.990 -13.202   6.906 1.000 92.380 ? 200 CYS A SG  1 
ATOM 1517 N N   ? GLY A 1 201 ?  -3.306 -15.384   7.613 1.000 91.900 ? 201 GLY A N   1 
ATOM 1518 C CA  ? GLY A 1 201 ?  -4.450 -16.155   7.155 1.000 91.900 ? 201 GLY A CA  1 
ATOM 1519 C C   ? GLY A 1 201 ?  -5.080 -16.995   8.250 1.000 91.900 ? 201 GLY A C   1 
ATOM 1520 O O   ? GLY A 1 201 ?  -5.699 -18.024   7.971 1.000 91.900 ? 201 GLY A O   1 
ATOM 1521 N N   ? GLN A 1 202 ?  -4.750 -16.590   9.530 1.000 93.620 ? 202 GLN A N   1 
ATOM 1522 C CA  ? GLN A 1 202 ?  -5.330 -17.280  10.678 1.000 93.620 ? 202 GLN A CA  1 
ATOM 1523 C C   ? GLN A 1 202 ?  -6.781 -16.861  10.894 1.000 93.620 ? 202 GLN A C   1 
ATOM 1524 C CB  ? GLN A 1 202 ?  -4.511 -17.006  11.940 1.000 93.620 ? 202 GLN A CB  1 
ATOM 1525 O O   ? GLN A 1 202 ?  -7.149 -15.715  10.627 1.000 93.620 ? 202 GLN A O   1 
ATOM 1526 C CG  ? GLN A 1 202 ?  -3.089 -17.549  11.880 1.000 93.620 ? 202 GLN A CG  1 
ATOM 1527 C CD  ? GLN A 1 202 ?  -2.301 -17.271  13.147 1.000 93.620 ? 202 GLN A CD  1 
ATOM 1528 N NE2 ? GLN A 1 202 ?  -1.104 -16.717  12.990 1.000 93.620 ? 202 GLN A NE2 1 
ATOM 1529 O OE1 ? GLN A 1 202 ?  -2.765 -17.551  14.256 1.000 93.620 ? 202 GLN A OE1 1 
ATOM 1530 N N   ? ALA A 1 203 ?  -7.621 -17.865  11.422 1.000 94.180 ? 203 ALA A N   1 
ATOM 1531 C CA  ? ALA A 1 203 ?  -9.007 -17.559  11.768 1.000 94.180 ? 203 ALA A CA  1 
ATOM 1532 C C   ? ALA A 1 203 ?  -9.077 -16.502  12.867 1.000 94.180 ? 203 ALA A C   1 
ATOM 1533 C CB  ? ALA A 1 203 ?  -9.738 -18.826  12.206 1.000 94.180 ? 203 ALA A CB  1 
ATOM 1534 O O   ? ALA A 1 203 ?  -8.303 -16.542  13.826 1.000 94.180 ? 203 ALA A O   1 
ATOM 1535 N N   ? LEU A 1 204 ?  -9.990 -15.499  12.672 1.000 93.370 ? 204 LEU A N   1 
ATOM 1536 C CA  ? LEU A 1 204 ? -10.315 -14.465  13.649 1.000 93.370 ? 204 LEU A CA  1 
ATOM 1537 C C   ? LEU A 1 204 ?  -9.117 -13.554  13.896 1.000 93.370 ? 204 LEU A C   1 
ATOM 1538 C CB  ? LEU A 1 204 ? -10.770 -15.097  14.966 1.000 93.370 ? 204 LEU A CB  1 
ATOM 1539 O O   ? LEU A 1 204 ?  -8.994 -12.961  14.969 1.000 93.370 ? 204 LEU A O   1 
ATOM 1540 C CG  ? LEU A 1 204 ? -12.046 -15.939  14.909 1.000 93.370 ? 204 LEU A CG  1 
ATOM 1541 C CD1 ? LEU A 1 204 ? -12.319 -16.581  16.265 1.000 93.370 ? 204 LEU A CD1 1 
ATOM 1542 C CD2 ? LEU A 1 204 ? -13.231 -15.086  14.468 1.000 93.370 ? 204 LEU A CD2 1 
ATOM 1543 N N   ? LYS A 1 205 ?  -8.154 -13.634  12.927 1.000 93.420 ? 205 LYS A N   1 
ATOM 1544 C CA  ? LYS A 1 205 ?  -6.974 -12.778  13.003 1.000 93.420 ? 205 LYS A CA  1 
ATOM 1545 C C   ? LYS A 1 205 ?  -6.834 -11.923  11.747 1.000 93.420 ? 205 LYS A C   1 
ATOM 1546 C CB  ? LYS A 1 205 ?  -5.713 -13.619  13.207 1.000 93.420 ? 205 LYS A CB  1 
ATOM 1547 O O   ? LYS A 1 205 ?  -6.037 -12.237  10.860 1.000 93.420 ? 205 LYS A O   1 
ATOM 1548 C CG  ? LYS A 1 205 ?  -5.693 -14.397  14.514 1.000 93.420 ? 205 LYS A CG  1 
ATOM 1549 C CD  ? LYS A 1 205 ?  -5.490 -13.476  15.711 1.000 93.420 ? 205 LYS A CD  1 
ATOM 1550 C CE  ? LYS A 1 205 ?  -5.310 -14.265  17.000 1.000 93.420 ? 205 LYS A CE  1 
ATOM 1551 N NZ  ? LYS A 1 205 ?  -5.130 -13.366  18.179 1.000 93.420 ? 205 LYS A NZ  1 
ATOM 1552 N N   ? PRO A 1 206 ?  -7.641 -10.882  11.594 1.000 94.200 ? 206 PRO A N   1 
ATOM 1553 C CA  ? PRO A 1 206 ?  -7.573 -10.043  10.395 1.000 94.200 ? 206 PRO A CA  1 
ATOM 1554 C C   ? PRO A 1 206 ?  -6.314  -9.179  10.350 1.000 94.200 ? 206 PRO A C   1 
ATOM 1555 C CB  ? PRO A 1 206 ?  -8.828  -9.174  10.500 1.000 94.200 ? 206 PRO A CB  1 
ATOM 1556 O O   ? PRO A 1 206 ?  -5.645  -9.004  11.371 1.000 94.200 ? 206 PRO A O   1 
ATOM 1557 C CG  ? PRO A 1 206 ?  -9.086  -9.051  11.967 1.000 94.200 ? 206 PRO A CG  1 
ATOM 1558 C CD  ? PRO A 1 206 ?  -8.675 -10.333  12.633 1.000 94.200 ? 206 PRO A CD  1 
ATOM 1559 N N   ? GLY A 1 207 ?  -5.988  -8.634   9.129 1.000 92.750 ? 207 GLY A N   1 
ATOM 1560 C CA  ? GLY A 1 207 ?  -4.861  -7.737   8.934 1.000 92.750 ? 207 GLY A CA  1 
ATOM 1561 C C   ? GLY A 1 207 ?  -5.193  -6.287   9.234 1.000 92.750 ? 207 GLY A C   1 
ATOM 1562 O O   ? GLY A 1 207 ?  -6.365  -5.906   9.260 1.000 92.750 ? 207 GLY A O   1 
ATOM 1563 N N   ? PHE A 1 208 ?  -4.097  -5.445   9.371 1.000 91.740 ? 208 PHE A N   1 
ATOM 1564 C CA  ? PHE A 1 208 ?  -4.186  -4.007   9.591 1.000 91.740 ? 208 PHE A CA  1 
ATOM 1565 C C   ? PHE A 1 208 ?  -3.664  -3.241   8.381 1.000 91.740 ? 208 PHE A C   1 
ATOM 1566 C CB  ? PHE A 1 208 ?  -3.403  -3.604  10.845 1.000 91.740 ? 208 PHE A CB  1 
ATOM 1567 O O   ? PHE A 1 208 ?  -2.628  -3.594   7.815 1.000 91.740 ? 208 PHE A O   1 
ATOM 1568 C CG  ? PHE A 1 208 ?  -3.879  -4.282  12.101 1.000 91.740 ? 208 PHE A CG  1 
ATOM 1569 C CD1 ? PHE A 1 208 ?  -5.114  -3.966  12.653 1.000 91.740 ? 208 PHE A CD1 1 
ATOM 1570 C CD2 ? PHE A 1 208 ?  -3.089  -5.236  12.730 1.000 91.740 ? 208 PHE A CD2 1 
ATOM 1571 C CE1 ? PHE A 1 208 ?  -5.556  -4.593  13.816 1.000 91.740 ? 208 PHE A CE1 1 
ATOM 1572 C CE2 ? PHE A 1 208 ?  -3.525  -5.867  13.892 1.000 91.740 ? 208 PHE A CE2 1 
ATOM 1573 C CZ  ? PHE A 1 208 ?  -4.758  -5.543  14.434 1.000 91.740 ? 208 PHE A CZ  1 
ATOM 1574 N N   ? TYR A 1 209 ?  -4.431  -2.253   8.080 1.000 94.210 ? 209 TYR A N   1 
ATOM 1575 C CA  ? TYR A 1 209 ?  -4.072  -1.370   6.976 1.000 94.210 ? 209 TYR A CA  1 
ATOM 1576 C C   ? TYR A 1 209 ?  -4.169   0.093   7.394 1.000 94.210 ? 209 TYR A C   1 
ATOM 1577 C CB  ? TYR A 1 209 ?  -4.973  -1.628   5.765 1.000 94.210 ? 209 TYR A CB  1 
ATOM 1578 O O   ? TYR A 1 209 ?  -5.111   0.486   8.086 1.000 94.210 ? 209 TYR A O   1 
ATOM 1579 C CG  ? TYR A 1 209 ?  -4.994  -3.070   5.320 1.000 94.210 ? 209 TYR A CG  1 
ATOM 1580 C CD1 ? TYR A 1 209 ?  -4.287  -3.482   4.193 1.000 94.210 ? 209 TYR A CD1 1 
ATOM 1581 C CD2 ? TYR A 1 209 ?  -5.721  -4.023   6.026 1.000 94.210 ? 209 TYR A CD2 1 
ATOM 1582 C CE1 ? TYR A 1 209 ?  -4.304  -4.810   3.778 1.000 94.210 ? 209 TYR A CE1 1 
ATOM 1583 C CE2 ? TYR A 1 209 ?  -5.746  -5.354   5.620 1.000 94.210 ? 209 TYR A CE2 1 
ATOM 1584 O OH  ? TYR A 1 209 ?  -5.056  -7.052   4.091 1.000 94.210 ? 209 TYR A OH  1 
ATOM 1585 C CZ  ? TYR A 1 209 ?  -5.035  -5.737   4.497 1.000 94.210 ? 209 TYR A CZ  1 
ATOM 1586 N N   ? THR A 1 210 ?  -3.071   0.848   7.020 1.000 92.970 ? 210 THR A N   1 
ATOM 1587 C CA  ? THR A 1 210 ?  -3.183   2.288   7.226 1.000 92.970 ? 210 THR A CA  1 
ATOM 1588 C C   ? THR A 1 210 ?  -4.291   2.874   6.355 1.000 92.970 ? 210 THR A C   1 
ATOM 1589 C CB  ? THR A 1 210 ?  -1.853   3.001   6.919 1.000 92.970 ? 210 THR A CB  1 
ATOM 1590 O O   ? THR A 1 210 ?  -4.320   2.649   5.143 1.000 92.970 ? 210 THR A O   1 
ATOM 1591 C CG2 ? THR A 1 210 ?  -1.986   4.510   7.091 1.000 92.970 ? 210 THR A CG2 1 
ATOM 1592 O OG1 ? THR A 1 210 ?  -0.841   2.516   7.811 1.000 92.970 ? 210 THR A OG1 1 
ATOM 1593 N N   ? LYS A 1 211 ?  -5.292   3.614   7.044 1.000 93.570 ? 211 LYS A N   1 
ATOM 1594 C CA  ? LYS A 1 211 ?  -6.416   4.236   6.351 1.000 93.570 ? 211 LYS A CA  1 
ATOM 1595 C C   ? LYS A 1 211 ?  -5.970   5.479   5.586 1.000 93.570 ? 211 LYS A C   1 
ATOM 1596 C CB  ? LYS A 1 211 ?  -7.523   4.599   7.342 1.000 93.570 ? 211 LYS A CB  1 
ATOM 1597 O O   ? LYS A 1 211 ?  -5.756   6.537   6.181 1.000 93.570 ? 211 LYS A O   1 
ATOM 1598 C CG  ? LYS A 1 211 ?  -8.816   5.057   6.684 1.000 93.570 ? 211 LYS A CG  1 
ATOM 1599 C CD  ? LYS A 1 211 ?  -9.893   5.360   7.718 1.000 93.570 ? 211 LYS A CD  1 
ATOM 1600 C CE  ? LYS A 1 211 ? -11.185   5.827   7.062 1.000 93.570 ? 211 LYS A CE  1 
ATOM 1601 N NZ  ? LYS A 1 211 ? -12.262   6.068   8.068 1.000 93.570 ? 211 LYS A NZ  1 
ATOM 1602 N N   ? VAL A 1 212 ?  -5.970   5.396   4.243 1.000 94.330 ? 212 VAL A N   1 
ATOM 1603 C CA  ? VAL A 1 212 ?  -5.428   6.416   3.351 1.000 94.330 ? 212 VAL A CA  1 
ATOM 1604 C C   ? VAL A 1 212 ?  -6.344   7.637   3.344 1.000 94.330 ? 212 VAL A C   1 
ATOM 1605 C CB  ? VAL A 1 212 ?  -5.248   5.876   1.914 1.000 94.330 ? 212 VAL A CB  1 
ATOM 1606 O O   ? VAL A 1 212 ?  -5.872   8.775   3.290 1.000 94.330 ? 212 VAL A O   1 
ATOM 1607 C CG1 ? VAL A 1 212 ?  -4.916   7.012   0.948 1.000 94.330 ? 212 VAL A CG1 1 
ATOM 1608 C CG2 ? VAL A 1 212 ?  -4.160   4.804   1.880 1.000 94.330 ? 212 VAL A CG2 1 
ATOM 1609 N N   ? PHE A 1 213 ?  -7.642   7.431   3.453 1.000 93.920 ? 213 PHE A N   1 
ATOM 1610 C CA  ? PHE A 1 213 ?  -8.619   8.512   3.397 1.000 93.920 ? 213 PHE A CA  1 
ATOM 1611 C C   ? PHE A 1 213 ?  -8.293   9.589   4.425 1.000 93.920 ? 213 PHE A C   1 
ATOM 1612 C CB  ? PHE A 1 213 ? -10.033   7.973   3.632 1.000 93.920 ? 213 PHE A CB  1 
ATOM 1613 O O   ? PHE A 1 213 ?  -8.429  10.782   4.146 1.000 93.920 ? 213 PHE A O   1 
ATOM 1614 C CG  ? PHE A 1 213 ? -11.109   9.019   3.514 1.000 93.920 ? 213 PHE A CG  1 
ATOM 1615 C CD1 ? PHE A 1 213 ? -11.684   9.576   4.650 1.000 93.920 ? 213 PHE A CD1 1 
ATOM 1616 C CD2 ? PHE A 1 213 ? -11.546   9.445   2.266 1.000 93.920 ? 213 PHE A CD2 1 
ATOM 1617 C CE1 ? PHE A 1 213 ? -12.679  10.545   4.543 1.000 93.920 ? 213 PHE A CE1 1 
ATOM 1618 C CE2 ? PHE A 1 213 ? -12.540  10.412   2.152 1.000 93.920 ? 213 PHE A CE2 1 
ATOM 1619 C CZ  ? PHE A 1 213 ? -13.106  10.960   3.292 1.000 93.920 ? 213 PHE A CZ  1 
ATOM 1620 N N   ? ASP A 1 214 ?  -7.853   9.259   5.581 1.000 91.060 ? 214 ASP A N   1 
ATOM 1621 C CA  ? ASP A 1 214 ?  -7.571  10.195   6.665 1.000 91.060 ? 214 ASP A CA  1 
ATOM 1622 C C   ? ASP A 1 214 ?  -6.320  11.019   6.369 1.000 91.060 ? 214 ASP A C   1 
ATOM 1623 C CB  ? ASP A 1 214 ?  -7.407   9.447   7.990 1.000 91.060 ? 214 ASP A CB  1 
ATOM 1624 O O   ? ASP A 1 214 ?  -6.033  11.993   7.067 1.000 91.060 ? 214 ASP A O   1 
ATOM 1625 C CG  ? ASP A 1 214 ?  -8.728   8.982   8.576 1.000 91.060 ? 214 ASP A CG  1 
ATOM 1626 O OD1 ? ASP A 1 214 ?  -9.796   9.420   8.097 1.000 91.060 ? 214 ASP A OD1 1 
ATOM 1627 O OD2 ? ASP A 1 214 ?  -8.701   8.173   9.529 1.000 91.060 ? 214 ASP A OD2 1 
ATOM 1628 N N   ? TYR A 1 215 ?  -5.583  10.680   5.266 1.000 91.560 ? 215 TYR A N   1 
ATOM 1629 C CA  ? TYR A 1 215 ?  -4.311  11.335   4.978 1.000 91.560 ? 215 TYR A CA  1 
ATOM 1630 C C   ? TYR A 1 215 ?  -4.367  12.072   3.646 1.000 91.560 ? 215 TYR A C   1 
ATOM 1631 C CB  ? TYR A 1 215 ?  -3.172  10.311   4.961 1.000 91.560 ? 215 TYR A CB  1 
ATOM 1632 O O   ? TYR A 1 215 ?  -3.339  12.526   3.137 1.000 91.560 ? 215 TYR A O   1 
ATOM 1633 C CG  ? TYR A 1 215 ?  -2.918   9.664   6.301 1.000 91.560 ? 215 TYR A CG  1 
ATOM 1634 C CD1 ? TYR A 1 215 ?  -2.009  10.215   7.202 1.000 91.560 ? 215 TYR A CD1 1 
ATOM 1635 C CD2 ? TYR A 1 215 ?  -3.584   8.499   6.668 1.000 91.560 ? 215 TYR A CD2 1 
ATOM 1636 C CE1 ? TYR A 1 215 ?  -1.770   9.620   8.436 1.000 91.560 ? 215 TYR A CE1 1 
ATOM 1637 C CE2 ? TYR A 1 215 ?  -3.353   7.896   7.900 1.000 91.560 ? 215 TYR A CE2 1 
ATOM 1638 O OH  ? TYR A 1 215 ?  -2.213   7.871   9.997 1.000 91.560 ? 215 TYR A OH  1 
ATOM 1639 C CZ  ? TYR A 1 215 ?  -2.446   8.463   8.776 1.000 91.560 ? 215 TYR A CZ  1 
ATOM 1640 N N   ? ILE A 1 216 ?  -5.519  12.215   3.084 1.000 92.520 ? 216 ILE A N   1 
ATOM 1641 C CA  ? ILE A 1 216 ?  -5.660  12.789   1.750 1.000 92.520 ? 216 ILE A CA  1 
ATOM 1642 C C   ? ILE A 1 216 ?  -5.175  14.237   1.757 1.000 92.520 ? 216 ILE A C   1 
ATOM 1643 C CB  ? ILE A 1 216 ?  -7.122  12.716   1.255 1.000 92.520 ? 216 ILE A CB  1 
ATOM 1644 O O   ? ILE A 1 216 ?  -4.471  14.667   0.841 1.000 92.520 ? 216 ILE A O   1 
ATOM 1645 C CG1 ? ILE A 1 216 ?  -7.515  11.263   0.963 1.000 92.520 ? 216 ILE A CG1 1 
ATOM 1646 C CG2 ? ILE A 1 216 ?  -7.318  13.595   0.017 1.000 92.520 ? 216 ILE A CG2 1 
ATOM 1647 C CD1 ? ILE A 1 216 ?  -6.734  10.629  -0.180 1.000 92.520 ? 216 ILE A CD1 1 
ATOM 1648 N N   ? ASP A 1 217 ?  -5.545  14.961   2.825 1.000 91.790 ? 217 ASP A N   1 
ATOM 1649 C CA  ? ASP A 1 217 ?  -5.120  16.355   2.918 1.000 91.790 ? 217 ASP A CA  1 
ATOM 1650 C C   ? ASP A 1 217 ?  -3.598  16.462   2.979 1.000 91.790 ? 217 ASP A C   1 
ATOM 1651 C CB  ? ASP A 1 217 ?  -5.744  17.026   4.143 1.000 91.790 ? 217 ASP A CB  1 
ATOM 1652 O O   ? ASP A 1 217 ?  -3.002  17.307   2.308 1.000 91.790 ? 217 ASP A O   1 
ATOM 1653 C CG  ? ASP A 1 217 ?  -7.232  17.286   3.983 1.000 91.790 ? 217 ASP A CG  1 
ATOM 1654 O OD1 ? ASP A 1 217 ?  -7.735  17.266   2.839 1.000 91.790 ? 217 ASP A OD1 1 
ATOM 1655 O OD2 ? ASP A 1 217 ?  -7.906  17.515   5.010 1.000 91.790 ? 217 ASP A OD2 1 
ATOM 1656 N N   ? TRP A 1 218 ?  -2.993  15.603   3.777 1.000 92.990 ? 218 TRP A N   1 
ATOM 1657 C CA  ? TRP A 1 218 ?  -1.540  15.566   3.908 1.000 92.990 ? 218 TRP A CA  1 
ATOM 1658 C C   ? TRP A 1 218 ?  -0.883  15.200   2.581 1.000 92.990 ? 218 TRP A C   1 
ATOM 1659 C CB  ? TRP A 1 218 ?  -1.123  14.568   4.991 1.000 92.990 ? 218 TRP A CB  1 
ATOM 1660 O O   ? TRP A 1 218 ?   0.071  15.854   2.153 1.000 92.990 ? 218 TRP A O   1 
ATOM 1661 C CG  ? TRP A 1 218 ?   0.359  14.359   5.089 1.000 92.990 ? 218 TRP A CG  1 
ATOM 1662 C CD1 ? TRP A 1 218 ?   1.264  15.164   5.722 1.000 92.990 ? 218 TRP A CD1 1 
ATOM 1663 C CD2 ? TRP A 1 218 ?   1.107  13.275   4.530 1.000 92.990 ? 218 TRP A CD2 1 
ATOM 1664 C CE2 ? TRP A 1 218 ?   2.463  13.487   4.864 1.000 92.990 ? 218 TRP A CE2 1 
ATOM 1665 C CE3 ? TRP A 1 218 ?   0.762  12.144   3.778 1.000 92.990 ? 218 TRP A CE3 1 
ATOM 1666 N NE1 ? TRP A 1 218 ?   2.532  14.645   5.591 1.000 92.990 ? 218 TRP A NE1 1 
ATOM 1667 C CH2 ? TRP A 1 218 ?   3.109  11.508   3.738 1.000 92.990 ? 218 TRP A CH2 1 
ATOM 1668 C CZ2 ? TRP A 1 218 ?   3.474  12.607   4.472 1.000 92.990 ? 218 TRP A CZ2 1 
ATOM 1669 C CZ3 ? TRP A 1 218 ?   1.770  11.269   3.389 1.000 92.990 ? 218 TRP A CZ3 1 
ATOM 1670 N N   ? ILE A 1 219 ?  -1.396  14.216   1.926 1.000 94.570 ? 219 ILE A N   1 
ATOM 1671 C CA  ? ILE A 1 219 ?  -0.873  13.734   0.653 1.000 94.570 ? 219 ILE A CA  1 
ATOM 1672 C C   ? ILE A 1 219 ?  -0.957  14.844  -0.393 1.000 94.570 ? 219 ILE A C   1 
ATOM 1673 C CB  ? ILE A 1 219 ?  -1.635  12.481   0.166 1.000 94.570 ? 219 ILE A CB  1 
ATOM 1674 O O   ? ILE A 1 219 ?   0.032  15.152  -1.061 1.000 94.570 ? 219 ILE A O   1 
ATOM 1675 C CG1 ? ILE A 1 219 ?  -1.393  11.306   1.120 1.000 94.570 ? 219 ILE A CG1 1 
ATOM 1676 C CG2 ? ILE A 1 219 ?  -1.224  12.120  -1.264 1.000 94.570 ? 219 ILE A CG2 1 
ATOM 1677 C CD1 ? ILE A 1 219 ?  -2.344  10.135   0.913 1.000 94.570 ? 219 ILE A CD1 1 
ATOM 1678 N N   ? GLN A 1 220 ?  -2.051  15.431  -0.474 1.000 94.570 ? 220 GLN A N   1 
ATOM 1679 C CA  ? GLN A 1 220 ?  -2.280  16.450  -1.493 1.000 94.570 ? 220 GLN A CA  1 
ATOM 1680 C C   ? GLN A 1 220 ?  -1.430  17.690  -1.233 1.000 94.570 ? 220 GLN A C   1 
ATOM 1681 C CB  ? GLN A 1 220 ?  -3.761  16.831  -1.549 1.000 94.570 ? 220 GLN A CB  1 
ATOM 1682 O O   ? GLN A 1 220 ?  -0.972  18.343  -2.173 1.000 94.570 ? 220 GLN A O   1 
ATOM 1683 C CG  ? GLN A 1 220 ?  -4.646  15.767  -2.183 1.000 94.570 ? 220 GLN A CG  1 
ATOM 1684 C CD  ? GLN A 1 220 ?  -6.118  16.136  -2.156 1.000 94.570 ? 220 GLN A CD  1 
ATOM 1685 N NE2 ? GLN A 1 220 ?  -6.897  15.531  -3.046 1.000 94.570 ? 220 GLN A NE2 1 
ATOM 1686 O OE1 ? GLN A 1 220 ?  -6.551  16.956  -1.340 1.000 94.570 ? 220 GLN A OE1 1 
ATOM 1687 N N   ? SER A 1 221 ?  -1.284  18.099   0.041 1.000 93.860 ? 221 SER A N   1 
ATOM 1688 C CA  ? SER A 1 221 ?  -0.449  19.239   0.401 1.000 93.860 ? 221 SER A CA  1 
ATOM 1689 C C   ? SER A 1 221 ?   0.995  19.029  -0.043 1.000 93.860 ? 221 SER A C   1 
ATOM 1690 C CB  ? SER A 1 221 ?  -0.496  19.485   1.909 1.000 93.860 ? 221 SER A CB  1 
ATOM 1691 O O   ? SER A 1 221 ?   1.664  19.974  -0.465 1.000 93.860 ? 221 SER A O   1 
ATOM 1692 O OG  ? SER A 1 221 ?   0.327  18.558   2.596 1.000 93.860 ? 221 SER A OG  1 
ATOM 1693 N N   ? ILE A 1 222 ?   1.520  17.880   0.088 1.000 94.450 ? 222 ILE A N   1 
ATOM 1694 C CA  ? ILE A 1 222 ?   2.887  17.562  -0.307 1.000 94.450 ? 222 ILE A CA  1 
ATOM 1695 C C   ? ILE A 1 222 ?   3.003  17.586  -1.830 1.000 94.450 ? 222 ILE A C   1 
ATOM 1696 C CB  ? ILE A 1 222 ?   3.329  16.186   0.241 1.000 94.450 ? 222 ILE A CB  1 
ATOM 1697 O O   ? ILE A 1 222 ?   3.937  18.178  -2.378 1.000 94.450 ? 222 ILE A O   1 
ATOM 1698 C CG1 ? ILE A 1 222 ?   3.351  16.205   1.774 1.000 94.450 ? 222 ILE A CG1 1 
ATOM 1699 C CG2 ? ILE A 1 222 ?   4.698  15.794  -0.322 1.000 94.450 ? 222 ILE A CG2 1 
ATOM 1700 C CD1 ? ILE A 1 222 ?   4.328  17.212   2.366 1.000 94.450 ? 222 ILE A CD1 1 
ATOM 1701 N N   ? ILE A 1 223 ?   2.031  16.939  -2.524 1.000 94.320 ? 223 ILE A N   1 
ATOM 1702 C CA  ? ILE A 1 223 ?   2.064  16.844  -3.979 1.000 94.320 ? 223 ILE A CA  1 
ATOM 1703 C C   ? ILE A 1 223 ?   1.971  18.241  -4.590 1.000 94.320 ? 223 ILE A C   1 
ATOM 1704 C CB  ? ILE A 1 223 ?   0.924  15.949  -4.514 1.000 94.320 ? 223 ILE A CB  1 
ATOM 1705 O O   ? ILE A 1 223 ?   2.681  18.555  -5.548 1.000 94.320 ? 223 ILE A O   1 
ATOM 1706 C CG1 ? ILE A 1 223 ?   1.191  14.480  -4.164 1.000 94.320 ? 223 ILE A CG1 1 
ATOM 1707 C CG2 ? ILE A 1 223 ?   0.758  16.130  -6.025 1.000 94.320 ? 223 ILE A CG2 1 
ATOM 1708 C CD1 ? ILE A 1 223 ?   0.060  13.536  -4.552 1.000 94.320 ? 223 ILE A CD1 1 
ATOM 1709 N N   ? ALA A 1 224 ?   1.118  19.170  -4.096 1.000 90.650 ? 224 ALA A N   1 
ATOM 1710 C CA  ? ALA A 1 224 ?   0.898  20.523  -4.601 1.000 90.650 ? 224 ALA A CA  1 
ATOM 1711 C C   ? ALA A 1 224 ?   2.106  21.415  -4.325 1.000 90.650 ? 224 ALA A C   1 
ATOM 1712 C CB  ? ALA A 1 224 ?  -0.358  21.126  -3.977 1.000 90.650 ? 224 ALA A CB  1 
ATOM 1713 O O   ? ALA A 1 224 ?   2.398  22.331  -5.097 1.000 90.650 ? 224 ALA A O   1 
ATOM 1714 N N   ? GLY A 1 225 ?   2.802  21.276  -3.273 1.000 81.480 ? 225 GLY A N   1 
ATOM 1715 C CA  ? GLY A 1 225 ?   3.915  22.085  -2.802 1.000 81.480 ? 225 GLY A CA  1 
ATOM 1716 C C   ? GLY A 1 225 ?   5.227  21.753  -3.488 1.000 81.480 ? 225 GLY A C   1 
ATOM 1717 O O   ? GLY A 1 225 ?   6.193  22.512  -3.393 1.000 81.480 ? 225 GLY A O   1 
ATOM 1718 N N   ? ASN A 1 226 ?   5.316  20.774  -4.289 1.000 63.850 ? 226 ASN A N   1 
ATOM 1719 C CA  ? ASN A 1 226 ?   6.522  20.313  -4.968 1.000 63.850 ? 226 ASN A CA  1 
ATOM 1720 C C   ? ASN A 1 226 ?   6.306  20.190  -6.474 1.000 63.850 ? 226 ASN A C   1 
ATOM 1721 C CB  ? ASN A 1 226 ?   6.987  18.976  -4.387 1.000 63.850 ? 226 ASN A CB  1 
ATOM 1722 O O   ? ASN A 1 226 ?   7.265  20.215  -7.247 1.000 63.850 ? 226 ASN A O   1 
ATOM 1723 C CG  ? ASN A 1 226 ?   7.681  19.131  -3.048 1.000 63.850 ? 226 ASN A CG  1 
ATOM 1724 N ND2 ? ASN A 1 226 ?   7.123  18.510  -2.016 1.000 63.850 ? 226 ASN A ND2 1 
ATOM 1725 O OD1 ? ASN A 1 226 ?   8.710  19.803  -2.942 1.000 63.850 ? 226 ASN A OD1 1 
# 
loop_
_struct_sheet_range.sheet_id 
_struct_sheet_range.id 
_struct_sheet_range.beg_label_comp_id 
_struct_sheet_range.beg_label_asym_id 
_struct_sheet_range.beg_label_seq_id 
_struct_sheet_range.pdbx_beg_PDB_ins_code 
_struct_sheet_range.end_label_comp_id 
_struct_sheet_range.end_label_asym_id 
_struct_sheet_range.end_label_seq_id 
_struct_sheet_range.pdbx_end_PDB_ins_code 
_struct_sheet_range.beg_auth_comp_id 
_struct_sheet_range.beg_auth_asym_id 
_struct_sheet_range.beg_auth_seq_id 
_struct_sheet_range.end_auth_comp_id 
_struct_sheet_range.end_auth_asym_id 
_struct_sheet_range.end_auth_seq_id 
A A VAL A   2 ? VAL A   3 ? VAL A 2   VAL A 3   
A B ASP A 173 ? ALA A 174 ? ASP A 173 ALA A 174 
B C ASP A   6 ? GLU A   7 ? ASP A 6   GLU A 7   
B D VAL A 117 ? GLY A 122 ? VAL A 117 GLY A 122 
B E HIS A 138 ? LEU A 145 ? HIS A 138 LEU A 145 
B F ILE A 162 ? GLY A 166 ? ILE A 162 GLY A 166 
B G PRO A 182 ? CYS A 185 ? PRO A 182 CYS A 185 
B H GLN A 188 ? GLY A 195 ? GLN A 188 GLY A 195 
B I GLY A 207 ? LYS A 211 ? GLY A 207 LYS A 211 
C J LEU A  16 ? ASN A  21 ? LEU A 16  ASN A 21  
C K SER A  24 ? LEU A  31 ? SER A 24  LEU A 31  
C L TRP A  36 ? THR A  39 ? TRP A 36  THR A 39  
C M GLN A  49 ? PHE A  52 ? GLN A 49  PHE A 52  
C N GLN A  65 ? ARG A  67 ? GLN A 65  ARG A 67  
C O PRO A  69 ? PHE A  74 ? PRO A 69  PHE A 74  
C P MET A  88 ? LEU A  92 ? MET A 88  LEU A 92  
# 
loop_
_struct_conf.id 
_struct_conf.conf_type_id 
_struct_conf.beg_label_comp_id 
_struct_conf.beg_label_asym_id 
_struct_conf.beg_label_seq_id 
_struct_conf.pdbx_beg_PDB_ins_code 
_struct_conf.end_label_comp_id 
_struct_conf.end_label_asym_id 
_struct_conf.end_label_seq_id 
_struct_conf.pdbx_end_PDB_ins_code 
_struct_conf.beg_auth_comp_id 
_struct_conf.beg_auth_asym_id 
_struct_conf.beg_auth_seq_id 
_struct_conf.end_auth_comp_id 
_struct_conf.end_auth_asym_id 
_struct_conf.end_auth_seq_id 
STRN1         STRN         VAL A   2 ? VAL A   3 ? VAL A 2   VAL A 3   
TURN_TY1_P1   TURN_TY1_P   GLY A   4 ? GLY A   4 ? GLY A 4   GLY A 4   
STRN2         STRN         ASP A   6 ? GLU A   7 ? ASP A 6   GLU A 7   
HELX_LH_PP_P1 HELX_LH_PP_P CYS A   8 ? ASN A   9 ? CYS A 8   ASN A 9   
TURN_TY1_P2   TURN_TY1_P   ILE A  10 ? ASN A  11 ? ILE A 10  ASN A 11  
BEND1         BEND         GLU A  12 ? GLU A  12 ? GLU A 12  GLU A 12  
TURN_TY1_P3   TURN_TY1_P   ARG A  14 ? SER A  15 ? ARG A 14  SER A 15  
STRN3         STRN         LEU A  16 ? ASN A  21 ? LEU A 16  ASN A 21  
TURN_TY1_P4   TURN_TY1_P   SER A  22 ? SER A  23 ? SER A 22  SER A 23  
STRN4         STRN         SER A  24 ? LEU A  31 ? SER A 24  LEU A 31  
BEND2         BEND         ASN A  33 ? GLU A  35 ? ASN A 33  GLU A 35  
STRN5         STRN         TRP A  36 ? THR A  39 ? TRP A 36  THR A 39  
HELX_RH_3T_P1 HELX_RH_3T_P ALA A  41 ? CYS A  43 ? ALA A 41  CYS A 43  
BEND3         BEND         LYS A  46 ? ASN A  47 ? LYS A 46  ASN A 47  
STRN6         STRN         GLN A  49 ? PHE A  52 ? GLN A 49  PHE A 52  
BEND4         BEND         GLY A  53 ? GLY A  53 ? GLY A 53  GLY A 53  
BEND5         BEND         HIS A  55 ? HIS A  55 ? HIS A 55  HIS A 55  
BEND6         BEND         LYS A  57 ? ILE A  59 ? LYS A 57  ILE A 59  
TURN_TY1_P5   TURN_TY1_P   GLU A  62 ? ASP A  63 ? GLU A 62  ASP A 63  
STRN7         STRN         GLN A  65 ? ARG A  67 ? GLN A 65  ARG A 67  
STRN8         STRN         PRO A  69 ? PHE A  74 ? PRO A 69  PHE A 74  
BEND7         BEND         LYS A  79 ? ASP A  80 ? LYS A 79  ASP A 80  
TURN_TY1_P6   TURN_TY1_P   ASN A  83 ? ASP A  84 ? ASN A 83  ASP A 84  
STRN9         STRN         MET A  88 ? LEU A  92 ? MET A 88  LEU A 92  
BEND8         BEND         ASP A  93 ? ARG A  94 ? ASP A 93  ARG A 94  
HELX_LH_PP_P2 HELX_LH_PP_P PRO A  95 ? ASN A  98 ? PRO A 95  ASN A 98  
BEND9         BEND         GLU A 100 ? HIS A 101 ? GLU A 100 HIS A 101 
HELX_LH_PP_P3 HELX_LH_PP_P PRO A 104 ? PRO A 108 ? PRO A 104 PRO A 108 
BEND10        BEND         SER A 109 ? SER A 110 ? SER A 109 SER A 110 
HELX_LH_PP_P4 HELX_LH_PP_P PRO A 111 ? SER A 113 ? PRO A 111 SER A 113 
TURN_TY1_P7   TURN_TY1_P   VAL A 114 ? GLY A 115 ? VAL A 114 GLY A 115 
STRN10        STRN         VAL A 117 ? GLY A 122 ? VAL A 117 GLY A 122 
BEND11        BEND         TRP A 123 ? GLY A 124 ? TRP A 123 GLY A 124 
BEND12        BEND         SER A 127 ? LYS A 130 ? SER A 127 LYS A 130 
BEND13        BEND         ASP A 135 ? VAL A 136 ? ASP A 135 VAL A 136 
STRN11        STRN         HIS A 138 ? LEU A 145 ? HIS A 138 LEU A 145 
HELX_RH_AL_P1 HELX_RH_AL_P TYR A 147 ? ALA A 153 ? TYR A 147 ALA A 153 
BEND14        BEND         GLU A 156 ? GLU A 156 ? GLU A 156 GLU A 156 
TURN_TY1_P8   TURN_TY1_P   SER A 160 ? ARG A 161 ? SER A 160 ARG A 161 
STRN12        STRN         ILE A 162 ? GLY A 166 ? ILE A 162 GLY A 166 
TURN_TY1_P9   TURN_TY1_P   LEU A 168 ? GLU A 169 ? LEU A 168 GLU A 169 
BEND15        BEND         GLY A 171 ? GLY A 171 ? GLY A 171 GLY A 171 
STRN13        STRN         ASP A 173 ? ALA A 174 ? ASP A 173 ALA A 174 
TURN_TY1_P10  TURN_TY1_P   GLY A 176 ? GLY A 177 ? GLY A 176 GLY A 177 
TURN_TY1_P11  TURN_TY1_P   SER A 179 ? GLY A 180 ? SER A 179 GLY A 180 
STRN14        STRN         PRO A 182 ? CYS A 185 ? PRO A 182 CYS A 185 
TURN_TY1_P12  TURN_TY1_P   ASN A 186 ? GLY A 187 ? ASN A 186 GLY A 187 
STRN15        STRN         GLN A 188 ? GLY A 195 ? GLN A 188 GLY A 195 
BEND16        BEND         HIS A 198 ? GLY A 201 ? HIS A 198 GLY A 201 
TURN_TY1_P13  TURN_TY1_P   ALA A 203 ? LEU A 204 ? ALA A 203 LEU A 204 
STRN16        STRN         GLY A 207 ? LYS A 211 ? GLY A 207 LYS A 211 
HELX_RH_3T_P2 HELX_RH_3T_P VAL A 212 ? TYR A 215 ? VAL A 212 TYR A 215 
HELX_RH_AL_P2 HELX_RH_AL_P ILE A 216 ? GLY A 225 ? ILE A 216 GLY A 225 
# 
