# Supplementary material for: FlatProt: 2D visualization eases protein structure comparison
Source: BMC Bioinformatics. 2025 Aug 13;26:210. doi: 10.1186/s12859-025-06233-x (PMC12344939; doi:10.1186/s12859-025-06233-x)
Supplement: Supplementary file 1 — Supplementary Material 1 [file 12859_2025_6233_MOESM1_ESM.zip › KLK/structures/Danio_rerio_GeneID=100034605.cif]

data_Danio_rerio_GeneID=100034605
# 
_entry.id   ? 
# 
_entity.id                         1      
_entity.type                       polymer 
_entity.pdbx_description           polymer-1 
_entity.formula_weight             24561.1 
_entity.pdbx_number_of_molecules        1 
# 
loop_
_struct_sheet.id 
_struct_sheet.number_strands 
A 2 
B 8 
C 6 
D 2 
E 2 
# 
loop_
_struct_conf_type.id 
_struct_conf_type.criteria 
STRN         DSSP 
TURN_TY1_P   DSSP 
HELX_LH_PP_P DSSP 
BEND         DSSP 
HELX_RH_3T_P DSSP 
HELX_RH_AL_P DSSP 
# 
_struct_asym.id          A 
_struct_asym.entity_id   1 
# 
_software.pdbx_ordinal     1 
_software.name             dssp 
_software.version          4.4.10 
_software.date             ? 
_software.classification   'model annotation' 
# 
_entity_poly.entity_id                      1 
_entity_poly.type                           polypeptide(L) 
_entity_poly.nstd_linkage                   n 
_entity_poly.nstd_monomer                   n 
_entity_poly.pdbx_seq_one_letter_code       
;GIEDGTEAKPHSRPYMVSLQKKGWHSCGGFLITEQFVLTAAHCWGDVITVVVGAHDLSENEIYNSFKVTSYIPHEDYKLN
SDRNDIMLLKLNKKVRLSKNVGLISLPKEDVKADTVCSITGWGRLWRKGAKTDRLREAETVIMNDAECERRWESYVASKM
ICAYGHGGTCSGDSGGPLVCGDTAVGITSFSDRLCKSRLLPDVYTRISAFLPWIHNITGNV
;
_entity_poly.pdbx_seq_one_letter_code_can   
;GIEDGTEAKPHSRPYMVSLQKKGWHSCGGFLITEQFVLTAAHCWGDVITVVVGAHDLSENEIYNSFKVTSYIPHEDYKLN
SDRNDIMLLKLNKKVRLSKNVGLISLPKEDVKADTVCSITGWGRLWRKGAKTDRLREAETVIMNDAECERRWESYVASKM
ICAYGHGGTCSGDSGGPLVCGDTAVGITSFSDRLCKSRLLPDVYTRISAFLPWIHNITGNV
;
_entity_poly.pdbx_strand_id                 A 
# 
loop_
_dssp_struct_summary.entry_id 
_dssp_struct_summary.label_comp_id 
_dssp_struct_summary.label_asym_id 
_dssp_struct_summary.label_seq_id 
_dssp_struct_summary.secondary_structure 
_dssp_struct_summary.ss_bridge 
_dssp_struct_summary.helix_3_10 
_dssp_struct_summary.helix_alpha 
_dssp_struct_summary.helix_pi 
_dssp_struct_summary.helix_pp 
_dssp_struct_summary.bend 
_dssp_struct_summary.chirality 
_dssp_struct_summary.sheet 
_dssp_struct_summary.strand 
_dssp_struct_summary.ladder_1 
_dssp_struct_summary.ladder_2 
_dssp_struct_summary.accessibility 
_dssp_struct_summary.TCO 
_dssp_struct_summary.kappa 
_dssp_struct_summary.alpha 
_dssp_struct_summary.phi 
_dssp_struct_summary.psi 
_dssp_struct_summary.x_ca 
_dssp_struct_summary.y_ca 
_dssp_struct_summary.z_ca 
Danio_rerio_GeneID=100034605 GLY A 1   . . . . . . . . . . . . ? .      .     .      .      170.8  1.2   12.1  -0.9  
Danio_rerio_GeneID=100034605 ILE A 2   E . > . . . . - A A A . ? -0.902 .     -135.7 -86.3  102.4  1.6   11.4  -4.6  
Danio_rerio_GeneID=100034605 GLU A 3   E . 3 . . . S + A A A . ? -0.498 87.5  3.1    -61.2  129.5  4.3   13.7  -5.9  
Danio_rerio_GeneID=100034605 ASP A 4   T . 3 . . . S + . . . . ? 0.829  106.3 132.3  63.4   21.3   3.3   15.3  -9.3  
Danio_rerio_GeneID=100034605 GLY A 5   . . < . . . . - . . . . ? -0.528 51.9  -126.4 -89.5  170.8  -0.1  13.4  -9.0  
Danio_rerio_GeneID=100034605 THR A 6   E . . . . . . - B C B . ? -0.864 36.1  -83.4  -117.1 152.5  -3.5  14.8  -9.5  
Danio_rerio_GeneID=100034605 GLU A 7   E . . . . > . - B C B . ? -0.384 52.4  -118.6 -51.9  131.2  -6.5  14.8  -7.3  
Danio_rerio_GeneID=100034605 ALA A 8   P . . . . P . - . . . . ? -0.432 32.0  -94.8  -69.7  144.8  -8.4  11.5  -7.7  
Danio_rerio_GeneID=100034605 LYS A 9   P . > . . P . - . . . . ? -0.462 61.2  -89.2  -55.9  126.4  -11.9 11.4  -9.0  
Danio_rerio_GeneID=100034605 PRO A 10  T . 3 . . < S - . . . . ? -0.248 105.6 -6.0   -46.5  124.6  -14.0 11.3  -5.8  
Danio_rerio_GeneID=100034605 HIS A 11  T . 3 . . . S + . . . . ? 0.632  91.7  126.8  67.2   15.9   -14.6 7.7   -4.6  
Danio_rerio_GeneID=100034605 SER A 12  S . < . . . S + . . . . ? 0.597  73.9  51.4   -75.7  -10.2  -13.0 6.3   -7.8  
Danio_rerio_GeneID=100034605 ARG A 13  . . > . . . . + . . . . ? -0.635 65.4  167.6  -124.3 75.4   -10.8 4.2   -5.5  
Danio_rerio_GeneID=100034605 PRO A 14  T . 3 . . . S + . . . . ? 0.632  72.8  59.6   -74.7  -8.5   -13.2 2.5   -3.1  
Danio_rerio_GeneID=100034605 TYR A 15  T . 3 . . . S + . . . . ? 0.574  80.5  110.1  -91.8  -16.3  -10.6 0.1   -1.7  
Danio_rerio_GeneID=100034605 MET A 16  E . < . . . . - C K J . ? -0.397 47.0  -173.7 -67.1  139.2  -8.3  2.9   -0.4  
Danio_rerio_GeneID=100034605 VAL A 17  E . . . . . . - C K J K ? -0.966 19.6  -135.0 -133.3 151.9  -8.0  3.3   3.3   
Danio_rerio_GeneID=100034605 SER A 18  E . . . . . . - C K J K ? -0.927 11.7  -150.3 -104.3 119.6  -6.4  5.8   5.6   
Danio_rerio_GeneID=100034605 LEU A 19  E . . . . . . - C K J K ? -0.839 26.0  -163.7 -85.5  125.5  -4.5  4.6   8.5   
Danio_rerio_GeneID=100034605 GLN A 20  E . . . . . . - C K J K ? -0.873 24.4  -162.2 -123.8 141.2  -4.7  7.2   11.2  
Danio_rerio_GeneID=100034605 LYS A 21  E . > . . . S - C K J . ? -0.991 89.0  -19.7  -112.7 115.1  -2.9  8.1   14.4  
Danio_rerio_GeneID=100034605 LYS A 22  T . 3 . . . S - . . . . ? 0.863  130.6 -49.8  55.4   35.1   -4.9  10.4  16.7  
Danio_rerio_GeneID=100034605 GLY A 23  T . 3 . . . S + . . . . ? 0.400  115.7 114.4  90.7   -2.0   -7.1  11.5  13.6  
Danio_rerio_GeneID=100034605 TRP A 24  E . < . . . S - C L J . ? -0.872 73.5  -109.7 -107.2 139.5  -4.1  12.2  11.4  
Danio_rerio_GeneID=100034605 HIS A 25  E . . . . . . + C L J . ? -0.400 44.7  159.5  -64.0  131.5  -3.2  10.3  8.3   
Danio_rerio_GeneID=100034605 SER A 26  E . . . . . . - C L . . ? 0.681  59.8  -5.5   -123.2 -38.8  -0.1  8.2   8.8   
Danio_rerio_GeneID=100034605 CYS A 27  E . . . . . . - C L J . ? -0.961 63.5  -116.9 -151.8 162.4  -0.1  5.5   6.2   
Danio_rerio_GeneID=100034605 GLY A 28  E . . . . . . + C L J . ? -0.500 30.5  163.0  -98.3  172.0  -2.2  4.1   3.5   
Danio_rerio_GeneID=100034605 GLY A 29  E . . . . . . - C L J . ? -0.943 22.6  -130.8 -166.6 177.4  -3.7  0.7   3.0   
Danio_rerio_GeneID=100034605 PHE A 30  E . . . . . . - C L J L ? -0.996 22.1  -109.0 -150.3 148.4  -6.3  -1.1  1.0   
Danio_rerio_GeneID=100034605 LEU A 31  E . . . . . . + C L . L ? -0.635 32.7  165.4  -77.0  126.1  -9.3  -3.5  1.6   
Danio_rerio_GeneID=100034605 ILE A 32  S . . . . . S + . . . . ? 0.570  77.1  7.9    -115.0 -14.7  -8.7  -7.1  0.5   
Danio_rerio_GeneID=100034605 THR A 33  S . . . . . S - . . . . ? -0.892 89.3  -93.9  -144.9 175.3  -11.7 -8.4  2.5   
Danio_rerio_GeneID=100034605 GLU A 34  S . . . . . S + . . . . ? 0.662  127.7 27.7   -67.7  -7.3   -14.6 -6.8  4.5   
Danio_rerio_GeneID=100034605 GLN A 35  S . . . . . S + . . . . ? 0.419  109.2 76.5   -133.1 -3.9   -12.4 -7.3  7.6   
Danio_rerio_GeneID=100034605 PHE A 36  E . . . . . . - C M . M ? -0.958 50.7  -167.8 -124.6 135.0  -8.8  -7.2  6.4   
Danio_rerio_GeneID=100034605 VAL A 37  E . . . . . . - C M L M ? -0.952 13.8  -145.9 -113.0 129.8  -6.6  -4.3  5.3   
Danio_rerio_GeneID=100034605 LEU A 38  E . . . . . . + C M L M ? -0.855 35.7  142.0  -94.8  134.9  -3.3  -4.8  3.5   
Danio_rerio_GeneID=100034605 THR A 39  E . . . . . . - C M . M ? -0.862 51.8  -68.3  -155.1 -179.7 -0.5  -2.4  4.3   
Danio_rerio_GeneID=100034605 ALA A 40  . . > . . . . - . . . . ? -0.669 32.6  -135.0 -83.2  144.5  3.2   -2.1  4.9   
Danio_rerio_GeneID=100034605 ALA A 41  G . > . . . S + . . . . ? 0.785  104.3 65.3   -67.1  -29.0  4.8   -3.7  7.9   
Danio_rerio_GeneID=100034605 HIS A 42  G . 3 . . . S + . . . . ? 0.606  84.9  75.4   -72.9  -3.4   6.8   -0.6  8.6   
Danio_rerio_GeneID=100034605 CYS A 43  G . X . . . S + . . . . ? 0.426  73.7  130.6  -84.7  6.9    3.5   1.2   9.2   
Danio_rerio_GeneID=100034605 TRP A 44  T . < . . . . + . . . . ? -0.202 63.2  12.6   -65.7  145.3  3.4   -0.5  12.6  
Danio_rerio_GeneID=100034605 GLY A 45  T . 3 . . . S + . . . . ? 0.317  105.7 83.7   82.6   -8.8   2.8   1.3   15.9  
Danio_rerio_GeneID=100034605 ASP A 46  S . < . . . S + . . . . ? 0.470  74.0  89.5   -106.0 2.5    1.6   4.6   14.3  
Danio_rerio_GeneID=100034605 VAL A 47  . . . . . . . + . . . . ? -0.833 27.5  154.2  -120.9 135.9  -2.1  3.5   13.8  
Danio_rerio_GeneID=100034605 ILE A 48  S . . . . . S + . . . . ? 0.561  73.7  21.2   -120.6 -24.5  -5.2  3.7   16.0  
Danio_rerio_GeneID=100034605 THR A 49  E . . . . . . - C N K N ? -0.988 60.3  -138.2 -147.5 151.0  -8.0  3.7   13.4  
Danio_rerio_GeneID=100034605 VAL A 50  E . . . . . . - C N K N ? -0.968 19.7  -156.8 -108.4 123.9  -8.7  2.7   9.8   
Danio_rerio_GeneID=100034605 VAL A 51  E . . . . . . - C N K N ? -0.911 12.2  -173.5 -104.9 126.3  -10.8 5.2   7.7   
Danio_rerio_GeneID=100034605 VAL A 52  E . . . . . . + C N K N ? -0.821 59.5  23.9   -117.0 148.7  -12.7 3.9   4.7   
Danio_rerio_GeneID=100034605 GLY A 53  S . . . . . S + . . . . ? 0.521  80.8  140.4  86.7   6.6    -14.7 5.7   2.0   
Danio_rerio_GeneID=100034605 ALA A 54  . . . . . . . + . . . . ? -0.692 24.8  165.0  -90.8  126.3  -12.9 9.0   2.3   
Danio_rerio_GeneID=100034605 HIS A 55  S . . . . . S + . . . . ? 0.688  84.9  33.1   -91.0  -41.1  -12.0 11.1  -0.7  
Danio_rerio_GeneID=100034605 ASP A 56  B . > . . . . - D Q P . ? -0.969 65.9  -163.3 -120.1 117.0  -11.3 14.2  1.5   
Danio_rerio_GeneID=100034605 LEU A 57  T . 3 . . . S + . . . . ? 0.612  87.0  67.6   -79.5  -8.8   -9.9  13.6  5.1   
Danio_rerio_GeneID=100034605 SER A 58  T . 3 . . . S + . . . . ? 0.693  81.1  81.7   -83.2  -12.6  -10.9 17.2  6.2   
Danio_rerio_GeneID=100034605 GLU A 59  . . < . . . . - . . . . ? -0.767 60.1  -178.5 -98.6  76.5   -14.6 16.3  5.9   
Danio_rerio_GeneID=100034605 ASN A 60  . . . . . . . + . . . . ? 0.698  66.0  75.1   -52.3  -1.8   -15.2 14.4  9.4   
Danio_rerio_GeneID=100034605 GLU A 61  S . . . . . S + . . . . ? 0.769  92.9  40.6   -116.5 19.3   -18.9 13.6  8.6   
Danio_rerio_GeneID=100034605 ILE A 62  S . . . . . S + . . . . ? 0.588  83.8  104.4  -147.2 11.2   -18.9 10.7  6.0   
Danio_rerio_GeneID=100034605 TYR A 63  . . . . . . . - . . . . ? -0.628 58.9  -139.5 -115.0 132.0  -16.2 8.2   7.0   
Danio_rerio_GeneID=100034605 ASN A 64  E . . . . . . - C O N . ? -0.812 26.3  -160.6 -71.7  105.6  -16.6 4.7   8.6   
Danio_rerio_GeneID=100034605 SER A 65  E . . . . . . - C O N . ? -0.871 6.6   -165.3 -92.2  135.6  -13.7 4.5   11.2  
Danio_rerio_GeneID=100034605 PHE A 66  E . . . . . . - C O N . ? -0.985 16.3  -129.3 -124.4 137.4  -12.7 1.1   12.4  
Danio_rerio_GeneID=100034605 LYS A 67  E . . . . . . - C O N . ? -0.581 25.8  -124.7 -77.8  145.9  -10.5 -0.0  15.3  
Danio_rerio_GeneID=100034605 VAL A 68  E . . . . . . - C O O . ? -0.825 24.9  -178.1 -92.5  126.6  -7.8  -2.5  14.6  
Danio_rerio_GeneID=100034605 THR A 69  E . . . . . . + C O . . ? 0.746  69.9  23.6   -95.0  -28.4  -8.0  -5.7  16.7  
Danio_rerio_GeneID=100034605 SER A 70  E . . . . . . - C O O . ? -0.991 56.0  -157.8 -145.2 133.4  -4.8  -7.4  15.4  
Danio_rerio_GeneID=100034605 TYR A 71  E . . . . . . - C O O . ? -0.958 17.2  -175.9 -102.7 114.8  -1.6  -6.3  13.7  
Danio_rerio_GeneID=100034605 ILE A 72  E . . . . . . - C O O . ? -0.773 3.0   -177.3 -118.1 82.8   -0.1  -9.2  11.8  
Danio_rerio_GeneID=100034605 PRO A 73  E . . . . . . - C O O . ? -0.511 44.6  -86.5  -73.7  149.6  3.3   -8.3  10.3  
Danio_rerio_GeneID=100034605 HIS A 74  . . > . . . . - . . . . ? -0.359 39.9  -124.3 -51.5  139.8  5.1   -10.8 8.2   
Danio_rerio_GeneID=100034605 GLU A 75  T . 3 . . . S + . . . . ? 0.772  109.2 49.4   -63.1  -27.4  7.1   -13.1 10.5  
Danio_rerio_GeneID=100034605 ASP A 76  T . 3 . . . S + . . . . ? 0.365  80.8  120.8  -97.5  4.6    10.4  -12.4 8.8   
Danio_rerio_GeneID=100034605 TYR A 77  . . < . . . . - . . . . ? -0.572 45.1  -165.3 -71.2  126.2  9.9   -8.6  8.7   
Danio_rerio_GeneID=100034605 LYS A 78  . . > . . . . - . . . . ? -0.949 31.0  -101.5 -114.3 138.6  12.8  -6.9  10.6  
Danio_rerio_GeneID=100034605 LEU A 79  T . 3 . . . S + . . . . ? -0.311 112.1 17.4   -58.8  113.5  12.9  -3.2  11.7  
Danio_rerio_GeneID=100034605 ASN A 80  T . 3 . . . S + . . . . ? 0.605  100.7 113.2  100.3  4.2    15.0  -1.3  9.1   
Danio_rerio_GeneID=100034605 SER A 81  . . < . . . . - . . . . ? -0.951 56.2  -158.9 -105.9 125.4  14.7  -4.0  6.5   
Danio_rerio_GeneID=100034605 ASP A 82  . . > . . . . + . . . . ? 0.320  64.6  111.0  -81.1  15.2   12.8  -3.2  3.5   
Danio_rerio_GeneID=100034605 ARG A 83  T . 3 . . . S - . . . . ? -0.649 86.5  -0.3   -92.0  139.9  12.4  -7.0  3.1   
Danio_rerio_GeneID=100034605 ASN A 84  T . 3 . . . S + . . . . ? 0.864  79.5  172.6  57.8   27.2   9.0   -8.8  3.6   
Danio_rerio_GeneID=100034605 ASP A 85  . . < . . . . + . . . . ? -0.546 30.5  119.4  -67.7  72.4   7.5   -5.3  4.3   
Danio_rerio_GeneID=100034605 ILE A 86  . . . . . . . + . . . . ? -0.996 35.0  176.9  -144.5 139.8  3.9   -6.5  4.5   
Danio_rerio_GeneID=100034605 MET A 87  E . . . . . . - C P M O ? -0.996 18.4  -145.4 -147.0 139.7  1.2   -6.5  7.2   
Danio_rerio_GeneID=100034605 LEU A 88  E . . . . . . - C P M O ? -0.894 12.4  -154.8 -102.4 133.8  -2.4  -7.4  7.6   
Danio_rerio_GeneID=100034605 LEU A 89  E . . . . . . - C P M O ? -0.968 4.6   -152.0 -107.4 124.5  -4.8  -5.5  9.8   
Danio_rerio_GeneID=100034605 LYS A 90  E . . . . . . - C P M O ? -0.873 16.5  -141.3 -93.5  124.7  -7.8  -7.2  11.3  
Danio_rerio_GeneID=100034605 LEU A 91  E . . . . . . - C P . O ? -0.541 16.7  -124.1 -85.9  150.4  -10.6 -4.8  11.9  
Danio_rerio_GeneID=100034605 ASN A 92  S . . . . . S + . . . . ? 0.678  95.8  17.1   -69.7  -11.0  -12.9 -5.1  15.0  
Danio_rerio_GeneID=100034605 LYS A 93  S . . . . . S - . . . . ? -0.979 91.1  -89.7  -152.5 160.6  -16.0 -5.3  12.6  
Danio_rerio_GeneID=100034605 LYS A 94  P . . . . > . - . . . . ? -0.507 41.7  -119.9 -74.2  138.0  -16.8 -6.0  8.9   
Danio_rerio_GeneID=100034605 VAL A 95  P . . . . P . - . . . . ? -0.564 22.8  -125.5 -74.9  135.1  -16.8 -3.0  6.6   
Danio_rerio_GeneID=100034605 ARG A 96  P . . . . P . - . . . . ? -0.789 26.7  -132.0 -81.6  117.0  -20.1 -2.4  4.8   
Danio_rerio_GeneID=100034605 LEU A 97  P . . . . < . + . . . . ? -0.441 41.3  146.8  -71.6  144.3  -19.5 -2.3  1.1   
Danio_rerio_GeneID=100034605 SER A 98  . . . . . . . - . . . . ? -0.802 65.7  -70.1  -154.3 -172.3 -21.1 0.6   -0.9  
Danio_rerio_GeneID=100034605 LYS A 99  S . . . . . S + . . . . ? 0.761  135.8 36.9   -64.0  -21.2  -20.5 2.8   -3.9  
Danio_rerio_GeneID=100034605 ASN A 100 S . . . . . S + . . . . ? 0.535  114.9 58.0   -108.9 -12.6  -17.6 4.5   -1.9  
Danio_rerio_GeneID=100034605 VAL A 101 . . . . . . . + . . . . ? -0.973 67.9  145.7  -127.4 116.9  -16.3 1.4   -0.1  
Danio_rerio_GeneID=100034605 GLY A 102 . . . . . . . - . . . . ? -0.901 41.2  -104.9 -145.4 171.5  -15.0 -1.6  -2.1  
Danio_rerio_GeneID=100034605 LEU A 103 . . . . . . . - . . . . ? -0.689 23.6  -140.3 -97.5  150.7  -12.5 -4.5  -2.3  
Danio_rerio_GeneID=100034605 ILE A 104 . . . . . . . - . . . . ? -0.891 23.3  -116.4 -109.4 143.8  -9.5  -4.7  -4.5  
Danio_rerio_GeneID=100034605 SER A 105 B . . . . > . - B D C . ? -0.483 21.4  -129.2 -76.8  148.5  -8.5  -8.0  -6.2  
Danio_rerio_GeneID=100034605 LEU A 106 P . . . . P . - . . . . ? -0.691 34.6  -96.2  -93.7  148.8  -5.3  -9.8  -5.5  
Danio_rerio_GeneID=100034605 PRO A 107 P . . . . < . - . . . . ? -0.332 22.6  -164.5 -68.0  142.0  -3.0  -10.8 -8.4  
Danio_rerio_GeneID=100034605 LYS A 108 S . . . . . S + . . . . ? 0.716  78.8  16.6   -88.6  -29.2  -3.1  -14.4 -9.8  
Danio_rerio_GeneID=100034605 GLU A 109 S . . . . . S - . . . . ? -0.885 94.0  -79.1  -136.6 170.9  0.2   -13.9 -11.5 
Danio_rerio_GeneID=100034605 ASP A 110 P . . . . > . - . . . . ? -0.350 46.2  -115.1 -71.2  150.2  3.2   -11.8 -11.6 
Danio_rerio_GeneID=100034605 VAL A 111 P . . . . P . - . . . . ? -0.658 29.9  -129.1 -89.4  139.5  3.0   -8.4  -13.3 
Danio_rerio_GeneID=100034605 LYS A 112 P . > . . P . - . . . . ? -0.549 28.7  -90.8  -86.3  157.6  5.3   -7.9  -16.4 
Danio_rerio_GeneID=100034605 ALA A 113 T . 3 . . < S + . . . . ? -0.216 109.8 30.0   -58.9  148.6  7.6   -5.1  -17.1 
Danio_rerio_GeneID=100034605 ASP A 114 T . 3 . . . S + . . . . ? 0.497  83.8  143.9  77.6   3.0    6.2   -2.0  -19.0 
Danio_rerio_GeneID=100034605 THR A 115 . . < . . . . - . . . . ? -0.605 51.9  -123.9 -68.6  135.4  2.8   -2.6  -17.5 
Danio_rerio_GeneID=100034605 VAL A 116 E . . . . . . + B E D . ? -0.710 40.2  168.3  -85.1  131.8  0.9   0.6   -16.7 
Danio_rerio_GeneID=100034605 CYS A 117 E . . . . . . - B E D . ? -0.772 24.5  -130.9 -134.8 173.4  -0.2  1.0   -13.2 
Danio_rerio_GeneID=100034605 SER A 118 E . . . . . . - B E D E ? -0.955 10.3  -162.0 -131.0 153.1  -1.6  3.5   -10.7 
Danio_rerio_GeneID=100034605 ILE A 119 E . . . . . . - B E D E ? -0.932 8.5   -169.6 -127.6 153.8  -0.8  4.6   -7.2  
Danio_rerio_GeneID=100034605 THR A 120 E . . . . . . + B E D . ? -0.978 15.0  138.0  -143.9 152.6  -2.8  6.5   -4.7  
Danio_rerio_GeneID=100034605 GLY A 121 E . . . . . . - B E D . ? -0.942 47.1  -131.7 176.7  164.5  -2.3  8.3   -1.3  
Danio_rerio_GeneID=100034605 TRP A 122 S . . . . . S + . . . . ? 0.121  71.3  114.7  -109.2 9.7    -3.0  11.2  1.1   
Danio_rerio_GeneID=100034605 GLY A 123 S . . . . . S - . . . . ? 0.365  75.4  -46.0  -67.6  -158.5 0.7   11.7  2.1   
Danio_rerio_GeneID=100034605 ARG A 124 B . . . . . . - E S Q . ? -0.503 39.0  -134.5 -77.7  149.1  3.0   14.7  1.4   
Danio_rerio_GeneID=100034605 LEU A 125 S . . . . . S - . . . . ? 0.702  84.6  -19.7  -80.2  -15.7  3.2   16.4  -2.0  
Danio_rerio_GeneID=100034605 TRP A 126 S . > . . . S - . . . . ? -0.957 101.7 -44.5  -171.7 177.5  7.0   16.4  -1.8  
Danio_rerio_GeneID=100034605 ARG A 127 T . 3 . . . S - . . . . ? -0.287 128.8 -9.0   -61.1  115.2  9.9   16.1  0.7   
Danio_rerio_GeneID=100034605 LYS A 128 T . 3 . . . S + . . . . ? 0.726  110.6 133.1  74.3   7.2    8.9   18.4  3.7   
Danio_rerio_GeneID=100034605 GLY A 129 . . < . . . . - . . . . ? -0.238 63.1  -63.2  -77.3  -175.2 6.0   19.7  1.6   
Danio_rerio_GeneID=100034605 ALA A 130 . . . . . . . - . . . . ? -0.367 46.2  -121.6 -72.1  145.0  2.3   20.2  2.5   
Danio_rerio_GeneID=100034605 LYS A 131 B . . . . . . - E T Q . ? -0.592 26.0  -139.4 -76.5  147.0  0.1   17.3  3.5   
Danio_rerio_GeneID=100034605 THR A 132 . . . . . . . - . . . . ? -0.898 16.5  -163.4 -109.9 143.2  -3.0  16.9  1.4   
Danio_rerio_GeneID=100034605 ASP A 133 S . . . . . S + . . . . ? 0.559  74.3  81.3   -95.6  -9.6   -6.5  16.0  2.6   
Danio_rerio_GeneID=100034605 ARG A 134 B . . . . . S - D R P . ? -0.822 90.2  -108.5 -102.7 134.7  -7.6  15.0  -0.8  
Danio_rerio_GeneID=100034605 LEU A 135 . . . . . . . - . . . . ? -0.373 38.6  -161.2 -60.5  133.0  -6.8  11.6  -2.3  
Danio_rerio_GeneID=100034605 ARG A 136 E . . . . . . - B F B D ? -0.831 9.1   -170.7 -118.5 157.4  -4.2  11.8  -5.0  
Danio_rerio_GeneID=100034605 GLU A 137 E . . . . . . - B F B D ? -0.980 4.7   -178.2 -145.5 152.1  -3.3  9.5   -7.9  
Danio_rerio_GeneID=100034605 ALA A 138 E . . . . . . - B F . D ? -0.983 27.4  -116.1 -147.0 151.3  -0.6  9.1   -10.5 
Danio_rerio_GeneID=100034605 GLU A 139 E . . . . . . + B F . D ? -0.731 36.2  174.6  -87.9  138.8  0.3   6.7   -13.3 
Danio_rerio_GeneID=100034605 THR A 140 E . . . . . . - B F . D ? -0.902 21.9  -130.8 -137.5 168.7  3.4   4.6   -13.2 
Danio_rerio_GeneID=100034605 VAL A 141 E . . . . . . - B F F D ? -0.975 25.3  -112.0 -127.3 139.9  5.2   1.9   -15.2 
Danio_rerio_GeneID=100034605 ILE A 142 E . . . . > . - B F F . ? -0.491 35.0  -141.9 -71.8  131.6  6.6   -1.3  -14.0 
Danio_rerio_GeneID=100034605 MET A 143 P . . . . P . - . . . . ? -0.631 22.1  -97.0  -92.8  153.6  10.4  -1.4  -14.4 
Danio_rerio_GeneID=100034605 ASN A 144 P . . > . < . - . . . . ? -0.377 28.6  -129.6 -66.7  141.8  12.5  -4.3  -15.4 
Danio_rerio_GeneID=100034605 ASP A 145 H . . > . . S + . . . . ? 0.856  106.1 56.0   -64.0  -37.9  14.0  -6.3  -12.4 
Danio_rerio_GeneID=100034605 ALA A 146 H . . > . . S + . . . . ? 0.905  109.3 46.2   -61.3  -42.1  17.6  -6.1  -13.9 
Danio_rerio_GeneID=100034605 GLU A 147 H . . > . . S + . . . . ? 0.893  111.4 51.8   -67.2  -40.4  17.4  -2.4  -14.1 
Danio_rerio_GeneID=100034605 CYS A 148 H . . X . . S + . . . . ? 0.901  106.8 53.7   -64.1  -38.1  16.0  -2.2  -10.5 
Danio_rerio_GeneID=100034605 GLU A 149 H . . < . . S + . . . . ? 0.853  106.3 53.2   -65.1  -33.1  18.8  -4.3  -9.2  
Danio_rerio_GeneID=100034605 ARG A 150 H . . < . . S + . . . . ? 0.828  115.8 39.3   -71.7  -27.1  21.3  -1.9  -10.8 
Danio_rerio_GeneID=100034605 ARG A 151 H . . < . . S + . . . . ? 0.798  118.6 47.4   -96.5  -30.1  19.7  1.1   -9.1  
Danio_rerio_GeneID=100034605 TRP A 152 . . > < . . . - . . . . ? -0.963 61.9  -162.8 -117.6 121.7  19.0  -0.6  -5.7  
Danio_rerio_GeneID=100034605 GLU A 153 T . 3 . . . S + . . . . ? 0.895  94.3  43.3   -69.4  -28.7  21.7  -2.6  -4.0  
Danio_rerio_GeneID=100034605 SER A 154 T . 3 . . . S + . . . . ? 0.303  84.5  132.5  -104.1 11.4   19.2  -4.4  -1.6  
Danio_rerio_GeneID=100034605 TYR A 155 . . < . . . . - . . . . ? -0.469 38.1  -165.3 -73.9  131.5  16.5  -5.1  -4.3  
Danio_rerio_GeneID=100034605 VAL A 156 . . > > . . . - . . . . ? -0.942 8.4   -159.4 -121.2 111.3  15.1  -8.7  -4.4  
Danio_rerio_GeneID=100034605 ALA A 157 T . 3 4 . . S + . . . . ? 0.774  90.6  57.5   -61.3  -31.0  13.2  -9.3  -7.7  
Danio_rerio_GeneID=100034605 SER A 158 T . 3 4 . . S + . . . . ? 0.691  120.5 27.1   -73.9  -13.7  11.3  -12.3 -6.1  
Danio_rerio_GeneID=100034605 LYS A 159 T . < 4 . . S + . . . . ? 0.543  118.1 51.4   -126.3 -9.2   9.9   -10.1 -3.4  
Danio_rerio_GeneID=100034605 MET A 160 E . . < . . . - B G . G ? -0.905 53.7  -154.9 -139.0 158.6  9.8   -6.6  -4.8  
Danio_rerio_GeneID=100034605 ILE A 161 E . . . . . . - B G . G ? -0.993 11.9  -150.0 -132.9 136.6  8.6   -4.5  -7.8  
Danio_rerio_GeneID=100034605 CYS A 162 E . . . . . . - B G . G ? -0.837 14.4  -175.6 -103.3 144.1  10.0  -1.2  -9.1  
Danio_rerio_GeneID=100034605 ALA A 163 E . . . . . . - B G F G ? -0.990 5.1   -170.7 -139.0 146.7  8.0   1.4   -10.8 
Danio_rerio_GeneID=100034605 TYR A 164 E . . . . . . + B G F . ? -0.942 21.2  124.3  -133.5 153.3  8.8   4.6   -12.4 
Danio_rerio_GeneID=100034605 GLY A 165 S . . . . . S - . . . . ? -0.982 71.7  -66.5  174.7  -179.2 6.7   7.6   -13.8 
Danio_rerio_GeneID=100034605 HIS A 166 S . . . . . S + . . . . ? 0.701  118.2 45.8   -67.7  -9.1   5.8   11.2  -13.9 
Danio_rerio_GeneID=100034605 GLY A 167 . . . . . . . - . . . . ? -0.791 67.9  -177.9 -131.3 160.6  4.5   10.7  -10.3 
Danio_rerio_GeneID=100034605 GLY A 168 E . . . . . . - A B A . ? -0.955 29.7  -90.5  -153.5 169.7  5.8   9.0   -7.1  
Danio_rerio_GeneID=100034605 THR A 169 E . . . . . . + A B A . ? -0.567 40.1  178.2  -83.4  148.5  5.1   8.1   -3.6  
Danio_rerio_GeneID=100034605 CYS A 170 . . > . . . . - . . . . ? -0.761 43.5  -38.8  -133.4 -172.8 6.1   10.2  -0.8  
Danio_rerio_GeneID=100034605 SER A 171 T . 3 . . . S + . . . . ? -0.178 123.6 24.1   -59.1  133.6  5.9   10.3  3.0   
Danio_rerio_GeneID=100034605 GLY A 172 T . 3 . . . S + . . . . ? 0.199  99.1  88.2   100.2  -10.5  2.5   9.0   4.3   
Danio_rerio_GeneID=100034605 ASP A 173 . . X . . . . + . . . . ? 0.408  54.7  129.4  -99.1  -7.6   1.7   6.9   1.3   
Danio_rerio_GeneID=100034605 SER A 174 T . 3 . . . S + . . . . ? -0.261 72.1  24.7   -46.1  135.9  3.5   3.9   2.7   
Danio_rerio_GeneID=100034605 GLY A 175 T . 3 . . . S + . . . . ? 0.216  92.2  129.4  92.9   -17.1  1.2   0.9   2.6   
Danio_rerio_GeneID=100034605 GLY A 176 . . < . . . . - . . . . ? -0.267 61.4  -91.4  -68.8  167.0  -0.9  2.2   -0.2  
Danio_rerio_GeneID=100034605 PRO A 177 E . . . . . . - B H . H ? -0.503 14.8  -150.4 -92.7  136.0  -1.6  0.1   -3.3  
Danio_rerio_GeneID=100034605 LEU A 178 E . . . . . . - B H E H ? -0.962 32.5  -164.0 -85.1  114.9  0.2   -0.2  -6.7  
Danio_rerio_GeneID=100034605 VAL A 179 E . . . . . . - B H E H ? -0.900 21.5  -172.2 -118.2 123.5  -2.7  -1.0  -9.0  
Danio_rerio_GeneID=100034605 CYS A 180 E . > . . . S - B H . H ? -0.960 74.2  -43.1  -110.2 110.4  -2.5  -2.5  -12.5 
Danio_rerio_GeneID=100034605 GLY A 181 T . 3 . . . S - . . . . ? -0.570 125.3 -25.4  67.1   -114.5 -6.0  -2.5  -14.0 
Danio_rerio_GeneID=100034605 ASP A 182 T . 3 . . . S + . . . . ? 0.110  120.5 92.4   -116.8 20.1   -8.2  -3.7  -11.2 
Danio_rerio_GeneID=100034605 THR A 183 E . < . . . . - B I C H ? -0.955 69.5  -133.4 -125.8 132.1  -5.6  -5.7  -9.3  
Danio_rerio_GeneID=100034605 ALA A 184 E . . . . . . + B I . H ? -0.765 31.0  166.2  -80.3  120.0  -3.3  -4.7  -6.5  
Danio_rerio_GeneID=100034605 VAL A 185 E . . . . . . + B I . . ? 0.552  57.9  22.5   -114.9 -8.9   0.1   -5.9  -7.4  
Danio_rerio_GeneID=100034605 GLY A 186 E . . . . . . - B I I H ? -0.979 58.4  -132.9 -154.9 163.5  2.2   -4.1  -4.9  
Danio_rerio_GeneID=100034605 ILE A 187 E . . . . . . - B I I H ? -0.984 40.6  -108.6 -119.3 123.4  2.4   -2.3  -1.5  
Danio_rerio_GeneID=100034605 THR A 188 E . . . . . . + B I I . ? -0.375 54.3  157.8  -52.4  116.1  4.2   1.0   -1.3  
Danio_rerio_GeneID=100034605 SER A 189 E . . . . . . - B I . . ? 0.822  50.7  -21.5  -111.0 -65.3  7.4   0.1   0.7   
Danio_rerio_GeneID=100034605 PHE A 190 E . . . . . . - B I I . ? -0.979 49.0  -179.6 -152.3 156.8  10.2  2.5   0.1   
Danio_rerio_GeneID=100034605 SER A 191 . . . . . . . - . . . . ? -0.885 41.9  -74.6  -143.9 170.4  11.6  5.2   -2.2  
Danio_rerio_GeneID=100034605 ASP A 192 . . > . . . . - . . . . ? -0.324 50.3  -103.7 -64.8  166.1  14.5  7.5   -2.4  
Danio_rerio_GeneID=100034605 ARG A 193 T . 3 . . . S + . . . . ? 0.696  118.7 65.6   -69.0  -17.7  14.7  10.6  -0.2  
Danio_rerio_GeneID=100034605 LEU A 194 T . 3 . . . S - . . . . ? 0.353  99.1  -135.7 -93.7  16.8   13.6  12.9  -3.0  
Danio_rerio_GeneID=100034605 CYS A 195 S . < . . . S + . . . . ? -0.034 95.8  35.8   57.2   -30.7  10.1  11.1  -3.1  
Danio_rerio_GeneID=100034605 LYS A 196 S . . . . . S + . . . . ? -0.513 77.1  170.9  -151.1 66.5   10.5  11.1  -6.9  
Danio_rerio_GeneID=100034605 SER A 197 . . . . . . . - . . . . ? -0.698 30.2  -152.0 -84.4  132.4  14.0  10.5  -8.0  
Danio_rerio_GeneID=100034605 ARG A 198 S . . . . . S + . . . . ? 0.743  101.9 49.6   -70.2  -16.2  14.7  9.9   -11.7 
Danio_rerio_GeneID=100034605 LEU A 199 S . . . . . S + . . . . ? 0.842  114.9 40.7   -92.2  -35.4  17.7  7.8   -10.5 
Danio_rerio_GeneID=100034605 LEU A 200 S . . . . . S - . . . . ? -0.951 78.7  -147.4 -123.5 113.7  15.9  5.7   -7.9  
Danio_rerio_GeneID=100034605 PRO A 201 . . . . . . . - . . . . ? -0.247 30.6  -92.5  -70.6  160.4  12.4  4.2   -8.6  
Danio_rerio_GeneID=100034605 ASP A 202 E . . . . . . - B J G . ? -0.548 42.2  -142.6 -67.4  141.5  9.7   3.7   -6.1  
Danio_rerio_GeneID=100034605 VAL A 203 E . . . . . . - B J G I ? -0.917 15.6  -168.7 -116.2 136.6  9.8   0.2   -4.6  
Danio_rerio_GeneID=100034605 TYR A 204 E . . . . . . - B J G I ? -0.899 29.9  -109.3 -122.6 142.6  6.8   -1.9  -3.7  
Danio_rerio_GeneID=100034605 THR A 205 E . . . . . . - B J G I ? -0.639 40.8  -119.8 -67.1  127.3  6.3   -5.1  -1.8  
Danio_rerio_GeneID=100034605 ARG A 206 E . > . . . . - B J . I ? -0.643 21.9  -162.9 -74.1  113.5  5.4   -7.8  -4.4  
Danio_rerio_GeneID=100034605 ILE A 207 G . > . . . S + . . . . ? 0.896  86.0  61.0   -67.6  -39.2  1.9   -9.1  -3.3  
Danio_rerio_GeneID=100034605 SER A 208 G . > . . . S + . . . . ? 0.836  97.7  59.8   -59.3  -30.1  2.2   -12.3 -5.5  
Danio_rerio_GeneID=100034605 ALA A 209 G . < . . . S + . . . . ? 0.705  112.7 38.5   -70.0  -15.4  5.3   -13.3 -3.4  
Danio_rerio_GeneID=100034605 PHE A 210 G . < > . . S + . . . . ? 0.183  79.4  108.7  -124.3 15.2   3.1   -13.3 -0.3  
Danio_rerio_GeneID=100034605 LEU A 211 H . < > . . S + . . . . ? 0.910  80.0  52.5   -61.9  -47.0  -0.2  -14.8 -1.5  
Danio_rerio_GeneID=100034605 PRO A 212 H . . > . . S + . . . . ? 0.925  112.5 46.2   -55.3  -42.7  0.3   -18.0 0.3   
Danio_rerio_GeneID=100034605 TRP A 213 H . . > . . S + . . . . ? 0.915  113.3 49.0   -63.0  -44.9  0.9   -16.1 3.5   
Danio_rerio_GeneID=100034605 ILE A 214 H . . X . . S + . . . . ? 0.935  112.2 48.6   -61.9  -44.2  -2.1  -13.8 2.9   
Danio_rerio_GeneID=100034605 HIS A 215 H . . X > . S + . . . . ? 0.851  105.3 59.0   -68.3  -36.0  -4.3  -16.8 2.2   
Danio_rerio_GeneID=100034605 ASN A 216 H . . < 5 . S + . . . . ? 0.868  114.2 35.9   -61.4  -35.7  -3.2  -18.6 5.3   
Danio_rerio_GeneID=100034605 ILE A 217 H . . < 5 . S + . . . . ? 0.886  123.3 41.0   -88.2  -37.2  -4.3  -15.8 7.6   
Danio_rerio_GeneID=100034605 THR A 218 H . . < 5 . S - . . . . ? 0.598  108.5 -114.4 -99.0  -2.8   -7.4  -14.7 5.7   
Danio_rerio_GeneID=100034605 GLY A 219 T . . < 5 . S - . . . . ? 0.763  71.6  -51.9  73.8   38.1   -8.7  -18.2 4.9   
Danio_rerio_GeneID=100034605 ASN A 220 . . . . < . . . . . . . ? 0.967  .     .      68.5   56.9   -8.3  -18.0 0.8   
Danio_rerio_GeneID=100034605 VAL A 221 . . . . . . . . . . . . ? -0.880 .     .      -93.1  .      -10.2 -14.8 -0.2  
# 
loop_
_dssp_struct_ladder.id 
_dssp_struct_ladder.sheet_id 
_dssp_struct_ladder.range_id_1 
_dssp_struct_ladder.range_id_2 
_dssp_struct_ladder.type 
_dssp_struct_ladder.beg_1_label_comp_id 
_dssp_struct_ladder.beg_1_label_asym_id 
_dssp_struct_ladder.beg_1_label_seq_id 
_dssp_struct_ladder.pdbx_beg_1_PDB_ins_code 
_dssp_struct_ladder.end_1_label_comp_id 
_dssp_struct_ladder.end_1_label_asym_id 
_dssp_struct_ladder.end_1_label_seq_id 
_dssp_struct_ladder.pdbx_end_1_PDB_ins_code 
_dssp_struct_ladder.beg_1_auth_comp_id 
_dssp_struct_ladder.beg_1_auth_asym_id 
_dssp_struct_ladder.beg_1_auth_seq_id 
_dssp_struct_ladder.end_1_auth_comp_id 
_dssp_struct_ladder.end_1_auth_asym_id 
_dssp_struct_ladder.end_1_auth_seq_id 
_dssp_struct_ladder.beg_2_label_comp_id 
_dssp_struct_ladder.beg_2_label_asym_id 
_dssp_struct_ladder.beg_2_label_seq_id 
_dssp_struct_ladder.pdbx_beg_2_PDB_ins_code 
_dssp_struct_ladder.end_2_label_comp_id 
_dssp_struct_ladder.end_2_label_asym_id 
_dssp_struct_ladder.end_2_label_seq_id 
_dssp_struct_ladder.pdbx_end_2_PDB_ins_code 
_dssp_struct_ladder.beg_2_auth_comp_id 
_dssp_struct_ladder.beg_2_auth_asym_id 
_dssp_struct_ladder.beg_2_auth_seq_id 
_dssp_struct_ladder.end_2_auth_comp_id 
_dssp_struct_ladder.end_2_auth_asym_id 
_dssp_struct_ladder.end_2_auth_seq_id 
A A A B anti-parallel ILE A 2   ? GLU A 3   ? ILE A 2   GLU A 3   THR A 169 ? GLY A 168 ? THR A 169 GLY A 168 
B B C F anti-parallel THR A 6   ? GLU A 7   ? THR A 6   GLU A 7   GLU A 137 ? ARG A 136 ? GLU A 137 ARG A 136 
C B D I parallel      SER A 105 ? SER A 105 ? SER A 105 SER A 105 THR A 183 ? THR A 183 ? THR A 183 THR A 183 
D B E F anti-parallel VAL A 116 ? GLY A 121 ? VAL A 116 GLY A 121 VAL A 141 ? ARG A 136 ? VAL A 141 ARG A 136 
E B E H anti-parallel SER A 118 ? ILE A 119 ? SER A 118 ILE A 119 VAL A 179 ? LEU A 178 ? VAL A 179 LEU A 178 
F B F G anti-parallel VAL A 141 ? ILE A 142 ? VAL A 141 ILE A 142 TYR A 164 ? ALA A 163 ? TYR A 164 ALA A 163 
G B G J anti-parallel MET A 160 ? ALA A 163 ? MET A 160 ALA A 163 THR A 205 ? ASP A 202 ? THR A 205 ASP A 202 
H B H I anti-parallel PRO A 177 ? CYS A 180 ? PRO A 177 CYS A 180 ILE A 187 ? THR A 183 ? ILE A 187 THR A 183 
I B I J anti-parallel GLY A 186 ? PHE A 190 ? GLY A 186 PHE A 190 ARG A 206 ? VAL A 203 ? ARG A 206 VAL A 203 
J C K L anti-parallel MET A 16  ? LYS A 21  ? MET A 16  LYS A 21  PHE A 30  ? TRP A 24  ? PHE A 30  TRP A 24  
K C K N anti-parallel VAL A 17  ? GLN A 20  ? VAL A 17  GLN A 20  VAL A 52  ? THR A 49  ? VAL A 52  THR A 49  
L C L M anti-parallel PHE A 30  ? LEU A 31  ? PHE A 30  LEU A 31  LEU A 38  ? VAL A 37  ? LEU A 38  VAL A 37  
M C M P anti-parallel PHE A 36  ? THR A 39  ? PHE A 36  THR A 39  LYS A 90  ? MET A 87  ? LYS A 90  MET A 87  
N C N O anti-parallel THR A 49  ? VAL A 52  ? THR A 49  VAL A 52  LYS A 67  ? ASN A 64  ? LYS A 67  ASN A 64  
O C O P anti-parallel VAL A 68  ? PRO A 73  ? VAL A 68  PRO A 73  LEU A 91  ? MET A 87  ? LEU A 91  MET A 87  
P D Q R anti-parallel ASP A 56  ? ASP A 56  ? ASP A 56  ASP A 56  ARG A 134 ? ARG A 134 ? ARG A 134 ARG A 134 
Q E S T anti-parallel ARG A 124 ? ARG A 124 ? ARG A 124 ARG A 124 LYS A 131 ? LYS A 131 ? LYS A 131 LYS A 131 
# 
loop_
_dssp_struct_bridge_pairs.id 
_dssp_struct_bridge_pairs.label_comp_id 
_dssp_struct_bridge_pairs.label_seq_id 
_dssp_struct_bridge_pairs.label_asym_id 
_dssp_struct_bridge_pairs.auth_seq_id 
_dssp_struct_bridge_pairs.auth_asym_id 
_dssp_struct_bridge_pairs.pdbx_PDB_ins_code 
_dssp_struct_bridge_pairs.acceptor_1_label_comp_id 
_dssp_struct_bridge_pairs.acceptor_1_label_seq_id 
_dssp_struct_bridge_pairs.acceptor_1_label_asym_id 
_dssp_struct_bridge_pairs.acceptor_1_auth_seq_id 
_dssp_struct_bridge_pairs.acceptor_1_auth_asym_id 
_dssp_struct_bridge_pairs.acceptor_1_pdbx_PDB_ins_code 
_dssp_struct_bridge_pairs.acceptor_1_energy 
_dssp_struct_bridge_pairs.acceptor_2_label_comp_id 
_dssp_struct_bridge_pairs.acceptor_2_label_seq_id 
_dssp_struct_bridge_pairs.acceptor_2_label_asym_id 
_dssp_struct_bridge_pairs.acceptor_2_auth_seq_id 
_dssp_struct_bridge_pairs.acceptor_2_auth_asym_id 
_dssp_struct_bridge_pairs.acceptor_2_pdbx_PDB_ins_code 
_dssp_struct_bridge_pairs.acceptor_2_energy 
_dssp_struct_bridge_pairs.donor_1_label_comp_id 
_dssp_struct_bridge_pairs.donor_1_label_seq_id 
_dssp_struct_bridge_pairs.donor_1_label_asym_id 
_dssp_struct_bridge_pairs.donor_1_auth_seq_id 
_dssp_struct_bridge_pairs.donor_1_auth_asym_id 
_dssp_struct_bridge_pairs.donor_1_pdbx_PDB_ins_code 
_dssp_struct_bridge_pairs.donor_1_energy 
_dssp_struct_bridge_pairs.donor_2_label_comp_id 
_dssp_struct_bridge_pairs.donor_2_label_seq_id 
_dssp_struct_bridge_pairs.donor_2_label_asym_id 
_dssp_struct_bridge_pairs.donor_2_auth_seq_id 
_dssp_struct_bridge_pairs.donor_2_auth_asym_id 
_dssp_struct_bridge_pairs.donor_2_pdbx_PDB_ins_code 
_dssp_struct_bridge_pairs.donor_2_energy 
1   GLY 1   A 1   A ? ?   ?   ? ?   ? ? ?    ?   ?   ? ?   ? ? ?    CYS 170 A 170 A ? -1.2 GLU 3   A 3   A ? -0.9 
2   ILE 2   A 2   A ? GLY 121 A 121 A ? -0.4 GLY 123 A 123 A ? -0.3 GLY 5   A 5   A ? -1.6 THR 169 A 169 A ? -0.2 
3   GLU 3   A 3   A ? GLY 168 A 168 A ? -2.4 GLY 1   A 1   A ? -0.9 GLY 168 A 168 A ? -1.5 TRP 126 A 126 A ? -0.1 
4   ASP 4   A 4   A ? LEU 125 A 125 A ? -0.3 GLY 5   A 5   A ? -0.2 GLU 3   A 3   A ? -0.3 THR 6   A 6   A ? -0.2 
5   GLY 5   A 5   A ? ILE 2   A 2   A ? -1.6 ALA 138 A 138 A ? -0.1 GLU 7   A 7   A ? -0.3 ALA 138 A 138 A ? -0.2 
6   THR 6   A 6   A ? GLU 137 A 137 A ? -2.4 ASP 4   A 4   A ? -0.2 GLU 137 A 137 A ? -2.7 ALA 8   A 8   A ? -0.1 
7   GLU 7   A 7   A ? GLY 5   A 5   A ? -0.3 ARG 136 A 136 A ? -0.2 ARG 136 A 136 A ? -0.3 LYS 9   A 9   A ? -0.1 
8   ALA 8   A 8   A ? LEU 135 A 135 A ? -3.0 HIS 55  A 55  A ? -0.1 LEU 135 A 135 A ? -0.1 HIS 11  A 11  A ? -0.1 
9   LYS 9   A 9   A ? PRO 10  A 10  A ? -0.1 GLU 7   A 7   A ? -0.1 SER 12  A 12  A ? -2.3 ARG 13  A 13  A ? -0.3 
10  PRO 10  A 10  A ? ?   ?   ? ?   ? ? ?    ?   ?   ? ?   ? ? ?    LYS 9   A 9   A ? -0.1 HIS 55  A 55  A ? -0.1 
11  HIS 11  A 11  A ? ARG 13  A 13  A ? -0.1 SER 12  A 12  A ? -0.1 LYS 9   A 9   A ? -0.1 HIS 55  A 55  A ? -0.1 
12  SER 12  A 12  A ? LYS 9   A 9   A ? -2.3 ARG 13  A 13  A ? -0.2 HIS 11  A 11  A ? -0.1 TYR 15  A 15  A ? -0.1 
13  ARG 13  A 13  A ? LYS 9   A 9   A ? -0.3 PRO 14  A 14  A ? -0.1 MET 16  A 16  A ? -1.7 SER 12  A 12  A ? -0.2 
14  PRO 14  A 14  A ? ?   ?   ? ?   ? ? ?    ?   ?   ? ?   ? ? ?    GLY 102 A 102 A ? -2.6 GLY 53  A 53  A ? -0.3 
15  TYR 15  A 15  A ? VAL 101 A 101 A ? -0.2 LEU 103 A 103 A ? -0.1 LEU 31  A 31  A ? -2.1 ILE 104 A 104 A ? -0.2 
16  MET 16  A 16  A ? ARG 13  A 13  A ? -1.7 PHE 30  A 30  A ? -0.2 GLY 53  A 53  A ? -0.7 SER 18  A 18  A ? -0.3 
17  VAL 17  A 17  A ? GLY 29  A 29  A ? -2.5 VAL 52  A 52  A ? -0.1 GLY 29  A 29  A ? -1.2 LEU 19  A 19  A ? -0.6 
18  SER 18  A 18  A ? VAL 51  A 51  A ? -2.6 MET 16  A 16  A ? -0.3 VAL 51  A 51  A ? -3.0 GLN 20  A 20  A ? -0.6 
19  LEU 19  A 19  A ? CYS 27  A 27  A ? -3.1 VAL 17  A 17  A ? -0.6 SER 26  A 26  A ? -3.3 CYS 27  A 27  A ? -1.5 
20  GLN 20  A 20  A ? THR 49  A 49  A ? -3.2 SER 18  A 18  A ? -0.6 ILE 48  A 48  A ? -3.7 THR 49  A 49  A ? -1.9 
21  LYS 21  A 21  A ? TRP 24  A 24  A ? -2.7 LEU 19  A 19  A ? -0.4 TRP 24  A 24  A ? -1.9 VAL 47  A 47  A ? -0.1 
22  LYS 22  A 22  A ? GLN 20  A 20  A ? -0.5 GLY 23  A 23  A ? -0.3 LYS 21  A 21  A ? -0.1 HIS 25  A 25  A ? -0.1 
23  GLY 23  A 23  A ? TRP 24  A 24  A ? -0.2 THR 49  A 49  A ? -0.0 HIS 25  A 25  A ? -0.4 LYS 22  A 22  A ? -0.3 
24  TRP 24  A 24  A ? LYS 21  A 21  A ? -1.9 HIS 25  A 25  A ? -0.0 LYS 21  A 21  A ? -2.7 GLY 23  A 23  A ? -0.2 
25  HIS 25  A 25  A ? GLY 23  A 23  A ? -0.4 GLN 20  A 20  A ? -0.2 GLN 20  A 20  A ? -0.2 GLY 28  A 28  A ? -0.1 
26  SER 26  A 26  A ? LEU 19  A 19  A ? -3.3 CYS 27  A 27  A ? -0.5 GLY 28  A 28  A ? -0.3 SER 174 A 174 A ? -0.3 
27  CYS 27  A 27  A ? LEU 19  A 19  A ? -1.5 ASP 173 A 173 A ? -0.1 LEU 19  A 19  A ? -3.1 SER 26  A 26  A ? -0.5 
28  GLY 28  A 28  A ? SER 174 A 174 A ? -3.3 SER 26  A 26  A ? -0.3 ALA 40  A 40  A ? -0.4 PHE 30  A 30  A ? -0.3 
29  GLY 29  A 29  A ? VAL 17  A 17  A ? -1.2 CYS 27  A 27  A ? -0.2 VAL 17  A 17  A ? -2.5 LEU 31  A 31  A ? -0.3 
30  PHE 30  A 30  A ? LEU 38  A 38  A ? -1.9 GLY 28  A 28  A ? -0.3 LEU 38  A 38  A ? -3.1 ILE 32  A 32  A ? -0.4 
31  LEU 31  A 31  A ? TYR 15  A 15  A ? -2.1 GLY 102 A 102 A ? -0.4 ILE 104 A 104 A ? -2.3 VAL 37  A 37  A ? -0.2 
32  ILE 32  A 32  A ? PHE 36  A 36  A ? -2.1 PHE 30  A 30  A ? -0.4 GLU 34  A 34  A ? -0.2 VAL 37  A 37  A ? -0.2 
33  THR 33  A 33  A ? PHE 36  A 36  A ? -1.4 GLY 102 A 102 A ? -0.1 ILE 32  A 32  A ? -0.3 PHE 36  A 36  A ? -0.2 
34  GLU 34  A 34  A ? ILE 32  A 32  A ? -0.2 GLN 35  A 35  A ? -0.2 VAL 95  A 95  A ? -3.9 LYS 93  A 93  A ? -0.1 
35  GLN 35  A 35  A ? LYS 94  A 94  A ? -0.2 PHE 36  A 36  A ? -0.1 LEU 91  A 91  A ? -2.4 VAL 37  A 37  A ? -0.5 
36  PHE 36  A 36  A ? THR 33  A 33  A ? -0.2 LYS 90  A 90  A ? -0.2 ILE 32  A 32  A ? -2.1 THR 33  A 33  A ? -1.4 
37  VAL 37  A 37  A ? LEU 89  A 89  A ? -2.1 GLN 35  A 35  A ? -0.5 LEU 89  A 89  A ? -2.7 THR 39  A 39  A ? -0.5 
38  LEU 38  A 38  A ? PHE 30  A 30  A ? -3.1 PHE 36  A 36  A ? -0.4 PHE 30  A 30  A ? -1.9 ALA 40  A 40  A ? -0.3 
39  THR 39  A 39  A ? MET 87  A 87  A ? -2.4 VAL 37  A 37  A ? -0.5 MET 87  A 87  A ? -2.4 ALA 41  A 41  A ? -0.3 
40  ALA 40  A 40  A ? GLY 28  A 28  A ? -0.4 LEU 38  A 38  A ? -0.3 CYS 43  A 43  A ? -1.5 ILE 86  A 86  A ? -0.2 
41  ALA 41  A 41  A ? THR 39  A 39  A ? -0.3 HIS 42  A 42  A ? -0.3 TRP 44  A 44  A ? -1.6 ALA 40  A 40  A ? -0.1 
42  HIS 42  A 42  A ? CYS 43  A 43  A ? -0.3 GLY 45  A 45  A ? -0.0 ALA 41  A 41  A ? -0.3 SER 174 A 174 A ? -0.1 
43  CYS 43  A 43  A ? ALA 40  A 40  A ? -1.5 GLY 45  A 45  A ? -0.1 ASP 46  A 46  A ? -1.0 HIS 42  A 42  A ? -0.3 
44  TRP 44  A 44  A ? ALA 41  A 41  A ? -1.6 GLY 45  A 45  A ? -0.2 ALA 41  A 41  A ? -0.0 MET 87  A 87  A ? -0.0 
45  GLY 45  A 45  A ? VAL 47  A 47  A ? -0.2 ASP 46  A 46  A ? -0.1 TRP 44  A 44  A ? -0.2 CYS 43  A 43  A ? -0.1 
46  ASP 46  A 46  A ? CYS 43  A 43  A ? -1.0 LYS 21  A 21  A ? -0.0 ILE 48  A 48  A ? -0.4 TRP 44  A 44  A ? -0.1 
47  VAL 47  A 47  A ? CYS 43  A 43  A ? -0.2 ILE 48  A 48  A ? -0.1 LYS 21  A 21  A ? -0.3 GLY 45  A 45  A ? -0.2 
48  ILE 48  A 48  A ? GLN 20  A 20  A ? -3.7 ASP 46  A 46  A ? -0.4 VAL 68  A 68  A ? -0.5 VAL 50  A 50  A ? -0.3 
49  THR 49  A 49  A ? GLN 20  A 20  A ? -1.9 LYS 67  A 67  A ? -0.2 GLN 20  A 20  A ? -3.2 VAL 51  A 51  A ? -0.5 
50  VAL 50  A 50  A ? PHE 66  A 66  A ? -2.9 ILE 48  A 48  A ? -0.3 PHE 66  A 66  A ? -2.7 VAL 52  A 52  A ? -0.5 
51  VAL 51  A 51  A ? SER 18  A 18  A ? -3.0 THR 49  A 49  A ? -0.5 SER 18  A 18  A ? -2.6 GLY 53  A 53  A ? -0.3 
52  VAL 52  A 52  A ? ASN 64  A 64  A ? -2.2 VAL 50  A 50  A ? -0.5 ASN 64  A 64  A ? -1.0 VAL 17  A 17  A ? -0.1 
53  GLY 53  A 53  A ? MET 16  A 16  A ? -0.7 VAL 51  A 51  A ? -0.3 HIS 55  A 55  A ? -0.4 VAL 52  A 52  A ? -0.1 
54  ALA 54  A 54  A ? MET 16  A 16  A ? -0.3 HIS 55  A 55  A ? -0.2 GLY 53  A 53  A ? -0.2 LEU 57  A 57  A ? -0.1 
55  HIS 55  A 55  A ? GLY 53  A 53  A ? -0.4 ASP 56  A 56  A ? -0.3 LEU 135 A 135 A ? -2.5 LEU 57  A 57  A ? -0.4 
56  ASP 56  A 56  A ? ARG 134 A 134 A ? -0.2 GLU 59  A 59  A ? -0.1 GLU 59  A 59  A ? -1.3 HIS 55  A 55  A ? -0.3 
57  LEU 57  A 57  A ? ASP 133 A 133 A ? -3.0 HIS 55  A 55  A ? -0.4 ARG 134 A 134 A ? -0.1 ASP 56  A 56  A ? -0.1 
58  SER 58  A 58  A ? ASP 133 A 133 A ? -0.2 ASN 60  A 60  A ? -0.1 ASN 60  A 60  A ? -0.9 LEU 57  A 57  A ? -0.3 
59  GLU 59  A 59  A ? ASP 56  A 56  A ? -1.3 ASP 133 A 133 A ? -0.2 ILE 62  A 62  A ? -0.5 TYR 63  A 63  A ? -0.2 
60  ASN 60  A 60  A ? SER 58  A 58  A ? -0.9 GLU 61  A 61  A ? -0.1 TYR 63  A 63  A ? -0.4 GLU 59  A 59  A ? -0.2 
61  GLU 61  A 61  A ? ILE 62  A 62  A ? -0.2 ?   ?   ? ?   ? ? ?    ASN 60  A 60  A ? -0.1 GLU 59  A 59  A ? -0.0 
62  ILE 62  A 62  A ? GLU 59  A 59  A ? -0.5 ASN 64  A 64  A ? -0.1 ASN 64  A 64  A ? -0.3 GLU 61  A 61  A ? -0.2 
63  TYR 63  A 63  A ? ASN 60  A 60  A ? -0.4 GLU 59  A 59  A ? -0.2 SER 65  A 65  A ? -0.7 GLY 53  A 53  A ? -0.2 
64  ASN 64  A 64  A ? VAL 52  A 52  A ? -1.0 ILE 62  A 62  A ? -0.3 VAL 52  A 52  A ? -2.2 PHE 66  A 66  A ? -0.4 
65  SER 65  A 65  A ? TYR 63  A 63  A ? -0.7 VAL 51  A 51  A ? -0.2 LYS 67  A 67  A ? -0.4 VAL 51  A 51  A ? -0.2 
66  PHE 66  A 66  A ? VAL 50  A 50  A ? -2.7 ASN 64  A 64  A ? -0.4 VAL 50  A 50  A ? -2.9 VAL 68  A 68  A ? -0.2 
67  LYS 67  A 67  A ? SER 65  A 65  A ? -0.4 THR 49  A 49  A ? -0.2 ASN 92  A 92  A ? -2.7 THR 69  A 69  A ? -0.5 
68  VAL 68  A 68  A ? ILE 48  A 48  A ? -0.5 PHE 66  A 66  A ? -0.2 LEU 91  A 91  A ? -0.2 TYR 71  A 71  A ? -0.1 
69  THR 69  A 69  A ? LYS 90  A 90  A ? -3.1 LYS 67  A 67  A ? -0.5 TYR 71  A 71  A ? -0.4 LEU 91  A 91  A ? -0.2 
70  SER 70  A 70  A ? LYS 90  A 90  A ? -1.4 ILE 72  A 72  A ? -0.0 LYS 90  A 90  A ? -2.6 ILE 72  A 72  A ? -0.6 
71  TYR 71  A 71  A ? THR 69  A 69  A ? -0.4 LEU 89  A 89  A ? -0.2 LEU 89  A 89  A ? -0.2 ALA 41  A 41  A ? -0.0 
72  ILE 72  A 72  A ? LEU 88  A 88  A ? -2.8 SER 70  A 70  A ? -0.6 LEU 88  A 88  A ? -2.1 HIS 74  A 74  A ? -0.1 
73  PRO 73  A 73  A ? ?   ?   ? ?   ? ? ?    ?   ?   ? ?   ? ? ?    MET 87  A 87  A ? -0.2 ASP 85  A 85  A ? -0.1 
74  HIS 74  A 74  A ? ILE 86  A 86  A ? -2.6 ASN 84  A 84  A ? -0.3 TYR 77  A 77  A ? -2.3 ILE 86  A 86  A ? -0.1 
75  GLU 75  A 75  A ? ASP 76  A 76  A ? -0.3 ILE 72  A 72  A ? -0.1 HIS 74  A 74  A ? -0.1 ASN 84  A 84  A ? -0.0 
76  ASP 76  A 76  A ? ASN 84  A 84  A ? -0.1 LYS 78  A 78  A ? -0.1 LYS 78  A 78  A ? -0.4 GLU 75  A 75  A ? -0.3 
77  TYR 77  A 77  A ? HIS 74  A 74  A ? -2.3 ILE 86  A 86  A ? -0.1 LEU 79  A 79  A ? -0.4 ASN 84  A 84  A ? -0.1 
78  LYS 78  A 78  A ? ARG 83  A 83  A ? -0.5 ASP 76  A 76  A ? -0.4 SER 81  A 81  A ? -2.4 ARG 83  A 83  A ? -0.2 
79  LEU 79  A 79  A ? TYR 77  A 77  A ? -0.4 ASN 80  A 80  A ? -0.2 ASP 82  A 82  A ? -0.1 HIS 42  A 42  A ? -0.0 
80  ASN 80  A 80  A ? SER 81  A 81  A ? -0.3 ASP 82  A 82  A ? -0.0 ASP 82  A 82  A ? -0.5 LEU 79  A 79  A ? -0.2 
81  SER 81  A 81  A ? LYS 78  A 78  A ? -2.4 ARG 83  A 83  A ? -0.2 ASN 80  A 80  A ? -0.3 LYS 78  A 78  A ? -0.1 
82  ASP 82  A 82  A ? ASN 80  A 80  A ? -0.5 LEU 79  A 79  A ? -0.1 ASP 85  A 85  A ? -0.6 ASN 84  A 84  A ? -0.3 
83  ARG 83  A 83  A ? ASN 84  A 84  A ? -0.2 LYS 78  A 78  A ? -0.2 LYS 78  A 78  A ? -0.5 ILE 86  A 86  A ? -0.2 
84  ASN 84  A 84  A ? ASP 82  A 82  A ? -0.3 ASP 85  A 85  A ? -0.2 ILE 86  A 86  A ? -2.0 HIS 74  A 74  A ? -0.3 
85  ASP 85  A 85  A ? ASP 82  A 82  A ? -0.6 PRO 73  A 73  A ? -0.1 MET 87  A 87  A ? -0.3 ASN 84  A 84  A ? -0.2 
86  ILE 86  A 86  A ? ASN 84  A 84  A ? -2.0 ALA 40  A 40  A ? -0.2 HIS 74  A 74  A ? -2.6 LEU 88  A 88  A ? -0.3 
87  MET 87  A 87  A ? THR 39  A 39  A ? -2.4 ASP 85  A 85  A ? -0.3 THR 39  A 39  A ? -2.4 LEU 89  A 89  A ? -0.4 
88  LEU 88  A 88  A ? ILE 72  A 72  A ? -2.1 ILE 86  A 86  A ? -0.3 ILE 72  A 72  A ? -2.8 LYS 90  A 90  A ? -0.5 
89  LEU 89  A 89  A ? VAL 37  A 37  A ? -2.7 MET 87  A 87  A ? -0.4 VAL 37  A 37  A ? -2.1 LEU 91  A 91  A ? -0.6 
90  LYS 90  A 90  A ? SER 70  A 70  A ? -2.6 LEU 88  A 88  A ? -0.5 THR 69  A 69  A ? -3.1 SER 70  A 70  A ? -1.4 
91  LEU 91  A 91  A ? GLN 35  A 35  A ? -2.4 LEU 89  A 89  A ? -0.6 VAL 68  A 68  A ? -0.2 VAL 95  A 95  A ? -0.0 
92  ASN 92  A 92  A ? LYS 67  A 67  A ? -2.7 LYS 90  A 90  A ? -0.2 LYS 94  A 94  A ? -0.3 VAL 68  A 68  A ? -0.1 
93  LYS 93  A 93  A ? LYS 67  A 67  A ? -0.3 GLU 34  A 34  A ? -0.1 VAL 95  A 95  A ? -0.2 LEU 91  A 91  A ? -0.1 
94  LYS 94  A 94  A ? ASN 92  A 92  A ? -0.3 VAL 95  A 95  A ? -0.1 ARG 96  A 96  A ? -0.3 GLN 35  A 35  A ? -0.2 
95  VAL 95  A 95  A ? GLU 34  A 34  A ? -3.9 LYS 93  A 93  A ? -0.2 LEU 97  A 97  A ? -0.7 LYS 94  A 94  A ? -0.1 
96  ARG 96  A 96  A ? LYS 94  A 94  A ? -0.3 GLY 102 A 102 A ? -0.0 SER 98  A 98  A ? -0.1 ASN 64  A 64  A ? -0.1 
97  LEU 97  A 97  A ? VAL 95  A 95  A ? -0.7 ASN 100 A 100 A ? -0.1 LYS 99  A 99  A ? -0.2 GLY 102 A 102 A ? -0.2 
98  SER 98  A 98  A ? VAL 101 A 101 A ? -2.4 ARG 96  A 96  A ? -0.1 VAL 101 A 101 A ? -0.1 GLY 53  A 53  A ? -0.1 
99  LYS 99  A 99  A ? LEU 97  A 97  A ? -0.2 ASN 100 A 100 A ? -0.2 GLY 102 A 102 A ? -0.1 LEU 97  A 97  A ? -0.1 
100 ASN 100 A 100 A ? VAL 101 A 101 A ? -0.2 PRO 14  A 14  A ? -0.1 GLY 102 A 102 A ? -0.5 GLY 53  A 53  A ? -0.3 
101 VAL 101 A 101 A ? VAL 52  A 52  A ? -0.1 SER 98  A 98  A ? -0.1 SER 98  A 98  A ? -2.4 LEU 103 A 103 A ? -0.3 
102 GLY 102 A 102 A ? PRO 14  A 14  A ? -2.6 ASN 100 A 100 A ? -0.5 LEU 31  A 31  A ? -0.4 ILE 104 A 104 A ? -0.3 
103 LEU 103 A 103 A ? VAL 101 A 101 A ? -0.3 ILE 32  A 32  A ? -0.1 SER 105 A 105 A ? -0.4 ILE 32  A 32  A ? -0.2 
104 ILE 104 A 104 A ? LEU 31  A 31  A ? -2.3 GLY 102 A 102 A ? -0.3 LEU 106 A 106 A ? -0.2 THR 183 A 183 A ? -0.1 
105 SER 105 A 105 A ? ASP 182 A 182 A ? -1.2 LEU 103 A 103 A ? -0.4 ALA 184 A 184 A ? -2.8 ILE 32  A 32  A ? -0.0 
106 LEU 106 A 106 A ? THR 183 A 183 A ? -0.2 ILE 104 A 104 A ? -0.2 VAL 185 A 185 A ? -0.1 SER 105 A 105 A ? -0.1 
107 PRO 107 A 107 A ? ?   ?   ? ?   ? ? ?    ?   ?   ? ?   ? ? ?    ASP 110 A 110 A ? -0.1 LEU 106 A 106 A ? -0.1 
108 LYS 108 A 108 A ? GLU 109 A 109 A ? -0.2 ASP 110 A 110 A ? -0.1 ASP 110 A 110 A ? -0.3 LEU 106 A 106 A ? -0.0 
109 GLU 109 A 109 A ? ASP 110 A 110 A ? -0.0 ?   ?   ? ?   ? ? ?    LYS 108 A 108 A ? -0.2 SER 208 A 208 A ? -0.1 
110 ASP 110 A 110 A ? LYS 108 A 108 A ? -0.3 PRO 107 A 107 A ? -0.1 LYS 112 A 112 A ? -0.3 LYS 108 A 108 A ? -0.1 
111 VAL 111 A 111 A ? VAL 185 A 185 A ? -0.1 GLU 109 A 109 A ? -0.1 ALA 113 A 113 A ? -0.2 ASP 110 A 110 A ? -0.1 
112 LYS 112 A 112 A ? ASP 110 A 110 A ? -0.3 ALA 113 A 113 A ? -0.1 THR 115 A 115 A ? -1.3 ILE 142 A 142 A ? -0.2 
113 ALA 113 A 113 A ? ASP 114 A 114 A ? -0.2 VAL 111 A 111 A ? -0.2 MET 143 A 143 A ? -0.2 LYS 112 A 112 A ? -0.1 
114 ASP 114 A 114 A ? ILE 142 A 142 A ? -2.9 THR 115 A 115 A ? -0.3 VAL 116 A 116 A ? -0.3 ALA 113 A 113 A ? -0.2 
115 THR 115 A 115 A ? LYS 112 A 112 A ? -1.3 ILE 142 A 142 A ? -0.1 ILE 142 A 142 A ? -2.5 CYS 117 A 117 A ? -0.4 
116 VAL 116 A 116 A ? ASP 114 A 114 A ? -0.3 VAL 141 A 141 A ? -0.2 GLY 181 A 181 A ? -0.3 SER 118 A 118 A ? -0.3 
117 CYS 117 A 117 A ? THR 140 A 140 A ? -3.5 THR 115 A 115 A ? -0.4 THR 140 A 140 A ? -2.9 ILE 119 A 119 A ? -0.3 
118 SER 118 A 118 A ? VAL 179 A 179 A ? -3.4 VAL 116 A 116 A ? -0.3 VAL 179 A 179 A ? -3.8 THR 120 A 120 A ? -0.3 
119 ILE 119 A 119 A ? ALA 138 A 138 A ? -2.1 CYS 117 A 117 A ? -0.3 ALA 138 A 138 A ? -1.6 GLY 121 A 121 A ? -0.3 
120 THR 120 A 120 A ? PRO 177 A 177 A ? -0.8 SER 118 A 118 A ? -0.3 TRP 122 A 122 A ? -0.2 GLU 137 A 137 A ? -0.2 
121 GLY 121 A 121 A ? ARG 136 A 136 A ? -1.9 ILE 119 A 119 A ? -0.3 ARG 136 A 136 A ? -2.1 ILE 2   A 2   A ? -0.4 
122 TRP 122 A 122 A ? GLY 172 A 172 A ? -0.3 THR 120 A 120 A ? -0.2 THR 132 A 132 A ? -0.7 ASP 173 A 173 A ? -0.1 
123 GLY 123 A 123 A ? ARG 124 A 124 A ? -0.2 LYS 131 A 131 A ? -0.1 THR 132 A 132 A ? -1.2 ILE 2   A 2   A ? -0.3 
124 ARG 124 A 124 A ? SER 171 A 171 A ? -3.0 GLY 1   A 1   A ? -0.4 LYS 131 A 131 A ? -0.2 GLY 123 A 123 A ? -0.2 
125 LEU 125 A 125 A ? ALA 130 A 130 A ? -2.1 TRP 126 A 126 A ? -0.2 ASP 4   A 4   A ? -0.3 ARG 127 A 127 A ? -0.3 
126 TRP 126 A 126 A ? ALA 130 A 130 A ? -0.2 GLU 3   A 3   A ? -0.1 GLY 129 A 129 A ? -2.7 LEU 125 A 125 A ? -0.2 
127 ARG 127 A 127 A ? LYS 128 A 128 A ? -0.3 LEU 125 A 125 A ? -0.3 ALA 130 A 130 A ? -0.1 LEU 194 A 194 A ? -0.0 
128 LYS 128 A 128 A ? GLY 129 A 129 A ? -0.2 TRP 126 A 126 A ? -0.1 ARG 127 A 127 A ? -0.3 LYS 131 A 131 A ? -0.1 
129 GLY 129 A 129 A ? TRP 126 A 126 A ? -2.7 ALA 130 A 130 A ? -0.2 LYS 128 A 128 A ? -0.2 LYS 131 A 131 A ? -0.1 
130 ALA 130 A 130 A ? ARG 124 A 124 A ? -0.1 ARG 127 A 127 A ? -0.1 LEU 125 A 125 A ? -2.1 TRP 126 A 126 A ? -0.2 
131 LYS 131 A 131 A ? ARG 124 A 124 A ? -0.2 LEU 125 A 125 A ? -0.1 ASP 133 A 133 A ? -0.4 ARG 124 A 124 A ? -0.2 
132 THR 132 A 132 A ? GLY 123 A 123 A ? -1.2 TRP 122 A 122 A ? -0.7 ARG 136 A 136 A ? -0.1 LEU 57  A 57  A ? -0.0 
133 ASP 133 A 133 A ? LYS 131 A 131 A ? -0.4 LEU 135 A 135 A ? -0.1 LEU 57  A 57  A ? -3.0 LEU 135 A 135 A ? -0.4 
134 ARG 134 A 134 A ? ASP 56  A 56  A ? -0.2 LEU 57  A 57  A ? -0.1 ASP 56  A 56  A ? -0.2 ARG 136 A 136 A ? -0.1 
135 LEU 135 A 135 A ? HIS 55  A 55  A ? -2.5 ASP 133 A 133 A ? -0.4 ALA 8   A 8   A ? -3.0 GLU 137 A 137 A ? -0.3 
136 ARG 136 A 136 A ? GLY 121 A 121 A ? -2.1 GLU 7   A 7   A ? -0.3 GLY 121 A 121 A ? -1.9 ALA 138 A 138 A ? -0.3 
137 GLU 137 A 137 A ? THR 6   A 6   A ? -2.7 LEU 135 A 135 A ? -0.3 THR 6   A 6   A ? -2.4 GLU 139 A 139 A ? -0.3 
138 ALA 138 A 138 A ? ILE 119 A 119 A ? -1.6 ARG 136 A 136 A ? -0.3 ILE 119 A 119 A ? -2.1 THR 140 A 140 A ? -0.4 
139 GLU 139 A 139 A ? GLU 137 A 137 A ? -0.3 SER 118 A 118 A ? -0.2 GLY 167 A 167 A ? -0.8 HIS 166 A 166 A ? -0.4 
140 THR 140 A 140 A ? CYS 117 A 117 A ? -2.9 ALA 138 A 138 A ? -0.4 CYS 117 A 117 A ? -3.5 ILE 142 A 142 A ? -0.4 
141 VAL 141 A 141 A ? TYR 164 A 164 A ? -3.4 GLU 139 A 139 A ? -0.3 TYR 164 A 164 A ? -2.7 MET 143 A 143 A ? -0.3 
142 ILE 142 A 142 A ? THR 115 A 115 A ? -2.5 THR 140 A 140 A ? -0.4 ASP 114 A 114 A ? -2.9 ASN 144 A 144 A ? -0.3 
143 MET 143 A 143 A ? CYS 162 A 162 A ? -2.8 VAL 141 A 141 A ? -0.3 CYS 162 A 162 A ? -0.4 ASP 145 A 145 A ? -0.1 
144 ASN 144 A 144 A ? ILE 142 A 142 A ? -0.3 ASP 145 A 145 A ? -0.1 CYS 148 A 148 A ? -2.1 GLU 149 A 149 A ? -0.2 
145 ASP 145 A 145 A ? ALA 146 A 146 A ? -0.2 GLU 147 A 147 A ? -0.2 GLU 149 A 149 A ? -2.6 ARG 150 A 150 A ? -0.2 
146 ALA 146 A 146 A ? GLU 147 A 147 A ? -0.2 CYS 148 A 148 A ? -0.2 ARG 150 A 150 A ? -1.4 ASP 145 A 145 A ? -0.2 
147 GLU 147 A 147 A ? GLU 149 A 149 A ? -0.2 CYS 148 A 148 A ? -0.2 ARG 151 A 151 A ? -1.3 ALA 146 A 146 A ? -0.2 
148 CYS 148 A 148 A ? ASN 144 A 144 A ? -2.1 GLU 149 A 149 A ? -0.2 TRP 152 A 152 A ? -3.0 ARG 151 A 151 A ? -0.3 
149 GLU 149 A 149 A ? ASP 145 A 145 A ? -2.6 ARG 150 A 150 A ? -0.2 CYS 148 A 148 A ? -0.2 GLU 147 A 147 A ? -0.2 
150 ARG 150 A 150 A ? ALA 146 A 146 A ? -1.4 ASP 145 A 145 A ? -0.2 GLU 149 A 149 A ? -0.2 CYS 148 A 148 A ? -0.2 
151 ARG 151 A 151 A ? GLU 147 A 147 A ? -1.3 CYS 148 A 148 A ? -0.3 GLU 153 A 153 A ? -0.5 GLU 149 A 149 A ? -0.2 
152 TRP 152 A 152 A ? CYS 148 A 148 A ? -3.0 GLU 147 A 147 A ? -0.1 TYR 155 A 155 A ? -0.9 ARG 151 A 151 A ? -0.2 
153 GLU 153 A 153 A ? ARG 151 A 151 A ? -0.5 SER 154 A 154 A ? -0.2 TRP 152 A 152 A ? -0.1 ARG 151 A 151 A ? -0.0 
154 SER 154 A 154 A ? VAL 156 A 156 A ? -0.1 ARG 83  A 83  A ? -0.0 GLU 153 A 153 A ? -0.2 VAL 156 A 156 A ? -0.2 
155 TYR 155 A 155 A ? TRP 152 A 152 A ? -0.9 GLU 149 A 149 A ? -0.2 ALA 157 A 157 A ? -0.5 ARG 83  A 83  A ? -0.0 
156 VAL 156 A 156 A ? SER 154 A 154 A ? -0.2 ALA 157 A 157 A ? -0.1 LYS 159 A 159 A ? -2.1 MET 160 A 160 A ? -1.9 
157 ALA 157 A 157 A ? TYR 155 A 155 A ? -0.5 SER 158 A 158 A ? -0.3 VAL 156 A 156 A ? -0.1 ASP 145 A 145 A ? -0.0 
158 SER 158 A 158 A ? LYS 159 A 159 A ? -0.2 ALA 209 A 209 A ? -0.0 ALA 157 A 157 A ? -0.3 ILE 161 A 161 A ? -0.1 
159 LYS 159 A 159 A ? VAL 156 A 156 A ? -2.1 MET 160 A 160 A ? -0.1 ARG 206 A 206 A ? -2.8 ILE 161 A 161 A ? -0.3 
160 MET 160 A 160 A ? VAL 156 A 156 A ? -1.9 THR 205 A 205 A ? -0.2 CYS 162 A 162 A ? -0.3 THR 205 A 205 A ? -0.2 
161 ILE 161 A 161 A ? TYR 204 A 204 A ? -2.5 LYS 159 A 159 A ? -0.3 TYR 204 A 204 A ? -3.1 ALA 163 A 163 A ? -0.4 
162 CYS 162 A 162 A ? MET 143 A 143 A ? -0.4 MET 160 A 160 A ? -0.3 MET 143 A 143 A ? -2.8 TYR 164 A 164 A ? -0.4 
163 ALA 163 A 163 A ? ASP 202 A 202 A ? -2.1 ILE 161 A 161 A ? -0.4 ASP 202 A 202 A ? -1.5 GLY 165 A 165 A ? -0.3 
164 TYR 164 A 164 A ? VAL 141 A 141 A ? -2.7 CYS 162 A 162 A ? -0.4 VAL 141 A 141 A ? -3.4 HIS 166 A 166 A ? -0.3 
165 GLY 165 A 165 A ? ALA 163 A 163 A ? -0.3 THR 140 A 140 A ? -0.2 THR 140 A 140 A ? -0.2 ALA 163 A 163 A ? -0.0 
166 HIS 166 A 166 A ? GLU 139 A 139 A ? -0.4 TYR 164 A 164 A ? -0.3 GLY 168 A 168 A ? -0.2 THR 140 A 140 A ? -0.1 
167 GLY 167 A 167 A ? GLU 139 A 139 A ? -0.8 TYR 164 A 164 A ? -0.0 THR 169 A 169 A ? -0.3 ASP 4   A 4   A ? -0.2 
168 GLY 168 A 168 A ? GLU 3   A 3   A ? -1.5 HIS 166 A 166 A ? -0.2 GLU 3   A 3   A ? -2.4 CYS 170 A 170 A ? -0.3 
169 THR 169 A 169 A ? GLY 167 A 167 A ? -0.3 ILE 2   A 2   A ? -0.2 SER 171 A 171 A ? -0.2 ILE 2   A 2   A ? -0.2 
170 CYS 170 A 170 A ? GLY 1   A 1   A ? -1.2 GLY 168 A 168 A ? -0.3 ASP 173 A 173 A ? -1.9 SER 174 A 174 A ? -0.2 
171 SER 171 A 171 A ? GLY 172 A 172 A ? -0.2 THR 169 A 169 A ? -0.2 ARG 124 A 124 A ? -3.0 CYS 170 A 170 A ? -0.1 
172 GLY 172 A 172 A ? GLY 123 A 123 A ? -0.3 SER 26  A 26  A ? -0.2 TRP 122 A 122 A ? -0.3 SER 171 A 171 A ? -0.2 
173 ASP 173 A 173 A ? CYS 170 A 170 A ? -1.9 GLY 1   A 1   A ? -0.2 GLY 176 A 176 A ? -2.4 THR 188 A 188 A ? -0.2 
174 SER 174 A 174 A ? SER 26  A 26  A ? -0.3 GLY 175 A 175 A ? -0.3 GLY 28  A 28  A ? -3.3 SER 189 A 189 A ? -0.2 
175 GLY 175 A 175 A ? THR 188 A 188 A ? -2.8 GLY 176 A 176 A ? -0.3 SER 174 A 174 A ? -0.3 PHE 30  A 30  A ? -0.1 
176 GLY 176 A 176 A ? ASP 173 A 173 A ? -2.4 ILE 187 A 187 A ? -0.1 THR 188 A 188 A ? -3.2 GLY 175 A 175 A ? -0.3 
177 PRO 177 A 177 A ? ?   ?   ? ?   ? ? ?    ?   ?   ? ?   ? ? ?    THR 120 A 120 A ? -0.8 VAL 179 A 179 A ? -0.6 
178 LEU 178 A 178 A ? GLY 186 A 186 A ? -2.1 GLY 176 A 176 A ? -0.2 VAL 185 A 185 A ? -2.8 GLY 186 A 186 A ? -1.3 
179 VAL 179 A 179 A ? SER 118 A 118 A ? -3.8 PRO 177 A 177 A ? -0.6 SER 118 A 118 A ? -3.4 GLY 181 A 181 A ? -0.6 
180 CYS 180 A 180 A ? THR 183 A 183 A ? -2.5 LEU 178 A 178 A ? -0.5 THR 183 A 183 A ? -1.5 ASP 182 A 182 A ? -0.6 
181 GLY 181 A 181 A ? VAL 179 A 179 A ? -0.6 VAL 116 A 116 A ? -0.3 SER 118 A 118 A ? -0.1 VAL 179 A 179 A ? -0.0 
182 ASP 182 A 182 A ? CYS 180 A 180 A ? -0.6 ALA 184 A 184 A ? -0.0 SER 105 A 105 A ? -1.2 ALA 184 A 184 A ? -0.4 
183 THR 183 A 183 A ? CYS 180 A 180 A ? -1.5 ILE 104 A 104 A ? -0.1 CYS 180 A 180 A ? -2.5 VAL 185 A 185 A ? -0.7 
184 ALA 184 A 184 A ? SER 105 A 105 A ? -2.8 ASP 182 A 182 A ? -0.4 VAL 179 A 179 A ? -0.2 ILE 187 A 187 A ? -0.1 
185 VAL 185 A 185 A ? LEU 178 A 178 A ? -2.8 THR 183 A 183 A ? -0.7 ILE 207 A 207 A ? -1.5 SER 208 A 208 A ? -0.4 
186 GLY 186 A 186 A ? LEU 178 A 178 A ? -1.3 ARG 206 A 206 A ? -0.2 LEU 178 A 178 A ? -2.1 THR 188 A 188 A ? -0.4 
187 ILE 187 A 187 A ? THR 205 A 205 A ? -1.4 VAL 185 A 185 A ? -0.3 THR 205 A 205 A ? -2.8 SER 189 A 189 A ? -0.3 
188 THR 188 A 188 A ? GLY 176 A 176 A ? -3.2 GLY 186 A 186 A ? -0.4 GLY 175 A 175 A ? -2.8 TYR 204 A 204 A ? -0.2 
189 SER 189 A 189 A ? VAL 203 A 203 A ? -2.1 PHE 190 A 190 A ? -0.3 SER 191 A 191 A ? -0.3 TYR 204 A 204 A ? -0.2 
190 PHE 190 A 190 A ? VAL 203 A 203 A ? -1.6 ASP 82  A 82  A ? -0.1 VAL 203 A 203 A ? -3.0 SER 189 A 189 A ? -0.3 
191 SER 191 A 191 A ? SER 189 A 189 A ? -0.3 ASP 202 A 202 A ? -0.2 ASP 202 A 202 A ? -0.1 LYS 196 A 196 A ? -0.1 
192 ASP 192 A 192 A ? LEU 200 A 200 A ? -0.5 PHE 190 A 190 A ? -0.3 CYS 195 A 195 A ? -1.9 SER 197 A 197 A ? -0.1 
193 ARG 193 A 193 A ? LEU 194 A 194 A ? -0.3 CYS 195 A 195 A ? -0.1 ASP 192 A 192 A ? -0.1 ARG 127 A 127 A ? -0.0 
194 LEU 194 A 194 A ? CYS 195 A 195 A ? -0.1 LEU 200 A 200 A ? -0.1 LYS 196 A 196 A ? -2.4 ARG 193 A 193 A ? -0.3 
195 CYS 195 A 195 A ? ASP 192 A 192 A ? -1.9 TRP 126 A 126 A ? -0.1 THR 169 A 169 A ? -0.2 GLU 3   A 3   A ? -0.2 
196 LYS 196 A 196 A ? LEU 194 A 194 A ? -2.4 GLY 168 A 168 A ? -0.1 ARG 198 A 198 A ? -0.4 CYS 195 A 195 A ? -0.1 
197 SER 197 A 197 A ? LEU 200 A 200 A ? -0.6 ARG 198 A 198 A ? -0.1 ASP 192 A 192 A ? -0.1 ASP 202 A 202 A ? -0.1 
198 ARG 198 A 198 A ? LYS 196 A 196 A ? -0.4 LEU 199 A 199 A ? -0.2 SER 197 A 197 A ? -0.1 ?   ?   ? ?   ? ? ?    
199 LEU 199 A 199 A ? LEU 200 A 200 A ? -0.2 PRO 201 A 201 A ? -0.0 ARG 198 A 198 A ? -0.2 SER 197 A 197 A ? -0.0 
200 LEU 200 A 200 A ? TRP 152 A 152 A ? -0.0 VAL 203 A 203 A ? -0.0 SER 197 A 197 A ? -0.6 ASP 192 A 192 A ? -0.5 
201 PRO 201 A 201 A ? ?   ?   ? ?   ? ? ?    ?   ?   ? ?   ? ? ?    VAL 203 A 203 A ? -0.2 TYR 164 A 164 A ? -0.2 
202 ASP 202 A 202 A ? ALA 163 A 163 A ? -1.5 SER 191 A 191 A ? -0.1 ALA 163 A 163 A ? -2.1 TYR 204 A 204 A ? -0.4 
203 VAL 203 A 203 A ? PHE 190 A 190 A ? -3.0 PRO 201 A 201 A ? -0.2 SER 189 A 189 A ? -2.1 PHE 190 A 190 A ? -1.6 
204 TYR 204 A 204 A ? ILE 161 A 161 A ? -3.1 ASP 202 A 202 A ? -0.4 ILE 161 A 161 A ? -2.5 ARG 206 A 206 A ? -0.4 
205 THR 205 A 205 A ? ILE 187 A 187 A ? -2.8 VAL 203 A 203 A ? -0.3 ILE 187 A 187 A ? -1.4 ILE 207 A 207 A ? -0.6 
206 ARG 206 A 206 A ? LYS 159 A 159 A ? -2.8 TYR 204 A 204 A ? -0.4 ALA 209 A 209 A ? -0.5 PHE 210 A 210 A ? -0.4 
207 ILE 207 A 207 A ? VAL 185 A 185 A ? -1.5 THR 205 A 205 A ? -0.6 PHE 210 A 210 A ? -2.2 LEU 211 A 211 A ? -0.3 
208 SER 208 A 208 A ? VAL 185 A 185 A ? -0.4 ALA 209 A 209 A ? -0.3 LEU 211 A 211 A ? -1.0 ILE 207 A 207 A ? -0.2 
209 ALA 209 A 209 A ? ARG 206 A 206 A ? -0.5 PHE 210 A 210 A ? -0.2 SER 208 A 208 A ? -0.3 ILE 207 A 207 A ? -0.2 
210 PHE 210 A 210 A ? ILE 207 A 207 A ? -2.2 ARG 206 A 206 A ? -0.4 ILE 214 A 214 A ? -2.8 ALA 209 A 209 A ? -0.2 
211 LEU 211 A 211 A ? SER 208 A 208 A ? -1.0 ILE 207 A 207 A ? -0.3 HIS 215 A 215 A ? -3.3 ASN 216 A 216 A ? -0.3 
212 PRO 212 A 212 A ? ?   ?   ? ?   ? ? ?    ?   ?   ? ?   ? ? ?    ASN 216 A 216 A ? -2.0 LEU 211 A 211 A ? -0.2 
213 TRP 213 A 213 A ? HIS 215 A 215 A ? -0.2 ILE 214 A 214 A ? -0.2 ILE 217 A 217 A ? -1.3 LEU 211 A 211 A ? -0.2 
214 ILE 214 A 214 A ? PHE 210 A 210 A ? -2.8 HIS 215 A 215 A ? -0.2 THR 218 A 218 A ? -2.5 ILE 217 A 217 A ? -0.4 
215 HIS 215 A 215 A ? LEU 211 A 211 A ? -3.3 ASN 216 A 216 A ? -0.2 GLY 219 A 219 A ? -2.1 ASN 220 A 220 A ? -0.8 
216 ASN 216 A 216 A ? PRO 212 A 212 A ? -2.0 LEU 211 A 211 A ? -0.3 HIS 215 A 215 A ? -0.2 ILE 214 A 214 A ? -0.2 
217 ILE 217 A 217 A ? TRP 213 A 213 A ? -1.3 ILE 214 A 214 A ? -0.4 HIS 215 A 215 A ? -0.2 ASN 216 A 216 A ? -0.2 
218 THR 218 A 218 A ? ILE 214 A 214 A ? -2.5 TRP 213 A 213 A ? -0.2 ASN 216 A 216 A ? -0.2 HIS 215 A 215 A ? -0.2 
219 GLY 219 A 219 A ? HIS 215 A 215 A ? -2.1 ILE 214 A 214 A ? -0.2 ASN 216 A 216 A ? -0.2 HIS 215 A 215 A ? -0.1 
220 ASN 220 A 220 A ? HIS 215 A 215 A ? -0.8 VAL 221 A 221 A ? -0.2 HIS 215 A 215 A ? -0.1 GLY 219 A 219 A ? -0.1 
221 VAL 221 A 221 A ? ILE 214 A 214 A ? -0.1 HIS 215 A 215 A ? -0.0 ASN 220 A 220 A ? -0.2 THR 218 A 218 A ? -0.1 
# 
loop_
_dssp_statistics_histogram.entry_id 
_dssp_statistics_histogram.type 
_dssp_statistics_histogram.1 
_dssp_statistics_histogram.2 
_dssp_statistics_histogram.3 
_dssp_statistics_histogram.4 
_dssp_statistics_histogram.5 
_dssp_statistics_histogram.6 
_dssp_statistics_histogram.7 
_dssp_statistics_histogram.8 
_dssp_statistics_histogram.9 
_dssp_statistics_histogram.10 
_dssp_statistics_histogram.11 
_dssp_statistics_histogram.12 
_dssp_statistics_histogram.13 
_dssp_statistics_histogram.14 
_dssp_statistics_histogram.15 
_dssp_statistics_histogram.16 
_dssp_statistics_histogram.17 
_dssp_statistics_histogram.18 
_dssp_statistics_histogram.19 
_dssp_statistics_histogram.20 
_dssp_statistics_histogram.21 
_dssp_statistics_histogram.22 
_dssp_statistics_histogram.23 
_dssp_statistics_histogram.24 
_dssp_statistics_histogram.25 
_dssp_statistics_histogram.26 
_dssp_statistics_histogram.27 
_dssp_statistics_histogram.28 
_dssp_statistics_histogram.29 
_dssp_statistics_histogram.30 
Danio_rerio_GeneID=100034605 residues_per_alpha_helix        0 0 0 0 0 0 1 1 0 0 0 0 0 0 0 0 0 0 0 0 0 0 0 0 0 0 0 0 0 0 
Danio_rerio_GeneID=100034605 parallel_bridges_per_ladder     1 0 0 0 0 0 0 0 0 0 0 0 0 0 0 0 0 0 0 0 0 0 0 0 0 0 0 0 0 0 
Danio_rerio_GeneID=100034605 antiparallel_bridges_per_ladder 2 5 0 6 1 2 0 0 0 0 0 0 0 0 0 0 0 0 0 0 0 0 0 0 0 0 0 0 0 0 
Danio_rerio_GeneID=100034605 ladders_per_sheet               1 0 0 0 0 1 0 1 0 0 0 0 0 0 0 0 0 0 0 0 0 0 0 0 0 0 0 0 0 0 
# 
loop_
_dssp_statistics_hbond.entry_id 
_dssp_statistics_hbond.type 
_dssp_statistics_hbond.count 
_dssp_statistics_hbond.count_per_100 
Danio_rerio_GeneID=100034605 O(I)-->H-N(J)          140 63.3 
Danio_rerio_GeneID=100034605 'PARALLEL BRIDGES'     2   0.9  
Danio_rerio_GeneID=100034605 'ANTIPARALLEL BRIDGES' 71  32.1 
Danio_rerio_GeneID=100034605 O(I)-->H-N(I-5)        1   0.5  
Danio_rerio_GeneID=100034605 O(I)-->H-N(I-4)        1   0.5  
Danio_rerio_GeneID=100034605 O(I)-->H-N(I-3)        5   2.3  
Danio_rerio_GeneID=100034605 O(I)-->H-N(I-2)        0   0.0  
Danio_rerio_GeneID=100034605 O(I)-->H-N(I-1)        1   0.5  
Danio_rerio_GeneID=100034605 O(I)-->H-N(I+0)        0   0.0  
Danio_rerio_GeneID=100034605 O(I)-->H-N(I+1)        0   0.0  
Danio_rerio_GeneID=100034605 O(I)-->H-N(I+2)        18  8.1  
Danio_rerio_GeneID=100034605 O(I)-->H-N(I+3)        22  10.0 
Danio_rerio_GeneID=100034605 O(I)-->H-N(I+4)        12  5.4  
Danio_rerio_GeneID=100034605 O(I)-->H-N(I+5)        1   0.5  
# 
_dssp_statistics.entry_id                       Danio_rerio_GeneID=100034605 
_dssp_statistics.nr_of_residues                 221 
_dssp_statistics.nr_of_chains                   1 
_dssp_statistics.nr_of_ss_bridges_total         0 
_dssp_statistics.nr_of_ss_bridges_intra_chain   0 
_dssp_statistics.nr_of_ss_bridges_inter_chain   0 
# 
loop_
_chem_comp.id 
_chem_comp.type 
_chem_comp.mon_nstd_flag 
_chem_comp.name 
_chem_comp.formula 
_chem_comp.formula_weight 
ALA 'L-PEPTIDE LINKING' y ALANINE         'C3 H7 N O2'     89.093 
ARG 'L-PEPTIDE LINKING' y ARGININE        'C6 H15 N4 O2'  175.209 
ASN 'L-PEPTIDE LINKING' y ASPARAGINE      'C4 H8 N2 O3'   132.118 
ASP 'L-PEPTIDE LINKING' y 'ASPARTIC ACID' 'C4 H7 N O4'    133.103 
CYS 'L-PEPTIDE LINKING' y CYSTEINE        'C3 H7 N O2 S'  121.158 
GLN 'L-PEPTIDE LINKING' y GLUTAMINE       'C5 H10 N2 O3'  146.144 
GLU 'L-PEPTIDE LINKING' y 'GLUTAMIC ACID' 'C5 H9 N O4'    147.129 
GLY 'PEPTIDE LINKING'   y GLYCINE         'C2 H5 N O2'     75.067 
HIS 'L-PEPTIDE LINKING' y HISTIDINE       'C6 H10 N3 O2'  156.162 
ILE 'L-PEPTIDE LINKING' y ISOLEUCINE      'C6 H13 N O2'   131.173 
LEU 'L-PEPTIDE LINKING' y LEUCINE         'C6 H13 N O2'   131.173 
LYS 'L-PEPTIDE LINKING' y LYSINE          'C6 H15 N2 O2'  147.195 
MET 'L-PEPTIDE LINKING' y METHIONINE      'C5 H11 N O2 S' 149.211 
PHE 'L-PEPTIDE LINKING' y PHENYLALANINE   'C9 H11 N O2'   165.189 
PRO 'L-PEPTIDE LINKING' y PROLINE         'C5 H9 N O2'     115.13 
SER 'L-PEPTIDE LINKING' y SERINE          'C3 H7 N O3'    105.093 
THR 'L-PEPTIDE LINKING' y THREONINE       'C4 H9 N O3'    119.119 
TRP 'L-PEPTIDE LINKING' y TRYPTOPHAN      'C11 H12 N2 O2' 204.225 
TYR 'L-PEPTIDE LINKING' y TYROSINE        'C9 H11 N O3'   181.189 
VAL 'L-PEPTIDE LINKING' y VALINE          'C5 H11 N O2'   117.146 
# 
loop_
_atom_type.symbol 
N 
C 
O 
S 
# 
loop_
_entity_poly_seq.entity_id 
_entity_poly_seq.num 
_entity_poly_seq.mon_id 
_entity_poly_seq.hetero 
1   1 GLY n 
1   2 ILE n 
1   3 GLU n 
1   4 ASP n 
1   5 GLY n 
1   6 THR n 
1   7 GLU n 
1   8 ALA n 
1   9 LYS n 
1  10 PRO n 
1  11 HIS n 
1  12 SER n 
1  13 ARG n 
1  14 PRO n 
1  15 TYR n 
1  16 MET n 
1  17 VAL n 
1  18 SER n 
1  19 LEU n 
1  20 GLN n 
1  21 LYS n 
1  22 LYS n 
1  23 GLY n 
1  24 TRP n 
1  25 HIS n 
1  26 SER n 
1  27 CYS n 
1  28 GLY n 
1  29 GLY n 
1  30 PHE n 
1  31 LEU n 
1  32 ILE n 
1  33 THR n 
1  34 GLU n 
1  35 GLN n 
1  36 PHE n 
1  37 VAL n 
1  38 LEU n 
1  39 THR n 
1  40 ALA n 
1  41 ALA n 
1  42 HIS n 
1  43 CYS n 
1  44 TRP n 
1  45 GLY n 
1  46 ASP n 
1  47 VAL n 
1  48 ILE n 
1  49 THR n 
1  50 VAL n 
1  51 VAL n 
1  52 VAL n 
1  53 GLY n 
1  54 ALA n 
1  55 HIS n 
1  56 ASP n 
1  57 LEU n 
1  58 SER n 
1  59 GLU n 
1  60 ASN n 
1  61 GLU n 
1  62 ILE n 
1  63 TYR n 
1  64 ASN n 
1  65 SER n 
1  66 PHE n 
1  67 LYS n 
1  68 VAL n 
1  69 THR n 
1  70 SER n 
1  71 TYR n 
1  72 ILE n 
1  73 PRO n 
1  74 HIS n 
1  75 GLU n 
1  76 ASP n 
1  77 TYR n 
1  78 LYS n 
1  79 LEU n 
1  80 ASN n 
1  81 SER n 
1  82 ASP n 
1  83 ARG n 
1  84 ASN n 
1  85 ASP n 
1  86 ILE n 
1  87 MET n 
1  88 LEU n 
1  89 LEU n 
1  90 LYS n 
1  91 LEU n 
1  92 ASN n 
1  93 LYS n 
1  94 LYS n 
1  95 VAL n 
1  96 ARG n 
1  97 LEU n 
1  98 SER n 
1  99 LYS n 
1 100 ASN n 
1 101 VAL n 
1 102 GLY n 
1 103 LEU n 
1 104 ILE n 
1 105 SER n 
1 106 LEU n 
1 107 PRO n 
1 108 LYS n 
1 109 GLU n 
1 110 ASP n 
1 111 VAL n 
1 112 LYS n 
1 113 ALA n 
1 114 ASP n 
1 115 THR n 
1 116 VAL n 
1 117 CYS n 
1 118 SER n 
1 119 ILE n 
1 120 THR n 
1 121 GLY n 
1 122 TRP n 
1 123 GLY n 
1 124 ARG n 
1 125 LEU n 
1 126 TRP n 
1 127 ARG n 
1 128 LYS n 
1 129 GLY n 
1 130 ALA n 
1 131 LYS n 
1 132 THR n 
1 133 ASP n 
1 134 ARG n 
1 135 LEU n 
1 136 ARG n 
1 137 GLU n 
1 138 ALA n 
1 139 GLU n 
1 140 THR n 
1 141 VAL n 
1 142 ILE n 
1 143 MET n 
1 144 ASN n 
1 145 ASP n 
1 146 ALA n 
1 147 GLU n 
1 148 CYS n 
1 149 GLU n 
1 150 ARG n 
1 151 ARG n 
1 152 TRP n 
1 153 GLU n 
1 154 SER n 
1 155 TYR n 
1 156 VAL n 
1 157 ALA n 
1 158 SER n 
1 159 LYS n 
1 160 MET n 
1 161 ILE n 
1 162 CYS n 
1 163 ALA n 
1 164 TYR n 
1 165 GLY n 
1 166 HIS n 
1 167 GLY n 
1 168 GLY n 
1 169 THR n 
1 170 CYS n 
1 171 SER n 
1 172 GLY n 
1 173 ASP n 
1 174 SER n 
1 175 GLY n 
1 176 GLY n 
1 177 PRO n 
1 178 LEU n 
1 179 VAL n 
1 180 CYS n 
1 181 GLY n 
1 182 ASP n 
1 183 THR n 
1 184 ALA n 
1 185 VAL n 
1 186 GLY n 
1 187 ILE n 
1 188 THR n 
1 189 SER n 
1 190 PHE n 
1 191 SER n 
1 192 ASP n 
1 193 ARG n 
1 194 LEU n 
1 195 CYS n 
1 196 LYS n 
1 197 SER n 
1 198 ARG n 
1 199 LEU n 
1 200 LEU n 
1 201 PRO n 
1 202 ASP n 
1 203 VAL n 
1 204 TYR n 
1 205 THR n 
1 206 ARG n 
1 207 ILE n 
1 208 SER n 
1 209 ALA n 
1 210 PHE n 
1 211 LEU n 
1 212 PRO n 
1 213 TRP n 
1 214 ILE n 
1 215 HIS n 
1 216 ASN n 
1 217 ILE n 
1 218 THR n 
1 219 GLY n 
1 220 ASN n 
1 221 VAL n 
# 
loop_
_pdbx_poly_seq_scheme.asym_id 
_pdbx_poly_seq_scheme.entity_id 
_pdbx_poly_seq_scheme.seq_id 
_pdbx_poly_seq_scheme.mon_id 
_pdbx_poly_seq_scheme.ndb_seq_num 
_pdbx_poly_seq_scheme.pdb_seq_num 
_pdbx_poly_seq_scheme.auth_seq_num 
_pdbx_poly_seq_scheme.pdb_mon_id 
_pdbx_poly_seq_scheme.auth_mon_id 
_pdbx_poly_seq_scheme.pdb_strand_id 
_pdbx_poly_seq_scheme.pdb_ins_code 
_pdbx_poly_seq_scheme.hetero 
A 1   1 GLY   1 1   1   GLY GLY A ? n 
A 1   2 ILE   2 2   2   ILE ILE A ? n 
A 1   3 GLU   3 3   3   GLU GLU A ? n 
A 1   4 ASP   4 4   4   ASP ASP A ? n 
A 1   5 GLY   5 5   5   GLY GLY A ? n 
A 1   6 THR   6 6   6   THR THR A ? n 
A 1   7 GLU   7 7   7   GLU GLU A ? n 
A 1   8 ALA   8 8   8   ALA ALA A ? n 
A 1   9 LYS   9 9   9   LYS LYS A ? n 
A 1  10 PRO  10 10  10  PRO PRO A ? n 
A 1  11 HIS  11 11  11  HIS HIS A ? n 
A 1  12 SER  12 12  12  SER SER A ? n 
A 1  13 ARG  13 13  13  ARG ARG A ? n 
A 1  14 PRO  14 14  14  PRO PRO A ? n 
A 1  15 TYR  15 15  15  TYR TYR A ? n 
A 1  16 MET  16 16  16  MET MET A ? n 
A 1  17 VAL  17 17  17  VAL VAL A ? n 
A 1  18 SER  18 18  18  SER SER A ? n 
A 1  19 LEU  19 19  19  LEU LEU A ? n 
A 1  20 GLN  20 20  20  GLN GLN A ? n 
A 1  21 LYS  21 21  21  LYS LYS A ? n 
A 1  22 LYS  22 22  22  LYS LYS A ? n 
A 1  23 GLY  23 23  23  GLY GLY A ? n 
A 1  24 TRP  24 24  24  TRP TRP A ? n 
A 1  25 HIS  25 25  25  HIS HIS A ? n 
A 1  26 SER  26 26  26  SER SER A ? n 
A 1  27 CYS  27 27  27  CYS CYS A ? n 
A 1  28 GLY  28 28  28  GLY GLY A ? n 
A 1  29 GLY  29 29  29  GLY GLY A ? n 
A 1  30 PHE  30 30  30  PHE PHE A ? n 
A 1  31 LEU  31 31  31  LEU LEU A ? n 
A 1  32 ILE  32 32  32  ILE ILE A ? n 
A 1  33 THR  33 33  33  THR THR A ? n 
A 1  34 GLU  34 34  34  GLU GLU A ? n 
A 1  35 GLN  35 35  35  GLN GLN A ? n 
A 1  36 PHE  36 36  36  PHE PHE A ? n 
A 1  37 VAL  37 37  37  VAL VAL A ? n 
A 1  38 LEU  38 38  38  LEU LEU A ? n 
A 1  39 THR  39 39  39  THR THR A ? n 
A 1  40 ALA  40 40  40  ALA ALA A ? n 
A 1  41 ALA  41 41  41  ALA ALA A ? n 
A 1  42 HIS  42 42  42  HIS HIS A ? n 
A 1  43 CYS  43 43  43  CYS CYS A ? n 
A 1  44 TRP  44 44  44  TRP TRP A ? n 
A 1  45 GLY  45 45  45  GLY GLY A ? n 
A 1  46 ASP  46 46  46  ASP ASP A ? n 
A 1  47 VAL  47 47  47  VAL VAL A ? n 
A 1  48 ILE  48 48  48  ILE ILE A ? n 
A 1  49 THR  49 49  49  THR THR A ? n 
A 1  50 VAL  50 50  50  VAL VAL A ? n 
A 1  51 VAL  51 51  51  VAL VAL A ? n 
A 1  52 VAL  52 52  52  VAL VAL A ? n 
A 1  53 GLY  53 53  53  GLY GLY A ? n 
A 1  54 ALA  54 54  54  ALA ALA A ? n 
A 1  55 HIS  55 55  55  HIS HIS A ? n 
A 1  56 ASP  56 56  56  ASP ASP A ? n 
A 1  57 LEU  57 57  57  LEU LEU A ? n 
A 1  58 SER  58 58  58  SER SER A ? n 
A 1  59 GLU  59 59  59  GLU GLU A ? n 
A 1  60 ASN  60 60  60  ASN ASN A ? n 
A 1  61 GLU  61 61  61  GLU GLU A ? n 
A 1  62 ILE  62 62  62  ILE ILE A ? n 
A 1  63 TYR  63 63  63  TYR TYR A ? n 
A 1  64 ASN  64 64  64  ASN ASN A ? n 
A 1  65 SER  65 65  65  SER SER A ? n 
A 1  66 PHE  66 66  66  PHE PHE A ? n 
A 1  67 LYS  67 67  67  LYS LYS A ? n 
A 1  68 VAL  68 68  68  VAL VAL A ? n 
A 1  69 THR  69 69  69  THR THR A ? n 
A 1  70 SER  70 70  70  SER SER A ? n 
A 1  71 TYR  71 71  71  TYR TYR A ? n 
A 1  72 ILE  72 72  72  ILE ILE A ? n 
A 1  73 PRO  73 73  73  PRO PRO A ? n 
A 1  74 HIS  74 74  74  HIS HIS A ? n 
A 1  75 GLU  75 75  75  GLU GLU A ? n 
A 1  76 ASP  76 76  76  ASP ASP A ? n 
A 1  77 TYR  77 77  77  TYR TYR A ? n 
A 1  78 LYS  78 78  78  LYS LYS A ? n 
A 1  79 LEU  79 79  79  LEU LEU A ? n 
A 1  80 ASN  80 80  80  ASN ASN A ? n 
A 1  81 SER  81 81  81  SER SER A ? n 
A 1  82 ASP  82 82  82  ASP ASP A ? n 
A 1  83 ARG  83 83  83  ARG ARG A ? n 
A 1  84 ASN  84 84  84  ASN ASN A ? n 
A 1  85 ASP  85 85  85  ASP ASP A ? n 
A 1  86 ILE  86 86  86  ILE ILE A ? n 
A 1  87 MET  87 87  87  MET MET A ? n 
A 1  88 LEU  88 88  88  LEU LEU A ? n 
A 1  89 LEU  89 89  89  LEU LEU A ? n 
A 1  90 LYS  90 90  90  LYS LYS A ? n 
A 1  91 LEU  91 91  91  LEU LEU A ? n 
A 1  92 ASN  92 92  92  ASN ASN A ? n 
A 1  93 LYS  93 93  93  LYS LYS A ? n 
A 1  94 LYS  94 94  94  LYS LYS A ? n 
A 1  95 VAL  95 95  95  VAL VAL A ? n 
A 1  96 ARG  96 96  96  ARG ARG A ? n 
A 1  97 LEU  97 97  97  LEU LEU A ? n 
A 1  98 SER  98 98  98  SER SER A ? n 
A 1  99 LYS  99 99  99  LYS LYS A ? n 
A 1 100 ASN 100 100 100 ASN ASN A ? n 
A 1 101 VAL 101 101 101 VAL VAL A ? n 
A 1 102 GLY 102 102 102 GLY GLY A ? n 
A 1 103 LEU 103 103 103 LEU LEU A ? n 
A 1 104 ILE 104 104 104 ILE ILE A ? n 
A 1 105 SER 105 105 105 SER SER A ? n 
A 1 106 LEU 106 106 106 LEU LEU A ? n 
A 1 107 PRO 107 107 107 PRO PRO A ? n 
A 1 108 LYS 108 108 108 LYS LYS A ? n 
A 1 109 GLU 109 109 109 GLU GLU A ? n 
A 1 110 ASP 110 110 110 ASP ASP A ? n 
A 1 111 VAL 111 111 111 VAL VAL A ? n 
A 1 112 LYS 112 112 112 LYS LYS A ? n 
A 1 113 ALA 113 113 113 ALA ALA A ? n 
A 1 114 ASP 114 114 114 ASP ASP A ? n 
A 1 115 THR 115 115 115 THR THR A ? n 
A 1 116 VAL 116 116 116 VAL VAL A ? n 
A 1 117 CYS 117 117 117 CYS CYS A ? n 
A 1 118 SER 118 118 118 SER SER A ? n 
A 1 119 ILE 119 119 119 ILE ILE A ? n 
A 1 120 THR 120 120 120 THR THR A ? n 
A 1 121 GLY 121 121 121 GLY GLY A ? n 
A 1 122 TRP 122 122 122 TRP TRP A ? n 
A 1 123 GLY 123 123 123 GLY GLY A ? n 
A 1 124 ARG 124 124 124 ARG ARG A ? n 
A 1 125 LEU 125 125 125 LEU LEU A ? n 
A 1 126 TRP 126 126 126 TRP TRP A ? n 
A 1 127 ARG 127 127 127 ARG ARG A ? n 
A 1 128 LYS 128 128 128 LYS LYS A ? n 
A 1 129 GLY 129 129 129 GLY GLY A ? n 
A 1 130 ALA 130 130 130 ALA ALA A ? n 
A 1 131 LYS 131 131 131 LYS LYS A ? n 
A 1 132 THR 132 132 132 THR THR A ? n 
A 1 133 ASP 133 133 133 ASP ASP A ? n 
A 1 134 ARG 134 134 134 ARG ARG A ? n 
A 1 135 LEU 135 135 135 LEU LEU A ? n 
A 1 136 ARG 136 136 136 ARG ARG A ? n 
A 1 137 GLU 137 137 137 GLU GLU A ? n 
A 1 138 ALA 138 138 138 ALA ALA A ? n 
A 1 139 GLU 139 139 139 GLU GLU A ? n 
A 1 140 THR 140 140 140 THR THR A ? n 
A 1 141 VAL 141 141 141 VAL VAL A ? n 
A 1 142 ILE 142 142 142 ILE ILE A ? n 
A 1 143 MET 143 143 143 MET MET A ? n 
A 1 144 ASN 144 144 144 ASN ASN A ? n 
A 1 145 ASP 145 145 145 ASP ASP A ? n 
A 1 146 ALA 146 146 146 ALA ALA A ? n 
A 1 147 GLU 147 147 147 GLU GLU A ? n 
A 1 148 CYS 148 148 148 CYS CYS A ? n 
A 1 149 GLU 149 149 149 GLU GLU A ? n 
A 1 150 ARG 150 150 150 ARG ARG A ? n 
A 1 151 ARG 151 151 151 ARG ARG A ? n 
A 1 152 TRP 152 152 152 TRP TRP A ? n 
A 1 153 GLU 153 153 153 GLU GLU A ? n 
A 1 154 SER 154 154 154 SER SER A ? n 
A 1 155 TYR 155 155 155 TYR TYR A ? n 
A 1 156 VAL 156 156 156 VAL VAL A ? n 
A 1 157 ALA 157 157 157 ALA ALA A ? n 
A 1 158 SER 158 158 158 SER SER A ? n 
A 1 159 LYS 159 159 159 LYS LYS A ? n 
A 1 160 MET 160 160 160 MET MET A ? n 
A 1 161 ILE 161 161 161 ILE ILE A ? n 
A 1 162 CYS 162 162 162 CYS CYS A ? n 
A 1 163 ALA 163 163 163 ALA ALA A ? n 
A 1 164 TYR 164 164 164 TYR TYR A ? n 
A 1 165 GLY 165 165 165 GLY GLY A ? n 
A 1 166 HIS 166 166 166 HIS HIS A ? n 
A 1 167 GLY 167 167 167 GLY GLY A ? n 
A 1 168 GLY 168 168 168 GLY GLY A ? n 
A 1 169 THR 169 169 169 THR THR A ? n 
A 1 170 CYS 170 170 170 CYS CYS A ? n 
A 1 171 SER 171 171 171 SER SER A ? n 
A 1 172 GLY 172 172 172 GLY GLY A ? n 
A 1 173 ASP 173 173 173 ASP ASP A ? n 
A 1 174 SER 174 174 174 SER SER A ? n 
A 1 175 GLY 175 175 175 GLY GLY A ? n 
A 1 176 GLY 176 176 176 GLY GLY A ? n 
A 1 177 PRO 177 177 177 PRO PRO A ? n 
A 1 178 LEU 178 178 178 LEU LEU A ? n 
A 1 179 VAL 179 179 179 VAL VAL A ? n 
A 1 180 CYS 180 180 180 CYS CYS A ? n 
A 1 181 GLY 181 181 181 GLY GLY A ? n 
A 1 182 ASP 182 182 182 ASP ASP A ? n 
A 1 183 THR 183 183 183 THR THR A ? n 
A 1 184 ALA 184 184 184 ALA ALA A ? n 
A 1 185 VAL 185 185 185 VAL VAL A ? n 
A 1 186 GLY 186 186 186 GLY GLY A ? n 
A 1 187 ILE 187 187 187 ILE ILE A ? n 
A 1 188 THR 188 188 188 THR THR A ? n 
A 1 189 SER 189 189 189 SER SER A ? n 
A 1 190 PHE 190 190 190 PHE PHE A ? n 
A 1 191 SER 191 191 191 SER SER A ? n 
A 1 192 ASP 192 192 192 ASP ASP A ? n 
A 1 193 ARG 193 193 193 ARG ARG A ? n 
A 1 194 LEU 194 194 194 LEU LEU A ? n 
A 1 195 CYS 195 195 195 CYS CYS A ? n 
A 1 196 LYS 196 196 196 LYS LYS A ? n 
A 1 197 SER 197 197 197 SER SER A ? n 
A 1 198 ARG 198 198 198 ARG ARG A ? n 
A 1 199 LEU 199 199 199 LEU LEU A ? n 
A 1 200 LEU 200 200 200 LEU LEU A ? n 
A 1 201 PRO 201 201 201 PRO PRO A ? n 
A 1 202 ASP 202 202 202 ASP ASP A ? n 
A 1 203 VAL 203 203 203 VAL VAL A ? n 
A 1 204 TYR 204 204 204 TYR TYR A ? n 
A 1 205 THR 205 205 205 THR THR A ? n 
A 1 206 ARG 206 206 206 ARG ARG A ? n 
A 1 207 ILE 207 207 207 ILE ILE A ? n 
A 1 208 SER 208 208 208 SER SER A ? n 
A 1 209 ALA 209 209 209 ALA ALA A ? n 
A 1 210 PHE 210 210 210 PHE PHE A ? n 
A 1 211 LEU 211 211 211 LEU LEU A ? n 
A 1 212 PRO 212 212 212 PRO PRO A ? n 
A 1 213 TRP 213 213 213 TRP TRP A ? n 
A 1 214 ILE 214 214 214 ILE ILE A ? n 
A 1 215 HIS 215 215 215 HIS HIS A ? n 
A 1 216 ASN 216 216 216 ASN ASN A ? n 
A 1 217 ILE 217 217 217 ILE ILE A ? n 
A 1 218 THR 218 218 218 THR THR A ? n 
A 1 219 GLY 219 219 219 GLY GLY A ? n 
A 1 220 ASN 220 220 220 ASN ASN A ? n 
A 1 221 VAL 221 221 221 VAL VAL A ? n 
# 
loop_
_atom_site.group_PDB 
_atom_site.id 
_atom_site.type_symbol 
_atom_site.label_atom_id 
_atom_site.label_alt_id 
_atom_site.label_comp_id 
_atom_site.label_asym_id 
_atom_site.label_entity_id 
_atom_site.label_seq_id 
_atom_site.pdbx_PDB_ins_code 
_atom_site.Cartn_x 
_atom_site.Cartn_y 
_atom_site.Cartn_z 
_atom_site.occupancy 
_atom_site.B_iso_or_equiv 
_atom_site.pdbx_formal_charge 
_atom_site.auth_seq_id 
_atom_site.auth_comp_id 
_atom_site.auth_asym_id 
_atom_site.auth_atom_id 
_atom_site.pdbx_PDB_model_num 
ATOM 1    N N   ? GLY A 1   1 ?   2.037  11.908   0.234 1.000 84.910 ? 1   GLY A N   1 
ATOM 2    C CA  ? GLY A 1   1 ?   1.208  12.145  -0.937 1.000 84.910 ? 1   GLY A CA  1 
ATOM 3    C C   ? GLY A 1   1 ?   1.862  11.698  -2.231 1.000 84.910 ? 1   GLY A C   1 
ATOM 4    O O   ? GLY A 1   1 ?   2.901  11.035  -2.211 1.000 84.910 ? 1   GLY A O   1 
ATOM 5    N N   ? ILE A 1   2 ?   1.098  11.715  -3.268 1.000 92.620 ? 2   ILE A N   1 
ATOM 6    C CA  ? ILE A 1   2 ?   1.593  11.354  -4.593 1.000 92.620 ? 2   ILE A CA  1 
ATOM 7    C C   ? ILE A 1   2 ?   2.209  12.578  -5.265 1.000 92.620 ? 2   ILE A C   1 
ATOM 8    C CB  ? ILE A 1   2 ?   0.468  10.767  -5.475 1.000 92.620 ? 2   ILE A CB  1 
ATOM 9    O O   ? ILE A 1   2 ?   1.501  13.526  -5.611 1.000 92.620 ? 2   ILE A O   1 
ATOM 10   C CG1 ? ILE A 1   2 ?  -0.236   9.616  -4.747 1.000 92.620 ? 2   ILE A CG1 1 
ATOM 11   C CG2 ? ILE A 1   2 ?   1.026  10.302  -6.823 1.000 92.620 ? 2   ILE A CG2 1 
ATOM 12   C CD1 ? ILE A 1   2 ?   0.696   8.490  -4.322 1.000 92.620 ? 2   ILE A CD1 1 
ATOM 13   N N   ? GLU A 1   3 ?   3.559  12.625  -5.261 1.000 91.300 ? 3   GLU A N   1 
ATOM 14   C CA  ? GLU A 1   3 ?   4.282  13.725  -5.893 1.000 91.300 ? 3   GLU A CA  1 
ATOM 15   C C   ? GLU A 1   3 ?   3.986  13.793  -7.388 1.000 91.300 ? 3   GLU A C   1 
ATOM 16   C CB  ? GLU A 1   3 ?   5.789  13.582  -5.661 1.000 91.300 ? 3   GLU A CB  1 
ATOM 17   O O   ? GLU A 1   3 ?   4.032  12.775  -8.083 1.000 91.300 ? 3   GLU A O   1 
ATOM 18   C CG  ? GLU A 1   3 ?   6.599  14.784  -6.124 1.000 91.300 ? 3   GLU A CG  1 
ATOM 19   C CD  ? GLU A 1   3 ?   8.068  14.702  -5.740 1.000 91.300 ? 3   GLU A CD  1 
ATOM 20   O OE1 ? GLU A 1   3 ?   8.823  15.660  -6.020 1.000 91.300 ? 3   GLU A OE1 1 
ATOM 21   O OE2 ? GLU A 1   3 ?   8.466  13.670  -5.156 1.000 91.300 ? 3   GLU A OE2 1 
ATOM 22   N N   ? ASP A 1   4 ?   3.602  15.054  -7.883 1.000 90.800 ? 4   ASP A N   1 
ATOM 23   C CA  ? ASP A 1   4 ?   3.279  15.292  -9.286 1.000 90.800 ? 4   ASP A CA  1 
ATOM 24   C C   ? ASP A 1   4 ?   2.052  14.487  -9.711 1.000 90.800 ? 4   ASP A C   1 
ATOM 25   C CB  ? ASP A 1   4 ?   4.472  14.943 -10.179 1.000 90.800 ? 4   ASP A CB  1 
ATOM 26   O O   ? ASP A 1   4 ?   1.973  14.023 -10.850 1.000 90.800 ? 4   ASP A O   1 
ATOM 27   C CG  ? ASP A 1   4 ?   5.581  15.978 -10.116 1.000 90.800 ? 4   ASP A CG  1 
ATOM 28   O OD1 ? ASP A 1   4 ?   5.319  17.129  -9.705 1.000 90.800 ? 4   ASP A OD1 1 
ATOM 29   O OD2 ? ASP A 1   4 ?   6.728  15.640 -10.483 1.000 90.800 ? 4   ASP A OD2 1 
ATOM 30   N N   ? GLY A 1   5 ?   1.188  14.051  -8.747 1.000 93.000 ? 5   GLY A N   1 
ATOM 31   C CA  ? GLY A 1   5 ?  -0.106  13.437  -8.998 1.000 93.000 ? 5   GLY A CA  1 
ATOM 32   C C   ? GLY A 1   5 ?  -1.237  14.444  -9.083 1.000 93.000 ? 5   GLY A C   1 
ATOM 33   O O   ? GLY A 1   5 ?  -1.026  15.641  -8.881 1.000 93.000 ? 5   GLY A O   1 
ATOM 34   N N   ? THR A 1   6 ?  -2.345  14.001  -9.474 1.000 95.640 ? 6   THR A N   1 
ATOM 35   C CA  ? THR A 1   6 ?  -3.543  14.831  -9.521 1.000 95.640 ? 6   THR A CA  1 
ATOM 36   C C   ? THR A 1   6 ?  -4.612  14.292  -8.575 1.000 95.640 ? 6   THR A C   1 
ATOM 37   C CB  ? THR A 1   6 ?  -4.112  14.911 -10.950 1.000 95.640 ? 6   THR A CB  1 
ATOM 38   O O   ? THR A 1   6 ?  -4.572  13.123  -8.185 1.000 95.640 ? 6   THR A O   1 
ATOM 39   C CG2 ? THR A 1   6 ?  -3.113  15.559 -11.904 1.000 95.640 ? 6   THR A CG2 1 
ATOM 40   O OG1 ? THR A 1   6 ?  -4.410  13.589 -11.414 1.000 95.640 ? 6   THR A OG1 1 
ATOM 41   N N   ? GLU A 1   7 ?  -5.426  15.215  -8.132 1.000 96.780 ? 7   GLU A N   1 
ATOM 42   C CA  ? GLU A 1   7 ?  -6.532  14.763  -7.294 1.000 96.780 ? 7   GLU A CA  1 
ATOM 43   C C   ? GLU A 1   7 ?  -7.311  13.637  -7.968 1.000 96.780 ? 7   GLU A C   1 
ATOM 44   C CB  ? GLU A 1   7 ?  -7.470  15.928  -6.965 1.000 96.780 ? 7   GLU A CB  1 
ATOM 45   O O   ? GLU A 1   7 ?  -7.647  13.730  -9.151 1.000 96.780 ? 7   GLU A O   1 
ATOM 46   C CG  ? GLU A 1   7 ?  -8.596  15.560  -6.010 1.000 96.780 ? 7   GLU A CG  1 
ATOM 47   C CD  ? GLU A 1   7 ?  -9.455  16.749  -5.609 1.000 96.780 ? 7   GLU A CD  1 
ATOM 48   O OE1 ? GLU A 1   7 ? -10.604  16.543  -5.158 1.000 96.780 ? 7   GLU A OE1 1 
ATOM 49   O OE2 ? GLU A 1   7 ?  -8.974  17.896  -5.749 1.000 96.780 ? 7   GLU A OE2 1 
ATOM 50   N N   ? ALA A 1   8 ?  -7.555  12.568  -7.232 1.000 96.380 ? 8   ALA A N   1 
ATOM 51   C CA  ? ALA A 1   8 ?  -8.361  11.452  -7.720 1.000 96.380 ? 8   ALA A CA  1 
ATOM 52   C C   ? ALA A 1   8 ?  -9.828  11.851  -7.851 1.000 96.380 ? 8   ALA A C   1 
ATOM 53   C CB  ? ALA A 1   8 ?  -8.221  10.249  -6.790 1.000 96.380 ? 8   ALA A CB  1 
ATOM 54   O O   ? ALA A 1   8 ? -10.321  12.687  -7.090 1.000 96.380 ? 8   ALA A O   1 
ATOM 55   N N   ? LYS A 1   9 ? -10.418  11.245  -8.916 1.000 96.340 ? 9   LYS A N   1 
ATOM 56   C CA  ? LYS A 1   9 ? -11.869  11.402  -8.957 1.000 96.340 ? 9   LYS A CA  1 
ATOM 57   C C   ? LYS A 1   9 ? -12.512  10.900  -7.668 1.000 96.340 ? 9   LYS A C   1 
ATOM 58   C CB  ? LYS A 1   9 ? -12.455  10.660 -10.159 1.000 96.340 ? 9   LYS A CB  1 
ATOM 59   O O   ? LYS A 1   9 ? -12.184   9.814  -7.186 1.000 96.340 ? 9   LYS A O   1 
ATOM 60   C CG  ? LYS A 1   9 ? -13.945  10.891 -10.362 1.000 96.340 ? 9   LYS A CG  1 
ATOM 61   C CD  ? LYS A 1   9 ? -14.471  10.121 -11.567 1.000 96.340 ? 9   LYS A CD  1 
ATOM 62   C CE  ? LYS A 1   9 ? -15.979  10.273 -11.713 1.000 96.340 ? 9   LYS A CE  1 
ATOM 63   N NZ  ? LYS A 1   9 ? -16.503   9.502 -12.881 1.000 96.340 ? 9   LYS A NZ  1 
ATOM 64   N N   ? PRO A 1  10 ? -13.324  11.747  -7.022 1.000 94.600 ? 10  PRO A N   1 
ATOM 65   C CA  ? PRO A 1  10 ? -13.957  11.310  -5.775 1.000 94.600 ? 10  PRO A CA  1 
ATOM 66   C C   ? PRO A 1  10 ? -14.567   9.915  -5.881 1.000 94.600 ? 10  PRO A C   1 
ATOM 67   C CB  ? PRO A 1  10 ? -15.042  12.365  -5.542 1.000 94.600 ? 10  PRO A CB  1 
ATOM 68   O O   ? PRO A 1  10 ? -15.276   9.619  -6.847 1.000 94.600 ? 10  PRO A O   1 
ATOM 69   C CG  ? PRO A 1  10 ? -14.518  13.602  -6.197 1.000 94.600 ? 10  PRO A CG  1 
ATOM 70   C CD  ? PRO A 1  10 ? -13.795  13.208  -7.453 1.000 94.600 ? 10  PRO A CD  1 
ATOM 71   N N   ? HIS A 1  11 ? -14.049   9.070  -4.875 1.000 93.020 ? 11  HIS A N   1 
ATOM 72   C CA  ? HIS A 1  11 ? -14.600   7.738  -4.649 1.000 93.020 ? 11  HIS A CA  1 
ATOM 73   C C   ? HIS A 1  11 ? -14.315   6.817  -5.831 1.000 93.020 ? 11  HIS A C   1 
ATOM 74   C CB  ? HIS A 1  11 ? -16.106   7.817  -4.396 1.000 93.020 ? 11  HIS A CB  1 
ATOM 75   O O   ? HIS A 1  11 ? -15.000   5.808  -6.015 1.000 93.020 ? 11  HIS A O   1 
ATOM 76   C CG  ? HIS A 1  11 ? -16.476   8.701  -3.248 1.000 93.020 ? 11  HIS A CG  1 
ATOM 77   C CD2 ? HIS A 1  11 ? -17.272   9.794  -3.188 1.000 93.020 ? 11  HIS A CD2 1 
ATOM 78   N ND1 ? HIS A 1  11 ? -16.002   8.498  -1.970 1.000 93.020 ? 11  HIS A ND1 1 
ATOM 79   C CE1 ? HIS A 1  11 ? -16.494   9.431  -1.171 1.000 93.020 ? 11  HIS A CE1 1 
ATOM 80   N NE2 ? HIS A 1  11 ? -17.267  10.230  -1.886 1.000 93.020 ? 11  HIS A NE2 1 
ATOM 81   N N   ? SER A 1  12 ? -13.423   7.135  -6.703 1.000 95.760 ? 12  SER A N   1 
ATOM 82   C CA  ? SER A 1  12 ? -12.969   6.294  -7.806 1.000 95.760 ? 12  SER A CA  1 
ATOM 83   C C   ? SER A 1  12 ? -12.039   5.191  -7.314 1.000 95.760 ? 12  SER A C   1 
ATOM 84   C CB  ? SER A 1  12 ? -12.259   7.137  -8.866 1.000 95.760 ? 12  SER A CB  1 
ATOM 85   O O   ? SER A 1  12 ? -11.761   4.235  -8.041 1.000 95.760 ? 12  SER A O   1 
ATOM 86   O OG  ? SER A 1  12 ? -11.107   7.760  -8.323 1.000 95.760 ? 12  SER A OG  1 
ATOM 87   N N   ? ARG A 1  13 ? -11.590   5.196  -6.119 1.000 96.620 ? 13  ARG A N   1 
ATOM 88   C CA  ? ARG A 1  13 ? -10.759   4.196  -5.456 1.000 96.620 ? 13  ARG A CA  1 
ATOM 89   C C   ? ARG A 1  13 ? -11.418   3.701  -4.172 1.000 96.620 ? 13  ARG A C   1 
ATOM 90   C CB  ? ARG A 1  13 ?  -9.374   4.767  -5.147 1.000 96.620 ? 13  ARG A CB  1 
ATOM 91   O O   ? ARG A 1  13 ? -10.955   4.009  -3.072 1.000 96.620 ? 13  ARG A O   1 
ATOM 92   C CG  ? ARG A 1  13 ?  -8.659   5.339  -6.361 1.000 96.620 ? 13  ARG A CG  1 
ATOM 93   C CD  ? ARG A 1  13 ?  -8.283   4.251  -7.358 1.000 96.620 ? 13  ARG A CD  1 
ATOM 94   N NE  ? ARG A 1  13 ?  -7.533   4.792  -8.488 1.000 96.620 ? 13  ARG A NE  1 
ATOM 95   N NH1 ? ARG A 1  13 ?  -9.401   5.436  -9.685 1.000 96.620 ? 13  ARG A NH1 1 
ATOM 96   N NH2 ? ARG A 1  13 ?  -7.306   5.803 -10.538 1.000 96.620 ? 13  ARG A NH2 1 
ATOM 97   C CZ  ? ARG A 1  13 ?  -8.082   5.342  -9.568 1.000 96.620 ? 13  ARG A CZ  1 
ATOM 98   N N   ? PRO A 1  14 ? -12.374   2.910  -4.269 1.000 96.180 ? 14  PRO A N   1 
ATOM 99   C CA  ? PRO A 1  14 ? -13.229   2.535  -3.140 1.000 96.180 ? 14  PRO A CA  1 
ATOM 100  C C   ? PRO A 1  14 ? -12.545   1.566  -2.179 1.000 96.180 ? 14  PRO A C   1 
ATOM 101  C CB  ? PRO A 1  14 ? -14.435   1.876  -3.814 1.000 96.180 ? 14  PRO A CB  1 
ATOM 102  O O   ? PRO A 1  14 ? -13.014   1.373  -1.054 1.000 96.180 ? 14  PRO A O   1 
ATOM 103  C CG  ? PRO A 1  14 ? -13.906   1.343  -5.107 1.000 96.180 ? 14  PRO A CG  1 
ATOM 104  C CD  ? PRO A 1  14 ? -12.885   2.307  -5.638 1.000 96.180 ? 14  PRO A CD  1 
ATOM 105  N N   ? TYR A 1  15 ? -11.352   1.039  -2.546 1.000 97.840 ? 15  TYR A N   1 
ATOM 106  C CA  ? TYR A 1  15 ? -10.585   0.097  -1.738 1.000 97.840 ? 15  TYR A CA  1 
ATOM 107  C C   ? TYR A 1  15 ?  -9.595   0.829  -0.840 1.000 97.840 ? 15  TYR A C   1 
ATOM 108  C CB  ? TYR A 1  15 ?  -9.841  -0.898  -2.634 1.000 97.840 ? 15  TYR A CB  1 
ATOM 109  O O   ? TYR A 1  15 ?  -9.019   0.234   0.074 1.000 97.840 ? 15  TYR A O   1 
ATOM 110  C CG  ? TYR A 1  15 ?  -9.081  -0.246  -3.764 1.000 97.840 ? 15  TYR A CG  1 
ATOM 111  C CD1 ? TYR A 1  15 ?  -9.595  -0.232  -5.059 1.000 97.840 ? 15  TYR A CD1 1 
ATOM 112  C CD2 ? TYR A 1  15 ?  -7.847   0.355  -3.540 1.000 97.840 ? 15  TYR A CD2 1 
ATOM 113  C CE1 ? TYR A 1  15 ?  -8.897   0.365  -6.103 1.000 97.840 ? 15  TYR A CE1 1 
ATOM 114  C CE2 ? TYR A 1  15 ?  -7.140   0.955  -4.577 1.000 97.840 ? 15  TYR A CE2 1 
ATOM 115  O OH  ? TYR A 1  15 ?  -6.978   1.548  -6.883 1.000 97.840 ? 15  TYR A OH  1 
ATOM 116  C CZ  ? TYR A 1  15 ?  -7.673   0.955  -5.853 1.000 97.840 ? 15  TYR A CZ  1 
ATOM 117  N N   ? MET A 1  16 ?  -9.321   2.123  -1.144 1.000 97.440 ? 16  MET A N   1 
ATOM 118  C CA  ? MET A 1  16 ?  -8.305   2.892  -0.432 1.000 97.440 ? 16  MET A CA  1 
ATOM 119  C C   ? MET A 1  16 ?  -8.719   3.132   1.016 1.000 97.440 ? 16  MET A C   1 
ATOM 120  C CB  ? MET A 1  16 ?  -8.053   4.229  -1.132 1.000 97.440 ? 16  MET A CB  1 
ATOM 121  O O   ? MET A 1  16 ?  -9.878   3.445   1.291 1.000 97.440 ? 16  MET A O   1 
ATOM 122  C CG  ? MET A 1  16 ?  -6.794   4.247  -1.984 1.000 97.440 ? 16  MET A CG  1 
ATOM 123  S SD  ? MET A 1  16 ?  -5.419   3.295  -1.228 1.000 97.440 ? 16  MET A SD  1 
ATOM 124  C CE  ? MET A 1  16 ?  -4.265   4.644  -0.853 1.000 97.440 ? 16  MET A CE  1 
ATOM 125  N N   ? VAL A 1  17 ?  -7.745   3.014   1.915 1.000 97.070 ? 17  VAL A N   1 
ATOM 126  C CA  ? VAL A 1  17 ?  -8.031   3.326   3.312 1.000 97.070 ? 17  VAL A CA  1 
ATOM 127  C C   ? VAL A 1  17 ?  -6.927   4.215   3.880 1.000 97.070 ? 17  VAL A C   1 
ATOM 128  C CB  ? VAL A 1  17 ?  -8.172   2.043   4.162 1.000 97.070 ? 17  VAL A CB  1 
ATOM 129  O O   ? VAL A 1  17 ?  -5.783   4.165   3.421 1.000 97.070 ? 17  VAL A O   1 
ATOM 130  C CG1 ? VAL A 1  17 ?  -9.250   1.128   3.584 1.000 97.070 ? 17  VAL A CG1 1 
ATOM 131  C CG2 ? VAL A 1  17 ?  -6.835   1.310   4.248 1.000 97.070 ? 17  VAL A CG2 1 
ATOM 132  N N   ? SER A 1  18 ?  -7.325   5.005   4.855 1.000 96.570 ? 18  SER A N   1 
ATOM 133  C CA  ? SER A 1  18 ?  -6.390   5.835   5.608 1.000 96.570 ? 18  SER A CA  1 
ATOM 134  C C   ? SER A 1  18 ?  -6.120   5.248   6.990 1.000 96.570 ? 18  SER A C   1 
ATOM 135  C CB  ? SER A 1  18 ?  -6.930   7.260   5.747 1.000 96.570 ? 18  SER A CB  1 
ATOM 136  O O   ? SER A 1  18 ?  -7.049   5.027   7.769 1.000 96.570 ? 18  SER A O   1 
ATOM 137  O OG  ? SER A 1  18 ?  -6.029   8.069   6.483 1.000 96.570 ? 18  SER A OG  1 
ATOM 138  N N   ? LEU A 1  19 ?  -4.873   4.956   7.183 1.000 96.610 ? 19  LEU A N   1 
ATOM 139  C CA  ? LEU A 1  19 ?  -4.458   4.599   8.535 1.000 96.610 ? 19  LEU A CA  1 
ATOM 140  C C   ? LEU A 1  19 ?  -4.132   5.846   9.350 1.000 96.610 ? 19  LEU A C   1 
ATOM 141  C CB  ? LEU A 1  19 ?  -3.243   3.669   8.496 1.000 96.610 ? 19  LEU A CB  1 
ATOM 142  O O   ? LEU A 1  19 ?  -3.283   6.648   8.953 1.000 96.610 ? 19  LEU A O   1 
ATOM 143  C CG  ? LEU A 1  19 ?  -3.527   2.195   8.204 1.000 96.610 ? 19  LEU A CG  1 
ATOM 144  C CD1 ? LEU A 1  19 ?  -4.191   2.042   6.840 1.000 96.610 ? 19  LEU A CD1 1 
ATOM 145  C CD2 ? LEU A 1  19 ?  -2.241   1.378   8.273 1.000 96.610 ? 19  LEU A CD2 1 
ATOM 146  N N   ? GLN A 1  20 ?  -4.807   5.931  10.507 1.000 94.400 ? 20  GLN A N   1 
ATOM 147  C CA  ? GLN A 1  20 ?  -4.698   7.209  11.203 1.000 94.400 ? 20  GLN A CA  1 
ATOM 148  C C   ? GLN A 1  20 ?  -4.177   7.018  12.625 1.000 94.400 ? 20  GLN A C   1 
ATOM 149  C CB  ? GLN A 1  20 ?  -6.050   7.923  11.231 1.000 94.400 ? 20  GLN A CB  1 
ATOM 150  O O   ? GLN A 1  20 ?  -4.494   6.023  13.279 1.000 94.400 ? 20  GLN A O   1 
ATOM 151  C CG  ? GLN A 1  20 ?  -6.536   8.374   9.860 1.000 94.400 ? 20  GLN A CG  1 
ATOM 152  C CD  ? GLN A 1  20 ?  -7.779   9.241   9.934 1.000 94.400 ? 20  GLN A CD  1 
ATOM 153  N NE2 ? GLN A 1  20 ?  -8.345   9.566   8.777 1.000 94.400 ? 20  GLN A NE2 1 
ATOM 154  O OE1 ? GLN A 1  20 ?  -8.228   9.614  11.023 1.000 94.400 ? 20  GLN A OE1 1 
ATOM 155  N N   ? LYS A 1  21 ?  -3.332   7.931  13.053 1.000 92.660 ? 21  LYS A N   1 
ATOM 156  C CA  ? LYS A 1  21 ?  -2.903   8.104  14.438 1.000 92.660 ? 21  LYS A CA  1 
ATOM 157  C C   ? LYS A 1  21 ?  -3.422   9.418  15.015 1.000 92.660 ? 21  LYS A C   1 
ATOM 158  C CB  ? LYS A 1  21 ?  -1.378   8.055  14.537 1.000 92.660 ? 21  LYS A CB  1 
ATOM 159  O O   ? LYS A 1  21 ?  -3.110  10.494  14.501 1.000 92.660 ? 21  LYS A O   1 
ATOM 160  C CG  ? LYS A 1  21 ?  -0.849   8.084  15.964 1.000 92.660 ? 21  LYS A CG  1 
ATOM 161  C CD  ? LYS A 1  21 ?   0.672   8.011  15.998 1.000 92.660 ? 21  LYS A CD  1 
ATOM 162  C CE  ? LYS A 1  21 ?   1.200   8.008  17.426 1.000 92.660 ? 21  LYS A CE  1 
ATOM 163  N NZ  ? LYS A 1  21 ?   2.691   7.928  17.465 1.000 92.660 ? 21  LYS A NZ  1 
ATOM 164  N N   ? LYS A 1  22 ?  -4.284   9.259  16.011 1.000 89.320 ? 22  LYS A N   1 
ATOM 165  C CA  ? LYS A 1  22 ?  -4.893  10.409  16.672 1.000 89.320 ? 22  LYS A CA  1 
ATOM 166  C C   ? LYS A 1  22 ?  -5.596  11.315  15.664 1.000 89.320 ? 22  LYS A C   1 
ATOM 167  C CB  ? LYS A 1  22 ?  -3.841  11.204  17.446 1.000 89.320 ? 22  LYS A CB  1 
ATOM 168  O O   ? LYS A 1  22 ?  -5.489  12.540  15.743 1.000 89.320 ? 22  LYS A O   1 
ATOM 169  C CG  ? LYS A 1  22 ?  -3.215  10.439  18.603 1.000 89.320 ? 22  LYS A CG  1 
ATOM 170  C CD  ? LYS A 1  22 ?  -2.225  11.303  19.374 1.000 89.320 ? 22  LYS A CD  1 
ATOM 171  C CE  ? LYS A 1  22 ?  -1.602  10.540  20.535 1.000 89.320 ? 22  LYS A CE  1 
ATOM 172  N NZ  ? LYS A 1  22 ?  -0.628  11.383  21.292 1.000 89.320 ? 22  LYS A NZ  1 
ATOM 173  N N   ? GLY A 1  23 ?  -6.225  10.707  14.572 1.000 88.620 ? 23  GLY A N   1 
ATOM 174  C CA  ? GLY A 1  23 ?  -7.053  11.465  13.649 1.000 88.620 ? 23  GLY A CA  1 
ATOM 175  C C   ? GLY A 1  23 ?  -6.277  12.024  12.471 1.000 88.620 ? 23  GLY A C   1 
ATOM 176  O O   ? GLY A 1  23 ?  -6.859  12.629  11.568 1.000 88.620 ? 23  GLY A O   1 
ATOM 177  N N   ? TRP A 1  24 ?  -4.940  11.756  12.508 1.000 91.430 ? 24  TRP A N   1 
ATOM 178  C CA  ? TRP A 1  24 ?  -4.079  12.200  11.417 1.000 91.430 ? 24  TRP A CA  1 
ATOM 179  C C   ? TRP A 1  24 ?  -3.642  11.022  10.554 1.000 91.430 ? 24  TRP A C   1 
ATOM 180  C CB  ? TRP A 1  24 ?  -2.850  12.931  11.966 1.000 91.430 ? 24  TRP A CB  1 
ATOM 181  O O   ? TRP A 1  24 ?  -3.264   9.969  11.074 1.000 91.430 ? 24  TRP A O   1 
ATOM 182  C CG  ? TRP A 1  24 ?  -3.174  14.180  12.729 1.000 91.430 ? 24  TRP A CG  1 
ATOM 183  C CD1 ? TRP A 1  24 ?  -3.294  14.310  14.085 1.000 91.430 ? 24  TRP A CD1 1 
ATOM 184  C CD2 ? TRP A 1  24 ?  -3.426  15.476  12.178 1.000 91.430 ? 24  TRP A CD2 1 
ATOM 185  C CE2 ? TRP A 1  24 ?  -3.691  16.346  13.259 1.000 91.430 ? 24  TRP A CE2 1 
ATOM 186  C CE3 ? TRP A 1  24 ?  -3.453  15.988  10.874 1.000 91.430 ? 24  TRP A CE3 1 
ATOM 187  N NE1 ? TRP A 1  24 ?  -3.604  15.610  14.410 1.000 91.430 ? 24  TRP A NE1 1 
ATOM 188  C CH2 ? TRP A 1  24 ?  -3.998  18.175  11.789 1.000 91.430 ? 24  TRP A CH2 1 
ATOM 189  C CZ2 ? TRP A 1  24 ?  -3.979  17.700  13.075 1.000 91.430 ? 24  TRP A CZ2 1 
ATOM 190  C CZ3 ? TRP A 1  24 ?  -3.739  17.336  10.693 1.000 91.430 ? 24  TRP A CZ3 1 
ATOM 191  N N   ? HIS A 1  25 ?  -3.648  11.315   9.235 1.000 94.090 ? 25  HIS A N   1 
ATOM 192  C CA  ? HIS A 1  25 ?  -3.195  10.296   8.295 1.000 94.090 ? 25  HIS A CA  1 
ATOM 193  C C   ? HIS A 1  25 ?  -1.721   9.967   8.507 1.000 94.090 ? 25  HIS A C   1 
ATOM 194  C CB  ? HIS A 1  25 ?  -3.430  10.752   6.855 1.000 94.090 ? 25  HIS A CB  1 
ATOM 195  O O   ? HIS A 1  25 ?  -0.880  10.867   8.548 1.000 94.090 ? 25  HIS A O   1 
ATOM 196  C CG  ? HIS A 1  25 ?  -2.918   9.792   5.829 1.000 94.090 ? 25  HIS A CG  1 
ATOM 197  C CD2 ? HIS A 1  25 ?  -1.792   9.810   5.078 1.000 94.090 ? 25  HIS A CD2 1 
ATOM 198  N ND1 ? HIS A 1  25 ?  -3.597   8.645   5.479 1.000 94.090 ? 25  HIS A ND1 1 
ATOM 199  C CE1 ? HIS A 1  25 ?  -2.908   7.998   4.554 1.000 94.090 ? 25  HIS A CE1 1 
ATOM 200  N NE2 ? HIS A 1  25 ?  -1.809   8.684   4.292 1.000 94.090 ? 25  HIS A NE2 1 
ATOM 201  N N   ? SER A 1  26 ?  -1.455   8.677   8.576 1.000 94.300 ? 26  SER A N   1 
ATOM 202  C CA  ? SER A 1  26 ?  -0.082   8.244   8.814 1.000 94.300 ? 26  SER A CA  1 
ATOM 203  C C   ? SER A 1  26 ?   0.405   7.314   7.708 1.000 94.300 ? 26  SER A C   1 
ATOM 204  C CB  ? SER A 1  26 ?   0.032   7.542  10.168 1.000 94.300 ? 26  SER A CB  1 
ATOM 205  O O   ? SER A 1  26 ?   1.551   7.413   7.266 1.000 94.300 ? 26  SER A O   1 
ATOM 206  O OG  ? SER A 1  26 ?  -0.747   6.359  10.189 1.000 94.300 ? 26  SER A OG  1 
ATOM 207  N N   ? CYS A 1  27 ?  -0.377   6.487   7.239 1.000 96.640 ? 27  CYS A N   1 
ATOM 208  C CA  ? CYS A 1  27 ?  -0.081   5.531   6.178 1.000 96.640 ? 27  CYS A CA  1 
ATOM 209  C C   ? CYS A 1  27 ?  -1.341   5.178   5.395 1.000 96.640 ? 27  CYS A C   1 
ATOM 210  C CB  ? CYS A 1  27 ?   0.542   4.262   6.758 1.000 96.640 ? 27  CYS A CB  1 
ATOM 211  O O   ? CYS A 1  27 ?  -2.455   5.423   5.861 1.000 96.640 ? 27  CYS A O   1 
ATOM 212  S SG  ? CYS A 1  27 ?   2.304   4.418   7.123 1.000 96.640 ? 27  CYS A SG  1 
ATOM 213  N N   ? GLY A 1  28 ?  -1.044   4.636   4.247 1.000 96.950 ? 28  GLY A N   1 
ATOM 214  C CA  ? GLY A 1  28 ?  -2.153   4.106   3.470 1.000 96.950 ? 28  GLY A CA  1 
ATOM 215  C C   ? GLY A 1  28 ?  -2.328   2.607   3.625 1.000 96.950 ? 28  GLY A C   1 
ATOM 216  O O   ? GLY A 1  28 ?  -1.518   1.946   4.279 1.000 96.950 ? 28  GLY A O   1 
ATOM 217  N N   ? GLY A 1  29 ?  -3.357   2.052   3.118 1.000 97.910 ? 29  GLY A N   1 
ATOM 218  C CA  ? GLY A 1  29 ?  -3.729   0.652   2.989 1.000 97.910 ? 29  GLY A CA  1 
ATOM 219  C C   ? GLY A 1  29 ?  -4.887   0.427   2.035 1.000 97.910 ? 29  GLY A C   1 
ATOM 220  O O   ? GLY A 1  29 ?  -5.406   1.378   1.446 1.000 97.910 ? 29  GLY A O   1 
ATOM 221  N N   ? PHE A 1  30 ?  -5.180  -0.854   1.883 1.000 98.520 ? 30  PHE A N   1 
ATOM 222  C CA  ? PHE A 1  30 ?  -6.325  -1.119   1.021 1.000 98.520 ? 30  PHE A CA  1 
ATOM 223  C C   ? PHE A 1  30 ?  -7.034  -2.401   1.442 1.000 98.520 ? 30  PHE A C   1 
ATOM 224  C CB  ? PHE A 1  30 ?  -5.885  -1.219  -0.443 1.000 98.520 ? 30  PHE A CB  1 
ATOM 225  O O   ? PHE A 1  30 ?  -6.419  -3.291   2.034 1.000 98.520 ? 30  PHE A O   1 
ATOM 226  C CG  ? PHE A 1  30 ?  -4.744  -2.173  -0.671 1.000 98.520 ? 30  PHE A CG  1 
ATOM 227  C CD1 ? PHE A 1  30 ?  -3.428  -1.751  -0.529 1.000 98.520 ? 30  PHE A CD1 1 
ATOM 228  C CD2 ? PHE A 1  30 ?  -4.987  -3.493  -1.027 1.000 98.520 ? 30  PHE A CD2 1 
ATOM 229  C CE1 ? PHE A 1  30 ?  -2.369  -2.631  -0.739 1.000 98.520 ? 30  PHE A CE1 1 
ATOM 230  C CE2 ? PHE A 1  30 ?  -3.935  -4.379  -1.238 1.000 98.520 ? 30  PHE A CE2 1 
ATOM 231  C CZ  ? PHE A 1  30 ?  -2.626  -3.946  -1.095 1.000 98.520 ? 30  PHE A CZ  1 
ATOM 232  N N   ? LEU A 1  31 ?  -8.383  -2.400   1.218 1.000 98.080 ? 31  LEU A N   1 
ATOM 233  C CA  ? LEU A 1  31 ?  -9.257  -3.492   1.633 1.000 98.080 ? 31  LEU A CA  1 
ATOM 234  C C   ? LEU A 1  31 ?  -9.129  -4.681   0.687 1.000 98.080 ? 31  LEU A C   1 
ATOM 235  C CB  ? LEU A 1  31 ? -10.714  -3.022   1.687 1.000 98.080 ? 31  LEU A CB  1 
ATOM 236  O O   ? LEU A 1  31 ?  -9.339  -4.544  -0.521 1.000 98.080 ? 31  LEU A O   1 
ATOM 237  C CG  ? LEU A 1  31 ? -11.077  -2.070   2.828 1.000 98.080 ? 31  LEU A CG  1 
ATOM 238  C CD1 ? LEU A 1  31 ? -12.458  -1.465   2.594 1.000 98.080 ? 31  LEU A CD1 1 
ATOM 239  C CD2 ? LEU A 1  31 ? -11.026  -2.796   4.167 1.000 98.080 ? 31  LEU A CD2 1 
ATOM 240  N N   ? ILE A 1  32 ?  -8.835  -5.886   1.277 1.000 97.690 ? 32  ILE A N   1 
ATOM 241  C CA  ? ILE A 1  32 ?  -8.743  -7.091   0.460 1.000 97.690 ? 32  ILE A CA  1 
ATOM 242  C C   ? ILE A 1  32 ?  -9.853  -8.064   0.850 1.000 97.690 ? 32  ILE A C   1 
ATOM 243  C CB  ? ILE A 1  32 ?  -7.362  -7.767   0.604 1.000 97.690 ? 32  ILE A CB  1 
ATOM 244  O O   ? ILE A 1  32 ? -10.186  -8.974   0.087 1.000 97.690 ? 32  ILE A O   1 
ATOM 245  C CG1 ? ILE A 1  32 ?  -7.089  -8.119   2.071 1.000 97.690 ? 32  ILE A CG1 1 
ATOM 246  C CG2 ? ILE A 1  32 ?  -6.258  -6.866   0.042 1.000 97.690 ? 32  ILE A CG2 1 
ATOM 247  C CD1 ? ILE A 1  32 ?  -5.883  -9.026   2.276 1.000 97.690 ? 32  ILE A CD1 1 
ATOM 248  N N   ? THR A 1  33 ? -10.491  -7.846   1.984 1.000 96.780 ? 33  THR A N   1 
ATOM 249  C CA  ? THR A 1  33 ? -11.748  -8.412   2.461 1.000 96.780 ? 33  THR A CA  1 
ATOM 250  C C   ? THR A 1  33 ? -12.530  -7.383   3.272 1.000 96.780 ? 33  THR A C   1 
ATOM 251  C CB  ? THR A 1  33 ? -11.505  -9.668   3.319 1.000 96.780 ? 33  THR A CB  1 
ATOM 252  O O   ? THR A 1  33 ? -12.043  -6.277   3.518 1.000 96.780 ? 33  THR A O   1 
ATOM 253  C CG2 ? THR A 1  33 ? -10.487 -10.594   2.661 1.000 96.780 ? 33  THR A CG2 1 
ATOM 254  O OG1 ? THR A 1  33 ? -11.014  -9.273   4.605 1.000 96.780 ? 33  THR A OG1 1 
ATOM 255  N N   ? GLU A 1  34 ? -13.801  -7.734   3.717 1.000 96.730 ? 34  GLU A N   1 
ATOM 256  C CA  ? GLU A 1  34 ? -14.611  -6.815   4.512 1.000 96.730 ? 34  GLU A CA  1 
ATOM 257  C C   ? GLU A 1  34 ? -13.999  -6.594   5.893 1.000 96.730 ? 34  GLU A C   1 
ATOM 258  C CB  ? GLU A 1  34 ? -16.042  -7.340   4.648 1.000 96.730 ? 34  GLU A CB  1 
ATOM 259  O O   ? GLU A 1  34 ? -14.390  -5.671   6.610 1.000 96.730 ? 34  GLU A O   1 
ATOM 260  C CG  ? GLU A 1  34 ? -16.822  -7.346   3.341 1.000 96.730 ? 34  GLU A CG  1 
ATOM 261  C CD  ? GLU A 1  34 ? -18.207  -7.959   3.472 1.000 96.730 ? 34  GLU A CD  1 
ATOM 262  O OE1 ? GLU A 1  34 ? -19.183  -7.370   2.955 1.000 96.730 ? 34  GLU A OE1 1 
ATOM 263  O OE2 ? GLU A 1  34 ? -18.317  -9.037   4.098 1.000 96.730 ? 34  GLU A OE2 1 
ATOM 264  N N   ? GLN A 1  35 ? -12.895  -7.398   6.227 1.000 96.510 ? 35  GLN A N   1 
ATOM 265  C CA  ? GLN A 1  35 ? -12.370  -7.307   7.586 1.000 96.510 ? 35  GLN A CA  1 
ATOM 266  C C   ? GLN A 1  35 ? -10.850  -7.176   7.581 1.000 96.510 ? 35  GLN A C   1 
ATOM 267  C CB  ? GLN A 1  35 ? -12.789  -8.528   8.406 1.000 96.510 ? 35  GLN A CB  1 
ATOM 268  O O   ? GLN A 1  35 ? -10.229  -7.045   8.638 1.000 96.510 ? 35  GLN A O   1 
ATOM 269  C CG  ? GLN A 1  35 ? -12.676  -8.326   9.911 1.000 96.510 ? 35  GLN A CG  1 
ATOM 270  C CD  ? GLN A 1  35 ? -13.304  -9.457  10.704 1.000 96.510 ? 35  GLN A CD  1 
ATOM 271  N NE2 ? GLN A 1  35 ? -13.051  -9.478  12.009 1.000 96.510 ? 35  GLN A NE2 1 
ATOM 272  O OE1 ? GLN A 1  35 ? -14.011 -10.305  10.149 1.000 96.510 ? 35  GLN A OE1 1 
ATOM 273  N N   ? PHE A 1  36 ? -10.282  -7.250   6.386 1.000 97.700 ? 36  PHE A N   1 
ATOM 274  C CA  ? PHE A 1  36 ?  -8.824  -7.229   6.367 1.000 97.700 ? 36  PHE A CA  1 
ATOM 275  C C   ? PHE A 1  36 ?  -8.310  -6.107   5.472 1.000 97.700 ? 36  PHE A C   1 
ATOM 276  C CB  ? PHE A 1  36 ?  -8.271  -8.576   5.891 1.000 97.700 ? 36  PHE A CB  1 
ATOM 277  O O   ? PHE A 1  36 ?  -8.821  -5.903   4.369 1.000 97.700 ? 36  PHE A O   1 
ATOM 278  C CG  ? PHE A 1  36 ?  -8.247  -9.634   6.961 1.000 97.700 ? 36  PHE A CG  1 
ATOM 279  C CD1 ? PHE A 1  36 ?  -7.171  -9.735   7.834 1.000 97.700 ? 36  PHE A CD1 1 
ATOM 280  C CD2 ? PHE A 1  36 ?  -9.301 -10.529   7.093 1.000 97.700 ? 36  PHE A CD2 1 
ATOM 281  C CE1 ? PHE A 1  36 ?  -7.146 -10.714   8.825 1.000 97.700 ? 36  PHE A CE1 1 
ATOM 282  C CE2 ? PHE A 1  36 ?  -9.283 -11.509   8.081 1.000 97.700 ? 36  PHE A CE2 1 
ATOM 283  C CZ  ? PHE A 1  36 ?  -8.204 -11.601   8.945 1.000 97.700 ? 36  PHE A CZ  1 
ATOM 284  N N   ? VAL A 1  37 ?  -7.318  -5.392   5.992 1.000 97.970 ? 37  VAL A N   1 
ATOM 285  C CA  ? VAL A 1  37 ?  -6.580  -4.335   5.309 1.000 97.970 ? 37  VAL A CA  1 
ATOM 286  C C   ? VAL A 1  37 ?  -5.134  -4.773   5.089 1.000 97.970 ? 37  VAL A C   1 
ATOM 287  C CB  ? VAL A 1  37 ?  -6.621  -3.010   6.103 1.000 97.970 ? 37  VAL A CB  1 
ATOM 288  O O   ? VAL A 1  37 ?  -4.486  -5.281   6.008 1.000 97.970 ? 37  VAL A O   1 
ATOM 289  C CG1 ? VAL A 1  37 ?  -5.725  -1.960   5.449 1.000 97.970 ? 37  VAL A CG1 1 
ATOM 290  C CG2 ? VAL A 1  37 ?  -8.056  -2.499   6.213 1.000 97.970 ? 37  VAL A CG2 1 
ATOM 291  N N   ? LEU A 1  38 ?  -4.731  -4.612   3.855 1.000 98.300 ? 38  LEU A N   1 
ATOM 292  C CA  ? LEU A 1  38 ?  -3.325  -4.841   3.542 1.000 98.300 ? 38  LEU A CA  1 
ATOM 293  C C   ? LEU A 1  38 ?  -2.539  -3.535   3.581 1.000 98.300 ? 38  LEU A C   1 
ATOM 294  C CB  ? LEU A 1  38 ?  -3.181  -5.496   2.166 1.000 98.300 ? 38  LEU A CB  1 
ATOM 295  O O   ? LEU A 1  38 ?  -2.987  -2.520   3.043 1.000 98.300 ? 38  LEU A O   1 
ATOM 296  C CG  ? LEU A 1  38 ?  -1.883  -6.264   1.912 1.000 98.300 ? 38  LEU A CG  1 
ATOM 297  C CD1 ? LEU A 1  38 ?  -1.781  -7.458   2.854 1.000 98.300 ? 38  LEU A CD1 1 
ATOM 298  C CD2 ? LEU A 1  38 ?  -1.804  -6.715   0.457 1.000 98.300 ? 38  LEU A CD2 1 
ATOM 299  N N   ? THR A 1  39 ?  -1.368  -3.549   4.209 1.000 98.130 ? 39  THR A N   1 
ATOM 300  C CA  ? THR A 1  39 ?  -0.518  -2.369   4.330 1.000 98.130 ? 39  THR A CA  1 
ATOM 301  C C   ? THR A 1  39 ?   0.941  -2.771   4.519 1.000 98.130 ? 39  THR A C   1 
ATOM 302  C CB  ? THR A 1  39 ?  -0.964  -1.478   5.504 1.000 98.130 ? 39  THR A CB  1 
ATOM 303  O O   ? THR A 1  39 ?   1.280  -3.954   4.441 1.000 98.130 ? 39  THR A O   1 
ATOM 304  C CG2 ? THR A 1  39 ?  -0.653  -2.136   6.844 1.000 98.130 ? 39  THR A CG2 1 
ATOM 305  O OG1 ? THR A 1  39 ?  -0.278  -0.222   5.430 1.000 98.130 ? 39  THR A OG1 1 
ATOM 306  N N   ? ALA A 1  40 ?   1.784  -1.790   4.644 1.000 97.150 ? 40  ALA A N   1 
ATOM 307  C CA  ? ALA A 1  40 ?   3.200  -2.077   4.857 1.000 97.150 ? 40  ALA A CA  1 
ATOM 308  C C   ? ALA A 1  40 ?   3.489  -2.349   6.330 1.000 97.150 ? 40  ALA A C   1 
ATOM 309  C CB  ? ALA A 1  40 ?   4.059  -0.918   4.355 1.000 97.150 ? 40  ALA A CB  1 
ATOM 310  O O   ? ALA A 1  40 ?   2.906  -1.714   7.212 1.000 97.150 ? 40  ALA A O   1 
ATOM 311  N N   ? ALA A 1  41 ?   4.435  -3.283   6.583 1.000 96.160 ? 41  ALA A N   1 
ATOM 312  C CA  ? ALA A 1  41 ?   4.791  -3.662   7.947 1.000 96.160 ? 41  ALA A CA  1 
ATOM 313  C C   ? ALA A 1  41 ?   5.472  -2.507   8.677 1.000 96.160 ? 41  ALA A C   1 
ATOM 314  C CB  ? ALA A 1  41 ?   5.698  -4.890   7.939 1.000 96.160 ? 41  ALA A CB  1 
ATOM 315  O O   ? ALA A 1  41 ?   5.389  -2.405   9.903 1.000 96.160 ? 41  ALA A O   1 
ATOM 316  N N   ? HIS A 1  42 ?   6.147  -1.666   7.927 1.000 94.400 ? 42  HIS A N   1 
ATOM 317  C CA  ? HIS A 1  42 ?   6.845  -0.553   8.559 1.000 94.400 ? 42  HIS A CA  1 
ATOM 318  C C   ? HIS A 1  42 ?   5.863   0.512   9.039 1.000 94.400 ? 42  HIS A C   1 
ATOM 319  C CB  ? HIS A 1  42 ?   7.857   0.064   7.592 1.000 94.400 ? 42  HIS A CB  1 
ATOM 320  O O   ? HIS A 1  42 ?   6.251   1.450   9.739 1.000 94.400 ? 42  HIS A O   1 
ATOM 321  C CG  ? HIS A 1  42 ?   7.229   0.884   6.510 1.000 94.400 ? 42  HIS A CG  1 
ATOM 322  C CD2 ? HIS A 1  42 ?   6.771   2.158   6.512 1.000 94.400 ? 42  HIS A CD2 1 
ATOM 323  N ND1 ? HIS A 1  42 ?   7.012   0.397   5.239 1.000 94.400 ? 42  HIS A ND1 1 
ATOM 324  C CE1 ? HIS A 1  42 ?   6.446   1.340   4.504 1.000 94.400 ? 42  HIS A CE1 1 
ATOM 325  N NE2 ? HIS A 1  42 ?   6.288   2.418   5.253 1.000 94.400 ? 42  HIS A NE2 1 
ATOM 326  N N   ? CYS A 1  43 ?   4.581   0.322   8.764 1.000 94.190 ? 43  CYS A N   1 
ATOM 327  C CA  ? CYS A 1  43 ?   3.536   1.237   9.209 1.000 94.190 ? 43  CYS A CA  1 
ATOM 328  C C   ? CYS A 1  43 ?   3.090   0.907  10.628 1.000 94.190 ? 43  CYS A C   1 
ATOM 329  C CB  ? CYS A 1  43 ?   2.338   1.183   8.262 1.000 94.190 ? 43  CYS A CB  1 
ATOM 330  O O   ? CYS A 1  43 ?   2.198   1.561  11.171 1.000 94.190 ? 43  CYS A O   1 
ATOM 331  S SG  ? CYS A 1  43 ?   2.615   2.025   6.689 1.000 94.190 ? 43  CYS A SG  1 
ATOM 332  N N   ? TRP A 1  44 ?   3.798  -0.024  11.254 1.000 88.790 ? 44  TRP A N   1 
ATOM 333  C CA  ? TRP A 1  44 ?   3.441  -0.515  12.581 1.000 88.790 ? 44  TRP A CA  1 
ATOM 334  C C   ? TRP A 1  44 ?   3.584   0.587  13.625 1.000 88.790 ? 44  TRP A C   1 
ATOM 335  C CB  ? TRP A 1  44 ?   4.313  -1.714  12.964 1.000 88.790 ? 44  TRP A CB  1 
ATOM 336  O O   ? TRP A 1  44 ?   4.486   1.423  13.535 1.000 88.790 ? 44  TRP A O   1 
ATOM 337  C CG  ? TRP A 1  44 ?   4.030  -2.261  14.331 1.000 88.790 ? 44  TRP A CG  1 
ATOM 338  C CD1 ? TRP A 1  44 ?   4.440  -1.742  15.527 1.000 88.790 ? 44  TRP A CD1 1 
ATOM 339  C CD2 ? TRP A 1  44 ?   3.277  -3.438  14.641 1.000 88.790 ? 44  TRP A CD2 1 
ATOM 340  C CE2 ? TRP A 1  44 ?   3.271  -3.572  16.047 1.000 88.790 ? 44  TRP A CE2 1 
ATOM 341  C CE3 ? TRP A 1  44 ?   2.605  -4.392  13.866 1.000 88.790 ? 44  TRP A CE3 1 
ATOM 342  N NE1 ? TRP A 1  44 ?   3.987  -2.526  16.563 1.000 88.790 ? 44  TRP A NE1 1 
ATOM 343  C CH2 ? TRP A 1  44 ?   1.969  -5.543  15.912 1.000 88.790 ? 44  TRP A CH2 1 
ATOM 344  C CZ2 ? TRP A 1  44 ?   2.618  -4.624  16.694 1.000 88.790 ? 44  TRP A CZ2 1 
ATOM 345  C CZ3 ? TRP A 1  44 ?   1.956  -5.438  14.512 1.000 88.790 ? 44  TRP A CZ3 1 
ATOM 346  N N   ? GLY A 1  45 ?   2.566   0.539  14.738 1.000 82.360 ? 45  GLY A N   1 
ATOM 347  C CA  ? GLY A 1  45 ?   2.769   1.335  15.937 1.000 82.360 ? 45  GLY A CA  1 
ATOM 348  C C   ? GLY A 1  45 ?   2.321   2.776  15.780 1.000 82.360 ? 45  GLY A C   1 
ATOM 349  O O   ? GLY A 1  45 ?   2.260   3.523  16.759 1.000 82.360 ? 45  GLY A O   1 
ATOM 350  N N   ? ASP A 1  46 ?   1.975   3.240  14.621 1.000 79.280 ? 46  ASP A N   1 
ATOM 351  C CA  ? ASP A 1  46 ?   1.570   4.613  14.339 1.000 79.280 ? 46  ASP A CA  1 
ATOM 352  C C   ? ASP A 1  46 ?   0.063   4.705  14.112 1.000 79.280 ? 46  ASP A C   1 
ATOM 353  C CB  ? ASP A 1  46 ?   2.319   5.155  13.120 1.000 79.280 ? 46  ASP A CB  1 
ATOM 354  O O   ? ASP A 1  46 ?  -0.484   5.801  13.971 1.000 79.280 ? 46  ASP A O   1 
ATOM 355  C CG  ? ASP A 1  46 ?   3.817   5.265  13.346 1.000 79.280 ? 46  ASP A CG  1 
ATOM 356  O OD1 ? ASP A 1  46 ?   4.245   5.502  14.496 1.000 79.280 ? 46  ASP A OD1 1 
ATOM 357  O OD2 ? ASP A 1  46 ?   4.576   5.117  12.364 1.000 79.280 ? 46  ASP A OD2 1 
ATOM 358  N N   ? VAL A 1  47 ?  -0.736   3.487  14.257 1.000 84.650 ? 47  VAL A N   1 
ATOM 359  C CA  ? VAL A 1  47 ?  -2.116   3.482  13.785 1.000 84.650 ? 47  VAL A CA  1 
ATOM 360  C C   ? VAL A 1  47 ?  -3.058   3.159  14.944 1.000 84.650 ? 47  VAL A C   1 
ATOM 361  C CB  ? VAL A 1  47 ?  -2.319   2.469  12.636 1.000 84.650 ? 47  VAL A CB  1 
ATOM 362  O O   ? VAL A 1  47 ?  -2.811   2.226  15.711 1.000 84.650 ? 47  VAL A O   1 
ATOM 363  C CG1 ? VAL A 1  47 ?  -3.781   2.441  12.193 1.000 84.650 ? 47  VAL A CG1 1 
ATOM 364  C CG2 ? VAL A 1  47 ?  -1.407   2.809  11.459 1.000 84.650 ? 47  VAL A CG2 1 
ATOM 365  N N   ? ILE A 1  48 ?  -4.197   3.978  14.993 1.000 87.120 ? 48  ILE A N   1 
ATOM 366  C CA  ? ILE A 1  48 ?  -5.201   3.732  16.021 1.000 87.120 ? 48  ILE A CA  1 
ATOM 367  C C   ? ILE A 1  48 ?  -6.546   3.426  15.366 1.000 87.120 ? 48  ILE A C   1 
ATOM 368  C CB  ? ILE A 1  48 ?  -5.334   4.935  16.981 1.000 87.120 ? 48  ILE A CB  1 
ATOM 369  O O   ? ILE A 1  48 ?  -7.406   2.780  15.970 1.000 87.120 ? 48  ILE A O   1 
ATOM 370  C CG1 ? ILE A 1  48 ?  -5.667   6.209  16.197 1.000 87.120 ? 48  ILE A CG1 1 
ATOM 371  C CG2 ? ILE A 1  48 ?  -4.053   5.115  17.802 1.000 87.120 ? 48  ILE A CG2 1 
ATOM 372  C CD1 ? ILE A 1  48 ?  -6.046   7.395  17.075 1.000 87.120 ? 48  ILE A CD1 1 
ATOM 373  N N   ? THR A 1  49 ?  -6.723   3.928  14.092 1.000 94.270 ? 49  THR A N   1 
ATOM 374  C CA  ? THR A 1  49 ?  -7.988   3.729  13.394 1.000 94.270 ? 49  THR A CA  1 
ATOM 375  C C   ? THR A 1  49 ?  -7.761   3.602  11.890 1.000 94.270 ? 49  THR A C   1 
ATOM 376  C CB  ? THR A 1  49 ?  -8.968   4.883  13.672 1.000 94.270 ? 49  THR A CB  1 
ATOM 377  O O   ? THR A 1  49 ?  -6.776   4.119  11.360 1.000 94.270 ? 49  THR A O   1 
ATOM 378  C CG2 ? THR A 1  49 ?  -9.332   4.951  15.152 1.000 94.270 ? 49  THR A CG2 1 
ATOM 379  O OG1 ? THR A 1  49 ?  -8.362   6.122  13.284 1.000 94.270 ? 49  THR A OG1 1 
ATOM 380  N N   ? VAL A 1  50 ?  -8.645   2.865  11.260 1.000 96.140 ? 50  VAL A N   1 
ATOM 381  C CA  ? VAL A 1  50 ?  -8.716   2.742   9.808 1.000 96.140 ? 50  VAL A CA  1 
ATOM 382  C C   ? VAL A 1  50 ?  -9.947   3.480   9.286 1.000 96.140 ? 50  VAL A C   1 
ATOM 383  C CB  ? VAL A 1  50 ?  -8.754   1.262   9.364 1.000 96.140 ? 50  VAL A CB  1 
ATOM 384  O O   ? VAL A 1  50 ? -11.066   3.234   9.742 1.000 96.140 ? 50  VAL A O   1 
ATOM 385  C CG1 ? VAL A 1  50 ?  -9.023   1.155   7.864 1.000 96.140 ? 50  VAL A CG1 1 
ATOM 386  C CG2 ? VAL A 1  50 ?  -7.445   0.564   9.727 1.000 96.140 ? 50  VAL A CG2 1 
ATOM 387  N N   ? VAL A 1  51 ?  -9.692   4.426   8.351 1.000 95.500 ? 51  VAL A N   1 
ATOM 388  C CA  ? VAL A 1  51 ? -10.770   5.197   7.740 1.000 95.500 ? 51  VAL A CA  1 
ATOM 389  C C   ? VAL A 1  51 ? -11.022   4.697   6.319 1.000 95.500 ? 51  VAL A C   1 
ATOM 390  C CB  ? VAL A 1  51 ? -10.449   6.708   7.724 1.000 95.500 ? 51  VAL A CB  1 
ATOM 391  O O   ? VAL A 1  51 ? -10.093   4.607   5.513 1.000 95.500 ? 51  VAL A O   1 
ATOM 392  C CG1 ? VAL A 1  51 ? -11.540   7.485   6.989 1.000 95.500 ? 51  VAL A CG1 1 
ATOM 393  C CG2 ? VAL A 1  51 ? -10.283   7.233   9.150 1.000 95.500 ? 51  VAL A CG2 1 
ATOM 394  N N   ? VAL A 1  52 ? -12.310   4.350   6.046 1.000 95.660 ? 52  VAL A N   1 
ATOM 395  C CA  ? VAL A 1  52 ? -12.685   3.864   4.722 1.000 95.660 ? 52  VAL A CA  1 
ATOM 396  C C   ? VAL A 1  52 ? -13.680   4.828   4.080 1.000 95.660 ? 52  VAL A C   1 
ATOM 397  C CB  ? VAL A 1  52 ? -13.286   2.443   4.788 1.000 95.660 ? 52  VAL A CB  1 
ATOM 398  O O   ? VAL A 1  52 ? -14.345   5.599   4.777 1.000 95.660 ? 52  VAL A O   1 
ATOM 399  C CG1 ? VAL A 1  52 ? -12.278   1.457   5.376 1.000 95.660 ? 52  VAL A CG1 1 
ATOM 400  C CG2 ? VAL A 1  52 ? -14.575   2.447   5.609 1.000 95.660 ? 52  VAL A CG2 1 
ATOM 401  N N   ? GLY A 1  53 ? -13.644   4.940   2.701 1.000 93.530 ? 53  GLY A N   1 
ATOM 402  C CA  ? GLY A 1  53 ? -14.682   5.655   1.976 1.000 93.530 ? 53  GLY A CA  1 
ATOM 403  C C   ? GLY A 1  53 ? -14.413   7.143   1.862 1.000 93.530 ? 53  GLY A C   1 
ATOM 404  O O   ? GLY A 1  53 ? -15.254   7.896   1.365 1.000 93.530 ? 53  GLY A O   1 
ATOM 405  N N   ? ALA A 1  54 ? -13.222   7.595   2.303 1.000 93.240 ? 54  ALA A N   1 
ATOM 406  C CA  ? ALA A 1  54 ? -12.893   9.018   2.298 1.000 93.240 ? 54  ALA A CA  1 
ATOM 407  C C   ? ALA A 1  54 ? -12.217   9.421   0.991 1.000 93.240 ? 54  ALA A C   1 
ATOM 408  C CB  ? ALA A 1  54 ? -11.995   9.361   3.485 1.000 93.240 ? 54  ALA A CB  1 
ATOM 409  O O   ? ALA A 1  54 ? -11.296   8.745   0.527 1.000 93.240 ? 54  ALA A O   1 
ATOM 410  N N   ? HIS A 1  55 ? -12.729  10.402   0.337 1.000 94.390 ? 55  HIS A N   1 
ATOM 411  C CA  ? HIS A 1  55 ? -11.995  11.112  -0.705 1.000 94.390 ? 55  HIS A CA  1 
ATOM 412  C C   ? HIS A 1  55 ? -11.237  12.304  -0.130 1.000 94.390 ? 55  HIS A C   1 
ATOM 413  C CB  ? HIS A 1  55 ? -12.946  11.577  -1.808 1.000 94.390 ? 55  HIS A CB  1 
ATOM 414  O O   ? HIS A 1  55 ? -10.104  12.577  -0.533 1.000 94.390 ? 55  HIS A O   1 
ATOM 415  C CG  ? HIS A 1  55 ? -12.297  12.456  -2.829 1.000 94.390 ? 55  HIS A CG  1 
ATOM 416  C CD2 ? HIS A 1  55 ? -12.398  13.788  -3.048 1.000 94.390 ? 55  HIS A CD2 1 
ATOM 417  N ND1 ? HIS A 1  55 ? -11.423  11.974  -3.779 1.000 94.390 ? 55  HIS A ND1 1 
ATOM 418  C CE1 ? HIS A 1  55 ? -11.013  12.974  -4.540 1.000 94.390 ? 55  HIS A CE1 1 
ATOM 419  N NE2 ? HIS A 1  55 ? -11.590  14.086  -4.118 1.000 94.390 ? 55  HIS A NE2 1 
ATOM 420  N N   ? ASP A 1  56 ? -11.862  13.073   0.815 1.000 93.810 ? 56  ASP A N   1 
ATOM 421  C CA  ? ASP A 1  56 ? -11.346  14.236   1.531 1.000 93.810 ? 56  ASP A CA  1 
ATOM 422  C C   ? ASP A 1  56 ? -11.339  13.994   3.038 1.000 93.810 ? 56  ASP A C   1 
ATOM 423  C CB  ? ASP A 1  56 ? -12.174  15.480   1.202 1.000 93.810 ? 56  ASP A CB  1 
ATOM 424  O O   ? ASP A 1  56 ? -12.398  13.915   3.665 1.000 93.810 ? 56  ASP A O   1 
ATOM 425  C CG  ? ASP A 1  56 ? -11.573  16.757   1.763 1.000 93.810 ? 56  ASP A CG  1 
ATOM 426  O OD1 ? ASP A 1  56 ? -10.709  16.681   2.663 1.000 93.810 ? 56  ASP A OD1 1 
ATOM 427  O OD2 ? ASP A 1  56 ? -11.970  17.850   1.302 1.000 93.810 ? 56  ASP A OD2 1 
ATOM 428  N N   ? LEU A 1  57 ? -10.090  14.003   3.653 1.000 92.580 ? 57  LEU A N   1 
ATOM 429  C CA  ? LEU A 1  57 ?  -9.934  13.642   5.058 1.000 92.580 ? 57  LEU A CA  1 
ATOM 430  C C   ? LEU A 1  57 ? -10.322  14.805   5.964 1.000 92.580 ? 57  LEU A C   1 
ATOM 431  C CB  ? LEU A 1  57 ?  -8.492  13.215   5.345 1.000 92.580 ? 57  LEU A CB  1 
ATOM 432  O O   ? LEU A 1  57 ? -10.471  14.631   7.176 1.000 92.580 ? 57  LEU A O   1 
ATOM 433  C CG  ? LEU A 1  57 ?  -8.038  11.897   4.717 1.000 92.580 ? 57  LEU A CG  1 
ATOM 434  C CD1 ? LEU A 1  57 ?  -6.555  11.665   4.987 1.000 92.580 ? 57  LEU A CD1 1 
ATOM 435  C CD2 ? LEU A 1  57 ?  -8.871  10.735   5.247 1.000 92.580 ? 57  LEU A CD2 1 
ATOM 436  N N   ? SER A 1  58 ? -10.558  15.987   5.408 1.000 88.850 ? 58  SER A N   1 
ATOM 437  C CA  ? SER A 1  58 ? -10.930  17.167   6.181 1.000 88.850 ? 58  SER A CA  1 
ATOM 438  C C   ? SER A 1  58 ? -12.426  17.185   6.476 1.000 88.850 ? 58  SER A C   1 
ATOM 439  C CB  ? SER A 1  58 ? -10.533  18.443   5.438 1.000 88.850 ? 58  SER A CB  1 
ATOM 440  O O   ? SER A 1  58 ? -12.876  17.880   7.390 1.000 88.850 ? 58  SER A O   1 
ATOM 441  O OG  ? SER A 1  58 ? -11.339  18.625   4.286 1.000 88.850 ? 58  SER A OG  1 
ATOM 442  N N   ? GLU A 1  59 ? -13.188  16.304   5.784 1.000 80.280 ? 59  GLU A N   1 
ATOM 443  C CA  ? GLU A 1  59 ? -14.640  16.259   5.925 1.000 80.280 ? 59  GLU A CA  1 
ATOM 444  C C   ? GLU A 1  59 ? -15.067  15.149   6.881 1.000 80.280 ? 59  GLU A C   1 
ATOM 445  C CB  ? GLU A 1  59 ? -15.308  16.065   4.561 1.000 80.280 ? 59  GLU A CB  1 
ATOM 446  O O   ? GLU A 1  59 ? -14.803  13.971   6.630 1.000 80.280 ? 59  GLU A O   1 
ATOM 447  C CG  ? GLU A 1  59 ? -15.110  17.235   3.608 1.000 80.280 ? 59  GLU A CG  1 
ATOM 448  C CD  ? GLU A 1  59 ? -15.914  17.105   2.324 1.000 80.280 ? 59  GLU A CD  1 
ATOM 449  O OE1 ? GLU A 1  59 ? -15.797  17.987   1.443 1.000 80.280 ? 59  GLU A OE1 1 
ATOM 450  O OE2 ? GLU A 1  59 ? -16.666  16.113   2.198 1.000 80.280 ? 59  GLU A OE2 1 
ATOM 451  N N   ? ASN A 1  60 ? -14.967  15.232   8.220 1.000 63.340 ? 60  ASN A N   1 
ATOM 452  C CA  ? ASN A 1  60 ? -15.157  14.399   9.402 1.000 63.340 ? 60  ASN A CA  1 
ATOM 453  C C   ? ASN A 1  60 ? -16.534  13.742   9.410 1.000 63.340 ? 60  ASN A C   1 
ATOM 454  C CB  ? ASN A 1  60 ? -14.953  15.221  10.677 1.000 63.340 ? 60  ASN A CB  1 
ATOM 455  O O   ? ASN A 1  60 ? -16.714  12.675  10.000 1.000 63.340 ? 60  ASN A O   1 
ATOM 456  C CG  ? ASN A 1  60 ? -13.493  15.339  11.068 1.000 63.340 ? 60  ASN A CG  1 
ATOM 457  N ND2 ? ASN A 1  60 ? -13.201  16.233  12.005 1.000 63.340 ? 60  ASN A ND2 1 
ATOM 458  O OD1 ? ASN A 1  60 ? -12.634  14.634  10.531 1.000 63.340 ? 60  ASN A OD1 1 
ATOM 459  N N   ? GLU A 1  61 ? -17.515  13.958   8.401 1.000 54.430 ? 61  GLU A N   1 
ATOM 460  C CA  ? GLU A 1  61 ? -18.912  13.611   8.642 1.000 54.430 ? 61  GLU A CA  1 
ATOM 461  C C   ? GLU A 1  61 ? -19.379  12.510   7.694 1.000 54.430 ? 61  GLU A C   1 
ATOM 462  C CB  ? GLU A 1  61 ? -19.806  14.845   8.496 1.000 54.430 ? 61  GLU A CB  1 
ATOM 463  O O   ? GLU A 1  61 ? -20.292  11.749   8.020 1.000 54.430 ? 61  GLU A O   1 
ATOM 464  C CG  ? GLU A 1  61 ? -19.770  15.777   9.699 1.000 54.430 ? 61  GLU A CG  1 
ATOM 465  C CD  ? GLU A 1  61 ? -21.070  16.535   9.910 1.000 54.430 ? 61  GLU A CD  1 
ATOM 466  O OE1 ? GLU A 1  61 ? -21.230  17.184  10.969 1.000 54.430 ? 61  GLU A OE1 1 
ATOM 467  O OE2 ? GLU A 1  61 ? -21.938  16.479   9.010 1.000 54.430 ? 61  GLU A OE2 1 
ATOM 468  N N   ? ILE A 1  62 ? -18.392  11.648   7.005 1.000 56.670 ? 62  ILE A N   1 
ATOM 469  C CA  ? ILE A 1  62 ? -18.905  10.689   6.032 1.000 56.670 ? 62  ILE A CA  1 
ATOM 470  C C   ? ILE A 1  62 ? -18.034   9.435   6.033 1.000 56.670 ? 62  ILE A C   1 
ATOM 471  C CB  ? ILE A 1  62 ? -18.963  11.300   4.613 1.000 56.670 ? 62  ILE A CB  1 
ATOM 472  O O   ? ILE A 1  62 ? -18.388   8.425   5.422 1.000 56.670 ? 62  ILE A O   1 
ATOM 473  C CG1 ? ILE A 1  62 ? -19.884  12.525   4.597 1.000 56.670 ? 62  ILE A CG1 1 
ATOM 474  C CG2 ? ILE A 1  62 ? -19.425  10.254   3.594 1.000 56.670 ? 62  ILE A CG2 1 
ATOM 475  C CD1 ? ILE A 1  62 ? -19.847  13.310   3.292 1.000 56.670 ? 62  ILE A CD1 1 
ATOM 476  N N   ? TYR A 1  63 ? -17.027   9.314   7.174 1.000 64.940 ? 63  TYR A N   1 
ATOM 477  C CA  ? TYR A 1  63 ? -16.161   8.155   6.988 1.000 64.940 ? 63  TYR A CA  1 
ATOM 478  C C   ? TYR A 1  63 ? -16.385   7.125   8.089 1.000 64.940 ? 63  TYR A C   1 
ATOM 479  C CB  ? TYR A 1  63 ? -14.690   8.581   6.964 1.000 64.940 ? 63  TYR A CB  1 
ATOM 480  O O   ? TYR A 1  63 ? -16.679   7.482   9.232 1.000 64.940 ? 63  TYR A O   1 
ATOM 481  C CG  ? TYR A 1  63 ? -14.386   9.657   5.950 1.000 64.940 ? 63  TYR A CG  1 
ATOM 482  C CD1 ? TYR A 1  63 ? -14.604   9.442   4.591 1.000 64.940 ? 63  TYR A CD1 1 
ATOM 483  C CD2 ? TYR A 1  63 ? -13.880  10.889   6.348 1.000 64.940 ? 63  TYR A CD2 1 
ATOM 484  C CE1 ? TYR A 1  63 ? -14.324  10.430   3.652 1.000 64.940 ? 63  TYR A CE1 1 
ATOM 485  C CE2 ? TYR A 1  63 ? -13.596  11.885   5.418 1.000 64.940 ? 63  TYR A CE2 1 
ATOM 486  O OH  ? TYR A 1  63 ? -13.543  12.628   3.151 1.000 64.940 ? 63  TYR A OH  1 
ATOM 487  C CZ  ? TYR A 1  63 ? -13.822  11.646   4.075 1.000 64.940 ? 63  TYR A CZ  1 
ATOM 488  N N   ? ASN A 1  64 ? -16.551   5.831   7.693 1.000 82.290 ? 64  ASN A N   1 
ATOM 489  C CA  ? ASN A 1  64 ? -16.561   4.706   8.622 1.000 82.290 ? 64  ASN A CA  1 
ATOM 490  C C   ? ASN A 1  64 ? -15.169   4.426   9.179 1.000 82.290 ? 64  ASN A C   1 
ATOM 491  C CB  ? ASN A 1  64 ? -17.122   3.455   7.942 1.000 82.290 ? 64  ASN A CB  1 
ATOM 492  O O   ? ASN A 1  64 ? -14.232   4.168   8.421 1.000 82.290 ? 64  ASN A O   1 
ATOM 493  C CG  ? ASN A 1  64 ? -18.599   3.577   7.622 1.000 82.290 ? 64  ASN A CG  1 
ATOM 494  N ND2 ? ASN A 1  64 ? -19.031   2.914   6.555 1.000 82.290 ? 64  ASN A ND2 1 
ATOM 495  O OD1 ? ASN A 1  64 ? -19.345   4.262   8.326 1.000 82.290 ? 64  ASN A OD1 1 
ATOM 496  N N   ? SER A 1  65 ? -14.940   4.807  10.481 1.000 91.170 ? 65  SER A N   1 
ATOM 497  C CA  ? SER A 1  65 ? -13.678   4.512  11.152 1.000 91.170 ? 65  SER A CA  1 
ATOM 498  C C   ? SER A 1  65 ? -13.750   3.188  11.907 1.000 91.170 ? 65  SER A C   1 
ATOM 499  C CB  ? SER A 1  65 ? -13.307   5.639  12.117 1.000 91.170 ? 65  SER A CB  1 
ATOM 500  O O   ? SER A 1  65 ? -14.785   2.853  12.486 1.000 91.170 ? 65  SER A O   1 
ATOM 501  O OG  ? SER A 1  65 ? -14.287   5.775  13.132 1.000 91.170 ? 65  SER A OG  1 
ATOM 502  N N   ? PHE A 1  66 ? -12.727   2.445  11.750 1.000 94.980 ? 66  PHE A N   1 
ATOM 503  C CA  ? PHE A 1  66 ? -12.672   1.122  12.361 1.000 94.980 ? 66  PHE A CA  1 
ATOM 504  C C   ? PHE A 1  66 ? -11.433   0.982  13.237 1.000 94.980 ? 66  PHE A C   1 
ATOM 505  C CB  ? PHE A 1  66 ? -12.680   0.032  11.286 1.000 94.980 ? 66  PHE A CB  1 
ATOM 506  O O   ? PHE A 1  66 ? -10.340   1.398  12.847 1.000 94.980 ? 66  PHE A O   1 
ATOM 507  C CG  ? PHE A 1  66 ? -13.933   0.011  10.452 1.000 94.980 ? 66  PHE A CG  1 
ATOM 508  C CD1 ? PHE A 1  66 ? -14.935  -0.920  10.701 1.000 94.980 ? 66  PHE A CD1 1 
ATOM 509  C CD2 ? PHE A 1  66 ? -14.109   0.922   9.419 1.000 94.980 ? 66  PHE A CD2 1 
ATOM 510  C CE1 ? PHE A 1  66 ? -16.096  -0.941   9.931 1.000 94.980 ? 66  PHE A CE1 1 
ATOM 511  C CE2 ? PHE A 1  66 ? -15.266   0.907   8.646 1.000 94.980 ? 66  PHE A CE2 1 
ATOM 512  C CZ  ? PHE A 1  66 ? -16.258  -0.026   8.903 1.000 94.980 ? 66  PHE A CZ  1 
ATOM 513  N N   ? LYS A 1  67 ? -11.675   0.352  14.444 1.000 94.410 ? 67  LYS A N   1 
ATOM 514  C CA  ? LYS A 1  67 ? -10.539  -0.030  15.278 1.000 94.410 ? 67  LYS A CA  1 
ATOM 515  C C   ? LYS A 1  67 ?  -9.872  -1.298  14.752 1.000 94.410 ? 67  LYS A C   1 
ATOM 516  C CB  ? LYS A 1  67 ? -10.982  -0.234  16.728 1.000 94.410 ? 67  LYS A CB  1 
ATOM 517  O O   ? LYS A 1  67 ? -10.542  -2.175  14.202 1.000 94.410 ? 67  LYS A O   1 
ATOM 518  C CG  ? LYS A 1  67 ? -11.388   1.049  17.438 1.000 94.410 ? 67  LYS A CG  1 
ATOM 519  C CD  ? LYS A 1  67 ? -11.698   0.800  18.908 1.000 94.410 ? 67  LYS A CD  1 
ATOM 520  C CE  ? LYS A 1  67 ? -12.134   2.078  19.612 1.000 94.410 ? 67  LYS A CE  1 
ATOM 521  N NZ  ? LYS A 1  67 ? -12.477   1.832  21.045 1.000 94.410 ? 67  LYS A NZ  1 
ATOM 522  N N   ? VAL A 1  68 ?  -8.562  -1.296  14.941 1.000 95.080 ? 68  VAL A N   1 
ATOM 523  C CA  ? VAL A 1  68 ?  -7.789  -2.473  14.558 1.000 95.080 ? 68  VAL A CA  1 
ATOM 524  C C   ? VAL A 1  68 ?  -7.651  -3.412  15.754 1.000 95.080 ? 68  VAL A C   1 
ATOM 525  C CB  ? VAL A 1  68 ?  -6.393  -2.085  14.021 1.000 95.080 ? 68  VAL A CB  1 
ATOM 526  O O   ? VAL A 1  68 ?  -7.190  -3.003  16.823 1.000 95.080 ? 68  VAL A O   1 
ATOM 527  C CG1 ? VAL A 1  68 ?  -5.591  -3.332  13.651 1.000 95.080 ? 68  VAL A CG1 1 
ATOM 528  C CG2 ? VAL A 1  68 ?  -6.525  -1.154  12.817 1.000 95.080 ? 68  VAL A CG2 1 
ATOM 529  N N   ? THR A 1  69 ?  -8.034  -4.717  15.572 1.000 94.670 ? 69  THR A N   1 
ATOM 530  C CA  ? THR A 1  69 ?  -7.987  -5.675  16.671 1.000 94.670 ? 69  THR A CA  1 
ATOM 531  C C   ? THR A 1  69 ?  -6.679  -6.461  16.647 1.000 94.670 ? 69  THR A C   1 
ATOM 532  C CB  ? THR A 1  69 ?  -9.177  -6.650  16.613 1.000 94.670 ? 69  THR A CB  1 
ATOM 533  O O   ? THR A 1  69 ?  -6.213  -6.931  17.687 1.000 94.670 ? 69  THR A O   1 
ATOM 534  C CG2 ? THR A 1  69 ? -10.493  -5.928  16.885 1.000 94.670 ? 69  THR A CG2 1 
ATOM 535  O OG1 ? THR A 1  69 ?  -9.233  -7.250  15.313 1.000 94.670 ? 69  THR A OG1 1 
ATOM 536  N N   ? SER A 1  70 ?  -6.107  -6.629  15.475 1.000 94.720 ? 70  SER A N   1 
ATOM 537  C CA  ? SER A 1  70 ?  -4.849  -7.358  15.357 1.000 94.720 ? 70  SER A CA  1 
ATOM 538  C C   ? SER A 1  70 ?  -3.969  -6.768  14.260 1.000 94.720 ? 70  SER A C   1 
ATOM 539  C CB  ? SER A 1  70 ?  -5.111  -8.837  15.071 1.000 94.720 ? 70  SER A CB  1 
ATOM 540  O O   ? SER A 1  70 ?  -4.452  -6.453  13.171 1.000 94.720 ? 70  SER A O   1 
ATOM 541  O OG  ? SER A 1  70 ?  -5.813  -9.440  16.145 1.000 94.720 ? 70  SER A OG  1 
ATOM 542  N N   ? TYR A 1  71 ?  -2.656  -6.586  14.643 1.000 95.250 ? 71  TYR A N   1 
ATOM 543  C CA  ? TYR A 1  71 ?  -1.592  -6.258  13.701 1.000 95.250 ? 71  TYR A CA  1 
ATOM 544  C C   ? TYR A 1  71 ?  -0.743  -7.484  13.387 1.000 95.250 ? 71  TYR A C   1 
ATOM 545  C CB  ? TYR A 1  71 ?  -0.706  -5.139  14.259 1.000 95.250 ? 71  TYR A CB  1 
ATOM 546  O O   ? TYR A 1  71 ?  -0.126  -8.066  14.283 1.000 95.250 ? 71  TYR A O   1 
ATOM 547  C CG  ? TYR A 1  71 ?  -1.459  -3.870  14.575 1.000 95.250 ? 71  TYR A CG  1 
ATOM 548  C CD1 ? TYR A 1  71 ?  -1.433  -2.785  13.701 1.000 95.250 ? 71  TYR A CD1 1 
ATOM 549  C CD2 ? TYR A 1  71 ?  -2.197  -3.752  15.748 1.000 95.250 ? 71  TYR A CD2 1 
ATOM 550  C CE1 ? TYR A 1  71 ?  -2.124  -1.613  13.990 1.000 95.250 ? 71  TYR A CE1 1 
ATOM 551  C CE2 ? TYR A 1  71 ?  -2.892  -2.585  16.047 1.000 95.250 ? 71  TYR A CE2 1 
ATOM 552  O OH  ? TYR A 1  71 ?  -3.535  -0.364  15.453 1.000 95.250 ? 71  TYR A OH  1 
ATOM 553  C CZ  ? TYR A 1  71 ?  -2.850  -1.522  15.163 1.000 95.250 ? 71  TYR A CZ  1 
ATOM 554  N N   ? ILE A 1  72 ?  -0.794  -7.913  12.143 1.000 96.240 ? 72  ILE A N   1 
ATOM 555  C CA  ? ILE A 1  72 ?  -0.127  -9.166  11.809 1.000 96.240 ? 72  ILE A CA  1 
ATOM 556  C C   ? ILE A 1  72 ?   0.975  -8.906  10.784 1.000 96.240 ? 72  ILE A C   1 
ATOM 557  C CB  ? ILE A 1  72 ?  -1.126 -10.212  11.268 1.000 96.240 ? 72  ILE A CB  1 
ATOM 558  O O   ? ILE A 1  72 ?   0.741  -8.993   9.576 1.000 96.240 ? 72  ILE A O   1 
ATOM 559  C CG1 ? ILE A 1  72 ?  -2.340 -10.322  12.197 1.000 96.240 ? 72  ILE A CG1 1 
ATOM 560  C CG2 ? ILE A 1  72 ?  -0.444 -11.573  11.096 1.000 96.240 ? 72  ILE A CG2 1 
ATOM 561  C CD1 ? ILE A 1  72 ?  -3.525 -11.056  11.584 1.000 96.240 ? 72  ILE A CD1 1 
ATOM 562  N N   ? PRO A 1  73 ?   2.212  -8.462  11.223 1.000 96.060 ? 73  PRO A N   1 
ATOM 563  C CA  ? PRO A 1  73 ?   3.313  -8.303  10.271 1.000 96.060 ? 73  PRO A CA  1 
ATOM 564  C C   ? PRO A 1  73 ?   3.900  -9.638   9.819 1.000 96.060 ? 73  PRO A C   1 
ATOM 565  C CB  ? PRO A 1  73 ?   4.345  -7.490  11.057 1.000 96.060 ? 73  PRO A CB  1 
ATOM 566  O O   ? PRO A 1  73 ?   3.823 -10.629  10.549 1.000 96.060 ? 73  PRO A O   1 
ATOM 567  C CG  ? PRO A 1  73 ?   4.131  -7.880  12.484 1.000 96.060 ? 73  PRO A CG  1 
ATOM 568  C CD  ? PRO A 1  73 ?   2.663  -8.117  12.698 1.000 96.060 ? 73  PRO A CD  1 
ATOM 569  N N   ? HIS A 1  74 ?   4.400  -9.629   8.574 1.000 96.520 ? 74  HIS A N   1 
ATOM 570  C CA  ? HIS A 1  74 ?   5.098 -10.842   8.163 1.000 96.520 ? 74  HIS A CA  1 
ATOM 571  C C   ? HIS A 1  74 ?   6.155 -11.242   9.186 1.000 96.520 ? 74  HIS A C   1 
ATOM 572  C CB  ? HIS A 1  74 ?   5.742 -10.650   6.789 1.000 96.520 ? 74  HIS A CB  1 
ATOM 573  O O   ? HIS A 1  74 ?   6.910 -10.394   9.669 1.000 96.520 ? 74  HIS A O   1 
ATOM 574  C CG  ? HIS A 1  74 ?   6.149 -11.931   6.133 1.000 96.520 ? 74  HIS A CG  1 
ATOM 575  C CD2 ? HIS A 1  74 ?   5.554 -12.661   5.161 1.000 96.520 ? 74  HIS A CD2 1 
ATOM 576  N ND1 ? HIS A 1  74 ?   7.302 -12.606   6.471 1.000 96.520 ? 74  HIS A ND1 1 
ATOM 577  C CE1 ? HIS A 1  74 ?   7.399 -13.698   5.732 1.000 96.520 ? 74  HIS A CE1 1 
ATOM 578  N NE2 ? HIS A 1  74 ?   6.350 -13.755   4.929 1.000 96.520 ? 74  HIS A NE2 1 
ATOM 579  N N   ? GLU A 1  75 ?   6.297 -12.567   9.474 1.000 94.700 ? 75  GLU A N   1 
ATOM 580  C CA  ? GLU A 1  75 ?   7.147 -13.079  10.545 1.000 94.700 ? 75  GLU A CA  1 
ATOM 581  C C   ? GLU A 1  75 ?   8.614 -12.741  10.295 1.000 94.700 ? 75  GLU A C   1 
ATOM 582  C CB  ? GLU A 1  75 ?   6.974 -14.593  10.692 1.000 94.700 ? 75  GLU A CB  1 
ATOM 583  O O   ? GLU A 1  75 ?   9.390 -12.586  11.240 1.000 94.700 ? 75  GLU A O   1 
ATOM 584  C CG  ? GLU A 1  75 ?   5.579 -15.012  11.134 1.000 94.700 ? 75  GLU A CG  1 
ATOM 585  C CD  ? GLU A 1  75 ?   4.623 -15.235   9.973 1.000 94.700 ? 75  GLU A CD  1 
ATOM 586  O OE1 ? GLU A 1  75 ?   3.497 -15.732  10.200 1.000 94.700 ? 75  GLU A OE1 1 
ATOM 587  O OE2 ? GLU A 1  75 ?   5.005 -14.910   8.826 1.000 94.700 ? 75  GLU A OE2 1 
ATOM 588  N N   ? ASP A 1  76 ?   8.954 -12.602   9.105 1.000 94.730 ? 76  ASP A N   1 
ATOM 589  C CA  ? ASP A 1  76 ?  10.359 -12.398   8.765 1.000 94.730 ? 76  ASP A CA  1 
ATOM 590  C C   ? ASP A 1  76 ?  10.667 -10.915   8.570 1.000 94.730 ? 76  ASP A C   1 
ATOM 591  C CB  ? ASP A 1  76 ?  10.725 -13.182   7.503 1.000 94.730 ? 76  ASP A CB  1 
ATOM 592  O O   ? ASP A 1  76 ?  11.780 -10.553   8.183 1.000 94.730 ? 76  ASP A O   1 
ATOM 593  C CG  ? ASP A 1  76 ?  10.737 -14.685   7.722 1.000 94.730 ? 76  ASP A CG  1 
ATOM 594  O OD1 ? ASP A 1  76 ?  10.964 -15.133   8.866 1.000 94.730 ? 76  ASP A OD1 1 
ATOM 595  O OD2 ? ASP A 1  76 ?  10.521 -15.428   6.740 1.000 94.730 ? 76  ASP A OD2 1 
ATOM 596  N N   ? TYR A 1  77 ?   9.648 -10.054   8.832 1.000 94.090 ? 77  TYR A N   1 
ATOM 597  C CA  ? TYR A 1  77 ?   9.913  -8.623   8.740 1.000 94.090 ? 77  TYR A CA  1 
ATOM 598  C C   ? TYR A 1  77 ?  10.798  -8.156   9.889 1.000 94.090 ? 77  TYR A C   1 
ATOM 599  C CB  ? TYR A 1  77 ?   8.601  -7.832   8.737 1.000 94.090 ? 77  TYR A CB  1 
ATOM 600  O O   ? TYR A 1  77 ?  10.514  -8.440  11.055 1.000 94.090 ? 77  TYR A O   1 
ATOM 601  C CG  ? TYR A 1  77 ?   8.794  -6.335   8.733 1.000 94.090 ? 77  TYR A CG  1 
ATOM 602  C CD1 ? TYR A 1  77 ?   8.556  -5.579   9.878 1.000 94.090 ? 77  TYR A CD1 1 
ATOM 603  C CD2 ? TYR A 1  77 ?   9.213  -5.674   7.583 1.000 94.090 ? 77  TYR A CD2 1 
ATOM 604  C CE1 ? TYR A 1  77 ?   8.731  -4.199   9.878 1.000 94.090 ? 77  TYR A CE1 1 
ATOM 605  C CE2 ? TYR A 1  77 ?   9.391  -4.294   7.572 1.000 94.090 ? 77  TYR A CE2 1 
ATOM 606  O OH  ? TYR A 1  77 ?   9.323  -2.201   8.717 1.000 94.090 ? 77  TYR A OH  1 
ATOM 607  C CZ  ? TYR A 1  77 ?   9.149  -3.567   8.722 1.000 94.090 ? 77  TYR A CZ  1 
ATOM 608  N N   ? LYS A 1  78 ?  11.949  -7.472   9.612 1.000 90.390 ? 78  LYS A N   1 
ATOM 609  C CA  ? LYS A 1  78 ?  12.848  -6.857  10.585 1.000 90.390 ? 78  LYS A CA  1 
ATOM 610  C C   ? LYS A 1  78 ?  12.858  -5.338  10.439 1.000 90.390 ? 78  LYS A C   1 
ATOM 611  C CB  ? LYS A 1  78 ?  14.266  -7.408  10.429 1.000 90.390 ? 78  LYS A CB  1 
ATOM 612  O O   ? LYS A 1  78 ?  12.834  -4.816   9.323 1.000 90.390 ? 78  LYS A O   1 
ATOM 613  C CG  ? LYS A 1  78 ?  14.355  -8.924  10.525 1.000 90.390 ? 78  LYS A CG  1 
ATOM 614  C CD  ? LYS A 1  78 ?  14.013  -9.416  11.925 1.000 90.390 ? 78  LYS A CD  1 
ATOM 615  C CE  ? LYS A 1  78 ?  14.164 -10.927  12.040 1.000 90.390 ? 78  LYS A CE  1 
ATOM 616  N NZ  ? LYS A 1  78 ?  13.704 -11.430  13.369 1.000 90.390 ? 78  LYS A NZ  1 
ATOM 617  N N   ? LEU A 1  79 ?  12.853  -4.692  11.686 1.000 79.200 ? 79  LEU A N   1 
ATOM 618  C CA  ? LEU A 1  79 ?  12.876  -3.234  11.740 1.000 79.200 ? 79  LEU A CA  1 
ATOM 619  C C   ? LEU A 1  79 ?  14.112  -2.683  11.037 1.000 79.200 ? 79  LEU A C   1 
ATOM 620  C CB  ? LEU A 1  79 ?  12.841  -2.750  13.192 1.000 79.200 ? 79  LEU A CB  1 
ATOM 621  O O   ? LEU A 1  79 ?  15.208  -3.228  11.182 1.000 79.200 ? 79  LEU A O   1 
ATOM 622  C CG  ? LEU A 1  79 ?  12.487  -1.278  13.408 1.000 79.200 ? 79  LEU A CG  1 
ATOM 623  C CD1 ? LEU A 1  79 ?  11.004  -1.045  13.138 1.000 79.200 ? 79  LEU A CD1 1 
ATOM 624  C CD2 ? LEU A 1  79 ?  12.853  -0.841  14.822 1.000 79.200 ? 79  LEU A CD2 1 
ATOM 625  N N   ? ASN A 1  80 ?  13.958  -1.916   9.830 1.000 73.730 ? 80  ASN A N   1 
ATOM 626  C CA  ? ASN A 1  80 ?  15.018  -1.259   9.073 1.000 73.730 ? 80  ASN A CA  1 
ATOM 627  C C   ? ASN A 1  80 ?  15.431  -2.082   7.856 1.000 73.730 ? 80  ASN A C   1 
ATOM 628  C CB  ? ASN A 1  80 ?  16.230  -0.990   9.968 1.000 73.730 ? 80  ASN A CB  1 
ATOM 629  O O   ? ASN A 1  80 ?  16.476  -1.827   7.255 1.000 73.730 ? 80  ASN A O   1 
ATOM 630  C CG  ? ASN A 1  80 ?  15.927  -0.006  11.081 1.000 73.730 ? 80  ASN A CG  1 
ATOM 631  N ND2 ? ASN A 1  80 ?  16.542  -0.213  12.239 1.000 73.730 ? 80  ASN A ND2 1 
ATOM 632  O OD1 ? ASN A 1  80 ?  15.146   0.932  10.901 1.000 73.730 ? 80  ASN A OD1 1 
ATOM 633  N N   ? SER A 1  81 ?  14.584  -3.250   7.733 1.000 78.800 ? 81  SER A N   1 
ATOM 634  C CA  ? SER A 1  81 ?  14.729  -4.012   6.497 1.000 78.800 ? 81  SER A CA  1 
ATOM 635  C C   ? SER A 1  81 ?  13.543  -3.786   5.566 1.000 78.800 ? 81  SER A C   1 
ATOM 636  C CB  ? SER A 1  81 ?  14.873  -5.504   6.800 1.000 78.800 ? 81  SER A CB  1 
ATOM 637  O O   ? SER A 1  81 ?  12.400  -3.698   6.019 1.000 78.800 ? 81  SER A O   1 
ATOM 638  O OG  ? SER A 1  81 ?  14.799  -6.269   5.609 1.000 78.800 ? 81  SER A OG  1 
ATOM 639  N N   ? ASP A 1  82 ?  13.856  -3.403   4.425 1.000 78.700 ? 82  ASP A N   1 
ATOM 640  C CA  ? ASP A 1  82 ?  12.776  -3.204   3.463 1.000 78.700 ? 82  ASP A CA  1 
ATOM 641  C C   ? ASP A 1  82 ?  12.347  -4.529   2.838 1.000 78.700 ? 82  ASP A C   1 
ATOM 642  C CB  ? ASP A 1  82 ?  13.205  -2.222   2.370 1.000 78.700 ? 82  ASP A CB  1 
ATOM 643  O O   ? ASP A 1  82 ?  11.548  -4.549   1.899 1.000 78.700 ? 82  ASP A O   1 
ATOM 644  C CG  ? ASP A 1  82 ?  13.512  -0.835   2.907 1.000 78.700 ? 82  ASP A CG  1 
ATOM 645  O OD1 ? ASP A 1  82 ?  12.842  -0.389   3.864 1.000 78.700 ? 82  ASP A OD1 1 
ATOM 646  O OD2 ? ASP A 1  82 ?  14.430  -0.180   2.367 1.000 78.700 ? 82  ASP A OD2 1 
ATOM 647  N N   ? ARG A 1  83 ?  12.822  -5.709   3.552 1.000 89.600 ? 83  ARG A N   1 
ATOM 648  C CA  ? ARG A 1  83 ?  12.448  -7.049   3.112 1.000 89.600 ? 83  ARG A CA  1 
ATOM 649  C C   ? ARG A 1  83 ?  11.187  -7.527   3.823 1.000 89.600 ? 83  ARG A C   1 
ATOM 650  C CB  ? ARG A 1  83 ?  13.593  -8.035   3.357 1.000 89.600 ? 83  ARG A CB  1 
ATOM 651  O O   ? ARG A 1  83 ?  11.011  -7.282   5.019 1.000 89.600 ? 83  ARG A O   1 
ATOM 652  C CG  ? ARG A 1  83 ?  14.851  -7.728   2.560 1.000 89.600 ? 83  ARG A CG  1 
ATOM 653  C CD  ? ARG A 1  83 ?  15.926  -8.784   2.775 1.000 89.600 ? 83  ARG A CD  1 
ATOM 654  N NE  ? ARG A 1  83 ?  17.141  -8.476   2.026 1.000 89.600 ? 83  ARG A NE  1 
ATOM 655  N NH1 ? ARG A 1  83 ?  18.301 -10.343   2.739 1.000 89.600 ? 83  ARG A NH1 1 
ATOM 656  N NH2 ? ARG A 1  83 ?  19.291  -8.850   1.308 1.000 89.600 ? 83  ARG A NH2 1 
ATOM 657  C CZ  ? ARG A 1  83 ?  18.242  -9.224   2.026 1.000 89.600 ? 83  ARG A CZ  1 
ATOM 658  N N   ? ASN A 1  84 ?  10.260  -8.222   3.077 1.000 95.090 ? 84  ASN A N   1 
ATOM 659  C CA  ? ASN A 1  84 ?   9.031  -8.772   3.638 1.000 95.090 ? 84  ASN A CA  1 
ATOM 660  C C   ? ASN A 1  84 ?   8.177  -7.687   4.289 1.000 95.090 ? 84  ASN A C   1 
ATOM 661  C CB  ? ASN A 1  84 ?   9.348  -9.876   4.650 1.000 95.090 ? 84  ASN A CB  1 
ATOM 662  O O   ? ASN A 1  84 ?   7.583  -7.909   5.346 1.000 95.090 ? 84  ASN A O   1 
ATOM 663  C CG  ? ASN A 1  84 ?  10.182 -10.992   4.053 1.000 95.090 ? 84  ASN A CG  1 
ATOM 664  N ND2 ? ASN A 1  84 ?  11.337 -11.256   4.653 1.000 95.090 ? 84  ASN A ND2 1 
ATOM 665  O OD1 ? ASN A 1  84 ?   9.792 -11.612   3.060 1.000 95.090 ? 84  ASN A OD1 1 
ATOM 666  N N   ? ASP A 1  85 ?   8.276  -6.450   3.851 1.000 96.400 ? 85  ASP A N   1 
ATOM 667  C CA  ? ASP A 1  85 ?   7.545  -5.289   4.350 1.000 96.400 ? 85  ASP A CA  1 
ATOM 668  C C   ? ASP A 1  85 ?   6.057  -5.397   4.029 1.000 96.400 ? 85  ASP A C   1 
ATOM 669  C CB  ? ASP A 1  85 ?   8.119  -3.999   3.760 1.000 96.400 ? 85  ASP A CB  1 
ATOM 670  O O   ? ASP A 1  85 ?   5.567  -4.743   3.105 1.000 96.400 ? 85  ASP A O   1 
ATOM 671  C CG  ? ASP A 1  85 ?   7.564  -2.748   4.418 1.000 96.400 ? 85  ASP A CG  1 
ATOM 672  O OD1 ? ASP A 1  85 ?   7.002  -2.841   5.530 1.000 96.400 ? 85  ASP A OD1 1 
ATOM 673  O OD2 ? ASP A 1  85 ?   7.688  -1.659   3.817 1.000 96.400 ? 85  ASP A OD2 1 
ATOM 674  N N   ? ILE A 1  86 ?   5.299  -6.274   4.695 1.000 97.560 ? 86  ILE A N   1 
ATOM 675  C CA  ? ILE A 1  86 ?   3.880  -6.528   4.471 1.000 97.560 ? 86  ILE A CA  1 
ATOM 676  C C   ? ILE A 1  86 ?   3.194  -6.830   5.802 1.000 97.560 ? 86  ILE A C   1 
ATOM 677  C CB  ? ILE A 1  86 ?   3.664  -7.694   3.481 1.000 97.560 ? 86  ILE A CB  1 
ATOM 678  O O   ? ILE A 1  86 ?   3.768  -7.497   6.666 1.000 97.560 ? 86  ILE A O   1 
ATOM 679  C CG1 ? ILE A 1  86 ?   2.172  -7.863   3.172 1.000 97.560 ? 86  ILE A CG1 1 
ATOM 680  C CG2 ? ILE A 1  86 ?   4.259  -8.992   4.036 1.000 97.560 ? 86  ILE A CG2 1 
ATOM 681  C CD1 ? ILE A 1  86 ?   1.884  -8.794   2.002 1.000 97.560 ? 86  ILE A CD1 1 
ATOM 682  N N   ? MET A 1  87 ?   1.972  -6.299   5.985 1.000 97.040 ? 87  MET A N   1 
ATOM 683  C CA  ? MET A 1  87 ?   1.206  -6.471   7.216 1.000 97.040 ? 87  MET A CA  1 
ATOM 684  C C   ? MET A 1  87 ?  -0.290  -6.523   6.924 1.000 97.040 ? 87  MET A C   1 
ATOM 685  C CB  ? MET A 1  87 ?   1.508  -5.340   8.200 1.000 97.040 ? 87  MET A CB  1 
ATOM 686  O O   ? MET A 1  87 ?  -0.786  -5.786   6.070 1.000 97.040 ? 87  MET A O   1 
ATOM 687  C CG  ? MET A 1  87 ?   0.740  -5.443   9.508 1.000 97.040 ? 87  MET A CG  1 
ATOM 688  S SD  ? MET A 1  87 ?   1.246  -4.166  10.724 1.000 97.040 ? 87  MET A SD  1 
ATOM 689  C CE  ? MET A 1  87 ?   0.604  -2.677   9.910 1.000 97.040 ? 87  MET A CE  1 
ATOM 690  N N   ? LEU A 1  88 ?  -0.962  -7.395   7.610 1.000 97.670 ? 88  LEU A N   1 
ATOM 691  C CA  ? LEU A 1  88 ?  -2.419  -7.447   7.605 1.000 97.670 ? 88  LEU A CA  1 
ATOM 692  C C   ? LEU A 1  88 ?  -2.990  -6.828   8.876 1.000 97.670 ? 88  LEU A C   1 
ATOM 693  C CB  ? LEU A 1  88 ?  -2.903  -8.893   7.465 1.000 97.670 ? 88  LEU A CB  1 
ATOM 694  O O   ? LEU A 1  88 ?  -2.465  -7.050   9.970 1.000 97.670 ? 88  LEU A O   1 
ATOM 695  C CG  ? LEU A 1  88 ?  -2.688  -9.552   6.102 1.000 97.670 ? 88  LEU A CG  1 
ATOM 696  C CD1 ? LEU A 1  88 ?  -2.824 -11.066   6.217 1.000 97.670 ? 88  LEU A CD1 1 
ATOM 697  C CD2 ? LEU A 1  88 ?  -3.672  -8.997   5.078 1.000 97.670 ? 88  LEU A CD2 1 
ATOM 698  N N   ? LEU A 1  89 ?  -3.988  -5.996   8.675 1.000 97.400 ? 89  LEU A N   1 
ATOM 699  C CA  ? LEU A 1  89 ?  -4.756  -5.468   9.797 1.000 97.400 ? 89  LEU A CA  1 
ATOM 700  C C   ? LEU A 1  89 ?  -6.143  -6.100   9.852 1.000 97.400 ? 89  LEU A C   1 
ATOM 701  C CB  ? LEU A 1  89 ?  -4.880  -3.945   9.693 1.000 97.400 ? 89  LEU A CB  1 
ATOM 702  O O   ? LEU A 1  89 ?  -6.871  -6.095   8.858 1.000 97.400 ? 89  LEU A O   1 
ATOM 703  C CG  ? LEU A 1  89 ?  -3.577  -3.171   9.488 1.000 97.400 ? 89  LEU A CG  1 
ATOM 704  C CD1 ? LEU A 1  89 ?  -3.861  -1.678   9.365 1.000 97.400 ? 89  LEU A CD1 1 
ATOM 705  C CD2 ? LEU A 1  89 ?  -2.607  -3.444  10.633 1.000 97.400 ? 89  LEU A CD2 1 
ATOM 706  N N   ? LYS A 1  90 ?  -6.457  -6.707  11.054 1.000 96.720 ? 90  LYS A N   1 
ATOM 707  C CA  ? LYS A 1  90 ?  -7.817  -7.191  11.276 1.000 96.720 ? 90  LYS A CA  1 
ATOM 708  C C   ? LYS A 1  90 ?  -8.666  -6.138  11.982 1.000 96.720 ? 90  LYS A C   1 
ATOM 709  C CB  ? LYS A 1  90 ?  -7.801  -8.484  12.091 1.000 96.720 ? 90  LYS A CB  1 
ATOM 710  O O   ? LYS A 1  90 ?  -8.286  -5.634  13.041 1.000 96.720 ? 90  LYS A O   1 
ATOM 711  C CG  ? LYS A 1  90 ?  -9.157  -9.166  12.197 1.000 96.720 ? 90  LYS A CG  1 
ATOM 712  C CD  ? LYS A 1  90 ?  -9.054 -10.506  12.914 1.000 96.720 ? 90  LYS A CD  1 
ATOM 713  C CE  ? LYS A 1  90 ? -10.389 -11.238  12.927 1.000 96.720 ? 90  LYS A CE  1 
ATOM 714  N NZ  ? LYS A 1  90 ? -10.284 -12.570  13.595 1.000 96.720 ? 90  LYS A NZ  1 
ATOM 715  N N   ? LEU A 1  91 ?  -9.766  -5.830  11.346 1.000 96.600 ? 91  LEU A N   1 
ATOM 716  C CA  ? LEU A 1  91 ? -10.646  -4.807  11.900 1.000 96.600 ? 91  LEU A CA  1 
ATOM 717  C C   ? LEU A 1  91 ? -11.611  -5.411  12.914 1.000 96.600 ? 91  LEU A C   1 
ATOM 718  C CB  ? LEU A 1  91 ? -11.430  -4.112  10.783 1.000 96.600 ? 91  LEU A CB  1 
ATOM 719  O O   ? LEU A 1  91 ? -11.954  -6.592  12.823 1.000 96.600 ? 91  LEU A O   1 
ATOM 720  C CG  ? LEU A 1  91 ? -10.602  -3.513   9.645 1.000 96.600 ? 91  LEU A CG  1 
ATOM 721  C CD1 ? LEU A 1  91 ? -11.516  -2.885   8.598 1.000 96.600 ? 91  LEU A CD1 1 
ATOM 722  C CD2 ? LEU A 1  91 ?  -9.613  -2.486  10.185 1.000 96.600 ? 91  LEU A CD2 1 
ATOM 723  N N   ? ASN A 1  92 ? -12.032  -4.603  13.923 1.000 94.850 ? 92  ASN A N   1 
ATOM 724  C CA  ? ASN A 1  92 ? -12.894  -5.068  15.005 1.000 94.850 ? 92  ASN A CA  1 
ATOM 725  C C   ? ASN A 1  92 ? -14.305  -5.367  14.509 1.000 94.850 ? 92  ASN A C   1 
ATOM 726  C CB  ? ASN A 1  92 ? -12.936  -4.039  16.137 1.000 94.850 ? 92  ASN A CB  1 
ATOM 727  O O   ? ASN A 1  92 ? -15.067  -6.069  15.176 1.000 94.850 ? 92  ASN A O   1 
ATOM 728  C CG  ? ASN A 1  92 ? -13.687  -2.780  15.754 1.000 94.850 ? 92  ASN A CG  1 
ATOM 729  N ND2 ? ASN A 1  92 ? -14.278  -2.118  16.743 1.000 94.850 ? 92  ASN A ND2 1 
ATOM 730  O OD1 ? ASN A 1  92 ? -13.737  -2.404  14.580 1.000 94.850 ? 92  ASN A OD1 1 
ATOM 731  N N   ? LYS A 1  93 ? -14.710  -4.983  13.242 1.000 95.310 ? 93  LYS A N   1 
ATOM 732  C CA  ? LYS A 1  93 ? -15.966  -5.278  12.560 1.000 95.310 ? 93  LYS A CA  1 
ATOM 733  C C   ? LYS A 1  93 ? -15.781  -5.285  11.045 1.000 95.310 ? 93  LYS A C   1 
ATOM 734  C CB  ? LYS A 1  93 ? -17.041  -4.262  12.951 1.000 95.310 ? 93  LYS A CB  1 
ATOM 735  O O   ? LYS A 1  93 ? -14.838  -4.683  10.527 1.000 95.310 ? 93  LYS A O   1 
ATOM 736  C CG  ? LYS A 1  93 ? -16.690  -2.824  12.600 1.000 95.310 ? 93  LYS A CG  1 
ATOM 737  C CD  ? LYS A 1  93 ? -17.747  -1.851  13.107 1.000 95.310 ? 93  LYS A CD  1 
ATOM 738  C CE  ? LYS A 1  93 ? -17.432  -0.418  12.699 1.000 95.310 ? 93  LYS A CE  1 
ATOM 739  N NZ  ? LYS A 1  93 ? -18.450   0.543  13.220 1.000 95.310 ? 93  LYS A NZ  1 
ATOM 740  N N   ? LYS A 1  94 ? -16.787  -5.956  10.378 1.000 96.110 ? 94  LYS A N   1 
ATOM 741  C CA  ? LYS A 1  94 ? -16.775  -5.977   8.918 1.000 96.110 ? 94  LYS A CA  1 
ATOM 742  C C   ? LYS A 1  94 ? -17.195  -4.626   8.345 1.000 96.110 ? 94  LYS A C   1 
ATOM 743  C CB  ? LYS A 1  94 ? -17.694  -7.079   8.390 1.000 96.110 ? 94  LYS A CB  1 
ATOM 744  O O   ? LYS A 1  94 ? -18.139  -4.004   8.837 1.000 96.110 ? 94  LYS A O   1 
ATOM 745  C CG  ? LYS A 1  94 ? -17.203  -8.489   8.685 1.000 96.110 ? 94  LYS A CG  1 
ATOM 746  C CD  ? LYS A 1  94 ? -18.139  -9.540   8.102 1.000 96.110 ? 94  LYS A CD  1 
ATOM 747  C CE  ? LYS A 1  94 ? -17.627 -10.951   8.360 1.000 96.110 ? 94  LYS A CE  1 
ATOM 748  N NZ  ? LYS A 1  94 ? -18.567 -11.986   7.835 1.000 96.110 ? 94  LYS A NZ  1 
ATOM 749  N N   ? VAL A 1  95 ? -16.426  -4.259   7.293 1.000 95.340 ? 95  VAL A N   1 
ATOM 750  C CA  ? VAL A 1  95 ? -16.786  -3.040   6.575 1.000 95.340 ? 95  VAL A CA  1 
ATOM 751  C C   ? VAL A 1  95 ? -18.013  -3.298   5.704 1.000 95.340 ? 95  VAL A C   1 
ATOM 752  C CB  ? VAL A 1  95 ? -15.615  -2.525   5.708 1.000 95.340 ? 95  VAL A CB  1 
ATOM 753  O O   ? VAL A 1  95 ? -18.127  -4.353   5.077 1.000 95.340 ? 95  VAL A O   1 
ATOM 754  C CG1 ? VAL A 1  95 ? -16.040  -1.300   4.901 1.000 95.340 ? 95  VAL A CG1 1 
ATOM 755  C CG2 ? VAL A 1  95 ? -14.407  -2.200   6.584 1.000 95.340 ? 95  VAL A CG2 1 
ATOM 756  N N   ? ARG A 1  96 ? -18.983  -2.344   5.741 1.000 95.040 ? 96  ARG A N   1 
ATOM 757  C CA  ? ARG A 1  96 ? -20.128  -2.415   4.838 1.000 95.040 ? 96  ARG A CA  1 
ATOM 758  C C   ? ARG A 1  96 ? -19.775  -1.862   3.462 1.000 95.040 ? 96  ARG A C   1 
ATOM 759  C CB  ? ARG A 1  96 ? -21.320  -1.653   5.420 1.000 95.040 ? 96  ARG A CB  1 
ATOM 760  O O   ? ARG A 1  96 ? -19.442  -0.683   3.328 1.000 95.040 ? 96  ARG A O   1 
ATOM 761  C CG  ? ARG A 1  96 ? -21.919  -2.298   6.659 1.000 95.040 ? 96  ARG A CG  1 
ATOM 762  C CD  ? ARG A 1  96 ? -23.162  -1.559   7.135 1.000 95.040 ? 96  ARG A CD  1 
ATOM 763  N NE  ? ARG A 1  96 ? -23.712  -2.155   8.349 1.000 95.040 ? 96  ARG A NE  1 
ATOM 764  N NH1 ? ARG A 1  96 ? -25.556  -0.766   8.444 1.000 95.040 ? 96  ARG A NH1 1 
ATOM 765  N NH2 ? ARG A 1  96 ? -25.245  -2.377  10.045 1.000 95.040 ? 96  ARG A NH2 1 
ATOM 766  C CZ  ? ARG A 1  96 ? -24.836  -1.764   8.943 1.000 95.040 ? 96  ARG A CZ  1 
ATOM 767  N N   ? LEU A 1  97 ? -19.849  -2.771   2.443 1.000 95.920 ? 97  LEU A N   1 
ATOM 768  C CA  ? LEU A 1  97 ? -19.522  -2.334   1.090 1.000 95.920 ? 97  LEU A CA  1 
ATOM 769  C C   ? LEU A 1  97 ? -20.612  -1.422   0.535 1.000 95.920 ? 97  LEU A C   1 
ATOM 770  C CB  ? LEU A 1  97 ? -19.332  -3.541   0.168 1.000 95.920 ? 97  LEU A CB  1 
ATOM 771  O O   ? LEU A 1  97 ? -21.796  -1.624   0.811 1.000 95.920 ? 97  LEU A O   1 
ATOM 772  C CG  ? LEU A 1  97 ? -18.280  -4.565   0.600 1.000 95.920 ? 97  LEU A CG  1 
ATOM 773  C CD1 ? LEU A 1  97 ? -18.164  -5.675  -0.439 1.000 95.920 ? 97  LEU A CD1 1 
ATOM 774  C CD2 ? LEU A 1  97 ? -16.932  -3.887   0.819 1.000 95.920 ? 97  LEU A CD2 1 
ATOM 775  N N   ? SER A 1  98 ? -20.224  -0.423  -0.247 1.000 94.840 ? 98  SER A N   1 
ATOM 776  C CA  ? SER A 1  98 ? -21.057   0.585  -0.896 1.000 94.840 ? 98  SER A CA  1 
ATOM 777  C C   ? SER A 1  98 ? -20.383   1.136  -2.149 1.000 94.840 ? 98  SER A C   1 
ATOM 778  C CB  ? SER A 1  98 ? -21.367   1.728   0.071 1.000 94.840 ? 98  SER A CB  1 
ATOM 779  O O   ? SER A 1  98 ? -19.368   0.601  -2.600 1.000 94.840 ? 98  SER A O   1 
ATOM 780  O OG  ? SER A 1  98 ? -20.210   2.511   0.311 1.000 94.840 ? 98  SER A OG  1 
ATOM 781  N N   ? LYS A 1  99 ? -21.053   2.206  -2.698 1.000 93.440 ? 99  LYS A N   1 
ATOM 782  C CA  ? LYS A 1  99 ? -20.491   2.844  -3.885 1.000 93.440 ? 99  LYS A CA  1 
ATOM 783  C C   ? LYS A 1  99 ? -19.138   3.479  -3.579 1.000 93.440 ? 99  LYS A C   1 
ATOM 784  C CB  ? LYS A 1  99 ? -21.453   3.899  -4.434 1.000 93.440 ? 99  LYS A CB  1 
ATOM 785  O O   ? LYS A 1  99 ? -18.308   3.647  -4.475 1.000 93.440 ? 99  LYS A O   1 
ATOM 786  C CG  ? LYS A 1  99 ? -21.679   5.077  -3.498 1.000 93.440 ? 99  LYS A CG  1 
ATOM 787  C CD  ? LYS A 1  99 ? -22.630   6.100  -4.107 1.000 93.440 ? 99  LYS A CD  1 
ATOM 788  C CE  ? LYS A 1  99 ? -22.874   7.269  -3.162 1.000 93.440 ? 99  LYS A CE  1 
ATOM 789  N NZ  ? LYS A 1  99 ? -23.818   8.267  -3.748 1.000 93.440 ? 99  LYS A NZ  1 
ATOM 790  N N   ? ASN A 1 100 ? -18.832   3.778  -2.283 1.000 93.610 ? 100 ASN A N   1 
ATOM 791  C CA  ? ASN A 1 100 ? -17.628   4.500  -1.889 1.000 93.610 ? 100 ASN A CA  1 
ATOM 792  C C   ? ASN A 1 100 ? -16.630   3.585  -1.185 1.000 93.610 ? 100 ASN A C   1 
ATOM 793  C CB  ? ASN A 1 100 ? -17.983   5.687  -0.991 1.000 93.610 ? 100 ASN A CB  1 
ATOM 794  O O   ? ASN A 1 100 ? -15.482   3.970  -0.956 1.000 93.610 ? 100 ASN A O   1 
ATOM 795  C CG  ? ASN A 1 100 ? -18.904   6.680  -1.673 1.000 93.610 ? 100 ASN A CG  1 
ATOM 796  N ND2 ? ASN A 1 100 ? -19.651   7.439  -0.880 1.000 93.610 ? 100 ASN A ND2 1 
ATOM 797  O OD1 ? ASN A 1 100 ? -18.943   6.764  -2.904 1.000 93.610 ? 100 ASN A OD1 1 
ATOM 798  N N   ? VAL A 1 101 ? -17.096   2.367  -0.801 1.000 96.290 ? 101 VAL A N   1 
ATOM 799  C CA  ? VAL A 1 101 ? -16.260   1.390  -0.112 1.000 96.290 ? 101 VAL A CA  1 
ATOM 800  C C   ? VAL A 1 101 ? -16.320   0.051  -0.845 1.000 96.290 ? 101 VAL A C   1 
ATOM 801  C CB  ? VAL A 1 101 ? -16.692   1.211   1.360 1.000 96.290 ? 101 VAL A CB  1 
ATOM 802  O O   ? VAL A 1 101 ? -17.383  -0.567  -0.936 1.000 96.290 ? 101 VAL A O   1 
ATOM 803  C CG1 ? VAL A 1 101 ? -15.778   0.216   2.074 1.000 96.290 ? 101 VAL A CG1 1 
ATOM 804  C CG2 ? VAL A 1 101 ? -16.691   2.556   2.083 1.000 96.290 ? 101 VAL A CG2 1 
ATOM 805  N N   ? GLY A 1 102 ? -15.112  -0.320  -1.338 1.000 96.810 ? 102 GLY A N   1 
ATOM 806  C CA  ? GLY A 1 102 ? -15.047  -1.573  -2.075 1.000 96.810 ? 102 GLY A CA  1 
ATOM 807  C C   ? GLY A 1 102 ? -13.741  -2.317  -1.873 1.000 96.810 ? 102 GLY A C   1 
ATOM 808  O O   ? GLY A 1 102 ? -12.811  -1.793  -1.257 1.000 96.810 ? 102 GLY A O   1 
ATOM 809  N N   ? LEU A 1 103 ? -13.717  -3.588  -2.404 1.000 97.740 ? 103 LEU A N   1 
ATOM 810  C CA  ? LEU A 1 103 ? -12.545  -4.451  -2.300 1.000 97.740 ? 103 LEU A CA  1 
ATOM 811  C C   ? LEU A 1 103 ? -11.709  -4.388  -3.574 1.000 97.740 ? 103 LEU A C   1 
ATOM 812  C CB  ? LEU A 1 103 ? -12.967  -5.896  -2.023 1.000 97.740 ? 103 LEU A CB  1 
ATOM 813  O O   ? LEU A 1 103 ? -12.244  -4.160  -4.662 1.000 97.740 ? 103 LEU A O   1 
ATOM 814  C CG  ? LEU A 1 103 ? -13.949  -6.107  -0.869 1.000 97.740 ? 103 LEU A CG  1 
ATOM 815  C CD1 ? LEU A 1 103 ? -14.323  -7.581  -0.754 1.000 97.740 ? 103 LEU A CD1 1 
ATOM 816  C CD2 ? LEU A 1 103 ? -13.353  -5.597   0.439 1.000 97.740 ? 103 LEU A CD2 1 
ATOM 817  N N   ? ILE A 1 104 ? -10.385  -4.605  -3.375 1.000 97.930 ? 104 ILE A N   1 
ATOM 818  C CA  ? ILE A 1 104 ?  -9.510  -4.732  -4.536 1.000 97.930 ? 104 ILE A CA  1 
ATOM 819  C C   ? ILE A 1 104 ?  -9.043  -6.179  -4.674 1.000 97.930 ? 104 ILE A C   1 
ATOM 820  C CB  ? ILE A 1 104 ?  -8.295  -3.784  -4.435 1.000 97.930 ? 104 ILE A CB  1 
ATOM 821  O O   ? ILE A 1 104 ?  -8.838  -6.870  -3.673 1.000 97.930 ? 104 ILE A O   1 
ATOM 822  C CG1 ? ILE A 1 104 ?  -7.568  -3.701  -5.783 1.000 97.930 ? 104 ILE A CG1 1 
ATOM 823  C CG2 ? ILE A 1 104 ?  -7.343  -4.242  -3.327 1.000 97.930 ? 104 ILE A CG2 1 
ATOM 824  C CD1 ? ILE A 1 104 ?  -6.677  -2.476  -5.931 1.000 97.930 ? 104 ILE A CD1 1 
ATOM 825  N N   ? SER A 1 105 ?  -8.919  -6.626  -5.986 1.000 96.760 ? 105 SER A N   1 
ATOM 826  C CA  ? SER A 1 105 ?  -8.497  -7.998  -6.249 1.000 96.760 ? 105 SER A CA  1 
ATOM 827  C C   ? SER A 1 105 ?  -6.995  -8.163  -6.045 1.000 96.760 ? 105 SER A C   1 
ATOM 828  C CB  ? SER A 1 105 ?  -8.876  -8.412  -7.672 1.000 96.760 ? 105 SER A CB  1 
ATOM 829  O O   ? SER A 1 105 ?  -6.223  -7.236  -6.297 1.000 96.760 ? 105 SER A O   1 
ATOM 830  O OG  ? SER A 1 105 ? -10.278  -8.338  -7.861 1.000 96.760 ? 105 SER A OG  1 
ATOM 831  N N   ? LEU A 1 106 ?  -6.674  -9.413  -5.608 1.000 96.820 ? 106 LEU A N   1 
ATOM 832  C CA  ? LEU A 1 106 ?  -5.265  -9.778  -5.503 1.000 96.820 ? 106 LEU A CA  1 
ATOM 833  C C   ? LEU A 1 106 ?  -4.788 -10.473  -6.774 1.000 96.820 ? 106 LEU A C   1 
ATOM 834  C CB  ? LEU A 1 106 ?  -5.035 -10.688  -4.294 1.000 96.820 ? 106 LEU A CB  1 
ATOM 835  O O   ? LEU A 1 106 ?  -5.572 -11.139  -7.455 1.000 96.820 ? 106 LEU A O   1 
ATOM 836  C CG  ? LEU A 1 106 ?  -5.392 -10.101  -2.927 1.000 96.820 ? 106 LEU A CG  1 
ATOM 837  C CD1 ? LEU A 1 106 ?  -5.115 -11.118  -1.825 1.000 96.820 ? 106 LEU A CD1 1 
ATOM 838  C CD2 ? LEU A 1 106 ?  -4.615  -8.812  -2.679 1.000 96.820 ? 106 LEU A CD2 1 
ATOM 839  N N   ? PRO A 1 107 ?  -3.494 -10.288  -7.106 1.000 95.970 ? 107 PRO A N   1 
ATOM 840  C CA  ? PRO A 1 107 ?  -2.981 -10.824  -8.369 1.000 95.970 ? 107 PRO A CA  1 
ATOM 841  C C   ? PRO A 1 107 ?  -2.939 -12.350  -8.388 1.000 95.970 ? 107 PRO A C   1 
ATOM 842  C CB  ? PRO A 1 107 ?  -1.570 -10.238  -8.453 1.000 95.970 ? 107 PRO A CB  1 
ATOM 843  O O   ? PRO A 1 107 ?  -2.649 -12.977  -7.366 1.000 95.970 ? 107 PRO A O   1 
ATOM 844  C CG  ? PRO A 1 107 ?  -1.133 -10.087  -7.031 1.000 95.970 ? 107 PRO A CG  1 
ATOM 845  C CD  ? PRO A 1 107 ?  -2.325  -9.698  -6.205 1.000 95.970 ? 107 PRO A CD  1 
ATOM 846  N N   ? LYS A 1 108 ?  -3.262 -12.928  -9.546 1.000 92.050 ? 108 LYS A N   1 
ATOM 847  C CA  ? LYS A 1 108 ?  -3.147 -14.368  -9.759 1.000 92.050 ? 108 LYS A CA  1 
ATOM 848  C C   ? LYS A 1 108 ?  -1.757 -14.739 -10.267 1.000 92.050 ? 108 LYS A C   1 
ATOM 849  C CB  ? LYS A 1 108 ?  -4.212 -14.851 -10.746 1.000 92.050 ? 108 LYS A CB  1 
ATOM 850  O O   ? LYS A 1 108 ?  -1.274 -15.846 -10.018 1.000 92.050 ? 108 LYS A O   1 
ATOM 851  C CG  ? LYS A 1 108 ?  -5.637 -14.722 -10.230 1.000 92.050 ? 108 LYS A CG  1 
ATOM 852  C CD  ? LYS A 1 108 ?  -6.646 -15.263 -11.235 1.000 92.050 ? 108 LYS A CD  1 
ATOM 853  C CE  ? LYS A 1 108 ?  -8.076 -15.096 -10.739 1.000 92.050 ? 108 LYS A CE  1 
ATOM 854  N NZ  ? LYS A 1 108 ?  -9.071 -15.577 -11.743 1.000 92.050 ? 108 LYS A NZ  1 
ATOM 855  N N   ? GLU A 1 109 ?  -1.170 -13.760 -10.984 1.000 90.480 ? 109 GLU A N   1 
ATOM 856  C CA  ? GLU A 1 109 ?   0.176 -13.921 -11.525 1.000 90.480 ? 109 GLU A CA  1 
ATOM 857  C C   ? GLU A 1 109 ?   1.008 -12.659 -11.320 1.000 90.480 ? 109 GLU A C   1 
ATOM 858  C CB  ? GLU A 1 109 ?   0.119 -14.278 -13.013 1.000 90.480 ? 109 GLU A CB  1 
ATOM 859  O O   ? GLU A 1 109 ?   0.470 -11.602 -10.981 1.000 90.480 ? 109 GLU A O   1 
ATOM 860  C CG  ? GLU A 1 109 ?  -0.619 -13.254 -13.863 1.000 90.480 ? 109 GLU A CG  1 
ATOM 861  C CD  ? GLU A 1 109 ?  -0.820 -13.701 -15.302 1.000 90.480 ? 109 GLU A CD  1 
ATOM 862  O OE1 ? GLU A 1 109 ?  -1.397 -12.931 -16.102 1.000 90.480 ? 109 GLU A OE1 1 
ATOM 863  O OE2 ? GLU A 1 109 ?  -0.398 -14.832 -15.631 1.000 90.480 ? 109 GLU A OE2 1 
ATOM 864  N N   ? ASP A 1 110 ?   2.267 -12.896 -11.638 1.000 91.910 ? 110 ASP A N   1 
ATOM 865  C CA  ? ASP A 1 110 ?   3.175 -11.756 -11.571 1.000 91.910 ? 110 ASP A CA  1 
ATOM 866  C C   ? ASP A 1 110 ?   2.899 -10.767 -12.701 1.000 91.910 ? 110 ASP A C   1 
ATOM 867  C CB  ? ASP A 1 110 ?   4.631 -12.224 -11.626 1.000 91.910 ? 110 ASP A CB  1 
ATOM 868  O O   ? ASP A 1 110 ?   2.443 -11.158 -13.778 1.000 91.910 ? 110 ASP A O   1 
ATOM 869  C CG  ? ASP A 1 110 ?   5.108 -12.831 -10.318 1.000 91.910 ? 110 ASP A CG  1 
ATOM 870  O OD1 ? ASP A 1 110 ?   4.397 -12.715  -9.297 1.000 91.910 ? 110 ASP A OD1 1 
ATOM 871  O OD2 ? ASP A 1 110 ?   6.207 -13.426 -10.308 1.000 91.910 ? 110 ASP A OD2 1 
ATOM 872  N N   ? VAL A 1 111 ?   3.210  -9.458 -12.344 1.000 94.240 ? 111 VAL A N   1 
ATOM 873  C CA  ? VAL A 1 111 ?   3.025  -8.392 -13.323 1.000 94.240 ? 111 VAL A CA  1 
ATOM 874  C C   ? VAL A 1 111 ?   4.299  -8.218 -14.145 1.000 94.240 ? 111 VAL A C   1 
ATOM 875  C CB  ? VAL A 1 111 ?   2.642  -7.058 -12.644 1.000 94.240 ? 111 VAL A CB  1 
ATOM 876  O O   ? VAL A 1 111 ?   5.407  -8.377 -13.627 1.000 94.240 ? 111 VAL A O   1 
ATOM 877  C CG1 ? VAL A 1 111 ?   3.773  -6.567 -11.743 1.000 94.240 ? 111 VAL A CG1 1 
ATOM 878  C CG2 ? VAL A 1 111 ?   2.296  -6.005 -13.695 1.000 94.240 ? 111 VAL A CG2 1 
ATOM 879  N N   ? LYS A 1 112 ?   4.122  -7.991 -15.507 1.000 94.130 ? 112 LYS A N   1 
ATOM 880  C CA  ? LYS A 1 112 ?   5.254  -7.886 -16.422 1.000 94.130 ? 112 LYS A CA  1 
ATOM 881  C C   ? LYS A 1 112 ?   5.792  -6.459 -16.470 1.000 94.130 ? 112 LYS A C   1 
ATOM 882  C CB  ? LYS A 1 112 ?   4.854  -8.343 -17.826 1.000 94.130 ? 112 LYS A CB  1 
ATOM 883  O O   ? LYS A 1 112 ?   5.056  -5.504 -16.215 1.000 94.130 ? 112 LYS A O   1 
ATOM 884  C CG  ? LYS A 1 112 ?   4.432  -9.803 -17.905 1.000 94.130 ? 112 LYS A CG  1 
ATOM 885  C CD  ? LYS A 1 112 ?   4.097 -10.211 -19.334 1.000 94.130 ? 112 LYS A CD  1 
ATOM 886  C CE  ? LYS A 1 112 ?   3.704 -11.680 -19.419 1.000 94.130 ? 112 LYS A CE  1 
ATOM 887  N NZ  ? LYS A 1 112 ?   3.312 -12.069 -20.807 1.000 94.130 ? 112 LYS A NZ  1 
ATOM 888  N N   ? ALA A 1 113 ?   7.009  -6.378 -16.866 1.000 96.480 ? 113 ALA A N   1 
ATOM 889  C CA  ? ALA A 1 113 ?   7.617  -5.071 -17.104 1.000 96.480 ? 113 ALA A CA  1 
ATOM 890  C C   ? ALA A 1 113 ?   6.841  -4.290 -18.161 1.000 96.480 ? 113 ALA A C   1 
ATOM 891  C CB  ? ALA A 1 113 ?   9.075  -5.232 -17.528 1.000 96.480 ? 113 ALA A CB  1 
ATOM 892  O O   ? ALA A 1 113 ?   6.214  -4.882 -19.042 1.000 96.480 ? 113 ALA A O   1 
ATOM 893  N N   ? ASP A 1 114 ?   6.816  -2.966 -18.061 1.000 96.110 ? 114 ASP A N   1 
ATOM 894  C CA  ? ASP A 1 114 ?   6.231  -2.011 -18.998 1.000 96.110 ? 114 ASP A CA  1 
ATOM 895  C C   ? ASP A 1 114 ?   4.712  -1.958 -18.850 1.000 96.110 ? 114 ASP A C   1 
ATOM 896  C CB  ? ASP A 1 114 ?   6.607  -2.371 -20.436 1.000 96.110 ? 114 ASP A CB  1 
ATOM 897  O O   ? ASP A 1 114 ?   4.027  -1.318 -19.650 1.000 96.110 ? 114 ASP A O   1 
ATOM 898  C CG  ? ASP A 1 114 ?   8.091  -2.216 -20.718 1.000 96.110 ? 114 ASP A CG  1 
ATOM 899  O OD1 ? ASP A 1 114 ?   8.704  -1.240 -20.236 1.000 96.110 ? 114 ASP A OD1 1 
ATOM 900  O OD2 ? ASP A 1 114 ?   8.651  -3.077 -21.430 1.000 96.110 ? 114 ASP A OD2 1 
ATOM 901  N N   ? THR A 1 115 ?   4.212  -2.731 -17.866 1.000 97.180 ? 115 THR A N   1 
ATOM 902  C CA  ? THR A 1 115 ?   2.799  -2.635 -17.514 1.000 97.180 ? 115 THR A CA  1 
ATOM 903  C C   ? THR A 1 115 ?   2.494  -1.290 -16.863 1.000 97.180 ? 115 THR A C   1 
ATOM 904  C CB  ? THR A 1 115 ?   2.381  -3.775 -16.566 1.000 97.180 ? 115 THR A CB  1 
ATOM 905  O O   ? THR A 1 115 ?   3.231  -0.838 -15.984 1.000 97.180 ? 115 THR A O   1 
ATOM 906  C CG2 ? THR A 1 115 ?   0.899  -3.684 -16.217 1.000 97.180 ? 115 THR A CG2 1 
ATOM 907  O OG1 ? THR A 1 115 ?   2.635  -5.034 -17.201 1.000 97.180 ? 115 THR A OG1 1 
ATOM 908  N N   ? VAL A 1 116 ?   1.366  -0.653 -17.296 1.000 96.870 ? 116 VAL A N   1 
ATOM 909  C CA  ? VAL A 1 116 ?   0.931   0.618 -16.727 1.000 96.870 ? 116 VAL A CA  1 
ATOM 910  C C   ? VAL A 1 116 ?   0.101   0.365 -15.470 1.000 96.870 ? 116 VAL A C   1 
ATOM 911  C CB  ? VAL A 1 116 ?   0.117   1.448 -17.745 1.000 96.870 ? 116 VAL A CB  1 
ATOM 912  O O   ? VAL A 1 116 ?  -0.853  -0.415 -15.496 1.000 96.870 ? 116 VAL A O   1 
ATOM 913  C CG1 ? VAL A 1 116 ?  -0.381   2.744 -17.109 1.000 96.870 ? 116 VAL A CG1 1 
ATOM 914  C CG2 ? VAL A 1 116 ?   0.960   1.746 -18.984 1.000 96.870 ? 116 VAL A CG2 1 
ATOM 915  N N   ? CYS A 1 117 ?   0.470   1.104 -14.447 1.000 97.450 ? 117 CYS A N   1 
ATOM 916  C CA  ? CYS A 1 117 ?  -0.190   0.954 -13.154 1.000 97.450 ? 117 CYS A CA  1 
ATOM 917  C C   ? CYS A 1 117 ?  -0.521   2.313 -12.550 1.000 97.450 ? 117 CYS A C   1 
ATOM 918  C CB  ? CYS A 1 117 ?   0.692   0.159 -12.192 1.000 97.450 ? 117 CYS A CB  1 
ATOM 919  O O   ? CYS A 1 117 ?  -0.124   3.349 -13.086 1.000 97.450 ? 117 CYS A O   1 
ATOM 920  S SG  ? CYS A 1 117 ?   1.131  -1.486 -12.796 1.000 97.450 ? 117 CYS A SG  1 
ATOM 921  N N   ? SER A 1 118 ?  -1.238   2.235 -11.452 1.000 96.610 ? 118 SER A N   1 
ATOM 922  C CA  ? SER A 1 118 ?  -1.565   3.467 -10.740 1.000 96.610 ? 118 SER A CA  1 
ATOM 923  C C   ? SER A 1 118 ?  -1.256   3.344  -9.252 1.000 96.610 ? 118 SER A C   1 
ATOM 924  C CB  ? SER A 1 118 ?  -3.038   3.825 -10.936 1.000 96.610 ? 118 SER A CB  1 
ATOM 925  O O   ? SER A 1 118 ?  -1.290   2.245  -8.694 1.000 96.610 ? 118 SER A O   1 
ATOM 926  O OG  ? SER A 1 118 ?  -3.876   2.865 -10.316 1.000 96.610 ? 118 SER A OG  1 
ATOM 927  N N   ? ILE A 1 119 ?  -0.973   4.508  -8.615 1.000 96.510 ? 119 ILE A N   1 
ATOM 928  C CA  ? ILE A 1 119 ?  -0.752   4.620  -7.177 1.000 96.510 ? 119 ILE A CA  1 
ATOM 929  C C   ? ILE A 1 119 ?  -1.656   5.706  -6.599 1.000 96.510 ? 119 ILE A C   1 
ATOM 930  C CB  ? ILE A 1 119 ?   0.728   4.926  -6.855 1.000 96.510 ? 119 ILE A CB  1 
ATOM 931  O O   ? ILE A 1 119 ?  -2.026   6.652  -7.299 1.000 96.510 ? 119 ILE A O   1 
ATOM 932  C CG1 ? ILE A 1 119 ?   1.168   6.220  -7.549 1.000 96.510 ? 119 ILE A CG1 1 
ATOM 933  C CG2 ? ILE A 1 119 ?   1.624   3.753  -7.263 1.000 96.510 ? 119 ILE A CG2 1 
ATOM 934  C CD1 ? ILE A 1 119 ?   2.561   6.691  -7.154 1.000 96.510 ? 119 ILE A CD1 1 
ATOM 935  N N   ? THR A 1 120 ?  -1.929   5.539  -5.395 1.000 96.530 ? 120 THR A N   1 
ATOM 936  C CA  ? THR A 1 120 ?  -2.800   6.499  -4.725 1.000 96.530 ? 120 THR A CA  1 
ATOM 937  C C   ? THR A 1 120 ?  -2.358   6.713  -3.280 1.000 96.530 ? 120 THR A C   1 
ATOM 938  C CB  ? THR A 1 120 ?  -4.268   6.035  -4.752 1.000 96.530 ? 120 THR A CB  1 
ATOM 939  O O   ? THR A 1 120 ?  -1.754   5.827  -2.672 1.000 96.530 ? 120 THR A O   1 
ATOM 940  C CG2 ? THR A 1 120 ?  -4.801   5.982  -6.180 1.000 96.530 ? 120 THR A CG2 1 
ATOM 941  O OG1 ? THR A 1 120 ?  -4.361   4.729  -4.171 1.000 96.530 ? 120 THR A OG1 1 
ATOM 942  N N   ? GLY A 1 121 ?  -2.688   7.998  -2.724 1.000 96.750 ? 121 GLY A N   1 
ATOM 943  C CA  ? GLY A 1 121 ?  -2.350   8.262  -1.334 1.000 96.750 ? 121 GLY A CA  1 
ATOM 944  C C   ? GLY A 1 121 ?  -2.679   9.678  -0.899 1.000 96.750 ? 121 GLY A C   1 
ATOM 945  O O   ? GLY A 1 121 ?  -2.931  10.547  -1.735 1.000 96.750 ? 121 GLY A O   1 
ATOM 946  N N   ? TRP A 1 122 ?  -2.705   9.926   0.472 1.000 96.090 ? 122 TRP A N   1 
ATOM 947  C CA  ? TRP A 1 122 ?  -3.003  11.209   1.099 1.000 96.090 ? 122 TRP A CA  1 
ATOM 948  C C   ? TRP A 1 122 ?  -1.751  11.815   1.723 1.000 96.090 ? 122 TRP A C   1 
ATOM 949  C CB  ? TRP A 1 122 ?  -4.092  11.048   2.164 1.000 96.090 ? 122 TRP A CB  1 
ATOM 950  O O   ? TRP A 1 122 ?  -1.837  12.760   2.511 1.000 96.090 ? 122 TRP A O   1 
ATOM 951  C CG  ? TRP A 1 122 ?  -5.454  10.767   1.604 1.000 96.090 ? 122 TRP A CG  1 
ATOM 952  C CD1 ? TRP A 1 122 ?  -6.389  11.685   1.213 1.000 96.090 ? 122 TRP A CD1 1 
ATOM 953  C CD2 ? TRP A 1 122 ?  -6.036   9.480   1.377 1.000 96.090 ? 122 TRP A CD2 1 
ATOM 954  C CE2 ? TRP A 1 122 ?  -7.328   9.692   0.846 1.000 96.090 ? 122 TRP A CE2 1 
ATOM 955  C CE3 ? TRP A 1 122 ?  -5.590   8.166   1.571 1.000 96.090 ? 122 TRP A CE3 1 
ATOM 956  N NE1 ? TRP A 1 122 ?  -7.518  11.045   0.756 1.000 96.090 ? 122 TRP A NE1 1 
ATOM 957  C CH2 ? TRP A 1 122 ?  -7.717   7.362   0.706 1.000 96.090 ? 122 TRP A CH2 1 
ATOM 958  C CZ2 ? TRP A 1 122 ?  -8.178   8.638   0.507 1.000 96.090 ? 122 TRP A CZ2 1 
ATOM 959  C CZ3 ? TRP A 1 122 ?  -6.438   7.117   1.233 1.000 96.090 ? 122 TRP A CZ3 1 
ATOM 960  N N   ? GLY A 1 123 ?  -0.564  11.251   1.467 1.000 94.160 ? 123 GLY A N   1 
ATOM 961  C CA  ? GLY A 1 123 ?   0.694  11.659   2.071 1.000 94.160 ? 123 GLY A CA  1 
ATOM 962  C C   ? GLY A 1 123 ?   1.147  13.039   1.633 1.000 94.160 ? 123 GLY A C   1 
ATOM 963  O O   ? GLY A 1 123 ?   0.326  13.874   1.247 1.000 94.160 ? 123 GLY A O   1 
ATOM 964  N N   ? ARG A 1 124 ?   2.408  13.386   1.730 1.000 93.560 ? 124 ARG A N   1 
ATOM 965  C CA  ? ARG A 1 124 ?   3.006  14.669   1.377 1.000 93.560 ? 124 ARG A CA  1 
ATOM 966  C C   ? ARG A 1 124 ?   3.185  14.793  -0.133 1.000 93.560 ? 124 ARG A C   1 
ATOM 967  C CB  ? ARG A 1 124 ?   4.354  14.846   2.080 1.000 93.560 ? 124 ARG A CB  1 
ATOM 968  O O   ? ARG A 1 124 ?   3.426  13.798  -0.818 1.000 93.560 ? 124 ARG A O   1 
ATOM 969  C CG  ? ARG A 1 124 ?   4.244  15.028   3.586 1.000 93.560 ? 124 ARG A CG  1 
ATOM 970  C CD  ? ARG A 1 124 ?   5.606  15.249   4.228 1.000 93.560 ? 124 ARG A CD  1 
ATOM 971  N NE  ? ARG A 1 124 ?   5.497  15.439   5.672 1.000 93.560 ? 124 ARG A NE  1 
ATOM 972  N NH1 ? ARG A 1 124 ?   5.494  17.747   5.576 1.000 93.560 ? 124 ARG A NH1 1 
ATOM 973  N NH2 ? ARG A 1 124 ?   5.347  16.679   7.599 1.000 93.560 ? 124 ARG A NH2 1 
ATOM 974  C CZ  ? ARG A 1 124 ?   5.446  16.621   6.279 1.000 93.560 ? 124 ARG A CZ  1 
ATOM 975  N N   ? LEU A 1 125 ?   3.087  16.100  -0.616 1.000 91.040 ? 125 LEU A N   1 
ATOM 976  C CA  ? LEU A 1 125 ?   3.208  16.374  -2.043 1.000 91.040 ? 125 LEU A CA  1 
ATOM 977  C C   ? LEU A 1 125 ?   4.672  16.398  -2.470 1.000 91.040 ? 125 LEU A C   1 
ATOM 978  C CB  ? LEU A 1 125 ?   2.541  17.707  -2.392 1.000 91.040 ? 125 LEU A CB  1 
ATOM 979  O O   ? LEU A 1 125 ?   4.983  16.214  -3.649 1.000 91.040 ? 125 LEU A O   1 
ATOM 980  C CG  ? LEU A 1 125 ?   1.028  17.782  -2.184 1.000 91.040 ? 125 LEU A CG  1 
ATOM 981  C CD1 ? LEU A 1 125 ?   0.509  19.167  -2.558 1.000 91.040 ? 125 LEU A CD1 1 
ATOM 982  C CD2 ? LEU A 1 125 ?   0.321  16.703  -2.997 1.000 91.040 ? 125 LEU A CD2 1 
ATOM 983  N N   ? TRP A 1 126 ?   5.594  16.488  -1.680 1.000 90.660 ? 126 TRP A N   1 
ATOM 984  C CA  ? TRP A 1 126 ?   7.042  16.405  -1.842 1.000 90.660 ? 126 TRP A CA  1 
ATOM 985  C C   ? TRP A 1 126 ?   7.741  16.387  -0.486 1.000 90.660 ? 126 TRP A C   1 
ATOM 986  C CB  ? TRP A 1 126 ?   7.558  17.577  -2.681 1.000 90.660 ? 126 TRP A CB  1 
ATOM 987  O O   ? TRP A 1 126 ?   7.096  16.541   0.554 1.000 90.660 ? 126 TRP A O   1 
ATOM 988  C CG  ? TRP A 1 126 ?   7.304  18.922  -2.069 1.000 90.660 ? 126 TRP A CG  1 
ATOM 989  C CD1 ? TRP A 1 126 ?   8.134  19.618  -1.236 1.000 90.660 ? 126 TRP A CD1 1 
ATOM 990  C CD2 ? TRP A 1 126 ?   6.137  19.731  -2.241 1.000 90.660 ? 126 TRP A CD2 1 
ATOM 991  C CE2 ? TRP A 1 126 ?   6.328  20.907  -1.482 1.000 90.660 ? 126 TRP A CE2 1 
ATOM 992  C CE3 ? TRP A 1 126 ?   4.946  19.577  -2.964 1.000 90.660 ? 126 TRP A CE3 1 
ATOM 993  N NE1 ? TRP A 1 126 ?   7.553  20.813  -0.879 1.000 90.660 ? 126 TRP A NE1 1 
ATOM 994  C CH2 ? TRP A 1 126 ?   4.216  21.747  -2.143 1.000 90.660 ? 126 TRP A CH2 1 
ATOM 995  C CZ2 ? TRP A 1 126 ?   5.371  21.923  -1.426 1.000 90.660 ? 126 TRP A CZ2 1 
ATOM 996  C CZ3 ? TRP A 1 126 ?   3.996  20.590  -2.907 1.000 90.660 ? 126 TRP A CZ3 1 
ATOM 997  N N   ? ARG A 1 127 ?   9.090  16.257  -0.568 1.000 85.910 ? 127 ARG A N   1 
ATOM 998  C CA  ? ARG A 1 127 ?   9.861  16.149   0.666 1.000 85.910 ? 127 ARG A CA  1 
ATOM 999  C C   ? ARG A 1 127 ?   9.691  17.395   1.529 1.000 85.910 ? 127 ARG A C   1 
ATOM 1000 C CB  ? ARG A 1 127 ?  11.343  15.925   0.357 1.000 85.910 ? 127 ARG A CB  1 
ATOM 1001 O O   ? ARG A 1 127 ?   9.863  18.518   1.049 1.000 85.910 ? 127 ARG A O   1 
ATOM 1002 C CG  ? ARG A 1 127 ?  12.185  15.599   1.580 1.000 85.910 ? 127 ARG A CG  1 
ATOM 1003 C CD  ? ARG A 1 127 ?  13.645  15.369   1.215 1.000 85.910 ? 127 ARG A CD  1 
ATOM 1004 N NE  ? ARG A 1 127 ?  14.370  16.629   1.076 1.000 85.910 ? 127 ARG A NE  1 
ATOM 1005 N NH1 ? ARG A 1 127 ?  16.469  15.678   1.237 1.000 85.910 ? 127 ARG A NH1 1 
ATOM 1006 N NH2 ? ARG A 1 127 ?  16.250  17.942   0.955 1.000 85.910 ? 127 ARG A NH2 1 
ATOM 1007 C CZ  ? ARG A 1 127 ?  15.695  16.747   1.090 1.000 85.910 ? 127 ARG A CZ  1 
ATOM 1008 N N   ? LYS A 1 128 ?   9.107  17.326   2.702 1.000 86.690 ? 128 LYS A N   1 
ATOM 1009 C CA  ? LYS A 1 128 ?   8.892  18.401   3.666 1.000 86.690 ? 128 LYS A CA  1 
ATOM 1010 C C   ? LYS A 1 128 ?   7.777  19.337   3.208 1.000 86.690 ? 128 LYS A C   1 
ATOM 1011 C CB  ? LYS A 1 128 ?  10.183  19.192   3.885 1.000 86.690 ? 128 LYS A CB  1 
ATOM 1012 O O   ? LYS A 1 128 ?   7.730  20.500   3.613 1.000 86.690 ? 128 LYS A O   1 
ATOM 1013 C CG  ? LYS A 1 128 ?  11.296  18.391   4.542 1.000 86.690 ? 128 LYS A CG  1 
ATOM 1014 C CD  ? LYS A 1 128 ?  12.512  19.260   4.838 1.000 86.690 ? 128 LYS A CD  1 
ATOM 1015 C CE  ? LYS A 1 128 ?  13.627  18.459   5.497 1.000 86.690 ? 128 LYS A CE  1 
ATOM 1016 N NZ  ? LYS A 1 128 ?  14.820  19.308   5.790 1.000 86.690 ? 128 LYS A NZ  1 
ATOM 1017 N N   ? GLY A 1 129 ?   7.104  18.921   2.099 1.000 89.530 ? 129 GLY A N   1 
ATOM 1018 C CA  ? GLY A 1 129 ?   5.996  19.710   1.585 1.000 89.530 ? 129 GLY A CA  1 
ATOM 1019 C C   ? GLY A 1 129 ?   4.719  19.538   2.386 1.000 89.530 ? 129 GLY A C   1 
ATOM 1020 O O   ? GLY A 1 129 ?   4.714  18.867   3.420 1.000 89.530 ? 129 GLY A O   1 
ATOM 1021 N N   ? ALA A 1 130 ?   3.638  20.191   1.856 1.000 91.580 ? 130 ALA A N   1 
ATOM 1022 C CA  ? ALA A 1 130 ?   2.340  20.182   2.524 1.000 91.580 ? 130 ALA A CA  1 
ATOM 1023 C C   ? ALA A 1 130 ?   1.676  18.813   2.415 1.000 91.580 ? 130 ALA A C   1 
ATOM 1024 C CB  ? ALA A 1 130 ?   1.431  21.259   1.937 1.000 91.580 ? 130 ALA A CB  1 
ATOM 1025 O O   ? ALA A 1 130 ?   1.852  18.108   1.418 1.000 91.580 ? 130 ALA A O   1 
ATOM 1026 N N   ? LYS A 1 131 ?   0.944  18.458   3.521 1.000 92.680 ? 131 LYS A N   1 
ATOM 1027 C CA  ? LYS A 1 131 ?   0.055  17.300   3.477 1.000 92.680 ? 131 LYS A CA  1 
ATOM 1028 C C   ? LYS A 1 131 ?  -1.230  17.622   2.719 1.000 92.680 ? 131 LYS A C   1 
ATOM 1029 C CB  ? LYS A 1 131 ?  -0.277  16.824   4.892 1.000 92.680 ? 131 LYS A CB  1 
ATOM 1030 O O   ? LYS A 1 131 ?  -1.696  18.763   2.733 1.000 92.680 ? 131 LYS A O   1 
ATOM 1031 C CG  ? LYS A 1 131 ?   0.923  16.293   5.664 1.000 92.680 ? 131 LYS A CG  1 
ATOM 1032 C CD  ? LYS A 1 131 ?   0.526  15.819   7.056 1.000 92.680 ? 131 LYS A CD  1 
ATOM 1033 C CE  ? LYS A 1 131 ?   1.736  15.350   7.853 1.000 92.680 ? 131 LYS A CE  1 
ATOM 1034 N NZ  ? LYS A 1 131 ?   1.367  14.974   9.251 1.000 92.680 ? 131 LYS A NZ  1 
ATOM 1035 N N   ? THR A 1 132 ?  -1.746  16.677   2.069 1.000 92.620 ? 132 THR A N   1 
ATOM 1036 C CA  ? THR A 1 132 ?  -3.012  16.873   1.371 1.000 92.620 ? 132 THR A CA  1 
ATOM 1037 C C   ? THR A 1 132 ?  -4.132  16.094   2.054 1.000 92.620 ? 132 THR A C   1 
ATOM 1038 C CB  ? THR A 1 132 ?  -2.909  16.444  -0.104 1.000 92.620 ? 132 THR A CB  1 
ATOM 1039 O O   ? THR A 1 132 ?  -3.916  14.981   2.537 1.000 92.620 ? 132 THR A O   1 
ATOM 1040 C CG2 ? THR A 1 132 ?  -2.516  14.975  -0.223 1.000 92.620 ? 132 THR A CG2 1 
ATOM 1041 O OG1 ? THR A 1 132 ?  -4.177  16.641  -0.742 1.000 92.620 ? 132 THR A OG1 1 
ATOM 1042 N N   ? ASP A 1 133 ?  -5.309  16.685   2.074 1.000 93.110 ? 133 ASP A N   1 
ATOM 1043 C CA  ? ASP A 1 133 ?  -6.473  15.994   2.621 1.000 93.110 ? 133 ASP A CA  1 
ATOM 1044 C C   ? ASP A 1 133 ?  -7.278  15.315   1.515 1.000 93.110 ? 133 ASP A C   1 
ATOM 1045 C CB  ? ASP A 1 133 ?  -7.362  16.969   3.395 1.000 93.110 ? 133 ASP A CB  1 
ATOM 1046 O O   ? ASP A 1 133 ?  -8.161  14.501   1.793 1.000 93.110 ? 133 ASP A O   1 
ATOM 1047 C CG  ? ASP A 1 133 ?  -6.759  17.395   4.722 1.000 93.110 ? 133 ASP A CG  1 
ATOM 1048 O OD1 ? ASP A 1 133 ?  -6.018  16.600   5.339 1.000 93.110 ? 133 ASP A OD1 1 
ATOM 1049 O OD2 ? ASP A 1 133 ?  -7.030  18.535   5.157 1.000 93.110 ? 133 ASP A OD2 1 
ATOM 1050 N N   ? ARG A 1 134 ?  -6.904  15.635   0.315 1.000 95.080 ? 134 ARG A N   1 
ATOM 1051 C CA  ? ARG A 1 134 ?  -7.586  15.034  -0.827 1.000 95.080 ? 134 ARG A CA  1 
ATOM 1052 C C   ? ARG A 1 134 ?  -6.744  13.922  -1.444 1.000 95.080 ? 134 ARG A C   1 
ATOM 1053 C CB  ? ARG A 1 134 ?  -7.906  16.095  -1.882 1.000 95.080 ? 134 ARG A CB  1 
ATOM 1054 O O   ? ARG A 1 134 ?  -5.536  14.083  -1.634 1.000 95.080 ? 134 ARG A O   1 
ATOM 1055 C CG  ? ARG A 1 134 ?  -8.781  17.228  -1.370 1.000 95.080 ? 134 ARG A CG  1 
ATOM 1056 C CD  ? ARG A 1 134 ? -10.235  16.800  -1.233 1.000 95.080 ? 134 ARG A CD  1 
ATOM 1057 N NE  ? ARG A 1 134 ? -11.100  17.929  -0.899 1.000 95.080 ? 134 ARG A NE  1 
ATOM 1058 N NH1 ? ARG A 1 134 ? -13.035  16.673  -0.765 1.000 95.080 ? 134 ARG A NH1 1 
ATOM 1059 N NH2 ? ARG A 1 134 ? -13.100  18.933  -0.386 1.000 95.080 ? 134 ARG A NH2 1 
ATOM 1060 C CZ  ? ARG A 1 134 ? -12.410  17.842  -0.684 1.000 95.080 ? 134 ARG A CZ  1 
ATOM 1061 N N   ? LEU A 1 135 ?  -7.451  12.777  -1.731 1.000 96.730 ? 135 LEU A N   1 
ATOM 1062 C CA  ? LEU A 1 135 ?  -6.791  11.626  -2.337 1.000 96.730 ? 135 LEU A CA  1 
ATOM 1063 C C   ? LEU A 1 135 ?  -6.198  11.991  -3.694 1.000 96.730 ? 135 LEU A C   1 
ATOM 1064 C CB  ? LEU A 1 135 ?  -7.776  10.464  -2.493 1.000 96.730 ? 135 LEU A CB  1 
ATOM 1065 O O   ? LEU A 1 135 ?  -6.879  12.582  -4.535 1.000 96.730 ? 135 LEU A O   1 
ATOM 1066 C CG  ? LEU A 1 135 ?  -7.178   9.118  -2.905 1.000 96.730 ? 135 LEU A CG  1 
ATOM 1067 C CD1 ? LEU A 1 135 ?  -6.258   8.590  -1.809 1.000 96.730 ? 135 LEU A CD1 1 
ATOM 1068 C CD2 ? LEU A 1 135 ?  -8.282   8.114  -3.214 1.000 96.730 ? 135 LEU A CD2 1 
ATOM 1069 N N   ? ARG A 1 136 ?  -4.939  11.541  -3.799 1.000 97.270 ? 136 ARG A N   1 
ATOM 1070 C CA  ? ARG A 1 136 ?  -4.237  11.826  -5.046 1.000 97.270 ? 136 ARG A CA  1 
ATOM 1071 C C   ? ARG A 1 136 ?  -3.848  10.537  -5.763 1.000 97.270 ? 136 ARG A C   1 
ATOM 1072 C CB  ? ARG A 1 136 ?  -2.992  12.675  -4.780 1.000 97.270 ? 136 ARG A CB  1 
ATOM 1073 O O   ? ARG A 1 136 ?  -3.684   9.493  -5.128 1.000 97.270 ? 136 ARG A O   1 
ATOM 1074 C CG  ? ARG A 1 136 ?  -3.292  14.035  -4.170 1.000 97.270 ? 136 ARG A CG  1 
ATOM 1075 C CD  ? ARG A 1 136 ?  -2.103  14.978  -4.283 1.000 97.270 ? 136 ARG A CD  1 
ATOM 1076 N NE  ? ARG A 1 136 ?  -1.918  15.450  -5.653 1.000 97.270 ? 136 ARG A NE  1 
ATOM 1077 N NH1 ? ARG A 1 136 ?  -1.910  17.693  -5.099 1.000 97.270 ? 136 ARG A NH1 1 
ATOM 1078 N NH2 ? ARG A 1 136 ?  -1.662  17.046  -7.284 1.000 97.270 ? 136 ARG A NH2 1 
ATOM 1079 C CZ  ? ARG A 1 136 ?  -1.830  16.729  -6.009 1.000 97.270 ? 136 ARG A CZ  1 
ATOM 1080 N N   ? GLU A 1 137 ?  -3.634  10.626  -7.088 1.000 96.730 ? 137 GLU A N   1 
ATOM 1081 C CA  ? GLU A 1 137 ?  -3.255   9.465  -7.888 1.000 96.730 ? 137 GLU A CA  1 
ATOM 1082 C C   ? GLU A 1 137 ?  -2.303   9.858  -9.014 1.000 96.730 ? 137 GLU A C   1 
ATOM 1083 C CB  ? GLU A 1 137 ?  -4.498   8.781  -8.465 1.000 96.730 ? 137 GLU A CB  1 
ATOM 1084 O O   ? GLU A 1 137 ?  -2.318  11.001  -9.476 1.000 96.730 ? 137 GLU A O   1 
ATOM 1085 C CG  ? GLU A 1 137 ?  -5.223   9.609  -9.517 1.000 96.730 ? 137 GLU A CG  1 
ATOM 1086 C CD  ? GLU A 1 137 ?  -6.427   8.899 -10.113 1.000 96.730 ? 137 GLU A CD  1 
ATOM 1087 O OE1 ? GLU A 1 137 ?  -7.187   9.533 -10.880 1.000 96.730 ? 137 GLU A OE1 1 
ATOM 1088 O OE2 ? GLU A 1 137 ?  -6.614   7.699  -9.810 1.000 96.730 ? 137 GLU A OE2 1 
ATOM 1089 N N   ? ALA A 1 138 ?  -1.477   8.915  -9.413 1.000 95.850 ? 138 ALA A N   1 
ATOM 1090 C CA  ? ALA A 1 138 ?  -0.558   9.069 -10.538 1.000 95.850 ? 138 ALA A CA  1 
ATOM 1091 C C   ? ALA A 1 138 ?  -0.355   7.744 -11.267 1.000 95.850 ? 138 ALA A C   1 
ATOM 1092 C CB  ? ALA A 1 138 ?   0.783   9.619 -10.057 1.000 95.850 ? 138 ALA A CB  1 
ATOM 1093 O O   ? ALA A 1 138 ?  -0.507   6.673 -10.674 1.000 95.850 ? 138 ALA A O   1 
ATOM 1094 N N   ? GLU A 1 139 ?  -0.072   7.895 -12.544 1.000 95.320 ? 139 GLU A N   1 
ATOM 1095 C CA  ? GLU A 1 139 ?   0.262   6.724 -13.349 1.000 95.320 ? 139 GLU A CA  1 
ATOM 1096 C C   ? GLU A 1 139 ?   1.756   6.419 -13.288 1.000 95.320 ? 139 GLU A C   1 
ATOM 1097 C CB  ? GLU A 1 139 ?  -0.174   6.928 -14.803 1.000 95.320 ? 139 GLU A CB  1 
ATOM 1098 O O   ? GLU A 1 139 ?   2.582   7.334 -13.299 1.000 95.320 ? 139 GLU A O   1 
ATOM 1099 C CG  ? GLU A 1 139 ?  -1.683   6.921 -14.999 1.000 95.320 ? 139 GLU A CG  1 
ATOM 1100 C CD  ? GLU A 1 139 ?  -2.098   6.911 -16.462 1.000 95.320 ? 139 GLU A CD  1 
ATOM 1101 O OE1 ? GLU A 1 139 ?  -3.097   6.240 -16.805 1.000 95.320 ? 139 GLU A OE1 1 
ATOM 1102 O OE2 ? GLU A 1 139 ?  -1.417   7.581 -17.271 1.000 95.320 ? 139 GLU A OE2 1 
ATOM 1103 N N   ? THR A 1 140 ?   2.061   5.105 -13.184 1.000 95.310 ? 140 THR A N   1 
ATOM 1104 C CA  ? THR A 1 140 ?   3.447   4.649 -13.201 1.000 95.310 ? 140 THR A CA  1 
ATOM 1105 C C   ? THR A 1 140 ?   3.595   3.399 -14.064 1.000 95.310 ? 140 THR A C   1 
ATOM 1106 C CB  ? THR A 1 140 ?   3.956   4.357 -11.778 1.000 95.310 ? 140 THR A CB  1 
ATOM 1107 O O   ? THR A 1 140 ?   2.598   2.796 -14.467 1.000 95.310 ? 140 THR A O   1 
ATOM 1108 C CG2 ? THR A 1 140 ?   3.259   3.138 -11.183 1.000 95.310 ? 140 THR A CG2 1 
ATOM 1109 O OG1 ? THR A 1 140 ?   5.368   4.113 -11.822 1.000 95.310 ? 140 THR A OG1 1 
ATOM 1110 N N   ? VAL A 1 141 ?   4.868   3.059 -14.324 1.000 96.360 ? 141 VAL A N   1 
ATOM 1111 C CA  ? VAL A 1 141 ?   5.150   1.911 -15.179 1.000 96.360 ? 141 VAL A CA  1 
ATOM 1112 C C   ? VAL A 1 141 ?   6.109   0.959 -14.468 1.000 96.360 ? 141 VAL A C   1 
ATOM 1113 C CB  ? VAL A 1 141 ?   5.744   2.348 -16.537 1.000 96.360 ? 141 VAL A CB  1 
ATOM 1114 O O   ? VAL A 1 141 ?   7.079   1.396 -13.844 1.000 96.360 ? 141 VAL A O   1 
ATOM 1115 C CG1 ? VAL A 1 141 ?   6.016   1.134 -17.424 1.000 96.360 ? 141 VAL A CG1 1 
ATOM 1116 C CG2 ? VAL A 1 141 ?   4.805   3.327 -17.239 1.000 96.360 ? 141 VAL A CG2 1 
ATOM 1117 N N   ? ILE A 1 142 ?   5.788  -0.327 -14.663 1.000 97.160 ? 142 ILE A N   1 
ATOM 1118 C CA  ? ILE A 1 142 ?   6.624  -1.343 -14.032 1.000 97.160 ? 142 ILE A CA  1 
ATOM 1119 C C   ? ILE A 1 142 ?   7.975  -1.412 -14.740 1.000 97.160 ? 142 ILE A C   1 
ATOM 1120 C CB  ? ILE A 1 142 ?   5.939  -2.728 -14.048 1.000 97.160 ? 142 ILE A CB  1 
ATOM 1121 O O   ? ILE A 1 142 ?   8.035  -1.498 -15.969 1.000 97.160 ? 142 ILE A O   1 
ATOM 1122 C CG1 ? ILE A 1 142 ?   4.609  -2.675 -13.288 1.000 97.160 ? 142 ILE A CG1 1 
ATOM 1123 C CG2 ? ILE A 1 142 ?   6.865  -3.795 -13.457 1.000 97.160 ? 142 ILE A CG2 1 
ATOM 1124 C CD1 ? ILE A 1 142 ?   4.749  -2.292 -11.821 1.000 97.160 ? 142 ILE A CD1 1 
ATOM 1125 N N   ? MET A 1 143 ?   8.988  -1.391 -13.884 1.000 95.650 ? 143 MET A N   1 
ATOM 1126 C CA  ? MET A 1 143 ?  10.366  -1.432 -14.366 1.000 95.650 ? 143 MET A CA  1 
ATOM 1127 C C   ? MET A 1 143 ?  10.880  -2.867 -14.420 1.000 95.650 ? 143 MET A C   1 
ATOM 1128 C CB  ? MET A 1 143 ?  11.274  -0.584 -13.474 1.000 95.650 ? 143 MET A CB  1 
ATOM 1129 O O   ? MET A 1 143 ?  10.493  -3.701 -13.600 1.000 95.650 ? 143 MET A O   1 
ATOM 1130 C CG  ? MET A 1 143 ?  12.708  -0.493 -13.970 1.000 95.650 ? 143 MET A CG  1 
ATOM 1131 S SD  ? MET A 1 143 ?  13.741   0.614 -12.934 1.000 95.650 ? 143 MET A SD  1 
ATOM 1132 C CE  ? MET A 1 143 ?  13.092   2.230 -13.445 1.000 95.650 ? 143 MET A CE  1 
ATOM 1133 N N   ? ASN A 1 144 ?  11.849  -3.055 -15.326 1.000 95.400 ? 144 ASN A N   1 
ATOM 1134 C CA  ? ASN A 1 144 ?  12.533  -4.341 -15.410 1.000 95.400 ? 144 ASN A CA  1 
ATOM 1135 C C   ? ASN A 1 144 ?  13.364  -4.617 -14.161 1.000 95.400 ? 144 ASN A C   1 
ATOM 1136 C CB  ? ASN A 1 144 ?  13.416  -4.398 -16.659 1.000 95.400 ? 144 ASN A CB  1 
ATOM 1137 O O   ? ASN A 1 144 ?  14.017  -3.715 -13.633 1.000 95.400 ? 144 ASN A O   1 
ATOM 1138 C CG  ? ASN A 1 144 ?  14.110  -5.736 -16.822 1.000 95.400 ? 144 ASN A CG  1 
ATOM 1139 N ND2 ? ASN A 1 144 ?  13.555  -6.592 -17.672 1.000 95.400 ? 144 ASN A ND2 1 
ATOM 1140 O OD1 ? ASN A 1 144 ?  15.137  -5.998 -16.190 1.000 95.400 ? 144 ASN A OD1 1 
ATOM 1141 N N   ? ASP A 1 145 ?  13.383  -5.905 -13.704 1.000 95.710 ? 145 ASP A N   1 
ATOM 1142 C CA  ? ASP A 1 145 ?  14.036  -6.272 -12.450 1.000 95.710 ? 145 ASP A CA  1 
ATOM 1143 C C   ? ASP A 1 145 ?  15.540  -6.022 -12.520 1.000 95.710 ? 145 ASP A C   1 
ATOM 1144 C CB  ? ASP A 1 145 ?  13.762  -7.739 -12.112 1.000 95.710 ? 145 ASP A CB  1 
ATOM 1145 O O   ? ASP A 1 145 ?  16.151  -5.598 -11.537 1.000 95.710 ? 145 ASP A O   1 
ATOM 1146 C CG  ? ASP A 1 145 ?  12.348  -7.978 -11.613 1.000 95.710 ? 145 ASP A CG  1 
ATOM 1147 O OD1 ? ASP A 1 145 ?  11.725  -7.039 -11.072 1.000 95.710 ? 145 ASP A OD1 1 
ATOM 1148 O OD2 ? ASP A 1 145 ?  11.853  -9.117 -11.760 1.000 95.710 ? 145 ASP A OD2 1 
ATOM 1149 N N   ? ALA A 1 146 ?  16.125  -6.304 -13.714 1.000 95.240 ? 146 ALA A N   1 
ATOM 1150 C CA  ? ALA A 1 146 ?  17.564  -6.120 -13.886 1.000 95.240 ? 146 ALA A CA  1 
ATOM 1151 C C   ? ALA A 1 146 ?  17.959  -4.660 -13.677 1.000 95.240 ? 146 ALA A C   1 
ATOM 1152 C CB  ? ALA A 1 146 ?  18.000  -6.593 -15.271 1.000 95.240 ? 146 ALA A CB  1 
ATOM 1153 O O   ? ALA A 1 146 ?  18.967  -4.370 -13.029 1.000 95.240 ? 146 ALA A O   1 
ATOM 1154 N N   ? GLU A 1 147 ?  17.150  -3.842 -14.216 1.000 94.300 ? 147 GLU A N   1 
ATOM 1155 C CA  ? GLU A 1 147 ?  17.391  -2.410 -14.066 1.000 94.300 ? 147 GLU A CA  1 
ATOM 1156 C C   ? GLU A 1 147 ?  17.211  -1.968 -12.617 1.000 94.300 ? 147 GLU A C   1 
ATOM 1157 C CB  ? GLU A 1 147 ?  16.460  -1.609 -14.980 1.000 94.300 ? 147 GLU A CB  1 
ATOM 1158 O O   ? GLU A 1 147 ?  17.997  -1.169 -12.104 1.000 94.300 ? 147 GLU A O   1 
ATOM 1159 C CG  ? GLU A 1 147 ?  16.659  -0.103 -14.892 1.000 94.300 ? 147 GLU A CG  1 
ATOM 1160 C CD  ? GLU A 1 147 ?  18.033   0.349 -15.359 1.000 94.300 ? 147 GLU A CD  1 
ATOM 1161 O OE1 ? GLU A 1 147 ?  18.405   1.518 -15.110 1.000 94.300 ? 147 GLU A OE1 1 
ATOM 1162 O OE2 ? GLU A 1 147 ?  18.744  -0.473 -15.980 1.000 94.300 ? 147 GLU A OE2 1 
ATOM 1163 N N   ? CYS A 1 148 ?  16.220  -2.483 -11.946 1.000 94.580 ? 148 CYS A N   1 
ATOM 1164 C CA  ? CYS A 1 148 ?  15.974  -2.175 -10.541 1.000 94.580 ? 148 CYS A CA  1 
ATOM 1165 C C   ? CYS A 1 148 ?  17.122  -2.666  -9.667 1.000 94.580 ? 148 CYS A C   1 
ATOM 1166 C CB  ? CYS A 1 148 ?  14.661  -2.804 -10.076 1.000 94.580 ? 148 CYS A CB  1 
ATOM 1167 O O   ? CYS A 1 148 ?  17.551  -1.966  -8.748 1.000 94.580 ? 148 CYS A O   1 
ATOM 1168 S SG  ? CYS A 1 148 ?  13.208  -1.783 -10.406 1.000 94.580 ? 148 CYS A SG  1 
ATOM 1169 N N   ? GLU A 1 149 ?  17.635  -3.729  -9.960 1.000 95.080 ? 149 GLU A N   1 
ATOM 1170 C CA  ? GLU A 1 149 ?  18.765  -4.297  -9.230 1.000 95.080 ? 149 GLU A CA  1 
ATOM 1171 C C   ? GLU A 1 149 ?  20.010  -3.427  -9.375 1.000 95.080 ? 149 GLU A C   1 
ATOM 1172 C CB  ? GLU A 1 149 ?  19.058  -5.719  -9.714 1.000 95.080 ? 149 GLU A CB  1 
ATOM 1173 O O   ? GLU A 1 149 ?  20.793  -3.293  -8.433 1.000 95.080 ? 149 GLU A O   1 
ATOM 1174 C CG  ? GLU A 1 149 ?  18.048  -6.752  -9.235 1.000 95.080 ? 149 GLU A CG  1 
ATOM 1175 C CD  ? GLU A 1 149 ?  18.308  -8.146  -9.785 1.000 95.080 ? 149 GLU A CD  1 
ATOM 1176 O OE1 ? GLU A 1 149 ?  17.528  -9.075  -9.477 1.000 95.080 ? 149 GLU A OE1 1 
ATOM 1177 O OE2 ? GLU A 1 149 ?  19.300  -8.309 -10.530 1.000 95.080 ? 149 GLU A OE2 1 
ATOM 1178 N N   ? ARG A 1 150 ?  20.125  -2.791 -10.568 1.000 94.810 ? 150 ARG A N   1 
ATOM 1179 C CA  ? ARG A 1 150 ?  21.258  -1.906 -10.819 1.000 94.810 ? 150 ARG A CA  1 
ATOM 1180 C C   ? ARG A 1 150 ?  21.133  -0.616 -10.016 1.000 94.810 ? 150 ARG A C   1 
ATOM 1181 C CB  ? ARG A 1 150 ?  21.371  -1.586 -12.311 1.000 94.810 ? 150 ARG A CB  1 
ATOM 1182 O O   ? ARG A 1 150 ?  22.140  -0.038  -9.599 1.000 94.810 ? 150 ARG A O   1 
ATOM 1183 C CG  ? ARG A 1 150 ?  21.896  -2.740 -13.151 1.000 94.810 ? 150 ARG A CG  1 
ATOM 1184 C CD  ? ARG A 1 150 ?  22.128  -2.325 -14.597 1.000 94.810 ? 150 ARG A CD  1 
ATOM 1185 N NE  ? ARG A 1 150 ?  20.946  -2.561 -15.421 1.000 94.810 ? 150 ARG A NE  1 
ATOM 1186 N NH1 ? ARG A 1 150 ?  21.010  -0.502 -16.468 1.000 94.810 ? 150 ARG A NH1 1 
ATOM 1187 N NH2 ? ARG A 1 150 ?  19.362  -2.008 -16.990 1.000 94.810 ? 150 ARG A NH2 1 
ATOM 1188 C CZ  ? ARG A 1 150 ?  20.442  -1.690 -16.291 1.000 94.810 ? 150 ARG A CZ  1 
ATOM 1189 N N   ? ARG A 1 151 ?  19.906  -0.226  -9.704 1.000 93.730 ? 151 ARG A N   1 
ATOM 1190 C CA  ? ARG A 1 151 ?  19.657   1.072  -9.086 1.000 93.730 ? 151 ARG A CA  1 
ATOM 1191 C C   ? ARG A 1 151 ?  19.547   0.945  -7.570 1.000 93.730 ? 151 ARG A C   1 
ATOM 1192 C CB  ? ARG A 1 151 ?  18.383   1.702  -9.652 1.000 93.730 ? 151 ARG A CB  1 
ATOM 1193 O O   ? ARG A 1 151 ?  19.922   1.862  -6.836 1.000 93.730 ? 151 ARG A O   1 
ATOM 1194 C CG  ? ARG A 1 151 ?  18.484   2.083 -11.121 1.000 93.730 ? 151 ARG A CG  1 
ATOM 1195 C CD  ? ARG A 1 151 ?  17.295   2.922 -11.569 1.000 93.730 ? 151 ARG A CD  1 
ATOM 1196 N NE  ? ARG A 1 151 ?  17.303   3.140 -13.013 1.000 93.730 ? 151 ARG A NE  1 
ATOM 1197 N NH1 ? ARG A 1 151 ?  15.662   4.765 -12.985 1.000 93.730 ? 151 ARG A NH1 1 
ATOM 1198 N NH2 ? ARG A 1 151 ?  16.617   4.128 -14.969 1.000 93.730 ? 151 ARG A NH2 1 
ATOM 1199 C CZ  ? ARG A 1 151 ?  16.527   4.010 -13.652 1.000 93.730 ? 151 ARG A CZ  1 
ATOM 1200 N N   ? TRP A 1 152 ?  19.049  -0.279  -7.147 1.000 93.000 ? 152 TRP A N   1 
ATOM 1201 C CA  ? TRP A 1 152 ?  18.952  -0.580  -5.722 1.000 93.000 ? 152 TRP A CA  1 
ATOM 1202 C C   ? TRP A 1 152 ?  19.833  -1.769  -5.355 1.000 93.000 ? 152 TRP A C   1 
ATOM 1203 C CB  ? TRP A 1 152 ?  17.499  -0.865  -5.331 1.000 93.000 ? 152 TRP A CB  1 
ATOM 1204 O O   ? TRP A 1 152 ?  19.667  -2.864  -5.897 1.000 93.000 ? 152 TRP A O   1 
ATOM 1205 C CG  ? TRP A 1 152 ?  16.614   0.345  -5.351 1.000 93.000 ? 152 TRP A CG  1 
ATOM 1206 C CD1 ? TRP A 1 152 ?  15.636   0.635  -6.261 1.000 93.000 ? 152 TRP A CD1 1 
ATOM 1207 C CD2 ? TRP A 1 152 ?  16.631   1.431  -4.420 1.000 93.000 ? 152 TRP A CD2 1 
ATOM 1208 C CE2 ? TRP A 1 152 ?  15.634   2.346  -4.827 1.000 93.000 ? 152 TRP A CE2 1 
ATOM 1209 C CE3 ? TRP A 1 152 ?  17.392   1.720  -3.279 1.000 93.000 ? 152 TRP A CE3 1 
ATOM 1210 N NE1 ? TRP A 1 152 ?  15.043   1.837  -5.951 1.000 93.000 ? 152 TRP A NE1 1 
ATOM 1211 C CH2 ? TRP A 1 152 ?  16.138   3.788  -3.019 1.000 93.000 ? 152 TRP A CH2 1 
ATOM 1212 C CZ2 ? TRP A 1 152 ?  15.379   3.530  -4.131 1.000 93.000 ? 152 TRP A CZ2 1 
ATOM 1213 C CZ3 ? TRP A 1 152 ?  17.137   2.899  -2.589 1.000 93.000 ? 152 TRP A CZ3 1 
ATOM 1214 N N   ? GLU A 1 153 ?  20.779  -1.564  -4.422 1.000 87.310 ? 153 GLU A N   1 
ATOM 1215 C CA  ? GLU A 1 153 ?  21.707  -2.611  -4.005 1.000 87.310 ? 153 GLU A CA  1 
ATOM 1216 C C   ? GLU A 1 153 ?  20.988  -3.704  -3.218 1.000 87.310 ? 153 GLU A C   1 
ATOM 1217 C CB  ? GLU A 1 153 ?  22.843  -2.021  -3.166 1.000 87.310 ? 153 GLU A CB  1 
ATOM 1218 O O   ? GLU A 1 153 ?  21.256  -4.892  -3.410 1.000 87.310 ? 153 GLU A O   1 
ATOM 1219 C CG  ? GLU A 1 153 ?  23.971  -3.001  -2.881 1.000 87.310 ? 153 GLU A CG  1 
ATOM 1220 C CD  ? GLU A 1 153 ?  25.126  -2.380  -2.112 1.000 87.310 ? 153 GLU A CD  1 
ATOM 1221 O OE1 ? GLU A 1 153 ?  26.167  -3.052  -1.933 1.000 87.310 ? 153 GLU A OE1 1 
ATOM 1222 O OE2 ? GLU A 1 153 ?  24.988  -1.213  -1.683 1.000 87.310 ? 153 GLU A OE2 1 
ATOM 1223 N N   ? SER A 1 154 ?  19.907  -3.507  -2.493 1.000 87.800 ? 154 SER A N   1 
ATOM 1224 C CA  ? SER A 1 154 ?  19.213  -4.431  -1.602 1.000 87.800 ? 154 SER A CA  1 
ATOM 1225 C C   ? SER A 1 154 ?  17.935  -4.962  -2.243 1.000 87.800 ? 154 SER A C   1 
ATOM 1226 C CB  ? SER A 1 154 ?  18.881  -3.748  -0.275 1.000 87.800 ? 154 SER A CB  1 
ATOM 1227 O O   ? SER A 1 154 ?  17.138  -5.635  -1.586 1.000 87.800 ? 154 SER A O   1 
ATOM 1228 O OG  ? SER A 1 154 ?  18.033  -2.631  -0.482 1.000 87.800 ? 154 SER A OG  1 
ATOM 1229 N N   ? TYR A 1 155 ?  17.753  -4.715  -3.575 1.000 93.710 ? 155 TYR A N   1 
ATOM 1230 C CA  ? TYR A 1 155 ?  16.550  -5.115  -4.297 1.000 93.710 ? 155 TYR A CA  1 
ATOM 1231 C C   ? TYR A 1 155 ?  16.534  -6.620  -4.538 1.000 93.710 ? 155 TYR A C   1 
ATOM 1232 C CB  ? TYR A 1 155 ?  16.453  -4.372  -5.633 1.000 93.710 ? 155 TYR A CB  1 
ATOM 1233 O O   ? TYR A 1 155 ?  17.521  -7.190  -5.010 1.000 93.710 ? 155 TYR A O   1 
ATOM 1234 C CG  ? TYR A 1 155 ?  15.197  -4.683  -6.410 1.000 93.710 ? 155 TYR A CG  1 
ATOM 1235 C CD1 ? TYR A 1 155 ?  15.200  -5.637  -7.425 1.000 93.710 ? 155 TYR A CD1 1 
ATOM 1236 C CD2 ? TYR A 1 155 ?  14.005  -4.023  -6.133 1.000 93.710 ? 155 TYR A CD2 1 
ATOM 1237 C CE1 ? TYR A 1 155 ?  14.046  -5.926  -8.146 1.000 93.710 ? 155 TYR A CE1 1 
ATOM 1238 C CE2 ? TYR A 1 155 ?  12.844  -4.303  -6.846 1.000 93.710 ? 155 TYR A CE2 1 
ATOM 1239 O OH  ? TYR A 1 155 ?  11.729  -5.536  -8.559 1.000 93.710 ? 155 TYR A OH  1 
ATOM 1240 C CZ  ? TYR A 1 155 ?  12.874  -5.255  -7.849 1.000 93.710 ? 155 TYR A CZ  1 
ATOM 1241 N N   ? VAL A 1 156 ?  15.355  -7.244  -4.205 1.000 94.730 ? 156 VAL A N   1 
ATOM 1242 C CA  ? VAL A 1 156 ?  15.134  -8.666  -4.448 1.000 94.730 ? 156 VAL A CA  1 
ATOM 1243 C C   ? VAL A 1 156 ?  13.921  -8.853  -5.357 1.000 94.730 ? 156 VAL A C   1 
ATOM 1244 C CB  ? VAL A 1 156 ?  14.935  -9.443  -3.128 1.000 94.730 ? 156 VAL A CB  1 
ATOM 1245 O O   ? VAL A 1 156 ?  12.780  -8.672  -4.925 1.000 94.730 ? 156 VAL A O   1 
ATOM 1246 C CG1 ? VAL A 1 156 ?  14.781 -10.938  -3.400 1.000 94.730 ? 156 VAL A CG1 1 
ATOM 1247 C CG2 ? VAL A 1 156 ?  16.103  -9.187  -2.178 1.000 94.730 ? 156 VAL A CG2 1 
ATOM 1248 N N   ? ALA A 1 157 ?  14.243  -9.317  -6.593 1.000 94.410 ? 157 ALA A N   1 
ATOM 1249 C CA  ? ALA A 1 157 ?  13.242  -9.348  -7.657 1.000 94.410 ? 157 ALA A CA  1 
ATOM 1250 C C   ? ALA A 1 157 ?  12.070 -10.250  -7.282 1.000 94.410 ? 157 ALA A C   1 
ATOM 1251 C CB  ? ALA A 1 157 ?  13.873  -9.817  -8.966 1.000 94.410 ? 157 ALA A CB  1 
ATOM 1252 O O   ? ALA A 1 157 ?  10.930  -9.992  -7.675 1.000 94.410 ? 157 ALA A O   1 
ATOM 1253 N N   ? SER A 1 158 ?  12.384 -11.300  -6.483 1.000 95.010 ? 158 SER A N   1 
ATOM 1254 C CA  ? SER A 1 158 ?  11.341 -12.258  -6.128 1.000 95.010 ? 158 SER A CA  1 
ATOM 1255 C C   ? SER A 1 158 ?  10.375 -11.669  -5.105 1.000 95.010 ? 158 SER A C   1 
ATOM 1256 C CB  ? SER A 1 158 ?  11.959 -13.544  -5.577 1.000 95.010 ? 158 SER A CB  1 
ATOM 1257 O O   ? SER A 1 158 ?   9.272 -12.186  -4.916 1.000 95.010 ? 158 SER A O   1 
ATOM 1258 O OG  ? SER A 1 158 ?  12.695 -13.281  -4.394 1.000 95.010 ? 158 SER A OG  1 
ATOM 1259 N N   ? LYS A 1 159 ?  10.702 -10.583  -4.486 1.000 95.430 ? 159 LYS A N   1 
ATOM 1260 C CA  ? LYS A 1 159 ?   9.919 -10.082  -3.360 1.000 95.430 ? 159 LYS A CA  1 
ATOM 1261 C C   ? LYS A 1 159 ?   9.501  -8.631  -3.584 1.000 95.430 ? 159 LYS A C   1 
ATOM 1262 C CB  ? LYS A 1 159 ?  10.712 -10.204  -2.058 1.000 95.430 ? 159 LYS A CB  1 
ATOM 1263 O O   ? LYS A 1 159 ?   8.631  -8.114  -2.880 1.000 95.430 ? 159 LYS A O   1 
ATOM 1264 C CG  ? LYS A 1 159 ?  11.008 -11.638  -1.646 1.000 95.430 ? 159 LYS A CG  1 
ATOM 1265 C CD  ? LYS A 1 159 ?  11.763 -11.695  -0.324 1.000 95.430 ? 159 LYS A CD  1 
ATOM 1266 C CE  ? LYS A 1 159 ?  12.016 -13.131   0.114 1.000 95.430 ? 159 LYS A CE  1 
ATOM 1267 N NZ  ? LYS A 1 159 ?  12.804 -13.193   1.382 1.000 95.430 ? 159 LYS A NZ  1 
ATOM 1268 N N   ? MET A 1 160 ?  10.057  -8.019  -4.627 1.000 96.650 ? 160 MET A N   1 
ATOM 1269 C CA  ? MET A 1 160 ?   9.805  -6.589  -4.782 1.000 96.650 ? 160 MET A CA  1 
ATOM 1270 C C   ? MET A 1 160 ?   9.557  -6.235  -6.244 1.000 96.650 ? 160 MET A C   1 
ATOM 1271 C CB  ? MET A 1 160 ?  10.981  -5.774  -4.239 1.000 96.650 ? 160 MET A CB  1 
ATOM 1272 O O   ? MET A 1 160 ?   9.975  -6.966  -7.144 1.000 96.650 ? 160 MET A O   1 
ATOM 1273 C CG  ? MET A 1 160 ?  11.266  -6.017  -2.765 1.000 96.650 ? 160 MET A CG  1 
ATOM 1274 S SD  ? MET A 1 160 ?  12.769  -5.139  -2.187 1.000 96.650 ? 160 MET A SD  1 
ATOM 1275 C CE  ? MET A 1 160 ?  12.871  -5.764  -0.487 1.000 96.650 ? 160 MET A CE  1 
ATOM 1276 N N   ? ILE A 1 161 ?   8.877  -5.059  -6.432 1.000 96.890 ? 161 ILE A N   1 
ATOM 1277 C CA  ? ILE A 1 161 ?   8.618  -4.505  -7.756 1.000 96.890 ? 161 ILE A CA  1 
ATOM 1278 C C   ? ILE A 1 161 ?   8.969  -3.019  -7.771 1.000 96.890 ? 161 ILE A C   1 
ATOM 1279 C CB  ? ILE A 1 161 ?   7.146  -4.712  -8.178 1.000 96.890 ? 161 ILE A CB  1 
ATOM 1280 O O   ? ILE A 1 161 ?   8.686  -2.298  -6.811 1.000 96.890 ? 161 ILE A O   1 
ATOM 1281 C CG1 ? ILE A 1 161 ?   6.909  -4.151  -9.584 1.000 96.890 ? 161 ILE A CG1 1 
ATOM 1282 C CG2 ? ILE A 1 161 ?   6.198  -4.066  -7.163 1.000 96.890 ? 161 ILE A CG2 1 
ATOM 1283 C CD1 ? ILE A 1 161 ?   5.601  -4.602 -10.219 1.000 96.890 ? 161 ILE A CD1 1 
ATOM 1284 N N   ? CYS A 1 162 ?   9.652  -2.578  -8.865 1.000 96.010 ? 162 CYS A N   1 
ATOM 1285 C CA  ? CYS A 1 162 ?   9.979  -1.171  -9.069 1.000 96.010 ? 162 CYS A CA  1 
ATOM 1286 C C   ? CYS A 1 162 ?   9.052  -0.540 -10.101 1.000 96.010 ? 162 CYS A C   1 
ATOM 1287 C CB  ? CYS A 1 162 ?  11.433  -1.017  -9.514 1.000 96.010 ? 162 CYS A CB  1 
ATOM 1288 O O   ? CYS A 1 162 ?   8.634  -1.201 -11.053 1.000 96.010 ? 162 CYS A O   1 
ATOM 1289 S SG  ? CYS A 1 162 ?  12.630  -1.250  -8.182 1.000 96.010 ? 162 CYS A SG  1 
ATOM 1290 N N   ? ALA A 1 163 ?   8.758   0.661  -9.844 1.000 95.590 ? 163 ALA A N   1 
ATOM 1291 C CA  ? ALA A 1 163 ?   7.954   1.420 -10.799 1.000 95.590 ? 163 ALA A CA  1 
ATOM 1292 C C   ? ALA A 1 163 ?   8.476   2.846 -10.944 1.000 95.590 ? 163 ALA A C   1 
ATOM 1293 C CB  ? ALA A 1 163 ?   6.489   1.434 -10.370 1.000 95.590 ? 163 ALA A CB  1 
ATOM 1294 O O   ? ALA A 1 163 ?   9.039   3.407 -10.001 1.000 95.590 ? 163 ALA A O   1 
ATOM 1295 N N   ? TYR A 1 164 ?   8.317   3.289 -12.120 1.000 92.740 ? 164 TYR A N   1 
ATOM 1296 C CA  ? TYR A 1 164 ?   8.756   4.647 -12.423 1.000 92.740 ? 164 TYR A CA  1 
ATOM 1297 C C   ? TYR A 1 164 ?   7.687   5.405 -13.200 1.000 92.740 ? 164 TYR A C   1 
ATOM 1298 C CB  ? TYR A 1 164 ?  10.063   4.624 -13.221 1.000 92.740 ? 164 TYR A CB  1 
ATOM 1299 O O   ? TYR A 1 164 ?   6.831   4.796 -13.846 1.000 92.740 ? 164 TYR A O   1 
ATOM 1300 C CG  ? TYR A 1 164 ?   9.913   4.068 -14.616 1.000 92.740 ? 164 TYR A CG  1 
ATOM 1301 C CD1 ? TYR A 1 164 ?   9.947   2.695 -14.847 1.000 92.740 ? 164 TYR A CD1 1 
ATOM 1302 C CD2 ? TYR A 1 164 ?   9.738   4.914 -15.706 1.000 92.740 ? 164 TYR A CD2 1 
ATOM 1303 C CE1 ? TYR A 1 164 ?   9.811   2.178 -16.131 1.000 92.740 ? 164 TYR A CE1 1 
ATOM 1304 C CE2 ? TYR A 1 164 ?   9.601   4.408 -16.994 1.000 92.740 ? 164 TYR A CE2 1 
ATOM 1305 O OH  ? TYR A 1 164 ?   9.504   2.535 -18.470 1.000 92.740 ? 164 TYR A OH  1 
ATOM 1306 C CZ  ? TYR A 1 164 ?   9.639   3.041 -17.197 1.000 92.740 ? 164 TYR A CZ  1 
ATOM 1307 N N   ? GLY A 1 165 ?   7.607   6.727 -13.135 1.000 87.350 ? 165 GLY A N   1 
ATOM 1308 C CA  ? GLY A 1 165 ?   6.657   7.577 -13.835 1.000 87.350 ? 165 GLY A CA  1 
ATOM 1309 C C   ? GLY A 1 165 ?   6.759   9.038 -13.438 1.000 87.350 ? 165 GLY A C   1 
ATOM 1310 O O   ? GLY A 1 165 ?   7.708   9.438 -12.761 1.000 87.350 ? 165 GLY A O   1 
ATOM 1311 N N   ? HIS A 1 166 ?   5.875   9.778 -14.075 1.000 81.830 ? 166 HIS A N   1 
ATOM 1312 C CA  ? HIS A 1 166 ?   5.823  11.225 -13.896 1.000 81.830 ? 166 HIS A CA  1 
ATOM 1313 C C   ? HIS A 1 166 ?   5.371  11.590 -12.486 1.000 81.830 ? 166 HIS A C   1 
ATOM 1314 C CB  ? HIS A 1 166 ?   4.889  11.859 -14.928 1.000 81.830 ? 166 HIS A CB  1 
ATOM 1315 O O   ? HIS A 1 166 ?   5.683  12.676 -11.992 1.000 81.830 ? 166 HIS A O   1 
ATOM 1316 C CG  ? HIS A 1 166 ?   4.919  13.354 -14.927 1.000 81.830 ? 166 HIS A CG  1 
ATOM 1317 C CD2 ? HIS A 1 166 ?   3.952  14.263 -14.661 1.000 81.830 ? 166 HIS A CD2 1 
ATOM 1318 N ND1 ? HIS A 1 166 ?   6.054  14.076 -15.229 1.000 81.830 ? 166 HIS A ND1 1 
ATOM 1319 C CE1 ? HIS A 1 166 ?   5.782  15.367 -15.149 1.000 81.830 ? 166 HIS A CE1 1 
ATOM 1320 N NE2 ? HIS A 1 166 ?   4.513  15.508 -14.806 1.000 81.830 ? 166 HIS A NE2 1 
ATOM 1321 N N   ? GLY A 1 167 ?   4.919  10.578 -11.713 1.000 87.500 ? 167 GLY A N   1 
ATOM 1322 C CA  ? GLY A 1 167 ?   4.549  10.707 -10.313 1.000 87.500 ? 167 GLY A CA  1 
ATOM 1323 C C   ? GLY A 1 167 ?   5.169   9.639  -9.431 1.000 87.500 ? 167 GLY A C   1 
ATOM 1324 O O   ? GLY A 1 167 ?   5.652   8.620  -9.928 1.000 87.500 ? 167 GLY A O   1 
ATOM 1325 N N   ? GLY A 1 168 ?   5.217   9.918  -8.077 1.000 90.790 ? 168 GLY A N   1 
ATOM 1326 C CA  ? GLY A 1 168 ?   5.790   8.964  -7.141 1.000 90.790 ? 168 GLY A CA  1 
ATOM 1327 C C   ? GLY A 1 168 ?   5.225   9.090  -5.739 1.000 90.790 ? 168 GLY A C   1 
ATOM 1328 O O   ? GLY A 1 168 ?   4.456  10.011  -5.454 1.000 90.790 ? 168 GLY A O   1 
ATOM 1329 N N   ? THR A 1 169 ?   5.605   8.088  -5.012 1.000 93.330 ? 169 THR A N   1 
ATOM 1330 C CA  ? THR A 1 169 ?   5.127   8.054  -3.634 1.000 93.330 ? 169 THR A CA  1 
ATOM 1331 C C   ? THR A 1 169 ?   6.010   8.914  -2.735 1.000 93.330 ? 169 THR A C   1 
ATOM 1332 C CB  ? THR A 1 169 ?   5.088   6.613  -3.092 1.000 93.330 ? 169 THR A CB  1 
ATOM 1333 O O   ? THR A 1 169 ?   7.209   9.056  -2.984 1.000 93.330 ? 169 THR A O   1 
ATOM 1334 C CG2 ? THR A 1 169 ?   4.107   5.754  -3.884 1.000 93.330 ? 169 THR A CG2 1 
ATOM 1335 O OG1 ? THR A 1 169 ?   6.396   6.036  -3.188 1.000 93.330 ? 169 THR A OG1 1 
ATOM 1336 N N   ? CYS A 1 170 ?   5.426   9.420  -1.817 1.000 93.380 ? 170 CYS A N   1 
ATOM 1337 C CA  ? CYS A 1 170 ?   6.119  10.199  -0.797 1.000 93.380 ? 170 CYS A CA  1 
ATOM 1338 C C   ? CYS A 1 170 ?   5.667   9.793   0.601 1.000 93.380 ? 170 CYS A C   1 
ATOM 1339 C CB  ? CYS A 1 170 ?   5.878  11.693  -1.007 1.000 93.380 ? 170 CYS A CB  1 
ATOM 1340 O O   ? CYS A 1 170 ?   4.841   8.890   0.753 1.000 93.380 ? 170 CYS A O   1 
ATOM 1341 S SG  ? CYS A 1 170 ?   7.143  12.746  -0.262 1.000 93.380 ? 170 CYS A SG  1 
ATOM 1342 N N   ? SER A 1 171 ?   6.196  10.640   1.640 1.000 92.320 ? 171 SER A N   1 
ATOM 1343 C CA  ? SER A 1 171 ?   5.885  10.291   3.022 1.000 92.320 ? 171 SER A CA  1 
ATOM 1344 C C   ? SER A 1 171 ?   4.379  10.273   3.263 1.000 92.320 ? 171 SER A C   1 
ATOM 1345 C CB  ? SER A 1 171 ?   6.551  11.274   3.986 1.000 92.320 ? 171 SER A CB  1 
ATOM 1346 O O   ? SER A 1 171 ?   3.658  11.152   2.785 1.000 92.320 ? 171 SER A O   1 
ATOM 1347 O OG  ? SER A 1 171 ?   7.963  11.199   3.885 1.000 92.320 ? 171 SER A OG  1 
ATOM 1348 N N   ? GLY A 1 172 ?   3.956   9.105   3.982 1.000 92.450 ? 172 GLY A N   1 
ATOM 1349 C CA  ? GLY A 1 172 ?   2.545   9.018   4.325 1.000 92.450 ? 172 GLY A CA  1 
ATOM 1350 C C   ? GLY A 1 172 ?   1.757   8.124   3.386 1.000 92.450 ? 172 GLY A C   1 
ATOM 1351 O O   ? GLY A 1 172 ?   0.636   7.720   3.701 1.000 92.450 ? 172 GLY A O   1 
ATOM 1352 N N   ? ASP A 1 173 ?   2.369   7.727   2.294 1.000 94.410 ? 173 ASP A N   1 
ATOM 1353 C CA  ? ASP A 1 173 ?   1.692   6.874   1.322 1.000 94.410 ? 173 ASP A CA  1 
ATOM 1354 C C   ? ASP A 1 173 ?   2.089   5.411   1.506 1.000 94.410 ? 173 ASP A C   1 
ATOM 1355 C CB  ? ASP A 1 173 ?   2.007   7.330  -0.104 1.000 94.410 ? 173 ASP A CB  1 
ATOM 1356 O O   ? ASP A 1 173 ?   1.638   4.542   0.756 1.000 94.410 ? 173 ASP A O   1 
ATOM 1357 C CG  ? ASP A 1 173 ?   1.348   8.650  -0.464 1.000 94.410 ? 173 ASP A CG  1 
ATOM 1358 O OD1 ? ASP A 1 173 ?   0.276   8.969   0.094 1.000 94.410 ? 173 ASP A OD1 1 
ATOM 1359 O OD2 ? ASP A 1 173 ?   1.905   9.377  -1.315 1.000 94.410 ? 173 ASP A OD2 1 
ATOM 1360 N N   ? SER A 1 174 ?   3.118   5.272   2.432 1.000 95.780 ? 174 SER A N   1 
ATOM 1361 C CA  ? SER A 1 174 ?   3.491   3.895   2.737 1.000 95.780 ? 174 SER A CA  1 
ATOM 1362 C C   ? SER A 1 174 ?   2.259   3.030   2.984 1.000 95.780 ? 174 SER A C   1 
ATOM 1363 C CB  ? SER A 1 174 ?   4.411   3.846   3.957 1.000 95.780 ? 174 SER A CB  1 
ATOM 1364 O O   ? SER A 1 174 ?   1.277   3.492   3.569 1.000 95.780 ? 174 SER A O   1 
ATOM 1365 O OG  ? SER A 1 174 ?   5.651   4.473   3.678 1.000 95.780 ? 174 SER A OG  1 
ATOM 1366 N N   ? GLY A 1 175 ?   2.348   1.823   2.358 1.000 96.980 ? 175 GLY A N   1 
ATOM 1367 C CA  ? GLY A 1 175 ?   1.247   0.911   2.624 1.000 96.980 ? 175 GLY A CA  1 
ATOM 1368 C C   ? GLY A 1 175 ?   0.134   1.004   1.597 1.000 96.980 ? 175 GLY A C   1 
ATOM 1369 O O   ? GLY A 1 175 ?  -0.693   0.096   1.487 1.000 96.980 ? 175 GLY A O   1 
ATOM 1370 N N   ? GLY A 1 176 ?   0.108   2.047   0.853 1.000 97.390 ? 176 GLY A N   1 
ATOM 1371 C CA  ? GLY A 1 176 ?  -0.864   2.204  -0.218 1.000 97.390 ? 176 GLY A CA  1 
ATOM 1372 C C   ? GLY A 1 176 ?  -0.638   1.248  -1.373 1.000 97.390 ? 176 GLY A C   1 
ATOM 1373 O O   ? GLY A 1 176 ?   0.461   0.715  -1.540 1.000 97.390 ? 176 GLY A O   1 
ATOM 1374 N N   ? PRO A 1 177 ?  -1.658   1.125  -2.308 1.000 97.840 ? 177 PRO A N   1 
ATOM 1375 C CA  ? PRO A 1 177 ?  -1.610   0.087  -3.341 1.000 97.840 ? 177 PRO A CA  1 
ATOM 1376 C C   ? PRO A 1 177 ?  -0.969   0.575  -4.638 1.000 97.840 ? 177 PRO A C   1 
ATOM 1377 C CB  ? PRO A 1 177 ?  -3.084  -0.264  -3.558 1.000 97.840 ? 177 PRO A CB  1 
ATOM 1378 O O   ? PRO A 1 177 ?  -1.167   1.726  -5.034 1.000 97.840 ? 177 PRO A O   1 
ATOM 1379 C CG  ? PRO A 1 177 ?  -3.822   1.009  -3.294 1.000 97.840 ? 177 PRO A CG  1 
ATOM 1380 C CD  ? PRO A 1 177 ?  -3.140   1.731  -2.168 1.000 97.840 ? 177 PRO A CD  1 
ATOM 1381 N N   ? LEU A 1 178 ?  -0.117  -0.201  -5.229 1.000 98.110 ? 178 LEU A N   1 
ATOM 1382 C CA  ? LEU A 1 178 ?   0.204  -0.190  -6.652 1.000 98.110 ? 178 LEU A CA  1 
ATOM 1383 C C   ? LEU A 1 178 ?  -0.785  -1.044  -7.438 1.000 98.110 ? 178 LEU A C   1 
ATOM 1384 C CB  ? LEU A 1 178 ?   1.630  -0.696  -6.883 1.000 98.110 ? 178 LEU A CB  1 
ATOM 1385 O O   ? LEU A 1 178 ?  -0.809  -2.268  -7.291 1.000 98.110 ? 178 LEU A O   1 
ATOM 1386 C CG  ? LEU A 1 178 ?   2.136  -0.661  -8.326 1.000 98.110 ? 178 LEU A CG  1 
ATOM 1387 C CD1 ? LEU A 1 178 ?   2.342   0.781  -8.780 1.000 98.110 ? 178 LEU A CD1 1 
ATOM 1388 C CD2 ? LEU A 1 178 ?   3.428  -1.459  -8.460 1.000 98.110 ? 178 LEU A CD2 1 
ATOM 1389 N N   ? VAL A 1 179 ?  -1.588  -0.370  -8.336 1.000 98.130 ? 179 VAL A N   1 
ATOM 1390 C CA  ? VAL A 1 179 ?  -2.720  -1.043  -8.965 1.000 98.130 ? 179 VAL A CA  1 
ATOM 1391 C C   ? VAL A 1 179 ?  -2.520  -1.085 -10.479 1.000 98.130 ? 179 VAL A C   1 
ATOM 1392 C CB  ? VAL A 1 179 ?  -4.056  -0.346  -8.624 1.000 98.130 ? 179 VAL A CB  1 
ATOM 1393 O O   ? VAL A 1 179 ?  -2.318  -0.048 -11.114 1.000 98.130 ? 179 VAL A O   1 
ATOM 1394 C CG1 ? VAL A 1 179 ?  -5.220  -1.032  -9.337 1.000 98.130 ? 179 VAL A CG1 1 
ATOM 1395 C CG2 ? VAL A 1 179 ?  -4.281  -0.336  -7.113 1.000 98.130 ? 179 VAL A CG2 1 
ATOM 1396 N N   ? CYS A 1 180 ?  -2.542  -2.246 -11.041 1.000 97.650 ? 180 CYS A N   1 
ATOM 1397 C CA  ? CYS A 1 180 ?  -2.539  -2.468 -12.482 1.000 97.650 ? 180 CYS A CA  1 
ATOM 1398 C C   ? CYS A 1 180 ?  -3.884  -3.009 -12.954 1.000 97.650 ? 180 CYS A C   1 
ATOM 1399 C CB  ? CYS A 1 180 ?  -1.424  -3.437 -12.873 1.000 97.650 ? 180 CYS A CB  1 
ATOM 1400 O O   ? CYS A 1 180 ?  -4.261  -4.130 -12.610 1.000 97.650 ? 180 CYS A O   1 
ATOM 1401 S SG  ? CYS A 1 180 ?   0.215  -2.927 -12.310 1.000 97.650 ? 180 CYS A SG  1 
ATOM 1402 N N   ? GLY A 1 181 ?  -4.610  -2.113 -13.710 1.000 95.470 ? 181 GLY A N   1 
ATOM 1403 C CA  ? GLY A 1 181 ?  -5.992  -2.463 -13.996 1.000 95.470 ? 181 GLY A CA  1 
ATOM 1404 C C   ? GLY A 1 181 ?  -6.875  -2.466 -12.762 1.000 95.470 ? 181 GLY A C   1 
ATOM 1405 O O   ? GLY A 1 181 ?  -7.019  -1.441 -12.093 1.000 95.470 ? 181 GLY A O   1 
ATOM 1406 N N   ? ASP A 1 182 ?  -7.371  -3.591 -12.388 1.000 94.070 ? 182 ASP A N   1 
ATOM 1407 C CA  ? ASP A 1 182 ?  -8.246  -3.692 -11.224 1.000 94.070 ? 182 ASP A CA  1 
ATOM 1408 C C   ? ASP A 1 182 ?  -7.617  -4.562 -10.138 1.000 94.070 ? 182 ASP A C   1 
ATOM 1409 C CB  ? ASP A 1 182 ?  -9.611  -4.256 -11.625 1.000 94.070 ? 182 ASP A CB  1 
ATOM 1410 O O   ? ASP A 1 182 ?  -8.317  -5.071  -9.260 1.000 94.070 ? 182 ASP A O   1 
ATOM 1411 C CG  ? ASP A 1 182 ?  -9.520  -5.633 -12.259 1.000 94.070 ? 182 ASP A CG  1 
ATOM 1412 O OD1 ? ASP A 1 182 ?  -8.395  -6.143 -12.450 1.000 94.070 ? 182 ASP A OD1 1 
ATOM 1413 O OD2 ? ASP A 1 182 ? -10.582  -6.212 -12.572 1.000 94.070 ? 182 ASP A OD2 1 
ATOM 1414 N N   ? THR A 1 183 ?  -6.299  -4.721 -10.218 1.000 97.720 ? 183 THR A N   1 
ATOM 1415 C CA  ? THR A 1 183 ?  -5.606  -5.652  -9.335 1.000 97.720 ? 183 THR A CA  1 
ATOM 1416 C C   ? THR A 1 183 ?  -4.473  -4.951  -8.591 1.000 97.720 ? 183 THR A C   1 
ATOM 1417 C CB  ? THR A 1 183 ?  -5.044  -6.852 -10.118 1.000 97.720 ? 183 THR A CB  1 
ATOM 1418 O O   ? THR A 1 183 ?  -3.696  -4.206  -9.193 1.000 97.720 ? 183 THR A O   1 
ATOM 1419 C CG2 ? THR A 1 183 ?  -4.350  -7.841  -9.187 1.000 97.720 ? 183 THR A CG2 1 
ATOM 1420 O OG1 ? THR A 1 183 ?  -6.118  -7.521 -10.792 1.000 97.720 ? 183 THR A OG1 1 
ATOM 1421 N N   ? ALA A 1 184 ?  -4.454  -5.187  -7.299 1.000 98.090 ? 184 ALA A N   1 
ATOM 1422 C CA  ? ALA A 1 184 ?  -3.326  -4.712  -6.502 1.000 98.090 ? 184 ALA A CA  1 
ATOM 1423 C C   ? ALA A 1 184 ?  -2.130  -5.651  -6.630 1.000 98.090 ? 184 ALA A C   1 
ATOM 1424 C CB  ? ALA A 1 184 ?  -3.731  -4.569  -5.037 1.000 98.090 ? 184 ALA A CB  1 
ATOM 1425 O O   ? ALA A 1 184 ?  -2.201  -6.815  -6.229 1.000 98.090 ? 184 ALA A O   1 
ATOM 1426 N N   ? VAL A 1 185 ?  -1.028  -5.081  -7.126 1.000 98.370 ? 185 VAL A N   1 
ATOM 1427 C CA  ? VAL A 1 185 ?   0.107  -5.942  -7.440 1.000 98.370 ? 185 VAL A CA  1 
ATOM 1428 C C   ? VAL A 1 185 ?   1.283  -5.601  -6.528 1.000 98.370 ? 185 VAL A C   1 
ATOM 1429 C CB  ? VAL A 1 185 ?   0.526  -5.811  -8.922 1.000 98.370 ? 185 VAL A CB  1 
ATOM 1430 O O   ? VAL A 1 185 ?   2.256  -6.355  -6.450 1.000 98.370 ? 185 VAL A O   1 
ATOM 1431 C CG1 ? VAL A 1 185 ?  -0.580  -6.322  -9.843 1.000 98.370 ? 185 VAL A CG1 1 
ATOM 1432 C CG2 ? VAL A 1 185 ?   0.873  -4.360  -9.251 1.000 98.370 ? 185 VAL A CG2 1 
ATOM 1433 N N   ? GLY A 1 186 ?   1.165  -4.486  -5.749 1.000 98.130 ? 186 GLY A N   1 
ATOM 1434 C CA  ? GLY A 1 186 ?   2.234  -4.068  -4.856 1.000 98.130 ? 186 GLY A CA  1 
ATOM 1435 C C   ? GLY A 1 186 ?   1.742  -3.238  -3.685 1.000 98.130 ? 186 GLY A C   1 
ATOM 1436 O O   ? GLY A 1 186 ?   0.637  -2.694  -3.724 1.000 98.130 ? 186 GLY A O   1 
ATOM 1437 N N   ? ILE A 1 187 ?   2.640  -3.129  -2.648 1.000 98.350 ? 187 ILE A N   1 
ATOM 1438 C CA  ? ILE A 1 187 ?   2.447  -2.282  -1.477 1.000 98.350 ? 187 ILE A CA  1 
ATOM 1439 C C   ? ILE A 1 187 ?   3.567  -1.247  -1.398 1.000 98.350 ? 187 ILE A C   1 
ATOM 1440 C CB  ? ILE A 1 187 ?   2.396  -3.116  -0.178 1.000 98.350 ? 187 ILE A CB  1 
ATOM 1441 O O   ? ILE A 1 187 ?   4.749  -1.598  -1.442 1.000 98.350 ? 187 ILE A O   1 
ATOM 1442 C CG1 ? ILE A 1 187 ?   1.343  -4.225  -0.296 1.000 98.350 ? 187 ILE A CG1 1 
ATOM 1443 C CG2 ? ILE A 1 187 ?   2.111  -2.219   1.030 1.000 98.350 ? 187 ILE A CG2 1 
ATOM 1444 C CD1 ? ILE A 1 187 ?   1.475  -5.319   0.755 1.000 98.350 ? 187 ILE A CD1 1 
ATOM 1445 N N   ? THR A 1 188 ?   3.152   0.015  -1.366 1.000 97.150 ? 188 THR A N   1 
ATOM 1446 C CA  ? THR A 1 188 ?   4.181   1.043  -1.252 1.000 97.150 ? 188 THR A CA  1 
ATOM 1447 C C   ? THR A 1 188 ?   5.104   0.754  -0.072 1.000 97.150 ? 188 THR A C   1 
ATOM 1448 C CB  ? THR A 1 188 ?   3.558   2.442  -1.089 1.000 97.150 ? 188 THR A CB  1 
ATOM 1449 O O   ? THR A 1 188 ?   4.672   0.780   1.083 1.000 97.150 ? 188 THR A O   1 
ATOM 1450 C CG2 ? THR A 1 188 ?   4.635   3.519  -1.023 1.000 97.150 ? 188 THR A CG2 1 
ATOM 1451 O OG1 ? THR A 1 188 ?   2.699   2.708  -2.205 1.000 97.150 ? 188 THR A OG1 1 
ATOM 1452 N N   ? SER A 1 189 ?   6.420   0.494  -0.357 1.000 95.460 ? 189 SER A N   1 
ATOM 1453 C CA  ? SER A 1 189 ?   7.387   0.082   0.655 1.000 95.460 ? 189 SER A CA  1 
ATOM 1454 C C   ? SER A 1 189 ?   8.418   1.176   0.912 1.000 95.460 ? 189 SER A C   1 
ATOM 1455 C CB  ? SER A 1 189 ?   8.093  -1.206   0.229 1.000 95.460 ? 189 SER A CB  1 
ATOM 1456 O O   ? SER A 1 189 ?   8.439   1.776   1.989 1.000 95.460 ? 189 SER A O   1 
ATOM 1457 O OG  ? SER A 1 189 ?   8.890  -1.715   1.285 1.000 95.460 ? 189 SER A OG  1 
ATOM 1458 N N   ? PHE A 1 190 ?   9.248   1.499  -0.091 1.000 93.690 ? 190 PHE A N   1 
ATOM 1459 C CA  ? PHE A 1 190 ?  10.244   2.539   0.141 1.000 93.690 ? 190 PHE A CA  1 
ATOM 1460 C C   ? PHE A 1 190 ?  10.606   3.242  -1.162 1.000 93.690 ? 190 PHE A C   1 
ATOM 1461 C CB  ? PHE A 1 190 ?  11.501   1.946   0.785 1.000 93.690 ? 190 PHE A CB  1 
ATOM 1462 O O   ? PHE A 1 190 ?  10.347   2.720  -2.248 1.000 93.690 ? 190 PHE A O   1 
ATOM 1463 C CG  ? PHE A 1 190 ?  12.208   0.938  -0.080 1.000 93.690 ? 190 PHE A CG  1 
ATOM 1464 C CD1 ? PHE A 1 190 ?  11.873  -0.409  -0.019 1.000 93.690 ? 190 PHE A CD1 1 
ATOM 1465 C CD2 ? PHE A 1 190 ?  13.210   1.338  -0.955 1.000 93.690 ? 190 PHE A CD2 1 
ATOM 1466 C CE1 ? PHE A 1 190 ?  12.526  -1.344  -0.819 1.000 93.690 ? 190 PHE A CE1 1 
ATOM 1467 C CE2 ? PHE A 1 190 ?  13.867   0.409  -1.757 1.000 93.690 ? 190 PHE A CE2 1 
ATOM 1468 C CZ  ? PHE A 1 190 ?  13.524  -0.931  -1.687 1.000 93.690 ? 190 PHE A CZ  1 
ATOM 1469 N N   ? SER A 1 191 ?  11.070   4.388  -1.049 1.000 91.770 ? 191 SER A N   1 
ATOM 1470 C CA  ? SER A 1 191 ?  11.558   5.203  -2.156 1.000 91.770 ? 191 SER A CA  1 
ATOM 1471 C C   ? SER A 1 191 ?  12.765   6.037  -1.739 1.000 91.770 ? 191 SER A C   1 
ATOM 1472 C CB  ? SER A 1 191 ?  10.450   6.120  -2.677 1.000 91.770 ? 191 SER A CB  1 
ATOM 1473 O O   ? SER A 1 191 ?  13.185   5.994  -0.581 1.000 91.770 ? 191 SER A O   1 
ATOM 1474 O OG  ? SER A 1 191 ?  10.144   7.127  -1.729 1.000 91.770 ? 191 SER A OG  1 
ATOM 1475 N N   ? ASP A 1 192 ?  13.348   6.622  -2.734 1.000 87.700 ? 192 ASP A N   1 
ATOM 1476 C CA  ? ASP A 1 192 ?  14.470   7.510  -2.448 1.000 87.700 ? 192 ASP A CA  1 
ATOM 1477 C C   ? ASP A 1 192 ?  14.017   8.724  -1.640 1.000 87.700 ? 192 ASP A C   1 
ATOM 1478 C CB  ? ASP A 1 192 ?  15.141   7.962  -3.746 1.000 87.700 ? 192 ASP A CB  1 
ATOM 1479 O O   ? ASP A 1 192 ?  12.830   9.057  -1.622 1.000 87.700 ? 192 ASP A O   1 
ATOM 1480 C CG  ? ASP A 1 192 ?  16.389   8.795  -3.510 1.000 87.700 ? 192 ASP A CG  1 
ATOM 1481 O OD1 ? ASP A 1 192 ?  17.366   8.279  -2.925 1.000 87.700 ? 192 ASP A OD1 1 
ATOM 1482 O OD2 ? ASP A 1 192 ?  16.394   9.980  -3.909 1.000 87.700 ? 192 ASP A OD2 1 
ATOM 1483 N N   ? ARG A 1 193 ?  14.910   9.475  -1.065 1.000 84.860 ? 193 ARG A N   1 
ATOM 1484 C CA  ? ARG A 1 193 ?  14.651  10.585  -0.153 1.000 84.860 ? 193 ARG A CA  1 
ATOM 1485 C C   ? ARG A 1 193 ?  14.011  11.759  -0.887 1.000 84.860 ? 193 ARG A C   1 
ATOM 1486 C CB  ? ARG A 1 193 ?  15.945  11.036   0.528 1.000 84.860 ? 193 ARG A CB  1 
ATOM 1487 O O   ? ARG A 1 193 ?  13.368  12.609  -0.268 1.000 84.860 ? 193 ARG A O   1 
ATOM 1488 C CG  ? ARG A 1 193 ?  16.474  10.051   1.559 1.000 84.860 ? 193 ARG A CG  1 
ATOM 1489 C CD  ? ARG A 1 193 ?  17.669  10.614   2.316 1.000 84.860 ? 193 ARG A CD  1 
ATOM 1490 N NE  ? ARG A 1 193 ?  18.172   9.669   3.309 1.000 84.860 ? 193 ARG A NE  1 
ATOM 1491 N NH1 ? ARG A 1 193 ?  20.061  10.896   3.822 1.000 84.860 ? 193 ARG A NH1 1 
ATOM 1492 N NH2 ? ARG A 1 193 ?  19.660   8.903   4.881 1.000 84.860 ? 193 ARG A NH2 1 
ATOM 1493 C CZ  ? ARG A 1 193 ?  19.297   9.825   4.002 1.000 84.860 ? 193 ARG A CZ  1 
ATOM 1494 N N   ? LEU A 1 194 ?  14.137  11.739  -2.220 1.000 86.320 ? 194 LEU A N   1 
ATOM 1495 C CA  ? LEU A 1 194 ?  13.613  12.854  -3.001 1.000 86.320 ? 194 LEU A CA  1 
ATOM 1496 C C   ? LEU A 1 194 ?  12.194  12.564  -3.478 1.000 86.320 ? 194 LEU A C   1 
ATOM 1497 C CB  ? LEU A 1 194 ?  14.519  13.140  -4.202 1.000 86.320 ? 194 LEU A CB  1 
ATOM 1498 O O   ? LEU A 1 194 ?  11.627  13.334  -4.257 1.000 86.320 ? 194 LEU A O   1 
ATOM 1499 C CG  ? LEU A 1 194 ?  15.935  13.621  -3.883 1.000 86.320 ? 194 LEU A CG  1 
ATOM 1500 C CD1 ? LEU A 1 194 ?  16.759  13.731  -5.162 1.000 86.320 ? 194 LEU A CD1 1 
ATOM 1501 C CD2 ? LEU A 1 194 ?  15.893  14.959  -3.152 1.000 86.320 ? 194 LEU A CD2 1 
ATOM 1502 N N   ? CYS A 1 195 ?  11.477  11.532  -2.852 1.000 86.330 ? 195 CYS A N   1 
ATOM 1503 C CA  ? CYS A 1 195 ?  10.101  11.131  -3.123 1.000 86.330 ? 195 CYS A CA  1 
ATOM 1504 C C   ? CYS A 1 195 ?   9.919  10.760  -4.590 1.000 86.330 ? 195 CYS A C   1 
ATOM 1505 C CB  ? CYS A 1 195 ?   9.132  12.253  -2.748 1.000 86.330 ? 195 CYS A CB  1 
ATOM 1506 O O   ? CYS A 1 195 ?   9.182   9.826  -4.911 1.000 86.330 ? 195 CYS A O   1 
ATOM 1507 S SG  ? CYS A 1 195 ?   9.118  12.643  -0.984 1.000 86.330 ? 195 CYS A SG  1 
ATOM 1508 N N   ? LYS A 1 196 ?  10.626  11.325  -5.519 1.000 84.390 ? 196 LYS A N   1 
ATOM 1509 C CA  ? LYS A 1 196 ?  10.474  11.082  -6.950 1.000 84.390 ? 196 LYS A CA  1 
ATOM 1510 C C   ? LYS A 1 196 ?  11.794  11.287  -7.686 1.000 84.390 ? 196 LYS A C   1 
ATOM 1511 C CB  ? LYS A 1 196 ?   9.397  11.995  -7.539 1.000 84.390 ? 196 LYS A CB  1 
ATOM 1512 O O   ? LYS A 1 196 ?  11.950  12.255  -8.434 1.000 84.390 ? 196 LYS A O   1 
ATOM 1513 C CG  ? LYS A 1 196 ?   9.040  11.679  -8.984 1.000 84.390 ? 196 LYS A CG  1 
ATOM 1514 C CD  ? LYS A 1 196 ?   8.054  12.693  -9.550 1.000 84.390 ? 196 LYS A CD  1 
ATOM 1515 C CE  ? LYS A 1 196 ?   7.792  12.452 -11.031 1.000 84.390 ? 196 LYS A CE  1 
ATOM 1516 N NZ  ? LYS A 1 196 ?   7.052  13.589 -11.655 1.000 84.390 ? 196 LYS A NZ  1 
ATOM 1517 N N   ? SER A 1 197 ?  12.659  10.426  -7.363 1.000 84.370 ? 197 SER A N   1 
ATOM 1518 C CA  ? SER A 1 197 ?  13.970  10.490  -8.002 1.000 84.370 ? 197 SER A CA  1 
ATOM 1519 C C   ? SER A 1 197 ?  13.963   9.773  -9.348 1.000 84.370 ? 197 SER A C   1 
ATOM 1520 C CB  ? SER A 1 197 ?  15.039   9.879  -7.095 1.000 84.370 ? 197 SER A CB  1 
ATOM 1521 O O   ? SER A 1 197 ?  13.424   8.672  -9.468 1.000 84.370 ? 197 SER A O   1 
ATOM 1522 O OG  ? SER A 1 197 ?  16.264   9.730  -7.792 1.000 84.370 ? 197 SER A OG  1 
ATOM 1523 N N   ? ARG A 1 198 ?  14.526  10.480 -10.360 1.000 78.370 ? 198 ARG A N   1 
ATOM 1524 C CA  ? ARG A 1 198 ?  14.667   9.852 -11.670 1.000 78.370 ? 198 ARG A CA  1 
ATOM 1525 C C   ? ARG A 1 198 ?  15.724   8.753 -11.640 1.000 78.370 ? 198 ARG A C   1 
ATOM 1526 C CB  ? ARG A 1 198 ?  15.026  10.895 -12.731 1.000 78.370 ? 198 ARG A CB  1 
ATOM 1527 O O   ? ARG A 1 198 ?  15.694   7.833 -12.459 1.000 78.370 ? 198 ARG A O   1 
ATOM 1528 C CG  ? ARG A 1 198 ?  13.890  11.847 -13.067 1.000 78.370 ? 198 ARG A CG  1 
ATOM 1529 C CD  ? ARG A 1 198 ?  14.241  12.752 -14.240 1.000 78.370 ? 198 ARG A CD  1 
ATOM 1530 N NE  ? ARG A 1 198 ?  13.134  13.639 -14.587 1.000 78.370 ? 198 ARG A NE  1 
ATOM 1531 N NH1 ? ARG A 1 198 ?  14.230  14.656 -16.348 1.000 78.370 ? 198 ARG A NH1 1 
ATOM 1532 N NH2 ? ARG A 1 198 ?  12.091  15.281 -15.808 1.000 78.370 ? 198 ARG A NH2 1 
ATOM 1533 C CZ  ? ARG A 1 198 ?  13.154  14.523 -15.581 1.000 78.370 ? 198 ARG A CZ  1 
ATOM 1534 N N   ? LEU A 1 199 ?  16.569   8.754 -10.589 1.000 86.570 ? 199 LEU A N   1 
ATOM 1535 C CA  ? LEU A 1 199 ?  17.690   7.831 -10.454 1.000 86.570 ? 199 LEU A CA  1 
ATOM 1536 C C   ? LEU A 1 199 ?  17.277   6.585  -9.678 1.000 86.570 ? 199 LEU A C   1 
ATOM 1537 C CB  ? LEU A 1 199 ?  18.867   8.515  -9.754 1.000 86.570 ? 199 LEU A CB  1 
ATOM 1538 O O   ? LEU A 1 199 ?  17.699   5.474 -10.008 1.000 86.570 ? 199 LEU A O   1 
ATOM 1539 C CG  ? LEU A 1 199 ?  19.580   9.613 -10.545 1.000 86.570 ? 199 LEU A CG  1 
ATOM 1540 C CD1 ? LEU A 1 199 ?  20.606  10.319  -9.664 1.000 86.570 ? 199 LEU A CD1 1 
ATOM 1541 C CD2 ? LEU A 1 199 ?  20.245   9.032 -11.788 1.000 86.570 ? 199 LEU A CD2 1 
ATOM 1542 N N   ? LEU A 1 200 ?  16.359   6.806  -8.656 1.000 91.630 ? 200 LEU A N   1 
ATOM 1543 C CA  ? LEU A 1 200 ?  15.901   5.678  -7.853 1.000 91.630 ? 200 LEU A CA  1 
ATOM 1544 C C   ? LEU A 1 200 ?  14.381   5.561  -7.897 1.000 91.630 ? 200 LEU A C   1 
ATOM 1545 C CB  ? LEU A 1 200 ?  16.371   5.825  -6.403 1.000 91.630 ? 200 LEU A CB  1 
ATOM 1546 O O   ? LEU A 1 200 ?  13.672   6.453  -7.427 1.000 91.630 ? 200 LEU A O   1 
ATOM 1547 C CG  ? LEU A 1 200 ?  17.881   5.764  -6.171 1.000 91.630 ? 200 LEU A CG  1 
ATOM 1548 C CD1 ? LEU A 1 200 ?  18.212   6.150  -4.733 1.000 91.630 ? 200 LEU A CD1 1 
ATOM 1549 C CD2 ? LEU A 1 200 ?  18.416   4.373  -6.493 1.000 91.630 ? 200 LEU A CD2 1 
ATOM 1550 N N   ? PRO A 1 201 ?  13.896   4.439  -8.522 1.000 94.250 ? 201 PRO A N   1 
ATOM 1551 C CA  ? PRO A 1 201 ?  12.448   4.245  -8.627 1.000 94.250 ? 201 PRO A CA  1 
ATOM 1552 C C   ? PRO A 1 201 ?  11.797   3.923  -7.284 1.000 94.250 ? 201 PRO A C   1 
ATOM 1553 C CB  ? PRO A 1 201 ?  12.319   3.065  -9.593 1.000 94.250 ? 201 PRO A CB  1 
ATOM 1554 O O   ? PRO A 1 201 ?  12.487   3.549  -6.333 1.000 94.250 ? 201 PRO A O   1 
ATOM 1555 C CG  ? PRO A 1 201 ?  13.562   2.261  -9.382 1.000 94.250 ? 201 PRO A CG  1 
ATOM 1556 C CD  ? PRO A 1 201 ?  14.701   3.205  -9.121 1.000 94.250 ? 201 PRO A CD  1 
ATOM 1557 N N   ? ASP A 1 202 ?  10.478   4.130  -7.206 1.000 95.000 ? 202 ASP A N   1 
ATOM 1558 C CA  ? ASP A 1 202 ?   9.716   3.666  -6.051 1.000 95.000 ? 202 ASP A CA  1 
ATOM 1559 C C   ? ASP A 1 202 ?   9.671   2.140  -5.999 1.000 95.000 ? 202 ASP A C   1 
ATOM 1560 C CB  ? ASP A 1 202 ?   8.295   4.233  -6.082 1.000 95.000 ? 202 ASP A CB  1 
ATOM 1561 O O   ? ASP A 1 202 ?   9.533   1.483  -7.033 1.000 95.000 ? 202 ASP A O   1 
ATOM 1562 C CG  ? ASP A 1 202 ?   8.260   5.749  -6.002 1.000 95.000 ? 202 ASP A CG  1 
ATOM 1563 O OD1 ? ASP A 1 202 ?   9.023   6.336  -5.205 1.000 95.000 ? 202 ASP A OD1 1 
ATOM 1564 O OD2 ? ASP A 1 202 ?   7.460   6.362  -6.742 1.000 95.000 ? 202 ASP A OD2 1 
ATOM 1565 N N   ? VAL A 1 203 ?   9.763   1.627  -4.796 1.000 96.030 ? 203 VAL A N   1 
ATOM 1566 C CA  ? VAL A 1 203 ?   9.786   0.180  -4.613 1.000 96.030 ? 203 VAL A CA  1 
ATOM 1567 C C   ? VAL A 1 203 ?   8.555  -0.262  -3.825 1.000 96.030 ? 203 VAL A C   1 
ATOM 1568 C CB  ? VAL A 1 203 ?  11.074  -0.281  -3.894 1.000 96.030 ? 203 VAL A CB  1 
ATOM 1569 O O   ? VAL A 1 203 ?   8.192   0.365  -2.827 1.000 96.030 ? 203 VAL A O   1 
ATOM 1570 C CG1 ? VAL A 1 203 ?  11.048  -1.789  -3.653 1.000 96.030 ? 203 VAL A CG1 1 
ATOM 1571 C CG2 ? VAL A 1 203 ?  12.307   0.113  -4.704 1.000 96.030 ? 203 VAL A CG2 1 
ATOM 1572 N N   ? TYR A 1 204 ?   8.000  -1.311  -4.296 1.000 97.290 ? 204 TYR A N   1 
ATOM 1573 C CA  ? TYR A 1 204 ?   6.791  -1.893  -3.721 1.000 97.290 ? 204 TYR A CA  1 
ATOM 1574 C C   ? TYR A 1 204 ?   7.024  -3.343  -3.315 1.000 97.290 ? 204 TYR A C   1 
ATOM 1575 C CB  ? TYR A 1 204 ?   5.629  -1.809  -4.716 1.000 97.290 ? 204 TYR A CB  1 
ATOM 1576 O O   ? TYR A 1 204 ?   7.802  -4.056  -3.954 1.000 97.290 ? 204 TYR A O   1 
ATOM 1577 C CG  ? TYR A 1 204 ?   5.417  -0.427  -5.286 1.000 97.290 ? 204 TYR A CG  1 
ATOM 1578 C CD1 ? TYR A 1 204 ?   4.485   0.443  -4.726 1.000 97.290 ? 204 TYR A CD1 1 
ATOM 1579 C CD2 ? TYR A 1 204 ?   6.148   0.009  -6.386 1.000 97.290 ? 204 TYR A CD2 1 
ATOM 1580 C CE1 ? TYR A 1 204 ?   4.285   1.717  -5.250 1.000 97.290 ? 204 TYR A CE1 1 
ATOM 1581 C CE2 ? TYR A 1 204 ?   5.956   1.280  -6.919 1.000 97.290 ? 204 TYR A CE2 1 
ATOM 1582 O OH  ? TYR A 1 204 ?   4.830   3.384  -6.867 1.000 97.290 ? 204 TYR A OH  1 
ATOM 1583 C CZ  ? TYR A 1 204 ?   5.024   2.125  -6.344 1.000 97.290 ? 204 TYR A CZ  1 
ATOM 1584 N N   ? THR A 1 205 ?   6.379  -3.696  -2.150 1.000 97.590 ? 205 THR A N   1 
ATOM 1585 C CA  ? THR A 1 205 ?   6.332  -5.113  -1.809 1.000 97.590 ? 205 THR A CA  1 
ATOM 1586 C C   ? THR A 1 205 ?   5.470  -5.882  -2.806 1.000 97.590 ? 205 THR A C   1 
ATOM 1587 C CB  ? THR A 1 205 ?   5.788  -5.327  -0.384 1.000 97.590 ? 205 THR A CB  1 
ATOM 1588 O O   ? THR A 1 205 ?   4.348  -5.472  -3.109 1.000 97.590 ? 205 THR A O   1 
ATOM 1589 C CG2 ? THR A 1 205 ?   5.725  -6.811  -0.036 1.000 97.590 ? 205 THR A CG2 1 
ATOM 1590 O OG1 ? THR A 1 205 ?   6.646  -4.664   0.553 1.000 97.590 ? 205 THR A OG1 1 
ATOM 1591 N N   ? ARG A 1 206 ?   6.047  -6.980  -3.389 1.000 97.600 ? 206 ARG A N   1 
ATOM 1592 C CA  ? ARG A 1 206 ?   5.363  -7.815  -4.371 1.000 97.600 ? 206 ARG A CA  1 
ATOM 1593 C C   ? ARG A 1 206 ?   4.308  -8.691  -3.704 1.000 97.600 ? 206 ARG A C   1 
ATOM 1594 C CB  ? ARG A 1 206 ?   6.367  -8.687  -5.127 1.000 97.600 ? 206 ARG A CB  1 
ATOM 1595 O O   ? ARG A 1 206 ?   4.640  -9.600  -2.941 1.000 97.600 ? 206 ARG A O   1 
ATOM 1596 C CG  ? ARG A 1 206 ?   5.744  -9.528  -6.230 1.000 97.600 ? 206 ARG A CG  1 
ATOM 1597 C CD  ? ARG A 1 206 ?   6.771 -10.430  -6.900 1.000 97.600 ? 206 ARG A CD  1 
ATOM 1598 N NE  ? ARG A 1 206 ?   7.809  -9.656  -7.577 1.000 97.600 ? 206 ARG A NE  1 
ATOM 1599 N NH1 ? ARG A 1 206 ?   6.525  -9.171  -9.435 1.000 97.600 ? 206 ARG A NH1 1 
ATOM 1600 N NH2 ? ARG A 1 206 ?   8.677  -8.395  -9.288 1.000 97.600 ? 206 ARG A NH2 1 
ATOM 1601 C CZ  ? ARG A 1 206 ?   7.668  -9.076  -8.765 1.000 97.600 ? 206 ARG A CZ  1 
ATOM 1602 N N   ? ILE A 1 207 ?   3.026  -8.454  -3.998 1.000 97.810 ? 207 ILE A N   1 
ATOM 1603 C CA  ? ILE A 1 207 ?   1.918  -9.136  -3.339 1.000 97.810 ? 207 ILE A CA  1 
ATOM 1604 C C   ? ILE A 1 207 ?   1.918 -10.614  -3.725 1.000 97.810 ? 207 ILE A C   1 
ATOM 1605 C CB  ? ILE A 1 207 ?   0.562  -8.489  -3.698 1.000 97.810 ? 207 ILE A CB  1 
ATOM 1606 O O   ? ILE A 1 207 ?   1.695 -11.483  -2.879 1.000 97.810 ? 207 ILE A O   1 
ATOM 1607 C CG1 ? ILE A 1 207 ?   0.454  -7.093  -3.074 1.000 97.810 ? 207 ILE A CG1 1 
ATOM 1608 C CG2 ? ILE A 1 207 ?  -0.599  -9.381  -3.249 1.000 97.810 ? 207 ILE A CG2 1 
ATOM 1609 C CD1 ? ILE A 1 207 ?  -0.766  -6.304  -3.528 1.000 97.810 ? 207 ILE A CD1 1 
ATOM 1610 N N   ? SER A 1 208 ?   2.220 -10.931  -5.000 1.000 97.080 ? 208 SER A N   1 
ATOM 1611 C CA  ? SER A 1 208 ?   2.205 -12.312  -5.471 1.000 97.080 ? 208 SER A CA  1 
ATOM 1612 C C   ? SER A 1 208 ?   3.181 -13.176  -4.679 1.000 97.080 ? 208 SER A C   1 
ATOM 1613 C CB  ? SER A 1 208 ?   2.549 -12.375  -6.960 1.000 97.080 ? 208 SER A CB  1 
ATOM 1614 O O   ? SER A 1 208 ?   2.931 -14.364  -4.462 1.000 97.080 ? 208 SER A O   1 
ATOM 1615 O OG  ? SER A 1 208 ?   3.821 -11.801  -7.207 1.000 97.080 ? 208 SER A OG  1 
ATOM 1616 N N   ? ALA A 1 209 ?   4.239 -12.610  -4.199 1.000 96.470 ? 209 ALA A N   1 
ATOM 1617 C CA  ? ALA A 1 209 ?   5.253 -13.333  -3.437 1.000 96.470 ? 209 ALA A CA  1 
ATOM 1618 C C   ? ALA A 1 209 ?   4.721 -13.745  -2.068 1.000 96.470 ? 209 ALA A C   1 
ATOM 1619 C CB  ? ALA A 1 209 ?   6.510 -12.481  -3.282 1.000 96.470 ? 209 ALA A CB  1 
ATOM 1620 O O   ? ALA A 1 209 ?   5.268 -14.646  -1.427 1.000 96.470 ? 209 ALA A O   1 
ATOM 1621 N N   ? PHE A 1 210 ?   3.578 -13.124  -1.650 1.000 96.830 ? 210 PHE A N   1 
ATOM 1622 C CA  ? PHE A 1 210 ?   3.113 -13.327  -0.283 1.000 96.830 ? 210 PHE A CA  1 
ATOM 1623 C C   ? PHE A 1 210 ?   1.681 -13.849  -0.270 1.000 96.830 ? 210 PHE A C   1 
ATOM 1624 C CB  ? PHE A 1 210 ?   3.203 -12.023   0.516 1.000 96.830 ? 210 PHE A CB  1 
ATOM 1625 O O   ? PHE A 1 210 ?   1.015 -13.825   0.767 1.000 96.830 ? 210 PHE A O   1 
ATOM 1626 C CG  ? PHE A 1 210 ?   4.610 -11.520   0.700 1.000 96.830 ? 210 PHE A CG  1 
ATOM 1627 C CD1 ? PHE A 1 210 ?   5.375 -11.932   1.784 1.000 96.830 ? 210 PHE A CD1 1 
ATOM 1628 C CD2 ? PHE A 1 210 ?   5.167 -10.634  -0.213 1.000 96.830 ? 210 PHE A CD2 1 
ATOM 1629 C CE1 ? PHE A 1 210 ?   6.677 -11.468   1.956 1.000 96.830 ? 210 PHE A CE1 1 
ATOM 1630 C CE2 ? PHE A 1 210 ?   6.467 -10.166  -0.048 1.000 96.830 ? 210 PHE A CE2 1 
ATOM 1631 C CZ  ? PHE A 1 210 ?   7.220 -10.583   1.038 1.000 96.830 ? 210 PHE A CZ  1 
ATOM 1632 N N   ? LEU A 1 211 ?   1.182 -14.319  -1.359 1.000 96.120 ? 211 LEU A N   1 
ATOM 1633 C CA  ? LEU A 1 211 ?  -0.201 -14.768  -1.473 1.000 96.120 ? 211 LEU A CA  1 
ATOM 1634 C C   ? LEU A 1 211 ?  -0.472 -15.936  -0.530 1.000 96.120 ? 211 LEU A C   1 
ATOM 1635 C CB  ? LEU A 1 211 ?  -0.516 -15.176  -2.914 1.000 96.120 ? 211 LEU A CB  1 
ATOM 1636 O O   ? LEU A 1 211 ?  -1.506 -15.971   0.141 1.000 96.120 ? 211 LEU A O   1 
ATOM 1637 C CG  ? LEU A 1 211 ?  -0.820 -14.039  -3.890 1.000 96.120 ? 211 LEU A CG  1 
ATOM 1638 C CD1 ? LEU A 1 211 ?  -0.977 -14.583  -5.306 1.000 96.120 ? 211 LEU A CD1 1 
ATOM 1639 C CD2 ? LEU A 1 211 ?  -2.074 -13.285  -3.459 1.000 96.120 ? 211 LEU A CD2 1 
ATOM 1640 N N   ? PRO A 1 212 ?   0.502 -16.910  -0.591 1.000 95.260 ? 212 PRO A N   1 
ATOM 1641 C CA  ? PRO A 1 212 ?   0.281 -18.016   0.343 1.000 95.260 ? 212 PRO A CA  1 
ATOM 1642 C C   ? PRO A 1 212 ?   0.133 -17.548   1.789 1.000 95.260 ? 212 PRO A C   1 
ATOM 1643 C CB  ? PRO A 1 212 ?   1.535 -18.877   0.173 1.000 95.260 ? 212 PRO A CB  1 
ATOM 1644 O O   ? PRO A 1 212 ?  -0.742 -18.030   2.512 1.000 95.260 ? 212 PRO A O   1 
ATOM 1645 C CG  ? PRO A 1 212 ?   1.960 -18.658  -1.243 1.000 95.260 ? 212 PRO A CG  1 
ATOM 1646 C CD  ? PRO A 1 212 ?   1.722 -17.218  -1.595 1.000 95.260 ? 212 PRO A CD  1 
ATOM 1647 N N   ? TRP A 1 213 ?   0.974 -16.624   2.174 1.000 96.650 ? 213 TRP A N   1 
ATOM 1648 C CA  ? TRP A 1 213 ?   0.934 -16.056   3.517 1.000 96.650 ? 213 TRP A CA  1 
ATOM 1649 C C   ? TRP A 1 213 ?  -0.383 -15.329   3.762 1.000 96.650 ? 213 TRP A C   1 
ATOM 1650 C CB  ? TRP A 1 213 ?   2.109 -15.098   3.731 1.000 96.650 ? 213 TRP A CB  1 
ATOM 1651 O O   ? TRP A 1 213 ?  -1.013 -15.506   4.808 1.000 96.650 ? 213 TRP A O   1 
ATOM 1652 C CG  ? TRP A 1 213 ?   2.096 -14.407   5.062 1.000 96.650 ? 213 TRP A CG  1 
ATOM 1653 C CD1 ? TRP A 1 213 ?   2.504 -14.922   6.261 1.000 96.650 ? 213 TRP A CD1 1 
ATOM 1654 C CD2 ? TRP A 1 213 ?   1.649 -13.074   5.328 1.000 96.650 ? 213 TRP A CD2 1 
ATOM 1655 C CE2 ? TRP A 1 213 ?   1.815 -12.846   6.712 1.000 96.650 ? 213 TRP A CE2 1 
ATOM 1656 C CE3 ? TRP A 1 213 ?   1.124 -12.049   4.530 1.000 96.650 ? 213 TRP A CE3 1 
ATOM 1657 N NE1 ? TRP A 1 213 ?   2.337 -13.988   7.258 1.000 96.650 ? 213 TRP A NE1 1 
ATOM 1658 C CH2 ? TRP A 1 213 ?   0.962 -10.647   6.511 1.000 96.650 ? 213 TRP A CH2 1 
ATOM 1659 C CZ2 ? TRP A 1 213 ?   1.473 -11.633   7.315 1.000 96.650 ? 213 TRP A CZ2 1 
ATOM 1660 C CZ3 ? TRP A 1 213 ?   0.786 -10.843   5.132 1.000 96.650 ? 213 TRP A CZ3 1 
ATOM 1661 N N   ? ILE A 1 214 ?  -0.821 -14.546   2.826 1.000 96.780 ? 214 ILE A N   1 
ATOM 1662 C CA  ? ILE A 1 214 ?  -2.069 -13.795   2.912 1.000 96.780 ? 214 ILE A CA  1 
ATOM 1663 C C   ? ILE A 1 214 ?  -3.245 -14.760   3.035 1.000 96.780 ? 214 ILE A C   1 
ATOM 1664 C CB  ? ILE A 1 214 ?  -2.259 -12.872   1.686 1.000 96.780 ? 214 ILE A CB  1 
ATOM 1665 O O   ? ILE A 1 214 ?  -4.103 -14.596   3.906 1.000 96.780 ? 214 ILE A O   1 
ATOM 1666 C CG1 ? ILE A 1 214 ?  -1.208 -11.756   1.691 1.000 96.780 ? 214 ILE A CG1 1 
ATOM 1667 C CG2 ? ILE A 1 214 ?  -3.675 -12.292   1.662 1.000 96.780 ? 214 ILE A CG2 1 
ATOM 1668 C CD1 ? ILE A 1 214 ?  -1.128 -10.976   0.385 1.000 96.780 ? 214 ILE A CD1 1 
ATOM 1669 N N   ? HIS A 1 215 ?  -3.263 -15.788   2.270 1.000 95.340 ? 215 HIS A N   1 
ATOM 1670 C CA  ? HIS A 1 215 ?  -4.348 -16.763   2.247 1.000 95.340 ? 215 HIS A CA  1 
ATOM 1671 C C   ? HIS A 1 215 ?  -4.396 -17.564   3.544 1.000 95.340 ? 215 HIS A C   1 
ATOM 1672 C CB  ? HIS A 1 215 ?  -4.196 -17.706   1.052 1.000 95.340 ? 215 HIS A CB  1 
ATOM 1673 O O   ? HIS A 1 215 ?  -5.478 -17.904   4.029 1.000 95.340 ? 215 HIS A O   1 
ATOM 1674 C CG  ? HIS A 1 215 ?  -4.462 -17.051  -0.266 1.000 95.340 ? 215 HIS A CG  1 
ATOM 1675 C CD2 ? HIS A 1 215 ?  -3.803 -17.130  -1.446 1.000 95.340 ? 215 HIS A CD2 1 
ATOM 1676 N ND1 ? HIS A 1 215 ?  -5.520 -16.192  -0.470 1.000 95.340 ? 215 HIS A ND1 1 
ATOM 1677 C CE1 ? HIS A 1 215 ?  -5.500 -15.770  -1.724 1.000 95.340 ? 215 HIS A CE1 1 
ATOM 1678 N NE2 ? HIS A 1 215 ?  -4.468 -16.324  -2.337 1.000 95.340 ? 215 HIS A NE2 1 
ATOM 1679 N N   ? ASN A 1 216 ?  -3.275 -17.843   4.080 1.000 95.200 ? 216 ASN A N   1 
ATOM 1680 C CA  ? ASN A 1 216 ?  -3.184 -18.570   5.342 1.000 95.200 ? 216 ASN A CA  1 
ATOM 1681 C C   ? ASN A 1 216 ?  -3.858 -17.806   6.479 1.000 95.200 ? 216 ASN A C   1 
ATOM 1682 C CB  ? ASN A 1 216 ?  -1.722 -18.860   5.691 1.000 95.200 ? 216 ASN A CB  1 
ATOM 1683 O O   ? ASN A 1 216 ?  -4.502 -18.408   7.340 1.000 95.200 ? 216 ASN A O   1 
ATOM 1684 C CG  ? ASN A 1 216 ?  -1.576 -19.695   6.948 1.000 95.200 ? 216 ASN A CG  1 
ATOM 1685 N ND2 ? ASN A 1 216 ?  -0.810 -19.191   7.908 1.000 95.200 ? 216 ASN A ND2 1 
ATOM 1686 O OD1 ? ASN A 1 216 ?  -2.147 -20.783   7.055 1.000 95.200 ? 216 ASN A OD1 1 
ATOM 1687 N N   ? ILE A 1 217 ?  -3.782 -16.601   6.482 1.000 94.330 ? 217 ILE A N   1 
ATOM 1688 C CA  ? ILE A 1 217 ?  -4.283 -15.766   7.569 1.000 94.330 ? 217 ILE A CA  1 
ATOM 1689 C C   ? ILE A 1 217 ?  -5.751 -15.426   7.323 1.000 94.330 ? 217 ILE A C   1 
ATOM 1690 C CB  ? ILE A 1 217 ?  -3.451 -14.473   7.717 1.000 94.330 ? 217 ILE A CB  1 
ATOM 1691 O O   ? ILE A 1 217 ?  -6.567 -15.469   8.247 1.000 94.330 ? 217 ILE A O   1 
ATOM 1692 C CG1 ? ILE A 1 217 ?  -2.012 -14.807   8.126 1.000 94.330 ? 217 ILE A CG1 1 
ATOM 1693 C CG2 ? ILE A 1 217 ?  -4.102 -13.525   8.728 1.000 94.330 ? 217 ILE A CG2 1 
ATOM 1694 C CD1 ? ILE A 1 217 ?  -1.062 -13.619   8.077 1.000 94.330 ? 217 ILE A CD1 1 
ATOM 1695 N N   ? THR A 1 218 ?  -6.109 -15.196   6.001 1.000 93.240 ? 218 THR A N   1 
ATOM 1696 C CA  ? THR A 1 218 ?  -7.439 -14.670   5.715 1.000 93.240 ? 218 THR A CA  1 
ATOM 1697 C C   ? THR A 1 218 ?  -8.385 -15.792   5.297 1.000 93.240 ? 218 THR A C   1 
ATOM 1698 C CB  ? THR A 1 218 ?  -7.390 -13.598   4.611 1.000 93.240 ? 218 THR A CB  1 
ATOM 1699 O O   ? THR A 1 218 ?  -9.599 -15.590   5.218 1.000 93.240 ? 218 THR A O   1 
ATOM 1700 C CG2 ? THR A 1 218 ?  -6.497 -12.430   5.018 1.000 93.240 ? 218 THR A CG2 1 
ATOM 1701 O OG1 ? THR A 1 218 ?  -6.875 -14.182   3.408 1.000 93.240 ? 218 THR A OG1 1 
ATOM 1702 N N   ? GLY A 1 219 ?  -7.893 -17.079   5.185 1.000 84.580 ? 219 GLY A N   1 
ATOM 1703 C CA  ? GLY A 1 219 ?  -8.719 -18.235   4.878 1.000 84.580 ? 219 GLY A CA  1 
ATOM 1704 C C   ? GLY A 1 219 ?  -9.159 -18.286   3.427 1.000 84.580 ? 219 GLY A C   1 
ATOM 1705 O O   ? GLY A 1 219 ? -10.192 -18.877   3.107 1.000 84.580 ? 219 GLY A O   1 
ATOM 1706 N N   ? ASN A 1 220 ?  -8.255 -17.873   2.302 1.000 61.990 ? 220 ASN A N   1 
ATOM 1707 C CA  ? ASN A 1 220 ?  -8.330 -17.982   0.849 1.000 61.990 ? 220 ASN A CA  1 
ATOM 1708 C C   ? ASN A 1 220 ?  -9.426 -17.089   0.276 1.000 61.990 ? 220 ASN A C   1 
ATOM 1709 C CB  ? ASN A 1 220 ?  -8.556 -19.436   0.431 1.000 61.990 ? 220 ASN A CB  1 
ATOM 1710 O O   ? ASN A 1 220 ? -10.378 -17.580  -0.334 1.000 61.990 ? 220 ASN A O   1 
ATOM 1711 C CG  ? ASN A 1 220 ?  -7.267 -20.229   0.351 1.000 61.990 ? 220 ASN A CG  1 
ATOM 1712 N ND2 ? ASN A 1 220 ?  -7.385 -21.550   0.295 1.000 61.990 ? 220 ASN A ND2 1 
ATOM 1713 O OD1 ? ASN A 1 220 ?  -6.173 -19.658   0.342 1.000 61.990 ? 220 ASN A OD1 1 
ATOM 1714 N N   ? VAL A 1 221 ?  -9.428 -15.815   0.504 1.000 54.060 ? 221 VAL A N   1 
ATOM 1715 C CA  ? VAL A 1 221 ? -10.161 -14.764  -0.195 1.000 54.060 ? 221 VAL A CA  1 
ATOM 1716 C C   ? VAL A 1 221 ?  -9.291 -14.175  -1.302 1.000 54.060 ? 221 VAL A C   1 
ATOM 1717 C CB  ? VAL A 1 221 ? -10.617 -13.650   0.774 1.000 54.060 ? 221 VAL A CB  1 
ATOM 1718 O O   ? VAL A 1 221 ?  -8.081 -14.011  -1.128 1.000 54.060 ? 221 VAL A O   1 
ATOM 1719 C CG1 ? VAL A 1 221 ? -12.022 -13.167   0.418 1.000 54.060 ? 221 VAL A CG1 1 
ATOM 1720 C CG2 ? VAL A 1 221 ? -10.570 -14.147   2.218 1.000 54.060 ? 221 VAL A CG2 1 
# 
loop_
_struct_sheet_range.sheet_id 
_struct_sheet_range.id 
_struct_sheet_range.beg_label_comp_id 
_struct_sheet_range.beg_label_asym_id 
_struct_sheet_range.beg_label_seq_id 
_struct_sheet_range.pdbx_beg_PDB_ins_code 
_struct_sheet_range.end_label_comp_id 
_struct_sheet_range.end_label_asym_id 
_struct_sheet_range.end_label_seq_id 
_struct_sheet_range.pdbx_end_PDB_ins_code 
_struct_sheet_range.beg_auth_comp_id 
_struct_sheet_range.beg_auth_asym_id 
_struct_sheet_range.beg_auth_seq_id 
_struct_sheet_range.end_auth_comp_id 
_struct_sheet_range.end_auth_asym_id 
_struct_sheet_range.end_auth_seq_id 
A A ILE A   2 ? GLU A   3 ? ILE A 2   GLU A 3   
A B GLY A 168 ? THR A 169 ? GLY A 168 THR A 169 
B C THR A   6 ? GLU A   7 ? THR A 6   GLU A 7   
B D SER A 105 ? SER A 105 ? SER A 105 SER A 105 
B E VAL A 116 ? GLY A 121 ? VAL A 116 GLY A 121 
B F ARG A 136 ? ILE A 142 ? ARG A 136 ILE A 142 
B G MET A 160 ? TYR A 164 ? MET A 160 TYR A 164 
B H PRO A 177 ? CYS A 180 ? PRO A 177 CYS A 180 
B I THR A 183 ? PHE A 190 ? THR A 183 PHE A 190 
B J ASP A 202 ? ARG A 206 ? ASP A 202 ARG A 206 
C K MET A  16 ? LYS A  21 ? MET A 16  LYS A 21  
C L TRP A  24 ? LEU A  31 ? TRP A 24  LEU A 31  
C M PHE A  36 ? THR A  39 ? PHE A 36  THR A 39  
C N THR A  49 ? VAL A  52 ? THR A 49  VAL A 52  
C O ASN A  64 ? PRO A  73 ? ASN A 64  PRO A 73  
C P MET A  87 ? LEU A  91 ? MET A 87  LEU A 91  
D Q ASP A  56 ? ASP A  56 ? ASP A 56  ASP A 56  
D R ARG A 134 ? ARG A 134 ? ARG A 134 ARG A 134 
E S ARG A 124 ? ARG A 124 ? ARG A 124 ARG A 124 
E T LYS A 131 ? LYS A 131 ? LYS A 131 LYS A 131 
# 
loop_
_struct_conf.id 
_struct_conf.conf_type_id 
_struct_conf.beg_label_comp_id 
_struct_conf.beg_label_asym_id 
_struct_conf.beg_label_seq_id 
_struct_conf.pdbx_beg_PDB_ins_code 
_struct_conf.end_label_comp_id 
_struct_conf.end_label_asym_id 
_struct_conf.end_label_seq_id 
_struct_conf.pdbx_end_PDB_ins_code 
_struct_conf.beg_auth_comp_id 
_struct_conf.beg_auth_asym_id 
_struct_conf.beg_auth_seq_id 
_struct_conf.end_auth_comp_id 
_struct_conf.end_auth_asym_id 
_struct_conf.end_auth_seq_id 
STRN1         STRN         ILE A   2 ? GLU A   3 ? ILE A 2   GLU A 3   
TURN_TY1_P1   TURN_TY1_P   ASP A   4 ? ASP A   4 ? ASP A 4   ASP A 4   
STRN2         STRN         THR A   6 ? GLU A   7 ? THR A 6   GLU A 7   
HELX_LH_PP_P1 HELX_LH_PP_P ALA A   8 ? LYS A   9 ? ALA A 8   LYS A 9   
TURN_TY1_P2   TURN_TY1_P   PRO A  10 ? HIS A  11 ? PRO A 10  HIS A 11  
BEND1         BEND         SER A  12 ? SER A  12 ? SER A 12  SER A 12  
TURN_TY1_P3   TURN_TY1_P   PRO A  14 ? TYR A  15 ? PRO A 14  TYR A 15  
STRN3         STRN         MET A  16 ? LYS A  21 ? MET A 16  LYS A 21  
TURN_TY1_P4   TURN_TY1_P   LYS A  22 ? GLY A  23 ? LYS A 22  GLY A 23  
STRN4         STRN         TRP A  24 ? LEU A  31 ? TRP A 24  LEU A 31  
BEND2         BEND         ILE A  32 ? GLN A  35 ? ILE A 32  GLN A 35  
STRN5         STRN         PHE A  36 ? THR A  39 ? PHE A 36  THR A 39  
HELX_RH_3T_P1 HELX_RH_3T_P ALA A  41 ? CYS A  43 ? ALA A 41  CYS A 43  
TURN_TY1_P5   TURN_TY1_P   TRP A  44 ? GLY A  45 ? TRP A 44  GLY A 45  
BEND3         BEND         ASP A  46 ? ASP A  46 ? ASP A 46  ASP A 46  
BEND4         BEND         ILE A  48 ? ILE A  48 ? ILE A 48  ILE A 48  
STRN6         STRN         THR A  49 ? VAL A  52 ? THR A 49  VAL A 52  
BEND5         BEND         GLY A  53 ? GLY A  53 ? GLY A 53  GLY A 53  
BEND6         BEND         HIS A  55 ? HIS A  55 ? HIS A 55  HIS A 55  
STRN7         STRN         ASP A  56 ? ASP A  56 ? ASP A 56  ASP A 56  
TURN_TY1_P6   TURN_TY1_P   LEU A  57 ? SER A  58 ? LEU A 57  SER A 58  
BEND7         BEND         GLU A  61 ? ILE A  62 ? GLU A 61  ILE A 62  
STRN8         STRN         ASN A  64 ? PRO A  73 ? ASN A 64  PRO A 73  
TURN_TY1_P7   TURN_TY1_P   GLU A  75 ? ASP A  76 ? GLU A 75  ASP A 76  
TURN_TY1_P8   TURN_TY1_P   LEU A  79 ? ASN A  80 ? LEU A 79  ASN A 80  
TURN_TY1_P9   TURN_TY1_P   ARG A  83 ? ASN A  84 ? ARG A 83  ASN A 84  
STRN9         STRN         MET A  87 ? LEU A  91 ? MET A 87  LEU A 91  
BEND8         BEND         ASN A  92 ? LYS A  93 ? ASN A 92  LYS A 93  
HELX_LH_PP_P2 HELX_LH_PP_P LYS A  94 ? LEU A  97 ? LYS A 94  LEU A 97  
BEND9         BEND         LYS A  99 ? ASN A 100 ? LYS A 99  ASN A 100 
STRN10        STRN         SER A 105 ? SER A 105 ? SER A 105 SER A 105 
HELX_LH_PP_P3 HELX_LH_PP_P LEU A 106 ? PRO A 107 ? LEU A 106 PRO A 107 
BEND10        BEND         LYS A 108 ? GLU A 109 ? LYS A 108 GLU A 109 
HELX_LH_PP_P4 HELX_LH_PP_P ASP A 110 ? LYS A 112 ? ASP A 110 LYS A 112 
TURN_TY1_P10  TURN_TY1_P   ALA A 113 ? ASP A 114 ? ALA A 113 ASP A 114 
STRN11        STRN         VAL A 116 ? GLY A 121 ? VAL A 116 GLY A 121 
BEND11        BEND         TRP A 122 ? GLY A 123 ? TRP A 122 GLY A 123 
STRN12        STRN         ARG A 124 ? ARG A 124 ? ARG A 124 ARG A 124 
BEND12        BEND         LEU A 125 ? TRP A 126 ? LEU A 125 TRP A 126 
TURN_TY1_P11  TURN_TY1_P   ARG A 127 ? LYS A 128 ? ARG A 127 LYS A 128 
STRN13        STRN         LYS A 131 ? LYS A 131 ? LYS A 131 LYS A 131 
BEND13        BEND         ASP A 133 ? ASP A 133 ? ASP A 133 ASP A 133 
STRN14        STRN         ARG A 134 ? ARG A 134 ? ARG A 134 ARG A 134 
STRN15        STRN         ARG A 136 ? ILE A 142 ? ARG A 136 ILE A 142 
HELX_LH_PP_P5 HELX_LH_PP_P MET A 143 ? ASN A 144 ? MET A 143 ASN A 144 
HELX_RH_AL_P1 HELX_RH_AL_P ASP A 145 ? ARG A 151 ? ASP A 145 ARG A 151 
TURN_TY1_P12  TURN_TY1_P   GLU A 153 ? SER A 154 ? GLU A 153 SER A 154 
TURN_TY1_P13  TURN_TY1_P   ALA A 157 ? LYS A 159 ? ALA A 157 LYS A 159 
STRN16        STRN         MET A 160 ? TYR A 164 ? MET A 160 TYR A 164 
BEND14        BEND         GLY A 165 ? HIS A 166 ? GLY A 165 HIS A 166 
STRN17        STRN         GLY A 168 ? THR A 169 ? GLY A 168 THR A 169 
TURN_TY1_P14  TURN_TY1_P   SER A 171 ? GLY A 172 ? SER A 171 GLY A 172 
TURN_TY1_P15  TURN_TY1_P   SER A 174 ? GLY A 175 ? SER A 174 GLY A 175 
STRN18        STRN         PRO A 177 ? CYS A 180 ? PRO A 177 CYS A 180 
TURN_TY1_P16  TURN_TY1_P   GLY A 181 ? ASP A 182 ? GLY A 181 ASP A 182 
STRN19        STRN         THR A 183 ? PHE A 190 ? THR A 183 PHE A 190 
TURN_TY1_P17  TURN_TY1_P   ARG A 193 ? LEU A 194 ? ARG A 193 LEU A 194 
BEND15        BEND         CYS A 195 ? LYS A 196 ? CYS A 195 LYS A 196 
BEND16        BEND         ARG A 198 ? LEU A 200 ? ARG A 198 LEU A 200 
STRN20        STRN         ASP A 202 ? ARG A 206 ? ASP A 202 ARG A 206 
HELX_RH_3T_P2 HELX_RH_3T_P ILE A 207 ? PHE A 210 ? ILE A 207 PHE A 210 
HELX_RH_AL_P2 HELX_RH_AL_P LEU A 211 ? THR A 218 ? LEU A 211 THR A 218 
TURN_TY1_P18  TURN_TY1_P   GLY A 219 ? GLY A 219 ? GLY A 219 GLY A 219 
# 
