# Supplementary material for: FlatProt: 2D visualization eases protein structure comparison
Source: BMC Bioinformatics. 2025 Aug 13;26:210. doi: 10.1186/s12859-025-06233-x (PMC12344939; doi:10.1186/s12859-025-06233-x)
Supplement: Supplementary file 1 — Supplementary Material 1 [file 12859_2025_6233_MOESM1_ESM.zip › KLK/structures/Vako_A_08.cif]

data_Vako_A_08
# 
_entry.id   Vako_A_08 
# 
_entity.id                         1      
_entity.type                       polymer 
_entity.pdbx_description           polymer-1 
_entity.formula_weight             24801.1 
_entity.pdbx_number_of_molecules        1 
# 
loop_
_struct_sheet.id 
_struct_sheet.number_strands 
A 2 
B 8 
C 6 
D 2 
E 2 
F 2 
# 
loop_
_struct_conf_type.id 
_struct_conf_type.criteria 
STRN         DSSP 
TURN_TY1_P   DSSP 
HELX_LH_PP_P DSSP 
BEND         DSSP 
HELX_RH_3T_P DSSP 
HELX_RH_AL_P DSSP 
# 
_struct_asym.id          A 
_struct_asym.entity_id   1 
# 
_software.pdbx_ordinal     1 
_software.name             dssp 
_software.version          4.4.10 
_software.date             ? 
_software.classification   'model annotation' 
# 
_entity_poly.entity_id                      1 
_entity_poly.type                           polypeptide(L) 
_entity_poly.nstd_linkage                   n 
_entity_poly.nstd_monomer                   n 
_entity_poly.pdbx_seq_one_letter_code       
;KIIGGYECQPHSQPWQVFLTYNGYRWCGGSLINNRWVISAAHCYLSTLRVHLGEHDVTVEEGTEQHLQVEKVIPHPQYDS
GVFNNDIMLIKLAHPVTFNSYVQPINLSPTCPKAGDSCRVSGWGNLLIYGVKYADTLQCLNLPILSTNVCQKCYPSRISV
NMFCAGYLQGGKDSCQGDSGGPLVCNGELAGIVSWGSGCALENKPGVYTTVCNYKEWIEEVLANN
;
_entity_poly.pdbx_seq_one_letter_code_can   
;KIIGGYECQPHSQPWQVFLTYNGYRWCGGSLINNRWVISAAHCYLSTLRVHLGEHDVTVEEGTEQHLQVEKVIPHPQYDS
GVFNNDIMLIKLAHPVTFNSYVQPINLSPTCPKAGDSCRVSGWGNLLIYGVKYADTLQCLNLPILSTNVCQKCYPSRISV
NMFCAGYLQGGKDSCQGDSGGPLVCNGELAGIVSWGSGCALENKPGVYTTVCNYKEWIEEVLANN
;
_entity_poly.pdbx_strand_id                 A 
# 
loop_
_dssp_struct_summary.entry_id 
_dssp_struct_summary.label_comp_id 
_dssp_struct_summary.label_asym_id 
_dssp_struct_summary.label_seq_id 
_dssp_struct_summary.secondary_structure 
_dssp_struct_summary.ss_bridge 
_dssp_struct_summary.helix_3_10 
_dssp_struct_summary.helix_alpha 
_dssp_struct_summary.helix_pi 
_dssp_struct_summary.helix_pp 
_dssp_struct_summary.bend 
_dssp_struct_summary.chirality 
_dssp_struct_summary.sheet 
_dssp_struct_summary.strand 
_dssp_struct_summary.ladder_1 
_dssp_struct_summary.ladder_2 
_dssp_struct_summary.accessibility 
_dssp_struct_summary.TCO 
_dssp_struct_summary.kappa 
_dssp_struct_summary.alpha 
_dssp_struct_summary.phi 
_dssp_struct_summary.psi 
_dssp_struct_summary.x_ca 
_dssp_struct_summary.y_ca 
_dssp_struct_summary.z_ca 
Vako_A_08 LYS A 1   . . . . . . . . . . . . ? .      .     .      .      120.9  5.8   4.9   -11.5 
Vako_A_08 ILE A 2   E . > . . . . - A A A . ? -0.943 .     -138.7 -78.0  94.3   6.1   1.3   -11.8 
Vako_A_08 ILE A 3   E . 3 . . . S + A A A . ? -0.667 85.2  10.0   -61.2  125.9  9.5   1.5   -13.5 
Vako_A_08 GLY A 4   T . 3 . . . S + . . . . ? 0.686  106.5 129.7  77.5   12.6   9.8   -1.0  -16.3 
Vako_A_08 GLY A 5   . . < . . . . - . . . . ? -0.135 49.9  -128.4 -90.1  -173.0 5.9   -1.6  -16.0 
Vako_A_08 TYR A 6   E . . . . . . - B C B . ? -0.925 33.3  -86.4  -134.7 150.9  3.1   -1.7  -18.6 
Vako_A_08 GLU A 7   E . . . . > . - B C B . ? -0.532 51.9  -122.0 -55.7  128.0  -0.2  -0.0  -18.9 
Vako_A_08 CYS A 8   P . . . . P . - . . . . ? -0.391 32.0  -91.4  -65.4  145.0  -2.7  -2.3  -17.1 
Vako_A_08 GLN A 9   P . > . . P . - . . . . ? -0.473 64.1  -90.0  -54.0  125.7  -5.7  -3.6  -18.9 
Vako_A_08 PRO A 10  T . 3 . . < S - . . . . ? -0.233 106.4 -2.4   -46.3  126.5  -8.3  -0.9  -18.2 
Vako_A_08 HIS A 11  T . 3 . . . S + . . . . ? 0.606  90.9  126.4  71.0   13.5   -10.3 -1.6  -15.0 
Vako_A_08 SER A 12  S . < . . . S + . . . . ? 0.608  74.0  49.9   -74.3  -12.0  -8.4  -4.9  -14.5 
Vako_A_08 GLN A 13  . . > . . . . + . . . . ? -0.586 64.9  165.4  -123.7 71.1   -7.6  -3.7  -10.9 
Vako_A_08 PRO A 14  T . 3 . . . S + . . . . ? 0.628  74.9  57.7   -73.2  -5.6   -11.0 -2.6  -9.5  
Vako_A_08 TRP A 15  T . 3 . . . S + . . . . ? 0.516  78.0  115.7  -95.8  -16.1  -9.6  -2.5  -5.9  
Vako_A_08 GLN A 16  E . < . . . . - C K J . ? -0.462 50.2  -160.4 -62.5  131.7  -6.7  0.1   -6.8  
Vako_A_08 VAL A 17  E . . . . . . - C K J . ? -0.906 11.8  -152.5 -118.9 139.5  -7.2  3.4   -5.0  
Vako_A_08 PHE A 18  E . . . . . . - C K J K ? -0.960 13.5  -156.2 -110.0 123.2  -5.7  6.7   -5.7  
Vako_A_08 LEU A 19  E . . . . . . - C K J K ? -0.877 10.1  -170.6 -103.1 135.7  -5.2  9.2   -2.7  
Vako_A_08 THR A 20  E . . . . . . - C K J K ? -0.907 11.7  -169.0 -124.3 150.0  -5.0  12.9  -3.1  
Vako_A_08 TYR A 21  E . > . . . S - C K J . ? -0.966 78.6  -14.1  -136.5 122.8  -4.1  15.8  -0.8  
Vako_A_08 ASN A 22  T . 3 . . . S - . . . . ? 0.865  130.0 -53.1  54.0   34.0   -4.8  19.5  -1.8  
Vako_A_08 GLY A 23  T . 3 . . . S + . . . . ? 0.424  116.7 113.3  87.9   0.1    -5.3  18.4  -5.4  
Vako_A_08 TYR A 24  E . < . . . S - C L J . ? -0.860 74.8  -106.2 -111.0 144.5  -2.0  16.5  -5.6  
Vako_A_08 ARG A 25  E . . . . . . + C L J . ? -0.420 46.5  161.9  -63.2  131.3  -1.4  12.8  -6.0  
Vako_A_08 TRP A 26  E . . . . . . - C L . . ? 0.745  49.1  -25.5  -120.5 -57.9  -0.1  11.5  -2.7  
Vako_A_08 CYS A 27  E . . . . . . - C L J . ? -0.925 51.3  -116.8 -153.1 170.1  -0.4  7.7   -2.3  
Vako_A_08 GLY A 28  E . . . . . . + C L J . ? -0.487 28.0  173.6  -104.3 -176.6 -2.2  4.6   -3.3  
Vako_A_08 GLY A 29  E . . . . . . - C L J . ? -0.954 26.5  -108.0 -171.0 -179.5 -4.4  2.1   -1.5  
Vako_A_08 SER A 30  E . . . . . . - C L J L ? -0.999 21.6  -129.8 -133.1 129.7  -6.6  -1.0  -1.7  
Vako_A_08 LEU A 31  E . . . . . . + C L . L ? -0.649 28.9  171.7  -71.8  124.6  -10.3 -1.2  -1.3  
Vako_A_08 ILE A 32  . . . . . . . - . . . . ? 0.596  64.3  -11.3  -118.5 -10.3  -10.9 -4.1  1.2   
Vako_A_08 ASN A 33  S . . . . . S - . . . . ? -0.901 90.0  -69.1  -164.5 -165.9 -14.8 -3.5  1.7   
Vako_A_08 ASN A 34  S . . . . . S + . . . . ? 0.604  130.3 19.9   -79.6  4.8    -17.6 -1.1  1.1   
Vako_A_08 ARG A 35  S . . . . . S + . . . . ? 0.401  108.8 78.8   -144.6 -3.2   -16.2 1.4   3.6   
Vako_A_08 TRP A 36  E . . . . . . - C M . M ? -0.946 44.1  -172.4 -129.0 137.8  -12.5 0.7   4.1   
Vako_A_08 VAL A 37  E . . . . . . - C M L M ? -0.944 16.0  -146.1 -116.8 135.8  -9.2  1.3   2.3   
Vako_A_08 ILE A 38  E . . . . . . + C M L M ? -0.918 33.2  148.4  -103.3 134.1  -6.0  -0.2  3.3   
Vako_A_08 SER A 39  E . . . . . . - C M . M ? -0.804 49.9  -68.2  -148.1 179.9  -2.7  2.0   2.7   
Vako_A_08 ALA A 40  . . > . . . . - . . . . ? -0.685 34.3  -134.6 -80.0  141.6  0.7   2.7   4.1   
Vako_A_08 ALA A 41  G . > . . . S + . . . . ? 0.827  104.5 63.6   -64.4  -32.3  0.9   4.5   7.5   
Vako_A_08 HIS A 42  G . 3 . . . S + . . . . ? 0.616  92.1  67.5   -72.6  -3.3   3.6   6.9   6.2   
Vako_A_08 CYS A 43  G . < . . . S + . . . . ? 0.485  72.9  132.3  -91.9  -2.4   1.0   8.1   3.7   
Vako_A_08 TYR A 44  . . < . . . . + . . . . ? -0.288 24.8  165.2  -64.8  132.0  -1.1  9.8   6.4   
Vako_A_08 LEU A 45  . . > . . . . - . . . . ? -0.967 44.0  -120.9 -140.6 152.8  -2.3  13.4  5.9   
Vako_A_08 SER A 46  T . 3 . . . S + . . . . ? 0.793  109.2 36.7   -69.0  -15.1  -5.1  15.5  7.7   
Vako_A_08 THR A 47  T . 3 . . . S + . . . . ? -0.153 79.7  161.6  -136.0 51.2   -7.1  16.1  4.4   
Vako_A_08 LEU A 48  . . < . . . . - . . . . ? -0.325 20.7  -158.9 -76.8  143.6  -6.9  12.9  2.3   
Vako_A_08 ARG A 49  E . . . . . . - C N K N ? -0.946 9.3   -139.1 -119.0 146.4  -9.3  12.1  -0.5  
Vako_A_08 VAL A 50  E . . . . . . - C N K N ? -0.921 13.2  -167.3 -111.9 128.0  -10.0 8.7   -1.9  
Vako_A_08 HIS A 51  E . . . . . . + C N K N ? -0.975 10.9  177.9  -116.1 125.3  -10.5 8.1   -5.7  
Vako_A_08 LEU A 52  E . . . . . . + C N . N ? -0.831 56.7  32.6   -121.5 156.0  -11.9 4.7   -7.1  
Vako_A_08 GLY A 53  S . . . . . S + . . . . ? 0.670  79.6  145.5  79.7   17.7   -12.7 3.3   -10.5 
Vako_A_08 GLU A 54  . . . . . . . + . . . . ? -0.733 20.3  155.2  -94.0  132.7  -9.9  5.2   -12.2 
Vako_A_08 HIS A 55  S . . . . . S + . . . . ? 0.595  83.6  29.6   -105.3 -49.8  -7.9  3.9   -15.2 
Vako_A_08 ASP A 56  B . > . . . . - D Q P . ? -0.957 67.7  -163.8 -112.7 116.9  -6.8  7.3   -16.6 
Vako_A_08 VAL A 57  T . 3 . . . S + . . . . ? 0.553  85.7  59.2   -81.7  -4.8   -6.5  10.0  -14.0 
Vako_A_08 THR A 58  T . 3 . . . S + . . . . ? 0.543  103.3 55.4   -99.5  -9.7   -6.6  12.9  -16.6 
Vako_A_08 VAL A 59  S . < . . . S - . . . . ? -0.956 80.4  -123.3 -128.6 142.0  -10.0 12.0  -18.0 
Vako_A_08 GLU A 60  . . . . . . . + . . . . ? -0.806 31.3  176.9  -77.3  106.7  -13.5 11.6  -16.5 
Vako_A_08 GLU A 61  . . . . . . . - . . . . ? 0.463  44.9  -116.3 -96.0  -3.3   -14.3 8.1   -17.6 
Vako_A_08 GLY A 62  S . . . . . S + . . . . ? 0.464  100.2 86.9   82.8   2.1    -17.7 7.9   -15.8 
Vako_A_08 THR A 63  . . . . . . . + . . . . ? 0.481  62.9  113.9  -106.9 -9.2   -16.5 5.0   -13.6 
Vako_A_08 GLU A 64  . . . . . . . - . . . . ? -0.393 44.4  -166.5 -80.7  139.3  -14.9 7.2   -10.8 
Vako_A_08 GLN A 65  E . . . . . . - C O N . ? -1.000 6.1   -162.1 -118.6 124.0  -16.1 7.6   -7.2  
Vako_A_08 HIS A 66  E . . . . . . - C O N . ? -0.955 17.2  -178.9 -110.1 116.2  -14.7 10.4  -5.1  
Vako_A_08 LEU A 67  E . . . . . . - C O N . ? -0.936 24.7  -124.9 -125.8 144.7  -15.0 10.0  -1.5  
Vako_A_08 GLN A 68  E . . . . . . - C O N . ? -0.525 30.0  -117.8 -79.0  149.9  -14.2 11.9  1.7   
Vako_A_08 VAL A 69  E . . . . . . - C O O . ? -0.754 26.7  -178.0 -89.8  127.9  -12.2 10.4  4.4   
Vako_A_08 GLU A 70  E . . . . . . - C O . . ? 0.848  69.0  -3.9   -84.3  -46.0  -14.0 10.0  7.8   
Vako_A_08 LYS A 71  E . . . . . . - C O O . ? -0.995 54.1  -152.2 -153.8 144.7  -11.2 8.6   9.7   
Vako_A_08 VAL A 72  E . . . . . . - C O O . ? -0.987 10.8  -170.0 -121.7 129.0  -7.6  7.4   9.4   
Vako_A_08 ILE A 73  E . . . . . . - C O O . ? -0.867 4.4   -166.6 -123.3 95.0   -6.2  4.7   11.7  
Vako_A_08 PRO A 74  E . . . . . . - C O O . ? -0.521 43.3  -88.5  -73.7  146.5  -2.4  4.1   11.5  
Vako_A_08 HIS A 75  . . > . . . . - . . . . ? -0.350 37.0  -130.4 -50.1  132.6  -1.1  1.0   13.1  
Vako_A_08 PRO A 76  T . 3 . . . S + . . . . ? 0.745  106.3 50.1   -62.6  -24.4  -0.4  2.0   16.8  
Vako_A_08 GLN A 77  T . 3 . . . S + . . . . ? 0.149  77.3  143.4  -101.9 15.9   3.1   0.5   16.6  
Vako_A_08 TYR A 78  . . < . . . . - . . . . ? -0.423 37.2  -155.4 -56.6  127.1  4.1   2.3   13.4  
Vako_A_08 ASP A 79  B . . > > . . - E S Q . ? -0.925 11.0  -168.7 -109.2 111.9  7.8   3.2   13.6  
Vako_A_08 SER A 80  T . . 4 5 . S + . . . . ? 0.659  84.4  61.5   -80.5  -10.8  8.6   6.2   11.3  
Vako_A_08 GLY A 81  T . . 4 5 . S + . . . . ? 0.908  125.8 11.3   -78.0  -39.6  12.4  5.6   11.8  
Vako_A_08 VAL A 82  T . . 4 5 . S - . . . . ? 0.337  97.9  -123.1 -123.2 2.5    12.5  2.1   10.3  
Vako_A_08 PHE A 83  T . > < 5 . . + . . . . ? 0.723  53.3  160.4  61.3   23.0   9.0   2.1   8.7   
Vako_A_08 ASN A 84  B . 3 . < . . + E T Q . ? -0.563 65.8  17.3   -69.9  141.1  8.1   -1.1  10.7  
Vako_A_08 ASN A 85  T . 3 . . . S + . . . . ? 0.864  80.6  171.0  65.4   29.6   4.3   -1.7  11.0  
Vako_A_08 ASP A 86  . . < . . . . + . . . . ? -0.525 31.5  113.8  -72.8  72.5   3.8   0.8   8.0   
Vako_A_08 ILE A 87  . . . . . . . + . . . . ? -0.994 37.4  178.1  -146.4 139.7  0.0   0.0   7.5   
Vako_A_08 MET A 88  E . . . . . . - C P M O ? -0.990 21.2  -136.1 -144.9 149.6  -3.1  2.1   8.0   
Vako_A_08 LEU A 89  E . . . . . . - C P M O ? -0.930 14.8  -156.2 -106.5 133.8  -6.9  1.8   7.5   
Vako_A_08 ILE A 90  E . . . . . . - C P M O ? -0.961 5.8   -151.6 -112.8 115.1  -8.9  4.6   6.0   
Vako_A_08 LYS A 91  E . . . . . . - C P M O ? -0.780 16.5  -135.0 -87.0  126.7  -12.6 4.8   6.8   
Vako_A_08 LEU A 92  E . . . . . . - C P . O ? -0.556 9.5   -132.1 -82.3  143.4  -14.7 6.4   4.0   
Vako_A_08 ALA A 93  S . . . . . S + . . . . ? 0.822  95.3  22.0   -61.8  -30.8  -17.4 9.0   5.0   
Vako_A_08 HIS A 94  S . . . . . S - . . . . ? -0.982 94.1  -96.5  -137.7 148.7  -19.9 7.1   2.7   
Vako_A_08 PRO A 95  . . . . . . . - . . . . ? -0.305 41.2  -115.7 -63.7  148.8  -20.1 3.5   1.4   
Vako_A_08 VAL A 96  . . . . . . . - . . . . ? -0.432 21.1  -122.3 -76.1  152.3  -18.7 2.7   -2.1  
Vako_A_08 THR A 97  . . . . . . . - . . . . ? -0.896 29.5  -136.7 -91.8  110.7  -21.1 1.5   -4.9  
Vako_A_08 PHE A 98  . . . . . . . + . . . . ? -0.535 42.6  131.8  -72.4  140.8  -19.8 -1.8  -6.1  
Vako_A_08 ASN A 99  S . . . . . S - . . . . ? -0.815 73.9  -58.9  -163.7 -167.8 -19.7 -2.4  -10.0 
Vako_A_08 SER A 100 S . . . . . S + . . . . ? 0.688  134.9 40.1   -64.5  -5.2   -17.5 -3.7  -12.7 
Vako_A_08 TYR A 101 S . . . . . S + . . . . ? 0.610  112.6 52.1   -119.4 -20.9  -15.0 -0.8  -11.8 
Vako_A_08 VAL A 102 . . . . . . . + . . . . ? -0.948 66.3  147.2  -128.6 104.5  -15.1 -0.8  -8.1  
Vako_A_08 GLN A 103 . . . . . . . - . . . . ? -0.992 42.1  -115.5 -135.7 147.8  -14.5 -4.1  -6.2  
Vako_A_08 PRO A 104 . . . . . . . - . . . . ? -0.438 23.4  -136.2 -78.0  157.3  -12.9 -5.1  -3.0  
Vako_A_08 ILE A 105 . . . . . . . - . . . . ? -0.909 19.0  -122.3 -110.8 140.0  -9.8  -7.2  -2.8  
Vako_A_08 ASN A 106 P . . . . > . - . . . . ? -0.533 25.4  -112.6 -76.3  150.5  -9.4  -10.1 -0.3  
Vako_A_08 LEU A 107 B . . . . P . - B D C . ? -0.574 35.0  -111.0 -78.5  134.2  -6.6  -10.2 2.3   
Vako_A_08 SER A 108 P . . . . < . - . . . . ? -0.502 18.4  -153.3 -63.9  128.9  -4.1  -12.9 1.7   
Vako_A_08 PRO A 109 S . . . . . S + . . . . ? 0.718  78.5  51.5   -76.3  -20.0  -4.4  -15.6 4.5   
Vako_A_08 THR A 110 S . . . . . S - . . . . ? -0.913 88.3  -111.0 -123.0 147.6  -0.8  -16.6 3.9   
Vako_A_08 CYS A 111 . . . . . . . - . . . . ? -0.450 44.1  -99.4  -72.7  144.4  2.5   -14.6 3.8   
Vako_A_08 PRO A 112 . . . . . . . - . . . . ? -0.310 38.2  -146.2 -60.1  148.6  4.2   -14.4 0.4   
Vako_A_08 LYS A 113 . . > . . . . - . . . . ? -0.849 30.2  -81.9  -116.4 154.1  7.1   -16.8 -0.2  
Vako_A_08 ALA A 114 T . 3 . . . S + . . . . ? -0.233 117.7 25.4   -52.8  131.0  10.3  -16.4 -2.2  
Vako_A_08 GLY A 115 T . 3 . . . S + . . . . ? 0.197  85.3  137.6  99.4   -20.8  9.6   -17.1 -5.8  
Vako_A_08 ASP A 116 . . < . . . . - . . . . ? -0.367 52.8  -130.9 -54.8  139.7  6.0   -16.1 -5.7  
Vako_A_08 SER A 117 E . . . . . . + B E D . ? -0.894 33.8  176.4  -95.6  124.0  4.9   -14.1 -8.6  
Vako_A_08 CYS A 118 E . . . . . . - B E D E ? -0.897 23.9  -132.3 -130.5 157.3  3.0   -10.9 -7.7  
Vako_A_08 ARG A 119 E . . . . . . - B E D E ? -0.941 14.0  -165.5 -115.2 129.9  1.5   -8.0  -9.4  
Vako_A_08 VAL A 120 E . . . . . . - B E D E ? -0.877 10.0  -174.2 -109.7 142.8  2.0   -4.4  -8.3  
Vako_A_08 SER A 121 E . . . . . . + B E D . ? -0.976 19.7  110.1  -137.7 147.4  -0.2  -1.5  -9.7  
Vako_A_08 GLY A 122 E . . . . . . - B E D . ? -0.975 61.1  -103.4 170.7  -179.9 -0.3  2.3   -9.3  
Vako_A_08 TRP A 123 . . . . . . . + . . . . ? -0.167 67.0  137.5  -116.7 25.6   0.2   5.8   -10.8 
Vako_A_08 GLY A 124 . . . . . . . - . . . . ? 0.031  62.5  -49.0  -69.4  -177.1 3.5   6.5   -9.2  
Vako_A_08 ASN A 125 B . . . . . . - F U R . ? -0.301 40.7  -162.0 -60.3  135.7  6.7   8.2   -10.7 
Vako_A_08 LEU A 126 . . . . . . . + . . . . ? 0.456  64.0  79.1   -98.3  -8.6   7.9   6.8   -14.1 
Vako_A_08 LEU A 127 . . . . . . . - . . . . ? -0.768 63.2  -150.8 -108.7 145.8  11.4  8.2   -14.0 
Vako_A_08 ILE A 128 S . . . . . S + . . . . ? 0.837  100.8 28.8   -71.3  -39.0  14.6  7.0   -12.2 
Vako_A_08 TYR A 129 S . . . . . S + . . . . ? -0.968 120.8 5.1    -123.7 135.1  15.6  10.7  -12.2 
Vako_A_08 GLY A 130 S . . . . . S - . . . . ? -0.404 91.0  -64.7  89.4   -170.1 13.1  13.6  -12.1 
Vako_A_08 VAL A 131 . . . . . . . + . . . . ? -0.988 52.9  148.4  -129.4 121.7  9.3   13.6  -11.8 
Vako_A_08 LYS A 132 . . . . . . . - . . . . ? -0.736 26.6  -157.0 -146.6 104.7  6.8   12.1  -14.4 
Vako_A_08 TYR A 133 B . . . . . . - F V R . ? -0.549 24.9  -111.3 -81.9  144.5  3.5   10.7  -13.1 
Vako_A_08 ALA A 134 . . . . . . . - . . . . ? -0.444 14.5  -155.8 -70.7  138.2  1.6   8.1   -15.2 
Vako_A_08 ASP A 135 S . . . . . S + . . . . ? 0.835  80.6  44.9   -79.4  -35.7  -1.6  9.2   -16.7 
Vako_A_08 THR A 136 B . . . . . S - D R P . ? -0.743 103.5 -84.3  -110.3 155.2  -2.9  5.6   -16.9 
Vako_A_08 LEU A 137 . . . . . . . - . . . . ? -0.387 46.7  -151.8 -59.9  129.7  -2.8  2.8   -14.4 
Vako_A_08 GLN A 138 E . . . . . . - B F B D ? -0.819 9.3   -163.3 -107.8 148.3  0.5   0.9   -14.6 
Vako_A_08 CYS A 139 E . . . . . . - B F B D ? -0.935 7.2   -179.9 -128.6 153.8  1.2   -2.8  -13.7 
Vako_A_08 LEU A 140 E . . . . . . - B F . D ? -0.966 22.3  -136.1 -152.4 133.5  4.3   -4.8  -13.0 
Vako_A_08 ASN A 141 E . . . . . . - B F . D ? -0.780 29.3  -178.0 -90.0  128.6  5.1   -8.4  -12.2 
Vako_A_08 LEU A 142 E . . . . . . - B F . D ? -0.983 21.4  -132.0 -128.7 138.5  7.6   -8.8  -9.4  
Vako_A_08 PRO A 143 E . . . . > . - B F . D ? -0.653 27.9  -116.4 -80.7  146.5  9.1   -11.9 -7.8  
Vako_A_08 ILE A 144 B . . . . P . - B F F . ? -0.683 32.0  -139.6 -79.7  131.4  9.2   -12.2 -4.1  
Vako_A_08 LEU A 145 P . . . . P . - . . . . ? -0.593 22.3  -99.5  -89.7  152.6  12.8  -12.2 -2.8  
Vako_A_08 SER A 146 P . . > . < . - . . . . ? -0.317 31.0  -114.7 -63.4  156.8  14.1  -14.5 -0.1  
Vako_A_08 THR A 147 H . . > . . S + . . . . ? 0.877  116.5 54.3   -57.7  -42.3  14.5  -13.0 3.4   
Vako_A_08 ASN A 148 H . . > . . S + . . . . ? 0.912  109.4 46.2   -60.4  -45.1  18.3  -13.4 3.2   
Vako_A_08 VAL A 149 H . . > . . S + . . . . ? 0.918  111.7 51.8   -63.9  -45.2  18.5  -11.5 -0.0  
Vako_A_08 CYS A 150 H . . X . . S + . . . . ? 0.928  111.0 47.8   -58.7  -42.3  16.2  -8.8  1.3   
Vako_A_08 GLN A 151 H . . < . . S + . . . . ? 0.833  108.1 54.8   -68.5  -37.8  18.4  -8.4  4.4   
Vako_A_08 LYS A 152 H . . < . . S + . . . . ? 0.863  109.8 47.7   -64.0  -35.1  21.6  -8.3  2.4   
Vako_A_08 CYS A 153 H . . < . . S + . . . . ? 0.831  128.9 22.8   -75.0  -35.1  20.1  -5.4  0.4   
Vako_A_08 TYR A 154 S . > X . . S - . . . . ? -0.640 86.2  -153.0 -130.8 77.2   19.0  -3.5  3.5   
Vako_A_08 PRO A 155 T . 3 4 . . S - . . . . ? -0.265 75.1  -5.9   -63.8  126.2  21.1  -4.7  6.5   
Vako_A_08 SER A 156 T . 3 4 . . S + . . . . ? 0.583  118.4 83.7   75.1   13.6   19.4  -4.3  10.0  
Vako_A_08 ARG A 157 T . < 4 . . . + . . . . ? 0.544  65.2  89.0   -120.1 -16.5  16.4  -2.5  8.5   
Vako_A_08 ILE A 158 . . . < . . . - . . . . ? -0.764 56.6  -176.8 -89.2  122.9  14.3  -5.6  7.3   
Vako_A_08 SER A 159 . . > . . . . - . . . . ? -0.551 45.0  -97.3  -107.4 176.5  11.8  -7.0  10.0  
Vako_A_08 VAL A 160 T . 3 . . . S + . . . . ? 0.637  122.8 62.8   -69.4  -12.1  9.4   -10.0 10.1  
Vako_A_08 ASN A 161 T . 3 . . . S + . . . . ? 0.272  101.9 63.6   -95.1  8.5    6.7   -7.4  9.1   
Vako_A_08 MET A 162 E . < . . . . - B G . G ? -0.946 55.5  -177.6 -134.3 153.5  8.4   -6.7  5.8   
Vako_A_08 PHE A 163 E . . . . . . - B G . G ? -0.971 21.8  -124.2 -146.1 157.6  9.3   -8.4  2.6   
Vako_A_08 CYS A 164 E . . . . . . - B G . G ? -0.824 22.3  -178.2 -103.0 143.2  11.2  -7.5  -0.7  
Vako_A_08 ALA A 165 E . . . . . . + B G F G ? -0.994 37.3  58.8   -135.9 136.2  9.9   -7.8  -4.2  
Vako_A_08 GLY A 166 S . . . . . S - . . . . ? -0.876 79.8  -53.6  144.2  -172.5 11.7  -7.0  -7.4  
Vako_A_08 TYR A 167 . . > . . . . - . . . . ? -0.922 30.0  -146.8 -106.7 131.8  14.7  -7.8  -9.6  
Vako_A_08 LEU A 168 T . 3 . . . S + . . . . ? 0.766  100.1 60.7   -69.0  -28.5  18.2  -7.6  -8.2  
Vako_A_08 GLN A 169 T . 3 . . . S - . . . . ? 0.646  105.9 -139.0 -72.7  -9.4   19.6  -6.4  -11.5 
Vako_A_08 GLY A 170 . . < . . . . + . . . . ? -0.430 65.7  114.7  80.3   -174.3 17.3  -3.4  -11.2 
Vako_A_08 GLY A 171 S . . . . . S + . . . . ? 0.155  74.7  64.7   97.7   -17.3  15.3  -1.8  -14.0 
Vako_A_08 LYS A 172 . . . . . . . + . . . . ? -0.987 60.1  115.3  -142.9 134.3  11.9  -2.6  -12.6 
Vako_A_08 ASP A 173 E . . . . . . - A B A . ? -0.980 58.8  -90.7  -179.7 157.0  10.1  -1.4  -9.4  
Vako_A_08 SER A 174 E . . . . . . - A B A . ? -0.658 52.2  -170.5 -73.8  152.9  7.3   0.5   -7.8  
Vako_A_08 CYS A 175 . . > . . . . - . . . . ? -0.631 30.3  -31.2  -137.7 -172.5 8.2   4.1   -7.2  
Vako_A_08 GLN A 176 T . 3 . . . S + . . . . ? -0.187 121.7 28.4   -50.8  134.9  7.2   7.4   -5.6  
Vako_A_08 GLY A 177 T . 3 . . . S + . . . . ? 0.153  99.6  85.5   98.4   -12.4  3.5   7.9   -5.4  
Vako_A_08 ASP A 178 . . X . . . . + . . . . ? 0.424  55.5  131.4  -98.8  -7.3   2.7   4.2   -5.2  
Vako_A_08 SER A 179 T . 3 . . . S + . . . . ? -0.268 76.4  19.6   -45.4  133.3  3.2   4.1   -1.5  
Vako_A_08 GLY A 180 T . 3 . . . S + . . . . ? 0.256  97.2  132.3  89.6   -16.4  0.2   2.3   -0.0  
Vako_A_08 GLY A 181 . . < . . . . - . . . . ? -0.200 60.5  -86.6  -68.4  169.1  -0.6  0.7   -3.3  
Vako_A_08 PRO A 182 E . . . . . . - B H . H ? -0.507 23.2  -165.9 -90.8  133.1  -1.4  -3.1  -3.7  
Vako_A_08 LEU A 183 E . . . . . . - B H E H ? -0.981 25.2  -161.8 -102.1 111.7  1.0   -6.0  -4.3  
Vako_A_08 VAL A 184 E . . . . . . - B H E H ? -0.849 13.9  -177.3 -107.5 124.5  -1.4  -8.8  -5.3  
Vako_A_08 CYS A 185 E . > . . . S - B H E H ? -0.986 74.8  -11.8  -120.2 126.0  -0.4  -12.5 -5.2  
Vako_A_08 ASN A 186 T . 3 . . . S - . . . . ? 0.893  130.4 -54.5  54.6   30.9   -2.8  -15.3 -6.5  
Vako_A_08 GLY A 187 T . 3 . . . S + . . . . ? 0.532  118.5 103.4  87.6   4.8    -5.6  -12.7 -6.6  
Vako_A_08 GLU A 188 E . < . . . S - B I . H ? -0.903 82.0  -100.5 -121.4 152.5  -5.2  -11.6 -3.0  
Vako_A_08 LEU A 189 E . . . . . . + B I C H ? -0.571 48.3  161.5  -69.6  109.1  -3.7  -8.5  -1.3  
Vako_A_08 ALA A 190 E . . . . . . + B I . . ? 0.710  56.6  12.0   -103.7 -29.6  -0.3  -9.8  -0.1  
Vako_A_08 GLY A 191 E . . . . . . - B I I H ? -0.973 55.6  -134.9 -150.2 162.9  1.6   -6.6  0.4   
Vako_A_08 ILE A 192 E . . . . . . - B I I H ? -0.985 36.9  -111.8 -121.5 123.8  1.5   -2.8  0.7   
Vako_A_08 VAL A 193 E . . . . . . + B I I . ? -0.443 53.6  156.9  -53.7  122.3  4.1   -0.6  -1.0  
Vako_A_08 SER A 194 E . . . . . . - B I . . ? 0.795  45.0  -39.3  -119.1 -65.0  6.0   0.8   1.9   
Vako_A_08 TRP A 195 E . . . . . . + B I I . ? -0.928 43.4  171.6  -159.7 175.1  9.6   2.0   1.2   
Vako_A_08 GLY A 196 . . . . . . . - . . . . ? -0.898 39.7  -106.7 175.5  154.4  12.9  1.4   -0.6  
Vako_A_08 SER A 197 S . . . . . S - . . . . ? -0.916 92.7  -21.4  -95.6  96.0   16.3  3.1   -1.3  
Vako_A_08 GLY A 198 S . . . . . S - . . . . ? 0.213  79.1  -96.1  85.7   148.7  16.0  4.2   -4.9  
Vako_A_08 CYS A 199 S . . . . . S - . . . . ? -0.951 94.0  -10.9  -109.0 129.9  13.7  2.8   -7.5  
Vako_A_08 ALA A 200 S . . . . . S + . . . . ? 0.720  94.1  142.5  67.9   11.7   14.7  0.1   -10.0 
Vako_A_08 LEU A 201 . . > . . . . - . . . . ? -0.687 63.3  -85.6  -80.4  151.2  18.4  0.5   -9.0  
Vako_A_08 GLU A 202 T . 3 . . . S + . . . . ? -0.298 113.1 4.3    -56.9  131.7  20.6  -2.6  -8.8  
Vako_A_08 ASN A 203 T . 3 . . . S + . . . . ? 0.756  106.1 108.1  64.8   23.1   20.3  -4.4  -5.4  
Vako_A_08 LYS A 204 . . < . . . . + . . . . ? -0.556 45.8  172.5  -126.3 63.7   17.6  -1.9  -4.4  
Vako_A_08 PRO A 205 . . . . . . . - . . . . ? -0.282 38.7  -95.1  -64.6  161.5  14.3  -3.9  -4.4  
Vako_A_08 GLY A 206 E . . . . . . - B J G . ? -0.476 33.8  -135.6 -71.5  151.3  11.0  -2.4  -3.1  
Vako_A_08 VAL A 207 E . . . . . . - B J G I ? -0.932 21.0  -167.2 -113.0 133.7  10.0  -3.1  0.4   
Vako_A_08 TYR A 208 E . . . . . . - B J G I ? -0.889 25.7  -116.5 -123.3 141.4  6.4   -4.0  1.3   
Vako_A_08 THR A 209 E . . . . . . - B J G I ? -0.689 37.5  -120.9 -72.0  128.5  4.4   -4.3  4.4   
Vako_A_08 THR A 210 E . > . . . . - B J . I ? -0.651 23.5  -165.7 -75.8  114.0  3.3   -7.9  4.9   
Vako_A_08 VAL A 211 G . > . . . S + . . . . ? 0.883  81.6  61.7   -71.2  -43.2  -0.5  -8.0  5.0   
Vako_A_08 CYS A 212 G . > . . . S + . . . . ? 0.823  98.0  60.2   -58.6  -27.0  -0.9  -11.5 6.4   
Vako_A_08 ASN A 213 G . < . . . S + . . . . ? 0.625  108.8 44.1   -75.4  -10.4  0.9   -10.4 9.6   
Vako_A_08 TYR A 214 G . < > . . S + . . . . ? 0.179  75.8  108.0  -120.7 13.9   -1.7  -7.8  10.3  
Vako_A_08 LYS A 215 H . < > . . S + . . . . ? 0.919  81.2  50.4   -60.0  -45.6  -4.9  -9.6  9.6   
Vako_A_08 GLU A 216 H . . > . . S + . . . . ? 0.928  112.4 46.7   -59.9  -46.5  -5.8  -9.8  13.3  
Vako_A_08 TRP A 217 H . . > . . S + . . . . ? 0.922  111.7 51.4   -61.2  -45.2  -5.2  -6.1  13.7  
Vako_A_08 ILE A 218 H . . X . . S + . . . . ? 0.934  110.9 48.0   -59.6  -46.7  -7.2  -5.3  10.6  
Vako_A_08 GLU A 219 H . . X . . S + . . . . ? 0.880  109.9 52.7   -63.4  -42.3  -10.2 -7.4  11.7  
Vako_A_08 GLU A 220 H . . X . . S + . . . . ? 0.913  110.3 46.6   -60.3  -48.2  -10.1 -5.8  15.1  
Vako_A_08 VAL A 221 H . . X . . S + . . . . ? 0.932  112.8 50.7   -60.0  -45.3  -10.2 -2.3  13.7  
Vako_A_08 LEU A 222 H . > < . . S + . . . . ? 0.897  110.8 48.7   -61.8  -41.2  -13.1 -3.2  11.3  
Vako_A_08 ALA A 223 H . 3 < . . S + . . . . ? 0.842  111.7 49.2   -68.2  -31.8  -15.1 -4.8  14.2  
Vako_A_08 ASN A 224 H . 3 < . . . . . . . . ? 0.520  .     .      -91.0  -4.1   -14.7 -1.7  16.4  
Vako_A_08 ASN A 225 . . < < . . . . . . . . ? 0.559  .     .      -133.1 .      -15.7 0.8   13.7  
# 
loop_
_dssp_struct_ladder.id 
_dssp_struct_ladder.sheet_id 
_dssp_struct_ladder.range_id_1 
_dssp_struct_ladder.range_id_2 
_dssp_struct_ladder.type 
_dssp_struct_ladder.beg_1_label_comp_id 
_dssp_struct_ladder.beg_1_label_asym_id 
_dssp_struct_ladder.beg_1_label_seq_id 
_dssp_struct_ladder.pdbx_beg_1_PDB_ins_code 
_dssp_struct_ladder.end_1_label_comp_id 
_dssp_struct_ladder.end_1_label_asym_id 
_dssp_struct_ladder.end_1_label_seq_id 
_dssp_struct_ladder.pdbx_end_1_PDB_ins_code 
_dssp_struct_ladder.beg_1_auth_comp_id 
_dssp_struct_ladder.beg_1_auth_asym_id 
_dssp_struct_ladder.beg_1_auth_seq_id 
_dssp_struct_ladder.end_1_auth_comp_id 
_dssp_struct_ladder.end_1_auth_asym_id 
_dssp_struct_ladder.end_1_auth_seq_id 
_dssp_struct_ladder.beg_2_label_comp_id 
_dssp_struct_ladder.beg_2_label_asym_id 
_dssp_struct_ladder.beg_2_label_seq_id 
_dssp_struct_ladder.pdbx_beg_2_PDB_ins_code 
_dssp_struct_ladder.end_2_label_comp_id 
_dssp_struct_ladder.end_2_label_asym_id 
_dssp_struct_ladder.end_2_label_seq_id 
_dssp_struct_ladder.pdbx_end_2_PDB_ins_code 
_dssp_struct_ladder.beg_2_auth_comp_id 
_dssp_struct_ladder.beg_2_auth_asym_id 
_dssp_struct_ladder.beg_2_auth_seq_id 
_dssp_struct_ladder.end_2_auth_comp_id 
_dssp_struct_ladder.end_2_auth_asym_id 
_dssp_struct_ladder.end_2_auth_seq_id 
A A A B anti-parallel ILE A 2   ? ILE A 3   ? ILE A 2   ILE A 3   SER A 174 ? ASP A 173 ? SER A 174 ASP A 173 
B B C F anti-parallel TYR A 6   ? GLU A 7   ? TYR A 6   GLU A 7   CYS A 139 ? GLN A 138 ? CYS A 139 GLN A 138 
C B D I parallel      LEU A 107 ? LEU A 107 ? LEU A 107 LEU A 107 LEU A 189 ? LEU A 189 ? LEU A 189 LEU A 189 
D B E F anti-parallel SER A 117 ? GLY A 122 ? SER A 117 GLY A 122 PRO A 143 ? GLN A 138 ? PRO A 143 GLN A 138 
E B E H anti-parallel CYS A 118 ? VAL A 120 ? CYS A 118 VAL A 120 CYS A 185 ? LEU A 183 ? CYS A 185 LEU A 183 
F B F G anti-parallel ILE A 144 ? ILE A 144 ? ILE A 144 ILE A 144 ALA A 165 ? ALA A 165 ? ALA A 165 ALA A 165 
G B G J anti-parallel MET A 162 ? ALA A 165 ? MET A 162 ALA A 165 THR A 209 ? GLY A 206 ? THR A 209 GLY A 206 
H B H I anti-parallel PRO A 182 ? CYS A 185 ? PRO A 182 CYS A 185 ILE A 192 ? GLU A 188 ? ILE A 192 GLU A 188 
I B I J anti-parallel GLY A 191 ? TRP A 195 ? GLY A 191 TRP A 195 THR A 210 ? VAL A 207 ? THR A 210 VAL A 207 
J C K L anti-parallel GLN A 16  ? TYR A 21  ? GLN A 16  TYR A 21  SER A 30  ? TYR A 24  ? SER A 30  TYR A 24  
K C K N anti-parallel PHE A 18  ? THR A 20  ? PHE A 18  THR A 20  HIS A 51  ? ARG A 49  ? HIS A 51  ARG A 49  
L C L M anti-parallel SER A 30  ? LEU A 31  ? SER A 30  LEU A 31  ILE A 38  ? VAL A 37  ? ILE A 38  VAL A 37  
M C M P anti-parallel TRP A 36  ? SER A 39  ? TRP A 36  SER A 39  LYS A 91  ? MET A 88  ? LYS A 91  MET A 88  
N C N O anti-parallel ARG A 49  ? LEU A 52  ? ARG A 49  LEU A 52  GLN A 68  ? GLN A 65  ? GLN A 68  GLN A 65  
O C O P anti-parallel VAL A 69  ? PRO A 74  ? VAL A 69  PRO A 74  LEU A 92  ? MET A 88  ? LEU A 92  MET A 88  
P D Q R anti-parallel ASP A 56  ? ASP A 56  ? ASP A 56  ASP A 56  THR A 136 ? THR A 136 ? THR A 136 THR A 136 
Q E S T anti-parallel ASP A 79  ? ASP A 79  ? ASP A 79  ASP A 79  ASN A 84  ? ASN A 84  ? ASN A 84  ASN A 84  
R F U V anti-parallel ASN A 125 ? ASN A 125 ? ASN A 125 ASN A 125 TYR A 133 ? TYR A 133 ? TYR A 133 TYR A 133 
# 
loop_
_dssp_struct_bridge_pairs.id 
_dssp_struct_bridge_pairs.label_comp_id 
_dssp_struct_bridge_pairs.label_seq_id 
_dssp_struct_bridge_pairs.label_asym_id 
_dssp_struct_bridge_pairs.auth_seq_id 
_dssp_struct_bridge_pairs.auth_asym_id 
_dssp_struct_bridge_pairs.pdbx_PDB_ins_code 
_dssp_struct_bridge_pairs.acceptor_1_label_comp_id 
_dssp_struct_bridge_pairs.acceptor_1_label_seq_id 
_dssp_struct_bridge_pairs.acceptor_1_label_asym_id 
_dssp_struct_bridge_pairs.acceptor_1_auth_seq_id 
_dssp_struct_bridge_pairs.acceptor_1_auth_asym_id 
_dssp_struct_bridge_pairs.acceptor_1_pdbx_PDB_ins_code 
_dssp_struct_bridge_pairs.acceptor_1_energy 
_dssp_struct_bridge_pairs.acceptor_2_label_comp_id 
_dssp_struct_bridge_pairs.acceptor_2_label_seq_id 
_dssp_struct_bridge_pairs.acceptor_2_label_asym_id 
_dssp_struct_bridge_pairs.acceptor_2_auth_seq_id 
_dssp_struct_bridge_pairs.acceptor_2_auth_asym_id 
_dssp_struct_bridge_pairs.acceptor_2_pdbx_PDB_ins_code 
_dssp_struct_bridge_pairs.acceptor_2_energy 
_dssp_struct_bridge_pairs.donor_1_label_comp_id 
_dssp_struct_bridge_pairs.donor_1_label_seq_id 
_dssp_struct_bridge_pairs.donor_1_label_asym_id 
_dssp_struct_bridge_pairs.donor_1_auth_seq_id 
_dssp_struct_bridge_pairs.donor_1_auth_asym_id 
_dssp_struct_bridge_pairs.donor_1_pdbx_PDB_ins_code 
_dssp_struct_bridge_pairs.donor_1_energy 
_dssp_struct_bridge_pairs.donor_2_label_comp_id 
_dssp_struct_bridge_pairs.donor_2_label_seq_id 
_dssp_struct_bridge_pairs.donor_2_label_asym_id 
_dssp_struct_bridge_pairs.donor_2_auth_seq_id 
_dssp_struct_bridge_pairs.donor_2_auth_asym_id 
_dssp_struct_bridge_pairs.donor_2_pdbx_PDB_ins_code 
_dssp_struct_bridge_pairs.donor_2_energy 
1   LYS 1   A 1   A ? ?   ?   ? ?   ? ? ?    ?   ?   ? ?   ? ? ?    ILE 3   A 3   A ? -0.9 CYS 175 A 175 A ? -0.9 
2   ILE 2   A 2   A ? GLY 124 A 124 A ? -0.3 SER 174 A 174 A ? -0.3 GLY 5   A 5   A ? -1.7 GLY 4   A 4   A ? -0.4 
3   ILE 3   A 3   A ? ASP 173 A 173 A ? -3.0 LYS 1   A 1   A ? -0.9 ASP 173 A 173 A ? -1.7 TYR 6   A 6   A ? -0.1 
4   GLY 4   A 4   A ? ILE 2   A 2   A ? -0.4 LYS 172 A 172 A ? -0.2 ILE 3   A 3   A ? -0.3 LYS 172 A 172 A ? -0.1 
5   GLY 5   A 5   A ? ILE 2   A 2   A ? -1.7 ASP 173 A 173 A ? -0.1 GLU 7   A 7   A ? -0.3 LEU 140 A 140 A ? -0.2 
6   TYR 6   A 6   A ? CYS 139 A 139 A ? -2.6 ILE 3   A 3   A ? -0.1 CYS 139 A 139 A ? -3.5 CYS 8   A 8   A ? -0.3 
7   GLU 7   A 7   A ? GLY 5   A 5   A ? -0.3 GLN 138 A 138 A ? -0.2 GLN 138 A 138 A ? -0.3 LEU 137 A 137 A ? -0.1 
8   CYS 8   A 8   A ? LEU 137 A 137 A ? -2.5 TYR 6   A 6   A ? -0.3 LEU 137 A 137 A ? -0.1 HIS 11  A 11  A ? -0.1 
9   GLN 9   A 9   A ? PRO 10  A 10  A ? -0.1 HIS 11  A 11  A ? -0.1 SER 12  A 12  A ? -2.2 GLN 13  A 13  A ? -0.3 
10  PRO 10  A 10  A ? ?   ?   ? ?   ? ? ?    ?   ?   ? ?   ? ? ?    GLN 9   A 9   A ? -0.1 HIS 55  A 55  A ? -0.1 
11  HIS 11  A 11  A ? GLN 13  A 13  A ? -0.1 SER 12  A 12  A ? -0.1 HIS 55  A 55  A ? -0.1 GLN 9   A 9   A ? -0.1 
12  SER 12  A 12  A ? GLN 9   A 9   A ? -2.2 GLN 13  A 13  A ? -0.2 HIS 11  A 11  A ? -0.1 TRP 15  A 15  A ? -0.1 
13  GLN 13  A 13  A ? GLN 9   A 9   A ? -0.3 PRO 14  A 14  A ? -0.1 GLN 16  A 16  A ? -1.9 SER 12  A 12  A ? -0.2 
14  PRO 14  A 14  A ? ?   ?   ? ?   ? ? ?    ?   ?   ? ?   ? ? ?    GLN 103 A 103 A ? -1.1 GLY 53  A 53  A ? -0.3 
15  TRP 15  A 15  A ? VAL 102 A 102 A ? -0.2 PRO 104 A 104 A ? -0.1 LEU 31  A 31  A ? -2.4 VAL 17  A 17  A ? -0.2 
16  GLN 16  A 16  A ? GLN 13  A 13  A ? -1.9 SER 30  A 30  A ? -0.2 GLY 53  A 53  A ? -0.5 PHE 18  A 18  A ? -0.4 
17  VAL 17  A 17  A ? GLY 29  A 29  A ? -2.4 TRP 15  A 15  A ? -0.2 GLY 29  A 29  A ? -1.3 LEU 19  A 19  A ? -0.5 
18  PHE 18  A 18  A ? HIS 51  A 51  A ? -2.5 GLN 16  A 16  A ? -0.4 HIS 51  A 51  A ? -2.7 THR 20  A 20  A ? -0.4 
19  LEU 19  A 19  A ? CYS 27  A 27  A ? -3.4 VAL 17  A 17  A ? -0.5 TRP 26  A 26  A ? -2.9 CYS 27  A 27  A ? -0.9 
20  THR 20  A 20  A ? ARG 49  A 49  A ? -2.0 PHE 18  A 18  A ? -0.4 ARG 49  A 49  A ? -2.5 ASN 22  A 22  A ? -0.3 
21  TYR 21  A 21  A ? TYR 24  A 24  A ? -2.5 LEU 19  A 19  A ? -0.3 TYR 24  A 24  A ? -2.1 LEU 48  A 48  A ? -0.1 
22  ASN 22  A 22  A ? THR 47  A 47  A ? -0.5 THR 20  A 20  A ? -0.3 ARG 25  A 25  A ? -0.1 LEU 48  A 48  A ? -0.1 
23  GLY 23  A 23  A ? TYR 24  A 24  A ? -0.2 ?   ?   ? ?   ? ? ?    ARG 25  A 25  A ? -0.4 ASN 22  A 22  A ? -0.3 
24  TYR 24  A 24  A ? TYR 21  A 21  A ? -2.1 ARG 25  A 25  A ? -0.0 TYR 21  A 21  A ? -2.5 GLY 23  A 23  A ? -0.2 
25  ARG 25  A 25  A ? GLY 23  A 23  A ? -0.4 THR 20  A 20  A ? -0.2 THR 20  A 20  A ? -0.2 GLY 28  A 28  A ? -0.1 
26  TRP 26  A 26  A ? LEU 19  A 19  A ? -2.9 CYS 27  A 27  A ? -0.4 GLY 28  A 28  A ? -0.3 GLY 177 A 177 A ? -0.2 
27  CYS 27  A 27  A ? LEU 19  A 19  A ? -0.9 ASP 178 A 178 A ? -0.1 LEU 19  A 19  A ? -3.4 TRP 26  A 26  A ? -0.4 
28  GLY 28  A 28  A ? SER 179 A 179 A ? -4.0 TRP 26  A 26  A ? -0.3 ALA 40  A 40  A ? -0.4 SER 30  A 30  A ? -0.3 
29  GLY 29  A 29  A ? VAL 17  A 17  A ? -1.3 CYS 27  A 27  A ? -0.2 VAL 17  A 17  A ? -2.4 LEU 31  A 31  A ? -0.4 
30  SER 30  A 30  A ? ILE 38  A 38  A ? -2.3 GLY 28  A 28  A ? -0.3 ILE 38  A 38  A ? -3.2 ILE 32  A 32  A ? -0.5 
31  LEU 31  A 31  A ? TRP 15  A 15  A ? -2.4 GLY 29  A 29  A ? -0.4 ILE 105 A 105 A ? -2.7 VAL 37  A 37  A ? -0.2 
32  ILE 32  A 32  A ? TRP 36  A 36  A ? -2.5 SER 30  A 30  A ? -0.5 ASN 34  A 34  A ? -0.2 VAL 37  A 37  A ? -0.2 
33  ASN 33  A 33  A ? TRP 36  A 36  A ? -1.3 GLN 103 A 103 A ? -0.1 ILE 32  A 32  A ? -0.2 TRP 36  A 36  A ? -0.1 
34  ASN 34  A 34  A ? ILE 32  A 32  A ? -0.2 ARG 35  A 35  A ? -0.2 VAL 96  A 96  A ? -2.9 VAL 37  A 37  A ? -0.1 
35  ARG 35  A 35  A ? PRO 95  A 95  A ? -0.2 TRP 36  A 36  A ? -0.1 LEU 92  A 92  A ? -2.7 VAL 37  A 37  A ? -0.4 
36  TRP 36  A 36  A ? LYS 91  A 91  A ? -0.2 ASN 33  A 33  A ? -0.1 ILE 32  A 32  A ? -2.5 ASN 33  A 33  A ? -1.3 
37  VAL 37  A 37  A ? ILE 90  A 90  A ? -2.1 ARG 35  A 35  A ? -0.4 ILE 90  A 90  A ? -3.2 SER 39  A 39  A ? -0.4 
38  ILE 38  A 38  A ? SER 30  A 30  A ? -3.2 TRP 36  A 36  A ? -0.4 SER 30  A 30  A ? -2.3 ALA 40  A 40  A ? -0.2 
39  SER 39  A 39  A ? MET 88  A 88  A ? -2.5 VAL 37  A 37  A ? -0.4 MET 88  A 88  A ? -2.6 ALA 41  A 41  A ? -0.3 
40  ALA 40  A 40  A ? GLY 28  A 28  A ? -0.4 ILE 87  A 87  A ? -0.2 CYS 43  A 43  A ? -1.4 ILE 87  A 87  A ? -0.3 
41  ALA 41  A 41  A ? SER 39  A 39  A ? -0.3 HIS 42  A 42  A ? -0.3 TYR 44  A 44  A ? -1.7 ALA 40  A 40  A ? -0.1 
42  HIS 42  A 42  A ? CYS 43  A 43  A ? -0.3 PHE 83  A 83  A ? -0.1 ALA 41  A 41  A ? -0.3 SER 179 A 179 A ? -0.0 
43  CYS 43  A 43  A ? ALA 40  A 40  A ? -1.4 GLY 28  A 28  A ? -0.1 HIS 42  A 42  A ? -0.3 ALA 41  A 41  A ? -0.2 
44  TYR 44  A 44  A ? ALA 41  A 41  A ? -1.7 ALA 40  A 40  A ? -0.1 SER 46  A 46  A ? -0.3 ALA 41  A 41  A ? -0.0 
45  LEU 45  A 45  A ? SER 46  A 46  A ? -0.0 ?   ?   ? ?   ? ? ?    LEU 48  A 48  A ? -0.9 CYS 43  A 43  A ? -0.0 
46  SER 46  A 46  A ? TYR 44  A 44  A ? -0.3 THR 47  A 47  A ? -0.2 TYR 44  A 44  A ? -0.0 LEU 45  A 45  A ? -0.0 
47  THR 47  A 47  A ? ARG 49  A 49  A ? -0.0 GLN 68  A 68  A ? -0.0 ASN 22  A 22  A ? -0.5 SER 46  A 46  A ? -0.2 
48  LEU 48  A 48  A ? LEU 45  A 45  A ? -0.9 TYR 21  A 21  A ? -0.1 VAL 69  A 69  A ? -0.9 VAL 50  A 50  A ? -0.3 
49  ARG 49  A 49  A ? THR 20  A 20  A ? -2.5 GLN 68  A 68  A ? -0.1 THR 20  A 20  A ? -2.0 HIS 51  A 51  A ? -0.5 
50  VAL 50  A 50  A ? LEU 67  A 67  A ? -2.7 LEU 48  A 48  A ? -0.3 LEU 67  A 67  A ? -2.9 LEU 52  A 52  A ? -0.4 
51  HIS 51  A 51  A ? PHE 18  A 18  A ? -2.7 ARG 49  A 49  A ? -0.5 PHE 18  A 18  A ? -2.5 GLY 53  A 53  A ? -0.3 
52  LEU 52  A 52  A ? GLN 65  A 65  A ? -2.5 VAL 50  A 50  A ? -0.4 GLN 65  A 65  A ? -1.9 VAL 102 A 102 A ? -0.1 
53  GLY 53  A 53  A ? GLN 16  A 16  A ? -0.5 TYR 101 A 101 A ? -0.4 HIS 55  A 55  A ? -0.4 THR 63  A 63  A ? -0.2 
54  GLU 54  A 54  A ? GLN 16  A 16  A ? -0.3 HIS 51  A 51  A ? -0.2 GLY 53  A 53  A ? -0.2 HIS 11  A 11  A ? -0.1 
55  HIS 55  A 55  A ? GLY 53  A 53  A ? -0.4 ASP 56  A 56  A ? -0.3 LEU 137 A 137 A ? -2.2 VAL 57  A 57  A ? -0.5 
56  ASP 56  A 56  A ? THR 136 A 136 A ? -0.2 VAL 59  A 59  A ? -0.2 VAL 59  A 59  A ? -1.3 HIS 55  A 55  A ? -0.3 
57  VAL 57  A 57  A ? ASP 135 A 135 A ? -2.4 HIS 55  A 55  A ? -0.5 THR 136 A 136 A ? -0.1 ASP 56  A 56  A ? -0.1 
58  THR 58  A 58  A ? ASP 135 A 135 A ? -0.4 VAL 59  A 59  A ? -0.0 GLU 60  A 60  A ? -0.4 VAL 57  A 57  A ? -0.3 
59  VAL 59  A 59  A ? ASP 56  A 56  A ? -1.3 ASP 135 A 135 A ? -0.2 GLU 61  A 61  A ? -0.8 ASP 56  A 56  A ? -0.2 
60  GLU 60  A 60  A ? THR 58  A 58  A ? -0.4 GLU 61  A 61  A ? -0.1 VAL 57  A 57  A ? -0.1 GLU 54  A 54  A ? -0.0 
61  GLU 61  A 61  A ? VAL 59  A 59  A ? -0.8 ASP 56  A 56  A ? -0.2 GLU 60  A 60  A ? -0.1 VAL 57  A 57  A ? -0.0 
62  GLY 62  A 62  A ? THR 63  A 63  A ? -0.0 GLU 64  A 64  A ? -0.0 GLU 60  A 60  A ? -0.1 GLY 53  A 53  A ? -0.0 
63  THR 63  A 63  A ? GLY 53  A 53  A ? -0.2 TYR 101 A 101 A ? -0.1 GLN 65  A 65  A ? -0.1 GLU 54  A 54  A ? -0.1 
64  GLU 64  A 64  A ? HIS 51  A 51  A ? -0.0 GLY 53  A 53  A ? -0.0 HIS 66  A 66  A ? -0.4 GLY 53  A 53  A ? -0.2 
65  GLN 65  A 65  A ? LEU 52  A 52  A ? -1.9 THR 63  A 63  A ? -0.1 LEU 52  A 52  A ? -2.5 LEU 67  A 67  A ? -0.6 
66  HIS 66  A 66  A ? GLU 64  A 64  A ? -0.4 HIS 51  A 51  A ? -0.2 GLN 68  A 68  A ? -0.4 HIS 51  A 51  A ? -0.2 
67  LEU 67  A 67  A ? VAL 50  A 50  A ? -2.9 GLN 65  A 65  A ? -0.6 VAL 50  A 50  A ? -2.7 VAL 69  A 69  A ? -0.2 
68  GLN 68  A 68  A ? HIS 66  A 66  A ? -0.4 ARG 49  A 49  A ? -0.2 ALA 93  A 93  A ? -3.2 GLU 70  A 70  A ? -0.4 
69  VAL 69  A 69  A ? LEU 48  A 48  A ? -0.9 LEU 92  A 92  A ? -0.2 LEU 92  A 92  A ? -0.2 VAL 72  A 72  A ? -0.1 
70  GLU 70  A 70  A ? LYS 91  A 91  A ? -3.1 GLN 68  A 68  A ? -0.4 VAL 72  A 72  A ? -0.3 LEU 92  A 92  A ? -0.2 
71  LYS 71  A 71  A ? LYS 91  A 91  A ? -1.6 ILE 73  A 73  A ? -0.0 LYS 91  A 91  A ? -3.5 ILE 73  A 73  A ? -0.4 
72  VAL 72  A 72  A ? GLU 70  A 70  A ? -0.3 ILE 90  A 90  A ? -0.2 ILE 90  A 90  A ? -0.2 VAL 69  A 69  A ? -0.0 
73  ILE 73  A 73  A ? LEU 89  A 89  A ? -3.6 LYS 71  A 71  A ? -0.4 LEU 89  A 89  A ? -2.3 HIS 75  A 75  A ? -0.2 
74  PRO 74  A 74  A ? ?   ?   ? ?   ? ? ?    ?   ?   ? ?   ? ? ?    MET 88  A 88  A ? -0.2 ASP 86  A 86  A ? -0.1 
75  HIS 75  A 75  A ? ILE 87  A 87  A ? -2.8 ASN 85  A 85  A ? -0.3 TYR 78  A 78  A ? -2.1 ILE 87  A 87  A ? -0.1 
76  PRO 76  A 76  A ? ?   ?   ? ?   ? ? ?    ?   ?   ? ?   ? ? ?    HIS 75  A 75  A ? -0.2 ASN 85  A 85  A ? -0.0 
77  GLN 77  A 77  A ? ASN 85  A 85  A ? -0.1 ASP 79  A 79  A ? -0.1 ASP 79  A 79  A ? -0.1 HIS 75  A 75  A ? -0.1 
78  TYR 78  A 78  A ? HIS 75  A 75  A ? -2.1 ILE 87  A 87  A ? -0.1 SER 80  A 80  A ? -0.6 ASN 85  A 85  A ? -0.2 
79  ASP 79  A 79  A ? ASN 84  A 84  A ? -2.6 GLN 77  A 77  A ? -0.1 PHE 83  A 83  A ? -1.9 ASN 84  A 84  A ? -0.6 
80  SER 80  A 80  A ? TYR 78  A 78  A ? -0.6 GLY 81  A 81  A ? -0.2 ASP 79  A 79  A ? -0.1 TYR 78  A 78  A ? -0.0 
81  GLY 81  A 81  A ? VAL 82  A 82  A ? -0.1 ASN 84  A 84  A ? -0.1 SER 80  A 80  A ? -0.2 ASP 79  A 79  A ? -0.0 
82  VAL 82  A 82  A ? ASP 79  A 79  A ? -0.3 ASN 84  A 84  A ? -0.1 SER 80  A 80  A ? -0.2 GLY 81  A 81  A ? -0.1 
83  PHE 83  A 83  A ? ASP 79  A 79  A ? -1.9 ASN 84  A 84  A ? -0.2 ASP 86  A 86  A ? -0.8 ASN 85  A 85  A ? -0.2 
84  ASN 84  A 84  A ? ASP 79  A 79  A ? -0.6 ASN 85  A 85  A ? -0.2 ASP 79  A 79  A ? -2.6 PHE 83  A 83  A ? -0.2 
85  ASN 85  A 85  A ? TYR 78  A 78  A ? -0.2 PHE 83  A 83  A ? -0.2 ILE 87  A 87  A ? -1.9 HIS 75  A 75  A ? -0.3 
86  ASP 86  A 86  A ? PHE 83  A 83  A ? -0.8 ASN 161 A 161 A ? -0.1 MET 88  A 88  A ? -0.3 ASN 85  A 85  A ? -0.2 
87  ILE 87  A 87  A ? ASN 85  A 85  A ? -1.9 ALA 40  A 40  A ? -0.3 HIS 75  A 75  A ? -2.8 LEU 89  A 89  A ? -0.3 
88  MET 88  A 88  A ? SER 39  A 39  A ? -2.6 ASP 86  A 86  A ? -0.3 SER 39  A 39  A ? -2.5 ILE 90  A 90  A ? -0.4 
89  LEU 89  A 89  A ? ILE 73  A 73  A ? -2.3 ILE 87  A 87  A ? -0.3 ILE 73  A 73  A ? -3.6 LYS 91  A 91  A ? -0.5 
90  ILE 90  A 90  A ? VAL 37  A 37  A ? -3.2 MET 88  A 88  A ? -0.4 VAL 37  A 37  A ? -2.1 LEU 92  A 92  A ? -0.5 
91  LYS 91  A 91  A ? LYS 71  A 71  A ? -3.5 LEU 89  A 89  A ? -0.5 GLU 70  A 70  A ? -3.1 LYS 71  A 71  A ? -1.6 
92  LEU 92  A 92  A ? ARG 35  A 35  A ? -2.7 ILE 90  A 90  A ? -0.5 VAL 69  A 69  A ? -0.2 VAL 96  A 96  A ? -0.0 
93  ALA 93  A 93  A ? GLN 68  A 68  A ? -3.2 LYS 91  A 91  A ? -0.2 VAL 69  A 69  A ? -0.1 LEU 92  A 92  A ? -0.1 
94  HIS 94  A 94  A ? GLN 68  A 68  A ? -0.4 ARG 35  A 35  A ? -0.0 ALA 93  A 93  A ? -0.1 GLU 70  A 70  A ? -0.1 
95  PRO 95  A 95  A ? ?   ?   ? ?   ? ? ?    ?   ?   ? ?   ? ? ?    ARG 35  A 35  A ? -0.2 THR 97  A 97  A ? -0.1 
96  VAL 96  A 96  A ? ASN 34  A 34  A ? -2.9 ASN 33  A 33  A ? -0.1 PHE 98  A 98  A ? -0.7 ASN 34  A 34  A ? -0.0 
97  THR 97  A 97  A ? PRO 95  A 95  A ? -0.1 GLN 103 A 103 A ? -0.0 ASN 99  A 99  A ? -0.2 VAL 102 A 102 A ? -0.1 
98  PHE 98  A 98  A ? VAL 96  A 96  A ? -0.7 TYR 101 A 101 A ? -0.1 SER 100 A 100 A ? -0.2 GLN 103 A 103 A ? -0.2 
99  ASN 99  A 99  A ? VAL 102 A 102 A ? -1.6 THR 97  A 97  A ? -0.2 VAL 102 A 102 A ? -0.4 THR 63  A 63  A ? -0.0 
100 SER 100 A 100 A ? PHE 98  A 98  A ? -0.2 TYR 101 A 101 A ? -0.2 GLN 103 A 103 A ? -0.1 PHE 98  A 98  A ? -0.1 
101 TYR 101 A 101 A ? VAL 102 A 102 A ? -0.2 THR 63  A 63  A ? -0.1 GLN 103 A 103 A ? -0.5 GLY 53  A 53  A ? -0.4 
102 VAL 102 A 102 A ? ASN 99  A 99  A ? -0.4 LEU 52  A 52  A ? -0.1 ASN 99  A 99  A ? -1.6 TYR 101 A 101 A ? -0.2 
103 GLN 103 A 103 A ? PRO 14  A 14  A ? -1.1 TYR 101 A 101 A ? -0.5 LEU 31  A 31  A ? -0.3 ILE 105 A 105 A ? -0.1 
104 PRO 104 A 104 A ? ?   ?   ? ?   ? ? ?    ?   ?   ? ?   ? ? ?    ASN 106 A 106 A ? -0.4 ILE 32  A 32  A ? -0.2 
105 ILE 105 A 105 A ? LEU 31  A 31  A ? -2.7 TRP 15  A 15  A ? -0.2 LEU 107 A 107 A ? -0.2 GLU 188 A 188 A ? -0.1 
106 ASN 106 A 106 A ? GLY 187 A 187 A ? -0.5 PRO 104 A 104 A ? -0.4 LEU 189 A 189 A ? -3.1 SER 108 A 108 A ? -0.3 
107 LEU 107 A 107 A ? GLU 188 A 188 A ? -0.2 ILE 105 A 105 A ? -0.2 ALA 190 A 190 A ? -0.2 ASN 106 A 106 A ? -0.1 
108 SER 108 A 108 A ? LEU 189 A 189 A ? -2.2 ASN 106 A 106 A ? -0.3 LYS 215 A 215 A ? -0.1 LEU 107 A 107 A ? -0.1 
109 PRO 109 A 109 A ? ?   ?   ? ?   ? ? ?    ?   ?   ? ?   ? ? ?    CYS 111 A 111 A ? -0.3 SER 108 A 108 A ? -0.2 
110 THR 110 A 110 A ? LYS 113 A 113 A ? -0.0 ASN 213 A 213 A ? -0.0 CYS 212 A 212 A ? -0.2 VAL 211 A 211 A ? -0.1 
111 CYS 111 A 111 A ? PRO 109 A 109 A ? -0.3 PRO 112 A 112 A ? -0.1 GLY 191 A 191 A ? -0.1 ALA 190 A 190 A ? -0.0 
112 PRO 112 A 112 A ? ?   ?   ? ?   ? ? ?    ?   ?   ? ?   ? ? ?    ALA 114 A 114 A ? -0.3 CYS 111 A 111 A ? -0.1 
113 LYS 113 A 113 A ? ALA 114 A 114 A ? -0.1 THR 110 A 110 A ? -0.1 ASP 116 A 116 A ? -2.7 ILE 144 A 144 A ? -0.3 
114 ALA 114 A 114 A ? PRO 112 A 112 A ? -0.3 GLY 115 A 115 A ? -0.3 LEU 145 A 145 A ? -0.2 SER 117 A 117 A ? -0.1 
115 GLY 115 A 115 A ? ILE 144 A 144 A ? -2.8 ASP 116 A 116 A ? -0.4 ALA 114 A 114 A ? -0.3 LEU 145 A 145 A ? -0.1 
116 ASP 116 A 116 A ? LYS 113 A 113 A ? -2.7 SER 117 A 117 A ? -0.1 ILE 144 A 144 A ? -2.3 CYS 118 A 118 A ? -0.6 
117 SER 117 A 117 A ? PRO 143 A 143 A ? -0.2 ALA 114 A 114 A ? -0.1 ASN 186 A 186 A ? -0.5 ARG 119 A 119 A ? -0.3 
118 CYS 118 A 118 A ? LEU 142 A 142 A ? -2.6 ASP 116 A 116 A ? -0.6 LEU 142 A 142 A ? -3.5 VAL 120 A 120 A ? -0.5 
119 ARG 119 A 119 A ? VAL 184 A 184 A ? -3.2 SER 117 A 117 A ? -0.3 VAL 184 A 184 A ? -3.5 SER 121 A 121 A ? -0.4 
120 VAL 120 A 120 A ? LEU 140 A 140 A ? -3.0 CYS 118 A 118 A ? -0.5 LEU 140 A 140 A ? -2.0 GLY 122 A 122 A ? -0.3 
121 SER 121 A 121 A ? PRO 182 A 182 A ? -1.4 ARG 119 A 119 A ? -0.4 TRP 123 A 123 A ? -0.3 CYS 139 A 139 A ? -0.2 
122 GLY 122 A 122 A ? GLN 138 A 138 A ? -2.0 VAL 120 A 120 A ? -0.3 GLN 138 A 138 A ? -2.4 ILE 2   A 2   A ? -0.2 
123 TRP 123 A 123 A ? GLY 177 A 177 A ? -0.3 SER 121 A 121 A ? -0.3 ALA 134 A 134 A ? -0.3 LEU 126 A 126 A ? -0.1 
124 GLY 124 A 124 A ? ASN 125 A 125 A ? -0.2 TYR 133 A 133 A ? -0.1 ALA 134 A 134 A ? -1.1 ILE 2   A 2   A ? -0.3 
125 ASN 125 A 125 A ? GLN 176 A 176 A ? -3.6 LYS 1   A 1   A ? -0.4 TYR 133 A 133 A ? -0.2 GLY 124 A 124 A ? -0.2 
126 LEU 126 A 126 A ? LYS 132 A 132 A ? -2.7 LYS 1   A 1   A ? -0.1 ILE 128 A 128 A ? -0.3 GLY 4   A 4   A ? -0.2 
127 LEU 127 A 127 A ? GLY 130 A 130 A ? -0.2 LYS 132 A 132 A ? -0.2 GLY 130 A 130 A ? -0.1 LYS 132 A 132 A ? -0.1 
128 ILE 128 A 128 A ? LEU 126 A 126 A ? -0.3 TYR 129 A 129 A ? -0.3 GLY 130 A 130 A ? -0.3 CYS 199 A 199 A ? -0.2 
129 TYR 129 A 129 A ? LEU 126 A 126 A ? -0.1 VAL 131 A 131 A ? -0.0 ILE 128 A 128 A ? -0.3 VAL 131 A 131 A ? -0.1 
130 GLY 130 A 130 A ? ILE 128 A 128 A ? -0.3 LEU 127 A 127 A ? -0.1 LYS 132 A 132 A ? -0.4 LEU 127 A 127 A ? -0.2 
131 VAL 131 A 131 A ? TYR 129 A 129 A ? -0.1 LEU 126 A 126 A ? -0.1 TYR 133 A 133 A ? -0.2 ILE 128 A 128 A ? -0.1 
132 LYS 132 A 132 A ? GLY 130 A 130 A ? -0.4 LEU 127 A 127 A ? -0.1 LEU 126 A 126 A ? -2.7 ALA 134 A 134 A ? -0.2 
133 TYR 133 A 133 A ? ASN 125 A 125 A ? -0.2 VAL 131 A 131 A ? -0.2 ASN 125 A 125 A ? -0.2 GLY 124 A 124 A ? -0.1 
134 ALA 134 A 134 A ? GLY 124 A 124 A ? -1.1 TRP 123 A 123 A ? -0.3 VAL 57  A 57  A ? -0.1 TYR 133 A 133 A ? -0.1 
135 ASP 135 A 135 A ? TYR 133 A 133 A ? -0.1 ASP 56  A 56  A ? -0.1 VAL 57  A 57  A ? -2.4 THR 58  A 58  A ? -0.4 
136 THR 136 A 136 A ? ASP 56  A 56  A ? -0.2 VAL 57  A 57  A ? -0.1 ASP 56  A 56  A ? -0.2 GLN 138 A 138 A ? -0.1 
137 LEU 137 A 137 A ? HIS 55  A 55  A ? -2.2 ASP 135 A 135 A ? -0.3 CYS 8   A 8   A ? -2.5 CYS 139 A 139 A ? -0.3 
138 GLN 138 A 138 A ? GLY 122 A 122 A ? -2.4 GLU 7   A 7   A ? -0.3 GLY 122 A 122 A ? -2.0 LEU 140 A 140 A ? -0.3 
139 CYS 139 A 139 A ? TYR 6   A 6   A ? -3.5 LEU 137 A 137 A ? -0.3 TYR 6   A 6   A ? -2.6 ASN 141 A 141 A ? -0.3 
140 LEU 140 A 140 A ? VAL 120 A 120 A ? -2.0 GLN 138 A 138 A ? -0.3 VAL 120 A 120 A ? -3.0 LEU 142 A 142 A ? -0.5 
141 ASN 141 A 141 A ? CYS 139 A 139 A ? -0.3 ARG 119 A 119 A ? -0.2 ARG 119 A 119 A ? -0.2 SER 117 A 117 A ? -0.0 
142 LEU 142 A 142 A ? CYS 118 A 118 A ? -3.5 LEU 140 A 140 A ? -0.5 CYS 118 A 118 A ? -2.6 ILE 144 A 144 A ? -0.3 
143 PRO 143 A 143 A ? ?   ?   ? ?   ? ? ?    ?   ?   ? ?   ? ? ?    GLY 166 A 166 A ? -2.2 LEU 145 A 145 A ? -0.4 
144 ILE 144 A 144 A ? ASP 116 A 116 A ? -2.3 LYS 113 A 113 A ? -0.3 GLY 115 A 115 A ? -2.8 ALA 165 A 165 A ? -0.2 
145 LEU 145 A 145 A ? CYS 164 A 164 A ? -2.4 PRO 143 A 143 A ? -0.4 CYS 164 A 164 A ? -0.4 ASP 116 A 116 A ? -0.1 
146 SER 146 A 146 A ? ILE 144 A 144 A ? -0.2 THR 147 A 147 A ? -0.1 CYS 150 A 150 A ? -2.5 GLN 151 A 151 A ? -0.2 
147 THR 147 A 147 A ? ASN 148 A 148 A ? -0.2 VAL 149 A 149 A ? -0.2 GLN 151 A 151 A ? -2.6 LYS 152 A 152 A ? -0.2 
148 ASN 148 A 148 A ? CYS 150 A 150 A ? -0.2 VAL 149 A 149 A ? -0.2 LYS 152 A 152 A ? -2.0 THR 147 A 147 A ? -0.2 
149 VAL 149 A 149 A ? GLN 151 A 151 A ? -0.2 CYS 150 A 150 A ? -0.2 CYS 153 A 153 A ? -1.9 ASN 148 A 148 A ? -0.2 
150 CYS 150 A 150 A ? SER 146 A 146 A ? -2.5 GLN 151 A 151 A ? -0.2 TYR 154 A 154 A ? -1.7 ASN 148 A 148 A ? -0.2 
151 GLN 151 A 151 A ? THR 147 A 147 A ? -2.6 LYS 152 A 152 A ? -0.2 CYS 150 A 150 A ? -0.2 VAL 149 A 149 A ? -0.2 
152 LYS 152 A 152 A ? ASN 148 A 148 A ? -2.0 CYS 153 A 153 A ? -0.2 GLN 151 A 151 A ? -0.2 CYS 150 A 150 A ? -0.2 
153 CYS 153 A 153 A ? VAL 149 A 149 A ? -1.9 TYR 154 A 154 A ? -0.3 GLN 151 A 151 A ? -0.2 LYS 152 A 152 A ? -0.2 
154 TYR 154 A 154 A ? CYS 150 A 150 A ? -1.7 VAL 149 A 149 A ? -0.2 ARG 157 A 157 A ? -1.6 ILE 158 A 158 A ? -0.8 
155 PRO 155 A 155 A ? ?   ?   ? ?   ? ? ?    ?   ?   ? ?   ? ? ?    LYS 152 A 152 A ? -0.1 GLN 151 A 151 A ? -0.1 
156 SER 156 A 156 A ? ILE 158 A 158 A ? -0.1 ARG 157 A 157 A ? -0.1 GLN 151 A 151 A ? -0.1 LYS 152 A 152 A ? -0.1 
157 ARG 157 A 157 A ? TYR 154 A 154 A ? -1.6 GLN 151 A 151 A ? -0.2 SER 159 A 159 A ? -0.5 SER 156 A 156 A ? -0.1 
158 ILE 158 A 158 A ? TYR 154 A 154 A ? -0.8 GLN 151 A 151 A ? -0.1 VAL 160 A 160 A ? -0.2 SER 156 A 156 A ? -0.1 
159 SER 159 A 159 A ? ARG 157 A 157 A ? -0.5 SER 156 A 156 A ? -0.0 MET 162 A 162 A ? -1.6 ARG 157 A 157 A ? -0.0 
160 VAL 160 A 160 A ? ASN 161 A 161 A ? -0.3 ILE 158 A 158 A ? -0.2 ASN 213 A 213 A ? -0.1 ILE 158 A 158 A ? -0.0 
161 ASN 161 A 161 A ? THR 209 A 209 A ? -0.1 ASN 213 A 213 A ? -0.0 THR 210 A 210 A ? -2.1 PHE 163 A 163 A ? -0.3 
162 MET 162 A 162 A ? SER 159 A 159 A ? -1.6 THR 209 A 209 A ? -0.2 CYS 164 A 164 A ? -0.3 THR 209 A 209 A ? -0.2 
163 PHE 163 A 163 A ? TYR 208 A 208 A ? -2.0 ASN 161 A 161 A ? -0.3 TYR 208 A 208 A ? -3.0 ALA 165 A 165 A ? -0.3 
164 CYS 164 A 164 A ? LEU 145 A 145 A ? -0.4 MET 162 A 162 A ? -0.3 LEU 145 A 145 A ? -2.4 GLY 166 A 166 A ? -0.4 
165 ALA 165 A 165 A ? GLY 206 A 206 A ? -1.8 PHE 163 A 163 A ? -0.3 GLY 206 A 206 A ? -1.6 TYR 167 A 167 A ? -0.3 
166 GLY 166 A 166 A ? PRO 143 A 143 A ? -2.2 CYS 164 A 164 A ? -0.4 LEU 168 A 168 A ? -0.5 ASP 173 A 173 A ? -0.1 
167 TYR 167 A 167 A ? LYS 172 A 172 A ? -0.7 ALA 165 A 165 A ? -0.3 GLY 170 A 170 A ? -1.5 LYS 204 A 204 A ? -0.3 
168 LEU 168 A 168 A ? GLY 166 A 166 A ? -0.5 GLN 169 A 169 A ? -0.3 ASN 203 A 203 A ? -2.2 LYS 204 A 204 A ? -0.1 
169 GLN 169 A 169 A ? GLY 170 A 170 A ? -0.2 GLU 202 A 202 A ? -0.2 LEU 168 A 168 A ? -0.3 GLU 202 A 202 A ? -0.3 
170 GLY 170 A 170 A ? TYR 167 A 167 A ? -1.5 LEU 201 A 201 A ? -0.3 GLN 169 A 169 A ? -0.2 LEU 201 A 201 A ? -0.2 
171 GLY 171 A 171 A ? ALA 200 A 200 A ? -3.1 GLN 169 A 169 A ? -0.1 ASP 173 A 173 A ? -0.4 LEU 201 A 201 A ? -0.1 
172 LYS 172 A 172 A ? TYR 167 A 167 A ? -0.3 LEU 201 A 201 A ? -0.1 TYR 167 A 167 A ? -0.7 SER 174 A 174 A ? -0.3 
173 ASP 173 A 173 A ? ILE 3   A 3   A ? -1.7 GLY 171 A 171 A ? -0.4 ILE 3   A 3   A ? -3.0 CYS 175 A 175 A ? -0.3 
174 SER 174 A 174 A ? ILE 2   A 2   A ? -0.3 LYS 172 A 172 A ? -0.3 ILE 2   A 2   A ? -0.3 ALA 200 A 200 A ? -0.2 
175 CYS 175 A 175 A ? LYS 1   A 1   A ? -0.9 ASP 173 A 173 A ? -0.3 ASP 178 A 178 A ? -2.1 SER 179 A 179 A ? -0.2 
176 GLN 176 A 176 A ? GLY 177 A 177 A ? -0.3 SER 174 A 174 A ? -0.2 ASN 125 A 125 A ? -3.6 CYS 175 A 175 A ? -0.2 
177 GLY 177 A 177 A ? GLY 124 A 124 A ? -0.3 TRP 26  A 26  A ? -0.2 TRP 123 A 123 A ? -0.3 GLN 176 A 176 A ? -0.3 
178 ASP 178 A 178 A ? CYS 175 A 175 A ? -2.1 LYS 1   A 1   A ? -0.1 GLY 181 A 181 A ? -2.9 VAL 193 A 193 A ? -0.3 
179 SER 179 A 179 A ? GLY 180 A 180 A ? -0.3 TRP 26  A 26  A ? -0.2 GLY 28  A 28  A ? -4.0 SER 194 A 194 A ? -0.2 
180 GLY 180 A 180 A ? VAL 193 A 193 A ? -3.2 GLY 181 A 181 A ? -0.3 SER 179 A 179 A ? -0.3 VAL 17  A 17  A ? -0.1 
181 GLY 181 A 181 A ? ASP 178 A 178 A ? -2.9 GLY 28  A 28  A ? -0.1 VAL 193 A 193 A ? -2.4 GLY 180 A 180 A ? -0.3 
182 PRO 182 A 182 A ? ?   ?   ? ?   ? ? ?    ?   ?   ? ?   ? ? ?    SER 121 A 121 A ? -1.4 VAL 184 A 184 A ? -0.5 
183 LEU 183 A 183 A ? GLY 191 A 191 A ? -2.2 GLY 181 A 181 A ? -0.2 ALA 190 A 190 A ? -2.5 GLY 191 A 191 A ? -1.9 
184 VAL 184 A 184 A ? ARG 119 A 119 A ? -3.5 PRO 182 A 182 A ? -0.5 ARG 119 A 119 A ? -3.2 ASN 186 A 186 A ? -0.4 
185 CYS 185 A 185 A ? GLU 188 A 188 A ? -2.5 LEU 183 A 183 A ? -0.5 GLU 188 A 188 A ? -1.9 CYS 118 A 118 A ? -0.2 
186 ASN 186 A 186 A ? SER 117 A 117 A ? -0.5 VAL 184 A 184 A ? -0.4 CYS 185 A 185 A ? -0.2 LEU 189 A 189 A ? -0.1 
187 GLY 187 A 187 A ? GLU 188 A 188 A ? -0.2 VAL 184 A 184 A ? -0.1 ASN 106 A 106 A ? -0.5 LEU 189 A 189 A ? -0.3 
188 GLU 188 A 188 A ? CYS 185 A 185 A ? -1.9 ILE 105 A 105 A ? -0.1 CYS 185 A 185 A ? -2.5 ALA 190 A 190 A ? -0.7 
189 LEU 189 A 189 A ? ASN 106 A 106 A ? -3.1 GLY 187 A 187 A ? -0.3 SER 108 A 108 A ? -2.2 VAL 184 A 184 A ? -0.2 
190 ALA 190 A 190 A ? LEU 183 A 183 A ? -2.5 GLU 188 A 188 A ? -0.7 VAL 211 A 211 A ? -1.5 CYS 212 A 212 A ? -0.5 
191 GLY 191 A 191 A ? LEU 183 A 183 A ? -1.9 THR 210 A 210 A ? -0.2 LEU 183 A 183 A ? -2.2 VAL 193 A 193 A ? -0.4 
192 ILE 192 A 192 A ? THR 209 A 209 A ? -1.5 ALA 190 A 190 A ? -0.3 THR 209 A 209 A ? -2.6 SER 194 A 194 A ? -0.3 
193 VAL 193 A 193 A ? GLY 181 A 181 A ? -2.4 GLY 191 A 191 A ? -0.4 GLY 180 A 180 A ? -3.2 TYR 208 A 208 A ? -0.2 
194 SER 194 A 194 A ? VAL 207 A 207 A ? -2.3 TRP 195 A 195 A ? -0.4 GLY 196 A 196 A ? -0.3 TYR 208 A 208 A ? -0.2 
195 TRP 195 A 195 A ? VAL 207 A 207 A ? -1.7 SER 179 A 179 A ? -0.0 VAL 207 A 207 A ? -3.1 SER 194 A 194 A ? -0.4 
196 GLY 196 A 196 A ? SER 194 A 194 A ? -0.3 GLY 206 A 206 A ? -0.2 GLY 198 A 198 A ? -0.8 GLY 206 A 206 A ? -0.1 
197 SER 197 A 197 A ? PRO 205 A 205 A ? -0.4 TRP 195 A 195 A ? -0.2 LEU 201 A 201 A ? -0.2 TRP 195 A 195 A ? -0.0 
198 GLY 198 A 198 A ? GLY 196 A 196 A ? -0.8 ALA 200 A 200 A ? -0.1 ALA 200 A 200 A ? -0.5 SER 197 A 197 A ? -0.1 
199 CYS 199 A 199 A ? ILE 128 A 128 A ? -0.2 ALA 200 A 200 A ? -0.2 ASP 173 A 173 A ? -0.1 GLY 171 A 171 A ? -0.1 
200 ALA 200 A 200 A ? GLY 198 A 198 A ? -0.5 LYS 204 A 204 A ? -0.4 GLY 171 A 171 A ? -3.1 GLU 202 A 202 A ? -0.3 
201 LEU 201 A 201 A ? LYS 204 A 204 A ? -0.5 GLY 170 A 170 A ? -0.2 LYS 204 A 204 A ? -1.8 GLY 170 A 170 A ? -0.3 
202 GLU 202 A 202 A ? ALA 200 A 200 A ? -0.3 GLN 169 A 169 A ? -0.3 GLN 169 A 169 A ? -0.2 LEU 168 A 168 A ? -0.1 
203 ASN 203 A 203 A ? LEU 168 A 168 A ? -2.2 TYR 167 A 167 A ? -0.1 GLU 202 A 202 A ? -0.3 LEU 168 A 168 A ? -0.1 
204 LYS 204 A 204 A ? LEU 201 A 201 A ? -1.8 TYR 167 A 167 A ? -0.3 LEU 201 A 201 A ? -0.5 ALA 200 A 200 A ? -0.4 
205 PRO 205 A 205 A ? ?   ?   ? ?   ? ? ?    ?   ?   ? ?   ? ? ?    SER 197 A 197 A ? -0.4 GLY 166 A 166 A ? -0.2 
206 GLY 206 A 206 A ? ALA 165 A 165 A ? -1.6 GLY 196 A 196 A ? -0.1 ALA 165 A 165 A ? -1.8 TYR 208 A 208 A ? -0.5 
207 VAL 207 A 207 A ? TRP 195 A 195 A ? -3.1 CYS 164 A 164 A ? -0.2 SER 194 A 194 A ? -2.3 TRP 195 A 195 A ? -1.7 
208 TYR 208 A 208 A ? PHE 163 A 163 A ? -3.0 GLY 206 A 206 A ? -0.5 PHE 163 A 163 A ? -2.0 THR 210 A 210 A ? -0.4 
209 THR 209 A 209 A ? ILE 192 A 192 A ? -2.6 VAL 207 A 207 A ? -0.4 ILE 192 A 192 A ? -1.5 VAL 211 A 211 A ? -0.8 
210 THR 210 A 210 A ? ASN 161 A 161 A ? -2.1 TYR 208 A 208 A ? -0.4 ASN 213 A 213 A ? -0.7 TYR 214 A 214 A ? -0.3 
211 VAL 211 A 211 A ? ALA 190 A 190 A ? -1.5 THR 209 A 209 A ? -0.8 TYR 214 A 214 A ? -2.4 LYS 215 A 215 A ? -0.2 
212 CYS 212 A 212 A ? ALA 190 A 190 A ? -0.5 ASN 213 A 213 A ? -0.3 LYS 215 A 215 A ? -0.9 GLU 216 A 216 A ? -0.3 
213 ASN 213 A 213 A ? THR 210 A 210 A ? -0.7 TYR 214 A 214 A ? -0.2 CYS 212 A 212 A ? -0.3 VAL 211 A 211 A ? -0.2 
214 TYR 214 A 214 A ? VAL 211 A 211 A ? -2.4 THR 210 A 210 A ? -0.3 ILE 218 A 218 A ? -2.6 ASN 213 A 213 A ? -0.2 
215 LYS 215 A 215 A ? CYS 212 A 212 A ? -0.9 VAL 211 A 211 A ? -0.2 GLU 219 A 219 A ? -2.6 GLU 220 A 220 A ? -0.2 
216 GLU 216 A 216 A ? CYS 212 A 212 A ? -0.3 TRP 217 A 217 A ? -0.2 GLU 220 A 220 A ? -2.2 LYS 215 A 215 A ? -0.2 
217 TRP 217 A 217 A ? GLU 219 A 219 A ? -0.2 ILE 218 A 218 A ? -0.2 VAL 221 A 221 A ? -2.3 LYS 215 A 215 A ? -0.2 
218 ILE 218 A 218 A ? TYR 214 A 214 A ? -2.6 GLU 219 A 219 A ? -0.2 LEU 222 A 222 A ? -2.5 GLU 216 A 216 A ? -0.2 
219 GLU 219 A 219 A ? LYS 215 A 215 A ? -2.6 GLU 220 A 220 A ? -0.2 ALA 223 A 223 A ? -2.3 ILE 218 A 218 A ? -0.2 
220 GLU 220 A 220 A ? GLU 216 A 216 A ? -2.2 LYS 215 A 215 A ? -0.2 ASN 224 A 224 A ? -1.7 GLU 219 A 219 A ? -0.2 
221 VAL 221 A 221 A ? TRP 217 A 217 A ? -2.3 LEU 222 A 222 A ? -0.2 ASN 225 A 225 A ? -0.7 GLU 219 A 219 A ? -0.2 
222 LEU 222 A 222 A ? ILE 218 A 218 A ? -2.5 ALA 223 A 223 A ? -0.2 ASN 225 A 225 A ? -0.7 GLU 220 A 220 A ? -0.2 
223 ALA 223 A 223 A ? GLU 219 A 219 A ? -2.3 ASN 224 A 224 A ? -0.2 LEU 222 A 222 A ? -0.2 VAL 221 A 221 A ? -0.2 
224 ASN 224 A 224 A ? GLU 220 A 220 A ? -1.7 GLU 219 A 219 A ? -0.2 ALA 223 A 223 A ? -0.2 LEU 222 A 222 A ? -0.2 
225 ASN 225 A 225 A ? LEU 222 A 222 A ? -0.7 VAL 221 A 221 A ? -0.7 ALA 223 A 223 A ? -0.2 LEU 222 A 222 A ? -0.2 
# 
loop_
_dssp_statistics_histogram.entry_id 
_dssp_statistics_histogram.type 
_dssp_statistics_histogram.1 
_dssp_statistics_histogram.2 
_dssp_statistics_histogram.3 
_dssp_statistics_histogram.4 
_dssp_statistics_histogram.5 
_dssp_statistics_histogram.6 
_dssp_statistics_histogram.7 
_dssp_statistics_histogram.8 
_dssp_statistics_histogram.9 
_dssp_statistics_histogram.10 
_dssp_statistics_histogram.11 
_dssp_statistics_histogram.12 
_dssp_statistics_histogram.13 
_dssp_statistics_histogram.14 
_dssp_statistics_histogram.15 
_dssp_statistics_histogram.16 
_dssp_statistics_histogram.17 
_dssp_statistics_histogram.18 
_dssp_statistics_histogram.19 
_dssp_statistics_histogram.20 
_dssp_statistics_histogram.21 
_dssp_statistics_histogram.22 
_dssp_statistics_histogram.23 
_dssp_statistics_histogram.24 
_dssp_statistics_histogram.25 
_dssp_statistics_histogram.26 
_dssp_statistics_histogram.27 
_dssp_statistics_histogram.28 
_dssp_statistics_histogram.29 
_dssp_statistics_histogram.30 
Vako_A_08 residues_per_alpha_helix        0 0 0 0 0 0 1 0 0 1 0 0 0 0 0 0 0 0 0 0 0 0 0 0 0 0 0 0 0 0 
Vako_A_08 parallel_bridges_per_ladder     1 0 0 0 0 0 0 0 0 0 0 0 0 0 0 0 0 0 0 0 0 0 0 0 0 0 0 0 0 0 
Vako_A_08 antiparallel_bridges_per_ladder 4 3 2 5 1 2 0 0 0 0 0 0 0 0 0 0 0 0 0 0 0 0 0 0 0 0 0 0 0 0 
Vako_A_08 ladders_per_sheet               1 0 0 0 0 1 0 1 0 0 0 0 0 0 0 0 0 0 0 0 0 0 0 0 0 0 0 0 0 0 
# 
loop_
_dssp_statistics_hbond.entry_id 
_dssp_statistics_hbond.type 
_dssp_statistics_hbond.count 
_dssp_statistics_hbond.count_per_100 
Vako_A_08 O(I)-->H-N(J)          137 60.9 
Vako_A_08 'PARALLEL BRIDGES'     2   0.9  
Vako_A_08 'ANTIPARALLEL BRIDGES' 72  32.0 
Vako_A_08 O(I)-->H-N(I-5)        2   0.9  
Vako_A_08 O(I)-->H-N(I-4)        1   0.4  
Vako_A_08 O(I)-->H-N(I-3)        4   1.8  
Vako_A_08 O(I)-->H-N(I-2)        0   0.0  
Vako_A_08 O(I)-->H-N(I-1)        0   0.0  
Vako_A_08 O(I)-->H-N(I+0)        0   0.0  
Vako_A_08 O(I)-->H-N(I+1)        0   0.0  
Vako_A_08 O(I)-->H-N(I+2)        14  6.2  
Vako_A_08 O(I)-->H-N(I+3)        22  9.8  
Vako_A_08 O(I)-->H-N(I+4)        15  6.7  
Vako_A_08 O(I)-->H-N(I+5)        1   0.4  
# 
_dssp_statistics.entry_id                       Vako_A_08 
_dssp_statistics.nr_of_residues                 225 
_dssp_statistics.nr_of_chains                   1 
_dssp_statistics.nr_of_ss_bridges_total         0 
_dssp_statistics.nr_of_ss_bridges_intra_chain   0 
_dssp_statistics.nr_of_ss_bridges_inter_chain   0 
# 
loop_
_chem_comp.id 
_chem_comp.type 
_chem_comp.mon_nstd_flag 
_chem_comp.name 
_chem_comp.formula 
_chem_comp.formula_weight 
ALA 'L-PEPTIDE LINKING' y ALANINE         'C3 H7 N O2'     89.093 
ARG 'L-PEPTIDE LINKING' y ARGININE        'C6 H15 N4 O2'  175.209 
ASN 'L-PEPTIDE LINKING' y ASPARAGINE      'C4 H8 N2 O3'   132.118 
ASP 'L-PEPTIDE LINKING' y 'ASPARTIC ACID' 'C4 H7 N O4'    133.103 
CYS 'L-PEPTIDE LINKING' y CYSTEINE        'C3 H7 N O2 S'  121.158 
GLN 'L-PEPTIDE LINKING' y GLUTAMINE       'C5 H10 N2 O3'  146.144 
GLU 'L-PEPTIDE LINKING' y 'GLUTAMIC ACID' 'C5 H9 N O4'    147.129 
GLY 'PEPTIDE LINKING'   y GLYCINE         'C2 H5 N O2'     75.067 
HIS 'L-PEPTIDE LINKING' y HISTIDINE       'C6 H10 N3 O2'  156.162 
ILE 'L-PEPTIDE LINKING' y ISOLEUCINE      'C6 H13 N O2'   131.173 
LEU 'L-PEPTIDE LINKING' y LEUCINE         'C6 H13 N O2'   131.173 
LYS 'L-PEPTIDE LINKING' y LYSINE          'C6 H15 N2 O2'  147.195 
MET 'L-PEPTIDE LINKING' y METHIONINE      'C5 H11 N O2 S' 149.211 
PHE 'L-PEPTIDE LINKING' y PHENYLALANINE   'C9 H11 N O2'   165.189 
PRO 'L-PEPTIDE LINKING' y PROLINE         'C5 H9 N O2'     115.13 
SER 'L-PEPTIDE LINKING' y SERINE          'C3 H7 N O3'    105.093 
THR 'L-PEPTIDE LINKING' y THREONINE       'C4 H9 N O3'    119.119 
TRP 'L-PEPTIDE LINKING' y TRYPTOPHAN      'C11 H12 N2 O2' 204.225 
TYR 'L-PEPTIDE LINKING' y TYROSINE        'C9 H11 N O3'   181.189 
VAL 'L-PEPTIDE LINKING' y VALINE          'C5 H11 N O2'   117.146 
# 
loop_
_atom_type.symbol 
N 
C 
O 
S 
# 
loop_
_entity_poly_seq.entity_id 
_entity_poly_seq.num 
_entity_poly_seq.mon_id 
_entity_poly_seq.hetero 
1   1 LYS n 
1   2 ILE n 
1   3 ILE n 
1   4 GLY n 
1   5 GLY n 
1   6 TYR n 
1   7 GLU n 
1   8 CYS n 
1   9 GLN n 
1  10 PRO n 
1  11 HIS n 
1  12 SER n 
1  13 GLN n 
1  14 PRO n 
1  15 TRP n 
1  16 GLN n 
1  17 VAL n 
1  18 PHE n 
1  19 LEU n 
1  20 THR n 
1  21 TYR n 
1  22 ASN n 
1  23 GLY n 
1  24 TYR n 
1  25 ARG n 
1  26 TRP n 
1  27 CYS n 
1  28 GLY n 
1  29 GLY n 
1  30 SER n 
1  31 LEU n 
1  32 ILE n 
1  33 ASN n 
1  34 ASN n 
1  35 ARG n 
1  36 TRP n 
1  37 VAL n 
1  38 ILE n 
1  39 SER n 
1  40 ALA n 
1  41 ALA n 
1  42 HIS n 
1  43 CYS n 
1  44 TYR n 
1  45 LEU n 
1  46 SER n 
1  47 THR n 
1  48 LEU n 
1  49 ARG n 
1  50 VAL n 
1  51 HIS n 
1  52 LEU n 
1  53 GLY n 
1  54 GLU n 
1  55 HIS n 
1  56 ASP n 
1  57 VAL n 
1  58 THR n 
1  59 VAL n 
1  60 GLU n 
1  61 GLU n 
1  62 GLY n 
1  63 THR n 
1  64 GLU n 
1  65 GLN n 
1  66 HIS n 
1  67 LEU n 
1  68 GLN n 
1  69 VAL n 
1  70 GLU n 
1  71 LYS n 
1  72 VAL n 
1  73 ILE n 
1  74 PRO n 
1  75 HIS n 
1  76 PRO n 
1  77 GLN n 
1  78 TYR n 
1  79 ASP n 
1  80 SER n 
1  81 GLY n 
1  82 VAL n 
1  83 PHE n 
1  84 ASN n 
1  85 ASN n 
1  86 ASP n 
1  87 ILE n 
1  88 MET n 
1  89 LEU n 
1  90 ILE n 
1  91 LYS n 
1  92 LEU n 
1  93 ALA n 
1  94 HIS n 
1  95 PRO n 
1  96 VAL n 
1  97 THR n 
1  98 PHE n 
1  99 ASN n 
1 100 SER n 
1 101 TYR n 
1 102 VAL n 
1 103 GLN n 
1 104 PRO n 
1 105 ILE n 
1 106 ASN n 
1 107 LEU n 
1 108 SER n 
1 109 PRO n 
1 110 THR n 
1 111 CYS n 
1 112 PRO n 
1 113 LYS n 
1 114 ALA n 
1 115 GLY n 
1 116 ASP n 
1 117 SER n 
1 118 CYS n 
1 119 ARG n 
1 120 VAL n 
1 121 SER n 
1 122 GLY n 
1 123 TRP n 
1 124 GLY n 
1 125 ASN n 
1 126 LEU n 
1 127 LEU n 
1 128 ILE n 
1 129 TYR n 
1 130 GLY n 
1 131 VAL n 
1 132 LYS n 
1 133 TYR n 
1 134 ALA n 
1 135 ASP n 
1 136 THR n 
1 137 LEU n 
1 138 GLN n 
1 139 CYS n 
1 140 LEU n 
1 141 ASN n 
1 142 LEU n 
1 143 PRO n 
1 144 ILE n 
1 145 LEU n 
1 146 SER n 
1 147 THR n 
1 148 ASN n 
1 149 VAL n 
1 150 CYS n 
1 151 GLN n 
1 152 LYS n 
1 153 CYS n 
1 154 TYR n 
1 155 PRO n 
1 156 SER n 
1 157 ARG n 
1 158 ILE n 
1 159 SER n 
1 160 VAL n 
1 161 ASN n 
1 162 MET n 
1 163 PHE n 
1 164 CYS n 
1 165 ALA n 
1 166 GLY n 
1 167 TYR n 
1 168 LEU n 
1 169 GLN n 
1 170 GLY n 
1 171 GLY n 
1 172 LYS n 
1 173 ASP n 
1 174 SER n 
1 175 CYS n 
1 176 GLN n 
1 177 GLY n 
1 178 ASP n 
1 179 SER n 
1 180 GLY n 
1 181 GLY n 
1 182 PRO n 
1 183 LEU n 
1 184 VAL n 
1 185 CYS n 
1 186 ASN n 
1 187 GLY n 
1 188 GLU n 
1 189 LEU n 
1 190 ALA n 
1 191 GLY n 
1 192 ILE n 
1 193 VAL n 
1 194 SER n 
1 195 TRP n 
1 196 GLY n 
1 197 SER n 
1 198 GLY n 
1 199 CYS n 
1 200 ALA n 
1 201 LEU n 
1 202 GLU n 
1 203 ASN n 
1 204 LYS n 
1 205 PRO n 
1 206 GLY n 
1 207 VAL n 
1 208 TYR n 
1 209 THR n 
1 210 THR n 
1 211 VAL n 
1 212 CYS n 
1 213 ASN n 
1 214 TYR n 
1 215 LYS n 
1 216 GLU n 
1 217 TRP n 
1 218 ILE n 
1 219 GLU n 
1 220 GLU n 
1 221 VAL n 
1 222 LEU n 
1 223 ALA n 
1 224 ASN n 
1 225 ASN n 
# 
loop_
_pdbx_poly_seq_scheme.asym_id 
_pdbx_poly_seq_scheme.entity_id 
_pdbx_poly_seq_scheme.seq_id 
_pdbx_poly_seq_scheme.mon_id 
_pdbx_poly_seq_scheme.ndb_seq_num 
_pdbx_poly_seq_scheme.pdb_seq_num 
_pdbx_poly_seq_scheme.auth_seq_num 
_pdbx_poly_seq_scheme.pdb_mon_id 
_pdbx_poly_seq_scheme.auth_mon_id 
_pdbx_poly_seq_scheme.pdb_strand_id 
_pdbx_poly_seq_scheme.pdb_ins_code 
_pdbx_poly_seq_scheme.hetero 
A 1   1 LYS   1 1   1   LYS LYS A ? n 
A 1   2 ILE   2 2   2   ILE ILE A ? n 
A 1   3 ILE   3 3   3   ILE ILE A ? n 
A 1   4 GLY   4 4   4   GLY GLY A ? n 
A 1   5 GLY   5 5   5   GLY GLY A ? n 
A 1   6 TYR   6 6   6   TYR TYR A ? n 
A 1   7 GLU   7 7   7   GLU GLU A ? n 
A 1   8 CYS   8 8   8   CYS CYS A ? n 
A 1   9 GLN   9 9   9   GLN GLN A ? n 
A 1  10 PRO  10 10  10  PRO PRO A ? n 
A 1  11 HIS  11 11  11  HIS HIS A ? n 
A 1  12 SER  12 12  12  SER SER A ? n 
A 1  13 GLN  13 13  13  GLN GLN A ? n 
A 1  14 PRO  14 14  14  PRO PRO A ? n 
A 1  15 TRP  15 15  15  TRP TRP A ? n 
A 1  16 GLN  16 16  16  GLN GLN A ? n 
A 1  17 VAL  17 17  17  VAL VAL A ? n 
A 1  18 PHE  18 18  18  PHE PHE A ? n 
A 1  19 LEU  19 19  19  LEU LEU A ? n 
A 1  20 THR  20 20  20  THR THR A ? n 
A 1  21 TYR  21 21  21  TYR TYR A ? n 
A 1  22 ASN  22 22  22  ASN ASN A ? n 
A 1  23 GLY  23 23  23  GLY GLY A ? n 
A 1  24 TYR  24 24  24  TYR TYR A ? n 
A 1  25 ARG  25 25  25  ARG ARG A ? n 
A 1  26 TRP  26 26  26  TRP TRP A ? n 
A 1  27 CYS  27 27  27  CYS CYS A ? n 
A 1  28 GLY  28 28  28  GLY GLY A ? n 
A 1  29 GLY  29 29  29  GLY GLY A ? n 
A 1  30 SER  30 30  30  SER SER A ? n 
A 1  31 LEU  31 31  31  LEU LEU A ? n 
A 1  32 ILE  32 32  32  ILE ILE A ? n 
A 1  33 ASN  33 33  33  ASN ASN A ? n 
A 1  34 ASN  34 34  34  ASN ASN A ? n 
A 1  35 ARG  35 35  35  ARG ARG A ? n 
A 1  36 TRP  36 36  36  TRP TRP A ? n 
A 1  37 VAL  37 37  37  VAL VAL A ? n 
A 1  38 ILE  38 38  38  ILE ILE A ? n 
A 1  39 SER  39 39  39  SER SER A ? n 
A 1  40 ALA  40 40  40  ALA ALA A ? n 
A 1  41 ALA  41 41  41  ALA ALA A ? n 
A 1  42 HIS  42 42  42  HIS HIS A ? n 
A 1  43 CYS  43 43  43  CYS CYS A ? n 
A 1  44 TYR  44 44  44  TYR TYR A ? n 
A 1  45 LEU  45 45  45  LEU LEU A ? n 
A 1  46 SER  46 46  46  SER SER A ? n 
A 1  47 THR  47 47  47  THR THR A ? n 
A 1  48 LEU  48 48  48  LEU LEU A ? n 
A 1  49 ARG  49 49  49  ARG ARG A ? n 
A 1  50 VAL  50 50  50  VAL VAL A ? n 
A 1  51 HIS  51 51  51  HIS HIS A ? n 
A 1  52 LEU  52 52  52  LEU LEU A ? n 
A 1  53 GLY  53 53  53  GLY GLY A ? n 
A 1  54 GLU  54 54  54  GLU GLU A ? n 
A 1  55 HIS  55 55  55  HIS HIS A ? n 
A 1  56 ASP  56 56  56  ASP ASP A ? n 
A 1  57 VAL  57 57  57  VAL VAL A ? n 
A 1  58 THR  58 58  58  THR THR A ? n 
A 1  59 VAL  59 59  59  VAL VAL A ? n 
A 1  60 GLU  60 60  60  GLU GLU A ? n 
A 1  61 GLU  61 61  61  GLU GLU A ? n 
A 1  62 GLY  62 62  62  GLY GLY A ? n 
A 1  63 THR  63 63  63  THR THR A ? n 
A 1  64 GLU  64 64  64  GLU GLU A ? n 
A 1  65 GLN  65 65  65  GLN GLN A ? n 
A 1  66 HIS  66 66  66  HIS HIS A ? n 
A 1  67 LEU  67 67  67  LEU LEU A ? n 
A 1  68 GLN  68 68  68  GLN GLN A ? n 
A 1  69 VAL  69 69  69  VAL VAL A ? n 
A 1  70 GLU  70 70  70  GLU GLU A ? n 
A 1  71 LYS  71 71  71  LYS LYS A ? n 
A 1  72 VAL  72 72  72  VAL VAL A ? n 
A 1  73 ILE  73 73  73  ILE ILE A ? n 
A 1  74 PRO  74 74  74  PRO PRO A ? n 
A 1  75 HIS  75 75  75  HIS HIS A ? n 
A 1  76 PRO  76 76  76  PRO PRO A ? n 
A 1  77 GLN  77 77  77  GLN GLN A ? n 
A 1  78 TYR  78 78  78  TYR TYR A ? n 
A 1  79 ASP  79 79  79  ASP ASP A ? n 
A 1  80 SER  80 80  80  SER SER A ? n 
A 1  81 GLY  81 81  81  GLY GLY A ? n 
A 1  82 VAL  82 82  82  VAL VAL A ? n 
A 1  83 PHE  83 83  83  PHE PHE A ? n 
A 1  84 ASN  84 84  84  ASN ASN A ? n 
A 1  85 ASN  85 85  85  ASN ASN A ? n 
A 1  86 ASP  86 86  86  ASP ASP A ? n 
A 1  87 ILE  87 87  87  ILE ILE A ? n 
A 1  88 MET  88 88  88  MET MET A ? n 
A 1  89 LEU  89 89  89  LEU LEU A ? n 
A 1  90 ILE  90 90  90  ILE ILE A ? n 
A 1  91 LYS  91 91  91  LYS LYS A ? n 
A 1  92 LEU  92 92  92  LEU LEU A ? n 
A 1  93 ALA  93 93  93  ALA ALA A ? n 
A 1  94 HIS  94 94  94  HIS HIS A ? n 
A 1  95 PRO  95 95  95  PRO PRO A ? n 
A 1  96 VAL  96 96  96  VAL VAL A ? n 
A 1  97 THR  97 97  97  THR THR A ? n 
A 1  98 PHE  98 98  98  PHE PHE A ? n 
A 1  99 ASN  99 99  99  ASN ASN A ? n 
A 1 100 SER 100 100 100 SER SER A ? n 
A 1 101 TYR 101 101 101 TYR TYR A ? n 
A 1 102 VAL 102 102 102 VAL VAL A ? n 
A 1 103 GLN 103 103 103 GLN GLN A ? n 
A 1 104 PRO 104 104 104 PRO PRO A ? n 
A 1 105 ILE 105 105 105 ILE ILE A ? n 
A 1 106 ASN 106 106 106 ASN ASN A ? n 
A 1 107 LEU 107 107 107 LEU LEU A ? n 
A 1 108 SER 108 108 108 SER SER A ? n 
A 1 109 PRO 109 109 109 PRO PRO A ? n 
A 1 110 THR 110 110 110 THR THR A ? n 
A 1 111 CYS 111 111 111 CYS CYS A ? n 
A 1 112 PRO 112 112 112 PRO PRO A ? n 
A 1 113 LYS 113 113 113 LYS LYS A ? n 
A 1 114 ALA 114 114 114 ALA ALA A ? n 
A 1 115 GLY 115 115 115 GLY GLY A ? n 
A 1 116 ASP 116 116 116 ASP ASP A ? n 
A 1 117 SER 117 117 117 SER SER A ? n 
A 1 118 CYS 118 118 118 CYS CYS A ? n 
A 1 119 ARG 119 119 119 ARG ARG A ? n 
A 1 120 VAL 120 120 120 VAL VAL A ? n 
A 1 121 SER 121 121 121 SER SER A ? n 
A 1 122 GLY 122 122 122 GLY GLY A ? n 
A 1 123 TRP 123 123 123 TRP TRP A ? n 
A 1 124 GLY 124 124 124 GLY GLY A ? n 
A 1 125 ASN 125 125 125 ASN ASN A ? n 
A 1 126 LEU 126 126 126 LEU LEU A ? n 
A 1 127 LEU 127 127 127 LEU LEU A ? n 
A 1 128 ILE 128 128 128 ILE ILE A ? n 
A 1 129 TYR 129 129 129 TYR TYR A ? n 
A 1 130 GLY 130 130 130 GLY GLY A ? n 
A 1 131 VAL 131 131 131 VAL VAL A ? n 
A 1 132 LYS 132 132 132 LYS LYS A ? n 
A 1 133 TYR 133 133 133 TYR TYR A ? n 
A 1 134 ALA 134 134 134 ALA ALA A ? n 
A 1 135 ASP 135 135 135 ASP ASP A ? n 
A 1 136 THR 136 136 136 THR THR A ? n 
A 1 137 LEU 137 137 137 LEU LEU A ? n 
A 1 138 GLN 138 138 138 GLN GLN A ? n 
A 1 139 CYS 139 139 139 CYS CYS A ? n 
A 1 140 LEU 140 140 140 LEU LEU A ? n 
A 1 141 ASN 141 141 141 ASN ASN A ? n 
A 1 142 LEU 142 142 142 LEU LEU A ? n 
A 1 143 PRO 143 143 143 PRO PRO A ? n 
A 1 144 ILE 144 144 144 ILE ILE A ? n 
A 1 145 LEU 145 145 145 LEU LEU A ? n 
A 1 146 SER 146 146 146 SER SER A ? n 
A 1 147 THR 147 147 147 THR THR A ? n 
A 1 148 ASN 148 148 148 ASN ASN A ? n 
A 1 149 VAL 149 149 149 VAL VAL A ? n 
A 1 150 CYS 150 150 150 CYS CYS A ? n 
A 1 151 GLN 151 151 151 GLN GLN A ? n 
A 1 152 LYS 152 152 152 LYS LYS A ? n 
A 1 153 CYS 153 153 153 CYS CYS A ? n 
A 1 154 TYR 154 154 154 TYR TYR A ? n 
A 1 155 PRO 155 155 155 PRO PRO A ? n 
A 1 156 SER 156 156 156 SER SER A ? n 
A 1 157 ARG 157 157 157 ARG ARG A ? n 
A 1 158 ILE 158 158 158 ILE ILE A ? n 
A 1 159 SER 159 159 159 SER SER A ? n 
A 1 160 VAL 160 160 160 VAL VAL A ? n 
A 1 161 ASN 161 161 161 ASN ASN A ? n 
A 1 162 MET 162 162 162 MET MET A ? n 
A 1 163 PHE 163 163 163 PHE PHE A ? n 
A 1 164 CYS 164 164 164 CYS CYS A ? n 
A 1 165 ALA 165 165 165 ALA ALA A ? n 
A 1 166 GLY 166 166 166 GLY GLY A ? n 
A 1 167 TYR 167 167 167 TYR TYR A ? n 
A 1 168 LEU 168 168 168 LEU LEU A ? n 
A 1 169 GLN 169 169 169 GLN GLN A ? n 
A 1 170 GLY 170 170 170 GLY GLY A ? n 
A 1 171 GLY 171 171 171 GLY GLY A ? n 
A 1 172 LYS 172 172 172 LYS LYS A ? n 
A 1 173 ASP 173 173 173 ASP ASP A ? n 
A 1 174 SER 174 174 174 SER SER A ? n 
A 1 175 CYS 175 175 175 CYS CYS A ? n 
A 1 176 GLN 176 176 176 GLN GLN A ? n 
A 1 177 GLY 177 177 177 GLY GLY A ? n 
A 1 178 ASP 178 178 178 ASP ASP A ? n 
A 1 179 SER 179 179 179 SER SER A ? n 
A 1 180 GLY 180 180 180 GLY GLY A ? n 
A 1 181 GLY 181 181 181 GLY GLY A ? n 
A 1 182 PRO 182 182 182 PRO PRO A ? n 
A 1 183 LEU 183 183 183 LEU LEU A ? n 
A 1 184 VAL 184 184 184 VAL VAL A ? n 
A 1 185 CYS 185 185 185 CYS CYS A ? n 
A 1 186 ASN 186 186 186 ASN ASN A ? n 
A 1 187 GLY 187 187 187 GLY GLY A ? n 
A 1 188 GLU 188 188 188 GLU GLU A ? n 
A 1 189 LEU 189 189 189 LEU LEU A ? n 
A 1 190 ALA 190 190 190 ALA ALA A ? n 
A 1 191 GLY 191 191 191 GLY GLY A ? n 
A 1 192 ILE 192 192 192 ILE ILE A ? n 
A 1 193 VAL 193 193 193 VAL VAL A ? n 
A 1 194 SER 194 194 194 SER SER A ? n 
A 1 195 TRP 195 195 195 TRP TRP A ? n 
A 1 196 GLY 196 196 196 GLY GLY A ? n 
A 1 197 SER 197 197 197 SER SER A ? n 
A 1 198 GLY 198 198 198 GLY GLY A ? n 
A 1 199 CYS 199 199 199 CYS CYS A ? n 
A 1 200 ALA 200 200 200 ALA ALA A ? n 
A 1 201 LEU 201 201 201 LEU LEU A ? n 
A 1 202 GLU 202 202 202 GLU GLU A ? n 
A 1 203 ASN 203 203 203 ASN ASN A ? n 
A 1 204 LYS 204 204 204 LYS LYS A ? n 
A 1 205 PRO 205 205 205 PRO PRO A ? n 
A 1 206 GLY 206 206 206 GLY GLY A ? n 
A 1 207 VAL 207 207 207 VAL VAL A ? n 
A 1 208 TYR 208 208 208 TYR TYR A ? n 
A 1 209 THR 209 209 209 THR THR A ? n 
A 1 210 THR 210 210 210 THR THR A ? n 
A 1 211 VAL 211 211 211 VAL VAL A ? n 
A 1 212 CYS 212 212 212 CYS CYS A ? n 
A 1 213 ASN 213 213 213 ASN ASN A ? n 
A 1 214 TYR 214 214 214 TYR TYR A ? n 
A 1 215 LYS 215 215 215 LYS LYS A ? n 
A 1 216 GLU 216 216 216 GLU GLU A ? n 
A 1 217 TRP 217 217 217 TRP TRP A ? n 
A 1 218 ILE 218 218 218 ILE ILE A ? n 
A 1 219 GLU 219 219 219 GLU GLU A ? n 
A 1 220 GLU 220 220 220 GLU GLU A ? n 
A 1 221 VAL 221 221 221 VAL VAL A ? n 
A 1 222 LEU 222 222 222 LEU LEU A ? n 
A 1 223 ALA 223 223 223 ALA ALA A ? n 
A 1 224 ASN 224 224 224 ASN ASN A ? n 
A 1 225 ASN 225 225 225 ASN ASN A ? n 
# 
loop_
_atom_site.group_PDB 
_atom_site.id 
_atom_site.type_symbol 
_atom_site.label_atom_id 
_atom_site.label_alt_id 
_atom_site.label_comp_id 
_atom_site.label_asym_id 
_atom_site.label_entity_id 
_atom_site.label_seq_id 
_atom_site.pdbx_PDB_ins_code 
_atom_site.Cartn_x 
_atom_site.Cartn_y 
_atom_site.Cartn_z 
_atom_site.occupancy 
_atom_site.B_iso_or_equiv 
_atom_site.pdbx_formal_charge 
_atom_site.auth_seq_id 
_atom_site.auth_comp_id 
_atom_site.auth_asym_id 
_atom_site.auth_atom_id 
_atom_site.pdbx_PDB_model_num 
ATOM 1    N N   ? LYS A 1   1 ?   5.294   5.671 -10.383 1.000 60.080 ? 1   LYS A N   1 
ATOM 2    C CA  ? LYS A 1   1 ?   5.786   4.905 -11.524 1.000 60.080 ? 1   LYS A CA  1 
ATOM 3    C C   ? LYS A 1   1 ?   6.154   3.482 -11.113 1.000 60.080 ? 1   LYS A C   1 
ATOM 4    C CB  ? LYS A 1   1 ?   6.996   5.597 -12.154 1.000 60.080 ? 1   LYS A CB  1 
ATOM 5    O O   ? LYS A 1   1 ?   6.818   3.276 -10.095 1.000 60.080 ? 1   LYS A O   1 
ATOM 6    C CG  ? LYS A 1   1 ?   7.496   4.932 -13.428 1.000 60.080 ? 1   LYS A CG  1 
ATOM 7    C CD  ? LYS A 1   1 ?   8.658   5.702 -14.041 1.000 60.080 ? 1   LYS A CD  1 
ATOM 8    C CE  ? LYS A 1   1 ?   9.196   5.007 -15.285 1.000 60.080 ? 1   LYS A CE  1 
ATOM 9    N NZ  ? LYS A 1   1 ?  10.334   5.761 -15.892 1.000 60.080 ? 1   LYS A NZ  1 
ATOM 10   N N   ? ILE A 1   2 ?   5.512   2.636 -11.736 1.000 80.330 ? 2   ILE A N   1 
ATOM 11   C CA  ? ILE A 1   2 ?   6.093   1.303 -11.848 1.000 80.330 ? 2   ILE A CA  1 
ATOM 12   C C   ? ILE A 1   2 ?   7.184   1.303 -12.917 1.000 80.330 ? 2   ILE A C   1 
ATOM 13   C CB  ? ILE A 1   2 ?   5.018   0.244 -12.180 1.000 80.330 ? 2   ILE A CB  1 
ATOM 14   O O   ? ILE A 1   2 ?   6.901   1.507 -14.100 1.000 80.330 ? 2   ILE A O   1 
ATOM 15   C CG1 ? ILE A 1   2 ?   3.906   0.264 -11.125 1.000 80.330 ? 2   ILE A CG1 1 
ATOM 16   C CG2 ? ILE A 1   2 ?   5.647  -1.149 -12.286 1.000 80.330 ? 2   ILE A CG2 1 
ATOM 17   C CD1 ? ILE A 1   2 ?   4.337  -0.255  -9.760 1.000 80.330 ? 2   ILE A CD1 1 
ATOM 18   N N   ? ILE A 1   3 ?   8.376   1.479 -12.603 1.000 87.250 ? 3   ILE A N   1 
ATOM 19   C CA  ? ILE A 1   3 ?   9.509   1.487 -13.521 1.000 87.250 ? 3   ILE A CA  1 
ATOM 20   C C   ? ILE A 1   3 ?   9.622   0.131 -14.213 1.000 87.250 ? 3   ILE A C   1 
ATOM 21   C CB  ? ILE A 1   3 ?  10.827   1.827 -12.789 1.000 87.250 ? 3   ILE A CB  1 
ATOM 22   O O   ? ILE A 1   3 ?   9.692  -0.907 -13.551 1.000 87.250 ? 3   ILE A O   1 
ATOM 23   C CG1 ? ILE A 1   3 ?  10.725   3.201 -12.116 1.000 87.250 ? 3   ILE A CG1 1 
ATOM 24   C CG2 ? ILE A 1   3 ?  12.011   1.779 -13.759 1.000 87.250 ? 3   ILE A CG2 1 
ATOM 25   C CD1 ? ILE A 1   3 ?  11.965   3.597 -11.327 1.000 87.250 ? 3   ILE A CD1 1 
ATOM 26   N N   ? GLY A 1   4 ?   9.639   0.271 -15.595 1.000 87.350 ? 4   GLY A N   1 
ATOM 27   C CA  ? GLY A 1   4 ?   9.755  -0.973 -16.340 1.000 87.350 ? 4   GLY A CA  1 
ATOM 28   C C   ? GLY A 1   4 ?   8.454  -1.748 -16.415 1.000 87.350 ? 4   GLY A C   1 
ATOM 29   O O   ? GLY A 1   4 ?   8.453  -2.943 -16.715 1.000 87.350 ? 4   GLY A O   1 
ATOM 30   N N   ? GLY A 1   5 ?   7.250  -1.029 -16.001 1.000 91.410 ? 5   GLY A N   1 
ATOM 31   C CA  ? GLY A 1   5 ?   5.935  -1.647 -16.050 1.000 91.410 ? 5   GLY A CA  1 
ATOM 32   C C   ? GLY A 1   5 ?   5.224  -1.434 -17.372 1.000 91.410 ? 5   GLY A C   1 
ATOM 33   O O   ? GLY A 1   5 ?   5.841  -1.016 -18.355 1.000 91.410 ? 5   GLY A O   1 
ATOM 34   N N   ? TYR A 1   6 ?   4.022  -1.824 -17.445 1.000 94.170 ? 6   TYR A N   1 
ATOM 35   C CA  ? TYR A 1   6 ?   3.149  -1.686 -18.605 1.000 94.170 ? 6   TYR A CA  1 
ATOM 36   C C   ? TYR A 1   6 ?   1.770  -1.184 -18.194 1.000 94.170 ? 6   TYR A C   1 
ATOM 37   C CB  ? TYR A 1   6 ?   3.019  -3.023 -19.342 1.000 94.170 ? 6   TYR A CB  1 
ATOM 38   O O   ? TYR A 1   6 ?   1.405  -1.247 -17.017 1.000 94.170 ? 6   TYR A O   1 
ATOM 39   C CG  ? TYR A 1   6 ?   2.471  -4.138 -18.485 1.000 94.170 ? 6   TYR A CG  1 
ATOM 40   C CD1 ? TYR A 1   6 ?   3.320  -4.949 -17.736 1.000 94.170 ? 6   TYR A CD1 1 
ATOM 41   C CD2 ? TYR A 1   6 ?   1.103  -4.383 -18.423 1.000 94.170 ? 6   TYR A CD2 1 
ATOM 42   C CE1 ? TYR A 1   6 ?   2.819  -5.979 -16.947 1.000 94.170 ? 6   TYR A CE1 1 
ATOM 43   C CE2 ? TYR A 1   6 ?   0.591  -5.410 -17.637 1.000 94.170 ? 6   TYR A CE2 1 
ATOM 44   O OH  ? TYR A 1   6 ?   0.955  -7.219 -16.123 1.000 94.170 ? 6   TYR A OH  1 
ATOM 45   C CZ  ? TYR A 1   6 ?   1.456  -6.201 -16.903 1.000 94.170 ? 6   TYR A CZ  1 
ATOM 46   N N   ? GLU A 1   7 ?   1.136  -0.450 -19.176 1.000 95.810 ? 7   GLU A N   1 
ATOM 47   C CA  ? GLU A 1   7 ?  -0.234  -0.048 -18.871 1.000 95.810 ? 7   GLU A CA  1 
ATOM 48   C C   ? GLU A 1   7 ?  -1.101  -1.257 -18.530 1.000 95.810 ? 7   GLU A C   1 
ATOM 49   C CB  ? GLU A 1   7 ?  -0.843   0.721 -20.046 1.000 95.810 ? 7   GLU A CB  1 
ATOM 50   O O   ? GLU A 1   7 ?  -1.134  -2.235 -19.280 1.000 95.810 ? 7   GLU A O   1 
ATOM 51   C CG  ? GLU A 1   7 ?  -2.266   1.200 -19.796 1.000 95.810 ? 7   GLU A CG  1 
ATOM 52   C CD  ? GLU A 1   7 ?  -2.842   1.998 -20.954 1.000 95.810 ? 7   GLU A CD  1 
ATOM 53   O OE1 ? GLU A 1   7 ?  -4.083   2.146 -21.032 1.000 95.810 ? 7   GLU A OE1 1 
ATOM 54   O OE2 ? GLU A 1   7 ?  -2.047   2.480 -21.792 1.000 95.810 ? 7   GLU A OE2 1 
ATOM 55   N N   ? CYS A 1   8 ?  -1.759  -1.223 -17.458 1.000 95.620 ? 8   CYS A N   1 
ATOM 56   C CA  ? CYS A 1   8 ?  -2.720  -2.254 -17.083 1.000 95.620 ? 8   CYS A CA  1 
ATOM 57   C C   ? CYS A 1   8 ?  -3.903  -2.273 -18.043 1.000 95.620 ? 8   CYS A C   1 
ATOM 58   C CB  ? CYS A 1   8 ?  -3.215  -2.031 -15.654 1.000 95.620 ? 8   CYS A CB  1 
ATOM 59   O O   ? CYS A 1   8 ?  -4.282  -1.234 -18.588 1.000 95.620 ? 8   CYS A O   1 
ATOM 60   S SG  ? CYS A 1   8 ?  -1.929  -2.223 -14.400 1.000 95.620 ? 8   CYS A SG  1 
ATOM 61   N N   ? GLN A 1   9 ?  -4.366  -3.587 -18.235 1.000 95.830 ? 9   GLN A N   1 
ATOM 62   C CA  ? GLN A 1   9 ?  -5.667  -3.604 -18.896 1.000 95.830 ? 9   GLN A CA  1 
ATOM 63   C C   ? GLN A 1   9 ?  -6.677  -2.742 -18.146 1.000 95.830 ? 9   GLN A C   1 
ATOM 64   C CB  ? GLN A 1   9 ?  -6.188  -5.036 -19.020 1.000 95.830 ? 9   GLN A CB  1 
ATOM 65   O O   ? GLN A 1   9 ?  -6.792  -2.834 -16.922 1.000 95.830 ? 9   GLN A O   1 
ATOM 66   C CG  ? GLN A 1   9 ?  -5.333  -5.927 -19.911 1.000 95.830 ? 9   GLN A CG  1 
ATOM 67   C CD  ? GLN A 1   9 ?  -5.322  -5.472 -21.359 1.000 95.830 ? 9   GLN A CD  1 
ATOM 68   N NE2 ? GLN A 1   9 ?  -4.136  -5.417 -21.954 1.000 95.830 ? 9   GLN A NE2 1 
ATOM 69   O OE1 ? GLN A 1   9 ?  -6.372  -5.172 -21.937 1.000 95.830 ? 9   GLN A OE1 1 
ATOM 70   N N   ? PRO A 1  10 ?  -7.318  -1.761 -18.903 1.000 95.460 ? 10  PRO A N   1 
ATOM 71   C CA  ? PRO A 1  10 ?  -8.288  -0.900 -18.223 1.000 95.460 ? 10  PRO A CA  1 
ATOM 72   C C   ? PRO A 1  10 ?  -9.255  -1.684 -17.339 1.000 95.460 ? 10  PRO A C   1 
ATOM 73   C CB  ? PRO A 1  10 ?  -9.031  -0.225 -19.380 1.000 95.460 ? 10  PRO A CB  1 
ATOM 74   O O   ? PRO A 1  10 ?  -9.775  -2.723 -17.755 1.000 95.460 ? 10  PRO A O   1 
ATOM 75   C CG  ? PRO A 1  10 ?  -8.043  -0.194 -20.501 1.000 95.460 ? 10  PRO A CG  1 
ATOM 76   C CD  ? PRO A 1  10 ?  -7.239  -1.462 -20.464 1.000 95.460 ? 10  PRO A CD  1 
ATOM 77   N N   ? HIS A 1  11 ?  -9.296  -1.203 -16.009 1.000 93.250 ? 11  HIS A N   1 
ATOM 78   C CA  ? HIS A 1  11 ? -10.271  -1.649 -15.021 1.000 93.250 ? 11  HIS A CA  1 
ATOM 79   C C   ? HIS A 1  11 ?  -9.994  -3.082 -14.581 1.000 93.250 ? 11  HIS A C   1 
ATOM 80   C CB  ? HIS A 1  11 ? -11.690  -1.536 -15.580 1.000 93.250 ? 11  HIS A CB  1 
ATOM 81   O O   ? HIS A 1  11 ? -10.874  -3.749 -14.032 1.000 93.250 ? 11  HIS A O   1 
ATOM 82   C CG  ? HIS A 1  11 ? -12.023  -0.176 -16.105 1.000 93.250 ? 11  HIS A CG  1 
ATOM 83   C CD2 ? HIS A 1  11 ? -12.423   0.231 -17.332 1.000 93.250 ? 11  HIS A CD2 1 
ATOM 84   N ND1 ? HIS A 1  11 ? -11.954   0.959 -15.326 1.000 93.250 ? 11  HIS A ND1 1 
ATOM 85   C CE1 ? HIS A 1  11 ? -12.300   2.007 -16.054 1.000 93.250 ? 11  HIS A CE1 1 
ATOM 86   N NE2 ? HIS A 1  11 ? -12.589   1.592 -17.276 1.000 93.250 ? 11  HIS A NE2 1 
ATOM 87   N N   ? SER A 1  12 ?  -8.842  -3.619 -14.892 1.000 96.000 ? 12  SER A N   1 
ATOM 88   C CA  ? SER A 1  12 ?  -8.408  -4.947 -14.470 1.000 96.000 ? 12  SER A CA  1 
ATOM 89   C C   ? SER A 1  12 ?  -8.020  -4.959 -12.996 1.000 96.000 ? 12  SER A C   1 
ATOM 90   C CB  ? SER A 1  12 ?  -7.229  -5.421 -15.321 1.000 96.000 ? 12  SER A CB  1 
ATOM 91   O O   ? SER A 1  12 ?  -7.886  -6.026 -12.393 1.000 96.000 ? 12  SER A O   1 
ATOM 92   O OG  ? SER A 1  12 ?  -6.115  -4.560 -15.160 1.000 96.000 ? 12  SER A OG  1 
ATOM 93   N N   ? GLN A 1  13 ?  -7.868  -3.872 -12.322 1.000 97.220 ? 13  GLN A N   1 
ATOM 94   C CA  ? GLN A 1  13 ?  -7.557  -3.700 -10.906 1.000 97.220 ? 13  GLN A CA  1 
ATOM 95   C C   ? GLN A 1  13 ?  -8.614  -2.846 -10.211 1.000 97.220 ? 13  GLN A C   1 
ATOM 96   C CB  ? GLN A 1  13 ?  -6.175  -3.069 -10.732 1.000 97.220 ? 13  GLN A CB  1 
ATOM 97   O O   ? GLN A 1  13 ?  -8.328  -1.729  -9.775 1.000 97.220 ? 13  GLN A O   1 
ATOM 98   C CG  ? GLN A 1  13 ?  -5.048  -3.871 -11.370 1.000 97.220 ? 13  GLN A CG  1 
ATOM 99   C CD  ? GLN A 1  13 ?  -5.534  -5.157 -12.013 1.000 97.220 ? 13  GLN A CD  1 
ATOM 100  N NE2 ? GLN A 1  13 ?  -4.616  -5.899 -12.622 1.000 97.220 ? 13  GLN A NE2 1 
ATOM 101  O OE1 ? GLN A 1  13 ?  -6.725  -5.481 -11.961 1.000 97.220 ? 13  GLN A OE1 1 
ATOM 102  N N   ? PRO A 1  14 ?  -9.829  -3.355 -10.004 1.000 97.490 ? 14  PRO A N   1 
ATOM 103  C CA  ? PRO A 1  14 ? -10.965  -2.561  -9.529 1.000 97.490 ? 14  PRO A CA  1 
ATOM 104  C C   ? PRO A 1  14 ? -10.850  -2.192  -8.052 1.000 97.490 ? 14  PRO A C   1 
ATOM 105  C CB  ? PRO A 1  14 ? -12.164  -3.482  -9.770 1.000 97.490 ? 14  PRO A CB  1 
ATOM 106  O O   ? PRO A 1  14 ? -11.594  -1.337  -7.566 1.000 97.490 ? 14  PRO A O   1 
ATOM 107  C CG  ? PRO A 1  14 ? -11.599  -4.865  -9.718 1.000 97.490 ? 14  PRO A CG  1 
ATOM 108  C CD  ? PRO A 1  14 ? -10.229  -4.844 -10.333 1.000 97.490 ? 14  PRO A CD  1 
ATOM 109  N N   ? TRP A 1  15 ?  -9.801  -2.732  -7.355 1.000 98.350 ? 15  TRP A N   1 
ATOM 110  C CA  ? TRP A 1  15 ?  -9.559  -2.463  -5.942 1.000 98.350 ? 15  TRP A CA  1 
ATOM 111  C C   ? TRP A 1  15 ?  -8.548  -1.335  -5.767 1.000 98.350 ? 15  TRP A C   1 
ATOM 112  C CB  ? TRP A 1  15 ?  -9.063  -3.725  -5.231 1.000 98.350 ? 15  TRP A CB  1 
ATOM 113  O O   ? TRP A 1  15 ?  -8.326  -0.859  -4.651 1.000 98.350 ? 15  TRP A O   1 
ATOM 114  C CG  ? TRP A 1  15 ?  -7.970  -4.446  -5.963 1.000 98.350 ? 15  TRP A CG  1 
ATOM 115  C CD1 ? TRP A 1  15 ?  -6.629  -4.183  -5.908 1.000 98.350 ? 15  TRP A CD1 1 
ATOM 116  C CD2 ? TRP A 1  15 ?  -8.127  -5.546  -6.864 1.000 98.350 ? 15  TRP A CD2 1 
ATOM 117  C CE2 ? TRP A 1  15 ?  -6.838  -5.901  -7.319 1.000 98.350 ? 15  TRP A CE2 1 
ATOM 118  C CE3 ? TRP A 1  15 ?  -9.234  -6.267  -7.331 1.000 98.350 ? 15  TRP A CE3 1 
ATOM 119  N NE1 ? TRP A 1  15 ?  -5.943  -5.055  -6.721 1.000 98.350 ? 15  TRP A NE1 1 
ATOM 120  C CH2 ? TRP A 1  15 ?  -7.726  -7.637  -8.661 1.000 98.350 ? 15  TRP A CH2 1 
ATOM 121  C CZ2 ? TRP A 1  15 ?  -6.626  -6.948  -8.219 1.000 98.350 ? 15  TRP A CZ2 1 
ATOM 122  C CZ3 ? TRP A 1  15 ?  -9.021  -7.308  -8.227 1.000 98.350 ? 15  TRP A CZ3 1 
ATOM 123  N N   ? GLN A 1  16 ?  -7.765  -0.969  -6.856 1.000 97.770 ? 16  GLN A N   1 
ATOM 124  C CA  ? GLN A 1  16 ?  -6.731   0.058  -6.785 1.000 97.770 ? 16  GLN A CA  1 
ATOM 125  C C   ? GLN A 1  16 ?  -7.330   1.418  -6.438 1.000 97.770 ? 16  GLN A C   1 
ATOM 126  C CB  ? GLN A 1  16 ?  -5.966   0.143  -8.107 1.000 97.770 ? 16  GLN A CB  1 
ATOM 127  O O   ? GLN A 1  16 ?  -8.303   1.851  -7.059 1.000 97.770 ? 16  GLN A O   1 
ATOM 128  C CG  ? GLN A 1  16 ?  -4.867   1.197  -8.114 1.000 97.770 ? 16  GLN A CG  1 
ATOM 129  C CD  ? GLN A 1  16 ?  -3.714   0.850  -7.191 1.000 97.770 ? 16  GLN A CD  1 
ATOM 130  N NE2 ? GLN A 1  16 ?  -2.911   1.850  -6.844 1.000 97.770 ? 16  GLN A NE2 1 
ATOM 131  O OE1 ? GLN A 1  16 ?  -3.548  -0.307  -6.793 1.000 97.770 ? 16  GLN A OE1 1 
ATOM 132  N N   ? VAL A 1  17 ?  -6.696   2.069  -5.457 1.000 97.420 ? 17  VAL A N   1 
ATOM 133  C CA  ? VAL A 1  17 ?  -7.154   3.360  -4.953 1.000 97.420 ? 17  VAL A CA  1 
ATOM 134  C C   ? VAL A 1  17 ?  -6.073   4.415  -5.175 1.000 97.420 ? 17  VAL A C   1 
ATOM 135  C CB  ? VAL A 1  17 ?  -7.526   3.285  -3.455 1.000 97.420 ? 17  VAL A CB  1 
ATOM 136  O O   ? VAL A 1  17 ?  -4.882   4.136  -5.017 1.000 97.420 ? 17  VAL A O   1 
ATOM 137  C CG1 ? VAL A 1  17 ?  -7.817   4.678  -2.901 1.000 97.420 ? 17  VAL A CG1 1 
ATOM 138  C CG2 ? VAL A 1  17 ?  -8.726   2.363  -3.249 1.000 97.420 ? 17  VAL A CG2 1 
ATOM 139  N N   ? PHE A 1  18 ?  -6.534   5.530  -5.554 1.000 94.190 ? 18  PHE A N   1 
ATOM 140  C CA  ? PHE A 1  18 ?  -5.699   6.717  -5.689 1.000 94.190 ? 18  PHE A CA  1 
ATOM 141  C C   ? PHE A 1  18 ?  -6.034   7.740  -4.611 1.000 94.190 ? 18  PHE A C   1 
ATOM 142  C CB  ? PHE A 1  18 ?  -5.871   7.342  -7.077 1.000 94.190 ? 18  PHE A CB  1 
ATOM 143  O O   ? PHE A 1  18 ?  -7.199   8.099  -4.429 1.000 94.190 ? 18  PHE A O   1 
ATOM 144  C CG  ? PHE A 1  18 ?  -5.042   8.579  -7.293 1.000 94.190 ? 18  PHE A CG  1 
ATOM 145  C CD1 ? PHE A 1  18 ?  -5.633   9.763  -7.717 1.000 94.190 ? 18  PHE A CD1 1 
ATOM 146  C CD2 ? PHE A 1  18 ?  -3.671   8.557  -7.073 1.000 94.190 ? 18  PHE A CD2 1 
ATOM 147  C CE1 ? PHE A 1  18 ?  -4.868  10.910  -7.917 1.000 94.190 ? 18  PHE A CE1 1 
ATOM 148  C CE2 ? PHE A 1  18 ?  -2.900   9.699  -7.271 1.000 94.190 ? 18  PHE A CE2 1 
ATOM 149  C CZ  ? PHE A 1  18 ?  -3.500  10.874  -7.694 1.000 94.190 ? 18  PHE A CZ  1 
ATOM 150  N N   ? LEU A 1  19 ?  -4.992   8.175  -3.766 1.000 96.150 ? 19  LEU A N   1 
ATOM 151  C CA  ? LEU A 1  19 ?  -5.184   9.155  -2.702 1.000 96.150 ? 19  LEU A CA  1 
ATOM 152  C C   ? LEU A 1  19 ?  -4.649  10.521  -3.117 1.000 96.150 ? 19  LEU A C   1 
ATOM 153  C CB  ? LEU A 1  19 ?  -4.494   8.692  -1.416 1.000 96.150 ? 19  LEU A CB  1 
ATOM 154  O O   ? LEU A 1  19 ?  -3.566  10.618  -3.699 1.000 96.150 ? 19  LEU A O   1 
ATOM 155  C CG  ? LEU A 1  19 ?  -4.892   7.312  -0.892 1.000 96.150 ? 19  LEU A CG  1 
ATOM 156  C CD1 ? LEU A 1  19 ?  -4.055   6.948   0.330 1.000 96.150 ? 19  LEU A CD1 1 
ATOM 157  C CD2 ? LEU A 1  19 ?  -6.379   7.274  -0.558 1.000 96.150 ? 19  LEU A CD2 1 
ATOM 158  N N   ? THR A 1  20 ?  -5.447  11.567  -2.825 1.000 94.970 ? 20  THR A N   1 
ATOM 159  C CA  ? THR A 1  20 ?  -5.011  12.932  -3.096 1.000 94.970 ? 20  THR A CA  1 
ATOM 160  C C   ? THR A 1  20 ?  -5.070  13.780  -1.828 1.000 94.970 ? 20  THR A C   1 
ATOM 161  C CB  ? THR A 1  20 ?  -5.869  13.586  -4.194 1.000 94.970 ? 20  THR A CB  1 
ATOM 162  O O   ? THR A 1  20 ?  -5.815  13.464  -0.898 1.000 94.970 ? 20  THR A O   1 
ATOM 163  C CG2 ? THR A 1  20 ?  -5.783  12.801  -5.499 1.000 94.970 ? 20  THR A CG2 1 
ATOM 164  O OG1 ? THR A 1  20 ?  -7.236  13.626  -3.764 1.000 94.970 ? 20  THR A OG1 1 
ATOM 165  N N   ? TYR A 1  21 ?  -4.151  14.759  -1.806 1.000 92.730 ? 21  TYR A N   1 
ATOM 166  C CA  ? TYR A 1  21 ?  -4.109  15.812  -0.798 1.000 92.730 ? 21  TYR A CA  1 
ATOM 167  C C   ? TYR A 1  21 ?  -3.843  17.169  -1.438 1.000 92.730 ? 21  TYR A C   1 
ATOM 168  C CB  ? TYR A 1  21 ?  -3.034  15.510   0.251 1.000 92.730 ? 21  TYR A CB  1 
ATOM 169  O O   ? TYR A 1  21 ?  -2.879  17.330  -2.190 1.000 92.730 ? 21  TYR A O   1 
ATOM 170  C CG  ? TYR A 1  21 ?  -2.712  16.682   1.145 1.000 92.730 ? 21  TYR A CG  1 
ATOM 171  C CD1 ? TYR A 1  21 ?  -1.568  17.449   0.936 1.000 92.730 ? 21  TYR A CD1 1 
ATOM 172  C CD2 ? TYR A 1  21 ?  -3.550  17.025   2.201 1.000 92.730 ? 21  TYR A CD2 1 
ATOM 173  C CE1 ? TYR A 1  21 ?  -1.266  18.529   1.759 1.000 92.730 ? 21  TYR A CE1 1 
ATOM 174  C CE2 ? TYR A 1  21 ?  -3.259  18.103   3.030 1.000 92.730 ? 21  TYR A CE2 1 
ATOM 175  O OH  ? TYR A 1  21 ?  -1.823  19.916   3.619 1.000 92.730 ? 21  TYR A OH  1 
ATOM 176  C CZ  ? TYR A 1  21 ?  -2.117  18.848   2.801 1.000 92.730 ? 21  TYR A CZ  1 
ATOM 177  N N   ? ASN A 1  22 ?  -4.836  18.199  -1.186 1.000 90.630 ? 22  ASN A N   1 
ATOM 178  C CA  ? ASN A 1  22 ?  -4.762  19.541  -1.753 1.000 90.630 ? 22  ASN A CA  1 
ATOM 179  C C   ? ASN A 1  22 ?  -4.622  19.501  -3.272 1.000 90.630 ? 22  ASN A C   1 
ATOM 180  C CB  ? ASN A 1  22 ?  -3.601  20.322  -1.133 1.000 90.630 ? 22  ASN A CB  1 
ATOM 181  O O   ? ASN A 1  22 ?  -3.832  20.253  -3.847 1.000 90.630 ? 22  ASN A O   1 
ATOM 182  C CG  ? ASN A 1  22 ?  -3.852  20.689   0.316 1.000 90.630 ? 22  ASN A CG  1 
ATOM 183  N ND2 ? ASN A 1  22 ?  -2.778  20.888   1.072 1.000 90.630 ? 22  ASN A ND2 1 
ATOM 184  O OD1 ? ASN A 1  22 ?  -5.001  20.791   0.754 1.000 90.630 ? 22  ASN A OD1 1 
ATOM 185  N N   ? GLY A 1  23 ?  -5.272  18.476  -3.903 1.000 86.460 ? 23  GLY A N   1 
ATOM 186  C CA  ? GLY A 1  23 ?  -5.342  18.437  -5.355 1.000 86.460 ? 23  GLY A CA  1 
ATOM 187  C C   ? GLY A 1  23 ?  -4.157  17.734  -5.991 1.000 86.460 ? 23  GLY A C   1 
ATOM 188  O O   ? GLY A 1  23 ?  -4.097  17.593  -7.214 1.000 86.460 ? 23  GLY A O   1 
ATOM 189  N N   ? TYR A 1  24 ?  -3.207  17.242  -5.109 1.000 89.450 ? 24  TYR A N   1 
ATOM 190  C CA  ? TYR A 1  24 ?  -2.025  16.550  -5.610 1.000 89.450 ? 24  TYR A CA  1 
ATOM 191  C C   ? TYR A 1  24 ?  -2.071  15.068  -5.262 1.000 89.450 ? 24  TYR A C   1 
ATOM 192  C CB  ? TYR A 1  24 ?  -0.751  17.181  -5.040 1.000 89.450 ? 24  TYR A CB  1 
ATOM 193  O O   ? TYR A 1  24 ?  -2.509  14.693  -4.171 1.000 89.450 ? 24  TYR A O   1 
ATOM 194  C CG  ? TYR A 1  24 ?  -0.547  18.618  -5.455 1.000 89.450 ? 24  TYR A CG  1 
ATOM 195  C CD1 ? TYR A 1  24 ?  -0.020  18.934  -6.705 1.000 89.450 ? 24  TYR A CD1 1 
ATOM 196  C CD2 ? TYR A 1  24 ?  -0.879  19.662  -4.598 1.000 89.450 ? 24  TYR A CD2 1 
ATOM 197  C CE1 ? TYR A 1  24 ?   0.172  20.257  -7.091 1.000 89.450 ? 24  TYR A CE1 1 
ATOM 198  C CE2 ? TYR A 1  24 ?  -0.692  20.988  -4.974 1.000 89.450 ? 24  TYR A CE2 1 
ATOM 199  O OH  ? TYR A 1  24 ?   0.021  22.586  -6.597 1.000 89.450 ? 24  TYR A OH  1 
ATOM 200  C CZ  ? TYR A 1  24 ?  -0.167  21.275  -6.220 1.000 89.450 ? 24  TYR A CZ  1 
ATOM 201  N N   ? ARG A 1  25 ?  -1.537  14.260  -6.225 1.000 89.290 ? 25  ARG A N   1 
ATOM 202  C CA  ? ARG A 1  25 ?  -1.391  12.828  -5.985 1.000 89.290 ? 25  ARG A CA  1 
ATOM 203  C C   ? ARG A 1  25 ?  -0.429  12.561  -4.833 1.000 89.290 ? 25  ARG A C   1 
ATOM 204  C CB  ? ARG A 1  25 ?  -0.905  12.117  -7.250 1.000 89.290 ? 25  ARG A CB  1 
ATOM 205  O O   ? ARG A 1  25 ?   0.664  13.130  -4.785 1.000 89.290 ? 25  ARG A O   1 
ATOM 206  C CG  ? ARG A 1  25 ?  -1.887  12.181  -8.409 1.000 89.290 ? 25  ARG A CG  1 
ATOM 207  C CD  ? ARG A 1  25 ?  -1.305  11.568  -9.675 1.000 89.290 ? 25  ARG A CD  1 
ATOM 208  N NE  ? ARG A 1  25 ?  -2.173  11.788 -10.828 1.000 89.290 ? 25  ARG A NE  1 
ATOM 209  N NH1 ? ARG A 1  25 ?  -0.452  11.900 -12.364 1.000 89.290 ? 25  ARG A NH1 1 
ATOM 210  N NH2 ? ARG A 1  25 ?  -2.625  12.135 -13.053 1.000 89.290 ? 25  ARG A NH2 1 
ATOM 211  C CZ  ? ARG A 1  25 ?  -1.748  11.940 -12.079 1.000 89.290 ? 25  ARG A CZ  1 
ATOM 212  N N   ? TRP A 1  26 ?  -0.905  11.676  -3.896 1.000 92.180 ? 26  TRP A N   1 
ATOM 213  C CA  ? TRP A 1  26 ?  -0.127  11.478  -2.678 1.000 92.180 ? 26  TRP A CA  1 
ATOM 214  C C   ? TRP A 1  26 ?   0.293  10.019  -2.531 1.000 92.180 ? 26  TRP A C   1 
ATOM 215  C CB  ? TRP A 1  26 ?  -0.928  11.918  -1.450 1.000 92.180 ? 26  TRP A CB  1 
ATOM 216  O O   ? TRP A 1  26 ?   1.475   9.724  -2.337 1.000 92.180 ? 26  TRP A O   1 
ATOM 217  C CG  ? TRP A 1  26 ?  -0.260  11.608  -0.144 1.000 92.180 ? 26  TRP A CG  1 
ATOM 218  C CD1 ? TRP A 1  26 ?  -0.703  10.751   0.825 1.000 92.180 ? 26  TRP A CD1 1 
ATOM 219  C CD2 ? TRP A 1  26 ?   0.969  12.159   0.338 1.000 92.180 ? 26  TRP A CD2 1 
ATOM 220  C CE2 ? TRP A 1  26 ?   1.213  11.589   1.608 1.000 92.180 ? 26  TRP A CE2 1 
ATOM 221  C CE3 ? TRP A 1  26 ?   1.890  13.079  -0.181 1.000 92.180 ? 26  TRP A CE3 1 
ATOM 222  N NE1 ? TRP A 1  26 ?   0.179  10.735   1.881 1.000 92.180 ? 26  TRP A NE1 1 
ATOM 223  C CH2 ? TRP A 1  26 ?   3.226  12.813   1.835 1.000 92.180 ? 26  TRP A CH2 1 
ATOM 224  C CZ2 ? TRP A 1  26 ?   2.341  11.910   2.366 1.000 92.180 ? 26  TRP A CZ2 1 
ATOM 225  C CZ3 ? TRP A 1  26 ?   3.012  13.397   0.576 1.000 92.180 ? 26  TRP A CZ3 1 
ATOM 226  N N   ? CYS A 1  27 ?  -0.624   9.088  -2.499 1.000 95.740 ? 27  CYS A N   1 
ATOM 227  C CA  ? CYS A 1  27 ?  -0.387   7.668  -2.263 1.000 95.740 ? 27  CYS A CA  1 
ATOM 228  C C   ? CYS A 1  27 ?  -1.470   6.819  -2.918 1.000 95.740 ? 27  CYS A C   1 
ATOM 229  C CB  ? CYS A 1  27 ?  -0.332   7.375  -0.764 1.000 95.740 ? 27  CYS A CB  1 
ATOM 230  O O   ? CYS A 1  27 ?  -2.436   7.351  -3.466 1.000 95.740 ? 27  CYS A O   1 
ATOM 231  S SG  ? CYS A 1  27 ?   1.279   7.704  -0.017 1.000 95.740 ? 27  CYS A SG  1 
ATOM 232  N N   ? GLY A 1  28 ?  -1.191   5.568  -2.908 1.000 96.500 ? 28  GLY A N   1 
ATOM 233  C CA  ? GLY A 1  28 ?  -2.194   4.601  -3.324 1.000 96.500 ? 28  GLY A CA  1 
ATOM 234  C C   ? GLY A 1  28 ?  -2.827   3.860  -2.162 1.000 96.500 ? 28  GLY A C   1 
ATOM 235  O O   ? GLY A 1  28 ?  -2.552   4.166  -1.000 1.000 96.500 ? 28  GLY A O   1 
ATOM 236  N N   ? GLY A 1  29 ?  -3.686   2.928  -2.421 1.000 97.830 ? 29  GLY A N   1 
ATOM 237  C CA  ? GLY A 1  29 ?  -4.363   2.051  -1.479 1.000 97.830 ? 29  GLY A CA  1 
ATOM 238  C C   ? GLY A 1  29 ?  -5.138   0.935  -2.153 1.000 97.830 ? 29  GLY A C   1 
ATOM 239  O O   ? GLY A 1  29 ?  -5.075   0.778  -3.374 1.000 97.830 ? 29  GLY A O   1 
ATOM 240  N N   ? SER A 1  30 ?  -5.770   0.135  -1.248 1.000 98.540 ? 30  SER A N   1 
ATOM 241  C CA  ? SER A 1  30 ?  -6.612  -0.959  -1.721 1.000 98.540 ? 30  SER A CA  1 
ATOM 242  C C   ? SER A 1  30 ?  -7.951  -0.981  -0.992 1.000 98.540 ? 30  SER A C   1 
ATOM 243  C CB  ? SER A 1  30 ?  -5.901  -2.301  -1.540 1.000 98.540 ? 30  SER A CB  1 
ATOM 244  O O   ? SER A 1  30 ?  -7.997  -0.874   0.235 1.000 98.540 ? 30  SER A O   1 
ATOM 245  O OG  ? SER A 1  30 ?  -4.623  -2.280  -2.152 1.000 98.540 ? 30  SER A OG  1 
ATOM 246  N N   ? LEU A 1  31 ?  -8.990  -1.047  -1.836 1.000 98.700 ? 31  LEU A N   1 
ATOM 247  C CA  ? LEU A 1  31 ? -10.325  -1.198  -1.268 1.000 98.700 ? 31  LEU A CA  1 
ATOM 248  C C   ? LEU A 1  31 ? -10.519  -2.600  -0.701 1.000 98.700 ? 31  LEU A C   1 
ATOM 249  C CB  ? LEU A 1  31 ? -11.393  -0.910  -2.327 1.000 98.700 ? 31  LEU A CB  1 
ATOM 250  O O   ? LEU A 1  31 ? -10.340  -3.592  -1.411 1.000 98.700 ? 31  LEU A O   1 
ATOM 251  C CG  ? LEU A 1  31 ? -12.848  -1.001  -1.864 1.000 98.700 ? 31  LEU A CG  1 
ATOM 252  C CD1 ? LEU A 1  31 ? -13.155   0.106  -0.860 1.000 98.700 ? 31  LEU A CD1 1 
ATOM 253  C CD2 ? LEU A 1  31 ? -13.795  -0.925  -3.057 1.000 98.700 ? 31  LEU A CD2 1 
ATOM 254  N N   ? ILE A 1  32 ? -10.891  -2.745   0.578 1.000 98.290 ? 32  ILE A N   1 
ATOM 255  C CA  ? ILE A 1  32 ? -10.932  -4.071   1.185 1.000 98.290 ? 32  ILE A CA  1 
ATOM 256  C C   ? ILE A 1  32 ? -12.358  -4.393   1.626 1.000 98.290 ? 32  ILE A C   1 
ATOM 257  C CB  ? ILE A 1  32 ?  -9.964  -4.174   2.385 1.000 98.290 ? 32  ILE A CB  1 
ATOM 258  O O   ? ILE A 1  32 ? -12.688  -5.553   1.886 1.000 98.290 ? 32  ILE A O   1 
ATOM 259  C CG1 ? ILE A 1  32 ? -10.278  -3.086   3.419 1.000 98.290 ? 32  ILE A CG1 1 
ATOM 260  C CG2 ? ILE A 1  32 ?  -8.509  -4.078   1.915 1.000 98.290 ? 32  ILE A CG2 1 
ATOM 261  C CD1 ? ILE A 1  32 ?  -9.550  -3.263   4.745 1.000 98.290 ? 32  ILE A CD1 1 
ATOM 262  N N   ? ASN A 1  33 ? -13.372  -3.391   1.627 1.000 97.730 ? 33  ASN A N   1 
ATOM 263  C CA  ? ASN A 1  33 ? -14.821  -3.530   1.732 1.000 97.730 ? 33  ASN A CA  1 
ATOM 264  C C   ? ASN A 1  33 ? -15.539  -2.250   1.314 1.000 97.730 ? 33  ASN A C   1 
ATOM 265  C CB  ? ASN A 1  33 ? -15.221  -3.923   3.156 1.000 97.730 ? 33  ASN A CB  1 
ATOM 266  O O   ? ASN A 1  33 ? -14.946  -1.383   0.670 1.000 97.730 ? 33  ASN A O   1 
ATOM 267  C CG  ? ASN A 1  33 ? -14.949  -2.823   4.163 1.000 97.730 ? 33  ASN A CG  1 
ATOM 268  N ND2 ? ASN A 1  33 ? -14.823  -3.198   5.430 1.000 97.730 ? 33  ASN A ND2 1 
ATOM 269  O OD1 ? ASN A 1  33 ? -14.853  -1.646   3.805 1.000 97.730 ? 33  ASN A OD1 1 
ATOM 270  N N   ? ASN A 1  34 ? -16.865  -2.156   1.649 1.000 97.450 ? 34  ASN A N   1 
ATOM 271  C CA  ? ASN A 1  34 ? -17.649  -1.070   1.069 1.000 97.450 ? 34  ASN A CA  1 
ATOM 272  C C   ? ASN A 1  34 ? -17.411   0.247   1.802 1.000 97.450 ? 34  ASN A C   1 
ATOM 273  C CB  ? ASN A 1  34 ? -19.138  -1.421   1.077 1.000 97.450 ? 34  ASN A CB  1 
ATOM 274  O O   ? ASN A 1  34 ? -17.879   1.299   1.364 1.000 97.450 ? 34  ASN A O   1 
ATOM 275  C CG  ? ASN A 1  34 ? -19.701  -1.550   2.479 1.000 97.450 ? 34  ASN A CG  1 
ATOM 276  N ND2 ? ASN A 1  34 ? -21.021  -1.470   2.598 1.000 97.450 ? 34  ASN A ND2 1 
ATOM 277  O OD1 ? ASN A 1  34 ? -18.955  -1.720   3.447 1.000 97.450 ? 34  ASN A OD1 1 
ATOM 278  N N   ? ARG A 1  35 ? -16.405   0.184   2.821 1.000 98.090 ? 35  ARG A N   1 
ATOM 279  C CA  ? ARG A 1  35 ? -16.176   1.426   3.553 1.000 98.090 ? 35  ARG A CA  1 
ATOM 280  C C   ? ARG A 1  35 ? -14.703   1.585   3.913 1.000 98.090 ? 35  ARG A C   1 
ATOM 281  C CB  ? ARG A 1  35 ? -17.033   1.469   4.820 1.000 98.090 ? 35  ARG A CB  1 
ATOM 282  O O   ? ARG A 1  35 ? -14.311   2.588   4.513 1.000 98.090 ? 35  ARG A O   1 
ATOM 283  C CG  ? ARG A 1  35 ? -18.494   1.807   4.564 1.000 98.090 ? 35  ARG A CG  1 
ATOM 284  C CD  ? ARG A 1  35 ? -19.211   2.214   5.844 1.000 98.090 ? 35  ARG A CD  1 
ATOM 285  N NE  ? ARG A 1  35 ? -20.610   2.550   5.594 1.000 98.090 ? 35  ARG A NE  1 
ATOM 286  N NH1 ? ARG A 1  35 ? -20.296   4.836   5.705 1.000 98.090 ? 35  ARG A NH1 1 
ATOM 287  N NH2 ? ARG A 1  35 ? -22.383   3.979   5.302 1.000 98.090 ? 35  ARG A NH2 1 
ATOM 288  C CZ  ? ARG A 1  35 ? -21.093   3.788   5.534 1.000 98.090 ? 35  ARG A CZ  1 
ATOM 289  N N   ? TRP A 1  36 ? -13.874   0.611   3.599 1.000 98.580 ? 36  TRP A N   1 
ATOM 290  C CA  ? TRP A 1  36 ? -12.519   0.668   4.135 1.000 98.580 ? 36  TRP A CA  1 
ATOM 291  C C   ? TRP A 1  36 ? -11.486   0.488   3.027 1.000 98.580 ? 36  TRP A C   1 
ATOM 292  C CB  ? TRP A 1  36 ? -12.321  -0.403   5.213 1.000 98.580 ? 36  TRP A CB  1 
ATOM 293  O O   ? TRP A 1  36 ? -11.666  -0.338   2.130 1.000 98.580 ? 36  TRP A O   1 
ATOM 294  C CG  ? TRP A 1  36 ? -13.056  -0.125   6.489 1.000 98.580 ? 36  TRP A CG  1 
ATOM 295  C CD1 ? TRP A 1  36 ? -14.315  -0.541   6.822 1.000 98.580 ? 36  TRP A CD1 1 
ATOM 296  C CD2 ? TRP A 1  36 ? -12.577   0.636   7.602 1.000 98.580 ? 36  TRP A CD2 1 
ATOM 297  C CE2 ? TRP A 1  36 ? -13.600   0.640   8.577 1.000 98.580 ? 36  TRP A CE2 1 
ATOM 298  C CE3 ? TRP A 1  36 ? -11.381   1.315   7.871 1.000 98.580 ? 36  TRP A CE3 1 
ATOM 299  N NE1 ? TRP A 1  36 ? -14.648  -0.085   8.077 1.000 98.580 ? 36  TRP A NE1 1 
ATOM 300  C CH2 ? TRP A 1  36 ? -12.282   1.954  10.039 1.000 98.580 ? 36  TRP A CH2 1 
ATOM 301  C CZ2 ? TRP A 1  36 ? -13.461   1.297   9.802 1.000 98.580 ? 36  TRP A CZ2 1 
ATOM 302  C CZ3 ? TRP A 1  36 ? -11.246   1.969   9.090 1.000 98.580 ? 36  TRP A CZ3 1 
ATOM 303  N N   ? VAL A 1  37 ? -10.439   1.319   3.126 1.000 98.680 ? 37  VAL A N   1 
ATOM 304  C CA  ? VAL A 1  37 ?  -9.241   1.280   2.294 1.000 98.680 ? 37  VAL A CA  1 
ATOM 305  C C   ? VAL A 1  37 ?  -8.021   0.974   3.159 1.000 98.680 ? 37  VAL A C   1 
ATOM 306  C CB  ? VAL A 1  37 ?  -9.036   2.610   1.534 1.000 98.680 ? 37  VAL A CB  1 
ATOM 307  O O   ? VAL A 1  37 ?  -7.912   1.464   4.286 1.000 98.680 ? 37  VAL A O   1 
ATOM 308  C CG1 ? VAL A 1  37 ?  -7.690   2.616   0.811 1.000 98.680 ? 37  VAL A CG1 1 
ATOM 309  C CG2 ? VAL A 1  37 ? -10.177   2.840   0.545 1.000 98.680 ? 37  VAL A CG2 1 
ATOM 310  N N   ? ILE A 1  38 ?  -7.230   0.118   2.664 1.000 98.660 ? 38  ILE A N   1 
ATOM 311  C CA  ? ILE A 1  38 ?  -5.963  -0.154   3.336 1.000 98.660 ? 38  ILE A CA  1 
ATOM 312  C C   ? ILE A 1  38 ?  -4.824   0.533   2.586 1.000 98.660 ? 38  ILE A C   1 
ATOM 313  C CB  ? ILE A 1  38 ?  -5.695  -1.671   3.445 1.000 98.660 ? 38  ILE A CB  1 
ATOM 314  O O   ? ILE A 1  38 ?  -4.779   0.506   1.354 1.000 98.660 ? 38  ILE A O   1 
ATOM 315  C CG1 ? ILE A 1  38 ?  -4.471  -1.935   4.328 1.000 98.660 ? 38  ILE A CG1 1 
ATOM 316  C CG2 ? ILE A 1  38 ?  -5.512  -2.289   2.055 1.000 98.660 ? 38  ILE A CG2 1 
ATOM 317  C CD1 ? ILE A 1  38 ?  -4.329  -3.385   4.773 1.000 98.660 ? 38  ILE A CD1 1 
ATOM 318  N N   ? SER A 1  39 ?  -3.858   1.255   3.283 1.000 98.480 ? 39  SER A N   1 
ATOM 319  C CA  ? SER A 1  39 ?  -2.734   2.002   2.729 1.000 98.480 ? 39  SER A CA  1 
ATOM 320  C C   ? SER A 1  39 ?  -1.538   1.984   3.675 1.000 98.480 ? 39  SER A C   1 
ATOM 321  C CB  ? SER A 1  39 ?  -3.141   3.447   2.439 1.000 98.480 ? 39  SER A CB  1 
ATOM 322  O O   ? SER A 1  39 ?  -1.547   1.273   4.682 1.000 98.480 ? 39  SER A O   1 
ATOM 323  O OG  ? SER A 1  39 ?  -2.156   4.100   1.656 1.000 98.480 ? 39  SER A OG  1 
ATOM 324  N N   ? ALA A 1  40 ?  -0.516   2.607   3.273 1.000 98.380 ? 40  ALA A N   1 
ATOM 325  C CA  ? ALA A 1  40 ?   0.667   2.717   4.123 1.000 98.380 ? 40  ALA A CA  1 
ATOM 326  C C   ? ALA A 1  40 ?   0.490   3.813   5.170 1.000 98.380 ? 40  ALA A C   1 
ATOM 327  C CB  ? ALA A 1  40 ?   1.908   2.989   3.276 1.000 98.380 ? 40  ALA A CB  1 
ATOM 328  O O   ? ALA A 1  40 ?  -0.070   4.873   4.879 1.000 98.380 ? 40  ALA A O   1 
ATOM 329  N N   ? ALA A 1  41 ?   0.976   3.575   6.378 1.000 98.200 ? 41  ALA A N   1 
ATOM 330  C CA  ? ALA A 1  41 ?   0.872   4.536   7.473 1.000 98.200 ? 41  ALA A CA  1 
ATOM 331  C C   ? ALA A 1  41 ?   1.657   5.807   7.164 1.000 98.200 ? 41  ALA A C   1 
ATOM 332  C CB  ? ALA A 1  41 ?   1.366   3.913   8.777 1.000 98.200 ? 41  ALA A CB  1 
ATOM 333  O O   ? ALA A 1  41 ?   1.267   6.902   7.578 1.000 98.200 ? 41  ALA A O   1 
ATOM 334  N N   ? HIS A 1  42 ?   2.725   5.696   6.453 1.000 97.060 ? 42  HIS A N   1 
ATOM 335  C CA  ? HIS A 1  42 ?   3.562   6.851   6.150 1.000 97.060 ? 42  HIS A CA  1 
ATOM 336  C C   ? HIS A 1  42 ?   2.889   7.767   5.133 1.000 97.060 ? 42  HIS A C   1 
ATOM 337  C CB  ? HIS A 1  42 ?   4.928   6.402   5.630 1.000 97.060 ? 42  HIS A CB  1 
ATOM 338  O O   ? HIS A 1  42 ?   3.357   8.882   4.890 1.000 97.060 ? 42  HIS A O   1 
ATOM 339  C CG  ? HIS A 1  42 ?   4.908   5.950   4.204 1.000 97.060 ? 42  HIS A CG  1 
ATOM 340  C CD2 ? HIS A 1  42 ?   5.063   6.641   3.050 1.000 97.060 ? 42  HIS A CD2 1 
ATOM 341  N ND1 ? HIS A 1  42 ?   4.706   4.635   3.843 1.000 97.060 ? 42  HIS A ND1 1 
ATOM 342  C CE1 ? HIS A 1  42 ?   4.738   4.537   2.525 1.000 97.060 ? 42  HIS A CE1 1 
ATOM 343  N NE2 ? HIS A 1  42 ?   4.953   5.740   2.020 1.000 97.060 ? 42  HIS A NE2 1 
ATOM 344  N N   ? CYS A 1  43 ?   1.738   7.370   4.646 1.000 96.630 ? 43  CYS A N   1 
ATOM 345  C CA  ? CYS A 1  43 ?   0.980   8.146   3.671 1.000 96.630 ? 43  CYS A CA  1 
ATOM 346  C C   ? CYS A 1  43 ?  -0.014   9.070   4.363 1.000 96.630 ? 43  CYS A C   1 
ATOM 347  C CB  ? CYS A 1  43 ?   0.241   7.219   2.706 1.000 96.630 ? 43  CYS A CB  1 
ATOM 348  O O   ? CYS A 1  43 ?  -0.685   9.870   3.709 1.000 96.630 ? 43  CYS A O   1 
ATOM 349  S SG  ? CYS A 1  43 ?   1.312   6.448   1.473 1.000 96.630 ? 43  CYS A SG  1 
ATOM 350  N N   ? TYR A 1  44 ?  -0.114   9.038   5.655 1.000 95.530 ? 44  TYR A N   1 
ATOM 351  C CA  ? TYR A 1  44 ?  -1.145   9.773   6.379 1.000 95.530 ? 44  TYR A CA  1 
ATOM 352  C C   ? TYR A 1  44 ?  -0.963  11.276   6.211 1.000 95.530 ? 44  TYR A C   1 
ATOM 353  C CB  ? TYR A 1  44 ?  -1.123   9.406   7.866 1.000 95.530 ? 44  TYR A CB  1 
ATOM 354  O O   ? TYR A 1  44 ?   0.142  11.797   6.385 1.000 95.530 ? 44  TYR A O   1 
ATOM 355  C CG  ? TYR A 1  44 ?  -2.001  10.287   8.721 1.000 95.530 ? 44  TYR A CG  1 
ATOM 356  C CD1 ? TYR A 1  44 ?  -1.447  11.180   9.636 1.000 95.530 ? 44  TYR A CD1 1 
ATOM 357  C CD2 ? TYR A 1  44 ?  -3.387  10.228   8.617 1.000 95.530 ? 44  TYR A CD2 1 
ATOM 358  C CE1 ? TYR A 1  44 ?  -2.252  11.992  10.427 1.000 95.530 ? 44  TYR A CE1 1 
ATOM 359  C CE2 ? TYR A 1  44 ?  -4.202  11.035   9.404 1.000 95.530 ? 44  TYR A CE2 1 
ATOM 360  O OH  ? TYR A 1  44 ?  -4.428  12.715  11.085 1.000 95.530 ? 44  TYR A OH  1 
ATOM 361  C CZ  ? TYR A 1  44 ?  -3.626  11.913  10.304 1.000 95.530 ? 44  TYR A CZ  1 
ATOM 362  N N   ? LEU A 1  45 ?  -2.163  11.903   5.869 1.000 93.540 ? 45  LEU A N   1 
ATOM 363  C CA  ? LEU A 1  45 ?  -2.322  13.353   5.862 1.000 93.540 ? 45  LEU A CA  1 
ATOM 364  C C   ? LEU A 1  45 ?  -3.689  13.753   6.408 1.000 93.540 ? 45  LEU A C   1 
ATOM 365  C CB  ? LEU A 1  45 ?  -2.144  13.905   4.445 1.000 93.540 ? 45  LEU A CB  1 
ATOM 366  O O   ? LEU A 1  45 ?  -4.642  12.973   6.339 1.000 93.540 ? 45  LEU A O   1 
ATOM 367  C CG  ? LEU A 1  45 ?  -0.744  13.785   3.841 1.000 93.540 ? 45  LEU A CG  1 
ATOM 368  C CD1 ? LEU A 1  45 ?  -0.802  13.963   2.328 1.000 93.540 ? 45  LEU A CD1 1 
ATOM 369  C CD2 ? LEU A 1  45 ?   0.198  14.807   4.469 1.000 93.540 ? 45  LEU A CD2 1 
ATOM 370  N N   ? SER A 1  46 ?  -3.863  15.001   7.018 1.000 88.860 ? 46  SER A N   1 
ATOM 371  C CA  ? SER A 1  46 ?  -5.074  15.452   7.696 1.000 88.860 ? 46  SER A CA  1 
ATOM 372  C C   ? SER A 1  46 ?  -6.212  15.672   6.705 1.000 88.860 ? 46  SER A C   1 
ATOM 373  C CB  ? SER A 1  46 ?  -4.807  16.742   8.472 1.000 88.860 ? 46  SER A CB  1 
ATOM 374  O O   ? SER A 1  46 ?  -7.385  15.528   7.056 1.000 88.860 ? 46  SER A O   1 
ATOM 375  O OG  ? SER A 1  46 ?  -4.349  17.765   7.604 1.000 88.860 ? 46  SER A OG  1 
ATOM 376  N N   ? THR A 1  47 ?  -6.087  15.766   5.370 1.000 90.020 ? 47  THR A N   1 
ATOM 377  C CA  ? THR A 1  47 ?  -7.136  16.086   4.407 1.000 90.020 ? 47  THR A CA  1 
ATOM 378  C C   ? THR A 1  47 ?  -7.059  15.161   3.196 1.000 90.020 ? 47  THR A C   1 
ATOM 379  C CB  ? THR A 1  47 ?  -7.040  17.552   3.944 1.000 90.020 ? 47  THR A CB  1 
ATOM 380  O O   ? THR A 1  47 ?  -7.254  15.599   2.061 1.000 90.020 ? 47  THR A O   1 
ATOM 381  C CG2 ? THR A 1  47 ?  -7.271  18.512   5.106 1.000 90.020 ? 47  THR A CG2 1 
ATOM 382  O OG1 ? THR A 1  47 ?  -5.738  17.789   3.394 1.000 90.020 ? 47  THR A OG1 1 
ATOM 383  N N   ? LEU A 1  48 ?  -7.011  13.879   3.408 1.000 94.740 ? 48  LEU A N   1 
ATOM 384  C CA  ? LEU A 1  48 ?  -6.895  12.906   2.327 1.000 94.740 ? 48  LEU A CA  1 
ATOM 385  C C   ? LEU A 1  48 ?  -8.232  12.719   1.619 1.000 94.740 ? 48  LEU A C   1 
ATOM 386  C CB  ? LEU A 1  48 ?  -6.397  11.563   2.866 1.000 94.740 ? 48  LEU A CB  1 
ATOM 387  O O   ? LEU A 1  48 ?  -9.288  12.767   2.254 1.000 94.740 ? 48  LEU A O   1 
ATOM 388  C CG  ? LEU A 1  48 ?  -4.921  11.497   3.263 1.000 94.740 ? 48  LEU A CG  1 
ATOM 389  C CD1 ? LEU A 1  48 ?  -4.627  10.193   3.997 1.000 94.740 ? 48  LEU A CD1 1 
ATOM 390  C CD2 ? LEU A 1  48 ?  -4.030  11.637   2.033 1.000 94.740 ? 48  LEU A CD2 1 
ATOM 391  N N   ? ARG A 1  49 ?  -8.190  12.530   0.331 1.000 96.670 ? 49  ARG A N   1 
ATOM 392  C CA  ? ARG A 1  49 ?  -9.320  12.119  -0.495 1.000 96.670 ? 49  ARG A CA  1 
ATOM 393  C C   ? ARG A 1  49 ?  -9.042  10.784  -1.179 1.000 96.670 ? 49  ARG A C   1 
ATOM 394  C CB  ? ARG A 1  49 ?  -9.639  13.188  -1.542 1.000 96.670 ? 49  ARG A CB  1 
ATOM 395  O O   ? ARG A 1  49 ?  -7.895  10.480  -1.514 1.000 96.670 ? 49  ARG A O   1 
ATOM 396  C CG  ? ARG A 1  49 ? -10.154  14.492  -0.954 1.000 96.670 ? 49  ARG A CG  1 
ATOM 397  C CD  ? ARG A 1  49 ? -10.571  15.474  -2.039 1.000 96.670 ? 49  ARG A CD  1 
ATOM 398  N NE  ? ARG A 1  49 ? -11.133  16.697  -1.473 1.000 96.670 ? 49  ARG A NE  1 
ATOM 399  N NH1 ? ARG A 1  49 ? -11.184  17.848  -3.475 1.000 96.670 ? 49  ARG A NH1 1 
ATOM 400  N NH2 ? ARG A 1  49 ? -11.921  18.853  -1.551 1.000 96.670 ? 49  ARG A NH2 1 
ATOM 401  C CZ  ? ARG A 1  49 ? -11.411  17.797  -2.167 1.000 96.670 ? 49  ARG A CZ  1 
ATOM 402  N N   ? VAL A 1  50 ? -10.159  10.001  -1.339 1.000 97.500 ? 50  VAL A N   1 
ATOM 403  C CA  ? VAL A 1  50 ? -10.034   8.678  -1.940 1.000 97.500 ? 50  VAL A CA  1 
ATOM 404  C C   ? VAL A 1  50 ? -10.715   8.664  -3.307 1.000 97.500 ? 50  VAL A C   1 
ATOM 405  C CB  ? VAL A 1  50 ? -10.638   7.582  -1.033 1.000 97.500 ? 50  VAL A CB  1 
ATOM 406  O O   ? VAL A 1  50 ? -11.858   9.105  -3.443 1.000 97.500 ? 50  VAL A O   1 
ATOM 407  C CG1 ? VAL A 1  50 ? -10.679   6.240  -1.762 1.000 97.500 ? 50  VAL A CG1 1 
ATOM 408  C CG2 ? VAL A 1  50 ?  -9.841   7.465   0.264 1.000 97.500 ? 50  VAL A CG2 1 
ATOM 409  N N   ? HIS A 1  51 ?  -9.946   8.200  -4.324 1.000 97.210 ? 51  HIS A N   1 
ATOM 410  C CA  ? HIS A 1  51 ? -10.461   8.066  -5.682 1.000 97.210 ? 51  HIS A CA  1 
ATOM 411  C C   ? HIS A 1  51 ? -10.476   6.606  -6.124 1.000 97.210 ? 51  HIS A C   1 
ATOM 412  C CB  ? HIS A 1  51 ?  -9.628   8.901  -6.656 1.000 97.210 ? 51  HIS A CB  1 
ATOM 413  O O   ? HIS A 1  51 ?  -9.452   5.923  -6.056 1.000 97.210 ? 51  HIS A O   1 
ATOM 414  C CG  ? HIS A 1  51 ?  -9.464  10.327  -6.235 1.000 97.210 ? 51  HIS A CG  1 
ATOM 415  C CD2 ? HIS A 1  51 ?  -8.604  10.903  -5.363 1.000 97.210 ? 51  HIS A CD2 1 
ATOM 416  N ND1 ? HIS A 1  51 ? -10.252  11.344  -6.729 1.000 97.210 ? 51  HIS A ND1 1 
ATOM 417  C CE1 ? HIS A 1  51 ?  -9.881  12.488  -6.178 1.000 97.210 ? 51  HIS A CE1 1 
ATOM 418  N NE2 ? HIS A 1  51 ?  -8.882  12.247  -5.345 1.000 97.210 ? 51  HIS A NE2 1 
ATOM 419  N N   ? LEU A 1  52 ? -11.707   6.070  -6.589 1.000 97.530 ? 52  LEU A N   1 
ATOM 420  C CA  ? LEU A 1  52 ? -11.898   4.703  -7.061 1.000 97.530 ? 52  LEU A CA  1 
ATOM 421  C C   ? LEU A 1  52 ? -12.414   4.690  -8.496 1.000 97.530 ? 52  LEU A C   1 
ATOM 422  C CB  ? LEU A 1  52 ? -12.873   3.953  -6.149 1.000 97.530 ? 52  LEU A CB  1 
ATOM 423  O O   ? LEU A 1  52 ? -12.947   5.692  -8.977 1.000 97.530 ? 52  LEU A O   1 
ATOM 424  C CG  ? LEU A 1  52 ? -12.467   3.828  -4.679 1.000 97.530 ? 52  LEU A CG  1 
ATOM 425  C CD1 ? LEU A 1  52 ? -13.342   4.724  -3.809 1.000 97.530 ? 52  LEU A CD1 1 
ATOM 426  C CD2 ? LEU A 1  52 ? -12.557   2.377  -4.221 1.000 97.530 ? 52  LEU A CD2 1 
ATOM 427  N N   ? GLY A 1  53 ? -12.132   3.530  -9.174 1.000 96.830 ? 53  GLY A N   1 
ATOM 428  C CA  ? GLY A 1  53 ? -12.733   3.315 -10.480 1.000 96.830 ? 53  GLY A CA  1 
ATOM 429  C C   ? GLY A 1  53 ? -12.020   4.055 -11.595 1.000 96.830 ? 53  GLY A C   1 
ATOM 430  O O   ? GLY A 1  53 ? -12.582   4.255 -12.674 1.000 96.830 ? 53  GLY A O   1 
ATOM 431  N N   ? GLU A 1  54 ? -10.693   4.490 -11.257 1.000 95.100 ? 54  GLU A N   1 
ATOM 432  C CA  ? GLU A 1  54 ?  -9.899   5.241 -12.225 1.000 95.100 ? 54  GLU A CA  1 
ATOM 433  C C   ? GLU A 1  54 ?  -8.997   4.316 -13.036 1.000 95.100 ? 54  GLU A C   1 
ATOM 434  C CB  ? GLU A 1  54 ?  -9.058   6.308 -11.518 1.000 95.100 ? 54  GLU A CB  1 
ATOM 435  O O   ? GLU A 1  54 ?  -8.395   3.390 -12.488 1.000 95.100 ? 54  GLU A O   1 
ATOM 436  C CG  ? GLU A 1  54 ?  -9.884   7.370 -10.806 1.000 95.100 ? 54  GLU A CG  1 
ATOM 437  C CD  ? GLU A 1  54 ? -10.462   8.413 -11.750 1.000 95.100 ? 54  GLU A CD  1 
ATOM 438  O OE1 ? GLU A 1  54 ? -11.229   9.288 -11.290 1.000 95.100 ? 54  GLU A OE1 1 
ATOM 439  O OE2 ? GLU A 1  54 ? -10.145   8.353 -12.959 1.000 95.100 ? 54  GLU A OE2 1 
ATOM 440  N N   ? HIS A 1  55 ?  -8.960   4.457 -14.360 1.000 96.290 ? 55  HIS A N   1 
ATOM 441  C CA  ? HIS A 1  55 ?  -7.893   3.919 -15.196 1.000 96.290 ? 55  HIS A CA  1 
ATOM 442  C C   ? HIS A 1  55 ?  -6.956   5.024 -15.674 1.000 96.290 ? 55  HIS A C   1 
ATOM 443  C CB  ? HIS A 1  55 ?  -8.478   3.172 -16.396 1.000 96.290 ? 55  HIS A CB  1 
ATOM 444  O O   ? HIS A 1  55 ?  -5.734   4.870 -15.626 1.000 96.290 ? 55  HIS A O   1 
ATOM 445  C CG  ? HIS A 1  55 ?  -7.443   2.664 -17.349 1.000 96.290 ? 55  HIS A CG  1 
ATOM 446  C CD2 ? HIS A 1  55 ?  -7.120   3.058 -18.604 1.000 96.290 ? 55  HIS A CD2 1 
ATOM 447  N ND1 ? HIS A 1  55 ?  -6.599   1.618 -17.044 1.000 96.290 ? 55  HIS A ND1 1 
ATOM 448  C CE1 ? HIS A 1  55 ?  -5.799   1.392 -18.072 1.000 96.290 ? 55  HIS A CE1 1 
ATOM 449  N NE2 ? HIS A 1  55 ?  -6.094   2.252 -19.031 1.000 96.290 ? 55  HIS A NE2 1 
ATOM 450  N N   ? ASP A 1  56 ?  -7.547   6.112 -16.229 1.000 95.410 ? 56  ASP A N   1 
ATOM 451  C CA  ? ASP A 1  56 ?  -6.847   7.322 -16.648 1.000 95.410 ? 56  ASP A CA  1 
ATOM 452  C C   ? ASP A 1  56 ?  -7.234   8.512 -15.773 1.000 95.410 ? 56  ASP A C   1 
ATOM 453  C CB  ? ASP A 1  56 ?  -7.142   7.631 -18.117 1.000 95.410 ? 56  ASP A CB  1 
ATOM 454  O O   ? ASP A 1  56 ?  -8.358   9.011 -15.857 1.000 95.410 ? 56  ASP A O   1 
ATOM 455  C CG  ? ASP A 1  56 ?  -6.272   8.744 -18.675 1.000 95.410 ? 56  ASP A CG  1 
ATOM 456  O OD1 ? ASP A 1  56 ?  -5.802   9.600 -17.895 1.000 95.410 ? 56  ASP A OD1 1 
ATOM 457  O OD2 ? ASP A 1  56 ?  -6.058   8.766 -19.907 1.000 95.410 ? 56  ASP A OD2 1 
ATOM 458  N N   ? VAL A 1  57 ?  -6.221   9.043 -15.057 1.000 93.250 ? 57  VAL A N   1 
ATOM 459  C CA  ? VAL A 1  57 ?  -6.516  10.022 -14.016 1.000 93.250 ? 57  VAL A CA  1 
ATOM 460  C C   ? VAL A 1  57 ?  -6.701  11.403 -14.642 1.000 93.250 ? 57  VAL A C   1 
ATOM 461  C CB  ? VAL A 1  57 ?  -5.402  10.067 -12.946 1.000 93.250 ? 57  VAL A CB  1 
ATOM 462  O O   ? VAL A 1  57 ?  -7.076  12.357 -13.957 1.000 93.250 ? 57  VAL A O   1 
ATOM 463  C CG1 ? VAL A 1  57 ?  -5.291   8.724 -12.226 1.000 93.250 ? 57  VAL A CG1 1 
ATOM 464  C CG2 ? VAL A 1  57 ?  -4.067  10.448 -13.583 1.000 93.250 ? 57  VAL A CG2 1 
ATOM 465  N N   ? THR A 1  58 ?  -6.490  11.570 -15.938 1.000 92.720 ? 58  THR A N   1 
ATOM 466  C CA  ? THR A 1  58 ?  -6.573  12.869 -16.598 1.000 92.720 ? 58  THR A CA  1 
ATOM 467  C C   ? THR A 1  58 ?  -7.919  13.035 -17.298 1.000 92.720 ? 58  THR A C   1 
ATOM 468  C CB  ? THR A 1  58 ?  -5.435  13.051 -17.618 1.000 92.720 ? 58  THR A CB  1 
ATOM 469  O O   ? THR A 1  58 ?  -8.242  14.121 -17.783 1.000 92.720 ? 58  THR A O   1 
ATOM 470  C CG2 ? THR A 1  58 ?  -4.075  12.797 -16.977 1.000 92.720 ? 58  THR A CG2 1 
ATOM 471  O OG1 ? THR A 1  58 ?  -5.619  12.131 -18.701 1.000 92.720 ? 58  THR A OG1 1 
ATOM 472  N N   ? VAL A 1  59 ?  -8.686  11.930 -17.368 1.000 92.930 ? 59  VAL A N   1 
ATOM 473  C CA  ? VAL A 1  59 ?  -9.975  12.027 -18.045 1.000 92.930 ? 59  VAL A CA  1 
ATOM 474  C C   ? VAL A 1  59 ? -11.075  11.473 -17.142 1.000 92.930 ? 59  VAL A C   1 
ATOM 475  C CB  ? VAL A 1  59 ?  -9.966  11.277 -19.395 1.000 92.930 ? 59  VAL A CB  1 
ATOM 476  O O   ? VAL A 1  59 ? -10.834  10.562 -16.347 1.000 92.930 ? 59  VAL A O   1 
ATOM 477  C CG1 ? VAL A 1  59 ?  -8.926  11.878 -20.340 1.000 92.930 ? 59  VAL A CG1 1 
ATOM 478  C CG2 ? VAL A 1  59 ?  -9.697   9.789 -19.177 1.000 92.930 ? 59  VAL A CG2 1 
ATOM 479  N N   ? GLU A 1  60 ? -12.297  12.124 -17.152 1.000 91.230 ? 60  GLU A N   1 
ATOM 480  C CA  ? GLU A 1  60 ? -13.498  11.594 -16.514 1.000 91.230 ? 60  GLU A CA  1 
ATOM 481  C C   ? GLU A 1  60 ? -14.129  10.489 -17.357 1.000 91.230 ? 60  GLU A C   1 
ATOM 482  C CB  ? GLU A 1  60 ? -14.514  12.712 -16.267 1.000 91.230 ? 60  GLU A CB  1 
ATOM 483  O O   ? GLU A 1  60 ? -14.703  10.759 -18.414 1.000 91.230 ? 60  GLU A O   1 
ATOM 484  C CG  ? GLU A 1  60 ? -15.646  12.319 -15.329 1.000 91.230 ? 60  GLU A CG  1 
ATOM 485  C CD  ? GLU A 1  60 ? -16.448  13.509 -14.825 1.000 91.230 ? 60  GLU A CD  1 
ATOM 486  O OE1 ? GLU A 1  60 ? -17.411  13.307 -14.050 1.000 91.230 ? 60  GLU A OE1 1 
ATOM 487  O OE2 ? GLU A 1  60 ? -16.110  14.651 -15.207 1.000 91.230 ? 60  GLU A OE2 1 
ATOM 488  N N   ? GLU A 1  61 ? -13.955   9.267 -16.852 1.000 92.920 ? 61  GLU A N   1 
ATOM 489  C CA  ? GLU A 1  61 ? -14.325   8.097 -17.642 1.000 92.920 ? 61  GLU A CA  1 
ATOM 490  C C   ? GLU A 1  61 ? -15.725   7.608 -17.281 1.000 92.920 ? 61  GLU A C   1 
ATOM 491  C CB  ? GLU A 1  61 ? -13.308   6.970 -17.444 1.000 92.920 ? 61  GLU A CB  1 
ATOM 492  O O   ? GLU A 1  61 ? -16.244   6.678 -17.903 1.000 92.920 ? 61  GLU A O   1 
ATOM 493  C CG  ? GLU A 1  61 ? -11.906   7.317 -17.925 1.000 92.920 ? 61  GLU A CG  1 
ATOM 494  C CD  ? GLU A 1  61 ? -10.866   6.276 -17.542 1.000 92.920 ? 61  GLU A CD  1 
ATOM 495  O OE1 ? GLU A 1  61 ? -10.277   5.644 -18.448 1.000 92.920 ? 61  GLU A OE1 1 
ATOM 496  O OE2 ? GLU A 1  61 ? -10.640   6.089 -16.325 1.000 92.920 ? 61  GLU A OE2 1 
ATOM 497  N N   ? GLY A 1  62 ? -16.376   8.289 -16.236 1.000 94.300 ? 62  GLY A N   1 
ATOM 498  C CA  ? GLY A 1  62 ? -17.716   7.902 -15.823 1.000 94.300 ? 62  GLY A CA  1 
ATOM 499  C C   ? GLY A 1  62 ? -17.728   6.729 -14.861 1.000 94.300 ? 62  GLY A C   1 
ATOM 500  O O   ? GLY A 1  62 ? -18.794   6.280 -14.435 1.000 94.300 ? 62  GLY A O   1 
ATOM 501  N N   ? THR A 1  63 ? -16.633   6.181 -14.439 1.000 94.480 ? 63  THR A N   1 
ATOM 502  C CA  ? THR A 1  63 ? -16.487   5.031 -13.554 1.000 94.480 ? 63  THR A CA  1 
ATOM 503  C C   ? THR A 1  63 ? -16.020   5.469 -12.169 1.000 94.480 ? 63  THR A C   1 
ATOM 504  C CB  ? THR A 1  63 ? -15.497   4.003 -14.132 1.000 94.480 ? 63  THR A CB  1 
ATOM 505  O O   ? THR A 1  63 ? -15.994   4.666 -11.234 1.000 94.480 ? 63  THR A O   1 
ATOM 506  C CG2 ? THR A 1  63 ? -15.948   3.516 -15.505 1.000 94.480 ? 63  THR A CG2 1 
ATOM 507  O OG1 ? THR A 1  63 ? -14.204   4.610 -14.254 1.000 94.480 ? 63  THR A OG1 1 
ATOM 508  N N   ? GLU A 1  64 ? -15.640   6.710 -11.984 1.000 95.440 ? 64  GLU A N   1 
ATOM 509  C CA  ? GLU A 1  64 ? -14.929   7.218 -10.815 1.000 95.440 ? 64  GLU A CA  1 
ATOM 510  C C   ? GLU A 1  64 ? -15.888   7.482  -9.658 1.000 95.440 ? 64  GLU A C   1 
ATOM 511  C CB  ? GLU A 1  64 ? -14.162   8.496 -11.165 1.000 95.440 ? 64  GLU A CB  1 
ATOM 512  O O   ? GLU A 1  64 ? -17.011   7.946  -9.868 1.000 95.440 ? 64  GLU A O   1 
ATOM 513  C CG  ? GLU A 1  64 ? -13.092   8.300 -12.229 1.000 95.440 ? 64  GLU A CG  1 
ATOM 514  C CD  ? GLU A 1  64 ? -13.635   8.379 -13.647 1.000 95.440 ? 64  GLU A CD  1 
ATOM 515  O OE1 ? GLU A 1  64 ? -12.837   8.294 -14.608 1.000 95.440 ? 64  GLU A OE1 1 
ATOM 516  O OE2 ? GLU A 1  64 ? -14.868   8.527 -13.798 1.000 95.440 ? 64  GLU A OE2 1 
ATOM 517  N N   ? GLN A 1  65 ? -15.498   7.155  -8.500 1.000 97.120 ? 65  GLN A N   1 
ATOM 518  C CA  ? GLN A 1  65 ? -16.077   7.551  -7.221 1.000 97.120 ? 65  GLN A CA  1 
ATOM 519  C C   ? GLN A 1  65 ? -15.072   8.335  -6.381 1.000 97.120 ? 65  GLN A C   1 
ATOM 520  C CB  ? GLN A 1  65 ? -16.563   6.324  -6.448 1.000 97.120 ? 65  GLN A CB  1 
ATOM 521  O O   ? GLN A 1  65 ? -13.944   7.885  -6.174 1.000 97.120 ? 65  GLN A O   1 
ATOM 522  C CG  ? GLN A 1  65 ? -17.591   5.490  -7.201 1.000 97.120 ? 65  GLN A CG  1 
ATOM 523  C CD  ? GLN A 1  65 ? -18.114   4.324  -6.383 1.000 97.120 ? 65  GLN A CD  1 
ATOM 524  N NE2 ? GLN A 1  65 ? -18.135   3.140  -6.984 1.000 97.120 ? 65  GLN A NE2 1 
ATOM 525  O OE1 ? GLN A 1  65 ? -18.496   4.487  -5.219 1.000 97.120 ? 65  GLN A OE1 1 
ATOM 526  N N   ? HIS A 1  66 ? -15.478   9.573  -5.972 1.000 96.200 ? 66  HIS A N   1 
ATOM 527  C CA  ? HIS A 1  66 ? -14.661  10.445  -5.136 1.000 96.200 ? 66  HIS A CA  1 
ATOM 528  C C   ? HIS A 1  66 ? -15.249  10.574  -3.735 1.000 96.200 ? 66  HIS A C   1 
ATOM 529  C CB  ? HIS A 1  66 ? -14.524  11.827  -5.777 1.000 96.200 ? 66  HIS A CB  1 
ATOM 530  O O   ? HIS A 1  66 ? -16.379  11.041  -3.572 1.000 96.200 ? 66  HIS A O   1 
ATOM 531  C CG  ? HIS A 1  66 ? -14.052  11.786  -7.196 1.000 96.200 ? 66  HIS A CG  1 
ATOM 532  C CD2 ? HIS A 1  66 ? -14.731  11.893  -8.362 1.000 96.200 ? 66  HIS A CD2 1 
ATOM 533  N ND1 ? HIS A 1  66 ? -12.727  11.614  -7.535 1.000 96.200 ? 66  HIS A ND1 1 
ATOM 534  C CE1 ? HIS A 1  66 ? -12.612  11.618  -8.852 1.000 96.200 ? 66  HIS A CE1 1 
ATOM 535  N NE2 ? HIS A 1  66 ? -13.813  11.785  -9.378 1.000 96.200 ? 66  HIS A NE2 1 
ATOM 536  N N   ? LEU A 1  67 ? -14.477  10.097  -2.833 1.000 96.840 ? 67  LEU A N   1 
ATOM 537  C CA  ? LEU A 1  67 ? -15.049  10.011  -1.494 1.000 96.840 ? 67  LEU A CA  1 
ATOM 538  C C   ? LEU A 1  67 ? -14.162  10.722  -0.477 1.000 96.840 ? 67  LEU A C   1 
ATOM 539  C CB  ? LEU A 1  67 ? -15.240   8.547  -1.086 1.000 96.840 ? 67  LEU A CB  1 
ATOM 540  O O   ? LEU A 1  67 ? -12.934  10.683  -0.584 1.000 96.840 ? 67  LEU A O   1 
ATOM 541  C CG  ? LEU A 1  67 ? -16.312   7.766  -1.848 1.000 96.840 ? 67  LEU A CG  1 
ATOM 542  C CD1 ? LEU A 1  67 ? -15.718   7.137  -3.104 1.000 96.840 ? 67  LEU A CD1 1 
ATOM 543  C CD2 ? LEU A 1  67 ? -16.935   6.700  -0.953 1.000 96.840 ? 67  LEU A CD2 1 
ATOM 544  N N   ? GLN A 1  68 ? -14.936  11.359   0.542 1.000 96.250 ? 68  GLN A N   1 
ATOM 545  C CA  ? GLN A 1  68 ? -14.241  11.942   1.686 1.000 96.250 ? 68  GLN A CA  1 
ATOM 546  C C   ? GLN A 1  68 ? -13.843  10.868   2.694 1.000 96.250 ? 68  GLN A C   1 
ATOM 547  C CB  ? GLN A 1  68 ? -15.115  12.999   2.363 1.000 96.250 ? 68  GLN A CB  1 
ATOM 548  O O   ? GLN A 1  68 ? -14.516   9.841   2.813 1.000 96.250 ? 68  GLN A O   1 
ATOM 549  C CG  ? GLN A 1  68 ? -15.423  14.200   1.479 1.000 96.250 ? 68  GLN A CG  1 
ATOM 550  C CD  ? GLN A 1  68 ? -14.183  14.998   1.120 1.000 96.250 ? 68  GLN A CD  1 
ATOM 551  N NE2 ? GLN A 1  68 ? -14.107  15.445  -0.129 1.000 96.250 ? 68  GLN A NE2 1 
ATOM 552  O OE1 ? GLN A 1  68 ? -13.302  15.212   1.958 1.000 96.250 ? 68  GLN A OE1 1 
ATOM 553  N N   ? VAL A 1  69 ? -12.686  11.269   3.344 1.000 96.870 ? 69  VAL A N   1 
ATOM 554  C CA  ? VAL A 1  69 ? -12.203  10.396   4.409 1.000 96.870 ? 69  VAL A CA  1 
ATOM 555  C C   ? VAL A 1  69 ? -12.826  10.812   5.740 1.000 96.870 ? 69  VAL A C   1 
ATOM 556  C CB  ? VAL A 1  69 ? -10.662  10.423   4.510 1.000 96.870 ? 69  VAL A CB  1 
ATOM 557  O O   ? VAL A 1  69 ? -12.878  12.002   6.063 1.000 96.870 ? 69  VAL A O   1 
ATOM 558  C CG1 ? VAL A 1  69 ? -10.192   9.722   5.784 1.000 96.870 ? 69  VAL A CG1 1 
ATOM 559  C CG2 ? VAL A 1  69 ? -10.036   9.773   3.278 1.000 96.870 ? 69  VAL A CG2 1 
ATOM 560  N N   ? GLU A 1  70 ? -13.438   9.784   6.444 1.000 96.220 ? 70  GLU A N   1 
ATOM 561  C CA  ? GLU A 1  70 ? -14.027  10.014   7.760 1.000 96.220 ? 70  GLU A CA  1 
ATOM 562  C C   ? GLU A 1  70 ? -12.975   9.918   8.861 1.000 96.220 ? 70  GLU A C   1 
ATOM 563  C CB  ? GLU A 1  70 ? -15.157   9.015   8.024 1.000 96.220 ? 70  GLU A CB  1 
ATOM 564  O O   ? GLU A 1  70 ? -12.932  10.760   9.760 1.000 96.220 ? 70  GLU A O   1 
ATOM 565  C CG  ? GLU A 1  70 ? -15.823   9.186   9.382 1.000 96.220 ? 70  GLU A CG  1 
ATOM 566  C CD  ? GLU A 1  70 ? -16.942   8.187   9.631 1.000 96.220 ? 70  GLU A CD  1 
ATOM 567  O OE1 ? GLU A 1  70 ? -17.511   8.178  10.746 1.000 96.220 ? 70  GLU A OE1 1 
ATOM 568  O OE2 ? GLU A 1  70 ? -17.252   7.406   8.703 1.000 96.220 ? 70  GLU A OE2 1 
ATOM 569  N N   ? LYS A 1  71 ? -12.216   8.865   8.697 1.000 96.100 ? 71  LYS A N   1 
ATOM 570  C CA  ? LYS A 1  71 ? -11.235   8.569   9.738 1.000 96.100 ? 71  LYS A CA  1 
ATOM 571  C C   ? LYS A 1  71 ? -10.053   7.787   9.173 1.000 96.100 ? 71  LYS A C   1 
ATOM 572  C CB  ? LYS A 1  71 ? -11.884   7.785  10.880 1.000 96.100 ? 71  LYS A CB  1 
ATOM 573  O O   ? LYS A 1  71 ? -10.223   6.950   8.284 1.000 96.100 ? 71  LYS A O   1 
ATOM 574  C CG  ? LYS A 1  71 ? -10.969   7.561  12.075 1.000 96.100 ? 71  LYS A CG  1 
ATOM 575  C CD  ? LYS A 1  71 ? -11.689   6.829  13.200 1.000 96.100 ? 71  LYS A CD  1 
ATOM 576  C CE  ? LYS A 1  71 ? -10.816   6.717  14.443 1.000 96.100 ? 71  LYS A CE  1 
ATOM 577  N NZ  ? LYS A 1  71 ? -11.548   6.078  15.577 1.000 96.100 ? 71  LYS A NZ  1 
ATOM 578  N N   ? VAL A 1  72 ?  -8.837   8.085   9.731 1.000 97.480 ? 72  VAL A N   1 
ATOM 579  C CA  ? VAL A 1  72 ?  -7.623   7.359   9.374 1.000 97.480 ? 72  VAL A CA  1 
ATOM 580  C C   ? VAL A 1  72 ?  -7.012   6.729  10.623 1.000 97.480 ? 72  VAL A C   1 
ATOM 581  C CB  ? VAL A 1  72 ?  -6.593   8.280   8.682 1.000 97.480 ? 72  VAL A CB  1 
ATOM 582  O O   ? VAL A 1  72 ?  -6.763   7.418  11.615 1.000 97.480 ? 72  VAL A O   1 
ATOM 583  C CG1 ? VAL A 1  72 ?  -5.353   7.489   8.269 1.000 97.480 ? 72  VAL A CG1 1 
ATOM 584  C CG2 ? VAL A 1  72 ?  -7.221   8.966   7.470 1.000 97.480 ? 72  VAL A CG2 1 
ATOM 585  N N   ? ILE A 1  73 ?  -6.726   5.412  10.519 1.000 97.890 ? 73  ILE A N   1 
ATOM 586  C CA  ? ILE A 1  73 ?  -6.209   4.685  11.672 1.000 97.890 ? 73  ILE A CA  1 
ATOM 587  C C   ? ILE A 1  73 ?  -4.872   4.038  11.317 1.000 97.890 ? 73  ILE A C   1 
ATOM 588  C CB  ? ILE A 1  73 ?  -7.209   3.614  12.161 1.000 97.890 ? 73  ILE A CB  1 
ATOM 589  O O   ? ILE A 1  73 ?  -4.836   2.953  10.733 1.000 97.890 ? 73  ILE A O   1 
ATOM 590  C CG1 ? ILE A 1  73 ?  -8.582   4.244  12.420 1.000 97.890 ? 73  ILE A CG1 1 
ATOM 591  C CG2 ? ILE A 1  73 ?  -6.681   2.915  13.417 1.000 97.890 ? 73  ILE A CG2 1 
ATOM 592  C CD1 ? ILE A 1  73 ?  -9.680   3.233  12.723 1.000 97.890 ? 73  ILE A CD1 1 
ATOM 593  N N   ? PRO A 1  74 ?  -3.690   4.769  11.657 1.000 98.130 ? 74  PRO A N   1 
ATOM 594  C CA  ? PRO A 1  74 ?  -2.403   4.093  11.475 1.000 98.130 ? 74  PRO A CA  1 
ATOM 595  C C   ? PRO A 1  74 ?  -2.143   3.025  12.535 1.000 98.130 ? 74  PRO A C   1 
ATOM 596  C CB  ? PRO A 1  74 ?  -1.387   5.233  11.586 1.000 98.130 ? 74  PRO A CB  1 
ATOM 597  O O   ? PRO A 1  74 ?  -2.638   3.133  13.660 1.000 98.130 ? 74  PRO A O   1 
ATOM 598  C CG  ? PRO A 1  74 ?  -2.195   6.481  11.438 1.000 98.130 ? 74  PRO A CG  1 
ATOM 599  C CD  ? PRO A 1  74 ?  -3.594   6.202  11.909 1.000 98.130 ? 74  PRO A CD  1 
ATOM 600  N N   ? HIS A 1  75 ?  -1.462   1.980  12.109 1.000 98.350 ? 75  HIS A N   1 
ATOM 601  C CA  ? HIS A 1  75 ?  -1.094   0.992  13.116 1.000 98.350 ? 75  HIS A CA  1 
ATOM 602  C C   ? HIS A 1  75 ?  -0.433   1.652  14.321 1.000 98.350 ? 75  HIS A C   1 
ATOM 603  C CB  ? HIS A 1  75 ?  -0.161  -0.062  12.517 1.000 98.350 ? 75  HIS A CB  1 
ATOM 604  O O   ? HIS A 1  75 ?   0.467   2.481  14.164 1.000 98.350 ? 75  HIS A O   1 
ATOM 605  C CG  ? HIS A 1  75 ?  -0.055  -1.307  13.339 1.000 98.350 ? 75  HIS A CG  1 
ATOM 606  C CD2 ? HIS A 1  75 ?  -0.588  -2.538  13.160 1.000 98.350 ? 75  HIS A CD2 1 
ATOM 607  N ND1 ? HIS A 1  75 ?   0.672  -1.366  14.508 1.000 98.350 ? 75  HIS A ND1 1 
ATOM 608  C CE1 ? HIS A 1  75 ?   0.582  -2.585  15.013 1.000 98.350 ? 75  HIS A CE1 1 
ATOM 609  N NE2 ? HIS A 1  75 ?  -0.177  -3.316  14.214 1.000 98.350 ? 75  HIS A NE2 1 
ATOM 610  N N   ? PRO A 1  76 ?  -0.842   1.316  15.556 1.000 97.460 ? 76  PRO A N   1 
ATOM 611  C CA  ? PRO A 1  76 ?  -0.369   1.982  16.771 1.000 97.460 ? 76  PRO A CA  1 
ATOM 612  C C   ? PRO A 1  76 ?   1.134   1.817  16.988 1.000 97.460 ? 76  PRO A C   1 
ATOM 613  C CB  ? PRO A 1  76 ?  -1.160   1.289  17.884 1.000 97.460 ? 76  PRO A CB  1 
ATOM 614  O O   ? PRO A 1  76 ?   1.757   2.637  17.668 1.000 97.460 ? 76  PRO A O   1 
ATOM 615  C CG  ? PRO A 1  76 ?  -2.341   0.687  17.193 1.000 97.460 ? 76  PRO A CG  1 
ATOM 616  C CD  ? PRO A 1  76 ?  -1.969   0.409  15.765 1.000 97.460 ? 76  PRO A CD  1 
ATOM 617  N N   ? GLN A 1  77 ?   1.668   0.744  16.403 1.000 97.840 ? 77  GLN A N   1 
ATOM 618  C CA  ? GLN A 1  77 ?   3.087   0.482  16.618 1.000 97.840 ? 77  GLN A CA  1 
ATOM 619  C C   ? GLN A 1  77 ?   3.915   0.909  15.409 1.000 97.840 ? 77  GLN A C   1 
ATOM 620  C CB  ? GLN A 1  77 ?   3.320  -1.000  16.917 1.000 97.840 ? 77  GLN A CB  1 
ATOM 621  O O   ? GLN A 1  77 ?   5.052   0.462  15.240 1.000 97.840 ? 77  GLN A O   1 
ATOM 622  C CG  ? GLN A 1  77 ?   2.698  -1.469  18.226 1.000 97.840 ? 77  GLN A CG  1 
ATOM 623  C CD  ? GLN A 1  77 ?   2.969  -2.934  18.513 1.000 97.840 ? 77  GLN A CD  1 
ATOM 624  N NE2 ? GLN A 1  77 ?   3.499  -3.218  19.698 1.000 97.840 ? 77  GLN A NE2 1 
ATOM 625  O OE1 ? GLN A 1  77 ?   2.703  -3.803  17.677 1.000 97.840 ? 77  GLN A OE1 1 
ATOM 626  N N   ? TYR A 1  78 ?   3.313   1.734  14.513 1.000 98.020 ? 78  TYR A N   1 
ATOM 627  C CA  ? TYR A 1  78 ?   4.074   2.253  13.382 1.000 98.020 ? 78  TYR A CA  1 
ATOM 628  C C   ? TYR A 1  78 ?   5.314   3.000  13.857 1.000 98.020 ? 78  TYR A C   1 
ATOM 629  C CB  ? TYR A 1  78 ?   3.203   3.178  12.527 1.000 98.020 ? 78  TYR A CB  1 
ATOM 630  O O   ? TYR A 1  78 ?   5.224   3.889  14.707 1.000 98.020 ? 78  TYR A O   1 
ATOM 631  C CG  ? TYR A 1  78 ?   3.973   3.932  11.471 1.000 98.020 ? 78  TYR A CG  1 
ATOM 632  C CD1 ? TYR A 1  78 ?   3.949   5.324  11.424 1.000 98.020 ? 78  TYR A CD1 1 
ATOM 633  C CD2 ? TYR A 1  78 ?   4.727   3.255  10.518 1.000 98.020 ? 78  TYR A CD2 1 
ATOM 634  C CE1 ? TYR A 1  78 ?   4.656   6.024  10.451 1.000 98.020 ? 78  TYR A CE1 1 
ATOM 635  C CE2 ? TYR A 1  78 ?   5.438   3.944   9.541 1.000 98.020 ? 78  TYR A CE2 1 
ATOM 636  O OH  ? TYR A 1  78 ?   6.099   6.014   8.551 1.000 98.020 ? 78  TYR A OH  1 
ATOM 637  C CZ  ? TYR A 1  78 ?   5.397   5.326   9.516 1.000 98.020 ? 78  TYR A CZ  1 
ATOM 638  N N   ? ASP A 1  79 ?   6.451   2.594  13.304 1.000 96.720 ? 79  ASP A N   1 
ATOM 639  C CA  ? ASP A 1  79 ?   7.750   3.201  13.573 1.000 96.720 ? 79  ASP A CA  1 
ATOM 640  C C   ? ASP A 1  79 ?   8.251   3.984  12.361 1.000 96.720 ? 79  ASP A C   1 
ATOM 641  C CB  ? ASP A 1  79 ?   8.772   2.132  13.967 1.000 96.720 ? 79  ASP A CB  1 
ATOM 642  O O   ? ASP A 1  79 ?   8.684   3.394  11.370 1.000 96.720 ? 79  ASP A O   1 
ATOM 643  C CG  ? ASP A 1  79 ?  10.097   2.717  14.423 1.000 96.720 ? 79  ASP A CG  1 
ATOM 644  O OD1 ? ASP A 1  79 ?  10.503   3.782  13.909 1.000 96.720 ? 79  ASP A OD1 1 
ATOM 645  O OD2 ? ASP A 1  79 ?  10.742   2.107  15.302 1.000 96.720 ? 79  ASP A OD2 1 
ATOM 646  N N   ? SER A 1  80 ?   8.336   5.344  12.430 1.000 94.960 ? 80  SER A N   1 
ATOM 647  C CA  ? SER A 1  80 ?   8.641   6.200  11.289 1.000 94.960 ? 80  SER A CA  1 
ATOM 648  C C   ? SER A 1  80 ?  10.140   6.235  11.009 1.000 94.960 ? 80  SER A C   1 
ATOM 649  C CB  ? SER A 1  80 ?   8.126   7.620  11.531 1.000 94.960 ? 80  SER A CB  1 
ATOM 650  O O   ? SER A 1  80 ?  10.566   6.659   9.933 1.000 94.960 ? 80  SER A O   1 
ATOM 651  O OG  ? SER A 1  80 ?   8.715   8.177  12.694 1.000 94.960 ? 80  SER A OG  1 
ATOM 652  N N   ? GLY A 1  81 ?  10.926   5.663  12.004 1.000 93.210 ? 81  GLY A N   1 
ATOM 653  C CA  ? GLY A 1  81 ?  12.366   5.584  11.813 1.000 93.210 ? 81  GLY A CA  1 
ATOM 654  C C   ? GLY A 1  81 ?  12.784   4.457  10.888 1.000 93.210 ? 81  GLY A C   1 
ATOM 655  O O   ? GLY A 1  81 ?  13.636   4.645  10.017 1.000 93.210 ? 81  GLY A O   1 
ATOM 656  N N   ? VAL A 1  82 ?  12.065   3.311  11.068 1.000 93.350 ? 82  VAL A N   1 
ATOM 657  C CA  ? VAL A 1  82 ?  12.490   2.129  10.326 1.000 93.350 ? 82  VAL A CA  1 
ATOM 658  C C   ? VAL A 1  82 ?  11.333   1.607   9.477 1.000 93.350 ? 82  VAL A C   1 
ATOM 659  C CB  ? VAL A 1  82 ?  13.001   1.019  11.272 1.000 93.350 ? 82  VAL A CB  1 
ATOM 660  O O   ? VAL A 1  82 ?  11.465   0.587   8.797 1.000 93.350 ? 82  VAL A O   1 
ATOM 661  C CG1 ? VAL A 1  82 ?  14.278   1.461  11.985 1.000 93.350 ? 82  VAL A CG1 1 
ATOM 662  C CG2 ? VAL A 1  82 ?  11.921   0.644  12.286 1.000 93.350 ? 82  VAL A CG2 1 
ATOM 663  N N   ? PHE A 1  83 ?  10.205   2.311   9.511 1.000 95.990 ? 83  PHE A N   1 
ATOM 664  C CA  ? PHE A 1  83 ?   9.000   2.064   8.728 1.000 95.990 ? 83  PHE A CA  1 
ATOM 665  C C   ? PHE A 1  83 ?   8.420   0.691   9.047 1.000 95.990 ? 83  PHE A C   1 
ATOM 666  C CB  ? PHE A 1  83 ?   9.300   2.172   7.229 1.000 95.990 ? 83  PHE A CB  1 
ATOM 667  O O   ? PHE A 1  83 ?   7.748   0.086   8.209 1.000 95.990 ? 83  PHE A O   1 
ATOM 668  C CG  ? PHE A 1  83 ?   9.549   3.580   6.760 1.000 95.990 ? 83  PHE A CG  1 
ATOM 669  C CD1 ? PHE A 1  83 ?   8.489   4.418   6.438 1.000 95.990 ? 83  PHE A CD1 1 
ATOM 670  C CD2 ? PHE A 1  83 ?  10.845   4.065   6.641 1.000 95.990 ? 83  PHE A CD2 1 
ATOM 671  C CE1 ? PHE A 1  83 ?   8.716   5.721   6.003 1.000 95.990 ? 83  PHE A CE1 1 
ATOM 672  C CE2 ? PHE A 1  83 ?  11.080   5.367   6.207 1.000 95.990 ? 83  PHE A CE2 1 
ATOM 673  C CZ  ? PHE A 1  83 ?  10.014   6.193   5.888 1.000 95.990 ? 83  PHE A CZ  1 
ATOM 674  N N   ? ASN A 1  84 ?   8.733   0.141  10.228 1.000 97.070 ? 84  ASN A N   1 
ATOM 675  C CA  ? ASN A 1  84 ?   8.085  -1.077  10.703 1.000 97.070 ? 84  ASN A CA  1 
ATOM 676  C C   ? ASN A 1  84 ?   6.625  -0.829  11.070 1.000 97.070 ? 84  ASN A C   1 
ATOM 677  C CB  ? ASN A 1  84 ?   8.843  -1.656  11.899 1.000 97.070 ? 84  ASN A CB  1 
ATOM 678  O O   ? ASN A 1  84 ?   6.285   0.231  11.598 1.000 97.070 ? 84  ASN A O   1 
ATOM 679  C CG  ? ASN A 1  84 ?   8.513  -3.115  12.148 1.000 97.070 ? 84  ASN A CG  1 
ATOM 680  N ND2 ? ASN A 1  84 ?   8.554  -3.525  13.411 1.000 97.070 ? 84  ASN A ND2 1 
ATOM 681  O OD1 ? ASN A 1  84 ?   8.224  -3.867  11.214 1.000 97.070 ? 84  ASN A OD1 1 
ATOM 682  N N   ? ASN A 1  85 ?   5.737  -1.811  10.741 1.000 98.080 ? 85  ASN A N   1 
ATOM 683  C CA  ? ASN A 1  85 ?   4.301  -1.682  10.968 1.000 98.080 ? 85  ASN A CA  1 
ATOM 684  C C   ? ASN A 1  85 ?   3.695  -0.576  10.109 1.000 98.080 ? 85  ASN A C   1 
ATOM 685  C CB  ? ASN A 1  85 ?   4.012  -1.425  12.448 1.000 98.080 ? 85  ASN A CB  1 
ATOM 686  O O   ? ASN A 1  85 ?   2.810   0.153  10.562 1.000 98.080 ? 85  ASN A O   1 
ATOM 687  C CG  ? ASN A 1  85 ?   4.531  -2.531  13.346 1.000 98.080 ? 85  ASN A CG  1 
ATOM 688  N ND2 ? ASN A 1  85 ?   5.282  -2.156  14.375 1.000 98.080 ? 85  ASN A ND2 1 
ATOM 689  O OD1 ? ASN A 1  85 ?   4.259  -3.712  13.116 1.000 98.080 ? 85  ASN A OD1 1 
ATOM 690  N N   ? ASP A 1  86 ?   4.208  -0.278   8.961 1.000 98.440 ? 86  ASP A N   1 
ATOM 691  C CA  ? ASP A 1  86 ?   3.775   0.763   8.034 1.000 98.440 ? 86  ASP A CA  1 
ATOM 692  C C   ? ASP A 1  86 ?   2.467   0.378   7.347 1.000 98.440 ? 86  ASP A C   1 
ATOM 693  C CB  ? ASP A 1  86 ?   4.858   1.036   6.988 1.000 98.440 ? 86  ASP A CB  1 
ATOM 694  O O   ? ASP A 1  86 ?   2.463   0.009   6.171 1.000 98.440 ? 86  ASP A O   1 
ATOM 695  C CG  ? ASP A 1  86 ?   4.604   2.300   6.187 1.000 98.440 ? 86  ASP A CG  1 
ATOM 696  O OD1 ? ASP A 1  86 ?   3.794   3.146   6.623 1.000 98.440 ? 86  ASP A OD1 1 
ATOM 697  O OD2 ? ASP A 1  86 ?   5.218   2.451   5.108 1.000 98.440 ? 86  ASP A OD2 1 
ATOM 698  N N   ? ILE A 1  87 ?   1.354   0.391   8.002 1.000 98.670 ? 87  ILE A N   1 
ATOM 699  C CA  ? ILE A 1  87 ?   0.022   0.026   7.530 1.000 98.670 ? 87  ILE A CA  1 
ATOM 700  C C   ? ILE A 1  87 ?  -1.025   0.900   8.216 1.000 98.670 ? 87  ILE A C   1 
ATOM 701  C CB  ? ILE A 1  87 ?  -0.277  -1.468   7.782 1.000 98.670 ? 87  ILE A CB  1 
ATOM 702  O O   ? ILE A 1  87 ?  -0.886   1.239   9.393 1.000 98.670 ? 87  ILE A O   1 
ATOM 703  C CG1 ? ILE A 1  87 ?  -1.641  -1.847   7.192 1.000 98.670 ? 87  ILE A CG1 1 
ATOM 704  C CG2 ? ILE A 1  87 ?  -0.221  -1.785   9.280 1.000 98.670 ? 87  ILE A CG2 1 
ATOM 705  C CD1 ? ILE A 1  87 ?  -1.904  -3.346   7.153 1.000 98.670 ? 87  ILE A CD1 1 
ATOM 706  N N   ? MET A 1  88 ?  -2.011   1.317   7.456 1.000 98.300 ? 88  MET A N   1 
ATOM 707  C CA  ? MET A 1  88 ?  -3.093   2.133   8.001 1.000 98.300 ? 88  MET A CA  1 
ATOM 708  C C   ? MET A 1  88 ?  -4.420   1.797   7.328 1.000 98.300 ? 88  MET A C   1 
ATOM 709  C CB  ? MET A 1  88 ?  -2.782   3.621   7.831 1.000 98.300 ? 88  MET A CB  1 
ATOM 710  O O   ? MET A 1  88 ?  -4.442   1.339   6.184 1.000 98.300 ? 88  MET A O   1 
ATOM 711  C CG  ? MET A 1  88 ?  -2.854   4.102   6.391 1.000 98.300 ? 88  MET A CG  1 
ATOM 712  S SD  ? MET A 1  88 ?  -2.590   5.912   6.240 1.000 98.300 ? 88  MET A SD  1 
ATOM 713  C CE  ? MET A 1  88 ?  -2.810   6.119   4.451 1.000 98.300 ? 88  MET A CE  1 
ATOM 714  N N   ? LEU A 1  89 ?  -5.523   1.946   8.065 1.000 98.610 ? 89  LEU A N   1 
ATOM 715  C CA  ? LEU A 1  89 ?  -6.878   1.813   7.541 1.000 98.610 ? 89  LEU A CA  1 
ATOM 716  C C   ? LEU A 1  89 ?  -7.549   3.177   7.418 1.000 98.610 ? 89  LEU A C   1 
ATOM 717  C CB  ? LEU A 1  89 ?  -7.714   0.899   8.441 1.000 98.610 ? 89  LEU A CB  1 
ATOM 718  O O   ? LEU A 1  89 ?  -7.431   4.014   8.315 1.000 98.610 ? 89  LEU A O   1 
ATOM 719  C CG  ? LEU A 1  89 ?  -7.306  -0.575   8.476 1.000 98.610 ? 89  LEU A CG  1 
ATOM 720  C CD1 ? LEU A 1  89 ?  -8.109  -1.322   9.535 1.000 98.610 ? 89  LEU A CD1 1 
ATOM 721  C CD2 ? LEU A 1  89 ?  -7.495  -1.215   7.105 1.000 98.610 ? 89  LEU A CD2 1 
ATOM 722  N N   ? ILE A 1  90 ?  -8.163   3.352   6.266 1.000 98.480 ? 90  ILE A N   1 
ATOM 723  C CA  ? ILE A 1  90 ?  -8.865   4.594   5.962 1.000 98.480 ? 90  ILE A CA  1 
ATOM 724  C C   ? ILE A 1  90 ? -10.366   4.329   5.871 1.000 98.480 ? 90  ILE A C   1 
ATOM 725  C CB  ? ILE A 1  90 ?  -8.352   5.228   4.650 1.000 98.480 ? 90  ILE A CB  1 
ATOM 726  O O   ? ILE A 1  90 ? -10.818   3.571   5.010 1.000 98.480 ? 90  ILE A O   1 
ATOM 727  C CG1 ? ILE A 1  90 ?  -6.840   5.467   4.728 1.000 98.480 ? 90  ILE A CG1 1 
ATOM 728  C CG2 ? ILE A 1  90 ?  -9.098   6.532   4.352 1.000 98.480 ? 90  ILE A CG2 1 
ATOM 729  C CD1 ? ILE A 1  90 ?  -6.193   5.781   3.386 1.000 98.480 ? 90  ILE A CD1 1 
ATOM 730  N N   ? LYS A 1  91 ? -11.156   4.929   6.811 1.000 98.170 ? 91  LYS A N   1 
ATOM 731  C CA  ? LYS A 1  91 ? -12.612   4.821   6.778 1.000 98.170 ? 91  LYS A CA  1 
ATOM 732  C C   ? LYS A 1  91 ? -13.224   5.908   5.900 1.000 98.170 ? 91  LYS A C   1 
ATOM 733  C CB  ? LYS A 1  91 ? -13.188   4.904   8.193 1.000 98.170 ? 91  LYS A CB  1 
ATOM 734  O O   ? LYS A 1  91 ? -12.948   7.095   6.087 1.000 98.170 ? 91  LYS A O   1 
ATOM 735  C CG  ? LYS A 1  91 ? -14.678   4.603   8.273 1.000 98.170 ? 91  LYS A CG  1 
ATOM 736  C CD  ? LYS A 1  91 ? -15.167   4.584   9.715 1.000 98.170 ? 91  LYS A CD  1 
ATOM 737  C CE  ? LYS A 1  91 ? -16.629   4.165   9.805 1.000 98.170 ? 91  LYS A CE  1 
ATOM 738  N NZ  ? LYS A 1  91 ? -17.098   4.092  11.221 1.000 98.170 ? 91  LYS A NZ  1 
ATOM 739  N N   ? LEU A 1  92 ? -14.043   5.449   4.961 1.000 98.140 ? 92  LEU A N   1 
ATOM 740  C CA  ? LEU A 1  92 ? -14.691   6.384   4.048 1.000 98.140 ? 92  LEU A CA  1 
ATOM 741  C C   ? LEU A 1  92 ? -15.934   6.994   4.687 1.000 98.140 ? 92  LEU A C   1 
ATOM 742  C CB  ? LEU A 1  92 ? -15.066   5.684   2.740 1.000 98.140 ? 92  LEU A CB  1 
ATOM 743  O O   ? LEU A 1  92 ? -16.638   6.326   5.447 1.000 98.140 ? 92  LEU A O   1 
ATOM 744  C CG  ? LEU A 1  92 ? -13.930   4.977   1.999 1.000 98.140 ? 92  LEU A CG  1 
ATOM 745  C CD1 ? LEU A 1  92 ? -14.470   4.247   0.773 1.000 98.140 ? 92  LEU A CD1 1 
ATOM 746  C CD2 ? LEU A 1  92 ? -12.849   5.975   1.599 1.000 98.140 ? 92  LEU A CD2 1 
ATOM 747  N N   ? ALA A 1  93 ? -16.220   8.327   4.411 1.000 97.160 ? 93  ALA A N   1 
ATOM 748  C CA  ? ALA A 1  93 ? -17.371   9.043   4.957 1.000 97.160 ? 93  ALA A CA  1 
ATOM 749  C C   ? ALA A 1  93 ? -18.680   8.405   4.503 1.000 97.160 ? 93  ALA A C   1 
ATOM 750  C CB  ? ALA A 1  93 ? -17.327  10.513   4.545 1.000 97.160 ? 93  ALA A CB  1 
ATOM 751  O O   ? ALA A 1  93 ? -19.670   8.414   5.238 1.000 97.160 ? 93  ALA A O   1 
ATOM 752  N N   ? HIS A 1  94 ? -18.717   7.793   3.288 1.000 96.990 ? 94  HIS A N   1 
ATOM 753  C CA  ? HIS A 1  94 ? -19.852   7.083   2.710 1.000 96.990 ? 94  HIS A CA  1 
ATOM 754  C C   ? HIS A 1  94 ? -19.407   5.792   2.032 1.000 96.990 ? 94  HIS A C   1 
ATOM 755  C CB  ? HIS A 1  94 ? -20.588   7.975   1.708 1.000 96.990 ? 94  HIS A CB  1 
ATOM 756  O O   ? HIS A 1  94 ? -18.301   5.718   1.492 1.000 96.990 ? 94  HIS A O   1 
ATOM 757  C CG  ? HIS A 1  94 ? -21.051   9.273   2.288 1.000 96.990 ? 94  HIS A CG  1 
ATOM 758  C CD2 ? HIS A 1  94 ? -20.892  10.547   1.856 1.000 96.990 ? 94  HIS A CD2 1 
ATOM 759  N ND1 ? HIS A 1  94 ? -21.772   9.350   3.460 1.000 96.990 ? 94  HIS A ND1 1 
ATOM 760  C CE1 ? HIS A 1  94 ? -22.037  10.619   3.724 1.000 96.990 ? 94  HIS A CE1 1 
ATOM 761  N NE2 ? HIS A 1  94 ? -21.514  11.365   2.767 1.000 96.990 ? 94  HIS A NE2 1 
ATOM 762  N N   ? PRO A 1  95 ? -20.418   4.704   2.074 1.000 97.630 ? 95  PRO A N   1 
ATOM 763  C CA  ? PRO A 1  95 ? -20.058   3.450   1.407 1.000 97.630 ? 95  PRO A CA  1 
ATOM 764  C C   ? PRO A 1  95 ? -19.866   3.618  -0.099 1.000 97.630 ? 95  PRO A C   1 
ATOM 765  C CB  ? PRO A 1  95 ? -21.250   2.537   1.707 1.000 97.630 ? 95  PRO A CB  1 
ATOM 766  O O   ? PRO A 1  95 ? -20.534   4.448  -0.722 1.000 97.630 ? 95  PRO A O   1 
ATOM 767  C CG  ? PRO A 1  95 ? -22.397   3.467   1.935 1.000 97.630 ? 95  PRO A CG  1 
ATOM 768  C CD  ? PRO A 1  95 ? -21.867   4.742   2.525 1.000 97.630 ? 95  PRO A CD  1 
ATOM 769  N N   ? VAL A 1  96 ? -18.923   2.751  -0.638 1.000 97.840 ? 96  VAL A N   1 
ATOM 770  C CA  ? VAL A 1  96 ? -18.713   2.737  -2.082 1.000 97.840 ? 96  VAL A CA  1 
ATOM 771  C C   ? VAL A 1  96 ? -19.860   1.994  -2.763 1.000 97.840 ? 96  VAL A C   1 
ATOM 772  C CB  ? VAL A 1  96 ? -17.362   2.087  -2.453 1.000 97.840 ? 96  VAL A CB  1 
ATOM 773  O O   ? VAL A 1  96 ? -20.506   1.141  -2.151 1.000 97.840 ? 96  VAL A O   1 
ATOM 774  C CG1 ? VAL A 1  96 ? -16.204   2.827  -1.784 1.000 97.840 ? 96  VAL A CG1 1 
ATOM 775  C CG2 ? VAL A 1  96 ? -17.355   0.611  -2.059 1.000 97.840 ? 96  VAL A CG2 1 
ATOM 776  N N   ? THR A 1  97 ? -20.196   2.309  -4.027 1.000 97.390 ? 97  THR A N   1 
ATOM 777  C CA  ? THR A 1  97 ? -21.099   1.546  -4.881 1.000 97.390 ? 97  THR A CA  1 
ATOM 778  C C   ? THR A 1  97 ? -20.325   0.529  -5.714 1.000 97.390 ? 97  THR A C   1 
ATOM 779  C CB  ? THR A 1  97 ? -21.904   2.472  -5.812 1.000 97.390 ? 97  THR A CB  1 
ATOM 780  O O   ? THR A 1  97 ? -19.542   0.903  -6.589 1.000 97.390 ? 97  THR A O   1 
ATOM 781  C CG2 ? THR A 1  97 ? -22.907   1.679  -6.643 1.000 97.390 ? 97  THR A CG2 1 
ATOM 782  O OG1 ? THR A 1  97 ? -22.610   3.437  -5.023 1.000 97.390 ? 97  THR A OG1 1 
ATOM 783  N N   ? PHE A 1  98 ? -20.520  -0.714  -5.396 1.000 97.860 ? 98  PHE A N   1 
ATOM 784  C CA  ? PHE A 1  98 ? -19.819  -1.754  -6.140 1.000 97.860 ? 98  PHE A CA  1 
ATOM 785  C C   ? PHE A 1  98 ? -20.401  -1.903  -7.541 1.000 97.860 ? 98  PHE A C   1 
ATOM 786  C CB  ? PHE A 1  98 ? -19.892  -3.091  -5.396 1.000 97.860 ? 98  PHE A CB  1 
ATOM 787  O O   ? PHE A 1  98 ? -21.622  -1.922  -7.713 1.000 97.860 ? 98  PHE A O   1 
ATOM 788  C CG  ? PHE A 1  98 ? -19.149  -3.100  -4.088 1.000 97.860 ? 98  PHE A CG  1 
ATOM 789  C CD1 ? PHE A 1  98 ? -18.010  -2.323  -3.915 1.000 97.860 ? 98  PHE A CD1 1 
ATOM 790  C CD2 ? PHE A 1  98 ? -19.590  -3.885  -3.031 1.000 97.860 ? 98  PHE A CD2 1 
ATOM 791  C CE1 ? PHE A 1  98 ? -17.320  -2.329  -2.705 1.000 97.860 ? 98  PHE A CE1 1 
ATOM 792  C CE2 ? PHE A 1  98 ? -18.906  -3.896  -1.819 1.000 97.860 ? 98  PHE A CE2 1 
ATOM 793  C CZ  ? PHE A 1  98 ? -17.770  -3.118  -1.658 1.000 97.860 ? 98  PHE A CZ  1 
ATOM 794  N N   ? ASN A 1  99 ? -19.469  -2.128  -8.550 1.000 96.950 ? 99  ASN A N   1 
ATOM 795  C CA  ? ASN A 1  99 ? -19.749  -2.402  -9.955 1.000 96.950 ? 99  ASN A CA  1 
ATOM 796  C C   ? ASN A 1  99 ? -18.530  -2.981 -10.668 1.000 96.950 ? 99  ASN A C   1 
ATOM 797  C CB  ? ASN A 1  99 ? -20.226  -1.133 -10.665 1.000 96.950 ? 99  ASN A CB  1 
ATOM 798  O O   ? ASN A 1  99 ? -17.599  -3.464 -10.021 1.000 96.950 ? 99  ASN A O   1 
ATOM 799  C CG  ? ASN A 1  99 ? -19.201  -0.018 -10.618 1.000 96.950 ? 99  ASN A CG  1 
ATOM 800  N ND2 ? ASN A 1  99 ? -19.666   1.206 -10.399 1.000 96.950 ? 99  ASN A ND2 1 
ATOM 801  O OD1 ? ASN A 1  99 ? -18.000  -0.254 -10.779 1.000 96.950 ? 99  ASN A OD1 1 
ATOM 802  N N   ? SER A 1 100 ? -18.613  -3.022 -11.987 1.000 96.480 ? 100 SER A N   1 
ATOM 803  C CA  ? SER A 1 100 ? -17.540  -3.653 -12.749 1.000 96.480 ? 100 SER A CA  1 
ATOM 804  C C   ? SER A 1 100 ? -16.229  -2.892 -12.591 1.000 96.480 ? 100 SER A C   1 
ATOM 805  C CB  ? SER A 1 100 ? -17.914  -3.742 -14.229 1.000 96.480 ? 100 SER A CB  1 
ATOM 806  O O   ? SER A 1 100 ? -15.159  -3.416 -12.907 1.000 96.480 ? 100 SER A O   1 
ATOM 807  O OG  ? SER A 1 100 ? -18.149  -2.452 -14.766 1.000 96.480 ? 100 SER A OG  1 
ATOM 808  N N   ? TYR A 1 101 ? -16.170  -1.705 -11.898 1.000 97.120 ? 101 TYR A N   1 
ATOM 809  C CA  ? TYR A 1 101 ? -15.008  -0.827 -11.840 1.000 97.120 ? 101 TYR A CA  1 
ATOM 810  C C   ? TYR A 1 101 ? -14.519  -0.662 -10.406 1.000 97.120 ? 101 TYR A C   1 
ATOM 811  C CB  ? TYR A 1 101 ? -15.338   0.543 -12.440 1.000 97.120 ? 101 TYR A CB  1 
ATOM 812  O O   ? TYR A 1 101 ? -13.381  -0.247 -10.175 1.000 97.120 ? 101 TYR A O   1 
ATOM 813  C CG  ? TYR A 1 101 ? -16.015   0.469 -13.787 1.000 97.120 ? 101 TYR A CG  1 
ATOM 814  C CD1 ? TYR A 1 101 ? -15.294   0.143 -14.934 1.000 97.120 ? 101 TYR A CD1 1 
ATOM 815  C CD2 ? TYR A 1 101 ? -17.376   0.724 -13.917 1.000 97.120 ? 101 TYR A CD2 1 
ATOM 816  C CE1 ? TYR A 1 101 ? -15.912   0.075 -16.178 1.000 97.120 ? 101 TYR A CE1 1 
ATOM 817  C CE2 ? TYR A 1 101 ? -18.005   0.659 -15.156 1.000 97.120 ? 101 TYR A CE2 1 
ATOM 818  O OH  ? TYR A 1 101 ? -17.884   0.268 -17.507 1.000 97.120 ? 101 TYR A OH  1 
ATOM 819  C CZ  ? TYR A 1 101 ? -17.266   0.334 -16.278 1.000 97.120 ? 101 TYR A CZ  1 
ATOM 820  N N   ? VAL A 1 102 ? -15.386  -0.930  -9.475 1.000 98.230 ? 102 VAL A N   1 
ATOM 821  C CA  ? VAL A 1 102 ? -15.065  -0.798  -8.058 1.000 98.230 ? 102 VAL A CA  1 
ATOM 822  C C   ? VAL A 1 102 ? -15.429  -2.085  -7.322 1.000 98.230 ? 102 VAL A C   1 
ATOM 823  C CB  ? VAL A 1 102 ? -15.796   0.405  -7.420 1.000 98.230 ? 102 VAL A CB  1 
ATOM 824  O O   ? VAL A 1 102 ? -16.610  -2.407  -7.168 1.000 98.230 ? 102 VAL A O   1 
ATOM 825  C CG1 ? VAL A 1 102 ? -15.436   0.534  -5.941 1.000 98.230 ? 102 VAL A CG1 1 
ATOM 826  C CG2 ? VAL A 1 102 ? -15.458   1.693  -8.170 1.000 98.230 ? 102 VAL A CG2 1 
ATOM 827  N N   ? GLN A 1 103 ? -14.354  -2.844  -7.006 1.000 98.220 ? 103 GLN A N   1 
ATOM 828  C CA  ? GLN A 1 103 ? -14.511  -4.079  -6.246 1.000 98.220 ? 103 GLN A CA  1 
ATOM 829  C C   ? GLN A 1 103 ? -13.454  -4.189  -5.151 1.000 98.220 ? 103 GLN A C   1 
ATOM 830  C CB  ? GLN A 1 103 ? -14.435  -5.293  -7.173 1.000 98.220 ? 103 GLN A CB  1 
ATOM 831  O O   ? GLN A 1 103 ? -12.325  -3.725  -5.322 1.000 98.220 ? 103 GLN A O   1 
ATOM 832  C CG  ? GLN A 1 103 ? -15.520  -5.320  -8.241 1.000 98.220 ? 103 GLN A CG  1 
ATOM 833  C CD  ? GLN A 1 103 ? -16.904  -5.560  -7.668 1.000 98.220 ? 103 GLN A CD  1 
ATOM 834  N NE2 ? GLN A 1 103 ? -17.893  -4.841  -8.185 1.000 98.220 ? 103 GLN A NE2 1 
ATOM 835  O OE1 ? GLN A 1 103 ? -17.082  -6.387  -6.767 1.000 98.220 ? 103 GLN A OE1 1 
ATOM 836  N N   ? PRO A 1 104 ? -13.924  -4.849  -4.061 1.000 98.360 ? 104 PRO A N   1 
ATOM 837  C CA  ? PRO A 1 104 ? -12.922  -5.053  -3.013 1.000 98.360 ? 104 PRO A CA  1 
ATOM 838  C C   ? PRO A 1 104 ? -11.963  -6.199  -3.328 1.000 98.360 ? 104 PRO A C   1 
ATOM 839  C CB  ? PRO A 1 104 ? -13.765  -5.372  -1.776 1.000 98.360 ? 104 PRO A CB  1 
ATOM 840  O O   ? PRO A 1 104 ? -12.302  -7.097  -4.104 1.000 98.360 ? 104 PRO A O   1 
ATOM 841  C CG  ? PRO A 1 104 ? -14.965  -6.090  -2.306 1.000 98.360 ? 104 PRO A CG  1 
ATOM 842  C CD  ? PRO A 1 104 ? -15.343  -5.477  -3.624 1.000 98.360 ? 104 PRO A CD  1 
ATOM 843  N N   ? ILE A 1 105 ? -10.726  -6.140  -2.667 1.000 98.510 ? 105 ILE A N   1 
ATOM 844  C CA  ? ILE A 1 105 ?  -9.776  -7.242  -2.762 1.000 98.510 ? 105 ILE A CA  1 
ATOM 845  C C   ? ILE A 1 105 ?  -9.667  -7.948  -1.412 1.000 98.510 ? 105 ILE A C   1 
ATOM 846  C CB  ? ILE A 1 105 ?  -8.385  -6.751  -3.223 1.000 98.510 ? 105 ILE A CB  1 
ATOM 847  O O   ? ILE A 1 105 ?  -9.699  -7.301  -0.362 1.000 98.510 ? 105 ILE A O   1 
ATOM 848  C CG1 ? ILE A 1 105 ?  -7.480  -7.944  -3.553 1.000 98.510 ? 105 ILE A CG1 1 
ATOM 849  C CG2 ? ILE A 1 105 ?  -7.746  -5.858  -2.156 1.000 98.510 ? 105 ILE A CG2 1 
ATOM 850  C CD1 ? ILE A 1 105 ?  -6.299  -7.596  -4.448 1.000 98.510 ? 105 ILE A CD1 1 
ATOM 851  N N   ? ASN A 1 106 ?  -9.586  -9.300  -1.496 1.000 98.080 ? 106 ASN A N   1 
ATOM 852  C CA  ? ASN A 1 106 ?  -9.417 -10.066  -0.266 1.000 98.080 ? 106 ASN A CA  1 
ATOM 853  C C   ? ASN A 1 106 ?  -7.984  -9.984   0.253 1.000 98.080 ? 106 ASN A C   1 
ATOM 854  C CB  ? ASN A 1 106 ?  -9.820 -11.526  -0.484 1.000 98.080 ? 106 ASN A CB  1 
ATOM 855  O O   ? ASN A 1 106 ?  -7.038  -9.913  -0.533 1.000 98.080 ? 106 ASN A O   1 
ATOM 856  C CG  ? ASN A 1 106 ? -11.308 -11.693  -0.720 1.000 98.080 ? 106 ASN A CG  1 
ATOM 857  N ND2 ? ASN A 1 106 ? -11.669 -12.627  -1.591 1.000 98.080 ? 106 ASN A ND2 1 
ATOM 858  O OD1 ? ASN A 1 106 ? -12.126 -10.986  -0.125 1.000 98.080 ? 106 ASN A OD1 1 
ATOM 859  N N   ? LEU A 1 107 ?  -7.899 -10.098   1.632 1.000 98.230 ? 107 LEU A N   1 
ATOM 860  C CA  ? LEU A 1 107 ?  -6.587 -10.168   2.266 1.000 98.230 ? 107 LEU A CA  1 
ATOM 861  C C   ? LEU A 1 107 ?  -5.994 -11.567   2.134 1.000 98.230 ? 107 LEU A C   1 
ATOM 862  C CB  ? LEU A 1 107 ?  -6.685  -9.781   3.744 1.000 98.230 ? 107 LEU A CB  1 
ATOM 863  O O   ? LEU A 1 107 ?  -6.700 -12.564   2.304 1.000 98.230 ? 107 LEU A O   1 
ATOM 864  C CG  ? LEU A 1 107 ?  -7.307  -8.417   4.047 1.000 98.230 ? 107 LEU A CG  1 
ATOM 865  C CD1 ? LEU A 1 107 ?  -7.312  -8.159   5.550 1.000 98.230 ? 107 LEU A CD1 1 
ATOM 866  C CD2 ? LEU A 1 107 ?  -6.558  -7.311   3.312 1.000 98.230 ? 107 LEU A CD2 1 
ATOM 867  N N   ? SER A 1 108 ?  -4.791 -11.645   1.781 1.000 97.510 ? 108 SER A N   1 
ATOM 868  C CA  ? SER A 1 108 ?  -4.127 -12.942   1.695 1.000 97.510 ? 108 SER A CA  1 
ATOM 869  C C   ? SER A 1 108 ?  -4.039 -13.610   3.063 1.000 97.510 ? 108 SER A C   1 
ATOM 870  C CB  ? SER A 1 108 ?  -2.726 -12.788   1.103 1.000 97.510 ? 108 SER A CB  1 
ATOM 871  O O   ? SER A 1 108 ?  -3.596 -12.993   4.034 1.000 97.510 ? 108 SER A O   1 
ATOM 872  O OG  ? SER A 1 108 ?  -2.080 -14.046   1.006 1.000 97.510 ? 108 SER A OG  1 
ATOM 873  N N   ? PRO A 1 109 ?  -4.458 -14.843   3.174 1.000 95.970 ? 109 PRO A N   1 
ATOM 874  C CA  ? PRO A 1 109 ?  -4.394 -15.555   4.452 1.000 95.970 ? 109 PRO A CA  1 
ATOM 875  C C   ? PRO A 1 109 ?  -2.982 -16.026   4.795 1.000 95.970 ? 109 PRO A C   1 
ATOM 876  C CB  ? PRO A 1 109 ?  -5.331 -16.746   4.240 1.000 95.970 ? 109 PRO A CB  1 
ATOM 877  O O   ? PRO A 1 109 ?  -2.686 -16.303   5.960 1.000 95.970 ? 109 PRO A O   1 
ATOM 878  C CG  ? PRO A 1 109 ?  -5.276 -17.018   2.771 1.000 95.970 ? 109 PRO A CG  1 
ATOM 879  C CD  ? PRO A 1 109 ?  -5.123 -15.710   2.050 1.000 95.970 ? 109 PRO A CD  1 
ATOM 880  N N   ? THR A 1 110 ?  -2.131 -16.111   3.762 1.000 96.650 ? 110 THR A N   1 
ATOM 881  C CA  ? THR A 1 110 ?  -0.758 -16.570   3.943 1.000 96.650 ? 110 THR A CA  1 
ATOM 882  C C   ? THR A 1 110 ?   0.233 -15.522   3.446 1.000 96.650 ? 110 THR A C   1 
ATOM 883  C CB  ? THR A 1 110 ?  -0.513 -17.901   3.208 1.000 96.650 ? 110 THR A CB  1 
ATOM 884  O O   ? THR A 1 110 ?  -0.058 -14.782   2.504 1.000 96.650 ? 110 THR A O   1 
ATOM 885  C CG2 ? THR A 1 110 ?  -1.438 -18.996   3.730 1.000 96.650 ? 110 THR A CG2 1 
ATOM 886  O OG1 ? THR A 1 110 ?  -0.750 -17.718   1.807 1.000 96.650 ? 110 THR A OG1 1 
ATOM 887  N N   ? CYS A 1 111 ?   1.412 -15.546   4.204 1.000 96.910 ? 111 CYS A N   1 
ATOM 888  C CA  ? CYS A 1 111 ?   2.465 -14.619   3.803 1.000 96.910 ? 111 CYS A CA  1 
ATOM 889  C C   ? CYS A 1 111 ?   3.128 -15.074   2.509 1.000 96.910 ? 111 CYS A C   1 
ATOM 890  C CB  ? CYS A 1 111 ?   3.514 -14.490   4.907 1.000 96.910 ? 111 CYS A CB  1 
ATOM 891  O O   ? CYS A 1 111 ?   3.246 -16.274   2.255 1.000 96.910 ? 111 CYS A O   1 
ATOM 892  S SG  ? CYS A 1 111 ?   2.886 -13.739   6.425 1.000 96.910 ? 111 CYS A SG  1 
ATOM 893  N N   ? PRO A 1 112 ?   3.515 -14.080   1.661 1.000 95.510 ? 112 PRO A N   1 
ATOM 894  C CA  ? PRO A 1 112 ?   4.210 -14.425   0.419 1.000 95.510 ? 112 PRO A CA  1 
ATOM 895  C C   ? PRO A 1 112 ?   5.521 -15.169   0.663 1.000 95.510 ? 112 PRO A C   1 
ATOM 896  C CB  ? PRO A 1 112 ?   4.468 -13.064  -0.232 1.000 95.510 ? 112 PRO A CB  1 
ATOM 897  O O   ? PRO A 1 112 ?   6.199 -14.921   1.663 1.000 95.510 ? 112 PRO A O   1 
ATOM 898  C CG  ? PRO A 1 112 ?   3.488 -12.139   0.417 1.000 95.510 ? 112 PRO A CG  1 
ATOM 899  C CD  ? PRO A 1 112 ?   3.187 -12.654   1.795 1.000 95.510 ? 112 PRO A CD  1 
ATOM 900  N N   ? LYS A 1 113 ?   5.882 -16.041  -0.252 1.000 96.100 ? 113 LYS A N   1 
ATOM 901  C CA  ? LYS A 1 113 ?   7.127 -16.800  -0.196 1.000 96.100 ? 113 LYS A CA  1 
ATOM 902  C C   ? LYS A 1 113 ?   8.040 -16.446  -1.367 1.000 96.100 ? 113 LYS A C   1 
ATOM 903  C CB  ? LYS A 1 113 ?   6.840 -18.303  -0.192 1.000 96.100 ? 113 LYS A CB  1 
ATOM 904  O O   ? LYS A 1 113 ?   7.565 -16.050  -2.433 1.000 96.100 ? 113 LYS A O   1 
ATOM 905  C CG  ? LYS A 1 113 ?   5.983 -18.766   0.977 1.000 96.100 ? 113 LYS A CG  1 
ATOM 906  C CD  ? LYS A 1 113 ?   5.650 -20.249   0.873 1.000 96.100 ? 113 LYS A CD  1 
ATOM 907  C CE  ? LYS A 1 113 ?   4.727 -20.696   1.998 1.000 96.100 ? 113 LYS A CE  1 
ATOM 908  N NZ  ? LYS A 1 113 ?   4.356 -22.137   1.871 1.000 96.100 ? 113 LYS A NZ  1 
ATOM 909  N N   ? ALA A 1 114 ?   9.331 -16.655  -1.087 1.000 97.300 ? 114 ALA A N   1 
ATOM 910  C CA  ? ALA A 1 114 ?  10.298 -16.416  -2.155 1.000 97.300 ? 114 ALA A CA  1 
ATOM 911  C C   ? ALA A 1 114 ?   9.918 -17.180  -3.420 1.000 97.300 ? 114 ALA A C   1 
ATOM 912  C CB  ? ALA A 1 114 ?  11.701 -16.811  -1.700 1.000 97.300 ? 114 ALA A CB  1 
ATOM 913  O O   ? ALA A 1 114 ?   9.541 -18.353  -3.355 1.000 97.300 ? 114 ALA A O   1 
ATOM 914  N N   ? GLY A 1 115 ?   9.926 -16.444  -4.555 1.000 95.800 ? 115 GLY A N   1 
ATOM 915  C CA  ? GLY A 1 115 ?   9.627 -17.068  -5.834 1.000 95.800 ? 115 GLY A CA  1 
ATOM 916  C C   ? GLY A 1 115 ?   8.198 -16.841  -6.290 1.000 95.800 ? 115 GLY A C   1 
ATOM 917  O O   ? GLY A 1 115 ?   7.872 -17.056  -7.459 1.000 95.800 ? 115 GLY A O   1 
ATOM 918  N N   ? ASP A 1 116 ?   7.310 -16.498  -5.261 1.000 96.820 ? 116 ASP A N   1 
ATOM 919  C CA  ? ASP A 1 116 ?   5.957 -16.135  -5.668 1.000 96.820 ? 116 ASP A CA  1 
ATOM 920  C C   ? ASP A 1 116 ?   5.977 -15.007  -6.698 1.000 96.820 ? 116 ASP A C   1 
ATOM 921  C CB  ? ASP A 1 116 ?   5.122 -15.723  -4.454 1.000 96.820 ? 116 ASP A CB  1 
ATOM 922  O O   ? ASP A 1 116 ?   6.812 -14.103  -6.620 1.000 96.820 ? 116 ASP A O   1 
ATOM 923  C CG  ? ASP A 1 116 ?   4.689 -16.905  -3.604 1.000 96.820 ? 116 ASP A CG  1 
ATOM 924  O OD1 ? ASP A 1 116 ?   4.901 -18.065  -4.019 1.000 96.820 ? 116 ASP A OD1 1 
ATOM 925  O OD2 ? ASP A 1 116 ?   4.127 -16.674  -2.511 1.000 96.820 ? 116 ASP A OD2 1 
ATOM 926  N N   ? SER A 1 117 ?   5.131 -15.122  -7.656 1.000 95.550 ? 117 SER A N   1 
ATOM 927  C CA  ? SER A 1 117 ?   4.925 -14.052  -8.627 1.000 95.550 ? 117 SER A CA  1 
ATOM 928  C C   ? SER A 1 117 ?   3.744 -13.171  -8.236 1.000 95.550 ? 117 SER A C   1 
ATOM 929  C CB  ? SER A 1 117 ?   4.698 -14.632 -10.024 1.000 95.550 ? 117 SER A CB  1 
ATOM 930  O O   ? SER A 1 117 ?   2.633 -13.666  -8.032 1.000 95.550 ? 117 SER A O   1 
ATOM 931  O OG  ? SER A 1 117 ?   4.654 -13.601 -10.995 1.000 95.550 ? 117 SER A OG  1 
ATOM 932  N N   ? CYS A 1 118 ?   4.027 -11.894  -8.122 1.000 97.620 ? 118 CYS A N   1 
ATOM 933  C CA  ? CYS A 1 118 ?   3.015 -10.948  -7.667 1.000 97.620 ? 118 CYS A CA  1 
ATOM 934  C C   ? CYS A 1 118 ?   2.936  -9.744  -8.598 1.000 97.620 ? 118 CYS A C   1 
ATOM 935  C CB  ? CYS A 1 118 ?   3.317 -10.484  -6.242 1.000 97.620 ? 118 CYS A CB  1 
ATOM 936  O O   ? CYS A 1 118 ?   3.896  -9.439  -9.307 1.000 97.620 ? 118 CYS A O   1 
ATOM 937  S SG  ? CYS A 1 118 ?   3.362 -11.826  -5.034 1.000 97.620 ? 118 CYS A SG  1 
ATOM 938  N N   ? ARG A 1 119 ?   1.793  -9.133  -8.532 1.000 97.570 ? 119 ARG A N   1 
ATOM 939  C CA  ? ARG A 1 119 ?   1.547  -7.966  -9.373 1.000 97.570 ? 119 ARG A CA  1 
ATOM 940  C C   ? ARG A 1 119 ?   1.362  -6.710  -8.527 1.000 97.570 ? 119 ARG A C   1 
ATOM 941  C CB  ? ARG A 1 119 ?   0.317  -8.188 -10.256 1.000 97.570 ? 119 ARG A CB  1 
ATOM 942  O O   ? ARG A 1 119 ?   0.563  -6.700  -7.589 1.000 97.570 ? 119 ARG A O   1 
ATOM 943  C CG  ? ARG A 1 119 ?  -0.015  -7.011 -11.159 1.000 97.570 ? 119 ARG A CG  1 
ATOM 944  C CD  ? ARG A 1 119 ?  -1.148  -7.340 -12.121 1.000 97.570 ? 119 ARG A CD  1 
ATOM 945  N NE  ? ARG A 1 119 ?  -0.772  -8.397 -13.055 1.000 97.570 ? 119 ARG A NE  1 
ATOM 946  N NH1 ? ARG A 1 119 ?  -2.942  -8.949 -13.625 1.000 97.570 ? 119 ARG A NH1 1 
ATOM 947  N NH2 ? ARG A 1 119 ?  -1.183 -10.073 -14.571 1.000 97.570 ? 119 ARG A NH2 1 
ATOM 948  C CZ  ? ARG A 1 119 ?  -1.633  -9.137 -13.748 1.000 97.570 ? 119 ARG A CZ  1 
ATOM 949  N N   ? VAL A 1 120 ?   2.116  -5.690  -8.930 1.000 97.530 ? 120 VAL A N   1 
ATOM 950  C CA  ? VAL A 1 120 ?   1.963  -4.380  -8.304 1.000 97.530 ? 120 VAL A CA  1 
ATOM 951  C C   ? VAL A 1 120 ?   1.318  -3.408  -9.289 1.000 97.530 ? 120 VAL A C   1 
ATOM 952  C CB  ? VAL A 1 120 ?   3.320  -3.823  -7.816 1.000 97.530 ? 120 VAL A CB  1 
ATOM 953  O O   ? VAL A 1 120 ?   1.569  -3.478 -10.494 1.000 97.530 ? 120 VAL A O   1 
ATOM 954  C CG1 ? VAL A 1 120 ?   4.285  -3.650  -8.987 1.000 97.530 ? 120 VAL A CG1 1 
ATOM 955  C CG2 ? VAL A 1 120 ?   3.119  -2.498  -7.084 1.000 97.530 ? 120 VAL A CG2 1 
ATOM 956  N N   ? SER A 1 121 ?   0.442  -2.513  -8.803 1.000 97.100 ? 121 SER A N   1 
ATOM 957  C CA  ? SER A 1 121 ?  -0.234  -1.543  -9.658 1.000 97.100 ? 121 SER A CA  1 
ATOM 958  C C   ? SER A 1 121 ?  -0.281  -0.167  -9.004 1.000 97.100 ? 121 SER A C   1 
ATOM 959  C CB  ? SER A 1 121 ?  -1.653  -2.012  -9.983 1.000 97.100 ? 121 SER A CB  1 
ATOM 960  O O   ? SER A 1 121 ?  -0.265  -0.057  -7.776 1.000 97.100 ? 121 SER A O   1 
ATOM 961  O OG  ? SER A 1 121 ?  -2.414  -2.168  -8.798 1.000 97.100 ? 121 SER A OG  1 
ATOM 962  N N   ? GLY A 1 122 ?  -0.223   0.902  -9.853 1.000 95.890 ? 122 GLY A N   1 
ATOM 963  C CA  ? GLY A 1 122 ?  -0.297   2.256  -9.327 1.000 95.890 ? 122 GLY A CA  1 
ATOM 964  C C   ? GLY A 1 122 ?   0.006   3.318 -10.368 1.000 95.890 ? 122 GLY A C   1 
ATOM 965  O O   ? GLY A 1 122 ?   0.175   3.006 -11.549 1.000 95.890 ? 122 GLY A O   1 
ATOM 966  N N   ? TRP A 1 123 ?  -0.037   4.632  -9.963 1.000 94.060 ? 123 TRP A N   1 
ATOM 967  C CA  ? TRP A 1 123 ?   0.177   5.796 -10.817 1.000 94.060 ? 123 TRP A CA  1 
ATOM 968  C C   ? TRP A 1 123 ?   1.410   6.577 -10.375 1.000 94.060 ? 123 TRP A C   1 
ATOM 969  C CB  ? TRP A 1 123 ?  -1.053   6.708 -10.802 1.000 94.060 ? 123 TRP A CB  1 
ATOM 970  O O   ? TRP A 1 123 ?   1.445   7.805 -10.480 1.000 94.060 ? 123 TRP A O   1 
ATOM 971  C CG  ? TRP A 1 123 ?  -2.261   6.111 -11.460 1.000 94.060 ? 123 TRP A CG  1 
ATOM 972  C CD1 ? TRP A 1 123 ?  -2.620   6.218 -12.775 1.000 94.060 ? 123 TRP A CD1 1 
ATOM 973  C CD2 ? TRP A 1 123 ?  -3.273   5.319 -10.831 1.000 94.060 ? 123 TRP A CD2 1 
ATOM 974  C CE2 ? TRP A 1 123 ?  -4.216   4.978 -11.826 1.000 94.060 ? 123 TRP A CE2 1 
ATOM 975  C CE3 ? TRP A 1 123 ?  -3.473   4.863  -9.521 1.000 94.060 ? 123 TRP A CE3 1 
ATOM 976  N NE1 ? TRP A 1 123 ?  -3.795   5.538 -13.002 1.000 94.060 ? 123 TRP A NE1 1 
ATOM 977  C CH2 ? TRP A 1 123 ?  -5.516   3.768 -10.261 1.000 94.060 ? 123 TRP A CH2 1 
ATOM 978  C CZ2 ? TRP A 1 123 ?  -5.344   4.201 -11.551 1.000 94.060 ? 123 TRP A CZ2 1 
ATOM 979  C CZ3 ? TRP A 1 123 ?  -4.596   4.090  -9.250 1.000 94.060 ? 123 TRP A CZ3 1 
ATOM 980  N N   ? GLY A 1 124 ?   2.333   5.890  -9.731 1.000 87.160 ? 124 GLY A N   1 
ATOM 981  C CA  ? GLY A 1 124 ?   3.519   6.536  -9.192 1.000 87.160 ? 124 GLY A CA  1 
ATOM 982  C C   ? GLY A 1 124 ?   4.474   7.022 -10.265 1.000 87.160 ? 124 GLY A C   1 
ATOM 983  O O   ? GLY A 1 124 ?   4.158   6.968 -11.456 1.000 87.160 ? 124 GLY A O   1 
ATOM 984  N N   ? ASN A 1 125 ?   5.665   7.598  -9.891 1.000 85.020 ? 125 ASN A N   1 
ATOM 985  C CA  ? ASN A 1 125 ?   6.708   8.211 -10.707 1.000 85.020 ? 125 ASN A CA  1 
ATOM 986  C C   ? ASN A 1 125 ?   7.297   7.217 -11.704 1.000 85.020 ? 125 ASN A C   1 
ATOM 987  C CB  ? ASN A 1 125 ?   7.812   8.791  -9.820 1.000 85.020 ? 125 ASN A CB  1 
ATOM 988  O O   ? ASN A 1 125 ?   7.594   6.076 -11.347 1.000 85.020 ? 125 ASN A O   1 
ATOM 989  C CG  ? ASN A 1 125 ?   8.702   9.770 -10.560 1.000 85.020 ? 125 ASN A CG  1 
ATOM 990  N ND2 ? ASN A 1 125 ?   9.873  10.048  -9.999 1.000 85.020 ? 125 ASN A ND2 1 
ATOM 991  O OD1 ? ASN A 1 125 ?   8.341  10.272 -11.627 1.000 85.020 ? 125 ASN A OD1 1 
ATOM 992  N N   ? LEU A 1 126 ?   7.482   7.705 -13.012 1.000 83.860 ? 126 LEU A N   1 
ATOM 993  C CA  ? LEU A 1 126 ?   7.933   6.846 -14.101 1.000 83.860 ? 126 LEU A CA  1 
ATOM 994  C C   ? LEU A 1 126 ?   9.433   6.999 -14.330 1.000 83.860 ? 126 LEU A C   1 
ATOM 995  C CB  ? LEU A 1 126 ?   7.172   7.170 -15.390 1.000 83.860 ? 126 LEU A CB  1 
ATOM 996  O O   ? LEU A 1 126 ?  10.016   6.287 -15.151 1.000 83.860 ? 126 LEU A O   1 
ATOM 997  C CG  ? LEU A 1 126 ?   5.659   6.950 -15.358 1.000 83.860 ? 126 LEU A CG  1 
ATOM 998  C CD1 ? LEU A 1 126 ?   5.035   7.359 -16.688 1.000 83.860 ? 126 LEU A CD1 1 
ATOM 999  C CD2 ? LEU A 1 126 ?   5.336   5.495 -15.035 1.000 83.860 ? 126 LEU A CD2 1 
ATOM 1000 N N   ? LEU A 1 127 ?  10.020   7.901 -13.722 1.000 81.340 ? 127 LEU A N   1 
ATOM 1001 C CA  ? LEU A 1 127 ?  11.417   8.204 -14.009 1.000 81.340 ? 127 LEU A CA  1 
ATOM 1002 C C   ? LEU A 1 127 ?  12.317   7.762 -12.859 1.000 81.340 ? 127 LEU A C   1 
ATOM 1003 C CB  ? LEU A 1 127 ?  11.599   9.702 -14.268 1.000 81.340 ? 127 LEU A CB  1 
ATOM 1004 O O   ? LEU A 1 127 ?  11.880   7.715 -11.707 1.000 81.340 ? 127 LEU A O   1 
ATOM 1005 C CG  ? LEU A 1 127 ?  10.803  10.290 -15.434 1.000 81.340 ? 127 LEU A CG  1 
ATOM 1006 C CD1 ? LEU A 1 127 ?  10.998  11.800 -15.501 1.000 81.340 ? 127 LEU A CD1 1 
ATOM 1007 C CD2 ? LEU A 1 127 ?  11.214   9.633 -16.748 1.000 81.340 ? 127 LEU A CD2 1 
ATOM 1008 N N   ? ILE A 1 128 ?  13.520   7.318 -13.171 1.000 78.620 ? 128 ILE A N   1 
ATOM 1009 C CA  ? ILE A 1 128 ?  14.561   7.000 -12.200 1.000 78.620 ? 128 ILE A CA  1 
ATOM 1010 C C   ? ILE A 1 128 ?  15.100   8.289 -11.582 1.000 78.620 ? 128 ILE A C   1 
ATOM 1011 C CB  ? ILE A 1 128 ?  15.710   6.195 -12.846 1.000 78.620 ? 128 ILE A CB  1 
ATOM 1012 O O   ? ILE A 1 128 ?  15.358   8.346 -10.377 1.000 78.620 ? 128 ILE A O   1 
ATOM 1013 C CG1 ? ILE A 1 128 ?  15.193   4.846 -13.360 1.000 78.620 ? 128 ILE A CG1 1 
ATOM 1014 C CG2 ? ILE A 1 128 ?  16.858   5.998 -11.851 1.000 78.620 ? 128 ILE A CG2 1 
ATOM 1015 C CD1 ? ILE A 1 128 ?  16.207   4.070 -14.190 1.000 78.620 ? 128 ILE A CD1 1 
ATOM 1016 N N   ? TYR A 1 129 ?  15.223   9.348 -12.522 1.000 78.920 ? 129 TYR A N   1 
ATOM 1017 C CA  ? TYR A 1 129 ?  15.591  10.711 -12.155 1.000 78.920 ? 129 TYR A CA  1 
ATOM 1018 C C   ? TYR A 1 129 ?  14.535  11.705 -12.623 1.000 78.920 ? 129 TYR A C   1 
ATOM 1019 C CB  ? TYR A 1 129 ?  16.954  11.079 -12.750 1.000 78.920 ? 129 TYR A CB  1 
ATOM 1020 O O   ? TYR A 1 129 ?  13.991  11.572 -13.722 1.000 78.920 ? 129 TYR A O   1 
ATOM 1021 C CG  ? TYR A 1 129 ?  18.060  10.127 -12.365 1.000 78.920 ? 129 TYR A CG  1 
ATOM 1022 C CD1 ? TYR A 1 129 ?  18.612  10.149 -11.087 1.000 78.920 ? 129 TYR A CD1 1 
ATOM 1023 C CD2 ? TYR A 1 129 ?  18.557   9.204 -13.280 1.000 78.920 ? 129 TYR A CD2 1 
ATOM 1024 C CE1 ? TYR A 1 129 ?  19.633   9.275 -10.728 1.000 78.920 ? 129 TYR A CE1 1 
ATOM 1025 C CE2 ? TYR A 1 129 ?  19.578   8.325 -12.933 1.000 78.920 ? 129 TYR A CE2 1 
ATOM 1026 O OH  ? TYR A 1 129 ?  21.119   7.501 -11.308 1.000 78.920 ? 129 TYR A OH  1 
ATOM 1027 C CZ  ? TYR A 1 129 ?  20.108   8.368 -11.657 1.000 78.920 ? 129 TYR A CZ  1 
ATOM 1028 N N   ? GLY A 1 130 ?  14.110  12.683 -11.794 1.000 82.810 ? 130 GLY A N   1 
ATOM 1029 C CA  ? GLY A 1 130 ?  13.058  13.636 -12.109 1.000 82.810 ? 130 GLY A CA  1 
ATOM 1030 C C   ? GLY A 1 130 ?  11.676  13.153 -11.712 1.000 82.810 ? 130 GLY A C   1 
ATOM 1031 O O   ? GLY A 1 130 ?  11.544  12.177 -10.970 1.000 82.810 ? 130 GLY A O   1 
ATOM 1032 N N   ? VAL A 1 131 ?  10.643  13.964 -12.210 1.000 83.050 ? 131 VAL A N   1 
ATOM 1033 C CA  ? VAL A 1 131 ?   9.284  13.587 -11.838 1.000 83.050 ? 131 VAL A CA  1 
ATOM 1034 C C   ? VAL A 1 131 ?   8.407  13.516 -13.086 1.000 83.050 ? 131 VAL A C   1 
ATOM 1035 C CB  ? VAL A 1 131 ?   8.680  14.577 -10.817 1.000 83.050 ? 131 VAL A CB  1 
ATOM 1036 O O   ? VAL A 1 131 ?   8.351  14.469 -13.868 1.000 83.050 ? 131 VAL A O   1 
ATOM 1037 C CG1 ? VAL A 1 131 ?   7.225  14.222 -10.516 1.000 83.050 ? 131 VAL A CG1 1 
ATOM 1038 C CG2 ? VAL A 1 131 ?   9.507  14.590  -9.533 1.000 83.050 ? 131 VAL A CG2 1 
ATOM 1039 N N   ? LYS A 1 132 ?   7.814  12.343 -13.329 1.000 85.770 ? 132 LYS A N   1 
ATOM 1040 C CA  ? LYS A 1 132 ?   6.798  12.130 -14.355 1.000 85.770 ? 132 LYS A CA  1 
ATOM 1041 C C   ? LYS A 1 132 ?   5.782  11.080 -13.914 1.000 85.770 ? 132 LYS A C   1 
ATOM 1042 C CB  ? LYS A 1 132 ?   7.448  11.708 -15.674 1.000 85.770 ? 132 LYS A CB  1 
ATOM 1043 O O   ? LYS A 1 132 ?   6.060   9.880 -13.965 1.000 85.770 ? 132 LYS A O   1 
ATOM 1044 C CG  ? LYS A 1 132 ?   6.472  11.592 -16.836 1.000 85.770 ? 132 LYS A CG  1 
ATOM 1045 C CD  ? LYS A 1 132 ?   7.187  11.244 -18.135 1.000 85.770 ? 132 LYS A CD  1 
ATOM 1046 C CE  ? LYS A 1 132 ?   6.212  11.134 -19.299 1.000 85.770 ? 132 LYS A CE  1 
ATOM 1047 N NZ  ? LYS A 1 132 ?   6.912  10.812 -20.579 1.000 85.770 ? 132 LYS A NZ  1 
ATOM 1048 N N   ? TYR A 1 133 ?   4.553  11.576 -13.523 1.000 88.380 ? 133 TYR A N   1 
ATOM 1049 C CA  ? TYR A 1 133 ?   3.511  10.653 -13.087 1.000 88.380 ? 133 TYR A CA  1 
ATOM 1050 C C   ? TYR A 1 133 ?   2.781  10.051 -14.281 1.000 88.380 ? 133 TYR A C   1 
ATOM 1051 C CB  ? TYR A 1 133 ?   2.513  11.364 -12.168 1.000 88.380 ? 133 TYR A CB  1 
ATOM 1052 O O   ? TYR A 1 133 ?   2.544  10.734 -15.281 1.000 88.380 ? 133 TYR A O   1 
ATOM 1053 C CG  ? TYR A 1 133 ?   3.094  11.763 -10.834 1.000 88.380 ? 133 TYR A CG  1 
ATOM 1054 C CD1 ? TYR A 1 133 ?   3.551  10.802  -9.935 1.000 88.380 ? 133 TYR A CD1 1 
ATOM 1055 C CD2 ? TYR A 1 133 ?   3.188  13.102 -10.468 1.000 88.380 ? 133 TYR A CD2 1 
ATOM 1056 C CE1 ? TYR A 1 133 ?   4.085  11.165  -8.703 1.000 88.380 ? 133 TYR A CE1 1 
ATOM 1057 C CE2 ? TYR A 1 133 ?   3.720  13.476  -9.239 1.000 88.380 ? 133 TYR A CE2 1 
ATOM 1058 O OH  ? TYR A 1 133 ?   4.694  12.867  -7.147 1.000 88.380 ? 133 TYR A OH  1 
ATOM 1059 C CZ  ? TYR A 1 133 ?   4.166  12.502  -8.365 1.000 88.380 ? 133 TYR A CZ  1 
ATOM 1060 N N   ? ALA A 1 134 ?   2.373   8.750 -14.163 1.000 91.830 ? 134 ALA A N   1 
ATOM 1061 C CA  ? ALA A 1 134 ?   1.612   8.069 -15.206 1.000 91.830 ? 134 ALA A CA  1 
ATOM 1062 C C   ? ALA A 1 134 ?   0.189   8.615 -15.293 1.000 91.830 ? 134 ALA A C   1 
ATOM 1063 C CB  ? ALA A 1 134 ?   1.586   6.564 -14.949 1.000 91.830 ? 134 ALA A CB  1 
ATOM 1064 O O   ? ALA A 1 134 ?  -0.433   8.908 -14.269 1.000 91.830 ? 134 ALA A O   1 
ATOM 1065 N N   ? ASP A 1 135 ?  -0.254   8.785 -16.471 1.000 93.660 ? 135 ASP A N   1 
ATOM 1066 C CA  ? ASP A 1 135 ?  -1.646   9.177 -16.671 1.000 93.660 ? 135 ASP A CA  1 
ATOM 1067 C C   ? ASP A 1 135 ?  -2.580   7.976 -16.541 1.000 93.660 ? 135 ASP A C   1 
ATOM 1068 C CB  ? ASP A 1 135 ?  -1.827   9.837 -18.039 1.000 93.660 ? 135 ASP A CB  1 
ATOM 1069 O O   ? ASP A 1 135 ?  -3.684   8.096 -16.006 1.000 93.660 ? 135 ASP A O   1 
ATOM 1070 C CG  ? ASP A 1 135 ?  -1.141  11.189 -18.141 1.000 93.660 ? 135 ASP A CG  1 
ATOM 1071 O OD1 ? ASP A 1 135 ?  -0.923  11.842 -17.098 1.000 93.660 ? 135 ASP A OD1 1 
ATOM 1072 O OD2 ? ASP A 1 135 ?  -0.818  11.605 -19.274 1.000 93.660 ? 135 ASP A OD2 1 
ATOM 1073 N N   ? THR A 1 136 ?  -2.135   6.851 -16.984 1.000 95.650 ? 136 THR A N   1 
ATOM 1074 C CA  ? THR A 1 136 ?  -2.923   5.626 -16.917 1.000 95.650 ? 136 THR A CA  1 
ATOM 1075 C C   ? THR A 1 136 ?  -2.326   4.654 -15.903 1.000 95.650 ? 136 THR A C   1 
ATOM 1076 C CB  ? THR A 1 136 ?  -3.015   4.944 -18.294 1.000 95.650 ? 136 THR A CB  1 
ATOM 1077 O O   ? THR A 1 136 ?  -1.139   4.736 -15.582 1.000 95.650 ? 136 THR A O   1 
ATOM 1078 C CG2 ? THR A 1 136 ?  -3.697   5.851 -19.313 1.000 95.650 ? 136 THR A CG2 1 
ATOM 1079 O OG1 ? THR A 1 136 ?  -1.694   4.634 -18.756 1.000 95.650 ? 136 THR A OG1 1 
ATOM 1080 N N   ? LEU A 1 137 ?  -3.217   3.774 -15.389 1.000 96.450 ? 137 LEU A N   1 
ATOM 1081 C CA  ? LEU A 1 137 ?  -2.795   2.777 -14.412 1.000 96.450 ? 137 LEU A CA  1 
ATOM 1082 C C   ? LEU A 1 137 ?  -1.717   1.868 -14.993 1.000 96.450 ? 137 LEU A C   1 
ATOM 1083 C CB  ? LEU A 1 137 ?  -3.990   1.939 -13.950 1.000 96.450 ? 137 LEU A CB  1 
ATOM 1084 O O   ? LEU A 1 137 ?  -1.879   1.329 -16.090 1.000 96.450 ? 137 LEU A O   1 
ATOM 1085 C CG  ? LEU A 1 137 ?  -3.739   0.988 -12.779 1.000 96.450 ? 137 LEU A CG  1 
ATOM 1086 C CD1 ? LEU A 1 137 ?  -3.365   1.775 -11.528 1.000 96.450 ? 137 LEU A CD1 1 
ATOM 1087 C CD2 ? LEU A 1 137 ?  -4.966   0.119 -12.523 1.000 96.450 ? 137 LEU A CD2 1 
ATOM 1088 N N   ? GLN A 1 138 ?  -0.646   1.770 -14.164 1.000 96.890 ? 138 GLN A N   1 
ATOM 1089 C CA  ? GLN A 1 138 ?   0.475   0.926 -14.566 1.000 96.890 ? 138 GLN A CA  1 
ATOM 1090 C C   ? GLN A 1 138 ?   0.531  -0.350 -13.731 1.000 96.890 ? 138 GLN A C   1 
ATOM 1091 C CB  ? GLN A 1 138 ?   1.794   1.691 -14.444 1.000 96.890 ? 138 GLN A CB  1 
ATOM 1092 O O   ? GLN A 1 138 ?   0.180  -0.340 -12.549 1.000 96.890 ? 138 GLN A O   1 
ATOM 1093 C CG  ? GLN A 1 138 ?   1.837   2.976 -15.260 1.000 96.890 ? 138 GLN A CG  1 
ATOM 1094 C CD  ? GLN A 1 138 ?   1.734   2.728 -16.753 1.000 96.890 ? 138 GLN A CD  1 
ATOM 1095 N NE2 ? GLN A 1 138 ?   0.790   3.400 -17.402 1.000 96.890 ? 138 GLN A NE2 1 
ATOM 1096 O OE1 ? GLN A 1 138 ?   2.497   1.938 -17.318 1.000 96.890 ? 138 GLN A OE1 1 
ATOM 1097 N N   ? CYS A 1 139 ?   1.041  -1.516 -14.384 1.000 96.730 ? 139 CYS A N   1 
ATOM 1098 C CA  ? CYS A 1 139 ?   1.231  -2.794 -13.706 1.000 96.730 ? 139 CYS A CA  1 
ATOM 1099 C C   ? CYS A 1 139 ?   2.640  -3.328 -13.934 1.000 96.730 ? 139 CYS A C   1 
ATOM 1100 C CB  ? CYS A 1 139 ?   0.203  -3.816 -14.191 1.000 96.730 ? 139 CYS A CB  1 
ATOM 1101 O O   ? CYS A 1 139 ?   3.265  -3.028 -14.953 1.000 96.730 ? 139 CYS A O   1 
ATOM 1102 S SG  ? CYS A 1 139 ?  -1.489  -3.447 -13.677 1.000 96.730 ? 139 CYS A SG  1 
ATOM 1103 N N   ? LEU A 1 140 ?   3.015  -4.142 -12.916 1.000 95.700 ? 140 LEU A N   1 
ATOM 1104 C CA  ? LEU A 1 140 ?   4.324  -4.783 -12.985 1.000 95.700 ? 140 LEU A CA  1 
ATOM 1105 C C   ? LEU A 1 140 ?   4.327  -6.098 -12.214 1.000 95.700 ? 140 LEU A C   1 
ATOM 1106 C CB  ? LEU A 1 140 ?   5.407  -3.852 -12.434 1.000 95.700 ? 140 LEU A CB  1 
ATOM 1107 O O   ? LEU A 1 140 ?   3.869  -6.153 -11.070 1.000 95.700 ? 140 LEU A O   1 
ATOM 1108 C CG  ? LEU A 1 140 ?   6.819  -4.433 -12.343 1.000 95.700 ? 140 LEU A CG  1 
ATOM 1109 C CD1 ? LEU A 1 140 ?   7.342  -4.775 -13.734 1.000 95.700 ? 140 LEU A CD1 1 
ATOM 1110 C CD2 ? LEU A 1 140 ?   7.755  -3.456 -11.639 1.000 95.700 ? 140 LEU A CD2 1 
ATOM 1111 N N   ? ASN A 1 141 ?   4.866  -7.092 -12.846 1.000 96.070 ? 141 ASN A N   1 
ATOM 1112 C CA  ? ASN A 1 141 ?   5.056  -8.366 -12.160 1.000 96.070 ? 141 ASN A CA  1 
ATOM 1113 C C   ? ASN A 1 141 ?   6.414  -8.432 -11.467 1.000 96.070 ? 141 ASN A C   1 
ATOM 1114 C CB  ? ASN A 1 141 ?   4.904  -9.531 -13.140 1.000 96.070 ? 141 ASN A CB  1 
ATOM 1115 O O   ? ASN A 1 141 ?   7.443  -8.137 -12.078 1.000 96.070 ? 141 ASN A O   1 
ATOM 1116 C CG  ? ASN A 1 141 ?   3.498  -9.647 -13.696 1.000 96.070 ? 141 ASN A CG  1 
ATOM 1117 N ND2 ? ASN A 1 141 ?   3.393  -9.939 -14.987 1.000 96.070 ? 141 ASN A ND2 1 
ATOM 1118 O OD1 ? ASN A 1 141 ?   2.514  -9.474 -12.971 1.000 96.070 ? 141 ASN A OD1 1 
ATOM 1119 N N   ? LEU A 1 142 ?   6.333  -8.793 -10.170 1.000 96.670 ? 142 LEU A N   1 
ATOM 1120 C CA  ? LEU A 1 142 ?   7.552  -8.848  -9.371 1.000 96.670 ? 142 LEU A CA  1 
ATOM 1121 C C   ? LEU A 1 142 ?   7.670 -10.188  -8.651 1.000 96.670 ? 142 LEU A C   1 
ATOM 1122 C CB  ? LEU A 1 142 ?   7.579  -7.705  -8.353 1.000 96.670 ? 142 LEU A CB  1 
ATOM 1123 O O   ? LEU A 1 142 ?   6.684 -10.697  -8.114 1.000 96.670 ? 142 LEU A O   1 
ATOM 1124 C CG  ? LEU A 1 142 ?   7.540  -6.287  -8.926 1.000 96.670 ? 142 LEU A CG  1 
ATOM 1125 C CD1 ? LEU A 1 142 ?   7.211  -5.281  -7.828 1.000 96.670 ? 142 LEU A CD1 1 
ATOM 1126 C CD2 ? LEU A 1 142 ?   8.867  -5.943  -9.593 1.000 96.670 ? 142 LEU A CD2 1 
ATOM 1127 N N   ? PRO A 1 143 ?   8.903 -10.750  -8.628 1.000 97.430 ? 143 PRO A N   1 
ATOM 1128 C CA  ? PRO A 1 143 ?   9.122 -11.906  -7.755 1.000 97.430 ? 143 PRO A CA  1 
ATOM 1129 C C   ? PRO A 1 143 ?   9.363 -11.510  -6.300 1.000 97.430 ? 143 PRO A C   1 
ATOM 1130 C CB  ? PRO A 1 143 ?  10.365 -12.569  -8.353 1.000 97.430 ? 143 PRO A CB  1 
ATOM 1131 O O   ? PRO A 1 143 ?   9.983 -10.477  -6.032 1.000 97.430 ? 143 PRO A O   1 
ATOM 1132 C CG  ? PRO A 1 143 ?  11.165 -11.440  -8.919 1.000 97.430 ? 143 PRO A CG  1 
ATOM 1133 C CD  ? PRO A 1 143 ?  10.220 -10.436  -9.512 1.000 97.430 ? 143 PRO A CD  1 
ATOM 1134 N N   ? ILE A 1 144 ?   8.872 -12.404  -5.490 1.000 98.220 ? 144 ILE A N   1 
ATOM 1135 C CA  ? ILE A 1 144 ?   9.226 -12.213  -4.088 1.000 98.220 ? 144 ILE A CA  1 
ATOM 1136 C C   ? ILE A 1 144 ?  10.639 -12.734  -3.836 1.000 98.220 ? 144 ILE A C   1 
ATOM 1137 C CB  ? ILE A 1 144 ?   8.220 -12.919  -3.150 1.000 98.220 ? 144 ILE A CB  1 
ATOM 1138 O O   ? ILE A 1 144 ?  10.986 -13.838  -4.264 1.000 98.220 ? 144 ILE A O   1 
ATOM 1139 C CG1 ? ILE A 1 144 ?   6.798 -12.412  -3.415 1.000 98.220 ? 144 ILE A CG1 1 
ATOM 1140 C CG2 ? ILE A 1 144 ?   8.612 -12.711  -1.684 1.000 98.220 ? 144 ILE A CG2 1 
ATOM 1141 C CD1 ? ILE A 1 144 ?   6.649 -10.900  -3.308 1.000 98.220 ? 144 ILE A CD1 1 
ATOM 1142 N N   ? LEU A 1 145 ?  11.475 -11.875  -3.146 1.000 97.870 ? 145 LEU A N   1 
ATOM 1143 C CA  ? LEU A 1 145 ?  12.847 -12.250  -2.824 1.000 97.870 ? 145 LEU A CA  1 
ATOM 1144 C C   ? LEU A 1 145 ?  12.915 -12.956  -1.473 1.000 97.870 ? 145 LEU A C   1 
ATOM 1145 C CB  ? LEU A 1 145 ?  13.752 -11.015  -2.813 1.000 97.870 ? 145 LEU A CB  1 
ATOM 1146 O O   ? LEU A 1 145 ?  12.059 -12.741  -0.612 1.000 97.870 ? 145 LEU A O   1 
ATOM 1147 C CG  ? LEU A 1 145 ?  13.780 -10.184  -4.097 1.000 97.870 ? 145 LEU A CG  1 
ATOM 1148 C CD1 ? LEU A 1 145 ?  14.623  -8.929  -3.898 1.000 97.870 ? 145 LEU A CD1 1 
ATOM 1149 C CD2 ? LEU A 1 145 ?  14.314 -11.014  -5.260 1.000 97.870 ? 145 LEU A CD2 1 
ATOM 1150 N N   ? SER A 1 146 ?  13.943 -13.808  -1.370 1.000 97.120 ? 146 SER A N   1 
ATOM 1151 C CA  ? SER A 1 146 ?  14.137 -14.462  -0.080 1.000 97.120 ? 146 SER A CA  1 
ATOM 1152 C C   ? SER A 1 146 ?  14.458 -13.447   1.012 1.000 97.120 ? 146 SER A C   1 
ATOM 1153 C CB  ? SER A 1 146 ?  15.256 -15.500  -0.168 1.000 97.120 ? 146 SER A CB  1 
ATOM 1154 O O   ? SER A 1 146 ?  15.008 -12.380   0.732 1.000 97.120 ? 146 SER A O   1 
ATOM 1155 O OG  ? SER A 1 146 ?  16.515 -14.869  -0.335 1.000 97.120 ? 146 SER A OG  1 
ATOM 1156 N N   ? THR A 1 147 ?  14.196 -13.806   2.249 1.000 95.080 ? 147 THR A N   1 
ATOM 1157 C CA  ? THR A 1 147 ?  14.499 -12.959   3.397 1.000 95.080 ? 147 THR A CA  1 
ATOM 1158 C C   ? THR A 1 147 ?  15.986 -12.618   3.441 1.000 95.080 ? 147 THR A C   1 
ATOM 1159 C CB  ? THR A 1 147 ?  14.086 -13.637   4.717 1.000 95.080 ? 147 THR A CB  1 
ATOM 1160 O O   ? THR A 1 147 ?  16.360 -11.483   3.742 1.000 95.080 ? 147 THR A O   1 
ATOM 1161 C CG2 ? THR A 1 147 ?  14.433 -12.762   5.917 1.000 95.080 ? 147 THR A CG2 1 
ATOM 1162 O OG1 ? THR A 1 147 ?  12.672 -13.872   4.704 1.000 95.080 ? 147 THR A OG1 1 
ATOM 1163 N N   ? ASN A 1 148 ?  16.833 -13.594   3.176 1.000 95.920 ? 148 ASN A N   1 
ATOM 1164 C CA  ? ASN A 1 148 ?  18.278 -13.395   3.191 1.000 95.920 ? 148 ASN A CA  1 
ATOM 1165 C C   ? ASN A 1 148 ?  18.710 -12.345   2.170 1.000 95.920 ? 148 ASN A C   1 
ATOM 1166 C CB  ? ASN A 1 148 ?  19.005 -14.716   2.934 1.000 95.920 ? 148 ASN A CB  1 
ATOM 1167 O O   ? ASN A 1 148 ?  19.527 -11.475   2.476 1.000 95.920 ? 148 ASN A O   1 
ATOM 1168 C CG  ? ASN A 1 148 ?  18.911 -15.672   4.107 1.000 95.920 ? 148 ASN A CG  1 
ATOM 1169 N ND2 ? ASN A 1 148 ?  19.137 -16.954   3.846 1.000 95.920 ? 148 ASN A ND2 1 
ATOM 1170 O OD1 ? ASN A 1 148 ?  18.637 -15.262   5.237 1.000 95.920 ? 148 ASN A OD1 1 
ATOM 1171 N N   ? VAL A 1 149 ?  18.160 -12.474   1.025 1.000 96.700 ? 149 VAL A N   1 
ATOM 1172 C CA  ? VAL A 1 149 ?  18.480 -11.512  -0.025 1.000 96.700 ? 149 VAL A CA  1 
ATOM 1173 C C   ? VAL A 1 149 ?  18.003 -10.121   0.386 1.000 96.700 ? 149 VAL A C   1 
ATOM 1174 C CB  ? VAL A 1 149 ?  17.847 -11.915  -1.375 1.000 96.700 ? 149 VAL A CB  1 
ATOM 1175 O O   ? VAL A 1 149 ?  18.724  -9.135   0.215 1.000 96.700 ? 149 VAL A O   1 
ATOM 1176 C CG1 ? VAL A 1 149 ?  17.959 -10.775  -2.386 1.000 96.700 ? 149 VAL A CG1 1 
ATOM 1177 C CG2 ? VAL A 1 149 ?  18.508 -13.181  -1.917 1.000 96.700 ? 149 VAL A CG2 1 
ATOM 1178 N N   ? CYS A 1 150 ?  16.808 -10.058   0.891 1.000 96.360 ? 150 CYS A N   1 
ATOM 1179 C CA  ? CYS A 1 150 ?  16.236  -8.790   1.332 1.000 96.360 ? 150 CYS A CA  1 
ATOM 1180 C C   ? CYS A 1 150 ?  17.102  -8.146   2.408 1.000 96.360 ? 150 CYS A C   1 
ATOM 1181 C CB  ? CYS A 1 150 ?  14.818  -8.998   1.862 1.000 96.360 ? 150 CYS A CB  1 
ATOM 1182 O O   ? CYS A 1 150 ?  17.413  -6.957   2.331 1.000 96.360 ? 150 CYS A O   1 
ATOM 1183 S SG  ? CYS A 1 150 ?  13.876  -7.467   2.039 1.000 96.360 ? 150 CYS A SG  1 
ATOM 1184 N N   ? GLN A 1 151 ?  17.589  -8.870   3.328 1.000 95.830 ? 151 GLN A N   1 
ATOM 1185 C CA  ? GLN A 1 151 ?  18.426  -8.403   4.428 1.000 95.830 ? 151 GLN A CA  1 
ATOM 1186 C C   ? GLN A 1 151 ?  19.792  -7.947   3.926 1.000 95.830 ? 151 GLN A C   1 
ATOM 1187 C CB  ? GLN A 1 151 ?  18.593  -9.501   5.480 1.000 95.830 ? 151 GLN A CB  1 
ATOM 1188 O O   ? GLN A 1 151 ?  20.373  -7.001   4.462 1.000 95.830 ? 151 GLN A O   1 
ATOM 1189 C CG  ? GLN A 1 151 ?  17.363  -9.708   6.353 1.000 95.830 ? 151 GLN A CG  1 
ATOM 1190 C CD  ? GLN A 1 151 ?  17.522 -10.861   7.327 1.000 95.830 ? 151 GLN A CD  1 
ATOM 1191 N NE2 ? GLN A 1 151 ?  16.714 -10.862   8.382 1.000 95.830 ? 151 GLN A NE2 1 
ATOM 1192 O OE1 ? GLN A 1 151 ?  18.362 -11.745   7.131 1.000 95.830 ? 151 GLN A OE1 1 
ATOM 1193 N N   ? LYS A 1 152 ?  20.312  -8.659   2.954 1.000 96.470 ? 152 LYS A N   1 
ATOM 1194 C CA  ? LYS A 1 152 ?  21.596  -8.284   2.368 1.000 96.470 ? 152 LYS A CA  1 
ATOM 1195 C C   ? LYS A 1 152 ?  21.510  -6.925   1.678 1.000 96.470 ? 152 LYS A C   1 
ATOM 1196 C CB  ? LYS A 1 152 ?  22.062  -9.348   1.373 1.000 96.470 ? 152 LYS A CB  1 
ATOM 1197 O O   ? LYS A 1 152 ?  22.462  -6.144   1.714 1.000 96.470 ? 152 LYS A O   1 
ATOM 1198 C CG  ? LYS A 1 152 ?  22.622 -10.603   2.025 1.000 96.470 ? 152 LYS A CG  1 
ATOM 1199 C CD  ? LYS A 1 152 ?  23.100 -11.608   0.985 1.000 96.470 ? 152 LYS A CD  1 
ATOM 1200 C CE  ? LYS A 1 152 ?  23.591 -12.895   1.635 1.000 96.470 ? 152 LYS A CE  1 
ATOM 1201 N NZ  ? LYS A 1 152 ?  23.929 -13.935   0.618 1.000 96.470 ? 152 LYS A NZ  1 
ATOM 1202 N N   ? CYS A 1 153 ?  20.327  -6.699   1.090 1.000 96.070 ? 153 CYS A N   1 
ATOM 1203 C CA  ? CYS A 1 153 ?  20.137  -5.442   0.375 1.000 96.070 ? 153 CYS A CA  1 
ATOM 1204 C C   ? CYS A 1 153 ?  19.949  -4.284   1.348 1.000 96.070 ? 153 CYS A C   1 
ATOM 1205 C CB  ? CYS A 1 153 ?  18.932  -5.534  -0.561 1.000 96.070 ? 153 CYS A CB  1 
ATOM 1206 O O   ? CYS A 1 153 ?  20.361  -3.157   1.066 1.000 96.070 ? 153 CYS A O   1 
ATOM 1207 S SG  ? CYS A 1 153 ?  19.198  -6.613  -1.985 1.000 96.070 ? 153 CYS A SG  1 
ATOM 1208 N N   ? TYR A 1 154 ?  19.319  -4.537   2.425 1.000 95.250 ? 154 TYR A N   1 
ATOM 1209 C CA  ? TYR A 1 154 ?  19.029  -3.545   3.456 1.000 95.250 ? 154 TYR A CA  1 
ATOM 1210 C C   ? TYR A 1 154 ?  19.421  -4.062   4.835 1.000 95.250 ? 154 TYR A C   1 
ATOM 1211 C CB  ? TYR A 1 154 ?  17.543  -3.173   3.441 1.000 95.250 ? 154 TYR A CB  1 
ATOM 1212 O O   ? TYR A 1 154 ?  18.557  -4.407   5.644 1.000 95.250 ? 154 TYR A O   1 
ATOM 1213 C CG  ? TYR A 1 154 ?  17.052  -2.690   2.097 1.000 95.250 ? 154 TYR A CG  1 
ATOM 1214 C CD1 ? TYR A 1 154 ?  17.455  -1.457   1.589 1.000 95.250 ? 154 TYR A CD1 1 
ATOM 1215 C CD2 ? TYR A 1 154 ?  16.184  -3.464   1.335 1.000 95.250 ? 154 TYR A CD2 1 
ATOM 1216 C CE1 ? TYR A 1 154 ?  17.003  -1.007   0.353 1.000 95.250 ? 154 TYR A CE1 1 
ATOM 1217 C CE2 ? TYR A 1 154 ?  15.726  -3.024   0.097 1.000 95.250 ? 154 TYR A CE2 1 
ATOM 1218 O OH  ? TYR A 1 154 ?  15.691  -1.355  -1.609 1.000 95.250 ? 154 TYR A OH  1 
ATOM 1219 C CZ  ? TYR A 1 154 ?  16.141  -1.796  -0.385 1.000 95.250 ? 154 TYR A CZ  1 
ATOM 1220 N N   ? PRO A 1 155 ?  20.706  -4.086   5.238 1.000 92.080 ? 155 PRO A N   1 
ATOM 1221 C CA  ? PRO A 1 155 ?  21.146  -4.675   6.505 1.000 92.080 ? 155 PRO A CA  1 
ATOM 1222 C C   ? PRO A 1 155 ?  20.575  -3.950   7.722 1.000 92.080 ? 155 PRO A C   1 
ATOM 1223 C CB  ? PRO A 1 155 ?  22.669  -4.533   6.450 1.000 92.080 ? 155 PRO A CB  1 
ATOM 1224 O O   ? PRO A 1 155 ?  20.603  -2.718   7.780 1.000 92.080 ? 155 PRO A O   1 
ATOM 1225 C CG  ? PRO A 1 155 ?  22.977  -4.279   5.010 1.000 92.080 ? 155 PRO A CG  1 
ATOM 1226 C CD  ? PRO A 1 155 ?  21.782  -3.630   4.373 1.000 92.080 ? 155 PRO A CD  1 
ATOM 1227 N N   ? SER A 1 156 ?  19.872  -4.768   8.691 1.000 86.750 ? 156 SER A N   1 
ATOM 1228 C CA  ? SER A 1 156 ?  19.428  -4.325  10.009 1.000 86.750 ? 156 SER A CA  1 
ATOM 1229 C C   ? SER A 1 156 ?  18.198  -3.429   9.906 1.000 86.750 ? 156 SER A C   1 
ATOM 1230 C CB  ? SER A 1 156 ?  20.552  -3.581  10.731 1.000 86.750 ? 156 SER A CB  1 
ATOM 1231 O O   ? SER A 1 156 ?  17.839  -2.746  10.867 1.000 86.750 ? 156 SER A O   1 
ATOM 1232 O OG  ? SER A 1 156 ?  21.687  -4.415  10.890 1.000 86.750 ? 156 SER A OG  1 
ATOM 1233 N N   ? ARG A 1 157 ?  17.540  -3.420   8.677 1.000 92.140 ? 157 ARG A N   1 
ATOM 1234 C CA  ? ARG A 1 157 ?  16.385  -2.549   8.485 1.000 92.140 ? 157 ARG A CA  1 
ATOM 1235 C C   ? ARG A 1 157 ?  15.142  -3.359   8.134 1.000 92.140 ? 157 ARG A C   1 
ATOM 1236 C CB  ? ARG A 1 157 ?  16.665  -1.517   7.391 1.000 92.140 ? 157 ARG A CB  1 
ATOM 1237 O O   ? ARG A 1 157 ?  14.021  -2.851   8.215 1.000 92.140 ? 157 ARG A O   1 
ATOM 1238 C CG  ? ARG A 1 157 ?  17.665  -0.445   7.796 1.000 92.140 ? 157 ARG A CG  1 
ATOM 1239 C CD  ? ARG A 1 157 ?  17.719   0.688   6.781 1.000 92.140 ? 157 ARG A CD  1 
ATOM 1240 N NE  ? ARG A 1 157 ?  16.490   1.475   6.786 1.000 92.140 ? 157 ARG A NE  1 
ATOM 1241 N NH1 ? ARG A 1 157 ?  16.991   2.653   4.863 1.000 92.140 ? 157 ARG A NH1 1 
ATOM 1242 N NH2 ? ARG A 1 157 ?  15.027   3.050   5.976 1.000 92.140 ? 157 ARG A NH2 1 
ATOM 1243 C CZ  ? ARG A 1 157 ?  16.172   2.391   5.875 1.000 92.140 ? 157 ARG A CZ  1 
ATOM 1244 N N   ? ILE A 1 158 ?  15.368  -4.705   7.699 1.000 95.390 ? 158 ILE A N   1 
ATOM 1245 C CA  ? ILE A 1 158 ?  14.277  -5.595   7.316 1.000 95.390 ? 158 ILE A CA  1 
ATOM 1246 C C   ? ILE A 1 158 ?  13.773  -6.351   8.543 1.000 95.390 ? 158 ILE A C   1 
ATOM 1247 C CB  ? ILE A 1 158 ?  14.718  -6.588   6.217 1.000 95.390 ? 158 ILE A CB  1 
ATOM 1248 O O   ? ILE A 1 158 ?  14.541  -7.049   9.209 1.000 95.390 ? 158 ILE A O   1 
ATOM 1249 C CG1 ? ILE A 1 158 ?  15.235  -5.831   4.989 1.000 95.390 ? 158 ILE A CG1 1 
ATOM 1250 C CG2 ? ILE A 1 158 ?  13.564  -7.522   5.839 1.000 95.390 ? 158 ILE A CG2 1 
ATOM 1251 C CD1 ? ILE A 1 158 ?  14.215  -4.886   4.369 1.000 95.390 ? 158 ILE A CD1 1 
ATOM 1252 N N   ? SER A 1 159 ?  12.477  -6.263   8.896 1.000 95.300 ? 159 SER A N   1 
ATOM 1253 C CA  ? SER A 1 159 ?  11.830  -6.976   9.992 1.000 95.300 ? 159 SER A CA  1 
ATOM 1254 C C   ? SER A 1 159 ?  10.918  -8.081   9.470 1.000 95.300 ? 159 SER A C   1 
ATOM 1255 C CB  ? SER A 1 159 ?  11.026  -6.008  10.861 1.000 95.300 ? 159 SER A CB  1 
ATOM 1256 O O   ? SER A 1 159 ?  10.743  -8.230   8.259 1.000 95.300 ? 159 SER A O   1 
ATOM 1257 O OG  ? SER A 1 159 ?   9.831  -5.618  10.206 1.000 95.300 ? 159 SER A OG  1 
ATOM 1258 N N   ? VAL A 1 160 ?  10.309  -8.873  10.409 1.000 95.650 ? 160 VAL A N   1 
ATOM 1259 C CA  ? VAL A 1 160 ?   9.412  -9.970  10.059 1.000 95.650 ? 160 VAL A CA  1 
ATOM 1260 C C   ? VAL A 1 160 ?   8.115  -9.411   9.479 1.000 95.650 ? 160 VAL A C   1 
ATOM 1261 C CB  ? VAL A 1 160 ?   9.108 -10.867  11.280 1.000 95.650 ? 160 VAL A CB  1 
ATOM 1262 O O   ? VAL A 1 160 ?   7.325 -10.149   8.884 1.000 95.650 ? 160 VAL A O   1 
ATOM 1263 C CG1 ? VAL A 1 160 ?  10.303 -10.908  12.231 1.000 95.650 ? 160 VAL A CG1 1 
ATOM 1264 C CG2 ? VAL A 1 160 ?   7.859 -10.371  12.007 1.000 95.650 ? 160 VAL A CG2 1 
ATOM 1265 N N   ? ASN A 1 161 ?   7.865  -8.092   9.595 1.000 97.530 ? 161 ASN A N   1 
ATOM 1266 C CA  ? ASN A 1 161 ?   6.651  -7.446   9.108 1.000 97.530 ? 161 ASN A CA  1 
ATOM 1267 C C   ? ASN A 1 161 ?   6.850  -6.860   7.713 1.000 97.530 ? 161 ASN A C   1 
ATOM 1268 C CB  ? ASN A 1 161 ?   6.194  -6.358  10.081 1.000 97.530 ? 161 ASN A CB  1 
ATOM 1269 O O   ? ASN A 1 161 ?   6.000  -6.115   7.221 1.000 97.530 ? 161 ASN A O   1 
ATOM 1270 C CG  ? ASN A 1 161 ?   5.787  -6.915  11.431 1.000 97.530 ? 161 ASN A CG  1 
ATOM 1271 N ND2 ? ASN A 1 161 ?   6.167  -6.221  12.497 1.000 97.530 ? 161 ASN A ND2 1 
ATOM 1272 O OD1 ? ASN A 1 161 ?   5.137  -7.960  11.515 1.000 97.530 ? 161 ASN A OD1 1 
ATOM 1273 N N   ? MET A 1 162 ?   8.035  -7.198   7.112 1.000 97.880 ? 162 MET A N   1 
ATOM 1274 C CA  ? MET A 1 162 ?   8.380  -6.674   5.793 1.000 97.880 ? 162 MET A CA  1 
ATOM 1275 C C   ? MET A 1 162 ?   8.918  -7.780   4.892 1.000 97.880 ? 162 MET A C   1 
ATOM 1276 C CB  ? MET A 1 162 ?   9.411  -5.550   5.914 1.000 97.880 ? 162 MET A CB  1 
ATOM 1277 O O   ? MET A 1 162 ?   9.453  -8.778   5.378 1.000 97.880 ? 162 MET A O   1 
ATOM 1278 C CG  ? MET A 1 162 ?   8.951  -4.387   6.779 1.000 97.880 ? 162 MET A CG  1 
ATOM 1279 S SD  ? MET A 1 162 ?  10.283  -3.158   7.069 1.000 97.880 ? 162 MET A SD  1 
ATOM 1280 C CE  ? MET A 1 162 ?   9.460  -2.074   8.269 1.000 97.880 ? 162 MET A CE  1 
ATOM 1281 N N   ? PHE A 1 163 ?   8.714  -7.522   3.572 1.000 97.970 ? 163 PHE A N   1 
ATOM 1282 C CA  ? PHE A 1 163 ?   9.345  -8.377   2.574 1.000 97.970 ? 163 PHE A CA  1 
ATOM 1283 C C   ? PHE A 1 163 ?   9.727  -7.575   1.336 1.000 97.970 ? 163 PHE A C   1 
ATOM 1284 C CB  ? PHE A 1 163 ?   8.414  -9.530   2.186 1.000 97.970 ? 163 PHE A CB  1 
ATOM 1285 O O   ? PHE A 1 163 ?   9.223  -6.470   1.127 1.000 97.970 ? 163 PHE A O   1 
ATOM 1286 C CG  ? PHE A 1 163 ?   7.165  -9.088   1.472 1.000 97.970 ? 163 PHE A CG  1 
ATOM 1287 C CD1 ? PHE A 1 163 ?   6.045  -8.683   2.187 1.000 97.970 ? 163 PHE A CD1 1 
ATOM 1288 C CD2 ? PHE A 1 163 ?   7.113  -9.076   0.084 1.000 97.970 ? 163 PHE A CD2 1 
ATOM 1289 C CE1 ? PHE A 1 163 ?   4.888  -8.273   1.529 1.000 97.970 ? 163 PHE A CE1 1 
ATOM 1290 C CE2 ? PHE A 1 163 ?   5.960  -8.667  -0.581 1.000 97.970 ? 163 PHE A CE2 1 
ATOM 1291 C CZ  ? PHE A 1 163 ?   4.848  -8.267   0.143 1.000 97.970 ? 163 PHE A CZ  1 
ATOM 1292 N N   ? CYS A 1 164 ?  10.744  -8.127   0.533 1.000 97.740 ? 164 CYS A N   1 
ATOM 1293 C CA  ? CYS A 1 164 ?  11.212  -7.456  -0.675 1.000 97.740 ? 164 CYS A CA  1 
ATOM 1294 C C   ? CYS A 1 164 ?  10.640  -8.119  -1.922 1.000 97.740 ? 164 CYS A C   1 
ATOM 1295 C CB  ? CYS A 1 164 ?  12.739  -7.466  -0.736 1.000 97.740 ? 164 CYS A CB  1 
ATOM 1296 O O   ? CYS A 1 164 ?  10.465  -9.338  -1.959 1.000 97.740 ? 164 CYS A O   1 
ATOM 1297 S SG  ? CYS A 1 164 ?  13.527  -6.545   0.602 1.000 97.740 ? 164 CYS A SG  1 
ATOM 1298 N N   ? ALA A 1 165 ?  10.326  -7.317  -2.913 1.000 97.510 ? 165 ALA A N   1 
ATOM 1299 C CA  ? ALA A 1 165 ?   9.901  -7.756  -4.239 1.000 97.510 ? 165 ALA A CA  1 
ATOM 1300 C C   ? ALA A 1 165 ?  10.595  -6.949  -5.333 1.000 97.510 ? 165 ALA A C   1 
ATOM 1301 C CB  ? ALA A 1 165 ?   8.385  -7.640  -4.378 1.000 97.510 ? 165 ALA A CB  1 
ATOM 1302 O O   ? ALA A 1 165 ?  10.832  -5.749  -5.172 1.000 97.510 ? 165 ALA A O   1 
ATOM 1303 N N   ? GLY A 1 166 ?  11.028  -7.660  -6.316 1.000 95.950 ? 166 GLY A N   1 
ATOM 1304 C CA  ? GLY A 1 166 ?  11.670  -6.975  -7.427 1.000 95.950 ? 166 GLY A CA  1 
ATOM 1305 C C   ? GLY A 1 166 ?  12.820  -7.760  -8.027 1.000 95.950 ? 166 GLY A C   1 
ATOM 1306 O O   ? GLY A 1 166 ?  12.992  -8.945  -7.731 1.000 95.950 ? 166 GLY A O   1 
ATOM 1307 N N   ? TYR A 1 167 ?  13.518  -7.159  -8.902 1.000 95.350 ? 167 TYR A N   1 
ATOM 1308 C CA  ? TYR A 1 167 ?  14.660  -7.750  -9.590 1.000 95.350 ? 167 TYR A CA  1 
ATOM 1309 C C   ? TYR A 1 167 ?  15.969  -7.162  -9.077 1.000 95.350 ? 167 TYR A C   1 
ATOM 1310 C CB  ? TYR A 1 167 ?  14.548  -7.535 -11.102 1.000 95.350 ? 167 TYR A CB  1 
ATOM 1311 O O   ? TYR A 1 167 ?  16.126  -5.941  -9.014 1.000 95.350 ? 167 TYR A O   1 
ATOM 1312 C CG  ? TYR A 1 167 ?  13.328  -8.176 -11.717 1.000 95.350 ? 167 TYR A CG  1 
ATOM 1313 C CD1 ? TYR A 1 167 ?  13.343  -9.512 -12.113 1.000 95.350 ? 167 TYR A CD1 1 
ATOM 1314 C CD2 ? TYR A 1 167 ?  12.158  -7.448 -11.905 1.000 95.350 ? 167 TYR A CD2 1 
ATOM 1315 C CE1 ? TYR A 1 167 ?  12.222 -10.106 -12.682 1.000 95.350 ? 167 TYR A CE1 1 
ATOM 1316 C CE2 ? TYR A 1 167 ?  11.031  -8.032 -12.474 1.000 95.350 ? 167 TYR A CE2 1 
ATOM 1317 O OH  ? TYR A 1 167 ?   9.959  -9.943 -13.421 1.000 95.350 ? 167 TYR A OH  1 
ATOM 1318 C CZ  ? TYR A 1 167 ?  11.072  -9.359 -12.858 1.000 95.350 ? 167 TYR A CZ  1 
ATOM 1319 N N   ? LEU A 1 168 ?  16.910  -8.015  -8.767 1.000 95.770 ? 168 LEU A N   1 
ATOM 1320 C CA  ? LEU A 1 168 ?  18.178  -7.568  -8.201 1.000 95.770 ? 168 LEU A CA  1 
ATOM 1321 C C   ? LEU A 1 168 ?  18.996  -6.804  -9.236 1.000 95.770 ? 168 LEU A C   1 
ATOM 1322 C CB  ? LEU A 1 168 ?  18.982  -8.761  -7.677 1.000 95.770 ? 168 LEU A CB  1 
ATOM 1323 O O   ? LEU A 1 168 ?  19.839  -5.977  -8.880 1.000 95.770 ? 168 LEU A O   1 
ATOM 1324 C CG  ? LEU A 1 168 ?  18.420  -9.467  -6.442 1.000 95.770 ? 168 LEU A CG  1 
ATOM 1325 C CD1 ? LEU A 1 168 ?  19.339 -10.610  -6.022 1.000 95.770 ? 168 LEU A CD1 1 
ATOM 1326 C CD2 ? LEU A 1 168 ?  18.233  -8.477  -5.298 1.000 95.770 ? 168 LEU A CD2 1 
ATOM 1327 N N   ? GLN A 1 169 ?  18.820  -7.111 -10.465 1.000 94.900 ? 169 GLN A N   1 
ATOM 1328 C CA  ? GLN A 1 169 ?  19.556  -6.424 -11.522 1.000 94.900 ? 169 GLN A CA  1 
ATOM 1329 C C   ? GLN A 1 169 ?  19.037  -5.003 -11.719 1.000 94.900 ? 169 GLN A C   1 
ATOM 1330 C CB  ? GLN A 1 169 ?  19.462  -7.204 -12.835 1.000 94.900 ? 169 GLN A CB  1 
ATOM 1331 O O   ? GLN A 1 169 ?  19.682  -4.187 -12.381 1.000 94.900 ? 169 GLN A O   1 
ATOM 1332 C CG  ? GLN A 1 169 ?  20.078  -8.595 -12.770 1.000 94.900 ? 169 GLN A CG  1 
ATOM 1333 C CD  ? GLN A 1 169 ?  19.116  -9.638 -12.233 1.000 94.900 ? 169 GLN A CD  1 
ATOM 1334 N NE2 ? GLN A 1 169 ?  19.604 -10.862 -12.061 1.000 94.900 ? 169 GLN A NE2 1 
ATOM 1335 O OE1 ? GLN A 1 169 ?  17.944  -9.346 -11.975 1.000 94.900 ? 169 GLN A OE1 1 
ATOM 1336 N N   ? GLY A 1 170 ?  17.884  -4.677 -11.053 1.000 92.630 ? 170 GLY A N   1 
ATOM 1337 C CA  ? GLY A 1 170 ?  17.267  -3.372 -11.230 1.000 92.630 ? 170 GLY A CA  1 
ATOM 1338 C C   ? GLY A 1 170 ?  16.441  -3.269 -12.497 1.000 92.630 ? 170 GLY A C   1 
ATOM 1339 O O   ? GLY A 1 170 ?  16.092  -4.285 -13.102 1.000 92.630 ? 170 GLY A O   1 
ATOM 1340 N N   ? GLY A 1 171 ?  15.954  -2.046 -12.758 1.000 89.680 ? 171 GLY A N   1 
ATOM 1341 C CA  ? GLY A 1 171 ?  15.277  -1.833 -14.027 1.000 89.680 ? 171 GLY A CA  1 
ATOM 1342 C C   ? GLY A 1 171 ?  13.767  -1.922 -13.920 1.000 89.680 ? 171 GLY A C   1 
ATOM 1343 O O   ? GLY A 1 171 ?  13.047  -1.399 -14.773 1.000 89.680 ? 171 GLY A O   1 
ATOM 1344 N N   ? LYS A 1 172 ?  13.301  -2.512 -12.835 1.000 90.440 ? 172 LYS A N   1 
ATOM 1345 C CA  ? LYS A 1 172 ?  11.867  -2.632 -12.591 1.000 90.440 ? 172 LYS A CA  1 
ATOM 1346 C C   ? LYS A 1 172 ?  11.545  -2.462 -11.109 1.000 90.440 ? 172 LYS A C   1 
ATOM 1347 C CB  ? LYS A 1 172 ?  11.348  -3.982 -13.089 1.000 90.440 ? 172 LYS A CB  1 
ATOM 1348 O O   ? LYS A 1 172 ?  12.132  -3.135 -10.260 1.000 90.440 ? 172 LYS A O   1 
ATOM 1349 C CG  ? LYS A 1 172 ?  11.577  -4.224 -14.573 1.000 90.440 ? 172 LYS A CG  1 
ATOM 1350 C CD  ? LYS A 1 172 ?  11.033  -5.578 -15.009 1.000 90.440 ? 172 LYS A CD  1 
ATOM 1351 C CE  ? LYS A 1 172 ?  11.242  -5.813 -16.499 1.000 90.440 ? 172 LYS A CE  1 
ATOM 1352 N NZ  ? LYS A 1 172 ?  10.659  -7.114 -16.943 1.000 90.440 ? 172 LYS A NZ  1 
ATOM 1353 N N   ? ASP A 1 173 ?  10.507  -1.655 -10.811 1.000 90.190 ? 173 ASP A N   1 
ATOM 1354 C CA  ? ASP A 1 173 ?  10.140  -1.420  -9.418 1.000 90.190 ? 173 ASP A CA  1 
ATOM 1355 C C   ? ASP A 1 173 ?   8.938  -0.484  -9.317 1.000 90.190 ? 173 ASP A C   1 
ATOM 1356 C CB  ? ASP A 1 173 ?  11.325  -0.840  -8.642 1.000 90.190 ? 173 ASP A CB  1 
ATOM 1357 O O   ? ASP A 1 173 ?   8.555   0.151 -10.302 1.000 90.190 ? 173 ASP A O   1 
ATOM 1358 C CG  ? ASP A 1 173 ?  11.242  -1.104  -7.149 1.000 90.190 ? 173 ASP A CG  1 
ATOM 1359 O OD1 ? ASP A 1 173 ?  10.254  -1.719  -6.692 1.000 90.190 ? 173 ASP A OD1 1 
ATOM 1360 O OD2 ? ASP A 1 173 ?  12.171  -0.690  -6.422 1.000 90.190 ? 173 ASP A OD2 1 
ATOM 1361 N N   ? SER A 1 174 ?   8.210  -0.575  -8.149 1.000 89.150 ? 174 SER A N   1 
ATOM 1362 C CA  ? SER A 1 174 ?   7.294   0.510  -7.813 1.000 89.150 ? 174 SER A CA  1 
ATOM 1363 C C   ? SER A 1 174 ?   8.051   1.748  -7.343 1.000 89.150 ? 174 SER A C   1 
ATOM 1364 C CB  ? SER A 1 174 ?   6.308   0.065  -6.732 1.000 89.150 ? 174 SER A CB  1 
ATOM 1365 O O   ? SER A 1 174 ?   9.167   1.641  -6.830 1.000 89.150 ? 174 SER A O   1 
ATOM 1366 O OG  ? SER A 1 174 ?   6.988  -0.243  -5.528 1.000 89.150 ? 174 SER A OG  1 
ATOM 1367 N N   ? CYS A 1 175 ?   7.459   2.861  -7.538 1.000 88.640 ? 175 CYS A N   1 
ATOM 1368 C CA  ? CYS A 1 175 ?   8.182   4.091  -7.238 1.000 88.640 ? 175 CYS A CA  1 
ATOM 1369 C C   ? CYS A 1 175 ?   7.281   5.095  -6.529 1.000 88.640 ? 175 CYS A C   1 
ATOM 1370 C CB  ? CYS A 1 175 ?   8.742   4.710  -8.518 1.000 88.640 ? 175 CYS A CB  1 
ATOM 1371 O O   ? CYS A 1 175 ?   6.185   4.746  -6.086 1.000 88.640 ? 175 CYS A O   1 
ATOM 1372 S SG  ? CYS A 1 175 ?  10.203   5.738  -8.251 1.000 88.640 ? 175 CYS A SG  1 
ATOM 1373 N N   ? GLN A 1 176 ?   7.901   6.370  -6.373 1.000 87.790 ? 176 GLN A N   1 
ATOM 1374 C CA  ? GLN A 1 176 ?   7.207   7.414  -5.626 1.000 87.790 ? 176 GLN A CA  1 
ATOM 1375 C C   ? GLN A 1 176 ?   5.778   7.593  -6.130 1.000 87.790 ? 176 GLN A C   1 
ATOM 1376 C CB  ? GLN A 1 176 ?   7.967   8.738  -5.722 1.000 87.790 ? 176 GLN A CB  1 
ATOM 1377 O O   ? GLN A 1 176 ?   5.539   7.622  -7.339 1.000 87.790 ? 176 GLN A O   1 
ATOM 1378 C CG  ? GLN A 1 176 ?   9.276   8.754  -4.945 1.000 87.790 ? 176 GLN A CG  1 
ATOM 1379 C CD  ? GLN A 1 176 ?  10.368   7.945  -5.618 1.000 87.790 ? 176 GLN A CD  1 
ATOM 1380 N NE2 ? GLN A 1 176 ?  11.226   7.323  -4.816 1.000 87.790 ? 176 GLN A NE2 1 
ATOM 1381 O OE1 ? GLN A 1 176 ?  10.441   7.879  -6.850 1.000 87.790 ? 176 GLN A OE1 1 
ATOM 1382 N N   ? GLY A 1 177 ?   4.871   7.687  -5.077 1.000 86.690 ? 177 GLY A N   1 
ATOM 1383 C CA  ? GLY A 1 177 ?   3.471   7.855  -5.430 1.000 86.690 ? 177 GLY A CA  1 
ATOM 1384 C C   ? GLY A 1 177 ?   2.685   6.558  -5.393 1.000 86.690 ? 177 GLY A C   1 
ATOM 1385 O O   ? GLY A 1 177 ?   1.454   6.573  -5.341 1.000 86.690 ? 177 GLY A O   1 
ATOM 1386 N N   ? ASP A 1 178 ?   3.385   5.482  -5.307 1.000 93.130 ? 178 ASP A N   1 
ATOM 1387 C CA  ? ASP A 1 178 ?   2.718   4.185  -5.245 1.000 93.130 ? 178 ASP A CA  1 
ATOM 1388 C C   ? ASP A 1 178 ?   2.623   3.685  -3.805 1.000 93.130 ? 178 ASP A C   1 
ATOM 1389 C CB  ? ASP A 1 178 ?   3.454   3.161  -6.111 1.000 93.130 ? 178 ASP A CB  1 
ATOM 1390 O O   ? ASP A 1 178 ?   2.097   2.598  -3.554 1.000 93.130 ? 178 ASP A O   1 
ATOM 1391 C CG  ? ASP A 1 178 ?   3.241   3.379  -7.598 1.000 93.130 ? 178 ASP A CG  1 
ATOM 1392 O OD1 ? ASP A 1 178 ?   2.156   3.854  -7.996 1.000 93.130 ? 178 ASP A OD1 1 
ATOM 1393 O OD2 ? ASP A 1 178 ?   4.167   3.070  -8.380 1.000 93.130 ? 178 ASP A OD2 1 
ATOM 1394 N N   ? SER A 1 179 ?   3.325   4.487  -2.921 1.000 95.810 ? 179 SER A N   1 
ATOM 1395 C CA  ? SER A 1 179 ?   3.189   4.116  -1.516 1.000 95.810 ? 179 SER A CA  1 
ATOM 1396 C C   ? SER A 1 179 ?   1.735   3.832  -1.157 1.000 95.810 ? 179 SER A C   1 
ATOM 1397 C CB  ? SER A 1 179 ?   3.739   5.222  -0.614 1.000 95.810 ? 179 SER A CB  1 
ATOM 1398 O O   ? SER A 1 179 ?   0.830   4.542  -1.601 1.000 95.810 ? 179 SER A O   1 
ATOM 1399 O OG  ? SER A 1 179 ?   5.143   5.340  -0.762 1.000 95.810 ? 179 SER A OG  1 
ATOM 1400 N N   ? GLY A 1 180 ?   1.604   2.671  -0.440 1.000 97.500 ? 180 GLY A N   1 
ATOM 1401 C CA  ? GLY A 1 180 ?   0.250   2.340  -0.022 1.000 97.500 ? 180 GLY A CA  1 
ATOM 1402 C C   ? GLY A 1 180 ?  -0.500   1.502  -1.039 1.000 97.500 ? 180 GLY A C   1 
ATOM 1403 O O   ? GLY A 1 180 ?  -1.541   0.920  -0.725 1.000 97.500 ? 180 GLY A O   1 
ATOM 1404 N N   ? GLY A 1 181 ?  -0.012   1.471  -2.212 1.000 96.960 ? 181 GLY A N   1 
ATOM 1405 C CA  ? GLY A 1 181 ?  -0.615   0.700  -3.288 1.000 96.960 ? 181 GLY A CA  1 
ATOM 1406 C C   ? GLY A 1 181 ?  -0.506  -0.799  -3.081 1.000 96.960 ? 181 GLY A C   1 
ATOM 1407 O O   ? GLY A 1 181 ?   0.292  -1.262  -2.264 1.000 96.960 ? 181 GLY A O   1 
ATOM 1408 N N   ? PRO A 1 182 ?  -1.244  -1.626  -3.921 1.000 97.880 ? 182 PRO A N   1 
ATOM 1409 C CA  ? PRO A 1 182 ?  -1.399  -3.064  -3.692 1.000 97.880 ? 182 PRO A CA  1 
ATOM 1410 C C   ? PRO A 1 182 ?  -0.319  -3.892  -4.387 1.000 97.880 ? 182 PRO A C   1 
ATOM 1411 C CB  ? PRO A 1 182 ?  -2.780  -3.368  -4.277 1.000 97.880 ? 182 PRO A CB  1 
ATOM 1412 O O   ? PRO A 1 182 ?   0.053  -3.596  -5.525 1.000 97.880 ? 182 PRO A O   1 
ATOM 1413 C CG  ? PRO A 1 182 ?  -2.938  -2.401  -5.406 1.000 97.880 ? 182 PRO A CG  1 
ATOM 1414 C CD  ? PRO A 1 182 ?  -2.301  -1.099  -5.011 1.000 97.880 ? 182 PRO A CD  1 
ATOM 1415 N N   ? LEU A 1 183 ?   0.308  -4.860  -3.697 1.000 98.120 ? 183 LEU A N   1 
ATOM 1416 C CA  ? LEU A 1 183 ?   0.983  -6.024  -4.262 1.000 98.120 ? 183 LEU A CA  1 
ATOM 1417 C C   ? LEU A 1 183 ?   0.117  -7.272  -4.131 1.000 98.120 ? 183 LEU A C   1 
ATOM 1418 C CB  ? LEU A 1 183 ?   2.331  -6.249  -3.572 1.000 98.120 ? 183 LEU A CB  1 
ATOM 1419 O O   ? LEU A 1 183 ?  -0.110  -7.761  -3.022 1.000 98.120 ? 183 LEU A O   1 
ATOM 1420 C CG  ? LEU A 1 183 ?   3.274  -7.253  -4.237 1.000 98.120 ? 183 LEU A CG  1 
ATOM 1421 C CD1 ? LEU A 1 183 ?   4.587  -6.577  -4.615 1.000 98.120 ? 183 LEU A CD1 1 
ATOM 1422 C CD2 ? LEU A 1 183 ?   3.524  -8.442  -3.317 1.000 98.120 ? 183 LEU A CD2 1 
ATOM 1423 N N   ? VAL A 1 184 ?  -0.365  -7.782  -5.289 1.000 98.240 ? 184 VAL A N   1 
ATOM 1424 C CA  ? VAL A 1 184 ?  -1.365  -8.844  -5.334 1.000 98.240 ? 184 VAL A CA  1 
ATOM 1425 C C   ? VAL A 1 184 ?  -0.711 -10.150  -5.783 1.000 98.240 ? 184 VAL A C   1 
ATOM 1426 C CB  ? VAL A 1 184 ?  -2.535  -8.483  -6.276 1.000 98.240 ? 184 VAL A CB  1 
ATOM 1427 O O   ? VAL A 1 184 ?  -0.080 -10.204  -6.841 1.000 98.240 ? 184 VAL A O   1 
ATOM 1428 C CG1 ? VAL A 1 184 ?  -3.524  -9.643  -6.378 1.000 98.240 ? 184 VAL A CG1 1 
ATOM 1429 C CG2 ? VAL A 1 184 ?  -3.239  -7.217  -5.791 1.000 98.240 ? 184 VAL A CG2 1 
ATOM 1430 N N   ? CYS A 1 185 ?  -0.870 -11.178  -4.959 1.000 97.520 ? 185 CYS A N   1 
ATOM 1431 C CA  ? CYS A 1 185 ?  -0.410 -12.534  -5.235 1.000 97.520 ? 185 CYS A CA  1 
ATOM 1432 C C   ? CYS A 1 185 ?  -1.576 -13.516  -5.237 1.000 97.520 ? 185 CYS A C   1 
ATOM 1433 C CB  ? CYS A 1 185 ?   0.631 -12.968  -4.203 1.000 97.520 ? 185 CYS A CB  1 
ATOM 1434 O O   ? CYS A 1 185 ?  -2.358 -13.560  -4.286 1.000 97.520 ? 185 CYS A O   1 
ATOM 1435 S SG  ? CYS A 1 185 ?   2.030 -11.834  -4.060 1.000 97.520 ? 185 CYS A SG  1 
ATOM 1436 N N   ? ASN A 1 186 ?  -1.716 -14.301  -6.365 1.000 95.110 ? 186 ASN A N   1 
ATOM 1437 C CA  ? ASN A 1 186 ?  -2.797 -15.275  -6.482 1.000 95.110 ? 186 ASN A CA  1 
ATOM 1438 C C   ? ASN A 1 186 ?  -4.161 -14.627  -6.260 1.000 95.110 ? 186 ASN A C   1 
ATOM 1439 C CB  ? ASN A 1 186 ?  -2.589 -16.427  -5.497 1.000 95.110 ? 186 ASN A CB  1 
ATOM 1440 O O   ? ASN A 1 186 ?  -5.008 -15.181  -5.557 1.000 95.110 ? 186 ASN A O   1 
ATOM 1441 C CG  ? ASN A 1 186 ?  -1.302 -17.187  -5.750 1.000 95.110 ? 186 ASN A CG  1 
ATOM 1442 N ND2 ? ASN A 1 186 ?  -0.595 -17.528  -4.679 1.000 95.110 ? 186 ASN A ND2 1 
ATOM 1443 O OD1 ? ASN A 1 186 ?  -0.946 -17.465  -6.898 1.000 95.110 ? 186 ASN A OD1 1 
ATOM 1444 N N   ? GLY A 1 187 ?  -4.308 -13.363  -6.613 1.000 96.250 ? 187 GLY A N   1 
ATOM 1445 C CA  ? GLY A 1 187 ?  -5.591 -12.678  -6.603 1.000 96.250 ? 187 GLY A CA  1 
ATOM 1446 C C   ? GLY A 1 187 ?  -5.923 -12.052  -5.262 1.000 96.250 ? 187 GLY A C   1 
ATOM 1447 O O   ? GLY A 1 187 ?  -7.034 -11.557  -5.061 1.000 96.250 ? 187 GLY A O   1 
ATOM 1448 N N   ? GLU A 1 188 ?  -4.987 -12.119  -4.325 1.000 98.130 ? 188 GLU A N   1 
ATOM 1449 C CA  ? GLU A 1 188 ?  -5.204 -11.569  -2.990 1.000 98.130 ? 188 GLU A CA  1 
ATOM 1450 C C   ? GLU A 1 188 ?  -4.161 -10.507  -2.654 1.000 98.130 ? 188 GLU A C   1 
ATOM 1451 C CB  ? GLU A 1 188 ?  -5.178 -12.682  -1.939 1.000 98.130 ? 188 GLU A CB  1 
ATOM 1452 O O   ? GLU A 1 188 ?  -3.036 -10.553  -3.158 1.000 98.130 ? 188 GLU A O   1 
ATOM 1453 C CG  ? GLU A 1 188 ?  -6.270 -13.725  -2.121 1.000 98.130 ? 188 GLU A CG  1 
ATOM 1454 C CD  ? GLU A 1 188 ?  -6.192 -14.859  -1.111 1.000 98.130 ? 188 GLU A CD  1 
ATOM 1455 O OE1 ? GLU A 1 188 ?  -7.255 -15.363  -0.681 1.000 98.130 ? 188 GLU A OE1 1 
ATOM 1456 O OE2 ? GLU A 1 188 ?  -5.060 -15.246  -0.746 1.000 98.130 ? 188 GLU A OE2 1 
ATOM 1457 N N   ? LEU A 1 189 ?  -4.560  -9.562  -1.777 1.000 98.540 ? 189 LEU A N   1 
ATOM 1458 C CA  ? LEU A 1 189 ?  -3.650  -8.520  -1.314 1.000 98.540 ? 189 LEU A CA  1 
ATOM 1459 C C   ? LEU A 1 189 ?  -2.570  -9.105  -0.408 1.000 98.540 ? 189 LEU A C   1 
ATOM 1460 C CB  ? LEU A 1 189 ?  -4.421  -7.427  -0.568 1.000 98.540 ? 189 LEU A CB  1 
ATOM 1461 O O   ? LEU A 1 189 ?  -2.859  -9.537   0.710 1.000 98.540 ? 189 LEU A O   1 
ATOM 1462 C CG  ? LEU A 1 189 ?  -3.594  -6.251  -0.045 1.000 98.540 ? 189 LEU A CG  1 
ATOM 1463 C CD1 ? LEU A 1 189 ?  -2.937  -5.509  -1.204 1.000 98.540 ? 189 LEU A CD1 1 
ATOM 1464 C CD2 ? LEU A 1 189 ?  -4.467  -5.307   0.775 1.000 98.540 ? 189 LEU A CD2 1 
ATOM 1465 N N   ? ALA A 1 190 ?  -1.400  -9.157  -0.865 1.000 98.410 ? 190 ALA A N   1 
ATOM 1466 C CA  ? ALA A 1 190 ?  -0.301  -9.800  -0.149 1.000 98.410 ? 190 ALA A CA  1 
ATOM 1467 C C   ? ALA A 1 190 ?   0.618  -8.764   0.491 1.000 98.410 ? 190 ALA A C   1 
ATOM 1468 C CB  ? ALA A 1 190 ?   0.494 -10.700  -1.092 1.000 98.410 ? 190 ALA A CB  1 
ATOM 1469 O O   ? ALA A 1 190 ?   1.249  -9.033   1.516 1.000 98.410 ? 190 ALA A O   1 
ATOM 1470 N N   ? GLY A 1 191 ?   0.735  -7.590  -0.087 1.000 98.260 ? 191 GLY A N   1 
ATOM 1471 C CA  ? GLY A 1 191 ?   1.644  -6.567   0.407 1.000 98.260 ? 191 GLY A CA  1 
ATOM 1472 C C   ? GLY A 1 191 ?   1.163  -5.156   0.126 1.000 98.260 ? 191 GLY A C   1 
ATOM 1473 O O   ? GLY A 1 191 ?   0.305  -4.947  -0.734 1.000 98.260 ? 191 GLY A O   1 
ATOM 1474 N N   ? ILE A 1 192 ?   1.767  -4.197   0.866 1.000 98.550 ? 192 ILE A N   1 
ATOM 1475 C CA  ? ILE A 1 192 ?   1.549  -2.764   0.708 1.000 98.550 ? 192 ILE A CA  1 
ATOM 1476 C C   ? ILE A 1 192 ?   2.874  -2.071   0.397 1.000 98.550 ? 192 ILE A C   1 
ATOM 1477 C CB  ? ILE A 1 192 ?   0.905  -2.147   1.970 1.000 98.550 ? 192 ILE A CB  1 
ATOM 1478 O O   ? ILE A 1 192 ?   3.870  -2.283   1.093 1.000 98.550 ? 192 ILE A O   1 
ATOM 1479 C CG1 ? ILE A 1 192 ?  -0.447  -2.810   2.258 1.000 98.550 ? 192 ILE A CG1 1 
ATOM 1480 C CG2 ? ILE A 1 192 ?   0.750  -0.632   1.812 1.000 98.550 ? 192 ILE A CG2 1 
ATOM 1481 C CD1 ? ILE A 1 192 ?  -0.997  -2.515   3.646 1.000 98.550 ? 192 ILE A CD1 1 
ATOM 1482 N N   ? VAL A 1 193 ?   2.856  -1.363  -0.735 1.000 97.880 ? 193 VAL A N   1 
ATOM 1483 C CA  ? VAL A 1 193 ?   4.073  -0.621  -1.048 1.000 97.880 ? 193 VAL A CA  1 
ATOM 1484 C C   ? VAL A 1 193 ?   4.456   0.266   0.134 1.000 97.880 ? 193 VAL A C   1 
ATOM 1485 C CB  ? VAL A 1 193 ?   3.904   0.234  -2.324 1.000 97.880 ? 193 VAL A CB  1 
ATOM 1486 O O   ? VAL A 1 193 ?   3.690   1.148   0.531 1.000 97.880 ? 193 VAL A O   1 
ATOM 1487 C CG1 ? VAL A 1 193 ?   5.198   0.979  -2.650 1.000 97.880 ? 193 VAL A CG1 1 
ATOM 1488 C CG2 ? VAL A 1 193 ?   3.478  -0.642  -3.500 1.000 97.880 ? 193 VAL A CG2 1 
ATOM 1489 N N   ? SER A 1 194 ?   5.672   0.092   0.678 1.000 97.260 ? 194 SER A N   1 
ATOM 1490 C CA  ? SER A 1 194 ?   6.047   0.775   1.911 1.000 97.260 ? 194 SER A CA  1 
ATOM 1491 C C   ? SER A 1 194 ?   7.245   1.693   1.692 1.000 97.260 ? 194 SER A C   1 
ATOM 1492 C CB  ? SER A 1 194 ?   6.366  -0.239   3.011 1.000 97.260 ? 194 SER A CB  1 
ATOM 1493 O O   ? SER A 1 194 ?   7.120   2.917   1.777 1.000 97.260 ? 194 SER A O   1 
ATOM 1494 O OG  ? SER A 1 194 ?   6.547   0.411   4.257 1.000 97.260 ? 194 SER A OG  1 
ATOM 1495 N N   ? TRP A 1 195 ?   8.380   1.133   1.375 1.000 95.920 ? 195 TRP A N   1 
ATOM 1496 C CA  ? TRP A 1 195 ?   9.575   1.959   1.240 1.000 95.920 ? 195 TRP A CA  1 
ATOM 1497 C C   ? TRP A 1 195 ?  10.637   1.248   0.407 1.000 95.920 ? 195 TRP A C   1 
ATOM 1498 C CB  ? TRP A 1 195 ?  10.143   2.313   2.617 1.000 95.920 ? 195 TRP A CB  1 
ATOM 1499 O O   ? TRP A 1 195 ?  10.444   0.104  -0.010 1.000 95.920 ? 195 TRP A O   1 
ATOM 1500 C CG  ? TRP A 1 195 ?  10.610   1.128   3.407 1.000 95.920 ? 195 TRP A CG  1 
ATOM 1501 C CD1 ? TRP A 1 195 ?   9.845   0.296   4.176 1.000 95.920 ? 195 TRP A CD1 1 
ATOM 1502 C CD2 ? TRP A 1 195 ?  11.954   0.645   3.509 1.000 95.920 ? 195 TRP A CD2 1 
ATOM 1503 C CE2 ? TRP A 1 195 ?  11.929  -0.484   4.356 1.000 95.920 ? 195 TRP A CE2 1 
ATOM 1504 C CE3 ? TRP A 1 195 ?  13.177   1.059   2.964 1.000 95.920 ? 195 TRP A CE3 1 
ATOM 1505 N NE1 ? TRP A 1 195 ?  10.632  -0.676   4.749 1.000 95.920 ? 195 TRP A NE1 1 
ATOM 1506 C CH2 ? TRP A 1 195 ?  14.266  -0.781   4.126 1.000 95.920 ? 195 TRP A CH2 1 
ATOM 1507 C CZ2 ? TRP A 1 195 ?  13.082  -1.206   4.672 1.000 95.920 ? 195 TRP A CZ2 1 
ATOM 1508 C CZ3 ? TRP A 1 195 ?  14.324   0.339   3.280 1.000 95.920 ? 195 TRP A CZ3 1 
ATOM 1509 N N   ? GLY A 1 196 ?  11.698   1.901   0.130 1.000 92.740 ? 196 GLY A N   1 
ATOM 1510 C CA  ? GLY A 1 196 ?  12.895   1.448  -0.560 1.000 92.740 ? 196 GLY A CA  1 
ATOM 1511 C C   ? GLY A 1 196 ?  13.904   2.556  -0.794 1.000 92.740 ? 196 GLY A C   1 
ATOM 1512 O O   ? GLY A 1 196 ?  13.593   3.735  -0.614 1.000 92.740 ? 196 GLY A O   1 
ATOM 1513 N N   ? SER A 1 197 ?  15.262   2.156  -0.925 1.000 90.600 ? 197 SER A N   1 
ATOM 1514 C CA  ? SER A 1 197 ?  16.292   3.134  -1.260 1.000 90.600 ? 197 SER A CA  1 
ATOM 1515 C C   ? SER A 1 197 ?  16.572   3.151  -2.759 1.000 90.600 ? 197 SER A C   1 
ATOM 1516 C CB  ? SER A 1 197 ?  17.583   2.837  -0.496 1.000 90.600 ? 197 SER A CB  1 
ATOM 1517 O O   ? SER A 1 197 ?  17.151   2.206  -3.299 1.000 90.600 ? 197 SER A O   1 
ATOM 1518 O OG  ? SER A 1 197 ?  18.574   3.808  -0.786 1.000 90.600 ? 197 SER A OG  1 
ATOM 1519 N N   ? GLY A 1 198 ?  15.861   4.154  -3.445 1.000 87.320 ? 198 GLY A N   1 
ATOM 1520 C CA  ? GLY A 1 198 ?  15.964   4.152  -4.895 1.000 87.320 ? 198 GLY A CA  1 
ATOM 1521 C C   ? GLY A 1 198 ?  14.962   3.229  -5.563 1.000 87.320 ? 198 GLY A C   1 
ATOM 1522 O O   ? GLY A 1 198 ?  14.503   2.259  -4.956 1.000 87.320 ? 198 GLY A O   1 
ATOM 1523 N N   ? CYS A 1 199 ?  14.567   3.657  -6.773 1.000 88.900 ? 199 CYS A N   1 
ATOM 1524 C CA  ? CYS A 1 199 ?  13.669   2.806  -7.545 1.000 88.900 ? 199 CYS A CA  1 
ATOM 1525 C C   ? CYS A 1 199 ?  14.391   2.190  -8.737 1.000 88.900 ? 199 CYS A C   1 
ATOM 1526 C CB  ? CYS A 1 199 ?  12.458   3.604  -8.028 1.000 88.900 ? 199 CYS A CB  1 
ATOM 1527 O O   ? CYS A 1 199 ?  15.094   2.888  -9.470 1.000 88.900 ? 199 CYS A O   1 
ATOM 1528 S SG  ? CYS A 1 199 ?  11.456   4.288  -6.689 1.000 88.900 ? 199 CYS A SG  1 
ATOM 1529 N N   ? ALA A 1 200 ?  14.227   0.856  -8.838 1.000 89.570 ? 200 ALA A N   1 
ATOM 1530 C CA  ? ALA A 1 200 ?  14.684   0.144 -10.029 1.000 89.570 ? 200 ALA A CA  1 
ATOM 1531 C C   ? ALA A 1 200 ?  16.207   0.151 -10.122 1.000 89.570 ? 200 ALA A C   1 
ATOM 1532 C CB  ? ALA A 1 200 ?  14.075   0.763 -11.285 1.000 89.570 ? 200 ALA A CB  1 
ATOM 1533 O O   ? ALA A 1 200 ?  16.770   0.010 -11.210 1.000 89.570 ? 200 ALA A O   1 
ATOM 1534 N N   ? LEU A 1 201 ?  16.897   0.558  -9.049 1.000 92.510 ? 201 LEU A N   1 
ATOM 1535 C CA  ? LEU A 1 201 ?  18.352   0.481  -8.972 1.000 92.510 ? 201 LEU A CA  1 
ATOM 1536 C C   ? LEU A 1 201 ?  18.802  -0.931  -8.611 1.000 92.510 ? 201 LEU A C   1 
ATOM 1537 C CB  ? LEU A 1 201 ?  18.888   1.479  -7.943 1.000 92.510 ? 201 LEU A CB  1 
ATOM 1538 O O   ? LEU A 1 201 ?  18.080  -1.662  -7.930 1.000 92.510 ? 201 LEU A O   1 
ATOM 1539 C CG  ? LEU A 1 201 ?  18.617   2.958  -8.228 1.000 92.510 ? 201 LEU A CG  1 
ATOM 1540 C CD1 ? LEU A 1 201 ?  19.210   3.827  -7.124 1.000 92.510 ? 201 LEU A CD1 1 
ATOM 1541 C CD2 ? LEU A 1 201 ?  19.180   3.353  -9.588 1.000 92.510 ? 201 LEU A CD2 1 
ATOM 1542 N N   ? GLU A 1 202 ?  20.012  -1.274  -9.086 1.000 94.310 ? 202 GLU A N   1 
ATOM 1543 C CA  ? GLU A 1 202 ?  20.599  -2.572  -8.764 1.000 94.310 ? 202 GLU A CA  1 
ATOM 1544 C C   ? GLU A 1 202 ?  20.707  -2.769  -7.254 1.000 94.310 ? 202 GLU A C   1 
ATOM 1545 C CB  ? GLU A 1 202 ?  21.978  -2.714  -9.413 1.000 94.310 ? 202 GLU A CB  1 
ATOM 1546 O O   ? GLU A 1 202 ?  21.086  -1.848  -6.528 1.000 94.310 ? 202 GLU A O   1 
ATOM 1547 C CG  ? GLU A 1 202 ?  22.565  -4.114  -9.308 1.000 94.310 ? 202 GLU A CG  1 
ATOM 1548 C CD  ? GLU A 1 202 ?  23.883  -4.268 -10.050 1.000 94.310 ? 202 GLU A CD  1 
ATOM 1549 O OE1 ? GLU A 1 202 ?  24.488  -5.363  -9.991 1.000 94.310 ? 202 GLU A OE1 1 
ATOM 1550 O OE2 ? GLU A 1 202 ?  24.315  -3.287 -10.694 1.000 94.310 ? 202 GLU A OE2 1 
ATOM 1551 N N   ? ASN A 1 203 ?  20.248  -3.947  -6.772 1.000 95.240 ? 203 ASN A N   1 
ATOM 1552 C CA  ? ASN A 1 203 ?  20.338  -4.383  -5.382 1.000 95.240 ? 203 ASN A CA  1 
ATOM 1553 C C   ? ASN A 1 203 ?  19.513  -3.489  -4.460 1.000 95.240 ? 203 ASN A C   1 
ATOM 1554 C CB  ? ASN A 1 203 ?  21.797  -4.417  -4.923 1.000 95.240 ? 203 ASN A CB  1 
ATOM 1555 O O   ? ASN A 1 203 ?  19.861  -3.306  -3.292 1.000 95.240 ? 203 ASN A O   1 
ATOM 1556 C CG  ? ASN A 1 203 ?  22.602  -5.498  -5.617 1.000 95.240 ? 203 ASN A CG  1 
ATOM 1557 N ND2 ? ASN A 1 203 ?  23.840  -5.178  -5.976 1.000 95.240 ? 203 ASN A ND2 1 
ATOM 1558 O OD1 ? ASN A 1 203 ?  22.115  -6.612  -5.829 1.000 95.240 ? 203 ASN A OD1 1 
ATOM 1559 N N   ? LYS A 1 204 ?  18.474  -2.807  -5.138 1.000 95.020 ? 204 LYS A N   1 
ATOM 1560 C CA  ? LYS A 1 204 ?  17.582  -1.946  -4.367 1.000 95.020 ? 204 LYS A CA  1 
ATOM 1561 C C   ? LYS A 1 204 ?  16.120  -2.320  -4.599 1.000 95.020 ? 204 LYS A C   1 
ATOM 1562 C CB  ? LYS A 1 204 ?  17.810  -0.477  -4.728 1.000 95.020 ? 204 LYS A CB  1 
ATOM 1563 O O   ? LYS A 1 204 ?  15.371  -1.562  -5.218 1.000 95.020 ? 204 LYS A O   1 
ATOM 1564 C CG  ? LYS A 1 204 ?  19.209   0.029  -4.408 1.000 95.020 ? 204 LYS A CG  1 
ATOM 1565 C CD  ? LYS A 1 204 ?  19.450   0.095  -2.905 1.000 95.020 ? 204 LYS A CD  1 
ATOM 1566 C CE  ? LYS A 1 204 ?  20.792   0.736  -2.581 1.000 95.020 ? 204 LYS A CE  1 
ATOM 1567 N NZ  ? LYS A 1 204 ?  21.045   0.778  -1.109 1.000 95.020 ? 204 LYS A NZ  1 
ATOM 1568 N N   ? PRO A 1 205 ?  15.710  -3.527  -4.213 1.000 96.220 ? 205 PRO A N   1 
ATOM 1569 C CA  ? PRO A 1 205 ?  14.301  -3.887  -4.394 1.000 96.220 ? 205 PRO A CA  1 
ATOM 1570 C C   ? PRO A 1 205 ?  13.360  -3.028  -3.553 1.000 96.220 ? 205 PRO A C   1 
ATOM 1571 C CB  ? PRO A 1 205 ?  14.251  -5.350  -3.948 1.000 96.220 ? 205 PRO A CB  1 
ATOM 1572 O O   ? PRO A 1 205 ?  13.797  -2.381  -2.598 1.000 96.220 ? 205 PRO A O   1 
ATOM 1573 C CG  ? PRO A 1 205 ?  15.294  -5.461  -2.884 1.000 96.220 ? 205 PRO A CG  1 
ATOM 1574 C CD  ? PRO A 1 205 ?  16.472  -4.620  -3.281 1.000 96.220 ? 205 PRO A CD  1 
ATOM 1575 N N   ? GLY A 1 206 ?  12.035  -3.024  -3.949 1.000 96.410 ? 206 GLY A N   1 
ATOM 1576 C CA  ? GLY A 1 206 ?  11.026  -2.399  -3.109 1.000 96.410 ? 206 GLY A CA  1 
ATOM 1577 C C   ? GLY A 1 206 ?  10.734  -3.184  -1.844 1.000 96.410 ? 206 GLY A C   1 
ATOM 1578 O O   ? GLY A 1 206 ?  10.855  -4.410  -1.826 1.000 96.410 ? 206 GLY A O   1 
ATOM 1579 N N   ? VAL A 1 207 ?  10.336  -2.461  -0.827 1.000 97.660 ? 207 VAL A N   1 
ATOM 1580 C CA  ? VAL A 1 207 ?   9.970  -3.081   0.443 1.000 97.660 ? 207 VAL A CA  1 
ATOM 1581 C C   ? VAL A 1 207 ?   8.475  -2.902   0.694 1.000 97.660 ? 207 VAL A C   1 
ATOM 1582 C CB  ? VAL A 1 207 ?  10.782  -2.490   1.617 1.000 97.660 ? 207 VAL A CB  1 
ATOM 1583 O O   ? VAL A 1 207 ?   7.939  -1.802   0.535 1.000 97.660 ? 207 VAL A O   1 
ATOM 1584 C CG1 ? VAL A 1 207 ?  10.363  -3.130   2.940 1.000 97.660 ? 207 VAL A CG1 1 
ATOM 1585 C CG2 ? VAL A 1 207 ?  12.279  -2.679   1.379 1.000 97.660 ? 207 VAL A CG2 1 
ATOM 1586 N N   ? TYR A 1 208 ?   7.867  -3.963   1.080 1.000 98.330 ? 208 TYR A N   1 
ATOM 1587 C CA  ? TYR A 1 208 ?   6.420  -4.014   1.254 1.000 98.330 ? 208 TYR A CA  1 
ATOM 1588 C C   ? TYR A 1 208 ?   6.055  -4.439   2.671 1.000 98.330 ? 208 TYR A C   1 
ATOM 1589 C CB  ? TYR A 1 208 ?   5.790  -4.976   0.242 1.000 98.330 ? 208 TYR A CB  1 
ATOM 1590 O O   ? TYR A 1 208 ?   6.768  -5.233   3.290 1.000 98.330 ? 208 TYR A O   1 
ATOM 1591 C CG  ? TYR A 1 208 ?   6.055  -4.602  -1.196 1.000 98.330 ? 208 TYR A CG  1 
ATOM 1592 C CD1 ? TYR A 1 208 ?   5.058  -4.026  -1.982 1.000 98.330 ? 208 TYR A CD1 1 
ATOM 1593 C CD2 ? TYR A 1 208 ?   7.300  -4.825  -1.774 1.000 98.330 ? 208 TYR A CD2 1 
ATOM 1594 C CE1 ? TYR A 1 208 ?   5.297  -3.682  -3.308 1.000 98.330 ? 208 TYR A CE1 1 
ATOM 1595 C CE2 ? TYR A 1 208 ?   7.550  -4.485  -3.099 1.000 98.330 ? 208 TYR A CE2 1 
ATOM 1596 O OH  ? TYR A 1 208 ?   6.785  -3.576  -5.170 1.000 98.330 ? 208 TYR A OH  1 
ATOM 1597 C CZ  ? TYR A 1 208 ?   6.544  -3.915  -3.857 1.000 98.330 ? 208 TYR A CZ  1 
ATOM 1598 N N   ? THR A 1 209 ?   4.998  -3.789   3.170 1.000 98.390 ? 209 THR A N   1 
ATOM 1599 C CA  ? THR A 1 209 ?   4.408  -4.263   4.417 1.000 98.390 ? 209 THR A CA  1 
ATOM 1600 C C   ? THR A 1 209 ?   3.659  -5.574   4.197 1.000 98.390 ? 209 THR A C   1 
ATOM 1601 C CB  ? THR A 1 209 ?   3.451  -3.215   5.015 1.000 98.390 ? 209 THR A CB  1 
ATOM 1602 O O   ? THR A 1 209 ?   2.873  -5.695   3.255 1.000 98.390 ? 209 THR A O   1 
ATOM 1603 C CG2 ? THR A 1 209 ?   2.820  -3.722   6.308 1.000 98.390 ? 209 THR A CG2 1 
ATOM 1604 O OG1 ? THR A 1 209 ?   4.180  -2.013   5.292 1.000 98.390 ? 209 THR A OG1 1 
ATOM 1605 N N   ? THR A 1 210 ?   3.951  -6.628   5.026 1.000 97.880 ? 210 THR A N   1 
ATOM 1606 C CA  ? THR A 1 210 ?   3.334  -7.945   4.917 1.000 97.880 ? 210 THR A CA  1 
ATOM 1607 C C   ? THR A 1 210 ?   1.911  -7.923   5.467 1.000 97.880 ? 210 THR A C   1 
ATOM 1608 C CB  ? THR A 1 210 ?   4.158  -9.011   5.661 1.000 97.880 ? 210 THR A CB  1 
ATOM 1609 O O   ? THR A 1 210 ?   1.710  -7.903   6.683 1.000 97.880 ? 210 THR A O   1 
ATOM 1610 C CG2 ? THR A 1 210 ?   3.608 -10.410   5.404 1.000 97.880 ? 210 THR A CG2 1 
ATOM 1611 O OG1 ? THR A 1 210 ?   5.518  -8.955   5.212 1.000 97.880 ? 210 THR A OG1 1 
ATOM 1612 N N   ? VAL A 1 211 ?   0.913  -8.115   4.656 1.000 98.340 ? 211 VAL A N   1 
ATOM 1613 C CA  ? VAL A 1 211 ?  -0.494  -7.981   5.017 1.000 98.340 ? 211 VAL A CA  1 
ATOM 1614 C C   ? VAL A 1 211 ?  -0.905  -9.133   5.931 1.000 98.340 ? 211 VAL A C   1 
ATOM 1615 C CB  ? VAL A 1 211 ?  -1.400  -7.945   3.766 1.000 98.340 ? 211 VAL A CB  1 
ATOM 1616 O O   ? VAL A 1 211 ?  -1.623  -8.929   6.913 1.000 98.340 ? 211 VAL A O   1 
ATOM 1617 C CG1 ? VAL A 1 211 ?  -2.865  -8.138   4.153 1.000 98.340 ? 211 VAL A CG1 1 
ATOM 1618 C CG2 ? VAL A 1 211 ?  -1.213  -6.631   3.010 1.000 98.340 ? 211 VAL A CG2 1 
ATOM 1619 N N   ? CYS A 1 212 ?  -0.518 -10.367   5.675 1.000 98.050 ? 212 CYS A N   1 
ATOM 1620 C CA  ? CYS A 1 212 ?  -0.935 -11.540   6.435 1.000 98.050 ? 212 CYS A CA  1 
ATOM 1621 C C   ? CYS A 1 212 ?  -0.551 -11.403   7.904 1.000 98.050 ? 212 CYS A C   1 
ATOM 1622 C CB  ? CYS A 1 212 ?  -0.311 -12.807   5.851 1.000 98.050 ? 212 CYS A CB  1 
ATOM 1623 O O   ? CYS A 1 212 ?  -1.241 -11.925   8.781 1.000 98.050 ? 212 CYS A O   1 
ATOM 1624 S SG  ? CYS A 1 212 ?   1.483 -12.889   6.040 1.000 98.050 ? 212 CYS A SG  1 
ATOM 1625 N N   ? ASN A 1 213 ?   0.508 -10.633   8.211 1.000 98.080 ? 213 ASN A N   1 
ATOM 1626 C CA  ? ASN A 1 213 ?   0.949 -10.450   9.590 1.000 98.080 ? 213 ASN A CA  1 
ATOM 1627 C C   ? ASN A 1 213 ?   0.026  -9.503  10.352 1.000 98.080 ? 213 ASN A C   1 
ATOM 1628 C CB  ? ASN A 1 213 ?   2.389  -9.936   9.630 1.000 98.080 ? 213 ASN A CB  1 
ATOM 1629 O O   ? ASN A 1 213 ?   0.120  -9.389  11.576 1.000 98.080 ? 213 ASN A O   1 
ATOM 1630 C CG  ? ASN A 1 213 ?   3.405 -11.020   9.329 1.000 98.080 ? 213 ASN A CG  1 
ATOM 1631 N ND2 ? ASN A 1 213 ?   4.652 -10.619   9.108 1.000 98.080 ? 213 ASN A ND2 1 
ATOM 1632 O OD1 ? ASN A 1 213 ?   3.072 -12.207   9.294 1.000 98.080 ? 213 ASN A OD1 1 
ATOM 1633 N N   ? TYR A 1 214 ?  -0.895  -8.816   9.638 1.000 98.310 ? 214 TYR A N   1 
ATOM 1634 C CA  ? TYR A 1 214 ?  -1.709  -7.787  10.275 1.000 98.310 ? 214 TYR A CA  1 
ATOM 1635 C C   ? TYR A 1 214 ?  -3.193  -8.116  10.162 1.000 98.310 ? 214 TYR A C   1 
ATOM 1636 C CB  ? TYR A 1 214 ?  -1.430  -6.417   9.650 1.000 98.310 ? 214 TYR A CB  1 
ATOM 1637 O O   ? TYR A 1 214 ?  -4.045  -7.250  10.369 1.000 98.310 ? 214 TYR A O   1 
ATOM 1638 C CG  ? TYR A 1 214 ?  -0.026  -5.915   9.889 1.000 98.310 ? 214 TYR A CG  1 
ATOM 1639 C CD1 ? TYR A 1 214 ?   0.311  -5.268  11.076 1.000 98.310 ? 214 TYR A CD1 1 
ATOM 1640 C CD2 ? TYR A 1 214 ?   0.965  -6.086   8.929 1.000 98.310 ? 214 TYR A CD2 1 
ATOM 1641 C CE1 ? TYR A 1 214 ?   1.602  -4.803  11.300 1.000 98.310 ? 214 TYR A CE1 1 
ATOM 1642 C CE2 ? TYR A 1 214 ?   2.260  -5.625   9.142 1.000 98.310 ? 214 TYR A CE2 1 
ATOM 1643 O OH  ? TYR A 1 214 ?   3.849  -4.527  10.545 1.000 98.310 ? 214 TYR A OH  1 
ATOM 1644 C CZ  ? TYR A 1 214 ?   2.568  -4.986  10.329 1.000 98.310 ? 214 TYR A CZ  1 
ATOM 1645 N N   ? LYS A 1 215 ?  -3.524  -9.266   9.818 1.000 96.840 ? 215 LYS A N   1 
ATOM 1646 C CA  ? LYS A 1 215 ?  -4.921  -9.647   9.629 1.000 96.840 ? 215 LYS A CA  1 
ATOM 1647 C C   ? LYS A 1 215 ?  -5.719  -9.465  10.917 1.000 96.840 ? 215 LYS A C   1 
ATOM 1648 C CB  ? LYS A 1 215 ?  -5.023 -11.096   9.150 1.000 96.840 ? 215 LYS A CB  1 
ATOM 1649 O O   ? LYS A 1 215 ?  -6.838  -8.948  10.893 1.000 96.840 ? 215 LYS A O   1 
ATOM 1650 C CG  ? LYS A 1 215 ?  -4.672 -11.288   7.682 1.000 96.840 ? 215 LYS A CG  1 
ATOM 1651 C CD  ? LYS A 1 215 ?  -4.929 -12.720   7.229 1.000 96.840 ? 215 LYS A CD  1 
ATOM 1652 C CE  ? LYS A 1 215 ?  -6.211 -12.829   6.416 1.000 96.840 ? 215 LYS A CE  1 
ATOM 1653 N NZ  ? LYS A 1 215 ?  -6.484 -14.236   5.998 1.000 96.840 ? 215 LYS A NZ  1 
ATOM 1654 N N   ? GLU A 1 216 ?  -5.144  -9.923  12.013 1.000 97.120 ? 216 GLU A N   1 
ATOM 1655 C CA  ? GLU A 1 216 ?  -5.822  -9.787  13.298 1.000 97.120 ? 216 GLU A CA  1 
ATOM 1656 C C   ? GLU A 1 216 ?  -6.083  -8.321  13.633 1.000 97.120 ? 216 GLU A C   1 
ATOM 1657 C CB  ? GLU A 1 216 ?  -5.002 -10.443  14.412 1.000 97.120 ? 216 GLU A CB  1 
ATOM 1658 O O   ? GLU A 1 216 ?  -7.185  -7.961  14.051 1.000 97.120 ? 216 GLU A O   1 
ATOM 1659 C CG  ? GLU A 1 216 ?  -5.506 -11.820  14.817 1.000 97.120 ? 216 GLU A CG  1 
ATOM 1660 C CD  ? GLU A 1 216 ?  -4.603 -12.517  15.823 1.000 97.120 ? 216 GLU A CD  1 
ATOM 1661 O OE1 ? GLU A 1 216 ?  -4.869 -13.692  16.165 1.000 97.120 ? 216 GLU A OE1 1 
ATOM 1662 O OE2 ? GLU A 1 216 ?  -3.623 -11.883  16.273 1.000 97.120 ? 216 GLU A OE2 1 
ATOM 1663 N N   ? TRP A 1 217 ?  -5.114  -7.518  13.467 1.000 98.170 ? 217 TRP A N   1 
ATOM 1664 C CA  ? TRP A 1 217 ?  -5.249  -6.087  13.720 1.000 98.170 ? 217 TRP A CA  1 
ATOM 1665 C C   ? TRP A 1 217 ?  -6.305  -5.471  12.809 1.000 98.170 ? 217 TRP A C   1 
ATOM 1666 C CB  ? TRP A 1 217 ?  -3.908  -5.377  13.522 1.000 98.170 ? 217 TRP A CB  1 
ATOM 1667 O O   ? TRP A 1 217 ?  -7.152  -4.698  13.264 1.000 98.170 ? 217 TRP A O   1 
ATOM 1668 C CG  ? TRP A 1 217 ?  -4.000  -3.881  13.556 1.000 98.170 ? 217 TRP A CG  1 
ATOM 1669 C CD1 ? TRP A 1 217 ?  -4.087  -3.086  14.665 1.000 98.170 ? 217 TRP A CD1 1 
ATOM 1670 C CD2 ? TRP A 1 217 ?  -4.020  -3.000  12.429 1.000 98.170 ? 217 TRP A CD2 1 
ATOM 1671 C CE2 ? TRP A 1 217 ?  -4.120  -1.683  12.929 1.000 98.170 ? 217 TRP A CE2 1 
ATOM 1672 C CE3 ? TRP A 1 217 ?  -3.961  -3.197  11.042 1.000 98.170 ? 217 TRP A CE3 1 
ATOM 1673 N NE1 ? TRP A 1 217 ?  -4.159  -1.763  14.294 1.000 98.170 ? 217 TRP A NE1 1 
ATOM 1674 C CH2 ? TRP A 1 217 ?  -4.104  -0.788  10.738 1.000 98.170 ? 217 TRP A CH2 1 
ATOM 1675 C CZ2 ? TRP A 1 217 ?  -4.163  -0.567  12.089 1.000 98.170 ? 217 TRP A CZ2 1 
ATOM 1676 C CZ3 ? TRP A 1 217 ?  -4.004  -2.085  10.209 1.000 98.170 ? 217 TRP A CZ3 1 
ATOM 1677 N N   ? ILE A 1 218 ?  -6.292  -5.792  11.555 1.000 98.230 ? 218 ILE A N   1 
ATOM 1678 C CA  ? ILE A 1 218 ?  -7.246  -5.279  10.578 1.000 98.230 ? 218 ILE A CA  1 
ATOM 1679 C C   ? ILE A 1 218 ?  -8.665  -5.663  10.990 1.000 98.230 ? 218 ILE A C   1 
ATOM 1680 C CB  ? ILE A 1 218 ?  -6.939  -5.806   9.158 1.000 98.230 ? 218 ILE A CB  1 
ATOM 1681 O O   ? ILE A 1 218 ?  -9.563  -4.819  11.007 1.000 98.230 ? 218 ILE A O   1 
ATOM 1682 C CG1 ? ILE A 1 218 ?  -5.603  -5.245   8.657 1.000 98.230 ? 218 ILE A CG1 1 
ATOM 1683 C CG2 ? ILE A 1 218 ?  -8.076  -5.455   8.194 1.000 98.230 ? 218 ILE A CG2 1 
ATOM 1684 C CD1 ? ILE A 1 218 ?  -5.061  -5.948   7.420 1.000 98.230 ? 218 ILE A CD1 1 
ATOM 1685 N N   ? GLU A 1 219 ?  -8.874  -6.857  11.345 1.000 97.580 ? 219 GLU A N   1 
ATOM 1686 C CA  ? GLU A 1 219 ? -10.188  -7.353  11.741 1.000 97.580 ? 219 GLU A CA  1 
ATOM 1687 C C   ? GLU A 1 219 ? -10.690  -6.646  12.997 1.000 97.580 ? 219 GLU A C   1 
ATOM 1688 C CB  ? GLU A 1 219 ? -10.145  -8.866  11.970 1.000 97.580 ? 219 GLU A CB  1 
ATOM 1689 O O   ? GLU A 1 219 ? -11.875  -6.326  13.104 1.000 97.580 ? 219 GLU A O   1 
ATOM 1690 C CG  ? GLU A 1 219 ? -10.005  -9.678  10.691 1.000 97.580 ? 219 GLU A CG  1 
ATOM 1691 C CD  ? GLU A 1 219 ?  -9.782 -11.161  10.943 1.000 97.580 ? 219 GLU A CD  1 
ATOM 1692 O OE1 ? GLU A 1 219 ?  -9.873 -11.960   9.984 1.000 97.580 ? 219 GLU A OE1 1 
ATOM 1693 O OE2 ? GLU A 1 219 ?  -9.514 -11.526  12.110 1.000 97.580 ? 219 GLU A OE2 1 
ATOM 1694 N N   ? GLU A 1 220 ?  -9.783  -6.480  13.910 1.000 97.680 ? 220 GLU A N   1 
ATOM 1695 C CA  ? GLU A 1 220 ? -10.124  -5.769  15.139 1.000 97.680 ? 220 GLU A CA  1 
ATOM 1696 C C   ? GLU A 1 220 ? -10.579  -4.343  14.843 1.000 97.680 ? 220 GLU A C   1 
ATOM 1697 C CB  ? GLU A 1 220 ?  -8.931  -5.752  16.099 1.000 97.680 ? 220 GLU A CB  1 
ATOM 1698 O O   ? GLU A 1 220 ? -11.572  -3.873  15.402 1.000 97.680 ? 220 GLU A O   1 
ATOM 1699 C CG  ? GLU A 1 220 ?  -9.228  -5.088  17.436 1.000 97.680 ? 220 GLU A CG  1 
ATOM 1700 C CD  ? GLU A 1 220 ?  -8.035  -5.080  18.379 1.000 97.680 ? 220 GLU A CD  1 
ATOM 1701 O OE1 ? GLU A 1 220 ?  -8.110  -4.430  19.446 1.000 97.680 ? 220 GLU A OE1 1 
ATOM 1702 O OE2 ? GLU A 1 220 ?  -7.018  -5.728  18.047 1.000 97.680 ? 220 GLU A OE2 1 
ATOM 1703 N N   ? VAL A 1 221 ?  -9.867  -3.621  14.054 1.000 97.390 ? 221 VAL A N   1 
ATOM 1704 C CA  ? VAL A 1 221 ? -10.225  -2.252  13.699 1.000 97.390 ? 221 VAL A CA  1 
ATOM 1705 C C   ? VAL A 1 221 ? -11.589  -2.236  13.011 1.000 97.390 ? 221 VAL A C   1 
ATOM 1706 C CB  ? VAL A 1 221 ?  -9.160  -1.605  12.785 1.000 97.390 ? 221 VAL A CB  1 
ATOM 1707 O O   ? VAL A 1 221 ? -12.442  -1.406  13.330 1.000 97.390 ? 221 VAL A O   1 
ATOM 1708 C CG1 ? VAL A 1 221 ?  -9.661  -0.272  12.232 1.000 97.390 ? 221 VAL A CG1 1 
ATOM 1709 C CG2 ? VAL A 1 221 ?  -7.850  -1.413  13.548 1.000 97.390 ? 221 VAL A CG2 1 
ATOM 1710 N N   ? LEU A 1 222 ? -11.795  -3.179  12.054 1.000 96.910 ? 222 LEU A N   1 
ATOM 1711 C CA  ? LEU A 1 222 ? -13.055  -3.245  11.321 1.000 96.910 ? 222 LEU A CA  1 
ATOM 1712 C C   ? LEU A 1 222 ? -14.219  -3.521  12.266 1.000 96.910 ? 222 LEU A C   1 
ATOM 1713 C CB  ? LEU A 1 222 ? -12.990  -4.327  10.241 1.000 96.910 ? 222 LEU A CB  1 
ATOM 1714 O O   ? LEU A 1 222 ? -15.291  -2.927  12.128 1.000 96.910 ? 222 LEU A O   1 
ATOM 1715 C CG  ? LEU A 1 222 ? -11.989  -4.096   9.108 1.000 96.910 ? 222 LEU A CG  1 
ATOM 1716 C CD1 ? LEU A 1 222 ? -12.076  -5.224   8.085 1.000 96.910 ? 222 LEU A CD1 1 
ATOM 1717 C CD2 ? LEU A 1 222 ? -12.234  -2.745   8.444 1.000 96.910 ? 222 LEU A CD2 1 
ATOM 1718 N N   ? ALA A 1 223 ? -14.096  -4.377  13.224 1.000 96.180 ? 223 ALA A N   1 
ATOM 1719 C CA  ? ALA A 1 223 ? -15.132  -4.764  14.178 1.000 96.180 ? 223 ALA A CA  1 
ATOM 1720 C C   ? ALA A 1 223 ? -15.471  -3.610  15.117 1.000 96.180 ? 223 ALA A C   1 
ATOM 1721 C CB  ? ALA A 1 223 ? -14.688  -5.985  14.979 1.000 96.180 ? 223 ALA A CB  1 
ATOM 1722 O O   ? ALA A 1 223 ? -16.627  -3.445  15.516 1.000 96.180 ? 223 ALA A O   1 
ATOM 1723 N N   ? ASN A 1 224 ? -14.539  -2.772  15.436 1.000 94.380 ? 224 ASN A N   1 
ATOM 1724 C CA  ? ASN A 1 224 ? -14.705  -1.711  16.423 1.000 94.380 ? 224 ASN A CA  1 
ATOM 1725 C C   ? ASN A 1 224 ? -15.188  -0.415  15.778 1.000 94.380 ? 224 ASN A C   1 
ATOM 1726 C CB  ? ASN A 1 224 ? -13.396  -1.471  17.179 1.000 94.380 ? 224 ASN A CB  1 
ATOM 1727 O O   ? ASN A 1 224 ? -15.493   0.554  16.474 1.000 94.380 ? 224 ASN A O   1 
ATOM 1728 C CG  ? ASN A 1 224 ? -13.064  -2.594  18.142 1.000 94.380 ? 224 ASN A CG  1 
ATOM 1729 N ND2 ? ASN A 1 224 ? -11.776  -2.803  18.387 1.000 94.380 ? 224 ASN A ND2 1 
ATOM 1730 O OD1 ? ASN A 1 224 ? -13.957  -3.269  18.660 1.000 94.380 ? 224 ASN A OD1 1 
ATOM 1731 N N   ? ASN A 1 225 ? -15.314  -0.369  14.457 1.000 90.470 ? 225 ASN A N   1 
ATOM 1732 C CA  ? ASN A 1 225 ? -15.693   0.849  13.748 1.000 90.470 ? 225 ASN A CA  1 
ATOM 1733 C C   ? ASN A 1 225 ? -16.787   0.580  12.718 1.000 90.470 ? 225 ASN A C   1 
ATOM 1734 C CB  ? ASN A 1 225 ? -14.473   1.480  13.074 1.000 90.470 ? 225 ASN A CB  1 
ATOM 1735 O O   ? ASN A 1 225 ? -17.531   1.488  12.345 1.000 90.470 ? 225 ASN A O   1 
ATOM 1736 C CG  ? ASN A 1 225 ? -13.533   2.137  14.065 1.000 90.470 ? 225 ASN A CG  1 
ATOM 1737 N ND2 ? ASN A 1 225 ? -12.492   1.415  14.463 1.000 90.470 ? 225 ASN A ND2 1 
ATOM 1738 O OD1 ? ASN A 1 225 ? -13.741   3.283  14.471 1.000 90.470 ? 225 ASN A OD1 1 
# 
loop_
_struct_sheet_range.sheet_id 
_struct_sheet_range.id 
_struct_sheet_range.beg_label_comp_id 
_struct_sheet_range.beg_label_asym_id 
_struct_sheet_range.beg_label_seq_id 
_struct_sheet_range.pdbx_beg_PDB_ins_code 
_struct_sheet_range.end_label_comp_id 
_struct_sheet_range.end_label_asym_id 
_struct_sheet_range.end_label_seq_id 
_struct_sheet_range.pdbx_end_PDB_ins_code 
_struct_sheet_range.beg_auth_comp_id 
_struct_sheet_range.beg_auth_asym_id 
_struct_sheet_range.beg_auth_seq_id 
_struct_sheet_range.end_auth_comp_id 
_struct_sheet_range.end_auth_asym_id 
_struct_sheet_range.end_auth_seq_id 
A A ILE A   2 ? ILE A   3 ? ILE A 2   ILE A 3   
A B ASP A 173 ? SER A 174 ? ASP A 173 SER A 174 
B C TYR A   6 ? GLU A   7 ? TYR A 6   GLU A 7   
B D LEU A 107 ? LEU A 107 ? LEU A 107 LEU A 107 
B E SER A 117 ? GLY A 122 ? SER A 117 GLY A 122 
B F GLN A 138 ? ILE A 144 ? GLN A 138 ILE A 144 
B G MET A 162 ? ALA A 165 ? MET A 162 ALA A 165 
B H PRO A 182 ? CYS A 185 ? PRO A 182 CYS A 185 
B I GLU A 188 ? TRP A 195 ? GLU A 188 TRP A 195 
B J GLY A 206 ? THR A 210 ? GLY A 206 THR A 210 
C K GLN A  16 ? TYR A  21 ? GLN A 16  TYR A 21  
C L TYR A  24 ? LEU A  31 ? TYR A 24  LEU A 31  
C M TRP A  36 ? SER A  39 ? TRP A 36  SER A 39  
C N ARG A  49 ? LEU A  52 ? ARG A 49  LEU A 52  
C O GLN A  65 ? PRO A  74 ? GLN A 65  PRO A 74  
C P MET A  88 ? LEU A  92 ? MET A 88  LEU A 92  
D Q ASP A  56 ? ASP A  56 ? ASP A 56  ASP A 56  
D R THR A 136 ? THR A 136 ? THR A 136 THR A 136 
E S ASP A  79 ? ASP A  79 ? ASP A 79  ASP A 79  
E T ASN A  84 ? ASN A  84 ? ASN A 84  ASN A 84  
F U ASN A 125 ? ASN A 125 ? ASN A 125 ASN A 125 
F V TYR A 133 ? TYR A 133 ? TYR A 133 TYR A 133 
# 
loop_
_struct_conf.id 
_struct_conf.conf_type_id 
_struct_conf.beg_label_comp_id 
_struct_conf.beg_label_asym_id 
_struct_conf.beg_label_seq_id 
_struct_conf.pdbx_beg_PDB_ins_code 
_struct_conf.end_label_comp_id 
_struct_conf.end_label_asym_id 
_struct_conf.end_label_seq_id 
_struct_conf.pdbx_end_PDB_ins_code 
_struct_conf.beg_auth_comp_id 
_struct_conf.beg_auth_asym_id 
_struct_conf.beg_auth_seq_id 
_struct_conf.end_auth_comp_id 
_struct_conf.end_auth_asym_id 
_struct_conf.end_auth_seq_id 
STRN1         STRN         ILE A   2 ? ILE A   3 ? ILE A 2   ILE A 3   
TURN_TY1_P1   TURN_TY1_P   GLY A   4 ? GLY A   4 ? GLY A 4   GLY A 4   
STRN2         STRN         TYR A   6 ? GLU A   7 ? TYR A 6   GLU A 7   
HELX_LH_PP_P1 HELX_LH_PP_P CYS A   8 ? GLN A   9 ? CYS A 8   GLN A 9   
TURN_TY1_P2   TURN_TY1_P   PRO A  10 ? HIS A  11 ? PRO A 10  HIS A 11  
BEND1         BEND         SER A  12 ? SER A  12 ? SER A 12  SER A 12  
TURN_TY1_P3   TURN_TY1_P   PRO A  14 ? TRP A  15 ? PRO A 14  TRP A 15  
STRN3         STRN         GLN A  16 ? TYR A  21 ? GLN A 16  TYR A 21  
TURN_TY1_P4   TURN_TY1_P   ASN A  22 ? GLY A  23 ? ASN A 22  GLY A 23  
STRN4         STRN         TYR A  24 ? LEU A  31 ? TYR A 24  LEU A 31  
BEND2         BEND         ASN A  33 ? ARG A  35 ? ASN A 33  ARG A 35  
STRN5         STRN         TRP A  36 ? SER A  39 ? TRP A 36  SER A 39  
HELX_RH_3T_P1 HELX_RH_3T_P ALA A  41 ? CYS A  43 ? ALA A 41  CYS A 43  
TURN_TY1_P5   TURN_TY1_P   SER A  46 ? THR A  47 ? SER A 46  THR A 47  
STRN6         STRN         ARG A  49 ? LEU A  52 ? ARG A 49  LEU A 52  
BEND3         BEND         GLY A  53 ? GLY A  53 ? GLY A 53  GLY A 53  
BEND4         BEND         HIS A  55 ? HIS A  55 ? HIS A 55  HIS A 55  
STRN7         STRN         ASP A  56 ? ASP A  56 ? ASP A 56  ASP A 56  
TURN_TY1_P6   TURN_TY1_P   VAL A  57 ? THR A  58 ? VAL A 57  THR A 58  
BEND5         BEND         VAL A  59 ? VAL A  59 ? VAL A 59  VAL A 59  
BEND6         BEND         GLY A  62 ? GLY A  62 ? GLY A 62  GLY A 62  
STRN8         STRN         GLN A  65 ? PRO A  74 ? GLN A 65  PRO A 74  
TURN_TY1_P7   TURN_TY1_P   PRO A  76 ? GLN A  77 ? PRO A 76  GLN A 77  
STRN9         STRN         ASP A  79 ? ASP A  79 ? ASP A 79  ASP A 79  
TURN_TY1_P8   TURN_TY1_P   SER A  80 ? PHE A  83 ? SER A 80  PHE A 83  
STRN10        STRN         ASN A  84 ? ASN A  84 ? ASN A 84  ASN A 84  
TURN_TY1_P9   TURN_TY1_P   ASN A  85 ? ASN A  85 ? ASN A 85  ASN A 85  
STRN11        STRN         MET A  88 ? LEU A  92 ? MET A 88  LEU A 92  
BEND7         BEND         ALA A  93 ? HIS A  94 ? ALA A 93  HIS A 94  
BEND8         BEND         ASN A  99 ? TYR A 101 ? ASN A 99  TYR A 101 
HELX_LH_PP_P2 HELX_LH_PP_P ASN A 106 ? ASN A 106 ? ASN A 106 ASN A 106 
STRN12        STRN         LEU A 107 ? LEU A 107 ? LEU A 107 LEU A 107 
HELX_LH_PP_P3 HELX_LH_PP_P SER A 108 ? SER A 108 ? SER A 108 SER A 108 
BEND9         BEND         PRO A 109 ? THR A 110 ? PRO A 109 THR A 110 
TURN_TY1_P10  TURN_TY1_P   ALA A 114 ? GLY A 115 ? ALA A 114 GLY A 115 
STRN13        STRN         SER A 117 ? GLY A 122 ? SER A 117 GLY A 122 
STRN14        STRN         ASN A 125 ? ASN A 125 ? ASN A 125 ASN A 125 
BEND10        BEND         ILE A 128 ? GLY A 130 ? ILE A 128 GLY A 130 
STRN15        STRN         TYR A 133 ? TYR A 133 ? TYR A 133 TYR A 133 
BEND11        BEND         ASP A 135 ? ASP A 135 ? ASP A 135 ASP A 135 
STRN16        STRN         THR A 136 ? THR A 136 ? THR A 136 THR A 136 
STRN17        STRN         GLN A 138 ? PRO A 143 ? GLN A 138 PRO A 143 
STRN18        STRN         ILE A 144 ? ILE A 144 ? ILE A 144 ILE A 144 
HELX_LH_PP_P4 HELX_LH_PP_P LEU A 145 ? SER A 146 ? LEU A 145 SER A 146 
HELX_RH_AL_P1 HELX_RH_AL_P THR A 147 ? CYS A 153 ? THR A 147 CYS A 153 
BEND12        BEND         TYR A 154 ? TYR A 154 ? TYR A 154 TYR A 154 
TURN_TY1_P11  TURN_TY1_P   PRO A 155 ? ARG A 157 ? PRO A 155 ARG A 157 
TURN_TY1_P12  TURN_TY1_P   VAL A 160 ? ASN A 161 ? VAL A 160 ASN A 161 
STRN19        STRN         MET A 162 ? ALA A 165 ? MET A 162 ALA A 165 
BEND13        BEND         GLY A 166 ? GLY A 166 ? GLY A 166 GLY A 166 
TURN_TY1_P13  TURN_TY1_P   LEU A 168 ? GLN A 169 ? LEU A 168 GLN A 169 
BEND14        BEND         GLY A 171 ? GLY A 171 ? GLY A 171 GLY A 171 
STRN20        STRN         ASP A 173 ? SER A 174 ? ASP A 173 SER A 174 
TURN_TY1_P14  TURN_TY1_P   GLN A 176 ? GLY A 177 ? GLN A 176 GLY A 177 
TURN_TY1_P15  TURN_TY1_P   SER A 179 ? GLY A 180 ? SER A 179 GLY A 180 
STRN21        STRN         PRO A 182 ? CYS A 185 ? PRO A 182 CYS A 185 
TURN_TY1_P16  TURN_TY1_P   ASN A 186 ? GLY A 187 ? ASN A 186 GLY A 187 
STRN22        STRN         GLU A 188 ? TRP A 195 ? GLU A 188 TRP A 195 
BEND15        BEND         SER A 197 ? ALA A 200 ? SER A 197 ALA A 200 
TURN_TY1_P17  TURN_TY1_P   GLU A 202 ? ASN A 203 ? GLU A 202 ASN A 203 
STRN23        STRN         GLY A 206 ? THR A 210 ? GLY A 206 THR A 210 
HELX_RH_3T_P2 HELX_RH_3T_P VAL A 211 ? TYR A 214 ? VAL A 211 TYR A 214 
HELX_RH_AL_P2 HELX_RH_AL_P LYS A 215 ? ASN A 224 ? LYS A 215 ASN A 224 
# 
