# Supplementary material for: FlatProt: 2D visualization eases protein structure comparison
Source: BMC Bioinformatics. 2025 Aug 13;26:210. doi: 10.1186/s12859-025-06233-x (PMC12344939; doi:10.1186/s12859-025-06233-x)
Supplement: Supplementary file 1 — Supplementary Material 1 [file 12859_2025_6233_MOESM1_ESM.zip › KLK/structures/EreuK6.cif]

data_EreuK6
# 
_entry.id   EreuK6 
# 
_entity.id                         1      
_entity.type                       polymer 
_entity.pdbx_description           polymer-1 
_entity.formula_weight             24978.5 
_entity.pdbx_number_of_molecules        1 
# 
loop_
_struct_sheet.id 
_struct_sheet.number_strands 
A 2 
B 8 
C 6 
D 2 
E 2 
F 2 
# 
loop_
_struct_conf_type.id 
_struct_conf_type.criteria 
STRN         DSSP 
TURN_TY1_P   DSSP 
HELX_LH_PP_P DSSP 
BEND         DSSP 
HELX_RH_3T_P DSSP 
HELX_RH_AL_P DSSP 
# 
_struct_asym.id          A 
_struct_asym.entity_id   1 
# 
_software.pdbx_ordinal     1 
_software.name             dssp 
_software.version          4.4.10 
_software.date             ? 
_software.classification   'model annotation' 
# 
_entity_poly.entity_id                      1 
_entity_poly.type                           polypeptide(L) 
_entity_poly.nstd_linkage                   n 
_entity_poly.nstd_monomer                   n 
_entity_poly.pdbx_seq_one_letter_code       
;KVLYGDPCEELAHPYQAAVYTSGHLLCGGVLVHPQWVVTAAHCKKPNLQVFLGKHNLRQRESSQEQSSVTRMVPHPHYKP
ATHDQDIMMLRLARRPLVSQHIQPLALESNCRANHSTCHILGWGKTADGHFPDTIQCAYVHLVSREECERAYPDQITPNM
VCAGDEKYGKDSCQGDSGGPLVCGEHLRGIVSWGNIPCGSKEKPGVYTDICKYGGWIRSVIRTY
;
_entity_poly.pdbx_seq_one_letter_code_can   
;KVLYGDPCEELAHPYQAAVYTSGHLLCGGVLVHPQWVVTAAHCKKPNLQVFLGKHNLRQRESSQEQSSVTRMVPHPHYKP
ATHDQDIMMLRLARRPLVSQHIQPLALESNCRANHSTCHILGWGKTADGHFPDTIQCAYVHLVSREECERAYPDQITPNM
VCAGDEKYGKDSCQGDSGGPLVCGEHLRGIVSWGNIPCGSKEKPGVYTDICKYGGWIRSVIRTY
;
_entity_poly.pdbx_strand_id                 A 
# 
loop_
_dssp_struct_summary.entry_id 
_dssp_struct_summary.label_comp_id 
_dssp_struct_summary.label_asym_id 
_dssp_struct_summary.label_seq_id 
_dssp_struct_summary.secondary_structure 
_dssp_struct_summary.ss_bridge 
_dssp_struct_summary.helix_3_10 
_dssp_struct_summary.helix_alpha 
_dssp_struct_summary.helix_pi 
_dssp_struct_summary.helix_pp 
_dssp_struct_summary.bend 
_dssp_struct_summary.chirality 
_dssp_struct_summary.sheet 
_dssp_struct_summary.strand 
_dssp_struct_summary.ladder_1 
_dssp_struct_summary.ladder_2 
_dssp_struct_summary.accessibility 
_dssp_struct_summary.TCO 
_dssp_struct_summary.kappa 
_dssp_struct_summary.alpha 
_dssp_struct_summary.phi 
_dssp_struct_summary.psi 
_dssp_struct_summary.x_ca 
_dssp_struct_summary.y_ca 
_dssp_struct_summary.z_ca 
EreuK6 LYS A 1   . . . . . . . . . . . . ? .      .     .      .      92.2   -4.8  -7.9  -11.4 
EreuK6 VAL A 2   B . > . . . . - A A A . ? -0.971 .     -144.7 -77.1  83.0   -2.9  -10.0 -9.1  
EreuK6 LEU A 3   T . 3 . . . S + . . . . ? -0.685 77.1  1.0    -54.6  111.1  -1.9  -11.8 -12.3 
EreuK6 TYR A 4   T . 3 . . . S + . . . . ? 0.813  100.2 144.7  78.7   22.7   -1.6  -15.5 -11.5 
EreuK6 GLY A 5   . . < . . . . - . . . . ? -0.484 37.5  -144.4 -83.0  159.2  -2.6  -14.9 -7.8  
EreuK6 ASP A 6   E . . . . . . - B C B . ? -0.922 37.7  -76.3  -118.9 149.3  -4.6  -17.4 -5.7  
EreuK6 PRO A 7   E . . . . > . - B C B . ? -0.335 56.3  -118.7 -46.9  130.7  -7.1  -16.7 -3.1  
EreuK6 CYS A 8   P . . . . P . - . . . . ? -0.467 30.7  -98.9  -68.6  148.0  -5.3  -15.7 0.0   
EreuK6 GLU A 9   P . > . . P . - . . . . ? -0.422 48.7  -91.7  -61.6  146.8  -5.7  -17.9 3.1   
EreuK6 GLU A 10  T . 3 . . < S + . . . . ? -0.309 110.8 10.1   -60.9  122.9  -8.2  -16.6 5.7   
EreuK6 LEU A 11  T . 3 . . . S + . . . . ? 0.459  90.0  116.4  93.9   -4.2   -6.3  -14.3 8.3   
EreuK6 ALA A 12  S . < . . . S + . . . . ? 0.719  82.4  35.8   -72.0  -7.9   -3.1  -14.1 6.4   
EreuK6 HIS A 13  . . > . . . . + . . . . ? -0.497 59.1  160.1  -148.8 67.7   -3.6  -10.3 5.9   
EreuK6 PRO A 14  T . 3 . . . S + . . . . ? 0.559  76.6  60.7   -73.3  -0.8   -5.2  -8.6  8.9   
EreuK6 TYR A 15  T . 3 . . . S + . . . . ? 0.504  75.3  118.3  -100.9 -12.5  -3.8  -5.2  7.7   
EreuK6 GLN A 16  E . < . . . . - C K J . ? -0.418 45.5  -163.8 -66.8  132.7  -5.6  -5.2  4.4   
EreuK6 ALA A 17  E . . . . . . - C K J K ? -0.952 12.7  -148.2 -120.1 136.2  -8.2  -2.3  3.9   
EreuK6 ALA A 18  E . . . . . . - C K J K ? -0.934 14.6  -155.3 -100.2 119.5  -10.9 -1.9  1.3   
EreuK6 VAL A 19  E . . . . . . - C K J K ? -0.876 15.8  -169.4 -100.8 122.1  -11.5 1.6   0.3   
EreuK6 TYR A 20  E . . . . . . - C K J K ? -0.785 17.1  -173.9 -114.1 150.5  -15.1 2.4   -1.0  
EreuK6 THR A 21  E . > . . . S - C K J . ? -0.971 78.0  -13.6  -140.3 126.0  -16.8 5.2   -2.7  
EreuK6 SER A 22  T . 3 . . . S - . . . . ? 0.878  129.7 -51.8  55.4   33.4   -20.5 5.3   -3.4  
EreuK6 GLY A 23  T . 3 . . . S + . . . . ? 0.513  116.9 108.6  89.4   4.7    -20.8 1.6   -2.7  
EreuK6 HIS A 24  E . < . . . S - C L J . ? -0.941 77.8  -108.0 -120.7 138.3  -18.0 0.5   -5.0  
EreuK6 LEU A 25  E . . . . . . + C L J . ? -0.483 41.0  171.5  -59.0  121.1  -14.5 -0.7  -4.3  
EreuK6 LEU A 26  E . . . . . . - C L . . ? 0.860  56.1  -22.6  -96.5  -54.8  -12.2 2.2   -5.2  
EreuK6 CYS A 27  E . . . . . . - C L J . ? -0.914 59.1  -109.1 -148.0 163.4  -8.7  1.2   -3.9  
EreuK6 GLY A 28  E . . . . . . - C L J . ? -0.404 35.6  -174.6 -84.8  178.4  -7.0  -1.0  -1.5  
EreuK6 GLY A 29  E . . . . . . - C L J . ? -0.964 20.6  -121.9 -164.4 172.9  -5.2  0.2   1.6   
EreuK6 VAL A 30  E . . . . . . - C L J L ? -0.993 16.6  -134.8 -132.6 123.8  -3.0  -0.7  4.5   
EreuK6 LEU A 31  E . . . . . . + C L . L ? -0.690 36.3  160.1  -71.0  113.2  -3.7  -0.3  8.2   
EreuK6 VAL A 32  E . . . . . . + C L . . ? 0.532  67.2  25.3   -116.3 -10.6  -0.3  1.1   9.6   
EreuK6 HIS A 33  E . > . . . S - C L . L ? -0.968 91.5  -100.4 -153.0 149.5  -1.8  2.6   12.8  
EreuK6 PRO A 34  T . 3 . . . S + . . . . ? 0.769  125.8 18.7   -49.6  -15.1  -4.9  1.9   15.0  
EreuK6 GLN A 35  T . 3 . . . S + . . . . ? 0.250  113.8 83.3   -136.0 7.7    -6.6  4.9   13.3  
EreuK6 TRP A 36  E . < . . . . - C M L M ? -0.985 48.7  -171.9 -129.1 132.5  -4.6  5.4   10.1  
EreuK6 VAL A 37  E . . . . . . - C M L M ? -0.943 15.0  -144.9 -114.8 134.1  -4.7  3.7   6.7   
EreuK6 VAL A 38  E . . . . . . + C M L M ? -0.876 32.8  149.8  -97.9  134.8  -2.2  4.2   3.9   
EreuK6 THR A 39  E . . . . . . - C M . M ? -0.823 49.8  -66.6  -147.7 -178.9 -3.5  4.2   0.2   
EreuK6 ALA A 40  . . > . . . . - . . . . ? -0.640 32.7  -138.6 -79.1  140.9  -2.7  5.7   -3.1  
EreuK6 ALA A 41  G . > . . . S + . . . . ? 0.804  102.5 65.2   -67.0  -31.7  -3.1  9.5   -3.6  
EreuK6 HIS A 42  G . 3 . . . S + . . . . ? 0.579  90.7  69.0   -72.0  0.6    -4.6  9.0   -7.0  
EreuK6 CYS A 43  G . < . . . . + . . . . ? 0.339  69.7  137.9  -96.0  5.3    -7.5  7.2   -5.2  
EreuK6 LYS A 44  . . < . . . . + . . . . ? -0.365 19.9  149.6  -64.2  122.9  -8.7  10.4  -3.6  
EreuK6 LYS A 45  . . . . . . . - . . . . ? -0.971 47.2  -95.3  -145.5 154.9  -12.6 10.8  -3.7  
EreuK6 PRO A 46  S . . . . . S + . . . . ? -0.364 100.6 17.0   -68.8  151.5  -15.2 12.5  -1.4  
EreuK6 ASN A 47  S . . . . . S - . . . . ? 0.857  82.8  -173.1 63.1   40.2   -17.1 10.4  1.4   
EreuK6 LEU A 48  . . . . . . . - . . . . ? -0.434 9.1   -157.8 -67.1  141.2  -14.6 7.5   1.4   
EreuK6 GLN A 49  E . . . . . . - C N K N ? -0.960 2.6   -150.9 -117.7 142.2  -15.4 4.4   3.5   
EreuK6 VAL A 50  E . . . . . . - C N K N ? -0.962 4.1   -161.9 -117.7 127.5  -12.9 2.0   4.8   
EreuK6 PHE A 51  E . . . . . . - C N K N ? -0.956 11.0  -173.8 -105.1 126.3  -13.6 -1.7  5.4   
EreuK6 LEU A 52  E . . . . . . + C N K N ? -0.850 63.9  27.0   -113.4 150.0  -11.2 -3.8  7.7   
EreuK6 GLY A 53  S . . . . . S + . . . . ? 0.651  83.7  142.8  79.8   15.0   -11.2 -7.5  8.5   
EreuK6 LYS A 54  . . . . . . . + . . . . ? -0.783 24.6  166.4  -95.8  135.2  -12.9 -8.3  5.2   
EreuK6 HIS A 55  S . . . . . S + . . . . ? 0.693  75.6  39.6   -105.9 -35.6  -12.0 -11.5 3.1   
EreuK6 ASN A 56  B . > . . . . - D Q P . ? -0.973 66.8  -153.1 -120.7 121.6  -14.9 -11.5 0.7   
EreuK6 LEU A 57  T . 3 . . . S + . . . . ? 0.739  96.1  46.5   -69.4  -16.9  -16.2 -8.2  -0.8  
EreuK6 ARG A 58  T . 3 . . . S + . . . . ? 0.714  101.9 75.1   -101.6 -15.7  -19.8 -9.6  -1.3  
EreuK6 GLN A 59  S . < . . . S - . . . . ? -0.748 77.2  -127.5 -108.1 135.2  -20.3 -11.2 2.1   
EreuK6 ARG A 60  . . . . . . . - . . . . ? -0.755 33.4  -160.4 -72.5  122.4  -21.0 -9.6  5.4   
EreuK6 GLU A 61  . . > . . . . - . . . . ? -0.834 25.1  -135.4 -111.8 141.4  -18.3 -11.0 7.8   
EreuK6 SER A 62  T . 3 . . . S + . . . . ? 0.759  108.6 54.3   -61.8  -24.9  -18.5 -11.0 11.5  
EreuK6 SER A 63  T . 3 . . . S + . . . . ? 0.584  86.9  111.1  -83.9  -10.6  -14.9 -9.8  11.6  
EreuK6 GLN A 64  . . < . . . . - . . . . ? -0.403 45.9  -169.6 -80.0  138.3  -15.6 -6.8  9.3   
EreuK6 GLU A 65  E . . . . . . - C O N . ? -1.000 6.5   -156.5 -124.9 125.3  -15.5 -3.2  10.6  
EreuK6 GLN A 66  E . . . . . . + C O N . ? -0.883 15.4  177.7  -101.7 135.3  -16.7 -0.3  8.6   
EreuK6 SER A 67  E . . . . . . - C O N . ? -0.999 25.1  -129.1 -139.2 135.5  -15.4 3.2   9.3   
EreuK6 SER A 68  E . . . . . . - C O N . ? -0.469 30.8  -115.8 -73.0  154.6  -16.0 6.6   7.7   
EreuK6 VAL A 69  E . . . . . . + C O O . ? -0.852 30.1  179.1  -95.3  121.5  -13.0 8.7   6.7   
EreuK6 THR A 70  E . . . . . S + C O . . ? 0.674  70.6  24.2   -93.3  -20.5  -12.7 12.0  8.7   
EreuK6 ARG A 71  E . . . . . . - C O O . ? -0.994 56.0  -164.7 -150.5 138.2  -9.5  13.1  7.1   
EreuK6 MET A 72  E . . . . . . - C O O . ? -0.993 9.9   -174.8 -120.3 119.9  -7.7  12.6  3.8   
EreuK6 VAL A 73  E . . . . . . - C O O . ? -0.827 5.2   -169.0 -119.6 86.9   -4.0  13.7  3.7   
EreuK6 PRO A 74  E . . . . . . - C O O . ? -0.508 43.7  -89.9  -69.5  144.5  -2.4  13.3  0.2   
EreuK6 HIS A 75  . . > . . . . - . . . . ? -0.377 37.1  -129.9 -51.0  131.4  1.3   13.8  0.0   
EreuK6 PRO A 76  T . 3 . . . S + . . . . ? 0.743  105.5 48.0   -61.7  -21.2  1.8   17.6  -0.6  
EreuK6 HIS A 77  T . 3 . . . S + . . . . ? 0.121  77.5  141.8  -109.0 18.0   4.2   16.9  -3.4  
EreuK6 TYR A 78  . . < . . . . - . . . . ? -0.459 37.5  -155.6 -59.5  128.0  2.0   14.4  -5.3  
EreuK6 LYS A 79  B . > > > . . - E S Q . ? -0.909 7.0   -163.1 -110.4 113.9  2.3   14.9  -9.0  
EreuK6 PRO A 80  T . 3 4 5 . S + . . . . ? 0.827  87.0  56.4   -69.7  -28.6  -0.7  13.6  -11.0 
EreuK6 ALA A 81  T . 3 4 5 . S + . . . . ? 0.888  124.7 20.6   -72.2  -33.3  1.0   13.5  -14.4 
EreuK6 THR A 82  T . < 4 5 . S - . . . . ? 0.525  95.2  -129.6 -113.0 -7.4   3.8   11.3  -13.2 
EreuK6 HIS A 83  T . > < 5 . . + . . . . ? 0.738  50.8  162.4  59.1   16.9   2.2   9.8   -10.2 
EreuK6 ASP A 84  B . 3 . < . . + E T Q . ? -0.560 66.5  13.2   -63.2  134.9  5.4   10.8  -8.4  
EreuK6 GLN A 85  T . 3 . . . S + . . . . ? 0.902  81.2  174.6  63.8   37.4   4.8   10.7  -4.6  
EreuK6 ASP A 86  . . < . . . . + . . . . ? -0.530 31.1  119.7  -74.8  70.3   1.5   8.8   -5.1  
EreuK6 ILE A 87  . . . . . . . + . . . . ? -0.997 34.6  178.1  -142.2 138.9  0.7   8.2   -1.3  
EreuK6 MET A 88  E . . . . . . - C P M O ? -0.997 19.1  -139.9 -144.2 141.4  -2.2  9.3   0.9   
EreuK6 MET A 89  E . . . . . . - C P M O ? -0.862 13.2  -157.2 -101.7 133.5  -3.2  8.8   4.6   
EreuK6 LEU A 90  E . . . . . . - C P M O ? -0.970 5.8   -149.4 -111.1 123.1  -6.8  8.2   5.7   
EreuK6 ARG A 91  E . . . . . . - C P M O ? -0.819 17.4  -137.3 -89.8  127.6  -7.9  8.9   9.2   
EreuK6 LEU A 92  E . . . . . . - C P . O ? -0.555 9.8   -131.9 -84.3  142.7  -10.7 6.7   10.4  
EreuK6 ALA A 93  S . . . . . S + . . . . ? 0.831  94.6  27.5   -60.0  -32.1  -13.7 8.1   12.4  
EreuK6 ARG A 94  S . . . . . S - . . . . ? -0.988 87.3  -111.3 -135.6 143.6  -13.2 5.4   14.9  
EreuK6 ARG A 95  P . . . . > . - . . . . ? -0.596 41.4  -126.6 -70.3  119.4  -10.3 3.3   16.2  
EreuK6 PRO A 96  P . . . . P . - . . . . ? -0.347 23.9  -105.4 -66.5  151.3  -10.9 -0.3  15.0  
EreuK6 LEU A 97  P . . . . P . - . . . . ? -0.679 37.0  -124.1 -74.9  116.9  -10.8 -3.1  17.6  
EreuK6 VAL A 98  P . . . . < . + . . . . ? -0.460 50.0  143.2  -64.8  132.7  -7.5  -5.0  17.1  
EreuK6 SER A 99  . . . . . . . - . . . . ? -0.830 69.0  -75.5  -151.5 -175.8 -8.1  -8.7  16.5  
EreuK6 GLN A 100 S . . . . . S + . . . . ? 0.703  132.9 44.1   -65.2  -14.7  -6.7  -11.6 14.6  
EreuK6 HIS A 101 S . . . . . S + . . . . ? 0.582  114.6 49.0   -107.6 -14.8  -8.5  -10.1 11.5  
EreuK6 ILE A 102 . . . . . . . + . . . . ? -0.924 67.4  141.8  -135.6 106.7  -7.5  -6.5  12.0  
EreuK6 GLN A 103 . . . . . . . - . . . . ? -0.993 47.7  -111.7 -143.7 141.3  -3.8  -5.6  12.7  
EreuK6 PRO A 104 P . . . . > . - . . . . ? -0.424 30.1  -131.3 -69.3  148.2  -1.6  -2.8  11.7  
EreuK6 LEU A 105 P . . . . P . - . . . . ? -0.857 23.3  -117.9 -98.1  130.5  1.4   -3.6  9.4   
EreuK6 ALA A 106 P . . . . P . - . . . . ? -0.361 29.0  -114.0 -66.5  146.5  4.7   -2.4  10.3  
EreuK6 LEU A 107 B . . . . P . - B D C . ? -0.519 26.6  -109.7 -79.3  146.8  6.5   0.1   8.0   
EreuK6 GLU A 108 P . . . . < . - . . . . ? -0.668 35.5  -179.8 -73.2  118.0  9.7   -0.8  6.1   
EreuK6 SER A 109 . . . . . . . + . . . . ? 0.697  64.5  62.6   -97.5  -16.0  12.5  1.3   7.8   
EreuK6 ASN A 110 . . > . . . . - . . . . ? -0.913 56.6  -170.9 -119.6 113.3  15.4  0.1   5.7   
EreuK6 CYS A 111 T . 3 . . . S + . . . . ? 0.652  90.0  57.7   -76.1  -6.8   15.3  0.8   2.0   
EreuK6 ARG A 112 T . 3 . . . S + . . . . ? 0.362  70.2  134.6  -100.7 -5.4   18.3  -1.5  1.5   
EreuK6 ALA A 113 . . < . . . . - . . . . ? -0.317 55.3  -139.9 -53.6  115.7  16.6  -4.5  3.1   
EreuK6 ASN A 114 . . . . . . . + . . . . ? -0.145 45.3  151.5  -73.7  30.5   17.5  -7.4  0.5   
EreuK6 HIS A 115 . . . . . . . + . . . . ? -0.624 17.9  177.7  -70.4  109.5  14.0  -8.9  0.7   
EreuK6 SER A 116 . . . . . . . + . . . . ? 0.710  60.1  67.2   -86.7  -12.1  14.0  -10.4 -2.7  
EreuK6 THR A 117 E . . . . . . + B E D . ? -0.877 60.9  161.2  -116.3 125.6  10.6  -12.0 -2.3  
EreuK6 CYS A 118 E . . . . . . - B E D E ? -0.817 22.5  -144.8 -128.3 165.4  7.4   -10.0 -1.9  
EreuK6 HIS A 119 E . . . . . . - B E D E ? -0.987 6.1   -147.2 -135.2 150.3  3.8   -10.5 -2.2  
EreuK6 ILE A 120 E . . . . . . - B E D E ? -0.877 10.6  -162.3 -112.6 145.5  1.0   -8.4  -3.4  
EreuK6 LEU A 121 E . . . . . . + B E D . ? -0.979 25.8  121.7  -127.5 141.0  -2.6  -8.4  -2.2  
EreuK6 GLY A 122 E . . . . . . - B E D . ? -0.960 57.7  -122.9 176.4  166.1  -5.7  -7.0  -3.7  
EreuK6 TRP A 123 . . . . . . . + . . . . ? -0.109 69.0  129.9  -105.1 19.3   -9.3  -7.3  -5.1  
EreuK6 GLY A 124 S . . . . . S - . . . . ? -0.068 71.5  -53.4  -70.9  176.2  -8.3  -6.0  -8.5  
EreuK6 LYS A 125 . . . . . . . - . . . . ? -0.331 58.5  -140.2 -55.5  126.8  -9.0  -7.6  -11.9 
EreuK6 THR A 126 . . > . . . . - . . . . ? -0.335 34.1  -88.7  -82.0  173.1  -7.9  -11.3 -12.2 
EreuK6 ALA A 127 T . 3 . . . S + . . . . ? 0.768  129.3 56.5   -55.6  -20.0  -6.2  -13.0 -15.3 
EreuK6 ASP A 128 T . 3 . . . S - . . . . ? 0.406  121.0 -108.5 -98.2  2.0    -9.7  -13.8 -16.6 
EreuK6 GLY A 129 S . < . . . S + . . . . ? 0.520  80.1  122.0  87.2   4.9    -10.8 -10.2 -16.5 
EreuK6 HIS A 130 . . . . . . . - . . . . ? -0.726 65.6  -120.9 -102.3 149.5  -13.1 -10.6 -13.4 
EreuK6 PHE A 131 . . . . . . . - . . . . ? -0.830 35.4  -134.0 -83.7  109.0  -13.0 -8.9  -10.0 
EreuK6 PRO A 132 . . . . . . . - . . . . ? -0.367 3.8   -142.7 -62.8  149.0  -12.7 -11.6 -7.4  
EreuK6 ASP A 133 S . . . . . S + . . . . ? 0.745  86.4  59.2   -80.1  -25.3  -14.9 -11.5 -4.4  
EreuK6 THR A 134 B . . . . . S - D R P . ? -0.756 100.8 -93.1  -107.0 147.7  -12.1 -12.8 -2.2  
EreuK6 ILE A 135 . . . . . . . - . . . . ? -0.365 41.7  -141.8 -57.1  135.3  -8.7  -11.1 -1.7  
EreuK6 GLN A 136 E . . . . . . - B F B D ? -0.832 12.0  -159.5 -105.4 145.8  -6.0  -12.4 -4.1  
EreuK6 CYS A 137 E . . . . . . + B F B D ? -0.971 11.0  174.9  -126.1 140.3  -2.3  -13.0 -3.3  
EreuK6 ALA A 138 E . . . . . . - B F . D ? -0.996 26.4  -127.1 -144.2 142.0  0.7   -13.3 -5.5  
EreuK6 TYR A 139 E . . . . . . + B F . D ? -0.700 35.5  168.2  -86.3  138.2  4.4   -13.7 -5.1  
EreuK6 VAL A 140 E . . . . . . - B F . D ? -0.893 25.5  -127.7 -140.9 166.9  6.7   -11.2 -6.8  
EreuK6 HIS A 141 E . . . . . . - B F F D ? -0.936 27.3  -109.5 -117.3 146.2  10.3  -10.1 -6.8  
EreuK6 LEU A 142 E . . . . > . - B F F . ? -0.494 34.4  -141.8 -67.0  137.9  11.8  -6.8  -6.5  
EreuK6 VAL A 143 E . . . . P . - B F F . ? -0.801 21.9  -103.6 -102.9 144.0  13.3  -5.5  -9.8  
EreuK6 SER A 144 P . . > . < . - . . . . ? -0.275 28.1  -115.1 -61.9  154.8  16.5  -3.6  -9.9  
EreuK6 ARG A 145 H . . > . . S + . . . . ? 0.886  116.3 52.7   -54.7  -43.3  16.4  0.2   -10.5 
EreuK6 GLU A 146 H . . > . . S + . . . . ? 0.920  109.8 46.6   -60.0  -48.6  18.1  -0.3  -13.9 
EreuK6 GLU A 147 H . . > . . S + . . . . ? 0.877  111.3 52.3   -63.6  -40.7  15.7  -2.9  -15.1 
EreuK6 CYS A 148 H . . X . . S + . . . . ? 0.930  111.4 46.6   -61.7  -42.7  12.8  -0.7  -13.9 
EreuK6 GLU A 149 H . . < . . S + . . . . ? 0.846  110.0 53.6   -67.6  -39.3  14.1  2.3   -15.9 
EreuK6 ARG A 150 H . . < . . S + . . . . ? 0.893  110.6 47.4   -61.6  -37.2  14.7  0.1   -18.9 
EreuK6 ALA A 151 H . . < . . S + . . . . ? 0.821  127.4 26.4   -73.2  -32.2  11.1  -1.0  -18.8 
EreuK6 TYR A 152 S . > X . . S - . . . . ? -0.656 84.8  -151.7 -130.8 75.6   9.9   2.6   -18.3 
EreuK6 PRO A 153 T . 3 4 . . S - . . . . ? -0.280 77.6  -9.5   -61.3  121.4  12.3  5.1   -19.9 
EreuK6 ASP A 154 T . 3 4 . . S + . . . . ? 0.616  118.8 87.5   73.9   14.4   12.3  8.6   -18.2 
EreuK6 GLN A 155 T . < 4 . . . + . . . . ? 0.598  62.2  89.2   -114.2 -22.9  9.2   7.7   -16.2 
EreuK6 ILE A 156 . . . < . . . - . . . . ? -0.714 57.7  -168.0 -85.4  125.1  10.8  6.0   -13.0 
EreuK6 THR A 157 . . > . . . . - . . . . ? -0.595 38.4  -104.7 -105.2 166.9  11.6  8.4   -10.1 
EreuK6 PRO A 158 T . 3 . . . S + . . . . ? 0.656  118.7 64.2   -64.3  -10.7  13.7  7.8   -6.9  
EreuK6 ASN A 159 T . 3 . . . S + . . . . ? 0.315  93.5  81.6   -95.2  9.1    10.4  7.6   -5.0  
EreuK6 MET A 160 E . < . . . . - B G . G ? -0.853 55.4  -164.8 -121.6 150.7  9.3   4.5   -6.9  
EreuK6 VAL A 161 E . . . . . . - B G . G ? -0.980 13.2  -143.2 -130.1 145.0  10.0  0.7   -6.6  
EreuK6 CYS A 162 E . . . . . . + B G F G ? -0.871 18.2  176.3  -110.4 140.3  9.3   -2.0  -9.2  
EreuK6 ALA A 163 E . . . . . . + B G F G ? -0.997 15.2  131.6  -140.4 138.7  8.1   -5.6  -8.6  
EreuK6 GLY A 164 E . . . . . . - B G F . ? -0.978 51.8  -100.3 -170.7 168.6  7.2   -8.3  -10.9 
EreuK6 ASP A 165 . . . > . . . - . . . . ? -0.968 18.1  -163.3 -110.5 109.2  7.7   -11.9 -11.8 
EreuK6 GLU A 166 T . . 4 . . S + . . . . ? 0.756  90.9  47.0   -60.9  -16.0  10.2  -12.6 -14.6 
EreuK6 LYS A 167 T . . 4 . . S + . . . . ? 0.894  128.0 14.6   -104.0 -28.1  8.7   -16.2 -15.0 
EreuK6 TYR A 168 T . . 4 . . S - . . . . ? 0.433  94.0  -116.1 -135.5 3.3    4.9   -15.8 -15.0 
EreuK6 GLY A 169 . . . < . . . + . . . . ? 0.844  47.1  179.2  66.2   24.3   4.3   -11.9 -15.6 
EreuK6 LYS A 170 . . . . . . . + . . . . ? -0.571 14.2  147.6  -67.3  126.2  2.7   -11.7 -12.1 
EreuK6 ASP A 171 . . . . . . . - . . . . ? -0.945 52.6  -100.5 -154.0 153.6  1.6   -7.9  -11.5 
EreuK6 SER A 172 B . . . . . . - A B A . ? -0.779 47.0  -176.0 -79.7  131.0  -1.0  -5.8  -9.8  
EreuK6 CYS A 173 . . > . . . . - . . . . ? -0.613 38.0  -30.5  -118.1 -175.0 -3.6  -4.6  -12.3 
EreuK6 GLN A 174 T . 3 . . . S + . . . . ? -0.112 122.6 28.1   -47.0  132.5  -6.7  -2.3  -12.4 
EreuK6 GLY A 175 T . 3 . . . S + . . . . ? 0.393  96.9  86.6   96.2   6.3    -8.6  -2.1  -9.1  
EreuK6 ASP A 176 . . X . . . . + . . . . ? 0.192  52.9  141.2  -117.4 4.4    -5.7  -2.8  -6.7  
EreuK6 SER A 177 T . 3 . . . S + . . . . ? -0.294 73.6  20.2   -46.6  132.9  -4.5  0.8   -6.5  
EreuK6 GLY A 178 T . 3 . . . S + . . . . ? 0.322  94.4  134.6  90.4   -10.4  -3.5  1.5   -3.0  
EreuK6 GLY A 179 . . < . . . . - . . . . ? -0.310 58.0  -91.0  -72.7  164.3  -3.0  -2.2  -2.1  
EreuK6 PRO A 180 E . . . . . . - B H . H ? -0.497 18.8  -159.5 -91.3  134.5  0.1   -3.5  -0.3  
EreuK6 LEU A 181 E . . . . . . - B H E H ? -0.977 27.1  -165.3 -93.2  109.4  3.5   -4.8  -1.6  
EreuK6 VAL A 182 E . . . . . . - B H E H ? -0.873 15.8  -173.8 -109.3 121.0  4.7   -6.8  1.4   
EreuK6 CYS A 183 E . > . . . S - B H E H ? -0.968 70.4  -39.3  -111.7 116.2  8.3   -7.9  1.7   
EreuK6 GLY A 184 T . 3 . . . S - . . . . ? -0.550 123.8 -30.6  64.1   -119.4 8.8   -10.2 4.7   
EreuK6 GLU A 185 T . 3 . . . S + . . . . ? 0.122  121.1 88.5   -116.1 17.9   6.6   -8.7  7.5   
EreuK6 HIS A 186 E . < . . . S - B I . H ? -0.906 80.0  -111.2 -124.4 152.2  6.9   -5.1  6.4   
EreuK6 LEU A 187 E . . . . . . + B I C H ? -0.643 38.1  167.9  -74.8  116.8  5.1   -2.8  4.0   
EreuK6 ARG A 188 E . . . . . . - B I . . ? 0.798  57.8  -1.3   -101.0 -36.7  7.5   -2.1  1.1   
EreuK6 GLY A 189 E . . . . . . - B I I H ? -0.967 53.0  -128.0 -154.0 164.8  5.2   -0.3  -1.4  
EreuK6 ILE A 190 E . . . . . . - B I I H ? -0.980 42.3  -107.5 -117.4 126.5  1.8   0.9   -2.4  
EreuK6 VAL A 191 E . . . . . . + B I I . ? -0.365 53.3  156.9  -53.9  124.5  0.4   -0.1  -5.6  
EreuK6 SER A 192 E . . . . . . - B I . . ? 0.770  50.6  -38.0  -117.7 -63.8  0.6   3.1   -7.8  
EreuK6 TRP A 193 E . . . . . . + B I I . ? -0.931 50.6  166.6  -160.5 171.9  0.6   2.4   -11.6 
EreuK6 GLY A 194 . . . . . . . - . . . . ? -0.963 43.3  -49.1  -174.5 -174.9 1.8   0.1   -14.3 
EreuK6 ASN A 195 . . . . . . . - . . . . ? -0.451 57.8  -107.4 -71.6  151.2  1.5   -1.0  -17.9 
EreuK6 ILE A 196 S . . . . . S + . . . . ? -0.994 112.9 38.7   -122.2 125.7  -1.9  -1.8  -19.6 
EreuK6 PRO A 197 S . . . . . S - . . . . ? 0.529  104.3 -141.4 -69.1  128.1  -2.6  -4.6  -20.2 
EreuK6 CYS A 198 S . . . . . S + . . . . ? -0.266 74.1  59.8   -54.0  151.6  -0.8  -5.4  -16.7 
EreuK6 GLY A 199 . . . . . . . + . . . . ? 0.737  60.7  149.1  105.1  15.6   1.4   -8.7  -16.5 
EreuK6 SER A 200 B . > . . . . - F U R . ? -0.735 48.4  -139.3 -81.8  129.2  4.1   -8.1  -19.2 
EreuK6 LYS A 201 T . 3 . . . S + . . . . ? 0.780  107.1 51.6   -55.2  -19.1  7.4   -9.7  -18.4 
EreuK6 GLU A 202 T . 3 . . . S + . . . . ? 0.598  108.5 53.1   -99.7  -7.4   8.9   -6.5  -19.7 
EreuK6 LYS A 203 B . < . . . S - F V R . ? -0.822 71.3  -166.2 -136.3 89.1   6.8   -4.2  -17.6 
EreuK6 PRO A 204 . . . . . . . - . . . . ? -0.236 35.6  -89.9  -64.1  158.7  6.8   -4.7  -13.8 
EreuK6 GLY A 205 E . . . . . . - B J G . ? -0.457 38.8  -133.1 -64.2  147.8  4.3   -3.1  -11.5 
EreuK6 VAL A 206 E . . . . . . - B J G I ? -0.918 25.0  -174.9 -110.2 132.2  5.2   0.3   -10.1 
EreuK6 TYR A 207 E . . . . . . - B J G I ? -0.873 34.7  -107.6 -124.0 145.1  4.8   1.0   -6.4  
EreuK6 THR A 208 E . . . . . . - B J G I ? -0.705 43.1  -121.5 -67.4  124.0  5.2   4.0   -4.2  
EreuK6 ASP A 209 E . > . . . . - B J . I ? -0.607 27.8  -171.2 -74.2  99.3   8.4   3.2   -2.2  
EreuK6 ILE A 210 G . > . . . S + . . . . ? 0.781  77.4  71.5   -64.9  -30.8  7.0   3.4   1.4   
EreuK6 CYS A 211 G . > . . . S + . . . . ? 0.808  96.8  52.8   -57.8  -24.4  10.6  3.1   2.9   
EreuK6 LYS A 212 G . < . . . S + . . . . ? 0.586  109.4 49.2   -86.9  -8.1   11.2  6.7   1.6   
EreuK6 TYR A 213 G . < > . . S + . . . . ? 0.136  70.1  109.6  -123.1 16.7   8.1   8.0   3.4   
EreuK6 GLY A 214 H . < > . . S + . . . . ? 0.917  83.4  49.0   -56.6  -46.1  8.4   6.6   6.9   
EreuK6 GLY A 215 H . . > . . S + . . . . ? 0.906  111.9 48.1   -59.6  -45.5  9.1   10.1  8.3   
EreuK6 TRP A 216 H . . > . . S + . . . . ? 0.915  110.8 50.9   -61.6  -47.0  6.2   11.6  6.5   
EreuK6 ILE A 217 H . . X . . S + . . . . ? 0.942  112.1 46.7   -58.8  -48.3  3.8   8.9   7.6   
EreuK6 ARG A 218 H . . X . . S + . . . . ? 0.881  110.5 53.4   -61.9  -41.4  4.8   9.3   11.3  
EreuK6 SER A 219 H . . X . . S + . . . . ? 0.889  108.1 49.1   -61.8  -46.0  4.5   13.0  11.0  
EreuK6 VAL A 220 H . . X . . S + . . . . ? 0.939  111.2 50.8   -58.5  -45.3  0.9   12.8  9.7   
EreuK6 ILE A 221 H . . < . . S + . . . . ? 0.914  114.5 43.5   -60.5  -42.4  0.0   10.4  12.5  
EreuK6 ARG A 222 H . . < . . S + . . . . ? 0.854  112.1 52.3   -71.3  -41.7  1.5   12.8  15.2  
EreuK6 THR A 223 H . . < . . . . . . . . ? 0.880  .     .      -68.7  -37.3  0.1   16.0  13.7  
EreuK6 TYR A 224 . . . < . . . . . . . . ? 0.739  .     .      -110.8 .      -3.6  14.8  13.5  
# 
loop_
_dssp_struct_ladder.id 
_dssp_struct_ladder.sheet_id 
_dssp_struct_ladder.range_id_1 
_dssp_struct_ladder.range_id_2 
_dssp_struct_ladder.type 
_dssp_struct_ladder.beg_1_label_comp_id 
_dssp_struct_ladder.beg_1_label_asym_id 
_dssp_struct_ladder.beg_1_label_seq_id 
_dssp_struct_ladder.pdbx_beg_1_PDB_ins_code 
_dssp_struct_ladder.end_1_label_comp_id 
_dssp_struct_ladder.end_1_label_asym_id 
_dssp_struct_ladder.end_1_label_seq_id 
_dssp_struct_ladder.pdbx_end_1_PDB_ins_code 
_dssp_struct_ladder.beg_1_auth_comp_id 
_dssp_struct_ladder.beg_1_auth_asym_id 
_dssp_struct_ladder.beg_1_auth_seq_id 
_dssp_struct_ladder.end_1_auth_comp_id 
_dssp_struct_ladder.end_1_auth_asym_id 
_dssp_struct_ladder.end_1_auth_seq_id 
_dssp_struct_ladder.beg_2_label_comp_id 
_dssp_struct_ladder.beg_2_label_asym_id 
_dssp_struct_ladder.beg_2_label_seq_id 
_dssp_struct_ladder.pdbx_beg_2_PDB_ins_code 
_dssp_struct_ladder.end_2_label_comp_id 
_dssp_struct_ladder.end_2_label_asym_id 
_dssp_struct_ladder.end_2_label_seq_id 
_dssp_struct_ladder.pdbx_end_2_PDB_ins_code 
_dssp_struct_ladder.beg_2_auth_comp_id 
_dssp_struct_ladder.beg_2_auth_asym_id 
_dssp_struct_ladder.beg_2_auth_seq_id 
_dssp_struct_ladder.end_2_auth_comp_id 
_dssp_struct_ladder.end_2_auth_asym_id 
_dssp_struct_ladder.end_2_auth_seq_id 
A A A B anti-parallel VAL A 2   ? VAL A 2   ? VAL A 2   VAL A 2   SER A 172 ? SER A 172 ? SER A 172 SER A 172 
B B C F anti-parallel ASP A 6   ? PRO A 7   ? ASP A 6   PRO A 7   CYS A 137 ? GLN A 136 ? CYS A 137 GLN A 136 
C B D I parallel      LEU A 107 ? LEU A 107 ? LEU A 107 LEU A 107 LEU A 187 ? LEU A 187 ? LEU A 187 LEU A 187 
D B E F anti-parallel THR A 117 ? GLY A 122 ? THR A 117 GLY A 122 HIS A 141 ? GLN A 136 ? HIS A 141 GLN A 136 
E B E H anti-parallel CYS A 118 ? ILE A 120 ? CYS A 118 ILE A 120 CYS A 183 ? LEU A 181 ? CYS A 183 LEU A 181 
F B F G anti-parallel HIS A 141 ? VAL A 143 ? HIS A 141 VAL A 143 GLY A 164 ? CYS A 162 ? GLY A 164 CYS A 162 
G B G J anti-parallel MET A 160 ? ALA A 163 ? MET A 160 ALA A 163 THR A 208 ? GLY A 205 ? THR A 208 GLY A 205 
H B H I anti-parallel PRO A 180 ? CYS A 183 ? PRO A 180 CYS A 183 ILE A 190 ? HIS A 186 ? ILE A 190 HIS A 186 
I B I J anti-parallel GLY A 189 ? TRP A 193 ? GLY A 189 TRP A 193 ASP A 209 ? VAL A 206 ? ASP A 209 VAL A 206 
J C K L anti-parallel GLN A 16  ? THR A 21  ? GLN A 16  THR A 21  VAL A 30  ? HIS A 24  ? VAL A 30  HIS A 24  
K C K N anti-parallel ALA A 17  ? TYR A 20  ? ALA A 17  TYR A 20  LEU A 52  ? GLN A 49  ? LEU A 52  GLN A 49  
L C L M anti-parallel VAL A 30  ? HIS A 33  ? VAL A 30  HIS A 33  VAL A 38  ? TRP A 36  ? VAL A 38  TRP A 36  
M C M P anti-parallel TRP A 36  ? THR A 39  ? TRP A 36  THR A 39  ARG A 91  ? MET A 88  ? ARG A 91  MET A 88  
N C N O anti-parallel GLN A 49  ? LEU A 52  ? GLN A 49  LEU A 52  SER A 68  ? GLU A 65  ? SER A 68  GLU A 65  
O C O P anti-parallel VAL A 69  ? PRO A 74  ? VAL A 69  PRO A 74  LEU A 92  ? MET A 88  ? LEU A 92  MET A 88  
P D Q R anti-parallel ASN A 56  ? ASN A 56  ? ASN A 56  ASN A 56  THR A 134 ? THR A 134 ? THR A 134 THR A 134 
Q E S T anti-parallel LYS A 79  ? LYS A 79  ? LYS A 79  LYS A 79  ASP A 84  ? ASP A 84  ? ASP A 84  ASP A 84  
R F U V anti-parallel SER A 200 ? SER A 200 ? SER A 200 SER A 200 LYS A 203 ? LYS A 203 ? LYS A 203 LYS A 203 
# 
loop_
_dssp_struct_bridge_pairs.id 
_dssp_struct_bridge_pairs.label_comp_id 
_dssp_struct_bridge_pairs.label_seq_id 
_dssp_struct_bridge_pairs.label_asym_id 
_dssp_struct_bridge_pairs.auth_seq_id 
_dssp_struct_bridge_pairs.auth_asym_id 
_dssp_struct_bridge_pairs.pdbx_PDB_ins_code 
_dssp_struct_bridge_pairs.acceptor_1_label_comp_id 
_dssp_struct_bridge_pairs.acceptor_1_label_seq_id 
_dssp_struct_bridge_pairs.acceptor_1_label_asym_id 
_dssp_struct_bridge_pairs.acceptor_1_auth_seq_id 
_dssp_struct_bridge_pairs.acceptor_1_auth_asym_id 
_dssp_struct_bridge_pairs.acceptor_1_pdbx_PDB_ins_code 
_dssp_struct_bridge_pairs.acceptor_1_energy 
_dssp_struct_bridge_pairs.acceptor_2_label_comp_id 
_dssp_struct_bridge_pairs.acceptor_2_label_seq_id 
_dssp_struct_bridge_pairs.acceptor_2_label_asym_id 
_dssp_struct_bridge_pairs.acceptor_2_auth_seq_id 
_dssp_struct_bridge_pairs.acceptor_2_auth_asym_id 
_dssp_struct_bridge_pairs.acceptor_2_pdbx_PDB_ins_code 
_dssp_struct_bridge_pairs.acceptor_2_energy 
_dssp_struct_bridge_pairs.donor_1_label_comp_id 
_dssp_struct_bridge_pairs.donor_1_label_seq_id 
_dssp_struct_bridge_pairs.donor_1_label_asym_id 
_dssp_struct_bridge_pairs.donor_1_auth_seq_id 
_dssp_struct_bridge_pairs.donor_1_auth_asym_id 
_dssp_struct_bridge_pairs.donor_1_pdbx_PDB_ins_code 
_dssp_struct_bridge_pairs.donor_1_energy 
_dssp_struct_bridge_pairs.donor_2_label_comp_id 
_dssp_struct_bridge_pairs.donor_2_label_seq_id 
_dssp_struct_bridge_pairs.donor_2_label_asym_id 
_dssp_struct_bridge_pairs.donor_2_auth_seq_id 
_dssp_struct_bridge_pairs.donor_2_auth_asym_id 
_dssp_struct_bridge_pairs.donor_2_pdbx_PDB_ins_code 
_dssp_struct_bridge_pairs.donor_2_energy 
1   LYS 1   A 1   A ? ?   ?   ? ?   ? ? ?    ?   ?   ? ?   ? ? ?    LEU 3   A 3   A ? -1.0 CYS 173 A 173 A ? -0.6 
2   VAL 2   A 2   A ? GLY 124 A 124 A ? -0.3 LYS 125 A 125 A ? -0.3 GLY 5   A 5   A ? -1.7 TYR 4   A 4   A ? -0.4 
3   LEU 3   A 3   A ? ASP 171 A 171 A ? -2.4 LYS 1   A 1   A ? -1.0 ASP 171 A 171 A ? -0.1 TYR 168 A 168 A ? -0.1 
4   TYR 4   A 4   A ? VAL 2   A 2   A ? -0.4 GLY 5   A 5   A ? -0.2 LEU 3   A 3   A ? -0.3 TYR 139 A 139 A ? -0.2 
5   GLY 5   A 5   A ? VAL 2   A 2   A ? -1.7 ALA 138 A 138 A ? -0.1 ALA 138 A 138 A ? -0.2 TYR 4   A 4   A ? -0.2 
6   ASP 6   A 6   A ? CYS 137 A 137 A ? -2.3 TYR 4   A 4   A ? -0.2 CYS 137 A 137 A ? -2.8 GLU 9   A 9   A ? -0.1 
7   PRO 7   A 7   A ? ?   ?   ? ?   ? ? ?    ?   ?   ? ?   ? ? ?    GLN 136 A 136 A ? -0.2 GLU 9   A 9   A ? -0.1 
8   CYS 8   A 8   A ? ILE 135 A 135 A ? -2.2 HIS 55  A 55  A ? -0.1 GLU 10  A 10  A ? -0.1 ILE 135 A 135 A ? -0.1 
9   GLU 9   A 9   A ? PRO 7   A 7   A ? -0.1 GLU 10  A 10  A ? -0.1 ALA 12  A 12  A ? -1.6 HIS 13  A 13  A ? -0.3 
10  GLU 10  A 10  A ? LEU 11  A 11  A ? -0.2 ALA 12  A 12  A ? -0.1 GLU 9   A 9   A ? -0.1 HIS 55  A 55  A ? -0.0 
11  LEU 11  A 11  A ? HIS 13  A 13  A ? -0.1 ALA 12  A 12  A ? -0.1 GLU 10  A 10  A ? -0.2 GLU 9   A 9   A ? -0.1 
12  ALA 12  A 12  A ? GLU 9   A 9   A ? -1.6 HIS 13  A 13  A ? -0.2 GLU 10  A 10  A ? -0.1 LEU 11  A 11  A ? -0.1 
13  HIS 13  A 13  A ? GLU 9   A 9   A ? -0.3 PRO 14  A 14  A ? -0.1 GLN 16  A 16  A ? -1.6 ALA 12  A 12  A ? -0.2 
14  PRO 14  A 14  A ? ?   ?   ? ?   ? ? ?    ?   ?   ? ?   ? ? ?    GLN 103 A 103 A ? -1.9 GLY 53  A 53  A ? -0.2 
15  TYR 15  A 15  A ? ILE 102 A 102 A ? -0.2 PRO 104 A 104 A ? -0.1 LEU 31  A 31  A ? -2.8 LEU 105 A 105 A ? -0.2 
16  GLN 16  A 16  A ? HIS 13  A 13  A ? -1.6 VAL 30  A 30  A ? -0.2 GLY 53  A 53  A ? -0.7 ALA 18  A 18  A ? -0.4 
17  ALA 17  A 17  A ? GLY 29  A 29  A ? -2.6 VAL 38  A 38  A ? -0.1 GLY 29  A 29  A ? -1.4 VAL 19  A 19  A ? -0.6 
18  ALA 18  A 18  A ? PHE 51  A 51  A ? -2.8 GLN 16  A 16  A ? -0.4 PHE 51  A 51  A ? -2.9 TYR 20  A 20  A ? -0.6 
19  VAL 19  A 19  A ? CYS 27  A 27  A ? -2.9 ALA 17  A 17  A ? -0.6 LEU 26  A 26  A ? -3.5 CYS 27  A 27  A ? -1.6 
20  TYR 20  A 20  A ? GLN 49  A 49  A ? -3.5 ALA 18  A 18  A ? -0.6 GLN 49  A 49  A ? -2.3 SER 22  A 22  A ? -0.3 
21  THR 21  A 21  A ? HIS 24  A 24  A ? -2.5 VAL 19  A 19  A ? -0.3 HIS 24  A 24  A ? -1.8 LEU 48  A 48  A ? -0.1 
22  SER 22  A 22  A ? ASN 47  A 47  A ? -0.4 TYR 20  A 20  A ? -0.3 LEU 25  A 25  A ? -0.1 LEU 48  A 48  A ? -0.1 
23  GLY 23  A 23  A ? HIS 24  A 24  A ? -0.2 GLN 49  A 49  A ? -0.0 LEU 25  A 25  A ? -0.4 SER 22  A 22  A ? -0.3 
24  HIS 24  A 24  A ? THR 21  A 21  A ? -1.8 ?   ?   ? ?   ? ? ?    THR 21  A 21  A ? -2.5 LEU 26  A 26  A ? -0.3 
25  LEU 25  A 25  A ? GLY 23  A 23  A ? -0.4 TYR 20  A 20  A ? -0.2 TYR 20  A 20  A ? -0.2 GLY 28  A 28  A ? -0.1 
26  LEU 26  A 26  A ? VAL 19  A 19  A ? -3.5 CYS 27  A 27  A ? -0.4 GLY 28  A 28  A ? -0.3 SER 177 A 177 A ? -0.3 
27  CYS 27  A 27  A ? VAL 19  A 19  A ? -1.6 ASP 176 A 176 A ? -0.1 VAL 19  A 19  A ? -2.9 LEU 26  A 26  A ? -0.4 
28  GLY 28  A 28  A ? SER 177 A 177 A ? -3.8 LEU 26  A 26  A ? -0.3 ALA 40  A 40  A ? -0.4 VAL 30  A 30  A ? -0.3 
29  GLY 29  A 29  A ? ALA 17  A 17  A ? -1.4 CYS 27  A 27  A ? -0.2 ALA 17  A 17  A ? -2.6 LEU 31  A 31  A ? -0.4 
30  VAL 30  A 30  A ? VAL 38  A 38  A ? -2.5 GLY 28  A 28  A ? -0.3 VAL 38  A 38  A ? -3.2 VAL 32  A 32  A ? -0.7 
31  LEU 31  A 31  A ? TYR 15  A 15  A ? -2.8 GLY 29  A 29  A ? -0.4 LEU 105 A 105 A ? -2.9 VAL 37  A 37  A ? -0.2 
32  VAL 32  A 32  A ? TRP 36  A 36  A ? -2.0 VAL 30  A 30  A ? -0.7 LEU 107 A 107 A ? -0.2 VAL 37  A 37  A ? -0.2 
33  HIS 33  A 33  A ? TRP 36  A 36  A ? -1.7 VAL 30  A 30  A ? -0.1 TRP 36  A 36  A ? -2.3 VAL 32  A 32  A ? -0.3 
34  PRO 34  A 34  A ? ?   ?   ? ?   ? ? ?    ?   ?   ? ?   ? ? ?    VAL 37  A 37  A ? -0.0 LEU 31  A 31  A ? -0.0 
35  GLN 35  A 35  A ? ARG 95  A 95  A ? -0.2 TRP 36  A 36  A ? -0.1 LEU 92  A 92  A ? -2.2 VAL 37  A 37  A ? -0.4 
36  TRP 36  A 36  A ? HIS 33  A 33  A ? -2.3 ARG 91  A 91  A ? -0.2 VAL 32  A 32  A ? -2.0 HIS 33  A 33  A ? -1.7 
37  VAL 37  A 37  A ? LEU 90  A 90  A ? -2.3 GLN 35  A 35  A ? -0.4 LEU 90  A 90  A ? -3.2 THR 39  A 39  A ? -0.4 
38  VAL 38  A 38  A ? VAL 30  A 30  A ? -3.2 TRP 36  A 36  A ? -0.4 VAL 30  A 30  A ? -2.5 ALA 40  A 40  A ? -0.2 
39  THR 39  A 39  A ? MET 88  A 88  A ? -2.7 VAL 37  A 37  A ? -0.4 MET 88  A 88  A ? -2.4 ALA 41  A 41  A ? -0.3 
40  ALA 40  A 40  A ? GLY 28  A 28  A ? -0.4 VAL 38  A 38  A ? -0.2 CYS 43  A 43  A ? -1.5 ILE 87  A 87  A ? -0.3 
41  ALA 41  A 41  A ? THR 39  A 39  A ? -0.3 HIS 42  A 42  A ? -0.3 LYS 44  A 44  A ? -1.6 ALA 40  A 40  A ? -0.1 
42  HIS 42  A 42  A ? CYS 43  A 43  A ? -0.3 HIS 83  A 83  A ? -0.1 ALA 41  A 41  A ? -0.3 SER 177 A 177 A ? -0.0 
43  CYS 43  A 43  A ? ALA 40  A 40  A ? -1.5 LYS 45  A 45  A ? -0.0 HIS 42  A 42  A ? -0.3 ALA 41  A 41  A ? -0.2 
44  LYS 44  A 44  A ? ALA 41  A 41  A ? -1.6 LEU 48  A 48  A ? -0.0 ALA 41  A 41  A ? -0.0 MET 72  A 72  A ? -0.0 
45  LYS 45  A 45  A ? CYS 43  A 43  A ? -0.2 ?   ?   ? ?   ? ? ?    LEU 48  A 48  A ? -0.5 CYS 43  A 43  A ? -0.0 
46  PRO 46  A 46  A ? ?   ?   ? ?   ? ? ?    ?   ?   ? ?   ? ? ?    ?   ?   ? ?   ? ? ?    ?   ?   ? ?   ? ? ?    
47  ASN 47  A 47  A ? LEU 48  A 48  A ? -0.2 VAL 69  A 69  A ? -0.1 SER 22  A 22  A ? -0.4 GLN 49  A 49  A ? -0.1 
48  LEU 48  A 48  A ? LYS 45  A 45  A ? -0.5 VAL 69  A 69  A ? -0.1 VAL 69  A 69  A ? -1.8 VAL 50  A 50  A ? -0.4 
49  GLN 49  A 49  A ? TYR 20  A 20  A ? -2.3 SER 68  A 68  A ? -0.2 TYR 20  A 20  A ? -3.5 PHE 51  A 51  A ? -0.5 
50  VAL 50  A 50  A ? SER 67  A 67  A ? -3.1 LEU 48  A 48  A ? -0.4 SER 67  A 67  A ? -2.6 LEU 52  A 52  A ? -0.5 
51  PHE 51  A 51  A ? ALA 18  A 18  A ? -2.9 GLN 49  A 49  A ? -0.5 ALA 18  A 18  A ? -2.8 GLY 53  A 53  A ? -0.3 
52  LEU 52  A 52  A ? GLU 65  A 65  A ? -2.8 VAL 50  A 50  A ? -0.5 GLU 65  A 65  A ? -2.5 ALA 17  A 17  A ? -0.1 
53  GLY 53  A 53  A ? GLN 16  A 16  A ? -0.7 HIS 101 A 101 A ? -0.4 HIS 55  A 55  A ? -0.4 SER 63  A 63  A ? -0.2 
54  LYS 54  A 54  A ? GLN 16  A 16  A ? -0.3 PHE 51  A 51  A ? -0.2 GLY 53  A 53  A ? -0.3 LEU 57  A 57  A ? -0.1 
55  HIS 55  A 55  A ? GLY 53  A 53  A ? -0.4 ASN 56  A 56  A ? -0.3 ILE 135 A 135 A ? -1.6 LEU 57  A 57  A ? -0.5 
56  ASN 56  A 56  A ? GLN 59  A 59  A ? -0.2 THR 134 A 134 A ? -0.2 GLN 59  A 59  A ? -0.6 HIS 55  A 55  A ? -0.3 
57  LEU 57  A 57  A ? ASP 133 A 133 A ? -3.4 HIS 55  A 55  A ? -0.5 THR 134 A 134 A ? -0.1 ASN 56  A 56  A ? -0.1 
58  ARG 58  A 58  A ? ASP 133 A 133 A ? -0.3 ARG 60  A 60  A ? -0.1 ARG 60  A 60  A ? -0.4 LEU 57  A 57  A ? -0.2 
59  GLN 59  A 59  A ? ASN 56  A 56  A ? -0.6 ASP 133 A 133 A ? -0.2 GLU 61  A 61  A ? -0.6 ASN 56  A 56  A ? -0.2 
60  ARG 60  A 60  A ? ARG 58  A 58  A ? -0.4 LYS 54  A 54  A ? -0.1 SER 62  A 62  A ? -0.3 LEU 57  A 57  A ? -0.1 
61  GLU 61  A 61  A ? GLN 59  A 59  A ? -0.6 SER 62  A 62  A ? -0.1 GLN 64  A 64  A ? -1.3 LYS 54  A 54  A ? -0.0 
62  SER 62  A 62  A ? ARG 60  A 60  A ? -0.3 SER 63  A 63  A ? -0.2 GLU 61  A 61  A ? -0.1 LYS 54  A 54  A ? -0.1 
63  SER 63  A 63  A ? GLY 53  A 53  A ? -0.2 GLU 65  A 65  A ? -0.0 SER 62  A 62  A ? -0.2 GLU 65  A 65  A ? -0.1 
64  GLN 64  A 64  A ? GLU 61  A 61  A ? -1.3 GLY 53  A 53  A ? -0.1 GLN 66  A 66  A ? -0.4 GLY 53  A 53  A ? -0.2 
65  GLU 65  A 65  A ? LEU 52  A 52  A ? -2.5 SER 63  A 63  A ? -0.1 LEU 52  A 52  A ? -2.8 SER 67  A 67  A ? -0.5 
66  GLN 66  A 66  A ? GLN 64  A 64  A ? -0.4 PHE 51  A 51  A ? -0.2 SER 68  A 68  A ? -0.4 PHE 51  A 51  A ? -0.2 
67  SER 67  A 67  A ? VAL 50  A 50  A ? -2.6 GLU 65  A 65  A ? -0.5 VAL 50  A 50  A ? -3.1 VAL 69  A 69  A ? -0.1 
68  SER 68  A 68  A ? GLN 66  A 66  A ? -0.4 GLN 49  A 49  A ? -0.2 ALA 93  A 93  A ? -2.9 THR 70  A 70  A ? -0.5 
69  VAL 69  A 69  A ? LEU 48  A 48  A ? -1.8 LEU 92  A 92  A ? -0.2 LEU 92  A 92  A ? -0.2 LEU 48  A 48  A ? -0.1 
70  THR 70  A 70  A ? ARG 91  A 91  A ? -2.5 SER 68  A 68  A ? -0.5 MET 72  A 72  A ? -0.3 LEU 92  A 92  A ? -0.1 
71  ARG 71  A 71  A ? ARG 91  A 91  A ? -1.1 VAL 73  A 73  A ? -0.0 ARG 91  A 91  A ? -2.8 VAL 73  A 73  A ? -0.4 
72  MET 72  A 72  A ? THR 70  A 70  A ? -0.3 LEU 90  A 90  A ? -0.2 LEU 90  A 90  A ? -0.2 VAL 69  A 69  A ? -0.0 
73  VAL 73  A 73  A ? MET 89  A 89  A ? -3.0 ARG 71  A 71  A ? -0.4 MET 89  A 89  A ? -2.2 HIS 75  A 75  A ? -0.1 
74  PRO 74  A 74  A ? ?   ?   ? ?   ? ? ?    ?   ?   ? ?   ? ? ?    MET 88  A 88  A ? -0.2 ASP 86  A 86  A ? -0.1 
75  HIS 75  A 75  A ? ILE 87  A 87  A ? -2.8 GLN 85  A 85  A ? -0.3 TYR 78  A 78  A ? -2.0 ILE 87  A 87  A ? -0.1 
76  PRO 76  A 76  A ? ?   ?   ? ?   ? ? ?    ?   ?   ? ?   ? ? ?    HIS 75  A 75  A ? -0.2 GLN 85  A 85  A ? -0.0 
77  HIS 77  A 77  A ? GLN 85  A 85  A ? -0.1 LYS 79  A 79  A ? -0.1 LYS 79  A 79  A ? -0.2 HIS 75  A 75  A ? -0.1 
78  TYR 78  A 78  A ? HIS 75  A 75  A ? -2.0 ILE 87  A 87  A ? -0.1 GLN 85  A 85  A ? -0.2 ASP 86  A 86  A ? -0.1 
79  LYS 79  A 79  A ? ASP 84  A 84  A ? -2.5 HIS 77  A 77  A ? -0.2 HIS 83  A 83  A ? -2.2 ASP 84  A 84  A ? -0.8 
80  PRO 80  A 80  A ? ?   ?   ? ?   ? ? ?    ?   ?   ? ?   ? ? ?    LYS 79  A 79  A ? -0.1 GLN 85  A 85  A ? -0.0 
81  ALA 81  A 81  A ? THR 82  A 82  A ? -0.2 HIS 83  A 83  A ? -0.1 LYS 79  A 79  A ? -0.0 ?   ?   ? ?   ? ? ?    
82  THR 82  A 82  A ? LYS 79  A 79  A ? -0.6 ASP 84  A 84  A ? -0.1 ALA 81  A 81  A ? -0.2 GLN 85  A 85  A ? -0.1 
83  HIS 83  A 83  A ? LYS 79  A 79  A ? -2.2 ASP 84  A 84  A ? -0.2 ASP 86  A 86  A ? -0.9 GLN 85  A 85  A ? -0.2 
84  ASP 84  A 84  A ? LYS 79  A 79  A ? -0.8 GLN 85  A 85  A ? -0.2 LYS 79  A 79  A ? -2.5 HIS 83  A 83  A ? -0.2 
85  GLN 85  A 85  A ? HIS 83  A 83  A ? -0.2 TYR 78  A 78  A ? -0.2 ILE 87  A 87  A ? -1.8 HIS 75  A 75  A ? -0.3 
86  ASP 86  A 86  A ? HIS 83  A 83  A ? -0.9 ASN 159 A 159 A ? -0.1 MET 88  A 88  A ? -0.3 THR 208 A 208 A ? -0.2 
87  ILE 87  A 87  A ? GLN 85  A 85  A ? -1.8 ALA 40  A 40  A ? -0.3 HIS 75  A 75  A ? -2.8 MET 89  A 89  A ? -0.3 
88  MET 88  A 88  A ? THR 39  A 39  A ? -2.4 ASP 86  A 86  A ? -0.3 THR 39  A 39  A ? -2.7 LEU 90  A 90  A ? -0.4 
89  MET 89  A 89  A ? VAL 73  A 73  A ? -2.2 ILE 87  A 87  A ? -0.3 VAL 73  A 73  A ? -3.0 ARG 91  A 91  A ? -0.5 
90  LEU 90  A 90  A ? VAL 37  A 37  A ? -3.2 MET 88  A 88  A ? -0.4 VAL 37  A 37  A ? -2.3 LEU 92  A 92  A ? -0.5 
91  ARG 91  A 91  A ? ARG 71  A 71  A ? -2.8 MET 89  A 89  A ? -0.5 THR 70  A 70  A ? -2.5 ARG 71  A 71  A ? -1.1 
92  LEU 92  A 92  A ? GLN 35  A 35  A ? -2.2 LEU 90  A 90  A ? -0.5 VAL 69  A 69  A ? -0.2 ARG 95  A 95  A ? -0.1 
93  ALA 93  A 93  A ? SER 68  A 68  A ? -2.9 ARG 91  A 91  A ? -0.2 ARG 95  A 95  A ? -0.4 LEU 92  A 92  A ? -0.1 
94  ARG 94  A 94  A ? SER 68  A 68  A ? -0.3 GLN 35  A 35  A ? -0.0 ALA 93  A 93  A ? -0.2 LEU 92  A 92  A ? -0.0 
95  ARG 95  A 95  A ? ALA 93  A 93  A ? -0.4 PRO 96  A 96  A ? -0.1 GLN 35  A 35  A ? -0.2 VAL 98  A 98  A ? -0.0 
96  PRO 96  A 96  A ? ?   ?   ? ?   ? ? ?    ?   ?   ? ?   ? ? ?    VAL 98  A 98  A ? -0.6 ARG 95  A 95  A ? -0.1 
97  LEU 97  A 97  A ? VAL 98  A 98  A ? -0.1 GLN 103 A 103 A ? -0.0 SER 99  A 99  A ? -0.2 ILE 102 A 102 A ? -0.1 
98  VAL 98  A 98  A ? PRO 96  A 96  A ? -0.6 HIS 101 A 101 A ? -0.1 GLN 100 A 100 A ? -0.2 GLN 103 A 103 A ? -0.2 
99  SER 99  A 99  A ? ILE 102 A 102 A ? -2.0 LEU 97  A 97  A ? -0.2 ILE 102 A 102 A ? -0.3 GLY 53  A 53  A ? -0.1 
100 GLN 100 A 100 A ? VAL 98  A 98  A ? -0.2 HIS 101 A 101 A ? -0.2 GLN 103 A 103 A ? -0.1 VAL 98  A 98  A ? -0.1 
101 HIS 101 A 101 A ? ILE 102 A 102 A ? -0.2 SER 63  A 63  A ? -0.1 GLY 53  A 53  A ? -0.4 GLN 103 A 103 A ? -0.4 
102 ILE 102 A 102 A ? SER 99  A 99  A ? -0.3 LEU 52  A 52  A ? -0.1 SER 99  A 99  A ? -2.0 HIS 101 A 101 A ? -0.2 
103 GLN 103 A 103 A ? PRO 14  A 14  A ? -1.9 HIS 101 A 101 A ? -0.4 LEU 31  A 31  A ? -0.2 LEU 105 A 105 A ? -0.1 
104 PRO 104 A 104 A ? ?   ?   ? ?   ? ? ?    ?   ?   ? ?   ? ? ?    ALA 106 A 106 A ? -0.5 VAL 32  A 32  A ? -0.3 
105 LEU 105 A 105 A ? LEU 31  A 31  A ? -2.9 TYR 15  A 15  A ? -0.2 HIS 186 A 186 A ? -0.1 LEU 107 A 107 A ? -0.0 
106 ALA 106 A 106 A ? GLU 185 A 185 A ? -0.5 PRO 104 A 104 A ? -0.5 LEU 187 A 187 A ? -2.4 GLU 108 A 108 A ? -0.2 
107 LEU 107 A 107 A ? HIS 186 A 186 A ? -0.2 VAL 32  A 32  A ? -0.2 SER 109 A 109 A ? -0.5 ARG 188 A 188 A ? -0.1 
108 GLU 108 A 108 A ? LEU 187 A 187 A ? -1.5 ALA 106 A 106 A ? -0.2 GLY 214 A 214 A ? -0.2 CYS 111 A 111 A ? -0.1 
109 SER 109 A 109 A ? LEU 107 A 107 A ? -0.5 ASN 110 A 110 A ? -0.2 CYS 111 A 111 A ? -0.6 GLU 108 A 108 A ? -0.2 
110 ASN 110 A 110 A ? CYS 111 A 111 A ? -0.1 ARG 112 A 112 A ? -0.0 ALA 113 A 113 A ? -1.6 SER 109 A 109 A ? -0.2 
111 CYS 111 A 111 A ? SER 109 A 109 A ? -0.6 ARG 112 A 112 A ? -0.3 ASN 110 A 110 A ? -0.1 CYS 211 A 211 A ? -0.1 
112 ARG 112 A 112 A ? ASN 114 A 114 A ? -0.1 ?   ?   ? ?   ? ? ?    CYS 111 A 111 A ? -0.3 ASN 110 A 110 A ? -0.0 
113 ALA 113 A 113 A ? ASN 110 A 110 A ? -1.6 ASN 114 A 114 A ? -0.2 HIS 115 A 115 A ? -0.1 GLU 108 A 108 A ? -0.0 
114 ASN 114 A 114 A ? SER 116 A 116 A ? -0.0 THR 117 A 117 A ? -0.0 SER 116 A 116 A ? -0.7 ALA 113 A 113 A ? -0.2 
115 HIS 115 A 115 A ? SER 116 A 116 A ? -0.2 CYS 183 A 183 A ? -0.1 LEU 142 A 142 A ? -0.2 CYS 118 A 118 A ? -0.1 
116 SER 116 A 116 A ? ASN 114 A 114 A ? -0.7 THR 117 A 117 A ? -0.1 LEU 142 A 142 A ? -1.0 CYS 118 A 118 A ? -0.5 
117 THR 117 A 117 A ? HIS 141 A 141 A ? -0.2 ASN 114 A 114 A ? -0.1 GLY 184 A 184 A ? -0.7 HIS 119 A 119 A ? -0.3 
118 CYS 118 A 118 A ? VAL 140 A 140 A ? -3.4 SER 116 A 116 A ? -0.5 VAL 140 A 140 A ? -3.3 ILE 120 A 120 A ? -0.4 
119 HIS 119 A 119 A ? VAL 182 A 182 A ? -2.5 THR 117 A 117 A ? -0.3 VAL 182 A 182 A ? -3.1 LEU 121 A 121 A ? -0.4 
120 ILE 120 A 120 A ? ALA 138 A 138 A ? -2.7 CYS 118 A 118 A ? -0.4 ALA 138 A 138 A ? -1.9 GLY 122 A 122 A ? -0.4 
121 LEU 121 A 121 A ? PRO 180 A 180 A ? -1.5 HIS 119 A 119 A ? -0.4 TRP 123 A 123 A ? -0.3 CYS 137 A 137 A ? -0.2 
122 GLY 122 A 122 A ? GLN 136 A 136 A ? -1.9 ILE 120 A 120 A ? -0.4 GLN 136 A 136 A ? -2.8 ASP 176 A 176 A ? -0.1 
123 TRP 123 A 123 A ? GLY 175 A 175 A ? -0.4 LEU 121 A 121 A ? -0.3 THR 126 A 126 A ? -0.1 ASP 176 A 176 A ? -0.1 
124 GLY 124 A 124 A ? LYS 125 A 125 A ? -0.2 GLN 136 A 136 A ? -0.1 VAL 2   A 2   A ? -0.3 GLY 175 A 175 A ? -0.3 
125 LYS 125 A 125 A ? GLN 174 A 174 A ? -2.8 PHE 131 A 131 A ? -0.2 VAL 2   A 2   A ? -0.3 PHE 131 A 131 A ? -0.2 
126 THR 126 A 126 A ? HIS 130 A 130 A ? -3.2 LYS 1   A 1   A ? -0.2 GLY 129 A 129 A ? -2.8 LEU 3   A 3   A ? -0.2 
127 ALA 127 A 127 A ? VAL 2   A 2   A ? -0.4 ASP 128 A 128 A ? -0.3 LEU 3   A 3   A ? -0.1 THR 126 A 126 A ? -0.1 
128 ASP 128 A 128 A ? HIS 130 A 130 A ? -0.2 GLY 129 A 129 A ? -0.0 ALA 127 A 127 A ? -0.3 PHE 131 A 131 A ? -0.1 
129 GLY 129 A 129 A ? THR 126 A 126 A ? -2.8 HIS 130 A 130 A ? -0.3 PHE 131 A 131 A ? -0.3 ALA 127 A 127 A ? -0.1 
130 HIS 130 A 130 A ? GLY 124 A 124 A ? -0.1 LYS 125 A 125 A ? -0.0 THR 126 A 126 A ? -3.2 GLY 129 A 129 A ? -0.3 
131 PHE 131 A 131 A ? GLY 129 A 129 A ? -0.3 LYS 125 A 125 A ? -0.2 LYS 125 A 125 A ? -0.2 GLY 124 A 124 A ? -0.1 
132 PRO 132 A 132 A ? ?   ?   ? ?   ? ? ?    ?   ?   ? ?   ? ? ?    LEU 57  A 57  A ? -0.1 GLN 136 A 136 A ? -0.1 
133 ASP 133 A 133 A ? ASN 56  A 56  A ? -0.1 ILE 135 A 135 A ? -0.1 LEU 57  A 57  A ? -3.4 ILE 135 A 135 A ? -0.3 
134 THR 134 A 134 A ? ASN 56  A 56  A ? -0.3 LEU 57  A 57  A ? -0.1 ASN 56  A 56  A ? -0.2 HIS 55  A 55  A ? -0.1 
135 ILE 135 A 135 A ? HIS 55  A 55  A ? -1.6 ASP 133 A 133 A ? -0.3 CYS 8   A 8   A ? -2.2 CYS 137 A 137 A ? -0.3 
136 GLN 136 A 136 A ? GLY 122 A 122 A ? -2.8 PRO 7   A 7   A ? -0.2 GLY 122 A 122 A ? -1.9 ALA 138 A 138 A ? -0.4 
137 CYS 137 A 137 A ? ASP 6   A 6   A ? -2.8 ILE 135 A 135 A ? -0.3 ASP 6   A 6   A ? -2.3 TYR 139 A 139 A ? -0.3 
138 ALA 138 A 138 A ? ILE 120 A 120 A ? -1.9 GLN 136 A 136 A ? -0.4 ILE 120 A 120 A ? -2.7 VAL 140 A 140 A ? -0.4 
139 TYR 139 A 139 A ? CYS 137 A 137 A ? -0.3 TYR 4   A 4   A ? -0.2 HIS 141 A 141 A ? -0.3 HIS 119 A 119 A ? -0.3 
140 VAL 140 A 140 A ? CYS 118 A 118 A ? -3.3 ALA 138 A 138 A ? -0.4 CYS 118 A 118 A ? -3.4 LEU 142 A 142 A ? -0.4 
141 HIS 141 A 141 A ? GLY 164 A 164 A ? -1.9 TYR 139 A 139 A ? -0.3 GLY 164 A 164 A ? -2.5 VAL 143 A 143 A ? -0.2 
142 LEU 142 A 142 A ? SER 116 A 116 A ? -1.0 VAL 140 A 140 A ? -0.4 SER 144 A 144 A ? -0.3 ALA 163 A 163 A ? -0.2 
143 VAL 143 A 143 A ? CYS 162 A 162 A ? -2.7 HIS 141 A 141 A ? -0.2 CYS 162 A 162 A ? -0.5 LEU 142 A 142 A ? -0.0 
144 SER 144 A 144 A ? LEU 142 A 142 A ? -0.3 ARG 145 A 145 A ? -0.1 CYS 148 A 148 A ? -2.4 GLU 149 A 149 A ? -0.2 
145 ARG 145 A 145 A ? GLU 146 A 146 A ? -0.2 GLU 147 A 147 A ? -0.2 GLU 149 A 149 A ? -2.4 ARG 150 A 150 A ? -0.2 
146 GLU 146 A 146 A ? GLU 147 A 147 A ? -0.2 CYS 148 A 148 A ? -0.2 ARG 150 A 150 A ? -2.2 ARG 145 A 145 A ? -0.2 
147 GLU 147 A 147 A ? GLU 149 A 149 A ? -0.2 CYS 148 A 148 A ? -0.2 ALA 151 A 151 A ? -2.0 GLU 146 A 146 A ? -0.2 
148 CYS 148 A 148 A ? SER 144 A 144 A ? -2.4 ARG 150 A 150 A ? -0.2 TYR 152 A 152 A ? -1.7 GLU 146 A 146 A ? -0.2 
149 GLU 149 A 149 A ? ARG 145 A 145 A ? -2.4 ALA 151 A 151 A ? -0.2 CYS 148 A 148 A ? -0.2 GLU 147 A 147 A ? -0.2 
150 ARG 150 A 150 A ? GLU 146 A 146 A ? -2.2 ALA 151 A 151 A ? -0.2 GLU 149 A 149 A ? -0.2 CYS 148 A 148 A ? -0.2 
151 ALA 151 A 151 A ? GLU 147 A 147 A ? -2.0 TYR 152 A 152 A ? -0.3 GLU 149 A 149 A ? -0.2 ARG 150 A 150 A ? -0.2 
152 TYR 152 A 152 A ? CYS 148 A 148 A ? -1.7 GLU 147 A 147 A ? -0.1 GLN 155 A 155 A ? -1.8 ILE 156 A 156 A ? -0.9 
153 PRO 153 A 153 A ? ?   ?   ? ?   ? ? ?    ?   ?   ? ?   ? ? ?    ARG 150 A 150 A ? -0.1 GLU 149 A 149 A ? -0.1 
154 ASP 154 A 154 A ? ILE 156 A 156 A ? -0.1 GLN 155 A 155 A ? -0.1 GLU 149 A 149 A ? -0.1 ARG 150 A 150 A ? -0.1 
155 GLN 155 A 155 A ? TYR 152 A 152 A ? -1.8 GLU 149 A 149 A ? -0.2 THR 157 A 157 A ? -0.5 ASP 154 A 154 A ? -0.1 
156 ILE 156 A 156 A ? TYR 152 A 152 A ? -0.9 GLU 149 A 149 A ? -0.1 ASP 154 A 154 A ? -0.1 ASP 84  A 84  A ? -0.0 
157 THR 157 A 157 A ? GLN 155 A 155 A ? -0.5 THR 82  A 82  A ? -0.1 MET 160 A 160 A ? -1.7 GLN 155 A 155 A ? -0.0 
158 PRO 158 A 158 A ? ?   ?   ? ?   ? ? ?    ?   ?   ? ?   ? ? ?    THR 157 A 157 A ? -0.1 ILE 156 A 156 A ? -0.0 
159 ASN 159 A 159 A ? THR 208 A 208 A ? -0.0 VAL 161 A 161 A ? -0.0 ASP 209 A 209 A ? -2.2 VAL 161 A 161 A ? -0.3 
160 MET 160 A 160 A ? THR 157 A 157 A ? -1.7 THR 208 A 208 A ? -0.2 CYS 162 A 162 A ? -0.3 THR 208 A 208 A ? -0.2 
161 VAL 161 A 161 A ? TYR 207 A 207 A ? -2.2 ASN 159 A 159 A ? -0.3 TYR 207 A 207 A ? -2.9 ALA 163 A 163 A ? -0.4 
162 CYS 162 A 162 A ? VAL 143 A 143 A ? -0.5 MET 160 A 160 A ? -0.3 VAL 143 A 143 A ? -2.7 GLY 164 A 164 A ? -0.4 
163 ALA 163 A 163 A ? GLY 205 A 205 A ? -1.9 VAL 161 A 161 A ? -0.4 GLY 205 A 205 A ? -2.0 ASP 165 A 165 A ? -0.3 
164 GLY 164 A 164 A ? HIS 141 A 141 A ? -2.5 CYS 162 A 162 A ? -0.4 HIS 141 A 141 A ? -1.9 GLU 166 A 166 A ? -0.6 
165 ASP 165 A 165 A ? LYS 170 A 170 A ? -1.0 ALA 163 A 163 A ? -0.3 GLY 169 A 169 A ? -2.1 LYS 170 A 170 A ? -0.2 
166 GLU 166 A 166 A ? GLY 164 A 164 A ? -0.6 LYS 167 A 167 A ? -0.2 ASP 165 A 165 A ? -0.1 LYS 201 A 201 A ? -0.1 
167 LYS 167 A 167 A ? TYR 168 A 168 A ? -0.1 GLY 164 A 164 A ? -0.1 GLU 166 A 166 A ? -0.2 LYS 201 A 201 A ? -0.1 
168 TYR 168 A 168 A ? LEU 3   A 3   A ? -0.1 LYS 170 A 170 A ? -0.1 GLU 166 A 166 A ? -0.1 LYS 167 A 167 A ? -0.1 
169 GLY 169 A 169 A ? ASP 165 A 165 A ? -2.1 LYS 170 A 170 A ? -0.2 ASP 171 A 171 A ? -0.3 GLU 166 A 166 A ? -0.1 
170 LYS 170 A 170 A ? ASP 165 A 165 A ? -0.2 TYR 139 A 139 A ? -0.1 ASP 165 A 165 A ? -1.0 SER 172 A 172 A ? -0.3 
171 ASP 171 A 171 A ? GLY 169 A 169 A ? -0.3 GLY 164 A 164 A ? -0.2 LEU 3   A 3   A ? -2.4 CYS 173 A 173 A ? -0.4 
172 SER 172 A 172 A ? LYS 170 A 170 A ? -0.3 VAL 2   A 2   A ? -0.2 VAL 2   A 2   A ? -0.2 GLY 199 A 199 A ? -0.2 
173 CYS 173 A 173 A ? LYS 1   A 1   A ? -0.6 ASP 171 A 171 A ? -0.4 ASP 176 A 176 A ? -1.3 GLY 124 A 124 A ? -0.1 
174 GLN 174 A 174 A ? GLY 175 A 175 A ? -0.2 SER 172 A 172 A ? -0.2 LYS 125 A 125 A ? -2.8 CYS 173 A 173 A ? -0.2 
175 GLY 175 A 175 A ? GLY 124 A 124 A ? -0.3 LEU 26  A 26  A ? -0.1 TRP 123 A 123 A ? -0.4 GLN 174 A 174 A ? -0.2 
176 ASP 176 A 176 A ? CYS 173 A 173 A ? -1.3 GLY 122 A 122 A ? -0.1 GLY 179 A 179 A ? -2.5 VAL 191 A 191 A ? -0.3 
177 SER 177 A 177 A ? GLY 178 A 178 A ? -0.3 LEU 26  A 26  A ? -0.3 GLY 28  A 28  A ? -3.8 SER 192 A 192 A ? -0.2 
178 GLY 178 A 178 A ? VAL 191 A 191 A ? -2.7 GLY 179 A 179 A ? -0.3 SER 177 A 177 A ? -0.3 SER 192 A 192 A ? -0.1 
179 GLY 179 A 179 A ? ASP 176 A 176 A ? -2.5 GLY 28  A 28  A ? -0.1 VAL 191 A 191 A ? -2.8 GLY 178 A 178 A ? -0.3 
180 PRO 180 A 180 A ? ?   ?   ? ?   ? ? ?    ?   ?   ? ?   ? ? ?    LEU 121 A 121 A ? -1.5 VAL 182 A 182 A ? -0.6 
181 LEU 181 A 181 A ? GLY 189 A 189 A ? -2.4 GLY 179 A 179 A ? -0.2 ARG 188 A 188 A ? -2.8 GLY 189 A 189 A ? -1.7 
182 VAL 182 A 182 A ? HIS 119 A 119 A ? -3.1 PRO 180 A 180 A ? -0.6 HIS 119 A 119 A ? -2.5 GLY 184 A 184 A ? -0.5 
183 CYS 183 A 183 A ? HIS 186 A 186 A ? -2.1 LEU 181 A 181 A ? -0.5 HIS 186 A 186 A ? -1.7 GLU 185 A 185 A ? -0.4 
184 GLY 184 A 184 A ? THR 117 A 117 A ? -0.7 VAL 182 A 182 A ? -0.5 HIS 119 A 119 A ? -0.1 VAL 182 A 182 A ? -0.0 
185 GLU 185 A 185 A ? CYS 183 A 183 A ? -0.4 LEU 187 A 187 A ? -0.1 ALA 106 A 106 A ? -0.5 LEU 187 A 187 A ? -0.3 
186 HIS 186 A 186 A ? CYS 183 A 183 A ? -1.7 LEU 105 A 105 A ? -0.1 CYS 183 A 183 A ? -2.1 ARG 188 A 188 A ? -0.6 
187 LEU 187 A 187 A ? ALA 106 A 106 A ? -2.4 GLU 185 A 185 A ? -0.3 GLU 108 A 108 A ? -1.5 VAL 182 A 182 A ? -0.2 
188 ARG 188 A 188 A ? LEU 181 A 181 A ? -2.8 HIS 186 A 186 A ? -0.6 ILE 210 A 210 A ? -1.4 CYS 211 A 211 A ? -0.8 
189 GLY 189 A 189 A ? LEU 181 A 181 A ? -1.7 ASP 209 A 209 A ? -0.2 LEU 181 A 181 A ? -2.4 VAL 191 A 191 A ? -0.5 
190 ILE 190 A 190 A ? THR 208 A 208 A ? -1.6 ARG 188 A 188 A ? -0.3 THR 208 A 208 A ? -3.0 SER 192 A 192 A ? -0.2 
191 VAL 191 A 191 A ? GLY 179 A 179 A ? -2.8 GLY 189 A 189 A ? -0.5 GLY 178 A 178 A ? -2.7 TYR 207 A 207 A ? -0.2 
192 SER 192 A 192 A ? VAL 206 A 206 A ? -2.0 TRP 193 A 193 A ? -0.4 GLY 194 A 194 A ? -0.3 TYR 207 A 207 A ? -0.2 
193 TRP 193 A 193 A ? VAL 206 A 206 A ? -1.7 SER 177 A 177 A ? -0.0 VAL 206 A 206 A ? -2.6 SER 192 A 192 A ? -0.4 
194 GLY 194 A 194 A ? SER 192 A 192 A ? -0.3 GLY 205 A 205 A ? -0.2 ILE 196 A 196 A ? -0.1 GLY 205 A 205 A ? -0.1 
195 ASN 195 A 195 A ? LYS 203 A 203 A ? -0.3 TRP 193 A 193 A ? -0.3 GLY 199 A 199 A ? -0.1 SER 200 A 200 A ? -0.1 
196 ILE 196 A 196 A ? PRO 197 A 197 A ? -0.2 GLY 194 A 194 A ? -0.1 CYS 198 A 198 A ? -0.1 GLY 199 A 199 A ? -0.0 
197 PRO 197 A 197 A ? ?   ?   ? ?   ? ? ?    ?   ?   ? ?   ? ? ?    SER 200 A 200 A ? -0.3 ILE 196 A 196 A ? -0.2 
198 CYS 198 A 198 A ? GLY 199 A 199 A ? -0.2 ILE 196 A 196 A ? -0.1 CYS 173 A 173 A ? -0.1 ILE 196 A 196 A ? -0.1 
199 GLY 199 A 199 A ? LYS 203 A 203 A ? -0.4 SER 200 A 200 A ? -0.3 LYS 201 A 201 A ? -0.4 CYS 198 A 198 A ? -0.2 
200 SER 200 A 200 A ? LYS 203 A 203 A ? -0.5 PRO 197 A 197 A ? -0.3 LYS 203 A 203 A ? -1.2 GLY 199 A 199 A ? -0.3 
201 LYS 201 A 201 A ? GLY 199 A 199 A ? -0.4 GLU 202 A 202 A ? -0.2 SER 200 A 200 A ? -0.1 GLY 169 A 169 A ? -0.1 
202 GLU 202 A 202 A ? LYS 203 A 203 A ? -0.2 ALA 151 A 151 A ? -0.0 LYS 201 A 201 A ? -0.2 GLU 166 A 166 A ? -0.0 
203 LYS 203 A 203 A ? SER 200 A 200 A ? -1.2 ASN 195 A 195 A ? -0.0 SER 200 A 200 A ? -0.5 GLY 199 A 199 A ? -0.4 
204 PRO 204 A 204 A ? ?   ?   ? ?   ? ? ?    ?   ?   ? ?   ? ? ?    ASN 195 A 195 A ? -0.3 GLY 164 A 164 A ? -0.2 
205 GLY 205 A 205 A ? ALA 163 A 163 A ? -2.0 LYS 170 A 170 A ? -0.3 ALA 163 A 163 A ? -1.9 TYR 207 A 207 A ? -0.5 
206 VAL 206 A 206 A ? TRP 193 A 193 A ? -2.6 CYS 162 A 162 A ? -0.2 SER 192 A 192 A ? -2.0 TRP 193 A 193 A ? -1.7 
207 TYR 207 A 207 A ? VAL 161 A 161 A ? -2.9 GLY 205 A 205 A ? -0.5 VAL 161 A 161 A ? -2.2 ASP 209 A 209 A ? -0.5 
208 THR 208 A 208 A ? ILE 190 A 190 A ? -3.0 VAL 206 A 206 A ? -0.3 ILE 190 A 190 A ? -1.6 ILE 210 A 210 A ? -1.1 
209 ASP 209 A 209 A ? ASN 159 A 159 A ? -2.2 TYR 207 A 207 A ? -0.5 LYS 212 A 212 A ? -1.6 TYR 213 A 213 A ? -0.2 
210 ILE 210 A 210 A ? ARG 188 A 188 A ? -1.4 THR 208 A 208 A ? -1.1 TYR 213 A 213 A ? -2.2 GLY 214 A 214 A ? -0.2 
211 CYS 211 A 211 A ? ARG 188 A 188 A ? -0.8 LYS 212 A 212 A ? -0.3 GLY 214 A 214 A ? -0.6 ILE 210 A 210 A ? -0.3 
212 LYS 212 A 212 A ? ASP 209 A 209 A ? -1.6 TYR 213 A 213 A ? -0.2 CYS 211 A 211 A ? -0.3 ILE 210 A 210 A ? -0.2 
213 TYR 213 A 213 A ? ILE 210 A 210 A ? -2.2 ASP 209 A 209 A ? -0.2 ILE 217 A 217 A ? -2.6 LYS 212 A 212 A ? -0.2 
214 GLY 214 A 214 A ? CYS 211 A 211 A ? -0.6 GLY 215 A 215 A ? -0.2 ARG 218 A 218 A ? -2.3 SER 219 A 219 A ? -0.2 
215 GLY 215 A 215 A ? TRP 216 A 216 A ? -0.2 ILE 217 A 217 A ? -0.2 SER 219 A 219 A ? -2.2 GLY 214 A 214 A ? -0.2 
216 TRP 216 A 216 A ? ARG 218 A 218 A ? -0.2 ILE 217 A 217 A ? -0.2 VAL 220 A 220 A ? -2.3 GLY 214 A 214 A ? -0.2 
217 ILE 217 A 217 A ? TYR 213 A 213 A ? -2.6 ARG 218 A 218 A ? -0.2 ILE 221 A 221 A ? -2.2 GLY 215 A 215 A ? -0.2 
218 ARG 218 A 218 A ? GLY 214 A 214 A ? -2.3 SER 219 A 219 A ? -0.2 ARG 222 A 222 A ? -2.2 ILE 217 A 217 A ? -0.2 
219 SER 219 A 219 A ? GLY 215 A 215 A ? -2.2 ILE 221 A 221 A ? -0.2 THR 223 A 223 A ? -2.3 ARG 218 A 218 A ? -0.2 
220 VAL 220 A 220 A ? TRP 216 A 216 A ? -2.3 ARG 222 A 222 A ? -0.2 TYR 224 A 224 A ? -1.9 ARG 218 A 218 A ? -0.2 
221 ILE 221 A 221 A ? ILE 217 A 217 A ? -2.2 ARG 222 A 222 A ? -0.2 SER 219 A 219 A ? -0.2 VAL 220 A 220 A ? -0.2 
222 ARG 222 A 222 A ? ARG 218 A 218 A ? -2.2 THR 223 A 223 A ? -0.2 ILE 221 A 221 A ? -0.2 VAL 220 A 220 A ? -0.2 
223 THR 223 A 223 A ? SER 219 A 219 A ? -2.3 ARG 218 A 218 A ? -0.2 ARG 222 A 222 A ? -0.2 ILE 221 A 221 A ? -0.2 
224 TYR 224 A 224 A ? VAL 220 A 220 A ? -1.9 SER 219 A 219 A ? -0.2 ARG 222 A 222 A ? -0.2 ILE 221 A 221 A ? -0.2 
# 
loop_
_dssp_statistics_histogram.entry_id 
_dssp_statistics_histogram.type 
_dssp_statistics_histogram.1 
_dssp_statistics_histogram.2 
_dssp_statistics_histogram.3 
_dssp_statistics_histogram.4 
_dssp_statistics_histogram.5 
_dssp_statistics_histogram.6 
_dssp_statistics_histogram.7 
_dssp_statistics_histogram.8 
_dssp_statistics_histogram.9 
_dssp_statistics_histogram.10 
_dssp_statistics_histogram.11 
_dssp_statistics_histogram.12 
_dssp_statistics_histogram.13 
_dssp_statistics_histogram.14 
_dssp_statistics_histogram.15 
_dssp_statistics_histogram.16 
_dssp_statistics_histogram.17 
_dssp_statistics_histogram.18 
_dssp_statistics_histogram.19 
_dssp_statistics_histogram.20 
_dssp_statistics_histogram.21 
_dssp_statistics_histogram.22 
_dssp_statistics_histogram.23 
_dssp_statistics_histogram.24 
_dssp_statistics_histogram.25 
_dssp_statistics_histogram.26 
_dssp_statistics_histogram.27 
_dssp_statistics_histogram.28 
_dssp_statistics_histogram.29 
_dssp_statistics_histogram.30 
EreuK6 residues_per_alpha_helix        0 0 0 0 0 0 1 0 0 1 0 0 0 0 0 0 0 0 0 0 0 0 0 0 0 0 0 0 0 0 
EreuK6 parallel_bridges_per_ladder     1 0 0 0 0 0 0 0 0 0 0 0 0 0 0 0 0 0 0 0 0 0 0 0 0 0 0 0 0 0 
EreuK6 antiparallel_bridges_per_ladder 4 1 3 6 1 2 0 0 0 0 0 0 0 0 0 0 0 0 0 0 0 0 0 0 0 0 0 0 0 0 
EreuK6 ladders_per_sheet               0 0 0 0 0 1 0 1 0 0 0 0 0 0 0 0 0 0 0 0 0 0 0 0 0 0 0 0 0 0 
# 
loop_
_dssp_statistics_hbond.entry_id 
_dssp_statistics_hbond.type 
_dssp_statistics_hbond.count 
_dssp_statistics_hbond.count_per_100 
EreuK6 O(I)-->H-N(J)          141 62.9 
EreuK6 'PARALLEL BRIDGES'     2   0.9  
EreuK6 'ANTIPARALLEL BRIDGES' 76  33.9 
EreuK6 O(I)-->H-N(I-5)        2   0.9  
EreuK6 O(I)-->H-N(I-4)        2   0.9  
EreuK6 O(I)-->H-N(I-3)        5   2.2  
EreuK6 O(I)-->H-N(I-2)        0   0.0  
EreuK6 O(I)-->H-N(I-1)        0   0.0  
EreuK6 O(I)-->H-N(I+0)        0   0.0  
EreuK6 O(I)-->H-N(I+1)        0   0.0  
EreuK6 O(I)-->H-N(I+2)        18  8.0  
EreuK6 O(I)-->H-N(I+3)        22  9.8  
EreuK6 O(I)-->H-N(I+4)        16  7.1  
EreuK6 O(I)-->H-N(I+5)        1   0.4  
# 
_dssp_statistics.entry_id                       EreuK6 
_dssp_statistics.nr_of_residues                 224 
_dssp_statistics.nr_of_chains                   1 
_dssp_statistics.nr_of_ss_bridges_total         0 
_dssp_statistics.nr_of_ss_bridges_intra_chain   0 
_dssp_statistics.nr_of_ss_bridges_inter_chain   0 
# 
loop_
_chem_comp.id 
_chem_comp.type 
_chem_comp.mon_nstd_flag 
_chem_comp.name 
_chem_comp.formula 
_chem_comp.formula_weight 
ALA 'L-PEPTIDE LINKING' y ALANINE         'C3 H7 N O2'     89.093 
ARG 'L-PEPTIDE LINKING' y ARGININE        'C6 H15 N4 O2'  175.209 
ASN 'L-PEPTIDE LINKING' y ASPARAGINE      'C4 H8 N2 O3'   132.118 
ASP 'L-PEPTIDE LINKING' y 'ASPARTIC ACID' 'C4 H7 N O4'    133.103 
CYS 'L-PEPTIDE LINKING' y CYSTEINE        'C3 H7 N O2 S'  121.158 
GLN 'L-PEPTIDE LINKING' y GLUTAMINE       'C5 H10 N2 O3'  146.144 
GLU 'L-PEPTIDE LINKING' y 'GLUTAMIC ACID' 'C5 H9 N O4'    147.129 
GLY 'PEPTIDE LINKING'   y GLYCINE         'C2 H5 N O2'     75.067 
HIS 'L-PEPTIDE LINKING' y HISTIDINE       'C6 H10 N3 O2'  156.162 
ILE 'L-PEPTIDE LINKING' y ISOLEUCINE      'C6 H13 N O2'   131.173 
LEU 'L-PEPTIDE LINKING' y LEUCINE         'C6 H13 N O2'   131.173 
LYS 'L-PEPTIDE LINKING' y LYSINE          'C6 H15 N2 O2'  147.195 
MET 'L-PEPTIDE LINKING' y METHIONINE      'C5 H11 N O2 S' 149.211 
PHE 'L-PEPTIDE LINKING' y PHENYLALANINE   'C9 H11 N O2'   165.189 
PRO 'L-PEPTIDE LINKING' y PROLINE         'C5 H9 N O2'     115.13 
SER 'L-PEPTIDE LINKING' y SERINE          'C3 H7 N O3'    105.093 
THR 'L-PEPTIDE LINKING' y THREONINE       'C4 H9 N O3'    119.119 
TRP 'L-PEPTIDE LINKING' y TRYPTOPHAN      'C11 H12 N2 O2' 204.225 
TYR 'L-PEPTIDE LINKING' y TYROSINE        'C9 H11 N O3'   181.189 
VAL 'L-PEPTIDE LINKING' y VALINE          'C5 H11 N O2'   117.146 
# 
loop_
_atom_type.symbol 
N 
C 
O 
S 
# 
loop_
_entity_poly_seq.entity_id 
_entity_poly_seq.num 
_entity_poly_seq.mon_id 
_entity_poly_seq.hetero 
1   1 LYS n 
1   2 VAL n 
1   3 LEU n 
1   4 TYR n 
1   5 GLY n 
1   6 ASP n 
1   7 PRO n 
1   8 CYS n 
1   9 GLU n 
1  10 GLU n 
1  11 LEU n 
1  12 ALA n 
1  13 HIS n 
1  14 PRO n 
1  15 TYR n 
1  16 GLN n 
1  17 ALA n 
1  18 ALA n 
1  19 VAL n 
1  20 TYR n 
1  21 THR n 
1  22 SER n 
1  23 GLY n 
1  24 HIS n 
1  25 LEU n 
1  26 LEU n 
1  27 CYS n 
1  28 GLY n 
1  29 GLY n 
1  30 VAL n 
1  31 LEU n 
1  32 VAL n 
1  33 HIS n 
1  34 PRO n 
1  35 GLN n 
1  36 TRP n 
1  37 VAL n 
1  38 VAL n 
1  39 THR n 
1  40 ALA n 
1  41 ALA n 
1  42 HIS n 
1  43 CYS n 
1  44 LYS n 
1  45 LYS n 
1  46 PRO n 
1  47 ASN n 
1  48 LEU n 
1  49 GLN n 
1  50 VAL n 
1  51 PHE n 
1  52 LEU n 
1  53 GLY n 
1  54 LYS n 
1  55 HIS n 
1  56 ASN n 
1  57 LEU n 
1  58 ARG n 
1  59 GLN n 
1  60 ARG n 
1  61 GLU n 
1  62 SER n 
1  63 SER n 
1  64 GLN n 
1  65 GLU n 
1  66 GLN n 
1  67 SER n 
1  68 SER n 
1  69 VAL n 
1  70 THR n 
1  71 ARG n 
1  72 MET n 
1  73 VAL n 
1  74 PRO n 
1  75 HIS n 
1  76 PRO n 
1  77 HIS n 
1  78 TYR n 
1  79 LYS n 
1  80 PRO n 
1  81 ALA n 
1  82 THR n 
1  83 HIS n 
1  84 ASP n 
1  85 GLN n 
1  86 ASP n 
1  87 ILE n 
1  88 MET n 
1  89 MET n 
1  90 LEU n 
1  91 ARG n 
1  92 LEU n 
1  93 ALA n 
1  94 ARG n 
1  95 ARG n 
1  96 PRO n 
1  97 LEU n 
1  98 VAL n 
1  99 SER n 
1 100 GLN n 
1 101 HIS n 
1 102 ILE n 
1 103 GLN n 
1 104 PRO n 
1 105 LEU n 
1 106 ALA n 
1 107 LEU n 
1 108 GLU n 
1 109 SER n 
1 110 ASN n 
1 111 CYS n 
1 112 ARG n 
1 113 ALA n 
1 114 ASN n 
1 115 HIS n 
1 116 SER n 
1 117 THR n 
1 118 CYS n 
1 119 HIS n 
1 120 ILE n 
1 121 LEU n 
1 122 GLY n 
1 123 TRP n 
1 124 GLY n 
1 125 LYS n 
1 126 THR n 
1 127 ALA n 
1 128 ASP n 
1 129 GLY n 
1 130 HIS n 
1 131 PHE n 
1 132 PRO n 
1 133 ASP n 
1 134 THR n 
1 135 ILE n 
1 136 GLN n 
1 137 CYS n 
1 138 ALA n 
1 139 TYR n 
1 140 VAL n 
1 141 HIS n 
1 142 LEU n 
1 143 VAL n 
1 144 SER n 
1 145 ARG n 
1 146 GLU n 
1 147 GLU n 
1 148 CYS n 
1 149 GLU n 
1 150 ARG n 
1 151 ALA n 
1 152 TYR n 
1 153 PRO n 
1 154 ASP n 
1 155 GLN n 
1 156 ILE n 
1 157 THR n 
1 158 PRO n 
1 159 ASN n 
1 160 MET n 
1 161 VAL n 
1 162 CYS n 
1 163 ALA n 
1 164 GLY n 
1 165 ASP n 
1 166 GLU n 
1 167 LYS n 
1 168 TYR n 
1 169 GLY n 
1 170 LYS n 
1 171 ASP n 
1 172 SER n 
1 173 CYS n 
1 174 GLN n 
1 175 GLY n 
1 176 ASP n 
1 177 SER n 
1 178 GLY n 
1 179 GLY n 
1 180 PRO n 
1 181 LEU n 
1 182 VAL n 
1 183 CYS n 
1 184 GLY n 
1 185 GLU n 
1 186 HIS n 
1 187 LEU n 
1 188 ARG n 
1 189 GLY n 
1 190 ILE n 
1 191 VAL n 
1 192 SER n 
1 193 TRP n 
1 194 GLY n 
1 195 ASN n 
1 196 ILE n 
1 197 PRO n 
1 198 CYS n 
1 199 GLY n 
1 200 SER n 
1 201 LYS n 
1 202 GLU n 
1 203 LYS n 
1 204 PRO n 
1 205 GLY n 
1 206 VAL n 
1 207 TYR n 
1 208 THR n 
1 209 ASP n 
1 210 ILE n 
1 211 CYS n 
1 212 LYS n 
1 213 TYR n 
1 214 GLY n 
1 215 GLY n 
1 216 TRP n 
1 217 ILE n 
1 218 ARG n 
1 219 SER n 
1 220 VAL n 
1 221 ILE n 
1 222 ARG n 
1 223 THR n 
1 224 TYR n 
# 
loop_
_pdbx_poly_seq_scheme.asym_id 
_pdbx_poly_seq_scheme.entity_id 
_pdbx_poly_seq_scheme.seq_id 
_pdbx_poly_seq_scheme.mon_id 
_pdbx_poly_seq_scheme.ndb_seq_num 
_pdbx_poly_seq_scheme.pdb_seq_num 
_pdbx_poly_seq_scheme.auth_seq_num 
_pdbx_poly_seq_scheme.pdb_mon_id 
_pdbx_poly_seq_scheme.auth_mon_id 
_pdbx_poly_seq_scheme.pdb_strand_id 
_pdbx_poly_seq_scheme.pdb_ins_code 
_pdbx_poly_seq_scheme.hetero 
A 1   1 LYS   1 1   1   LYS LYS A ? n 
A 1   2 VAL   2 2   2   VAL VAL A ? n 
A 1   3 LEU   3 3   3   LEU LEU A ? n 
A 1   4 TYR   4 4   4   TYR TYR A ? n 
A 1   5 GLY   5 5   5   GLY GLY A ? n 
A 1   6 ASP   6 6   6   ASP ASP A ? n 
A 1   7 PRO   7 7   7   PRO PRO A ? n 
A 1   8 CYS   8 8   8   CYS CYS A ? n 
A 1   9 GLU   9 9   9   GLU GLU A ? n 
A 1  10 GLU  10 10  10  GLU GLU A ? n 
A 1  11 LEU  11 11  11  LEU LEU A ? n 
A 1  12 ALA  12 12  12  ALA ALA A ? n 
A 1  13 HIS  13 13  13  HIS HIS A ? n 
A 1  14 PRO  14 14  14  PRO PRO A ? n 
A 1  15 TYR  15 15  15  TYR TYR A ? n 
A 1  16 GLN  16 16  16  GLN GLN A ? n 
A 1  17 ALA  17 17  17  ALA ALA A ? n 
A 1  18 ALA  18 18  18  ALA ALA A ? n 
A 1  19 VAL  19 19  19  VAL VAL A ? n 
A 1  20 TYR  20 20  20  TYR TYR A ? n 
A 1  21 THR  21 21  21  THR THR A ? n 
A 1  22 SER  22 22  22  SER SER A ? n 
A 1  23 GLY  23 23  23  GLY GLY A ? n 
A 1  24 HIS  24 24  24  HIS HIS A ? n 
A 1  25 LEU  25 25  25  LEU LEU A ? n 
A 1  26 LEU  26 26  26  LEU LEU A ? n 
A 1  27 CYS  27 27  27  CYS CYS A ? n 
A 1  28 GLY  28 28  28  GLY GLY A ? n 
A 1  29 GLY  29 29  29  GLY GLY A ? n 
A 1  30 VAL  30 30  30  VAL VAL A ? n 
A 1  31 LEU  31 31  31  LEU LEU A ? n 
A 1  32 VAL  32 32  32  VAL VAL A ? n 
A 1  33 HIS  33 33  33  HIS HIS A ? n 
A 1  34 PRO  34 34  34  PRO PRO A ? n 
A 1  35 GLN  35 35  35  GLN GLN A ? n 
A 1  36 TRP  36 36  36  TRP TRP A ? n 
A 1  37 VAL  37 37  37  VAL VAL A ? n 
A 1  38 VAL  38 38  38  VAL VAL A ? n 
A 1  39 THR  39 39  39  THR THR A ? n 
A 1  40 ALA  40 40  40  ALA ALA A ? n 
A 1  41 ALA  41 41  41  ALA ALA A ? n 
A 1  42 HIS  42 42  42  HIS HIS A ? n 
A 1  43 CYS  43 43  43  CYS CYS A ? n 
A 1  44 LYS  44 44  44  LYS LYS A ? n 
A 1  45 LYS  45 45  45  LYS LYS A ? n 
A 1  46 PRO  46 46  46  PRO PRO A ? n 
A 1  47 ASN  47 47  47  ASN ASN A ? n 
A 1  48 LEU  48 48  48  LEU LEU A ? n 
A 1  49 GLN  49 49  49  GLN GLN A ? n 
A 1  50 VAL  50 50  50  VAL VAL A ? n 
A 1  51 PHE  51 51  51  PHE PHE A ? n 
A 1  52 LEU  52 52  52  LEU LEU A ? n 
A 1  53 GLY  53 53  53  GLY GLY A ? n 
A 1  54 LYS  54 54  54  LYS LYS A ? n 
A 1  55 HIS  55 55  55  HIS HIS A ? n 
A 1  56 ASN  56 56  56  ASN ASN A ? n 
A 1  57 LEU  57 57  57  LEU LEU A ? n 
A 1  58 ARG  58 58  58  ARG ARG A ? n 
A 1  59 GLN  59 59  59  GLN GLN A ? n 
A 1  60 ARG  60 60  60  ARG ARG A ? n 
A 1  61 GLU  61 61  61  GLU GLU A ? n 
A 1  62 SER  62 62  62  SER SER A ? n 
A 1  63 SER  63 63  63  SER SER A ? n 
A 1  64 GLN  64 64  64  GLN GLN A ? n 
A 1  65 GLU  65 65  65  GLU GLU A ? n 
A 1  66 GLN  66 66  66  GLN GLN A ? n 
A 1  67 SER  67 67  67  SER SER A ? n 
A 1  68 SER  68 68  68  SER SER A ? n 
A 1  69 VAL  69 69  69  VAL VAL A ? n 
A 1  70 THR  70 70  70  THR THR A ? n 
A 1  71 ARG  71 71  71  ARG ARG A ? n 
A 1  72 MET  72 72  72  MET MET A ? n 
A 1  73 VAL  73 73  73  VAL VAL A ? n 
A 1  74 PRO  74 74  74  PRO PRO A ? n 
A 1  75 HIS  75 75  75  HIS HIS A ? n 
A 1  76 PRO  76 76  76  PRO PRO A ? n 
A 1  77 HIS  77 77  77  HIS HIS A ? n 
A 1  78 TYR  78 78  78  TYR TYR A ? n 
A 1  79 LYS  79 79  79  LYS LYS A ? n 
A 1  80 PRO  80 80  80  PRO PRO A ? n 
A 1  81 ALA  81 81  81  ALA ALA A ? n 
A 1  82 THR  82 82  82  THR THR A ? n 
A 1  83 HIS  83 83  83  HIS HIS A ? n 
A 1  84 ASP  84 84  84  ASP ASP A ? n 
A 1  85 GLN  85 85  85  GLN GLN A ? n 
A 1  86 ASP  86 86  86  ASP ASP A ? n 
A 1  87 ILE  87 87  87  ILE ILE A ? n 
A 1  88 MET  88 88  88  MET MET A ? n 
A 1  89 MET  89 89  89  MET MET A ? n 
A 1  90 LEU  90 90  90  LEU LEU A ? n 
A 1  91 ARG  91 91  91  ARG ARG A ? n 
A 1  92 LEU  92 92  92  LEU LEU A ? n 
A 1  93 ALA  93 93  93  ALA ALA A ? n 
A 1  94 ARG  94 94  94  ARG ARG A ? n 
A 1  95 ARG  95 95  95  ARG ARG A ? n 
A 1  96 PRO  96 96  96  PRO PRO A ? n 
A 1  97 LEU  97 97  97  LEU LEU A ? n 
A 1  98 VAL  98 98  98  VAL VAL A ? n 
A 1  99 SER  99 99  99  SER SER A ? n 
A 1 100 GLN 100 100 100 GLN GLN A ? n 
A 1 101 HIS 101 101 101 HIS HIS A ? n 
A 1 102 ILE 102 102 102 ILE ILE A ? n 
A 1 103 GLN 103 103 103 GLN GLN A ? n 
A 1 104 PRO 104 104 104 PRO PRO A ? n 
A 1 105 LEU 105 105 105 LEU LEU A ? n 
A 1 106 ALA 106 106 106 ALA ALA A ? n 
A 1 107 LEU 107 107 107 LEU LEU A ? n 
A 1 108 GLU 108 108 108 GLU GLU A ? n 
A 1 109 SER 109 109 109 SER SER A ? n 
A 1 110 ASN 110 110 110 ASN ASN A ? n 
A 1 111 CYS 111 111 111 CYS CYS A ? n 
A 1 112 ARG 112 112 112 ARG ARG A ? n 
A 1 113 ALA 113 113 113 ALA ALA A ? n 
A 1 114 ASN 114 114 114 ASN ASN A ? n 
A 1 115 HIS 115 115 115 HIS HIS A ? n 
A 1 116 SER 116 116 116 SER SER A ? n 
A 1 117 THR 117 117 117 THR THR A ? n 
A 1 118 CYS 118 118 118 CYS CYS A ? n 
A 1 119 HIS 119 119 119 HIS HIS A ? n 
A 1 120 ILE 120 120 120 ILE ILE A ? n 
A 1 121 LEU 121 121 121 LEU LEU A ? n 
A 1 122 GLY 122 122 122 GLY GLY A ? n 
A 1 123 TRP 123 123 123 TRP TRP A ? n 
A 1 124 GLY 124 124 124 GLY GLY A ? n 
A 1 125 LYS 125 125 125 LYS LYS A ? n 
A 1 126 THR 126 126 126 THR THR A ? n 
A 1 127 ALA 127 127 127 ALA ALA A ? n 
A 1 128 ASP 128 128 128 ASP ASP A ? n 
A 1 129 GLY 129 129 129 GLY GLY A ? n 
A 1 130 HIS 130 130 130 HIS HIS A ? n 
A 1 131 PHE 131 131 131 PHE PHE A ? n 
A 1 132 PRO 132 132 132 PRO PRO A ? n 
A 1 133 ASP 133 133 133 ASP ASP A ? n 
A 1 134 THR 134 134 134 THR THR A ? n 
A 1 135 ILE 135 135 135 ILE ILE A ? n 
A 1 136 GLN 136 136 136 GLN GLN A ? n 
A 1 137 CYS 137 137 137 CYS CYS A ? n 
A 1 138 ALA 138 138 138 ALA ALA A ? n 
A 1 139 TYR 139 139 139 TYR TYR A ? n 
A 1 140 VAL 140 140 140 VAL VAL A ? n 
A 1 141 HIS 141 141 141 HIS HIS A ? n 
A 1 142 LEU 142 142 142 LEU LEU A ? n 
A 1 143 VAL 143 143 143 VAL VAL A ? n 
A 1 144 SER 144 144 144 SER SER A ? n 
A 1 145 ARG 145 145 145 ARG ARG A ? n 
A 1 146 GLU 146 146 146 GLU GLU A ? n 
A 1 147 GLU 147 147 147 GLU GLU A ? n 
A 1 148 CYS 148 148 148 CYS CYS A ? n 
A 1 149 GLU 149 149 149 GLU GLU A ? n 
A 1 150 ARG 150 150 150 ARG ARG A ? n 
A 1 151 ALA 151 151 151 ALA ALA A ? n 
A 1 152 TYR 152 152 152 TYR TYR A ? n 
A 1 153 PRO 153 153 153 PRO PRO A ? n 
A 1 154 ASP 154 154 154 ASP ASP A ? n 
A 1 155 GLN 155 155 155 GLN GLN A ? n 
A 1 156 ILE 156 156 156 ILE ILE A ? n 
A 1 157 THR 157 157 157 THR THR A ? n 
A 1 158 PRO 158 158 158 PRO PRO A ? n 
A 1 159 ASN 159 159 159 ASN ASN A ? n 
A 1 160 MET 160 160 160 MET MET A ? n 
A 1 161 VAL 161 161 161 VAL VAL A ? n 
A 1 162 CYS 162 162 162 CYS CYS A ? n 
A 1 163 ALA 163 163 163 ALA ALA A ? n 
A 1 164 GLY 164 164 164 GLY GLY A ? n 
A 1 165 ASP 165 165 165 ASP ASP A ? n 
A 1 166 GLU 166 166 166 GLU GLU A ? n 
A 1 167 LYS 167 167 167 LYS LYS A ? n 
A 1 168 TYR 168 168 168 TYR TYR A ? n 
A 1 169 GLY 169 169 169 GLY GLY A ? n 
A 1 170 LYS 170 170 170 LYS LYS A ? n 
A 1 171 ASP 171 171 171 ASP ASP A ? n 
A 1 172 SER 172 172 172 SER SER A ? n 
A 1 173 CYS 173 173 173 CYS CYS A ? n 
A 1 174 GLN 174 174 174 GLN GLN A ? n 
A 1 175 GLY 175 175 175 GLY GLY A ? n 
A 1 176 ASP 176 176 176 ASP ASP A ? n 
A 1 177 SER 177 177 177 SER SER A ? n 
A 1 178 GLY 178 178 178 GLY GLY A ? n 
A 1 179 GLY 179 179 179 GLY GLY A ? n 
A 1 180 PRO 180 180 180 PRO PRO A ? n 
A 1 181 LEU 181 181 181 LEU LEU A ? n 
A 1 182 VAL 182 182 182 VAL VAL A ? n 
A 1 183 CYS 183 183 183 CYS CYS A ? n 
A 1 184 GLY 184 184 184 GLY GLY A ? n 
A 1 185 GLU 185 185 185 GLU GLU A ? n 
A 1 186 HIS 186 186 186 HIS HIS A ? n 
A 1 187 LEU 187 187 187 LEU LEU A ? n 
A 1 188 ARG 188 188 188 ARG ARG A ? n 
A 1 189 GLY 189 189 189 GLY GLY A ? n 
A 1 190 ILE 190 190 190 ILE ILE A ? n 
A 1 191 VAL 191 191 191 VAL VAL A ? n 
A 1 192 SER 192 192 192 SER SER A ? n 
A 1 193 TRP 193 193 193 TRP TRP A ? n 
A 1 194 GLY 194 194 194 GLY GLY A ? n 
A 1 195 ASN 195 195 195 ASN ASN A ? n 
A 1 196 ILE 196 196 196 ILE ILE A ? n 
A 1 197 PRO 197 197 197 PRO PRO A ? n 
A 1 198 CYS 198 198 198 CYS CYS A ? n 
A 1 199 GLY 199 199 199 GLY GLY A ? n 
A 1 200 SER 200 200 200 SER SER A ? n 
A 1 201 LYS 201 201 201 LYS LYS A ? n 
A 1 202 GLU 202 202 202 GLU GLU A ? n 
A 1 203 LYS 203 203 203 LYS LYS A ? n 
A 1 204 PRO 204 204 204 PRO PRO A ? n 
A 1 205 GLY 205 205 205 GLY GLY A ? n 
A 1 206 VAL 206 206 206 VAL VAL A ? n 
A 1 207 TYR 207 207 207 TYR TYR A ? n 
A 1 208 THR 208 208 208 THR THR A ? n 
A 1 209 ASP 209 209 209 ASP ASP A ? n 
A 1 210 ILE 210 210 210 ILE ILE A ? n 
A 1 211 CYS 211 211 211 CYS CYS A ? n 
A 1 212 LYS 212 212 212 LYS LYS A ? n 
A 1 213 TYR 213 213 213 TYR TYR A ? n 
A 1 214 GLY 214 214 214 GLY GLY A ? n 
A 1 215 GLY 215 215 215 GLY GLY A ? n 
A 1 216 TRP 216 216 216 TRP TRP A ? n 
A 1 217 ILE 217 217 217 ILE ILE A ? n 
A 1 218 ARG 218 218 218 ARG ARG A ? n 
A 1 219 SER 219 219 219 SER SER A ? n 
A 1 220 VAL 220 220 220 VAL VAL A ? n 
A 1 221 ILE 221 221 221 ILE ILE A ? n 
A 1 222 ARG 222 222 222 ARG ARG A ? n 
A 1 223 THR 223 223 223 THR THR A ? n 
A 1 224 TYR 224 224 224 TYR TYR A ? n 
# 
loop_
_atom_site.group_PDB 
_atom_site.id 
_atom_site.type_symbol 
_atom_site.label_atom_id 
_atom_site.label_alt_id 
_atom_site.label_comp_id 
_atom_site.label_asym_id 
_atom_site.label_entity_id 
_atom_site.label_seq_id 
_atom_site.pdbx_PDB_ins_code 
_atom_site.Cartn_x 
_atom_site.Cartn_y 
_atom_site.Cartn_z 
_atom_site.occupancy 
_atom_site.B_iso_or_equiv 
_atom_site.pdbx_formal_charge 
_atom_site.auth_seq_id 
_atom_site.auth_comp_id 
_atom_site.auth_asym_id 
_atom_site.auth_atom_id 
_atom_site.pdbx_PDB_model_num 
ATOM 1    N N   ? LYS A 1   1 ?  -5.410  -6.624 -11.003 1.000 48.750 ? 1   LYS A N   1 
ATOM 2    C CA  ? LYS A 1   1 ?  -4.820  -7.886 -11.440 1.000 48.750 ? 1   LYS A CA  1 
ATOM 3    C C   ? LYS A 1   1 ?  -3.766  -8.373 -10.448 1.000 48.750 ? 1   LYS A C   1 
ATOM 4    C CB  ? LYS A 1   1 ?  -4.201  -7.737 -12.830 1.000 48.750 ? 1   LYS A CB  1 
ATOM 5    O O   ? LYS A 1   1 ?  -2.772  -7.687 -10.203 1.000 48.750 ? 1   LYS A O   1 
ATOM 6    C CG  ? LYS A 1   1 ?  -3.732  -9.048 -13.444 1.000 48.750 ? 1   LYS A CG  1 
ATOM 7    C CD  ? LYS A 1   1 ?  -3.168  -8.841 -14.843 1.000 48.750 ? 1   LYS A CD  1 
ATOM 8    C CE  ? LYS A 1   1 ?  -2.577 -10.127 -15.405 1.000 48.750 ? 1   LYS A CE  1 
ATOM 9    N NZ  ? LYS A 1   1 ?  -2.025  -9.929 -16.778 1.000 48.750 ? 1   LYS A NZ  1 
ATOM 10   N N   ? VAL A 1   2 ?  -4.037  -9.207  -9.430 1.000 51.250 ? 2   VAL A N   1 
ATOM 11   C CA  ? VAL A 1   2 ?  -2.859 -10.006  -9.108 1.000 51.250 ? 2   VAL A CA  1 
ATOM 12   C C   ? VAL A 1   2 ?  -2.692 -11.120 -10.139 1.000 51.250 ? 2   VAL A C   1 
ATOM 13   C CB  ? VAL A 1   2 ?  -2.950 -10.604  -7.686 1.000 51.250 ? 2   VAL A CB  1 
ATOM 14   O O   ? VAL A 1   2 ?  -3.536 -12.014 -10.238 1.000 51.250 ? 2   VAL A O   1 
ATOM 15   C CG1 ? VAL A 1   2 ?  -1.701 -11.422  -7.363 1.000 51.250 ? 2   VAL A CG1 1 
ATOM 16   C CG2 ? VAL A 1   2 ?  -3.150  -9.496  -6.654 1.000 51.250 ? 2   VAL A CG2 1 
ATOM 17   N N   ? LEU A 1   3 ?  -2.109 -10.835 -11.236 1.000 53.980 ? 3   LEU A N   1 
ATOM 18   C CA  ? LEU A 1   3 ?  -1.895 -11.771 -12.334 1.000 53.980 ? 3   LEU A CA  1 
ATOM 19   C C   ? LEU A 1   3 ?  -1.172 -13.022 -11.849 1.000 53.980 ? 3   LEU A C   1 
ATOM 20   C CB  ? LEU A 1   3 ?  -1.094 -11.106 -13.457 1.000 53.980 ? 3   LEU A CB  1 
ATOM 21   O O   ? LEU A 1   3 ?  -0.109 -12.929 -11.230 1.000 53.980 ? 3   LEU A O   1 
ATOM 22   C CG  ? LEU A 1   3 ?  -1.790  -9.969 -14.206 1.000 53.980 ? 3   LEU A CG  1 
ATOM 23   C CD1 ? LEU A 1   3 ?  -0.815  -9.286 -15.159 1.000 53.980 ? 3   LEU A CD1 1 
ATOM 24   C CD2 ? LEU A 1   3 ?  -3.007 -10.493 -14.962 1.000 53.980 ? 3   LEU A CD2 1 
ATOM 25   N N   ? TYR A 1   4 ?  -2.039 -14.171 -11.885 1.000 57.210 ? 4   TYR A N   1 
ATOM 26   C CA  ? TYR A 1   4 ?  -1.580 -15.494 -11.478 1.000 57.210 ? 4   TYR A CA  1 
ATOM 27   C C   ? TYR A 1   4 ?  -1.560 -15.622  -9.959 1.000 57.210 ? 4   TYR A C   1 
ATOM 28   C CB  ? TYR A 1   4 ?  -0.184 -15.776 -12.043 1.000 57.210 ? 4   TYR A CB  1 
ATOM 29   O O   ? TYR A 1   4 ?  -0.670 -16.262  -9.395 1.000 57.210 ? 4   TYR A O   1 
ATOM 30   C CG  ? TYR A 1   4 ?  -0.142 -15.843 -13.551 1.000 57.210 ? 4   TYR A CG  1 
ATOM 31   C CD1 ? TYR A 1   4 ?  -0.712 -16.913 -14.236 1.000 57.210 ? 4   TYR A CD1 1 
ATOM 32   C CD2 ? TYR A 1   4 ?   0.468 -14.837 -14.292 1.000 57.210 ? 4   TYR A CD2 1 
ATOM 33   C CE1 ? TYR A 1   4 ?  -0.674 -16.980 -15.625 1.000 57.210 ? 4   TYR A CE1 1 
ATOM 34   C CE2 ? TYR A 1   4 ?   0.512 -14.893 -15.681 1.000 57.210 ? 4   TYR A CE2 1 
ATOM 35   O OH  ? TYR A 1   4 ?  -0.021 -16.027 -17.713 1.000 57.210 ? 4   TYR A OH  1 
ATOM 36   C CZ  ? TYR A 1   4 ?  -0.062 -15.966 -16.338 1.000 57.210 ? 4   TYR A CZ  1 
ATOM 37   N N   ? GLY A 1   5 ?  -2.375 -14.771  -9.203 1.000 62.290 ? 5   GLY A N   1 
ATOM 38   C CA  ? GLY A 1   5 ?  -2.563 -14.909  -7.768 1.000 62.290 ? 5   GLY A CA  1 
ATOM 39   C C   ? GLY A 1   5 ?  -3.616 -15.937  -7.400 1.000 62.290 ? 5   GLY A C   1 
ATOM 40   O O   ? GLY A 1   5 ?  -4.285 -16.489  -8.276 1.000 62.290 ? 5   GLY A O   1 
ATOM 41   N N   ? ASP A 1   6 ?  -3.638 -16.435  -6.310 1.000 79.260 ? 6   ASP A N   1 
ATOM 42   C CA  ? ASP A 1   6 ?  -4.608 -17.352  -5.720 1.000 79.260 ? 6   ASP A CA  1 
ATOM 43   C C   ? ASP A 1   6 ?  -5.263 -16.739  -4.485 1.000 79.260 ? 6   ASP A C   1 
ATOM 44   C CB  ? ASP A 1   6 ?  -3.938 -18.679  -5.356 1.000 79.260 ? 6   ASP A CB  1 
ATOM 45   O O   ? ASP A 1   6 ?  -4.721 -15.808  -3.885 1.000 79.260 ? 6   ASP A O   1 
ATOM 46   C CG  ? ASP A 1   6 ?  -3.337 -19.389  -6.556 1.000 79.260 ? 6   ASP A CG  1 
ATOM 47   O OD1 ? ASP A 1   6 ?  -4.096 -19.844  -7.439 1.000 79.260 ? 6   ASP A OD1 1 
ATOM 48   O OD2 ? ASP A 1   6 ?  -2.093 -19.497  -6.618 1.000 79.260 ? 6   ASP A OD2 1 
ATOM 49   N N   ? PRO A 1   7 ?  -6.538 -17.215  -4.357 1.000 85.190 ? 7   PRO A N   1 
ATOM 50   C CA  ? PRO A 1   7 ?  -7.137 -16.718  -3.116 1.000 85.190 ? 7   PRO A CA  1 
ATOM 51   C C   ? PRO A 1   7 ?  -6.209 -16.866  -1.912 1.000 85.190 ? 7   PRO A C   1 
ATOM 52   C CB  ? PRO A 1   7 ?  -8.385 -17.589  -2.953 1.000 85.190 ? 7   PRO A CB  1 
ATOM 53   O O   ? PRO A 1   7 ?  -5.546 -17.896  -1.762 1.000 85.190 ? 7   PRO A O   1 
ATOM 54   C CG  ? PRO A 1   7 ?  -8.708 -18.056  -4.336 1.000 85.190 ? 7   PRO A CG  1 
ATOM 55   C CD  ? PRO A 1   7 ?  -7.423 -18.225  -5.095 1.000 85.190 ? 7   PRO A CD  1 
ATOM 56   N N   ? CYS A 1   8 ?  -6.097 -15.712  -1.181 1.000 87.540 ? 8   CYS A N   1 
ATOM 57   C CA  ? CYS A 1   8 ?  -5.311 -15.723   0.048 1.000 87.540 ? 8   CYS A CA  1 
ATOM 58   C C   ? CYS A 1   8 ?  -5.991 -16.562   1.123 1.000 87.540 ? 8   CYS A C   1 
ATOM 59   C CB  ? CYS A 1   8 ?  -5.097 -14.299   0.560 1.000 87.540 ? 8   CYS A CB  1 
ATOM 60   O O   ? CYS A 1   8 ?  -7.219 -16.658   1.157 1.000 87.540 ? 8   CYS A O   1 
ATOM 61   S SG  ? CYS A 1   8 ?  -4.124 -13.263  -0.556 1.000 87.540 ? 8   CYS A SG  1 
ATOM 62   N N   ? GLU A 1   9 ?  -5.121 -17.190   1.973 1.000 87.530 ? 9   GLU A N   1 
ATOM 63   C CA  ? GLU A 1   9 ?  -5.677 -17.860   3.145 1.000 87.530 ? 9   GLU A CA  1 
ATOM 64   C C   ? GLU A 1   9 ?  -6.392 -16.869   4.059 1.000 87.530 ? 9   GLU A C   1 
ATOM 65   C CB  ? GLU A 1   9 ?  -4.578 -18.591   3.918 1.000 87.530 ? 9   GLU A CB  1 
ATOM 66   O O   ? GLU A 1   9 ?  -5.956 -15.726   4.206 1.000 87.530 ? 9   GLU A O   1 
ATOM 67   C CG  ? GLU A 1   9 ?  -3.968 -19.762   3.162 1.000 87.530 ? 9   GLU A CG  1 
ATOM 68   C CD  ? GLU A 1   9 ?  -2.885 -20.485   3.946 1.000 87.530 ? 9   GLU A CD  1 
ATOM 69   O OE1 ? GLU A 1   9 ?  -2.291 -21.450   3.414 1.000 87.530 ? 9   GLU A OE1 1 
ATOM 70   O OE2 ? GLU A 1   9 ?  -2.628 -20.083   5.103 1.000 87.530 ? 9   GLU A OE2 1 
ATOM 71   N N   ? GLU A 1  10 ?  -7.456 -17.401   4.694 1.000 82.940 ? 10  GLU A N   1 
ATOM 72   C CA  ? GLU A 1  10 ?  -8.172 -16.592   5.677 1.000 82.940 ? 10  GLU A CA  1 
ATOM 73   C C   ? GLU A 1  10 ?  -7.258 -16.189   6.831 1.000 82.940 ? 10  GLU A C   1 
ATOM 74   C CB  ? GLU A 1  10 ?  -9.391 -17.348   6.210 1.000 82.940 ? 10  GLU A CB  1 
ATOM 75   O O   ? GLU A 1  10 ?  -6.416 -16.977   7.267 1.000 82.940 ? 10  GLU A O   1 
ATOM 76   C CG  ? GLU A 1  10 ? -10.516 -17.494   5.196 1.000 82.940 ? 10  GLU A CG  1 
ATOM 77   C CD  ? GLU A 1  10 ? -11.776 -18.113   5.782 1.000 82.940 ? 10  GLU A CD  1 
ATOM 78   O OE1 ? GLU A 1  10 ? -12.752 -18.331   5.029 1.000 82.940 ? 10  GLU A OE1 1 
ATOM 79   O OE2 ? GLU A 1  10 ? -11.787 -18.380   7.004 1.000 82.940 ? 10  GLU A OE2 1 
ATOM 80   N N   ? LEU A 1  11 ?  -7.066 -14.809   7.150 1.000 86.700 ? 11  LEU A N   1 
ATOM 81   C CA  ? LEU A 1  11 ?  -6.344 -14.274   8.299 1.000 86.700 ? 11  LEU A CA  1 
ATOM 82   C C   ? LEU A 1  11 ?  -4.893 -13.976   7.939 1.000 86.700 ? 11  LEU A C   1 
ATOM 83   C CB  ? LEU A 1  11 ?  -6.400 -15.257   9.472 1.000 86.700 ? 11  LEU A CB  1 
ATOM 84   O O   ? LEU A 1  11 ?  -4.111 -13.553   8.793 1.000 86.700 ? 11  LEU A O   1 
ATOM 85   C CG  ? LEU A 1  11 ?  -7.775 -15.483  10.102 1.000 86.700 ? 11  LEU A CG  1 
ATOM 86   C CD1 ? LEU A 1  11 ?  -7.683 -16.521  11.216 1.000 86.700 ? 11  LEU A CD1 1 
ATOM 87   C CD2 ? LEU A 1  11 ?  -8.342 -14.171  10.632 1.000 86.700 ? 11  LEU A CD2 1 
ATOM 88   N N   ? ALA A 1  12 ?  -4.464 -14.278   6.789 1.000 88.490 ? 12  ALA A N   1 
ATOM 89   C CA  ? ALA A 1  12 ?  -3.080 -14.101   6.356 1.000 88.490 ? 12  ALA A CA  1 
ATOM 90   C C   ? ALA A 1  12 ?  -2.754 -12.624   6.152 1.000 88.490 ? 12  ALA A C   1 
ATOM 91   C CB  ? ALA A 1  12 ?  -2.821 -14.882   5.070 1.000 88.490 ? 12  ALA A CB  1 
ATOM 92   O O   ? ALA A 1  12 ?  -1.585 -12.233   6.167 1.000 88.490 ? 12  ALA A O   1 
ATOM 93   N N   ? HIS A 1  13 ?  -3.772 -11.728   6.225 1.000 91.980 ? 13  HIS A N   1 
ATOM 94   C CA  ? HIS A 1  13 ?  -3.556 -10.321   5.906 1.000 91.980 ? 13  HIS A CA  1 
ATOM 95   C C   ? HIS A 1  13 ?  -4.477  -9.423   6.725 1.000 91.980 ? 13  HIS A C   1 
ATOM 96   C CB  ? HIS A 1  13 ?  -3.772 -10.072   4.412 1.000 91.980 ? 13  HIS A CB  1 
ATOM 97   O O   ? HIS A 1  13 ?  -5.343  -8.744   6.170 1.000 91.980 ? 13  HIS A O   1 
ATOM 98   C CG  ? HIS A 1  13 ?  -3.257 -11.172   3.539 1.000 91.980 ? 13  HIS A CG  1 
ATOM 99   C CD2 ? HIS A 1  13 ?  -3.899 -12.002   2.684 1.000 91.980 ? 13  HIS A CD2 1 
ATOM 100  N ND1 ? HIS A 1  13 ?  -1.925 -11.520   3.490 1.000 91.980 ? 13  HIS A ND1 1 
ATOM 101  C CE1 ? HIS A 1  13 ?  -1.769 -12.520   2.638 1.000 91.980 ? 13  HIS A CE1 1 
ATOM 102  N NE2 ? HIS A 1  13 ?  -2.951 -12.832   2.136 1.000 91.980 ? 13  HIS A NE2 1 
ATOM 103  N N   ? PRO A 1  14 ?  -4.272  -9.363   7.998 1.000 95.200 ? 14  PRO A N   1 
ATOM 104  C CA  ? PRO A 1  14 ?  -5.153  -8.629   8.910 1.000 95.200 ? 14  PRO A CA  1 
ATOM 105  C C   ? PRO A 1  14 ?  -4.995  -7.115   8.792 1.000 95.200 ? 14  PRO A C   1 
ATOM 106  C CB  ? PRO A 1  14 ?  -4.713  -9.117  10.293 1.000 95.200 ? 14  PRO A CB  1 
ATOM 107  O O   ? PRO A 1  14 ?  -5.768  -6.362   9.389 1.000 95.200 ? 14  PRO A O   1 
ATOM 108  C CG  ? PRO A 1  14 ?  -3.272  -9.481  10.129 1.000 95.200 ? 14  PRO A CG  1 
ATOM 109  C CD  ? PRO A 1  14 ?  -3.079 -10.059   8.756 1.000 95.200 ? 14  PRO A CD  1 
ATOM 110  N N   ? TYR A 1  15 ?  -4.111  -6.636   7.935 1.000 96.450 ? 15  TYR A N   1 
ATOM 111  C CA  ? TYR A 1  15 ?  -3.811  -5.221   7.746 1.000 96.450 ? 15  TYR A CA  1 
ATOM 112  C C   ? TYR A 1  15 ?  -4.510  -4.676   6.507 1.000 96.450 ? 15  TYR A C   1 
ATOM 113  C CB  ? TYR A 1  15 ?  -2.299  -5.002   7.632 1.000 96.450 ? 15  TYR A CB  1 
ATOM 114  O O   ? TYR A 1  15 ?  -4.509  -3.466   6.267 1.000 96.450 ? 15  TYR A O   1 
ATOM 115  C CG  ? TYR A 1  15 ?  -1.611  -5.987   6.718 1.000 96.450 ? 15  TYR A CG  1 
ATOM 116  C CD1 ? TYR A 1  15 ?  -0.910  -7.074   7.235 1.000 96.450 ? 15  TYR A CD1 1 
ATOM 117  C CD2 ? TYR A 1  15 ?  -1.658  -5.831   5.337 1.000 96.450 ? 15  TYR A CD2 1 
ATOM 118  C CE1 ? TYR A 1  15 ?  -0.273  -7.983   6.398 1.000 96.450 ? 15  TYR A CE1 1 
ATOM 119  C CE2 ? TYR A 1  15 ?  -1.024  -6.734   4.490 1.000 96.450 ? 15  TYR A CE2 1 
ATOM 120  O OH  ? TYR A 1  15 ?   0.294  -8.702   4.194 1.000 96.450 ? 15  TYR A OH  1 
ATOM 121  C CZ  ? TYR A 1  15 ?  -0.335  -7.805   5.028 1.000 96.450 ? 15  TYR A CZ  1 
ATOM 122  N N   ? GLN A 1  16 ?  -5.048  -5.543   5.661 1.000 95.670 ? 16  GLN A N   1 
ATOM 123  C CA  ? GLN A 1  16 ?  -5.643  -5.157   4.386 1.000 95.670 ? 16  GLN A CA  1 
ATOM 124  C C   ? GLN A 1  16 ?  -6.906  -4.326   4.597 1.000 95.670 ? 16  GLN A C   1 
ATOM 125  C CB  ? GLN A 1  16 ?  -5.963  -6.394   3.545 1.000 95.670 ? 16  GLN A CB  1 
ATOM 126  O O   ? GLN A 1  16 ?  -7.768  -4.691   5.399 1.000 95.670 ? 16  GLN A O   1 
ATOM 127  C CG  ? GLN A 1  16 ?  -6.585  -6.075   2.192 1.000 95.670 ? 16  GLN A CG  1 
ATOM 128  C CD  ? GLN A 1  16 ?  -5.610  -5.404   1.242 1.000 95.670 ? 16  GLN A CD  1 
ATOM 129  N NE2 ? GLN A 1  16 ?  -6.134  -4.824   0.168 1.000 95.670 ? 16  GLN A NE2 1 
ATOM 130  O OE1 ? GLN A 1  16 ?  -4.397  -5.406   1.472 1.000 95.670 ? 16  GLN A OE1 1 
ATOM 131  N N   ? ALA A 1  17 ?  -6.990  -3.179   3.839 1.000 96.240 ? 17  ALA A N   1 
ATOM 132  C CA  ? ALA A 1  17 ?  -8.151  -2.293   3.884 1.000 96.240 ? 17  ALA A CA  1 
ATOM 133  C C   ? ALA A 1  17 ?  -8.802  -2.172   2.510 1.000 96.240 ? 17  ALA A C   1 
ATOM 134  C CB  ? ALA A 1  17 ?  -7.748  -0.914   4.402 1.000 96.240 ? 17  ALA A CB  1 
ATOM 135  O O   ? ALA A 1  17 ?  -8.110  -2.076   1.494 1.000 96.240 ? 17  ALA A O   1 
ATOM 136  N N   ? ALA A 1  18 ? -10.128  -2.241   2.518 1.000 95.560 ? 18  ALA A N   1 
ATOM 137  C CA  ? ALA A 1  18 ? -10.908  -1.942   1.320 1.000 95.560 ? 18  ALA A CA  1 
ATOM 138  C C   ? ALA A 1  18 ? -11.481  -0.529   1.377 1.000 95.560 ? 18  ALA A C   1 
ATOM 139  C CB  ? ALA A 1  18 ? -12.032  -2.962   1.149 1.000 95.560 ? 18  ALA A CB  1 
ATOM 140  O O   ? ALA A 1  18 ? -12.227  -0.191   2.300 1.000 95.560 ? 18  ALA A O   1 
ATOM 141  N N   ? VAL A 1  19 ? -11.076   0.260   0.399 1.000 96.190 ? 19  VAL A N   1 
ATOM 142  C CA  ? VAL A 1  19 ? -11.522   1.648   0.338 1.000 96.190 ? 19  VAL A CA  1 
ATOM 143  C C   ? VAL A 1  19 ? -12.648   1.785  -0.684 1.000 96.190 ? 19  VAL A C   1 
ATOM 144  C CB  ? VAL A 1  19 ? -10.360   2.602  -0.017 1.000 96.190 ? 19  VAL A CB  1 
ATOM 145  O O   ? VAL A 1  19 ? -12.455   1.508  -1.870 1.000 96.190 ? 19  VAL A O   1 
ATOM 146  C CG1 ? VAL A 1  19 ? -10.834   4.055  -0.012 1.000 96.190 ? 19  VAL A CG1 1 
ATOM 147  C CG2 ? VAL A 1  19 ?  -9.198   2.412   0.955 1.000 96.190 ? 19  VAL A CG2 1 
ATOM 148  N N   ? TYR A 1  20 ? -13.853   2.299  -0.187 1.000 94.960 ? 20  TYR A N   1 
ATOM 149  C CA  ? TYR A 1  20 ? -15.057   2.399  -1.004 1.000 94.960 ? 20  TYR A CA  1 
ATOM 150  C C   ? TYR A 1  20 ? -15.441   3.856  -1.234 1.000 94.960 ? 20  TYR A C   1 
ATOM 151  C CB  ? TYR A 1  20 ? -16.219   1.652  -0.343 1.000 94.960 ? 20  TYR A CB  1 
ATOM 152  O O   ? TYR A 1  20 ? -15.183   4.714  -0.386 1.000 94.960 ? 20  TYR A O   1 
ATOM 153  C CG  ? TYR A 1  20 ? -16.183   0.159  -0.563 1.000 94.960 ? 20  TYR A CG  1 
ATOM 154  C CD1 ? TYR A 1  20 ? -17.189  -0.484  -1.281 1.000 94.960 ? 20  TYR A CD1 1 
ATOM 155  C CD2 ? TYR A 1  20 ? -15.145  -0.613  -0.051 1.000 94.960 ? 20  TYR A CD2 1 
ATOM 156  C CE1 ? TYR A 1  20 ? -17.162  -1.859  -1.484 1.000 94.960 ? 20  TYR A CE1 1 
ATOM 157  C CE2 ? TYR A 1  20 ? -15.107  -1.989  -0.248 1.000 94.960 ? 20  TYR A CE2 1 
ATOM 158  O OH  ? TYR A 1  20 ? -16.086  -3.965  -1.164 1.000 94.960 ? 20  TYR A OH  1 
ATOM 159  C CZ  ? TYR A 1  20 ? -16.118  -2.602  -0.966 1.000 94.960 ? 20  TYR A CZ  1 
ATOM 160  N N   ? THR A 1  21 ? -16.065   3.996  -2.394 1.000 94.460 ? 21  THR A N   1 
ATOM 161  C CA  ? THR A 1  21 ? -16.777   5.233  -2.693 1.000 94.460 ? 21  THR A CA  1 
ATOM 162  C C   ? THR A 1  21 ? -18.089   4.941  -3.417 1.000 94.460 ? 21  THR A C   1 
ATOM 163  C CB  ? THR A 1  21 ? -15.916   6.180  -3.549 1.000 94.460 ? 21  THR A CB  1 
ATOM 164  O O   ? THR A 1  21 ? -18.109   4.200  -4.402 1.000 94.460 ? 21  THR A O   1 
ATOM 165  C CG2 ? THR A 1  21 ? -15.600   5.561  -4.907 1.000 94.460 ? 21  THR A CG2 1 
ATOM 166  O OG1 ? THR A 1  21 ? -16.623   7.410  -3.749 1.000 94.460 ? 21  THR A OG1 1 
ATOM 167  N N   ? SER A 1  22 ? -19.199   5.473  -2.857 1.000 92.070 ? 22  SER A N   1 
ATOM 168  C CA  ? SER A 1  22 ? -20.530   5.302  -3.431 1.000 92.070 ? 22  SER A CA  1 
ATOM 169  C C   ? SER A 1  22 ? -20.867   3.826  -3.618 1.000 92.070 ? 22  SER A C   1 
ATOM 170  C CB  ? SER A 1  22 ? -20.635   6.031  -4.771 1.000 92.070 ? 22  SER A CB  1 
ATOM 171  O O   ? SER A 1  22 ? -21.384   3.430  -4.665 1.000 92.070 ? 22  SER A O   1 
ATOM 172  O OG  ? SER A 1  22 ? -20.411   7.421  -4.606 1.000 92.070 ? 22  SER A OG  1 
ATOM 173  N N   ? GLY A 1  23 ? -20.371   2.957  -2.714 1.000 88.070 ? 23  GLY A N   1 
ATOM 174  C CA  ? GLY A 1  23 ? -20.792   1.565  -2.692 1.000 88.070 ? 23  GLY A CA  1 
ATOM 175  C C   ? GLY A 1  23 ? -19.942   0.670  -3.573 1.000 88.070 ? 23  GLY A C   1 
ATOM 176  O O   ? GLY A 1  23 ? -20.233  -0.518  -3.724 1.000 88.070 ? 23  GLY A O   1 
ATOM 177  N N   ? HIS A 1  24 ? -18.872   1.296  -4.153 1.000 89.940 ? 24  HIS A N   1 
ATOM 178  C CA  ? HIS A 1  24 ? -17.975   0.546  -5.026 1.000 89.940 ? 24  HIS A CA  1 
ATOM 179  C C   ? HIS A 1  24 ? -16.545   0.569  -4.496 1.000 89.940 ? 24  HIS A C   1 
ATOM 180  C CB  ? HIS A 1  24 ? -18.017   1.109  -6.448 1.000 89.940 ? 24  HIS A CB  1 
ATOM 181  O O   ? HIS A 1  24 ? -16.080   1.595  -3.995 1.000 89.940 ? 24  HIS A O   1 
ATOM 182  C CG  ? HIS A 1  24 ? -19.376   1.066  -7.070 1.000 89.940 ? 24  HIS A CG  1 
ATOM 183  C CD2 ? HIS A 1  24 ? -20.304   2.036  -7.247 1.000 89.940 ? 24  HIS A CD2 1 
ATOM 184  N ND1 ? HIS A 1  24 ? -19.917  -0.087  -7.597 1.000 89.940 ? 24  HIS A ND1 1 
ATOM 185  C CE1 ? HIS A 1  24 ? -21.122   0.177  -8.073 1.000 89.940 ? 24  HIS A CE1 1 
ATOM 186  N NE2 ? HIS A 1  24 ? -21.381   1.458  -7.873 1.000 89.940 ? 24  HIS A NE2 1 
ATOM 187  N N   ? LEU A 1  25 ? -15.924  -0.653  -4.603 1.000 91.300 ? 25  LEU A N   1 
ATOM 188  C CA  ? LEU A 1  25 ? -14.508  -0.710  -4.255 1.000 91.300 ? 25  LEU A CA  1 
ATOM 189  C C   ? LEU A 1  25 ? -13.694   0.237  -5.130 1.000 91.300 ? 25  LEU A C   1 
ATOM 190  C CB  ? LEU A 1  25 ? -13.978  -2.139  -4.399 1.000 91.300 ? 25  LEU A CB  1 
ATOM 191  O O   ? LEU A 1  25 ? -13.726   0.136  -6.358 1.000 91.300 ? 25  LEU A O   1 
ATOM 192  C CG  ? LEU A 1  25 ? -12.503  -2.353  -4.056 1.000 91.300 ? 25  LEU A CG  1 
ATOM 193  C CD1 ? LEU A 1  25 ? -12.278  -2.190  -2.556 1.000 91.300 ? 25  LEU A CD1 1 
ATOM 194  C CD2 ? LEU A 1  25 ? -12.039  -3.727  -4.525 1.000 91.300 ? 25  LEU A CD2 1 
ATOM 195  N N   ? LEU A 1  26 ? -12.972   1.220  -4.470 1.000 92.310 ? 26  LEU A N   1 
ATOM 196  C CA  ? LEU A 1  26 ? -12.165   2.210  -5.175 1.000 92.310 ? 26  LEU A CA  1 
ATOM 197  C C   ? LEU A 1  26 ? -10.703   1.779  -5.230 1.000 92.310 ? 26  LEU A C   1 
ATOM 198  C CB  ? LEU A 1  26 ? -12.281   3.577  -4.496 1.000 92.310 ? 26  LEU A CB  1 
ATOM 199  O O   ? LEU A 1  26 ? -10.104   1.737  -6.307 1.000 92.310 ? 26  LEU A O   1 
ATOM 200  C CG  ? LEU A 1  26 ? -11.405   4.694  -5.066 1.000 92.310 ? 26  LEU A CG  1 
ATOM 201  C CD1 ? LEU A 1  26 ? -11.833   5.028  -6.491 1.000 92.310 ? 26  LEU A CD1 1 
ATOM 202  C CD2 ? LEU A 1  26 ? -11.471   5.932  -4.178 1.000 92.310 ? 26  LEU A CD2 1 
ATOM 203  N N   ? CYS A 1  27 ? -10.130   1.506  -4.093 1.000 94.480 ? 27  CYS A N   1 
ATOM 204  C CA  ? CYS A 1  27 ?  -8.729   1.152  -3.897 1.000 94.480 ? 27  CYS A CA  1 
ATOM 205  C C   ? CYS A 1  27 ?  -8.568   0.191  -2.725 1.000 94.480 ? 27  CYS A C   1 
ATOM 206  C CB  ? CYS A 1  27 ?  -7.888   2.406  -3.659 1.000 94.480 ? 27  CYS A CB  1 
ATOM 207  O O   ? CYS A 1  27 ?  -9.503  -0.009  -1.948 1.000 94.480 ? 27  CYS A O   1 
ATOM 208  S SG  ? CYS A 1  27 ?  -7.675   3.430  -5.131 1.000 94.480 ? 27  CYS A SG  1 
ATOM 209  N N   ? GLY A 1  28 ?  -7.458  -0.389  -2.729 1.000 94.820 ? 28  GLY A N   1 
ATOM 210  C CA  ? GLY A 1  28 ?  -7.022  -1.026  -1.496 1.000 94.820 ? 28  GLY A CA  1 
ATOM 211  C C   ? GLY A 1  28 ?  -6.331  -0.069  -0.542 1.000 94.820 ? 28  GLY A C   1 
ATOM 212  O O   ? GLY A 1  28 ?  -6.180   1.116  -0.845 1.000 94.820 ? 28  GLY A O   1 
ATOM 213  N N   ? GLY A 1  29 ?  -5.924  -0.521   0.614 1.000 96.370 ? 29  GLY A N   1 
ATOM 214  C CA  ? GLY A 1  29 ?  -5.185   0.215   1.627 1.000 96.370 ? 29  GLY A CA  1 
ATOM 215  C C   ? GLY A 1  29 ?  -4.547  -0.683   2.670 1.000 96.370 ? 29  GLY A C   1 
ATOM 216  O O   ? GLY A 1  29 ?  -4.732  -1.902   2.645 1.000 96.370 ? 29  GLY A O   1 
ATOM 217  N N   ? VAL A 1  30 ?  -3.747   0.002   3.503 1.000 97.780 ? 30  VAL A N   1 
ATOM 218  C CA  ? VAL A 1  30 ?  -3.040  -0.748   4.536 1.000 97.780 ? 30  VAL A CA  1 
ATOM 219  C C   ? VAL A 1  30 ?  -3.195  -0.045   5.882 1.000 97.780 ? 30  VAL A C   1 
ATOM 220  C CB  ? VAL A 1  30 ?  -1.544  -0.917   4.191 1.000 97.780 ? 30  VAL A CB  1 
ATOM 221  O O   ? VAL A 1  30 ?  -2.905   1.147   6.004 1.000 97.780 ? 30  VAL A O   1 
ATOM 222  C CG1 ? VAL A 1  30 ?  -0.856  -1.830   5.205 1.000 97.780 ? 30  VAL A CG1 1 
ATOM 223  C CG2 ? VAL A 1  30 ?  -1.381  -1.467   2.775 1.000 97.780 ? 30  VAL A CG2 1 
ATOM 224  N N   ? LEU A 1  31 ?  -3.712  -0.784   6.861 1.000 97.970 ? 31  LEU A N   1 
ATOM 225  C CA  ? LEU A 1  31 ?  -3.738  -0.284   8.231 1.000 97.970 ? 31  LEU A CA  1 
ATOM 226  C C   ? LEU A 1  31 ?  -2.334  -0.256   8.826 1.000 97.970 ? 31  LEU A C   1 
ATOM 227  C CB  ? LEU A 1  31 ?  -4.656  -1.148   9.100 1.000 97.970 ? 31  LEU A CB  1 
ATOM 228  O O   ? LEU A 1  31 ?  -1.722  -1.307   9.034 1.000 97.970 ? 31  LEU A O   1 
ATOM 229  C CG  ? LEU A 1  31 ?  -4.875  -0.671  10.537 1.000 97.970 ? 31  LEU A CG  1 
ATOM 230  C CD1 ? LEU A 1  31 ?  -5.647   0.643  10.547 1.000 97.970 ? 31  LEU A CD1 1 
ATOM 231  C CD2 ? LEU A 1  31 ?  -5.608  -1.735  11.347 1.000 97.970 ? 31  LEU A CD2 1 
ATOM 232  N N   ? VAL A 1  32 ?  -1.738   0.971   9.127 1.000 97.340 ? 32  VAL A N   1 
ATOM 233  C CA  ? VAL A 1  32 ?  -0.349   1.099   9.556 1.000 97.340 ? 32  VAL A CA  1 
ATOM 234  C C   ? VAL A 1  32 ?  -0.297   1.653  10.978 1.000 97.340 ? 32  VAL A C   1 
ATOM 235  C CB  ? VAL A 1  32 ?   0.459   2.005   8.601 1.000 97.340 ? 32  VAL A CB  1 
ATOM 236  O O   ? VAL A 1  32 ?   0.753   1.622  11.625 1.000 97.340 ? 32  VAL A O   1 
ATOM 237  C CG1 ? VAL A 1  32 ?   0.650   1.327   7.246 1.000 97.340 ? 32  VAL A CG1 1 
ATOM 238  C CG2 ? VAL A 1  32 ?  -0.235   3.356   8.433 1.000 97.340 ? 32  VAL A CG2 1 
ATOM 239  N N   ? HIS A 1  33 ?  -1.458   2.100  11.427 1.000 96.610 ? 33  HIS A N   1 
ATOM 240  C CA  ? HIS A 1  33 ?  -1.757   2.616  12.757 1.000 96.610 ? 33  HIS A CA  1 
ATOM 241  C C   ? HIS A 1  33 ?  -3.227   2.411  13.110 1.000 96.610 ? 33  HIS A C   1 
ATOM 242  C CB  ? HIS A 1  33 ?  -1.398   4.100  12.850 1.000 96.610 ? 33  HIS A CB  1 
ATOM 243  O O   ? HIS A 1  33 ?  -4.084   2.381  12.224 1.000 96.610 ? 33  HIS A O   1 
ATOM 244  C CG  ? HIS A 1  33 ?  -1.475   4.651  14.239 1.000 96.610 ? 33  HIS A CG  1 
ATOM 245  C CD2 ? HIS A 1  33 ?  -0.512   4.861  15.166 1.000 96.610 ? 33  HIS A CD2 1 
ATOM 246  N ND1 ? HIS A 1  33 ?  -2.661   5.054  14.814 1.000 96.610 ? 33  HIS A ND1 1 
ATOM 247  C CE1 ? HIS A 1  33 ?  -2.422   5.491  16.039 1.000 96.610 ? 33  HIS A CE1 1 
ATOM 248  N NE2 ? HIS A 1  33 ?  -1.126   5.385  16.278 1.000 96.610 ? 33  HIS A NE2 1 
ATOM 249  N N   ? PRO A 1  34 ?  -3.501   2.220  14.535 1.000 93.480 ? 34  PRO A N   1 
ATOM 250  C CA  ? PRO A 1  34 ?  -4.860   1.879  14.963 1.000 93.480 ? 34  PRO A CA  1 
ATOM 251  C C   ? PRO A 1  34 ?  -5.917   2.802  14.360 1.000 93.480 ? 34  PRO A C   1 
ATOM 252  C CB  ? PRO A 1  34 ?  -4.801   2.037  16.484 1.000 93.480 ? 34  PRO A CB  1 
ATOM 253  O O   ? PRO A 1  34 ?  -7.062   2.387  14.161 1.000 93.480 ? 34  PRO A O   1 
ATOM 254  C CG  ? PRO A 1  34 ?  -3.395   1.683  16.850 1.000 93.480 ? 34  PRO A CG  1 
ATOM 255  C CD  ? PRO A 1  34 ?  -2.478   2.206  15.783 1.000 93.480 ? 34  PRO A CD  1 
ATOM 256  N N   ? GLN A 1  35 ?  -5.590   3.954  13.790 1.000 96.540 ? 35  GLN A N   1 
ATOM 257  C CA  ? GLN A 1  35 ?  -6.597   4.863  13.253 1.000 96.540 ? 35  GLN A CA  1 
ATOM 258  C C   ? GLN A 1  35 ?  -6.178   5.404  11.889 1.000 96.540 ? 35  GLN A C   1 
ATOM 259  C CB  ? GLN A 1  35 ?  -6.848   6.020  14.222 1.000 96.540 ? 35  GLN A CB  1 
ATOM 260  O O   ? GLN A 1  35 ?  -6.770   6.362  11.387 1.000 96.540 ? 35  GLN A O   1 
ATOM 261  C CG  ? GLN A 1  35 ?  -8.151   6.765  13.966 1.000 96.540 ? 35  GLN A CG  1 
ATOM 262  C CD  ? GLN A 1  35 ?  -8.457   7.797  15.035 1.000 96.540 ? 35  GLN A CD  1 
ATOM 263  N NE2 ? GLN A 1  35 ?  -8.451   9.069  14.650 1.000 96.540 ? 35  GLN A NE2 1 
ATOM 264  O OE1 ? GLN A 1  35 ?  -8.698   7.454  16.196 1.000 96.540 ? 35  GLN A OE1 1 
ATOM 265  N N   ? TRP A 1  36 ?  -5.051   4.822  11.361 1.000 98.160 ? 36  TRP A N   1 
ATOM 266  C CA  ? TRP A 1  36 ?  -4.571   5.385  10.104 1.000 98.160 ? 36  TRP A CA  1 
ATOM 267  C C   ? TRP A 1  36 ?  -4.346   4.290   9.067 1.000 98.160 ? 36  TRP A C   1 
ATOM 268  C CB  ? TRP A 1  36 ?  -3.275   6.170  10.326 1.000 98.160 ? 36  TRP A CB  1 
ATOM 269  O O   ? TRP A 1  36 ?  -3.753   3.251   9.371 1.000 98.160 ? 36  TRP A O   1 
ATOM 270  C CG  ? TRP A 1  36 ?  -3.473   7.495  10.999 1.000 98.160 ? 36  TRP A CG  1 
ATOM 271  C CD1 ? TRP A 1  36 ?  -3.361   7.766  12.334 1.000 98.160 ? 36  TRP A CD1 1 
ATOM 272  C CD2 ? TRP A 1  36 ?  -3.822   8.730  10.367 1.000 98.160 ? 36  TRP A CD2 1 
ATOM 273  C CE2 ? TRP A 1  36 ?  -3.905   9.710  11.381 1.000 98.160 ? 36  TRP A CE2 1 
ATOM 274  C CE3 ? TRP A 1  36 ?  -4.073   9.104   9.040 1.000 98.160 ? 36  TRP A CE3 1 
ATOM 275  N NE1 ? TRP A 1  36 ?  -3.619   9.096  12.571 1.000 98.160 ? 36  TRP A NE1 1 
ATOM 276  C CH2 ? TRP A 1  36 ?  -4.469  11.380   9.802 1.000 98.160 ? 36  TRP A CH2 1 
ATOM 277  C CZ2 ? TRP A 1  36 ?  -4.229  11.041  11.108 1.000 98.160 ? 36  TRP A CZ2 1 
ATOM 278  C CZ3 ? TRP A 1  36 ?  -4.395  10.429   8.771 1.000 98.160 ? 36  TRP A CZ3 1 
ATOM 279  N N   ? VAL A 1  37 ?  -4.868   4.548   7.860 1.000 98.410 ? 37  VAL A N   1 
ATOM 280  C CA  ? VAL A 1  37 ?  -4.713   3.694   6.686 1.000 98.410 ? 37  VAL A CA  1 
ATOM 281  C C   ? VAL A 1  37 ?  -3.906   4.427   5.617 1.000 98.410 ? 37  VAL A C   1 
ATOM 282  C CB  ? VAL A 1  37 ?  -6.081   3.258   6.117 1.000 98.410 ? 37  VAL A CB  1 
ATOM 283  O O   ? VAL A 1  37 ?  -4.118   5.619   5.379 1.000 98.410 ? 37  VAL A O   1 
ATOM 284  C CG1 ? VAL A 1  37 ?  -5.911   2.591   4.753 1.000 98.410 ? 37  VAL A CG1 1 
ATOM 285  C CG2 ? VAL A 1  37 ?  -6.790   2.319   7.091 1.000 98.410 ? 37  VAL A CG2 1 
ATOM 286  N N   ? VAL A 1  38 ?  -2.961   3.702   5.070 1.000 98.210 ? 38  VAL A N   1 
ATOM 287  C CA  ? VAL A 1  38 ?  -2.205   4.223   3.936 1.000 98.210 ? 38  VAL A CA  1 
ATOM 288  C C   ? VAL A 1  38 ?  -2.783   3.675   2.634 1.000 98.210 ? 38  VAL A C   1 
ATOM 289  C CB  ? VAL A 1  38 ?  -0.704   3.870   4.044 1.000 98.210 ? 38  VAL A CB  1 
ATOM 290  O O   ? VAL A 1  38 ?  -3.085   2.483   2.535 1.000 98.210 ? 38  VAL A O   1 
ATOM 291  C CG1 ? VAL A 1  38 ?   0.053   4.349   2.807 1.000 98.210 ? 38  VAL A CG1 1 
ATOM 292  C CG2 ? VAL A 1  38 ?  -0.104   4.477   5.311 1.000 98.210 ? 38  VAL A CG2 1 
ATOM 293  N N   ? THR A 1  39 ?  -2.980   4.565   1.568 1.000 97.990 ? 39  THR A N   1 
ATOM 294  C CA  ? THR A 1  39 ?  -3.463   4.197   0.242 1.000 97.990 ? 39  THR A CA  1 
ATOM 295  C C   ? THR A 1  39 ?  -2.850   5.097  -0.827 1.000 97.990 ? 39  THR A C   1 
ATOM 296  C CB  ? THR A 1  39 ?  -4.999   4.278   0.165 1.000 97.990 ? 39  THR A CB  1 
ATOM 297  O O   ? THR A 1  39 ?  -1.959   5.898  -0.535 1.000 97.990 ? 39  THR A O   1 
ATOM 298  C CG2 ? THR A 1  39 ?  -5.476   5.727   0.190 1.000 97.990 ? 39  THR A CG2 1 
ATOM 299  O OG1 ? THR A 1  39 ?  -5.445   3.661  -1.049 1.000 97.990 ? 39  THR A OG1 1 
ATOM 300  N N   ? ALA A 1  40 ?  -3.203   4.903  -2.053 1.000 97.550 ? 40  ALA A N   1 
ATOM 301  C CA  ? ALA A 1  40 ?  -2.662   5.709  -3.144 1.000 97.550 ? 40  ALA A CA  1 
ATOM 302  C C   ? ALA A 1  40 ?  -3.356   7.065  -3.220 1.000 97.550 ? 40  ALA A C   1 
ATOM 303  C CB  ? ALA A 1  40 ?  -2.800   4.968  -4.472 1.000 97.550 ? 40  ALA A CB  1 
ATOM 304  O O   ? ALA A 1  40 ?  -4.577   7.154  -3.070 1.000 97.550 ? 40  ALA A O   1 
ATOM 305  N N   ? ALA A 1  41 ?  -2.597   8.136  -3.507 1.000 97.790 ? 41  ALA A N   1 
ATOM 306  C CA  ? ALA A 1  41 ?  -3.130   9.493  -3.599 1.000 97.790 ? 41  ALA A CA  1 
ATOM 307  C C   ? ALA A 1  41 ?  -4.072   9.632  -4.792 1.000 97.790 ? 41  ALA A C   1 
ATOM 308  C CB  ? ALA A 1  41 ?  -1.992  10.505  -3.702 1.000 97.790 ? 41  ALA A CB  1 
ATOM 309  O O   ? ALA A 1  41 ?  -5.011  10.430  -4.758 1.000 97.790 ? 41  ALA A O   1 
ATOM 310  N N   ? HIS A 1  42 ?  -3.807   8.898  -5.828 1.000 95.670 ? 42  HIS A N   1 
ATOM 311  C CA  ? HIS A 1  42 ?  -4.635   8.990  -7.025 1.000 95.670 ? 42  HIS A CA  1 
ATOM 312  C C   ? HIS A 1  42 ?  -6.004   8.356  -6.799 1.000 95.670 ? 42  HIS A C   1 
ATOM 313  C CB  ? HIS A 1  42 ?  -3.937   8.323  -8.212 1.000 95.670 ? 42  HIS A CB  1 
ATOM 314  O O   ? HIS A 1  42 ?  -6.888   8.456  -7.653 1.000 95.670 ? 42  HIS A O   1 
ATOM 315  C CG  ? HIS A 1  42 ?  -3.957   6.828  -8.156 1.000 95.670 ? 42  HIS A CG  1 
ATOM 316  C CD2 ? HIS A 1  42 ?  -4.889   5.935  -8.563 1.000 95.670 ? 42  HIS A CD2 1 
ATOM 317  N ND1 ? HIS A 1  42 ?  -2.921   6.090  -7.625 1.000 95.670 ? 42  HIS A ND1 1 
ATOM 318  C CE1 ? HIS A 1  42 ?  -3.217   4.804  -7.710 1.000 95.670 ? 42  HIS A CE1 1 
ATOM 319  N NE2 ? HIS A 1  42 ?  -4.406   4.683  -8.275 1.000 95.670 ? 42  HIS A NE2 1 
ATOM 320  N N   ? CYS A 1  43 ?  -6.242   7.829  -5.550 1.000 95.740 ? 43  CYS A N   1 
ATOM 321  C CA  ? CYS A 1  43 ?  -7.518   7.216  -5.196 1.000 95.740 ? 43  CYS A CA  1 
ATOM 322  C C   ? CYS A 1  43 ?  -8.425   8.216  -4.489 1.000 95.740 ? 43  CYS A C   1 
ATOM 323  C CB  ? CYS A 1  43 ?  -7.296   5.995  -4.304 1.000 95.740 ? 43  CYS A CB  1 
ATOM 324  O O   ? CYS A 1  43 ?  -9.505   7.855  -4.017 1.000 95.740 ? 43  CYS A O   1 
ATOM 325  S SG  ? CYS A 1  43 ?  -6.596   4.576  -5.174 1.000 95.740 ? 43  CYS A SG  1 
ATOM 326  N N   ? LYS A 1  44 ?  -8.036   9.399  -4.396 1.000 96.370 ? 44  LYS A N   1 
ATOM 327  C CA  ? LYS A 1  44 ?  -8.749  10.416  -3.629 1.000 96.370 ? 44  LYS A CA  1 
ATOM 328  C C   ? LYS A 1  44 ? -10.129  10.685  -4.223 1.000 96.370 ? 44  LYS A C   1 
ATOM 329  C CB  ? LYS A 1  44 ?  -7.940  11.713  -3.575 1.000 96.370 ? 44  LYS A CB  1 
ATOM 330  O O   ? LYS A 1  44 ? -10.247  11.037  -5.398 1.000 96.370 ? 44  LYS A O   1 
ATOM 331  C CG  ? LYS A 1  44 ?  -8.568  12.798  -2.713 1.000 96.370 ? 44  LYS A CG  1 
ATOM 332  C CD  ? LYS A 1  44 ?  -7.693  14.044  -2.657 1.000 96.370 ? 44  LYS A CD  1 
ATOM 333  C CE  ? LYS A 1  44 ?  -8.333  15.141  -1.816 1.000 96.370 ? 44  LYS A CE  1 
ATOM 334  N NZ  ? LYS A 1  44 ?  -7.474  16.361  -1.752 1.000 96.370 ? 44  LYS A NZ  1 
ATOM 335  N N   ? LYS A 1  45 ? -11.157  10.501  -3.360 1.000 95.860 ? 45  LYS A N   1 
ATOM 336  C CA  ? LYS A 1  45 ? -12.558  10.793  -3.651 1.000 95.860 ? 45  LYS A CA  1 
ATOM 337  C C   ? LYS A 1  45 ? -13.285  11.295  -2.407 1.000 95.860 ? 45  LYS A C   1 
ATOM 338  C CB  ? LYS A 1  45 ? -13.261   9.552  -4.204 1.000 95.860 ? 45  LYS A CB  1 
ATOM 339  O O   ? LYS A 1  45 ? -12.879  10.997  -1.282 1.000 95.860 ? 45  LYS A O   1 
ATOM 340  C CG  ? LYS A 1  45 ? -12.693   9.056  -5.526 1.000 95.860 ? 45  LYS A CG  1 
ATOM 341  C CD  ? LYS A 1  45 ? -13.027  10.004  -6.670 1.000 95.860 ? 45  LYS A CD  1 
ATOM 342  C CE  ? LYS A 1  45 ? -12.577   9.444  -8.012 1.000 95.860 ? 45  LYS A CE  1 
ATOM 343  N NZ  ? LYS A 1  45 ? -11.760  10.431  -8.779 1.000 95.860 ? 45  LYS A NZ  1 
ATOM 344  N N   ? PRO A 1  46 ? -14.372  12.071  -2.597 1.000 94.110 ? 46  PRO A N   1 
ATOM 345  C CA  ? PRO A 1  46 ? -15.159  12.474  -1.429 1.000 94.110 ? 46  PRO A CA  1 
ATOM 346  C C   ? PRO A 1  46 ? -15.901  11.304  -0.786 1.000 94.110 ? 46  PRO A C   1 
ATOM 347  C CB  ? PRO A 1  46 ? -16.144  13.496  -2.003 1.000 94.110 ? 46  PRO A CB  1 
ATOM 348  O O   ? PRO A 1  46 ? -16.168  10.298  -1.448 1.000 94.110 ? 46  PRO A O   1 
ATOM 349  C CG  ? PRO A 1  46 ? -16.268  13.137  -3.449 1.000 94.110 ? 46  PRO A CG  1 
ATOM 350  C CD  ? PRO A 1  46 ? -14.962  12.555  -3.909 1.000 94.110 ? 46  PRO A CD  1 
ATOM 351  N N   ? ASN A 1  47 ? -16.183  11.357   0.626 1.000 93.880 ? 47  ASN A N   1 
ATOM 352  C CA  ? ASN A 1  47 ? -17.055  10.445   1.359 1.000 93.880 ? 47  ASN A CA  1 
ATOM 353  C C   ? ASN A 1  47 ? -16.527   9.014   1.323 1.000 93.880 ? 47  ASN A C   1 
ATOM 354  C CB  ? ASN A 1  47 ? -18.479  10.500   0.800 1.000 93.880 ? 47  ASN A CB  1 
ATOM 355  O O   ? ASN A 1  47 ? -17.288   8.072   1.094 1.000 93.880 ? 47  ASN A O   1 
ATOM 356  C CG  ? ASN A 1  47 ? -19.075  11.893   0.856 1.000 93.880 ? 47  ASN A CG  1 
ATOM 357  N ND2 ? ASN A 1  47 ? -19.675  12.326  -0.246 1.000 93.880 ? 47  ASN A ND2 1 
ATOM 358  O OD1 ? ASN A 1  47 ? -18.996  12.574   1.882 1.000 93.880 ? 47  ASN A OD1 1 
ATOM 359  N N   ? LEU A 1  48 ? -15.224   8.822   1.447 1.000 96.920 ? 48  LEU A N   1 
ATOM 360  C CA  ? LEU A 1  48 ? -14.598   7.505   1.440 1.000 96.920 ? 48  LEU A CA  1 
ATOM 361  C C   ? LEU A 1  48 ? -14.996   6.706   2.676 1.000 96.920 ? 48  LEU A C   1 
ATOM 362  C CB  ? LEU A 1  48 ? -13.074   7.636   1.371 1.000 96.920 ? 48  LEU A CB  1 
ATOM 363  O O   ? LEU A 1  48 ? -15.155   7.272   3.761 1.000 96.920 ? 48  LEU A O   1 
ATOM 364  C CG  ? LEU A 1  48 ? -12.504   8.256   0.095 1.000 96.920 ? 48  LEU A CG  1 
ATOM 365  C CD1 ? LEU A 1  48 ? -10.981   8.303   0.163 1.000 96.920 ? 48  LEU A CD1 1 
ATOM 366  C CD2 ? LEU A 1  48 ? -12.966   7.477  -1.132 1.000 96.920 ? 48  LEU A CD2 1 
ATOM 367  N N   ? GLN A 1  49 ? -15.217   5.407   2.485 1.000 96.950 ? 49  GLN A N   1 
ATOM 368  C CA  ? GLN A 1  49 ? -15.404   4.412   3.536 1.000 96.950 ? 49  GLN A CA  1 
ATOM 369  C C   ? GLN A 1  49 ? -14.307   3.352   3.491 1.000 96.950 ? 49  GLN A C   1 
ATOM 370  C CB  ? GLN A 1  49 ? -16.778   3.752   3.413 1.000 96.950 ? 49  GLN A CB  1 
ATOM 371  O O   ? GLN A 1  49 ? -13.852   2.967   2.412 1.000 96.950 ? 49  GLN A O   1 
ATOM 372  C CG  ? GLN A 1  49 ? -17.942   4.725   3.542 1.000 96.950 ? 49  GLN A CG  1 
ATOM 373  C CD  ? GLN A 1  49 ? -19.288   4.064   3.313 1.000 96.950 ? 49  GLN A CD  1 
ATOM 374  N NE2 ? GLN A 1  49 ? -20.357   4.846   3.413 1.000 96.950 ? 49  GLN A NE2 1 
ATOM 375  O OE1 ? GLN A 1  49 ? -19.366   2.860   3.049 1.000 96.950 ? 49  GLN A OE1 1 
ATOM 376  N N   ? VAL A 1  50 ? -13.939   2.979   4.727 1.000 97.320 ? 50  VAL A N   1 
ATOM 377  C CA  ? VAL A 1  50 ? -12.907   1.950   4.808 1.000 97.320 ? 50  VAL A CA  1 
ATOM 378  C C   ? VAL A 1  50 ? -13.468   0.709   5.499 1.000 97.320 ? 50  VAL A C   1 
ATOM 379  C CB  ? VAL A 1  50 ? -11.656   2.458   5.558 1.000 97.320 ? 50  VAL A CB  1 
ATOM 380  O O   ? VAL A 1  50 ? -14.106   0.810   6.549 1.000 97.320 ? 50  VAL A O   1 
ATOM 381  C CG1 ? VAL A 1  50 ? -10.672   1.316   5.804 1.000 97.320 ? 50  VAL A CG1 1 
ATOM 382  C CG2 ? VAL A 1  50 ? -10.986   3.586   4.775 1.000 97.320 ? 50  VAL A CG2 1 
ATOM 383  N N   ? PHE A 1  51 ? -13.310  -0.423   4.843 1.000 96.400 ? 51  PHE A N   1 
ATOM 384  C CA  ? PHE A 1  51 ? -13.646  -1.710   5.442 1.000 96.400 ? 51  PHE A CA  1 
ATOM 385  C C   ? PHE A 1  51 ? -12.386  -2.466   5.845 1.000 96.400 ? 51  PHE A C   1 
ATOM 386  C CB  ? PHE A 1  51 ? -14.477  -2.555   4.471 1.000 96.400 ? 51  PHE A CB  1 
ATOM 387  O O   ? PHE A 1  51 ? -11.482  -2.657   5.029 1.000 96.400 ? 51  PHE A O   1 
ATOM 388  C CG  ? PHE A 1  51 ? -15.879  -2.046   4.271 1.000 96.400 ? 51  PHE A CG  1 
ATOM 389  C CD1 ? PHE A 1  51 ? -16.958  -2.689   4.865 1.000 96.400 ? 51  PHE A CD1 1 
ATOM 390  C CD2 ? PHE A 1  51 ? -16.118  -0.925   3.487 1.000 96.400 ? 51  PHE A CD2 1 
ATOM 391  C CE1 ? PHE A 1  51 ? -18.257  -2.220   4.681 1.000 96.400 ? 51  PHE A CE1 1 
ATOM 392  C CE2 ? PHE A 1  51 ? -17.413  -0.451   3.298 1.000 96.400 ? 51  PHE A CE2 1 
ATOM 393  C CZ  ? PHE A 1  51 ? -18.481  -1.100   3.896 1.000 96.400 ? 51  PHE A CZ  1 
ATOM 394  N N   ? LEU A 1  52 ? -12.311  -2.907   7.175 1.000 96.310 ? 52  LEU A N   1 
ATOM 395  C CA  ? LEU A 1  52 ? -11.250  -3.753   7.711 1.000 96.310 ? 52  LEU A CA  1 
ATOM 396  C C   ? LEU A 1  52 ? -11.793  -5.122   8.106 1.000 96.310 ? 52  LEU A C   1 
ATOM 397  C CB  ? LEU A 1  52 ? -10.589  -3.084   8.919 1.000 96.310 ? 52  LEU A CB  1 
ATOM 398  O O   ? LEU A 1  52 ? -12.981  -5.260   8.406 1.000 96.310 ? 52  LEU A O   1 
ATOM 399  C CG  ? LEU A 1  52 ?  -9.866  -1.763   8.652 1.000 96.310 ? 52  LEU A CG  1 
ATOM 400  C CD1 ? LEU A 1  52 ?  -9.658  -1.000   9.956 1.000 96.310 ? 52  LEU A CD1 1 
ATOM 401  C CD2 ? LEU A 1  52 ?  -8.533  -2.015   7.956 1.000 96.310 ? 52  LEU A CD2 1 
ATOM 402  N N   ? GLY A 1  53 ? -10.864  -6.188   7.997 1.000 94.270 ? 53  GLY A N   1 
ATOM 403  C CA  ? GLY A 1  53 ? -11.249  -7.505   8.479 1.000 94.270 ? 53  GLY A CA  1 
ATOM 404  C C   ? GLY A 1  53 ? -12.128  -8.264   7.502 1.000 94.270 ? 53  GLY A C   1 
ATOM 405  O O   ? GLY A 1  53 ? -12.752  -9.262   7.867 1.000 94.270 ? 53  GLY A O   1 
ATOM 406  N N   ? LYS A 1  54 ? -12.121  -7.697   6.192 1.000 91.270 ? 54  LYS A N   1 
ATOM 407  C CA  ? LYS A 1  54 ? -12.913  -8.348   5.151 1.000 91.270 ? 54  LYS A CA  1 
ATOM 408  C C   ? LYS A 1  54 ? -12.055  -9.299   4.322 1.000 91.270 ? 54  LYS A C   1 
ATOM 409  C CB  ? LYS A 1  54 ? -13.566  -7.305   4.243 1.000 91.270 ? 54  LYS A CB  1 
ATOM 410  O O   ? LYS A 1  54 ? -10.943  -8.950   3.920 1.000 91.270 ? 54  LYS A O   1 
ATOM 411  C CG  ? LYS A 1  54 ? -14.693  -6.526   4.906 1.000 91.270 ? 54  LYS A CG  1 
ATOM 412  C CD  ? LYS A 1  54 ? -15.474  -5.701   3.891 1.000 91.270 ? 54  LYS A CD  1 
ATOM 413  C CE  ? LYS A 1  54 ? -16.389  -6.576   3.044 1.000 91.270 ? 54  LYS A CE  1 
ATOM 414  N NZ  ? LYS A 1  54 ? -17.761  -6.671   3.628 1.000 91.270 ? 54  LYS A NZ  1 
ATOM 415  N N   ? HIS A 1  55 ? -12.617 -10.546   4.057 1.000 91.490 ? 55  HIS A N   1 
ATOM 416  C CA  ? HIS A 1  55 ? -11.986 -11.488   3.140 1.000 91.490 ? 55  HIS A CA  1 
ATOM 417  C C   ? HIS A 1  55 ? -12.742 -11.560   1.817 1.000 91.490 ? 55  HIS A C   1 
ATOM 418  C CB  ? HIS A 1  55 ? -11.903 -12.878   3.773 1.000 91.490 ? 55  HIS A CB  1 
ATOM 419  O O   ? HIS A 1  55 ? -12.132 -11.707   0.756 1.000 91.490 ? 55  HIS A O   1 
ATOM 420  C CG  ? HIS A 1  55 ? -11.190 -13.882   2.924 1.000 91.490 ? 55  HIS A CG  1 
ATOM 421  C CD2 ? HIS A 1  55 ? -11.647 -14.967   2.256 1.000 91.490 ? 55  HIS A CD2 1 
ATOM 422  N ND1 ? HIS A 1  55 ?  -9.832 -13.829   2.692 1.000 91.490 ? 55  HIS A ND1 1 
ATOM 423  C CE1 ? HIS A 1  55 ?  -9.486 -14.841   1.913 1.000 91.490 ? 55  HIS A CE1 1 
ATOM 424  N NE2 ? HIS A 1  55 ? -10.568 -15.546   1.635 1.000 91.490 ? 55  HIS A NE2 1 
ATOM 425  N N   ? ASN A 1  56 ? -14.049 -11.454   1.813 1.000 91.600 ? 56  ASN A N   1 
ATOM 426  C CA  ? ASN A 1  56 ? -14.950 -11.491   0.666 1.000 91.600 ? 56  ASN A CA  1 
ATOM 427  C C   ? ASN A 1  56 ? -15.764 -10.205   0.551 1.000 91.600 ? 56  ASN A C   1 
ATOM 428  C CB  ? ASN A 1  56 ? -15.881 -12.703   0.753 1.000 91.600 ? 56  ASN A CB  1 
ATOM 429  O O   ? ASN A 1  56 ? -16.515  -9.857   1.465 1.000 91.600 ? 56  ASN A O   1 
ATOM 430  C CG  ? ASN A 1  56 ? -16.697 -12.904  -0.509 1.000 91.600 ? 56  ASN A CG  1 
ATOM 431  N ND2 ? ASN A 1  56 ? -16.678 -14.121  -1.040 1.000 91.600 ? 56  ASN A ND2 1 
ATOM 432  O OD1 ? ASN A 1  56 ? -17.338 -11.973  -1.003 1.000 91.600 ? 56  ASN A OD1 1 
ATOM 433  N N   ? LEU A 1  57 ? -15.633  -9.512  -0.612 1.000 89.800 ? 57  LEU A N   1 
ATOM 434  C CA  ? LEU A 1  57 ? -16.231  -8.196  -0.803 1.000 89.800 ? 57  LEU A CA  1 
ATOM 435  C C   ? LEU A 1  57 ? -17.751  -8.294  -0.876 1.000 89.800 ? 57  LEU A C   1 
ATOM 436  C CB  ? LEU A 1  57 ? -15.688  -7.540  -2.076 1.000 89.800 ? 57  LEU A CB  1 
ATOM 437  O O   ? LEU A 1  57 ? -18.454  -7.321  -0.595 1.000 89.800 ? 57  LEU A O   1 
ATOM 438  C CG  ? LEU A 1  57 ? -14.216  -7.128  -2.052 1.000 89.800 ? 57  LEU A CG  1 
ATOM 439  C CD1 ? LEU A 1  57 ? -13.794  -6.587  -3.414 1.000 89.800 ? 57  LEU A CD1 1 
ATOM 440  C CD2 ? LEU A 1  57 ? -13.968  -6.092  -0.960 1.000 89.800 ? 57  LEU A CD2 1 
ATOM 441  N N   ? ARG A 1  58 ? -18.371  -9.427  -1.100 1.000 88.290 ? 58  ARG A N   1 
ATOM 442  C CA  ? ARG A 1  58 ? -19.804  -9.585  -1.328 1.000 88.290 ? 58  ARG A CA  1 
ATOM 443  C C   ? ARG A 1  58 ? -20.506 -10.088  -0.072 1.000 88.290 ? 58  ARG A C   1 
ATOM 444  C CB  ? ARG A 1  58 ? -20.060 -10.545  -2.492 1.000 88.290 ? 58  ARG A CB  1 
ATOM 445  O O   ? ARG A 1  58 ? -21.712  -9.892   0.092 1.000 88.290 ? 58  ARG A O   1 
ATOM 446  C CG  ? ARG A 1  58 ? -19.726  -9.963  -3.856 1.000 88.290 ? 58  ARG A CG  1 
ATOM 447  C CD  ? ARG A 1  58 ? -20.312 -10.799  -4.985 1.000 88.290 ? 58  ARG A CD  1 
ATOM 448  N NE  ? ARG A 1  58 ? -20.096 -10.174  -6.287 1.000 88.290 ? 58  ARG A NE  1 
ATOM 449  N NH1 ? ARG A 1  58 ? -20.739 -12.024  -7.512 1.000 88.290 ? 58  ARG A NH1 1 
ATOM 450  N NH2 ? ARG A 1  58 ? -20.075 -10.108  -8.582 1.000 88.290 ? 58  ARG A NH2 1 
ATOM 451  C CZ  ? ARG A 1  58 ? -20.304 -10.770  -7.458 1.000 88.290 ? 58  ARG A CZ  1 
ATOM 452  N N   ? GLN A 1  59 ? -19.688 -10.609   0.886 1.000 91.440 ? 59  GLN A N   1 
ATOM 453  C CA  ? GLN A 1  59 ? -20.273 -11.219   2.075 1.000 91.440 ? 59  GLN A CA  1 
ATOM 454  C C   ? GLN A 1  59 ? -20.060 -10.340   3.305 1.000 91.440 ? 59  GLN A C   1 
ATOM 455  C CB  ? GLN A 1  59 ? -19.680 -12.608   2.314 1.000 91.440 ? 59  GLN A CB  1 
ATOM 456  O O   ? GLN A 1  59 ? -18.998  -9.736   3.466 1.000 91.440 ? 59  GLN A O   1 
ATOM 457  C CG  ? GLN A 1  59 ? -20.012 -13.615   1.220 1.000 91.440 ? 59  GLN A CG  1 
ATOM 458  C CD  ? GLN A 1  59 ? -19.466 -15.000   1.511 1.000 91.440 ? 59  GLN A CD  1 
ATOM 459  N NE2 ? GLN A 1  59 ? -19.701 -15.935   0.597 1.000 91.440 ? 59  GLN A NE2 1 
ATOM 460  O OE1 ? GLN A 1  59 ? -18.836 -15.227   2.549 1.000 91.440 ? 59  GLN A OE1 1 
ATOM 461  N N   ? ARG A 1  60 ? -21.133 -10.216   4.049 1.000 91.350 ? 60  ARG A N   1 
ATOM 462  C CA  ? ARG A 1  60 ? -20.956  -9.629   5.373 1.000 91.350 ? 60  ARG A CA  1 
ATOM 463  C C   ? ARG A 1  60 ? -20.254 -10.602   6.314 1.000 91.350 ? 60  ARG A C   1 
ATOM 464  C CB  ? ARG A 1  60 ? -22.306  -9.213   5.962 1.000 91.350 ? 60  ARG A CB  1 
ATOM 465  O O   ? ARG A 1  60 ? -20.736 -11.714   6.539 1.000 91.350 ? 60  ARG A O   1 
ATOM 466  C CG  ? ARG A 1  60 ? -22.195  -8.390   7.236 1.000 91.350 ? 60  ARG A CG  1 
ATOM 467  C CD  ? ARG A 1  60 ? -23.542  -7.818   7.656 1.000 91.350 ? 60  ARG A CD  1 
ATOM 468  N NE  ? ARG A 1  60 ? -23.443  -7.072   8.908 1.000 91.350 ? 60  ARG A NE  1 
ATOM 469  N NH1 ? ARG A 1  60 ? -25.626  -6.316   8.870 1.000 91.350 ? 60  ARG A NH1 1 
ATOM 470  N NH2 ? ARG A 1  60 ? -24.237  -5.735  10.598 1.000 91.350 ? 60  ARG A NH2 1 
ATOM 471  C CZ  ? ARG A 1  60 ? -24.435  -6.376   9.456 1.000 91.350 ? 60  ARG A CZ  1 
ATOM 472  N N   ? GLU A 1  61 ? -19.107 -10.141   6.857 1.000 92.060 ? 61  GLU A N   1 
ATOM 473  C CA  ? GLU A 1  61 ? -18.319 -10.984   7.751 1.000 92.060 ? 61  GLU A CA  1 
ATOM 474  C C   ? GLU A 1  61 ? -18.344 -10.449   9.179 1.000 92.060 ? 61  GLU A C   1 
ATOM 475  C CB  ? GLU A 1  61 ? -16.875 -11.092   7.254 1.000 92.060 ? 61  GLU A CB  1 
ATOM 476  O O   ? GLU A 1  61 ? -18.412  -9.236   9.392 1.000 92.060 ? 61  GLU A O   1 
ATOM 477  C CG  ? GLU A 1  61 ? -16.742 -11.751   5.889 1.000 92.060 ? 61  GLU A CG  1 
ATOM 478  C CD  ? GLU A 1  61 ? -15.318 -11.745   5.356 1.000 92.060 ? 61  GLU A CD  1 
ATOM 479  O OE1 ? GLU A 1  61 ? -14.783 -12.831   5.039 1.000 92.060 ? 61  GLU A OE1 1 
ATOM 480  O OE2 ? GLU A 1  61 ? -14.731 -10.644   5.256 1.000 92.060 ? 61  GLU A OE2 1 
ATOM 481  N N   ? SER A 1  62 ? -18.412 -11.383  10.125 1.000 92.000 ? 62  SER A N   1 
ATOM 482  C CA  ? SER A 1  62 ? -18.485 -10.996  11.530 1.000 92.000 ? 62  SER A CA  1 
ATOM 483  C C   ? SER A 1  62 ? -17.241 -10.222  11.955 1.000 92.000 ? 62  SER A C   1 
ATOM 484  C CB  ? SER A 1  62 ? -18.656 -12.229  12.418 1.000 92.000 ? 62  SER A CB  1 
ATOM 485  O O   ? SER A 1  62 ? -17.286  -9.440  12.907 1.000 92.000 ? 62  SER A O   1 
ATOM 486  O OG  ? SER A 1  62 ? -17.575 -13.129  12.243 1.000 92.000 ? 62  SER A OG  1 
ATOM 487  N N   ? SER A 1  63 ? -16.142 -10.402  11.306 1.000 90.510 ? 63  SER A N   1 
ATOM 488  C CA  ? SER A 1  63 ? -14.851  -9.790  11.605 1.000 90.510 ? 63  SER A CA  1 
ATOM 489  C C   ? SER A 1  63 ? -14.744  -8.398  10.992 1.000 90.510 ? 63  SER A C   1 
ATOM 490  C CB  ? SER A 1  63 ? -13.710 -10.671  11.094 1.000 90.510 ? 63  SER A CB  1 
ATOM 491  O O   ? SER A 1  63 ? -13.843  -7.630  11.336 1.000 90.510 ? 63  SER A O   1 
ATOM 492  O OG  ? SER A 1  63 ? -13.821 -10.878   9.697 1.000 90.510 ? 63  SER A OG  1 
ATOM 493  N N   ? GLN A 1  64 ? -15.701  -8.022  10.113 1.000 92.880 ? 64  GLN A N   1 
ATOM 494  C CA  ? GLN A 1  64 ? -15.577  -6.786   9.347 1.000 92.880 ? 64  GLN A CA  1 
ATOM 495  C C   ? GLN A 1  64 ? -15.976  -5.577  10.188 1.000 92.880 ? 64  GLN A C   1 
ATOM 496  C CB  ? GLN A 1  64 ? -16.433  -6.851   8.081 1.000 92.880 ? 64  GLN A CB  1 
ATOM 497  O O   ? GLN A 1  64 ? -16.899  -5.656  11.001 1.000 92.880 ? 64  GLN A O   1 
ATOM 498  C CG  ? GLN A 1  64 ? -17.925  -6.685   8.339 1.000 92.880 ? 64  GLN A CG  1 
ATOM 499  C CD  ? GLN A 1  64 ? -18.744  -6.681   7.062 1.000 92.880 ? 64  GLN A CD  1 
ATOM 500  N NE2 ? GLN A 1  64 ? -19.987  -6.221   7.156 1.000 92.880 ? 64  GLN A NE2 1 
ATOM 501  O OE1 ? GLN A 1  64 ? -18.263  -7.088   5.999 1.000 92.880 ? 64  GLN A OE1 1 
ATOM 502  N N   ? GLU A 1  65 ? -15.189  -4.535  10.037 1.000 95.500 ? 65  GLU A N   1 
ATOM 503  C CA  ? GLU A 1  65 ? -15.458  -3.222  10.616 1.000 95.500 ? 65  GLU A CA  1 
ATOM 504  C C   ? GLU A 1  65 ? -15.460  -2.137   9.543 1.000 95.500 ? 65  GLU A C   1 
ATOM 505  C CB  ? GLU A 1  65 ? -14.429  -2.890  11.699 1.000 95.500 ? 65  GLU A CB  1 
ATOM 506  O O   ? GLU A 1  65 ? -14.520  -2.037   8.752 1.000 95.500 ? 65  GLU A O   1 
ATOM 507  C CG  ? GLU A 1  65 ? -14.506  -3.797  12.919 1.000 95.500 ? 65  GLU A CG  1 
ATOM 508  C CD  ? GLU A 1  65 ? -13.640  -3.322  14.075 1.000 95.500 ? 65  GLU A CD  1 
ATOM 509  O OE1 ? GLU A 1  65 ? -13.191  -4.166  14.884 1.000 95.500 ? 65  GLU A OE1 1 
ATOM 510  O OE2 ? GLU A 1  65 ? -13.410  -2.096  14.174 1.000 95.500 ? 65  GLU A OE2 1 
ATOM 511  N N   ? GLN A 1  66 ? -16.565  -1.451   9.555 1.000 95.690 ? 66  GLN A N   1 
ATOM 512  C CA  ? GLN A 1  66 ? -16.691  -0.326   8.633 1.000 95.690 ? 66  GLN A CA  1 
ATOM 513  C C   ? GLN A 1  66 ? -16.464   1.001   9.351 1.000 95.690 ? 66  GLN A C   1 
ATOM 514  C CB  ? GLN A 1  66 ? -18.066  -0.332   7.963 1.000 95.690 ? 66  GLN A CB  1 
ATOM 515  O O   ? GLN A 1  66 ? -17.001   1.226  10.437 1.000 95.690 ? 66  GLN A O   1 
ATOM 516  C CG  ? GLN A 1  66 ? -18.289   0.833   7.008 1.000 95.690 ? 66  GLN A CG  1 
ATOM 517  C CD  ? GLN A 1  66 ? -19.694   0.862   6.436 1.000 95.690 ? 66  GLN A CD  1 
ATOM 518  N NE2 ? GLN A 1  66 ? -20.020   1.930   5.716 1.000 95.690 ? 66  GLN A NE2 1 
ATOM 519  O OE1 ? GLN A 1  66 ? -20.481  -0.068   6.640 1.000 95.690 ? 66  GLN A OE1 1 
ATOM 520  N N   ? SER A 1  67 ? -15.671   1.891   8.718 1.000 96.350 ? 67  SER A N   1 
ATOM 521  C CA  ? SER A 1  67 ? -15.399   3.203   9.294 1.000 96.350 ? 67  SER A CA  1 
ATOM 522  C C   ? SER A 1  67 ? -15.419   4.291   8.225 1.000 96.350 ? 67  SER A C   1 
ATOM 523  C CB  ? SER A 1  67 ? -14.048   3.205  10.010 1.000 96.350 ? 67  SER A CB  1 
ATOM 524  O O   ? SER A 1  67 ? -14.877   4.106   7.134 1.000 96.350 ? 67  SER A O   1 
ATOM 525  O OG  ? SER A 1  67 ? -13.819   4.449  10.649 1.000 96.350 ? 67  SER A OG  1 
ATOM 526  N N   ? SER A 1  68 ? -16.120   5.451   8.603 1.000 96.640 ? 68  SER A N   1 
ATOM 527  C CA  ? SER A 1  68 ? -16.003   6.616   7.732 1.000 96.640 ? 68  SER A CA  1 
ATOM 528  C C   ? SER A 1  68 ? -14.628   7.265   7.858 1.000 96.640 ? 68  SER A C   1 
ATOM 529  C CB  ? SER A 1  68 ? -17.090   7.641   8.058 1.000 96.640 ? 68  SER A CB  1 
ATOM 530  O O   ? SER A 1  68 ? -13.950   7.103   8.875 1.000 96.640 ? 68  SER A O   1 
ATOM 531  O OG  ? SER A 1  68 ? -18.379   7.091   7.844 1.000 96.640 ? 68  SER A OG  1 
ATOM 532  N N   ? VAL A 1  69 ? -14.236   7.977   6.736 1.000 97.780 ? 69  VAL A N   1 
ATOM 533  C CA  ? VAL A 1  69 ? -12.967   8.696   6.717 1.000 97.780 ? 69  VAL A CA  1 
ATOM 534  C C   ? VAL A 1  69 ? -13.195  10.157   7.097 1.000 97.780 ? 69  VAL A C   1 
ATOM 535  C CB  ? VAL A 1  69 ? -12.284   8.606   5.334 1.000 97.780 ? 69  VAL A CB  1 
ATOM 536  O O   ? VAL A 1  69 ? -14.003  10.849   6.472 1.000 97.780 ? 69  VAL A O   1 
ATOM 537  C CG1 ? VAL A 1  69 ? -11.050   9.504   5.281 1.000 97.780 ? 69  VAL A CG1 1 
ATOM 538  C CG2 ? VAL A 1  69 ? -11.911   7.159   5.017 1.000 97.780 ? 69  VAL A CG2 1 
ATOM 539  N N   ? THR A 1  70 ? -12.477  10.622   8.231 1.000 97.210 ? 70  THR A N   1 
ATOM 540  C CA  ? THR A 1  70 ? -12.673  11.977   8.736 1.000 97.210 ? 70  THR A CA  1 
ATOM 541  C C   ? THR A 1  70 ? -11.649  12.933   8.131 1.000 97.210 ? 70  THR A C   1 
ATOM 542  C CB  ? THR A 1  70 ? -12.575  12.021  10.272 1.000 97.210 ? 70  THR A CB  1 
ATOM 543  O O   ? THR A 1  70 ? -11.861  14.147   8.109 1.000 97.210 ? 70  THR A O   1 
ATOM 544  C CG2 ? THR A 1  70 ? -13.720  11.248  10.918 1.000 97.210 ? 70  THR A CG2 1 
ATOM 545  O OG1 ? THR A 1  70 ? -11.331  11.441  10.682 1.000 97.210 ? 70  THR A OG1 1 
ATOM 546  N N   ? ARG A 1  71 ? -10.571  12.300   7.650 1.000 97.380 ? 71  ARG A N   1 
ATOM 547  C CA  ? ARG A 1  71 ?  -9.513  13.113   7.060 1.000 97.380 ? 71  ARG A CA  1 
ATOM 548  C C   ? ARG A 1  71 ?  -8.772  12.341   5.973 1.000 97.380 ? 71  ARG A C   1 
ATOM 549  C CB  ? ARG A 1  71 ?  -8.529  13.579   8.135 1.000 97.380 ? 71  ARG A CB  1 
ATOM 550  O O   ? ARG A 1  71 ?  -8.508  11.146   6.123 1.000 97.380 ? 71  ARG A O   1 
ATOM 551  C CG  ? ARG A 1  71 ?  -7.590  14.683   7.674 1.000 97.380 ? 71  ARG A CG  1 
ATOM 552  C CD  ? ARG A 1  71 ?  -8.263  16.047   7.708 1.000 97.380 ? 71  ARG A CD  1 
ATOM 553  N NE  ? ARG A 1  71 ?  -7.345  17.111   7.312 1.000 97.380 ? 71  ARG A NE  1 
ATOM 554  N NH1 ? ARG A 1  71 ?  -8.336  18.736   8.622 1.000 97.380 ? 71  ARG A NH1 1 
ATOM 555  N NH2 ? ARG A 1  71 ?  -6.515  19.253   7.329 1.000 97.380 ? 71  ARG A NH2 1 
ATOM 556  C CZ  ? ARG A 1  71 ?  -7.401  18.364   7.755 1.000 97.380 ? 71  ARG A CZ  1 
ATOM 557  N N   ? MET A 1  72 ?  -8.494  13.091   4.866 1.000 97.930 ? 72  MET A N   1 
ATOM 558  C CA  ? MET A 1  72 ?  -7.651  12.589   3.785 1.000 97.930 ? 72  MET A CA  1 
ATOM 559  C C   ? MET A 1  72 ?  -6.430  13.481   3.588 1.000 97.930 ? 72  MET A C   1 
ATOM 560  C CB  ? MET A 1  72 ?  -8.446  12.496   2.481 1.000 97.930 ? 72  MET A CB  1 
ATOM 561  O O   ? MET A 1  72 ?  -6.565  14.684   3.361 1.000 97.930 ? 72  MET A O   1 
ATOM 562  C CG  ? MET A 1  72 ?  -9.606  11.515   2.539 1.000 97.930 ? 72  MET A CG  1 
ATOM 563  S SD  ? MET A 1  72 ? -10.585  11.491   0.987 1.000 97.930 ? 72  MET A SD  1 
ATOM 564  C CE  ? MET A 1  72 ? -11.542  13.019   1.190 1.000 97.930 ? 72  MET A CE  1 
ATOM 565  N N   ? VAL A 1  73 ?  -5.245  12.902   3.748 1.000 98.220 ? 73  VAL A N   1 
ATOM 566  C CA  ? VAL A 1  73 ?  -4.017  13.687   3.682 1.000 98.220 ? 73  VAL A CA  1 
ATOM 567  C C   ? VAL A 1  73 ?  -3.135  13.172   2.548 1.000 98.220 ? 73  VAL A C   1 
ATOM 568  C CB  ? VAL A 1  73 ?  -3.245  13.646   5.020 1.000 98.220 ? 73  VAL A CB  1 
ATOM 569  O O   ? VAL A 1  73 ?  -2.335  12.254   2.743 1.000 98.220 ? 73  VAL A O   1 
ATOM 570  C CG1 ? VAL A 1  73 ?  -2.049  14.597   4.982 1.000 98.220 ? 73  VAL A CG1 1 
ATOM 571  C CG2 ? VAL A 1  73 ?  -4.172  13.995   6.182 1.000 98.220 ? 73  VAL A CG2 1 
ATOM 572  N N   ? PRO A 1  74 ?  -3.367  13.721   1.219 1.000 98.160 ? 74  PRO A N   1 
ATOM 573  C CA  ? PRO A 1  74 ?  -2.433  13.346   0.154 1.000 98.160 ? 74  PRO A CA  1 
ATOM 574  C C   ? PRO A 1  74 ?  -1.047  13.957   0.343 1.000 98.160 ? 74  PRO A C   1 
ATOM 575  C CB  ? PRO A 1  74 ?  -3.103  13.891  -1.110 1.000 98.160 ? 74  PRO A CB  1 
ATOM 576  O O   ? PRO A 1  74 ?  -0.918  15.035   0.928 1.000 98.160 ? 74  PRO A O   1 
ATOM 577  C CG  ? PRO A 1  74 ?  -3.957  15.021  -0.633 1.000 98.160 ? 74  PRO A CG  1 
ATOM 578  C CD  ? PRO A 1  74 ?  -4.402  14.724   0.770 1.000 98.160 ? 74  PRO A CD  1 
ATOM 579  N N   ? HIS A 1  75 ?  -0.029  13.173  -0.046 1.000 98.130 ? 75  HIS A N   1 
ATOM 580  C CA  ? HIS A 1  75 ?   1.297  13.775   0.028 1.000 98.130 ? 75  HIS A CA  1 
ATOM 581  C C   ? HIS A 1  75 ?   1.325  15.131  -0.670 1.000 98.130 ? 75  HIS A C   1 
ATOM 582  C CB  ? HIS A 1  75 ?   2.343  12.845  -0.588 1.000 98.130 ? 75  HIS A CB  1 
ATOM 583  O O   ? HIS A 1  75 ?   0.831  15.267  -1.791 1.000 98.130 ? 75  HIS A O   1 
ATOM 584  C CG  ? HIS A 1  75 ?   3.749  13.192  -0.213 1.000 98.130 ? 75  HIS A CG  1 
ATOM 585  C CD2 ? HIS A 1  75 ?   4.595  12.631   0.682 1.000 98.130 ? 75  HIS A CD2 1 
ATOM 586  N ND1 ? HIS A 1  75 ?   4.435  14.240  -0.789 1.000 98.130 ? 75  HIS A ND1 1 
ATOM 587  C CE1 ? HIS A 1  75 ?   5.647  14.306  -0.262 1.000 98.130 ? 75  HIS A CE1 1 
ATOM 588  N NE2 ? HIS A 1  75 ?   5.769  13.341   0.633 1.000 98.130 ? 75  HIS A NE2 1 
ATOM 589  N N   ? PRO A 1  76 ?   1.868  16.206  -0.045 1.000 97.180 ? 76  PRO A N   1 
ATOM 590  C CA  ? PRO A 1  76 ?   1.822  17.578  -0.557 1.000 97.180 ? 76  PRO A CA  1 
ATOM 591  C C   ? PRO A 1  76 ?   2.531  17.731  -1.901 1.000 97.180 ? 76  PRO A C   1 
ATOM 592  C CB  ? PRO A 1  76 ?   2.534  18.384   0.531 1.000 97.180 ? 76  PRO A CB  1 
ATOM 593  O O   ? PRO A 1  76 ?   2.226  18.652  -2.662 1.000 97.180 ? 76  PRO A O   1 
ATOM 594  C CG  ? PRO A 1  76 ?   3.313  17.373   1.309 1.000 97.180 ? 76  PRO A CG  1 
ATOM 595  C CD  ? PRO A 1  76 ?   2.595  16.056   1.232 1.000 97.180 ? 76  PRO A CD  1 
ATOM 596  N N   ? HIS A 1  77 ?   3.431  16.804  -2.216 1.000 97.470 ? 77  HIS A N   1 
ATOM 597  C CA  ? HIS A 1  77 ?   4.205  16.935  -3.445 1.000 97.470 ? 77  HIS A CA  1 
ATOM 598  C C   ? HIS A 1  77 ?   3.776  15.900  -4.480 1.000 97.470 ? 77  HIS A C   1 
ATOM 599  C CB  ? HIS A 1  77 ?   5.700  16.798  -3.154 1.000 97.470 ? 77  HIS A CB  1 
ATOM 600  O O   ? HIS A 1  77 ?   4.533  15.588  -5.402 1.000 97.470 ? 77  HIS A O   1 
ATOM 601  C CG  ? HIS A 1  77 ?   6.239  17.873  -2.265 1.000 97.470 ? 77  HIS A CG  1 
ATOM 602  C CD2 ? HIS A 1  77 ?   6.869  17.805  -1.068 1.000 97.470 ? 77  HIS A CD2 1 
ATOM 603  N ND1 ? HIS A 1  77 ?   6.153  19.212  -2.580 1.000 97.470 ? 77  HIS A ND1 1 
ATOM 604  C CE1 ? HIS A 1  77 ?   6.709  19.922  -1.613 1.000 97.470 ? 77  HIS A CE1 1 
ATOM 605  N NE2 ? HIS A 1  77 ?   7.151  19.092  -0.684 1.000 97.470 ? 77  HIS A NE2 1 
ATOM 606  N N   ? TYR A 1  78 ?   2.583  15.308  -4.307 1.000 97.840 ? 78  TYR A N   1 
ATOM 607  C CA  ? TYR A 1  78 ?   2.042  14.377  -5.291 1.000 97.840 ? 78  TYR A CA  1 
ATOM 608  C C   ? TYR A 1  78 ?   1.881  15.050  -6.648 1.000 97.840 ? 78  TYR A C   1 
ATOM 609  C CB  ? TYR A 1  78 ?   0.694  13.821  -4.821 1.000 97.840 ? 78  TYR A CB  1 
ATOM 610  O O   ? TYR A 1  78 ?   1.276  16.120  -6.750 1.000 97.840 ? 78  TYR A O   1 
ATOM 611  C CG  ? TYR A 1  78 ?  -0.024  13.004  -5.867 1.000 97.840 ? 78  TYR A CG  1 
ATOM 612  C CD1 ? TYR A 1  78 ?  -1.329  13.312  -6.245 1.000 97.840 ? 78  TYR A CD1 1 
ATOM 613  C CD2 ? TYR A 1  78 ?   0.600  11.923  -6.479 1.000 97.840 ? 78  TYR A CD2 1 
ATOM 614  C CE1 ? TYR A 1  78 ?  -1.996  12.561  -7.207 1.000 97.840 ? 78  TYR A CE1 1 
ATOM 615  C CE2 ? TYR A 1  78 ?  -0.057  11.165  -7.443 1.000 97.840 ? 78  TYR A CE2 1 
ATOM 616  O OH  ? TYR A 1  78 ?  -2.007  10.744  -8.754 1.000 97.840 ? 78  TYR A OH  1 
ATOM 617  C CZ  ? TYR A 1  78 ?  -1.352  11.491  -7.800 1.000 97.840 ? 78  TYR A CZ  1 
ATOM 618  N N   ? LYS A 1  79 ?   2.421  14.429  -7.660 1.000 97.070 ? 79  LYS A N   1 
ATOM 619  C CA  ? LYS A 1  79 ?   2.319  14.883  -9.044 1.000 97.070 ? 79  LYS A CA  1 
ATOM 620  C C   ? LYS A 1  79 ?   1.437  13.948  -9.866 1.000 97.070 ? 79  LYS A C   1 
ATOM 621  C CB  ? LYS A 1  79 ?   3.707  14.987  -9.678 1.000 97.070 ? 79  LYS A CB  1 
ATOM 622  O O   ? LYS A 1  79 ?   1.872  12.864 -10.262 1.000 97.070 ? 79  LYS A O   1 
ATOM 623  C CG  ? LYS A 1  79 ?   4.617  16.009  -9.013 1.000 97.070 ? 79  LYS A CG  1 
ATOM 624  C CD  ? LYS A 1  79 ?   5.968  16.095  -9.712 1.000 97.070 ? 79  LYS A CD  1 
ATOM 625  C CE  ? LYS A 1  79 ?   6.902  17.070  -9.009 1.000 97.070 ? 79  LYS A CE  1 
ATOM 626  N NZ  ? LYS A 1  79 ?   8.216  17.181  -9.710 1.000 97.070 ? 79  LYS A NZ  1 
ATOM 627  N N   ? PRO A 1  80 ?   0.244  14.422 -10.353 1.000 94.430 ? 80  PRO A N   1 
ATOM 628  C CA  ? PRO A 1  80 ?  -0.735  13.558 -11.017 1.000 94.430 ? 80  PRO A CA  1 
ATOM 629  C C   ? PRO A 1  80 ?  -0.261  13.072 -12.385 1.000 94.430 ? 80  PRO A C   1 
ATOM 630  C CB  ? PRO A 1  80 ?  -1.964  14.460 -11.154 1.000 94.430 ? 80  PRO A CB  1 
ATOM 631  O O   ? PRO A 1  80 ?  -0.550  11.938 -12.775 1.000 94.430 ? 80  PRO A O   1 
ATOM 632  C CG  ? PRO A 1  80 ?  -1.851  15.435 -10.026 1.000 94.430 ? 80  PRO A CG  1 
ATOM 633  C CD  ? PRO A 1  80 ?  -0.396  15.719  -9.786 1.000 94.430 ? 80  PRO A CD  1 
ATOM 634  N N   ? ALA A 1  81 ?   0.572  13.888 -13.009 1.000 93.300 ? 81  ALA A N   1 
ATOM 635  C CA  ? ALA A 1  81 ?   1.018  13.534 -14.354 1.000 93.300 ? 81  ALA A CA  1 
ATOM 636  C C   ? ALA A 1  81 ?   1.999  12.366 -14.317 1.000 93.300 ? 81  ALA A C   1 
ATOM 637  C CB  ? ALA A 1  81 ?   1.658  14.741 -15.037 1.000 93.300 ? 81  ALA A CB  1 
ATOM 638  O O   ? ALA A 1  81 ?   1.953  11.481 -15.176 1.000 93.300 ? 81  ALA A O   1 
ATOM 639  N N   ? THR A 1  82 ?   2.766  12.317 -13.282 1.000 93.800 ? 82  THR A N   1 
ATOM 640  C CA  ? THR A 1  82 ?   3.832  11.322 -13.239 1.000 93.800 ? 82  THR A CA  1 
ATOM 641  C C   ? THR A 1  82 ?   3.561  10.285 -12.153 1.000 93.800 ? 82  THR A C   1 
ATOM 642  C CB  ? THR A 1  82 ?   5.202  11.982 -12.993 1.000 93.800 ? 82  THR A CB  1 
ATOM 643  O O   ? THR A 1  82 ?   4.253   9.268 -12.072 1.000 93.800 ? 82  THR A O   1 
ATOM 644  C CG2 ? THR A 1  82 ?   5.521  13.007 -14.076 1.000 93.800 ? 82  THR A CG2 1 
ATOM 645  O OG1 ? THR A 1  82 ?   5.187  12.637 -11.719 1.000 93.800 ? 82  THR A OG1 1 
ATOM 646  N N   ? HIS A 1  83 ?   2.538  10.573 -11.395 1.000 95.220 ? 83  HIS A N   1 
ATOM 647  C CA  ? HIS A 1  83 ?   2.194   9.758 -10.236 1.000 95.220 ? 83  HIS A CA  1 
ATOM 648  C C   ? HIS A 1  83 ?   3.345   9.706  -9.237 1.000 95.220 ? 83  HIS A C   1 
ATOM 649  C CB  ? HIS A 1  83 ?   1.813   8.341 -10.672 1.000 95.220 ? 83  HIS A CB  1 
ATOM 650  O O   ? HIS A 1  83 ?   3.466   8.747  -8.472 1.000 95.220 ? 83  HIS A O   1 
ATOM 651  C CG  ? HIS A 1  83 ?   0.501   8.266 -11.386 1.000 95.220 ? 83  HIS A CG  1 
ATOM 652  C CD2 ? HIS A 1  83 ?   0.212   8.127 -12.701 1.000 95.220 ? 83  HIS A CD2 1 
ATOM 653  N ND1 ? HIS A 1  83 ?  -0.708   8.337 -10.729 1.000 95.220 ? 83  HIS A ND1 1 
ATOM 654  C CE1 ? HIS A 1  83 ?  -1.688   8.245 -11.613 1.000 95.220 ? 83  HIS A CE1 1 
ATOM 655  N NE2 ? HIS A 1  83 ?  -1.157   8.117 -12.817 1.000 95.220 ? 83  HIS A NE2 1 
ATOM 656  N N   ? ASP A 1  84 ?   4.299  10.618  -9.347 1.000 96.980 ? 84  ASP A N   1 
ATOM 657  C CA  ? ASP A 1  84 ?   5.365  10.752  -8.359 1.000 96.980 ? 84  ASP A CA  1 
ATOM 658  C C   ? ASP A 1  84 ?   4.803  11.141  -6.994 1.000 96.980 ? 84  ASP A C   1 
ATOM 659  C CB  ? ASP A 1  84 ?   6.394  11.787  -8.818 1.000 96.980 ? 84  ASP A CB  1 
ATOM 660  O O   ? ASP A 1  84 ?   3.913  11.989  -6.902 1.000 96.980 ? 84  ASP A O   1 
ATOM 661  C CG  ? ASP A 1  84 ?   7.719  11.672  -8.084 1.000 96.980 ? 84  ASP A CG  1 
ATOM 662  O OD1 ? ASP A 1  84 ?   8.050  10.572  -7.592 1.000 96.980 ? 84  ASP A OD1 1 
ATOM 663  O OD2 ? ASP A 1  84 ?   8.437  12.691  -7.995 1.000 96.980 ? 84  ASP A OD2 1 
ATOM 664  N N   ? GLN A 1  85 ?   5.261  10.498  -5.947 1.000 97.150 ? 85  GLN A N   1 
ATOM 665  C CA  ? GLN A 1  85 ?   4.801  10.712  -4.579 1.000 97.150 ? 85  GLN A CA  1 
ATOM 666  C C   ? GLN A 1  85 ?   3.331  10.332  -4.427 1.000 97.150 ? 85  GLN A C   1 
ATOM 667  C CB  ? GLN A 1  85 ?   5.012  12.169  -4.163 1.000 97.150 ? 85  GLN A CB  1 
ATOM 668  O O   ? GLN A 1  85 ?   2.554  11.066  -3.812 1.000 97.150 ? 85  GLN A O   1 
ATOM 669  C CG  ? GLN A 1  85 ?   6.470  12.608  -4.178 1.000 97.150 ? 85  GLN A CG  1 
ATOM 670  C CD  ? GLN A 1  85 ?   6.657  14.040  -3.715 1.000 97.150 ? 85  GLN A CD  1 
ATOM 671  N NE2 ? GLN A 1  85 ?   7.375  14.830  -4.505 1.000 97.150 ? 85  GLN A NE2 1 
ATOM 672  O OE1 ? GLN A 1  85 ?   6.158  14.434  -2.656 1.000 97.150 ? 85  GLN A OE1 1 
ATOM 673  N N   ? ASP A 1  86 ?   2.850   9.303  -5.066 1.000 97.800 ? 86  ASP A N   1 
ATOM 674  C CA  ? ASP A 1  86 ?   1.481   8.797  -5.078 1.000 97.800 ? 86  ASP A CA  1 
ATOM 675  C C   ? ASP A 1  86 ?   1.149   8.077  -3.773 1.000 97.800 ? 86  ASP A C   1 
ATOM 676  C CB  ? ASP A 1  86 ?   1.266   7.858  -6.266 1.000 97.800 ? 86  ASP A CB  1 
ATOM 677  O O   ? ASP A 1  86 ?   1.048   6.849  -3.744 1.000 97.800 ? 86  ASP A O   1 
ATOM 678  C CG  ? ASP A 1  86 ?  -0.195   7.513  -6.493 1.000 97.800 ? 86  ASP A CG  1 
ATOM 679  O OD1 ? ASP A 1  86 ?  -1.079   8.233  -5.981 1.000 97.800 ? 86  ASP A OD1 1 
ATOM 680  O OD2 ? ASP A 1  86 ?  -0.466   6.509  -7.188 1.000 97.800 ? 86  ASP A OD2 1 
ATOM 681  N N   ? ILE A 1  87 ?   1.011   8.781  -2.630 1.000 98.130 ? 87  ILE A N   1 
ATOM 682  C CA  ? ILE A 1  87 ?   0.740   8.237  -1.304 1.000 98.130 ? 87  ILE A CA  1 
ATOM 683  C C   ? ILE A 1  87 ?  -0.210   9.165  -0.550 1.000 98.130 ? 87  ILE A C   1 
ATOM 684  C CB  ? ILE A 1  87 ?   2.043   8.034  -0.499 1.000 98.130 ? 87  ILE A CB  1 
ATOM 685  O O   ? ILE A 1  87 ?  -0.116  10.389  -0.669 1.000 98.130 ? 87  ILE A O   1 
ATOM 686  C CG1 ? ILE A 1  87 ?   1.740   7.368   0.849 1.000 98.130 ? 87  ILE A CG1 1 
ATOM 687  C CG2 ? ILE A 1  87 ?   2.768   9.368  -0.300 1.000 98.130 ? 87  ILE A CG2 1 
ATOM 688  C CD1 ? ILE A 1  87 ?   2.979   6.915   1.608 1.000 98.130 ? 87  ILE A CD1 1 
ATOM 689  N N   ? MET A 1  88 ?  -1.189   8.566   0.180 1.000 98.310 ? 88  MET A N   1 
ATOM 690  C CA  ? MET A 1  88 ?  -2.181   9.316   0.946 1.000 98.310 ? 88  MET A CA  1 
ATOM 691  C C   ? MET A 1  88 ?  -2.529   8.592   2.242 1.000 98.310 ? 88  MET A C   1 
ATOM 692  C CB  ? MET A 1  88 ?  -3.446   9.539   0.115 1.000 98.310 ? 88  MET A CB  1 
ATOM 693  O O   ? MET A 1  88 ?  -2.621   7.363   2.266 1.000 98.310 ? 88  MET A O   1 
ATOM 694  C CG  ? MET A 1  88 ?  -4.523  10.329   0.840 1.000 98.310 ? 88  MET A CG  1 
ATOM 695  S SD  ? MET A 1  88 ?  -6.001  10.625  -0.207 1.000 98.310 ? 88  MET A SD  1 
ATOM 696  C CE  ? MET A 1  88 ?  -6.684   8.946  -0.279 1.000 98.310 ? 88  MET A CE  1 
ATOM 697  N N   ? MET A 1  89 ?  -2.724   9.336   3.349 1.000 98.390 ? 89  MET A N   1 
ATOM 698  C CA  ? MET A 1  89 ?  -3.169   8.815   4.639 1.000 98.390 ? 89  MET A CA  1 
ATOM 699  C C   ? MET A 1  89 ?  -4.651   9.096   4.858 1.000 98.390 ? 89  MET A C   1 
ATOM 700  C CB  ? MET A 1  89 ?  -2.347   9.423   5.777 1.000 98.390 ? 89  MET A CB  1 
ATOM 701  O O   ? MET A 1  89 ?  -5.130  10.191   4.558 1.000 98.390 ? 89  MET A O   1 
ATOM 702  C CG  ? MET A 1  89 ?  -0.856   9.147   5.672 1.000 98.390 ? 89  MET A CG  1 
ATOM 703  S SD  ? MET A 1  89 ?  -0.438   7.397   6.029 1.000 98.390 ? 89  MET A SD  1 
ATOM 704  C CE  ? MET A 1  89 ?  -0.830   7.329   7.799 1.000 98.390 ? 89  MET A CE  1 
ATOM 705  N N   ? LEU A 1  90 ?  -5.348   8.031   5.306 1.000 98.510 ? 90  LEU A N   1 
ATOM 706  C CA  ? LEU A 1  90 ?  -6.755   8.156   5.671 1.000 98.510 ? 90  LEU A CA  1 
ATOM 707  C C   ? LEU A 1  90 ?  -6.942   8.000   7.177 1.000 98.510 ? 90  LEU A C   1 
ATOM 708  C CB  ? LEU A 1  90 ?  -7.595   7.113   4.930 1.000 98.510 ? 90  LEU A CB  1 
ATOM 709  O O   ? LEU A 1  90 ?  -6.538   6.989   7.755 1.000 98.510 ? 90  LEU A O   1 
ATOM 710  C CG  ? LEU A 1  90 ?  -7.461   7.092   3.407 1.000 98.510 ? 90  LEU A CG  1 
ATOM 711  C CD1 ? LEU A 1  90 ?  -8.273   5.943   2.819 1.000 98.510 ? 90  LEU A CD1 1 
ATOM 712  C CD2 ? LEU A 1  90 ?  -7.904   8.425   2.812 1.000 98.510 ? 90  LEU A CD2 1 
ATOM 713  N N   ? ARG A 1  91 ?  -7.567   9.065   7.820 1.000 98.240 ? 91  ARG A N   1 
ATOM 714  C CA  ? ARG A 1  91 ?  -7.925   8.938   9.229 1.000 98.240 ? 91  ARG A CA  1 
ATOM 715  C C   ? ARG A 1  91 ?  -9.328   8.364   9.388 1.000 98.240 ? 91  ARG A C   1 
ATOM 716  C CB  ? ARG A 1  91 ?  -7.830  10.294   9.932 1.000 98.240 ? 91  ARG A CB  1 
ATOM 717  O O   ? ARG A 1  91 ? -10.285   8.880   8.808 1.000 98.240 ? 91  ARG A O   1 
ATOM 718  C CG  ? ARG A 1  91 ?  -8.023  10.222  11.438 1.000 98.240 ? 91  ARG A CG  1 
ATOM 719  C CD  ? ARG A 1  91 ?  -7.854  11.585  12.094 1.000 98.240 ? 91  ARG A CD  1 
ATOM 720  N NE  ? ARG A 1  91 ?  -8.024  11.511  13.543 1.000 98.240 ? 91  ARG A NE  1 
ATOM 721  N NH1 ? ARG A 1  91 ?  -7.851  13.789  13.887 1.000 98.240 ? 91  ARG A NH1 1 
ATOM 722  N NH2 ? ARG A 1  91 ?  -8.182  12.378  15.663 1.000 98.240 ? 91  ARG A NH2 1 
ATOM 723  C CZ  ? ARG A 1  91 ?  -8.018  12.559  14.361 1.000 98.240 ? 91  ARG A CZ  1 
ATOM 724  N N   ? LEU A 1  92 ?  -9.386   7.310  10.195 1.000 97.970 ? 92  LEU A N   1 
ATOM 725  C CA  ? LEU A 1  92 ? -10.670   6.654  10.419 1.000 97.970 ? 92  LEU A CA  1 
ATOM 726  C C   ? LEU A 1  92 ? -11.457   7.360  11.518 1.000 97.970 ? 92  LEU A C   1 
ATOM 727  C CB  ? LEU A 1  92 ? -10.464   5.183  10.787 1.000 97.970 ? 92  LEU A CB  1 
ATOM 728  O O   ? LEU A 1  92 ? -10.870   7.882  12.469 1.000 97.970 ? 92  LEU A O   1 
ATOM 729  C CG  ? LEU A 1  92 ?  -9.628   4.351   9.813 1.000 97.970 ? 92  LEU A CG  1 
ATOM 730  C CD1 ? LEU A 1  92 ?  -9.489   2.920  10.323 1.000 97.970 ? 92  LEU A CD1 1 
ATOM 731  C CD2 ? LEU A 1  92 ? -10.252   4.369   8.422 1.000 97.970 ? 92  LEU A CD2 1 
ATOM 732  N N   ? ALA A 1  93 ? -12.798   7.466  11.389 1.000 97.090 ? 93  ALA A N   1 
ATOM 733  C CA  ? ALA A 1  93 ? -13.674   8.123  12.356 1.000 97.090 ? 93  ALA A CA  1 
ATOM 734  C C   ? ALA A 1  93 ? -13.582   7.453  13.724 1.000 97.090 ? 93  ALA A C   1 
ATOM 735  C CB  ? ALA A 1  93 ? -15.118   8.113  11.859 1.000 97.090 ? 93  ALA A CB  1 
ATOM 736  O O   ? ALA A 1  93 ? -13.692   8.119  14.757 1.000 97.090 ? 93  ALA A O   1 
ATOM 737  N N   ? ARG A 1  94 ? -13.344   6.146  13.687 1.000 95.290 ? 94  ARG A N   1 
ATOM 738  C CA  ? ARG A 1  94 ? -13.209   5.379  14.921 1.000 95.290 ? 94  ARG A CA  1 
ATOM 739  C C   ? ARG A 1  94 ? -12.022   4.424  14.845 1.000 95.290 ? 94  ARG A C   1 
ATOM 740  C CB  ? ARG A 1  94 ? -14.492   4.599  15.213 1.000 95.290 ? 94  ARG A CB  1 
ATOM 741  O O   ? ARG A 1  94 ? -11.749   3.848  13.790 1.000 95.290 ? 94  ARG A O   1 
ATOM 742  C CG  ? ARG A 1  94 ? -15.702   5.480  15.481 1.000 95.290 ? 94  ARG A CG  1 
ATOM 743  C CD  ? ARG A 1  94 ? -16.931   4.657  15.841 1.000 95.290 ? 94  ARG A CD  1 
ATOM 744  N NE  ? ARG A 1  94 ? -17.385   3.846  14.715 1.000 95.290 ? 94  ARG A NE  1 
ATOM 745  N NH1 ? ARG A 1  94 ? -18.516   2.306  16.013 1.000 95.290 ? 94  ARG A NH1 1 
ATOM 746  N NH2 ? ARG A 1  94 ? -18.486   2.087  13.731 1.000 95.290 ? 94  ARG A NH2 1 
ATOM 747  C CZ  ? ARG A 1  94 ? -18.128   2.748  14.822 1.000 95.290 ? 94  ARG A CZ  1 
ATOM 748  N N   ? ARG A 1  95 ? -11.350   4.286  16.050 1.000 95.940 ? 95  ARG A N   1 
ATOM 749  C CA  ? ARG A 1  95 ? -10.281   3.298  16.152 1.000 95.940 ? 95  ARG A CA  1 
ATOM 750  C C   ? ARG A 1  95 ? -10.841   1.880  16.123 1.000 95.940 ? 95  ARG A C   1 
ATOM 751  C CB  ? ARG A 1  95 ?  -9.469   3.515  17.430 1.000 95.940 ? 95  ARG A CB  1 
ATOM 752  O O   ? ARG A 1  95 ? -11.658   1.513  16.970 1.000 95.940 ? 95  ARG A O   1 
ATOM 753  C CG  ? ARG A 1  95 ?  -8.293   2.563  17.582 1.000 95.940 ? 95  ARG A CG  1 
ATOM 754  C CD  ? ARG A 1  95 ?  -7.545   2.793  18.888 1.000 95.940 ? 95  ARG A CD  1 
ATOM 755  N NE  ? ARG A 1  95 ?  -6.384   1.916  19.006 1.000 95.940 ? 95  ARG A NE  1 
ATOM 756  N NH1 ? ARG A 1  95 ?  -6.067   2.297  21.263 1.000 95.940 ? 95  ARG A NH1 1 
ATOM 757  N NH2 ? ARG A 1  95 ?  -4.666   0.882  20.127 1.000 95.940 ? 95  ARG A NH2 1 
ATOM 758  C CZ  ? ARG A 1  95 ?  -5.708   1.701  20.132 1.000 95.940 ? 95  ARG A CZ  1 
ATOM 759  N N   ? PRO A 1  96 ? -10.364   1.048  15.005 1.000 94.800 ? 96  PRO A N   1 
ATOM 760  C CA  ? PRO A 1  96 ? -10.866  -0.328  14.976 1.000 94.800 ? 96  PRO A CA  1 
ATOM 761  C C   ? PRO A 1  96 ? -10.358  -1.167  16.146 1.000 94.800 ? 96  PRO A C   1 
ATOM 762  C CB  ? PRO A 1  96 ? -10.336  -0.869  13.645 1.000 94.800 ? 96  PRO A CB  1 
ATOM 763  O O   ? PRO A 1  96 ?  -9.279  -0.898  16.680 1.000 94.800 ? 96  PRO A O   1 
ATOM 764  C CG  ? PRO A 1  96 ?  -9.117  -0.053  13.360 1.000 94.800 ? 96  PRO A CG  1 
ATOM 765  C CD  ? PRO A 1  96 ?  -9.317   1.320  13.934 1.000 94.800 ? 96  PRO A CD  1 
ATOM 766  N N   ? LEU A 1  97 ? -11.181  -2.181  16.551 1.000 92.910 ? 97  LEU A N   1 
ATOM 767  C CA  ? LEU A 1  97 ? -10.766  -3.139  17.571 1.000 92.910 ? 97  LEU A CA  1 
ATOM 768  C C   ? LEU A 1  97 ?  -9.763  -4.137  17.003 1.000 92.910 ? 97  LEU A C   1 
ATOM 769  C CB  ? LEU A 1  97 ? -11.980  -3.881  18.135 1.000 92.910 ? 97  LEU A CB  1 
ATOM 770  O O   ? LEU A 1  97 ? -10.069  -4.855  16.048 1.000 92.910 ? 97  LEU A O   1 
ATOM 771  C CG  ? LEU A 1  97 ? -12.997  -3.034  18.902 1.000 92.910 ? 97  LEU A CG  1 
ATOM 772  C CD1 ? LEU A 1  97 ? -14.228  -3.866  19.246 1.000 92.910 ? 97  LEU A CD1 1 
ATOM 773  C CD2 ? LEU A 1  97 ? -12.367  -2.454  20.164 1.000 92.910 ? 97  LEU A CD2 1 
ATOM 774  N N   ? VAL A 1  98 ?  -8.572  -4.082  17.575 1.000 93.060 ? 98  VAL A N   1 
ATOM 775  C CA  ? VAL A 1  98 ?  -7.523  -4.994  17.129 1.000 93.060 ? 98  VAL A CA  1 
ATOM 776  C C   ? VAL A 1  98 ?  -7.920  -6.434  17.445 1.000 93.060 ? 98  VAL A C   1 
ATOM 777  C CB  ? VAL A 1  98 ?  -6.164  -4.660  17.785 1.000 93.060 ? 98  VAL A CB  1 
ATOM 778  O O   ? VAL A 1  98 ?  -8.389  -6.727  18.548 1.000 93.060 ? 98  VAL A O   1 
ATOM 779  C CG1 ? VAL A 1  98 ?  -5.118  -5.713  17.427 1.000 93.060 ? 98  VAL A CG1 1 
ATOM 780  C CG2 ? VAL A 1  98 ?  -5.695  -3.270  17.360 1.000 93.060 ? 98  VAL A CG2 1 
ATOM 781  N N   ? SER A 1  99 ?  -7.772  -7.290  16.485 1.000 94.220 ? 99  SER A N   1 
ATOM 782  C CA  ? SER A 1  99 ?  -8.078  -8.716  16.540 1.000 94.220 ? 99  SER A CA  1 
ATOM 783  C C   ? SER A 1  99 ?  -7.191  -9.509  15.587 1.000 94.220 ? 99  SER A C   1 
ATOM 784  C CB  ? SER A 1  99 ?  -9.550  -8.962  16.203 1.000 94.220 ? 99  SER A CB  1 
ATOM 785  O O   ? SER A 1  99 ?  -6.270  -8.956  14.981 1.000 94.220 ? 99  SER A O   1 
ATOM 786  O OG  ? SER A 1  99 ?  -9.796  -8.728  14.827 1.000 94.220 ? 99  SER A OG  1 
ATOM 787  N N   ? GLN A 1 100 ?  -7.468 -10.794  15.516 1.000 94.530 ? 100 GLN A N   1 
ATOM 788  C CA  ? GLN A 1 100 ?  -6.732 -11.650  14.591 1.000 94.530 ? 100 GLN A CA  1 
ATOM 789  C C   ? GLN A 1 100 ?  -7.011 -11.263  13.142 1.000 94.530 ? 100 GLN A C   1 
ATOM 790  C CB  ? GLN A 1 100 ?  -7.089 -13.119  14.820 1.000 94.530 ? 100 GLN A CB  1 
ATOM 791  O O   ? GLN A 1 100 ?  -6.239 -11.602  12.244 1.000 94.530 ? 100 GLN A O   1 
ATOM 792  C CG  ? GLN A 1 100 ?  -8.565 -13.434  14.611 1.000 94.530 ? 100 GLN A CG  1 
ATOM 793  C CD  ? GLN A 1 100 ?  -8.925 -14.852  15.010 1.000 94.530 ? 100 GLN A CD  1 
ATOM 794  N NE2 ? GLN A 1 100 ? -10.212 -15.097  15.233 1.000 94.530 ? 100 GLN A NE2 1 
ATOM 795  O OE1 ? GLN A 1 100 ?  -8.054 -15.721  15.118 1.000 94.530 ? 100 GLN A OE1 1 
ATOM 796  N N   ? HIS A 1 101 ?  -8.055 -10.456  12.834 1.000 94.440 ? 101 HIS A N   1 
ATOM 797  C CA  ? HIS A 1 101 ?  -8.488 -10.100  11.487 1.000 94.440 ? 101 HIS A CA  1 
ATOM 798  C C   ? HIS A 1 101 ?  -8.142  -8.651  11.162 1.000 94.440 ? 101 HIS A C   1 
ATOM 799  C CB  ? HIS A 1 101 ?  -9.992 -10.329  11.330 1.000 94.440 ? 101 HIS A CB  1 
ATOM 800  O O   ? HIS A 1 101 ?  -8.174  -8.247   9.997 1.000 94.440 ? 101 HIS A O   1 
ATOM 801  C CG  ? HIS A 1 101 ? -10.388 -11.770  11.374 1.000 94.440 ? 101 HIS A CG  1 
ATOM 802  C CD2 ? HIS A 1 101 ? -10.687 -12.641  10.380 1.000 94.440 ? 101 HIS A CD2 1 
ATOM 803  N ND1 ? HIS A 1 101 ? -10.515 -12.472  12.553 1.000 94.440 ? 101 HIS A ND1 1 
ATOM 804  C CE1 ? HIS A 1 101 ? -10.876 -13.715  12.282 1.000 94.440 ? 101 HIS A CE1 1 
ATOM 805  N NE2 ? HIS A 1 101 ? -10.987 -13.843  10.971 1.000 94.440 ? 101 HIS A NE2 1 
ATOM 806  N N   ? ILE A 1 102 ?  -7.814  -7.906  12.216 1.000 96.430 ? 102 ILE A N   1 
ATOM 807  C CA  ? ILE A 1 102 ?  -7.476  -6.501  12.013 1.000 96.430 ? 102 ILE A CA  1 
ATOM 808  C C   ? ILE A 1 102 ?  -6.233  -6.147  12.828 1.000 96.430 ? 102 ILE A C   1 
ATOM 809  C CB  ? ILE A 1 102 ?  -8.651  -5.575  12.398 1.000 96.430 ? 102 ILE A CB  1 
ATOM 810  O O   ? ILE A 1 102 ?  -6.287  -6.084  14.058 1.000 96.430 ? 102 ILE A O   1 
ATOM 811  C CG1 ? ILE A 1 102 ?  -9.908  -5.949  11.604 1.000 96.430 ? 102 ILE A CG1 1 
ATOM 812  C CG2 ? ILE A 1 102 ?  -8.278  -4.107  12.174 1.000 96.430 ? 102 ILE A CG2 1 
ATOM 813  C CD1 ? ILE A 1 102 ? -11.169  -5.233  12.067 1.000 96.430 ? 102 ILE A CD1 1 
ATOM 814  N N   ? GLN A 1 103 ?  -5.115  -5.979  12.119 1.000 96.410 ? 103 GLN A N   1 
ATOM 815  C CA  ? GLN A 1 103 ?  -3.849  -5.574  12.722 1.000 96.410 ? 103 GLN A CA  1 
ATOM 816  C C   ? GLN A 1 103 ?  -3.071  -4.646  11.793 1.000 96.410 ? 103 GLN A C   1 
ATOM 817  C CB  ? GLN A 1 103 ?  -3.003  -6.800  13.070 1.000 96.410 ? 103 GLN A CB  1 
ATOM 818  O O   ? GLN A 1 103 ?  -3.062  -4.842  10.576 1.000 96.410 ? 103 GLN A O   1 
ATOM 819  C CG  ? GLN A 1 103 ?  -3.645  -7.717  14.102 1.000 96.410 ? 103 GLN A CG  1 
ATOM 820  C CD  ? GLN A 1 103 ?  -2.747  -8.874  14.497 1.000 96.410 ? 103 GLN A CD  1 
ATOM 821  N NE2 ? GLN A 1 103 ?  -3.352  -9.972  14.937 1.000 96.410 ? 103 GLN A NE2 1 
ATOM 822  O OE1 ? GLN A 1 103 ?  -1.518  -8.782  14.408 1.000 96.410 ? 103 GLN A OE1 1 
ATOM 823  N N   ? PRO A 1 104 ?  -2.433  -3.618  12.557 1.000 96.930 ? 104 PRO A N   1 
ATOM 824  C CA  ? PRO A 1 104 ?  -1.581  -2.770  11.719 1.000 96.930 ? 104 PRO A CA  1 
ATOM 825  C C   ? PRO A 1 104 ?  -0.342  -3.501  11.208 1.000 96.930 ? 104 PRO A C   1 
ATOM 826  C CB  ? PRO A 1 104 ?  -1.191  -1.625  12.657 1.000 96.930 ? 104 PRO A CB  1 
ATOM 827  O O   ? PRO A 1 104 ?   0.178  -4.391  11.885 1.000 96.930 ? 104 PRO A O   1 
ATOM 828  C CG  ? PRO A 1 104 ?  -2.218  -1.654  13.743 1.000 96.930 ? 104 PRO A CG  1 
ATOM 829  C CD  ? PRO A 1 104 ?  -2.691  -3.069  13.915 1.000 96.930 ? 104 PRO A CD  1 
ATOM 830  N N   ? LEU A 1 105 ?   0.121  -3.101   9.960 1.000 96.610 ? 105 LEU A N   1 
ATOM 831  C CA  ? LEU A 1 105 ?   1.351  -3.614   9.367 1.000 96.610 ? 105 LEU A CA  1 
ATOM 832  C C   ? LEU A 1 105 ?   2.508  -2.645   9.589 1.000 96.610 ? 105 LEU A C   1 
ATOM 833  C CB  ? LEU A 1 105 ?   1.161  -3.865   7.869 1.000 96.610 ? 105 LEU A CB  1 
ATOM 834  O O   ? LEU A 1 105 ?   2.372  -1.444   9.348 1.000 96.610 ? 105 LEU A O   1 
ATOM 835  C CG  ? LEU A 1 105 ?   2.357  -4.458   7.123 1.000 96.610 ? 105 LEU A CG  1 
ATOM 836  C CD1 ? LEU A 1 105 ?   2.699  -5.835   7.680 1.000 96.610 ? 105 LEU A CD1 1 
ATOM 837  C CD2 ? LEU A 1 105 ?   2.069  -4.537   5.627 1.000 96.610 ? 105 LEU A CD2 1 
ATOM 838  N N   ? ALA A 1 106 ?   3.563  -3.197  10.056 1.000 93.900 ? 106 ALA A N   1 
ATOM 839  C CA  ? ALA A 1 106 ?   4.733  -2.363  10.316 1.000 93.900 ? 106 ALA A CA  1 
ATOM 840  C C   ? ALA A 1 106 ?   5.312  -1.809   9.017 1.000 93.900 ? 106 ALA A C   1 
ATOM 841  C CB  ? ALA A 1 106 ?   5.796  -3.158  11.071 1.000 93.900 ? 106 ALA A CB  1 
ATOM 842  O O   ? ALA A 1 106 ?   5.279  -2.478   7.981 1.000 93.900 ? 106 ALA A O   1 
ATOM 843  N N   ? LEU A 1 107 ?   5.872  -0.544   9.117 1.000 92.390 ? 107 LEU A N   1 
ATOM 844  C CA  ? LEU A 1 107 ?   6.504   0.096   7.968 1.000 92.390 ? 107 LEU A CA  1 
ATOM 845  C C   ? LEU A 1 107 ?   7.911  -0.450   7.748 1.000 92.390 ? 107 LEU A C   1 
ATOM 846  C CB  ? LEU A 1 107 ?   6.558   1.614   8.162 1.000 92.390 ? 107 LEU A CB  1 
ATOM 847  O O   ? LEU A 1 107 ?   8.607  -0.789   8.707 1.000 92.390 ? 107 LEU A O   1 
ATOM 848  C CG  ? LEU A 1 107 ?   5.221   2.312   8.414 1.000 92.390 ? 107 LEU A CG  1 
ATOM 849  C CD1 ? LEU A 1 107 ?   5.441   3.799   8.672 1.000 92.390 ? 107 LEU A CD1 1 
ATOM 850  C CD2 ? LEU A 1 107 ?   4.277   2.103   7.235 1.000 92.390 ? 107 LEU A CD2 1 
ATOM 851  N N   ? GLU A 1 108 ?   8.324  -0.516   6.441 1.000 88.480 ? 108 GLU A N   1 
ATOM 852  C CA  ? GLU A 1 108 ?   9.711  -0.829   6.113 1.000 88.480 ? 108 GLU A CA  1 
ATOM 853  C C   ? GLU A 1 108 ?  10.630   0.350   6.419 1.000 88.480 ? 108 GLU A C   1 
ATOM 854  C CB  ? GLU A 1 108 ?   9.839  -1.226   4.640 1.000 88.480 ? 108 GLU A CB  1 
ATOM 855  O O   ? GLU A 1 108 ?  10.444   1.445   5.883 1.000 88.480 ? 108 GLU A O   1 
ATOM 856  C CG  ? GLU A 1 108 ?  11.266  -1.525   4.206 1.000 88.480 ? 108 GLU A CG  1 
ATOM 857  C CD  ? GLU A 1 108 ?  11.887  -2.697   4.950 1.000 88.480 ? 108 GLU A CD  1 
ATOM 858  O OE1 ? GLU A 1 108 ?  12.868  -2.489   5.700 1.000 88.480 ? 108 GLU A OE1 1 
ATOM 859  O OE2 ? GLU A 1 108 ?  11.390  -3.833   4.780 1.000 88.480 ? 108 GLU A OE2 1 
ATOM 860  N N   ? SER A 1 109 ?  11.630   0.194   7.362 1.000 79.220 ? 109 SER A N   1 
ATOM 861  C CA  ? SER A 1 109 ?  12.471   1.296   7.821 1.000 79.220 ? 109 SER A CA  1 
ATOM 862  C C   ? SER A 1 109 ?  13.804   1.319   7.081 1.000 79.220 ? 109 SER A C   1 
ATOM 863  C CB  ? SER A 1 109 ?  12.715   1.193   9.327 1.000 79.220 ? 109 SER A CB  1 
ATOM 864  O O   ? SER A 1 109 ?  14.459   2.360   7.003 1.000 79.220 ? 109 SER A O   1 
ATOM 865  O OG  ? SER A 1 109 ?  13.241  -0.079   9.665 1.000 79.220 ? 109 SER A OG  1 
ATOM 866  N N   ? ASN A 1 110 ?  14.118   0.204   6.427 1.000 85.300 ? 110 ASN A N   1 
ATOM 867  C CA  ? ASN A 1 110 ?  15.373   0.077   5.693 1.000 85.300 ? 110 ASN A CA  1 
ATOM 868  C C   ? ASN A 1 110 ?  15.130  -0.183   4.209 1.000 85.300 ? 110 ASN A C   1 
ATOM 869  C CB  ? ASN A 1 110 ?  16.236  -1.034   6.293 1.000 85.300 ? 110 ASN A CB  1 
ATOM 870  O O   ? ASN A 1 110 ?  14.702  -1.274   3.828 1.000 85.300 ? 110 ASN A O   1 
ATOM 871  C CG  ? ASN A 1 110 ?  17.599  -1.134   5.636 1.000 85.300 ? 110 ASN A CG  1 
ATOM 872  N ND2 ? ASN A 1 110 ?  18.480  -1.940   6.218 1.000 85.300 ? 110 ASN A ND2 1 
ATOM 873  O OD1 ? ASN A 1 110 ?  17.858  -0.493   4.615 1.000 85.300 ? 110 ASN A OD1 1 
ATOM 874  N N   ? CYS A 1 111 ?  15.543   0.867   3.409 1.000 84.870 ? 111 CYS A N   1 
ATOM 875  C CA  ? CYS A 1 111 ?  15.293   0.784   1.975 1.000 84.870 ? 111 CYS A CA  1 
ATOM 876  C C   ? CYS A 1 111 ?  16.276  -0.168   1.304 1.000 84.870 ? 111 CYS A C   1 
ATOM 877  C CB  ? CYS A 1 111 ?  15.391   2.168   1.333 1.000 84.870 ? 111 CYS A CB  1 
ATOM 878  O O   ? CYS A 1 111 ?  16.058  -0.593   0.168 1.000 84.870 ? 111 CYS A O   1 
ATOM 879  S SG  ? CYS A 1 111 ?  14.112   3.318   1.883 1.000 84.870 ? 111 CYS A SG  1 
ATOM 880  N N   ? ARG A 1 112 ?  17.231  -0.625   2.059 1.000 78.380 ? 112 ARG A N   1 
ATOM 881  C CA  ? ARG A 1 112 ?  18.285  -1.475   1.516 1.000 78.380 ? 112 ARG A CA  1 
ATOM 882  C C   ? ARG A 1 112 ?  18.024  -2.943   1.835 1.000 78.380 ? 112 ARG A C   1 
ATOM 883  C CB  ? ARG A 1 112 ?  19.651  -1.055   2.065 1.000 78.380 ? 112 ARG A CB  1 
ATOM 884  O O   ? ARG A 1 112 ?  18.843  -3.808   1.518 1.000 78.380 ? 112 ARG A O   1 
ATOM 885  C CG  ? ARG A 1 112 ?  20.106   0.319   1.599 1.000 78.380 ? 112 ARG A CG  1 
ATOM 886  C CD  ? ARG A 1 112 ?  21.495   0.660   2.121 1.000 78.380 ? 112 ARG A CD  1 
ATOM 887  N NE  ? ARG A 1 112 ?  21.933   1.976   1.666 1.000 78.380 ? 112 ARG A NE  1 
ATOM 888  N NH1 ? ARG A 1 112 ?  24.022   1.847   2.643 1.000 78.380 ? 112 ARG A NH1 1 
ATOM 889  N NH2 ? ARG A 1 112 ?  23.419   3.716   1.461 1.000 78.380 ? 112 ARG A NH2 1 
ATOM 890  C CZ  ? ARG A 1 112 ?  23.124   2.510   1.924 1.000 78.380 ? 112 ARG A CZ  1 
ATOM 891  N N   ? ALA A 1 113 ?  16.912  -3.156   2.672 1.000 75.350 ? 113 ALA A N   1 
ATOM 892  C CA  ? ALA A 1 113 ?  16.562  -4.523   3.052 1.000 75.350 ? 113 ALA A CA  1 
ATOM 893  C C   ? ALA A 1 113 ?  16.404  -5.411   1.821 1.000 75.350 ? 113 ALA A C   1 
ATOM 894  C CB  ? ALA A 1 113 ?  15.278  -4.533   3.879 1.000 75.350 ? 113 ALA A CB  1 
ATOM 895  O O   ? ALA A 1 113 ?  15.882  -4.972   0.793 1.000 75.350 ? 113 ALA A O   1 
ATOM 896  N N   ? ASN A 1 114 ?  17.286  -6.454   1.661 1.000 64.700 ? 114 ASN A N   1 
ATOM 897  C CA  ? ASN A 1 114 ?  17.473  -7.368   0.539 1.000 64.700 ? 114 ASN A CA  1 
ATOM 898  C C   ? ASN A 1 114 ?  16.341  -8.389   0.453 1.000 64.700 ? 114 ASN A C   1 
ATOM 899  C CB  ? ASN A 1 114 ?  18.823  -8.080   0.646 1.000 64.700 ? 114 ASN A CB  1 
ATOM 900  O O   ? ASN A 1 114 ?  16.563  -9.537   0.065 1.000 64.700 ? 114 ASN A O   1 
ATOM 901  C CG  ? ASN A 1 114 ?  19.988  -7.179   0.288 1.000 64.700 ? 114 ASN A CG  1 
ATOM 902  N ND2 ? ASN A 1 114 ?  21.178  -7.533   0.759 1.000 64.700 ? 114 ASN A ND2 1 
ATOM 903  O OD1 ? ASN A 1 114 ?  19.820  -6.172  -0.405 1.000 64.700 ? 114 ASN A OD1 1 
ATOM 904  N N   ? HIS A 1 115 ?  15.072  -7.941   0.925 1.000 74.870 ? 115 HIS A N   1 
ATOM 905  C CA  ? HIS A 1 115 ?  14.036  -8.944   0.707 1.000 74.870 ? 115 HIS A CA  1 
ATOM 906  C C   ? HIS A 1 115 ?  13.708  -9.084  -0.776 1.000 74.870 ? 115 HIS A C   1 
ATOM 907  C CB  ? HIS A 1 115 ?  12.773  -8.590   1.494 1.000 74.870 ? 115 HIS A CB  1 
ATOM 908  O O   ? HIS A 1 115 ?  13.391  -8.095  -1.441 1.000 74.870 ? 115 HIS A O   1 
ATOM 909  C CG  ? HIS A 1 115 ?  12.991  -8.501   2.971 1.000 74.870 ? 115 HIS A CG  1 
ATOM 910  C CD2 ? HIS A 1 115 ?  13.084  -7.429   3.792 1.000 74.870 ? 115 HIS A CD2 1 
ATOM 911  N ND1 ? HIS A 1 115 ?  13.144  -9.614   3.769 1.000 74.870 ? 115 HIS A ND1 1 
ATOM 912  C CE1 ? HIS A 1 115 ?  13.321  -9.228   5.022 1.000 74.870 ? 115 HIS A CE1 1 
ATOM 913  N NE2 ? HIS A 1 115 ?  13.289  -7.907   5.063 1.000 74.870 ? 115 HIS A NE2 1 
ATOM 914  N N   ? SER A 1 116 ?  14.149 -10.265  -1.282 1.000 72.660 ? 116 SER A N   1 
ATOM 915  C CA  ? SER A 1 116 ?  13.986 -10.429  -2.723 1.000 72.660 ? 116 SER A CA  1 
ATOM 916  C C   ? SER A 1 116 ?  12.608 -10.986  -3.064 1.000 72.660 ? 116 SER A C   1 
ATOM 917  C CB  ? SER A 1 116 ?  15.071 -11.349  -3.284 1.000 72.660 ? 116 SER A CB  1 
ATOM 918  O O   ? SER A 1 116 ?  12.117 -10.802  -4.180 1.000 72.660 ? 116 SER A O   1 
ATOM 919  O OG  ? SER A 1 116 ?  15.067 -12.598  -2.613 1.000 72.660 ? 116 SER A OG  1 
ATOM 920  N N   ? THR A 1 117 ?  11.921 -11.455  -1.990 1.000 86.010 ? 117 THR A N   1 
ATOM 921  C CA  ? THR A 1 117 ?  10.604 -12.025  -2.252 1.000 86.010 ? 117 THR A CA  1 
ATOM 922  C C   ? THR A 1 117 ?   9.514 -11.205  -1.569 1.000 86.010 ? 117 THR A C   1 
ATOM 923  C CB  ? THR A 1 117 ?  10.524 -13.487  -1.776 1.000 86.010 ? 117 THR A CB  1 
ATOM 924  O O   ? THR A 1 117 ?   9.578 -10.959  -0.363 1.000 86.010 ? 117 THR A O   1 
ATOM 925  C CG2 ? THR A 1 117 ?   9.201 -14.126  -2.184 1.000 86.010 ? 117 THR A CG2 1 
ATOM 926  O OG1 ? THR A 1 117 ?  11.601 -14.232  -2.358 1.000 86.010 ? 117 THR A OG1 1 
ATOM 927  N N   ? CYS A 1 118 ?   8.564 -10.789  -2.348 1.000 90.920 ? 118 CYS A N   1 
ATOM 928  C CA  ? CYS A 1 118 ?   7.447  -9.972  -1.889 1.000 90.920 ? 118 CYS A CA  1 
ATOM 929  C C   ? CYS A 1 118 ?   6.116 -10.580  -2.315 1.000 90.920 ? 118 CYS A C   1 
ATOM 930  C CB  ? CYS A 1 118 ?   7.565  -8.549  -2.433 1.000 90.920 ? 118 CYS A CB  1 
ATOM 931  O O   ? CYS A 1 118 ?   6.080 -11.477  -3.159 1.000 90.920 ? 118 CYS A O   1 
ATOM 932  S SG  ? CYS A 1 118 ?   9.142  -7.754  -2.055 1.000 90.920 ? 118 CYS A SG  1 
ATOM 933  N N   ? HIS A 1 119 ?   5.084 -10.119  -1.732 1.000 90.210 ? 119 HIS A N   1 
ATOM 934  C CA  ? HIS A 1 119 ?   3.763 -10.497  -2.223 1.000 90.210 ? 119 HIS A CA  1 
ATOM 935  C C   ? HIS A 1 119 ?   2.840  -9.286  -2.308 1.000 90.210 ? 119 HIS A C   1 
ATOM 936  C CB  ? HIS A 1 119 ?   3.143 -11.568  -1.324 1.000 90.210 ? 119 HIS A CB  1 
ATOM 937  O O   ? HIS A 1 119 ?   3.022  -8.309  -1.578 1.000 90.210 ? 119 HIS A O   1 
ATOM 938  C CG  ? HIS A 1 119 ?   2.968 -11.131   0.096 1.000 90.210 ? 119 HIS A CG  1 
ATOM 939  C CD2 ? HIS A 1 119 ?   1.900 -10.600   0.737 1.000 90.210 ? 119 HIS A CD2 1 
ATOM 940  N ND1 ? HIS A 1 119 ?   3.976 -11.219   1.032 1.000 90.210 ? 119 HIS A ND1 1 
ATOM 941  C CE1 ? HIS A 1 119 ?   3.534 -10.761   2.191 1.000 90.210 ? 119 HIS A CE1 1 
ATOM 942  N NE2 ? HIS A 1 119 ?   2.277 -10.378   2.039 1.000 90.210 ? 119 HIS A NE2 1 
ATOM 943  N N   ? ILE A 1 120 ?   1.986  -9.394  -3.208 1.000 90.400 ? 120 ILE A N   1 
ATOM 944  C CA  ? ILE A 1 120 ?   0.983  -8.357  -3.424 1.000 90.400 ? 120 ILE A CA  1 
ATOM 945  C C   ? ILE A 1 120 ?  -0.401  -8.895  -3.069 1.000 90.400 ? 120 ILE A C   1 
ATOM 946  C CB  ? ILE A 1 120 ?   1.003  -7.846  -4.882 1.000 90.400 ? 120 ILE A CB  1 
ATOM 947  O O   ? ILE A 1 120 ?  -0.671 -10.087  -3.234 1.000 90.400 ? 120 ILE A O   1 
ATOM 948  C CG1 ? ILE A 1 120 ?   0.700  -8.993  -5.853 1.000 90.400 ? 120 ILE A CG1 1 
ATOM 949  C CG2 ? ILE A 1 120 ?   2.349  -7.193  -5.208 1.000 90.400 ? 120 ILE A CG2 1 
ATOM 950  C CD1 ? ILE A 1 120 ?   0.508  -8.548  -7.296 1.000 90.400 ? 120 ILE A CD1 1 
ATOM 951  N N   ? LEU A 1 121 ?  -1.225  -8.017  -2.541 1.000 90.190 ? 121 LEU A N   1 
ATOM 952  C CA  ? LEU A 1 121 ?  -2.596  -8.352  -2.173 1.000 90.190 ? 121 LEU A CA  1 
ATOM 953  C C   ? LEU A 1 121 ?  -3.582  -7.370  -2.797 1.000 90.190 ? 121 LEU A C   1 
ATOM 954  C CB  ? LEU A 1 121 ?  -2.757  -8.356  -0.651 1.000 90.190 ? 121 LEU A CB  1 
ATOM 955  O O   ? LEU A 1 121 ?  -3.301  -6.172  -2.884 1.000 90.190 ? 121 LEU A O   1 
ATOM 956  C CG  ? LEU A 1 121 ?  -1.467  -8.452   0.167 1.000 90.190 ? 121 LEU A CG  1 
ATOM 957  C CD1 ? LEU A 1 121 ?  -1.022  -7.065   0.618 1.000 90.190 ? 121 LEU A CD1 1 
ATOM 958  C CD2 ? LEU A 1 121 ?  -1.661  -9.373   1.366 1.000 90.190 ? 121 LEU A CD2 1 
ATOM 959  N N   ? GLY A 1 122 ?  -4.719  -7.923  -3.241 1.000 89.080 ? 122 GLY A N   1 
ATOM 960  C CA  ? GLY A 1 122 ?  -5.716  -6.989  -3.737 1.000 89.080 ? 122 GLY A CA  1 
ATOM 961  C C   ? GLY A 1 122 ?  -6.945  -7.674  -4.306 1.000 89.080 ? 122 GLY A C   1 
ATOM 962  O O   ? GLY A 1 122 ?  -6.967  -8.898  -4.454 1.000 89.080 ? 122 GLY A O   1 
ATOM 963  N N   ? TRP A 1 123 ?  -8.023  -6.899  -4.517 1.000 87.040 ? 123 TRP A N   1 
ATOM 964  C CA  ? TRP A 1 123 ?  -9.282  -7.341  -5.106 1.000 87.040 ? 123 TRP A CA  1 
ATOM 965  C C   ? TRP A 1 123 ?  -9.416  -6.844  -6.541 1.000 87.040 ? 123 TRP A C   1 
ATOM 966  C CB  ? TRP A 1 123 ? -10.468  -6.852  -4.270 1.000 87.040 ? 123 TRP A CB  1 
ATOM 967  O O   ? TRP A 1 123 ? -10.528  -6.630  -7.030 1.000 87.040 ? 123 TRP A O   1 
ATOM 968  C CG  ? TRP A 1 123 ? -10.566  -7.491  -2.918 1.000 87.040 ? 123 TRP A CG  1 
ATOM 969  C CD1 ? TRP A 1 123 ? -11.105  -8.712  -2.620 1.000 87.040 ? 123 TRP A CD1 1 
ATOM 970  C CD2 ? TRP A 1 123 ? -10.114  -6.939  -1.677 1.000 87.040 ? 123 TRP A CD2 1 
ATOM 971  C CE2 ? TRP A 1 123 ? -10.412  -7.881  -0.668 1.000 87.040 ? 123 TRP A CE2 1 
ATOM 972  C CE3 ? TRP A 1 123 ?  -9.486  -5.738  -1.322 1.000 87.040 ? 123 TRP A CE3 1 
ATOM 973  N NE1 ? TRP A 1 123 ? -11.015  -8.952  -1.269 1.000 87.040 ? 123 TRP A NE1 1 
ATOM 974  C CH2 ? TRP A 1 123 ?  -9.486  -6.475   0.997 1.000 87.040 ? 123 TRP A CH2 1 
ATOM 975  C CZ2 ? TRP A 1 123 ? -10.101  -7.658   0.676 1.000 87.040 ? 123 TRP A CZ2 1 
ATOM 976  C CZ3 ? TRP A 1 123 ?  -9.177  -5.519   0.016 1.000 87.040 ? 123 TRP A CZ3 1 
ATOM 977  N N   ? GLY A 1 124 ?  -8.269  -6.489  -7.098 1.000 74.730 ? 124 GLY A N   1 
ATOM 978  C CA  ? GLY A 1 124 ?  -8.273  -5.989  -8.464 1.000 74.730 ? 124 GLY A CA  1 
ATOM 979  C C   ? GLY A 1 124 ?  -8.567  -7.065  -9.492 1.000 74.730 ? 124 GLY A C   1 
ATOM 980  O O   ? GLY A 1 124 ?  -8.852  -8.210  -9.135 1.000 74.730 ? 124 GLY A O   1 
ATOM 981  N N   ? LYS A 1 125 ?  -8.679  -6.705 -10.823 1.000 69.130 ? 125 LYS A N   1 
ATOM 982  C CA  ? LYS A 1 125 ?  -9.025  -7.576 -11.943 1.000 69.130 ? 125 LYS A CA  1 
ATOM 983  C C   ? LYS A 1 125 ?  -8.081  -8.773 -12.021 1.000 69.130 ? 125 LYS A C   1 
ATOM 984  C CB  ? LYS A 1 125 ?  -8.993  -6.797 -13.259 1.000 69.130 ? 125 LYS A CB  1 
ATOM 985  O O   ? LYS A 1 125 ?  -6.861  -8.614 -11.945 1.000 69.130 ? 125 LYS A O   1 
ATOM 986  C CG  ? LYS A 1 125 ? -10.232  -5.949 -13.507 1.000 69.130 ? 125 LYS A CG  1 
ATOM 987  C CD  ? LYS A 1 125 ? -10.195  -5.294 -14.881 1.000 69.130 ? 125 LYS A CD  1 
ATOM 988  C CE  ? LYS A 1 125 ? -11.340  -4.306 -15.062 1.000 69.130 ? 125 LYS A CE  1 
ATOM 989  N NZ  ? LYS A 1 125 ? -11.279  -3.624 -16.389 1.000 69.130 ? 125 LYS A NZ  1 
ATOM 990  N N   ? THR A 1 126 ?  -8.645 -10.112 -12.063 1.000 69.320 ? 126 THR A N   1 
ATOM 991  C CA  ? THR A 1 126 ?  -7.873 -11.340 -12.222 1.000 69.320 ? 126 THR A CA  1 
ATOM 992  C C   ? THR A 1 126 ?  -7.550 -11.590 -13.692 1.000 69.320 ? 126 THR A C   1 
ATOM 993  C CB  ? THR A 1 126 ?  -8.628 -12.552 -11.646 1.000 69.320 ? 126 THR A CB  1 
ATOM 994  O O   ? THR A 1 126 ?  -8.009 -10.853 -14.568 1.000 69.320 ? 126 THR A O   1 
ATOM 995  C CG2 ? THR A 1 126 ?  -8.929 -12.360 -10.163 1.000 69.320 ? 126 THR A CG2 1 
ATOM 996  O OG1 ? THR A 1 126 ?  -9.863 -12.720 -12.355 1.000 69.320 ? 126 THR A OG1 1 
ATOM 997  N N   ? ALA A 1 127 ?  -6.680 -12.662 -13.992 1.000 65.230 ? 127 ALA A N   1 
ATOM 998  C CA  ? ALA A 1 127 ?  -6.203 -13.033 -15.322 1.000 65.230 ? 127 ALA A CA  1 
ATOM 999  C C   ? ALA A 1 127 ?  -7.371 -13.280 -16.274 1.000 65.230 ? 127 ALA A C   1 
ATOM 1000 C CB  ? ALA A 1 127 ?  -5.315 -14.272 -15.243 1.000 65.230 ? 127 ALA A CB  1 
ATOM 1001 O O   ? ALA A 1 127 ?  -7.253 -13.057 -17.481 1.000 65.230 ? 127 ALA A O   1 
ATOM 1002 N N   ? ASP A 1 128 ?  -8.531 -13.529 -15.794 1.000 66.700 ? 128 ASP A N   1 
ATOM 1003 C CA  ? ASP A 1 128 ?  -9.724 -13.847 -16.572 1.000 66.700 ? 128 ASP A CA  1 
ATOM 1004 C C   ? ASP A 1 128 ? -10.602 -12.612 -16.761 1.000 66.700 ? 128 ASP A C   1 
ATOM 1005 C CB  ? ASP A 1 128 ? -10.524 -14.963 -15.895 1.000 66.700 ? 128 ASP A CB  1 
ATOM 1006 O O   ? ASP A 1 128 ? -11.660 -12.687 -17.389 1.000 66.700 ? 128 ASP A O   1 
ATOM 1007 C CG  ? ASP A 1 128 ? -10.948 -14.613 -14.479 1.000 66.700 ? 128 ASP A CG  1 
ATOM 1008 O OD1 ? ASP A 1 128 ? -10.418 -13.637 -13.907 1.000 66.700 ? 128 ASP A OD1 1 
ATOM 1009 O OD2 ? ASP A 1 128 ? -11.818 -15.323 -13.930 1.000 66.700 ? 128 ASP A OD2 1 
ATOM 1010 N N   ? GLY A 1 129 ? -10.101 -11.470 -16.221 1.000 68.160 ? 129 GLY A N   1 
ATOM 1011 C CA  ? GLY A 1 129 ? -10.764 -10.202 -16.485 1.000 68.160 ? 129 GLY A CA  1 
ATOM 1012 C C   ? GLY A 1 129 ? -11.880  -9.897 -15.505 1.000 68.160 ? 129 GLY A C   1 
ATOM 1013 O O   ? GLY A 1 129 ? -12.602  -8.910 -15.665 1.000 68.160 ? 129 GLY A O   1 
ATOM 1014 N N   ? HIS A 1 130 ? -12.087 -10.790 -14.405 1.000 77.440 ? 130 HIS A N   1 
ATOM 1015 C CA  ? HIS A 1 130 ? -13.124 -10.625 -13.392 1.000 77.440 ? 130 HIS A CA  1 
ATOM 1016 C C   ? HIS A 1 130 ? -12.545 -10.064 -12.097 1.000 77.440 ? 130 HIS A C   1 
ATOM 1017 C CB  ? HIS A 1 130 ? -13.824 -11.958 -13.120 1.000 77.440 ? 130 HIS A CB  1 
ATOM 1018 O O   ? HIS A 1 130 ? -11.367 -10.273 -11.797 1.000 77.440 ? 130 HIS A O   1 
ATOM 1019 C CG  ? HIS A 1 130 ? -14.574 -12.493 -14.297 1.000 77.440 ? 130 HIS A CG  1 
ATOM 1020 C CD2 ? HIS A 1 130 ? -14.374 -13.600 -15.050 1.000 77.440 ? 130 HIS A CD2 1 
ATOM 1021 N ND1 ? HIS A 1 130 ? -15.679 -11.861 -14.825 1.000 77.440 ? 130 HIS A ND1 1 
ATOM 1022 C CE1 ? HIS A 1 130 ? -16.128 -12.560 -15.855 1.000 77.440 ? 130 HIS A CE1 1 
ATOM 1023 N NE2 ? HIS A 1 130 ? -15.354 -13.620 -16.012 1.000 77.440 ? 130 HIS A NE2 1 
ATOM 1024 N N   ? PHE A 1 131 ? -13.376  -9.279 -11.331 1.000 80.860 ? 131 PHE A N   1 
ATOM 1025 C CA  ? PHE A 1 131 ? -13.041  -8.854  -9.977 1.000 80.860 ? 131 PHE A CA  1 
ATOM 1026 C C   ? PHE A 1 131 ? -13.402  -9.935  -8.965 1.000 80.860 ? 131 PHE A C   1 
ATOM 1027 C CB  ? PHE A 1 131 ? -13.761  -7.547  -9.629 1.000 80.860 ? 131 PHE A CB  1 
ATOM 1028 O O   ? PHE A 1 131 ? -14.573 -10.292  -8.822 1.000 80.860 ? 131 PHE A O   1 
ATOM 1029 C CG  ? PHE A 1 131 ? -13.243  -6.350 -10.380 1.000 80.860 ? 131 PHE A CG  1 
ATOM 1030 C CD1 ? PHE A 1 131 ? -12.164  -5.622  -9.896 1.000 80.860 ? 131 PHE A CD1 1 
ATOM 1031 C CD2 ? PHE A 1 131 ? -13.837  -5.954 -11.572 1.000 80.860 ? 131 PHE A CD2 1 
ATOM 1032 C CE1 ? PHE A 1 131 ? -11.682  -4.513 -10.590 1.000 80.860 ? 131 PHE A CE1 1 
ATOM 1033 C CE2 ? PHE A 1 131 ? -13.362  -4.847 -12.270 1.000 80.860 ? 131 PHE A CE2 1 
ATOM 1034 C CZ  ? PHE A 1 131 ? -12.285  -4.128 -11.777 1.000 80.860 ? 131 PHE A CZ  1 
ATOM 1035 N N   ? PRO A 1 132 ? -12.350 -10.559  -8.417 1.000 84.280 ? 132 PRO A N   1 
ATOM 1036 C CA  ? PRO A 1 132 ? -12.653 -11.605  -7.437 1.000 84.280 ? 132 PRO A CA  1 
ATOM 1037 C C   ? PRO A 1 132 ? -13.378 -11.067  -6.206 1.000 84.280 ? 132 PRO A C   1 
ATOM 1038 C CB  ? PRO A 1 132 ? -11.272 -12.148  -7.063 1.000 84.280 ? 132 PRO A CB  1 
ATOM 1039 O O   ? PRO A 1 132 ? -13.215  -9.896  -5.851 1.000 84.280 ? 132 PRO A O   1 
ATOM 1040 C CG  ? PRO A 1 132 ? -10.345 -10.988  -7.235 1.000 84.280 ? 132 PRO A CG  1 
ATOM 1041 C CD  ? PRO A 1 132 ? -10.828 -10.159  -8.390 1.000 84.280 ? 132 PRO A CD  1 
ATOM 1042 N N   ? ASP A 1 133 ? -14.168 -11.859  -5.657 1.000 87.490 ? 133 ASP A N   1 
ATOM 1043 C CA  ? ASP A 1 133 ? -14.866 -11.488  -4.430 1.000 87.490 ? 133 ASP A CA  1 
ATOM 1044 C C   ? ASP A 1 133 ? -13.961 -11.656  -3.211 1.000 87.490 ? 133 ASP A C   1 
ATOM 1045 C CB  ? ASP A 1 133 ? -16.136 -12.324  -4.261 1.000 87.490 ? 133 ASP A CB  1 
ATOM 1046 O O   ? ASP A 1 133 ? -14.136 -10.970  -2.202 1.000 87.490 ? 133 ASP A O   1 
ATOM 1047 C CG  ? ASP A 1 133 ? -17.197 -12.007  -5.300 1.000 87.490 ? 133 ASP A CG  1 
ATOM 1048 O OD1 ? ASP A 1 133 ? -17.288 -10.842  -5.743 1.000 87.490 ? 133 ASP A OD1 1 
ATOM 1049 O OD2 ? ASP A 1 133 ? -17.951 -12.930  -5.678 1.000 87.490 ? 133 ASP A OD2 1 
ATOM 1050 N N   ? THR A 1 134 ? -12.990 -12.533  -3.341 1.000 90.180 ? 134 THR A N   1 
ATOM 1051 C CA  ? THR A 1 134 ? -12.052 -12.763  -2.247 1.000 90.180 ? 134 THR A CA  1 
ATOM 1052 C C   ? THR A 1 134 ? -10.689 -12.156  -2.568 1.000 90.180 ? 134 THR A C   1 
ATOM 1053 C CB  ? THR A 1 134 ? -11.892 -14.266  -1.955 1.000 90.180 ? 134 THR A CB  1 
ATOM 1054 O O   ? THR A 1 134 ? -10.324 -12.018  -3.737 1.000 90.180 ? 134 THR A O   1 
ATOM 1055 C CG2 ? THR A 1 134 ? -13.227 -14.898  -1.578 1.000 90.180 ? 134 THR A CG2 1 
ATOM 1056 O OG1 ? THR A 1 134 ? -11.378 -14.922  -3.121 1.000 90.180 ? 134 THR A OG1 1 
ATOM 1057 N N   ? ILE A 1 135 ?  -9.996 -11.701  -1.571 1.000 89.600 ? 135 ILE A N   1 
ATOM 1058 C CA  ? ILE A 1 135 ?  -8.668 -11.116  -1.724 1.000 89.600 ? 135 ILE A CA  1 
ATOM 1059 C C   ? ILE A 1 135 ?  -7.736 -12.122  -2.396 1.000 89.600 ? 135 ILE A C   1 
ATOM 1060 C CB  ? ILE A 1 135 ?  -8.086 -10.672  -0.363 1.000 89.600 ? 135 ILE A CB  1 
ATOM 1061 O O   ? ILE A 1 135 ?  -7.754 -13.310  -2.068 1.000 89.600 ? 135 ILE A O   1 
ATOM 1062 C CG1 ? ILE A 1 135 ?  -6.801  -9.863  -0.571 1.000 89.600 ? 135 ILE A CG1 1 
ATOM 1063 C CG2 ? ILE A 1 135 ?  -7.831 -11.885   0.536 1.000 89.600 ? 135 ILE A CG2 1 
ATOM 1064 C CD1 ? ILE A 1 135 ?  -6.347  -9.095   0.663 1.000 89.600 ? 135 ILE A CD1 1 
ATOM 1065 N N   ? GLN A 1 136 ?  -6.993 -11.561  -3.363 1.000 90.280 ? 136 GLN A N   1 
ATOM 1066 C CA  ? GLN A 1 136 ?  -6.024 -12.380  -4.084 1.000 90.280 ? 136 GLN A CA  1 
ATOM 1067 C C   ? GLN A 1 136 ?  -4.599 -12.067  -3.638 1.000 90.280 ? 136 GLN A C   1 
ATOM 1068 C CB  ? GLN A 1 136 ?  -6.160 -12.170  -5.593 1.000 90.280 ? 136 GLN A CB  1 
ATOM 1069 O O   ? GLN A 1 136 ?  -4.281 -10.920  -3.318 1.000 90.280 ? 136 GLN A O   1 
ATOM 1070 C CG  ? GLN A 1 136 ?  -7.555 -12.460  -6.131 1.000 90.280 ? 136 GLN A CG  1 
ATOM 1071 C CD  ? GLN A 1 136 ?  -7.955 -13.914  -5.971 1.000 90.280 ? 136 GLN A CD  1 
ATOM 1072 N NE2 ? GLN A 1 136 ?  -9.154 -14.145  -5.446 1.000 90.280 ? 136 GLN A NE2 1 
ATOM 1073 O OE1 ? GLN A 1 136 ?  -7.194 -14.823  -6.318 1.000 90.280 ? 136 GLN A OE1 1 
ATOM 1074 N N   ? CYS A 1 137 ?  -3.693 -13.190  -3.632 1.000 88.940 ? 137 CYS A N   1 
ATOM 1075 C CA  ? CYS A 1 137 ?  -2.285 -13.036  -3.285 1.000 88.940 ? 137 CYS A CA  1 
ATOM 1076 C C   ? CYS A 1 137 ?  -1.388 -13.604  -4.378 1.000 88.940 ? 137 CYS A C   1 
ATOM 1077 C CB  ? CYS A 1 137 ?  -1.983 -13.726  -1.955 1.000 88.940 ? 137 CYS A CB  1 
ATOM 1078 O O   ? CYS A 1 137 ?  -1.703 -14.638  -4.970 1.000 88.940 ? 137 CYS A O   1 
ATOM 1079 S SG  ? CYS A 1 137 ?  -2.878 -13.026  -0.551 1.000 88.940 ? 137 CYS A SG  1 
ATOM 1080 N N   ? ALA A 1 138 ?  -0.320 -12.820  -4.568 1.000 85.900 ? 138 ALA A N   1 
ATOM 1081 C CA  ? ALA A 1 138 ?   0.672 -13.293  -5.530 1.000 85.900 ? 138 ALA A CA  1 
ATOM 1082 C C   ? ALA A 1 138 ?   2.085 -12.928  -5.084 1.000 85.900 ? 138 ALA A C   1 
ATOM 1083 C CB  ? ALA A 1 138 ?   0.388 -12.715  -6.914 1.000 85.900 ? 138 ALA A CB  1 
ATOM 1084 O O   ? ALA A 1 138 ?   2.307 -11.853  -4.522 1.000 85.900 ? 138 ALA A O   1 
ATOM 1085 N N   ? TYR A 1 139 ?   2.982 -13.934  -5.372 1.000 87.030 ? 139 TYR A N   1 
ATOM 1086 C CA  ? TYR A 1 139 ?   4.384 -13.677  -5.065 1.000 87.030 ? 139 TYR A CA  1 
ATOM 1087 C C   ? TYR A 1 139 ?   5.073 -12.960  -6.219 1.000 87.030 ? 139 TYR A C   1 
ATOM 1088 C CB  ? TYR A 1 139 ?   5.115 -14.986  -4.752 1.000 87.030 ? 139 TYR A CB  1 
ATOM 1089 O O   ? TYR A 1 139 ?   4.855 -13.296  -7.386 1.000 87.030 ? 139 TYR A O   1 
ATOM 1090 C CG  ? TYR A 1 139 ?   4.754 -15.578  -3.412 1.000 87.030 ? 139 TYR A CG  1 
ATOM 1091 C CD1 ? TYR A 1 139 ?   5.306 -15.076  -2.235 1.000 87.030 ? 139 TYR A CD1 1 
ATOM 1092 C CD2 ? TYR A 1 139 ?   3.862 -16.641  -3.318 1.000 87.030 ? 139 TYR A CD2 1 
ATOM 1093 C CE1 ? TYR A 1 139 ?   4.978 -15.619  -0.998 1.000 87.030 ? 139 TYR A CE1 1 
ATOM 1094 C CE2 ? TYR A 1 139 ?   3.527 -17.193  -2.086 1.000 87.030 ? 139 TYR A CE2 1 
ATOM 1095 O OH  ? TYR A 1 139 ?   3.760 -17.218   0.289 1.000 87.030 ? 139 TYR A OH  1 
ATOM 1096 C CZ  ? TYR A 1 139 ?   4.088 -16.676  -0.933 1.000 87.030 ? 139 TYR A CZ  1 
ATOM 1097 N N   ? VAL A 1 140 ?   5.922 -11.945  -5.798 1.000 87.990 ? 140 VAL A N   1 
ATOM 1098 C CA  ? VAL A 1 140 ?   6.689 -11.198  -6.790 1.000 87.990 ? 140 VAL A CA  1 
ATOM 1099 C C   ? VAL A 1 140 ?   8.091 -10.917  -6.255 1.000 87.990 ? 140 VAL A C   1 
ATOM 1100 C CB  ? VAL A 1 140 ?   5.988  -9.874  -7.169 1.000 87.990 ? 140 VAL A CB  1 
ATOM 1101 O O   ? VAL A 1 140 ?   8.371 -11.149  -5.077 1.000 87.990 ? 140 VAL A O   1 
ATOM 1102 C CG1 ? VAL A 1 140 ?   4.641 -10.148  -7.835 1.000 87.990 ? 140 VAL A CG1 1 
ATOM 1103 C CG2 ? VAL A 1 140 ?   5.808  -8.993  -5.934 1.000 87.990 ? 140 VAL A CG2 1 
ATOM 1104 N N   ? HIS A 1 141 ?   8.957 -10.480  -7.209 1.000 89.200 ? 141 HIS A N   1 
ATOM 1105 C CA  ? HIS A 1 141 ?  10.310 -10.091  -6.827 1.000 89.200 ? 141 HIS A CA  1 
ATOM 1106 C C   ? HIS A 1 141 ?  10.562  -8.616  -7.119 1.000 89.200 ? 141 HIS A C   1 
ATOM 1107 C CB  ? HIS A 1 141 ?  11.342 -10.954  -7.555 1.000 89.200 ? 141 HIS A CB  1 
ATOM 1108 O O   ? HIS A 1 141 ?  10.041  -8.074  -8.097 1.000 89.200 ? 141 HIS A O   1 
ATOM 1109 C CG  ? HIS A 1 141 ?  11.209 -12.417  -7.270 1.000 89.200 ? 141 HIS A CG  1 
ATOM 1110 C CD2 ? HIS A 1 141 ?  10.664 -13.419  -7.998 1.000 89.200 ? 141 HIS A CD2 1 
ATOM 1111 N ND1 ? HIS A 1 141 ?  11.671 -12.992  -6.106 1.000 89.200 ? 141 HIS A ND1 1 
ATOM 1112 C CE1 ? HIS A 1 141 ?  11.415 -14.289  -6.132 1.000 89.200 ? 141 HIS A CE1 1 
ATOM 1113 N NE2 ? HIS A 1 141 ?  10.804 -14.574  -7.269 1.000 89.200 ? 141 HIS A NE2 1 
ATOM 1114 N N   ? LEU A 1 142 ?  11.369  -8.115  -6.207 1.000 89.710 ? 142 LEU A N   1 
ATOM 1115 C CA  ? LEU A 1 142 ?  11.820  -6.759  -6.499 1.000 89.710 ? 142 LEU A CA  1 
ATOM 1116 C C   ? LEU A 1 142 ?  12.723  -6.739  -7.728 1.000 89.710 ? 142 LEU A C   1 
ATOM 1117 C CB  ? LEU A 1 142 ?  12.563  -6.171  -5.296 1.000 89.710 ? 142 LEU A CB  1 
ATOM 1118 O O   ? LEU A 1 142 ?  13.567  -7.621  -7.898 1.000 89.710 ? 142 LEU A O   1 
ATOM 1119 C CG  ? LEU A 1 142 ?  11.729  -5.929  -4.037 1.000 89.710 ? 142 LEU A CG  1 
ATOM 1120 C CD1 ? LEU A 1 142 ?  12.604  -5.365  -2.922 1.000 89.710 ? 142 LEU A CD1 1 
ATOM 1121 C CD2 ? LEU A 1 142 ?  10.566  -4.990  -4.337 1.000 89.710 ? 142 LEU A CD2 1 
ATOM 1122 N N   ? VAL A 1 143 ?  12.503  -5.726  -8.576 1.000 88.380 ? 143 VAL A N   1 
ATOM 1123 C CA  ? VAL A 1 143 ?  13.328  -5.537  -9.765 1.000 88.380 ? 143 VAL A CA  1 
ATOM 1124 C C   ? VAL A 1 143 ?  14.325  -4.405  -9.528 1.000 88.380 ? 143 VAL A C   1 
ATOM 1125 C CB  ? VAL A 1 143 ?  12.466  -5.237 -11.012 1.000 88.380 ? 143 VAL A CB  1 
ATOM 1126 O O   ? VAL A 1 143 ?  14.027  -3.447  -8.810 1.000 88.380 ? 143 VAL A O   1 
ATOM 1127 C CG1 ? VAL A 1 143 ?  13.351  -4.955 -12.225 1.000 88.380 ? 143 VAL A CG1 1 
ATOM 1128 C CG2 ? VAL A 1 143 ?  11.518  -6.400 -11.297 1.000 88.380 ? 143 VAL A CG2 1 
ATOM 1129 N N   ? SER A 1 144 ?  15.527  -4.633 -10.120 1.000 89.700 ? 144 SER A N   1 
ATOM 1130 C CA  ? SER A 1 144 ?  16.540  -3.596  -9.949 1.000 89.700 ? 144 SER A CA  1 
ATOM 1131 C C   ? SER A 1 144 ?  16.086  -2.275 -10.562 1.000 89.700 ? 144 SER A C   1 
ATOM 1132 C CB  ? SER A 1 144 ?  17.864  -4.031 -10.578 1.000 89.700 ? 144 SER A CB  1 
ATOM 1133 O O   ? SER A 1 144 ?  15.283  -2.261 -11.496 1.000 89.700 ? 144 SER A O   1 
ATOM 1134 O OG  ? SER A 1 144 ?  17.770  -4.043 -11.992 1.000 89.700 ? 144 SER A OG  1 
ATOM 1135 N N   ? ARG A 1 145 ?  16.664  -1.172 -10.012 1.000 90.040 ? 145 ARG A N   1 
ATOM 1136 C CA  ? ARG A 1 145 ?  16.387   0.157 -10.548 1.000 90.040 ? 145 ARG A CA  1 
ATOM 1137 C C   ? ARG A 1 145 ?  16.683   0.218 -12.043 1.000 90.040 ? 145 ARG A C   1 
ATOM 1138 C CB  ? ARG A 1 145 ?  17.205   1.217  -9.808 1.000 90.040 ? 145 ARG A CB  1 
ATOM 1139 O O   ? ARG A 1 145 ?  15.912   0.796 -12.811 1.000 90.040 ? 145 ARG A O   1 
ATOM 1140 C CG  ? ARG A 1 145 ?  17.049   2.621 -10.372 1.000 90.040 ? 145 ARG A CG  1 
ATOM 1141 C CD  ? ARG A 1 145 ?  15.687   3.214 -10.040 1.000 90.040 ? 145 ARG A CD  1 
ATOM 1142 N NE  ? ARG A 1 145 ?  15.536   4.558 -10.590 1.000 90.040 ? 145 ARG A NE  1 
ATOM 1143 N NH1 ? ARG A 1 145 ?  13.373   4.848  -9.834 1.000 90.040 ? 145 ARG A NH1 1 
ATOM 1144 N NH2 ? ARG A 1 145 ?  14.411   6.514 -11.019 1.000 90.040 ? 145 ARG A NH2 1 
ATOM 1145 C CZ  ? ARG A 1 145 ?  14.440   5.304 -10.480 1.000 90.040 ? 145 ARG A CZ  1 
ATOM 1146 N N   ? GLU A 1 146 ?  17.722  -0.306 -12.517 1.000 91.070 ? 146 GLU A N   1 
ATOM 1147 C CA  ? GLU A 1 146 ?  18.135  -0.310 -13.917 1.000 91.070 ? 146 GLU A CA  1 
ATOM 1148 C C   ? GLU A 1 146 ?  17.095  -0.998 -14.797 1.000 91.070 ? 146 GLU A C   1 
ATOM 1149 C CB  ? GLU A 1 146 ?  19.495  -0.996 -14.075 1.000 91.070 ? 146 GLU A CB  1 
ATOM 1150 O O   ? GLU A 1 146 ?  16.722  -0.477 -15.850 1.000 91.070 ? 146 GLU A O   1 
ATOM 1151 C CG  ? GLU A 1 146 ?  20.642  -0.247 -13.413 1.000 91.070 ? 146 GLU A CG  1 
ATOM 1152 C CD  ? GLU A 1 146 ?  20.808  -0.585 -11.940 1.000 91.070 ? 146 GLU A CD  1 
ATOM 1153 O OE1 ? GLU A 1 146 ?  21.519   0.156 -11.224 1.000 91.070 ? 146 GLU A OE1 1 
ATOM 1154 O OE2 ? GLU A 1 146 ?  20.224  -1.600 -11.499 1.000 91.070 ? 146 GLU A OE2 1 
ATOM 1155 N N   ? GLU A 1 147 ?  16.707  -2.139 -14.346 1.000 89.800 ? 147 GLU A N   1 
ATOM 1156 C CA  ? GLU A 1 147 ?  15.690  -2.884 -15.082 1.000 89.800 ? 147 GLU A CA  1 
ATOM 1157 C C   ? GLU A 1 147 ?  14.366  -2.125 -15.116 1.000 89.800 ? 147 GLU A C   1 
ATOM 1158 C CB  ? GLU A 1 147 ?  15.486  -4.270 -14.465 1.000 89.800 ? 147 GLU A CB  1 
ATOM 1159 O O   ? GLU A 1 147 ?  13.671  -2.123 -16.134 1.000 89.800 ? 147 GLU A O   1 
ATOM 1160 C CG  ? GLU A 1 147 ?  16.638  -5.231 -14.717 1.000 89.800 ? 147 GLU A CG  1 
ATOM 1161 C CD  ? GLU A 1 147 ?  16.463  -6.573 -14.026 1.000 89.800 ? 147 GLU A CD  1 
ATOM 1162 O OE1 ? GLU A 1 147 ?  17.214  -7.523 -14.344 1.000 89.800 ? 147 GLU A OE1 1 
ATOM 1163 O OE2 ? GLU A 1 147 ?  15.566  -6.676 -13.159 1.000 89.800 ? 147 GLU A OE2 1 
ATOM 1164 N N   ? CYS A 1 148 ?  13.982  -1.507 -14.011 1.000 91.170 ? 148 CYS A N   1 
ATOM 1165 C CA  ? CYS A 1 148 ?  12.757  -0.718 -13.936 1.000 91.170 ? 148 CYS A CA  1 
ATOM 1166 C C   ? CYS A 1 148 ?  12.805   0.457 -14.906 1.000 91.170 ? 148 CYS A C   1 
ATOM 1167 C CB  ? CYS A 1 148 ?  12.534  -0.208 -12.513 1.000 91.170 ? 148 CYS A CB  1 
ATOM 1168 O O   ? CYS A 1 148 ?  11.845   0.703 -15.637 1.000 91.170 ? 148 CYS A O   1 
ATOM 1169 S SG  ? CYS A 1 148 ?  10.848   0.360 -12.199 1.000 91.170 ? 148 CYS A SG  1 
ATOM 1170 N N   ? GLU A 1 149 ?  13.905   1.135 -14.998 1.000 93.030 ? 149 GLU A N   1 
ATOM 1171 C CA  ? GLU A 1 149 ?  14.101   2.274 -15.889 1.000 93.030 ? 149 GLU A CA  1 
ATOM 1172 C C   ? GLU A 1 149 ?  14.088   1.839 -17.352 1.000 93.030 ? 149 GLU A C   1 
ATOM 1173 C CB  ? GLU A 1 149 ?  15.415   2.990 -15.566 1.000 93.030 ? 149 GLU A CB  1 
ATOM 1174 O O   ? GLU A 1 149 ?  13.594   2.566 -18.216 1.000 93.030 ? 149 GLU A O   1 
ATOM 1175 C CG  ? GLU A 1 149 ?  15.363   3.827 -14.296 1.000 93.030 ? 149 GLU A CG  1 
ATOM 1176 C CD  ? GLU A 1 149 ?  16.704   4.440 -13.925 1.000 93.030 ? 149 GLU A CD  1 
ATOM 1177 O OE1 ? GLU A 1 149 ?  16.773   5.188 -12.923 1.000 93.030 ? 149 GLU A OE1 1 
ATOM 1178 O OE2 ? GLU A 1 149 ?  17.693   4.171 -14.643 1.000 93.030 ? 149 GLU A OE2 1 
ATOM 1179 N N   ? ARG A 1 150 ?  14.717   0.661 -17.584 1.000 92.170 ? 150 ARG A N   1 
ATOM 1180 C CA  ? ARG A 1 150 ?  14.700   0.116 -18.938 1.000 92.170 ? 150 ARG A CA  1 
ATOM 1181 C C   ? ARG A 1 150 ?  13.274  -0.172 -19.395 1.000 92.170 ? 150 ARG A C   1 
ATOM 1182 C CB  ? ARG A 1 150 ?  15.542  -1.160 -19.015 1.000 92.170 ? 150 ARG A CB  1 
ATOM 1183 O O   ? ARG A 1 150 ?  12.922   0.085 -20.549 1.000 92.170 ? 150 ARG A O   1 
ATOM 1184 C CG  ? ARG A 1 150 ?  15.666  -1.733 -20.418 1.000 92.170 ? 150 ARG A CG  1 
ATOM 1185 C CD  ? ARG A 1 150 ?  16.543  -2.976 -20.443 1.000 92.170 ? 150 ARG A CD  1 
ATOM 1186 N NE  ? ARG A 1 150 ?  17.806  -2.760 -19.744 1.000 92.170 ? 150 ARG A NE  1 
ATOM 1187 N NH1 ? ARG A 1 150 ?  17.279  -4.109 -17.944 1.000 92.170 ? 150 ARG A NH1 1 
ATOM 1188 N NH2 ? ARG A 1 150 ?  19.304  -3.038 -18.025 1.000 92.170 ? 150 ARG A NH2 1 
ATOM 1189 C CZ  ? ARG A 1 150 ?  18.127  -3.303 -18.573 1.000 92.170 ? 150 ARG A CZ  1 
ATOM 1190 N N   ? ALA A 1 151 ?  12.498  -0.632 -18.438 1.000 89.710 ? 151 ALA A N   1 
ATOM 1191 C CA  ? ALA A 1 151 ?  11.118  -0.997 -18.750 1.000 89.710 ? 151 ALA A CA  1 
ATOM 1192 C C   ? ALA A 1 151 ?  10.259   0.245 -18.973 1.000 89.710 ? 151 ALA A C   1 
ATOM 1193 C CB  ? ALA A 1 151 ?  10.529  -1.855 -17.634 1.000 89.710 ? 151 ALA A CB  1 
ATOM 1194 O O   ? ALA A 1 151 ?   9.322   0.224 -19.773 1.000 89.710 ? 151 ALA A O   1 
ATOM 1195 N N   ? TYR A 1 152 ?  10.580   1.325 -18.270 1.000 91.740 ? 152 TYR A N   1 
ATOM 1196 C CA  ? TYR A 1 152 ?   9.853   2.588 -18.320 1.000 91.740 ? 152 TYR A CA  1 
ATOM 1197 C C   ? TYR A 1 152 ?  10.806   3.760 -18.522 1.000 91.740 ? 152 TYR A C   1 
ATOM 1198 C CB  ? TYR A 1 152 ?   9.041   2.792 -17.037 1.000 91.740 ? 152 TYR A CB  1 
ATOM 1199 O O   ? TYR A 1 152 ?  11.060   4.530 -17.593 1.000 91.740 ? 152 TYR A O   1 
ATOM 1200 C CG  ? TYR A 1 152 ?   8.042   1.692 -16.770 1.000 91.740 ? 152 TYR A CG  1 
ATOM 1201 C CD1 ? TYR A 1 152 ?   6.857   1.608 -17.496 1.000 91.740 ? 152 TYR A CD1 1 
ATOM 1202 C CD2 ? TYR A 1 152 ?   8.282   0.734 -15.790 1.000 91.740 ? 152 TYR A CD2 1 
ATOM 1203 C CE1 ? TYR A 1 152 ?   5.933   0.598 -17.252 1.000 91.740 ? 152 TYR A CE1 1 
ATOM 1204 C CE2 ? TYR A 1 152 ?   7.366  -0.281 -15.537 1.000 91.740 ? 152 TYR A CE2 1 
ATOM 1205 O OH  ? TYR A 1 152 ?   5.285  -1.344 -16.026 1.000 91.740 ? 152 TYR A OH  1 
ATOM 1206 C CZ  ? TYR A 1 152 ?   6.196  -0.341 -16.272 1.000 91.740 ? 152 TYR A CZ  1 
ATOM 1207 N N   ? PRO A 1 153 ?  11.359   4.016 -19.717 1.000 92.770 ? 153 PRO A N   1 
ATOM 1208 C CA  ? PRO A 1 153 ?  12.347   5.077 -19.923 1.000 92.770 ? 153 PRO A CA  1 
ATOM 1209 C C   ? PRO A 1 153 ?  11.799   6.465 -19.601 1.000 92.770 ? 153 PRO A C   1 
ATOM 1210 C CB  ? PRO A 1 153 ?  12.690   4.956 -21.410 1.000 92.770 ? 153 PRO A CB  1 
ATOM 1211 O O   ? PRO A 1 153 ?  10.713   6.826 -20.062 1.000 92.770 ? 153 PRO A O   1 
ATOM 1212 C CG  ? PRO A 1 153 ?  12.270   3.572 -21.787 1.000 92.770 ? 153 PRO A CG  1 
ATOM 1213 C CD  ? PRO A 1 153 ?  11.123   3.165 -20.908 1.000 92.770 ? 153 PRO A CD  1 
ATOM 1214 N N   ? ASP A 1 154 ?  12.518   7.229 -18.555 1.000 92.390 ? 154 ASP A N   1 
ATOM 1215 C CA  ? ASP A 1 154 ?  12.279   8.619 -18.176 1.000 92.390 ? 154 ASP A CA  1 
ATOM 1216 C C   ? ASP A 1 154 ?  10.987   8.755 -17.375 1.000 92.390 ? 154 ASP A C   1 
ATOM 1217 C CB  ? ASP A 1 154 ?  12.226   9.512 -19.417 1.000 92.390 ? 154 ASP A CB  1 
ATOM 1218 O O   ? ASP A 1 154 ?  10.438   9.852 -17.254 1.000 92.390 ? 154 ASP A O   1 
ATOM 1219 C CG  ? ASP A 1 154 ?  13.532   9.531 -20.191 1.000 92.390 ? 154 ASP A CG  1 
ATOM 1220 O OD1 ? ASP A 1 154 ?  14.612   9.590 -19.564 1.000 92.390 ? 154 ASP A OD1 1 
ATOM 1221 O OD2 ? ASP A 1 154 ?  13.482   9.488 -21.439 1.000 92.390 ? 154 ASP A OD2 1 
ATOM 1222 N N   ? GLN A 1 155 ?  10.463   7.647 -16.903 1.000 93.300 ? 155 GLN A N   1 
ATOM 1223 C CA  ? GLN A 1 155 ?   9.202   7.676 -16.171 1.000 93.300 ? 155 GLN A CA  1 
ATOM 1224 C C   ? GLN A 1 155 ?   9.403   7.274 -14.713 1.000 93.300 ? 155 GLN A C   1 
ATOM 1225 C CB  ? GLN A 1 155 ?   8.175   6.755 -16.833 1.000 93.300 ? 155 GLN A CB  1 
ATOM 1226 O O   ? GLN A 1 155 ?   8.577   7.595 -13.855 1.000 93.300 ? 155 GLN A O   1 
ATOM 1227 C CG  ? GLN A 1 155 ?   7.712   7.234 -18.202 1.000 93.300 ? 155 GLN A CG  1 
ATOM 1228 C CD  ? GLN A 1 155 ?   6.637   6.347 -18.801 1.000 93.300 ? 155 GLN A CD  1 
ATOM 1229 N NE2 ? GLN A 1 155 ?   6.866   5.883 -20.025 1.000 93.300 ? 155 GLN A NE2 1 
ATOM 1230 O OE1 ? GLN A 1 155 ?   5.611   6.079 -18.169 1.000 93.300 ? 155 GLN A OE1 1 
ATOM 1231 N N   ? ILE A 1 156 ?  10.503   6.512 -14.382 1.000 94.670 ? 156 ILE A N   1 
ATOM 1232 C CA  ? ILE A 1 156 ?  10.798   6.005 -13.047 1.000 94.670 ? 156 ILE A CA  1 
ATOM 1233 C C   ? ILE A 1 156 ?  11.545   7.068 -12.245 1.000 94.670 ? 156 ILE A C   1 
ATOM 1234 C CB  ? ILE A 1 156 ?  11.623   4.700 -13.107 1.000 94.670 ? 156 ILE A CB  1 
ATOM 1235 O O   ? ILE A 1 156 ?  12.611   7.532 -12.658 1.000 94.670 ? 156 ILE A O   1 
ATOM 1236 C CG1 ? ILE A 1 156 ?  10.880   3.636 -13.923 1.000 94.670 ? 156 ILE A CG1 1 
ATOM 1237 C CG2 ? ILE A 1 156 ?  11.933   4.192 -11.696 1.000 94.670 ? 156 ILE A CG2 1 
ATOM 1238 C CD1 ? ILE A 1 156 ?   9.476   3.337 -13.417 1.000 94.670 ? 156 ILE A CD1 1 
ATOM 1239 N N   ? THR A 1 157 ?  11.008   7.449 -11.009 1.000 95.370 ? 157 THR A N   1 
ATOM 1240 C CA  ? THR A 1 157 ?  11.630   8.403 -10.098 1.000 95.370 ? 157 THR A CA  1 
ATOM 1241 C C   ? THR A 1 157 ?  12.258   7.683  -8.908 1.000 95.370 ? 157 THR A C   1 
ATOM 1242 C CB  ? THR A 1 157 ?  10.611   9.441  -9.593 1.000 95.370 ? 157 THR A CB  1 
ATOM 1243 O O   ? THR A 1 157 ?  12.010   6.494  -8.693 1.000 95.370 ? 157 THR A O   1 
ATOM 1244 C CG2 ? THR A 1 157 ?   9.777   9.997 -10.743 1.000 95.370 ? 157 THR A CG2 1 
ATOM 1245 O OG1 ? THR A 1 157 ?   9.738   8.821  -8.641 1.000 95.370 ? 157 THR A OG1 1 
ATOM 1246 N N   ? PRO A 1 158 ?  13.113   8.435  -8.127 1.000 94.450 ? 158 PRO A N   1 
ATOM 1247 C CA  ? PRO A 1 158 ?  13.720   7.824  -6.942 1.000 94.450 ? 158 PRO A CA  1 
ATOM 1248 C C   ? PRO A 1 158 ?  12.689   7.442  -5.882 1.000 94.450 ? 158 PRO A C   1 
ATOM 1249 C CB  ? PRO A 1 158 ?  14.658   8.917  -6.423 1.000 94.450 ? 158 PRO A CB  1 
ATOM 1250 O O   ? PRO A 1 158 ?  13.006   6.706  -4.944 1.000 94.450 ? 158 PRO A O   1 
ATOM 1251 C CG  ? PRO A 1 158 ?  15.018   9.717  -7.632 1.000 94.450 ? 158 PRO A CG  1 
ATOM 1252 C CD  ? PRO A 1 158 ?  13.829   9.759  -8.548 1.000 94.450 ? 158 PRO A CD  1 
ATOM 1253 N N   ? ASN A 1 159 ?  11.447   7.857  -5.995 1.000 95.490 ? 159 ASN A N   1 
ATOM 1254 C CA  ? ASN A 1 159 ?  10.397   7.607  -5.013 1.000 95.490 ? 159 ASN A CA  1 
ATOM 1255 C C   ? ASN A 1 159 ?   9.570   6.377  -5.378 1.000 95.490 ? 159 ASN A C   1 
ATOM 1256 C CB  ? ASN A 1 159 ?   9.492   8.833  -4.872 1.000 95.490 ? 159 ASN A CB  1 
ATOM 1257 O O   ? ASN A 1 159 ?   8.552   6.098  -4.743 1.000 95.490 ? 159 ASN A O   1 
ATOM 1258 C CG  ? ASN A 1 159 ?  10.233  10.050  -4.356 1.000 95.490 ? 159 ASN A CG  1 
ATOM 1259 N ND2 ? ASN A 1 159 ?   9.989  11.199  -4.974 1.000 95.490 ? 159 ASN A ND2 1 
ATOM 1260 O OD1 ? ASN A 1 159 ?  11.021   9.958  -3.410 1.000 95.490 ? 159 ASN A OD1 1 
ATOM 1261 N N   ? MET A 1 160 ?  10.053   5.640  -6.399 1.000 95.320 ? 160 MET A N   1 
ATOM 1262 C CA  ? MET A 1 160 ?   9.314   4.478  -6.884 1.000 95.320 ? 160 MET A CA  1 
ATOM 1263 C C   ? MET A 1 160 ?  10.161   3.214  -6.785 1.000 95.320 ? 160 MET A C   1 
ATOM 1264 C CB  ? MET A 1 160 ?   8.862   4.693  -8.330 1.000 95.320 ? 160 MET A CB  1 
ATOM 1265 O O   ? MET A 1 160 ?  11.390   3.281  -6.822 1.000 95.320 ? 160 MET A O   1 
ATOM 1266 C CG  ? MET A 1 160 ?   7.876   5.838  -8.500 1.000 95.320 ? 160 MET A CG  1 
ATOM 1267 S SD  ? MET A 1 160 ?   7.490   6.176 -10.262 1.000 95.320 ? 160 MET A SD  1 
ATOM 1268 C CE  ? MET A 1 160 ?   6.323   7.552 -10.075 1.000 95.320 ? 160 MET A CE  1 
ATOM 1269 N N   ? VAL A 1 161 ?   9.387   2.025  -6.590 1.000 93.060 ? 161 VAL A N   1 
ATOM 1270 C CA  ? VAL A 1 161 ?   9.995   0.700  -6.646 1.000 93.060 ? 161 VAL A CA  1 
ATOM 1271 C C   ? VAL A 1 161 ?   9.186  -0.202  -7.575 1.000 93.060 ? 161 VAL A C   1 
ATOM 1272 C CB  ? VAL A 1 161 ?  10.099   0.063  -5.242 1.000 93.060 ? 161 VAL A CB  1 
ATOM 1273 O O   ? VAL A 1 161 ?   7.965  -0.063  -7.676 1.000 93.060 ? 161 VAL A O   1 
ATOM 1274 C CG1 ? VAL A 1 161 ?   8.710  -0.165  -4.649 1.000 93.060 ? 161 VAL A CG1 1 
ATOM 1275 C CG2 ? VAL A 1 161 ?  10.877  -1.250  -5.309 1.000 93.060 ? 161 VAL A CG2 1 
ATOM 1276 N N   ? CYS A 1 162 ?   9.939  -1.121  -8.313 1.000 91.810 ? 162 CYS A N   1 
ATOM 1277 C CA  ? CYS A 1 162 ?   9.288  -2.033  -9.247 1.000 91.810 ? 162 CYS A CA  1 
ATOM 1278 C C   ? CYS A 1 162 ?   9.345  -3.468  -8.738 1.000 91.810 ? 162 CYS A C   1 
ATOM 1279 C CB  ? CYS A 1 162 ?   9.943  -1.945 -10.625 1.000 91.810 ? 162 CYS A CB  1 
ATOM 1280 O O   ? CYS A 1 162 ?  10.332  -3.874  -8.122 1.000 91.810 ? 162 CYS A O   1 
ATOM 1281 S SG  ? CYS A 1 162 ?   9.733  -0.341 -11.430 1.000 91.810 ? 162 CYS A SG  1 
ATOM 1282 N N   ? ALA A 1 163 ?   8.206  -4.156  -8.962 1.000 90.060 ? 163 ALA A N   1 
ATOM 1283 C CA  ? ALA A 1 163 ?   8.131  -5.571  -8.607 1.000 90.060 ? 163 ALA A CA  1 
ATOM 1284 C C   ? ALA A 1 163 ?   7.365  -6.362  -9.664 1.000 90.060 ? 163 ALA A C   1 
ATOM 1285 C CB  ? ALA A 1 163 ?   7.476  -5.743  -7.239 1.000 90.060 ? 163 ALA A CB  1 
ATOM 1286 O O   ? ALA A 1 163 ?   6.390  -5.867 -10.232 1.000 90.060 ? 163 ALA A O   1 
ATOM 1287 N N   ? GLY A 1 164 ?   7.849  -7.427  -9.927 1.000 84.110 ? 164 GLY A N   1 
ATOM 1288 C CA  ? GLY A 1 164 ?   7.220  -8.296 -10.909 1.000 84.110 ? 164 GLY A CA  1 
ATOM 1289 C C   ? GLY A 1 164 ?   7.831  -9.684 -10.955 1.000 84.110 ? 164 GLY A C   1 
ATOM 1290 O O   ? GLY A 1 164 ?   8.798  -9.966 -10.244 1.000 84.110 ? 164 GLY A O   1 
ATOM 1291 N N   ? ASP A 1 165 ?   7.229 -10.561 -11.600 1.000 72.950 ? 165 ASP A N   1 
ATOM 1292 C CA  ? ASP A 1 165 ?   7.690 -11.936 -11.769 1.000 72.950 ? 165 ASP A CA  1 
ATOM 1293 C C   ? ASP A 1 165 ?   8.121 -12.198 -13.211 1.000 72.950 ? 165 ASP A C   1 
ATOM 1294 C CB  ? ASP A 1 165 ?   6.595 -12.923 -11.360 1.000 72.950 ? 165 ASP A CB  1 
ATOM 1295 O O   ? ASP A 1 165 ?   7.320 -12.064 -14.138 1.000 72.950 ? 165 ASP A O   1 
ATOM 1296 C CG  ? ASP A 1 165 ?   7.072 -14.365 -11.344 1.000 72.950 ? 165 ASP A CG  1 
ATOM 1297 O OD1 ? ASP A 1 165 ?   8.278 -14.610 -11.561 1.000 72.950 ? 165 ASP A OD1 1 
ATOM 1298 O OD2 ? ASP A 1 165 ?   6.234 -15.263 -11.115 1.000 72.950 ? 165 ASP A OD2 1 
ATOM 1299 N N   ? GLU A 1 166 ?   9.499 -12.348 -13.370 1.000 59.020 ? 166 GLU A N   1 
ATOM 1300 C CA  ? GLU A 1 166 ?  10.167 -12.571 -14.648 1.000 59.020 ? 166 GLU A CA  1 
ATOM 1301 C C   ? GLU A 1 166 ?   9.691 -13.866 -15.301 1.000 59.020 ? 166 GLU A C   1 
ATOM 1302 C CB  ? GLU A 1 166 ?  11.686 -12.603 -14.462 1.000 59.020 ? 166 GLU A CB  1 
ATOM 1303 O O   ? GLU A 1 166 ?   9.660 -13.974 -16.528 1.000 59.020 ? 166 GLU A O   1 
ATOM 1304 C CG  ? GLU A 1 166 ?  12.293 -11.249 -14.127 1.000 59.020 ? 166 GLU A CG  1 
ATOM 1305 C CD  ? GLU A 1 166 ?  13.814 -11.256 -14.128 1.000 59.020 ? 166 GLU A CD  1 
ATOM 1306 O OE1 ? GLU A 1 166 ?  14.426 -10.177 -13.961 1.000 59.020 ? 166 GLU A OE1 1 
ATOM 1307 O OE2 ? GLU A 1 166 ?  14.397 -12.349 -14.299 1.000 59.020 ? 166 GLU A OE2 1 
ATOM 1308 N N   ? LYS A 1 167 ?   9.003 -14.807 -14.517 1.000 51.080 ? 167 LYS A N   1 
ATOM 1309 C CA  ? LYS A 1 167 ?   8.706 -16.153 -15.000 1.000 51.080 ? 167 LYS A CA  1 
ATOM 1310 C C   ? LYS A 1 167 ?   7.239 -16.284 -15.397 1.000 51.080 ? 167 LYS A C   1 
ATOM 1311 C CB  ? LYS A 1 167 ?   9.056 -17.194 -13.936 1.000 51.080 ? 167 LYS A CB  1 
ATOM 1312 O O   ? LYS A 1 167 ?   6.922 -16.849 -16.445 1.000 51.080 ? 167 LYS A O   1 
ATOM 1313 C CG  ? LYS A 1 167 ?   9.143 -18.617 -14.467 1.000 51.080 ? 167 LYS A CG  1 
ATOM 1314 C CD  ? LYS A 1 167 ?   9.655 -19.581 -13.404 1.000 51.080 ? 167 LYS A CD  1 
ATOM 1315 C CE  ? LYS A 1 167 ?   9.664 -21.017 -13.908 1.000 51.080 ? 167 LYS A CE  1 
ATOM 1316 N NZ  ? LYS A 1 167 ?  10.146 -21.968 -12.862 1.000 51.080 ? 167 LYS A NZ  1 
ATOM 1317 N N   ? TYR A 1 168 ?   6.322 -15.467 -14.749 1.000 52.770 ? 168 TYR A N   1 
ATOM 1318 C CA  ? TYR A 1 168 ?   4.912 -15.760 -14.979 1.000 52.770 ? 168 TYR A CA  1 
ATOM 1319 C C   ? TYR A 1 168 ?   4.124 -14.482 -15.237 1.000 52.770 ? 168 TYR A C   1 
ATOM 1320 C CB  ? TYR A 1 168 ?   4.317 -16.509 -13.783 1.000 52.770 ? 168 TYR A CB  1 
ATOM 1321 O O   ? TYR A 1 168 ?   2.914 -14.528 -15.474 1.000 52.770 ? 168 TYR A O   1 
ATOM 1322 C CG  ? TYR A 1 168 ?   4.989 -17.830 -13.498 1.000 52.770 ? 168 TYR A CG  1 
ATOM 1323 C CD1 ? TYR A 1 168 ?   4.785 -18.932 -14.326 1.000 52.770 ? 168 TYR A CD1 1 
ATOM 1324 C CD2 ? TYR A 1 168 ?   5.830 -17.979 -12.400 1.000 52.770 ? 168 TYR A CD2 1 
ATOM 1325 C CE1 ? TYR A 1 168 ?   5.401 -20.151 -14.066 1.000 52.770 ? 168 TYR A CE1 1 
ATOM 1326 C CE2 ? TYR A 1 168 ?   6.451 -19.194 -12.130 1.000 52.770 ? 168 TYR A CE2 1 
ATOM 1327 O OH  ? TYR A 1 168 ?   6.844 -21.477 -12.705 1.000 52.770 ? 168 TYR A OH  1 
ATOM 1328 C CZ  ? TYR A 1 168 ?   6.231 -20.272 -12.967 1.000 52.770 ? 168 TYR A CZ  1 
ATOM 1329 N N   ? GLY A 1 169 ?   4.965 -13.189 -15.282 1.000 55.630 ? 169 GLY A N   1 
ATOM 1330 C CA  ? GLY A 1 169 ?   4.288 -11.935 -15.570 1.000 55.630 ? 169 GLY A CA  1 
ATOM 1331 C C   ? GLY A 1 169 ?   3.315 -11.519 -14.482 1.000 55.630 ? 169 GLY A C   1 
ATOM 1332 O O   ? GLY A 1 169 ?   2.286 -10.902 -14.764 1.000 55.630 ? 169 GLY A O   1 
ATOM 1333 N N   ? LYS A 1 170 ?   3.557 -12.031 -13.186 1.000 55.090 ? 170 LYS A N   1 
ATOM 1334 C CA  ? LYS A 1 170 ?   2.687 -11.663 -12.072 1.000 55.090 ? 170 LYS A CA  1 
ATOM 1335 C C   ? LYS A 1 170 ?   2.830 -10.183 -11.728 1.000 55.090 ? 170 LYS A C   1 
ATOM 1336 C CB  ? LYS A 1 170 ?   2.996 -12.519 -10.843 1.000 55.090 ? 170 LYS A CB  1 
ATOM 1337 O O   ? LYS A 1 170 ?   3.946  -9.673 -11.610 1.000 55.090 ? 170 LYS A O   1 
ATOM 1338 C CG  ? LYS A 1 170 ?   2.633 -13.988 -11.005 1.000 55.090 ? 170 LYS A CG  1 
ATOM 1339 C CD  ? LYS A 1 170 ?   2.963 -14.787  -9.750 1.000 55.090 ? 170 LYS A CD  1 
ATOM 1340 C CE  ? LYS A 1 170 ?   2.713 -16.275  -9.952 1.000 55.090 ? 170 LYS A CE  1 
ATOM 1341 N NZ  ? LYS A 1 170 ?   3.085 -17.068  -8.742 1.000 55.090 ? 170 LYS A NZ  1 
ATOM 1342 N N   ? ASP A 1 171 ?   1.706  -9.399 -11.685 1.000 55.320 ? 171 ASP A N   1 
ATOM 1343 C CA  ? ASP A 1 171 ?   1.648  -7.949 -11.524 1.000 55.320 ? 171 ASP A CA  1 
ATOM 1344 C C   ? ASP A 1 171 ?   0.323  -7.518 -10.899 1.000 55.320 ? 171 ASP A C   1 
ATOM 1345 C CB  ? ASP A 1 171 ?   1.847  -7.250 -12.870 1.000 55.320 ? 171 ASP A CB  1 
ATOM 1346 O O   ? ASP A 1 171 ?  -0.610  -8.318 -10.797 1.000 55.320 ? 171 ASP A O   1 
ATOM 1347 C CG  ? ASP A 1 171 ?   2.332  -5.818 -12.730 1.000 55.320 ? 171 ASP A CG  1 
ATOM 1348 O OD1 ? ASP A 1 171 ?   2.497  -5.339 -11.587 1.000 55.320 ? 171 ASP A OD1 1 
ATOM 1349 O OD2 ? ASP A 1 171 ?   2.549  -5.162 -13.771 1.000 55.320 ? 171 ASP A OD2 1 
ATOM 1350 N N   ? SER A 1 172 ?   0.294  -6.386 -10.212 1.000 56.180 ? 172 SER A N   1 
ATOM 1351 C CA  ? SER A 1 172 ?  -0.968  -5.773  -9.810 1.000 56.180 ? 172 SER A CA  1 
ATOM 1352 C C   ? SER A 1 172 ?  -1.603  -5.006 -10.965 1.000 56.180 ? 172 SER A C   1 
ATOM 1353 C CB  ? SER A 1 172 ?  -0.753  -4.834  -8.622 1.000 56.180 ? 172 SER A CB  1 
ATOM 1354 O O   ? SER A 1 172 ?  -0.898  -4.456 -11.814 1.000 56.180 ? 172 SER A O   1 
ATOM 1355 O OG  ? SER A 1 172 ?   0.167  -3.807  -8.952 1.000 56.180 ? 172 SER A OG  1 
ATOM 1356 N N   ? CYS A 1 173 ?  -2.809  -5.200 -11.229 1.000 61.390 ? 173 CYS A N   1 
ATOM 1357 C CA  ? CYS A 1 173 ?  -3.570  -4.632 -12.335 1.000 61.390 ? 173 CYS A CA  1 
ATOM 1358 C C   ? CYS A 1 173 ?  -4.717  -3.769 -11.822 1.000 61.390 ? 173 CYS A C   1 
ATOM 1359 C CB  ? CYS A 1 173 ?  -4.117  -5.740 -13.235 1.000 61.390 ? 173 CYS A CB  1 
ATOM 1360 O O   ? CYS A 1 173 ?  -4.807  -3.498 -10.623 1.000 61.390 ? 173 CYS A O   1 
ATOM 1361 S SG  ? CYS A 1 173 ?  -4.420  -5.213 -14.936 1.000 61.390 ? 173 CYS A SG  1 
ATOM 1362 N N   ? GLN A 1 174 ?  -5.638  -3.212 -12.714 1.000 57.720 ? 174 GLN A N   1 
ATOM 1363 C CA  ? GLN A 1 174 ?  -6.717  -2.293 -12.365 1.000 57.720 ? 174 GLN A CA  1 
ATOM 1364 C C   ? GLN A 1 174 ?  -7.491  -2.790 -11.148 1.000 57.720 ? 174 GLN A C   1 
ATOM 1365 C CB  ? GLN A 1 174 ?  -7.666  -2.105 -13.550 1.000 57.720 ? 174 GLN A CB  1 
ATOM 1366 O O   ? GLN A 1 174 ?  -7.798  -3.980 -11.044 1.000 57.720 ? 174 GLN A O   1 
ATOM 1367 C CG  ? GLN A 1 174 ?  -7.065  -1.306 -14.698 1.000 57.720 ? 174 GLN A CG  1 
ATOM 1368 C CD  ? GLN A 1 174 ?  -6.305  -2.176 -15.683 1.000 57.720 ? 174 GLN A CD  1 
ATOM 1369 N NE2 ? GLN A 1 174 ?  -5.580  -1.541 -16.598 1.000 57.720 ? 174 GLN A NE2 1 
ATOM 1370 O OE1 ? GLN A 1 174 ?  -6.368  -3.408 -15.621 1.000 57.720 ? 174 GLN A OE1 1 
ATOM 1371 N N   ? GLY A 1 175 ?  -7.686  -1.780 -10.197 1.000 56.180 ? 175 GLY A N   1 
ATOM 1372 C CA  ? GLY A 1 175 ?  -8.562  -2.115  -9.086 1.000 56.180 ? 175 GLY A CA  1 
ATOM 1373 C C   ? GLY A 1 175 ?  -7.811  -2.581  -7.853 1.000 56.180 ? 175 GLY A C   1 
ATOM 1374 O O   ? GLY A 1 175 ?  -8.417  -2.835  -6.810 1.000 56.180 ? 175 GLY A O   1 
ATOM 1375 N N   ? ASP A 1 176 ?  -6.507  -2.508  -7.882 1.000 73.580 ? 176 ASP A N   1 
ATOM 1376 C CA  ? ASP A 1 176 ?  -5.660  -2.821  -6.734 1.000 73.580 ? 176 ASP A CA  1 
ATOM 1377 C C   ? ASP A 1 176 ?  -4.868  -1.595  -6.286 1.000 73.580 ? 176 ASP A C   1 
ATOM 1378 C CB  ? ASP A 1 176 ?  -4.707  -3.970  -7.068 1.000 73.580 ? 176 ASP A CB  1 
ATOM 1379 O O   ? ASP A 1 176 ?  -3.933  -1.710  -5.491 1.000 73.580 ? 176 ASP A O   1 
ATOM 1380 C CG  ? ASP A 1 176 ?  -5.410  -5.311  -7.179 1.000 73.580 ? 176 ASP A CG  1 
ATOM 1381 O OD1 ? ASP A 1 176 ?  -6.476  -5.494  -6.553 1.000 73.580 ? 176 ASP A OD1 1 
ATOM 1382 O OD2 ? ASP A 1 176 ?  -4.891  -6.194  -7.896 1.000 73.580 ? 176 ASP A OD2 1 
ATOM 1383 N N   ? SER A 1 177 ?  -5.152  -0.396  -6.963 1.000 89.140 ? 177 SER A N   1 
ATOM 1384 C CA  ? SER A 1 177 ?  -4.497   0.808  -6.463 1.000 89.140 ? 177 SER A CA  1 
ATOM 1385 C C   ? SER A 1 177 ?  -4.606   0.907  -4.945 1.000 89.140 ? 177 SER A C   1 
ATOM 1386 C CB  ? SER A 1 177 ?  -5.104   2.055  -7.108 1.000 89.140 ? 177 SER A CB  1 
ATOM 1387 O O   ? SER A 1 177 ?  -5.625   0.528  -4.364 1.000 89.140 ? 177 SER A O   1 
ATOM 1388 O OG  ? SER A 1 177 ?  -4.809   2.100  -8.493 1.000 89.140 ? 177 SER A OG  1 
ATOM 1389 N N   ? GLY A 1 178 ?  -3.382   1.215  -4.418 1.000 92.750 ? 178 GLY A N   1 
ATOM 1390 C CA  ? GLY A 1 178 ?  -3.455   1.460  -2.986 1.000 92.750 ? 178 GLY A CA  1 
ATOM 1391 C C   ? GLY A 1 178 ?  -3.240   0.210  -2.155 1.000 92.750 ? 178 GLY A C   1 
ATOM 1392 O O   ? GLY A 1 178 ?  -3.057   0.290  -0.938 1.000 92.750 ? 178 GLY A O   1 
ATOM 1393 N N   ? GLY A 1 179 ?  -3.231  -0.928  -2.788 1.000 92.610 ? 179 GLY A N   1 
ATOM 1394 C CA  ? GLY A 1 179 ?  -2.960  -2.203  -2.143 1.000 92.610 ? 179 GLY A CA  1 
ATOM 1395 C C   ? GLY A 1 179 ?  -1.502  -2.383  -1.765 1.000 92.610 ? 179 GLY A C   1 
ATOM 1396 O O   ? GLY A 1 179 ?  -0.624  -1.725  -2.327 1.000 92.610 ? 179 GLY A O   1 
ATOM 1397 N N   ? PRO A 1 180 ?  -1.205  -3.405  -0.854 1.000 94.770 ? 180 PRO A N   1 
ATOM 1398 C CA  ? PRO A 1 180 ?   0.127  -3.510  -0.256 1.000 94.770 ? 180 PRO A CA  1 
ATOM 1399 C C   ? PRO A 1 180 ?   1.067  -4.405  -1.061 1.000 94.770 ? 180 PRO A C   1 
ATOM 1400 C CB  ? PRO A 1 180 ?  -0.153  -4.113   1.124 1.000 94.770 ? 180 PRO A CB  1 
ATOM 1401 O O   ? PRO A 1 180 ?   0.642  -5.437  -1.587 1.000 94.770 ? 180 PRO A O   1 
ATOM 1402 C CG  ? PRO A 1 180 ?  -1.380  -4.944   0.935 1.000 94.770 ? 180 PRO A CG  1 
ATOM 1403 C CD  ? PRO A 1 180 ?  -2.264  -4.268  -0.074 1.000 94.770 ? 180 PRO A CD  1 
ATOM 1404 N N   ? LEU A 1 181 ?   2.284  -3.971  -1.281 1.000 93.720 ? 181 LEU A N   1 
ATOM 1405 C CA  ? LEU A 1 181 ?   3.460  -4.787  -1.560 1.000 93.720 ? 181 LEU A CA  1 
ATOM 1406 C C   ? LEU A 1 181 ?   4.221  -5.100  -0.275 1.000 93.720 ? 181 LEU A C   1 
ATOM 1407 C CB  ? LEU A 1 181 ?   4.383  -4.076  -2.553 1.000 93.720 ? 181 LEU A CB  1 
ATOM 1408 O O   ? LEU A 1 181 ?   4.857  -4.218   0.305 1.000 93.720 ? 181 LEU A O   1 
ATOM 1409 C CG  ? LEU A 1 181 ?   5.633  -4.844  -2.987 1.000 93.720 ? 181 LEU A CG  1 
ATOM 1410 C CD1 ? LEU A 1 181 ?   5.246  -6.043  -3.847 1.000 93.720 ? 181 LEU A CD1 1 
ATOM 1411 C CD2 ? LEU A 1 181 ?   6.590  -3.926  -3.740 1.000 93.720 ? 181 LEU A CD2 1 
ATOM 1412 N N   ? VAL A 1 182 ?   4.141  -6.381   0.120 1.000 93.870 ? 182 VAL A N   1 
ATOM 1413 C CA  ? VAL A 1 182 ?   4.681  -6.793   1.411 1.000 93.870 ? 182 VAL A CA  1 
ATOM 1414 C C   ? VAL A 1 182 ?   5.934  -7.641   1.201 1.000 93.870 ? 182 VAL A C   1 
ATOM 1415 C CB  ? VAL A 1 182 ?   3.639  -7.578   2.238 1.000 93.870 ? 182 VAL A CB  1 
ATOM 1416 O O   ? VAL A 1 182 ?   5.893  -8.656   0.501 1.000 93.870 ? 182 VAL A O   1 
ATOM 1417 C CG1 ? VAL A 1 182 ?   4.207  -7.958   3.604 1.000 93.870 ? 182 VAL A CG1 1 
ATOM 1418 C CG2 ? VAL A 1 182 ?   2.358  -6.760   2.396 1.000 93.870 ? 182 VAL A CG2 1 
ATOM 1419 N N   ? CYS A 1 183 ?   7.025  -7.213   1.733 1.000 91.980 ? 183 CYS A N   1 
ATOM 1420 C CA  ? CYS A 1 183 ?   8.285  -7.948   1.734 1.000 91.980 ? 183 CYS A CA  1 
ATOM 1421 C C   ? CYS A 1 183 ?   8.651  -8.400   3.143 1.000 91.980 ? 183 CYS A C   1 
ATOM 1422 C CB  ? CYS A 1 183 ?   9.408  -7.088   1.157 1.000 91.980 ? 183 CYS A CB  1 
ATOM 1423 O O   ? CYS A 1 183 ?   8.855  -7.572   4.032 1.000 91.980 ? 183 CYS A O   1 
ATOM 1424 S SG  ? CYS A 1 183 ?   9.131  -6.580  -0.554 1.000 91.980 ? 183 CYS A SG  1 
ATOM 1425 N N   ? GLY A 1 184 ?   8.703  -9.783   3.370 1.000 88.900 ? 184 GLY A N   1 
ATOM 1426 C CA  ? GLY A 1 184 ?   8.800 -10.237   4.748 1.000 88.900 ? 184 GLY A CA  1 
ATOM 1427 C C   ? GLY A 1 184 ?   7.584  -9.880   5.581 1.000 88.900 ? 184 GLY A C   1 
ATOM 1428 O O   ? GLY A 1 184 ?   6.456 -10.226   5.223 1.000 88.900 ? 184 GLY A O   1 
ATOM 1429 N N   ? GLU A 1 185 ?   7.745  -9.123   6.616 1.000 89.310 ? 185 GLU A N   1 
ATOM 1430 C CA  ? GLU A 1 185 ?   6.644  -8.717   7.483 1.000 89.310 ? 185 GLU A CA  1 
ATOM 1431 C C   ? GLU A 1 185 ?   6.436  -7.206   7.440 1.000 89.310 ? 185 GLU A C   1 
ATOM 1432 C CB  ? GLU A 1 185 ?   6.897  -9.172   8.923 1.000 89.310 ? 185 GLU A CB  1 
ATOM 1433 O O   ? GLU A 1 185 ?   5.812  -6.634   8.337 1.000 89.310 ? 185 GLU A O   1 
ATOM 1434 C CG  ? GLU A 1 185 ?   6.933 -10.684   9.092 1.000 89.310 ? 185 GLU A CG  1 
ATOM 1435 C CD  ? GLU A 1 185 ?   7.022 -11.123  10.545 1.000 89.310 ? 185 GLU A CD  1 
ATOM 1436 O OE1 ? GLU A 1 185 ?   6.359 -12.117  10.921 1.000 89.310 ? 185 GLU A OE1 1 
ATOM 1437 O OE2 ? GLU A 1 185 ?   7.760 -10.468  11.314 1.000 89.310 ? 185 GLU A OE2 1 
ATOM 1438 N N   ? HIS A 1 186 ?   6.980  -6.578   6.412 1.000 93.770 ? 186 HIS A N   1 
ATOM 1439 C CA  ? HIS A 1 186 ?   6.924  -5.121   6.355 1.000 93.770 ? 186 HIS A CA  1 
ATOM 1440 C C   ? HIS A 1 186 ?   6.280  -4.645   5.057 1.000 93.770 ? 186 HIS A C   1 
ATOM 1441 C CB  ? HIS A 1 186 ?   8.326  -4.525   6.496 1.000 93.770 ? 186 HIS A CB  1 
ATOM 1442 O O   ? HIS A 1 186 ?   6.395  -5.307   4.023 1.000 93.770 ? 186 HIS A O   1 
ATOM 1443 C CG  ? HIS A 1 186 ?   8.968  -4.808   7.817 1.000 93.770 ? 186 HIS A CG  1 
ATOM 1444 C CD2 ? HIS A 1 186 ?   9.085  -4.046   8.929 1.000 93.770 ? 186 HIS A CD2 1 
ATOM 1445 N ND1 ? HIS A 1 186 ?   9.592  -6.004   8.100 1.000 93.770 ? 186 HIS A ND1 1 
ATOM 1446 C CE1 ? HIS A 1 186 ?  10.065  -5.965   9.334 1.000 93.770 ? 186 HIS A CE1 1 
ATOM 1447 N NE2 ? HIS A 1 186 ?   9.771  -4.788   9.859 1.000 93.770 ? 186 HIS A NE2 1 
ATOM 1448 N N   ? LEU A 1 187 ?   5.673  -3.448   5.186 1.000 94.920 ? 187 LEU A N   1 
ATOM 1449 C CA  ? LEU A 1 187 ?   5.130  -2.755   4.022 1.000 94.920 ? 187 LEU A CA  1 
ATOM 1450 C C   ? LEU A 1 187 ?   6.248  -2.146   3.183 1.000 94.920 ? 187 LEU A C   1 
ATOM 1451 C CB  ? LEU A 1 187 ?   4.149  -1.663   4.458 1.000 94.920 ? 187 LEU A CB  1 
ATOM 1452 O O   ? LEU A 1 187 ?   6.993  -1.288   3.662 1.000 94.920 ? 187 LEU A O   1 
ATOM 1453 C CG  ? LEU A 1 187 ?   3.469  -0.876   3.336 1.000 94.920 ? 187 LEU A CG  1 
ATOM 1454 C CD1 ? LEU A 1 187 ?   2.627  -1.808   2.471 1.000 94.920 ? 187 LEU A CD1 1 
ATOM 1455 C CD2 ? LEU A 1 187 ?   2.613   0.246   3.913 1.000 94.920 ? 187 LEU A CD2 1 
ATOM 1456 N N   ? ARG A 1 188 ?   6.465  -2.541   1.948 1.000 93.750 ? 188 ARG A N   1 
ATOM 1457 C CA  ? ARG A 1 188 ?   7.541  -2.061   1.087 1.000 93.750 ? 188 ARG A CA  1 
ATOM 1458 C C   ? ARG A 1 188 ?   7.027  -1.026   0.092 1.000 93.750 ? 188 ARG A C   1 
ATOM 1459 C CB  ? ARG A 1 188 ?   8.192  -3.227   0.340 1.000 93.750 ? 188 ARG A CB  1 
ATOM 1460 O O   ? ARG A 1 188 ?   7.713  -0.045  -0.201 1.000 93.750 ? 188 ARG A O   1 
ATOM 1461 C CG  ? ARG A 1 188 ?   9.212  -2.798  -0.703 1.000 93.750 ? 188 ARG A CG  1 
ATOM 1462 C CD  ? ARG A 1 188 ?  10.398  -2.083  -0.071 1.000 93.750 ? 188 ARG A CD  1 
ATOM 1463 N NE  ? ARG A 1 188 ?  11.375  -1.670  -1.074 1.000 93.750 ? 188 ARG A NE  1 
ATOM 1464 N NH1 ? ARG A 1 188 ?  11.633   0.469  -0.243 1.000 93.750 ? 188 ARG A NH1 1 
ATOM 1465 N NH2 ? ARG A 1 188 ?  12.817  -0.198  -2.088 1.000 93.750 ? 188 ARG A NH2 1 
ATOM 1466 C CZ  ? ARG A 1 188 ?  11.939  -0.467  -1.133 1.000 93.750 ? 188 ARG A CZ  1 
ATOM 1467 N N   ? GLY A 1 189 ?   5.774  -1.243  -0.405 1.000 94.260 ? 189 GLY A N   1 
ATOM 1468 C CA  ? GLY A 1 189 ?   5.241  -0.344  -1.417 1.000 94.260 ? 189 GLY A CA  1 
ATOM 1469 C C   ? GLY A 1 189 ?   3.725  -0.286  -1.426 1.000 94.260 ? 189 GLY A C   1 
ATOM 1470 O O   ? GLY A 1 189 ?   3.063  -1.146  -0.841 1.000 94.260 ? 189 GLY A O   1 
ATOM 1471 N N   ? ILE A 1 190 ?   3.240   0.755  -2.113 1.000 95.680 ? 190 ILE A N   1 
ATOM 1472 C CA  ? ILE A 1 190 ?   1.819   0.927  -2.391 1.000 95.680 ? 190 ILE A CA  1 
ATOM 1473 C C   ? ILE A 1 190 ?   1.580   0.894  -3.899 1.000 95.680 ? 190 ILE A C   1 
ATOM 1474 C CB  ? ILE A 1 190 ?   1.282   2.247  -1.792 1.000 95.680 ? 190 ILE A CB  1 
ATOM 1475 O O   ? ILE A 1 190 ?   2.265   1.584  -4.657 1.000 95.680 ? 190 ILE A O   1 
ATOM 1476 C CG1 ? ILE A 1 190 ?   1.472   2.259  -0.271 1.000 95.680 ? 190 ILE A CG1 1 
ATOM 1477 C CG2 ? ILE A 1 190 ?  -0.190   2.448  -2.162 1.000 95.680 ? 190 ILE A CG2 1 
ATOM 1478 C CD1 ? ILE A 1 190 ?   0.651   1.208   0.464 1.000 95.680 ? 190 ILE A CD1 1 
ATOM 1479 N N   ? VAL A 1 191 ?   0.681   0.020  -4.212 1.000 94.070 ? 191 VAL A N   1 
ATOM 1480 C CA  ? VAL A 1 191 ?   0.389  -0.090  -5.637 1.000 94.070 ? 191 VAL A CA  1 
ATOM 1481 C C   ? VAL A 1 191 ?   0.032   1.284  -6.200 1.000 94.070 ? 191 VAL A C   1 
ATOM 1482 C CB  ? VAL A 1 191 ?  -0.759  -1.090  -5.906 1.000 94.070 ? 191 VAL A CB  1 
ATOM 1483 O O   ? VAL A 1 191 ?  -0.908   1.929  -5.730 1.000 94.070 ? 191 VAL A O   1 
ATOM 1484 C CG1 ? VAL A 1 191 ?  -1.093  -1.142  -7.396 1.000 94.070 ? 191 VAL A CG1 1 
ATOM 1485 C CG2 ? VAL A 1 191 ?  -0.387  -2.479  -5.390 1.000 94.070 ? 191 VAL A CG2 1 
ATOM 1486 N N   ? SER A 1 192 ?   0.742   1.722  -7.234 1.000 93.320 ? 192 SER A N   1 
ATOM 1487 C CA  ? SER A 1 192 ?   0.584   3.059  -7.797 1.000 93.320 ? 192 SER A CA  1 
ATOM 1488 C C   ? SER A 1 192 ?   0.113   2.997  -9.246 1.000 93.320 ? 192 SER A C   1 
ATOM 1489 C CB  ? SER A 1 192 ?   1.899   3.835  -7.712 1.000 93.320 ? 192 SER A CB  1 
ATOM 1490 O O   ? SER A 1 192 ?  -1.007   3.407  -9.558 1.000 93.320 ? 192 SER A O   1 
ATOM 1491 O OG  ? SER A 1 192 ?   1.706   5.192  -8.073 1.000 93.320 ? 192 SER A OG  1 
ATOM 1492 N N   ? TRP A 1 193 ?   0.930   2.429 -10.145 1.000 91.280 ? 193 TRP A N   1 
ATOM 1493 C CA  ? TRP A 1 193 ?   0.583   2.375 -11.561 1.000 91.280 ? 193 TRP A CA  1 
ATOM 1494 C C   ? TRP A 1 193 ?   1.392   1.300 -12.280 1.000 91.280 ? 193 TRP A C   1 
ATOM 1495 C CB  ? TRP A 1 193 ?   0.816   3.735 -12.225 1.000 91.280 ? 193 TRP A CB  1 
ATOM 1496 O O   ? TRP A 1 193 ?   2.252   0.653 -11.676 1.000 91.280 ? 193 TRP A O   1 
ATOM 1497 C CG  ? TRP A 1 193 ?   2.237   4.210 -12.157 1.000 91.280 ? 193 TRP A CG  1 
ATOM 1498 C CD1 ? TRP A 1 193 ?   2.841   4.856 -11.115 1.000 91.280 ? 193 TRP A CD1 1 
ATOM 1499 C CD2 ? TRP A 1 193 ?   3.230   4.081 -13.179 1.000 91.280 ? 193 TRP A CD2 1 
ATOM 1500 C CE2 ? TRP A 1 193 ?   4.415   4.670 -12.686 1.000 91.280 ? 193 TRP A CE2 1 
ATOM 1501 C CE3 ? TRP A 1 193 ?   3.233   3.522 -14.464 1.000 91.280 ? 193 TRP A CE3 1 
ATOM 1502 N NE1 ? TRP A 1 193 ?   4.151   5.136 -11.426 1.000 91.280 ? 193 TRP A NE1 1 
ATOM 1503 C CH2 ? TRP A 1 193 ?   5.569   4.163 -14.690 1.000 91.280 ? 193 TRP A CH2 1 
ATOM 1504 C CZ2 ? TRP A 1 193 ?   5.593   4.717 -13.436 1.000 91.280 ? 193 TRP A CZ2 1 
ATOM 1505 C CZ3 ? TRP A 1 193 ?   4.407   3.569 -15.208 1.000 91.280 ? 193 TRP A CZ3 1 
ATOM 1506 N N   ? GLY A 1 194 ?   1.094   1.036 -13.455 1.000 84.890 ? 194 GLY A N   1 
ATOM 1507 C CA  ? GLY A 1 194 ?   1.803   0.092 -14.305 1.000 84.890 ? 194 GLY A CA  1 
ATOM 1508 C C   ? GLY A 1 194 ?   1.291   0.074 -15.732 1.000 84.890 ? 194 GLY A C   1 
ATOM 1509 O O   ? GLY A 1 194 ?   0.547   0.968 -16.142 1.000 84.890 ? 194 GLY A O   1 
ATOM 1510 N N   ? ASN A 1 195 ?   1.865  -0.879 -16.516 1.000 78.840 ? 195 ASN A N   1 
ATOM 1511 C CA  ? ASN A 1 195 ?   1.514  -0.989 -17.928 1.000 78.840 ? 195 ASN A CA  1 
ATOM 1512 C C   ? ASN A 1 195 ?   0.104  -1.542 -18.114 1.000 78.840 ? 195 ASN A C   1 
ATOM 1513 C CB  ? ASN A 1 195 ?   2.529  -1.862 -18.668 1.000 78.840 ? 195 ASN A CB  1 
ATOM 1514 O O   ? ASN A 1 195 ?  -0.372  -2.329 -17.293 1.000 78.840 ? 195 ASN A O   1 
ATOM 1515 C CG  ? ASN A 1 195 ?   2.428  -1.727 -20.175 1.000 78.840 ? 195 ASN A CG  1 
ATOM 1516 N ND2 ? ASN A 1 195 ?   2.585  -2.839 -20.882 1.000 78.840 ? 195 ASN A ND2 1 
ATOM 1517 O OD1 ? ASN A 1 195 ?   2.212  -0.631 -20.698 1.000 78.840 ? 195 ASN A OD1 1 
ATOM 1518 N N   ? ILE A 1 196 ?  -0.640  -1.232 -19.166 1.000 69.710 ? 196 ILE A N   1 
ATOM 1519 C CA  ? ILE A 1 196 ?  -1.907  -1.809 -19.602 1.000 69.710 ? 196 ILE A CA  1 
ATOM 1520 C C   ? ILE A 1 196 ?  -1.764  -2.353 -21.022 1.000 69.710 ? 196 ILE A C   1 
ATOM 1521 C CB  ? ILE A 1 196 ?  -3.052  -0.774 -19.537 1.000 69.710 ? 196 ILE A CB  1 
ATOM 1522 O O   ? ILE A 1 196 ?  -1.372  -1.624 -21.936 1.000 69.710 ? 196 ILE A O   1 
ATOM 1523 C CG1 ? ILE A 1 196 ?  -3.143  -0.166 -18.133 1.000 69.710 ? 196 ILE A CG1 1 
ATOM 1524 C CG2 ? ILE A 1 196 ?  -4.383  -1.415 -19.943 1.000 69.710 ? 196 ILE A CG2 1 
ATOM 1525 C CD1 ? ILE A 1 196 ?  -3.616  -1.142 -17.064 1.000 69.710 ? 196 ILE A CD1 1 
ATOM 1526 N N   ? PRO A 1 197 ?  -2.115  -3.626 -21.159 1.000 65.820 ? 197 PRO A N   1 
ATOM 1527 C CA  ? PRO A 1 197 ?  -2.569  -4.632 -20.197 1.000 65.820 ? 197 PRO A CA  1 
ATOM 1528 C C   ? PRO A 1 197 ?  -1.467  -5.066 -19.232 1.000 65.820 ? 197 PRO A C   1 
ATOM 1529 C CB  ? PRO A 1 197 ?  -3.006  -5.799 -21.087 1.000 65.820 ? 197 PRO A CB  1 
ATOM 1530 O O   ? PRO A 1 197 ?  -0.286  -5.045 -19.589 1.000 65.820 ? 197 PRO A O   1 
ATOM 1531 C CG  ? PRO A 1 197 ?  -2.194  -5.653 -22.333 1.000 65.820 ? 197 PRO A CG  1 
ATOM 1532 C CD  ? PRO A 1 197 ?  -1.863  -4.200 -22.520 1.000 65.820 ? 197 PRO A CD  1 
ATOM 1533 N N   ? CYS A 1 198 ?  -1.739  -5.028 -17.775 1.000 67.990 ? 198 CYS A N   1 
ATOM 1534 C CA  ? CYS A 1 198 ?  -0.812  -5.419 -16.719 1.000 67.990 ? 198 CYS A CA  1 
ATOM 1535 C C   ? CYS A 1 198 ?  -0.290  -6.833 -16.948 1.000 67.990 ? 198 CYS A C   1 
ATOM 1536 C CB  ? CYS A 1 198 ?  -1.489  -5.331 -15.352 1.000 67.990 ? 198 CYS A CB  1 
ATOM 1537 O O   ? CYS A 1 198 ?  -0.858  -7.588 -17.739 1.000 67.990 ? 198 CYS A O   1 
ATOM 1538 S SG  ? CYS A 1 198 ?  -3.260  -5.684 -15.392 1.000 67.990 ? 198 CYS A SG  1 
ATOM 1539 N N   ? GLY A 1 199 ?   0.991  -7.269 -16.488 1.000 59.560 ? 199 GLY A N   1 
ATOM 1540 C CA  ? GLY A 1 199 ?   1.389  -8.667 -16.500 1.000 59.560 ? 199 GLY A CA  1 
ATOM 1541 C C   ? GLY A 1 199 ?   2.373  -8.998 -17.606 1.000 59.560 ? 199 GLY A C   1 
ATOM 1542 O O   ? GLY A 1 199 ?   2.499 -10.158 -18.006 1.000 59.560 ? 199 GLY A O   1 
ATOM 1543 N N   ? SER A 1 200 ?   3.018  -7.918 -18.231 1.000 64.520 ? 200 SER A N   1 
ATOM 1544 C CA  ? SER A 1 200 ?   4.105  -8.099 -19.188 1.000 64.520 ? 200 SER A CA  1 
ATOM 1545 C C   ? SER A 1 200 ?   5.436  -8.319 -18.478 1.000 64.520 ? 200 SER A C   1 
ATOM 1546 C CB  ? SER A 1 200 ?   4.208  -6.888 -20.117 1.000 64.520 ? 200 SER A CB  1 
ATOM 1547 O O   ? SER A 1 200 ?   5.721  -7.673 -17.467 1.000 64.520 ? 200 SER A O   1 
ATOM 1548 O OG  ? SER A 1 200 ?   5.392  -6.949 -20.894 1.000 64.520 ? 200 SER A OG  1 
ATOM 1549 N N   ? LYS A 1 201 ?   6.075  -9.365 -18.909 1.000 67.670 ? 201 LYS A N   1 
ATOM 1550 C CA  ? LYS A 1 201 ?   7.388  -9.705 -18.369 1.000 67.670 ? 201 LYS A CA  1 
ATOM 1551 C C   ? LYS A 1 201 ?   8.358  -8.535 -18.502 1.000 67.670 ? 201 LYS A C   1 
ATOM 1552 C CB  ? LYS A 1 201 ?   7.956 -10.939 -19.073 1.000 67.670 ? 201 LYS A CB  1 
ATOM 1553 O O   ? LYS A 1 201 ?   9.268  -8.379 -17.685 1.000 67.670 ? 201 LYS A O   1 
ATOM 1554 C CG  ? LYS A 1 201 ?   7.224 -12.231 -18.743 1.000 67.670 ? 201 LYS A CG  1 
ATOM 1555 C CD  ? LYS A 1 201 ?   7.874 -13.430 -19.422 1.000 67.670 ? 201 LYS A CD  1 
ATOM 1556 C CE  ? LYS A 1 201 ?   7.099 -14.713 -19.154 1.000 67.670 ? 201 LYS A CE  1 
ATOM 1557 N NZ  ? LYS A 1 201 ?   7.716 -15.887 -19.841 1.000 67.670 ? 201 LYS A NZ  1 
ATOM 1558 N N   ? GLU A 1 202 ?   8.029  -7.599 -19.393 1.000 73.550 ? 202 GLU A N   1 
ATOM 1559 C CA  ? GLU A 1 202 ?   8.921  -6.497 -19.739 1.000 73.550 ? 202 GLU A CA  1 
ATOM 1560 C C   ? GLU A 1 202 ?   8.533  -5.219 -19.001 1.000 73.550 ? 202 GLU A C   1 
ATOM 1561 C CB  ? GLU A 1 202 ?   8.915  -6.254 -21.251 1.000 73.550 ? 202 GLU A CB  1 
ATOM 1562 O O   ? GLU A 1 202 ?   9.315  -4.268 -18.941 1.000 73.550 ? 202 GLU A O   1 
ATOM 1563 C CG  ? GLU A 1 202 ?   9.479  -7.411 -22.062 1.000 73.550 ? 202 GLU A CG  1 
ATOM 1564 C CD  ? GLU A 1 202 ?   8.454  -8.495 -22.355 1.000 73.550 ? 202 GLU A CD  1 
ATOM 1565 O OE1 ? GLU A 1 202 ?   8.843  -9.585 -22.834 1.000 73.550 ? 202 GLU A OE1 1 
ATOM 1566 O OE2 ? GLU A 1 202 ?   7.252  -8.252 -22.105 1.000 73.550 ? 202 GLU A OE2 1 
ATOM 1567 N N   ? LYS A 1 203 ?   7.303  -5.354 -18.287 1.000 82.420 ? 203 LYS A N   1 
ATOM 1568 C CA  ? LYS A 1 203 ?   6.832  -4.154 -17.603 1.000 82.420 ? 203 LYS A CA  1 
ATOM 1569 C C   ? LYS A 1 203 ?   6.329  -4.482 -16.200 1.000 82.420 ? 203 LYS A C   1 
ATOM 1570 C CB  ? LYS A 1 203 ?   5.726  -3.474 -18.411 1.000 82.420 ? 203 LYS A CB  1 
ATOM 1571 O O   ? LYS A 1 203 ?   5.166  -4.850 -16.023 1.000 82.420 ? 203 LYS A O   1 
ATOM 1572 C CG  ? LYS A 1 203 ?   6.159  -3.026 -19.799 1.000 82.420 ? 203 LYS A CG  1 
ATOM 1573 C CD  ? LYS A 1 203 ?   7.009  -1.762 -19.738 1.000 82.420 ? 203 LYS A CD  1 
ATOM 1574 C CE  ? LYS A 1 203 ?   7.270  -1.196 -21.128 1.000 82.420 ? 203 LYS A CE  1 
ATOM 1575 N NZ  ? LYS A 1 203 ?   8.135   0.021 -21.076 1.000 82.420 ? 203 LYS A NZ  1 
ATOM 1576 N N   ? PRO A 1 204 ?   7.219  -4.453 -15.193 1.000 88.290 ? 204 PRO A N   1 
ATOM 1577 C CA  ? PRO A 1 204 ?   6.807  -4.721 -13.814 1.000 88.290 ? 204 PRO A CA  1 
ATOM 1578 C C   ? PRO A 1 204 ?   5.829  -3.679 -13.277 1.000 88.290 ? 204 PRO A C   1 
ATOM 1579 C CB  ? PRO A 1 204 ?   8.126  -4.683 -13.038 1.000 88.290 ? 204 PRO A CB  1 
ATOM 1580 O O   ? PRO A 1 204 ?   5.707  -2.591 -13.846 1.000 88.290 ? 204 PRO A O   1 
ATOM 1581 C CG  ? PRO A 1 204 ?   9.005  -3.764 -13.823 1.000 88.290 ? 204 PRO A CG  1 
ATOM 1582 C CD  ? PRO A 1 204 ?   8.687  -3.930 -15.281 1.000 88.290 ? 204 PRO A CD  1 
ATOM 1583 N N   ? GLY A 1 205 ?   5.076  -4.057 -12.239 1.000 89.640 ? 205 GLY A N   1 
ATOM 1584 C CA  ? GLY A 1 205 ?   4.273  -3.073 -11.530 1.000 89.640 ? 205 GLY A CA  1 
ATOM 1585 C C   ? GLY A 1 205 ?   5.106  -2.012 -10.835 1.000 89.640 ? 205 GLY A C   1 
ATOM 1586 O O   ? GLY A 1 205 ?   6.218  -2.288 -10.381 1.000 89.640 ? 205 GLY A O   1 
ATOM 1587 N N   ? VAL A 1 206 ?   4.538  -0.810 -10.766 1.000 93.180 ? 206 VAL A N   1 
ATOM 1588 C CA  ? VAL A 1 206 ?   5.216   0.301 -10.107 1.000 93.180 ? 206 VAL A CA  1 
ATOM 1589 C C   ? VAL A 1 206 ?   4.493   0.650  -8.808 1.000 93.180 ? 206 VAL A C   1 
ATOM 1590 C CB  ? VAL A 1 206 ?   5.295   1.542 -11.023 1.000 93.180 ? 206 VAL A CB  1 
ATOM 1591 O O   ? VAL A 1 206 ?   3.269   0.799  -8.793 1.000 93.180 ? 206 VAL A O   1 
ATOM 1592 C CG1 ? VAL A 1 206 ?   6.000   2.695 -10.311 1.000 93.180 ? 206 VAL A CG1 1 
ATOM 1593 C CG2 ? VAL A 1 206 ?   6.012   1.197 -12.327 1.000 93.180 ? 206 VAL A CG2 1 
ATOM 1594 N N   ? TYR A 1 207 ?   5.246   0.786  -7.778 1.000 94.800 ? 207 TYR A N   1 
ATOM 1595 C CA  ? TYR A 1 207 ?   4.752   1.050  -6.431 1.000 94.800 ? 207 TYR A CA  1 
ATOM 1596 C C   ? TYR A 1 207 ?   5.382   2.312  -5.856 1.000 94.800 ? 207 TYR A C   1 
ATOM 1597 C CB  ? TYR A 1 207 ?   5.036  -0.141  -5.511 1.000 94.800 ? 207 TYR A CB  1 
ATOM 1598 O O   ? TYR A 1 207 ?   6.506   2.671  -6.214 1.000 94.800 ? 207 TYR A O   1 
ATOM 1599 C CG  ? TYR A 1 207 ?   4.525  -1.457  -6.045 1.000 94.800 ? 207 TYR A CG  1 
ATOM 1600 C CD1 ? TYR A 1 207 ?   3.359  -2.030  -5.542 1.000 94.800 ? 207 TYR A CD1 1 
ATOM 1601 C CD2 ? TYR A 1 207 ?   5.207  -2.131  -7.053 1.000 94.800 ? 207 TYR A CD2 1 
ATOM 1602 C CE1 ? TYR A 1 207 ?   2.885  -3.243  -6.030 1.000 94.800 ? 207 TYR A CE1 1 
ATOM 1603 C CE2 ? TYR A 1 207 ?   4.743  -3.345  -7.548 1.000 94.800 ? 207 TYR A CE2 1 
ATOM 1604 O OH  ? TYR A 1 207 ?   3.118  -5.093  -7.519 1.000 94.800 ? 207 TYR A OH  1 
ATOM 1605 C CZ  ? TYR A 1 207 ?   3.583  -3.892  -7.032 1.000 94.800 ? 207 TYR A CZ  1 
ATOM 1606 N N   ? THR A 1 208 ?   4.523   3.026  -5.050 1.000 96.350 ? 208 THR A N   1 
ATOM 1607 C CA  ? THR A 1 208 ?   5.152   4.049  -4.223 1.000 96.350 ? 208 THR A CA  1 
ATOM 1608 C C   ? THR A 1 208 ?   6.045   3.412  -3.162 1.000 96.350 ? 208 THR A C   1 
ATOM 1609 C CB  ? THR A 1 208 ?   4.100   4.943  -3.542 1.000 96.350 ? 208 THR A CB  1 
ATOM 1610 O O   ? THR A 1 208 ?   5.609   2.522  -2.429 1.000 96.350 ? 208 THR A O   1 
ATOM 1611 C CG2 ? THR A 1 208 ?   4.762   6.019  -2.687 1.000 96.350 ? 208 THR A CG2 1 
ATOM 1612 O OG1 ? THR A 1 208 ?   3.296   5.575  -4.547 1.000 96.350 ? 208 THR A OG1 1 
ATOM 1613 N N   ? ASP A 1 209 ?   7.391   3.787  -3.099 1.000 95.120 ? 209 ASP A N   1 
ATOM 1614 C CA  ? ASP A 1 209 ?   8.366   3.225  -2.169 1.000 95.120 ? 209 ASP A CA  1 
ATOM 1615 C C   ? ASP A 1 209 ?   8.144   3.756  -0.754 1.000 95.120 ? 209 ASP A C   1 
ATOM 1616 C CB  ? ASP A 1 209 ?   9.791   3.537  -2.631 1.000 95.120 ? 209 ASP A CB  1 
ATOM 1617 O O   ? ASP A 1 209 ?   8.614   4.844  -0.413 1.000 95.120 ? 209 ASP A O   1 
ATOM 1618 C CG  ? ASP A 1 209 ?  10.844   2.740  -1.882 1.000 95.120 ? 209 ASP A CG  1 
ATOM 1619 O OD1 ? ASP A 1 209 ?  10.513   2.098  -0.861 1.000 95.120 ? 209 ASP A OD1 1 
ATOM 1620 O OD2 ? ASP A 1 209 ?  12.017   2.755  -2.314 1.000 95.120 ? 209 ASP A OD2 1 
ATOM 1621 N N   ? ILE A 1 210 ?   7.479   2.962   0.078 1.000 95.090 ? 210 ILE A N   1 
ATOM 1622 C CA  ? ILE A 1 210 ?   7.041   3.365   1.410 1.000 95.090 ? 210 ILE A CA  1 
ATOM 1623 C C   ? ILE A 1 210 ?   8.257   3.637   2.293 1.000 95.090 ? 210 ILE A C   1 
ATOM 1624 C CB  ? ILE A 1 210 ?   6.138   2.291   2.057 1.000 95.090 ? 210 ILE A CB  1 
ATOM 1625 O O   ? ILE A 1 210 ?   8.199   4.469   3.201 1.000 95.090 ? 210 ILE A O   1 
ATOM 1626 C CG1 ? ILE A 1 210 ?   4.780   2.237   1.348 1.000 95.090 ? 210 ILE A CG1 1 
ATOM 1627 C CG2 ? ILE A 1 210 ?   5.963   2.563   3.554 1.000 95.090 ? 210 ILE A CG2 1 
ATOM 1628 C CD1 ? ILE A 1 210 ?   3.994   3.539   1.415 1.000 95.090 ? 210 ILE A CD1 1 
ATOM 1629 N N   ? CYS A 1 211 ?   9.384   2.939   2.067 1.000 93.060 ? 211 CYS A N   1 
ATOM 1630 C CA  ? CYS A 1 211 ?  10.593   3.093   2.867 1.000 93.060 ? 211 CYS A CA  1 
ATOM 1631 C C   ? CYS A 1 211 ?  11.082   4.537   2.845 1.000 93.060 ? 211 CYS A C   1 
ATOM 1632 C CB  ? CYS A 1 211 ?  11.695   2.165   2.358 1.000 93.060 ? 211 CYS A CB  1 
ATOM 1633 O O   ? CYS A 1 211 ?  11.693   5.005   3.807 1.000 93.060 ? 211 CYS A O   1 
ATOM 1634 S SG  ? CYS A 1 211 ?  13.283   2.394   3.189 1.000 93.060 ? 211 CYS A SG  1 
ATOM 1635 N N   ? LYS A 1 212 ?  10.736   5.296   1.813 1.000 94.450 ? 212 LYS A N   1 
ATOM 1636 C CA  ? LYS A 1 212 ?  11.189   6.675   1.650 1.000 94.450 ? 212 LYS A CA  1 
ATOM 1637 C C   ? LYS A 1 212 ?  10.262   7.647   2.373 1.000 94.450 ? 212 LYS A C   1 
ATOM 1638 C CB  ? LYS A 1 212 ?  11.277   7.039   0.167 1.000 94.450 ? 212 LYS A CB  1 
ATOM 1639 O O   ? LYS A 1 212 ?  10.584   8.828   2.519 1.000 94.450 ? 212 LYS A O   1 
ATOM 1640 C CG  ? LYS A 1 212 ?  12.366   6.293  -0.590 1.000 94.450 ? 212 LYS A CG  1 
ATOM 1641 C CD  ? LYS A 1 212 ?  12.555   6.853  -1.994 1.000 94.450 ? 212 LYS A CD  1 
ATOM 1642 C CE  ? LYS A 1 212 ?  13.776   6.252  -2.677 1.000 94.450 ? 212 LYS A CE  1 
ATOM 1643 N NZ  ? LYS A 1 212 ?  14.024   6.871  -4.014 1.000 94.450 ? 212 LYS A NZ  1 
ATOM 1644 N N   ? TYR A 1 213 ?   9.109   7.092   2.879 1.000 96.030 ? 213 TYR A N   1 
ATOM 1645 C CA  ? TYR A 1 213 ?   8.087   8.002   3.386 1.000 96.030 ? 213 TYR A CA  1 
ATOM 1646 C C   ? TYR A 1 213 ?   7.752   7.691   4.840 1.000 96.030 ? 213 TYR A C   1 
ATOM 1647 C CB  ? TYR A 1 213 ?   6.821   7.919   2.529 1.000 96.030 ? 213 TYR A CB  1 
ATOM 1648 O O   ? TYR A 1 213 ?   6.698   8.092   5.339 1.000 96.030 ? 213 TYR A O   1 
ATOM 1649 C CG  ? TYR A 1 213 ?   7.007   8.426   1.119 1.000 96.030 ? 213 TYR A CG  1 
ATOM 1650 C CD1 ? TYR A 1 213 ?   6.948   9.788   0.834 1.000 96.030 ? 213 TYR A CD1 1 
ATOM 1651 C CD2 ? TYR A 1 213 ?   7.241   7.544   0.070 1.000 96.030 ? 213 TYR A CD2 1 
ATOM 1652 C CE1 ? TYR A 1 213 ?   7.118  10.260  -0.463 1.000 96.030 ? 213 TYR A CE1 1 
ATOM 1653 C CE2 ? TYR A 1 213 ?   7.412   8.004  -1.232 1.000 96.030 ? 213 TYR A CE2 1 
ATOM 1654 O OH  ? TYR A 1 213 ?   7.517   9.823  -2.775 1.000 96.030 ? 213 TYR A OH  1 
ATOM 1655 C CZ  ? TYR A 1 213 ?   7.349   9.361  -1.488 1.000 96.030 ? 213 TYR A CZ  1 
ATOM 1656 N N   ? GLY A 1 214 ?   8.627   6.935   5.502 1.000 94.870 ? 214 GLY A N   1 
ATOM 1657 C CA  ? GLY A 1 214 ?   8.392   6.629   6.904 1.000 94.870 ? 214 GLY A CA  1 
ATOM 1658 C C   ? GLY A 1 214 ?   8.239   7.867   7.767 1.000 94.870 ? 214 GLY A C   1 
ATOM 1659 O O   ? GLY A 1 214 ?   7.342   7.935   8.610 1.000 94.870 ? 214 GLY A O   1 
ATOM 1660 N N   ? GLY A 1 215 ?   9.171   8.826   7.547 1.000 95.530 ? 215 GLY A N   1 
ATOM 1661 C CA  ? GLY A 1 215 ?   9.104  10.081   8.278 1.000 95.530 ? 215 GLY A CA  1 
ATOM 1662 C C   ? GLY A 1 215 ?   7.810  10.839   8.046 1.000 95.530 ? 215 GLY A C   1 
ATOM 1663 O O   ? GLY A 1 215 ?   7.203  11.345   8.992 1.000 95.530 ? 215 GLY A O   1 
ATOM 1664 N N   ? TRP A 1 216 ?   7.403  10.936   6.842 1.000 97.260 ? 216 TRP A N   1 
ATOM 1665 C CA  ? TRP A 1 216 ?   6.171  11.628   6.477 1.000 97.260 ? 216 TRP A CA  1 
ATOM 1666 C C   ? TRP A 1 216 ?   4.960  10.961   7.123 1.000 97.260 ? 216 TRP A C   1 
ATOM 1667 C CB  ? TRP A 1 216 ?   6.001  11.659   4.956 1.000 97.260 ? 216 TRP A CB  1 
ATOM 1668 O O   ? TRP A 1 216 ?   4.088  11.640   7.670 1.000 97.260 ? 216 TRP A O   1 
ATOM 1669 C CG  ? TRP A 1 216 ?   4.706  12.262   4.500 1.000 97.260 ? 216 TRP A CG  1 
ATOM 1670 C CD1 ? TRP A 1 216 ?   4.406  13.592   4.400 1.000 97.260 ? 216 TRP A CD1 1 
ATOM 1671 C CD2 ? TRP A 1 216 ?   3.533  11.554   4.088 1.000 97.260 ? 216 TRP A CD2 1 
ATOM 1672 C CE2 ? TRP A 1 216 ?   2.559  12.520   3.749 1.000 97.260 ? 216 TRP A CE2 1 
ATOM 1673 C CE3 ? TRP A 1 216 ?   3.210  10.195   3.970 1.000 97.260 ? 216 TRP A CE3 1 
ATOM 1674 N NE1 ? TRP A 1 216 ?   3.117  13.754   3.948 1.000 97.260 ? 216 TRP A NE1 1 
ATOM 1675 C CH2 ? TRP A 1 216 ?   0.994  10.833   3.195 1.000 97.260 ? 216 TRP A CH2 1 
ATOM 1676 C CZ2 ? TRP A 1 216 ?   1.284  12.169   3.300 1.000 97.260 ? 216 TRP A CZ2 1 
ATOM 1677 C CZ3 ? TRP A 1 216 ?   1.940   9.848   3.524 1.000 97.260 ? 216 TRP A CZ3 1 
ATOM 1678 N N   ? ILE A 1 217 ?   4.863   9.648   7.047 1.000 97.200 ? 217 ILE A N   1 
ATOM 1679 C CA  ? ILE A 1 217 ?   3.756   8.890   7.622 1.000 97.200 ? 217 ILE A CA  1 
ATOM 1680 C C   ? ILE A 1 217 ?   3.680   9.148   9.125 1.000 97.200 ? 217 ILE A C   1 
ATOM 1681 C CB  ? ILE A 1 217 ?   3.902   7.377   7.344 1.000 97.200 ? 217 ILE A CB  1 
ATOM 1682 O O   ? ILE A 1 217 ?   2.610   9.455   9.655 1.000 97.200 ? 217 ILE A O   1 
ATOM 1683 C CG1 ? ILE A 1 217 ?   3.705   7.087   5.852 1.000 97.200 ? 217 ILE A CG1 1 
ATOM 1684 C CG2 ? ILE A 1 217 ?   2.913   6.574   8.194 1.000 97.200 ? 217 ILE A CG2 1 
ATOM 1685 C CD1 ? ILE A 1 217 ?   4.083   5.670   5.441 1.000 97.200 ? 217 ILE A CD1 1 
ATOM 1686 N N   ? ARG A 1 218 ?   4.748   9.061   9.813 1.000 96.680 ? 218 ARG A N   1 
ATOM 1687 C CA  ? ARG A 1 218 ?   4.799   9.288  11.254 1.000 96.680 ? 218 ARG A CA  1 
ATOM 1688 C C   ? ARG A 1 218 ?   4.388  10.715  11.599 1.000 96.680 ? 218 ARG A C   1 
ATOM 1689 C CB  ? ARG A 1 218 ?   6.201   9.002  11.795 1.000 96.680 ? 218 ARG A CB  1 
ATOM 1690 O O   ? ARG A 1 218 ?   3.695  10.945  12.592 1.000 96.680 ? 218 ARG A O   1 
ATOM 1691 C CG  ? ARG A 1 218 ?   6.537   7.521  11.884 1.000 96.680 ? 218 ARG A CG  1 
ATOM 1692 C CD  ? ARG A 1 218 ?   7.849   7.284  12.619 1.000 96.680 ? 218 ARG A CD  1 
ATOM 1693 N NE  ? ARG A 1 218 ?   8.999   7.673  11.809 1.000 96.680 ? 218 ARG A NE  1 
ATOM 1694 N NH1 ? ARG A 1 218 ?   9.217   5.625  10.763 1.000 96.680 ? 218 ARG A NH1 1 
ATOM 1695 N NH2 ? ARG A 1 218 ?  10.660   7.334  10.259 1.000 96.680 ? 218 ARG A NH2 1 
ATOM 1696 C CZ  ? ARG A 1 218 ?   9.623   6.877  10.945 1.000 96.680 ? 218 ARG A CZ  1 
ATOM 1697 N N   ? SER A 1 219 ?   4.861  11.638  10.795 1.000 97.340 ? 219 SER A N   1 
ATOM 1698 C CA  ? SER A 1 219 ?   4.516  13.039  11.012 1.000 97.340 ? 219 SER A CA  1 
ATOM 1699 C C   ? SER A 1 219 ?   3.013  13.264  10.887 1.000 97.340 ? 219 SER A C   1 
ATOM 1700 C CB  ? SER A 1 219 ?   5.258  13.934  10.018 1.000 97.340 ? 219 SER A CB  1 
ATOM 1701 O O   ? SER A 1 219 ?   2.426  14.022  11.663 1.000 97.340 ? 219 SER A O   1 
ATOM 1702 O OG  ? SER A 1 219 ?   4.783  15.268  10.091 1.000 97.340 ? 219 SER A OG  1 
ATOM 1703 N N   ? VAL A 1 220 ?   2.385  12.724   9.872 1.000 97.480 ? 220 VAL A N   1 
ATOM 1704 C CA  ? VAL A 1 220 ?   0.943  12.846   9.688 1.000 97.480 ? 220 VAL A CA  1 
ATOM 1705 C C   ? VAL A 1 220 ?   0.216  12.273  10.902 1.000 97.480 ? 220 VAL A C   1 
ATOM 1706 C CB  ? VAL A 1 220 ?   0.473  12.133   8.400 1.000 97.480 ? 220 VAL A CB  1 
ATOM 1707 O O   ? VAL A 1 220 ?  -0.702  12.899  11.437 1.000 97.480 ? 220 VAL A O   1 
ATOM 1708 C CG1 ? VAL A 1 220 ?  -1.051  12.030   8.365 1.000 97.480 ? 220 VAL A CG1 1 
ATOM 1709 C CG2 ? VAL A 1 220 ?   0.990  12.868   7.165 1.000 97.480 ? 220 VAL A CG2 1 
ATOM 1710 N N   ? ILE A 1 221 ?   0.642  11.100  11.368 1.000 96.830 ? 221 ILE A N   1 
ATOM 1711 C CA  ? ILE A 1 221 ?   0.020  10.444  12.514 1.000 96.830 ? 221 ILE A CA  1 
ATOM 1712 C C   ? ILE A 1 221 ?   0.132  11.342  13.744 1.000 96.830 ? 221 ILE A C   1 
ATOM 1713 C CB  ? ILE A 1 221 ?   0.663   9.068  12.795 1.000 96.830 ? 221 ILE A CB  1 
ATOM 1714 O O   ? ILE A 1 221 ?  -0.836  11.504  14.491 1.000 96.830 ? 221 ILE A O   1 
ATOM 1715 C CG1 ? ILE A 1 221 ?   0.301   8.073  11.686 1.000 96.830 ? 221 ILE A CG1 1 
ATOM 1716 C CG2 ? ILE A 1 221 ?   0.232   8.540  14.166 1.000 96.830 ? 221 ILE A CG2 1 
ATOM 1717 C CD1 ? ILE A 1 221 ?   1.069   6.760  11.756 1.000 96.830 ? 221 ILE A CD1 1 
ATOM 1718 N N   ? ARG A 1 222 ?   1.220  11.970  13.999 1.000 96.220 ? 222 ARG A N   1 
ATOM 1719 C CA  ? ARG A 1 222 ?   1.502  12.805  15.162 1.000 96.220 ? 222 ARG A CA  1 
ATOM 1720 C C   ? ARG A 1 222 ?   0.721  14.114  15.098 1.000 96.220 ? 222 ARG A C   1 
ATOM 1721 C CB  ? ARG A 1 222 ?   3.001  13.094  15.267 1.000 96.220 ? 222 ARG A CB  1 
ATOM 1722 O O   ? ARG A 1 222 ?   0.254  14.615  16.123 1.000 96.220 ? 222 ARG A O   1 
ATOM 1723 C CG  ? ARG A 1 222 ?   3.404  13.800  16.551 1.000 96.220 ? 222 ARG A CG  1 
ATOM 1724 C CD  ? ARG A 1 222 ?   4.914  13.964  16.655 1.000 96.220 ? 222 ARG A CD  1 
ATOM 1725 N NE  ? ARG A 1 222 ?   5.459  14.678  15.504 1.000 96.220 ? 222 ARG A NE  1 
ATOM 1726 N NH1 ? ARG A 1 222 ?   7.021  13.059  14.978 1.000 96.220 ? 222 ARG A NH1 1 
ATOM 1727 N NH2 ? ARG A 1 222 ?   6.865  14.963  13.711 1.000 96.220 ? 222 ARG A NH2 1 
ATOM 1728 C CZ  ? ARG A 1 222 ?   6.447  14.232  14.733 1.000 96.220 ? 222 ARG A CZ  1 
ATOM 1729 N N   ? THR A 1 223 ?   0.667  14.680  13.955 1.000 94.250 ? 223 THR A N   1 
ATOM 1730 C CA  ? THR A 1 223 ?   0.058  15.986  13.733 1.000 94.250 ? 223 THR A CA  1 
ATOM 1731 C C   ? THR A 1 223 ?  -1.455  15.917  13.921 1.000 94.250 ? 223 THR A C   1 
ATOM 1732 C CB  ? THR A 1 223 ?   0.379  16.521  12.324 1.000 94.250 ? 223 THR A CB  1 
ATOM 1733 O O   ? THR A 1 223 ?  -2.054  16.817  14.513 1.000 94.250 ? 223 THR A O   1 
ATOM 1734 C CG2 ? THR A 1 223 ?  -0.294  17.867  12.080 1.000 94.250 ? 223 THR A CG2 1 
ATOM 1735 O OG1 ? THR A 1 223 ?   1.797  16.676  12.190 1.000 94.250 ? 223 THR A OG1 1 
ATOM 1736 N N   ? TYR A 1 224 ?  -2.114  14.868  13.529 1.000 88.250 ? 224 TYR A N   1 
ATOM 1737 C CA  ? TYR A 1 224 ?  -3.571  14.803  13.541 1.000 88.250 ? 224 TYR A CA  1 
ATOM 1738 C C   ? TYR A 1 224 ?  -4.065  13.826  14.600 1.000 88.250 ? 224 TYR A C   1 
ATOM 1739 C CB  ? TYR A 1 224 ?  -4.103  14.394  12.164 1.000 88.250 ? 224 TYR A CB  1 
ATOM 1740 O O   ? TYR A 1 224 ?  -5.162  13.988  15.141 1.000 88.250 ? 224 TYR A O   1 
ATOM 1741 C CG  ? TYR A 1 224 ?  -3.861  15.425  11.089 1.000 88.250 ? 224 TYR A CG  1 
ATOM 1742 C CD1 ? TYR A 1 224 ?  -4.777  16.449  10.860 1.000 88.250 ? 224 TYR A CD1 1 
ATOM 1743 C CD2 ? TYR A 1 224 ?  -2.717  15.376  10.299 1.000 88.250 ? 224 TYR A CD2 1 
ATOM 1744 C CE1 ? TYR A 1 224 ?  -4.559  17.400   9.868 1.000 88.250 ? 224 TYR A CE1 1 
ATOM 1745 C CE2 ? TYR A 1 224 ?  -2.489  16.322   9.304 1.000 88.250 ? 224 TYR A CE2 1 
ATOM 1746 O OH  ? TYR A 1 224 ?  -3.194  18.268   8.115 1.000 88.250 ? 224 TYR A OH  1 
ATOM 1747 C CZ  ? TYR A 1 224 ?  -3.414  17.329   9.098 1.000 88.250 ? 224 TYR A CZ  1 
# 
loop_
_struct_sheet_range.sheet_id 
_struct_sheet_range.id 
_struct_sheet_range.beg_label_comp_id 
_struct_sheet_range.beg_label_asym_id 
_struct_sheet_range.beg_label_seq_id 
_struct_sheet_range.pdbx_beg_PDB_ins_code 
_struct_sheet_range.end_label_comp_id 
_struct_sheet_range.end_label_asym_id 
_struct_sheet_range.end_label_seq_id 
_struct_sheet_range.pdbx_end_PDB_ins_code 
_struct_sheet_range.beg_auth_comp_id 
_struct_sheet_range.beg_auth_asym_id 
_struct_sheet_range.beg_auth_seq_id 
_struct_sheet_range.end_auth_comp_id 
_struct_sheet_range.end_auth_asym_id 
_struct_sheet_range.end_auth_seq_id 
A A VAL A   2 ? VAL A   2 ? VAL A 2   VAL A 2   
A B SER A 172 ? SER A 172 ? SER A 172 SER A 172 
B C ASP A   6 ? PRO A   7 ? ASP A 6   PRO A 7   
B D LEU A 107 ? LEU A 107 ? LEU A 107 LEU A 107 
B E THR A 117 ? GLY A 122 ? THR A 117 GLY A 122 
B F GLN A 136 ? VAL A 143 ? GLN A 136 VAL A 143 
B G MET A 160 ? GLY A 164 ? MET A 160 GLY A 164 
B H PRO A 180 ? CYS A 183 ? PRO A 180 CYS A 183 
B I HIS A 186 ? TRP A 193 ? HIS A 186 TRP A 193 
B J GLY A 205 ? ASP A 209 ? GLY A 205 ASP A 209 
C K GLN A  16 ? THR A  21 ? GLN A 16  THR A 21  
C L HIS A  24 ? HIS A  33 ? HIS A 24  HIS A 33  
C M TRP A  36 ? THR A  39 ? TRP A 36  THR A 39  
C N GLN A  49 ? LEU A  52 ? GLN A 49  LEU A 52  
C O GLU A  65 ? PRO A  74 ? GLU A 65  PRO A 74  
C P MET A  88 ? LEU A  92 ? MET A 88  LEU A 92  
D Q ASN A  56 ? ASN A  56 ? ASN A 56  ASN A 56  
D R THR A 134 ? THR A 134 ? THR A 134 THR A 134 
E S LYS A  79 ? LYS A  79 ? LYS A 79  LYS A 79  
E T ASP A  84 ? ASP A  84 ? ASP A 84  ASP A 84  
F U SER A 200 ? SER A 200 ? SER A 200 SER A 200 
F V LYS A 203 ? LYS A 203 ? LYS A 203 LYS A 203 
# 
loop_
_struct_conf.id 
_struct_conf.conf_type_id 
_struct_conf.beg_label_comp_id 
_struct_conf.beg_label_asym_id 
_struct_conf.beg_label_seq_id 
_struct_conf.pdbx_beg_PDB_ins_code 
_struct_conf.end_label_comp_id 
_struct_conf.end_label_asym_id 
_struct_conf.end_label_seq_id 
_struct_conf.pdbx_end_PDB_ins_code 
_struct_conf.beg_auth_comp_id 
_struct_conf.beg_auth_asym_id 
_struct_conf.beg_auth_seq_id 
_struct_conf.end_auth_comp_id 
_struct_conf.end_auth_asym_id 
_struct_conf.end_auth_seq_id 
STRN1         STRN         VAL A   2 ? VAL A   2 ? VAL A 2   VAL A 2   
TURN_TY1_P1   TURN_TY1_P   LEU A   3 ? TYR A   4 ? LEU A 3   TYR A 4   
STRN2         STRN         ASP A   6 ? PRO A   7 ? ASP A 6   PRO A 7   
HELX_LH_PP_P1 HELX_LH_PP_P CYS A   8 ? GLU A   9 ? CYS A 8   GLU A 9   
TURN_TY1_P2   TURN_TY1_P   GLU A  10 ? LEU A  11 ? GLU A 10  LEU A 11  
BEND1         BEND         ALA A  12 ? ALA A  12 ? ALA A 12  ALA A 12  
TURN_TY1_P3   TURN_TY1_P   PRO A  14 ? TYR A  15 ? PRO A 14  TYR A 15  
STRN3         STRN         GLN A  16 ? THR A  21 ? GLN A 16  THR A 21  
TURN_TY1_P4   TURN_TY1_P   SER A  22 ? GLY A  23 ? SER A 22  GLY A 23  
STRN4         STRN         HIS A  24 ? HIS A  33 ? HIS A 24  HIS A 33  
TURN_TY1_P5   TURN_TY1_P   PRO A  34 ? GLN A  35 ? PRO A 34  GLN A 35  
STRN5         STRN         TRP A  36 ? THR A  39 ? TRP A 36  THR A 39  
HELX_RH_3T_P1 HELX_RH_3T_P ALA A  41 ? CYS A  43 ? ALA A 41  CYS A 43  
BEND2         BEND         PRO A  46 ? ASN A  47 ? PRO A 46  ASN A 47  
STRN6         STRN         GLN A  49 ? LEU A  52 ? GLN A 49  LEU A 52  
BEND3         BEND         GLY A  53 ? GLY A  53 ? GLY A 53  GLY A 53  
BEND4         BEND         HIS A  55 ? HIS A  55 ? HIS A 55  HIS A 55  
STRN7         STRN         ASN A  56 ? ASN A  56 ? ASN A 56  ASN A 56  
TURN_TY1_P6   TURN_TY1_P   LEU A  57 ? ARG A  58 ? LEU A 57  ARG A 58  
BEND5         BEND         GLN A  59 ? GLN A  59 ? GLN A 59  GLN A 59  
TURN_TY1_P7   TURN_TY1_P   SER A  62 ? SER A  63 ? SER A 62  SER A 63  
STRN8         STRN         GLU A  65 ? PRO A  74 ? GLU A 65  PRO A 74  
TURN_TY1_P8   TURN_TY1_P   PRO A  76 ? HIS A  77 ? PRO A 76  HIS A 77  
STRN9         STRN         LYS A  79 ? LYS A  79 ? LYS A 79  LYS A 79  
TURN_TY1_P9   TURN_TY1_P   PRO A  80 ? HIS A  83 ? PRO A 80  HIS A 83  
STRN10        STRN         ASP A  84 ? ASP A  84 ? ASP A 84  ASP A 84  
TURN_TY1_P10  TURN_TY1_P   GLN A  85 ? GLN A  85 ? GLN A 85  GLN A 85  
STRN11        STRN         MET A  88 ? LEU A  92 ? MET A 88  LEU A 92  
BEND6         BEND         ALA A  93 ? ARG A  94 ? ALA A 93  ARG A 94  
HELX_LH_PP_P2 HELX_LH_PP_P ARG A  95 ? VAL A  98 ? ARG A 95  VAL A 98  
BEND7         BEND         GLN A 100 ? HIS A 101 ? GLN A 100 HIS A 101 
HELX_LH_PP_P3 HELX_LH_PP_P PRO A 104 ? ALA A 106 ? PRO A 104 ALA A 106 
STRN12        STRN         LEU A 107 ? LEU A 107 ? LEU A 107 LEU A 107 
HELX_LH_PP_P4 HELX_LH_PP_P GLU A 108 ? GLU A 108 ? GLU A 108 GLU A 108 
TURN_TY1_P11  TURN_TY1_P   CYS A 111 ? ARG A 112 ? CYS A 111 ARG A 112 
STRN13        STRN         THR A 117 ? GLY A 122 ? THR A 117 GLY A 122 
BEND8         BEND         GLY A 124 ? GLY A 124 ? GLY A 124 GLY A 124 
TURN_TY1_P12  TURN_TY1_P   ALA A 127 ? ASP A 128 ? ALA A 127 ASP A 128 
BEND9         BEND         GLY A 129 ? GLY A 129 ? GLY A 129 GLY A 129 
BEND10        BEND         ASP A 133 ? ASP A 133 ? ASP A 133 ASP A 133 
STRN14        STRN         THR A 134 ? THR A 134 ? THR A 134 THR A 134 
STRN15        STRN         GLN A 136 ? VAL A 143 ? GLN A 136 VAL A 143 
HELX_LH_PP_P5 HELX_LH_PP_P SER A 144 ? SER A 144 ? SER A 144 SER A 144 
HELX_RH_AL_P1 HELX_RH_AL_P ARG A 145 ? ALA A 151 ? ARG A 145 ALA A 151 
BEND11        BEND         TYR A 152 ? TYR A 152 ? TYR A 152 TYR A 152 
TURN_TY1_P13  TURN_TY1_P   PRO A 153 ? GLN A 155 ? PRO A 153 GLN A 155 
TURN_TY1_P14  TURN_TY1_P   PRO A 158 ? ASN A 159 ? PRO A 158 ASN A 159 
STRN16        STRN         MET A 160 ? GLY A 164 ? MET A 160 GLY A 164 
TURN_TY1_P15  TURN_TY1_P   GLU A 166 ? TYR A 168 ? GLU A 166 TYR A 168 
STRN17        STRN         SER A 172 ? SER A 172 ? SER A 172 SER A 172 
TURN_TY1_P16  TURN_TY1_P   GLN A 174 ? GLY A 175 ? GLN A 174 GLY A 175 
TURN_TY1_P17  TURN_TY1_P   SER A 177 ? GLY A 178 ? SER A 177 GLY A 178 
STRN18        STRN         PRO A 180 ? CYS A 183 ? PRO A 180 CYS A 183 
TURN_TY1_P18  TURN_TY1_P   GLY A 184 ? GLU A 185 ? GLY A 184 GLU A 185 
STRN19        STRN         HIS A 186 ? TRP A 193 ? HIS A 186 TRP A 193 
BEND12        BEND         ILE A 196 ? CYS A 198 ? ILE A 196 CYS A 198 
STRN20        STRN         SER A 200 ? SER A 200 ? SER A 200 SER A 200 
TURN_TY1_P19  TURN_TY1_P   LYS A 201 ? GLU A 202 ? LYS A 201 GLU A 202 
STRN21        STRN         LYS A 203 ? LYS A 203 ? LYS A 203 LYS A 203 
STRN22        STRN         GLY A 205 ? ASP A 209 ? GLY A 205 ASP A 209 
HELX_RH_3T_P2 HELX_RH_3T_P ILE A 210 ? TYR A 213 ? ILE A 210 TYR A 213 
HELX_RH_AL_P2 HELX_RH_AL_P GLY A 214 ? THR A 223 ? GLY A 214 THR A 223 
# 
