# Supplementary material for: FlatProt: 2D visualization eases protein structure comparison
Source: BMC Bioinformatics. 2025 Aug 13;26:210. doi: 10.1186/s12859-025-06233-x (PMC12344939; doi:10.1186/s12859-025-06233-x)
Supplement: Supplementary file 1 — Supplementary Material 1 [file 12859_2025_6233_MOESM1_ESM.zip › KLK/structures/Prmu_A_06.cif]

data_Prmu_A_06
# 
_entry.id   Prmu_A_06 
# 
_entity.id                         1      
_entity.type                       polymer 
_entity.pdbx_description           polymer-1 
_entity.formula_weight             24547.4 
_entity.pdbx_number_of_molecules        1 
# 
loop_
_struct_sheet.id 
_struct_sheet.number_strands 
A 2 
B 7 
C 7 
D 2 
# 
loop_
_struct_conf_type.id 
_struct_conf_type.criteria 
STRN         DSSP 
TURN_TY1_P   DSSP 
HELX_LH_PP_P DSSP 
BEND         DSSP 
HELX_RH_3T_P DSSP 
HELX_RH_AL_P DSSP 
# 
_struct_asym.id          A 
_struct_asym.entity_id   1 
# 
_software.pdbx_ordinal     1 
_software.name             dssp 
_software.version          4.4.10 
_software.date             ? 
_software.classification   'model annotation' 
# 
_entity_poly.entity_id                      1 
_entity_poly.type                           polypeptide(L) 
_entity_poly.nstd_linkage                   n 
_entity_poly.nstd_monomer                   n 
_entity_poly.pdbx_seq_one_letter_code       
;LVIGGDECNINEHRFLVLVYVDGYQCAGTLINQEWVLTAAHCNGKNMKLQLGLHSKNVPNKDKQIRFPKEKFFCLSSTNT
EWDKDIMLIRLNSPVNDSPHIAPLSLPSNPPRLGSVCRIMGWGLISLTKVTLPDVPHCVNINILDHAVCQPIYPGLEKSK
TLCAGIMEGGKNTCGGDSGGPLICNGELQGIVSVGGDPCAQPRVPALYIKVFDYTDWMHSIIAGN
;
_entity_poly.pdbx_seq_one_letter_code_can   
;LVIGGDECNINEHRFLVLVYVDGYQCAGTLINQEWVLTAAHCNGKNMKLQLGLHSKNVPNKDKQIRFPKEKFFCLSSTNT
EWDKDIMLIRLNSPVNDSPHIAPLSLPSNPPRLGSVCRIMGWGLISLTKVTLPDVPHCVNINILDHAVCQPIYPGLEKSK
TLCAGIMEGGKNTCGGDSGGPLICNGELQGIVSVGGDPCAQPRVPALYIKVFDYTDWMHSIIAGN
;
_entity_poly.pdbx_strand_id                 A 
# 
loop_
_dssp_struct_summary.entry_id 
_dssp_struct_summary.label_comp_id 
_dssp_struct_summary.label_asym_id 
_dssp_struct_summary.label_seq_id 
_dssp_struct_summary.secondary_structure 
_dssp_struct_summary.ss_bridge 
_dssp_struct_summary.helix_3_10 
_dssp_struct_summary.helix_alpha 
_dssp_struct_summary.helix_pi 
_dssp_struct_summary.helix_pp 
_dssp_struct_summary.bend 
_dssp_struct_summary.chirality 
_dssp_struct_summary.sheet 
_dssp_struct_summary.strand 
_dssp_struct_summary.ladder_1 
_dssp_struct_summary.ladder_2 
_dssp_struct_summary.accessibility 
_dssp_struct_summary.TCO 
_dssp_struct_summary.kappa 
_dssp_struct_summary.alpha 
_dssp_struct_summary.phi 
_dssp_struct_summary.psi 
_dssp_struct_summary.x_ca 
_dssp_struct_summary.y_ca 
_dssp_struct_summary.z_ca 
Prmu_A_06 LEU A 1   . . . . . . . . . . . . ? .      .     .      .      77.3   8.4   -4.5  -7.3  
Prmu_A_06 VAL A 2   . . > . . . . - . . . . ? -0.023 .     -147.0 2.4    86.3   8.2   -1.1  -8.7  
Prmu_A_06 ILE A 3   B . 3 . . . S + A A A . ? -0.598 81.0  18.2   -63.6  132.7  10.1  -1.8  -11.9 
Prmu_A_06 GLY A 4   T . 3 . . . S + . . . . ? 0.608  103.2 121.2  82.5   5.8    12.0  1.2   -13.1 
Prmu_A_06 GLY A 5   . . < . . . . - . . . . ? -0.411 53.0  -130.9 -93.8  177.5  11.9  2.8   -9.6  
Prmu_A_06 ASP A 6   E . . . . . . - B C B . ? -0.831 41.7  -71.0  -122.6 158.9  14.6  4.0   -7.2  
Prmu_A_06 GLU A 7   E . . . . > . - B C B . ? -0.322 58.3  -119.0 -49.6  127.6  15.2  3.4   -3.5  
Prmu_A_06 CYS A 8   P . . . . P . - . . . . ? -0.415 30.9  -96.2  -67.3  151.4  12.6  5.4   -1.6  
Prmu_A_06 ASN A 9   P . > . . < . - . . . . ? -0.448 32.8  -122.4 -64.8  137.9  13.7  8.2   0.8   
Prmu_A_06 ILE A 10  T . 3 . . . S + . . . . ? 0.782  108.8 36.9   -61.3  -19.9  13.9  6.9   4.4   
Prmu_A_06 ASN A 11  T . 3 . . . S + . . . . ? 0.368  95.9  82.6   -116.3 8.1    11.4  9.5   5.7   
Prmu_A_06 GLU A 12  S . < . . . S + . . . . ? 0.652  90.5  45.0   -96.3  -6.6   9.0   9.7   2.8   
Prmu_A_06 HIS A 13  . . > . . . . + . . . . ? -0.378 52.8  148.3  -141.0 64.5   6.7   6.7   3.6   
Prmu_A_06 ARG A 14  T . 3 . . . S + . . . . ? 0.605  78.1  53.2   -76.4  -9.0   5.8   6.6   7.2   
Prmu_A_06 PHE A 15  T . 3 . . . S + . . . . ? 0.502  80.5  114.1  -100.3 -16.0  2.4   5.1   6.3   
Prmu_A_06 LEU A 16  E . < . . . . - C J I . ? -0.488 49.3  -162.5 -68.7  130.5  3.9   2.2   4.3   
Prmu_A_06 VAL A 17  E . . . . . . - C J I . ? -0.940 14.5  -140.8 -117.9 126.9  3.3   -1.2  5.9   
Prmu_A_06 LEU A 18  E . . . . . . - C J I J ? -0.843 21.7  -161.5 -85.0  116.6  5.1   -4.5  5.1   
Prmu_A_06 VAL A 19  E . . . . . . - C J I J ? -0.897 5.4   -162.8 -105.5 114.8  2.6   -7.2  5.1   
Prmu_A_06 TYR A 20  E . . . . . . + C J I J ? -0.899 13.2  179.0  -97.4  116.6  3.9   -10.8 5.4   
Prmu_A_06 VAL A 21  E . > . . . . - C J I J ? -0.963 62.8  -39.8  -125.0 113.2  1.3   -13.4 4.4   
Prmu_A_06 ASP A 22  T . 3 . . . S - . . . . ? 0.846  124.9 -39.4  45.7   41.1   2.0   -17.2 4.4   
Prmu_A_06 GLY A 23  T . 3 . . . S + . . . . ? 0.499  123.2 101.0  94.8   -1.6   5.5   -16.8 3.1   
Prmu_A_06 TYR A 24  E . < . . . . - C K I . ? -0.872 65.4  -127.7 -114.7 155.6  4.6   -14.0 0.6   
Prmu_A_06 GLN A 25  E . . . . . . + C K I . ? -0.842 29.1  166.4  -106.1 134.7  5.0   -10.2 0.8   
Prmu_A_06 CYS A 26  E . . . . . . - C K I . ? -0.806 27.0  -123.0 -125.7 170.9  2.3   -7.5  0.3   
Prmu_A_06 ALA A 27  E . . . . . . - C K I . ? -0.849 24.8  -179.2 -115.9 156.9  2.1   -4.0  1.0   
Prmu_A_06 GLY A 28  E . . . . . . - C K I K ? -0.885 21.6  -124.4 -140.8 174.5  -0.4  -1.9  3.1   
Prmu_A_06 THR A 29  E . . . . . . - C K I K ? -0.990 15.2  -136.4 -130.3 122.3  -1.2  1.6   4.1   
Prmu_A_06 LEU A 30  E . . . . . . + C K . K ? -0.664 25.5  173.4  -71.5  119.9  -1.6  2.8   7.7   
Prmu_A_06 ILE A 31  . . . . . . . - . . . . ? 0.592  67.5  -12.9  -112.9 -8.1   -4.8  5.1   7.6   
Prmu_A_06 ASN A 32  S . . . . . S - . . . . ? -0.905 89.2  -73.1  -165.8 -170.4 -4.9  5.7   11.5  
Prmu_A_06 GLN A 33  S . . . . . S + . . . . ? 0.686  129.9 26.6   -70.8  -8.3   -3.4  4.3   14.7  
Prmu_A_06 GLU A 34  S . . . . . S + . . . . ? 0.496  108.8 75.2   -128.7 -8.8   -5.5  1.1   14.5  
Prmu_A_06 TRP A 35  E . . . . . . - C L . L ? -0.936 46.9  -170.9 -128.0 135.5  -6.3  0.5   10.8  
Prmu_A_06 VAL A 36  E . . . . . . - C L K L ? -0.966 13.8  -149.5 -117.0 132.1  -4.3  -0.7  7.8   
Prmu_A_06 LEU A 37  E . . . . . . + C L K L ? -0.909 33.7  141.0  -100.3 131.9  -5.7  -0.6  4.2   
Prmu_A_06 THR A 38  E . . . . . . - C L K L ? -0.862 52.4  -69.1  -154.9 178.9  -4.6  -3.3  1.7   
Prmu_A_06 ALA A 39  . . > . . . . - . . . . ? -0.659 33.3  -136.2 -79.6  141.4  -5.7  -5.6  -1.1  
Prmu_A_06 ALA A 40  G . > . . . S + . . . . ? 0.827  104.0 64.1   -63.5  -33.6  -8.1  -8.4  -0.3  
Prmu_A_06 HIS A 41  G . 3 . . . S + . . . . ? 0.605  89.2  69.7   -71.8  -4.2   -6.1  -10.9 -2.4  
Prmu_A_06 CYS A 42  G . < . . . S + . . . . ? 0.446  75.9  126.0  -87.7  2.8    -3.3  -10.3 0.1   
Prmu_A_06 ASN A 43  . . < . . . . + . . . . ? -0.325 30.0  150.2  -70.4  141.1  -5.3  -12.2 2.7   
Prmu_A_06 GLY A 44  . . . . . . . - . . . . ? -0.965 54.1  -106.5 -160.5 173.1  -3.8  -15.2 4.5   
Prmu_A_06 LYS A 45  S . . . . . S + . . . . ? 0.898  111.2 45.1   -75.2  -43.1  -3.7  -17.3 7.7   
Prmu_A_06 ASN A 46  S . . . . . S + . . . . ? -0.580 77.6  168.0  -107.1 70.8   -0.3  -16.1 9.0   
Prmu_A_06 MET A 47  E . . . . . . + C M J . ? -0.705 8.6   176.9  -92.3  131.7  -0.5  -12.4 8.5   
Prmu_A_06 LYS A 48  E . . . . . . - C M J . ? -1.000 14.1  -153.4 -133.4 130.5  2.1   -10.1 10.2  
Prmu_A_06 LEU A 49  E . . . . . . - C M J M ? -0.930 4.1   -163.3 -110.8 123.0  2.3   -6.2  9.7   
Prmu_A_06 GLN A 50  E . . . . . . - C M J M ? -0.940 11.8  -175.1 -106.9 118.4  5.6   -4.4  10.1  
Prmu_A_06 LEU A 51  E . . . . . . + C M . M ? -0.824 64.1  27.3   -110.9 149.5  5.4   -0.5  10.6  
Prmu_A_06 GLY A 52  S . . . . . S + . . . . ? 0.696  86.5  138.0  79.0   13.4   8.2   2.1   10.8  
Prmu_A_06 LEU A 53  . . . . . . . + . . . . ? -0.844 20.2  158.0  -96.7  126.3  10.5  -0.2  8.6   
Prmu_A_06 HIS A 54  S . . . . . S + . . . . ? 0.686  76.8  31.6   -104.6 -42.0  12.6  1.3   5.8   
Prmu_A_06 SER A 55  . . . . . . . - . . . . ? -0.976 63.2  -151.7 -120.6 131.7  15.2  -1.6  5.6   
Prmu_A_06 LYS A 56  S . . . . . S + . . . . ? 0.798  104.2 39.8   -68.1  -21.1  14.5  -5.3  6.3   
Prmu_A_06 ASN A 57  S . . . . . S + . . . . ? 0.758  124.4 35.2   -98.3  -31.7  18.1  -5.7  7.3   
Prmu_A_06 VAL A 58  S . . . . . S - . . . . ? -0.738 83.4  -165.6 -125.1 79.9   18.6  -2.4  9.2   
Prmu_A_06 PRO A 59  . . . . . . . - . . . . ? -0.339 23.2  -108.2 -71.9  148.5  15.2  -1.6  11.0  
Prmu_A_06 ASN A 60  . . > . . . . - . . . . ? -0.325 29.6  -113.1 -62.2  158.6  14.4  1.8   12.5  
Prmu_A_06 LYS A 61  T . 3 . . . S + . . . . ? 0.785  116.6 53.3   -64.5  -29.6  14.3  2.1   16.3  
Prmu_A_06 ASP A 62  T . 3 . . . S + . . . . ? 0.086  77.8  143.2  -98.1  19.1   10.6  2.8   16.3  
Prmu_A_06 LYS A 63  . . < . . . . - . . . . ? -0.425 30.6  -165.5 -58.0  133.8  9.8   -0.4  14.2  
Prmu_A_06 GLN A 64  E . . . . . . - C N M . ? -0.990 13.5  -150.1 -128.3 141.5  6.6   -2.0  15.3  
Prmu_A_06 ILE A 65  E . . . . . . + C N M . ? -0.943 20.7  178.5  -110.5 129.3  5.0   -5.4  14.7  
Prmu_A_06 ARG A 66  E . . . . . . - C N M . ? -0.900 15.9  -148.0 -125.1 159.5  1.3   -5.8  14.6  
Prmu_A_06 PHE A 67  . . . . . . . - . . . . ? -0.896 33.5  -97.1  -121.4 150.3  -1.2  -8.7  14.0  
Prmu_A_06 PRO A 68  E . . . . . . + C O N . ? -0.505 33.5  177.7  -66.9  127.3  -4.6  -8.6  12.5  
Prmu_A_06 LYS A 69  E . . . . . S - C O . . ? 0.814  74.5  -1.4   -84.1  -46.4  -7.4  -8.5  15.1  
Prmu_A_06 GLU A 70  E . . . . . . - C O N . ? -0.988 63.3  -150.9 -145.2 147.8  -10.2 -8.3  12.5  
Prmu_A_06 LYS A 71  E . . . . . . - C O N . ? -0.984 7.1   -165.5 -125.8 134.8  -10.5 -8.1  8.8   
Prmu_A_06 PHE A 72  E . . . . . . - C O N . ? -0.974 5.8   -161.1 -120.8 131.3  -13.2 -6.5  6.7   
Prmu_A_06 PHE A 73  E . . . . . . - C O N . ? -0.910 24.3  -129.3 -114.5 133.8  -13.8 -7.1  3.0   
Prmu_A_06 CYS A 74  S . . . . . S - . . . . ? -0.816 73.3  -66.4  -85.9  87.7   -15.6 -5.0  0.6   
Prmu_A_06 LEU A 75  S . . . . . S + . . . . ? 0.516  71.8  161.9  29.5   65.6   -17.9 -7.9  -0.9  
Prmu_A_06 SER A 76  . . . . . . . + . . . . ? -0.985 13.1  174.7  -99.3  96.1   -15.4 -10.1 -2.7  
Prmu_A_06 SER A 77  S . . . . . S + . . . . ? 0.588  77.7  23.3   -73.8  4.3    -17.3 -13.4 -3.1  
Prmu_A_06 THR A 78  S . > . . . S - . . . . ? -0.988 79.0  -118.7 -173.4 131.8  -14.1 -14.5 -5.3  
Prmu_A_06 ASN A 79  T . 3 . . . S + . . . . ? 0.448  106.7 68.9   -49.4  7.1    -10.3 -13.4 -5.5  
Prmu_A_06 THR A 80  T . 3 . . . . + . . . . ? 0.441  61.0  106.2  -121.2 4.3    -11.1 -12.4 -9.3  
Prmu_A_06 GLU A 81  . . X . . . . - . . . . ? -0.704 50.3  -167.4 -92.9  87.8   -13.4 -9.3  -9.0  
Prmu_A_06 TRP A 82  T . 3 . . . S + . . . . ? 0.728  85.2  56.1   -40.9  -17.1  -10.9 -6.5  -10.1 
Prmu_A_06 ASP A 83  T . 3 . . . S + . . . . ? 0.502  108.1 42.8   -107.6 2.1    -13.4 -4.0  -8.7  
Prmu_A_06 LYS A 84  . . < . . . . + . . . . ? -0.186 69.6  125.3  -138.5 39.4   -13.8 -5.3  -5.2  
Prmu_A_06 ASP A 85  . . . . . . . + . . . . ? -0.676 40.1  120.1  -101.3 65.2   -10.2 -6.1  -4.1  
Prmu_A_06 ILE A 86  . . . . . . . - . . . . ? -0.998 35.4  -176.7 -136.6 134.6  -10.0 -4.0  -0.8  
Prmu_A_06 MET A 87  E . . . . . . - C P L N ? -0.999 13.1  -153.8 -135.3 128.0  -9.4  -5.1  2.8   
Prmu_A_06 LEU A 88  E . . . . . . - C P L N ? -0.918 14.0  -159.0 -98.3  133.5  -9.5  -3.2  6.0   
Prmu_A_06 ILE A 89  E . . . . . . - C P L N ? -0.956 6.4   -152.5 -117.8 120.9  -7.4  -4.6  8.8   
Prmu_A_06 ARG A 90  E . . . . . . - C P L N ? -0.796 24.9  -129.0 -83.5  131.4  -7.9  -3.8  12.5  
Prmu_A_06 LEU A 91  E . . . . . . - C P . N ? -0.436 11.1  -125.3 -80.6  149.3  -4.7  -4.0  14.4  
Prmu_A_06 ASN A 92  S . . . . . S + . . . . ? 0.722  99.4  8.9    -68.1  -14.0  -4.5  -6.1  17.7  
Prmu_A_06 SER A 93  S . . . . . S - . . . . ? -0.970 91.5  -95.9  -160.0 147.1  -3.2  -2.9  19.4  
Prmu_A_06 PRO A 94  P . . . . > . - . . . . ? -0.297 39.0  -121.7 -63.4  150.9  -2.8  0.8   18.3  
Prmu_A_06 VAL A 95  P . . . . P . - . . . . ? -0.624 21.4  -118.9 -88.7  153.8  0.5   2.0   16.9  
Prmu_A_06 ASN A 96  P . . . . P . - . . . . ? -0.783 28.9  -112.5 -92.7  132.0  2.6   4.9   18.4  
Prmu_A_06 ASP A 97  P . . . . < . + . . . . ? -0.381 49.5  157.1  -58.4  140.6  3.3   7.9   16.4  
Prmu_A_06 SER A 98  B . > . . . . - D Q O . ? -0.920 60.6  -88.7  -153.7 172.5  6.9   8.3   15.5  
Prmu_A_06 PRO A 99  T . 3 . . . S + . . . . ? 0.755  131.3 35.7   -57.2  -19.5  9.2   10.0  13.0  
Prmu_A_06 HIS A 100 T . 3 . . . S + . . . . ? 0.362  111.5 65.5   -118.6 2.6    8.8   6.7   10.9  
Prmu_A_06 ILE A 101 B . < . . . . + D R O . ? -0.950 58.9  136.3  -131.4 111.4  5.2   5.9   11.6  
Prmu_A_06 ALA A 102 . . . . . . . - . . . . ? -0.962 48.3  -109.9 -154.3 141.0  2.3   8.1   10.5  
Prmu_A_06 PRO A 103 P . . . . > . - . . . . ? -0.326 25.4  -132.5 -71.2  153.3  -1.1  7.6   9.0   
Prmu_A_06 LEU A 104 P . . . . P . - . . . . ? -0.866 27.7  -114.9 -100.5 135.6  -1.9  8.6   5.3   
Prmu_A_06 SER A 105 P . . . . P . - . . . . ? -0.387 23.4  -117.3 -72.0  143.7  -5.0  10.5  4.7   
Prmu_A_06 LEU A 106 P . . . . P . - . . . . ? -0.419 47.6  -85.6  -69.7  150.8  -7.9  9.1   2.8   
Prmu_A_06 PRO A 107 P . . . . < . - . . . . ? -0.357 30.6  -167.1 -64.0  140.6  -8.7  11.0  -0.4  
Prmu_A_06 SER A 108 S . . . . . S + . . . . ? 0.637  78.4  26.4   -95.7  -22.3  -11.0 14.0  -0.2  
Prmu_A_06 ASN A 109 S . . . . . S - . . . . ? -0.967 91.8  -94.2  -137.6 155.7  -11.5 14.2  -4.0  
Prmu_A_06 PRO A 110 P . . . . > . - . . . . ? -0.283 53.7  -92.4  -65.5  155.2  -11.3 11.8  -6.9  
Prmu_A_06 PRO A 111 P . . . . P . - . . . . ? -0.347 39.4  -120.7 -65.4  151.3  -8.0  11.5  -8.7  
Prmu_A_06 ARG A 112 P . > . . P . - . . . . ? -0.734 27.0  -106.5 -94.8  135.4  -7.4  13.8  -11.8 
Prmu_A_06 LEU A 113 T . 3 . . < S + . . . . ? -0.362 107.7 18.9   -55.6  129.6  -6.7  12.3  -15.2 
Prmu_A_06 GLY A 114 T . 3 . . . S + . . . . ? 0.354  89.3  145.5  92.7   -10.4  -3.0  12.8  -16.1 
Prmu_A_06 SER A 115 . . < . . . . - . . . . ? -0.383 53.2  -118.9 -60.0  143.1  -2.0  13.4  -12.4 
Prmu_A_06 VAL A 116 E . . . . . . - B D C . ? -0.768 37.3  -171.0 -84.6  122.7  1.4   12.2  -11.5 
Prmu_A_06 CYS A 117 E . . . . . . - B D C D ? -0.846 16.8  -131.4 -118.3 152.8  1.1   9.6   -8.7  
Prmu_A_06 ARG A 118 E . . . . . . - B D C D ? -0.896 18.5  -172.5 -108.5 131.2  3.6   7.9   -6.6  
Prmu_A_06 ILE A 119 E . . . . . . + B D C D ? -0.921 8.7   173.2  -114.3 151.3  3.8   4.1   -6.0  
Prmu_A_06 MET A 120 E . . . . . . + B D C . ? -0.996 11.5  122.8  -155.9 149.0  6.1   2.4   -3.6  
Prmu_A_06 GLY A 121 E . . . . . . - B D C . ? -0.981 61.6  -93.5  174.6  -179.4 6.6   -1.1  -2.2  
Prmu_A_06 TRP A 122 S . . . . . S + . . . . ? -0.090 77.7  122.5  -106.9 25.5   9.0   -4.1  -1.6  
Prmu_A_06 GLY A 123 S . . . . . S - . . . . ? -0.007 71.6  -47.9  -81.6  -171.8 8.0   -6.0  -4.8  
Prmu_A_06 LEU A 124 . . . . . . . - . . . . ? -0.301 41.8  -172.7 -58.1  141.6  10.1  -7.2  -7.8  
Prmu_A_06 ILE A 125 . . . . . . . + . . . . ? 0.341  67.7  42.6   -119.6 -2.8   12.6  -4.7  -9.3  
Prmu_A_06 SER A 126 . . . . . . . - . . . . ? -0.983 55.3  -155.4 -146.8 142.3  13.7  -6.7  -12.4 
Prmu_A_06 LEU A 127 S . . . . . S + . . . . ? 0.697  101.4 46.0   -83.2  -20.5  12.0  -8.9  -15.0 
Prmu_A_06 THR A 128 S . . . . . S + . . . . ? 0.719  117.8 39.1   -97.6  -24.1  15.2  -10.8 -15.8 
Prmu_A_06 LYS A 129 S . . . . . S - . . . . ? -0.989 80.3  -131.0 -132.8 107.6  16.3  -11.4 -12.1 
Prmu_A_06 VAL A 130 . . . . . . . + . . . . ? -0.610 47.8  166.1  -58.7  90.9   13.8  -12.3 -9.5  
Prmu_A_06 THR A 131 . . . . . . . - . . . . ? -0.989 26.7  -166.5 -116.7 121.4  15.1  -9.7  -7.0  
Prmu_A_06 LEU A 132 . . . . . . . - . . . . ? -0.949 23.6  -137.0 -101.8 116.7  13.3  -8.5  -3.9  
Prmu_A_06 PRO A 133 . . . . . . . - . . . . ? -0.362 8.2   -137.3 -73.9  153.8  15.0  -5.4  -2.5  
Prmu_A_06 ASP A 134 S . . . . . S + . . . . ? 0.721  93.1  49.7   -76.0  -23.1  15.6  -4.9  1.2   
Prmu_A_06 VAL A 135 S . . . . . S - . . . . ? -0.890 98.1  -99.8  -116.3 148.7  14.4  -1.3  0.9   
Prmu_A_06 PRO A 136 . . . . . . . - . . . . ? -0.366 33.2  -141.3 -67.9  146.8  11.2  -0.0  -0.7  
Prmu_A_06 HIS A 137 E . . . . . . - B E B C ? -0.860 12.8  -157.0 -108.9 146.8  11.4  1.4   -4.3  
Prmu_A_06 CYS A 138 E . . . . . . + B E B C ? -0.941 13.5  170.8  -125.9 145.4  9.5   4.3   -5.5  
Prmu_A_06 VAL A 139 E . . . . . . - B E . C ? -0.994 29.5  -120.0 -151.0 149.3  8.3   5.5   -8.9  
Prmu_A_06 ASN A 140 E . . . . . . + B E . C ? -0.721 34.9  170.9  -89.1  137.5  6.1   8.1   -10.5 
Prmu_A_06 ILE A 141 E . . . . . . - B E . C ? -0.872 24.7  -117.3 -137.3 167.9  3.2   7.0   -12.7 
Prmu_A_06 ASN A 142 E . . . . . . - B E E C ? -0.870 20.1  -118.2 -112.1 144.7  0.2   8.7   -14.4 
Prmu_A_06 ILE A 143 E . . . . . . - B E E . ? -0.630 41.3  -159.5 -70.2  132.8  -3.4  8.3   -14.1 
Prmu_A_06 LEU A 144 E . . . . . . - B E E . ? -0.743 23.7  -90.0  -116.0 160.6  -4.8  7.1   -17.4 
Prmu_A_06 ASP A 145 . . > > . . . - . . . . ? -0.473 34.6  -124.6 -65.0  137.3  -8.1  7.1   -19.1 
Prmu_A_06 HIS A 146 H . > > . . S + . . . . ? 0.787  108.9 69.7   -52.1  -29.7  -10.1 4.0   -18.4 
Prmu_A_06 ALA A 147 H . 3 4 . . S + . . . . ? 0.723  91.7  60.9   -64.1  -19.3  -10.3 3.4   -22.2 
Prmu_A_06 VAL A 148 H . < 4 . . S + . . . . ? 0.881  110.2 37.5   -74.9  -36.1  -6.6  2.7   -22.1 
Prmu_A_06 CYS A 149 H . X X . . S + . . . . ? 0.650  96.2  83.2   -94.6  -12.9  -6.9  -0.3  -19.8 
Prmu_A_06 GLN A 150 T . 3 < . . S + . . . . ? 0.893  88.5  50.7   -65.4  -44.7  -10.2 -1.8  -21.2 
Prmu_A_06 PRO A 151 T . 3 4 . . S + . . . . ? 0.818  116.4 43.4   -65.3  -24.7  -8.8  -3.7  -24.0 
Prmu_A_06 ILE A 152 T . < 4 . . S + . . . . ? 0.839  121.2 37.8   -86.6  -39.3  -6.3  -5.3  -21.6 
Prmu_A_06 TYR A 153 S . > < . . S - . . . . ? -0.800 78.4  -156.2 -120.2 86.3   -8.7  -6.0  -18.8 
Prmu_A_06 PRO A 154 T . 3 . . . S + . . . . ? -0.346 81.8  29.5   -63.0  128.0  -12.1 -7.1  -20.1 
Prmu_A_06 GLY A 155 T . 3 . . . S + . . . . ? 0.591  79.6  160.9  102.5  5.5    -14.8 -6.3  -17.4 
Prmu_A_06 LEU A 156 . . < . . . . - . . . . ? -0.487 31.5  -145.1 -62.1  120.2  -13.0 -3.3  -15.9 
Prmu_A_06 GLU A 157 . . > > . . . - . . . . ? -0.887 3.4   -155.9 -91.9  121.6  -15.5 -1.2  -13.9 
Prmu_A_06 LYS A 158 T . 3 4 . . S + . . . . ? 0.830  89.8  58.7   -64.3  -33.9  -14.6 2.5   -14.2 
Prmu_A_06 SER A 159 T . 3 4 . . S + . . . . ? 0.661  116.5 32.0   -75.3  -7.3   -16.4 3.4   -11.0 
Prmu_A_06 LYS A 160 T . < 4 . . S + . . . . ? 0.563  111.0 59.5   -131.1 -9.2   -14.2 1.1   -8.9  
Prmu_A_06 THR A 161 E . . < . . . - B F . F ? -0.901 58.4  -145.2 -130.4 147.7  -10.8 1.0   -10.5 
Prmu_A_06 LEU A 162 E . . . . . . - B F . F ? -0.921 12.4  -146.6 -104.2 138.7  -7.9  3.3   -11.4 
Prmu_A_06 CYS A 163 E . . . . . . + B F E F ? -0.944 30.0  162.4  -103.5 122.9  -5.8  2.9   -14.5 
Prmu_A_06 ALA A 164 E . . . . . . + B F E F ? -0.999 11.1  94.5   -144.7 143.1  -2.2  4.0   -14.1 
Prmu_A_06 GLY A 165 E . . . . . . - B F E . ? -0.980 64.7  -75.1  168.4  -176.9 1.0   3.5   -15.8 
Prmu_A_06 ILE A 166 . . > . . . . - . . . . ? -0.984 29.9  -150.7 -110.6 118.9  3.7   4.6   -18.4 
Prmu_A_06 MET A 167 T . 3 . . . S + . . . . ? 0.826  98.8  53.1   -61.8  -33.6  2.6   4.1   -21.9 
Prmu_A_06 GLU A 168 T . 3 . . . S - . . . . ? 0.657  108.5 -138.7 -73.8  -13.7  6.2   3.7   -23.1 
Prmu_A_06 GLY A 169 . . < . . . . + . . . . ? -0.377 66.0  111.9  82.4   -178.3 6.7   1.0   -20.4 
Prmu_A_06 GLY A 170 S . . . . . S + . . . . ? 0.140  75.4  65.1   100.7  -21.7  9.6   0.6   -18.1 
Prmu_A_06 LYS A 171 . . . . . . . + . . . . ? -0.990 61.8  104.8  -137.6 134.0  7.9   1.5   -15.0 
Prmu_A_06 ASN A 172 B . . . . . . - A B A . ? -0.975 64.4  -70.7  175.4  169.2  5.1   -0.2  -13.1 
Prmu_A_06 THR A 173 . . . . . . . + . . . . ? -0.669 49.3  176.9  -76.4  147.1  4.1   -2.3  -10.1 
Prmu_A_06 CYS A 174 . . > . . . . - . . . . ? -0.697 42.4  -34.0  -135.4 -174.2 5.1   -6.0  -10.2 
Prmu_A_06 GLY A 175 T . 3 . . . S + . . . . ? -0.168 119.6 30.7   -49.4  136.8  4.8   -9.0  -7.9  
Prmu_A_06 GLY A 176 T . 3 . . . S + . . . . ? 0.268  95.5  84.0   101.8  -8.6   5.0   -8.3  -4.1  
Prmu_A_06 ASP A 177 . . X . . . . + . . . . ? 0.188  54.4  144.0  -111.0 8.0    3.4   -4.7  -4.0  
Prmu_A_06 SER A 178 T . 3 . . . S + . . . . ? -0.392 73.6  17.8   -51.0  128.8  -0.1  -6.0  -3.9  
Prmu_A_06 GLY A 179 T . 3 . . . S + . . . . ? 0.390  94.3  142.9  91.9   -8.3   -2.0  -3.7  -1.6  
Prmu_A_06 GLY A 180 . . < . . . . - . . . . ? -0.320 54.4  -93.8  -66.5  160.1  0.6   -1.0  -1.9  
Prmu_A_06 PRO A 181 E . . . . . . - B G . G ? -0.478 20.2  -156.9 -87.2  133.2  -0.4  2.8   -2.0  
Prmu_A_06 LEU A 182 E . . . . . . - B G D G ? -0.969 24.5  -163.0 -94.2  111.3  -1.0  4.9   -5.2  
Prmu_A_06 ILE A 183 E . . . . . . + B G D G ? -0.869 15.2  175.6  -111.0 121.7  -0.4  8.5   -3.9  
Prmu_A_06 CYS A 184 E . > . . . S - B G D G ? -0.990 73.4  -11.2  -123.8 126.4  -1.6  11.5  -5.8  
Prmu_A_06 ASN A 185 T . 3 . . . S - . . . . ? 0.885  129.9 -54.6  56.2   29.9   -1.3  15.1  -4.4  
Prmu_A_06 GLY A 186 T . 3 . . . S + . . . . ? 0.537  116.9 102.7  88.9   6.7    -0.4  13.7  -1.0  
Prmu_A_06 GLU A 187 E . < . . . S - B H G . ? -0.916 79.7  -102.0 -123.8 154.8  -3.4  11.4  -0.6  
Prmu_A_06 LEU A 188 E . . . . . . + B H G . ? -0.601 45.6  162.0  -73.7  112.1  -4.2  7.7   -1.0  
Prmu_A_06 GLN A 189 E . . . . . . + B H . . ? 0.682  57.0  6.0    -108.2 -21.5  -5.9  7.3   -4.4  
Prmu_A_06 GLY A 190 E . . . . . . - B H G H ? -0.988 53.2  -133.3 -158.3 161.5  -5.5  3.6   -5.1  
Prmu_A_06 ILE A 191 E . . . . . . - B H G H ? -0.987 40.8  -107.7 -119.9 129.1  -4.4  0.2   -3.9  
Prmu_A_06 VAL A 192 E . . . . . . + B H . H ? -0.374 52.6  156.4  -57.5  122.2  -2.3  -2.0  -6.1  
Prmu_A_06 SER A 193 E . . . . . . - B H . . ? 0.736  55.7  -6.7   -114.5 -63.6  -4.7  -4.7  -7.3  
Prmu_A_06 VAL A 194 E . . . . . . - B H . H ? -0.970 56.3  -173.2 -142.3 148.3  -3.6  -6.3  -10.6 
Prmu_A_06 GLY A 195 . . . . . . . - . . . . ? -0.875 33.2  -83.3  -138.9 166.1  -1.0  -5.7  -13.2 
Prmu_A_06 GLY A 196 . . . . . . . - . . . . ? -0.242 47.5  -103.6 -63.5  154.0  0.1   -6.9  -16.6 
Prmu_A_06 ASP A 197 S . . . . . S + . . . . ? -0.967 115.5 31.2   -123.9 120.7  2.3   -10.1 -17.1 
Prmu_A_06 PRO A 198 S . > . . . S - . . . . ? 0.574  109.1 -129.8 -60.8  146.0  5.1   -9.4  -17.8 
Prmu_A_06 CYS A 199 T . 3 . . . S + . . . . ? -0.338 82.0  26.7   -68.2  154.9  4.9   -6.2  -15.6 
Prmu_A_06 ALA A 200 T . 3 . . . S + . . . . ? 0.757  82.3  155.6  68.4   24.0   6.1   -2.7  -17.0 
Prmu_A_06 GLN A 201 . . X . . . . - . . . . ? -0.600 54.5  -89.6  -76.3  146.3  5.4   -3.6  -20.6 
Prmu_A_06 PRO A 202 T . 3 . . . S + . . . . ? -0.352 112.1 6.8    -54.1  134.4  4.6   -0.8  -23.1 
Prmu_A_06 ARG A 203 T . 3 . . . S + . . . . ? 0.711  102.7 112.5  70.5   15.2   0.9   -0.0  -23.3 
Prmu_A_06 VAL A 204 . . < . . . . - . . . . ? -0.777 46.6  -178.6 -120.4 85.1   0.3   -2.4  -20.3 
Prmu_A_06 PRO A 205 P . . . . > . - . . . . ? -0.312 23.6  -114.5 -77.3  168.6  -0.9  -0.3  -17.3 
Prmu_A_06 ALA A 206 E . . . . P . - B I F . ? -0.665 21.9  -125.5 -100.4 155.7  -1.7  -1.6  -13.8 
Prmu_A_06 LEU A 207 E . . . . < . - B I F H ? -0.868 22.9  -169.7 -103.6 138.0  -5.1  -1.5  -12.1 
Prmu_A_06 TYR A 208 E . . . . . . - B I F H ? -0.952 30.0  -110.1 -124.3 143.2  -5.7  0.0   -8.8  
Prmu_A_06 ILE A 209 E . . . . . . - B I F H ? -0.647 37.4  -122.3 -69.7  126.5  -8.6  -0.1  -6.5  
Prmu_A_06 LYS A 210 E . > . . . . - B I . H ? -0.621 26.5  -168.9 -74.1  106.7  -10.2 3.4   -6.4  
Prmu_A_06 VAL A 211 G . > . . . S + . . . . ? 0.845  75.9  69.5   -69.8  -36.0  -10.1 4.3   -2.7  
Prmu_A_06 PHE A 212 G . > . . . S + . . . . ? 0.863  94.7  55.0   -54.2  -39.0  -12.3 7.4   -3.0  
Prmu_A_06 ASP A 213 G . < . . . S + . . . . ? 0.620  109.7 48.6   -74.6  -7.5   -15.4 5.3   -3.7  
Prmu_A_06 TYR A 214 G . < > . . S + . . . . ? 0.352  78.1  99.3   -114.4 4.7    -14.8 3.3   -0.5  
Prmu_A_06 THR A 215 H . < > . . S + . . . . ? 0.892  83.6  50.1   -64.4  -38.8  -14.3 6.1   1.9   
Prmu_A_06 ASP A 216 H . . > . . S + . . . . ? 0.934  112.0 48.1   -63.3  -46.0  -17.9 5.9   3.2   
Prmu_A_06 TRP A 217 H . . > . . S + . . . . ? 0.923  113.2 48.0   -58.7  -44.1  -17.6 2.2   3.7   
Prmu_A_06 MET A 218 H . . X . . S + . . . . ? 0.911  110.0 50.6   -66.8  -44.5  -14.3 2.6   5.5   
Prmu_A_06 HIS A 219 H . . X . . S + . . . . ? 0.875  107.7 54.3   -62.6  -40.1  -15.6 5.3   7.8   
Prmu_A_06 SER A 220 H . . X . . S + . . . . ? 0.867  112.0 43.9   -61.3  -41.2  -18.6 3.3   8.8   
Prmu_A_06 ILE A 221 H . . X . . S + . . . . ? 0.936  114.5 48.5   -68.0  -47.9  -16.4 0.4   9.8   
Prmu_A_06 ILE A 222 H . > < . . S + . . . . ? 0.891  114.7 45.6   -64.1  -40.0  -13.9 2.6   11.7  
Prmu_A_06 ALA A 223 H . 3 < . . S + . . . . ? 0.800  106.7 59.3   -71.7  -35.7  -16.7 4.5   13.6  
Prmu_A_06 GLY A 224 H . 3 < . . . . . . . . ? 0.584  .     .      -77.7  -1.9   -18.7 1.3   14.5  
Prmu_A_06 ASN A 225 . . < < . . . . . . . . ? -0.833 .     .      -117.4 .      -15.7 -0.2  16.4  
# 
loop_
_dssp_struct_ladder.id 
_dssp_struct_ladder.sheet_id 
_dssp_struct_ladder.range_id_1 
_dssp_struct_ladder.range_id_2 
_dssp_struct_ladder.type 
_dssp_struct_ladder.beg_1_label_comp_id 
_dssp_struct_ladder.beg_1_label_asym_id 
_dssp_struct_ladder.beg_1_label_seq_id 
_dssp_struct_ladder.pdbx_beg_1_PDB_ins_code 
_dssp_struct_ladder.end_1_label_comp_id 
_dssp_struct_ladder.end_1_label_asym_id 
_dssp_struct_ladder.end_1_label_seq_id 
_dssp_struct_ladder.pdbx_end_1_PDB_ins_code 
_dssp_struct_ladder.beg_1_auth_comp_id 
_dssp_struct_ladder.beg_1_auth_asym_id 
_dssp_struct_ladder.beg_1_auth_seq_id 
_dssp_struct_ladder.end_1_auth_comp_id 
_dssp_struct_ladder.end_1_auth_asym_id 
_dssp_struct_ladder.end_1_auth_seq_id 
_dssp_struct_ladder.beg_2_label_comp_id 
_dssp_struct_ladder.beg_2_label_asym_id 
_dssp_struct_ladder.beg_2_label_seq_id 
_dssp_struct_ladder.pdbx_beg_2_PDB_ins_code 
_dssp_struct_ladder.end_2_label_comp_id 
_dssp_struct_ladder.end_2_label_asym_id 
_dssp_struct_ladder.end_2_label_seq_id 
_dssp_struct_ladder.pdbx_end_2_PDB_ins_code 
_dssp_struct_ladder.beg_2_auth_comp_id 
_dssp_struct_ladder.beg_2_auth_asym_id 
_dssp_struct_ladder.beg_2_auth_seq_id 
_dssp_struct_ladder.end_2_auth_comp_id 
_dssp_struct_ladder.end_2_auth_asym_id 
_dssp_struct_ladder.end_2_auth_seq_id 
A A A B anti-parallel ILE A 3   ? ILE A 3   ? ILE A 3   ILE A 3   ASN A 172 ? ASN A 172 ? ASN A 172 ASN A 172 
B B C E anti-parallel ASP A 6   ? GLU A 7   ? ASP A 6   GLU A 7   CYS A 138 ? HIS A 137 ? CYS A 138 HIS A 137 
C B D E anti-parallel VAL A 116 ? GLY A 121 ? VAL A 116 GLY A 121 ASN A 142 ? HIS A 137 ? ASN A 142 HIS A 137 
D B D G anti-parallel CYS A 117 ? ILE A 119 ? CYS A 117 ILE A 119 CYS A 184 ? LEU A 182 ? CYS A 184 LEU A 182 
E B E F anti-parallel ASN A 142 ? LEU A 144 ? ASN A 142 LEU A 144 GLY A 165 ? CYS A 163 ? GLY A 165 CYS A 163 
F B F I anti-parallel THR A 161 ? ALA A 164 ? THR A 161 ALA A 164 ILE A 209 ? ALA A 206 ? ILE A 209 ALA A 206 
G B G H anti-parallel PRO A 181 ? CYS A 184 ? PRO A 181 CYS A 184 ILE A 191 ? GLU A 187 ? ILE A 191 GLU A 187 
H B H I anti-parallel GLY A 190 ? VAL A 194 ? GLY A 190 VAL A 194 LYS A 210 ? LEU A 207 ? LYS A 210 LEU A 207 
I C J K anti-parallel LEU A 16  ? VAL A 21  ? LEU A 16  VAL A 21  THR A 29  ? TYR A 24  ? THR A 29  TYR A 24  
J C J M anti-parallel LEU A 18  ? VAL A 21  ? LEU A 18  VAL A 21  GLN A 50  ? MET A 47  ? GLN A 50  MET A 47  
K C K L anti-parallel GLY A 28  ? LEU A 30  ? GLY A 28  LEU A 30  THR A 38  ? VAL A 36  ? THR A 38  VAL A 36  
L C L P anti-parallel TRP A 35  ? THR A 38  ? TRP A 35  THR A 38  ARG A 90  ? MET A 87  ? ARG A 90  MET A 87  
M C M N anti-parallel LEU A 49  ? LEU A 51  ? LEU A 49  LEU A 51  ARG A 66  ? GLN A 64  ? ARG A 66  GLN A 64  
N C O P anti-parallel PRO A 68  ? PHE A 73  ? PRO A 68  PHE A 73  LEU A 91  ? MET A 87  ? LEU A 91  MET A 87  
O D Q R anti-parallel SER A 98  ? SER A 98  ? SER A 98  SER A 98  ILE A 101 ? ILE A 101 ? ILE A 101 ILE A 101 
# 
loop_
_dssp_struct_bridge_pairs.id 
_dssp_struct_bridge_pairs.label_comp_id 
_dssp_struct_bridge_pairs.label_seq_id 
_dssp_struct_bridge_pairs.label_asym_id 
_dssp_struct_bridge_pairs.auth_seq_id 
_dssp_struct_bridge_pairs.auth_asym_id 
_dssp_struct_bridge_pairs.pdbx_PDB_ins_code 
_dssp_struct_bridge_pairs.acceptor_1_label_comp_id 
_dssp_struct_bridge_pairs.acceptor_1_label_seq_id 
_dssp_struct_bridge_pairs.acceptor_1_label_asym_id 
_dssp_struct_bridge_pairs.acceptor_1_auth_seq_id 
_dssp_struct_bridge_pairs.acceptor_1_auth_asym_id 
_dssp_struct_bridge_pairs.acceptor_1_pdbx_PDB_ins_code 
_dssp_struct_bridge_pairs.acceptor_1_energy 
_dssp_struct_bridge_pairs.acceptor_2_label_comp_id 
_dssp_struct_bridge_pairs.acceptor_2_label_seq_id 
_dssp_struct_bridge_pairs.acceptor_2_label_asym_id 
_dssp_struct_bridge_pairs.acceptor_2_auth_seq_id 
_dssp_struct_bridge_pairs.acceptor_2_auth_asym_id 
_dssp_struct_bridge_pairs.acceptor_2_pdbx_PDB_ins_code 
_dssp_struct_bridge_pairs.acceptor_2_energy 
_dssp_struct_bridge_pairs.donor_1_label_comp_id 
_dssp_struct_bridge_pairs.donor_1_label_seq_id 
_dssp_struct_bridge_pairs.donor_1_label_asym_id 
_dssp_struct_bridge_pairs.donor_1_auth_seq_id 
_dssp_struct_bridge_pairs.donor_1_auth_asym_id 
_dssp_struct_bridge_pairs.donor_1_pdbx_PDB_ins_code 
_dssp_struct_bridge_pairs.donor_1_energy 
_dssp_struct_bridge_pairs.donor_2_label_comp_id 
_dssp_struct_bridge_pairs.donor_2_label_seq_id 
_dssp_struct_bridge_pairs.donor_2_label_asym_id 
_dssp_struct_bridge_pairs.donor_2_auth_seq_id 
_dssp_struct_bridge_pairs.donor_2_auth_asym_id 
_dssp_struct_bridge_pairs.donor_2_pdbx_PDB_ins_code 
_dssp_struct_bridge_pairs.donor_2_energy 
1   LEU 1   A 1   A ? ?   ?   ? ?   ? ? ?    ?   ?   ? ?   ? ? ?    LEU 124 A 124 A ? -0.2 GLY 5   A 5   A ? -0.2 
2   VAL 2   A 2   A ? HIS 137 A 137 A ? -0.2 CYS 174 A 174 A ? -0.2 GLY 5   A 5   A ? -1.5 GLY 4   A 4   A ? -0.3 
3   ILE 3   A 3   A ? ASN 172 A 172 A ? -2.2 GLY 4   A 4   A ? -0.2 ASN 172 A 172 A ? -1.3 SER 126 A 126 A ? -0.1 
4   GLY 4   A 4   A ? ILE 125 A 125 A ? -0.5 VAL 2   A 2   A ? -0.3 ILE 3   A 3   A ? -0.2 ASP 6   A 6   A ? -0.1 
5   GLY 5   A 5   A ? VAL 2   A 2   A ? -1.5 LEU 1   A 1   A ? -0.2 GLU 7   A 7   A ? -0.3 GLY 4   A 4   A ? -0.3 
6   ASP 6   A 6   A ? CYS 138 A 138 A ? -2.2 GLY 4   A 4   A ? -0.1 CYS 138 A 138 A ? -3.5 VAL 2   A 2   A ? -0.0 
7   GLU 7   A 7   A ? GLY 5   A 5   A ? -0.3 HIS 137 A 137 A ? -0.2 HIS 137 A 137 A ? -0.3 ASN 9   A 9   A ? -0.1 
8   CYS 8   A 8   A ? PRO 136 A 136 A ? -3.1 GLY 121 A 121 A ? -0.1 ILE 10  A 10  A ? -0.2 GLU 7   A 7   A ? -0.1 
9   ASN 9   A 9   A ? ILE 10  A 10  A ? -0.1 GLU 7   A 7   A ? -0.1 GLU 12  A 12  A ? -1.6 HIS 13  A 13  A ? -0.4 
10  ILE 10  A 10  A ? ASN 11  A 11  A ? -0.3 CYS 8   A 8   A ? -0.2 HIS 13  A 13  A ? -0.2 ASN 9   A 9   A ? -0.1 
11  ASN 11  A 11  A ? GLU 12  A 12  A ? -0.2 HIS 13  A 13  A ? -0.0 ARG 14  A 14  A ? -0.3 ILE 10  A 10  A ? -0.3 
12  GLU 12  A 12  A ? ASN 9   A 9   A ? -1.6 HIS 13  A 13  A ? -0.2 ASN 11  A 11  A ? -0.2 ILE 10  A 10  A ? -0.1 
13  HIS 13  A 13  A ? ASN 9   A 9   A ? -0.4 ILE 10  A 10  A ? -0.2 LEU 16  A 16  A ? -1.3 GLU 12  A 12  A ? -0.2 
14  ARG 14  A 14  A ? ASN 11  A 11  A ? -0.3 PHE 15  A 15  A ? -0.3 ALA 102 A 102 A ? -1.8 GLY 52  A 52  A ? -0.3 
15  PHE 15  A 15  A ? ILE 101 A 101 A ? -0.2 GLU 12  A 12  A ? -0.1 LEU 30  A 30  A ? -2.9 ARG 14  A 14  A ? -0.3 
16  LEU 16  A 16  A ? HIS 13  A 13  A ? -1.3 THR 29  A 29  A ? -0.2 GLY 52  A 52  A ? -0.5 LEU 18  A 18  A ? -0.4 
17  VAL 17  A 17  A ? GLY 28  A 28  A ? -2.4 PHE 15  A 15  A ? -0.3 GLY 28  A 28  A ? -2.0 VAL 19  A 19  A ? -0.7 
18  LEU 18  A 18  A ? GLN 50  A 50  A ? -2.3 LEU 16  A 16  A ? -0.4 GLN 50  A 50  A ? -2.8 TYR 20  A 20  A ? -0.6 
19  VAL 19  A 19  A ? CYS 26  A 26  A ? -2.8 VAL 17  A 17  A ? -0.7 CYS 26  A 26  A ? -3.2 VAL 21  A 21  A ? -0.6 
20  TYR 20  A 20  A ? LYS 48  A 48  A ? -3.1 LEU 18  A 18  A ? -0.6 LYS 48  A 48  A ? -2.1 ASP 22  A 22  A ? -0.5 
21  VAL 21  A 21  A ? TYR 24  A 24  A ? -3.7 VAL 19  A 19  A ? -0.6 TYR 24  A 24  A ? -3.1 MET 47  A 47  A ? -0.2 
22  ASP 22  A 22  A ? ASN 46  A 46  A ? -0.8 TYR 20  A 20  A ? -0.5 GLN 25  A 25  A ? -0.1 VAL 21  A 21  A ? -0.1 
23  GLY 23  A 23  A ? ASN 46  A 46  A ? -0.3 TYR 24  A 24  A ? -0.3 GLN 25  A 25  A ? -0.3 ASP 22  A 22  A ? -0.3 
24  TYR 24  A 24  A ? VAL 21  A 21  A ? -3.1 CYS 42  A 42  A ? -0.1 VAL 21  A 21  A ? -3.7 CYS 26  A 26  A ? -0.4 
25  GLN 25  A 25  A ? GLY 23  A 23  A ? -0.3 TYR 20  A 20  A ? -0.2 SER 178 A 178 A ? -0.3 ALA 27  A 27  A ? -0.3 
26  CYS 26  A 26  A ? VAL 19  A 19  A ? -3.2 TYR 24  A 24  A ? -0.4 VAL 19  A 19  A ? -2.8 GLY 28  A 28  A ? -0.3 
27  ALA 27  A 27  A ? SER 178 A 178 A ? -3.3 GLN 25  A 25  A ? -0.3 ALA 39  A 39  A ? -0.5 THR 29  A 29  A ? -0.3 
28  GLY 28  A 28  A ? VAL 17  A 17  A ? -2.0 CYS 26  A 26  A ? -0.3 VAL 17  A 17  A ? -2.4 LEU 30  A 30  A ? -0.4 
29  THR 29  A 29  A ? LEU 37  A 37  A ? -2.6 ALA 27  A 27  A ? -0.3 LEU 37  A 37  A ? -3.5 ILE 31  A 31  A ? -0.5 
30  LEU 30  A 30  A ? PHE 15  A 15  A ? -2.9 GLY 28  A 28  A ? -0.4 LEU 104 A 104 A ? -2.8 VAL 36  A 36  A ? -0.2 
31  ILE 31  A 31  A ? TRP 35  A 35  A ? -2.3 THR 29  A 29  A ? -0.5 GLN 33  A 33  A ? -0.2 LEU 106 A 106 A ? -0.2 
32  ASN 32  A 32  A ? TRP 35  A 35  A ? -1.2 PHE 15  A 15  A ? -0.1 ILE 31  A 31  A ? -0.2 TRP 35  A 35  A ? -0.2 
33  GLN 33  A 33  A ? ILE 31  A 31  A ? -0.2 GLU 34  A 34  A ? -0.2 VAL 95  A 95  A ? -2.7 SER 93  A 93  A ? -0.1 
34  GLU 34  A 34  A ? PRO 94  A 94  A ? -0.2 TRP 35  A 35  A ? -0.1 LEU 91  A 91  A ? -2.9 VAL 36  A 36  A ? -0.4 
35  TRP 35  A 35  A ? ASN 32  A 32  A ? -0.2 ARG 90  A 90  A ? -0.2 ILE 31  A 31  A ? -2.3 ASN 32  A 32  A ? -1.2 
36  VAL 36  A 36  A ? ILE 89  A 89  A ? -2.4 GLU 34  A 34  A ? -0.4 ILE 89  A 89  A ? -3.2 THR 38  A 38  A ? -0.4 
37  LEU 37  A 37  A ? THR 29  A 29  A ? -3.5 TRP 35  A 35  A ? -0.4 THR 29  A 29  A ? -2.6 ALA 39  A 39  A ? -0.2 
38  THR 38  A 38  A ? MET 87  A 87  A ? -2.6 VAL 36  A 36  A ? -0.4 MET 87  A 87  A ? -2.7 ALA 40  A 40  A ? -0.3 
39  ALA 39  A 39  A ? ALA 27  A 27  A ? -0.5 LEU 37  A 37  A ? -0.2 CYS 42  A 42  A ? -1.4 ILE 86  A 86  A ? -0.2 
40  ALA 40  A 40  A ? THR 38  A 38  A ? -0.3 HIS 41  A 41  A ? -0.3 ASN 43  A 43  A ? -2.0 ALA 39  A 39  A ? -0.1 
41  HIS 41  A 41  A ? CYS 42  A 42  A ? -0.3 ASN 79  A 79  A ? -0.1 ALA 40  A 40  A ? -0.3 ASN 79  A 79  A ? -0.1 
42  CYS 42  A 42  A ? ALA 39  A 39  A ? -1.4 ALA 27  A 27  A ? -0.1 HIS 41  A 41  A ? -0.3 ALA 40  A 40  A ? -0.2 
43  ASN 43  A 43  A ? ALA 40  A 40  A ? -2.0 ALA 39  A 39  A ? -0.0 LYS 45  A 45  A ? -0.3 VAL 21  A 21  A ? -0.1 
44  GLY 44  A 44  A ? LYS 45  A 45  A ? -0.1 TYR 20  A 20  A ? -0.1 MET 47  A 47  A ? -0.4 CYS 42  A 42  A ? -0.0 
45  LYS 45  A 45  A ? ASN 43  A 43  A ? -0.3 ASN 46  A 46  A ? -0.2 MET 47  A 47  A ? -0.9 GLY 44  A 44  A ? -0.1 
46  ASN 46  A 46  A ? ASN 43  A 43  A ? -0.1 LYS 48  A 48  A ? -0.0 ASP 22  A 22  A ? -0.8 LYS 48  A 48  A ? -0.4 
47  MET 47  A 47  A ? LYS 45  A 45  A ? -0.9 GLY 44  A 44  A ? -0.4 LEU 49  A 49  A ? -0.3 VAL 21  A 21  A ? -0.2 
48  LYS 48  A 48  A ? TYR 20  A 20  A ? -2.1 ASN 46  A 46  A ? -0.4 TYR 20  A 20  A ? -3.1 GLN 50  A 50  A ? -0.5 
49  LEU 49  A 49  A ? ARG 66  A 66  A ? -3.2 MET 47  A 47  A ? -0.3 ARG 66  A 66  A ? -3.0 LEU 51  A 51  A ? -0.5 
50  GLN 50  A 50  A ? LEU 18  A 18  A ? -2.8 LYS 48  A 48  A ? -0.5 LEU 18  A 18  A ? -2.3 GLY 52  A 52  A ? -0.3 
51  LEU 51  A 51  A ? GLN 64  A 64  A ? -3.2 LEU 49  A 49  A ? -0.5 GLN 64  A 64  A ? -2.8 ILE 101 A 101 A ? -0.1 
52  GLY 52  A 52  A ? LEU 16  A 16  A ? -0.5 HIS 100 A 100 A ? -0.5 ASN 60  A 60  A ? -0.5 HIS 54  A 54  A ? -0.4 
53  LEU 53  A 53  A ? LEU 16  A 16  A ? -0.4 GLN 50  A 50  A ? -0.3 GLY 52  A 52  A ? -0.3 LYS 56  A 56  A ? -0.1 
54  HIS 54  A 54  A ? GLY 52  A 52  A ? -0.4 SER 55  A 55  A ? -0.4 LYS 56  A 56  A ? -0.4 LEU 53  A 53  A ? -0.1 
55  SER 55  A 55  A ? VAL 58  A 58  A ? -0.5 VAL 135 A 135 A ? -0.2 HIS 54  A 54  A ? -0.4 VAL 135 A 135 A ? -0.2 
56  LYS 56  A 56  A ? ASP 134 A 134 A ? -2.1 HIS 54  A 54  A ? -0.4 SER 55  A 55  A ? -0.1 VAL 135 A 135 A ? -0.1 
57  ASN 57  A 57  A ? VAL 58  A 58  A ? -0.2 ASP 134 A 134 A ? -0.1 LYS 56  A 56  A ? -0.2 VAL 135 A 135 A ? -0.1 
58  VAL 58  A 58  A ? ASP 134 A 134 A ? -0.1 ?   ?   ? ?   ? ? ?    SER 55  A 55  A ? -0.5 ASN 57  A 57  A ? -0.2 
59  PRO 59  A 59  A ? ?   ?   ? ?   ? ? ?    ?   ?   ? ?   ? ? ?    LEU 53  A 53  A ? -0.1 LYS 56  A 56  A ? -0.1 
60  ASN 60  A 60  A ? GLY 52  A 52  A ? -0.5 LYS 61  A 61  A ? -0.1 LYS 63  A 63  A ? -1.5 ?   ?   ? ?   ? ? ?    
61  LYS 61  A 61  A ? ASP 62  A 62  A ? -0.3 PRO 59  A 59  A ? -0.0 ASN 60  A 60  A ? -0.1 LEU 53  A 53  A ? -0.1 
62  ASP 62  A 62  A ? GLY 52  A 52  A ? -0.2 GLN 64  A 64  A ? -0.1 LYS 61  A 61  A ? -0.3 ASN 96  A 96  A ? -0.1 
63  LYS 63  A 63  A ? ASN 60  A 60  A ? -1.5 GLY 52  A 52  A ? -0.1 ILE 65  A 65  A ? -0.4 GLY 52  A 52  A ? -0.2 
64  GLN 64  A 64  A ? LEU 51  A 51  A ? -2.8 ASP 62  A 62  A ? -0.1 LEU 51  A 51  A ? -3.2 ARG 66  A 66  A ? -0.5 
65  ILE 65  A 65  A ? LYS 63  A 63  A ? -0.4 GLN 50  A 50  A ? -0.2 PHE 67  A 67  A ? -0.3 GLN 50  A 50  A ? -0.2 
66  ARG 66  A 66  A ? LEU 49  A 49  A ? -3.0 GLN 64  A 64  A ? -0.5 LEU 49  A 49  A ? -3.2 LEU 91  A 91  A ? -0.0 
67  PHE 67  A 67  A ? ILE 65  A 65  A ? -0.3 LYS 48  A 48  A ? -0.2 ASN 92  A 92  A ? -2.2 LYS 69  A 69  A ? -0.3 
68  PRO 68  A 68  A ? ?   ?   ? ?   ? ? ?    ?   ?   ? ?   ? ? ?    LEU 91  A 91  A ? -0.2 LYS 71  A 71  A ? -0.1 
69  LYS 69  A 69  A ? ARG 90  A 90  A ? -3.7 GLU 70  A 70  A ? -0.4 LYS 71  A 71  A ? -0.3 LEU 91  A 91  A ? -0.2 
70  GLU 70  A 70  A ? ARG 90  A 90  A ? -1.1 PHE 72  A 72  A ? -0.0 ARG 90  A 90  A ? -3.1 LYS 69  A 69  A ? -0.4 
71  LYS 71  A 71  A ? LYS 69  A 69  A ? -0.3 ILE 89  A 89  A ? -0.2 PHE 73  A 73  A ? -0.4 ILE 89  A 89  A ? -0.2 
72  PHE 72  A 72  A ? LEU 88  A 88  A ? -3.0 GLU 70  A 70  A ? -0.4 LEU 88  A 88  A ? -2.8 CYS 74  A 74  A ? -0.4 
73  PHE 73  A 73  A ? LYS 71  A 71  A ? -0.4 MET 87  A 87  A ? -0.2 LEU 75  A 75  A ? -1.0 MET 87  A 87  A ? -0.2 
74  CYS 74  A 74  A ? ILE 86  A 86  A ? -1.7 PHE 72  A 72  A ? -0.4 ILE 86  A 86  A ? -0.4 ALA 40  A 40  A ? -0.1 
75  LEU 75  A 75  A ? PHE 73  A 73  A ? -1.0 SER 76  A 76  A ? -0.1 SER 77  A 77  A ? -0.6 CYS 74  A 74  A ? -0.2 
76  SER 76  A 76  A ? SER 77  A 77  A ? -0.1 PHE 73  A 73  A ? -0.1 ASN 79  A 79  A ? -0.1 LEU 75  A 75  A ? -0.1 
77  SER 77  A 77  A ? LEU 75  A 75  A ? -0.6 THR 78  A 78  A ? -0.2 ASN 79  A 79  A ? -0.3 SER 76  A 76  A ? -0.1 
78  THR 78  A 78  A ? LEU 75  A 75  A ? -0.1 GLU 81  A 81  A ? -0.0 GLU 81  A 81  A ? -1.3 SER 77  A 77  A ? -0.2 
79  ASN 79  A 79  A ? SER 77  A 77  A ? -0.3 THR 80  A 80  A ? -0.2 HIS 41  A 41  A ? -0.1 THR 78  A 78  A ? -0.0 
80  THR 80  A 80  A ? LYS 84  A 84  A ? -0.0 ASP 83  A 83  A ? -0.0 TRP 82  A 82  A ? -1.1 ASN 79  A 79  A ? -0.2 
81  GLU 81  A 81  A ? THR 78  A 78  A ? -1.3 TRP 82  A 82  A ? -0.2 LYS 84  A 84  A ? -2.2 THR 78  A 78  A ? -0.0 
82  TRP 82  A 82  A ? THR 80  A 80  A ? -1.1 ASP 83  A 83  A ? -0.2 ASP 85  A 85  A ? -0.4 GLU 81  A 81  A ? -0.2 
83  ASP 83  A 83  A ? LYS 84  A 84  A ? -0.2 THR 80  A 80  A ? -0.1 TRP 82  A 82  A ? -0.2 LYS 210 A 210 A ? -0.1 
84  LYS 84  A 84  A ? GLU 81  A 81  A ? -2.2 ILE 209 A 209 A ? -0.0 ILE 86  A 86  A ? -0.9 ASP 83  A 83  A ? -0.2 
85  ASP 85  A 85  A ? TRP 82  A 82  A ? -0.4 ILE 191 A 191 A ? -0.1 MET 87  A 87  A ? -0.3 ILE 209 A 209 A ? -0.2 
86  ILE 86  A 86  A ? LYS 84  A 84  A ? -0.9 CYS 74  A 74  A ? -0.4 CYS 74  A 74  A ? -1.7 LEU 88  A 88  A ? -0.4 
87  MET 87  A 87  A ? THR 38  A 38  A ? -2.7 ASP 85  A 85  A ? -0.3 THR 38  A 38  A ? -2.6 ILE 89  A 89  A ? -0.5 
88  LEU 88  A 88  A ? PHE 72  A 72  A ? -2.8 ILE 86  A 86  A ? -0.4 PHE 72  A 72  A ? -3.0 ARG 90  A 90  A ? -0.5 
89  ILE 89  A 89  A ? VAL 36  A 36  A ? -3.2 MET 87  A 87  A ? -0.5 VAL 36  A 36  A ? -2.4 LEU 91  A 91  A ? -0.5 
90  ARG 90  A 90  A ? GLU 70  A 70  A ? -3.1 LEU 88  A 88  A ? -0.5 LYS 69  A 69  A ? -3.7 GLU 70  A 70  A ? -1.1 
91  LEU 91  A 91  A ? GLU 34  A 34  A ? -2.9 ILE 89  A 89  A ? -0.5 ARG 66  A 66  A ? -0.0 ARG 90  A 90  A ? -0.0 
92  ASN 92  A 92  A ? PHE 67  A 67  A ? -2.2 SER 93  A 93  A ? -0.2 LEU 91  A 91  A ? -0.1 GLU 34  A 34  A ? -0.0 
93  SER 93  A 93  A ? PHE 67  A 67  A ? -0.2 GLN 33  A 33  A ? -0.1 ASN 92  A 92  A ? -0.2 PHE 67  A 67  A ? -0.1 
94  PRO 94  A 94  A ? ?   ?   ? ?   ? ? ?    ?   ?   ? ?   ? ? ?    ASN 96  A 96  A ? -0.2 GLU 34  A 34  A ? -0.2 
95  VAL 95  A 95  A ? GLN 33  A 33  A ? -2.7 ASN 32  A 32  A ? -0.1 ASP 97  A 97  A ? -0.4 ARG 66  A 66  A ? -0.0 
96  ASN 96  A 96  A ? PRO 94  A 94  A ? -0.2 ASP 62  A 62  A ? -0.1 SER 98  A 98  A ? -0.0 ILE 101 A 101 A ? -0.0 
97  ASP 97  A 97  A ? VAL 95  A 95  A ? -0.4 HIS 100 A 100 A ? -0.1 ALA 102 A 102 A ? -0.2 ASN 96  A 96  A ? -0.0 
98  SER 98  A 98  A ? ILE 101 A 101 A ? -2.0 ARG 14  A 14  A ? -0.1 ILE 101 A 101 A ? -0.8 GLY 52  A 52  A ? -0.1 
99  PRO 99  A 99  A ? ?   ?   ? ?   ? ? ?    ?   ?   ? ?   ? ? ?    ARG 14  A 14  A ? -0.1 ALA 102 A 102 A ? -0.1 
100 HIS 100 A 100 A ? ILE 101 A 101 A ? -0.2 ARG 14  A 14  A ? -0.1 GLY 52  A 52  A ? -0.5 ALA 102 A 102 A ? -0.5 
101 ILE 101 A 101 A ? SER 98  A 98  A ? -0.8 GLY 52  A 52  A ? -0.1 SER 98  A 98  A ? -2.0 PHE 15  A 15  A ? -0.2 
102 ALA 102 A 102 A ? ARG 14  A 14  A ? -1.8 HIS 100 A 100 A ? -0.5 LEU 30  A 30  A ? -0.2 GLY 52  A 52  A ? -0.1 
103 PRO 103 A 103 A ? ?   ?   ? ?   ? ? ?    ?   ?   ? ?   ? ? ?    SER 105 A 105 A ? -0.4 ILE 31  A 31  A ? -0.3 
104 LEU 104 A 104 A ? LEU 30  A 30  A ? -2.8 PHE 15  A 15  A ? -0.2 LEU 106 A 106 A ? -0.1 GLU 187 A 187 A ? -0.1 
105 SER 105 A 105 A ? PRO 103 A 103 A ? -0.4 GLY 186 A 186 A ? -0.4 LEU 188 A 188 A ? -1.9 SER 108 A 108 A ? -0.1 
106 LEU 106 A 106 A ? ILE 31  A 31  A ? -0.2 GLU 187 A 187 A ? -0.2 GLN 189 A 189 A ? -0.1 SER 105 A 105 A ? -0.1 
107 PRO 107 A 107 A ? ?   ?   ? ?   ? ? ?    ?   ?   ? ?   ? ? ?    LEU 106 A 106 A ? -0.1 THR 215 A 215 A ? -0.1 
108 SER 108 A 108 A ? ASN 109 A 109 A ? -0.2 SER 105 A 105 A ? -0.1 LEU 106 A 106 A ? -0.0 GLU 187 A 187 A ? -0.0 
109 ASN 109 A 109 A ? ARG 112 A 112 A ? -0.0 ?   ?   ? ?   ? ? ?    SER 108 A 108 A ? -0.2 PHE 212 A 212 A ? -0.1 
110 PRO 110 A 110 A ? ?   ?   ? ?   ? ? ?    ?   ?   ? ?   ? ? ?    SER 108 A 108 A ? -0.1 GLN 189 A 189 A ? -0.0 
111 PRO 111 A 111 A ? ?   ?   ? ?   ? ? ?    ?   ?   ? ?   ? ? ?    LEU 113 A 113 A ? -0.4 GLY 114 A 114 A ? -0.0 
112 ARG 112 A 112 A ? ASN 109 A 109 A ? -0.1 LEU 113 A 113 A ? -0.1 SER 115 A 115 A ? -2.2 ILE 143 A 143 A ? -0.3 
113 LEU 113 A 113 A ? PRO 111 A 111 A ? -0.4 GLY 114 A 114 A ? -0.3 LEU 144 A 144 A ? -0.2 VAL 116 A 116 A ? -0.1 
114 GLY 114 A 114 A ? ILE 143 A 143 A ? -1.8 SER 115 A 115 A ? -0.3 LEU 113 A 113 A ? -0.3 LEU 144 A 144 A ? -0.1 
115 SER 115 A 115 A ? ARG 112 A 112 A ? -2.2 VAL 116 A 116 A ? -0.1 ILE 143 A 143 A ? -2.1 CYS 117 A 117 A ? -0.5 
116 VAL 116 A 116 A ? ASN 142 A 142 A ? -0.2 LEU 113 A 113 A ? -0.1 ASN 185 A 185 A ? -0.5 ARG 118 A 118 A ? -0.3 
117 CYS 117 A 117 A ? ILE 141 A 141 A ? -4.1 SER 115 A 115 A ? -0.5 ILE 141 A 141 A ? -3.2 ILE 119 A 119 A ? -0.5 
118 ARG 118 A 118 A ? ILE 183 A 183 A ? -3.5 VAL 116 A 116 A ? -0.3 ILE 183 A 183 A ? -3.2 MET 120 A 120 A ? -0.4 
119 ILE 119 A 119 A ? VAL 139 A 139 A ? -2.5 CYS 117 A 117 A ? -0.5 VAL 139 A 139 A ? -1.9 GLY 121 A 121 A ? -0.3 
120 MET 120 A 120 A ? PRO 181 A 181 A ? -0.8 ARG 118 A 118 A ? -0.4 TRP 122 A 122 A ? -0.3 CYS 138 A 138 A ? -0.2 
121 GLY 121 A 121 A ? HIS 137 A 137 A ? -1.5 ILE 119 A 119 A ? -0.3 HIS 137 A 137 A ? -2.3 ASP 177 A 177 A ? -0.1 
122 TRP 122 A 122 A ? GLY 176 A 176 A ? -0.5 MET 120 A 120 A ? -0.3 ASP 177 A 177 A ? -0.1 ILE 125 A 125 A ? -0.1 
123 GLY 123 A 123 A ? LEU 124 A 124 A ? -0.2 HIS 137 A 137 A ? -0.2 GLY 176 A 176 A ? -0.3 GLY 175 A 175 A ? -0.1 
124 LEU 124 A 124 A ? GLY 175 A 175 A ? -2.6 LEU 1   A 1   A ? -0.2 GLY 123 A 123 A ? -0.2 LEU 132 A 132 A ? -0.2 
125 ILE 125 A 125 A ? THR 131 A 131 A ? -1.4 LYS 129 A 129 A ? -0.3 GLY 4   A 4   A ? -0.5 LEU 127 A 127 A ? -0.3 
126 SER 126 A 126 A ? THR 131 A 131 A ? -0.3 LYS 129 A 129 A ? -0.3 THR 131 A 131 A ? -0.4 ILE 125 A 125 A ? -0.2 
127 LEU 127 A 127 A ? ILE 125 A 125 A ? -0.3 THR 128 A 128 A ? -0.2 VAL 130 A 130 A ? -0.1 SER 126 A 126 A ? -0.1 
128 THR 128 A 128 A ? LYS 129 A 129 A ? -0.2 THR 131 A 131 A ? -0.0 VAL 130 A 130 A ? -0.4 LEU 127 A 127 A ? -0.2 
129 LYS 129 A 129 A ? THR 131 A 131 A ? -0.1 ?   ?   ? ?   ? ? ?    THR 131 A 131 A ? -1.5 SER 126 A 126 A ? -0.3 
130 VAL 130 A 130 A ? THR 128 A 128 A ? -0.4 LEU 127 A 127 A ? -0.1 LEU 132 A 132 A ? -0.5 LEU 127 A 127 A ? -0.1 
131 THR 131 A 131 A ? LYS 129 A 129 A ? -1.5 SER 126 A 126 A ? -0.4 ILE 125 A 125 A ? -1.4 SER 126 A 126 A ? -0.3 
132 LEU 132 A 132 A ? VAL 130 A 130 A ? -0.5 LEU 124 A 124 A ? -0.2 LEU 124 A 124 A ? -0.1 GLY 123 A 123 A ? -0.1 
133 PRO 133 A 133 A ? ?   ?   ? ?   ? ? ?    ?   ?   ? ?   ? ? ?    HIS 137 A 137 A ? -0.1 LYS 56  A 56  A ? -0.0 
134 ASP 134 A 134 A ? LEU 132 A 132 A ? -0.1 PRO 136 A 136 A ? -0.1 LYS 56  A 56  A ? -2.1 ASN 57  A 57  A ? -0.1 
135 VAL 135 A 135 A ? SER 55  A 55  A ? -0.2 LYS 56  A 56  A ? -0.1 SER 55  A 55  A ? -0.2 HIS 54  A 54  A ? -0.1 
136 PRO 136 A 136 A ? ?   ?   ? ?   ? ? ?    ?   ?   ? ?   ? ? ?    CYS 8   A 8   A ? -3.1 CYS 138 A 138 A ? -0.3 
137 HIS 137 A 137 A ? GLY 121 A 121 A ? -2.3 GLU 7   A 7   A ? -0.3 GLY 121 A 121 A ? -1.5 VAL 139 A 139 A ? -0.4 
138 CYS 138 A 138 A ? ASP 6   A 6   A ? -3.5 PRO 136 A 136 A ? -0.3 ASP 6   A 6   A ? -2.2 ASN 140 A 140 A ? -0.3 
139 VAL 139 A 139 A ? ILE 119 A 119 A ? -1.9 HIS 137 A 137 A ? -0.4 ILE 119 A 119 A ? -2.5 ILE 141 A 141 A ? -0.4 
140 ASN 140 A 140 A ? CYS 138 A 138 A ? -0.3 ARG 118 A 118 A ? -0.2 ASN 142 A 142 A ? -0.3 ARG 118 A 118 A ? -0.2 
141 ILE 141 A 141 A ? CYS 117 A 117 A ? -3.2 VAL 139 A 139 A ? -0.4 CYS 117 A 117 A ? -4.1 ILE 143 A 143 A ? -0.4 
142 ASN 142 A 142 A ? GLY 165 A 165 A ? -1.2 ASN 140 A 140 A ? -0.3 GLY 165 A 165 A ? -2.0 LEU 144 A 144 A ? -0.4 
143 ILE 143 A 143 A ? SER 115 A 115 A ? -2.1 ILE 141 A 141 A ? -0.4 GLY 114 A 114 A ? -1.8 ASP 145 A 145 A ? -0.3 
144 LEU 144 A 144 A ? CYS 163 A 163 A ? -4.1 ASN 142 A 142 A ? -0.4 CYS 163 A 163 A ? -0.6 HIS 146 A 146 A ? -0.2 
145 ASP 145 A 145 A ? ILE 143 A 143 A ? -0.3 HIS 146 A 146 A ? -0.1 VAL 148 A 148 A ? -2.4 CYS 149 A 149 A ? -0.6 
146 HIS 146 A 146 A ? ALA 147 A 147 A ? -0.3 VAL 148 A 148 A ? -0.2 GLN 150 A 150 A ? -1.3 CYS 149 A 149 A ? -0.8 
147 ALA 147 A 147 A ? VAL 148 A 148 A ? -0.3 CYS 149 A 149 A ? -0.2 HIS 146 A 146 A ? -0.3 ASP 145 A 145 A ? -0.0 
148 VAL 148 A 148 A ? ASP 145 A 145 A ? -2.4 CYS 149 A 149 A ? -0.2 ALA 147 A 147 A ? -0.3 ILE 152 A 152 A ? -0.2 
149 CYS 149 A 149 A ? HIS 146 A 146 A ? -0.8 ASP 145 A 145 A ? -0.6 TYR 153 A 153 A ? -2.6 ILE 152 A 152 A ? -0.7 
150 GLN 150 A 150 A ? HIS 146 A 146 A ? -1.3 PRO 151 A 151 A ? -0.3 LEU 156 A 156 A ? -0.2 CYS 149 A 149 A ? -0.2 
151 PRO 151 A 151 A ? ?   ?   ? ?   ? ? ?    ?   ?   ? ?   ? ? ?    GLN 150 A 150 A ? -0.3 CYS 149 A 149 A ? -0.1 
152 ILE 152 A 152 A ? CYS 149 A 149 A ? -0.7 TYR 153 A 153 A ? -0.3 GLN 150 A 150 A ? -0.2 CYS 149 A 149 A ? -0.1 
153 TYR 153 A 153 A ? CYS 149 A 149 A ? -2.6 LEU 156 A 156 A ? -0.0 LEU 156 A 156 A ? -1.4 ILE 152 A 152 A ? -0.3 
154 PRO 154 A 154 A ? ?   ?   ? ?   ? ? ?    ?   ?   ? ?   ? ? ?    GLN 150 A 150 A ? -0.0 ILE 152 A 152 A ? -0.0 
155 GLY 155 A 155 A ? LEU 156 A 156 A ? -0.3 GLN 150 A 150 A ? -0.1 GLU 157 A 157 A ? -0.3 TRP 82  A 82  A ? -0.1 
156 LEU 156 A 156 A ? TYR 153 A 153 A ? -1.4 GLN 150 A 150 A ? -0.2 LYS 158 A 158 A ? -0.6 GLY 155 A 155 A ? -0.3 
157 GLU 157 A 157 A ? GLY 155 A 155 A ? -0.3 LYS 158 A 158 A ? -0.1 LYS 160 A 160 A ? -1.4 THR 161 A 161 A ? -1.4 
158 LYS 158 A 158 A ? LEU 156 A 156 A ? -0.6 SER 159 A 159 A ? -0.3 THR 161 A 161 A ? -0.2 GLU 157 A 157 A ? -0.1 
159 SER 159 A 159 A ? LYS 160 A 160 A ? -0.2 LEU 162 A 162 A ? -0.0 LYS 158 A 158 A ? -0.3 ASP 213 A 213 A ? -0.1 
160 LYS 160 A 160 A ? GLU 157 A 157 A ? -1.4 THR 161 A 161 A ? -0.1 LYS 210 A 210 A ? -2.4 LEU 162 A 162 A ? -0.3 
161 THR 161 A 161 A ? GLU 157 A 157 A ? -1.4 ILE 209 A 209 A ? -0.2 CYS 163 A 163 A ? -0.4 ILE 209 A 209 A ? -0.2 
162 LEU 162 A 162 A ? TYR 208 A 208 A ? -3.4 LYS 160 A 160 A ? -0.3 TYR 208 A 208 A ? -2.8 ALA 164 A 164 A ? -0.5 
163 CYS 163 A 163 A ? LEU 144 A 144 A ? -0.6 THR 161 A 161 A ? -0.4 LEU 144 A 144 A ? -4.1 GLY 165 A 165 A ? -0.4 
164 ALA 164 A 164 A ? ALA 206 A 206 A ? -2.3 LEU 162 A 162 A ? -0.5 ALA 206 A 206 A ? -2.7 ILE 166 A 166 A ? -0.3 
165 GLY 165 A 165 A ? ASN 142 A 142 A ? -2.0 CYS 163 A 163 A ? -0.4 ASN 142 A 142 A ? -1.2 MET 167 A 167 A ? -0.5 
166 ILE 166 A 166 A ? LYS 171 A 171 A ? -0.6 ALA 164 A 164 A ? -0.3 GLY 169 A 169 A ? -1.7 VAL 204 A 204 A ? -0.4 
167 MET 167 A 167 A ? GLY 165 A 165 A ? -0.5 GLU 168 A 168 A ? -0.3 ARG 203 A 203 A ? -1.6 ILE 166 A 166 A ? -0.1 
168 GLU 168 A 168 A ? GLY 169 A 169 A ? -0.2 PRO 202 A 202 A ? -0.2 MET 167 A 167 A ? -0.3 GLY 170 A 170 A ? -0.1 
169 GLY 169 A 169 A ? ILE 166 A 166 A ? -1.7 GLN 201 A 201 A ? -0.3 GLU 168 A 168 A ? -0.2 GLN 201 A 201 A ? -0.2 
170 GLY 170 A 170 A ? ALA 200 A 200 A ? -2.8 GLU 168 A 168 A ? -0.1 ASN 172 A 172 A ? -0.4 GLN 201 A 201 A ? -0.1 
171 LYS 171 A 171 A ? ILE 166 A 166 A ? -0.2 GLN 201 A 201 A ? -0.1 ILE 166 A 166 A ? -0.6 THR 173 A 173 A ? -0.3 
172 ASN 172 A 172 A ? ILE 3   A 3   A ? -1.3 GLY 170 A 170 A ? -0.4 ILE 3   A 3   A ? -2.2 CYS 174 A 174 A ? -0.3 
173 THR 173 A 173 A ? LYS 171 A 171 A ? -0.3 VAL 2   A 2   A ? -0.2 ALA 200 A 200 A ? -0.3 GLY 175 A 175 A ? -0.2 
174 CYS 174 A 174 A ? ASN 172 A 172 A ? -0.3 GLY 175 A 175 A ? -0.2 ASP 177 A 177 A ? -1.3 VAL 2   A 2   A ? -0.2 
175 GLY 175 A 175 A ? GLY 176 A 176 A ? -0.2 THR 173 A 173 A ? -0.2 LEU 124 A 124 A ? -2.6 CYS 174 A 174 A ? -0.2 
176 GLY 176 A 176 A ? GLY 123 A 123 A ? -0.3 GLN 25  A 25  A ? -0.1 TRP 122 A 122 A ? -0.5 GLY 175 A 175 A ? -0.2 
177 ASP 177 A 177 A ? CYS 174 A 174 A ? -1.3 GLY 121 A 121 A ? -0.1 GLY 180 A 180 A ? -2.9 VAL 192 A 192 A ? -0.3 
178 SER 178 A 178 A ? GLN 25  A 25  A ? -0.3 GLY 179 A 179 A ? -0.3 ALA 27  A 27  A ? -3.3 SER 193 A 193 A ? -0.2 
179 GLY 179 A 179 A ? VAL 192 A 192 A ? -2.4 GLY 180 A 180 A ? -0.3 SER 178 A 178 A ? -0.3 SER 193 A 193 A ? -0.1 
180 GLY 180 A 180 A ? ASP 177 A 177 A ? -2.9 PRO 181 A 181 A ? -0.1 VAL 192 A 192 A ? -2.6 GLY 179 A 179 A ? -0.3 
181 PRO 181 A 181 A ? ?   ?   ? ?   ? ? ?    ?   ?   ? ?   ? ? ?    MET 120 A 120 A ? -0.8 ILE 183 A 183 A ? -0.6 
182 LEU 182 A 182 A ? GLY 190 A 190 A ? -2.5 GLY 180 A 180 A ? -0.2 GLN 189 A 189 A ? -3.3 GLY 190 A 190 A ? -1.4 
183 ILE 183 A 183 A ? ARG 118 A 118 A ? -3.2 PRO 181 A 181 A ? -0.6 ARG 118 A 118 A ? -3.5 ASN 185 A 185 A ? -0.4 
184 CYS 184 A 184 A ? GLU 187 A 187 A ? -2.1 LEU 182 A 182 A ? -0.5 GLU 187 A 187 A ? -1.8 CYS 117 A 117 A ? -0.2 
185 ASN 185 A 185 A ? VAL 116 A 116 A ? -0.5 ILE 183 A 183 A ? -0.4 CYS 184 A 184 A ? -0.1 LEU 188 A 188 A ? -0.1 
186 GLY 186 A 186 A ? GLU 187 A 187 A ? -0.2 ILE 183 A 183 A ? -0.1 SER 105 A 105 A ? -0.4 LEU 188 A 188 A ? -0.3 
187 GLU 187 A 187 A ? CYS 184 A 184 A ? -1.8 LEU 104 A 104 A ? -0.1 CYS 184 A 184 A ? -2.1 GLN 189 A 189 A ? -0.6 
188 LEU 188 A 188 A ? SER 105 A 105 A ? -1.9 GLY 186 A 186 A ? -0.3 ILE 183 A 183 A ? -0.2 ILE 191 A 191 A ? -0.1 
189 GLN 189 A 189 A ? LEU 182 A 182 A ? -3.3 GLU 187 A 187 A ? -0.6 VAL 211 A 211 A ? -1.5 PHE 212 A 212 A ? -0.5 
190 GLY 190 A 190 A ? LEU 182 A 182 A ? -1.4 LYS 210 A 210 A ? -0.2 LEU 182 A 182 A ? -2.5 VAL 192 A 192 A ? -0.4 
191 ILE 191 A 191 A ? ILE 209 A 209 A ? -1.2 GLN 189 A 189 A ? -0.3 ILE 209 A 209 A ? -2.7 SER 193 A 193 A ? -0.2 
192 VAL 192 A 192 A ? GLY 180 A 180 A ? -2.6 GLY 190 A 190 A ? -0.4 GLY 179 A 179 A ? -2.4 TYR 208 A 208 A ? -0.2 
193 SER 193 A 193 A ? LEU 207 A 207 A ? -2.1 VAL 194 A 194 A ? -0.4 GLY 195 A 195 A ? -0.4 TYR 208 A 208 A ? -0.2 
194 VAL 194 A 194 A ? LEU 207 A 207 A ? -1.2 TRP 82  A 82  A ? -0.1 LEU 207 A 207 A ? -3.2 SER 193 A 193 A ? -0.4 
195 GLY 195 A 195 A ? SER 193 A 193 A ? -0.4 ALA 206 A 206 A ? -0.2 ALA 206 A 206 A ? -0.2 CYS 199 A 199 A ? -0.1 
196 GLY 196 A 196 A ? VAL 194 A 194 A ? -0.3 VAL 204 A 204 A ? -0.3 GLY 195 A 195 A ? -0.1 ALA 200 A 200 A ? -0.1 
197 ASP 197 A 197 A ? PRO 198 A 198 A ? -0.2 CYS 199 A 199 A ? -0.1 CYS 199 A 199 A ? -0.2 CYS 174 A 174 A ? -0.0 
198 PRO 198 A 198 A ? ?   ?   ? ?   ? ? ?    ?   ?   ? ?   ? ? ?    GLN 201 A 201 A ? -0.6 ASP 197 A 197 A ? -0.2 
199 CYS 199 A 199 A ? ALA 200 A 200 A ? -0.2 ASP 197 A 197 A ? -0.2 CYS 174 A 174 A ? -0.1 GLY 170 A 170 A ? -0.1 
200 ALA 200 A 200 A ? THR 173 A 173 A ? -0.3 VAL 204 A 204 A ? -0.3 GLY 170 A 170 A ? -2.8 CYS 199 A 199 A ? -0.2 
201 GLN 201 A 201 A ? PRO 198 A 198 A ? -0.6 VAL 204 A 204 A ? -0.3 VAL 204 A 204 A ? -1.8 GLY 169 A 169 A ? -0.3 
202 PRO 202 A 202 A ? ?   ?   ? ?   ? ? ?    ?   ?   ? ?   ? ? ?    GLU 168 A 168 A ? -0.2 MET 167 A 167 A ? -0.2 
203 ARG 203 A 203 A ? MET 167 A 167 A ? -1.6 ILE 166 A 166 A ? -0.4 MET 167 A 167 A ? -0.1 GLU 168 A 168 A ? -0.1 
204 VAL 204 A 204 A ? GLN 201 A 201 A ? -1.8 ILE 166 A 166 A ? -0.4 GLN 201 A 201 A ? -0.3 ALA 200 A 200 A ? -0.3 
205 PRO 205 A 205 A ? ?   ?   ? ?   ? ? ?    ?   ?   ? ?   ? ? ?    LEU 207 A 207 A ? -0.2 GLY 165 A 165 A ? -0.2 
206 ALA 206 A 206 A ? ALA 164 A 164 A ? -2.7 GLY 195 A 195 A ? -0.2 ALA 164 A 164 A ? -2.3 TYR 208 A 208 A ? -0.4 
207 LEU 207 A 207 A ? VAL 194 A 194 A ? -3.2 PRO 205 A 205 A ? -0.2 SER 193 A 193 A ? -2.1 VAL 194 A 194 A ? -1.2 
208 TYR 208 A 208 A ? LEU 162 A 162 A ? -2.8 ALA 206 A 206 A ? -0.4 LEU 162 A 162 A ? -3.4 LYS 210 A 210 A ? -0.4 
209 ILE 209 A 209 A ? ILE 191 A 191 A ? -2.7 LEU 207 A 207 A ? -0.4 ILE 191 A 191 A ? -1.2 VAL 211 A 211 A ? -0.9 
210 LYS 210 A 210 A ? LYS 160 A 160 A ? -2.4 TYR 208 A 208 A ? -0.4 ASP 213 A 213 A ? -0.7 TYR 214 A 214 A ? -0.2 
211 VAL 211 A 211 A ? GLN 189 A 189 A ? -1.5 ILE 209 A 209 A ? -0.9 TYR 214 A 214 A ? -2.5 THR 215 A 215 A ? -0.5 
212 PHE 212 A 212 A ? GLN 189 A 189 A ? -0.5 ASP 213 A 213 A ? -0.3 THR 215 A 215 A ? -1.2 ASP 216 A 216 A ? -0.3 
213 ASP 213 A 213 A ? LYS 210 A 210 A ? -0.7 TYR 214 A 214 A ? -0.2 PHE 212 A 212 A ? -0.3 TRP 217 A 217 A ? -0.2 
214 TYR 214 A 214 A ? VAL 211 A 211 A ? -2.5 LYS 210 A 210 A ? -0.2 MET 218 A 218 A ? -2.7 ASP 213 A 213 A ? -0.2 
215 THR 215 A 215 A ? PHE 212 A 212 A ? -1.2 VAL 211 A 211 A ? -0.5 HIS 219 A 219 A ? -2.6 SER 220 A 220 A ? -0.2 
216 ASP 216 A 216 A ? PHE 212 A 212 A ? -0.3 MET 218 A 218 A ? -0.2 SER 220 A 220 A ? -2.1 THR 215 A 215 A ? -0.2 
217 TRP 217 A 217 A ? ASP 213 A 213 A ? -0.2 MET 218 A 218 A ? -0.2 ILE 221 A 221 A ? -1.6 THR 215 A 215 A ? -0.2 
218 MET 218 A 218 A ? TYR 214 A 214 A ? -2.7 HIS 219 A 219 A ? -0.2 ILE 222 A 222 A ? -2.6 ASP 216 A 216 A ? -0.2 
219 HIS 219 A 219 A ? THR 215 A 215 A ? -2.6 SER 220 A 220 A ? -0.2 ALA 223 A 223 A ? -2.5 GLY 224 A 224 A ? -0.2 
220 SER 220 A 220 A ? ASP 216 A 216 A ? -2.1 ILE 222 A 222 A ? -0.2 GLY 224 A 224 A ? -1.3 HIS 219 A 219 A ? -0.2 
221 ILE 221 A 221 A ? TRP 217 A 217 A ? -1.6 ALA 223 A 223 A ? -0.2 ASN 225 A 225 A ? -0.6 HIS 219 A 219 A ? -0.2 
222 ILE 222 A 222 A ? MET 218 A 218 A ? -2.6 ALA 223 A 223 A ? -0.2 ASN 225 A 225 A ? -0.6 SER 220 A 220 A ? -0.2 
223 ALA 223 A 223 A ? HIS 219 A 219 A ? -2.5 GLY 224 A 224 A ? -0.2 ILE 222 A 222 A ? -0.2 ILE 221 A 221 A ? -0.2 
224 GLY 224 A 224 A ? SER 220 A 220 A ? -1.3 HIS 219 A 219 A ? -0.2 ALA 223 A 223 A ? -0.2 ILE 222 A 222 A ? -0.2 
225 ASN 225 A 225 A ? ILE 222 A 222 A ? -0.6 ILE 221 A 221 A ? -0.6 ILE 221 A 221 A ? -0.0 ?   ?   ? ?   ? ? ?    
# 
loop_
_dssp_statistics_histogram.entry_id 
_dssp_statistics_histogram.type 
_dssp_statistics_histogram.1 
_dssp_statistics_histogram.2 
_dssp_statistics_histogram.3 
_dssp_statistics_histogram.4 
_dssp_statistics_histogram.5 
_dssp_statistics_histogram.6 
_dssp_statistics_histogram.7 
_dssp_statistics_histogram.8 
_dssp_statistics_histogram.9 
_dssp_statistics_histogram.10 
_dssp_statistics_histogram.11 
_dssp_statistics_histogram.12 
_dssp_statistics_histogram.13 
_dssp_statistics_histogram.14 
_dssp_statistics_histogram.15 
_dssp_statistics_histogram.16 
_dssp_statistics_histogram.17 
_dssp_statistics_histogram.18 
_dssp_statistics_histogram.19 
_dssp_statistics_histogram.20 
_dssp_statistics_histogram.21 
_dssp_statistics_histogram.22 
_dssp_statistics_histogram.23 
_dssp_statistics_histogram.24 
_dssp_statistics_histogram.25 
_dssp_statistics_histogram.26 
_dssp_statistics_histogram.27 
_dssp_statistics_histogram.28 
_dssp_statistics_histogram.29 
_dssp_statistics_histogram.30 
Prmu_A_06 residues_per_alpha_helix        0 0 0 1 0 0 0 0 0 1 0 0 0 0 0 0 0 0 0 0 0 0 0 0 0 0 0 0 0 0 
Prmu_A_06 parallel_bridges_per_ladder     0 0 0 0 0 0 0 0 0 0 0 0 0 0 0 0 0 0 0 0 0 0 0 0 0 0 0 0 0 0 
Prmu_A_06 antiparallel_bridges_per_ladder 2 1 4 5 1 2 0 0 0 0 0 0 0 0 0 0 0 0 0 0 0 0 0 0 0 0 0 0 0 0 
Prmu_A_06 ladders_per_sheet               0 0 0 0 0 1 1 0 0 0 0 0 0 0 0 0 0 0 0 0 0 0 0 0 0 0 0 0 0 0 
# 
loop_
_dssp_statistics_hbond.entry_id 
_dssp_statistics_hbond.type 
_dssp_statistics_hbond.count 
_dssp_statistics_hbond.count_per_100 
Prmu_A_06 O(I)-->H-N(J)          142 63.1 
Prmu_A_06 'PARALLEL BRIDGES'     0   0.0  
Prmu_A_06 'ANTIPARALLEL BRIDGES' 70  31.1 
Prmu_A_06 O(I)-->H-N(I-5)        1   0.4  
Prmu_A_06 O(I)-->H-N(I-4)        1   0.4  
Prmu_A_06 O(I)-->H-N(I-3)        5   2.2  
Prmu_A_06 O(I)-->H-N(I-2)        0   0.0  
Prmu_A_06 O(I)-->H-N(I-1)        0   0.0  
Prmu_A_06 O(I)-->H-N(I+0)        0   0.0  
Prmu_A_06 O(I)-->H-N(I+1)        0   0.0  
Prmu_A_06 O(I)-->H-N(I+2)        19  8.4  
Prmu_A_06 O(I)-->H-N(I+3)        26  11.6 
Prmu_A_06 O(I)-->H-N(I+4)        12  5.3  
Prmu_A_06 O(I)-->H-N(I+5)        0   0.0  
# 
_dssp_statistics.entry_id                       Prmu_A_06 
_dssp_statistics.nr_of_residues                 225 
_dssp_statistics.nr_of_chains                   1 
_dssp_statistics.nr_of_ss_bridges_total         0 
_dssp_statistics.nr_of_ss_bridges_intra_chain   0 
_dssp_statistics.nr_of_ss_bridges_inter_chain   0 
# 
loop_
_chem_comp.id 
_chem_comp.type 
_chem_comp.mon_nstd_flag 
_chem_comp.name 
_chem_comp.formula 
_chem_comp.formula_weight 
ALA 'L-PEPTIDE LINKING' y ALANINE         'C3 H7 N O2'     89.093 
ARG 'L-PEPTIDE LINKING' y ARGININE        'C6 H15 N4 O2'  175.209 
ASN 'L-PEPTIDE LINKING' y ASPARAGINE      'C4 H8 N2 O3'   132.118 
ASP 'L-PEPTIDE LINKING' y 'ASPARTIC ACID' 'C4 H7 N O4'    133.103 
CYS 'L-PEPTIDE LINKING' y CYSTEINE        'C3 H7 N O2 S'  121.158 
GLN 'L-PEPTIDE LINKING' y GLUTAMINE       'C5 H10 N2 O3'  146.144 
GLU 'L-PEPTIDE LINKING' y 'GLUTAMIC ACID' 'C5 H9 N O4'    147.129 
GLY 'PEPTIDE LINKING'   y GLYCINE         'C2 H5 N O2'     75.067 
HIS 'L-PEPTIDE LINKING' y HISTIDINE       'C6 H10 N3 O2'  156.162 
ILE 'L-PEPTIDE LINKING' y ISOLEUCINE      'C6 H13 N O2'   131.173 
LEU 'L-PEPTIDE LINKING' y LEUCINE         'C6 H13 N O2'   131.173 
LYS 'L-PEPTIDE LINKING' y LYSINE          'C6 H15 N2 O2'  147.195 
MET 'L-PEPTIDE LINKING' y METHIONINE      'C5 H11 N O2 S' 149.211 
PHE 'L-PEPTIDE LINKING' y PHENYLALANINE   'C9 H11 N O2'   165.189 
PRO 'L-PEPTIDE LINKING' y PROLINE         'C5 H9 N O2'     115.13 
SER 'L-PEPTIDE LINKING' y SERINE          'C3 H7 N O3'    105.093 
THR 'L-PEPTIDE LINKING' y THREONINE       'C4 H9 N O3'    119.119 
TRP 'L-PEPTIDE LINKING' y TRYPTOPHAN      'C11 H12 N2 O2' 204.225 
TYR 'L-PEPTIDE LINKING' y TYROSINE        'C9 H11 N O3'   181.189 
VAL 'L-PEPTIDE LINKING' y VALINE          'C5 H11 N O2'   117.146 
# 
loop_
_atom_type.symbol 
N 
C 
O 
S 
# 
loop_
_entity_poly_seq.entity_id 
_entity_poly_seq.num 
_entity_poly_seq.mon_id 
_entity_poly_seq.hetero 
1   1 LEU n 
1   2 VAL n 
1   3 ILE n 
1   4 GLY n 
1   5 GLY n 
1   6 ASP n 
1   7 GLU n 
1   8 CYS n 
1   9 ASN n 
1  10 ILE n 
1  11 ASN n 
1  12 GLU n 
1  13 HIS n 
1  14 ARG n 
1  15 PHE n 
1  16 LEU n 
1  17 VAL n 
1  18 LEU n 
1  19 VAL n 
1  20 TYR n 
1  21 VAL n 
1  22 ASP n 
1  23 GLY n 
1  24 TYR n 
1  25 GLN n 
1  26 CYS n 
1  27 ALA n 
1  28 GLY n 
1  29 THR n 
1  30 LEU n 
1  31 ILE n 
1  32 ASN n 
1  33 GLN n 
1  34 GLU n 
1  35 TRP n 
1  36 VAL n 
1  37 LEU n 
1  38 THR n 
1  39 ALA n 
1  40 ALA n 
1  41 HIS n 
1  42 CYS n 
1  43 ASN n 
1  44 GLY n 
1  45 LYS n 
1  46 ASN n 
1  47 MET n 
1  48 LYS n 
1  49 LEU n 
1  50 GLN n 
1  51 LEU n 
1  52 GLY n 
1  53 LEU n 
1  54 HIS n 
1  55 SER n 
1  56 LYS n 
1  57 ASN n 
1  58 VAL n 
1  59 PRO n 
1  60 ASN n 
1  61 LYS n 
1  62 ASP n 
1  63 LYS n 
1  64 GLN n 
1  65 ILE n 
1  66 ARG n 
1  67 PHE n 
1  68 PRO n 
1  69 LYS n 
1  70 GLU n 
1  71 LYS n 
1  72 PHE n 
1  73 PHE n 
1  74 CYS n 
1  75 LEU n 
1  76 SER n 
1  77 SER n 
1  78 THR n 
1  79 ASN n 
1  80 THR n 
1  81 GLU n 
1  82 TRP n 
1  83 ASP n 
1  84 LYS n 
1  85 ASP n 
1  86 ILE n 
1  87 MET n 
1  88 LEU n 
1  89 ILE n 
1  90 ARG n 
1  91 LEU n 
1  92 ASN n 
1  93 SER n 
1  94 PRO n 
1  95 VAL n 
1  96 ASN n 
1  97 ASP n 
1  98 SER n 
1  99 PRO n 
1 100 HIS n 
1 101 ILE n 
1 102 ALA n 
1 103 PRO n 
1 104 LEU n 
1 105 SER n 
1 106 LEU n 
1 107 PRO n 
1 108 SER n 
1 109 ASN n 
1 110 PRO n 
1 111 PRO n 
1 112 ARG n 
1 113 LEU n 
1 114 GLY n 
1 115 SER n 
1 116 VAL n 
1 117 CYS n 
1 118 ARG n 
1 119 ILE n 
1 120 MET n 
1 121 GLY n 
1 122 TRP n 
1 123 GLY n 
1 124 LEU n 
1 125 ILE n 
1 126 SER n 
1 127 LEU n 
1 128 THR n 
1 129 LYS n 
1 130 VAL n 
1 131 THR n 
1 132 LEU n 
1 133 PRO n 
1 134 ASP n 
1 135 VAL n 
1 136 PRO n 
1 137 HIS n 
1 138 CYS n 
1 139 VAL n 
1 140 ASN n 
1 141 ILE n 
1 142 ASN n 
1 143 ILE n 
1 144 LEU n 
1 145 ASP n 
1 146 HIS n 
1 147 ALA n 
1 148 VAL n 
1 149 CYS n 
1 150 GLN n 
1 151 PRO n 
1 152 ILE n 
1 153 TYR n 
1 154 PRO n 
1 155 GLY n 
1 156 LEU n 
1 157 GLU n 
1 158 LYS n 
1 159 SER n 
1 160 LYS n 
1 161 THR n 
1 162 LEU n 
1 163 CYS n 
1 164 ALA n 
1 165 GLY n 
1 166 ILE n 
1 167 MET n 
1 168 GLU n 
1 169 GLY n 
1 170 GLY n 
1 171 LYS n 
1 172 ASN n 
1 173 THR n 
1 174 CYS n 
1 175 GLY n 
1 176 GLY n 
1 177 ASP n 
1 178 SER n 
1 179 GLY n 
1 180 GLY n 
1 181 PRO n 
1 182 LEU n 
1 183 ILE n 
1 184 CYS n 
1 185 ASN n 
1 186 GLY n 
1 187 GLU n 
1 188 LEU n 
1 189 GLN n 
1 190 GLY n 
1 191 ILE n 
1 192 VAL n 
1 193 SER n 
1 194 VAL n 
1 195 GLY n 
1 196 GLY n 
1 197 ASP n 
1 198 PRO n 
1 199 CYS n 
1 200 ALA n 
1 201 GLN n 
1 202 PRO n 
1 203 ARG n 
1 204 VAL n 
1 205 PRO n 
1 206 ALA n 
1 207 LEU n 
1 208 TYR n 
1 209 ILE n 
1 210 LYS n 
1 211 VAL n 
1 212 PHE n 
1 213 ASP n 
1 214 TYR n 
1 215 THR n 
1 216 ASP n 
1 217 TRP n 
1 218 MET n 
1 219 HIS n 
1 220 SER n 
1 221 ILE n 
1 222 ILE n 
1 223 ALA n 
1 224 GLY n 
1 225 ASN n 
# 
loop_
_pdbx_poly_seq_scheme.asym_id 
_pdbx_poly_seq_scheme.entity_id 
_pdbx_poly_seq_scheme.seq_id 
_pdbx_poly_seq_scheme.mon_id 
_pdbx_poly_seq_scheme.ndb_seq_num 
_pdbx_poly_seq_scheme.pdb_seq_num 
_pdbx_poly_seq_scheme.auth_seq_num 
_pdbx_poly_seq_scheme.pdb_mon_id 
_pdbx_poly_seq_scheme.auth_mon_id 
_pdbx_poly_seq_scheme.pdb_strand_id 
_pdbx_poly_seq_scheme.pdb_ins_code 
_pdbx_poly_seq_scheme.hetero 
A 1   1 LEU   1 1   1   LEU LEU A ? n 
A 1   2 VAL   2 2   2   VAL VAL A ? n 
A 1   3 ILE   3 3   3   ILE ILE A ? n 
A 1   4 GLY   4 4   4   GLY GLY A ? n 
A 1   5 GLY   5 5   5   GLY GLY A ? n 
A 1   6 ASP   6 6   6   ASP ASP A ? n 
A 1   7 GLU   7 7   7   GLU GLU A ? n 
A 1   8 CYS   8 8   8   CYS CYS A ? n 
A 1   9 ASN   9 9   9   ASN ASN A ? n 
A 1  10 ILE  10 10  10  ILE ILE A ? n 
A 1  11 ASN  11 11  11  ASN ASN A ? n 
A 1  12 GLU  12 12  12  GLU GLU A ? n 
A 1  13 HIS  13 13  13  HIS HIS A ? n 
A 1  14 ARG  14 14  14  ARG ARG A ? n 
A 1  15 PHE  15 15  15  PHE PHE A ? n 
A 1  16 LEU  16 16  16  LEU LEU A ? n 
A 1  17 VAL  17 17  17  VAL VAL A ? n 
A 1  18 LEU  18 18  18  LEU LEU A ? n 
A 1  19 VAL  19 19  19  VAL VAL A ? n 
A 1  20 TYR  20 20  20  TYR TYR A ? n 
A 1  21 VAL  21 21  21  VAL VAL A ? n 
A 1  22 ASP  22 22  22  ASP ASP A ? n 
A 1  23 GLY  23 23  23  GLY GLY A ? n 
A 1  24 TYR  24 24  24  TYR TYR A ? n 
A 1  25 GLN  25 25  25  GLN GLN A ? n 
A 1  26 CYS  26 26  26  CYS CYS A ? n 
A 1  27 ALA  27 27  27  ALA ALA A ? n 
A 1  28 GLY  28 28  28  GLY GLY A ? n 
A 1  29 THR  29 29  29  THR THR A ? n 
A 1  30 LEU  30 30  30  LEU LEU A ? n 
A 1  31 ILE  31 31  31  ILE ILE A ? n 
A 1  32 ASN  32 32  32  ASN ASN A ? n 
A 1  33 GLN  33 33  33  GLN GLN A ? n 
A 1  34 GLU  34 34  34  GLU GLU A ? n 
A 1  35 TRP  35 35  35  TRP TRP A ? n 
A 1  36 VAL  36 36  36  VAL VAL A ? n 
A 1  37 LEU  37 37  37  LEU LEU A ? n 
A 1  38 THR  38 38  38  THR THR A ? n 
A 1  39 ALA  39 39  39  ALA ALA A ? n 
A 1  40 ALA  40 40  40  ALA ALA A ? n 
A 1  41 HIS  41 41  41  HIS HIS A ? n 
A 1  42 CYS  42 42  42  CYS CYS A ? n 
A 1  43 ASN  43 43  43  ASN ASN A ? n 
A 1  44 GLY  44 44  44  GLY GLY A ? n 
A 1  45 LYS  45 45  45  LYS LYS A ? n 
A 1  46 ASN  46 46  46  ASN ASN A ? n 
A 1  47 MET  47 47  47  MET MET A ? n 
A 1  48 LYS  48 48  48  LYS LYS A ? n 
A 1  49 LEU  49 49  49  LEU LEU A ? n 
A 1  50 GLN  50 50  50  GLN GLN A ? n 
A 1  51 LEU  51 51  51  LEU LEU A ? n 
A 1  52 GLY  52 52  52  GLY GLY A ? n 
A 1  53 LEU  53 53  53  LEU LEU A ? n 
A 1  54 HIS  54 54  54  HIS HIS A ? n 
A 1  55 SER  55 55  55  SER SER A ? n 
A 1  56 LYS  56 56  56  LYS LYS A ? n 
A 1  57 ASN  57 57  57  ASN ASN A ? n 
A 1  58 VAL  58 58  58  VAL VAL A ? n 
A 1  59 PRO  59 59  59  PRO PRO A ? n 
A 1  60 ASN  60 60  60  ASN ASN A ? n 
A 1  61 LYS  61 61  61  LYS LYS A ? n 
A 1  62 ASP  62 62  62  ASP ASP A ? n 
A 1  63 LYS  63 63  63  LYS LYS A ? n 
A 1  64 GLN  64 64  64  GLN GLN A ? n 
A 1  65 ILE  65 65  65  ILE ILE A ? n 
A 1  66 ARG  66 66  66  ARG ARG A ? n 
A 1  67 PHE  67 67  67  PHE PHE A ? n 
A 1  68 PRO  68 68  68  PRO PRO A ? n 
A 1  69 LYS  69 69  69  LYS LYS A ? n 
A 1  70 GLU  70 70  70  GLU GLU A ? n 
A 1  71 LYS  71 71  71  LYS LYS A ? n 
A 1  72 PHE  72 72  72  PHE PHE A ? n 
A 1  73 PHE  73 73  73  PHE PHE A ? n 
A 1  74 CYS  74 74  74  CYS CYS A ? n 
A 1  75 LEU  75 75  75  LEU LEU A ? n 
A 1  76 SER  76 76  76  SER SER A ? n 
A 1  77 SER  77 77  77  SER SER A ? n 
A 1  78 THR  78 78  78  THR THR A ? n 
A 1  79 ASN  79 79  79  ASN ASN A ? n 
A 1  80 THR  80 80  80  THR THR A ? n 
A 1  81 GLU  81 81  81  GLU GLU A ? n 
A 1  82 TRP  82 82  82  TRP TRP A ? n 
A 1  83 ASP  83 83  83  ASP ASP A ? n 
A 1  84 LYS  84 84  84  LYS LYS A ? n 
A 1  85 ASP  85 85  85  ASP ASP A ? n 
A 1  86 ILE  86 86  86  ILE ILE A ? n 
A 1  87 MET  87 87  87  MET MET A ? n 
A 1  88 LEU  88 88  88  LEU LEU A ? n 
A 1  89 ILE  89 89  89  ILE ILE A ? n 
A 1  90 ARG  90 90  90  ARG ARG A ? n 
A 1  91 LEU  91 91  91  LEU LEU A ? n 
A 1  92 ASN  92 92  92  ASN ASN A ? n 
A 1  93 SER  93 93  93  SER SER A ? n 
A 1  94 PRO  94 94  94  PRO PRO A ? n 
A 1  95 VAL  95 95  95  VAL VAL A ? n 
A 1  96 ASN  96 96  96  ASN ASN A ? n 
A 1  97 ASP  97 97  97  ASP ASP A ? n 
A 1  98 SER  98 98  98  SER SER A ? n 
A 1  99 PRO  99 99  99  PRO PRO A ? n 
A 1 100 HIS 100 100 100 HIS HIS A ? n 
A 1 101 ILE 101 101 101 ILE ILE A ? n 
A 1 102 ALA 102 102 102 ALA ALA A ? n 
A 1 103 PRO 103 103 103 PRO PRO A ? n 
A 1 104 LEU 104 104 104 LEU LEU A ? n 
A 1 105 SER 105 105 105 SER SER A ? n 
A 1 106 LEU 106 106 106 LEU LEU A ? n 
A 1 107 PRO 107 107 107 PRO PRO A ? n 
A 1 108 SER 108 108 108 SER SER A ? n 
A 1 109 ASN 109 109 109 ASN ASN A ? n 
A 1 110 PRO 110 110 110 PRO PRO A ? n 
A 1 111 PRO 111 111 111 PRO PRO A ? n 
A 1 112 ARG 112 112 112 ARG ARG A ? n 
A 1 113 LEU 113 113 113 LEU LEU A ? n 
A 1 114 GLY 114 114 114 GLY GLY A ? n 
A 1 115 SER 115 115 115 SER SER A ? n 
A 1 116 VAL 116 116 116 VAL VAL A ? n 
A 1 117 CYS 117 117 117 CYS CYS A ? n 
A 1 118 ARG 118 118 118 ARG ARG A ? n 
A 1 119 ILE 119 119 119 ILE ILE A ? n 
A 1 120 MET 120 120 120 MET MET A ? n 
A 1 121 GLY 121 121 121 GLY GLY A ? n 
A 1 122 TRP 122 122 122 TRP TRP A ? n 
A 1 123 GLY 123 123 123 GLY GLY A ? n 
A 1 124 LEU 124 124 124 LEU LEU A ? n 
A 1 125 ILE 125 125 125 ILE ILE A ? n 
A 1 126 SER 126 126 126 SER SER A ? n 
A 1 127 LEU 127 127 127 LEU LEU A ? n 
A 1 128 THR 128 128 128 THR THR A ? n 
A 1 129 LYS 129 129 129 LYS LYS A ? n 
A 1 130 VAL 130 130 130 VAL VAL A ? n 
A 1 131 THR 131 131 131 THR THR A ? n 
A 1 132 LEU 132 132 132 LEU LEU A ? n 
A 1 133 PRO 133 133 133 PRO PRO A ? n 
A 1 134 ASP 134 134 134 ASP ASP A ? n 
A 1 135 VAL 135 135 135 VAL VAL A ? n 
A 1 136 PRO 136 136 136 PRO PRO A ? n 
A 1 137 HIS 137 137 137 HIS HIS A ? n 
A 1 138 CYS 138 138 138 CYS CYS A ? n 
A 1 139 VAL 139 139 139 VAL VAL A ? n 
A 1 140 ASN 140 140 140 ASN ASN A ? n 
A 1 141 ILE 141 141 141 ILE ILE A ? n 
A 1 142 ASN 142 142 142 ASN ASN A ? n 
A 1 143 ILE 143 143 143 ILE ILE A ? n 
A 1 144 LEU 144 144 144 LEU LEU A ? n 
A 1 145 ASP 145 145 145 ASP ASP A ? n 
A 1 146 HIS 146 146 146 HIS HIS A ? n 
A 1 147 ALA 147 147 147 ALA ALA A ? n 
A 1 148 VAL 148 148 148 VAL VAL A ? n 
A 1 149 CYS 149 149 149 CYS CYS A ? n 
A 1 150 GLN 150 150 150 GLN GLN A ? n 
A 1 151 PRO 151 151 151 PRO PRO A ? n 
A 1 152 ILE 152 152 152 ILE ILE A ? n 
A 1 153 TYR 153 153 153 TYR TYR A ? n 
A 1 154 PRO 154 154 154 PRO PRO A ? n 
A 1 155 GLY 155 155 155 GLY GLY A ? n 
A 1 156 LEU 156 156 156 LEU LEU A ? n 
A 1 157 GLU 157 157 157 GLU GLU A ? n 
A 1 158 LYS 158 158 158 LYS LYS A ? n 
A 1 159 SER 159 159 159 SER SER A ? n 
A 1 160 LYS 160 160 160 LYS LYS A ? n 
A 1 161 THR 161 161 161 THR THR A ? n 
A 1 162 LEU 162 162 162 LEU LEU A ? n 
A 1 163 CYS 163 163 163 CYS CYS A ? n 
A 1 164 ALA 164 164 164 ALA ALA A ? n 
A 1 165 GLY 165 165 165 GLY GLY A ? n 
A 1 166 ILE 166 166 166 ILE ILE A ? n 
A 1 167 MET 167 167 167 MET MET A ? n 
A 1 168 GLU 168 168 168 GLU GLU A ? n 
A 1 169 GLY 169 169 169 GLY GLY A ? n 
A 1 170 GLY 170 170 170 GLY GLY A ? n 
A 1 171 LYS 171 171 171 LYS LYS A ? n 
A 1 172 ASN 172 172 172 ASN ASN A ? n 
A 1 173 THR 173 173 173 THR THR A ? n 
A 1 174 CYS 174 174 174 CYS CYS A ? n 
A 1 175 GLY 175 175 175 GLY GLY A ? n 
A 1 176 GLY 176 176 176 GLY GLY A ? n 
A 1 177 ASP 177 177 177 ASP ASP A ? n 
A 1 178 SER 178 178 178 SER SER A ? n 
A 1 179 GLY 179 179 179 GLY GLY A ? n 
A 1 180 GLY 180 180 180 GLY GLY A ? n 
A 1 181 PRO 181 181 181 PRO PRO A ? n 
A 1 182 LEU 182 182 182 LEU LEU A ? n 
A 1 183 ILE 183 183 183 ILE ILE A ? n 
A 1 184 CYS 184 184 184 CYS CYS A ? n 
A 1 185 ASN 185 185 185 ASN ASN A ? n 
A 1 186 GLY 186 186 186 GLY GLY A ? n 
A 1 187 GLU 187 187 187 GLU GLU A ? n 
A 1 188 LEU 188 188 188 LEU LEU A ? n 
A 1 189 GLN 189 189 189 GLN GLN A ? n 
A 1 190 GLY 190 190 190 GLY GLY A ? n 
A 1 191 ILE 191 191 191 ILE ILE A ? n 
A 1 192 VAL 192 192 192 VAL VAL A ? n 
A 1 193 SER 193 193 193 SER SER A ? n 
A 1 194 VAL 194 194 194 VAL VAL A ? n 
A 1 195 GLY 195 195 195 GLY GLY A ? n 
A 1 196 GLY 196 196 196 GLY GLY A ? n 
A 1 197 ASP 197 197 197 ASP ASP A ? n 
A 1 198 PRO 198 198 198 PRO PRO A ? n 
A 1 199 CYS 199 199 199 CYS CYS A ? n 
A 1 200 ALA 200 200 200 ALA ALA A ? n 
A 1 201 GLN 201 201 201 GLN GLN A ? n 
A 1 202 PRO 202 202 202 PRO PRO A ? n 
A 1 203 ARG 203 203 203 ARG ARG A ? n 
A 1 204 VAL 204 204 204 VAL VAL A ? n 
A 1 205 PRO 205 205 205 PRO PRO A ? n 
A 1 206 ALA 206 206 206 ALA ALA A ? n 
A 1 207 LEU 207 207 207 LEU LEU A ? n 
A 1 208 TYR 208 208 208 TYR TYR A ? n 
A 1 209 ILE 209 209 209 ILE ILE A ? n 
A 1 210 LYS 210 210 210 LYS LYS A ? n 
A 1 211 VAL 211 211 211 VAL VAL A ? n 
A 1 212 PHE 212 212 212 PHE PHE A ? n 
A 1 213 ASP 213 213 213 ASP ASP A ? n 
A 1 214 TYR 214 214 214 TYR TYR A ? n 
A 1 215 THR 215 215 215 THR THR A ? n 
A 1 216 ASP 216 216 216 ASP ASP A ? n 
A 1 217 TRP 217 217 217 TRP TRP A ? n 
A 1 218 MET 218 218 218 MET MET A ? n 
A 1 219 HIS 219 219 219 HIS HIS A ? n 
A 1 220 SER 220 220 220 SER SER A ? n 
A 1 221 ILE 221 221 221 ILE ILE A ? n 
A 1 222 ILE 222 222 222 ILE ILE A ? n 
A 1 223 ALA 223 223 223 ALA ALA A ? n 
A 1 224 GLY 224 224 224 GLY GLY A ? n 
A 1 225 ASN 225 225 225 ASN ASN A ? n 
# 
loop_
_atom_site.group_PDB 
_atom_site.id 
_atom_site.type_symbol 
_atom_site.label_atom_id 
_atom_site.label_alt_id 
_atom_site.label_comp_id 
_atom_site.label_asym_id 
_atom_site.label_entity_id 
_atom_site.label_seq_id 
_atom_site.pdbx_PDB_ins_code 
_atom_site.Cartn_x 
_atom_site.Cartn_y 
_atom_site.Cartn_z 
_atom_site.occupancy 
_atom_site.B_iso_or_equiv 
_atom_site.pdbx_formal_charge 
_atom_site.auth_seq_id 
_atom_site.auth_comp_id 
_atom_site.auth_asym_id 
_atom_site.auth_atom_id 
_atom_site.pdbx_PDB_model_num 
ATOM 1    N N   ? LEU A 1   1 ?   7.510  -5.196  -8.165 1.000 68.180 ? 1   LEU A N   1 
ATOM 2    C CA  ? LEU A 1   1 ?   8.446  -4.521  -7.273 1.000 68.180 ? 1   LEU A CA  1 
ATOM 3    C C   ? LEU A 1   1 ?   9.004  -3.260  -7.925 1.000 68.180 ? 1   LEU A C   1 
ATOM 4    C CB  ? LEU A 1   1 ?   9.592  -5.460  -6.888 1.000 68.180 ? 1   LEU A CB  1 
ATOM 5    O O   ? LEU A 1   1 ?   9.323  -3.261  -9.116 1.000 68.180 ? 1   LEU A O   1 
ATOM 6    C CG  ? LEU A 1   1 ?   9.252  -6.572  -5.894 1.000 68.180 ? 1   LEU A CG  1 
ATOM 7    C CD1 ? LEU A 1   1 ?   9.982  -7.858  -6.268 1.000 68.180 ? 1   LEU A CD1 1 
ATOM 8    C CD2 ? LEU A 1   1 ?   9.602  -6.146  -4.473 1.000 68.180 ? 1   LEU A CD2 1 
ATOM 9    N N   ? VAL A 1   2 ?   8.255  -2.364  -7.909 1.000 81.110 ? 2   VAL A N   1 
ATOM 10   C CA  ? VAL A 1   2 ?   8.205  -1.137  -8.696 1.000 81.110 ? 2   VAL A CA  1 
ATOM 11   C C   ? VAL A 1   2 ?   9.335  -1.134  -9.723 1.000 81.110 ? 2   VAL A C   1 
ATOM 12   C CB  ? VAL A 1   2 ?   8.298   0.118  -7.798 1.000 81.110 ? 2   VAL A CB  1 
ATOM 13   O O   ? VAL A 1   2 ?  10.490  -0.865  -9.384 1.000 81.110 ? 2   VAL A O   1 
ATOM 14   C CG1 ? VAL A 1   2 ?   8.196   1.391  -8.637 1.000 81.110 ? 2   VAL A CG1 1 
ATOM 15   C CG2 ? VAL A 1   2 ?   7.207   0.090  -6.729 1.000 81.110 ? 2   VAL A CG2 1 
ATOM 16   N N   ? ILE A 1   3 ?   9.132  -1.697 -10.838 1.000 89.500 ? 3   ILE A N   1 
ATOM 17   C CA  ? ILE A 1   3 ?  10.094  -1.756 -11.933 1.000 89.500 ? 3   ILE A CA  1 
ATOM 18   C C   ? ILE A 1   3 ?  10.386  -0.346 -12.440 1.000 89.500 ? 3   ILE A C   1 
ATOM 19   C CB  ? ILE A 1   3 ?   9.582  -2.646 -13.088 1.000 89.500 ? 3   ILE A CB  1 
ATOM 20   O O   ? ILE A 1   3 ?   9.467   0.455 -12.631 1.000 89.500 ? 3   ILE A O   1 
ATOM 21   C CG1 ? ILE A 1   3 ?   9.479  -4.106 -12.632 1.000 89.500 ? 3   ILE A CG1 1 
ATOM 22   C CG2 ? ILE A 1   3 ?  10.493  -2.518 -14.312 1.000 89.500 ? 3   ILE A CG2 1 
ATOM 23   C CD1 ? ILE A 1   3 ?   8.918  -5.047 -13.690 1.000 89.500 ? 3   ILE A CD1 1 
ATOM 24   N N   ? GLY A 1   4 ?  11.664  -0.104 -12.586 1.000 90.200 ? 4   GLY A N   1 
ATOM 25   C CA  ? GLY A 1   4 ?  12.037   1.187 -13.142 1.000 90.200 ? 4   GLY A CA  1 
ATOM 26   C C   ? GLY A 1   4 ?  12.057   2.298 -12.109 1.000 90.200 ? 4   GLY A C   1 
ATOM 27   O O   ? GLY A 1   4 ?  12.151   3.476 -12.459 1.000 90.200 ? 4   GLY A O   1 
ATOM 28   N N   ? GLY A 1   5 ?  11.835   1.885 -10.711 1.000 92.210 ? 5   GLY A N   1 
ATOM 29   C CA  ? GLY A 1   5 ?  11.893   2.838  -9.613 1.000 92.210 ? 5   GLY A CA  1 
ATOM 30   C C   ? GLY A 1   5 ?  13.261   2.912  -8.961 1.000 92.210 ? 5   GLY A C   1 
ATOM 31   O O   ? GLY A 1   5 ?  14.182   2.192  -9.352 1.000 92.210 ? 5   GLY A O   1 
ATOM 32   N N   ? ASP A 1   6 ?  13.427   3.797  -7.975 1.000 93.320 ? 6   ASP A N   1 
ATOM 33   C CA  ? ASP A 1   6 ?  14.620   3.972  -7.153 1.000 93.320 ? 6   ASP A CA  1 
ATOM 34   C C   ? ASP A 1   6 ?  14.295   3.805  -5.670 1.000 93.320 ? 6   ASP A C   1 
ATOM 35   C CB  ? ASP A 1   6 ?  15.247   5.345  -7.402 1.000 93.320 ? 6   ASP A CB  1 
ATOM 36   O O   ? ASP A 1   6 ?  13.128   3.852  -5.276 1.000 93.320 ? 6   ASP A O   1 
ATOM 37   C CG  ? ASP A 1   6 ?  15.649   5.560  -8.850 1.000 93.320 ? 6   ASP A CG  1 
ATOM 38   O OD1 ? ASP A 1   6 ?  16.398   4.726  -9.405 1.000 93.320 ? 6   ASP A OD1 1 
ATOM 39   O OD2 ? ASP A 1   6 ?  15.217   6.573  -9.441 1.000 93.320 ? 6   ASP A OD2 1 
ATOM 40   N N   ? GLU A 1   7 ?  15.400   3.509  -4.964 1.000 94.580 ? 7   GLU A N   1 
ATOM 41   C CA  ? GLU A 1   7 ?  15.218   3.439  -3.517 1.000 94.580 ? 7   GLU A CA  1 
ATOM 42   C C   ? GLU A 1   7 ?  14.487   4.671  -2.992 1.000 94.580 ? 7   GLU A C   1 
ATOM 43   C CB  ? GLU A 1   7 ?  16.569   3.289  -2.812 1.000 94.580 ? 7   GLU A CB  1 
ATOM 44   O O   ? GLU A 1   7 ?  14.835   5.801  -3.339 1.000 94.580 ? 7   GLU A O   1 
ATOM 45   C CG  ? GLU A 1   7 ?  16.459   3.091  -1.307 1.000 94.580 ? 7   GLU A CG  1 
ATOM 46   C CD  ? GLU A 1   7 ?  17.805   2.890  -0.629 1.000 94.580 ? 7   GLU A CD  1 
ATOM 47   O OE1 ? GLU A 1   7 ?  17.974   3.338   0.528 1.000 94.580 ? 7   GLU A OE1 1 
ATOM 48   O OE2 ? GLU A 1   7 ?  18.698   2.282  -1.259 1.000 94.580 ? 7   GLU A OE2 1 
ATOM 49   N N   ? CYS A 1   8 ?  13.393   4.339  -2.223 1.000 94.020 ? 8   CYS A N   1 
ATOM 50   C CA  ? CYS A 1   8 ?  12.633   5.423  -1.612 1.000 94.020 ? 8   CYS A CA  1 
ATOM 51   C C   ? CYS A 1   8 ?  13.457   6.134  -0.545 1.000 94.020 ? 8   CYS A C   1 
ATOM 52   C CB  ? CYS A 1   8 ?  11.338   4.891  -0.998 1.000 94.020 ? 8   CYS A CB  1 
ATOM 53   O O   ? CYS A 1   8 ?  14.300   5.517   0.108 1.000 94.020 ? 8   CYS A O   1 
ATOM 54   S SG  ? CYS A 1   8 ?  10.204   4.169  -2.203 1.000 94.020 ? 8   CYS A SG  1 
ATOM 55   N N   ? ASN A 1   9 ?  13.160   7.429  -0.346 1.000 92.410 ? 9   ASN A N   1 
ATOM 56   C CA  ? ASN A 1   9 ?  13.741   8.178   0.763 1.000 92.410 ? 9   ASN A CA  1 
ATOM 57   C C   ? ASN A 1   9 ?  13.281   7.631   2.111 1.000 92.410 ? 9   ASN A C   1 
ATOM 58   C CB  ? ASN A 1   9 ?  13.395   9.664   0.647 1.000 92.410 ? 9   ASN A CB  1 
ATOM 59   O O   ? ASN A 1   9 ?  12.104   7.311   2.287 1.000 92.410 ? 9   ASN A O   1 
ATOM 60   C CG  ? ASN A 1   9 ?  14.079  10.507   1.705 1.000 92.410 ? 9   ASN A CG  1 
ATOM 61   N ND2 ? ASN A 1   9 ?  15.040  11.322   1.284 1.000 92.410 ? 9   ASN A ND2 1 
ATOM 62   O OD1 ? ASN A 1   9 ?  13.747  10.427   2.890 1.000 92.410 ? 9   ASN A OD1 1 
ATOM 63   N N   ? ILE A 1  10 ?  14.134   7.494   3.122 1.000 88.890 ? 10  ILE A N   1 
ATOM 64   C CA  ? ILE A 1  10 ?  13.924   6.854   4.416 1.000 88.890 ? 10  ILE A CA  1 
ATOM 65   C C   ? ILE A 1  10 ?  12.810   7.573   5.173 1.000 88.890 ? 10  ILE A C   1 
ATOM 66   C CB  ? ILE A 1  10 ?  15.220   6.839   5.257 1.000 88.890 ? 10  ILE A CB  1 
ATOM 67   O O   ? ILE A 1  10 ?  12.085   6.956   5.956 1.000 88.890 ? 10  ILE A O   1 
ATOM 68   C CG1 ? ILE A 1  10 ?  15.039   5.965   6.503 1.000 88.890 ? 10  ILE A CG1 1 
ATOM 69   C CG2 ? ILE A 1  10 ?  15.630   8.264   5.642 1.000 88.890 ? 10  ILE A CG2 1 
ATOM 70   C CD1 ? ILE A 1  10 ?  16.337   5.654   7.236 1.000 88.890 ? 10  ILE A CD1 1 
ATOM 71   N N   ? ASN A 1  11 ?  12.408   8.790   4.915 1.000 84.690 ? 11  ASN A N   1 
ATOM 72   C CA  ? ASN A 1  11 ?  11.415   9.528   5.688 1.000 84.690 ? 11  ASN A CA  1 
ATOM 73   C C   ? ASN A 1  11 ?  10.176   9.841   4.854 1.000 84.690 ? 11  ASN A C   1 
ATOM 74   C CB  ? ASN A 1  11 ?  12.019  10.818   6.246 1.000 84.690 ? 11  ASN A CB  1 
ATOM 75   O O   ? ASN A 1  11 ?   9.282  10.559   5.307 1.000 84.690 ? 11  ASN A O   1 
ATOM 76   C CG  ? ASN A 1  11 ?  13.111  10.559   7.265 1.000 84.690 ? 11  ASN A CG  1 
ATOM 77   N ND2 ? ASN A 1  11 ?  14.162  11.369   7.227 1.000 84.690 ? 11  ASN A ND2 1 
ATOM 78   O OD1 ? ASN A 1  11 ?  13.012   9.636   8.078 1.000 84.690 ? 11  ASN A OD1 1 
ATOM 79   N N   ? GLU A 1  12 ?  10.076   9.328   3.722 1.000 88.310 ? 12  GLU A N   1 
ATOM 80   C CA  ? GLU A 1  12 ?   9.041   9.739   2.778 1.000 88.310 ? 12  GLU A CA  1 
ATOM 81   C C   ? GLU A 1  12 ?   7.836   8.806   2.840 1.000 88.310 ? 12  GLU A C   1 
ATOM 82   C CB  ? GLU A 1  12 ?   9.600   9.784   1.354 1.000 88.310 ? 12  GLU A CB  1 
ATOM 83   O O   ? GLU A 1  12 ?   6.755   9.146   2.355 1.000 88.310 ? 12  GLU A O   1 
ATOM 84   C CG  ? GLU A 1  12 ?   8.597  10.266   0.315 1.000 88.310 ? 12  GLU A CG  1 
ATOM 85   C CD  ? GLU A 1  12 ?   9.119  10.176  -1.110 1.000 88.310 ? 12  GLU A CD  1 
ATOM 86   O OE1 ? GLU A 1  12 ?   8.377  10.535  -2.052 1.000 88.310 ? 12  GLU A OE1 1 
ATOM 87   O OE2 ? GLU A 1  12 ?  10.279   9.741  -1.286 1.000 88.310 ? 12  GLU A OE2 1 
ATOM 88   N N   ? HIS A 1  13 ?   7.815   7.641   3.596 1.000 91.900 ? 13  HIS A N   1 
ATOM 89   C CA  ? HIS A 1  13 ?   6.725   6.672   3.568 1.000 91.900 ? 13  HIS A CA  1 
ATOM 90   C C   ? HIS A 1  13 ?   6.440   6.122   4.961 1.000 91.900 ? 13  HIS A C   1 
ATOM 91   C CB  ? HIS A 1  13 ?   7.053   5.526   2.608 1.000 91.900 ? 13  HIS A CB  1 
ATOM 92   O O   ? HIS A 1  13 ?   6.493   4.909   5.177 1.000 91.900 ? 13  HIS A O   1 
ATOM 93   C CG  ? HIS A 1  13 ?   8.428   4.967   2.788 1.000 91.900 ? 13  HIS A CG  1 
ATOM 94   C CD2 ? HIS A 1  13 ?   9.438   4.788   1.904 1.000 91.900 ? 13  HIS A CD2 1 
ATOM 95   N ND1 ? HIS A 1  13 ?   8.894   4.513   4.003 1.000 91.900 ? 13  HIS A ND1 1 
ATOM 96   C CE1 ? HIS A 1  13 ?  10.134   4.078   3.858 1.000 91.900 ? 13  HIS A CE1 1 
ATOM 97   N NE2 ? HIS A 1  13 ?  10.488   4.233   2.593 1.000 91.900 ? 13  HIS A NE2 1 
ATOM 98   N N   ? ARG A 1  14 ?   6.028   6.946   5.782 1.000 95.680 ? 14  ARG A N   1 
ATOM 99   C CA  ? ARG A 1  14 ?   5.793   6.637   7.188 1.000 95.680 ? 14  ARG A CA  1 
ATOM 100  C C   ? ARG A 1  14 ?   4.500   5.849   7.368 1.000 95.680 ? 14  ARG A C   1 
ATOM 101  C CB  ? ARG A 1  14 ?   5.744   7.921   8.020 1.000 95.680 ? 14  ARG A CB  1 
ATOM 102  O O   ? ARG A 1  14 ?   4.262   5.269   8.429 1.000 95.680 ? 14  ARG A O   1 
ATOM 103  C CG  ? ARG A 1  14 ?   7.057   8.686   8.050 1.000 95.680 ? 14  ARG A CG  1 
ATOM 104  C CD  ? ARG A 1  14 ?   6.967   9.927   8.928 1.000 95.680 ? 14  ARG A CD  1 
ATOM 105  N NE  ? ARG A 1  14 ?   5.989  10.880   8.414 1.000 95.680 ? 14  ARG A NE  1 
ATOM 106  N NH1 ? ARG A 1  14 ?   6.309  12.431  10.095 1.000 95.680 ? 14  ARG A NH1 1 
ATOM 107  N NH2 ? ARG A 1  14 ?   4.790  12.840   8.428 1.000 95.680 ? 14  ARG A NH2 1 
ATOM 108  C CZ  ? ARG A 1  14 ?   5.698  12.048   8.980 1.000 95.680 ? 14  ARG A CZ  1 
ATOM 109  N N   ? PHE A 1  15 ?   3.730   5.738   6.303 1.000 97.310 ? 15  PHE A N   1 
ATOM 110  C CA  ? PHE A 1  15 ?   2.442   5.056   6.290 1.000 97.310 ? 15  PHE A CA  1 
ATOM 111  C C   ? PHE A 1  15 ?   2.575   3.657   5.701 1.000 97.310 ? 15  PHE A C   1 
ATOM 112  C CB  ? PHE A 1  15 ?   1.412   5.865   5.494 1.000 97.310 ? 15  PHE A CB  1 
ATOM 113  O O   ? PHE A 1  15 ?   1.641   2.856   5.773 1.000 97.310 ? 15  PHE A O   1 
ATOM 114  C CG  ? PHE A 1  15 ?   1.929   6.374   4.175 1.000 97.310 ? 15  PHE A CG  1 
ATOM 115  C CD1 ? PHE A 1  15 ?   2.358   7.689   4.042 1.000 97.310 ? 15  PHE A CD1 1 
ATOM 116  C CD2 ? PHE A 1  15 ?   1.985   5.537   3.069 1.000 97.310 ? 15  PHE A CD2 1 
ATOM 117  C CE1 ? PHE A 1  15 ?   2.836   8.163   2.822 1.000 97.310 ? 15  PHE A CE1 1 
ATOM 118  C CE2 ? PHE A 1  15 ?   2.462   6.003   1.847 1.000 97.310 ? 15  PHE A CE2 1 
ATOM 119  C CZ  ? PHE A 1  15 ?   2.886   7.317   1.726 1.000 97.310 ? 15  PHE A CZ  1 
ATOM 120  N N   ? LEU A 1  16 ?   3.685   3.416   5.020 1.000 97.280 ? 16  LEU A N   1 
ATOM 121  C CA  ? LEU A 1  16 ?   3.876   2.162   4.298 1.000 97.280 ? 16  LEU A CA  1 
ATOM 122  C C   ? LEU A 1  16 ?   4.026   0.995   5.268 1.000 97.280 ? 16  LEU A C   1 
ATOM 123  C CB  ? LEU A 1  16 ?   5.107   2.248   3.391 1.000 97.280 ? 16  LEU A CB  1 
ATOM 124  O O   ? LEU A 1  16 ?   4.846   1.047   6.188 1.000 97.280 ? 16  LEU A O   1 
ATOM 125  C CG  ? LEU A 1  16 ?   5.357   1.051   2.473 1.000 97.280 ? 16  LEU A CG  1 
ATOM 126  C CD1 ? LEU A 1  16 ?   4.204   0.888   1.488 1.000 97.280 ? 16  LEU A CD1 1 
ATOM 127  C CD2 ? LEU A 1  16 ?   6.680   1.212   1.733 1.000 97.280 ? 16  LEU A CD2 1 
ATOM 128  N N   ? VAL A 1  17 ?   3.276  -0.059   5.037 1.000 97.240 ? 17  VAL A N   1 
ATOM 129  C CA  ? VAL A 1  17 ?   3.259  -1.247   5.884 1.000 97.240 ? 17  VAL A CA  1 
ATOM 130  C C   ? VAL A 1  17 ?   3.728  -2.459   5.083 1.000 97.240 ? 17  VAL A C   1 
ATOM 131  C CB  ? VAL A 1  17 ?   1.852  -1.506   6.468 1.000 97.240 ? 17  VAL A CB  1 
ATOM 132  O O   ? VAL A 1  17 ?   3.240  -2.709   3.979 1.000 97.240 ? 17  VAL A O   1 
ATOM 133  C CG1 ? VAL A 1  17 ?   1.863  -2.733   7.378 1.000 97.240 ? 17  VAL A CG1 1 
ATOM 134  C CG2 ? VAL A 1  17 ?   1.356  -0.277   7.229 1.000 97.240 ? 17  VAL A CG2 1 
ATOM 135  N N   ? LEU A 1  18 ?   4.731  -3.169   5.625 1.000 96.270 ? 18  LEU A N   1 
ATOM 136  C CA  ? LEU A 1  18 ?   5.106  -4.464   5.069 1.000 96.270 ? 18  LEU A CA  1 
ATOM 137  C C   ? LEU A 1  18 ?   4.235  -5.576   5.645 1.000 96.270 ? 18  LEU A C   1 
ATOM 138  C CB  ? LEU A 1  18 ?   6.582  -4.760   5.347 1.000 96.270 ? 18  LEU A CB  1 
ATOM 139  O O   ? LEU A 1  18 ?   4.262  -5.830   6.851 1.000 96.270 ? 18  LEU A O   1 
ATOM 140  C CG  ? LEU A 1  18 ?   7.122  -6.083   4.802 1.000 96.270 ? 18  LEU A CG  1 
ATOM 141  C CD1 ? LEU A 1  18 ?   6.963  -6.136   3.286 1.000 96.270 ? 18  LEU A CD1 1 
ATOM 142  C CD2 ? LEU A 1  18 ?   8.583  -6.268   5.198 1.000 96.270 ? 18  LEU A CD2 1 
ATOM 143  N N   ? VAL A 1  19 ?   3.480  -6.188   4.698 1.000 96.010 ? 19  VAL A N   1 
ATOM 144  C CA  ? VAL A 1  19 ?   2.558  -7.249   5.092 1.000 96.010 ? 19  VAL A CA  1 
ATOM 145  C C   ? VAL A 1  19 ?   3.123  -8.605   4.675 1.000 96.010 ? 19  VAL A C   1 
ATOM 146  C CB  ? VAL A 1  19 ?   1.157  -7.041   4.474 1.000 96.010 ? 19  VAL A CB  1 
ATOM 147  O O   ? VAL A 1  19 ?   3.320  -8.863   3.485 1.000 96.010 ? 19  VAL A O   1 
ATOM 148  C CG1 ? VAL A 1  19 ?   0.183  -8.104   4.977 1.000 96.010 ? 19  VAL A CG1 1 
ATOM 149  C CG2 ? VAL A 1  19 ?   0.637  -5.641   4.791 1.000 96.010 ? 19  VAL A CG2 1 
ATOM 150  N N   ? TYR A 1  20 ?   3.440  -9.429   5.662 1.000 94.900 ? 20  TYR A N   1 
ATOM 151  C CA  ? TYR A 1  20 ?   3.880 -10.799   5.424 1.000 94.900 ? 20  TYR A CA  1 
ATOM 152  C C   ? TYR A 1  20 ?   2.723 -11.778   5.577 1.000 94.900 ? 20  TYR A C   1 
ATOM 153  C CB  ? TYR A 1  20 ?   5.012 -11.174   6.385 1.000 94.900 ? 20  TYR A CB  1 
ATOM 154  O O   ? TYR A 1  20 ?   2.105 -11.857   6.642 1.000 94.900 ? 20  TYR A O   1 
ATOM 155  C CG  ? TYR A 1  20 ?   6.341 -10.552   6.030 1.000 94.900 ? 20  TYR A CG  1 
ATOM 156  C CD1 ? TYR A 1  20 ?   7.072 -11.004   4.934 1.000 94.900 ? 20  TYR A CD1 1 
ATOM 157  C CD2 ? TYR A 1  20 ?   6.869  -9.514   6.790 1.000 94.900 ? 20  TYR A CD2 1 
ATOM 158  C CE1 ? TYR A 1  20 ?   8.298 -10.436   4.603 1.000 94.900 ? 20  TYR A CE1 1 
ATOM 159  C CE2 ? TYR A 1  20 ?   8.094  -8.939   6.469 1.000 94.900 ? 20  TYR A CE2 1 
ATOM 160  O OH  ? TYR A 1  20 ?  10.013  -8.839   5.053 1.000 94.900 ? 20  TYR A OH  1 
ATOM 161  C CZ  ? TYR A 1  20 ?   8.800  -9.405   5.376 1.000 94.900 ? 20  TYR A CZ  1 
ATOM 162  N N   ? VAL A 1  21 ?   2.387 -12.480   4.388 1.000 93.030 ? 21  VAL A N   1 
ATOM 163  C CA  ? VAL A 1  21 ?   1.251 -13.396   4.367 1.000 93.030 ? 21  VAL A CA  1 
ATOM 164  C C   ? VAL A 1  21 ?   1.707 -14.773   3.889 1.000 93.030 ? 21  VAL A C   1 
ATOM 165  C CB  ? VAL A 1  21 ?   0.113 -12.868   3.466 1.000 93.030 ? 21  VAL A CB  1 
ATOM 166  O O   ? VAL A 1  21 ?   2.108 -14.934   2.734 1.000 93.030 ? 21  VAL A O   1 
ATOM 167  C CG1 ? VAL A 1  21 ?  -1.086 -13.814   3.501 1.000 93.030 ? 21  VAL A CG1 1 
ATOM 168  C CG2 ? VAL A 1  21 ?  -0.300 -11.462   3.896 1.000 93.030 ? 21  VAL A CG2 1 
ATOM 169  N N   ? ASP A 1  22 ?   1.679 -15.788   4.742 1.000 92.470 ? 22  ASP A N   1 
ATOM 170  C CA  ? ASP A 1  22 ?   1.957 -17.182   4.408 1.000 92.470 ? 22  ASP A CA  1 
ATOM 171  C C   ? ASP A 1  22 ?   3.210 -17.300   3.543 1.000 92.470 ? 22  ASP A C   1 
ATOM 172  C CB  ? ASP A 1  22 ?   0.761 -17.810   3.690 1.000 92.470 ? 22  ASP A CB  1 
ATOM 173  O O   ? ASP A 1  22 ?   3.204 -17.994   2.524 1.000 92.470 ? 22  ASP A O   1 
ATOM 174  C CG  ? ASP A 1  22 ?  -0.505 -17.805   4.529 1.000 92.470 ? 22  ASP A CG  1 
ATOM 175  O OD1 ? ASP A 1  22 ?  -0.422 -18.012   5.759 1.000 92.470 ? 22  ASP A OD1 1 
ATOM 176  O OD2 ? ASP A 1  22 ?  -1.595 -17.595   3.955 1.000 92.470 ? 22  ASP A OD2 1 
ATOM 177  N N   ? GLY A 1  23 ?   4.220 -16.604   3.786 1.000 86.460 ? 23  GLY A N   1 
ATOM 178  C CA  ? GLY A 1  23 ?   5.489 -16.757   3.093 1.000 86.460 ? 23  GLY A CA  1 
ATOM 179  C C   ? GLY A 1  23 ?   5.646 -15.808   1.919 1.000 86.460 ? 23  GLY A C   1 
ATOM 180  O O   ? GLY A 1  23 ?   6.648 -15.859   1.203 1.000 86.460 ? 23  GLY A O   1 
ATOM 181  N N   ? TYR A 1  24 ?   4.535 -14.955   1.658 1.000 87.860 ? 24  TYR A N   1 
ATOM 182  C CA  ? TYR A 1  24 ?   4.574 -13.953   0.599 1.000 87.860 ? 24  TYR A CA  1 
ATOM 183  C C   ? TYR A 1  24 ?   4.504 -12.545   1.178 1.000 87.860 ? 24  TYR A C   1 
ATOM 184  C CB  ? TYR A 1  24 ?   3.422 -14.168  -0.388 1.000 87.860 ? 24  TYR A CB  1 
ATOM 185  O O   ? TYR A 1  24 ?   3.975 -12.343   2.273 1.000 87.860 ? 24  TYR A O   1 
ATOM 186  C CG  ? TYR A 1  24 ?   3.429 -15.530  -1.040 1.000 87.860 ? 24  TYR A CG  1 
ATOM 187  C CD1 ? TYR A 1  24 ?   4.213 -15.782  -2.164 1.000 87.860 ? 24  TYR A CD1 1 
ATOM 188  C CD2 ? TYR A 1  24 ?   2.651 -16.566  -0.535 1.000 87.860 ? 24  TYR A CD2 1 
ATOM 189  C CE1 ? TYR A 1  24 ?   4.221 -17.034  -2.769 1.000 87.860 ? 24  TYR A CE1 1 
ATOM 190  C CE2 ? TYR A 1  24 ?   2.650 -17.822  -1.133 1.000 87.860 ? 24  TYR A CE2 1 
ATOM 191  O OH  ? TYR A 1  24 ?   3.441 -19.288  -2.842 1.000 87.860 ? 24  TYR A OH  1 
ATOM 192  C CZ  ? TYR A 1  24 ?   3.438 -18.046  -2.247 1.000 87.860 ? 24  TYR A CZ  1 
ATOM 193  N N   ? GLN A 1  25 ?   5.029 -11.588   0.406 1.000 90.760 ? 25  GLN A N   1 
ATOM 194  C CA  ? GLN A 1  25 ?   5.029 -10.197   0.846 1.000 90.760 ? 25  GLN A CA  1 
ATOM 195  C C   ? GLN A 1  25 ?   3.991  -9.379   0.083 1.000 90.760 ? 25  GLN A C   1 
ATOM 196  C CB  ? GLN A 1  25 ?   6.417  -9.578   0.671 1.000 90.760 ? 25  GLN A CB  1 
ATOM 197  O O   ? GLN A 1  25 ?   3.839  -9.536  -1.130 1.000 90.760 ? 25  GLN A O   1 
ATOM 198  C CG  ? GLN A 1  25 ?   7.504 -10.266   1.485 1.000 90.760 ? 25  GLN A CG  1 
ATOM 199  C CD  ? GLN A 1  25 ?   8.896  -9.767   1.146 1.000 90.760 ? 25  GLN A CD  1 
ATOM 200  N NE2 ? GLN A 1  25 ?   9.910 -10.383   1.744 1.000 90.760 ? 25  GLN A NE2 1 
ATOM 201  O OE1 ? GLN A 1  25 ?   9.059  -8.835   0.351 1.000 90.760 ? 25  GLN A OE1 1 
ATOM 202  N N   ? CYS A 1  26 ?   3.230  -8.566   0.813 1.000 94.170 ? 26  CYS A N   1 
ATOM 203  C CA  ? CYS A 1  26 ?   2.346  -7.514   0.326 1.000 94.170 ? 26  CYS A CA  1 
ATOM 204  C C   ? CYS A 1  26 ?   2.671  -6.179   0.986 1.000 94.170 ? 26  CYS A C   1 
ATOM 205  C CB  ? CYS A 1  26 ?   0.885  -7.879   0.584 1.000 94.170 ? 26  CYS A CB  1 
ATOM 206  O O   ? CYS A 1  26 ?   3.516  -6.114   1.880 1.000 94.170 ? 26  CYS A O   1 
ATOM 207  S SG  ? CYS A 1  26 ?   0.288  -9.253  -0.425 1.000 94.170 ? 26  CYS A SG  1 
ATOM 208  N N   ? ALA A 1  27 ?   2.009  -5.268   0.396 1.000 94.880 ? 27  ALA A N   1 
ATOM 209  C CA  ? ALA A 1  27 ?   2.099  -3.953   1.026 1.000 94.880 ? 27  ALA A CA  1 
ATOM 210  C C   ? ALA A 1  27 ?   0.738  -3.499   1.545 1.000 94.880 ? 27  ALA A C   1 
ATOM 211  C CB  ? ALA A 1  27 ?   2.659  -2.929   0.042 1.000 94.880 ? 27  ALA A CB  1 
ATOM 212  O O   ? ALA A 1  27 ?  -0.299  -4.015   1.120 1.000 94.880 ? 27  ALA A O   1 
ATOM 213  N N   ? GLY A 1  28 ?   0.767  -2.589   2.526 1.000 96.550 ? 28  GLY A N   1 
ATOM 214  C CA  ? GLY A 1  28 ?  -0.408  -1.928   3.072 1.000 96.550 ? 28  GLY A CA  1 
ATOM 215  C C   ? GLY A 1  28 ?  -0.176  -0.460   3.381 1.000 96.550 ? 28  GLY A C   1 
ATOM 216  O O   ? GLY A 1  28 ?   0.936   0.045   3.220 1.000 96.550 ? 28  GLY A O   1 
ATOM 217  N N   ? THR A 1  29 ?  -1.298   0.161   3.771 1.000 98.010 ? 29  THR A N   1 
ATOM 218  C CA  ? THR A 1  29 ?  -1.222   1.575   4.119 1.000 98.010 ? 29  THR A CA  1 
ATOM 219  C C   ? THR A 1  29 ?  -1.886   1.836   5.468 1.000 98.010 ? 29  THR A C   1 
ATOM 220  C CB  ? THR A 1  29 ?  -1.883   2.453   3.040 1.000 98.010 ? 29  THR A CB  1 
ATOM 221  O O   ? THR A 1  29 ?  -3.054   1.495   5.667 1.000 98.010 ? 29  THR A O   1 
ATOM 222  C CG2 ? THR A 1  29 ?  -1.718   3.935   3.358 1.000 98.010 ? 29  THR A CG2 1 
ATOM 223  O OG1 ? THR A 1  29 ?  -1.277   2.177   1.771 1.000 98.010 ? 29  THR A OG1 1 
ATOM 224  N N   ? LEU A 1  30 ?  -1.078   2.409   6.408 1.000 98.240 ? 30  LEU A N   1 
ATOM 225  C CA  ? LEU A 1  30 ?  -1.633   2.845   7.684 1.000 98.240 ? 30  LEU A CA  1 
ATOM 226  C C   ? LEU A 1  30 ?  -2.501   4.086   7.505 1.000 98.240 ? 30  LEU A C   1 
ATOM 227  C CB  ? LEU A 1  30 ?  -0.512   3.132   8.687 1.000 98.240 ? 30  LEU A CB  1 
ATOM 228  O O   ? LEU A 1  30 ?  -2.018   5.126   7.049 1.000 98.240 ? 30  LEU A O   1 
ATOM 229  C CG  ? LEU A 1  30 ?  -0.949   3.539  10.095 1.000 98.240 ? 30  LEU A CG  1 
ATOM 230  C CD1 ? LEU A 1  30 ?  -1.621   2.366  10.801 1.000 98.240 ? 30  LEU A CD1 1 
ATOM 231  C CD2 ? LEU A 1  30 ?   0.243   4.042  10.901 1.000 98.240 ? 30  LEU A CD2 1 
ATOM 232  N N   ? ILE A 1  31 ?  -3.837   3.997   7.871 1.000 97.360 ? 31  ILE A N   1 
ATOM 233  C CA  ? ILE A 1  31 ?  -4.755   5.093   7.579 1.000 97.360 ? 31  ILE A CA  1 
ATOM 234  C C   ? ILE A 1  31 ?  -5.213   5.743   8.882 1.000 97.360 ? 31  ILE A C   1 
ATOM 235  C CB  ? ILE A 1  31 ?  -5.975   4.606   6.765 1.000 97.360 ? 31  ILE A CB  1 
ATOM 236  O O   ? ILE A 1  31 ?  -5.748   6.855   8.874 1.000 97.360 ? 31  ILE A O   1 
ATOM 237  C CG1 ? ILE A 1  31 ?  -6.686   3.464   7.500 1.000 97.360 ? 31  ILE A CG1 1 
ATOM 238  C CG2 ? ILE A 1  31 ?  -5.548   4.172   5.360 1.000 97.360 ? 31  ILE A CG2 1 
ATOM 239  C CD1 ? ILE A 1  31 ?  -8.002   3.042   6.861 1.000 97.360 ? 31  ILE A CD1 1 
ATOM 240  N N   ? ASN A 1  32 ?  -4.886   5.164  10.093 1.000 96.510 ? 32  ASN A N   1 
ATOM 241  C CA  ? ASN A 1  32 ?  -4.885   5.678  11.459 1.000 96.510 ? 32  ASN A CA  1 
ATOM 242  C C   ? ASN A 1  32 ?  -4.116   4.758  12.403 1.000 96.510 ? 32  ASN A C   1 
ATOM 243  C CB  ? ASN A 1  32 ?  -6.317   5.875  11.960 1.000 96.510 ? 32  ASN A CB  1 
ATOM 244  O O   ? ASN A 1  32 ?  -3.397   3.863  11.956 1.000 96.510 ? 32  ASN A O   1 
ATOM 245  C CG  ? ASN A 1  32 ?  -7.062   4.566  12.129 1.000 96.510 ? 32  ASN A CG  1 
ATOM 246  N ND2 ? ASN A 1  32 ?  -8.386   4.620  12.034 1.000 96.510 ? 32  ASN A ND2 1 
ATOM 247  O OD1 ? ASN A 1  32 ?  -6.454   3.515  12.344 1.000 96.510 ? 32  ASN A OD1 1 
ATOM 248  N N   ? GLN A 1  33 ?  -4.217   5.033  13.782 1.000 97.070 ? 33  GLN A N   1 
ATOM 249  C CA  ? GLN A 1  33 ?  -3.361   4.305  14.713 1.000 97.070 ? 33  GLN A CA  1 
ATOM 250  C C   ? GLN A 1  33 ?  -3.788   2.845  14.826 1.000 97.070 ? 33  GLN A C   1 
ATOM 251  C CB  ? GLN A 1  33 ?  -3.380   4.967  16.091 1.000 97.070 ? 33  GLN A CB  1 
ATOM 252  O O   ? GLN A 1  33 ?  -3.045   2.014  15.354 1.000 97.070 ? 33  GLN A O   1 
ATOM 253  C CG  ? GLN A 1  33 ?  -2.589   6.266  16.161 1.000 97.070 ? 33  GLN A CG  1 
ATOM 254  C CD  ? GLN A 1  33 ?  -3.362   7.454  15.621 1.000 97.070 ? 33  GLN A CD  1 
ATOM 255  N NE2 ? GLN A 1  33 ?  -2.742   8.629  15.651 1.000 97.070 ? 33  GLN A NE2 1 
ATOM 256  O OE1 ? GLN A 1  33 ?  -4.508   7.317  15.179 1.000 97.070 ? 33  GLN A OE1 1 
ATOM 257  N N   ? GLU A 1  34 ?  -4.936   2.469  14.234 1.000 97.380 ? 34  GLU A N   1 
ATOM 258  C CA  ? GLU A 1  34 ?  -5.470   1.134  14.486 1.000 97.380 ? 34  GLU A CA  1 
ATOM 259  C C   ? GLU A 1  34 ?  -5.786   0.411  13.180 1.000 97.380 ? 34  GLU A C   1 
ATOM 260  C CB  ? GLU A 1  34 ?  -6.723   1.213  15.361 1.000 97.380 ? 34  GLU A CB  1 
ATOM 261  O O   ? GLU A 1  34 ?  -6.107  -0.780  13.186 1.000 97.380 ? 34  GLU A O   1 
ATOM 262  C CG  ? GLU A 1  34 ?  -6.460   1.728  16.768 1.000 97.380 ? 34  GLU A CG  1 
ATOM 263  C CD  ? GLU A 1  34 ?  -7.702   1.741  17.645 1.000 97.380 ? 34  GLU A CD  1 
ATOM 264  O OE1 ? GLU A 1  34 ?  -7.768   0.951  18.614 1.000 97.380 ? 34  GLU A OE1 1 
ATOM 265  O OE2 ? GLU A 1  34 ?  -8.616   2.547  17.360 1.000 97.380 ? 34  GLU A OE2 1 
ATOM 266  N N   ? TRP A 1  35 ?  -5.707   1.157  12.046 1.000 98.100 ? 35  TRP A N   1 
ATOM 267  C CA  ? TRP A 1  35 ?  -6.259   0.548  10.840 1.000 98.100 ? 35  TRP A CA  1 
ATOM 268  C C   ? TRP A 1  35 ?  -5.246   0.582   9.701 1.000 98.100 ? 35  TRP A C   1 
ATOM 269  C CB  ? TRP A 1  35 ?  -7.546   1.262  10.417 1.000 98.100 ? 35  TRP A CB  1 
ATOM 270  O O   ? TRP A 1  35 ?  -4.580   1.597   9.484 1.000 98.100 ? 35  TRP A O   1 
ATOM 271  C CG  ? TRP A 1  35 ?  -8.704   1.026  11.339 1.000 98.100 ? 35  TRP A CG  1 
ATOM 272  C CD1 ? TRP A 1  35 ?  -9.106   1.819  12.377 1.000 98.100 ? 35  TRP A CD1 1 
ATOM 273  C CD2 ? TRP A 1  35 ?  -9.608  -0.083  11.308 1.000 98.100 ? 35  TRP A CD2 1 
ATOM 274  C CE2 ? TRP A 1  35 ? -10.535   0.104  12.357 1.000 98.100 ? 35  TRP A CE2 1 
ATOM 275  C CE3 ? TRP A 1  35 ?  -9.725  -1.217  10.493 1.000 98.100 ? 35  TRP A CE3 1 
ATOM 276  N NE1 ? TRP A 1  35 ? -10.207   1.271  12.994 1.000 98.100 ? 35  TRP A NE1 1 
ATOM 277  C CH2 ? TRP A 1  35 ? -11.659  -1.904  11.801 1.000 98.100 ? 35  TRP A CH2 1 
ATOM 278  C CZ2 ? TRP A 1  35 ? -11.567  -0.803  12.613 1.000 98.100 ? 35  TRP A CZ2 1 
ATOM 279  C CZ3 ? TRP A 1  35 ? -10.753  -2.118  10.750 1.000 98.100 ? 35  TRP A CZ3 1 
ATOM 280  N N   ? VAL A 1  36 ?  -5.129  -0.576   8.984 1.000 98.220 ? 36  VAL A N   1 
ATOM 281  C CA  ? VAL A 1  36 ?  -4.327  -0.733   7.775 1.000 98.220 ? 36  VAL A CA  1 
ATOM 282  C C   ? VAL A 1  36 ?  -5.232  -1.074   6.594 1.000 98.220 ? 36  VAL A C   1 
ATOM 283  C CB  ? VAL A 1  36 ?  -3.245  -1.822   7.949 1.000 98.220 ? 36  VAL A CB  1 
ATOM 284  O O   ? VAL A 1  36 ?  -6.142  -1.897   6.719 1.000 98.220 ? 36  VAL A O   1 
ATOM 285  C CG1 ? VAL A 1  36 ?  -2.564  -2.125   6.615 1.000 98.220 ? 36  VAL A CG1 1 
ATOM 286  C CG2 ? VAL A 1  36 ?  -2.215  -1.389   8.991 1.000 98.220 ? 36  VAL A CG2 1 
ATOM 287  N N   ? LEU A 1  37 ?  -4.982  -0.327   5.509 1.000 97.660 ? 37  LEU A N   1 
ATOM 288  C CA  ? LEU A 1  37 ?  -5.668  -0.591   4.248 1.000 97.660 ? 37  LEU A CA  1 
ATOM 289  C C   ? LEU A 1  37 ?  -4.773  -1.379   3.298 1.000 97.660 ? 37  LEU A C   1 
ATOM 290  C CB  ? LEU A 1  37 ?  -6.103   0.720   3.589 1.000 97.660 ? 37  LEU A CB  1 
ATOM 291  O O   ? LEU A 1  37 ?  -3.617  -1.010   3.077 1.000 97.660 ? 37  LEU A O   1 
ATOM 292  C CG  ? LEU A 1  37 ?  -6.946   0.594   2.319 1.000 97.660 ? 37  LEU A CG  1 
ATOM 293  C CD1 ? LEU A 1  37 ?  -8.290  -0.051   2.637 1.000 97.660 ? 37  LEU A CD1 1 
ATOM 294  C CD2 ? LEU A 1  37 ?  -7.142   1.959   1.669 1.000 97.660 ? 37  LEU A CD2 1 
ATOM 295  N N   ? THR A 1  38 ?  -5.330  -2.516   2.661 1.000 96.140 ? 38  THR A N   1 
ATOM 296  C CA  ? THR A 1  38 ?  -4.556  -3.346   1.745 1.000 96.140 ? 38  THR A CA  1 
ATOM 297  C C   ? THR A 1  38 ?  -5.475  -4.070   0.764 1.000 96.140 ? 38  THR A C   1 
ATOM 298  C CB  ? THR A 1  38 ?  -3.704  -4.377   2.509 1.000 96.140 ? 38  THR A CB  1 
ATOM 299  O O   ? THR A 1  38 ?  -6.685  -3.837   0.752 1.000 96.140 ? 38  THR A O   1 
ATOM 300  C CG2 ? THR A 1  38 ?  -4.580  -5.451   3.146 1.000 96.140 ? 38  THR A CG2 1 
ATOM 301  O OG1 ? THR A 1  38 ?  -2.788  -4.999   1.600 1.000 96.140 ? 38  THR A OG1 1 
ATOM 302  N N   ? ALA A 1  39 ?  -4.879  -4.839  -0.134 1.000 93.900 ? 39  ALA A N   1 
ATOM 303  C CA  ? ALA A 1  39 ?  -5.674  -5.605  -1.090 1.000 93.900 ? 39  ALA A CA  1 
ATOM 304  C C   ? ALA A 1  39 ?  -6.228  -6.875  -0.450 1.000 93.900 ? 39  ALA A C   1 
ATOM 305  C CB  ? ALA A 1  39 ?  -4.838  -5.953  -2.319 1.000 93.900 ? 39  ALA A CB  1 
ATOM 306  O O   ? ALA A 1  39 ?  -5.536  -7.539   0.325 1.000 93.900 ? 39  ALA A O   1 
ATOM 307  N N   ? ALA A 1  40 ?  -7.455  -7.232  -0.783 1.000 92.710 ? 40  ALA A N   1 
ATOM 308  C CA  ? ALA A 1  40 ?  -8.118  -8.421  -0.254 1.000 92.710 ? 40  ALA A CA  1 
ATOM 309  C C   ? ALA A 1  40 ?  -7.387  -9.691  -0.678 1.000 92.710 ? 40  ALA A C   1 
ATOM 310  C CB  ? ALA A 1  40 ?  -9.573  -8.468  -0.715 1.000 92.710 ? 40  ALA A CB  1 
ATOM 311  O O   ? ALA A 1  40 ?  -7.348 -10.671   0.069 1.000 92.710 ? 40  ALA A O   1 
ATOM 312  N N   ? HIS A 1  41 ?  -6.814  -9.667  -1.871 1.000 89.870 ? 41  HIS A N   1 
ATOM 313  C CA  ? HIS A 1  41 ?  -6.131 -10.854  -2.375 1.000 89.870 ? 41  HIS A CA  1 
ATOM 314  C C   ? HIS A 1  41 ?  -4.822 -11.094  -1.629 1.000 89.870 ? 41  HIS A C   1 
ATOM 315  C CB  ? HIS A 1  41 ?  -5.864 -10.722  -3.875 1.000 89.870 ? 41  HIS A CB  1 
ATOM 316  O O   ? HIS A 1  41 ?  -4.189 -12.138  -1.800 1.000 89.870 ? 41  HIS A O   1 
ATOM 317  C CG  ? HIS A 1  41 ?  -4.765  -9.762  -4.207 1.000 89.870 ? 41  HIS A CG  1 
ATOM 318  C CD2 ? HIS A 1  41 ?  -3.421  -9.922  -4.228 1.000 89.870 ? 41  HIS A CD2 1 
ATOM 319  N ND1 ? HIS A 1  41 ?  -5.004  -8.454  -4.569 1.000 89.870 ? 41  HIS A ND1 1 
ATOM 320  C CE1 ? HIS A 1  41 ?  -3.851  -7.850  -4.800 1.000 89.870 ? 41  HIS A CE1 1 
ATOM 321  N NE2 ? HIS A 1  41 ?  -2.875  -8.718  -4.600 1.000 89.870 ? 41  HIS A NE2 1 
ATOM 322  N N   ? CYS A 1  42 ?  -4.456 -10.203  -0.740 1.000 91.900 ? 42  CYS A N   1 
ATOM 323  C CA  ? CYS A 1  42 ?  -3.267 -10.340   0.095 1.000 91.900 ? 42  CYS A CA  1 
ATOM 324  C C   ? CYS A 1  42 ?  -3.582 -11.111   1.371 1.000 91.900 ? 42  CYS A C   1 
ATOM 325  C CB  ? CYS A 1  42 ?  -2.698  -8.965   0.446 1.000 91.900 ? 42  CYS A CB  1 
ATOM 326  O O   ? CYS A 1  42 ?  -2.694 -11.355   2.189 1.000 91.900 ? 42  CYS A O   1 
ATOM 327  S SG  ? CYS A 1  42 ?  -1.836  -8.162  -0.923 1.000 91.900 ? 42  CYS A SG  1 
ATOM 328  N N   ? ASN A 1  43 ?  -4.852 -11.578   1.487 1.000 92.670 ? 43  ASN A N   1 
ATOM 329  C CA  ? ASN A 1  43 ?  -5.322 -12.239   2.700 1.000 92.670 ? 43  ASN A CA  1 
ATOM 330  C C   ? ASN A 1  43 ?  -4.685 -13.615   2.871 1.000 92.670 ? 43  ASN A C   1 
ATOM 331  C CB  ? ASN A 1  43 ?  -6.848 -12.358   2.690 1.000 92.670 ? 43  ASN A CB  1 
ATOM 332  O O   ? ASN A 1  43 ?  -4.558 -14.370   1.905 1.000 92.670 ? 43  ASN A O   1 
ATOM 333  C CG  ? ASN A 1  43 ?  -7.392 -12.997   3.952 1.000 92.670 ? 43  ASN A CG  1 
ATOM 334  N ND2 ? ASN A 1  43 ?  -8.281 -13.970   3.789 1.000 92.670 ? 43  ASN A ND2 1 
ATOM 335  O OD1 ? ASN A 1  43 ?  -7.017 -12.620   5.065 1.000 92.670 ? 43  ASN A OD1 1 
ATOM 336  N N   ? GLY A 1  44 ?  -4.359 -13.940   4.113 1.000 92.400 ? 44  GLY A N   1 
ATOM 337  C CA  ? GLY A 1  44 ?  -3.786 -15.230   4.465 1.000 92.400 ? 44  GLY A CA  1 
ATOM 338  C C   ? GLY A 1  44 ?  -3.927 -15.563   5.938 1.000 92.400 ? 44  GLY A C   1 
ATOM 339  O O   ? GLY A 1  44 ?  -4.316 -14.711   6.739 1.000 92.400 ? 44  GLY A O   1 
ATOM 340  N N   ? LYS A 1  45 ?  -3.548 -16.815   6.330 1.000 91.930 ? 45  LYS A N   1 
ATOM 341  C CA  ? LYS A 1  45 ?  -3.706 -17.328   7.689 1.000 91.930 ? 45  LYS A CA  1 
ATOM 342  C C   ? LYS A 1  45 ?  -2.665 -16.726   8.628 1.000 91.930 ? 45  LYS A C   1 
ATOM 343  C CB  ? LYS A 1  45 ?  -3.604 -18.854   7.702 1.000 91.930 ? 45  LYS A CB  1 
ATOM 344  O O   ? LYS A 1  45 ?  -2.989 -16.326   9.748 1.000 91.930 ? 45  LYS A O   1 
ATOM 345  C CG  ? LYS A 1  45 ?  -4.798 -19.559   7.075 1.000 91.930 ? 45  LYS A CG  1 
ATOM 346  C CD  ? LYS A 1  45 ?  -4.671 -21.074   7.182 1.000 91.930 ? 45  LYS A CD  1 
ATOM 347  C CE  ? LYS A 1  45 ?  -5.822 -21.782   6.480 1.000 91.930 ? 45  LYS A CE  1 
ATOM 348  N NZ  ? LYS A 1  45 ?  -5.722 -23.267   6.614 1.000 91.930 ? 45  LYS A NZ  1 
ATOM 349  N N   ? ASN A 1  46 ?  -1.392 -16.613   8.221 1.000 93.830 ? 46  ASN A N   1 
ATOM 350  C CA  ? ASN A 1  46 ?  -0.283 -16.116   9.029 1.000 93.830 ? 46  ASN A CA  1 
ATOM 351  C C   ? ASN A 1  46 ?   0.152 -14.722   8.586 1.000 93.830 ? 46  ASN A C   1 
ATOM 352  C CB  ? ASN A 1  46 ?   0.899 -17.085   8.972 1.000 93.830 ? 46  ASN A CB  1 
ATOM 353  O O   ? ASN A 1  46 ?   1.252 -14.550   8.056 1.000 93.830 ? 46  ASN A O   1 
ATOM 354  C CG  ? ASN A 1  46 ?   0.552 -18.463   9.501 1.000 93.830 ? 46  ASN A CG  1 
ATOM 355  N ND2 ? ASN A 1  46 ?   0.916 -19.496   8.750 1.000 93.830 ? 46  ASN A ND2 1 
ATOM 356  O OD1 ? ASN A 1  46 ?  -0.040 -18.597  10.575 1.000 93.830 ? 46  ASN A OD1 1 
ATOM 357  N N   ? MET A 1  47 ?  -0.770 -13.794   8.911 1.000 95.530 ? 47  MET A N   1 
ATOM 358  C CA  ? MET A 1  47 ?  -0.498 -12.414   8.520 1.000 95.530 ? 47  MET A CA  1 
ATOM 359  C C   ? MET A 1  47 ?   0.215 -11.662   9.639 1.000 95.530 ? 47  MET A C   1 
ATOM 360  C CB  ? MET A 1  47 ?  -1.796 -11.693   8.150 1.000 95.530 ? 47  MET A CB  1 
ATOM 361  O O   ? MET A 1  47 ?  -0.186 -11.742  10.801 1.000 95.530 ? 47  MET A O   1 
ATOM 362  C CG  ? MET A 1  47 ?  -1.579 -10.338   7.497 1.000 95.530 ? 47  MET A CG  1 
ATOM 363  S SD  ? MET A 1  47 ?  -3.151  -9.557   6.960 1.000 95.530 ? 47  MET A SD  1 
ATOM 364  C CE  ? MET A 1  47 ?  -3.884 -10.926   6.022 1.000 95.530 ? 47  MET A CE  1 
ATOM 365  N N   ? LYS A 1  48 ?   1.336 -10.940   9.277 1.000 97.030 ? 48  LYS A N   1 
ATOM 366  C CA  ? LYS A 1  48 ?   2.129 -10.085  10.154 1.000 97.030 ? 48  LYS A CA  1 
ATOM 367  C C   ? LYS A 1  48 ?   2.424  -8.742   9.493 1.000 97.030 ? 48  LYS A C   1 
ATOM 368  C CB  ? LYS A 1  48 ?   3.437 -10.778  10.539 1.000 97.030 ? 48  LYS A CB  1 
ATOM 369  O O   ? LYS A 1  48 ?   2.811  -8.691   8.323 1.000 97.030 ? 48  LYS A O   1 
ATOM 370  C CG  ? LYS A 1  48 ?   4.356  -9.928  11.406 1.000 97.030 ? 48  LYS A CG  1 
ATOM 371  C CD  ? LYS A 1  48 ?   5.639 -10.670  11.755 1.000 97.030 ? 48  LYS A CD  1 
ATOM 372  C CE  ? LYS A 1  48 ?   6.738 -10.398  10.736 1.000 97.030 ? 48  LYS A CE  1 
ATOM 373  N NZ  ? LYS A 1  48 ?   8.000 -11.120  11.076 1.000 97.030 ? 48  LYS A NZ  1 
ATOM 374  N N   ? LEU A 1  49 ?   2.156  -7.575  10.262 1.000 97.710 ? 49  LEU A N   1 
ATOM 375  C CA  ? LEU A 1  49 ?   2.344  -6.232   9.725 1.000 97.710 ? 49  LEU A CA  1 
ATOM 376  C C   ? LEU A 1  49 ?   3.518  -5.535  10.404 1.000 97.710 ? 49  LEU A C   1 
ATOM 377  C CB  ? LEU A 1  49 ?   1.071  -5.401   9.900 1.000 97.710 ? 49  LEU A CB  1 
ATOM 378  O O   ? LEU A 1  49 ?   3.568  -5.449  11.633 1.000 97.710 ? 49  LEU A O   1 
ATOM 379  C CG  ? LEU A 1  49 ?  -0.210  -5.988   9.304 1.000 97.710 ? 49  LEU A CG  1 
ATOM 380  C CD1 ? LEU A 1  49 ?  -0.939  -6.832  10.344 1.000 97.710 ? 49  LEU A CD1 1 
ATOM 381  C CD2 ? LEU A 1  49 ?  -1.114  -4.877   8.780 1.000 97.710 ? 49  LEU A CD2 1 
ATOM 382  N N   ? GLN A 1  50 ?   4.478  -5.110   9.594 1.000 97.160 ? 50  GLN A N   1 
ATOM 383  C CA  ? GLN A 1  50 ?   5.627  -4.367  10.100 1.000 97.160 ? 50  GLN A CA  1 
ATOM 384  C C   ? GLN A 1  50 ?   5.539  -2.892   9.721 1.000 97.160 ? 50  GLN A C   1 
ATOM 385  C CB  ? GLN A 1  50 ?   6.931  -4.968   9.572 1.000 97.160 ? 50  GLN A CB  1 
ATOM 386  O O   ? GLN A 1  50 ?   5.459  -2.553   8.538 1.000 97.160 ? 50  GLN A O   1 
ATOM 387  C CG  ? GLN A 1  50 ?   7.187  -6.393  10.046 1.000 97.160 ? 50  GLN A CG  1 
ATOM 388  C CD  ? GLN A 1  50 ?   8.533  -6.928   9.595 1.000 97.160 ? 50  GLN A CD  1 
ATOM 389  N NE2 ? GLN A 1  50 ?   9.124  -7.802  10.402 1.000 97.160 ? 50  GLN A NE2 1 
ATOM 390  O OE1 ? GLN A 1  50 ?   9.038  -6.558   8.530 1.000 97.160 ? 50  GLN A OE1 1 
ATOM 391  N N   ? LEU A 1  51 ?   5.473  -1.980  10.766 1.000 97.230 ? 51  LEU A N   1 
ATOM 392  C CA  ? LEU A 1  51 ?   5.390  -0.532  10.608 1.000 97.230 ? 51  LEU A CA  1 
ATOM 393  C C   ? LEU A 1  51 ?   6.678   0.141  11.069 1.000 97.230 ? 51  LEU A C   1 
ATOM 394  C CB  ? LEU A 1  51 ?   4.200   0.025  11.393 1.000 97.230 ? 51  LEU A CB  1 
ATOM 395  O O   ? LEU A 1  51 ?   7.386  -0.389  11.929 1.000 97.230 ? 51  LEU A O   1 
ATOM 396  C CG  ? LEU A 1  51 ?   2.826  -0.545  11.038 1.000 97.230 ? 51  LEU A CG  1 
ATOM 397  C CD1 ? LEU A 1  51 ?   2.476  -1.703  11.968 1.000 97.230 ? 51  LEU A CD1 1 
ATOM 398  C CD2 ? LEU A 1  51 ?   1.760   0.543  11.108 1.000 97.230 ? 51  LEU A CD2 1 
ATOM 399  N N   ? GLY A 1  52 ?   6.982   1.309  10.403 1.000 95.550 ? 52  GLY A N   1 
ATOM 400  C CA  ? GLY A 1  52 ?   8.160   2.056  10.811 1.000 95.550 ? 52  GLY A CA  1 
ATOM 401  C C   ? GLY A 1  52 ?   9.453   1.474  10.272 1.000 95.550 ? 52  GLY A C   1 
ATOM 402  O O   ? GLY A 1  52 ?  10.534   1.762  10.790 1.000 95.550 ? 52  GLY A O   1 
ATOM 403  N N   ? LEU A 1  53 ?   9.339   0.496   9.231 1.000 93.330 ? 53  LEU A N   1 
ATOM 404  C CA  ? LEU A 1  53 ?  10.453  -0.202   8.599 1.000 93.330 ? 53  LEU A CA  1 
ATOM 405  C C   ? LEU A 1  53 ?  10.852   0.480   7.295 1.000 93.330 ? 53  LEU A C   1 
ATOM 406  C CB  ? LEU A 1  53 ?  10.086  -1.664   8.331 1.000 93.330 ? 53  LEU A CB  1 
ATOM 407  O O   ? LEU A 1  53 ?  10.001   0.748   6.443 1.000 93.330 ? 53  LEU A O   1 
ATOM 408  C CG  ? LEU A 1  53 ?  11.190  -2.543   7.742 1.000 93.330 ? 53  LEU A CG  1 
ATOM 409  C CD1 ? LEU A 1  53 ?  12.275  -2.800   8.782 1.000 93.330 ? 53  LEU A CD1 1 
ATOM 410  C CD2 ? LEU A 1  53 ?  10.611  -3.858   7.230 1.000 93.330 ? 53  LEU A CD2 1 
ATOM 411  N N   ? HIS A 1  54 ?  12.107   0.861   7.066 1.000 93.130 ? 54  HIS A N   1 
ATOM 412  C CA  ? HIS A 1  54 ?  12.631   1.300   5.778 1.000 93.130 ? 54  HIS A CA  1 
ATOM 413  C C   ? HIS A 1  54 ?  13.491   0.216   5.135 1.000 93.130 ? 54  HIS A C   1 
ATOM 414  C CB  ? HIS A 1  54 ?  13.441   2.587   5.939 1.000 93.130 ? 54  HIS A CB  1 
ATOM 415  O O   ? HIS A 1  54 ?  13.399  -0.020   3.929 1.000 93.130 ? 54  HIS A O   1 
ATOM 416  C CG  ? HIS A 1  54 ?  14.023   3.094   4.658 1.000 93.130 ? 54  HIS A CG  1 
ATOM 417  C CD2 ? HIS A 1  54 ?  15.309   3.206   4.249 1.000 93.130 ? 54  HIS A CD2 1 
ATOM 418  N ND1 ? HIS A 1  54 ?  13.245   3.565   3.623 1.000 93.130 ? 54  HIS A ND1 1 
ATOM 419  C CE1 ? HIS A 1  54 ?  14.030   3.945   2.628 1.000 93.130 ? 54  HIS A CE1 1 
ATOM 420  N NE2 ? HIS A 1  54 ?  15.287   3.738   2.983 1.000 93.130 ? 54  HIS A NE2 1 
ATOM 421  N N   ? SER A 1  55 ?  14.353  -0.454   6.000 1.000 94.190 ? 55  SER A N   1 
ATOM 422  C CA  ? SER A 1  55 ?  15.201  -1.561   5.571 1.000 94.190 ? 55  SER A CA  1 
ATOM 423  C C   ? SER A 1  55 ?  14.892  -2.831   6.357 1.000 94.190 ? 55  SER A C   1 
ATOM 424  C CB  ? SER A 1  55 ?  16.678  -1.200   5.732 1.000 94.190 ? 55  SER A CB  1 
ATOM 425  O O   ? SER A 1  55 ?  14.816  -2.803   7.588 1.000 94.190 ? 55  SER A O   1 
ATOM 426  O OG  ? SER A 1  55 ?  17.501  -2.327   5.489 1.000 94.190 ? 55  SER A OG  1 
ATOM 427  N N   ? LYS A 1  56 ?  14.714  -3.989   5.628 1.000 92.530 ? 56  LYS A N   1 
ATOM 428  C CA  ? LYS A 1  56 ?  14.453  -5.270   6.279 1.000 92.530 ? 56  LYS A CA  1 
ATOM 429  C C   ? LYS A 1  56 ?  15.675  -5.750   7.056 1.000 92.530 ? 56  LYS A C   1 
ATOM 430  C CB  ? LYS A 1  56 ?  14.041  -6.321   5.248 1.000 92.530 ? 56  LYS A CB  1 
ATOM 431  O O   ? LYS A 1  56 ?  15.543  -6.467   8.050 1.000 92.530 ? 56  LYS A O   1 
ATOM 432  C CG  ? LYS A 1  56 ?  12.715  -6.029   4.561 1.000 92.530 ? 56  LYS A CG  1 
ATOM 433  C CD  ? LYS A 1  56 ?  12.385  -7.083   3.512 1.000 92.530 ? 56  LYS A CD  1 
ATOM 434  C CE  ? LYS A 1  56 ?  11.139  -6.712   2.719 1.000 92.530 ? 56  LYS A CE  1 
ATOM 435  N NZ  ? LYS A 1  56 ?  10.861  -7.696   1.631 1.000 92.530 ? 56  LYS A NZ  1 
ATOM 436  N N   ? ASN A 1  57 ?  16.856  -5.249   6.717 1.000 93.360 ? 57  ASN A N   1 
ATOM 437  C CA  ? ASN A 1  57 ?  18.098  -5.684   7.348 1.000 93.360 ? 57  ASN A CA  1 
ATOM 438  C C   ? ASN A 1  57 ?  18.536  -4.720   8.447 1.000 93.360 ? 57  ASN A C   1 
ATOM 439  C CB  ? ASN A 1  57 ?  19.206  -5.837   6.304 1.000 93.360 ? 57  ASN A CB  1 
ATOM 440  O O   ? ASN A 1  57 ?  19.201  -5.123   9.403 1.000 93.360 ? 57  ASN A O   1 
ATOM 441  C CG  ? ASN A 1  57 ?  18.961  -6.996   5.358 1.000 93.360 ? 57  ASN A CG  1 
ATOM 442  N ND2 ? ASN A 1  57 ?  19.510  -6.904   4.153 1.000 93.360 ? 57  ASN A ND2 1 
ATOM 443  O OD1 ? ASN A 1  57 ?  18.283  -7.966   5.708 1.000 93.360 ? 57  ASN A OD1 1 
ATOM 444  N N   ? VAL A 1  58 ?  18.218  -3.447   8.260 1.000 93.540 ? 58  VAL A N   1 
ATOM 445  C CA  ? VAL A 1  58 ?  18.579  -2.418   9.230 1.000 93.540 ? 58  VAL A CA  1 
ATOM 446  C C   ? VAL A 1  58 ?  17.330  -1.653   9.660 1.000 93.540 ? 58  VAL A C   1 
ATOM 447  C CB  ? VAL A 1  58 ?  19.632  -1.442   8.658 1.000 93.540 ? 58  VAL A CB  1 
ATOM 448  O O   ? VAL A 1  58 ?  17.046  -0.571   9.139 1.000 93.540 ? 58  VAL A O   1 
ATOM 449  C CG1 ? VAL A 1  58 ?  20.114  -0.475   9.737 1.000 93.540 ? 58  VAL A CG1 1 
ATOM 450  C CG2 ? VAL A 1  58 ?  20.808  -2.215   8.064 1.000 93.540 ? 58  VAL A CG2 1 
ATOM 451  N N   ? PRO A 1  59 ?  16.512  -2.258  10.621 1.000 92.190 ? 59  PRO A N   1 
ATOM 452  C CA  ? PRO A 1  59 ?  15.242  -1.622  10.982 1.000 92.190 ? 59  PRO A CA  1 
ATOM 453  C C   ? PRO A 1  59 ?  15.432  -0.351  11.807 1.000 92.190 ? 59  PRO A C   1 
ATOM 454  C CB  ? PRO A 1  59 ?  14.527  -2.702  11.799 1.000 92.190 ? 59  PRO A CB  1 
ATOM 455  O O   ? PRO A 1  59 ?  16.425  -0.221  12.527 1.000 92.190 ? 59  PRO A O   1 
ATOM 456  C CG  ? PRO A 1  59 ?  15.626  -3.550  12.355 1.000 92.190 ? 59  PRO A CG  1 
ATOM 457  C CD  ? PRO A 1  59 ?  16.791  -3.501  11.410 1.000 92.190 ? 59  PRO A CD  1 
ATOM 458  N N   ? ASN A 1  60 ?  14.457   0.653  11.628 1.000 93.650 ? 60  ASN A N   1 
ATOM 459  C CA  ? ASN A 1  60 ?  14.408   1.834  12.484 1.000 93.650 ? 60  ASN A CA  1 
ATOM 460  C C   ? ASN A 1  60 ?  14.145   1.461  13.940 1.000 93.650 ? 60  ASN A C   1 
ATOM 461  C CB  ? ASN A 1  60 ?  13.344   2.814  11.986 1.000 93.650 ? 60  ASN A CB  1 
ATOM 462  O O   ? ASN A 1  60 ?  13.581   0.402  14.222 1.000 93.650 ? 60  ASN A O   1 
ATOM 463  C CG  ? ASN A 1  60 ?  13.689   3.416  10.638 1.000 93.650 ? 60  ASN A CG  1 
ATOM 464  N ND2 ? ASN A 1  60 ?  12.674   3.645   9.813 1.000 93.650 ? 60  ASN A ND2 1 
ATOM 465  O OD1 ? ASN A 1  60 ?  14.859   3.673  10.340 1.000 93.650 ? 60  ASN A OD1 1 
ATOM 466  N N   ? LYS A 1  61 ?  14.514   2.373  14.874 1.000 93.990 ? 61  LYS A N   1 
ATOM 467  C CA  ? LYS A 1  61 ?  14.334   2.145  16.305 1.000 93.990 ? 61  LYS A CA  1 
ATOM 468  C C   ? LYS A 1  61 ?  12.854   2.044  16.664 1.000 93.990 ? 61  LYS A C   1 
ATOM 469  C CB  ? LYS A 1  61 ?  14.994   3.263  17.113 1.000 93.990 ? 61  LYS A CB  1 
ATOM 470  O O   ? LYS A 1  61 ?  12.489   1.370  17.629 1.000 93.990 ? 61  LYS A O   1 
ATOM 471  C CG  ? LYS A 1  61 ?  16.513   3.271  17.033 1.000 93.990 ? 61  LYS A CG  1 
ATOM 472  C CD  ? LYS A 1  61 ?  17.113   4.378  17.891 1.000 93.990 ? 61  LYS A CD  1 
ATOM 473  C CE  ? LYS A 1  61 ?  18.632   4.407  17.787 1.000 93.990 ? 61  LYS A CE  1 
ATOM 474  N NZ  ? LYS A 1  61 ?  19.223   5.506  18.608 1.000 93.990 ? 61  LYS A NZ  1 
ATOM 475  N N   ? ASP A 1  62 ?  12.041   2.701  15.935 1.000 94.380 ? 62  ASP A N   1 
ATOM 476  C CA  ? ASP A 1  62 ?  10.627   2.772  16.286 1.000 94.380 ? 62  ASP A CA  1 
ATOM 477  C C   ? ASP A 1  62 ?   9.811   1.756  15.490 1.000 94.380 ? 62  ASP A C   1 
ATOM 478  C CB  ? ASP A 1  62 ?  10.085   4.184  16.049 1.000 94.380 ? 62  ASP A CB  1 
ATOM 479  O O   ? ASP A 1  62 ?   8.607   1.935  15.295 1.000 94.380 ? 62  ASP A O   1 
ATOM 480  C CG  ? ASP A 1  62 ?  10.468   4.746  14.692 1.000 94.380 ? 62  ASP A CG  1 
ATOM 481  O OD1 ? ASP A 1  62 ?  11.295   4.127  13.987 1.000 94.380 ? 62  ASP A OD1 1 
ATOM 482  O OD2 ? ASP A 1  62 ?   9.941   5.818  14.325 1.000 94.380 ? 62  ASP A OD2 1 
ATOM 483  N N   ? LYS A 1  63 ?  10.455   0.666  14.884 1.000 95.850 ? 63  LYS A N   1 
ATOM 484  C CA  ? LYS A 1  63 ?   9.753  -0.419  14.204 1.000 95.850 ? 63  LYS A CA  1 
ATOM 485  C C   ? LYS A 1  63 ?   8.769  -1.111  15.144 1.000 95.850 ? 63  LYS A C   1 
ATOM 486  C CB  ? LYS A 1  63 ?  10.749  -1.437  13.647 1.000 95.850 ? 63  LYS A CB  1 
ATOM 487  O O   ? LYS A 1  63 ?   9.081  -1.346  16.313 1.000 95.850 ? 63  LYS A O   1 
ATOM 488  C CG  ? LYS A 1  63 ?  10.098  -2.634  12.970 1.000 95.850 ? 63  LYS A CG  1 
ATOM 489  C CD  ? LYS A 1  63 ?  11.098  -3.761  12.745 1.000 95.850 ? 63  LYS A CD  1 
ATOM 490  C CE  ? LYS A 1  63 ?  10.409  -5.118  12.688 1.000 95.850 ? 63  LYS A CE  1 
ATOM 491  N NZ  ? LYS A 1  63 ?  11.394  -6.238  12.619 1.000 95.850 ? 63  LYS A NZ  1 
ATOM 492  N N   ? GLN A 1  64 ?   7.593  -1.296  14.575 1.000 97.220 ? 64  GLN A N   1 
ATOM 493  C CA  ? GLN A 1  64 ?   6.555  -1.989  15.330 1.000 97.220 ? 64  GLN A CA  1 
ATOM 494  C C   ? GLN A 1  64 ?   5.963  -3.141  14.522 1.000 97.220 ? 64  GLN A C   1 
ATOM 495  C CB  ? GLN A 1  64 ?   5.450  -1.016  15.744 1.000 97.220 ? 64  GLN A CB  1 
ATOM 496  O O   ? GLN A 1  64 ?   5.776  -3.023  13.310 1.000 97.220 ? 64  GLN A O   1 
ATOM 497  C CG  ? GLN A 1  64 ?   5.937   0.132  16.618 1.000 97.220 ? 64  GLN A CG  1 
ATOM 498  C CD  ? GLN A 1  64 ?   4.811   1.044  17.071 1.000 97.220 ? 64  GLN A CD  1 
ATOM 499  N NE2 ? GLN A 1  64 ?   5.032   2.350  16.975 1.000 97.220 ? 64  GLN A NE2 1 
ATOM 500  O OE1 ? GLN A 1  64 ?   3.752   0.577  17.502 1.000 97.220 ? 64  GLN A OE1 1 
ATOM 501  N N   ? ILE A 1  65 ?   5.680  -4.267  15.269 1.000 97.470 ? 65  ILE A N   1 
ATOM 502  C CA  ? ILE A 1  65 ?   5.008  -5.409  14.660 1.000 97.470 ? 65  ILE A CA  1 
ATOM 503  C C   ? ILE A 1  65 ?   3.593  -5.534  15.220 1.000 97.470 ? 65  ILE A C   1 
ATOM 504  C CB  ? ILE A 1  65 ?   5.794  -6.718  14.893 1.000 97.470 ? 65  ILE A CB  1 
ATOM 505  O O   ? ILE A 1  65 ?   3.394  -5.499  16.436 1.000 97.470 ? 65  ILE A O   1 
ATOM 506  C CG1 ? ILE A 1  65 ?   7.183  -6.629  14.251 1.000 97.470 ? 65  ILE A CG1 1 
ATOM 507  C CG2 ? ILE A 1  65 ?   5.016  -7.920  14.350 1.000 97.470 ? 65  ILE A CG2 1 
ATOM 508  C CD1 ? ILE A 1  65 ?   8.094  -7.803  14.580 1.000 97.470 ? 65  ILE A CD1 1 
ATOM 509  N N   ? ARG A 1  66 ?   2.651  -5.642  14.233 1.000 97.580 ? 66  ARG A N   1 
ATOM 510  C CA  ? ARG A 1  66 ?   1.256  -5.850  14.608 1.000 97.580 ? 66  ARG A CA  1 
ATOM 511  C C   ? ARG A 1  66 ?   0.685  -7.090  13.928 1.000 97.580 ? 66  ARG A C   1 
ATOM 512  C CB  ? ARG A 1  66 ?   0.415  -4.622  14.251 1.000 97.580 ? 66  ARG A CB  1 
ATOM 513  O O   ? ARG A 1  66 ?   1.201  -7.534  12.900 1.000 97.580 ? 66  ARG A O   1 
ATOM 514  C CG  ? ARG A 1  66 ?   0.776  -3.376  15.044 1.000 97.580 ? 66  ARG A CG  1 
ATOM 515  C CD  ? ARG A 1  66 ?   0.457  -3.537  16.524 1.000 97.580 ? 66  ARG A CD  1 
ATOM 516  N NE  ? ARG A 1  66 ?   0.710  -2.306  17.267 1.000 97.580 ? 66  ARG A NE  1 
ATOM 517  N NH1 ? ARG A 1  66 ?   2.956  -2.728  17.606 1.000 97.580 ? 66  ARG A NH1 1 
ATOM 518  N NH2 ? ARG A 1  66 ?   2.010  -0.807  18.424 1.000 97.580 ? 66  ARG A NH2 1 
ATOM 519  C CZ  ? ARG A 1  66 ?   1.891  -1.950  17.764 1.000 97.580 ? 66  ARG A CZ  1 
ATOM 520  N N   ? PHE A 1  67 ?  -0.432  -7.596  14.552 1.000 97.520 ? 67  PHE A N   1 
ATOM 521  C CA  ? PHE A 1  67 ?  -1.207  -8.696  13.991 1.000 97.520 ? 67  PHE A CA  1 
ATOM 522  C C   ? PHE A 1  67 ?  -2.655  -8.277  13.762 1.000 97.520 ? 67  PHE A C   1 
ATOM 523  C CB  ? PHE A 1  67 ?  -1.155  -9.918  14.913 1.000 97.520 ? 67  PHE A CB  1 
ATOM 524  O O   ? PHE A 1  67 ?  -3.165  -7.388  14.446 1.000 97.520 ? 67  PHE A O   1 
ATOM 525  C CG  ? PHE A 1  67 ?   0.235 -10.452  15.135 1.000 97.520 ? 67  PHE A CG  1 
ATOM 526  C CD1 ? PHE A 1  67 ?   0.777 -11.398  14.274 1.000 97.520 ? 67  PHE A CD1 1 
ATOM 527  C CD2 ? PHE A 1  67 ?   1.000 -10.007  16.205 1.000 97.520 ? 67  PHE A CD2 1 
ATOM 528  C CE1 ? PHE A 1  67 ?   2.063 -11.894  14.476 1.000 97.520 ? 67  PHE A CE1 1 
ATOM 529  C CE2 ? PHE A 1  67 ?   2.286 -10.498  16.414 1.000 97.520 ? 67  PHE A CE2 1 
ATOM 530  C CZ  ? PHE A 1  67 ?   2.815 -11.442  15.549 1.000 97.520 ? 67  PHE A CZ  1 
ATOM 531  N N   ? PRO A 1  68 ?  -3.223  -8.953  12.710 1.000 97.400 ? 68  PRO A N   1 
ATOM 532  C CA  ? PRO A 1  68 ?  -4.631  -8.614  12.493 1.000 97.400 ? 68  PRO A CA  1 
ATOM 533  C C   ? PRO A 1  68 ?  -5.533  -9.078  13.635 1.000 97.400 ? 68  PRO A C   1 
ATOM 534  C CB  ? PRO A 1  68 ?  -4.975  -9.348  11.194 1.000 97.400 ? 68  PRO A CB  1 
ATOM 535  O O   ? PRO A 1  68 ?  -5.435 -10.226  14.077 1.000 97.400 ? 68  PRO A O   1 
ATOM 536  C CG  ? PRO A 1  68 ?  -3.656  -9.592  10.533 1.000 97.400 ? 68  PRO A CG  1 
ATOM 537  C CD  ? PRO A 1  68 ?  -2.611  -9.753  11.599 1.000 97.400 ? 68  PRO A CD  1 
ATOM 538  N N   ? LYS A 1  69 ?  -6.351  -8.139  14.197 1.000 96.880 ? 69  LYS A N   1 
ATOM 539  C CA  ? LYS A 1  69 ?  -7.416  -8.506  15.126 1.000 96.880 ? 69  LYS A CA  1 
ATOM 540  C C   ? LYS A 1  69 ?  -8.680  -8.920  14.377 1.000 96.880 ? 69  LYS A C   1 
ATOM 541  C CB  ? LYS A 1  69 ?  -7.725  -7.346  16.074 1.000 96.880 ? 69  LYS A CB  1 
ATOM 542  O O   ? LYS A 1  69 ?  -9.313  -9.920  14.723 1.000 96.880 ? 69  LYS A O   1 
ATOM 543  C CG  ? LYS A 1  69 ?  -8.802  -7.658  17.103 1.000 96.880 ? 69  LYS A CG  1 
ATOM 544  C CD  ? LYS A 1  69 ?  -8.998  -6.501  18.075 1.000 96.880 ? 69  LYS A CD  1 
ATOM 545  C CE  ? LYS A 1  69 ? -10.070  -6.815  19.109 1.000 96.880 ? 69  LYS A CE  1 
ATOM 546  N NZ  ? LYS A 1  69 ? -10.205  -5.720  20.116 1.000 96.880 ? 69  LYS A NZ  1 
ATOM 547  N N   ? GLU A 1  70 ?  -9.037  -8.114  13.394 1.000 95.790 ? 70  GLU A N   1 
ATOM 548  C CA  ? GLU A 1  70 ? -10.206  -8.300  12.541 1.000 95.790 ? 70  GLU A CA  1 
ATOM 549  C C   ? GLU A 1  70 ?  -9.929  -7.830  11.115 1.000 95.790 ? 70  GLU A C   1 
ATOM 550  C CB  ? GLU A 1  70 ? -11.414  -7.555  13.114 1.000 95.790 ? 70  GLU A CB  1 
ATOM 551  O O   ? GLU A 1  70 ?  -9.174  -6.879  10.905 1.000 95.790 ? 70  GLU A O   1 
ATOM 552  C CG  ? GLU A 1  70 ? -12.750  -8.037  12.567 1.000 95.790 ? 70  GLU A CG  1 
ATOM 553  C CD  ? GLU A 1  70 ? -13.946  -7.399  13.257 1.000 95.790 ? 70  GLU A CD  1 
ATOM 554  O OE1 ? GLU A 1  70 ? -15.094  -7.826  12.999 1.000 95.790 ? 70  GLU A OE1 1 
ATOM 555  O OE2 ? GLU A 1  70 ? -13.733  -6.465  14.061 1.000 95.790 ? 70  GLU A OE2 1 
ATOM 556  N N   ? LYS A 1  71 ? -10.579  -8.520  10.194 1.000 94.720 ? 71  LYS A N   1 
ATOM 557  C CA  ? LYS A 1  71 ? -10.475  -8.150   8.786 1.000 94.720 ? 71  LYS A CA  1 
ATOM 558  C C   ? LYS A 1  71 ? -11.856  -7.936   8.171 1.000 94.720 ? 71  LYS A C   1 
ATOM 559  C CB  ? LYS A 1  71 ?  -9.714  -9.221   8.003 1.000 94.720 ? 71  LYS A CB  1 
ATOM 560  O O   ? LYS A 1  71 ? -12.769  -8.734   8.391 1.000 94.720 ? 71  LYS A O   1 
ATOM 561  C CG  ? LYS A 1  71 ?  -8.295  -9.457   8.499 1.000 94.720 ? 71  LYS A CG  1 
ATOM 562  C CD  ? LYS A 1  71 ?  -7.623 -10.599   7.747 1.000 94.720 ? 71  LYS A CD  1 
ATOM 563  C CE  ? LYS A 1  71 ?  -8.147 -11.954   8.203 1.000 94.720 ? 71  LYS A CE  1 
ATOM 564  N NZ  ? LYS A 1  71 ?  -7.439 -13.080   7.521 1.000 94.720 ? 71  LYS A NZ  1 
ATOM 565  N N   ? PHE A 1  72 ? -11.965  -6.839   7.416 1.000 94.380 ? 72  PHE A N   1 
ATOM 566  C CA  ? PHE A 1  72 ? -13.206  -6.501   6.727 1.000 94.380 ? 72  PHE A CA  1 
ATOM 567  C C   ? PHE A 1  72 ? -12.983  -6.411   5.222 1.000 94.380 ? 72  PHE A C   1 
ATOM 568  C CB  ? PHE A 1  72 ? -13.770  -5.177   7.254 1.000 94.380 ? 72  PHE A CB  1 
ATOM 569  O O   ? PHE A 1  72 ? -12.039  -5.762   4.767 1.000 94.380 ? 72  PHE A O   1 
ATOM 570  C CG  ? PHE A 1  72 ? -14.111  -5.203   8.719 1.000 94.380 ? 72  PHE A CG  1 
ATOM 571  C CD1 ? PHE A 1  72 ? -15.412  -5.447   9.141 1.000 94.380 ? 72  PHE A CD1 1 
ATOM 572  C CD2 ? PHE A 1  72 ? -13.129  -4.983   9.677 1.000 94.380 ? 72  PHE A CD2 1 
ATOM 573  C CE1 ? PHE A 1  72 ? -15.730  -5.471  10.497 1.000 94.380 ? 72  PHE A CE1 1 
ATOM 574  C CE2 ? PHE A 1  72 ? -13.439  -5.006  11.033 1.000 94.380 ? 72  PHE A CE2 1 
ATOM 575  C CZ  ? PHE A 1  72 ? -14.741  -5.249  11.441 1.000 94.380 ? 72  PHE A CZ  1 
ATOM 576  N N   ? PHE A 1  73 ? -13.851  -7.072   4.455 1.000 90.760 ? 73  PHE A N   1 
ATOM 577  C CA  ? PHE A 1  73 ? -13.753  -7.107   3.001 1.000 90.760 ? 73  PHE A CA  1 
ATOM 578  C C   ? PHE A 1  73 ? -14.940  -6.399   2.360 1.000 90.760 ? 73  PHE A C   1 
ATOM 579  C CB  ? PHE A 1  73 ? -13.672  -8.553   2.501 1.000 90.760 ? 73  PHE A CB  1 
ATOM 580  O O   ? PHE A 1  73 ? -16.080  -6.563   2.801 1.000 90.760 ? 73  PHE A O   1 
ATOM 581  C CG  ? PHE A 1  73 ? -12.543  -9.342   3.106 1.000 90.760 ? 73  PHE A CG  1 
ATOM 582  C CD1 ? PHE A 1  73 ? -11.308  -9.412   2.474 1.000 90.760 ? 73  PHE A CD1 1 
ATOM 583  C CD2 ? PHE A 1  73 ? -12.717 -10.015   4.309 1.000 90.760 ? 73  PHE A CD2 1 
ATOM 584  C CE1 ? PHE A 1  73 ? -10.261 -10.142   3.032 1.000 90.760 ? 73  PHE A CE1 1 
ATOM 585  C CE2 ? PHE A 1  73 ? -11.675 -10.746   4.873 1.000 90.760 ? 73  PHE A CE2 1 
ATOM 586  C CZ  ? PHE A 1  73 ? -10.448 -10.809   4.233 1.000 90.760 ? 73  PHE A CZ  1 
ATOM 587  N N   ? CYS A 1  74 ? -14.581  -5.600   1.419 1.000 81.530 ? 74  CYS A N   1 
ATOM 588  C CA  ? CYS A 1  74 ? -15.640  -4.973   0.636 1.000 81.530 ? 74  CYS A CA  1 
ATOM 589  C C   ? CYS A 1  74 ? -16.076  -5.875  -0.513 1.000 81.530 ? 74  CYS A C   1 
ATOM 590  C CB  ? CYS A 1  74 ? -15.176  -3.623   0.089 1.000 81.530 ? 74  CYS A CB  1 
ATOM 591  O O   ? CYS A 1  74 ? -15.259  -6.254  -1.354 1.000 81.530 ? 74  CYS A O   1 
ATOM 592  S SG  ? CYS A 1  74 ? -16.479  -2.687  -0.741 1.000 81.530 ? 74  CYS A SG  1 
ATOM 593  N N   ? LEU A 1  75 ? -17.139  -6.857  -0.202 1.000 64.070 ? 75  LEU A N   1 
ATOM 594  C CA  ? LEU A 1  75 ? -17.901  -7.911  -0.863 1.000 64.070 ? 75  LEU A CA  1 
ATOM 595  C C   ? LEU A 1  75 ? -17.085  -8.554  -1.979 1.000 64.070 ? 75  LEU A C   1 
ATOM 596  C CB  ? LEU A 1  75 ? -19.209  -7.351  -1.429 1.000 64.070 ? 75  LEU A CB  1 
ATOM 597  O O   ? LEU A 1  75 ? -17.032  -8.032  -3.095 1.000 64.070 ? 75  LEU A O   1 
ATOM 598  C CG  ? LEU A 1  75 ? -20.228  -6.844  -0.408 1.000 64.070 ? 75  LEU A CG  1 
ATOM 599  C CD1 ? LEU A 1  75 ? -21.324  -6.045  -1.104 1.000 64.070 ? 75  LEU A CD1 1 
ATOM 600  C CD2 ? LEU A 1  75 ? -20.823  -8.007   0.377 1.000 64.070 ? 75  LEU A CD2 1 
ATOM 601  N N   ? SER A 1  76 ? -16.010  -9.230  -1.702 1.000 58.570 ? 76  SER A N   1 
ATOM 602  C CA  ? SER A 1  76 ? -15.429 -10.130  -2.693 1.000 58.570 ? 76  SER A CA  1 
ATOM 603  C C   ? SER A 1  76 ? -15.829 -11.577  -2.428 1.000 58.570 ? 76  SER A C   1 
ATOM 604  C CB  ? SER A 1  76 ? -13.905 -10.007  -2.701 1.000 58.570 ? 76  SER A CB  1 
ATOM 605  O O   ? SER A 1  76 ? -15.670 -12.077  -1.313 1.000 58.570 ? 76  SER A O   1 
ATOM 606  O OG  ? SER A 1  76 ? -13.297 -11.283  -2.609 1.000 58.570 ? 76  SER A OG  1 
ATOM 607  N N   ? SER A 1  77 ? -16.891 -12.049  -3.122 1.000 47.380 ? 77  SER A N   1 
ATOM 608  C CA  ? SER A 1  77 ? -17.324 -13.442  -3.104 1.000 47.380 ? 77  SER A CA  1 
ATOM 609  C C   ? SER A 1  77 ? -16.378 -14.325  -3.911 1.000 47.380 ? 77  SER A C   1 
ATOM 610  C CB  ? SER A 1  77 ? -18.746 -13.569  -3.653 1.000 47.380 ? 77  SER A CB  1 
ATOM 611  O O   ? SER A 1  77 ? -16.282 -15.529  -3.663 1.000 47.380 ? 77  SER A O   1 
ATOM 612  O OG  ? SER A 1  77 ? -18.818 -13.079  -4.981 1.000 47.380 ? 77  SER A OG  1 
ATOM 613  N N   ? THR A 1  78 ? -15.094 -13.734  -4.534 1.000 49.460 ? 78  THR A N   1 
ATOM 614  C CA  ? THR A 1  78 ? -14.086 -14.501  -5.257 1.000 49.460 ? 78  THR A CA  1 
ATOM 615  C C   ? THR A 1  78 ? -12.879 -13.629  -5.591 1.000 49.460 ? 78  THR A C   1 
ATOM 616  C CB  ? THR A 1  78 ? -14.664 -15.100  -6.553 1.000 49.460 ? 78  THR A CB  1 
ATOM 617  O O   ? THR A 1  78 ? -12.990 -12.403  -5.649 1.000 49.460 ? 78  THR A O   1 
ATOM 618  C CG2 ? THR A 1  78 ? -15.874 -15.982  -6.259 1.000 49.460 ? 78  THR A CG2 1 
ATOM 619  O OG1 ? THR A 1  78 ? -15.062 -14.038  -7.428 1.000 49.460 ? 78  THR A OG1 1 
ATOM 620  N N   ? ASN A 1  79 ? -11.606 -13.989  -5.369 1.000 53.480 ? 79  ASN A N   1 
ATOM 621  C CA  ? ASN A 1  79 ? -10.266 -13.439  -5.540 1.000 53.480 ? 79  ASN A CA  1 
ATOM 622  C C   ? ASN A 1  79 ? -10.063 -12.885  -6.947 1.000 53.480 ? 79  ASN A C   1 
ATOM 623  C CB  ? ASN A 1  79 ?  -9.206 -14.498  -5.228 1.000 53.480 ? 79  ASN A CB  1 
ATOM 624  O O   ? ASN A 1  79 ?  -9.044 -12.251  -7.229 1.000 53.480 ? 79  ASN A O   1 
ATOM 625  C CG  ? ASN A 1  79 ?  -9.069 -14.767  -3.743 1.000 53.480 ? 79  ASN A CG  1 
ATOM 626  N ND2 ? ASN A 1  79 ?  -8.384 -15.851  -3.397 1.000 53.480 ? 79  ASN A ND2 1 
ATOM 627  O OD1 ? ASN A 1  79 ?  -9.575 -14.008  -2.912 1.000 53.480 ? 79  ASN A OD1 1 
ATOM 628  N N   ? THR A 1  80 ? -11.233 -12.797  -7.928 1.000 55.320 ? 80  THR A N   1 
ATOM 629  C CA  ? THR A 1  80 ? -11.051 -12.436  -9.329 1.000 55.320 ? 80  THR A CA  1 
ATOM 630  C C   ? THR A 1  80 ? -11.860 -11.190  -9.677 1.000 55.320 ? 80  THR A C   1 
ATOM 631  C CB  ? THR A 1  80 ? -11.459 -13.593 -10.261 1.000 55.320 ? 80  THR A CB  1 
ATOM 632  O O   ? THR A 1  80 ? -11.815 -10.711 -10.812 1.000 55.320 ? 80  THR A O   1 
ATOM 633  C CG2 ? THR A 1  80 ? -10.547 -14.800 -10.070 1.000 55.320 ? 80  THR A CG2 1 
ATOM 634  O OG1 ? THR A 1  80 ? -12.809 -13.977  -9.973 1.000 55.320 ? 80  THR A OG1 1 
ATOM 635  N N   ? GLU A 1  81 ? -12.587 -10.491  -8.645 1.000 65.870 ? 81  GLU A N   1 
ATOM 636  C CA  ? GLU A 1  81 ? -13.363  -9.313  -9.023 1.000 65.870 ? 81  GLU A CA  1 
ATOM 637  C C   ? GLU A 1  81 ? -12.544  -8.036  -8.857 1.000 65.870 ? 81  GLU A C   1 
ATOM 638  C CB  ? GLU A 1  81 ? -14.647  -9.226  -8.194 1.000 65.870 ? 81  GLU A CB  1 
ATOM 639  O O   ? GLU A 1  81 ? -12.218  -7.643  -7.736 1.000 65.870 ? 81  GLU A O   1 
ATOM 640  C CG  ? GLU A 1  81 ? -15.698 -10.258  -8.577 1.000 65.870 ? 81  GLU A CG  1 
ATOM 641  C CD  ? GLU A 1  81 ? -17.004 -10.095  -7.816 1.000 65.870 ? 81  GLU A CD  1 
ATOM 642  O OE1 ? GLU A 1  81 ? -17.984 -10.806  -8.134 1.000 65.870 ? 81  GLU A OE1 1 
ATOM 643  O OE2 ? GLU A 1  81 ? -17.047  -9.250  -6.894 1.000 65.870 ? 81  GLU A OE2 1 
ATOM 644  N N   ? TRP A 1  82 ? -11.769  -7.665  -9.961 1.000 69.760 ? 82  TRP A N   1 
ATOM 645  C CA  ? TRP A 1  82 ? -10.856  -6.532 -10.070 1.000 69.760 ? 82  TRP A CA  1 
ATOM 646  C C   ? TRP A 1  82 ? -11.448  -5.291  -9.409 1.000 69.760 ? 82  TRP A C   1 
ATOM 647  C CB  ? TRP A 1  82 ? -10.534  -6.239 -11.538 1.000 69.760 ? 82  TRP A CB  1 
ATOM 648  O O   ? TRP A 1  82 ? -10.712  -4.418  -8.943 1.000 69.760 ? 82  TRP A O   1 
ATOM 649  C CG  ? TRP A 1  82 ?  -9.989  -7.417 -12.289 1.000 69.760 ? 82  TRP A CG  1 
ATOM 650  C CD1 ? TRP A 1  82 ?  -9.127  -8.367 -11.817 1.000 69.760 ? 82  TRP A CD1 1 
ATOM 651  C CD2 ? TRP A 1  82 ? -10.267  -7.766 -13.648 1.000 69.760 ? 82  TRP A CD2 1 
ATOM 652  C CE2 ? TRP A 1  82 ?  -9.539  -8.942 -13.935 1.000 69.760 ? 82  TRP A CE2 1 
ATOM 653  C CE3 ? TRP A 1  82 ? -11.062  -7.198 -14.653 1.000 69.760 ? 82  TRP A CE3 1 
ATOM 654  N NE1 ? TRP A 1  82 ?  -8.852  -9.287 -12.802 1.000 69.760 ? 82  TRP A NE1 1 
ATOM 655  C CH2 ? TRP A 1  82 ? -10.368  -8.985 -16.151 1.000 69.760 ? 82  TRP A CH2 1 
ATOM 656  C CZ2 ? TRP A 1  82 ?  -9.583  -9.561 -15.186 1.000 69.760 ? 82  TRP A CZ2 1 
ATOM 657  C CZ3 ? TRP A 1  82 ? -11.105  -7.816 -15.897 1.000 69.760 ? 82  TRP A CZ3 1 
ATOM 658  N N   ? ASP A 1  83 ? -12.795  -5.273  -9.152 1.000 72.020 ? 83  ASP A N   1 
ATOM 659  C CA  ? ASP A 1  83 ? -13.445  -4.033  -8.737 1.000 72.020 ? 83  ASP A CA  1 
ATOM 660  C C   ? ASP A 1  83 ? -13.824  -4.079  -7.259 1.000 72.020 ? 83  ASP A C   1 
ATOM 661  C CB  ? ASP A 1  83 ? -14.687  -3.767  -9.591 1.000 72.020 ? 83  ASP A CB  1 
ATOM 662  O O   ? ASP A 1  83 ? -14.310  -3.090  -6.706 1.000 72.020 ? 83  ASP A O   1 
ATOM 663  C CG  ? ASP A 1  83 ? -15.681  -4.914  -9.565 1.000 72.020 ? 83  ASP A CG  1 
ATOM 664  O OD1 ? ASP A 1  83 ? -15.331  -6.015  -9.088 1.000 72.020 ? 83  ASP A OD1 1 
ATOM 665  O OD2 ? ASP A 1  83 ? -16.826  -4.716 -10.028 1.000 72.020 ? 83  ASP A OD2 1 
ATOM 666  N N   ? LYS A 1  84 ? -13.446  -5.220  -6.632 1.000 78.030 ? 84  LYS A N   1 
ATOM 667  C CA  ? LYS A 1  84 ? -13.793  -5.342  -5.219 1.000 78.030 ? 84  LYS A CA  1 
ATOM 668  C C   ? LYS A 1  84 ? -12.642  -5.948  -4.421 1.000 78.030 ? 84  LYS A C   1 
ATOM 669  C CB  ? LYS A 1  84 ? -15.053  -6.191  -5.047 1.000 78.030 ? 84  LYS A CB  1 
ATOM 670  O O   ? LYS A 1  84 ? -12.857  -6.815  -3.571 1.000 78.030 ? 84  LYS A O   1 
ATOM 671  C CG  ? LYS A 1  84 ? -16.282  -5.622  -5.740 1.000 78.030 ? 84  LYS A CG  1 
ATOM 672  C CD  ? LYS A 1  84 ? -17.504  -6.507  -5.529 1.000 78.030 ? 84  LYS A CD  1 
ATOM 673  C CE  ? LYS A 1  84 ? -18.722  -5.966  -6.265 1.000 78.030 ? 84  LYS A CE  1 
ATOM 674  N NZ  ? LYS A 1  84 ? -19.898  -6.877  -6.136 1.000 78.030 ? 84  LYS A NZ  1 
ATOM 675  N N   ? ASP A 1  85 ? -11.401  -5.622  -4.668 1.000 89.080 ? 85  ASP A N   1 
ATOM 676  C CA  ? ASP A 1  85 ? -10.167  -6.121  -4.070 1.000 89.080 ? 85  ASP A CA  1 
ATOM 677  C C   ? ASP A 1  85 ?  -9.622  -5.140  -3.034 1.000 89.080 ? 85  ASP A C   1 
ATOM 678  C CB  ? ASP A 1  85 ?  -9.115  -6.383  -5.150 1.000 89.080 ? 85  ASP A CB  1 
ATOM 679  O O   ? ASP A 1  85 ?  -8.634  -4.448  -3.287 1.000 89.080 ? 85  ASP A O   1 
ATOM 680  C CG  ? ASP A 1  85 ?  -7.902  -7.131  -4.627 1.000 89.080 ? 85  ASP A CG  1 
ATOM 681  O OD1 ? ASP A 1  85 ?  -8.003  -7.797  -3.574 1.000 89.080 ? 85  ASP A OD1 1 
ATOM 682  O OD2 ? ASP A 1  85 ?  -6.834  -7.051  -5.272 1.000 89.080 ? 85  ASP A OD2 1 
ATOM 683  N N   ? ILE A 1  86 ? -10.436  -4.944  -1.875 1.000 92.200 ? 86  ILE A N   1 
ATOM 684  C CA  ? ILE A 1  86 ? -10.049  -4.024  -0.810 1.000 92.200 ? 86  ILE A CA  1 
ATOM 685  C C   ? ILE A 1  86 ? -10.306  -4.672   0.549 1.000 92.200 ? 86  ILE A C   1 
ATOM 686  C CB  ? ILE A 1  86 ? -10.809  -2.683  -0.918 1.000 92.200 ? 86  ILE A CB  1 
ATOM 687  O O   ? ILE A 1  86 ? -11.313  -5.358   0.736 1.000 92.200 ? 86  ILE A O   1 
ATOM 688  C CG1 ? ILE A 1  86 ? -10.227  -1.660   0.064 1.000 92.200 ? 86  ILE A CG1 1 
ATOM 689  C CG2 ? ILE A 1  86 ? -12.307  -2.890  -0.669 1.000 92.200 ? 86  ILE A CG2 1 
ATOM 690  C CD1 ? ILE A 1  86 ? -10.659  -0.225  -0.209 1.000 92.200 ? 86  ILE A CD1 1 
ATOM 691  N N   ? MET A 1  87 ?  -9.357  -4.563   1.433 1.000 94.810 ? 87  MET A N   1 
ATOM 692  C CA  ? MET A 1  87 ?  -9.437  -5.147   2.768 1.000 94.810 ? 87  MET A CA  1 
ATOM 693  C C   ? MET A 1  87 ?  -8.965  -4.155   3.825 1.000 94.810 ? 87  MET A C   1 
ATOM 694  C CB  ? MET A 1  87 ?  -8.607  -6.429   2.846 1.000 94.810 ? 87  MET A CB  1 
ATOM 695  O O   ? MET A 1  87 ?  -7.926  -3.513   3.660 1.000 94.810 ? 87  MET A O   1 
ATOM 696  C CG  ? MET A 1  87 ?  -8.642  -7.101   4.209 1.000 94.810 ? 87  MET A CG  1 
ATOM 697  S SD  ? MET A 1  87 ?  -7.648  -8.643   4.259 1.000 94.810 ? 87  MET A SD  1 
ATOM 698  C CE  ? MET A 1  87 ?  -5.974  -7.945   4.240 1.000 94.810 ? 87  MET A CE  1 
ATOM 699  N N   ? LEU A 1  88 ?  -9.836  -3.989   4.821 1.000 96.470 ? 88  LEU A N   1 
ATOM 700  C CA  ? LEU A 1  88 ?  -9.459  -3.238   6.013 1.000 96.470 ? 88  LEU A CA  1 
ATOM 701  C C   ? LEU A 1  88 ?  -9.042  -4.179   7.139 1.000 96.470 ? 88  LEU A C   1 
ATOM 702  C CB  ? LEU A 1  88 ? -10.617  -2.351   6.477 1.000 96.470 ? 88  LEU A CB  1 
ATOM 703  O O   ? LEU A 1  88 ?  -9.735  -5.159   7.423 1.000 96.470 ? 88  LEU A O   1 
ATOM 704  C CG  ? LEU A 1  88 ? -10.819  -1.043   5.709 1.000 96.470 ? 88  LEU A CG  1 
ATOM 705  C CD1 ? LEU A 1  88 ? -12.141  -0.395   6.105 1.000 96.470 ? 88  LEU A CD1 1 
ATOM 706  C CD2 ? LEU A 1  88 ?  -9.655  -0.091   5.960 1.000 96.470 ? 88  LEU A CD2 1 
ATOM 707  N N   ? ILE A 1  89 ?  -7.885  -3.778   7.737 1.000 97.480 ? 89  ILE A N   1 
ATOM 708  C CA  ? ILE A 1  89 ?  -7.368  -4.608   8.819 1.000 97.480 ? 89  ILE A CA  1 
ATOM 709  C C   ? ILE A 1  89 ?  -7.336  -3.804  10.116 1.000 97.480 ? 89  ILE A C   1 
ATOM 710  C CB  ? ILE A 1  89 ?  -5.960  -5.152   8.490 1.000 97.480 ? 89  ILE A CB  1 
ATOM 711  O O   ? ILE A 1  89 ?  -6.688  -2.757  10.189 1.000 97.480 ? 89  ILE A O   1 
ATOM 712  C CG1 ? ILE A 1  89 ?  -5.981  -5.925   7.167 1.000 97.480 ? 89  ILE A CG1 1 
ATOM 713  C CG2 ? ILE A 1  89 ?  -5.441  -6.033   9.631 1.000 97.480 ? 89  ILE A CG2 1 
ATOM 714  C CD1 ? ILE A 1  89 ?  -4.600  -6.274   6.631 1.000 97.480 ? 89  ILE A CD1 1 
ATOM 715  N N   ? ARG A 1  90 ?  -8.078  -4.322  11.153 1.000 97.750 ? 90  ARG A N   1 
ATOM 716  C CA  ? ARG A 1  90 ?  -7.915  -3.776  12.496 1.000 97.750 ? 90  ARG A CA  1 
ATOM 717  C C   ? ARG A 1  90 ?  -6.722  -4.411  13.203 1.000 97.750 ? 90  ARG A C   1 
ATOM 718  C CB  ? ARG A 1  90 ?  -9.186  -3.987  13.321 1.000 97.750 ? 90  ARG A CB  1 
ATOM 719  O O   ? ARG A 1  90 ?  -6.618  -5.637  13.276 1.000 97.750 ? 90  ARG A O   1 
ATOM 720  C CG  ? ARG A 1  90 ?  -9.174  -3.274  14.664 1.000 97.750 ? 90  ARG A CG  1 
ATOM 721  C CD  ? ARG A 1  90 ? -10.496  -3.439  15.402 1.000 97.750 ? 90  ARG A CD  1 
ATOM 722  N NE  ? ARG A 1  90 ? -10.531  -2.648  16.628 1.000 97.750 ? 90  ARG A NE  1 
ATOM 723  N NH1 ? ARG A 1  90 ? -12.664  -3.299  17.232 1.000 97.750 ? 90  ARG A NH1 1 
ATOM 724  N NH2 ? ARG A 1  90 ? -11.485  -1.847  18.558 1.000 97.750 ? 90  ARG A NH2 1 
ATOM 725  C CZ  ? ARG A 1  90 ? -11.560  -2.600  17.470 1.000 97.750 ? 90  ARG A CZ  1 
ATOM 726  N N   ? LEU A 1  91 ?  -5.901  -3.558  13.769 1.000 97.950 ? 91  LEU A N   1 
ATOM 727  C CA  ? LEU A 1  91 ?  -4.706  -4.049  14.447 1.000 97.950 ? 91  LEU A CA  1 
ATOM 728  C C   ? LEU A 1  91 ?  -5.044  -4.551  15.847 1.000 97.950 ? 91  LEU A C   1 
ATOM 729  C CB  ? LEU A 1  91 ?  -3.646  -2.948  14.530 1.000 97.950 ? 91  LEU A CB  1 
ATOM 730  O O   ? LEU A 1  91 ?  -5.975  -4.051  16.483 1.000 97.950 ? 91  LEU A O   1 
ATOM 731  C CG  ? LEU A 1  91 ?  -3.213  -2.323  13.203 1.000 97.950 ? 91  LEU A CG  1 
ATOM 732  C CD1 ? LEU A 1  91 ?  -2.195  -1.213  13.447 1.000 97.950 ? 91  LEU A CD1 1 
ATOM 733  C CD2 ? LEU A 1  91 ?  -2.639  -3.386  12.273 1.000 97.950 ? 91  LEU A CD2 1 
ATOM 734  N N   ? ASN A 1  92 ?  -4.298  -5.586  16.399 1.000 97.170 ? 92  ASN A N   1 
ATOM 735  C CA  ? ASN A 1  92 ?  -4.542  -6.142  17.726 1.000 97.170 ? 92  ASN A CA  1 
ATOM 736  C C   ? ASN A 1  92 ?  -4.203  -5.138  18.825 1.000 97.170 ? 92  ASN A C   1 
ATOM 737  C CB  ? ASN A 1  92 ?  -3.746  -7.433  17.923 1.000 97.170 ? 92  ASN A CB  1 
ATOM 738  O O   ? ASN A 1  92 ?  -4.677  -5.265  19.955 1.000 97.170 ? 92  ASN A O   1 
ATOM 739  C CG  ? ASN A 1  92 ?  -2.248  -7.215  17.833 1.000 97.170 ? 92  ASN A CG  1 
ATOM 740  N ND2 ? ASN A 1  92 ?  -1.479  -8.161  18.360 1.000 97.170 ? 92  ASN A ND2 1 
ATOM 741  O OD1 ? ASN A 1  92 ?  -1.786  -6.206  17.295 1.000 97.170 ? 92  ASN A OD1 1 
ATOM 742  N N   ? SER A 1  93 ?  -3.487  -4.040  18.521 1.000 97.140 ? 93  SER A N   1 
ATOM 743  C CA  ? SER A 1  93 ?  -3.192  -2.884  19.361 1.000 97.140 ? 93  SER A CA  1 
ATOM 744  C C   ? SER A 1  93 ?  -2.789  -1.677  18.520 1.000 97.140 ? 93  SER A C   1 
ATOM 745  C CB  ? SER A 1  93 ?  -2.081  -3.214  20.358 1.000 97.140 ? 93  SER A CB  1 
ATOM 746  O O   ? SER A 1  93 ?  -2.215  -1.831  17.440 1.000 97.140 ? 93  SER A O   1 
ATOM 747  O OG  ? SER A 1  93 ?  -0.861  -3.473  19.684 1.000 97.140 ? 93  SER A OG  1 
ATOM 748  N N   ? PRO A 1  94 ?  -3.162  -0.380  19.023 1.000 97.280 ? 94  PRO A N   1 
ATOM 749  C CA  ? PRO A 1  94 ?  -2.809   0.824  18.267 1.000 97.280 ? 94  PRO A CA  1 
ATOM 750  C C   ? PRO A 1  94 ?  -1.300   1.024  18.147 1.000 97.280 ? 94  PRO A C   1 
ATOM 751  C CB  ? PRO A 1  94 ?  -3.446   1.952  19.083 1.000 97.280 ? 94  PRO A CB  1 
ATOM 752  O O   ? PRO A 1  94 ?  -0.545   0.603  19.027 1.000 97.280 ? 94  PRO A O   1 
ATOM 753  C CG  ? PRO A 1  94 ?  -4.428   1.269  19.978 1.000 97.280 ? 94  PRO A CG  1 
ATOM 754  C CD  ? PRO A 1  94 ?  -3.954  -0.135  20.223 1.000 97.280 ? 94  PRO A CD  1 
ATOM 755  N N   ? VAL A 1  95 ?  -0.885   1.667  17.052 1.000 97.290 ? 95  VAL A N   1 
ATOM 756  C CA  ? VAL A 1  95 ?   0.520   2.015  16.871 1.000 97.290 ? 95  VAL A CA  1 
ATOM 757  C C   ? VAL A 1  95 ?   0.797   3.384  17.488 1.000 97.290 ? 95  VAL A C   1 
ATOM 758  C CB  ? VAL A 1  95 ?   0.917   2.014  15.377 1.000 97.290 ? 95  VAL A CB  1 
ATOM 759  O O   ? VAL A 1  95 ?  -0.102   4.223  17.582 1.000 97.290 ? 95  VAL A O   1 
ATOM 760  C CG1 ? VAL A 1  95 ?   0.718   0.629  14.766 1.000 97.290 ? 95  VAL A CG1 1 
ATOM 761  C CG2 ? VAL A 1  95 ?   0.111   3.061  14.611 1.000 97.290 ? 95  VAL A CG2 1 
ATOM 762  N N   ? ASN A 1  96 ?   2.117   3.593  17.901 1.000 95.880 ? 96  ASN A N   1 
ATOM 763  C CA  ? ASN A 1  96 ?   2.561   4.886  18.411 1.000 95.880 ? 96  ASN A CA  1 
ATOM 764  C C   ? ASN A 1  96 ?   3.141   5.757  17.301 1.000 95.880 ? 96  ASN A C   1 
ATOM 765  C CB  ? ASN A 1  96 ?   3.588   4.697  19.530 1.000 95.880 ? 96  ASN A CB  1 
ATOM 766  O O   ? ASN A 1  96 ?   3.941   5.286  16.490 1.000 95.880 ? 96  ASN A O   1 
ATOM 767  C CG  ? ASN A 1  96 ?   3.013   3.980  20.736 1.000 95.880 ? 96  ASN A CG  1 
ATOM 768  N ND2 ? ASN A 1  96 ?   3.790   3.069  21.310 1.000 95.880 ? 96  ASN A ND2 1 
ATOM 769  O OD1 ? ASN A 1  96 ?   1.880   4.242  21.147 1.000 95.880 ? 96  ASN A OD1 1 
ATOM 770  N N   ? ASP A 1  97 ?   2.654   6.959  17.328 1.000 94.300 ? 97  ASP A N   1 
ATOM 771  C CA  ? ASP A 1  97 ?   3.258   7.898  16.387 1.000 94.300 ? 97  ASP A CA  1 
ATOM 772  C C   ? ASP A 1  97 ?   4.761   8.026  16.627 1.000 94.300 ? 97  ASP A C   1 
ATOM 773  C CB  ? ASP A 1  97 ?   2.590   9.270  16.495 1.000 94.300 ? 97  ASP A CB  1 
ATOM 774  O O   ? ASP A 1  97 ?   5.212   8.047  17.774 1.000 94.300 ? 97  ASP A O   1 
ATOM 775  C CG  ? ASP A 1  97 ?   1.184   9.291  15.920 1.000 94.300 ? 97  ASP A CG  1 
ATOM 776  O OD1 ? ASP A 1  97 ?   0.824   8.372  15.153 1.000 94.300 ? 97  ASP A OD1 1 
ATOM 777  O OD2 ? ASP A 1  97 ?   0.431  10.238  16.233 1.000 94.300 ? 97  ASP A OD2 1 
ATOM 778  N N   ? SER A 1  98 ?   5.483   8.111  15.480 1.000 95.270 ? 98  SER A N   1 
ATOM 779  C CA  ? SER A 1  98 ?   6.926   8.329  15.494 1.000 95.270 ? 98  SER A CA  1 
ATOM 780  C C   ? SER A 1  98 ?   7.395   9.011  14.213 1.000 95.270 ? 98  SER A C   1 
ATOM 781  C CB  ? SER A 1  98 ?   7.667   7.004  15.677 1.000 95.270 ? 98  SER A CB  1 
ATOM 782  O O   ? SER A 1  98 ?   6.598   9.251  13.304 1.000 95.270 ? 98  SER A O   1 
ATOM 783  O OG  ? SER A 1  98 ?   7.679   6.264  14.468 1.000 95.270 ? 98  SER A OG  1 
ATOM 784  N N   ? PRO A 1  99 ?   8.626   9.382  14.193 1.000 94.660 ? 99  PRO A N   1 
ATOM 785  C CA  ? PRO A 1  99 ?   9.171   9.990  12.977 1.000 94.660 ? 99  PRO A CA  1 
ATOM 786  C C   ? PRO A 1  99 ?   9.029   9.090  11.751 1.000 94.660 ? 99  PRO A C   1 
ATOM 787  C CB  ? PRO A 1  99 ?  10.646  10.212  13.323 1.000 94.660 ? 99  PRO A CB  1 
ATOM 788  O O   ? PRO A 1  99 ?   9.027   9.579  10.619 1.000 94.660 ? 99  PRO A O   1 
ATOM 789  C CG  ? PRO A 1  99 ?  10.670  10.367  14.810 1.000 94.660 ? 99  PRO A CG  1 
ATOM 790  C CD  ? PRO A 1  99 ?   9.633   9.455  15.401 1.000 94.660 ? 99  PRO A CD  1 
ATOM 791  N N   ? HIS A 1 100 ?   8.813   7.671  11.977 1.000 95.800 ? 100 HIS A N   1 
ATOM 792  C CA  ? HIS A 1 100 ?   8.775   6.740  10.854 1.000 95.800 ? 100 HIS A CA  1 
ATOM 793  C C   ? HIS A 1 100 ?   7.421   6.045  10.760 1.000 95.800 ? 100 HIS A C   1 
ATOM 794  C CB  ? HIS A 1 100 ?   9.891   5.702  10.982 1.000 95.800 ? 100 HIS A CB  1 
ATOM 795  O O   ? HIS A 1 100 ?   7.220   5.183   9.901 1.000 95.800 ? 100 HIS A O   1 
ATOM 796  C CG  ? HIS A 1 100 ?  11.261   6.298  11.044 1.000 95.800 ? 100 HIS A CG  1 
ATOM 797  C CD2 ? HIS A 1 100 ?  12.007   6.913  10.096 1.000 95.800 ? 100 HIS A CD2 1 
ATOM 798  N ND1 ? HIS A 1 100 ?  12.023   6.294  12.193 1.000 95.800 ? 100 HIS A ND1 1 
ATOM 799  C CE1 ? HIS A 1 100 ?  13.181   6.885  11.948 1.000 95.800 ? 100 HIS A CE1 1 
ATOM 800  N NE2 ? HIS A 1 100 ?  13.196   7.269  10.683 1.000 95.800 ? 100 HIS A NE2 1 
ATOM 801  N N   ? ILE A 1 101 ?   6.489   6.440  11.674 1.000 97.070 ? 101 ILE A N   1 
ATOM 802  C CA  ? ILE A 1 101 ?   5.151   5.860  11.648 1.000 97.070 ? 101 ILE A CA  1 
ATOM 803  C C   ? ILE A 1 101 ?   4.105   6.970  11.716 1.000 97.070 ? 101 ILE A C   1 
ATOM 804  C CB  ? ILE A 1 101 ?   4.947   4.859  12.808 1.000 97.070 ? 101 ILE A CB  1 
ATOM 805  O O   ? ILE A 1 101 ?   3.990   7.662  12.731 1.000 97.070 ? 101 ILE A O   1 
ATOM 806  C CG1 ? ILE A 1 101 ?   6.030   3.775  12.775 1.000 97.070 ? 101 ILE A CG1 1 
ATOM 807  C CG2 ? ILE A 1 101 ?   3.548   4.239  12.746 1.000 97.070 ? 101 ILE A CG2 1 
ATOM 808  C CD1 ? ILE A 1 101 ?   6.054   2.886  14.011 1.000 97.070 ? 101 ILE A CD1 1 
ATOM 809  N N   ? ALA A 1 102 ?   3.417   7.124  10.620 1.000 96.750 ? 102 ALA A N   1 
ATOM 810  C CA  ? ALA A 1 102 ?   2.332   8.099  10.545 1.000 96.750 ? 102 ALA A CA  1 
ATOM 811  C C   ? ALA A 1 102 ?   1.306   7.698   9.489 1.000 96.750 ? 102 ALA A C   1 
ATOM 812  C CB  ? ALA A 1 102 ?   2.886   9.489  10.243 1.000 96.750 ? 102 ALA A CB  1 
ATOM 813  O O   ? ALA A 1 102 ?   1.669   7.228   8.409 1.000 96.750 ? 102 ALA A O   1 
ATOM 814  N N   ? PRO A 1 103 ?  -0.031   7.982   9.942 1.000 97.190 ? 103 PRO A N   1 
ATOM 815  C CA  ? PRO A 1 103 ?  -1.070   7.597   8.984 1.000 97.190 ? 103 PRO A CA  1 
ATOM 816  C C   ? PRO A 1 103 ?  -1.102   8.499   7.753 1.000 97.190 ? 103 PRO A C   1 
ATOM 817  C CB  ? PRO A 1 103 ?  -2.363   7.731   9.793 1.000 97.190 ? 103 PRO A CB  1 
ATOM 818  O O   ? PRO A 1 103 ?  -0.720   9.670   7.831 1.000 97.190 ? 103 PRO A O   1 
ATOM 819  C CG  ? PRO A 1 103 ?  -1.921   7.733  11.221 1.000 97.190 ? 103 PRO A CG  1 
ATOM 820  C CD  ? PRO A 1 103 ?  -0.524   8.278  11.287 1.000 97.190 ? 103 PRO A CD  1 
ATOM 821  N N   ? LEU A 1 104 ?  -1.619   7.885   6.559 1.000 97.290 ? 104 LEU A N   1 
ATOM 822  C CA  ? LEU A 1 104 ?  -1.900   8.609   5.324 1.000 97.290 ? 104 LEU A CA  1 
ATOM 823  C C   ? LEU A 1 104 ?  -3.390   8.902   5.192 1.000 97.290 ? 104 LEU A C   1 
ATOM 824  C CB  ? LEU A 1 104 ?  -1.416   7.808   4.112 1.000 97.290 ? 104 LEU A CB  1 
ATOM 825  O O   ? LEU A 1 104 ?  -4.224   8.031   5.449 1.000 97.290 ? 104 LEU A O   1 
ATOM 826  C CG  ? LEU A 1 104 ?  -1.541   8.495   2.751 1.000 97.290 ? 104 LEU A CG  1 
ATOM 827  C CD1 ? LEU A 1 104 ?  -0.670   9.747   2.708 1.000 97.290 ? 104 LEU A CD1 1 
ATOM 828  C CD2 ? LEU A 1 104 ?  -1.161   7.534   1.630 1.000 97.290 ? 104 LEU A CD2 1 
ATOM 829  N N   ? SER A 1 105 ?  -3.634  10.111   4.805 1.000 95.810 ? 105 SER A N   1 
ATOM 830  C CA  ? SER A 1 105 ?  -5.029  10.533   4.743 1.000 95.810 ? 105 SER A CA  1 
ATOM 831  C C   ? SER A 1 105 ?  -5.755   9.871   3.576 1.000 95.810 ? 105 SER A C   1 
ATOM 832  C CB  ? SER A 1 105 ?  -5.125  12.054   4.616 1.000 95.810 ? 105 SER A CB  1 
ATOM 833  O O   ? SER A 1 105 ?  -5.173   9.674   2.507 1.000 95.810 ? 105 SER A O   1 
ATOM 834  O OG  ? SER A 1 105 ?  -4.568  12.689   5.754 1.000 95.810 ? 105 SER A OG  1 
ATOM 835  N N   ? LEU A 1 106 ?  -7.015   9.556   3.828 1.000 96.600 ? 106 LEU A N   1 
ATOM 836  C CA  ? LEU A 1 106 ?  -7.899   9.113   2.756 1.000 96.600 ? 106 LEU A CA  1 
ATOM 837  C C   ? LEU A 1 106 ?  -8.220  10.263   1.806 1.000 96.600 ? 106 LEU A C   1 
ATOM 838  C CB  ? LEU A 1 106 ?  -9.195   8.536   3.333 1.000 96.600 ? 106 LEU A CB  1 
ATOM 839  O O   ? LEU A 1 106 ?  -8.188  11.430   2.204 1.000 96.600 ? 106 LEU A O   1 
ATOM 840  C CG  ? LEU A 1 106 ?  -9.055   7.265   4.172 1.000 96.600 ? 106 LEU A CG  1 
ATOM 841  C CD1 ? LEU A 1 106 ? -10.388   6.912   4.824 1.000 96.600 ? 106 LEU A CD1 1 
ATOM 842  C CD2 ? LEU A 1 106 ?  -8.553   6.110   3.312 1.000 96.600 ? 106 LEU A CD2 1 
ATOM 843  N N   ? PRO A 1 107 ?  -8.475   9.984   0.559 1.000 96.350 ? 107 PRO A N   1 
ATOM 844  C CA  ? PRO A 1 107 ?  -8.717  11.039  -0.427 1.000 96.350 ? 107 PRO A CA  1 
ATOM 845  C C   ? PRO A 1 107 ?  -9.973  11.853  -0.124 1.000 96.350 ? 107 PRO A C   1 
ATOM 846  C CB  ? PRO A 1 107 ?  -8.871  10.266  -1.740 1.000 96.350 ? 107 PRO A CB  1 
ATOM 847  O O   ? PRO A 1 107 ? -11.004  11.288   0.250 1.000 96.350 ? 107 PRO A O   1 
ATOM 848  C CG  ? PRO A 1 107 ?  -9.298   8.895  -1.328 1.000 96.350 ? 107 PRO A CG  1 
ATOM 849  C CD  ? PRO A 1 107 ?  -8.709   8.596   0.021 1.000 96.350 ? 107 PRO A CD  1 
ATOM 850  N N   ? SER A 1 108 ?  -9.904  13.151  -0.338 1.000 94.500 ? 108 SER A N   1 
ATOM 851  C CA  ? SER A 1 108 ? -11.048  14.047  -0.197 1.000 94.500 ? 108 SER A CA  1 
ATOM 852  C C   ? SER A 1 108 ? -11.729  14.288  -1.540 1.000 94.500 ? 108 SER A C   1 
ATOM 853  C CB  ? SER A 1 108 ? -10.612  15.381   0.410 1.000 94.500 ? 108 SER A CB  1 
ATOM 854  O O   ? SER A 1 108 ? -12.898  14.676  -1.588 1.000 94.500 ? 108 SER A O   1 
ATOM 855  O OG  ? SER A 1 108 ?  -9.567  15.962  -0.351 1.000 94.500 ? 108 SER A OG  1 
ATOM 856  N N   ? ASN A 1 109 ? -10.994  14.081  -2.602 1.000 94.590 ? 109 ASN A N   1 
ATOM 857  C CA  ? ASN A 1 109 ? -11.469  14.192  -3.977 1.000 94.590 ? 109 ASN A CA  1 
ATOM 858  C C   ? ASN A 1 109 ? -10.944  13.052  -4.845 1.000 94.590 ? 109 ASN A C   1 
ATOM 859  C CB  ? ASN A 1 109 ? -11.069  15.542  -4.576 1.000 94.590 ? 109 ASN A CB  1 
ATOM 860  O O   ? ASN A 1 109 ?  -9.888  12.484  -4.560 1.000 94.590 ? 109 ASN A O   1 
ATOM 861  C CG  ? ASN A 1 109 ? -11.622  16.716  -3.792 1.000 94.590 ? 109 ASN A CG  1 
ATOM 862  N ND2 ? ASN A 1 109 ? -10.755  17.397  -3.053 1.000 94.590 ? 109 ASN A ND2 1 
ATOM 863  O OD1 ? ASN A 1 109 ? -12.820  17.006  -3.848 1.000 94.590 ? 109 ASN A OD1 1 
ATOM 864  N N   ? PRO A 1 110 ? -11.782  12.802  -5.978 1.000 93.100 ? 110 PRO A N   1 
ATOM 865  C CA  ? PRO A 1 110 ? -11.279  11.782  -6.901 1.000 93.100 ? 110 PRO A CA  1 
ATOM 866  C C   ? PRO A 1 110 ?  -9.985  12.199  -7.595 1.000 93.100 ? 110 PRO A C   1 
ATOM 867  C CB  ? PRO A 1 110 ? -12.417  11.632  -7.914 1.000 93.100 ? 110 PRO A CB  1 
ATOM 868  O O   ? PRO A 1 110 ?  -9.712  13.395  -7.733 1.000 93.100 ? 110 PRO A O   1 
ATOM 869  C CG  ? PRO A 1 110 ? -13.127  12.947  -7.889 1.000 93.100 ? 110 PRO A CG  1 
ATOM 870  C CD  ? PRO A 1 110 ? -13.015  13.523  -6.507 1.000 93.100 ? 110 PRO A CD  1 
ATOM 871  N N   ? PRO A 1 111 ?  -9.189  11.175  -8.032 1.000 92.080 ? 111 PRO A N   1 
ATOM 872  C CA  ? PRO A 1 111 ?  -7.960  11.521  -8.749 1.000 92.080 ? 111 PRO A CA  1 
ATOM 873  C C   ? PRO A 1 111 ?  -8.230  12.206 -10.087 1.000 92.080 ? 111 PRO A C   1 
ATOM 874  C CB  ? PRO A 1 111 ?  -7.279  10.166  -8.957 1.000 92.080 ? 111 PRO A CB  1 
ATOM 875  O O   ? PRO A 1 111 ?  -9.238  11.919 -10.739 1.000 92.080 ? 111 PRO A O   1 
ATOM 876  C CG  ? PRO A 1 111 ?  -8.401   9.180  -9.013 1.000 92.080 ? 111 PRO A CG  1 
ATOM 877  C CD  ? PRO A 1 111 ?  -9.492   9.645  -8.092 1.000 92.080 ? 111 PRO A CD  1 
ATOM 878  N N   ? ARG A 1 112 ?  -7.289  13.059 -10.519 1.000 93.100 ? 112 ARG A N   1 
ATOM 879  C CA  ? ARG A 1 112 ?  -7.400  13.750 -11.800 1.000 93.100 ? 112 ARG A CA  1 
ATOM 880  C C   ? ARG A 1 112 ?  -6.658  12.993 -12.896 1.000 93.100 ? 112 ARG A C   1 
ATOM 881  C CB  ? ARG A 1 112 ?  -6.859  15.177 -11.691 1.000 93.100 ? 112 ARG A CB  1 
ATOM 882  O O   ? ARG A 1 112 ?  -5.551  12.497 -12.675 1.000 93.100 ? 112 ARG A O   1 
ATOM 883  C CG  ? ARG A 1 112 ?  -7.668  16.073 -10.766 1.000 93.100 ? 112 ARG A CG  1 
ATOM 884  C CD  ? ARG A 1 112 ?  -7.102  17.485 -10.713 1.000 93.100 ? 112 ARG A CD  1 
ATOM 885  N NE  ? ARG A 1 112 ?  -7.802  18.310  -9.732 1.000 93.100 ? 112 ARG A NE  1 
ATOM 886  N NH1 ? ARG A 1 112 ?  -6.729  20.273 -10.309 1.000 93.100 ? 112 ARG A NH1 1 
ATOM 887  N NH2 ? ARG A 1 112 ?  -8.300  20.268  -8.639 1.000 93.100 ? 112 ARG A NH2 1 
ATOM 888  C CZ  ? ARG A 1 112 ?  -7.609  19.615  -9.562 1.000 93.100 ? 112 ARG A CZ  1 
ATOM 889  N N   ? LEU A 1 113 ?  -7.348  12.877 -14.081 1.000 95.170 ? 113 LEU A N   1 
ATOM 890  C CA  ? LEU A 1 113 ?  -6.673  12.291 -15.234 1.000 95.170 ? 113 LEU A CA  1 
ATOM 891  C C   ? LEU A 1 113 ?  -5.381  13.039 -15.546 1.000 95.170 ? 113 LEU A C   1 
ATOM 892  C CB  ? LEU A 1 113 ?  -7.593  12.305 -16.458 1.000 95.170 ? 113 LEU A CB  1 
ATOM 893  O O   ? LEU A 1 113 ?  -5.340  14.270 -15.482 1.000 95.170 ? 113 LEU A O   1 
ATOM 894  C CG  ? LEU A 1 113 ?  -8.796  11.362 -16.413 1.000 95.170 ? 113 LEU A CG  1 
ATOM 895  C CD1 ? LEU A 1 113 ?  -9.638  11.516 -17.674 1.000 95.170 ? 113 LEU A CD1 1 
ATOM 896  C CD2 ? LEU A 1 113 ?  -8.337   9.917 -16.244 1.000 95.170 ? 113 LEU A CD2 1 
ATOM 897  N N   ? GLY A 1 114 ?  -4.307  12.245 -15.685 1.000 94.960 ? 114 GLY A N   1 
ATOM 898  C CA  ? GLY A 1 114 ?  -3.032  12.830 -16.067 1.000 94.960 ? 114 GLY A CA  1 
ATOM 899  C C   ? GLY A 1 114 ?  -2.166  13.201 -14.878 1.000 94.960 ? 114 GLY A C   1 
ATOM 900  O O   ? GLY A 1 114 ?  -1.015  13.609 -15.045 1.000 94.960 ? 114 GLY A O   1 
ATOM 901  N N   ? SER A 1 115 ?  -2.785  13.145 -13.644 1.000 95.220 ? 115 SER A N   1 
ATOM 902  C CA  ? SER A 1 115 ?  -2.007  13.429 -12.443 1.000 95.220 ? 115 SER A CA  1 
ATOM 903  C C   ? SER A 1 115 ?  -0.843  12.454 -12.295 1.000 95.220 ? 115 SER A C   1 
ATOM 904  C CB  ? SER A 1 115 ?  -2.896  13.367 -11.201 1.000 95.220 ? 115 SER A CB  1 
ATOM 905  O O   ? SER A 1 115 ?  -0.975  11.270 -12.613 1.000 95.220 ? 115 SER A O   1 
ATOM 906  O OG  ? SER A 1 115 ?  -3.885  14.381 -11.239 1.000 95.220 ? 115 SER A OG  1 
ATOM 907  N N   ? VAL A 1 116 ?   0.277  12.992 -11.802 1.000 95.990 ? 116 VAL A N   1 
ATOM 908  C CA  ? VAL A 1 116 ?   1.433  12.168 -11.464 1.000 95.990 ? 116 VAL A CA  1 
ATOM 909  C C   ? VAL A 1 116 ?   1.270  11.602 -10.055 1.000 95.990 ? 116 VAL A C   1 
ATOM 910  C CB  ? VAL A 1 116 ?   2.750  12.968 -11.569 1.000 95.990 ? 116 VAL A CB  1 
ATOM 911  O O   ? VAL A 1 116 ?   1.072  12.353  -9.097 1.000 95.990 ? 116 VAL A O   1 
ATOM 912  C CG1 ? VAL A 1 116 ?   3.943  12.099 -11.174 1.000 95.990 ? 116 VAL A CG1 1 
ATOM 913  C CG2 ? VAL A 1 116 ?   2.930  13.517 -12.983 1.000 95.990 ? 116 VAL A CG2 1 
ATOM 914  N N   ? CYS A 1 117 ?   1.316  10.310 -10.005 1.000 96.380 ? 117 CYS A N   1 
ATOM 915  C CA  ? CYS A 1 117 ?   1.133   9.592  -8.748 1.000 96.380 ? 117 CYS A CA  1 
ATOM 916  C C   ? CYS A 1 117 ?   2.378   8.789  -8.392 1.000 96.380 ? 117 CYS A C   1 
ATOM 917  C CB  ? CYS A 1 117 ?  -0.078   8.663  -8.833 1.000 96.380 ? 117 CYS A CB  1 
ATOM 918  O O   ? CYS A 1 117 ?   3.147   8.405  -9.274 1.000 96.380 ? 117 CYS A O   1 
ATOM 919  S SG  ? CYS A 1 117 ?  -1.617   9.510  -9.254 1.000 96.380 ? 117 CYS A SG  1 
ATOM 920  N N   ? ARG A 1 118 ?   2.483   8.625  -7.122 1.000 95.600 ? 118 ARG A N   1 
ATOM 921  C CA  ? ARG A 1 118 ?   3.637   7.896  -6.609 1.000 95.600 ? 118 ARG A CA  1 
ATOM 922  C C   ? ARG A 1 118 ?   3.229   6.522  -6.087 1.000 95.600 ? 118 ARG A C   1 
ATOM 923  C CB  ? ARG A 1 118 ?   4.329   8.693  -5.502 1.000 95.600 ? 118 ARG A CB  1 
ATOM 924  O O   ? ARG A 1 118 ?   2.256   6.401  -5.340 1.000 95.600 ? 118 ARG A O   1 
ATOM 925  C CG  ? ARG A 1 118 ?   5.632   8.075  -5.019 1.000 95.600 ? 118 ARG A CG  1 
ATOM 926  C CD  ? ARG A 1 118 ?   6.784   8.376  -5.968 1.000 95.600 ? 118 ARG A CD  1 
ATOM 927  N NE  ? ARG A 1 118 ?   8.070   7.991  -5.393 1.000 95.600 ? 118 ARG A NE  1 
ATOM 928  N NH1 ? ARG A 1 118 ?   9.251   8.210  -7.366 1.000 95.600 ? 118 ARG A NH1 1 
ATOM 929  N NH2 ? ARG A 1 118 ?  10.325   7.558  -5.448 1.000 95.600 ? 118 ARG A NH2 1 
ATOM 930  C CZ  ? ARG A 1 118 ?   9.212   7.920  -6.070 1.000 95.600 ? 118 ARG A CZ  1 
ATOM 931  N N   ? ILE A 1 119 ?   3.996   5.474  -6.532 1.000 95.100 ? 119 ILE A N   1 
ATOM 932  C CA  ? ILE A 1 119 ?   3.818   4.126  -6.004 1.000 95.100 ? 119 ILE A CA  1 
ATOM 933  C C   ? ILE A 1 119 ?   5.069   3.704  -5.237 1.000 95.100 ? 119 ILE A C   1 
ATOM 934  C CB  ? ILE A 1 119 ?   3.511   3.114  -7.129 1.000 95.100 ? 119 ILE A CB  1 
ATOM 935  O O   ? ILE A 1 119 ?   6.184   4.087  -5.597 1.000 95.100 ? 119 ILE A O   1 
ATOM 936  C CG1 ? ILE A 1 119 ?   4.681   3.044  -8.118 1.000 95.100 ? 119 ILE A CG1 1 
ATOM 937  C CG2 ? ILE A 1 119 ?   2.209   3.481  -7.847 1.000 95.100 ? 119 ILE A CG2 1 
ATOM 938  C CD1 ? ILE A 1 119 ?   4.533   1.960  -9.177 1.000 95.100 ? 119 ILE A CD1 1 
ATOM 939  N N   ? MET A 1 120 ?   4.922   2.905  -4.321 1.000 94.050 ? 120 MET A N   1 
ATOM 940  C CA  ? MET A 1 120 ?   6.067   2.420  -3.555 1.000 94.050 ? 120 MET A CA  1 
ATOM 941  C C   ? MET A 1 120 ?   5.762   1.069  -2.918 1.000 94.050 ? 120 MET A C   1 
ATOM 942  C CB  ? MET A 1 120 ?   6.459   3.431  -2.475 1.000 94.050 ? 120 MET A CB  1 
ATOM 943  O O   ? MET A 1 120 ?   4.605   0.763  -2.624 1.000 94.050 ? 120 MET A O   1 
ATOM 944  C CG  ? MET A 1 120 ?   5.388   3.644  -1.418 1.000 94.050 ? 120 MET A CG  1 
ATOM 945  S SD  ? MET A 1 120 ?   5.694   5.139  -0.399 1.000 94.050 ? 120 MET A SD  1 
ATOM 946  C CE  ? MET A 1 120 ?   5.248   6.434  -1.588 1.000 94.050 ? 120 MET A CE  1 
ATOM 947  N N   ? GLY A 1 121 ?   6.774   0.213  -2.743 1.000 93.520 ? 121 GLY A N   1 
ATOM 948  C CA  ? GLY A 1 121 ?   6.621  -1.115  -2.171 1.000 93.520 ? 121 GLY A CA  1 
ATOM 949  C C   ? GLY A 1 121 ?   7.900  -1.930  -2.203 1.000 93.520 ? 121 GLY A C   1 
ATOM 950  O O   ? GLY A 1 121 ?   8.961  -1.415  -2.563 1.000 93.520 ? 121 GLY A O   1 
ATOM 951  N N   ? TRP A 1 122 ?   7.839  -3.199  -1.694 1.000 92.430 ? 122 TRP A N   1 
ATOM 952  C CA  ? TRP A 1 122 ?   8.980  -4.100  -1.572 1.000 92.430 ? 122 TRP A CA  1 
ATOM 953  C C   ? TRP A 1 122 ?   8.908  -5.215  -2.610 1.000 92.430 ? 122 TRP A C   1 
ATOM 954  C CB  ? TRP A 1 122 ?   9.044  -4.699  -0.164 1.000 92.430 ? 122 TRP A CB  1 
ATOM 955  O O   ? TRP A 1 122 ?   9.396  -6.323  -2.375 1.000 92.430 ? 122 TRP A O   1 
ATOM 956  C CG  ? TRP A 1 122 ?   9.463  -3.724   0.894 1.000 92.430 ? 122 TRP A CG  1 
ATOM 957  C CD1 ? TRP A 1 122 ?  10.737  -3.466   1.320 1.000 92.430 ? 122 TRP A CD1 1 
ATOM 958  C CD2 ? TRP A 1 122 ?   8.604  -2.879   1.665 1.000 92.430 ? 122 TRP A CD2 1 
ATOM 959  C CE2 ? TRP A 1 122 ?   9.426  -2.134   2.540 1.000 92.430 ? 122 TRP A CE2 1 
ATOM 960  C CE3 ? TRP A 1 122 ?   7.218  -2.678   1.701 1.000 92.430 ? 122 TRP A CE3 1 
ATOM 961  N NE1 ? TRP A 1 122 ?  10.721  -2.511   2.309 1.000 92.430 ? 122 TRP A NE1 1 
ATOM 962  C CH2 ? TRP A 1 122 ?   7.546  -1.026   3.456 1.000 92.430 ? 122 TRP A CH2 1 
ATOM 963  C CZ2 ? TRP A 1 122 ?   8.905  -1.202   3.441 1.000 92.430 ? 122 TRP A CZ2 1 
ATOM 964  C CZ3 ? TRP A 1 122 ?   6.702  -1.751   2.599 1.000 92.430 ? 122 TRP A CZ3 1 
ATOM 965  N N   ? GLY A 1 123 ?   8.186  -4.961  -3.803 1.000 88.850 ? 123 GLY A N   1 
ATOM 966  C CA  ? GLY A 1 123 ?   7.994  -5.983  -4.819 1.000 88.850 ? 123 GLY A CA  1 
ATOM 967  C C   ? GLY A 1 123 ?   9.187  -6.138  -5.744 1.000 88.850 ? 123 GLY A C   1 
ATOM 968  O O   ? GLY A 1 123 ?  10.262  -5.598  -5.474 1.000 88.850 ? 123 GLY A O   1 
ATOM 969  N N   ? LEU A 1 124 ?   9.091  -6.926  -6.832 1.000 89.080 ? 124 LEU A N   1 
ATOM 970  C CA  ? LEU A 1 124 ?  10.118  -7.215  -7.827 1.000 89.080 ? 124 LEU A CA  1 
ATOM 971  C C   ? LEU A 1 124 ?  10.617  -5.930  -8.481 1.000 89.080 ? 124 LEU A C   1 
ATOM 972  C CB  ? LEU A 1 124 ?   9.578  -8.169  -8.895 1.000 89.080 ? 124 LEU A CB  1 
ATOM 973  O O   ? LEU A 1 124 ?   9.823  -5.040  -8.794 1.000 89.080 ? 124 LEU A O   1 
ATOM 974  C CG  ? LEU A 1 124 ?   9.327  -9.611  -8.451 1.000 89.080 ? 124 LEU A CG  1 
ATOM 975  C CD1 ? LEU A 1 124 ?   8.612 -10.387  -9.552 1.000 89.080 ? 124 LEU A CD1 1 
ATOM 976  C CD2 ? LEU A 1 124 ?  10.639 -10.291  -8.075 1.000 89.080 ? 124 LEU A CD2 1 
ATOM 977  N N   ? ILE A 1 125 ?  11.997  -5.877  -8.753 1.000 89.180 ? 125 ILE A N   1 
ATOM 978  C CA  ? ILE A 1 125 ?  12.577  -4.670  -9.332 1.000 89.180 ? 125 ILE A CA  1 
ATOM 979  C C   ? ILE A 1 125 ?  13.215  -4.999 -10.680 1.000 89.180 ? 125 ILE A C   1 
ATOM 980  C CB  ? ILE A 1 125 ?  13.620  -4.035  -8.386 1.000 89.180 ? 125 ILE A CB  1 
ATOM 981  O O   ? ILE A 1 125 ?  13.796  -4.126 -11.328 1.000 89.180 ? 125 ILE A O   1 
ATOM 982  C CG1 ? ILE A 1 125 ?  14.732  -5.040  -8.066 1.000 89.180 ? 125 ILE A CG1 1 
ATOM 983  C CG2 ? ILE A 1 125 ?  12.951  -3.532  -7.104 1.000 89.180 ? 125 ILE A CG2 1 
ATOM 984  C CD1 ? ILE A 1 125 ?  15.951  -4.421  -7.396 1.000 89.180 ? 125 ILE A CD1 1 
ATOM 985  N N   ? SER A 1 126 ?  13.218  -6.230 -11.092 1.000 84.410 ? 126 SER A N   1 
ATOM 986  C CA  ? SER A 1 126 ?  13.738  -6.653 -12.388 1.000 84.410 ? 126 SER A CA  1 
ATOM 987  C C   ? SER A 1 126 ?  12.951  -7.837 -12.940 1.000 84.410 ? 126 SER A C   1 
ATOM 988  C CB  ? SER A 1 126 ?  15.218  -7.022 -12.277 1.000 84.410 ? 126 SER A CB  1 
ATOM 989  O O   ? SER A 1 126 ?  12.575  -8.742 -12.192 1.000 84.410 ? 126 SER A O   1 
ATOM 990  O OG  ? SER A 1 126 ?  15.674  -7.640 -13.468 1.000 84.410 ? 126 SER A OG  1 
ATOM 991  N N   ? LEU A 1 127 ?  12.752  -7.795 -14.348 1.000 77.900 ? 127 LEU A N   1 
ATOM 992  C CA  ? LEU A 1 127 ?  12.019  -8.852 -15.037 1.000 77.900 ? 127 LEU A CA  1 
ATOM 993  C C   ? LEU A 1 127 ?  12.929 -10.037 -15.338 1.000 77.900 ? 127 LEU A C   1 
ATOM 994  C CB  ? LEU A 1 127 ?  11.406  -8.321 -16.335 1.000 77.900 ? 127 LEU A CB  1 
ATOM 995  O O   ? LEU A 1 127 ?  12.454 -11.160 -15.520 1.000 77.900 ? 127 LEU A O   1 
ATOM 996  C CG  ? LEU A 1 127 ?  10.278  -7.298 -16.185 1.000 77.900 ? 127 LEU A CG  1 
ATOM 997  C CD1 ? LEU A 1 127 ?   9.864  -6.762 -17.551 1.000 77.900 ? 127 LEU A CD1 1 
ATOM 998  C CD2 ? LEU A 1 127 ?   9.086  -7.919 -15.464 1.000 77.900 ? 127 LEU A CD2 1 
ATOM 999  N N   ? THR A 1 128 ?  14.232  -9.759 -15.334 1.000 81.240 ? 128 THR A N   1 
ATOM 1000 C CA  ? THR A 1 128 ?  15.198 -10.764 -15.765 1.000 81.240 ? 128 THR A CA  1 
ATOM 1001 C C   ? THR A 1 128 ?  15.795 -11.491 -14.563 1.000 81.240 ? 128 THR A C   1 
ATOM 1002 C CB  ? THR A 1 128 ?  16.327 -10.132 -16.599 1.000 81.240 ? 128 THR A CB  1 
ATOM 1003 O O   ? THR A 1 128 ?  16.241 -12.634 -14.681 1.000 81.240 ? 128 THR A O   1 
ATOM 1004 C CG2 ? THR A 1 128 ?  15.793  -9.576 -17.915 1.000 81.240 ? 128 THR A CG2 1 
ATOM 1005 O OG1 ? THR A 1 128 ?  16.927  -9.067 -15.852 1.000 81.240 ? 128 THR A OG1 1 
ATOM 1006 N N   ? LYS A 1 129 ?  15.789 -10.866 -13.393 1.000 81.160 ? 129 LYS A N   1 
ATOM 1007 C CA  ? LYS A 1 129 ?  16.310 -11.422 -12.148 1.000 81.160 ? 129 LYS A CA  1 
ATOM 1008 C C   ? LYS A 1 129 ?  15.322 -11.225 -11.002 1.000 81.160 ? 129 LYS A C   1 
ATOM 1009 C CB  ? LYS A 1 129 ?  17.655 -10.784 -11.796 1.000 81.160 ? 129 LYS A CB  1 
ATOM 1010 O O   ? LYS A 1 129 ?  14.919 -10.097 -10.710 1.000 81.160 ? 129 LYS A O   1 
ATOM 1011 C CG  ? LYS A 1 129 ?  18.774 -11.121 -12.770 1.000 81.160 ? 129 LYS A CG  1 
ATOM 1012 C CD  ? LYS A 1 129 ?  20.095 -10.494 -12.343 1.000 81.160 ? 129 LYS A CD  1 
ATOM 1013 C CE  ? LYS A 1 129 ?  21.190 -10.738 -13.373 1.000 81.160 ? 129 LYS A CE  1 
ATOM 1014 N NZ  ? LYS A 1 129 ?  22.485 -10.117 -12.963 1.000 81.160 ? 129 LYS A NZ  1 
ATOM 1015 N N   ? VAL A 1 130 ?  14.674 -12.413 -10.593 1.000 79.080 ? 130 VAL A N   1 
ATOM 1016 C CA  ? VAL A 1 130 ?  13.755 -12.289  -9.466 1.000 79.080 ? 130 VAL A CA  1 
ATOM 1017 C C   ? VAL A 1 130 ?  14.502 -11.750  -8.247 1.000 79.080 ? 130 VAL A C   1 
ATOM 1018 C CB  ? VAL A 1 130 ?  13.087 -13.640  -9.127 1.000 79.080 ? 130 VAL A CB  1 
ATOM 1019 O O   ? VAL A 1 130 ?  15.212 -12.495  -7.567 1.000 79.080 ? 130 VAL A O   1 
ATOM 1020 C CG1 ? VAL A 1 130 ?  12.114 -13.483  -7.959 1.000 79.080 ? 130 VAL A CG1 1 
ATOM 1021 C CG2 ? VAL A 1 130 ?  12.370 -14.202 -10.353 1.000 79.080 ? 130 VAL A CG2 1 
ATOM 1022 N N   ? THR A 1 131 ?  14.497 -10.368  -8.123 1.000 82.280 ? 131 THR A N   1 
ATOM 1023 C CA  ? THR A 1 131 ?  15.150  -9.687  -7.011 1.000 82.280 ? 131 THR A CA  1 
ATOM 1024 C C   ? THR A 1 131 ?  14.129  -8.932  -6.165 1.000 82.280 ? 131 THR A C   1 
ATOM 1025 C CB  ? THR A 1 131 ?  16.231  -8.710  -7.510 1.000 82.280 ? 131 THR A CB  1 
ATOM 1026 O O   ? THR A 1 131 ?  13.373  -8.108  -6.684 1.000 82.280 ? 131 THR A O   1 
ATOM 1027 C CG2 ? THR A 1 131 ?  17.005  -8.104  -6.344 1.000 82.280 ? 131 THR A CG2 1 
ATOM 1028 O OG1 ? THR A 1 131 ?  17.145  -9.413  -8.362 1.000 82.280 ? 131 THR A OG1 1 
ATOM 1029 N N   ? LEU A 1 132 ?  14.097  -9.316  -4.860 1.000 86.210 ? 132 LEU A N   1 
ATOM 1030 C CA  ? LEU A 1 132 ?  13.335  -8.541  -3.888 1.000 86.210 ? 132 LEU A CA  1 
ATOM 1031 C C   ? LEU A 1 132 ?  14.256  -7.654  -3.058 1.000 86.210 ? 132 LEU A C   1 
ATOM 1032 C CB  ? LEU A 1 132 ?  12.536  -9.469  -2.969 1.000 86.210 ? 132 LEU A CB  1 
ATOM 1033 O O   ? LEU A 1 132 ?  15.139  -8.153  -2.356 1.000 86.210 ? 132 LEU A O   1 
ATOM 1034 C CG  ? LEU A 1 132 ?  11.469 -10.335  -3.641 1.000 86.210 ? 132 LEU A CG  1 
ATOM 1035 C CD1 ? LEU A 1 132 ?  10.914 -11.355  -2.653 1.000 86.210 ? 132 LEU A CD1 1 
ATOM 1036 C CD2 ? LEU A 1 132 ?  10.350  -9.464  -4.204 1.000 86.210 ? 132 LEU A CD2 1 
ATOM 1037 N N   ? PRO A 1 133 ?  14.056  -6.310  -3.197 1.000 89.850 ? 133 PRO A N   1 
ATOM 1038 C CA  ? PRO A 1 133 ?  14.978  -5.413  -2.496 1.000 89.850 ? 133 PRO A CA  1 
ATOM 1039 C C   ? PRO A 1 133 ?  14.729  -5.370  -0.990 1.000 89.850 ? 133 PRO A C   1 
ATOM 1040 C CB  ? PRO A 1 133 ?  14.699  -4.051  -3.136 1.000 89.850 ? 133 PRO A CB  1 
ATOM 1041 O O   ? PRO A 1 133 ?  13.608  -5.615  -0.539 1.000 89.850 ? 133 PRO A O   1 
ATOM 1042 C CG  ? PRO A 1 133 ?  13.256  -4.100  -3.523 1.000 89.850 ? 133 PRO A CG  1 
ATOM 1043 C CD  ? PRO A 1 133 ?  12.929  -5.496  -3.969 1.000 89.850 ? 133 PRO A CD  1 
ATOM 1044 N N   ? ASP A 1 134 ?  15.715  -5.067  -0.203 1.000 92.060 ? 134 ASP A N   1 
ATOM 1045 C CA  ? ASP A 1 134 ?  15.628  -4.906   1.246 1.000 92.060 ? 134 ASP A CA  1 
ATOM 1046 C C   ? ASP A 1 134 ?  14.979  -3.573   1.612 1.000 92.060 ? 134 ASP A C   1 
ATOM 1047 C CB  ? ASP A 1 134 ?  17.016  -5.007   1.881 1.000 92.060 ? 134 ASP A CB  1 
ATOM 1048 O O   ? ASP A 1 134 ?  14.407  -3.432   2.694 1.000 92.060 ? 134 ASP A O   1 
ATOM 1049 C CG  ? ASP A 1 134 ?  17.571  -6.421   1.874 1.000 92.060 ? 134 ASP A CG  1 
ATOM 1050 O OD1 ? ASP A 1 134 ?  16.784  -7.384   1.745 1.000 92.060 ? 134 ASP A OD1 1 
ATOM 1051 O OD2 ? ASP A 1 134 ?  18.805  -6.573   2.001 1.000 92.060 ? 134 ASP A OD2 1 
ATOM 1052 N N   ? VAL A 1 135 ?  15.025  -2.614   0.726 1.000 93.650 ? 135 VAL A N   1 
ATOM 1053 C CA  ? VAL A 1 135 ?  14.428  -1.295   0.911 1.000 93.650 ? 135 VAL A CA  1 
ATOM 1054 C C   ? VAL A 1 135 ?  13.321  -1.080  -0.119 1.000 93.650 ? 135 VAL A C   1 
ATOM 1055 C CB  ? VAL A 1 135 ?  15.484  -0.173   0.802 1.000 93.650 ? 135 VAL A CB  1 
ATOM 1056 O O   ? VAL A 1 135 ?  13.421  -1.552  -1.254 1.000 93.650 ? 135 VAL A O   1 
ATOM 1057 C CG1 ? VAL A 1 135 ?  16.601  -0.382   1.822 1.000 93.650 ? 135 VAL A CG1 1 
ATOM 1058 C CG2 ? VAL A 1 135 ?  16.053  -0.113  -0.615 1.000 93.650 ? 135 VAL A CG2 1 
ATOM 1059 N N   ? PRO A 1 136 ?  12.271  -0.293   0.262 1.000 94.380 ? 136 PRO A N   1 
ATOM 1060 C CA  ? PRO A 1 136 ?  11.226  -0.030  -0.730 1.000 94.380 ? 136 PRO A CA  1 
ATOM 1061 C C   ? PRO A 1 136 ?  11.715   0.840  -1.886 1.000 94.380 ? 136 PRO A C   1 
ATOM 1062 C CB  ? PRO A 1 136 ?  10.146   0.693   0.078 1.000 94.380 ? 136 PRO A CB  1 
ATOM 1063 O O   ? PRO A 1 136 ?  12.556   1.720  -1.688 1.000 94.380 ? 136 PRO A O   1 
ATOM 1064 C CG  ? PRO A 1 136 ?  10.888   1.380   1.179 1.000 94.380 ? 136 PRO A CG  1 
ATOM 1065 C CD  ? PRO A 1 136 ?  12.052   0.519   1.579 1.000 94.380 ? 136 PRO A CD  1 
ATOM 1066 N N   ? HIS A 1 137 ?  11.135   0.551  -3.074 1.000 94.640 ? 137 HIS A N   1 
ATOM 1067 C CA  ? HIS A 1 137 ?  11.386   1.366  -4.257 1.000 94.640 ? 137 HIS A CA  1 
ATOM 1068 C C   ? HIS A 1 137 ?  10.156   2.187  -4.630 1.000 94.640 ? 137 HIS A C   1 
ATOM 1069 C CB  ? HIS A 1 137 ?  11.807   0.486  -5.435 1.000 94.640 ? 137 HIS A CB  1 
ATOM 1070 O O   ? HIS A 1 137 ?   9.024   1.740  -4.437 1.000 94.640 ? 137 HIS A O   1 
ATOM 1071 C CG  ? HIS A 1 137 ?  13.239   0.056  -5.381 1.000 94.640 ? 137 HIS A CG  1 
ATOM 1072 C CD2 ? HIS A 1 137 ?  13.997  -0.384  -4.349 1.000 94.640 ? 137 HIS A CD2 1 
ATOM 1073 N ND1 ? HIS A 1 137 ?  14.057   0.055  -6.490 1.000 94.640 ? 137 HIS A ND1 1 
ATOM 1074 C CE1 ? HIS A 1 137 ?  15.260  -0.370  -6.140 1.000 94.640 ? 137 HIS A CE1 1 
ATOM 1075 N NE2 ? HIS A 1 137 ?  15.250  -0.642  -4.847 1.000 94.640 ? 137 HIS A NE2 1 
ATOM 1076 N N   ? CYS A 1 138 ?  10.506   3.388  -5.170 1.000 94.830 ? 138 CYS A N   1 
ATOM 1077 C CA  ? CYS A 1 138 ?   9.453   4.336  -5.515 1.000 94.830 ? 138 CYS A CA  1 
ATOM 1078 C C   ? CYS A 1 138 ?   9.570   4.776  -6.970 1.000 94.830 ? 138 CYS A C   1 
ATOM 1079 C CB  ? CYS A 1 138 ?   9.511   5.558  -4.598 1.000 94.830 ? 138 CYS A CB  1 
ATOM 1080 O O   ? CYS A 1 138 ?  10.677   4.949  -7.483 1.000 94.830 ? 138 CYS A O   1 
ATOM 1081 S SG  ? CYS A 1 138 ?   9.420   5.153  -2.840 1.000 94.830 ? 138 CYS A SG  1 
ATOM 1082 N N   ? VAL A 1 139 ?   8.345   5.000  -7.577 1.000 95.030 ? 139 VAL A N   1 
ATOM 1083 C CA  ? VAL A 1 139 ?   8.342   5.503  -8.947 1.000 95.030 ? 139 VAL A CA  1 
ATOM 1084 C C   ? VAL A 1 139 ?   7.086   6.335  -9.190 1.000 95.030 ? 139 VAL A C   1 
ATOM 1085 C CB  ? VAL A 1 139 ?   8.426   4.352  -9.974 1.000 95.030 ? 139 VAL A CB  1 
ATOM 1086 O O   ? VAL A 1 139 ?   6.023   6.044  -8.636 1.000 95.030 ? 139 VAL A O   1 
ATOM 1087 C CG1 ? VAL A 1 139 ?   7.183   3.467  -9.896 1.000 95.030 ? 139 VAL A CG1 1 
ATOM 1088 C CG2 ? VAL A 1 139 ?   8.601   4.908 -11.386 1.000 95.030 ? 139 VAL A CG2 1 
ATOM 1089 N N   ? ASN A 1 140 ?   7.293   7.319 -10.091 1.000 95.500 ? 140 ASN A N   1 
ATOM 1090 C CA  ? ASN A 1 140 ?   6.142   8.099 -10.533 1.000 95.500 ? 140 ASN A CA  1 
ATOM 1091 C C   ? ASN A 1 140 ?   5.468   7.464 -11.746 1.000 95.500 ? 140 ASN A C   1 
ATOM 1092 C CB  ? ASN A 1 140 ?   6.558   9.537 -10.849 1.000 95.500 ? 140 ASN A CB  1 
ATOM 1093 O O   ? ASN A 1 140 ?   6.144   7.005 -12.669 1.000 95.500 ? 140 ASN A O   1 
ATOM 1094 C CG  ? ASN A 1 140 ?   6.927  10.324  -9.608 1.000 95.500 ? 140 ASN A CG  1 
ATOM 1095 N ND2 ? ASN A 1 140 ?   7.812  11.302  -9.766 1.000 95.500 ? 140 ASN A ND2 1 
ATOM 1096 O OD1 ? ASN A 1 140 ?   6.421  10.056  -8.515 1.000 95.500 ? 140 ASN A OD1 1 
ATOM 1097 N N   ? ILE A 1 141 ?   4.047   7.492 -11.633 1.000 95.920 ? 141 ILE A N   1 
ATOM 1098 C CA  ? ILE A 1 141 ?   3.212   7.032 -12.737 1.000 95.920 ? 141 ILE A CA  1 
ATOM 1099 C C   ? ILE A 1 141 ?   2.040   7.991 -12.932 1.000 95.920 ? 141 ILE A C   1 
ATOM 1100 C CB  ? ILE A 1 141 ?   2.696   5.596 -12.495 1.000 95.920 ? 141 ILE A CB  1 
ATOM 1101 O O   ? ILE A 1 141 ?   1.810   8.876 -12.104 1.000 95.920 ? 141 ILE A O   1 
ATOM 1102 C CG1 ? ILE A 1 141 ?   1.847   5.541 -11.220 1.000 95.920 ? 141 ILE A CG1 1 
ATOM 1103 C CG2 ? ILE A 1 141 ?   3.864   4.608 -12.419 1.000 95.920 ? 141 ILE A CG2 1 
ATOM 1104 C CD1 ? ILE A 1 141 ?   1.134   4.213 -11.007 1.000 95.920 ? 141 ILE A CD1 1 
ATOM 1105 N N   ? ASN A 1 142 ?   1.327   7.796 -14.127 1.000 96.220 ? 142 ASN A N   1 
ATOM 1106 C CA  ? ASN A 1 142 ?   0.215   8.691 -14.428 1.000 96.220 ? 142 ASN A CA  1 
ATOM 1107 C C   ? ASN A 1 142 ?  -1.123   7.960 -14.377 1.000 96.220 ? 142 ASN A C   1 
ATOM 1108 C CB  ? ASN A 1 142 ?   0.409   9.349 -15.796 1.000 96.220 ? 142 ASN A CB  1 
ATOM 1109 O O   ? ASN A 1 142 ?  -1.208   6.786 -14.743 1.000 96.220 ? 142 ASN A O   1 
ATOM 1110 C CG  ? ASN A 1 142 ?   1.689  10.156 -15.879 1.000 96.220 ? 142 ASN A CG  1 
ATOM 1111 N ND2 ? ASN A 1 142 ?   1.568  11.424 -16.255 1.000 96.220 ? 142 ASN A ND2 1 
ATOM 1112 O OD1 ? ASN A 1 142 ?   2.779   9.645 -15.609 1.000 96.220 ? 142 ASN A OD1 1 
ATOM 1113 N N   ? ILE A 1 143 ?  -2.048   8.779 -13.901 1.000 96.850 ? 143 ILE A N   1 
ATOM 1114 C CA  ? ILE A 1 143 ?  -3.419   8.308 -14.063 1.000 96.850 ? 143 ILE A CA  1 
ATOM 1115 C C   ? ILE A 1 143 ?  -3.810   8.355 -15.539 1.000 96.850 ? 143 ILE A C   1 
ATOM 1116 C CB  ? ILE A 1 143 ?  -4.408   9.144 -13.220 1.000 96.850 ? 143 ILE A CB  1 
ATOM 1117 O O   ? ILE A 1 143 ?  -3.593   9.365 -16.213 1.000 96.850 ? 143 ILE A O   1 
ATOM 1118 C CG1 ? ILE A 1 143 ?  -4.095   8.995 -11.727 1.000 96.850 ? 143 ILE A CG1 1 
ATOM 1119 C CG2 ? ILE A 1 143 ?  -5.853   8.736 -13.520 1.000 96.850 ? 143 ILE A CG2 1 
ATOM 1120 C CD1 ? ILE A 1 143 ?  -4.299   7.585 -11.189 1.000 96.850 ? 143 ILE A CD1 1 
ATOM 1121 N N   ? LEU A 1 144 ?  -4.401   7.231 -15.969 1.000 95.970 ? 144 LEU A N   1 
ATOM 1122 C CA  ? LEU A 1 144 ?  -4.787   7.119 -17.372 1.000 95.970 ? 144 LEU A CA  1 
ATOM 1123 C C   ? LEU A 1 144 ?  -6.301   7.001 -17.511 1.000 95.970 ? 144 LEU A C   1 
ATOM 1124 C CB  ? LEU A 1 144 ?  -4.107   5.909 -18.020 1.000 95.970 ? 144 LEU A CB  1 
ATOM 1125 O O   ? LEU A 1 144 ?  -6.994   6.676 -16.545 1.000 95.970 ? 144 LEU A O   1 
ATOM 1126 C CG  ? LEU A 1 144 ?  -2.581   5.859 -17.928 1.000 95.970 ? 144 LEU A CG  1 
ATOM 1127 C CD1 ? LEU A 1 144 ?  -2.066   4.508 -18.412 1.000 95.970 ? 144 LEU A CD1 1 
ATOM 1128 C CD2 ? LEU A 1 144 ?  -1.959   6.994 -18.734 1.000 95.970 ? 144 LEU A CD2 1 
ATOM 1129 N N   ? ASP A 1 145 ?  -6.684   7.318 -18.761 1.000 94.810 ? 145 ASP A N   1 
ATOM 1130 C CA  ? ASP A 1 145 ?  -8.085   7.086 -19.098 1.000 94.810 ? 145 ASP A CA  1 
ATOM 1131 C C   ? ASP A 1 145 ?  -8.420   5.597 -19.060 1.000 94.810 ? 145 ASP A C   1 
ATOM 1132 C CB  ? ASP A 1 145 ?  -8.408   7.663 -20.478 1.000 94.810 ? 145 ASP A CB  1 
ATOM 1133 O O   ? ASP A 1 145 ?  -7.633   4.767 -19.519 1.000 94.810 ? 145 ASP A O   1 
ATOM 1134 C CG  ? ASP A 1 145 ?  -9.899   7.809 -20.725 1.000 94.810 ? 145 ASP A CG  1 
ATOM 1135 O OD1 ? ASP A 1 145 ? -10.594   6.783 -20.885 1.000 94.810 ? 145 ASP A OD1 1 
ATOM 1136 O OD2 ? ASP A 1 145 ? -10.383   8.961 -20.764 1.000 94.810 ? 145 ASP A OD2 1 
ATOM 1137 N N   ? HIS A 1 146 ?  -9.604   5.348 -18.468 1.000 92.040 ? 146 HIS A N   1 
ATOM 1138 C CA  ? HIS A 1 146 ? -10.071   3.970 -18.361 1.000 92.040 ? 146 HIS A CA  1 
ATOM 1139 C C   ? HIS A 1 146 ? -10.040   3.271 -19.716 1.000 92.040 ? 146 HIS A C   1 
ATOM 1140 C CB  ? HIS A 1 146 ? -11.485   3.928 -17.780 1.000 92.040 ? 146 HIS A CB  1 
ATOM 1141 O O   ? HIS A 1 146 ?  -9.844   2.056 -19.787 1.000 92.040 ? 146 HIS A O   1 
ATOM 1142 C CG  ? HIS A 1 146 ? -11.967   2.545 -17.474 1.000 92.040 ? 146 HIS A CG  1 
ATOM 1143 C CD2 ? HIS A 1 146 ? -11.819   1.776 -16.370 1.000 92.040 ? 146 HIS A CD2 1 
ATOM 1144 N ND1 ? HIS A 1 146 ? -12.696   1.796 -18.372 1.000 92.040 ? 146 HIS A ND1 1 
ATOM 1145 C CE1 ? HIS A 1 146 ? -12.978   0.622 -17.830 1.000 92.040 ? 146 HIS A CE1 1 
ATOM 1146 N NE2 ? HIS A 1 146 ? -12.457   0.585 -16.616 1.000 92.040 ? 146 HIS A NE2 1 
ATOM 1147 N N   ? ALA A 1 147 ? -10.210   3.975 -20.834 1.000 92.640 ? 147 ALA A N   1 
ATOM 1148 C CA  ? ALA A 1 147 ? -10.265   3.426 -22.187 1.000 92.640 ? 147 ALA A CA  1 
ATOM 1149 C C   ? ALA A 1 147 ?  -8.935   2.783 -22.572 1.000 92.640 ? 147 ALA A C   1 
ATOM 1150 C CB  ? ALA A 1 147 ? -10.635   4.516 -23.189 1.000 92.640 ? 147 ALA A CB  1 
ATOM 1151 O O   ? ALA A 1 147 ?  -8.883   1.939 -23.469 1.000 92.640 ? 147 ALA A O   1 
ATOM 1152 N N   ? VAL A 1 148 ?  -7.889   3.167 -21.844 1.000 93.020 ? 148 VAL A N   1 
ATOM 1153 C CA  ? VAL A 1 148 ?  -6.552   2.654 -22.120 1.000 93.020 ? 148 VAL A CA  1 
ATOM 1154 C C   ? VAL A 1 148 ?  -6.438   1.214 -21.624 1.000 93.020 ? 148 VAL A C   1 
ATOM 1155 C CB  ? VAL A 1 148 ?  -5.461   3.531 -21.465 1.000 93.020 ? 148 VAL A CB  1 
ATOM 1156 O O   ? VAL A 1 148 ?  -5.831   0.369 -22.286 1.000 93.020 ? 148 VAL A O   1 
ATOM 1157 C CG1 ? VAL A 1 148 ?  -4.082   2.895 -21.636 1.000 93.020 ? 148 VAL A CG1 1 
ATOM 1158 C CG2 ? VAL A 1 148 ?  -5.481   4.938 -22.059 1.000 93.020 ? 148 VAL A CG2 1 
ATOM 1159 N N   ? CYS A 1 149 ?  -7.103   0.934 -20.481 1.000 92.530 ? 149 CYS A N   1 
ATOM 1160 C CA  ? CYS A 1 149 ?  -6.933  -0.341 -19.793 1.000 92.530 ? 149 CYS A CA  1 
ATOM 1161 C C   ? CYS A 1 149 ?  -8.010  -1.335 -20.210 1.000 92.530 ? 149 CYS A C   1 
ATOM 1162 C CB  ? CYS A 1 149 ?  -6.969  -0.142 -18.278 1.000 92.530 ? 149 CYS A CB  1 
ATOM 1163 O O   ? CYS A 1 149 ?  -7.855  -2.542 -20.019 1.000 92.530 ? 149 CYS A O   1 
ATOM 1164 S SG  ? CYS A 1 149 ?  -5.524   0.721 -17.622 1.000 92.530 ? 149 CYS A SG  1 
ATOM 1165 N N   ? GLN A 1 150 ?  -9.041  -0.957 -20.858 1.000 90.530 ? 150 GLN A N   1 
ATOM 1166 C CA  ? GLN A 1 150 ? -10.215  -1.770 -21.154 1.000 90.530 ? 150 GLN A CA  1 
ATOM 1167 C C   ? GLN A 1 150 ?  -9.862  -2.927 -22.086 1.000 90.530 ? 150 GLN A C   1 
ATOM 1168 C CB  ? GLN A 1 150 ? -11.319  -0.914 -21.776 1.000 90.530 ? 150 GLN A CB  1 
ATOM 1169 O O   ? GLN A 1 150 ? -10.272  -4.066 -21.852 1.000 90.530 ? 150 GLN A O   1 
ATOM 1170 C CG  ? GLN A 1 150 ? -12.133  -0.127 -20.758 1.000 90.530 ? 150 GLN A CG  1 
ATOM 1171 C CD  ? GLN A 1 150 ? -13.001  -1.016 -19.886 1.000 90.530 ? 150 GLN A CD  1 
ATOM 1172 N NE2 ? GLN A 1 150 ? -12.985  -0.765 -18.582 1.000 90.530 ? 150 GLN A NE2 1 
ATOM 1173 O OE1 ? GLN A 1 150 ? -13.681  -1.920 -20.382 1.000 90.530 ? 150 GLN A OE1 1 
ATOM 1174 N N   ? PRO A 1 151 ?  -9.097  -2.633 -23.111 1.000 91.130 ? 151 PRO A N   1 
ATOM 1175 C CA  ? PRO A 1 151 ?  -8.764  -3.732 -24.020 1.000 91.130 ? 151 PRO A CA  1 
ATOM 1176 C C   ? PRO A 1 151 ?  -7.909  -4.809 -23.357 1.000 91.130 ? 151 PRO A C   1 
ATOM 1177 C CB  ? PRO A 1 151 ?  -7.992  -3.037 -25.145 1.000 91.130 ? 151 PRO A CB  1 
ATOM 1178 O O   ? PRO A 1 151 ?  -7.946  -5.971 -23.767 1.000 91.130 ? 151 PRO A O   1 
ATOM 1179 C CG  ? PRO A 1 151 ?  -8.464  -1.619 -25.113 1.000 91.130 ? 151 PRO A CG  1 
ATOM 1180 C CD  ? PRO A 1 151 ?  -8.769  -1.250 -23.690 1.000 91.130 ? 151 PRO A CD  1 
ATOM 1181 N N   ? ILE A 1 152 ?  -7.176  -4.420 -22.309 1.000 89.380 ? 152 ILE A N   1 
ATOM 1182 C CA  ? ILE A 1 152 ?  -6.263  -5.330 -21.626 1.000 89.380 ? 152 ILE A CA  1 
ATOM 1183 C C   ? ILE A 1 152 ?  -7.020  -6.109 -20.552 1.000 89.380 ? 152 ILE A C   1 
ATOM 1184 C CB  ? ILE A 1 152 ?  -5.072  -4.572 -20.998 1.000 89.380 ? 152 ILE A CB  1 
ATOM 1185 O O   ? ILE A 1 152 ?  -6.753  -7.293 -20.331 1.000 89.380 ? 152 ILE A O   1 
ATOM 1186 C CG1 ? ILE A 1 152 ?  -4.305  -3.798 -22.076 1.000 89.380 ? 152 ILE A CG1 1 
ATOM 1187 C CG2 ? ILE A 1 152 ?  -4.147  -5.540 -20.255 1.000 89.380 ? 152 ILE A CG2 1 
ATOM 1188 C CD1 ? ILE A 1 152 ?  -3.260  -2.838 -21.523 1.000 89.380 ? 152 ILE A CD1 1 
ATOM 1189 N N   ? TYR A 1 153 ?  -7.893  -5.427 -19.898 1.000 88.280 ? 153 TYR A N   1 
ATOM 1190 C CA  ? TYR A 1 153 ?  -8.652  -6.018 -18.802 1.000 88.280 ? 153 TYR A CA  1 
ATOM 1191 C C   ? TYR A 1 153 ? -10.149  -5.970 -19.088 1.000 88.280 ? 153 TYR A C   1 
ATOM 1192 C CB  ? TYR A 1 153 ?  -8.349  -5.296 -17.486 1.000 88.280 ? 153 TYR A CB  1 
ATOM 1193 O O   ? TYR A 1 153 ? -10.832  -5.023 -18.693 1.000 88.280 ? 153 TYR A O   1 
ATOM 1194 C CG  ? TYR A 1 153 ?  -6.875  -5.192 -17.177 1.000 88.280 ? 153 TYR A CG  1 
ATOM 1195 C CD1 ? TYR A 1 153 ?  -6.161  -6.293 -16.711 1.000 88.280 ? 153 TYR A CD1 1 
ATOM 1196 C CD2 ? TYR A 1 153 ?  -6.193  -3.992 -17.349 1.000 88.280 ? 153 TYR A CD2 1 
ATOM 1197 C CE1 ? TYR A 1 153 ?  -4.804  -6.202 -16.423 1.000 88.280 ? 153 TYR A CE1 1 
ATOM 1198 C CE2 ? TYR A 1 153 ?  -4.836  -3.888 -17.064 1.000 88.280 ? 153 TYR A CE2 1 
ATOM 1199 O OH  ? TYR A 1 153 ?  -2.807  -4.901 -16.319 1.000 88.280 ? 153 TYR A OH  1 
ATOM 1200 C CZ  ? TYR A 1 153 ?  -4.151  -4.997 -16.603 1.000 88.280 ? 153 TYR A CZ  1 
ATOM 1201 N N   ? PRO A 1 154 ? -10.613  -7.088 -19.851 1.000 85.490 ? 154 PRO A N   1 
ATOM 1202 C CA  ? PRO A 1 154 ? -12.052  -7.109 -20.120 1.000 85.490 ? 154 PRO A CA  1 
ATOM 1203 C C   ? PRO A 1 154 ? -12.889  -7.215 -18.846 1.000 85.490 ? 154 PRO A C   1 
ATOM 1204 C CB  ? PRO A 1 154 ? -12.230  -8.353 -20.994 1.000 85.490 ? 154 PRO A CB  1 
ATOM 1205 O O   ? PRO A 1 154 ? -12.480  -7.875 -17.888 1.000 85.490 ? 154 PRO A O   1 
ATOM 1206 C CG  ? PRO A 1 154 ? -10.861  -8.651 -21.517 1.000 85.490 ? 154 PRO A CG  1 
ATOM 1207 C CD  ? PRO A 1 154 ?  -9.852  -8.120 -20.540 1.000 85.490 ? 154 PRO A CD  1 
ATOM 1208 N N   ? GLY A 1 155 ? -13.971  -6.260 -18.594 1.000 83.030 ? 155 GLY A N   1 
ATOM 1209 C CA  ? GLY A 1 155 ? -14.828  -6.348 -17.422 1.000 83.030 ? 155 GLY A CA  1 
ATOM 1210 C C   ? GLY A 1 155 ? -14.469  -5.344 -16.343 1.000 83.030 ? 155 GLY A C   1 
ATOM 1211 O O   ? GLY A 1 155 ? -14.990  -5.410 -15.228 1.000 83.030 ? 155 GLY A O   1 
ATOM 1212 N N   ? LEU A 1 156 ? -13.439  -4.445 -16.776 1.000 84.460 ? 156 LEU A N   1 
ATOM 1213 C CA  ? LEU A 1 156 ? -12.991  -3.346 -15.927 1.000 84.460 ? 156 LEU A CA  1 
ATOM 1214 C C   ? LEU A 1 156 ? -14.130  -2.370 -15.654 1.000 84.460 ? 156 LEU A C   1 
ATOM 1215 C CB  ? LEU A 1 156 ? -11.817  -2.610 -16.578 1.000 84.460 ? 156 LEU A CB  1 
ATOM 1216 O O   ? LEU A 1 156 ? -14.768  -1.877 -16.587 1.000 84.460 ? 156 LEU A O   1 
ATOM 1217 C CG  ? LEU A 1 156 ? -11.251  -1.419 -15.804 1.000 84.460 ? 156 LEU A CG  1 
ATOM 1218 C CD1 ? LEU A 1 156 ? -10.531  -1.897 -14.547 1.000 84.460 ? 156 LEU A CD1 1 
ATOM 1219 C CD2 ? LEU A 1 156 ? -10.312  -0.604 -16.687 1.000 84.460 ? 156 LEU A CD2 1 
ATOM 1220 N N   ? GLU A 1 157 ? -14.514  -2.157 -14.336 1.000 86.500 ? 157 GLU A N   1 
ATOM 1221 C CA  ? GLU A 1 157 ? -15.495  -1.155 -13.932 1.000 86.500 ? 157 GLU A CA  1 
ATOM 1222 C C   ? GLU A 1 157 ? -14.821   0.170 -13.586 1.000 86.500 ? 157 GLU A C   1 
ATOM 1223 C CB  ? GLU A 1 157 ? -16.315  -1.655 -12.739 1.000 86.500 ? 157 GLU A CB  1 
ATOM 1224 O O   ? GLU A 1 157 ? -14.029   0.242 -12.644 1.000 86.500 ? 157 GLU A O   1 
ATOM 1225 C CG  ? GLU A 1 157 ? -17.229  -2.826 -13.069 1.000 86.500 ? 157 GLU A CG  1 
ATOM 1226 C CD  ? GLU A 1 157 ? -18.239  -3.125 -11.973 1.000 86.500 ? 157 GLU A CD  1 
ATOM 1227 O OE1 ? GLU A 1 157 ? -19.060  -4.055 -12.142 1.000 86.500 ? 157 GLU A OE1 1 
ATOM 1228 O OE2 ? GLU A 1 157 ? -18.211  -2.423 -10.938 1.000 86.500 ? 157 GLU A OE2 1 
ATOM 1229 N N   ? LYS A 1 158 ? -15.262   1.209 -14.336 1.000 84.400 ? 158 LYS A N   1 
ATOM 1230 C CA  ? LYS A 1 158 ? -14.644   2.526 -14.210 1.000 84.400 ? 158 LYS A CA  1 
ATOM 1231 C C   ? LYS A 1 158 ? -14.865   3.107 -12.816 1.000 84.400 ? 158 LYS A C   1 
ATOM 1232 C CB  ? LYS A 1 158 ? -15.195   3.481 -15.270 1.000 84.400 ? 158 LYS A CB  1 
ATOM 1233 O O   ? LYS A 1 158 ? -13.984   3.773 -12.268 1.000 84.400 ? 158 LYS A O   1 
ATOM 1234 C CG  ? LYS A 1 158 ? -14.549   4.859 -15.257 1.000 84.400 ? 158 LYS A CG  1 
ATOM 1235 C CD  ? LYS A 1 158 ? -15.111   5.749 -16.359 1.000 84.400 ? 158 LYS A CD  1 
ATOM 1236 C CE  ? LYS A 1 158 ? -14.490   7.139 -16.326 1.000 84.400 ? 158 LYS A CE  1 
ATOM 1237 N NZ  ? LYS A 1 158 ? -15.028   8.013 -17.411 1.000 84.400 ? 158 LYS A NZ  1 
ATOM 1238 N N   ? SER A 1 159 ? -15.978   2.834 -12.210 1.000 85.870 ? 159 SER A N   1 
ATOM 1239 C CA  ? SER A 1 159 ? -16.394   3.446 -10.953 1.000 85.870 ? 159 SER A CA  1 
ATOM 1240 C C   ? SER A 1 159 ? -15.622   2.865  -9.773 1.000 85.870 ? 159 SER A C   1 
ATOM 1241 C CB  ? SER A 1 159 ? -17.896   3.255 -10.734 1.000 85.870 ? 159 SER A CB  1 
ATOM 1242 O O   ? SER A 1 159 ? -15.600   3.451  -8.689 1.000 85.870 ? 159 SER A O   1 
ATOM 1243 O OG  ? SER A 1 159 ? -18.215   1.880 -10.610 1.000 85.870 ? 159 SER A OG  1 
ATOM 1244 N N   ? LYS A 1 160 ? -14.820   1.805 -10.049 1.000 87.360 ? 160 LYS A N   1 
ATOM 1245 C CA  ? LYS A 1 160 ? -14.247   1.109  -8.901 1.000 87.360 ? 160 LYS A CA  1 
ATOM 1246 C C   ? LYS A 1 160 ? -12.745   0.904  -9.076 1.000 87.360 ? 160 LYS A C   1 
ATOM 1247 C CB  ? LYS A 1 160 ? -14.938  -0.238  -8.689 1.000 87.360 ? 160 LYS A CB  1 
ATOM 1248 O O   ? LYS A 1 160 ? -12.042   0.570  -8.120 1.000 87.360 ? 160 LYS A O   1 
ATOM 1249 C CG  ? LYS A 1 160 ? -16.435  -0.133  -8.435 1.000 87.360 ? 160 LYS A CG  1 
ATOM 1250 C CD  ? LYS A 1 160 ? -16.729   0.526  -7.094 1.000 87.360 ? 160 LYS A CD  1 
ATOM 1251 C CE  ? LYS A 1 160 ? -18.223   0.553  -6.799 1.000 87.360 ? 160 LYS A CE  1 
ATOM 1252 N NZ  ? LYS A 1 160 ? -18.525   1.300  -5.541 1.000 87.360 ? 160 LYS A NZ  1 
ATOM 1253 N N   ? THR A 1 161 ? -12.199   1.198 -10.297 1.000 92.000 ? 161 THR A N   1 
ATOM 1254 C CA  ? THR A 1 161 ? -10.781   0.957 -10.538 1.000 92.000 ? 161 THR A CA  1 
ATOM 1255 C C   ? THR A 1 161 ? -10.119   2.190 -11.147 1.000 92.000 ? 161 THR A C   1 
ATOM 1256 C CB  ? THR A 1 161 ? -10.570  -0.253 -11.467 1.000 92.000 ? 161 THR A CB  1 
ATOM 1257 O O   ? THR A 1 161 ? -10.777   2.988 -11.816 1.000 92.000 ? 161 THR A O   1 
ATOM 1258 C CG2 ? THR A 1 161 ? -11.137  -1.526 -10.848 1.000 92.000 ? 161 THR A CG2 1 
ATOM 1259 O OG1 ? THR A 1 161 ? -11.226  -0.009 -12.717 1.000 92.000 ? 161 THR A OG1 1 
ATOM 1260 N N   ? LEU A 1 162 ?  -8.819   2.353 -10.786 1.000 94.630 ? 162 LEU A N   1 
ATOM 1261 C CA  ? LEU A 1 162 ?  -7.942   3.318 -11.439 1.000 94.630 ? 162 LEU A CA  1 
ATOM 1262 C C   ? LEU A 1 162 ?  -6.977   2.620 -12.391 1.000 94.630 ? 162 LEU A C   1 
ATOM 1263 C CB  ? LEU A 1 162 ?  -7.157   4.120 -10.397 1.000 94.630 ? 162 LEU A CB  1 
ATOM 1264 O O   ? LEU A 1 162 ?  -6.473   1.536 -12.087 1.000 94.630 ? 162 LEU A O   1 
ATOM 1265 C CG  ? LEU A 1 162 ?  -7.987   4.926  -9.396 1.000 94.630 ? 162 LEU A CG  1 
ATOM 1266 C CD1 ? LEU A 1 162 ?  -7.101   5.444  -8.268 1.000 94.630 ? 162 LEU A CD1 1 
ATOM 1267 C CD2 ? LEU A 1 162 ?  -8.699   6.078 -10.096 1.000 94.630 ? 162 LEU A CD2 1 
ATOM 1268 N N   ? CYS A 1 163 ?  -6.818   3.294 -13.554 1.000 94.820 ? 163 CYS A N   1 
ATOM 1269 C CA  ? CYS A 1 163 ?  -5.808   2.886 -14.524 1.000 94.820 ? 163 CYS A CA  1 
ATOM 1270 C C   ? CYS A 1 163 ?  -4.600   3.815 -14.478 1.000 94.820 ? 163 CYS A C   1 
ATOM 1271 C CB  ? CYS A 1 163 ?  -6.396   2.870 -15.935 1.000 94.820 ? 163 CYS A CB  1 
ATOM 1272 O O   ? CYS A 1 163 ?  -4.739   5.029 -14.638 1.000 94.820 ? 163 CYS A O   1 
ATOM 1273 S SG  ? CYS A 1 163 ?  -5.253   2.257 -17.193 1.000 94.820 ? 163 CYS A SG  1 
ATOM 1274 N N   ? ALA A 1 164 ?  -3.410   3.148 -14.225 1.000 95.530 ? 164 ALA A N   1 
ATOM 1275 C CA  ? ALA A 1 164 ?  -2.212   3.974 -14.096 1.000 95.530 ? 164 ALA A CA  1 
ATOM 1276 C C   ? ALA A 1 164 ?  -0.990   3.262 -14.670 1.000 95.530 ? 164 ALA A C   1 
ATOM 1277 C CB  ? ALA A 1 164 ?  -1.972   4.340 -12.633 1.000 95.530 ? 164 ALA A CB  1 
ATOM 1278 O O   ? ALA A 1 164 ?  -0.874   2.038 -14.571 1.000 95.530 ? 164 ALA A O   1 
ATOM 1279 N N   ? GLY A 1 165 ?  -0.173   4.004 -15.261 1.000 94.290 ? 165 GLY A N   1 
ATOM 1280 C CA  ? GLY A 1 165 ?   1.046   3.452 -15.831 1.000 94.290 ? 165 GLY A CA  1 
ATOM 1281 C C   ? GLY A 1 165 ?   1.772   4.425 -16.741 1.000 94.290 ? 165 GLY A C   1 
ATOM 1282 O O   ? GLY A 1 165 ?   1.418   5.603 -16.808 1.000 94.290 ? 165 GLY A O   1 
ATOM 1283 N N   ? ILE A 1 166 ?   2.892   3.936 -17.359 1.000 93.910 ? 166 ILE A N   1 
ATOM 1284 C CA  ? ILE A 1 166 ?   3.667   4.639 -18.376 1.000 93.910 ? 166 ILE A CA  1 
ATOM 1285 C C   ? ILE A 1 166 ?   3.490   3.950 -19.727 1.000 93.910 ? 166 ILE A C   1 
ATOM 1286 C CB  ? ILE A 1 166 ?   5.164   4.705 -18.000 1.000 93.910 ? 166 ILE A CB  1 
ATOM 1287 O O   ? ILE A 1 166 ?   3.812   2.769 -19.876 1.000 93.910 ? 166 ILE A O   1 
ATOM 1288 C CG1 ? ILE A 1 166 ?   5.339   5.330 -16.611 1.000 93.910 ? 166 ILE A CG1 1 
ATOM 1289 C CG2 ? ILE A 1 166 ?   5.952   5.486 -19.056 1.000 93.910 ? 166 ILE A CG2 1 
ATOM 1290 C CD1 ? ILE A 1 166 ?   5.059   6.826 -16.566 1.000 93.910 ? 166 ILE A CD1 1 
ATOM 1291 N N   ? MET A 1 167 ?   2.958   4.679 -20.669 1.000 92.100 ? 167 MET A N   1 
ATOM 1292 C CA  ? MET A 1 167 ?   2.594   4.076 -21.949 1.000 92.100 ? 167 MET A CA  1 
ATOM 1293 C C   ? MET A 1 167 ?   3.822   3.512 -22.653 1.000 92.100 ? 167 MET A C   1 
ATOM 1294 C CB  ? MET A 1 167 ?   1.899   5.101 -22.848 1.000 92.100 ? 167 MET A CB  1 
ATOM 1295 O O   ? MET A 1 167 ?   3.728   2.513 -23.369 1.000 92.100 ? 167 MET A O   1 
ATOM 1296 C CG  ? MET A 1 167 ?   0.522   5.515 -22.356 1.000 92.100 ? 167 MET A CG  1 
ATOM 1297 S SD  ? MET A 1 167 ?  -0.519   4.078 -21.889 1.000 92.100 ? 167 MET A SD  1 
ATOM 1298 C CE  ? MET A 1 167 ?  -0.623   3.225 -23.487 1.000 92.100 ? 167 MET A CE  1 
ATOM 1299 N N   ? GLU A 1 168 ?   4.952   4.157 -22.478 1.000 93.420 ? 168 GLU A N   1 
ATOM 1300 C CA  ? GLU A 1 168 ?   6.193   3.694 -23.091 1.000 93.420 ? 168 GLU A CA  1 
ATOM 1301 C C   ? GLU A 1 168 ?   6.729   2.454 -22.381 1.000 93.420 ? 168 GLU A C   1 
ATOM 1302 C CB  ? GLU A 1 168 ?   7.247   4.804 -23.077 1.000 93.420 ? 168 GLU A CB  1 
ATOM 1303 O O   ? GLU A 1 168 ?   7.594   1.753 -22.913 1.000 93.420 ? 168 GLU A O   1 
ATOM 1304 C CG  ? GLU A 1 168 ?   6.892   5.999 -23.950 1.000 93.420 ? 168 GLU A CG  1 
ATOM 1305 C CD  ? GLU A 1 168 ?   5.929   6.967 -23.281 1.000 93.420 ? 168 GLU A CD  1 
ATOM 1306 O OE1 ? GLU A 1 168 ?   5.375   7.849 -23.976 1.000 93.420 ? 168 GLU A OE1 1 
ATOM 1307 O OE2 ? GLU A 1 168 ?   5.727   6.842 -22.053 1.000 93.420 ? 168 GLU A OE2 1 
ATOM 1308 N N   ? GLY A 1 169 ?   6.190   2.142 -21.173 1.000 92.120 ? 169 GLY A N   1 
ATOM 1309 C CA  ? GLY A 1 169 ?   6.672   1.023 -20.379 1.000 92.120 ? 169 GLY A CA  1 
ATOM 1310 C C   ? GLY A 1 169 ?   7.905   1.358 -19.561 1.000 92.120 ? 169 GLY A C   1 
ATOM 1311 O O   ? GLY A 1 169 ?   8.270   2.528 -19.430 1.000 92.120 ? 169 GLY A O   1 
ATOM 1312 N N   ? GLY A 1 170 ?   8.389   0.357 -18.858 1.000 89.740 ? 170 GLY A N   1 
ATOM 1313 C CA  ? GLY A 1 170 ?   9.636   0.575 -18.142 1.000 89.740 ? 170 GLY A CA  1 
ATOM 1314 C C   ? GLY A 1 170 ?   9.435   0.851 -16.664 1.000 89.740 ? 170 GLY A C   1 
ATOM 1315 O O   ? GLY A 1 170 ?  10.351   0.657 -15.861 1.000 89.740 ? 170 GLY A O   1 
ATOM 1316 N N   ? LYS A 1 171 ?   8.282   1.273 -16.354 1.000 90.830 ? 171 LYS A N   1 
ATOM 1317 C CA  ? LYS A 1 171 ?   7.936   1.535 -14.960 1.000 90.830 ? 171 LYS A CA  1 
ATOM 1318 C C   ? LYS A 1 171 ?   6.536   1.024 -14.635 1.000 90.830 ? 171 LYS A C   1 
ATOM 1319 C CB  ? LYS A 1 171 ?   8.032   3.031 -14.655 1.000 90.830 ? 171 LYS A CB  1 
ATOM 1320 O O   ? LYS A 1 171 ?   5.573   1.352 -15.330 1.000 90.830 ? 171 LYS A O   1 
ATOM 1321 C CG  ? LYS A 1 171 ?   9.416   3.621 -14.881 1.000 90.830 ? 171 LYS A CG  1 
ATOM 1322 C CD  ? LYS A 1 171 ?   9.427   5.126 -14.641 1.000 90.830 ? 171 LYS A CD  1 
ATOM 1323 C CE  ? LYS A 1 171 ?  10.804   5.723 -14.901 1.000 90.830 ? 171 LYS A CE  1 
ATOM 1324 N NZ  ? LYS A 1 171 ?  10.812   7.203 -14.701 1.000 90.830 ? 171 LYS A NZ  1 
ATOM 1325 N N   ? ASN A 1 172 ?   6.392   0.351 -13.540 1.000 89.130 ? 172 ASN A N   1 
ATOM 1326 C CA  ? ASN A 1 172 ?   5.102  -0.174 -13.106 1.000 89.130 ? 172 ASN A CA  1 
ATOM 1327 C C   ? ASN A 1 172 ?   5.237  -1.021 -11.844 1.000 89.130 ? 172 ASN A C   1 
ATOM 1328 C CB  ? ASN A 1 172 ?   4.449  -0.990 -14.225 1.000 89.130 ? 172 ASN A CB  1 
ATOM 1329 O O   ? ASN A 1 172 ?   6.337  -1.173 -11.309 1.000 89.130 ? 172 ASN A O   1 
ATOM 1330 C CG  ? ASN A 1 172 ?   2.937  -0.890 -14.214 1.000 89.130 ? 172 ASN A CG  1 
ATOM 1331 N ND2 ? ASN A 1 172 ?   2.322  -1.077 -15.376 1.000 89.130 ? 172 ASN A ND2 1 
ATOM 1332 O OD1 ? ASN A 1 172 ?   2.326  -0.648 -13.170 1.000 89.130 ? 172 ASN A OD1 1 
ATOM 1333 N N   ? THR A 1 173 ?   4.057  -1.354 -11.250 1.000 89.140 ? 173 THR A N   1 
ATOM 1334 C CA  ? THR A 1 173 ?   4.057  -2.310 -10.148 1.000 89.140 ? 173 THR A CA  1 
ATOM 1335 C C   ? THR A 1 173 ?   4.230  -3.734 -10.667 1.000 89.140 ? 173 THR A C   1 
ATOM 1336 C CB  ? THR A 1 173 ?   2.758  -2.214  -9.326 1.000 89.140 ? 173 THR A CB  1 
ATOM 1337 O O   ? THR A 1 173 ?   3.802  -4.052 -11.778 1.000 89.140 ? 173 THR A O   1 
ATOM 1338 C CG2 ? THR A 1 173 ?   2.660  -0.873  -8.606 1.000 89.140 ? 173 THR A CG2 1 
ATOM 1339 O OG1 ? THR A 1 173 ?   1.634  -2.357 -10.202 1.000 89.140 ? 173 THR A OG1 1 
ATOM 1340 N N   ? CYS A 1 174 ?   4.879  -4.544  -9.896 1.000 88.560 ? 174 CYS A N   1 
ATOM 1341 C CA  ? CYS A 1 174 ?   5.082  -5.958 -10.191 1.000 88.560 ? 174 CYS A CA  1 
ATOM 1342 C C   ? CYS A 1 174 ?   4.827  -6.815  -8.956 1.000 88.560 ? 174 CYS A C   1 
ATOM 1343 C CB  ? CYS A 1 174 ?   6.500  -6.200 -10.706 1.000 88.560 ? 174 CYS A CB  1 
ATOM 1344 O O   ? CYS A 1 174 ?   4.317  -6.322  -7.949 1.000 88.560 ? 174 CYS A O   1 
ATOM 1345 S SG  ? CYS A 1 174 ?   6.675  -7.714 -11.674 1.000 88.560 ? 174 CYS A SG  1 
ATOM 1346 N N   ? GLY A 1 175 ?   5.074  -8.096  -9.014 1.000 86.300 ? 175 GLY A N   1 
ATOM 1347 C CA  ? GLY A 1 175 ?   4.808  -8.983  -7.892 1.000 86.300 ? 175 GLY A CA  1 
ATOM 1348 C C   ? GLY A 1 175 ?   5.371  -8.471  -6.580 1.000 86.300 ? 175 GLY A C   1 
ATOM 1349 O O   ? GLY A 1 175 ?   6.473  -7.921  -6.544 1.000 86.300 ? 175 GLY A O   1 
ATOM 1350 N N   ? GLY A 1 176 ?   4.470  -8.609  -5.436 1.000 83.400 ? 176 GLY A N   1 
ATOM 1351 C CA  ? GLY A 1 176 ?   5.003  -8.268  -4.126 1.000 83.400 ? 176 GLY A CA  1 
ATOM 1352 C C   ? GLY A 1 176 ?   4.560  -6.902  -3.639 1.000 83.400 ? 176 GLY A C   1 
ATOM 1353 O O   ? GLY A 1 176 ?   4.726  -6.573  -2.463 1.000 83.400 ? 176 GLY A O   1 
ATOM 1354 N N   ? ASP A 1 177 ?   3.895  -5.993  -4.379 1.000 86.370 ? 177 ASP A N   1 
ATOM 1355 C CA  ? ASP A 1 177 ?   3.435  -4.669  -3.972 1.000 86.370 ? 177 ASP A CA  1 
ATOM 1356 C C   ? ASP A 1 177 ?   1.911  -4.618  -3.889 1.000 86.370 ? 177 ASP A C   1 
ATOM 1357 C CB  ? ASP A 1 177 ?   3.944  -3.601  -4.943 1.000 86.370 ? 177 ASP A CB  1 
ATOM 1358 O O   ? ASP A 1 177 ?   1.321  -3.536  -3.865 1.000 86.370 ? 177 ASP A O   1 
ATOM 1359 C CG  ? ASP A 1 177 ?   5.432  -3.331  -4.800 1.000 86.370 ? 177 ASP A CG  1 
ATOM 1360 O OD1 ? ASP A 1 177 ?   5.978  -3.497  -3.688 1.000 86.370 ? 177 ASP A OD1 1 
ATOM 1361 O OD2 ? ASP A 1 177 ?   6.063  -2.946  -5.808 1.000 86.370 ? 177 ASP A OD2 1 
ATOM 1362 N N   ? SER A 1 178 ?   1.357  -5.926  -4.052 1.000 91.160 ? 178 SER A N   1 
ATOM 1363 C CA  ? SER A 1 178 ?  -0.093  -5.952  -3.890 1.000 91.160 ? 178 SER A CA  1 
ATOM 1364 C C   ? SER A 1 178 ?  -0.517  -5.267  -2.595 1.000 91.160 ? 178 SER A C   1 
ATOM 1365 C CB  ? SER A 1 178 ?  -0.609  -7.391  -3.908 1.000 91.160 ? 178 SER A CB  1 
ATOM 1366 O O   ? SER A 1 178 ?   0.049  -5.532  -1.532 1.000 91.160 ? 178 SER A O   1 
ATOM 1367 O OG  ? SER A 1 178 ?  -0.452  -7.965  -5.195 1.000 91.160 ? 178 SER A OG  1 
ATOM 1368 N N   ? GLY A 1 179 ?  -1.512  -4.313  -2.841 1.000 92.540 ? 179 GLY A N   1 
ATOM 1369 C CA  ? GLY A 1 179 ?  -2.017  -3.651  -1.649 1.000 92.540 ? 179 GLY A CA  1 
ATOM 1370 C C   ? GLY A 1 179 ?  -1.276  -2.370  -1.318 1.000 92.540 ? 179 GLY A C   1 
ATOM 1371 O O   ? GLY A 1 179 ?  -1.647  -1.655  -0.385 1.000 92.540 ? 179 GLY A O   1 
ATOM 1372 N N   ? GLY A 1 180 ?  -0.204  -2.171  -2.056 1.000 94.210 ? 180 GLY A N   1 
ATOM 1373 C CA  ? GLY A 1 180 ?   0.585  -0.961  -1.891 1.000 94.210 ? 180 GLY A CA  1 
ATOM 1374 C C   ? GLY A 1 180 ?  -0.156   0.296  -2.307 1.000 94.210 ? 180 GLY A C   1 
ATOM 1375 O O   ? GLY A 1 180 ?  -1.058   0.242  -3.146 1.000 94.210 ? 180 GLY A O   1 
ATOM 1376 N N   ? PRO A 1 181 ?   0.311   1.519  -1.810 1.000 96.160 ? 181 PRO A N   1 
ATOM 1377 C CA  ? PRO A 1 181 ?  -0.421   2.770  -2.017 1.000 96.160 ? 181 PRO A CA  1 
ATOM 1378 C C   ? PRO A 1 181 ?  -0.058   3.456  -3.332 1.000 96.160 ? 181 PRO A C   1 
ATOM 1379 C CB  ? PRO A 1 181 ?  -0.001   3.628  -0.820 1.000 96.160 ? 181 PRO A CB  1 
ATOM 1380 O O   ? PRO A 1 181 ?   1.111   3.467  -3.724 1.000 96.160 ? 181 PRO A O   1 
ATOM 1381 C CG  ? PRO A 1 181 ?   1.393   3.189  -0.507 1.000 96.160 ? 181 PRO A CG  1 
ATOM 1382 C CD  ? PRO A 1 181 ?   1.491   1.708  -0.739 1.000 96.160 ? 181 PRO A CD  1 
ATOM 1383 N N   ? LEU A 1 182 ?  -1.057   3.901  -4.101 1.000 96.730 ? 182 LEU A N   1 
ATOM 1384 C CA  ? LEU A 1 182 ?  -0.962   4.907  -5.153 1.000 96.730 ? 182 LEU A CA  1 
ATOM 1385 C C   ? LEU A 1 182 ?  -1.306   6.291  -4.614 1.000 96.730 ? 182 LEU A C   1 
ATOM 1386 C CB  ? LEU A 1 182 ?  -1.891   4.555  -6.318 1.000 96.730 ? 182 LEU A CB  1 
ATOM 1387 O O   ? LEU A 1 182 ?  -2.467   6.574  -4.312 1.000 96.730 ? 182 LEU A O   1 
ATOM 1388 C CG  ? LEU A 1 182 ?  -1.780   5.435  -7.564 1.000 96.730 ? 182 LEU A CG  1 
ATOM 1389 C CD1 ? LEU A 1 182 ?  -0.512   5.095  -8.341 1.000 96.730 ? 182 LEU A CD1 1 
ATOM 1390 C CD2 ? LEU A 1 182 ?  -3.014   5.273  -8.445 1.000 96.730 ? 182 LEU A CD2 1 
ATOM 1391 N N   ? ILE A 1 183 ?  -0.273   7.196  -4.539 1.000 96.660 ? 183 ILE A N   1 
ATOM 1392 C CA  ? ILE A 1 183 ?  -0.423   8.490  -3.881 1.000 96.660 ? 183 ILE A CA  1 
ATOM 1393 C C   ? ILE A 1 183 ?  -0.380   9.606  -4.922 1.000 96.660 ? 183 ILE A C   1 
ATOM 1394 C CB  ? ILE A 1 183 ?   0.671   8.711  -2.813 1.000 96.660 ? 183 ILE A CB  1 
ATOM 1395 O O   ? ILE A 1 183 ?   0.598   9.738  -5.661 1.000 96.660 ? 183 ILE A O   1 
ATOM 1396 C CG1 ? ILE A 1 183 ?   0.640   7.584  -1.775 1.000 96.660 ? 183 ILE A CG1 1 
ATOM 1397 C CG2 ? ILE A 1 183 ?   0.504  10.078  -2.143 1.000 96.660 ? 183 ILE A CG2 1 
ATOM 1398 C CD1 ? ILE A 1 183 ?   1.818   7.597  -0.810 1.000 96.660 ? 183 ILE A CD1 1 
ATOM 1399 N N   ? CYS A 1 184 ?  -1.463  10.366  -4.935 1.000 96.000 ? 184 CYS A N   1 
ATOM 1400 C CA  ? CYS A 1 184 ?  -1.578  11.541  -5.790 1.000 96.000 ? 184 CYS A CA  1 
ATOM 1401 C C   ? CYS A 1 184 ?  -1.888  12.786  -4.967 1.000 96.000 ? 184 CYS A C   1 
ATOM 1402 C CB  ? CYS A 1 184 ?  -2.664  11.333  -6.845 1.000 96.000 ? 184 CYS A CB  1 
ATOM 1403 O O   ? CYS A 1 184 ?  -2.785  12.769  -4.122 1.000 96.000 ? 184 CYS A O   1 
ATOM 1404 S SG  ? CYS A 1 184 ?  -2.494   9.791  -7.770 1.000 96.000 ? 184 CYS A SG  1 
ATOM 1405 N N   ? ASN A 1 185 ?  -1.056  13.859  -5.135 1.000 92.590 ? 185 ASN A N   1 
ATOM 1406 C CA  ? ASN A 1 185 ?  -1.266  15.110  -4.414 1.000 92.590 ? 185 ASN A CA  1 
ATOM 1407 C C   ? ASN A 1 185 ?  -1.297  14.889  -2.904 1.000 92.590 ? 185 ASN A C   1 
ATOM 1408 C CB  ? ASN A 1 185 ?  -2.558  15.786  -4.878 1.000 92.590 ? 185 ASN A CB  1 
ATOM 1409 O O   ? ASN A 1 185 ?  -2.150  15.442  -2.209 1.000 92.590 ? 185 ASN A O   1 
ATOM 1410 C CG  ? ASN A 1 185 ?  -2.539  16.133  -6.354 1.000 92.590 ? 185 ASN A CG  1 
ATOM 1411 N ND2 ? ASN A 1 185 ?  -3.671  15.944  -7.022 1.000 92.590 ? 185 ASN A ND2 1 
ATOM 1412 O OD1 ? ASN A 1 185 ?  -1.515  16.566  -6.889 1.000 92.590 ? 185 ASN A OD1 1 
ATOM 1413 N N   ? GLY A 1 186 ?  -0.583  13.886  -2.407 1.000 93.120 ? 186 GLY A N   1 
ATOM 1414 C CA  ? GLY A 1 186 ?  -0.374  13.668  -0.984 1.000 93.120 ? 186 GLY A CA  1 
ATOM 1415 C C   ? GLY A 1 186 ?  -1.449  12.808  -0.348 1.000 93.120 ? 186 GLY A C   1 
ATOM 1416 O O   ? GLY A 1 186 ?  -1.497  12.670   0.876 1.000 93.120 ? 186 GLY A O   1 
ATOM 1417 N N   ? GLU A 1 187 ?  -2.356  12.248  -1.147 1.000 96.240 ? 187 GLU A N   1 
ATOM 1418 C CA  ? GLU A 1 187 ?  -3.443  11.429  -0.620 1.000 96.240 ? 187 GLU A CA  1 
ATOM 1419 C C   ? GLU A 1 187 ?  -3.444  10.040  -1.252 1.000 96.240 ? 187 GLU A C   1 
ATOM 1420 C CB  ? GLU A 1 187 ?  -4.793  12.112  -0.851 1.000 96.240 ? 187 GLU A CB  1 
ATOM 1421 O O   ? GLU A 1 187 ?  -3.003   9.870  -2.391 1.000 96.240 ? 187 GLU A O   1 
ATOM 1422 C CG  ? GLU A 1 187 ?  -4.942  13.442  -0.126 1.000 96.240 ? 187 GLU A CG  1 
ATOM 1423 C CD  ? GLU A 1 187 ?  -6.291  14.104  -0.357 1.000 96.240 ? 187 GLU A CD  1 
ATOM 1424 O OE1 ? GLU A 1 187 ?  -6.898  14.601   0.619 1.000 96.240 ? 187 GLU A OE1 1 
ATOM 1425 O OE2 ? GLU A 1 187 ?  -6.744  14.125  -1.523 1.000 96.240 ? 187 GLU A OE2 1 
ATOM 1426 N N   ? LEU A 1 188 ?  -4.007   9.093  -0.512 1.000 97.230 ? 188 LEU A N   1 
ATOM 1427 C CA  ? LEU A 1 188 ?  -4.167   7.722  -0.983 1.000 97.230 ? 188 LEU A CA  1 
ATOM 1428 C C   ? LEU A 1 188 ?  -5.275   7.630  -2.025 1.000 97.230 ? 188 LEU A C   1 
ATOM 1429 C CB  ? LEU A 1 188 ?  -4.473   6.785   0.189 1.000 97.230 ? 188 LEU A CB  1 
ATOM 1430 O O   ? LEU A 1 188 ?  -6.450   7.827  -1.707 1.000 97.230 ? 188 LEU A O   1 
ATOM 1431 C CG  ? LEU A 1 188 ?  -4.723   5.318  -0.163 1.000 97.230 ? 188 LEU A CG  1 
ATOM 1432 C CD1 ? LEU A 1 188 ?  -3.504   4.725  -0.861 1.000 97.230 ? 188 LEU A CD1 1 
ATOM 1433 C CD2 ? LEU A 1 188 ?  -5.071   4.519   1.088 1.000 97.230 ? 188 LEU A CD2 1 
ATOM 1434 N N   ? GLN A 1 189 ?  -4.871   7.336  -3.283 1.000 97.160 ? 189 GLN A N   1 
ATOM 1435 C CA  ? GLN A 1 189 ?  -5.859   7.330  -4.356 1.000 97.160 ? 189 GLN A CA  1 
ATOM 1436 C C   ? GLN A 1 189 ?  -6.156   5.908  -4.824 1.000 97.160 ? 189 GLN A C   1 
ATOM 1437 C CB  ? GLN A 1 189 ?  -5.380   8.180  -5.534 1.000 97.160 ? 189 GLN A CB  1 
ATOM 1438 O O   ? GLN A 1 189 ?  -7.230   5.637  -5.364 1.000 97.160 ? 189 GLN A O   1 
ATOM 1439 C CG  ? GLN A 1 189 ?  -5.243   9.661  -5.207 1.000 97.160 ? 189 GLN A CG  1 
ATOM 1440 C CD  ? GLN A 1 189 ?  -6.583  10.346  -5.013 1.000 97.160 ? 189 GLN A CD  1 
ATOM 1441 N NE2 ? GLN A 1 189 ?  -6.578  11.467  -4.301 1.000 97.160 ? 189 GLN A NE2 1 
ATOM 1442 O OE1 ? GLN A 1 189 ?  -7.614   9.871  -5.500 1.000 97.160 ? 189 GLN A OE1 1 
ATOM 1443 N N   ? GLY A 1 190 ?  -5.282   5.004  -4.583 1.000 95.410 ? 190 GLY A N   1 
ATOM 1444 C CA  ? GLY A 1 190 ?  -5.476   3.646  -5.065 1.000 95.410 ? 190 GLY A CA  1 
ATOM 1445 C C   ? GLY A 1 190 ?  -4.673   2.618  -4.290 1.000 95.410 ? 190 GLY A C   1 
ATOM 1446 O O   ? GLY A 1 190 ?  -3.706   2.963  -3.608 1.000 95.410 ? 190 GLY A O   1 
ATOM 1447 N N   ? ILE A 1 191 ?  -5.098   1.353  -4.426 1.000 95.230 ? 191 ILE A N   1 
ATOM 1448 C CA  ? ILE A 1 191 ?  -4.393   0.186  -3.907 1.000 95.230 ? 191 ILE A CA  1 
ATOM 1449 C C   ? ILE A 1 191 ?  -4.026  -0.749  -5.057 1.000 95.230 ? 191 ILE A C   1 
ATOM 1450 C CB  ? ILE A 1 191 ?  -5.241  -0.565  -2.856 1.000 95.230 ? 191 ILE A CB  1 
ATOM 1451 O O   ? ILE A 1 191 ?  -4.870  -1.071  -5.897 1.000 95.230 ? 191 ILE A O   1 
ATOM 1452 C CG1 ? ILE A 1 191 ?  -5.535   0.345  -1.658 1.000 95.230 ? 191 ILE A CG1 1 
ATOM 1453 C CG2 ? ILE A 1 191 ?  -4.534  -1.848  -2.408 1.000 95.230 ? 191 ILE A CG2 1 
ATOM 1454 C CD1 ? ILE A 1 191 ?  -6.582  -0.209  -0.701 1.000 95.230 ? 191 ILE A CD1 1 
ATOM 1455 N N   ? VAL A 1 192 ?  -2.800  -1.079  -5.044 1.000 93.670 ? 192 VAL A N   1 
ATOM 1456 C CA  ? VAL A 1 192 ?  -2.345  -1.954  -6.118 1.000 93.670 ? 192 VAL A CA  1 
ATOM 1457 C C   ? VAL A 1 192 ?  -3.165  -3.243  -6.118 1.000 93.670 ? 192 VAL A C   1 
ATOM 1458 C CB  ? VAL A 1 192 ?  -0.840  -2.280  -5.986 1.000 93.670 ? 192 VAL A CB  1 
ATOM 1459 O O   ? VAL A 1 192 ?  -3.232  -3.943  -5.105 1.000 93.670 ? 192 VAL A O   1 
ATOM 1460 C CG1 ? VAL A 1 192 ?  -0.396  -3.237  -7.091 1.000 93.670 ? 192 VAL A CG1 1 
ATOM 1461 C CG2 ? VAL A 1 192 ?  -0.012  -0.997  -6.021 1.000 93.670 ? 192 VAL A CG2 1 
ATOM 1462 N N   ? SER A 1 193 ?  -3.827  -3.568  -7.211 1.000 88.360 ? 193 SER A N   1 
ATOM 1463 C CA  ? SER A 1 193 ?  -4.700  -4.732  -7.325 1.000 88.360 ? 193 SER A CA  1 
ATOM 1464 C C   ? SER A 1 193 ?  -4.146  -5.743  -8.323 1.000 88.360 ? 193 SER A C   1 
ATOM 1465 C CB  ? SER A 1 193 ?  -6.108  -4.307  -7.745 1.000 88.360 ? 193 SER A CB  1 
ATOM 1466 O O   ? SER A 1 193 ?  -3.696  -6.823  -7.935 1.000 88.360 ? 193 SER A O   1 
ATOM 1467 O OG  ? SER A 1 193 ?  -7.002  -5.405  -7.691 1.000 88.360 ? 193 SER A OG  1 
ATOM 1468 N N   ? VAL A 1 194 ?  -4.042  -5.393  -9.543 1.000 84.560 ? 194 VAL A N   1 
ATOM 1469 C CA  ? VAL A 1 194 ?  -3.594  -6.302 -10.594 1.000 84.560 ? 194 VAL A CA  1 
ATOM 1470 C C   ? VAL A 1 194 ?  -2.719  -5.547 -11.592 1.000 84.560 ? 194 VAL A C   1 
ATOM 1471 C CB  ? VAL A 1 194 ?  -4.788  -6.959 -11.322 1.000 84.560 ? 194 VAL A CB  1 
ATOM 1472 O O   ? VAL A 1 194 ?  -2.930  -4.357 -11.836 1.000 84.560 ? 194 VAL A O   1 
ATOM 1473 C CG1 ? VAL A 1 194 ?  -5.617  -5.908 -12.058 1.000 84.560 ? 194 VAL A CG1 1 
ATOM 1474 C CG2 ? VAL A 1 194 ?  -4.296  -8.032 -12.292 1.000 84.560 ? 194 VAL A CG2 1 
ATOM 1475 N N   ? GLY A 1 195 ?  -1.818  -6.269 -12.112 1.000 82.560 ? 195 GLY A N   1 
ATOM 1476 C CA  ? GLY A 1 195 ?  -0.976  -5.707 -13.157 1.000 82.560 ? 195 GLY A CA  1 
ATOM 1477 C C   ? GLY A 1 195 ?  -0.710  -6.676 -14.294 1.000 82.560 ? 195 GLY A C   1 
ATOM 1478 O O   ? GLY A 1 195 ?  -1.090  -7.846 -14.221 1.000 82.560 ? 195 GLY A O   1 
ATOM 1479 N N   ? GLY A 1 196 ?  -0.202  -6.146 -15.389 1.000 76.270 ? 196 GLY A N   1 
ATOM 1480 C CA  ? GLY A 1 196 ?   0.100  -6.949 -16.563 1.000 76.270 ? 196 GLY A CA  1 
ATOM 1481 C C   ? GLY A 1 196 ?   1.173  -7.991 -16.314 1.000 76.270 ? 196 GLY A C   1 
ATOM 1482 O O   ? GLY A 1 196 ?   1.955  -7.871 -15.368 1.000 76.270 ? 196 GLY A O   1 
ATOM 1483 N N   ? ASP A 1 197 ?   1.229  -9.104 -17.036 1.000 80.910 ? 197 ASP A N   1 
ATOM 1484 C CA  ? ASP A 1 197 ?   2.288 -10.105 -17.107 1.000 80.910 ? 197 ASP A CA  1 
ATOM 1485 C C   ? ASP A 1 197 ?   2.767 -10.297 -18.544 1.000 80.910 ? 197 ASP A C   1 
ATOM 1486 C CB  ? ASP A 1 197 ?   1.807 -11.438 -16.530 1.000 80.910 ? 197 ASP A CB  1 
ATOM 1487 O O   ? ASP A 1 197 ?   1.997 -10.722 -19.409 1.000 80.910 ? 197 ASP A O   1 
ATOM 1488 C CG  ? ASP A 1 197 ?   2.922 -12.458 -16.383 1.000 80.910 ? 197 ASP A CG  1 
ATOM 1489 O OD1 ? ASP A 1 197 ?   4.109 -12.066 -16.365 1.000 80.910 ? 197 ASP A OD1 1 
ATOM 1490 O OD2 ? ASP A 1 197 ?   2.612 -13.665 -16.288 1.000 80.910 ? 197 ASP A OD2 1 
ATOM 1491 N N   ? PRO A 1 198 ?   4.085 -10.018 -18.622 1.000 84.500 ? 198 PRO A N   1 
ATOM 1492 C CA  ? PRO A 1 198 ?   5.113  -9.431 -17.759 1.000 84.500 ? 198 PRO A CA  1 
ATOM 1493 C C   ? PRO A 1 198 ?   4.797  -7.991 -17.361 1.000 84.500 ? 198 PRO A C   1 
ATOM 1494 C CB  ? PRO A 1 198 ?   6.376  -9.494 -18.623 1.000 84.500 ? 198 PRO A CB  1 
ATOM 1495 O O   ? PRO A 1 198 ?   4.086  -7.288 -18.084 1.000 84.500 ? 198 PRO A O   1 
ATOM 1496 C CG  ? PRO A 1 198 ?   5.875  -9.532 -20.030 1.000 84.500 ? 198 PRO A CG  1 
ATOM 1497 C CD  ? PRO A 1 198 ?   4.488 -10.107 -20.028 1.000 84.500 ? 198 PRO A CD  1 
ATOM 1498 N N   ? CYS A 1 199 ?   5.175  -7.542 -16.113 1.000 88.640 ? 199 CYS A N   1 
ATOM 1499 C CA  ? CYS A 1 199 ?   4.949  -6.188 -15.621 1.000 88.640 ? 199 CYS A CA  1 
ATOM 1500 C C   ? CYS A 1 199 ?   5.803  -5.181 -16.384 1.000 88.640 ? 199 CYS A C   1 
ATOM 1501 C CB  ? CYS A 1 199 ?   5.256  -6.102 -14.127 1.000 88.640 ? 199 CYS A CB  1 
ATOM 1502 O O   ? CYS A 1 199 ?   6.796  -5.553 -17.012 1.000 88.640 ? 199 CYS A O   1 
ATOM 1503 S SG  ? CYS A 1 199 ?   6.925  -6.640 -13.694 1.000 88.640 ? 199 CYS A SG  1 
ATOM 1504 N N   ? ALA A 1 200 ?   5.358  -3.811 -16.453 1.000 88.700 ? 200 ALA A N   1 
ATOM 1505 C CA  ? ALA A 1 200 ?   6.089  -2.655 -16.965 1.000 88.700 ? 200 ALA A CA  1 
ATOM 1506 C C   ? ALA A 1 200 ?   6.277  -2.750 -18.477 1.000 88.700 ? 200 ALA A C   1 
ATOM 1507 C CB  ? ALA A 1 200 ?   7.442  -2.530 -16.270 1.000 88.700 ? 200 ALA A CB  1 
ATOM 1508 O O   ? ALA A 1 200 ?   7.275  -2.267 -19.016 1.000 88.700 ? 200 ALA A O   1 
ATOM 1509 N N   ? GLN A 1 201 ?   5.371  -3.526 -19.156 1.000 91.280 ? 201 GLN A N   1 
ATOM 1510 C CA  ? GLN A 1 201 ?   5.368  -3.583 -20.614 1.000 91.280 ? 201 GLN A CA  1 
ATOM 1511 C C   ? GLN A 1 201 ?   4.744  -2.326 -21.213 1.000 91.280 ? 201 GLN A C   1 
ATOM 1512 C CB  ? GLN A 1 201 ?   4.620  -4.825 -21.102 1.000 91.280 ? 201 GLN A CB  1 
ATOM 1513 O O   ? GLN A 1 201 ?   3.863  -1.714 -20.605 1.000 91.280 ? 201 GLN A O   1 
ATOM 1514 C CG  ? GLN A 1 201 ?   5.273  -6.137 -20.690 1.000 91.280 ? 201 GLN A CG  1 
ATOM 1515 C CD  ? GLN A 1 201 ?   6.660  -6.313 -21.279 1.000 91.280 ? 201 GLN A CD  1 
ATOM 1516 N NE2 ? GLN A 1 201 ?   7.636  -6.597 -20.423 1.000 91.280 ? 201 GLN A NE2 1 
ATOM 1517 O OE1 ? GLN A 1 201 ?   6.853  -6.195 -22.493 1.000 91.280 ? 201 GLN A OE1 1 
ATOM 1518 N N   ? PRO A 1 202 ?   5.325  -1.950 -22.418 1.000 91.870 ? 202 PRO A N   1 
ATOM 1519 C CA  ? PRO A 1 202 ?   4.649  -0.840 -23.094 1.000 91.870 ? 202 PRO A CA  1 
ATOM 1520 C C   ? PRO A 1 202 ?   3.159  -1.099 -23.306 1.000 91.870 ? 202 PRO A C   1 
ATOM 1521 C CB  ? PRO A 1 202 ?   5.382  -0.745 -24.435 1.000 91.870 ? 202 PRO A CB  1 
ATOM 1522 O O   ? PRO A 1 202 ?   2.763  -2.221 -23.632 1.000 91.870 ? 202 PRO A O   1 
ATOM 1523 C CG  ? PRO A 1 202 ?   6.725  -1.349 -24.180 1.000 91.870 ? 202 PRO A CG  1 
ATOM 1524 C CD  ? PRO A 1 202 ?   6.574  -2.429 -23.147 1.000 91.870 ? 202 PRO A CD  1 
ATOM 1525 N N   ? ARG A 1 203 ?   2.356  -0.048 -22.981 1.000 90.480 ? 203 ARG A N   1 
ATOM 1526 C CA  ? ARG A 1 203 ?   0.923  -0.042 -23.253 1.000 90.480 ? 203 ARG A CA  1 
ATOM 1527 C C   ? ARG A 1 203 ?   0.188  -1.021 -22.344 1.000 90.480 ? 203 ARG A C   1 
ATOM 1528 C CB  ? ARG A 1 203 ?   0.653  -0.386 -24.720 1.000 90.480 ? 203 ARG A CB  1 
ATOM 1529 O O   ? ARG A 1 203 ?  -0.893  -1.503 -22.686 1.000 90.480 ? 203 ARG A O   1 
ATOM 1530 C CG  ? ARG A 1 203 ?   1.168   0.654 -25.701 1.000 90.480 ? 203 ARG A CG  1 
ATOM 1531 C CD  ? ARG A 1 203 ?   0.655   0.401 -27.112 1.000 90.480 ? 203 ARG A CD  1 
ATOM 1532 N NE  ? ARG A 1 203 ?   1.314  -0.747 -27.728 1.000 90.480 ? 203 ARG A NE  1 
ATOM 1533 N NH1 ? ARG A 1 203 ?   3.052   0.475 -28.636 1.000 90.480 ? 203 ARG A NH1 1 
ATOM 1534 N NH2 ? ARG A 1 203 ?   2.951  -1.793 -28.953 1.000 90.480 ? 203 ARG A NH2 1 
ATOM 1535 C CZ  ? ARG A 1 203 ?   2.438  -0.686 -28.438 1.000 90.480 ? 203 ARG A CZ  1 
ATOM 1536 N N   ? VAL A 1 204 ?   0.871  -1.449 -21.299 1.000 91.810 ? 204 VAL A N   1 
ATOM 1537 C CA  ? VAL A 1 204 ?   0.259  -2.358 -20.336 1.000 91.810 ? 204 VAL A CA  1 
ATOM 1538 C C   ? VAL A 1 204 ?   0.257  -1.717 -18.950 1.000 91.810 ? 204 VAL A C   1 
ATOM 1539 C CB  ? VAL A 1 204 ?   0.991  -3.718 -20.293 1.000 91.810 ? 204 VAL A CB  1 
ATOM 1540 O O   ? VAL A 1 204 ?   1.189  -1.914 -18.167 1.000 91.810 ? 204 VAL A O   1 
ATOM 1541 C CG1 ? VAL A 1 204 ?   0.281  -4.683 -19.346 1.000 91.810 ? 204 VAL A CG1 1 
ATOM 1542 C CG2 ? VAL A 1 204 ?   1.087  -4.315 -21.696 1.000 91.810 ? 204 VAL A CG2 1 
ATOM 1543 N N   ? PRO A 1 205 ?  -0.771  -0.893 -18.658 1.000 93.300 ? 205 PRO A N   1 
ATOM 1544 C CA  ? PRO A 1 205 ?  -0.850  -0.257 -17.341 1.000 93.300 ? 205 PRO A CA  1 
ATOM 1545 C C   ? PRO A 1 205 ?  -1.341  -1.211 -16.254 1.000 93.300 ? 205 PRO A C   1 
ATOM 1546 C CB  ? PRO A 1 205 ?  -1.848   0.883 -17.559 1.000 93.300 ? 205 PRO A CB  1 
ATOM 1547 O O   ? PRO A 1 205 ?  -1.825  -2.304 -16.559 1.000 93.300 ? 205 PRO A O   1 
ATOM 1548 C CG  ? PRO A 1 205 ?  -2.722   0.417 -18.679 1.000 93.300 ? 205 PRO A CG  1 
ATOM 1549 C CD  ? PRO A 1 205 ?  -1.919  -0.493 -19.563 1.000 93.300 ? 205 PRO A CD  1 
ATOM 1550 N N   ? ALA A 1 206 ?  -1.224  -0.794 -14.981 1.000 92.410 ? 206 ALA A N   1 
ATOM 1551 C CA  ? ALA A 1 206 ?  -1.711  -1.560 -13.836 1.000 92.410 ? 206 ALA A CA  1 
ATOM 1552 C C   ? ALA A 1 206 ?  -3.050  -1.020 -13.343 1.000 92.410 ? 206 ALA A C   1 
ATOM 1553 C CB  ? ALA A 1 206 ?  -0.684  -1.538 -12.706 1.000 92.410 ? 206 ALA A CB  1 
ATOM 1554 O O   ? ALA A 1 206 ?  -3.396   0.134 -13.609 1.000 92.410 ? 206 ALA A O   1 
ATOM 1555 N N   ? LEU A 1 207 ?  -3.797  -1.855 -12.698 1.000 92.930 ? 207 LEU A N   1 
ATOM 1556 C CA  ? LEU A 1 207 ?  -5.078  -1.482 -12.108 1.000 92.930 ? 207 LEU A CA  1 
ATOM 1557 C C   ? LEU A 1 207 ?  -4.953  -1.320 -10.597 1.000 92.930 ? 207 LEU A C   1 
ATOM 1558 C CB  ? LEU A 1 207 ?  -6.144  -2.530 -12.435 1.000 92.930 ? 207 LEU A CB  1 
ATOM 1559 O O   ? LEU A 1 207 ?  -4.270  -2.107  -9.938 1.000 92.930 ? 207 LEU A O   1 
ATOM 1560 C CG  ? LEU A 1 207 ?  -6.482  -2.715 -13.915 1.000 92.930 ? 207 LEU A CG  1 
ATOM 1561 C CD1 ? LEU A 1 207 ?  -7.552  -3.789 -14.084 1.000 92.930 ? 207 LEU A CD1 1 
ATOM 1562 C CD2 ? LEU A 1 207 ?  -6.939  -1.396 -14.529 1.000 92.930 ? 207 LEU A CD2 1 
ATOM 1563 N N   ? TYR A 1 208 ?  -5.594  -0.298 -10.193 1.000 94.390 ? 208 TYR A N   1 
ATOM 1564 C CA  ? TYR A 1 208 ?  -5.662   0.009  -8.768 1.000 94.390 ? 208 TYR A CA  1 
ATOM 1565 C C   ? TYR A 1 208 ?  -7.109   0.121  -8.303 1.000 94.390 ? 208 TYR A C   1 
ATOM 1566 C CB  ? TYR A 1 208 ?  -4.913   1.310  -8.462 1.000 94.390 ? 208 TYR A CB  1 
ATOM 1567 O O   ? TYR A 1 208 ?  -7.974   0.583  -9.051 1.000 94.390 ? 208 TYR A O   1 
ATOM 1568 C CG  ? TYR A 1 208 ?  -3.463   1.288  -8.880 1.000 94.390 ? 208 TYR A CG  1 
ATOM 1569 C CD1 ? TYR A 1 208 ?  -2.450   1.114  -7.940 1.000 94.390 ? 208 TYR A CD1 1 
ATOM 1570 C CD2 ? TYR A 1 208 ?  -3.103   1.443 -10.214 1.000 94.390 ? 208 TYR A CD2 1 
ATOM 1571 C CE1 ? TYR A 1 208 ?  -1.112   1.095  -8.320 1.000 94.390 ? 208 TYR A CE1 1 
ATOM 1572 C CE2 ? TYR A 1 208 ?  -1.768   1.426 -10.606 1.000 94.390 ? 208 TYR A CE2 1 
ATOM 1573 O OH  ? TYR A 1 208 ?   0.541   1.233 -10.034 1.000 94.390 ? 208 TYR A OH  1 
ATOM 1574 C CZ  ? TYR A 1 208 ?  -0.782   1.251  -9.653 1.000 94.390 ? 208 TYR A CZ  1 
ATOM 1575 N N   ? ILE A 1 209 ?  -7.319  -0.373  -7.053 1.000 93.410 ? 209 ILE A N   1 
ATOM 1576 C CA  ? ILE A 1 209 ?  -8.631  -0.114  -6.468 1.000 93.410 ? 209 ILE A CA  1 
ATOM 1577 C C   ? ILE A 1 209 ?  -8.765   1.372  -6.142 1.000 93.410 ? 209 ILE A C   1 
ATOM 1578 C CB  ? ILE A 1 209 ?  -8.863  -0.965  -5.200 1.000 93.410 ? 209 ILE A CB  1 
ATOM 1579 O O   ? ILE A 1 209 ?  -7.911   1.944  -5.462 1.000 93.410 ? 209 ILE A O   1 
ATOM 1580 C CG1 ? ILE A 1 209 ?  -8.747  -2.458  -5.529 1.000 93.410 ? 209 ILE A CG1 1 
ATOM 1581 C CG2 ? ILE A 1 209 ? -10.225  -0.645  -4.577 1.000 93.410 ? 209 ILE A CG2 1 
ATOM 1582 C CD1 ? ILE A 1 209 ?  -9.714  -2.930  -6.607 1.000 93.410 ? 209 ILE A CD1 1 
ATOM 1583 N N   ? LYS A 1 210 ?  -9.892   1.992  -6.681 1.000 94.430 ? 210 LYS A N   1 
ATOM 1584 C CA  ? LYS A 1 210 ? -10.173   3.403  -6.432 1.000 94.430 ? 210 LYS A CA  1 
ATOM 1585 C C   ? LYS A 1 210 ? -10.676   3.620  -5.007 1.000 94.430 ? 210 LYS A C   1 
ATOM 1586 C CB  ? LYS A 1 210 ? -11.199   3.932  -7.436 1.000 94.430 ? 210 LYS A CB  1 
ATOM 1587 O O   ? LYS A 1 210 ? -11.844   3.361  -4.710 1.000 94.430 ? 210 LYS A O   1 
ATOM 1588 C CG  ? LYS A 1 210 ? -11.403   5.439  -7.376 1.000 94.430 ? 210 LYS A CG  1 
ATOM 1589 C CD  ? LYS A 1 210 ? -12.388   5.912  -8.437 1.000 94.430 ? 210 LYS A CD  1 
ATOM 1590 C CE  ? LYS A 1 210 ? -12.617   7.415  -8.358 1.000 94.430 ? 210 LYS A CE  1 
ATOM 1591 N NZ  ? LYS A 1 210 ? -13.577   7.885  -9.402 1.000 94.430 ? 210 LYS A NZ  1 
ATOM 1592 N N   ? VAL A 1 211 ?  -9.830   4.193  -4.145 1.000 95.140 ? 211 VAL A N   1 
ATOM 1593 C CA  ? VAL A 1 211 ? -10.050   4.300  -2.706 1.000 95.140 ? 211 VAL A CA  1 
ATOM 1594 C C   ? VAL A 1 211 ? -11.180   5.289  -2.429 1.000 95.140 ? 211 VAL A C   1 
ATOM 1595 C CB  ? VAL A 1 211 ?  -8.766   4.737  -1.966 1.000 95.140 ? 211 VAL A CB  1 
ATOM 1596 O O   ? VAL A 1 211 ? -12.005   5.066  -1.539 1.000 95.140 ? 211 VAL A O   1 
ATOM 1597 C CG1 ? VAL A 1 211 ?  -9.068   5.057  -0.503 1.000 95.140 ? 211 VAL A CG1 1 
ATOM 1598 C CG2 ? VAL A 1 211 ?  -7.696   3.652  -2.069 1.000 95.140 ? 211 VAL A CG2 1 
ATOM 1599 N N   ? PHE A 1 212 ? -11.272   6.329  -3.208 1.000 95.050 ? 212 PHE A N   1 
ATOM 1600 C CA  ? PHE A 1 212 ? -12.252   7.387  -2.993 1.000 95.050 ? 212 PHE A CA  1 
ATOM 1601 C C   ? PHE A 1 212 ? -13.661   6.811  -2.909 1.000 95.050 ? 212 PHE A C   1 
ATOM 1602 C CB  ? PHE A 1 212 ? -12.176   8.428  -4.114 1.000 95.050 ? 212 PHE A CB  1 
ATOM 1603 O O   ? PHE A 1 212 ? -14.460   7.230  -2.070 1.000 95.050 ? 212 PHE A O   1 
ATOM 1604 C CG  ? PHE A 1 212 ? -13.133   9.576  -3.941 1.000 95.050 ? 212 PHE A CG  1 
ATOM 1605 C CD1 ? PHE A 1 212 ? -14.279   9.668  -4.722 1.000 95.050 ? 212 PHE A CD1 1 
ATOM 1606 C CD2 ? PHE A 1 212 ? -12.887  10.565  -2.998 1.000 95.050 ? 212 PHE A CD2 1 
ATOM 1607 C CE1 ? PHE A 1 212 ? -15.166  10.730  -4.565 1.000 95.050 ? 212 PHE A CE1 1 
ATOM 1608 C CE2 ? PHE A 1 212 ? -13.769  11.629  -2.835 1.000 95.050 ? 212 PHE A CE2 1 
ATOM 1609 C CZ  ? PHE A 1 212 ? -14.908  11.710  -3.620 1.000 95.050 ? 212 PHE A CZ  1 
ATOM 1610 N N   ? ASP A 1 213 ? -14.024   5.854  -3.671 1.000 92.140 ? 213 ASP A N   1 
ATOM 1611 C CA  ? ASP A 1 213 ? -15.369   5.293  -3.744 1.000 92.140 ? 213 ASP A CA  1 
ATOM 1612 C C   ? ASP A 1 213 ? -15.667   4.422  -2.525 1.000 92.140 ? 213 ASP A C   1 
ATOM 1613 C CB  ? ASP A 1 213 ? -15.543   4.479  -5.027 1.000 92.140 ? 213 ASP A CB  1 
ATOM 1614 O O   ? ASP A 1 213 ? -16.815   4.031  -2.301 1.000 92.140 ? 213 ASP A O   1 
ATOM 1615 C CG  ? ASP A 1 213 ? -15.731   5.346  -6.259 1.000 92.140 ? 213 ASP A CG  1 
ATOM 1616 O OD1 ? ASP A 1 213 ? -15.873   6.580  -6.120 1.000 92.140 ? 213 ASP A OD1 1 
ATOM 1617 O OD2 ? ASP A 1 213 ? -15.740   4.791  -7.379 1.000 92.140 ? 213 ASP A OD2 1 
ATOM 1618 N N   ? TYR A 1 214 ? -14.649   4.154  -1.648 1.000 92.630 ? 214 TYR A N   1 
ATOM 1619 C CA  ? TYR A 1 214 ? -14.822   3.261  -0.508 1.000 92.630 ? 214 TYR A CA  1 
ATOM 1620 C C   ? TYR A 1 214 ? -14.692   4.023   0.806 1.000 92.630 ? 214 TYR A C   1 
ATOM 1621 C CB  ? TYR A 1 214 ? -13.798   2.123  -0.555 1.000 92.630 ? 214 TYR A CB  1 
ATOM 1622 O O   ? TYR A 1 214 ? -14.745   3.427   1.884 1.000 92.630 ? 214 TYR A O   1 
ATOM 1623 C CG  ? TYR A 1 214 ? -14.036   1.137  -1.673 1.000 92.630 ? 214 TYR A CG  1 
ATOM 1624 C CD1 ? TYR A 1 214 ? -14.824   0.006  -1.473 1.000 92.630 ? 214 TYR A CD1 1 
ATOM 1625 C CD2 ? TYR A 1 214 ? -13.474   1.334  -2.929 1.000 92.630 ? 214 TYR A CD2 1 
ATOM 1626 C CE1 ? TYR A 1 214 ? -15.046  -0.906  -2.500 1.000 92.630 ? 214 TYR A CE1 1 
ATOM 1627 C CE2 ? TYR A 1 214 ? -13.688   0.429  -3.963 1.000 92.630 ? 214 TYR A CE2 1 
ATOM 1628 O OH  ? TYR A 1 214 ? -14.690  -1.586  -4.759 1.000 92.630 ? 214 TYR A OH  1 
ATOM 1629 C CZ  ? TYR A 1 214 ? -14.475  -0.686  -3.739 1.000 92.630 ? 214 TYR A CZ  1 
ATOM 1630 N N   ? THR A 1 215 ? -14.552   5.303   0.737 1.000 93.780 ? 215 THR A N   1 
ATOM 1631 C CA  ? THR A 1 215 ? -14.296   6.087   1.941 1.000 93.780 ? 215 THR A CA  1 
ATOM 1632 C C   ? THR A 1 215 ? -15.483   6.010   2.898 1.000 93.780 ? 215 THR A C   1 
ATOM 1633 C CB  ? THR A 1 215 ? -14.005   7.559   1.597 1.000 93.780 ? 215 THR A CB  1 
ATOM 1634 O O   ? THR A 1 215 ? -15.301   5.918   4.113 1.000 93.780 ? 215 THR A O   1 
ATOM 1635 C CG2 ? THR A 1 215 ? -12.668   7.701   0.877 1.000 93.780 ? 215 THR A CG2 1 
ATOM 1636 O OG1 ? THR A 1 215 ? -15.047   8.062   0.752 1.000 93.780 ? 215 THR A OG1 1 
ATOM 1637 N N   ? ASP A 1 216 ? -16.729   6.027   2.363 1.000 92.690 ? 216 ASP A N   1 
ATOM 1638 C CA  ? ASP A 1 216 ? -17.909   5.919   3.216 1.000 92.690 ? 216 ASP A CA  1 
ATOM 1639 C C   ? ASP A 1 216 ? -17.943   4.574   3.938 1.000 92.690 ? 216 ASP A C   1 
ATOM 1640 C CB  ? ASP A 1 216 ? -19.185   6.106   2.392 1.000 92.690 ? 216 ASP A CB  1 
ATOM 1641 O O   ? ASP A 1 216 ? -18.208   4.515   5.140 1.000 92.690 ? 216 ASP A O   1 
ATOM 1642 C CG  ? ASP A 1 216 ? -19.394   7.541   1.940 1.000 92.690 ? 216 ASP A CG  1 
ATOM 1643 O OD1 ? ASP A 1 216 ? -18.751   8.456   2.498 1.000 92.690 ? 216 ASP A OD1 1 
ATOM 1644 O OD2 ? ASP A 1 216 ? -20.211   7.759   1.020 1.000 92.690 ? 216 ASP A OD2 1 
ATOM 1645 N N   ? TRP A 1 217 ? -17.687   3.544   3.181 1.000 93.110 ? 217 TRP A N   1 
ATOM 1646 C CA  ? TRP A 1 217 ? -17.625   2.196   3.735 1.000 93.110 ? 217 TRP A CA  1 
ATOM 1647 C C   ? TRP A 1 217 ? -16.562   2.103   4.825 1.000 93.110 ? 217 TRP A C   1 
ATOM 1648 C CB  ? TRP A 1 217 ? -17.335   1.173   2.633 1.000 93.110 ? 217 TRP A CB  1 
ATOM 1649 O O   ? TRP A 1 217 ? -16.820   1.574   5.908 1.000 93.110 ? 217 TRP A O   1 
ATOM 1650 C CG  ? TRP A 1 217 ? -17.002  -0.196   3.144 1.000 93.110 ? 217 TRP A CG  1 
ATOM 1651 C CD1 ? TRP A 1 217 ? -17.875  -1.128   3.632 1.000 93.110 ? 217 TRP A CD1 1 
ATOM 1652 C CD2 ? TRP A 1 217 ? -15.701  -0.785   3.223 1.000 93.110 ? 217 TRP A CD2 1 
ATOM 1653 C CE2 ? TRP A 1 217 ? -15.860  -2.079   3.768 1.000 93.110 ? 217 TRP A CE2 1 
ATOM 1654 C CE3 ? TRP A 1 217 ? -14.414  -0.345   2.884 1.000 93.110 ? 217 TRP A CE3 1 
ATOM 1655 N NE1 ? TRP A 1 217 ? -17.195  -2.263   4.009 1.000 93.110 ? 217 TRP A NE1 1 
ATOM 1656 C CH2 ? TRP A 1 217 ? -13.531  -2.482   3.642 1.000 93.110 ? 217 TRP A CH2 1 
ATOM 1657 C CZ2 ? TRP A 1 217 ? -14.778  -2.937   3.982 1.000 93.110 ? 217 TRP A CZ2 1 
ATOM 1658 C CZ3 ? TRP A 1 217 ? -13.339  -1.201   3.098 1.000 93.110 ? 217 TRP A CZ3 1 
ATOM 1659 N N   ? MET A 1 218 ? -15.449   2.647   4.602 1.000 94.520 ? 218 MET A N   1 
ATOM 1660 C CA  ? MET A 1 218 ? -14.334   2.596   5.543 1.000 94.520 ? 218 MET A CA  1 
ATOM 1661 C C   ? MET A 1 218 ? -14.657   3.376   6.813 1.000 94.520 ? 218 MET A C   1 
ATOM 1662 C CB  ? MET A 1 218 ? -13.061   3.148   4.899 1.000 94.520 ? 218 MET A CB  1 
ATOM 1663 O O   ? MET A 1 218 ? -14.399   2.901   7.920 1.000 94.520 ? 218 MET A O   1 
ATOM 1664 C CG  ? MET A 1 218 ? -12.471   2.243   3.830 1.000 94.520 ? 218 MET A CG  1 
ATOM 1665 S SD  ? MET A 1 218 ? -10.815   2.800   3.272 1.000 94.520 ? 218 MET A SD  1 
ATOM 1666 C CE  ? MET A 1 218 ? -11.286   4.196   2.213 1.000 94.520 ? 218 MET A CE  1 
ATOM 1667 N N   ? HIS A 1 219 ? -15.203   4.519   6.633 1.000 94.920 ? 219 HIS A N   1 
ATOM 1668 C CA  ? HIS A 1 219 ? -15.560   5.337   7.786 1.000 94.920 ? 219 HIS A CA  1 
ATOM 1669 C C   ? HIS A 1 219 ? -16.606   4.642   8.652 1.000 94.920 ? 219 HIS A C   1 
ATOM 1670 C CB  ? HIS A 1 219 ? -16.078   6.704   7.333 1.000 94.920 ? 219 HIS A CB  1 
ATOM 1671 O O   ? HIS A 1 219 ? -16.561   4.733   9.881 1.000 94.920 ? 219 HIS A O   1 
ATOM 1672 C CG  ? HIS A 1 219 ? -14.996   7.644   6.907 1.000 94.920 ? 219 HIS A CG  1 
ATOM 1673 C CD2 ? HIS A 1 219 ? -14.852   8.382   5.781 1.000 94.920 ? 219 HIS A CD2 1 
ATOM 1674 N ND1 ? HIS A 1 219 ? -13.889   7.906   7.684 1.000 94.920 ? 219 HIS A ND1 1 
ATOM 1675 C CE1 ? HIS A 1 219 ? -13.109   8.768   7.053 1.000 94.920 ? 219 HIS A CE1 1 
ATOM 1676 N NE2 ? HIS A 1 219 ? -13.671   9.072   5.896 1.000 94.920 ? 219 HIS A NE2 1 
ATOM 1677 N N   ? SER A 1 220 ? -17.587   3.986   8.048 1.000 94.450 ? 220 SER A N   1 
ATOM 1678 C CA  ? SER A 1 220 ? -18.624   3.262   8.776 1.000 94.450 ? 220 SER A CA  1 
ATOM 1679 C C   ? SER A 1 220 ? -18.026   2.141   9.620 1.000 94.450 ? 220 SER A C   1 
ATOM 1680 C CB  ? SER A 1 220 ? -19.657   2.685   7.807 1.000 94.450 ? 220 SER A CB  1 
ATOM 1681 O O   ? SER A 1 220 ? -18.493   1.876  10.730 1.000 94.450 ? 220 SER A O   1 
ATOM 1682 O OG  ? SER A 1 220 ? -19.148   1.534   7.155 1.000 94.450 ? 220 SER A OG  1 
ATOM 1683 N N   ? ILE A 1 221 ? -17.099   1.444   9.124 1.000 94.150 ? 221 ILE A N   1 
ATOM 1684 C CA  ? ILE A 1 221 ? -16.440   0.356   9.838 1.000 94.150 ? 221 ILE A CA  1 
ATOM 1685 C C   ? ILE A 1 221 ? -15.621   0.921  10.996 1.000 94.150 ? 221 ILE A C   1 
ATOM 1686 C CB  ? ILE A 1 221 ? -15.538  -0.473   8.897 1.000 94.150 ? 221 ILE A CB  1 
ATOM 1687 O O   ? ILE A 1 221 ? -15.709   0.431  12.125 1.000 94.150 ? 221 ILE A O   1 
ATOM 1688 C CG1 ? ILE A 1 221 ? -16.384  -1.177   7.830 1.000 94.150 ? 221 ILE A CG1 1 
ATOM 1689 C CG2 ? ILE A 1 221 ? -14.711  -1.485   9.696 1.000 94.150 ? 221 ILE A CG2 1 
ATOM 1690 C CD1 ? ILE A 1 221 ? -17.395  -2.166   8.394 1.000 94.150 ? 221 ILE A CD1 1 
ATOM 1691 N N   ? ILE A 1 222 ? -14.828   1.969  10.683 1.000 94.050 ? 222 ILE A N   1 
ATOM 1692 C CA  ? ILE A 1 222 ? -13.925   2.554  11.668 1.000 94.050 ? 222 ILE A CA  1 
ATOM 1693 C C   ? ILE A 1 222 ? -14.733   3.159  12.814 1.000 94.050 ? 222 ILE A C   1 
ATOM 1694 C CB  ? ILE A 1 222 ? -13.011   3.625  11.032 1.000 94.050 ? 222 ILE A CB  1 
ATOM 1695 O O   ? ILE A 1 222 ? -14.366   3.018  13.983 1.000 94.050 ? 222 ILE A O   1 
ATOM 1696 C CG1 ? ILE A 1 222 ? -12.010   2.972  10.072 1.000 94.050 ? 222 ILE A CG1 1 
ATOM 1697 C CG2 ? ILE A 1 222 ? -12.285   4.428  12.116 1.000 94.050 ? 222 ILE A CG2 1 
ATOM 1698 C CD1 ? ILE A 1 222 ? -11.229   3.965   9.222 1.000 94.050 ? 222 ILE A CD1 1 
ATOM 1699 N N   ? ALA A 1 223 ? -15.886   3.839  12.597 1.000 90.960 ? 223 ALA A N   1 
ATOM 1700 C CA  ? ALA A 1 223 ? -16.737   4.494  13.586 1.000 90.960 ? 223 ALA A CA  1 
ATOM 1701 C C   ? ALA A 1 223 ? -17.482   3.467  14.434 1.000 90.960 ? 223 ALA A C   1 
ATOM 1702 C CB  ? ALA A 1 223 ? -17.727   5.431  12.900 1.000 90.960 ? 223 ALA A CB  1 
ATOM 1703 O O   ? ALA A 1 223 ? -17.788   3.721  15.602 1.000 90.960 ? 223 ALA A O   1 
ATOM 1704 N N   ? GLY A 1 224 ? -17.888   2.383  13.913 1.000 81.250 ? 224 GLY A N   1 
ATOM 1705 C CA  ? GLY A 1 224 ? -18.682   1.332  14.530 1.000 81.250 ? 224 GLY A CA  1 
ATOM 1706 C C   ? GLY A 1 224 ? -17.872   0.433  15.445 1.000 81.250 ? 224 GLY A C   1 
ATOM 1707 O O   ? GLY A 1 224 ? -18.437  -0.337  16.225 1.000 81.250 ? 224 GLY A O   1 
ATOM 1708 N N   ? ASN A 1 225 ? -16.653   0.572  15.608 1.000 58.650 ? 225 ASN A N   1 
ATOM 1709 C CA  ? ASN A 1 225 ? -15.738  -0.192  16.448 1.000 58.650 ? 225 ASN A CA  1 
ATOM 1710 C C   ? ASN A 1 225 ? -15.108   0.680  17.530 1.000 58.650 ? 225 ASN A C   1 
ATOM 1711 C CB  ? ASN A 1 225 ? -14.650  -0.849  15.596 1.000 58.650 ? 225 ASN A CB  1 
ATOM 1712 O O   ? ASN A 1 225 ? -14.791   1.846  17.287 1.000 58.650 ? 225 ASN A O   1 
ATOM 1713 C CG  ? ASN A 1 225 ? -15.143  -2.086  14.871 1.000 58.650 ? 225 ASN A CG  1 
ATOM 1714 N ND2 ? ASN A 1 225 ? -14.525  -2.393  13.736 1.000 58.650 ? 225 ASN A ND2 1 
ATOM 1715 O OD1 ? ASN A 1 225 ? -16.072  -2.758  15.326 1.000 58.650 ? 225 ASN A OD1 1 
# 
loop_
_struct_sheet_range.sheet_id 
_struct_sheet_range.id 
_struct_sheet_range.beg_label_comp_id 
_struct_sheet_range.beg_label_asym_id 
_struct_sheet_range.beg_label_seq_id 
_struct_sheet_range.pdbx_beg_PDB_ins_code 
_struct_sheet_range.end_label_comp_id 
_struct_sheet_range.end_label_asym_id 
_struct_sheet_range.end_label_seq_id 
_struct_sheet_range.pdbx_end_PDB_ins_code 
_struct_sheet_range.beg_auth_comp_id 
_struct_sheet_range.beg_auth_asym_id 
_struct_sheet_range.beg_auth_seq_id 
_struct_sheet_range.end_auth_comp_id 
_struct_sheet_range.end_auth_asym_id 
_struct_sheet_range.end_auth_seq_id 
A A ILE A   3 ? ILE A   3 ? ILE A 3   ILE A 3   
A B ASN A 172 ? ASN A 172 ? ASN A 172 ASN A 172 
B C ASP A   6 ? GLU A   7 ? ASP A 6   GLU A 7   
B D VAL A 116 ? GLY A 121 ? VAL A 116 GLY A 121 
B E HIS A 137 ? LEU A 144 ? HIS A 137 LEU A 144 
B F THR A 161 ? GLY A 165 ? THR A 161 GLY A 165 
B G PRO A 181 ? CYS A 184 ? PRO A 181 CYS A 184 
B H GLU A 187 ? VAL A 194 ? GLU A 187 VAL A 194 
B I ALA A 206 ? LYS A 210 ? ALA A 206 LYS A 210 
C J LEU A  16 ? VAL A  21 ? LEU A 16  VAL A 21  
C K TYR A  24 ? LEU A  30 ? TYR A 24  LEU A 30  
C L TRP A  35 ? THR A  38 ? TRP A 35  THR A 38  
C M MET A  47 ? LEU A  51 ? MET A 47  LEU A 51  
C N GLN A  64 ? ARG A  66 ? GLN A 64  ARG A 66  
C O PRO A  68 ? PHE A  73 ? PRO A 68  PHE A 73  
C P MET A  87 ? LEU A  91 ? MET A 87  LEU A 91  
D Q SER A  98 ? SER A  98 ? SER A 98  SER A 98  
D R ILE A 101 ? ILE A 101 ? ILE A 101 ILE A 101 
# 
loop_
_struct_conf.id 
_struct_conf.conf_type_id 
_struct_conf.beg_label_comp_id 
_struct_conf.beg_label_asym_id 
_struct_conf.beg_label_seq_id 
_struct_conf.pdbx_beg_PDB_ins_code 
_struct_conf.end_label_comp_id 
_struct_conf.end_label_asym_id 
_struct_conf.end_label_seq_id 
_struct_conf.pdbx_end_PDB_ins_code 
_struct_conf.beg_auth_comp_id 
_struct_conf.beg_auth_asym_id 
_struct_conf.beg_auth_seq_id 
_struct_conf.end_auth_comp_id 
_struct_conf.end_auth_asym_id 
_struct_conf.end_auth_seq_id 
STRN1         STRN         ILE A   3 ? ILE A   3 ? ILE A 3   ILE A 3   
TURN_TY1_P1   TURN_TY1_P   GLY A   4 ? GLY A   4 ? GLY A 4   GLY A 4   
STRN2         STRN         ASP A   6 ? GLU A   7 ? ASP A 6   GLU A 7   
HELX_LH_PP_P1 HELX_LH_PP_P CYS A   8 ? ASN A   9 ? CYS A 8   ASN A 9   
TURN_TY1_P2   TURN_TY1_P   ILE A  10 ? ASN A  11 ? ILE A 10  ASN A 11  
BEND1         BEND         GLU A  12 ? GLU A  12 ? GLU A 12  GLU A 12  
TURN_TY1_P3   TURN_TY1_P   ARG A  14 ? PHE A  15 ? ARG A 14  PHE A 15  
STRN3         STRN         LEU A  16 ? VAL A  21 ? LEU A 16  VAL A 21  
TURN_TY1_P4   TURN_TY1_P   ASP A  22 ? GLY A  23 ? ASP A 22  GLY A 23  
STRN4         STRN         TYR A  24 ? LEU A  30 ? TYR A 24  LEU A 30  
BEND2         BEND         ASN A  32 ? GLU A  34 ? ASN A 32  GLU A 34  
STRN5         STRN         TRP A  35 ? THR A  38 ? TRP A 35  THR A 38  
HELX_RH_3T_P1 HELX_RH_3T_P ALA A  40 ? CYS A  42 ? ALA A 40  CYS A 42  
BEND3         BEND         LYS A  45 ? ASN A  46 ? LYS A 45  ASN A 46  
STRN6         STRN         MET A  47 ? LEU A  51 ? MET A 47  LEU A 51  
BEND4         BEND         GLY A  52 ? GLY A  52 ? GLY A 52  GLY A 52  
BEND5         BEND         HIS A  54 ? HIS A  54 ? HIS A 54  HIS A 54  
BEND6         BEND         LYS A  56 ? VAL A  58 ? LYS A 56  VAL A 58  
TURN_TY1_P5   TURN_TY1_P   LYS A  61 ? ASP A  62 ? LYS A 61  ASP A 62  
STRN7         STRN         GLN A  64 ? ARG A  66 ? GLN A 64  ARG A 66  
STRN8         STRN         PRO A  68 ? PHE A  73 ? PRO A 68  PHE A 73  
BEND7         BEND         CYS A  74 ? LEU A  75 ? CYS A 74  LEU A 75  
BEND8         BEND         SER A  77 ? THR A  78 ? SER A 77  THR A 78  
TURN_TY1_P6   TURN_TY1_P   ASN A  79 ? THR A  80 ? ASN A 79  THR A 80  
TURN_TY1_P7   TURN_TY1_P   TRP A  82 ? ASP A  83 ? TRP A 82  ASP A 83  
STRN9         STRN         MET A  87 ? LEU A  91 ? MET A 87  LEU A 91  
BEND9         BEND         ASN A  92 ? SER A  93 ? ASN A 92  SER A 93  
HELX_LH_PP_P2 HELX_LH_PP_P PRO A  94 ? ASP A  97 ? PRO A 94  ASP A 97  
STRN10        STRN         SER A  98 ? SER A  98 ? SER A 98  SER A 98  
TURN_TY1_P8   TURN_TY1_P   PRO A  99 ? HIS A 100 ? PRO A 99  HIS A 100 
STRN11        STRN         ILE A 101 ? ILE A 101 ? ILE A 101 ILE A 101 
HELX_LH_PP_P3 HELX_LH_PP_P PRO A 103 ? PRO A 107 ? PRO A 103 PRO A 107 
BEND10        BEND         SER A 108 ? ASN A 109 ? SER A 108 ASN A 109 
HELX_LH_PP_P4 HELX_LH_PP_P PRO A 110 ? ARG A 112 ? PRO A 110 ARG A 112 
TURN_TY1_P9   TURN_TY1_P   LEU A 113 ? GLY A 114 ? LEU A 113 GLY A 114 
STRN12        STRN         VAL A 116 ? GLY A 121 ? VAL A 116 GLY A 121 
BEND11        BEND         TRP A 122 ? GLY A 123 ? TRP A 122 GLY A 123 
BEND12        BEND         LEU A 127 ? LYS A 129 ? LEU A 127 LYS A 129 
BEND13        BEND         ASP A 134 ? VAL A 135 ? ASP A 134 VAL A 135 
STRN13        STRN         HIS A 137 ? LEU A 144 ? HIS A 137 LEU A 144 
HELX_RH_AL_P1 HELX_RH_AL_P HIS A 146 ? CYS A 149 ? HIS A 146 CYS A 149 
TURN_TY1_P10  TURN_TY1_P   GLN A 150 ? ILE A 152 ? GLN A 150 ILE A 152 
BEND14        BEND         TYR A 153 ? TYR A 153 ? TYR A 153 TYR A 153 
TURN_TY1_P11  TURN_TY1_P   PRO A 154 ? GLY A 155 ? PRO A 154 GLY A 155 
TURN_TY1_P12  TURN_TY1_P   LYS A 158 ? LYS A 160 ? LYS A 158 LYS A 160 
STRN14        STRN         THR A 161 ? GLY A 165 ? THR A 161 GLY A 165 
TURN_TY1_P13  TURN_TY1_P   MET A 167 ? GLU A 168 ? MET A 167 GLU A 168 
BEND15        BEND         GLY A 170 ? GLY A 170 ? GLY A 170 GLY A 170 
STRN15        STRN         ASN A 172 ? ASN A 172 ? ASN A 172 ASN A 172 
TURN_TY1_P14  TURN_TY1_P   GLY A 175 ? GLY A 176 ? GLY A 175 GLY A 176 
TURN_TY1_P15  TURN_TY1_P   SER A 178 ? GLY A 179 ? SER A 178 GLY A 179 
STRN16        STRN         PRO A 181 ? CYS A 184 ? PRO A 181 CYS A 184 
TURN_TY1_P16  TURN_TY1_P   ASN A 185 ? GLY A 186 ? ASN A 185 GLY A 186 
STRN17        STRN         GLU A 187 ? VAL A 194 ? GLU A 187 VAL A 194 
BEND16        BEND         ASP A 197 ? PRO A 198 ? ASP A 197 PRO A 198 
TURN_TY1_P17  TURN_TY1_P   CYS A 199 ? ALA A 200 ? CYS A 199 ALA A 200 
TURN_TY1_P18  TURN_TY1_P   PRO A 202 ? ARG A 203 ? PRO A 202 ARG A 203 
HELX_LH_PP_P5 HELX_LH_PP_P PRO A 205 ? PRO A 205 ? PRO A 205 PRO A 205 
STRN18        STRN         ALA A 206 ? LYS A 210 ? ALA A 206 LYS A 210 
HELX_RH_3T_P2 HELX_RH_3T_P VAL A 211 ? TYR A 214 ? VAL A 211 TYR A 214 
HELX_RH_AL_P2 HELX_RH_AL_P THR A 215 ? GLY A 224 ? THR A 215 GLY A 224 
# 
