# Supplementary material for: FlatProt: 2D visualization eases protein structure comparison
Source: BMC Bioinformatics. 2025 Aug 13;26:210. doi: 10.1186/s12859-025-06233-x (PMC12344939; doi:10.1186/s12859-025-06233-x)
Supplement: Supplementary file 1 — Supplementary Material 1 [file 12859_2025_6233_MOESM1_ESM.zip › KLK/structures/Prss1_Mus_musculus_GeneID=114228.cif]

data_Prss1_Mus_musculus_GeneID=114228
# 
_entry.id   ? 
# 
_entity.id                         1      
_entity.type                       polymer 
_entity.pdbx_description           polymer-1 
_entity.formula_weight             23920.1 
_entity.pdbx_number_of_molecules        1 
# 
loop_
_struct_sheet.id 
_struct_sheet.number_strands 
A 2 
B 8 
C 6 
D 2 
E 2 
# 
loop_
_struct_conf_type.id 
_struct_conf_type.criteria 
STRN         DSSP 
TURN_TY1_P   DSSP 
HELX_LH_PP_P DSSP 
BEND         DSSP 
HELX_RH_3T_P DSSP 
HELX_RH_AL_P DSSP 
# 
_struct_asym.id          A 
_struct_asym.entity_id   1 
# 
_software.pdbx_ordinal     1 
_software.name             dssp 
_software.version          4.4.10 
_software.date             ? 
_software.classification   'model annotation' 
# 
_entity_poly.entity_id                      1 
_entity_poly.type                           polypeptide(L) 
_entity_poly.nstd_linkage                   n 
_entity_poly.nstd_monomer                   n 
_entity_poly.pdbx_seq_one_letter_code       
;KIVGGYTCRENSVPYQVSLNSGYHFCGGSLINDQWVVSAAHCYKTRIQVRLGEHNINVLEGNEQFIDAAKIIKHPNFNRK
TLNNDIMLIKLSSPVTLNARVATVALPSSCAPAGTQCLISGWGNTLSFGVSEPDLLQCLDAPLLPQADCEASYPGKITGN
MVCAGFLEGGKDSCQGDSGGPVVCNGELQGIVSWGYGCALPDNPGVYTKVCNYVDWIQDTIAAN
;
_entity_poly.pdbx_seq_one_letter_code_can   
;KIVGGYTCRENSVPYQVSLNSGYHFCGGSLINDQWVVSAAHCYKTRIQVRLGEHNINVLEGNEQFIDAAKIIKHPNFNRK
TLNNDIMLIKLSSPVTLNARVATVALPSSCAPAGTQCLISGWGNTLSFGVSEPDLLQCLDAPLLPQADCEASYPGKITGN
MVCAGFLEGGKDSCQGDSGGPVVCNGELQGIVSWGYGCALPDNPGVYTKVCNYVDWIQDTIAAN
;
_entity_poly.pdbx_strand_id                 A 
# 
loop_
_dssp_struct_summary.entry_id 
_dssp_struct_summary.label_comp_id 
_dssp_struct_summary.label_asym_id 
_dssp_struct_summary.label_seq_id 
_dssp_struct_summary.secondary_structure 
_dssp_struct_summary.ss_bridge 
_dssp_struct_summary.helix_3_10 
_dssp_struct_summary.helix_alpha 
_dssp_struct_summary.helix_pi 
_dssp_struct_summary.helix_pp 
_dssp_struct_summary.bend 
_dssp_struct_summary.chirality 
_dssp_struct_summary.sheet 
_dssp_struct_summary.strand 
_dssp_struct_summary.ladder_1 
_dssp_struct_summary.ladder_2 
_dssp_struct_summary.accessibility 
_dssp_struct_summary.TCO 
_dssp_struct_summary.kappa 
_dssp_struct_summary.alpha 
_dssp_struct_summary.phi 
_dssp_struct_summary.psi 
_dssp_struct_summary.x_ca 
_dssp_struct_summary.y_ca 
_dssp_struct_summary.z_ca 
Prss1_Mus_musculus_GeneID=114228 LYS A 1   . . . . . . . . . . . . ? .      .     .      .      107.5  2.6   11.2  -5.3  
Prss1_Mus_musculus_GeneID=114228 ILE A 2   E . > . . . . - A A A . ? -0.964 .     -163.5 -103.5 107.1  1.6   9.7   -8.6  
Prss1_Mus_musculus_GeneID=114228 VAL A 3   E . 3 . . . S + A A A . ? -0.854 73.6  6.6    -89.9  130.7  3.8   11.2  -11.3 
Prss1_Mus_musculus_GeneID=114228 GLY A 4   T . 3 . . . S + . . . . ? 0.720  106.2 120.8  73.2   15.7   2.7   10.9  -14.9 
Prss1_Mus_musculus_GeneID=114228 GLY A 5   . . < . . . . - . . . . ? -0.057 55.4  -120.1 -95.9  -163.0 -0.7  9.3   -13.8 
Prss1_Mus_musculus_GeneID=114228 TYR A 6   E . . . . . . - B C B . ? -0.937 31.4  -88.0  -138.2 155.7  -4.3  10.3  -14.2 
Prss1_Mus_musculus_GeneID=114228 THR A 7   E . . . . > . - B C B . ? -0.628 53.4  -119.4 -63.7  124.7  -7.3  11.2  -12.1 
Prss1_Mus_musculus_GeneID=114228 CYS A 8   P . . . . P . - . . . . ? -0.339 28.7  -99.5  -62.8  145.5  -9.1  8.0   -11.2 
Prss1_Mus_musculus_GeneID=114228 ARG A 9   P . > . . P . - . . . . ? -0.429 55.5  -85.7  -61.5  140.1  -12.6 7.5   -12.3 
Prss1_Mus_musculus_GeneID=114228 GLU A 10  T . 3 . . < S - . . . . ? -0.236 110.2 -2.3   -50.2  126.8  -15.0 8.2   -9.4  
Prss1_Mus_musculus_GeneID=114228 ASN A 11  T . 3 . . . S + . . . . ? 0.630  93.7  124.3  69.3   14.0   -15.4 5.0   -7.3  
Prss1_Mus_musculus_GeneID=114228 SER A 12  S . < . . . S + . . . . ? 0.640  75.2  43.2   -79.9  -11.9  -13.2 3.0   -9.6  
Prss1_Mus_musculus_GeneID=114228 VAL A 13  . . > . . . . + . . . . ? -0.588 65.1  162.2  -132.5 70.2   -10.9 2.0   -6.6  
Prss1_Mus_musculus_GeneID=114228 PRO A 14  T . 3 . . . S + . . . . ? 0.614  72.9  59.2   -75.1  -8.3   -13.3 1.1   -3.7  
Prss1_Mus_musculus_GeneID=114228 TYR A 15  T . 3 . . . S + . . . . ? 0.539  79.1  110.0  -92.1  -16.6  -10.6 -0.8  -1.8  
Prss1_Mus_musculus_GeneID=114228 GLN A 16  E . < . . . . - C K J . ? -0.512 53.1  -162.5 -64.9  132.5  -8.3  2.3   -1.5  
Prss1_Mus_musculus_GeneID=114228 VAL A 17  E . . . . . . - C K J . ? -0.919 15.1  -141.3 -122.3 140.4  -8.1  3.7   2.0   
Prss1_Mus_musculus_GeneID=114228 SER A 18  E . . . . . . - C K J K ? -0.904 14.6  -148.1 -96.1  117.7  -6.9  7.0   3.4   
Prss1_Mus_musculus_GeneID=114228 LEU A 19  E . . . . . . - C K J K ? -0.817 24.6  -171.0 -83.6  128.2  -5.0  6.7   6.6   
Prss1_Mus_musculus_GeneID=114228 ASN A 20  E . . . . . . + C K J K ? -0.950 35.1  163.6  -131.6 133.5  -5.6  9.8   8.6   
Prss1_Mus_musculus_GeneID=114228 SER A 21  S . . . . . S - . . . . ? -0.435 99.0  -45.4  -129.9 43.9   -4.2  11.4  11.8  
Prss1_Mus_musculus_GeneID=114228 GLY A 22  S . . . . . S + . . . . ? 0.105  139.1 30.2   106.8  -19.4  -5.7  14.9  11.3  
Prss1_Mus_musculus_GeneID=114228 TYR A 23  S . . . . . S - . . . . ? -0.957 100.1 -84.4  -156.5 156.6  -4.6  14.8  7.7   
Prss1_Mus_musculus_GeneID=114228 HIS A 24  E . . . . . . + C L J . ? -0.536 52.7  154.6  -63.0  130.3  -4.0  12.3  5.1   
Prss1_Mus_musculus_GeneID=114228 PHE A 25  E . . . . . . + C L . . ? 0.566  58.4  5.9    -134.9 -19.8  -0.6  10.8  5.5   
Prss1_Mus_musculus_GeneID=114228 CYS A 26  E . . . . . . - C L J . ? -0.973 61.6  -124.6 -155.1 165.0  -0.7  7.3   3.9   
Prss1_Mus_musculus_GeneID=114228 GLY A 27  E . . . . . . + C L J . ? -0.483 23.4  178.8  -104.6 178.2  -2.8  4.9   2.0   
Prss1_Mus_musculus_GeneID=114228 GLY A 28  E . . . . . . - C L J . ? -0.939 25.0  -111.2 -162.0 178.7  -4.0  1.3   2.6   
Prss1_Mus_musculus_GeneID=114228 SER A 29  E . . . . . . - C L J L ? -0.997 19.1  -134.9 -129.8 124.4  -6.0  -1.5  1.2   
Prss1_Mus_musculus_GeneID=114228 LEU A 30  E . . . . . . + C L . L ? -0.691 27.4  172.5  -72.6  119.6  -9.2  -2.9  2.6   
Prss1_Mus_musculus_GeneID=114228 ILE A 31  . . . . . . . - . . . . ? 0.609  66.6  -7.4   -113.9 -10.6  -8.8  -6.7  2.5   
Prss1_Mus_musculus_GeneID=114228 ASN A 32  S . . . . . S - . . . . ? -0.897 90.7  -75.3  -161.0 -170.6 -12.0 -7.6  4.5   
Prss1_Mus_musculus_GeneID=114228 ASP A 33  S . . . . . S + . . . . ? 0.588  128.8 24.1   -76.5  2.8    -14.8 -5.8  6.4   
Prss1_Mus_musculus_GeneID=114228 GLN A 34  S . . . . . S + . . . . ? 0.401  109.0 73.6   -140.0 -4.2   -12.5 -5.2  9.4   
Prss1_Mus_musculus_GeneID=114228 TRP A 35  E . . . . . . - C M . M ? -0.970 47.5  -170.0 -129.9 138.6  -8.9  -5.2  8.2   
Prss1_Mus_musculus_GeneID=114228 VAL A 36  E . . . . . . - C M L M ? -0.955 13.5  -147.5 -119.1 135.2  -6.7  -2.8  6.3   
Prss1_Mus_musculus_GeneID=114228 VAL A 37  E . . . . . . + C M L M ? -0.908 32.8  147.2  -102.7 135.6  -3.2  -3.6  4.9   
Prss1_Mus_musculus_GeneID=114228 SER A 38  E . . . . . . - C M . M ? -0.827 50.3  -67.7  -149.8 -178.7 -0.6  -0.8  4.8   
Prss1_Mus_musculus_GeneID=114228 ALA A 39  . . > . . . . - . . . . ? -0.684 32.8  -137.8 -82.1  138.8  3.0   -0.0  5.1   
Prss1_Mus_musculus_GeneID=114228 ALA A 40  G . > . . . S + . . . . ? 0.817  103.1 63.9   -64.3  -32.2  4.7   -0.5  8.5   
Prss1_Mus_musculus_GeneID=114228 HIS A 41  G . 3 . . . S + . . . . ? 0.590  90.4  69.7   -72.5  -3.1   6.7   2.7   8.0   
Prss1_Mus_musculus_GeneID=114228 CYS A 42  G . < . . . S + . . . . ? 0.357  73.5  141.1  -93.3  10.2   3.3   4.6   7.9   
Prss1_Mus_musculus_GeneID=114228 TYR A 43  . . < . . . . + . . . . ? -0.224 22.4  172.0  -66.4  135.4  2.7   3.9   11.7  
Prss1_Mus_musculus_GeneID=114228 LYS A 44  . . . . . . . - . . . . ? -0.956 42.9  -119.6 -137.5 154.3  1.1   6.5   13.9  
Prss1_Mus_musculus_GeneID=114228 THR A 45  S . . . . . S + . . . . ? 0.826  107.1 32.7   -63.8  -29.2  -0.1  6.4   17.6  
Prss1_Mus_musculus_GeneID=114228 ARG A 46  S . . . . . S + . . . . ? -0.987 72.9  178.8  -129.3 121.6  -3.7  7.3   16.3  
Prss1_Mus_musculus_GeneID=114228 ILE A 47  . . . . . . . - . . . . ? -0.987 10.8  -167.7 -129.3 120.8  -5.0  6.3   13.0  
Prss1_Mus_musculus_GeneID=114228 GLN A 48  E . . . . . . - C N K N ? -0.933 18.2  -142.6 -98.1  129.9  -8.5  7.0   11.5  
Prss1_Mus_musculus_GeneID=114228 VAL A 49  E . . . . . . - C N K N ? -0.858 12.1  -162.1 -96.8  120.8  -9.3  5.0   8.4   
Prss1_Mus_musculus_GeneID=114228 ARG A 50  E . . . . . . - C N K N ? -0.936 12.2  -177.1 -105.7 122.2  -11.3 6.9   5.7   
Prss1_Mus_musculus_GeneID=114228 LEU A 51  E . . . . . . + C N . N ? -0.848 57.9  33.5   -117.7 151.4  -13.2 4.7   3.1   
Prss1_Mus_musculus_GeneID=114228 GLY A 52  S . . . . . S + . . . . ? 0.681  78.6  149.8  83.9   18.4   -15.2 5.6   0.0   
Prss1_Mus_musculus_GeneID=114228 GLU A 53  . . . . . . . + . . . . ? -0.704 20.9  154.4  -91.7  129.5  -13.2 8.7   -0.8  
Prss1_Mus_musculus_GeneID=114228 HIS A 54  S . . . . . S + . . . . ? 0.566  87.3  31.8   -104.3 -43.1  -12.7 10.0  -4.3  
Prss1_Mus_musculus_GeneID=114228 ASN A 55  B . > . . . S - D Q P . ? -0.977 73.9  -157.6 -112.1 119.8  -12.1 13.6  -3.2  
Prss1_Mus_musculus_GeneID=114228 ILE A 56  T . 3 . . . S + . . . . ? 0.662  90.7  49.6   -79.9  -2.8   -10.4 13.7  0.2   
Prss1_Mus_musculus_GeneID=114228 ASN A 57  T . 3 . . . S + . . . . ? 0.522  103.8 65.9   -111.5 -8.3   -11.6 17.2  1.0   
Prss1_Mus_musculus_GeneID=114228 VAL A 58  S . < . . . S - . . . . ? -0.952 77.1  -128.8 -123.1 137.8  -15.3 16.7  0.1   
Prss1_Mus_musculus_GeneID=114228 LEU A 59  . . . . . . . - . . . . ? -0.786 26.7  -174.8 -78.2  108.1  -18.0 14.6  1.8   
Prss1_Mus_musculus_GeneID=114228 GLU A 60  . . . . . . . - . . . . ? 0.438  49.2  -95.7  -96.3  1.4    -19.3 12.7  -1.3  
Prss1_Mus_musculus_GeneID=114228 GLY A 61  S . . . . . S + . . . . ? 0.370  109.2 48.1   98.9   33.4   -22.2 10.9  0.6   
Prss1_Mus_musculus_GeneID=114228 ASN A 62  . . . . . . . + . . . . ? 0.160  69.4  138.7  -178.8 13.9   -21.0 7.3   1.6   
Prss1_Mus_musculus_GeneID=114228 GLU A 63  . . . . . . . - . . . . ? -0.517 38.5  -151.3 -67.4  140.6  -17.6 7.9   3.2   
Prss1_Mus_musculus_GeneID=114228 GLN A 64  E . . . . . . - C O N . ? -0.979 6.6   -162.9 -116.5 128.2  -16.9 5.9   6.4   
Prss1_Mus_musculus_GeneID=114228 PHE A 65  E . . . . . . + C O N . ? -0.964 19.1  170.9  -112.8 109.7  -14.6 7.2   9.1   
Prss1_Mus_musculus_GeneID=114228 ILE A 66  E . . . . . . - C O N . ? -0.985 26.1  -131.5 -128.2 129.7  -13.5 4.4   11.4  
Prss1_Mus_musculus_GeneID=114228 ASP A 67  E . . . . . . - C O N . ? -0.439 31.1  -104.3 -74.2  154.3  -10.8 4.5   14.1  
Prss1_Mus_musculus_GeneID=114228 ALA A 68  E . . . . . . - C O O . ? -0.603 27.3  -172.7 -76.1  129.8  -8.1  1.9   14.4  
Prss1_Mus_musculus_GeneID=114228 ALA A 69  E . . . . . S + C O . . ? 0.788  76.4  5.1    -84.1  -35.0  -8.8  -0.6  17.2  
Prss1_Mus_musculus_GeneID=114228 LYS A 70  E . . . . . . - C O O . ? -0.991 58.9  -158.3 -152.0 141.0  -5.4  -2.2  16.7  
Prss1_Mus_musculus_GeneID=114228 ILE A 71  E . . . . . . - C O O . ? -0.988 13.4  -171.3 -124.2 122.1  -2.3  -1.6  14.6  
Prss1_Mus_musculus_GeneID=114228 ILE A 72  E . . . . . . - C O O . ? -0.938 5.3   -160.4 -121.6 111.6  0.1   -4.5  14.1  
Prss1_Mus_musculus_GeneID=114228 LYS A 73  E . . . . . . - C O O . ? -0.621 40.8  -93.6  -82.6  143.1  3.6   -4.1  12.4  
Prss1_Mus_musculus_GeneID=114228 HIS A 74  . . > . . . . - . . . . ? -0.387 36.5  -130.2 -49.6  131.3  5.2   -7.0  10.9  
Prss1_Mus_musculus_GeneID=114228 PRO A 75  T . 3 . . . S + . . . . ? 0.760  106.2 48.3   -61.9  -25.0  7.5   -8.3  13.8  
Prss1_Mus_musculus_GeneID=114228 ASN A 76  T . 3 . . . S + . . . . ? 0.137  77.6  141.6  -103.3 14.6   10.5  -8.5  11.5  
Prss1_Mus_musculus_GeneID=114228 PHE A 77  . . < . . . . - . . . . ? -0.459 38.6  -154.8 -56.2  125.3  10.0  -5.0  10.1  
Prss1_Mus_musculus_GeneID=114228 ASN A 78  . . . > . . . - . . . . ? -0.926 9.5   -163.9 -107.6 116.5  13.5  -3.4  9.6   
Prss1_Mus_musculus_GeneID=114228 ARG A 79  T . . 4 . . S + . . . . ? 0.762  87.9  52.9   -75.6  -23.8  13.5  0.4   9.7   
Prss1_Mus_musculus_GeneID=114228 LYS A 80  T . . 4 . . S + . . . . ? 0.934  125.1 21.9   -78.6  -41.9  16.9  0.7   8.2   
Prss1_Mus_musculus_GeneID=114228 THR A 81  T . . 4 . . S - . . . . ? 0.588  94.7  -132.5 -101.8 -10.2  16.3  -1.5  5.1   
Prss1_Mus_musculus_GeneID=114228 LEU A 82  . . > < . . . + . . . . ? 0.683  51.4  158.3  58.7   16.0   12.6  -1.2  5.1   
Prss1_Mus_musculus_GeneID=114228 ASN A 83  T . 3 . . . . + . . . . ? -0.507 63.8  18.1   -63.5  139.6  12.5  -4.9  4.7   
Prss1_Mus_musculus_GeneID=114228 ASN A 84  T . 3 . . . S + . . . . ? 0.870  80.2  172.6  65.5   31.2   9.2   -6.5  5.8   
Prss1_Mus_musculus_GeneID=114228 ASP A 85  . . < . . . . + . . . . ? -0.501 30.7  118.2  -71.1  70.8   7.5   -3.1  5.5   
Prss1_Mus_musculus_GeneID=114228 ILE A 86  . . . . . . . - . . . . ? -0.998 36.3  -179.8 -144.6 137.0  3.9   -4.3  6.0   
Prss1_Mus_musculus_GeneID=114228 MET A 87  E . . . . . . - C P M O ? -0.989 17.3  -141.2 -139.7 145.9  1.3   -3.5  8.7   
Prss1_Mus_musculus_GeneID=114228 LEU A 88  E . . . . . . - C P M O ? -0.921 10.5  -159.4 -107.7 137.5  -2.3  -4.6  9.6   
Prss1_Mus_musculus_GeneID=114228 ILE A 89  E . . . . . . - C P M O ? -0.974 5.6   -153.3 -117.8 112.7  -4.9  -2.2  10.9  
Prss1_Mus_musculus_GeneID=114228 LYS A 90  E . . . . . . - C P M O ? -0.780 20.9  -131.2 -81.6  128.2  -7.9  -3.7  12.8  
Prss1_Mus_musculus_GeneID=114228 LEU A 91  E . . . . . . - C P . O ? -0.510 9.0   -129.7 -82.5  143.9  -10.9 -1.4  12.5  
Prss1_Mus_musculus_GeneID=114228 SER A 92  S . . . . . S + . . . . ? 0.729  96.9  15.8   -64.7  -20.7  -12.9 -0.5  15.8  
Prss1_Mus_musculus_GeneID=114228 SER A 93  S . . . . . S - . . . . ? -0.984 94.1  -94.5  -149.0 148.0  -16.1 -1.5  13.8  
Prss1_Mus_musculus_GeneID=114228 PRO A 94  . . . . . . . - . . . . ? -0.370 42.8  -117.1 -62.1  147.0  -16.8 -3.5  10.6  
Prss1_Mus_musculus_GeneID=114228 VAL A 95  . . . . . . . - . . . . ? -0.461 19.7  -119.7 -77.4  151.7  -17.2 -1.4  7.3   
Prss1_Mus_musculus_GeneID=114228 THR A 96  . . . . . . . - . . . . ? -0.875 31.2  -138.2 -88.1  108.9  -20.5 -1.4  5.4   
Prss1_Mus_musculus_GeneID=114228 LEU A 97  . . . . . . . + . . . . ? -0.563 42.1  134.0  -72.6  137.2  -19.6 -2.8  1.9   
Prss1_Mus_musculus_GeneID=114228 ASN A 98  S . . . . . S - . . . . ? -0.803 71.6  -59.3  -160.1 -166.5 -21.2 -0.9  -1.1  
Prss1_Mus_musculus_GeneID=114228 ALA A 99  S . . . . . S + . . . . ? 0.755  135.5 37.5   -63.7  -16.7  -20.6 0.5   -4.5  
Prss1_Mus_musculus_GeneID=114228 ARG A 100 S . . . . . S + . . . . ? 0.603  116.0 52.9   -112.5 -15.6  -17.9 2.9   -3.0  
Prss1_Mus_musculus_GeneID=114228 VAL A 101 . . . . . . . + . . . . ? -0.965 68.7  145.5  -128.6 111.1  -16.4 0.6   -0.3  
Prss1_Mus_musculus_GeneID=114228 ALA A 102 . . . . . . . - . . . . ? -0.947 41.2  -110.9 -141.7 161.1  -15.1 -2.8  -1.4  
Prss1_Mus_musculus_GeneID=114228 THR A 103 . . . . . . . - . . . . ? -0.577 19.4  -138.1 -89.9  154.4  -12.3 -5.3  -0.6  
Prss1_Mus_musculus_GeneID=114228 VAL A 104 . . . . . . . - . . . . ? -0.927 28.8  -114.6 -107.4 137.8  -9.3  -6.3  -2.7  
Prss1_Mus_musculus_GeneID=114228 ALA A 105 B . . . . > . - B D C . ? -0.441 21.9  -118.9 -73.1  142.3  -8.3  -9.9  -2.8  
Prss1_Mus_musculus_GeneID=114228 LEU A 106 P . . . . P . - . . . . ? -0.599 40.7  -104.1 -71.5  140.9  -5.0  -11.2 -1.4  
Prss1_Mus_musculus_GeneID=114228 PRO A 107 P . . . . < . - . . . . ? -0.404 17.2  -155.0 -71.2  142.0  -2.9  -12.8 -4.1  
Prss1_Mus_musculus_GeneID=114228 SER A 108 S . . . . . S + . . . . ? 0.680  83.4  3.1    -81.8  -22.9  -2.7  -16.6 -4.3  
Prss1_Mus_musculus_GeneID=114228 SER A 109 S . . . . . S - . . . . ? -0.960 90.4  -81.9  -153.8 166.3  0.7   -16.2 -6.0  
Prss1_Mus_musculus_GeneID=114228 CYS A 110 P . . . . > . - . . . . ? -0.504 46.5  -117.9 -72.4  140.7  3.2   -13.5 -7.1  
Prss1_Mus_musculus_GeneID=114228 ALA A 111 P . . . . P . - . . . . ? -0.494 33.3  -113.4 -72.4  138.6  2.4   -11.8 -10.5 
Prss1_Mus_musculus_GeneID=114228 PRO A 112 P . > . . P . - . . . . ? -0.332 41.0  -80.7  -67.8  160.5  5.0   -12.3 -13.1 
Prss1_Mus_musculus_GeneID=114228 ALA A 113 T . 3 . . < S + . . . . ? -0.264 116.9 33.9   -55.9  144.0  7.2   -9.5  -14.5 
Prss1_Mus_musculus_GeneID=114228 GLY A 114 T . 3 . . . S + . . . . ? 0.295  80.6  141.9  93.2   -16.3  5.4   -7.4  -17.1 
Prss1_Mus_musculus_GeneID=114228 THR A 115 . . < . . . . - . . . . ? -0.482 54.7  -121.4 -59.2  131.0  2.0   -7.7  -15.4 
Prss1_Mus_musculus_GeneID=114228 GLN A 116 E . . . . . . - B E D . ? -0.630 36.1  -172.6 -78.1  131.2  0.1   -4.4  -15.7 
Prss1_Mus_musculus_GeneID=114228 CYS A 117 E . . . . . . - B E D E ? -0.911 23.1  -128.7 -130.2 147.0  -0.8  -3.1  -12.3 
Prss1_Mus_musculus_GeneID=114228 LEU A 118 E . . . . . . - B E D E ? -0.869 21.2  -168.3 -95.6  125.3  -2.9  -0.3  -11.0 
Prss1_Mus_musculus_GeneID=114228 ILE A 119 E . . . . . . + B E D E ? -0.933 12.5  179.7  -109.9 131.3  -1.3  2.1   -8.5  
Prss1_Mus_musculus_GeneID=114228 SER A 120 E . . . . . . + B E D . ? -0.958 13.2  119.5  -137.3 150.9  -3.5  4.5   -6.6  
Prss1_Mus_musculus_GeneID=114228 GLY A 121 E . . . . . . - B E D . ? -0.972 56.5  -111.7 172.7  173.7  -3.3  7.2   -3.9  
Prss1_Mus_musculus_GeneID=114228 TRP A 122 S . . . . . S + . . . . ? -0.024 72.8  122.8  -111.9 17.3   -3.7  10.8  -2.9  
Prss1_Mus_musculus_GeneID=114228 GLY A 123 S . . . . . S - . . . . ? 0.021  73.7  -50.3  -72.8  -178.2 0.0   11.5  -2.6  
Prss1_Mus_musculus_GeneID=114228 ASN A 124 . . . . . . . - . . . . ? -0.291 39.8  -159.9 -56.6  142.8  2.0   14.2  -4.4  
Prss1_Mus_musculus_GeneID=114228 THR A 125 . . . . . . . + . . . . ? 0.334  64.6  83.5   -109.3 0.6    1.6   14.5  -8.3  
Prss1_Mus_musculus_GeneID=114228 LEU A 126 . . . . . . . - . . . . ? -0.854 68.9  -143.1 -110.4 143.7  4.9   16.4  -9.1  
Prss1_Mus_musculus_GeneID=114228 SER A 127 S . . . . . S + . . . . ? 0.791  101.1 22.8   -68.2  -28.3  8.4   15.0  -9.6  
Prss1_Mus_musculus_GeneID=114228 PHE A 128 S . . . . . S + . . . . ? -0.990 119.3 13.6   -139.1 128.2  9.7   18.2  -7.7  
Prss1_Mus_musculus_GeneID=114228 GLY A 129 S . . . . . S - . . . . ? -0.471 92.5  -60.0  100.6  -174.7 7.5   20.4  -5.3  
Prss1_Mus_musculus_GeneID=114228 VAL A 130 . . . . . . . + . . . . ? -0.987 48.9  156.2  -121.8 113.8  4.1   19.7  -3.6  
Prss1_Mus_musculus_GeneID=114228 SER A 131 . . . . . . . - . . . . ? -0.786 14.5  -177.5 -126.7 90.2   0.8   19.0  -5.5  
Prss1_Mus_musculus_GeneID=114228 GLU A 132 . . . . . . . - . . . . ? -0.822 20.6  -146.2 -87.7  89.5   -1.5  17.1  -3.2  
Prss1_Mus_musculus_GeneID=114228 PRO A 133 . . . . . . . - . . . . ? -0.311 11.0  -146.8 -57.8  142.6  -4.5  16.4  -5.4  
Prss1_Mus_musculus_GeneID=114228 ASP A 134 S . . . . . S + . . . . ? 0.762  83.8  71.4   -73.7  -25.9  -7.8  16.4  -3.7  
Prss1_Mus_musculus_GeneID=114228 LEU A 135 B . . . . . S - D R P . ? -0.647 98.4  -95.6  -96.1  147.4  -8.8  13.8  -6.2  
Prss1_Mus_musculus_GeneID=114228 LEU A 136 . . . . . . . - . . . . ? -0.363 40.1  -147.3 -60.5  132.4  -7.6  10.2  -6.2  
Prss1_Mus_musculus_GeneID=114228 GLN A 137 E . . . . . . - B F B D ? -0.811 12.5  -164.6 -107.6 148.8  -4.8  9.6   -8.6  
Prss1_Mus_musculus_GeneID=114228 CYS A 138 E . . . . . . - B F B D ? -0.931 7.7   -172.3 -134.0 154.3  -4.0  6.4   -10.6 
Prss1_Mus_musculus_GeneID=114228 LEU A 139 E . . . . . . - B F . D ? -0.973 15.3  -147.5 -146.7 128.3  -1.1  4.9   -12.5 
Prss1_Mus_musculus_GeneID=114228 ASP A 140 E . . . . . . + B F . D ? -0.864 34.6  160.1  -92.3  123.4  -0.8  1.9   -14.7 
Prss1_Mus_musculus_GeneID=114228 ALA A 141 E . . . . . . - B F . D ? -0.996 34.9  -119.9 -145.9 146.9  2.6   0.3   -14.5 
Prss1_Mus_musculus_GeneID=114228 PRO A 142 E . . . . > . - B F . D ? -0.554 30.8  -111.9 -80.6  150.6  4.3   -3.0  -15.2 
Prss1_Mus_musculus_GeneID=114228 LEU A 143 B . . . . P . - B F F . ? -0.606 37.9  -131.7 -71.4  139.2  6.0   -5.1  -12.7 
Prss1_Mus_musculus_GeneID=114228 LEU A 144 P . . . . P . - . . . . ? -0.637 21.5  -97.5  -93.5  151.6  9.7   -5.1  -13.3 
Prss1_Mus_musculus_GeneID=114228 PRO A 145 P . > > . < . - . . . . ? -0.369 33.8  -117.7 -60.7  148.2  12.0  -8.1  -13.5 
Prss1_Mus_musculus_GeneID=114228 GLN A 146 H . 3 > . . S + . . . . ? 0.860  113.9 56.6   -54.5  -40.4  13.8  -8.7  -10.2 
Prss1_Mus_musculus_GeneID=114228 ALA A 147 H . 3 > . . S + . . . . ? 0.889  107.3 47.4   -60.0  -44.2  17.2  -8.2  -12.0 
Prss1_Mus_musculus_GeneID=114228 ASP A 148 H . < > . . S + . . . . ? 0.882  110.2 52.7   -64.9  -42.8  16.2  -4.7  -13.2 
Prss1_Mus_musculus_GeneID=114228 CYS A 149 H . . X . . S + . . . . ? 0.945  113.2 44.2   -58.2  -43.9  14.9  -3.9  -9.7  
Prss1_Mus_musculus_GeneID=114228 GLU A 150 H . . < . . S + . . . . ? 0.847  109.9 55.3   -68.7  -40.1  18.3  -4.9  -8.3  
Prss1_Mus_musculus_GeneID=114228 ALA A 151 H . . < . . S + . . . . ? 0.854  107.0 51.1   -62.4  -34.0  20.2  -3.2  -11.0 
Prss1_Mus_musculus_GeneID=114228 SER A 152 H . . < . . S + . . . . ? 0.810  125.6 25.4   -73.9  -28.8  18.4  0.0   -10.1 
Prss1_Mus_musculus_GeneID=114228 TYR A 153 S . > X . . S - . . . . ? -0.606 83.4  -153.7 -136.0 75.7   19.3  -0.3  -6.4  
Prss1_Mus_musculus_GeneID=114228 PRO A 154 T . 3 4 . . S - . . . . ? -0.263 79.5  -2.7   -61.5  121.0  22.5  -2.4  -5.9  
Prss1_Mus_musculus_GeneID=114228 GLY A 155 T . 3 4 . . S + . . . . ? 0.460  119.4 82.1   84.1   5.1    22.5  -4.2  -2.4  
Prss1_Mus_musculus_GeneID=114228 LYS A 156 T . < 4 . . . + . . . . ? 0.590  65.5  86.6   -117.8 -20.8  19.2  -2.6  -1.4  
Prss1_Mus_musculus_GeneID=114228 ILE A 157 . . . < . . . - . . . . ? -0.783 58.5  -169.0 -88.5  123.3  16.5  -4.8  -3.0  
Prss1_Mus_musculus_GeneID=114228 THR A 158 . . > . . . . - . . . . ? -0.516 39.6  -99.6  -102.2 175.0  15.5  -7.9  -0.9  
Prss1_Mus_musculus_GeneID=114228 GLY A 159 T . 3 . . . S + . . . . ? 0.583  121.6 61.5   -67.5  -8.8   13.4  -11.0 -1.7  
Prss1_Mus_musculus_GeneID=114228 ASN A 160 T . 3 . . . S + . . . . ? 0.244  95.3  79.1   -101.3 10.4   10.5  -9.3  -0.0  
Prss1_Mus_musculus_GeneID=114228 MET A 161 E . < . . . . - B G . G ? -0.894 53.5  -172.0 -123.0 150.3  10.5  -6.3  -2.4  
Prss1_Mus_musculus_GeneID=114228 VAL A 162 E . . . . . . - B G . G ? -0.975 15.5  -136.0 -135.1 152.2  9.2   -5.8  -5.9  
Prss1_Mus_musculus_GeneID=114228 CYS A 163 E . . . . . . - B G . G ? -0.857 17.7  -178.0 -109.4 142.9  9.5   -2.9  -8.5  
Prss1_Mus_musculus_GeneID=114228 ALA A 164 E . . . . . . + B G F G ? -0.993 39.5  51.4   -134.4 138.2  6.8   -1.3  -10.6 
Prss1_Mus_musculus_GeneID=114228 GLY A 165 S . . . . . S - . . . . ? -0.921 82.8  -47.9  140.1  -162.7 7.2   1.5   -13.1 
Prss1_Mus_musculus_GeneID=114228 PHE A 166 . . > . . . . - . . . . ? -0.969 28.6  -150.6 -117.6 123.7  9.2   2.6   -16.2 
Prss1_Mus_musculus_GeneID=114228 LEU A 167 T . 3 . . . S + . . . . ? 0.770  100.2 61.4   -63.2  -29.5  12.9  2.5   -16.3 
Prss1_Mus_musculus_GeneID=114228 GLU A 168 T . 3 . . . S - . . . . ? 0.676  107.9 -137.6 -68.7  -14.3  12.9  5.4   -18.7 
Prss1_Mus_musculus_GeneID=114228 GLY A 169 . . < . . . . + . . . . ? -0.455 66.6  115.6  84.9   -177.3 11.3  7.4   -15.9 
Prss1_Mus_musculus_GeneID=114228 GLY A 170 S . . . . . S + . . . . ? 0.116  76.5  60.3   100.9  -17.7  8.4   9.8   -16.2 
Prss1_Mus_musculus_GeneID=114228 LYS A 171 . . . . . . . + . . . . ? -0.991 60.2  124.2  -145.9 138.2  5.9   7.8   -14.1 
Prss1_Mus_musculus_GeneID=114228 ASP A 172 E . . . . . . - A B A . ? -0.982 54.7  -97.8  -177.7 152.7  5.9   6.5   -10.5 
Prss1_Mus_musculus_GeneID=114228 SER A 173 E . . . . . . - A B A . ? -0.708 51.0  -172.3 -75.7  148.0  4.3   6.4   -7.1  
Prss1_Mus_musculus_GeneID=114228 CYS A 174 . . > . . . . - . . . . ? -0.677 30.6  -41.1  -135.7 -177.7 5.7   9.0   -4.8  
Prss1_Mus_musculus_GeneID=114228 GLN A 175 T . 3 . . . S + . . . . ? -0.208 120.3 33.8   -51.2  138.3  5.8   10.4  -1.2  
Prss1_Mus_musculus_GeneID=114228 GLY A 176 T . 3 . . . S + . . . . ? 0.122  100.4 79.8   98.6   -12.6  2.4   10.4  0.4   
Prss1_Mus_musculus_GeneID=114228 ASP A 177 . . X . . . . + . . . . ? 0.289  61.6  138.1  -103.4 1.9    1.2   7.3   -1.4  
Prss1_Mus_musculus_GeneID=114228 SER A 178 T . 3 . . . S + . . . . ? -0.244 70.9  20.4   -48.8  137.4  3.0   5.1   1.1   
Prss1_Mus_musculus_GeneID=114228 GLY A 179 T . 3 . . . S + . . . . ? 0.215  94.8  133.4  88.8   -16.9  0.9   2.2   2.0   
Prss1_Mus_musculus_GeneID=114228 GLY A 180 . . < . . . . - . . . . ? -0.204 59.1  -90.0  -66.7  165.7  -1.2  2.5   -1.0  
Prss1_Mus_musculus_GeneID=114228 PRO A 181 E . . . . . . - B H . H ? -0.490 20.4  -162.3 -91.3  138.7  -2.2  -0.5  -3.2  
Prss1_Mus_musculus_GeneID=114228 VAL A 182 E . . . . . . - B H E H ? -0.975 26.2  -169.8 -104.4 106.9  -0.5  -2.0  -6.3  
Prss1_Mus_musculus_GeneID=114228 VAL A 183 E . . . . . . - B H E H ? -0.895 11.5  -177.9 -111.1 124.2  -3.3  -4.1  -7.8  
Prss1_Mus_musculus_GeneID=114228 CYS A 184 E . > . . . S - B H E H ? -0.985 73.1  -15.4  -120.8 125.1  -2.7  -6.6  -10.6 
Prss1_Mus_musculus_GeneID=114228 ASN A 185 T . 3 . . . S - . . . . ? 0.884  130.2 -52.0  52.2   32.7   -5.5  -8.6  -12.2 
Prss1_Mus_musculus_GeneID=114228 GLY A 186 T . 3 . . . S + . . . . ? 0.550  117.9 105.9  88.0   6.1    -7.7  -7.7  -9.3  
Prss1_Mus_musculus_GeneID=114228 GLU A 187 E . < . . . S - B I C H ? -0.939 77.1  -108.7 -121.8 148.9  -5.3  -8.8  -6.6  
Prss1_Mus_musculus_GeneID=114228 LEU A 188 E . . . . . . + B I . H ? -0.605 44.9  160.5  -74.5  110.7  -3.1  -6.9  -4.1  
Prss1_Mus_musculus_GeneID=114228 GLN A 189 E . . . . . . + B I . . ? 0.668  57.5  15.4   -108.7 -21.7  0.4   -7.5  -5.3  
Prss1_Mus_musculus_GeneID=114228 GLY A 190 E . . . . . . - B I I H ? -0.986 52.6  -142.2 -153.1 158.6  2.3   -4.7  -3.7  
Prss1_Mus_musculus_GeneID=114228 ILE A 191 E . . . . . . - B I I H ? -0.997 40.5  -110.1 -121.8 121.0  2.3   -1.9  -1.0  
Prss1_Mus_musculus_GeneID=114228 VAL A 192 E . . . . . . + B I I . ? -0.358 54.7  154.3  -51.6  126.1  3.9   1.3   -1.9  
Prss1_Mus_musculus_GeneID=114228 SER A 193 E . . . . . . - B I . . ? 0.740  46.5  -36.3  -125.5 -63.3  7.1   1.4   0.3   
Prss1_Mus_musculus_GeneID=114228 TRP A 194 E . . . . . . + B I I . ? -0.937 44.0  167.3  -160.3 174.4  10.0  3.5   -0.9  
Prss1_Mus_musculus_GeneID=114228 GLY A 195 . . . . . . . - . . . . ? -0.922 43.0  -96.0  176.7  161.6  12.1  4.8   -3.9  
Prss1_Mus_musculus_GeneID=114228 TYR A 196 S . . . . . S - . . . . ? -0.914 88.5  -36.5  -93.3  107.3  14.8  7.4   -4.8  
Prss1_Mus_musculus_GeneID=114228 GLY A 197 S . . . . . S - . . . . ? -0.096 86.2  -69.4  71.6   -178.8 13.0  10.4  -6.1  
Prss1_Mus_musculus_GeneID=114228 CYS A 198 S . . . . . S - . . . . ? -0.989 100.9 -16.8  -123.3 125.1  9.9   10.3  -8.3  
Prss1_Mus_musculus_GeneID=114228 ALA A 199 S . . . . . S + . . . . ? 0.809  88.6  158.3  64.5   22.6   9.7   9.1   -11.9 
Prss1_Mus_musculus_GeneID=114228 LEU A 200 B . > . . . . - E S Q . ? -0.679 51.4  -94.8  -78.2  142.7  13.5  9.4   -12.2 
Prss1_Mus_musculus_GeneID=114228 PRO A 201 T . 3 . . . S + . . . . ? -0.343 109.5 7.5    -56.4  135.2  15.2  7.4   -14.9 
Prss1_Mus_musculus_GeneID=114228 ASP A 202 T . 3 . . . S + . . . . ? 0.632  110.3 97.8   71.0   11.5   16.5  4.0   -13.6 
Prss1_Mus_musculus_GeneID=114228 ASN A 203 B . < . . . . + E T Q . ? -0.562 51.8  173.0  -127.5 68.7   14.7  4.6   -10.3 
Prss1_Mus_musculus_GeneID=114228 PRO A 204 . . . . . . . - . . . . ? -0.185 41.8  -84.3  -64.4  168.3  11.4  2.8   -10.3 
Prss1_Mus_musculus_GeneID=114228 GLY A 205 E . . . . . . - B J G . ? -0.492 38.6  -139.0 -71.2  148.7  9.1   2.6   -7.2  
Prss1_Mus_musculus_GeneID=114228 VAL A 206 E . . . . . . - B J G I ? -0.924 22.3  -173.6 -112.1 135.7  9.8   -0.1  -4.6  
Prss1_Mus_musculus_GeneID=114228 TYR A 207 E . . . . . . - B J G I ? -0.886 33.5  -103.6 -130.2 145.8  6.9   -2.0  -3.1  
Prss1_Mus_musculus_GeneID=114228 THR A 208 E . . . . . . - B J G I ? -0.654 40.7  -124.9 -65.0  125.8  6.4   -4.5  -0.4  
Prss1_Mus_musculus_GeneID=114228 LYS A 209 E . > . . . . - B J . I ? -0.672 26.2  -169.1 -77.4  98.9   5.8   -7.9  -2.2  
Prss1_Mus_musculus_GeneID=114228 VAL A 210 G . > . . . S + . . . . ? 0.818  76.9  69.3   -66.2  -37.6  2.4   -8.9  -0.6  
Prss1_Mus_musculus_GeneID=114228 CYS A 211 G . > . . . S + . . . . ? 0.787  95.7  58.3   -56.6  -21.3  2.4   -12.5 -2.0  
Prss1_Mus_musculus_GeneID=114228 ASN A 212 G . < . . . S + . . . . ? 0.564  110.1 42.5   -81.7  -6.5   5.3   -13.2 0.4   
Prss1_Mus_musculus_GeneID=114228 TYR A 213 G . < > . . S + . . . . ? 0.248  75.5  105.7  -125.6 8.6    3.1   -12.2 3.4   
Prss1_Mus_musculus_GeneID=114228 VAL A 214 H . < > . . S + . . . . ? 0.930  85.3  48.9   -60.3  -42.4  -0.3  -13.8 2.7   
Prss1_Mus_musculus_GeneID=114228 ASP A 215 H . . > . . S + . . . . ? 0.928  112.2 48.1   -61.7  -46.3  0.4   -16.4 5.4   
Prss1_Mus_musculus_GeneID=114228 TRP A 216 H . . > . . S + . . . . ? 0.916  111.1 51.4   -59.7  -45.3  1.4   -13.8 7.9   
Prss1_Mus_musculus_GeneID=114228 ILE A 217 H . . X . . S + . . . . ? 0.949  113.1 44.0   -58.1  -50.1  -1.6  -11.7 7.1   
Prss1_Mus_musculus_GeneID=114228 GLN A 218 H . . X . . S + . . . . ? 0.902  114.0 49.3   -65.7  -45.2  -4.0  -14.6 7.6   
Prss1_Mus_musculus_GeneID=114228 ASP A 219 H . . X . . S + . . . . ? 0.891  112.0 48.9   -61.0  -44.4  -2.4  -15.8 10.7  
Prss1_Mus_musculus_GeneID=114228 THR A 220 H . . < . . S + . . . . ? 0.916  111.8 48.6   -63.5  -44.7  -2.4  -12.4 12.3  
Prss1_Mus_musculus_GeneID=114228 ILE A 221 H . > < . . S + . . . . ? 0.931  111.1 50.9   -61.0  -46.6  -6.0  -11.8 11.4  
Prss1_Mus_musculus_GeneID=114228 ALA A 222 H . 3 < . . S + . . . . ? 0.860  106.5 54.7   -61.3  -34.6  -7.0  -15.3 12.9  
Prss1_Mus_musculus_GeneID=114228 ALA A 223 T . 3 < . . . . . . . . ? 0.594  .     .      -78.0  -9.3   -5.2  -14.5 16.1  
Prss1_Mus_musculus_GeneID=114228 ASN A 224 . . < . . . . . . . . . ? 0.617  .     .      -126.1 .      -7.2  -11.3 16.6  
# 
loop_
_dssp_struct_ladder.id 
_dssp_struct_ladder.sheet_id 
_dssp_struct_ladder.range_id_1 
_dssp_struct_ladder.range_id_2 
_dssp_struct_ladder.type 
_dssp_struct_ladder.beg_1_label_comp_id 
_dssp_struct_ladder.beg_1_label_asym_id 
_dssp_struct_ladder.beg_1_label_seq_id 
_dssp_struct_ladder.pdbx_beg_1_PDB_ins_code 
_dssp_struct_ladder.end_1_label_comp_id 
_dssp_struct_ladder.end_1_label_asym_id 
_dssp_struct_ladder.end_1_label_seq_id 
_dssp_struct_ladder.pdbx_end_1_PDB_ins_code 
_dssp_struct_ladder.beg_1_auth_comp_id 
_dssp_struct_ladder.beg_1_auth_asym_id 
_dssp_struct_ladder.beg_1_auth_seq_id 
_dssp_struct_ladder.end_1_auth_comp_id 
_dssp_struct_ladder.end_1_auth_asym_id 
_dssp_struct_ladder.end_1_auth_seq_id 
_dssp_struct_ladder.beg_2_label_comp_id 
_dssp_struct_ladder.beg_2_label_asym_id 
_dssp_struct_ladder.beg_2_label_seq_id 
_dssp_struct_ladder.pdbx_beg_2_PDB_ins_code 
_dssp_struct_ladder.end_2_label_comp_id 
_dssp_struct_ladder.end_2_label_asym_id 
_dssp_struct_ladder.end_2_label_seq_id 
_dssp_struct_ladder.pdbx_end_2_PDB_ins_code 
_dssp_struct_ladder.beg_2_auth_comp_id 
_dssp_struct_ladder.beg_2_auth_asym_id 
_dssp_struct_ladder.beg_2_auth_seq_id 
_dssp_struct_ladder.end_2_auth_comp_id 
_dssp_struct_ladder.end_2_auth_asym_id 
_dssp_struct_ladder.end_2_auth_seq_id 
A A A B anti-parallel ILE A 2   ? VAL A 3   ? ILE A 2   VAL A 3   SER A 173 ? ASP A 172 ? SER A 173 ASP A 172 
B B C F anti-parallel TYR A 6   ? THR A 7   ? TYR A 6   THR A 7   CYS A 138 ? GLN A 137 ? CYS A 138 GLN A 137 
C B D I parallel      ALA A 105 ? ALA A 105 ? ALA A 105 ALA A 105 GLU A 187 ? GLU A 187 ? GLU A 187 GLU A 187 
D B E F anti-parallel GLN A 116 ? GLY A 121 ? GLN A 116 GLY A 121 PRO A 142 ? GLN A 137 ? PRO A 142 GLN A 137 
E B E H anti-parallel CYS A 117 ? ILE A 119 ? CYS A 117 ILE A 119 CYS A 184 ? VAL A 182 ? CYS A 184 VAL A 182 
F B F G anti-parallel LEU A 143 ? LEU A 143 ? LEU A 143 LEU A 143 ALA A 164 ? ALA A 164 ? ALA A 164 ALA A 164 
G B G J anti-parallel MET A 161 ? ALA A 164 ? MET A 161 ALA A 164 THR A 208 ? GLY A 205 ? THR A 208 GLY A 205 
H B H I anti-parallel PRO A 181 ? CYS A 184 ? PRO A 181 CYS A 184 ILE A 191 ? GLU A 187 ? ILE A 191 GLU A 187 
I B I J anti-parallel GLY A 190 ? TRP A 194 ? GLY A 190 TRP A 194 LYS A 209 ? VAL A 206 ? LYS A 209 VAL A 206 
J C K L anti-parallel GLN A 16  ? ASN A 20  ? GLN A 16  ASN A 20  SER A 29  ? HIS A 24  ? SER A 29  HIS A 24  
K C K N anti-parallel SER A 18  ? ASN A 20  ? SER A 18  ASN A 20  ARG A 50  ? GLN A 48  ? ARG A 50  GLN A 48  
L C L M anti-parallel SER A 29  ? LEU A 30  ? SER A 29  LEU A 30  VAL A 37  ? VAL A 36  ? VAL A 37  VAL A 36  
M C M P anti-parallel TRP A 35  ? SER A 38  ? TRP A 35  SER A 38  LYS A 90  ? MET A 87  ? LYS A 90  MET A 87  
N C N O anti-parallel GLN A 48  ? LEU A 51  ? GLN A 48  LEU A 51  ASP A 67  ? GLN A 64  ? ASP A 67  GLN A 64  
O C O P anti-parallel ALA A 68  ? LYS A 73  ? ALA A 68  LYS A 73  LEU A 91  ? MET A 87  ? LEU A 91  MET A 87  
P D Q R anti-parallel ASN A 55  ? ASN A 55  ? ASN A 55  ASN A 55  LEU A 135 ? LEU A 135 ? LEU A 135 LEU A 135 
Q E S T anti-parallel LEU A 200 ? LEU A 200 ? LEU A 200 LEU A 200 ASN A 203 ? ASN A 203 ? ASN A 203 ASN A 203 
# 
loop_
_dssp_struct_bridge_pairs.id 
_dssp_struct_bridge_pairs.label_comp_id 
_dssp_struct_bridge_pairs.label_seq_id 
_dssp_struct_bridge_pairs.label_asym_id 
_dssp_struct_bridge_pairs.auth_seq_id 
_dssp_struct_bridge_pairs.auth_asym_id 
_dssp_struct_bridge_pairs.pdbx_PDB_ins_code 
_dssp_struct_bridge_pairs.acceptor_1_label_comp_id 
_dssp_struct_bridge_pairs.acceptor_1_label_seq_id 
_dssp_struct_bridge_pairs.acceptor_1_label_asym_id 
_dssp_struct_bridge_pairs.acceptor_1_auth_seq_id 
_dssp_struct_bridge_pairs.acceptor_1_auth_asym_id 
_dssp_struct_bridge_pairs.acceptor_1_pdbx_PDB_ins_code 
_dssp_struct_bridge_pairs.acceptor_1_energy 
_dssp_struct_bridge_pairs.acceptor_2_label_comp_id 
_dssp_struct_bridge_pairs.acceptor_2_label_seq_id 
_dssp_struct_bridge_pairs.acceptor_2_label_asym_id 
_dssp_struct_bridge_pairs.acceptor_2_auth_seq_id 
_dssp_struct_bridge_pairs.acceptor_2_auth_asym_id 
_dssp_struct_bridge_pairs.acceptor_2_pdbx_PDB_ins_code 
_dssp_struct_bridge_pairs.acceptor_2_energy 
_dssp_struct_bridge_pairs.donor_1_label_comp_id 
_dssp_struct_bridge_pairs.donor_1_label_seq_id 
_dssp_struct_bridge_pairs.donor_1_label_asym_id 
_dssp_struct_bridge_pairs.donor_1_auth_seq_id 
_dssp_struct_bridge_pairs.donor_1_auth_asym_id 
_dssp_struct_bridge_pairs.donor_1_pdbx_PDB_ins_code 
_dssp_struct_bridge_pairs.donor_1_energy 
_dssp_struct_bridge_pairs.donor_2_label_comp_id 
_dssp_struct_bridge_pairs.donor_2_label_seq_id 
_dssp_struct_bridge_pairs.donor_2_label_asym_id 
_dssp_struct_bridge_pairs.donor_2_auth_seq_id 
_dssp_struct_bridge_pairs.donor_2_auth_asym_id 
_dssp_struct_bridge_pairs.donor_2_pdbx_PDB_ins_code 
_dssp_struct_bridge_pairs.donor_2_energy 
1   LYS 1   A 1   A ? ?   ?   ? ?   ? ? ?    ?   ?   ? ?   ? ? ?    CYS 174 A 174 A ? -3.3 VAL 3   A 3   A ? -0.6 
2   ILE 2   A 2   A ? ASN 124 A 124 A ? -0.6 GLY 123 A 123 A ? -0.5 GLY 5   A 5   A ? -0.5 GLY 4   A 4   A ? -0.4 
3   VAL 3   A 3   A ? ASP 172 A 172 A ? -3.0 LYS 1   A 1   A ? -0.6 ASP 172 A 172 A ? -1.7 LEU 126 A 126 A ? -0.1 
4   GLY 4   A 4   A ? THR 125 A 125 A ? -0.4 ILE 2   A 2   A ? -0.4 VAL 3   A 3   A ? -0.2 TYR 6   A 6   A ? -0.1 
5   GLY 5   A 5   A ? ILE 2   A 2   A ? -0.5 THR 125 A 125 A ? -0.1 THR 7   A 7   A ? -0.3 LEU 139 A 139 A ? -0.2 
6   TYR 6   A 6   A ? CYS 138 A 138 A ? -2.8 VAL 3   A 3   A ? -0.1 CYS 138 A 138 A ? -3.5 CYS 8   A 8   A ? -0.4 
7   THR 7   A 7   A ? GLY 5   A 5   A ? -0.3 GLN 137 A 137 A ? -0.2 GLN 137 A 137 A ? -0.2 GLU 10  A 10  A ? -0.1 
8   CYS 8   A 8   A ? LEU 136 A 136 A ? -2.5 TYR 6   A 6   A ? -0.4 LEU 136 A 136 A ? -0.1 GLU 10  A 10  A ? -0.1 
9   ARG 9   A 9   A ? GLU 10  A 10  A ? -0.1 ASN 11  A 11  A ? -0.1 SER 12  A 12  A ? -2.1 VAL 13  A 13  A ? -0.3 
10  GLU 10  A 10  A ? ASN 11  A 11  A ? -0.3 SER 12  A 12  A ? -0.1 ARG 9   A 9   A ? -0.1 HIS 54  A 54  A ? -0.1 
11  ASN 11  A 11  A ? SER 12  A 12  A ? -0.1 VAL 13  A 13  A ? -0.1 GLU 10  A 10  A ? -0.3 ARG 9   A 9   A ? -0.1 
12  SER 12  A 12  A ? ARG 9   A 9   A ? -2.1 VAL 13  A 13  A ? -0.2 GLU 10  A 10  A ? -0.1 ASN 11  A 11  A ? -0.1 
13  VAL 13  A 13  A ? ARG 9   A 9   A ? -0.3 PRO 14  A 14  A ? -0.1 GLN 16  A 16  A ? -1.4 SER 12  A 12  A ? -0.2 
14  PRO 14  A 14  A ? ?   ?   ? ?   ? ? ?    ?   ?   ? ?   ? ? ?    ALA 102 A 102 A ? -1.5 GLY 52  A 52  A ? -0.3 
15  TYR 15  A 15  A ? VAL 101 A 101 A ? -0.2 THR 103 A 103 A ? -0.1 LEU 30  A 30  A ? -2.3 VAL 17  A 17  A ? -0.2 
16  GLN 16  A 16  A ? VAL 13  A 13  A ? -1.4 SER 29  A 29  A ? -0.2 GLY 52  A 52  A ? -0.5 SER 18  A 18  A ? -0.4 
17  VAL 17  A 17  A ? GLY 28  A 28  A ? -2.2 TYR 15  A 15  A ? -0.2 GLY 28  A 28  A ? -1.2 LEU 19  A 19  A ? -0.6 
18  SER 18  A 18  A ? ARG 50  A 50  A ? -2.4 GLN 16  A 16  A ? -0.4 ARG 50  A 50  A ? -2.7 ASN 20  A 20  A ? -0.6 
19  LEU 19  A 19  A ? CYS 26  A 26  A ? -3.2 VAL 17  A 17  A ? -0.6 PHE 25  A 25  A ? -2.6 CYS 26  A 26  A ? -1.2 
20  ASN 20  A 20  A ? GLN 48  A 48  A ? -3.0 SER 18  A 18  A ? -0.6 GLN 48  A 48  A ? -3.5 HIS 24  A 24  A ? -0.2 
21  SER 21  A 21  A ? TYR 23  A 23  A ? -1.7 LEU 19  A 19  A ? -0.4 HIS 24  A 24  A ? -0.1 ILE 47  A 47  A ? -0.1 
22  GLY 22  A 22  A ? GLN 48  A 48  A ? -0.1 ?   ?   ? ?   ? ? ?    HIS 24  A 24  A ? -0.3 ASN 20  A 20  A ? -0.1 
23  TYR 23  A 23  A ? LEU 19  A 19  A ? -0.0 ?   ?   ? ?   ? ? ?    SER 21  A 21  A ? -1.7 PHE 25  A 25  A ? -0.3 
24  HIS 24  A 24  A ? GLY 22  A 22  A ? -0.3 ASN 20  A 20  A ? -0.2 ASN 20  A 20  A ? -0.2 GLY 27  A 27  A ? -0.1 
25  PHE 25  A 25  A ? LEU 19  A 19  A ? -2.6 CYS 26  A 26  A ? -0.5 GLY 27  A 27  A ? -0.3 SER 178 A 178 A ? -0.3 
26  CYS 26  A 26  A ? LEU 19  A 19  A ? -1.2 ASP 177 A 177 A ? -0.1 LEU 19  A 19  A ? -3.2 PHE 25  A 25  A ? -0.5 
27  GLY 27  A 27  A ? SER 178 A 178 A ? -3.8 PHE 25  A 25  A ? -0.3 ALA 39  A 39  A ? -0.4 SER 29  A 29  A ? -0.3 
28  GLY 28  A 28  A ? VAL 17  A 17  A ? -1.2 CYS 26  A 26  A ? -0.2 VAL 17  A 17  A ? -2.2 LEU 30  A 30  A ? -0.4 
29  SER 29  A 29  A ? VAL 37  A 37  A ? -2.4 GLY 27  A 27  A ? -0.3 VAL 37  A 37  A ? -3.0 ILE 31  A 31  A ? -0.6 
30  LEU 30  A 30  A ? TYR 15  A 15  A ? -2.3 GLY 28  A 28  A ? -0.4 VAL 104 A 104 A ? -2.4 VAL 36  A 36  A ? -0.2 
31  ILE 31  A 31  A ? TRP 35  A 35  A ? -2.2 SER 29  A 29  A ? -0.6 ASP 33  A 33  A ? -0.2 LEU 106 A 106 A ? -0.2 
32  ASN 32  A 32  A ? TRP 35  A 35  A ? -1.2 ALA 102 A 102 A ? -0.1 TRP 35  A 35  A ? -0.3 ILE 31  A 31  A ? -0.2 
33  ASP 33  A 33  A ? ILE 31  A 31  A ? -0.2 GLN 34  A 34  A ? -0.2 VAL 95  A 95  A ? -3.1 SER 93  A 93  A ? -0.1 
34  GLN 34  A 34  A ? PRO 94  A 94  A ? -0.2 TRP 35  A 35  A ? -0.1 LEU 91  A 91  A ? -2.5 VAL 36  A 36  A ? -0.4 
35  TRP 35  A 35  A ? ASN 32  A 32  A ? -0.3 LYS 90  A 90  A ? -0.2 ILE 31  A 31  A ? -2.2 ASN 32  A 32  A ? -1.2 
36  VAL 36  A 36  A ? ILE 89  A 89  A ? -2.0 GLN 34  A 34  A ? -0.4 ILE 89  A 89  A ? -2.7 SER 38  A 38  A ? -0.4 
37  VAL 37  A 37  A ? SER 29  A 29  A ? -3.0 TRP 35  A 35  A ? -0.4 SER 29  A 29  A ? -2.4 ALA 39  A 39  A ? -0.2 
38  SER 38  A 38  A ? MET 87  A 87  A ? -2.5 VAL 36  A 36  A ? -0.4 MET 87  A 87  A ? -2.7 ALA 40  A 40  A ? -0.3 
39  ALA 39  A 39  A ? GLY 27  A 27  A ? -0.4 ILE 86  A 86  A ? -0.2 CYS 42  A 42  A ? -1.5 ILE 86  A 86  A ? -0.3 
40  ALA 40  A 40  A ? SER 38  A 38  A ? -0.3 HIS 41  A 41  A ? -0.3 TYR 43  A 43  A ? -1.5 ALA 39  A 39  A ? -0.1 
41  HIS 41  A 41  A ? CYS 42  A 42  A ? -0.3 LEU 82  A 82  A ? -0.1 ALA 40  A 40  A ? -0.3 SER 178 A 178 A ? -0.1 
42  CYS 42  A 42  A ? ALA 39  A 39  A ? -1.5 GLY 27  A 27  A ? -0.1 HIS 41  A 41  A ? -0.3 ALA 40  A 40  A ? -0.2 
43  TYR 43  A 43  A ? ALA 40  A 40  A ? -1.5 THR 45  A 45  A ? -0.0 THR 45  A 45  A ? -0.3 ALA 40  A 40  A ? -0.0 
44  LYS 44  A 44  A ? THR 45  A 45  A ? -0.0 ?   ?   ? ?   ? ? ?    ILE 47  A 47  A ? -0.1 CYS 42  A 42  A ? -0.0 
45  THR 45  A 45  A ? TYR 43  A 43  A ? -0.3 ARG 46  A 46  A ? -0.2 ILE 47  A 47  A ? -0.4 ILE 71  A 71  A ? -0.1 
46  ARG 46  A 46  A ? SER 21  A 21  A ? -0.0 GLN 48  A 48  A ? -0.0 GLN 48  A 48  A ? -0.4 THR 45  A 45  A ? -0.2 
47  ILE 47  A 47  A ? THR 45  A 45  A ? -0.4 ALA 68  A 68  A ? -0.2 ALA 68  A 68  A ? -2.5 VAL 49  A 49  A ? -0.5 
48  GLN 48  A 48  A ? ASN 20  A 20  A ? -3.5 ARG 46  A 46  A ? -0.4 ASN 20  A 20  A ? -3.0 ARG 50  A 50  A ? -0.6 
49  VAL 49  A 49  A ? ILE 66  A 66  A ? -3.9 ILE 47  A 47  A ? -0.5 ILE 66  A 66  A ? -2.9 LEU 51  A 51  A ? -0.5 
50  ARG 50  A 50  A ? SER 18  A 18  A ? -2.7 GLN 48  A 48  A ? -0.6 SER 18  A 18  A ? -2.4 GLY 52  A 52  A ? -0.3 
51  LEU 51  A 51  A ? GLN 64  A 64  A ? -2.5 VAL 49  A 49  A ? -0.5 GLN 64  A 64  A ? -1.9 VAL 101 A 101 A ? -0.1 
52  GLY 52  A 52  A ? GLN 16  A 16  A ? -0.5 ARG 100 A 100 A ? -0.4 HIS 54  A 54  A ? -0.4 ASN 62  A 62  A ? -0.2 
53  GLU 53  A 53  A ? GLN 16  A 16  A ? -0.4 ARG 50  A 50  A ? -0.2 GLY 52  A 52  A ? -0.3 ILE 56  A 56  A ? -0.2 
54  HIS 54  A 54  A ? GLY 52  A 52  A ? -0.4 ASN 55  A 55  A ? -0.3 LEU 136 A 136 A ? -2.5 ILE 56  A 56  A ? -0.5 
55  ASN 55  A 55  A ? VAL 58  A 58  A ? -0.3 LEU 135 A 135 A ? -0.2 VAL 58  A 58  A ? -1.3 HIS 54  A 54  A ? -0.3 
56  ILE 56  A 56  A ? ASP 134 A 134 A ? -2.5 HIS 54  A 54  A ? -0.5 LEU 135 A 135 A ? -0.1 ASN 55  A 55  A ? -0.1 
57  ASN 57  A 57  A ? ASP 134 A 134 A ? -0.3 VAL 58  A 58  A ? -0.0 LEU 59  A 59  A ? -0.4 ILE 56  A 56  A ? -0.3 
58  VAL 58  A 58  A ? ASN 55  A 55  A ? -1.3 ASP 134 A 134 A ? -0.2 GLU 60  A 60  A ? -0.8 ASN 55  A 55  A ? -0.3 
59  LEU 59  A 59  A ? ASN 57  A 57  A ? -0.4 GLU 60  A 60  A ? -0.1 ILE 56  A 56  A ? -0.1 GLU 53  A 53  A ? -0.1 
60  GLU 60  A 60  A ? VAL 58  A 58  A ? -0.8 GLY 52  A 52  A ? -0.2 LEU 59  A 59  A ? -0.1 GLU 53  A 53  A ? -0.0 
61  GLY 61  A 61  A ? GLU 63  A 63  A ? -0.0 ?   ?   ? ?   ? ? ?    LEU 59  A 59  A ? -0.1 GLY 52  A 52  A ? -0.0 
62  ASN 62  A 62  A ? GLY 52  A 52  A ? -0.2 LEU 51  A 51  A ? -0.1 GLN 64  A 64  A ? -0.2 ARG 100 A 100 A ? -0.1 
63  GLU 63  A 63  A ? GLY 52  A 52  A ? -0.1 ARG 50  A 50  A ? -0.0 PHE 65  A 65  A ? -0.5 GLY 52  A 52  A ? -0.2 
64  GLN 64  A 64  A ? LEU 51  A 51  A ? -1.9 ASN 62  A 62  A ? -0.2 LEU 51  A 51  A ? -2.5 ILE 66  A 66  A ? -0.6 
65  PHE 65  A 65  A ? GLU 63  A 63  A ? -0.5 ARG 50  A 50  A ? -0.2 ASP 67  A 67  A ? -0.4 ARG 50  A 50  A ? -0.2 
66  ILE 66  A 66  A ? VAL 49  A 49  A ? -2.9 GLN 64  A 64  A ? -0.6 VAL 49  A 49  A ? -3.9 ALA 68  A 68  A ? -0.1 
67  ASP 67  A 67  A ? PHE 65  A 65  A ? -0.4 GLN 48  A 48  A ? -0.2 SER 92  A 92  A ? -2.9 ALA 69  A 69  A ? -0.3 
68  ALA 68  A 68  A ? ILE 47  A 47  A ? -2.5 LEU 91  A 91  A ? -0.2 LEU 91  A 91  A ? -0.2 ILE 47  A 47  A ? -0.2 
69  ALA 69  A 69  A ? LYS 90  A 90  A ? -3.5 LYS 70  A 70  A ? -0.4 ILE 71  A 71  A ? -0.3 LEU 91  A 91  A ? -0.2 
70  LYS 70  A 70  A ? LYS 90  A 90  A ? -1.6 ASP 67  A 67  A ? -0.1 LYS 90  A 90  A ? -2.7 ILE 72  A 72  A ? -0.4 
71  ILE 71  A 71  A ? ALA 69  A 69  A ? -0.3 ILE 89  A 89  A ? -0.2 LYS 73  A 73  A ? -0.5 ILE 89  A 89  A ? -0.2 
72  ILE 72  A 72  A ? LEU 88  A 88  A ? -3.4 LYS 70  A 70  A ? -0.4 LEU 88  A 88  A ? -2.9 HIS 74  A 74  A ? -0.2 
73  LYS 73  A 73  A ? ILE 71  A 71  A ? -0.5 MET 87  A 87  A ? -0.2 MET 87  A 87  A ? -0.2 ASP 85  A 85  A ? -0.1 
74  HIS 74  A 74  A ? ILE 86  A 86  A ? -2.5 ASN 84  A 84  A ? -0.3 PHE 77  A 77  A ? -2.1 LYS 73  A 73  A ? -0.1 
75  PRO 75  A 75  A ? ?   ?   ? ?   ? ? ?    ?   ?   ? ?   ? ? ?    HIS 74  A 74  A ? -0.1 LYS 73  A 73  A ? -0.0 
76  ASN 76  A 76  A ? ASN 84  A 84  A ? -0.1 ASN 78  A 78  A ? -0.1 ASN 78  A 78  A ? -0.2 HIS 74  A 74  A ? -0.1 
77  PHE 77  A 77  A ? HIS 74  A 74  A ? -2.1 ILE 86  A 86  A ? -0.1 ARG 79  A 79  A ? -0.6 ASN 84  A 84  A ? -0.2 
78  ASN 78  A 78  A ? ASN 83  A 83  A ? -2.6 ASN 76  A 76  A ? -0.2 LEU 82  A 82  A ? -2.3 ASN 83  A 83  A ? -0.5 
79  ARG 79  A 79  A ? PHE 77  A 77  A ? -0.6 LYS 80  A 80  A ? -0.2 ASN 78  A 78  A ? -0.1 PHE 77  A 77  A ? -0.0 
80  LYS 80  A 80  A ? THR 81  A 81  A ? -0.1 ASN 83  A 83  A ? -0.1 ARG 79  A 79  A ? -0.2 ASN 78  A 78  A ? -0.0 
81  THR 81  A 81  A ? ASN 83  A 83  A ? -0.1 ILE 157 A 157 A ? -0.0 ARG 79  A 79  A ? -0.2 LYS 80  A 80  A ? -0.1 
82  LEU 82  A 82  A ? ASN 78  A 78  A ? -2.3 ASN 83  A 83  A ? -0.2 ASP 85  A 85  A ? -0.9 ARG 79  A 79  A ? -0.2 
83  ASN 83  A 83  A ? ASN 78  A 78  A ? -0.5 ASN 84  A 84  A ? -0.2 ASN 78  A 78  A ? -2.6 LEU 82  A 82  A ? -0.2 
84  ASN 84  A 84  A ? PHE 77  A 77  A ? -0.2 ASP 85  A 85  A ? -0.2 ILE 86  A 86  A ? -2.0 HIS 74  A 74  A ? -0.3 
85  ASP 85  A 85  A ? LEU 82  A 82  A ? -0.9 ASN 160 A 160 A ? -0.1 MET 87  A 87  A ? -0.3 ASN 84  A 84  A ? -0.2 
86  ILE 86  A 86  A ? ASN 84  A 84  A ? -2.0 ALA 39  A 39  A ? -0.3 HIS 74  A 74  A ? -2.5 LEU 88  A 88  A ? -0.3 
87  MET 87  A 87  A ? SER 38  A 38  A ? -2.7 ASP 85  A 85  A ? -0.3 SER 38  A 38  A ? -2.5 ILE 89  A 89  A ? -0.4 
88  LEU 88  A 88  A ? ILE 72  A 72  A ? -2.9 ILE 86  A 86  A ? -0.3 ILE 72  A 72  A ? -3.4 LYS 90  A 90  A ? -0.5 
89  ILE 89  A 89  A ? VAL 36  A 36  A ? -2.7 MET 87  A 87  A ? -0.4 VAL 36  A 36  A ? -2.0 LEU 91  A 91  A ? -0.5 
90  LYS 90  A 90  A ? LYS 70  A 70  A ? -2.7 LEU 88  A 88  A ? -0.5 ALA 69  A 69  A ? -3.5 LYS 70  A 70  A ? -1.6 
91  LEU 91  A 91  A ? GLN 34  A 34  A ? -2.5 ILE 89  A 89  A ? -0.5 ALA 68  A 68  A ? -0.2 ASP 67  A 67  A ? -0.1 
92  SER 92  A 92  A ? ASP 67  A 67  A ? -2.9 LYS 90  A 90  A ? -0.2 LEU 91  A 91  A ? -0.1 ALA 68  A 68  A ? -0.1 
93  SER 93  A 93  A ? ASP 67  A 67  A ? -0.3 ASP 33  A 33  A ? -0.1 SER 92  A 92  A ? -0.1 ALA 69  A 69  A ? -0.1 
94  PRO 94  A 94  A ? ?   ?   ? ?   ? ? ?    ?   ?   ? ?   ? ? ?    GLN 34  A 34  A ? -0.2 THR 96  A 96  A ? -0.1 
95  VAL 95  A 95  A ? ASP 33  A 33  A ? -3.1 ASN 32  A 32  A ? -0.1 LEU 97  A 97  A ? -0.7 ASP 33  A 33  A ? -0.0 
96  THR 96  A 96  A ? PRO 94  A 94  A ? -0.1 ALA 102 A 102 A ? -0.0 ASN 98  A 98  A ? -0.3 VAL 101 A 101 A ? -0.1 
97  LEU 97  A 97  A ? VAL 95  A 95  A ? -0.7 ARG 100 A 100 A ? -0.1 ALA 99  A 99  A ? -0.2 ALA 102 A 102 A ? -0.2 
98  ASN 98  A 98  A ? VAL 101 A 101 A ? -2.1 THR 96  A 96  A ? -0.3 VAL 101 A 101 A ? -0.3 GLY 52  A 52  A ? -0.1 
99  ALA 99  A 99  A ? ARG 100 A 100 A ? -0.2 LEU 97  A 97  A ? -0.2 ALA 102 A 102 A ? -0.1 LEU 97  A 97  A ? -0.1 
100 ARG 100 A 100 A ? VAL 101 A 101 A ? -0.2 ASN 62  A 62  A ? -0.1 ALA 102 A 102 A ? -0.5 GLY 52  A 52  A ? -0.4 
101 VAL 101 A 101 A ? ASN 98  A 98  A ? -0.3 LEU 51  A 51  A ? -0.1 ASN 98  A 98  A ? -2.1 THR 103 A 103 A ? -0.3 
102 ALA 102 A 102 A ? PRO 14  A 14  A ? -1.5 ARG 100 A 100 A ? -0.5 LEU 30  A 30  A ? -0.3 VAL 104 A 104 A ? -0.2 
103 THR 103 A 103 A ? VAL 101 A 101 A ? -0.3 ILE 31  A 31  A ? -0.1 ALA 105 A 105 A ? -0.4 ILE 31  A 31  A ? -0.2 
104 VAL 104 A 104 A ? LEU 30  A 30  A ? -2.4 ALA 102 A 102 A ? -0.2 GLU 187 A 187 A ? -0.1 LEU 106 A 106 A ? -0.1 
105 ALA 105 A 105 A ? GLY 186 A 186 A ? -1.0 THR 103 A 103 A ? -0.4 LEU 188 A 188 A ? -2.8 ASN 32  A 32  A ? -0.1 
106 LEU 106 A 106 A ? GLU 187 A 187 A ? -0.2 ILE 31  A 31  A ? -0.2 SER 108 A 108 A ? -0.1 GLN 189 A 189 A ? -0.1 
107 PRO 107 A 107 A ? ?   ?   ? ?   ? ? ?    ?   ?   ? ?   ? ? ?    CYS 110 A 110 A ? -0.1 LEU 106 A 106 A ? -0.1 
108 SER 108 A 108 A ? SER 109 A 109 A ? -0.2 LEU 106 A 106 A ? -0.1 CYS 110 A 110 A ? -0.3 LEU 106 A 106 A ? -0.0 
109 SER 109 A 109 A ? LEU 106 A 106 A ? -0.0 ?   ?   ? ?   ? ? ?    SER 108 A 108 A ? -0.2 ALA 111 A 111 A ? -0.2 
110 CYS 110 A 110 A ? SER 108 A 108 A ? -0.3 PRO 107 A 107 A ? -0.1 GLN 189 A 189 A ? -0.1 LYS 209 A 209 A ? -0.0 
111 ALA 111 A 111 A ? SER 109 A 109 A ? -0.2 PRO 112 A 112 A ? -0.1 GLY 114 A 114 A ? -0.1 CYS 110 A 110 A ? -0.1 
112 PRO 112 A 112 A ? ?   ?   ? ?   ? ? ?    ?   ?   ? ?   ? ? ?    THR 115 A 115 A ? -1.6 LEU 143 A 143 A ? -0.3 
113 ALA 113 A 113 A ? GLY 114 A 114 A ? -0.2 PRO 142 A 142 A ? -0.1 LEU 144 A 144 A ? -0.2 GLN 116 A 116 A ? -0.1 
114 GLY 114 A 114 A ? LEU 143 A 143 A ? -3.0 THR 115 A 115 A ? -0.3 ALA 113 A 113 A ? -0.2 GLN 116 A 116 A ? -0.2 
115 THR 115 A 115 A ? PRO 112 A 112 A ? -1.6 GLN 116 A 116 A ? -0.1 LEU 143 A 143 A ? -1.8 CYS 117 A 117 A ? -0.4 
116 GLN 116 A 116 A ? PRO 142 A 142 A ? -0.2 GLY 114 A 114 A ? -0.2 ASN 185 A 185 A ? -0.6 LEU 118 A 118 A ? -0.4 
117 CYS 117 A 117 A ? ALA 141 A 141 A ? -2.6 THR 115 A 115 A ? -0.4 ALA 141 A 141 A ? -2.7 ILE 119 A 119 A ? -0.6 
118 LEU 118 A 118 A ? VAL 183 A 183 A ? -3.6 GLN 116 A 116 A ? -0.4 VAL 183 A 183 A ? -3.1 SER 120 A 120 A ? -0.4 
119 ILE 119 A 119 A ? LEU 139 A 139 A ? -2.9 CYS 117 A 117 A ? -0.6 LEU 139 A 139 A ? -1.9 GLY 121 A 121 A ? -0.3 
120 SER 120 A 120 A ? PRO 181 A 181 A ? -1.5 LEU 118 A 118 A ? -0.4 TRP 122 A 122 A ? -0.3 CYS 138 A 138 A ? -0.2 
121 GLY 121 A 121 A ? GLN 137 A 137 A ? -2.0 ILE 119 A 119 A ? -0.3 GLN 137 A 137 A ? -2.8 ASP 177 A 177 A ? -0.1 
122 TRP 122 A 122 A ? GLY 176 A 176 A ? -0.4 SER 120 A 120 A ? -0.3 ASP 177 A 177 A ? -0.1 THR 125 A 125 A ? -0.1 
123 GLY 123 A 123 A ? ASN 124 A 124 A ? -0.2 GLN 137 A 137 A ? -0.1 ILE 2   A 2   A ? -0.5 GLY 176 A 176 A ? -0.2 
124 ASN 124 A 124 A ? GLN 175 A 175 A ? -1.8 LYS 1   A 1   A ? -0.3 ILE 2   A 2   A ? -0.6 GLU 132 A 132 A ? -0.2 
125 THR 125 A 125 A ? SER 131 A 131 A ? -1.8 LYS 1   A 1   A ? -0.3 GLY 4   A 4   A ? -0.4 SER 127 A 127 A ? -0.3 
126 LEU 126 A 126 A ? GLY 129 A 129 A ? -0.2 SER 131 A 131 A ? -0.2 SER 131 A 131 A ? -0.1 GLY 129 A 129 A ? -0.1 
127 SER 127 A 127 A ? THR 125 A 125 A ? -0.3 PHE 128 A 128 A ? -0.2 CYS 198 A 198 A ? -0.4 GLY 129 A 129 A ? -0.3 
128 PHE 128 A 128 A ? GLY 197 A 197 A ? -0.1 THR 125 A 125 A ? -0.0 SER 127 A 127 A ? -0.2 VAL 130 A 130 A ? -0.1 
129 GLY 129 A 129 A ? SER 127 A 127 A ? -0.3 LEU 126 A 126 A ? -0.1 SER 131 A 131 A ? -0.4 LEU 126 A 126 A ? -0.2 
130 VAL 130 A 130 A ? PHE 128 A 128 A ? -0.1 THR 125 A 125 A ? -0.1 GLU 132 A 132 A ? -0.3 SER 127 A 127 A ? -0.1 
131 SER 131 A 131 A ? GLY 129 A 129 A ? -0.4 LEU 126 A 126 A ? -0.1 THR 125 A 125 A ? -1.8 LEU 126 A 126 A ? -0.2 
132 GLU 132 A 132 A ? VAL 130 A 130 A ? -0.3 ASN 124 A 124 A ? -0.2 ASN 124 A 124 A ? -0.2 GLY 123 A 123 A ? -0.1 
133 PRO 133 A 133 A ? ?   ?   ? ?   ? ? ?    ?   ?   ? ?   ? ? ?    ILE 56  A 56  A ? -0.1 GLN 137 A 137 A ? -0.1 
134 ASP 134 A 134 A ? ASN 55  A 55  A ? -0.1 LEU 136 A 136 A ? -0.1 ILE 56  A 56  A ? -2.5 ASN 57  A 57  A ? -0.3 
135 LEU 135 A 135 A ? ASN 55  A 55  A ? -0.2 ILE 56  A 56  A ? -0.1 ASN 55  A 55  A ? -0.2 GLN 137 A 137 A ? -0.1 
136 LEU 136 A 136 A ? HIS 54  A 54  A ? -2.5 ASP 134 A 134 A ? -0.3 CYS 8   A 8   A ? -2.5 CYS 138 A 138 A ? -0.3 
137 GLN 137 A 137 A ? GLY 121 A 121 A ? -2.8 THR 7   A 7   A ? -0.2 GLY 121 A 121 A ? -2.0 LEU 139 A 139 A ? -0.3 
138 CYS 138 A 138 A ? TYR 6   A 6   A ? -3.5 LEU 136 A 136 A ? -0.3 TYR 6   A 6   A ? -2.8 ASP 140 A 140 A ? -0.3 
139 LEU 139 A 139 A ? ILE 119 A 119 A ? -1.9 GLN 137 A 137 A ? -0.3 ILE 119 A 119 A ? -2.9 ALA 141 A 141 A ? -0.6 
140 ASP 140 A 140 A ? CYS 138 A 138 A ? -0.3 LEU 118 A 118 A ? -0.2 LEU 118 A 118 A ? -0.2 GLN 116 A 116 A ? -0.1 
141 ALA 141 A 141 A ? CYS 117 A 117 A ? -2.7 LEU 139 A 139 A ? -0.6 CYS 117 A 117 A ? -2.6 LEU 143 A 143 A ? -0.2 
142 PRO 142 A 142 A ? ?   ?   ? ?   ? ? ?    ?   ?   ? ?   ? ? ?    GLY 165 A 165 A ? -2.2 LEU 144 A 144 A ? -0.3 
143 LEU 143 A 143 A ? THR 115 A 115 A ? -1.8 PRO 112 A 112 A ? -0.3 GLY 114 A 114 A ? -3.0 ALA 164 A 164 A ? -0.3 
144 LEU 144 A 144 A ? CYS 163 A 163 A ? -2.9 PRO 142 A 142 A ? -0.3 CYS 163 A 163 A ? -0.4 GLN 146 A 146 A ? -0.0 
145 PRO 145 A 145 A ? ?   ?   ? ?   ? ? ?    ?   ?   ? ?   ? ? ?    CYS 149 A 149 A ? -2.1 ASP 148 A 148 A ? -0.5 
146 GLN 146 A 146 A ? ALA 147 A 147 A ? -0.3 ASP 148 A 148 A ? -0.2 GLU 150 A 150 A ? -2.6 ALA 151 A 151 A ? -0.2 
147 ALA 147 A 147 A ? ASP 148 A 148 A ? -0.2 CYS 149 A 149 A ? -0.2 ALA 151 A 151 A ? -2.3 GLN 146 A 146 A ? -0.3 
148 ASP 148 A 148 A ? PRO 145 A 145 A ? -0.5 GLU 150 A 150 A ? -0.2 SER 152 A 152 A ? -1.9 ALA 147 A 147 A ? -0.2 
149 CYS 149 A 149 A ? PRO 145 A 145 A ? -2.1 GLU 150 A 150 A ? -0.2 TYR 153 A 153 A ? -1.3 ALA 147 A 147 A ? -0.2 
150 GLU 150 A 150 A ? GLN 146 A 146 A ? -2.6 ALA 151 A 151 A ? -0.2 LYS 156 A 156 A ? -0.2 ASP 148 A 148 A ? -0.2 
151 ALA 151 A 151 A ? ALA 147 A 147 A ? -2.3 GLN 146 A 146 A ? -0.2 GLU 150 A 150 A ? -0.2 CYS 149 A 149 A ? -0.2 
152 SER 152 A 152 A ? ASP 148 A 148 A ? -1.9 TYR 153 A 153 A ? -0.3 ALA 151 A 151 A ? -0.2 GLU 150 A 150 A ? -0.2 
153 TYR 153 A 153 A ? CYS 149 A 149 A ? -1.3 ASP 148 A 148 A ? -0.1 LYS 156 A 156 A ? -2.1 ILE 157 A 157 A ? -0.9 
154 PRO 154 A 154 A ? ?   ?   ? ?   ? ? ?    ?   ?   ? ?   ? ? ?    ALA 151 A 151 A ? -0.1 GLU 150 A 150 A ? -0.1 
155 GLY 155 A 155 A ? ILE 157 A 157 A ? -0.2 LYS 156 A 156 A ? -0.1 ALA 151 A 151 A ? -0.1 GLU 150 A 150 A ? -0.1 
156 LYS 156 A 156 A ? TYR 153 A 153 A ? -2.1 GLU 150 A 150 A ? -0.2 THR 158 A 158 A ? -0.5 GLY 155 A 155 A ? -0.1 
157 ILE 157 A 157 A ? TYR 153 A 153 A ? -0.9 GLU 150 A 150 A ? -0.1 GLY 155 A 155 A ? -0.2 GLY 159 A 159 A ? -0.2 
158 THR 158 A 158 A ? LYS 156 A 156 A ? -0.5 THR 81  A 81  A ? -0.1 MET 161 A 161 A ? -1.6 LYS 156 A 156 A ? -0.1 
159 GLY 159 A 159 A ? ASN 160 A 160 A ? -0.3 ILE 157 A 157 A ? -0.2 ASN 212 A 212 A ? -0.0 THR 158 A 158 A ? -0.0 
160 ASN 160 A 160 A ? CYS 211 A 211 A ? -0.0 THR 208 A 208 A ? -0.0 LYS 209 A 209 A ? -2.4 VAL 162 A 162 A ? -0.3 
161 MET 161 A 161 A ? THR 158 A 158 A ? -1.6 THR 208 A 208 A ? -0.2 CYS 163 A 163 A ? -0.3 THR 208 A 208 A ? -0.2 
162 VAL 162 A 162 A ? TYR 207 A 207 A ? -2.3 ASN 160 A 160 A ? -0.3 TYR 207 A 207 A ? -3.1 ALA 164 A 164 A ? -0.4 
163 CYS 163 A 163 A ? LEU 144 A 144 A ? -0.4 MET 161 A 161 A ? -0.3 LEU 144 A 144 A ? -2.9 GLY 165 A 165 A ? -0.4 
164 ALA 164 A 164 A ? GLY 205 A 205 A ? -1.6 VAL 162 A 162 A ? -0.4 GLY 205 A 205 A ? -1.4 PHE 166 A 166 A ? -0.3 
165 GLY 165 A 165 A ? PRO 142 A 142 A ? -2.2 CYS 163 A 163 A ? -0.4 LEU 167 A 167 A ? -0.5 ASP 172 A 172 A ? -0.1 
166 PHE 166 A 166 A ? LYS 171 A 171 A ? -0.8 ALA 164 A 164 A ? -0.3 GLY 169 A 169 A ? -2.0 ASN 203 A 203 A ? -0.3 
167 LEU 167 A 167 A ? GLY 165 A 165 A ? -0.5 GLU 168 A 168 A ? -0.3 ASP 202 A 202 A ? -2.6 ASN 203 A 203 A ? -0.2 
168 GLU 168 A 168 A ? GLY 169 A 169 A ? -0.2 PRO 201 A 201 A ? -0.2 LEU 167 A 167 A ? -0.3 GLY 170 A 170 A ? -0.1 
169 GLY 169 A 169 A ? PHE 166 A 166 A ? -2.0 LEU 200 A 200 A ? -0.2 GLU 168 A 168 A ? -0.2 LEU 200 A 200 A ? -0.2 
170 GLY 170 A 170 A ? ALA 199 A 199 A ? -2.8 GLU 168 A 168 A ? -0.1 ASP 172 A 172 A ? -0.3 LEU 200 A 200 A ? -0.1 
171 LYS 171 A 171 A ? PHE 166 A 166 A ? -0.3 LEU 200 A 200 A ? -0.1 PHE 166 A 166 A ? -0.8 SER 173 A 173 A ? -0.3 
172 ASP 172 A 172 A ? VAL 3   A 3   A ? -1.7 GLY 170 A 170 A ? -0.3 VAL 3   A 3   A ? -3.0 CYS 174 A 174 A ? -0.3 
173 SER 173 A 173 A ? LYS 171 A 171 A ? -0.3 ILE 2   A 2   A ? -0.2 ILE 2   A 2   A ? -0.3 ALA 199 A 199 A ? -0.2 
174 CYS 174 A 174 A ? LYS 1   A 1   A ? -3.3 ASP 172 A 172 A ? -0.3 ASP 177 A 177 A ? -2.0 GLY 123 A 123 A ? -0.1 
175 GLN 175 A 175 A ? GLY 176 A 176 A ? -0.2 SER 173 A 173 A ? -0.2 ASN 124 A 124 A ? -1.8 CYS 174 A 174 A ? -0.2 
176 GLY 176 A 176 A ? GLY 123 A 123 A ? -0.2 PHE 25  A 25  A ? -0.2 TRP 122 A 122 A ? -0.4 GLN 175 A 175 A ? -0.2 
177 ASP 177 A 177 A ? CYS 174 A 174 A ? -2.0 GLY 121 A 121 A ? -0.1 GLY 180 A 180 A ? -2.4 VAL 192 A 192 A ? -0.3 
178 SER 178 A 178 A ? GLY 179 A 179 A ? -0.3 PHE 25  A 25  A ? -0.3 GLY 27  A 27  A ? -3.8 SER 193 A 193 A ? -0.2 
179 GLY 179 A 179 A ? VAL 192 A 192 A ? -2.8 GLY 180 A 180 A ? -0.3 SER 178 A 178 A ? -0.3 SER 193 A 193 A ? -0.1 
180 GLY 180 A 180 A ? ASP 177 A 177 A ? -2.4 GLY 27  A 27  A ? -0.1 VAL 192 A 192 A ? -2.4 GLY 179 A 179 A ? -0.3 
181 PRO 181 A 181 A ? ?   ?   ? ?   ? ? ?    ?   ?   ? ?   ? ? ?    SER 120 A 120 A ? -1.5 VAL 183 A 183 A ? -0.5 
182 VAL 182 A 182 A ? GLY 190 A 190 A ? -2.3 ILE 119 A 119 A ? -0.2 GLN 189 A 189 A ? -3.0 GLY 190 A 190 A ? -1.6 
183 VAL 183 A 183 A ? LEU 118 A 118 A ? -3.1 PRO 181 A 181 A ? -0.5 LEU 118 A 118 A ? -3.6 ASN 185 A 185 A ? -0.4 
184 CYS 184 A 184 A ? GLU 187 A 187 A ? -2.6 VAL 182 A 182 A ? -0.5 GLU 187 A 187 A ? -2.0 CYS 117 A 117 A ? -0.2 
185 ASN 185 A 185 A ? GLN 116 A 116 A ? -0.6 VAL 183 A 183 A ? -0.4 CYS 184 A 184 A ? -0.2 LEU 188 A 188 A ? -0.1 
186 GLY 186 A 186 A ? GLU 187 A 187 A ? -0.2 VAL 183 A 183 A ? -0.1 ALA 105 A 105 A ? -1.0 LEU 188 A 188 A ? -0.4 
187 GLU 187 A 187 A ? CYS 184 A 184 A ? -2.0 VAL 104 A 104 A ? -0.1 CYS 184 A 184 A ? -2.6 GLN 189 A 189 A ? -0.7 
188 LEU 188 A 188 A ? ALA 105 A 105 A ? -2.8 GLY 186 A 186 A ? -0.4 VAL 183 A 183 A ? -0.2 ILE 191 A 191 A ? -0.1 
189 GLN 189 A 189 A ? VAL 182 A 182 A ? -3.0 GLU 187 A 187 A ? -0.7 VAL 210 A 210 A ? -1.2 CYS 211 A 211 A ? -0.5 
190 GLY 190 A 190 A ? VAL 182 A 182 A ? -1.6 LYS 209 A 209 A ? -0.2 VAL 182 A 182 A ? -2.3 VAL 192 A 192 A ? -0.4 
191 ILE 191 A 191 A ? THR 208 A 208 A ? -1.3 GLN 189 A 189 A ? -0.3 THR 208 A 208 A ? -2.8 GLY 180 A 180 A ? -0.1 
192 VAL 192 A 192 A ? GLY 180 A 180 A ? -2.4 GLY 190 A 190 A ? -0.4 GLY 179 A 179 A ? -2.8 TYR 207 A 207 A ? -0.2 
193 SER 193 A 193 A ? VAL 206 A 206 A ? -2.0 TRP 194 A 194 A ? -0.4 GLY 195 A 195 A ? -0.3 TYR 207 A 207 A ? -0.2 
194 TRP 194 A 194 A ? VAL 206 A 206 A ? -2.0 GLN 175 A 175 A ? -0.0 VAL 206 A 206 A ? -3.1 SER 193 A 193 A ? -0.4 
195 GLY 195 A 195 A ? SER 193 A 193 A ? -0.3 GLY 205 A 205 A ? -0.2 GLY 197 A 197 A ? -0.7 GLY 205 A 205 A ? -0.1 
196 TYR 196 A 196 A ? PRO 204 A 204 A ? -0.4 TRP 194 A 194 A ? -0.2 LEU 200 A 200 A ? -0.3 TRP 194 A 194 A ? -0.0 
197 GLY 197 A 197 A ? GLY 195 A 195 A ? -0.7 ALA 199 A 199 A ? -0.1 ALA 199 A 199 A ? -0.4 PHE 128 A 128 A ? -0.1 
198 CYS 198 A 198 A ? SER 127 A 127 A ? -0.4 ALA 199 A 199 A ? -0.1 GLY 170 A 170 A ? -0.1 CYS 174 A 174 A ? -0.1 
199 ALA 199 A 199 A ? GLY 197 A 197 A ? -0.4 ASN 203 A 203 A ? -0.3 GLY 170 A 170 A ? -2.8 CYS 198 A 198 A ? -0.1 
200 LEU 200 A 200 A ? ASN 203 A 203 A ? -0.6 TYR 196 A 196 A ? -0.3 ASN 203 A 203 A ? -1.9 GLY 169 A 169 A ? -0.2 
201 PRO 201 A 201 A ? ?   ?   ? ?   ? ? ?    ?   ?   ? ?   ? ? ?    GLU 168 A 168 A ? -0.2 LEU 167 A 167 A ? -0.1 
202 ASP 202 A 202 A ? LEU 167 A 167 A ? -2.6 PHE 166 A 166 A ? -0.1 LEU 167 A 167 A ? -0.1 GLU 168 A 168 A ? -0.1 
203 ASN 203 A 203 A ? LEU 200 A 200 A ? -1.9 PHE 166 A 166 A ? -0.3 LEU 200 A 200 A ? -0.6 ALA 199 A 199 A ? -0.3 
204 PRO 204 A 204 A ? ?   ?   ? ?   ? ? ?    ?   ?   ? ?   ? ? ?    TYR 196 A 196 A ? -0.4 GLY 165 A 165 A ? -0.2 
205 GLY 205 A 205 A ? ALA 164 A 164 A ? -1.4 GLY 195 A 195 A ? -0.1 ALA 164 A 164 A ? -1.6 TYR 207 A 207 A ? -0.4 
206 VAL 206 A 206 A ? TRP 194 A 194 A ? -3.1 CYS 163 A 163 A ? -0.2 SER 193 A 193 A ? -2.0 TRP 194 A 194 A ? -2.0 
207 TYR 207 A 207 A ? VAL 162 A 162 A ? -3.1 GLY 205 A 205 A ? -0.4 VAL 162 A 162 A ? -2.3 LYS 209 A 209 A ? -0.4 
208 THR 208 A 208 A ? ILE 191 A 191 A ? -2.8 VAL 206 A 206 A ? -0.3 ILE 191 A 191 A ? -1.3 VAL 210 A 210 A ? -1.0 
209 LYS 209 A 209 A ? ASN 160 A 160 A ? -2.4 TYR 207 A 207 A ? -0.4 ASN 212 A 212 A ? -1.5 GLY 190 A 190 A ? -0.2 
210 VAL 210 A 210 A ? GLN 189 A 189 A ? -1.2 THR 208 A 208 A ? -1.0 TYR 213 A 213 A ? -3.1 VAL 214 A 214 A ? -0.4 
211 CYS 211 A 211 A ? GLN 189 A 189 A ? -0.5 ASN 212 A 212 A ? -0.3 VAL 214 A 214 A ? -0.5 VAL 210 A 210 A ? -0.3 
212 ASN 212 A 212 A ? LYS 209 A 209 A ? -1.5 TYR 213 A 213 A ? -0.2 CYS 211 A 211 A ? -0.3 VAL 210 A 210 A ? -0.2 
213 TYR 213 A 213 A ? VAL 210 A 210 A ? -3.1 LYS 209 A 209 A ? -0.2 ILE 217 A 217 A ? -2.8 GLN 218 A 218 A ? -0.2 
214 VAL 214 A 214 A ? CYS 211 A 211 A ? -0.5 VAL 210 A 210 A ? -0.4 GLN 218 A 218 A ? -2.4 ASP 219 A 219 A ? -0.2 
215 ASP 215 A 215 A ? CYS 211 A 211 A ? -0.2 TRP 216 A 216 A ? -0.2 ASP 219 A 219 A ? -2.6 THR 220 A 220 A ? -0.2 
216 TRP 216 A 216 A ? GLN 218 A 218 A ? -0.2 ILE 217 A 217 A ? -0.2 THR 220 A 220 A ? -2.5 ILE 221 A 221 A ? -0.2 
217 ILE 217 A 217 A ? TYR 213 A 213 A ? -2.8 GLN 218 A 218 A ? -0.2 ILE 221 A 221 A ? -2.4 ASP 215 A 215 A ? -0.2 
218 GLN 218 A 218 A ? VAL 214 A 214 A ? -2.4 ASP 219 A 219 A ? -0.2 ALA 222 A 222 A ? -2.4 ILE 217 A 217 A ? -0.2 
219 ASP 219 A 219 A ? ASP 215 A 215 A ? -2.6 VAL 214 A 214 A ? -0.2 ALA 223 A 223 A ? -1.7 GLN 218 A 218 A ? -0.2 
220 THR 220 A 220 A ? TRP 216 A 216 A ? -2.5 ASP 215 A 215 A ? -0.2 ASN 224 A 224 A ? -0.5 GLN 218 A 218 A ? -0.2 
221 ILE 221 A 221 A ? ILE 217 A 217 A ? -2.4 TRP 216 A 216 A ? -0.2 ASN 224 A 224 A ? -1.4 ASP 219 A 219 A ? -0.2 
222 ALA 222 A 222 A ? GLN 218 A 218 A ? -2.4 ALA 223 A 223 A ? -0.3 ILE 221 A 221 A ? -0.2 THR 220 A 220 A ? -0.2 
223 ALA 223 A 223 A ? ASP 219 A 219 A ? -1.7 GLN 218 A 218 A ? -0.2 ALA 222 A 222 A ? -0.3 ILE 221 A 221 A ? -0.2 
224 ASN 224 A 224 A ? ILE 221 A 221 A ? -1.4 THR 220 A 220 A ? -0.5 ALA 222 A 222 A ? -0.2 ALA 223 A 223 A ? -0.2 
# 
loop_
_dssp_statistics_histogram.entry_id 
_dssp_statistics_histogram.type 
_dssp_statistics_histogram.1 
_dssp_statistics_histogram.2 
_dssp_statistics_histogram.3 
_dssp_statistics_histogram.4 
_dssp_statistics_histogram.5 
_dssp_statistics_histogram.6 
_dssp_statistics_histogram.7 
_dssp_statistics_histogram.8 
_dssp_statistics_histogram.9 
_dssp_statistics_histogram.10 
_dssp_statistics_histogram.11 
_dssp_statistics_histogram.12 
_dssp_statistics_histogram.13 
_dssp_statistics_histogram.14 
_dssp_statistics_histogram.15 
_dssp_statistics_histogram.16 
_dssp_statistics_histogram.17 
_dssp_statistics_histogram.18 
_dssp_statistics_histogram.19 
_dssp_statistics_histogram.20 
_dssp_statistics_histogram.21 
_dssp_statistics_histogram.22 
_dssp_statistics_histogram.23 
_dssp_statistics_histogram.24 
_dssp_statistics_histogram.25 
_dssp_statistics_histogram.26 
_dssp_statistics_histogram.27 
_dssp_statistics_histogram.28 
_dssp_statistics_histogram.29 
_dssp_statistics_histogram.30 
Prss1_Mus_musculus_GeneID=114228 residues_per_alpha_helix        0 0 0 0 0 0 1 0 1 0 0 0 0 0 0 0 0 0 0 0 0 0 0 0 0 0 0 0 0 0 
Prss1_Mus_musculus_GeneID=114228 parallel_bridges_per_ladder     1 0 0 0 0 0 0 0 0 0 0 0 0 0 0 0 0 0 0 0 0 0 0 0 0 0 0 0 0 0 
Prss1_Mus_musculus_GeneID=114228 antiparallel_bridges_per_ladder 3 3 2 5 2 1 0 0 0 0 0 0 0 0 0 0 0 0 0 0 0 0 0 0 0 0 0 0 0 0 
Prss1_Mus_musculus_GeneID=114228 ladders_per_sheet               1 0 0 0 0 1 0 1 0 0 0 0 0 0 0 0 0 0 0 0 0 0 0 0 0 0 0 0 0 0 
# 
loop_
_dssp_statistics_hbond.entry_id 
_dssp_statistics_hbond.type 
_dssp_statistics_hbond.count 
_dssp_statistics_hbond.count_per_100 
Prss1_Mus_musculus_GeneID=114228 O(I)-->H-N(J)          140 62.5 
Prss1_Mus_musculus_GeneID=114228 'PARALLEL BRIDGES'     2   0.9  
Prss1_Mus_musculus_GeneID=114228 'ANTIPARALLEL BRIDGES' 69  30.8 
Prss1_Mus_musculus_GeneID=114228 O(I)-->H-N(I-5)        2   0.9  
Prss1_Mus_musculus_GeneID=114228 O(I)-->H-N(I-4)        1   0.4  
Prss1_Mus_musculus_GeneID=114228 O(I)-->H-N(I-3)        4   1.8  
Prss1_Mus_musculus_GeneID=114228 O(I)-->H-N(I-2)        1   0.4  
Prss1_Mus_musculus_GeneID=114228 O(I)-->H-N(I-1)        0   0.0  
Prss1_Mus_musculus_GeneID=114228 O(I)-->H-N(I+0)        0   0.0  
Prss1_Mus_musculus_GeneID=114228 O(I)-->H-N(I+1)        0   0.0  
Prss1_Mus_musculus_GeneID=114228 O(I)-->H-N(I+2)        19  8.5  
Prss1_Mus_musculus_GeneID=114228 O(I)-->H-N(I+3)        21  9.4  
Prss1_Mus_musculus_GeneID=114228 O(I)-->H-N(I+4)        14  6.2  
Prss1_Mus_musculus_GeneID=114228 O(I)-->H-N(I+5)        0   0.0  
# 
_dssp_statistics.entry_id                       Prss1_Mus_musculus_GeneID=114228 
_dssp_statistics.nr_of_residues                 224 
_dssp_statistics.nr_of_chains                   1 
_dssp_statistics.nr_of_ss_bridges_total         0 
_dssp_statistics.nr_of_ss_bridges_intra_chain   0 
_dssp_statistics.nr_of_ss_bridges_inter_chain   0 
# 
loop_
_chem_comp.id 
_chem_comp.type 
_chem_comp.mon_nstd_flag 
_chem_comp.name 
_chem_comp.formula 
_chem_comp.formula_weight 
ALA 'L-PEPTIDE LINKING' y ALANINE         'C3 H7 N O2'     89.093 
ARG 'L-PEPTIDE LINKING' y ARGININE        'C6 H15 N4 O2'  175.209 
ASN 'L-PEPTIDE LINKING' y ASPARAGINE      'C4 H8 N2 O3'   132.118 
ASP 'L-PEPTIDE LINKING' y 'ASPARTIC ACID' 'C4 H7 N O4'    133.103 
CYS 'L-PEPTIDE LINKING' y CYSTEINE        'C3 H7 N O2 S'  121.158 
GLN 'L-PEPTIDE LINKING' y GLUTAMINE       'C5 H10 N2 O3'  146.144 
GLU 'L-PEPTIDE LINKING' y 'GLUTAMIC ACID' 'C5 H9 N O4'    147.129 
GLY 'PEPTIDE LINKING'   y GLYCINE         'C2 H5 N O2'     75.067 
HIS 'L-PEPTIDE LINKING' y HISTIDINE       'C6 H10 N3 O2'  156.162 
ILE 'L-PEPTIDE LINKING' y ISOLEUCINE      'C6 H13 N O2'   131.173 
LEU 'L-PEPTIDE LINKING' y LEUCINE         'C6 H13 N O2'   131.173 
LYS 'L-PEPTIDE LINKING' y LYSINE          'C6 H15 N2 O2'  147.195 
MET 'L-PEPTIDE LINKING' y METHIONINE      'C5 H11 N O2 S' 149.211 
PHE 'L-PEPTIDE LINKING' y PHENYLALANINE   'C9 H11 N O2'   165.189 
PRO 'L-PEPTIDE LINKING' y PROLINE         'C5 H9 N O2'     115.13 
SER 'L-PEPTIDE LINKING' y SERINE          'C3 H7 N O3'    105.093 
THR 'L-PEPTIDE LINKING' y THREONINE       'C4 H9 N O3'    119.119 
TRP 'L-PEPTIDE LINKING' y TRYPTOPHAN      'C11 H12 N2 O2' 204.225 
TYR 'L-PEPTIDE LINKING' y TYROSINE        'C9 H11 N O3'   181.189 
VAL 'L-PEPTIDE LINKING' y VALINE          'C5 H11 N O2'   117.146 
# 
loop_
_atom_type.symbol 
N 
C 
O 
S 
# 
loop_
_entity_poly_seq.entity_id 
_entity_poly_seq.num 
_entity_poly_seq.mon_id 
_entity_poly_seq.hetero 
1   1 LYS n 
1   2 ILE n 
1   3 VAL n 
1   4 GLY n 
1   5 GLY n 
1   6 TYR n 
1   7 THR n 
1   8 CYS n 
1   9 ARG n 
1  10 GLU n 
1  11 ASN n 
1  12 SER n 
1  13 VAL n 
1  14 PRO n 
1  15 TYR n 
1  16 GLN n 
1  17 VAL n 
1  18 SER n 
1  19 LEU n 
1  20 ASN n 
1  21 SER n 
1  22 GLY n 
1  23 TYR n 
1  24 HIS n 
1  25 PHE n 
1  26 CYS n 
1  27 GLY n 
1  28 GLY n 
1  29 SER n 
1  30 LEU n 
1  31 ILE n 
1  32 ASN n 
1  33 ASP n 
1  34 GLN n 
1  35 TRP n 
1  36 VAL n 
1  37 VAL n 
1  38 SER n 
1  39 ALA n 
1  40 ALA n 
1  41 HIS n 
1  42 CYS n 
1  43 TYR n 
1  44 LYS n 
1  45 THR n 
1  46 ARG n 
1  47 ILE n 
1  48 GLN n 
1  49 VAL n 
1  50 ARG n 
1  51 LEU n 
1  52 GLY n 
1  53 GLU n 
1  54 HIS n 
1  55 ASN n 
1  56 ILE n 
1  57 ASN n 
1  58 VAL n 
1  59 LEU n 
1  60 GLU n 
1  61 GLY n 
1  62 ASN n 
1  63 GLU n 
1  64 GLN n 
1  65 PHE n 
1  66 ILE n 
1  67 ASP n 
1  68 ALA n 
1  69 ALA n 
1  70 LYS n 
1  71 ILE n 
1  72 ILE n 
1  73 LYS n 
1  74 HIS n 
1  75 PRO n 
1  76 ASN n 
1  77 PHE n 
1  78 ASN n 
1  79 ARG n 
1  80 LYS n 
1  81 THR n 
1  82 LEU n 
1  83 ASN n 
1  84 ASN n 
1  85 ASP n 
1  86 ILE n 
1  87 MET n 
1  88 LEU n 
1  89 ILE n 
1  90 LYS n 
1  91 LEU n 
1  92 SER n 
1  93 SER n 
1  94 PRO n 
1  95 VAL n 
1  96 THR n 
1  97 LEU n 
1  98 ASN n 
1  99 ALA n 
1 100 ARG n 
1 101 VAL n 
1 102 ALA n 
1 103 THR n 
1 104 VAL n 
1 105 ALA n 
1 106 LEU n 
1 107 PRO n 
1 108 SER n 
1 109 SER n 
1 110 CYS n 
1 111 ALA n 
1 112 PRO n 
1 113 ALA n 
1 114 GLY n 
1 115 THR n 
1 116 GLN n 
1 117 CYS n 
1 118 LEU n 
1 119 ILE n 
1 120 SER n 
1 121 GLY n 
1 122 TRP n 
1 123 GLY n 
1 124 ASN n 
1 125 THR n 
1 126 LEU n 
1 127 SER n 
1 128 PHE n 
1 129 GLY n 
1 130 VAL n 
1 131 SER n 
1 132 GLU n 
1 133 PRO n 
1 134 ASP n 
1 135 LEU n 
1 136 LEU n 
1 137 GLN n 
1 138 CYS n 
1 139 LEU n 
1 140 ASP n 
1 141 ALA n 
1 142 PRO n 
1 143 LEU n 
1 144 LEU n 
1 145 PRO n 
1 146 GLN n 
1 147 ALA n 
1 148 ASP n 
1 149 CYS n 
1 150 GLU n 
1 151 ALA n 
1 152 SER n 
1 153 TYR n 
1 154 PRO n 
1 155 GLY n 
1 156 LYS n 
1 157 ILE n 
1 158 THR n 
1 159 GLY n 
1 160 ASN n 
1 161 MET n 
1 162 VAL n 
1 163 CYS n 
1 164 ALA n 
1 165 GLY n 
1 166 PHE n 
1 167 LEU n 
1 168 GLU n 
1 169 GLY n 
1 170 GLY n 
1 171 LYS n 
1 172 ASP n 
1 173 SER n 
1 174 CYS n 
1 175 GLN n 
1 176 GLY n 
1 177 ASP n 
1 178 SER n 
1 179 GLY n 
1 180 GLY n 
1 181 PRO n 
1 182 VAL n 
1 183 VAL n 
1 184 CYS n 
1 185 ASN n 
1 186 GLY n 
1 187 GLU n 
1 188 LEU n 
1 189 GLN n 
1 190 GLY n 
1 191 ILE n 
1 192 VAL n 
1 193 SER n 
1 194 TRP n 
1 195 GLY n 
1 196 TYR n 
1 197 GLY n 
1 198 CYS n 
1 199 ALA n 
1 200 LEU n 
1 201 PRO n 
1 202 ASP n 
1 203 ASN n 
1 204 PRO n 
1 205 GLY n 
1 206 VAL n 
1 207 TYR n 
1 208 THR n 
1 209 LYS n 
1 210 VAL n 
1 211 CYS n 
1 212 ASN n 
1 213 TYR n 
1 214 VAL n 
1 215 ASP n 
1 216 TRP n 
1 217 ILE n 
1 218 GLN n 
1 219 ASP n 
1 220 THR n 
1 221 ILE n 
1 222 ALA n 
1 223 ALA n 
1 224 ASN n 
# 
loop_
_pdbx_poly_seq_scheme.asym_id 
_pdbx_poly_seq_scheme.entity_id 
_pdbx_poly_seq_scheme.seq_id 
_pdbx_poly_seq_scheme.mon_id 
_pdbx_poly_seq_scheme.ndb_seq_num 
_pdbx_poly_seq_scheme.pdb_seq_num 
_pdbx_poly_seq_scheme.auth_seq_num 
_pdbx_poly_seq_scheme.pdb_mon_id 
_pdbx_poly_seq_scheme.auth_mon_id 
_pdbx_poly_seq_scheme.pdb_strand_id 
_pdbx_poly_seq_scheme.pdb_ins_code 
_pdbx_poly_seq_scheme.hetero 
A 1   1 LYS   1 1   1   LYS LYS A ? n 
A 1   2 ILE   2 2   2   ILE ILE A ? n 
A 1   3 VAL   3 3   3   VAL VAL A ? n 
A 1   4 GLY   4 4   4   GLY GLY A ? n 
A 1   5 GLY   5 5   5   GLY GLY A ? n 
A 1   6 TYR   6 6   6   TYR TYR A ? n 
A 1   7 THR   7 7   7   THR THR A ? n 
A 1   8 CYS   8 8   8   CYS CYS A ? n 
A 1   9 ARG   9 9   9   ARG ARG A ? n 
A 1  10 GLU  10 10  10  GLU GLU A ? n 
A 1  11 ASN  11 11  11  ASN ASN A ? n 
A 1  12 SER  12 12  12  SER SER A ? n 
A 1  13 VAL  13 13  13  VAL VAL A ? n 
A 1  14 PRO  14 14  14  PRO PRO A ? n 
A 1  15 TYR  15 15  15  TYR TYR A ? n 
A 1  16 GLN  16 16  16  GLN GLN A ? n 
A 1  17 VAL  17 17  17  VAL VAL A ? n 
A 1  18 SER  18 18  18  SER SER A ? n 
A 1  19 LEU  19 19  19  LEU LEU A ? n 
A 1  20 ASN  20 20  20  ASN ASN A ? n 
A 1  21 SER  21 21  21  SER SER A ? n 
A 1  22 GLY  22 22  22  GLY GLY A ? n 
A 1  23 TYR  23 23  23  TYR TYR A ? n 
A 1  24 HIS  24 24  24  HIS HIS A ? n 
A 1  25 PHE  25 25  25  PHE PHE A ? n 
A 1  26 CYS  26 26  26  CYS CYS A ? n 
A 1  27 GLY  27 27  27  GLY GLY A ? n 
A 1  28 GLY  28 28  28  GLY GLY A ? n 
A 1  29 SER  29 29  29  SER SER A ? n 
A 1  30 LEU  30 30  30  LEU LEU A ? n 
A 1  31 ILE  31 31  31  ILE ILE A ? n 
A 1  32 ASN  32 32  32  ASN ASN A ? n 
A 1  33 ASP  33 33  33  ASP ASP A ? n 
A 1  34 GLN  34 34  34  GLN GLN A ? n 
A 1  35 TRP  35 35  35  TRP TRP A ? n 
A 1  36 VAL  36 36  36  VAL VAL A ? n 
A 1  37 VAL  37 37  37  VAL VAL A ? n 
A 1  38 SER  38 38  38  SER SER A ? n 
A 1  39 ALA  39 39  39  ALA ALA A ? n 
A 1  40 ALA  40 40  40  ALA ALA A ? n 
A 1  41 HIS  41 41  41  HIS HIS A ? n 
A 1  42 CYS  42 42  42  CYS CYS A ? n 
A 1  43 TYR  43 43  43  TYR TYR A ? n 
A 1  44 LYS  44 44  44  LYS LYS A ? n 
A 1  45 THR  45 45  45  THR THR A ? n 
A 1  46 ARG  46 46  46  ARG ARG A ? n 
A 1  47 ILE  47 47  47  ILE ILE A ? n 
A 1  48 GLN  48 48  48  GLN GLN A ? n 
A 1  49 VAL  49 49  49  VAL VAL A ? n 
A 1  50 ARG  50 50  50  ARG ARG A ? n 
A 1  51 LEU  51 51  51  LEU LEU A ? n 
A 1  52 GLY  52 52  52  GLY GLY A ? n 
A 1  53 GLU  53 53  53  GLU GLU A ? n 
A 1  54 HIS  54 54  54  HIS HIS A ? n 
A 1  55 ASN  55 55  55  ASN ASN A ? n 
A 1  56 ILE  56 56  56  ILE ILE A ? n 
A 1  57 ASN  57 57  57  ASN ASN A ? n 
A 1  58 VAL  58 58  58  VAL VAL A ? n 
A 1  59 LEU  59 59  59  LEU LEU A ? n 
A 1  60 GLU  60 60  60  GLU GLU A ? n 
A 1  61 GLY  61 61  61  GLY GLY A ? n 
A 1  62 ASN  62 62  62  ASN ASN A ? n 
A 1  63 GLU  63 63  63  GLU GLU A ? n 
A 1  64 GLN  64 64  64  GLN GLN A ? n 
A 1  65 PHE  65 65  65  PHE PHE A ? n 
A 1  66 ILE  66 66  66  ILE ILE A ? n 
A 1  67 ASP  67 67  67  ASP ASP A ? n 
A 1  68 ALA  68 68  68  ALA ALA A ? n 
A 1  69 ALA  69 69  69  ALA ALA A ? n 
A 1  70 LYS  70 70  70  LYS LYS A ? n 
A 1  71 ILE  71 71  71  ILE ILE A ? n 
A 1  72 ILE  72 72  72  ILE ILE A ? n 
A 1  73 LYS  73 73  73  LYS LYS A ? n 
A 1  74 HIS  74 74  74  HIS HIS A ? n 
A 1  75 PRO  75 75  75  PRO PRO A ? n 
A 1  76 ASN  76 76  76  ASN ASN A ? n 
A 1  77 PHE  77 77  77  PHE PHE A ? n 
A 1  78 ASN  78 78  78  ASN ASN A ? n 
A 1  79 ARG  79 79  79  ARG ARG A ? n 
A 1  80 LYS  80 80  80  LYS LYS A ? n 
A 1  81 THR  81 81  81  THR THR A ? n 
A 1  82 LEU  82 82  82  LEU LEU A ? n 
A 1  83 ASN  83 83  83  ASN ASN A ? n 
A 1  84 ASN  84 84  84  ASN ASN A ? n 
A 1  85 ASP  85 85  85  ASP ASP A ? n 
A 1  86 ILE  86 86  86  ILE ILE A ? n 
A 1  87 MET  87 87  87  MET MET A ? n 
A 1  88 LEU  88 88  88  LEU LEU A ? n 
A 1  89 ILE  89 89  89  ILE ILE A ? n 
A 1  90 LYS  90 90  90  LYS LYS A ? n 
A 1  91 LEU  91 91  91  LEU LEU A ? n 
A 1  92 SER  92 92  92  SER SER A ? n 
A 1  93 SER  93 93  93  SER SER A ? n 
A 1  94 PRO  94 94  94  PRO PRO A ? n 
A 1  95 VAL  95 95  95  VAL VAL A ? n 
A 1  96 THR  96 96  96  THR THR A ? n 
A 1  97 LEU  97 97  97  LEU LEU A ? n 
A 1  98 ASN  98 98  98  ASN ASN A ? n 
A 1  99 ALA  99 99  99  ALA ALA A ? n 
A 1 100 ARG 100 100 100 ARG ARG A ? n 
A 1 101 VAL 101 101 101 VAL VAL A ? n 
A 1 102 ALA 102 102 102 ALA ALA A ? n 
A 1 103 THR 103 103 103 THR THR A ? n 
A 1 104 VAL 104 104 104 VAL VAL A ? n 
A 1 105 ALA 105 105 105 ALA ALA A ? n 
A 1 106 LEU 106 106 106 LEU LEU A ? n 
A 1 107 PRO 107 107 107 PRO PRO A ? n 
A 1 108 SER 108 108 108 SER SER A ? n 
A 1 109 SER 109 109 109 SER SER A ? n 
A 1 110 CYS 110 110 110 CYS CYS A ? n 
A 1 111 ALA 111 111 111 ALA ALA A ? n 
A 1 112 PRO 112 112 112 PRO PRO A ? n 
A 1 113 ALA 113 113 113 ALA ALA A ? n 
A 1 114 GLY 114 114 114 GLY GLY A ? n 
A 1 115 THR 115 115 115 THR THR A ? n 
A 1 116 GLN 116 116 116 GLN GLN A ? n 
A 1 117 CYS 117 117 117 CYS CYS A ? n 
A 1 118 LEU 118 118 118 LEU LEU A ? n 
A 1 119 ILE 119 119 119 ILE ILE A ? n 
A 1 120 SER 120 120 120 SER SER A ? n 
A 1 121 GLY 121 121 121 GLY GLY A ? n 
A 1 122 TRP 122 122 122 TRP TRP A ? n 
A 1 123 GLY 123 123 123 GLY GLY A ? n 
A 1 124 ASN 124 124 124 ASN ASN A ? n 
A 1 125 THR 125 125 125 THR THR A ? n 
A 1 126 LEU 126 126 126 LEU LEU A ? n 
A 1 127 SER 127 127 127 SER SER A ? n 
A 1 128 PHE 128 128 128 PHE PHE A ? n 
A 1 129 GLY 129 129 129 GLY GLY A ? n 
A 1 130 VAL 130 130 130 VAL VAL A ? n 
A 1 131 SER 131 131 131 SER SER A ? n 
A 1 132 GLU 132 132 132 GLU GLU A ? n 
A 1 133 PRO 133 133 133 PRO PRO A ? n 
A 1 134 ASP 134 134 134 ASP ASP A ? n 
A 1 135 LEU 135 135 135 LEU LEU A ? n 
A 1 136 LEU 136 136 136 LEU LEU A ? n 
A 1 137 GLN 137 137 137 GLN GLN A ? n 
A 1 138 CYS 138 138 138 CYS CYS A ? n 
A 1 139 LEU 139 139 139 LEU LEU A ? n 
A 1 140 ASP 140 140 140 ASP ASP A ? n 
A 1 141 ALA 141 141 141 ALA ALA A ? n 
A 1 142 PRO 142 142 142 PRO PRO A ? n 
A 1 143 LEU 143 143 143 LEU LEU A ? n 
A 1 144 LEU 144 144 144 LEU LEU A ? n 
A 1 145 PRO 145 145 145 PRO PRO A ? n 
A 1 146 GLN 146 146 146 GLN GLN A ? n 
A 1 147 ALA 147 147 147 ALA ALA A ? n 
A 1 148 ASP 148 148 148 ASP ASP A ? n 
A 1 149 CYS 149 149 149 CYS CYS A ? n 
A 1 150 GLU 150 150 150 GLU GLU A ? n 
A 1 151 ALA 151 151 151 ALA ALA A ? n 
A 1 152 SER 152 152 152 SER SER A ? n 
A 1 153 TYR 153 153 153 TYR TYR A ? n 
A 1 154 PRO 154 154 154 PRO PRO A ? n 
A 1 155 GLY 155 155 155 GLY GLY A ? n 
A 1 156 LYS 156 156 156 LYS LYS A ? n 
A 1 157 ILE 157 157 157 ILE ILE A ? n 
A 1 158 THR 158 158 158 THR THR A ? n 
A 1 159 GLY 159 159 159 GLY GLY A ? n 
A 1 160 ASN 160 160 160 ASN ASN A ? n 
A 1 161 MET 161 161 161 MET MET A ? n 
A 1 162 VAL 162 162 162 VAL VAL A ? n 
A 1 163 CYS 163 163 163 CYS CYS A ? n 
A 1 164 ALA 164 164 164 ALA ALA A ? n 
A 1 165 GLY 165 165 165 GLY GLY A ? n 
A 1 166 PHE 166 166 166 PHE PHE A ? n 
A 1 167 LEU 167 167 167 LEU LEU A ? n 
A 1 168 GLU 168 168 168 GLU GLU A ? n 
A 1 169 GLY 169 169 169 GLY GLY A ? n 
A 1 170 GLY 170 170 170 GLY GLY A ? n 
A 1 171 LYS 171 171 171 LYS LYS A ? n 
A 1 172 ASP 172 172 172 ASP ASP A ? n 
A 1 173 SER 173 173 173 SER SER A ? n 
A 1 174 CYS 174 174 174 CYS CYS A ? n 
A 1 175 GLN 175 175 175 GLN GLN A ? n 
A 1 176 GLY 176 176 176 GLY GLY A ? n 
A 1 177 ASP 177 177 177 ASP ASP A ? n 
A 1 178 SER 178 178 178 SER SER A ? n 
A 1 179 GLY 179 179 179 GLY GLY A ? n 
A 1 180 GLY 180 180 180 GLY GLY A ? n 
A 1 181 PRO 181 181 181 PRO PRO A ? n 
A 1 182 VAL 182 182 182 VAL VAL A ? n 
A 1 183 VAL 183 183 183 VAL VAL A ? n 
A 1 184 CYS 184 184 184 CYS CYS A ? n 
A 1 185 ASN 185 185 185 ASN ASN A ? n 
A 1 186 GLY 186 186 186 GLY GLY A ? n 
A 1 187 GLU 187 187 187 GLU GLU A ? n 
A 1 188 LEU 188 188 188 LEU LEU A ? n 
A 1 189 GLN 189 189 189 GLN GLN A ? n 
A 1 190 GLY 190 190 190 GLY GLY A ? n 
A 1 191 ILE 191 191 191 ILE ILE A ? n 
A 1 192 VAL 192 192 192 VAL VAL A ? n 
A 1 193 SER 193 193 193 SER SER A ? n 
A 1 194 TRP 194 194 194 TRP TRP A ? n 
A 1 195 GLY 195 195 195 GLY GLY A ? n 
A 1 196 TYR 196 196 196 TYR TYR A ? n 
A 1 197 GLY 197 197 197 GLY GLY A ? n 
A 1 198 CYS 198 198 198 CYS CYS A ? n 
A 1 199 ALA 199 199 199 ALA ALA A ? n 
A 1 200 LEU 200 200 200 LEU LEU A ? n 
A 1 201 PRO 201 201 201 PRO PRO A ? n 
A 1 202 ASP 202 202 202 ASP ASP A ? n 
A 1 203 ASN 203 203 203 ASN ASN A ? n 
A 1 204 PRO 204 204 204 PRO PRO A ? n 
A 1 205 GLY 205 205 205 GLY GLY A ? n 
A 1 206 VAL 206 206 206 VAL VAL A ? n 
A 1 207 TYR 207 207 207 TYR TYR A ? n 
A 1 208 THR 208 208 208 THR THR A ? n 
A 1 209 LYS 209 209 209 LYS LYS A ? n 
A 1 210 VAL 210 210 210 VAL VAL A ? n 
A 1 211 CYS 211 211 211 CYS CYS A ? n 
A 1 212 ASN 212 212 212 ASN ASN A ? n 
A 1 213 TYR 213 213 213 TYR TYR A ? n 
A 1 214 VAL 214 214 214 VAL VAL A ? n 
A 1 215 ASP 215 215 215 ASP ASP A ? n 
A 1 216 TRP 216 216 216 TRP TRP A ? n 
A 1 217 ILE 217 217 217 ILE ILE A ? n 
A 1 218 GLN 218 218 218 GLN GLN A ? n 
A 1 219 ASP 219 219 219 ASP ASP A ? n 
A 1 220 THR 220 220 220 THR THR A ? n 
A 1 221 ILE 221 221 221 ILE ILE A ? n 
A 1 222 ALA 222 222 222 ALA ALA A ? n 
A 1 223 ALA 223 223 223 ALA ALA A ? n 
A 1 224 ASN 224 224 224 ASN ASN A ? n 
# 
loop_
_atom_site.group_PDB 
_atom_site.id 
_atom_site.type_symbol 
_atom_site.label_atom_id 
_atom_site.label_alt_id 
_atom_site.label_comp_id 
_atom_site.label_asym_id 
_atom_site.label_entity_id 
_atom_site.label_seq_id 
_atom_site.pdbx_PDB_ins_code 
_atom_site.Cartn_x 
_atom_site.Cartn_y 
_atom_site.Cartn_z 
_atom_site.occupancy 
_atom_site.B_iso_or_equiv 
_atom_site.pdbx_formal_charge 
_atom_site.auth_seq_id 
_atom_site.auth_comp_id 
_atom_site.auth_asym_id 
_atom_site.auth_atom_id 
_atom_site.pdbx_PDB_model_num 
ATOM 1    N N   ? LYS A 1   1 ?   2.197  10.512  -4.016 1.000 65.880 ? 1   LYS A N   1 
ATOM 2    C CA  ? LYS A 1   1 ?   2.628  11.154  -5.254 1.000 65.880 ? 1   LYS A CA  1 
ATOM 3    C C   ? LYS A 1   1 ?   2.485  10.208  -6.443 1.000 65.880 ? 1   LYS A C   1 
ATOM 4    C CB  ? LYS A 1   1 ?   4.076  11.631  -5.136 1.000 65.880 ? 1   LYS A CB  1 
ATOM 5    O O   ? LYS A 1   1 ?   3.097   9.138  -6.469 1.000 65.880 ? 1   LYS A O   1 
ATOM 6    C CG  ? LYS A 1   1 ?   4.577  12.396  -6.352 1.000 65.880 ? 1   LYS A CG  1 
ATOM 7    C CD  ? LYS A 1   1 ?   6.022  12.846  -6.173 1.000 65.880 ? 1   LYS A CD  1 
ATOM 8    C CE  ? LYS A 1   1 ?   6.580  13.458  -7.451 1.000 65.880 ? 1   LYS A CE  1 
ATOM 9    N NZ  ? LYS A 1   1 ?   8.007  13.868  -7.291 1.000 65.880 ? 1   LYS A NZ  1 
ATOM 10   N N   ? ILE A 1   2 ?   1.563  10.379  -7.321 1.000 81.910 ? 2   ILE A N   1 
ATOM 11   C CA  ? ILE A 1   2 ?   1.583   9.654  -8.587 1.000 81.910 ? 2   ILE A CA  1 
ATOM 12   C C   ? ILE A 1   2 ?   2.050  10.583  -9.706 1.000 81.910 ? 2   ILE A C   1 
ATOM 13   C CB  ? ILE A 1   2 ?   0.194   9.067  -8.923 1.000 81.910 ? 2   ILE A CB  1 
ATOM 14   O O   ? ILE A 1   2 ?   1.397  11.586 -10.002 1.000 81.910 ? 2   ILE A O   1 
ATOM 15   C CG1 ? ILE A 1   2 ?  -0.261   8.107  -7.818 1.000 81.910 ? 2   ILE A CG1 1 
ATOM 16   C CG2 ? ILE A 1   2 ?   0.220   8.363 -10.283 1.000 81.910 ? 2   ILE A CG2 1 
ATOM 17   C CD1 ? ILE A 1   2 ?   0.563   6.830  -7.728 1.000 81.910 ? 2   ILE A CD1 1 
ATOM 18   N N   ? VAL A 1   3 ?   3.224  10.431 -10.201 1.000 85.580 ? 3   VAL A N   1 
ATOM 19   C CA  ? VAL A 1   3 ?   3.807  11.196 -11.298 1.000 85.580 ? 3   VAL A CA  1 
ATOM 20   C C   ? VAL A 1   3 ?   3.490  10.515 -12.628 1.000 85.580 ? 3   VAL A C   1 
ATOM 21   C CB  ? VAL A 1   3 ?   5.335  11.354 -11.131 1.000 85.580 ? 3   VAL A CB  1 
ATOM 22   O O   ? VAL A 1   3 ?   3.691   9.308 -12.778 1.000 85.580 ? 3   VAL A O   1 
ATOM 23   C CG1 ? VAL A 1   3 ?   5.926  12.148 -12.295 1.000 85.580 ? 3   VAL A CG1 1 
ATOM 24   C CG2 ? VAL A 1   3 ?   5.658  12.030  -9.800 1.000 85.580 ? 3   VAL A CG2 1 
ATOM 25   N N   ? GLY A 1   4 ?   2.964  11.423 -13.599 1.000 85.430 ? 4   GLY A N   1 
ATOM 26   C CA  ? GLY A 1   4 ?   2.696  10.876 -14.920 1.000 85.430 ? 4   GLY A CA  1 
ATOM 27   C C   ? GLY A 1   4 ?   1.474   9.978 -14.957 1.000 85.430 ? 4   GLY A C   1 
ATOM 28   O O   ? GLY A 1   4 ?   1.326   9.160 -15.867 1.000 85.430 ? 4   GLY A O   1 
ATOM 29   N N   ? GLY A 1   5 ?   0.558  10.059 -13.824 1.000 90.510 ? 5   GLY A N   1 
ATOM 30   C CA  ? GLY A 1   5 ?  -0.691   9.317 -13.755 1.000 90.510 ? 5   GLY A CA  1 
ATOM 31   C C   ? GLY A 1   5 ?  -1.892  10.125 -14.209 1.000 90.510 ? 5   GLY A C   1 
ATOM 32   O O   ? GLY A 1   5 ?  -1.752  11.071 -14.987 1.000 90.510 ? 5   GLY A O   1 
ATOM 33   N N   ? TYR A 1   6 ?  -3.048   9.683 -13.871 1.000 92.960 ? 6   TYR A N   1 
ATOM 34   C CA  ? TYR A 1   6 ?  -4.314  10.319 -14.217 1.000 92.960 ? 6   TYR A CA  1 
ATOM 35   C C   ? TYR A 1   6 ?  -5.275  10.302 -13.034 1.000 92.960 ? 6   TYR A C   1 
ATOM 36   C CB  ? TYR A 1   6 ?  -4.955   9.622 -15.421 1.000 92.960 ? 6   TYR A CB  1 
ATOM 37   O O   ? TYR A 1   6 ?  -5.072   9.556 -12.073 1.000 92.960 ? 6   TYR A O   1 
ATOM 38   C CG  ? TYR A 1   6 ?  -5.242   8.158 -15.192 1.000 92.960 ? 6   TYR A CG  1 
ATOM 39   C CD1 ? TYR A 1   6 ?  -4.274   7.190 -15.451 1.000 92.960 ? 6   TYR A CD1 1 
ATOM 40   C CD2 ? TYR A 1   6 ?  -6.481   7.739 -14.718 1.000 92.960 ? 6   TYR A CD2 1 
ATOM 41   C CE1 ? TYR A 1   6 ?  -4.535   5.839 -15.244 1.000 92.960 ? 6   TYR A CE1 1 
ATOM 42   C CE2 ? TYR A 1   6 ?  -6.752   6.392 -14.507 1.000 92.960 ? 6   TYR A CE2 1 
ATOM 43   O OH  ? TYR A 1   6 ?  -6.037   4.115 -14.565 1.000 92.960 ? 6   TYR A OH  1 
ATOM 44   C CZ  ? TYR A 1   6 ?  -5.774   5.450 -14.772 1.000 92.960 ? 6   TYR A CZ  1 
ATOM 45   N N   ? THR A 1   7 ?  -6.237  11.292 -13.067 1.000 94.010 ? 7   THR A N   1 
ATOM 46   C CA  ? THR A 1   7 ?  -7.296  11.233 -12.065 1.000 94.010 ? 7   THR A CA  1 
ATOM 47   C C   ? THR A 1   7 ?  -8.138   9.973 -12.242 1.000 94.010 ? 7   THR A C   1 
ATOM 48   C CB  ? THR A 1   7 ?  -8.203  12.475 -12.137 1.000 94.010 ? 7   THR A CB  1 
ATOM 49   O O   ? THR A 1   7 ?  -8.647   9.708 -13.334 1.000 94.010 ? 7   THR A O   1 
ATOM 50   C CG2 ? THR A 1   7 ?  -9.324  12.398 -11.106 1.000 94.010 ? 7   THR A CG2 1 
ATOM 51   O OG1 ? THR A 1   7 ?  -7.418  13.648 -11.886 1.000 94.010 ? 7   THR A OG1 1 
ATOM 52   N N   ? CYS A 1   8 ?  -8.249   9.191 -11.192 1.000 94.190 ? 8   CYS A N   1 
ATOM 53   C CA  ? CYS A 1   8 ?  -9.055   7.976 -11.223 1.000 94.190 ? 8   CYS A CA  1 
ATOM 54   C C   ? CYS A 1   8 ? -10.523   8.302 -11.470 1.000 94.190 ? 8   CYS A C   1 
ATOM 55   C CB  ? CYS A 1   8 ?  -8.908   7.202  -9.914 1.000 94.190 ? 8   CYS A CB  1 
ATOM 56   O O   ? CYS A 1   8 ? -11.018   9.337 -11.019 1.000 94.190 ? 8   CYS A O   1 
ATOM 57   S SG  ? CYS A 1   8 ?  -7.236   6.588  -9.615 1.000 94.190 ? 8   CYS A SG  1 
ATOM 58   N N   ? ARG A 1   9 ? -11.134   7.364 -12.205 1.000 94.360 ? 9   ARG A N   1 
ATOM 59   C CA  ? ARG A 1   9 ? -12.584   7.494 -12.306 1.000 94.360 ? 9   ARG A CA  1 
ATOM 60   C C   ? ARG A 1   9 ? -13.241   7.387 -10.934 1.000 94.360 ? 9   ARG A C   1 
ATOM 61   C CB  ? ARG A 1   9 ? -13.156   6.430 -13.245 1.000 94.360 ? 9   ARG A CB  1 
ATOM 62   O O   ? ARG A 1   9 ? -12.808   6.598 -10.093 1.000 94.360 ? 9   ARG A O   1 
ATOM 63   C CG  ? ARG A 1   9 ? -14.641   6.590 -13.525 1.000 94.360 ? 9   ARG A CG  1 
ATOM 64   C CD  ? ARG A 1   9 ? -15.159   5.506 -14.462 1.000 94.360 ? 9   ARG A CD  1 
ATOM 65   N NE  ? ARG A 1   9 ? -16.615   5.409 -14.422 1.000 94.360 ? 9   ARG A NE  1 
ATOM 66   N NH1 ? ARG A 1   9 ? -16.735   3.545 -15.780 1.000 94.360 ? 9   ARG A NH1 1 
ATOM 67   N NH2 ? ARG A 1   9 ? -18.651   4.485 -14.945 1.000 94.360 ? 9   ARG A NH2 1 
ATOM 68   C CZ  ? ARG A 1   9 ? -17.330   4.480 -15.049 1.000 94.360 ? 9   ARG A CZ  1 
ATOM 69   N N   ? GLU A 1  10 ? -14.245   8.205 -10.702 1.000 92.080 ? 10  GLU A N   1 
ATOM 70   C CA  ? GLU A 1  10 ? -14.962   8.173  -9.431 1.000 92.080 ? 10  GLU A CA  1 
ATOM 71   C C   ? GLU A 1  10 ? -15.387   6.752  -9.073 1.000 92.080 ? 10  GLU A C   1 
ATOM 72   C CB  ? GLU A 1  10 ? -16.186   9.091  -9.482 1.000 92.080 ? 10  GLU A CB  1 
ATOM 73   O O   ? GLU A 1  10 ? -15.903   6.020  -9.920 1.000 92.080 ? 10  GLU A O   1 
ATOM 74   C CG  ? GLU A 1  10 ? -16.833   9.329  -8.125 1.000 92.080 ? 10  GLU A CG  1 
ATOM 75   C CD  ? GLU A 1  10 ? -17.935  10.376  -8.161 1.000 92.080 ? 10  GLU A CD  1 
ATOM 76   O OE1 ? GLU A 1  10 ? -18.505  10.694  -7.093 1.000 92.080 ? 10  GLU A OE1 1 
ATOM 77   O OE2 ? GLU A 1  10 ? -18.230  10.883  -9.266 1.000 92.080 ? 10  GLU A OE2 1 
ATOM 78   N N   ? ASN A 1  11 ? -15.022   6.297  -7.849 1.000 89.590 ? 11  ASN A N   1 
ATOM 79   C CA  ? ASN A 1  11 ? -15.449   5.036  -7.254 1.000 89.590 ? 11  ASN A CA  1 
ATOM 80   C C   ? ASN A 1  11 ? -14.835   3.839  -7.975 1.000 89.590 ? 11  ASN A C   1 
ATOM 81   C CB  ? ASN A 1  11 ? -16.976   4.930  -7.257 1.000 89.590 ? 11  ASN A CB  1 
ATOM 82   O O   ? ASN A 1  11 ? -15.316   2.713  -7.839 1.000 89.590 ? 11  ASN A O   1 
ATOM 83   C CG  ? ASN A 1  11 ? -17.638   6.020  -6.437 1.000 89.590 ? 11  ASN A CG  1 
ATOM 84   N ND2 ? ASN A 1  11 ? -18.750   6.545  -6.937 1.000 89.590 ? 11  ASN A ND2 1 
ATOM 85   O OD1 ? ASN A 1  11 ? -17.153   6.388  -5.364 1.000 89.590 ? 11  ASN A OD1 1 
ATOM 86   N N   ? SER A 1  12 ? -13.849   4.026  -8.788 1.000 94.600 ? 12  SER A N   1 
ATOM 87   C CA  ? SER A 1  12 ? -13.196   2.975  -9.562 1.000 94.600 ? 12  SER A CA  1 
ATOM 88   C C   ? SER A 1  12 ? -12.199   2.199  -8.708 1.000 94.600 ? 12  SER A C   1 
ATOM 89   C CB  ? SER A 1  12 ? -12.484   3.568 -10.778 1.000 94.600 ? 12  SER A CB  1 
ATOM 90   O O   ? SER A 1  12 ? -11.769   1.107  -9.085 1.000 94.600 ? 12  SER A O   1 
ATOM 91   O OG  ? SER A 1  12 ? -11.453   4.454 -10.376 1.000 94.600 ? 12  SER A OG  1 
ATOM 92   N N   ? VAL A 1  13 ? -11.838   2.643  -7.514 1.000 96.760 ? 13  VAL A N   1 
ATOM 93   C CA  ? VAL A 1  13 ? -10.900   1.997  -6.601 1.000 96.760 ? 13  VAL A CA  1 
ATOM 94   C C   ? VAL A 1  13 ? -11.496   1.950  -5.196 1.000 96.760 ? 13  VAL A C   1 
ATOM 95   C CB  ? VAL A 1  13 ?  -9.538   2.725  -6.578 1.000 96.760 ? 13  VAL A CB  1 
ATOM 96   O O   ? VAL A 1  13 ? -11.024   2.642  -4.291 1.000 96.760 ? 13  VAL A O   1 
ATOM 97   C CG1 ? VAL A 1  13 ?  -8.474   1.860  -5.905 1.000 96.760 ? 13  VAL A CG1 1 
ATOM 98   C CG2 ? VAL A 1  13 ?  -9.109   3.098  -7.996 1.000 96.760 ? 13  VAL A CG2 1 
ATOM 99   N N   ? PRO A 1  14 ? -12.537   1.125  -4.966 1.000 96.900 ? 14  PRO A N   1 
ATOM 100  C CA  ? PRO A 1  14 ? -13.337   1.137  -3.739 1.000 96.900 ? 14  PRO A CA  1 
ATOM 101  C C   ? PRO A 1  14 ? -12.611   0.502  -2.555 1.000 96.900 ? 14  PRO A C   1 
ATOM 102  C CB  ? PRO A 1  14 ? -14.577   0.324  -4.118 1.000 96.900 ? 14  PRO A CB  1 
ATOM 103  O O   ? PRO A 1  14 ? -13.045   0.649  -1.409 1.000 96.900 ? 14  PRO A O   1 
ATOM 104  C CG  ? PRO A 1  14 ? -14.113  -0.600  -5.197 1.000 96.900 ? 14  PRO A CG  1 
ATOM 105  C CD  ? PRO A 1  14 ? -13.108   0.125  -6.046 1.000 96.900 ? 14  PRO A CD  1 
ATOM 106  N N   ? TYR A 1  15 ? -11.403  -0.149  -2.814 1.000 98.110 ? 15  TYR A N   1 
ATOM 107  C CA  ? TYR A 1  15 ? -10.606  -0.777  -1.767 1.000 98.110 ? 15  TYR A CA  1 
ATOM 108  C C   ? TYR A 1  15 ?  -9.571   0.194  -1.212 1.000 98.110 ? 15  TYR A C   1 
ATOM 109  C CB  ? TYR A 1  15 ?  -9.910  -2.033  -2.301 1.000 98.110 ? 15  TYR A CB  1 
ATOM 110  O O   ? TYR A 1  15 ?  -8.913  -0.096  -0.210 1.000 98.110 ? 15  TYR A O   1 
ATOM 111  C CG  ? TYR A 1  15 ?  -9.231  -1.829  -3.634 1.000 98.110 ? 15  TYR A CG  1 
ATOM 112  C CD1 ? TYR A 1  15 ?  -9.818  -2.282  -4.813 1.000 98.110 ? 15  TYR A CD1 1 
ATOM 113  C CD2 ? TYR A 1  15 ?  -8.001  -1.185  -3.716 1.000 98.110 ? 15  TYR A CD2 1 
ATOM 114  C CE1 ? TYR A 1  15 ?  -9.195  -2.099  -6.043 1.000 98.110 ? 15  TYR A CE1 1 
ATOM 115  C CE2 ? TYR A 1  15 ?  -7.369  -0.996  -4.941 1.000 98.110 ? 15  TYR A CE2 1 
ATOM 116  O OH  ? TYR A 1  15 ?  -7.352  -1.271  -7.312 1.000 98.110 ? 15  TYR A OH  1 
ATOM 117  C CZ  ? TYR A 1  15 ?  -7.973  -1.455  -6.097 1.000 98.110 ? 15  TYR A CZ  1 
ATOM 118  N N   ? GLN A 1  16 ?  -9.276   1.306  -1.924 1.000 97.450 ? 16  GLN A N   1 
ATOM 119  C CA  ? GLN A 1  16 ?  -8.289   2.298  -1.510 1.000 97.450 ? 16  GLN A CA  1 
ATOM 120  C C   ? GLN A 1  16 ?  -8.719   2.999  -0.224 1.000 97.450 ? 16  GLN A C   1 
ATOM 121  C CB  ? GLN A 1  16 ?  -8.064   3.327  -2.619 1.000 97.450 ? 16  GLN A CB  1 
ATOM 122  O O   ? GLN A 1  16 ?  -9.849   3.479  -0.120 1.000 97.450 ? 16  GLN A O   1 
ATOM 123  C CG  ? GLN A 1  16 ?  -7.060   4.413  -2.255 1.000 97.450 ? 16  GLN A CG  1 
ATOM 124  C CD  ? GLN A 1  16 ?  -5.635   3.897  -2.189 1.000 97.450 ? 16  GLN A CD  1 
ATOM 125  N NE2 ? GLN A 1  16 ?  -4.680   4.810  -2.049 1.000 97.450 ? 16  GLN A NE2 1 
ATOM 126  O OE1 ? GLN A 1  16 ?  -5.395   2.688  -2.262 1.000 97.450 ? 16  GLN A OE1 1 
ATOM 127  N N   ? VAL A 1  17 ?  -7.767   3.084   0.713 1.000 97.230 ? 17  VAL A N   1 
ATOM 128  C CA  ? VAL A 1  17 ?  -8.052   3.666   2.020 1.000 97.230 ? 17  VAL A CA  1 
ATOM 129  C C   ? VAL A 1  17 ?  -7.111   4.841   2.278 1.000 97.230 ? 17  VAL A C   1 
ATOM 130  C CB  ? VAL A 1  17 ?  -7.921   2.620   3.149 1.000 97.230 ? 17  VAL A CB  1 
ATOM 131  O O   ? VAL A 1  17 ?  -5.930   4.787   1.927 1.000 97.230 ? 17  VAL A O   1 
ATOM 132  C CG1 ? VAL A 1  17 ?  -8.824   1.418   2.878 1.000 97.230 ? 17  VAL A CG1 1 
ATOM 133  C CG2 ? VAL A 1  17 ?  -6.467   2.176   3.298 1.000 97.230 ? 17  VAL A CG2 1 
ATOM 134  N N   ? SER A 1  18 ?  -7.695   5.870   2.875 1.000 96.560 ? 18  SER A N   1 
ATOM 135  C CA  ? SER A 1  18 ?  -6.889   6.971   3.393 1.000 96.560 ? 18  SER A CA  1 
ATOM 136  C C   ? SER A 1  18 ?  -6.604   6.795   4.881 1.000 96.560 ? 18  SER A C   1 
ATOM 137  C CB  ? SER A 1  18 ?  -7.590   8.308   3.154 1.000 96.560 ? 18  SER A CB  1 
ATOM 138  O O   ? SER A 1  18 ?  -7.531   6.712   5.690 1.000 96.560 ? 18  SER A O   1 
ATOM 139  O OG  ? SER A 1  18 ?  -6.875   9.368   3.767 1.000 96.560 ? 18  SER A OG  1 
ATOM 140  N N   ? LEU A 1  19 ?  -5.345   6.672   5.174 1.000 97.070 ? 19  LEU A N   1 
ATOM 141  C CA  ? LEU A 1  19 ?  -4.962   6.730   6.581 1.000 97.070 ? 19  LEU A CA  1 
ATOM 142  C C   ? LEU A 1  19 ?  -4.811   8.175   7.044 1.000 97.070 ? 19  LEU A C   1 
ATOM 143  C CB  ? LEU A 1  19 ?  -3.654   5.969   6.812 1.000 97.070 ? 19  LEU A CB  1 
ATOM 144  O O   ? LEU A 1  19 ?  -4.067   8.951   6.441 1.000 97.070 ? 19  LEU A O   1 
ATOM 145  C CG  ? LEU A 1  19 ?  -3.624   4.513   6.343 1.000 97.070 ? 19  LEU A CG  1 
ATOM 146  C CD1 ? LEU A 1  19 ?  -2.345   3.830   6.816 1.000 97.070 ? 19  LEU A CD1 1 
ATOM 147  C CD2 ? LEU A 1  19 ?  -4.854   3.764   6.845 1.000 97.070 ? 19  LEU A CD2 1 
ATOM 148  N N   ? ASN A 1  20 ?  -5.515   8.440   8.164 1.000 95.490 ? 20  ASN A N   1 
ATOM 149  C CA  ? ASN A 1  20 ?  -5.649   9.827   8.599 1.000 95.490 ? 20  ASN A CA  1 
ATOM 150  C C   ? ASN A 1  20 ?  -5.330   9.982  10.083 1.000 95.490 ? 20  ASN A C   1 
ATOM 151  C CB  ? ASN A 1  20 ?  -7.057  10.349   8.301 1.000 95.490 ? 20  ASN A CB  1 
ATOM 152  O O   ? ASN A 1  20 ?  -5.752   9.165  10.902 1.000 95.490 ? 20  ASN A O   1 
ATOM 153  C CG  ? ASN A 1  20 ?  -7.168  11.852   8.462 1.000 95.490 ? 20  ASN A CG  1 
ATOM 154  N ND2 ? ASN A 1  20 ?  -7.248  12.564   7.343 1.000 95.490 ? 20  ASN A ND2 1 
ATOM 155  O OD1 ? ASN A 1  20 ?  -7.180  12.370   9.581 1.000 95.490 ? 20  ASN A OD1 1 
ATOM 156  N N   ? SER A 1  21 ?  -4.495  11.014  10.474 1.000 94.760 ? 21  SER A N   1 
ATOM 157  C CA  ? SER A 1  21 ?  -4.235  11.436  11.846 1.000 94.760 ? 21  SER A CA  1 
ATOM 158  C C   ? SER A 1  21 ?  -4.409  12.943  12.004 1.000 94.760 ? 21  SER A C   1 
ATOM 159  C CB  ? SER A 1  21 ?  -2.824  11.030  12.274 1.000 94.760 ? 21  SER A CB  1 
ATOM 160  O O   ? SER A 1  21 ?  -3.470  13.645  12.383 1.000 94.760 ? 21  SER A O   1 
ATOM 161  O OG  ? SER A 1  21 ?  -2.617  11.303  13.649 1.000 94.760 ? 21  SER A OG  1 
ATOM 162  N N   ? GLY A 1  22 ?  -5.453  13.474  11.433 1.000 92.260 ? 22  GLY A N   1 
ATOM 163  C CA  ? GLY A 1  22 ?  -5.680  14.905  11.312 1.000 92.260 ? 22  GLY A CA  1 
ATOM 164  C C   ? GLY A 1  22 ?  -5.479  15.424   9.901 1.000 92.260 ? 22  GLY A C   1 
ATOM 165  O O   ? GLY A 1  22 ?  -5.972  16.499   9.553 1.000 92.260 ? 22  GLY A O   1 
ATOM 166  N N   ? TYR A 1  23 ?  -4.790  14.651   9.162 1.000 91.650 ? 23  TYR A N   1 
ATOM 167  C CA  ? TYR A 1  23 ?  -4.555  14.821   7.733 1.000 91.650 ? 23  TYR A CA  1 
ATOM 168  C C   ? TYR A 1  23 ?  -4.212  13.490   7.074 1.000 91.650 ? 23  TYR A C   1 
ATOM 169  C CB  ? TYR A 1  23 ?  -3.428  15.829   7.490 1.000 91.650 ? 23  TYR A CB  1 
ATOM 170  O O   ? TYR A 1  23 ?  -3.796  12.545   7.749 1.000 91.650 ? 23  TYR A O   1 
ATOM 171  C CG  ? TYR A 1  23 ?  -2.085  15.374   8.006 1.000 91.650 ? 23  TYR A CG  1 
ATOM 172  C CD1 ? TYR A 1  23 ?  -1.694  15.639   9.317 1.000 91.650 ? 23  TYR A CD1 1 
ATOM 173  C CD2 ? TYR A 1  23 ?  -1.203  14.680   7.184 1.000 91.650 ? 23  TYR A CD2 1 
ATOM 174  C CE1 ? TYR A 1  23 ?  -0.456  15.223   9.796 1.000 91.650 ? 23  TYR A CE1 1 
ATOM 175  C CE2 ? TYR A 1  23 ?   0.037  14.259   7.653 1.000 91.650 ? 23  TYR A CE2 1 
ATOM 176  O OH  ? TYR A 1  23 ?   1.628  14.120   9.427 1.000 91.650 ? 23  TYR A OH  1 
ATOM 177  C CZ  ? TYR A 1  23 ?   0.401  14.534   8.958 1.000 91.650 ? 23  TYR A CZ  1 
ATOM 178  N N   ? HIS A 1  24 ?  -4.445  13.443   5.835 1.000 92.110 ? 24  HIS A N   1 
ATOM 179  C CA  ? HIS A 1  24 ?  -4.012  12.270   5.085 1.000 92.110 ? 24  HIS A CA  1 
ATOM 180  C C   ? HIS A 1  24 ?  -2.494  12.128   5.113 1.000 92.110 ? 24  HIS A C   1 
ATOM 181  C CB  ? HIS A 1  24 ?  -4.506  12.345   3.639 1.000 92.110 ? 24  HIS A CB  1 
ATOM 182  O O   ? HIS A 1  24 ?  -1.772  13.071   4.780 1.000 92.110 ? 24  HIS A O   1 
ATOM 183  C CG  ? HIS A 1  24 ?  -3.932  11.285   2.754 1.000 92.110 ? 24  HIS A CG  1 
ATOM 184  C CD2 ? HIS A 1  24 ?  -2.865  11.304   1.920 1.000 92.110 ? 24  HIS A CD2 1 
ATOM 185  N ND1 ? HIS A 1  24 ?  -4.474  10.021   2.659 1.000 92.110 ? 24  HIS A ND1 1 
ATOM 186  C CE1 ? HIS A 1  24 ?  -3.762   9.307   1.804 1.000 92.110 ? 24  HIS A CE1 1 
ATOM 187  N NE2 ? HIS A 1  24 ?  -2.780  10.062   1.341 1.000 92.110 ? 24  HIS A NE2 1 
ATOM 188  N N   ? PHE A 1  25 ?  -2.044  10.907   5.454 1.000 92.320 ? 25  PHE A N   1 
ATOM 189  C CA  ? PHE A 1  25 ?  -0.591  10.792   5.489 1.000 92.320 ? 25  PHE A CA  1 
ATOM 190  C C   ? PHE A 1  25 ?  -0.132   9.513   4.799 1.000 92.320 ? 25  PHE A C   1 
ATOM 191  C CB  ? PHE A 1  25 ?  -0.083  10.820   6.935 1.000 92.320 ? 25  PHE A CB  1 
ATOM 192  O O   ? PHE A 1  25 ?   1.030   9.397   4.404 1.000 92.320 ? 25  PHE A O   1 
ATOM 193  C CG  ? PHE A 1  25 ?  -0.470   9.607   7.737 1.000 92.320 ? 25  PHE A CG  1 
ATOM 194  C CD1 ? PHE A 1  25 ?  -1.669   9.574   8.439 1.000 92.320 ? 25  PHE A CD1 1 
ATOM 195  C CD2 ? PHE A 1  25 ?   0.366   8.499   7.790 1.000 92.320 ? 25  PHE A CD2 1 
ATOM 196  C CE1 ? PHE A 1  25 ?  -2.029   8.453   9.183 1.000 92.320 ? 25  PHE A CE1 1 
ATOM 197  C CE2 ? PHE A 1  25 ?   0.013   7.375   8.531 1.000 92.320 ? 25  PHE A CE2 1 
ATOM 198  C CZ  ? PHE A 1  25 ?  -1.185   7.354   9.227 1.000 92.320 ? 25  PHE A CZ  1 
ATOM 199  N N   ? CYS A 1  26 ?  -0.967   8.540   4.631 1.000 95.530 ? 26  CYS A N   1 
ATOM 200  C CA  ? CYS A 1  26 ?  -0.661   7.289   3.946 1.000 95.530 ? 26  CYS A CA  1 
ATOM 201  C C   ? CYS A 1  26 ?  -1.927   6.649   3.389 1.000 95.530 ? 26  CYS A C   1 
ATOM 202  C CB  ? CYS A 1  26 ?   0.039   6.316   4.894 1.000 95.530 ? 26  CYS A CB  1 
ATOM 203  O O   ? CYS A 1  26 ?  -3.038   7.046   3.745 1.000 95.530 ? 26  CYS A O   1 
ATOM 204  S SG  ? CYS A 1  26 ?   1.834   6.508   4.939 1.000 95.530 ? 26  CYS A SG  1 
ATOM 205  N N   ? GLY A 1  27 ?  -1.672   5.721   2.524 1.000 96.260 ? 27  GLY A N   1 
ATOM 206  C CA  ? GLY A 1  27 ?  -2.768   4.913   2.014 1.000 96.260 ? 27  GLY A CA  1 
ATOM 207  C C   ? GLY A 1  27 ?  -2.807   3.517   2.608 1.000 96.260 ? 27  GLY A C   1 
ATOM 208  O O   ? GLY A 1  27 ?  -1.991   3.180   3.468 1.000 96.260 ? 27  GLY A O   1 
ATOM 209  N N   ? GLY A 1  28 ?  -3.773   2.721   2.244 1.000 97.800 ? 28  GLY A N   1 
ATOM 210  C CA  ? GLY A 1  28 ?  -3.970   1.320   2.583 1.000 97.800 ? 28  GLY A CA  1 
ATOM 211  C C   ? GLY A 1  28 ?  -4.939   0.612   1.654 1.000 97.800 ? 28  GLY A C   1 
ATOM 212  O O   ? GLY A 1  28 ?  -5.424   1.204   0.688 1.000 97.800 ? 28  GLY A O   1 
ATOM 213  N N   ? SER A 1  29 ?  -5.092  -0.718   1.970 1.000 98.540 ? 29  SER A N   1 
ATOM 214  C CA  ? SER A 1  29 ?  -6.023  -1.544   1.209 1.000 98.540 ? 29  SER A CA  1 
ATOM 215  C C   ? SER A 1  29 ?  -6.959  -2.318   2.132 1.000 98.540 ? 29  SER A C   1 
ATOM 216  C CB  ? SER A 1  29 ?  -5.262  -2.519   0.308 1.000 98.540 ? 29  SER A CB  1 
ATOM 217  O O   ? SER A 1  29 ?  -6.507  -2.989   3.062 1.000 98.540 ? 29  SER A O   1 
ATOM 218  O OG  ? SER A 1  29 ?  -4.328  -1.828  -0.503 1.000 98.540 ? 29  SER A OG  1 
ATOM 219  N N   ? LEU A 1  30 ?  -8.251  -2.100   1.872 1.000 98.690 ? 30  LEU A N   1 
ATOM 220  C CA  ? LEU A 1  30 ?  -9.239  -2.887   2.601 1.000 98.690 ? 30  LEU A CA  1 
ATOM 221  C C   ? LEU A 1  30 ?  -9.258  -4.329   2.106 1.000 98.690 ? 30  LEU A C   1 
ATOM 222  C CB  ? LEU A 1  30 ? -10.631  -2.267   2.456 1.000 98.690 ? 30  LEU A CB  1 
ATOM 223  O O   ? LEU A 1  30 ?  -9.560  -4.585   0.939 1.000 98.690 ? 30  LEU A O   1 
ATOM 224  C CG  ? LEU A 1  30 ? -11.754  -2.925   3.260 1.000 98.690 ? 30  LEU A CG  1 
ATOM 225  C CD1 ? LEU A 1  30 ? -11.512  -2.746   4.754 1.000 98.690 ? 30  LEU A CD1 1 
ATOM 226  C CD2 ? LEU A 1  30 ? -13.108  -2.348   2.859 1.000 98.690 ? 30  LEU A CD2 1 
ATOM 227  N N   ? ILE A 1  31 ?  -8.973  -5.334   2.980 1.000 98.510 ? 31  ILE A N   1 
ATOM 228  C CA  ? ILE A 1  31 ?  -8.786  -6.708   2.525 1.000 98.510 ? 31  ILE A CA  1 
ATOM 229  C C   ? ILE A 1  31 ?  -9.908  -7.589   3.071 1.000 98.510 ? 31  ILE A C   1 
ATOM 230  C CB  ? ILE A 1  31 ?  -7.410  -7.263   2.955 1.000 98.510 ? 31  ILE A CB  1 
ATOM 231  O O   ? ILE A 1  31 ? -10.130  -8.698   2.578 1.000 98.510 ? 31  ILE A O   1 
ATOM 232  C CG1 ? ILE A 1  31 ?  -7.226  -7.120   4.470 1.000 98.510 ? 31  ILE A CG1 1 
ATOM 233  C CG2 ? ILE A 1  31 ?  -6.282  -6.558   2.197 1.000 98.510 ? 31  ILE A CG2 1 
ATOM 234  C CD1 ? ILE A 1  31 ?  -6.000  -7.838   5.016 1.000 98.510 ? 31  ILE A CD1 1 
ATOM 235  N N   ? ASN A 1  32 ? -10.742  -7.106   4.015 1.000 97.890 ? 32  ASN A N   1 
ATOM 236  C CA  ? ASN A 1  32 ? -12.049  -7.567   4.470 1.000 97.890 ? 32  ASN A CA  1 
ATOM 237  C C   ? ASN A 1  32 ? -12.806  -6.468   5.210 1.000 97.890 ? 32  ASN A C   1 
ATOM 238  C CB  ? ASN A 1  32 ? -11.903  -8.803   5.360 1.000 97.890 ? 32  ASN A CB  1 
ATOM 239  O O   ? ASN A 1  32 ? -12.406  -5.302   5.176 1.000 97.890 ? 32  ASN A O   1 
ATOM 240  C CG  ? ASN A 1  32 ? -11.209  -8.498   6.673 1.000 97.890 ? 32  ASN A CG  1 
ATOM 241  N ND2 ? ASN A 1  32 ? -10.477  -9.474   7.197 1.000 97.890 ? 32  ASN A ND2 1 
ATOM 242  O OD1 ? ASN A 1  32 ? -11.331  -7.395   7.212 1.000 97.890 ? 32  ASN A OD1 1 
ATOM 243  N N   ? ASP A 1  33 ? -13.978  -6.890   5.857 1.000 97.920 ? 33  ASP A N   1 
ATOM 244  C CA  ? ASP A 1  33 ? -14.832  -5.825   6.375 1.000 97.920 ? 33  ASP A CA  1 
ATOM 245  C C   ? ASP A 1  33 ? -14.258  -5.239   7.663 1.000 97.920 ? 33  ASP A C   1 
ATOM 246  C CB  ? ASP A 1  33 ? -16.250  -6.345   6.620 1.000 97.920 ? 33  ASP A CB  1 
ATOM 247  O O   ? ASP A 1  33 ? -14.797  -4.272   8.205 1.000 97.920 ? 33  ASP A O   1 
ATOM 248  C CG  ? ASP A 1  33 ? -16.296  -7.502   7.602 1.000 97.920 ? 33  ASP A CG  1 
ATOM 249  O OD1 ? ASP A 1  33 ? -15.230  -7.919   8.103 1.000 97.920 ? 33  ASP A OD1 1 
ATOM 250  O OD2 ? ASP A 1  33 ? -17.408  -8.004   7.874 1.000 97.920 ? 33  ASP A OD2 1 
ATOM 251  N N   ? GLN A 1  34 ? -13.037  -5.722   8.116 1.000 98.180 ? 34  GLN A N   1 
ATOM 252  C CA  ? GLN A 1  34 ? -12.523  -5.233   9.391 1.000 98.180 ? 34  GLN A CA  1 
ATOM 253  C C   ? GLN A 1  34 ? -11.017  -4.998   9.323 1.000 98.180 ? 34  GLN A C   1 
ATOM 254  C CB  ? GLN A 1  34 ? -12.851  -6.217  10.515 1.000 98.180 ? 34  GLN A CB  1 
ATOM 255  O O   ? GLN A 1  34 ? -10.404  -4.578  10.307 1.000 98.180 ? 34  GLN A O   1 
ATOM 256  C CG  ? GLN A 1  34 ? -14.313  -6.200  10.941 1.000 98.180 ? 34  GLN A CG  1 
ATOM 257  C CD  ? GLN A 1  34 ? -14.576  -7.047  12.171 1.000 98.180 ? 34  GLN A CD  1 
ATOM 258  N NE2 ? GLN A 1  34 ? -14.783  -6.392  13.309 1.000 98.180 ? 34  GLN A NE2 1 
ATOM 259  O OE1 ? GLN A 1  34 ? -14.593  -8.280  12.100 1.000 98.180 ? 34  GLN A OE1 1 
ATOM 260  N N   ? TRP A 1  35 ? -10.363  -5.318   8.234 1.000 98.720 ? 35  TRP A N   1 
ATOM 261  C CA  ? TRP A 1  35 ?  -8.906  -5.246   8.219 1.000 98.720 ? 35  TRP A CA  1 
ATOM 262  C C   ? TRP A 1  35 ?  -8.411  -4.463   7.007 1.000 98.720 ? 35  TRP A C   1 
ATOM 263  C CB  ? TRP A 1  35 ?  -8.298  -6.652   8.217 1.000 98.720 ? 35  TRP A CB  1 
ATOM 264  O O   ? TRP A 1  35 ?  -8.936  -4.621   5.902 1.000 98.720 ? 35  TRP A O   1 
ATOM 265  C CG  ? TRP A 1  35 ?  -8.454  -7.384   9.516 1.000 98.720 ? 35  TRP A CG  1 
ATOM 266  C CD1 ? TRP A 1  35 ?  -9.451  -8.256   9.855 1.000 98.720 ? 35  TRP A CD1 1 
ATOM 267  C CD2 ? TRP A 1  35 ?  -7.587  -7.305  10.651 1.000 98.720 ? 35  TRP A CD2 1 
ATOM 268  C CE2 ? TRP A 1  35 ?  -8.119  -8.156  11.644 1.000 98.720 ? 35  TRP A CE2 1 
ATOM 269  C CE3 ? TRP A 1  35 ?  -6.409  -6.596  10.925 1.000 98.720 ? 35  TRP A CE3 1 
ATOM 270  N NE1 ? TRP A 1  35 ?  -9.256  -8.724  11.134 1.000 98.720 ? 35  TRP A NE1 1 
ATOM 271  C CH2 ? TRP A 1  35 ?  -6.363  -7.613  13.134 1.000 98.720 ? 35  TRP A CH2 1 
ATOM 272  C CZ2 ? TRP A 1  35 ?  -7.513  -8.318  12.893 1.000 98.720 ? 35  TRP A CZ2 1 
ATOM 273  C CZ3 ? TRP A 1  35 ?  -5.808  -6.758  12.167 1.000 98.720 ? 35  TRP A CZ3 1 
ATOM 274  N N   ? VAL A 1  36 ?  -7.401  -3.630   7.259 1.000 98.780 ? 36  VAL A N   1 
ATOM 275  C CA  ? VAL A 1  36 ?  -6.676  -2.842   6.268 1.000 98.780 ? 36  VAL A CA  1 
ATOM 276  C C   ? VAL A 1  36 ?  -5.202  -3.238   6.270 1.000 98.780 ? 36  VAL A C   1 
ATOM 277  C CB  ? VAL A 1  36 ?  -6.822  -1.326   6.532 1.000 98.780 ? 36  VAL A CB  1 
ATOM 278  O O   ? VAL A 1  36 ?  -4.609  -3.443   7.332 1.000 98.780 ? 36  VAL A O   1 
ATOM 279  C CG1 ? VAL A 1  36 ?  -5.949  -0.524   5.569 1.000 98.780 ? 36  VAL A CG1 1 
ATOM 280  C CG2 ? VAL A 1  36 ?  -8.284  -0.902   6.413 1.000 98.780 ? 36  VAL A CG2 1 
ATOM 281  N N   ? VAL A 1  37 ?  -4.680  -3.401   5.069 1.000 98.650 ? 37  VAL A N   1 
ATOM 282  C CA  ? VAL A 1  37 ?  -3.245  -3.625   4.931 1.000 98.650 ? 37  VAL A CA  1 
ATOM 283  C C   ? VAL A 1  37 ?  -2.563  -2.339   4.470 1.000 98.650 ? 37  VAL A C   1 
ATOM 284  C CB  ? VAL A 1  37 ?  -2.941  -4.773   3.943 1.000 98.650 ? 37  VAL A CB  1 
ATOM 285  O O   ? VAL A 1  37 ?  -3.070  -1.643   3.586 1.000 98.650 ? 37  VAL A O   1 
ATOM 286  C CG1 ? VAL A 1  37 ?  -1.439  -4.887   3.693 1.000 98.650 ? 37  VAL A CG1 1 
ATOM 287  C CG2 ? VAL A 1  37 ?  -3.500  -6.093   4.472 1.000 98.650 ? 37  VAL A CG2 1 
ATOM 288  N N   ? SER A 1  38 ?  -1.393  -1.953   5.080 1.000 98.500 ? 38  SER A N   1 
ATOM 289  C CA  ? SER A 1  38 ?  -0.622  -0.754   4.768 1.000 98.500 ? 38  SER A CA  1 
ATOM 290  C C   ? SER A 1  38 ?   0.865  -0.971   5.025 1.000 98.500 ? 38  SER A C   1 
ATOM 291  C CB  ? SER A 1  38 ?  -1.122   0.435   5.590 1.000 98.500 ? 38  SER A CB  1 
ATOM 292  O O   ? SER A 1  38 ?   1.292  -2.088   5.324 1.000 98.500 ? 38  SER A O   1 
ATOM 293  O OG  ? SER A 1  38 ?  -0.565   1.647   5.112 1.000 98.500 ? 38  SER A OG  1 
ATOM 294  N N   ? ALA A 1  39 ?   1.612   0.035   4.803 1.000 98.310 ? 39  ALA A N   1 
ATOM 295  C CA  ? ALA A 1  39 ?   3.050  -0.038   5.050 1.000 98.310 ? 39  ALA A CA  1 
ATOM 296  C C   ? ALA A 1  39 ?   3.365   0.193   6.525 1.000 98.310 ? 39  ALA A C   1 
ATOM 297  C CB  ? ALA A 1  39 ?   3.791   0.978   4.185 1.000 98.310 ? 39  ALA A CB  1 
ATOM 298  O O   ? ALA A 1  39 ?   2.775   1.069   7.162 1.000 98.310 ? 39  ALA A O   1 
ATOM 299  N N   ? ALA A 1  40 ?   4.278  -0.568   7.052 1.000 98.250 ? 40  ALA A N   1 
ATOM 300  C CA  ? ALA A 1  40 ?   4.676  -0.465   8.454 1.000 98.250 ? 40  ALA A CA  1 
ATOM 301  C C   ? ALA A 1  40 ?   5.317   0.889   8.744 1.000 98.250 ? 40  ALA A C   1 
ATOM 302  C CB  ? ALA A 1  40 ?   5.636  -1.594   8.819 1.000 98.250 ? 40  ALA A CB  1 
ATOM 303  O O   ? ALA A 1  40 ?   5.191   1.418   9.851 1.000 98.250 ? 40  ALA A O   1 
ATOM 304  N N   ? HIS A 1  41 ?   5.987   1.443   7.797 1.000 97.130 ? 41  HIS A N   1 
ATOM 305  C CA  ? HIS A 1  41 ?   6.660   2.721   7.998 1.000 97.130 ? 41  HIS A CA  1 
ATOM 306  C C   ? HIS A 1  41 ?   5.657   3.867   8.070 1.000 97.130 ? 41  HIS A C   1 
ATOM 307  C CB  ? HIS A 1  41 ?   7.670   2.977   6.877 1.000 97.130 ? 41  HIS A CB  1 
ATOM 308  O O   ? HIS A 1  41 ?   6.026   5.002   8.381 1.000 97.130 ? 41  HIS A O   1 
ATOM 309  C CG  ? HIS A 1  41 ?   7.038   3.372   5.580 1.000 97.130 ? 41  HIS A CG  1 
ATOM 310  C CD2 ? HIS A 1  41 ?   6.661   4.584   5.108 1.000 97.130 ? 41  HIS A CD2 1 
ATOM 311  N ND1 ? HIS A 1  41 ?   6.724   2.460   4.597 1.000 97.130 ? 41  HIS A ND1 1 
ATOM 312  C CE1 ? HIS A 1  41 ?   6.180   3.095   3.572 1.000 97.130 ? 41  HIS A CE1 1 
ATOM 313  N NE2 ? HIS A 1  41 ?   6.130   4.385   3.858 1.000 97.130 ? 41  HIS A NE2 1 
ATOM 314  N N   ? CYS A 1  42 ?   4.379   3.584   7.885 1.000 96.820 ? 42  CYS A N   1 
ATOM 315  C CA  ? CYS A 1  42 ?   3.305   4.569   7.949 1.000 96.820 ? 42  CYS A CA  1 
ATOM 316  C C   ? CYS A 1  42 ?   2.702   4.628   9.348 1.000 96.820 ? 42  CYS A C   1 
ATOM 317  C CB  ? CYS A 1  42 ?   2.216   4.242   6.928 1.000 96.820 ? 42  CYS A CB  1 
ATOM 318  O O   ? CYS A 1  42 ?   1.736   5.355   9.582 1.000 96.820 ? 42  CYS A O   1 
ATOM 319  S SG  ? CYS A 1  42 ?   2.658   4.669   5.230 1.000 96.820 ? 42  CYS A SG  1 
ATOM 320  N N   ? TYR A 1  43 ?   3.264   4.020  10.340 1.000 97.240 ? 43  TYR A N   1 
ATOM 321  C CA  ? TYR A 1  43 ?   2.688   3.904  11.675 1.000 97.240 ? 43  TYR A CA  1 
ATOM 322  C C   ? TYR A 1  43 ?   2.601   5.267  12.352 1.000 97.240 ? 43  TYR A C   1 
ATOM 323  C CB  ? TYR A 1  43 ?   3.516   2.946  12.537 1.000 97.240 ? 43  TYR A CB  1 
ATOM 324  O O   ? TYR A 1  43 ?   3.536   6.068  12.272 1.000 97.240 ? 43  TYR A O   1 
ATOM 325  C CG  ? TYR A 1  43 ?   3.123   2.945  13.994 1.000 97.240 ? 43  TYR A CG  1 
ATOM 326  C CD1 ? TYR A 1  43 ?   3.816   3.717  14.923 1.000 97.240 ? 43  TYR A CD1 1 
ATOM 327  C CD2 ? TYR A 1  43 ?   2.058   2.172  14.444 1.000 97.240 ? 43  TYR A CD2 1 
ATOM 328  C CE1 ? TYR A 1  43 ?   3.458   3.718  16.267 1.000 97.240 ? 43  TYR A CE1 1 
ATOM 329  C CE2 ? TYR A 1  43 ?   1.691   2.165  15.786 1.000 97.240 ? 43  TYR A CE2 1 
ATOM 330  O OH  ? TYR A 1  43 ?   2.037   2.937  18.018 1.000 97.240 ? 43  TYR A OH  1 
ATOM 331  C CZ  ? TYR A 1  43 ?   2.395   2.940  16.688 1.000 97.240 ? 43  TYR A CZ  1 
ATOM 332  N N   ? LYS A 1  44 ?   1.407   5.431  12.954 1.000 96.660 ? 44  LYS A N   1 
ATOM 333  C CA  ? LYS A 1  44 ?   1.138   6.527  13.880 1.000 96.660 ? 44  LYS A CA  1 
ATOM 334  C C   ? LYS A 1  44 ?   0.351   6.040  15.094 1.000 96.660 ? 44  LYS A C   1 
ATOM 335  C CB  ? LYS A 1  44 ?   0.374   7.650  13.176 1.000 96.660 ? 44  LYS A CB  1 
ATOM 336  O O   ? LYS A 1  44 ?  -0.333   5.017  15.027 1.000 96.660 ? 44  LYS A O   1 
ATOM 337  C CG  ? LYS A 1  44 ?   1.162   8.337  12.071 1.000 96.660 ? 44  LYS A CG  1 
ATOM 338  C CD  ? LYS A 1  44 ?   0.531   9.666  11.678 1.000 96.660 ? 44  LYS A CD  1 
ATOM 339  C CE  ? LYS A 1  44 ?   1.354  10.384  10.617 1.000 96.660 ? 44  LYS A CE  1 
ATOM 340  N NZ  ? LYS A 1  44 ?   2.293  11.376  11.221 1.000 96.660 ? 44  LYS A NZ  1 
ATOM 341  N N   ? THR A 1  45 ?   0.492   6.793  16.301 1.000 93.740 ? 45  THR A N   1 
ATOM 342  C CA  ? THR A 1  45 ?  -0.127   6.398  17.562 1.000 93.740 ? 45  THR A CA  1 
ATOM 343  C C   ? THR A 1  45 ?  -1.648   6.421  17.449 1.000 93.740 ? 45  THR A C   1 
ATOM 344  C CB  ? THR A 1  45 ?   0.319   7.317  18.715 1.000 93.740 ? 45  THR A CB  1 
ATOM 345  O O   ? THR A 1  45 ?  -2.335   5.612  18.077 1.000 93.740 ? 45  THR A O   1 
ATOM 346  C CG2 ? THR A 1  45 ?   1.781   7.079  19.074 1.000 93.740 ? 45  THR A CG2 1 
ATOM 347  O OG1 ? THR A 1  45 ?   0.151   8.684  18.320 1.000 93.740 ? 45  THR A OG1 1 
ATOM 348  N N   ? ARG A 1  46 ?  -2.255   7.259  16.613 1.000 95.400 ? 46  ARG A N   1 
ATOM 349  C CA  ? ARG A 1  46 ?  -3.680   7.348  16.308 1.000 95.400 ? 46  ARG A CA  1 
ATOM 350  C C   ? ARG A 1  46 ?  -3.920   7.336  14.802 1.000 95.400 ? 46  ARG A C   1 
ATOM 351  C CB  ? ARG A 1  46 ?  -4.283   8.612  16.925 1.000 95.400 ? 46  ARG A CB  1 
ATOM 352  O O   ? ARG A 1  46 ?  -3.405   8.191  14.079 1.000 95.400 ? 46  ARG A O   1 
ATOM 353  C CG  ? ARG A 1  46 ?  -5.794   8.704  16.787 1.000 95.400 ? 46  ARG A CG  1 
ATOM 354  C CD  ? ARG A 1  46 ?  -6.332  10.018  17.335 1.000 95.400 ? 46  ARG A CD  1 
ATOM 355  N NE  ? ARG A 1  46 ?  -7.776  10.129  17.150 1.000 95.400 ? 46  ARG A NE  1 
ATOM 356  N NH1 ? ARG A 1  46 ?  -7.767  12.414  16.813 1.000 95.400 ? 46  ARG A NH1 1 
ATOM 357  N NH2 ? ARG A 1  46 ?  -9.741  11.251  16.755 1.000 95.400 ? 46  ARG A NH2 1 
ATOM 358  C CZ  ? ARG A 1  46 ?  -8.425  11.264  16.906 1.000 95.400 ? 46  ARG A CZ  1 
ATOM 359  N N   ? ILE A 1  47 ?  -4.702   6.345  14.377 1.000 98.020 ? 47  ILE A N   1 
ATOM 360  C CA  ? ILE A 1  47 ?  -4.998   6.253  12.952 1.000 98.020 ? 47  ILE A CA  1 
ATOM 361  C C   ? ILE A 1  47 ?  -6.505   6.125  12.745 1.000 98.020 ? 47  ILE A C   1 
ATOM 362  C CB  ? ILE A 1  47 ?  -4.264   5.061  12.299 1.000 98.020 ? 47  ILE A CB  1 
ATOM 363  O O   ? ILE A 1  47 ?  -7.144   5.238  13.317 1.000 98.020 ? 47  ILE A O   1 
ATOM 364  C CG1 ? ILE A 1  47 ?  -2.746   5.265  12.368 1.000 98.020 ? 47  ILE A CG1 1 
ATOM 365  C CG2 ? ILE A 1  47 ?  -4.725   4.870  10.851 1.000 98.020 ? 47  ILE A CG2 1 
ATOM 366  C CD1 ? ILE A 1  47 ?  -1.938   4.068  11.886 1.000 98.020 ? 47  ILE A CD1 1 
ATOM 367  N N   ? GLN A 1  48 ?  -7.103   7.075  12.005 1.000 97.870 ? 48  GLN A N   1 
ATOM 368  C CA  ? GLN A 1  48 ?  -8.456   6.967  11.470 1.000 97.870 ? 48  GLN A CA  1 
ATOM 369  C C   ? GLN A 1  48 ?  -8.436   6.516  10.012 1.000 97.870 ? 48  GLN A C   1 
ATOM 370  C CB  ? GLN A 1  48 ?  -9.192   8.302  11.596 1.000 97.870 ? 48  GLN A CB  1 
ATOM 371  O O   ? GLN A 1  48 ?  -7.669   7.042   9.204 1.000 97.870 ? 48  GLN A O   1 
ATOM 372  C CG  ? GLN A 1  48 ? -10.644   8.249  11.141 1.000 97.870 ? 48  GLN A CG  1 
ATOM 373  C CD  ? GLN A 1  48 ? -11.310   9.613  11.143 1.000 97.870 ? 48  GLN A CD  1 
ATOM 374  N NE2 ? GLN A 1  48 ? -12.055   9.907  12.202 1.000 97.870 ? 48  GLN A NE2 1 
ATOM 375  O OE1 ? GLN A 1  48 ? -11.155  10.395  10.200 1.000 97.870 ? 48  GLN A OE1 1 
ATOM 376  N N   ? VAL A 1  49 ?  -9.243   5.493   9.747 1.000 98.020 ? 49  VAL A N   1 
ATOM 377  C CA  ? VAL A 1  49 ?  -9.334   4.962   8.391 1.000 98.020 ? 49  VAL A CA  1 
ATOM 378  C C   ? VAL A 1  49 ? -10.540   5.569   7.678 1.000 98.020 ? 49  VAL A C   1 
ATOM 379  C CB  ? VAL A 1  49 ?  -9.435   3.421   8.390 1.000 98.020 ? 49  VAL A CB  1 
ATOM 380  O O   ? VAL A 1  49 ? -11.665   5.502   8.181 1.000 98.020 ? 49  VAL A O   1 
ATOM 381  C CG1 ? VAL A 1  49 ?  -9.639   2.893   6.971 1.000 98.020 ? 49  VAL A CG1 1 
ATOM 382  C CG2 ? VAL A 1  49 ?  -8.186   2.804   9.018 1.000 98.020 ? 49  VAL A CG2 1 
ATOM 383  N N   ? ARG A 1  50 ? -10.267   6.266   6.529 1.000 97.200 ? 50  ARG A N   1 
ATOM 384  C CA  ? ARG A 1  50 ? -11.328   6.852   5.717 1.000 97.200 ? 50  ARG A CA  1 
ATOM 385  C C   ? ARG A 1  50 ? -11.551   6.047   4.442 1.000 97.200 ? 50  ARG A C   1 
ATOM 386  C CB  ? ARG A 1  50 ? -10.997   8.305   5.368 1.000 97.200 ? 50  ARG A CB  1 
ATOM 387  O O   ? ARG A 1  50 ? -10.614   5.816   3.675 1.000 97.200 ? 50  ARG A O   1 
ATOM 388  C CG  ? ARG A 1  50 ? -10.767   9.193   6.581 1.000 97.200 ? 50  ARG A CG  1 
ATOM 389  C CD  ? ARG A 1  50 ? -10.600  10.654   6.186 1.000 97.200 ? 50  ARG A CD  1 
ATOM 390  N NE  ? ARG A 1  50 ? -10.365  11.503   7.351 1.000 97.200 ? 50  ARG A NE  1 
ATOM 391  N NH1 ? ARG A 1  50 ? -10.617  13.495   6.208 1.000 97.200 ? 50  ARG A NH1 1 
ATOM 392  N NH2 ? ARG A 1  50 ? -10.153  13.507   8.453 1.000 97.200 ? 50  ARG A NH2 1 
ATOM 393  C CZ  ? ARG A 1  50 ? -10.379  12.833   7.335 1.000 97.200 ? 50  ARG A CZ  1 
ATOM 394  N N   ? LEU A 1  51 ? -12.817   5.532   4.209 1.000 97.280 ? 51  LEU A N   1 
ATOM 395  C CA  ? LEU A 1  51 ? -13.193   4.714   3.061 1.000 97.280 ? 51  LEU A CA  1 
ATOM 396  C C   ? LEU A 1  51 ? -14.258   5.413   2.222 1.000 97.280 ? 51  LEU A C   1 
ATOM 397  C CB  ? LEU A 1  51 ? -13.705   3.347   3.522 1.000 97.280 ? 51  LEU A CB  1 
ATOM 398  O O   ? LEU A 1  51 ? -15.009   6.246   2.733 1.000 97.280 ? 51  LEU A O   1 
ATOM 399  C CG  ? LEU A 1  51 ? -12.735   2.503   4.350 1.000 97.280 ? 51  LEU A CG  1 
ATOM 400  C CD1 ? LEU A 1  51 ? -13.122   2.544   5.824 1.000 97.280 ? 51  LEU A CD1 1 
ATOM 401  C CD2 ? LEU A 1  51 ? -12.705   1.067   3.839 1.000 97.280 ? 51  LEU A CD2 1 
ATOM 402  N N   ? GLY A 1  52 ? -14.215   5.071   0.911 1.000 95.780 ? 52  GLY A N   1 
ATOM 403  C CA  ? GLY A 1  52 ? -15.244   5.598   0.028 1.000 95.780 ? 52  GLY A CA  1 
ATOM 404  C C   ? GLY A 1  52 ? -14.935   6.992  -0.483 1.000 95.780 ? 52  GLY A C   1 
ATOM 405  O O   ? GLY A 1  52 ? -15.832   7.705  -0.939 1.000 95.780 ? 52  GLY A O   1 
ATOM 406  N N   ? GLU A 1  53 ? -13.580   7.365  -0.370 1.000 93.960 ? 53  GLU A N   1 
ATOM 407  C CA  ? GLU A 1  53 ? -13.169   8.706  -0.777 1.000 93.960 ? 53  GLU A CA  1 
ATOM 408  C C   ? GLU A 1  53 ? -12.733   8.730  -2.239 1.000 93.960 ? 53  GLU A C   1 
ATOM 409  C CB  ? GLU A 1  53 ? -12.037   9.216   0.119 1.000 93.960 ? 53  GLU A CB  1 
ATOM 410  O O   ? GLU A 1  53 ? -12.023   7.831  -2.695 1.000 93.960 ? 53  GLU A O   1 
ATOM 411  C CG  ? GLU A 1  53 ? -12.425   9.352   1.584 1.000 93.960 ? 53  GLU A CG  1 
ATOM 412  C CD  ? GLU A 1  53 ? -13.253  10.594   1.872 1.000 93.960 ? 53  GLU A CD  1 
ATOM 413  O OE1 ? GLU A 1  53 ? -13.836  10.692   2.976 1.000 93.960 ? 53  GLU A OE1 1 
ATOM 414  O OE2 ? GLU A 1  53 ? -13.320  11.476   0.987 1.000 93.960 ? 53  GLU A OE2 1 
ATOM 415  N N   ? HIS A 1  54 ? -13.234   9.628  -3.053 1.000 94.130 ? 54  HIS A N   1 
ATOM 416  C CA  ? HIS A 1  54 ? -12.680  10.005  -4.349 1.000 94.130 ? 54  HIS A CA  1 
ATOM 417  C C   ? HIS A 1  54 ? -11.973  11.354  -4.275 1.000 94.130 ? 54  HIS A C   1 
ATOM 418  C CB  ? HIS A 1  54 ? -13.780  10.046  -5.411 1.000 94.130 ? 54  HIS A CB  1 
ATOM 419  O O   ? HIS A 1  54 ? -10.915  11.540  -4.880 1.000 94.130 ? 54  HIS A O   1 
ATOM 420  C CG  ? HIS A 1  54 ? -13.277  10.355  -6.785 1.000 94.130 ? 54  HIS A CG  1 
ATOM 421  C CD2 ? HIS A 1  54 ? -13.563  11.375  -7.628 1.000 94.130 ? 54  HIS A CD2 1 
ATOM 422  N ND1 ? HIS A 1  54 ? -12.363   9.558  -7.440 1.000 94.130 ? 54  HIS A ND1 1 
ATOM 423  C CE1 ? HIS A 1  54 ? -12.108  10.077  -8.629 1.000 94.130 ? 54  HIS A CE1 1 
ATOM 424  N NE2 ? HIS A 1  54 ? -12.824  11.179  -8.768 1.000 94.130 ? 54  HIS A NE2 1 
ATOM 425  N N   ? ASN A 1  55 ? -12.629  12.281  -3.581 1.000 93.180 ? 55  ASN A N   1 
ATOM 426  C CA  ? ASN A 1  55 ? -12.070  13.562  -3.162 1.000 93.180 ? 55  ASN A CA  1 
ATOM 427  C C   ? ASN A 1  55 ? -11.906  13.633  -1.647 1.000 93.180 ? 55  ASN A C   1 
ATOM 428  C CB  ? ASN A 1  55 ? -12.944  14.716  -3.656 1.000 93.180 ? 55  ASN A CB  1 
ATOM 429  O O   ? ASN A 1  55 ? -12.894  13.665  -0.912 1.000 93.180 ? 55  ASN A O   1 
ATOM 430  C CG  ? ASN A 1  55 ? -12.307  16.072  -3.425 1.000 93.180 ? 55  ASN A CG  1 
ATOM 431  N ND2 ? ASN A 1  55 ? -12.545  17.003  -4.342 1.000 93.180 ? 55  ASN A ND2 1 
ATOM 432  O OD1 ? ASN A 1  55 ? -11.606  16.281  -2.432 1.000 93.180 ? 55  ASN A OD1 1 
ATOM 433  N N   ? ILE A 1  56 ? -10.673  13.819  -1.194 1.000 90.820 ? 56  ILE A N   1 
ATOM 434  C CA  ? ILE A 1  56 ? -10.386  13.670   0.228 1.000 90.820 ? 56  ILE A CA  1 
ATOM 435  C C   ? ILE A 1  56 ? -10.807  14.935   0.974 1.000 90.820 ? 56  ILE A C   1 
ATOM 436  C CB  ? ILE A 1  56 ?  -8.889  13.376   0.476 1.000 90.820 ? 56  ILE A CB  1 
ATOM 437  O O   ? ILE A 1  56 ? -10.911  14.932   2.203 1.000 90.820 ? 56  ILE A O   1 
ATOM 438  C CG1 ? ILE A 1  56 ?  -8.683  12.799   1.881 1.000 90.820 ? 56  ILE A CG1 1 
ATOM 439  C CG2 ? ILE A 1  56 ?  -8.050  14.641   0.274 1.000 90.820 ? 56  ILE A CG2 1 
ATOM 440  C CD1 ? ILE A 1  56 ?  -7.335  12.121   2.080 1.000 90.820 ? 56  ILE A CD1 1 
ATOM 441  N N   ? ASN A 1  57 ? -11.285  15.966   0.347 1.000 89.380 ? 57  ASN A N   1 
ATOM 442  C CA  ? ASN A 1  57 ? -11.630  17.238   0.973 1.000 89.380 ? 57  ASN A CA  1 
ATOM 443  C C   ? ASN A 1  57 ? -13.137  17.476   0.967 1.000 89.380 ? 57  ASN A C   1 
ATOM 444  C CB  ? ASN A 1  57 ? -10.907  18.393   0.276 1.000 89.380 ? 57  ASN A CB  1 
ATOM 445  O O   ? ASN A 1  57 ? -13.621  18.433   1.574 1.000 89.380 ? 57  ASN A O   1 
ATOM 446  C CG  ? ASN A 1  57 ?  -9.426  18.433   0.595 1.000 89.380 ? 57  ASN A CG  1 
ATOM 447  N ND2 ? ASN A 1  57 ?  -8.626  18.891  -0.361 1.000 89.380 ? 57  ASN A ND2 1 
ATOM 448  O OD1 ? ASN A 1  57 ?  -9.004  18.054   1.691 1.000 89.380 ? 57  ASN A OD1 1 
ATOM 449  N N   ? VAL A 1  58 ? -13.835  16.553   0.227 1.000 90.880 ? 58  VAL A N   1 
ATOM 450  C CA  ? VAL A 1  58 ? -15.281  16.731   0.135 1.000 90.880 ? 58  VAL A CA  1 
ATOM 451  C C   ? VAL A 1  58 ? -15.989  15.475   0.637 1.000 90.880 ? 58  VAL A C   1 
ATOM 452  C CB  ? VAL A 1  58 ? -15.722  17.049  -1.312 1.000 90.880 ? 58  VAL A CB  1 
ATOM 453  O O   ? VAL A 1  58 ? -15.543  14.356   0.374 1.000 90.880 ? 58  VAL A O   1 
ATOM 454  C CG1 ? VAL A 1  58 ? -17.243  17.167  -1.398 1.000 90.880 ? 58  VAL A CG1 1 
ATOM 455  C CG2 ? VAL A 1  58 ? -15.055  18.333  -1.802 1.000 90.880 ? 58  VAL A CG2 1 
ATOM 456  N N   ? LEU A 1  59 ? -17.114  15.673   1.451 1.000 91.210 ? 59  LEU A N   1 
ATOM 457  C CA  ? LEU A 1  59 ? -18.005  14.572   1.798 1.000 91.210 ? 59  LEU A CA  1 
ATOM 458  C C   ? LEU A 1  59 ? -18.943  14.245   0.641 1.000 91.210 ? 59  LEU A C   1 
ATOM 459  C CB  ? LEU A 1  59 ? -18.819  14.915   3.049 1.000 91.210 ? 59  LEU A CB  1 
ATOM 460  O O   ? LEU A 1  59 ? -19.835  15.033   0.319 1.000 91.210 ? 59  LEU A O   1 
ATOM 461  C CG  ? LEU A 1  59 ? -18.028  15.080   4.348 1.000 91.210 ? 59  LEU A CG  1 
ATOM 462  C CD1 ? LEU A 1  59 ? -18.967  15.426   5.499 1.000 91.210 ? 59  LEU A CD1 1 
ATOM 463  C CD2 ? LEU A 1  59 ? -17.238  13.813   4.658 1.000 91.210 ? 59  LEU A CD2 1 
ATOM 464  N N   ? GLU A 1  60 ? -18.670  13.059  -0.014 1.000 89.160 ? 60  GLU A N   1 
ATOM 465  C CA  ? GLU A 1  60 ? -19.311  12.709  -1.278 1.000 89.160 ? 60  GLU A CA  1 
ATOM 466  C C   ? GLU A 1  60 ? -20.523  11.810  -1.053 1.000 89.160 ? 60  GLU A C   1 
ATOM 467  C CB  ? GLU A 1  60 ? -18.314  12.022  -2.215 1.000 89.160 ? 60  GLU A CB  1 
ATOM 468  O O   ? GLU A 1  60 ? -21.231  11.465  -2.001 1.000 89.160 ? 60  GLU A O   1 
ATOM 469  C CG  ? GLU A 1  60 ? -17.148  12.908  -2.629 1.000 89.160 ? 60  GLU A CG  1 
ATOM 470  C CD  ? GLU A 1  60 ? -16.071  12.161  -3.400 1.000 89.160 ? 60  GLU A CD  1 
ATOM 471  O OE1 ? GLU A 1  60 ? -15.882  12.442  -4.605 1.000 89.160 ? 60  GLU A OE1 1 
ATOM 472  O OE2 ? GLU A 1  60 ? -15.411  11.288  -2.793 1.000 89.160 ? 60  GLU A OE2 1 
ATOM 473  N N   ? GLY A 1  61 ? -20.875  11.470   0.310 1.000 83.890 ? 61  GLY A N   1 
ATOM 474  C CA  ? GLY A 1  61 ? -22.198  10.918   0.553 1.000 83.890 ? 61  GLY A CA  1 
ATOM 475  C C   ? GLY A 1  61 ? -22.200   9.405   0.673 1.000 83.890 ? 61  GLY A C   1 
ATOM 476  O O   ? GLY A 1  61 ? -23.210   8.809   1.052 1.000 83.890 ? 61  GLY A O   1 
ATOM 477  N N   ? ASN A 1  62 ? -21.092   8.685   1.246 1.000 86.880 ? 62  ASN A N   1 
ATOM 478  C CA  ? ASN A 1  62 ? -20.978   7.279   1.620 1.000 86.880 ? 62  ASN A CA  1 
ATOM 479  C C   ? ASN A 1  62 ? -19.611   6.969   2.223 1.000 86.880 ? 62  ASN A C   1 
ATOM 480  C CB  ? ASN A 1  62 ? -21.241   6.379   0.411 1.000 86.880 ? 62  ASN A CB  1 
ATOM 481  O O   ? ASN A 1  62 ? -19.173   5.818   2.220 1.000 86.880 ? 62  ASN A O   1 
ATOM 482  C CG  ? ASN A 1  62 ? -22.698   6.378  -0.010 1.000 86.880 ? 62  ASN A CG  1 
ATOM 483  N ND2 ? ASN A 1  62 ? -22.956   6.771  -1.251 1.000 86.880 ? 62  ASN A ND2 1 
ATOM 484  O OD1 ? ASN A 1  62 ? -23.583   6.027   0.775 1.000 86.880 ? 62  ASN A OD1 1 
ATOM 485  N N   ? GLU A 1  63 ? -18.887   8.027   2.571 1.000 94.640 ? 63  GLU A N   1 
ATOM 486  C CA  ? GLU A 1  63 ? -17.602   7.870   3.246 1.000 94.640 ? 63  GLU A CA  1 
ATOM 487  C C   ? GLU A 1  63 ? -17.782   7.300   4.650 1.000 94.640 ? 63  GLU A C   1 
ATOM 488  C CB  ? GLU A 1  63 ? -16.863   9.209   3.313 1.000 94.640 ? 63  GLU A CB  1 
ATOM 489  O O   ? GLU A 1  63 ? -18.763   7.607   5.330 1.000 94.640 ? 63  GLU A O   1 
ATOM 490  C CG  ? GLU A 1  63 ? -16.484   9.771   1.950 1.000 94.640 ? 63  GLU A CG  1 
ATOM 491  C CD  ? GLU A 1  63 ? -17.566  10.648   1.340 1.000 94.640 ? 63  GLU A CD  1 
ATOM 492  O OE1 ? GLU A 1  63 ? -17.284  11.359   0.350 1.000 94.640 ? 63  GLU A OE1 1 
ATOM 493  O OE2 ? GLU A 1  63 ? -18.705  10.623   1.858 1.000 94.640 ? 63  GLU A OE2 1 
ATOM 494  N N   ? GLN A 1  64 ? -16.949   6.473   5.013 1.000 97.500 ? 64  GLN A N   1 
ATOM 495  C CA  ? GLN A 1  64 ? -16.883   5.898   6.352 1.000 97.500 ? 64  GLN A CA  1 
ATOM 496  C C   ? GLN A 1  64 ? -15.579   6.276   7.049 1.000 97.500 ? 64  GLN A C   1 
ATOM 497  C CB  ? GLN A 1  64 ? -17.023   4.376   6.291 1.000 97.500 ? 64  GLN A CB  1 
ATOM 498  O O   ? GLN A 1  64 ? -14.503   6.189   6.454 1.000 97.500 ? 64  GLN A O   1 
ATOM 499  C CG  ? GLN A 1  64 ? -18.300   3.904   5.608 1.000 97.500 ? 64  GLN A CG  1 
ATOM 500  C CD  ? GLN A 1  64 ? -18.410   2.392   5.551 1.000 97.500 ? 64  GLN A CD  1 
ATOM 501  N NE2 ? GLN A 1  64 ? -18.594   1.856   4.349 1.000 97.500 ? 64  GLN A NE2 1 
ATOM 502  O OE1 ? GLN A 1  64 ? -18.329   1.711   6.578 1.000 97.500 ? 64  GLN A OE1 1 
ATOM 503  N N   ? PHE A 1  65 ? -15.722   6.797   8.245 1.000 97.460 ? 65  PHE A N   1 
ATOM 504  C CA  ? PHE A 1  65 ? -14.586   7.155   9.086 1.000 97.460 ? 65  PHE A CA  1 
ATOM 505  C C   ? PHE A 1  65 ? -14.518   6.256  10.315 1.000 97.460 ? 65  PHE A C   1 
ATOM 506  C CB  ? PHE A 1  65 ? -14.674   8.623   9.513 1.000 97.460 ? 65  PHE A CB  1 
ATOM 507  O O   ? PHE A 1  65 ? -15.400   6.304  11.175 1.000 97.460 ? 65  PHE A O   1 
ATOM 508  C CG  ? PHE A 1  65 ? -14.870   9.579   8.367 1.000 97.460 ? 65  PHE A CG  1 
ATOM 509  C CD1 ? PHE A 1  65 ? -13.779  10.154   7.729 1.000 97.460 ? 65  PHE A CD1 1 
ATOM 510  C CD2 ? PHE A 1  65 ? -16.148   9.901   7.928 1.000 97.460 ? 65  PHE A CD2 1 
ATOM 511  C CE1 ? PHE A 1  65 ? -13.958  11.039   6.668 1.000 97.460 ? 65  PHE A CE1 1 
ATOM 512  C CE2 ? PHE A 1  65 ? -16.335  10.784   6.868 1.000 97.460 ? 65  PHE A CE2 1 
ATOM 513  C CZ  ? PHE A 1  65 ? -15.238  11.352   6.240 1.000 97.460 ? 65  PHE A CZ  1 
ATOM 514  N N   ? ILE A 1  66 ? -13.545   5.418  10.330 1.000 98.300 ? 66  ILE A N   1 
ATOM 515  C CA  ? ILE A 1  66 ? -13.461   4.406  11.377 1.000 98.300 ? 66  ILE A CA  1 
ATOM 516  C C   ? ILE A 1  66 ? -12.079   4.447  12.025 1.000 98.300 ? 66  ILE A C   1 
ATOM 517  C CB  ? ILE A 1  66 ? -13.752   2.993  10.823 1.000 98.300 ? 66  ILE A CB  1 
ATOM 518  O O   ? ILE A 1  66 ? -11.060   4.427  11.330 1.000 98.300 ? 66  ILE A O   1 
ATOM 519  C CG1 ? ILE A 1  66 ? -15.126   2.958  10.145 1.000 98.300 ? 66  ILE A CG1 1 
ATOM 520  C CG2 ? ILE A 1  66 ? -13.664   1.947  11.939 1.000 98.300 ? 66  ILE A CG2 1 
ATOM 521  C CD1 ? ILE A 1  66 ? -15.451   1.630   9.474 1.000 98.300 ? 66  ILE A CD1 1 
ATOM 522  N N   ? ASP A 1  67 ? -12.084   4.506  13.412 1.000 98.310 ? 67  ASP A N   1 
ATOM 523  C CA  ? ASP A 1  67 ? -10.811   4.483  14.127 1.000 98.310 ? 67  ASP A CA  1 
ATOM 524  C C   ? ASP A 1  67 ? -10.200   3.084  14.116 1.000 98.310 ? 67  ASP A C   1 
ATOM 525  C CB  ? ASP A 1  67 ? -10.996   4.965  15.568 1.000 98.310 ? 67  ASP A CB  1 
ATOM 526  O O   ? ASP A 1  67 ? -10.921   2.087  14.047 1.000 98.310 ? 67  ASP A O   1 
ATOM 527  C CG  ? ASP A 1  67 ? -11.322   6.445  15.661 1.000 98.310 ? 67  ASP A CG  1 
ATOM 528  O OD1 ? ASP A 1  67 ? -10.909   7.218  14.769 1.000 98.310 ? 67  ASP A OD1 1 
ATOM 529  O OD2 ? ASP A 1  67 ? -11.994   6.843  16.636 1.000 98.310 ? 67  ASP A OD2 1 
ATOM 530  N N   ? ALA A 1  68 ?  -8.859   3.137  14.246 1.000 98.280 ? 68  ALA A N   1 
ATOM 531  C CA  ? ALA A 1  68 ?  -8.147   1.873  14.417 1.000 98.280 ? 68  ALA A CA  1 
ATOM 532  C C   ? ALA A 1  68 ?  -8.314   1.337  15.836 1.000 98.280 ? 68  ALA A C   1 
ATOM 533  C CB  ? ALA A 1  68 ?  -6.667   2.047  14.088 1.000 98.280 ? 68  ALA A CB  1 
ATOM 534  O O   ? ALA A 1  68 ?  -8.166   2.081  16.808 1.000 98.280 ? 68  ALA A O   1 
ATOM 535  N N   ? ALA A 1  69 ?  -8.704   0.046  15.905 1.000 98.010 ? 69  ALA A N   1 
ATOM 536  C CA  ? ALA A 1  69 ?  -8.756  -0.610  17.209 1.000 98.010 ? 69  ALA A CA  1 
ATOM 537  C C   ? ALA A 1  69 ?  -7.385  -1.147  17.608 1.000 98.010 ? 69  ALA A C   1 
ATOM 538  C CB  ? ALA A 1  69 ?  -9.784  -1.739  17.197 1.000 98.010 ? 69  ALA A CB  1 
ATOM 539  O O   ? ALA A 1  69 ?  -7.032  -1.150  18.790 1.000 98.010 ? 69  ALA A O   1 
ATOM 540  N N   ? LYS A 1  70 ?  -6.720  -1.579  16.555 1.000 97.710 ? 70  LYS A N   1 
ATOM 541  C CA  ? LYS A 1  70 ?  -5.404  -2.183  16.735 1.000 97.710 ? 70  LYS A CA  1 
ATOM 542  C C   ? LYS A 1  70 ?  -4.536  -1.989  15.495 1.000 97.710 ? 70  LYS A C   1 
ATOM 543  C CB  ? LYS A 1  70 ?  -5.536  -3.673  17.053 1.000 97.710 ? 70  LYS A CB  1 
ATOM 544  O O   ? LYS A 1  70 ?  -5.031  -2.052  14.368 1.000 97.710 ? 70  LYS A O   1 
ATOM 545  C CG  ? LYS A 1  70 ?  -4.244  -4.321  17.531 1.000 97.710 ? 70  LYS A CG  1 
ATOM 546  C CD  ? LYS A 1  70 ?  -4.479  -5.747  18.014 1.000 97.710 ? 70  LYS A CD  1 
ATOM 547  C CE  ? LYS A 1  70 ?  -3.213  -6.355  18.602 1.000 97.710 ? 70  LYS A CE  1 
ATOM 548  N NZ  ? LYS A 1  70 ?  -3.457  -7.724  19.146 1.000 97.710 ? 70  LYS A NZ  1 
ATOM 549  N N   ? ILE A 1  71 ?  -3.232  -1.722  15.721 1.000 98.300 ? 71  ILE A N   1 
ATOM 550  C CA  ? ILE A 1  71 ?  -2.265  -1.606  14.635 1.000 98.300 ? 71  ILE A CA  1 
ATOM 551  C C   ? ILE A 1  71 ?  -1.113  -2.581  14.864 1.000 98.300 ? 71  ILE A C   1 
ATOM 552  C CB  ? ILE A 1  71 ?  -1.729  -0.163  14.508 1.000 98.300 ? 71  ILE A CB  1 
ATOM 553  O O   ? ILE A 1  71 ?  -0.447  -2.533  15.901 1.000 98.300 ? 71  ILE A O   1 
ATOM 554  C CG1 ? ILE A 1  71 ?  -2.887   0.823  14.316 1.000 98.300 ? 71  ILE A CG1 1 
ATOM 555  C CG2 ? ILE A 1  71 ?  -0.725  -0.059  13.355 1.000 98.300 ? 71  ILE A CG2 1 
ATOM 556  C CD1 ? ILE A 1  71 ?  -2.505   2.279  14.542 1.000 98.300 ? 71  ILE A CD1 1 
ATOM 557  N N   ? ILE A 1  72 ?  -0.896  -3.466  13.894 1.000 98.410 ? 72  ILE A N   1 
ATOM 558  C CA  ? ILE A 1  72 ?   0.097  -4.523  14.052 1.000 98.410 ? 72  ILE A CA  1 
ATOM 559  C C   ? ILE A 1  72 ?   1.141  -4.421  12.942 1.000 98.410 ? 72  ILE A C   1 
ATOM 560  C CB  ? ILE A 1  72 ?  -0.560  -5.922  14.043 1.000 98.410 ? 72  ILE A CB  1 
ATOM 561  O O   ? ILE A 1  72 ?   0.838  -4.668  11.772 1.000 98.410 ? 72  ILE A O   1 
ATOM 562  C CG1 ? ILE A 1  72 ?  -1.664  -6.000  15.104 1.000 98.410 ? 72  ILE A CG1 1 
ATOM 563  C CG2 ? ILE A 1  72 ?   0.491  -7.014  14.263 1.000 98.410 ? 72  ILE A CG2 1 
ATOM 564  C CD1 ? ILE A 1  72 ?  -2.540  -7.240  14.995 1.000 98.410 ? 72  ILE A CD1 1 
ATOM 565  N N   ? LYS A 1  73 ?   2.466  -4.031  13.342 1.000 98.410 ? 73  LYS A N   1 
ATOM 566  C CA  ? LYS A 1  73 ?   3.570  -4.069  12.387 1.000 98.410 ? 73  LYS A CA  1 
ATOM 567  C C   ? LYS A 1  73 ?   4.150  -5.476  12.274 1.000 98.410 ? 73  LYS A C   1 
ATOM 568  C CB  ? LYS A 1  73 ?   4.665  -3.082  12.791 1.000 98.410 ? 73  LYS A CB  1 
ATOM 569  O O   ? LYS A 1  73 ?   4.142  -6.236  13.244 1.000 98.410 ? 73  LYS A O   1 
ATOM 570  C CG  ? LYS A 1  73 ?   4.223  -1.626  12.774 1.000 98.410 ? 73  LYS A CG  1 
ATOM 571  C CD  ? LYS A 1  73 ?   5.381  -0.687  13.089 1.000 98.410 ? 73  LYS A CD  1 
ATOM 572  C CE  ? LYS A 1  73 ?   5.877  -0.868  14.517 1.000 98.410 ? 73  LYS A CE  1 
ATOM 573  N NZ  ? LYS A 1  73 ?   7.094  -0.046  14.789 1.000 98.410 ? 73  LYS A NZ  1 
ATOM 574  N N   ? HIS A 1  74 ?   4.523  -5.775  11.022 1.000 98.490 ? 74  HIS A N   1 
ATOM 575  C CA  ? HIS A 1  74 ?   5.249  -7.035  10.912 1.000 98.490 ? 74  HIS A CA  1 
ATOM 576  C C   ? HIS A 1  74 ?   6.380  -7.110  11.933 1.000 98.490 ? 74  HIS A C   1 
ATOM 577  C CB  ? HIS A 1  74 ?   5.806  -7.212   9.499 1.000 98.490 ? 74  HIS A CB  1 
ATOM 578  O O   ? HIS A 1  74 ?   7.156  -6.163  12.076 1.000 98.490 ? 74  HIS A O   1 
ATOM 579  C CG  ? HIS A 1  74 ?   6.226  -8.614   9.190 1.000 98.490 ? 74  HIS A CG  1 
ATOM 580  C CD2 ? HIS A 1  74 ?   5.627  -9.580   8.455 1.000 98.490 ? 74  HIS A CD2 1 
ATOM 581  N ND1 ? HIS A 1  74 ?   7.398  -9.161   9.666 1.000 98.490 ? 74  HIS A ND1 1 
ATOM 582  C CE1 ? HIS A 1  74 ?   7.502 -10.407   9.235 1.000 98.490 ? 74  HIS A CE1 1 
ATOM 583  N NE2 ? HIS A 1  74 ?   6.440 -10.686   8.498 1.000 98.490 ? 74  HIS A NE2 1 
ATOM 584  N N   ? PRO A 1  75 ?   6.536  -8.189  12.701 1.000 97.800 ? 75  PRO A N   1 
ATOM 585  C CA  ? PRO A 1  75 ?   7.508  -8.303  13.790 1.000 97.800 ? 75  PRO A CA  1 
ATOM 586  C C   ? PRO A 1  75 ?   8.952  -8.178  13.308 1.000 97.800 ? 75  PRO A C   1 
ATOM 587  C CB  ? PRO A 1  75 ?   7.241  -9.699  14.358 1.000 97.800 ? 75  PRO A CB  1 
ATOM 588  O O   ? PRO A 1  75 ?   9.834  -7.797  14.082 1.000 97.800 ? 75  PRO A O   1 
ATOM 589  C CG  ? PRO A 1  75 ?   6.507 -10.418  13.272 1.000 97.800 ? 75  PRO A CG  1 
ATOM 590  C CD  ? PRO A 1  75 ?   5.708  -9.415  12.491 1.000 97.800 ? 75  PRO A CD  1 
ATOM 591  N N   ? ASN A 1  76 ?   9.158  -8.506  12.032 1.000 98.040 ? 76  ASN A N   1 
ATOM 592  C CA  ? ASN A 1  76 ?  10.519  -8.468  11.508 1.000 98.040 ? 76  ASN A CA  1 
ATOM 593  C C   ? ASN A 1  76 ?  10.753  -7.230  10.646 1.000 98.040 ? 76  ASN A C   1 
ATOM 594  C CB  ? ASN A 1  76 ?  10.823  -9.736  10.708 1.000 98.040 ? 76  ASN A CB  1 
ATOM 595  O O   ? ASN A 1  76 ?  11.684  -7.198   9.839 1.000 98.040 ? 76  ASN A O   1 
ATOM 596  C CG  ? ASN A 1  76 ?  10.850 -10.980  11.575 1.000 98.040 ? 76  ASN A CG  1 
ATOM 597  N ND2 ? ASN A 1  76 ?  10.397 -12.099  11.021 1.000 98.040 ? 76  ASN A ND2 1 
ATOM 598  O OD1 ? ASN A 1  76 ?  11.274 -10.936  12.732 1.000 98.040 ? 76  ASN A OD1 1 
ATOM 599  N N   ? PHE A 1  77 ?   9.827  -6.258  10.754 1.000 98.210 ? 77  PHE A N   1 
ATOM 600  C CA  ? PHE A 1  77 ?  10.038  -4.999  10.050 1.000 98.210 ? 77  PHE A CA  1 
ATOM 601  C C   ? PHE A 1  77 ?  11.369  -4.372  10.448 1.000 98.210 ? 77  PHE A C   1 
ATOM 602  C CB  ? PHE A 1  77 ?   8.892  -4.023  10.336 1.000 98.210 ? 77  PHE A CB  1 
ATOM 603  O O   ? PHE A 1  77 ?  11.643  -4.185  11.635 1.000 98.210 ? 77  PHE A O   1 
ATOM 604  C CG  ? PHE A 1  77 ?   9.138  -2.630   9.822 1.000 98.210 ? 77  PHE A CG  1 
ATOM 605  C CD1 ? PHE A 1  77 ?   9.078  -1.538  10.678 1.000 98.210 ? 77  PHE A CD1 1 
ATOM 606  C CD2 ? PHE A 1  77 ?   9.429  -2.414   8.481 1.000 98.210 ? 77  PHE A CD2 1 
ATOM 607  C CE1 ? PHE A 1  77 ?   9.305  -0.247  10.205 1.000 98.210 ? 77  PHE A CE1 1 
ATOM 608  C CE2 ? PHE A 1  77 ?   9.657  -1.127   8.001 1.000 98.210 ? 77  PHE A CE2 1 
ATOM 609  C CZ  ? PHE A 1  77 ?   9.594  -0.045   8.865 1.000 98.210 ? 77  PHE A CZ  1 
ATOM 610  N N   ? ASN A 1  78 ?  12.178  -4.090   9.449 1.000 97.650 ? 78  ASN A N   1 
ATOM 611  C CA  ? ASN A 1  78 ?  13.473  -3.439   9.615 1.000 97.650 ? 78  ASN A CA  1 
ATOM 612  C C   ? ASN A 1  78 ?  13.443  -1.997   9.117 1.000 97.650 ? 78  ASN A C   1 
ATOM 613  C CB  ? ASN A 1  78 ?  14.567  -4.228   8.892 1.000 97.650 ? 78  ASN A CB  1 
ATOM 614  O O   ? ASN A 1  78 ?  13.367  -1.753   7.911 1.000 97.650 ? 78  ASN A O   1 
ATOM 615  C CG  ? ASN A 1  78 ?  15.955  -3.676   9.154 1.000 97.650 ? 78  ASN A CG  1 
ATOM 616  N ND2 ? ASN A 1  78 ?  16.901  -4.563   9.440 1.000 97.650 ? 78  ASN A ND2 1 
ATOM 617  O OD1 ? ASN A 1  78 ?  16.174  -2.463   9.101 1.000 97.650 ? 78  ASN A OD1 1 
ATOM 618  N N   ? ARG A 1  79 ?  13.642  -1.012   9.961 1.000 95.500 ? 79  ARG A N   1 
ATOM 619  C CA  ? ARG A 1  79 ?  13.464   0.403   9.651 1.000 95.500 ? 79  ARG A CA  1 
ATOM 620  C C   ? ARG A 1  79 ?  14.619   0.927   8.804 1.000 95.500 ? 79  ARG A C   1 
ATOM 621  C CB  ? ARG A 1  79 ?  13.343   1.224  10.937 1.000 95.500 ? 79  ARG A CB  1 
ATOM 622  O O   ? ARG A 1  79 ?  14.455   1.887   8.048 1.000 95.500 ? 79  ARG A O   1 
ATOM 623  C CG  ? ARG A 1  79 ?  13.050   2.697  10.701 1.000 95.500 ? 79  ARG A CG  1 
ATOM 624  C CD  ? ARG A 1  79 ?  12.704   3.417  11.997 1.000 95.500 ? 79  ARG A CD  1 
ATOM 625  N NE  ? ARG A 1  79 ?  13.901   3.756  12.762 1.000 95.500 ? 79  ARG A NE  1 
ATOM 626  N NH1 ? ARG A 1  79 ?  12.837   5.263  14.152 1.000 95.500 ? 79  ARG A NH1 1 
ATOM 627  N NH2 ? ARG A 1  79 ?  15.080   4.858  14.395 1.000 95.500 ? 79  ARG A NH2 1 
ATOM 628  C CZ  ? ARG A 1  79 ?  13.937   4.625  13.768 1.000 95.500 ? 79  ARG A CZ  1 
ATOM 629  N N   ? LYS A 1  80 ?  15.742   0.237   8.917 1.000 94.580 ? 80  LYS A N   1 
ATOM 630  C CA  ? LYS A 1  80 ?  16.909   0.669   8.153 1.000 94.580 ? 80  LYS A CA  1 
ATOM 631  C C   ? LYS A 1  80 ?  16.806   0.230   6.695 1.000 94.580 ? 80  LYS A C   1 
ATOM 632  C CB  ? LYS A 1  80 ?  18.193   0.118   8.776 1.000 94.580 ? 80  LYS A CB  1 
ATOM 633  O O   ? LYS A 1  80 ?  17.031   1.029   5.784 1.000 94.580 ? 80  LYS A O   1 
ATOM 634  C CG  ? LYS A 1  80 ?  19.468   0.630   8.123 1.000 94.580 ? 80  LYS A CG  1 
ATOM 635  C CD  ? LYS A 1  80 ?  20.710   0.085   8.816 1.000 94.580 ? 80  LYS A CD  1 
ATOM 636  C CE  ? LYS A 1  80 ?  21.985   0.535   8.116 1.000 94.580 ? 80  LYS A CE  1 
ATOM 637  N NZ  ? LYS A 1  80 ?  23.204  -0.021   8.776 1.000 94.580 ? 80  LYS A NZ  1 
ATOM 638  N N   ? THR A 1  81 ?  16.369  -0.956   6.489 1.000 95.630 ? 81  THR A N   1 
ATOM 639  C CA  ? THR A 1  81 ?  16.339  -1.512   5.141 1.000 95.630 ? 81  THR A CA  1 
ATOM 640  C C   ? THR A 1  81 ?  14.926  -1.461   4.566 1.000 95.630 ? 81  THR A C   1 
ATOM 641  C CB  ? THR A 1  81 ?  16.850  -2.965   5.124 1.000 95.630 ? 81  THR A CB  1 
ATOM 642  O O   ? THR A 1  81 ?  14.731  -1.658   3.365 1.000 95.630 ? 81  THR A O   1 
ATOM 643  C CG2 ? THR A 1  81 ?  18.243  -3.065   5.737 1.000 95.630 ? 81  THR A CG2 1 
ATOM 644  O OG1 ? THR A 1  81 ?  15.950  -3.791   5.874 1.000 95.630 ? 81  THR A OG1 1 
ATOM 645  N N   ? LEU A 1  82 ?  13.982  -1.148   5.392 1.000 96.910 ? 82  LEU A N   1 
ATOM 646  C CA  ? LEU A 1  82 ?  12.555  -1.157   5.086 1.000 96.910 ? 82  LEU A CA  1 
ATOM 647  C C   ? LEU A 1  82 ?  12.103  -2.544   4.642 1.000 96.910 ? 82  LEU A C   1 
ATOM 648  C CB  ? LEU A 1  82 ?  12.234  -0.130   3.997 1.000 96.910 ? 82  LEU A CB  1 
ATOM 649  O O   ? LEU A 1  82 ?  11.081  -2.682   3.967 1.000 96.910 ? 82  LEU A O   1 
ATOM 650  C CG  ? LEU A 1  82 ?  12.380   1.341   4.388 1.000 96.910 ? 82  LEU A CG  1 
ATOM 651  C CD1 ? LEU A 1  82 ?  11.952   2.242   3.234 1.000 96.910 ? 82  LEU A CD1 1 
ATOM 652  C CD2 ? LEU A 1  82 ?  11.565   1.645   5.641 1.000 96.910 ? 82  LEU A CD2 1 
ATOM 653  N N   ? ASN A 1  83 ?  12.920  -3.557   4.906 1.000 97.780 ? 83  ASN A N   1 
ATOM 654  C CA  ? ASN A 1  83 ?  12.525  -4.946   4.695 1.000 97.780 ? 83  ASN A CA  1 
ATOM 655  C C   ? ASN A 1  83 ?  11.358  -5.340   5.596 1.000 97.780 ? 83  ASN A C   1 
ATOM 656  C CB  ? ASN A 1  83 ?  13.713  -5.882   4.924 1.000 97.780 ? 83  ASN A CB  1 
ATOM 657  O O   ? ASN A 1  83 ?  11.291  -4.917   6.752 1.000 97.780 ? 83  ASN A O   1 
ATOM 658  C CG  ? ASN A 1  83 ?  13.517  -7.242   4.284 1.000 97.780 ? 83  ASN A CG  1 
ATOM 659  N ND2 ? ASN A 1  83 ?  14.008  -8.285   4.943 1.000 97.780 ? 83  ASN A ND2 1 
ATOM 660  O OD1 ? ASN A 1  83 ?  12.929  -7.355   3.205 1.000 97.780 ? 83  ASN A OD1 1 
ATOM 661  N N   ? ASN A 1  84 ?  10.387  -6.118   5.059 1.000 98.220 ? 84  ASN A N   1 
ATOM 662  C CA  ? ASN A 1  84 ?   9.180  -6.523   5.772 1.000 98.220 ? 84  ASN A CA  1 
ATOM 663  C C   ? ASN A 1  84 ?   8.289  -5.326   6.092 1.000 98.220 ? 84  ASN A C   1 
ATOM 664  C CB  ? ASN A 1  84 ?   9.541  -7.274   7.055 1.000 98.220 ? 84  ASN A CB  1 
ATOM 665  O O   ? ASN A 1  84 ?   7.705  -5.253   7.174 1.000 98.220 ? 84  ASN A O   1 
ATOM 666  C CG  ? ASN A 1  84 ?  10.356  -8.525   6.790 1.000 98.220 ? 84  ASN A CG  1 
ATOM 667  N ND2 ? ASN A 1  84 ?  11.470  -8.667   7.497 1.000 98.220 ? 84  ASN A ND2 1 
ATOM 668  O OD1 ? ASN A 1  84 ?   9.987  -9.356   5.955 1.000 98.220 ? 84  ASN A OD1 1 
ATOM 669  N N   ? ASP A 1  85 ?   8.246  -4.292   5.319 1.000 98.460 ? 85  ASP A N   1 
ATOM 670  C CA  ? ASP A 1  85 ?   7.487  -3.055   5.479 1.000 98.460 ? 85  ASP A CA  1 
ATOM 671  C C   ? ASP A 1  85 ?   5.994  -3.295   5.263 1.000 98.460 ? 85  ASP A C   1 
ATOM 672  C CB  ? ASP A 1  85 ?   7.993  -1.986   4.509 1.000 98.460 ? 85  ASP A CB  1 
ATOM 673  O O   ? ASP A 1  85 ?   5.439  -2.903   4.234 1.000 98.460 ? 85  ASP A O   1 
ATOM 674  C CG  ? ASP A 1  85 ?   7.422  -0.608   4.794 1.000 98.460 ? 85  ASP A CG  1 
ATOM 675  O OD1 ? ASP A 1  85 ?   6.930  -0.373   5.919 1.000 98.460 ? 85  ASP A OD1 1 
ATOM 676  O OD2 ? ASP A 1  85 ?   7.461   0.249   3.885 1.000 98.460 ? 85  ASP A OD2 1 
ATOM 677  N N   ? ILE A 1  86 ?   5.286  -3.964   6.140 1.000 98.650 ? 86  ILE A N   1 
ATOM 678  C CA  ? ILE A 1  86 ?   3.873  -4.311   6.040 1.000 98.650 ? 86  ILE A CA  1 
ATOM 679  C C   ? ILE A 1  86 ?   3.230  -4.260   7.424 1.000 98.650 ? 86  ILE A C   1 
ATOM 680  C CB  ? ILE A 1  86 ?   3.676  -5.708   5.409 1.000 98.650 ? 86  ILE A CB  1 
ATOM 681  O O   ? ILE A 1  86 ?   3.853  -4.638   8.419 1.000 98.650 ? 86  ILE A O   1 
ATOM 682  C CG1 ? ILE A 1  86 ?   2.188  -5.978   5.162 1.000 98.650 ? 86  ILE A CG1 1 
ATOM 683  C CG2 ? ILE A 1  86 ?   4.290  -6.793   6.298 1.000 98.650 ? 86  ILE A CG2 1 
ATOM 684  C CD1 ? ILE A 1  86 ?   1.917  -7.168   4.253 1.000 98.650 ? 86  ILE A CD1 1 
ATOM 685  N N   ? MET A 1  87 ?   2.056  -3.699   7.490 1.000 98.550 ? 87  MET A N   1 
ATOM 686  C CA  ? MET A 1  87 ?   1.316  -3.545   8.738 1.000 98.550 ? 87  MET A CA  1 
ATOM 687  C C   ? MET A 1  87 ?  -0.169  -3.823   8.528 1.000 98.550 ? 87  MET A C   1 
ATOM 688  C CB  ? MET A 1  87 ?   1.509  -2.140   9.309 1.000 98.550 ? 87  MET A CB  1 
ATOM 689  O O   ? MET A 1  87 ?  -0.704  -3.577   7.445 1.000 98.550 ? 87  MET A O   1 
ATOM 690  C CG  ? MET A 1  87 ?   0.736  -1.064   8.565 1.000 98.550 ? 87  MET A CG  1 
ATOM 691  S SD  ? MET A 1  87 ?   0.817   0.567   9.402 1.000 98.550 ? 87  MET A SD  1 
ATOM 692  C CE  ? MET A 1  87 ?  -0.126   1.578   8.226 1.000 98.550 ? 87  MET A CE  1 
ATOM 693  N N   ? LEU A 1  88 ?  -0.863  -4.414   9.556 1.000 98.770 ? 88  LEU A N   1 
ATOM 694  C CA  ? LEU A 1  88 ?  -2.307  -4.620   9.575 1.000 98.770 ? 88  LEU A CA  1 
ATOM 695  C C   ? LEU A 1  88 ?  -2.979  -3.668  10.558 1.000 98.770 ? 88  LEU A C   1 
ATOM 696  C CB  ? LEU A 1  88 ?  -2.637  -6.069   9.942 1.000 98.770 ? 88  LEU A CB  1 
ATOM 697  O O   ? LEU A 1  88 ?  -2.456  -3.423  11.648 1.000 98.770 ? 88  LEU A O   1 
ATOM 698  C CG  ? LEU A 1  88 ?  -2.291  -7.129   8.896 1.000 98.770 ? 88  LEU A CG  1 
ATOM 699  C CD1 ? LEU A 1  88 ?  -2.516  -8.527   9.463 1.000 98.770 ? 88  LEU A CD1 1 
ATOM 700  C CD2 ? LEU A 1  88 ?  -3.115  -6.921   7.630 1.000 98.770 ? 88  LEU A CD2 1 
ATOM 701  N N   ? ILE A 1  89 ?  -4.089  -3.136  10.094 1.000 98.750 ? 89  ILE A N   1 
ATOM 702  C CA  ? ILE A 1  89 ?  -4.901  -2.250  10.921 1.000 98.750 ? 89  ILE A CA  1 
ATOM 703  C C   ? ILE A 1  89 ?  -6.282  -2.865  11.137 1.000 98.750 ? 89  ILE A C   1 
ATOM 704  C CB  ? ILE A 1  89 ?  -5.033  -0.847  10.286 1.000 98.750 ? 89  ILE A CB  1 
ATOM 705  O O   ? ILE A 1  89 ?  -7.041  -3.051  10.183 1.000 98.750 ? 89  ILE A O   1 
ATOM 706  C CG1 ? ILE A 1  89 ?  -3.646  -0.254  10.010 1.000 98.750 ? 89  ILE A CG1 1 
ATOM 707  C CG2 ? ILE A 1  89 ?  -5.856   0.078  11.186 1.000 98.750 ? 89  ILE A CG2 1 
ATOM 708  C CD1 ? ILE A 1  89 ?  -3.662   0.945   9.072 1.000 98.750 ? 89  ILE A CD1 1 
ATOM 709  N N   ? LYS A 1  90 ?  -6.600  -3.264  12.409 1.000 98.600 ? 90  LYS A N   1 
ATOM 710  C CA  ? LYS A 1  90 ?  -7.946  -3.703  12.766 1.000 98.600 ? 90  LYS A CA  1 
ATOM 711  C C   ? LYS A 1  90 ?  -8.860  -2.511  13.034 1.000 98.600 ? 90  LYS A C   1 
ATOM 712  C CB  ? LYS A 1  90 ?  -7.904  -4.618  13.991 1.000 98.600 ? 90  LYS A CB  1 
ATOM 713  O O   ? LYS A 1  90 ?  -8.538  -1.647  13.852 1.000 98.600 ? 90  LYS A O   1 
ATOM 714  C CG  ? LYS A 1  90 ?  -9.242  -5.260  14.329 1.000 98.600 ? 90  LYS A CG  1 
ATOM 715  C CD  ? LYS A 1  90 ?  -9.115  -6.237  15.491 1.000 98.600 ? 90  LYS A CD  1 
ATOM 716  C CE  ? LYS A 1  90 ? -10.425  -6.967  15.755 1.000 98.600 ? 90  LYS A CE  1 
ATOM 717  N NZ  ? LYS A 1  90 ? -10.291  -7.964  16.859 1.000 98.600 ? 90  LYS A NZ  1 
ATOM 718  N N   ? LEU A 1  91 ? -10.014  -2.507  12.369 1.000 98.620 ? 91  LEU A N   1 
ATOM 719  C CA  ? LEU A 1  91 ? -10.948  -1.396  12.520 1.000 98.620 ? 91  LEU A CA  1 
ATOM 720  C C   ? LEU A 1  91 ? -11.801  -1.570  13.772 1.000 98.620 ? 91  LEU A C   1 
ATOM 721  C CB  ? LEU A 1  91 ? -11.849  -1.283  11.287 1.000 98.620 ? 91  LEU A CB  1 
ATOM 722  O O   ? LEU A 1  91 ? -12.141  -2.694  14.146 1.000 98.620 ? 91  LEU A O   1 
ATOM 723  C CG  ? LEU A 1  91 ? -11.139  -1.156   9.938 1.000 98.620 ? 91  LEU A CG  1 
ATOM 724  C CD1 ? LEU A 1  91 ? -12.160  -1.036   8.811 1.000 98.620 ? 91  LEU A CD1 1 
ATOM 725  C CD2 ? LEU A 1  91 ? -10.195   0.041   9.941 1.000 98.620 ? 91  LEU A CD2 1 
ATOM 726  N N   ? SER A 1  92 ? -12.161  -0.441  14.521 1.000 98.290 ? 92  SER A N   1 
ATOM 727  C CA  ? SER A 1  92 ? -12.941  -0.486  15.753 1.000 98.290 ? 92  SER A CA  1 
ATOM 728  C C   ? SER A 1  92 ? -14.353  -1.002  15.495 1.000 98.290 ? 92  SER A C   1 
ATOM 729  C CB  ? SER A 1  92 ? -13.005   0.898  16.399 1.000 98.290 ? 92  SER A CB  1 
ATOM 730  O O   ? SER A 1  92 ? -15.023  -1.479  16.414 1.000 98.290 ? 92  SER A O   1 
ATOM 731  O OG  ? SER A 1  92 ? -13.568   1.844  15.506 1.000 98.290 ? 92  SER A OG  1 
ATOM 732  N N   ? SER A 1  93 ? -14.870  -0.948  14.245 1.000 98.210 ? 93  SER A N   1 
ATOM 733  C CA  ? SER A 1  93 ? -16.135  -1.502  13.772 1.000 98.210 ? 93  SER A CA  1 
ATOM 734  C C   ? SER A 1  93 ? -16.043  -1.917  12.308 1.000 98.210 ? 93  SER A C   1 
ATOM 735  C CB  ? SER A 1  93 ? -17.266  -0.490  13.954 1.000 98.210 ? 93  SER A CB  1 
ATOM 736  O O   ? SER A 1  93 ? -15.247  -1.361  11.548 1.000 98.210 ? 93  SER A O   1 
ATOM 737  O OG  ? SER A 1  93 ? -17.005   0.693  13.219 1.000 98.210 ? 93  SER A OG  1 
ATOM 738  N N   ? PRO A 1  94 ? -16.859  -3.047  11.956 1.000 98.050 ? 94  PRO A N   1 
ATOM 739  C CA  ? PRO A 1  94 ? -16.830  -3.467  10.553 1.000 98.050 ? 94  PRO A CA  1 
ATOM 740  C C   ? PRO A 1  94 ? -17.343  -2.388   9.603 1.000 98.050 ? 94  PRO A C   1 
ATOM 741  C CB  ? PRO A 1  94 ? -17.747  -4.693  10.533 1.000 98.050 ? 94  PRO A CB  1 
ATOM 742  O O   ? PRO A 1  94 ? -18.244  -1.624   9.959 1.000 98.050 ? 94  PRO A O   1 
ATOM 743  C CG  ? PRO A 1  94 ? -17.812  -5.145  11.956 1.000 98.050 ? 94  PRO A CG  1 
ATOM 744  C CD  ? PRO A 1  94 ? -17.642  -3.946  12.845 1.000 98.050 ? 94  PRO A CD  1 
ATOM 745  N N   ? VAL A 1  95 ? -16.740  -2.365   8.366 1.000 97.930 ? 95  VAL A N   1 
ATOM 746  C CA  ? VAL A 1  95 ? -17.203  -1.431   7.345 1.000 97.930 ? 95  VAL A CA  1 
ATOM 747  C C   ? VAL A 1  95 ? -18.496  -1.948   6.718 1.000 97.930 ? 95  VAL A C   1 
ATOM 748  C CB  ? VAL A 1  95 ? -16.133  -1.209   6.252 1.000 97.930 ? 95  VAL A CB  1 
ATOM 749  O O   ? VAL A 1  95 ? -18.747  -3.155   6.705 1.000 97.930 ? 95  VAL A O   1 
ATOM 750  C CG1 ? VAL A 1  95 ? -14.854  -0.633   6.857 1.000 97.930 ? 95  VAL A CG1 1 
ATOM 751  C CG2 ? VAL A 1  95 ? -15.839  -2.518   5.520 1.000 97.930 ? 95  VAL A CG2 1 
ATOM 752  N N   ? THR A 1  96 ? -19.344  -1.048   6.234 1.000 97.490 ? 96  THR A N   1 
ATOM 753  C CA  ? THR A 1  96 ? -20.478  -1.393   5.384 1.000 97.490 ? 96  THR A CA  1 
ATOM 754  C C   ? THR A 1  96 ? -20.065  -1.416   3.915 1.000 97.490 ? 96  THR A C   1 
ATOM 755  C CB  ? THR A 1  96 ? -21.642  -0.405   5.577 1.000 97.490 ? 96  THR A CB  1 
ATOM 756  O O   ? THR A 1  96 ? -19.744  -0.374   3.338 1.000 97.490 ? 96  THR A O   1 
ATOM 757  C CG2 ? THR A 1  96 ? -22.856  -0.816   4.750 1.000 97.490 ? 96  THR A CG2 1 
ATOM 758  O OG1 ? THR A 1  96 ? -22.010  -0.373   6.962 1.000 97.490 ? 96  THR A OG1 1 
ATOM 759  N N   ? LEU A 1  97 ? -20.004  -2.637   3.341 1.000 97.160 ? 97  LEU A N   1 
ATOM 760  C CA  ? LEU A 1  97 ? -19.622  -2.762   1.938 1.000 97.160 ? 97  LEU A CA  1 
ATOM 761  C C   ? LEU A 1  97 ? -20.744  -2.278   1.025 1.000 97.160 ? 97  LEU A C   1 
ATOM 762  C CB  ? LEU A 1  97 ? -19.268  -4.214   1.606 1.000 97.160 ? 97  LEU A CB  1 
ATOM 763  O O   ? LEU A 1  97 ? -21.908  -2.632   1.223 1.000 97.160 ? 97  LEU A O   1 
ATOM 764  C CG  ? LEU A 1  97 ? -18.137  -4.840   2.423 1.000 97.160 ? 97  LEU A CG  1 
ATOM 765  C CD1 ? LEU A 1  97 ? -17.920  -6.290   2.004 1.000 97.160 ? 97  LEU A CD1 1 
ATOM 766  C CD2 ? LEU A 1  97 ? -16.853  -4.033   2.265 1.000 97.160 ? 97  LEU A CD2 1 
ATOM 767  N N   ? ASN A 1  98 ? -20.357  -1.473  -0.087 1.000 95.200 ? 98  ASN A N   1 
ATOM 768  C CA  ? ASN A 1  98 ? -21.248  -0.937  -1.111 1.000 95.200 ? 98  ASN A CA  1 
ATOM 769  C C   ? ASN A 1  98 ? -20.483  -0.555  -2.375 1.000 95.200 ? 98  ASN A C   1 
ATOM 770  C CB  ? ASN A 1  98 ? -22.021   0.269  -0.573 1.000 95.200 ? 98  ASN A CB  1 
ATOM 771  O O   ? ASN A 1  98 ? -19.340  -0.974  -2.565 1.000 95.200 ? 98  ASN A O   1 
ATOM 772  C CG  ? ASN A 1  98 ? -21.110   1.399  -0.137 1.000 95.200 ? 98  ASN A CG  1 
ATOM 773  N ND2 ? ASN A 1  98 ? -21.447   2.035   0.979 1.000 95.200 ? 98  ASN A ND2 1 
ATOM 774  O OD1 ? ASN A 1  98 ? -20.112   1.699  -0.797 1.000 95.200 ? 98  ASN A OD1 1 
ATOM 775  N N   ? ALA A 1  99 ? -21.139   0.184  -3.242 1.000 93.840 ? 99  ALA A N   1 
ATOM 776  C CA  ? ALA A 1  99 ? -20.553   0.498  -4.542 1.000 93.840 ? 99  ALA A CA  1 
ATOM 777  C C   ? ALA A 1  99 ? -19.286   1.334  -4.386 1.000 93.840 ? 99  ALA A C   1 
ATOM 778  C CB  ? ALA A 1  99 ? -21.566   1.231  -5.419 1.000 93.840 ? 99  ALA A CB  1 
ATOM 779  O O   ? ALA A 1  99 ? -18.427   1.342  -5.270 1.000 93.840 ? 99  ALA A O   1 
ATOM 780  N N   ? ARG A 1 100 ? -19.024   1.987  -3.172 1.000 93.840 ? 100 ARG A N   1 
ATOM 781  C CA  ? ARG A 1 100 ? -17.917   2.915  -2.964 1.000 93.840 ? 100 ARG A CA  1 
ATOM 782  C C   ? ARG A 1 100 ? -16.891   2.334  -1.997 1.000 93.840 ? 100 ARG A C   1 
ATOM 783  C CB  ? ARG A 1 100 ? -18.431   4.257  -2.438 1.000 93.840 ? 100 ARG A CB  1 
ATOM 784  O O   ? ARG A 1 100 ? -15.757   2.812  -1.927 1.000 93.840 ? 100 ARG A O   1 
ATOM 785  C CG  ? ARG A 1 100 ? -19.289   5.021  -3.435 1.000 93.840 ? 100 ARG A CG  1 
ATOM 786  C CD  ? ARG A 1 100 ? -19.735   6.366  -2.879 1.000 93.840 ? 100 ARG A CD  1 
ATOM 787  N NE  ? ARG A 1 100 ? -20.578   7.088  -3.828 1.000 93.840 ? 100 ARG A NE  1 
ATOM 788  N NH1 ? ARG A 1 100 ? -20.025   9.188  -3.039 1.000 93.840 ? 100 ARG A NH1 1 
ATOM 789  N NH2 ? ARG A 1 100 ? -21.492   8.965  -4.786 1.000 93.840 ? 100 ARG A NH2 1 
ATOM 790  C CZ  ? ARG A 1 100 ? -20.696   8.412  -3.882 1.000 93.840 ? 100 ARG A CZ  1 
ATOM 791  N N   ? VAL A 1 101 ? -17.286   1.283  -1.264 1.000 97.440 ? 101 VAL A N   1 
ATOM 792  C CA  ? VAL A 1 101 ? -16.407   0.592  -0.326 1.000 97.440 ? 101 VAL A CA  1 
ATOM 793  C C   ? VAL A 1 101 ? -16.434  -0.909  -0.603 1.000 97.440 ? 101 VAL A C   1 
ATOM 794  C CB  ? VAL A 1 101 ? -16.809   0.871   1.139 1.000 97.440 ? 101 VAL A CB  1 
ATOM 795  O O   ? VAL A 1 101 ? -17.464  -1.562  -0.420 1.000 97.440 ? 101 VAL A O   1 
ATOM 796  C CG1 ? VAL A 1 101 ? -15.856   0.168   2.104 1.000 97.440 ? 101 VAL A CG1 1 
ATOM 797  C CG2 ? VAL A 1 101 ? -16.835   2.375   1.408 1.000 97.440 ? 101 VAL A CG2 1 
ATOM 798  N N   ? ALA A 1 102 ? -15.251  -1.391  -1.113 1.000 97.650 ? 102 ALA A N   1 
ATOM 799  C CA  ? ALA A 1 102 ? -15.114  -2.815  -1.406 1.000 97.650 ? 102 ALA A CA  1 
ATOM 800  C C   ? ALA A 1 102 ? -13.720  -3.318  -1.045 1.000 97.650 ? 102 ALA A C   1 
ATOM 801  C CB  ? ALA A 1 102 ? -15.409  -3.085  -2.880 1.000 97.650 ? 102 ALA A CB  1 
ATOM 802  O O   ? ALA A 1 102 ? -12.793  -2.524  -0.866 1.000 97.650 ? 102 ALA A O   1 
ATOM 803  N N   ? THR A 1 103 ? -13.603  -4.678  -0.895 1.000 98.340 ? 103 THR A N   1 
ATOM 804  C CA  ? THR A 1 103 ? -12.324  -5.292  -0.555 1.000 98.340 ? 103 THR A CA  1 
ATOM 805  C C   ? THR A 1 103 ? -11.541  -5.644  -1.817 1.000 98.340 ? 103 THR A C   1 
ATOM 806  C CB  ? THR A 1 103 ? -12.521  -6.558   0.299 1.000 98.340 ? 103 THR A CB  1 
ATOM 807  O O   ? THR A 1 103 ? -12.127  -5.825  -2.887 1.000 98.340 ? 103 THR A O   1 
ATOM 808  C CG2 ? THR A 1 103 ? -13.400  -6.271   1.512 1.000 98.340 ? 103 THR A CG2 1 
ATOM 809  O OG1 ? THR A 1 103 ? -13.143  -7.574  -0.498 1.000 98.340 ? 103 THR A OG1 1 
ATOM 810  N N   ? VAL A 1 104 ? -10.167  -5.704  -1.672 1.000 98.530 ? 104 VAL A N   1 
ATOM 811  C CA  ? VAL A 1 104 ?  -9.281  -6.257  -2.691 1.000 98.530 ? 104 VAL A CA  1 
ATOM 812  C C   ? VAL A 1 104 ?  -8.742  -7.609  -2.229 1.000 98.530 ? 104 VAL A C   1 
ATOM 813  C CB  ? VAL A 1 104 ?  -8.112  -5.298  -3.009 1.000 98.530 ? 104 VAL A CB  1 
ATOM 814  O O   ? VAL A 1 104 ?  -8.434  -7.792  -1.049 1.000 98.530 ? 104 VAL A O   1 
ATOM 815  C CG1 ? VAL A 1 104 ?  -7.219  -5.111  -1.784 1.000 98.530 ? 104 VAL A CG1 1 
ATOM 816  C CG2 ? VAL A 1 104 ?  -7.300  -5.821  -4.192 1.000 98.530 ? 104 VAL A CG2 1 
ATOM 817  N N   ? ALA A 1 105 ?  -8.706  -8.562  -3.161 1.000 98.230 ? 105 ALA A N   1 
ATOM 818  C CA  ? ALA A 1 105 ?  -8.304  -9.923  -2.815 1.000 98.230 ? 105 ALA A CA  1 
ATOM 819  C C   ? ALA A 1 105 ?  -6.802 -10.004  -2.562 1.000 98.230 ? 105 ALA A C   1 
ATOM 820  C CB  ? ALA A 1 105 ?  -8.708 -10.895  -3.921 1.000 98.230 ? 105 ALA A CB  1 
ATOM 821  O O   ? ALA A 1 105 ?  -6.016  -9.330  -3.231 1.000 98.230 ? 105 ALA A O   1 
ATOM 822  N N   ? LEU A 1 106 ?  -6.432 -10.834  -1.554 1.000 98.460 ? 106 LEU A N   1 
ATOM 823  C CA  ? LEU A 1 106 ?  -5.029 -11.204  -1.394 1.000 98.460 ? 106 LEU A CA  1 
ATOM 824  C C   ? LEU A 1 106 ?  -4.588 -12.154  -2.502 1.000 98.460 ? 106 LEU A C   1 
ATOM 825  C CB  ? LEU A 1 106 ?  -4.798 -11.853  -0.027 1.000 98.460 ? 106 LEU A CB  1 
ATOM 826  O O   ? LEU A 1 106 ?  -5.353 -13.026  -2.919 1.000 98.460 ? 106 LEU A O   1 
ATOM 827  C CG  ? LEU A 1 106 ?  -4.980 -10.948   1.193 1.000 98.460 ? 106 LEU A CG  1 
ATOM 828  C CD1 ? LEU A 1 106 ?  -4.941 -11.773   2.475 1.000 98.460 ? 106 LEU A CD1 1 
ATOM 829  C CD2 ? LEU A 1 106 ?  -3.911  -9.861   1.216 1.000 98.460 ? 106 LEU A CD2 1 
ATOM 830  N N   ? PRO A 1 107 ?  -3.355 -11.953  -2.983 1.000 98.010 ? 107 PRO A N   1 
ATOM 831  C CA  ? PRO A 1 107 ?  -2.905 -12.796  -4.093 1.000 98.010 ? 107 PRO A CA  1 
ATOM 832  C C   ? PRO A 1 107 ?  -2.640 -14.239  -3.668 1.000 98.010 ? 107 PRO A C   1 
ATOM 833  C CB  ? PRO A 1 107 ?  -1.612 -12.116  -4.551 1.000 98.010 ? 107 PRO A CB  1 
ATOM 834  O O   ? PRO A 1 107 ?  -2.168 -14.481  -2.554 1.000 98.010 ? 107 PRO A O   1 
ATOM 835  C CG  ? PRO A 1 107 ?  -1.075 -11.451  -3.325 1.000 98.010 ? 107 PRO A CG  1 
ATOM 836  C CD  ? PRO A 1 107 ?  -2.233 -10.965  -2.500 1.000 98.010 ? 107 PRO A CD  1 
ATOM 837  N N   ? SER A 1 108 ?  -2.970 -15.206  -4.494 1.000 96.560 ? 108 SER A N   1 
ATOM 838  C CA  ? SER A 1 108 ?  -2.669 -16.614  -4.262 1.000 96.560 ? 108 SER A CA  1 
ATOM 839  C C   ? SER A 1 108 ?  -1.237 -16.947  -4.668 1.000 96.560 ? 108 SER A C   1 
ATOM 840  C CB  ? SER A 1 108 ?  -3.646 -17.505  -5.030 1.000 96.560 ? 108 SER A CB  1 
ATOM 841  O O   ? SER A 1 108 ?  -0.665 -17.932  -4.195 1.000 96.560 ? 108 SER A O   1 
ATOM 842  O OG  ? SER A 1 108 ?  -3.606 -17.217  -6.417 1.000 96.560 ? 108 SER A OG  1 
ATOM 843  N N   ? SER A 1 109 ?  -0.670 -16.112  -5.571 1.000 97.500 ? 109 SER A N   1 
ATOM 844  C CA  ? SER A 1 109 ?   0.718 -16.177  -6.016 1.000 97.500 ? 109 SER A CA  1 
ATOM 845  C C   ? SER A 1 109 ?   1.212 -14.813  -6.487 1.000 97.500 ? 109 SER A C   1 
ATOM 846  C CB  ? SER A 1 109 ?   0.873 -17.201  -7.142 1.000 97.500 ? 109 SER A CB  1 
ATOM 847  O O   ? SER A 1 109 ?   0.413 -13.900  -6.708 1.000 97.500 ? 109 SER A O   1 
ATOM 848  O OG  ? SER A 1 109 ?   0.136 -16.806  -8.286 1.000 97.500 ? 109 SER A OG  1 
ATOM 849  N N   ? CYS A 1 110 ?   2.595 -14.794  -6.618 1.000 97.930 ? 110 CYS A N   1 
ATOM 850  C CA  ? CYS A 1 110 ?   3.168 -13.549  -7.116 1.000 97.930 ? 110 CYS A CA  1 
ATOM 851  C C   ? CYS A 1 110 ?   2.876 -13.368  -8.600 1.000 97.930 ? 110 CYS A C   1 
ATOM 852  C CB  ? CYS A 1 110 ?   4.678 -13.520  -6.877 1.000 97.930 ? 110 CYS A CB  1 
ATOM 853  O O   ? CYS A 1 110 ?   2.957 -14.324  -9.374 1.000 97.930 ? 110 CYS A O   1 
ATOM 854  S SG  ? CYS A 1 110 ?   5.140 -13.575  -5.132 1.000 97.930 ? 110 CYS A SG  1 
ATOM 855  N N   ? ALA A 1 111 ?   2.568 -12.118  -9.039 1.000 97.750 ? 111 ALA A N   1 
ATOM 856  C CA  ? ALA A 1 111 ?   2.387 -11.796 -10.452 1.000 97.750 ? 111 ALA A CA  1 
ATOM 857  C C   ? ALA A 1 111 ?   3.722 -11.796 -11.190 1.000 97.750 ? 111 ALA A C   1 
ATOM 858  C CB  ? ALA A 1 111 ?   1.698 -10.442 -10.606 1.000 97.750 ? 111 ALA A CB  1 
ATOM 859  O O   ? ALA A 1 111 ?   4.741 -11.366 -10.644 1.000 97.750 ? 111 ALA A O   1 
ATOM 860  N N   ? PRO A 1 112 ?   3.759 -12.330 -12.372 1.000 97.350 ? 112 PRO A N   1 
ATOM 861  C CA  ? PRO A 1 112 ?   5.006 -12.307 -13.140 1.000 97.350 ? 112 PRO A CA  1 
ATOM 862  C C   ? PRO A 1 112 ?   5.405 -10.900 -13.577 1.000 97.350 ? 112 PRO A C   1 
ATOM 863  C CB  ? PRO A 1 112 ?   4.689 -13.186 -14.353 1.000 97.350 ? 112 PRO A CB  1 
ATOM 864  O O   ? PRO A 1 112 ?   4.559 -10.003 -13.631 1.000 97.350 ? 112 PRO A O   1 
ATOM 865  C CG  ? PRO A 1 112 ?   3.214 -13.048 -14.549 1.000 97.350 ? 112 PRO A CG  1 
ATOM 866  C CD  ? PRO A 1 112 ?   2.568 -12.871 -13.205 1.000 97.350 ? 112 PRO A CD  1 
ATOM 867  N N   ? ALA A 1 113 ?   6.712 -10.744 -13.915 1.000 97.240 ? 113 ALA A N   1 
ATOM 868  C CA  ? ALA A 1 113 ?   7.181  -9.487 -14.493 1.000 97.240 ? 113 ALA A CA  1 
ATOM 869  C C   ? ALA A 1 113 ?   6.387  -9.130 -15.746 1.000 97.240 ? 113 ALA A C   1 
ATOM 870  C CB  ? ALA A 1 113 ?   8.670  -9.573 -14.817 1.000 97.240 ? 113 ALA A CB  1 
ATOM 871  O O   ? ALA A 1 113 ?   5.972 -10.015 -16.499 1.000 97.240 ? 113 ALA A O   1 
ATOM 872  N N   ? GLY A 1 114 ?   6.157  -7.828 -15.917 1.000 97.680 ? 114 GLY A N   1 
ATOM 873  C CA  ? GLY A 1 114 ?   5.446  -7.354 -17.094 1.000 97.680 ? 114 GLY A CA  1 
ATOM 874  C C   ? GLY A 1 114 ?   3.953  -7.210 -16.870 1.000 97.680 ? 114 GLY A C   1 
ATOM 875  O O   ? GLY A 1 114 ?   3.243  -6.664 -17.717 1.000 97.680 ? 114 GLY A O   1 
ATOM 876  N N   ? THR A 1 115 ?   3.456  -7.845 -15.780 1.000 98.180 ? 115 THR A N   1 
ATOM 877  C CA  ? THR A 1 115 ?   2.042  -7.712 -15.445 1.000 98.180 ? 115 THR A CA  1 
ATOM 878  C C   ? THR A 1 115 ?   1.676  -6.248 -15.214 1.000 98.180 ? 115 THR A C   1 
ATOM 879  C CB  ? THR A 1 115 ?   1.684  -8.537 -14.195 1.000 98.180 ? 115 THR A CB  1 
ATOM 880  O O   ? THR A 1 115 ?   2.355  -5.544 -14.464 1.000 98.180 ? 115 THR A O   1 
ATOM 881  C CG2 ? THR A 1 115 ?   0.191  -8.458 -13.893 1.000 98.180 ? 115 THR A CG2 1 
ATOM 882  O OG1 ? THR A 1 115 ?   2.045  -9.906 -14.414 1.000 98.180 ? 115 THR A OG1 1 
ATOM 883  N N   ? GLN A 1 116 ?   0.609  -5.809 -15.844 1.000 97.600 ? 116 GLN A N   1 
ATOM 884  C CA  ? GLN A 1 116 ?   0.129  -4.441 -15.672 1.000 97.600 ? 116 GLN A CA  1 
ATOM 885  C C   ? GLN A 1 116 ?  -0.629  -4.285 -14.357 1.000 97.600 ? 116 GLN A C   1 
ATOM 886  C CB  ? GLN A 1 116 ?  -0.764  -4.034 -16.845 1.000 97.600 ? 116 GLN A CB  1 
ATOM 887  O O   ? GLN A 1 116 ?  -1.562  -5.042 -14.079 1.000 97.600 ? 116 GLN A O   1 
ATOM 888  C CG  ? GLN A 1 116 ?  -0.011  -3.849 -18.156 1.000 97.600 ? 116 GLN A CG  1 
ATOM 889  C CD  ? GLN A 1 116 ?   1.103  -2.825 -18.054 1.000 97.600 ? 116 GLN A CD  1 
ATOM 890  N NE2 ? GLN A 1 116 ?   2.301  -3.206 -18.486 1.000 97.600 ? 116 GLN A NE2 1 
ATOM 891  O OE1 ? GLN A 1 116 ?   0.890  -1.700 -17.591 1.000 97.600 ? 116 GLN A OE1 1 
ATOM 892  N N   ? CYS A 1 117 ?  -0.263  -3.278 -13.658 1.000 98.050 ? 117 CYS A N   1 
ATOM 893  C CA  ? CYS A 1 117 ?  -0.828  -3.085 -12.327 1.000 98.050 ? 117 CYS A CA  1 
ATOM 894  C C   ? CYS A 1 117 ?  -1.343  -1.661 -12.154 1.000 98.050 ? 117 CYS A C   1 
ATOM 895  C CB  ? CYS A 1 117 ?   0.215  -3.393 -11.253 1.000 98.050 ? 117 CYS A CB  1 
ATOM 896  O O   ? CYS A 1 117 ?  -0.792  -0.723 -12.734 1.000 98.050 ? 117 CYS A O   1 
ATOM 897  S SG  ? CYS A 1 117 ?   0.875  -5.072 -11.340 1.000 98.050 ? 117 CYS A SG  1 
ATOM 898  N N   ? LEU A 1 118 ?  -2.392  -1.576 -11.378 1.000 97.490 ? 118 LEU A N   1 
ATOM 899  C CA  ? LEU A 1 118 ?  -2.928  -0.270 -11.010 1.000 97.490 ? 118 LEU A CA  1 
ATOM 900  C C   ? LEU A 1 118 ?  -2.384   0.181  -9.659 1.000 97.490 ? 118 LEU A C   1 
ATOM 901  C CB  ? LEU A 1 118 ?  -4.458  -0.311 -10.969 1.000 97.490 ? 118 LEU A CB  1 
ATOM 902  O O   ? LEU A 1 118 ?  -2.521  -0.530  -8.661 1.000 97.490 ? 118 LEU A O   1 
ATOM 903  C CG  ? LEU A 1 118 ?  -5.164   1.009 -10.658 1.000 97.490 ? 118 LEU A CG  1 
ATOM 904  C CD1 ? LEU A 1 118 ?  -5.085   1.948 -11.858 1.000 97.490 ? 118 LEU A CD1 1 
ATOM 905  C CD2 ? LEU A 1 118 ?  -6.615   0.760 -10.263 1.000 97.490 ? 118 LEU A CD2 1 
ATOM 906  N N   ? ILE A 1 119 ?  -1.786   1.394  -9.661 1.000 96.550 ? 119 ILE A N   1 
ATOM 907  C CA  ? ILE A 1 119 ?  -1.310   2.055  -8.451 1.000 96.550 ? 119 ILE A CA  1 
ATOM 908  C C   ? ILE A 1 119 ?  -2.193   3.262  -8.141 1.000 96.550 ? 119 ILE A C   1 
ATOM 909  C CB  ? ILE A 1 119 ?   0.166   2.491  -8.588 1.000 96.550 ? 119 ILE A CB  1 
ATOM 910  O O   ? ILE A 1 119 ?  -2.483   4.070  -9.027 1.000 96.550 ? 119 ILE A O   1 
ATOM 911  C CG1 ? ILE A 1 119 ?   1.041   1.297  -8.984 1.000 96.550 ? 119 ILE A CG1 1 
ATOM 912  C CG2 ? ILE A 1 119 ?   0.664   3.128  -7.287 1.000 96.550 ? 119 ILE A CG2 1 
ATOM 913  C CD1 ? ILE A 1 119 ?   2.392   1.686  -9.569 1.000 96.550 ? 119 ILE A CD1 1 
ATOM 914  N N   ? SER A 1 120 ?  -2.630   3.375  -6.924 1.000 95.560 ? 120 SER A N   1 
ATOM 915  C CA  ? SER A 1 120 ?  -3.549   4.463  -6.607 1.000 95.560 ? 120 SER A CA  1 
ATOM 916  C C   ? SER A 1 120 ?  -3.189   5.120  -5.278 1.000 95.560 ? 120 SER A C   1 
ATOM 917  C CB  ? SER A 1 120 ?  -4.989   3.953  -6.559 1.000 95.560 ? 120 SER A CB  1 
ATOM 918  O O   ? SER A 1 120 ?  -2.586   4.486  -4.409 1.000 95.560 ? 120 SER A O   1 
ATOM 919  O OG  ? SER A 1 120 ?  -5.135   2.950  -5.568 1.000 95.560 ? 120 SER A OG  1 
ATOM 920  N N   ? GLY A 1 121 ?  -3.518   6.424  -5.175 1.000 94.130 ? 121 GLY A N   1 
ATOM 921  C CA  ? GLY A 1 121 ?  -3.257   7.158  -3.946 1.000 94.130 ? 121 GLY A CA  1 
ATOM 922  C C   ? GLY A 1 121 ?  -3.528   8.645  -4.071 1.000 94.130 ? 121 GLY A C   1 
ATOM 923  O O   ? GLY A 1 121 ?  -3.968   9.115  -5.122 1.000 94.130 ? 121 GLY A O   1 
ATOM 924  N N   ? TRP A 1 122 ?  -3.436   9.383  -2.935 1.000 91.040 ? 122 TRP A N   1 
ATOM 925  C CA  ? TRP A 1 122 ?  -3.682  10.820  -2.868 1.000 91.040 ? 122 TRP A CA  1 
ATOM 926  C C   ? TRP A 1 122 ?  -2.393  11.580  -2.576 1.000 91.040 ? 122 TRP A C   1 
ATOM 927  C CB  ? TRP A 1 122 ?  -4.730  11.137  -1.798 1.000 91.040 ? 122 TRP A CB  1 
ATOM 928  O O   ? TRP A 1 122 ?  -2.427  12.686  -2.032 1.000 91.040 ? 122 TRP A O   1 
ATOM 929  C CG  ? TRP A 1 122 ?  -6.114  10.675  -2.144 1.000 91.040 ? 122 TRP A CG  1 
ATOM 930  C CD1 ? TRP A 1 122 ?  -7.058  11.361  -2.856 1.000 91.040 ? 122 TRP A CD1 1 
ATOM 931  C CD2 ? TRP A 1 122 ?  -6.710   9.424  -1.789 1.000 91.040 ? 122 TRP A CD2 1 
ATOM 932  C CE2 ? TRP A 1 122 ?  -8.019   9.419  -2.319 1.000 91.040 ? 122 TRP A CE2 1 
ATOM 933  C CE3 ? TRP A 1 122 ?  -6.264   8.305  -1.072 1.000 91.040 ? 122 TRP A CE3 1 
ATOM 934  N NE1 ? TRP A 1 122 ?  -8.206  10.611  -2.965 1.000 91.040 ? 122 TRP A NE1 1 
ATOM 935  C CH2 ? TRP A 1 122 ?  -8.426   7.255  -1.451 1.000 91.040 ? 122 TRP A CH2 1 
ATOM 936  C CZ2 ? TRP A 1 122 ?  -8.887   8.337  -2.156 1.000 91.040 ? 122 TRP A CZ2 1 
ATOM 937  C CZ3 ? TRP A 1 122 ?  -7.129   7.229  -0.911 1.000 91.040 ? 122 TRP A CZ3 1 
ATOM 938  N N   ? GLY A 1 123 ?  -1.287  10.854  -2.807 1.000 74.320 ? 123 GLY A N   1 
ATOM 939  C CA  ? GLY A 1 123 ?   0.011  11.466  -2.573 1.000 74.320 ? 123 GLY A CA  1 
ATOM 940  C C   ? GLY A 1 123 ?   0.380  12.501  -3.619 1.000 74.320 ? 123 GLY A C   1 
ATOM 941  O O   ? GLY A 1 123 ?  -0.460  12.902  -4.427 1.000 74.320 ? 123 GLY A O   1 
ATOM 942  N N   ? ASN A 1 124 ?   1.517  13.123  -3.589 1.000 68.100 ? 124 ASN A N   1 
ATOM 943  C CA  ? ASN A 1 124 ?   2.042  14.196  -4.427 1.000 68.100 ? 124 ASN A CA  1 
ATOM 944  C C   ? ASN A 1 124 ?   2.040  13.808  -5.902 1.000 68.100 ? 124 ASN A C   1 
ATOM 945  C CB  ? ASN A 1 124 ?   3.454  14.583  -3.981 1.000 68.100 ? 124 ASN A CB  1 
ATOM 946  O O   ? ASN A 1 124 ?   2.357  12.669  -6.249 1.000 68.100 ? 124 ASN A O   1 
ATOM 947  C CG  ? ASN A 1 124 ?   3.853  15.970  -4.445 1.000 68.100 ? 124 ASN A CG  1 
ATOM 948  N ND2 ? ASN A 1 124 ?   4.782  16.591  -3.727 1.000 68.100 ? 124 ASN A ND2 1 
ATOM 949  O OD1 ? ASN A 1 124 ?   3.332  16.479  -5.441 1.000 68.100 ? 124 ASN A OD1 1 
ATOM 950  N N   ? THR A 1 125 ?   1.729  14.794  -6.895 1.000 69.070 ? 125 THR A N   1 
ATOM 951  C CA  ? THR A 1 125 ?   1.632  14.503  -8.321 1.000 69.070 ? 125 THR A CA  1 
ATOM 952  C C   ? THR A 1 125 ?   2.806  15.116  -9.080 1.000 69.070 ? 125 THR A C   1 
ATOM 953  C CB  ? THR A 1 125 ?   0.308  15.027  -8.909 1.000 69.070 ? 125 THR A CB  1 
ATOM 954  O O   ? THR A 1 125 ?   2.853  15.059 -10.311 1.000 69.070 ? 125 THR A O   1 
ATOM 955  C CG2 ? THR A 1 125 ?  -0.890  14.322  -8.281 1.000 69.070 ? 125 THR A CG2 1 
ATOM 956  O OG1 ? THR A 1 125 ?   0.205  16.434  -8.659 1.000 69.070 ? 125 THR A OG1 1 
ATOM 957  N N   ? LEU A 1 126 ?   3.717  15.776  -8.441 1.000 56.740 ? 126 LEU A N   1 
ATOM 958  C CA  ? LEU A 1 126 ?   4.863  16.397  -9.095 1.000 56.740 ? 126 LEU A CA  1 
ATOM 959  C C   ? LEU A 1 126 ?   6.154  15.667  -8.738 1.000 56.740 ? 126 LEU A C   1 
ATOM 960  C CB  ? LEU A 1 126 ?   4.971  17.872  -8.699 1.000 56.740 ? 126 LEU A CB  1 
ATOM 961  O O   ? LEU A 1 126 ?   6.268  15.093  -7.653 1.000 56.740 ? 126 LEU A O   1 
ATOM 962  C CG  ? LEU A 1 126 ?   3.836  18.785  -9.166 1.000 56.740 ? 126 LEU A CG  1 
ATOM 963  C CD1 ? LEU A 1 126 ?   3.994  20.177  -8.565 1.000 56.740 ? 126 LEU A CD1 1 
ATOM 964  C CD2 ? LEU A 1 126 ?   3.800  18.856 -10.689 1.000 56.740 ? 126 LEU A CD2 1 
ATOM 965  N N   ? SER A 1 127 ?   7.088  15.580  -9.761 1.000 55.730 ? 127 SER A N   1 
ATOM 966  C CA  ? SER A 1 127 ?   8.414  14.992  -9.606 1.000 55.730 ? 127 SER A CA  1 
ATOM 967  C C   ? SER A 1 127 ?   9.294  15.846  -8.698 1.000 55.730 ? 127 SER A C   1 
ATOM 968  C CB  ? SER A 1 127 ?   9.088  14.820 -10.968 1.000 55.730 ? 127 SER A CB  1 
ATOM 969  O O   ? SER A 1 127 ?  10.126  15.319  -7.957 1.000 55.730 ? 127 SER A O   1 
ATOM 970  O OG  ? SER A 1 127 ?   9.240  16.072 -11.615 1.000 55.730 ? 127 SER A OG  1 
ATOM 971  N N   ? PHE A 1 128 ?   9.112  17.228  -8.587 1.000 54.170 ? 128 PHE A N   1 
ATOM 972  C CA  ? PHE A 1 128 ?   9.705  18.245  -7.727 1.000 54.170 ? 128 PHE A CA  1 
ATOM 973  C C   ? PHE A 1 128 ?   8.650  19.239  -7.256 1.000 54.170 ? 128 PHE A C   1 
ATOM 974  C CB  ? PHE A 1 128 ?  10.830  18.981  -8.461 1.000 54.170 ? 128 PHE A CB  1 
ATOM 975  O O   ? PHE A 1 128 ?   7.754  19.607  -8.017 1.000 54.170 ? 128 PHE A O   1 
ATOM 976  C CG  ? PHE A 1 128 ?  11.940  18.080  -8.930 1.000 54.170 ? 128 PHE A CG  1 
ATOM 977  C CD1 ? PHE A 1 128 ?  12.940  17.672  -8.056 1.000 54.170 ? 128 PHE A CD1 1 
ATOM 978  C CD2 ? PHE A 1 128 ?  11.984  17.641 -10.247 1.000 54.170 ? 128 PHE A CD2 1 
ATOM 979  C CE1 ? PHE A 1 128 ?  13.969  16.838  -8.488 1.000 54.170 ? 128 PHE A CE1 1 
ATOM 980  C CE2 ? PHE A 1 128 ?  13.009  16.808 -10.686 1.000 54.170 ? 128 PHE A CE2 1 
ATOM 981  C CZ  ? PHE A 1 128 ?  14.001  16.408  -9.805 1.000 54.170 ? 128 PHE A CZ  1 
ATOM 982  N N   ? GLY A 1 129 ?   8.524  19.526  -5.833 1.000 57.670 ? 129 GLY A N   1 
ATOM 983  C CA  ? GLY A 1 129 ?   7.483  20.372  -5.271 1.000 57.670 ? 129 GLY A CA  1 
ATOM 984  C C   ? GLY A 1 129 ?   6.341  19.585  -4.657 1.000 57.670 ? 129 GLY A C   1 
ATOM 985  O O   ? GLY A 1 129 ?   6.459  18.377  -4.440 1.000 57.670 ? 129 GLY A O   1 
ATOM 986  N N   ? VAL A 1 130 ?   5.242  20.363  -4.199 1.000 61.460 ? 130 VAL A N   1 
ATOM 987  C CA  ? VAL A 1 130 ?   4.112  19.703  -3.552 1.000 61.460 ? 130 VAL A CA  1 
ATOM 988  C C   ? VAL A 1 130 ?   2.827  20.009  -4.318 1.000 61.460 ? 130 VAL A C   1 
ATOM 989  C CB  ? VAL A 1 130 ?   3.969  20.139  -2.076 1.000 61.460 ? 130 VAL A CB  1 
ATOM 990  O O   ? VAL A 1 130 ?   2.520  21.172  -4.589 1.000 61.460 ? 130 VAL A O   1 
ATOM 991  C CG1 ? VAL A 1 130 ?   2.773  19.449  -1.423 1.000 61.460 ? 130 VAL A CG1 1 
ATOM 992  C CG2 ? VAL A 1 130 ?   5.252  19.836  -1.304 1.000 61.460 ? 130 VAL A CG2 1 
ATOM 993  N N   ? SER A 1 131 ?   2.152  18.944  -4.985 1.000 69.030 ? 131 SER A N   1 
ATOM 994  C CA  ? SER A 1 131 ?   0.783  18.994  -5.488 1.000 69.030 ? 131 SER A CA  1 
ATOM 995  C C   ? SER A 1 131 ?  -0.044  17.829  -4.956 1.000 69.030 ? 131 SER A C   1 
ATOM 996  C CB  ? SER A 1 131 ?   0.773  18.981  -7.018 1.000 69.030 ? 131 SER A CB  1 
ATOM 997  O O   ? SER A 1 131 ?   0.053  16.709  -5.463 1.000 69.030 ? 131 SER A O   1 
ATOM 998  O OG  ? SER A 1 131 ?  -0.549  19.110  -7.513 1.000 69.030 ? 131 SER A OG  1 
ATOM 999  N N   ? GLU A 1 132 ?  -0.662  18.074  -3.830 1.000 73.590 ? 132 GLU A N   1 
ATOM 1000 C CA  ? GLU A 1 132 ?  -1.516  17.077  -3.192 1.000 73.590 ? 132 GLU A CA  1 
ATOM 1001 C C   ? GLU A 1 132 ?  -2.947  17.158  -3.715 1.000 73.590 ? 132 GLU A C   1 
ATOM 1002 C CB  ? GLU A 1 132 ?  -1.501  17.251  -1.671 1.000 73.590 ? 132 GLU A CB  1 
ATOM 1003 O O   ? GLU A 1 132 ?  -3.725  18.010  -3.281 1.000 73.590 ? 132 GLU A O   1 
ATOM 1004 C CG  ? GLU A 1 132 ?  -0.134  17.031  -1.040 1.000 73.590 ? 132 GLU A CG  1 
ATOM 1005 C CD  ? GLU A 1 132 ?  -0.138  17.193   0.472 1.000 73.590 ? 132 GLU A CD  1 
ATOM 1006 O OE1 ? GLU A 1 132 ?   0.806  16.710   1.137 1.000 73.590 ? 132 GLU A OE1 1 
ATOM 1007 O OE2 ? GLU A 1 132 ?  -1.094  17.808   0.996 1.000 73.590 ? 132 GLU A OE2 1 
ATOM 1008 N N   ? PRO A 1 133 ?  -3.137  16.359  -4.817 1.000 79.650 ? 133 PRO A N   1 
ATOM 1009 C CA  ? PRO A 1 133 ?  -4.482  16.444  -5.391 1.000 79.650 ? 133 PRO A CA  1 
ATOM 1010 C C   ? PRO A 1 133 ?  -5.575  16.086  -4.388 1.000 79.650 ? 133 PRO A C   1 
ATOM 1011 C CB  ? PRO A 1 133 ?  -4.440  15.431  -6.538 1.000 79.650 ? 133 PRO A CB  1 
ATOM 1012 O O   ? PRO A 1 133 ?  -5.348  15.278  -3.484 1.000 79.650 ? 133 PRO A O   1 
ATOM 1013 C CG  ? PRO A 1 133 ?  -3.441  14.406  -6.107 1.000 79.650 ? 133 PRO A CG  1 
ATOM 1014 C CD  ? PRO A 1 133 ?  -2.378  15.089  -5.296 1.000 79.650 ? 133 PRO A CD  1 
ATOM 1015 N N   ? ASP A 1 134 ?  -6.592  16.778  -4.506 1.000 87.240 ? 134 ASP A N   1 
ATOM 1016 C CA  ? ASP A 1 134 ?  -7.755  16.425  -3.699 1.000 87.240 ? 134 ASP A CA  1 
ATOM 1017 C C   ? ASP A 1 134 ?  -8.432  15.165  -4.233 1.000 87.240 ? 134 ASP A C   1 
ATOM 1018 C CB  ? ASP A 1 134 ?  -8.754  17.583  -3.661 1.000 87.240 ? 134 ASP A CB  1 
ATOM 1019 O O   ? ASP A 1 134 ?  -9.042  14.411  -3.472 1.000 87.240 ? 134 ASP A O   1 
ATOM 1020 C CG  ? ASP A 1 134 ?  -8.203  18.819  -2.972 1.000 87.240 ? 134 ASP A CG  1 
ATOM 1021 O OD1 ? ASP A 1 134 ?  -7.404  18.682  -2.021 1.000 87.240 ? 134 ASP A OD1 1 
ATOM 1022 O OD2 ? ASP A 1 134 ?  -8.574  19.940  -3.382 1.000 87.240 ? 134 ASP A OD2 1 
ATOM 1023 N N   ? LEU A 1 135 ?  -8.217  14.978  -5.527 1.000 92.940 ? 135 LEU A N   1 
ATOM 1024 C CA  ? LEU A 1 135 ?  -8.842  13.831  -6.177 1.000 92.940 ? 135 LEU A CA  1 
ATOM 1025 C C   ? LEU A 1 135 ?  -7.876  12.653  -6.248 1.000 92.940 ? 135 LEU A C   1 
ATOM 1026 C CB  ? LEU A 1 135 ?  -9.314  14.204  -7.585 1.000 92.940 ? 135 LEU A CB  1 
ATOM 1027 O O   ? LEU A 1 135 ?  -6.665  12.845  -6.379 1.000 92.940 ? 135 LEU A O   1 
ATOM 1028 C CG  ? LEU A 1 135 ? -10.375  15.302  -7.675 1.000 92.940 ? 135 LEU A CG  1 
ATOM 1029 C CD1 ? LEU A 1 135 ? -10.655  15.650  -9.134 1.000 92.940 ? 135 LEU A CD1 1 
ATOM 1030 C CD2 ? LEU A 1 135 ? -11.655  14.867  -6.969 1.000 92.940 ? 135 LEU A CD2 1 
ATOM 1031 N N   ? LEU A 1 136 ?  -8.398  11.443  -6.168 1.000 94.170 ? 136 LEU A N   1 
ATOM 1032 C CA  ? LEU A 1 136 ?  -7.628  10.206  -6.243 1.000 94.170 ? 136 LEU A CA  1 
ATOM 1033 C C   ? LEU A 1 136 ?  -6.899  10.100  -7.579 1.000 94.170 ? 136 LEU A C   1 
ATOM 1034 C CB  ? LEU A 1 136 ?  -8.541   8.993  -6.049 1.000 94.170 ? 136 LEU A CB  1 
ATOM 1035 O O   ? LEU A 1 136 ?  -7.501  10.301  -8.637 1.000 94.170 ? 136 LEU A O   1 
ATOM 1036 C CG  ? LEU A 1 136 ?  -7.847   7.637  -5.909 1.000 94.170 ? 136 LEU A CG  1 
ATOM 1037 C CD1 ? LEU A 1 136 ?  -6.965   7.619  -4.666 1.000 94.170 ? 136 LEU A CD1 1 
ATOM 1038 C CD2 ? LEU A 1 136 ?  -8.876   6.513  -5.858 1.000 94.170 ? 136 LEU A CD2 1 
ATOM 1039 N N   ? GLN A 1 137 ?  -5.608   9.756  -7.417 1.000 95.310 ? 137 GLN A N   1 
ATOM 1040 C CA  ? GLN A 1 137 ?  -4.769   9.601  -8.600 1.000 95.310 ? 137 GLN A CA  1 
ATOM 1041 C C   ? GLN A 1 137 ?  -4.457   8.131  -8.865 1.000 95.310 ? 137 GLN A C   1 
ATOM 1042 C CB  ? GLN A 1 137 ?  -3.470  10.394  -8.446 1.000 95.310 ? 137 GLN A CB  1 
ATOM 1043 O O   ? GLN A 1 137 ?  -4.318   7.342  -7.927 1.000 95.310 ? 137 GLN A O   1 
ATOM 1044 C CG  ? GLN A 1 137 ?  -3.683  11.882  -8.204 1.000 95.310 ? 137 GLN A CG  1 
ATOM 1045 C CD  ? GLN A 1 137 ?  -4.384  12.570  -9.360 1.000 95.310 ? 137 GLN A CD  1 
ATOM 1046 N NE2 ? GLN A 1 137 ?  -5.504  13.223  -9.070 1.000 95.310 ? 137 GLN A NE2 1 
ATOM 1047 O OE1 ? GLN A 1 137 ?  -3.923  12.515 -10.504 1.000 95.310 ? 137 GLN A OE1 1 
ATOM 1048 N N   ? CYS A 1 138 ?  -4.286   7.781 -10.223 1.000 95.240 ? 138 CYS A N   1 
ATOM 1049 C CA  ? CYS A 1 138 ?  -3.988   6.415 -10.639 1.000 95.240 ? 138 CYS A CA  1 
ATOM 1050 C C   ? CYS A 1 138 ?  -2.860   6.391 -11.663 1.000 95.240 ? 138 CYS A C   1 
ATOM 1051 C CB  ? CYS A 1 138 ?  -5.233   5.748 -11.222 1.000 95.240 ? 138 CYS A CB  1 
ATOM 1052 O O   ? CYS A 1 138 ?  -2.646   7.370 -12.381 1.000 95.240 ? 138 CYS A O   1 
ATOM 1053 S SG  ? CYS A 1 138 ?  -6.545   5.470 -10.012 1.000 95.240 ? 138 CYS A SG  1 
ATOM 1054 N N   ? LEU A 1 139 ?  -2.216   5.150 -11.601 1.000 94.680 ? 139 LEU A N   1 
ATOM 1055 C CA  ? LEU A 1 139 ?  -1.135   4.905 -12.549 1.000 94.680 ? 139 LEU A CA  1 
ATOM 1056 C C   ? LEU A 1 139 ?  -1.088   3.435 -12.952 1.000 94.680 ? 139 LEU A C   1 
ATOM 1057 C CB  ? LEU A 1 139 ?   0.210   5.326 -11.950 1.000 94.680 ? 139 LEU A CB  1 
ATOM 1058 O O   ? LEU A 1 139 ?  -1.073   2.552 -12.092 1.000 94.680 ? 139 LEU A O   1 
ATOM 1059 C CG  ? LEU A 1 139 ?   1.460   4.867 -12.702 1.000 94.680 ? 139 LEU A CG  1 
ATOM 1060 C CD1 ? LEU A 1 139 ?   1.542   5.552 -14.062 1.000 94.680 ? 139 LEU A CD1 1 
ATOM 1061 C CD2 ? LEU A 1 139 ?   2.713   5.150 -11.879 1.000 94.680 ? 139 LEU A CD2 1 
ATOM 1062 N N   ? ASP A 1 140 ?  -1.077   3.239 -14.236 1.000 95.630 ? 140 ASP A N   1 
ATOM 1063 C CA  ? ASP A 1 140 ?  -0.825   1.895 -14.748 1.000 95.630 ? 140 ASP A CA  1 
ATOM 1064 C C   ? ASP A 1 140 ?   0.661   1.682 -15.024 1.000 95.630 ? 140 ASP A C   1 
ATOM 1065 C CB  ? ASP A 1 140 ?  -1.638   1.643 -16.019 1.000 95.630 ? 140 ASP A CB  1 
ATOM 1066 O O   ? ASP A 1 140 ?   1.267   2.426 -15.799 1.000 95.630 ? 140 ASP A O   1 
ATOM 1067 C CG  ? ASP A 1 140 ?  -3.137   1.630 -15.772 1.000 95.630 ? 140 ASP A CG  1 
ATOM 1068 O OD1 ? ASP A 1 140 ?  -3.623   0.758 -15.020 1.000 95.630 ? 140 ASP A OD1 1 
ATOM 1069 O OD2 ? ASP A 1 140 ?  -3.837   2.498 -16.337 1.000 95.630 ? 140 ASP A OD2 1 
ATOM 1070 N N   ? ALA A 1 141 ?   1.149   0.624 -14.349 1.000 96.210 ? 141 ALA A N   1 
ATOM 1071 C CA  ? ALA A 1 141 ?   2.576   0.348 -14.500 1.000 96.210 ? 141 ALA A CA  1 
ATOM 1072 C C   ? ALA A 1 141 ?   2.852  -1.152 -14.458 1.000 96.210 ? 141 ALA A C   1 
ATOM 1073 C CB  ? ALA A 1 141 ?   3.373   1.063 -13.412 1.000 96.210 ? 141 ALA A CB  1 
ATOM 1074 O O   ? ALA A 1 141 ?   2.165  -1.897 -13.754 1.000 96.210 ? 141 ALA A O   1 
ATOM 1075 N N   ? PRO A 1 142 ?   3.913  -1.549 -15.261 1.000 97.380 ? 142 PRO A N   1 
ATOM 1076 C CA  ? PRO A 1 142 ?   4.288  -2.964 -15.213 1.000 97.380 ? 142 PRO A CA  1 
ATOM 1077 C C   ? PRO A 1 142 ?   5.158  -3.303 -14.004 1.000 97.380 ? 142 PRO A C   1 
ATOM 1078 C CB  ? PRO A 1 142 ?   5.062  -3.168 -16.517 1.000 97.380 ? 142 PRO A CB  1 
ATOM 1079 O O   ? PRO A 1 142 ?   5.944  -2.467 -13.551 1.000 97.380 ? 142 PRO A O   1 
ATOM 1080 C CG  ? PRO A 1 142 ?   5.732  -1.857 -16.773 1.000 97.380 ? 142 PRO A CG  1 
ATOM 1081 C CD  ? PRO A 1 142 ?   4.794  -0.755 -16.370 1.000 97.380 ? 142 PRO A CD  1 
ATOM 1082 N N   ? LEU A 1 143 ?   5.000  -4.546 -13.594 1.000 97.950 ? 143 LEU A N   1 
ATOM 1083 C CA  ? LEU A 1 143 ?   6.016  -5.056 -12.680 1.000 97.950 ? 143 LEU A CA  1 
ATOM 1084 C C   ? LEU A 1 143 ?   7.336  -5.286 -13.409 1.000 97.950 ? 143 LEU A C   1 
ATOM 1085 C CB  ? LEU A 1 143 ?   5.546  -6.360 -12.029 1.000 97.950 ? 143 LEU A CB  1 
ATOM 1086 O O   ? LEU A 1 143 ?   7.349  -5.791 -14.533 1.000 97.950 ? 143 LEU A O   1 
ATOM 1087 C CG  ? LEU A 1 143 ?   4.357  -6.249 -11.073 1.000 97.950 ? 143 LEU A CG  1 
ATOM 1088 C CD1 ? LEU A 1 143 ?   4.063  -7.602 -10.434 1.000 97.950 ? 143 LEU A CD1 1 
ATOM 1089 C CD2 ? LEU A 1 143 ?   4.627  -5.195 -10.004 1.000 97.950 ? 143 LEU A CD2 1 
ATOM 1090 N N   ? LEU A 1 144 ?   8.396  -4.921 -12.725 1.000 97.440 ? 144 LEU A N   1 
ATOM 1091 C CA  ? LEU A 1 144 ?   9.711  -5.089 -13.334 1.000 97.440 ? 144 LEU A CA  1 
ATOM 1092 C C   ? LEU A 1 144 ?  10.329  -6.424 -12.933 1.000 97.440 ? 144 LEU A C   1 
ATOM 1093 C CB  ? LEU A 1 144 ?  10.640  -3.941 -12.928 1.000 97.440 ? 144 LEU A CB  1 
ATOM 1094 O O   ? LEU A 1 144 ?  10.058  -6.937 -11.844 1.000 97.440 ? 144 LEU A O   1 
ATOM 1095 C CG  ? LEU A 1 144 ?  10.189  -2.533 -13.321 1.000 97.440 ? 144 LEU A CG  1 
ATOM 1096 C CD1 ? LEU A 1 144 ?  11.203  -1.500 -12.841 1.000 97.440 ? 144 LEU A CD1 1 
ATOM 1097 C CD2 ? LEU A 1 144 ?   9.992  -2.436 -14.830 1.000 97.440 ? 144 LEU A CD2 1 
ATOM 1098 N N   ? PRO A 1 145 ?  11.182  -6.891 -13.893 1.000 96.810 ? 145 PRO A N   1 
ATOM 1099 C CA  ? PRO A 1 145 ?  11.957  -8.059 -13.470 1.000 96.810 ? 145 PRO A CA  1 
ATOM 1100 C C   ? PRO A 1 145 ?  12.843  -7.772 -12.259 1.000 96.810 ? 145 PRO A C   1 
ATOM 1101 C CB  ? PRO A 1 145 ?  12.805  -8.384 -14.702 1.000 96.810 ? 145 PRO A CB  1 
ATOM 1102 O O   ? PRO A 1 145 ?  13.368  -6.665 -12.122 1.000 96.810 ? 145 PRO A O   1 
ATOM 1103 C CG  ? PRO A 1 145 ?  12.083  -7.743 -15.843 1.000 96.810 ? 145 PRO A CG  1 
ATOM 1104 C CD  ? PRO A 1 145 ?  11.397  -6.506 -15.339 1.000 96.810 ? 145 PRO A CD  1 
ATOM 1105 N N   ? GLN A 1 146 ?  13.020  -8.852 -11.445 1.000 94.710 ? 146 GLN A N   1 
ATOM 1106 C CA  ? GLN A 1 146 ?  13.832  -8.713 -10.241 1.000 94.710 ? 146 GLN A CA  1 
ATOM 1107 C C   ? GLN A 1 146 ?  15.217  -8.164 -10.572 1.000 94.710 ? 146 GLN A C   1 
ATOM 1108 C CB  ? GLN A 1 146 ?  13.959 -10.056  -9.519 1.000 94.710 ? 146 GLN A CB  1 
ATOM 1109 O O   ? GLN A 1 146 ?  15.749  -7.325  -9.841 1.000 94.710 ? 146 GLN A O   1 
ATOM 1110 C CG  ? GLN A 1 146 ?  14.797  -9.996  -8.250 1.000 94.710 ? 146 GLN A CG  1 
ATOM 1111 C CD  ? GLN A 1 146 ?  14.102  -9.256  -7.122 1.000 94.710 ? 146 GLN A CD  1 
ATOM 1112 N NE2 ? GLN A 1 146 ?  14.887  -8.651  -6.237 1.000 94.710 ? 146 GLN A NE2 1 
ATOM 1113 O OE1 ? GLN A 1 146 ?  12.869  -9.229  -7.047 1.000 94.710 ? 146 GLN A OE1 1 
ATOM 1114 N N   ? ALA A 1 147 ?  15.819  -8.588 -11.625 1.000 96.340 ? 147 ALA A N   1 
ATOM 1115 C CA  ? ALA A 1 147 ?  17.156  -8.164 -12.034 1.000 96.340 ? 147 ALA A CA  1 
ATOM 1116 C C   ? ALA A 1 147 ?  17.205  -6.657 -12.270 1.000 96.340 ? 147 ALA A C   1 
ATOM 1117 C CB  ? ALA A 1 147 ?  17.588  -8.911 -13.293 1.000 96.340 ? 147 ALA A CB  1 
ATOM 1118 O O   ? ALA A 1 147 ?  18.171  -5.994 -11.884 1.000 96.340 ? 147 ALA A O   1 
ATOM 1119 N N   ? ASP A 1 148 ?  16.220  -6.178 -12.928 1.000 96.590 ? 148 ASP A N   1 
ATOM 1120 C CA  ? ASP A 1 148 ?  16.154  -4.742 -13.179 1.000 96.590 ? 148 ASP A CA  1 
ATOM 1121 C C   ? ASP A 1 148 ?  15.994  -3.963 -11.875 1.000 96.590 ? 148 ASP A C   1 
ATOM 1122 C CB  ? ASP A 1 148 ?  15.002  -4.415 -14.131 1.000 96.590 ? 148 ASP A CB  1 
ATOM 1123 O O   ? ASP A 1 148 ?  16.581  -2.892 -11.710 1.000 96.590 ? 148 ASP A O   1 
ATOM 1124 C CG  ? ASP A 1 148 ?  15.277  -4.840 -15.563 1.000 96.590 ? 148 ASP A CG  1 
ATOM 1125 O OD1 ? ASP A 1 148 ?  16.446  -5.124 -15.901 1.000 96.590 ? 148 ASP A OD1 1 
ATOM 1126 O OD2 ? ASP A 1 148 ?  14.316  -4.889 -16.361 1.000 96.590 ? 148 ASP A OD2 1 
ATOM 1127 N N   ? CYS A 1 149 ?  15.138  -4.477 -11.018 1.000 95.700 ? 149 CYS A N   1 
ATOM 1128 C CA  ? CYS A 1 149 ?  14.949  -3.856  -9.712 1.000 95.700 ? 149 CYS A CA  1 
ATOM 1129 C C   ? CYS A 1 149 ?  16.262  -3.797  -8.941 1.000 95.700 ? 149 CYS A C   1 
ATOM 1130 C CB  ? CYS A 1 149 ?  13.905  -4.623  -8.900 1.000 95.700 ? 149 CYS A CB  1 
ATOM 1131 O O   ? CYS A 1 149 ?  16.638  -2.742  -8.427 1.000 95.700 ? 149 CYS A O   1 
ATOM 1132 S SG  ? CYS A 1 149 ?  13.274  -3.708  -7.477 1.000 95.700 ? 149 CYS A SG  1 
ATOM 1133 N N   ? GLU A 1 150 ?  17.017  -4.815  -8.935 1.000 96.190 ? 150 GLU A N   1 
ATOM 1134 C CA  ? GLU A 1 150 ?  18.303  -4.909  -8.251 1.000 96.190 ? 150 GLU A CA  1 
ATOM 1135 C C   ? GLU A 1 150 ?  19.346  -4.011  -8.911 1.000 96.190 ? 150 GLU A C   1 
ATOM 1136 C CB  ? GLU A 1 150 ?  18.796  -6.358  -8.229 1.000 96.190 ? 150 GLU A CB  1 
ATOM 1137 O O   ? GLU A 1 150 ?  20.188  -3.424  -8.228 1.000 96.190 ? 150 GLU A O   1 
ATOM 1138 C CG  ? GLU A 1 150 ?  18.019  -7.257  -7.278 1.000 96.190 ? 150 GLU A CG  1 
ATOM 1139 C CD  ? GLU A 1 150 ?  18.417  -8.721  -7.377 1.000 96.190 ? 150 GLU A CD  1 
ATOM 1140 O OE1 ? GLU A 1 150 ?  17.893  -9.547  -6.595 1.000 96.190 ? 150 GLU A OE1 1 
ATOM 1141 O OE2 ? GLU A 1 150 ?  19.260  -9.045  -8.243 1.000 96.190 ? 150 GLU A OE2 1 
ATOM 1142 N N   ? ALA A 1 151 ?  19.296  -4.002 -10.208 1.000 96.580 ? 151 ALA A N   1 
ATOM 1143 C CA  ? ALA A 1 151 ?  20.228  -3.161 -10.954 1.000 96.580 ? 151 ALA A CA  1 
ATOM 1144 C C   ? ALA A 1 151 ?  20.016  -1.685 -10.629 1.000 96.580 ? 151 ALA A C   1 
ATOM 1145 C CB  ? ALA A 1 151 ?  20.076  -3.399 -12.454 1.000 96.580 ? 151 ALA A CB  1 
ATOM 1146 O O   ? ALA A 1 151 ?  20.974  -0.910 -10.575 1.000 96.580 ? 151 ALA A O   1 
ATOM 1147 N N   ? SER A 1 152 ?  18.765  -1.353 -10.388 1.000 95.410 ? 152 SER A N   1 
ATOM 1148 C CA  ? SER A 1 152 ?  18.427   0.037 -10.104 1.000 95.410 ? 152 SER A CA  1 
ATOM 1149 C C   ? SER A 1 152 ?  18.875   0.441  -8.704 1.000 95.410 ? 152 SER A C   1 
ATOM 1150 C CB  ? SER A 1 152 ?  16.921   0.264 -10.251 1.000 95.410 ? 152 SER A CB  1 
ATOM 1151 O O   ? SER A 1 152 ?  19.207   1.603  -8.463 1.000 95.410 ? 152 SER A O   1 
ATOM 1152 O OG  ? SER A 1 152 ?  16.530   0.177 -11.610 1.000 95.410 ? 152 SER A OG  1 
ATOM 1153 N N   ? TYR A 1 153 ?  18.914  -0.537  -7.812 1.000 95.320 ? 153 TYR A N   1 
ATOM 1154 C CA  ? TYR A 1 153 ?  19.271  -0.312  -6.416 1.000 95.320 ? 153 TYR A CA  1 
ATOM 1155 C C   ? TYR A 1 153 ?  20.232  -1.385  -5.919 1.000 95.320 ? 153 TYR A C   1 
ATOM 1156 C CB  ? TYR A 1 153 ?  18.017  -0.287  -5.537 1.000 95.320 ? 153 TYR A CB  1 
ATOM 1157 O O   ? TYR A 1 153 ?  19.857  -2.238  -5.111 1.000 95.320 ? 153 TYR A O   1 
ATOM 1158 C CG  ? TYR A 1 153 ?  16.972   0.700  -5.998 1.000 95.320 ? 153 TYR A CG  1 
ATOM 1159 C CD1 ? TYR A 1 153 ?  17.159   2.071  -5.832 1.000 95.320 ? 153 TYR A CD1 1 
ATOM 1160 C CD2 ? TYR A 1 153 ?  15.797   0.265  -6.600 1.000 95.320 ? 153 TYR A CD2 1 
ATOM 1161 C CE1 ? TYR A 1 153 ?  16.198   2.984  -6.253 1.000 95.320 ? 153 TYR A CE1 1 
ATOM 1162 C CE2 ? TYR A 1 153 ?  14.829   1.169  -7.026 1.000 95.320 ? 153 TYR A CE2 1 
ATOM 1163 O OH  ? TYR A 1 153 ?  14.083   3.423  -7.268 1.000 95.320 ? 153 TYR A OH  1 
ATOM 1164 C CZ  ? TYR A 1 153 ?  15.038   2.524  -6.849 1.000 95.320 ? 153 TYR A CZ  1 
ATOM 1165 N N   ? PRO A 1 154 ?  21.527  -1.363  -6.275 1.000 95.010 ? 154 PRO A N   1 
ATOM 1166 C CA  ? PRO A 1 154 ?  22.468  -2.420  -5.897 1.000 95.010 ? 154 PRO A CA  1 
ATOM 1167 C C   ? PRO A 1 154 ?  22.629  -2.552  -4.385 1.000 95.010 ? 154 PRO A C   1 
ATOM 1168 C CB  ? PRO A 1 154 ?  23.779  -1.975  -6.550 1.000 95.010 ? 154 PRO A CB  1 
ATOM 1169 O O   ? PRO A 1 154 ?  22.928  -1.568  -3.703 1.000 95.010 ? 154 PRO A O   1 
ATOM 1170 C CG  ? PRO A 1 154 ?  23.363  -1.074  -7.668 1.000 95.010 ? 154 PRO A CG  1 
ATOM 1171 C CD  ? PRO A 1 154 ?  22.105  -0.360  -7.262 1.000 95.010 ? 154 PRO A CD  1 
ATOM 1172 N N   ? GLY A 1 155 ?  22.292  -3.860  -3.818 1.000 94.510 ? 155 GLY A N   1 
ATOM 1173 C CA  ? GLY A 1 155 ?  22.513  -4.174  -2.415 1.000 94.510 ? 155 GLY A CA  1 
ATOM 1174 C C   ? GLY A 1 155 ?  21.383  -3.711  -1.515 1.000 94.510 ? 155 GLY A C   1 
ATOM 1175 O O   ? GLY A 1 155 ?  21.452  -3.867  -0.294 1.000 94.510 ? 155 GLY A O   1 
ATOM 1176 N N   ? LYS A 1 156 ?  20.302  -3.179  -2.157 1.000 95.480 ? 156 LYS A N   1 
ATOM 1177 C CA  ? LYS A 1 156 ?  19.241  -2.578  -1.355 1.000 95.480 ? 156 LYS A CA  1 
ATOM 1178 C C   ? LYS A 1 156 ?  17.921  -3.319  -1.546 1.000 95.480 ? 156 LYS A C   1 
ATOM 1179 C CB  ? LYS A 1 156 ?  19.069  -1.101  -1.713 1.000 95.480 ? 156 LYS A CB  1 
ATOM 1180 O O   ? LYS A 1 156 ?  16.999  -3.174  -0.741 1.000 95.480 ? 156 LYS A O   1 
ATOM 1181 C CG  ? LYS A 1 156 ?  20.274  -0.237  -1.371 1.000 95.480 ? 156 LYS A CG  1 
ATOM 1182 C CD  ? LYS A 1 156 ?  19.965   1.245  -1.542 1.000 95.480 ? 156 LYS A CD  1 
ATOM 1183 C CE  ? LYS A 1 156 ?  21.126   2.115  -1.078 1.000 95.480 ? 156 LYS A CE  1 
ATOM 1184 N NZ  ? LYS A 1 156 ?  20.764   3.564  -1.073 1.000 95.480 ? 156 LYS A NZ  1 
ATOM 1185 N N   ? ILE A 1 157 ?  17.743  -4.083  -2.658 1.000 96.590 ? 157 ILE A N   1 
ATOM 1186 C CA  ? ILE A 1 157 ?  16.533  -4.831  -2.980 1.000 96.590 ? 157 ILE A CA  1 
ATOM 1187 C C   ? ILE A 1 157 ?  16.608  -6.225  -2.361 1.000 96.590 ? 157 ILE A C   1 
ATOM 1188 C CB  ? ILE A 1 157 ?  16.322  -4.934  -4.508 1.000 96.590 ? 157 ILE A CB  1 
ATOM 1189 O O   ? ILE A 1 157 ?  17.543  -6.982  -2.631 1.000 96.590 ? 157 ILE A O   1 
ATOM 1190 C CG1 ? ILE A 1 157 ?  16.235  -3.536  -5.130 1.000 96.590 ? 157 ILE A CG1 1 
ATOM 1191 C CG2 ? ILE A 1 157 ?  15.069  -5.755  -4.826 1.000 96.590 ? 157 ILE A CG2 1 
ATOM 1192 C CD1 ? ILE A 1 157 ?  15.097  -2.685  -4.582 1.000 96.590 ? 157 ILE A CD1 1 
ATOM 1193 N N   ? THR A 1 158 ?  15.570  -6.587  -1.500 1.000 96.240 ? 158 THR A N   1 
ATOM 1194 C CA  ? THR A 1 158 ?  15.488  -7.907  -0.884 1.000 96.240 ? 158 THR A CA  1 
ATOM 1195 C C   ? THR A 1 158 ?  14.462  -8.777  -1.605 1.000 96.240 ? 158 THR A C   1 
ATOM 1196 C CB  ? THR A 1 158 ?  15.121  -7.805   0.608 1.000 96.240 ? 158 THR A CB  1 
ATOM 1197 O O   ? THR A 1 158 ?  13.751  -8.302  -2.493 1.000 96.240 ? 158 THR A O   1 
ATOM 1198 C CG2 ? THR A 1 158 ?  15.967  -6.749   1.311 1.000 96.240 ? 158 THR A CG2 1 
ATOM 1199 O OG1 ? THR A 1 158 ?  13.737  -7.452   0.731 1.000 96.240 ? 158 THR A OG1 1 
ATOM 1200 N N   ? GLY A 1 159 ?  14.367 -10.088  -1.184 1.000 96.770 ? 159 GLY A N   1 
ATOM 1201 C CA  ? GLY A 1 159 ?  13.377 -11.000  -1.733 1.000 96.770 ? 159 GLY A CA  1 
ATOM 1202 C C   ? GLY A 1 159 ?  11.954 -10.631  -1.359 1.000 96.770 ? 159 GLY A C   1 
ATOM 1203 O O   ? GLY A 1 159 ?  10.999 -11.197  -1.894 1.000 96.770 ? 159 GLY A O   1 
ATOM 1204 N N   ? ASN A 1 160 ?  11.803  -9.692  -0.480 1.000 97.960 ? 160 ASN A N   1 
ATOM 1205 C CA  ? ASN A 1 160 ?  10.487  -9.277  -0.005 1.000 97.960 ? 160 ASN A CA  1 
ATOM 1206 C C   ? ASN A 1 160 ?  10.031  -7.985  -0.676 1.000 97.960 ? 160 ASN A C   1 
ATOM 1207 C CB  ? ASN A 1 160 ?  10.493  -9.112   1.516 1.000 97.960 ? 160 ASN A CB  1 
ATOM 1208 O O   ? ASN A 1 160 ?   9.046  -7.376  -0.254 1.000 97.960 ? 160 ASN A O   1 
ATOM 1209 C CG  ? ASN A 1 160 ?  10.648 -10.431   2.247 1.000 97.960 ? 160 ASN A CG  1 
ATOM 1210 N ND2 ? ASN A 1 160 ?  11.418 -10.423   3.328 1.000 97.960 ? 160 ASN A ND2 1 
ATOM 1211 O OD1 ? ASN A 1 160 ?  10.080 -11.449   1.842 1.000 97.960 ? 160 ASN A OD1 1 
ATOM 1212 N N   ? MET A 1 161 ?  10.785  -7.583  -1.715 1.000 98.110 ? 161 MET A N   1 
ATOM 1213 C CA  ? MET A 1 161 ?  10.475  -6.346  -2.428 1.000 98.110 ? 161 MET A CA  1 
ATOM 1214 C C   ? MET A 1 161 ?  10.258  -6.614  -3.913 1.000 98.110 ? 161 MET A C   1 
ATOM 1215 C CB  ? MET A 1 161 ?  11.594  -5.321  -2.239 1.000 98.110 ? 161 MET A CB  1 
ATOM 1216 O O   ? MET A 1 161 ?  10.812  -7.567  -4.464 1.000 98.110 ? 161 MET A O   1 
ATOM 1217 C CG  ? MET A 1 161 ?  11.786  -4.882  -0.797 1.000 98.110 ? 161 MET A CG  1 
ATOM 1218 S SD  ? MET A 1 161 ?  13.234  -3.774  -0.586 1.000 98.110 ? 161 MET A SD  1 
ATOM 1219 C CE  ? MET A 1 161 ?  13.234  -3.588   1.219 1.000 98.110 ? 161 MET A CE  1 
ATOM 1220 N N   ? VAL A 1 162 ?   9.396  -5.751  -4.499 1.000 97.500 ? 162 VAL A N   1 
ATOM 1221 C CA  ? VAL A 1 162 ?   9.163  -5.762  -5.940 1.000 97.500 ? 162 VAL A CA  1 
ATOM 1222 C C   ? VAL A 1 162 ?   9.172  -4.333  -6.476 1.000 97.500 ? 162 VAL A C   1 
ATOM 1223 C CB  ? VAL A 1 162 ?   7.829  -6.456  -6.294 1.000 97.500 ? 162 VAL A CB  1 
ATOM 1224 O O   ? VAL A 1 162 ?   8.834  -3.391  -5.755 1.000 97.500 ? 162 VAL A O   1 
ATOM 1225 C CG1 ? VAL A 1 162 ?   6.650  -5.707  -5.675 1.000 97.500 ? 162 VAL A CG1 1 
ATOM 1226 C CG2 ? VAL A 1 162 ?   7.666  -6.556  -7.809 1.000 97.500 ? 162 VAL A CG2 1 
ATOM 1227 N N   ? CYS A 1 163 ?   9.561  -4.166  -7.812 1.000 97.160 ? 163 CYS A N   1 
ATOM 1228 C CA  ? CYS A 1 163 ?   9.545  -2.861  -8.463 1.000 97.160 ? 163 CYS A CA  1 
ATOM 1229 C C   ? CYS A 1 163 ?   8.432  -2.783  -9.500 1.000 97.160 ? 163 CYS A C   1 
ATOM 1230 C CB  ? CYS A 1 163 ?  10.893  -2.578  -9.126 1.000 97.160 ? 163 CYS A CB  1 
ATOM 1231 O O   ? CYS A 1 163 ?   8.117  -3.777 -10.156 1.000 97.160 ? 163 CYS A O   1 
ATOM 1232 S SG  ? CYS A 1 163 ?  12.262  -2.427  -7.958 1.000 97.160 ? 163 CYS A SG  1 
ATOM 1233 N N   ? ALA A 1 164 ?   7.830  -1.612  -9.579 1.000 96.310 ? 164 ALA A N   1 
ATOM 1234 C CA  ? ALA A 1 164 ?   6.849  -1.281 -10.610 1.000 96.310 ? 164 ALA A CA  1 
ATOM 1235 C C   ? ALA A 1 164 ?   7.124   0.097 -11.205 1.000 96.310 ? 164 ALA A C   1 
ATOM 1236 C CB  ? ALA A 1 164 ?   5.436  -1.337 -10.036 1.000 96.310 ? 164 ALA A CB  1 
ATOM 1237 O O   ? ALA A 1 164 ?   7.556   1.010 -10.499 1.000 96.310 ? 164 ALA A O   1 
ATOM 1238 N N   ? GLY A 1 165 ?   6.994   0.170 -12.472 1.000 94.560 ? 165 GLY A N   1 
ATOM 1239 C CA  ? GLY A 1 165 ?   7.198   1.450 -13.129 1.000 94.560 ? 165 GLY A CA  1 
ATOM 1240 C C   ? GLY A 1 165 ?   7.943   1.333 -14.446 1.000 94.560 ? 165 GLY A C   1 
ATOM 1241 O O   ? GLY A 1 165 ?   7.966   0.264 -15.059 1.000 94.560 ? 165 GLY A O   1 
ATOM 1242 N N   ? PHE A 1 166 ?   8.467   2.462 -14.906 1.000 94.410 ? 166 PHE A N   1 
ATOM 1243 C CA  ? PHE A 1 166 ?   9.156   2.567 -16.187 1.000 94.410 ? 166 PHE A CA  1 
ATOM 1244 C C   ? PHE A 1 166 ?  10.612   2.971 -15.986 1.000 94.410 ? 166 PHE A C   1 
ATOM 1245 C CB  ? PHE A 1 166 ?   8.451   3.578 -17.097 1.000 94.410 ? 166 PHE A CB  1 
ATOM 1246 O O   ? PHE A 1 166 ?  10.896   4.004 -15.376 1.000 94.410 ? 166 PHE A O   1 
ATOM 1247 C CG  ? PHE A 1 166 ?   6.998   3.270 -17.335 1.000 94.410 ? 166 PHE A CG  1 
ATOM 1248 C CD1 ? PHE A 1 166 ?   6.607   2.488 -18.416 1.000 94.410 ? 166 PHE A CD1 1 
ATOM 1249 C CD2 ? PHE A 1 166 ?   6.022   3.762 -16.479 1.000 94.410 ? 166 PHE A CD2 1 
ATOM 1250 C CE1 ? PHE A 1 166 ?   5.262   2.201 -18.639 1.000 94.410 ? 166 PHE A CE1 1 
ATOM 1251 C CE2 ? PHE A 1 166 ?   4.676   3.479 -16.695 1.000 94.410 ? 166 PHE A CE2 1 
ATOM 1252 C CZ  ? PHE A 1 166 ?   4.298   2.699 -17.776 1.000 94.410 ? 166 PHE A CZ  1 
ATOM 1253 N N   ? LEU A 1 167 ?  11.521   2.186 -16.484 1.000 93.850 ? 167 LEU A N   1 
ATOM 1254 C CA  ? LEU A 1 167 ?  12.944   2.455 -16.306 1.000 93.850 ? 167 LEU A CA  1 
ATOM 1255 C C   ? LEU A 1 167 ?  13.337   3.768 -16.975 1.000 93.850 ? 167 LEU A C   1 
ATOM 1256 C CB  ? LEU A 1 167 ?  13.782   1.307 -16.876 1.000 93.850 ? 167 LEU A CB  1 
ATOM 1257 O O   ? LEU A 1 167 ?  14.321   4.399 -16.581 1.000 93.850 ? 167 LEU A O   1 
ATOM 1258 C CG  ? LEU A 1 167 ?  13.714  -0.021 -16.120 1.000 93.850 ? 167 LEU A CG  1 
ATOM 1259 C CD1 ? LEU A 1 167 ?  14.545  -1.081 -16.837 1.000 93.850 ? 167 LEU A CD1 1 
ATOM 1260 C CD2 ? LEU A 1 167 ?  14.190   0.156 -14.682 1.000 93.850 ? 167 LEU A CD2 1 
ATOM 1261 N N   ? GLU A 1 168 ?  12.663   4.139 -18.013 1.000 93.850 ? 168 GLU A N   1 
ATOM 1262 C CA  ? GLU A 1 168 ?  12.936   5.397 -18.701 1.000 93.850 ? 168 GLU A CA  1 
ATOM 1263 C C   ? GLU A 1 168 ?  12.546   6.594 -17.838 1.000 93.850 ? 168 GLU A C   1 
ATOM 1264 C CB  ? GLU A 1 168 ?  12.195   5.450 -20.040 1.000 93.850 ? 168 GLU A CB  1 
ATOM 1265 O O   ? GLU A 1 168 ?  12.973   7.720 -18.100 1.000 93.850 ? 168 GLU A O   1 
ATOM 1266 C CG  ? GLU A 1 168 ?  12.488   4.268 -20.952 1.000 93.850 ? 168 GLU A CG  1 
ATOM 1267 C CD  ? GLU A 1 168 ?  11.594   3.068 -20.685 1.000 93.850 ? 168 GLU A CD  1 
ATOM 1268 O OE1 ? GLU A 1 168 ?  11.942   1.945 -21.115 1.000 93.850 ? 168 GLU A OE1 1 
ATOM 1269 O OE2 ? GLU A 1 168 ?  10.538   3.252 -20.041 1.000 93.850 ? 168 GLU A OE2 1 
ATOM 1270 N N   ? GLY A 1 169 ?  11.745   6.302 -16.741 1.000 91.210 ? 169 GLY A N   1 
ATOM 1271 C CA  ? GLY A 1 169 ?  11.252   7.371 -15.887 1.000 91.210 ? 169 GLY A CA  1 
ATOM 1272 C C   ? GLY A 1 169 ?   9.976   8.007 -16.404 1.000 91.210 ? 169 GLY A C   1 
ATOM 1273 O O   ? GLY A 1 169 ?   9.303   7.446 -17.272 1.000 91.210 ? 169 GLY A O   1 
ATOM 1274 N N   ? GLY A 1 170 ?   9.502   9.052 -15.673 1.000 86.520 ? 170 GLY A N   1 
ATOM 1275 C CA  ? GLY A 1 170 ?   8.355   9.787 -16.183 1.000 86.520 ? 170 GLY A CA  1 
ATOM 1276 C C   ? GLY A 1 170 ?   7.051   9.397 -15.514 1.000 86.520 ? 170 GLY A C   1 
ATOM 1277 O O   ? GLY A 1 170 ?   6.101  10.182 -15.488 1.000 86.520 ? 170 GLY A O   1 
ATOM 1278 N N   ? LYS A 1 171 ?   7.064   8.225 -14.855 1.000 88.040 ? 171 LYS A N   1 
ATOM 1279 C CA  ? LYS A 1 171 ?   5.892   7.761 -14.119 1.000 88.040 ? 171 LYS A CA  1 
ATOM 1280 C C   ? LYS A 1 171 ?   6.300   6.983 -12.871 1.000 88.040 ? 171 LYS A C   1 
ATOM 1281 C CB  ? LYS A 1 171 ?   5.006   6.892 -15.012 1.000 88.040 ? 171 LYS A CB  1 
ATOM 1282 O O   ? LYS A 1 171 ?   7.139   6.083 -12.941 1.000 88.040 ? 171 LYS A O   1 
ATOM 1283 C CG  ? LYS A 1 171 ?   4.488   7.605 -16.252 1.000 88.040 ? 171 LYS A CG  1 
ATOM 1284 C CD  ? LYS A 1 171 ?   3.596   6.697 -17.088 1.000 88.040 ? 171 LYS A CD  1 
ATOM 1285 C CE  ? LYS A 1 171 ?   3.071   7.412 -18.326 1.000 88.040 ? 171 LYS A CE  1 
ATOM 1286 N NZ  ? LYS A 1 171 ?   2.154   6.542 -19.121 1.000 88.040 ? 171 LYS A NZ  1 
ATOM 1287 N N   ? ASP A 1 172 ?   5.591   7.219 -11.720 1.000 86.280 ? 172 ASP A N   1 
ATOM 1288 C CA  ? ASP A 1 172 ?   5.949   6.548 -10.475 1.000 86.280 ? 172 ASP A CA  1 
ATOM 1289 C C   ? ASP A 1 172 ?   4.986   6.924  -9.351 1.000 86.280 ? 172 ASP A C   1 
ATOM 1290 C CB  ? ASP A 1 172 ?   7.385   6.892 -10.074 1.000 86.280 ? 172 ASP A CB  1 
ATOM 1291 O O   ? ASP A 1 172 ?   4.282   7.931  -9.442 1.000 86.280 ? 172 ASP A O   1 
ATOM 1292 C CG  ? ASP A 1 172 ?   7.998   5.873  -9.129 1.000 86.280 ? 172 ASP A CG  1 
ATOM 1293 O OD1 ? ASP A 1 172 ?   7.357   4.836  -8.852 1.000 86.280 ? 172 ASP A OD1 1 
ATOM 1294 O OD2 ? ASP A 1 172 ?   9.130   6.110  -8.655 1.000 86.280 ? 172 ASP A OD2 1 
ATOM 1295 N N   ? SER A 1 173 ?   4.828   5.982  -8.345 1.000 83.280 ? 173 SER A N   1 
ATOM 1296 C CA  ? SER A 1 173 ?   4.262   6.425  -7.075 1.000 83.280 ? 173 SER A CA  1 
ATOM 1297 C C   ? SER A 1 173 ?   5.286   7.204  -6.256 1.000 83.280 ? 173 SER A C   1 
ATOM 1298 C CB  ? SER A 1 173 ?   3.755   5.229  -6.268 1.000 83.280 ? 173 SER A CB  1 
ATOM 1299 O O   ? SER A 1 173 ?   6.490   6.968  -6.371 1.000 83.280 ? 173 SER A O   1 
ATOM 1300 O OG  ? SER A 1 173 ?   4.821   4.351  -5.947 1.000 83.280 ? 173 SER A OG  1 
ATOM 1301 N N   ? CYS A 1 174 ?   4.809   8.136  -5.509 1.000 80.610 ? 174 CYS A N   1 
ATOM 1302 C CA  ? CYS A 1 174 ?   5.707   9.018  -4.773 1.000 80.610 ? 174 CYS A CA  1 
ATOM 1303 C C   ? CYS A 1 174 ?   5.224   9.218  -3.341 1.000 80.610 ? 174 CYS A C   1 
ATOM 1304 C CB  ? CYS A 1 174 ?   5.824  10.371  -5.474 1.000 80.610 ? 174 CYS A CB  1 
ATOM 1305 O O   ? CYS A 1 174 ?   4.282   8.556  -2.902 1.000 80.610 ? 174 CYS A O   1 
ATOM 1306 S SG  ? CYS A 1 174 ?   7.389  11.219  -5.165 1.000 80.610 ? 174 CYS A SG  1 
ATOM 1307 N N   ? GLN A 1 175 ?   6.087  10.138  -2.621 1.000 73.790 ? 175 GLN A N   1 
ATOM 1308 C CA  ? GLN A 1 175 ?   5.805  10.385  -1.211 1.000 73.790 ? 175 GLN A CA  1 
ATOM 1309 C C   ? GLN A 1 175 ?   4.342  10.760  -0.999 1.000 73.790 ? 175 GLN A C   1 
ATOM 1310 C CB  ? GLN A 1 175 ?   6.714  11.488  -0.667 1.000 73.790 ? 175 GLN A CB  1 
ATOM 1311 O O   ? GLN A 1 175 ?   3.774  11.529  -1.778 1.000 73.790 ? 175 GLN A O   1 
ATOM 1312 C CG  ? GLN A 1 175 ?   8.172  11.070  -0.525 1.000 73.790 ? 175 GLN A CG  1 
ATOM 1313 C CD  ? GLN A 1 175 ?   8.892  10.990  -1.858 1.000 73.790 ? 175 GLN A CD  1 
ATOM 1314 N NE2 ? GLN A 1 175 ?   9.983  10.233  -1.898 1.000 73.790 ? 175 GLN A NE2 1 
ATOM 1315 O OE1 ? GLN A 1 175 ?   8.470  11.603  -2.844 1.000 73.790 ? 175 GLN A OE1 1 
ATOM 1316 N N   ? GLY A 1 176 ?   3.775  10.189   0.076 1.000 73.200 ? 176 GLY A N   1 
ATOM 1317 C CA  ? GLY A 1 176 ?   2.376  10.450   0.380 1.000 73.200 ? 176 GLY A CA  1 
ATOM 1318 C C   ? GLY A 1 176 ?   1.447   9.350  -0.099 1.000 73.200 ? 176 GLY A C   1 
ATOM 1319 O O   ? GLY A 1 176 ?   0.315   9.237   0.376 1.000 73.200 ? 176 GLY A O   1 
ATOM 1320 N N   ? ASP A 1 177 ?   1.956   8.464  -0.925 1.000 86.540 ? 177 ASP A N   1 
ATOM 1321 C CA  ? ASP A 1 177 ?   1.179   7.318  -1.387 1.000 86.540 ? 177 ASP A CA  1 
ATOM 1322 C C   ? ASP A 1 177 ?   1.599   6.042  -0.662 1.000 86.540 ? 177 ASP A C   1 
ATOM 1323 C CB  ? ASP A 1 177 ?   1.334   7.140  -2.899 1.000 86.540 ? 177 ASP A CB  1 
ATOM 1324 O O   ? ASP A 1 177 ?   1.168   4.945  -1.025 1.000 86.540 ? 177 ASP A O   1 
ATOM 1325 C CG  ? ASP A 1 177 ?   0.628   8.221  -3.699 1.000 86.540 ? 177 ASP A CG  1 
ATOM 1326 O OD1 ? ASP A 1 177 ?  -0.406   8.747  -3.234 1.000 86.540 ? 177 ASP A OD1 1 
ATOM 1327 O OD2 ? ASP A 1 177 ?   1.109   8.548  -4.805 1.000 86.540 ? 177 ASP A OD2 1 
ATOM 1328 N N   ? SER A 1 178 ?   2.596   6.259   0.306 1.000 93.960 ? 178 SER A N   1 
ATOM 1329 C CA  ? SER A 1 178 ?   3.012   5.092   1.077 1.000 93.960 ? 178 SER A CA  1 
ATOM 1330 C C   ? SER A 1 178 ?   1.809   4.332   1.623 1.000 93.960 ? 178 SER A C   1 
ATOM 1331 C CB  ? SER A 1 178 ?   3.928   5.509   2.229 1.000 93.960 ? 178 SER A CB  1 
ATOM 1332 O O   ? SER A 1 178 ?   0.805   4.938   2.004 1.000 93.960 ? 178 SER A O   1 
ATOM 1333 O OG  ? SER A 1 178 ?   5.169   5.986   1.738 1.000 93.960 ? 178 SER A OG  1 
ATOM 1334 N N   ? GLY A 1 179 ?   1.988   3.007   1.478 1.000 96.050 ? 179 GLY A N   1 
ATOM 1335 C CA  ? GLY A 1 179 ?   0.923   2.187   2.033 1.000 96.050 ? 179 GLY A CA  1 
ATOM 1336 C C   ? GLY A 1 179 ?  -0.198   1.917   1.047 1.000 96.050 ? 179 GLY A C   1 
ATOM 1337 O O   ? GLY A 1 179 ?  -1.000   1.002   1.247 1.000 96.050 ? 179 GLY A O   1 
ATOM 1338 N N   ? GLY A 1 180 ?  -0.240   2.684   0.025 1.000 95.500 ? 180 GLY A N   1 
ATOM 1339 C CA  ? GLY A 1 180 ?  -1.244   2.524  -1.015 1.000 95.500 ? 180 GLY A CA  1 
ATOM 1340 C C   ? GLY A 1 180 ?  -1.092   1.234  -1.798 1.000 95.500 ? 180 GLY A C   1 
ATOM 1341 O O   ? GLY A 1 180 ?  -0.017   0.629  -1.805 1.000 95.500 ? 180 GLY A O   1 
ATOM 1342 N N   ? PRO A 1 181 ?  -2.125   0.840  -2.578 1.000 97.420 ? 181 PRO A N   1 
ATOM 1343 C CA  ? PRO A 1 181 ?  -2.179  -0.482  -3.209 1.000 97.420 ? 181 PRO A CA  1 
ATOM 1344 C C   ? PRO A 1 181 ?  -1.570  -0.493  -4.609 1.000 97.420 ? 181 PRO A C   1 
ATOM 1345 C CB  ? PRO A 1 181 ?  -3.679  -0.785  -3.263 1.000 97.420 ? 181 PRO A CB  1 
ATOM 1346 O O   ? PRO A 1 181 ?  -1.725   0.473  -5.361 1.000 97.420 ? 181 PRO A O   1 
ATOM 1347 C CG  ? PRO A 1 181 ?  -4.334   0.551  -3.400 1.000 97.420 ? 181 PRO A CG  1 
ATOM 1348 C CD  ? PRO A 1 181 ?  -3.562   1.547  -2.583 1.000 97.420 ? 181 PRO A CD  1 
ATOM 1349 N N   ? VAL A 1 182 ?  -0.796  -1.576  -4.924 1.000 97.940 ? 182 VAL A N   1 
ATOM 1350 C CA  ? VAL A 1 182 ?  -0.468  -2.029  -6.272 1.000 97.940 ? 182 VAL A CA  1 
ATOM 1351 C C   ? VAL A 1 182 ?  -1.293  -3.267  -6.617 1.000 97.940 ? 182 VAL A C   1 
ATOM 1352 C CB  ? VAL A 1 182 ?   1.040  -2.337  -6.415 1.000 97.940 ? 182 VAL A CB  1 
ATOM 1353 O O   ? VAL A 1 182 ?  -1.043  -4.354  -6.091 1.000 97.940 ? 182 VAL A O   1 
ATOM 1354 C CG1 ? VAL A 1 182 ?   1.373  -2.745  -7.849 1.000 97.940 ? 182 VAL A CG1 1 
ATOM 1355 C CG2 ? VAL A 1 182 ?   1.873  -1.129  -5.992 1.000 97.940 ? 182 VAL A CG2 1 
ATOM 1356 N N   ? VAL A 1 183 ?  -2.302  -3.062  -7.510 1.000 98.390 ? 183 VAL A N   1 
ATOM 1357 C CA  ? VAL A 1 183 ?  -3.259  -4.123  -7.805 1.000 98.390 ? 183 VAL A CA  1 
ATOM 1358 C C   ? VAL A 1 183 ?  -3.054  -4.622  -9.233 1.000 98.390 ? 183 VAL A C   1 
ATOM 1359 C CB  ? VAL A 1 183 ?  -4.715  -3.643  -7.611 1.000 98.390 ? 183 VAL A CB  1 
ATOM 1360 O O   ? VAL A 1 183 ?  -3.076  -3.834 -10.182 1.000 98.390 ? 183 VAL A O   1 
ATOM 1361 C CG1 ? VAL A 1 183 ?  -5.702  -4.739  -8.010 1.000 98.390 ? 183 VAL A CG1 1 
ATOM 1362 C CG2 ? VAL A 1 183 ?  -4.946  -3.213  -6.164 1.000 98.390 ? 183 VAL A CG2 1 
ATOM 1363 N N   ? CYS A 1 184 ?  -2.836  -5.914  -9.337 1.000 98.050 ? 184 CYS A N   1 
ATOM 1364 C CA  ? CYS A 1 184 ?  -2.668  -6.613 -10.606 1.000 98.050 ? 184 CYS A CA  1 
ATOM 1365 C C   ? CYS A 1 184 ?  -3.720  -7.703 -10.773 1.000 98.050 ? 184 CYS A C   1 
ATOM 1366 C CB  ? CYS A 1 184 ?  -1.270  -7.222 -10.701 1.000 98.050 ? 184 CYS A CB  1 
ATOM 1367 O O   ? CYS A 1 184 ?  -3.888  -8.549  -9.893 1.000 98.050 ? 184 CYS A O   1 
ATOM 1368 S SG  ? CYS A 1 184 ?   0.056  -6.073 -10.273 1.000 98.050 ? 184 CYS A SG  1 
ATOM 1369 N N   ? ASN A 1 185 ?  -4.481  -7.624 -11.943 1.000 96.000 ? 185 ASN A N   1 
ATOM 1370 C CA  ? ASN A 1 185 ?  -5.504  -8.627 -12.221 1.000 96.000 ? 185 ASN A CA  1 
ATOM 1371 C C   ? ASN A 1 185 ?  -6.463  -8.790 -11.046 1.000 96.000 ? 185 ASN A C   1 
ATOM 1372 C CB  ? ASN A 1 185 ?  -4.858  -9.970 -12.569 1.000 96.000 ? 185 ASN A CB  1 
ATOM 1373 O O   ? ASN A 1 185 ?  -6.799  -9.913 -10.664 1.000 96.000 ? 185 ASN A O   1 
ATOM 1374 C CG  ? ASN A 1 185 ?  -3.991  -9.897 -13.811 1.000 96.000 ? 185 ASN A CG  1 
ATOM 1375 N ND2 ? ASN A 1 185 ?  -2.882 -10.627 -13.804 1.000 96.000 ? 185 ASN A ND2 1 
ATOM 1376 O OD1 ? ASN A 1 185 ?  -4.314  -9.189 -14.768 1.000 96.000 ? 185 ASN A OD1 1 
ATOM 1377 N N   ? GLY A 1 186 ?  -6.723  -7.722 -10.317 1.000 96.470 ? 186 GLY A N   1 
ATOM 1378 C CA  ? GLY A 1 186 ?  -7.744  -7.698  -9.282 1.000 96.470 ? 186 GLY A CA  1 
ATOM 1379 C C   ? GLY A 1 186 ?  -7.230  -8.148  -7.927 1.000 96.470 ? 186 GLY A C   1 
ATOM 1380 O O   ? GLY A 1 186 ?  -8.012  -8.341  -6.994 1.000 96.470 ? 186 GLY A O   1 
ATOM 1381 N N   ? GLU A 1 187 ?  -5.915  -8.382  -7.812 1.000 98.420 ? 187 GLU A N   1 
ATOM 1382 C CA  ? GLU A 1 187 ?  -5.329  -8.828  -6.551 1.000 98.420 ? 187 GLU A CA  1 
ATOM 1383 C C   ? GLU A 1 187 ?  -4.253  -7.860  -6.069 1.000 98.420 ? 187 GLU A C   1 
ATOM 1384 C CB  ? GLU A 1 187 ?  -4.743 -10.235  -6.698 1.000 98.420 ? 187 GLU A CB  1 
ATOM 1385 O O   ? GLU A 1 187 ?  -3.541  -7.261  -6.878 1.000 98.420 ? 187 GLU A O   1 
ATOM 1386 C CG  ? GLU A 1 187 ?  -5.773 -11.296  -7.058 1.000 98.420 ? 187 GLU A CG  1 
ATOM 1387 C CD  ? GLU A 1 187 ?  -5.171 -12.680  -7.241 1.000 98.420 ? 187 GLU A CD  1 
ATOM 1388 O OE1 ? GLU A 1 187 ?  -5.837 -13.682  -6.899 1.000 98.420 ? 187 GLU A OE1 1 
ATOM 1389 O OE2 ? GLU A 1 187 ?  -4.022 -12.762  -7.730 1.000 98.420 ? 187 GLU A OE2 1 
ATOM 1390 N N   ? LEU A 1 188 ?  -4.114  -7.763  -4.757 1.000 98.560 ? 188 LEU A N   1 
ATOM 1391 C CA  ? LEU A 1 188 ?  -3.111  -6.919  -4.116 1.000 98.560 ? 188 LEU A CA  1 
ATOM 1392 C C   ? LEU A 1 188 ?  -1.723  -7.538  -4.236 1.000 98.560 ? 188 LEU A C   1 
ATOM 1393 C CB  ? LEU A 1 188 ?  -3.459  -6.699  -2.642 1.000 98.560 ? 188 LEU A CB  1 
ATOM 1394 O O   ? LEU A 1 188 ?  -1.424  -8.536  -3.575 1.000 98.560 ? 188 LEU A O   1 
ATOM 1395 C CG  ? LEU A 1 188 ?  -2.514  -5.794  -1.850 1.000 98.560 ? 188 LEU A CG  1 
ATOM 1396 C CD1 ? LEU A 1 188 ?  -2.498  -4.391  -2.449 1.000 98.560 ? 188 LEU A CD1 1 
ATOM 1397 C CD2 ? LEU A 1 188 ?  -2.921  -5.749  -0.381 1.000 98.560 ? 188 LEU A CD2 1 
ATOM 1398 N N   ? GLN A 1 189 ?  -0.862  -6.910  -5.034 1.000 98.530 ? 189 GLN A N   1 
ATOM 1399 C CA  ? GLN A 1 189 ?   0.448  -7.484  -5.324 1.000 98.530 ? 189 GLN A CA  1 
ATOM 1400 C C   ? GLN A 1 189 ?   1.558  -6.698  -4.632 1.000 98.530 ? 189 GLN A C   1 
ATOM 1401 C CB  ? GLN A 1 189 ?   0.694  -7.524  -6.833 1.000 98.530 ? 189 GLN A CB  1 
ATOM 1402 O O   ? GLN A 1 189 ?   2.643  -7.230  -4.388 1.000 98.530 ? 189 GLN A O   1 
ATOM 1403 C CG  ? GLN A 1 189 ?  -0.188  -8.520  -7.574 1.000 98.530 ? 189 GLN A CG  1 
ATOM 1404 C CD  ? GLN A 1 189 ?   0.134  -9.962  -7.226 1.000 98.530 ? 189 GLN A CD  1 
ATOM 1405 N NE2 ? GLN A 1 189 ?  -0.889 -10.808  -7.201 1.000 98.530 ? 189 GLN A NE2 1 
ATOM 1406 O OE1 ? GLN A 1 189 ?   1.294 -10.311  -6.984 1.000 98.530 ? 189 GLN A OE1 1 
ATOM 1407 N N   ? GLY A 1 190 ?   1.297  -5.488  -4.293 1.000 98.040 ? 190 GLY A N   1 
ATOM 1408 C CA  ? GLY A 1 190 ?   2.316  -4.655  -3.676 1.000 98.040 ? 190 GLY A CA  1 
ATOM 1409 C C   ? GLY A 1 190 ?   1.742  -3.571  -2.784 1.000 98.040 ? 190 GLY A C   1 
ATOM 1410 O O   ? GLY A 1 190 ?   0.575  -3.198  -2.924 1.000 98.040 ? 190 GLY A O   1 
ATOM 1411 N N   ? ILE A 1 191 ?   2.596  -3.078  -1.859 1.000 98.310 ? 191 ILE A N   1 
ATOM 1412 C CA  ? ILE A 1 191 ?   2.341  -1.924  -1.004 1.000 98.310 ? 191 ILE A CA  1 
ATOM 1413 C C   ? ILE A 1 191 ?   3.422  -0.869  -1.224 1.000 98.310 ? 191 ILE A C   1 
ATOM 1414 C CB  ? ILE A 1 191 ?   2.281  -2.328   0.486 1.000 98.310 ? 191 ILE A CB  1 
ATOM 1415 O O   ? ILE A 1 191 ?   4.616  -1.168  -1.138 1.000 98.310 ? 191 ILE A O   1 
ATOM 1416 C CG1 ? ILE A 1 191 ?   1.163  -3.351   0.718 1.000 98.310 ? 191 ILE A CG1 1 
ATOM 1417 C CG2 ? ILE A 1 191 ?   2.086  -1.094   1.373 1.000 98.310 ? 191 ILE A CG2 1 
ATOM 1418 C CD1 ? ILE A 1 191 ?   1.243  -4.061   2.063 1.000 98.310 ? 191 ILE A CD1 1 
ATOM 1419 N N   ? VAL A 1 192 ?   2.977   0.283  -1.623 1.000 96.950 ? 192 VAL A N   1 
ATOM 1420 C CA  ? VAL A 1 192 ?   3.945   1.348  -1.866 1.000 96.950 ? 192 VAL A CA  1 
ATOM 1421 C C   ? VAL A 1 192 ?   4.853   1.508  -0.648 1.000 96.950 ? 192 VAL A C   1 
ATOM 1422 C CB  ? VAL A 1 192 ?   3.247   2.687  -2.189 1.000 96.950 ? 192 VAL A CB  1 
ATOM 1423 O O   ? VAL A 1 192 ?   4.374   1.739   0.465 1.000 96.950 ? 192 VAL A O   1 
ATOM 1424 C CG1 ? VAL A 1 192 ?   4.277   3.787  -2.440 1.000 96.950 ? 192 VAL A CG1 1 
ATOM 1425 C CG2 ? VAL A 1 192 ?   2.324   2.529  -3.397 1.000 96.950 ? 192 VAL A CG2 1 
ATOM 1426 N N   ? SER A 1 193 ?   6.158   1.446  -0.868 1.000 96.090 ? 193 SER A N   1 
ATOM 1427 C CA  ? SER A 1 193 ?   7.091   1.402   0.253 1.000 96.090 ? 193 SER A CA  1 
ATOM 1428 C C   ? SER A 1 193 ?   8.133   2.510   0.150 1.000 96.090 ? 193 SER A C   1 
ATOM 1429 C CB  ? SER A 1 193 ?   7.787   0.041   0.319 1.000 96.090 ? 193 SER A CB  1 
ATOM 1430 O O   ? SER A 1 193 ?   8.178   3.407   0.995 1.000 96.090 ? 193 SER A O   1 
ATOM 1431 O OG  ? SER A 1 193 ?   8.534  -0.084   1.517 1.000 96.090 ? 193 SER A OG  1 
ATOM 1432 N N   ? TRP A 1 194 ?   8.954   2.493  -0.871 1.000 94.530 ? 194 TRP A N   1 
ATOM 1433 C CA  ? TRP A 1 194 ?  10.024   3.483  -0.948 1.000 94.530 ? 194 TRP A CA  1 
ATOM 1434 C C   ? TRP A 1 194 ?  10.542   3.615  -2.376 1.000 94.530 ? 194 TRP A C   1 
ATOM 1435 C CB  ? TRP A 1 194 ?  11.172   3.109  -0.007 1.000 94.530 ? 194 TRP A CB  1 
ATOM 1436 O O   ? TRP A 1 194 ?  10.098   2.894  -3.273 1.000 94.530 ? 194 TRP A O   1 
ATOM 1437 C CG  ? TRP A 1 194 ?  11.866   1.831  -0.371 1.000 94.530 ? 194 TRP A CG  1 
ATOM 1438 C CD1 ? TRP A 1 194 ?  11.451   0.559  -0.090 1.000 94.530 ? 194 TRP A CD1 1 
ATOM 1439 C CD2 ? TRP A 1 194 ?  13.101   1.702  -1.081 1.000 94.530 ? 194 TRP A CD2 1 
ATOM 1440 C CE2 ? TRP A 1 194 ?  13.376   0.321  -1.196 1.000 94.530 ? 194 TRP A CE2 1 
ATOM 1441 C CE3 ? TRP A 1 194 ?  14.003   2.621  -1.633 1.000 94.530 ? 194 TRP A CE3 1 
ATOM 1442 N NE1 ? TRP A 1 194 ?  12.355  -0.354  -0.583 1.000 94.530 ? 194 TRP A NE1 1 
ATOM 1443 C CH2 ? TRP A 1 194 ?  15.383   0.759  -2.372 1.000 94.530 ? 194 TRP A CH2 1 
ATOM 1444 C CZ2 ? TRP A 1 194 ?  14.517  -0.162  -1.841 1.000 94.530 ? 194 TRP A CZ2 1 
ATOM 1445 C CZ3 ? TRP A 1 194 ?  15.138   2.138  -2.275 1.000 94.530 ? 194 TRP A CZ3 1 
ATOM 1446 N N   ? GLY A 1 195 ?  11.418   4.523  -2.664 1.000 89.780 ? 195 GLY A N   1 
ATOM 1447 C CA  ? GLY A 1 195 ?  12.140   4.802  -3.896 1.000 89.780 ? 195 GLY A CA  1 
ATOM 1448 C C   ? GLY A 1 195 ?  13.025   6.030  -3.804 1.000 89.780 ? 195 GLY A C   1 
ATOM 1449 O O   ? GLY A 1 195 ?  12.991   6.753  -2.806 1.000 89.780 ? 195 GLY A O   1 
ATOM 1450 N N   ? TYR A 1 196 ?  13.998   6.169  -4.709 1.000 86.610 ? 196 TYR A N   1 
ATOM 1451 C CA  ? TYR A 1 196 ?  14.825   7.368  -4.769 1.000 86.610 ? 196 TYR A CA  1 
ATOM 1452 C C   ? TYR A 1 196 ?  14.251   8.377  -5.757 1.000 86.610 ? 196 TYR A C   1 
ATOM 1453 C CB  ? TYR A 1 196 ?  16.262   7.011  -5.163 1.000 86.610 ? 196 TYR A CB  1 
ATOM 1454 O O   ? TYR A 1 196 ?  14.201   8.116  -6.961 1.000 86.610 ? 196 TYR A O   1 
ATOM 1455 C CG  ? TYR A 1 196 ?  17.005   6.233  -4.105 1.000 86.610 ? 196 TYR A CG  1 
ATOM 1456 C CD1 ? TYR A 1 196 ?  16.667   6.351  -2.759 1.000 86.610 ? 196 TYR A CD1 1 
ATOM 1457 C CD2 ? TYR A 1 196 ?  18.048   5.379  -4.448 1.000 86.610 ? 196 TYR A CD2 1 
ATOM 1458 C CE1 ? TYR A 1 196 ?  17.350   5.637  -1.780 1.000 86.610 ? 196 TYR A CE1 1 
ATOM 1459 C CE2 ? TYR A 1 196 ?  18.738   4.661  -3.478 1.000 86.610 ? 196 TYR A CE2 1 
ATOM 1460 O OH  ? TYR A 1 196 ?  19.063   4.086  -1.184 1.000 86.610 ? 196 TYR A OH  1 
ATOM 1461 C CZ  ? TYR A 1 196 ?  18.383   4.795  -2.149 1.000 86.610 ? 196 TYR A CZ  1 
ATOM 1462 N N   ? GLY A 1 197 ?  13.676   9.461  -5.214 1.000 82.840 ? 197 GLY A N   1 
ATOM 1463 C CA  ? GLY A 1 197 ?  13.033  10.395  -6.125 1.000 82.840 ? 197 GLY A CA  1 
ATOM 1464 C C   ? GLY A 1 197 ?  11.744   9.859  -6.717 1.000 82.840 ? 197 GLY A C   1 
ATOM 1465 O O   ? GLY A 1 197 ?  11.284   8.778  -6.342 1.000 82.840 ? 197 GLY A O   1 
ATOM 1466 N N   ? CYS A 1 198 ?  11.117  10.741  -7.625 1.000 82.950 ? 198 CYS A N   1 
ATOM 1467 C CA  ? CYS A 1 198 ?   9.897  10.320  -8.305 1.000 82.950 ? 198 CYS A CA  1 
ATOM 1468 C C   ? CYS A 1 198 ?  10.062  10.397  -9.818 1.000 82.950 ? 198 CYS A C   1 
ATOM 1469 C CB  ? CYS A 1 198 ?   8.715  11.184  -7.868 1.000 82.950 ? 198 CYS A CB  1 
ATOM 1470 O O   ? CYS A 1 198 ?  10.443  11.439 -10.353 1.000 82.950 ? 198 CYS A O   1 
ATOM 1471 S SG  ? CYS A 1 198 ?   8.292  11.009  -6.121 1.000 82.950 ? 198 CYS A SG  1 
ATOM 1472 N N   ? ALA A 1 199 ?   9.768   9.166 -10.419 1.000 83.540 ? 199 ALA A N   1 
ATOM 1473 C CA  ? ALA A 1 199 ?   9.683   9.126 -11.877 1.000 83.540 ? 199 ALA A CA  1 
ATOM 1474 C C   ? ALA A 1 199 ?  11.034   9.442 -12.513 1.000 83.540 ? 199 ALA A C   1 
ATOM 1475 C CB  ? ALA A 1 199 ?   8.622  10.104 -12.375 1.000 83.540 ? 199 ALA A CB  1 
ATOM 1476 O O   ? ALA A 1 199 ?  11.095  10.048 -13.586 1.000 83.540 ? 199 ALA A O   1 
ATOM 1477 N N   ? LEU A 1 200 ?  12.170   9.218 -11.684 1.000 89.080 ? 200 LEU A N   1 
ATOM 1478 C CA  ? LEU A 1 200 ?  13.524   9.382 -12.201 1.000 89.080 ? 200 LEU A CA  1 
ATOM 1479 C C   ? LEU A 1 200 ?  13.936   8.175 -13.038 1.000 89.080 ? 200 LEU A C   1 
ATOM 1480 C CB  ? LEU A 1 200 ?  14.516   9.584 -11.053 1.000 89.080 ? 200 LEU A CB  1 
ATOM 1481 O O   ? LEU A 1 200 ?  13.548   7.044 -12.736 1.000 89.080 ? 200 LEU A O   1 
ATOM 1482 C CG  ? LEU A 1 200 ?  14.318  10.838 -10.199 1.000 89.080 ? 200 LEU A CG  1 
ATOM 1483 C CD1 ? LEU A 1 200 ?  15.361  10.892  -9.088 1.000 89.080 ? 200 LEU A CD1 1 
ATOM 1484 C CD2 ? LEU A 1 200 ?  14.385  12.091 -11.065 1.000 89.080 ? 200 LEU A CD2 1 
ATOM 1485 N N   ? PRO A 1 201 ?  14.697   8.493 -14.137 1.000 92.230 ? 201 PRO A N   1 
ATOM 1486 C CA  ? PRO A 1 201 ?  15.212   7.353 -14.899 1.000 92.230 ? 201 PRO A CA  1 
ATOM 1487 C C   ? PRO A 1 201 ?  16.037   6.395 -14.044 1.000 92.230 ? 201 PRO A C   1 
ATOM 1488 C CB  ? PRO A 1 201 ?  16.080   8.012 -15.974 1.000 92.230 ? 201 PRO A CB  1 
ATOM 1489 O O   ? PRO A 1 201 ?  16.787   6.834 -13.167 1.000 92.230 ? 201 PRO A O   1 
ATOM 1490 C CG  ? PRO A 1 201 ?  15.527   9.393 -16.119 1.000 92.230 ? 201 PRO A CG  1 
ATOM 1491 C CD  ? PRO A 1 201 ?  15.016   9.844 -14.781 1.000 92.230 ? 201 PRO A CD  1 
ATOM 1492 N N   ? ASP A 1 202 ?  15.761   5.071 -14.235 1.000 92.770 ? 202 ASP A N   1 
ATOM 1493 C CA  ? ASP A 1 202 ?  16.498   3.979 -13.606 1.000 92.770 ? 202 ASP A CA  1 
ATOM 1494 C C   ? ASP A 1 202 ?  16.197   3.902 -12.111 1.000 92.770 ? 202 ASP A C   1 
ATOM 1495 C CB  ? ASP A 1 202 ?  18.002   4.146 -13.832 1.000 92.770 ? 202 ASP A CB  1 
ATOM 1496 O O   ? ASP A 1 202 ?  16.950   3.289 -11.352 1.000 92.770 ? 202 ASP A O   1 
ATOM 1497 C CG  ? ASP A 1 202 ?  18.407   3.963 -15.284 1.000 92.770 ? 202 ASP A CG  1 
ATOM 1498 O OD1 ? ASP A 1 202 ?  17.865   3.063 -15.960 1.000 92.770 ? 202 ASP A OD1 1 
ATOM 1499 O OD2 ? ASP A 1 202 ?  19.280   4.725 -15.755 1.000 92.770 ? 202 ASP A OD2 1 
ATOM 1500 N N   ? ASN A 1 203 ?  15.156   4.659 -11.685 1.000 92.210 ? 203 ASN A N   1 
ATOM 1501 C CA  ? ASN A 1 203 ?  14.742   4.636 -10.286 1.000 92.210 ? 203 ASN A CA  1 
ATOM 1502 C C   ? ASN A 1 203 ?  13.250   4.349 -10.147 1.000 92.210 ? 203 ASN A C   1 
ATOM 1503 C CB  ? ASN A 1 203 ?  15.096   5.957  -9.599 1.000 92.210 ? 203 ASN A CB  1 
ATOM 1504 O O   ? ASN A 1 203 ?  12.474   5.236  -9.786 1.000 92.210 ? 203 ASN A O   1 
ATOM 1505 C CG  ? ASN A 1 203 ?  16.589   6.132  -9.404 1.000 92.210 ? 203 ASN A CG  1 
ATOM 1506 N ND2 ? ASN A 1 203 ?  17.035   6.065  -8.155 1.000 92.210 ? 203 ASN A ND2 1 
ATOM 1507 O OD1 ? ASN A 1 203 ?  17.335   6.327 -10.367 1.000 92.210 ? 203 ASN A OD1 1 
ATOM 1508 N N   ? PRO A 1 204 ?  12.781   3.150 -10.459 1.000 94.510 ? 204 PRO A N   1 
ATOM 1509 C CA  ? PRO A 1 204 ?  11.368   2.815 -10.269 1.000 94.510 ? 204 PRO A CA  1 
ATOM 1510 C C   ? PRO A 1 204 ?  10.950   2.833  -8.801 1.000 94.510 ? 204 PRO A C   1 
ATOM 1511 C CB  ? PRO A 1 204 ?  11.260   1.403 -10.850 1.000 94.510 ? 204 PRO A CB  1 
ATOM 1512 O O   ? PRO A 1 204 ?  11.803   2.900  -7.913 1.000 94.510 ? 204 PRO A O   1 
ATOM 1513 C CG  ? PRO A 1 204 ?  12.586   0.773 -10.572 1.000 94.510 ? 204 PRO A CG  1 
ATOM 1514 C CD  ? PRO A 1 204 ?  13.655   1.812 -10.752 1.000 94.510 ? 204 PRO A CD  1 
ATOM 1515 N N   ? GLY A 1 205 ?   9.607   2.776  -8.567 1.000 95.130 ? 205 GLY A N   1 
ATOM 1516 C CA  ? GLY A 1 205 ?   9.120   2.603  -7.208 1.000 95.130 ? 205 GLY A CA  1 
ATOM 1517 C C   ? GLY A 1 205 ?   9.372   1.213  -6.656 1.000 95.130 ? 205 GLY A C   1 
ATOM 1518 O O   ? GLY A 1 205 ?   9.348   0.230  -7.401 1.000 95.130 ? 205 GLY A O   1 
ATOM 1519 N N   ? VAL A 1 206 ?   9.572   1.151  -5.341 1.000 96.940 ? 206 VAL A N   1 
ATOM 1520 C CA  ? VAL A 1 206 ?   9.767  -0.115  -4.643 1.000 96.940 ? 206 VAL A CA  1 
ATOM 1521 C C   ? VAL A 1 206 ?   8.573  -0.392  -3.732 1.000 96.940 ? 206 VAL A C   1 
ATOM 1522 C CB  ? VAL A 1 206 ?  11.075  -0.115  -3.822 1.000 96.940 ? 206 VAL A CB  1 
ATOM 1523 O O   ? VAL A 1 206 ?   8.126   0.493  -2.997 1.000 96.940 ? 206 VAL A O   1 
ATOM 1524 C CG1 ? VAL A 1 206 ?  11.272  -1.456  -3.118 1.000 96.940 ? 206 VAL A CG1 1 
ATOM 1525 C CG2 ? VAL A 1 206 ?  12.269   0.201  -4.721 1.000 96.940 ? 206 VAL A CG2 1 
ATOM 1526 N N   ? TYR A 1 207 ?   8.125  -1.587  -3.763 1.000 97.790 ? 207 TYR A N   1 
ATOM 1527 C CA  ? TYR A 1 207 ?   6.911  -1.983  -3.058 1.000 97.790 ? 207 TYR A CA  1 
ATOM 1528 C C   ? TYR A 1 207 ?   7.149  -3.234  -2.222 1.000 97.790 ? 207 TYR A C   1 
ATOM 1529 C CB  ? TYR A 1 207 ?   5.768  -2.226  -4.048 1.000 97.790 ? 207 TYR A CB  1 
ATOM 1530 O O   ? TYR A 1 207 ?   8.015  -4.050  -2.547 1.000 97.790 ? 207 TYR A O   1 
ATOM 1531 C CG  ? TYR A 1 207 ?   5.582  -1.109  -5.046 1.000 97.790 ? 207 TYR A CG  1 
ATOM 1532 C CD1 ? TYR A 1 207 ?   4.653  -0.096  -4.822 1.000 97.790 ? 207 TYR A CD1 1 
ATOM 1533 C CD2 ? TYR A 1 207 ?   6.333  -1.065  -6.216 1.000 97.790 ? 207 TYR A CD2 1 
ATOM 1534 C CE1 ? TYR A 1 207 ?   4.476   0.935  -5.739 1.000 97.790 ? 207 TYR A CE1 1 
ATOM 1535 C CE2 ? TYR A 1 207 ?   6.165  -0.039  -7.140 1.000 97.790 ? 207 TYR A CE2 1 
ATOM 1536 O OH  ? TYR A 1 207 ?   5.065   1.972  -7.806 1.000 97.790 ? 207 TYR A OH  1 
ATOM 1537 C CZ  ? TYR A 1 207 ?   5.236   0.954  -6.894 1.000 97.790 ? 207 TYR A CZ  1 
ATOM 1538 N N   ? THR A 1 208 ?   6.436  -3.239  -1.073 1.000 98.340 ? 208 THR A N   1 
ATOM 1539 C CA  ? THR A 1 208 ?   6.398  -4.509  -0.357 1.000 98.340 ? 208 THR A CA  1 
ATOM 1540 C C   ? THR A 1 208 ?   5.669  -5.570  -1.176 1.000 98.340 ? 208 THR A C   1 
ATOM 1541 C CB  ? THR A 1 208 ?   5.715  -4.357   1.015 1.000 98.340 ? 208 THR A CB  1 
ATOM 1542 O O   ? THR A 1 208 ?   4.560  -5.335  -1.660 1.000 98.340 ? 208 THR A O   1 
ATOM 1543 C CG2 ? THR A 1 208 ?   5.658  -5.691   1.752 1.000 98.340 ? 208 THR A CG2 1 
ATOM 1544 O OG1 ? THR A 1 208 ?   6.452  -3.417   1.807 1.000 98.340 ? 208 THR A OG1 1 
ATOM 1545 N N   ? LYS A 1 209 ?   6.338  -6.730  -1.405 1.000 98.170 ? 209 LYS A N   1 
ATOM 1546 C CA  ? LYS A 1 209 ?   5.799  -7.852  -2.167 1.000 98.170 ? 209 LYS A CA  1 
ATOM 1547 C C   ? LYS A 1 209 ?   4.802  -8.654  -1.335 1.000 98.170 ? 209 LYS A C   1 
ATOM 1548 C CB  ? LYS A 1 209 ?   6.927  -8.762  -2.655 1.000 98.170 ? 209 LYS A CB  1 
ATOM 1549 O O   ? LYS A 1 209 ?   5.196  -9.517  -0.548 1.000 98.170 ? 209 LYS A O   1 
ATOM 1550 C CG  ? LYS A 1 209 ?   6.491  -9.788  -3.691 1.000 98.170 ? 209 LYS A CG  1 
ATOM 1551 C CD  ? LYS A 1 209 ?   7.676 -10.588  -4.217 1.000 98.170 ? 209 LYS A CD  1 
ATOM 1552 C CE  ? LYS A 1 209 ?   7.298 -11.403  -5.447 1.000 98.170 ? 209 LYS A CE  1 
ATOM 1553 N NZ  ? LYS A 1 209 ?   8.471 -12.142  -6.003 1.000 98.170 ? 209 LYS A NZ  1 
ATOM 1554 N N   ? VAL A 1 210 ?   3.480  -8.429  -1.508 1.000 98.530 ? 210 VAL A N   1 
ATOM 1555 C CA  ? VAL A 1 210 ?   2.411  -8.912  -0.641 1.000 98.530 ? 210 VAL A CA  1 
ATOM 1556 C C   ? VAL A 1 210 ?   2.333 -10.435  -0.717 1.000 98.530 ? 210 VAL A C   1 
ATOM 1557 C CB  ? VAL A 1 210 ?   1.048  -8.289  -1.019 1.000 98.530 ? 210 VAL A CB  1 
ATOM 1558 O O   ? VAL A 1 210 ?   2.043 -11.098   0.282 1.000 98.530 ? 210 VAL A O   1 
ATOM 1559 C CG1 ? VAL A 1 210 ?  -0.085  -8.961  -0.247 1.000 98.530 ? 210 VAL A CG1 1 
ATOM 1560 C CG2 ? VAL A 1 210 ?   1.059  -6.784  -0.756 1.000 98.530 ? 210 VAL A CG2 1 
ATOM 1561 N N   ? CYS A 1 211 ?   2.535 -11.066  -1.869 1.000 98.370 ? 211 CYS A N   1 
ATOM 1562 C CA  ? CYS A 1 211 ?   2.406 -12.511  -2.019 1.000 98.370 ? 211 CYS A CA  1 
ATOM 1563 C C   ? CYS A 1 211 ?   3.319 -13.244  -1.044 1.000 98.370 ? 211 CYS A C   1 
ATOM 1564 C CB  ? CYS A 1 211 ?   2.732 -12.933  -3.452 1.000 98.370 ? 211 CYS A CB  1 
ATOM 1565 O O   ? CYS A 1 211 ?   3.056 -14.394  -0.686 1.000 98.370 ? 211 CYS A O   1 
ATOM 1566 S SG  ? CYS A 1 211 ?   4.450 -12.636  -3.925 1.000 98.370 ? 211 CYS A SG  1 
ATOM 1567 N N   ? ASN A 1 212 ?   4.370 -12.576  -0.541 1.000 98.280 ? 212 ASN A N   1 
ATOM 1568 C CA  ? ASN A 1 212 ?   5.280 -13.189   0.421 1.000 98.280 ? 212 ASN A CA  1 
ATOM 1569 C C   ? ASN A 1 212 ?   4.719 -13.132   1.839 1.000 98.280 ? 212 ASN A C   1 
ATOM 1570 C CB  ? ASN A 1 212 ?   6.653 -12.515   0.366 1.000 98.280 ? 212 ASN A CB  1 
ATOM 1571 O O   ? ASN A 1 212 ?   5.288 -13.721   2.760 1.000 98.280 ? 212 ASN A O   1 
ATOM 1572 C CG  ? ASN A 1 212 ?   7.469 -12.951  -0.835 1.000 98.280 ? 212 ASN A CG  1 
ATOM 1573 N ND2 ? ASN A 1 212 ?   8.587 -12.273  -1.069 1.000 98.280 ? 212 ASN A ND2 1 
ATOM 1574 O OD1 ? ASN A 1 212 ?   7.099 -13.888  -1.546 1.000 98.280 ? 212 ASN A OD1 1 
ATOM 1575 N N   ? TYR A 1 213 ?   3.575 -12.433   2.046 1.000 98.540 ? 213 TYR A N   1 
ATOM 1576 C CA  ? TYR A 1 213 ?   3.117 -12.179   3.408 1.000 98.540 ? 213 TYR A CA  1 
ATOM 1577 C C   ? TYR A 1 213 ?   1.684 -12.660   3.600 1.000 98.540 ? 213 TYR A C   1 
ATOM 1578 C CB  ? TYR A 1 213 ?   3.215 -10.686   3.738 1.000 98.540 ? 213 TYR A CB  1 
ATOM 1579 O O   ? TYR A 1 213 ?   1.046 -12.343   4.607 1.000 98.540 ? 213 TYR A O   1 
ATOM 1580 C CG  ? TYR A 1 213 ?   4.628 -10.154   3.730 1.000 98.540 ? 213 TYR A CG  1 
ATOM 1581 C CD1 ? TYR A 1 213 ?   5.444 -10.275   4.852 1.000 98.540 ? 213 TYR A CD1 1 
ATOM 1582 C CD2 ? TYR A 1 213 ?   5.148  -9.529   2.602 1.000 98.540 ? 213 TYR A CD2 1 
ATOM 1583 C CE1 ? TYR A 1 213 ?   6.746  -9.785   4.851 1.000 98.540 ? 213 TYR A CE1 1 
ATOM 1584 C CE2 ? TYR A 1 213 ?   6.448  -9.035   2.590 1.000 98.540 ? 213 TYR A CE2 1 
ATOM 1585 O OH  ? TYR A 1 213 ?   8.526  -8.681   3.710 1.000 98.540 ? 213 TYR A OH  1 
ATOM 1586 C CZ  ? TYR A 1 213 ?   7.238  -9.168   3.717 1.000 98.540 ? 213 TYR A CZ  1 
ATOM 1587 N N   ? VAL A 1 214 ?   1.143 -13.358   2.641 1.000 98.530 ? 214 VAL A N   1 
ATOM 1588 C CA  ? VAL A 1 214 ?  -0.252 -13.777   2.731 1.000 98.530 ? 214 VAL A CA  1 
ATOM 1589 C C   ? VAL A 1 214 ?  -0.449 -14.657   3.963 1.000 98.530 ? 214 VAL A C   1 
ATOM 1590 C CB  ? VAL A 1 214 ?  -0.702 -14.531   1.460 1.000 98.530 ? 214 VAL A CB  1 
ATOM 1591 O O   ? VAL A 1 214 ?  -1.426 -14.498   4.698 1.000 98.530 ? 214 VAL A O   1 
ATOM 1592 C CG1 ? VAL A 1 214 ?  -2.068 -15.180   1.671 1.000 98.530 ? 214 VAL A CG1 1 
ATOM 1593 C CG2 ? VAL A 1 214 ?  -0.736 -13.583   0.262 1.000 98.530 ? 214 VAL A CG2 1 
ATOM 1594 N N   ? ASP A 1 215 ?   0.482 -15.579   4.229 1.000 98.190 ? 215 ASP A N   1 
ATOM 1595 C CA  ? ASP A 1 215 ?   0.387 -16.441   5.404 1.000 98.190 ? 215 ASP A CA  1 
ATOM 1596 C C   ? ASP A 1 215 ?   0.416 -15.620   6.691 1.000 98.190 ? 215 ASP A C   1 
ATOM 1597 C CB  ? ASP A 1 215 ?   1.522 -17.467   5.409 1.000 98.190 ? 215 ASP A CB  1 
ATOM 1598 O O   ? ASP A 1 215 ?  -0.380 -15.856   7.602 1.000 98.190 ? 215 ASP A O   1 
ATOM 1599 C CG  ? ASP A 1 215 ?   1.336 -18.561   4.371 1.000 98.190 ? 215 ASP A CG  1 
ATOM 1600 O OD1 ? ASP A 1 215 ?   0.215 -18.716   3.842 1.000 98.190 ? 215 ASP A OD1 1 
ATOM 1601 O OD2 ? ASP A 1 215 ?   2.320 -19.276   4.083 1.000 98.190 ? 215 ASP A OD2 1 
ATOM 1602 N N   ? TRP A 1 216 ?   1.324 -14.716   6.745 1.000 98.490 ? 216 TRP A N   1 
ATOM 1603 C CA  ? TRP A 1 216 ?   1.427 -13.844   7.910 1.000 98.490 ? 216 TRP A CA  1 
ATOM 1604 C C   ? TRP A 1 216 ?   0.139 -13.053   8.114 1.000 98.490 ? 216 TRP A C   1 
ATOM 1605 C CB  ? TRP A 1 216 ?   2.612 -12.886   7.762 1.000 98.490 ? 216 TRP A CB  1 
ATOM 1606 O O   ? TRP A 1 216 ?  -0.357 -12.941   9.237 1.000 98.490 ? 216 TRP A O   1 
ATOM 1607 C CG  ? TRP A 1 216 ?   2.684 -11.837   8.831 1.000 98.490 ? 216 TRP A CG  1 
ATOM 1608 C CD1 ? TRP A 1 216 ?   3.185 -11.982  10.094 1.000 98.490 ? 216 TRP A CD1 1 
ATOM 1609 C CD2 ? TRP A 1 216 ?   2.236 -10.482   8.729 1.000 98.490 ? 216 TRP A CD2 1 
ATOM 1610 C CE2 ? TRP A 1 216 ?   2.498  -9.862   9.971 1.000 98.490 ? 216 TRP A CE2 1 
ATOM 1611 C CE3 ? TRP A 1 216 ?   1.640  -9.731   7.708 1.000 98.490 ? 216 TRP A CE3 1 
ATOM 1612 N NE1 ? TRP A 1 216 ?   3.076 -10.797  10.786 1.000 98.490 ? 216 TRP A NE1 1 
ATOM 1613 C CH2 ? TRP A 1 216 ?   1.599  -7.812   9.202 1.000 98.490 ? 216 TRP A CH2 1 
ATOM 1614 C CZ2 ? TRP A 1 216 ?   2.182  -8.523  10.218 1.000 98.490 ? 216 TRP A CZ2 1 
ATOM 1615 C CZ3 ? TRP A 1 216 ?   1.326  -8.399   7.956 1.000 98.490 ? 216 TRP A CZ3 1 
ATOM 1616 N N   ? ILE A 1 217 ?  -0.414 -12.491   7.073 1.000 98.590 ? 217 ILE A N   1 
ATOM 1617 C CA  ? ILE A 1 217 ?  -1.645 -11.710   7.127 1.000 98.590 ? 217 ILE A CA  1 
ATOM 1618 C C   ? ILE A 1 217 ?  -2.774 -12.566   7.695 1.000 98.590 ? 217 ILE A C   1 
ATOM 1619 C CB  ? ILE A 1 217 ?  -2.031 -11.169   5.732 1.000 98.590 ? 217 ILE A CB  1 
ATOM 1620 O O   ? ILE A 1 217 ?  -3.456 -12.158   8.639 1.000 98.590 ? 217 ILE A O   1 
ATOM 1621 C CG1 ? ILE A 1 217 ?  -1.025 -10.107   5.274 1.000 98.590 ? 217 ILE A CG1 1 
ATOM 1622 C CG2 ? ILE A 1 217 ?  -3.455 -10.604   5.748 1.000 98.590 ? 217 ILE A CG2 1 
ATOM 1623 C CD1 ? ILE A 1 217 ?  -1.157  -9.721   3.807 1.000 98.590 ? 217 ILE A CD1 1 
ATOM 1624 N N   ? GLN A 1 218 ?  -2.935 -13.677   7.187 1.000 98.320 ? 218 GLN A N   1 
ATOM 1625 C CA  ? GLN A 1 218 ?  -4.027 -14.557   7.586 1.000 98.320 ? 218 GLN A CA  1 
ATOM 1626 C C   ? GLN A 1 218 ?  -3.865 -15.015   9.033 1.000 98.320 ? 218 GLN A C   1 
ATOM 1627 C CB  ? GLN A 1 218 ?  -4.107 -15.770   6.658 1.000 98.320 ? 218 GLN A CB  1 
ATOM 1628 O O   ? GLN A 1 218 ?  -4.833 -15.036   9.795 1.000 98.320 ? 218 GLN A O   1 
ATOM 1629 C CG  ? GLN A 1 218 ?  -4.599 -15.440   5.255 1.000 98.320 ? 218 GLN A CG  1 
ATOM 1630 C CD  ? GLN A 1 218 ?  -4.529 -16.628   4.313 1.000 98.320 ? 218 GLN A CD  1 
ATOM 1631 N NE2 ? GLN A 1 218 ?  -5.347 -16.603   3.266 1.000 98.320 ? 218 GLN A NE2 1 
ATOM 1632 O OE1 ? GLN A 1 218 ?  -3.746 -17.559   4.525 1.000 98.320 ? 218 GLN A OE1 1 
ATOM 1633 N N   ? ASP A 1 219 ?  -2.666 -15.410   9.383 1.000 98.360 ? 219 ASP A N   1 
ATOM 1634 C CA  ? ASP A 1 219 ?  -2.375 -15.842  10.747 1.000 98.360 ? 219 ASP A CA  1 
ATOM 1635 C C   ? ASP A 1 219 ?  -2.626 -14.715  11.746 1.000 98.360 ? 219 ASP A C   1 
ATOM 1636 C CB  ? ASP A 1 219 ?  -0.930 -16.333  10.858 1.000 98.360 ? 219 ASP A CB  1 
ATOM 1637 O O   ? ASP A 1 219 ?  -3.165 -14.947  12.830 1.000 98.360 ? 219 ASP A O   1 
ATOM 1638 C CG  ? ASP A 1 219 ?  -0.708 -17.679  10.192 1.000 98.360 ? 219 ASP A CG  1 
ATOM 1639 O OD1 ? ASP A 1 219 ?  -1.698 -18.377   9.882 1.000 98.360 ? 219 ASP A OD1 1 
ATOM 1640 O OD2 ? ASP A 1 219 ?   0.467 -18.047   9.978 1.000 98.360 ? 219 ASP A OD2 1 
ATOM 1641 N N   ? THR A 1 220 ?  -2.188 -13.553  11.422 1.000 98.220 ? 220 THR A N   1 
ATOM 1642 C CA  ? THR A 1 220 ?  -2.356 -12.398  12.296 1.000 98.220 ? 220 THR A CA  1 
ATOM 1643 C C   ? THR A 1 220 ?  -3.834 -12.072  12.484 1.000 98.220 ? 220 THR A C   1 
ATOM 1644 C CB  ? THR A 1 220 ?  -1.622 -11.164  11.738 1.000 98.220 ? 220 THR A CB  1 
ATOM 1645 O O   ? THR A 1 220 ?  -4.280 -11.808  13.603 1.000 98.220 ? 220 THR A O   1 
ATOM 1646 C CG2 ? THR A 1 220 ?  -1.776  -9.966  12.669 1.000 98.220 ? 220 THR A CG2 1 
ATOM 1647 O OG1 ? THR A 1 220 ?  -0.229 -11.468  11.596 1.000 98.220 ? 220 THR A OG1 1 
ATOM 1648 N N   ? ILE A 1 221 ?  -4.607 -12.081  11.390 1.000 98.040 ? 221 ILE A N   1 
ATOM 1649 C CA  ? ILE A 1 221 ?  -6.042 -11.827  11.449 1.000 98.040 ? 221 ILE A CA  1 
ATOM 1650 C C   ? ILE A 1 221 ?  -6.718 -12.884  12.320 1.000 98.040 ? 221 ILE A C   1 
ATOM 1651 C CB  ? ILE A 1 221 ?  -6.672 -11.813  10.038 1.000 98.040 ? 221 ILE A CB  1 
ATOM 1652 O O   ? ILE A 1 221 ?  -7.537 -12.556  13.181 1.000 98.040 ? 221 ILE A O   1 
ATOM 1653 C CG1 ? ILE A 1 221 ?  -6.253 -10.549   9.279 1.000 98.040 ? 221 ILE A CG1 1 
ATOM 1654 C CG2 ? ILE A 1 221 ?  -8.197 -11.919  10.126 1.000 98.040 ? 221 ILE A CG2 1 
ATOM 1655 C CD1 ? ILE A 1 221 ?  -6.709 -10.519   7.826 1.000 98.040 ? 221 ILE A CD1 1 
ATOM 1656 N N   ? ALA A 1 222 ?  -6.434 -14.149  12.162 1.000 97.650 ? 222 ALA A N   1 
ATOM 1657 C CA  ? ALA A 1 222 ?  -7.018 -15.265  12.901 1.000 97.650 ? 222 ALA A CA  1 
ATOM 1658 C C   ? ALA A 1 222 ?  -6.720 -15.151  14.393 1.000 97.650 ? 222 ALA A C   1 
ATOM 1659 C CB  ? ALA A 1 222 ?  -6.497 -16.594  12.358 1.000 97.650 ? 222 ALA A CB  1 
ATOM 1660 O O   ? ALA A 1 222 ?  -7.567 -15.475  15.228 1.000 97.650 ? 222 ALA A O   1 
ATOM 1661 N N   ? ALA A 1 223 ?  -5.600 -14.656  14.743 1.000 96.870 ? 223 ALA A N   1 
ATOM 1662 C CA  ? ALA A 1 223 ?  -5.171 -14.542  16.135 1.000 96.870 ? 223 ALA A CA  1 
ATOM 1663 C C   ? ALA A 1 223 ?  -5.847 -13.360  16.822 1.000 96.870 ? 223 ALA A C   1 
ATOM 1664 C CB  ? ALA A 1 223 ?  -3.652 -14.401  16.213 1.000 96.870 ? 223 ALA A CB  1 
ATOM 1665 O O   ? ALA A 1 223 ?  -5.764 -13.214  18.044 1.000 96.870 ? 223 ALA A O   1 
ATOM 1666 N N   ? ASN A 1 224 ?  -6.568 -12.468  16.101 1.000 93.260 ? 224 ASN A N   1 
ATOM 1667 C CA  ? ASN A 1 224 ?  -7.162 -11.251  16.645 1.000 93.260 ? 224 ASN A CA  1 
ATOM 1668 C C   ? ASN A 1 224 ?  -8.656 -11.174  16.344 1.000 93.260 ? 224 ASN A C   1 
ATOM 1669 C CB  ? ASN A 1 224 ?  -6.446 -10.014  16.099 1.000 93.260 ? 224 ASN A CB  1 
ATOM 1670 O O   ? ASN A 1 224 ?  -9.412 -10.546  17.088 1.000 93.260 ? 224 ASN A O   1 
ATOM 1671 C CG  ? ASN A 1 224 ?  -5.074  -9.815  16.713 1.000 93.260 ? 224 ASN A CG  1 
ATOM 1672 N ND2 ? ASN A 1 224 ?  -4.041 -10.276  16.018 1.000 93.260 ? 224 ASN A ND2 1 
ATOM 1673 O OD1 ? ASN A 1 224 ?  -4.944  -9.253  17.803 1.000 93.260 ? 224 ASN A OD1 1 
# 
loop_
_struct_sheet_range.sheet_id 
_struct_sheet_range.id 
_struct_sheet_range.beg_label_comp_id 
_struct_sheet_range.beg_label_asym_id 
_struct_sheet_range.beg_label_seq_id 
_struct_sheet_range.pdbx_beg_PDB_ins_code 
_struct_sheet_range.end_label_comp_id 
_struct_sheet_range.end_label_asym_id 
_struct_sheet_range.end_label_seq_id 
_struct_sheet_range.pdbx_end_PDB_ins_code 
_struct_sheet_range.beg_auth_comp_id 
_struct_sheet_range.beg_auth_asym_id 
_struct_sheet_range.beg_auth_seq_id 
_struct_sheet_range.end_auth_comp_id 
_struct_sheet_range.end_auth_asym_id 
_struct_sheet_range.end_auth_seq_id 
A A ILE A   2 ? VAL A   3 ? ILE A 2   VAL A 3   
A B ASP A 172 ? SER A 173 ? ASP A 172 SER A 173 
B C TYR A   6 ? THR A   7 ? TYR A 6   THR A 7   
B D ALA A 105 ? ALA A 105 ? ALA A 105 ALA A 105 
B E GLN A 116 ? GLY A 121 ? GLN A 116 GLY A 121 
B F GLN A 137 ? LEU A 143 ? GLN A 137 LEU A 143 
B G MET A 161 ? ALA A 164 ? MET A 161 ALA A 164 
B H PRO A 181 ? CYS A 184 ? PRO A 181 CYS A 184 
B I GLU A 187 ? TRP A 194 ? GLU A 187 TRP A 194 
B J GLY A 205 ? LYS A 209 ? GLY A 205 LYS A 209 
C K GLN A  16 ? ASN A  20 ? GLN A 16  ASN A 20  
C L HIS A  24 ? LEU A  30 ? HIS A 24  LEU A 30  
C M TRP A  35 ? SER A  38 ? TRP A 35  SER A 38  
C N GLN A  48 ? LEU A  51 ? GLN A 48  LEU A 51  
C O GLN A  64 ? LYS A  73 ? GLN A 64  LYS A 73  
C P MET A  87 ? LEU A  91 ? MET A 87  LEU A 91  
D Q ASN A  55 ? ASN A  55 ? ASN A 55  ASN A 55  
D R LEU A 135 ? LEU A 135 ? LEU A 135 LEU A 135 
E S LEU A 200 ? LEU A 200 ? LEU A 200 LEU A 200 
E T ASN A 203 ? ASN A 203 ? ASN A 203 ASN A 203 
# 
loop_
_struct_conf.id 
_struct_conf.conf_type_id 
_struct_conf.beg_label_comp_id 
_struct_conf.beg_label_asym_id 
_struct_conf.beg_label_seq_id 
_struct_conf.pdbx_beg_PDB_ins_code 
_struct_conf.end_label_comp_id 
_struct_conf.end_label_asym_id 
_struct_conf.end_label_seq_id 
_struct_conf.pdbx_end_PDB_ins_code 
_struct_conf.beg_auth_comp_id 
_struct_conf.beg_auth_asym_id 
_struct_conf.beg_auth_seq_id 
_struct_conf.end_auth_comp_id 
_struct_conf.end_auth_asym_id 
_struct_conf.end_auth_seq_id 
STRN1         STRN         ILE A   2 ? VAL A   3 ? ILE A 2   VAL A 3   
TURN_TY1_P1   TURN_TY1_P   GLY A   4 ? GLY A   4 ? GLY A 4   GLY A 4   
STRN2         STRN         TYR A   6 ? THR A   7 ? TYR A 6   THR A 7   
HELX_LH_PP_P1 HELX_LH_PP_P CYS A   8 ? ARG A   9 ? CYS A 8   ARG A 9   
TURN_TY1_P2   TURN_TY1_P   GLU A  10 ? ASN A  11 ? GLU A 10  ASN A 11  
BEND1         BEND         SER A  12 ? SER A  12 ? SER A 12  SER A 12  
TURN_TY1_P3   TURN_TY1_P   PRO A  14 ? TYR A  15 ? PRO A 14  TYR A 15  
STRN3         STRN         GLN A  16 ? ASN A  20 ? GLN A 16  ASN A 20  
BEND2         BEND         SER A  21 ? TYR A  23 ? SER A 21  TYR A 23  
STRN4         STRN         HIS A  24 ? LEU A  30 ? HIS A 24  LEU A 30  
BEND3         BEND         ASN A  32 ? GLN A  34 ? ASN A 32  GLN A 34  
STRN5         STRN         TRP A  35 ? SER A  38 ? TRP A 35  SER A 38  
HELX_RH_3T_P1 HELX_RH_3T_P ALA A  40 ? CYS A  42 ? ALA A 40  CYS A 42  
BEND4         BEND         THR A  45 ? ARG A  46 ? THR A 45  ARG A 46  
STRN6         STRN         GLN A  48 ? LEU A  51 ? GLN A 48  LEU A 51  
BEND5         BEND         GLY A  52 ? GLY A  52 ? GLY A 52  GLY A 52  
BEND6         BEND         HIS A  54 ? HIS A  54 ? HIS A 54  HIS A 54  
STRN7         STRN         ASN A  55 ? ASN A  55 ? ASN A 55  ASN A 55  
TURN_TY1_P4   TURN_TY1_P   ILE A  56 ? ASN A  57 ? ILE A 56  ASN A 57  
BEND7         BEND         VAL A  58 ? VAL A  58 ? VAL A 58  VAL A 58  
BEND8         BEND         GLY A  61 ? GLY A  61 ? GLY A 61  GLY A 61  
STRN8         STRN         GLN A  64 ? LYS A  73 ? GLN A 64  LYS A 73  
TURN_TY1_P5   TURN_TY1_P   PRO A  75 ? ASN A  76 ? PRO A 75  ASN A 76  
TURN_TY1_P6   TURN_TY1_P   ARG A  79 ? THR A  81 ? ARG A 79  THR A 81  
TURN_TY1_P7   TURN_TY1_P   ASN A  83 ? ASN A  84 ? ASN A 83  ASN A 84  
STRN9         STRN         MET A  87 ? LEU A  91 ? MET A 87  LEU A 91  
BEND9         BEND         SER A  92 ? SER A  93 ? SER A 92  SER A 93  
BEND10        BEND         ASN A  98 ? ARG A 100 ? ASN A 98  ARG A 100 
STRN10        STRN         ALA A 105 ? ALA A 105 ? ALA A 105 ALA A 105 
HELX_LH_PP_P2 HELX_LH_PP_P LEU A 106 ? PRO A 107 ? LEU A 106 PRO A 107 
BEND11        BEND         SER A 108 ? SER A 109 ? SER A 108 SER A 109 
HELX_LH_PP_P3 HELX_LH_PP_P CYS A 110 ? PRO A 112 ? CYS A 110 PRO A 112 
TURN_TY1_P8   TURN_TY1_P   ALA A 113 ? GLY A 114 ? ALA A 113 GLY A 114 
STRN11        STRN         GLN A 116 ? GLY A 121 ? GLN A 116 GLY A 121 
BEND12        BEND         TRP A 122 ? GLY A 123 ? TRP A 122 GLY A 123 
BEND13        BEND         SER A 127 ? GLY A 129 ? SER A 127 GLY A 129 
BEND14        BEND         ASP A 134 ? ASP A 134 ? ASP A 134 ASP A 134 
STRN12        STRN         LEU A 135 ? LEU A 135 ? LEU A 135 LEU A 135 
STRN13        STRN         GLN A 137 ? PRO A 142 ? GLN A 137 PRO A 142 
STRN14        STRN         LEU A 143 ? LEU A 143 ? LEU A 143 LEU A 143 
HELX_LH_PP_P4 HELX_LH_PP_P LEU A 144 ? PRO A 145 ? LEU A 144 PRO A 145 
HELX_RH_AL_P1 HELX_RH_AL_P GLN A 146 ? SER A 152 ? GLN A 146 SER A 152 
BEND15        BEND         TYR A 153 ? TYR A 153 ? TYR A 153 TYR A 153 
TURN_TY1_P9   TURN_TY1_P   PRO A 154 ? LYS A 156 ? PRO A 154 LYS A 156 
TURN_TY1_P10  TURN_TY1_P   GLY A 159 ? ASN A 160 ? GLY A 159 ASN A 160 
STRN15        STRN         MET A 161 ? ALA A 164 ? MET A 161 ALA A 164 
BEND16        BEND         GLY A 165 ? GLY A 165 ? GLY A 165 GLY A 165 
TURN_TY1_P11  TURN_TY1_P   LEU A 167 ? GLU A 168 ? LEU A 167 GLU A 168 
BEND17        BEND         GLY A 170 ? GLY A 170 ? GLY A 170 GLY A 170 
STRN16        STRN         ASP A 172 ? SER A 173 ? ASP A 172 SER A 173 
TURN_TY1_P12  TURN_TY1_P   GLN A 175 ? GLY A 176 ? GLN A 175 GLY A 176 
TURN_TY1_P13  TURN_TY1_P   SER A 178 ? GLY A 179 ? SER A 178 GLY A 179 
STRN17        STRN         PRO A 181 ? CYS A 184 ? PRO A 181 CYS A 184 
TURN_TY1_P14  TURN_TY1_P   ASN A 185 ? GLY A 186 ? ASN A 185 GLY A 186 
STRN18        STRN         GLU A 187 ? TRP A 194 ? GLU A 187 TRP A 194 
BEND18        BEND         TYR A 196 ? ALA A 199 ? TYR A 196 ALA A 199 
STRN19        STRN         LEU A 200 ? LEU A 200 ? LEU A 200 LEU A 200 
TURN_TY1_P15  TURN_TY1_P   PRO A 201 ? ASP A 202 ? PRO A 201 ASP A 202 
STRN20        STRN         ASN A 203 ? ASN A 203 ? ASN A 203 ASN A 203 
STRN21        STRN         GLY A 205 ? LYS A 209 ? GLY A 205 LYS A 209 
HELX_RH_3T_P2 HELX_RH_3T_P VAL A 210 ? TYR A 213 ? VAL A 210 TYR A 213 
HELX_RH_AL_P2 HELX_RH_AL_P VAL A 214 ? ALA A 222 ? VAL A 214 ALA A 222 
TURN_TY1_P16  TURN_TY1_P   ALA A 223 ? ALA A 223 ? ALA A 223 ALA A 223 
# 
