# Supplementary material for: FlatProt: 2D visualization eases protein structure comparison
Source: BMC Bioinformatics. 2025 Aug 13;26:210. doi: 10.1186/s12859-025-06233-x (PMC12344939; doi:10.1186/s12859-025-06233-x)
Supplement: Supplementary file 1 — Supplementary Material 1 [file 12859_2025_6233_MOESM1_ESM.zip › KLK/structures/Rhincodon_typus_GeneID=109917818.cif]

data_Rhincodon_typus_GeneID=109917818
# 
_entry.id   ? 
# 
_entity.id                         1      
_entity.type                       polymer 
_entity.pdbx_description           polymer-1 
_entity.formula_weight             22655.4 
_entity.pdbx_number_of_molecules        1 
# 
loop_
_struct_sheet.id 
_struct_sheet.number_strands 
A 4 
B 4 
C 2 
D 6 
# 
loop_
_struct_conf_type.id 
_struct_conf_type.criteria 
STRN         DSSP 
TURN_TY1_P   DSSP 
HELX_RH_3T_P DSSP 
BEND         DSSP 
HELX_LH_PP_P DSSP 
HELX_RH_AL_P DSSP 
# 
_struct_asym.id          A 
_struct_asym.entity_id   1 
# 
_software.pdbx_ordinal     1 
_software.name             dssp 
_software.version          4.4.10 
_software.date             ? 
_software.classification   'model annotation' 
# 
_entity_poly.entity_id                      1 
_entity_poly.type                           polypeptide(L) 
_entity_poly.nstd_linkage                   n 
_entity_poly.nstd_monomer                   n 
_entity_poly.pdbx_seq_one_letter_code       
;MASIQINKTHVCGGALIKPQWVLTAAHCSVAETEVVVGSHSLSKQENKQTIKLKKTFPHPNFTWDSVGYDIMLLQLRNKA
ILNKFVSTLKLPKKSVKPGTKCSVAGWGKDGTKSYPDTLKEANITVLKMEICKKIYSLNLTNDMICALGQDSKQDVCEGD
SGGPLLCKNVYSGIVSFGSHCGDNIKPGVYTHLSNYLSWINKVIHAA
;
_entity_poly.pdbx_seq_one_letter_code_can   
;MASIQINKTHVCGGALIKPQWVLTAAHCSVAETEVVVGSHSLSKQENKQTIKLKKTFPHPNFTWDSVGYDIMLLQLRNKA
ILNKFVSTLKLPKKSVKPGTKCSVAGWGKDGTKSYPDTLKEANITVLKMEICKKIYSLNLTNDMICALGQDSKQDVCEGD
SGGPLLCKNVYSGIVSFGSHCGDNIKPGVYTHLSNYLSWINKVIHAA
;
_entity_poly.pdbx_strand_id                 A 
# 
loop_
_dssp_struct_summary.entry_id 
_dssp_struct_summary.label_comp_id 
_dssp_struct_summary.label_asym_id 
_dssp_struct_summary.label_seq_id 
_dssp_struct_summary.secondary_structure 
_dssp_struct_summary.ss_bridge 
_dssp_struct_summary.helix_3_10 
_dssp_struct_summary.helix_alpha 
_dssp_struct_summary.helix_pi 
_dssp_struct_summary.helix_pp 
_dssp_struct_summary.bend 
_dssp_struct_summary.chirality 
_dssp_struct_summary.sheet 
_dssp_struct_summary.strand 
_dssp_struct_summary.ladder_1 
_dssp_struct_summary.ladder_2 
_dssp_struct_summary.accessibility 
_dssp_struct_summary.TCO 
_dssp_struct_summary.kappa 
_dssp_struct_summary.alpha 
_dssp_struct_summary.phi 
_dssp_struct_summary.psi 
_dssp_struct_summary.x_ca 
_dssp_struct_summary.y_ca 
_dssp_struct_summary.z_ca 
Rhincodon_typus_GeneID=109917818 MET A 1   . . . . . . . . . . . . ? .      .     .      .      132.9  -3.5  -5.9  3.9   
Rhincodon_typus_GeneID=109917818 ALA A 2   E . . . . . . - A A A . ? -0.925 .     -153.3 -102.6 121.5  -6.2  -3.3  4.1   
Rhincodon_typus_GeneID=109917818 SER A 3   E . . . . . . - A A A B ? -0.907 7.6   -151.5 -93.5  115.4  -9.2  -3.6  1.7   
Rhincodon_typus_GeneID=109917818 ILE A 4   E . . . . . . - A A A B ? -0.793 23.8  -165.2 -86.5  121.2  -10.8 -0.2  1.0   
Rhincodon_typus_GeneID=109917818 GLN A 5   E . . . . . . - A A A B ? -0.868 26.0  -164.7 -122.3 141.7  -14.4 -0.9  0.2   
Rhincodon_typus_GeneID=109917818 ILE A 6   E . > . . . S - A A A . ? -0.996 91.9  -12.9  -115.6 120.2  -17.3 1.0   -1.4  
Rhincodon_typus_GeneID=109917818 ASN A 7   T . 3 . . . S - . . . . ? 0.918  131.7 -54.6  52.8   41.0   -20.7 -0.6  -0.7  
Rhincodon_typus_GeneID=109917818 LYS A 8   T . 3 . . . S + . . . . ? 0.605  114.4 123.5  74.0   8.8    -18.8 -3.8  0.6   
Rhincodon_typus_GeneID=109917818 THR A 9   E . < . . . . - A B A . ? -0.947 68.0  -117.4 -108.1 134.4  -17.0 -3.9  -2.7  
Rhincodon_typus_GeneID=109917818 HIS A 10  E . . . . . . + A B A . ? -0.406 42.3  157.5  -65.1  134.1  -13.2 -3.8  -2.9  
Rhincodon_typus_GeneID=109917818 VAL A 11  E . . . . . . + A B . . ? 0.620  62.4  0.6    -128.0 -33.9  -11.9 -0.8  -4.7  
Rhincodon_typus_GeneID=109917818 CYS A 12  E . . . . . . - A B A . ? -0.976 63.1  -125.5 -150.4 161.7  -8.3  -0.3  -3.5  
Rhincodon_typus_GeneID=109917818 GLY A 13  E . . . . . . + A B A . ? -0.438 29.3  157.1  -100.4 179.2  -5.7  -1.8  -1.3  
Rhincodon_typus_GeneID=109917818 GLY A 14  E . . . . . . - A B A . ? -0.960 27.3  -118.2 -178.3 -178.2 -3.6  -0.4  1.6   
Rhincodon_typus_GeneID=109917818 ALA A 15  E . . . . . . - B E D . ? -0.996 22.4  -114.9 -144.9 141.8  -1.6  -1.2  4.7   
Rhincodon_typus_GeneID=109917818 LEU A 16  E . . . . . . + B E D . ? -0.616 29.8  170.8  -70.4  128.7  -1.8  -0.5  8.3   
Rhincodon_typus_GeneID=109917818 ILE A 17  E . . . . . S + B E . . ? 0.525  78.9  9.6    -113.4 -10.9  1.3   1.5   9.3   
Rhincodon_typus_GeneID=109917818 LYS A 18  E . > . . . S - B E D . ? -0.934 92.5  -95.2  -154.5 157.7  -0.2  2.2   12.8  
Rhincodon_typus_GeneID=109917818 PRO A 19  T . 3 . . . S + . . . . ? 0.796  128.3 28.6   -51.5  -21.4  -3.3  0.7   14.6  
Rhincodon_typus_GeneID=109917818 GLN A 20  T . 3 . . . S + . . . . ? 0.206  110.3 81.4   -121.8 10.2   -5.3  3.8   13.3  
Rhincodon_typus_GeneID=109917818 TRP A 21  E . < . . . . - B F D E ? -0.982 50.2  -172.3 -131.0 126.7  -3.4  4.6   10.2  
Rhincodon_typus_GeneID=109917818 VAL A 22  E . . . . . . - B F D E ? -0.951 13.0  -149.3 -113.2 131.5  -3.7  3.2   6.7   
Rhincodon_typus_GeneID=109917818 LEU A 23  E . . . . . . + B F D E ? -0.901 34.1  144.1  -98.9  129.7  -1.3  4.0   3.9   
Rhincodon_typus_GeneID=109917818 THR A 24  E . . . . . . - B F . E ? -0.818 50.7  -68.3  -150.2 -178.5 -2.7  3.9   0.3   
Rhincodon_typus_GeneID=109917818 ALA A 25  . . > . . . . - . . . . ? -0.666 30.9  -137.9 -83.9  142.8  -2.6  5.6   -3.1  
Rhincodon_typus_GeneID=109917818 ALA A 26  G . > . . . S + . . . . ? 0.751  103.8 62.1   -70.3  -22.1  -4.0  9.1   -3.5  
Rhincodon_typus_GeneID=109917818 HIS A 27  G . 3 . . . S + . . . . ? 0.541  77.0  93.4   -82.3  -2.6   -5.7  8.1   -6.8  
Rhincodon_typus_GeneID=109917818 CYS A 28  G . < . . . S - . . . . ? 0.649  82.8  -141.2 -75.8  14.6   -7.9  5.4   -4.9  
Rhincodon_typus_GeneID=109917818 SER A 29  . . < . . . . - . . . . ? 0.925  24.5  -175.1 18.6   97.7   -10.8 8.0   -4.6  
Rhincodon_typus_GeneID=109917818 VAL A 30  . . > . . . . + . . . . ? 0.063  19.2  151.3  -116.1 34.6   -11.8 7.0   -1.0  
Rhincodon_typus_GeneID=109917818 ALA A 31  T . 3 . . . S - . . . . ? -0.425 78.5  -2.8   -77.9  124.3  -15.0 9.1   -0.2  
Rhincodon_typus_GeneID=109917818 GLU A 32  T . 3 . . . S + . . . . ? 0.886  99.0  158.3  64.8   49.2   -17.5 7.2   2.4   
Rhincodon_typus_GeneID=109917818 THR A 33  . . < . . . . - . . . . ? -0.649 36.9  -145.8 -113.0 131.0  -15.2 4.1   2.4   
Rhincodon_typus_GeneID=109917818 GLU A 34  E . . . . . . - A C B C ? -0.892 15.9  -138.7 -83.5  142.9  -14.8 1.2   5.1   
Rhincodon_typus_GeneID=109917818 VAL A 35  E . . . . . . - A C B C ? -0.964 13.2  -158.9 -107.2 123.8  -11.5 -0.4  5.6   
Rhincodon_typus_GeneID=109917818 VAL A 36  E . . . . . . + A C B C ? -0.921 16.4  172.9  -104.3 124.8  -11.4 -4.1  6.0   
Rhincodon_typus_GeneID=109917818 VAL A 37  E . . . . . . + A C . C ? -0.867 55.1  35.1   -125.2 157.2  -8.4  -5.7  7.8   
Rhincodon_typus_GeneID=109917818 GLY A 38  S . . . . . S + . . . . ? 0.583  84.0  126.0  84.9   6.0    -7.6  -9.3  8.9   
Rhincodon_typus_GeneID=109917818 SER A 39  . . . . . . . + . . . . ? -0.888 36.1  176.6  -106.6 127.0  -9.4  -10.9 6.0   
Rhincodon_typus_GeneID=109917818 HIS A 40  S . . . . . S + . . . . ? 0.695  86.1  38.7   -87.7  -26.8  -7.8  -13.4 3.6   
Rhincodon_typus_GeneID=109917818 SER A 41  B . . . . . . - C I G . ? -0.995 69.5  -152.0 -126.5 131.8  -11.2 -13.7 1.8   
Rhincodon_typus_GeneID=109917818 LEU A 42  S . . . . . S + . . . . ? 0.744  99.8  46.2   -75.0  -18.1  -13.5 -10.8 1.2   
Rhincodon_typus_GeneID=109917818 SER A 43  S . . . . . S + . . . . ? 0.626  98.3  83.7   -100.3 -12.4  -16.6 -13.1 1.3   
Rhincodon_typus_GeneID=109917818 LYS A 44  S . . . . . S - . . . . ? -0.688 75.0  -134.8 -101.3 135.4  -15.7 -15.1 4.4   
Rhincodon_typus_GeneID=109917818 GLN A 45  . . . . . . . + . . . . ? -0.689 54.0  143.7  -78.7  58.9   -16.4 -13.8 8.0   
Rhincodon_typus_GeneID=109917818 GLU A 46  S . . . . . S - . . . . ? -0.960 79.3  -45.2  -109.0 121.0  -12.9 -14.7 9.3   
Rhincodon_typus_GeneID=109917818 ASN A 47  S . . . . . S + . . . . ? 0.685  91.4  161.6  41.1   22.1   -11.1 -12.4 12.0  
Rhincodon_typus_GeneID=109917818 LYS A 48  . . . . . . . - . . . . ? -0.639 27.4  -162.5 -75.9  127.9  -12.3 -9.5  9.7   
Rhincodon_typus_GeneID=109917818 GLN A 49  E . . . . . . - A D C . ? -0.999 1.5   -161.1 -110.1 118.6  -12.4 -6.0  11.1  
Rhincodon_typus_GeneID=109917818 THR A 50  E . . . . . . + A D C . ? -0.946 15.9  179.8  -100.3 119.4  -14.5 -3.4  9.3   
Rhincodon_typus_GeneID=109917818 ILE A 51  E . . . . . . - A D C . ? -0.970 21.2  -130.3 -124.0 133.4  -13.5 0.1   10.3  
Rhincodon_typus_GeneID=109917818 LYS A 52  E . . . . . . - A D C . ? -0.443 29.2  -105.3 -79.2  154.0  -15.0 3.4   9.1   
Rhincodon_typus_GeneID=109917818 LEU A 53  E . . . . . . - B G F . ? -0.602 27.8  -176.1 -81.5  135.3  -12.8 6.3   7.8   
Rhincodon_typus_GeneID=109917818 LYS A 54  E . . . . . . - B G . . ? 0.852  69.7  -16.5  -86.1  -48.3  -12.4 9.3   10.1  
Rhincodon_typus_GeneID=109917818 LYS A 55  E . . . . . . - B G F . ? -0.990 56.3  -137.7 -157.5 151.9  -10.4 11.5  7.7   
Rhincodon_typus_GeneID=109917818 THR A 56  E . . . . . . - B G F . ? -0.929 9.0   -166.0 -120.1 141.7  -8.4  11.3  4.5   
Rhincodon_typus_GeneID=109917818 PHE A 57  E . . . . . . - B G F . ? -0.746 7.0   -171.4 -128.8 82.7   -5.0  13.1  3.8   
Rhincodon_typus_GeneID=109917818 PRO A 58  E . . . . . . - B G F . ? -0.471 44.1  -92.3  -69.2  142.7  -4.0  13.1  0.1   
Rhincodon_typus_GeneID=109917818 HIS A 59  . . > . . . . - . . . . ? -0.368 37.1  -126.9 -50.3  136.9  -0.5  14.4  -0.5  
Rhincodon_typus_GeneID=109917818 PRO A 60  T . 3 . . . S + . . . . ? 0.746  107.3 51.4   -62.9  -24.2  -0.9  18.2  -1.1  
Rhincodon_typus_GeneID=109917818 ASN A 61  T . 3 . . . S + . . . . ? 0.388  81.2  122.2  -97.2  4.2    1.0   18.1  -4.4  
Rhincodon_typus_GeneID=109917818 PHE A 62  . . < . . . . + . . . . ? -0.542 35.3  175.6  -71.4  126.3  -1.0  15.2  -5.8  
Rhincodon_typus_GeneID=109917818 THR A 63  . . > . . . . - . . . . ? -0.929 40.5  -124.2 -125.0 150.5  -2.7  16.0  -9.1  
Rhincodon_typus_GeneID=109917818 TRP A 64  T . 3 . . . S + . . . . ? 0.759  115.6 49.9   -63.6  -12.9  -4.8  13.6  -11.5 
Rhincodon_typus_GeneID=109917818 ASP A 65  T . 3 . . . S + . . . . ? 0.542  95.2  90.1   -105.1 -6.3   -2.3  14.6  -14.3 
Rhincodon_typus_GeneID=109917818 SER A 66  . . < . . . . - . . . . ? -0.684 58.3  -158.5 -101.1 140.9  0.9   13.9  -12.2 
Rhincodon_typus_GeneID=109917818 VAL A 67  S . . . . . S + . . . . ? 0.591  77.6  77.5   -84.3  -5.0   2.7   10.6  -12.1 
Rhincodon_typus_GeneID=109917818 GLY A 68  S . . . . . S + . . . . ? -0.461 84.3  24.5   -109.3 157.4  4.3   11.9  -8.7  
Rhincodon_typus_GeneID=109917818 TYR A 69  . . . . . . . + . . . . ? 0.745  64.9  157.8  73.6   14.6   3.1   12.2  -5.1  
Rhincodon_typus_GeneID=109917818 ASP A 70  . . . . . . . + . . . . ? -0.534 34.0  116.7  -69.0  68.9   0.4   9.5   -5.5  
Rhincodon_typus_GeneID=109917818 ILE A 71  . . . . . . . + . . . . ? -0.995 37.6  177.8  -142.8 139.3  0.3   8.8   -1.7  
Rhincodon_typus_GeneID=109917818 MET A 72  E . . . . . . - B H E F ? -0.997 18.4  -143.6 -145.5 141.2  -2.5  9.2   0.9   
Rhincodon_typus_GeneID=109917818 LEU A 73  E . . . . . . - B H E F ? -0.894 13.2  -156.3 -102.8 135.5  -3.0  8.6   4.6   
Rhincodon_typus_GeneID=109917818 LEU A 74  E . . . . . . - B H E F ? -0.964 4.7   -150.6 -110.7 125.0  -6.3  7.3   6.0   
Rhincodon_typus_GeneID=109917818 GLN A 75  E . . . . . . - B H E F ? -0.890 18.1  -139.3 -92.8  122.2  -7.2  7.9   9.6   
Rhincodon_typus_GeneID=109917818 LEU A 76  E . . . . . . - B H . F ? -0.534 10.6  -133.0 -80.7  143.7  -9.5  5.1   10.9  
Rhincodon_typus_GeneID=109917818 ARG A 77  S . . . . . S + . . . . ? 0.876  95.5  25.2   -59.0  -41.0  -12.5 6.1   13.2  
Rhincodon_typus_GeneID=109917818 ASN A 78  S . . . . . S - . . . . ? -0.960 93.5  -102.1 -124.6 148.8  -11.4 3.3   15.6  
Rhincodon_typus_GeneID=109917818 LYS A 79  . . . . . . . - . . . . ? -0.403 40.4  -115.8 -64.5  136.4  -8.0  1.6   16.2  
Rhincodon_typus_GeneID=109917818 ALA A 80  . . . . . . . - . . . . ? -0.514 27.4  -115.9 -66.8  139.3  -7.6  -1.8  14.6  
Rhincodon_typus_GeneID=109917818 ILE A 81  . . . . . . . - . . . . ? -0.759 31.0  -137.6 -78.9  111.4  -7.2  -4.7  17.0  
Rhincodon_typus_GeneID=109917818 LEU A 82  . . . . . . . + . . . . ? -0.596 44.6  129.8  -75.1  133.2  -3.7  -6.0  16.4  
Rhincodon_typus_GeneID=109917818 ASN A 83  S . . . . . S - . . . . ? -0.797 75.7  -58.7  -159.7 -167.8 -3.4  -9.9  16.4  
Rhincodon_typus_GeneID=109917818 LYS A 84  S . . . . . S + . . . . ? 0.746  137.3 38.7   -62.2  -14.6  -2.1  -12.8 14.4  
Rhincodon_typus_GeneID=109917818 PHE A 85  S . . . . . S + . . . . ? 0.635  114.9 54.0   -110.0 -20.3  -4.3  -11.6 11.4  
Rhincodon_typus_GeneID=109917818 VAL A 86  . . . . . . . + . . . . ? -0.973 67.6  149.7  -125.1 115.2  -3.9  -7.9  11.8  
Rhincodon_typus_GeneID=109917818 SER A 87  . . . . . . . - . . . . ? -0.900 40.2  -111.3 -137.6 164.5  -0.4  -6.3  11.9  
Rhincodon_typus_GeneID=109917818 THR A 88  P . . . . > . - . . . . ? -0.757 26.1  -130.1 -96.1  146.7  1.3   -3.1  11.0  
Rhincodon_typus_GeneID=109917818 LEU A 89  P . . . . P . - . . . . ? -0.803 23.5  -119.6 -93.0  141.7  3.9   -2.8  8.2   
Rhincodon_typus_GeneID=109917818 LYS A 90  P . . . . P . - . . . . ? -0.580 22.6  -127.5 -80.5  135.6  7.3   -1.1  8.9   
Rhincodon_typus_GeneID=109917818 LEU A 91  P . . . . P . - . . . . ? -0.562 33.6  -103.0 -79.0  144.4  8.2   2.0   6.9   
Rhincodon_typus_GeneID=109917818 PRO A 92  P . . . . < . - . . . . ? -0.351 19.7  -161.2 -69.9  148.2  11.6  1.9   5.1   
Rhincodon_typus_GeneID=109917818 LYS A 93  S . . . . . S + . . . . ? 0.672  77.3  27.4   -95.2  -25.1  14.6  3.7   6.4   
Rhincodon_typus_GeneID=109917818 LYS A 94  S . . . . . S - . . . . ? -0.882 89.9  -87.5  -134.5 168.1  16.4  3.6   3.1   
Rhincodon_typus_GeneID=109917818 SER A 95  P . . . . > . - . . . . ? -0.378 41.3  -115.0 -74.1  150.8  15.8  3.5   -0.6  
Rhincodon_typus_GeneID=109917818 VAL A 96  P . . . . P . - . . . . ? -0.679 31.2  -137.2 -87.7  134.8  15.4  0.2   -2.4  
Rhincodon_typus_GeneID=109917818 LYS A 97  P . > . . P . - . . . . ? -0.628 27.7  -90.4  -90.9  151.3  18.2  -0.6  -4.9  
Rhincodon_typus_GeneID=109917818 PRO A 98  T . 3 . . < S + . . . . ? -0.279 112.5 34.9   -55.2  142.5  17.7  -2.1  -8.3  
Rhincodon_typus_GeneID=109917818 GLY A 99  T . 3 . . . S + . . . . ? 0.276  82.7  139.5  94.4   -12.3  17.8  -5.9  -8.4  
Rhincodon_typus_GeneID=109917818 THR A 100 . . < . . . . - . . . . ? -0.495 53.1  -127.4 -65.9  133.1  16.2  -6.2  -5.0  
Rhincodon_typus_GeneID=109917818 LYS A 101 E . . . . . . + D K H . ? -0.732 38.8  169.7  -84.1  127.0  13.6  -9.0  -4.8  
Rhincodon_typus_GeneID=109917818 CYS A 102 E . . . . . . - D K H I ? -0.751 25.7  -135.5 -130.2 171.2  10.2  -7.8  -3.5  
Rhincodon_typus_GeneID=109917818 SER A 103 E . . . . . . - D K H I ? -0.979 10.1  -161.7 -130.7 146.3  6.6   -9.0  -3.1  
Rhincodon_typus_GeneID=109917818 VAL A 104 E . . . . . . - D K H I ? -0.981 7.2   -164.9 -126.3 137.8  3.3   -7.3  -3.8  
Rhincodon_typus_GeneID=109917818 ALA A 105 E . . . . . . + D K H . ? -0.945 22.6  125.9  -124.0 145.2  -0.1  -8.2  -2.4  
Rhincodon_typus_GeneID=109917818 GLY A 106 E . . . . . . - D K H . ? -0.971 58.2  -115.0 179.2  169.2  -3.6  -7.3  -3.4  
Rhincodon_typus_GeneID=109917818 TRP A 107 . . . . . . . + . . . . ? -0.127 64.8  141.3  -103.9 26.3   -7.2  -8.1  -4.5  
Rhincodon_typus_GeneID=109917818 GLY A 108 . . . . . . . - . . . . ? -0.132 65.8  -70.8  -69.0  166.9  -6.8  -6.6  -7.9  
Rhincodon_typus_GeneID=109917818 LYS A 109 . . . . . . . - . . . . ? -0.366 39.1  -144.5 -61.0  120.5  -8.3  -8.2  -11.2 
Rhincodon_typus_GeneID=109917818 ASP A 110 . . . . . . . - . . . . ? -0.028 66.5  -68.7  -85.9  66.6   -6.4  -11.5 -12.1 
Rhincodon_typus_GeneID=109917818 GLY A 111 S . . . . . S + . . . . ? 0.450  119.9 99.4   63.0   -6.1   -6.6  -11.0 -16.0 
Rhincodon_typus_GeneID=109917818 THR A 112 S . . . . . S - . . . . ? -0.524 89.4  -114.9 -99.8  169.0  -10.4 -11.6 -15.5 
Rhincodon_typus_GeneID=109917818 LYS A 113 S . . . . . S + . . . . ? 0.569  95.6  76.1   -80.1  -3.8   -13.3 -8.9  -15.3 
Rhincodon_typus_GeneID=109917818 SER A 114 S . . . . . S - . . . . ? -0.769 84.1  -116.0 -117.4 147.6  -13.8 -10.0 -11.6 
Rhincodon_typus_GeneID=109917818 TYR A 115 . . . . . . . - . . . . ? -0.577 39.7  -112.4 -66.7  128.4  -11.9 -9.3  -8.3  
Rhincodon_typus_GeneID=109917818 PRO A 116 . . . . . . . - . . . . ? -0.365 14.0  -140.0 -58.9  149.0  -10.5 -12.4 -6.7  
Rhincodon_typus_GeneID=109917818 ASP A 117 S . . . . . S + . . . . ? 0.832  84.3  59.5   -78.5  -30.4  -12.1 -13.3 -3.5  
Rhincodon_typus_GeneID=109917818 THR A 118 B . . . . . S - C J G . ? -0.729 94.9  -101.7 -107.9 139.2  -8.8  -14.4 -1.9  
Rhincodon_typus_GeneID=109917818 LEU A 119 . . . . . . . - . . . . ? -0.375 40.6  -156.5 -54.4  135.9  -5.7  -12.2 -1.4  
Rhincodon_typus_GeneID=109917818 LYS A 120 E . . . . . . - D L H . ? -0.855 7.2   -159.1 -120.0 153.5  -3.0  -12.8 -4.0  
Rhincodon_typus_GeneID=109917818 GLU A 121 E . . . . . . - D L H . ? -0.983 3.9   -167.5 -133.6 144.1  0.7   -12.2 -3.9  
Rhincodon_typus_GeneID=109917818 ALA A 122 E . . . . . . - D L H . ? -0.980 19.6  -127.9 -133.5 143.6  3.3   -11.8 -6.6  
Rhincodon_typus_GeneID=109917818 ASN A 123 E . . . . . . + D L H . ? -0.775 34.5  178.1  -87.7  134.6  7.1   -11.8 -6.7  
Rhincodon_typus_GeneID=109917818 ILE A 124 E . . . . . . - D L H J ? -0.908 23.0  -138.4 -137.6 161.3  8.8   -8.8  -8.3  
Rhincodon_typus_GeneID=109917818 THR A 125 E . . . . . . - D L H J ? -0.983 24.3  -121.7 -122.1 134.1  12.2  -7.4  -9.1  
Rhincodon_typus_GeneID=109917818 VAL A 126 E . . . . . . - D L . J ? -0.490 31.9  -154.4 -73.6  134.2  13.2  -3.8  -8.8  
Rhincodon_typus_GeneID=109917818 LEU A 127 E . . . . . . - D L . J ? -0.694 24.8  -92.3  -106.9 162.7  14.5  -2.2  -12.0 
Rhincodon_typus_GeneID=109917818 LYS A 128 . . > > . . . - . . . . ? -0.482 33.9  -128.4 -69.2  137.9  16.7  0.6   -12.9 
Rhincodon_typus_GeneID=109917818 MET A 129 H . 3 > . . S + . . . . ? 0.823  106.4 64.2   -59.6  -29.8  14.7  3.8   -13.4 
Rhincodon_typus_GeneID=109917818 GLU A 130 H . 3 > . . S + . . . . ? 0.874  101.2 50.7   -60.8  -39.3  16.5  4.3   -16.9 
Rhincodon_typus_GeneID=109917818 ILE A 131 H . < > . . S + . . . . ? 0.917  111.0 48.6   -65.7  -40.3  14.9  1.1   -18.1 
Rhincodon_typus_GeneID=109917818 CYS A 132 H . . X . . S + . . . . ? 0.880  107.5 53.2   -70.2  -41.0  11.5  2.3   -17.0 
Rhincodon_typus_GeneID=109917818 LYS A 133 H . . X . . S + . . . . ? 0.859  108.5 51.8   -62.5  -35.8  11.8  5.7   -18.5 
Rhincodon_typus_GeneID=109917818 LYS A 134 H . . < . . S + . . . . ? 0.901  114.2 43.1   -69.0  -33.4  12.6  4.1   -21.9 
Rhincodon_typus_GeneID=109917818 ILE A 135 H . . < . . S + . . . . ? 0.897  117.1 42.7   -80.0  -45.9  9.5   1.9   -21.6 
Rhincodon_typus_GeneID=109917818 TYR A 136 H . . < . . S - . . . . ? 0.574  85.8  -146.5 -91.0  13.1   6.9   4.5   -20.3 
Rhincodon_typus_GeneID=109917818 SER A 137 . . . < . . . + . . . . ? 0.878  67.6  113.2  23.8   25.4   8.1   7.2   -22.8 
Rhincodon_typus_GeneID=109917818 LEU A 138 S . . . . . S - . . . . ? -0.895 85.7  -98.2  -117.1 157.0  7.0   9.5   -19.6 
Rhincodon_typus_GeneID=109917818 ASN A 139 . . . . . . . - . . . . ? -0.658 45.0  -172.2 -76.0  77.4   9.1   11.6  -17.2 
Rhincodon_typus_GeneID=109917818 LEU A 140 . . . . . . . - . . . . ? -0.676 13.4  -146.2 -68.5  130.5  9.3   9.1   -14.3 
Rhincodon_typus_GeneID=109917818 THR A 141 . . > . . . . - . . . . ? -0.509 27.0  -102.2 -96.7  169.3  10.9  10.9  -11.2 
Rhincodon_typus_GeneID=109917818 ASN A 142 T . 3 . . . S + . . . . ? 0.461  113.9 78.5   -67.8  -0.7   13.2  9.6   -8.5  
Rhincodon_typus_GeneID=109917818 ASP A 143 T . 3 . . . S + . . . . ? 0.366  87.5  75.8   -90.0  12.3   10.1  9.5   -6.3  
Rhincodon_typus_GeneID=109917818 MET A 144 E . < . . . . - D M . K ? -0.838 65.4  -144.9 -128.7 153.1  9.1   6.3   -8.0  
Rhincodon_typus_GeneID=109917818 ILE A 145 E . . . . . . - D M . K ? -0.973 12.9  -156.2 -113.9 133.4  10.0  2.6   -7.9  
Rhincodon_typus_GeneID=109917818 CYS A 146 E . . . . . . + D M J K ? -0.939 21.1  166.0  -111.5 126.8  9.9   0.4   -11.0 
Rhincodon_typus_GeneID=109917818 ALA A 147 E . . . . . . - D M J K ? -0.984 18.3  -159.4 -144.3 150.7  9.5   -3.3  -10.7 
Rhincodon_typus_GeneID=109917818 LEU A 148 E . . . . . . - D M J . ? -0.990 25.2  -111.9 -133.7 139.9  8.7   -6.2  -12.8 
Rhincodon_typus_GeneID=109917818 GLY A 149 E . . . . . . - D M J . ? -0.371 19.2  -135.5 -70.3  139.1  7.3   -9.7  -12.1 
Rhincodon_typus_GeneID=109917818 GLN A 150 S . . . . . S + . . . . ? 0.769  93.4  56.2   -69.6  -14.0  9.8   -12.7 -12.8 
Rhincodon_typus_GeneID=109917818 ASP A 151 S . > . . . S - . . . . ? -0.895 92.8  -120.2 -134.5 102.7  6.9   -14.7 -14.6 
Rhincodon_typus_GeneID=109917818 SER A 152 T . 3 . . . S + . . . . ? 0.514  109.9 59.8   -15.6  10.1   5.0   -13.1 -17.7 
Rhincodon_typus_GeneID=109917818 LYS A 153 T . 3 . . . S + . . . . ? 0.425  80.9  87.5   -134.1 11.7   1.8   -13.5 -15.6 
Rhincodon_typus_GeneID=109917818 GLN A 154 . . < . . . . + . . . . ? -0.900 50.8  134.3  -124.8 93.8   2.4   -11.4 -12.4 
Rhincodon_typus_GeneID=109917818 ASP A 155 . . . . . . . - . . . . ? -0.932 59.8  -94.0  -131.8 154.1  1.5   -7.7  -12.7 
Rhincodon_typus_GeneID=109917818 VAL A 156 . . . . . . . - . . . . ? -0.685 52.5  -169.2 -64.1  125.9  -0.3  -5.0  -10.6 
Rhincodon_typus_GeneID=109917818 CYS A 157 . . > . . . . - . . . . ? -0.716 33.0  -60.0  -115.9 172.3  -3.8  -4.9  -11.8 
Rhincodon_typus_GeneID=109917818 GLU A 158 T . 3 . . . S + . . . . ? -0.284 124.0 27.3   -51.1  128.8  -6.9  -2.8  -11.4 
Rhincodon_typus_GeneID=109917818 GLY A 159 T . 3 . . . S + . . . . ? 0.156  93.9  93.2   101.7  -14.2  -7.8  -2.7  -7.8  
Rhincodon_typus_GeneID=109917818 ASP A 160 . . X . . . . + . . . . ? 0.534  54.6  130.2  -86.7  -8.8   -4.3  -3.3  -6.5  
Rhincodon_typus_GeneID=109917818 SER A 161 T . 3 . . . S + . . . . ? -0.208 73.6  19.1   -47.8  133.2  -3.9  0.4   -6.2  
Rhincodon_typus_GeneID=109917818 GLY A 162 T . 3 . . . S + . . . . ? 0.277  93.6  138.0  90.3   -13.9  -2.6  1.4   -2.9  
Rhincodon_typus_GeneID=109917818 GLY A 163 . . < . . . . - . . . . ? -0.284 57.4  -94.2  -66.5  161.1  -1.4  -2.1  -2.1  
Rhincodon_typus_GeneID=109917818 PRO A 164 E . . . . . . - D N . L ? -0.530 19.7  -153.0 -89.4  131.2  2.0   -2.7  -0.4  
Rhincodon_typus_GeneID=109917818 LEU A 165 E . . . . . . - D N I L ? -0.937 22.7  -160.9 -89.9  115.0  5.3   -3.4  -2.2  
Rhincodon_typus_GeneID=109917818 LEU A 166 E . . . . . . - D N I L ? -0.874 13.8  -178.2 -108.5 118.1  7.4   -5.4  0.4   
Rhincodon_typus_GeneID=109917818 CYS A 167 E . > . . . S - D N I L ? -0.977 81.7  -16.1  -114.3 117.8  11.1  -5.7  0.1   
Rhincodon_typus_GeneID=109917818 LYS A 168 T . 3 . . . S - . . . . ? 0.912  129.8 -56.4  53.0   36.3   12.8  -7.9  2.7   
Rhincodon_typus_GeneID=109917818 ASN A 169 T . 3 . . . S + . . . . ? 0.689  113.1 122.9  73.0   17.9   9.5   -7.6  4.6   
Rhincodon_typus_GeneID=109917818 VAL A 170 E . < . . . S - D O L . ? -0.956 72.3  -118.0 -111.2 135.6  9.7   -3.8  4.6   
Rhincodon_typus_GeneID=109917818 TYR A 171 E . . . . . . + D O L . ? -0.588 49.9  158.0  -72.2  93.3   6.9   -1.6  3.2   
Rhincodon_typus_GeneID=109917818 SER A 172 E . . . . . . + D O . . ? 0.606  53.4  10.9   -104.9 -11.6  9.0   0.1   0.5   
Rhincodon_typus_GeneID=109917818 GLY A 173 E . . . . . . - D O L M ? -0.983 57.4  -126.1 -162.0 167.1  6.4   1.2   -2.0  
Rhincodon_typus_GeneID=109917818 ILE A 174 E . . . . . . - D O L M ? -0.980 37.8  -110.9 -121.2 126.7  2.7   1.8   -2.9  
Rhincodon_typus_GeneID=109917818 VAL A 175 E . . . . . . + D O . M ? -0.442 49.9  160.8  -56.1  119.5  1.1   0.4   -6.0  
Rhincodon_typus_GeneID=109917818 SER A 176 E . . . . . . - D O . . ? 0.809  52.0  -32.2  -109.1 -61.3  0.6   3.5   -8.1  
Rhincodon_typus_GeneID=109917818 PHE A 177 E . . . . . . + D O . M ? -0.969 49.1  173.8  -158.0 167.4  0.1   2.5   -11.8 
Rhincodon_typus_GeneID=109917818 GLY A 178 . . . . . . . - . . . . ? -0.947 34.6  -102.0 -166.4 164.7  1.0   0.0   -14.5 
Rhincodon_typus_GeneID=109917818 SER A 179 S . . . . . S - . . . . ? -0.963 80.6  -22.2  -106.0 119.6  0.1   -0.9  -18.1 
Rhincodon_typus_GeneID=109917818 HIS A 180 S . > . . . S - . . . . ? 0.743  80.5  -93.8  62.1   115.9  -2.2  -3.9  -18.8 
Rhincodon_typus_GeneID=109917818 CYS A 181 T . 3 . . . S + . . . . ? -0.549 110.9 15.6   -60.3  123.4  -2.5  -6.7  -16.2 
Rhincodon_typus_GeneID=109917818 GLY A 182 T . 3 . . . S + . . . . ? 0.705  82.2  153.7  90.7   7.3    -0.1  -9.5  -16.8 
Rhincodon_typus_GeneID=109917818 ASP A 183 . . < . . . . - . . . . ? -0.783 28.2  -164.9 -76.7  113.6  2.1   -7.5  -19.3 
Rhincodon_typus_GeneID=109917818 ASN A 184 S . . . . . S + . . . . ? 0.432  84.8  49.5   -82.2  5.4    5.5   -9.1  -19.0 
Rhincodon_typus_GeneID=109917818 ILE A 185 S . . . . . S + . . . . ? 0.719  98.1  67.7   -119.9 -19.9  7.1   -6.2  -20.7 
Rhincodon_typus_GeneID=109917818 LYS A 186 S . . . . . S - . . . . ? -0.836 74.8  -141.2 -112.2 114.2  5.8   -3.2  -18.8 
Rhincodon_typus_GeneID=109917818 PRO A 187 . . . . . . . - . . . . ? -0.254 20.6  -110.4 -64.3  147.2  6.9   -2.8  -15.1 
Rhincodon_typus_GeneID=109917818 GLY A 188 E . . . . . . - D P K . ? -0.587 28.5  -135.3 -69.8  150.1  4.6   -1.6  -12.4 
Rhincodon_typus_GeneID=109917818 VAL A 189 E . . . . . . - D P K M ? -0.942 22.6  -172.0 -113.1 131.7  5.2   1.8   -10.9 
Rhincodon_typus_GeneID=109917818 TYR A 190 E . . . . . . - D P K M ? -0.882 30.5  -108.7 -121.5 146.5  5.1   2.4   -7.2  
Rhincodon_typus_GeneID=109917818 THR A 191 E . . . . . . - D P K M ? -0.688 37.9  -124.8 -71.1  125.6  5.3   5.4   -5.0  
Rhincodon_typus_GeneID=109917818 HIS A 192 E . > . . . . - D P . M ? -0.684 20.8  -164.0 -77.1  112.0  8.7   5.4   -3.3  
Rhincodon_typus_GeneID=109917818 LEU A 193 G . > . . . S + . . . . ? 0.808  79.0  69.0   -72.3  -32.1  8.0   5.6   0.5   
Rhincodon_typus_GeneID=109917818 SER A 194 G . > . . . S + . . . . ? 0.823  98.1  54.2   -60.3  -24.0  11.5  6.7   1.6   
Rhincodon_typus_GeneID=109917818 ASN A 195 G . < . . . S + . . . . ? 0.546  110.9 45.1   -84.5  -6.2   11.0  10.0  -0.0  
Rhincodon_typus_GeneID=109917818 TYR A 196 G . < > . . S + . . . . ? 0.235  75.8  104.0  -124.4 12.4   7.7   10.6  1.9   
Rhincodon_typus_GeneID=109917818 LEU A 197 H . < > . . S + . . . . ? 0.886  82.0  53.4   -64.4  -39.4  8.6   9.7   5.5   
Rhincodon_typus_GeneID=109917818 SER A 198 H . . > . . S + . . . . ? 0.932  111.9 44.4   -61.1  -45.3  8.8   13.3  6.5   
Rhincodon_typus_GeneID=109917818 TRP A 199 H . . > . . S + . . . . ? 0.915  112.1 53.2   -64.3  -43.1  5.3   14.0  5.2   
Rhincodon_typus_GeneID=109917818 ILE A 200 H . . X . . S + . . . . ? 0.941  111.5 45.1   -58.5  -49.0  3.9   10.8  6.7   
Rhincodon_typus_GeneID=109917818 ASN A 201 H . . X . . S + . . . . ? 0.879  110.7 53.7   -65.3  -41.3  5.2   11.6  10.1  
Rhincodon_typus_GeneID=109917818 LYS A 202 H . . X . . S + . . . . ? 0.918  110.6 45.4   -59.9  -48.0  4.0   15.2  9.9   
Rhincodon_typus_GeneID=109917818 VAL A 203 H . . X . . S + . . . . ? 0.931  111.8 51.9   -64.0  -46.1  0.4   14.2  9.0   
Rhincodon_typus_GeneID=109917818 ILE A 204 H . . < . . S + . . . . ? 0.910  113.4 44.5   -62.0  -37.7  0.2   11.5  11.8  
Rhincodon_typus_GeneID=109917818 HIS A 205 H . . < . . S + . . . . ? 0.823  113.2 50.6   -77.5  -30.7  1.4   14.0  14.4  
Rhincodon_typus_GeneID=109917818 ALA A 206 H . . < . . . . . . . . ? 0.740  .     .      -80.9  -28.3  -0.8  16.8  13.3  
Rhincodon_typus_GeneID=109917818 ALA A 207 . . . < . . . . . . . . ? 0.834  .     .      -79.6  .      -4.1  14.7  13.2  
# 
loop_
_dssp_struct_ladder.id 
_dssp_struct_ladder.sheet_id 
_dssp_struct_ladder.range_id_1 
_dssp_struct_ladder.range_id_2 
_dssp_struct_ladder.type 
_dssp_struct_ladder.beg_1_label_comp_id 
_dssp_struct_ladder.beg_1_label_asym_id 
_dssp_struct_ladder.beg_1_label_seq_id 
_dssp_struct_ladder.pdbx_beg_1_PDB_ins_code 
_dssp_struct_ladder.end_1_label_comp_id 
_dssp_struct_ladder.end_1_label_asym_id 
_dssp_struct_ladder.end_1_label_seq_id 
_dssp_struct_ladder.pdbx_end_1_PDB_ins_code 
_dssp_struct_ladder.beg_1_auth_comp_id 
_dssp_struct_ladder.beg_1_auth_asym_id 
_dssp_struct_ladder.beg_1_auth_seq_id 
_dssp_struct_ladder.end_1_auth_comp_id 
_dssp_struct_ladder.end_1_auth_asym_id 
_dssp_struct_ladder.end_1_auth_seq_id 
_dssp_struct_ladder.beg_2_label_comp_id 
_dssp_struct_ladder.beg_2_label_asym_id 
_dssp_struct_ladder.beg_2_label_seq_id 
_dssp_struct_ladder.pdbx_beg_2_PDB_ins_code 
_dssp_struct_ladder.end_2_label_comp_id 
_dssp_struct_ladder.end_2_label_asym_id 
_dssp_struct_ladder.end_2_label_seq_id 
_dssp_struct_ladder.pdbx_end_2_PDB_ins_code 
_dssp_struct_ladder.beg_2_auth_comp_id 
_dssp_struct_ladder.beg_2_auth_asym_id 
_dssp_struct_ladder.beg_2_auth_seq_id 
_dssp_struct_ladder.end_2_auth_comp_id 
_dssp_struct_ladder.end_2_auth_asym_id 
_dssp_struct_ladder.end_2_auth_seq_id 
A A A B anti-parallel ALA A 2   ? ILE A 6   ? ALA A 2   ILE A 6   GLY A 14  ? THR A 9   ? GLY A 14  THR A 9   
B A A C anti-parallel SER A 3   ? GLN A 5   ? SER A 3   GLN A 5   VAL A 36  ? GLU A 34  ? VAL A 36  GLU A 34  
C A C D anti-parallel GLU A 34  ? VAL A 37  ? GLU A 34  VAL A 37  LYS A 52  ? GLN A 49  ? LYS A 52  GLN A 49  
D B E F anti-parallel ALA A 15  ? LYS A 18  ? ALA A 15  LYS A 18  LEU A 23  ? TRP A 21  ? LEU A 23  TRP A 21  
E B F H anti-parallel TRP A 21  ? THR A 24  ? TRP A 21  THR A 24  GLN A 75  ? MET A 72  ? GLN A 75  MET A 72  
F B G H anti-parallel LEU A 53  ? PRO A 58  ? LEU A 53  PRO A 58  LEU A 76  ? MET A 72  ? LEU A 76  MET A 72  
G C I J anti-parallel SER A 41  ? SER A 41  ? SER A 41  SER A 41  THR A 118 ? THR A 118 ? THR A 118 THR A 118 
H D K L anti-parallel LYS A 101 ? GLY A 106 ? LYS A 101 GLY A 106 THR A 125 ? LYS A 120 ? THR A 125 LYS A 120 
I D K N anti-parallel CYS A 102 ? VAL A 104 ? CYS A 102 VAL A 104 CYS A 167 ? LEU A 165 ? CYS A 167 LEU A 165 
J D L M anti-parallel ILE A 124 ? LEU A 127 ? ILE A 124 LEU A 127 GLY A 149 ? CYS A 146 ? GLY A 149 CYS A 146 
K D M P anti-parallel MET A 144 ? ALA A 147 ? MET A 144 ALA A 147 THR A 191 ? GLY A 188 ? THR A 191 GLY A 188 
L D N O anti-parallel PRO A 164 ? CYS A 167 ? PRO A 164 CYS A 167 ILE A 174 ? VAL A 170 ? ILE A 174 VAL A 170 
M D O P anti-parallel GLY A 173 ? PHE A 177 ? GLY A 173 PHE A 177 HIS A 192 ? VAL A 189 ? HIS A 192 VAL A 189 
# 
loop_
_dssp_struct_bridge_pairs.id 
_dssp_struct_bridge_pairs.label_comp_id 
_dssp_struct_bridge_pairs.label_seq_id 
_dssp_struct_bridge_pairs.label_asym_id 
_dssp_struct_bridge_pairs.auth_seq_id 
_dssp_struct_bridge_pairs.auth_asym_id 
_dssp_struct_bridge_pairs.pdbx_PDB_ins_code 
_dssp_struct_bridge_pairs.acceptor_1_label_comp_id 
_dssp_struct_bridge_pairs.acceptor_1_label_seq_id 
_dssp_struct_bridge_pairs.acceptor_1_label_asym_id 
_dssp_struct_bridge_pairs.acceptor_1_auth_seq_id 
_dssp_struct_bridge_pairs.acceptor_1_auth_asym_id 
_dssp_struct_bridge_pairs.acceptor_1_pdbx_PDB_ins_code 
_dssp_struct_bridge_pairs.acceptor_1_energy 
_dssp_struct_bridge_pairs.acceptor_2_label_comp_id 
_dssp_struct_bridge_pairs.acceptor_2_label_seq_id 
_dssp_struct_bridge_pairs.acceptor_2_label_asym_id 
_dssp_struct_bridge_pairs.acceptor_2_auth_seq_id 
_dssp_struct_bridge_pairs.acceptor_2_auth_asym_id 
_dssp_struct_bridge_pairs.acceptor_2_pdbx_PDB_ins_code 
_dssp_struct_bridge_pairs.acceptor_2_energy 
_dssp_struct_bridge_pairs.donor_1_label_comp_id 
_dssp_struct_bridge_pairs.donor_1_label_seq_id 
_dssp_struct_bridge_pairs.donor_1_label_asym_id 
_dssp_struct_bridge_pairs.donor_1_auth_seq_id 
_dssp_struct_bridge_pairs.donor_1_auth_asym_id 
_dssp_struct_bridge_pairs.donor_1_pdbx_PDB_ins_code 
_dssp_struct_bridge_pairs.donor_1_energy 
_dssp_struct_bridge_pairs.donor_2_label_comp_id 
_dssp_struct_bridge_pairs.donor_2_label_seq_id 
_dssp_struct_bridge_pairs.donor_2_label_asym_id 
_dssp_struct_bridge_pairs.donor_2_auth_seq_id 
_dssp_struct_bridge_pairs.donor_2_auth_asym_id 
_dssp_struct_bridge_pairs.donor_2_pdbx_PDB_ins_code 
_dssp_struct_bridge_pairs.donor_2_energy 
1   MET 1   A 1   A ? ?   ?   ? ?   ? ? ?    ?   ?   ? ?   ? ? ?    SER 3   A 3   A ? -0.5 GLY 38  A 38  A ? -0.5 
2   ALA 2   A 2   A ? GLY 14  A 14  A ? -2.9 LEU 23  A 23  A ? -0.1 GLY 14  A 14  A ? -0.9 ILE 4   A 4   A ? -0.7 
3   SER 3   A 3   A ? VAL 36  A 36  A ? -3.1 MET 1   A 1   A ? -0.5 VAL 36  A 36  A ? -2.9 GLN 5   A 5   A ? -0.6 
4   ILE 4   A 4   A ? CYS 12  A 12  A ? -2.9 ALA 2   A 2   A ? -0.7 VAL 11  A 11  A ? -3.0 CYS 12  A 12  A ? -1.4 
5   GLN 5   A 5   A ? GLU 34  A 34  A ? -3.3 SER 3   A 3   A ? -0.6 GLU 34  A 34  A ? -1.7 ASN 7   A 7   A ? -0.4 
6   ILE 6   A 6   A ? THR 9   A 9   A ? -2.8 ILE 4   A 4   A ? -0.4 THR 9   A 9   A ? -1.2 THR 33  A 33  A ? -0.1 
7   ASN 7   A 7   A ? GLN 5   A 5   A ? -0.4 LYS 8   A 8   A ? -0.2 ILE 6   A 6   A ? -0.1 HIS 10  A 10  A ? -0.1 
8   LYS 8   A 8   A ? THR 9   A 9   A ? -0.2 GLN 5   A 5   A ? -0.1 HIS 10  A 10  A ? -0.5 ASN 7   A 7   A ? -0.2 
9   THR 9   A 9   A ? ILE 6   A 6   A ? -1.2 SER 3   A 3   A ? -0.0 ILE 6   A 6   A ? -2.8 LYS 8   A 8   A ? -0.2 
10  HIS 10  A 10  A ? LYS 8   A 8   A ? -0.5 GLN 5   A 5   A ? -0.2 GLN 5   A 5   A ? -0.2 GLY 13  A 13  A ? -0.1 
11  VAL 11  A 11  A ? ILE 4   A 4   A ? -3.0 CYS 12  A 12  A ? -0.5 GLY 13  A 13  A ? -0.3 SER 161 A 161 A ? -0.2 
12  CYS 12  A 12  A ? ILE 4   A 4   A ? -1.4 ASP 160 A 160 A ? -0.1 ILE 4   A 4   A ? -2.9 VAL 11  A 11  A ? -0.5 
13  GLY 13  A 13  A ? SER 161 A 161 A ? -3.7 VAL 11  A 11  A ? -0.3 ALA 25  A 25  A ? -0.4 ALA 15  A 15  A ? -0.3 
14  GLY 14  A 14  A ? ALA 2   A 2   A ? -0.9 CYS 12  A 12  A ? -0.2 ALA 2   A 2   A ? -2.9 LEU 16  A 16  A ? -0.4 
15  ALA 15  A 15  A ? LEU 23  A 23  A ? -1.7 GLY 13  A 13  A ? -0.3 LEU 23  A 23  A ? -3.2 ILE 17  A 17  A ? -0.4 
16  LEU 16  A 16  A ? SER 87  A 87  A ? -0.4 GLY 14  A 14  A ? -0.4 LEU 89  A 89  A ? -3.2 VAL 22  A 22  A ? -0.2 
17  ILE 17  A 17  A ? TRP 21  A 21  A ? -2.5 LYS 18  A 18  A ? -0.5 LEU 91  A 91  A ? -0.2 VAL 22  A 22  A ? -0.2 
18  LYS 18  A 18  A ? TRP 21  A 21  A ? -1.4 SER 87  A 87  A ? -0.1 TRP 21  A 21  A ? -2.5 ILE 17  A 17  A ? -0.5 
19  PRO 19  A 19  A ? ?   ?   ? ?   ? ? ?    ?   ?   ? ?   ? ? ?    ALA 80  A 80  A ? -3.3 ASN 78  A 78  A ? -0.1 
20  GLN 20  A 20  A ? LYS 79  A 79  A ? -0.2 TRP 21  A 21  A ? -0.1 LEU 76  A 76  A ? -2.2 VAL 22  A 22  A ? -0.4 
21  TRP 21  A 21  A ? LYS 18  A 18  A ? -2.5 GLN 75  A 75  A ? -0.2 ILE 17  A 17  A ? -2.5 LYS 18  A 18  A ? -1.4 
22  VAL 22  A 22  A ? LEU 74  A 74  A ? -2.3 GLN 20  A 20  A ? -0.4 LEU 74  A 74  A ? -3.1 THR 24  A 24  A ? -0.5 
23  LEU 23  A 23  A ? ALA 15  A 15  A ? -3.2 TRP 21  A 21  A ? -0.4 ALA 15  A 15  A ? -1.7 ALA 25  A 25  A ? -0.2 
24  THR 24  A 24  A ? MET 72  A 72  A ? -2.6 VAL 22  A 22  A ? -0.5 MET 72  A 72  A ? -2.5 ALA 26  A 26  A ? -0.3 
25  ALA 25  A 25  A ? GLY 13  A 13  A ? -0.4 LEU 23  A 23  A ? -0.2 CYS 28  A 28  A ? -1.4 ILE 71  A 71  A ? -0.2 
26  ALA 26  A 26  A ? THR 24  A 24  A ? -0.3 HIS 27  A 27  A ? -0.3 SER 29  A 29  A ? -0.6 VAL 30  A 30  A ? -0.2 
27  HIS 27  A 27  A ? CYS 28  A 28  A ? -0.2 SER 29  A 29  A ? -0.1 ALA 26  A 26  A ? -0.3 SER 161 A 161 A ? -0.1 
28  CYS 28  A 28  A ? ALA 25  A 25  A ? -1.4 GLY 13  A 13  A ? -0.1 HIS 27  A 27  A ? -0.2 ALA 26  A 26  A ? -0.1 
29  SER 29  A 29  A ? ALA 26  A 26  A ? -0.6 VAL 30  A 30  A ? -0.1 HIS 27  A 27  A ? -0.1 ALA 26  A 26  A ? -0.1 
30  VAL 30  A 30  A ? ALA 26  A 26  A ? -0.2 THR 33  A 33  A ? -0.1 THR 33  A 33  A ? -0.8 SER 29  A 29  A ? -0.1 
31  ALA 31  A 31  A ? GLU 32  A 32  A ? -0.2 ILE 6   A 6   A ? -0.0 ?   ?   ? ?   ? ? ?    ?   ?   ? ?   ? ? ?    
32  GLU 32  A 32  A ? THR 33  A 33  A ? -0.2 VAL 30  A 30  A ? -0.1 GLU 34  A 34  A ? -0.2 ALA 31  A 31  A ? -0.2 
33  THR 33  A 33  A ? VAL 30  A 30  A ? -0.8 ILE 6   A 6   A ? -0.1 LEU 53  A 53  A ? -1.4 VAL 35  A 35  A ? -0.4 
34  GLU 34  A 34  A ? GLN 5   A 5   A ? -1.7 GLU 32  A 32  A ? -0.2 GLN 5   A 5   A ? -3.3 VAL 36  A 36  A ? -0.5 
35  VAL 35  A 35  A ? ILE 51  A 51  A ? -3.3 THR 33  A 33  A ? -0.4 ILE 51  A 51  A ? -3.0 VAL 37  A 37  A ? -0.5 
36  VAL 36  A 36  A ? SER 3   A 3   A ? -2.9 GLU 34  A 34  A ? -0.5 SER 3   A 3   A ? -3.1 GLY 38  A 38  A ? -0.3 
37  VAL 37  A 37  A ? GLN 49  A 49  A ? -2.5 VAL 35  A 35  A ? -0.5 GLN 49  A 49  A ? -2.5 ALA 2   A 2   A ? -0.1 
38  GLY 38  A 38  A ? MET 1   A 1   A ? -0.5 PHE 85  A 85  A ? -0.4 HIS 40  A 40  A ? -0.5 VAL 37  A 37  A ? -0.1 
39  SER 39  A 39  A ? MET 1   A 1   A ? -0.4 HIS 40  A 40  A ? -0.1 GLY 38  A 38  A ? -0.2 LEU 42  A 42  A ? -0.1 
40  HIS 40  A 40  A ? GLY 38  A 38  A ? -0.5 SER 41  A 41  A ? -0.3 LEU 119 A 119 A ? -2.3 LEU 42  A 42  A ? -0.4 
41  SER 41  A 41  A ? THR 118 A 118 A ? -0.2 LYS 44  A 44  A ? -0.2 LYS 44  A 44  A ? -0.4 GLU 46  A 46  A ? -0.3 
42  LEU 42  A 42  A ? ASP 117 A 117 A ? -2.1 HIS 40  A 40  A ? -0.4 THR 118 A 118 A ? -0.1 SER 41  A 41  A ? -0.1 
43  SER 43  A 43  A ? ASP 117 A 117 A ? -0.2 GLN 45  A 45  A ? -0.0 GLN 45  A 45  A ? -0.3 LEU 42  A 42  A ? -0.2 
44  LYS 44  A 44  A ? SER 41  A 41  A ? -0.4 ASP 117 A 117 A ? -0.2 GLU 46  A 46  A ? -1.7 SER 41  A 41  A ? -0.2 
45  GLN 45  A 45  A ? SER 43  A 43  A ? -0.3 ASN 47  A 47  A ? -0.1 ASN 47  A 47  A ? -0.5 LEU 42  A 42  A ? -0.1 
46  GLU 46  A 46  A ? LYS 44  A 44  A ? -1.7 SER 41  A 41  A ? -0.3 HIS 40  A 40  A ? -0.2 SER 41  A 41  A ? -0.2 
47  ASN 47  A 47  A ? GLN 45  A 45  A ? -0.5 LYS 48  A 48  A ? -0.2 GLN 49  A 49  A ? -0.3 GLN 45  A 45  A ? -0.1 
48  LYS 48  A 48  A ? VAL 36  A 36  A ? -0.0 SER 41  A 41  A ? -0.0 THR 50  A 50  A ? -0.5 GLY 38  A 38  A ? -0.2 
49  GLN 49  A 49  A ? VAL 37  A 37  A ? -2.5 ASN 47  A 47  A ? -0.3 VAL 37  A 37  A ? -2.5 ILE 51  A 51  A ? -0.6 
50  THR 50  A 50  A ? LYS 48  A 48  A ? -0.5 VAL 36  A 36  A ? -0.2 LYS 52  A 52  A ? -0.4 VAL 36  A 36  A ? -0.2 
51  ILE 51  A 51  A ? VAL 35  A 35  A ? -3.0 GLN 49  A 49  A ? -0.6 VAL 35  A 35  A ? -3.3 LEU 53  A 53  A ? -0.1 
52  LYS 52  A 52  A ? THR 50  A 50  A ? -0.4 GLU 34  A 34  A ? -0.2 ARG 77  A 77  A ? -3.6 ASN 78  A 78  A ? -0.4 
53  LEU 53  A 53  A ? THR 33  A 33  A ? -1.4 LEU 76  A 76  A ? -0.2 LEU 76  A 76  A ? -0.2 THR 56  A 56  A ? -0.1 
54  LYS 54  A 54  A ? GLN 75  A 75  A ? -3.6 LYS 55  A 55  A ? -0.4 THR 56  A 56  A ? -0.3 LEU 76  A 76  A ? -0.2 
55  LYS 55  A 55  A ? GLN 75  A 75  A ? -1.5 PHE 57  A 57  A ? -0.0 GLN 75  A 75  A ? -3.2 LYS 54  A 54  A ? -0.4 
56  THR 56  A 56  A ? LYS 54  A 54  A ? -0.3 LEU 74  A 74  A ? -0.2 LEU 74  A 74  A ? -0.2 MET 72  A 72  A ? -0.0 
57  PHE 57  A 57  A ? LEU 73  A 73  A ? -2.9 LYS 55  A 55  A ? -0.4 LEU 73  A 73  A ? -1.8 HIS 59  A 59  A ? -0.1 
58  PRO 58  A 58  A ? ?   ?   ? ?   ? ? ?    ?   ?   ? ?   ? ? ?    MET 72  A 72  A ? -0.2 ASP 70  A 70  A ? -0.1 
59  HIS 59  A 59  A ? ILE 71  A 71  A ? -2.5 TYR 69  A 69  A ? -0.3 PHE 62  A 62  A ? -2.1 ILE 71  A 71  A ? -0.1 
60  PRO 60  A 60  A ? ?   ?   ? ?   ? ? ?    ?   ?   ? ?   ? ? ?    HIS 59  A 59  A ? -0.1 TYR 69  A 69  A ? -0.0 
61  ASN 61  A 61  A ? TYR 69  A 69  A ? -0.1 THR 63  A 63  A ? -0.0 THR 63  A 63  A ? -0.3 GLY 68  A 68  A ? -0.1 
62  PHE 62  A 62  A ? HIS 59  A 59  A ? -2.1 TYR 69  A 69  A ? -0.1 TRP 64  A 64  A ? -0.3 TYR 69  A 69  A ? -0.1 
63  THR 63  A 63  A ? GLY 68  A 68  A ? -0.4 ASN 61  A 61  A ? -0.3 SER 66  A 66  A ? -1.1 ASN 61  A 61  A ? -0.0 
64  TRP 64  A 64  A ? PHE 62  A 62  A ? -0.3 ASP 65  A 65  A ? -0.2 THR 63  A 63  A ? -0.0 PHE 62  A 62  A ? -0.0 
65  ASP 65  A 65  A ? VAL 67  A 67  A ? -0.0 PHE 62  A 62  A ? -0.0 VAL 67  A 67  A ? -0.3 TRP 64  A 64  A ? -0.2 
66  SER 66  A 66  A ? THR 63  A 63  A ? -1.1 VAL 67  A 67  A ? -0.1 THR 63  A 63  A ? -0.1 ASN 61  A 61  A ? -0.0 
67  VAL 67  A 67  A ? ASP 65  A 65  A ? -0.3 ASN 139 A 139 A ? -0.2 ASP 70  A 70  A ? -0.3 TYR 69  A 69  A ? -0.1 
68  GLY 68  A 68  A ? TYR 69  A 69  A ? -0.2 ASN 61  A 61  A ? -0.1 THR 63  A 63  A ? -0.4 SER 66  A 66  A ? -0.1 
69  TYR 69  A 69  A ? ASP 70  A 70  A ? -0.2 VAL 67  A 67  A ? -0.1 ILE 71  A 71  A ? -2.2 HIS 59  A 59  A ? -0.3 
70  ASP 70  A 70  A ? VAL 67  A 67  A ? -0.3 ALA 26  A 26  A ? -0.1 MET 72  A 72  A ? -0.3 TYR 69  A 69  A ? -0.2 
71  ILE 71  A 71  A ? TYR 69  A 69  A ? -2.2 ALA 25  A 25  A ? -0.2 HIS 59  A 59  A ? -2.5 LEU 73  A 73  A ? -0.3 
72  MET 72  A 72  A ? THR 24  A 24  A ? -2.5 ASP 70  A 70  A ? -0.3 THR 24  A 24  A ? -2.6 LEU 74  A 74  A ? -0.4 
73  LEU 73  A 73  A ? PHE 57  A 57  A ? -1.8 ILE 71  A 71  A ? -0.3 PHE 57  A 57  A ? -2.9 GLN 75  A 75  A ? -0.5 
74  LEU 74  A 74  A ? VAL 22  A 22  A ? -3.1 MET 72  A 72  A ? -0.4 VAL 22  A 22  A ? -2.3 LEU 76  A 76  A ? -0.6 
75  GLN 75  A 75  A ? LYS 55  A 55  A ? -3.2 LEU 73  A 73  A ? -0.5 LYS 54  A 54  A ? -3.6 LYS 55  A 55  A ? -1.5 
76  LEU 76  A 76  A ? GLN 20  A 20  A ? -2.2 LEU 74  A 74  A ? -0.6 LEU 53  A 53  A ? -0.2 LYS 52  A 52  A ? -0.1 
77  ARG 77  A 77  A ? LYS 52  A 52  A ? -3.6 GLN 75  A 75  A ? -0.2 LYS 79  A 79  A ? -0.3 LEU 76  A 76  A ? -0.1 
78  ASN 78  A 78  A ? LYS 52  A 52  A ? -0.4 PRO 19  A 19  A ? -0.1 ARG 77  A 77  A ? -0.1 ALA 80  A 80  A ? -0.1 
79  LYS 79  A 79  A ? ARG 77  A 77  A ? -0.3 ALA 80  A 80  A ? -0.1 GLN 20  A 20  A ? -0.2 ILE 81  A 81  A ? -0.2 
80  ALA 80  A 80  A ? PRO 19  A 19  A ? -3.3 LYS 18  A 18  A ? -0.1 LEU 82  A 82  A ? -0.8 LYS 79  A 79  A ? -0.1 
81  ILE 81  A 81  A ? LYS 79  A 79  A ? -0.2 SER 87  A 87  A ? -0.0 ASN 83  A 83  A ? -0.3 VAL 86  A 86  A ? -0.1 
82  LEU 82  A 82  A ? ALA 80  A 80  A ? -0.8 PHE 85  A 85  A ? -0.1 LYS 84  A 84  A ? -0.2 SER 87  A 87  A ? -0.2 
83  ASN 83  A 83  A ? VAL 86  A 86  A ? -1.9 ILE 81  A 81  A ? -0.3 VAL 86  A 86  A ? -0.3 GLY 38  A 38  A ? -0.1 
84  LYS 84  A 84  A ? PHE 85  A 85  A ? -0.2 LEU 82  A 82  A ? -0.2 SER 87  A 87  A ? -0.1 LEU 82  A 82  A ? -0.1 
85  PHE 85  A 85  A ? VAL 86  A 86  A ? -0.2 ASN 47  A 47  A ? -0.1 SER 87  A 87  A ? -0.5 GLY 38  A 38  A ? -0.4 
86  VAL 86  A 86  A ? ASN 83  A 83  A ? -0.3 VAL 37  A 37  A ? -0.1 ASN 83  A 83  A ? -1.9 THR 88  A 88  A ? -0.3 
87  SER 87  A 87  A ? PHE 85  A 85  A ? -0.5 LEU 82  A 82  A ? -0.2 LEU 16  A 16  A ? -0.4 LEU 89  A 89  A ? -0.3 
88  THR 88  A 88  A ? VAL 86  A 86  A ? -0.3 ILE 17  A 17  A ? -0.1 LYS 90  A 90  A ? -0.4 ILE 17  A 17  A ? -0.2 
89  LEU 89  A 89  A ? LEU 16  A 16  A ? -3.2 SER 87  A 87  A ? -0.3 LEU 91  A 91  A ? -0.3 VAL 170 A 170 A ? -0.1 
90  LYS 90  A 90  A ? ASN 169 A 169 A ? -0.4 THR 88  A 88  A ? -0.4 TYR 171 A 171 A ? -2.5 ILE 17  A 17  A ? -0.0 
91  LEU 91  A 91  A ? LEU 89  A 89  A ? -0.3 ILE 17  A 17  A ? -0.2 SER 172 A 172 A ? -0.1 LYS 90  A 90  A ? -0.1 
92  PRO 92  A 92  A ? ?   ?   ? ?   ? ? ?    ?   ?   ? ?   ? ? ?    LEU 91  A 91  A ? -0.1 SER 95  A 95  A ? -0.1 
93  LYS 93  A 93  A ? LYS 94  A 94  A ? -0.1 SER 95  A 95  A ? -0.1 SER 95  A 95  A ? -0.3 LEU 197 A 197 A ? -0.0 
94  LYS 94  A 94  A ? SER 95  A 95  A ? -0.0 ASN 195 A 195 A ? -0.0 SER 194 A 194 A ? -0.1 LYS 93  A 93  A ? -0.1 
95  SER 95  A 95  A ? LYS 93  A 93  A ? -0.3 VAL 96  A 96  A ? -0.1 LYS 97  A 97  A ? -0.3 LYS 93  A 93  A ? -0.1 
96  VAL 96  A 96  A ? SER 172 A 172 A ? -0.2 LYS 94  A 94  A ? -0.1 SER 95  A 95  A ? -0.1 GLY 99  A 99  A ? -0.1 
97  LYS 97  A 97  A ? SER 95  A 95  A ? -0.3 PRO 98  A 98  A ? -0.1 THR 100 A 100 A ? -1.7 VAL 126 A 126 A ? -0.2 
98  PRO 98  A 98  A ? ?   ?   ? ?   ? ? ?    ?   ?   ? ?   ? ? ?    LEU 127 A 127 A ? -0.2 LYS 97  A 97  A ? -0.1 
99  GLY 99  A 99  A ? VAL 126 A 126 A ? -3.1 THR 100 A 100 A ? -0.3 LYS 101 A 101 A ? -0.2 LEU 127 A 127 A ? -0.1 
100 THR 100 A 100 A ? LYS 97  A 97  A ? -1.7 LYS 101 A 101 A ? -0.1 VAL 126 A 126 A ? -2.3 CYS 102 A 102 A ? -0.5 
101 LYS 101 A 101 A ? GLY 99  A 99  A ? -0.2 THR 125 A 125 A ? -0.2 LYS 168 A 168 A ? -0.7 SER 103 A 103 A ? -0.2 
102 CYS 102 A 102 A ? ILE 124 A 124 A ? -3.4 THR 100 A 100 A ? -0.5 ILE 124 A 124 A ? -2.9 VAL 104 A 104 A ? -0.3 
103 SER 103 A 103 A ? LEU 166 A 166 A ? -2.8 LYS 101 A 101 A ? -0.2 LEU 166 A 166 A ? -3.9 ALA 105 A 105 A ? -0.4 
104 VAL 104 A 104 A ? ALA 122 A 122 A ? -2.6 CYS 102 A 102 A ? -0.3 ALA 122 A 122 A ? -2.7 GLY 106 A 106 A ? -0.4 
105 ALA 105 A 105 A ? PRO 164 A 164 A ? -1.2 SER 103 A 103 A ? -0.4 TRP 107 A 107 A ? -0.3 GLU 121 A 121 A ? -0.2 
106 GLY 106 A 106 A ? LYS 120 A 120 A ? -2.3 VAL 104 A 104 A ? -0.4 LYS 120 A 120 A ? -1.9 ASP 160 A 160 A ? -0.1 
107 TRP 107 A 107 A ? GLY 159 A 159 A ? -0.4 ALA 105 A 105 A ? -0.3 ASP 110 A 110 A ? -0.1 ASP 160 A 160 A ? -0.1 
108 GLY 108 A 108 A ? LYS 109 A 109 A ? -0.1 TYR 115 A 115 A ? -0.1 GLY 159 A 159 A ? -0.3 GLU 158 A 158 A ? -0.1 
109 LYS 109 A 109 A ? GLU 158 A 158 A ? -2.6 TYR 115 A 115 A ? -0.2 TYR 115 A 115 A ? -0.2 GLY 108 A 108 A ? -0.1 
110 ASP 110 A 110 A ? SER 114 A 114 A ? -0.8 TRP 107 A 107 A ? -0.1 LYS 109 A 109 A ? -0.1 LYS 113 A 113 A ? -0.1 
111 GLY 111 A 111 A ? THR 112 A 112 A ? -0.5 SER 114 A 114 A ? -0.0 LYS 113 A 113 A ? -0.2 LYS 109 A 109 A ? -0.1 
112 THR 112 A 112 A ? SER 114 A 114 A ? -0.3 LYS 113 A 113 A ? -0.0 GLY 111 A 111 A ? -0.5 LYS 109 A 109 A ? -0.0 
113 LYS 113 A 113 A ? GLY 111 A 111 A ? -0.2 ASP 110 A 110 A ? -0.1 TYR 115 A 115 A ? -0.3 LYS 109 A 109 A ? -0.1 
114 SER 114 A 114 A ? GLY 108 A 108 A ? -0.1 TYR 115 A 115 A ? -0.0 ASP 110 A 110 A ? -0.8 THR 112 A 112 A ? -0.3 
115 TYR 115 A 115 A ? LYS 113 A 113 A ? -0.3 LYS 109 A 109 A ? -0.2 LYS 109 A 109 A ? -0.2 GLY 108 A 108 A ? -0.1 
116 PRO 116 A 116 A ? ?   ?   ? ?   ? ? ?    ?   ?   ? ?   ? ? ?    LEU 42  A 42  A ? -0.1 TYR 115 A 115 A ? -0.1 
117 ASP 117 A 117 A ? SER 41  A 41  A ? -0.1 LEU 119 A 119 A ? -0.1 LEU 42  A 42  A ? -2.1 LEU 119 A 119 A ? -0.3 
118 THR 118 A 118 A ? SER 41  A 41  A ? -0.2 LEU 42  A 42  A ? -0.1 SER 41  A 41  A ? -0.2 LYS 120 A 120 A ? -0.1 
119 LEU 119 A 119 A ? HIS 40  A 40  A ? -2.3 ASP 117 A 117 A ? -0.3 GLU 121 A 121 A ? -0.3 TRP 107 A 107 A ? -0.2 
120 LYS 120 A 120 A ? GLY 106 A 106 A ? -1.9 PRO 116 A 116 A ? -0.1 GLY 106 A 106 A ? -2.3 ALA 122 A 122 A ? -0.4 
121 GLU 121 A 121 A ? LEU 119 A 119 A ? -0.3 ALA 105 A 105 A ? -0.2 ASN 123 A 123 A ? -0.4 ALA 105 A 105 A ? -0.2 
122 ALA 122 A 122 A ? VAL 104 A 104 A ? -2.7 LYS 120 A 120 A ? -0.4 VAL 104 A 104 A ? -2.6 ILE 124 A 124 A ? -0.4 
123 ASN 123 A 123 A ? GLU 121 A 121 A ? -0.4 SER 103 A 103 A ? -0.2 GLN 150 A 150 A ? -1.0 ASP 151 A 151 A ? -0.3 
124 ILE 124 A 124 A ? CYS 102 A 102 A ? -2.9 ALA 122 A 122 A ? -0.4 CYS 102 A 102 A ? -3.4 VAL 126 A 126 A ? -0.4 
125 THR 125 A 125 A ? LEU 148 A 148 A ? -2.9 ASN 123 A 123 A ? -0.3 LEU 148 A 148 A ? -2.6 LYS 101 A 101 A ? -0.2 
126 VAL 126 A 126 A ? THR 100 A 100 A ? -2.3 ILE 124 A 124 A ? -0.4 GLY 99  A 99  A ? -3.1 ALA 147 A 147 A ? -0.3 
127 LEU 127 A 127 A ? CYS 146 A 146 A ? -3.9 PRO 98  A 98  A ? -0.2 CYS 146 A 146 A ? -0.5 MET 129 A 129 A ? -0.2 
128 LYS 128 A 128 A ? VAL 126 A 126 A ? -0.2 MET 129 A 129 A ? -0.1 CYS 132 A 132 A ? -1.3 ILE 131 A 131 A ? -0.9 
129 MET 129 A 129 A ? GLU 130 A 130 A ? -0.2 ILE 131 A 131 A ? -0.2 LYS 133 A 133 A ? -2.4 LYS 134 A 134 A ? -0.2 
130 GLU 130 A 130 A ? ILE 131 A 131 A ? -0.2 CYS 132 A 132 A ? -0.2 LYS 134 A 134 A ? -1.5 MET 129 A 129 A ? -0.2 
131 ILE 131 A 131 A ? LYS 128 A 128 A ? -0.9 CYS 132 A 132 A ? -0.2 ILE 135 A 135 A ? -1.6 GLU 130 A 130 A ? -0.2 
132 CYS 132 A 132 A ? LYS 128 A 128 A ? -1.3 LYS 133 A 133 A ? -0.2 TYR 136 A 136 A ? -2.6 SER 137 A 137 A ? -0.2 
133 LYS 133 A 133 A ? MET 129 A 129 A ? -2.4 LYS 134 A 134 A ? -0.2 SER 137 A 137 A ? -0.7 LEU 138 A 138 A ? -0.4 
134 LYS 134 A 134 A ? GLU 130 A 130 A ? -1.5 MET 129 A 129 A ? -0.2 CYS 132 A 132 A ? -0.2 LYS 133 A 133 A ? -0.2 
135 ILE 135 A 135 A ? ILE 131 A 131 A ? -1.6 TYR 136 A 136 A ? -0.2 LYS 133 A 133 A ? -0.2 LYS 134 A 134 A ? -0.2 
136 TYR 136 A 136 A ? CYS 132 A 132 A ? -2.6 LEU 138 A 138 A ? -0.2 ILE 135 A 135 A ? -0.2 LYS 133 A 133 A ? -0.2 
137 SER 137 A 137 A ? LYS 133 A 133 A ? -0.7 CYS 132 A 132 A ? -0.2 ASN 139 A 139 A ? -0.3 LYS 134 A 134 A ? -0.1 
138 LEU 138 A 138 A ? LYS 133 A 133 A ? -0.4 CYS 132 A 132 A ? -0.2 LEU 140 A 140 A ? -1.7 SER 137 A 137 A ? -0.2 
139 ASN 139 A 139 A ? SER 137 A 137 A ? -0.3 TYR 136 A 136 A ? -0.1 THR 141 A 141 A ? -0.3 VAL 67  A 67  A ? -0.2 
140 LEU 140 A 140 A ? LEU 138 A 138 A ? -1.7 MET 129 A 129 A ? -0.1 ASN 142 A 142 A ? -0.2 LYS 133 A 133 A ? -0.1 
141 THR 141 A 141 A ? ASN 139 A 139 A ? -0.3 ASN 142 A 142 A ? -0.1 MET 144 A 144 A ? -1.4 LEU 140 A 140 A ? -0.0 
142 ASN 142 A 142 A ? ASP 143 A 143 A ? -0.3 LEU 140 A 140 A ? -0.2 ASN 195 A 195 A ? -0.1 THR 141 A 141 A ? -0.1 
143 ASP 143 A 143 A ? SER 194 A 194 A ? -0.0 ASN 195 A 195 A ? -0.0 HIS 192 A 192 A ? -2.6 ILE 145 A 145 A ? -0.3 
144 MET 144 A 144 A ? THR 141 A 141 A ? -1.4 THR 191 A 191 A ? -0.2 CYS 146 A 146 A ? -0.4 THR 191 A 191 A ? -0.2 
145 ILE 145 A 145 A ? TYR 190 A 190 A ? -2.6 ASP 143 A 143 A ? -0.3 TYR 190 A 190 A ? -3.0 ALA 147 A 147 A ? -0.5 
146 CYS 146 A 146 A ? LEU 127 A 127 A ? -0.5 MET 144 A 144 A ? -0.4 LEU 127 A 127 A ? -3.9 LEU 148 A 148 A ? -0.4 
147 ALA 147 A 147 A ? GLY 188 A 188 A ? -2.3 ILE 145 A 145 A ? -0.5 GLY 188 A 188 A ? -2.4 GLY 149 A 149 A ? -0.4 
148 LEU 148 A 148 A ? THR 125 A 125 A ? -2.6 CYS 146 A 146 A ? -0.4 THR 125 A 125 A ? -2.9 ASP 155 A 155 A ? -0.1 
149 GLY 149 A 149 A ? GLN 154 A 154 A ? -0.6 ALA 147 A 147 A ? -0.4 ILE 124 A 124 A ? -0.2 ASP 155 A 155 A ? -0.0 
150 GLN 150 A 150 A ? ASN 123 A 123 A ? -1.0 LEU 148 A 148 A ? -0.1 SER 152 A 152 A ? -0.4 GLY 149 A 149 A ? -0.1 
151 ASP 151 A 151 A ? ASN 123 A 123 A ? -0.3 SER 152 A 152 A ? -0.1 GLN 154 A 154 A ? -2.4 GLY 149 A 149 A ? -0.1 
152 SER 152 A 152 A ? GLN 150 A 150 A ? -0.4 LYS 153 A 153 A ? -0.3 ASN 184 A 184 A ? -0.2 ILE 185 A 185 A ? -0.1 
153 LYS 153 A 153 A ? ASN 184 A 184 A ? -0.1 GLN 154 A 154 A ? -0.1 ASP 155 A 155 A ? -0.6 SER 152 A 152 A ? -0.3 
154 GLN 154 A 154 A ? ASP 151 A 151 A ? -2.4 GLY 182 A 182 A ? -0.1 GLY 149 A 149 A ? -0.6 VAL 156 A 156 A ? -0.3 
155 ASP 155 A 155 A ? LYS 153 A 153 A ? -0.6 LEU 148 A 148 A ? -0.1 CYS 157 A 157 A ? -0.4 CYS 181 A 181 A ? -0.1 
156 VAL 156 A 156 A ? GLN 154 A 154 A ? -0.3 HIS 180 A 180 A ? -0.1 GLU 158 A 158 A ? -0.3 GLY 182 A 182 A ? -0.1 
157 CYS 157 A 157 A ? ASP 155 A 155 A ? -0.4 GLU 158 A 158 A ? -0.1 ASP 160 A 160 A ? -2.6 SER 161 A 161 A ? -0.3 
158 GLU 158 A 158 A ? GLY 159 A 159 A ? -0.3 VAL 156 A 156 A ? -0.3 LYS 109 A 109 A ? -2.6 CYS 157 A 157 A ? -0.1 
159 GLY 159 A 159 A ? GLY 108 A 108 A ? -0.3 VAL 11  A 11  A ? -0.2 TRP 107 A 107 A ? -0.4 GLU 158 A 158 A ? -0.3 
160 ASP 160 A 160 A ? CYS 157 A 157 A ? -2.6 CYS 12  A 12  A ? -0.2 GLY 163 A 163 A ? -2.9 VAL 175 A 175 A ? -0.3 
161 SER 161 A 161 A ? GLY 162 A 162 A ? -0.3 CYS 157 A 157 A ? -0.3 GLY 13  A 13  A ? -3.7 SER 176 A 176 A ? -0.2 
162 GLY 162 A 162 A ? VAL 175 A 175 A ? -2.8 GLY 163 A 163 A ? -0.3 SER 161 A 161 A ? -0.3 SER 176 A 176 A ? -0.1 
163 GLY 163 A 163 A ? ASP 160 A 160 A ? -2.9 GLY 13  A 13  A ? -0.1 VAL 175 A 175 A ? -2.9 GLY 162 A 162 A ? -0.3 
164 PRO 164 A 164 A ? ?   ?   ? ?   ? ? ?    ?   ?   ? ?   ? ? ?    ALA 105 A 105 A ? -1.2 LEU 166 A 166 A ? -0.6 
165 LEU 165 A 165 A ? GLY 173 A 173 A ? -2.5 GLY 163 A 163 A ? -0.3 SER 172 A 172 A ? -2.4 GLY 173 A 173 A ? -1.3 
166 LEU 166 A 166 A ? SER 103 A 103 A ? -3.9 PRO 164 A 164 A ? -0.6 SER 103 A 103 A ? -2.8 LYS 168 A 168 A ? -0.5 
167 CYS 167 A 167 A ? VAL 170 A 170 A ? -2.5 LEU 165 A 165 A ? -0.6 VAL 170 A 170 A ? -1.1 CYS 102 A 102 A ? -0.2 
168 LYS 168 A 168 A ? LYS 101 A 101 A ? -0.7 LEU 166 A 166 A ? -0.5 CYS 167 A 167 A ? -0.2 TYR 171 A 171 A ? -0.1 
169 ASN 169 A 169 A ? VAL 170 A 170 A ? -0.2 LEU 166 A 166 A ? -0.1 TYR 171 A 171 A ? -0.4 LYS 90  A 90  A ? -0.4 
170 VAL 170 A 170 A ? CYS 167 A 167 A ? -1.1 LEU 89  A 89  A ? -0.1 CYS 167 A 167 A ? -2.5 SER 172 A 172 A ? -1.3 
171 TYR 171 A 171 A ? LYS 90  A 90  A ? -2.5 ASN 169 A 169 A ? -0.4 LEU 166 A 166 A ? -0.2 ILE 174 A 174 A ? -0.1 
172 SER 172 A 172 A ? LEU 165 A 165 A ? -2.4 VAL 170 A 170 A ? -1.3 LEU 193 A 193 A ? -1.4 SER 194 A 194 A ? -0.4 
173 GLY 173 A 173 A ? LEU 165 A 165 A ? -1.3 HIS 192 A 192 A ? -0.2 LEU 165 A 165 A ? -2.5 VAL 175 A 175 A ? -0.4 
174 ILE 174 A 174 A ? THR 191 A 191 A ? -1.3 SER 172 A 172 A ? -0.3 THR 191 A 191 A ? -2.6 SER 176 A 176 A ? -0.3 
175 VAL 175 A 175 A ? GLY 163 A 163 A ? -2.9 GLY 173 A 173 A ? -0.4 GLY 162 A 162 A ? -2.8 TYR 190 A 190 A ? -0.2 
176 SER 176 A 176 A ? VAL 189 A 189 A ? -2.2 PHE 177 A 177 A ? -0.4 GLY 178 A 178 A ? -0.3 TYR 190 A 190 A ? -0.2 
177 PHE 177 A 177 A ? VAL 189 A 189 A ? -1.9 VAL 67  A 67  A ? -0.1 VAL 189 A 189 A ? -3.6 SER 176 A 176 A ? -0.4 
178 GLY 178 A 178 A ? SER 176 A 176 A ? -0.3 GLY 188 A 188 A ? -0.2 HIS 180 A 180 A ? -0.5 GLY 188 A 188 A ? -0.2 
179 SER 179 A 179 A ? PRO 187 A 187 A ? -0.3 PHE 177 A 177 A ? -0.3 ASP 183 A 183 A ? -0.4 LYS 186 A 186 A ? -0.2 
180 HIS 180 A 180 A ? GLY 178 A 178 A ? -0.5 GLY 182 A 182 A ? -0.1 ASP 183 A 183 A ? -1.4 SER 179 A 179 A ? -0.3 
181 CYS 181 A 181 A ? GLY 182 A 182 A ? -0.2 GLY 178 A 178 A ? -0.1 CYS 157 A 157 A ? -0.1 ASN 184 A 184 A ? -0.1 
182 GLY 182 A 182 A ? ASP 183 A 183 A ? -0.3 HIS 180 A 180 A ? -0.2 ASN 184 A 184 A ? -0.6 CYS 181 A 181 A ? -0.2 
183 ASP 183 A 183 A ? HIS 180 A 180 A ? -1.4 SER 179 A 179 A ? -0.4 GLY 182 A 182 A ? -0.3 SER 179 A 179 A ? -0.1 
184 ASN 184 A 184 A ? GLY 182 A 182 A ? -0.6 ILE 185 A 185 A ? -0.2 ASP 183 A 183 A ? -0.1 LYS 153 A 153 A ? -0.1 
185 ILE 185 A 185 A ? LYS 186 A 186 A ? -0.2 SER 152 A 152 A ? -0.1 ASN 184 A 184 A ? -0.2 ILE 135 A 135 A ? -0.0 
186 LYS 186 A 186 A ? SER 179 A 179 A ? -0.2 HIS 180 A 180 A ? -0.1 SER 179 A 179 A ? -0.2 ASP 183 A 183 A ? -0.2 
187 PRO 187 A 187 A ? ?   ?   ? ?   ? ? ?    ?   ?   ? ?   ? ? ?    SER 179 A 179 A ? -0.3 LEU 148 A 148 A ? -0.2 
188 GLY 188 A 188 A ? ALA 147 A 147 A ? -2.4 GLY 178 A 178 A ? -0.2 ALA 147 A 147 A ? -2.3 TYR 190 A 190 A ? -0.5 
189 VAL 189 A 189 A ? PHE 177 A 177 A ? -3.6 PRO 187 A 187 A ? -0.2 SER 176 A 176 A ? -2.2 PHE 177 A 177 A ? -1.9 
190 TYR 190 A 190 A ? ILE 145 A 145 A ? -3.0 GLY 188 A 188 A ? -0.5 ILE 145 A 145 A ? -2.6 HIS 192 A 192 A ? -0.4 
191 THR 191 A 191 A ? ILE 174 A 174 A ? -2.6 VAL 189 A 189 A ? -0.3 ILE 174 A 174 A ? -1.3 LEU 193 A 193 A ? -0.7 
192 HIS 192 A 192 A ? ASP 143 A 143 A ? -2.6 TYR 190 A 190 A ? -0.4 ASN 195 A 195 A ? -0.9 GLY 173 A 173 A ? -0.2 
193 LEU 193 A 193 A ? SER 172 A 172 A ? -1.4 THR 191 A 191 A ? -0.7 TYR 196 A 196 A ? -2.6 LEU 197 A 197 A ? -0.4 
194 SER 194 A 194 A ? SER 172 A 172 A ? -0.4 ASN 195 A 195 A ? -0.3 LEU 197 A 197 A ? -0.6 LEU 193 A 193 A ? -0.2 
195 ASN 195 A 195 A ? HIS 192 A 192 A ? -0.9 TYR 196 A 196 A ? -0.2 SER 194 A 194 A ? -0.3 LEU 193 A 193 A ? -0.2 
196 TYR 196 A 196 A ? LEU 193 A 193 A ? -2.6 HIS 192 A 192 A ? -0.2 ILE 200 A 200 A ? -2.6 ASN 195 A 195 A ? -0.2 
197 LEU 197 A 197 A ? SER 194 A 194 A ? -0.6 LEU 193 A 193 A ? -0.4 ASN 201 A 201 A ? -2.6 LYS 202 A 202 A ? -0.2 
198 SER 198 A 198 A ? SER 194 A 194 A ? -0.2 ILE 200 A 200 A ? -0.2 LYS 202 A 202 A ? -2.1 LEU 197 A 197 A ? -0.2 
199 TRP 199 A 199 A ? ASN 201 A 201 A ? -0.2 ILE 200 A 200 A ? -0.2 VAL 203 A 203 A ? -2.3 ILE 204 A 204 A ? -0.2 
200 ILE 200 A 200 A ? TYR 196 A 196 A ? -2.6 ASN 201 A 201 A ? -0.2 ILE 204 A 204 A ? -2.2 HIS 205 A 205 A ? -0.2 
201 ASN 201 A 201 A ? LEU 197 A 197 A ? -2.6 LYS 202 A 202 A ? -0.2 HIS 205 A 205 A ? -2.0 ILE 200 A 200 A ? -0.2 
202 LYS 202 A 202 A ? SER 198 A 198 A ? -2.1 LEU 197 A 197 A ? -0.2 ALA 206 A 206 A ? -1.7 ASN 201 A 201 A ? -0.2 
203 VAL 203 A 203 A ? TRP 199 A 199 A ? -2.3 HIS 205 A 205 A ? -0.2 ALA 207 A 207 A ? -1.6 ASN 201 A 201 A ? -0.2 
204 ILE 204 A 204 A ? ILE 200 A 200 A ? -2.2 HIS 205 A 205 A ? -0.2 LYS 202 A 202 A ? -0.2 VAL 203 A 203 A ? -0.2 
205 HIS 205 A 205 A ? ASN 201 A 201 A ? -2.0 ALA 206 A 206 A ? -0.2 ILE 204 A 204 A ? -0.2 VAL 203 A 203 A ? -0.2 
206 ALA 206 A 206 A ? LYS 202 A 202 A ? -1.7 ASN 201 A 201 A ? -0.2 HIS 205 A 205 A ? -0.2 ILE 204 A 204 A ? -0.2 
207 ALA 207 A 207 A ? VAL 203 A 203 A ? -1.6 LYS 202 A 202 A ? -0.2 HIS 205 A 205 A ? -0.2 ALA 206 A 206 A ? -0.2 
# 
loop_
_dssp_statistics_histogram.entry_id 
_dssp_statistics_histogram.type 
_dssp_statistics_histogram.1 
_dssp_statistics_histogram.2 
_dssp_statistics_histogram.3 
_dssp_statistics_histogram.4 
_dssp_statistics_histogram.5 
_dssp_statistics_histogram.6 
_dssp_statistics_histogram.7 
_dssp_statistics_histogram.8 
_dssp_statistics_histogram.9 
_dssp_statistics_histogram.10 
_dssp_statistics_histogram.11 
_dssp_statistics_histogram.12 
_dssp_statistics_histogram.13 
_dssp_statistics_histogram.14 
_dssp_statistics_histogram.15 
_dssp_statistics_histogram.16 
_dssp_statistics_histogram.17 
_dssp_statistics_histogram.18 
_dssp_statistics_histogram.19 
_dssp_statistics_histogram.20 
_dssp_statistics_histogram.21 
_dssp_statistics_histogram.22 
_dssp_statistics_histogram.23 
_dssp_statistics_histogram.24 
_dssp_statistics_histogram.25 
_dssp_statistics_histogram.26 
_dssp_statistics_histogram.27 
_dssp_statistics_histogram.28 
_dssp_statistics_histogram.29 
_dssp_statistics_histogram.30 
Rhincodon_typus_GeneID=109917818 residues_per_alpha_helix        0 0 0 0 0 0 0 1 0 1 0 0 0 0 0 0 0 0 0 0 0 0 0 0 0 0 0 0 0 0 
Rhincodon_typus_GeneID=109917818 parallel_bridges_per_ladder     0 0 0 0 0 0 0 0 0 0 0 0 0 0 0 0 0 0 0 0 0 0 0 0 0 0 0 0 0 0 
Rhincodon_typus_GeneID=109917818 antiparallel_bridges_per_ladder 1 0 3 6 2 1 0 0 0 0 0 0 0 0 0 0 0 0 0 0 0 0 0 0 0 0 0 0 0 0 
Rhincodon_typus_GeneID=109917818 ladders_per_sheet               0 0 2 0 0 1 0 0 0 0 0 0 0 0 0 0 0 0 0 0 0 0 0 0 0 0 0 0 0 0 
# 
loop_
_dssp_statistics_hbond.entry_id 
_dssp_statistics_hbond.type 
_dssp_statistics_hbond.count 
_dssp_statistics_hbond.count_per_100 
Rhincodon_typus_GeneID=109917818 O(I)-->H-N(J)          126 60.9 
Rhincodon_typus_GeneID=109917818 'PARALLEL BRIDGES'     0   0.0  
Rhincodon_typus_GeneID=109917818 'ANTIPARALLEL BRIDGES' 66  31.9 
Rhincodon_typus_GeneID=109917818 O(I)-->H-N(I-5)        1   0.5  
Rhincodon_typus_GeneID=109917818 O(I)-->H-N(I-4)        2   1.0  
Rhincodon_typus_GeneID=109917818 O(I)-->H-N(I-3)        4   1.9  
Rhincodon_typus_GeneID=109917818 O(I)-->H-N(I-2)        0   0.0  
Rhincodon_typus_GeneID=109917818 O(I)-->H-N(I-1)        1   0.5  
Rhincodon_typus_GeneID=109917818 O(I)-->H-N(I+0)        0   0.0  
Rhincodon_typus_GeneID=109917818 O(I)-->H-N(I+1)        0   0.0  
Rhincodon_typus_GeneID=109917818 O(I)-->H-N(I+2)        18  8.7  
Rhincodon_typus_GeneID=109917818 O(I)-->H-N(I+3)        18  8.7  
Rhincodon_typus_GeneID=109917818 O(I)-->H-N(I+4)        14  6.8  
Rhincodon_typus_GeneID=109917818 O(I)-->H-N(I+5)        0   0.0  
# 
_dssp_statistics.entry_id                       Rhincodon_typus_GeneID=109917818 
_dssp_statistics.nr_of_residues                 207 
_dssp_statistics.nr_of_chains                   1 
_dssp_statistics.nr_of_ss_bridges_total         0 
_dssp_statistics.nr_of_ss_bridges_intra_chain   0 
_dssp_statistics.nr_of_ss_bridges_inter_chain   0 
# 
loop_
_chem_comp.id 
_chem_comp.type 
_chem_comp.mon_nstd_flag 
_chem_comp.name 
_chem_comp.formula 
_chem_comp.formula_weight 
ALA 'L-PEPTIDE LINKING' y ALANINE         'C3 H7 N O2'     89.093 
ARG 'L-PEPTIDE LINKING' y ARGININE        'C6 H15 N4 O2'  175.209 
ASN 'L-PEPTIDE LINKING' y ASPARAGINE      'C4 H8 N2 O3'   132.118 
ASP 'L-PEPTIDE LINKING' y 'ASPARTIC ACID' 'C4 H7 N O4'    133.103 
CYS 'L-PEPTIDE LINKING' y CYSTEINE        'C3 H7 N O2 S'  121.158 
GLN 'L-PEPTIDE LINKING' y GLUTAMINE       'C5 H10 N2 O3'  146.144 
GLU 'L-PEPTIDE LINKING' y 'GLUTAMIC ACID' 'C5 H9 N O4'    147.129 
GLY 'PEPTIDE LINKING'   y GLYCINE         'C2 H5 N O2'     75.067 
HIS 'L-PEPTIDE LINKING' y HISTIDINE       'C6 H10 N3 O2'  156.162 
ILE 'L-PEPTIDE LINKING' y ISOLEUCINE      'C6 H13 N O2'   131.173 
LEU 'L-PEPTIDE LINKING' y LEUCINE         'C6 H13 N O2'   131.173 
LYS 'L-PEPTIDE LINKING' y LYSINE          'C6 H15 N2 O2'  147.195 
MET 'L-PEPTIDE LINKING' y METHIONINE      'C5 H11 N O2 S' 149.211 
PHE 'L-PEPTIDE LINKING' y PHENYLALANINE   'C9 H11 N O2'   165.189 
PRO 'L-PEPTIDE LINKING' y PROLINE         'C5 H9 N O2'     115.13 
SER 'L-PEPTIDE LINKING' y SERINE          'C3 H7 N O3'    105.093 
THR 'L-PEPTIDE LINKING' y THREONINE       'C4 H9 N O3'    119.119 
TRP 'L-PEPTIDE LINKING' y TRYPTOPHAN      'C11 H12 N2 O2' 204.225 
TYR 'L-PEPTIDE LINKING' y TYROSINE        'C9 H11 N O3'   181.189 
VAL 'L-PEPTIDE LINKING' y VALINE          'C5 H11 N O2'   117.146 
# 
loop_
_atom_type.symbol 
N 
C 
O 
S 
# 
loop_
_entity_poly_seq.entity_id 
_entity_poly_seq.num 
_entity_poly_seq.mon_id 
_entity_poly_seq.hetero 
1   1 MET n 
1   2 ALA n 
1   3 SER n 
1   4 ILE n 
1   5 GLN n 
1   6 ILE n 
1   7 ASN n 
1   8 LYS n 
1   9 THR n 
1  10 HIS n 
1  11 VAL n 
1  12 CYS n 
1  13 GLY n 
1  14 GLY n 
1  15 ALA n 
1  16 LEU n 
1  17 ILE n 
1  18 LYS n 
1  19 PRO n 
1  20 GLN n 
1  21 TRP n 
1  22 VAL n 
1  23 LEU n 
1  24 THR n 
1  25 ALA n 
1  26 ALA n 
1  27 HIS n 
1  28 CYS n 
1  29 SER n 
1  30 VAL n 
1  31 ALA n 
1  32 GLU n 
1  33 THR n 
1  34 GLU n 
1  35 VAL n 
1  36 VAL n 
1  37 VAL n 
1  38 GLY n 
1  39 SER n 
1  40 HIS n 
1  41 SER n 
1  42 LEU n 
1  43 SER n 
1  44 LYS n 
1  45 GLN n 
1  46 GLU n 
1  47 ASN n 
1  48 LYS n 
1  49 GLN n 
1  50 THR n 
1  51 ILE n 
1  52 LYS n 
1  53 LEU n 
1  54 LYS n 
1  55 LYS n 
1  56 THR n 
1  57 PHE n 
1  58 PRO n 
1  59 HIS n 
1  60 PRO n 
1  61 ASN n 
1  62 PHE n 
1  63 THR n 
1  64 TRP n 
1  65 ASP n 
1  66 SER n 
1  67 VAL n 
1  68 GLY n 
1  69 TYR n 
1  70 ASP n 
1  71 ILE n 
1  72 MET n 
1  73 LEU n 
1  74 LEU n 
1  75 GLN n 
1  76 LEU n 
1  77 ARG n 
1  78 ASN n 
1  79 LYS n 
1  80 ALA n 
1  81 ILE n 
1  82 LEU n 
1  83 ASN n 
1  84 LYS n 
1  85 PHE n 
1  86 VAL n 
1  87 SER n 
1  88 THR n 
1  89 LEU n 
1  90 LYS n 
1  91 LEU n 
1  92 PRO n 
1  93 LYS n 
1  94 LYS n 
1  95 SER n 
1  96 VAL n 
1  97 LYS n 
1  98 PRO n 
1  99 GLY n 
1 100 THR n 
1 101 LYS n 
1 102 CYS n 
1 103 SER n 
1 104 VAL n 
1 105 ALA n 
1 106 GLY n 
1 107 TRP n 
1 108 GLY n 
1 109 LYS n 
1 110 ASP n 
1 111 GLY n 
1 112 THR n 
1 113 LYS n 
1 114 SER n 
1 115 TYR n 
1 116 PRO n 
1 117 ASP n 
1 118 THR n 
1 119 LEU n 
1 120 LYS n 
1 121 GLU n 
1 122 ALA n 
1 123 ASN n 
1 124 ILE n 
1 125 THR n 
1 126 VAL n 
1 127 LEU n 
1 128 LYS n 
1 129 MET n 
1 130 GLU n 
1 131 ILE n 
1 132 CYS n 
1 133 LYS n 
1 134 LYS n 
1 135 ILE n 
1 136 TYR n 
1 137 SER n 
1 138 LEU n 
1 139 ASN n 
1 140 LEU n 
1 141 THR n 
1 142 ASN n 
1 143 ASP n 
1 144 MET n 
1 145 ILE n 
1 146 CYS n 
1 147 ALA n 
1 148 LEU n 
1 149 GLY n 
1 150 GLN n 
1 151 ASP n 
1 152 SER n 
1 153 LYS n 
1 154 GLN n 
1 155 ASP n 
1 156 VAL n 
1 157 CYS n 
1 158 GLU n 
1 159 GLY n 
1 160 ASP n 
1 161 SER n 
1 162 GLY n 
1 163 GLY n 
1 164 PRO n 
1 165 LEU n 
1 166 LEU n 
1 167 CYS n 
1 168 LYS n 
1 169 ASN n 
1 170 VAL n 
1 171 TYR n 
1 172 SER n 
1 173 GLY n 
1 174 ILE n 
1 175 VAL n 
1 176 SER n 
1 177 PHE n 
1 178 GLY n 
1 179 SER n 
1 180 HIS n 
1 181 CYS n 
1 182 GLY n 
1 183 ASP n 
1 184 ASN n 
1 185 ILE n 
1 186 LYS n 
1 187 PRO n 
1 188 GLY n 
1 189 VAL n 
1 190 TYR n 
1 191 THR n 
1 192 HIS n 
1 193 LEU n 
1 194 SER n 
1 195 ASN n 
1 196 TYR n 
1 197 LEU n 
1 198 SER n 
1 199 TRP n 
1 200 ILE n 
1 201 ASN n 
1 202 LYS n 
1 203 VAL n 
1 204 ILE n 
1 205 HIS n 
1 206 ALA n 
1 207 ALA n 
# 
loop_
_pdbx_poly_seq_scheme.asym_id 
_pdbx_poly_seq_scheme.entity_id 
_pdbx_poly_seq_scheme.seq_id 
_pdbx_poly_seq_scheme.mon_id 
_pdbx_poly_seq_scheme.ndb_seq_num 
_pdbx_poly_seq_scheme.pdb_seq_num 
_pdbx_poly_seq_scheme.auth_seq_num 
_pdbx_poly_seq_scheme.pdb_mon_id 
_pdbx_poly_seq_scheme.auth_mon_id 
_pdbx_poly_seq_scheme.pdb_strand_id 
_pdbx_poly_seq_scheme.pdb_ins_code 
_pdbx_poly_seq_scheme.hetero 
A 1   1 MET   1 1   1   MET MET A ? n 
A 1   2 ALA   2 2   2   ALA ALA A ? n 
A 1   3 SER   3 3   3   SER SER A ? n 
A 1   4 ILE   4 4   4   ILE ILE A ? n 
A 1   5 GLN   5 5   5   GLN GLN A ? n 
A 1   6 ILE   6 6   6   ILE ILE A ? n 
A 1   7 ASN   7 7   7   ASN ASN A ? n 
A 1   8 LYS   8 8   8   LYS LYS A ? n 
A 1   9 THR   9 9   9   THR THR A ? n 
A 1  10 HIS  10 10  10  HIS HIS A ? n 
A 1  11 VAL  11 11  11  VAL VAL A ? n 
A 1  12 CYS  12 12  12  CYS CYS A ? n 
A 1  13 GLY  13 13  13  GLY GLY A ? n 
A 1  14 GLY  14 14  14  GLY GLY A ? n 
A 1  15 ALA  15 15  15  ALA ALA A ? n 
A 1  16 LEU  16 16  16  LEU LEU A ? n 
A 1  17 ILE  17 17  17  ILE ILE A ? n 
A 1  18 LYS  18 18  18  LYS LYS A ? n 
A 1  19 PRO  19 19  19  PRO PRO A ? n 
A 1  20 GLN  20 20  20  GLN GLN A ? n 
A 1  21 TRP  21 21  21  TRP TRP A ? n 
A 1  22 VAL  22 22  22  VAL VAL A ? n 
A 1  23 LEU  23 23  23  LEU LEU A ? n 
A 1  24 THR  24 24  24  THR THR A ? n 
A 1  25 ALA  25 25  25  ALA ALA A ? n 
A 1  26 ALA  26 26  26  ALA ALA A ? n 
A 1  27 HIS  27 27  27  HIS HIS A ? n 
A 1  28 CYS  28 28  28  CYS CYS A ? n 
A 1  29 SER  29 29  29  SER SER A ? n 
A 1  30 VAL  30 30  30  VAL VAL A ? n 
A 1  31 ALA  31 31  31  ALA ALA A ? n 
A 1  32 GLU  32 32  32  GLU GLU A ? n 
A 1  33 THR  33 33  33  THR THR A ? n 
A 1  34 GLU  34 34  34  GLU GLU A ? n 
A 1  35 VAL  35 35  35  VAL VAL A ? n 
A 1  36 VAL  36 36  36  VAL VAL A ? n 
A 1  37 VAL  37 37  37  VAL VAL A ? n 
A 1  38 GLY  38 38  38  GLY GLY A ? n 
A 1  39 SER  39 39  39  SER SER A ? n 
A 1  40 HIS  40 40  40  HIS HIS A ? n 
A 1  41 SER  41 41  41  SER SER A ? n 
A 1  42 LEU  42 42  42  LEU LEU A ? n 
A 1  43 SER  43 43  43  SER SER A ? n 
A 1  44 LYS  44 44  44  LYS LYS A ? n 
A 1  45 GLN  45 45  45  GLN GLN A ? n 
A 1  46 GLU  46 46  46  GLU GLU A ? n 
A 1  47 ASN  47 47  47  ASN ASN A ? n 
A 1  48 LYS  48 48  48  LYS LYS A ? n 
A 1  49 GLN  49 49  49  GLN GLN A ? n 
A 1  50 THR  50 50  50  THR THR A ? n 
A 1  51 ILE  51 51  51  ILE ILE A ? n 
A 1  52 LYS  52 52  52  LYS LYS A ? n 
A 1  53 LEU  53 53  53  LEU LEU A ? n 
A 1  54 LYS  54 54  54  LYS LYS A ? n 
A 1  55 LYS  55 55  55  LYS LYS A ? n 
A 1  56 THR  56 56  56  THR THR A ? n 
A 1  57 PHE  57 57  57  PHE PHE A ? n 
A 1  58 PRO  58 58  58  PRO PRO A ? n 
A 1  59 HIS  59 59  59  HIS HIS A ? n 
A 1  60 PRO  60 60  60  PRO PRO A ? n 
A 1  61 ASN  61 61  61  ASN ASN A ? n 
A 1  62 PHE  62 62  62  PHE PHE A ? n 
A 1  63 THR  63 63  63  THR THR A ? n 
A 1  64 TRP  64 64  64  TRP TRP A ? n 
A 1  65 ASP  65 65  65  ASP ASP A ? n 
A 1  66 SER  66 66  66  SER SER A ? n 
A 1  67 VAL  67 67  67  VAL VAL A ? n 
A 1  68 GLY  68 68  68  GLY GLY A ? n 
A 1  69 TYR  69 69  69  TYR TYR A ? n 
A 1  70 ASP  70 70  70  ASP ASP A ? n 
A 1  71 ILE  71 71  71  ILE ILE A ? n 
A 1  72 MET  72 72  72  MET MET A ? n 
A 1  73 LEU  73 73  73  LEU LEU A ? n 
A 1  74 LEU  74 74  74  LEU LEU A ? n 
A 1  75 GLN  75 75  75  GLN GLN A ? n 
A 1  76 LEU  76 76  76  LEU LEU A ? n 
A 1  77 ARG  77 77  77  ARG ARG A ? n 
A 1  78 ASN  78 78  78  ASN ASN A ? n 
A 1  79 LYS  79 79  79  LYS LYS A ? n 
A 1  80 ALA  80 80  80  ALA ALA A ? n 
A 1  81 ILE  81 81  81  ILE ILE A ? n 
A 1  82 LEU  82 82  82  LEU LEU A ? n 
A 1  83 ASN  83 83  83  ASN ASN A ? n 
A 1  84 LYS  84 84  84  LYS LYS A ? n 
A 1  85 PHE  85 85  85  PHE PHE A ? n 
A 1  86 VAL  86 86  86  VAL VAL A ? n 
A 1  87 SER  87 87  87  SER SER A ? n 
A 1  88 THR  88 88  88  THR THR A ? n 
A 1  89 LEU  89 89  89  LEU LEU A ? n 
A 1  90 LYS  90 90  90  LYS LYS A ? n 
A 1  91 LEU  91 91  91  LEU LEU A ? n 
A 1  92 PRO  92 92  92  PRO PRO A ? n 
A 1  93 LYS  93 93  93  LYS LYS A ? n 
A 1  94 LYS  94 94  94  LYS LYS A ? n 
A 1  95 SER  95 95  95  SER SER A ? n 
A 1  96 VAL  96 96  96  VAL VAL A ? n 
A 1  97 LYS  97 97  97  LYS LYS A ? n 
A 1  98 PRO  98 98  98  PRO PRO A ? n 
A 1  99 GLY  99 99  99  GLY GLY A ? n 
A 1 100 THR 100 100 100 THR THR A ? n 
A 1 101 LYS 101 101 101 LYS LYS A ? n 
A 1 102 CYS 102 102 102 CYS CYS A ? n 
A 1 103 SER 103 103 103 SER SER A ? n 
A 1 104 VAL 104 104 104 VAL VAL A ? n 
A 1 105 ALA 105 105 105 ALA ALA A ? n 
A 1 106 GLY 106 106 106 GLY GLY A ? n 
A 1 107 TRP 107 107 107 TRP TRP A ? n 
A 1 108 GLY 108 108 108 GLY GLY A ? n 
A 1 109 LYS 109 109 109 LYS LYS A ? n 
A 1 110 ASP 110 110 110 ASP ASP A ? n 
A 1 111 GLY 111 111 111 GLY GLY A ? n 
A 1 112 THR 112 112 112 THR THR A ? n 
A 1 113 LYS 113 113 113 LYS LYS A ? n 
A 1 114 SER 114 114 114 SER SER A ? n 
A 1 115 TYR 115 115 115 TYR TYR A ? n 
A 1 116 PRO 116 116 116 PRO PRO A ? n 
A 1 117 ASP 117 117 117 ASP ASP A ? n 
A 1 118 THR 118 118 118 THR THR A ? n 
A 1 119 LEU 119 119 119 LEU LEU A ? n 
A 1 120 LYS 120 120 120 LYS LYS A ? n 
A 1 121 GLU 121 121 121 GLU GLU A ? n 
A 1 122 ALA 122 122 122 ALA ALA A ? n 
A 1 123 ASN 123 123 123 ASN ASN A ? n 
A 1 124 ILE 124 124 124 ILE ILE A ? n 
A 1 125 THR 125 125 125 THR THR A ? n 
A 1 126 VAL 126 126 126 VAL VAL A ? n 
A 1 127 LEU 127 127 127 LEU LEU A ? n 
A 1 128 LYS 128 128 128 LYS LYS A ? n 
A 1 129 MET 129 129 129 MET MET A ? n 
A 1 130 GLU 130 130 130 GLU GLU A ? n 
A 1 131 ILE 131 131 131 ILE ILE A ? n 
A 1 132 CYS 132 132 132 CYS CYS A ? n 
A 1 133 LYS 133 133 133 LYS LYS A ? n 
A 1 134 LYS 134 134 134 LYS LYS A ? n 
A 1 135 ILE 135 135 135 ILE ILE A ? n 
A 1 136 TYR 136 136 136 TYR TYR A ? n 
A 1 137 SER 137 137 137 SER SER A ? n 
A 1 138 LEU 138 138 138 LEU LEU A ? n 
A 1 139 ASN 139 139 139 ASN ASN A ? n 
A 1 140 LEU 140 140 140 LEU LEU A ? n 
A 1 141 THR 141 141 141 THR THR A ? n 
A 1 142 ASN 142 142 142 ASN ASN A ? n 
A 1 143 ASP 143 143 143 ASP ASP A ? n 
A 1 144 MET 144 144 144 MET MET A ? n 
A 1 145 ILE 145 145 145 ILE ILE A ? n 
A 1 146 CYS 146 146 146 CYS CYS A ? n 
A 1 147 ALA 147 147 147 ALA ALA A ? n 
A 1 148 LEU 148 148 148 LEU LEU A ? n 
A 1 149 GLY 149 149 149 GLY GLY A ? n 
A 1 150 GLN 150 150 150 GLN GLN A ? n 
A 1 151 ASP 151 151 151 ASP ASP A ? n 
A 1 152 SER 152 152 152 SER SER A ? n 
A 1 153 LYS 153 153 153 LYS LYS A ? n 
A 1 154 GLN 154 154 154 GLN GLN A ? n 
A 1 155 ASP 155 155 155 ASP ASP A ? n 
A 1 156 VAL 156 156 156 VAL VAL A ? n 
A 1 157 CYS 157 157 157 CYS CYS A ? n 
A 1 158 GLU 158 158 158 GLU GLU A ? n 
A 1 159 GLY 159 159 159 GLY GLY A ? n 
A 1 160 ASP 160 160 160 ASP ASP A ? n 
A 1 161 SER 161 161 161 SER SER A ? n 
A 1 162 GLY 162 162 162 GLY GLY A ? n 
A 1 163 GLY 163 163 163 GLY GLY A ? n 
A 1 164 PRO 164 164 164 PRO PRO A ? n 
A 1 165 LEU 165 165 165 LEU LEU A ? n 
A 1 166 LEU 166 166 166 LEU LEU A ? n 
A 1 167 CYS 167 167 167 CYS CYS A ? n 
A 1 168 LYS 168 168 168 LYS LYS A ? n 
A 1 169 ASN 169 169 169 ASN ASN A ? n 
A 1 170 VAL 170 170 170 VAL VAL A ? n 
A 1 171 TYR 171 171 171 TYR TYR A ? n 
A 1 172 SER 172 172 172 SER SER A ? n 
A 1 173 GLY 173 173 173 GLY GLY A ? n 
A 1 174 ILE 174 174 174 ILE ILE A ? n 
A 1 175 VAL 175 175 175 VAL VAL A ? n 
A 1 176 SER 176 176 176 SER SER A ? n 
A 1 177 PHE 177 177 177 PHE PHE A ? n 
A 1 178 GLY 178 178 178 GLY GLY A ? n 
A 1 179 SER 179 179 179 SER SER A ? n 
A 1 180 HIS 180 180 180 HIS HIS A ? n 
A 1 181 CYS 181 181 181 CYS CYS A ? n 
A 1 182 GLY 182 182 182 GLY GLY A ? n 
A 1 183 ASP 183 183 183 ASP ASP A ? n 
A 1 184 ASN 184 184 184 ASN ASN A ? n 
A 1 185 ILE 185 185 185 ILE ILE A ? n 
A 1 186 LYS 186 186 186 LYS LYS A ? n 
A 1 187 PRO 187 187 187 PRO PRO A ? n 
A 1 188 GLY 188 188 188 GLY GLY A ? n 
A 1 189 VAL 189 189 189 VAL VAL A ? n 
A 1 190 TYR 190 190 190 TYR TYR A ? n 
A 1 191 THR 191 191 191 THR THR A ? n 
A 1 192 HIS 192 192 192 HIS HIS A ? n 
A 1 193 LEU 193 193 193 LEU LEU A ? n 
A 1 194 SER 194 194 194 SER SER A ? n 
A 1 195 ASN 195 195 195 ASN ASN A ? n 
A 1 196 TYR 196 196 196 TYR TYR A ? n 
A 1 197 LEU 197 197 197 LEU LEU A ? n 
A 1 198 SER 198 198 198 SER SER A ? n 
A 1 199 TRP 199 199 199 TRP TRP A ? n 
A 1 200 ILE 200 200 200 ILE ILE A ? n 
A 1 201 ASN 201 201 201 ASN ASN A ? n 
A 1 202 LYS 202 202 202 LYS LYS A ? n 
A 1 203 VAL 203 203 203 VAL VAL A ? n 
A 1 204 ILE 204 204 204 ILE ILE A ? n 
A 1 205 HIS 205 205 205 HIS HIS A ? n 
A 1 206 ALA 206 206 206 ALA ALA A ? n 
A 1 207 ALA 207 207 207 ALA ALA A ? n 
# 
loop_
_atom_site.group_PDB 
_atom_site.id 
_atom_site.type_symbol 
_atom_site.label_atom_id 
_atom_site.label_alt_id 
_atom_site.label_comp_id 
_atom_site.label_asym_id 
_atom_site.label_entity_id 
_atom_site.label_seq_id 
_atom_site.pdbx_PDB_ins_code 
_atom_site.Cartn_x 
_atom_site.Cartn_y 
_atom_site.Cartn_z 
_atom_site.occupancy 
_atom_site.B_iso_or_equiv 
_atom_site.pdbx_formal_charge 
_atom_site.auth_seq_id 
_atom_site.auth_comp_id 
_atom_site.auth_asym_id 
_atom_site.auth_atom_id 
_atom_site.pdbx_PDB_model_num 
ATOM 1    N N   ? MET A 1   1 ?  -2.900  -6.626   5.089 1.000 90.860 ? 1   MET A N   1 
ATOM 2    C CA  ? MET A 1   1 ?  -3.461  -5.947   3.924 1.000 90.860 ? 1   MET A CA  1 
ATOM 3    C C   ? MET A 1   1 ?  -4.787  -5.278   4.270 1.000 90.860 ? 1   MET A C   1 
ATOM 4    C CB  ? MET A 1   1 ?  -3.657  -6.931   2.770 1.000 90.860 ? 1   MET A CB  1 
ATOM 5    O O   ? MET A 1   1 ?  -5.616  -5.860   4.972 1.000 90.860 ? 1   MET A O   1 
ATOM 6    C CG  ? MET A 1   1 ?  -2.375  -7.261   2.021 1.000 90.860 ? 1   MET A CG  1 
ATOM 7    S SD  ? MET A 1   1 ?  -1.691  -5.812   1.126 1.000 90.860 ? 1   MET A SD  1 
ATOM 8    C CE  ? MET A 1   1 ?  -2.992  -5.557  -0.113 1.000 90.860 ? 1   MET A CE  1 
ATOM 9    N N   ? ALA A 1   2 ?  -4.995  -4.066   3.904 1.000 94.690 ? 2   ALA A N   1 
ATOM 10   C CA  ? ALA A 1   2 ?  -6.239  -3.320   4.079 1.000 94.690 ? 2   ALA A CA  1 
ATOM 11   C C   ? ALA A 1   2 ?  -7.020  -3.242   2.771 1.000 94.690 ? 2   ALA A C   1 
ATOM 12   C CB  ? ALA A 1   2 ?  -5.948  -1.917   4.606 1.000 94.690 ? 2   ALA A CB  1 
ATOM 13   O O   ? ALA A 1   2 ?  -6.473  -2.855   1.736 1.000 94.690 ? 2   ALA A O   1 
ATOM 14   N N   ? SER A 1   3 ?  -8.254  -3.758   2.823 1.000 94.280 ? 3   SER A N   1 
ATOM 15   C CA  ? SER A 1   3 ?  -9.163  -3.605   1.692 1.000 94.280 ? 3   SER A CA  1 
ATOM 16   C C   ? SER A 1   3 ? -10.053  -2.378   1.860 1.000 94.280 ? 3   SER A C   1 
ATOM 17   C CB  ? SER A 1   3 ? -10.030  -4.855   1.528 1.000 94.280 ? 3   SER A CB  1 
ATOM 18   O O   ? SER A 1   3 ? -10.858  -2.311   2.792 1.000 94.280 ? 3   SER A O   1 
ATOM 19   O OG  ? SER A 1   3 ? -10.924  -4.707   0.438 1.000 94.280 ? 3   SER A OG  1 
ATOM 20   N N   ? ILE A 1   4 ?  -9.899  -1.417   0.990 1.000 94.040 ? 4   ILE A N   1 
ATOM 21   C CA  ? ILE A 1   4 ? -10.756  -0.237   0.976 1.000 94.040 ? 4   ILE A CA  1 
ATOM 22   C C   ? ILE A 1   4 ? -12.006  -0.517   0.145 1.000 94.040 ? 4   ILE A C   1 
ATOM 23   C CB  ? ILE A 1   4 ? -10.010   0.998   0.424 1.000 94.040 ? 4   ILE A CB  1 
ATOM 24   O O   ? ILE A 1   4 ? -11.911  -0.826  -1.045 1.000 94.040 ? 4   ILE A O   1 
ATOM 25   C CG1 ? ILE A 1   4 ?  -8.760   1.286   1.263 1.000 94.040 ? 4   ILE A CG1 1 
ATOM 26   C CG2 ? ILE A 1   4 ? -10.937   2.216   0.387 1.000 94.040 ? 4   ILE A CG2 1 
ATOM 27   C CD1 ? ILE A 1   4 ?  -7.652   1.997   0.498 1.000 94.040 ? 4   ILE A CD1 1 
ATOM 28   N N   ? GLN A 1   5 ? -13.165  -0.378   0.825 1.000 92.290 ? 5   GLN A N   1 
ATOM 29   C CA  ? GLN A 1   5 ? -14.384  -0.866   0.187 1.000 92.290 ? 5   GLN A CA  1 
ATOM 30   C C   ? GLN A 1   5 ? -15.415   0.250   0.045 1.000 92.290 ? 5   GLN A C   1 
ATOM 31   C CB  ? GLN A 1   5 ? -14.977  -2.031   0.981 1.000 92.290 ? 5   GLN A CB  1 
ATOM 32   O O   ? GLN A 1   5 ? -15.532   1.109   0.922 1.000 92.290 ? 5   GLN A O   1 
ATOM 33   C CG  ? GLN A 1   5 ? -14.110  -3.283   0.975 1.000 92.290 ? 5   GLN A CG  1 
ATOM 34   C CD  ? GLN A 1   5 ? -14.781  -4.465   1.650 1.000 92.290 ? 5   GLN A CD  1 
ATOM 35   N NE2 ? GLN A 1   5 ? -14.026  -5.539   1.853 1.000 92.290 ? 5   GLN A NE2 1 
ATOM 36   O OE1 ? GLN A 1   5 ? -15.968  -4.412   1.987 1.000 92.290 ? 5   GLN A OE1 1 
ATOM 37   N N   ? ILE A 1   6 ? -16.136   0.220  -1.132 1.000 89.430 ? 6   ILE A N   1 
ATOM 38   C CA  ? ILE A 1   6 ? -17.342   1.007  -1.371 1.000 89.430 ? 6   ILE A CA  1 
ATOM 39   C C   ? ILE A 1   6 ? -18.537   0.075  -1.556 1.000 89.430 ? 6   ILE A C   1 
ATOM 40   C CB  ? ILE A 1   6 ? -17.182   1.925  -2.604 1.000 89.430 ? 6   ILE A CB  1 
ATOM 41   O O   ? ILE A 1   6 ? -18.532  -0.783  -2.442 1.000 89.430 ? 6   ILE A O   1 
ATOM 42   C CG1 ? ILE A 1   6 ? -16.021   2.904  -2.393 1.000 89.430 ? 6   ILE A CG1 1 
ATOM 43   C CG2 ? ILE A 1   6 ? -18.486   2.676  -2.890 1.000 89.430 ? 6   ILE A CG2 1 
ATOM 44   C CD1 ? ILE A 1   6 ? -15.656   3.706  -3.634 1.000 89.430 ? 6   ILE A CD1 1 
ATOM 45   N N   ? ASN A 1   7 ? -19.573   0.242  -0.642 1.000 87.930 ? 7   ASN A N   1 
ATOM 46   C CA  ? ASN A 1   7 ? -20.731  -0.645  -0.674 1.000 87.930 ? 7   ASN A CA  1 
ATOM 47   C C   ? ASN A 1   7 ? -20.314  -2.112  -0.633 1.000 87.930 ? 7   ASN A C   1 
ATOM 48   C CB  ? ASN A 1   7 ? -21.585  -0.370  -1.913 1.000 87.930 ? 7   ASN A CB  1 
ATOM 49   O O   ? ASN A 1   7 ? -20.797  -2.921  -1.428 1.000 87.930 ? 7   ASN A O   1 
ATOM 50   C CG  ? ASN A 1   7 ? -22.196   1.018  -1.905 1.000 87.930 ? 7   ASN A CG  1 
ATOM 51   N ND2 ? ASN A 1   7 ? -22.309   1.623  -3.081 1.000 87.930 ? 7   ASN A ND2 1 
ATOM 52   O OD1 ? ASN A 1   7 ? -22.564   1.541  -0.850 1.000 87.930 ? 7   ASN A OD1 1 
ATOM 53   N N   ? LYS A 1   8 ? -19.212  -2.494   0.275 1.000 87.710 ? 8   LYS A N   1 
ATOM 54   C CA  ? LYS A 1   8 ? -18.760  -3.848   0.579 1.000 87.710 ? 8   LYS A CA  1 
ATOM 55   C C   ? LYS A 1   8 ? -17.982  -4.444  -0.590 1.000 87.710 ? 8   LYS A C   1 
ATOM 56   C CB  ? LYS A 1   8 ? -19.948  -4.745   0.929 1.000 87.710 ? 8   LYS A CB  1 
ATOM 57   O O   ? LYS A 1   8 ? -17.765  -5.656  -0.645 1.000 87.710 ? 8   LYS A O   1 
ATOM 58   C CG  ? LYS A 1   8 ? -20.680  -4.335   2.199 1.000 87.710 ? 8   LYS A CG  1 
ATOM 59   C CD  ? LYS A 1   8 ? -21.796  -5.314   2.541 1.000 87.710 ? 8   LYS A CD  1 
ATOM 60   C CE  ? LYS A 1   8 ? -22.547  -4.890   3.796 1.000 87.710 ? 8   LYS A CE  1 
ATOM 61   N NZ  ? LYS A 1   8 ? -23.673  -5.820   4.109 1.000 87.710 ? 8   LYS A NZ  1 
ATOM 62   N N   ? THR A 1   9 ? -17.750  -3.500  -1.523 1.000 88.140 ? 9   THR A N   1 
ATOM 63   C CA  ? THR A 1   9 ? -16.954  -3.938  -2.665 1.000 88.140 ? 9   THR A CA  1 
ATOM 64   C C   ? THR A 1   9 ? -15.555  -3.331  -2.614 1.000 88.140 ? 9   THR A C   1 
ATOM 65   C CB  ? THR A 1   9 ? -17.632  -3.560  -3.996 1.000 88.140 ? 9   THR A CB  1 
ATOM 66   O O   ? THR A 1   9 ? -15.403  -2.126  -2.401 1.000 88.140 ? 9   THR A O   1 
ATOM 67   C CG2 ? THR A 1   9 ? -16.802  -4.027  -5.187 1.000 88.140 ? 9   THR A CG2 1 
ATOM 68   O OG1 ? THR A 1   9 ? -18.925  -4.175  -4.058 1.000 88.140 ? 9   THR A OG1 1 
ATOM 69   N N   ? HIS A 1  10 ? -14.556  -4.275  -2.879 1.000 90.040 ? 10  HIS A N   1 
ATOM 70   C CA  ? HIS A 1  10 ? -13.163  -3.843  -2.890 1.000 90.040 ? 10  HIS A CA  1 
ATOM 71   C C   ? HIS A 1  10 ? -12.899  -2.863  -4.028 1.000 90.040 ? 10  HIS A C   1 
ATOM 72   C CB  ? HIS A 1  10 ? -12.229  -5.049  -3.008 1.000 90.040 ? 10  HIS A CB  1 
ATOM 73   O O   ? HIS A 1  10 ? -13.262  -3.126  -5.177 1.000 90.040 ? 10  HIS A O   1 
ATOM 74   C CG  ? HIS A 1  10 ? -10.785  -4.680  -3.126 1.000 90.040 ? 10  HIS A CG  1 
ATOM 75   C CD2 ? HIS A 1  10 ?  -9.981  -4.569  -4.209 1.000 90.040 ? 10  HIS A CD2 1 
ATOM 76   N ND1 ? HIS A 1  10 ? -10.003  -4.377  -2.032 1.000 90.040 ? 10  HIS A ND1 1 
ATOM 77   C CE1 ? HIS A 1  10 ?  -8.777  -4.094  -2.440 1.000 90.040 ? 10  HIS A CE1 1 
ATOM 78   N NE2 ? HIS A 1  10 ?  -8.737  -4.203  -3.757 1.000 90.040 ? 10  HIS A NE2 1 
ATOM 79   N N   ? VAL A 1  11 ? -12.167  -1.727  -3.689 1.000 89.740 ? 11  VAL A N   1 
ATOM 80   C CA  ? VAL A 1  11 ? -11.874  -0.750  -4.733 1.000 89.740 ? 11  VAL A CA  1 
ATOM 81   C C   ? VAL A 1  11 ? -10.376  -0.453  -4.756 1.000 89.740 ? 11  VAL A C   1 
ATOM 82   C CB  ? VAL A 1  11 ? -12.673   0.556  -4.529 1.000 89.740 ? 11  VAL A CB  1 
ATOM 83   O O   ? VAL A 1  11 ?  -9.806  -0.190  -5.817 1.000 89.740 ? 11  VAL A O   1 
ATOM 84   C CG1 ? VAL A 1  11 ? -14.168   0.310  -4.722 1.000 89.740 ? 11  VAL A CG1 1 
ATOM 85   C CG2 ? VAL A 1  11 ? -12.398   1.139  -3.144 1.000 89.740 ? 11  VAL A CG2 1 
ATOM 86   N N   ? CYS A 1  12 ?  -9.713  -0.462  -3.659 1.000 93.290 ? 12  CYS A N   1 
ATOM 87   C CA  ? CYS A 1  12 ?  -8.272  -0.263  -3.549 1.000 93.290 ? 12  CYS A CA  1 
ATOM 88   C C   ? CYS A 1  12 ?  -7.710  -1.010  -2.346 1.000 93.290 ? 12  CYS A C   1 
ATOM 89   C CB  ? CYS A 1  12 ?  -7.944   1.225  -3.436 1.000 93.290 ? 12  CYS A CB  1 
ATOM 90   O O   ? CYS A 1  12 ?  -8.457  -1.401  -1.447 1.000 93.290 ? 12  CYS A O   1 
ATOM 91   S SG  ? CYS A 1  12 ?  -7.860   2.075  -5.027 1.000 93.290 ? 12  CYS A SG  1 
ATOM 92   N N   ? GLY A 1  13 ?  -6.400  -1.172  -2.436 1.000 94.070 ? 13  GLY A N   1 
ATOM 93   C CA  ? GLY A 1  13 ?  -5.710  -1.765  -1.302 1.000 94.070 ? 13  GLY A CA  1 
ATOM 94   C C   ? GLY A 1  13 ?  -5.016  -0.741  -0.424 1.000 94.070 ? 13  GLY A C   1 
ATOM 95   O O   ? GLY A 1  13 ?  -5.079   0.460  -0.694 1.000 94.070 ? 13  GLY A O   1 
ATOM 96   N N   ? GLY A 1  14 ?  -4.380  -1.136   0.624 1.000 95.690 ? 14  GLY A N   1 
ATOM 97   C CA  ? GLY A 1  14 ?  -3.583  -0.372   1.570 1.000 95.690 ? 14  GLY A CA  1 
ATOM 98   C C   ? GLY A 1  14 ?  -2.961  -1.230   2.656 1.000 95.690 ? 14  GLY A C   1 
ATOM 99   O O   ? GLY A 1  14 ?  -3.069  -2.458   2.622 1.000 95.690 ? 14  GLY A O   1 
ATOM 100  N N   ? ALA A 1  15 ?  -2.259  -0.524   3.547 1.000 97.150 ? 15  ALA A N   1 
ATOM 101  C CA  ? ALA A 1  15 ?  -1.639  -1.233   4.664 1.000 97.150 ? 15  ALA A CA  1 
ATOM 102  C C   ? ALA A 1  15 ?  -1.655  -0.381   5.930 1.000 97.150 ? 15  ALA A C   1 
ATOM 103  C CB  ? ALA A 1  15 ?  -0.208  -1.632   4.313 1.000 97.150 ? 15  ALA A CB  1 
ATOM 104  O O   ? ALA A 1  15 ?  -1.492   0.839   5.867 1.000 97.150 ? 15  ALA A O   1 
ATOM 105  N N   ? LEU A 1  16 ?  -1.895  -1.130   7.006 1.000 97.950 ? 16  LEU A N   1 
ATOM 106  C CA  ? LEU A 1  16 ?  -1.755  -0.464   8.297 1.000 97.950 ? 16  LEU A CA  1 
ATOM 107  C C   ? LEU A 1  16 ?  -0.291  -0.163   8.597 1.000 97.950 ? 16  LEU A C   1 
ATOM 108  C CB  ? LEU A 1  16 ?  -2.349  -1.328   9.413 1.000 97.950 ? 16  LEU A CB  1 
ATOM 109  O O   ? LEU A 1  16 ?   0.562  -1.049   8.503 1.000 97.950 ? 16  LEU A O   1 
ATOM 110  C CG  ? LEU A 1  16 ?  -3.871  -1.486   9.410 1.000 97.950 ? 16  LEU A CG  1 
ATOM 111  C CD1 ? LEU A 1  16 ?  -4.288  -2.612  10.350 1.000 97.950 ? 16  LEU A CD1 1 
ATOM 112  C CD2 ? LEU A 1  16 ?  -4.546  -0.177   9.804 1.000 97.950 ? 16  LEU A CD2 1 
ATOM 113  N N   ? ILE A 1  17 ?  -0.030   1.156   8.959 1.000 97.760 ? 17  ILE A N   1 
ATOM 114  C CA  ? ILE A 1  17 ?   1.328   1.529   9.340 1.000 97.760 ? 17  ILE A CA  1 
ATOM 115  C C   ? ILE A 1  17 ?   1.363   1.907  10.819 1.000 97.760 ? 17  ILE A C   1 
ATOM 116  C CB  ? ILE A 1  17 ?   1.857   2.696   8.476 1.000 97.760 ? 17  ILE A CB  1 
ATOM 117  O O   ? ILE A 1  17 ?   2.436   1.974  11.423 1.000 97.760 ? 17  ILE A O   1 
ATOM 118  C CG1 ? ILE A 1  17 ?   0.924   3.907   8.585 1.000 97.760 ? 17  ILE A CG1 1 
ATOM 119  C CG2 ? ILE A 1  17 ?   2.017   2.258   7.017 1.000 97.760 ? 17  ILE A CG2 1 
ATOM 120  C CD1 ? ILE A 1  17 ?   1.512   5.194   8.023 1.000 97.760 ? 17  ILE A CD1 1 
ATOM 121  N N   ? LYS A 1  18 ?   0.175   2.055  11.423 1.000 97.450 ? 18  LYS A N   1 
ATOM 122  C CA  ? LYS A 1  18 ?  -0.216   2.175  12.825 1.000 97.450 ? 18  LYS A CA  1 
ATOM 123  C C   ? LYS A 1  18 ?  -1.653   1.706  13.037 1.000 97.450 ? 18  LYS A C   1 
ATOM 124  C CB  ? LYS A 1  18 ?  -0.060   3.620  13.303 1.000 97.450 ? 18  LYS A CB  1 
ATOM 125  O O   ? LYS A 1  18 ?  -2.438   1.645  12.089 1.000 97.450 ? 18  LYS A O   1 
ATOM 126  C CG  ? LYS A 1  18 ?   1.375   4.126  13.286 1.000 97.450 ? 18  LYS A CG  1 
ATOM 127  C CD  ? LYS A 1  18 ?   1.487   5.509  13.914 1.000 97.450 ? 18  LYS A CD  1 
ATOM 128  C CE  ? LYS A 1  18 ?   2.935   5.975  13.987 1.000 97.450 ? 18  LYS A CE  1 
ATOM 129  N NZ  ? LYS A 1  18 ?   3.069   7.245  14.762 1.000 97.450 ? 18  LYS A NZ  1 
ATOM 130  N N   ? PRO A 1  19 ?  -2.024   1.307  14.322 1.000 97.260 ? 19  PRO A N   1 
ATOM 131  C CA  ? PRO A 1  19 ?  -3.346   0.729  14.573 1.000 97.260 ? 19  PRO A CA  1 
ATOM 132  C C   ? PRO A 1  19 ?  -4.481   1.588  14.021 1.000 97.260 ? 19  PRO A C   1 
ATOM 133  C CB  ? PRO A 1  19 ?  -3.413   0.652  16.101 1.000 97.260 ? 19  PRO A CB  1 
ATOM 134  O O   ? PRO A 1  19 ?  -5.534   1.063  13.651 1.000 97.260 ? 19  PRO A O   1 
ATOM 135  C CG  ? PRO A 1  19 ?  -1.997   0.451  16.535 1.000 97.260 ? 19  PRO A CG  1 
ATOM 136  C CD  ? PRO A 1  19 ?  -1.104   1.266  15.644 1.000 97.260 ? 19  PRO A CD  1 
ATOM 137  N N   ? GLN A 1  20 ?  -4.246   2.895  13.791 1.000 97.330 ? 20  GLN A N   1 
ATOM 138  C CA  ? GLN A 1  20 ?  -5.313   3.781  13.341 1.000 97.330 ? 20  GLN A CA  1 
ATOM 139  C C   ? GLN A 1  20 ?  -4.959   4.438  12.010 1.000 97.330 ? 20  GLN A C   1 
ATOM 140  C CB  ? GLN A 1  20 ?  -5.602   4.853  14.394 1.000 97.330 ? 20  GLN A CB  1 
ATOM 141  O O   ? GLN A 1  20 ?  -5.597   5.410  11.601 1.000 97.330 ? 20  GLN A O   1 
ATOM 142  C CG  ? GLN A 1  20 ?  -6.914   5.593  14.174 1.000 97.330 ? 20  GLN A CG  1 
ATOM 143  C CD  ? GLN A 1  20 ?  -7.252   6.539  15.311 1.000 97.330 ? 20  GLN A CD  1 
ATOM 144  N NE2 ? GLN A 1  20 ?  -8.486   7.034  15.324 1.000 97.330 ? 20  GLN A NE2 1 
ATOM 145  O OE1 ? GLN A 1  20 ?  -6.412   6.823  16.170 1.000 97.330 ? 20  GLN A OE1 1 
ATOM 146  N N   ? TRP A 1  21 ?  -3.884   3.968  11.375 1.000 98.040 ? 21  TRP A N   1 
ATOM 147  C CA  ? TRP A 1  21 ?  -3.429   4.644  10.164 1.000 98.040 ? 21  TRP A CA  1 
ATOM 148  C C   ? TRP A 1  21 ?  -3.189   3.643   9.040 1.000 98.040 ? 21  TRP A C   1 
ATOM 149  C CB  ? TRP A 1  21 ?  -2.149   5.437  10.440 1.000 98.040 ? 21  TRP A CB  1 
ATOM 150  O O   ? TRP A 1  21 ?  -2.480   2.650   9.224 1.000 98.040 ? 21  TRP A O   1 
ATOM 151  C CG  ? TRP A 1  21 ?  -2.362   6.669  11.268 1.000 98.040 ? 21  TRP A CG  1 
ATOM 152  C CD1 ? TRP A 1  21 ?  -2.164   6.802  12.614 1.000 98.040 ? 21  TRP A CD1 1 
ATOM 153  C CD2 ? TRP A 1  21 ?  -2.820   7.942  10.802 1.000 98.040 ? 21  TRP A CD2 1 
ATOM 154  C CE2 ? TRP A 1  21 ?  -2.876   8.801  11.922 1.000 98.040 ? 21  TRP A CE2 1 
ATOM 155  C CE3 ? TRP A 1  21 ?  -3.189   8.440   9.546 1.000 98.040 ? 21  TRP A CE3 1 
ATOM 156  N NE1 ? TRP A 1  21 ?  -2.471   8.082  13.014 1.000 98.040 ? 21  TRP A NE1 1 
ATOM 157  C CH2 ? TRP A 1  21 ?  -3.641  10.595  10.581 1.000 98.040 ? 21  TRP A CH2 1 
ATOM 158  C CZ2 ? TRP A 1  21 ?  -3.286  10.133  11.822 1.000 98.040 ? 21  TRP A CZ2 1 
ATOM 159  C CZ3 ? TRP A 1  21 ?  -3.597   9.766   9.448 1.000 98.040 ? 21  TRP A CZ3 1 
ATOM 160  N N   ? VAL A 1  22 ?  -3.835   3.936   7.902 1.000 97.760 ? 22  VAL A N   1 
ATOM 161  C CA  ? VAL A 1  22 ?  -3.669   3.155   6.680 1.000 97.760 ? 22  VAL A CA  1 
ATOM 162  C C   ? VAL A 1  22 ?  -2.977   4.002   5.615 1.000 97.760 ? 22  VAL A C   1 
ATOM 163  C CB  ? VAL A 1  22 ?  -5.024   2.635   6.150 1.000 97.760 ? 22  VAL A CB  1 
ATOM 164  O O   ? VAL A 1  22 ?  -3.337   5.163   5.406 1.000 97.760 ? 22  VAL A O   1 
ATOM 165  C CG1 ? VAL A 1  22 ?  -4.845   1.934   4.805 1.000 97.760 ? 22  VAL A CG1 1 
ATOM 166  C CG2 ? VAL A 1  22 ?  -5.667   1.693   7.166 1.000 97.760 ? 22  VAL A CG2 1 
ATOM 167  N N   ? LEU A 1  23 ?  -1.964   3.427   5.010 1.000 97.710 ? 23  LEU A N   1 
ATOM 168  C CA  ? LEU A 1  23 ?  -1.289   4.039   3.872 1.000 97.710 ? 23  LEU A CA  1 
ATOM 169  C C   ? LEU A 1  23 ?  -1.790   3.448   2.559 1.000 97.710 ? 23  LEU A C   1 
ATOM 170  C CB  ? LEU A 1  23 ?   0.227   3.852   3.983 1.000 97.710 ? 23  LEU A CB  1 
ATOM 171  O O   ? LEU A 1  23 ?  -1.833   2.226   2.400 1.000 97.710 ? 23  LEU A O   1 
ATOM 172  C CG  ? LEU A 1  23 ?   1.039   5.097   4.342 1.000 97.710 ? 23  LEU A CG  1 
ATOM 173  C CD1 ? LEU A 1  23 ?   0.927   5.392   5.834 1.000 97.710 ? 23  LEU A CD1 1 
ATOM 174  C CD2 ? LEU A 1  23 ?   2.498   4.920   3.935 1.000 97.710 ? 23  LEU A CD2 1 
ATOM 175  N N   ? THR A 1  24 ?  -2.181   4.331   1.576 1.000 96.590 ? 24  THR A N   1 
ATOM 176  C CA  ? THR A 1  24 ?  -2.731   3.904   0.294 1.000 96.590 ? 24  THR A CA  1 
ATOM 177  C C   ? THR A 1  24 ?  -2.397   4.912  -0.801 1.000 96.590 ? 24  THR A C   1 
ATOM 178  C CB  ? THR A 1  24 ?  -4.257   3.717   0.376 1.000 96.590 ? 24  THR A CB  1 
ATOM 179  O O   ? THR A 1  24 ?  -1.662   5.873  -0.564 1.000 96.590 ? 24  THR A O   1 
ATOM 180  C CG2 ? THR A 1  24 ?  -4.969   5.058   0.517 1.000 96.590 ? 24  THR A CG2 1 
ATOM 181  O OG1 ? THR A 1  24 ?  -4.717   3.067  -0.816 1.000 96.590 ? 24  THR A OG1 1 
ATOM 182  N N   ? ALA A 1  25 ?  -2.860   4.664  -2.007 1.000 95.390 ? 25  ALA A N   1 
ATOM 183  C CA  ? ALA A 1  25 ?  -2.610   5.575  -3.121 1.000 95.390 ? 25  ALA A CA  1 
ATOM 184  C C   ? ALA A 1  25 ?  -3.625   6.714  -3.136 1.000 95.390 ? 25  ALA A C   1 
ATOM 185  C CB  ? ALA A 1  25 ?  -2.645   4.818  -4.446 1.000 95.390 ? 25  ALA A CB  1 
ATOM 186  O O   ? ALA A 1  25 ?  -4.811   6.502  -2.870 1.000 95.390 ? 25  ALA A O   1 
ATOM 187  N N   ? ALA A 1  26 ?  -3.159   7.915  -3.498 1.000 94.630 ? 26  ALA A N   1 
ATOM 188  C CA  ? ALA A 1  26 ?  -4.010   9.102  -3.515 1.000 94.630 ? 26  ALA A CA  1 
ATOM 189  C C   ? ALA A 1  26 ?  -5.032   9.028  -4.646 1.000 94.630 ? 26  ALA A C   1 
ATOM 190  C CB  ? ALA A 1  26 ?  -3.160  10.363  -3.652 1.000 94.630 ? 26  ALA A CB  1 
ATOM 191  O O   ? ALA A 1  26 ?  -6.092   9.654  -4.575 1.000 94.630 ? 26  ALA A O   1 
ATOM 192  N N   ? HIS A 1  27 ?  -4.753   8.206  -5.703 1.000 92.050 ? 27  HIS A N   1 
ATOM 193  C CA  ? HIS A 1  27 ?  -5.651   8.116  -6.848 1.000 92.050 ? 27  HIS A CA  1 
ATOM 194  C C   ? HIS A 1  27 ?  -6.807   7.161  -6.568 1.000 92.050 ? 27  HIS A C   1 
ATOM 195  C CB  ? HIS A 1  27 ?  -4.888   7.665  -8.094 1.000 92.050 ? 27  HIS A CB  1 
ATOM 196  O O   ? HIS A 1  27 ?  -7.718   7.025  -7.387 1.000 92.050 ? 27  HIS A O   1 
ATOM 197  C CG  ? HIS A 1  27 ?  -4.535   6.211  -8.089 1.000 92.050 ? 27  HIS A CG  1 
ATOM 198  C CD2 ? HIS A 1  27 ?  -5.245   5.123  -8.467 1.000 92.050 ? 27  HIS A CD2 1 
ATOM 199  N ND1 ? HIS A 1  27 ?  -3.316   5.743  -7.649 1.000 92.050 ? 27  HIS A ND1 1 
ATOM 200  C CE1 ? HIS A 1  27 ?  -3.291   4.425  -7.758 1.000 92.050 ? 27  HIS A CE1 1 
ATOM 201  N NE2 ? HIS A 1  27 ?  -4.450   4.024  -8.252 1.000 92.050 ? 27  HIS A NE2 1 
ATOM 202  N N   ? CYS A 1  28 ?  -6.924   6.422  -5.346 1.000 89.970 ? 28  CYS A N   1 
ATOM 203  C CA  ? CYS A 1  28 ?  -7.902   5.415  -4.950 1.000 89.970 ? 28  CYS A CA  1 
ATOM 204  C C   ? CYS A 1  28 ?  -9.234   6.062  -4.589 1.000 89.970 ? 28  CYS A C   1 
ATOM 205  C CB  ? CYS A 1  28 ?  -7.383   4.601  -3.765 1.000 89.970 ? 28  CYS A CB  1 
ATOM 206  O O   ? CYS A 1  28 ? -10.263   5.386  -4.536 1.000 89.970 ? 28  CYS A O   1 
ATOM 207  S SG  ? CYS A 1  28 ?  -6.116   3.393  -4.212 1.000 89.970 ? 28  CYS A SG  1 
ATOM 208  N N   ? SER A 1  29 ?  -9.578   7.349  -4.893 1.000 80.740 ? 29  SER A N   1 
ATOM 209  C CA  ? SER A 1  29 ? -10.827   8.022  -4.553 1.000 80.740 ? 29  SER A CA  1 
ATOM 210  C C   ? SER A 1  29 ? -11.555   7.298  -3.425 1.000 80.740 ? 29  SER A C   1 
ATOM 211  C CB  ? SER A 1  29 ? -11.736   8.117  -5.779 1.000 80.740 ? 29  SER A CB  1 
ATOM 212  O O   ? SER A 1  29 ? -12.319   6.363  -3.672 1.000 80.740 ? 29  SER A O   1 
ATOM 213  O OG  ? SER A 1  29 ? -12.889   8.889  -5.492 1.000 80.740 ? 29  SER A OG  1 
ATOM 214  N N   ? VAL A 1  30 ? -11.444   7.706  -2.193 1.000 78.080 ? 30  VAL A N   1 
ATOM 215  C CA  ? VAL A 1  30 ? -11.847   6.953  -1.010 1.000 78.080 ? 30  VAL A CA  1 
ATOM 216  C C   ? VAL A 1  30 ? -12.975   7.687  -0.290 1.000 78.080 ? 30  VAL A C   1 
ATOM 217  C CB  ? VAL A 1  30 ? -10.658   6.728  -0.049 1.000 78.080 ? 30  VAL A CB  1 
ATOM 218  O O   ? VAL A 1  30 ? -13.210   7.463   0.900 1.000 78.080 ? 30  VAL A O   1 
ATOM 219  C CG1 ? VAL A 1  30 ?  -9.637   5.774  -0.666 1.000 78.080 ? 30  VAL A CG1 1 
ATOM 220  C CG2 ? VAL A 1  30 ? -10.001   8.060   0.308 1.000 78.080 ? 30  VAL A CG2 1 
ATOM 221  N N   ? ALA A 1  31 ? -13.965   8.416  -0.897 1.000 71.380 ? 31  ALA A N   1 
ATOM 222  C CA  ? ALA A 1  31 ? -15.047   9.091  -0.185 1.000 71.380 ? 31  ALA A CA  1 
ATOM 223  C C   ? ALA A 1  31 ? -16.126   8.099   0.240 1.000 71.380 ? 31  ALA A C   1 
ATOM 224  C CB  ? ALA A 1  31 ? -15.651  10.190  -1.056 1.000 71.380 ? 31  ALA A CB  1 
ATOM 225  O O   ? ALA A 1  31 ? -16.533   7.240  -0.546 1.000 71.380 ? 31  ALA A O   1 
ATOM 226  N N   ? GLU A 1  32 ? -16.535   7.993   1.700 1.000 63.540 ? 32  GLU A N   1 
ATOM 227  C CA  ? GLU A 1  32 ? -17.511   7.173   2.410 1.000 63.540 ? 32  GLU A CA  1 
ATOM 228  C C   ? GLU A 1  32 ? -17.143   5.694   2.343 1.000 63.540 ? 32  GLU A C   1 
ATOM 229  C CB  ? GLU A 1  32 ? -18.915   7.392   1.839 1.000 63.540 ? 32  GLU A CB  1 
ATOM 230  O O   ? GLU A 1  32 ? -17.970   4.859   1.969 1.000 63.540 ? 32  GLU A O   1 
ATOM 231  C CG  ? GLU A 1  32 ? -19.447   8.804   2.040 1.000 63.540 ? 32  GLU A CG  1 
ATOM 232  C CD  ? GLU A 1  32 ? -20.908   8.955   1.649 1.000 63.540 ? 32  GLU A CD  1 
ATOM 233  O OE1 ? GLU A 1  32 ? -21.519   9.998   1.975 1.000 63.540 ? 32  GLU A OE1 1 
ATOM 234  O OE2 ? GLU A 1  32 ? -21.448   8.023   1.012 1.000 63.540 ? 32  GLU A OE2 1 
ATOM 235  N N   ? THR A 1  33 ? -15.881   5.384   2.659 1.000 84.270 ? 33  THR A N   1 
ATOM 236  C CA  ? THR A 1  33 ? -15.243   4.090   2.448 1.000 84.270 ? 33  THR A CA  1 
ATOM 237  C C   ? THR A 1  33 ? -14.926   3.418   3.781 1.000 84.270 ? 33  THR A C   1 
ATOM 238  C CB  ? THR A 1  33 ? -13.951   4.232   1.622 1.000 84.270 ? 33  THR A CB  1 
ATOM 239  O O   ? THR A 1  33 ? -14.872   4.082   4.819 1.000 84.270 ? 33  THR A O   1 
ATOM 240  C CG2 ? THR A 1  33 ? -14.254   4.695   0.201 1.000 84.270 ? 33  THR A CG2 1 
ATOM 241  O OG1 ? THR A 1  33 ? -13.092   5.191   2.252 1.000 84.270 ? 33  THR A OG1 1 
ATOM 242  N N   ? GLU A 1  34 ? -15.284   2.081   4.021 1.000 92.860 ? 34  GLU A N   1 
ATOM 243  C CA  ? GLU A 1  34 ? -14.846   1.166   5.071 1.000 92.860 ? 34  GLU A CA  1 
ATOM 244  C C   ? GLU A 1  34 ? -13.521   0.502   4.708 1.000 92.860 ? 34  GLU A C   1 
ATOM 245  C CB  ? GLU A 1  34 ? -15.913   0.100   5.335 1.000 92.860 ? 34  GLU A CB  1 
ATOM 246  O O   ? GLU A 1  34 ? -13.236   0.277   3.530 1.000 92.860 ? 34  GLU A O   1 
ATOM 247  C CG  ? GLU A 1  34 ? -17.246   0.667   5.801 1.000 92.860 ? 34  GLU A CG  1 
ATOM 248  C CD  ? GLU A 1  34 ? -18.337  -0.385   5.919 1.000 92.860 ? 34  GLU A CD  1 
ATOM 249  O OE1 ? GLU A 1  34 ? -19.367  -0.121   6.581 1.000 92.860 ? 34  GLU A OE1 1 
ATOM 250  O OE2 ? GLU A 1  34 ? -18.160  -1.484   5.347 1.000 92.860 ? 34  GLU A OE2 1 
ATOM 251  N N   ? VAL A 1  35 ? -12.766   0.363   5.785 1.000 95.240 ? 35  VAL A N   1 
ATOM 252  C CA  ? VAL A 1  35 ? -11.518  -0.379   5.639 1.000 95.240 ? 35  VAL A CA  1 
ATOM 253  C C   ? VAL A 1  35 ? -11.646  -1.745   6.309 1.000 95.240 ? 35  VAL A C   1 
ATOM 254  C CB  ? VAL A 1  35 ? -10.323   0.398   6.236 1.000 95.240 ? 35  VAL A CB  1 
ATOM 255  O O   ? VAL A 1  35 ? -12.032  -1.836   7.477 1.000 95.240 ? 35  VAL A O   1 
ATOM 256  C CG1 ? VAL A 1  35 ?  -9.036  -0.417   6.117 1.000 95.240 ? 35  VAL A CG1 1 
ATOM 257  C CG2 ? VAL A 1  35 ? -10.168   1.751   5.545 1.000 95.240 ? 35  VAL A CG2 1 
ATOM 258  N N   ? VAL A 1  36 ? -11.392  -2.783   5.505 1.000 94.930 ? 36  VAL A N   1 
ATOM 259  C CA  ? VAL A 1  36 ? -11.446  -4.148   6.017 1.000 94.930 ? 36  VAL A CA  1 
ATOM 260  C C   ? VAL A 1  36 ? -10.029  -4.683   6.210 1.000 94.930 ? 36  VAL A C   1 
ATOM 261  C CB  ? VAL A 1  36 ? -12.244  -5.077   5.075 1.000 94.930 ? 36  VAL A CB  1 
ATOM 262  O O   ? VAL A 1  36 ?  -9.219  -4.664   5.279 1.000 94.930 ? 36  VAL A O   1 
ATOM 263  C CG1 ? VAL A 1  36 ? -12.267  -6.505   5.618 1.000 94.930 ? 36  VAL A CG1 1 
ATOM 264  C CG2 ? VAL A 1  36 ? -13.665  -4.551   4.886 1.000 94.930 ? 36  VAL A CG2 1 
ATOM 265  N N   ? VAL A 1  37 ?  -9.728  -5.151   7.470 1.000 95.230 ? 37  VAL A N   1 
ATOM 266  C CA  ? VAL A 1  37 ?  -8.433  -5.748   7.781 1.000 95.230 ? 37  VAL A CA  1 
ATOM 267  C C   ? VAL A 1  37 ?  -8.634  -7.137   8.381 1.000 95.230 ? 37  VAL A C   1 
ATOM 268  C CB  ? VAL A 1  37 ?  -7.617  -4.862   8.749 1.000 95.230 ? 37  VAL A CB  1 
ATOM 269  O O   ? VAL A 1  37 ?  -9.730  -7.470   8.837 1.000 95.230 ? 37  VAL A O   1 
ATOM 270  C CG1 ? VAL A 1  37 ?  -7.253  -3.533   8.089 1.000 95.230 ? 37  VAL A CG1 1 
ATOM 271  C CG2 ? VAL A 1  37 ?  -8.398  -4.625  10.040 1.000 95.230 ? 37  VAL A CG2 1 
ATOM 272  N N   ? GLY A 1  38 ?  -7.558  -7.989   8.269 1.000 92.260 ? 38  GLY A N   1 
ATOM 273  C CA  ? GLY A 1  38 ?  -7.606  -9.283   8.931 1.000 92.260 ? 38  GLY A CA  1 
ATOM 274  C C   ? GLY A 1  38 ?  -8.303 -10.349   8.106 1.000 92.260 ? 38  GLY A C   1 
ATOM 275  O O   ? GLY A 1  38 ?  -8.573 -11.446   8.600 1.000 92.260 ? 38  GLY A O   1 
ATOM 276  N N   ? SER A 1  39 ?  -8.664  -9.981   6.827 1.000 89.540 ? 39  SER A N   1 
ATOM 277  C CA  ? SER A 1  39 ?  -9.398 -10.899   5.962 1.000 89.540 ? 39  SER A CA  1 
ATOM 278  C C   ? SER A 1  39 ?  -8.500 -11.462   4.866 1.000 89.540 ? 39  SER A C   1 
ATOM 279  C CB  ? SER A 1  39 ? -10.603 -10.196   5.335 1.000 89.540 ? 39  SER A CB  1 
ATOM 280  O O   ? SER A 1  39 ?  -7.799 -10.712   4.183 1.000 89.540 ? 39  SER A O   1 
ATOM 281  O OG  ? SER A 1  39 ? -11.322 -11.084   4.496 1.000 89.540 ? 39  SER A OG  1 
ATOM 282  N N   ? HIS A 1  40 ?  -8.431 -12.746   4.714 1.000 88.170 ? 40  HIS A N   1 
ATOM 283  C CA  ? HIS A 1  40 ?  -7.788 -13.418   3.591 1.000 88.170 ? 40  HIS A CA  1 
ATOM 284  C C   ? HIS A 1  40 ?  -8.759 -13.602   2.430 1.000 88.170 ? 40  HIS A C   1 
ATOM 285  C CB  ? HIS A 1  40 ?  -7.228 -14.773   4.027 1.000 88.170 ? 40  HIS A CB  1 
ATOM 286  O O   ? HIS A 1  40 ?  -8.345 -13.637   1.269 1.000 88.170 ? 40  HIS A O   1 
ATOM 287  C CG  ? HIS A 1  40 ?  -6.463 -15.480   2.953 1.000 88.170 ? 40  HIS A CG  1 
ATOM 288  C CD2 ? HIS A 1  40 ?  -6.737 -16.613   2.266 1.000 88.170 ? 40  HIS A CD2 1 
ATOM 289  N ND1 ? HIS A 1  40 ?  -5.253 -15.022   2.478 1.000 88.170 ? 40  HIS A ND1 1 
ATOM 290  C CE1 ? HIS A 1  40 ?  -4.815 -15.846   1.541 1.000 88.170 ? 40  HIS A CE1 1 
ATOM 291  N NE2 ? HIS A 1  40 ?  -5.697 -16.820   1.393 1.000 88.170 ? 40  HIS A NE2 1 
ATOM 292  N N   ? SER A 1  41 ? -10.079 -13.673   2.763 1.000 89.970 ? 41  SER A N   1 
ATOM 293  C CA  ? SER A 1  41 ? -11.190 -13.742   1.819 1.000 89.970 ? 41  SER A CA  1 
ATOM 294  C C   ? SER A 1  41 ? -12.221 -12.653   2.097 1.000 89.970 ? 41  SER A C   1 
ATOM 295  C CB  ? SER A 1  41 ? -11.859 -15.116   1.878 1.000 89.970 ? 41  SER A CB  1 
ATOM 296  O O   ? SER A 1  41 ? -12.685 -12.505   3.229 1.000 89.970 ? 41  SER A O   1 
ATOM 297  O OG  ? SER A 1  41 ? -13.023 -15.144   1.070 1.000 89.970 ? 41  SER A OG  1 
ATOM 298  N N   ? LEU A 1  42 ? -12.617 -11.949   1.025 1.000 85.180 ? 42  LEU A N   1 
ATOM 299  C CA  ? LEU A 1  42 ? -13.526 -10.820   1.192 1.000 85.180 ? 42  LEU A CA  1 
ATOM 300  C C   ? LEU A 1  42 ? -14.947 -11.302   1.463 1.000 85.180 ? 42  LEU A C   1 
ATOM 301  C CB  ? LEU A 1  42 ? -13.506  -9.927  -0.051 1.000 85.180 ? 42  LEU A CB  1 
ATOM 302  O O   ? LEU A 1  42 ? -15.758 -10.568   2.034 1.000 85.180 ? 42  LEU A O   1 
ATOM 303  C CG  ? LEU A 1  42 ? -12.191  -9.203  -0.345 1.000 85.180 ? 42  LEU A CG  1 
ATOM 304  C CD1 ? LEU A 1  42 ? -12.287  -8.446  -1.666 1.000 85.180 ? 42  LEU A CD1 1 
ATOM 305  C CD2 ? LEU A 1  42 ? -11.834  -8.257   0.796 1.000 85.180 ? 42  LEU A CD2 1 
ATOM 306  N N   ? SER A 1  43 ? -15.253 -12.567   1.153 1.000 84.700 ? 43  SER A N   1 
ATOM 307  C CA  ? SER A 1  43 ? -16.601 -13.114   1.259 1.000 84.700 ? 43  SER A CA  1 
ATOM 308  C C   ? SER A 1  43 ? -16.768 -13.932   2.536 1.000 84.700 ? 43  SER A C   1 
ATOM 309  C CB  ? SER A 1  43 ? -16.925 -13.982   0.042 1.000 84.700 ? 43  SER A CB  1 
ATOM 310  O O   ? SER A 1  43 ? -17.892 -14.207   2.960 1.000 84.700 ? 43  SER A O   1 
ATOM 311  O OG  ? SER A 1  43 ? -16.027 -15.075  -0.049 1.000 84.700 ? 43  SER A OG  1 
ATOM 312  N N   ? LYS A 1  44 ? -15.601 -14.243   3.218 1.000 84.750 ? 44  LYS A N   1 
ATOM 313  C CA  ? LYS A 1  44 ? -15.656 -15.079   4.415 1.000 84.750 ? 44  LYS A CA  1 
ATOM 314  C C   ? LYS A 1  44 ? -15.556 -14.233   5.681 1.000 84.750 ? 44  LYS A C   1 
ATOM 315  C CB  ? LYS A 1  44 ? -14.538 -16.123   4.392 1.000 84.750 ? 44  LYS A CB  1 
ATOM 316  O O   ? LYS A 1  44 ? -14.871 -13.208   5.696 1.000 84.750 ? 44  LYS A O   1 
ATOM 317  C CG  ? LYS A 1  44 ? -14.700 -17.180   3.310 1.000 84.750 ? 44  LYS A CG  1 
ATOM 318  C CD  ? LYS A 1  44 ? -13.678 -18.299   3.464 1.000 84.750 ? 44  LYS A CD  1 
ATOM 319  C CE  ? LYS A 1  44 ? -13.864 -19.376   2.404 1.000 84.750 ? 44  LYS A CE  1 
ATOM 320  N NZ  ? LYS A 1  44 ? -12.876 -20.485   2.563 1.000 84.750 ? 44  LYS A NZ  1 
ATOM 321  N N   ? GLN A 1  45 ? -16.411 -14.520   6.685 1.000 77.700 ? 45  GLN A N   1 
ATOM 322  C CA  ? GLN A 1  45 ? -16.397 -13.830   7.971 1.000 77.700 ? 45  GLN A CA  1 
ATOM 323  C C   ? GLN A 1  45 ? -15.279 -14.357   8.865 1.000 77.700 ? 45  GLN A C   1 
ATOM 324  C CB  ? GLN A 1  45 ? -17.747 -13.979   8.675 1.000 77.700 ? 45  GLN A CB  1 
ATOM 325  O O   ? GLN A 1  45 ? -15.504 -15.241   9.694 1.000 77.700 ? 45  GLN A O   1 
ATOM 326  C CG  ? GLN A 1  45 ? -17.993 -12.937   9.758 1.000 77.700 ? 45  GLN A CG  1 
ATOM 327  C CD  ? GLN A 1  45 ? -18.382 -11.584   9.194 1.000 77.700 ? 45  GLN A CD  1 
ATOM 328  N NE2 ? GLN A 1  45 ? -18.591 -10.612  10.075 1.000 77.700 ? 45  GLN A NE2 1 
ATOM 329  O OE1 ? GLN A 1  45 ? -18.492 -11.413   7.976 1.000 77.700 ? 45  GLN A OE1 1 
ATOM 330  N N   ? GLU A 1  46 ? -14.029 -14.275   8.428 1.000 79.950 ? 46  GLU A N   1 
ATOM 331  C CA  ? GLU A 1  46 ? -12.930 -14.711   9.285 1.000 79.950 ? 46  GLU A CA  1 
ATOM 332  C C   ? GLU A 1  46 ? -12.116 -13.522   9.786 1.000 79.950 ? 46  GLU A C   1 
ATOM 333  C CB  ? GLU A 1  46 ? -12.023 -15.693   8.539 1.000 79.950 ? 46  GLU A CB  1 
ATOM 334  O O   ? GLU A 1  46 ? -11.564 -12.760   8.989 1.000 79.950 ? 46  GLU A O   1 
ATOM 335  C CG  ? GLU A 1  46 ? -12.711 -16.994   8.152 1.000 79.950 ? 46  GLU A CG  1 
ATOM 336  C CD  ? GLU A 1  46 ? -11.820 -17.928   7.348 1.000 79.950 ? 46  GLU A CD  1 
ATOM 337  O OE1 ? GLU A 1  46 ? -12.232 -19.080   7.082 1.000 79.950 ? 46  GLU A OE1 1 
ATOM 338  O OE2 ? GLU A 1  46 ? -10.701 -17.504   6.983 1.000 79.950 ? 46  GLU A OE2 1 
ATOM 339  N N   ? ASN A 1  47 ? -11.981 -13.280  11.273 1.000 83.400 ? 47  ASN A N   1 
ATOM 340  C CA  ? ASN A 1  47 ? -11.099 -12.373  11.999 1.000 83.400 ? 47  ASN A CA  1 
ATOM 341  C C   ? ASN A 1  47 ? -10.989 -11.020  11.303 1.000 83.400 ? 47  ASN A C   1 
ATOM 342  C CB  ? ASN A 1  47 ?  -9.712 -12.996  12.171 1.000 83.400 ? 47  ASN A CB  1 
ATOM 343  O O   ? ASN A 1  47 ?  -9.934 -10.384  11.335 1.000 83.400 ? 47  ASN A O   1 
ATOM 344  C CG  ? ASN A 1  47 ?  -9.746 -14.286  12.968 1.000 83.400 ? 47  ASN A CG  1 
ATOM 345  N ND2 ? ASN A 1  47 ?  -9.253 -15.364  12.372 1.000 83.400 ? 47  ASN A ND2 1 
ATOM 346  O OD1 ? ASN A 1  47 ? -10.212 -14.312  14.110 1.000 83.400 ? 47  ASN A OD1 1 
ATOM 347  N N   ? LYS A 1  48 ? -12.152 -10.762  10.407 1.000 90.860 ? 48  LYS A N   1 
ATOM 348  C CA  ? LYS A 1  48 ? -12.313  -9.514   9.667 1.000 90.860 ? 48  LYS A CA  1 
ATOM 349  C C   ? LYS A 1  48 ? -12.776  -8.386  10.584 1.000 90.860 ? 48  LYS A C   1 
ATOM 350  C CB  ? LYS A 1  48 ? -13.306  -9.696   8.518 1.000 90.860 ? 48  LYS A CB  1 
ATOM 351  O O   ? LYS A 1  48 ? -13.591  -8.605  11.483 1.000 90.860 ? 48  LYS A O   1 
ATOM 352  C CG  ? LYS A 1  48 ? -13.642  -8.409   7.780 1.000 90.860 ? 48  LYS A CG  1 
ATOM 353  C CD  ? LYS A 1  48 ? -14.710  -8.635   6.718 1.000 90.860 ? 48  LYS A CD  1 
ATOM 354  C CE  ? LYS A 1  48 ? -15.149  -7.326   6.076 1.000 90.860 ? 48  LYS A CE  1 
ATOM 355  N NZ  ? LYS A 1  48 ? -16.218  -7.540   5.055 1.000 90.860 ? 48  LYS A NZ  1 
ATOM 356  N N   ? GLN A 1  49 ? -12.019  -7.255  10.523 1.000 94.830 ? 49  GLN A N   1 
ATOM 357  C CA  ? GLN A 1  49 ? -12.411  -5.997  11.149 1.000 94.830 ? 49  GLN A CA  1 
ATOM 358  C C   ? GLN A 1  49 ? -12.778  -4.951  10.101 1.000 94.830 ? 49  GLN A C   1 
ATOM 359  C CB  ? GLN A 1  49 ? -11.289  -5.471  12.046 1.000 94.830 ? 49  GLN A CB  1 
ATOM 360  O O   ? GLN A 1  49 ? -12.001  -4.688   9.180 1.000 94.830 ? 49  GLN A O   1 
ATOM 361  C CG  ? GLN A 1  49 ? -10.843  -6.458  13.116 1.000 94.830 ? 49  GLN A CG  1 
ATOM 362  C CD  ? GLN A 1  49 ?  -9.663  -5.953  13.925 1.000 94.830 ? 49  GLN A CD  1 
ATOM 363  N NE2 ? GLN A 1  49 ?  -8.630  -6.779  14.046 1.000 94.830 ? 49  GLN A NE2 1 
ATOM 364  O OE1 ? GLN A 1  49 ?  -9.680  -4.829  14.437 1.000 94.830 ? 49  GLN A OE1 1 
ATOM 365  N N   ? THR A 1  50 ? -14.077  -4.512  10.182 1.000 95.160 ? 50  THR A N   1 
ATOM 366  C CA  ? THR A 1  50 ? -14.500  -3.413   9.321 1.000 95.160 ? 50  THR A CA  1 
ATOM 367  C C   ? THR A 1  50 ? -14.519  -2.097  10.094 1.000 95.160 ? 50  THR A C   1 
ATOM 368  C CB  ? THR A 1  50 ? -15.893  -3.678   8.721 1.000 95.160 ? 50  THR A CB  1 
ATOM 369  O O   ? THR A 1  50 ? -15.231  -1.968  11.093 1.000 95.160 ? 50  THR A O   1 
ATOM 370  C CG2 ? THR A 1  50 ? -16.318  -2.544   7.794 1.000 95.160 ? 50  THR A CG2 1 
ATOM 371  O OG1 ? THR A 1  50 ? -15.860  -4.902   7.976 1.000 95.160 ? 50  THR A OG1 1 
ATOM 372  N N   ? ILE A 1  51 ? -13.685  -1.142   9.604 1.000 96.050 ? 51  ILE A N   1 
ATOM 373  C CA  ? ILE A 1  51 ? -13.507   0.125  10.305 1.000 96.050 ? 51  ILE A CA  1 
ATOM 374  C C   ? ILE A 1  51 ? -13.831   1.284   9.365 1.000 96.050 ? 51  ILE A C   1 
ATOM 375  C CB  ? ILE A 1  51 ? -12.071   0.268  10.857 1.000 96.050 ? 51  ILE A CB  1 
ATOM 376  O O   ? ILE A 1  51 ? -13.326   1.340   8.241 1.000 96.050 ? 51  ILE A O   1 
ATOM 377  C CG1 ? ILE A 1  51 ? -11.695  -0.962  11.691 1.000 96.050 ? 51  ILE A CG1 1 
ATOM 378  C CG2 ? ILE A 1  51 ? -11.935   1.551  11.683 1.000 96.050 ? 51  ILE A CG2 1 
ATOM 379  C CD1 ? ILE A 1  51 ? -10.208  -1.066  12.005 1.000 96.050 ? 51  ILE A CD1 1 
ATOM 380  N N   ? LYS A 1  52 ? -14.620   2.250   9.852 1.000 95.420 ? 52  LYS A N   1 
ATOM 381  C CA  ? LYS A 1  52 ? -14.957   3.430   9.061 1.000 95.420 ? 52  LYS A CA  1 
ATOM 382  C C   ? LYS A 1  52 ? -13.814   4.442   9.069 1.000 95.420 ? 52  LYS A C   1 
ATOM 383  C CB  ? LYS A 1  52 ? -16.237   4.082   9.586 1.000 95.420 ? 52  LYS A CB  1 
ATOM 384  O O   ? LYS A 1  52 ? -13.033   4.497  10.022 1.000 95.420 ? 52  LYS A O   1 
ATOM 385  C CG  ? LYS A 1  52 ? -17.490   3.245   9.373 1.000 95.420 ? 52  LYS A CG  1 
ATOM 386  C CD  ? LYS A 1  52 ? -18.743   3.996   9.804 1.000 95.420 ? 52  LYS A CD  1 
ATOM 387  C CE  ? LYS A 1  52 ? -19.999   3.165   9.577 1.000 95.420 ? 52  LYS A CE  1 
ATOM 388  N NZ  ? LYS A 1  52 ? -21.228   3.886  10.025 1.000 95.420 ? 52  LYS A NZ  1 
ATOM 389  N N   ? LEU A 1  53 ? -13.856   5.252   7.898 1.000 94.610 ? 53  LEU A N   1 
ATOM 390  C CA  ? LEU A 1  53 ? -12.842   6.297   7.806 1.000 94.610 ? 53  LEU A CA  1 
ATOM 391  C C   ? LEU A 1  53 ? -13.252   7.526   8.610 1.000 94.610 ? 53  LEU A C   1 
ATOM 392  C CB  ? LEU A 1  53 ? -12.603   6.685   6.344 1.000 94.610 ? 53  LEU A CB  1 
ATOM 393  O O   ? LEU A 1  53 ? -14.415   7.933   8.579 1.000 94.610 ? 53  LEU A O   1 
ATOM 394  C CG  ? LEU A 1  53 ? -11.944   5.625   5.460 1.000 94.610 ? 53  LEU A CG  1 
ATOM 395  C CD1 ? LEU A 1  53 ? -11.792   6.144   4.034 1.000 94.610 ? 53  LEU A CD1 1 
ATOM 396  C CD2 ? LEU A 1  53 ? -10.591   5.217   6.033 1.000 94.610 ? 53  LEU A CD2 1 
ATOM 397  N N   ? LYS A 1  54 ? -12.219   8.064   9.392 1.000 94.540 ? 54  LYS A N   1 
ATOM 398  C CA  ? LYS A 1  54 ? -12.407   9.345  10.068 1.000 94.540 ? 54  LYS A CA  1 
ATOM 399  C C   ? LYS A 1  54 ? -12.056  10.510   9.147 1.000 94.540 ? 54  LYS A C   1 
ATOM 400  C CB  ? LYS A 1  54 ? -11.560   9.409  11.340 1.000 94.540 ? 54  LYS A CB  1 
ATOM 401  O O   ? LYS A 1  54 ? -12.834  11.456   9.010 1.000 94.540 ? 54  LYS A O   1 
ATOM 402  C CG  ? LYS A 1  54 ? -11.707  10.709  12.117 1.000 94.540 ? 54  LYS A CG  1 
ATOM 403  C CD  ? LYS A 1  54 ? -10.892  10.687  13.404 1.000 94.540 ? 54  LYS A CD  1 
ATOM 404  C CE  ? LYS A 1  54 ? -11.026  11.994  14.174 1.000 94.540 ? 54  LYS A CE  1 
ATOM 405  N NZ  ? LYS A 1  54 ? -10.275  11.956  15.464 1.000 94.540 ? 54  LYS A NZ  1 
ATOM 406  N N   ? LYS A 1  55 ? -10.955  10.406   8.542 1.000 94.530 ? 55  LYS A N   1 
ATOM 407  C CA  ? LYS A 1  55 ? -10.425  11.473   7.699 1.000 94.530 ? 55  LYS A CA  1 
ATOM 408  C C   ? LYS A 1  55 ?  -9.426  10.927   6.683 1.000 94.530 ? 55  LYS A C   1 
ATOM 409  C CB  ? LYS A 1  55 ?  -9.764  12.555   8.555 1.000 94.530 ? 55  LYS A CB  1 
ATOM 410  O O   ? LYS A 1  55 ?  -8.755   9.926   6.942 1.000 94.530 ? 55  LYS A O   1 
ATOM 411  C CG  ? LYS A 1  55 ?  -9.496  13.855   7.810 1.000 94.530 ? 55  LYS A CG  1 
ATOM 412  C CD  ? LYS A 1  55 ?  -9.052  14.961   8.759 1.000 94.530 ? 55  LYS A CD  1 
ATOM 413  C CE  ? LYS A 1  55 ?  -8.909  16.294   8.038 1.000 94.530 ? 55  LYS A CE  1 
ATOM 414  N NZ  ? LYS A 1  55 ?  -8.497  17.387   8.969 1.000 94.530 ? 55  LYS A NZ  1 
ATOM 415  N N   ? THR A 1  56 ?  -9.320  11.640   5.505 1.000 94.950 ? 56  THR A N   1 
ATOM 416  C CA  ? THR A 1  56 ?  -8.351  11.287   4.474 1.000 94.950 ? 56  THR A CA  1 
ATOM 417  C C   ? THR A 1  56 ?  -7.392  12.445   4.214 1.000 94.950 ? 56  THR A C   1 
ATOM 418  C CB  ? THR A 1  56 ?  -9.051  10.893   3.160 1.000 94.950 ? 56  THR A CB  1 
ATOM 419  O O   ? THR A 1  56 ?  -7.784  13.612   4.289 1.000 94.950 ? 56  THR A O   1 
ATOM 420  C CG2 ? THR A 1  56 ? -10.018   9.734   3.379 1.000 94.950 ? 56  THR A CG2 1 
ATOM 421  O OG1 ? THR A 1  56 ?  -9.779  12.019   2.656 1.000 94.950 ? 56  THR A OG1 1 
ATOM 422  N N   ? PHE A 1  57 ?  -6.095  12.070   3.982 1.000 95.970 ? 57  PHE A N   1 
ATOM 423  C CA  ? PHE A 1  57 ?  -5.044  13.063   3.795 1.000 95.970 ? 57  PHE A CA  1 
ATOM 424  C C   ? PHE A 1  57 ?  -4.251  12.779   2.525 1.000 95.970 ? 57  PHE A C   1 
ATOM 425  C CB  ? PHE A 1  57 ?  -4.105  13.088   5.005 1.000 95.970 ? 57  PHE A CB  1 
ATOM 426  O O   ? PHE A 1  57 ?  -3.185  12.162   2.577 1.000 95.970 ? 57  PHE A O   1 
ATOM 427  C CG  ? PHE A 1  57 ?  -4.803  13.367   6.309 1.000 95.970 ? 57  PHE A CG  1 
ATOM 428  C CD1 ? PHE A 1  57 ?  -4.836  14.652   6.835 1.000 95.970 ? 57  PHE A CD1 1 
ATOM 429  C CD2 ? PHE A 1  57 ?  -5.427  12.342   7.009 1.000 95.970 ? 57  PHE A CD2 1 
ATOM 430  C CE1 ? PHE A 1  57 ?  -5.482  14.913   8.042 1.000 95.970 ? 57  PHE A CE1 1 
ATOM 431  C CE2 ? PHE A 1  57 ?  -6.074  12.595   8.215 1.000 95.970 ? 57  PHE A CE2 1 
ATOM 432  C CZ  ? PHE A 1  57 ?  -6.099  13.881   8.730 1.000 95.970 ? 57  PHE A CZ  1 
ATOM 433  N N   ? PRO A 1  58 ?  -4.801  13.245   1.307 1.000 95.420 ? 58  PRO A N   1 
ATOM 434  C CA  ? PRO A 1  58 ?  -3.955  13.116   0.118 1.000 95.420 ? 58  PRO A CA  1 
ATOM 435  C C   ? PRO A 1  58 ?  -2.749  14.052   0.148 1.000 95.420 ? 58  PRO A C   1 
ATOM 436  C CB  ? PRO A 1  58 ?  -4.900  13.480  -1.029 1.000 95.420 ? 58  PRO A CB  1 
ATOM 437  O O   ? PRO A 1  58 ?  -2.820  15.139   0.727 1.000 95.420 ? 58  PRO A O   1 
ATOM 438  C CG  ? PRO A 1  58 ?  -5.916  14.387  -0.414 1.000 95.420 ? 58  PRO A CG  1 
ATOM 439  C CD  ? PRO A 1  58 ?  -6.115  13.979   1.018 1.000 95.420 ? 58  PRO A CD  1 
ATOM 440  N N   ? HIS A 1  59 ?  -1.604  13.484  -0.387 1.000 95.870 ? 59  HIS A N   1 
ATOM 441  C CA  ? HIS A 1  59 ?  -0.478  14.408  -0.470 1.000 95.870 ? 59  HIS A CA  1 
ATOM 442  C C   ? HIS A 1  59 ?  -0.885  15.714  -1.144 1.000 95.870 ? 59  HIS A C   1 
ATOM 443  C CB  ? HIS A 1  59 ?   0.686  13.767  -1.228 1.000 95.870 ? 59  HIS A CB  1 
ATOM 444  O O   ? HIS A 1  59 ?  -1.568  15.701  -2.170 1.000 95.870 ? 59  HIS A O   1 
ATOM 445  C CG  ? HIS A 1  59 ?   1.993  14.465  -1.024 1.000 95.870 ? 59  HIS A CG  1 
ATOM 446  C CD2 ? HIS A 1  59 ?   3.069  14.135  -0.272 1.000 95.870 ? 59  HIS A CD2 1 
ATOM 447  N ND1 ? HIS A 1  59 ?   2.301  15.661  -1.635 1.000 95.870 ? 59  HIS A ND1 1 
ATOM 448  C CE1 ? HIS A 1  59 ?   3.515  16.036  -1.268 1.000 95.870 ? 59  HIS A CE1 1 
ATOM 449  N NE2 ? HIS A 1  59 ?   4.002  15.128  -0.440 1.000 95.870 ? 59  HIS A NE2 1 
ATOM 450  N N   ? PRO A 1  60 ?  -0.473  16.925  -0.645 1.000 94.380 ? 60  PRO A N   1 
ATOM 451  C CA  ? PRO A 1  60 ?  -0.913  18.235  -1.131 1.000 94.380 ? 60  PRO A CA  1 
ATOM 452  C C   ? PRO A 1  60 ?  -0.513  18.491  -2.582 1.000 94.380 ? 60  PRO A C   1 
ATOM 453  C CB  ? PRO A 1  60 ?  -0.209  19.214  -0.188 1.000 94.380 ? 60  PRO A CB  1 
ATOM 454  O O   ? PRO A 1  60 ?  -1.155  19.288  -3.271 1.000 94.380 ? 60  PRO A O   1 
ATOM 455  C CG  ? PRO A 1  60 ?   0.094  18.414   1.037 1.000 94.380 ? 60  PRO A CG  1 
ATOM 456  C CD  ? PRO A 1  60 ?   0.263  16.976   0.639 1.000 94.380 ? 60  PRO A CD  1 
ATOM 457  N N   ? ASN A 1  61 ?   0.513  17.827  -3.029 1.000 93.920 ? 61  ASN A N   1 
ATOM 458  C CA  ? ASN A 1  61 ?   1.008  18.090  -4.376 1.000 93.920 ? 61  ASN A CA  1 
ATOM 459  C C   ? ASN A 1  61 ?   0.463  17.078  -5.381 1.000 93.920 ? 61  ASN A C   1 
ATOM 460  C CB  ? ASN A 1  61 ?   2.538  18.086  -4.396 1.000 93.920 ? 61  ASN A CB  1 
ATOM 461  O O   ? ASN A 1  61 ?   0.834  17.102  -6.556 1.000 93.920 ? 61  ASN A O   1 
ATOM 462  C CG  ? ASN A 1  61 ?   3.134  19.301  -3.712 1.000 93.920 ? 61  ASN A CG  1 
ATOM 463  N ND2 ? ASN A 1  61 ?   4.422  19.233  -3.398 1.000 93.920 ? 61  ASN A ND2 1 
ATOM 464  O OD1 ? ASN A 1  61 ?   2.441  20.293  -3.467 1.000 93.920 ? 61  ASN A OD1 1 
ATOM 465  N N   ? PHE A 1  62 ?  -0.453  16.160  -4.901 1.000 92.120 ? 62  PHE A N   1 
ATOM 466  C CA  ? PHE A 1  62 ?  -1.046  15.195  -5.819 1.000 92.120 ? 62  PHE A CA  1 
ATOM 467  C C   ? PHE A 1  62 ?  -2.029  15.878  -6.763 1.000 92.120 ? 62  PHE A C   1 
ATOM 468  C CB  ? PHE A 1  62 ?  -1.752  14.078  -5.044 1.000 92.120 ? 62  PHE A CB  1 
ATOM 469  O O   ? PHE A 1  62 ?  -2.899  16.632  -6.322 1.000 92.120 ? 62  PHE A O   1 
ATOM 470  C CG  ? PHE A 1  62 ?  -2.517  13.122  -5.919 1.000 92.120 ? 62  PHE A CG  1 
ATOM 471  C CD1 ? PHE A 1  62 ?  -3.905  13.164  -5.972 1.000 92.120 ? 62  PHE A CD1 1 
ATOM 472  C CD2 ? PHE A 1  62 ?  -1.847  12.180  -6.689 1.000 92.120 ? 62  PHE A CD2 1 
ATOM 473  C CE1 ? PHE A 1  62 ?  -4.615  12.280  -6.781 1.000 92.120 ? 62  PHE A CE1 1 
ATOM 474  C CE2 ? PHE A 1  62 ?  -2.550  11.293  -7.499 1.000 92.120 ? 62  PHE A CE2 1 
ATOM 475  C CZ  ? PHE A 1  62 ?  -3.934  11.344  -7.543 1.000 92.120 ? 62  PHE A CZ  1 
ATOM 476  N N   ? THR A 1  63 ?  -1.774  15.635  -8.107 1.000 88.940 ? 63  THR A N   1 
ATOM 477  C CA  ? THR A 1  63 ?  -2.722  16.016  -9.148 1.000 88.940 ? 63  THR A CA  1 
ATOM 478  C C   ? THR A 1  63 ?  -3.087  14.813 -10.013 1.000 88.940 ? 63  THR A C   1 
ATOM 479  C CB  ? THR A 1  63 ?  -2.155  17.137 -10.038 1.000 88.940 ? 63  THR A CB  1 
ATOM 480  O O   ? THR A 1  63 ?  -2.342  13.832 -10.069 1.000 88.940 ? 63  THR A O   1 
ATOM 481  C CG2 ? THR A 1  63 ?  -1.714  18.333  -9.201 1.000 88.940 ? 63  THR A CG2 1 
ATOM 482  O OG1 ? THR A 1  63 ?  -1.027  16.637 -10.767 1.000 88.940 ? 63  THR A OG1 1 
ATOM 483  N N   ? TRP A 1  64 ?  -4.324  14.728 -10.622 1.000 82.490 ? 64  TRP A N   1 
ATOM 484  C CA  ? TRP A 1  64 ?  -4.798  13.624 -11.451 1.000 82.490 ? 64  TRP A CA  1 
ATOM 485  C C   ? TRP A 1  64 ?  -3.952  13.489 -12.713 1.000 82.490 ? 64  TRP A C   1 
ATOM 486  C CB  ? TRP A 1  64 ?  -6.269  13.825 -11.825 1.000 82.490 ? 64  TRP A CB  1 
ATOM 487  O O   ? TRP A 1  64 ?  -3.871  12.407 -13.300 1.000 82.490 ? 64  TRP A O   1 
ATOM 488  C CG  ? TRP A 1  64 ?  -7.228  13.511 -10.717 1.000 82.490 ? 64  TRP A CG  1 
ATOM 489  C CD1 ? TRP A 1  64 ?  -7.854  14.404  -9.892 1.000 82.490 ? 64  TRP A CD1 1 
ATOM 490  C CD2 ? TRP A 1  64 ?  -7.667  12.212 -10.309 1.000 82.490 ? 64  TRP A CD2 1 
ATOM 491  C CE2 ? TRP A 1  64 ?  -8.560  12.392  -9.230 1.000 82.490 ? 64  TRP A CE2 1 
ATOM 492  C CE3 ? TRP A 1  64 ?  -7.391  10.911 -10.753 1.000 82.490 ? 64  TRP A CE3 1 
ATOM 493  N NE1 ? TRP A 1  64 ?  -8.657  13.737  -8.996 1.000 82.490 ? 64  TRP A NE1 1 
ATOM 494  C CH2 ? TRP A 1  64 ?  -8.894  10.056  -9.041 1.000 82.490 ? 64  TRP A CH2 1 
ATOM 495  C CZ2 ? TRP A 1  64 ?  -9.181  11.318  -8.588 1.000 82.490 ? 64  TRP A CZ2 1 
ATOM 496  C CZ3 ? TRP A 1  64 ?  -8.010   9.844 -10.112 1.000 82.490 ? 64  TRP A CZ3 1 
ATOM 497  N N   ? ASP A 1  65 ?  -3.110  14.515 -13.022 1.000 75.690 ? 65  ASP A N   1 
ATOM 498  C CA  ? ASP A 1  65 ?  -2.326  14.560 -14.253 1.000 75.690 ? 65  ASP A CA  1 
ATOM 499  C C   ? ASP A 1  65 ?  -0.857  14.248 -13.980 1.000 75.690 ? 65  ASP A C   1 
ATOM 500  C CB  ? ASP A 1  65 ?  -2.458  15.930 -14.922 1.000 75.690 ? 65  ASP A CB  1 
ATOM 501  O O   ? ASP A 1  65 ?  -0.075  14.051 -14.913 1.000 75.690 ? 65  ASP A O   1 
ATOM 502  C CG  ? ASP A 1  65 ?  -3.854  16.197 -15.456 1.000 75.690 ? 65  ASP A CG  1 
ATOM 503  O OD1 ? ASP A 1  65 ?  -4.557  15.235 -15.834 1.000 75.690 ? 65  ASP A OD1 1 
ATOM 504  O OD2 ? ASP A 1  65 ?  -4.254  17.381 -15.503 1.000 75.690 ? 65  ASP A OD2 1 
ATOM 505  N N   ? SER A 1  66 ?  -0.532  14.122 -12.591 1.000 70.960 ? 66  SER A N   1 
ATOM 506  C CA  ? SER A 1  66 ?   0.871  13.908 -12.250 1.000 70.960 ? 66  SER A CA  1 
ATOM 507  C C   ? SER A 1  66 ?   1.146  12.441 -11.936 1.000 70.960 ? 66  SER A C   1 
ATOM 508  C CB  ? SER A 1  66 ?   1.271  14.777 -11.057 1.000 70.960 ? 66  SER A CB  1 
ATOM 509  O O   ? SER A 1  66 ?   0.285  11.744 -11.396 1.000 70.960 ? 66  SER A O   1 
ATOM 510  O OG  ? SER A 1  66 ?   2.570  14.438 -10.601 1.000 70.960 ? 66  SER A OG  1 
ATOM 511  N N   ? VAL A 1  67 ?   2.243  11.953 -12.353 1.000 71.820 ? 67  VAL A N   1 
ATOM 512  C CA  ? VAL A 1  67 ?   2.699  10.592 -12.091 1.000 71.820 ? 67  VAL A CA  1 
ATOM 513  C C   ? VAL A 1  67 ?   3.394  10.533 -10.732 1.000 71.820 ? 67  VAL A C   1 
ATOM 514  C CB  ? VAL A 1  67 ?   3.651  10.089 -13.199 1.000 71.820 ? 67  VAL A CB  1 
ATOM 515  O O   ? VAL A 1  67 ?   3.580   9.451 -10.169 1.000 71.820 ? 67  VAL A O   1 
ATOM 516  C CG1 ? VAL A 1  67 ?   2.893   9.881 -14.509 1.000 71.820 ? 67  VAL A CG1 1 
ATOM 517  C CG2 ? VAL A 1  67 ?   4.806  11.070 -13.396 1.000 71.820 ? 67  VAL A CG2 1 
ATOM 518  N N   ? GLY A 1  68 ?   3.591  11.778 -10.003 1.000 85.180 ? 68  GLY A N   1 
ATOM 519  C CA  ? GLY A 1  68 ?   4.289  11.882  -8.732 1.000 85.180 ? 68  GLY A CA  1 
ATOM 520  C C   ? GLY A 1  68 ?   3.366  12.186  -7.567 1.000 85.180 ? 68  GLY A C   1 
ATOM 521  O O   ? GLY A 1  68 ?   2.199  12.530  -7.766 1.000 85.180 ? 68  GLY A O   1 
ATOM 522  N N   ? TYR A 1  69 ?   3.724  11.885  -6.345 1.000 92.580 ? 69  TYR A N   1 
ATOM 523  C CA  ? TYR A 1  69 ?   3.069  12.232  -5.089 1.000 92.580 ? 69  TYR A CA  1 
ATOM 524  C C   ? TYR A 1  69 ?   1.801  11.411  -4.889 1.000 92.580 ? 69  TYR A C   1 
ATOM 525  C CB  ? TYR A 1  69 ?   2.734  13.726  -5.053 1.000 92.580 ? 69  TYR A CB  1 
ATOM 526  O O   ? TYR A 1  69 ?   0.855  11.866  -4.243 1.000 92.580 ? 69  TYR A O   1 
ATOM 527  C CG  ? TYR A 1  69 ?   3.938  14.623  -5.208 1.000 92.580 ? 69  TYR A CG  1 
ATOM 528  C CD1 ? TYR A 1  69 ?   4.822  14.825  -4.150 1.000 92.580 ? 69  TYR A CD1 1 
ATOM 529  C CD2 ? TYR A 1  69 ?   4.195  15.270  -6.412 1.000 92.580 ? 69  TYR A CD2 1 
ATOM 530  C CE1 ? TYR A 1  69 ?   5.932  15.651  -4.288 1.000 92.580 ? 69  TYR A CE1 1 
ATOM 531  C CE2 ? TYR A 1  69 ?   5.302  16.099  -6.561 1.000 92.580 ? 69  TYR A CE2 1 
ATOM 532  O OH  ? TYR A 1  69 ?   7.261  17.102  -5.638 1.000 92.580 ? 69  TYR A OH  1 
ATOM 533  C CZ  ? TYR A 1  69 ?   6.164  16.283  -5.496 1.000 92.580 ? 69  TYR A CZ  1 
ATOM 534  N N   ? ASP A 1  70 ?   1.598  10.344  -5.639 1.000 94.070 ? 70  ASP A N   1 
ATOM 535  C CA  ? ASP A 1  70 ?   0.432   9.472  -5.535 1.000 94.070 ? 70  ASP A CA  1 
ATOM 536  C C   ? ASP A 1  70 ?   0.449   8.686  -4.225 1.000 94.070 ? 70  ASP A C   1 
ATOM 537  C CB  ? ASP A 1  70 ?   0.373   8.511  -6.724 1.000 94.070 ? 70  ASP A CB  1 
ATOM 538  O O   ? ASP A 1  70 ?   0.735   7.487  -4.218 1.000 94.070 ? 70  ASP A O   1 
ATOM 539  C CG  ? ASP A 1  70 ?  -0.935   7.743  -6.802 1.000 94.070 ? 70  ASP A CG  1 
ATOM 540  O OD1 ? ASP A 1  70 ?  -1.929   8.165  -6.171 1.000 94.070 ? 70  ASP A OD1 1 
ATOM 541  O OD2 ? ASP A 1  70 ?  -0.972   6.705  -7.497 1.000 94.070 ? 70  ASP A OD2 1 
ATOM 542  N N   ? ILE A 1  71 ?   0.256   9.380  -3.068 1.000 96.070 ? 71  ILE A N   1 
ATOM 543  C CA  ? ILE A 1  71 ?   0.296   8.814  -1.724 1.000 96.070 ? 71  ILE A CA  1 
ATOM 544  C C   ? ILE A 1  71 ?  -0.765   9.483  -0.852 1.000 96.070 ? 71  ILE A C   1 
ATOM 545  C CB  ? ILE A 1  71 ?   1.693   8.973  -1.085 1.000 96.070 ? 71  ILE A CB  1 
ATOM 546  O O   ? ILE A 1  71 ?  -1.003  10.687  -0.966 1.000 96.070 ? 71  ILE A O   1 
ATOM 547  C CG1 ? ILE A 1  71 ?   1.736   8.282   0.283 1.000 96.070 ? 71  ILE A CG1 1 
ATOM 548  C CG2 ? ILE A 1  71 ?   2.067  10.453  -0.963 1.000 96.070 ? 71  ILE A CG2 1 
ATOM 549  C CD1 ? ILE A 1  71 ?   3.133   8.173   0.878 1.000 96.070 ? 71  ILE A CD1 1 
ATOM 550  N N   ? MET A 1  72 ?  -1.452   8.695  -0.017 1.000 96.060 ? 72  MET A N   1 
ATOM 551  C CA  ? MET A 1  72 ?  -2.511   9.191   0.857 1.000 96.060 ? 72  MET A CA  1 
ATOM 552  C C   ? MET A 1  72 ?  -2.526   8.431   2.179 1.000 96.060 ? 72  MET A C   1 
ATOM 553  C CB  ? MET A 1  72 ?  -3.873   9.074   0.171 1.000 96.060 ? 72  MET A CB  1 
ATOM 554  O O   ? MET A 1  72 ?  -2.299   7.220   2.206 1.000 96.060 ? 72  MET A O   1 
ATOM 555  C CG  ? MET A 1  72 ?  -5.037   9.526   1.039 1.000 96.060 ? 72  MET A CG  1 
ATOM 556  S SD  ? MET A 1  72 ?  -6.638   9.490   0.142 1.000 96.060 ? 72  MET A SD  1 
ATOM 557  C CE  ? MET A 1  72 ?  -6.858   7.699  -0.047 1.000 96.060 ? 72  MET A CE  1 
ATOM 558  N N   ? LEU A 1  73 ?  -2.775   9.138   3.281 1.000 97.390 ? 73  LEU A N   1 
ATOM 559  C CA  ? LEU A 1  73 ?  -3.015   8.552   4.595 1.000 97.390 ? 73  LEU A CA  1 
ATOM 560  C C   ? LEU A 1  73 ?  -4.502   8.568   4.933 1.000 97.390 ? 73  LEU A C   1 
ATOM 561  C CB  ? LEU A 1  73 ?  -2.227   9.304   5.670 1.000 97.390 ? 73  LEU A CB  1 
ATOM 562  O O   ? LEU A 1  73 ?  -5.192   9.554   4.669 1.000 97.390 ? 73  LEU A O   1 
ATOM 563  C CG  ? LEU A 1  73 ?  -0.719   9.047   5.710 1.000 97.390 ? 73  LEU A CG  1 
ATOM 564  C CD1 ? LEU A 1  73 ?  -0.022  10.111   6.551 1.000 97.390 ? 73  LEU A CD1 1 
ATOM 565  C CD2 ? LEU A 1  73 ?  -0.429   7.653   6.255 1.000 97.390 ? 73  LEU A CD2 1 
ATOM 566  N N   ? LEU A 1  74 ?  -4.918   7.412   5.455 1.000 96.920 ? 74  LEU A N   1 
ATOM 567  C CA  ? LEU A 1  74 ?  -6.282   7.303   5.961 1.000 96.920 ? 74  LEU A CA  1 
ATOM 568  C C   ? LEU A 1  74 ?  -6.288   7.177   7.481 1.000 96.920 ? 74  LEU A C   1 
ATOM 569  C CB  ? LEU A 1  74 ?  -6.993   6.101   5.334 1.000 96.920 ? 74  LEU A CB  1 
ATOM 570  O O   ? LEU A 1  74 ?  -5.577   6.340   8.042 1.000 96.920 ? 74  LEU A O   1 
ATOM 571  C CG  ? LEU A 1  74 ?  -6.888   5.968   3.814 1.000 96.920 ? 74  LEU A CG  1 
ATOM 572  C CD1 ? LEU A 1  74 ?  -7.606   4.709   3.342 1.000 96.920 ? 74  LEU A CD1 1 
ATOM 573  C CD2 ? LEU A 1  74 ?  -7.459   7.205   3.129 1.000 96.920 ? 74  LEU A CD2 1 
ATOM 574  N N   ? GLN A 1  75 ?  -7.022   8.070   8.133 1.000 96.920 ? 75  GLN A N   1 
ATOM 575  C CA  ? GLN A 1  75 ?  -7.244   7.912   9.566 1.000 96.920 ? 75  GLN A CA  1 
ATOM 576  C C   ? GLN A 1  75 ?  -8.534   7.145   9.841 1.000 96.920 ? 75  GLN A C   1 
ATOM 577  C CB  ? GLN A 1  75 ?  -7.288   9.276  10.257 1.000 96.920 ? 75  GLN A CB  1 
ATOM 578  O O   ? GLN A 1  75 ?  -9.611   7.551   9.399 1.000 96.920 ? 75  GLN A O   1 
ATOM 579  C CG  ? GLN A 1  75 ?  -7.282   9.196  11.778 1.000 96.920 ? 75  GLN A CG  1 
ATOM 580  C CD  ? GLN A 1  75 ?  -7.270  10.562  12.438 1.000 96.920 ? 75  GLN A CD  1 
ATOM 581  N NE2 ? GLN A 1  75 ?  -6.763  10.623  13.664 1.000 96.920 ? 75  GLN A NE2 1 
ATOM 582  O OE1 ? GLN A 1  75 ?  -7.712  11.554  11.849 1.000 96.920 ? 75  GLN A OE1 1 
ATOM 583  N N   ? LEU A 1  76 ?  -8.352   5.987  10.593 1.000 96.930 ? 76  LEU A N   1 
ATOM 584  C CA  ? LEU A 1  76 ?  -9.503   5.149  10.913 1.000 96.930 ? 76  LEU A CA  1 
ATOM 585  C C   ? LEU A 1  76 ? -10.276   5.717  12.099 1.000 96.930 ? 76  LEU A C   1 
ATOM 586  C CB  ? LEU A 1  76 ?  -9.054   3.717  11.219 1.000 96.930 ? 76  LEU A CB  1 
ATOM 587  O O   ? LEU A 1  76 ?  -9.682   6.290  13.015 1.000 96.930 ? 76  LEU A O   1 
ATOM 588  C CG  ? LEU A 1  76 ?  -8.215   3.025  10.144 1.000 96.930 ? 76  LEU A CG  1 
ATOM 589  C CD1 ? LEU A 1  76 ?  -7.800   1.634  10.611 1.000 96.930 ? 76  LEU A CD1 1 
ATOM 590  C CD2 ? LEU A 1  76 ?  -8.986   2.947   8.831 1.000 96.930 ? 76  LEU A CD2 1 
ATOM 591  N N   ? ARG A 1  77 ? -11.657   5.597  12.079 1.000 96.040 ? 77  ARG A N   1 
ATOM 592  C CA  ? ARG A 1  77 ? -12.487   6.076  13.180 1.000 96.040 ? 77  ARG A CA  1 
ATOM 593  C C   ? ARG A 1  77 ? -12.110   5.390  14.489 1.000 96.040 ? 77  ARG A C   1 
ATOM 594  C CB  ? ARG A 1  77 ? -13.969   5.845  12.876 1.000 96.040 ? 77  ARG A CB  1 
ATOM 595  O O   ? ARG A 1  77 ? -12.110   6.020  15.548 1.000 96.040 ? 77  ARG A O   1 
ATOM 596  C CG  ? ARG A 1  77 ? -14.912   6.515  13.863 1.000 96.040 ? 77  ARG A CG  1 
ATOM 597  C CD  ? ARG A 1  77 ? -16.367   6.371  13.440 1.000 96.040 ? 77  ARG A CD  1 
ATOM 598  N NE  ? ARG A 1  77 ? -17.275   6.951  14.425 1.000 96.040 ? 77  ARG A NE  1 
ATOM 599  N NH1 ? ARG A 1  77 ? -19.139   6.865  13.063 1.000 96.040 ? 77  ARG A NH1 1 
ATOM 600  N NH2 ? ARG A 1  77 ? -19.305   7.705  15.190 1.000 96.040 ? 77  ARG A NH2 1 
ATOM 601  C CZ  ? ARG A 1  77 ? -18.571   7.172  14.224 1.000 96.040 ? 77  ARG A CZ  1 
ATOM 602  N N   ? ASN A 1  78 ? -11.840   4.044  14.434 1.000 96.720 ? 78  ASN A N   1 
ATOM 603  C CA  ? ASN A 1  78 ? -11.359   3.252  15.561 1.000 96.720 ? 78  ASN A CA  1 
ATOM 604  C C   ? ASN A 1  78 ? -10.061   2.524  15.221 1.000 96.720 ? 78  ASN A C   1 
ATOM 605  C CB  ? ASN A 1  78 ? -12.427   2.252  16.009 1.000 96.720 ? 78  ASN A CB  1 
ATOM 606  O O   ? ASN A 1  78 ?  -9.840   2.145  14.069 1.000 96.720 ? 78  ASN A O   1 
ATOM 607  C CG  ? ASN A 1  78 ? -13.721   2.925  16.421 1.000 96.720 ? 78  ASN A CG  1 
ATOM 608  N ND2 ? ASN A 1  78 ? -14.786   2.671  15.670 1.000 96.720 ? 78  ASN A ND2 1 
ATOM 609  O OD1 ? ASN A 1  78 ? -13.763   3.668  17.405 1.000 96.720 ? 78  ASN A OD1 1 
ATOM 610  N N   ? LYS A 1  79 ?  -9.211   2.357  16.383 1.000 97.500 ? 79  LYS A N   1 
ATOM 611  C CA  ? LYS A 1  79 ?  -7.980   1.593  16.202 1.000 97.500 ? 79  LYS A CA  1 
ATOM 612  C C   ? LYS A 1  79 ?  -8.282   0.140  15.845 1.000 97.500 ? 79  LYS A C   1 
ATOM 613  C CB  ? LYS A 1  79 ?  -7.119   1.654  17.465 1.000 97.500 ? 79  LYS A CB  1 
ATOM 614  O O   ? LYS A 1  79 ?  -9.207  -0.461  16.397 1.000 97.500 ? 79  LYS A O   1 
ATOM 615  C CG  ? LYS A 1  79 ?  -6.618   3.050  17.805 1.000 97.500 ? 79  LYS A CG  1 
ATOM 616  C CD  ? LYS A 1  79 ?  -5.785   3.049  19.080 1.000 97.500 ? 79  LYS A CD  1 
ATOM 617  C CE  ? LYS A 1  79 ?  -5.313   4.451  19.442 1.000 97.500 ? 79  LYS A CE  1 
ATOM 618  N NZ  ? LYS A 1  79 ?  -4.541   4.463  20.720 1.000 97.500 ? 79  LYS A NZ  1 
ATOM 619  N N   ? ALA A 1  80 ?  -7.515  -0.383  14.844 1.000 97.230 ? 80  ALA A N   1 
ATOM 620  C CA  ? ALA A 1  80 ?  -7.586  -1.812  14.553 1.000 97.230 ? 80  ALA A CA  1 
ATOM 621  C C   ? ALA A 1  80 ?  -7.026  -2.637  15.708 1.000 97.230 ? 80  ALA A C   1 
ATOM 622  C CB  ? ALA A 1  80 ?  -6.835  -2.131  13.262 1.000 97.230 ? 80  ALA A CB  1 
ATOM 623  O O   ? ALA A 1  80 ?  -6.058  -2.231  16.356 1.000 97.230 ? 80  ALA A O   1 
ATOM 624  N N   ? ILE A 1  81 ?  -7.701  -3.741  16.007 1.000 96.700 ? 81  ILE A N   1 
ATOM 625  C CA  ? ILE A 1  81 ?  -7.191  -4.663  17.016 1.000 96.700 ? 81  ILE A CA  1 
ATOM 626  C C   ? ILE A 1  81 ?  -6.085  -5.527  16.414 1.000 96.700 ? 81  ILE A C   1 
ATOM 627  C CB  ? ILE A 1  81 ?  -8.316  -5.555  17.587 1.000 96.700 ? 81  ILE A CB  1 
ATOM 628  O O   ? ILE A 1  81 ?  -6.338  -6.332  15.515 1.000 96.700 ? 81  ILE A O   1 
ATOM 629  C CG1 ? ILE A 1  81 ?  -9.426  -4.690  18.195 1.000 96.700 ? 81  ILE A CG1 1 
ATOM 630  C CG2 ? ILE A 1  81 ?  -7.756  -6.535  18.622 1.000 96.700 ? 81  ILE A CG2 1 
ATOM 631  C CD1 ? ILE A 1  81 ? -10.697  -5.459  18.529 1.000 96.700 ? 81  ILE A CD1 1 
ATOM 632  N N   ? LEU A 1  82 ?  -4.827  -5.279  16.906 1.000 96.730 ? 82  LEU A N   1 
ATOM 633  C CA  ? LEU A 1  82 ?  -3.699  -6.047  16.391 1.000 96.730 ? 82  LEU A CA  1 
ATOM 634  C C   ? LEU A 1  82 ?  -3.701  -7.463  16.956 1.000 96.730 ? 82  LEU A C   1 
ATOM 635  C CB  ? LEU A 1  82 ?  -2.378  -5.352  16.730 1.000 96.730 ? 82  LEU A CB  1 
ATOM 636  O O   ? LEU A 1  82 ?  -3.827  -7.652  18.169 1.000 96.730 ? 82  LEU A O   1 
ATOM 637  C CG  ? LEU A 1  82 ?  -2.247  -3.892  16.291 1.000 96.730 ? 82  LEU A CG  1 
ATOM 638  C CD1 ? LEU A 1  82 ?  -0.847  -3.371  16.594 1.000 96.730 ? 82  LEU A CD1 1 
ATOM 639  C CD2 ? LEU A 1  82 ?  -2.567  -3.750  14.807 1.000 96.730 ? 82  LEU A CD2 1 
ATOM 640  N N   ? ASN A 1  83 ?  -3.508  -8.516  16.082 1.000 94.770 ? 83  ASN A N   1 
ATOM 641  C CA  ? ASN A 1  83 ?  -3.444  -9.942  16.383 1.000 94.770 ? 83  ASN A CA  1 
ATOM 642  C C   ? ASN A 1  83 ?  -2.741 -10.718  15.273 1.000 94.770 ? 83  ASN A C   1 
ATOM 643  C CB  ? ASN A 1  83 ?  -4.848 -10.505  16.617 1.000 94.770 ? 83  ASN A CB  1 
ATOM 644  O O   ? ASN A 1  83 ?  -2.053 -10.129  14.438 1.000 94.770 ? 83  ASN A O   1 
ATOM 645  C CG  ? ASN A 1  83 ?  -5.762 -10.309  15.424 1.000 94.770 ? 83  ASN A CG  1 
ATOM 646  N ND2 ? ASN A 1  83 ?  -7.040 -10.066  15.690 1.000 94.770 ? 83  ASN A ND2 1 
ATOM 647  O OD1 ? ASN A 1  83 ?  -5.324 -10.376  14.273 1.000 94.770 ? 83  ASN A OD1 1 
ATOM 648  N N   ? LYS A 1  84 ?  -2.857 -12.002  15.340 1.000 93.680 ? 84  LYS A N   1 
ATOM 649  C CA  ? LYS A 1  84 ?  -2.123 -12.816  14.375 1.000 93.680 ? 84  LYS A CA  1 
ATOM 650  C C   ? LYS A 1  84 ?  -2.580 -12.524  12.949 1.000 93.680 ? 84  LYS A C   1 
ATOM 651  C CB  ? LYS A 1  84 ?  -2.294 -14.303  14.686 1.000 93.680 ? 84  LYS A CB  1 
ATOM 652  O O   ? LYS A 1  84 ?  -1.858 -12.804  11.990 1.000 93.680 ? 84  LYS A O   1 
ATOM 653  C CG  ? LYS A 1  84 ?  -3.719 -14.810  14.520 1.000 93.680 ? 84  LYS A CG  1 
ATOM 654  C CD  ? LYS A 1  84 ?  -3.823 -16.298  14.829 1.000 93.680 ? 84  LYS A CD  1 
ATOM 655  C CE  ? LYS A 1  84 ?  -5.257 -16.796  14.708 1.000 93.680 ? 84  LYS A CE  1 
ATOM 656  N NZ  ? LYS A 1  84 ?  -5.366 -18.251  15.027 1.000 93.680 ? 84  LYS A NZ  1 
ATOM 657  N N   ? PHE A 1  85 ?  -3.766 -11.823  12.743 1.000 92.950 ? 85  PHE A N   1 
ATOM 658  C CA  ? PHE A 1  85 ?  -4.350 -11.612  11.424 1.000 92.950 ? 85  PHE A CA  1 
ATOM 659  C C   ? PHE A 1  85 ?  -4.240 -10.149  11.011 1.000 92.950 ? 85  PHE A C   1 
ATOM 660  C CB  ? PHE A 1  85 ?  -5.816 -12.053  11.407 1.000 92.950 ? 85  PHE A CB  1 
ATOM 661  O O   ? PHE A 1  85 ?  -4.349  -9.823   9.827 1.000 92.950 ? 85  PHE A O   1 
ATOM 662  C CG  ? PHE A 1  85 ?  -6.020 -13.497  11.779 1.000 92.950 ? 85  PHE A CG  1 
ATOM 663  C CD1 ? PHE A 1  85 ?  -5.734 -14.510  10.872 1.000 92.950 ? 85  PHE A CD1 1 
ATOM 664  C CD2 ? PHE A 1  85 ?  -6.497 -13.842  13.037 1.000 92.950 ? 85  PHE A CD2 1 
ATOM 665  C CE1 ? PHE A 1  85 ?  -5.921 -15.848  11.214 1.000 92.950 ? 85  PHE A CE1 1 
ATOM 666  C CE2 ? PHE A 1  85 ?  -6.687 -15.176  13.386 1.000 92.950 ? 85  PHE A CE2 1 
ATOM 667  C CZ  ? PHE A 1  85 ?  -6.399 -16.177  12.472 1.000 92.950 ? 85  PHE A CZ  1 
ATOM 668  N N   ? VAL A 1  86 ?  -4.051  -9.290  12.060 1.000 95.460 ? 86  VAL A N   1 
ATOM 669  C CA  ? VAL A 1  86 ?  -3.941  -7.858  11.808 1.000 95.460 ? 86  VAL A CA  1 
ATOM 670  C C   ? VAL A 1  86 ?  -2.642  -7.326  12.408 1.000 95.460 ? 86  VAL A C   1 
ATOM 671  C CB  ? VAL A 1  86 ?  -5.149  -7.085  12.382 1.000 95.460 ? 86  VAL A CB  1 
ATOM 672  O O   ? VAL A 1  86 ?  -2.444  -7.382  13.624 1.000 95.460 ? 86  VAL A O   1 
ATOM 673  C CG1 ? VAL A 1  86 ?  -5.041  -5.596  12.061 1.000 95.460 ? 86  VAL A CG1 1 
ATOM 674  C CG2 ? VAL A 1  86 ?  -6.456  -7.659  11.838 1.000 95.460 ? 86  VAL A CG2 1 
ATOM 675  N N   ? SER A 1  87 ?  -1.722  -6.843  11.477 1.000 95.580 ? 87  SER A N   1 
ATOM 676  C CA  ? SER A 1  87 ?  -0.449  -6.275  11.907 1.000 95.580 ? 87  SER A CA  1 
ATOM 677  C C   ? SER A 1  87 ?  -0.113  -5.013  11.120 1.000 95.580 ? 87  SER A C   1 
ATOM 678  C CB  ? SER A 1  87 ?   0.676  -7.299  11.749 1.000 95.580 ? 87  SER A CB  1 
ATOM 679  O O   ? SER A 1  87 ?  -0.758  -4.712  10.114 1.000 95.580 ? 87  SER A O   1 
ATOM 680  O OG  ? SER A 1  87 ?   0.849  -7.650  10.387 1.000 95.580 ? 87  SER A OG  1 
ATOM 681  N N   ? THR A 1  88 ?   0.853  -4.293  11.696 1.000 97.200 ? 88  THR A N   1 
ATOM 682  C CA  ? THR A 1  88 ?   1.348  -3.105  11.010 1.000 97.200 ? 88  THR A CA  1 
ATOM 683  C C   ? THR A 1  88 ?   2.609  -3.427  10.212 1.000 97.200 ? 88  THR A C   1 
ATOM 684  C CB  ? THR A 1  88 ?   1.644  -1.968  12.006 1.000 97.200 ? 88  THR A CB  1 
ATOM 685  O O   ? THR A 1  88 ?   3.384  -4.305  10.595 1.000 97.200 ? 88  THR A O   1 
ATOM 686  C CG2 ? THR A 1  88 ?   0.419  -1.648  12.856 1.000 97.200 ? 88  THR A CG2 1 
ATOM 687  O OG1 ? THR A 1  88 ?   2.719  -2.362  12.867 1.000 97.200 ? 88  THR A OG1 1 
ATOM 688  N N   ? LEU A 1  89 ?   2.713  -2.667   9.022 1.000 96.310 ? 89  LEU A N   1 
ATOM 689  C CA  ? LEU A 1  89 ?   3.927  -2.775   8.220 1.000 96.310 ? 89  LEU A CA  1 
ATOM 690  C C   ? LEU A 1  89 ?   4.932  -1.695   8.607 1.000 96.310 ? 89  LEU A C   1 
ATOM 691  C CB  ? LEU A 1  89 ?   3.595  -2.670   6.729 1.000 96.310 ? 89  LEU A CB  1 
ATOM 692  O O   ? LEU A 1  89 ?   4.556  -0.542   8.827 1.000 96.310 ? 89  LEU A O   1 
ATOM 693  C CG  ? LEU A 1  89 ?   2.798  -3.829   6.129 1.000 96.310 ? 89  LEU A CG  1 
ATOM 694  C CD1 ? LEU A 1  89 ?   2.624  -3.630   4.627 1.000 96.310 ? 89  LEU A CD1 1 
ATOM 695  C CD2 ? LEU A 1  89 ?   3.484  -5.159   6.421 1.000 96.310 ? 89  LEU A CD2 1 
ATOM 696  N N   ? LYS A 1  90 ?   6.194  -2.104   8.605 1.000 96.390 ? 90  LYS A N   1 
ATOM 697  C CA  ? LYS A 1  90 ?   7.257  -1.150   8.906 1.000 96.390 ? 90  LYS A CA  1 
ATOM 698  C C   ? LYS A 1  90 ?   7.598  -0.304   7.683 1.000 96.390 ? 90  LYS A C   1 
ATOM 699  C CB  ? LYS A 1  90 ?   8.506  -1.878   9.405 1.000 96.390 ? 90  LYS A CB  1 
ATOM 700  O O   ? LYS A 1  90 ?   7.696  -0.824   6.569 1.000 96.390 ? 90  LYS A O   1 
ATOM 701  C CG  ? LYS A 1  90 ?   8.310  -2.613  10.722 1.000 96.390 ? 90  LYS A CG  1 
ATOM 702  C CD  ? LYS A 1  90 ?   9.580  -3.333  11.156 1.000 96.390 ? 90  LYS A CD  1 
ATOM 703  C CE  ? LYS A 1  90 ?   9.363  -4.132  12.433 1.000 96.390 ? 90  LYS A CE  1 
ATOM 704  N NZ  ? LYS A 1  90 ?  10.580  -4.909  12.815 1.000 96.390 ? 90  LYS A NZ  1 
ATOM 705  N N   ? LEU A 1  91 ?   7.743   1.058   7.979 1.000 97.070 ? 91  LEU A N   1 
ATOM 706  C CA  ? LEU A 1  91 ?   8.153   1.970   6.917 1.000 97.070 ? 91  LEU A CA  1 
ATOM 707  C C   ? LEU A 1  91 ?   9.657   1.887   6.680 1.000 97.070 ? 91  LEU A C   1 
ATOM 708  C CB  ? LEU A 1  91 ?   7.757   3.408   7.262 1.000 97.070 ? 91  LEU A CB  1 
ATOM 709  O O   ? LEU A 1  91 ?  10.426   1.665   7.618 1.000 97.070 ? 91  LEU A O   1 
ATOM 710  C CG  ? LEU A 1  91 ?   6.258   3.702   7.323 1.000 97.070 ? 91  LEU A CG  1 
ATOM 711  C CD1 ? LEU A 1  91 ?   6.015   5.106   7.869 1.000 97.070 ? 91  LEU A CD1 1 
ATOM 712  C CD2 ? LEU A 1  91 ?   5.624   3.541   5.946 1.000 97.070 ? 91  LEU A CD2 1 
ATOM 713  N N   ? PRO A 1  92 ?  10.131   2.013   5.454 1.000 96.230 ? 92  PRO A N   1 
ATOM 714  C CA  ? PRO A 1  92 ?  11.553   1.884   5.127 1.000 96.230 ? 92  PRO A CA  1 
ATOM 715  C C   ? PRO A 1  92 ?  12.389   3.046   5.658 1.000 96.230 ? 92  PRO A C   1 
ATOM 716  C CB  ? PRO A 1  92 ?  11.561   1.859   3.597 1.000 96.230 ? 92  PRO A CB  1 
ATOM 717  O O   ? PRO A 1  92 ?  11.893   4.171   5.762 1.000 96.230 ? 92  PRO A O   1 
ATOM 718  C CG  ? PRO A 1  92 ?  10.402   2.711   3.194 1.000 96.230 ? 92  PRO A CG  1 
ATOM 719  C CD  ? PRO A 1  92 ?   9.279   2.478   4.163 1.000 96.230 ? 92  PRO A CD  1 
ATOM 720  N N   ? LYS A 1  93 ?  13.679   2.712   6.009 1.000 91.610 ? 93  LYS A N   1 
ATOM 721  C CA  ? LYS A 1  93 ?  14.635   3.728   6.438 1.000 91.610 ? 93  LYS A CA  1 
ATOM 722  C C   ? LYS A 1  93 ?  15.498   4.199   5.270 1.000 91.610 ? 93  LYS A C   1 
ATOM 723  C CB  ? LYS A 1  93 ?  15.523   3.189   7.561 1.000 91.610 ? 93  LYS A CB  1 
ATOM 724  O O   ? LYS A 1  93 ?  15.996   5.326   5.275 1.000 91.610 ? 93  LYS A O   1 
ATOM 725  C CG  ? LYS A 1  93 ?  14.777   2.902   8.856 1.000 91.610 ? 93  LYS A CG  1 
ATOM 726  C CD  ? LYS A 1  93 ?  15.720   2.412   9.947 1.000 91.610 ? 93  LYS A CD  1 
ATOM 727  C CE  ? LYS A 1  93 ?  14.971   2.095  11.234 1.000 91.610 ? 93  LYS A CE  1 
ATOM 728  N NZ  ? LYS A 1  93 ?  15.885   1.576  12.294 1.000 91.610 ? 93  LYS A NZ  1 
ATOM 729  N N   ? LYS A 1  94 ?  15.625   3.313   4.276 1.000 91.030 ? 94  LYS A N   1 
ATOM 730  C CA  ? LYS A 1  94 ?  16.427   3.622   3.096 1.000 91.030 ? 94  LYS A CA  1 
ATOM 731  C C   ? LYS A 1  94 ?  15.692   3.235   1.816 1.000 91.030 ? 94  LYS A C   1 
ATOM 732  C CB  ? LYS A 1  94 ?  17.777   2.907   3.162 1.000 91.030 ? 94  LYS A CB  1 
ATOM 733  O O   ? LYS A 1  94 ?  14.723   2.474   1.855 1.000 91.030 ? 94  LYS A O   1 
ATOM 734  C CG  ? LYS A 1  94 ?  18.619   3.286   4.372 1.000 91.030 ? 94  LYS A CG  1 
ATOM 735  C CD  ? LYS A 1  94 ?  19.944   2.534   4.388 1.000 91.030 ? 94  LYS A CD  1 
ATOM 736  C CE  ? LYS A 1  94 ?  20.792   2.919   5.593 1.000 91.030 ? 94  LYS A CE  1 
ATOM 737  N NZ  ? LYS A 1  94 ?  22.064   2.139   5.647 1.000 91.030 ? 94  LYS A NZ  1 
ATOM 738  N N   ? SER A 1  95 ?  16.352   3.778   0.742 1.000 91.730 ? 95  SER A N   1 
ATOM 739  C CA  ? SER A 1  95 ?  15.816   3.473  -0.580 1.000 91.730 ? 95  SER A CA  1 
ATOM 740  C C   ? SER A 1  95 ?  16.130   2.037  -0.987 1.000 91.730 ? 95  SER A C   1 
ATOM 741  C CB  ? SER A 1  95 ?  16.377   4.441  -1.623 1.000 91.730 ? 95  SER A CB  1 
ATOM 742  O O   ? SER A 1  95 ?  17.167   1.491  -0.606 1.000 91.730 ? 95  SER A O   1 
ATOM 743  O OG  ? SER A 1  95 ?  15.956   5.768  -1.355 1.000 91.730 ? 95  SER A OG  1 
ATOM 744  N N   ? VAL A 1  96 ?  15.176   1.517  -1.834 1.000 93.250 ? 96  VAL A N   1 
ATOM 745  C CA  ? VAL A 1  96 ?  15.397   0.178  -2.369 1.000 93.250 ? 96  VAL A CA  1 
ATOM 746  C C   ? VAL A 1  96 ?  16.217   0.264  -3.655 1.000 93.250 ? 96  VAL A C   1 
ATOM 747  C CB  ? VAL A 1  96 ?  14.063  -0.555  -2.636 1.000 93.250 ? 96  VAL A CB  1 
ATOM 748  O O   ? VAL A 1  96 ?  15.993   1.149  -4.484 1.000 93.250 ? 96  VAL A O   1 
ATOM 749  C CG1 ? VAL A 1  96 ?  13.335  -0.844  -1.325 1.000 93.250 ? 96  VAL A CG1 1 
ATOM 750  C CG2 ? VAL A 1  96 ?  13.180   0.270  -3.571 1.000 93.250 ? 96  VAL A CG2 1 
ATOM 751  N N   ? LYS A 1  97 ?  17.259  -0.632  -3.783 1.000 92.750 ? 97  LYS A N   1 
ATOM 752  C CA  ? LYS A 1  97 ?  18.165  -0.622  -4.928 1.000 92.750 ? 97  LYS A CA  1 
ATOM 753  C C   ? LYS A 1  97 ?  17.658  -1.538  -6.038 1.000 92.750 ? 97  LYS A C   1 
ATOM 754  C CB  ? LYS A 1  97 ?  19.572  -1.044  -4.503 1.000 92.750 ? 97  LYS A CB  1 
ATOM 755  O O   ? LYS A 1  97 ?  16.985  -2.535  -5.769 1.000 92.750 ? 97  LYS A O   1 
ATOM 756  C CG  ? LYS A 1  97 ?  20.222  -0.106  -3.496 1.000 92.750 ? 97  LYS A CG  1 
ATOM 757  C CD  ? LYS A 1  97 ?  21.634  -0.556  -3.143 1.000 92.750 ? 97  LYS A CD  1 
ATOM 758  C CE  ? LYS A 1  97 ?  22.283   0.379  -2.132 1.000 92.750 ? 97  LYS A CE  1 
ATOM 759  N NZ  ? LYS A 1  97 ?  23.659  -0.071  -1.764 1.000 92.750 ? 97  LYS A NZ  1 
ATOM 760  N N   ? PRO A 1  98 ?  18.034  -1.150  -7.246 1.000 93.950 ? 98  PRO A N   1 
ATOM 761  C CA  ? PRO A 1  98 ?  17.714  -2.059  -8.349 1.000 93.950 ? 98  PRO A CA  1 
ATOM 762  C C   ? PRO A 1  98 ?  18.259  -3.468  -8.130 1.000 93.950 ? 98  PRO A C   1 
ATOM 763  C CB  ? PRO A 1  98 ?  18.381  -1.397  -9.557 1.000 93.950 ? 98  PRO A CB  1 
ATOM 764  O O   ? PRO A 1  98 ?  19.353  -3.633  -7.583 1.000 93.950 ? 98  PRO A O   1 
ATOM 765  C CG  ? PRO A 1  98 ?  18.442   0.056  -9.211 1.000 93.950 ? 98  PRO A CG  1 
ATOM 766  C CD  ? PRO A 1  98 ?  18.686   0.184  -7.734 1.000 93.950 ? 98  PRO A CD  1 
ATOM 767  N N   ? GLY A 1  99 ?  17.451  -4.511  -8.561 1.000 93.460 ? 99  GLY A N   1 
ATOM 768  C CA  ? GLY A 1  99 ?  17.846  -5.901  -8.400 1.000 93.460 ? 99  GLY A CA  1 
ATOM 769  C C   ? GLY A 1  99 ?  17.296  -6.535  -7.137 1.000 93.460 ? 99  GLY A C   1 
ATOM 770  O O   ? GLY A 1  99 ?  17.403  -7.749  -6.948 1.000 93.460 ? 99  GLY A O   1 
ATOM 771  N N   ? THR A 1 100 ?  16.768  -5.698  -6.251 1.000 95.290 ? 100 THR A N   1 
ATOM 772  C CA  ? THR A 1 100 ?  16.159  -6.171  -5.012 1.000 95.290 ? 100 THR A CA  1 
ATOM 773  C C   ? THR A 1 100 ?  14.903  -6.987  -5.304 1.000 95.290 ? 100 THR A C   1 
ATOM 774  C CB  ? THR A 1 100 ?  15.807  -4.997  -4.079 1.000 95.290 ? 100 THR A CB  1 
ATOM 775  O O   ? THR A 1 100 ?  14.051  -6.565  -6.088 1.000 95.290 ? 100 THR A O   1 
ATOM 776  C CG2 ? THR A 1 100 ?  15.216  -5.497  -2.765 1.000 95.290 ? 100 THR A CG2 1 
ATOM 777  O OG1 ? THR A 1 100 ?  16.994  -4.244  -3.800 1.000 95.290 ? 100 THR A OG1 1 
ATOM 778  N N   ? LYS A 1 101 ?  14.748  -8.186  -4.659 1.000 94.340 ? 101 LYS A N   1 
ATOM 779  C CA  ? LYS A 1 101 ?  13.552  -9.017  -4.763 1.000 94.340 ? 101 LYS A CA  1 
ATOM 780  C C   ? LYS A 1 101 ?  12.478  -8.560  -3.779 1.000 94.340 ? 101 LYS A C   1 
ATOM 781  C CB  ? LYS A 1 101 ?  13.896 -10.487  -4.517 1.000 94.340 ? 101 LYS A CB  1 
ATOM 782  O O   ? LYS A 1 101 ?  12.736  -8.444  -2.579 1.000 94.340 ? 101 LYS A O   1 
ATOM 783  C CG  ? LYS A 1 101 ?  14.947 -11.043  -5.466 1.000 94.340 ? 101 LYS A CG  1 
ATOM 784  C CD  ? LYS A 1 101 ?  14.454 -11.048  -6.907 1.000 94.340 ? 101 LYS A CD  1 
ATOM 785  C CE  ? LYS A 1 101 ?  15.483 -11.659  -7.849 1.000 94.340 ? 101 LYS A CE  1 
ATOM 786  N NZ  ? LYS A 1 101 ?  15.054 -11.561  -9.276 1.000 94.340 ? 101 LYS A NZ  1 
ATOM 787  N N   ? CYS A 1 102 ?  11.312  -8.324  -4.296 1.000 94.680 ? 102 CYS A N   1 
ATOM 788  C CA  ? CYS A 1 102 ?  10.195  -7.821  -3.504 1.000 94.680 ? 102 CYS A CA  1 
ATOM 789  C C   ? CYS A 1 102 ?   8.942  -8.656  -3.737 1.000 94.680 ? 102 CYS A C   1 
ATOM 790  C CB  ? CYS A 1 102 ?   9.914  -6.357  -3.843 1.000 94.680 ? 102 CYS A CB  1 
ATOM 791  O O   ? CYS A 1 102 ?   8.928  -9.535  -4.600 1.000 94.680 ? 102 CYS A O   1 
ATOM 792  S SG  ? CYS A 1 102 ?  11.328  -5.265  -3.578 1.000 94.680 ? 102 CYS A SG  1 
ATOM 793  N N   ? SER A 1 103 ?   7.899  -8.376  -2.897 1.000 93.500 ? 103 SER A N   1 
ATOM 794  C CA  ? SER A 1 103 ?   6.579  -8.973  -3.072 1.000 93.500 ? 103 SER A CA  1 
ATOM 795  C C   ? SER A 1 103 ?   5.483  -7.914  -3.029 1.000 93.500 ? 103 SER A C   1 
ATOM 796  C CB  ? SER A 1 103 ?   6.321 -10.029  -1.996 1.000 93.500 ? 103 SER A CB  1 
ATOM 797  O O   ? SER A 1 103 ?   5.618  -6.901  -2.340 1.000 93.500 ? 103 SER A O   1 
ATOM 798  O OG  ? SER A 1 103 ?   6.259  -9.434  -0.712 1.000 93.500 ? 103 SER A OG  1 
ATOM 799  N N   ? VAL A 1 104 ?   4.463  -8.138  -3.788 1.000 92.010 ? 104 VAL A N   1 
ATOM 800  C CA  ? VAL A 1 104 ?   3.300  -7.257  -3.803 1.000 92.010 ? 104 VAL A CA  1 
ATOM 801  C C   ? VAL A 1 104 ?   2.032  -8.072  -3.553 1.000 92.010 ? 104 VAL A C   1 
ATOM 802  C CB  ? VAL A 1 104 ?   3.185  -6.491  -5.140 1.000 92.010 ? 104 VAL A CB  1 
ATOM 803  O O   ? VAL A 1 104 ?   1.909  -9.202  -4.030 1.000 92.010 ? 104 VAL A O   1 
ATOM 804  C CG1 ? VAL A 1 104 ?   3.023  -7.462  -6.307 1.000 92.010 ? 104 VAL A CG1 1 
ATOM 805  C CG2 ? VAL A 1 104 ?   2.017  -5.508  -5.092 1.000 92.010 ? 104 VAL A CG2 1 
ATOM 806  N N   ? ALA A 1 105 ?   1.158  -7.539  -2.746 1.000 90.630 ? 105 ALA A N   1 
ATOM 807  C CA  ? ALA A 1 105 ?  -0.095  -8.214  -2.416 1.000 90.630 ? 105 ALA A CA  1 
ATOM 808  C C   ? ALA A 1 105 ?  -1.296  -7.331  -2.740 1.000 90.630 ? 105 ALA A C   1 
ATOM 809  C CB  ? ALA A 1 105 ?  -0.113  -8.611  -0.942 1.000 90.630 ? 105 ALA A CB  1 
ATOM 810  O O   ? ALA A 1 105 ?  -1.213  -6.104  -2.658 1.000 90.630 ? 105 ALA A O   1 
ATOM 811  N N   ? GLY A 1 106 ?  -2.398  -8.032  -3.187 1.000 90.060 ? 106 GLY A N   1 
ATOM 812  C CA  ? GLY A 1 106 ?  -3.603  -7.259  -3.447 1.000 90.060 ? 106 GLY A CA  1 
ATOM 813  C C   ? GLY A 1 106 ?  -4.756  -8.105  -3.953 1.000 90.060 ? 106 GLY A C   1 
ATOM 814  O O   ? GLY A 1 106 ?  -4.593  -9.301  -4.202 1.000 90.060 ? 106 GLY A O   1 
ATOM 815  N N   ? TRP A 1 107 ?  -5.990  -7.513  -4.009 1.000 88.800 ? 107 TRP A N   1 
ATOM 816  C CA  ? TRP A 1 107 ?  -7.219  -8.124  -4.505 1.000 88.800 ? 107 TRP A CA  1 
ATOM 817  C C   ? TRP A 1 107 ?  -7.567  -7.597  -5.893 1.000 88.800 ? 107 TRP A C   1 
ATOM 818  C CB  ? TRP A 1 107 ?  -8.378  -7.861  -3.540 1.000 88.800 ? 107 TRP A CB  1 
ATOM 819  O O   ? TRP A 1 107 ?  -8.742  -7.520  -6.258 1.000 88.800 ? 107 TRP A O   1 
ATOM 820  C CG  ? TRP A 1 107 ?  -8.290  -8.632  -2.258 1.000 88.800 ? 107 TRP A CG  1 
ATOM 821  C CD1 ? TRP A 1 107 ?  -8.694  -9.921  -2.041 1.000 88.800 ? 107 TRP A CD1 1 
ATOM 822  C CD2 ? TRP A 1 107 ?  -7.768  -8.161  -1.012 1.000 88.800 ? 107 TRP A CD2 1 
ATOM 823  C CE2 ? TRP A 1 107 ?  -7.886  -9.218  -0.082 1.000 88.800 ? 107 TRP A CE2 1 
ATOM 824  C CE3 ? TRP A 1 107 ?  -7.210  -6.946  -0.590 1.000 88.800 ? 107 TRP A CE3 1 
ATOM 825  N NE1 ? TRP A 1 107 ?  -8.453 -10.279  -0.735 1.000 88.800 ? 107 TRP A NE1 1 
ATOM 826  C CH2 ? TRP A 1 107 ?  -6.924  -7.897   1.630 1.000 88.800 ? 107 TRP A CH2 1 
ATOM 827  C CZ2 ? TRP A 1 107 ?  -7.466  -9.096   1.245 1.000 88.800 ? 107 TRP A CZ2 1 
ATOM 828  C CZ3 ? TRP A 1 107 ?  -6.793  -6.827   0.730 1.000 88.800 ? 107 TRP A CZ3 1 
ATOM 829  N N   ? GLY A 1 108 ?  -6.504  -7.159  -6.624 1.000 80.880 ? 108 GLY A N   1 
ATOM 830  C CA  ? GLY A 1 108 ?  -6.757  -6.614  -7.948 1.000 80.880 ? 108 GLY A CA  1 
ATOM 831  C C   ? GLY A 1 108 ?  -7.215  -7.660  -8.946 1.000 80.880 ? 108 GLY A C   1 
ATOM 832  O O   ? GLY A 1 108 ?  -7.217  -8.855  -8.644 1.000 80.880 ? 108 GLY A O   1 
ATOM 833  N N   ? LYS A 1 109 ?  -7.748  -7.304 -10.150 1.000 75.540 ? 109 LYS A N   1 
ATOM 834  C CA  ? LYS A 1 109 ?  -8.260  -8.189 -11.193 1.000 75.540 ? 109 LYS A CA  1 
ATOM 835  C C   ? LYS A 1 109 ?  -7.166  -9.118 -11.711 1.000 75.540 ? 109 LYS A C   1 
ATOM 836  C CB  ? LYS A 1 109 ?  -8.847  -7.375 -12.347 1.000 75.540 ? 109 LYS A CB  1 
ATOM 837  O O   ? LYS A 1 109 ?  -6.020  -8.699 -11.888 1.000 75.540 ? 109 LYS A O   1 
ATOM 838  C CG  ? LYS A 1 109 ? -10.124  -6.629 -11.992 1.000 75.540 ? 109 LYS A CG  1 
ATOM 839  C CD  ? LYS A 1 109 ? -10.704  -5.906 -13.201 1.000 75.540 ? 109 LYS A CD  1 
ATOM 840  C CE  ? LYS A 1 109 ? -11.972  -5.143 -12.842 1.000 75.540 ? 109 LYS A CE  1 
ATOM 841  N NZ  ? LYS A 1 109 ? -12.525  -4.404 -14.016 1.000 75.540 ? 109 LYS A NZ  1 
ATOM 842  N N   ? ASP A 1 110 ?  -7.328 -10.432 -11.611 1.000 67.050 ? 110 ASP A N   1 
ATOM 843  C CA  ? ASP A 1 110 ?  -6.408 -11.454 -12.100 1.000 67.050 ? 110 ASP A CA  1 
ATOM 844  C C   ? ASP A 1 110 ?  -6.676 -11.777 -13.568 1.000 67.050 ? 110 ASP A C   1 
ATOM 845  C CB  ? ASP A 1 110 ?  -6.518 -12.724 -11.254 1.000 67.050 ? 110 ASP A CB  1 
ATOM 846  O O   ? ASP A 1 110 ?  -6.381 -12.881 -14.030 1.000 67.050 ? 110 ASP A O   1 
ATOM 847  C CG  ? ASP A 1 110 ?  -7.871 -13.403 -11.375 1.000 67.050 ? 110 ASP A CG  1 
ATOM 848  O OD1 ? ASP A 1 110 ?  -8.739 -12.903 -12.123 1.000 67.050 ? 110 ASP A OD1 1 
ATOM 849  O OD2 ? ASP A 1 110 ?  -8.072 -14.445 -10.715 1.000 67.050 ? 110 ASP A OD2 1 
ATOM 850  N N   ? GLY A 1 111 ?  -6.425 -10.766 -14.563 1.000 62.130 ? 111 GLY A N   1 
ATOM 851  C CA  ? GLY A 1 111 ?  -6.594 -11.015 -15.986 1.000 62.130 ? 111 GLY A CA  1 
ATOM 852  C C   ? GLY A 1 111 ?  -8.024 -11.343 -16.369 1.000 62.130 ? 111 GLY A C   1 
ATOM 853  O O   ? GLY A 1 111 ?  -8.326 -11.550 -17.547 1.000 62.130 ? 111 GLY A O   1 
ATOM 854  N N   ? THR A 1 112 ?  -8.971 -11.498 -15.314 1.000 64.420 ? 112 THR A N   1 
ATOM 855  C CA  ? THR A 1 112 ? -10.417 -11.612 -15.469 1.000 64.420 ? 112 THR A CA  1 
ATOM 856  C C   ? THR A 1 112 ? -11.098 -10.276 -15.189 1.000 64.420 ? 112 THR A C   1 
ATOM 857  C CB  ? THR A 1 112 ? -10.995 -12.692 -14.535 1.000 64.420 ? 112 THR A CB  1 
ATOM 858  O O   ? THR A 1 112 ? -10.434  -9.292 -14.855 1.000 64.420 ? 112 THR A O   1 
ATOM 859  C CG2 ? THR A 1 112 ? -10.269 -14.021 -14.714 1.000 64.420 ? 112 THR A CG2 1 
ATOM 860  O OG1 ? THR A 1 112 ? -10.856 -12.263 -13.175 1.000 64.420 ? 112 THR A OG1 1 
ATOM 861  N N   ? LYS A 1 113 ? -12.480 -10.149 -15.526 1.000 62.970 ? 113 LYS A N   1 
ATOM 862  C CA  ? LYS A 1 113 ? -13.261  -8.939 -15.286 1.000 62.970 ? 113 LYS A CA  1 
ATOM 863  C C   ? LYS A 1 113 ? -13.711  -8.854 -13.831 1.000 62.970 ? 113 LYS A C   1 
ATOM 864  C CB  ? LYS A 1 113 ? -14.476  -8.892 -16.214 1.000 62.970 ? 113 LYS A CB  1 
ATOM 865  O O   ? LYS A 1 113 ? -14.184  -7.807 -13.382 1.000 62.970 ? 113 LYS A O   1 
ATOM 866  C CG  ? LYS A 1 113 ? -14.131  -8.628 -17.673 1.000 62.970 ? 113 LYS A CG  1 
ATOM 867  C CD  ? LYS A 1 113 ? -15.383  -8.395 -18.509 1.000 62.970 ? 113 LYS A CD  1 
ATOM 868  C CE  ? LYS A 1 113 ? -15.042  -8.170 -19.976 1.000 62.970 ? 113 LYS A CE  1 
ATOM 869  N NZ  ? LYS A 1 113 ? -16.261  -7.889 -20.792 1.000 62.970 ? 113 LYS A NZ  1 
ATOM 870  N N   ? SER A 1 114 ? -13.363 -10.040 -12.944 1.000 71.610 ? 114 SER A N   1 
ATOM 871  C CA  ? SER A 1 114 ? -13.839  -9.991 -11.566 1.000 71.610 ? 114 SER A CA  1 
ATOM 872  C C   ? SER A 1 114 ? -12.677  -9.981 -10.579 1.000 71.610 ? 114 SER A C   1 
ATOM 873  C CB  ? SER A 1 114 ? -14.757 -11.178 -11.273 1.000 71.610 ? 114 SER A CB  1 
ATOM 874  O O   ? SER A 1 114 ? -11.590 -10.474 -10.888 1.000 71.610 ? 114 SER A O   1 
ATOM 875  O OG  ? SER A 1 114 ? -14.060 -12.403 -11.424 1.000 71.610 ? 114 SER A OG  1 
ATOM 876  N N   ? TYR A 1 115 ? -12.846  -9.270  -9.363 1.000 78.700 ? 115 TYR A N   1 
ATOM 877  C CA  ? TYR A 1 115 ? -11.894  -9.276  -8.258 1.000 78.700 ? 115 TYR A CA  1 
ATOM 878  C C   ? TYR A 1 115 ? -11.810 -10.656  -7.617 1.000 78.700 ? 115 TYR A C   1 
ATOM 879  C CB  ? TYR A 1 115 ? -12.287  -8.235  -7.205 1.000 78.700 ? 115 TYR A CB  1 
ATOM 880  O O   ? TYR A 1 115 ? -12.835 -11.294  -7.365 1.000 78.700 ? 115 TYR A O   1 
ATOM 881  C CG  ? TYR A 1 115 ? -12.185  -6.810  -7.693 1.000 78.700 ? 115 TYR A CG  1 
ATOM 882  C CD1 ? TYR A 1 115 ? -10.968  -6.132  -7.676 1.000 78.700 ? 115 TYR A CD1 1 
ATOM 883  C CD2 ? TYR A 1 115 ? -13.305  -6.138  -8.171 1.000 78.700 ? 115 TYR A CD2 1 
ATOM 884  C CE1 ? TYR A 1 115 ? -10.870  -4.818  -8.123 1.000 78.700 ? 115 TYR A CE1 1 
ATOM 885  C CE2 ? TYR A 1 115 ? -13.219  -4.825  -8.620 1.000 78.700 ? 115 TYR A CE2 1 
ATOM 886  O OH  ? TYR A 1 115 ? -11.907  -2.874  -9.036 1.000 78.700 ? 115 TYR A OH  1 
ATOM 887  C CZ  ? TYR A 1 115 ? -11.999  -4.174  -8.593 1.000 78.700 ? 115 TYR A CZ  1 
ATOM 888  N N   ? PRO A 1 116 ? -10.591 -11.115  -7.503 1.000 83.510 ? 116 PRO A N   1 
ATOM 889  C CA  ? PRO A 1 116 ? -10.500 -12.368  -6.749 1.000 83.510 ? 116 PRO A CA  1 
ATOM 890  C C   ? PRO A 1 116 ? -11.044 -12.243  -5.328 1.000 83.510 ? 116 PRO A C   1 
ATOM 891  C CB  ? PRO A 1 116 ?  -8.998 -12.663  -6.735 1.000 83.510 ? 116 PRO A CB  1 
ATOM 892  O O   ? PRO A 1 116 ? -11.043 -11.149  -4.757 1.000 83.510 ? 116 PRO A O   1 
ATOM 893  C CG  ? PRO A 1 116 ?  -8.345 -11.321  -6.815 1.000 83.510 ? 116 PRO A CG  1 
ATOM 894  C CD  ? PRO A 1 116 ?  -9.218 -10.414  -7.635 1.000 83.510 ? 116 PRO A CD  1 
ATOM 895  N N   ? ASP A 1 117 ? -11.560 -13.323  -4.873 1.000 84.810 ? 117 ASP A N   1 
ATOM 896  C CA  ? ASP A 1 117 ? -12.080 -13.341  -3.509 1.000 84.810 ? 117 ASP A CA  1 
ATOM 897  C C   ? ASP A 1 117 ? -10.948 -13.476  -2.492 1.000 84.810 ? 117 ASP A C   1 
ATOM 898  C CB  ? ASP A 1 117 ? -13.084 -14.482  -3.333 1.000 84.810 ? 117 ASP A CB  1 
ATOM 899  O O   ? ASP A 1 117 ? -11.003 -12.882  -1.413 1.000 84.810 ? 117 ASP A O   1 
ATOM 900  C CG  ? ASP A 1 117 ? -13.818 -14.426  -2.004 1.000 84.810 ? 117 ASP A CG  1 
ATOM 901  O OD1 ? ASP A 1 117 ? -14.412 -13.376  -1.680 1.000 84.810 ? 117 ASP A OD1 1 
ATOM 902  O OD2 ? ASP A 1 117 ? -13.799 -15.441  -1.275 1.000 84.810 ? 117 ASP A OD2 1 
ATOM 903  N N   ? THR A 1 118 ?  -9.885 -14.127  -2.848 1.000 89.480 ? 118 THR A N   1 
ATOM 904  C CA  ? THR A 1 118 ?  -8.776 -14.384  -1.935 1.000 89.480 ? 118 THR A CA  1 
ATOM 905  C C   ? THR A 1 118 ?  -7.567 -13.527  -2.300 1.000 89.480 ? 118 THR A C   1 
ATOM 906  C CB  ? THR A 1 118 ?  -8.377 -15.871  -1.946 1.000 89.480 ? 118 THR A CB  1 
ATOM 907  O O   ? THR A 1 118 ?  -7.338 -13.235  -3.475 1.000 89.480 ? 118 THR A O   1 
ATOM 908  C CG2 ? THR A 1 118 ?  -9.529 -16.753  -1.477 1.000 89.480 ? 118 THR A CG2 1 
ATOM 909  O OG1 ? THR A 1 118 ?  -8.010 -16.252  -3.277 1.000 89.480 ? 118 THR A OG1 1 
ATOM 910  N N   ? LEU A 1 119 ?  -6.922 -13.012  -1.253 1.000 87.940 ? 119 LEU A N   1 
ATOM 911  C CA  ? LEU A 1 119 ?  -5.716 -12.203  -1.391 1.000 87.940 ? 119 LEU A CA  1 
ATOM 912  C C   ? LEU A 1 119 ?  -4.653 -12.944  -2.196 1.000 87.940 ? 119 LEU A C   1 
ATOM 913  C CB  ? LEU A 1 119 ?  -5.161 -11.827  -0.015 1.000 87.940 ? 119 LEU A CB  1 
ATOM 914  O O   ? LEU A 1 119 ?  -4.400 -14.127  -1.955 1.000 87.940 ? 119 LEU A O   1 
ATOM 915  C CG  ? LEU A 1 119 ?  -3.969 -10.868  -0.003 1.000 87.940 ? 119 LEU A CG  1 
ATOM 916  C CD1 ? LEU A 1 119 ?  -4.394  -9.489  -0.497 1.000 87.940 ? 119 LEU A CD1 1 
ATOM 917  C CD2 ? LEU A 1 119 ?  -3.369 -10.779   1.396 1.000 87.940 ? 119 LEU A CD2 1 
ATOM 918  N N   ? LYS A 1 120 ?  -4.033 -12.221  -3.105 1.000 89.010 ? 120 LYS A N   1 
ATOM 919  C CA  ? LYS A 1 120 ?  -2.985 -12.776  -3.957 1.000 89.010 ? 120 LYS A CA  1 
ATOM 920  C C   ? LYS A 1 120 ?  -1.667 -12.032  -3.762 1.000 89.010 ? 120 LYS A C   1 
ATOM 921  C CB  ? LYS A 1 120 ?  -3.404 -12.723  -5.427 1.000 89.010 ? 120 LYS A CB  1 
ATOM 922  O O   ? LYS A 1 120 ?  -1.661 -10.856  -3.391 1.000 89.010 ? 120 LYS A O   1 
ATOM 923  C CG  ? LYS A 1 120 ?  -4.636 -13.555  -5.750 1.000 89.010 ? 120 LYS A CG  1 
ATOM 924  C CD  ? LYS A 1 120 ?  -4.845 -13.685  -7.254 1.000 89.010 ? 120 LYS A CD  1 
ATOM 925  C CE  ? LYS A 1 120 ?  -6.007 -14.613  -7.579 1.000 89.010 ? 120 LYS A CE  1 
ATOM 926  N NZ  ? LYS A 1 120 ?  -6.197 -14.766  -9.053 1.000 89.010 ? 120 LYS A NZ  1 
ATOM 927  N N   ? GLU A 1 121 ?  -0.599 -12.747  -4.027 1.000 89.100 ? 121 GLU A N   1 
ATOM 928  C CA  ? GLU A 1 121 ?   0.742 -12.185  -3.900 1.000 89.100 ? 121 GLU A CA  1 
ATOM 929  C C   ? GLU A 1 121 ?   1.598 -12.520  -5.118 1.000 89.100 ? 121 GLU A C   1 
ATOM 930  C CB  ? GLU A 1 121 ?   1.419 -12.692  -2.625 1.000 89.100 ? 121 GLU A CB  1 
ATOM 931  O O   ? GLU A 1 121 ?   1.494 -13.616  -5.674 1.000 89.100 ? 121 GLU A O   1 
ATOM 932  C CG  ? GLU A 1 121 ?   2.805 -12.109  -2.391 1.000 89.100 ? 121 GLU A CG  1 
ATOM 933  C CD  ? GLU A 1 121 ?   3.460 -12.610  -1.114 1.000 89.100 ? 121 GLU A CD  1 
ATOM 934  O OE1 ? GLU A 1 121 ?   4.645 -12.287  -0.872 1.000 89.100 ? 121 GLU A OE1 1 
ATOM 935  O OE2 ? GLU A 1 121 ?   2.782 -13.333  -0.349 1.000 89.100 ? 121 GLU A OE2 1 
ATOM 936  N N   ? ALA A 1 122 ?   2.427 -11.561  -5.469 1.000 86.830 ? 122 ALA A N   1 
ATOM 937  C CA  ? ALA A 1 122 ?   3.336 -11.771  -6.593 1.000 86.830 ? 122 ALA A CA  1 
ATOM 938  C C   ? ALA A 1 122 ?   4.753 -11.328  -6.242 1.000 86.830 ? 122 ALA A C   1 
ATOM 939  C CB  ? ALA A 1 122 ?   2.838 -11.022  -7.827 1.000 86.830 ? 122 ALA A CB  1 
ATOM 940  O O   ? ALA A 1 122 ?   4.943 -10.365  -5.496 1.000 86.830 ? 122 ALA A O   1 
ATOM 941  N N   ? ASN A 1 123 ?   5.730 -12.131  -6.793 1.000 89.320 ? 123 ASN A N   1 
ATOM 942  C CA  ? ASN A 1 123 ?   7.134 -11.760  -6.655 1.000 89.320 ? 123 ASN A CA  1 
ATOM 943  C C   ? ASN A 1 123 ?   7.583 -10.834  -7.783 1.000 89.320 ? 123 ASN A C   1 
ATOM 944  C CB  ? ASN A 1 123 ?   8.017 -13.008  -6.610 1.000 89.320 ? 123 ASN A CB  1 
ATOM 945  O O   ? ASN A 1 123 ?   7.302 -11.094  -8.954 1.000 89.320 ? 123 ASN A O   1 
ATOM 946  C CG  ? ASN A 1 123 ?   7.770 -13.854  -5.377 1.000 89.320 ? 123 ASN A CG  1 
ATOM 947  N ND2 ? ASN A 1 123 ?   7.758 -15.170  -5.553 1.000 89.320 ? 123 ASN A ND2 1 
ATOM 948  O OD1 ? ASN A 1 123 ?   7.591 -13.329  -4.275 1.000 89.320 ? 123 ASN A OD1 1 
ATOM 949  N N   ? ILE A 1 124 ?   8.320  -9.767  -7.300 1.000 90.590 ? 124 ILE A N   1 
ATOM 950  C CA  ? ILE A 1 124 ?   8.759  -8.823  -8.322 1.000 90.590 ? 124 ILE A CA  1 
ATOM 951  C C   ? ILE A 1 124 ?  10.206  -8.411  -8.057 1.000 90.590 ? 124 ILE A C   1 
ATOM 952  C CB  ? ILE A 1 124 ?   7.847  -7.576  -8.368 1.000 90.590 ? 124 ILE A CB  1 
ATOM 953  O O   ? ILE A 1 124 ?  10.725  -8.617  -6.957 1.000 90.590 ? 124 ILE A O   1 
ATOM 954  C CG1 ? ILE A 1 124 ?   7.875  -6.844  -7.022 1.000 90.590 ? 124 ILE A CG1 1 
ATOM 955  C CG2 ? ILE A 1 124 ?   6.416  -7.968  -8.749 1.000 90.590 ? 124 ILE A CG2 1 
ATOM 956  C CD1 ? ILE A 1 124 ?   7.261  -5.451  -7.062 1.000 90.590 ? 124 ILE A CD1 1 
ATOM 957  N N   ? THR A 1 125 ?  10.820  -7.853  -9.203 1.000 92.390 ? 125 THR A N   1 
ATOM 958  C CA  ? THR A 1 125 ?  12.196  -7.383  -9.089 1.000 92.390 ? 125 THR A CA  1 
ATOM 959  C C   ? THR A 1 125 ?  12.295  -5.905  -9.457 1.000 92.390 ? 125 THR A C   1 
ATOM 960  C CB  ? THR A 1 125 ?  13.142  -8.202  -9.987 1.000 92.390 ? 125 THR A CB  1 
ATOM 961  O O   ? THR A 1 125 ?  11.768  -5.480 -10.487 1.000 92.390 ? 125 THR A O   1 
ATOM 962  C CG2 ? THR A 1 125 ?  14.587  -7.742  -9.828 1.000 92.390 ? 125 THR A CG2 1 
ATOM 963  O OG1 ? THR A 1 125 ?  13.051  -9.587  -9.628 1.000 92.390 ? 125 THR A OG1 1 
ATOM 964  N N   ? VAL A 1 126 ?  13.016  -5.182  -8.612 1.000 93.950 ? 126 VAL A N   1 
ATOM 965  C CA  ? VAL A 1 126 ?  13.191  -3.750  -8.826 1.000 93.950 ? 126 VAL A CA  1 
ATOM 966  C C   ? VAL A 1 126 ?  14.154  -3.515  -9.987 1.000 93.950 ? 126 VAL A C   1 
ATOM 967  C CB  ? VAL A 1 126 ?  13.708  -3.044  -7.553 1.000 93.950 ? 126 VAL A CB  1 
ATOM 968  O O   ? VAL A 1 126 ?  15.208  -4.150 -10.066 1.000 93.950 ? 126 VAL A O   1 
ATOM 969  C CG1 ? VAL A 1 126 ?  14.021  -1.576  -7.839 1.000 93.950 ? 126 VAL A CG1 1 
ATOM 970  C CG2 ? VAL A 1 126 ?  12.687  -3.166  -6.424 1.000 93.950 ? 126 VAL A CG2 1 
ATOM 971  N N   ? LEU A 1 127 ?  13.686  -2.561 -10.854 1.000 92.090 ? 127 LEU A N   1 
ATOM 972  C CA  ? LEU A 1 127 ?  14.476  -2.236 -12.036 1.000 92.090 ? 127 LEU A CA  1 
ATOM 973  C C   ? LEU A 1 127 ?  15.144  -0.873 -11.887 1.000 92.090 ? 127 LEU A C   1 
ATOM 974  C CB  ? LEU A 1 127 ?  13.597  -2.252 -13.290 1.000 92.090 ? 127 LEU A CB  1 
ATOM 975  O O   ? LEU A 1 127 ?  14.701  -0.045 -11.088 1.000 92.090 ? 127 LEU A O   1 
ATOM 976  C CG  ? LEU A 1 127 ?  12.817  -3.541 -13.554 1.000 92.090 ? 127 LEU A CG  1 
ATOM 977  C CD1 ? LEU A 1 127 ?  11.941  -3.386 -14.793 1.000 92.090 ? 127 LEU A CD1 1 
ATOM 978  C CD2 ? LEU A 1 127 ?  13.770  -4.721 -13.710 1.000 92.090 ? 127 LEU A CD2 1 
ATOM 979  N N   ? LYS A 1 128 ?  16.163  -0.757 -12.803 1.000 92.130 ? 128 LYS A N   1 
ATOM 980  C CA  ? LYS A 1 128 ?  16.741   0.579 -12.911 1.000 92.130 ? 128 LYS A CA  1 
ATOM 981  C C   ? LYS A 1 128 ?  15.755   1.556 -13.544 1.000 92.130 ? 128 LYS A C   1 
ATOM 982  C CB  ? LYS A 1 128 ?  18.035   0.539 -13.725 1.000 92.130 ? 128 LYS A CB  1 
ATOM 983  O O   ? LYS A 1 128 ?  15.047   1.205 -14.491 1.000 92.130 ? 128 LYS A O   1 
ATOM 984  C CG  ? LYS A 1 128 ?  19.182  -0.180 -13.031 1.000 92.130 ? 128 LYS A CG  1 
ATOM 985  C CD  ? LYS A 1 128 ?  20.460  -0.124 -13.857 1.000 92.130 ? 128 LYS A CD  1 
ATOM 986  C CE  ? LYS A 1 128 ?  21.599  -0.873 -13.180 1.000 92.130 ? 128 LYS A CE  1 
ATOM 987  N NZ  ? LYS A 1 128 ?  22.838  -0.872 -14.015 1.000 92.130 ? 128 LYS A NZ  1 
ATOM 988  N N   ? MET A 1 129 ?  15.686   2.765 -12.991 1.000 88.980 ? 129 MET A N   1 
ATOM 989  C CA  ? MET A 1 129 ?  14.734   3.781 -13.430 1.000 88.980 ? 129 MET A CA  1 
ATOM 990  C C   ? MET A 1 129 ?  14.943   4.122 -14.902 1.000 88.980 ? 129 MET A C   1 
ATOM 991  C CB  ? MET A 1 129 ?  14.862   5.044 -12.577 1.000 88.980 ? 129 MET A CB  1 
ATOM 992  O O   ? MET A 1 129 ?  13.984   4.420 -15.616 1.000 88.980 ? 129 MET A O   1 
ATOM 993  C CG  ? MET A 1 129 ?  13.770   6.070 -12.833 1.000 88.980 ? 129 MET A CG  1 
ATOM 994  S SD  ? MET A 1 129 ?  12.088   5.390 -12.558 1.000 88.980 ? 129 MET A SD  1 
ATOM 995  C CE  ? MET A 1 129 ?  12.125   5.161 -10.758 1.000 88.980 ? 129 MET A CE  1 
ATOM 996  N N   ? GLU A 1 130 ?  16.150   4.028 -15.464 1.000 88.790 ? 130 GLU A N   1 
ATOM 997  C CA  ? GLU A 1 130 ?  16.465   4.303 -16.863 1.000 88.790 ? 130 GLU A CA  1 
ATOM 998  C C   ? GLU A 1 130 ?  15.694   3.373 -17.795 1.000 88.790 ? 130 GLU A C   1 
ATOM 999  C CB  ? GLU A 1 130 ?  17.969   4.170 -17.113 1.000 88.790 ? 130 GLU A CB  1 
ATOM 1000 O O   ? GLU A 1 130 ?  15.231   3.794 -18.858 1.000 88.790 ? 130 GLU A O   1 
ATOM 1001 C CG  ? GLU A 1 130 ?  18.808   5.208 -16.382 1.000 88.790 ? 130 GLU A CG  1 
ATOM 1002 C CD  ? GLU A 1 130 ?  19.123   4.822 -14.946 1.000 88.790 ? 130 GLU A CD  1 
ATOM 1003 O OE1 ? GLU A 1 130 ?  19.733   5.637 -14.218 1.000 88.790 ? 130 GLU A OE1 1 
ATOM 1004 O OE2 ? GLU A 1 130 ?  18.758   3.694 -14.545 1.000 88.790 ? 130 GLU A OE2 1 
ATOM 1005 N N   ? ILE A 1 131 ?  15.586   2.119 -17.366 1.000 87.660 ? 131 ILE A N   1 
ATOM 1006 C CA  ? ILE A 1 131 ?  14.851   1.120 -18.135 1.000 87.660 ? 131 ILE A CA  1 
ATOM 1007 C C   ? ILE A 1 131 ?  13.369   1.487 -18.176 1.000 87.660 ? 131 ILE A C   1 
ATOM 1008 C CB  ? ILE A 1 131 ?  15.036  -0.296 -17.543 1.000 87.660 ? 131 ILE A CB  1 
ATOM 1009 O O   ? ILE A 1 131 ?  12.739   1.433 -19.235 1.000 87.660 ? 131 ILE A O   1 
ATOM 1010 C CG1 ? ILE A 1 131 ?  16.501  -0.734 -17.654 1.000 87.660 ? 131 ILE A CG1 1 
ATOM 1011 C CG2 ? ILE A 1 131 ?  14.111  -1.297 -18.240 1.000 87.660 ? 131 ILE A CG2 1 
ATOM 1012 C CD1 ? ILE A 1 131 ?  16.816  -2.032 -16.924 1.000 87.660 ? 131 ILE A CD1 1 
ATOM 1013 N N   ? CYS A 1 132 ?  12.868   1.937 -17.109 1.000 87.220 ? 132 CYS A N   1 
ATOM 1014 C CA  ? CYS A 1 132 ?  11.461   2.292 -16.965 1.000 87.220 ? 132 CYS A CA  1 
ATOM 1015 C C   ? CYS A 1 132 ?  11.129   3.545 -17.766 1.000 87.220 ? 132 CYS A C   1 
ATOM 1016 C CB  ? CYS A 1 132 ?  11.111   2.510 -15.493 1.000 87.220 ? 132 CYS A CB  1 
ATOM 1017 O O   ? CYS A 1 132 ?  10.080   3.617 -18.409 1.000 87.220 ? 132 CYS A O   1 
ATOM 1018 S SG  ? CYS A 1 132 ?  11.086   0.990 -14.518 1.000 87.220 ? 132 CYS A SG  1 
ATOM 1019 N N   ? LYS A 1 133 ?  11.941   4.505 -17.775 1.000 88.290 ? 133 LYS A N   1 
ATOM 1020 C CA  ? LYS A 1 133 ?  11.759   5.741 -18.531 1.000 88.290 ? 133 LYS A CA  1 
ATOM 1021 C C   ? LYS A 1 133 ?  11.714   5.466 -20.032 1.000 88.290 ? 133 LYS A C   1 
ATOM 1022 C CB  ? LYS A 1 133 ?  12.878   6.734 -18.214 1.000 88.290 ? 133 LYS A CB  1 
ATOM 1023 O O   ? LYS A 1 133 ?  10.964   6.114 -20.765 1.000 88.290 ? 133 LYS A O   1 
ATOM 1024 C CG  ? LYS A 1 133 ?  12.766   7.372 -16.837 1.000 88.290 ? 133 LYS A CG  1 
ATOM 1025 C CD  ? LYS A 1 133 ?  13.897   8.362 -16.586 1.000 88.290 ? 133 LYS A CD  1 
ATOM 1026 C CE  ? LYS A 1 133 ?  13.767   9.026 -15.222 1.000 88.290 ? 133 LYS A CE  1 
ATOM 1027 N NZ  ? LYS A 1 133 ?  14.893   9.971 -14.957 1.000 88.290 ? 133 LYS A NZ  1 
ATOM 1028 N N   ? LYS A 1 134 ?  12.544   4.461 -20.444 1.000 87.230 ? 134 LYS A N   1 
ATOM 1029 C CA  ? LYS A 1 134 ?  12.567   4.076 -21.852 1.000 87.230 ? 134 LYS A CA  1 
ATOM 1030 C C   ? LYS A 1 134 ?  11.262   3.397 -22.258 1.000 87.230 ? 134 LYS A C   1 
ATOM 1031 C CB  ? LYS A 1 134 ?  13.750   3.148 -22.135 1.000 87.230 ? 134 LYS A CB  1 
ATOM 1032 O O   ? LYS A 1 134 ?  10.723   3.670 -23.333 1.000 87.230 ? 134 LYS A O   1 
ATOM 1033 C CG  ? LYS A 1 134 ?  15.099   3.853 -22.154 1.000 87.230 ? 134 LYS A CG  1 
ATOM 1034 C CD  ? LYS A 1 134 ?  16.235   2.878 -22.435 1.000 87.230 ? 134 LYS A CD  1 
ATOM 1035 C CE  ? LYS A 1 134 ?  17.593   3.561 -22.345 1.000 87.230 ? 134 LYS A CE  1 
ATOM 1036 N NZ  ? LYS A 1 134 ?  18.713   2.594 -22.548 1.000 87.230 ? 134 LYS A NZ  1 
ATOM 1037 N N   ? ILE A 1 135 ?  10.666   2.669 -21.343 1.000 85.790 ? 135 ILE A N   1 
ATOM 1038 C CA  ? ILE A 1 135 ?   9.476   1.864 -21.599 1.000 85.790 ? 135 ILE A CA  1 
ATOM 1039 C C   ? ILE A 1 135 ?   8.237   2.756 -21.585 1.000 85.790 ? 135 ILE A C   1 
ATOM 1040 C CB  ? ILE A 1 135 ?   9.330   0.726 -20.565 1.000 85.790 ? 135 ILE A CB  1 
ATOM 1041 O O   ? ILE A 1 135 ?   7.365   2.631 -22.448 1.000 85.790 ? 135 ILE A O   1 
ATOM 1042 C CG1 ? ILE A 1 135 ?  10.425  -0.328 -20.771 1.000 85.790 ? 135 ILE A CG1 1 
ATOM 1043 C CG2 ? ILE A 1 135 ?   7.938   0.093 -20.651 1.000 85.790 ? 135 ILE A CG2 1 
ATOM 1044 C CD1 ? ILE A 1 135 ?  10.490  -1.376 -19.669 1.000 85.790 ? 135 ILE A CD1 1 
ATOM 1045 N N   ? TYR A 1 136 ?   8.044   3.704 -20.575 1.000 82.380 ? 136 TYR A N   1 
ATOM 1046 C CA  ? TYR A 1 136 ?   6.856   4.517 -20.343 1.000 82.380 ? 136 TYR A CA  1 
ATOM 1047 C C   ? TYR A 1 136 ?   6.950   5.844 -21.086 1.000 82.380 ? 136 TYR A C   1 
ATOM 1048 C CB  ? TYR A 1 136 ?   6.661   4.770 -18.845 1.000 82.380 ? 136 TYR A CB  1 
ATOM 1049 O O   ? TYR A 1 136 ?   5.960   6.570 -21.202 1.000 82.380 ? 136 TYR A O   1 
ATOM 1050 C CG  ? TYR A 1 136 ?   6.070   3.596 -18.103 1.000 82.380 ? 136 TYR A CG  1 
ATOM 1051 C CD1 ? TYR A 1 136 ?   4.723   3.267 -18.241 1.000 82.380 ? 136 TYR A CD1 1 
ATOM 1052 C CD2 ? TYR A 1 136 ?   6.855   2.815 -17.262 1.000 82.380 ? 136 TYR A CD2 1 
ATOM 1053 C CE1 ? TYR A 1 136 ?   4.173   2.187 -17.558 1.000 82.380 ? 136 TYR A CE1 1 
ATOM 1054 C CE2 ? TYR A 1 136 ?   6.316   1.733 -16.574 1.000 82.380 ? 136 TYR A CE2 1 
ATOM 1055 O OH  ? TYR A 1 136 ?   4.437   0.358 -16.050 1.000 82.380 ? 136 TYR A OH  1 
ATOM 1056 C CZ  ? TYR A 1 136 ?   4.976   1.427 -16.729 1.000 82.380 ? 136 TYR A CZ  1 
ATOM 1057 N N   ? SER A 1 137 ?   7.949   5.974 -22.058 1.000 79.200 ? 137 SER A N   1 
ATOM 1058 C CA  ? SER A 1 137 ?   8.132   7.217 -22.799 1.000 79.200 ? 137 SER A CA  1 
ATOM 1059 C C   ? SER A 1 137 ?   7.580   8.409 -22.025 1.000 79.200 ? 137 SER A C   1 
ATOM 1060 C CB  ? SER A 1 137 ?   7.456   7.130 -24.168 1.000 79.200 ? 137 SER A CB  1 
ATOM 1061 O O   ? SER A 1 137 ?   6.951   9.296 -22.606 1.000 79.200 ? 137 SER A O   1 
ATOM 1062 O OG  ? SER A 1 137 ?   8.020   6.085 -24.942 1.000 79.200 ? 137 SER A OG  1 
ATOM 1063 N N   ? LEU A 1 138 ?   7.457   8.418 -20.569 1.000 74.330 ? 138 LEU A N   1 
ATOM 1064 C CA  ? LEU A 1 138 ?   7.043   9.469 -19.645 1.000 74.330 ? 138 LEU A CA  1 
ATOM 1065 C C   ? LEU A 1 138 ?   8.182   9.843 -18.703 1.000 74.330 ? 138 LEU A C   1 
ATOM 1066 C CB  ? LEU A 1 138 ?   5.823   9.021 -18.837 1.000 74.330 ? 138 LEU A CB  1 
ATOM 1067 O O   ? LEU A 1 138 ?   9.146   9.088 -18.556 1.000 74.330 ? 138 LEU A O   1 
ATOM 1068 C CG  ? LEU A 1 138 ?   4.577   8.646 -19.641 1.000 74.330 ? 138 LEU A CG  1 
ATOM 1069 C CD1 ? LEU A 1 138 ?   3.584   7.896 -18.760 1.000 74.330 ? 138 LEU A CD1 1 
ATOM 1070 C CD2 ? LEU A 1 138 ?   3.933   9.890 -20.242 1.000 74.330 ? 138 LEU A CD2 1 
ATOM 1071 N N   ? ASN A 1 139 ?   8.088  11.135 -18.138 1.000 76.690 ? 139 ASN A N   1 
ATOM 1072 C CA  ? ASN A 1 139 ?   9.080  11.608 -17.178 1.000 76.690 ? 139 ASN A CA  1 
ATOM 1073 C C   ? ASN A 1 139 ?   8.870  10.984 -15.801 1.000 76.690 ? 139 ASN A C   1 
ATOM 1074 C CB  ? ASN A 1 139 ?   9.046  13.135 -17.080 1.000 76.690 ? 139 ASN A CB  1 
ATOM 1075 O O   ? ASN A 1 139 ?   8.130  11.523 -14.977 1.000 76.690 ? 139 ASN A O   1 
ATOM 1076 C CG  ? ASN A 1 139 ?   9.845  13.808 -18.178 1.000 76.690 ? 139 ASN A CG  1 
ATOM 1077 N ND2 ? ASN A 1 139 ?   9.578  15.089 -18.406 1.000 76.690 ? 139 ASN A ND2 1 
ATOM 1078 O OD1 ? ASN A 1 139 ?  10.695  13.183 -18.816 1.000 76.690 ? 139 ASN A OD1 1 
ATOM 1079 N N   ? LEU A 1 140 ?   9.308   9.669 -15.646 1.000 85.010 ? 140 LEU A N   1 
ATOM 1080 C CA  ? LEU A 1 140 ?   9.305   9.075 -14.314 1.000 85.010 ? 140 LEU A CA  1 
ATOM 1081 C C   ? LEU A 1 140 ?  10.353   9.733 -13.423 1.000 85.010 ? 140 LEU A C   1 
ATOM 1082 C CB  ? LEU A 1 140 ?   9.564   7.568 -14.398 1.000 85.010 ? 140 LEU A CB  1 
ATOM 1083 O O   ? LEU A 1 140 ?  11.457  10.039 -13.878 1.000 85.010 ? 140 LEU A O   1 
ATOM 1084 C CG  ? LEU A 1 140 ?   8.523   6.743 -15.156 1.000 85.010 ? 140 LEU A CG  1 
ATOM 1085 C CD1 ? LEU A 1 140 ?   8.912   5.268 -15.154 1.000 85.010 ? 140 LEU A CD1 1 
ATOM 1086 C CD2 ? LEU A 1 140 ?   7.139   6.937 -14.547 1.000 85.010 ? 140 LEU A CD2 1 
ATOM 1087 N N   ? THR A 1 141 ?   9.984  10.170 -12.164 1.000 85.670 ? 141 THR A N   1 
ATOM 1088 C CA  ? THR A 1 141 ?  10.876  10.863 -11.240 1.000 85.670 ? 141 THR A CA  1 
ATOM 1089 C C   ? THR A 1 141 ?  11.481   9.884 -10.237 1.000 85.670 ? 141 THR A C   1 
ATOM 1090 C CB  ? THR A 1 141 ?  10.137  11.984 -10.485 1.000 85.670 ? 141 THR A CB  1 
ATOM 1091 O O   ? THR A 1 141 ?  11.116   8.707 -10.213 1.000 85.670 ? 141 THR A O   1 
ATOM 1092 C CG2 ? THR A 1 141 ?   9.410  12.912 -11.453 1.000 85.670 ? 141 THR A CG2 1 
ATOM 1093 O OG1 ? THR A 1 141 ?   9.181  11.401  -9.591 1.000 85.670 ? 141 THR A OG1 1 
ATOM 1094 N N   ? ASN A 1 142 ?  12.494  10.387  -9.483 1.000 86.060 ? 142 ASN A N   1 
ATOM 1095 C CA  ? ASN A 1 142 ?  13.188   9.613  -8.459 1.000 86.060 ? 142 ASN A CA  1 
ATOM 1096 C C   ? ASN A 1 142 ?  12.273   9.299  -7.278 1.000 86.060 ? 142 ASN A C   1 
ATOM 1097 C CB  ? ASN A 1 142 ?  14.437  10.355  -7.979 1.000 86.060 ? 142 ASN A CB  1 
ATOM 1098 O O   ? ASN A 1 142 ?  12.673   8.599  -6.347 1.000 86.060 ? 142 ASN A O   1 
ATOM 1099 C CG  ? ASN A 1 142 ?  15.537  10.382  -9.022 1.000 86.060 ? 142 ASN A CG  1 
ATOM 1100 N ND2 ? ASN A 1 142 ?  16.394  11.393  -8.955 1.000 86.060 ? 142 ASN A ND2 1 
ATOM 1101 O OD1 ? ASN A 1 142 ?  15.615   9.500  -9.882 1.000 86.060 ? 142 ASN A OD1 1 
ATOM 1102 N N   ? ASP A 1 143 ?  11.030   9.802  -7.403 1.000 89.880 ? 143 ASP A N   1 
ATOM 1103 C CA  ? ASP A 1 143 ?  10.060   9.532  -6.345 1.000 89.880 ? 143 ASP A CA  1 
ATOM 1104 C C   ? ASP A 1 143 ?   9.285   8.247  -6.626 1.000 89.880 ? 143 ASP A C   1 
ATOM 1105 C CB  ? ASP A 1 143 ?   9.093  10.707  -6.192 1.000 89.880 ? 143 ASP A CB  1 
ATOM 1106 O O   ? ASP A 1 143 ?   8.358   7.901  -5.891 1.000 89.880 ? 143 ASP A O   1 
ATOM 1107 C CG  ? ASP A 1 143 ?   8.353  11.038  -7.476 1.000 89.880 ? 143 ASP A CG  1 
ATOM 1108 O OD1 ? ASP A 1 143 ?   8.893  10.783  -8.574 1.000 89.880 ? 143 ASP A OD1 1 
ATOM 1109 O OD2 ? ASP A 1 143 ?   7.220  11.560  -7.389 1.000 89.880 ? 143 ASP A OD2 1 
ATOM 1110 N N   ? MET A 1 144 ?   9.771   7.478  -7.597 1.000 92.700 ? 144 MET A N   1 
ATOM 1111 C CA  ? MET A 1 144 ?   9.052   6.275  -8.007 1.000 92.700 ? 144 MET A CA  1 
ATOM 1112 C C   ? MET A 1 144 ?   9.978   5.063  -8.014 1.000 92.700 ? 144 MET A C   1 
ATOM 1113 C CB  ? MET A 1 144 ?   8.431   6.466  -9.392 1.000 92.700 ? 144 MET A CB  1 
ATOM 1114 O O   ? MET A 1 144 ?  11.195   5.207  -8.143 1.000 92.700 ? 144 MET A O   1 
ATOM 1115 C CG  ? MET A 1 144 ?   7.382   7.565  -9.447 1.000 92.700 ? 144 MET A CG  1 
ATOM 1116 S SD  ? MET A 1 144 ?   6.781   7.878 -11.153 1.000 92.700 ? 144 MET A SD  1 
ATOM 1117 C CE  ? MET A 1 144 ?   5.336   8.915 -10.797 1.000 92.700 ? 144 MET A CE  1 
ATOM 1118 N N   ? ILE A 1 145 ?   9.319   3.856  -7.805 1.000 93.660 ? 145 ILE A N   1 
ATOM 1119 C CA  ? ILE A 1 145 ?   9.962   2.553  -7.927 1.000 93.660 ? 145 ILE A CA  1 
ATOM 1120 C C   ? ILE A 1 145 ?   9.362   1.789  -9.105 1.000 93.660 ? 145 ILE A C   1 
ATOM 1121 C CB  ? ILE A 1 145 ?   9.821   1.729  -6.627 1.000 93.660 ? 145 ILE A CB  1 
ATOM 1122 O O   ? ILE A 1 145 ?   8.139   1.724  -9.253 1.000 93.660 ? 145 ILE A O   1 
ATOM 1123 C CG1 ? ILE A 1 145 ?  10.430   2.490  -5.444 1.000 93.660 ? 145 ILE A CG1 1 
ATOM 1124 C CG2 ? ILE A 1 145 ?  10.473   0.353  -6.786 1.000 93.660 ? 145 ILE A CG2 1 
ATOM 1125 C CD1 ? ILE A 1 145 ?  10.083   1.900  -4.084 1.000 93.660 ? 145 ILE A CD1 1 
ATOM 1126 N N   ? CYS A 1 146 ?  10.289   1.238  -9.882 1.000 91.900 ? 146 CYS A N   1 
ATOM 1127 C CA  ? CYS A 1 146 ?   9.889   0.423 -11.023 1.000 91.900 ? 146 CYS A CA  1 
ATOM 1128 C C   ? CYS A 1 146 ?  10.246  -1.042 -10.798 1.000 91.900 ? 146 CYS A C   1 
ATOM 1129 C CB  ? CYS A 1 146 ?  10.555   0.928 -12.303 1.000 91.900 ? 146 CYS A CB  1 
ATOM 1130 O O   ? CYS A 1 146 ?  11.392  -1.365 -10.483 1.000 91.900 ? 146 CYS A O   1 
ATOM 1131 S SG  ? CYS A 1 146 ?   9.863   0.218 -13.813 1.000 91.900 ? 146 CYS A SG  1 
ATOM 1132 N N   ? ALA A 1 147 ?   9.209  -1.909 -10.958 1.000 91.480 ? 147 ALA A N   1 
ATOM 1133 C CA  ? ALA A 1 147 ?   9.463  -3.321 -10.685 1.000 91.480 ? 147 ALA A CA  1 
ATOM 1134 C C   ? ALA A 1 147 ?   8.680  -4.215 -11.642 1.000 91.480 ? 147 ALA A C   1 
ATOM 1135 C CB  ? ALA A 1 147 ?   9.108  -3.656  -9.238 1.000 91.480 ? 147 ALA A CB  1 
ATOM 1136 O O   ? ALA A 1 147 ?   7.624  -3.822 -12.144 1.000 91.480 ? 147 ALA A O   1 
ATOM 1137 N N   ? LEU A 1 148 ?   9.259  -5.270 -11.838 1.000 87.190 ? 148 LEU A N   1 
ATOM 1138 C CA  ? LEU A 1 148 ?   8.670  -6.187 -12.808 1.000 87.190 ? 148 LEU A CA  1 
ATOM 1139 C C   ? LEU A 1 148 ?   8.631  -7.608 -12.259 1.000 87.190 ? 148 LEU A C   1 
ATOM 1140 C CB  ? LEU A 1 148 ?   9.458  -6.156 -14.121 1.000 87.190 ? 148 LEU A CB  1 
ATOM 1141 O O   ? LEU A 1 148 ?   9.587  -8.060 -11.625 1.000 87.190 ? 148 LEU A O   1 
ATOM 1142 C CG  ? LEU A 1 148 ?   8.897  -6.998 -15.268 1.000 87.190 ? 148 LEU A CG  1 
ATOM 1143 C CD1 ? LEU A 1 148 ?   7.613  -6.374 -15.804 1.000 87.190 ? 148 LEU A CD1 1 
ATOM 1144 C CD2 ? LEU A 1 148 ?   9.931  -7.144 -16.380 1.000 87.190 ? 148 LEU A CD2 1 
ATOM 1145 N N   ? GLY A 1 149 ?   7.481  -8.363 -12.531 1.000 82.310 ? 149 GLY A N   1 
ATOM 1146 C CA  ? GLY A 1 149 ?   7.331  -9.749 -12.118 1.000 82.310 ? 149 GLY A CA  1 
ATOM 1147 C C   ? GLY A 1 149 ?   8.226 -10.702 -12.889 1.000 82.310 ? 149 GLY A C   1 
ATOM 1148 O O   ? GLY A 1 149 ?   8.525 -10.469 -14.062 1.000 82.310 ? 149 GLY A O   1 
ATOM 1149 N N   ? GLN A 1 150 ?   8.838 -11.682 -12.267 1.000 67.940 ? 150 GLN A N   1 
ATOM 1150 C CA  ? GLN A 1 150 ?   9.779 -12.686 -12.751 1.000 67.940 ? 150 GLN A CA  1 
ATOM 1151 C C   ? GLN A 1 150 ?   9.089 -13.686 -13.675 1.000 67.940 ? 150 GLN A C   1 
ATOM 1152 C CB  ? GLN A 1 150 ?  10.432 -13.420 -11.578 1.000 67.940 ? 150 GLN A CB  1 
ATOM 1153 O O   ? GLN A 1 150 ?   9.702 -14.194 -14.616 1.000 67.940 ? 150 GLN A O   1 
ATOM 1154 C CG  ? GLN A 1 150 ?  11.424 -12.570 -10.797 1.000 67.940 ? 150 GLN A CG  1 
ATOM 1155 C CD  ? GLN A 1 150 ?  12.249 -13.382  -9.816 1.000 67.940 ? 150 GLN A CD  1 
ATOM 1156 N NE2 ? GLN A 1 150 ?  13.213 -12.733  -9.172 1.000 67.940 ? 150 GLN A NE2 1 
ATOM 1157 O OE1 ? GLN A 1 150 ?  12.021 -14.583  -9.638 1.000 67.940 ? 150 GLN A OE1 1 
ATOM 1158 N N   ? ASP A 1 151 ?   7.677 -13.783 -13.761 1.000 60.630 ? 151 ASP A N   1 
ATOM 1159 C CA  ? ASP A 1 151 ?   6.914 -14.718 -14.582 1.000 60.630 ? 151 ASP A CA  1 
ATOM 1160 C C   ? ASP A 1 151 ?   5.776 -14.008 -15.311 1.000 60.630 ? 151 ASP A C   1 
ATOM 1161 C CB  ? ASP A 1 151 ?   6.360 -15.857 -13.723 1.000 60.630 ? 151 ASP A CB  1 
ATOM 1162 O O   ? ASP A 1 151 ?   5.155 -13.095 -14.763 1.000 60.630 ? 151 ASP A O   1 
ATOM 1163 C CG  ? ASP A 1 151 ?   7.446 -16.749 -13.147 1.000 60.630 ? 151 ASP A CG  1 
ATOM 1164 O OD1 ? ASP A 1 151 ?   8.526 -16.870 -13.764 1.000 60.630 ? 151 ASP A OD1 1 
ATOM 1165 O OD2 ? ASP A 1 151 ?   7.218 -17.339 -12.069 1.000 60.630 ? 151 ASP A OD2 1 
ATOM 1166 N N   ? SER A 1 152 ?   5.855 -13.692 -16.616 1.000 52.180 ? 152 SER A N   1 
ATOM 1167 C CA  ? SER A 1 152 ?   5.022 -13.132 -17.675 1.000 52.180 ? 152 SER A CA  1 
ATOM 1168 C C   ? SER A 1 152 ?   3.547 -13.150 -17.287 1.000 52.180 ? 152 SER A C   1 
ATOM 1169 C CB  ? SER A 1 152 ?   5.224 -13.902 -18.981 1.000 52.180 ? 152 SER A CB  1 
ATOM 1170 O O   ? SER A 1 152 ?   2.727 -12.476 -17.913 1.000 52.180 ? 152 SER A O   1 
ATOM 1171 O OG  ? SER A 1 152 ?   4.919 -15.275 -18.807 1.000 52.180 ? 152 SER A OG  1 
ATOM 1172 N N   ? LYS A 1 153 ?   3.187 -13.475 -15.930 1.000 54.620 ? 153 LYS A N   1 
ATOM 1173 C CA  ? LYS A 1 153 ?   1.770 -13.499 -15.579 1.000 54.620 ? 153 LYS A CA  1 
ATOM 1174 C C   ? LYS A 1 153 ?   1.516 -12.763 -14.266 1.000 54.620 ? 153 LYS A C   1 
ATOM 1175 C CB  ? LYS A 1 153 ?   1.266 -14.939 -15.478 1.000 54.620 ? 153 LYS A CB  1 
ATOM 1176 O O   ? LYS A 1 153 ?   0.385 -12.726 -13.777 1.000 54.620 ? 153 LYS A O   1 
ATOM 1177 C CG  ? LYS A 1 153 ?   1.220 -15.674 -16.810 1.000 54.620 ? 153 LYS A CG  1 
ATOM 1178 C CD  ? LYS A 1 153 ?   0.581 -17.049 -16.668 1.000 54.620 ? 153 LYS A CD  1 
ATOM 1179 C CE  ? LYS A 1 153 ?   0.583 -17.807 -17.989 1.000 54.620 ? 153 LYS A CE  1 
ATOM 1180 N NZ  ? LYS A 1 153 ?  -0.077 -19.141 -17.864 1.000 54.620 ? 153 LYS A NZ  1 
ATOM 1181 N N   ? GLN A 1 154 ?   2.608 -11.980 -13.764 1.000 58.250 ? 154 GLN A N   1 
ATOM 1182 C CA  ? GLN A 1 154 ?   2.428 -11.394 -12.439 1.000 58.250 ? 154 GLN A CA  1 
ATOM 1183 C C   ? GLN A 1 154 ?   2.637  -9.883 -12.474 1.000 58.250 ? 154 GLN A C   1 
ATOM 1184 C CB  ? GLN A 1 154 ?   3.387 -12.034 -11.434 1.000 58.250 ? 154 GLN A CB  1 
ATOM 1185 O O   ? GLN A 1 154 ?   3.739  -9.409 -12.761 1.000 58.250 ? 154 GLN A O   1 
ATOM 1186 C CG  ? GLN A 1 154 ?   3.151 -13.523 -11.222 1.000 58.250 ? 154 GLN A CG  1 
ATOM 1187 C CD  ? GLN A 1 154 ?   4.190 -14.159 -10.317 1.000 58.250 ? 154 GLN A CD  1 
ATOM 1188 N NE2 ? GLN A 1 154 ?   3.932 -15.391  -9.893 1.000 58.250 ? 154 GLN A NE2 1 
ATOM 1189 O OE1 ? GLN A 1 154 ?   5.216 -13.548 -10.003 1.000 58.250 ? 154 GLN A OE1 1 
ATOM 1190 N N   ? ASP A 1 155 ?   1.523  -9.122 -12.640 1.000 60.500 ? 155 ASP A N   1 
ATOM 1191 C CA  ? ASP A 1 155 ?   1.518  -7.664 -12.712 1.000 60.500 ? 155 ASP A CA  1 
ATOM 1192 C C   ? ASP A 1 155 ?   0.451  -7.072 -11.794 1.000 60.500 ? 155 ASP A C   1 
ATOM 1193 C CB  ? ASP A 1 155 ?   1.291  -7.198 -14.151 1.000 60.500 ? 155 ASP A CB  1 
ATOM 1194 O O   ? ASP A 1 155 ?  -0.378  -7.802 -11.246 1.000 60.500 ? 155 ASP A O   1 
ATOM 1195 C CG  ? ASP A 1 155 ?   1.814  -5.796 -14.411 1.000 60.500 ? 155 ASP A CG  1 
ATOM 1196 O OD1 ? ASP A 1 155 ?   2.303  -5.143 -13.464 1.000 60.500 ? 155 ASP A OD1 1 
ATOM 1197 O OD2 ? ASP A 1 155 ?   1.735  -5.340 -15.572 1.000 60.500 ? 155 ASP A OD2 1 
ATOM 1198 N N   ? VAL A 1 156 ?   0.697  -5.768 -11.341 1.000 67.130 ? 156 VAL A N   1 
ATOM 1199 C CA  ? VAL A 1 156 ?  -0.309  -4.988 -10.629 1.000 67.130 ? 156 VAL A CA  1 
ATOM 1200 C C   ? VAL A 1 156 ?  -1.500  -4.719 -11.547 1.000 67.130 ? 156 VAL A C   1 
ATOM 1201 C CB  ? VAL A 1 156 ?   0.272  -3.655 -10.105 1.000 67.130 ? 156 VAL A CB  1 
ATOM 1202 O O   ? VAL A 1 156 ?  -1.323  -4.372 -12.717 1.000 67.130 ? 156 VAL A O   1 
ATOM 1203 C CG1 ? VAL A 1 156 ?  -0.797  -2.856  -9.362 1.000 67.130 ? 156 VAL A CG1 1 
ATOM 1204 C CG2 ? VAL A 1 156 ?   1.473  -3.917  -9.199 1.000 67.130 ? 156 VAL A CG2 1 
ATOM 1205 N N   ? CYS A 1 157 ?  -2.594  -5.096 -11.018 1.000 74.870 ? 157 CYS A N   1 
ATOM 1206 C CA  ? CYS A 1 157 ?  -3.813  -4.942 -11.805 1.000 74.870 ? 157 CYS A CA  1 
ATOM 1207 C C   ? CYS A 1 157 ?  -4.768  -3.955 -11.143 1.000 74.870 ? 157 CYS A C   1 
ATOM 1208 C CB  ? CYS A 1 157 ?  -4.507  -6.291 -11.990 1.000 74.870 ? 157 CYS A CB  1 
ATOM 1209 O O   ? CYS A 1 157 ?  -4.510  -3.484 -10.034 1.000 74.870 ? 157 CYS A O   1 
ATOM 1210 S SG  ? CYS A 1 157 ?  -3.624  -7.419 -13.090 1.000 74.870 ? 157 CYS A SG  1 
ATOM 1211 N N   ? GLU A 1 158 ?  -5.839  -3.674 -11.956 1.000 74.900 ? 158 GLU A N   1 
ATOM 1212 C CA  ? GLU A 1 158 ?  -6.877  -2.814 -11.397 1.000 74.900 ? 158 GLU A CA  1 
ATOM 1213 C C   ? GLU A 1 158 ?  -7.338  -3.320 -10.033 1.000 74.900 ? 158 GLU A C   1 
ATOM 1214 C CB  ? GLU A 1 158 ?  -8.069  -2.718 -12.353 1.000 74.900 ? 158 GLU A CB  1 
ATOM 1215 O O   ? GLU A 1 158 ?  -7.581  -4.516  -9.858 1.000 74.900 ? 158 GLU A O   1 
ATOM 1216 C CG  ? GLU A 1 158 ?  -7.769  -1.957 -13.636 1.000 74.900 ? 158 GLU A CG  1 
ATOM 1217 C CD  ? GLU A 1 158 ?  -8.960  -1.874 -14.577 1.000 74.900 ? 158 GLU A CD  1 
ATOM 1218 O OE1 ? GLU A 1 158 ?  -8.796  -1.399 -15.724 1.000 74.900 ? 158 GLU A OE1 1 
ATOM 1219 O OE2 ? GLU A 1 158 ? -10.067  -2.287 -14.164 1.000 74.900 ? 158 GLU A OE2 1 
ATOM 1220 N N   ? GLY A 1 159 ?  -7.305  -2.328  -9.109 1.000 73.460 ? 159 GLY A N   1 
ATOM 1221 C CA  ? GLY A 1 159 ?  -7.770  -2.725  -7.789 1.000 73.460 ? 159 GLY A CA  1 
ATOM 1222 C C   ? GLY A 1 159 ?  -6.641  -2.985  -6.811 1.000 73.460 ? 159 GLY A C   1 
ATOM 1223 O O   ? GLY A 1 159 ?  -6.847  -2.963  -5.596 1.000 73.460 ? 159 GLY A O   1 
ATOM 1224 N N   ? ASP A 1 160 ?  -5.450  -3.106  -7.315 1.000 87.700 ? 160 ASP A N   1 
ATOM 1225 C CA  ? ASP A 1 160 ?  -4.288  -3.288  -6.451 1.000 87.700 ? 160 ASP A CA  1 
ATOM 1226 C C   ? ASP A 1 160 ?  -3.728  -1.944  -5.993 1.000 87.700 ? 160 ASP A C   1 
ATOM 1227 C CB  ? ASP A 1 160 ?  -3.204  -4.092  -7.173 1.000 87.700 ? 160 ASP A CB  1 
ATOM 1228 O O   ? ASP A 1 160 ?  -2.811  -1.895  -5.171 1.000 87.700 ? 160 ASP A O   1 
ATOM 1229 C CG  ? ASP A 1 160 ?  -3.524  -5.573  -7.263 1.000 87.700 ? 160 ASP A CG  1 
ATOM 1230 O OD1 ? ASP A 1 160 ?  -4.298  -6.082  -6.424 1.000 87.700 ? 160 ASP A OD1 1 
ATOM 1231 O OD2 ? ASP A 1 160 ?  -2.996  -6.238  -8.180 1.000 87.700 ? 160 ASP A OD2 1 
ATOM 1232 N N   ? SER A 1 161 ?  -4.323  -0.879  -6.654 1.000 91.220 ? 161 SER A N   1 
ATOM 1233 C CA  ? SER A 1 161 ?  -3.872   0.445  -6.240 1.000 91.220 ? 161 SER A CA  1 
ATOM 1234 C C   ? SER A 1 161 ?  -3.865   0.577  -4.721 1.000 91.220 ? 161 SER A C   1 
ATOM 1235 C CB  ? SER A 1 161 ?  -4.761   1.530  -6.850 1.000 91.220 ? 161 SER A CB  1 
ATOM 1236 O O   ? SER A 1 161 ?  -4.789   0.116  -4.048 1.000 91.220 ? 161 SER A O   1 
ATOM 1237 O OG  ? SER A 1 161 ?  -4.638   1.546  -8.261 1.000 91.220 ? 161 SER A OG  1 
ATOM 1238 N N   ? GLY A 1 162 ?  -2.656   1.149  -4.315 1.000 93.410 ? 162 GLY A N   1 
ATOM 1239 C CA  ? GLY A 1 162 ?  -2.606   1.372  -2.879 1.000 93.410 ? 162 GLY A CA  1 
ATOM 1240 C C   ? GLY A 1 162 ?  -2.037   0.194  -2.112 1.000 93.410 ? 162 GLY A C   1 
ATOM 1241 O O   ? GLY A 1 162 ?  -1.697   0.320  -0.933 1.000 93.410 ? 162 GLY A O   1 
ATOM 1242 N N   ? GLY A 1 163 ?  -1.935  -0.909  -2.739 1.000 94.220 ? 163 GLY A N   1 
ATOM 1243 C CA  ? GLY A 1 163 ?  -1.357  -2.101  -2.140 1.000 94.220 ? 163 GLY A CA  1 
ATOM 1244 C C   ? GLY A 1 163 ?   0.125  -1.963  -1.845 1.000 94.220 ? 163 GLY A C   1 
ATOM 1245 O O   ? GLY A 1 163 ?   0.822  -1.182  -2.495 1.000 94.220 ? 163 GLY A O   1 
ATOM 1246 N N   ? PRO A 1 164 ?   0.641  -2.849  -0.944 1.000 95.520 ? 164 PRO A N   1 
ATOM 1247 C CA  ? PRO A 1 164 ?   2.013  -2.705  -0.449 1.000 95.520 ? 164 PRO A CA  1 
ATOM 1248 C C   ? PRO A 1 164 ?   3.033  -3.440  -1.317 1.000 95.520 ? 164 PRO A C   1 
ATOM 1249 C CB  ? PRO A 1 164 ?   1.947  -3.316   0.952 1.000 95.520 ? 164 PRO A CB  1 
ATOM 1250 O O   ? PRO A 1 164 ?   2.806  -4.589  -1.703 1.000 95.520 ? 164 PRO A O   1 
ATOM 1251 C CG  ? PRO A 1 164 ?   0.872  -4.352   0.868 1.000 95.520 ? 164 PRO A CG  1 
ATOM 1252 C CD  ? PRO A 1 164 ?  -0.190  -3.861  -0.073 1.000 95.520 ? 164 PRO A CD  1 
ATOM 1253 N N   ? LEU A 1 165 ?   4.107  -2.767  -1.686 1.000 95.540 ? 165 LEU A N   1 
ATOM 1254 C CA  ? LEU A 1 165 ?   5.341  -3.379  -2.169 1.000 95.540 ? 165 LEU A CA  1 
ATOM 1255 C C   ? LEU A 1 165 ?   6.294  -3.665  -1.014 1.000 95.540 ? 165 LEU A C   1 
ATOM 1256 C CB  ? LEU A 1 165 ?   6.022  -2.471  -3.196 1.000 95.540 ? 165 LEU A CB  1 
ATOM 1257 O O   ? LEU A 1 165 ?   6.813  -2.739  -0.387 1.000 95.540 ? 165 LEU A O   1 
ATOM 1258 C CG  ? LEU A 1 165 ?   7.266  -3.038  -3.883 1.000 95.540 ? 165 LEU A CG  1 
ATOM 1259 C CD1 ? LEU A 1 165 ?   6.870  -4.098  -4.905 1.000 95.540 ? 165 LEU A CD1 1 
ATOM 1260 C CD2 ? LEU A 1 165 ?   8.067  -1.922  -4.545 1.000 95.540 ? 165 LEU A CD2 1 
ATOM 1261 N N   ? LEU A 1 166 ?   6.560  -5.003  -0.773 1.000 96.090 ? 166 LEU A N   1 
ATOM 1262 C CA  ? LEU A 1 166 ?   7.376  -5.421   0.362 1.000 96.090 ? 166 LEU A CA  1 
ATOM 1263 C C   ? LEU A 1 166 ?   8.737  -5.927  -0.104 1.000 96.090 ? 166 LEU A C   1 
ATOM 1264 C CB  ? LEU A 1 166 ?   6.660  -6.512   1.164 1.000 96.090 ? 166 LEU A CB  1 
ATOM 1265 O O   ? LEU A 1 166 ?   8.817  -6.878  -0.885 1.000 96.090 ? 166 LEU A O   1 
ATOM 1266 C CG  ? LEU A 1 166 ?   5.290  -6.145   1.736 1.000 96.090 ? 166 LEU A CG  1 
ATOM 1267 C CD1 ? LEU A 1 166 ?   4.653  -7.357   2.406 1.000 96.090 ? 166 LEU A CD1 1 
ATOM 1268 C CD2 ? LEU A 1 166 ?   5.413  -4.986   2.720 1.000 96.090 ? 166 LEU A CD2 1 
ATOM 1269 N N   ? CYS A 1 167 ?   9.771  -5.268   0.317 1.000 95.810 ? 167 CYS A N   1 
ATOM 1270 C CA  ? CYS A 1 167 ?  11.148  -5.684   0.077 1.000 95.810 ? 167 CYS A CA  1 
ATOM 1271 C C   ? CYS A 1 167 ?  11.842  -6.053   1.382 1.000 95.810 ? 167 CYS A C   1 
ATOM 1272 C CB  ? CYS A 1 167 ?  11.927  -4.576  -0.631 1.000 95.810 ? 167 CYS A CB  1 
ATOM 1273 O O   ? CYS A 1 167 ?  11.974  -5.216   2.278 1.000 95.810 ? 167 CYS A O   1 
ATOM 1274 S SG  ? CYS A 1 167 ?  11.135  -3.978  -2.140 1.000 95.810 ? 167 CYS A SG  1 
ATOM 1275 N N   ? LYS A 1 168 ?  12.246  -7.369   1.440 1.000 92.910 ? 168 LYS A N   1 
ATOM 1276 C CA  ? LYS A 1 168 ?  12.830  -7.870   2.682 1.000 92.910 ? 168 LYS A CA  1 
ATOM 1277 C C   ? LYS A 1 168 ?  11.916  -7.588   3.871 1.000 92.910 ? 168 LYS A C   1 
ATOM 1278 C CB  ? LYS A 1 168 ?  14.206  -7.245   2.918 1.000 92.910 ? 168 LYS A CB  1 
ATOM 1279 O O   ? LYS A 1 168 ?  12.375  -7.123   4.917 1.000 92.910 ? 168 LYS A O   1 
ATOM 1280 C CG  ? LYS A 1 168 ?  15.238  -7.604   1.860 1.000 92.910 ? 168 LYS A CG  1 
ATOM 1281 C CD  ? LYS A 1 168 ?  16.583  -6.948   2.146 1.000 92.910 ? 168 LYS A CD  1 
ATOM 1282 C CE  ? LYS A 1 168 ?  17.603  -7.265   1.060 1.000 92.910 ? 168 LYS A CE  1 
ATOM 1283 N NZ  ? LYS A 1 168 ?  18.911  -6.591   1.316 1.000 92.910 ? 168 LYS A NZ  1 
ATOM 1284 N N   ? ASN A 1 169 ?  10.550  -7.681   3.637 1.000 91.090 ? 169 ASN A N   1 
ATOM 1285 C CA  ? ASN A 1 169 ?   9.494  -7.578   4.638 1.000 91.090 ? 169 ASN A CA  1 
ATOM 1286 C C   ? ASN A 1 169 ?   9.317  -6.141   5.121 1.000 91.090 ? 169 ASN A C   1 
ATOM 1287 C CB  ? ASN A 1 169 ?   9.785  -8.504   5.822 1.000 91.090 ? 169 ASN A CB  1 
ATOM 1288 O O   ? ASN A 1 169 ?   8.834  -5.910   6.231 1.000 91.090 ? 169 ASN A O   1 
ATOM 1289 C CG  ? ASN A 1 169 ?   9.633  -9.970   5.467 1.000 91.090 ? 169 ASN A CG  1 
ATOM 1290 N ND2 ? ASN A 1 169 ?  10.451 -10.816   6.082 1.000 91.090 ? 169 ASN A ND2 1 
ATOM 1291 O OD1 ? ASN A 1 169 ?   8.788 -10.339   4.647 1.000 91.090 ? 169 ASN A OD1 1 
ATOM 1292 N N   ? VAL A 1 170 ?   9.827  -5.180   4.359 1.000 96.040 ? 170 VAL A N   1 
ATOM 1293 C CA  ? VAL A 1 170 ?   9.670  -3.757   4.641 1.000 96.040 ? 170 VAL A CA  1 
ATOM 1294 C C   ? VAL A 1 170 ?   8.766  -3.119   3.589 1.000 96.040 ? 170 VAL A C   1 
ATOM 1295 C CB  ? VAL A 1 170 ?  11.035  -3.033   4.682 1.000 96.040 ? 170 VAL A CB  1 
ATOM 1296 O O   ? VAL A 1 170 ?   8.897  -3.399   2.396 1.000 96.040 ? 170 VAL A O   1 
ATOM 1297 C CG1 ? VAL A 1 170 ?  10.841  -1.526   4.846 1.000 96.040 ? 170 VAL A CG1 1 
ATOM 1298 C CG2 ? VAL A 1 170 ?  11.900  -3.590   5.810 1.000 96.040 ? 170 VAL A CG2 1 
ATOM 1299 N N   ? TYR A 1 171 ?   7.844  -2.291   4.065 1.000 96.800 ? 171 TYR A N   1 
ATOM 1300 C CA  ? TYR A 1 171 ?   6.910  -1.577   3.201 1.000 96.800 ? 171 TYR A CA  1 
ATOM 1301 C C   ? TYR A 1 171 ?   7.618  -0.466   2.434 1.000 96.800 ? 171 TYR A C   1 
ATOM 1302 C CB  ? TYR A 1 171 ?   5.757  -0.992   4.022 1.000 96.800 ? 171 TYR A CB  1 
ATOM 1303 O O   ? TYR A 1 171 ?   7.754   0.653   2.935 1.000 96.800 ? 171 TYR A O   1 
ATOM 1304 C CG  ? TYR A 1 171 ?   4.629  -0.447   3.181 1.000 96.800 ? 171 TYR A CG  1 
ATOM 1305 C CD1 ? TYR A 1 171 ?   3.715   0.462   3.711 1.000 96.800 ? 171 TYR A CD1 1 
ATOM 1306 C CD2 ? TYR A 1 171 ?   4.473  -0.839   1.856 1.000 96.800 ? 171 TYR A CD2 1 
ATOM 1307 C CE1 ? TYR A 1 171 ?   2.673   0.966   2.940 1.000 96.800 ? 171 TYR A CE1 1 
ATOM 1308 C CE2 ? TYR A 1 171 ?   3.434  -0.341   1.076 1.000 96.800 ? 171 TYR A CE2 1 
ATOM 1309 O OH  ? TYR A 1 171 ?   1.511   1.055   0.858 1.000 96.800 ? 171 TYR A OH  1 
ATOM 1310 C CZ  ? TYR A 1 171 ?   2.541   0.559   1.626 1.000 96.800 ? 171 TYR A CZ  1 
ATOM 1311 N N   ? SER A 1 172 ?   8.076  -0.770   1.217 1.000 96.800 ? 172 SER A N   1 
ATOM 1312 C CA  ? SER A 1 172 ?   9.026   0.060   0.483 1.000 96.800 ? 172 SER A CA  1 
ATOM 1313 C C   ? SER A 1 172 ?   8.336   0.830  -0.638 1.000 96.800 ? 172 SER A C   1 
ATOM 1314 C CB  ? SER A 1 172 ?  10.153  -0.797  -0.096 1.000 96.800 ? 172 SER A CB  1 
ATOM 1315 O O   ? SER A 1 172 ?   8.876   1.815  -1.146 1.000 96.800 ? 172 SER A O   1 
ATOM 1316 O OG  ? SER A 1 172 ?  10.943  -1.355   0.941 1.000 96.800 ? 172 SER A OG  1 
ATOM 1317 N N   ? GLY A 1 173 ?   7.089   0.515  -0.977 1.000 96.200 ? 173 GLY A N   1 
ATOM 1318 C CA  ? GLY A 1 173 ?   6.372   1.215  -2.030 1.000 96.200 ? 173 GLY A CA  1 
ATOM 1319 C C   ? GLY A 1 173 ?   4.870   1.010  -1.967 1.000 96.200 ? 173 GLY A C   1 
ATOM 1320 O O   ? GLY A 1 173 ?   4.388   0.121  -1.263 1.000 96.200 ? 173 GLY A O   1 
ATOM 1321 N N   ? ILE A 1 174 ?   4.165   1.875  -2.767 1.000 95.960 ? 174 ILE A N   1 
ATOM 1322 C CA  ? ILE A 1 174 ?   2.717   1.830  -2.935 1.000 95.960 ? 174 ILE A CA  1 
ATOM 1323 C C   ? ILE A 1 174 ?   2.374   1.625  -4.409 1.000 95.960 ? 174 ILE A C   1 
ATOM 1324 C CB  ? ILE A 1 174 ?   2.046   3.116  -2.403 1.000 95.960 ? 174 ILE A CB  1 
ATOM 1325 O O   ? ILE A 1 174 ?   2.892   2.331  -5.277 1.000 95.960 ? 174 ILE A O   1 
ATOM 1326 C CG1 ? ILE A 1 174 ?   2.409   3.338  -0.930 1.000 95.960 ? 174 ILE A CG1 1 
ATOM 1327 C CG2 ? ILE A 1 174 ?   0.527   3.049  -2.588 1.000 95.960 ? 174 ILE A CG2 1 
ATOM 1328 C CD1 ? ILE A 1 174 ?   2.073   4.729  -0.412 1.000 95.960 ? 174 ILE A CD1 1 
ATOM 1329 N N   ? VAL A 1 175 ?   1.556   0.586  -4.592 1.000 94.280 ? 175 VAL A N   1 
ATOM 1330 C CA  ? VAL A 1 175 ?   1.140   0.393  -5.977 1.000 94.280 ? 175 VAL A CA  1 
ATOM 1331 C C   ? VAL A 1 175 ?   0.486   1.669  -6.503 1.000 94.280 ? 175 VAL A C   1 
ATOM 1332 C CB  ? VAL A 1 175 ?   0.168  -0.800  -6.117 1.000 94.280 ? 175 VAL A CB  1 
ATOM 1333 O O   ? VAL A 1 175 ?  -0.528   2.121  -5.966 1.000 94.280 ? 175 VAL A O   1 
ATOM 1334 C CG1 ? VAL A 1 175 ?  -0.330  -0.925  -7.556 1.000 94.280 ? 175 VAL A CG1 1 
ATOM 1335 C CG2 ? VAL A 1 175 ?   0.845  -2.094  -5.668 1.000 94.280 ? 175 VAL A CG2 1 
ATOM 1336 N N   ? SER A 1 176 ?   1.058   2.278  -7.570 1.000 91.480 ? 176 SER A N   1 
ATOM 1337 C CA  ? SER A 1 176 ?   0.573   3.532  -8.136 1.000 91.480 ? 176 SER A CA  1 
ATOM 1338 C C   ? SER A 1 176 ?  -0.082   3.308  -9.495 1.000 91.480 ? 176 SER A C   1 
ATOM 1339 C CB  ? SER A 1 176 ?   1.718   4.537  -8.272 1.000 91.480 ? 176 SER A CB  1 
ATOM 1340 O O   ? SER A 1 176 ?  -1.292   3.493  -9.645 1.000 91.480 ? 176 SER A O   1 
ATOM 1341 O OG  ? SER A 1 176 ?   1.217   5.836  -8.538 1.000 91.480 ? 176 SER A OG  1 
ATOM 1342 N N   ? PHE A 1 177 ?   0.684   2.803 -10.470 1.000 87.100 ? 177 PHE A N   1 
ATOM 1343 C CA  ? PHE A 1 177 ?   0.088   2.523 -11.771 1.000 87.100 ? 177 PHE A CA  1 
ATOM 1344 C C   ? PHE A 1 177 ?   0.914   1.495 -12.535 1.000 87.100 ? 177 PHE A C   1 
ATOM 1345 C CB  ? PHE A 1 177 ?  -0.040   3.809 -12.594 1.000 87.100 ? 177 PHE A CB  1 
ATOM 1346 O O   ? PHE A 1 177 ?   2.032   1.166 -12.132 1.000 87.100 ? 177 PHE A O   1 
ATOM 1347 C CG  ? PHE A 1 177 ?   1.281   4.437 -12.948 1.000 87.100 ? 177 PHE A CG  1 
ATOM 1348 C CD1 ? PHE A 1 177 ?   1.884   5.351 -12.093 1.000 87.100 ? 177 PHE A CD1 1 
ATOM 1349 C CD2 ? PHE A 1 177 ?   1.920   4.112 -14.138 1.000 87.100 ? 177 PHE A CD2 1 
ATOM 1350 C CE1 ? PHE A 1 177 ?   3.107   5.933 -12.419 1.000 87.100 ? 177 PHE A CE1 1 
ATOM 1351 C CE2 ? PHE A 1 177 ?   3.142   4.690 -14.470 1.000 87.100 ? 177 PHE A CE2 1 
ATOM 1352 C CZ  ? PHE A 1 177 ?   3.733   5.601 -13.610 1.000 87.100 ? 177 PHE A CZ  1 
ATOM 1353 N N   ? GLY A 1 178 ?   0.393   0.972 -13.571 1.000 79.130 ? 178 GLY A N   1 
ATOM 1354 C CA  ? GLY A 1 178 ?   0.993   0.045 -14.517 1.000 79.130 ? 178 GLY A CA  1 
ATOM 1355 C C   ? GLY A 1 178 ?   0.189  -0.107 -15.795 1.000 79.130 ? 178 GLY A C   1 
ATOM 1356 O O   ? GLY A 1 178 ?  -0.851   0.534 -15.960 1.000 79.130 ? 178 GLY A O   1 
ATOM 1357 N N   ? SER A 1 179 ?   0.839  -0.683 -16.810 1.000 67.030 ? 179 SER A N   1 
ATOM 1358 C CA  ? SER A 1 179 ?   0.123  -0.851 -18.070 1.000 67.030 ? 179 SER A CA  1 
ATOM 1359 C C   ? SER A 1 179 ?  -0.272  -2.307 -18.292 1.000 67.030 ? 179 SER A C   1 
ATOM 1360 C CB  ? SER A 1 179 ?   0.977  -0.362 -19.241 1.000 67.030 ? 179 SER A CB  1 
ATOM 1361 O O   ? SER A 1 179 ?   0.562  -3.207 -18.176 1.000 67.030 ? 179 SER A O   1 
ATOM 1362 O OG  ? SER A 1 179 ?   0.294  -0.539 -20.470 1.000 67.030 ? 179 SER A OG  1 
ATOM 1363 N N   ? HIS A 1 180 ?  -1.673  -2.598 -18.413 1.000 68.220 ? 180 HIS A N   1 
ATOM 1364 C CA  ? HIS A 1 180 ?  -2.192  -3.900 -18.816 1.000 68.220 ? 180 HIS A CA  1 
ATOM 1365 C C   ? HIS A 1 180 ?  -1.794  -4.984 -17.819 1.000 68.220 ? 180 HIS A C   1 
ATOM 1366 C CB  ? HIS A 1 180 ?  -1.695  -4.266 -20.216 1.000 68.220 ? 180 HIS A CB  1 
ATOM 1367 O O   ? HIS A 1 180 ?  -0.620  -5.105 -17.464 1.000 68.220 ? 180 HIS A O   1 
ATOM 1368 C CG  ? HIS A 1 180 ?  -2.139  -3.312 -21.278 1.000 68.220 ? 180 HIS A CG  1 
ATOM 1369 C CD2 ? HIS A 1 180 ?  -3.281  -3.257 -22.003 1.000 68.220 ? 180 HIS A CD2 1 
ATOM 1370 N ND1 ? HIS A 1 180 ?  -1.360  -2.258 -21.704 1.000 68.220 ? 180 HIS A ND1 1 
ATOM 1371 C CE1 ? HIS A 1 180 ?  -2.007  -1.593 -22.647 1.000 68.220 ? 180 HIS A CE1 1 
ATOM 1372 N NE2 ? HIS A 1 180 ?  -3.175  -2.179 -22.847 1.000 68.220 ? 180 HIS A NE2 1 
ATOM 1373 N N   ? CYS A 1 181 ?  -2.762  -5.580 -17.157 1.000 71.010 ? 181 CYS A N   1 
ATOM 1374 C CA  ? CYS A 1 181 ?  -2.533  -6.663 -16.206 1.000 71.010 ? 181 CYS A CA  1 
ATOM 1375 C C   ? CYS A 1 181 ?  -1.871  -7.855 -16.886 1.000 71.010 ? 181 CYS A C   1 
ATOM 1376 C CB  ? CYS A 1 181 ?  -3.849  -7.098 -15.562 1.000 71.010 ? 181 CYS A CB  1 
ATOM 1377 O O   ? CYS A 1 181 ?  -2.301  -8.281 -17.959 1.000 71.010 ? 181 CYS A O   1 
ATOM 1378 S SG  ? CYS A 1 181 ?  -4.600  -5.832 -14.515 1.000 71.010 ? 181 CYS A SG  1 
ATOM 1379 N N   ? GLY A 1 182 ?  -0.675  -8.242 -16.308 1.000 60.460 ? 182 GLY A N   1 
ATOM 1380 C CA  ? GLY A 1 182 ?  -0.113  -9.475 -16.835 1.000 60.460 ? 182 GLY A CA  1 
ATOM 1381 C C   ? GLY A 1 182 ?   0.831  -9.250 -18.001 1.000 60.460 ? 182 GLY A C   1 
ATOM 1382 O O   ? GLY A 1 182 ?   1.134 -10.181 -18.751 1.000 60.460 ? 182 GLY A O   1 
ATOM 1383 N N   ? ASP A 1 183 ?   1.126  -7.877 -18.265 1.000 64.960 ? 183 ASP A N   1 
ATOM 1384 C CA  ? ASP A 1 183 ?   2.104  -7.467 -19.267 1.000 64.960 ? 183 ASP A CA  1 
ATOM 1385 C C   ? ASP A 1 183 ?   3.530  -7.656 -18.753 1.000 64.960 ? 183 ASP A C   1 
ATOM 1386 C CB  ? ASP A 1 183 ?   1.880  -6.009 -19.671 1.000 64.960 ? 183 ASP A CB  1 
ATOM 1387 O O   ? ASP A 1 183 ?   3.910  -7.074 -17.735 1.000 64.960 ? 183 ASP A O   1 
ATOM 1388 C CG  ? ASP A 1 183 ?   2.672  -5.605 -20.903 1.000 64.960 ? 183 ASP A CG  1 
ATOM 1389 O OD1 ? ASP A 1 183 ?   3.748  -6.189 -21.153 1.000 64.960 ? 183 ASP A OD1 1 
ATOM 1390 O OD2 ? ASP A 1 183 ?   2.216  -4.694 -21.627 1.000 64.960 ? 183 ASP A OD2 1 
ATOM 1391 N N   ? ASN A 1 184 ?   4.214  -8.605 -19.427 1.000 64.180 ? 184 ASN A N   1 
ATOM 1392 C CA  ? ASN A 1 184 ?   5.536  -9.063 -19.012 1.000 64.180 ? 184 ASN A CA  1 
ATOM 1393 C C   ? ASN A 1 184 ?   6.633  -8.121 -19.500 1.000 64.180 ? 184 ASN A C   1 
ATOM 1394 C CB  ? ASN A 1 184 ?   5.794 -10.485 -19.515 1.000 64.180 ? 184 ASN A CB  1 
ATOM 1395 O O   ? ASN A 1 184 ?   7.808  -8.314 -19.183 1.000 64.180 ? 184 ASN A O   1 
ATOM 1396 C CG  ? ASN A 1 184 ?   4.832 -11.497 -18.924 1.000 64.180 ? 184 ASN A CG  1 
ATOM 1397 N ND2 ? ASN A 1 184 ?   4.708 -12.647 -19.575 1.000 64.180 ? 184 ASN A ND2 1 
ATOM 1398 O OD1 ? ASN A 1 184 ?   4.205 -11.246 -17.891 1.000 64.180 ? 184 ASN A OD1 1 
ATOM 1399 N N   ? ILE A 1 185 ?   6.156  -7.050 -20.085 1.000 70.510 ? 185 ILE A N   1 
ATOM 1400 C CA  ? ILE A 1 185 ?   7.144  -6.168 -20.697 1.000 70.510 ? 185 ILE A CA  1 
ATOM 1401 C C   ? ILE A 1 185 ?   7.070  -4.786 -20.053 1.000 70.510 ? 185 ILE A C   1 
ATOM 1402 C CB  ? ILE A 1 185 ?   6.935  -6.060 -22.224 1.000 70.510 ? 185 ILE A CB  1 
ATOM 1403 O O   ? ILE A 1 185 ?   8.084  -4.092 -19.941 1.000 70.510 ? 185 ILE A O   1 
ATOM 1404 C CG1 ? ILE A 1 185 ?   7.103  -7.434 -22.884 1.000 70.510 ? 185 ILE A CG1 1 
ATOM 1405 C CG2 ? ILE A 1 185 ?   7.903  -5.040 -22.830 1.000 70.510 ? 185 ILE A CG2 1 
ATOM 1406 C CD1 ? ILE A 1 185 ?   6.754  -7.455 -24.366 1.000 70.510 ? 185 ILE A CD1 1 
ATOM 1407 N N   ? LYS A 1 186 ?   5.882  -4.516 -19.394 1.000 79.090 ? 186 LYS A N   1 
ATOM 1408 C CA  ? LYS A 1 186 ?   5.766  -3.193 -18.788 1.000 79.090 ? 186 LYS A CA  1 
ATOM 1409 C C   ? LYS A 1 186 ?   5.745  -3.286 -17.265 1.000 79.090 ? 186 LYS A C   1 
ATOM 1410 C CB  ? LYS A 1 186 ?   4.506  -2.483 -19.286 1.000 79.090 ? 186 LYS A CB  1 
ATOM 1411 O O   ? LYS A 1 186 ?   4.838  -3.887 -16.686 1.000 79.090 ? 186 LYS A O   1 
ATOM 1412 C CG  ? LYS A 1 186 ?   4.585  -2.027 -20.736 1.000 79.090 ? 186 LYS A CG  1 
ATOM 1413 C CD  ? LYS A 1 186 ?   3.424  -1.110 -21.097 1.000 79.090 ? 186 LYS A CD  1 
ATOM 1414 C CE  ? LYS A 1 186 ?   3.535  -0.603 -22.529 1.000 79.090 ? 186 LYS A CE  1 
ATOM 1415 N NZ  ? LYS A 1 186 ?   2.415   0.320 -22.879 1.000 79.090 ? 186 LYS A NZ  1 
ATOM 1416 N N   ? PRO A 1 187 ?   6.772  -2.757 -16.575 1.000 86.080 ? 187 PRO A N   1 
ATOM 1417 C CA  ? PRO A 1 187 ?   6.876  -2.785 -15.114 1.000 86.080 ? 187 PRO A CA  1 
ATOM 1418 C C   ? PRO A 1 187 ?   5.771  -1.986 -14.428 1.000 86.080 ? 187 PRO A C   1 
ATOM 1419 C CB  ? PRO A 1 187 ?   8.248  -2.160 -14.847 1.000 86.080 ? 187 PRO A CB  1 
ATOM 1420 O O   ? PRO A 1 187 ?   5.206  -1.066 -15.027 1.000 86.080 ? 187 PRO A O   1 
ATOM 1421 C CG  ? PRO A 1 187 ?   8.514  -1.298 -16.038 1.000 86.080 ? 187 PRO A CG  1 
ATOM 1422 C CD  ? PRO A 1 187 ?   7.827  -1.904 -17.228 1.000 86.080 ? 187 PRO A CD  1 
ATOM 1423 N N   ? GLY A 1 188 ?   5.372  -2.480 -13.238 1.000 89.250 ? 188 GLY A N   1 
ATOM 1424 C CA  ? GLY A 1 188 ?   4.568  -1.627 -12.376 1.000 89.250 ? 188 GLY A CA  1 
ATOM 1425 C C   ? GLY A 1 188 ?   5.346  -0.463 -11.794 1.000 89.250 ? 188 GLY A C   1 
ATOM 1426 O O   ? GLY A 1 188 ?   6.559  -0.559 -11.592 1.000 89.250 ? 188 GLY A O   1 
ATOM 1427 N N   ? VAL A 1 189 ?   4.610   0.628 -11.555 1.000 91.660 ? 189 VAL A N   1 
ATOM 1428 C CA  ? VAL A 1 189 ?   5.212   1.805 -10.938 1.000 91.660 ? 189 VAL A CA  1 
ATOM 1429 C C   ? VAL A 1 189 ?   4.622   2.020  -9.547 1.000 91.660 ? 189 VAL A C   1 
ATOM 1430 C CB  ? VAL A 1 189 ?   5.007   3.068 -11.805 1.000 91.660 ? 189 VAL A CB  1 
ATOM 1431 O O   ? VAL A 1 189 ?   3.405   1.944  -9.364 1.000 91.660 ? 189 VAL A O   1 
ATOM 1432 C CG1 ? VAL A 1 189 ?   5.632   4.290 -11.136 1.000 91.660 ? 189 VAL A CG1 1 
ATOM 1433 C CG2 ? VAL A 1 189 ?   5.594   2.859 -13.199 1.000 91.660 ? 189 VAL A CG2 1 
ATOM 1434 N N   ? TYR A 1 190 ?   5.503   2.219  -8.638 1.000 94.190 ? 190 TYR A N   1 
ATOM 1435 C CA  ? TYR A 1 190 ?   5.148   2.373  -7.231 1.000 94.190 ? 190 TYR A CA  1 
ATOM 1436 C C   ? TYR A 1 190 ?   5.627   3.715  -6.692 1.000 94.190 ? 190 TYR A C   1 
ATOM 1437 C CB  ? TYR A 1 190 ?   5.744   1.233  -6.399 1.000 94.190 ? 190 TYR A CB  1 
ATOM 1438 O O   ? TYR A 1 190 ?   6.623   4.264  -7.170 1.000 94.190 ? 190 TYR A O   1 
ATOM 1439 C CG  ? TYR A 1 190 ?   5.456  -0.140  -6.956 1.000 94.190 ? 190 TYR A CG  1 
ATOM 1440 C CD1 ? TYR A 1 190 ?   4.437  -0.928  -6.427 1.000 94.190 ? 190 TYR A CD1 1 
ATOM 1441 C CD2 ? TYR A 1 190 ?   6.203  -0.652  -8.012 1.000 94.190 ? 190 TYR A CD2 1 
ATOM 1442 C CE1 ? TYR A 1 190 ?   4.170  -2.195  -6.936 1.000 94.190 ? 190 TYR A CE1 1 
ATOM 1443 C CE2 ? TYR A 1 190 ?   5.945  -1.917  -8.529 1.000 94.190 ? 190 TYR A CE2 1 
ATOM 1444 O OH  ? TYR A 1 190 ?   4.667  -3.933  -8.493 1.000 94.190 ? 190 TYR A OH  1 
ATOM 1445 C CZ  ? TYR A 1 190 ?   4.928  -2.680  -7.986 1.000 94.190 ? 190 TYR A CZ  1 
ATOM 1446 N N   ? THR A 1 191 ?   4.817   4.244  -5.761 1.000 95.120 ? 191 THR A N   1 
ATOM 1447 C CA  ? THR A 1 191 ?   5.289   5.404  -5.014 1.000 95.120 ? 191 THR A CA  1 
ATOM 1448 C C   ? THR A 1 191 ?   6.398   5.008  -4.043 1.000 95.120 ? 191 THR A C   1 
ATOM 1449 C CB  ? THR A 1 191 ?   4.140   6.075  -4.239 1.000 95.120 ? 191 THR A CB  1 
ATOM 1450 O O   ? THR A 1 191 ?   6.240   4.065  -3.264 1.000 95.120 ? 191 THR A O   1 
ATOM 1451 C CG2 ? THR A 1 191 ?   4.645   7.262  -3.426 1.000 95.120 ? 191 THR A CG2 1 
ATOM 1452 O OG1 ? THR A 1 191 ?   3.149   6.533  -5.167 1.000 95.120 ? 191 THR A OG1 1 
ATOM 1453 N N   ? HIS A 1 192 ?   7.591   5.686  -4.114 1.000 95.490 ? 192 HIS A N   1 
ATOM 1454 C CA  ? HIS A 1 192 ?   8.747   5.446  -3.258 1.000 95.490 ? 192 HIS A CA  1 
ATOM 1455 C C   ? HIS A 1 192 ?   8.547   6.061  -1.876 1.000 95.490 ? 192 HIS A C   1 
ATOM 1456 C CB  ? HIS A 1 192 ?  10.016   6.007  -3.902 1.000 95.490 ? 192 HIS A CB  1 
ATOM 1457 O O   ? HIS A 1 192 ?   8.626   7.281  -1.718 1.000 95.490 ? 192 HIS A O   1 
ATOM 1458 C CG  ? HIS A 1 192 ?  11.279   5.526  -3.260 1.000 95.490 ? 192 HIS A CG  1 
ATOM 1459 C CD2 ? HIS A 1 192 ?  11.868   4.307  -3.261 1.000 95.490 ? 192 HIS A CD2 1 
ATOM 1460 N ND1 ? HIS A 1 192 ?  12.088   6.345  -2.503 1.000 95.490 ? 192 HIS A ND1 1 
ATOM 1461 C CE1 ? HIS A 1 192 ?  13.124   5.649  -2.066 1.000 95.490 ? 192 HIS A CE1 1 
ATOM 1462 N NE2 ? HIS A 1 192 ?  13.014   4.409  -2.512 1.000 95.490 ? 192 HIS A NE2 1 
ATOM 1463 N N   ? LEU A 1 193 ?   8.413   5.179  -0.852 1.000 96.790 ? 193 LEU A N   1 
ATOM 1464 C CA  ? LEU A 1 193 ?   7.997   5.615   0.476 1.000 96.790 ? 193 LEU A CA  1 
ATOM 1465 C C   ? LEU A 1 193 ?   9.115   6.384   1.171 1.000 96.790 ? 193 LEU A C   1 
ATOM 1466 C CB  ? LEU A 1 193 ?   7.581   4.413   1.329 1.000 96.790 ? 193 LEU A CB  1 
ATOM 1467 O O   ? LEU A 1 193 ?   8.852   7.307   1.945 1.000 96.790 ? 193 LEU A O   1 
ATOM 1468 C CG  ? LEU A 1 193 ?   6.255   3.747   0.961 1.000 96.790 ? 193 LEU A CG  1 
ATOM 1469 C CD1 ? LEU A 1 193 ?   5.992   2.551   1.870 1.000 96.790 ? 193 LEU A CD1 1 
ATOM 1470 C CD2 ? LEU A 1 193 ?   5.110   4.751   1.047 1.000 96.790 ? 193 LEU A CD2 1 
ATOM 1471 N N   ? SER A 1 194 ?  10.430   6.057   0.919 1.000 95.700 ? 194 SER A N   1 
ATOM 1472 C CA  ? SER A 1 194 ?  11.536   6.693   1.628 1.000 95.700 ? 194 SER A CA  1 
ATOM 1473 C C   ? SER A 1 194 ?  11.547   8.200   1.394 1.000 95.700 ? 194 SER A C   1 
ATOM 1474 C CB  ? SER A 1 194 ?  12.872   6.091   1.190 1.000 95.700 ? 194 SER A CB  1 
ATOM 1475 O O   ? SER A 1 194 ?  11.996   8.963   2.253 1.000 95.700 ? 194 SER A O   1 
ATOM 1476 O OG  ? SER A 1 194 ?  13.101   6.326  -0.189 1.000 95.700 ? 194 SER A OG  1 
ATOM 1477 N N   ? ASN A 1 195 ?  10.973   8.622   0.319 1.000 94.890 ? 195 ASN A N   1 
ATOM 1478 C CA  ? ASN A 1 195 ?  10.960  10.042  -0.018 1.000 94.890 ? 195 ASN A CA  1 
ATOM 1479 C C   ? ASN A 1 195 ?   9.812  10.771   0.675 1.000 94.890 ? 195 ASN A C   1 
ATOM 1480 C CB  ? ASN A 1 195 ?  10.872  10.233  -1.533 1.000 94.890 ? 195 ASN A CB  1 
ATOM 1481 O O   ? ASN A 1 195 ?   9.717  11.997   0.602 1.000 94.890 ? 195 ASN A O   1 
ATOM 1482 C CG  ? ASN A 1 195 ?  12.132   9.791  -2.252 1.000 94.890 ? 195 ASN A CG  1 
ATOM 1483 N ND2 ? ASN A 1 195 ?  12.006   9.490  -3.539 1.000 94.890 ? 195 ASN A ND2 1 
ATOM 1484 O OD1 ? ASN A 1 195 ?  13.209   9.719  -1.655 1.000 94.890 ? 195 ASN A OD1 1 
ATOM 1485 N N   ? TYR A 1 196 ?   8.920  10.019   1.368 1.000 96.380 ? 196 TYR A N   1 
ATOM 1486 C CA  ? TYR A 1 196 ?   7.711  10.648   1.886 1.000 96.380 ? 196 TYR A CA  1 
ATOM 1487 C C   ? TYR A 1 196 ?   7.587  10.434   3.390 1.000 96.380 ? 196 TYR A C   1 
ATOM 1488 C CB  ? TYR A 1 196 ?   6.471  10.098   1.176 1.000 96.380 ? 196 TYR A CB  1 
ATOM 1489 O O   ? TYR A 1 196 ?   6.527  10.678   3.972 1.000 96.380 ? 196 TYR A O   1 
ATOM 1490 C CG  ? TYR A 1 196 ?   6.406  10.448  -0.291 1.000 96.380 ? 196 TYR A CG  1 
ATOM 1491 C CD1 ? TYR A 1 196 ?   5.827  11.642  -0.717 1.000 96.380 ? 196 TYR A CD1 1 
ATOM 1492 C CD2 ? TYR A 1 196 ?   6.922   9.587  -1.253 1.000 96.380 ? 196 TYR A CD2 1 
ATOM 1493 C CE1 ? TYR A 1 196 ?   5.764  11.968  -2.068 1.000 96.380 ? 196 TYR A CE1 1 
ATOM 1494 C CE2 ? TYR A 1 196 ?   6.863   9.903  -2.607 1.000 96.380 ? 196 TYR A CE2 1 
ATOM 1495 O OH  ? TYR A 1 196 ?   6.223  11.411  -4.342 1.000 96.380 ? 196 TYR A OH  1 
ATOM 1496 C CZ  ? TYR A 1 196 ?   6.284  11.093  -3.004 1.000 96.380 ? 196 TYR A CZ  1 
ATOM 1497 N N   ? LEU A 1 197 ?   8.637   9.975   4.027 1.000 96.790 ? 197 LEU A N   1 
ATOM 1498 C CA  ? LEU A 1 197 ?   8.591   9.661   5.451 1.000 96.790 ? 197 LEU A CA  1 
ATOM 1499 C C   ? LEU A 1 197 ?   8.340  10.918   6.277 1.000 96.790 ? 197 LEU A C   1 
ATOM 1500 C CB  ? LEU A 1 197 ?   9.897   8.996   5.895 1.000 96.790 ? 197 LEU A CB  1 
ATOM 1501 O O   ? LEU A 1 197 ?   7.602  10.880   7.264 1.000 96.790 ? 197 LEU A O   1 
ATOM 1502 C CG  ? LEU A 1 197 ?  10.190   7.617   5.303 1.000 96.790 ? 197 LEU A CG  1 
ATOM 1503 C CD1 ? LEU A 1 197 ?  11.521   7.088   5.827 1.000 96.790 ? 197 LEU A CD1 1 
ATOM 1504 C CD2 ? LEU A 1 197 ?   9.060   6.645   5.623 1.000 96.790 ? 197 LEU A CD2 1 
ATOM 1505 N N   ? SER A 1 198 ?   9.010  12.006   5.804 1.000 96.550 ? 198 SER A N   1 
ATOM 1506 C CA  ? SER A 1 198 ?   8.813  13.265   6.515 1.000 96.550 ? 198 SER A CA  1 
ATOM 1507 C C   ? SER A 1 198 ?   7.351  13.698   6.479 1.000 96.550 ? 198 SER A C   1 
ATOM 1508 C CB  ? SER A 1 198 ?   9.693  14.363   5.915 1.000 96.550 ? 198 SER A CB  1 
ATOM 1509 O O   ? SER A 1 198 ?   6.786  14.080   7.506 1.000 96.550 ? 198 SER A O   1 
ATOM 1510 O OG  ? SER A 1 198 ?   9.482  15.596   6.581 1.000 96.550 ? 198 SER A OG  1 
ATOM 1511 N N   ? TRP A 1 199 ?   6.740  13.617   5.337 1.000 97.450 ? 199 TRP A N   1 
ATOM 1512 C CA  ? TRP A 1 199 ?   5.339  13.987   5.165 1.000 97.450 ? 199 TRP A CA  1 
ATOM 1513 C C   ? TRP A 1 199 ?   4.430  13.068   5.974 1.000 97.450 ? 199 TRP A C   1 
ATOM 1514 C CB  ? TRP A 1 199 ?   4.947  13.939   3.685 1.000 97.450 ? 199 TRP A CB  1 
ATOM 1515 O O   ? TRP A 1 199 ?   3.508  13.534   6.649 1.000 97.450 ? 199 TRP A O   1 
ATOM 1516 C CG  ? TRP A 1 199 ?   3.485  14.160   3.435 1.000 97.450 ? 199 TRP A CG  1 
ATOM 1517 C CD1 ? TRP A 1 199 ?   2.832  15.360   3.374 1.000 97.450 ? 199 TRP A CD1 1 
ATOM 1518 C CD2 ? TRP A 1 199 ?   2.494  13.152   3.216 1.000 97.450 ? 199 TRP A CD2 1 
ATOM 1519 C CE2 ? TRP A 1 199 ?   1.260  13.812   3.029 1.000 97.450 ? 199 TRP A CE2 1 
ATOM 1520 C CE3 ? TRP A 1 199 ?   2.531  11.752   3.160 1.000 97.450 ? 199 TRP A CE3 1 
ATOM 1521 N NE1 ? TRP A 1 199 ?   1.493  15.157   3.130 1.000 97.450 ? 199 TRP A NE1 1 
ATOM 1522 C CH2 ? TRP A 1 199 ?   0.135  11.751   2.738 1.000 97.450 ? 199 TRP A CH2 1 
ATOM 1523 C CZ2 ? TRP A 1 199 ?   0.071  13.119   2.789 1.000 97.450 ? 199 TRP A CZ2 1 
ATOM 1524 C CZ3 ? TRP A 1 199 ?   1.346  11.064   2.921 1.000 97.450 ? 199 TRP A CZ3 1 
ATOM 1525 N N   ? ILE A 1 200 ?   4.695  11.780   5.954 1.000 97.780 ? 200 ILE A N   1 
ATOM 1526 C CA  ? ILE A 1 200 ?   3.913  10.788   6.683 1.000 97.780 ? 200 ILE A CA  1 
ATOM 1527 C C   ? ILE A 1 200 ?   3.923  11.117   8.174 1.000 97.780 ? 200 ILE A C   1 
ATOM 1528 C CB  ? ILE A 1 200 ?   4.450   9.359   6.445 1.000 97.780 ? 200 ILE A CB  1 
ATOM 1529 O O   ? ILE A 1 200 ?   2.868  11.182   8.809 1.000 97.780 ? 200 ILE A O   1 
ATOM 1530 C CG1 ? ILE A 1 200 ?   4.219   8.937   4.990 1.000 97.780 ? 200 ILE A CG1 1 
ATOM 1531 C CG2 ? ILE A 1 200 ?   3.796   8.369   7.413 1.000 97.780 ? 200 ILE A CG2 1 
ATOM 1532 C CD1 ? ILE A 1 200 ?   4.968   7.674   4.585 1.000 97.780 ? 200 ILE A CD1 1 
ATOM 1533 N N   ? ASN A 1 201 ?   5.051  11.351   8.681 1.000 97.340 ? 201 ASN A N   1 
ATOM 1534 C CA  ? ASN A 1 201 ?   5.201  11.633  10.105 1.000 97.340 ? 201 ASN A CA  1 
ATOM 1535 C C   ? ASN A 1 201 ?   4.516  12.940  10.493 1.000 97.340 ? 201 ASN A C   1 
ATOM 1536 C CB  ? ASN A 1 201 ?   6.681  11.675  10.490 1.000 97.340 ? 201 ASN A CB  1 
ATOM 1537 O O   ? ASN A 1 201 ?   3.893  13.029  11.553 1.000 97.340 ? 201 ASN A O   1 
ATOM 1538 C CG  ? ASN A 1 201 ?   7.314  10.298  10.529 1.000 97.340 ? 201 ASN A CG  1 
ATOM 1539 N ND2 ? ASN A 1 201 ?   8.553  10.201  10.064 1.000 97.340 ? 201 ASN A ND2 1 
ATOM 1540 O OD1 ? ASN A 1 201 ?   6.693   9.329  10.974 1.000 97.340 ? 201 ASN A OD1 1 
ATOM 1541 N N   ? LYS A 1 202 ?   4.663  13.902   9.669 1.000 97.470 ? 202 LYS A N   1 
ATOM 1542 C CA  ? LYS A 1 202 ?   4.035  15.199   9.903 1.000 97.470 ? 202 LYS A CA  1 
ATOM 1543 C C   ? LYS A 1 202 ?   2.516  15.067   9.985 1.000 97.470 ? 202 LYS A C   1 
ATOM 1544 C CB  ? LYS A 1 202 ?   4.416  16.187   8.800 1.000 97.470 ? 202 LYS A CB  1 
ATOM 1545 O O   ? LYS A 1 202 ?   1.887  15.629  10.884 1.000 97.470 ? 202 LYS A O   1 
ATOM 1546 C CG  ? LYS A 1 202 ?   3.848  17.585   8.997 1.000 97.470 ? 202 LYS A CG  1 
ATOM 1547 C CD  ? LYS A 1 202 ?   4.267  18.523   7.873 1.000 97.470 ? 202 LYS A CD  1 
ATOM 1548 C CE  ? LYS A 1 202 ?   3.620  19.893   8.016 1.000 97.470 ? 202 LYS A CE  1 
ATOM 1549 N NZ  ? LYS A 1 202 ?   4.039  20.821   6.923 1.000 97.470 ? 202 LYS A NZ  1 
ATOM 1550 N N   ? VAL A 1 203 ?   1.882  14.400   9.093 1.000 97.370 ? 203 VAL A N   1 
ATOM 1551 C CA  ? VAL A 1 203 ?   0.433  14.236   9.040 1.000 97.370 ? 203 VAL A CA  1 
ATOM 1552 C C   ? VAL A 1 203 ?  -0.045  13.467  10.270 1.000 97.370 ? 203 VAL A C   1 
ATOM 1553 C CB  ? VAL A 1 203 ?  -0.009  13.508   7.751 1.000 97.370 ? 203 VAL A CB  1 
ATOM 1554 O O   ? VAL A 1 203 ?  -1.019  13.861  10.916 1.000 97.370 ? 203 VAL A O   1 
ATOM 1555 C CG1 ? VAL A 1 203 ?  -1.496  13.160   7.811 1.000 97.370 ? 203 VAL A CG1 1 
ATOM 1556 C CG2 ? VAL A 1 203 ?   0.293  14.366   6.524 1.000 97.370 ? 203 VAL A CG2 1 
ATOM 1557 N N   ? ILE A 1 204 ?   0.637  12.359  10.624 1.000 96.770 ? 204 ILE A N   1 
ATOM 1558 C CA  ? ILE A 1 204 ?   0.248  11.517  11.750 1.000 96.770 ? 204 ILE A CA  1 
ATOM 1559 C C   ? ILE A 1 204 ?   0.318  12.322  13.045 1.000 96.770 ? 204 ILE A C   1 
ATOM 1560 C CB  ? ILE A 1 204 ?   1.142  10.260  11.851 1.000 96.770 ? 204 ILE A CB  1 
ATOM 1561 O O   ? ILE A 1 204 ?  -0.580  12.236  13.886 1.000 96.770 ? 204 ILE A O   1 
ATOM 1562 C CG1 ? ILE A 1 204 ?   0.793   9.266  10.738 1.000 96.770 ? 204 ILE A CG1 1 
ATOM 1563 C CG2 ? ILE A 1 204 ?   1.004   9.609  13.230 1.000 96.770 ? 204 ILE A CG2 1 
ATOM 1564 C CD1 ? ILE A 1 204 ?   1.707   8.049  10.686 1.000 96.770 ? 204 ILE A CD1 1 
ATOM 1565 N N   ? HIS A 1 205 ?   1.245  13.171  13.226 1.000 94.950 ? 205 HIS A N   1 
ATOM 1566 C CA  ? HIS A 1 205 ?   1.445  13.951  14.442 1.000 94.950 ? 205 HIS A CA  1 
ATOM 1567 C C   ? HIS A 1 205 ?   0.458  15.111  14.522 1.000 94.950 ? 205 HIS A C   1 
ATOM 1568 C CB  ? HIS A 1 205 ?   2.880  14.477  14.510 1.000 94.950 ? 205 HIS A CB  1 
ATOM 1569 O O   ? HIS A 1 205 ?   0.049  15.509  15.615 1.000 94.950 ? 205 HIS A O   1 
ATOM 1570 C CG  ? HIS A 1 205 ?   3.885  13.434  14.882 1.000 94.950 ? 205 HIS A CG  1 
ATOM 1571 C CD2 ? HIS A 1 205 ?   4.356  13.044  16.089 1.000 94.950 ? 205 HIS A CD2 1 
ATOM 1572 N ND1 ? HIS A 1 205 ?   4.531  12.656  13.946 1.000 94.950 ? 205 HIS A ND1 1 
ATOM 1573 C CE1 ? HIS A 1 205 ?   5.358  11.829  14.564 1.000 94.950 ? 205 HIS A CE1 1 
ATOM 1574 N NE2 ? HIS A 1 205 ?   5.271  12.044  15.865 1.000 94.950 ? 205 HIS A NE2 1 
ATOM 1575 N N   ? ALA A 1 206 ?   0.060  15.634  13.363 1.000 92.690 ? 206 ALA A N   1 
ATOM 1576 C CA  ? ALA A 1 206 ?  -0.836  16.786  13.296 1.000 92.690 ? 206 ALA A CA  1 
ATOM 1577 C C   ? ALA A 1 206 ?  -2.289  16.363  13.487 1.000 92.690 ? 206 ALA A C   1 
ATOM 1578 C CB  ? ALA A 1 206 ?  -0.667  17.514  11.965 1.000 92.690 ? 206 ALA A CB  1 
ATOM 1579 O O   ? ALA A 1 206 ?  -3.125  17.164  13.912 1.000 92.690 ? 206 ALA A O   1 
ATOM 1580 N N   ? ALA A 1 207 ?  -2.757  15.241  13.184 1.000 84.590 ? 207 ALA A N   1 
ATOM 1581 C CA  ? ALA A 1 207 ?  -4.122  14.721  13.212 1.000 84.590 ? 207 ALA A CA  1 
ATOM 1582 C C   ? ALA A 1 207 ?  -4.525  14.316  14.627 1.000 84.590 ? 207 ALA A C   1 
ATOM 1583 C CB  ? ALA A 1 207 ?  -4.258  13.533  12.262 1.000 84.590 ? 207 ALA A CB  1 
ATOM 1584 O O   ? ALA A 1 207 ?  -5.682  14.483  15.021 1.000 84.590 ? 207 ALA A O   1 
# 
loop_
_struct_sheet_range.sheet_id 
_struct_sheet_range.id 
_struct_sheet_range.beg_label_comp_id 
_struct_sheet_range.beg_label_asym_id 
_struct_sheet_range.beg_label_seq_id 
_struct_sheet_range.pdbx_beg_PDB_ins_code 
_struct_sheet_range.end_label_comp_id 
_struct_sheet_range.end_label_asym_id 
_struct_sheet_range.end_label_seq_id 
_struct_sheet_range.pdbx_end_PDB_ins_code 
_struct_sheet_range.beg_auth_comp_id 
_struct_sheet_range.beg_auth_asym_id 
_struct_sheet_range.beg_auth_seq_id 
_struct_sheet_range.end_auth_comp_id 
_struct_sheet_range.end_auth_asym_id 
_struct_sheet_range.end_auth_seq_id 
A A ALA A   2 ? ILE A   6 ? ALA A 2   ILE A 6   
A B THR A   9 ? GLY A  14 ? THR A 9   GLY A 14  
A C GLU A  34 ? VAL A  37 ? GLU A 34  VAL A 37  
A D GLN A  49 ? LYS A  52 ? GLN A 49  LYS A 52  
B E ALA A  15 ? LYS A  18 ? ALA A 15  LYS A 18  
B F TRP A  21 ? THR A  24 ? TRP A 21  THR A 24  
B G LEU A  53 ? PRO A  58 ? LEU A 53  PRO A 58  
B H MET A  72 ? LEU A  76 ? MET A 72  LEU A 76  
C I SER A  41 ? SER A  41 ? SER A 41  SER A 41  
C J THR A 118 ? THR A 118 ? THR A 118 THR A 118 
D K LYS A 101 ? GLY A 106 ? LYS A 101 GLY A 106 
D L LYS A 120 ? LEU A 127 ? LYS A 120 LEU A 127 
D M MET A 144 ? GLY A 149 ? MET A 144 GLY A 149 
D N PRO A 164 ? CYS A 167 ? PRO A 164 CYS A 167 
D O VAL A 170 ? PHE A 177 ? VAL A 170 PHE A 177 
D P GLY A 188 ? HIS A 192 ? GLY A 188 HIS A 192 
# 
loop_
_struct_conf.id 
_struct_conf.conf_type_id 
_struct_conf.beg_label_comp_id 
_struct_conf.beg_label_asym_id 
_struct_conf.beg_label_seq_id 
_struct_conf.pdbx_beg_PDB_ins_code 
_struct_conf.end_label_comp_id 
_struct_conf.end_label_asym_id 
_struct_conf.end_label_seq_id 
_struct_conf.pdbx_end_PDB_ins_code 
_struct_conf.beg_auth_comp_id 
_struct_conf.beg_auth_asym_id 
_struct_conf.beg_auth_seq_id 
_struct_conf.end_auth_comp_id 
_struct_conf.end_auth_asym_id 
_struct_conf.end_auth_seq_id 
STRN1         STRN         ALA A   2 ? ILE A   6 ? ALA A 2   ILE A 6   
TURN_TY1_P1   TURN_TY1_P   ASN A   7 ? LYS A   8 ? ASN A 7   LYS A 8   
STRN2         STRN         THR A   9 ? LYS A  18 ? THR A 9   LYS A 18  
TURN_TY1_P2   TURN_TY1_P   PRO A  19 ? GLN A  20 ? PRO A 19  GLN A 20  
STRN3         STRN         TRP A  21 ? THR A  24 ? TRP A 21  THR A 24  
HELX_RH_3T_P1 HELX_RH_3T_P ALA A  26 ? CYS A  28 ? ALA A 26  CYS A 28  
TURN_TY1_P3   TURN_TY1_P   ALA A  31 ? GLU A  32 ? ALA A 31  GLU A 32  
STRN4         STRN         GLU A  34 ? VAL A  37 ? GLU A 34  VAL A 37  
BEND1         BEND         GLY A  38 ? GLY A  38 ? GLY A 38  GLY A 38  
BEND2         BEND         HIS A  40 ? HIS A  40 ? HIS A 40  HIS A 40  
STRN5         STRN         SER A  41 ? SER A  41 ? SER A 41  SER A 41  
BEND3         BEND         LEU A  42 ? LYS A  44 ? LEU A 42  LYS A 44  
BEND4         BEND         GLU A  46 ? ASN A  47 ? GLU A 46  ASN A 47  
STRN6         STRN         GLN A  49 ? PRO A  58 ? GLN A 49  PRO A 58  
TURN_TY1_P4   TURN_TY1_P   PRO A  60 ? ASN A  61 ? PRO A 60  ASN A 61  
TURN_TY1_P5   TURN_TY1_P   TRP A  64 ? ASP A  65 ? TRP A 64  ASP A 65  
BEND5         BEND         VAL A  67 ? GLY A  68 ? VAL A 67  GLY A 68  
STRN7         STRN         MET A  72 ? LEU A  76 ? MET A 72  LEU A 76  
BEND6         BEND         ARG A  77 ? ASN A  78 ? ARG A 77  ASN A 78  
BEND7         BEND         ASN A  83 ? PHE A  85 ? ASN A 83  PHE A 85  
HELX_LH_PP_P1 HELX_LH_PP_P THR A  88 ? PRO A  92 ? THR A 88  PRO A 92  
BEND8         BEND         LYS A  93 ? LYS A  94 ? LYS A 93  LYS A 94  
HELX_LH_PP_P2 HELX_LH_PP_P SER A  95 ? LYS A  97 ? SER A 95  LYS A 97  
TURN_TY1_P6   TURN_TY1_P   PRO A  98 ? GLY A  99 ? PRO A 98  GLY A 99  
STRN8         STRN         LYS A 101 ? GLY A 106 ? LYS A 101 GLY A 106 
BEND9         BEND         GLY A 111 ? SER A 114 ? GLY A 111 SER A 114 
BEND10        BEND         ASP A 117 ? ASP A 117 ? ASP A 117 ASP A 117 
STRN9         STRN         THR A 118 ? THR A 118 ? THR A 118 THR A 118 
STRN10        STRN         LYS A 120 ? LEU A 127 ? LYS A 120 LEU A 127 
HELX_RH_AL_P1 HELX_RH_AL_P MET A 129 ? TYR A 136 ? MET A 129 TYR A 136 
BEND11        BEND         LEU A 138 ? LEU A 138 ? LEU A 138 LEU A 138 
TURN_TY1_P7   TURN_TY1_P   ASN A 142 ? ASP A 143 ? ASN A 142 ASP A 143 
STRN11        STRN         MET A 144 ? GLY A 149 ? MET A 144 GLY A 149 
BEND12        BEND         GLN A 150 ? ASP A 151 ? GLN A 150 ASP A 151 
TURN_TY1_P8   TURN_TY1_P   SER A 152 ? LYS A 153 ? SER A 152 LYS A 153 
TURN_TY1_P9   TURN_TY1_P   GLU A 158 ? GLY A 159 ? GLU A 158 GLY A 159 
TURN_TY1_P10  TURN_TY1_P   SER A 161 ? GLY A 162 ? SER A 161 GLY A 162 
STRN12        STRN         PRO A 164 ? CYS A 167 ? PRO A 164 CYS A 167 
TURN_TY1_P11  TURN_TY1_P   LYS A 168 ? ASN A 169 ? LYS A 168 ASN A 169 
STRN13        STRN         VAL A 170 ? PHE A 177 ? VAL A 170 PHE A 177 
BEND13        BEND         SER A 179 ? HIS A 180 ? SER A 179 HIS A 180 
TURN_TY1_P12  TURN_TY1_P   CYS A 181 ? GLY A 182 ? CYS A 181 GLY A 182 
BEND14        BEND         ASN A 184 ? LYS A 186 ? ASN A 184 LYS A 186 
STRN14        STRN         GLY A 188 ? HIS A 192 ? GLY A 188 HIS A 192 
HELX_RH_3T_P2 HELX_RH_3T_P LEU A 193 ? TYR A 196 ? LEU A 193 TYR A 196 
HELX_RH_AL_P2 HELX_RH_AL_P LEU A 197 ? ALA A 206 ? LEU A 197 ALA A 206 
# 
