# Supplementary material for: FlatProt: 2D visualization eases protein structure comparison
Source: BMC Bioinformatics. 2025 Aug 13;26:210. doi: 10.1186/s12859-025-06233-x (PMC12344939; doi:10.1186/s12859-025-06233-x)
Supplement: Supplementary file 1 — Supplementary Material 1 [file 12859_2025_6233_MOESM1_ESM.zip › KLK/structures/Crvi_A_08a.cif]

data_Crvi_A_08a
# 
_entry.id   Crvi_A_08a 
# 
_entity.id                         1      
_entity.type                       polymer 
_entity.pdbx_description           polymer-1 
_entity.formula_weight             24437.8 
_entity.pdbx_number_of_molecules        1 
# 
loop_
_struct_sheet.id 
_struct_sheet.number_strands 
A 2 
B 7 
C 6 
# 
loop_
_struct_conf_type.id 
_struct_conf_type.criteria 
STRN         DSSP 
TURN_TY1_P   DSSP 
HELX_LH_PP_P DSSP 
BEND         DSSP 
HELX_RH_3T_P DSSP 
HELX_RH_AL_P DSSP 
# 
_struct_asym.id          A 
_struct_asym.entity_id   1 
# 
_software.pdbx_ordinal     1 
_software.name             dssp 
_software.version          4.4.10 
_software.date             ? 
_software.classification   'model annotation' 
# 
_entity_poly.entity_id                      1 
_entity_poly.type                           polypeptide(L) 
_entity_poly.nstd_linkage                   n 
_entity_poly.nstd_monomer                   n 
_entity_poly.pdbx_seq_one_letter_code       
;LIIGGDECNRNEHRFLALVYSDGNQCGGTLINEEWVLTAAHCEGNKMKIHLGVHSKKVPNKDKQTRVAKEKFFCVSSNYT
FWDKDIMLIRLDRPVSNSEHIAPLSLPSSPPSVGSVCRIMGWGTISPTEETLPDVPYCANINLLDDAVCEPPYPEPATGR
TLCAGIPEGGKDTCGGDSGGPLICNGQFQGIVFFGAHPCGQALKPGVYTKVFDYNDWIQSIIAGN
;
_entity_poly.pdbx_seq_one_letter_code_can   
;LIIGGDECNRNEHRFLALVYSDGNQCGGTLINEEWVLTAAHCEGNKMKIHLGVHSKKVPNKDKQTRVAKEKFFCVSSNYT
FWDKDIMLIRLDRPVSNSEHIAPLSLPSSPPSVGSVCRIMGWGTISPTEETLPDVPYCANINLLDDAVCEPPYPEPATGR
TLCAGIPEGGKDTCGGDSGGPLICNGQFQGIVFFGAHPCGQALKPGVYTKVFDYNDWIQSIIAGN
;
_entity_poly.pdbx_strand_id                 A 
# 
loop_
_dssp_struct_summary.entry_id 
_dssp_struct_summary.label_comp_id 
_dssp_struct_summary.label_asym_id 
_dssp_struct_summary.label_seq_id 
_dssp_struct_summary.secondary_structure 
_dssp_struct_summary.ss_bridge 
_dssp_struct_summary.helix_3_10 
_dssp_struct_summary.helix_alpha 
_dssp_struct_summary.helix_pi 
_dssp_struct_summary.helix_pp 
_dssp_struct_summary.bend 
_dssp_struct_summary.chirality 
_dssp_struct_summary.sheet 
_dssp_struct_summary.strand 
_dssp_struct_summary.ladder_1 
_dssp_struct_summary.ladder_2 
_dssp_struct_summary.accessibility 
_dssp_struct_summary.TCO 
_dssp_struct_summary.kappa 
_dssp_struct_summary.alpha 
_dssp_struct_summary.phi 
_dssp_struct_summary.psi 
_dssp_struct_summary.x_ca 
_dssp_struct_summary.y_ca 
_dssp_struct_summary.z_ca 
Crvi_A_08a LEU A 1   . . . . . . . . . . . . ? .      .     .      .      145.9  -4.1  -11.8 -3.9  
Crvi_A_08a ILE A 2   E . > . . . . - A A A . ? -0.874 .     -141.5 -88.2  100.8  -7.2  -10.0 -3.7  
Crvi_A_08a ILE A 3   E . 3 . . . S + A A A . ? -0.635 85.8  15.2   -66.3  132.6  -9.8  -12.7 -2.7  
Crvi_A_08a GLY A 4   T . 3 . . . S + . . . . ? 0.644  107.9 112.9  82.0   9.7    -13.1 -12.3 -4.4  
Crvi_A_08a GLY A 5   . . < . . . . - . . . . ? -0.408 54.1  -134.2 -106.3 -175.5 -11.6 -9.8  -7.1  
Crvi_A_08a ASP A 6   E . . . . . . - B C B . ? -0.851 45.2  -63.5  -131.5 163.9  -10.9 -9.7  -10.8 
Crvi_A_08a GLU A 7   E . . . . > . - B C B . ? -0.324 62.6  -113.8 -49.2  128.8  -8.0  -8.7  -13.0 
Crvi_A_08a CYS A 8   P . . . . P . - . . . . ? -0.404 31.4  -99.0  -64.7  145.2  -7.4  -5.0  -12.6 
Crvi_A_08a ASN A 9   P . > . . < . - . . . . ? -0.495 31.0  -126.8 -59.6  130.8  -8.1  -2.6  -15.5 
Crvi_A_08a ARG A 10  T . 3 . . . S + . . . . ? 0.787  108.6 45.1   -57.6  -17.6  -4.7  -1.9  -17.2 
Crvi_A_08a ASN A 11  T . 3 . . . S + . . . . ? 0.476  97.3  72.3   -106.7 -1.4   -5.4  1.9   -16.8 
Crvi_A_08a GLU A 12  S . < . . . S + . . . . ? 0.475  93.2  51.1   -102.4 4.0    -6.7  2.0   -13.2 
Crvi_A_08a HIS A 13  . . > . . . . + . . . . ? -0.115 53.3  140.6  -137.3 43.7   -3.3  1.4   -11.3 
Crvi_A_08a ARG A 14  T . 3 . . . S + . . . . ? 0.665  79.6  47.7   -64.7  -13.0  -0.8  3.8   -12.6 
Crvi_A_08a PHE A 15  T . 3 . . . S + . . . . ? 0.522  84.3  113.7  -100.7 -18.6  0.5   4.3   -9.0  
Crvi_A_08a LEU A 16  E . < . . . . - C J I . ? -0.471 49.5  -163.2 -66.1  127.3  0.7   0.7   -8.2  
Crvi_A_08a ALA A 17  E . . . . . . - C J I J ? -0.916 15.1  -140.8 -113.6 135.9  4.3   -0.5  -7.6  
Crvi_A_08a LEU A 18  E . . . . . . - C J I J ? -0.909 22.2  -163.1 -94.4  114.1  5.6   -4.1  -7.6  
Crvi_A_08a VAL A 19  E . . . . . . - C J I J ? -0.891 6.6   -166.0 -106.0 117.0  8.2   -4.4  -4.9  
Crvi_A_08a TYR A 20  E . . . . . . + C J I J ? -0.923 13.6  173.8  -101.2 117.4  10.6  -7.4  -5.0  
Crvi_A_08a SER A 21  E . > . . . . - C J I J ? -0.960 64.5  -35.5  -129.6 121.9  12.5  -7.9  -1.7  
Crvi_A_08a ASP A 22  T . 3 . . . S - . . . . ? 0.841  126.7 -42.5  41.4   38.5   14.8  -10.9 -0.9  
Crvi_A_08a GLY A 23  T . 3 . . . S + . . . . ? 0.508  117.8 116.8  94.0   -0.0   12.5  -13.2 -2.9  
Crvi_A_08a ASN A 24  E . < . . . . - C K I . ? -0.844 57.7  -138.8 -104.7 143.5  9.3   -11.7 -1.5  
Crvi_A_08a GLN A 25  E . . . . . . + C K I . ? -0.905 30.0  165.7  -101.3 123.0  6.7   -9.9  -3.5  
Crvi_A_08a CYS A 26  E . . . . . . - C K I . ? -0.872 29.6  -120.8 -128.4 163.1  5.1   -6.7  -2.0  
Crvi_A_08a GLY A 27  E . . . . . . - C K I . ? -0.730 27.1  -177.6 -99.5  155.3  3.0   -3.9  -3.2  
Crvi_A_08a GLY A 28  E . . . . . . - C K I K ? -0.910 20.2  -130.5 -141.2 168.2  3.8   -0.2  -3.1  
Crvi_A_08a THR A 29  E . . . . . . - C K I K ? -0.987 14.9  -137.0 -128.3 120.9  2.3   3.1   -4.0  
Crvi_A_08a LEU A 30  E . . . . . . + C K . K ? -0.650 26.1  172.6  -70.0  120.2  4.0   5.8   -6.1  
Crvi_A_08a ILE A 31  . . . . . . . - . . . . ? 0.577  66.9  -12.0  -114.5 -8.0   3.2   9.1   -4.2  
Crvi_A_08a ASN A 32  S . . . . . S - . . . . ? -0.917 88.8  -73.4  -167.5 -172.6 5.6   11.3  -6.4  
Crvi_A_08a GLU A 33  S . . . . . S + . . . . ? 0.729  130.1 25.8   -68.0  -10.9  8.4   11.1  -9.1  
Crvi_A_08a GLU A 34  S . . . . . S + . . . . ? 0.495  109.4 75.2   -127.5 -9.0   10.9  10.0  -6.4  
Crvi_A_08a TRP A 35  E . . . . . . - C L . L ? -0.938 45.5  -173.6 -128.1 132.4  8.9   8.3   -3.6  
Crvi_A_08a VAL A 36  E . . . . . . - C L K L ? -0.969 15.8  -149.3 -114.0 130.0  7.2   4.9   -3.1  
Crvi_A_08a LEU A 37  E . . . . . . + C L K L ? -0.888 32.5  143.6  -98.5  134.2  5.1   4.3   -0.0  
Crvi_A_08a THR A 38  E . . . . . . - C L K L ? -0.856 51.5  -67.3  -154.3 178.8  4.9   0.6   1.3   
Crvi_A_08a ALA A 39  . . > . . . . - . . . . ? -0.651 33.3  -135.7 -78.3  140.9  4.8   -1.5  4.4   
Crvi_A_08a ALA A 40  G . > . . . S + . . . . ? 0.845  105.5 63.6   -61.7  -33.6  7.9   -1.6  6.7   
Crvi_A_08a HIS A 41  G . 3 . . . S + . . . . ? 0.588  89.7  69.8   -72.0  -2.6   7.5   -5.3  7.0   
Crvi_A_08a CYS A 42  G . < . . . S + . . . . ? 0.452  74.9  129.3  -88.6  0.7    8.2   -5.5  3.2   
Crvi_A_08a GLU A 43  . . < . . . . + . . . . ? -0.274 28.9  164.2  -65.5  139.5  11.7  -4.5  3.9   
Crvi_A_08a GLY A 44  . . . . . . . - . . . . ? -0.921 48.8  -112.8 -145.9 165.3  14.5  -6.5  2.4   
Crvi_A_08a ASN A 45  S . . . . . S + . . . . ? 0.882  110.4 39.3   -68.7  -34.2  18.3  -6.2  1.6   
Crvi_A_08a LYS A 46  S . . . . . S - . . . . ? -0.932 75.5  -179.9 -122.8 101.2  17.7  -6.1  -2.2  
Crvi_A_08a MET A 47  E . . . . . . - C M J . ? -0.930 9.0   -175.2 -109.5 126.1  14.7  -4.2  -3.3  
Crvi_A_08a LYS A 48  E . . . . . . - C M J M ? -0.985 10.2  -158.5 -112.5 127.5  13.6  -3.8  -6.9  
Crvi_A_08a ILE A 49  E . . . . . . - C M J M ? -0.946 4.0   -162.9 -111.4 116.4  10.6  -1.5  -7.6  
Crvi_A_08a HIS A 50  E . . . . . . - C M J M ? -0.893 8.0   -174.2 -101.6 125.3  8.7   -2.0  -10.9 
Crvi_A_08a LEU A 51  E . . . . . . + C M J M ? -0.883 66.6  25.0   -116.0 146.1  6.4   0.8   -12.2 
Crvi_A_08a GLY A 52  S . . . . . S + . . . . ? 0.694  83.7  142.1  80.1   16.0   4.1   0.7   -15.1 
Crvi_A_08a VAL A 53  . . . . . . . + . . . . ? -0.844 15.0  156.2  -96.1  115.9  3.8   -3.2  -14.9 
Crvi_A_08a HIS A 54  S . . . . . S + . . . . ? 0.774  75.8  27.8   -97.9  -42.1  0.4   -4.7  -15.6 
Crvi_A_08a SER A 55  . . . . . . . - . . . . ? -0.990 60.8  -153.6 -124.8 131.9  1.7   -8.2  -16.7 
Crvi_A_08a LYS A 56  S . . . . . S + . . . . ? 0.732  103.0 42.1   -71.3  -13.1  4.9   -9.9  -15.4 
Crvi_A_08a LYS A 57  S . . . . . S + . . . . ? 0.702  106.4 65.9   -104.6 -26.2  5.0   -11.9 -18.7 
Crvi_A_08a VAL A 58  S . . . . . S - . . . . ? -0.903 84.1  -125.8 -107.8 118.4  4.0   -9.2  -21.1 
Crvi_A_08a PRO A 59  . . . . . . . - . . . . ? -0.321 18.4  -153.6 -62.1  135.7  6.5   -6.3  -21.7 
Crvi_A_08a ASN A 60  . . > . . . . - . . . . ? -0.989 12.6  -141.5 -109.5 129.5  5.1   -2.8  -21.2 
Crvi_A_08a LYS A 61  T . 3 . . . S + . . . . ? 0.767  103.7 48.2   -64.1  -25.6  6.8   0.1   -23.1 
Crvi_A_08a ASP A 62  T . 3 . . . S + . . . . ? 0.369  82.2  130.5  -97.8  2.9    6.4   2.5   -20.1 
Crvi_A_08a LYS A 63  . . < . . . . - . . . . ? -0.370 36.1  -171.1 -62.5  130.4  7.8   -0.1  -17.5 
Crvi_A_08a GLN A 64  E . . . . . . - C N M . ? -0.998 11.1  -153.6 -125.3 135.2  10.4  1.4   -15.3 
Crvi_A_08a THR A 65  E . . . . . . + C N M . ? -0.945 17.6  178.4  -111.4 127.7  12.7  -0.4  -12.8 
Crvi_A_08a ARG A 66  E . . . . . . - C N M . ? -0.884 17.4  -145.6 -122.0 157.2  14.1  1.4   -9.8  
Crvi_A_08a VAL A 67  E . . . . . . - C N M . ? -0.828 36.4  -94.5  -113.3 156.9  16.3  0.4   -6.8  
Crvi_A_08a ALA A 68  E . . . . . . + C N N . ? -0.582 35.5  177.1  -73.0  125.2  16.1  1.8   -3.4  
Crvi_A_08a LYS A 69  E . . . . . S - C N . . ? 0.819  73.3  -2.4   -85.2  -47.7  18.4  4.7   -2.7  
Crvi_A_08a GLU A 70  E . . . . . . - C N N . ? -0.990 62.3  -151.5 -145.0 150.2  17.2  5.4   0.9   
Crvi_A_08a LYS A 71  E . . . . . . - C N N . ? -0.985 5.5   -165.5 -128.5 135.5  14.6  4.0   3.2   
Crvi_A_08a PHE A 72  E . . . . . . - C N N . ? -0.982 6.3   -159.9 -122.3 126.0  12.8  5.7   6.0   
Crvi_A_08a PHE A 73  E . . . . . . - C N N . ? -0.886 22.4  -142.8 -107.9 130.2  10.8  3.9   8.7   
Crvi_A_08a CYS A 74  . . . . . . . + . . . . ? -0.734 57.7  144.2  -78.8  47.2   8.2   5.5   10.7  
Crvi_A_08a VAL A 75  . . . . . . . - . . . . ? -0.997 45.5  -148.9 -101.1 108.8  9.6   3.2   13.5  
Crvi_A_08a SER A 76  . . . . . . . - . . . . ? -0.627 51.6  -89.6  -62.7  116.6  9.7   4.4   17.2  
Crvi_A_08a SER A 77  S . . . . . S + . . . . ? 0.615  121.9 66.3   -5.1   5.1    12.8  2.7   18.8  
Crvi_A_08a ASN A 78  . . . . . . . - . . . . ? -0.593 69.8  -169.9 -142.5 57.7   10.4  -0.3  19.8  
Crvi_A_08a TYR A 79  . . . . . . . + . . . . ? -0.502 8.0   179.3  -42.7  97.2   9.1   -2.1  16.6  
Crvi_A_08a THR A 80  . . > . . . . - . . . . ? -0.912 47.5  -108.5 -99.7  129.5  6.3   -4.4  17.8  
Crvi_A_08a PHE A 81  T . 3 . . . S + . . . . ? 0.776  122.0 52.3   -22.3  -0.9   4.7   -6.4  14.9  
Crvi_A_08a TRP A 82  T . 3 . . . S + . . . . ? 0.362  88.4  87.2   -136.7 10.4   1.8   -3.9  15.8  
Crvi_A_08a ASP A 83  S . < . . . S - . . . . ? -0.953 100.1 -31.1  -128.3 119.6  3.2   -0.4  15.7  
Crvi_A_08a LYS A 84  . . . . . . . - . . . . ? 0.859  56.4  -169.9 55.0   70.1   3.5   1.9   12.7  
Crvi_A_08a ASP A 85  . . . . . . . + . . . . ? -0.696 43.1  120.7  -84.1  66.9   4.0   -0.5  9.6   
Crvi_A_08a ILE A 86  . . . . . . . - . . . . ? -0.994 36.7  -177.3 -140.2 133.0  4.9   2.3   7.1   
Crvi_A_08a MET A 87  E . . . . . . - C O L N ? -1.000 14.8  -150.0 -133.9 128.9  8.1   2.7   5.0   
Crvi_A_08a LEU A 88  E . . . . . . - C O L N ? -0.901 13.6  -159.8 -96.2  132.2  9.1   5.5   2.6   
Crvi_A_08a ILE A 89  E . . . . . . - C O L N ? -0.959 5.1   -152.7 -115.6 116.6  11.4  4.5   -0.3  
Crvi_A_08a ARG A 90  E . . . . . . - C O L N ? -0.778 22.9  -130.1 -81.1  129.0  13.5  7.1   -2.1  
Crvi_A_08a LEU A 91  E . . . . . . - C O . N ? -0.433 13.1  -123.4 -77.9  148.3  14.2  5.9   -5.6  
Crvi_A_08a ASP A 92  S . . . . . S + . . . . ? 0.760  99.3  7.8    -66.2  -16.9  17.8  6.0   -7.0  
Crvi_A_08a ARG A 93  S . . . . . S - . . . . ? -0.978 92.5  -91.5  -156.4 151.9  16.3  8.3   -9.9  
Crvi_A_08a PRO A 94  P . . . . > . - . . . . ? -0.307 40.4  -122.0 -64.9  148.4  12.9  10.1  -10.6 
Crvi_A_08a VAL A 95  P . . . . P . - . . . . ? -0.603 19.2  -122.3 -84.6  153.6  10.3  8.2   -12.6 
Crvi_A_08a SER A 96  P . . . . P . - . . . . ? -0.850 28.4  -117.9 -95.6  124.3  8.8   9.6   -15.9 
Crvi_A_08a ASN A 97  P . . . . < . + . . . . ? -0.341 47.6  156.1  -55.8  141.4  5.1   10.1  -16.0 
Crvi_A_08a SER A 98  . . . . . . . - . . . . ? -0.834 60.5  -74.4  -149.6 -173.7 3.4   8.0   -18.6 
Crvi_A_08a GLU A 99  S . . . . . S + . . . . ? 0.807  134.2 29.4   -58.1  -26.7  0.1   6.4   -19.6 
Crvi_A_08a HIS A 100 S . . . . . S + . . . . ? 0.332  112.5 69.8   -122.5 5.7    0.8   3.7   -16.9 
Crvi_A_08a ILE A 101 . . . . . . . + . . . . ? -0.957 54.7  135.3  -132.7 112.7  2.9   5.6   -14.3 
Crvi_A_08a ALA A 102 . . . . . . . - . . . . ? -0.952 48.9  -109.6 -155.6 140.1  1.4   8.3   -12.2 
Crvi_A_08a PRO A 103 P . . . . > . - . . . . ? -0.340 24.5  -134.7 -70.5  151.1  1.6   9.3   -8.5  
Crvi_A_08a LEU A 104 P . . . . P . - . . . . ? -0.898 26.3  -119.4 -100.8 131.0  -1.4  8.9   -6.1  
Crvi_A_08a SER A 105 P . . . . P . - . . . . ? -0.358 24.2  -111.2 -71.2  147.2  -2.1  11.8  -3.9  
Crvi_A_08a LEU A 106 P . . . . P . - . . . . ? -0.383 47.5  -87.8  -68.0  151.3  -2.0  11.5  -0.1  
Crvi_A_08a PRO A 107 P . . . . < . - . . . . ? -0.400 29.2  -163.7 -65.8  139.9  -5.4  11.8  1.7   
Crvi_A_08a SER A 108 S . . . . . S + . . . . ? 0.554  76.8  31.3   -97.4  -15.0  -6.5  15.3  2.6   
Crvi_A_08a SER A 109 S . . . . . S - . . . . ? -0.963 93.1  -91.5  -141.2 155.6  -9.2  13.9  5.0   
Crvi_A_08a PRO A 110 . . . . . . . - . . . . ? -0.309 52.7  -96.6  -63.0  153.1  -9.6  11.0  7.3   
Crvi_A_08a PRO A 111 . . . . . . . - . . . . ? -0.329 35.1  -128.6 -66.6  155.5  -11.3 7.9   5.9   
Crvi_A_08a SER A 112 . . > . . . . - . . . . ? -0.890 18.8  -115.9 -110.0 129.8  -15.1 7.4   6.5   
Crvi_A_08a VAL A 113 T . 3 . . . S + . . . . ? -0.379 103.8 31.1   -55.8  135.1  -16.6 4.2   7.9   
Crvi_A_08a GLY A 114 T . 3 . . . S + . . . . ? 0.269  86.3  138.1  98.0   -13.8  -18.8 2.6   5.3   
Crvi_A_08a SER A 115 . . < . . . . - . . . . ? -0.401 58.2  -119.5 -63.3  142.9  -16.8 3.9   2.4   
Crvi_A_08a VAL A 116 E . . . . . . - B D C . ? -0.781 37.2  -164.2 -81.7  122.9  -16.3 1.5   -0.5  
Crvi_A_08a CYS A 117 E . . . . . . - B D C D ? -0.842 13.5  -135.1 -115.5 149.3  -12.6 1.0   -0.9  
Crvi_A_08a ARG A 118 E . . . . . . - B D C D ? -0.892 18.4  -171.9 -106.8 130.3  -10.5 -0.4  -3.6  
Crvi_A_08a ILE A 119 E . . . . . . + B D C D ? -0.912 7.8   173.6  -115.4 150.8  -7.6  -2.8  -3.1  
Crvi_A_08a MET A 120 E . . . . . . + B D C . ? -0.996 11.4  121.3  -154.5 148.3  -5.2  -4.0  -5.6  
Crvi_A_08a GLY A 121 E . . . . . . - B D C . ? -0.981 60.4  -97.6  173.9  177.0  -2.1  -6.2  -5.8  
Crvi_A_08a TRP A 122 S . . . . . S + . . . . ? -0.097 74.6  127.8  -105.3 24.5   -0.1  -9.2  -7.1  
Crvi_A_08a GLY A 123 S . . . . . S - . . . . ? -0.148 70.8  -63.8  -76.2  178.8  -0.8  -11.4 -4.1  
Crvi_A_08a THR A 124 . . . . . . . - . . . . ? -0.333 34.7  -156.8 -64.4  142.6  -2.3  -15.0 -3.9  
Crvi_A_08a ILE A 125 S . . . . . S + . . . . ? 0.182  72.7  80.4   -102.8 4.3    -6.0  -15.3 -5.2  
Crvi_A_08a SER A 126 S . . . . . S - . . . . ? -0.977 72.1  -144.6 -116.5 136.5  -6.5  -18.5 -3.2  
Crvi_A_08a PRO A 127 S . . . . . S + . . . . ? 0.762  102.7 22.8   -67.8  -17.1  -7.4  -18.6 0.5   
Crvi_A_08a THR A 128 S . . . . . S + . . . . ? 0.524  114.4 66.0   -130.7 -13.3  -5.3  -21.8 1.0   
Crvi_A_08a GLU A 129 S . . . . . S - . . . . ? -0.958 70.5  -134.7 -120.4 133.9  -2.8  -21.9 -1.8  
Crvi_A_08a GLU A 130 . . . . . . . + . . . . ? -0.752 45.4  148.9  -87.6  85.8   0.1   -19.5 -2.5  
Crvi_A_08a THR A 131 . . . . . . . - . . . . ? -0.982 34.1  -151.0 -118.9 118.2  -0.2  -18.9 -6.2  
Crvi_A_08a LEU A 132 . . . . . . . - . . . . ? -0.805 16.1  -136.2 -92.4  122.6  1.0   -15.4 -7.4  
Crvi_A_08a PRO A 133 . . . . . . . - . . . . ? -0.299 11.4  -128.2 -70.8  160.9  -0.8  -14.1 -10.6 
Crvi_A_08a ASP A 134 S . . . . . S + . . . . ? 0.709  95.0  44.7   -80.1  -21.2  1.0   -12.5 -13.5 
Crvi_A_08a VAL A 135 S . . . . . S - . . . . ? -0.852 95.5  -99.0  -120.8 157.1  -1.4  -9.5  -13.4 
Crvi_A_08a PRO A 136 . . . . . . . - . . . . ? -0.495 32.4  -143.7 -74.5  147.5  -2.7  -7.5  -10.5 
Crvi_A_08a TYR A 137 E . . . . . . - B E B C ? -0.862 11.9  -160.0 -109.7 149.2  -6.2  -8.2  -9.1  
Crvi_A_08a CYS A 138 E . . . . . . + B E B C ? -0.948 11.7  171.2  -131.0 146.6  -8.7  -5.7  -7.8  
Crvi_A_08a ALA A 139 E . . . . . . - B E . C ? -0.991 30.3  -119.6 -151.4 148.3  -11.7 -5.8  -5.5  
Crvi_A_08a ASN A 140 E . . . . . . + B E . C ? -0.777 36.8  170.3  -87.9  134.1  -14.1 -3.5  -3.7  
Crvi_A_08a ILE A 141 E . . . . . . - B E . C ? -0.877 27.8  -111.6 -135.6 167.5  -14.2 -3.7  0.1   
Crvi_A_08a ASN A 142 E . . . . . . - B E E C ? -0.839 19.7  -125.4 -105.7 138.3  -15.9 -1.7  3.0   
Crvi_A_08a LEU A 143 E . . . . . . - B E E . ? -0.698 39.5  -161.3 -72.8  132.6  -14.3 0.3   5.5   
Crvi_A_08a LEU A 144 E . . . . . . - B E E . ? -0.700 22.5  -91.8  -117.9 163.1  -15.5 -1.0  8.9   
Crvi_A_08a ASP A 145 . . > > . . . - . . . . ? -0.464 36.1  -120.0 -68.3  143.5  -15.7 0.1   12.5  
Crvi_A_08a ASP A 146 H . > > . . S + . . . . ? 0.765  111.0 70.9   -53.8  -29.2  -12.8 -0.8  14.6  
Crvi_A_08a ALA A 147 H . 3 4 . . S + . . . . ? 0.761  93.5  55.5   -61.6  -24.7  -15.2 -2.8  16.8  
Crvi_A_08a VAL A 148 H . < 4 . . S + . . . . ? 0.862  112.3 40.7   -74.5  -36.4  -15.6 -5.3  14.0  
Crvi_A_08a CYS A 149 H . < X . . S + . . . . ? 0.647  98.0  79.3   -89.7  -13.5  -11.8 -6.0  13.9  
Crvi_A_08a GLU A 150 T . . < . . S + . . . . ? 0.917  88.8  52.1   -67.6  -43.9  -11.2 -6.0  17.7  
Crvi_A_08a PRO A 151 T . . 4 . . S + . . . . ? 0.931  119.6 33.0   -64.1  -45.3  -12.4 -9.5  18.5  
Crvi_A_08a PRO A 152 T . . 4 . . S + . . . . ? 0.742  135.0 30.1   -82.4  -18.3  -10.3 -11.3 15.9  
Crvi_A_08a TYR A 153 . . . X . . . + . . . . ? -0.664 63.3  168.5  -138.2 72.2   -7.3  -8.7  16.3  
Crvi_A_08a PRO A 154 T . . 4 . . S + . . . . ? 0.851  82.1  43.8   -62.1  -17.8  -7.2  -7.2  19.9  
Crvi_A_08a GLU A 155 T . . 4 . . S + . . . . ? 0.813  110.5 49.4   -106.0 -28.2  -3.8  -5.6  19.4  
Crvi_A_08a PRO A 156 T . . 4 . . S + . . . . ? 0.638  85.4  90.4   -85.6  -7.6   -4.1  -4.0  15.7  
Crvi_A_08a ALA A 157 . . . < . . . + . . . . ? -0.067 55.7  130.6  -84.3  19.2   -7.5  -2.2  16.5  
Crvi_A_08a THR A 158 S . > . . . S - . . . . ? -0.473 81.1  -100.9 -69.0  131.5  -5.6  0.9   17.7  
Crvi_A_08a GLY A 159 T . 3 . . . S + . . . . ? 0.528  119.1 74.3   -28.9  1.0    -6.9  4.3   16.2  
Crvi_A_08a ARG A 160 T . 3 . . . S + . . . . ? 0.415  88.2  62.8   -111.4 5.2    -3.8  3.9   13.9  
Crvi_A_08a THR A 161 E . < . . . S - B F . F ? -0.858 72.7  -130.6 -125.8 151.4  -5.2  1.1   11.7  
Crvi_A_08a LEU A 162 E . . . . . . - B F . F ? -0.897 13.3  -144.6 -101.1 139.3  -8.0  0.8   9.2   
Crvi_A_08a CYS A 163 E . . . . . . + B F E F ? -0.943 28.4  165.8  -104.7 123.5  -10.5 -2.1  9.3   
Crvi_A_08a ALA A 164 E . . . . . . + B F E F ? -0.998 16.6  85.2   -143.1 138.9  -11.7 -3.2  5.9   
Crvi_A_08a GLY A 165 E . . . . . S - B F E . ? -0.973 70.0  -72.0  165.8  -174.9 -13.6 -6.2  4.6   
Crvi_A_08a ILE A 166 . . > . . . . - . . . . ? -0.985 32.7  -142.8 -110.5 113.5  -16.9 -7.9  4.0   
Crvi_A_08a PRO A 167 T . 3 . . . S + . . . . ? 0.849  106.3 49.3   -43.8  -37.0  -18.5 -9.1  7.2   
Crvi_A_08a GLU A 168 T . 3 . . . S - . . . . ? 0.616  113.8 -131.1 -78.1  -10.2  -19.8 -12.2 5.3   
Crvi_A_08a GLY A 169 . . < . . . . + . . . . ? -0.406 66.1  117.8  87.0   179.1  -16.3 -12.7 3.9   
Crvi_A_08a GLY A 170 . . . . . . . + . . . . ? 0.143  68.9  66.5   111.1  -22.5  -15.3 -13.3 0.4   
Crvi_A_08a LYS A 171 . . . . . . . + . . . . ? -0.989 59.7  115.5  -135.5 133.7  -13.1 -10.4 -0.3  
Crvi_A_08a ASP A 172 E . . . . . . - A B A . ? -0.971 59.4  -85.1  -176.9 164.9  -9.7  -9.6  1.3   
Crvi_A_08a THR A 173 E . . . . . . - A B A . ? -0.754 46.5  -173.6 -82.2  147.9  -6.0  -9.1  0.7   
Crvi_A_08a CYS A 174 . . > . . . . - . . . . ? -0.591 38.2  -39.6  -130.0 -175.6 -3.9  -12.2 0.8   
Crvi_A_08a GLY A 175 T . 3 . . . S + . . . . ? -0.232 122.1 29.3   -51.5  137.0  -0.2  -13.2 0.8   
Crvi_A_08a GLY A 176 T . 3 . . . S + . . . . ? 0.318  97.4  88.0   96.9   -7.2   1.9   -11.2 -1.6  
Crvi_A_08a ASP A 177 . . X . . . . + . . . . ? 0.243  53.1  138.1  -107.4 8.6    -0.2  -7.9  -1.4  
Crvi_A_08a SER A 178 T . 3 . . . S + . . . . ? -0.340 71.9  18.4   -54.3  133.8  1.7   -6.5  1.6   
Crvi_A_08a GLY A 179 T . 3 . . . S + . . . . ? 0.366  94.4  136.3  89.2   -9.6   2.3   -2.8  1.3   
Crvi_A_08a GLY A 180 . . < . . . . - . . . . ? -0.285 57.6  -89.8  -70.6  166.2  -0.3  -2.5  -1.4  
Crvi_A_08a PRO A 181 E . . . . . . - B G . G ? -0.497 20.6  -158.0 -91.3  135.8  -2.8  0.5   -1.5  
Crvi_A_08a LEU A 182 E . . . . . . - B G D G ? -0.985 21.6  -165.0 -98.4  115.8  -6.3  0.8   0.1   
Crvi_A_08a ILE A 183 E . . . . . . - B G D G ? -0.906 10.2  -179.0 -114.1 120.1  -8.2  3.5   -1.9  
Crvi_A_08a CYS A 184 E . > . . . S - B G D G ? -0.971 72.4  -13.3  -119.1 126.6  -11.4 5.1   -0.6  
Crvi_A_08a ASN A 185 T . 3 . . . S - . . . . ? 0.893  130.4 -52.7  53.7   33.3   -13.3 7.7   -2.5  
Crvi_A_08a GLY A 186 T . 3 . . . S + . . . . ? 0.558  116.3 109.4  86.6   6.9    -10.3 8.2   -4.8  
Crvi_A_08a GLN A 187 E . < . . . S - B H G . ? -0.935 76.4  -109.8 -121.6 149.2  -7.8  8.7   -2.1  
Crvi_A_08a PHE A 188 E . . . . . . + B H G . ? -0.596 49.0  157.6  -73.6  105.2  -4.9  6.7   -0.7  
Crvi_A_08a GLN A 189 E . . . . . . + B H . . ? 0.674  49.8  15.0   -112.4 -18.6  -6.2  5.7   2.8   
Crvi_A_08a GLY A 190 E . . . . . . - B H G H ? -0.979 49.5  -137.2 -157.4 162.7  -4.3  2.6   3.8   
Crvi_A_08a ILE A 191 E . . . . . . - B H G H ? -0.986 44.2  -103.5 -121.4 128.4  -1.4  0.1   3.5   
Crvi_A_08a VAL A 192 E . . . . . . + B H . H ? -0.354 53.8  157.5  -55.2  124.2  -1.9  -3.5  3.7   
Crvi_A_08a PHE A 193 E . . . . . . - B H . . ? 0.791  52.1  -21.2  -114.1 -59.8  -0.7  -4.5  7.2   
Crvi_A_08a PHE A 194 E . . . . . . + B H . H ? -0.983 52.9  161.2  -158.4 157.1  -2.2  -7.7  8.4   
Crvi_A_08a GLY A 195 . . . . . . . - . . . . ? -0.969 41.0  -64.3  -167.3 179.8  -5.2  -10.2 8.1   
Crvi_A_08a ALA A 196 . . . . . . . - . . . . ? -0.308 48.4  -109.9 -72.8  153.2  -6.5  -13.7 8.7   
Crvi_A_08a HIS A 197 S . . . . . S + . . . . ? -0.986 111.4 40.5   -121.6 121.4  -5.1  -17.0 7.2   
Crvi_A_08a PRO A 198 S . . . . . S - . . . . ? 0.540  106.8 -132.7 -61.9  144.3  -7.0  -18.3 5.2   
Crvi_A_08a CYS A 199 S . . . . . S + . . . . ? -0.324 82.0  40.2   -66.3  155.6  -7.8  -14.7 3.7   
Crvi_A_08a GLY A 200 S . . . . . S + . . . . ? 0.757  77.5  157.7  82.4   19.3   -11.4 -13.7 3.1   
Crvi_A_08a GLN A 201 . . > . . . . - . . . . ? -0.548 49.5  -96.3  -76.9  148.0  -12.9 -15.3 6.2   
Crvi_A_08a ALA A 202 T . 3 . . . S + . . . . ? -0.397 106.6 4.3    -61.8  134.6  -16.2 -14.1 7.7   
Crvi_A_08a LEU A 203 T . 3 . . . S + . . . . ? 0.713  108.3 101.2  65.1   18.8   -15.9 -11.6 10.5  
Crvi_A_08a LYS A 204 . . < . . . . + . . . . ? -0.568 54.0  176.7  -129.5 67.8   -12.1 -11.5 10.0  
Crvi_A_08a PRO A 205 . . . . . . . - . . . . ? -0.178 32.0  -96.6  -68.6  165.4  -11.5 -8.4  8.0   
Crvi_A_08a GLY A 206 E . . . . . . - B I F . ? -0.462 29.4  -135.0 -78.1  156.8  -8.1  -7.1  6.9   
Crvi_A_08a VAL A 207 E . . . . . . - B I F H ? -0.945 20.9  -169.9 -117.1 132.6  -6.1  -4.5  8.8   
Crvi_A_08a TYR A 208 E . . . . . . - B I F H ? -0.929 29.7  -109.0 -125.6 142.3  -4.4  -1.6  7.1   
Crvi_A_08a THR A 209 E . . . . . . - B I F H ? -0.619 39.0  -122.5 -67.0  126.8  -1.9  1.1   8.2   
Crvi_A_08a LYS A 210 E . > . . . . - B I . H ? -0.654 26.2  -170.4 -75.5  112.4  -3.8  4.5   8.3   
Crvi_A_08a VAL A 211 G . > . . . S + . . . . ? 0.845  74.7  70.0   -76.4  -36.0  -1.9  6.8   6.0   
Crvi_A_08a PHE A 212 G . > . . . S + . . . . ? 0.869  93.7  57.1   -53.5  -38.3  -3.7  10.0  6.9   
Crvi_A_08a ASP A 213 G . < . . . S + . . . . ? 0.629  106.9 51.7   -71.6  -7.9   -2.1  10.1  10.4  
Crvi_A_08a TYR A 214 G . < > . . S + . . . . ? 0.269  74.1  103.2  -113.7 8.3    1.4   10.0  8.7   
Crvi_A_08a ASN A 215 H . < > . . S + . . . . ? 0.909  82.8  49.3   -58.2  -45.4  1.0   12.8  6.3   
Crvi_A_08a ASP A 216 H . . > . . S + . . . . ? 0.922  114.2 45.8   -61.0  -43.5  3.1   15.2  8.4   
Crvi_A_08a TRP A 217 H . . > . . S + . . . . ? 0.926  114.0 48.7   -63.1  -46.4  5.8   12.6  8.7   
Crvi_A_08a ILE A 218 H . . X . . S + . . . . ? 0.940  112.9 46.9   -61.0  -47.2  5.7   11.8  5.0   
Crvi_A_08a GLN A 219 H . . X . . S + . . . . ? 0.844  107.0 56.8   -68.5  -39.1  5.8   15.4  4.0   
Crvi_A_08a SER A 220 H . . X . . S + . . . . ? 0.857  111.1 44.5   -59.7  -38.4  8.7   16.2  6.3   
Crvi_A_08a ILE A 221 H . . X . . S + . . . . ? 0.931  113.2 49.1   -71.8  -46.8  10.8  13.5  4.8   
Crvi_A_08a ILE A 222 H . > < . . S + . . . . ? 0.895  114.4 45.9   -63.6  -40.1  9.9   14.4  1.2   
Crvi_A_08a ALA A 223 H . 3 < . . S + . . . . ? 0.797  106.6 59.3   -71.2  -35.3  10.7  18.2  1.8   
Crvi_A_08a GLY A 224 H . 3 < . . . . . . . . ? 0.564  .     .      -80.8  2.7    14.0  17.6  3.6   
Crvi_A_08a ASN A 225 . . < < . . . . . . . . ? -0.901 .     .      -128.8 .      15.6  15.8  0.7   
# 
loop_
_dssp_struct_ladder.id 
_dssp_struct_ladder.sheet_id 
_dssp_struct_ladder.range_id_1 
_dssp_struct_ladder.range_id_2 
_dssp_struct_ladder.type 
_dssp_struct_ladder.beg_1_label_comp_id 
_dssp_struct_ladder.beg_1_label_asym_id 
_dssp_struct_ladder.beg_1_label_seq_id 
_dssp_struct_ladder.pdbx_beg_1_PDB_ins_code 
_dssp_struct_ladder.end_1_label_comp_id 
_dssp_struct_ladder.end_1_label_asym_id 
_dssp_struct_ladder.end_1_label_seq_id 
_dssp_struct_ladder.pdbx_end_1_PDB_ins_code 
_dssp_struct_ladder.beg_1_auth_comp_id 
_dssp_struct_ladder.beg_1_auth_asym_id 
_dssp_struct_ladder.beg_1_auth_seq_id 
_dssp_struct_ladder.end_1_auth_comp_id 
_dssp_struct_ladder.end_1_auth_asym_id 
_dssp_struct_ladder.end_1_auth_seq_id 
_dssp_struct_ladder.beg_2_label_comp_id 
_dssp_struct_ladder.beg_2_label_asym_id 
_dssp_struct_ladder.beg_2_label_seq_id 
_dssp_struct_ladder.pdbx_beg_2_PDB_ins_code 
_dssp_struct_ladder.end_2_label_comp_id 
_dssp_struct_ladder.end_2_label_asym_id 
_dssp_struct_ladder.end_2_label_seq_id 
_dssp_struct_ladder.pdbx_end_2_PDB_ins_code 
_dssp_struct_ladder.beg_2_auth_comp_id 
_dssp_struct_ladder.beg_2_auth_asym_id 
_dssp_struct_ladder.beg_2_auth_seq_id 
_dssp_struct_ladder.end_2_auth_comp_id 
_dssp_struct_ladder.end_2_auth_asym_id 
_dssp_struct_ladder.end_2_auth_seq_id 
A A A B anti-parallel ILE A 2   ? ILE A 3   ? ILE A 2   ILE A 3   THR A 173 ? ASP A 172 ? THR A 173 ASP A 172 
B B C E anti-parallel ASP A 6   ? GLU A 7   ? ASP A 6   GLU A 7   CYS A 138 ? TYR A 137 ? CYS A 138 TYR A 137 
C B D E anti-parallel VAL A 116 ? GLY A 121 ? VAL A 116 GLY A 121 ASN A 142 ? TYR A 137 ? ASN A 142 TYR A 137 
D B D G anti-parallel CYS A 117 ? ILE A 119 ? CYS A 117 ILE A 119 CYS A 184 ? LEU A 182 ? CYS A 184 LEU A 182 
E B E F anti-parallel ASN A 142 ? LEU A 144 ? ASN A 142 LEU A 144 GLY A 165 ? CYS A 163 ? GLY A 165 CYS A 163 
F B F I anti-parallel THR A 161 ? ALA A 164 ? THR A 161 ALA A 164 THR A 209 ? GLY A 206 ? THR A 209 GLY A 206 
G B G H anti-parallel PRO A 181 ? CYS A 184 ? PRO A 181 CYS A 184 ILE A 191 ? GLN A 187 ? ILE A 191 GLN A 187 
H B H I anti-parallel GLY A 190 ? PHE A 194 ? GLY A 190 PHE A 194 LYS A 210 ? VAL A 207 ? LYS A 210 VAL A 207 
I C J K anti-parallel LEU A 16  ? SER A 21  ? LEU A 16  SER A 21  THR A 29  ? ASN A 24  ? THR A 29  ASN A 24  
J C J M anti-parallel ALA A 17  ? SER A 21  ? ALA A 17  SER A 21  LEU A 51  ? MET A 47  ? LEU A 51  MET A 47  
K C K L anti-parallel GLY A 28  ? LEU A 30  ? GLY A 28  LEU A 30  THR A 38  ? VAL A 36  ? THR A 38  VAL A 36  
L C L O anti-parallel TRP A 35  ? THR A 38  ? TRP A 35  THR A 38  ARG A 90  ? MET A 87  ? ARG A 90  MET A 87  
M C M N anti-parallel LYS A 48  ? LEU A 51  ? LYS A 48  LEU A 51  VAL A 67  ? GLN A 64  ? VAL A 67  GLN A 64  
N C N O anti-parallel ALA A 68  ? PHE A 73  ? ALA A 68  PHE A 73  LEU A 91  ? MET A 87  ? LEU A 91  MET A 87  
# 
loop_
_dssp_struct_bridge_pairs.id 
_dssp_struct_bridge_pairs.label_comp_id 
_dssp_struct_bridge_pairs.label_seq_id 
_dssp_struct_bridge_pairs.label_asym_id 
_dssp_struct_bridge_pairs.auth_seq_id 
_dssp_struct_bridge_pairs.auth_asym_id 
_dssp_struct_bridge_pairs.pdbx_PDB_ins_code 
_dssp_struct_bridge_pairs.acceptor_1_label_comp_id 
_dssp_struct_bridge_pairs.acceptor_1_label_seq_id 
_dssp_struct_bridge_pairs.acceptor_1_label_asym_id 
_dssp_struct_bridge_pairs.acceptor_1_auth_seq_id 
_dssp_struct_bridge_pairs.acceptor_1_auth_asym_id 
_dssp_struct_bridge_pairs.acceptor_1_pdbx_PDB_ins_code 
_dssp_struct_bridge_pairs.acceptor_1_energy 
_dssp_struct_bridge_pairs.acceptor_2_label_comp_id 
_dssp_struct_bridge_pairs.acceptor_2_label_seq_id 
_dssp_struct_bridge_pairs.acceptor_2_label_asym_id 
_dssp_struct_bridge_pairs.acceptor_2_auth_seq_id 
_dssp_struct_bridge_pairs.acceptor_2_auth_asym_id 
_dssp_struct_bridge_pairs.acceptor_2_pdbx_PDB_ins_code 
_dssp_struct_bridge_pairs.acceptor_2_energy 
_dssp_struct_bridge_pairs.donor_1_label_comp_id 
_dssp_struct_bridge_pairs.donor_1_label_seq_id 
_dssp_struct_bridge_pairs.donor_1_label_asym_id 
_dssp_struct_bridge_pairs.donor_1_auth_seq_id 
_dssp_struct_bridge_pairs.donor_1_auth_asym_id 
_dssp_struct_bridge_pairs.donor_1_pdbx_PDB_ins_code 
_dssp_struct_bridge_pairs.donor_1_energy 
_dssp_struct_bridge_pairs.donor_2_label_comp_id 
_dssp_struct_bridge_pairs.donor_2_label_seq_id 
_dssp_struct_bridge_pairs.donor_2_label_asym_id 
_dssp_struct_bridge_pairs.donor_2_auth_seq_id 
_dssp_struct_bridge_pairs.donor_2_auth_asym_id 
_dssp_struct_bridge_pairs.donor_2_pdbx_PDB_ins_code 
_dssp_struct_bridge_pairs.donor_2_energy 
1   LEU 1   A 1   A ? ?   ?   ? ?   ? ? ?    ?   ?   ? ?   ? ? ?    CYS 174 A 174 A ? -1.3 ILE 3   A 3   A ? -0.8 
2   ILE 2   A 2   A ? GLY 123 A 123 A ? -0.4 GLY 121 A 121 A ? -0.3 GLY 5   A 5   A ? -1.3 GLY 4   A 4   A ? -0.3 
3   ILE 3   A 3   A ? ASP 172 A 172 A ? -2.6 LEU 1   A 1   A ? -0.8 ASP 172 A 172 A ? -1.1 ASP 6   A 6   A ? -0.1 
4   GLY 4   A 4   A ? ILE 125 A 125 A ? -0.3 ILE 2   A 2   A ? -0.3 ILE 3   A 3   A ? -0.2 ASN 140 A 140 A ? -0.2 
5   GLY 5   A 5   A ? ILE 2   A 2   A ? -1.3 ALA 139 A 139 A ? -0.1 GLU 7   A 7   A ? -0.3 GLY 4   A 4   A ? -0.2 
6   ASP 6   A 6   A ? CYS 138 A 138 A ? -2.2 GLY 4   A 4   A ? -0.1 CYS 138 A 138 A ? -3.4 ASN 9   A 9   A ? -0.1 
7   GLU 7   A 7   A ? GLY 5   A 5   A ? -0.3 TYR 137 A 137 A ? -0.2 TYR 137 A 137 A ? -0.3 ASN 9   A 9   A ? -0.1 
8   CYS 8   A 8   A ? PRO 136 A 136 A ? -2.8 GLY 121 A 121 A ? -0.1 ARG 10  A 10  A ? -0.2 GLU 7   A 7   A ? -0.1 
9   ASN 9   A 9   A ? ARG 10  A 10  A ? -0.1 GLU 7   A 7   A ? -0.1 GLU 12  A 12  A ? -1.9 HIS 13  A 13  A ? -0.3 
10  ARG 10  A 10  A ? ASN 11  A 11  A ? -0.3 CYS 8   A 8   A ? -0.2 HIS 13  A 13  A ? -0.4 ASN 9   A 9   A ? -0.1 
11  ASN 11  A 11  A ? GLU 12  A 12  A ? -0.2 HIS 13  A 13  A ? -0.1 ARG 14  A 14  A ? -0.3 ARG 10  A 10  A ? -0.3 
12  GLU 12  A 12  A ? ASN 9   A 9   A ? -1.9 HIS 13  A 13  A ? -0.2 ASN 11  A 11  A ? -0.2 ARG 10  A 10  A ? -0.2 
13  HIS 13  A 13  A ? ARG 10  A 10  A ? -0.4 ASN 9   A 9   A ? -0.3 LEU 16  A 16  A ? -1.7 GLY 52  A 52  A ? -0.2 
14  ARG 14  A 14  A ? ASN 11  A 11  A ? -0.3 PHE 15  A 15  A ? -0.3 ALA 102 A 102 A ? -2.2 GLY 52  A 52  A ? -0.2 
15  PHE 15  A 15  A ? ILE 101 A 101 A ? -0.2 GLU 12  A 12  A ? -0.1 LEU 30  A 30  A ? -3.0 ARG 14  A 14  A ? -0.3 
16  LEU 16  A 16  A ? HIS 13  A 13  A ? -1.7 THR 29  A 29  A ? -0.2 GLY 52  A 52  A ? -0.5 LEU 18  A 18  A ? -0.4 
17  ALA 17  A 17  A ? GLY 28  A 28  A ? -2.7 PHE 15  A 15  A ? -0.2 GLY 28  A 28  A ? -2.1 VAL 19  A 19  A ? -0.7 
18  LEU 18  A 18  A ? HIS 50  A 50  A ? -2.6 LEU 16  A 16  A ? -0.4 HIS 50  A 50  A ? -3.1 TYR 20  A 20  A ? -0.6 
19  VAL 19  A 19  A ? CYS 26  A 26  A ? -3.1 ALA 17  A 17  A ? -0.7 CYS 26  A 26  A ? -3.3 SER 21  A 21  A ? -0.6 
20  TYR 20  A 20  A ? LYS 48  A 48  A ? -3.0 LEU 18  A 18  A ? -0.6 LYS 48  A 48  A ? -2.5 ASP 22  A 22  A ? -0.4 
21  SER 21  A 21  A ? ASN 24  A 24  A ? -3.2 VAL 19  A 19  A ? -0.6 ASN 24  A 24  A ? -3.3 MET 47  A 47  A ? -0.2 
22  ASP 22  A 22  A ? LYS 46  A 46  A ? -1.3 TYR 20  A 20  A ? -0.4 GLN 25  A 25  A ? -0.1 MET 47  A 47  A ? -0.1 
23  GLY 23  A 23  A ? ASN 24  A 24  A ? -0.3 LYS 46  A 46  A ? -0.2 GLN 25  A 25  A ? -0.4 ASP 22  A 22  A ? -0.3 
24  ASN 24  A 24  A ? SER 21  A 21  A ? -3.3 CYS 42  A 42  A ? -0.1 SER 21  A 21  A ? -3.2 CYS 26  A 26  A ? -0.5 
25  GLN 25  A 25  A ? GLY 23  A 23  A ? -0.4 TYR 20  A 20  A ? -0.2 SER 178 A 178 A ? -0.4 GLY 27  A 27  A ? -0.3 
26  CYS 26  A 26  A ? VAL 19  A 19  A ? -3.3 ASN 24  A 24  A ? -0.5 VAL 19  A 19  A ? -3.1 GLY 28  A 28  A ? -0.3 
27  GLY 27  A 27  A ? SER 178 A 178 A ? -4.0 GLN 25  A 25  A ? -0.3 ALA 39  A 39  A ? -0.5 THR 29  A 29  A ? -0.3 
28  GLY 28  A 28  A ? ALA 17  A 17  A ? -2.1 CYS 26  A 26  A ? -0.3 ALA 17  A 17  A ? -2.7 LEU 30  A 30  A ? -0.4 
29  THR 29  A 29  A ? LEU 37  A 37  A ? -2.7 GLY 27  A 27  A ? -0.3 LEU 37  A 37  A ? -3.5 ILE 31  A 31  A ? -0.5 
30  LEU 30  A 30  A ? PHE 15  A 15  A ? -3.0 GLY 28  A 28  A ? -0.4 LEU 104 A 104 A ? -2.8 VAL 36  A 36  A ? -0.2 
31  ILE 31  A 31  A ? TRP 35  A 35  A ? -2.4 THR 29  A 29  A ? -0.5 GLU 33  A 33  A ? -0.2 LEU 106 A 106 A ? -0.2 
32  ASN 32  A 32  A ? TRP 35  A 35  A ? -1.2 SER 105 A 105 A ? -0.1 TRP 35  A 35  A ? -0.3 ILE 31  A 31  A ? -0.2 
33  GLU 33  A 33  A ? GLU 34  A 34  A ? -0.2 ILE 31  A 31  A ? -0.2 VAL 95  A 95  A ? -2.9 ARG 93  A 93  A ? -0.1 
34  GLU 34  A 34  A ? PRO 94  A 94  A ? -0.2 TRP 35  A 35  A ? -0.1 LEU 91  A 91  A ? -2.9 VAL 36  A 36  A ? -0.4 
35  TRP 35  A 35  A ? ASN 32  A 32  A ? -0.3 ARG 90  A 90  A ? -0.2 ILE 31  A 31  A ? -2.4 ASN 32  A 32  A ? -1.2 
36  VAL 36  A 36  A ? ILE 89  A 89  A ? -2.2 GLU 34  A 34  A ? -0.4 ILE 89  A 89  A ? -3.0 THR 38  A 38  A ? -0.4 
37  LEU 37  A 37  A ? THR 29  A 29  A ? -3.5 TRP 35  A 35  A ? -0.4 THR 29  A 29  A ? -2.7 ALA 39  A 39  A ? -0.2 
38  THR 38  A 38  A ? MET 87  A 87  A ? -2.5 VAL 36  A 36  A ? -0.4 MET 87  A 87  A ? -2.7 ALA 40  A 40  A ? -0.3 
39  ALA 39  A 39  A ? GLY 27  A 27  A ? -0.5 LEU 37  A 37  A ? -0.2 CYS 42  A 42  A ? -1.6 ILE 86  A 86  A ? -0.2 
40  ALA 40  A 40  A ? THR 38  A 38  A ? -0.3 HIS 41  A 41  A ? -0.3 GLU 43  A 43  A ? -2.1 ALA 39  A 39  A ? -0.1 
41  HIS 41  A 41  A ? CYS 42  A 42  A ? -0.3 PHE 81  A 81  A ? -0.1 ALA 40  A 40  A ? -0.3 SER 178 A 178 A ? -0.1 
42  CYS 42  A 42  A ? ALA 39  A 39  A ? -1.6 GLY 27  A 27  A ? -0.1 HIS 41  A 41  A ? -0.3 ALA 40  A 40  A ? -0.2 
43  GLU 43  A 43  A ? ALA 40  A 40  A ? -2.1 ALA 39  A 39  A ? -0.1 ASN 45  A 45  A ? -0.3 SER 21  A 21  A ? -0.1 
44  GLY 44  A 44  A ? TYR 20  A 20  A ? -0.1 ASN 45  A 45  A ? -0.1 MET 47  A 47  A ? -0.2 CYS 42  A 42  A ? -0.0 
45  ASN 45  A 45  A ? GLU 43  A 43  A ? -0.3 LYS 46  A 46  A ? -0.2 MET 47  A 47  A ? -0.6 GLY 44  A 44  A ? -0.1 
46  LYS 46  A 46  A ? LYS 48  A 48  A ? -0.0 GLU 43  A 43  A ? -0.0 ASP 22  A 22  A ? -1.3 LYS 48  A 48  A ? -0.5 
47  MET 47  A 47  A ? ASN 45  A 45  A ? -0.6 SER 21  A 21  A ? -0.2 ALA 68  A 68  A ? -0.9 ILE 49  A 49  A ? -0.5 
48  LYS 48  A 48  A ? TYR 20  A 20  A ? -2.5 LYS 46  A 46  A ? -0.5 TYR 20  A 20  A ? -3.0 HIS 50  A 50  A ? -0.6 
49  ILE 49  A 49  A ? ARG 66  A 66  A ? -3.3 MET 47  A 47  A ? -0.5 ARG 66  A 66  A ? -3.0 LEU 51  A 51  A ? -0.5 
50  HIS 50  A 50  A ? LEU 18  A 18  A ? -3.1 LYS 48  A 48  A ? -0.6 LEU 18  A 18  A ? -2.6 GLY 52  A 52  A ? -0.3 
51  LEU 51  A 51  A ? GLN 64  A 64  A ? -3.1 ILE 49  A 49  A ? -0.5 GLN 64  A 64  A ? -2.6 ALA 17  A 17  A ? -0.1 
52  GLY 52  A 52  A ? LEU 16  A 16  A ? -0.5 HIS 100 A 100 A ? -0.5 HIS 54  A 54  A ? -0.6 ASP 62  A 62  A ? -0.2 
53  VAL 53  A 53  A ? LEU 16  A 16  A ? -0.3 HIS 50  A 50  A ? -0.2 GLY 52  A 52  A ? -0.2 LYS 56  A 56  A ? -0.1 
54  HIS 54  A 54  A ? GLY 52  A 52  A ? -0.6 SER 55  A 55  A ? -0.3 LYS 56  A 56  A ? -0.4 VAL 53  A 53  A ? -0.2 
55  SER 55  A 55  A ? VAL 58  A 58  A ? -0.5 VAL 135 A 135 A ? -0.2 HIS 54  A 54  A ? -0.3 VAL 135 A 135 A ? -0.2 
56  LYS 56  A 56  A ? ASP 134 A 134 A ? -2.4 HIS 54  A 54  A ? -0.4 VAL 135 A 135 A ? -0.1 SER 55  A 55  A ? -0.1 
57  LYS 57  A 57  A ? ASP 134 A 134 A ? -0.2 VAL 58  A 58  A ? -0.1 LYS 56  A 56  A ? -0.2 VAL 135 A 135 A ? -0.1 
58  VAL 58  A 58  A ? ASP 134 A 134 A ? -0.2 ?   ?   ? ?   ? ? ?    SER 55  A 55  A ? -0.5 HIS 54  A 54  A ? -0.3 
59  PRO 59  A 59  A ? ?   ?   ? ?   ? ? ?    ?   ?   ? ?   ? ? ?    LYS 61  A 61  A ? -0.4 LYS 57  A 57  A ? -0.1 
60  ASN 60  A 60  A ? LYS 61  A 61  A ? -0.1 SER 55  A 55  A ? -0.1 LYS 63  A 63  A ? -1.8 VAL 53  A 53  A ? -0.0 
61  LYS 61  A 61  A ? PRO 59  A 59  A ? -0.4 ASP 62  A 62  A ? -0.3 ASN 60  A 60  A ? -0.1 GLY 52  A 52  A ? -0.0 
62  ASP 62  A 62  A ? GLY 52  A 52  A ? -0.2 GLN 64  A 64  A ? -0.1 LYS 61  A 61  A ? -0.3 SER 96  A 96  A ? -0.1 
63  LYS 63  A 63  A ? ASN 60  A 60  A ? -1.8 GLY 52  A 52  A ? -0.2 THR 65  A 65  A ? -0.4 GLY 52  A 52  A ? -0.2 
64  GLN 64  A 64  A ? LEU 51  A 51  A ? -2.6 ASP 62  A 62  A ? -0.1 LEU 51  A 51  A ? -3.1 ARG 66  A 66  A ? -0.5 
65  THR 65  A 65  A ? LYS 63  A 63  A ? -0.4 HIS 50  A 50  A ? -0.2 VAL 67  A 67  A ? -0.3 HIS 50  A 50  A ? -0.2 
66  ARG 66  A 66  A ? ILE 49  A 49  A ? -3.0 GLN 64  A 64  A ? -0.5 ILE 49  A 49  A ? -3.3 ALA 68  A 68  A ? -0.3 
67  VAL 67  A 67  A ? THR 65  A 65  A ? -0.3 LYS 48  A 48  A ? -0.2 ASP 92  A 92  A ? -1.9 LYS 69  A 69  A ? -0.4 
68  ALA 68  A 68  A ? MET 47  A 47  A ? -0.9 ARG 66  A 66  A ? -0.3 LEU 91  A 91  A ? -0.2 LYS 71  A 71  A ? -0.1 
69  LYS 69  A 69  A ? ARG 90  A 90  A ? -3.2 GLU 70  A 70  A ? -0.4 LYS 71  A 71  A ? -0.3 LEU 91  A 91  A ? -0.2 
70  GLU 70  A 70  A ? ARG 90  A 90  A ? -1.1 PHE 72  A 72  A ? -0.0 ARG 90  A 90  A ? -3.0 PHE 72  A 72  A ? -0.4 
71  LYS 71  A 71  A ? LYS 69  A 69  A ? -0.3 ILE 89  A 89  A ? -0.2 PHE 73  A 73  A ? -0.5 ILE 89  A 89  A ? -0.2 
72  PHE 72  A 72  A ? LEU 88  A 88  A ? -2.9 GLU 70  A 70  A ? -0.4 LEU 88  A 88  A ? -2.9 CYS 74  A 74  A ? -0.5 
73  PHE 73  A 73  A ? LYS 71  A 71  A ? -0.5 MET 87  A 87  A ? -0.2 VAL 75  A 75  A ? -2.0 MET 87  A 87  A ? -0.2 
74  CYS 74  A 74  A ? ILE 86  A 86  A ? -1.9 PHE 72  A 72  A ? -0.5 SER 76  A 76  A ? -0.5 ILE 86  A 86  A ? -0.3 
75  VAL 75  A 75  A ? PHE 73  A 73  A ? -2.0 ASP 85  A 85  A ? -0.1 SER 77  A 77  A ? -0.3 PHE 73  A 73  A ? -0.1 
76  SER 76  A 76  A ? CYS 74  A 74  A ? -0.5 ASN 78  A 78  A ? -0.1 ASP 83  A 83  A ? -0.1 TYR 79  A 79  A ? -0.0 
77  SER 77  A 77  A ? VAL 75  A 75  A ? -0.3 ASN 78  A 78  A ? -0.2 TYR 79  A 79  A ? -0.4 SER 76  A 76  A ? -0.0 
78  ASN 78  A 78  A ? THR 80  A 80  A ? -0.0 ?   ?   ? ?   ? ? ?    THR 80  A 80  A ? -0.3 SER 77  A 77  A ? -0.2 
79  TYR 79  A 79  A ? SER 77  A 77  A ? -0.4 VAL 75  A 75  A ? -0.1 PHE 81  A 81  A ? -0.4 LYS 84  A 84  A ? -0.1 
80  THR 80  A 80  A ? ASN 78  A 78  A ? -0.3 ASP 83  A 83  A ? -0.2 ASP 83  A 83  A ? -2.9 ASN 78  A 78  A ? -0.0 
81  PHE 81  A 81  A ? TYR 79  A 79  A ? -0.4 TRP 82  A 82  A ? -0.2 HIS 41  A 41  A ? -0.1 ASP 85  A 85  A ? -0.0 
82  TRP 82  A 82  A ? LYS 84  A 84  A ? -0.1 ASP 83  A 83  A ? -0.0 LYS 84  A 84  A ? -0.5 PHE 81  A 81  A ? -0.2 
83  ASP 83  A 83  A ? THR 80  A 80  A ? -2.9 LYS 84  A 84  A ? -0.2 THR 80  A 80  A ? -0.2 SER 76  A 76  A ? -0.1 
84  LYS 84  A 84  A ? TRP 82  A 82  A ? -0.5 ASP 85  A 85  A ? -0.2 ILE 86  A 86  A ? -1.2 ASP 83  A 83  A ? -0.2 
85  ASP 85  A 85  A ? TRP 82  A 82  A ? -0.1 ILE 191 A 191 A ? -0.1 MET 87  A 87  A ? -0.3 THR 209 A 209 A ? -0.2 
86  ILE 86  A 86  A ? LYS 84  A 84  A ? -1.2 CYS 74  A 74  A ? -0.3 CYS 74  A 74  A ? -1.9 LEU 88  A 88  A ? -0.4 
87  MET 87  A 87  A ? THR 38  A 38  A ? -2.7 ASP 85  A 85  A ? -0.3 THR 38  A 38  A ? -2.5 ILE 89  A 89  A ? -0.5 
88  LEU 88  A 88  A ? PHE 72  A 72  A ? -2.9 ILE 86  A 86  A ? -0.4 PHE 72  A 72  A ? -2.9 ARG 90  A 90  A ? -0.5 
89  ILE 89  A 89  A ? VAL 36  A 36  A ? -3.0 MET 87  A 87  A ? -0.5 VAL 36  A 36  A ? -2.2 LEU 91  A 91  A ? -0.5 
90  ARG 90  A 90  A ? GLU 70  A 70  A ? -3.0 LEU 88  A 88  A ? -0.5 LYS 69  A 69  A ? -3.2 GLU 70  A 70  A ? -1.1 
91  LEU 91  A 91  A ? GLU 34  A 34  A ? -2.9 ILE 89  A 89  A ? -0.5 ALA 68  A 68  A ? -0.2 ARG 66  A 66  A ? -0.0 
92  ASP 92  A 92  A ? VAL 67  A 67  A ? -1.9 ARG 93  A 93  A ? -0.2 LEU 91  A 91  A ? -0.1 ALA 68  A 68  A ? -0.1 
93  ARG 93  A 93  A ? VAL 67  A 67  A ? -0.2 GLU 33  A 33  A ? -0.1 ASP 92  A 92  A ? -0.2 LYS 69  A 69  A ? -0.0 
94  PRO 94  A 94  A ? ?   ?   ? ?   ? ? ?    ?   ?   ? ?   ? ? ?    GLU 34  A 34  A ? -0.2 SER 96  A 96  A ? -0.2 
95  VAL 95  A 95  A ? GLU 33  A 33  A ? -2.9 ASN 32  A 32  A ? -0.1 ASN 97  A 97  A ? -0.5 ARG 66  A 66  A ? -0.0 
96  SER 96  A 96  A ? PRO 94  A 94  A ? -0.2 ASP 62  A 62  A ? -0.1 ILE 101 A 101 A ? -0.0 VAL 95  A 95  A ? -0.0 
97  ASN 97  A 97  A ? VAL 95  A 95  A ? -0.5 HIS 100 A 100 A ? -0.1 GLU 99  A 99  A ? -0.3 ALA 102 A 102 A ? -0.2 
98  SER 98  A 98  A ? ILE 101 A 101 A ? -2.1 ARG 14  A 14  A ? -0.1 ILE 101 A 101 A ? -0.4 GLY 52  A 52  A ? -0.1 
99  GLU 99  A 99  A ? ASN 97  A 97  A ? -0.3 HIS 100 A 100 A ? -0.2 ARG 14  A 14  A ? -0.1 ALA 102 A 102 A ? -0.1 
100 HIS 100 A 100 A ? ILE 101 A 101 A ? -0.1 ARG 14  A 14  A ? -0.1 GLY 52  A 52  A ? -0.5 ALA 102 A 102 A ? -0.5 
101 ILE 101 A 101 A ? SER 98  A 98  A ? -0.4 LEU 51  A 51  A ? -0.1 SER 98  A 98  A ? -2.1 PHE 15  A 15  A ? -0.2 
102 ALA 102 A 102 A ? ARG 14  A 14  A ? -2.2 HIS 100 A 100 A ? -0.5 LEU 30  A 30  A ? -0.2 GLY 52  A 52  A ? -0.1 
103 PRO 103 A 103 A ? ?   ?   ? ?   ? ? ?    ?   ?   ? ?   ? ? ?    SER 105 A 105 A ? -0.4 ILE 31  A 31  A ? -0.3 
104 LEU 104 A 104 A ? LEU 30  A 30  A ? -2.8 PHE 15  A 15  A ? -0.2 GLN 187 A 187 A ? -0.1 LEU 106 A 106 A ? -0.1 
105 SER 105 A 105 A ? PRO 103 A 103 A ? -0.4 LEU 106 A 106 A ? -0.1 PHE 188 A 188 A ? -1.2 SER 108 A 108 A ? -0.1 
106 LEU 106 A 106 A ? ILE 31  A 31  A ? -0.2 GLN 187 A 187 A ? -0.1 SER 108 A 108 A ? -0.1 GLN 189 A 189 A ? -0.1 
107 PRO 107 A 107 A ? ?   ?   ? ?   ? ? ?    ?   ?   ? ?   ? ? ?    LEU 106 A 106 A ? -0.1 ASN 215 A 215 A ? -0.1 
108 SER 108 A 108 A ? SER 109 A 109 A ? -0.1 LEU 106 A 106 A ? -0.1 LEU 106 A 106 A ? -0.0 GLN 187 A 187 A ? -0.0 
109 SER 109 A 109 A ? SER 112 A 112 A ? -0.0 ?   ?   ? ?   ? ? ?    SER 108 A 108 A ? -0.1 PHE 212 A 212 A ? -0.1 
110 PRO 110 A 110 A ? ?   ?   ? ?   ? ? ?    ?   ?   ? ?   ? ? ?    SER 108 A 108 A ? -0.1 GLN 189 A 189 A ? -0.0 
111 PRO 111 A 111 A ? ?   ?   ? ?   ? ? ?    ?   ?   ? ?   ? ? ?    VAL 113 A 113 A ? -0.4 ASN 185 A 185 A ? -0.0 
112 SER 112 A 112 A ? SER 109 A 109 A ? -0.1 PRO 110 A 110 A ? -0.0 SER 115 A 115 A ? -2.1 LEU 143 A 143 A ? -0.2 
113 VAL 113 A 113 A ? PRO 111 A 111 A ? -0.4 GLY 114 A 114 A ? -0.2 LEU 144 A 144 A ? -0.2 VAL 116 A 116 A ? -0.1 
114 GLY 114 A 114 A ? LEU 143 A 143 A ? -2.6 SER 115 A 115 A ? -0.3 VAL 113 A 113 A ? -0.2 LEU 144 A 144 A ? -0.1 
115 SER 115 A 115 A ? SER 112 A 112 A ? -2.1 VAL 116 A 116 A ? -0.1 LEU 143 A 143 A ? -2.5 CYS 117 A 117 A ? -0.6 
116 VAL 116 A 116 A ? ASN 142 A 142 A ? -0.2 VAL 113 A 113 A ? -0.1 ASN 185 A 185 A ? -1.0 ARG 118 A 118 A ? -0.3 
117 CYS 117 A 117 A ? ILE 141 A 141 A ? -4.2 SER 115 A 115 A ? -0.6 ILE 141 A 141 A ? -3.2 ILE 119 A 119 A ? -0.5 
118 ARG 118 A 118 A ? ILE 183 A 183 A ? -4.0 VAL 116 A 116 A ? -0.3 ILE 183 A 183 A ? -3.1 MET 120 A 120 A ? -0.4 
119 ILE 119 A 119 A ? ALA 139 A 139 A ? -2.5 CYS 117 A 117 A ? -0.5 ALA 139 A 139 A ? -1.7 GLY 121 A 121 A ? -0.3 
120 MET 120 A 120 A ? PRO 181 A 181 A ? -0.9 ARG 118 A 118 A ? -0.4 TRP 122 A 122 A ? -0.3 CYS 138 A 138 A ? -0.2 
121 GLY 121 A 121 A ? TYR 137 A 137 A ? -1.6 ILE 119 A 119 A ? -0.3 TYR 137 A 137 A ? -2.6 ILE 2   A 2   A ? -0.3 
122 TRP 122 A 122 A ? GLY 176 A 176 A ? -0.5 MET 120 A 120 A ? -0.3 ASP 177 A 177 A ? -0.1 ILE 125 A 125 A ? -0.1 
123 GLY 123 A 123 A ? THR 124 A 124 A ? -0.2 TYR 137 A 137 A ? -0.2 ILE 2   A 2   A ? -0.4 GLY 176 A 176 A ? -0.3 
124 THR 124 A 124 A ? GLY 175 A 175 A ? -3.4 LEU 1   A 1   A ? -0.3 CYS 174 A 174 A ? -0.2 LEU 132 A 132 A ? -0.2 
125 ILE 125 A 125 A ? THR 131 A 131 A ? -0.9 LEU 1   A 1   A ? -0.2 GLY 4   A 4   A ? -0.3 THR 124 A 124 A ? -0.1 
126 SER 126 A 126 A ? GLU 129 A 129 A ? -0.6 THR 131 A 131 A ? -0.2 CYS 199 A 199 A ? -0.2 THR 131 A 131 A ? -0.2 
127 PRO 127 A 127 A ? ?   ?   ? ?   ? ? ?    ?   ?   ? ?   ? ? ?    CYS 199 A 199 A ? -0.4 SER 126 A 126 A ? -0.1 
128 THR 128 A 128 A ? PRO 198 A 198 A ? -0.1 GLU 129 A 129 A ? -0.1 GLU 130 A 130 A ? -0.4 HIS 197 A 197 A ? -0.0 
129 GLU 129 A 129 A ? THR 131 A 131 A ? -0.1 ?   ?   ? ?   ? ? ?    THR 131 A 131 A ? -1.3 SER 126 A 126 A ? -0.6 
130 GLU 130 A 130 A ? THR 128 A 128 A ? -0.4 THR 124 A 124 A ? -0.1 LEU 132 A 132 A ? -0.4 GLY 176 A 176 A ? -0.0 
131 THR 131 A 131 A ? GLU 129 A 129 A ? -1.3 SER 126 A 126 A ? -0.2 ILE 125 A 125 A ? -0.9 SER 126 A 126 A ? -0.2 
132 LEU 132 A 132 A ? GLU 130 A 130 A ? -0.4 THR 124 A 124 A ? -0.2 THR 124 A 124 A ? -0.2 GLY 123 A 123 A ? -0.1 
133 PRO 133 A 133 A ? ?   ?   ? ?   ? ? ?    ?   ?   ? ?   ? ? ?    TYR 137 A 137 A ? -0.1 LYS 56  A 56  A ? -0.0 
134 ASP 134 A 134 A ? SER 55  A 55  A ? -0.1 PRO 136 A 136 A ? -0.1 LYS 56  A 56  A ? -2.4 LYS 57  A 57  A ? -0.2 
135 VAL 135 A 135 A ? SER 55  A 55  A ? -0.2 LYS 56  A 56  A ? -0.1 SER 55  A 55  A ? -0.2 TYR 137 A 137 A ? -0.2 
136 PRO 136 A 136 A ? ?   ?   ? ?   ? ? ?    ?   ?   ? ?   ? ? ?    CYS 8   A 8   A ? -2.8 CYS 138 A 138 A ? -0.3 
137 TYR 137 A 137 A ? GLY 121 A 121 A ? -2.6 GLU 7   A 7   A ? -0.3 GLY 121 A 121 A ? -1.6 ALA 139 A 139 A ? -0.3 
138 CYS 138 A 138 A ? ASP 6   A 6   A ? -3.4 PRO 136 A 136 A ? -0.3 ASP 6   A 6   A ? -2.2 ASN 140 A 140 A ? -0.3 
139 ALA 139 A 139 A ? ILE 119 A 119 A ? -1.7 TYR 137 A 137 A ? -0.3 ILE 119 A 119 A ? -2.5 ILE 141 A 141 A ? -0.4 
140 ASN 140 A 140 A ? CYS 138 A 138 A ? -0.3 GLY 4   A 4   A ? -0.2 ASN 142 A 142 A ? -0.3 ARG 118 A 118 A ? -0.2 
141 ILE 141 A 141 A ? CYS 117 A 117 A ? -3.2 ALA 139 A 139 A ? -0.4 CYS 117 A 117 A ? -4.2 LEU 143 A 143 A ? -0.4 
142 ASN 142 A 142 A ? GLY 165 A 165 A ? -1.0 ASN 140 A 140 A ? -0.3 GLY 165 A 165 A ? -2.3 LEU 144 A 144 A ? -0.5 
143 LEU 143 A 143 A ? SER 115 A 115 A ? -2.5 ILE 141 A 141 A ? -0.4 GLY 114 A 114 A ? -2.6 ALA 164 A 164 A ? -0.3 
144 LEU 144 A 144 A ? CYS 163 A 163 A ? -4.3 ASN 142 A 142 A ? -0.5 CYS 163 A 163 A ? -0.6 ASP 146 A 146 A ? -0.2 
145 ASP 145 A 145 A ? LEU 143 A 143 A ? -0.2 ASP 146 A 146 A ? -0.1 VAL 148 A 148 A ? -2.3 CYS 149 A 149 A ? -0.7 
146 ASP 146 A 146 A ? ALA 147 A 147 A ? -0.3 VAL 148 A 148 A ? -0.2 GLU 150 A 150 A ? -1.5 CYS 149 A 149 A ? -0.5 
147 ALA 147 A 147 A ? VAL 148 A 148 A ? -0.2 CYS 149 A 149 A ? -0.2 ASP 146 A 146 A ? -0.3 ALA 157 A 157 A ? -0.0 
148 VAL 148 A 148 A ? ASP 145 A 145 A ? -2.3 CYS 149 A 149 A ? -0.2 ALA 147 A 147 A ? -0.2 ASP 146 A 146 A ? -0.2 
149 CYS 149 A 149 A ? ASP 145 A 145 A ? -0.7 ASP 146 A 146 A ? -0.5 TYR 153 A 153 A ? -1.9 ALA 147 A 147 A ? -0.2 
150 GLU 150 A 150 A ? ASP 146 A 146 A ? -1.5 PRO 151 A 151 A ? -0.2 CYS 149 A 149 A ? -0.2 VAL 148 A 148 A ? -0.1 
151 PRO 151 A 151 A ? ?   ?   ? ?   ? ? ?    ?   ?   ? ?   ? ? ?    GLU 150 A 150 A ? -0.2 CYS 149 A 149 A ? -0.1 
152 PRO 152 A 152 A ? ?   ?   ? ?   ? ? ?    ?   ?   ? ?   ? ? ?    GLU 150 A 150 A ? -0.2 CYS 149 A 149 A ? -0.1 
153 TYR 153 A 153 A ? CYS 149 A 149 A ? -1.9 PRO 154 A 154 A ? -0.1 ALA 157 A 157 A ? -0.9 CYS 149 A 149 A ? -0.1 
154 PRO 154 A 154 A ? ?   ?   ? ?   ? ? ?    ?   ?   ? ?   ? ? ?    TYR 153 A 153 A ? -0.1 GLU 150 A 150 A ? -0.1 
155 GLU 155 A 155 A ? PRO 156 A 156 A ? -0.2 GLU 150 A 150 A ? -0.1 THR 158 A 158 A ? -0.2 GLU 150 A 150 A ? -0.1 
156 PRO 156 A 156 A ? ?   ?   ? ?   ? ? ?    ?   ?   ? ?   ? ? ?    THR 158 A 158 A ? -0.9 GLU 155 A 155 A ? -0.2 
157 ALA 157 A 157 A ? TYR 153 A 153 A ? -0.9 CYS 149 A 149 A ? -0.1 GLY 159 A 159 A ? -0.1 GLU 150 A 150 A ? -0.1 
158 THR 158 A 158 A ? PRO 156 A 156 A ? -0.9 GLU 155 A 155 A ? -0.2 THR 161 A 161 A ? -1.9 GLU 155 A 155 A ? -0.0 
159 GLY 159 A 159 A ? ARG 160 A 160 A ? -0.3 ALA 157 A 157 A ? -0.1 THR 158 A 158 A ? -0.1 ALA 157 A 157 A ? -0.1 
160 ARG 160 A 160 A ? PRO 156 A 156 A ? -0.1 LEU 162 A 162 A ? -0.0 LYS 210 A 210 A ? -2.0 LEU 162 A 162 A ? -0.3 
161 THR 161 A 161 A ? THR 158 A 158 A ? -1.9 THR 209 A 209 A ? -0.2 CYS 163 A 163 A ? -0.4 THR 209 A 209 A ? -0.2 
162 LEU 162 A 162 A ? TYR 208 A 208 A ? -3.4 ARG 160 A 160 A ? -0.3 TYR 208 A 208 A ? -2.9 ALA 164 A 164 A ? -0.5 
163 CYS 163 A 163 A ? LEU 144 A 144 A ? -0.6 THR 161 A 161 A ? -0.4 LEU 144 A 144 A ? -4.3 GLY 165 A 165 A ? -0.4 
164 ALA 164 A 164 A ? GLY 206 A 206 A ? -2.4 LEU 162 A 162 A ? -0.5 GLY 206 A 206 A ? -2.2 ILE 166 A 166 A ? -0.3 
165 GLY 165 A 165 A ? ASN 142 A 142 A ? -2.3 CYS 163 A 163 A ? -0.4 ASN 142 A 142 A ? -1.0 ASP 172 A 172 A ? -0.1 
166 ILE 166 A 166 A ? LYS 171 A 171 A ? -0.6 ALA 164 A 164 A ? -0.3 GLY 169 A 169 A ? -2.9 LEU 203 A 203 A ? -0.4 
167 PRO 167 A 167 A ? ?   ?   ? ?   ? ? ?    ?   ?   ? ?   ? ? ?    LEU 203 A 203 A ? -1.5 ILE 166 A 166 A ? -0.1 
168 GLU 168 A 168 A ? GLY 169 A 169 A ? -0.3 ALA 202 A 202 A ? -0.2 ALA 202 A 202 A ? -0.3 GLY 170 A 170 A ? -0.1 
169 GLY 169 A 169 A ? ILE 166 A 166 A ? -2.9 GLN 201 A 201 A ? -0.2 GLU 168 A 168 A ? -0.3 GLN 201 A 201 A ? -0.2 
170 GLY 170 A 170 A ? GLY 200 A 200 A ? -2.3 GLU 168 A 168 A ? -0.1 ASP 172 A 172 A ? -0.4 GLN 201 A 201 A ? -0.1 
171 LYS 171 A 171 A ? ILE 166 A 166 A ? -0.2 GLN 201 A 201 A ? -0.1 ILE 166 A 166 A ? -0.6 THR 173 A 173 A ? -0.3 
172 ASP 172 A 172 A ? ILE 3   A 3   A ? -1.1 GLY 170 A 170 A ? -0.4 ILE 3   A 3   A ? -2.6 CYS 174 A 174 A ? -0.3 
173 THR 173 A 173 A ? LYS 171 A 171 A ? -0.3 ILE 2   A 2   A ? -0.2 GLY 200 A 200 A ? -0.2 ILE 2   A 2   A ? -0.2 
174 CYS 174 A 174 A ? LEU 1   A 1   A ? -1.3 ASP 172 A 172 A ? -0.3 ASP 177 A 177 A ? -1.7 SER 178 A 178 A ? -0.1 
175 GLY 175 A 175 A ? GLY 176 A 176 A ? -0.2 THR 173 A 173 A ? -0.2 THR 124 A 124 A ? -3.4 CYS 174 A 174 A ? -0.2 
176 GLY 176 A 176 A ? GLY 123 A 123 A ? -0.3 GLN 25  A 25  A ? -0.1 TRP 122 A 122 A ? -0.5 GLY 175 A 175 A ? -0.2 
177 ASP 177 A 177 A ? CYS 174 A 174 A ? -1.7 GLY 121 A 121 A ? -0.1 GLY 180 A 180 A ? -2.1 VAL 192 A 192 A ? -0.3 
178 SER 178 A 178 A ? GLN 25  A 25  A ? -0.4 GLY 179 A 179 A ? -0.3 GLY 27  A 27  A ? -4.0 PHE 193 A 193 A ? -0.1 
179 GLY 179 A 179 A ? VAL 192 A 192 A ? -1.5 GLY 180 A 180 A ? -0.3 SER 178 A 178 A ? -0.3 PHE 193 A 193 A ? -0.1 
180 GLY 180 A 180 A ? ASP 177 A 177 A ? -2.1 PRO 181 A 181 A ? -0.1 VAL 192 A 192 A ? -2.1 GLY 179 A 179 A ? -0.3 
181 PRO 181 A 181 A ? ?   ?   ? ?   ? ? ?    ?   ?   ? ?   ? ? ?    MET 120 A 120 A ? -0.9 ILE 183 A 183 A ? -0.5 
182 LEU 182 A 182 A ? GLY 190 A 190 A ? -2.2 GLY 180 A 180 A ? -0.2 GLN 189 A 189 A ? -3.0 GLY 190 A 190 A ? -1.6 
183 ILE 183 A 183 A ? ARG 118 A 118 A ? -3.1 PRO 181 A 181 A ? -0.5 ARG 118 A 118 A ? -4.0 ASN 185 A 185 A ? -0.4 
184 CYS 184 A 184 A ? GLN 187 A 187 A ? -2.3 LEU 182 A 182 A ? -0.5 GLN 187 A 187 A ? -2.0 CYS 117 A 117 A ? -0.2 
185 ASN 185 A 185 A ? VAL 116 A 116 A ? -1.0 ILE 183 A 183 A ? -0.4 CYS 184 A 184 A ? -0.2 CYS 117 A 117 A ? -0.1 
186 GLY 186 A 186 A ? GLN 187 A 187 A ? -0.2 ILE 183 A 183 A ? -0.1 PHE 188 A 188 A ? -0.4 ASN 185 A 185 A ? -0.3 
187 GLN 187 A 187 A ? CYS 184 A 184 A ? -2.0 LEU 104 A 104 A ? -0.1 CYS 184 A 184 A ? -2.3 GLN 189 A 189 A ? -0.7 
188 PHE 188 A 188 A ? SER 105 A 105 A ? -1.2 GLY 186 A 186 A ? -0.4 ILE 183 A 183 A ? -0.2 ILE 191 A 191 A ? -0.1 
189 GLN 189 A 189 A ? LEU 182 A 182 A ? -3.0 GLN 187 A 187 A ? -0.7 VAL 211 A 211 A ? -1.6 PHE 212 A 212 A ? -0.4 
190 GLY 190 A 190 A ? LEU 182 A 182 A ? -1.6 LYS 210 A 210 A ? -0.2 LEU 182 A 182 A ? -2.2 VAL 192 A 192 A ? -0.4 
191 ILE 191 A 191 A ? THR 209 A 209 A ? -1.4 GLN 189 A 189 A ? -0.3 THR 209 A 209 A ? -2.9 LEU 162 A 162 A ? -0.2 
192 VAL 192 A 192 A ? GLY 180 A 180 A ? -2.1 GLY 190 A 190 A ? -0.4 GLY 179 A 179 A ? -1.5 TYR 208 A 208 A ? -0.2 
193 PHE 193 A 193 A ? VAL 207 A 207 A ? -2.2 PHE 194 A 194 A ? -0.4 GLY 195 A 195 A ? -0.3 TYR 208 A 208 A ? -0.2 
194 PHE 194 A 194 A ? VAL 207 A 207 A ? -2.2 PRO 156 A 156 A ? -0.0 VAL 207 A 207 A ? -3.6 PHE 193 A 193 A ? -0.4 
195 GLY 195 A 195 A ? PHE 193 A 193 A ? -0.3 GLY 206 A 206 A ? -0.2 GLY 206 A 206 A ? -0.1 CYS 199 A 199 A ? -0.1 
196 ALA 196 A 196 A ? LYS 204 A 204 A ? -0.5 PHE 194 A 194 A ? -0.3 GLY 200 A 200 A ? -0.1 LYS 204 A 204 A ? -0.0 
197 HIS 197 A 197 A ? PRO 198 A 198 A ? -0.1 CYS 199 A 199 A ? -0.1 CYS 199 A 199 A ? -0.1 THR 128 A 128 A ? -0.1 
198 PRO 198 A 198 A ? ?   ?   ? ?   ? ? ?    ?   ?   ? ?   ? ? ?    GLN 201 A 201 A ? -0.4 THR 128 A 128 A ? -0.1 
199 CYS 199 A 199 A ? PRO 127 A 127 A ? -0.4 GLY 200 A 200 A ? -0.2 CYS 174 A 174 A ? -0.1 HIS 197 A 197 A ? -0.1 
200 GLY 200 A 200 A ? LYS 204 A 204 A ? -0.3 THR 173 A 173 A ? -0.2 GLY 170 A 170 A ? -2.3 CYS 199 A 199 A ? -0.2 
201 GLN 201 A 201 A ? PRO 198 A 198 A ? -0.4 LYS 204 A 204 A ? -0.4 LYS 204 A 204 A ? -1.5 GLY 169 A 169 A ? -0.2 
202 ALA 202 A 202 A ? GLU 168 A 168 A ? -0.3 LEU 203 A 203 A ? -0.2 GLU 168 A 168 A ? -0.2 GLN 201 A 201 A ? -0.1 
203 LEU 203 A 203 A ? PRO 167 A 167 A ? -1.5 ILE 166 A 166 A ? -0.4 ALA 202 A 202 A ? -0.2 GLU 168 A 168 A ? -0.1 
204 LYS 204 A 204 A ? GLN 201 A 201 A ? -1.5 ILE 166 A 166 A ? -0.3 ALA 196 A 196 A ? -0.5 GLN 201 A 201 A ? -0.4 
205 PRO 205 A 205 A ? ?   ?   ? ?   ? ? ?    ?   ?   ? ?   ? ? ?    GLY 165 A 165 A ? -0.2 VAL 207 A 207 A ? -0.2 
206 GLY 206 A 206 A ? ALA 164 A 164 A ? -2.2 GLY 195 A 195 A ? -0.1 ALA 164 A 164 A ? -2.4 TYR 208 A 208 A ? -0.4 
207 VAL 207 A 207 A ? PHE 194 A 194 A ? -3.6 CYS 163 A 163 A ? -0.2 PHE 194 A 194 A ? -2.2 PHE 193 A 193 A ? -2.2 
208 TYR 208 A 208 A ? LEU 162 A 162 A ? -2.9 GLY 206 A 206 A ? -0.4 LEU 162 A 162 A ? -3.4 LYS 210 A 210 A ? -0.4 
209 THR 209 A 209 A ? ILE 191 A 191 A ? -2.9 VAL 207 A 207 A ? -0.4 ILE 191 A 191 A ? -1.4 VAL 211 A 211 A ? -0.8 
210 LYS 210 A 210 A ? ARG 160 A 160 A ? -2.0 TYR 208 A 208 A ? -0.4 ASP 213 A 213 A ? -0.5 GLY 190 A 190 A ? -0.2 
211 VAL 211 A 211 A ? GLN 189 A 189 A ? -1.6 THR 209 A 209 A ? -0.8 TYR 214 A 214 A ? -2.8 ASN 215 A 215 A ? -0.3 
212 PHE 212 A 212 A ? GLN 189 A 189 A ? -0.4 ASP 213 A 213 A ? -0.3 ASN 215 A 215 A ? -1.5 ASP 216 A 216 A ? -0.3 
213 ASP 213 A 213 A ? LYS 210 A 210 A ? -0.5 TYR 214 A 214 A ? -0.3 PHE 212 A 212 A ? -0.3 TRP 217 A 217 A ? -0.2 
214 TYR 214 A 214 A ? VAL 211 A 211 A ? -2.8 LYS 210 A 210 A ? -0.2 ILE 218 A 218 A ? -3.2 ASP 213 A 213 A ? -0.3 
215 ASN 215 A 215 A ? PHE 212 A 212 A ? -1.5 VAL 211 A 211 A ? -0.3 GLN 219 A 219 A ? -2.9 SER 220 A 220 A ? -0.2 
216 ASP 216 A 216 A ? PHE 212 A 212 A ? -0.3 ILE 218 A 218 A ? -0.2 SER 220 A 220 A ? -2.1 ASN 215 A 215 A ? -0.2 
217 TRP 217 A 217 A ? ASP 213 A 213 A ? -0.2 GLN 219 A 219 A ? -0.2 ILE 221 A 221 A ? -1.5 ASN 215 A 215 A ? -0.2 
218 ILE 218 A 218 A ? TYR 214 A 214 A ? -3.2 GLN 219 A 219 A ? -0.2 ILE 222 A 222 A ? -2.3 ILE 221 A 221 A ? -0.3 
219 GLN 219 A 219 A ? ASN 215 A 215 A ? -2.9 TYR 214 A 214 A ? -0.3 ALA 223 A 223 A ? -2.4 ILE 218 A 218 A ? -0.2 
220 SER 220 A 220 A ? ASP 216 A 216 A ? -2.1 ASN 215 A 215 A ? -0.2 GLY 224 A 224 A ? -1.1 GLN 219 A 219 A ? -0.2 
221 ILE 221 A 221 A ? TRP 217 A 217 A ? -1.5 ILE 218 A 218 A ? -0.3 ASN 225 A 225 A ? -0.5 GLN 219 A 219 A ? -0.2 
222 ILE 222 A 222 A ? ILE 218 A 218 A ? -2.3 ALA 223 A 223 A ? -0.2 ASN 225 A 225 A ? -0.6 SER 220 A 220 A ? -0.2 
223 ALA 223 A 223 A ? GLN 219 A 219 A ? -2.4 GLY 224 A 224 A ? -0.2 ILE 222 A 222 A ? -0.2 ILE 221 A 221 A ? -0.2 
224 GLY 224 A 224 A ? SER 220 A 220 A ? -1.1 GLN 219 A 219 A ? -0.2 ALA 223 A 223 A ? -0.2 ILE 222 A 222 A ? -0.2 
225 ASN 225 A 225 A ? ILE 222 A 222 A ? -0.6 ILE 221 A 221 A ? -0.5 ILE 221 A 221 A ? -0.0 ?   ?   ? ?   ? ? ?    
# 
loop_
_dssp_statistics_histogram.entry_id 
_dssp_statistics_histogram.type 
_dssp_statistics_histogram.1 
_dssp_statistics_histogram.2 
_dssp_statistics_histogram.3 
_dssp_statistics_histogram.4 
_dssp_statistics_histogram.5 
_dssp_statistics_histogram.6 
_dssp_statistics_histogram.7 
_dssp_statistics_histogram.8 
_dssp_statistics_histogram.9 
_dssp_statistics_histogram.10 
_dssp_statistics_histogram.11 
_dssp_statistics_histogram.12 
_dssp_statistics_histogram.13 
_dssp_statistics_histogram.14 
_dssp_statistics_histogram.15 
_dssp_statistics_histogram.16 
_dssp_statistics_histogram.17 
_dssp_statistics_histogram.18 
_dssp_statistics_histogram.19 
_dssp_statistics_histogram.20 
_dssp_statistics_histogram.21 
_dssp_statistics_histogram.22 
_dssp_statistics_histogram.23 
_dssp_statistics_histogram.24 
_dssp_statistics_histogram.25 
_dssp_statistics_histogram.26 
_dssp_statistics_histogram.27 
_dssp_statistics_histogram.28 
_dssp_statistics_histogram.29 
_dssp_statistics_histogram.30 
Crvi_A_08a residues_per_alpha_helix        0 0 0 1 0 0 0 0 0 1 0 0 0 0 0 0 0 0 0 0 0 0 0 0 0 0 0 0 0 0 
Crvi_A_08a parallel_bridges_per_ladder     0 0 0 0 0 0 0 0 0 0 0 0 0 0 0 0 0 0 0 0 0 0 0 0 0 0 0 0 0 0 
Crvi_A_08a antiparallel_bridges_per_ladder 0 2 3 5 2 2 0 0 0 0 0 0 0 0 0 0 0 0 0 0 0 0 0 0 0 0 0 0 0 0 
Crvi_A_08a ladders_per_sheet               1 0 0 0 0 1 1 0 0 0 0 0 0 0 0 0 0 0 0 0 0 0 0 0 0 0 0 0 0 0 
# 
loop_
_dssp_statistics_hbond.entry_id 
_dssp_statistics_hbond.type 
_dssp_statistics_hbond.count 
_dssp_statistics_hbond.count_per_100 
Crvi_A_08a O(I)-->H-N(J)          144 64.0 
Crvi_A_08a 'PARALLEL BRIDGES'     0   0.0  
Crvi_A_08a 'ANTIPARALLEL BRIDGES' 71  31.6 
Crvi_A_08a O(I)-->H-N(I-5)        1   0.4  
Crvi_A_08a O(I)-->H-N(I-4)        1   0.4  
Crvi_A_08a O(I)-->H-N(I-3)        6   2.7  
Crvi_A_08a O(I)-->H-N(I-2)        0   0.0  
Crvi_A_08a O(I)-->H-N(I-1)        0   0.0  
Crvi_A_08a O(I)-->H-N(I+0)        0   0.0  
Crvi_A_08a O(I)-->H-N(I+1)        0   0.0  
Crvi_A_08a O(I)-->H-N(I+2)        24  10.7 
Crvi_A_08a O(I)-->H-N(I+3)        21  9.3  
Crvi_A_08a O(I)-->H-N(I+4)        12  5.3  
Crvi_A_08a O(I)-->H-N(I+5)        0   0.0  
# 
_dssp_statistics.entry_id                       Crvi_A_08a 
_dssp_statistics.nr_of_residues                 225 
_dssp_statistics.nr_of_chains                   1 
_dssp_statistics.nr_of_ss_bridges_total         0 
_dssp_statistics.nr_of_ss_bridges_intra_chain   0 
_dssp_statistics.nr_of_ss_bridges_inter_chain   0 
# 
loop_
_chem_comp.id 
_chem_comp.type 
_chem_comp.mon_nstd_flag 
_chem_comp.name 
_chem_comp.formula 
_chem_comp.formula_weight 
ALA 'L-PEPTIDE LINKING' y ALANINE         'C3 H7 N O2'     89.093 
ARG 'L-PEPTIDE LINKING' y ARGININE        'C6 H15 N4 O2'  175.209 
ASN 'L-PEPTIDE LINKING' y ASPARAGINE      'C4 H8 N2 O3'   132.118 
ASP 'L-PEPTIDE LINKING' y 'ASPARTIC ACID' 'C4 H7 N O4'    133.103 
CYS 'L-PEPTIDE LINKING' y CYSTEINE        'C3 H7 N O2 S'  121.158 
GLN 'L-PEPTIDE LINKING' y GLUTAMINE       'C5 H10 N2 O3'  146.144 
GLU 'L-PEPTIDE LINKING' y 'GLUTAMIC ACID' 'C5 H9 N O4'    147.129 
GLY 'PEPTIDE LINKING'   y GLYCINE         'C2 H5 N O2'     75.067 
HIS 'L-PEPTIDE LINKING' y HISTIDINE       'C6 H10 N3 O2'  156.162 
ILE 'L-PEPTIDE LINKING' y ISOLEUCINE      'C6 H13 N O2'   131.173 
LEU 'L-PEPTIDE LINKING' y LEUCINE         'C6 H13 N O2'   131.173 
LYS 'L-PEPTIDE LINKING' y LYSINE          'C6 H15 N2 O2'  147.195 
MET 'L-PEPTIDE LINKING' y METHIONINE      'C5 H11 N O2 S' 149.211 
PHE 'L-PEPTIDE LINKING' y PHENYLALANINE   'C9 H11 N O2'   165.189 
PRO 'L-PEPTIDE LINKING' y PROLINE         'C5 H9 N O2'     115.13 
SER 'L-PEPTIDE LINKING' y SERINE          'C3 H7 N O3'    105.093 
THR 'L-PEPTIDE LINKING' y THREONINE       'C4 H9 N O3'    119.119 
TRP 'L-PEPTIDE LINKING' y TRYPTOPHAN      'C11 H12 N2 O2' 204.225 
TYR 'L-PEPTIDE LINKING' y TYROSINE        'C9 H11 N O3'   181.189 
VAL 'L-PEPTIDE LINKING' y VALINE          'C5 H11 N O2'   117.146 
# 
loop_
_atom_type.symbol 
N 
C 
O 
S 
# 
loop_
_entity_poly_seq.entity_id 
_entity_poly_seq.num 
_entity_poly_seq.mon_id 
_entity_poly_seq.hetero 
1   1 LEU n 
1   2 ILE n 
1   3 ILE n 
1   4 GLY n 
1   5 GLY n 
1   6 ASP n 
1   7 GLU n 
1   8 CYS n 
1   9 ASN n 
1  10 ARG n 
1  11 ASN n 
1  12 GLU n 
1  13 HIS n 
1  14 ARG n 
1  15 PHE n 
1  16 LEU n 
1  17 ALA n 
1  18 LEU n 
1  19 VAL n 
1  20 TYR n 
1  21 SER n 
1  22 ASP n 
1  23 GLY n 
1  24 ASN n 
1  25 GLN n 
1  26 CYS n 
1  27 GLY n 
1  28 GLY n 
1  29 THR n 
1  30 LEU n 
1  31 ILE n 
1  32 ASN n 
1  33 GLU n 
1  34 GLU n 
1  35 TRP n 
1  36 VAL n 
1  37 LEU n 
1  38 THR n 
1  39 ALA n 
1  40 ALA n 
1  41 HIS n 
1  42 CYS n 
1  43 GLU n 
1  44 GLY n 
1  45 ASN n 
1  46 LYS n 
1  47 MET n 
1  48 LYS n 
1  49 ILE n 
1  50 HIS n 
1  51 LEU n 
1  52 GLY n 
1  53 VAL n 
1  54 HIS n 
1  55 SER n 
1  56 LYS n 
1  57 LYS n 
1  58 VAL n 
1  59 PRO n 
1  60 ASN n 
1  61 LYS n 
1  62 ASP n 
1  63 LYS n 
1  64 GLN n 
1  65 THR n 
1  66 ARG n 
1  67 VAL n 
1  68 ALA n 
1  69 LYS n 
1  70 GLU n 
1  71 LYS n 
1  72 PHE n 
1  73 PHE n 
1  74 CYS n 
1  75 VAL n 
1  76 SER n 
1  77 SER n 
1  78 ASN n 
1  79 TYR n 
1  80 THR n 
1  81 PHE n 
1  82 TRP n 
1  83 ASP n 
1  84 LYS n 
1  85 ASP n 
1  86 ILE n 
1  87 MET n 
1  88 LEU n 
1  89 ILE n 
1  90 ARG n 
1  91 LEU n 
1  92 ASP n 
1  93 ARG n 
1  94 PRO n 
1  95 VAL n 
1  96 SER n 
1  97 ASN n 
1  98 SER n 
1  99 GLU n 
1 100 HIS n 
1 101 ILE n 
1 102 ALA n 
1 103 PRO n 
1 104 LEU n 
1 105 SER n 
1 106 LEU n 
1 107 PRO n 
1 108 SER n 
1 109 SER n 
1 110 PRO n 
1 111 PRO n 
1 112 SER n 
1 113 VAL n 
1 114 GLY n 
1 115 SER n 
1 116 VAL n 
1 117 CYS n 
1 118 ARG n 
1 119 ILE n 
1 120 MET n 
1 121 GLY n 
1 122 TRP n 
1 123 GLY n 
1 124 THR n 
1 125 ILE n 
1 126 SER n 
1 127 PRO n 
1 128 THR n 
1 129 GLU n 
1 130 GLU n 
1 131 THR n 
1 132 LEU n 
1 133 PRO n 
1 134 ASP n 
1 135 VAL n 
1 136 PRO n 
1 137 TYR n 
1 138 CYS n 
1 139 ALA n 
1 140 ASN n 
1 141 ILE n 
1 142 ASN n 
1 143 LEU n 
1 144 LEU n 
1 145 ASP n 
1 146 ASP n 
1 147 ALA n 
1 148 VAL n 
1 149 CYS n 
1 150 GLU n 
1 151 PRO n 
1 152 PRO n 
1 153 TYR n 
1 154 PRO n 
1 155 GLU n 
1 156 PRO n 
1 157 ALA n 
1 158 THR n 
1 159 GLY n 
1 160 ARG n 
1 161 THR n 
1 162 LEU n 
1 163 CYS n 
1 164 ALA n 
1 165 GLY n 
1 166 ILE n 
1 167 PRO n 
1 168 GLU n 
1 169 GLY n 
1 170 GLY n 
1 171 LYS n 
1 172 ASP n 
1 173 THR n 
1 174 CYS n 
1 175 GLY n 
1 176 GLY n 
1 177 ASP n 
1 178 SER n 
1 179 GLY n 
1 180 GLY n 
1 181 PRO n 
1 182 LEU n 
1 183 ILE n 
1 184 CYS n 
1 185 ASN n 
1 186 GLY n 
1 187 GLN n 
1 188 PHE n 
1 189 GLN n 
1 190 GLY n 
1 191 ILE n 
1 192 VAL n 
1 193 PHE n 
1 194 PHE n 
1 195 GLY n 
1 196 ALA n 
1 197 HIS n 
1 198 PRO n 
1 199 CYS n 
1 200 GLY n 
1 201 GLN n 
1 202 ALA n 
1 203 LEU n 
1 204 LYS n 
1 205 PRO n 
1 206 GLY n 
1 207 VAL n 
1 208 TYR n 
1 209 THR n 
1 210 LYS n 
1 211 VAL n 
1 212 PHE n 
1 213 ASP n 
1 214 TYR n 
1 215 ASN n 
1 216 ASP n 
1 217 TRP n 
1 218 ILE n 
1 219 GLN n 
1 220 SER n 
1 221 ILE n 
1 222 ILE n 
1 223 ALA n 
1 224 GLY n 
1 225 ASN n 
# 
loop_
_pdbx_poly_seq_scheme.asym_id 
_pdbx_poly_seq_scheme.entity_id 
_pdbx_poly_seq_scheme.seq_id 
_pdbx_poly_seq_scheme.mon_id 
_pdbx_poly_seq_scheme.ndb_seq_num 
_pdbx_poly_seq_scheme.pdb_seq_num 
_pdbx_poly_seq_scheme.auth_seq_num 
_pdbx_poly_seq_scheme.pdb_mon_id 
_pdbx_poly_seq_scheme.auth_mon_id 
_pdbx_poly_seq_scheme.pdb_strand_id 
_pdbx_poly_seq_scheme.pdb_ins_code 
_pdbx_poly_seq_scheme.hetero 
A 1   1 LEU   1 1   1   LEU LEU A ? n 
A 1   2 ILE   2 2   2   ILE ILE A ? n 
A 1   3 ILE   3 3   3   ILE ILE A ? n 
A 1   4 GLY   4 4   4   GLY GLY A ? n 
A 1   5 GLY   5 5   5   GLY GLY A ? n 
A 1   6 ASP   6 6   6   ASP ASP A ? n 
A 1   7 GLU   7 7   7   GLU GLU A ? n 
A 1   8 CYS   8 8   8   CYS CYS A ? n 
A 1   9 ASN   9 9   9   ASN ASN A ? n 
A 1  10 ARG  10 10  10  ARG ARG A ? n 
A 1  11 ASN  11 11  11  ASN ASN A ? n 
A 1  12 GLU  12 12  12  GLU GLU A ? n 
A 1  13 HIS  13 13  13  HIS HIS A ? n 
A 1  14 ARG  14 14  14  ARG ARG A ? n 
A 1  15 PHE  15 15  15  PHE PHE A ? n 
A 1  16 LEU  16 16  16  LEU LEU A ? n 
A 1  17 ALA  17 17  17  ALA ALA A ? n 
A 1  18 LEU  18 18  18  LEU LEU A ? n 
A 1  19 VAL  19 19  19  VAL VAL A ? n 
A 1  20 TYR  20 20  20  TYR TYR A ? n 
A 1  21 SER  21 21  21  SER SER A ? n 
A 1  22 ASP  22 22  22  ASP ASP A ? n 
A 1  23 GLY  23 23  23  GLY GLY A ? n 
A 1  24 ASN  24 24  24  ASN ASN A ? n 
A 1  25 GLN  25 25  25  GLN GLN A ? n 
A 1  26 CYS  26 26  26  CYS CYS A ? n 
A 1  27 GLY  27 27  27  GLY GLY A ? n 
A 1  28 GLY  28 28  28  GLY GLY A ? n 
A 1  29 THR  29 29  29  THR THR A ? n 
A 1  30 LEU  30 30  30  LEU LEU A ? n 
A 1  31 ILE  31 31  31  ILE ILE A ? n 
A 1  32 ASN  32 32  32  ASN ASN A ? n 
A 1  33 GLU  33 33  33  GLU GLU A ? n 
A 1  34 GLU  34 34  34  GLU GLU A ? n 
A 1  35 TRP  35 35  35  TRP TRP A ? n 
A 1  36 VAL  36 36  36  VAL VAL A ? n 
A 1  37 LEU  37 37  37  LEU LEU A ? n 
A 1  38 THR  38 38  38  THR THR A ? n 
A 1  39 ALA  39 39  39  ALA ALA A ? n 
A 1  40 ALA  40 40  40  ALA ALA A ? n 
A 1  41 HIS  41 41  41  HIS HIS A ? n 
A 1  42 CYS  42 42  42  CYS CYS A ? n 
A 1  43 GLU  43 43  43  GLU GLU A ? n 
A 1  44 GLY  44 44  44  GLY GLY A ? n 
A 1  45 ASN  45 45  45  ASN ASN A ? n 
A 1  46 LYS  46 46  46  LYS LYS A ? n 
A 1  47 MET  47 47  47  MET MET A ? n 
A 1  48 LYS  48 48  48  LYS LYS A ? n 
A 1  49 ILE  49 49  49  ILE ILE A ? n 
A 1  50 HIS  50 50  50  HIS HIS A ? n 
A 1  51 LEU  51 51  51  LEU LEU A ? n 
A 1  52 GLY  52 52  52  GLY GLY A ? n 
A 1  53 VAL  53 53  53  VAL VAL A ? n 
A 1  54 HIS  54 54  54  HIS HIS A ? n 
A 1  55 SER  55 55  55  SER SER A ? n 
A 1  56 LYS  56 56  56  LYS LYS A ? n 
A 1  57 LYS  57 57  57  LYS LYS A ? n 
A 1  58 VAL  58 58  58  VAL VAL A ? n 
A 1  59 PRO  59 59  59  PRO PRO A ? n 
A 1  60 ASN  60 60  60  ASN ASN A ? n 
A 1  61 LYS  61 61  61  LYS LYS A ? n 
A 1  62 ASP  62 62  62  ASP ASP A ? n 
A 1  63 LYS  63 63  63  LYS LYS A ? n 
A 1  64 GLN  64 64  64  GLN GLN A ? n 
A 1  65 THR  65 65  65  THR THR A ? n 
A 1  66 ARG  66 66  66  ARG ARG A ? n 
A 1  67 VAL  67 67  67  VAL VAL A ? n 
A 1  68 ALA  68 68  68  ALA ALA A ? n 
A 1  69 LYS  69 69  69  LYS LYS A ? n 
A 1  70 GLU  70 70  70  GLU GLU A ? n 
A 1  71 LYS  71 71  71  LYS LYS A ? n 
A 1  72 PHE  72 72  72  PHE PHE A ? n 
A 1  73 PHE  73 73  73  PHE PHE A ? n 
A 1  74 CYS  74 74  74  CYS CYS A ? n 
A 1  75 VAL  75 75  75  VAL VAL A ? n 
A 1  76 SER  76 76  76  SER SER A ? n 
A 1  77 SER  77 77  77  SER SER A ? n 
A 1  78 ASN  78 78  78  ASN ASN A ? n 
A 1  79 TYR  79 79  79  TYR TYR A ? n 
A 1  80 THR  80 80  80  THR THR A ? n 
A 1  81 PHE  81 81  81  PHE PHE A ? n 
A 1  82 TRP  82 82  82  TRP TRP A ? n 
A 1  83 ASP  83 83  83  ASP ASP A ? n 
A 1  84 LYS  84 84  84  LYS LYS A ? n 
A 1  85 ASP  85 85  85  ASP ASP A ? n 
A 1  86 ILE  86 86  86  ILE ILE A ? n 
A 1  87 MET  87 87  87  MET MET A ? n 
A 1  88 LEU  88 88  88  LEU LEU A ? n 
A 1  89 ILE  89 89  89  ILE ILE A ? n 
A 1  90 ARG  90 90  90  ARG ARG A ? n 
A 1  91 LEU  91 91  91  LEU LEU A ? n 
A 1  92 ASP  92 92  92  ASP ASP A ? n 
A 1  93 ARG  93 93  93  ARG ARG A ? n 
A 1  94 PRO  94 94  94  PRO PRO A ? n 
A 1  95 VAL  95 95  95  VAL VAL A ? n 
A 1  96 SER  96 96  96  SER SER A ? n 
A 1  97 ASN  97 97  97  ASN ASN A ? n 
A 1  98 SER  98 98  98  SER SER A ? n 
A 1  99 GLU  99 99  99  GLU GLU A ? n 
A 1 100 HIS 100 100 100 HIS HIS A ? n 
A 1 101 ILE 101 101 101 ILE ILE A ? n 
A 1 102 ALA 102 102 102 ALA ALA A ? n 
A 1 103 PRO 103 103 103 PRO PRO A ? n 
A 1 104 LEU 104 104 104 LEU LEU A ? n 
A 1 105 SER 105 105 105 SER SER A ? n 
A 1 106 LEU 106 106 106 LEU LEU A ? n 
A 1 107 PRO 107 107 107 PRO PRO A ? n 
A 1 108 SER 108 108 108 SER SER A ? n 
A 1 109 SER 109 109 109 SER SER A ? n 
A 1 110 PRO 110 110 110 PRO PRO A ? n 
A 1 111 PRO 111 111 111 PRO PRO A ? n 
A 1 112 SER 112 112 112 SER SER A ? n 
A 1 113 VAL 113 113 113 VAL VAL A ? n 
A 1 114 GLY 114 114 114 GLY GLY A ? n 
A 1 115 SER 115 115 115 SER SER A ? n 
A 1 116 VAL 116 116 116 VAL VAL A ? n 
A 1 117 CYS 117 117 117 CYS CYS A ? n 
A 1 118 ARG 118 118 118 ARG ARG A ? n 
A 1 119 ILE 119 119 119 ILE ILE A ? n 
A 1 120 MET 120 120 120 MET MET A ? n 
A 1 121 GLY 121 121 121 GLY GLY A ? n 
A 1 122 TRP 122 122 122 TRP TRP A ? n 
A 1 123 GLY 123 123 123 GLY GLY A ? n 
A 1 124 THR 124 124 124 THR THR A ? n 
A 1 125 ILE 125 125 125 ILE ILE A ? n 
A 1 126 SER 126 126 126 SER SER A ? n 
A 1 127 PRO 127 127 127 PRO PRO A ? n 
A 1 128 THR 128 128 128 THR THR A ? n 
A 1 129 GLU 129 129 129 GLU GLU A ? n 
A 1 130 GLU 130 130 130 GLU GLU A ? n 
A 1 131 THR 131 131 131 THR THR A ? n 
A 1 132 LEU 132 132 132 LEU LEU A ? n 
A 1 133 PRO 133 133 133 PRO PRO A ? n 
A 1 134 ASP 134 134 134 ASP ASP A ? n 
A 1 135 VAL 135 135 135 VAL VAL A ? n 
A 1 136 PRO 136 136 136 PRO PRO A ? n 
A 1 137 TYR 137 137 137 TYR TYR A ? n 
A 1 138 CYS 138 138 138 CYS CYS A ? n 
A 1 139 ALA 139 139 139 ALA ALA A ? n 
A 1 140 ASN 140 140 140 ASN ASN A ? n 
A 1 141 ILE 141 141 141 ILE ILE A ? n 
A 1 142 ASN 142 142 142 ASN ASN A ? n 
A 1 143 LEU 143 143 143 LEU LEU A ? n 
A 1 144 LEU 144 144 144 LEU LEU A ? n 
A 1 145 ASP 145 145 145 ASP ASP A ? n 
A 1 146 ASP 146 146 146 ASP ASP A ? n 
A 1 147 ALA 147 147 147 ALA ALA A ? n 
A 1 148 VAL 148 148 148 VAL VAL A ? n 
A 1 149 CYS 149 149 149 CYS CYS A ? n 
A 1 150 GLU 150 150 150 GLU GLU A ? n 
A 1 151 PRO 151 151 151 PRO PRO A ? n 
A 1 152 PRO 152 152 152 PRO PRO A ? n 
A 1 153 TYR 153 153 153 TYR TYR A ? n 
A 1 154 PRO 154 154 154 PRO PRO A ? n 
A 1 155 GLU 155 155 155 GLU GLU A ? n 
A 1 156 PRO 156 156 156 PRO PRO A ? n 
A 1 157 ALA 157 157 157 ALA ALA A ? n 
A 1 158 THR 158 158 158 THR THR A ? n 
A 1 159 GLY 159 159 159 GLY GLY A ? n 
A 1 160 ARG 160 160 160 ARG ARG A ? n 
A 1 161 THR 161 161 161 THR THR A ? n 
A 1 162 LEU 162 162 162 LEU LEU A ? n 
A 1 163 CYS 163 163 163 CYS CYS A ? n 
A 1 164 ALA 164 164 164 ALA ALA A ? n 
A 1 165 GLY 165 165 165 GLY GLY A ? n 
A 1 166 ILE 166 166 166 ILE ILE A ? n 
A 1 167 PRO 167 167 167 PRO PRO A ? n 
A 1 168 GLU 168 168 168 GLU GLU A ? n 
A 1 169 GLY 169 169 169 GLY GLY A ? n 
A 1 170 GLY 170 170 170 GLY GLY A ? n 
A 1 171 LYS 171 171 171 LYS LYS A ? n 
A 1 172 ASP 172 172 172 ASP ASP A ? n 
A 1 173 THR 173 173 173 THR THR A ? n 
A 1 174 CYS 174 174 174 CYS CYS A ? n 
A 1 175 GLY 175 175 175 GLY GLY A ? n 
A 1 176 GLY 176 176 176 GLY GLY A ? n 
A 1 177 ASP 177 177 177 ASP ASP A ? n 
A 1 178 SER 178 178 178 SER SER A ? n 
A 1 179 GLY 179 179 179 GLY GLY A ? n 
A 1 180 GLY 180 180 180 GLY GLY A ? n 
A 1 181 PRO 181 181 181 PRO PRO A ? n 
A 1 182 LEU 182 182 182 LEU LEU A ? n 
A 1 183 ILE 183 183 183 ILE ILE A ? n 
A 1 184 CYS 184 184 184 CYS CYS A ? n 
A 1 185 ASN 185 185 185 ASN ASN A ? n 
A 1 186 GLY 186 186 186 GLY GLY A ? n 
A 1 187 GLN 187 187 187 GLN GLN A ? n 
A 1 188 PHE 188 188 188 PHE PHE A ? n 
A 1 189 GLN 189 189 189 GLN GLN A ? n 
A 1 190 GLY 190 190 190 GLY GLY A ? n 
A 1 191 ILE 191 191 191 ILE ILE A ? n 
A 1 192 VAL 192 192 192 VAL VAL A ? n 
A 1 193 PHE 193 193 193 PHE PHE A ? n 
A 1 194 PHE 194 194 194 PHE PHE A ? n 
A 1 195 GLY 195 195 195 GLY GLY A ? n 
A 1 196 ALA 196 196 196 ALA ALA A ? n 
A 1 197 HIS 197 197 197 HIS HIS A ? n 
A 1 198 PRO 198 198 198 PRO PRO A ? n 
A 1 199 CYS 199 199 199 CYS CYS A ? n 
A 1 200 GLY 200 200 200 GLY GLY A ? n 
A 1 201 GLN 201 201 201 GLN GLN A ? n 
A 1 202 ALA 202 202 202 ALA ALA A ? n 
A 1 203 LEU 203 203 203 LEU LEU A ? n 
A 1 204 LYS 204 204 204 LYS LYS A ? n 
A 1 205 PRO 205 205 205 PRO PRO A ? n 
A 1 206 GLY 206 206 206 GLY GLY A ? n 
A 1 207 VAL 207 207 207 VAL VAL A ? n 
A 1 208 TYR 208 208 208 TYR TYR A ? n 
A 1 209 THR 209 209 209 THR THR A ? n 
A 1 210 LYS 210 210 210 LYS LYS A ? n 
A 1 211 VAL 211 211 211 VAL VAL A ? n 
A 1 212 PHE 212 212 212 PHE PHE A ? n 
A 1 213 ASP 213 213 213 ASP ASP A ? n 
A 1 214 TYR 214 214 214 TYR TYR A ? n 
A 1 215 ASN 215 215 215 ASN ASN A ? n 
A 1 216 ASP 216 216 216 ASP ASP A ? n 
A 1 217 TRP 217 217 217 TRP TRP A ? n 
A 1 218 ILE 218 218 218 ILE ILE A ? n 
A 1 219 GLN 219 219 219 GLN GLN A ? n 
A 1 220 SER 220 220 220 SER SER A ? n 
A 1 221 ILE 221 221 221 ILE ILE A ? n 
A 1 222 ILE 222 222 222 ILE ILE A ? n 
A 1 223 ALA 223 223 223 ALA ALA A ? n 
A 1 224 GLY 224 224 224 GLY GLY A ? n 
A 1 225 ASN 225 225 225 ASN ASN A ? n 
# 
loop_
_atom_site.group_PDB 
_atom_site.id 
_atom_site.type_symbol 
_atom_site.label_atom_id 
_atom_site.label_alt_id 
_atom_site.label_comp_id 
_atom_site.label_asym_id 
_atom_site.label_entity_id 
_atom_site.label_seq_id 
_atom_site.pdbx_PDB_ins_code 
_atom_site.Cartn_x 
_atom_site.Cartn_y 
_atom_site.Cartn_z 
_atom_site.occupancy 
_atom_site.B_iso_or_equiv 
_atom_site.pdbx_formal_charge 
_atom_site.auth_seq_id 
_atom_site.auth_comp_id 
_atom_site.auth_asym_id 
_atom_site.auth_atom_id 
_atom_site.pdbx_PDB_model_num 
ATOM 1    N N   ? LEU A 1   1 ?  -2.903 -11.790  -3.018 1.000 66.210 ? 1   LEU A N   1 
ATOM 2    C CA  ? LEU A 1   1 ?  -4.063 -11.807  -3.902 1.000 66.210 ? 1   LEU A CA  1 
ATOM 3    C C   ? LEU A 1   1 ?  -5.262 -11.135  -3.241 1.000 66.210 ? 1   LEU A C   1 
ATOM 4    C CB  ? LEU A 1   1 ?  -4.420 -13.244  -4.292 1.000 66.210 ? 1   LEU A CB  1 
ATOM 5    O O   ? LEU A 1   1 ?  -5.395 -11.162  -2.015 1.000 66.210 ? 1   LEU A O   1 
ATOM 6    C CG  ? LEU A 1   1 ?  -5.601 -13.414  -5.248 1.000 66.210 ? 1   LEU A CG  1 
ATOM 7    C CD1 ? LEU A 1   1 ?  -5.188 -13.054  -6.671 1.000 66.210 ? 1   LEU A CD1 1 
ATOM 8    C CD2 ? LEU A 1   1 ?  -6.139 -14.839  -5.186 1.000 66.210 ? 1   LEU A CD2 1 
ATOM 9    N N   ? ILE A 1   2 ?  -5.903 -10.583  -4.040 1.000 88.530 ? 2   ILE A N   1 
ATOM 10   C CA  ? ILE A 1   2 ?  -7.204 -10.024  -3.690 1.000 88.530 ? 2   ILE A CA  1 
ATOM 11   C C   ? ILE A 1   2 ?  -8.288 -11.084  -3.877 1.000 88.530 ? 2   ILE A C   1 
ATOM 12   C CB  ? ILE A 1   2 ?  -7.528  -8.772  -4.534 1.000 88.530 ? 2   ILE A CB  1 
ATOM 13   O O   ? ILE A 1   2 ?  -8.541 -11.529  -4.999 1.000 88.530 ? 2   ILE A O   1 
ATOM 14   C CG1 ? ILE A 1   2 ?  -6.396  -7.744  -4.420 1.000 88.530 ? 2   ILE A CG1 1 
ATOM 15   C CG2 ? ILE A 1   2 ?  -8.866  -8.163  -4.106 1.000 88.530 ? 2   ILE A CG2 1 
ATOM 16   C CD1 ? ILE A 1   2 ?  -6.157  -7.241  -3.003 1.000 88.530 ? 2   ILE A CD1 1 
ATOM 17   N N   ? ILE A 1   3 ?  -8.738 -11.730  -2.713 1.000 91.030 ? 3   ILE A N   1 
ATOM 18   C CA  ? ILE A 1   3 ?  -9.811 -12.718  -2.734 1.000 91.030 ? 3   ILE A CA  1 
ATOM 19   C C   ? ILE A 1   3 ? -11.125 -12.045  -3.124 1.000 91.030 ? 3   ILE A C   1 
ATOM 20   C CB  ? ILE A 1   3 ?  -9.955 -13.425  -1.368 1.000 91.030 ? 3   ILE A CB  1 
ATOM 21   O O   ? ILE A 1   3 ? -11.455 -10.971  -2.614 1.000 91.030 ? 3   ILE A O   1 
ATOM 22   C CG1 ? ILE A 1   3 ?  -8.645 -14.123  -0.987 1.000 91.030 ? 3   ILE A CG1 1 
ATOM 23   C CG2 ? ILE A 1   3 ? -11.118 -14.422  -1.396 1.000 91.030 ? 3   ILE A CG2 1 
ATOM 24   C CD1 ? ILE A 1   3 ?  -8.254 -15.260  -1.921 1.000 91.030 ? 3   ILE A CD1 1 
ATOM 25   N N   ? GLY A 1   4 ? -11.776 -12.780  -4.101 1.000 90.000 ? 4   GLY A N   1 
ATOM 26   C CA  ? GLY A 1   4 ? -13.095 -12.274  -4.444 1.000 90.000 ? 4   GLY A CA  1 
ATOM 27   C C   ? GLY A 1   4 ? -13.054 -11.123  -5.432 1.000 90.000 ? 4   GLY A C   1 
ATOM 28   O O   ? GLY A 1   4 ? -14.053 -10.426  -5.624 1.000 90.000 ? 4   GLY A O   1 
ATOM 29   N N   ? GLY A 1   5 ? -11.749 -10.832  -6.064 1.000 92.390 ? 5   GLY A N   1 
ATOM 30   C CA  ? GLY A 1   5 ? -11.574  -9.782  -7.054 1.000 92.390 ? 5   GLY A CA  1 
ATOM 31   C C   ? GLY A 1   5 ? -11.399 -10.313  -8.464 1.000 92.390 ? 5   GLY A C   1 
ATOM 32   O O   ? GLY A 1   5 ? -11.567 -11.510  -8.707 1.000 92.390 ? 5   GLY A O   1 
ATOM 33   N N   ? ASP A 1   6 ? -11.145  -9.429  -9.402 1.000 94.240 ? 6   ASP A N   1 
ATOM 34   C CA  ? ASP A 1   6 ? -10.868  -9.703 -10.809 1.000 94.240 ? 6   ASP A CA  1 
ATOM 35   C C   ? ASP A 1   6 ?  -9.628  -8.948 -11.282 1.000 94.240 ? 6   ASP A C   1 
ATOM 36   C CB  ? ASP A 1   6 ? -12.073  -9.330 -11.675 1.000 94.240 ? 6   ASP A CB  1 
ATOM 37   O O   ? ASP A 1   6 ?  -9.111  -8.085 -10.569 1.000 94.240 ? 6   ASP A O   1 
ATOM 38   C CG  ? ASP A 1   6 ? -13.358 -10.002 -11.225 1.000 94.240 ? 6   ASP A CG  1 
ATOM 39   O OD1 ? ASP A 1   6 ? -13.371 -11.240 -11.053 1.000 94.240 ? 6   ASP A OD1 1 
ATOM 40   O OD2 ? ASP A 1   6 ? -14.368  -9.288 -11.044 1.000 94.240 ? 6   ASP A OD2 1 
ATOM 41   N N   ? GLU A 1   7 ?  -9.159  -9.422 -12.414 1.000 94.880 ? 7   GLU A N   1 
ATOM 42   C CA  ? GLU A 1   7 ?  -8.034  -8.703 -13.003 1.000 94.880 ? 7   GLU A CA  1 
ATOM 43   C C   ? GLU A 1   7 ?  -8.308  -7.203 -13.064 1.000 94.880 ? 7   GLU A C   1 
ATOM 44   C CB  ? GLU A 1   7 ?  -7.727  -9.239 -14.404 1.000 94.880 ? 7   GLU A CB  1 
ATOM 45   O O   ? GLU A 1   7 ?  -9.389  -6.781 -13.481 1.000 94.880 ? 7   GLU A O   1 
ATOM 46   C CG  ? GLU A 1   7 ?  -6.495  -8.616 -15.045 1.000 94.880 ? 7   GLU A CG  1 
ATOM 47   C CD  ? GLU A 1   7 ?  -6.160  -9.211 -16.403 1.000 94.880 ? 7   GLU A CD  1 
ATOM 48   O OE1 ? GLU A 1   7 ?  -5.606  -8.488 -17.262 1.000 94.880 ? 7   GLU A OE1 1 
ATOM 49   O OE2 ? GLU A 1   7 ?  -6.454 -10.409 -16.611 1.000 94.880 ? 7   GLU A OE2 1 
ATOM 50   N N   ? CYS A 1   8 ?  -7.333  -6.427 -12.540 1.000 93.960 ? 8   CYS A N   1 
ATOM 51   C CA  ? CYS A 1   8 ?  -7.446  -4.973 -12.572 1.000 93.960 ? 8   CYS A CA  1 
ATOM 52   C C   ? CYS A 1   8 ?  -7.429  -4.455 -14.005 1.000 93.960 ? 8   CYS A C   1 
ATOM 53   C CB  ? CYS A 1   8 ?  -6.312  -4.330 -11.774 1.000 93.960 ? 8   CYS A CB  1 
ATOM 54   O O   ? CYS A 1   8 ?  -6.749  -5.019 -14.865 1.000 93.960 ? 8   CYS A O   1 
ATOM 55   S SG  ? CYS A 1   8 ?  -6.358  -4.709 -10.008 1.000 93.960 ? 8   CYS A SG  1 
ATOM 56   N N   ? ASN A 1   9 ?  -8.214  -3.356 -14.252 1.000 91.240 ? 9   ASN A N   1 
ATOM 57   C CA  ? ASN A 1   9 ?  -8.096  -2.612 -15.501 1.000 91.240 ? 9   ASN A CA  1 
ATOM 58   C C   ? ASN A 1   9 ?  -6.688  -2.056 -15.693 1.000 91.240 ? 9   ASN A C   1 
ATOM 59   C CB  ? ASN A 1   9 ?  -9.126  -1.481 -15.552 1.000 91.240 ? 9   ASN A CB  1 
ATOM 60   O O   ? ASN A 1   9 ?  -6.131  -1.439 -14.783 1.000 91.240 ? 9   ASN A O   1 
ATOM 61   C CG  ? ASN A 1   9 ?  -9.157  -0.779 -16.895 1.000 91.240 ? 9   ASN A CG  1 
ATOM 62   N ND2 ? ASN A 1   9 ? -10.354  -0.584 -17.434 1.000 91.240 ? 9   ASN A ND2 1 
ATOM 63   O OD1 ? ASN A 1   9 ?  -8.113  -0.417 -17.444 1.000 91.240 ? 9   ASN A OD1 1 
ATOM 64   N N   ? ARG A 1  10 ?  -6.066  -2.255 -16.862 1.000 87.460 ? 10  ARG A N   1 
ATOM 65   C CA  ? ARG A 1  10 ?  -4.695  -1.858 -17.169 1.000 87.460 ? 10  ARG A CA  1 
ATOM 66   C C   ? ARG A 1  10 ?  -4.503  -0.358 -16.974 1.000 87.460 ? 10  ARG A C   1 
ATOM 67   C CB  ? ARG A 1  10 ?  -4.329  -2.252 -18.601 1.000 87.460 ? 10  ARG A CB  1 
ATOM 68   O O   ? ARG A 1  10 ?  -3.406   0.094 -16.637 1.000 87.460 ? 10  ARG A O   1 
ATOM 69   C CG  ? ARG A 1  10 ?  -2.871  -2.003 -18.955 1.000 87.460 ? 10  ARG A CG  1 
ATOM 70   C CD  ? ARG A 1  10 ?  -2.537  -2.503 -20.353 1.000 87.460 ? 10  ARG A CD  1 
ATOM 71   N NE  ? ARG A 1  10 ?  -1.138  -2.259 -20.693 1.000 87.460 ? 10  ARG A NE  1 
ATOM 72   N NH1 ? ARG A 1  10 ?  -1.311  -3.046 -22.858 1.000 87.460 ? 10  ARG A NH1 1 
ATOM 73   N NH2 ? ARG A 1  10 ?   0.696  -2.261 -22.076 1.000 87.460 ? 10  ARG A NH2 1 
ATOM 74   C CZ  ? ARG A 1  10 ?  -0.587  -2.522 -21.875 1.000 87.460 ? 10  ARG A CZ  1 
ATOM 75   N N   ? ASN A 1  11 ?  -5.510   0.439 -16.918 1.000 86.310 ? 11  ASN A N   1 
ATOM 76   C CA  ? ASN A 1  11 ?  -5.391   1.890 -16.833 1.000 86.310 ? 11  ASN A CA  1 
ATOM 77   C C   ? ASN A 1  11 ?  -5.740   2.400 -15.438 1.000 86.310 ? 11  ASN A C   1 
ATOM 78   C CB  ? ASN A 1  11 ?  -6.278   2.565 -17.882 1.000 86.310 ? 11  ASN A CB  1 
ATOM 79   O O   ? ASN A 1  11 ?  -5.657   3.601 -15.172 1.000 86.310 ? 11  ASN A O   1 
ATOM 80   C CG  ? ASN A 1  11 ?  -5.838   2.261 -19.301 1.000 86.310 ? 11  ASN A CG  1 
ATOM 81   N ND2 ? ASN A 1  11 ?  -6.804   2.054 -20.189 1.000 86.310 ? 11  ASN A ND2 1 
ATOM 82   O OD1 ? ASN A 1  11 ?  -4.642   2.212 -19.596 1.000 86.310 ? 11  ASN A OD1 1 
ATOM 83   N N   ? GLU A 1  12 ?  -6.110   1.610 -14.515 1.000 87.010 ? 12  GLU A N   1 
ATOM 84   C CA  ? GLU A 1  12 ?  -6.679   1.997 -13.227 1.000 87.010 ? 12  GLU A CA  1 
ATOM 85   C C   ? GLU A 1  12 ?  -5.641   1.894 -12.113 1.000 87.010 ? 12  GLU A C   1 
ATOM 86   C CB  ? GLU A 1  12 ?  -7.896   1.130 -12.894 1.000 87.010 ? 12  GLU A CB  1 
ATOM 87   O O   ? GLU A 1  12 ?  -5.914   2.260 -10.967 1.000 87.010 ? 12  GLU A O   1 
ATOM 88   C CG  ? GLU A 1  12 ?  -9.134   1.468 -13.712 1.000 87.010 ? 12  GLU A CG  1 
ATOM 89   C CD  ? GLU A 1  12 ? -10.359   0.666 -13.304 1.000 87.010 ? 12  GLU A CD  1 
ATOM 90   O OE1 ? GLU A 1  12 ? -11.475   0.979 -13.778 1.000 87.010 ? 12  GLU A OE1 1 
ATOM 91   O OE2 ? GLU A 1  12 ? -10.203  -0.284 -12.504 1.000 87.010 ? 12  GLU A OE2 1 
ATOM 92   N N   ? HIS A 1  13 ?  -4.275   1.552 -12.336 1.000 91.150 ? 13  HIS A N   1 
ATOM 93   C CA  ? HIS A 1  13 ?  -3.307   1.377 -11.259 1.000 91.150 ? 13  HIS A CA  1 
ATOM 94   C C   ? HIS A 1  13 ?  -1.973   2.030 -11.605 1.000 91.150 ? 13  HIS A C   1 
ATOM 95   C CB  ? HIS A 1  13 ?  -3.101  -0.110 -10.960 1.000 91.150 ? 13  HIS A CB  1 
ATOM 96   O O   ? HIS A 1  13 ?  -0.911   1.469 -11.325 1.000 91.150 ? 13  HIS A O   1 
ATOM 97   C CG  ? HIS A 1  13 ?  -2.763  -0.923 -12.168 1.000 91.150 ? 13  HIS A CG  1 
ATOM 98   C CD2 ? HIS A 1  13 ?  -3.525  -1.740 -12.933 1.000 91.150 ? 13  HIS A CD2 1 
ATOM 99   N ND1 ? HIS A 1  13 ?  -1.498  -0.953 -12.715 1.000 91.150 ? 13  HIS A ND1 1 
ATOM 100  C CE1 ? HIS A 1  13 ?  -1.498  -1.754 -13.767 1.000 91.150 ? 13  HIS A CE1 1 
ATOM 101  N NE2 ? HIS A 1  13 ?  -2.716  -2.244 -13.921 1.000 91.150 ? 13  HIS A NE2 1 
ATOM 102  N N   ? ARG A 1  14 ?  -2.016   3.113 -12.096 1.000 95.330 ? 14  ARG A N   1 
ATOM 103  C CA  ? ARG A 1  14 ?  -0.843   3.824 -12.594 1.000 95.330 ? 14  ARG A CA  1 
ATOM 104  C C   ? ARG A 1  14 ?   0.119   4.155 -11.459 1.000 95.330 ? 14  ARG A C   1 
ATOM 105  C CB  ? ARG A 1  14 ?  -1.258   5.105 -13.320 1.000 95.330 ? 14  ARG A CB  1 
ATOM 106  O O   ? ARG A 1  14 ?   1.292   4.453 -11.699 1.000 95.330 ? 14  ARG A O   1 
ATOM 107  C CG  ? ARG A 1  14 ?  -2.069   4.862 -14.583 1.000 95.330 ? 14  ARG A CG  1 
ATOM 108  C CD  ? ARG A 1  14 ?  -2.636   6.158 -15.147 1.000 95.330 ? 14  ARG A CD  1 
ATOM 109  N NE  ? ARG A 1  14 ?  -1.578   7.092 -15.521 1.000 95.330 ? 14  ARG A NE  1 
ATOM 110  N NH1 ? ARG A 1  14 ?  -3.003   8.859 -15.948 1.000 95.330 ? 14  ARG A NH1 1 
ATOM 111  N NH2 ? ARG A 1  14 ?  -0.741   9.116 -16.212 1.000 95.330 ? 14  ARG A NH2 1 
ATOM 112  C CZ  ? ARG A 1  14 ?  -1.776   8.353 -15.893 1.000 95.330 ? 14  ARG A CZ  1 
ATOM 113  N N   ? PHE A 1  15 ?  -0.307   4.024 -10.204 1.000 96.990 ? 15  PHE A N   1 
ATOM 114  C CA  ? PHE A 1  15 ?   0.471   4.324  -9.008 1.000 96.990 ? 15  PHE A CA  1 
ATOM 115  C C   ? PHE A 1  15 ?   1.027   3.047  -8.389 1.000 96.990 ? 15  PHE A C   1 
ATOM 116  C CB  ? PHE A 1  15 ?  -0.385   5.075  -7.983 1.000 96.990 ? 15  PHE A CB  1 
ATOM 117  O O   ? PHE A 1  15 ?   1.873   3.102  -7.494 1.000 96.990 ? 15  PHE A O   1 
ATOM 118  C CG  ? PHE A 1  15 ?  -1.740   4.460  -7.756 1.000 96.990 ? 15  PHE A CG  1 
ATOM 119  C CD1 ? PHE A 1  15 ?  -2.867   4.981  -8.378 1.000 96.990 ? 15  PHE A CD1 1 
ATOM 120  C CD2 ? PHE A 1  15 ?  -1.885   3.360  -6.921 1.000 96.990 ? 15  PHE A CD2 1 
ATOM 121  C CE1 ? PHE A 1  15 ?  -4.123   4.414  -8.171 1.000 96.990 ? 15  PHE A CE1 1 
ATOM 122  C CE2 ? PHE A 1  15 ?  -3.136   2.788  -6.708 1.000 96.990 ? 15  PHE A CE2 1 
ATOM 123  C CZ  ? PHE A 1  15 ?  -4.254   3.317  -7.334 1.000 96.990 ? 15  PHE A CZ  1 
ATOM 124  N N   ? LEU A 1  16 ?   0.428   1.948  -8.768 1.000 97.040 ? 16  LEU A N   1 
ATOM 125  C CA  ? LEU A 1  16 ?   0.746   0.659  -8.163 1.000 97.040 ? 16  LEU A CA  1 
ATOM 126  C C   ? LEU A 1  16 ?   2.175   0.241  -8.493 1.000 97.040 ? 16  LEU A C   1 
ATOM 127  C CB  ? LEU A 1  16 ?  -0.236  -0.414  -8.642 1.000 97.040 ? 16  LEU A CB  1 
ATOM 128  O O   ? LEU A 1  16 ?   2.567   0.225  -9.662 1.000 97.040 ? 16  LEU A O   1 
ATOM 129  C CG  ? LEU A 1  16 ?  -0.108  -1.790  -7.987 1.000 97.040 ? 16  LEU A CG  1 
ATOM 130  C CD1 ? LEU A 1  16 ?  -0.383  -1.692  -6.490 1.000 97.040 ? 16  LEU A CD1 1 
ATOM 131  C CD2 ? LEU A 1  16 ?  -1.056  -2.786  -8.646 1.000 97.040 ? 16  LEU A CD2 1 
ATOM 132  N N   ? ALA A 1  17 ?   2.958  -0.086  -7.494 1.000 96.740 ? 17  ALA A N   1 
ATOM 133  C CA  ? ALA A 1  17 ?   4.338  -0.545  -7.632 1.000 96.740 ? 17  ALA A CA  1 
ATOM 134  C C   ? ALA A 1  17 ?   4.480  -1.999  -7.193 1.000 96.740 ? 17  ALA A C   1 
ATOM 135  C CB  ? ALA A 1  17 ?   5.279   0.346  -6.824 1.000 96.740 ? 17  ALA A CB  1 
ATOM 136  O O   ? ALA A 1  17 ?   3.886  -2.413  -6.195 1.000 96.740 ? 17  ALA A O   1 
ATOM 137  N N   ? LEU A 1  18 ?   5.209  -2.753  -7.991 1.000 95.920 ? 18  LEU A N   1 
ATOM 138  C CA  ? LEU A 1  18 ?   5.617  -4.105  -7.625 1.000 95.920 ? 18  LEU A CA  1 
ATOM 139  C C   ? LEU A 1  18 ?   7.005  -4.102  -6.993 1.000 95.920 ? 18  LEU A C   1 
ATOM 140  C CB  ? LEU A 1  18 ?   5.605  -5.019  -8.853 1.000 95.920 ? 18  LEU A CB  1 
ATOM 141  O O   ? LEU A 1  18 ?   7.992  -3.771  -7.653 1.000 95.920 ? 18  LEU A O   1 
ATOM 142  C CG  ? LEU A 1  18 ?   5.997  -6.478  -8.616 1.000 95.920 ? 18  LEU A CG  1 
ATOM 143  C CD1 ? LEU A 1  18 ?   5.066  -7.117  -7.590 1.000 95.920 ? 18  LEU A CD1 1 
ATOM 144  C CD2 ? LEU A 1  18 ?   5.973  -7.259  -9.926 1.000 95.920 ? 18  LEU A CD2 1 
ATOM 145  N N   ? VAL A 1  19 ?   6.984  -4.472  -5.687 1.000 95.560 ? 19  VAL A N   1 
ATOM 146  C CA  ? VAL A 1  19 ?   8.220  -4.435  -4.912 1.000 95.560 ? 19  VAL A CA  1 
ATOM 147  C C   ? VAL A 1  19 ?   8.729  -5.857  -4.684 1.000 95.560 ? 19  VAL A C   1 
ATOM 148  C CB  ? VAL A 1  19 ?   8.021  -3.716  -3.559 1.000 95.560 ? 19  VAL A CB  1 
ATOM 149  O O   ? VAL A 1  19 ?   8.043  -6.677  -4.068 1.000 95.560 ? 19  VAL A O   1 
ATOM 150  C CG1 ? VAL A 1  19 ?   9.335  -3.652  -2.783 1.000 95.560 ? 19  VAL A CG1 1 
ATOM 151  C CG2 ? VAL A 1  19 ?   7.457  -2.314  -3.779 1.000 95.560 ? 19  VAL A CG2 1 
ATOM 152  N N   ? TYR A 1  20 ?   9.903  -6.143  -5.219 1.000 93.670 ? 20  TYR A N   1 
ATOM 153  C CA  ? TYR A 1  20 ?  10.593  -7.401  -4.955 1.000 93.670 ? 20  TYR A CA  1 
ATOM 154  C C   ? TYR A 1  20 ?  11.700  -7.210  -3.925 1.000 93.670 ? 20  TYR A C   1 
ATOM 155  C CB  ? TYR A 1  20 ?  11.178  -7.975  -6.249 1.000 93.670 ? 20  TYR A CB  1 
ATOM 156  O O   ? TYR A 1  20 ?  12.578  -6.361  -4.098 1.000 93.670 ? 20  TYR A O   1 
ATOM 157  C CG  ? TYR A 1  20 ?  10.150  -8.624  -7.143 1.000 93.670 ? 20  TYR A CG  1 
ATOM 158  C CD1 ? TYR A 1  20 ?   9.528  -9.815  -6.773 1.000 93.670 ? 20  TYR A CD1 1 
ATOM 159  C CD2 ? TYR A 1  20 ?   9.799  -8.050  -8.360 1.000 93.670 ? 20  TYR A CD2 1 
ATOM 160  C CE1 ? TYR A 1  20 ?   8.582 -10.418  -7.596 1.000 93.670 ? 20  TYR A CE1 1 
ATOM 161  C CE2 ? TYR A 1  20 ?   8.854  -8.644  -9.190 1.000 93.670 ? 20  TYR A CE2 1 
ATOM 162  O OH  ? TYR A 1  20 ?   7.316 -10.418  -9.618 1.000 93.670 ? 20  TYR A OH  1 
ATOM 163  C CZ  ? TYR A 1  20 ?   8.252  -9.825  -8.800 1.000 93.670 ? 20  TYR A CZ  1 
ATOM 164  N N   ? SER A 1  21 ?  11.478  -7.942  -2.781 1.000 89.400 ? 21  SER A N   1 
ATOM 165  C CA  ? SER A 1  21 ?  12.477  -7.884  -1.719 1.000 89.400 ? 21  SER A CA  1 
ATOM 166  C C   ? SER A 1  21 ?  12.878  -9.282  -1.260 1.000 89.400 ? 21  SER A C   1 
ATOM 167  C CB  ? SER A 1  21 ?  11.950  -7.079  -0.530 1.000 89.400 ? 21  SER A CB  1 
ATOM 168  O O   ? SER A 1  21 ?  12.045 -10.037  -0.754 1.000 89.400 ? 21  SER A O   1 
ATOM 169  O OG  ? SER A 1  21 ?  12.913  -7.026   0.508 1.000 89.400 ? 21  SER A OG  1 
ATOM 170  N N   ? ASP A 1  22 ?  14.236  -9.630  -1.351 1.000 86.470 ? 22  ASP A N   1 
ATOM 171  C CA  ? ASP A 1  22 ?  14.816 -10.884  -0.881 1.000 86.470 ? 22  ASP A CA  1 
ATOM 172  C C   ? ASP A 1  22 ?  13.913 -12.068  -1.220 1.000 86.470 ? 22  ASP A C   1 
ATOM 173  C CB  ? ASP A 1  22 ?  15.066 -10.828   0.627 1.000 86.470 ? 22  ASP A CB  1 
ATOM 174  O O   ? ASP A 1  22 ?  13.678 -12.937  -0.378 1.000 86.470 ? 22  ASP A O   1 
ATOM 175  C CG  ? ASP A 1  22 ?  16.072  -9.761   1.022 1.000 86.470 ? 22  ASP A CG  1 
ATOM 176  O OD1 ? ASP A 1  22 ?  17.035  -9.519   0.262 1.000 86.470 ? 22  ASP A OD1 1 
ATOM 177  O OD2 ? ASP A 1  22 ?  15.903  -9.159   2.104 1.000 86.470 ? 22  ASP A OD2 1 
ATOM 178  N N   ? GLY A 1  23 ?  13.273 -12.093  -2.384 1.000 80.200 ? 23  GLY A N   1 
ATOM 179  C CA  ? GLY A 1  23 ?  12.502 -13.233  -2.854 1.000 80.200 ? 23  GLY A CA  1 
ATOM 180  C C   ? GLY A 1  23 ?  11.026 -13.137  -2.514 1.000 80.200 ? 23  GLY A C   1 
ATOM 181  O O   ? GLY A 1  23 ?  10.262 -14.069  -2.772 1.000 80.200 ? 23  GLY A O   1 
ATOM 182  N N   ? ASN A 1  24 ?  10.671 -11.941  -1.793 1.000 85.630 ? 24  ASN A N   1 
ATOM 183  C CA  ? ASN A 1  24 ?   9.275 -11.687  -1.453 1.000 85.630 ? 24  ASN A CA  1 
ATOM 184  C C   ? ASN A 1  24 ?   8.666 -10.615  -2.352 1.000 85.630 ? 24  ASN A C   1 
ATOM 185  C CB  ? ASN A 1  24 ?   9.146 -11.284   0.017 1.000 85.630 ? 24  ASN A CB  1 
ATOM 186  O O   ? ASN A 1  24 ?   9.358  -9.688  -2.778 1.000 85.630 ? 24  ASN A O   1 
ATOM 187  C CG  ? ASN A 1  24 ?   9.546 -12.396   0.965 1.000 85.630 ? 24  ASN A CG  1 
ATOM 188  N ND2 ? ASN A 1  24 ?  10.337 -12.057   1.977 1.000 85.630 ? 24  ASN A ND2 1 
ATOM 189  O OD1 ? ASN A 1  24 ?   9.150 -13.552   0.790 1.000 85.630 ? 24  ASN A OD1 1 
ATOM 190  N N   ? GLN A 1  25 ?   7.432 -10.849  -2.643 1.000 91.370 ? 25  GLN A N   1 
ATOM 191  C CA  ? GLN A 1  25 ?   6.651  -9.917  -3.450 1.000 91.370 ? 25  GLN A CA  1 
ATOM 192  C C   ? GLN A 1  25 ?   5.735  -9.065  -2.576 1.000 91.370 ? 25  GLN A C   1 
ATOM 193  C CB  ? GLN A 1  25 ?   5.827 -10.672  -4.495 1.000 91.370 ? 25  GLN A CB  1 
ATOM 194  O O   ? GLN A 1  25 ?   4.937  -9.597  -1.801 1.000 91.370 ? 25  GLN A O   1 
ATOM 195  C CG  ? GLN A 1  25 ?   5.037  -9.764  -5.427 1.000 91.370 ? 25  GLN A CG  1 
ATOM 196  C CD  ? GLN A 1  25 ?   4.210 -10.536  -6.438 1.000 91.370 ? 25  GLN A CD  1 
ATOM 197  N NE2 ? GLN A 1  25 ?   2.902 -10.308  -6.433 1.000 91.370 ? 25  GLN A NE2 1 
ATOM 198  O OE1 ? GLN A 1  25 ?   4.744 -11.332  -7.217 1.000 91.370 ? 25  GLN A OE1 1 
ATOM 199  N N   ? CYS A 1  26 ?   5.915  -7.691  -2.706 1.000 94.100 ? 26  CYS A N   1 
ATOM 200  C CA  ? CYS A 1  26 ?   5.073  -6.727  -2.006 1.000 94.100 ? 26  CYS A CA  1 
ATOM 201  C C   ? CYS A 1  26 ?   4.509  -5.693  -2.974 1.000 94.100 ? 26  CYS A C   1 
ATOM 202  C CB  ? CYS A 1  26 ?   5.864  -6.027  -0.902 1.000 94.100 ? 26  CYS A CB  1 
ATOM 203  O O   ? CYS A 1  26 ?   4.989  -5.565  -4.102 1.000 94.100 ? 26  CYS A O   1 
ATOM 204  S SG  ? CYS A 1  26 ?   6.326  -7.115   0.464 1.000 94.100 ? 26  CYS A SG  1 
ATOM 205  N N   ? GLY A 1  27 ?   3.531  -5.081  -2.463 1.000 95.050 ? 27  GLY A N   1 
ATOM 206  C CA  ? GLY A 1  27 ?   3.015  -3.932  -3.190 1.000 95.050 ? 27  GLY A CA  1 
ATOM 207  C C   ? GLY A 1  27 ?   3.514  -2.608  -2.644 1.000 95.050 ? 27  GLY A C   1 
ATOM 208  O O   ? GLY A 1  27 ?   3.912  -2.520  -1.481 1.000 95.050 ? 27  GLY A O   1 
ATOM 209  N N   ? GLY A 1  28 ?   3.533  -1.591  -3.475 1.000 96.530 ? 28  GLY A N   1 
ATOM 210  C CA  ? GLY A 1  28 ?   3.826  -0.209  -3.133 1.000 96.530 ? 28  GLY A CA  1 
ATOM 211  C C   ? GLY A 1  28 ?   2.957   0.787  -3.878 1.000 96.530 ? 28  GLY A C   1 
ATOM 212  O O   ? GLY A 1  28 ?   2.209   0.411  -4.783 1.000 96.530 ? 28  GLY A O   1 
ATOM 213  N N   ? THR A 1  29 ?   3.080   2.028  -3.349 1.000 97.870 ? 29  THR A N   1 
ATOM 214  C CA  ? THR A 1  29 ?   2.329   3.100  -3.993 1.000 97.870 ? 29  THR A CA  1 
ATOM 215  C C   ? THR A 1  29 ?   3.241   4.278  -4.323 1.000 97.870 ? 29  THR A C   1 
ATOM 216  C CB  ? THR A 1  29 ?   1.167   3.580  -3.103 1.000 97.870 ? 29  THR A CB  1 
ATOM 217  O O   ? THR A 1  29 ?   3.897   4.829  -3.436 1.000 97.870 ? 29  THR A O   1 
ATOM 218  C CG2 ? THR A 1  29 ?   0.334   4.643  -3.812 1.000 97.870 ? 29  THR A CG2 1 
ATOM 219  O OG1 ? THR A 1  29 ?   0.326   2.465  -2.782 1.000 97.870 ? 29  THR A OG1 1 
ATOM 220  N N   ? LEU A 1  30 ?   3.304   4.615  -5.629 1.000 98.150 ? 30  LEU A N   1 
ATOM 221  C CA  ? LEU A 1  30 ?   4.016   5.815  -6.053 1.000 98.150 ? 30  LEU A CA  1 
ATOM 222  C C   ? LEU A 1  30 ?   3.271   7.073  -5.619 1.000 98.150 ? 30  LEU A C   1 
ATOM 223  C CB  ? LEU A 1  30 ?   4.203   5.818  -7.573 1.000 98.150 ? 30  LEU A CB  1 
ATOM 224  O O   ? LEU A 1  30 ?   2.127   7.293  -6.024 1.000 98.150 ? 30  LEU A O   1 
ATOM 225  C CG  ? LEU A 1  30 ?   4.974   7.002  -8.159 1.000 98.150 ? 30  LEU A CG  1 
ATOM 226  C CD1 ? LEU A 1  30 ?   6.436   6.948  -7.728 1.000 98.150 ? 30  LEU A CD1 1 
ATOM 227  C CD2 ? LEU A 1  30 ?   4.859   7.015  -9.679 1.000 98.150 ? 30  LEU A CD2 1 
ATOM 228  N N   ? ILE A 1  31 ?   3.948   7.961  -4.771 1.000 97.200 ? 31  ILE A N   1 
ATOM 229  C CA  ? ILE A 1  31 ?   3.237   9.093  -4.189 1.000 97.200 ? 31  ILE A CA  1 
ATOM 230  C C   ? ILE A 1  31 ?   3.811  10.399  -4.734 1.000 97.200 ? 31  ILE A C   1 
ATOM 231  C CB  ? ILE A 1  31 ?   3.313   9.076  -2.646 1.000 97.200 ? 31  ILE A CB  1 
ATOM 232  O O   ? ILE A 1  31 ?   3.199  11.460  -4.594 1.000 97.200 ? 31  ILE A O   1 
ATOM 233  C CG1 ? ILE A 1  31 ?   4.772   8.986  -2.185 1.000 97.200 ? 31  ILE A CG1 1 
ATOM 234  C CG2 ? ILE A 1  31 ?   2.486   7.920  -2.077 1.000 97.200 ? 31  ILE A CG2 1 
ATOM 235  C CD1 ? ILE A 1  31 ?   4.967   9.235  -0.696 1.000 97.200 ? 31  ILE A CD1 1 
ATOM 236  N N   ? ASN A 1  32 ?   4.961  10.340  -5.509 1.000 96.170 ? 32  ASN A N   1 
ATOM 237  C CA  ? ASN A 1  32 ?   5.560  11.333  -6.395 1.000 96.170 ? 32  ASN A CA  1 
ATOM 238  C C   ? ASN A 1  32 ?   6.651  10.719  -7.268 1.000 96.170 ? 32  ASN A C   1 
ATOM 239  C CB  ? ASN A 1  32 ?   6.124  12.503  -5.586 1.000 96.170 ? 32  ASN A CB  1 
ATOM 240  O O   ? ASN A 1  32 ?   6.796   9.496  -7.320 1.000 96.170 ? 32  ASN A O   1 
ATOM 241  C CG  ? ASN A 1  32 ?   7.328  12.111  -4.753 1.000 96.170 ? 32  ASN A CG  1 
ATOM 242  N ND2 ? ASN A 1  32 ?   7.588  12.868  -3.693 1.000 96.170 ? 32  ASN A ND2 1 
ATOM 243  O OD1 ? ASN A 1  32 ?   8.020  11.137  -5.060 1.000 96.170 ? 32  ASN A OD1 1 
ATOM 244  N N   ? GLU A 1  33 ?   7.441  11.600  -8.072 1.000 96.600 ? 33  GLU A N   1 
ATOM 245  C CA  ? GLU A 1  33 ?   8.363  11.070  -9.072 1.000 96.600 ? 33  GLU A CA  1 
ATOM 246  C C   ? GLU A 1  33 ?   9.528  10.337  -8.414 1.000 96.600 ? 33  GLU A C   1 
ATOM 247  C CB  ? GLU A 1  33 ?   8.887  12.194  -9.969 1.000 96.600 ? 33  GLU A CB  1 
ATOM 248  O O   ? GLU A 1  33 ?  10.212   9.540  -9.060 1.000 96.600 ? 33  GLU A O   1 
ATOM 249  C CG  ? GLU A 1  33 ?   7.825  12.810 -10.868 1.000 96.600 ? 33  GLU A CG  1 
ATOM 250  C CD  ? GLU A 1  33 ?   8.363  13.915 -11.762 1.000 96.600 ? 33  GLU A CD  1 
ATOM 251  O OE1 ? GLU A 1  33 ?   7.645  14.347 -12.692 1.000 96.600 ? 33  GLU A OE1 1 
ATOM 252  O OE2 ? GLU A 1  33 ?   9.513  14.352 -11.532 1.000 96.600 ? 33  GLU A OE2 1 
ATOM 253  N N   ? GLU A 1  34 ?   9.672  10.474  -7.062 1.000 97.020 ? 34  GLU A N   1 
ATOM 254  C CA  ? GLU A 1  34 ?  10.879   9.961  -6.421 1.000 97.020 ? 34  GLU A CA  1 
ATOM 255  C C   ? GLU A 1  34 ?  10.536   9.038  -5.255 1.000 97.020 ? 34  GLU A C   1 
ATOM 256  C CB  ? GLU A 1  34 ?  11.764  11.113  -5.938 1.000 97.020 ? 34  GLU A CB  1 
ATOM 257  O O   ? GLU A 1  34 ?  11.418   8.391  -4.688 1.000 97.020 ? 34  GLU A O   1 
ATOM 258  C CG  ? GLU A 1  34 ?  12.321  11.974  -7.062 1.000 97.020 ? 34  GLU A CG  1 
ATOM 259  C CD  ? GLU A 1  34 ?  13.254  13.070  -6.571 1.000 97.020 ? 34  GLU A CD  1 
ATOM 260  O OE1 ? GLU A 1  34 ?  14.430  13.102  -7.000 1.000 97.020 ? 34  GLU A OE1 1 
ATOM 261  O OE2 ? GLU A 1  34 ?  12.806  13.902  -5.752 1.000 97.020 ? 34  GLU A OE2 1 
ATOM 262  N N   ? TRP A 1  35 ?   9.225   8.995  -4.888 1.000 97.810 ? 35  TRP A N   1 
ATOM 263  C CA  ? TRP A 1  35 ?   8.947   8.336  -3.617 1.000 97.810 ? 35  TRP A CA  1 
ATOM 264  C C   ? TRP A 1  35 ?   7.867   7.271  -3.780 1.000 97.810 ? 35  TRP A C   1 
ATOM 265  C CB  ? TRP A 1  35 ?   8.517   9.359  -2.562 1.000 97.810 ? 35  TRP A CB  1 
ATOM 266  O O   ? TRP A 1  35 ?   6.839   7.514  -4.418 1.000 97.810 ? 35  TRP A O   1 
ATOM 267  C CG  ? TRP A 1  35 ?   9.614  10.285  -2.130 1.000 97.810 ? 35  TRP A CG  1 
ATOM 268  C CD1 ? TRP A 1  35 ?   9.857  11.548  -2.594 1.000 97.810 ? 35  TRP A CD1 1 
ATOM 269  C CD2 ? TRP A 1  35 ?  10.621  10.018  -1.149 1.000 97.810 ? 35  TRP A CD2 1 
ATOM 270  C CE2 ? TRP A 1  35 ?  11.441  11.165  -1.068 1.000 97.810 ? 35  TRP A CE2 1 
ATOM 271  C CE3 ? TRP A 1  35 ?  10.908   8.919  -0.328 1.000 97.810 ? 35  TRP A CE3 1 
ATOM 272  N NE1 ? TRP A 1  35 ?  10.954  12.083  -1.960 1.000 97.810 ? 35  TRP A NE1 1 
ATOM 273  C CH2 ? TRP A 1  35 ?  12.790  10.154   0.593 1.000 97.810 ? 35  TRP A CH2 1 
ATOM 274  C CZ2 ? TRP A 1  35 ?  12.531  11.243  -0.199 1.000 97.810 ? 35  TRP A CZ2 1 
ATOM 275  C CZ3 ? TRP A 1  35 ?  11.993   8.999   0.537 1.000 97.810 ? 35  TRP A CZ3 1 
ATOM 276  N N   ? VAL A 1  36 ?   8.122   6.053  -3.224 1.000 98.030 ? 36  VAL A N   1 
ATOM 277  C CA  ? VAL A 1  36 ?   7.179   4.947  -3.104 1.000 98.030 ? 36  VAL A CA  1 
ATOM 278  C C   ? VAL A 1  36 ?   6.873   4.686  -1.631 1.000 98.030 ? 36  VAL A C   1 
ATOM 279  C CB  ? VAL A 1  36 ?   7.721   3.663  -3.771 1.000 98.030 ? 36  VAL A CB  1 
ATOM 280  O O   ? VAL A 1  36 ?   7.783   4.650  -0.799 1.000 98.030 ? 36  VAL A O   1 
ATOM 281  C CG1 ? VAL A 1  36 ?   6.834   2.465  -3.437 1.000 98.030 ? 36  VAL A CG1 1 
ATOM 282  C CG2 ? VAL A 1  36 ?   7.824   3.851  -5.284 1.000 98.030 ? 36  VAL A CG2 1 
ATOM 283  N N   ? LEU A 1  37 ?   5.591   4.615  -1.365 1.000 97.410 ? 37  LEU A N   1 
ATOM 284  C CA  ? LEU A 1  37 ?   5.136   4.252  -0.028 1.000 97.410 ? 37  LEU A CA  1 
ATOM 285  C C   ? LEU A 1  37 ?   4.764   2.774   0.038 1.000 97.410 ? 37  LEU A C   1 
ATOM 286  C CB  ? LEU A 1  37 ?   3.937   5.111   0.382 1.000 97.410 ? 37  LEU A CB  1 
ATOM 287  O O   ? LEU A 1  37 ?   4.063   2.267  -0.841 1.000 97.410 ? 37  LEU A O   1 
ATOM 288  C CG  ? LEU A 1  37 ?   4.242   6.556   0.779 1.000 97.410 ? 37  LEU A CG  1 
ATOM 289  C CD1 ? LEU A 1  37 ?   2.947   7.333   0.988 1.000 97.410 ? 37  LEU A CD1 1 
ATOM 290  C CD2 ? LEU A 1  37 ?   5.104   6.594   2.037 1.000 97.410 ? 37  LEU A CD2 1 
ATOM 291  N N   ? THR A 1  38 ?   5.221   2.027   1.115 1.000 96.100 ? 38  THR A N   1 
ATOM 292  C CA  ? THR A 1  38 ?   4.944   0.604   1.281 1.000 96.100 ? 38  THR A CA  1 
ATOM 293  C C   ? THR A 1  38 ?   4.993   0.212   2.754 1.000 96.100 ? 38  THR A C   1 
ATOM 294  C CB  ? THR A 1  38 ?   5.941  -0.256   0.483 1.000 96.100 ? 38  THR A CB  1 
ATOM 295  O O   ? THR A 1  38 ?   5.134   1.071   3.627 1.000 96.100 ? 38  THR A O   1 
ATOM 296  C CG2 ? THR A 1  38 ?   7.330  -0.214   1.112 1.000 96.100 ? 38  THR A CG2 1 
ATOM 297  O OG1 ? THR A 1  38 ?   5.481  -1.613   0.460 1.000 96.100 ? 38  THR A OG1 1 
ATOM 298  N N   ? ALA A 1  39 ?   4.738  -1.028   3.032 1.000 93.510 ? 39  ALA A N   1 
ATOM 299  C CA  ? ALA A 1  39 ?   4.796  -1.508   4.410 1.000 93.510 ? 39  ALA A CA  1 
ATOM 300  C C   ? ALA A 1  39 ?   6.239  -1.737   4.851 1.000 93.510 ? 39  ALA A C   1 
ATOM 301  C CB  ? ALA A 1  39 ?   3.986  -2.794   4.560 1.000 93.510 ? 39  ALA A CB  1 
ATOM 302  O O   ? ALA A 1  39 ?   7.059  -2.238   4.078 1.000 93.510 ? 39  ALA A O   1 
ATOM 303  N N   ? ALA A 1  40 ?   6.532  -1.385   6.106 1.000 91.830 ? 40  ALA A N   1 
ATOM 304  C CA  ? ALA A 1  40 ?   7.866  -1.576   6.668 1.000 91.830 ? 40  ALA A CA  1 
ATOM 305  C C   ? ALA A 1  40 ?   8.244  -3.055   6.692 1.000 91.830 ? 40  ALA A C   1 
ATOM 306  C CB  ? ALA A 1  40 ?   7.940  -0.989   8.075 1.000 91.830 ? 40  ALA A CB  1 
ATOM 307  O O   ? ALA A 1  40 ?   9.409  -3.408   6.494 1.000 91.830 ? 40  ALA A O   1 
ATOM 308  N N   ? HIS A 1  41 ?   7.237  -3.899   6.902 1.000 88.680 ? 41  HIS A N   1 
ATOM 309  C CA  ? HIS A 1  41 ?   7.508  -5.330   6.987 1.000 88.680 ? 41  HIS A CA  1 
ATOM 310  C C   ? HIS A 1  41 ?   7.854  -5.907   5.618 1.000 88.680 ? 41  HIS A C   1 
ATOM 311  C CB  ? HIS A 1  41 ?   6.307  -6.069   7.580 1.000 88.680 ? 41  HIS A CB  1 
ATOM 312  O O   ? HIS A 1  41 ?   8.252  -7.069   5.513 1.000 88.680 ? 41  HIS A O   1 
ATOM 313  C CG  ? HIS A 1  41 ?   5.155  -6.197   6.635 1.000 88.680 ? 41  HIS A CG  1 
ATOM 314  C CD2 ? HIS A 1  41 ?   4.911  -7.089   5.646 1.000 88.680 ? 41  HIS A CD2 1 
ATOM 315  N ND1 ? HIS A 1  41 ?   4.083  -5.331   6.647 1.000 88.680 ? 41  HIS A ND1 1 
ATOM 316  C CE1 ? HIS A 1  41 ?   3.226  -5.687   5.704 1.000 88.680 ? 41  HIS A CE1 1 
ATOM 317  N NE2 ? HIS A 1  41 ?   3.705  -6.751   5.083 1.000 88.680 ? 41  HIS A NE2 1 
ATOM 318  N N   ? CYS A 1  42 ?   7.805  -5.078   4.605 1.000 91.590 ? 42  CYS A N   1 
ATOM 319  C CA  ? CYS A 1  42 ?   8.164  -5.483   3.250 1.000 91.590 ? 42  CYS A CA  1 
ATOM 320  C C   ? CYS A 1  42 ?   9.655  -5.288   3.000 1.000 91.590 ? 42  CYS A C   1 
ATOM 321  C CB  ? CYS A 1  42 ?   7.357  -4.690   2.222 1.000 91.590 ? 42  CYS A CB  1 
ATOM 322  O O   ? CYS A 1  42 ?  10.154  -5.610   1.920 1.000 91.590 ? 42  CYS A O   1 
ATOM 323  S SG  ? CYS A 1  42 ?   5.634  -5.214   2.089 1.000 91.590 ? 42  CYS A SG  1 
ATOM 324  N N   ? GLU A 1  43 ?  10.338  -4.813   4.037 1.000 90.890 ? 43  GLU A N   1 
ATOM 325  C CA  ? GLU A 1  43 ?  11.746  -4.460   3.881 1.000 90.890 ? 43  GLU A CA  1 
ATOM 326  C C   ? GLU A 1  43 ?  12.594  -5.694   3.584 1.000 90.890 ? 43  GLU A C   1 
ATOM 327  C CB  ? GLU A 1  43 ?  12.266  -3.754   5.135 1.000 90.890 ? 43  GLU A CB  1 
ATOM 328  O O   ? GLU A 1  43 ?  12.402  -6.747   4.195 1.000 90.890 ? 43  GLU A O   1 
ATOM 329  C CG  ? GLU A 1  43 ?  13.730  -3.347   5.050 1.000 90.890 ? 43  GLU A CG  1 
ATOM 330  C CD  ? GLU A 1  43 ?  14.650  -4.243   5.862 1.000 90.890 ? 43  GLU A CD  1 
ATOM 331  O OE1 ? GLU A 1  43 ?  15.876  -3.991   5.888 1.000 90.890 ? 43  GLU A OE1 1 
ATOM 332  O OE2 ? GLU A 1  43 ?  14.142  -5.207   6.477 1.000 90.890 ? 43  GLU A OE2 1 
ATOM 333  N N   ? GLY A 1  44 ?  13.511  -5.513   2.701 1.000 89.020 ? 44  GLY A N   1 
ATOM 334  C CA  ? GLY A 1  44 ?  14.541  -6.481   2.360 1.000 89.020 ? 44  GLY A CA  1 
ATOM 335  C C   ? GLY A 1  44 ?  15.864  -5.837   1.989 1.000 89.020 ? 44  GLY A C   1 
ATOM 336  O O   ? GLY A 1  44 ?  15.943  -4.618   1.826 1.000 89.020 ? 44  GLY A O   1 
ATOM 337  N N   ? ASN A 1  45 ?  16.962  -6.629   1.951 1.000 86.150 ? 45  ASN A N   1 
ATOM 338  C CA  ? ASN A 1  45 ?  18.307  -6.155   1.643 1.000 86.150 ? 45  ASN A CA  1 
ATOM 339  C C   ? ASN A 1  45 ?  18.430  -5.727   0.183 1.000 86.150 ? 45  ASN A C   1 
ATOM 340  C CB  ? ASN A 1  45 ?  19.344  -7.231   1.969 1.000 86.150 ? 45  ASN A CB  1 
ATOM 341  O O   ? ASN A 1  45 ?  19.056  -4.709  -0.119 1.000 86.150 ? 45  ASN A O   1 
ATOM 342  C CG  ? ASN A 1  45 ?  19.546  -7.415   3.460 1.000 86.150 ? 45  ASN A CG  1 
ATOM 343  N ND2 ? ASN A 1  45 ?  19.946  -8.616   3.861 1.000 86.150 ? 45  ASN A ND2 1 
ATOM 344  O OD1 ? ASN A 1  45 ?  19.342  -6.486   4.246 1.000 86.150 ? 45  ASN A OD1 1 
ATOM 345  N N   ? LYS A 1  46 ?  17.725  -6.392  -0.771 1.000 88.480 ? 46  LYS A N   1 
ATOM 346  C CA  ? LYS A 1  46 ?  17.705  -6.120  -2.205 1.000 88.480 ? 46  LYS A CA  1 
ATOM 347  C C   ? LYS A 1  46 ?  16.285  -5.850  -2.694 1.000 88.480 ? 46  LYS A C   1 
ATOM 348  C CB  ? LYS A 1  46 ?  18.313  -7.290  -2.982 1.000 88.480 ? 46  LYS A CB  1 
ATOM 349  O O   ? LYS A 1  46 ?  15.472  -6.771  -2.796 1.000 88.480 ? 46  LYS A O   1 
ATOM 350  C CG  ? LYS A 1  46 ?  19.771  -7.564  -2.646 1.000 88.480 ? 46  LYS A CG  1 
ATOM 351  C CD  ? LYS A 1  46 ?  20.314  -8.747  -3.439 1.000 88.480 ? 46  LYS A CD  1 
ATOM 352  C CE  ? LYS A 1  46 ?  21.753  -9.065  -3.055 1.000 88.480 ? 46  LYS A CE  1 
ATOM 353  N NZ  ? LYS A 1  46 ?  22.283 -10.237  -3.814 1.000 88.480 ? 46  LYS A NZ  1 
ATOM 354  N N   ? MET A 1  47 ?  16.047  -4.531  -2.858 1.000 92.910 ? 47  MET A N   1 
ATOM 355  C CA  ? MET A 1  47 ?  14.697  -4.180  -3.288 1.000 92.910 ? 47  MET A CA  1 
ATOM 356  C C   ? MET A 1  47 ?  14.697  -3.679  -4.728 1.000 92.910 ? 47  MET A C   1 
ATOM 357  C CB  ? MET A 1  47 ?  14.097  -3.118  -2.365 1.000 92.910 ? 47  MET A CB  1 
ATOM 358  O O   ? MET A 1  47 ?  15.486  -2.802  -5.085 1.000 92.910 ? 47  MET A O   1 
ATOM 359  C CG  ? MET A 1  47 ?  13.819  -3.617  -0.956 1.000 92.910 ? 47  MET A CG  1 
ATOM 360  S SD  ? MET A 1  47 ?  13.018  -2.344   0.095 1.000 92.910 ? 47  MET A SD  1 
ATOM 361  C CE  ? MET A 1  47 ?  11.309  -2.464  -0.504 1.000 92.910 ? 47  MET A CE  1 
ATOM 362  N N   ? LYS A 1  48 ?  13.887  -4.271  -5.566 1.000 95.880 ? 48  LYS A N   1 
ATOM 363  C CA  ? LYS A 1  48 ?  13.585  -3.786  -6.910 1.000 95.880 ? 48  LYS A CA  1 
ATOM 364  C C   ? LYS A 1  48 ?  12.133  -3.329  -7.016 1.000 95.880 ? 48  LYS A C   1 
ATOM 365  C CB  ? LYS A 1  48 ?  13.870  -4.871  -7.949 1.000 95.880 ? 48  LYS A CB  1 
ATOM 366  O O   ? LYS A 1  48 ?  11.220  -4.042  -6.597 1.000 95.880 ? 48  LYS A O   1 
ATOM 367  C CG  ? LYS A 1  48 ?  15.348  -5.191  -8.122 1.000 95.880 ? 48  LYS A CG  1 
ATOM 368  C CD  ? LYS A 1  48 ?  15.578  -6.173  -9.263 1.000 95.880 ? 48  LYS A CD  1 
ATOM 369  C CE  ? LYS A 1  48 ?  17.054  -6.506  -9.426 1.000 95.880 ? 48  LYS A CE  1 
ATOM 370  N NZ  ? LYS A 1  48 ?  17.281  -7.502 -10.516 1.000 95.880 ? 48  LYS A NZ  1 
ATOM 371  N N   ? ILE A 1  49 ?  11.976  -2.093  -7.502 1.000 96.980 ? 49  ILE A N   1 
ATOM 372  C CA  ? ILE A 1  49 ?  10.642  -1.515  -7.622 1.000 96.980 ? 49  ILE A CA  1 
ATOM 373  C C   ? ILE A 1  49 ?  10.273  -1.369  -9.096 1.000 96.980 ? 49  ILE A C   1 
ATOM 374  C CB  ? ILE A 1  49 ?  10.553  -0.146  -6.910 1.000 96.980 ? 49  ILE A CB  1 
ATOM 375  O O   ? ILE A 1  49 ?  10.952  -0.664  -9.846 1.000 96.980 ? 49  ILE A O   1 
ATOM 376  C CG1 ? ILE A 1  49 ?  10.957  -0.284  -5.437 1.000 96.980 ? 49  ILE A CG1 1 
ATOM 377  C CG2 ? ILE A 1  49 ?   9.144   0.439  -7.039 1.000 96.980 ? 49  ILE A CG2 1 
ATOM 378  C CD1 ? ILE A 1  49 ?  12.427   0.005  -5.169 1.000 96.980 ? 49  ILE A CD1 1 
ATOM 379  N N   ? HIS A 1  50 ?   9.241  -2.091  -9.493 1.000 96.600 ? 50  HIS A N   1 
ATOM 380  C CA  ? HIS A 1  50 ?   8.749  -2.024 -10.864 1.000 96.600 ? 50  HIS A CA  1 
ATOM 381  C C   ? HIS A 1  50 ?   7.498  -1.156 -10.959 1.000 96.600 ? 50  HIS A C   1 
ATOM 382  C CB  ? HIS A 1  50 ?   8.455  -3.427 -11.398 1.000 96.600 ? 50  HIS A CB  1 
ATOM 383  O O   ? HIS A 1  50 ?   6.533  -1.369 -10.223 1.000 96.600 ? 50  HIS A O   1 
ATOM 384  C CG  ? HIS A 1  50 ?   9.638  -4.341 -11.363 1.000 96.600 ? 50  HIS A CG  1 
ATOM 385  C CD2 ? HIS A 1  50 ?   9.892  -5.438 -10.612 1.000 96.600 ? 50  HIS A CD2 1 
ATOM 386  N ND1 ? HIS A 1  50 ?  10.739  -4.165 -12.174 1.000 96.600 ? 50  HIS A ND1 1 
ATOM 387  C CE1 ? HIS A 1  50 ?  11.620  -5.119 -11.922 1.000 96.600 ? 50  HIS A CE1 1 
ATOM 388  N NE2 ? HIS A 1  50 ?  11.131  -5.904 -10.978 1.000 96.600 ? 50  HIS A NE2 1 
ATOM 389  N N   ? LEU A 1  51 ?   7.557  -0.120 -11.873 1.000 96.990 ? 51  LEU A N   1 
ATOM 390  C CA  ? LEU A 1  51 ?   6.433   0.762 -12.170 1.000 96.990 ? 51  LEU A CA  1 
ATOM 391  C C   ? LEU A 1  51 ?   5.987   0.604 -13.620 1.000 96.990 ? 51  LEU A C   1 
ATOM 392  C CB  ? LEU A 1  51 ?   6.808   2.220 -11.895 1.000 96.990 ? 51  LEU A CB  1 
ATOM 393  O O   ? LEU A 1  51 ?   6.793   0.258 -14.488 1.000 96.990 ? 51  LEU A O   1 
ATOM 394  C CG  ? LEU A 1  51 ?   7.207   2.558 -10.458 1.000 96.990 ? 51  LEU A CG  1 
ATOM 395  C CD1 ? LEU A 1  51 ?   8.660   2.170 -10.206 1.000 96.990 ? 51  LEU A CD1 1 
ATOM 396  C CD2 ? LEU A 1  51 ?   6.987   4.040 -10.176 1.000 96.990 ? 51  LEU A CD2 1 
ATOM 397  N N   ? GLY A 1  52 ?   4.623   0.762 -13.782 1.000 95.390 ? 52  GLY A N   1 
ATOM 398  C CA  ? GLY A 1  52 ?   4.112   0.666 -15.140 1.000 95.390 ? 52  GLY A CA  1 
ATOM 399  C C   ? GLY A 1  52 ?   3.948  -0.765 -15.616 1.000 95.390 ? 52  GLY A C   1 
ATOM 400  O O   ? GLY A 1  52 ?   3.854  -1.017 -16.819 1.000 95.390 ? 52  GLY A O   1 
ATOM 401  N N   ? VAL A 1  53 ?   3.962  -1.769 -14.614 1.000 93.920 ? 53  VAL A N   1 
ATOM 402  C CA  ? VAL A 1  53 ?   3.848  -3.194 -14.904 1.000 93.920 ? 53  VAL A CA  1 
ATOM 403  C C   ? VAL A 1  53 ?   2.395  -3.639 -14.747 1.000 93.920 ? 53  VAL A C   1 
ATOM 404  C CB  ? VAL A 1  53 ?   4.765  -4.035 -13.988 1.000 93.920 ? 53  VAL A CB  1 
ATOM 405  O O   ? VAL A 1  53 ?   1.830  -3.559 -13.653 1.000 93.920 ? 53  VAL A O   1 
ATOM 406  C CG1 ? VAL A 1  53 ?   4.599  -5.525 -14.279 1.000 93.920 ? 53  VAL A CG1 1 
ATOM 407  C CG2 ? VAL A 1  53 ?   6.223  -3.612 -14.160 1.000 93.920 ? 53  VAL A CG2 1 
ATOM 408  N N   ? HIS A 1  54 ?   1.741  -4.068 -15.756 1.000 93.510 ? 54  HIS A N   1 
ATOM 409  C CA  ? HIS A 1  54 ?   0.420  -4.678 -15.650 1.000 93.510 ? 54  HIS A CA  1 
ATOM 410  C C   ? HIS A 1  54 ?   0.515  -6.200 -15.652 1.000 93.510 ? 54  HIS A C   1 
ATOM 411  C CB  ? HIS A 1  54 ?  -0.481  -4.206 -16.792 1.000 93.510 ? 54  HIS A CB  1 
ATOM 412  O O   ? HIS A 1  54 ?  -0.180  -6.871 -14.886 1.000 93.510 ? 54  HIS A O   1 
ATOM 413  C CG  ? HIS A 1  54 ?  -1.872  -4.752 -16.723 1.000 93.510 ? 54  HIS A CG  1 
ATOM 414  C CD2 ? HIS A 1  54 ?  -2.527  -5.621 -17.529 1.000 93.510 ? 54  HIS A CD2 1 
ATOM 415  N ND1 ? HIS A 1  54 ?  -2.760  -4.403 -15.728 1.000 93.510 ? 54  HIS A ND1 1 
ATOM 416  C CE1 ? HIS A 1  54 ?  -3.904  -5.037 -15.926 1.000 93.510 ? 54  HIS A CE1 1 
ATOM 417  N NE2 ? HIS A 1  54 ?  -3.789  -5.782 -17.012 1.000 93.510 ? 54  HIS A NE2 1 
ATOM 418  N N   ? SER A 1  55 ?   1.424  -6.739 -16.576 1.000 94.190 ? 55  SER A N   1 
ATOM 419  C CA  ? SER A 1  55 ?   1.689  -8.171 -16.657 1.000 94.190 ? 55  SER A CA  1 
ATOM 420  C C   ? SER A 1  55 ?   3.178  -8.467 -16.509 1.000 94.190 ? 55  SER A C   1 
ATOM 421  C CB  ? SER A 1  55 ?   1.177  -8.737 -17.982 1.000 94.190 ? 55  SER A CB  1 
ATOM 422  O O   ? SER A 1  55 ?   4.008  -7.850 -17.180 1.000 94.190 ? 55  SER A O   1 
ATOM 423  O OG  ? SER A 1  55 ?   1.587 -10.084 -18.145 1.000 94.190 ? 55  SER A OG  1 
ATOM 424  N N   ? LYS A 1  56 ?   3.522  -9.472 -15.611 1.000 91.720 ? 56  LYS A N   1 
ATOM 425  C CA  ? LYS A 1  56 ?   4.915  -9.865 -15.414 1.000 91.720 ? 56  LYS A CA  1 
ATOM 426  C C   ? LYS A 1  56 ?   5.450 -10.620 -16.627 1.000 91.720 ? 56  LYS A C   1 
ATOM 427  C CB  ? LYS A 1  56 ?   5.058 -10.725 -14.157 1.000 91.720 ? 56  LYS A CB  1 
ATOM 428  O O   ? LYS A 1  56 ?   6.663 -10.681 -16.841 1.000 91.720 ? 56  LYS A O   1 
ATOM 429  C CG  ? LYS A 1  56 ?   4.728  -9.992 -12.865 1.000 91.720 ? 56  LYS A CG  1 
ATOM 430  C CD  ? LYS A 1  56 ?   4.834 -10.913 -11.657 1.000 91.720 ? 56  LYS A CD  1 
ATOM 431  C CE  ? LYS A 1  56 ?   4.386 -10.216 -10.379 1.000 91.720 ? 56  LYS A CE  1 
ATOM 432  N NZ  ? LYS A 1  56 ?   4.443 -11.130  -9.200 1.000 91.720 ? 56  LYS A NZ  1 
ATOM 433  N N   ? LYS A 1  57 ?   4.588 -11.043 -17.521 1.000 92.230 ? 57  LYS A N   1 
ATOM 434  C CA  ? LYS A 1  57 ?   4.973 -11.870 -18.661 1.000 92.230 ? 57  LYS A CA  1 
ATOM 435  C C   ? LYS A 1  57 ?   4.997 -11.052 -19.950 1.000 92.230 ? 57  LYS A C   1 
ATOM 436  C CB  ? LYS A 1  57 ?   4.019 -13.056 -18.811 1.000 92.230 ? 57  LYS A CB  1 
ATOM 437  O O   ? LYS A 1  57 ?   5.691 -11.409 -20.904 1.000 92.230 ? 57  LYS A O   1 
ATOM 438  C CG  ? LYS A 1  57 ?   4.098 -14.061 -17.672 1.000 92.230 ? 57  LYS A CG  1 
ATOM 439  C CD  ? LYS A 1  57 ?   3.245 -15.292 -17.952 1.000 92.230 ? 57  LYS A CD  1 
ATOM 440  C CE  ? LYS A 1  57 ?   3.359 -16.319 -16.833 1.000 92.230 ? 57  LYS A CE  1 
ATOM 441  N NZ  ? LYS A 1  57 ?   2.518 -17.524 -17.101 1.000 92.230 ? 57  LYS A NZ  1 
ATOM 442  N N   ? VAL A 1  58 ?   4.162  -9.969 -19.926 1.000 91.120 ? 58  VAL A N   1 
ATOM 443  C CA  ? VAL A 1  58 ?   4.022  -9.162 -21.134 1.000 91.120 ? 58  VAL A CA  1 
ATOM 444  C C   ? VAL A 1  58 ?   4.728  -7.821 -20.945 1.000 91.120 ? 58  VAL A C   1 
ATOM 445  C CB  ? VAL A 1  58 ?   2.538  -8.937 -21.497 1.000 91.120 ? 58  VAL A CB  1 
ATOM 446  O O   ? VAL A 1  58 ?   4.400  -7.064 -20.028 1.000 91.120 ? 58  VAL A O   1 
ATOM 447  C CG1 ? VAL A 1  58 ?   2.414  -8.096 -22.766 1.000 91.120 ? 58  VAL A CG1 1 
ATOM 448  C CG2 ? VAL A 1  58 ?   1.822 -10.276 -21.668 1.000 91.120 ? 58  VAL A CG2 1 
ATOM 449  N N   ? PRO A 1  59 ?   5.739  -7.548 -21.768 1.000 87.210 ? 59  PRO A N   1 
ATOM 450  C CA  ? PRO A 1  59 ?   6.460  -6.278 -21.651 1.000 87.210 ? 59  PRO A CA  1 
ATOM 451  C C   ? PRO A 1  59 ?   5.566  -5.066 -21.905 1.000 87.210 ? 59  PRO A C   1 
ATOM 452  C CB  ? PRO A 1  59 ?   7.547  -6.389 -22.723 1.000 87.210 ? 59  PRO A CB  1 
ATOM 453  O O   ? PRO A 1  59 ?   4.634  -5.141 -22.710 1.000 87.210 ? 59  PRO A O   1 
ATOM 454  C CG  ? PRO A 1  59 ?   7.657  -7.853 -23.005 1.000 87.210 ? 59  PRO A CG  1 
ATOM 455  C CD  ? PRO A 1  59 ?   6.324  -8.492 -22.737 1.000 87.210 ? 59  PRO A CD  1 
ATOM 456  N N   ? ASN A 1  60 ?   5.702  -4.076 -21.073 1.000 89.130 ? 60  ASN A N   1 
ATOM 457  C CA  ? ASN A 1  60 ?   5.085  -2.759 -21.189 1.000 89.130 ? 60  ASN A CA  1 
ATOM 458  C C   ? ASN A 1  60 ?   6.116  -1.684 -21.520 1.000 89.130 ? 60  ASN A C   1 
ATOM 459  C CB  ? ASN A 1  60 ?   4.339  -2.400 -19.902 1.000 89.130 ? 60  ASN A CB  1 
ATOM 460  O O   ? ASN A 1  60 ?   7.154  -1.590 -20.863 1.000 89.130 ? 60  ASN A O   1 
ATOM 461  C CG  ? ASN A 1  60 ?   3.399  -1.224 -20.081 1.000 89.130 ? 60  ASN A CG  1 
ATOM 462  N ND2 ? ASN A 1  60 ?   2.416  -1.111 -19.195 1.000 89.130 ? 60  ASN A ND2 1 
ATOM 463  O OD1 ? ASN A 1  60 ?   3.554  -0.424 -21.007 1.000 89.130 ? 60  ASN A OD1 1 
ATOM 464  N N   ? LYS A 1  61 ?   5.847  -0.852 -22.568 1.000 90.330 ? 61  LYS A N   1 
ATOM 465  C CA  ? LYS A 1  61 ?   6.802   0.123 -23.087 1.000 90.330 ? 61  LYS A CA  1 
ATOM 466  C C   ? LYS A 1  61 ?   7.122   1.189 -22.043 1.000 90.330 ? 61  LYS A C   1 
ATOM 467  C CB  ? LYS A 1  61 ?   6.262   0.780 -24.358 1.000 90.330 ? 61  LYS A CB  1 
ATOM 468  O O   ? LYS A 1  61 ?   8.203   1.781 -22.063 1.000 90.330 ? 61  LYS A O   1 
ATOM 469  C CG  ? LYS A 1  61 ?   4.980   1.571 -24.149 1.000 90.330 ? 61  LYS A CG  1 
ATOM 470  C CD  ? LYS A 1  61 ?   4.487   2.191 -25.451 1.000 90.330 ? 61  LYS A CD  1 
ATOM 471  C CE  ? LYS A 1  61 ?   3.202   2.980 -25.244 1.000 90.330 ? 61  LYS A CE  1 
ATOM 472  N NZ  ? LYS A 1  61 ?   2.733   3.618 -26.510 1.000 90.330 ? 61  LYS A NZ  1 
ATOM 473  N N   ? ASP A 1  62 ?   6.257   1.449 -21.121 1.000 91.870 ? 62  ASP A N   1 
ATOM 474  C CA  ? ASP A 1  62 ?   6.401   2.498 -20.116 1.000 91.870 ? 62  ASP A CA  1 
ATOM 475  C C   ? ASP A 1  62 ?   6.929   1.930 -18.801 1.000 91.870 ? 62  ASP A C   1 
ATOM 476  C CB  ? ASP A 1  62 ?   5.065   3.207 -19.885 1.000 91.870 ? 62  ASP A CB  1 
ATOM 477  O O   ? ASP A 1  62 ?   7.067   2.658 -17.816 1.000 91.870 ? 62  ASP A O   1 
ATOM 478  C CG  ? ASP A 1  62 ?   4.513   3.856 -21.142 1.000 91.870 ? 62  ASP A CG  1 
ATOM 479  O OD1 ? ASP A 1  62 ?   5.307   4.330 -21.983 1.000 91.870 ? 62  ASP A OD1 1 
ATOM 480  O OD2 ? ASP A 1  62 ?   3.272   3.896 -21.291 1.000 91.870 ? 62  ASP A OD2 1 
ATOM 481  N N   ? LYS A 1  63 ?   7.262   0.562 -18.717 1.000 95.190 ? 63  LYS A N   1 
ATOM 482  C CA  ? LYS A 1  63 ?   7.782  -0.059 -17.502 1.000 95.190 ? 63  LYS A CA  1 
ATOM 483  C C   ? LYS A 1  63 ?   9.124   0.549 -17.104 1.000 95.190 ? 63  LYS A C   1 
ATOM 484  C CB  ? LYS A 1  63 ?   7.926  -1.570 -17.691 1.000 95.190 ? 63  LYS A CB  1 
ATOM 485  O O   ? LYS A 1  63 ?   9.990   0.764 -17.955 1.000 95.190 ? 63  LYS A O   1 
ATOM 486  C CG  ? LYS A 1  63 ?   8.507  -2.292 -16.484 1.000 95.190 ? 63  LYS A CG  1 
ATOM 487  C CD  ? LYS A 1  63 ?   8.755  -3.765 -16.781 1.000 95.190 ? 63  LYS A CD  1 
ATOM 488  C CE  ? LYS A 1  63 ?   9.542  -4.437 -15.663 1.000 95.190 ? 63  LYS A CE  1 
ATOM 489  N NZ  ? LYS A 1  63 ?   9.811  -5.875 -15.962 1.000 95.190 ? 63  LYS A NZ  1 
ATOM 490  N N   ? GLN A 1  64 ?   9.199   0.905 -15.883 1.000 96.740 ? 64  GLN A N   1 
ATOM 491  C CA  ? GLN A 1  64 ?  10.434   1.414 -15.296 1.000 96.740 ? 64  GLN A CA  1 
ATOM 492  C C   ? GLN A 1  64 ?  10.822   0.616 -14.055 1.000 96.740 ? 64  GLN A C   1 
ATOM 493  C CB  ? GLN A 1  64 ?  10.291   2.896 -14.944 1.000 96.740 ? 64  GLN A CB  1 
ATOM 494  O O   ? GLN A 1  64 ?   9.975   0.324 -13.208 1.000 96.740 ? 64  GLN A O   1 
ATOM 495  C CG  ? GLN A 1  64 ?   9.968   3.783 -16.138 1.000 96.740 ? 64  GLN A CG  1 
ATOM 496  C CD  ? GLN A 1  64 ?   9.909   5.255 -15.777 1.000 96.740 ? 64  GLN A CD  1 
ATOM 497  N NE2 ? GLN A 1  64 ?   8.883   5.945 -16.263 1.000 96.740 ? 64  GLN A NE2 1 
ATOM 498  O OE1 ? GLN A 1  64 ?  10.778   5.769 -15.065 1.000 96.740 ? 64  GLN A OE1 1 
ATOM 499  N N   ? THR A 1  65 ?  12.130   0.268 -13.969 1.000 96.680 ? 65  THR A N   1 
ATOM 500  C CA  ? THR A 1  65 ?  12.671  -0.415 -12.800 1.000 96.680 ? 65  THR A CA  1 
ATOM 501  C C   ? THR A 1  65 ?  13.618   0.500 -12.028 1.000 96.680 ? 65  THR A C   1 
ATOM 502  C CB  ? THR A 1  65 ?  13.412  -1.705 -13.200 1.000 96.680 ? 65  THR A CB  1 
ATOM 503  O O   ? THR A 1  65 ?  14.523   1.099 -12.612 1.000 96.680 ? 65  THR A O   1 
ATOM 504  C CG2 ? THR A 1  65 ?  13.982  -2.414 -11.976 1.000 96.680 ? 65  THR A CG2 1 
ATOM 505  O OG1 ? THR A 1  65 ?  12.500  -2.586 -13.867 1.000 96.680 ? 65  THR A OG1 1 
ATOM 506  N N   ? ARG A 1  66 ?  13.270   0.559 -10.697 1.000 96.180 ? 66  ARG A N   1 
ATOM 507  C CA  ? ARG A 1  66 ?  14.112   1.353  -9.808 1.000 96.180 ? 66  ARG A CA  1 
ATOM 508  C C   ? ARG A 1  66 ?  14.666   0.501  -8.671 1.000 96.180 ? 66  ARG A C   1 
ATOM 509  C CB  ? ARG A 1  66 ?  13.326   2.537  -9.239 1.000 96.180 ? 66  ARG A CB  1 
ATOM 510  O O   ? ARG A 1  66 ?  14.089  -0.533  -8.325 1.000 96.180 ? 66  ARG A O   1 
ATOM 511  C CG  ? ARG A 1  66 ?  12.846   3.521 -10.294 1.000 96.180 ? 66  ARG A CG  1 
ATOM 512  C CD  ? ARG A 1  66 ?  14.009   4.231 -10.974 1.000 96.180 ? 66  ARG A CD  1 
ATOM 513  N NE  ? ARG A 1  66 ?  13.544   5.233 -11.929 1.000 96.180 ? 66  ARG A NE  1 
ATOM 514  N NH1 ? ARG A 1  66 ?  13.335   3.756 -13.693 1.000 96.180 ? 66  ARG A NH1 1 
ATOM 515  N NH2 ? ARG A 1  66 ?  12.822   5.972 -13.980 1.000 96.180 ? 66  ARG A NH2 1 
ATOM 516  C CZ  ? ARG A 1  66 ?  13.234   4.985 -13.199 1.000 96.180 ? 66  ARG A CZ  1 
ATOM 517  N N   ? VAL A 1  67 ?  15.789   0.957  -8.085 1.000 95.320 ? 67  VAL A N   1 
ATOM 518  C CA  ? VAL A 1  67 ?  16.299   0.393  -6.840 1.000 95.320 ? 67  VAL A CA  1 
ATOM 519  C C   ? VAL A 1  67 ?  16.202   1.430  -5.724 1.000 95.320 ? 67  VAL A C   1 
ATOM 520  C CB  ? VAL A 1  67 ?  17.758  -0.092  -6.993 1.000 95.320 ? 67  VAL A CB  1 
ATOM 521  O O   ? VAL A 1  67 ?  16.078   2.628  -5.991 1.000 95.320 ? 67  VAL A O   1 
ATOM 522  C CG1 ? VAL A 1  67 ?  17.852  -1.203  -8.037 1.000 95.320 ? 67  VAL A CG1 1 
ATOM 523  C CG2 ? VAL A 1  67 ?  18.671   1.074  -7.366 1.000 95.320 ? 67  VAL A CG2 1 
ATOM 524  N N   ? ALA A 1  68 ?  16.174   0.893  -4.534 1.000 95.130 ? 68  ALA A N   1 
ATOM 525  C CA  ? ALA A 1  68 ?  16.064   1.783  -3.381 1.000 95.130 ? 68  ALA A CA  1 
ATOM 526  C C   ? ALA A 1  68 ?  17.373   2.526  -3.134 1.000 95.130 ? 68  ALA A C   1 
ATOM 527  C CB  ? ALA A 1  68 ?  15.660   0.995  -2.138 1.000 95.130 ? 68  ALA A CB  1 
ATOM 528  O O   ? ALA A 1  68 ?  18.441   1.911  -3.071 1.000 95.130 ? 68  ALA A O   1 
ATOM 529  N N   ? LYS A 1  69 ?  17.313   3.916  -3.079 1.000 94.950 ? 69  LYS A N   1 
ATOM 530  C CA  ? LYS A 1  69 ?  18.447   4.742  -2.673 1.000 94.950 ? 69  LYS A CA  1 
ATOM 531  C C   ? LYS A 1  69 ?  18.507   4.883  -1.154 1.000 94.950 ? 69  LYS A C   1 
ATOM 532  C CB  ? LYS A 1  69 ?  18.367   6.122  -3.325 1.000 94.950 ? 69  LYS A CB  1 
ATOM 533  O O   ? LYS A 1  69 ?  19.581   4.783  -0.558 1.000 94.950 ? 69  LYS A O   1 
ATOM 534  C CG  ? LYS A 1  69 ?  19.544   7.030  -2.998 1.000 94.950 ? 69  LYS A CG  1 
ATOM 535  C CD  ? LYS A 1  69 ?  19.466   8.344  -3.765 1.000 94.950 ? 69  LYS A CD  1 
ATOM 536  C CE  ? LYS A 1  69 ?  20.649   9.249  -3.447 1.000 94.950 ? 69  LYS A CE  1 
ATOM 537  N NZ  ? LYS A 1  69 ?  20.619  10.504  -4.256 1.000 94.950 ? 69  LYS A NZ  1 
ATOM 538  N N   ? GLU A 1  70 ?  17.380   5.197  -0.536 1.000 94.190 ? 70  GLU A N   1 
ATOM 539  C CA  ? GLU A 1  70 ?  17.215   5.387   0.902 1.000 94.190 ? 70  GLU A CA  1 
ATOM 540  C C   ? GLU A 1  70 ?  15.847   4.898   1.369 1.000 94.190 ? 70  GLU A C   1 
ATOM 541  C CB  ? GLU A 1  70 ?  17.403   6.860   1.275 1.000 94.190 ? 70  GLU A CB  1 
ATOM 542  O O   ? GLU A 1  70 ?  14.866   4.978   0.626 1.000 94.190 ? 70  GLU A O   1 
ATOM 543  C CG  ? GLU A 1  70 ?  18.833   7.356   1.119 1.000 94.190 ? 70  GLU A CG  1 
ATOM 544  C CD  ? GLU A 1  70 ?  19.021   8.796   1.570 1.000 94.190 ? 70  GLU A CD  1 
ATOM 545  O OE1 ? GLU A 1  70 ?  20.028   9.428   1.177 1.000 94.190 ? 70  GLU A OE1 1 
ATOM 546  O OE2 ? GLU A 1  70 ?  18.155   9.296   2.322 1.000 94.190 ? 70  GLU A OE2 1 
ATOM 547  N N   ? LYS A 1  71 ?  15.820   4.452   2.621 1.000 93.440 ? 71  LYS A N   1 
ATOM 548  C CA  ? LYS A 1  71 ?  14.577   4.000   3.238 1.000 93.440 ? 71  LYS A CA  1 
ATOM 549  C C   ? LYS A 1  71 ?  14.351   4.683   4.584 1.000 93.440 ? 71  LYS A C   1 
ATOM 550  C CB  ? LYS A 1  71 ?  14.588   2.481   3.417 1.000 93.440 ? 71  LYS A CB  1 
ATOM 551  O O   ? LYS A 1  71 ?  15.276   4.800   5.390 1.000 93.440 ? 71  LYS A O   1 
ATOM 552  C CG  ? LYS A 1  71 ?  14.777   1.706   2.121 1.000 93.440 ? 71  LYS A CG  1 
ATOM 553  C CD  ? LYS A 1  71 ?  14.944   0.215   2.380 1.000 93.440 ? 71  LYS A CD  1 
ATOM 554  C CE  ? LYS A 1  71 ?  16.309  -0.101   2.976 1.000 93.440 ? 71  LYS A CE  1 
ATOM 555  N NZ  ? LYS A 1  71 ?  16.507  -1.570   3.158 1.000 93.440 ? 71  LYS A NZ  1 
ATOM 556  N N   ? PHE A 1  72 ?  13.139   5.106   4.767 1.000 93.630 ? 72  PHE A N   1 
ATOM 557  C CA  ? PHE A 1  72 ?  12.751   5.745   6.019 1.000 93.630 ? 72  PHE A CA  1 
ATOM 558  C C   ? PHE A 1  72 ?  11.593   4.999   6.671 1.000 93.630 ? 72  PHE A C   1 
ATOM 559  C CB  ? PHE A 1  72 ?  12.364   7.208   5.780 1.000 93.630 ? 72  PHE A CB  1 
ATOM 560  O O   ? PHE A 1  72 ?  10.573   4.742   6.029 1.000 93.630 ? 72  PHE A O   1 
ATOM 561  C CG  ? PHE A 1  72 ?  13.490   8.055   5.252 1.000 93.630 ? 72  PHE A CG  1 
ATOM 562  C CD1 ? PHE A 1  72 ?  14.239   8.853   6.108 1.000 93.630 ? 72  PHE A CD1 1 
ATOM 563  C CD2 ? PHE A 1  72 ?  13.799   8.053   3.898 1.000 93.630 ? 72  PHE A CD2 1 
ATOM 564  C CE1 ? PHE A 1  72 ?  15.282   9.638   5.621 1.000 93.630 ? 72  PHE A CE1 1 
ATOM 565  C CE2 ? PHE A 1  72 ?  14.840   8.835   3.404 1.000 93.630 ? 72  PHE A CE2 1 
ATOM 566  C CZ  ? PHE A 1  72 ?  15.579   9.627   4.267 1.000 93.630 ? 72  PHE A CZ  1 
ATOM 567  N N   ? PHE A 1  73 ?  11.786   4.634   7.889 1.000 90.440 ? 73  PHE A N   1 
ATOM 568  C CA  ? PHE A 1  73 ?  10.778   3.911   8.654 1.000 90.440 ? 73  PHE A CA  1 
ATOM 569  C C   ? PHE A 1  73 ?  10.158   4.809   9.718 1.000 90.440 ? 73  PHE A C   1 
ATOM 570  C CB  ? PHE A 1  73 ?  11.388   2.667   9.308 1.000 90.440 ? 73  PHE A CB  1 
ATOM 571  O O   ? PHE A 1  73 ?  10.865   5.563  10.390 1.000 90.440 ? 73  PHE A O   1 
ATOM 572  C CG  ? PHE A 1  73 ?  12.036   1.724   8.331 1.000 90.440 ? 73  PHE A CG  1 
ATOM 573  C CD1 ? PHE A 1  73 ?  11.313   0.679   7.768 1.000 90.440 ? 73  PHE A CD1 1 
ATOM 574  C CD2 ? PHE A 1  73 ?  13.369   1.882   7.974 1.000 90.440 ? 73  PHE A CD2 1 
ATOM 575  C CE1 ? PHE A 1  73 ?  11.911  -0.196   6.863 1.000 90.440 ? 73  PHE A CE1 1 
ATOM 576  C CE2 ? PHE A 1  73 ?  13.973   1.012   7.071 1.000 90.440 ? 73  PHE A CE2 1 
ATOM 577  C CZ  ? PHE A 1  73 ?  13.242  -0.027   6.517 1.000 90.440 ? 73  PHE A CZ  1 
ATOM 578  N N   ? CYS A 1  74 ?   8.881   4.751   9.660 1.000 82.470 ? 74  CYS A N   1 
ATOM 579  C CA  ? CYS A 1  74 ?   8.169   5.473  10.708 1.000 82.470 ? 74  CYS A CA  1 
ATOM 580  C C   ? CYS A 1  74 ?   8.160   4.678  12.008 1.000 82.470 ? 74  CYS A C   1 
ATOM 581  C CB  ? CYS A 1  74 ?   6.735   5.772  10.273 1.000 82.470 ? 74  CYS A CB  1 
ATOM 582  O O   ? CYS A 1  74 ?   7.291   3.829  12.216 1.000 82.470 ? 74  CYS A O   1 
ATOM 583  S SG  ? CYS A 1  74 ?   5.823   6.811  11.436 1.000 82.470 ? 74  CYS A SG  1 
ATOM 584  N N   ? VAL A 1  75 ?   9.409   4.126  12.427 1.000 67.440 ? 75  VAL A N   1 
ATOM 585  C CA  ? VAL A 1  75 ?   9.576   3.195  13.537 1.000 67.440 ? 75  VAL A CA  1 
ATOM 586  C C   ? VAL A 1  75 ?  10.091   3.942  14.765 1.000 67.440 ? 75  VAL A C   1 
ATOM 587  C CB  ? VAL A 1  75 ?  10.538   2.042  13.172 1.000 67.440 ? 75  VAL A CB  1 
ATOM 588  O O   ? VAL A 1  75 ?  10.964   4.806  14.653 1.000 67.440 ? 75  VAL A O   1 
ATOM 589  C CG1 ? VAL A 1  75 ?  10.641   1.040  14.320 1.000 67.440 ? 75  VAL A CG1 1 
ATOM 590  C CG2 ? VAL A 1  75 ?  10.075   1.347  11.892 1.000 67.440 ? 75  VAL A CG2 1 
ATOM 591  N N   ? SER A 1  76 ?   9.241   4.136  15.832 1.000 55.350 ? 76  SER A N   1 
ATOM 592  C CA  ? SER A 1  76 ?   9.703   4.441  17.182 1.000 55.350 ? 76  SER A CA  1 
ATOM 593  C C   ? SER A 1  76 ?  10.543   3.302  17.750 1.000 55.350 ? 76  SER A C   1 
ATOM 594  C CB  ? SER A 1  76 ?   8.517   4.719  18.106 1.000 55.350 ? 76  SER A CB  1 
ATOM 595  O O   ? SER A 1  76 ?  10.498   2.178  17.245 1.000 55.350 ? 76  SER A O   1 
ATOM 596  O OG  ? SER A 1  76 ?   7.833   3.519  18.422 1.000 55.350 ? 76  SER A OG  1 
ATOM 597  N N   ? SER A 1  77 ?  11.787   3.422  18.060 1.000 47.000 ? 77  SER A N   1 
ATOM 598  C CA  ? SER A 1  77 ?  12.821   2.670  18.764 1.000 47.000 ? 77  SER A CA  1 
ATOM 599  C C   ? SER A 1  77 ?  12.250   1.408  19.402 1.000 47.000 ? 77  SER A C   1 
ATOM 600  C CB  ? SER A 1  77 ?  13.480   3.540  19.836 1.000 47.000 ? 77  SER A CB  1 
ATOM 601  O O   ? SER A 1  77 ?  12.978   0.441  19.637 1.000 47.000 ? 77  SER A O   1 
ATOM 602  O OG  ? SER A 1  77 ?  12.526   3.967  20.793 1.000 47.000 ? 77  SER A OG  1 
ATOM 603  N N   ? ASN A 1  78 ?  10.881   0.964  19.224 1.000 50.800 ? 78  ASN A N   1 
ATOM 604  C CA  ? ASN A 1  78 ?  10.391  -0.291  19.784 1.000 50.800 ? 78  ASN A CA  1 
ATOM 605  C C   ? ASN A 1  78 ?   9.412  -0.982  18.839 1.000 50.800 ? 78  ASN A C   1 
ATOM 606  C CB  ? ASN A 1  78 ?   9.736  -0.052  21.146 1.000 50.800 ? 78  ASN A CB  1 
ATOM 607  O O   ? ASN A 1  78 ?   8.198  -0.915  19.039 1.000 50.800 ? 78  ASN A O   1 
ATOM 608  C CG  ? ASN A 1  78 ?  10.738  -0.044  22.283 1.000 50.800 ? 78  ASN A CG  1 
ATOM 609  N ND2 ? ASN A 1  78 ?  10.341   0.517  23.420 1.000 50.800 ? 78  ASN A ND2 1 
ATOM 610  O OD1 ? ASN A 1  78 ?  11.860  -0.537  22.142 1.000 50.800 ? 78  ASN A OD1 1 
ATOM 611  N N   ? TYR A 1  79 ?   9.843  -1.286  17.588 1.000 52.870 ? 79  TYR A N   1 
ATOM 612  C CA  ? TYR A 1  79 ?   9.091  -2.060  16.607 1.000 52.870 ? 79  TYR A CA  1 
ATOM 613  C C   ? TYR A 1  79 ?   8.424  -3.266  17.258 1.000 52.870 ? 79  TYR A C   1 
ATOM 614  C CB  ? TYR A 1  79 ?  10.007  -2.521  15.469 1.000 52.870 ? 79  TYR A CB  1 
ATOM 615  O O   ? TYR A 1  79 ?   9.101  -4.120  17.837 1.000 52.870 ? 79  TYR A O   1 
ATOM 616  C CG  ? TYR A 1  79 ?   9.295  -3.314  14.400 1.000 52.870 ? 79  TYR A CG  1 
ATOM 617  C CD1 ? TYR A 1  79 ?   9.381  -4.704  14.363 1.000 52.870 ? 79  TYR A CD1 1 
ATOM 618  C CD2 ? TYR A 1  79 ?   8.537  -2.676  13.425 1.000 52.870 ? 79  TYR A CD2 1 
ATOM 619  C CE1 ? TYR A 1  79 ?   8.728  -5.439  13.379 1.000 52.870 ? 79  TYR A CE1 1 
ATOM 620  C CE2 ? TYR A 1  79 ?   7.881  -3.400  12.435 1.000 52.870 ? 79  TYR A CE2 1 
ATOM 621  O OH  ? TYR A 1  79 ?   7.334  -5.502  11.444 1.000 52.870 ? 79  TYR A OH  1 
ATOM 622  C CZ  ? TYR A 1  79 ?   7.982  -4.779  12.421 1.000 52.870 ? 79  TYR A CZ  1 
ATOM 623  N N   ? THR A 1  80 ?   7.134  -3.173  17.624 1.000 56.340 ? 80  THR A N   1 
ATOM 624  C CA  ? THR A 1  80 ?   6.343  -4.387  17.800 1.000 56.340 ? 80  THR A CA  1 
ATOM 625  C C   ? THR A 1  80 ?   5.478  -4.651  16.571 1.000 56.340 ? 80  THR A C   1 
ATOM 626  C CB  ? THR A 1  80 ?   5.449  -4.294  19.051 1.000 56.340 ? 80  THR A CB  1 
ATOM 627  O O   ? THR A 1  80 ?   5.260  -3.754  15.754 1.000 56.340 ? 80  THR A O   1 
ATOM 628  C CG2 ? THR A 1  80 ?   6.278  -4.016  20.300 1.000 56.340 ? 80  THR A CG2 1 
ATOM 629  O OG1 ? THR A 1  80 ?   4.500  -3.235  18.875 1.000 56.340 ? 80  THR A OG1 1 
ATOM 630  N N   ? PHE A 1  81 ?   5.491  -5.922  15.960 1.000 58.480 ? 81  PHE A N   1 
ATOM 631  C CA  ? PHE A 1  81 ?   4.656  -6.411  14.869 1.000 58.480 ? 81  PHE A CA  1 
ATOM 632  C C   ? PHE A 1  81 ?   3.368  -5.604  14.770 1.000 58.480 ? 81  PHE A C   1 
ATOM 633  C CB  ? PHE A 1  81 ?   4.332  -7.896  15.063 1.000 58.480 ? 81  PHE A CB  1 
ATOM 634  O O   ? PHE A 1  81 ?   2.829  -5.416  13.677 1.000 58.480 ? 81  PHE A O   1 
ATOM 635  C CG  ? PHE A 1  81 ?   3.708  -8.543  13.856 1.000 58.480 ? 81  PHE A CG  1 
ATOM 636  C CD1 ? PHE A 1  81 ?   2.334  -8.741  13.789 1.000 58.480 ? 81  PHE A CD1 1 
ATOM 637  C CD2 ? PHE A 1  81 ?   4.495  -8.953  12.788 1.000 58.480 ? 81  PHE A CD2 1 
ATOM 638  C CE1 ? PHE A 1  81 ?   1.753  -9.340  12.673 1.000 58.480 ? 81  PHE A CE1 1 
ATOM 639  C CE2 ? PHE A 1  81 ?   3.922  -9.552  11.670 1.000 58.480 ? 81  PHE A CE2 1 
ATOM 640  C CZ  ? PHE A 1  81 ?   2.551  -9.745  11.615 1.000 58.480 ? 81  PHE A CZ  1 
ATOM 641  N N   ? TRP A 1  82 ?   3.113  -4.542  15.696 1.000 61.160 ? 82  TRP A N   1 
ATOM 642  C CA  ? TRP A 1  82 ?   1.789  -3.933  15.766 1.000 61.160 ? 82  TRP A CA  1 
ATOM 643  C C   ? TRP A 1  82 ?   1.893  -2.415  15.861 1.000 61.160 ? 82  TRP A C   1 
ATOM 644  C CB  ? TRP A 1  82 ?   1.009  -4.480  16.965 1.000 61.160 ? 82  TRP A CB  1 
ATOM 645  O O   ? TRP A 1  82 ?   0.879  -1.723  15.977 1.000 61.160 ? 82  TRP A O   1 
ATOM 646  C CG  ? TRP A 1  82 ?   0.847  -5.970  16.957 1.000 61.160 ? 82  TRP A CG  1 
ATOM 647  C CD1 ? TRP A 1  82 ?   1.409  -6.864  17.825 1.000 61.160 ? 82  TRP A CD1 1 
ATOM 648  C CD2 ? TRP A 1  82 ?   0.072  -6.741  16.033 1.000 61.160 ? 82  TRP A CD2 1 
ATOM 649  C CE2 ? TRP A 1  82 ?   0.211  -8.097  16.401 1.000 61.160 ? 82  TRP A CE2 1 
ATOM 650  C CE3 ? TRP A 1  82 ?  -0.726  -6.415  14.929 1.000 61.160 ? 82  TRP A CE3 1 
ATOM 651  N NE1 ? TRP A 1  82 ?   1.031  -8.145  17.496 1.000 61.160 ? 82  TRP A NE1 1 
ATOM 652  C CH2 ? TRP A 1  82 ?  -1.197  -8.783  14.626 1.000 61.160 ? 82  TRP A CH2 1 
ATOM 653  C CZ2 ? TRP A 1  82 ?  -0.421  -9.129  15.702 1.000 61.160 ? 82  TRP A CZ2 1 
ATOM 654  C CZ3 ? TRP A 1  82 ?  -1.354  -7.443  14.235 1.000 61.160 ? 82  TRP A CZ3 1 
ATOM 655  N N   ? ASP A 1  83 ?   3.151  -1.889  15.641 1.000 64.160 ? 83  ASP A N   1 
ATOM 656  C CA  ? ASP A 1  83 ?   3.239  -0.434  15.719 1.000 64.160 ? 83  ASP A CA  1 
ATOM 657  C C   ? ASP A 1  83 ?   3.914   0.142  14.476 1.000 64.160 ? 83  ASP A C   1 
ATOM 658  C CB  ? ASP A 1  83 ?   4.001  -0.009  16.976 1.000 64.160 ? 83  ASP A CB  1 
ATOM 659  O O   ? ASP A 1  83 ?   4.946  -0.366  14.032 1.000 64.160 ? 83  ASP A O   1 
ATOM 660  C CG  ? ASP A 1  83 ?   3.740   1.436  17.367 1.000 64.160 ? 83  ASP A CG  1 
ATOM 661  O OD1 ? ASP A 1  83 ?   2.791   2.050  16.834 1.000 64.160 ? 83  ASP A OD1 1 
ATOM 662  O OD2 ? ASP A 1  83 ?   4.494   1.965  18.213 1.000 64.160 ? 83  ASP A OD2 1 
ATOM 663  N N   ? LYS A 1  84 ?   3.180   0.992  13.752 1.000 73.500 ? 84  LYS A N   1 
ATOM 664  C CA  ? LYS A 1  84 ?   3.547   1.899  12.667 1.000 73.500 ? 84  LYS A CA  1 
ATOM 665  C C   ? LYS A 1  84 ?   4.251   1.150  11.539 1.000 73.500 ? 84  LYS A C   1 
ATOM 666  C CB  ? LYS A 1  84 ?   4.442   3.024  13.188 1.000 73.500 ? 84  LYS A CB  1 
ATOM 667  O O   ? LYS A 1  84 ?   5.481   1.143  11.465 1.000 73.500 ? 84  LYS A O   1 
ATOM 668  C CG  ? LYS A 1  84 ?   3.787   3.894  14.251 1.000 73.500 ? 84  LYS A CG  1 
ATOM 669  C CD  ? LYS A 1  84 ?   4.737   4.976  14.751 1.000 73.500 ? 84  LYS A CD  1 
ATOM 670  C CE  ? LYS A 1  84 ?   4.112   5.795  15.872 1.000 73.500 ? 84  LYS A CE  1 
ATOM 671  N NZ  ? LYS A 1  84 ?   5.085   6.766  16.457 1.000 73.500 ? 84  LYS A NZ  1 
ATOM 672  N N   ? ASP A 1  85 ?   3.615   0.286  10.732 1.000 87.350 ? 85  ASP A N   1 
ATOM 673  C CA  ? ASP A 1  85 ?   4.044  -0.502   9.581 1.000 87.350 ? 85  ASP A CA  1 
ATOM 674  C C   ? ASP A 1  85 ?   3.986   0.323   8.297 1.000 87.350 ? 85  ASP A C   1 
ATOM 675  C CB  ? ASP A 1  85 ?   3.182  -1.758   9.439 1.000 87.350 ? 85  ASP A CB  1 
ATOM 676  O O   ? ASP A 1  85 ?   3.077   0.150   7.483 1.000 87.350 ? 85  ASP A O   1 
ATOM 677  C CG  ? ASP A 1  85 ?   3.723  -2.735   8.409 1.000 87.350 ? 85  ASP A CG  1 
ATOM 678  O OD1 ? ASP A 1  85 ?   4.935  -2.694   8.107 1.000 87.350 ? 85  ASP A OD1 1 
ATOM 679  O OD2 ? ASP A 1  85 ?   2.929  -3.551   7.894 1.000 87.350 ? 85  ASP A OD2 1 
ATOM 680  N N   ? ILE A 1  86 ?   4.895   1.384   8.221 1.000 92.070 ? 86  ILE A N   1 
ATOM 681  C CA  ? ILE A 1  86 ?   4.943   2.258   7.053 1.000 92.070 ? 86  ILE A CA  1 
ATOM 682  C C   ? ILE A 1  86 ?   6.395   2.588   6.714 1.000 92.070 ? 86  ILE A C   1 
ATOM 683  C CB  ? ILE A 1  86 ?   4.139   3.557   7.286 1.000 92.070 ? 86  ILE A CB  1 
ATOM 684  O O   ? ILE A 1  86 ?   7.213   2.811   7.610 1.000 92.070 ? 86  ILE A O   1 
ATOM 685  C CG1 ? ILE A 1  86 ?   4.095   4.395   6.003 1.000 92.070 ? 86  ILE A CG1 1 
ATOM 686  C CG2 ? ILE A 1  86 ?   4.735   4.361   8.445 1.000 92.070 ? 86  ILE A CG2 1 
ATOM 687  C CD1 ? ILE A 1  86 ?   3.076   5.525   6.037 1.000 92.070 ? 86  ILE A CD1 1 
ATOM 688  N N   ? MET A 1  87 ?   6.755   2.478   5.463 1.000 94.320 ? 87  MET A N   1 
ATOM 689  C CA  ? MET A 1  87 ?   8.103   2.728   4.962 1.000 94.320 ? 87  MET A CA  1 
ATOM 690  C C   ? MET A 1  87 ?   8.065   3.588   3.704 1.000 94.320 ? 87  MET A C   1 
ATOM 691  C CB  ? MET A 1  87 ?   8.822   1.409   4.672 1.000 94.320 ? 87  MET A CB  1 
ATOM 692  O O   ? MET A 1  87 ?   7.269   3.336   2.798 1.000 94.320 ? 87  MET A O   1 
ATOM 693  C CG  ? MET A 1  87 ?  10.241   1.586   4.155 1.000 94.320 ? 87  MET A CG  1 
ATOM 694  S SD  ? MET A 1  87 ?  11.067  -0.016   3.808 1.000 94.320 ? 87  MET A SD  1 
ATOM 695  C CE  ? MET A 1  87 ?  10.203  -0.498   2.287 1.000 94.320 ? 87  MET A CE  1 
ATOM 696  N N   ? LEU A 1  88 ?   8.880   4.656   3.764 1.000 96.020 ? 88  LEU A N   1 
ATOM 697  C CA  ? LEU A 1  88 ?   9.125   5.457   2.570 1.000 96.020 ? 88  LEU A CA  1 
ATOM 698  C C   ? LEU A 1  88 ?  10.414   5.024   1.880 1.000 96.020 ? 88  LEU A C   1 
ATOM 699  C CB  ? LEU A 1  88 ?   9.199   6.944   2.928 1.000 96.020 ? 88  LEU A CB  1 
ATOM 700  O O   ? LEU A 1  88 ?  11.446   4.851   2.533 1.000 96.020 ? 88  LEU A O   1 
ATOM 701  C CG  ? LEU A 1  88 ?   7.862   7.661   3.124 1.000 96.020 ? 88  LEU A CG  1 
ATOM 702  C CD1 ? LEU A 1  88 ?   8.089   9.059   3.689 1.000 96.020 ? 88  LEU A CD1 1 
ATOM 703  C CD2 ? LEU A 1  88 ?   7.093   7.728   1.809 1.000 96.020 ? 88  LEU A CD2 1 
ATOM 704  N N   ? ILE A 1  89 ?  10.233   4.852   0.522 1.000 96.440 ? 89  ILE A N   1 
ATOM 705  C CA  ? ILE A 1  89 ?  11.390   4.454  -0.272 1.000 96.440 ? 89  ILE A CA  1 
ATOM 706  C C   ? ILE A 1  89 ?  11.743   5.561  -1.262 1.000 96.440 ? 89  ILE A C   1 
ATOM 707  C CB  ? ILE A 1  89 ?  11.132   3.127  -1.021 1.000 96.440 ? 89  ILE A CB  1 
ATOM 708  O O   ? ILE A 1  89 ?  10.931   5.916  -2.121 1.000 96.440 ? 89  ILE A O   1 
ATOM 709  C CG1 ? ILE A 1  89 ?  10.702   2.033  -0.036 1.000 96.440 ? 89  ILE A CG1 1 
ATOM 710  C CG2 ? ILE A 1  89 ?  12.375   2.700  -1.807 1.000 96.440 ? 89  ILE A CG2 1 
ATOM 711  C CD1 ? ILE A 1  89 ?  10.151   0.781  -0.704 1.000 96.440 ? 89  ILE A CD1 1 
ATOM 712  N N   ? ARG A 1  90 ?  12.976   6.148  -1.091 1.000 97.040 ? 90  ARG A N   1 
ATOM 713  C CA  ? ARG A 1  90 ?  13.473   7.050  -2.124 1.000 97.040 ? 90  ARG A CA  1 
ATOM 714  C C   ? ARG A 1  90 ?  14.084   6.271  -3.284 1.000 97.040 ? 90  ARG A C   1 
ATOM 715  C CB  ? ARG A 1  90 ?  14.507   8.017  -1.542 1.000 97.040 ? 90  ARG A CB  1 
ATOM 716  O O   ? ARG A 1  90 ?  14.953   5.422  -3.079 1.000 97.040 ? 90  ARG A O   1 
ATOM 717  C CG  ? ARG A 1  90 ?  14.939   9.110  -2.506 1.000 97.040 ? 90  ARG A CG  1 
ATOM 718  C CD  ? ARG A 1  90 ?  15.870  10.114  -1.840 1.000 97.040 ? 90  ARG A CD  1 
ATOM 719  N NE  ? ARG A 1  90 ?  16.203  11.218  -2.736 1.000 97.040 ? 90  ARG A NE  1 
ATOM 720  N NH1 ? ARG A 1  90 ?  17.540  12.325  -1.212 1.000 97.040 ? 90  ARG A NH1 1 
ATOM 721  N NH2 ? ARG A 1  90 ?  17.226  13.192  -3.310 1.000 97.040 ? 90  ARG A NH2 1 
ATOM 722  C CZ  ? ARG A 1  90 ?  16.989  12.242  -2.417 1.000 97.040 ? 90  ARG A CZ  1 
ATOM 723  N N   ? LEU A 1  91 ?  13.645   6.604  -4.454 1.000 97.070 ? 91  LEU A N   1 
ATOM 724  C CA  ? LEU A 1  91 ?  14.155   5.936  -5.647 1.000 97.070 ? 91  LEU A CA  1 
ATOM 725  C C   ? LEU A 1  91 ?  15.530   6.475  -6.025 1.000 97.070 ? 91  LEU A C   1 
ATOM 726  C CB  ? LEU A 1  91 ?  13.184   6.113  -6.817 1.000 97.070 ? 91  LEU A CB  1 
ATOM 727  O O   ? LEU A 1  91 ?  15.843   7.636  -5.752 1.000 97.070 ? 91  LEU A O   1 
ATOM 728  C CG  ? LEU A 1  91 ?  11.744   5.655  -6.579 1.000 97.070 ? 91  LEU A CG  1 
ATOM 729  C CD1 ? LEU A 1  91 ?  10.885   5.949  -7.804 1.000 97.070 ? 91  LEU A CD1 1 
ATOM 730  C CD2 ? LEU A 1  91 ?  11.706   4.169  -6.237 1.000 97.070 ? 91  LEU A CD2 1 
ATOM 731  N N   ? ASP A 1  92 ?  16.432   5.623  -6.627 1.000 95.800 ? 92  ASP A N   1 
ATOM 732  C CA  ? ASP A 1  92 ?  17.782   6.028  -7.004 1.000 95.800 ? 92  ASP A CA  1 
ATOM 733  C C   ? ASP A 1  92 ?  17.751   7.075  -8.116 1.000 95.800 ? 92  ASP A C   1 
ATOM 734  C CB  ? ASP A 1  92 ?  18.603   4.815  -7.446 1.000 95.800 ? 92  ASP A CB  1 
ATOM 735  O O   ? ASP A 1  92 ?  18.695   7.851  -8.271 1.000 95.800 ? 92  ASP A O   1 
ATOM 736  C CG  ? ASP A 1  92 ?  17.985   4.077  -8.620 1.000 95.800 ? 92  ASP A CG  1 
ATOM 737  O OD1 ? ASP A 1  92 ?  16.778   4.260  -8.889 1.000 95.800 ? 92  ASP A OD1 1 
ATOM 738  O OD2 ? ASP A 1  92 ?  18.711   3.303  -9.281 1.000 95.800 ? 92  ASP A OD2 1 
ATOM 739  N N   ? ARG A 1  93 ?  16.624   7.288  -8.884 1.000 96.180 ? 93  ARG A N   1 
ATOM 740  C CA  ? ARG A 1  93 ?  16.309   8.329  -9.857 1.000 96.180 ? 93  ARG A CA  1 
ATOM 741  C C   ? ARG A 1  93 ?  14.801   8.496 -10.012 1.000 96.180 ? 93  ARG A C   1 
ATOM 742  C CB  ? ARG A 1  93 ?  16.943   8.008 -11.212 1.000 96.180 ? 93  ARG A CB  1 
ATOM 743  O O   ? ARG A 1  93 ?  14.040   7.553  -9.787 1.000 96.180 ? 93  ARG A O   1 
ATOM 744  C CG  ? ARG A 1  93 ?  16.435   6.720 -11.840 1.000 96.180 ? 93  ARG A CG  1 
ATOM 745  C CD  ? ARG A 1  93 ?  17.177   6.390 -13.128 1.000 96.180 ? 93  ARG A CD  1 
ATOM 746  N NE  ? ARG A 1  93 ?  16.664   5.172 -13.749 1.000 96.180 ? 93  ARG A NE  1 
ATOM 747  N NH1 ? ARG A 1  93 ?  18.508   4.835 -15.098 1.000 96.180 ? 93  ARG A NH1 1 
ATOM 748  N NH2 ? ARG A 1  93 ?  16.747   3.369 -15.169 1.000 96.180 ? 93  ARG A NH2 1 
ATOM 749  C CZ  ? ARG A 1  93 ?  17.308   4.462 -14.671 1.000 96.180 ? 93  ARG A CZ  1 
ATOM 750  N N   ? PRO A 1  94 ?  14.339   9.816 -10.406 1.000 96.700 ? 94  PRO A N   1 
ATOM 751  C CA  ? PRO A 1  94 ?  12.904  10.060 -10.572 1.000 96.700 ? 94  PRO A CA  1 
ATOM 752  C C   ? PRO A 1  94 ?  12.297   9.253 -11.719 1.000 96.700 ? 94  PRO A C   1 
ATOM 753  C CB  ? PRO A 1  94 ?  12.832  11.561 -10.863 1.000 96.700 ? 94  PRO A CB  1 
ATOM 754  O O   ? PRO A 1  94 ?  12.982   8.961 -12.703 1.000 96.700 ? 94  PRO A O   1 
ATOM 755  C CG  ? PRO A 1  94 ?  14.160  12.097 -10.433 1.000 96.700 ? 94  PRO A CG  1 
ATOM 756  C CD  ? PRO A 1  94 ?  15.175  10.995 -10.537 1.000 96.700 ? 94  PRO A CD  1 
ATOM 757  N N   ? VAL A 1  95 ?  11.011   8.883 -11.559 1.000 96.930 ? 95  VAL A N   1 
ATOM 758  C CA  ? VAL A 1  95 ?  10.288   8.218 -12.637 1.000 96.930 ? 95  VAL A CA  1 
ATOM 759  C C   ? VAL A 1  95 ?   9.715   9.261 -13.595 1.000 96.930 ? 95  VAL A C   1 
ATOM 760  C CB  ? VAL A 1  95 ?   9.158   7.317 -12.092 1.000 96.930 ? 95  VAL A CB  1 
ATOM 761  O O   ? VAL A 1  95 ?   9.435  10.393 -13.194 1.000 96.930 ? 95  VAL A O   1 
ATOM 762  C CG1 ? VAL A 1  95 ?   9.727   6.225 -11.187 1.000 96.930 ? 95  VAL A CG1 1 
ATOM 763  C CG2 ? VAL A 1  95 ?   8.125   8.154 -11.340 1.000 96.930 ? 95  VAL A CG2 1 
ATOM 764  N N   ? SER A 1  96 ?   9.518   8.819 -14.913 1.000 96.300 ? 96  SER A N   1 
ATOM 765  C CA  ? SER A 1  96 ?   8.831   9.644 -15.902 1.000 96.300 ? 96  SER A CA  1 
ATOM 766  C C   ? SER A 1  96 ?   7.353   9.282 -15.993 1.000 96.300 ? 96  SER A C   1 
ATOM 767  C CB  ? SER A 1  96 ?   9.487   9.492 -17.275 1.000 96.300 ? 96  SER A CB  1 
ATOM 768  O O   ? SER A 1  96 ?   7.003   8.111 -16.153 1.000 96.300 ? 96  SER A O   1 
ATOM 769  O OG  ? SER A 1  96 ?  10.848   9.886 -17.229 1.000 96.300 ? 96  SER A OG  1 
ATOM 770  N N   ? ASN A 1  97 ?   6.521  10.297 -15.800 1.000 95.140 ? 97  ASN A N   1 
ATOM 771  C CA  ? ASN A 1  97 ?   5.093  10.059 -15.974 1.000 95.140 ? 97  ASN A CA  1 
ATOM 772  C C   ? ASN A 1  97 ?   4.783   9.494 -17.357 1.000 95.140 ? 97  ASN A C   1 
ATOM 773  C CB  ? ASN A 1  97 ?   4.301  11.346 -15.736 1.000 95.140 ? 97  ASN A CB  1 
ATOM 774  O O   ? ASN A 1  97 ?   5.405   9.886 -18.346 1.000 95.140 ? 97  ASN A O   1 
ATOM 775  C CG  ? ASN A 1  97 ?   4.257  11.743 -14.274 1.000 95.140 ? 97  ASN A CG  1 
ATOM 776  N ND2 ? ASN A 1  97 ?   3.651  12.890 -13.988 1.000 95.140 ? 97  ASN A ND2 1 
ATOM 777  O OD1 ? ASN A 1  97 ?   4.765  11.027 -13.408 1.000 95.140 ? 97  ASN A OD1 1 
ATOM 778  N N   ? SER A 1  98 ?   3.857   8.582 -17.368 1.000 94.750 ? 98  SER A N   1 
ATOM 779  C CA  ? SER A 1  98 ?   3.366   7.985 -18.606 1.000 94.750 ? 98  SER A CA  1 
ATOM 780  C C   ? SER A 1  98 ?   1.904   7.569 -18.476 1.000 94.750 ? 98  SER A C   1 
ATOM 781  C CB  ? SER A 1  98 ?   4.216   6.775 -18.993 1.000 94.750 ? 98  SER A CB  1 
ATOM 782  O O   ? SER A 1  98 ?   1.249   7.886 -17.481 1.000 94.750 ? 98  SER A O   1 
ATOM 783  O OG  ? SER A 1  98 ?   3.959   5.682 -18.129 1.000 94.750 ? 98  SER A OG  1 
ATOM 784  N N   ? GLU A 1  99 ?   1.472   6.900 -19.547 1.000 93.270 ? 99  GLU A N   1 
ATOM 785  C CA  ? GLU A 1  99 ?   0.110   6.376 -19.569 1.000 93.270 ? 99  GLU A CA  1 
ATOM 786  C C   ? GLU A 1  99 ?  -0.134   5.425 -18.401 1.000 93.270 ? 99  GLU A C   1 
ATOM 787  C CB  ? GLU A 1  99 ?  -0.172   5.664 -20.894 1.000 93.270 ? 99  GLU A CB  1 
ATOM 788  O O   ? GLU A 1  99 ?  -1.248   5.349 -17.877 1.000 93.270 ? 99  GLU A O   1 
ATOM 789  C CG  ? GLU A 1  99 ?  -1.594   5.137 -21.019 1.000 93.270 ? 99  GLU A CG  1 
ATOM 790  C CD  ? GLU A 1  99 ?  -1.850   4.406 -22.328 1.000 93.270 ? 99  GLU A CD  1 
ATOM 791  O OE1 ? GLU A 1  99 ?  -2.984   3.919 -22.539 1.000 93.270 ? 99  GLU A OE1 1 
ATOM 792  O OE2 ? GLU A 1  99 ?  -0.909   4.319 -23.148 1.000 93.270 ? 99  GLU A OE2 1 
ATOM 793  N N   ? HIS A 1 100 ?   0.954   4.735 -17.847 1.000 94.800 ? 100 HIS A N   1 
ATOM 794  C CA  ? HIS A 1 100 ?   0.790   3.667 -16.867 1.000 94.800 ? 100 HIS A CA  1 
ATOM 795  C C   ? HIS A 1 100 ?   1.545   3.980 -15.579 1.000 94.800 ? 100 HIS A C   1 
ATOM 796  C CB  ? HIS A 1 100 ?   1.265   2.333 -17.444 1.000 94.800 ? 100 HIS A CB  1 
ATOM 797  O O   ? HIS A 1 100 ?   1.580   3.158 -14.660 1.000 94.800 ? 100 HIS A O   1 
ATOM 798  C CG  ? HIS A 1 100 ?   0.545   1.928 -18.691 1.000 94.800 ? 100 HIS A CG  1 
ATOM 799  C CD2 ? HIS A 1 100 ?  -0.714   1.468 -18.881 1.000 94.800 ? 100 HIS A CD2 1 
ATOM 800  N ND1 ? HIS A 1 100 ?   1.132   1.971 -19.937 1.000 94.800 ? 100 HIS A ND1 1 
ATOM 801  C CE1 ? HIS A 1 100 ?   0.262   1.556 -20.842 1.000 94.800 ? 100 HIS A CE1 1 
ATOM 802  N NE2 ? HIS A 1 100 ?  -0.866   1.244 -20.227 1.000 94.800 ? 100 HIS A NE2 1 
ATOM 803  N N   ? ILE A 1 101 ?   2.125   5.223 -15.516 1.000 96.870 ? 101 ILE A N   1 
ATOM 804  C CA  ? ILE A 1 101 ?   2.856   5.627 -14.320 1.000 96.870 ? 101 ILE A CA  1 
ATOM 805  C C   ? ILE A 1 101 ?   2.419   7.026 -13.895 1.000 96.870 ? 101 ILE A C   1 
ATOM 806  C CB  ? ILE A 1 101 ?   4.384   5.590 -14.552 1.000 96.870 ? 101 ILE A CB  1 
ATOM 807  O O   ? ILE A 1 101 ?   2.645   8.000 -14.617 1.000 96.870 ? 101 ILE A O   1 
ATOM 808  C CG1 ? ILE A 1 101 ?   4.821   4.193 -15.007 1.000 96.870 ? 101 ILE A CG1 1 
ATOM 809  C CG2 ? ILE A 1 101 ?   5.133   6.013 -13.285 1.000 96.870 ? 101 ILE A CG2 1 
ATOM 810  C CD1 ? ILE A 1 101 ?   6.269   4.118 -15.472 1.000 96.870 ? 101 ILE A CD1 1 
ATOM 811  N N   ? ALA A 1 102 ?   1.783   7.067 -12.785 1.000 96.550 ? 102 ALA A N   1 
ATOM 812  C CA  ? ALA A 1 102 ?   1.367   8.336 -12.193 1.000 96.550 ? 102 ALA A CA  1 
ATOM 813  C C   ? ALA A 1 102 ?   1.191   8.205 -10.683 1.000 96.550 ? 102 ALA A C   1 
ATOM 814  C CB  ? ALA A 1 102 ?   0.071   8.823 -12.837 1.000 96.550 ? 102 ALA A CB  1 
ATOM 815  O O   ? ALA A 1 102 ?   0.665   7.201 -10.198 1.000 96.550 ? 102 ALA A O   1 
ATOM 816  N N   ? PRO A 1 103 ?   1.686   9.366 -10.000 1.000 96.760 ? 103 PRO A N   1 
ATOM 817  C CA  ? PRO A 1 103 ?   1.564   9.294  -8.542 1.000 96.760 ? 103 PRO A CA  1 
ATOM 818  C C   ? PRO A 1 103 ?   0.116   9.395  -8.065 1.000 96.760 ? 103 PRO A C   1 
ATOM 819  C CB  ? PRO A 1 103 ?   2.383  10.494  -8.059 1.000 96.760 ? 103 PRO A CB  1 
ATOM 820  O O   ? PRO A 1 103 ?  -0.713  10.023  -8.729 1.000 96.760 ? 103 PRO A O   1 
ATOM 821  C CG  ? PRO A 1 103 ?   3.253  10.853  -9.220 1.000 96.760 ? 103 PRO A CG  1 
ATOM 822  C CD  ? PRO A 1 103 ?   2.555  10.445 -10.485 1.000 96.760 ? 103 PRO A CD  1 
ATOM 823  N N   ? LEU A 1 104 ?  -0.143   8.734  -6.869 1.000 96.560 ? 104 LEU A N   1 
ATOM 824  C CA  ? LEU A 1 104 ?  -1.404   8.858  -6.145 1.000 96.560 ? 104 LEU A CA  1 
ATOM 825  C C   ? LEU A 1 104 ?  -1.266   9.826  -4.975 1.000 96.560 ? 104 LEU A C   1 
ATOM 826  C CB  ? LEU A 1 104 ?  -1.867   7.489  -5.638 1.000 96.560 ? 104 LEU A CB  1 
ATOM 827  O O   ? LEU A 1 104 ?  -0.319   9.729  -4.192 1.000 96.560 ? 104 LEU A O   1 
ATOM 828  C CG  ? LEU A 1 104 ?  -3.249   7.441  -4.984 1.000 96.560 ? 104 LEU A CG  1 
ATOM 829  C CD1 ? LEU A 1 104 ?  -4.324   7.852  -5.985 1.000 96.560 ? 104 LEU A CD1 1 
ATOM 830  C CD2 ? LEU A 1 104 ?  -3.531   6.048  -4.431 1.000 96.560 ? 104 LEU A CD2 1 
ATOM 831  N N   ? SER A 1 105 ?  -2.208  10.744  -4.897 1.000 94.840 ? 105 SER A N   1 
ATOM 832  C CA  ? SER A 1 105 ?  -2.124  11.782  -3.875 1.000 94.840 ? 105 SER A CA  1 
ATOM 833  C C   ? SER A 1 105 ?  -2.391  11.213  -2.486 1.000 94.840 ? 105 SER A C   1 
ATOM 834  C CB  ? SER A 1 105 ?  -3.113  12.909  -4.173 1.000 94.840 ? 105 SER A CB  1 
ATOM 835  O O   ? SER A 1 105 ?  -3.188  10.285  -2.332 1.000 94.840 ? 105 SER A O   1 
ATOM 836  O OG  ? SER A 1 105 ?  -2.830  13.510  -5.425 1.000 94.840 ? 105 SER A OG  1 
ATOM 837  N N   ? LEU A 1 106 ?  -1.726  11.797  -1.515 1.000 96.130 ? 106 LEU A N   1 
ATOM 838  C CA  ? LEU A 1 106 ?  -2.000  11.480  -0.118 1.000 96.130 ? 106 LEU A CA  1 
ATOM 839  C C   ? LEU A 1 106 ?  -3.383  11.977   0.291 1.000 96.130 ? 106 LEU A C   1 
ATOM 840  C CB  ? LEU A 1 106 ?  -0.934  12.097   0.791 1.000 96.130 ? 106 LEU A CB  1 
ATOM 841  O O   ? LEU A 1 106 ?  -3.892  12.947  -0.276 1.000 96.130 ? 106 LEU A O   1 
ATOM 842  C CG  ? LEU A 1 106 ?   0.483  11.539   0.649 1.000 96.130 ? 106 LEU A CG  1 
ATOM 843  C CD1 ? LEU A 1 106 ?   1.468  12.386   1.448 1.000 96.130 ? 106 LEU A CD1 1 
ATOM 844  C CD2 ? LEU A 1 106 ?   0.532  10.083   1.101 1.000 96.130 ? 106 LEU A CD2 1 
ATOM 845  N N   ? PRO A 1 107 ?  -4.026  11.346   1.230 1.000 96.050 ? 107 PRO A N   1 
ATOM 846  C CA  ? PRO A 1 107 ?  -5.367  11.756   1.652 1.000 96.050 ? 107 PRO A CA  1 
ATOM 847  C C   ? PRO A 1 107 ?  -5.382  13.132   2.315 1.000 96.050 ? 107 PRO A C   1 
ATOM 848  C CB  ? PRO A 1 107 ?  -5.773  10.666   2.648 1.000 96.050 ? 107 PRO A CB  1 
ATOM 849  O O   ? PRO A 1 107 ?  -4.506  13.439   3.127 1.000 96.050 ? 107 PRO A O   1 
ATOM 850  C CG  ? PRO A 1 107 ?  -4.481  10.131   3.175 1.000 96.050 ? 107 PRO A CG  1 
ATOM 851  C CD  ? PRO A 1 107 ?  -3.443  10.240   2.095 1.000 96.050 ? 107 PRO A CD  1 
ATOM 852  N N   ? SER A 1 108 ?  -6.371  13.925   2.028 1.000 94.190 ? 108 SER A N   1 
ATOM 853  C CA  ? SER A 1 108 ?  -6.532  15.261   2.591 1.000 94.190 ? 108 SER A CA  1 
ATOM 854  C C   ? SER A 1 108 ?  -7.490  15.249   3.778 1.000 94.190 ? 108 SER A C   1 
ATOM 855  C CB  ? SER A 1 108 ?  -7.040  16.234   1.526 1.000 94.190 ? 108 SER A CB  1 
ATOM 856  O O   ? SER A 1 108 ?  -7.567  16.223   4.530 1.000 94.190 ? 108 SER A O   1 
ATOM 857  O OG  ? SER A 1 108 ?  -8.252  15.770   0.957 1.000 94.190 ? 108 SER A OG  1 
ATOM 858  N N   ? SER A 1 109 ?  -8.240  14.159   3.914 1.000 94.860 ? 109 SER A N   1 
ATOM 859  C CA  ? SER A 1 109 ?  -9.152  13.944   5.033 1.000 94.860 ? 109 SER A CA  1 
ATOM 860  C C   ? SER A 1 109 ?  -9.134  12.489   5.489 1.000 94.860 ? 109 SER A C   1 
ATOM 861  C CB  ? SER A 1 109 ? -10.576  14.349   4.649 1.000 94.860 ? 109 SER A CB  1 
ATOM 862  O O   ? SER A 1 109 ?  -8.735  11.601   4.732 1.000 94.860 ? 109 SER A O   1 
ATOM 863  O OG  ? SER A 1 109 ? -11.032  13.595   3.540 1.000 94.860 ? 109 SER A OG  1 
ATOM 864  N N   ? PRO A 1 110 ?  -9.534  12.354   6.840 1.000 93.220 ? 110 PRO A N   1 
ATOM 865  C CA  ? PRO A 1 110 ?  -9.592  10.975   7.331 1.000 93.220 ? 110 PRO A CA  1 
ATOM 866  C C   ? PRO A 1 110 ? -10.627  10.129   6.593 1.000 93.220 ? 110 PRO A C   1 
ATOM 867  C CB  ? PRO A 1 110 ?  -9.972  11.141   8.805 1.000 93.220 ? 110 PRO A CB  1 
ATOM 868  O O   ? PRO A 1 110 ? -11.608  10.664   6.070 1.000 93.220 ? 110 PRO A O   1 
ATOM 869  C CG  ? PRO A 1 110 ? -10.694  12.449   8.868 1.000 93.220 ? 110 PRO A CG  1 
ATOM 870  C CD  ? PRO A 1 110 ? -10.153  13.345   7.791 1.000 93.220 ? 110 PRO A CD  1 
ATOM 871  N N   ? PRO A 1 111 ? -10.373   8.790   6.558 1.000 92.250 ? 111 PRO A N   1 
ATOM 872  C CA  ? PRO A 1 111 ? -11.348   7.906   5.914 1.000 92.250 ? 111 PRO A CA  1 
ATOM 873  C C   ? PRO A 1 111 ? -12.676   7.845   6.666 1.000 92.250 ? 111 PRO A C   1 
ATOM 874  C CB  ? PRO A 1 111 ? -10.651   6.544   5.925 1.000 92.250 ? 111 PRO A CB  1 
ATOM 875  O O   ? PRO A 1 111 ? -12.709   8.039   7.884 1.000 92.250 ? 111 PRO A O   1 
ATOM 876  C CG  ? PRO A 1 111 ?  -9.763   6.579   7.127 1.000 92.250 ? 111 PRO A CG  1 
ATOM 877  C CD  ? PRO A 1 111 ?  -9.242   7.978   7.294 1.000 92.250 ? 111 PRO A CD  1 
ATOM 878  N N   ? SER A 1 112 ? -13.762   7.504   5.930 1.000 93.540 ? 112 SER A N   1 
ATOM 879  C CA  ? SER A 1 112 ? -15.085   7.391   6.534 1.000 93.540 ? 112 SER A CA  1 
ATOM 880  C C   ? SER A 1 112 ? -15.545   5.938   6.590 1.000 93.540 ? 112 SER A C   1 
ATOM 881  C CB  ? SER A 1 112 ? -16.103   8.227   5.757 1.000 93.540 ? 112 SER A CB  1 
ATOM 882  O O   ? SER A 1 112 ? -15.457   5.215   5.596 1.000 93.540 ? 112 SER A O   1 
ATOM 883  O OG  ? SER A 1 112 ? -15.721   9.592   5.735 1.000 93.540 ? 112 SER A OG  1 
ATOM 884  N N   ? VAL A 1 113 ? -15.995   5.507   7.783 1.000 94.300 ? 113 VAL A N   1 
ATOM 885  C CA  ? VAL A 1 113 ? -16.594   4.183   7.911 1.000 94.300 ? 113 VAL A CA  1 
ATOM 886  C C   ? VAL A 1 113 ? -17.757   4.044   6.931 1.000 94.300 ? 113 VAL A C   1 
ATOM 887  C CB  ? VAL A 1 113 ? -17.079   3.917   9.354 1.000 94.300 ? 113 VAL A CB  1 
ATOM 888  O O   ? VAL A 1 113 ? -18.552   4.972   6.765 1.000 94.300 ? 113 VAL A O   1 
ATOM 889  C CG1 ? VAL A 1 113 ? -17.918   2.641   9.415 1.000 94.300 ? 113 VAL A CG1 1 
ATOM 890  C CG2 ? VAL A 1 113 ? -15.890   3.824  10.308 1.000 94.300 ? 113 VAL A CG2 1 
ATOM 891  N N   ? GLY A 1 114 ? -17.771   2.891   6.266 1.000 94.650 ? 114 GLY A N   1 
ATOM 892  C CA  ? GLY A 1 114 ? -18.847   2.631   5.322 1.000 94.650 ? 114 GLY A CA  1 
ATOM 893  C C   ? GLY A 1 114 ? -18.462   2.924   3.885 1.000 94.650 ? 114 GLY A C   1 
ATOM 894  O O   ? GLY A 1 114 ? -19.194   2.572   2.957 1.000 94.650 ? 114 GLY A O   1 
ATOM 895  N N   ? SER A 1 115 ? -17.302   3.653   3.722 1.000 95.630 ? 115 SER A N   1 
ATOM 896  C CA  ? SER A 1 115 ? -16.821   3.929   2.371 1.000 95.630 ? 115 SER A CA  1 
ATOM 897  C C   ? SER A 1 115 ? -16.458   2.640   1.641 1.000 95.630 ? 115 SER A C   1 
ATOM 898  C CB  ? SER A 1 115 ? -15.610   4.861   2.413 1.000 95.630 ? 115 SER A CB  1 
ATOM 899  O O   ? SER A 1 115 ? -15.944   1.699   2.249 1.000 95.630 ? 115 SER A O   1 
ATOM 900  O OG  ? SER A 1 115 ? -15.960   6.117   2.968 1.000 95.630 ? 115 SER A OG  1 
ATOM 901  N N   ? VAL A 1 116 ? -16.746   2.607   0.344 1.000 95.680 ? 116 VAL A N   1 
ATOM 902  C CA  ? VAL A 1 116 ? -16.262   1.532  -0.517 1.000 95.680 ? 116 VAL A CA  1 
ATOM 903  C C   ? VAL A 1 116 ? -14.822   1.816  -0.938 1.000 95.680 ? 116 VAL A C   1 
ATOM 904  C CB  ? VAL A 1 116 ? -17.157   1.356  -1.764 1.000 95.680 ? 116 VAL A CB  1 
ATOM 905  O O   ? VAL A 1 116 ? -14.530   2.874  -1.501 1.000 95.680 ? 116 VAL A O   1 
ATOM 906  C CG1 ? VAL A 1 116 ? -16.609   0.256  -2.671 1.000 95.680 ? 116 VAL A CG1 1 
ATOM 907  C CG2 ? VAL A 1 116 ? -18.594   1.044  -1.349 1.000 95.680 ? 116 VAL A CG2 1 
ATOM 908  N N   ? CYS A 1 117 ? -13.994   0.879  -0.623 1.000 96.530 ? 117 CYS A N   1 
ATOM 909  C CA  ? CYS A 1 117 ? -12.568   1.035  -0.886 1.000 96.530 ? 117 CYS A CA  1 
ATOM 910  C C   ? CYS A 1 117 ? -12.087   0.011  -1.907 1.000 96.530 ? 117 CYS A C   1 
ATOM 911  C CB  ? CYS A 1 117 ? -11.766   0.894   0.407 1.000 96.530 ? 117 CYS A CB  1 
ATOM 912  O O   ? CYS A 1 117 ? -12.629  -1.093  -1.988 1.000 96.530 ? 117 CYS A O   1 
ATOM 913  S SG  ? CYS A 1 117 ? -12.268   2.047   1.704 1.000 96.530 ? 117 CYS A SG  1 
ATOM 914  N N   ? ARG A 1 118 ? -11.096   0.495  -2.610 1.000 95.800 ? 118 ARG A N   1 
ATOM 915  C CA  ? ARG A 1 118 ? -10.508  -0.358  -3.637 1.000 95.800 ? 118 ARG A CA  1 
ATOM 916  C C   ? ARG A 1 118 ?  -9.136  -0.867  -3.207 1.000 95.800 ? 118 ARG A C   1 
ATOM 917  C CB  ? ARG A 1 118 ? -10.395   0.396  -4.964 1.000 95.800 ? 118 ARG A CB  1 
ATOM 918  O O   ? ARG A 1 118 ?  -8.290  -0.087  -2.765 1.000 95.800 ? 118 ARG A O   1 
ATOM 919  C CG  ? ARG A 1 118 ?  -9.912  -0.463  -6.122 1.000 95.800 ? 118 ARG A CG  1 
ATOM 920  C CD  ? ARG A 1 118 ? -11.005  -1.393  -6.629 1.000 95.800 ? 118 ARG A CD  1 
ATOM 921  N NE  ? ARG A 1 118 ? -10.631  -2.029  -7.889 1.000 95.800 ? 118 ARG A NE  1 
ATOM 922  N NH1 ? ARG A 1 118 ? -12.259  -3.664  -7.787 1.000 95.800 ? 118 ARG A NH1 1 
ATOM 923  N NH2 ? ARG A 1 118 ? -10.813  -3.590  -9.564 1.000 95.800 ? 118 ARG A NH2 1 
ATOM 924  C CZ  ? ARG A 1 118 ? -11.235  -3.093  -8.410 1.000 95.800 ? 118 ARG A CZ  1 
ATOM 925  N N   ? ILE A 1 119 ?  -8.950  -2.254  -3.343 1.000 95.740 ? 119 ILE A N   1 
ATOM 926  C CA  ? ILE A 1 119 ?  -7.643  -2.848  -3.083 1.000 95.740 ? 119 ILE A CA  1 
ATOM 927  C C   ? ILE A 1 119 ?  -7.085  -3.449  -4.371 1.000 95.740 ? 119 ILE A C   1 
ATOM 928  C CB  ? ILE A 1 119 ?  -7.722  -3.925  -1.978 1.000 95.740 ? 119 ILE A CB  1 
ATOM 929  O O   ? ILE A 1 119 ?  -7.841  -3.923  -5.221 1.000 95.740 ? 119 ILE A O   1 
ATOM 930  C CG1 ? ILE A 1 119 ?  -8.708  -5.029  -2.378 1.000 95.740 ? 119 ILE A CG1 1 
ATOM 931  C CG2 ? ILE A 1 119 ?  -8.117  -3.296  -0.639 1.000 95.740 ? 119 ILE A CG2 1 
ATOM 932  C CD1 ? ILE A 1 119 ?  -8.744  -6.206  -1.413 1.000 95.740 ? 119 ILE A CD1 1 
ATOM 933  N N   ? MET A 1 120 ?  -5.868  -3.450  -4.423 1.000 94.740 ? 120 MET A N   1 
ATOM 934  C CA  ? MET A 1 120 ?  -5.232  -4.018  -5.608 1.000 94.740 ? 120 MET A CA  1 
ATOM 935  C C   ? MET A 1 120 ?  -3.826  -4.514  -5.286 1.000 94.740 ? 120 MET A C   1 
ATOM 936  C CB  ? MET A 1 120 ?  -5.177  -2.986  -6.736 1.000 94.740 ? 120 MET A CB  1 
ATOM 937  O O   ? MET A 1 120 ?  -3.156  -3.966  -4.409 1.000 94.740 ? 120 MET A O   1 
ATOM 938  C CG  ? MET A 1 120 ?  -4.333  -1.765  -6.409 1.000 94.740 ? 120 MET A CG  1 
ATOM 939  S SD  ? MET A 1 120 ?  -4.553  -0.412  -7.628 1.000 94.740 ? 120 MET A SD  1 
ATOM 940  C CE  ? MET A 1 120 ?  -6.227   0.139  -7.196 1.000 94.740 ? 120 MET A CE  1 
ATOM 941  N N   ? GLY A 1 121 ?  -3.379  -5.607  -6.006 1.000 94.460 ? 121 GLY A N   1 
ATOM 942  C CA  ? GLY A 1 121 ?  -2.053  -6.161  -5.784 1.000 94.460 ? 121 GLY A CA  1 
ATOM 943  C C   ? GLY A 1 121 ?  -1.802  -7.440  -6.559 1.000 94.460 ? 121 GLY A C   1 
ATOM 944  O O   ? GLY A 1 121 ?  -2.657  -7.883  -7.330 1.000 94.460 ? 121 GLY A O   1 
ATOM 945  N N   ? TRP A 1 122 ?  -0.557  -7.987  -6.452 1.000 93.380 ? 122 TRP A N   1 
ATOM 946  C CA  ? TRP A 1 122 ?  -0.106  -9.190  -7.143 1.000 93.380 ? 122 TRP A CA  1 
ATOM 947  C C   ? TRP A 1 122 ?  -0.027 -10.372  -6.182 1.000 93.380 ? 122 TRP A C   1 
ATOM 948  C CB  ? TRP A 1 122 ?   1.259  -8.955  -7.797 1.000 93.380 ? 122 TRP A CB  1 
ATOM 949  O O   ? TRP A 1 122 ?   0.786 -11.280  -6.371 1.000 93.380 ? 122 TRP A O   1 
ATOM 950  C CG  ? TRP A 1 122 ?   1.195  -8.183  -9.080 1.000 93.380 ? 122 TRP A CG  1 
ATOM 951  C CD1 ? TRP A 1 122 ?   1.126  -8.693 -10.346 1.000 93.380 ? 122 TRP A CD1 1 
ATOM 952  C CD2 ? TRP A 1 122 ?   1.198  -6.759  -9.220 1.000 93.380 ? 122 TRP A CD2 1 
ATOM 953  C CE2 ? TRP A 1 122 ?   1.128  -6.475 -10.602 1.000 93.380 ? 122 TRP A CE2 1 
ATOM 954  C CE3 ? TRP A 1 122 ?   1.251  -5.694  -8.311 1.000 93.380 ? 122 TRP A CE3 1 
ATOM 955  N NE1 ? TRP A 1 122 ?   1.086  -7.671 -11.267 1.000 93.380 ? 122 TRP A NE1 1 
ATOM 956  C CH2 ? TRP A 1 122 ?   1.165  -4.146 -10.185 1.000 93.380 ? 122 TRP A CH2 1 
ATOM 957  C CZ2 ? TRP A 1 122 ?   1.111  -5.169 -11.097 1.000 93.380 ? 122 TRP A CZ2 1 
ATOM 958  C CZ3 ? TRP A 1 122 ?   1.234  -4.395  -8.805 1.000 93.380 ? 122 TRP A CZ3 1 
ATOM 959  N N   ? GLY A 1 123 ?  -0.828 -10.319  -5.056 1.000 90.700 ? 123 GLY A N   1 
ATOM 960  C CA  ? GLY A 1 123 ?  -0.817 -11.391  -4.073 1.000 90.700 ? 123 GLY A CA  1 
ATOM 961  C C   ? GLY A 1 123 ?  -1.576 -12.624  -4.525 1.000 90.700 ? 123 GLY A C   1 
ATOM 962  O O   ? GLY A 1 123 ?  -2.134 -12.647  -5.625 1.000 90.700 ? 123 GLY A O   1 
ATOM 963  N N   ? THR A 1 124 ?  -1.593 -13.727  -3.638 1.000 90.380 ? 124 THR A N   1 
ATOM 964  C CA  ? THR A 1 124 ?  -2.290 -14.976  -3.928 1.000 90.380 ? 124 THR A CA  1 
ATOM 965  C C   ? THR A 1 124 ?  -3.795 -14.747  -4.021 1.000 90.380 ? 124 THR A C   1 
ATOM 966  C CB  ? THR A 1 124 ?  -1.995 -16.042  -2.856 1.000 90.380 ? 124 THR A CB  1 
ATOM 967  O O   ? THR A 1 124 ?  -4.348 -13.916  -3.297 1.000 90.380 ? 124 THR A O   1 
ATOM 968  C CG2 ? THR A 1 124 ?  -2.485 -15.591  -1.483 1.000 90.380 ? 124 THR A CG2 1 
ATOM 969  O OG1 ? THR A 1 124 ?  -2.657 -17.262  -3.209 1.000 90.380 ? 124 THR A OG1 1 
ATOM 970  N N   ? ILE A 1 125 ?  -4.544 -15.467  -4.989 1.000 89.550 ? 125 ILE A N   1 
ATOM 971  C CA  ? ILE A 1 125 ?  -5.974 -15.327  -5.239 1.000 89.550 ? 125 ILE A CA  1 
ATOM 972  C C   ? ILE A 1 125 ?  -6.726 -16.497  -4.609 1.000 89.550 ? 125 ILE A C   1 
ATOM 973  C CB  ? ILE A 1 125 ?  -6.277 -15.247  -6.752 1.000 89.550 ? 125 ILE A CB  1 
ATOM 974  O O   ? ILE A 1 125 ?  -7.908 -16.706  -4.889 1.000 89.550 ? 125 ILE A O   1 
ATOM 975  C CG1 ? ILE A 1 125 ?  -5.737 -16.489  -7.471 1.000 89.550 ? 125 ILE A CG1 1 
ATOM 976  C CG2 ? ILE A 1 125 ?  -5.691 -13.967  -7.354 1.000 89.550 ? 125 ILE A CG2 1 
ATOM 977  C CD1 ? ILE A 1 125 ?  -6.178 -16.603  -8.924 1.000 89.550 ? 125 ILE A CD1 1 
ATOM 978  N N   ? SER A 1 126 ?  -5.955 -17.313  -3.913 1.000 89.250 ? 126 SER A N   1 
ATOM 979  C CA  ? SER A 1 126 ?  -6.522 -18.465  -3.220 1.000 89.250 ? 126 SER A CA  1 
ATOM 980  C C   ? SER A 1 126 ?  -6.341 -18.347  -1.710 1.000 89.250 ? 126 SER A C   1 
ATOM 981  C CB  ? SER A 1 126 ?  -5.879 -19.760  -3.718 1.000 89.250 ? 126 SER A CB  1 
ATOM 982  O O   ? SER A 1 126 ?  -5.262 -17.988  -1.235 1.000 89.250 ? 126 SER A O   1 
ATOM 983  O OG  ? SER A 1 126 ?  -6.255 -20.856  -2.901 1.000 89.250 ? 126 SER A OG  1 
ATOM 984  N N   ? PRO A 1 127 ?  -7.413 -18.678  -0.932 1.000 86.630 ? 127 PRO A N   1 
ATOM 985  C CA  ? PRO A 1 127 ?  -7.365 -18.581   0.529 1.000 86.630 ? 127 PRO A CA  1 
ATOM 986  C C   ? PRO A 1 127 ?  -6.415 -19.597   1.158 1.000 86.630 ? 127 PRO A C   1 
ATOM 987  C CB  ? PRO A 1 127 ?  -8.812 -18.854   0.947 1.000 86.630 ? 127 PRO A CB  1 
ATOM 988  O O   ? PRO A 1 127 ?  -5.900 -19.370   2.255 1.000 86.630 ? 127 PRO A O   1 
ATOM 989  C CG  ? PRO A 1 127 ?  -9.613 -18.665  -0.300 1.000 86.630 ? 127 PRO A CG  1 
ATOM 990  C CD  ? PRO A 1 127 ?  -8.720 -18.913  -1.482 1.000 86.630 ? 127 PRO A CD  1 
ATOM 991  N N   ? THR A 1 128 ?  -6.018 -20.664   0.402 1.000 87.320 ? 128 THR A N   1 
ATOM 992  C CA  ? THR A 1 128 ?  -5.302 -21.770   1.028 1.000 87.320 ? 128 THR A CA  1 
ATOM 993  C C   ? THR A 1 128 ?  -4.046 -22.119   0.235 1.000 87.320 ? 128 THR A C   1 
ATOM 994  C CB  ? THR A 1 128 ?  -6.198 -23.016   1.151 1.000 87.320 ? 128 THR A CB  1 
ATOM 995  O O   ? THR A 1 128 ?  -3.191 -22.866   0.714 1.000 87.320 ? 128 THR A O   1 
ATOM 996  C CG2 ? THR A 1 128 ?  -7.350 -22.772   2.120 1.000 87.320 ? 128 THR A CG2 1 
ATOM 997  O OG1 ? THR A 1 128 ?  -6.733 -23.342  -0.138 1.000 87.320 ? 128 THR A OG1 1 
ATOM 998  N N   ? GLU A 1 129 ?  -3.912 -21.627  -0.958 1.000 86.090 ? 129 GLU A N   1 
ATOM 999  C CA  ? GLU A 1 129 ?  -2.765 -21.900  -1.819 1.000 86.090 ? 129 GLU A CA  1 
ATOM 1000 C C   ? GLU A 1 129 ?  -2.035 -20.612  -2.191 1.000 86.090 ? 129 GLU A C   1 
ATOM 1001 C CB  ? GLU A 1 129 ?  -3.205 -22.640  -3.084 1.000 86.090 ? 129 GLU A CB  1 
ATOM 1002 O O   ? GLU A 1 129 ?  -2.667 -19.616  -2.549 1.000 86.090 ? 129 GLU A O   1 
ATOM 1003 C CG  ? GLU A 1 129 ?  -3.765 -24.030  -2.820 1.000 86.090 ? 129 GLU A CG  1 
ATOM 1004 C CD  ? GLU A 1 129 ?  -4.133 -24.780  -4.091 1.000 86.090 ? 129 GLU A CD  1 
ATOM 1005 O OE1 ? GLU A 1 129 ?  -4.559 -25.954  -4.001 1.000 86.090 ? 129 GLU A OE1 1 
ATOM 1006 O OE2 ? GLU A 1 129 ?  -3.994 -24.189  -5.185 1.000 86.090 ? 129 GLU A OE2 1 
ATOM 1007 N N   ? GLU A 1 130 ?  -0.671 -20.673  -2.070 1.000 83.700 ? 130 GLU A N   1 
ATOM 1008 C CA  ? GLU A 1 130 ?   0.134 -19.517  -2.452 1.000 83.700 ? 130 GLU A CA  1 
ATOM 1009 C C   ? GLU A 1 130 ?   0.485 -19.554  -3.936 1.000 83.700 ? 130 GLU A C   1 
ATOM 1010 C CB  ? GLU A 1 130 ?   1.411 -19.449  -1.610 1.000 83.700 ? 130 GLU A CB  1 
ATOM 1011 O O   ? GLU A 1 130 ?   1.409 -20.262  -4.343 1.000 83.700 ? 130 GLU A O   1 
ATOM 1012 C CG  ? GLU A 1 130 ?   1.168 -19.097  -0.150 1.000 83.700 ? 130 GLU A CG  1 
ATOM 1013 C CD  ? GLU A 1 130 ?   2.450 -18.849   0.629 1.000 83.700 ? 130 GLU A CD  1 
ATOM 1014 O OE1 ? GLU A 1 130 ?   2.373 -18.448   1.813 1.000 83.700 ? 130 GLU A OE1 1 
ATOM 1015 O OE2 ? GLU A 1 130 ?   3.540 -19.055   0.050 1.000 83.700 ? 130 GLU A OE2 1 
ATOM 1016 N N   ? THR A 1 131 ?  -0.397 -19.047  -4.731 1.000 85.890 ? 131 THR A N   1 
ATOM 1017 C CA  ? THR A 1 131 ?  -0.154 -18.859  -6.157 1.000 85.890 ? 131 THR A CA  1 
ATOM 1018 C C   ? THR A 1 131 ?  -0.246 -17.383  -6.531 1.000 85.890 ? 131 THR A C   1 
ATOM 1019 C CB  ? THR A 1 131 ?  -1.151 -19.670  -7.005 1.000 85.890 ? 131 THR A CB  1 
ATOM 1020 O O   ? THR A 1 131 ?  -1.280 -16.746  -6.319 1.000 85.890 ? 131 THR A O   1 
ATOM 1021 C CG2 ? THR A 1 131 ?  -0.964 -21.168  -6.791 1.000 85.890 ? 131 THR A CG2 1 
ATOM 1022 O OG1 ? THR A 1 131 ?  -2.488 -19.309  -6.636 1.000 85.890 ? 131 THR A OG1 1 
ATOM 1023 N N   ? LEU A 1 132 ?   0.967 -16.795  -7.066 1.000 90.040 ? 132 LEU A N   1 
ATOM 1024 C CA  ? LEU A 1 132 ?   0.997 -15.383  -7.429 1.000 90.040 ? 132 LEU A CA  1 
ATOM 1025 C C   ? LEU A 1 132 ?   0.644 -15.192  -8.900 1.000 90.040 ? 132 LEU A C   1 
ATOM 1026 C CB  ? LEU A 1 132 ?   2.377 -14.785  -7.141 1.000 90.040 ? 132 LEU A CB  1 
ATOM 1027 O O   ? LEU A 1 132 ?   1.298 -15.758  -9.779 1.000 90.040 ? 132 LEU A O   1 
ATOM 1028 C CG  ? LEU A 1 132 ?   2.844 -14.826  -5.686 1.000 90.040 ? 132 LEU A CG  1 
ATOM 1029 C CD1 ? LEU A 1 132 ?   4.295 -14.370  -5.581 1.000 90.040 ? 132 LEU A CD1 1 
ATOM 1030 C CD2 ? LEU A 1 132 ?   1.942 -13.964  -4.809 1.000 90.040 ? 132 LEU A CD2 1 
ATOM 1031 N N   ? PRO A 1 133 ?  -0.414 -14.385  -9.189 1.000 92.270 ? 133 PRO A N   1 
ATOM 1032 C CA  ? PRO A 1 133 ?  -0.815 -14.143 -10.577 1.000 92.270 ? 133 PRO A CA  1 
ATOM 1033 C C   ? PRO A 1 133 ?   0.181 -13.269 -11.335 1.000 92.270 ? 133 PRO A C   1 
ATOM 1034 C CB  ? PRO A 1 133 ?  -2.165 -13.435 -10.435 1.000 92.270 ? 133 PRO A CB  1 
ATOM 1035 O O   ? PRO A 1 133 ?   0.953 -12.529 -10.720 1.000 92.270 ? 133 PRO A O   1 
ATOM 1036 C CG  ? PRO A 1 133 ?  -2.076 -12.699  -9.137 1.000 92.270 ? 133 PRO A CG  1 
ATOM 1037 C CD  ? PRO A 1 133 ?  -1.266 -13.522  -8.177 1.000 92.270 ? 133 PRO A CD  1 
ATOM 1038 N N   ? ASP A 1 134 ?   0.159 -13.282 -12.677 1.000 92.900 ? 134 ASP A N   1 
ATOM 1039 C CA  ? ASP A 1 134 ?   1.029 -12.486 -13.538 1.000 92.900 ? 134 ASP A CA  1 
ATOM 1040 C C   ? ASP A 1 134 ?   0.519 -11.052 -13.659 1.000 92.900 ? 134 ASP A C   1 
ATOM 1041 C CB  ? ASP A 1 134 ?   1.141 -13.123 -14.924 1.000 92.900 ? 134 ASP A CB  1 
ATOM 1042 O O   ? ASP A 1 134 ?   1.287 -10.138 -13.969 1.000 92.900 ? 134 ASP A O   1 
ATOM 1043 C CG  ? ASP A 1 134 ?   1.961 -14.401 -14.925 1.000 92.900 ? 134 ASP A CG  1 
ATOM 1044 O OD1 ? ASP A 1 134 ?   2.918 -14.512 -14.129 1.000 92.900 ? 134 ASP A OD1 1 
ATOM 1045 O OD2 ? ASP A 1 134 ?   1.650 -15.304 -15.732 1.000 92.900 ? 134 ASP A OD2 1 
ATOM 1046 N N   ? VAL A 1 135 ?  -0.779 -10.858 -13.378 1.000 94.260 ? 135 VAL A N   1 
ATOM 1047 C CA  ? VAL A 1 135 ?  -1.386  -9.532 -13.422 1.000 94.260 ? 135 VAL A CA  1 
ATOM 1048 C C   ? VAL A 1 135 ?  -1.965  -9.183 -12.053 1.000 94.260 ? 135 VAL A C   1 
ATOM 1049 C CB  ? VAL A 1 135 ?  -2.487  -9.448 -14.503 1.000 94.260 ? 135 VAL A CB  1 
ATOM 1050 O O   ? VAL A 1 135 ?  -2.271 -10.073 -11.256 1.000 94.260 ? 135 VAL A O   1 
ATOM 1051 C CG1 ? VAL A 1 135 ?  -1.919  -9.786 -15.880 1.000 94.260 ? 135 VAL A CG1 1 
ATOM 1052 C CG2 ? VAL A 1 135 ?  -3.647 -10.379 -14.156 1.000 94.260 ? 135 VAL A CG2 1 
ATOM 1053 N N   ? PRO A 1 136 ?  -2.121  -7.863 -11.787 1.000 95.030 ? 136 PRO A N   1 
ATOM 1054 C CA  ? PRO A 1 136 ?  -2.747  -7.489 -10.517 1.000 95.030 ? 136 PRO A CA  1 
ATOM 1055 C C   ? PRO A 1 136 ?  -4.256  -7.726 -10.511 1.000 95.030 ? 136 PRO A C   1 
ATOM 1056 C CB  ? PRO A 1 136 ?  -2.428  -5.997 -10.392 1.000 95.030 ? 136 PRO A CB  1 
ATOM 1057 O O   ? PRO A 1 136 ?  -4.912  -7.581 -11.546 1.000 95.030 ? 136 PRO A O   1 
ATOM 1058 C CG  ? PRO A 1 136 ?  -2.325  -5.509 -11.801 1.000 95.030 ? 136 PRO A CG  1 
ATOM 1059 C CD  ? PRO A 1 136 ?  -1.721  -6.599 -12.640 1.000 95.030 ? 136 PRO A CD  1 
ATOM 1060 N N   ? TYR A 1 137 ?  -4.754  -8.066  -9.325 1.000 95.210 ? 137 TYR A N   1 
ATOM 1061 C CA  ? TYR A 1 137 ?  -6.188  -8.207  -9.098 1.000 95.210 ? 137 TYR A CA  1 
ATOM 1062 C C   ? TYR A 1 137 ?  -6.713  -7.081  -8.214 1.000 95.210 ? 137 TYR A C   1 
ATOM 1063 C CB  ? TYR A 1 137 ?  -6.500  -9.562  -8.457 1.000 95.210 ? 137 TYR A CB  1 
ATOM 1064 O O   ? TYR A 1 137 ?  -6.005  -6.598  -7.327 1.000 95.210 ? 137 TYR A O   1 
ATOM 1065 C CG  ? TYR A 1 137 ?  -6.660 -10.683  -9.456 1.000 95.210 ? 137 TYR A CG  1 
ATOM 1066 C CD1 ? TYR A 1 137 ?  -7.804 -11.477  -9.465 1.000 95.210 ? 137 TYR A CD1 1 
ATOM 1067 C CD2 ? TYR A 1 137 ?  -5.666 -10.951 -10.392 1.000 95.210 ? 137 TYR A CD2 1 
ATOM 1068 C CE1 ? TYR A 1 137 ?  -7.955 -12.512 -10.382 1.000 95.210 ? 137 TYR A CE1 1 
ATOM 1069 C CE2 ? TYR A 1 137 ?  -5.806 -11.983 -11.314 1.000 95.210 ? 137 TYR A CE2 1 
ATOM 1070 O OH  ? TYR A 1 137 ?  -7.096 -13.780 -12.212 1.000 95.210 ? 137 TYR A OH  1 
ATOM 1071 C CZ  ? TYR A 1 137 ?  -6.952 -12.756 -11.301 1.000 95.210 ? 137 TYR A CZ  1 
ATOM 1072 N N   ? CYS A 1 138 ?  -8.033  -6.746  -8.498 1.000 95.340 ? 138 CYS A N   1 
ATOM 1073 C CA  ? CYS A 1 138 ?  -8.675  -5.654  -7.775 1.000 95.340 ? 138 CYS A CA  1 
ATOM 1074 C C   ? CYS A 1 138 ? -10.037  -6.080  -7.241 1.000 95.340 ? 138 CYS A C   1 
ATOM 1075 C CB  ? CYS A 1 138 ?  -8.830  -4.431  -8.678 1.000 95.340 ? 138 CYS A CB  1 
ATOM 1076 O O   ? CYS A 1 138 ? -10.737  -6.872  -7.875 1.000 95.340 ? 138 CYS A O   1 
ATOM 1077 S SG  ? CYS A 1 138 ?  -7.270  -3.821  -9.353 1.000 95.340 ? 138 CYS A SG  1 
ATOM 1078 N N   ? ALA A 1 139 ? -10.395  -5.529  -6.073 1.000 95.510 ? 139 ALA A N   1 
ATOM 1079 C CA  ? ALA A 1 139 ? -11.701  -5.788  -5.473 1.000 95.510 ? 139 ALA A CA  1 
ATOM 1080 C C   ? ALA A 1 139 ? -12.154  -4.609  -4.616 1.000 95.510 ? 139 ALA A C   1 
ATOM 1081 C CB  ? ALA A 1 139 ? -11.658  -7.065  -4.636 1.000 95.510 ? 139 ALA A CB  1 
ATOM 1082 O O   ? ALA A 1 139 ? -11.327  -3.899  -4.038 1.000 95.510 ? 139 ALA A O   1 
ATOM 1083 N N   ? ASN A 1 140 ? -13.501  -4.487  -4.630 1.000 95.500 ? 140 ASN A N   1 
ATOM 1084 C CA  ? ASN A 1 140 ? -14.094  -3.531  -3.701 1.000 95.500 ? 140 ASN A CA  1 
ATOM 1085 C C   ? ASN A 1 140 ? -14.378  -4.169  -2.345 1.000 95.500 ? 140 ASN A C   1 
ATOM 1086 C CB  ? ASN A 1 140 ? -15.376  -2.936  -4.288 1.000 95.500 ? 140 ASN A CB  1 
ATOM 1087 O O   ? ASN A 1 140 ? -14.896  -5.285  -2.276 1.000 95.500 ? 140 ASN A O   1 
ATOM 1088 C CG  ? ASN A 1 140 ? -15.109  -2.016  -5.463 1.000 95.500 ? 140 ASN A CG  1 
ATOM 1089 N ND2 ? ASN A 1 140 ? -16.042  -1.974  -6.407 1.000 95.500 ? 140 ASN A ND2 1 
ATOM 1090 O OD1 ? ASN A 1 140 ? -14.072  -1.351  -5.523 1.000 95.500 ? 140 ASN A OD1 1 
ATOM 1091 N N   ? ILE A 1 141 ? -13.945  -3.345  -1.284 1.000 95.770 ? 141 ILE A N   1 
ATOM 1092 C CA  ? ILE A 1 141 ? -14.241  -3.738   0.089 1.000 95.770 ? 141 ILE A CA  1 
ATOM 1093 C C   ? ILE A 1 141 ? -14.735  -2.528   0.877 1.000 95.770 ? 141 ILE A C   1 
ATOM 1094 C CB  ? ILE A 1 141 ? -13.005  -4.359   0.778 1.000 95.770 ? 141 ILE A CB  1 
ATOM 1095 O O   ? ILE A 1 141 ? -14.666  -1.395   0.395 1.000 95.770 ? 141 ILE A O   1 
ATOM 1096 C CG1 ? ILE A 1 141 ? -11.875  -3.327   0.878 1.000 95.770 ? 141 ILE A CG1 1 
ATOM 1097 C CG2 ? ILE A 1 141 ? -12.540  -5.610   0.027 1.000 95.770 ? 141 ILE A CG2 1 
ATOM 1098 C CD1 ? ILE A 1 141 ? -10.677  -3.799   1.690 1.000 95.770 ? 141 ILE A CD1 1 
ATOM 1099 N N   ? ASN A 1 142 ? -15.330  -2.810   2.162 1.000 95.840 ? 142 ASN A N   1 
ATOM 1100 C CA  ? ASN A 1 142 ? -15.868  -1.727   2.977 1.000 95.840 ? 142 ASN A CA  1 
ATOM 1101 C C   ? ASN A 1 142 ? -14.957  -1.408   4.159 1.000 95.840 ? 142 ASN A C   1 
ATOM 1102 C CB  ? ASN A 1 142 ? -17.275  -2.074   3.470 1.000 95.840 ? 142 ASN A CB  1 
ATOM 1103 O O   ? ASN A 1 142 ? -14.376  -2.313   4.761 1.000 95.840 ? 142 ASN A O   1 
ATOM 1104 C CG  ? ASN A 1 142 ? -18.279  -2.182   2.339 1.000 95.840 ? 142 ASN A CG  1 
ATOM 1105 N ND2 ? ASN A 1 142 ? -19.394  -2.855   2.598 1.000 95.840 ? 142 ASN A ND2 1 
ATOM 1106 O OD1 ? ASN A 1 142 ? -18.055  -1.665   1.242 1.000 95.840 ? 142 ASN A OD1 1 
ATOM 1107 N N   ? LEU A 1 143 ? -14.896  -0.109   4.282 1.000 95.880 ? 143 LEU A N   1 
ATOM 1108 C CA  ? LEU A 1 143 ? -14.285   0.301   5.541 1.000 95.880 ? 143 LEU A CA  1 
ATOM 1109 C C   ? LEU A 1 143 ? -15.230   0.051   6.711 1.000 95.880 ? 143 LEU A C   1 
ATOM 1110 C CB  ? LEU A 1 143 ? -13.896   1.781   5.491 1.000 95.880 ? 143 LEU A CB  1 
ATOM 1111 O O   ? LEU A 1 143 ? -16.398   0.443   6.666 1.000 95.880 ? 143 LEU A O   1 
ATOM 1112 C CG  ? LEU A 1 143 ? -12.960   2.274   6.596 1.000 95.880 ? 143 LEU A CG  1 
ATOM 1113 C CD1 ? LEU A 1 143 ? -11.596   1.603   6.473 1.000 95.880 ? 143 LEU A CD1 1 
ATOM 1114 C CD2 ? LEU A 1 143 ? -12.822   3.792   6.544 1.000 95.880 ? 143 LEU A CD2 1 
ATOM 1115 N N   ? LEU A 1 144 ? -14.670  -0.570   7.780 1.000 94.580 ? 144 LEU A N   1 
ATOM 1116 C CA  ? LEU A 1 144 ? -15.496  -1.002   8.903 1.000 94.580 ? 144 LEU A CA  1 
ATOM 1117 C C   ? LEU A 1 144 ? -15.088  -0.285  10.185 1.000 94.580 ? 144 LEU A C   1 
ATOM 1118 C CB  ? LEU A 1 144 ? -15.388  -2.517   9.095 1.000 94.580 ? 144 LEU A CB  1 
ATOM 1119 O O   ? LEU A 1 144 ? -13.993   0.275  10.267 1.000 94.580 ? 144 LEU A O   1 
ATOM 1120 C CG  ? LEU A 1 144 ? -15.685  -3.379   7.867 1.000 94.580 ? 144 LEU A CG  1 
ATOM 1121 C CD1 ? LEU A 1 144 ? -15.352  -4.840   8.151 1.000 94.580 ? 144 LEU A CD1 1 
ATOM 1122 C CD2 ? LEU A 1 144 ? -17.143  -3.230   7.447 1.000 94.580 ? 144 LEU A CD2 1 
ATOM 1123 N N   ? ASP A 1 145 ? -16.024  -0.378  11.119 1.000 91.790 ? 145 ASP A N   1 
ATOM 1124 C CA  ? ASP A 1 145 ? -15.725   0.110  12.462 1.000 91.790 ? 145 ASP A CA  1 
ATOM 1125 C C   ? ASP A 1 145 ? -14.677  -0.766  13.144 1.000 91.790 ? 145 ASP A C   1 
ATOM 1126 C CB  ? ASP A 1 145 ? -16.997   0.164  13.310 1.000 91.790 ? 145 ASP A CB  1 
ATOM 1127 O O   ? ASP A 1 145 ? -14.684  -1.989  12.986 1.000 91.790 ? 145 ASP A O   1 
ATOM 1128 C CG  ? ASP A 1 145 ? -16.826   0.968  14.586 1.000 91.790 ? 145 ASP A CG  1 
ATOM 1129 O OD1 ? ASP A 1 145 ? -16.237   0.450  15.559 1.000 91.790 ? 145 ASP A OD1 1 
ATOM 1130 O OD2 ? ASP A 1 145 ? -17.286   2.130  14.621 1.000 91.790 ? 145 ASP A OD2 1 
ATOM 1131 N N   ? ASP A 1 146 ? -13.807  -0.092  13.926 1.000 87.300 ? 146 ASP A N   1 
ATOM 1132 C CA  ? ASP A 1 146 ? -12.756  -0.818  14.632 1.000 87.300 ? 146 ASP A CA  1 
ATOM 1133 C C   ? ASP A 1 146 ? -13.340  -1.953  15.469 1.000 87.300 ? 146 ASP A C   1 
ATOM 1134 C CB  ? ASP A 1 146 ? -11.953   0.133  15.522 1.000 87.300 ? 146 ASP A CB  1 
ATOM 1135 O O   ? ASP A 1 146 ? -12.659  -2.944  15.743 1.000 87.300 ? 146 ASP A O   1 
ATOM 1136 C CG  ? ASP A 1 146 ? -11.031   1.046  14.734 1.000 87.300 ? 146 ASP A CG  1 
ATOM 1137 O OD1 ? ASP A 1 146 ? -10.806   0.795  13.530 1.000 87.300 ? 146 ASP A OD1 1 
ATOM 1138 O OD2 ? ASP A 1 146 ? -10.522   2.024  15.322 1.000 87.300 ? 146 ASP A OD2 1 
ATOM 1139 N N   ? ALA A 1 147 ? -14.584  -1.802  15.944 1.000 87.550 ? 147 ALA A N   1 
ATOM 1140 C CA  ? ALA A 1 147 ? -15.241  -2.780  16.809 1.000 87.550 ? 147 ALA A CA  1 
ATOM 1141 C C   ? ALA A 1 147 ? -15.392  -4.123  16.101 1.000 87.550 ? 147 ALA A C   1 
ATOM 1142 C CB  ? ALA A 1 147 ? -16.605  -2.262  17.258 1.000 87.550 ? 147 ALA A CB  1 
ATOM 1143 O O   ? ALA A 1 147 ? -15.475  -5.168  16.751 1.000 87.550 ? 147 ALA A O   1 
ATOM 1144 N N   ? VAL A 1 148 ? -15.414  -4.104  14.791 1.000 88.940 ? 148 VAL A N   1 
ATOM 1145 C CA  ? VAL A 1 148 ? -15.559  -5.319  13.996 1.000 88.940 ? 148 VAL A CA  1 
ATOM 1146 C C   ? VAL A 1 148 ? -14.251  -6.106  14.011 1.000 88.940 ? 148 VAL A C   1 
ATOM 1147 C CB  ? VAL A 1 148 ? -15.971  -4.999  12.541 1.000 88.940 ? 148 VAL A CB  1 
ATOM 1148 O O   ? VAL A 1 148 ? -14.262  -7.339  14.046 1.000 88.940 ? 148 VAL A O   1 
ATOM 1149 C CG1 ? VAL A 1 148 ? -16.028  -6.275  11.703 1.000 88.940 ? 148 VAL A CG1 1 
ATOM 1150 C CG2 ? VAL A 1 148 ? -17.318  -4.279  12.515 1.000 88.940 ? 148 VAL A CG2 1 
ATOM 1151 N N   ? CYS A 1 149 ? -13.094  -5.371  14.001 1.000 87.480 ? 149 CYS A N   1 
ATOM 1152 C CA  ? CYS A 1 149 ? -11.769  -5.970  13.890 1.000 87.480 ? 149 CYS A CA  1 
ATOM 1153 C C   ? CYS A 1 149 ? -11.202  -6.298  15.266 1.000 87.480 ? 149 CYS A C   1 
ATOM 1154 C CB  ? CYS A 1 149 ? -10.817  -5.032  13.148 1.000 87.480 ? 149 CYS A CB  1 
ATOM 1155 O O   ? CYS A 1 149 ? -10.275  -7.101  15.385 1.000 87.480 ? 149 CYS A O   1 
ATOM 1156 S SG  ? CYS A 1 149 ? -11.172  -4.884  11.383 1.000 87.480 ? 149 CYS A SG  1 
ATOM 1157 N N   ? GLU A 1 150 ? -11.739  -5.821  16.371 1.000 84.140 ? 150 GLU A N   1 
ATOM 1158 C CA  ? GLU A 1 150 ? -11.210  -5.956  17.725 1.000 84.140 ? 150 GLU A CA  1 
ATOM 1159 C C   ? GLU A 1 150 ? -11.265  -7.406  18.197 1.000 84.140 ? 150 GLU A C   1 
ATOM 1160 C CB  ? GLU A 1 150 ? -11.981  -5.057  18.696 1.000 84.140 ? 150 GLU A CB  1 
ATOM 1161 O O   ? GLU A 1 150 ? -10.283  -7.928  18.730 1.000 84.140 ? 150 GLU A O   1 
ATOM 1162 C CG  ? GLU A 1 150 ? -11.576  -3.592  18.631 1.000 84.140 ? 150 GLU A CG  1 
ATOM 1163 C CD  ? GLU A 1 150 ? -12.217  -2.744  19.718 1.000 84.140 ? 150 GLU A CD  1 
ATOM 1164 O OE1 ? GLU A 1 150 ? -11.910  -1.533  19.803 1.000 84.140 ? 150 GLU A OE1 1 
ATOM 1165 O OE2 ? GLU A 1 150 ? -13.032  -3.294  20.491 1.000 84.140 ? 150 GLU A OE2 1 
ATOM 1166 N N   ? PRO A 1 151 ? -12.352  -8.128  17.973 1.000 81.710 ? 151 PRO A N   1 
ATOM 1167 C CA  ? PRO A 1 151 ? -12.446  -9.501  18.477 1.000 81.710 ? 151 PRO A CA  1 
ATOM 1168 C C   ? PRO A 1 151 ? -11.414 -10.433  17.846 1.000 81.710 ? 151 PRO A C   1 
ATOM 1169 C CB  ? PRO A 1 151 ? -13.868  -9.920  18.093 1.000 81.710 ? 151 PRO A CB  1 
ATOM 1170 O O   ? PRO A 1 151 ? -10.768 -11.212  18.551 1.000 81.710 ? 151 PRO A O   1 
ATOM 1171 C CG  ? PRO A 1 151 ? -14.649  -8.647  18.071 1.000 81.710 ? 151 PRO A CG  1 
ATOM 1172 C CD  ? PRO A 1 151 ? -13.758  -7.549  17.564 1.000 81.710 ? 151 PRO A CD  1 
ATOM 1173 N N   ? PRO A 1 152 ? -11.232 -10.381  16.530 1.000 81.310 ? 152 PRO A N   1 
ATOM 1174 C CA  ? PRO A 1 152 ? -10.264 -11.282  15.900 1.000 81.310 ? 152 PRO A CA  1 
ATOM 1175 C C   ? PRO A 1 152 ?  -8.830 -10.764  15.988 1.000 81.310 ? 152 PRO A C   1 
ATOM 1176 C CB  ? PRO A 1 152 ? -10.734 -11.343  14.445 1.000 81.310 ? 152 PRO A CB  1 
ATOM 1177 O O   ? PRO A 1 152 ?  -7.880 -11.540  15.861 1.000 81.310 ? 152 PRO A O   1 
ATOM 1178 C CG  ? PRO A 1 152 ? -11.486 -10.069  14.232 1.000 81.310 ? 152 PRO A CG  1 
ATOM 1179 C CD  ? PRO A 1 152 ? -12.173  -9.701  15.517 1.000 81.310 ? 152 PRO A CD  1 
ATOM 1180 N N   ? TYR A 1 153 ?  -8.651  -9.334  16.279 1.000 81.810 ? 153 TYR A N   1 
ATOM 1181 C CA  ? TYR A 1 153 ?  -7.338  -8.700  16.337 1.000 81.810 ? 153 TYR A CA  1 
ATOM 1182 C C   ? TYR A 1 153 ?  -7.253  -7.728  17.508 1.000 81.810 ? 153 TYR A C   1 
ATOM 1183 C CB  ? TYR A 1 153 ?  -7.037  -7.967  15.027 1.000 81.810 ? 153 TYR A CB  1 
ATOM 1184 O O   ? TYR A 1 153 ?  -7.348  -6.513  17.322 1.000 81.810 ? 153 TYR A O   1 
ATOM 1185 C CG  ? TYR A 1 153 ?  -7.243  -8.814  13.795 1.000 81.810 ? 153 TYR A CG  1 
ATOM 1186 C CD1 ? TYR A 1 153 ?  -6.511  -9.983  13.600 1.000 81.810 ? 153 TYR A CD1 1 
ATOM 1187 C CD2 ? TYR A 1 153 ?  -8.169  -8.448  12.825 1.000 81.810 ? 153 TYR A CD2 1 
ATOM 1188 C CE1 ? TYR A 1 153 ?  -6.696 -10.767  12.466 1.000 81.810 ? 153 TYR A CE1 1 
ATOM 1189 C CE2 ? TYR A 1 153 ?  -8.362  -9.224  11.686 1.000 81.810 ? 153 TYR A CE2 1 
ATOM 1190 O OH  ? TYR A 1 153 ?  -7.810 -11.152  10.391 1.000 81.810 ? 153 TYR A OH  1 
ATOM 1191 C CZ  ? TYR A 1 153 ?  -7.623 -10.380  11.516 1.000 81.810 ? 153 TYR A CZ  1 
ATOM 1192 N N   ? PRO A 1 154 ?  -7.184  -8.085  18.763 1.000 71.000 ? 154 PRO A N   1 
ATOM 1193 C CA  ? PRO A 1 154 ?  -7.244  -7.227  19.949 1.000 71.000 ? 154 PRO A CA  1 
ATOM 1194 C C   ? PRO A 1 154 ?  -6.097  -6.222  20.009 1.000 71.000 ? 154 PRO A C   1 
ATOM 1195 C CB  ? PRO A 1 154 ?  -7.159  -8.223  21.108 1.000 71.000 ? 154 PRO A CB  1 
ATOM 1196 O O   ? PRO A 1 154 ?  -6.280  -5.098  20.485 1.000 71.000 ? 154 PRO A O   1 
ATOM 1197 C CG  ? PRO A 1 154 ?  -7.497  -9.546  20.501 1.000 71.000 ? 154 PRO A CG  1 
ATOM 1198 C CD  ? PRO A 1 154 ?  -7.229  -9.477  19.025 1.000 71.000 ? 154 PRO A CD  1 
ATOM 1199 N N   ? GLU A 1 155 ?  -5.003  -6.421  19.260 1.000 69.550 ? 155 GLU A N   1 
ATOM 1200 C CA  ? GLU A 1 155 ?  -3.785  -5.627  19.394 1.000 69.550 ? 155 GLU A CA  1 
ATOM 1201 C C   ? GLU A 1 155 ?  -3.631  -4.651  18.231 1.000 69.550 ? 155 GLU A C   1 
ATOM 1202 C CB  ? GLU A 1 155 ?  -2.557  -6.537  19.484 1.000 69.550 ? 155 GLU A CB  1 
ATOM 1203 O O   ? GLU A 1 155 ?  -3.123  -3.542  18.407 1.000 69.550 ? 155 GLU A O   1 
ATOM 1204 C CG  ? GLU A 1 155 ?  -2.470  -7.326  20.782 1.000 69.550 ? 155 GLU A CG  1 
ATOM 1205 C CD  ? GLU A 1 155 ?  -2.123  -6.464  21.986 1.000 69.550 ? 155 GLU A CD  1 
ATOM 1206 O OE1 ? GLU A 1 155 ?  -2.489  -6.836  23.124 1.000 69.550 ? 155 GLU A OE1 1 
ATOM 1207 O OE2 ? GLU A 1 155 ?  -1.481  -5.408  21.789 1.000 69.550 ? 155 GLU A OE2 1 
ATOM 1208 N N   ? PRO A 1 156 ?  -4.156  -4.859  16.901 1.000 62.830 ? 156 PRO A N   1 
ATOM 1209 C CA  ? PRO A 1 156 ?  -4.098  -3.989  15.724 1.000 62.830 ? 156 PRO A CA  1 
ATOM 1210 C C   ? PRO A 1 156 ?  -5.231  -2.965  15.692 1.000 62.830 ? 156 PRO A C   1 
ATOM 1211 C CB  ? PRO A 1 156 ?  -4.215  -4.969  14.554 1.000 62.830 ? 156 PRO A CB  1 
ATOM 1212 O O   ? PRO A 1 156 ?  -5.171  -1.997  14.929 1.000 62.830 ? 156 PRO A O   1 
ATOM 1213 C CG  ? PRO A 1 156 ?  -4.298  -6.318  15.193 1.000 62.830 ? 156 PRO A CG  1 
ATOM 1214 C CD  ? PRO A 1 156 ?  -4.419  -6.136  16.679 1.000 62.830 ? 156 PRO A CD  1 
ATOM 1215 N N   ? ALA A 1 157 ?  -6.239  -3.029  16.604 1.000 58.710 ? 157 ALA A N   1 
ATOM 1216 C CA  ? ALA A 1 157 ?  -7.452  -2.219  16.524 1.000 58.710 ? 157 ALA A CA  1 
ATOM 1217 C C   ? ALA A 1 157 ?  -7.232  -0.840  17.139 1.000 58.710 ? 157 ALA A C   1 
ATOM 1218 C CB  ? ALA A 1 157 ?  -8.612  -2.929  17.217 1.000 58.710 ? 157 ALA A CB  1 
ATOM 1219 O O   ? ALA A 1 157 ?  -8.096  -0.328  17.854 1.000 58.710 ? 157 ALA A O   1 
ATOM 1220 N N   ? THR A 1 158 ?  -5.982  -0.392  17.293 1.000 63.550 ? 158 THR A N   1 
ATOM 1221 C CA  ? THR A 1 158 ?  -5.587   0.938  17.741 1.000 63.550 ? 158 THR A CA  1 
ATOM 1222 C C   ? THR A 1 158 ?  -5.929   1.988  16.688 1.000 63.550 ? 158 THR A C   1 
ATOM 1223 C CB  ? THR A 1 158 ?  -4.081   0.997  18.058 1.000 63.550 ? 158 THR A CB  1 
ATOM 1224 O O   ? THR A 1 158 ?  -6.244   1.648  15.545 1.000 63.550 ? 158 THR A O   1 
ATOM 1225 C CG2 ? THR A 1 158 ?  -3.688  -0.080  19.064 1.000 63.550 ? 158 THR A CG2 1 
ATOM 1226 O OG1 ? THR A 1 158 ?  -3.337   0.801  16.849 1.000 63.550 ? 158 THR A OG1 1 
ATOM 1227 N N   ? GLY A 1 159 ?  -6.587   3.157  16.985 1.000 72.060 ? 159 GLY A N   1 
ATOM 1228 C CA  ? GLY A 1 159 ?  -6.929   4.319  16.180 1.000 72.060 ? 159 GLY A CA  1 
ATOM 1229 C C   ? GLY A 1 159 ?  -5.953   4.566  15.045 1.000 72.060 ? 159 GLY A C   1 
ATOM 1230 O O   ? GLY A 1 159 ?  -6.211   5.393  14.167 1.000 72.060 ? 159 GLY A O   1 
ATOM 1231 N N   ? ARG A 1 160 ?  -4.892   3.677  14.889 1.000 78.620 ? 160 ARG A N   1 
ATOM 1232 C CA  ? ARG A 1 160 ?  -3.838   3.933  13.913 1.000 78.620 ? 160 ARG A CA  1 
ATOM 1233 C C   ? ARG A 1 160 ?  -3.895   2.927  12.769 1.000 78.620 ? 160 ARG A C   1 
ATOM 1234 C CB  ? ARG A 1 160 ?  -2.462   3.887  14.582 1.000 78.620 ? 160 ARG A CB  1 
ATOM 1235 O O   ? ARG A 1 160 ?  -3.072   2.973  11.852 1.000 78.620 ? 160 ARG A O   1 
ATOM 1236 C CG  ? ARG A 1 160 ?  -2.239   4.988  15.607 1.000 78.620 ? 160 ARG A CG  1 
ATOM 1237 C CD  ? ARG A 1 160 ?  -0.840   4.927  16.205 1.000 78.620 ? 160 ARG A CD  1 
ATOM 1238 N NE  ? ARG A 1 160 ?  -0.630   5.980  17.193 1.000 78.620 ? 160 ARG A NE  1 
ATOM 1239 N NH1 ? ARG A 1 160 ?   1.601   5.494  17.542 1.000 78.620 ? 160 ARG A NH1 1 
ATOM 1240 N NH2 ? ARG A 1 160 ?   0.605   7.210  18.689 1.000 78.620 ? 160 ARG A NH2 1 
ATOM 1241 C CZ  ? ARG A 1 160 ?   0.525   6.226  17.806 1.000 78.620 ? 160 ARG A CZ  1 
ATOM 1242 N N   ? THR A 1 161 ?  -4.884   2.052  12.713 1.000 88.950 ? 161 THR A N   1 
ATOM 1243 C CA  ? THR A 1 161 ?  -5.152   1.083  11.657 1.000 88.950 ? 161 THR A CA  1 
ATOM 1244 C C   ? THR A 1 161 ?  -6.579   1.231  11.136 1.000 88.950 ? 161 THR A C   1 
ATOM 1245 C CB  ? THR A 1 161 ?  -4.930  -0.359  12.152 1.000 88.950 ? 161 THR A CB  1 
ATOM 1246 O O   ? THR A 1 161 ?  -7.437   1.796  11.816 1.000 88.950 ? 161 THR A O   1 
ATOM 1247 C CG2 ? THR A 1 161 ?  -3.494  -0.563  12.623 1.000 88.950 ? 161 THR A CG2 1 
ATOM 1248 O OG1 ? THR A 1 161 ?  -5.821  -0.625  13.242 1.000 88.950 ? 161 THR A OG1 1 
ATOM 1249 N N   ? LEU A 1 162 ?  -6.716   0.868   9.874 1.000 92.660 ? 162 LEU A N   1 
ATOM 1250 C CA  ? LEU A 1 162 ?  -8.023   0.771   9.233 1.000 92.660 ? 162 LEU A CA  1 
ATOM 1251 C C   ? LEU A 1 162 ?  -8.484  -0.680   9.156 1.000 92.660 ? 162 LEU A C   1 
ATOM 1252 C CB  ? LEU A 1 162 ?  -7.978   1.380   7.829 1.000 92.660 ? 162 LEU A CB  1 
ATOM 1253 O O   ? LEU A 1 162 ?  -7.677  -1.581   8.920 1.000 92.660 ? 162 LEU A O   1 
ATOM 1254 C CG  ? LEU A 1 162 ?  -7.540   2.843   7.738 1.000 92.660 ? 162 LEU A CG  1 
ATOM 1255 C CD1 ? LEU A 1 162 ?  -7.289   3.231   6.285 1.000 92.660 ? 162 LEU A CD1 1 
ATOM 1256 C CD2 ? LEU A 1 162 ?  -8.588   3.755   8.367 1.000 92.660 ? 162 LEU A CD2 1 
ATOM 1257 N N   ? CYS A 1 163 ?  -9.803  -0.807   9.431 1.000 93.370 ? 163 CYS A N   1 
ATOM 1258 C CA  ? CYS A 1 163 ? -10.474  -2.095   9.290 1.000 93.370 ? 163 CYS A CA  1 
ATOM 1259 C C   ? CYS A 1 163 ? -11.337  -2.125   8.034 1.000 93.370 ? 163 CYS A C   1 
ATOM 1260 C CB  ? CYS A 1 163 ? -11.334  -2.389  10.518 1.000 93.370 ? 163 CYS A CB  1 
ATOM 1261 O O   ? CYS A 1 163 ? -12.226  -1.289   7.866 1.000 93.370 ? 163 CYS A O   1 
ATOM 1262 S SG  ? CYS A 1 163 ? -12.081  -4.033  10.507 1.000 93.370 ? 163 CYS A SG  1 
ATOM 1263 N N   ? ALA A 1 164 ? -11.003  -3.173   7.181 1.000 94.830 ? 164 ALA A N   1 
ATOM 1264 C CA  ? ALA A 1 164 ? -11.733  -3.246   5.918 1.000 94.830 ? 164 ALA A CA  1 
ATOM 1265 C C   ? ALA A 1 164 ? -12.009  -4.695   5.527 1.000 94.830 ? 164 ALA A C   1 
ATOM 1266 C CB  ? ALA A 1 164 ? -10.954  -2.539   4.812 1.000 94.830 ? 164 ALA A CB  1 
ATOM 1267 O O   ? ALA A 1 164 ? -11.166  -5.571   5.730 1.000 94.830 ? 164 ALA A O   1 
ATOM 1268 N N   ? GLY A 1 165 ? -13.139  -4.934   5.055 1.000 94.060 ? 165 GLY A N   1 
ATOM 1269 C CA  ? GLY A 1 165 ? -13.565  -6.250   4.607 1.000 94.060 ? 165 GLY A CA  1 
ATOM 1270 C C   ? GLY A 1 165 ? -15.065  -6.354   4.401 1.000 94.060 ? 165 GLY A C   1 
ATOM 1271 O O   ? GLY A 1 165 ? -15.769  -5.342   4.409 1.000 94.060 ? 165 GLY A O   1 
ATOM 1272 N N   ? ILE A 1 166 ? -15.516  -7.586   4.090 1.000 93.340 ? 166 ILE A N   1 
ATOM 1273 C CA  ? ILE A 1 166 ? -16.930  -7.932   3.998 1.000 93.340 ? 166 ILE A CA  1 
ATOM 1274 C C   ? ILE A 1 166 ? -17.311  -8.856   5.153 1.000 93.340 ? 166 ILE A C   1 
ATOM 1275 C CB  ? ILE A 1 166 ? -17.263  -8.599   2.645 1.000 93.340 ? 166 ILE A CB  1 
ATOM 1276 O O   ? ILE A 1 166 ? -16.722  -9.927   5.319 1.000 93.340 ? 166 ILE A O   1 
ATOM 1277 C CG1 ? ILE A 1 166 ? -16.790  -7.717   1.484 1.000 93.340 ? 166 ILE A CG1 1 
ATOM 1278 C CG2 ? ILE A 1 166 ? -18.764  -8.886   2.539 1.000 93.340 ? 166 ILE A CG2 1 
ATOM 1279 C CD1 ? ILE A 1 166 ? -17.574  -6.421   1.331 1.000 93.340 ? 166 ILE A CD1 1 
ATOM 1280 N N   ? PRO A 1 167 ? -18.173  -8.323   6.050 1.000 89.120 ? 167 PRO A N   1 
ATOM 1281 C CA  ? PRO A 1 167 ? -18.540  -9.120   7.223 1.000 89.120 ? 167 PRO A CA  1 
ATOM 1282 C C   ? PRO A 1 167 ? -18.838 -10.577   6.876 1.000 89.120 ? 167 PRO A C   1 
ATOM 1283 C CB  ? PRO A 1 167 ? -19.793  -8.417   7.749 1.000 89.120 ? 167 PRO A CB  1 
ATOM 1284 O O   ? PRO A 1 167 ? -18.503 -11.480   7.647 1.000 89.120 ? 167 PRO A O   1 
ATOM 1285 C CG  ? PRO A 1 167 ? -19.603  -6.978   7.390 1.000 89.120 ? 167 PRO A CG  1 
ATOM 1286 C CD  ? PRO A 1 167 ? -18.954  -6.907   6.038 1.000 89.120 ? 167 PRO A CD  1 
ATOM 1287 N N   ? GLU A 1 168 ? -19.462 -10.808   5.726 1.000 91.710 ? 168 GLU A N   1 
ATOM 1288 C CA  ? GLU A 1 168 ? -19.788 -12.165   5.297 1.000 91.710 ? 168 GLU A CA  1 
ATOM 1289 C C   ? GLU A 1 168 ? -18.561 -12.875   4.731 1.000 91.710 ? 168 GLU A C   1 
ATOM 1290 C CB  ? GLU A 1 168 ? -20.911 -12.146   4.257 1.000 91.710 ? 168 GLU A CB  1 
ATOM 1291 O O   ? GLU A 1 168 ? -18.579 -14.091   4.530 1.000 91.710 ? 168 GLU A O   1 
ATOM 1292 C CG  ? GLU A 1 168 ? -22.242 -11.643   4.799 1.000 91.710 ? 168 GLU A CG  1 
ATOM 1293 C CD  ? GLU A 1 168 ? -22.322 -10.127   4.881 1.000 91.710 ? 168 GLU A CD  1 
ATOM 1294 O OE1 ? GLU A 1 168 ? -23.225  -9.604   5.573 1.000 91.710 ? 168 GLU A OE1 1 
ATOM 1295 O OE2 ? GLU A 1 168 ? -21.477  -9.457   4.248 1.000 91.710 ? 168 GLU A OE2 1 
ATOM 1296 N N   ? GLY A 1 169 ? -17.481 -12.171   4.507 1.000 92.120 ? 169 GLY A N   1 
ATOM 1297 C CA  ? GLY A 1 169 ? -16.273 -12.729   3.920 1.000 92.120 ? 169 GLY A CA  1 
ATOM 1298 C C   ? GLY A 1 169 ? -16.280 -12.706   2.403 1.000 92.120 ? 169 GLY A C   1 
ATOM 1299 O O   ? GLY A 1 169 ? -17.152 -12.085   1.791 1.000 92.120 ? 169 GLY A O   1 
ATOM 1300 N N   ? GLY A 1 170 ? -15.215 -13.178   1.830 1.000 90.480 ? 170 GLY A N   1 
ATOM 1301 C CA  ? GLY A 1 170 ? -15.270 -13.318   0.384 1.000 90.480 ? 170 GLY A CA  1 
ATOM 1302 C C   ? GLY A 1 170 ? -14.360 -12.346  -0.344 1.000 90.480 ? 170 GLY A C   1 
ATOM 1303 O O   ? GLY A 1 170 ? -13.976 -12.588  -1.491 1.000 90.480 ? 170 GLY A O   1 
ATOM 1304 N N   ? LYS A 1 171 ? -14.041 -11.317   0.284 1.000 92.920 ? 171 LYS A N   1 
ATOM 1305 C CA  ? LYS A 1 171 ? -13.092 -10.371  -0.297 1.000 92.920 ? 171 LYS A CA  1 
ATOM 1306 C C   ? LYS A 1 171 ? -12.061  -9.922   0.736 1.000 92.920 ? 171 LYS A C   1 
ATOM 1307 C CB  ? LYS A 1 171 ? -13.825  -9.156  -0.867 1.000 92.920 ? 171 LYS A CB  1 
ATOM 1308 O O   ? LYS A 1 171 ? -12.421  -9.508   1.840 1.000 92.920 ? 171 LYS A O   1 
ATOM 1309 C CG  ? LYS A 1 171 ? -14.747  -9.481  -2.033 1.000 92.920 ? 171 LYS A CG  1 
ATOM 1310 C CD  ? LYS A 1 171 ? -15.479  -8.240  -2.530 1.000 92.920 ? 171 LYS A CD  1 
ATOM 1311 C CE  ? LYS A 1 171 ? -16.441  -8.573  -3.662 1.000 92.920 ? 171 LYS A CE  1 
ATOM 1312 N NZ  ? LYS A 1 171 ? -17.248  -7.385  -4.071 1.000 92.920 ? 171 LYS A NZ  1 
ATOM 1313 N N   ? ASP A 1 172 ? -10.796  -9.922   0.348 1.000 92.350 ? 172 ASP A N   1 
ATOM 1314 C CA  ? ASP A 1 172 ?  -9.711  -9.556   1.253 1.000 92.350 ? 172 ASP A CA  1 
ATOM 1315 C C   ? ASP A 1 172 ?  -8.366  -9.566   0.530 1.000 92.350 ? 172 ASP A C   1 
ATOM 1316 C CB  ? ASP A 1 172 ?  -9.670 -10.505   2.453 1.000 92.350 ? 172 ASP A CB  1 
ATOM 1317 O O   ? ASP A 1 172 ?  -8.290  -9.927  -0.646 1.000 92.350 ? 172 ASP A O   1 
ATOM 1318 C CG  ? ASP A 1 172 ?  -9.039  -9.878   3.684 1.000 92.350 ? 172 ASP A CG  1 
ATOM 1319 O OD1 ? ASP A 1 172 ?  -8.526  -8.742   3.594 1.000 92.350 ? 172 ASP A OD1 1 
ATOM 1320 O OD2 ? ASP A 1 172 ?  -9.053 -10.528   4.752 1.000 92.350 ? 172 ASP A OD2 1 
ATOM 1321 N N   ? THR A 1 173 ?  -7.360  -8.926   1.211 1.000 91.720 ? 173 THR A N   1 
ATOM 1322 C CA  ? THR A 1 173 ?  -5.988  -9.070   0.737 1.000 91.720 ? 173 THR A CA  1 
ATOM 1323 C C   ? THR A 1 173 ?  -5.376 -10.374   1.242 1.000 91.720 ? 173 THR A C   1 
ATOM 1324 C CB  ? THR A 1 173 ?  -5.115  -7.883   1.184 1.000 91.720 ? 173 THR A CB  1 
ATOM 1325 O O   ? THR A 1 173 ?  -5.703 -10.837   2.337 1.000 91.720 ? 173 THR A O   1 
ATOM 1326 C CG2 ? THR A 1 173 ?  -5.610  -6.576   0.574 1.000 91.720 ? 173 THR A CG2 1 
ATOM 1327 O OG1 ? THR A 1 173 ?  -5.157  -7.777   2.612 1.000 91.720 ? 173 THR A OG1 1 
ATOM 1328 N N   ? CYS A 1 174 ?  -4.518 -10.946   0.481 1.000 89.730 ? 174 CYS A N   1 
ATOM 1329 C CA  ? CYS A 1 174 ?  -3.865 -12.201   0.835 1.000 89.730 ? 174 CYS A CA  1 
ATOM 1330 C C   ? CYS A 1 174 ?  -2.354 -12.096   0.667 1.000 89.730 ? 174 CYS A C   1 
ATOM 1331 C CB  ? CYS A 1 174 ?  -4.403 -13.347  -0.022 1.000 89.730 ? 174 CYS A CB  1 
ATOM 1332 O O   ? CYS A 1 174 ?  -1.822 -11.002   0.468 1.000 89.730 ? 174 CYS A O   1 
ATOM 1333 S SG  ? CYS A 1 174 ?  -4.252 -14.970   0.755 1.000 89.730 ? 174 CYS A SG  1 
ATOM 1334 N N   ? GLY A 1 175 ?  -1.696 -13.193   0.874 1.000 88.400 ? 175 GLY A N   1 
ATOM 1335 C CA  ? GLY A 1 175 ?  -0.245 -13.190   0.778 1.000 88.400 ? 175 GLY A CA  1 
ATOM 1336 C C   ? GLY A 1 175 ?   0.266 -12.584  -0.515 1.000 88.400 ? 175 GLY A C   1 
ATOM 1337 O O   ? GLY A 1 175 ?  -0.292 -12.830  -1.586 1.000 88.400 ? 175 GLY A O   1 
ATOM 1338 N N   ? GLY A 1 176 ?   1.336 -11.742  -0.390 1.000 87.010 ? 176 GLY A N   1 
ATOM 1339 C CA  ? GLY A 1 176 ?   1.931 -11.172  -1.588 1.000 87.010 ? 176 GLY A CA  1 
ATOM 1340 C C   ? GLY A 1 176 ?   1.427  -9.775  -1.898 1.000 87.010 ? 176 GLY A C   1 
ATOM 1341 O O   ? GLY A 1 176 ?   1.959  -9.100  -2.782 1.000 87.010 ? 176 GLY A O   1 
ATOM 1342 N N   ? ASP A 1 177 ?   0.373  -9.238  -1.143 1.000 90.470 ? 177 ASP A N   1 
ATOM 1343 C CA  ? ASP A 1 177 ?  -0.173  -7.904  -1.371 1.000 90.470 ? 177 ASP A CA  1 
ATOM 1344 C C   ? ASP A 1 177 ?   0.240  -6.944  -0.258 1.000 90.470 ? 177 ASP A C   1 
ATOM 1345 C CB  ? ASP A 1 177 ?  -1.698  -7.959  -1.479 1.000 90.470 ? 177 ASP A CB  1 
ATOM 1346 O O   ? ASP A 1 177 ?  -0.295  -5.838  -0.154 1.000 90.470 ? 177 ASP A O   1 
ATOM 1347 C CG  ? ASP A 1 177 ?  -2.179  -8.570  -2.783 1.000 90.470 ? 177 ASP A CG  1 
ATOM 1348 O OD1 ? ASP A 1 177 ?  -1.455  -8.487  -3.799 1.000 90.470 ? 177 ASP A OD1 1 
ATOM 1349 O OD2 ? ASP A 1 177 ?  -3.293  -9.136  -2.797 1.000 90.470 ? 177 ASP A OD2 1 
ATOM 1350 N N   ? SER A 1 178 ?   1.162  -7.428   0.618 1.000 91.770 ? 178 SER A N   1 
ATOM 1351 C CA  ? SER A 1 178 ?   1.662  -6.524   1.649 1.000 91.770 ? 178 SER A CA  1 
ATOM 1352 C C   ? SER A 1 178 ?   2.215  -5.241   1.038 1.000 91.770 ? 178 SER A C   1 
ATOM 1353 C CB  ? SER A 1 178 ?   2.745  -7.208   2.484 1.000 91.770 ? 178 SER A CB  1 
ATOM 1354 O O   ? SER A 1 178 ?   2.900  -5.280   0.014 1.000 91.770 ? 178 SER A O   1 
ATOM 1355 O OG  ? SER A 1 178 ?   2.189  -8.243   3.277 1.000 91.770 ? 178 SER A OG  1 
ATOM 1356 N N   ? GLY A 1 179 ?   1.759  -4.089   1.716 1.000 92.890 ? 179 GLY A N   1 
ATOM 1357 C CA  ? GLY A 1 179 ?   2.314  -2.824   1.262 1.000 92.890 ? 179 GLY A CA  1 
ATOM 1358 C C   ? GLY A 1 179 ?   1.510  -2.186   0.145 1.000 92.890 ? 179 GLY A C   1 
ATOM 1359 O O   ? GLY A 1 179 ?   1.786  -1.054  -0.257 1.000 92.890 ? 179 GLY A O   1 
ATOM 1360 N N   ? GLY A 1 180 ?   0.601  -2.935  -0.349 1.000 94.370 ? 180 GLY A N   1 
ATOM 1361 C CA  ? GLY A 1 180 ?  -0.285  -2.453  -1.396 1.000 94.370 ? 180 GLY A CA  1 
ATOM 1362 C C   ? GLY A 1 180 ?  -1.281  -1.418  -0.906 1.000 94.370 ? 180 GLY A C   1 
ATOM 1363 O O   ? GLY A 1 180 ?  -1.533  -1.312   0.296 1.000 94.370 ? 180 GLY A O   1 
ATOM 1364 N N   ? PRO A 1 181 ?  -1.986  -0.666  -1.838 1.000 96.260 ? 181 PRO A N   1 
ATOM 1365 C CA  ? PRO A 1 181 ?  -2.818   0.488  -1.488 1.000 96.260 ? 181 PRO A CA  1 
ATOM 1366 C C   ? PRO A 1 181 ?  -4.273   0.108  -1.222 1.000 96.260 ? 181 PRO A C   1 
ATOM 1367 C CB  ? PRO A 1 181 ?  -2.706   1.391  -2.719 1.000 96.260 ? 181 PRO A CB  1 
ATOM 1368 O O   ? PRO A 1 181 ?  -4.814  -0.780  -1.886 1.000 96.260 ? 181 PRO A O   1 
ATOM 1369 C CG  ? PRO A 1 181 ?  -2.541   0.450  -3.869 1.000 96.260 ? 181 PRO A CG  1 
ATOM 1370 C CD  ? PRO A 1 181 ?  -1.684  -0.700  -3.425 1.000 96.260 ? 181 PRO A CD  1 
ATOM 1371 N N   ? LEU A 1 182 ?  -4.868   0.658  -0.152 1.000 96.710 ? 182 LEU A N   1 
ATOM 1372 C CA  ? LEU A 1 182 ?  -6.302   0.778   0.085 1.000 96.710 ? 182 LEU A CA  1 
ATOM 1373 C C   ? LEU A 1 182 ?  -6.800   2.169  -0.291 1.000 96.710 ? 182 LEU A C   1 
ATOM 1374 C CB  ? LEU A 1 182 ?  -6.629   0.486   1.552 1.000 96.710 ? 182 LEU A CB  1 
ATOM 1375 O O   ? LEU A 1 182 ?  -6.448   3.157   0.358 1.000 96.710 ? 182 LEU A O   1 
ATOM 1376 C CG  ? LEU A 1 182 ?  -8.113   0.436   1.919 1.000 96.710 ? 182 LEU A CG  1 
ATOM 1377 C CD1 ? LEU A 1 182 ?  -8.722  -0.892   1.483 1.000 96.710 ? 182 LEU A CD1 1 
ATOM 1378 C CD2 ? LEU A 1 182 ?  -8.301   0.650   3.417 1.000 96.710 ? 182 LEU A CD2 1 
ATOM 1379 N N   ? ILE A 1 183 ?  -7.722   2.253  -1.357 1.000 96.540 ? 183 ILE A N   1 
ATOM 1380 C CA  ? ILE A 1 183 ?  -8.192   3.521  -1.904 1.000 96.540 ? 183 ILE A CA  1 
ATOM 1381 C C   ? ILE A 1 183 ?  -9.684   3.682  -1.625 1.000 96.540 ? 183 ILE A C   1 
ATOM 1382 C CB  ? ILE A 1 183 ?  -7.916   3.618  -3.422 1.000 96.540 ? 183 ILE A CB  1 
ATOM 1383 O O   ? ILE A 1 183 ? -10.495   2.857  -2.054 1.000 96.540 ? 183 ILE A O   1 
ATOM 1384 C CG1 ? ILE A 1 183 ?  -6.422   3.426  -3.707 1.000 96.540 ? 183 ILE A CG1 1 
ATOM 1385 C CG2 ? ILE A 1 183 ?  -8.412   4.957  -3.976 1.000 96.540 ? 183 ILE A CG2 1 
ATOM 1386 C CD1 ? ILE A 1 183 ?  -6.089   3.270  -5.184 1.000 96.540 ? 183 ILE A CD1 1 
ATOM 1387 N N   ? CYS A 1 184 ?  -9.984   4.752  -0.900 1.000 95.670 ? 184 CYS A N   1 
ATOM 1388 C CA  ? CYS A 1 184 ? -11.367   5.089  -0.581 1.000 95.670 ? 184 CYS A CA  1 
ATOM 1389 C C   ? CYS A 1 184 ? -11.741   6.454  -1.149 1.000 95.670 ? 184 CYS A C   1 
ATOM 1390 C CB  ? CYS A 1 184 ? -11.587   5.078   0.931 1.000 95.670 ? 184 CYS A CB  1 
ATOM 1391 O O   ? CYS A 1 184 ? -11.012   7.429  -0.962 1.000 95.670 ? 184 CYS A O   1 
ATOM 1392 S SG  ? CYS A 1 184 ? -11.008   3.571   1.740 1.000 95.670 ? 184 CYS A SG  1 
ATOM 1393 N N   ? ASN A 1 185 ? -12.846   6.489  -1.922 1.000 91.060 ? 185 ASN A N   1 
ATOM 1394 C CA  ? ASN A 1 185 ? -13.306   7.746  -2.501 1.000 91.060 ? 185 ASN A CA  1 
ATOM 1395 C C   ? ASN A 1 185 ? -12.198   8.439  -3.289 1.000 91.060 ? 185 ASN A C   1 
ATOM 1396 C CB  ? ASN A 1 185 ? -13.843   8.675  -1.411 1.000 91.060 ? 185 ASN A CB  1 
ATOM 1397 O O   ? ASN A 1 185 ? -11.989   9.645  -3.145 1.000 91.060 ? 185 ASN A O   1 
ATOM 1398 C CG  ? ASN A 1 185 ? -15.040   8.093  -0.685 1.000 91.060 ? 185 ASN A CG  1 
ATOM 1399 N ND2 ? ASN A 1 185 ? -15.096   8.298   0.625 1.000 91.060 ? 185 ASN A ND2 1 
ATOM 1400 O OD1 ? ASN A 1 185 ? -15.907   7.464  -1.297 1.000 91.060 ? 185 ASN A OD1 1 
ATOM 1401 N N   ? GLY A 1 186 ? -11.317   7.651  -3.924 1.000 90.310 ? 186 GLY A N   1 
ATOM 1402 C CA  ? GLY A 1 186 ? -10.316   8.179  -4.837 1.000 90.310 ? 186 GLY A CA  1 
ATOM 1403 C C   ? GLY A 1 186 ?  -9.042   8.615  -4.139 1.000 90.310 ? 186 GLY A C   1 
ATOM 1404 O O   ? GLY A 1 186 ?  -8.175   9.240  -4.752 1.000 90.310 ? 186 GLY A O   1 
ATOM 1405 N N   ? GLN A 1 187 ?  -8.940   8.333  -2.823 1.000 94.320 ? 187 GLN A N   1 
ATOM 1406 C CA  ? GLN A 1 187 ?  -7.761   8.747  -2.070 1.000 94.320 ? 187 GLN A CA  1 
ATOM 1407 C C   ? GLN A 1 187 ?  -7.064   7.547  -1.435 1.000 94.320 ? 187 GLN A C   1 
ATOM 1408 C CB  ? GLN A 1 187 ?  -8.141   9.764  -0.993 1.000 94.320 ? 187 GLN A CB  1 
ATOM 1409 O O   ? GLN A 1 187 ?  -7.720   6.588  -1.024 1.000 94.320 ? 187 GLN A O   1 
ATOM 1410 C CG  ? GLN A 1 187 ?  -8.725  11.057  -1.546 1.000 94.320 ? 187 GLN A CG  1 
ATOM 1411 C CD  ? GLN A 1 187 ?  -8.941  12.109  -0.475 1.000 94.320 ? 187 GLN A CD  1 
ATOM 1412 N NE2 ? GLN A 1 187 ?  -8.397  13.301  -0.697 1.000 94.320 ? 187 GLN A NE2 1 
ATOM 1413 O OE1 ? GLN A 1 187 ?  -9.591  11.854   0.543 1.000 94.320 ? 187 GLN A OE1 1 
ATOM 1414 N N   ? PHE A 1 188 ?  -5.742   7.654  -1.293 1.000 96.330 ? 188 PHE A N   1 
ATOM 1415 C CA  ? PHE A 1 188 ?  -4.867   6.668  -0.671 1.000 96.330 ? 188 PHE A CA  1 
ATOM 1416 C C   ? PHE A 1 188 ?  -5.038   6.671   0.844 1.000 96.330 ? 188 PHE A C   1 
ATOM 1417 C CB  ? PHE A 1 188 ?  -3.404   6.940  -1.034 1.000 96.330 ? 188 PHE A CB  1 
ATOM 1418 O O   ? PHE A 1 188 ?  -4.549   7.573   1.527 1.000 96.330 ? 188 PHE A O   1 
ATOM 1419 C CG  ? PHE A 1 188 ?  -2.442   5.922  -0.485 1.000 96.330 ? 188 PHE A CG  1 
ATOM 1420 C CD1 ? PHE A 1 188 ?  -1.196   6.309  -0.008 1.000 96.330 ? 188 PHE A CD1 1 
ATOM 1421 C CD2 ? PHE A 1 188 ?  -2.785   4.576  -0.446 1.000 96.330 ? 188 PHE A CD2 1 
ATOM 1422 C CE1 ? PHE A 1 188 ?  -0.303   5.368   0.502 1.000 96.330 ? 188 PHE A CE1 1 
ATOM 1423 C CE2 ? PHE A 1 188 ?  -1.898   3.631   0.062 1.000 96.330 ? 188 PHE A CE2 1 
ATOM 1424 C CZ  ? PHE A 1 188 ?  -0.658   4.028   0.534 1.000 96.330 ? 188 PHE A CZ  1 
ATOM 1425 N N   ? GLN A 1 189 ?  -5.746   5.607   1.355 1.000 96.470 ? 189 GLN A N   1 
ATOM 1426 C CA  ? GLN A 1 189 ?  -6.158   5.671   2.753 1.000 96.470 ? 189 GLN A CA  1 
ATOM 1427 C C   ? GLN A 1 189 ?  -5.420   4.630   3.591 1.000 96.470 ? 189 GLN A C   1 
ATOM 1428 C CB  ? GLN A 1 189 ?  -7.669   5.470   2.878 1.000 96.470 ? 189 GLN A CB  1 
ATOM 1429 O O   ? GLN A 1 189 ?  -5.300   4.779   4.809 1.000 96.470 ? 189 GLN A O   1 
ATOM 1430 C CG  ? GLN A 1 189 ?  -8.492   6.583   2.242 1.000 96.470 ? 189 GLN A CG  1 
ATOM 1431 C CD  ? GLN A 1 189 ?  -8.477   7.862   3.057 1.000 96.470 ? 189 GLN A CD  1 
ATOM 1432 N NE2 ? GLN A 1 189 ?  -8.875   8.966   2.434 1.000 96.470 ? 189 GLN A NE2 1 
ATOM 1433 O OE1 ? GLN A 1 189 ?  -8.113   7.858   4.237 1.000 96.470 ? 189 GLN A OE1 1 
ATOM 1434 N N   ? GLY A 1 190 ?  -4.848   3.620   2.989 1.000 95.050 ? 190 GLY A N   1 
ATOM 1435 C CA  ? GLY A 1 190 ?  -4.270   2.578   3.822 1.000 95.050 ? 190 GLY A CA  1 
ATOM 1436 C C   ? GLY A 1 190 ?  -3.198   1.773   3.113 1.000 95.050 ? 190 GLY A C   1 
ATOM 1437 O O   ? GLY A 1 190 ?  -3.119   1.781   1.883 1.000 95.050 ? 190 GLY A O   1 
ATOM 1438 N N   ? ILE A 1 191 ?  -2.388   1.058   3.901 1.000 95.500 ? 191 ILE A N   1 
ATOM 1439 C CA  ? ILE A 1 191 ?  -1.358   0.116   3.477 1.000 95.500 ? 191 ILE A CA  1 
ATOM 1440 C C   ? ILE A 1 191 ?  -1.647  -1.264   4.064 1.000 95.500 ? 191 ILE A C   1 
ATOM 1441 C CB  ? ILE A 1 191 ?   0.051   0.593   3.897 1.000 95.500 ? 191 ILE A CB  1 
ATOM 1442 O O   ? ILE A 1 191 ?  -1.893  -1.395   5.265 1.000 95.500 ? 191 ILE A O   1 
ATOM 1443 C CG1 ? ILE A 1 191 ?   0.358   1.962   3.278 1.000 95.500 ? 191 ILE A CG1 1 
ATOM 1444 C CG2 ? ILE A 1 191 ?   1.111  -0.438   3.498 1.000 95.500 ? 191 ILE A CG2 1 
ATOM 1445 C CD1 ? ILE A 1 191 ?   1.583   2.646   3.868 1.000 95.500 ? 191 ILE A CD1 1 
ATOM 1446 N N   ? VAL A 1 192 ?  -1.651  -2.190   3.232 1.000 93.820 ? 192 VAL A N   1 
ATOM 1447 C CA  ? VAL A 1 192 ?  -1.926  -3.538   3.719 1.000 93.820 ? 192 VAL A CA  1 
ATOM 1448 C C   ? VAL A 1 192 ?  -0.948  -3.892   4.838 1.000 93.820 ? 192 VAL A C   1 
ATOM 1449 C CB  ? VAL A 1 192 ?  -1.838  -4.582   2.584 1.000 93.820 ? 192 VAL A CB  1 
ATOM 1450 O O   ? VAL A 1 192 ?   0.269  -3.844   4.645 1.000 93.820 ? 192 VAL A O   1 
ATOM 1451 C CG1 ? VAL A 1 192 ?  -2.036  -5.994   3.131 1.000 93.820 ? 192 VAL A CG1 1 
ATOM 1452 C CG2 ? VAL A 1 192 ?  -2.868  -4.277   1.498 1.000 93.820 ? 192 VAL A CG2 1 
ATOM 1453 N N   ? PHE A 1 193 ?  -1.497  -4.261   5.992 1.000 89.260 ? 193 PHE A N   1 
ATOM 1454 C CA  ? PHE A 1 193 ?  -0.697  -4.517   7.184 1.000 89.260 ? 193 PHE A CA  1 
ATOM 1455 C C   ? PHE A 1 193 ?  -0.770  -5.988   7.579 1.000 89.260 ? 193 PHE A C   1 
ATOM 1456 C CB  ? PHE A 1 193 ?  -1.167  -3.638   8.347 1.000 89.260 ? 193 PHE A CB  1 
ATOM 1457 O O   ? PHE A 1 193 ?   0.250  -6.680   7.605 1.000 89.260 ? 193 PHE A O   1 
ATOM 1458 C CG  ? PHE A 1 193 ?  -0.352  -3.804   9.602 1.000 89.260 ? 193 PHE A CG  1 
ATOM 1459 C CD1 ? PHE A 1 193 ?  -0.961  -3.783  10.851 1.000 89.260 ? 193 PHE A CD1 1 
ATOM 1460 C CD2 ? PHE A 1 193 ?   1.023  -3.981   9.531 1.000 89.260 ? 193 PHE A CD2 1 
ATOM 1461 C CE1 ? PHE A 1 193 ?  -0.209  -3.936  12.013 1.000 89.260 ? 193 PHE A CE1 1 
ATOM 1462 C CE2 ? PHE A 1 193 ?   1.781  -4.135  10.689 1.000 89.260 ? 193 PHE A CE2 1 
ATOM 1463 C CZ  ? PHE A 1 193 ?   1.163  -4.111  11.929 1.000 89.260 ? 193 PHE A CZ  1 
ATOM 1464 N N   ? PHE A 1 194 ?  -2.066  -6.403   7.854 1.000 86.360 ? 194 PHE A N   1 
ATOM 1465 C CA  ? PHE A 1 194 ?  -2.240  -7.734   8.423 1.000 86.360 ? 194 PHE A CA  1 
ATOM 1466 C C   ? PHE A 1 194 ?  -3.655  -8.246   8.179 1.000 86.360 ? 194 PHE A C   1 
ATOM 1467 C CB  ? PHE A 1 194 ?  -1.937  -7.723   9.924 1.000 86.360 ? 194 PHE A CB  1 
ATOM 1468 O O   ? PHE A 1 194 ?  -4.579  -7.457   7.973 1.000 86.360 ? 194 PHE A O   1 
ATOM 1469 C CG  ? PHE A 1 194 ?  -2.097  -9.065  10.586 1.000 86.360 ? 194 PHE A CG  1 
ATOM 1470 C CD1 ? PHE A 1 194 ?  -3.274  -9.394  11.247 1.000 86.360 ? 194 PHE A CD1 1 
ATOM 1471 C CD2 ? PHE A 1 194 ?  -1.069  -9.999  10.546 1.000 86.360 ? 194 PHE A CD2 1 
ATOM 1472 C CE1 ? PHE A 1 194 ?  -3.424 -10.636  11.860 1.000 86.360 ? 194 PHE A CE1 1 
ATOM 1473 C CE2 ? PHE A 1 194 ?  -1.212 -11.242  11.156 1.000 86.360 ? 194 PHE A CE2 1 
ATOM 1474 C CZ  ? PHE A 1 194 ?  -2.390 -11.558  11.814 1.000 86.360 ? 194 PHE A CZ  1 
ATOM 1475 N N   ? GLY A 1 195 ?  -3.854  -9.586   8.203 1.000 86.740 ? 195 GLY A N   1 
ATOM 1476 C CA  ? GLY A 1 195 ?  -5.166 -10.202   8.087 1.000 86.740 ? 195 GLY A CA  1 
ATOM 1477 C C   ? GLY A 1 195 ?  -5.166 -11.676   8.445 1.000 86.740 ? 195 GLY A C   1 
ATOM 1478 O O   ? GLY A 1 195 ?  -4.129 -12.231   8.816 1.000 86.740 ? 195 GLY A O   1 
ATOM 1479 N N   ? ALA A 1 196 ?  -6.305 -12.311   8.372 1.000 87.610 ? 196 ALA A N   1 
ATOM 1480 C CA  ? ALA A 1 196 ?  -6.487 -13.711   8.746 1.000 87.610 ? 196 ALA A CA  1 
ATOM 1481 C C   ? ALA A 1 196 ?  -5.855 -14.641   7.715 1.000 87.610 ? 196 ALA A C   1 
ATOM 1482 C CB  ? ALA A 1 196 ?  -7.971 -14.030   8.906 1.000 87.610 ? 196 ALA A CB  1 
ATOM 1483 O O   ? ALA A 1 196 ?  -5.690 -14.268   6.551 1.000 87.610 ? 196 ALA A O   1 
ATOM 1484 N N   ? HIS A 1 197 ?  -5.445 -15.825   8.084 1.000 87.110 ? 197 HIS A N   1 
ATOM 1485 C CA  ? HIS A 1 197 ?  -5.116 -16.970   7.243 1.000 87.110 ? 197 HIS A CA  1 
ATOM 1486 C C   ? HIS A 1 197 ?  -5.976 -18.179   7.597 1.000 87.110 ? 197 HIS A C   1 
ATOM 1487 C CB  ? HIS A 1 197 ?  -3.634 -17.325   7.376 1.000 87.110 ? 197 HIS A CB  1 
ATOM 1488 O O   ? HIS A 1 197 ?  -5.961 -18.643   8.739 1.000 87.110 ? 197 HIS A O   1 
ATOM 1489 C CG  ? HIS A 1 197 ?  -3.171 -18.348   6.388 1.000 87.110 ? 197 HIS A CG  1 
ATOM 1490 C CD2 ? HIS A 1 197 ?  -2.793 -19.637   6.555 1.000 87.110 ? 197 HIS A CD2 1 
ATOM 1491 N ND1 ? HIS A 1 197 ?  -3.054 -18.083   5.041 1.000 87.110 ? 197 HIS A ND1 1 
ATOM 1492 C CE1 ? HIS A 1 197 ?  -2.624 -19.168   4.420 1.000 87.110 ? 197 HIS A CE1 1 
ATOM 1493 N NE2 ? HIS A 1 197 ?  -2.457 -20.126   5.317 1.000 87.110 ? 197 HIS A NE2 1 
ATOM 1494 N N   ? PRO A 1 198 ?  -6.743 -18.694   6.583 1.000 90.500 ? 198 PRO A N   1 
ATOM 1495 C CA  ? PRO A 1 198 ?  -6.979 -18.296   5.193 1.000 90.500 ? 198 PRO A CA  1 
ATOM 1496 C C   ? PRO A 1 198 ?  -7.620 -16.915   5.076 1.000 90.500 ? 198 PRO A C   1 
ATOM 1497 C CB  ? PRO A 1 198 ?  -7.922 -19.382   4.670 1.000 90.500 ? 198 PRO A CB  1 
ATOM 1498 O O   ? PRO A 1 198 ?  -8.344 -16.487   5.979 1.000 90.500 ? 198 PRO A O   1 
ATOM 1499 C CG  ? PRO A 1 198 ?  -7.839 -20.479   5.680 1.000 90.500 ? 198 PRO A CG  1 
ATOM 1500 C CD  ? PRO A 1 198 ?  -7.420 -19.887   6.995 1.000 90.500 ? 198 PRO A CD  1 
ATOM 1501 N N   ? CYS A 1 199 ?  -7.267 -16.055   4.004 1.000 91.790 ? 199 CYS A N   1 
ATOM 1502 C CA  ? CYS A 1 199 ?  -7.815 -14.728   3.744 1.000 91.790 ? 199 CYS A CA  1 
ATOM 1503 C C   ? CYS A 1 199 ?  -9.291 -14.810   3.375 1.000 91.790 ? 199 CYS A C   1 
ATOM 1504 C CB  ? CYS A 1 199 ?  -7.038 -14.036   2.625 1.000 91.790 ? 199 CYS A CB  1 
ATOM 1505 O O   ? CYS A 1 199 ?  -9.770 -15.861   2.944 1.000 91.790 ? 199 CYS A O   1 
ATOM 1506 S SG  ? CYS A 1 199 ?  -5.247 -14.059   2.860 1.000 91.790 ? 199 CYS A SG  1 
ATOM 1507 N N   ? GLY A 1 200 ? -10.080 -13.783   3.564 1.000 90.490 ? 200 GLY A N   1 
ATOM 1508 C CA  ? GLY A 1 200 ? -11.445 -13.686   3.072 1.000 90.490 ? 200 GLY A CA  1 
ATOM 1509 C C   ? GLY A 1 200 ? -12.452 -14.385   3.965 1.000 90.490 ? 200 GLY A C   1 
ATOM 1510 O O   ? GLY A 1 200 ? -13.514 -14.805   3.501 1.000 90.490 ? 200 GLY A O   1 
ATOM 1511 N N   ? GLN A 1 201 ? -12.020 -14.618   5.241 1.000 92.080 ? 201 GLN A N   1 
ATOM 1512 C CA  ? GLN A 1 201 ? -12.900 -15.272   6.204 1.000 92.080 ? 201 GLN A CA  1 
ATOM 1513 C C   ? GLN A 1 201 ? -13.952 -14.302   6.735 1.000 92.080 ? 201 GLN A C   1 
ATOM 1514 C CB  ? GLN A 1 201 ? -12.089 -15.853   7.364 1.000 92.080 ? 201 GLN A CB  1 
ATOM 1515 O O   ? GLN A 1 201 ? -13.694 -13.102   6.853 1.000 92.080 ? 201 GLN A O   1 
ATOM 1516 C CG  ? GLN A 1 201 ? -11.101 -16.933   6.943 1.000 92.080 ? 201 GLN A CG  1 
ATOM 1517 C CD  ? GLN A 1 201 ? -10.333 -17.514   8.114 1.000 92.080 ? 201 GLN A CD  1 
ATOM 1518 N NE2 ? GLN A 1 201 ?  -9.015 -17.609   7.971 1.000 92.080 ? 201 GLN A NE2 1 
ATOM 1519 O OE1 ? GLN A 1 201 ? -10.918 -17.875   9.140 1.000 92.080 ? 201 GLN A OE1 1 
ATOM 1520 N N   ? ALA A 1 202 ? -15.172 -14.882   7.056 1.000 91.460 ? 202 ALA A N   1 
ATOM 1521 C CA  ? ALA A 1 202 ? -16.229 -14.090   7.678 1.000 91.460 ? 202 ALA A CA  1 
ATOM 1522 C C   ? ALA A 1 202 ? -15.784 -13.552   9.036 1.000 91.460 ? 202 ALA A C   1 
ATOM 1523 C CB  ? ALA A 1 202 ? -17.499 -14.923   7.830 1.000 91.460 ? 202 ALA A CB  1 
ATOM 1524 O O   ? ALA A 1 202 ? -15.153 -14.267   9.817 1.000 91.460 ? 202 ALA A O   1 
ATOM 1525 N N   ? LEU A 1 203 ? -16.080 -12.237   9.243 1.000 88.920 ? 203 LEU A N   1 
ATOM 1526 C CA  ? LEU A 1 203 ? -15.868 -11.554  10.515 1.000 88.920 ? 203 LEU A CA  1 
ATOM 1527 C C   ? LEU A 1 203 ? -14.383 -11.479  10.852 1.000 88.920 ? 203 LEU A C   1 
ATOM 1528 C CB  ? LEU A 1 203 ? -16.622 -12.270  11.639 1.000 88.920 ? 203 LEU A CB  1 
ATOM 1529 O O   ? LEU A 1 203 ? -14.011 -11.387  12.024 1.000 88.920 ? 203 LEU A O   1 
ATOM 1530 C CG  ? LEU A 1 203 ? -18.147 -12.300  11.521 1.000 88.920 ? 203 LEU A CG  1 
ATOM 1531 C CD1 ? LEU A 1 203 ? -18.751 -13.115  12.660 1.000 88.920 ? 203 LEU A CD1 1 
ATOM 1532 C CD2 ? LEU A 1 203 ? -18.711 -10.883  11.513 1.000 88.920 ? 203 LEU A CD2 1 
ATOM 1533 N N   ? LYS A 1 204 ? -13.582 -11.664   9.808 1.000 91.070 ? 204 LYS A N   1 
ATOM 1534 C CA  ? LYS A 1 204 ? -12.136 -11.527   9.956 1.000 91.070 ? 204 LYS A CA  1 
ATOM 1535 C C   ? LYS A 1 204 ? -11.559 -10.603   8.887 1.000 91.070 ? 204 LYS A C   1 
ATOM 1536 C CB  ? LYS A 1 204 ? -11.457 -12.895   9.888 1.000 91.070 ? 204 LYS A CB  1 
ATOM 1537 O O   ? LYS A 1 204 ? -10.875 -11.059   7.969 1.000 91.070 ? 204 LYS A O   1 
ATOM 1538 C CG  ? LYS A 1 204 ? -11.804 -13.817  11.048 1.000 91.070 ? 204 LYS A CG  1 
ATOM 1539 C CD  ? LYS A 1 204 ? -10.944 -15.074  11.040 1.000 91.070 ? 204 LYS A CD  1 
ATOM 1540 C CE  ? LYS A 1 204 ? -11.187 -15.927  12.277 1.000 91.070 ? 204 LYS A CE  1 
ATOM 1541 N NZ  ? LYS A 1 204 ? -10.284 -17.116  12.317 1.000 91.070 ? 204 LYS A NZ  1 
ATOM 1542 N N   ? PRO A 1 205 ? -11.914  -9.335   8.995 1.000 92.140 ? 205 PRO A N   1 
ATOM 1543 C CA  ? PRO A 1 205 ? -11.468  -8.368   7.989 1.000 92.140 ? 205 PRO A CA  1 
ATOM 1544 C C   ? PRO A 1 205 ?  -9.964  -8.111   8.043 1.000 92.140 ? 205 PRO A C   1 
ATOM 1545 C CB  ? PRO A 1 205 ? -12.252  -7.102   8.346 1.000 92.140 ? 205 PRO A CB  1 
ATOM 1546 O O   ? PRO A 1 205 ?  -9.304  -8.487   9.016 1.000 92.140 ? 205 PRO A O   1 
ATOM 1547 C CG  ? PRO A 1 205 ? -12.510  -7.214   9.814 1.000 92.140 ? 205 PRO A CG  1 
ATOM 1548 C CD  ? PRO A 1 205 ? -12.620  -8.669  10.169 1.000 92.140 ? 205 PRO A CD  1 
ATOM 1549 N N   ? GLY A 1 206 ?  -9.444  -7.486   6.977 1.000 92.010 ? 206 GLY A N   1 
ATOM 1550 C CA  ? GLY A 1 206 ?  -8.054  -7.063   6.925 1.000 92.010 ? 206 GLY A CA  1 
ATOM 1551 C C   ? GLY A 1 206 ?  -7.788  -5.790   7.706 1.000 92.010 ? 206 GLY A C   1 
ATOM 1552 O O   ? GLY A 1 206 ?  -8.695  -4.980   7.911 1.000 92.010 ? 206 GLY A O   1 
ATOM 1553 N N   ? VAL A 1 207 ?  -6.572  -5.630   8.083 1.000 92.060 ? 207 VAL A N   1 
ATOM 1554 C CA  ? VAL A 1 207 ?  -6.098  -4.459   8.815 1.000 92.060 ? 207 VAL A CA  1 
ATOM 1555 C C   ? VAL A 1 207 ?  -5.060  -3.713   7.980 1.000 92.060 ? 207 VAL A C   1 
ATOM 1556 C CB  ? VAL A 1 207 ?  -5.500  -4.850  10.185 1.000 92.060 ? 207 VAL A CB  1 
ATOM 1557 O O   ? VAL A 1 207 ?  -4.151  -4.326   7.416 1.000 92.060 ? 207 VAL A O   1 
ATOM 1558 C CG1 ? VAL A 1 207 ?  -4.988  -3.614  10.923 1.000 92.060 ? 207 VAL A CG1 1 
ATOM 1559 C CG2 ? VAL A 1 207 ?  -6.538  -5.588  11.028 1.000 92.060 ? 207 VAL A CG2 1 
ATOM 1560 N N   ? TYR A 1 208 ?  -5.248  -2.440   7.914 1.000 93.790 ? 208 TYR A N   1 
ATOM 1561 C CA  ? TYR A 1 208 ?  -4.402  -1.573   7.101 1.000 93.790 ? 208 TYR A CA  1 
ATOM 1562 C C   ? TYR A 1 208 ?  -3.819  -0.440   7.936 1.000 93.790 ? 208 TYR A C   1 
ATOM 1563 C CB  ? TYR A 1 208 ?  -5.196  -0.999   5.923 1.000 93.790 ? 208 TYR A CB  1 
ATOM 1564 O O   ? TYR A 1 208 ?  -4.465   0.053   8.863 1.000 93.790 ? 208 TYR A O   1 
ATOM 1565 C CG  ? TYR A 1 208 ?  -5.823  -2.052   5.042 1.000 93.790 ? 208 TYR A CG  1 
ATOM 1566 C CD1 ? TYR A 1 208 ?  -5.274  -2.367   3.802 1.000 93.790 ? 208 TYR A CD1 1 
ATOM 1567 C CD2 ? TYR A 1 208 ?  -6.966  -2.732   5.448 1.000 93.790 ? 208 TYR A CD2 1 
ATOM 1568 C CE1 ? TYR A 1 208 ?  -5.850  -3.336   2.986 1.000 93.790 ? 208 TYR A CE1 1 
ATOM 1569 C CE2 ? TYR A 1 208 ?  -7.551  -3.702   4.640 1.000 93.790 ? 208 TYR A CE2 1 
ATOM 1570 O OH  ? TYR A 1 208 ?  -7.560  -4.956   2.609 1.000 93.790 ? 208 TYR A OH  1 
ATOM 1571 C CZ  ? TYR A 1 208 ?  -6.986  -3.997   3.413 1.000 93.790 ? 208 TYR A CZ  1 
ATOM 1572 N N   ? THR A 1 209 ?  -2.503  -0.113   7.596 1.000 92.830 ? 209 THR A N   1 
ATOM 1573 C CA  ? THR A 1 209 ?  -1.936   1.089   8.197 1.000 92.830 ? 209 THR A CA  1 
ATOM 1574 C C   ? THR A 1 209 ?  -2.644   2.338   7.679 1.000 92.830 ? 209 THR A C   1 
ATOM 1575 C CB  ? THR A 1 209 ?  -0.427   1.197   7.914 1.000 92.830 ? 209 THR A CB  1 
ATOM 1576 O O   ? THR A 1 209 ?  -2.786   2.521   6.468 1.000 92.830 ? 209 THR A O   1 
ATOM 1577 C CG2 ? THR A 1 209 ?   0.162   2.457   8.539 1.000 92.830 ? 209 THR A CG2 1 
ATOM 1578 O OG1 ? THR A 1 209 ?   0.239   0.051   8.459 1.000 92.830 ? 209 THR A OG1 1 
ATOM 1579 N N   ? LYS A 1 210 ?  -3.152   3.213   8.655 1.000 93.390 ? 210 LYS A N   1 
ATOM 1580 C CA  ? LYS A 1 210 ?  -3.834   4.460   8.322 1.000 93.390 ? 210 LYS A CA  1 
ATOM 1581 C C   ? LYS A 1 210 ?  -2.840   5.529   7.879 1.000 93.390 ? 210 LYS A C   1 
ATOM 1582 C CB  ? LYS A 1 210 ?  -4.647   4.963   9.516 1.000 93.390 ? 210 LYS A CB  1 
ATOM 1583 O O   ? LYS A 1 210 ?  -2.147   6.122   8.708 1.000 93.390 ? 210 LYS A O   1 
ATOM 1584 C CG  ? LYS A 1 210 ?  -5.539   6.154   9.200 1.000 93.390 ? 210 LYS A CG  1 
ATOM 1585 C CD  ? LYS A 1 210 ?  -6.357   6.578  10.414 1.000 93.390 ? 210 LYS A CD  1 
ATOM 1586 C CE  ? LYS A 1 210 ?  -7.239   7.780  10.103 1.000 93.390 ? 210 LYS A CE  1 
ATOM 1587 N NZ  ? LYS A 1 210 ?  -8.120   8.133  11.256 1.000 93.390 ? 210 LYS A NZ  1 
ATOM 1588 N N   ? VAL A 1 211 ?  -2.898   5.905   6.594 1.000 94.600 ? 211 VAL A N   1 
ATOM 1589 C CA  ? VAL A 1 211 ?  -1.906   6.766   5.958 1.000 94.600 ? 211 VAL A CA  1 
ATOM 1590 C C   ? VAL A 1 211 ?  -2.128   8.215   6.386 1.000 94.600 ? 211 VAL A C   1 
ATOM 1591 C CB  ? VAL A 1 211 ?  -1.959   6.652   4.418 1.000 94.600 ? 211 VAL A CB  1 
ATOM 1592 O O   ? VAL A 1 211 ?  -1.169   8.959   6.601 1.000 94.600 ? 211 VAL A O   1 
ATOM 1593 C CG1 ? VAL A 1 211 ?  -1.076   7.715   3.767 1.000 94.600 ? 211 VAL A CG1 1 
ATOM 1594 C CG2 ? VAL A 1 211 ?  -1.533   5.254   3.973 1.000 94.600 ? 211 VAL A CG2 1 
ATOM 1595 N N   ? PHE A 1 212 ?  -3.370   8.627   6.559 1.000 94.730 ? 212 PHE A N   1 
ATOM 1596 C CA  ? PHE A 1 212 ?  -3.703  10.009   6.884 1.000 94.730 ? 212 PHE A CA  1 
ATOM 1597 C C   ? PHE A 1 212 ?  -2.928  10.478   8.110 1.000 94.730 ? 212 PHE A C   1 
ATOM 1598 C CB  ? PHE A 1 212 ?  -5.208  10.159   7.125 1.000 94.730 ? 212 PHE A CB  1 
ATOM 1599 O O   ? PHE A 1 212 ?  -2.434  11.607   8.145 1.000 94.730 ? 212 PHE A O   1 
ATOM 1600 C CG  ? PHE A 1 212 ?  -5.638  11.570   7.423 1.000 94.730 ? 212 PHE A CG  1 
ATOM 1601 C CD1 ? PHE A 1 212 ?  -5.950  11.957   8.721 1.000 94.730 ? 212 PHE A CD1 1 
ATOM 1602 C CD2 ? PHE A 1 212 ?  -5.729  12.511   6.406 1.000 94.730 ? 212 PHE A CD2 1 
ATOM 1603 C CE1 ? PHE A 1 212 ?  -6.348  13.262   9.000 1.000 94.730 ? 212 PHE A CE1 1 
ATOM 1604 C CE2 ? PHE A 1 212 ?  -6.125  13.817   6.677 1.000 94.730 ? 212 PHE A CE2 1 
ATOM 1605 C CZ  ? PHE A 1 212 ?  -6.436  14.190   7.975 1.000 94.730 ? 212 PHE A CZ  1 
ATOM 1606 N N   ? ASP A 1 213 ?  -2.719   9.698   9.098 1.000 91.770 ? 213 ASP A N   1 
ATOM 1607 C CA  ? ASP A 1 213 ?  -2.063  10.061  10.350 1.000 91.770 ? 213 ASP A CA  1 
ATOM 1608 C C   ? ASP A 1 213 ?  -0.564  10.271  10.145 1.000 91.770 ? 213 ASP A C   1 
ATOM 1609 C CB  ? ASP A 1 213 ?  -2.302   8.985  11.412 1.000 91.770 ? 213 ASP A CB  1 
ATOM 1610 O O   ? ASP A 1 213 ?   0.122  10.790  11.028 1.000 91.770 ? 213 ASP A O   1 
ATOM 1611 C CG  ? ASP A 1 213 ?  -3.698   9.042  12.009 1.000 91.770 ? 213 ASP A CG  1 
ATOM 1612 O OD1 ? ASP A 1 213 ?  -4.440  10.009  11.735 1.000 91.770 ? 213 ASP A OD1 1 
ATOM 1613 O OD2 ? ASP A 1 213 ?  -4.057   8.111  12.762 1.000 91.770 ? 213 ASP A OD2 1 
ATOM 1614 N N   ? TYR A 1 214 ?  -0.064   9.928   8.907 1.000 92.670 ? 214 TYR A N   1 
ATOM 1615 C CA  ? TYR A 1 214 ?   1.371   9.994   8.655 1.000 92.670 ? 214 TYR A CA  1 
ATOM 1616 C C   ? TYR A 1 214 ?   1.696  11.076   7.632 1.000 92.670 ? 214 TYR A C   1 
ATOM 1617 C CB  ? TYR A 1 214 ?   1.895   8.640   8.166 1.000 92.670 ? 214 TYR A CB  1 
ATOM 1618 O O   ? TYR A 1 214 ?   2.830  11.171   7.158 1.000 92.670 ? 214 TYR A O   1 
ATOM 1619 C CG  ? TYR A 1 214 ?   1.820   7.549   9.207 1.000 92.670 ? 214 TYR A CG  1 
ATOM 1620 C CD1 ? TYR A 1 214 ?   2.883   7.316  10.077 1.000 92.670 ? 214 TYR A CD1 1 
ATOM 1621 C CD2 ? TYR A 1 214 ?   0.689   6.749   9.321 1.000 92.670 ? 214 TYR A CD2 1 
ATOM 1622 C CE1 ? TYR A 1 214 ?   2.820   6.311  11.036 1.000 92.670 ? 214 TYR A CE1 1 
ATOM 1623 C CE2 ? TYR A 1 214 ?   0.615   5.741  10.277 1.000 92.670 ? 214 TYR A CE2 1 
ATOM 1624 O OH  ? TYR A 1 214 ?   1.616   4.533  12.076 1.000 92.670 ? 214 TYR A OH  1 
ATOM 1625 C CZ  ? TYR A 1 214 ?   1.684   5.530  11.128 1.000 92.670 ? 214 TYR A CZ  1 
ATOM 1626 N N   ? ASN A 1 215 ?   0.749  11.833   7.293 1.000 94.510 ? 215 ASN A N   1 
ATOM 1627 C CA  ? ASN A 1 215 ?   0.968  12.844   6.264 1.000 94.510 ? 215 ASN A CA  1 
ATOM 1628 C C   ? ASN A 1 215 ?   2.093  13.801   6.648 1.000 94.510 ? 215 ASN A C   1 
ATOM 1629 C CB  ? ASN A 1 215 ?  -0.321  13.621   5.992 1.000 94.510 ? 215 ASN A CB  1 
ATOM 1630 O O   ? ASN A 1 215 ?   2.934  14.143   5.815 1.000 94.510 ? 215 ASN A O   1 
ATOM 1631 C CG  ? ASN A 1 215 ?  -1.269  12.878   5.071 1.000 94.510 ? 215 ASN A CG  1 
ATOM 1632 N ND2 ? ASN A 1 215 ?  -2.463  13.426   4.881 1.000 94.510 ? 215 ASN A ND2 1 
ATOM 1633 O OD1 ? ASN A 1 215 ?  -0.930  11.819   4.535 1.000 94.510 ? 215 ASN A OD1 1 
ATOM 1634 N N   ? ASP A 1 216 ?   2.021  14.243   7.939 1.000 93.620 ? 216 ASP A N   1 
ATOM 1635 C CA  ? ASP A 1 216 ?   3.052  15.167   8.401 1.000 93.620 ? 216 ASP A CA  1 
ATOM 1636 C C   ? ASP A 1 216 ?   4.437  14.528   8.321 1.000 93.620 ? 216 ASP A C   1 
ATOM 1637 C CB  ? ASP A 1 216 ?   2.764  15.621   9.833 1.000 93.620 ? 216 ASP A CB  1 
ATOM 1638 O O   ? ASP A 1 216 ?   5.392  15.158   7.862 1.000 93.620 ? 216 ASP A O   1 
ATOM 1639 C CG  ? ASP A 1 216 ?   1.591  16.580   9.927 1.000 93.620 ? 216 ASP A CG  1 
ATOM 1640 O OD1 ? ASP A 1 216 ?   1.170  17.132   8.887 1.000 93.620 ? 216 ASP A OD1 1 
ATOM 1641 O OD2 ? ASP A 1 216 ?   1.085  16.790  11.051 1.000 93.620 ? 216 ASP A OD2 1 
ATOM 1642 N N   ? TRP A 1 217 ?   4.519  13.322   8.728 1.000 93.750 ? 217 TRP A N   1 
ATOM 1643 C CA  ? TRP A 1 217 ?   5.770  12.572   8.684 1.000 93.750 ? 217 TRP A CA  1 
ATOM 1644 C C   ? TRP A 1 217 ?   6.246  12.391   7.246 1.000 93.750 ? 217 TRP A C   1 
ATOM 1645 C CB  ? TRP A 1 217 ?   5.603  11.206   9.355 1.000 93.750 ? 217 TRP A CB  1 
ATOM 1646 O O   ? TRP A 1 217 ?   7.417  12.628   6.939 1.000 93.750 ? 217 TRP A O   1 
ATOM 1647 C CG  ? TRP A 1 217 ?   6.787  10.300   9.195 1.000 93.750 ? 217 TRP A CG  1 
ATOM 1648 C CD1 ? TRP A 1 217 ?   7.949  10.328   9.915 1.000 93.750 ? 217 TRP A CD1 1 
ATOM 1649 C CD2 ? TRP A 1 217 ?   6.925   9.233   8.251 1.000 93.750 ? 217 TRP A CD2 1 
ATOM 1650 C CE2 ? TRP A 1 217 ?   8.198   8.656   8.456 1.000 93.750 ? 217 TRP A CE2 1 
ATOM 1651 C CE3 ? TRP A 1 217 ?   6.095   8.708   7.252 1.000 93.750 ? 217 TRP A CE3 1 
ATOM 1652 N NE1 ? TRP A 1 217 ?   8.802   9.342   9.475 1.000 93.750 ? 217 TRP A NE1 1 
ATOM 1653 C CH2 ? TRP A 1 217 ?   7.828   7.085   6.725 1.000 93.750 ? 217 TRP A CH2 1 
ATOM 1654 C CZ2 ? TRP A 1 217 ?   8.660   7.579   7.696 1.000 93.750 ? 217 TRP A CZ2 1 
ATOM 1655 C CZ3 ? TRP A 1 217 ?   6.556   7.636   6.497 1.000 93.750 ? 217 TRP A CZ3 1 
ATOM 1656 N N   ? ILE A 1 218 ?   5.367  12.008   6.369 1.000 95.320 ? 218 ILE A N   1 
ATOM 1657 C CA  ? ILE A 1 218 ?   5.670  11.776   4.961 1.000 95.320 ? 218 ILE A CA  1 
ATOM 1658 C C   ? ILE A 1 218 ?   6.174  13.069   4.323 1.000 95.320 ? 218 ILE A C   1 
ATOM 1659 C CB  ? ILE A 1 218 ?   4.436  11.247   4.197 1.000 95.320 ? 218 ILE A CB  1 
ATOM 1660 O O   ? ILE A 1 218 ?   7.224  13.080   3.675 1.000 95.320 ? 218 ILE A O   1 
ATOM 1661 C CG1 ? ILE A 1 218 ?   4.046   9.856   4.712 1.000 95.320 ? 218 ILE A CG1 1 
ATOM 1662 C CG2 ? ILE A 1 218 ?   4.706  11.217   2.690 1.000 95.320 ? 218 ILE A CG2 1 
ATOM 1663 C CD1 ? ILE A 1 218 ?   2.664   9.397   4.268 1.000 95.320 ? 218 ILE A CD1 1 
ATOM 1664 N N   ? GLN A 1 219 ?   5.490  14.075   4.577 1.000 95.420 ? 219 GLN A N   1 
ATOM 1665 C CA  ? GLN A 1 219 ?   5.813  15.352   3.950 1.000 95.420 ? 219 GLN A CA  1 
ATOM 1666 C C   ? GLN A 1 219 ?   7.138  15.901   4.472 1.000 95.420 ? 219 GLN A C   1 
ATOM 1667 C CB  ? GLN A 1 219 ?   4.694  16.366   4.187 1.000 95.420 ? 219 GLN A CB  1 
ATOM 1668 O O   ? GLN A 1 219 ?   7.894  16.527   3.726 1.000 95.420 ? 219 GLN A O   1 
ATOM 1669 C CG  ? GLN A 1 219 ?   3.443  16.107   3.359 1.000 95.420 ? 219 GLN A CG  1 
ATOM 1670 C CD  ? GLN A 1 219 ?   2.369  17.157   3.573 1.000 95.420 ? 219 GLN A CD  1 
ATOM 1671 N NE2 ? GLN A 1 219 ?   1.267  17.036   2.841 1.000 95.420 ? 219 GLN A NE2 1 
ATOM 1672 O OE1 ? GLN A 1 219 ?   2.528  18.070   4.390 1.000 95.420 ? 219 GLN A OE1 1 
ATOM 1673 N N   ? SER A 1 220 ?   7.436  15.770   5.752 1.000 94.740 ? 220 SER A N   1 
ATOM 1674 C CA  ? SER A 1 220 ?   8.695  16.211   6.342 1.000 94.740 ? 220 SER A CA  1 
ATOM 1675 C C   ? SER A 1 220 ?   9.885  15.508   5.695 1.000 94.740 ? 220 SER A C   1 
ATOM 1676 C CB  ? SER A 1 220 ?   8.700  15.956   7.850 1.000 94.740 ? 220 SER A CB  1 
ATOM 1677 O O   ? SER A 1 220 ?  10.951  16.105   5.531 1.000 94.740 ? 220 SER A O   1 
ATOM 1678 O OG  ? SER A 1 220 ?   8.949  14.589   8.128 1.000 94.740 ? 220 SER A OG  1 
ATOM 1679 N N   ? ILE A 1 221 ?   9.781  14.306   5.389 1.000 94.640 ? 221 ILE A N   1 
ATOM 1680 C CA  ? ILE A 1 221 ?  10.849  13.532   4.764 1.000 94.640 ? 221 ILE A CA  1 
ATOM 1681 C C   ? ILE A 1 221 ?  11.027  13.975   3.314 1.000 94.640 ? 221 ILE A C   1 
ATOM 1682 C CB  ? ILE A 1 221 ?  10.561  12.016   4.830 1.000 94.640 ? 221 ILE A CB  1 
ATOM 1683 O O   ? ILE A 1 221 ?  12.150  14.216   2.865 1.000 94.640 ? 221 ILE A O   1 
ATOM 1684 C CG1 ? ILE A 1 221 ?  10.527  11.541   6.287 1.000 94.640 ? 221 ILE A CG1 1 
ATOM 1685 C CG2 ? ILE A 1 221 ?  11.601  11.233   4.023 1.000 94.640 ? 221 ILE A CG2 1 
ATOM 1686 C CD1 ? ILE A 1 221 ?  11.837  11.747   7.036 1.000 94.640 ? 221 ILE A CD1 1 
ATOM 1687 N N   ? ILE A 1 222 ?   9.903  14.096   2.586 1.000 94.290 ? 222 ILE A N   1 
ATOM 1688 C CA  ? ILE A 1 222 ?   9.948  14.445   1.170 1.000 94.290 ? 222 ILE A CA  1 
ATOM 1689 C C   ? ILE A 1 222 ?  10.538  15.843   1.002 1.000 94.290 ? 222 ILE A C   1 
ATOM 1690 C CB  ? ILE A 1 222 ?   8.546  14.373   0.526 1.000 94.290 ? 222 ILE A CB  1 
ATOM 1691 O O   ? ILE A 1 222 ?  11.334  16.082   0.091 1.000 94.290 ? 222 ILE A O   1 
ATOM 1692 C CG1 ? ILE A 1 222 ?   8.080  12.916   0.422 1.000 94.290 ? 222 ILE A CG1 1 
ATOM 1693 C CG2 ? ILE A 1 222 ?   8.549  15.046  -0.850 1.000 94.290 ? 222 ILE A CG2 1 
ATOM 1694 C CD1 ? ILE A 1 222 ?   6.656  12.757  -0.094 1.000 94.290 ? 222 ILE A CD1 1 
ATOM 1695 N N   ? ALA A 1 223 ?  10.218  16.849   1.859 1.000 90.320 ? 223 ALA A N   1 
ATOM 1696 C CA  ? ALA A 1 223 ?  10.671  18.236   1.800 1.000 90.320 ? 223 ALA A CA  1 
ATOM 1697 C C   ? ALA A 1 223 ?  12.148  18.347   2.167 1.000 90.320 ? 223 ALA A C   1 
ATOM 1698 C CB  ? ALA A 1 223 ?   9.829  19.111   2.725 1.000 90.320 ? 223 ALA A CB  1 
ATOM 1699 O O   ? ALA A 1 223 ?  12.849  19.239   1.683 1.000 90.320 ? 223 ALA A O   1 
ATOM 1700 N N   ? GLY A 1 224 ?  12.673  17.590   3.054 1.000 77.770 ? 224 GLY A N   1 
ATOM 1701 C CA  ? GLY A 1 224 ?  14.008  17.610   3.631 1.000 77.770 ? 224 GLY A CA  1 
ATOM 1702 C C   ? GLY A 1 224 ?  15.048  16.941   2.752 1.000 77.770 ? 224 GLY A C   1 
ATOM 1703 O O   ? GLY A 1 224 ?  16.250  17.084   2.984 1.000 77.770 ? 224 GLY A O   1 
ATOM 1704 N N   ? ASN A 1 225 ?  14.763  16.481   1.634 1.000 57.590 ? 225 ASN A N   1 
ATOM 1705 C CA  ? ASN A 1 225 ?  15.642  15.811   0.682 1.000 57.590 ? 225 ASN A CA  1 
ATOM 1706 C C   ? ASN A 1 225 ?  15.540  16.432  -0.708 1.000 57.590 ? 225 ASN A C   1 
ATOM 1707 C CB  ? ASN A 1 225 ?  15.325  14.315   0.620 1.000 57.590 ? 225 ASN A CB  1 
ATOM 1708 O O   ? ASN A 1 225 ?  14.447  16.779  -1.159 1.000 57.590 ? 225 ASN A O   1 
ATOM 1709 C CG  ? ASN A 1 225 ?  15.816  13.563   1.840 1.000 57.590 ? 225 ASN A CG  1 
ATOM 1710 N ND2 ? ASN A 1 225 ?  15.039  12.583   2.286 1.000 57.590 ? 225 ASN A ND2 1 
ATOM 1711 O OD1 ? ASN A 1 225 ?  16.886  13.861   2.379 1.000 57.590 ? 225 ASN A OD1 1 
# 
loop_
_struct_sheet_range.sheet_id 
_struct_sheet_range.id 
_struct_sheet_range.beg_label_comp_id 
_struct_sheet_range.beg_label_asym_id 
_struct_sheet_range.beg_label_seq_id 
_struct_sheet_range.pdbx_beg_PDB_ins_code 
_struct_sheet_range.end_label_comp_id 
_struct_sheet_range.end_label_asym_id 
_struct_sheet_range.end_label_seq_id 
_struct_sheet_range.pdbx_end_PDB_ins_code 
_struct_sheet_range.beg_auth_comp_id 
_struct_sheet_range.beg_auth_asym_id 
_struct_sheet_range.beg_auth_seq_id 
_struct_sheet_range.end_auth_comp_id 
_struct_sheet_range.end_auth_asym_id 
_struct_sheet_range.end_auth_seq_id 
A A ILE A   2 ? ILE A   3 ? ILE A 2   ILE A 3   
A B ASP A 172 ? THR A 173 ? ASP A 172 THR A 173 
B C ASP A   6 ? GLU A   7 ? ASP A 6   GLU A 7   
B D VAL A 116 ? GLY A 121 ? VAL A 116 GLY A 121 
B E TYR A 137 ? LEU A 144 ? TYR A 137 LEU A 144 
B F THR A 161 ? GLY A 165 ? THR A 161 GLY A 165 
B G PRO A 181 ? CYS A 184 ? PRO A 181 CYS A 184 
B H GLN A 187 ? PHE A 194 ? GLN A 187 PHE A 194 
B I GLY A 206 ? LYS A 210 ? GLY A 206 LYS A 210 
C J LEU A  16 ? SER A  21 ? LEU A 16  SER A 21  
C K ASN A  24 ? LEU A  30 ? ASN A 24  LEU A 30  
C L TRP A  35 ? THR A  38 ? TRP A 35  THR A 38  
C M MET A  47 ? LEU A  51 ? MET A 47  LEU A 51  
C N GLN A  64 ? PHE A  73 ? GLN A 64  PHE A 73  
C O MET A  87 ? LEU A  91 ? MET A 87  LEU A 91  
# 
loop_
_struct_conf.id 
_struct_conf.conf_type_id 
_struct_conf.beg_label_comp_id 
_struct_conf.beg_label_asym_id 
_struct_conf.beg_label_seq_id 
_struct_conf.pdbx_beg_PDB_ins_code 
_struct_conf.end_label_comp_id 
_struct_conf.end_label_asym_id 
_struct_conf.end_label_seq_id 
_struct_conf.pdbx_end_PDB_ins_code 
_struct_conf.beg_auth_comp_id 
_struct_conf.beg_auth_asym_id 
_struct_conf.beg_auth_seq_id 
_struct_conf.end_auth_comp_id 
_struct_conf.end_auth_asym_id 
_struct_conf.end_auth_seq_id 
STRN1         STRN         ILE A   2 ? ILE A   3 ? ILE A 2   ILE A 3   
TURN_TY1_P1   TURN_TY1_P   GLY A   4 ? GLY A   4 ? GLY A 4   GLY A 4   
STRN2         STRN         ASP A   6 ? GLU A   7 ? ASP A 6   GLU A 7   
HELX_LH_PP_P1 HELX_LH_PP_P CYS A   8 ? ASN A   9 ? CYS A 8   ASN A 9   
TURN_TY1_P2   TURN_TY1_P   ARG A  10 ? ASN A  11 ? ARG A 10  ASN A 11  
BEND1         BEND         GLU A  12 ? GLU A  12 ? GLU A 12  GLU A 12  
TURN_TY1_P3   TURN_TY1_P   ARG A  14 ? PHE A  15 ? ARG A 14  PHE A 15  
STRN3         STRN         LEU A  16 ? SER A  21 ? LEU A 16  SER A 21  
TURN_TY1_P4   TURN_TY1_P   ASP A  22 ? GLY A  23 ? ASP A 22  GLY A 23  
STRN4         STRN         ASN A  24 ? LEU A  30 ? ASN A 24  LEU A 30  
BEND2         BEND         ASN A  32 ? GLU A  34 ? ASN A 32  GLU A 34  
STRN5         STRN         TRP A  35 ? THR A  38 ? TRP A 35  THR A 38  
HELX_RH_3T_P1 HELX_RH_3T_P ALA A  40 ? CYS A  42 ? ALA A 40  CYS A 42  
BEND3         BEND         ASN A  45 ? LYS A  46 ? ASN A 45  LYS A 46  
STRN6         STRN         MET A  47 ? LEU A  51 ? MET A 47  LEU A 51  
BEND4         BEND         GLY A  52 ? GLY A  52 ? GLY A 52  GLY A 52  
BEND5         BEND         HIS A  54 ? HIS A  54 ? HIS A 54  HIS A 54  
BEND6         BEND         LYS A  56 ? VAL A  58 ? LYS A 56  VAL A 58  
TURN_TY1_P5   TURN_TY1_P   LYS A  61 ? ASP A  62 ? LYS A 61  ASP A 62  
STRN7         STRN         GLN A  64 ? PHE A  73 ? GLN A 64  PHE A 73  
BEND7         BEND         SER A  77 ? SER A  77 ? SER A 77  SER A 77  
TURN_TY1_P6   TURN_TY1_P   PHE A  81 ? TRP A  82 ? PHE A 81  TRP A 82  
BEND8         BEND         ASP A  83 ? ASP A  83 ? ASP A 83  ASP A 83  
STRN8         STRN         MET A  87 ? LEU A  91 ? MET A 87  LEU A 91  
BEND9         BEND         ASP A  92 ? ARG A  93 ? ASP A 92  ARG A 93  
HELX_LH_PP_P2 HELX_LH_PP_P PRO A  94 ? ASN A  97 ? PRO A 94  ASN A 97  
BEND10        BEND         GLU A  99 ? HIS A 100 ? GLU A 99  HIS A 100 
HELX_LH_PP_P3 HELX_LH_PP_P PRO A 103 ? PRO A 107 ? PRO A 103 PRO A 107 
BEND11        BEND         SER A 108 ? SER A 109 ? SER A 108 SER A 109 
TURN_TY1_P7   TURN_TY1_P   VAL A 113 ? GLY A 114 ? VAL A 113 GLY A 114 
STRN9         STRN         VAL A 116 ? GLY A 121 ? VAL A 116 GLY A 121 
BEND12        BEND         TRP A 122 ? GLY A 123 ? TRP A 122 GLY A 123 
BEND13        BEND         ILE A 125 ? GLU A 129 ? ILE A 125 GLU A 129 
BEND14        BEND         ASP A 134 ? VAL A 135 ? ASP A 134 VAL A 135 
STRN10        STRN         TYR A 137 ? LEU A 144 ? TYR A 137 LEU A 144 
HELX_RH_AL_P1 HELX_RH_AL_P ASP A 146 ? CYS A 149 ? ASP A 146 CYS A 149 
TURN_TY1_P8   TURN_TY1_P   GLU A 150 ? PRO A 152 ? GLU A 150 PRO A 152 
TURN_TY1_P9   TURN_TY1_P   PRO A 154 ? PRO A 156 ? PRO A 154 PRO A 156 
BEND15        BEND         THR A 158 ? THR A 158 ? THR A 158 THR A 158 
TURN_TY1_P10  TURN_TY1_P   GLY A 159 ? ARG A 160 ? GLY A 159 ARG A 160 
STRN11        STRN         THR A 161 ? GLY A 165 ? THR A 161 GLY A 165 
TURN_TY1_P11  TURN_TY1_P   PRO A 167 ? GLU A 168 ? PRO A 167 GLU A 168 
STRN12        STRN         ASP A 172 ? THR A 173 ? ASP A 172 THR A 173 
TURN_TY1_P12  TURN_TY1_P   GLY A 175 ? GLY A 176 ? GLY A 175 GLY A 176 
TURN_TY1_P13  TURN_TY1_P   SER A 178 ? GLY A 179 ? SER A 178 GLY A 179 
STRN13        STRN         PRO A 181 ? CYS A 184 ? PRO A 181 CYS A 184 
TURN_TY1_P14  TURN_TY1_P   ASN A 185 ? GLY A 186 ? ASN A 185 GLY A 186 
STRN14        STRN         GLN A 187 ? PHE A 194 ? GLN A 187 PHE A 194 
BEND16        BEND         HIS A 197 ? GLY A 200 ? HIS A 197 GLY A 200 
TURN_TY1_P15  TURN_TY1_P   ALA A 202 ? LEU A 203 ? ALA A 202 LEU A 203 
STRN15        STRN         GLY A 206 ? LYS A 210 ? GLY A 206 LYS A 210 
HELX_RH_3T_P2 HELX_RH_3T_P VAL A 211 ? TYR A 214 ? VAL A 211 TYR A 214 
HELX_RH_AL_P2 HELX_RH_AL_P ASN A 215 ? GLY A 224 ? ASN A 215 GLY A 224 
# 
