# Supplementary material for: FlatProt: 2D visualization eases protein structure comparison
Source: BMC Bioinformatics. 2025 Aug 13;26:210. doi: 10.1186/s12859-025-06233-x (PMC12344939; doi:10.1186/s12859-025-06233-x)
Supplement: Supplementary file 1 — Supplementary Material 1 [file 12859_2025_6233_MOESM1_ESM.zip › KLK/structures/Pelodiscus_sinensis_GeneID=102460125.cif]

data_Pelodiscus_sinensis_GeneID=102460125
# 
_entry.id   ? 
# 
_entity.id                         1      
_entity.type                       polymer 
_entity.pdbx_description           polymer-1 
_entity.formula_weight             24442.7 
_entity.pdbx_number_of_molecules        1 
# 
loop_
_struct_sheet.id 
_struct_sheet.number_strands 
A 2 
B 8 
C 6 
D 2 
E 2 
F 2 
# 
loop_
_struct_conf_type.id 
_struct_conf_type.criteria 
STRN         DSSP 
TURN_TY1_P   DSSP 
HELX_LH_PP_P DSSP 
BEND         DSSP 
HELX_RH_3T_P DSSP 
HELX_RH_AL_P DSSP 
# 
_struct_asym.id          A 
_struct_asym.entity_id   1 
# 
_software.pdbx_ordinal     1 
_software.name             dssp 
_software.version          4.4.10 
_software.date             ? 
_software.classification   'model annotation' 
# 
_entity_poly.entity_id                      1 
_entity_poly.type                           polypeptide(L) 
_entity_poly.nstd_linkage                   n 
_entity_poly.nstd_monomer                   n 
_entity_poly.pdbx_seq_one_letter_code       
;QIIGGHEAKPHSRPYMAYLRVTKHNQCGGFLVAENFVLTAAHCQGDSIHVTLGAHNIKQQEPSQQVIEVQRQIPHPQYNW
ETKINDIMLLQLQCKAESNGYVGLLSLPAQRVRPGTKCSVAGWGQMSASNEQISETLQEADVVVMPDADCRGPWRSYNAT
TMMCVGDPEEGRSPFQGDSGGPLVCGEEAQGIVSLGSEDGIPPAVYTKVSTFLPWIQETMKKL
;
_entity_poly.pdbx_seq_one_letter_code_can   
;QIIGGHEAKPHSRPYMAYLRVTKHNQCGGFLVAENFVLTAAHCQGDSIHVTLGAHNIKQQEPSQQVIEVQRQIPHPQYNW
ETKINDIMLLQLQCKAESNGYVGLLSLPAQRVRPGTKCSVAGWGQMSASNEQISETLQEADVVVMPDADCRGPWRSYNAT
TMMCVGDPEEGRSPFQGDSGGPLVCGEEAQGIVSLGSEDGIPPAVYTKVSTFLPWIQETMKKL
;
_entity_poly.pdbx_strand_id                 A 
# 
loop_
_dssp_struct_summary.entry_id 
_dssp_struct_summary.label_comp_id 
_dssp_struct_summary.label_asym_id 
_dssp_struct_summary.label_seq_id 
_dssp_struct_summary.secondary_structure 
_dssp_struct_summary.ss_bridge 
_dssp_struct_summary.helix_3_10 
_dssp_struct_summary.helix_alpha 
_dssp_struct_summary.helix_pi 
_dssp_struct_summary.helix_pp 
_dssp_struct_summary.bend 
_dssp_struct_summary.chirality 
_dssp_struct_summary.sheet 
_dssp_struct_summary.strand 
_dssp_struct_summary.ladder_1 
_dssp_struct_summary.ladder_2 
_dssp_struct_summary.accessibility 
_dssp_struct_summary.TCO 
_dssp_struct_summary.kappa 
_dssp_struct_summary.alpha 
_dssp_struct_summary.phi 
_dssp_struct_summary.psi 
_dssp_struct_summary.x_ca 
_dssp_struct_summary.y_ca 
_dssp_struct_summary.z_ca 
Pelodiscus_sinensis_GeneID=102460125 GLN A 1   . . . . . . . . . . . . ? .      .     .      .      128.3  4.1   -12.5 1.7   
Pelodiscus_sinensis_GeneID=102460125 ILE A 2   . . > . . . . - . . . . ? -0.834 .     -126.1 -79.1  100.8  7.5   -10.6 1.1   
Pelodiscus_sinensis_GeneID=102460125 ILE A 3   B . 3 . . . S + A A A . ? -0.559 99.4  13.0   -48.9  119.3  9.9   -13.2 -0.1  
Pelodiscus_sinensis_GeneID=102460125 GLY A 4   T . 3 . . . S + . . . . ? 0.660  105.3 128.1  86.3   9.7    12.8  -12.9 2.2   
Pelodiscus_sinensis_GeneID=102460125 GLY A 5   . . < . . . . - . . . . ? -0.286 47.2  -137.6 -90.9  179.4  10.8  -10.7 4.7   
Pelodiscus_sinensis_GeneID=102460125 HIS A 6   E . . . . . . - B C B . ? -0.924 35.0  -79.8  -134.6 154.6  10.3  -11.1 8.5   
Pelodiscus_sinensis_GeneID=102460125 GLU A 7   E . . . . > . - B C B . ? -0.416 52.9  -120.0 -54.2  133.5  7.4   -10.7 10.8  
Pelodiscus_sinensis_GeneID=102460125 ALA A 8   P . . . . P . - . . . . ? -0.435 30.7  -95.4  -71.9  145.8  6.8   -7.0  11.6  
Pelodiscus_sinensis_GeneID=102460125 LYS A 9   P . > . . < . - . . . . ? -0.492 61.6  -88.7  -57.2  126.6  6.9   -5.7  15.0  
Pelodiscus_sinensis_GeneID=102460125 PRO A 10  T . 3 . . . S - . . . . ? -0.229 106.7 -4.2   -46.0  124.8  3.3   -5.8  16.2  
Pelodiscus_sinensis_GeneID=102460125 HIS A 11  T . 3 . . . S + . . . . ? 0.640  91.1  126.7  68.9   16.1   1.5   -2.5  15.3  
Pelodiscus_sinensis_GeneID=102460125 SER A 12  S . < . . . S + . . . . ? 0.606  73.8  51.2   -75.8  -11.1  4.7   -0.9  13.9  
Pelodiscus_sinensis_GeneID=102460125 ARG A 13  . . > . . . . + . . . . ? -0.646 65.4  170.1  -124.3 76.0   2.8   -0.2  10.7  
Pelodiscus_sinensis_GeneID=102460125 PRO A 14  T . 3 . . . S + . . . . ? 0.595  73.5  60.3   -74.4  -4.2   -0.4  1.6   11.9  
Pelodiscus_sinensis_GeneID=102460125 TYR A 15  T . 3 . . . S + . . . . ? 0.524  77.4  117.6  -96.2  -12.8  -1.4  2.5   8.3   
Pelodiscus_sinensis_GeneID=102460125 MET A 16  E . < . . . . - C K J . ? -0.365 46.3  -162.3 -66.0  138.3  -1.6  -1.1  6.9   
Pelodiscus_sinensis_GeneID=102460125 ALA A 17  E . . . . . . - C K J K ? -0.980 10.5  -150.3 -124.1 131.3  -4.9  -2.3  5.7   
Pelodiscus_sinensis_GeneID=102460125 TYR A 18  E . . . . . . - C K J K ? -0.899 17.1  -156.2 -97.0  123.1  -6.0  -5.8  5.1   
Pelodiscus_sinensis_GeneID=102460125 LEU A 19  E . . . . . . - C K J K ? -0.908 11.1  -163.7 -108.5 119.1  -8.6  -6.2  2.4   
Pelodiscus_sinensis_GeneID=102460125 ARG A 20  E . . . . . . - C K . K ? -0.900 17.1  -168.5 -94.8  104.2  -11.0 -9.1  2.2   
Pelodiscus_sinensis_GeneID=102460125 VAL A 21  E . > . . . . - C K . K ? -0.839 22.5  -122.0 -100.8 117.7  -12.2 -8.9  -1.4  
Pelodiscus_sinensis_GeneID=102460125 THR A 22  T . 3 . . . S + . . . . ? -0.404 99.0  14.9   -58.2  126.9  -15.3 -11.2 -2.2  
Pelodiscus_sinensis_GeneID=102460125 LYS A 23  T . 3 . . . S + . . . . ? 0.458  121.7 78.2   85.7   -2.2   -14.5 -13.7 -5.2  
Pelodiscus_sinensis_GeneID=102460125 HIS A 24  S . < . . . S - . . . . ? -0.914 85.0  -124.8 -135.0 148.9  -10.7 -12.9 -4.6  
Pelodiscus_sinensis_GeneID=102460125 ASN A 25  . . . . . . . - . . . . ? 0.990  69.0  -58.0  -69.7  -31.5  -8.4  -14.3 -1.8  
Pelodiscus_sinensis_GeneID=102460125 GLN A 26  . . . . . . . - . . . . ? -0.980 44.7  -159.8 153.6  144.8  -7.1  -10.9 -0.2  
Pelodiscus_sinensis_GeneID=102460125 CYS A 27  E . . . . . . - C L J . ? -0.896 17.8  -122.7 -137.3 167.3  -5.2  -7.6  -0.9  
Pelodiscus_sinensis_GeneID=102460125 GLY A 28  E . . . . . . + C L J . ? -0.526 29.0  162.3  -103.8 176.9  -3.4  -5.0  0.9   
Pelodiscus_sinensis_GeneID=102460125 GLY A 29  E . . . . . . - C L J . ? -0.956 24.7  -126.1 -174.1 175.9  -3.9  -1.3  1.3   
Pelodiscus_sinensis_GeneID=102460125 PHE A 30  E . . . . . . - C L J L ? -0.992 22.5  -114.8 -147.8 142.1  -3.0  1.7   3.4   
Pelodiscus_sinensis_GeneID=102460125 LEU A 31  E . . . . . . + C L . L ? -0.613 34.5  163.9  -75.9  122.6  -4.9  4.4   5.2   
Pelodiscus_sinensis_GeneID=102460125 VAL A 32  E . . . . . S + C L . . ? 0.558  74.7  15.4   -115.9 -13.8  -4.2  8.0   3.7   
Pelodiscus_sinensis_GeneID=102460125 ALA A 33  E . > . . . S - C L . L ? -0.945 88.8  -99.8  -151.8 159.3  -7.2  9.6   5.4   
Pelodiscus_sinensis_GeneID=102460125 GLU A 34  T . 3 . . . S + . . . . ? 0.748  127.5 26.5   -58.1  -15.6  -9.6  8.6   8.3   
Pelodiscus_sinensis_GeneID=102460125 ASN A 35  T . 3 . . . S + . . . . ? 0.183  112.2 78.7   -131.4 13.6   -12.1 7.5   5.6   
Pelodiscus_sinensis_GeneID=102460125 PHE A 36  E . < . . . . - C M L M ? -0.993 48.7  -173.0 -133.2 133.5  -9.8  6.7   2.6   
Pelodiscus_sinensis_GeneID=102460125 VAL A 37  E . . . . . . - C M L M ? -0.957 16.5  -143.3 -116.6 131.7  -7.6  3.6   1.8   
Pelodiscus_sinensis_GeneID=102460125 LEU A 38  E . . . . . . + C M L M ? -0.840 35.6  145.7  -91.6  139.4  -5.3  3.5   -1.1  
Pelodiscus_sinensis_GeneID=102460125 THR A 39  E . . . . . . - C M . M ? -0.882 50.6  -69.9  -156.1 176.9  -4.9  0.1   -2.9  
Pelodiscus_sinensis_GeneID=102460125 ALA A 40  . . > . . . . - . . . . ? -0.650 33.1  -134.7 -78.9  143.0  -4.4  -1.4  -6.3  
Pelodiscus_sinensis_GeneID=102460125 ALA A 41  G . > . . . S + . . . . ? 0.802  104.7 64.3   -65.9  -29.2  -7.2  -1.1  -8.9  
Pelodiscus_sinensis_GeneID=102460125 HIS A 42  G . 3 . . . S + . . . . ? 0.614  87.3  72.7   -73.6  -5.1   -6.7  -4.8  -9.8  
Pelodiscus_sinensis_GeneID=102460125 CYS A 43  G . < . . . S + . . . . ? 0.373  72.0  132.5  -86.4  4.5    -7.9  -5.6  -6.3  
Pelodiscus_sinensis_GeneID=102460125 GLN A 44  . . < . . . . + . . . . ? -0.220 27.0  155.4  -62.5  143.3  -11.4 -4.6  -7.2  
Pelodiscus_sinensis_GeneID=102460125 GLY A 45  . . . . . . . - . . . . ? -0.904 56.5  -88.3  -155.6 -178.8 -14.3 -6.9  -6.3  
Pelodiscus_sinensis_GeneID=102460125 ASP A 46  S . . . . . S + . . . . ? 0.878  111.7 10.4   -65.2  -43.4  -18.1 -7.3  -5.5  
Pelodiscus_sinensis_GeneID=102460125 SER A 47  . . . . . . . - . . . . ? -0.997 66.5  -165.4 -139.8 140.9  -17.5 -6.5  -1.7  
Pelodiscus_sinensis_GeneID=102460125 ILE A 48  E . . . . . . - C N K . ? -0.995 2.2   -166.6 -132.4 124.1  -14.5 -5.3  0.2   
Pelodiscus_sinensis_GeneID=102460125 HIS A 49  E . . . . > . - C N K N ? -0.957 13.5  -150.0 -103.9 130.5  -14.0 -5.4  4.0   
Pelodiscus_sinensis_GeneID=102460125 VAL A 50  E . . . . P . - C N K N ? -0.872 7.1   -164.3 -102.8 120.2  -11.1 -3.3  5.4   
Pelodiscus_sinensis_GeneID=102460125 THR A 51  E . . . . < . - C N K N ? -0.934 12.5  -178.4 -101.4 119.0  -9.4  -4.5  8.6   
Pelodiscus_sinensis_GeneID=102460125 LEU A 52  E . . . . . . + C N K N ? -0.797 60.1  29.8   -110.6 152.1  -7.2  -1.8  10.4  
Pelodiscus_sinensis_GeneID=102460125 GLY A 53  S . . . . . S + . . . . ? 0.660  83.6  139.5  80.2   16.2   -5.1  -2.2  13.5  
Pelodiscus_sinensis_GeneID=102460125 ALA A 54  . . . . . . . + . . . . ? -0.792 28.3  167.9  -99.2  130.7  -4.3  -5.9  12.9  
Pelodiscus_sinensis_GeneID=102460125 HIS A 55  S . . . . . S + . . . . ? 0.718  87.5  30.9   -92.6  -45.2  -1.0  -7.6  13.5  
Pelodiscus_sinensis_GeneID=102460125 ASN A 56  B . > . . . S - D Q P . ? -0.964 70.2  -161.4 -114.3 119.3  -2.5  -11.1 13.2  
Pelodiscus_sinensis_GeneID=102460125 ILE A 57  T . 3 . . . S + . . . . ? 0.687  89.7  53.4   -82.3  -9.6   -5.5  -11.3 10.9  
Pelodiscus_sinensis_GeneID=102460125 LYS A 58  T . 3 . . . S + . . . . ? 0.679  99.1  76.5   -97.3  -13.8  -6.7  -14.7 12.4  
Pelodiscus_sinensis_GeneID=102460125 GLN A 59  S . < . . . S - . . . . ? -0.749 84.5  -121.9 -103.4 136.2  -6.8  -13.4 15.9  
Pelodiscus_sinensis_GeneID=102460125 GLN A 60  . . . . . . . - . . . . ? -0.734 37.7  -172.1 -71.7  107.5  -9.4  -11.1 17.4  
Pelodiscus_sinensis_GeneID=102460125 GLU A 61  . . > . . . . - . . . . ? -0.869 31.1  -135.8 -105.6 132.2  -7.3  -8.1  18.5  
Pelodiscus_sinensis_GeneID=102460125 PRO A 62  T . 3 . . . S + . . . . ? 0.773  106.7 62.7   -54.7  -19.8  -8.9  -5.3  20.6  
Pelodiscus_sinensis_GeneID=102460125 SER A 63  T . 3 . . . S + . . . . ? 0.623  83.0  108.4  -80.4  -14.5  -7.0  -3.0  18.2  
Pelodiscus_sinensis_GeneID=102460125 GLN A 64  . . < . . . . - . . . . ? -0.426 44.9  -170.9 -80.6  140.5  -8.9  -4.1  15.1  
Pelodiscus_sinensis_GeneID=102460125 GLN A 65  E . . . . . . - C O N . ? -1.000 6.5   -161.1 -123.6 118.0  -11.4 -2.1  13.2  
Pelodiscus_sinensis_GeneID=102460125 VAL A 66  E . . . . . . + C O N . ? -0.943 16.7  178.8  -102.8 118.9  -13.4 -3.8  10.5  
Pelodiscus_sinensis_GeneID=102460125 ILE A 67  E . . . . . . - C O N . ? -0.973 24.0  -129.2 -124.8 132.3  -15.0 -1.3  8.1   
Pelodiscus_sinensis_GeneID=102460125 GLU A 68  E . . . . . . - C O N . ? -0.502 29.1  -113.4 -75.1  147.2  -17.1 -1.9  5.1   
Pelodiscus_sinensis_GeneID=102460125 VAL A 69  E . . . . . . - C O O . ? -0.711 25.8  -172.6 -85.6  126.3  -16.2 -0.2  1.8   
Pelodiscus_sinensis_GeneID=102460125 GLN A 70  E . . . . . S + C O . . ? 0.889  71.8  11.8   -78.8  -47.2  -18.8 2.4   0.7   
Pelodiscus_sinensis_GeneID=102460125 ARG A 71  E . . . . . . - C O O . ? -0.996 56.9  -153.0 -138.6 133.7  -17.2 3.2   -2.7  
Pelodiscus_sinensis_GeneID=102460125 GLN A 72  E . . . . . . - C O O . ? -0.965 17.5  -174.9 -101.2 120.2  -14.6 1.6   -4.9  
Pelodiscus_sinensis_GeneID=102460125 ILE A 73  E . . . . . . - C O O . ? -0.774 2.6   -172.6 -121.9 83.3   -13.0 4.3   -7.1  
Pelodiscus_sinensis_GeneID=102460125 PRO A 74  E . . . . . . - C O O . ? -0.460 43.6  -88.0  -70.2  147.5  -10.5 2.8   -9.7  
Pelodiscus_sinensis_GeneID=102460125 HIS A 75  . . > . . . . - . . . . ? -0.355 38.0  -128.6 -50.3  133.5  -8.5  5.2   -11.7 
Pelodiscus_sinensis_GeneID=102460125 PRO A 76  T . 3 . . . S + . . . . ? 0.749  107.7 49.4   -61.7  -25.7  -10.6 5.9   -14.9 
Pelodiscus_sinensis_GeneID=102460125 GLN A 77  T . 3 . . . S + . . . . ? 0.157  79.0  138.5  -101.3 15.2   -7.7  5.1   -17.1 
Pelodiscus_sinensis_GeneID=102460125 TYR A 78  . . < . . . . - . . . . ? -0.467 42.1  -150.9 -59.3  129.5  -6.9  1.8   -15.4 
Pelodiscus_sinensis_GeneID=102460125 ASN A 79  . . . > . . . - . . . . ? -0.926 8.4   -161.2 -108.0 118.8  -6.1  -0.8  -18.0 
Pelodiscus_sinensis_GeneID=102460125 TRP A 80  T . . 4 . . S + . . . . ? 0.786  89.7  49.5   -73.7  -23.3  -6.9  -4.4  -17.0 
Pelodiscus_sinensis_GeneID=102460125 GLU A 81  T . . 4 . . S + . . . . ? 0.940  125.9 22.4   -82.0  -42.4  -4.6  -5.9  -19.6 
Pelodiscus_sinensis_GeneID=102460125 THR A 82  T . . 4 . . S - . . . . ? 0.617  94.1  -132.3 -103.0 -12.3  -1.5  -4.0  -19.0 
Pelodiscus_sinensis_GeneID=102460125 LYS A 83  . . > < . . . + . . . . ? 0.707  48.3  161.2  61.4   21.2   -2.3  -3.0  -15.5 
Pelodiscus_sinensis_GeneID=102460125 ILE A 84  T . 3 . . . . + . . . . ? -0.540 65.2  16.4   -67.4  138.1  -1.3  0.6   -16.4 
Pelodiscus_sinensis_GeneID=102460125 ASN A 85  T . 3 . . . S + . . . . ? 0.879  81.1  176.0  64.1   33.5   -2.7  3.2   -13.9 
Pelodiscus_sinensis_GeneID=102460125 ASP A 86  . . < . . . . + . . . . ? -0.508 31.0  118.5  -71.0  70.8   -3.3  0.4   -11.3 
Pelodiscus_sinensis_GeneID=102460125 ILE A 87  . . . . . . . + . . . . ? -0.996 35.7  178.9  -141.4 140.4  -4.5  2.6   -8.4  
Pelodiscus_sinensis_GeneID=102460125 MET A 88  E . . . . . . - C P M O ? -0.997 19.8  -140.3 -146.5 139.1  -7.8  2.8   -6.6  
Pelodiscus_sinensis_GeneID=102460125 LEU A 89  E . . . . . . - C P M O ? -0.870 13.0  -155.7 -96.5  131.5  -9.4  4.7   -3.7  
Pelodiscus_sinensis_GeneID=102460125 LEU A 90  E . . . . . . - C P M O ? -0.963 5.3   -152.6 -105.1 116.2  -11.6 3.0   -1.2  
Pelodiscus_sinensis_GeneID=102460125 GLN A 91  E . . . . . . - C P M O ? -0.829 19.7  -135.0 -84.8  120.5  -14.1 5.2   0.6   
Pelodiscus_sinensis_GeneID=102460125 LEU A 92  E . . . . . . - C P . O ? -0.444 9.5   -129.4 -77.2  143.4  -14.8 3.7   4.0   
Pelodiscus_sinensis_GeneID=102460125 GLN A 93  S . . . . . S + . . . . ? 0.810  96.8  17.3   -59.3  -33.1  -18.5 3.5   5.2   
Pelodiscus_sinensis_GeneID=102460125 CYS A 94  S . . . . . S - . . . . ? -0.982 95.1  -93.7  -138.4 152.3  -17.3 5.1   8.5   
Pelodiscus_sinensis_GeneID=102460125 LYS A 95  P . . . . > . - . . . . ? -0.352 43.1  -114.8 -62.5  139.4  -14.2 7.0   9.5   
Pelodiscus_sinensis_GeneID=102460125 ALA A 96  P . . . . P . - . . . . ? -0.525 28.4  -117.1 -70.4  139.2  -11.4 5.0   11.1  
Pelodiscus_sinensis_GeneID=102460125 GLU A 97  P . . . . P . - . . . . ? -0.734 27.4  -134.7 -79.4  117.3  -10.7 5.7   14.7  
Pelodiscus_sinensis_GeneID=102460125 SER A 98  P . . . . < . + . . . . ? -0.594 46.3  129.2  -75.1  131.1  -7.2  7.0   15.1  
Pelodiscus_sinensis_GeneID=102460125 ASN A 99  S . . . . . S - . . . . ? -0.850 75.1  -61.1  -160.9 -172.0 -5.2  5.5   17.9  
Pelodiscus_sinensis_GeneID=102460125 GLY A 100 S . . . . . S + . . . . ? 0.668  134.7 39.6   -62.1  -2.4   -1.9  3.9   18.8  
Pelodiscus_sinensis_GeneID=102460125 TYR A 101 S . . . . . S + . . . . ? 0.643  111.9 55.5   -119.0 -25.8  -2.8  1.0   16.3  
Pelodiscus_sinensis_GeneID=102460125 VAL A 102 . . . . . . . + . . . . ? -0.980 67.2  151.8  -121.9 117.6  -4.4  2.9   13.5  
Pelodiscus_sinensis_GeneID=102460125 GLY A 103 . . . . . . . - . . . . ? -0.898 39.3  -101.9 -140.9 169.9  -2.6  5.7   11.7  
Pelodiscus_sinensis_GeneID=102460125 LEU A 104 P . . . . > . - . . . . ? -0.707 20.2  -142.1 -96.6  142.7  -2.2  7.6   8.5   
Pelodiscus_sinensis_GeneID=102460125 LEU A 105 P . . . . P . - . . . . ? -0.902 28.4  -122.8 -96.8  128.1  0.5   7.2   5.8   
Pelodiscus_sinensis_GeneID=102460125 SER A 106 B . . . . P . - B D C . ? -0.414 20.5  -117.0 -71.5  144.5  1.5   10.5  4.3   
Pelodiscus_sinensis_GeneID=102460125 LEU A 107 P . . . . P . - . . . . ? -0.508 45.0  -90.2  -76.6  146.6  1.3   11.0  0.5   
Pelodiscus_sinensis_GeneID=102460125 PRO A 108 P . . . . < . - . . . . ? -0.298 26.1  -163.1 -65.0  143.0  4.6   11.6  -1.2  
Pelodiscus_sinensis_GeneID=102460125 ALA A 109 S . . . . . S + . . . . ? 0.751  76.9  9.4    -89.6  -30.7  6.0   15.1  -1.6  
Pelodiscus_sinensis_GeneID=102460125 GLN A 110 S . . . . . S - . . . . ? -0.965 82.5  -92.3  -145.5 166.1  8.5   14.0  -4.2  
Pelodiscus_sinensis_GeneID=102460125 ARG A 111 P . . . . > . - . . . . ? -0.423 40.7  -123.9 -77.1  149.2  9.6   11.2  -6.4  
Pelodiscus_sinensis_GeneID=102460125 VAL A 112 P . . . . P . - . . . . ? -0.691 20.4  -129.5 -96.6  149.5  12.2  8.8   -5.2  
Pelodiscus_sinensis_GeneID=102460125 ARG A 113 P . > . . P . - . . . . ? -0.608 35.6  -84.5  -92.0  155.7  15.5  8.1   -7.1  
Pelodiscus_sinensis_GeneID=102460125 PRO A 114 T . 3 . . < S + . . . . ? -0.270 115.4 37.9   -53.8  140.9  17.0  4.8   -7.9  
Pelodiscus_sinensis_GeneID=102460125 GLY A 115 T . 3 . . . S + . . . . ? 0.226  81.2  137.5  100.1  -16.6  19.0  3.3   -5.0  
Pelodiscus_sinensis_GeneID=102460125 THR A 116 . . < . . . . - . . . . ? -0.491 54.2  -127.6 -64.1  132.4  16.6  4.6   -2.4  
Pelodiscus_sinensis_GeneID=102460125 LYS A 117 E . . . . . . + B E D . ? -0.724 36.4  173.6  -84.1  130.5  15.9  2.1   0.4   
Pelodiscus_sinensis_GeneID=102460125 CYS A 118 E . . . . . . - B E D . ? -0.838 24.2  -127.4 -133.8 164.7  12.2  1.5   1.0   
Pelodiscus_sinensis_GeneID=102460125 SER A 119 E . . . . . . - B E D E ? -0.920 14.7  -165.0 -118.3 145.4  10.0  -0.8  3.1   
Pelodiscus_sinensis_GeneID=102460125 VAL A 120 E . . . . . . - B E D E ? -0.956 5.8   -172.4 -124.8 142.2  7.1   -3.0  2.1   
Pelodiscus_sinensis_GeneID=102460125 ALA A 121 E . . . . . . + B E D . ? -0.990 18.8  129.0  -135.2 145.4  4.6   -4.6  4.3   
Pelodiscus_sinensis_GeneID=102460125 GLY A 122 E . . . . . . - B E D . ? -0.986 55.8  -114.9 -178.9 174.6  1.8   -7.1  3.6   
Pelodiscus_sinensis_GeneID=102460125 TRP A 123 S . . . . . S + . . . . ? -0.097 70.9  122.2  -114.4 23.3   -0.0  -10.4 4.5   
Pelodiscus_sinensis_GeneID=102460125 GLY A 124 S . . . . . S - . . . . ? -0.000 71.1  -53.2  -79.1  -174.8 0.9   -12.3 1.2   
Pelodiscus_sinensis_GeneID=102460125 GLN A 125 E . . . . . . - E S Q . ? -0.353 36.0  -153.3 -60.8  147.5  2.7   -15.7 0.6   
Pelodiscus_sinensis_GeneID=102460125 MET A 126 E . . . . . S + E S . . ? 0.475  77.8  30.4   -103.3 -6.9   6.2   -16.1 2.2   
Pelodiscus_sinensis_GeneID=102460125 SER A 127 E . > . . . . - E S Q . ? -0.990 67.9  -132.8 -152.7 147.8  7.4   -18.6 -0.4  
Pelodiscus_sinensis_GeneID=102460125 ALA A 128 T . 3 . . . S + . . . . ? 0.744  111.5 50.6   -67.9  -20.6  6.9   -19.4 -4.1  
Pelodiscus_sinensis_GeneID=102460125 SER A 129 T . 3 . . . S + . . . . ? 0.551  103.1 70.7   -97.9  -7.3   6.4   -23.1 -3.3  
Pelodiscus_sinensis_GeneID=102460125 ASN A 130 E . < . . . . - E T Q . ? -0.948 56.0  -165.5 -121.6 130.7  3.8   -22.5 -0.5  
Pelodiscus_sinensis_GeneID=102460125 GLU A 131 E . . . . . . + E T . . ? 0.426  55.8  116.3  -91.2  2.7    0.3   -21.3 -1.0  
Pelodiscus_sinensis_GeneID=102460125 GLN A 132 E . . . . > . - E T . . ? -0.556 58.4  -142.3 -78.8  125.8  -0.1  -20.5 2.7   
Pelodiscus_sinensis_GeneID=102460125 ILE A 133 E . . . . P . - E T Q . ? -0.612 27.0  -102.3 -82.6  145.5  -0.7  -16.8 3.4   
Pelodiscus_sinensis_GeneID=102460125 SER A 134 P . . . . < . - . . . . ? -0.466 18.9  -156.1 -68.5  139.6  0.9   -15.3 6.5   
Pelodiscus_sinensis_GeneID=102460125 GLU A 135 S . . . . . S + . . . . ? 0.718  79.2  57.3   -84.7  -26.7  -1.3  -14.7 9.4   
Pelodiscus_sinensis_GeneID=102460125 THR A 136 B . . . . . S - D R P . ? -0.759 100.2 -91.4  -105.4 152.6  0.9   -12.0 10.8  
Pelodiscus_sinensis_GeneID=102460125 LEU A 137 . . . . . . . - . . . . ? -0.478 44.0  -158.6 -64.0  130.7  2.0   -8.8  9.1   
Pelodiscus_sinensis_GeneID=102460125 GLN A 138 E . . . . . . - B F B D ? -0.801 9.9   -174.5 -110.9 156.3  5.3   -9.2  7.3   
Pelodiscus_sinensis_GeneID=102460125 GLU A 139 E . . . . . . + B F B D ? -0.989 6.1   175.1  -147.4 157.6  7.9   -6.6  6.2   
Pelodiscus_sinensis_GeneID=102460125 ALA A 140 E . . . . . . - B F . D ? -0.985 29.8  -115.4 -156.0 152.8  11.0  -6.2  4.1   
Pelodiscus_sinensis_GeneID=102460125 ASP A 141 E . . . . . . + B F . D ? -0.785 36.7  177.2  -91.4  136.2  13.5  -3.6  2.9   
Pelodiscus_sinensis_GeneID=102460125 VAL A 142 E . . . . . . - B F . D ? -0.872 21.2  -126.5 -132.9 167.2  13.8  -3.1  -0.9  
Pelodiscus_sinensis_GeneID=102460125 VAL A 143 E . . . . . . - B F . D ? -0.928 21.0  -118.6 -119.6 141.5  15.6  -0.9  -3.2  
Pelodiscus_sinensis_GeneID=102460125 VAL A 144 B . . . . . . - B F F . ? -0.627 38.2  -155.6 -72.9  130.2  14.4  1.3   -6.0  
Pelodiscus_sinensis_GeneID=102460125 MET A 145 . . . . . . . - . . . . ? -0.639 23.0  -89.7  -106.6 162.3  16.0  0.2   -9.3  
Pelodiscus_sinensis_GeneID=102460125 PRO A 146 . . > . . . . - . . . . ? -0.401 37.1  -118.9 -65.2  149.6  16.7  1.8   -12.6 
Pelodiscus_sinensis_GeneID=102460125 ASP A 147 T . > > . . S + . . . . ? 0.825  108.7 69.6   -59.1  -34.5  13.8  1.6   -15.2 
Pelodiscus_sinensis_GeneID=102460125 ALA A 148 H . 3 > . . S + . . . . ? 0.812  92.0  59.9   -58.1  -27.3  16.0  -0.3  -17.6 
Pelodiscus_sinensis_GeneID=102460125 ASP A 149 H . < 4 . . S + . . . . ? 0.756  108.8 41.7   -76.8  -23.1  15.9  -3.3  -15.3 
Pelodiscus_sinensis_GeneID=102460125 CYS A 150 H . < > . . S + . . . . ? 0.668  99.9  70.9   -98.1  -19.9  12.1  -3.6  -15.5 
Pelodiscus_sinensis_GeneID=102460125 ARG A 151 H . . < . . S + . . . . ? 0.816  98.0  54.7   -68.8  -23.6  11.7  -2.9  -19.3 
Pelodiscus_sinensis_GeneID=102460125 GLY A 152 T . . < . . S + . . . . ? 0.994  117.0 27.5   -71.2  -63.4  13.3  -6.4  -19.9 
Pelodiscus_sinensis_GeneID=102460125 PRO A 153 T . . 4 . . S + . . . . ? 0.687  119.7 60.2   -79.4  -14.1  11.1  -8.8  -17.9 
Pelodiscus_sinensis_GeneID=102460125 TRP A 154 . . > < . . . - . . . . ? -0.886 56.3  -173.7 -126.4 105.7  7.9   -6.6  -18.2 
Pelodiscus_sinensis_GeneID=102460125 ARG A 155 T . 3 . . . S + . . . . ? 0.838  89.0  48.5   -65.9  -26.2  6.5   -5.7  -21.6 
Pelodiscus_sinensis_GeneID=102460125 SER A 156 T . 3 . . . S + . . . . ? 0.288  79.2  136.5  -102.7 10.2   3.9   -3.3  -20.2 
Pelodiscus_sinensis_GeneID=102460125 TYR A 157 . . < . . . . - . . . . ? -0.427 32.3  -171.9 -64.4  126.9  6.3   -1.4  -18.0 
Pelodiscus_sinensis_GeneID=102460125 ASN A 158 . . > > . . . - . . . . ? -0.967 16.3  -158.7 -123.6 113.3  5.7   2.4   -18.2 
Pelodiscus_sinensis_GeneID=102460125 ALA A 159 T . 3 4 . . S + . . . . ? 0.680  90.1  62.9   -68.7  -15.2  8.3   4.5   -16.4 
Pelodiscus_sinensis_GeneID=102460125 THR A 160 T . 3 4 . . S + . . . . ? 0.845  121.8 16.1   -76.3  -34.9  5.8   7.4   -16.2 
Pelodiscus_sinensis_GeneID=102460125 THR A 161 T . < 4 . . S + . . . . ? 0.463  121.2 65.7   -119.6 -4.1   3.3   5.6   -14.1 
Pelodiscus_sinensis_GeneID=102460125 MET A 162 E . . < . . . - B G . G ? -0.874 58.0  -152.2 -128.8 156.6  5.4   2.7   -12.7 
Pelodiscus_sinensis_GeneID=102460125 MET A 163 E . . . . . . - B G . G ? -0.976 14.1  -135.8 -129.2 142.6  8.4   2.1   -10.5 
Pelodiscus_sinensis_GeneID=102460125 CYS A 164 E . . . . . . + B G . G ? -0.858 30.2  173.9  -101.2 123.6  10.9  -0.7  -10.5 
Pelodiscus_sinensis_GeneID=102460125 VAL A 165 E . . . . . . + B G F G ? -0.967 19.8  81.4   -134.9 149.5  11.8  -2.2  -7.1  
Pelodiscus_sinensis_GeneID=102460125 GLY A 166 . . . . . . . - . . . . ? -0.717 52.6  -120.9 139.7  157.7  13.9  -5.0  -5.8  
Pelodiscus_sinensis_GeneID=102460125 ASP A 167 B . > > > . . - F U R . ? -0.878 10.6  -163.5 -128.7 102.6  17.4  -6.1  -4.9  
Pelodiscus_sinensis_GeneID=102460125 PRO A 168 T . 3 4 5 . S + . . . . ? 0.797  94.4  55.3   -56.6  -19.9  18.6  -9.2  -6.9  
Pelodiscus_sinensis_GeneID=102460125 GLU A 169 T . 3 4 5 . S + . . . . ? 0.783  112.4 39.8   -84.2  -19.7  21.4  -9.5  -4.2  
Pelodiscus_sinensis_GeneID=102460125 GLU A 170 T . < 4 5 . S - . . . . ? 0.676  94.7  -141.4 -109.5 -12.9  18.9  -9.6  -1.2  
Pelodiscus_sinensis_GeneID=102460125 GLY A 171 T . . < 5 . . + . . . . ? 0.845  49.6  143.5  54.8   37.4   16.2  -11.8 -2.9  
Pelodiscus_sinensis_GeneID=102460125 ARG A 172 B . . . < . . + F V R . ? -0.925 14.4  147.0  -110.9 137.3  13.3  -9.8  -1.4  
Pelodiscus_sinensis_GeneID=102460125 SER A 173 B . . . . . . - A B A . ? -0.985 47.5  -104.2 -166.0 140.3  10.0  -9.1  -3.2  
Pelodiscus_sinensis_GeneID=102460125 PRO A 174 . . . . . . . - . . . . ? -0.411 46.0  -179.3 -61.7  154.6  6.3   -8.7  -2.6  
Pelodiscus_sinensis_GeneID=102460125 PHE A 175 . . > . . . . - . . . . ? -0.662 37.0  -22.3  -140.6 -164.8 4.2   -11.7 -3.6  
Pelodiscus_sinensis_GeneID=102460125 GLN A 176 T . 3 . . . S + . . . . ? -0.183 124.8 22.3   -55.9  128.4  0.7   -13.0 -3.8  
Pelodiscus_sinensis_GeneID=102460125 GLY A 177 T . 3 . . . S + . . . . ? 0.151  99.4  88.8   101.9  -12.8  -1.7  -11.2 -1.4  
Pelodiscus_sinensis_GeneID=102460125 ASP A 178 . . X . . . . + . . . . ? 0.399  54.8  133.8  -96.7  -4.1   0.4   -8.0  -1.0  
Pelodiscus_sinensis_GeneID=102460125 SER A 179 T . 3 . . . S + . . . . ? -0.276 73.1  19.0   -48.4  129.7  -1.3  -6.4  -4.0  
Pelodiscus_sinensis_GeneID=102460125 GLY A 180 T . 3 . . . S + . . . . ? 0.261  93.3  131.7  94.1   -14.4  -2.3  -3.0  -3.1  
Pelodiscus_sinensis_GeneID=102460125 GLY A 181 . . < . . . . - . . . . ? -0.327 59.2  -95.8  -69.8  163.4  0.1   -2.7  -0.1  
Pelodiscus_sinensis_GeneID=102460125 PRO A 182 E . . . . . . - B H . H ? -0.509 13.8  -146.0 -92.0  137.5  2.4   0.4   0.3   
Pelodiscus_sinensis_GeneID=102460125 LEU A 183 E . . . . . . - B H E H ? -0.945 29.6  -160.4 -85.8  114.9  6.0   1.0   -0.7  
Pelodiscus_sinensis_GeneID=102460125 VAL A 184 E . . . . . . - B H E H ? -0.875 18.8  -178.9 -111.4 119.5  7.3   3.2   2.1   
Pelodiscus_sinensis_GeneID=102460125 CYS A 185 E . > . . . S - B H . H ? -0.972 73.6  -38.0  -112.7 114.1  10.4  5.4   1.7   
Pelodiscus_sinensis_GeneID=102460125 GLY A 186 T . 3 . . . S - . . . . ? -0.581 124.9 -30.1  67.6   -115.4 11.1  7.3   4.9   
Pelodiscus_sinensis_GeneID=102460125 GLU A 187 T . 3 . . . S + . . . . ? 0.165  119.7 86.4   -120.6 15.8   7.6   8.2   6.1   
Pelodiscus_sinensis_GeneID=102460125 GLU A 188 E . < . . . S - B I C H ? -0.905 76.9  -113.7 -124.2 152.0  5.8   8.5   2.8   
Pelodiscus_sinensis_GeneID=102460125 ALA A 189 E . . . . . . + B I . H ? -0.707 35.9  167.4  -81.0  117.5  4.0   6.2   0.4   
Pelodiscus_sinensis_GeneID=102460125 GLN A 190 E . . . . . . + B I . . ? 0.654  58.1  6.1    -107.0 -19.4  5.9   6.0   -2.8  
Pelodiscus_sinensis_GeneID=102460125 GLY A 191 E . . . . . . - B I I H ? -0.983 54.9  -128.2 -159.5 164.8  4.3   3.1   -4.5  
Pelodiscus_sinensis_GeneID=102460125 ILE A 192 E . . . . . . - B I I H ? -0.985 40.8  -108.8 -120.7 124.1  1.5   0.5   -4.6  
Pelodiscus_sinensis_GeneID=102460125 VAL A 193 E . . . . . . + B I I . ? -0.404 58.8  147.7  -52.2  118.7  2.3   -3.2  -5.0  
Pelodiscus_sinensis_GeneID=102460125 SER A 194 E . . . . . . + B I . . ? 0.704  54.4  17.9   -120.6 -64.8  1.1   -3.8  -8.7  
Pelodiscus_sinensis_GeneID=102460125 LEU A 195 E . . . . . . + B I I . ? -0.902 60.4  169.8  -122.3 137.1  3.1   -6.4  -10.6 
Pelodiscus_sinensis_GeneID=102460125 GLY A 196 . . . . . . . - . . . . ? -0.961 38.0  -93.7  -141.1 158.2  5.5   -9.1  -9.4  
Pelodiscus_sinensis_GeneID=102460125 SER A 197 . . > . . . . - . . . . ? -0.407 31.7  -124.6 -67.5  149.2  7.4   -12.2 -10.7 
Pelodiscus_sinensis_GeneID=102460125 GLU A 198 T . 3 . . . S + . . . . ? 0.712  113.1 51.4   -68.0  -16.2  5.7   -15.6 -10.3 
Pelodiscus_sinensis_GeneID=102460125 ASP A 199 T . 3 . . . S - . . . . ? 0.380  114.6 -115.9 -108.3 6.7    8.8   -16.8 -8.5  
Pelodiscus_sinensis_GeneID=102460125 GLY A 200 S . < . . . S + . . . . ? 0.753  71.5  137.0  70.5   19.1   8.9   -13.9 -6.1  
Pelodiscus_sinensis_GeneID=102460125 ILE A 201 P . . . . > . - . . . . ? -0.886 50.7  -72.3  -103.4 130.7  12.1  -12.8 -7.5  
Pelodiscus_sinensis_GeneID=102460125 PRO A 202 S . . . . P S + . . . . ? -0.171 90.6  73.8   -49.2  156.9  12.8  -9.1  -8.2  
Pelodiscus_sinensis_GeneID=102460125 PRO A 203 P . . . . P . - . . . . ? 0.454  58.7  -176.8 -86.2  148.5  12.2  -6.9  -9.9  
Pelodiscus_sinensis_GeneID=102460125 ALA A 204 E . . . . < . - B J G . ? -0.817 20.1  -132.1 -99.8  150.3  8.7   -6.0  -8.7  
Pelodiscus_sinensis_GeneID=102460125 VAL A 205 E . . . . . . - B J G I ? -0.941 22.0  -169.8 -108.3 126.6  6.6   -3.3  -10.4 
Pelodiscus_sinensis_GeneID=102460125 TYR A 206 E . . . . . . - B J G I ? -0.864 27.8  -114.9 -111.1 145.0  4.8   -0.7  -8.3  
Pelodiscus_sinensis_GeneID=102460125 THR A 207 E . . . . . . - B J G I ? -0.727 38.4  -119.9 -73.3  126.7  2.2   2.0   -9.2  
Pelodiscus_sinensis_GeneID=102460125 LYS A 208 E . . > . . . - B J . I ? -0.624 22.6  -165.9 -73.6  111.8  3.9   5.4   -8.7  
Pelodiscus_sinensis_GeneID=102460125 VAL A 209 T . > 4 . . S + . . . . ? 0.904  85.4  61.2   -64.7  -39.2  1.8   7.3   -6.1  
Pelodiscus_sinensis_GeneID=102460125 SER A 210 G . > 4 . . S + . . . . ? 0.845  98.0  57.5   -58.2  -35.7  3.5   10.6  -6.9  
Pelodiscus_sinensis_GeneID=102460125 THR A 211 G . 3 4 . . S + . . . . ? 0.794  112.0 41.7   -66.0  -23.7  2.2   10.4  -10.5 
Pelodiscus_sinensis_GeneID=102460125 PHE A 212 G . < X . . S + . . . . ? 0.212  78.9  108.8  -114.6 16.2   -1.4  10.2  -9.3  
Pelodiscus_sinensis_GeneID=102460125 LEU A 213 H . < > . . S + . . . . ? 0.917  79.4  51.0   -62.4  -47.2  -1.4  12.8  -6.5  
Pelodiscus_sinensis_GeneID=102460125 PRO A 214 H . . > . . S + . . . . ? 0.924  113.5 45.4   -56.9  -43.4  -3.4  15.3  -8.4  
Pelodiscus_sinensis_GeneID=102460125 TRP A 215 H . . > . . S + . . . . ? 0.918  113.0 51.1   -63.4  -43.8  -6.0  12.6  -9.2  
Pelodiscus_sinensis_GeneID=102460125 ILE A 216 H . . X . . S + . . . . ? 0.944  113.6 43.6   -60.1  -49.1  -6.0  11.3  -5.5  
Pelodiscus_sinensis_GeneID=102460125 GLN A 217 H . . X . . S + . . . . ? 0.903  114.6 48.7   -67.1  -45.0  -6.5  14.7  -4.0  
Pelodiscus_sinensis_GeneID=102460125 GLU A 218 H . . X . . S + . . . . ? 0.898  112.0 48.8   -62.6  -44.9  -9.2  15.8  -6.5  
Pelodiscus_sinensis_GeneID=102460125 THR A 219 H . . X . . S + . . . . ? 0.918  110.4 50.7   -62.5  -45.1  -11.1 12.6  -6.0  
Pelodiscus_sinensis_GeneID=102460125 MET A 220 H . . < . . S + . . . . ? 0.880  110.4 50.8   -63.4  -34.5  -11.0 12.8  -2.2  
Pelodiscus_sinensis_GeneID=102460125 LYS A 221 H . . < . . S + . . . . ? 0.873  107.3 52.3   -71.2  -37.1  -12.3 16.4  -2.3  
Pelodiscus_sinensis_GeneID=102460125 LYS A 222 H . . < . . . . . . . . ? 0.763  .     .      -76.9  -20.7  -15.3 15.6  -4.6  
Pelodiscus_sinensis_GeneID=102460125 LEU A 223 . . . < . . . . . . . . ? -0.558 .     .      -101.3 .      -16.6 12.8  -2.4  
# 
loop_
_dssp_struct_ladder.id 
_dssp_struct_ladder.sheet_id 
_dssp_struct_ladder.range_id_1 
_dssp_struct_ladder.range_id_2 
_dssp_struct_ladder.type 
_dssp_struct_ladder.beg_1_label_comp_id 
_dssp_struct_ladder.beg_1_label_asym_id 
_dssp_struct_ladder.beg_1_label_seq_id 
_dssp_struct_ladder.pdbx_beg_1_PDB_ins_code 
_dssp_struct_ladder.end_1_label_comp_id 
_dssp_struct_ladder.end_1_label_asym_id 
_dssp_struct_ladder.end_1_label_seq_id 
_dssp_struct_ladder.pdbx_end_1_PDB_ins_code 
_dssp_struct_ladder.beg_1_auth_comp_id 
_dssp_struct_ladder.beg_1_auth_asym_id 
_dssp_struct_ladder.beg_1_auth_seq_id 
_dssp_struct_ladder.end_1_auth_comp_id 
_dssp_struct_ladder.end_1_auth_asym_id 
_dssp_struct_ladder.end_1_auth_seq_id 
_dssp_struct_ladder.beg_2_label_comp_id 
_dssp_struct_ladder.beg_2_label_asym_id 
_dssp_struct_ladder.beg_2_label_seq_id 
_dssp_struct_ladder.pdbx_beg_2_PDB_ins_code 
_dssp_struct_ladder.end_2_label_comp_id 
_dssp_struct_ladder.end_2_label_asym_id 
_dssp_struct_ladder.end_2_label_seq_id 
_dssp_struct_ladder.pdbx_end_2_PDB_ins_code 
_dssp_struct_ladder.beg_2_auth_comp_id 
_dssp_struct_ladder.beg_2_auth_asym_id 
_dssp_struct_ladder.beg_2_auth_seq_id 
_dssp_struct_ladder.end_2_auth_comp_id 
_dssp_struct_ladder.end_2_auth_asym_id 
_dssp_struct_ladder.end_2_auth_seq_id 
A A A B anti-parallel ILE A 3   ? ILE A 3   ? ILE A 3   ILE A 3   SER A 173 ? SER A 173 ? SER A 173 SER A 173 
B B C F anti-parallel HIS A 6   ? GLU A 7   ? HIS A 6   GLU A 7   GLU A 139 ? GLN A 138 ? GLU A 139 GLN A 138 
C B D I parallel      SER A 106 ? SER A 106 ? SER A 106 SER A 106 GLU A 188 ? GLU A 188 ? GLU A 188 GLU A 188 
D B E F anti-parallel LYS A 117 ? GLY A 122 ? LYS A 117 GLY A 122 VAL A 143 ? GLN A 138 ? VAL A 143 GLN A 138 
E B E H anti-parallel SER A 119 ? VAL A 120 ? SER A 119 VAL A 120 VAL A 184 ? LEU A 183 ? VAL A 184 LEU A 183 
F B F G anti-parallel VAL A 144 ? VAL A 144 ? VAL A 144 VAL A 144 VAL A 165 ? VAL A 165 ? VAL A 165 VAL A 165 
G B G J anti-parallel MET A 162 ? VAL A 165 ? MET A 162 VAL A 165 THR A 207 ? ALA A 204 ? THR A 207 ALA A 204 
H B H I anti-parallel PRO A 182 ? CYS A 185 ? PRO A 182 CYS A 185 ILE A 192 ? GLU A 188 ? ILE A 192 GLU A 188 
I B I J anti-parallel GLY A 191 ? LEU A 195 ? GLY A 191 LEU A 195 LYS A 208 ? VAL A 205 ? LYS A 208 VAL A 205 
J C K L anti-parallel MET A 16  ? LEU A 19  ? MET A 16  LEU A 19  PHE A 30  ? CYS A 27  ? PHE A 30  CYS A 27  
K C K N anti-parallel ALA A 17  ? VAL A 21  ? ALA A 17  VAL A 21  LEU A 52  ? ILE A 48  ? LEU A 52  ILE A 48  
L C L M anti-parallel PHE A 30  ? ALA A 33  ? PHE A 30  ALA A 33  LEU A 38  ? PHE A 36  ? LEU A 38  PHE A 36  
M C M P anti-parallel PHE A 36  ? THR A 39  ? PHE A 36  THR A 39  GLN A 91  ? MET A 88  ? GLN A 91  MET A 88  
N C N O anti-parallel HIS A 49  ? LEU A 52  ? HIS A 49  LEU A 52  GLU A 68  ? GLN A 65  ? GLU A 68  GLN A 65  
O C O P anti-parallel VAL A 69  ? PRO A 74  ? VAL A 69  PRO A 74  LEU A 92  ? MET A 88  ? LEU A 92  MET A 88  
P D Q R anti-parallel ASN A 56  ? ASN A 56  ? ASN A 56  ASN A 56  THR A 136 ? THR A 136 ? THR A 136 THR A 136 
Q E S T anti-parallel GLN A 125 ? SER A 127 ? GLN A 125 SER A 127 ILE A 133 ? ASN A 130 ? ILE A 133 ASN A 130 
R F U V anti-parallel ASP A 167 ? ASP A 167 ? ASP A 167 ASP A 167 ARG A 172 ? ARG A 172 ? ARG A 172 ARG A 172 
# 
loop_
_dssp_struct_bridge_pairs.id 
_dssp_struct_bridge_pairs.label_comp_id 
_dssp_struct_bridge_pairs.label_seq_id 
_dssp_struct_bridge_pairs.label_asym_id 
_dssp_struct_bridge_pairs.auth_seq_id 
_dssp_struct_bridge_pairs.auth_asym_id 
_dssp_struct_bridge_pairs.pdbx_PDB_ins_code 
_dssp_struct_bridge_pairs.acceptor_1_label_comp_id 
_dssp_struct_bridge_pairs.acceptor_1_label_seq_id 
_dssp_struct_bridge_pairs.acceptor_1_label_asym_id 
_dssp_struct_bridge_pairs.acceptor_1_auth_seq_id 
_dssp_struct_bridge_pairs.acceptor_1_auth_asym_id 
_dssp_struct_bridge_pairs.acceptor_1_pdbx_PDB_ins_code 
_dssp_struct_bridge_pairs.acceptor_1_energy 
_dssp_struct_bridge_pairs.acceptor_2_label_comp_id 
_dssp_struct_bridge_pairs.acceptor_2_label_seq_id 
_dssp_struct_bridge_pairs.acceptor_2_label_asym_id 
_dssp_struct_bridge_pairs.acceptor_2_auth_seq_id 
_dssp_struct_bridge_pairs.acceptor_2_auth_asym_id 
_dssp_struct_bridge_pairs.acceptor_2_pdbx_PDB_ins_code 
_dssp_struct_bridge_pairs.acceptor_2_energy 
_dssp_struct_bridge_pairs.donor_1_label_comp_id 
_dssp_struct_bridge_pairs.donor_1_label_seq_id 
_dssp_struct_bridge_pairs.donor_1_label_asym_id 
_dssp_struct_bridge_pairs.donor_1_auth_seq_id 
_dssp_struct_bridge_pairs.donor_1_auth_asym_id 
_dssp_struct_bridge_pairs.donor_1_pdbx_PDB_ins_code 
_dssp_struct_bridge_pairs.donor_1_energy 
_dssp_struct_bridge_pairs.donor_2_label_comp_id 
_dssp_struct_bridge_pairs.donor_2_label_seq_id 
_dssp_struct_bridge_pairs.donor_2_label_asym_id 
_dssp_struct_bridge_pairs.donor_2_auth_seq_id 
_dssp_struct_bridge_pairs.donor_2_auth_asym_id 
_dssp_struct_bridge_pairs.donor_2_pdbx_PDB_ins_code 
_dssp_struct_bridge_pairs.donor_2_energy 
1   GLN 1   A 1   A ? ?   ?   ? ?   ? ? ?    ?   ?   ? ?   ? ? ?    ILE 3   A 3   A ? -0.7 PHE 175 A 175 A ? -0.5 
2   ILE 2   A 2   A ? GLY 124 A 124 A ? -0.2 GLY 122 A 122 A ? -0.2 GLY 5   A 5   A ? -2.5 GLY 4   A 4   A ? -0.2 
3   ILE 3   A 3   A ? SER 173 A 173 A ? -3.0 GLN 1   A 1   A ? -0.7 SER 173 A 173 A ? -1.4 SER 127 A 127 A ? -0.1 
4   GLY 4   A 4   A ? MET 126 A 126 A ? -0.5 GLY 5   A 5   A ? -0.2 ILE 3   A 3   A ? -0.3 HIS 6   A 6   A ? -0.1 
5   GLY 5   A 5   A ? ILE 2   A 2   A ? -2.5 SER 173 A 173 A ? -0.1 GLU 7   A 7   A ? -0.3 ALA 140 A 140 A ? -0.2 
6   HIS 6   A 6   A ? GLU 139 A 139 A ? -2.4 GLY 4   A 4   A ? -0.1 GLU 139 A 139 A ? -2.8 ALA 8   A 8   A ? -0.1 
7   GLU 7   A 7   A ? GLY 5   A 5   A ? -0.3 GLN 138 A 138 A ? -0.2 GLN 138 A 138 A ? -0.3 LYS 9   A 9   A ? -0.1 
8   ALA 8   A 8   A ? LEU 137 A 137 A ? -2.9 HIS 55  A 55  A ? -0.1 LEU 137 A 137 A ? -0.1 HIS 11  A 11  A ? -0.1 
9   LYS 9   A 9   A ? PRO 10  A 10  A ? -0.1 GLU 7   A 7   A ? -0.1 SER 12  A 12  A ? -2.2 ARG 13  A 13  A ? -0.3 
10  PRO 10  A 10  A ? ?   ?   ? ?   ? ? ?    ?   ?   ? ?   ? ? ?    LYS 9   A 9   A ? -0.1 HIS 55  A 55  A ? -0.1 
11  HIS 11  A 11  A ? ARG 13  A 13  A ? -0.1 SER 12  A 12  A ? -0.1 HIS 55  A 55  A ? -0.1 LYS 9   A 9   A ? -0.1 
12  SER 12  A 12  A ? LYS 9   A 9   A ? -2.2 ARG 13  A 13  A ? -0.2 HIS 11  A 11  A ? -0.1 HIS 55  A 55  A ? -0.0 
13  ARG 13  A 13  A ? LYS 9   A 9   A ? -0.3 PRO 14  A 14  A ? -0.1 MET 16  A 16  A ? -1.7 SER 12  A 12  A ? -0.2 
14  PRO 14  A 14  A ? ?   ?   ? ?   ? ? ?    ?   ?   ? ?   ? ? ?    GLY 103 A 103 A ? -2.6 GLY 53  A 53  A ? -0.2 
15  TYR 15  A 15  A ? VAL 102 A 102 A ? -0.2 LEU 104 A 104 A ? -0.1 LEU 31  A 31  A ? -2.2 LEU 105 A 105 A ? -0.2 
16  MET 16  A 16  A ? ARG 13  A 13  A ? -1.7 PHE 30  A 30  A ? -0.2 GLY 53  A 53  A ? -0.5 TYR 18  A 18  A ? -0.4 
17  ALA 17  A 17  A ? GLY 29  A 29  A ? -2.9 LEU 52  A 52  A ? -0.1 GLY 29  A 29  A ? -1.1 LEU 19  A 19  A ? -0.6 
18  TYR 18  A 18  A ? THR 51  A 51  A ? -2.4 MET 16  A 16  A ? -0.4 THR 51  A 51  A ? -2.8 ARG 20  A 20  A ? -0.6 
19  LEU 19  A 19  A ? CYS 27  A 27  A ? -3.2 ALA 17  A 17  A ? -0.6 CYS 27  A 27  A ? -2.0 VAL 21  A 21  A ? -0.8 
20  ARG 20  A 20  A ? HIS 49  A 49  A ? -2.6 TYR 18  A 18  A ? -0.6 HIS 49  A 49  A ? -2.0 THR 22  A 22  A ? -0.5 
21  VAL 21  A 21  A ? LEU 19  A 19  A ? -0.8 ASN 25  A 25  A ? -0.2 HIS 24  A 24  A ? -1.6 ILE 48  A 48  A ? -0.2 
22  THR 22  A 22  A ? SER 47  A 47  A ? -3.0 ARG 20  A 20  A ? -0.5 ASP 46  A 46  A ? -0.7 SER 47  A 47  A ? -0.2 
23  LYS 23  A 23  A ? HIS 24  A 24  A ? -0.2 GLY 45  A 45  A ? -0.1 ASN 25  A 25  A ? -0.3 THR 22  A 22  A ? -0.2 
24  HIS 24  A 24  A ? VAL 21  A 21  A ? -1.6 ASN 25  A 25  A ? -0.1 LYS 23  A 23  A ? -0.2 VAL 21  A 21  A ? -0.1 
25  ASN 25  A 25  A ? LYS 23  A 23  A ? -0.3 GLN 26  A 26  A ? -0.2 CYS 27  A 27  A ? -0.3 VAL 21  A 21  A ? -0.2 
26  GLN 26  A 26  A ? ARG 20  A 20  A ? -0.2 THR 22  A 22  A ? -0.0 GLY 28  A 28  A ? -0.3 SER 179 A 179 A ? -0.3 
27  CYS 27  A 27  A ? LEU 19  A 19  A ? -2.0 ASN 25  A 25  A ? -0.3 LEU 19  A 19  A ? -3.2 GLY 29  A 29  A ? -0.2 
28  GLY 28  A 28  A ? SER 179 A 179 A ? -4.5 GLN 26  A 26  A ? -0.3 ALA 40  A 40  A ? -0.4 PHE 30  A 30  A ? -0.3 
29  GLY 29  A 29  A ? ALA 17  A 17  A ? -1.1 CYS 27  A 27  A ? -0.2 ALA 17  A 17  A ? -2.9 LEU 31  A 31  A ? -0.3 
30  PHE 30  A 30  A ? LEU 38  A 38  A ? -2.0 GLY 28  A 28  A ? -0.3 LEU 38  A 38  A ? -3.2 VAL 32  A 32  A ? -0.4 
31  LEU 31  A 31  A ? TYR 15  A 15  A ? -2.2 GLY 29  A 29  A ? -0.3 LEU 105 A 105 A ? -3.0 VAL 37  A 37  A ? -0.2 
32  VAL 32  A 32  A ? PHE 36  A 36  A ? -2.1 PHE 30  A 30  A ? -0.4 GLU 34  A 34  A ? -0.3 LEU 107 A 107 A ? -0.2 
33  ALA 33  A 33  A ? PHE 36  A 36  A ? -1.6 GLY 103 A 103 A ? -0.1 PHE 36  A 36  A ? -1.8 VAL 32  A 32  A ? -0.4 
34  GLU 34  A 34  A ? ASN 35  A 35  A ? -0.3 VAL 32  A 32  A ? -0.3 ALA 96  A 96  A ? -4.2 CYS 94  A 94  A ? -0.1 
35  ASN 35  A 35  A ? LYS 95  A 95  A ? -0.2 PHE 36  A 36  A ? -0.1 LEU 92  A 92  A ? -2.4 VAL 37  A 37  A ? -0.4 
36  PHE 36  A 36  A ? ALA 33  A 33  A ? -1.8 GLN 91  A 91  A ? -0.2 VAL 32  A 32  A ? -2.1 ALA 33  A 33  A ? -1.6 
37  VAL 37  A 37  A ? LEU 90  A 90  A ? -2.1 ASN 35  A 35  A ? -0.4 LEU 90  A 90  A ? -3.0 THR 39  A 39  A ? -0.4 
38  LEU 38  A 38  A ? PHE 30  A 30  A ? -3.2 PHE 36  A 36  A ? -0.4 PHE 30  A 30  A ? -2.0 ALA 40  A 40  A ? -0.3 
39  THR 39  A 39  A ? MET 88  A 88  A ? -2.3 VAL 37  A 37  A ? -0.4 MET 88  A 88  A ? -2.4 ALA 41  A 41  A ? -0.3 
40  ALA 40  A 40  A ? GLY 28  A 28  A ? -0.4 LEU 38  A 38  A ? -0.3 CYS 43  A 43  A ? -1.6 ILE 87  A 87  A ? -0.2 
41  ALA 41  A 41  A ? THR 39  A 39  A ? -0.3 HIS 42  A 42  A ? -0.3 GLN 44  A 44  A ? -1.5 ALA 40  A 40  A ? -0.1 
42  HIS 42  A 42  A ? CYS 43  A 43  A ? -0.3 LYS 83  A 83  A ? -0.1 ALA 41  A 41  A ? -0.3 SER 179 A 179 A ? -0.0 
43  CYS 43  A 43  A ? ALA 40  A 40  A ? -1.6 GLY 28  A 28  A ? -0.1 HIS 42  A 42  A ? -0.3 ALA 41  A 41  A ? -0.2 
44  GLN 44  A 44  A ? ALA 41  A 41  A ? -1.5 VAL 21  A 21  A ? -0.1 ASP 46  A 46  A ? -0.2 VAL 21  A 21  A ? -0.1 
45  GLY 45  A 45  A ? ASP 46  A 46  A ? -0.1 HIS 24  A 24  A ? -0.0 ILE 48  A 48  A ? -0.1 LYS 23  A 23  A ? -0.1 
46  ASP 46  A 46  A ? THR 22  A 22  A ? -0.7 SER 47  A 47  A ? -0.2 ILE 48  A 48  A ? -0.3 LYS 23  A 23  A ? -0.1 
47  SER 47  A 47  A ? THR 22  A 22  A ? -0.2 HIS 49  A 49  A ? -0.0 THR 22  A 22  A ? -3.0 HIS 49  A 49  A ? -0.4 
48  ILE 48  A 48  A ? ASP 46  A 46  A ? -0.3 VAL 69  A 69  A ? -0.2 VAL 69  A 69  A ? -2.2 VAL 50  A 50  A ? -0.5 
49  HIS 49  A 49  A ? ARG 20  A 20  A ? -2.0 SER 47  A 47  A ? -0.4 ARG 20  A 20  A ? -2.6 THR 51  A 51  A ? -0.6 
50  VAL 50  A 50  A ? ILE 67  A 67  A ? -3.4 ILE 48  A 48  A ? -0.5 ILE 67  A 67  A ? -3.1 LEU 52  A 52  A ? -0.6 
51  THR 51  A 51  A ? TYR 18  A 18  A ? -2.8 HIS 49  A 49  A ? -0.6 TYR 18  A 18  A ? -2.4 GLY 53  A 53  A ? -0.3 
52  LEU 52  A 52  A ? GLN 65  A 65  A ? -2.7 VAL 50  A 50  A ? -0.6 GLN 65  A 65  A ? -2.2 ALA 17  A 17  A ? -0.1 
53  GLY 53  A 53  A ? MET 16  A 16  A ? -0.5 TYR 101 A 101 A ? -0.4 HIS 55  A 55  A ? -0.4 SER 63  A 63  A ? -0.2 
54  ALA 54  A 54  A ? MET 16  A 16  A ? -0.3 THR 51  A 51  A ? -0.2 GLY 53  A 53  A ? -0.2 ILE 57  A 57  A ? -0.2 
55  HIS 55  A 55  A ? GLY 53  A 53  A ? -0.4 ASN 56  A 56  A ? -0.3 LEU 137 A 137 A ? -2.2 ILE 57  A 57  A ? -0.5 
56  ASN 56  A 56  A ? THR 136 A 136 A ? -0.2 GLN 59  A 59  A ? -0.1 GLN 59  A 59  A ? -0.9 HIS 55  A 55  A ? -0.3 
57  ILE 57  A 57  A ? GLU 135 A 135 A ? -2.5 HIS 55  A 55  A ? -0.5 THR 136 A 136 A ? -0.1 ASN 56  A 56  A ? -0.1 
58  LYS 58  A 58  A ? GLU 135 A 135 A ? -0.4 GLN 60  A 60  A ? -0.1 GLN 60  A 60  A ? -0.4 ILE 57  A 57  A ? -0.3 
59  GLN 59  A 59  A ? ASN 56  A 56  A ? -0.9 GLU 135 A 135 A ? -0.2 GLU 61  A 61  A ? -0.9 ASN 56  A 56  A ? -0.1 
60  GLN 60  A 60  A ? LYS 58  A 58  A ? -0.4 ALA 54  A 54  A ? -0.1 ILE 57  A 57  A ? -0.1 LYS 58  A 58  A ? -0.1 
61  GLU 61  A 61  A ? GLN 59  A 59  A ? -0.9 ASN 56  A 56  A ? -0.1 GLN 64  A 64  A ? -1.9 ALA 54  A 54  A ? -0.0 
62  PRO 62  A 62  A ? ?   ?   ? ?   ? ? ?    ?   ?   ? ?   ? ? ?    GLU 61  A 61  A ? -0.1 ALA 54  A 54  A ? -0.1 
63  SER 63  A 63  A ? GLY 53  A 53  A ? -0.2 GLN 65  A 65  A ? -0.0 GLN 65  A 65  A ? -0.1 ALA 54  A 54  A ? -0.1 
64  GLN 64  A 64  A ? GLU 61  A 61  A ? -1.9 GLY 53  A 53  A ? -0.1 VAL 66  A 66  A ? -0.4 GLY 53  A 53  A ? -0.2 
65  GLN 65  A 65  A ? LEU 52  A 52  A ? -2.2 SER 63  A 63  A ? -0.1 LEU 52  A 52  A ? -2.7 ILE 67  A 67  A ? -0.6 
66  VAL 66  A 66  A ? GLN 64  A 64  A ? -0.4 THR 51  A 51  A ? -0.2 GLU 68  A 68  A ? -0.4 THR 51  A 51  A ? -0.2 
67  ILE 67  A 67  A ? VAL 50  A 50  A ? -3.1 GLN 65  A 65  A ? -0.6 VAL 50  A 50  A ? -3.4 VAL 69  A 69  A ? -0.2 
68  GLU 68  A 68  A ? VAL 66  A 66  A ? -0.4 HIS 49  A 49  A ? -0.2 GLN 93  A 93  A ? -3.0 GLN 70  A 70  A ? -0.4 
69  VAL 69  A 69  A ? ILE 48  A 48  A ? -2.2 LEU 92  A 92  A ? -0.2 ILE 48  A 48  A ? -0.2 LEU 92  A 92  A ? -0.2 
70  GLN 70  A 70  A ? GLN 91  A 91  A ? -3.2 GLU 68  A 68  A ? -0.4 GLN 72  A 72  A ? -0.4 LEU 92  A 92  A ? -0.2 
71  ARG 71  A 71  A ? GLN 91  A 91  A ? -1.4 ILE 73  A 73  A ? -0.0 GLN 91  A 91  A ? -2.5 ILE 73  A 73  A ? -0.5 
72  GLN 72  A 72  A ? GLN 70  A 70  A ? -0.4 LEU 90  A 90  A ? -0.2 LEU 90  A 90  A ? -0.2 ALA 41  A 41  A ? -0.0 
73  ILE 73  A 73  A ? LEU 89  A 89  A ? -3.0 ARG 71  A 71  A ? -0.5 LEU 89  A 89  A ? -2.2 HIS 75  A 75  A ? -0.1 
74  PRO 74  A 74  A ? ?   ?   ? ?   ? ? ?    ?   ?   ? ?   ? ? ?    MET 88  A 88  A ? -0.2 ASP 86  A 86  A ? -0.1 
75  HIS 75  A 75  A ? ILE 87  A 87  A ? -2.7 ASN 85  A 85  A ? -0.3 TYR 78  A 78  A ? -2.2 ILE 87  A 87  A ? -0.1 
76  PRO 76  A 76  A ? ?   ?   ? ?   ? ? ?    ?   ?   ? ?   ? ? ?    HIS 75  A 75  A ? -0.1 ASN 85  A 85  A ? -0.0 
77  GLN 77  A 77  A ? ASN 85  A 85  A ? -0.1 ASN 79  A 79  A ? -0.1 ASN 79  A 79  A ? -0.2 HIS 75  A 75  A ? -0.1 
78  TYR 78  A 78  A ? HIS 75  A 75  A ? -2.2 ILE 87  A 87  A ? -0.1 TRP 80  A 80  A ? -0.6 ASN 85  A 85  A ? -0.2 
79  ASN 79  A 79  A ? ILE 84  A 84  A ? -2.4 GLN 77  A 77  A ? -0.2 LYS 83  A 83  A ? -2.5 ILE 84  A 84  A ? -0.5 
80  TRP 80  A 80  A ? TYR 78  A 78  A ? -0.6 GLU 81  A 81  A ? -0.2 ASN 79  A 79  A ? -0.1 TYR 78  A 78  A ? -0.0 
81  GLU 81  A 81  A ? THR 82  A 82  A ? -0.1 ILE 84  A 84  A ? -0.0 TRP 80  A 80  A ? -0.2 SER 156 A 156 A ? -0.1 
82  THR 82  A 82  A ? ILE 84  A 84  A ? -0.1 ARG 155 A 155 A ? -0.0 TRP 80  A 80  A ? -0.2 GLU 81  A 81  A ? -0.1 
83  LYS 83  A 83  A ? ASN 79  A 79  A ? -2.5 ILE 84  A 84  A ? -0.2 ASP 86  A 86  A ? -0.8 ASN 85  A 85  A ? -0.2 
84  ILE 84  A 84  A ? ASN 79  A 79  A ? -0.5 ASN 85  A 85  A ? -0.2 ASN 79  A 79  A ? -2.4 LYS 83  A 83  A ? -0.2 
85  ASN 85  A 85  A ? TYR 78  A 78  A ? -0.2 ASP 86  A 86  A ? -0.2 ILE 87  A 87  A ? -1.9 HIS 75  A 75  A ? -0.3 
86  ASP 86  A 86  A ? LYS 83  A 83  A ? -0.8 THR 161 A 161 A ? -0.1 MET 88  A 88  A ? -0.3 THR 207 A 207 A ? -0.2 
87  ILE 87  A 87  A ? ASN 85  A 85  A ? -1.9 ALA 40  A 40  A ? -0.2 HIS 75  A 75  A ? -2.7 LEU 89  A 89  A ? -0.3 
88  MET 88  A 88  A ? THR 39  A 39  A ? -2.4 ASP 86  A 86  A ? -0.3 THR 39  A 39  A ? -2.3 LEU 90  A 90  A ? -0.4 
89  LEU 89  A 89  A ? ILE 73  A 73  A ? -2.2 ILE 87  A 87  A ? -0.3 ILE 73  A 73  A ? -3.0 GLN 91  A 91  A ? -0.6 
90  LEU 90  A 90  A ? VAL 37  A 37  A ? -3.0 MET 88  A 88  A ? -0.4 VAL 37  A 37  A ? -2.1 LEU 92  A 92  A ? -0.7 
91  GLN 91  A 91  A ? ARG 71  A 71  A ? -2.5 LEU 89  A 89  A ? -0.6 GLN 70  A 70  A ? -3.2 ARG 71  A 71  A ? -1.4 
92  LEU 92  A 92  A ? ASN 35  A 35  A ? -2.4 LEU 90  A 90  A ? -0.7 VAL 69  A 69  A ? -0.2 LYS 95  A 95  A ? -0.1 
93  GLN 93  A 93  A ? GLU 68  A 68  A ? -3.0 CYS 94  A 94  A ? -0.2 LYS 95  A 95  A ? -0.3 LEU 92  A 92  A ? -0.1 
94  CYS 94  A 94  A ? GLU 68  A 68  A ? -0.3 GLU 34  A 34  A ? -0.1 GLN 93  A 93  A ? -0.2 GLN 70  A 70  A ? -0.1 
95  LYS 95  A 95  A ? GLN 93  A 93  A ? -0.3 ALA 96  A 96  A ? -0.1 ASN 35  A 35  A ? -0.2 GLU 97  A 97  A ? -0.2 
96  ALA 96  A 96  A ? GLU 34  A 34  A ? -4.2 ALA 33  A 33  A ? -0.1 SER 98  A 98  A ? -0.6 LYS 95  A 95  A ? -0.1 
97  GLU 97  A 97  A ? LYS 95  A 95  A ? -0.2 GLY 103 A 103 A ? -0.0 ASN 99  A 99  A ? -0.3 VAL 102 A 102 A ? -0.1 
98  SER 98  A 98  A ? ALA 96  A 96  A ? -0.6 TYR 101 A 101 A ? -0.1 GLY 100 A 100 A ? -0.2 GLY 103 A 103 A ? -0.2 
99  ASN 99  A 99  A ? VAL 102 A 102 A ? -1.9 GLU 97  A 97  A ? -0.3 VAL 102 A 102 A ? -0.3 GLY 53  A 53  A ? -0.1 
100 GLY 100 A 100 A ? SER 98  A 98  A ? -0.2 TYR 101 A 101 A ? -0.2 GLY 103 A 103 A ? -0.1 SER 98  A 98  A ? -0.1 
101 TYR 101 A 101 A ? VAL 102 A 102 A ? -0.2 SER 63  A 63  A ? -0.1 GLY 103 A 103 A ? -0.5 GLY 53  A 53  A ? -0.4 
102 VAL 102 A 102 A ? ASN 99  A 99  A ? -0.3 LEU 52  A 52  A ? -0.1 ASN 99  A 99  A ? -1.9 LEU 104 A 104 A ? -0.3 
103 GLY 103 A 103 A ? PRO 14  A 14  A ? -2.6 TYR 101 A 101 A ? -0.5 LEU 31  A 31  A ? -0.3 LEU 105 A 105 A ? -0.3 
104 LEU 104 A 104 A ? VAL 102 A 102 A ? -0.3 VAL 32  A 32  A ? -0.1 SER 106 A 106 A ? -0.5 VAL 32  A 32  A ? -0.2 
105 LEU 105 A 105 A ? LEU 31  A 31  A ? -3.0 GLY 103 A 103 A ? -0.3 GLU 188 A 188 A ? -0.1 LEU 107 A 107 A ? -0.1 
106 SER 106 A 106 A ? GLU 187 A 187 A ? -0.9 LEU 104 A 104 A ? -0.5 ALA 189 A 189 A ? -2.5 ALA 109 A 109 A ? -0.1 
107 LEU 107 A 107 A ? GLU 188 A 188 A ? -0.2 VAL 32  A 32  A ? -0.2 GLN 190 A 190 A ? -0.1 SER 106 A 106 A ? -0.1 
108 PRO 108 A 108 A ? ?   ?   ? ?   ? ? ?    ?   ?   ? ?   ? ? ?    LEU 107 A 107 A ? -0.1 ARG 111 A 111 A ? -0.1 
109 ALA 109 A 109 A ? GLN 110 A 110 A ? -0.2 SER 106 A 106 A ? -0.1 ARG 111 A 111 A ? -0.3 LEU 107 A 107 A ? -0.0 
110 GLN 110 A 110 A ? ?   ?   ? ?   ? ? ?    ?   ?   ? ?   ? ? ?    ALA 109 A 109 A ? -0.2 VAL 112 A 112 A ? -0.1 
111 ARG 111 A 111 A ? ALA 109 A 109 A ? -0.3 PRO 108 A 108 A ? -0.1 ARG 113 A 113 A ? -0.3 GLN 190 A 190 A ? -0.0 
112 VAL 112 A 112 A ? GLN 190 A 190 A ? -0.1 GLN 110 A 110 A ? -0.1 ARG 111 A 111 A ? -0.1 GLY 115 A 115 A ? -0.1 
113 ARG 113 A 113 A ? ARG 111 A 111 A ? -0.3 PRO 114 A 114 A ? -0.1 THR 116 A 116 A ? -1.7 VAL 144 A 144 A ? -0.3 
114 PRO 114 A 114 A ? ?   ?   ? ?   ? ? ?    ?   ?   ? ?   ? ? ?    MET 145 A 145 A ? -0.2 ARG 113 A 113 A ? -0.1 
115 GLY 115 A 115 A ? VAL 144 A 144 A ? -3.5 THR 116 A 116 A ? -0.4 LYS 117 A 117 A ? -0.2 MET 145 A 145 A ? -0.1 
116 THR 116 A 116 A ? ARG 113 A 113 A ? -1.7 VAL 144 A 144 A ? -0.1 VAL 144 A 144 A ? -2.3 CYS 118 A 118 A ? -0.5 
117 LYS 117 A 117 A ? VAL 143 A 143 A ? -0.2 GLY 115 A 115 A ? -0.2 GLY 186 A 186 A ? -0.3 SER 119 A 119 A ? -0.3 
118 CYS 118 A 118 A ? VAL 142 A 142 A ? -3.5 THR 116 A 116 A ? -0.5 VAL 142 A 142 A ? -3.3 VAL 120 A 120 A ? -0.4 
119 SER 119 A 119 A ? VAL 184 A 184 A ? -3.8 LYS 117 A 117 A ? -0.3 VAL 184 A 184 A ? -3.9 ALA 121 A 121 A ? -0.4 
120 VAL 120 A 120 A ? ALA 140 A 140 A ? -2.6 CYS 118 A 118 A ? -0.4 ALA 140 A 140 A ? -1.9 GLY 122 A 122 A ? -0.4 
121 ALA 121 A 121 A ? PRO 182 A 182 A ? -0.8 SER 119 A 119 A ? -0.4 TRP 123 A 123 A ? -0.3 GLU 139 A 139 A ? -0.2 
122 GLY 122 A 122 A ? GLN 138 A 138 A ? -2.3 VAL 120 A 120 A ? -0.4 GLN 138 A 138 A ? -2.6 ILE 2   A 2   A ? -0.2 
123 TRP 123 A 123 A ? GLY 177 A 177 A ? -0.5 ALA 121 A 121 A ? -0.3 SER 134 A 134 A ? -0.2 ASP 178 A 178 A ? -0.1 
124 GLY 124 A 124 A ? GLN 125 A 125 A ? -0.2 ILE 133 A 133 A ? -0.2 SER 134 A 134 A ? -1.3 GLY 177 A 177 A ? -0.3 
125 GLN 125 A 125 A ? GLN 176 A 176 A ? -2.4 GLN 1   A 1   A ? -0.4 GLY 124 A 124 A ? -0.2 ILE 133 A 133 A ? -0.2 
126 MET 126 A 126 A ? GLN 132 A 132 A ? -0.7 SER 127 A 127 A ? -0.2 GLY 4   A 4   A ? -0.5 ALA 128 A 128 A ? -0.3 
127 SER 127 A 127 A ? ASN 130 A 130 A ? -0.5 GLN 132 A 132 A ? -0.2 ASN 130 A 130 A ? -0.8 MET 126 A 126 A ? -0.2 
128 ALA 128 A 128 A ? MET 126 A 126 A ? -0.3 ASP 199 A 199 A ? -0.3 GLY 200 A 200 A ? -0.1 SER 127 A 127 A ? -0.1 
129 SER 129 A 129 A ? ASP 199 A 199 A ? -0.1 ASN 130 A 130 A ? -0.1 GLU 131 A 131 A ? -0.4 ALA 128 A 128 A ? -0.2 
130 ASN 130 A 130 A ? SER 127 A 127 A ? -0.8 GLN 132 A 132 A ? -0.1 SER 127 A 127 A ? -0.5 MET 126 A 126 A ? -0.1 
131 GLU 131 A 131 A ? SER 129 A 129 A ? -0.4 GLN 125 A 125 A ? -0.1 ILE 133 A 133 A ? -0.4 ASN 130 A 130 A ? -0.1 
132 GLN 132 A 132 A ? SER 127 A 127 A ? -0.0 ILE 133 A 133 A ? -0.0 MET 126 A 126 A ? -0.7 SER 134 A 134 A ? -0.2 
133 ILE 133 A 133 A ? GLU 131 A 131 A ? -0.4 GLN 125 A 125 A ? -0.2 GLN 125 A 125 A ? -0.2 GLU 135 A 135 A ? -0.2 
134 SER 134 A 134 A ? GLY 124 A 124 A ? -1.3 GLN 132 A 132 A ? -0.2 ILE 57  A 57  A ? -0.1 GLN 138 A 138 A ? -0.1 
135 GLU 135 A 135 A ? ILE 133 A 133 A ? -0.2 ASN 56  A 56  A ? -0.1 ILE 57  A 57  A ? -2.5 LYS 58  A 58  A ? -0.4 
136 THR 136 A 136 A ? ASN 56  A 56  A ? -0.2 ILE 57  A 57  A ? -0.1 ASN 56  A 56  A ? -0.2 GLN 138 A 138 A ? -0.2 
137 LEU 137 A 137 A ? HIS 55  A 55  A ? -2.2 GLU 135 A 135 A ? -0.3 ALA 8   A 8   A ? -2.9 GLU 139 A 139 A ? -0.3 
138 GLN 138 A 138 A ? GLY 122 A 122 A ? -2.6 GLU 7   A 7   A ? -0.3 GLY 122 A 122 A ? -2.3 ALA 140 A 140 A ? -0.3 
139 GLU 139 A 139 A ? HIS 6   A 6   A ? -2.8 LEU 137 A 137 A ? -0.3 HIS 6   A 6   A ? -2.4 ASP 141 A 141 A ? -0.3 
140 ALA 140 A 140 A ? VAL 120 A 120 A ? -1.9 GLN 138 A 138 A ? -0.3 VAL 120 A 120 A ? -2.6 VAL 142 A 142 A ? -0.4 
141 ASP 141 A 141 A ? GLU 139 A 139 A ? -0.3 SER 119 A 119 A ? -0.2 VAL 143 A 143 A ? -0.3 SER 119 A 119 A ? -0.2 
142 VAL 142 A 142 A ? CYS 118 A 118 A ? -3.3 ALA 140 A 140 A ? -0.4 CYS 118 A 118 A ? -3.5 VAL 144 A 144 A ? -0.4 
143 VAL 143 A 143 A ? ASP 141 A 141 A ? -0.3 LYS 117 A 117 A ? -0.2 GLY 166 A 166 A ? -3.0 MET 145 A 145 A ? -0.4 
144 VAL 144 A 144 A ? THR 116 A 116 A ? -2.3 VAL 142 A 142 A ? -0.4 GLY 115 A 115 A ? -3.5 VAL 165 A 165 A ? -0.2 
145 MET 145 A 145 A ? CYS 164 A 164 A ? -3.6 VAL 143 A 143 A ? -0.4 CYS 164 A 164 A ? -0.5 ASP 147 A 147 A ? -0.1 
146 PRO 146 A 146 A ? ?   ?   ? ?   ? ? ?    ?   ?   ? ?   ? ? ?    ASP 149 A 149 A ? -1.6 CYS 150 A 150 A ? -0.5 
147 ASP 147 A 147 A ? ALA 148 A 148 A ? -0.3 ASP 149 A 149 A ? -0.2 CYS 150 A 150 A ? -1.5 ARG 151 A 151 A ? -1.4 
148 ALA 148 A 148 A ? ASP 149 A 149 A ? -0.3 CYS 150 A 150 A ? -0.2 GLY 152 A 152 A ? -0.7 ASP 147 A 147 A ? -0.3 
149 ASP 149 A 149 A ? PRO 146 A 146 A ? -1.6 CYS 150 A 150 A ? -0.2 ALA 148 A 148 A ? -0.3 ASP 147 A 147 A ? -0.2 
150 CYS 150 A 150 A ? ASP 147 A 147 A ? -1.5 PRO 146 A 146 A ? -0.5 TRP 154 A 154 A ? -1.8 TYR 157 A 157 A ? -0.2 
151 ARG 151 A 151 A ? ASP 147 A 147 A ? -1.4 PRO 153 A 153 A ? -0.2 ASP 149 A 149 A ? -0.2 CYS 150 A 150 A ? -0.1 
152 GLY 152 A 152 A ? ALA 148 A 148 A ? -0.7 PRO 153 A 153 A ? -0.1 CYS 150 A 150 A ? -0.2 ARG 151 A 151 A ? -0.2 
153 PRO 153 A 153 A ? ?   ?   ? ?   ? ? ?    ?   ?   ? ?   ? ? ?    ARG 155 A 155 A ? -0.5 ARG 151 A 151 A ? -0.2 
154 TRP 154 A 154 A ? CYS 150 A 150 A ? -1.8 ARG 155 A 155 A ? -0.2 TYR 157 A 157 A ? -1.5 CYS 150 A 150 A ? -0.0 
155 ARG 155 A 155 A ? PRO 153 A 153 A ? -0.5 SER 156 A 156 A ? -0.3 TRP 154 A 154 A ? -0.2 THR 82  A 82  A ? -0.0 
156 SER 156 A 156 A ? GLU 81  A 81  A ? -0.1 THR 82  A 82  A ? -0.1 ARG 155 A 155 A ? -0.3 ASN 158 A 158 A ? -0.2 
157 TYR 157 A 157 A ? TRP 154 A 154 A ? -1.5 CYS 150 A 150 A ? -0.2 ALA 159 A 159 A ? -0.4 ILE 84  A 84  A ? -0.0 
158 ASN 158 A 158 A ? SER 156 A 156 A ? -0.2 ALA 159 A 159 A ? -0.1 MET 162 A 162 A ? -2.2 THR 161 A 161 A ? -1.0 
159 ALA 159 A 159 A ? TYR 157 A 157 A ? -0.4 THR 160 A 160 A ? -0.3 ASN 158 A 158 A ? -0.1 CYS 164 A 164 A ? -0.1 
160 THR 160 A 160 A ? THR 161 A 161 A ? -0.2 TYR 157 A 157 A ? -0.0 ALA 159 A 159 A ? -0.3 THR 211 A 211 A ? -0.0 
161 THR 161 A 161 A ? ASN 158 A 158 A ? -1.0 SER 210 A 210 A ? -0.0 LYS 208 A 208 A ? -2.4 MET 163 A 163 A ? -0.3 
162 MET 162 A 162 A ? ASN 158 A 158 A ? -2.2 THR 207 A 207 A ? -0.2 CYS 164 A 164 A ? -0.4 THR 207 A 207 A ? -0.2 
163 MET 163 A 163 A ? TYR 206 A 206 A ? -2.8 THR 161 A 161 A ? -0.3 TYR 206 A 206 A ? -3.0 VAL 165 A 165 A ? -0.5 
164 CYS 164 A 164 A ? MET 145 A 145 A ? -0.5 MET 162 A 162 A ? -0.4 MET 145 A 145 A ? -3.6 GLY 166 A 166 A ? -0.4 
165 VAL 165 A 165 A ? ALA 204 A 204 A ? -2.9 MET 163 A 163 A ? -0.5 ALA 204 A 204 A ? -3.4 VAL 144 A 144 A ? -0.2 
166 GLY 166 A 166 A ? VAL 143 A 143 A ? -3.0 CYS 164 A 164 A ? -0.4 SER 173 A 173 A ? -0.1 VAL 142 A 142 A ? -0.1 
167 ASP 167 A 167 A ? ARG 172 A 172 A ? -0.6 VAL 165 A 165 A ? -0.2 GLY 171 A 171 A ? -2.0 GLU 170 A 170 A ? -1.3 
168 PRO 168 A 168 A ? ?   ?   ? ?   ? ? ?    ?   ?   ? ?   ? ? ?    ASP 167 A 167 A ? -0.1 ?   ?   ? ?   ? ? ?    
169 GLU 169 A 169 A ? GLU 170 A 170 A ? -0.2 GLY 166 A 166 A ? -0.1 ASP 167 A 167 A ? -0.0 ?   ?   ? ?   ? ? ?    
170 GLU 170 A 170 A ? ASP 167 A 167 A ? -1.3 ARG 172 A 172 A ? -0.1 GLU 169 A 169 A ? -0.2 VAL 142 A 142 A ? -0.0 
171 GLY 171 A 171 A ? ASP 167 A 167 A ? -2.0 ARG 172 A 172 A ? -0.2 SER 173 A 173 A ? -0.4 GLU 169 A 169 A ? -0.1 
172 ARG 172 A 172 A ? ASP 167 A 167 A ? -0.6 GLY 4   A 4   A ? -0.1 ASP 167 A 167 A ? -0.6 GLY 171 A 171 A ? -0.2 
173 SER 173 A 173 A ? ILE 3   A 3   A ? -1.4 GLY 171 A 171 A ? -0.4 ILE 3   A 3   A ? -3.0 GLY 5   A 5   A ? -0.1 
174 PRO 174 A 174 A ? ?   ?   ? ?   ? ? ?    ?   ?   ? ?   ? ? ?    ILE 2   A 2   A ? -0.2 GLN 176 A 176 A ? -0.2 
175 PHE 175 A 175 A ? GLN 1   A 1   A ? -0.5 GLN 176 A 176 A ? -0.2 ASP 178 A 178 A ? -2.2 SER 179 A 179 A ? -0.2 
176 GLN 176 A 176 A ? GLY 177 A 177 A ? -0.3 PRO 174 A 174 A ? -0.2 GLN 125 A 125 A ? -2.4 PHE 175 A 175 A ? -0.2 
177 GLY 177 A 177 A ? GLY 124 A 124 A ? -0.3 GLN 26  A 26  A ? -0.2 TRP 123 A 123 A ? -0.5 GLN 176 A 176 A ? -0.3 
178 ASP 178 A 178 A ? PHE 175 A 175 A ? -2.2 GLN 1   A 1   A ? -0.2 GLY 181 A 181 A ? -2.6 VAL 193 A 193 A ? -0.3 
179 SER 179 A 179 A ? GLY 180 A 180 A ? -0.3 GLN 26  A 26  A ? -0.3 GLY 28  A 28  A ? -4.5 SER 194 A 194 A ? -0.2 
180 GLY 180 A 180 A ? VAL 193 A 193 A ? -2.5 GLY 181 A 181 A ? -0.3 SER 179 A 179 A ? -0.3 PHE 30  A 30  A ? -0.1 
181 GLY 181 A 181 A ? ASP 178 A 178 A ? -2.6 GLY 29  A 29  A ? -0.1 VAL 193 A 193 A ? -2.7 GLY 180 A 180 A ? -0.3 
182 PRO 182 A 182 A ? ?   ?   ? ?   ? ? ?    ?   ?   ? ?   ? ? ?    ALA 121 A 121 A ? -0.8 VAL 184 A 184 A ? -0.7 
183 LEU 183 A 183 A ? GLY 191 A 191 A ? -2.6 GLY 181 A 181 A ? -0.2 GLN 190 A 190 A ? -3.7 GLY 191 A 191 A ? -1.2 
184 VAL 184 A 184 A ? SER 119 A 119 A ? -3.9 PRO 182 A 182 A ? -0.7 SER 119 A 119 A ? -3.8 GLY 186 A 186 A ? -0.5 
185 CYS 185 A 185 A ? GLU 188 A 188 A ? -1.9 LEU 183 A 183 A ? -0.6 GLU 188 A 188 A ? -1.5 GLU 187 A 187 A ? -0.5 
186 GLY 186 A 186 A ? VAL 184 A 184 A ? -0.5 LYS 117 A 117 A ? -0.3 SER 119 A 119 A ? -0.1 VAL 184 A 184 A ? -0.0 
187 GLU 187 A 187 A ? CYS 185 A 185 A ? -0.5 ALA 189 A 189 A ? -0.0 SER 106 A 106 A ? -0.9 ALA 189 A 189 A ? -0.3 
188 GLU 188 A 188 A ? CYS 185 A 185 A ? -1.5 LEU 105 A 105 A ? -0.1 CYS 185 A 185 A ? -1.9 GLN 190 A 190 A ? -0.6 
189 ALA 189 A 189 A ? SER 106 A 106 A ? -2.5 GLU 187 A 187 A ? -0.3 VAL 184 A 184 A ? -0.2 ILE 192 A 192 A ? -0.1 
190 GLN 190 A 190 A ? LEU 183 A 183 A ? -3.7 GLU 188 A 188 A ? -0.6 VAL 209 A 209 A ? -1.3 SER 210 A 210 A ? -0.5 
191 GLY 191 A 191 A ? LEU 183 A 183 A ? -1.2 LYS 208 A 208 A ? -0.2 LEU 183 A 183 A ? -2.6 VAL 193 A 193 A ? -0.4 
192 ILE 192 A 192 A ? THR 207 A 207 A ? -1.5 GLN 190 A 190 A ? -0.3 THR 207 A 207 A ? -2.5 SER 194 A 194 A ? -0.2 
193 VAL 193 A 193 A ? GLY 181 A 181 A ? -2.7 GLY 191 A 191 A ? -0.4 GLY 180 A 180 A ? -2.5 TYR 206 A 206 A ? -0.2 
194 SER 194 A 194 A ? VAL 205 A 205 A ? -1.8 LEU 195 A 195 A ? -0.4 GLY 196 A 196 A ? -0.4 TYR 206 A 206 A ? -0.2 
195 LEU 195 A 195 A ? VAL 205 A 205 A ? -2.4 SER 179 A 179 A ? -0.0 VAL 205 A 205 A ? -3.6 SER 194 A 194 A ? -0.4 
196 GLY 196 A 196 A ? SER 194 A 194 A ? -0.4 ALA 204 A 204 A ? -0.2 ALA 204 A 204 A ? -0.2 GLU 198 A 198 A ? -0.1 
197 SER 197 A 197 A ? ILE 201 A 201 A ? -0.4 LEU 195 A 195 A ? -0.3 GLY 200 A 200 A ? -1.4 ALA 204 A 204 A ? -0.0 
198 GLU 198 A 198 A ? ASP 199 A 199 A ? -0.2 GLY 200 A 200 A ? -0.1 SER 197 A 197 A ? -0.1 GLN 176 A 176 A ? -0.1 
199 ASP 199 A 199 A ? ILE 201 A 201 A ? -0.2 PHE 175 A 175 A ? -0.0 ALA 128 A 128 A ? -0.3 GLU 198 A 198 A ? -0.2 
200 GLY 200 A 200 A ? SER 197 A 197 A ? -1.4 ILE 201 A 201 A ? -0.3 GLU 198 A 198 A ? -0.1 ILE 3   A 3   A ? -0.1 
201 ILE 201 A 201 A ? PRO 203 A 203 A ? -0.1 PRO 202 A 202 A ? -0.1 SER 197 A 197 A ? -0.4 GLY 200 A 200 A ? -0.3 
202 PRO 202 A 202 A ? ?   ?   ? ?   ? ? ?    ?   ?   ? ?   ? ? ?    GLY 166 A 166 A ? -0.1 ALA 204 A 204 A ? -0.1 
203 PRO 203 A 203 A ? ?   ?   ? ?   ? ? ?    ?   ?   ? ?   ? ? ?    VAL 205 A 205 A ? -0.3 SER 197 A 197 A ? -0.3 
204 ALA 204 A 204 A ? VAL 165 A 165 A ? -3.4 GLY 196 A 196 A ? -0.2 VAL 165 A 165 A ? -2.9 TYR 206 A 206 A ? -0.5 
205 VAL 205 A 205 A ? LEU 195 A 195 A ? -3.6 PRO 203 A 203 A ? -0.3 LEU 195 A 195 A ? -2.4 SER 194 A 194 A ? -1.8 
206 TYR 206 A 206 A ? MET 163 A 163 A ? -3.0 ALA 204 A 204 A ? -0.5 MET 163 A 163 A ? -2.8 LYS 208 A 208 A ? -0.4 
207 THR 207 A 207 A ? ILE 192 A 192 A ? -2.5 VAL 205 A 205 A ? -0.3 ILE 192 A 192 A ? -1.5 VAL 209 A 209 A ? -0.7 
208 LYS 208 A 208 A ? THR 161 A 161 A ? -2.4 TYR 206 A 206 A ? -0.4 PHE 212 A 212 A ? -0.6 THR 211 A 211 A ? -0.4 
209 VAL 209 A 209 A ? GLN 190 A 190 A ? -1.3 THR 207 A 207 A ? -0.7 PHE 212 A 212 A ? -1.6 LEU 213 A 213 A ? -0.3 
210 SER 210 A 210 A ? GLN 190 A 190 A ? -0.5 THR 211 A 211 A ? -0.3 LEU 213 A 213 A ? -1.1 VAL 209 A 209 A ? -0.2 
211 THR 211 A 211 A ? LYS 208 A 208 A ? -0.4 PHE 212 A 212 A ? -0.2 SER 210 A 210 A ? -0.3 TRP 215 A 215 A ? -0.2 
212 PHE 212 A 212 A ? VAL 209 A 209 A ? -1.6 LYS 208 A 208 A ? -0.6 ILE 216 A 216 A ? -2.8 THR 211 A 211 A ? -0.2 
213 LEU 213 A 213 A ? SER 210 A 210 A ? -1.1 VAL 209 A 209 A ? -0.3 GLN 217 A 217 A ? -2.8 GLU 218 A 218 A ? -0.3 
214 PRO 214 A 214 A ? ?   ?   ? ?   ? ? ?    ?   ?   ? ?   ? ? ?    GLU 218 A 218 A ? -2.3 LEU 213 A 213 A ? -0.2 
215 TRP 215 A 215 A ? GLN 217 A 217 A ? -0.2 THR 211 A 211 A ? -0.2 THR 219 A 219 A ? -2.4 LEU 213 A 213 A ? -0.2 
216 ILE 216 A 216 A ? PHE 212 A 212 A ? -2.8 GLN 217 A 217 A ? -0.2 MET 220 A 220 A ? -2.3 LYS 221 A 221 A ? -0.2 
217 GLN 217 A 217 A ? LEU 213 A 213 A ? -2.8 GLU 218 A 218 A ? -0.2 LYS 221 A 221 A ? -1.9 ILE 216 A 216 A ? -0.2 
218 GLU 218 A 218 A ? PRO 214 A 214 A ? -2.3 LEU 213 A 213 A ? -0.3 LYS 222 A 222 A ? -1.6 GLN 217 A 217 A ? -0.2 
219 THR 219 A 219 A ? TRP 215 A 215 A ? -2.4 PRO 214 A 214 A ? -0.2 LEU 223 A 223 A ? -1.1 GLN 217 A 217 A ? -0.2 
220 MET 220 A 220 A ? ILE 216 A 216 A ? -2.3 LYS 221 A 221 A ? -0.2 LEU 223 A 223 A ? -0.2 THR 219 A 219 A ? -0.2 
221 LYS 221 A 221 A ? GLN 217 A 217 A ? -1.9 LYS 222 A 222 A ? -0.2 MET 220 A 220 A ? -0.2 THR 219 A 219 A ? -0.2 
222 LYS 222 A 222 A ? GLU 218 A 218 A ? -1.6 GLN 217 A 217 A ? -0.1 LYS 221 A 221 A ? -0.2 MET 220 A 220 A ? -0.2 
223 LEU 223 A 223 A ? THR 219 A 219 A ? -1.1 MET 220 A 220 A ? -0.2 ?   ?   ? ?   ? ? ?    ?   ?   ? ?   ? ? ?    
# 
loop_
_dssp_statistics_histogram.entry_id 
_dssp_statistics_histogram.type 
_dssp_statistics_histogram.1 
_dssp_statistics_histogram.2 
_dssp_statistics_histogram.3 
_dssp_statistics_histogram.4 
_dssp_statistics_histogram.5 
_dssp_statistics_histogram.6 
_dssp_statistics_histogram.7 
_dssp_statistics_histogram.8 
_dssp_statistics_histogram.9 
_dssp_statistics_histogram.10 
_dssp_statistics_histogram.11 
_dssp_statistics_histogram.12 
_dssp_statistics_histogram.13 
_dssp_statistics_histogram.14 
_dssp_statistics_histogram.15 
_dssp_statistics_histogram.16 
_dssp_statistics_histogram.17 
_dssp_statistics_histogram.18 
_dssp_statistics_histogram.19 
_dssp_statistics_histogram.20 
_dssp_statistics_histogram.21 
_dssp_statistics_histogram.22 
_dssp_statistics_histogram.23 
_dssp_statistics_histogram.24 
_dssp_statistics_histogram.25 
_dssp_statistics_histogram.26 
_dssp_statistics_histogram.27 
_dssp_statistics_histogram.28 
_dssp_statistics_histogram.29 
_dssp_statistics_histogram.30 
Pelodiscus_sinensis_GeneID=102460125 residues_per_alpha_helix        0 0 0 1 0 0 0 0 0 1 0 0 0 0 0 0 0 0 0 0 0 0 0 0 0 0 0 0 0 0 
Pelodiscus_sinensis_GeneID=102460125 parallel_bridges_per_ladder     1 0 0 0 0 0 0 0 0 0 0 0 0 0 0 0 0 0 0 0 0 0 0 0 0 0 0 0 0 0 
Pelodiscus_sinensis_GeneID=102460125 antiparallel_bridges_per_ladder 4 3 1 6 2 1 0 0 0 0 0 0 0 0 0 0 0 0 0 0 0 0 0 0 0 0 0 0 0 0 
Pelodiscus_sinensis_GeneID=102460125 ladders_per_sheet               1 0 0 0 0 1 0 1 0 0 0 0 0 0 0 0 0 0 0 0 0 0 0 0 0 0 0 0 0 0 
# 
loop_
_dssp_statistics_hbond.entry_id 
_dssp_statistics_hbond.type 
_dssp_statistics_hbond.count 
_dssp_statistics_hbond.count_per_100 
Pelodiscus_sinensis_GeneID=102460125 O(I)-->H-N(J)          147 65.9 
Pelodiscus_sinensis_GeneID=102460125 'PARALLEL BRIDGES'     2   0.9  
Pelodiscus_sinensis_GeneID=102460125 'ANTIPARALLEL BRIDGES' 74  33.2 
Pelodiscus_sinensis_GeneID=102460125 O(I)-->H-N(I-5)        2   0.9  
Pelodiscus_sinensis_GeneID=102460125 O(I)-->H-N(I-4)        1   0.4  
Pelodiscus_sinensis_GeneID=102460125 O(I)-->H-N(I-3)        4   1.8  
Pelodiscus_sinensis_GeneID=102460125 O(I)-->H-N(I-2)        0   0.0  
Pelodiscus_sinensis_GeneID=102460125 O(I)-->H-N(I-1)        0   0.0  
Pelodiscus_sinensis_GeneID=102460125 O(I)-->H-N(I+0)        0   0.0  
Pelodiscus_sinensis_GeneID=102460125 O(I)-->H-N(I+1)        0   0.0  
Pelodiscus_sinensis_GeneID=102460125 O(I)-->H-N(I+2)        24  10.8 
Pelodiscus_sinensis_GeneID=102460125 O(I)-->H-N(I+3)        24  10.8 
Pelodiscus_sinensis_GeneID=102460125 O(I)-->H-N(I+4)        15  6.7  
Pelodiscus_sinensis_GeneID=102460125 O(I)-->H-N(I+5)        0   0.0  
# 
_dssp_statistics.entry_id                       Pelodiscus_sinensis_GeneID=102460125 
_dssp_statistics.nr_of_residues                 223 
_dssp_statistics.nr_of_chains                   1 
_dssp_statistics.nr_of_ss_bridges_total         0 
_dssp_statistics.nr_of_ss_bridges_intra_chain   0 
_dssp_statistics.nr_of_ss_bridges_inter_chain   0 
# 
loop_
_chem_comp.id 
_chem_comp.type 
_chem_comp.mon_nstd_flag 
_chem_comp.name 
_chem_comp.formula 
_chem_comp.formula_weight 
ALA 'L-PEPTIDE LINKING' y ALANINE         'C3 H7 N O2'     89.093 
ARG 'L-PEPTIDE LINKING' y ARGININE        'C6 H15 N4 O2'  175.209 
ASN 'L-PEPTIDE LINKING' y ASPARAGINE      'C4 H8 N2 O3'   132.118 
ASP 'L-PEPTIDE LINKING' y 'ASPARTIC ACID' 'C4 H7 N O4'    133.103 
CYS 'L-PEPTIDE LINKING' y CYSTEINE        'C3 H7 N O2 S'  121.158 
GLN 'L-PEPTIDE LINKING' y GLUTAMINE       'C5 H10 N2 O3'  146.144 
GLU 'L-PEPTIDE LINKING' y 'GLUTAMIC ACID' 'C5 H9 N O4'    147.129 
GLY 'PEPTIDE LINKING'   y GLYCINE         'C2 H5 N O2'     75.067 
HIS 'L-PEPTIDE LINKING' y HISTIDINE       'C6 H10 N3 O2'  156.162 
ILE 'L-PEPTIDE LINKING' y ISOLEUCINE      'C6 H13 N O2'   131.173 
LEU 'L-PEPTIDE LINKING' y LEUCINE         'C6 H13 N O2'   131.173 
LYS 'L-PEPTIDE LINKING' y LYSINE          'C6 H15 N2 O2'  147.195 
MET 'L-PEPTIDE LINKING' y METHIONINE      'C5 H11 N O2 S' 149.211 
PHE 'L-PEPTIDE LINKING' y PHENYLALANINE   'C9 H11 N O2'   165.189 
PRO 'L-PEPTIDE LINKING' y PROLINE         'C5 H9 N O2'     115.13 
SER 'L-PEPTIDE LINKING' y SERINE          'C3 H7 N O3'    105.093 
THR 'L-PEPTIDE LINKING' y THREONINE       'C4 H9 N O3'    119.119 
TRP 'L-PEPTIDE LINKING' y TRYPTOPHAN      'C11 H12 N2 O2' 204.225 
TYR 'L-PEPTIDE LINKING' y TYROSINE        'C9 H11 N O3'   181.189 
VAL 'L-PEPTIDE LINKING' y VALINE          'C5 H11 N O2'   117.146 
# 
loop_
_atom_type.symbol 
N 
C 
O 
S 
# 
loop_
_entity_poly_seq.entity_id 
_entity_poly_seq.num 
_entity_poly_seq.mon_id 
_entity_poly_seq.hetero 
1   1 GLN n 
1   2 ILE n 
1   3 ILE n 
1   4 GLY n 
1   5 GLY n 
1   6 HIS n 
1   7 GLU n 
1   8 ALA n 
1   9 LYS n 
1  10 PRO n 
1  11 HIS n 
1  12 SER n 
1  13 ARG n 
1  14 PRO n 
1  15 TYR n 
1  16 MET n 
1  17 ALA n 
1  18 TYR n 
1  19 LEU n 
1  20 ARG n 
1  21 VAL n 
1  22 THR n 
1  23 LYS n 
1  24 HIS n 
1  25 ASN n 
1  26 GLN n 
1  27 CYS n 
1  28 GLY n 
1  29 GLY n 
1  30 PHE n 
1  31 LEU n 
1  32 VAL n 
1  33 ALA n 
1  34 GLU n 
1  35 ASN n 
1  36 PHE n 
1  37 VAL n 
1  38 LEU n 
1  39 THR n 
1  40 ALA n 
1  41 ALA n 
1  42 HIS n 
1  43 CYS n 
1  44 GLN n 
1  45 GLY n 
1  46 ASP n 
1  47 SER n 
1  48 ILE n 
1  49 HIS n 
1  50 VAL n 
1  51 THR n 
1  52 LEU n 
1  53 GLY n 
1  54 ALA n 
1  55 HIS n 
1  56 ASN n 
1  57 ILE n 
1  58 LYS n 
1  59 GLN n 
1  60 GLN n 
1  61 GLU n 
1  62 PRO n 
1  63 SER n 
1  64 GLN n 
1  65 GLN n 
1  66 VAL n 
1  67 ILE n 
1  68 GLU n 
1  69 VAL n 
1  70 GLN n 
1  71 ARG n 
1  72 GLN n 
1  73 ILE n 
1  74 PRO n 
1  75 HIS n 
1  76 PRO n 
1  77 GLN n 
1  78 TYR n 
1  79 ASN n 
1  80 TRP n 
1  81 GLU n 
1  82 THR n 
1  83 LYS n 
1  84 ILE n 
1  85 ASN n 
1  86 ASP n 
1  87 ILE n 
1  88 MET n 
1  89 LEU n 
1  90 LEU n 
1  91 GLN n 
1  92 LEU n 
1  93 GLN n 
1  94 CYS n 
1  95 LYS n 
1  96 ALA n 
1  97 GLU n 
1  98 SER n 
1  99 ASN n 
1 100 GLY n 
1 101 TYR n 
1 102 VAL n 
1 103 GLY n 
1 104 LEU n 
1 105 LEU n 
1 106 SER n 
1 107 LEU n 
1 108 PRO n 
1 109 ALA n 
1 110 GLN n 
1 111 ARG n 
1 112 VAL n 
1 113 ARG n 
1 114 PRO n 
1 115 GLY n 
1 116 THR n 
1 117 LYS n 
1 118 CYS n 
1 119 SER n 
1 120 VAL n 
1 121 ALA n 
1 122 GLY n 
1 123 TRP n 
1 124 GLY n 
1 125 GLN n 
1 126 MET n 
1 127 SER n 
1 128 ALA n 
1 129 SER n 
1 130 ASN n 
1 131 GLU n 
1 132 GLN n 
1 133 ILE n 
1 134 SER n 
1 135 GLU n 
1 136 THR n 
1 137 LEU n 
1 138 GLN n 
1 139 GLU n 
1 140 ALA n 
1 141 ASP n 
1 142 VAL n 
1 143 VAL n 
1 144 VAL n 
1 145 MET n 
1 146 PRO n 
1 147 ASP n 
1 148 ALA n 
1 149 ASP n 
1 150 CYS n 
1 151 ARG n 
1 152 GLY n 
1 153 PRO n 
1 154 TRP n 
1 155 ARG n 
1 156 SER n 
1 157 TYR n 
1 158 ASN n 
1 159 ALA n 
1 160 THR n 
1 161 THR n 
1 162 MET n 
1 163 MET n 
1 164 CYS n 
1 165 VAL n 
1 166 GLY n 
1 167 ASP n 
1 168 PRO n 
1 169 GLU n 
1 170 GLU n 
1 171 GLY n 
1 172 ARG n 
1 173 SER n 
1 174 PRO n 
1 175 PHE n 
1 176 GLN n 
1 177 GLY n 
1 178 ASP n 
1 179 SER n 
1 180 GLY n 
1 181 GLY n 
1 182 PRO n 
1 183 LEU n 
1 184 VAL n 
1 185 CYS n 
1 186 GLY n 
1 187 GLU n 
1 188 GLU n 
1 189 ALA n 
1 190 GLN n 
1 191 GLY n 
1 192 ILE n 
1 193 VAL n 
1 194 SER n 
1 195 LEU n 
1 196 GLY n 
1 197 SER n 
1 198 GLU n 
1 199 ASP n 
1 200 GLY n 
1 201 ILE n 
1 202 PRO n 
1 203 PRO n 
1 204 ALA n 
1 205 VAL n 
1 206 TYR n 
1 207 THR n 
1 208 LYS n 
1 209 VAL n 
1 210 SER n 
1 211 THR n 
1 212 PHE n 
1 213 LEU n 
1 214 PRO n 
1 215 TRP n 
1 216 ILE n 
1 217 GLN n 
1 218 GLU n 
1 219 THR n 
1 220 MET n 
1 221 LYS n 
1 222 LYS n 
1 223 LEU n 
# 
loop_
_pdbx_poly_seq_scheme.asym_id 
_pdbx_poly_seq_scheme.entity_id 
_pdbx_poly_seq_scheme.seq_id 
_pdbx_poly_seq_scheme.mon_id 
_pdbx_poly_seq_scheme.ndb_seq_num 
_pdbx_poly_seq_scheme.pdb_seq_num 
_pdbx_poly_seq_scheme.auth_seq_num 
_pdbx_poly_seq_scheme.pdb_mon_id 
_pdbx_poly_seq_scheme.auth_mon_id 
_pdbx_poly_seq_scheme.pdb_strand_id 
_pdbx_poly_seq_scheme.pdb_ins_code 
_pdbx_poly_seq_scheme.hetero 
A 1   1 GLN   1 1   1   GLN GLN A ? n 
A 1   2 ILE   2 2   2   ILE ILE A ? n 
A 1   3 ILE   3 3   3   ILE ILE A ? n 
A 1   4 GLY   4 4   4   GLY GLY A ? n 
A 1   5 GLY   5 5   5   GLY GLY A ? n 
A 1   6 HIS   6 6   6   HIS HIS A ? n 
A 1   7 GLU   7 7   7   GLU GLU A ? n 
A 1   8 ALA   8 8   8   ALA ALA A ? n 
A 1   9 LYS   9 9   9   LYS LYS A ? n 
A 1  10 PRO  10 10  10  PRO PRO A ? n 
A 1  11 HIS  11 11  11  HIS HIS A ? n 
A 1  12 SER  12 12  12  SER SER A ? n 
A 1  13 ARG  13 13  13  ARG ARG A ? n 
A 1  14 PRO  14 14  14  PRO PRO A ? n 
A 1  15 TYR  15 15  15  TYR TYR A ? n 
A 1  16 MET  16 16  16  MET MET A ? n 
A 1  17 ALA  17 17  17  ALA ALA A ? n 
A 1  18 TYR  18 18  18  TYR TYR A ? n 
A 1  19 LEU  19 19  19  LEU LEU A ? n 
A 1  20 ARG  20 20  20  ARG ARG A ? n 
A 1  21 VAL  21 21  21  VAL VAL A ? n 
A 1  22 THR  22 22  22  THR THR A ? n 
A 1  23 LYS  23 23  23  LYS LYS A ? n 
A 1  24 HIS  24 24  24  HIS HIS A ? n 
A 1  25 ASN  25 25  25  ASN ASN A ? n 
A 1  26 GLN  26 26  26  GLN GLN A ? n 
A 1  27 CYS  27 27  27  CYS CYS A ? n 
A 1  28 GLY  28 28  28  GLY GLY A ? n 
A 1  29 GLY  29 29  29  GLY GLY A ? n 
A 1  30 PHE  30 30  30  PHE PHE A ? n 
A 1  31 LEU  31 31  31  LEU LEU A ? n 
A 1  32 VAL  32 32  32  VAL VAL A ? n 
A 1  33 ALA  33 33  33  ALA ALA A ? n 
A 1  34 GLU  34 34  34  GLU GLU A ? n 
A 1  35 ASN  35 35  35  ASN ASN A ? n 
A 1  36 PHE  36 36  36  PHE PHE A ? n 
A 1  37 VAL  37 37  37  VAL VAL A ? n 
A 1  38 LEU  38 38  38  LEU LEU A ? n 
A 1  39 THR  39 39  39  THR THR A ? n 
A 1  40 ALA  40 40  40  ALA ALA A ? n 
A 1  41 ALA  41 41  41  ALA ALA A ? n 
A 1  42 HIS  42 42  42  HIS HIS A ? n 
A 1  43 CYS  43 43  43  CYS CYS A ? n 
A 1  44 GLN  44 44  44  GLN GLN A ? n 
A 1  45 GLY  45 45  45  GLY GLY A ? n 
A 1  46 ASP  46 46  46  ASP ASP A ? n 
A 1  47 SER  47 47  47  SER SER A ? n 
A 1  48 ILE  48 48  48  ILE ILE A ? n 
A 1  49 HIS  49 49  49  HIS HIS A ? n 
A 1  50 VAL  50 50  50  VAL VAL A ? n 
A 1  51 THR  51 51  51  THR THR A ? n 
A 1  52 LEU  52 52  52  LEU LEU A ? n 
A 1  53 GLY  53 53  53  GLY GLY A ? n 
A 1  54 ALA  54 54  54  ALA ALA A ? n 
A 1  55 HIS  55 55  55  HIS HIS A ? n 
A 1  56 ASN  56 56  56  ASN ASN A ? n 
A 1  57 ILE  57 57  57  ILE ILE A ? n 
A 1  58 LYS  58 58  58  LYS LYS A ? n 
A 1  59 GLN  59 59  59  GLN GLN A ? n 
A 1  60 GLN  60 60  60  GLN GLN A ? n 
A 1  61 GLU  61 61  61  GLU GLU A ? n 
A 1  62 PRO  62 62  62  PRO PRO A ? n 
A 1  63 SER  63 63  63  SER SER A ? n 
A 1  64 GLN  64 64  64  GLN GLN A ? n 
A 1  65 GLN  65 65  65  GLN GLN A ? n 
A 1  66 VAL  66 66  66  VAL VAL A ? n 
A 1  67 ILE  67 67  67  ILE ILE A ? n 
A 1  68 GLU  68 68  68  GLU GLU A ? n 
A 1  69 VAL  69 69  69  VAL VAL A ? n 
A 1  70 GLN  70 70  70  GLN GLN A ? n 
A 1  71 ARG  71 71  71  ARG ARG A ? n 
A 1  72 GLN  72 72  72  GLN GLN A ? n 
A 1  73 ILE  73 73  73  ILE ILE A ? n 
A 1  74 PRO  74 74  74  PRO PRO A ? n 
A 1  75 HIS  75 75  75  HIS HIS A ? n 
A 1  76 PRO  76 76  76  PRO PRO A ? n 
A 1  77 GLN  77 77  77  GLN GLN A ? n 
A 1  78 TYR  78 78  78  TYR TYR A ? n 
A 1  79 ASN  79 79  79  ASN ASN A ? n 
A 1  80 TRP  80 80  80  TRP TRP A ? n 
A 1  81 GLU  81 81  81  GLU GLU A ? n 
A 1  82 THR  82 82  82  THR THR A ? n 
A 1  83 LYS  83 83  83  LYS LYS A ? n 
A 1  84 ILE  84 84  84  ILE ILE A ? n 
A 1  85 ASN  85 85  85  ASN ASN A ? n 
A 1  86 ASP  86 86  86  ASP ASP A ? n 
A 1  87 ILE  87 87  87  ILE ILE A ? n 
A 1  88 MET  88 88  88  MET MET A ? n 
A 1  89 LEU  89 89  89  LEU LEU A ? n 
A 1  90 LEU  90 90  90  LEU LEU A ? n 
A 1  91 GLN  91 91  91  GLN GLN A ? n 
A 1  92 LEU  92 92  92  LEU LEU A ? n 
A 1  93 GLN  93 93  93  GLN GLN A ? n 
A 1  94 CYS  94 94  94  CYS CYS A ? n 
A 1  95 LYS  95 95  95  LYS LYS A ? n 
A 1  96 ALA  96 96  96  ALA ALA A ? n 
A 1  97 GLU  97 97  97  GLU GLU A ? n 
A 1  98 SER  98 98  98  SER SER A ? n 
A 1  99 ASN  99 99  99  ASN ASN A ? n 
A 1 100 GLY 100 100 100 GLY GLY A ? n 
A 1 101 TYR 101 101 101 TYR TYR A ? n 
A 1 102 VAL 102 102 102 VAL VAL A ? n 
A 1 103 GLY 103 103 103 GLY GLY A ? n 
A 1 104 LEU 104 104 104 LEU LEU A ? n 
A 1 105 LEU 105 105 105 LEU LEU A ? n 
A 1 106 SER 106 106 106 SER SER A ? n 
A 1 107 LEU 107 107 107 LEU LEU A ? n 
A 1 108 PRO 108 108 108 PRO PRO A ? n 
A 1 109 ALA 109 109 109 ALA ALA A ? n 
A 1 110 GLN 110 110 110 GLN GLN A ? n 
A 1 111 ARG 111 111 111 ARG ARG A ? n 
A 1 112 VAL 112 112 112 VAL VAL A ? n 
A 1 113 ARG 113 113 113 ARG ARG A ? n 
A 1 114 PRO 114 114 114 PRO PRO A ? n 
A 1 115 GLY 115 115 115 GLY GLY A ? n 
A 1 116 THR 116 116 116 THR THR A ? n 
A 1 117 LYS 117 117 117 LYS LYS A ? n 
A 1 118 CYS 118 118 118 CYS CYS A ? n 
A 1 119 SER 119 119 119 SER SER A ? n 
A 1 120 VAL 120 120 120 VAL VAL A ? n 
A 1 121 ALA 121 121 121 ALA ALA A ? n 
A 1 122 GLY 122 122 122 GLY GLY A ? n 
A 1 123 TRP 123 123 123 TRP TRP A ? n 
A 1 124 GLY 124 124 124 GLY GLY A ? n 
A 1 125 GLN 125 125 125 GLN GLN A ? n 
A 1 126 MET 126 126 126 MET MET A ? n 
A 1 127 SER 127 127 127 SER SER A ? n 
A 1 128 ALA 128 128 128 ALA ALA A ? n 
A 1 129 SER 129 129 129 SER SER A ? n 
A 1 130 ASN 130 130 130 ASN ASN A ? n 
A 1 131 GLU 131 131 131 GLU GLU A ? n 
A 1 132 GLN 132 132 132 GLN GLN A ? n 
A 1 133 ILE 133 133 133 ILE ILE A ? n 
A 1 134 SER 134 134 134 SER SER A ? n 
A 1 135 GLU 135 135 135 GLU GLU A ? n 
A 1 136 THR 136 136 136 THR THR A ? n 
A 1 137 LEU 137 137 137 LEU LEU A ? n 
A 1 138 GLN 138 138 138 GLN GLN A ? n 
A 1 139 GLU 139 139 139 GLU GLU A ? n 
A 1 140 ALA 140 140 140 ALA ALA A ? n 
A 1 141 ASP 141 141 141 ASP ASP A ? n 
A 1 142 VAL 142 142 142 VAL VAL A ? n 
A 1 143 VAL 143 143 143 VAL VAL A ? n 
A 1 144 VAL 144 144 144 VAL VAL A ? n 
A 1 145 MET 145 145 145 MET MET A ? n 
A 1 146 PRO 146 146 146 PRO PRO A ? n 
A 1 147 ASP 147 147 147 ASP ASP A ? n 
A 1 148 ALA 148 148 148 ALA ALA A ? n 
A 1 149 ASP 149 149 149 ASP ASP A ? n 
A 1 150 CYS 150 150 150 CYS CYS A ? n 
A 1 151 ARG 151 151 151 ARG ARG A ? n 
A 1 152 GLY 152 152 152 GLY GLY A ? n 
A 1 153 PRO 153 153 153 PRO PRO A ? n 
A 1 154 TRP 154 154 154 TRP TRP A ? n 
A 1 155 ARG 155 155 155 ARG ARG A ? n 
A 1 156 SER 156 156 156 SER SER A ? n 
A 1 157 TYR 157 157 157 TYR TYR A ? n 
A 1 158 ASN 158 158 158 ASN ASN A ? n 
A 1 159 ALA 159 159 159 ALA ALA A ? n 
A 1 160 THR 160 160 160 THR THR A ? n 
A 1 161 THR 161 161 161 THR THR A ? n 
A 1 162 MET 162 162 162 MET MET A ? n 
A 1 163 MET 163 163 163 MET MET A ? n 
A 1 164 CYS 164 164 164 CYS CYS A ? n 
A 1 165 VAL 165 165 165 VAL VAL A ? n 
A 1 166 GLY 166 166 166 GLY GLY A ? n 
A 1 167 ASP 167 167 167 ASP ASP A ? n 
A 1 168 PRO 168 168 168 PRO PRO A ? n 
A 1 169 GLU 169 169 169 GLU GLU A ? n 
A 1 170 GLU 170 170 170 GLU GLU A ? n 
A 1 171 GLY 171 171 171 GLY GLY A ? n 
A 1 172 ARG 172 172 172 ARG ARG A ? n 
A 1 173 SER 173 173 173 SER SER A ? n 
A 1 174 PRO 174 174 174 PRO PRO A ? n 
A 1 175 PHE 175 175 175 PHE PHE A ? n 
A 1 176 GLN 176 176 176 GLN GLN A ? n 
A 1 177 GLY 177 177 177 GLY GLY A ? n 
A 1 178 ASP 178 178 178 ASP ASP A ? n 
A 1 179 SER 179 179 179 SER SER A ? n 
A 1 180 GLY 180 180 180 GLY GLY A ? n 
A 1 181 GLY 181 181 181 GLY GLY A ? n 
A 1 182 PRO 182 182 182 PRO PRO A ? n 
A 1 183 LEU 183 183 183 LEU LEU A ? n 
A 1 184 VAL 184 184 184 VAL VAL A ? n 
A 1 185 CYS 185 185 185 CYS CYS A ? n 
A 1 186 GLY 186 186 186 GLY GLY A ? n 
A 1 187 GLU 187 187 187 GLU GLU A ? n 
A 1 188 GLU 188 188 188 GLU GLU A ? n 
A 1 189 ALA 189 189 189 ALA ALA A ? n 
A 1 190 GLN 190 190 190 GLN GLN A ? n 
A 1 191 GLY 191 191 191 GLY GLY A ? n 
A 1 192 ILE 192 192 192 ILE ILE A ? n 
A 1 193 VAL 193 193 193 VAL VAL A ? n 
A 1 194 SER 194 194 194 SER SER A ? n 
A 1 195 LEU 195 195 195 LEU LEU A ? n 
A 1 196 GLY 196 196 196 GLY GLY A ? n 
A 1 197 SER 197 197 197 SER SER A ? n 
A 1 198 GLU 198 198 198 GLU GLU A ? n 
A 1 199 ASP 199 199 199 ASP ASP A ? n 
A 1 200 GLY 200 200 200 GLY GLY A ? n 
A 1 201 ILE 201 201 201 ILE ILE A ? n 
A 1 202 PRO 202 202 202 PRO PRO A ? n 
A 1 203 PRO 203 203 203 PRO PRO A ? n 
A 1 204 ALA 204 204 204 ALA ALA A ? n 
A 1 205 VAL 205 205 205 VAL VAL A ? n 
A 1 206 TYR 206 206 206 TYR TYR A ? n 
A 1 207 THR 207 207 207 THR THR A ? n 
A 1 208 LYS 208 208 208 LYS LYS A ? n 
A 1 209 VAL 209 209 209 VAL VAL A ? n 
A 1 210 SER 210 210 210 SER SER A ? n 
A 1 211 THR 211 211 211 THR THR A ? n 
A 1 212 PHE 212 212 212 PHE PHE A ? n 
A 1 213 LEU 213 213 213 LEU LEU A ? n 
A 1 214 PRO 214 214 214 PRO PRO A ? n 
A 1 215 TRP 215 215 215 TRP TRP A ? n 
A 1 216 ILE 216 216 216 ILE ILE A ? n 
A 1 217 GLN 217 217 217 GLN GLN A ? n 
A 1 218 GLU 218 218 218 GLU GLU A ? n 
A 1 219 THR 219 219 219 THR THR A ? n 
A 1 220 MET 220 220 220 MET MET A ? n 
A 1 221 LYS 221 221 221 LYS LYS A ? n 
A 1 222 LYS 222 222 222 LYS LYS A ? n 
A 1 223 LEU 223 223 223 LEU LEU A ? n 
# 
loop_
_atom_site.group_PDB 
_atom_site.id 
_atom_site.type_symbol 
_atom_site.label_atom_id 
_atom_site.label_alt_id 
_atom_site.label_comp_id 
_atom_site.label_asym_id 
_atom_site.label_entity_id 
_atom_site.label_seq_id 
_atom_site.pdbx_PDB_ins_code 
_atom_site.Cartn_x 
_atom_site.Cartn_y 
_atom_site.Cartn_z 
_atom_site.occupancy 
_atom_site.B_iso_or_equiv 
_atom_site.pdbx_formal_charge 
_atom_site.auth_seq_id 
_atom_site.auth_comp_id 
_atom_site.auth_asym_id 
_atom_site.auth_atom_id 
_atom_site.pdbx_PDB_model_num 
ATOM 1    N N   ? GLN A 1   1 ?   2.816 -12.212   1.122 1.000 52.470 ? 1   GLN A N   1 
ATOM 2    C CA  ? GLN A 1   1 ?   4.097 -12.527   1.746 1.000 52.470 ? 1   GLN A CA  1 
ATOM 3    C C   ? GLN A 1   1 ?   5.261 -12.032   0.893 1.000 52.470 ? 1   GLN A C   1 
ATOM 4    C CB  ? GLN A 1   1 ?   4.223 -14.033   1.983 1.000 52.470 ? 1   GLN A CB  1 
ATOM 5    O O   ? GLN A 1   1 ?   5.199 -12.076  -0.337 1.000 52.470 ? 1   GLN A O   1 
ATOM 6    C CG  ? GLN A 1   1 ?   5.375 -14.417   2.903 1.000 52.470 ? 1   GLN A CG  1 
ATOM 7    C CD  ? GLN A 1   1 ?   5.454 -15.911   3.152 1.000 52.470 ? 1   GLN A CD  1 
ATOM 8    N NE2 ? GLN A 1   1 ?   6.463 -16.334   3.906 1.000 52.470 ? 1   GLN A NE2 1 
ATOM 9    O OE1 ? GLN A 1   1 ?   4.615 -16.679   2.671 1.000 52.470 ? 1   GLN A OE1 1 
ATOM 10   N N   ? ILE A 1   2 ?   6.236 -11.200   1.670 1.000 61.790 ? 2   ILE A N   1 
ATOM 11   C CA  ? ILE A 1   2 ?   7.469 -10.645   1.122 1.000 61.790 ? 2   ILE A CA  1 
ATOM 12   C C   ? ILE A 1   2 ?   8.543 -11.730   1.068 1.000 61.790 ? 2   ILE A C   1 
ATOM 13   C CB  ? ILE A 1   2 ?   7.965  -9.440   1.953 1.000 61.790 ? 2   ILE A CB  1 
ATOM 14   O O   ? ILE A 1   2 ?   8.922 -12.289   2.100 1.000 61.790 ? 2   ILE A O   1 
ATOM 15   C CG1 ? ILE A 1   2 ?   6.889  -8.350   2.007 1.000 61.790 ? 2   ILE A CG1 1 
ATOM 16   C CG2 ? ILE A 1   2 ?   9.274  -8.890   1.378 1.000 61.790 ? 2   ILE A CG2 1 
ATOM 17   C CD1 ? ILE A 1   2 ?   7.259  -7.158   2.879 1.000 61.790 ? 2   ILE A CD1 1 
ATOM 18   N N   ? ILE A 1   3 ?   8.783 -12.300  -0.045 1.000 74.820 ? 3   ILE A N   1 
ATOM 19   C CA  ? ILE A 1   3 ?   9.893 -13.240  -0.149 1.000 74.820 ? 3   ILE A CA  1 
ATOM 20   C C   ? ILE A 1   3 ?  11.153 -12.622   0.453 1.000 74.820 ? 3   ILE A C   1 
ATOM 21   C CB  ? ILE A 1   3 ?  10.147 -13.654  -1.616 1.000 74.820 ? 3   ILE A CB  1 
ATOM 22   O O   ? ILE A 1   3 ?  11.538 -11.507   0.091 1.000 74.820 ? 3   ILE A O   1 
ATOM 23   C CG1 ? ILE A 1   3 ?   8.914 -14.357  -2.195 1.000 74.820 ? 3   ILE A CG1 1 
ATOM 24   C CG2 ? ILE A 1   3 ?  11.386 -14.548  -1.718 1.000 74.820 ? 3   ILE A CG2 1 
ATOM 25   C CD1 ? ILE A 1   3 ?   9.049 -14.736  -3.663 1.000 74.820 ? 3   ILE A CD1 1 
ATOM 26   N N   ? GLY A 1   4 ?  11.620 -13.421   1.560 1.000 77.410 ? 4   GLY A N   1 
ATOM 27   C CA  ? GLY A 1   4 ?  12.843 -12.933   2.177 1.000 77.410 ? 4   GLY A CA  1 
ATOM 28   C C   ? GLY A 1   4 ?  12.596 -11.889   3.249 1.000 77.410 ? 4   GLY A C   1 
ATOM 29   O O   ? GLY A 1   4 ?  13.517 -11.176   3.652 1.000 77.410 ? 4   GLY A O   1 
ATOM 30   N N   ? GLY A 1   5 ?  11.212 -11.654   3.693 1.000 85.200 ? 5   GLY A N   1 
ATOM 31   C CA  ? GLY A 1   5 ?  10.838 -10.727   4.748 1.000 85.200 ? 5   GLY A CA  1 
ATOM 32   C C   ? GLY A 1   5 ?  10.793 -11.371   6.121 1.000 85.200 ? 5   GLY A C   1 
ATOM 33   O O   ? GLY A 1   5 ?  11.157 -12.539   6.276 1.000 85.200 ? 5   GLY A O   1 
ATOM 34   N N   ? HIS A 1   6 ?  10.492 -10.651   7.096 1.000 91.190 ? 6   HIS A N   1 
ATOM 35   C CA  ? HIS A 1   6 ?  10.338 -11.093   8.477 1.000 91.190 ? 6   HIS A CA  1 
ATOM 36   C C   ? HIS A 1   6 ?   9.077 -10.508   9.106 1.000 91.190 ? 6   HIS A C   1 
ATOM 37   C CB  ? HIS A 1   6 ?  11.565 -10.706   9.304 1.000 91.190 ? 6   HIS A CB  1 
ATOM 38   O O   ? HIS A 1   6 ?   8.500  -9.556   8.577 1.000 91.190 ? 6   HIS A O   1 
ATOM 39   C CG  ? HIS A 1   6 ?  11.786  -9.229   9.395 1.000 91.190 ? 6   HIS A CG  1 
ATOM 40   C CD2 ? HIS A 1   6 ?  11.438  -8.336  10.350 1.000 91.190 ? 6   HIS A CD2 1 
ATOM 41   N ND1 ? HIS A 1   6 ?  12.437  -8.513   8.414 1.000 91.190 ? 6   HIS A ND1 1 
ATOM 42   C CE1 ? HIS A 1   6 ?  12.481  -7.238   8.765 1.000 91.190 ? 6   HIS A CE1 1 
ATOM 43   N NE2 ? HIS A 1   6 ?  11.882  -7.104   9.935 1.000 91.190 ? 6   HIS A NE2 1 
ATOM 44   N N   ? GLU A 1   7 ?   8.585 -11.219  10.094 1.000 94.340 ? 7   GLU A N   1 
ATOM 45   C CA  ? GLU A 1   7 ?   7.405 -10.704  10.782 1.000 94.340 ? 7   GLU A CA  1 
ATOM 46   C C   ? GLU A 1   7 ?   7.636  -9.282  11.284 1.000 94.340 ? 7   GLU A C   1 
ATOM 47   C CB  ? GLU A 1   7 ?   7.021 -11.618  11.948 1.000 94.340 ? 7   GLU A CB  1 
ATOM 48   O O   ? GLU A 1   7 ?   8.677  -8.987  11.874 1.000 94.340 ? 7   GLU A O   1 
ATOM 49   C CG  ? GLU A 1   7 ?   5.759 -11.184  12.680 1.000 94.340 ? 7   GLU A CG  1 
ATOM 50   C CD  ? GLU A 1   7 ?   5.312 -12.174  13.744 1.000 94.340 ? 7   GLU A CD  1 
ATOM 51   O OE1 ? GLU A 1   7 ?   4.594 -11.769  14.687 1.000 94.340 ? 7   GLU A OE1 1 
ATOM 52   O OE2 ? GLU A 1   7 ?   5.684 -13.364  13.635 1.000 94.340 ? 7   GLU A OE2 1 
ATOM 53   N N   ? ALA A 1   8 ?   6.718  -8.387  11.071 1.000 94.800 ? 8   ALA A N   1 
ATOM 54   C CA  ? ALA A 1   8 ?   6.770  -7.013  11.564 1.000 94.800 ? 8   ALA A CA  1 
ATOM 55   C C   ? ALA A 1   8 ?   6.544  -6.963  13.072 1.000 94.800 ? 8   ALA A C   1 
ATOM 56   C CB  ? ALA A 1   8 ?   5.735  -6.151  10.845 1.000 94.800 ? 8   ALA A CB  1 
ATOM 57   O O   ? ALA A 1   8 ?   5.832  -7.802  13.628 1.000 94.800 ? 8   ALA A O   1 
ATOM 58   N N   ? LYS A 1   9 ?   7.265  -5.976  13.657 1.000 95.770 ? 9   LYS A N   1 
ATOM 59   C CA  ? LYS A 1   9 ?   6.898  -5.713  15.045 1.000 95.770 ? 9   LYS A CA  1 
ATOM 60   C C   ? LYS A 1   9 ?   5.417  -5.362  15.165 1.000 95.770 ? 9   LYS A C   1 
ATOM 61   C CB  ? LYS A 1   9 ?   7.752  -4.583  15.622 1.000 95.770 ? 9   LYS A CB  1 
ATOM 62   O O   ? LYS A 1   9 ?   4.904  -4.543  14.400 1.000 95.770 ? 9   LYS A O   1 
ATOM 63   C CG  ? LYS A 1   9 ?   7.539  -4.343  17.109 1.000 95.770 ? 9   LYS A CG  1 
ATOM 64   C CD  ? LYS A 1   9 ?   8.402  -3.196  17.620 1.000 95.770 ? 9   LYS A CD  1 
ATOM 65   C CE  ? LYS A 1   9 ?   8.109  -2.882  19.081 1.000 95.770 ? 9   LYS A CE  1 
ATOM 66   N NZ  ? LYS A 1   9 ?   8.934  -1.740  19.578 1.000 95.770 ? 9   LYS A NZ  1 
ATOM 67   N N   ? PRO A 1  10 ?   4.685  -6.076  16.039 1.000 95.590 ? 10  PRO A N   1 
ATOM 68   C CA  ? PRO A 1  10 ?   3.257  -5.779  16.176 1.000 95.590 ? 10  PRO A CA  1 
ATOM 69   C C   ? PRO A 1  10 ?   2.973  -4.282  16.281 1.000 95.590 ? 10  PRO A C   1 
ATOM 70   C CB  ? PRO A 1  10 ?   2.869  -6.500  17.470 1.000 95.590 ? 10  PRO A CB  1 
ATOM 71   O O   ? PRO A 1  10 ?   3.634  -3.577  17.047 1.000 95.590 ? 10  PRO A O   1 
ATOM 72   C CG  ? PRO A 1  10 ?   3.824  -7.645  17.569 1.000 95.590 ? 10  PRO A CG  1 
ATOM 73   C CD  ? PRO A 1  10 ?   5.162  -7.197  17.055 1.000 95.590 ? 10  PRO A CD  1 
ATOM 74   N N   ? HIS A 1  11 ?   2.050  -3.861  15.295 1.000 94.360 ? 11  HIS A N   1 
ATOM 75   C CA  ? HIS A 1  11 ?   1.482  -2.518  15.287 1.000 94.360 ? 11  HIS A CA  1 
ATOM 76   C C   ? HIS A 1  11 ?   2.540  -1.475  14.944 1.000 94.360 ? 11  HIS A C   1 
ATOM 77   C CB  ? HIS A 1  11 ?   0.847  -2.196  16.641 1.000 94.360 ? 11  HIS A CB  1 
ATOM 78   O O   ? HIS A 1  11 ?   2.382  -0.295  15.265 1.000 94.360 ? 11  HIS A O   1 
ATOM 79   C CG  ? HIS A 1  11 ?  -0.215  -3.166  17.051 1.000 94.360 ? 11  HIS A CG  1 
ATOM 80   C CD2 ? HIS A 1  11 ?  -1.477  -3.348  16.597 1.000 94.360 ? 11  HIS A CD2 1 
ATOM 81   N ND1 ? HIS A 1  11 ?  -0.027  -4.095  18.052 1.000 94.360 ? 11  HIS A ND1 1 
ATOM 82   C CE1 ? HIS A 1  11 ?  -1.131  -4.809  18.194 1.000 94.360 ? 11  HIS A CE1 1 
ATOM 83   N NE2 ? HIS A 1  11 ?  -2.026  -4.376  17.323 1.000 94.360 ? 11  HIS A NE2 1 
ATOM 84   N N   ? SER A 1  12 ?   3.645  -1.814  14.419 1.000 95.630 ? 12  SER A N   1 
ATOM 85   C CA  ? SER A 1  12 ?   4.699  -0.926  13.937 1.000 95.630 ? 12  SER A CA  1 
ATOM 86   C C   ? SER A 1  12 ?   4.321  -0.294  12.602 1.000 95.630 ? 12  SER A C   1 
ATOM 87   C CB  ? SER A 1  12 ?   6.018  -1.686  13.797 1.000 95.630 ? 12  SER A CB  1 
ATOM 88   O O   ? SER A 1  12 ?   4.937   0.686  12.176 1.000 95.630 ? 12  SER A O   1 
ATOM 89   O OG  ? SER A 1  12 ?   5.891  -2.746  12.865 1.000 95.630 ? 12  SER A OG  1 
ATOM 90   N N   ? ARG A 1  13 ?   3.320  -0.707  11.944 1.000 96.450 ? 13  ARG A N   1 
ATOM 91   C CA  ? ARG A 1  13 ?   2.771  -0.182  10.698 1.000 96.450 ? 13  ARG A CA  1 
ATOM 92   C C   ? ARG A 1  13 ?   1.296   0.171  10.855 1.000 96.450 ? 13  ARG A C   1 
ATOM 93   C CB  ? ARG A 1  13 ?   2.951  -1.192   9.563 1.000 96.450 ? 13  ARG A CB  1 
ATOM 94   O O   ? ARG A 1  13 ?   0.427  -0.519  10.318 1.000 96.450 ? 13  ARG A O   1 
ATOM 95   C CG  ? ARG A 1  13 ?   4.389  -1.638   9.357 1.000 96.450 ? 13  ARG A CG  1 
ATOM 96   C CD  ? ARG A 1  13 ?   5.278  -0.487   8.909 1.000 96.450 ? 13  ARG A CD  1 
ATOM 97   N NE  ? ARG A 1  13 ?   6.640  -0.934   8.629 1.000 96.450 ? 13  ARG A NE  1 
ATOM 98   N NH1 ? ARG A 1  13 ?   7.414  -0.595  10.779 1.000 96.450 ? 13  ARG A NH1 1 
ATOM 99   N NH2 ? ARG A 1  13 ?   8.825  -1.400   9.161 1.000 96.450 ? 13  ARG A NH2 1 
ATOM 100  C CZ  ? ARG A 1  13 ?   7.623  -0.975   9.524 1.000 96.450 ? 13  ARG A CZ  1 
ATOM 101  N N   ? PRO A 1  14 ?   0.971   1.224  11.470 1.000 96.820 ? 14  PRO A N   1 
ATOM 102  C CA  ? PRO A 1  14 ?  -0.396   1.559  11.874 1.000 96.820 ? 14  PRO A CA  1 
ATOM 103  C C   ? PRO A 1  14 ?  -1.267   2.001  10.700 1.000 96.820 ? 14  PRO A C   1 
ATOM 104  C CB  ? PRO A 1  14 ?  -0.199   2.704  12.870 1.000 96.820 ? 14  PRO A CB  1 
ATOM 105  O O   ? PRO A 1  14 ?  -2.487   2.116  10.841 1.000 96.820 ? 14  PRO A O   1 
ATOM 106  C CG  ? PRO A 1  14 ?   1.087   3.347  12.463 1.000 96.820 ? 14  PRO A CG  1 
ATOM 107  C CD  ? PRO A 1  14 ?   2.021   2.278  11.974 1.000 96.820 ? 14  PRO A CD  1 
ATOM 108  N N   ? TYR A 1  15 ?  -0.683   2.120   9.464 1.000 97.830 ? 15  TYR A N   1 
ATOM 109  C CA  ? TYR A 1  15 ?  -1.378   2.535   8.251 1.000 97.830 ? 15  TYR A CA  1 
ATOM 110  C C   ? TYR A 1  15 ?  -1.826   1.327   7.437 1.000 97.830 ? 15  TYR A C   1 
ATOM 111  C CB  ? TYR A 1  15 ?  -0.479   3.435   7.397 1.000 97.830 ? 15  TYR A CB  1 
ATOM 112  O O   ? TYR A 1  15 ?  -2.578   1.466   6.470 1.000 97.830 ? 15  TYR A O   1 
ATOM 113  C CG  ? TYR A 1  15 ?   0.910   2.883   7.188 1.000 97.830 ? 15  TYR A CG  1 
ATOM 114  C CD1 ? TYR A 1  15 ?   1.990   3.366   7.922 1.000 97.830 ? 15  TYR A CD1 1 
ATOM 115  C CD2 ? TYR A 1  15 ?   1.145   1.877   6.257 1.000 97.830 ? 15  TYR A CD2 1 
ATOM 116  C CE1 ? TYR A 1  15 ?   3.273   2.862   7.732 1.000 97.830 ? 15  TYR A CE1 1 
ATOM 117  C CE2 ? TYR A 1  15 ?   2.423   1.365   6.058 1.000 97.830 ? 15  TYR A CE2 1 
ATOM 118  O OH  ? TYR A 1  15 ?   4.746   1.359   6.607 1.000 97.830 ? 15  TYR A OH  1 
ATOM 119  C CZ  ? TYR A 1  15 ?   3.478   1.863   6.799 1.000 97.830 ? 15  TYR A CZ  1 
ATOM 120  N N   ? MET A 1  16 ?  -1.347   0.143   7.739 1.000 97.610 ? 16  MET A N   1 
ATOM 121  C CA  ? MET A 1  16 ?  -1.592  -1.057   6.943 1.000 97.610 ? 16  MET A CA  1 
ATOM 122  C C   ? MET A 1  16 ?  -3.066  -1.444   6.982 1.000 97.610 ? 16  MET A C   1 
ATOM 123  C CB  ? MET A 1  16 ?  -0.732  -2.219   7.444 1.000 97.610 ? 16  MET A CB  1 
ATOM 124  O O   ? MET A 1  16 ?  -3.690  -1.424   8.044 1.000 97.610 ? 16  MET A O   1 
ATOM 125  C CG  ? MET A 1  16 ?   0.692  -2.201   6.913 1.000 97.610 ? 16  MET A CG  1 
ATOM 126  S SD  ? MET A 1  16 ?   0.758  -2.154   5.080 1.000 97.610 ? 16  MET A SD  1 
ATOM 127  C CE  ? MET A 1  16 ?   0.200  -3.837   4.696 1.000 97.610 ? 16  MET A CE  1 
ATOM 128  N N   ? ALA A 1  17 ?  -3.544  -1.825   5.826 1.000 97.580 ? 17  ALA A N   1 
ATOM 129  C CA  ? ALA A 1  17 ?  -4.921  -2.291   5.686 1.000 97.580 ? 17  ALA A CA  1 
ATOM 130  C C   ? ALA A 1  17 ?  -4.968  -3.687   5.071 1.000 97.580 ? 17  ALA A C   1 
ATOM 131  C CB  ? ALA A 1  17 ?  -5.730  -1.312   4.838 1.000 97.580 ? 17  ALA A CB  1 
ATOM 132  O O   ? ALA A 1  17 ?  -4.313  -3.949   4.059 1.000 97.580 ? 17  ALA A O   1 
ATOM 133  N N   ? TYR A 1  18 ?  -5.715  -4.530   5.692 1.000 96.900 ? 18  TYR A N   1 
ATOM 134  C CA  ? TYR A 1  18 ?  -6.035  -5.844   5.145 1.000 96.900 ? 18  TYR A CA  1 
ATOM 135  C C   ? TYR A 1  18 ?  -7.389  -5.828   4.445 1.000 96.900 ? 18  TYR A C   1 
ATOM 136  C CB  ? TYR A 1  18 ?  -6.031  -6.903   6.251 1.000 96.900 ? 18  TYR A CB  1 
ATOM 137  O O   ? TYR A 1  18 ?  -8.401  -5.462   5.047 1.000 96.900 ? 18  TYR A O   1 
ATOM 138  C CG  ? TYR A 1  18 ?  -6.461  -8.272   5.782 1.000 96.900 ? 18  TYR A CG  1 
ATOM 139  C CD1 ? TYR A 1  18 ?  -7.766  -8.717   5.974 1.000 96.900 ? 18  TYR A CD1 1 
ATOM 140  C CD2 ? TYR A 1  18 ?  -5.562  -9.122   5.146 1.000 96.900 ? 18  TYR A CD2 1 
ATOM 141  C CE1 ? TYR A 1  18 ?  -8.167  -9.979   5.545 1.000 96.900 ? 18  TYR A CE1 1 
ATOM 142  C CE2 ? TYR A 1  18 ?  -5.952 -10.386   4.713 1.000 96.900 ? 18  TYR A CE2 1 
ATOM 143  O OH  ? TYR A 1  18 ?  -7.644 -12.054   4.490 1.000 96.900 ? 18  TYR A OH  1 
ATOM 144  C CZ  ? TYR A 1  18 ?  -7.254 -10.804   4.916 1.000 96.900 ? 18  TYR A CZ  1 
ATOM 145  N N   ? LEU A 1  19 ?  -7.348  -6.218   3.150 1.000 96.350 ? 19  LEU A N   1 
ATOM 146  C CA  ? LEU A 1  19 ?  -8.581  -6.197   2.371 1.000 96.350 ? 19  LEU A CA  1 
ATOM 147  C C   ? LEU A 1  19 ?  -9.074  -7.613   2.094 1.000 96.350 ? 19  LEU A C   1 
ATOM 148  C CB  ? LEU A 1  19 ?  -8.369  -5.450   1.052 1.000 96.350 ? 19  LEU A CB  1 
ATOM 149  O O   ? LEU A 1  19 ?  -8.355  -8.419   1.499 1.000 96.350 ? 19  LEU A O   1 
ATOM 150  C CG  ? LEU A 1  19 ?  -8.364  -3.923   1.130 1.000 96.350 ? 19  LEU A CG  1 
ATOM 151  C CD1 ? LEU A 1  19 ?  -7.307  -3.447   2.122 1.000 96.350 ? 19  LEU A CD1 1 
ATOM 152  C CD2 ? LEU A 1  19 ?  -8.122  -3.317  -0.248 1.000 96.350 ? 19  LEU A CD2 1 
ATOM 153  N N   ? ARG A 1  20 ? -10.242  -7.849   2.589 1.000 94.670 ? 20  ARG A N   1 
ATOM 154  C CA  ? ARG A 1  20 ? -10.957  -9.061   2.205 1.000 94.670 ? 20  ARG A CA  1 
ATOM 155  C C   ? ARG A 1  20 ? -11.915  -8.789   1.049 1.000 94.670 ? 20  ARG A C   1 
ATOM 156  C CB  ? ARG A 1  20 ? -11.726  -9.633   3.398 1.000 94.670 ? 20  ARG A CB  1 
ATOM 157  O O   ? ARG A 1  20 ? -12.958  -8.160   1.235 1.000 94.670 ? 20  ARG A O   1 
ATOM 158  C CG  ? ARG A 1  20 ? -12.302 -11.019   3.153 1.000 94.670 ? 20  ARG A CG  1 
ATOM 159  C CD  ? ARG A 1  20 ? -12.891 -11.617   4.422 1.000 94.670 ? 20  ARG A CD  1 
ATOM 160  N NE  ? ARG A 1  20 ? -13.380 -12.975   4.201 1.000 94.670 ? 20  ARG A NE  1 
ATOM 161  N NH1 ? ARG A 1  20 ? -14.010 -13.327   6.396 1.000 94.670 ? 20  ARG A NH1 1 
ATOM 162  N NH2 ? ARG A 1  20 ? -14.315 -14.976   4.833 1.000 94.670 ? 20  ARG A NH2 1 
ATOM 163  C CZ  ? ARG A 1  20 ? -13.901 -13.756   5.144 1.000 94.670 ? 20  ARG A CZ  1 
ATOM 164  N N   ? VAL A 1  21 ? -11.513  -9.229  -0.153 1.000 91.900 ? 21  VAL A N   1 
ATOM 165  C CA  ? VAL A 1  21 ? -12.233  -8.946  -1.390 1.000 91.900 ? 21  VAL A CA  1 
ATOM 166  C C   ? VAL A 1  21 ? -13.068 -10.160  -1.792 1.000 91.900 ? 21  VAL A C   1 
ATOM 167  C CB  ? VAL A 1  21 ? -11.268  -8.561  -2.533 1.000 91.900 ? 21  VAL A CB  1 
ATOM 168  O O   ? VAL A 1  21 ? -12.538 -11.263  -1.944 1.000 91.900 ? 21  VAL A O   1 
ATOM 169  C CG1 ? VAL A 1  21 ? -12.047  -8.106  -3.767 1.000 91.900 ? 21  VAL A CG1 1 
ATOM 170  C CG2 ? VAL A 1  21 ? -10.305  -7.468  -2.073 1.000 91.900 ? 21  VAL A CG2 1 
ATOM 171  N N   ? THR A 1  22 ? -14.404 -10.099  -1.869 1.000 83.740 ? 22  THR A N   1 
ATOM 172  C CA  ? THR A 1  22 ? -15.299 -11.187  -2.245 1.000 83.740 ? 22  THR A CA  1 
ATOM 173  C C   ? THR A 1  22 ? -14.957 -11.713  -3.637 1.000 83.740 ? 22  THR A C   1 
ATOM 174  C CB  ? THR A 1  22 ? -16.771 -10.736  -2.212 1.000 83.740 ? 22  THR A CB  1 
ATOM 175  O O   ? THR A 1  22 ? -14.757 -10.932  -4.569 1.000 83.740 ? 22  THR A O   1 
ATOM 176  C CG2 ? THR A 1  22 ? -17.714 -11.921  -2.396 1.000 83.740 ? 22  THR A CG2 1 
ATOM 177  O OG1 ? THR A 1  22 ? -17.045 -10.114  -0.950 1.000 83.740 ? 22  THR A OG1 1 
ATOM 178  N N   ? LYS A 1  23 ? -14.710 -13.096  -3.903 1.000 67.900 ? 23  LYS A N   1 
ATOM 179  C CA  ? LYS A 1  23 ? -14.456 -13.743  -5.187 1.000 67.900 ? 23  LYS A CA  1 
ATOM 180  C C   ? LYS A 1  23 ? -12.976 -13.675  -5.553 1.000 67.900 ? 23  LYS A C   1 
ATOM 181  C CB  ? LYS A 1  23 ? -15.298 -13.098  -6.289 1.000 67.900 ? 23  LYS A CB  1 
ATOM 182  O O   ? LYS A 1  23 ? -12.570 -14.154  -6.614 1.000 67.900 ? 23  LYS A O   1 
ATOM 183  C CG  ? LYS A 1  23 ? -16.793 -13.339  -6.147 1.000 67.900 ? 23  LYS A CG  1 
ATOM 184  C CD  ? LYS A 1  23 ? -17.558 -12.842  -7.366 1.000 67.900 ? 23  LYS A CD  1 
ATOM 185  C CE  ? LYS A 1  23 ? -19.054 -13.096  -7.231 1.000 67.900 ? 23  LYS A CE  1 
ATOM 186  N NZ  ? LYS A 1  23 ? -19.813 -12.576  -8.408 1.000 67.900 ? 23  LYS A NZ  1 
ATOM 187  N N   ? HIS A 1  24 ? -12.198 -13.000  -4.661 1.000 66.210 ? 24  HIS A N   1 
ATOM 188  C CA  ? HIS A 1  24 ? -10.742 -12.943  -4.603 1.000 66.210 ? 24  HIS A CA  1 
ATOM 189  C C   ? HIS A 1  24 ? -10.240 -13.126  -3.174 1.000 66.210 ? 24  HIS A C   1 
ATOM 190  C CB  ? HIS A 1  24 ? -10.234 -11.618  -5.172 1.000 66.210 ? 24  HIS A CB  1 
ATOM 191  O O   ? HIS A 1  24 ? -11.009 -12.991  -2.220 1.000 66.210 ? 24  HIS A O   1 
ATOM 192  C CG  ? HIS A 1  24 ? -10.537 -11.434  -6.625 1.000 66.210 ? 24  HIS A CG  1 
ATOM 193  C CD2 ? HIS A 1  24 ? -10.056 -10.547  -7.528 1.000 66.210 ? 24  HIS A CD2 1 
ATOM 194  N ND1 ? HIS A 1  24 ? -11.440 -12.224  -7.303 1.000 66.210 ? 24  HIS A ND1 1 
ATOM 195  C CE1 ? HIS A 1  24 ? -11.501 -11.830  -8.564 1.000 66.210 ? 24  HIS A CE1 1 
ATOM 196  N NE2 ? HIS A 1  24 ? -10.671 -10.813  -8.727 1.000 66.210 ? 24  HIS A NE2 1 
ATOM 197  N N   ? ASN A 1  25 ?  -8.934 -13.778  -3.036 1.000 76.690 ? 25  ASN A N   1 
ATOM 198  C CA  ? ASN A 1  25 ?  -8.379 -14.279  -1.783 1.000 76.690 ? 25  ASN A CA  1 
ATOM 199  C C   ? ASN A 1  25 ?  -8.002 -13.139  -0.842 1.000 76.690 ? 25  ASN A C   1 
ATOM 200  C CB  ? ASN A 1  25 ?  -7.164 -15.169  -2.052 1.000 76.690 ? 25  ASN A CB  1 
ATOM 201  O O   ? ASN A 1  25 ?  -8.626 -12.962   0.207 1.000 76.690 ? 25  ASN A O   1 
ATOM 202  C CG  ? ASN A 1  25 ?  -7.540 -16.498  -2.677 1.000 76.690 ? 25  ASN A CG  1 
ATOM 203  N ND2 ? ASN A 1  25 ?  -6.626 -17.069  -3.452 1.000 76.690 ? 25  ASN A ND2 1 
ATOM 204  O OD1 ? ASN A 1  25 ?  -8.644 -17.007  -2.465 1.000 76.690 ? 25  ASN A OD1 1 
ATOM 205  N N   ? GLN A 1  26 ?  -7.582 -11.937  -1.155 1.000 89.640 ? 26  GLN A N   1 
ATOM 206  C CA  ? GLN A 1  26 ?  -7.070 -10.940  -0.221 1.000 89.640 ? 26  GLN A CA  1 
ATOM 207  C C   ? GLN A 1  26 ?  -6.111  -9.977  -0.915 1.000 89.640 ? 26  GLN A C   1 
ATOM 208  C CB  ? GLN A 1  26 ?  -6.370 -11.618   0.959 1.000 89.640 ? 26  GLN A CB  1 
ATOM 209  O O   ? GLN A 1  26 ?  -5.410 -10.360  -1.854 1.000 89.640 ? 26  GLN A O   1 
ATOM 210  C CG  ? GLN A 1  26 ?  -5.066 -12.309   0.586 1.000 89.640 ? 26  GLN A CG  1 
ATOM 211  C CD  ? GLN A 1  26 ?  -4.675 -13.396   1.569 1.000 89.640 ? 26  GLN A CD  1 
ATOM 212  N NE2 ? GLN A 1  26 ?  -3.376 -13.540   1.809 1.000 89.640 ? 26  GLN A NE2 1 
ATOM 213  O OE1 ? GLN A 1  26 ?  -5.534 -14.100   2.111 1.000 89.640 ? 26  GLN A OE1 1 
ATOM 214  N N   ? CYS A 1  27 ?  -6.113  -8.686  -0.513 1.000 94.930 ? 27  CYS A N   1 
ATOM 215  C CA  ? CYS A 1  27 ?  -5.210  -7.616  -0.922 1.000 94.930 ? 27  CYS A CA  1 
ATOM 216  C C   ? CYS A 1  27 ?  -4.785  -6.774   0.275 1.000 94.930 ? 27  CYS A C   1 
ATOM 217  C CB  ? CYS A 1  27 ?  -5.875  -6.726  -1.972 1.000 94.930 ? 27  CYS A CB  1 
ATOM 218  O O   ? CYS A 1  27 ?  -5.341  -6.912   1.366 1.000 94.930 ? 27  CYS A O   1 
ATOM 219  S SG  ? CYS A 1  27 ?  -5.966  -7.479  -3.611 1.000 94.930 ? 27  CYS A SG  1 
ATOM 220  N N   ? GLY A 1  28 ?  -3.820  -6.036  -0.056 1.000 95.690 ? 28  GLY A N   1 
ATOM 221  C CA  ? GLY A 1  28 ?  -3.411  -5.047   0.928 1.000 95.690 ? 28  GLY A CA  1 
ATOM 222  C C   ? GLY A 1  28 ?  -3.872  -3.642   0.589 1.000 95.690 ? 28  GLY A C   1 
ATOM 223  O O   ? GLY A 1  28 ?  -4.512  -3.425  -0.442 1.000 95.690 ? 28  GLY A O   1 
ATOM 224  N N   ? GLY A 1  29 ?  -3.627  -2.690   1.406 1.000 97.590 ? 29  GLY A N   1 
ATOM 225  C CA  ? GLY A 1  29 ?  -3.864  -1.261   1.283 1.000 97.590 ? 29  GLY A CA  1 
ATOM 226  C C   ? GLY A 1  29 ?  -3.290  -0.460   2.437 1.000 97.590 ? 29  GLY A C   1 
ATOM 227  O O   ? GLY A 1  29 ?  -2.678  -1.023   3.347 1.000 97.590 ? 29  GLY A O   1 
ATOM 228  N N   ? PHE A 1  30 ?  -3.426   0.861   2.289 1.000 98.490 ? 30  PHE A N   1 
ATOM 229  C CA  ? PHE A 1  30 ?  -2.952   1.696   3.387 1.000 98.490 ? 30  PHE A CA  1 
ATOM 230  C C   ? PHE A 1  30 ?  -3.796   2.958   3.512 1.000 98.490 ? 30  PHE A C   1 
ATOM 231  C CB  ? PHE A 1  30 ?  -1.479   2.067   3.184 1.000 98.490 ? 30  PHE A CB  1 
ATOM 232  O O   ? PHE A 1  30 ?  -4.281   3.488   2.510 1.000 98.490 ? 30  PHE A O   1 
ATOM 233  C CG  ? PHE A 1  30 ?  -1.192   2.706   1.852 1.000 98.490 ? 30  PHE A CG  1 
ATOM 234  C CD1 ? PHE A 1  30 ?  -0.945   1.925   0.730 1.000 98.490 ? 30  PHE A CD1 1 
ATOM 235  C CD2 ? PHE A 1  30 ?  -1.170   4.088   1.723 1.000 98.490 ? 30  PHE A CD2 1 
ATOM 236  C CE1 ? PHE A 1  30 ?  -0.678   2.513  -0.504 1.000 98.490 ? 30  PHE A CE1 1 
ATOM 237  C CE2 ? PHE A 1  30 ?  -0.905   4.684   0.493 1.000 98.490 ? 30  PHE A CE2 1 
ATOM 238  C CZ  ? PHE A 1  30 ?  -0.658   3.895  -0.619 1.000 98.490 ? 30  PHE A CZ  1 
ATOM 239  N N   ? LEU A 1  31 ?  -4.013   3.325   4.797 1.000 98.340 ? 31  LEU A N   1 
ATOM 240  C CA  ? LEU A 1  31 ?  -4.871   4.443   5.172 1.000 98.340 ? 31  LEU A CA  1 
ATOM 241  C C   ? LEU A 1  31 ?  -4.172   5.774   4.917 1.000 98.340 ? 31  LEU A C   1 
ATOM 242  C CB  ? LEU A 1  31 ?  -5.275   4.339   6.645 1.000 98.340 ? 31  LEU A CB  1 
ATOM 243  O O   ? LEU A 1  31 ?  -3.094   6.028   5.459 1.000 98.340 ? 31  LEU A O   1 
ATOM 244  C CG  ? LEU A 1  31 ?  -6.421   5.245   7.099 1.000 98.340 ? 31  LEU A CG  1 
ATOM 245  C CD1 ? LEU A 1  31 ?  -7.719   4.846   6.406 1.000 98.340 ? 31  LEU A CD1 1 
ATOM 246  C CD2 ? LEU A 1  31 ?  -6.579   5.188   8.615 1.000 98.340 ? 31  LEU A CD2 1 
ATOM 247  N N   ? VAL A 1  32 ?  -4.798   6.687   4.073 1.000 97.980 ? 32  VAL A N   1 
ATOM 248  C CA  ? VAL A 1  32 ?  -4.190   7.964   3.715 1.000 97.980 ? 32  VAL A CA  1 
ATOM 249  C C   ? VAL A 1  32 ?  -5.041   9.111   4.255 1.000 97.980 ? 32  VAL A C   1 
ATOM 250  C CB  ? VAL A 1  32 ?  -4.018   8.103   2.186 1.000 97.980 ? 32  VAL A CB  1 
ATOM 251  O O   ? VAL A 1  32 ?  -4.572  10.247   4.355 1.000 97.980 ? 32  VAL A O   1 
ATOM 252  C CG1 ? VAL A 1  32 ?  -2.951   7.137   1.673 1.000 97.980 ? 32  VAL A CG1 1 
ATOM 253  C CG2 ? VAL A 1  32 ?  -5.349   7.860   1.476 1.000 97.980 ? 32  VAL A CG2 1 
ATOM 254  N N   ? ALA A 1  33 ?  -6.268   8.782   4.671 1.000 97.690 ? 33  ALA A N   1 
ATOM 255  C CA  ? ALA A 1  33 ?  -7.243   9.599   5.390 1.000 97.690 ? 33  ALA A CA  1 
ATOM 256  C C   ? ALA A 1  33 ?  -8.158   8.731   6.250 1.000 97.690 ? 33  ALA A C   1 
ATOM 257  C CB  ? ALA A 1  33 ?  -8.069  10.428   4.410 1.000 97.690 ? 33  ALA A CB  1 
ATOM 258  O O   ? ALA A 1  33 ?  -8.236   7.516   6.053 1.000 97.690 ? 33  ALA A O   1 
ATOM 259  N N   ? GLU A 1  34 ?  -8.826   9.340   7.304 1.000 97.310 ? 34  GLU A N   1 
ATOM 260  C CA  ? GLU A 1  34 ?  -9.616   8.564   8.256 1.000 97.310 ? 34  GLU A CA  1 
ATOM 261  C C   ? GLU A 1  34 ? -10.716   7.778   7.549 1.000 97.310 ? 34  GLU A C   1 
ATOM 262  C CB  ? GLU A 1  34 ? -10.225   9.480   9.321 1.000 97.310 ? 34  GLU A CB  1 
ATOM 263  O O   ? GLU A 1  34 ? -11.219   6.787   8.083 1.000 97.310 ? 34  GLU A O   1 
ATOM 264  C CG  ? GLU A 1  34 ?  -9.205  10.057  10.292 1.000 97.310 ? 34  GLU A CG  1 
ATOM 265  C CD  ? GLU A 1  34 ?  -9.826  10.955  11.350 1.000 97.310 ? 34  GLU A CD  1 
ATOM 266  O OE1 ? GLU A 1  34 ?  -9.115  11.356  12.299 1.000 97.310 ? 34  GLU A OE1 1 
ATOM 267  O OE2 ? GLU A 1  34 ? -11.034  11.260  11.229 1.000 97.310 ? 34  GLU A OE2 1 
ATOM 268  N N   ? ASN A 1  35 ? -10.986   8.173   6.271 1.000 97.860 ? 35  ASN A N   1 
ATOM 269  C CA  ? ASN A 1  35 ? -12.070   7.493   5.571 1.000 97.860 ? 35  ASN A CA  1 
ATOM 270  C C   ? ASN A 1  35 ? -11.643   7.044   4.176 1.000 97.860 ? 35  ASN A C   1 
ATOM 271  C CB  ? ASN A 1  35 ? -13.302   8.396   5.484 1.000 97.860 ? 35  ASN A CB  1 
ATOM 272  O O   ? ASN A 1  35 ? -12.486   6.737   3.333 1.000 97.860 ? 35  ASN A O   1 
ATOM 273  C CG  ? ASN A 1  35 ? -13.032   9.682   4.728 1.000 97.860 ? 35  ASN A CG  1 
ATOM 274  N ND2 ? ASN A 1  35 ? -14.084  10.286   4.189 1.000 97.860 ? 35  ASN A ND2 1 
ATOM 275  O OD1 ? ASN A 1  35 ? -11.886  10.129   4.629 1.000 97.860 ? 35  ASN A OD1 1 
ATOM 276  N N   ? PHE A 1  36 ? -10.281   7.081   3.933 1.000 98.400 ? 36  PHE A N   1 
ATOM 277  C CA  ? PHE A 1  36 ?  -9.808   6.671   2.616 1.000 98.400 ? 36  PHE A CA  1 
ATOM 278  C C   ? PHE A 1  36 ?  -8.626   5.716   2.739 1.000 98.400 ? 36  PHE A C   1 
ATOM 279  C CB  ? PHE A 1  36 ?  -9.412   7.893   1.781 1.000 98.400 ? 36  PHE A CB  1 
ATOM 280  O O   ? PHE A 1  36 ?  -7.684   5.979   3.489 1.000 98.400 ? 36  PHE A O   1 
ATOM 281  C CG  ? PHE A 1  36 ? -10.580   8.601   1.150 1.000 98.400 ? 36  PHE A CG  1 
ATOM 282  C CD1 ? PHE A 1  36 ? -11.129   8.141  -0.040 1.000 98.400 ? 36  PHE A CD1 1 
ATOM 283  C CD2 ? PHE A 1  36 ? -11.129   9.728   1.748 1.000 98.400 ? 36  PHE A CD2 1 
ATOM 284  C CE1 ? PHE A 1  36 ? -12.211   8.795  -0.627 1.000 98.400 ? 36  PHE A CE1 1 
ATOM 285  C CE2 ? PHE A 1  36 ? -12.209  10.387   1.168 1.000 98.400 ? 36  PHE A CE2 1 
ATOM 286  C CZ  ? PHE A 1  36 ? -12.748   9.919  -0.020 1.000 98.400 ? 36  PHE A CZ  1 
ATOM 287  N N   ? VAL A 1  37 ?  -8.707   4.621   1.958 1.000 98.630 ? 37  VAL A N   1 
ATOM 288  C CA  ? VAL A 1  37 ?  -7.646   3.635   1.789 1.000 98.630 ? 37  VAL A CA  1 
ATOM 289  C C   ? VAL A 1  37 ?  -7.178   3.623   0.335 1.000 98.630 ? 37  VAL A C   1 
ATOM 290  C CB  ? VAL A 1  37 ?  -8.111   2.223   2.210 1.000 98.630 ? 37  VAL A CB  1 
ATOM 291  O O   ? VAL A 1  37 ?  -7.995   3.654  -0.587 1.000 98.630 ? 37  VAL A O   1 
ATOM 292  C CG1 ? VAL A 1  37 ?  -7.087   1.169   1.792 1.000 98.630 ? 37  VAL A CG1 1 
ATOM 293  C CG2 ? VAL A 1  37 ?  -8.353   2.168   3.717 1.000 98.630 ? 37  VAL A CG2 1 
ATOM 294  N N   ? LEU A 1  38 ?  -5.841   3.675   0.200 1.000 98.490 ? 38  LEU A N   1 
ATOM 295  C CA  ? LEU A 1  38 ?  -5.272   3.463  -1.126 1.000 98.490 ? 38  LEU A CA  1 
ATOM 296  C C   ? LEU A 1  38 ?  -4.944   1.990  -1.347 1.000 98.490 ? 38  LEU A C   1 
ATOM 297  C CB  ? LEU A 1  38 ?  -4.011   4.312  -1.311 1.000 98.490 ? 38  LEU A CB  1 
ATOM 298  O O   ? LEU A 1  38 ?  -4.418   1.326  -0.451 1.000 98.490 ? 38  LEU A O   1 
ATOM 299  C CG  ? LEU A 1  38 ?  -4.228   5.813  -1.509 1.000 98.490 ? 38  LEU A CG  1 
ATOM 300  C CD1 ? LEU A 1  38 ?  -2.889   6.524  -1.678 1.000 98.490 ? 38  LEU A CD1 1 
ATOM 301  C CD2 ? LEU A 1  38 ?  -5.131   6.069  -2.710 1.000 98.490 ? 38  LEU A CD2 1 
ATOM 302  N N   ? THR A 1  39 ?  -5.227   1.489  -2.564 1.000 98.200 ? 39  THR A N   1 
ATOM 303  C CA  ? THR A 1  39 ?  -4.945   0.109  -2.946 1.000 98.200 ? 39  THR A CA  1 
ATOM 304  C C   ? THR A 1  39 ?  -4.811  -0.016  -4.461 1.000 98.200 ? 39  THR A C   1 
ATOM 305  C CB  ? THR A 1  39 ?  -6.044  -0.845  -2.444 1.000 98.200 ? 39  THR A CB  1 
ATOM 306  O O   ? THR A 1  39 ?  -4.874   0.983  -5.180 1.000 98.200 ? 39  THR A O   1 
ATOM 307  C CG2 ? THR A 1  39 ?  -7.342  -0.645  -3.219 1.000 98.200 ? 39  THR A CG2 1 
ATOM 308  O OG1 ? THR A 1  39 ?  -5.605  -2.199  -2.609 1.000 98.200 ? 39  THR A OG1 1 
ATOM 309  N N   ? ALA A 1  40 ?  -4.499  -1.189  -4.912 1.000 97.430 ? 40  ALA A N   1 
ATOM 310  C CA  ? ALA A 1  40 ?  -4.384  -1.426  -6.348 1.000 97.430 ? 40  ALA A CA  1 
ATOM 311  C C   ? ALA A 1  40 ?  -5.760  -1.593  -6.988 1.000 97.430 ? 40  ALA A C   1 
ATOM 312  C CB  ? ALA A 1  40 ?  -3.523  -2.657  -6.617 1.000 97.430 ? 40  ALA A CB  1 
ATOM 313  O O   ? ALA A 1  40 ?  -6.649  -2.220  -6.408 1.000 97.430 ? 40  ALA A O   1 
ATOM 314  N N   ? ALA A 1  41 ?  -5.884  -1.064  -8.210 1.000 97.000 ? 41  ALA A N   1 
ATOM 315  C CA  ? ALA A 1  41 ?  -7.153  -1.139  -8.929 1.000 97.000 ? 41  ALA A CA  1 
ATOM 316  C C   ? ALA A 1  41 ?  -7.501  -2.584  -9.278 1.000 97.000 ? 41  ALA A C   1 
ATOM 317  C CB  ? ALA A 1  41 ?  -7.099  -0.287 -10.194 1.000 97.000 ? 41  ALA A CB  1 
ATOM 318  O O   ? ALA A 1  41 ?  -8.677  -2.942  -9.366 1.000 97.000 ? 41  ALA A O   1 
ATOM 319  N N   ? HIS A 1  42 ?  -6.502  -3.391  -9.456 1.000 94.650 ? 42  HIS A N   1 
ATOM 320  C CA  ? HIS A 1  42 ?  -6.749  -4.777  -9.836 1.000 94.650 ? 42  HIS A CA  1 
ATOM 321  C C   ? HIS A 1  42 ?  -7.288  -5.584  -8.660 1.000 94.650 ? 42  HIS A C   1 
ATOM 322  C CB  ? HIS A 1  42 ?  -5.469  -5.421 -10.372 1.000 94.650 ? 42  HIS A CB  1 
ATOM 323  O O   ? HIS A 1  42 ?  -7.721  -6.725  -8.831 1.000 94.650 ? 42  HIS A O   1 
ATOM 324  C CG  ? HIS A 1  42 ?  -4.454  -5.711  -9.313 1.000 94.650 ? 42  HIS A CG  1 
ATOM 325  C CD2 ? HIS A 1  42 ?  -4.332  -6.756  -8.460 1.000 94.650 ? 42  HIS A CD2 1 
ATOM 326  N ND1 ? HIS A 1  42 ?  -3.404  -4.863  -9.036 1.000 94.650 ? 42  HIS A ND1 1 
ATOM 327  C CE1 ? HIS A 1  42 ?  -2.677  -5.376  -8.057 1.000 94.650 ? 42  HIS A CE1 1 
ATOM 328  N NE2 ? HIS A 1  42 ?  -3.220  -6.524  -7.690 1.000 94.650 ? 42  HIS A NE2 1 
ATOM 329  N N   ? CYS A 1  43 ?  -7.350  -4.969  -7.487 1.000 94.900 ? 43  CYS A N   1 
ATOM 330  C CA  ? CYS A 1  43 ?  -7.876  -5.613  -6.288 1.000 94.900 ? 43  CYS A CA  1 
ATOM 331  C C   ? CYS A 1  43 ?  -9.389  -5.455  -6.204 1.000 94.900 ? 43  CYS A C   1 
ATOM 332  C CB  ? CYS A 1  43 ?  -7.222  -5.029  -5.036 1.000 94.900 ? 43  CYS A CB  1 
ATOM 333  O O   ? CYS A 1  43 ? -10.006  -5.865  -5.219 1.000 94.900 ? 43  CYS A O   1 
ATOM 334  S SG  ? CYS A 1  43 ?  -5.519  -5.573  -4.783 1.000 94.900 ? 43  CYS A SG  1 
ATOM 335  N N   ? GLN A 1  44 ? -10.005  -4.886  -7.192 1.000 93.910 ? 44  GLN A N   1 
ATOM 336  C CA  ? GLN A 1  44 ? -11.437  -4.608  -7.211 1.000 93.910 ? 44  GLN A CA  1 
ATOM 337  C C   ? GLN A 1  44 ? -12.249  -5.899  -7.139 1.000 93.910 ? 44  GLN A C   1 
ATOM 338  C CB  ? GLN A 1  44 ? -11.814  -3.820  -8.467 1.000 93.910 ? 44  GLN A CB  1 
ATOM 339  O O   ? GLN A 1  44 ? -11.818  -6.939  -7.641 1.000 93.910 ? 44  GLN A O   1 
ATOM 340  C CG  ? GLN A 1  44 ? -13.277  -3.400  -8.512 1.000 93.910 ? 44  GLN A CG  1 
ATOM 341  C CD  ? GLN A 1  44 ? -13.619  -2.596  -9.753 1.000 93.910 ? 44  GLN A CD  1 
ATOM 342  N NE2 ? GLN A 1  44 ? -14.910  -2.458 -10.033 1.000 93.910 ? 44  GLN A NE2 1 
ATOM 343  O OE1 ? GLN A 1  44 ? -12.729  -2.103 -10.454 1.000 93.910 ? 44  GLN A OE1 1 
ATOM 344  N N   ? GLY A 1  45 ? -13.408  -5.825  -6.402 1.000 92.880 ? 45  GLY A N   1 
ATOM 345  C CA  ? GLY A 1  45 ? -14.328  -6.941  -6.253 1.000 92.880 ? 45  GLY A CA  1 
ATOM 346  C C   ? GLY A 1  45 ? -15.746  -6.508  -5.933 1.000 92.880 ? 45  GLY A C   1 
ATOM 347  O O   ? GLY A 1  45 ? -16.050  -5.313  -5.932 1.000 92.880 ? 45  GLY A O   1 
ATOM 348  N N   ? ASP A 1  46 ? -16.701  -7.550  -5.747 1.000 90.860 ? 46  ASP A N   1 
ATOM 349  C CA  ? ASP A 1  46 ? -18.107  -7.275  -5.467 1.000 90.860 ? 46  ASP A CA  1 
ATOM 350  C C   ? ASP A 1  46 ? -18.273  -6.589  -4.113 1.000 90.860 ? 46  ASP A C   1 
ATOM 351  C CB  ? ASP A 1  46 ? -18.925  -8.568  -5.506 1.000 90.860 ? 46  ASP A CB  1 
ATOM 352  O O   ? ASP A 1  46 ? -19.095  -5.682  -3.967 1.000 90.860 ? 46  ASP A O   1 
ATOM 353  C CG  ? ASP A 1  46 ? -19.094  -9.120  -6.910 1.000 90.860 ? 46  ASP A CG  1 
ATOM 354  O OD1 ? ASP A 1  46 ? -18.918  -8.363  -7.889 1.000 90.860 ? 46  ASP A OD1 1 
ATOM 355  O OD2 ? ASP A 1  46 ? -19.410 -10.323  -7.039 1.000 90.860 ? 46  ASP A OD2 1 
ATOM 356  N N   ? SER A 1  47 ? -17.533  -7.086  -3.068 1.000 93.660 ? 47  SER A N   1 
ATOM 357  C CA  ? SER A 1  47 ? -17.523  -6.534  -1.717 1.000 93.660 ? 47  SER A CA  1 
ATOM 358  C C   ? SER A 1  47 ? -16.116  -6.538  -1.129 1.000 93.660 ? 47  SER A C   1 
ATOM 359  C CB  ? SER A 1  47 ? -18.466  -7.323  -0.808 1.000 93.660 ? 47  SER A CB  1 
ATOM 360  O O   ? SER A 1  47 ? -15.341  -7.467  -1.364 1.000 93.660 ? 47  SER A O   1 
ATOM 361  O OG  ? SER A 1  47 ? -18.452  -6.799   0.509 1.000 93.660 ? 47  SER A OG  1 
ATOM 362  N N   ? ILE A 1  48 ? -15.834  -5.396  -0.383 1.000 96.290 ? 48  ILE A N   1 
ATOM 363  C CA  ? ILE A 1  48 ? -14.524  -5.296   0.250 1.000 96.290 ? 48  ILE A CA  1 
ATOM 364  C C   ? ILE A 1  48 ? -14.687  -4.869   1.708 1.000 96.290 ? 48  ILE A C   1 
ATOM 365  C CB  ? ILE A 1  48 ? -13.608  -4.303  -0.499 1.000 96.290 ? 48  ILE A CB  1 
ATOM 366  O O   ? ILE A 1  48 ? -15.366  -3.882   2.000 1.000 96.290 ? 48  ILE A O   1 
ATOM 367  C CG1 ? ILE A 1  48 ? -13.492  -4.694  -1.977 1.000 96.290 ? 48  ILE A CG1 1 
ATOM 368  C CG2 ? ILE A 1  48 ? -12.227  -4.238   0.160 1.000 96.290 ? 48  ILE A CG2 1 
ATOM 369  C CD1 ? ILE A 1  48 ? -12.682  -3.715  -2.815 1.000 96.290 ? 48  ILE A CD1 1 
ATOM 370  N N   ? HIS A 1  49 ? -14.106  -5.733   2.637 1.000 96.540 ? 49  HIS A N   1 
ATOM 371  C CA  ? HIS A 1  49 ? -13.971  -5.358   4.040 1.000 96.540 ? 49  HIS A CA  1 
ATOM 372  C C   ? HIS A 1  49 ? -12.534  -4.969   4.370 1.000 96.540 ? 49  HIS A C   1 
ATOM 373  C CB  ? HIS A 1  49 ? -14.428  -6.502   4.947 1.000 96.540 ? 49  HIS A CB  1 
ATOM 374  O O   ? HIS A 1  49 ? -11.598  -5.704   4.048 1.000 96.540 ? 49  HIS A O   1 
ATOM 375  C CG  ? HIS A 1  49 ? -15.898  -6.768   4.884 1.000 96.540 ? 49  HIS A CG  1 
ATOM 376  C CD2 ? HIS A 1  49 ? -16.903  -6.408   5.716 1.000 96.540 ? 49  HIS A CD2 1 
ATOM 377  N ND1 ? HIS A 1  49 ? -16.481  -7.491   3.865 1.000 96.540 ? 49  HIS A ND1 1 
ATOM 378  C CE1 ? HIS A 1  49 ? -17.784  -7.564   4.075 1.000 96.540 ? 49  HIS A CE1 1 
ATOM 379  N NE2 ? HIS A 1  49 ? -18.066  -6.915   5.192 1.000 96.540 ? 49  HIS A NE2 1 
ATOM 380  N N   ? VAL A 1  50 ? -12.448  -3.757   5.047 1.000 97.750 ? 50  VAL A N   1 
ATOM 381  C CA  ? VAL A 1  50 ? -11.120  -3.273   5.412 1.000 97.750 ? 50  VAL A CA  1 
ATOM 382  C C   ? VAL A 1  50 ? -10.870  -3.520   6.898 1.000 97.750 ? 50  VAL A C   1 
ATOM 383  C CB  ? VAL A 1  50 ? -10.954  -1.772   5.085 1.000 97.750 ? 50  VAL A CB  1 
ATOM 384  O O   ? VAL A 1  50 ? -11.651  -3.083   7.746 1.000 97.750 ? 50  VAL A O   1 
ATOM 385  C CG1 ? VAL A 1  50 ?  -9.591  -1.266   5.554 1.000 97.750 ? 50  VAL A CG1 1 
ATOM 386  C CG2 ? VAL A 1  50 ? -11.131  -1.530   3.587 1.000 97.750 ? 50  VAL A CG2 1 
ATOM 387  N N   ? THR A 1  51 ?  -9.832  -4.293   7.211 1.000 97.580 ? 51  THR A N   1 
ATOM 388  C CA  ? THR A 1  51 ?  -9.399  -4.489   8.590 1.000 97.580 ? 51  THR A CA  1 
ATOM 389  C C   ? THR A 1  51 ?  -8.177  -3.629   8.900 1.000 97.580 ? 51  THR A C   1 
ATOM 390  C CB  ? THR A 1  51 ?  -9.073  -5.968   8.868 1.000 97.580 ? 51  THR A CB  1 
ATOM 391  O O   ? THR A 1  51 ?  -7.136  -3.764   8.253 1.000 97.580 ? 51  THR A O   1 
ATOM 392  C CG2 ? THR A 1  51 ?  -8.678  -6.180  10.325 1.000 97.580 ? 51  THR A CG2 1 
ATOM 393  O OG1 ? THR A 1  51 ? -10.225  -6.768   8.575 1.000 97.580 ? 51  THR A OG1 1 
ATOM 394  N N   ? LEU A 1  52 ?  -8.278  -2.680   9.892 1.000 98.010 ? 52  LEU A N   1 
ATOM 395  C CA  ? LEU A 1  52 ?  -7.199  -1.831  10.384 1.000 98.010 ? 52  LEU A CA  1 
ATOM 396  C C   ? LEU A 1  52 ?  -6.805  -2.221  11.804 1.000 98.010 ? 52  LEU A C   1 
ATOM 397  C CB  ? LEU A 1  52 ?  -7.614  -0.358  10.343 1.000 98.010 ? 52  LEU A CB  1 
ATOM 398  O O   ? LEU A 1  52 ?  -7.598  -2.827  12.529 1.000 98.010 ? 52  LEU A O   1 
ATOM 399  C CG  ? LEU A 1  52 ?  -7.909   0.226   8.960 1.000 98.010 ? 52  LEU A CG  1 
ATOM 400  C CD1 ? LEU A 1  52 ?  -8.784   1.468   9.085 1.000 98.010 ? 52  LEU A CD1 1 
ATOM 401  C CD2 ? LEU A 1  52 ?  -6.611   0.551   8.229 1.000 98.010 ? 52  LEU A CD2 1 
ATOM 402  N N   ? GLY A 1  53 ?  -5.517  -1.960  12.150 1.000 97.040 ? 53  GLY A N   1 
ATOM 403  C CA  ? GLY A 1  53 ?  -5.079  -2.163  13.521 1.000 97.040 ? 53  GLY A CA  1 
ATOM 404  C C   ? GLY A 1  53 ?  -4.775  -3.614  13.842 1.000 97.040 ? 53  GLY A C   1 
ATOM 405  O O   ? GLY A 1  53 ?  -4.683  -3.991  15.012 1.000 97.040 ? 53  GLY A O   1 
ATOM 406  N N   ? ALA A 1  54 ?  -4.611  -4.459  12.764 1.000 96.370 ? 54  ALA A N   1 
ATOM 407  C CA  ? ALA A 1  54 ?  -4.350  -5.885  12.944 1.000 96.370 ? 54  ALA A CA  1 
ATOM 408  C C   ? ALA A 1  54 ?  -2.862  -6.193  12.797 1.000 96.370 ? 54  ALA A C   1 
ATOM 409  C CB  ? ALA A 1  54 ?  -5.161  -6.705  11.943 1.000 96.370 ? 54  ALA A CB  1 
ATOM 410  O O   ? ALA A 1  54 ?  -2.208  -5.699  11.876 1.000 96.370 ? 54  ALA A O   1 
ATOM 411  N N   ? HIS A 1  55 ?  -2.277  -6.919  13.720 1.000 96.450 ? 55  HIS A N   1 
ATOM 412  C CA  ? HIS A 1  55 ?  -0.981  -7.562  13.537 1.000 96.450 ? 55  HIS A CA  1 
ATOM 413  C C   ? HIS A 1  55 ?  -1.140  -8.989  13.024 1.000 96.450 ? 55  HIS A C   1 
ATOM 414  C CB  ? HIS A 1  55 ?  -0.192  -7.560  14.848 1.000 96.450 ? 55  HIS A CB  1 
ATOM 415  O O   ? HIS A 1  55 ?  -0.407  -9.417  12.129 1.000 96.450 ? 55  HIS A O   1 
ATOM 416  C CG  ? HIS A 1  55 ?   1.123  -8.267  14.758 1.000 96.450 ? 55  HIS A CG  1 
ATOM 417  C CD2 ? HIS A 1  55 ?   1.563  -9.403  15.346 1.000 96.450 ? 55  HIS A CD2 1 
ATOM 418  N ND1 ? HIS A 1  55 ?   2.166  -7.802  13.986 1.000 96.450 ? 55  HIS A ND1 1 
ATOM 419  C CE1 ? HIS A 1  55 ?   3.194  -8.626  14.104 1.000 96.450 ? 55  HIS A CE1 1 
ATOM 420  N NE2 ? HIS A 1  55 ?   2.854  -9.606  14.924 1.000 96.450 ? 55  HIS A NE2 1 
ATOM 421  N N   ? ASN A 1  56 ?  -2.073  -9.720  13.639 1.000 95.530 ? 56  ASN A N   1 
ATOM 422  C CA  ? ASN A 1  56 ?  -2.472 -11.063  13.232 1.000 95.530 ? 56  ASN A CA  1 
ATOM 423  C C   ? ASN A 1  56 ?  -3.915 -11.094  12.739 1.000 95.530 ? 56  ASN A C   1 
ATOM 424  C CB  ? ASN A 1  56 ?  -2.283 -12.051  14.385 1.000 95.530 ? 56  ASN A CB  1 
ATOM 425  O O   ? ASN A 1  56 ?  -4.848 -10.903  13.522 1.000 95.530 ? 56  ASN A O   1 
ATOM 426  C CG  ? ASN A 1  56 ?  -2.502 -13.491  13.961 1.000 95.530 ? 56  ASN A CG  1 
ATOM 427  N ND2 ? ASN A 1  56 ?  -1.659 -14.389  14.457 1.000 95.530 ? 56  ASN A ND2 1 
ATOM 428  O OD1 ? ASN A 1  56 ?  -3.420 -13.792  13.195 1.000 95.530 ? 56  ASN A OD1 1 
ATOM 429  N N   ? ILE A 1  57 ?  -4.155 -11.467  11.517 1.000 93.340 ? 57  ILE A N   1 
ATOM 430  C CA  ? ILE A 1  57 ?  -5.460 -11.325  10.882 1.000 93.340 ? 57  ILE A CA  1 
ATOM 431  C C   ? ILE A 1  57 ?  -6.360 -12.491  11.285 1.000 93.340 ? 57  ILE A C   1 
ATOM 432  C CB  ? ILE A 1  57 ?  -5.336 -11.252   9.343 1.000 93.340 ? 57  ILE A CB  1 
ATOM 433  O O   ? ILE A 1  57 ?  -7.583 -12.418  11.144 1.000 93.340 ? 57  ILE A O   1 
ATOM 434  C CG1 ? ILE A 1  57 ?  -4.527 -12.442   8.816 1.000 93.340 ? 57  ILE A CG1 1 
ATOM 435  C CG2 ? ILE A 1  57 ?  -4.700  -9.925   8.916 1.000 93.340 ? 57  ILE A CG2 1 
ATOM 436  C CD1 ? ILE A 1  57 ?  -5.233 -13.783   8.961 1.000 93.340 ? 57  ILE A CD1 1 
ATOM 437  N N   ? LYS A 1  58 ?  -5.916 -13.526  11.926 1.000 91.740 ? 58  LYS A N   1 
ATOM 438  C CA  ? LYS A 1  58 ?  -6.702 -14.681  12.352 1.000 91.740 ? 58  LYS A CA  1 
ATOM 439  C C   ? LYS A 1  58 ?  -7.127 -14.548  13.812 1.000 91.740 ? 58  LYS A C   1 
ATOM 440  C CB  ? LYS A 1  58 ?  -5.908 -15.973  12.153 1.000 91.740 ? 58  LYS A CB  1 
ATOM 441  O O   ? LYS A 1  58 ?  -8.062 -15.217  14.255 1.000 91.740 ? 58  LYS A O   1 
ATOM 442  C CG  ? LYS A 1  58 ?  -5.836 -16.438  10.706 1.000 91.740 ? 58  LYS A CG  1 
ATOM 443  C CD  ? LYS A 1  58 ?  -5.509 -17.923  10.613 1.000 91.740 ? 58  LYS A CD  1 
ATOM 444  C CE  ? LYS A 1  58 ?  -5.639 -18.436   9.185 1.000 91.740 ? 58  LYS A CE  1 
ATOM 445  N NZ  ? LYS A 1  58 ?  -5.373 -19.903   9.097 1.000 91.740 ? 58  LYS A NZ  1 
ATOM 446  N N   ? GLN A 1  59 ?  -6.476 -13.574  14.518 1.000 93.450 ? 59  GLN A N   1 
ATOM 447  C CA  ? GLN A 1  59 ?  -6.773 -13.367  15.932 1.000 93.450 ? 59  GLN A CA  1 
ATOM 448  C C   ? GLN A 1  59 ?  -7.652 -12.136  16.135 1.000 93.450 ? 59  GLN A C   1 
ATOM 449  C CB  ? GLN A 1  59 ?  -5.480 -13.228  16.737 1.000 93.450 ? 59  GLN A CB  1 
ATOM 450  O O   ? GLN A 1  59 ?  -7.484 -11.127  15.448 1.000 93.450 ? 59  GLN A O   1 
ATOM 451  C CG  ? GLN A 1  59 ?  -4.652 -14.505  16.796 1.000 93.450 ? 59  GLN A CG  1 
ATOM 452  C CD  ? GLN A 1  59 ?  -3.439 -14.376  17.699 1.000 93.450 ? 59  GLN A CD  1 
ATOM 453  N NE2 ? GLN A 1  59 ?  -2.686 -15.462  17.838 1.000 93.450 ? 59  GLN A NE2 1 
ATOM 454  O OE1 ? GLN A 1  59 ?  -3.181 -13.310  18.266 1.000 93.450 ? 59  GLN A OE1 1 
ATOM 455  N N   ? GLN A 1  60 ?  -8.625 -12.285  16.966 1.000 92.680 ? 60  GLN A N   1 
ATOM 456  C CA  ? GLN A 1  60 ?  -9.386 -11.111  17.379 1.000 92.680 ? 60  GLN A CA  1 
ATOM 457  C C   ? GLN A 1  60 ?  -8.564 -10.221  18.307 1.000 92.680 ? 60  GLN A C   1 
ATOM 458  C CB  ? GLN A 1  60 ? -10.686 -11.528  18.068 1.000 92.680 ? 60  GLN A CB  1 
ATOM 459  O O   ? GLN A 1  60 ?  -8.259 -10.607  19.437 1.000 92.680 ? 60  GLN A O   1 
ATOM 460  C CG  ? GLN A 1  60 ? -11.627 -10.367  18.362 1.000 92.680 ? 60  GLN A CG  1 
ATOM 461  C CD  ? GLN A 1  60 ? -12.326  -9.848  17.120 1.000 92.680 ? 60  GLN A CD  1 
ATOM 462  N NE2 ? GLN A 1  60 ? -12.670  -8.565  17.125 1.000 92.680 ? 60  GLN A NE2 1 
ATOM 463  O OE1 ? GLN A 1  60 ? -12.553 -10.594  16.162 1.000 92.680 ? 60  GLN A OE1 1 
ATOM 464  N N   ? GLU A 1  61 ?  -8.140  -9.087  17.771 1.000 95.360 ? 61  GLU A N   1 
ATOM 465  C CA  ? GLU A 1  61 ?  -7.340  -8.125  18.524 1.000 95.360 ? 61  GLU A CA  1 
ATOM 466  C C   ? GLU A 1  61 ?  -8.170  -6.907  18.920 1.000 95.360 ? 61  GLU A C   1 
ATOM 467  C CB  ? GLU A 1  61 ?  -6.119  -7.688  17.710 1.000 95.360 ? 61  GLU A CB  1 
ATOM 468  O O   ? GLU A 1  61 ?  -8.993  -6.429  18.137 1.000 95.360 ? 61  GLU A O   1 
ATOM 469  C CG  ? GLU A 1  61 ?  -5.180  -8.830  17.349 1.000 95.360 ? 61  GLU A CG  1 
ATOM 470  C CD  ? GLU A 1  61 ?  -4.030  -8.400  16.452 1.000 95.360 ? 61  GLU A CD  1 
ATOM 471  O OE1 ? GLU A 1  61 ?  -3.000  -9.109  16.404 1.000 95.360 ? 61  GLU A OE1 1 
ATOM 472  O OE2 ? GLU A 1  61 ?  -4.160  -7.344  15.793 1.000 95.360 ? 61  GLU A OE2 1 
ATOM 473  N N   ? PRO A 1  62 ?  -8.096  -6.509  20.162 1.000 94.440 ? 62  PRO A N   1 
ATOM 474  C CA  ? PRO A 1  62 ?  -8.852  -5.323  20.573 1.000 94.440 ? 62  PRO A CA  1 
ATOM 475  C C   ? PRO A 1  62 ?  -8.543  -4.099  19.714 1.000 94.440 ? 62  PRO A C   1 
ATOM 476  C CB  ? PRO A 1  62 ?  -8.405  -5.103  22.020 1.000 94.440 ? 62  PRO A CB  1 
ATOM 477  O O   ? PRO A 1  62 ?  -9.357  -3.175  19.633 1.000 94.440 ? 62  PRO A O   1 
ATOM 478  C CG  ? PRO A 1  62 ?  -7.898  -6.435  22.470 1.000 94.440 ? 62  PRO A CG  1 
ATOM 479  C CD  ? PRO A 1  62 ?  -7.361  -7.170  21.275 1.000 94.440 ? 62  PRO A CD  1 
ATOM 480  N N   ? SER A 1  63 ?  -7.465  -4.091  19.045 1.000 95.210 ? 63  SER A N   1 
ATOM 481  C CA  ? SER A 1  63 ?  -6.959  -2.986  18.236 1.000 95.210 ? 63  SER A CA  1 
ATOM 482  C C   ? SER A 1  63 ?  -7.645  -2.938  16.875 1.000 95.210 ? 63  SER A C   1 
ATOM 483  C CB  ? SER A 1  63 ?  -5.446  -3.107  18.049 1.000 95.210 ? 63  SER A CB  1 
ATOM 484  O O   ? SER A 1  63 ?  -7.587  -1.922  16.179 1.000 95.210 ? 63  SER A O   1 
ATOM 485  O OG  ? SER A 1  63 ?  -5.112  -4.336  17.427 1.000 95.210 ? 63  SER A OG  1 
ATOM 486  N N   ? GLN A 1  64 ?  -8.380  -4.010  16.416 1.000 96.220 ? 64  GLN A N   1 
ATOM 487  C CA  ? GLN A 1  64 ?  -8.889  -4.132  15.055 1.000 96.220 ? 64  GLN A CA  1 
ATOM 488  C C   ? GLN A 1  64 ? -10.171  -3.325  14.872 1.000 96.220 ? 64  GLN A C   1 
ATOM 489  C CB  ? GLN A 1  64 ?  -9.138  -5.600  14.704 1.000 96.220 ? 64  GLN A CB  1 
ATOM 490  O O   ? GLN A 1  64 ? -11.031  -3.309  15.754 1.000 96.220 ? 64  GLN A O   1 
ATOM 491  C CG  ? GLN A 1  64 ?  -7.864  -6.416  14.533 1.000 96.220 ? 64  GLN A CG  1 
ATOM 492  C CD  ? GLN A 1  64 ?  -8.140  -7.871  14.199 1.000 96.220 ? 64  GLN A CD  1 
ATOM 493  N NE2 ? GLN A 1  64 ?  -7.130  -8.562  13.681 1.000 96.220 ? 64  GLN A NE2 1 
ATOM 494  O OE1 ? GLN A 1  64 ?  -9.251  -8.369  14.407 1.000 96.220 ? 64  GLN A OE1 1 
ATOM 495  N N   ? GLN A 1  65 ? -10.226  -2.733  13.738 1.000 97.180 ? 65  GLN A N   1 
ATOM 496  C CA  ? GLN A 1  65 ? -11.429  -2.111  13.195 1.000 97.180 ? 65  GLN A CA  1 
ATOM 497  C C   ? GLN A 1  65 ? -11.776  -2.688  11.826 1.000 97.180 ? 65  GLN A C   1 
ATOM 498  C CB  ? GLN A 1  65 ? -11.251  -0.595  13.096 1.000 97.180 ? 65  GLN A CB  1 
ATOM 499  O O   ? GLN A 1  65 ? -10.940  -2.700  10.921 1.000 97.180 ? 65  GLN A O   1 
ATOM 500  C CG  ? GLN A 1  65 ? -10.621   0.033  14.332 1.000 97.180 ? 65  GLN A CG  1 
ATOM 501  C CD  ? GLN A 1  65 ? -10.367   1.520  14.171 1.000 97.180 ? 65  GLN A CD  1 
ATOM 502  N NE2 ? GLN A 1  65 ?  -9.227   1.984  14.670 1.000 97.180 ? 65  GLN A NE2 1 
ATOM 503  O OE1 ? GLN A 1  65 ? -11.189   2.245  13.601 1.000 97.180 ? 65  GLN A OE1 1 
ATOM 504  N N   ? VAL A 1  66 ? -12.956  -3.300  11.786 1.000 97.080 ? 66  VAL A N   1 
ATOM 505  C CA  ? VAL A 1  66 ? -13.409  -3.804  10.494 1.000 97.080 ? 66  VAL A CA  1 
ATOM 506  C C   ? VAL A 1  66 ? -14.464  -2.865   9.914 1.000 97.080 ? 66  VAL A C   1 
ATOM 507  C CB  ? VAL A 1  66 ? -13.977  -5.236  10.611 1.000 97.080 ? 66  VAL A CB  1 
ATOM 508  O O   ? VAL A 1  66 ? -15.508  -2.638  10.529 1.000 97.080 ? 66  VAL A O   1 
ATOM 509  C CG1 ? VAL A 1  66 ? -14.394  -5.765   9.240 1.000 97.080 ? 66  VAL A CG1 1 
ATOM 510  C CG2 ? VAL A 1  66 ? -12.950  -6.165  11.256 1.000 97.080 ? 66  VAL A CG2 1 
ATOM 511  N N   ? ILE A 1  67 ? -14.118  -2.324   8.754 1.000 97.810 ? 67  ILE A N   1 
ATOM 512  C CA  ? ILE A 1  67 ? -14.975  -1.317   8.138 1.000 97.810 ? 67  ILE A CA  1 
ATOM 513  C C   ? ILE A 1  67 ? -15.342  -1.749   6.720 1.000 97.810 ? 67  ILE A C   1 
ATOM 514  C CB  ? ILE A 1  67 ? -14.294   0.069   8.118 1.000 97.810 ? 67  ILE A CB  1 
ATOM 515  O O   ? ILE A 1  67 ? -14.469  -2.127   5.935 1.000 97.810 ? 67  ILE A O   1 
ATOM 516  C CG1 ? ILE A 1  67 ? -13.830   0.458   9.526 1.000 97.810 ? 67  ILE A CG1 1 
ATOM 517  C CG2 ? ILE A 1  67 ? -15.239   1.127   7.541 1.000 97.810 ? 67  ILE A CG2 1 
ATOM 518  C CD1 ? ILE A 1  67 ? -12.978   1.718   9.572 1.000 97.810 ? 67  ILE A CD1 1 
ATOM 519  N N   ? GLU A 1  68 ? -16.652  -1.648   6.421 1.000 97.150 ? 68  GLU A N   1 
ATOM 520  C CA  ? GLU A 1  68 ? -17.102  -1.916   5.058 1.000 97.150 ? 68  GLU A CA  1 
ATOM 521  C C   ? GLU A 1  68 ? -16.752  -0.761   4.124 1.000 97.150 ? 68  GLU A C   1 
ATOM 522  C CB  ? GLU A 1  68 ? -18.610  -2.176   5.031 1.000 97.150 ? 68  GLU A CB  1 
ATOM 523  O O   ? GLU A 1  68 ? -16.751   0.400   4.538 1.000 97.150 ? 68  GLU A O   1 
ATOM 524  C CG  ? GLU A 1  68 ? -19.017  -3.501   5.660 1.000 97.150 ? 68  GLU A CG  1 
ATOM 525  C CD  ? GLU A 1  68 ? -20.506  -3.789   5.542 1.000 97.150 ? 68  GLU A CD  1 
ATOM 526  O OE1 ? GLU A 1  68 ? -20.958  -4.852   6.025 1.000 97.150 ? 68  GLU A OE1 1 
ATOM 527  O OE2 ? GLU A 1  68 ? -21.224  -2.946   4.960 1.000 97.150 ? 68  GLU A OE2 1 
ATOM 528  N N   ? VAL A 1  69 ? -16.482  -1.201   2.865 1.000 97.700 ? 69  VAL A N   1 
ATOM 529  C CA  ? VAL A 1  69 ? -16.184  -0.197   1.849 1.000 97.700 ? 69  VAL A CA  1 
ATOM 530  C C   ? VAL A 1  69 ? -17.484   0.321   1.238 1.000 97.700 ? 69  VAL A C   1 
ATOM 531  C CB  ? VAL A 1  69 ? -15.264  -0.763   0.744 1.000 97.700 ? 69  VAL A CB  1 
ATOM 532  O O   ? VAL A 1  69 ? -18.344  -0.466   0.833 1.000 97.700 ? 69  VAL A O   1 
ATOM 533  C CG1 ? VAL A 1  69 ? -15.172   0.209  -0.431 1.000 97.700 ? 69  VAL A CG1 1 
ATOM 534  C CG2 ? VAL A 1  69 ? -13.875  -1.059   1.307 1.000 97.700 ? 69  VAL A CG2 1 
ATOM 535  N N   ? GLN A 1  70 ? -17.605   1.751   1.284 1.000 97.030 ? 70  GLN A N   1 
ATOM 536  C CA  ? GLN A 1  70 ? -18.773   2.408   0.707 1.000 97.030 ? 70  GLN A CA  1 
ATOM 537  C C   ? GLN A 1  70 ? -18.655   2.504  -0.812 1.000 97.030 ? 70  GLN A C   1 
ATOM 538  C CB  ? GLN A 1  70 ? -18.956   3.803   1.308 1.000 97.030 ? 70  GLN A CB  1 
ATOM 539  O O   ? GLN A 1  70 ? -19.606   2.197  -1.534 1.000 97.030 ? 70  GLN A O   1 
ATOM 540  C CG  ? GLN A 1  70 ? -20.143   4.567   0.736 1.000 97.030 ? 70  GLN A CG  1 
ATOM 541  C CD  ? GLN A 1  70 ? -20.314   5.939   1.362 1.000 97.030 ? 70  GLN A CD  1 
ATOM 542  N NE2 ? GLN A 1  70 ? -21.539   6.453   1.339 1.000 97.030 ? 70  GLN A NE2 1 
ATOM 543  O OE1 ? GLN A 1  70 ? -19.352   6.531   1.863 1.000 97.030 ? 70  GLN A OE1 1 
ATOM 544  N N   ? ARG A 1  71 ? -17.485   2.948  -1.299 1.000 97.160 ? 71  ARG A N   1 
ATOM 545  C CA  ? ARG A 1  71 ? -17.234   3.167  -2.720 1.000 97.160 ? 71  ARG A CA  1 
ATOM 546  C C   ? ARG A 1  71 ? -15.844   2.678  -3.112 1.000 97.160 ? 71  ARG A C   1 
ATOM 547  C CB  ? ARG A 1  71 ? -17.387   4.648  -3.071 1.000 97.160 ? 71  ARG A CB  1 
ATOM 548  O O   ? ARG A 1  71 ? -14.879   2.875  -2.370 1.000 97.160 ? 71  ARG A O   1 
ATOM 549  C CG  ? ARG A 1  71 ? -18.808   5.170  -2.933 1.000 97.160 ? 71  ARG A CG  1 
ATOM 550  C CD  ? ARG A 1  71 ? -18.914   6.633  -3.340 1.000 97.160 ? 71  ARG A CD  1 
ATOM 551  N NE  ? ARG A 1  71 ? -20.217   7.195  -2.996 1.000 97.160 ? 71  ARG A NE  1 
ATOM 552  N NH1 ? ARG A 1  71 ? -20.196   8.797  -4.661 1.000 97.160 ? 71  ARG A NH1 1 
ATOM 553  N NH2 ? ARG A 1  71 ? -21.984   8.643  -3.236 1.000 97.160 ? 71  ARG A NH2 1 
ATOM 554  C CZ  ? ARG A 1  71 ? -20.796   8.210  -3.632 1.000 97.160 ? 71  ARG A CZ  1 
ATOM 555  N N   ? GLN A 1  72 ? -15.828   1.947  -4.230 1.000 97.370 ? 72  GLN A N   1 
ATOM 556  C CA  ? GLN A 1  72 ? -14.569   1.629  -4.894 1.000 97.370 ? 72  GLN A CA  1 
ATOM 557  C C   ? GLN A 1  72 ? -14.340   2.532  -6.102 1.000 97.370 ? 72  GLN A C   1 
ATOM 558  C CB  ? GLN A 1  72 ? -14.544   0.161  -5.324 1.000 97.370 ? 72  GLN A CB  1 
ATOM 559  O O   ? GLN A 1  72 ? -15.157   2.563  -7.025 1.000 97.370 ? 72  GLN A O   1 
ATOM 560  C CG  ? GLN A 1  72 ? -14.714  -0.820  -4.172 1.000 97.370 ? 72  GLN A CG  1 
ATOM 561  C CD  ? GLN A 1  72 ? -14.765  -2.264  -4.634 1.000 97.370 ? 72  GLN A CD  1 
ATOM 562  N NE2 ? GLN A 1  72 ? -15.815  -2.977  -4.239 1.000 97.370 ? 72  GLN A NE2 1 
ATOM 563  O OE1 ? GLN A 1  72 ? -13.868  -2.736  -5.340 1.000 97.370 ? 72  GLN A OE1 1 
ATOM 564  N N   ? ILE A 1  73 ? -13.238   3.304  -6.105 1.000 98.090 ? 73  ILE A N   1 
ATOM 565  C CA  ? ILE A 1  73 ? -13.007   4.297  -7.149 1.000 98.090 ? 73  ILE A CA  1 
ATOM 566  C C   ? ILE A 1  73 ? -11.685   4.006  -7.855 1.000 98.090 ? 73  ILE A C   1 
ATOM 567  C CB  ? ILE A 1  73 ? -13.004   5.731  -6.573 1.000 98.090 ? 73  ILE A CB  1 
ATOM 568  O O   ? ILE A 1  73 ? -10.643   4.552  -7.484 1.000 98.090 ? 73  ILE A O   1 
ATOM 569  C CG1 ? ILE A 1  73 ? -14.242   5.958  -5.699 1.000 98.090 ? 73  ILE A CG1 1 
ATOM 570  C CG2 ? ILE A 1  73 ? -12.932   6.765  -7.700 1.000 98.090 ? 73  ILE A CG2 1 
ATOM 571  C CD1 ? ILE A 1  73 ? -14.102   7.111  -4.714 1.000 98.090 ? 73  ILE A CD1 1 
ATOM 572  N N   ? PRO A 1  74 ? -11.712   3.038  -8.890 1.000 97.890 ? 74  PRO A N   1 
ATOM 573  C CA  ? PRO A 1  74 ? -10.482   2.818  -9.655 1.000 97.890 ? 74  PRO A CA  1 
ATOM 574  C C   ? PRO A 1  74 ? -10.135   3.994 -10.565 1.000 97.890 ? 74  PRO A C   1 
ATOM 575  C CB  ? PRO A 1  74 ? -10.797   1.565 -10.476 1.000 97.890 ? 74  PRO A CB  1 
ATOM 576  O O   ? PRO A 1  74 ? -11.028   4.719 -11.011 1.000 97.890 ? 74  PRO A O   1 
ATOM 577  C CG  ? PRO A 1  74 ? -12.284   1.576 -10.633 1.000 97.890 ? 74  PRO A CG  1 
ATOM 578  C CD  ? PRO A 1  74 ? -12.889   2.201  -9.409 1.000 97.890 ? 74  PRO A CD  1 
ATOM 579  N N   ? HIS A 1  75 ?  -8.831   4.206 -10.747 1.000 98.100 ? 75  HIS A N   1 
ATOM 580  C CA  ? HIS A 1  75 ?  -8.455   5.221 -11.725 1.000 98.100 ? 75  HIS A CA  1 
ATOM 581  C C   ? HIS A 1  75 ?  -9.177   5.002 -13.050 1.000 98.100 ? 75  HIS A C   1 
ATOM 582  C CB  ? HIS A 1  75 ?  -6.941   5.217 -11.945 1.000 98.100 ? 75  HIS A CB  1 
ATOM 583  O O   ? HIS A 1  75 ?  -9.232   3.879 -13.555 1.000 98.100 ? 75  HIS A O   1 
ATOM 584  C CG  ? HIS A 1  75 ?  -6.432   6.447 -12.628 1.000 98.100 ? 75  HIS A CG  1 
ATOM 585  C CD2 ? HIS A 1  75 ?  -5.782   7.530 -12.141 1.000 98.100 ? 75  HIS A CD2 1 
ATOM 586  N ND1 ? HIS A 1  75 ?  -6.576   6.659 -13.982 1.000 98.100 ? 75  HIS A ND1 1 
ATOM 587  C CE1 ? HIS A 1  75 ?  -6.033   7.823 -14.299 1.000 98.100 ? 75  HIS A CE1 1 
ATOM 588  N NE2 ? HIS A 1  75 ?  -5.545   8.371 -13.200 1.000 98.100 ? 75  HIS A NE2 1 
ATOM 589  N N   ? PRO A 1  76 ?  -9.759   6.068 -13.662 1.000 96.930 ? 76  PRO A N   1 
ATOM 590  C CA  ? PRO A 1  76 ? -10.581   5.943 -14.868 1.000 96.930 ? 76  PRO A CA  1 
ATOM 591  C C   ? PRO A 1  76 ?  -9.805   5.380 -16.056 1.000 96.930 ? 76  PRO A C   1 
ATOM 592  C CB  ? PRO A 1  76 ? -11.029   7.382 -15.140 1.000 96.930 ? 76  PRO A CB  1 
ATOM 593  O O   ? PRO A 1  76 ? -10.400   4.807 -16.971 1.000 96.930 ? 76  PRO A O   1 
ATOM 594  C CG  ? PRO A 1  76 ? -10.888   8.081 -13.826 1.000 96.930 ? 76  PRO A CG  1 
ATOM 595  C CD  ? PRO A 1  76 ?  -9.856   7.357 -13.009 1.000 96.930 ? 76  PRO A CD  1 
ATOM 596  N N   ? GLN A 1  77 ?  -8.514   5.591 -16.012 1.000 97.080 ? 77  GLN A N   1 
ATOM 597  C CA  ? GLN A 1  77 ?  -7.713   5.140 -17.145 1.000 97.080 ? 77  GLN A CA  1 
ATOM 598  C C   ? GLN A 1  77 ?  -6.999   3.829 -16.828 1.000 97.080 ? 77  GLN A C   1 
ATOM 599  C CB  ? GLN A 1  77 ?  -6.695   6.209 -17.544 1.000 97.080 ? 77  GLN A CB  1 
ATOM 600  O O   ? GLN A 1  77 ?  -6.027   3.468 -17.494 1.000 97.080 ? 77  GLN A O   1 
ATOM 601  C CG  ? GLN A 1  77 ?  -7.324   7.492 -18.069 1.000 97.080 ? 77  GLN A CG  1 
ATOM 602  C CD  ? GLN A 1  77 ?  -6.293   8.518 -18.502 1.000 97.080 ? 77  GLN A CD  1 
ATOM 603  N NE2 ? GLN A 1  77 ?  -6.317   8.880 -19.780 1.000 97.080 ? 77  GLN A NE2 1 
ATOM 604  O OE1 ? GLN A 1  77 ?  -5.483   8.982 -17.694 1.000 97.080 ? 77  GLN A OE1 1 
ATOM 605  N N   ? TYR A 1  78 ?  -7.436   3.135 -15.745 1.000 96.950 ? 78  TYR A N   1 
ATOM 606  C CA  ? TYR A 1  78 ?  -6.879   1.823 -15.437 1.000 96.950 ? 78  TYR A CA  1 
ATOM 607  C C   ? TYR A 1  78 ?  -7.102   0.851 -16.589 1.000 96.950 ? 78  TYR A C   1 
ATOM 608  C CB  ? TYR A 1  78 ?  -7.499   1.264 -14.153 1.000 96.950 ? 78  TYR A CB  1 
ATOM 609  O O   ? TYR A 1  78 ?  -8.223   0.716 -17.086 1.000 96.950 ? 78  TYR A O   1 
ATOM 610  C CG  ? TYR A 1  78 ?  -7.124  -0.171 -13.873 1.000 96.950 ? 78  TYR A CG  1 
ATOM 611  C CD1 ? TYR A 1  78 ?  -8.098  -1.164 -13.792 1.000 96.950 ? 78  TYR A CD1 1 
ATOM 612  C CD2 ? TYR A 1  78 ?  -5.795  -0.538 -13.688 1.000 96.950 ? 78  TYR A CD2 1 
ATOM 613  C CE1 ? TYR A 1  78 ?  -7.757  -2.487 -13.532 1.000 96.950 ? 78  TYR A CE1 1 
ATOM 614  C CE2 ? TYR A 1  78 ?  -5.442  -1.858 -13.427 1.000 96.950 ? 78  TYR A CE2 1 
ATOM 615  O OH  ? TYR A 1  78 ?  -6.086  -4.132 -13.095 1.000 96.950 ? 78  TYR A OH  1 
ATOM 616  C CZ  ? TYR A 1  78 ?  -6.429  -2.824 -13.352 1.000 96.950 ? 78  TYR A CZ  1 
ATOM 617  N N   ? ASN A 1  79 ?  -6.040   0.206 -16.989 1.000 94.820 ? 79  ASN A N   1 
ATOM 618  C CA  ? ASN A 1  79 ?  -6.067  -0.813 -18.033 1.000 94.820 ? 79  ASN A CA  1 
ATOM 619  C C   ? ASN A 1  79 ?  -5.871  -2.212 -17.455 1.000 94.820 ? 79  ASN A C   1 
ATOM 620  C CB  ? ASN A 1  79 ?  -5.004  -0.523 -19.094 1.000 94.820 ? 79  ASN A CB  1 
ATOM 621  O O   ? ASN A 1  79 ?  -4.781  -2.550 -16.992 1.000 94.820 ? 79  ASN A O   1 
ATOM 622  C CG  ? ASN A 1  79 ?  -5.092  -1.462 -20.281 1.000 94.820 ? 79  ASN A CG  1 
ATOM 623  N ND2 ? ASN A 1  79 ?  -5.149  -0.897 -21.481 1.000 94.820 ? 79  ASN A ND2 1 
ATOM 624  O OD1 ? ASN A 1  79 ?  -5.111  -2.685 -20.121 1.000 94.820 ? 79  ASN A OD1 1 
ATOM 625  N N   ? TRP A 1  80 ?  -6.873  -3.123 -17.623 1.000 92.130 ? 80  TRP A N   1 
ATOM 626  C CA  ? TRP A 1  80 ?  -6.890  -4.432 -16.979 1.000 92.130 ? 80  TRP A CA  1 
ATOM 627  C C   ? TRP A 1  80 ?  -5.883  -5.373 -17.631 1.000 92.130 ? 80  TRP A C   1 
ATOM 628  C CB  ? TRP A 1  80 ?  -8.293  -5.044 -17.040 1.000 92.130 ? 80  TRP A CB  1 
ATOM 629  O O   ? TRP A 1  80 ?  -5.344  -6.267 -16.975 1.000 92.130 ? 80  TRP A O   1 
ATOM 630  C CG  ? TRP A 1  80 ?  -8.465  -6.261 -16.182 1.000 92.130 ? 80  TRP A CG  1 
ATOM 631  C CD1 ? TRP A 1  80 ?  -8.352  -7.566 -16.571 1.000 92.130 ? 80  TRP A CD1 1 
ATOM 632  C CD2 ? TRP A 1  80 ?  -8.785  -6.284 -14.788 1.000 92.130 ? 80  TRP A CD2 1 
ATOM 633  C CE2 ? TRP A 1  80 ?  -8.851  -7.639 -14.396 1.000 92.130 ? 80  TRP A CE2 1 
ATOM 634  C CE3 ? TRP A 1  80 ?  -9.023  -5.289 -13.830 1.000 92.130 ? 80  TRP A CE3 1 
ATOM 635  N NE1 ? TRP A 1  80 ?  -8.583  -8.401 -15.502 1.000 92.130 ? 80  TRP A NE1 1 
ATOM 636  C CH2 ? TRP A 1  80 ?  -9.373  -7.032 -12.169 1.000 92.130 ? 80  TRP A CH2 1 
ATOM 637  C CZ2 ? TRP A 1  80 ?  -9.145  -8.025 -13.086 1.000 92.130 ? 80  TRP A CZ2 1 
ATOM 638  C CZ3 ? TRP A 1  80 ?  -9.315  -5.675 -12.527 1.000 92.130 ? 80  TRP A CZ3 1 
ATOM 639  N N   ? GLU A 1  81 ?  -5.538  -5.086 -18.879 1.000 90.650 ? 81  GLU A N   1 
ATOM 640  C CA  ? GLU A 1  81 ?  -4.613  -5.943 -19.615 1.000 90.650 ? 81  GLU A CA  1 
ATOM 641  C C   ? GLU A 1  81 ?  -3.164  -5.623 -19.261 1.000 90.650 ? 81  GLU A C   1 
ATOM 642  C CB  ? GLU A 1  81 ?  -4.831  -5.799 -21.123 1.000 90.650 ? 81  GLU A CB  1 
ATOM 643  O O   ? GLU A 1  81 ?  -2.380  -6.524 -18.956 1.000 90.650 ? 81  GLU A O   1 
ATOM 644  C CG  ? GLU A 1  81 ?  -6.141  -6.399 -21.615 1.000 90.650 ? 81  GLU A CG  1 
ATOM 645  C CD  ? GLU A 1  81 ?  -6.347  -6.242 -23.113 1.000 90.650 ? 81  GLU A CD  1 
ATOM 646  O OE1 ? GLU A 1  81 ?  -7.432  -6.609 -23.619 1.000 90.650 ? 81  GLU A OE1 1 
ATOM 647  O OE2 ? GLU A 1  81 ?  -5.415  -5.749 -23.788 1.000 90.650 ? 81  GLU A OE2 1 
ATOM 648  N N   ? THR A 1  82 ?  -2.887  -4.388 -19.173 1.000 90.710 ? 82  THR A N   1 
ATOM 649  C CA  ? THR A 1  82 ?  -1.499  -3.972 -19.004 1.000 90.710 ? 82  THR A CA  1 
ATOM 650  C C   ? THR A 1  82 ?  -1.227  -3.575 -17.556 1.000 90.710 ? 82  THR A C   1 
ATOM 651  C CB  ? THR A 1  82 ?  -1.151  -2.795 -19.935 1.000 90.710 ? 82  THR A CB  1 
ATOM 652  O O   ? THR A 1  82 ?  -0.070  -3.470 -17.142 1.000 90.710 ? 82  THR A O   1 
ATOM 653  C CG2 ? THR A 1  82 ?  -1.394  -3.160 -21.396 1.000 90.710 ? 82  THR A CG2 1 
ATOM 654  O OG1 ? THR A 1  82 ?  -1.966  -1.667 -19.594 1.000 90.710 ? 82  THR A OG1 1 
ATOM 655  N N   ? LYS A 1  83 ?  -2.290  -3.439 -16.835 1.000 92.810 ? 83  LYS A N   1 
ATOM 656  C CA  ? LYS A 1  83 ?  -2.255  -2.977 -15.451 1.000 92.810 ? 83  LYS A CA  1 
ATOM 657  C C   ? LYS A 1  83 ?  -1.677  -1.568 -15.356 1.000 92.810 ? 83  LYS A C   1 
ATOM 658  C CB  ? LYS A 1  83 ?  -1.439  -3.938 -14.584 1.000 92.810 ? 83  LYS A CB  1 
ATOM 659  O O   ? LYS A 1  83 ?  -1.158  -1.173 -14.310 1.000 92.810 ? 83  LYS A O   1 
ATOM 660  C CG  ? LYS A 1  83 ?  -1.950  -5.371 -14.600 1.000 92.810 ? 83  LYS A CG  1 
ATOM 661  C CD  ? LYS A 1  83 ?  -3.352  -5.471 -14.012 1.000 92.810 ? 83  LYS A CD  1 
ATOM 662  C CE  ? LYS A 1  83 ?  -3.821  -6.917 -13.927 1.000 92.810 ? 83  LYS A CE  1 
ATOM 663  N NZ  ? LYS A 1  83 ?  -5.280  -7.008 -13.619 1.000 92.810 ? 83  LYS A NZ  1 
ATOM 664  N N   ? ILE A 1  84 ?  -1.683  -0.832 -16.367 1.000 94.360 ? 84  ILE A N   1 
ATOM 665  C CA  ? ILE A 1  84 ?  -1.303   0.576 -16.374 1.000 94.360 ? 84  ILE A CA  1 
ATOM 666  C C   ? ILE A 1  84 ?  -2.322   1.390 -15.580 1.000 94.360 ? 84  ILE A C   1 
ATOM 667  C CB  ? ILE A 1  84 ?  -1.185   1.123 -17.815 1.000 94.360 ? 84  ILE A CB  1 
ATOM 668  O O   ? ILE A 1  84 ?  -3.528   1.149 -15.675 1.000 94.360 ? 84  ILE A O   1 
ATOM 669  C CG1 ? ILE A 1  84 ?   0.033   0.515 -18.519 1.000 94.360 ? 84  ILE A CG1 1 
ATOM 670  C CG2 ? ILE A 1  84 ?  -1.107   2.652 -17.807 1.000 94.360 ? 84  ILE A CG2 1 
ATOM 671  C CD1 ? ILE A 1  84 ?   0.129   0.861 -19.999 1.000 94.360 ? 84  ILE A CD1 1 
ATOM 672  N N   ? ASN A 1  85 ?  -1.841   2.372 -14.747 1.000 96.840 ? 85  ASN A N   1 
ATOM 673  C CA  ? ASN A 1  85 ?  -2.662   3.208 -13.877 1.000 96.840 ? 85  ASN A CA  1 
ATOM 674  C C   ? ASN A 1  85 ?  -3.364   2.381 -12.804 1.000 96.840 ? 85  ASN A C   1 
ATOM 675  C CB  ? ASN A 1  85 ?  -3.687   3.993 -14.697 1.000 96.840 ? 85  ASN A CB  1 
ATOM 676  O O   ? ASN A 1  85 ?  -4.539   2.605 -12.511 1.000 96.840 ? 85  ASN A O   1 
ATOM 677  C CG  ? ASN A 1  85 ?  -3.043   4.868 -15.755 1.000 96.840 ? 85  ASN A CG  1 
ATOM 678  N ND2 ? ASN A 1  85 ?  -3.705   5.002 -16.898 1.000 96.840 ? 85  ASN A ND2 1 
ATOM 679  O OD1 ? ASN A 1  85 ?  -1.958   5.417 -15.547 1.000 96.840 ? 85  ASN A OD1 1 
ATOM 680  N N   ? ASP A 1  86 ?  -2.793   1.319 -12.293 1.000 97.490 ? 86  ASP A N   1 
ATOM 681  C CA  ? ASP A 1  86 ?  -3.300   0.370 -11.307 1.000 97.490 ? 86  ASP A CA  1 
ATOM 682  C C   ? ASP A 1  86 ?  -3.373   1.006  -9.920 1.000 97.490 ? 86  ASP A C   1 
ATOM 683  C CB  ? ASP A 1  86 ?  -2.422  -0.882 -11.265 1.000 97.490 ? 86  ASP A CB  1 
ATOM 684  O O   ? ASP A 1  86 ?  -2.557   0.702  -9.048 1.000 97.490 ? 86  ASP A O   1 
ATOM 685  C CG  ? ASP A 1  86 ?  -3.053  -2.023 -10.488 1.000 97.490 ? 86  ASP A CG  1 
ATOM 686  O OD1 ? ASP A 1  86 ?  -4.286  -2.015 -10.285 1.000 97.490 ? 86  ASP A OD1 1 
ATOM 687  O OD2 ? ASP A 1  86 ?  -2.310  -2.938 -10.072 1.000 97.490 ? 86  ASP A OD2 1 
ATOM 688  N N   ? ILE A 1  87 ?  -4.270   1.921  -9.664 1.000 98.300 ? 87  ILE A N   1 
ATOM 689  C CA  ? ILE A 1  87 ?  -4.481   2.623  -8.403 1.000 98.300 ? 87  ILE A CA  1 
ATOM 690  C C   ? ILE A 1  87 ?  -5.977   2.812  -8.162 1.000 98.300 ? 87  ILE A C   1 
ATOM 691  C CB  ? ILE A 1  87 ?  -3.758   3.989  -8.389 1.000 98.300 ? 87  ILE A CB  1 
ATOM 692  O O   ? ILE A 1  87 ?  -6.737   3.056  -9.101 1.000 98.300 ? 87  ILE A O   1 
ATOM 693  C CG1 ? ILE A 1  87 ?  -3.939   4.674  -7.030 1.000 98.300 ? 87  ILE A CG1 1 
ATOM 694  C CG2 ? ILE A 1  87 ?  -4.268   4.881  -9.524 1.000 98.300 ? 87  ILE A CG2 1 
ATOM 695  C CD1 ? ILE A 1  87 ?  -3.022   5.870  -6.812 1.000 98.300 ? 87  ILE A CD1 1 
ATOM 696  N N   ? MET A 1  88 ?  -6.401   2.651  -6.927 1.000 98.230 ? 88  MET A N   1 
ATOM 697  C CA  ? MET A 1  88 ?  -7.811   2.756  -6.563 1.000 98.230 ? 88  MET A CA  1 
ATOM 698  C C   ? MET A 1  88 ?  -7.969   3.338  -5.162 1.000 98.230 ? 88  MET A C   1 
ATOM 699  C CB  ? MET A 1  88 ?  -8.490   1.388  -6.641 1.000 98.230 ? 88  MET A CB  1 
ATOM 700  O O   ? MET A 1  88 ?  -7.194   3.014  -4.260 1.000 98.230 ? 88  MET A O   1 
ATOM 701  C CG  ? MET A 1  88 ?  -9.968   1.416  -6.286 1.000 98.230 ? 88  MET A CG  1 
ATOM 702  S SD  ? MET A 1  88 ? -10.768  -0.225  -6.473 1.000 98.230 ? 88  MET A SD  1 
ATOM 703  C CE  ? MET A 1  88 ? -10.008  -1.111  -5.084 1.000 98.230 ? 88  MET A CE  1 
ATOM 704  N N   ? LEU A 1  89 ?  -8.964   4.241  -4.970 1.000 98.530 ? 89  LEU A N   1 
ATOM 705  C CA  ? LEU A 1  89 ?  -9.380   4.739  -3.663 1.000 98.530 ? 89  LEU A CA  1 
ATOM 706  C C   ? LEU A 1  89 ? -10.585   3.962  -3.144 1.000 98.530 ? 89  LEU A C   1 
ATOM 707  C CB  ? LEU A 1  89 ?  -9.713   6.231  -3.738 1.000 98.530 ? 89  LEU A CB  1 
ATOM 708  O O   ? LEU A 1  89 ? -11.530   3.701  -3.893 1.000 98.530 ? 89  LEU A O   1 
ATOM 709  C CG  ? LEU A 1  89 ?  -8.524   7.186  -3.854 1.000 98.530 ? 89  LEU A CG  1 
ATOM 710  C CD1 ? LEU A 1  89 ?  -9.006   8.593  -4.193 1.000 98.530 ? 89  LEU A CD1 1 
ATOM 711  C CD2 ? LEU A 1  89 ?  -7.713   7.190  -2.563 1.000 98.530 ? 89  LEU A CD2 1 
ATOM 712  N N   ? LEU A 1  90 ? -10.434   3.553  -1.886 1.000 98.460 ? 90  LEU A N   1 
ATOM 713  C CA  ? LEU A 1  90 ? -11.582   2.988  -1.185 1.000 98.460 ? 90  LEU A CA  1 
ATOM 714  C C   ? LEU A 1  90 ? -12.144   3.981  -0.173 1.000 98.460 ? 90  LEU A C   1 
ATOM 715  C CB  ? LEU A 1  90 ? -11.191   1.688  -0.478 1.000 98.460 ? 90  LEU A CB  1 
ATOM 716  O O   ? LEU A 1  90 ? -11.439   4.405   0.745 1.000 98.460 ? 90  LEU A O   1 
ATOM 717  C CG  ? LEU A 1  90 ? -10.621   0.579  -1.364 1.000 98.460 ? 90  LEU A CG  1 
ATOM 718  C CD1 ? LEU A 1  90 ? -10.200  -0.615  -0.514 1.000 98.460 ? 90  LEU A CD1 1 
ATOM 719  C CD2 ? LEU A 1  90 ? -11.641   0.158  -2.417 1.000 98.460 ? 90  LEU A CD2 1 
ATOM 720  N N   ? GLN A 1  91 ? -13.402   4.420  -0.396 1.000 98.360 ? 91  GLN A N   1 
ATOM 721  C CA  ? GLN A 1  91 ? -14.083   5.219   0.618 1.000 98.360 ? 91  GLN A CA  1 
ATOM 722  C C   ? GLN A 1  91 ? -14.753   4.329   1.661 1.000 98.360 ? 91  GLN A C   1 
ATOM 723  C CB  ? GLN A 1  91 ? -15.119   6.140  -0.029 1.000 98.360 ? 91  GLN A CB  1 
ATOM 724  O O   ? GLN A 1  91 ? -15.612   3.510   1.327 1.000 98.360 ? 91  GLN A O   1 
ATOM 725  C CG  ? GLN A 1  91 ? -15.750   7.132   0.938 1.000 98.360 ? 91  GLN A CG  1 
ATOM 726  C CD  ? GLN A 1  91 ? -16.773   8.032   0.271 1.000 98.360 ? 91  GLN A CD  1 
ATOM 727  N NE2 ? GLN A 1  91 ? -16.958   9.228   0.821 1.000 98.360 ? 91  GLN A NE2 1 
ATOM 728  O OE1 ? GLN A 1  91 ? -17.391   7.657  -0.730 1.000 98.360 ? 91  GLN A OE1 1 
ATOM 729  N N   ? LEU A 1  92 ? -14.327   4.527   2.885 1.000 98.290 ? 92  LEU A N   1 
ATOM 730  C CA  ? LEU A 1  92 ? -14.840   3.696   3.969 1.000 98.290 ? 92  LEU A CA  1 
ATOM 731  C C   ? LEU A 1  92 ? -16.241   4.139   4.377 1.000 98.290 ? 92  LEU A C   1 
ATOM 732  C CB  ? LEU A 1  92 ? -13.902   3.753   5.177 1.000 98.290 ? 92  LEU A CB  1 
ATOM 733  O O   ? LEU A 1  92 ? -16.564   5.327   4.313 1.000 98.290 ? 92  LEU A O   1 
ATOM 734  C CG  ? LEU A 1  92 ? -12.445   3.361   4.924 1.000 98.290 ? 92  LEU A CG  1 
ATOM 735  C CD1 ? LEU A 1  92 ? -11.635   3.469   6.211 1.000 98.290 ? 92  LEU A CD1 1 
ATOM 736  C CD2 ? LEU A 1  92 ? -12.362   1.951   4.351 1.000 98.290 ? 92  LEU A CD2 1 
ATOM 737  N N   ? GLN A 1  93 ? -17.175   3.202   4.747 1.000 97.640 ? 93  GLN A N   1 
ATOM 738  C CA  ? GLN A 1  93 ? -18.540   3.496   5.172 1.000 97.640 ? 93  GLN A CA  1 
ATOM 739  C C   ? GLN A 1  93 ? -18.551   4.399   6.403 1.000 97.640 ? 93  GLN A C   1 
ATOM 740  C CB  ? GLN A 1  93 ? -19.302   2.203   5.463 1.000 97.640 ? 93  GLN A CB  1 
ATOM 741  O O   ? GLN A 1  93 ? -19.474   5.194   6.587 1.000 97.640 ? 93  GLN A O   1 
ATOM 742  C CG  ? GLN A 1  93 ? -20.799   2.403   5.664 1.000 97.640 ? 93  GLN A CG  1 
ATOM 743  C CD  ? GLN A 1  93 ? -21.547   1.095   5.845 1.000 97.640 ? 93  GLN A CD  1 
ATOM 744  N NE2 ? GLN A 1  93 ? -22.860   1.183   6.022 1.000 97.640 ? 93  GLN A NE2 1 
ATOM 745  O OE1 ? GLN A 1  93 ? -20.949   0.015   5.824 1.000 97.640 ? 93  GLN A OE1 1 
ATOM 746  N N   ? CYS A 1  94 ? -17.539   4.259   7.309 1.000 97.380 ? 94  CYS A N   1 
ATOM 747  C CA  ? CYS A 1  94 ? -17.316   5.122   8.463 1.000 97.380 ? 94  CYS A CA  1 
ATOM 748  C C   ? CYS A 1  94 ? -15.833   5.426   8.638 1.000 97.380 ? 94  CYS A C   1 
ATOM 749  C CB  ? CYS A 1  94 ? -17.866   4.473   9.733 1.000 97.380 ? 94  CYS A CB  1 
ATOM 750  O O   ? CYS A 1  94 ? -14.980   4.635   8.231 1.000 97.380 ? 94  CYS A O   1 
ATOM 751  S SG  ? CYS A 1  94 ? -19.575   3.909   9.581 1.000 97.380 ? 94  CYS A SG  1 
ATOM 752  N N   ? LYS A 1  95 ? -15.601   6.647   9.264 1.000 97.850 ? 95  LYS A N   1 
ATOM 753  C CA  ? LYS A 1  95 ? -14.220   7.042   9.524 1.000 97.850 ? 95  LYS A CA  1 
ATOM 754  C C   ? LYS A 1  95 ? -13.538   6.063  10.475 1.000 97.850 ? 95  LYS A C   1 
ATOM 755  C CB  ? LYS A 1  95 ? -14.166   8.457  10.101 1.000 97.850 ? 95  LYS A CB  1 
ATOM 756  O O   ? LYS A 1  95 ? -14.155   5.583  11.428 1.000 97.850 ? 95  LYS A O   1 
ATOM 757  C CG  ? LYS A 1  95 ? -14.623   9.538   9.133 1.000 97.850 ? 95  LYS A CG  1 
ATOM 758  C CD  ? LYS A 1  95 ? -14.547  10.922   9.765 1.000 97.850 ? 95  LYS A CD  1 
ATOM 759  C CE  ? LYS A 1  95 ? -15.004  12.006   8.797 1.000 97.850 ? 95  LYS A CE  1 
ATOM 760  N NZ  ? LYS A 1  95 ? -14.985  13.358   9.430 1.000 97.850 ? 95  LYS A NZ  1 
ATOM 761  N N   ? ALA A 1  96 ? -12.265   5.764  10.163 1.000 97.730 ? 96  ALA A N   1 
ATOM 762  C CA  ? ALA A 1  96 ? -11.447   4.967  11.074 1.000 97.730 ? 96  ALA A CA  1 
ATOM 763  C C   ? ALA A 1  96 ? -11.095   5.758  12.330 1.000 97.730 ? 96  ALA A C   1 
ATOM 764  C CB  ? ALA A 1  96 ? -10.177   4.493  10.373 1.000 97.730 ? 96  ALA A CB  1 
ATOM 765  O O   ? ALA A 1  96 ? -10.845   6.964  12.261 1.000 97.730 ? 96  ALA A O   1 
ATOM 766  N N   ? GLU A 1  97 ? -11.142   5.109  13.448 1.000 97.180 ? 97  GLU A N   1 
ATOM 767  C CA  ? GLU A 1  97 ? -10.734   5.735  14.702 1.000 97.180 ? 97  GLU A CA  1 
ATOM 768  C C   ? GLU A 1  97 ?  -9.215   5.747  14.844 1.000 97.180 ? 97  GLU A C   1 
ATOM 769  C CB  ? GLU A 1  97 ? -11.368   5.014  15.894 1.000 97.180 ? 97  GLU A CB  1 
ATOM 770  O O   ? GLU A 1  97 ?  -8.580   4.691  14.866 1.000 97.180 ? 97  GLU A O   1 
ATOM 771  C CG  ? GLU A 1  97 ? -12.882   5.150  15.961 1.000 97.180 ? 97  GLU A CG  1 
ATOM 772  C CD  ? GLU A 1  97 ? -13.498   4.427  17.149 1.000 97.180 ? 97  GLU A CD  1 
ATOM 773  O OE1 ? GLU A 1  97 ? -14.743   4.431  17.283 1.000 97.180 ? 97  GLU A OE1 1 
ATOM 774  O OE2 ? GLU A 1  97 ? -12.729   3.853  17.952 1.000 97.180 ? 97  GLU A OE2 1 
ATOM 775  N N   ? SER A 1  98 ?  -8.663   6.916  14.898 1.000 95.230 ? 98  SER A N   1 
ATOM 776  C CA  ? SER A 1  98 ?  -7.219   7.045  15.065 1.000 95.230 ? 98  SER A CA  1 
ATOM 777  C C   ? SER A 1  98 ?  -6.800   6.742  16.500 1.000 95.230 ? 98  SER A C   1 
ATOM 778  C CB  ? SER A 1  98 ?  -6.757   8.449  14.675 1.000 95.230 ? 98  SER A CB  1 
ATOM 779  O O   ? SER A 1  98 ?  -7.395   7.258  17.448 1.000 95.230 ? 98  SER A O   1 
ATOM 780  O OG  ? SER A 1  98 ?  -6.951   8.676  13.290 1.000 95.230 ? 98  SER A OG  1 
ATOM 781  N N   ? ASN A 1  99 ?  -5.800   5.904  16.660 1.000 95.680 ? 99  ASN A N   1 
ATOM 782  C CA  ? ASN A 1  99 ?  -5.209   5.539  17.943 1.000 95.680 ? 99  ASN A CA  1 
ATOM 783  C C   ? ASN A 1  99 ?  -3.815   4.941  17.767 1.000 95.680 ? 99  ASN A C   1 
ATOM 784  C CB  ? ASN A 1  99 ?  -6.115   4.561  18.693 1.000 95.680 ? 99  ASN A CB  1 
ATOM 785  O O   ? ASN A 1  99 ?  -3.199   5.091  16.711 1.000 95.680 ? 99  ASN A O   1 
ATOM 786  C CG  ? ASN A 1  99 ?  -6.383   3.293  17.907 1.000 95.680 ? 99  ASN A CG  1 
ATOM 787  N ND2 ? ASN A 1  99 ?  -7.621   2.815  17.957 1.000 95.680 ? 99  ASN A ND2 1 
ATOM 788  O OD1 ? ASN A 1  99 ?  -5.486   2.747  17.261 1.000 95.680 ? 99  ASN A OD1 1 
ATOM 789  N N   ? GLY A 1 100 ?  -3.235   4.420  18.836 1.000 95.190 ? 100 GLY A N   1 
ATOM 790  C CA  ? GLY A 1 100 ?  -1.884   3.885  18.793 1.000 95.190 ? 100 GLY A CA  1 
ATOM 791  C C   ? GLY A 1 100 ?  -1.737   2.710  17.845 1.000 95.190 ? 100 GLY A C   1 
ATOM 792  O O   ? GLY A 1 100 ?  -0.621   2.333  17.483 1.000 95.190 ? 100 GLY A O   1 
ATOM 793  N N   ? TYR A 1 101 ?  -2.840   2.225  17.168 1.000 96.700 ? 101 TYR A N   1 
ATOM 794  C CA  ? TYR A 1 101 ?  -2.818   1.042  16.314 1.000 96.700 ? 101 TYR A CA  1 
ATOM 795  C C   ? TYR A 1 101 ?  -3.194   1.397  14.881 1.000 96.700 ? 101 TYR A C   1 
ATOM 796  C CB  ? TYR A 1 101 ?  -3.771  -0.029  16.854 1.000 96.700 ? 101 TYR A CB  1 
ATOM 797  O O   ? TYR A 1 101 ?  -2.871   0.659  13.947 1.000 96.700 ? 101 TYR A O   1 
ATOM 798  C CG  ? TYR A 1 101 ?  -3.569  -0.339  18.317 1.000 96.700 ? 101 TYR A CG  1 
ATOM 799  C CD1 ? TYR A 1 101 ?  -2.442  -1.033  18.753 1.000 96.700 ? 101 TYR A CD1 1 
ATOM 800  C CD2 ? TYR A 1 101 ?  -4.504   0.060  19.266 1.000 96.700 ? 101 TYR A CD2 1 
ATOM 801  C CE1 ? TYR A 1 101 ?  -2.253  -1.323  20.100 1.000 96.700 ? 101 TYR A CE1 1 
ATOM 802  C CE2 ? TYR A 1 101 ?  -4.325  -0.225  20.616 1.000 96.700 ? 101 TYR A CE2 1 
ATOM 803  O OH  ? TYR A 1 101 ?  -3.016  -1.200  22.358 1.000 96.700 ? 101 TYR A OH  1 
ATOM 804  C CZ  ? TYR A 1 101 ?  -3.198  -0.915  21.023 1.000 96.700 ? 101 TYR A CZ  1 
ATOM 805  N N   ? VAL A 1 102 ?  -3.953   2.472  14.768 1.000 98.110 ? 102 VAL A N   1 
ATOM 806  C CA  ? VAL A 1 102 ?  -4.437   2.928  13.469 1.000 98.110 ? 102 VAL A CA  1 
ATOM 807  C C   ? VAL A 1 102 ?  -3.968   4.359  13.216 1.000 98.110 ? 102 VAL A C   1 
ATOM 808  C CB  ? VAL A 1 102 ?  -5.977   2.847  13.377 1.000 98.110 ? 102 VAL A CB  1 
ATOM 809  O O   ? VAL A 1 102 ?  -4.298   5.271  13.978 1.000 98.110 ? 102 VAL A O   1 
ATOM 810  C CG1 ? VAL A 1 102 ?  -6.462   3.328  12.011 1.000 98.110 ? 102 VAL A CG1 1 
ATOM 811  C CG2 ? VAL A 1 102 ?  -6.453   1.421  13.645 1.000 98.110 ? 102 VAL A CG2 1 
ATOM 812  N N   ? GLY A 1 103 ?  -3.140   4.437  12.110 1.000 97.600 ? 103 GLY A N   1 
ATOM 813  C CA  ? GLY A 1 103 ?  -2.603   5.731  11.720 1.000 97.600 ? 103 GLY A CA  1 
ATOM 814  C C   ? GLY A 1 103 ?  -2.564   5.932  10.217 1.000 97.600 ? 103 GLY A C   1 
ATOM 815  O O   ? GLY A 1 103 ?  -2.791   4.991   9.453 1.000 97.600 ? 103 GLY A O   1 
ATOM 816  N N   ? LEU A 1 104 ?  -2.267   7.227   9.867 1.000 97.930 ? 104 LEU A N   1 
ATOM 817  C CA  ? LEU A 1 104 ?  -2.247   7.594   8.455 1.000 97.930 ? 104 LEU A CA  1 
ATOM 818  C C   ? LEU A 1 104 ?  -0.826   7.552   7.903 1.000 97.930 ? 104 LEU A C   1 
ATOM 819  C CB  ? LEU A 1 104 ?  -2.843   8.990   8.255 1.000 97.930 ? 104 LEU A CB  1 
ATOM 820  O O   ? LEU A 1 104 ?   0.128   7.895   8.605 1.000 97.930 ? 104 LEU A O   1 
ATOM 821  C CG  ? LEU A 1 104 ?  -4.230   9.227   8.855 1.000 97.930 ? 104 LEU A CG  1 
ATOM 822  C CD1 ? LEU A 1 104 ?  -4.675  10.665   8.609 1.000 97.930 ? 104 LEU A CD1 1 
ATOM 823  C CD2 ? LEU A 1 104 ?  -5.240   8.243   8.273 1.000 97.930 ? 104 LEU A CD2 1 
ATOM 824  N N   ? LEU A 1 105 ?  -0.740   7.081   6.597 1.000 97.850 ? 105 LEU A N   1 
ATOM 825  C CA  ? LEU A 1 105 ?   0.497   7.207   5.833 1.000 97.850 ? 105 LEU A CA  1 
ATOM 826  C C   ? LEU A 1 105 ?   0.457   8.439   4.935 1.000 97.850 ? 105 LEU A C   1 
ATOM 827  C CB  ? LEU A 1 105 ?   0.737   5.953   4.989 1.000 97.850 ? 105 LEU A CB  1 
ATOM 828  O O   ? LEU A 1 105 ?  -0.506   8.639   4.191 1.000 97.850 ? 105 LEU A O   1 
ATOM 829  C CG  ? LEU A 1 105 ?   2.078   5.874   4.258 1.000 97.850 ? 105 LEU A CG  1 
ATOM 830  C CD1 ? LEU A 1 105 ?   3.230   5.940   5.256 1.000 97.850 ? 105 LEU A CD1 1 
ATOM 831  C CD2 ? LEU A 1 105 ?   2.159   4.600   3.424 1.000 97.850 ? 105 LEU A CD2 1 
ATOM 832  N N   ? SER A 1 106 ?   1.480   9.240   5.046 1.000 97.360 ? 106 SER A N   1 
ATOM 833  C CA  ? SER A 1 106 ?   1.509  10.476   4.271 1.000 97.360 ? 106 SER A CA  1 
ATOM 834  C C   ? SER A 1 106 ?   1.736  10.195   2.790 1.000 97.360 ? 106 SER A C   1 
ATOM 835  C CB  ? SER A 1 106 ?   2.601  11.411   4.794 1.000 97.360 ? 106 SER A CB  1 
ATOM 836  O O   ? SER A 1 106 ?   2.474   9.274   2.433 1.000 97.360 ? 106 SER A O   1 
ATOM 837  O OG  ? SER A 1 106 ?   2.339  11.791   6.134 1.000 97.360 ? 106 SER A OG  1 
ATOM 838  N N   ? LEU A 1 107 ?   1.074  11.032   1.938 1.000 97.380 ? 107 LEU A N   1 
ATOM 839  C CA  ? LEU A 1 107 ?   1.300  10.970   0.498 1.000 97.380 ? 107 LEU A CA  1 
ATOM 840  C C   ? LEU A 1 107 ?   2.622  11.633   0.127 1.000 97.380 ? 107 LEU A C   1 
ATOM 841  C CB  ? LEU A 1 107 ?   0.150  11.643  -0.255 1.000 97.380 ? 107 LEU A CB  1 
ATOM 842  O O   ? LEU A 1 107 ?   3.065  12.566   0.801 1.000 97.380 ? 107 LEU A O   1 
ATOM 843  C CG  ? LEU A 1 107 ?  -1.221  10.974  -0.138 1.000 97.380 ? 107 LEU A CG  1 
ATOM 844  C CD1 ? LEU A 1 107 ?  -2.292  11.843  -0.787 1.000 97.380 ? 107 LEU A CD1 1 
ATOM 845  C CD2 ? LEU A 1 107 ?  -1.194   9.587  -0.771 1.000 97.380 ? 107 LEU A CD2 1 
ATOM 846  N N   ? PRO A 1 108 ?   3.262  11.146  -0.850 1.000 96.350 ? 108 PRO A N   1 
ATOM 847  C CA  ? PRO A 1 108 ?   4.616  11.599  -1.175 1.000 96.350 ? 108 PRO A CA  1 
ATOM 848  C C   ? PRO A 1 108 ?   4.660  13.061  -1.614 1.000 96.350 ? 108 PRO A C   1 
ATOM 849  C CB  ? PRO A 1 108 ?   5.033  10.673  -2.320 1.000 96.350 ? 108 PRO A CB  1 
ATOM 850  O O   ? PRO A 1 108 ?   3.772  13.519  -2.338 1.000 96.350 ? 108 PRO A O   1 
ATOM 851  C CG  ? PRO A 1 108 ?   3.748  10.261  -2.964 1.000 96.350 ? 108 PRO A CG  1 
ATOM 852  C CD  ? PRO A 1 108 ?   2.685  10.189  -1.906 1.000 96.350 ? 108 PRO A CD  1 
ATOM 853  N N   ? ALA A 1 109 ?   5.713  13.733  -1.209 1.000 90.630 ? 109 ALA A N   1 
ATOM 854  C CA  ? ALA A 1 109 ?   5.970  15.109  -1.626 1.000 90.630 ? 109 ALA A CA  1 
ATOM 855  C C   ? ALA A 1 109 ?   6.793  15.149  -2.910 1.000 90.630 ? 109 ALA A C   1 
ATOM 856  C CB  ? ALA A 1 109 ?   6.684  15.876  -0.516 1.000 90.630 ? 109 ALA A CB  1 
ATOM 857  O O   ? ALA A 1 109 ?   6.642  16.063  -3.724 1.000 90.630 ? 109 ALA A O   1 
ATOM 858  N N   ? GLN A 1 110 ?   7.640  14.119  -3.064 1.000 89.350 ? 110 GLN A N   1 
ATOM 859  C CA  ? GLN A 1 110 ?   8.485  14.024  -4.250 1.000 89.350 ? 110 GLN A CA  1 
ATOM 860  C C   ? GLN A 1 110 ?   8.685  12.570  -4.668 1.000 89.350 ? 110 GLN A C   1 
ATOM 861  C CB  ? GLN A 1 110 ?   9.839  14.689  -4.000 1.000 89.350 ? 110 GLN A CB  1 
ATOM 862  O O   ? GLN A 1 110 ?   8.509  11.656  -3.860 1.000 89.350 ? 110 GLN A O   1 
ATOM 863  C CG  ? GLN A 1 110 ?  10.633  14.060  -2.862 1.000 89.350 ? 110 GLN A CG  1 
ATOM 864  C CD  ? GLN A 1 110 ?  11.900  14.828  -2.536 1.000 89.350 ? 110 GLN A CD  1 
ATOM 865  N NE2 ? GLN A 1 110 ?  12.862  14.150  -1.919 1.000 89.350 ? 110 GLN A NE2 1 
ATOM 866  O OE1 ? GLN A 1 110 ?  12.015  16.020  -2.837 1.000 89.350 ? 110 GLN A OE1 1 
ATOM 867  N N   ? ARG A 1 111 ?   9.203  12.484  -5.920 1.000 91.180 ? 111 ARG A N   1 
ATOM 868  C CA  ? ARG A 1 111 ?   9.574  11.172  -6.442 1.000 91.180 ? 111 ARG A CA  1 
ATOM 869  C C   ? ARG A 1 111 ?  10.897  10.700  -5.847 1.000 91.180 ? 111 ARG A C   1 
ATOM 870  C CB  ? ARG A 1 111 ?   9.669  11.207  -7.969 1.000 91.180 ? 111 ARG A CB  1 
ATOM 871  O O   ? ARG A 1 111 ?  11.767  11.515  -5.532 1.000 91.180 ? 111 ARG A O   1 
ATOM 872  C CG  ? ARG A 1 111 ?   8.343  11.477  -8.662 1.000 91.180 ? 111 ARG A CG  1 
ATOM 873  C CD  ? ARG A 1 111 ?   8.493  11.499 -10.177 1.000 91.180 ? 111 ARG A CD  1 
ATOM 874  N NE  ? ARG A 1 111 ?   7.232  11.820 -10.839 1.000 91.180 ? 111 ARG A NE  1 
ATOM 875  N NH1 ? ARG A 1 111 ?   8.146  11.984 -12.955 1.000 91.180 ? 111 ARG A NH1 1 
ATOM 876  N NH2 ? ARG A 1 111 ?   5.901  12.328 -12.641 1.000 91.180 ? 111 ARG A NH2 1 
ATOM 877  C CZ  ? ARG A 1 111 ?   7.096  12.043 -12.143 1.000 91.180 ? 111 ARG A CZ  1 
ATOM 878  N N   ? VAL A 1 112 ?  10.973   9.366  -5.734 1.000 93.850 ? 112 VAL A N   1 
ATOM 879  C CA  ? VAL A 1 112 ?  12.210   8.817  -5.190 1.000 93.850 ? 112 VAL A CA  1 
ATOM 880  C C   ? VAL A 1 112 ?  13.132   8.389  -6.330 1.000 93.850 ? 112 VAL A C   1 
ATOM 881  C CB  ? VAL A 1 112 ?  11.936   7.623  -4.249 1.000 93.850 ? 112 VAL A CB  1 
ATOM 882  O O   ? VAL A 1 112 ?  12.663   8.016  -7.408 1.000 93.850 ? 112 VAL A O   1 
ATOM 883  C CG1 ? VAL A 1 112 ?  11.239   8.090  -2.972 1.000 93.850 ? 112 VAL A CG1 1 
ATOM 884  C CG2 ? VAL A 1 112 ?  11.097   6.564  -4.962 1.000 93.850 ? 112 VAL A CG2 1 
ATOM 885  N N   ? ARG A 1 113 ?  14.489   8.470  -6.089 1.000 92.900 ? 113 ARG A N   1 
ATOM 886  C CA  ? ARG A 1 113 ?  15.492   8.094  -7.081 1.000 92.900 ? 113 ARG A CA  1 
ATOM 887  C C   ? ARG A 1 113 ?  15.896   6.632  -6.924 1.000 92.900 ? 113 ARG A C   1 
ATOM 888  C CB  ? ARG A 1 113 ?  16.724   8.994  -6.968 1.000 92.900 ? 113 ARG A CB  1 
ATOM 889  O O   ? ARG A 1 113 ?  15.801   6.070  -5.831 1.000 92.900 ? 113 ARG A O   1 
ATOM 890  C CG  ? ARG A 1 113 ?  16.441  10.463  -7.237 1.000 92.900 ? 113 ARG A CG  1 
ATOM 891  C CD  ? ARG A 1 113 ?  17.699  11.312  -7.115 1.000 92.900 ? 113 ARG A CD  1 
ATOM 892  N NE  ? ARG A 1 113 ?  17.409  12.733  -7.280 1.000 92.900 ? 113 ARG A NE  1 
ATOM 893  N NH1 ? ARG A 1 113 ?  19.613  13.411  -7.139 1.000 92.900 ? 113 ARG A NH1 1 
ATOM 894  N NH2 ? ARG A 1 113 ?  17.950  14.959  -7.445 1.000 92.900 ? 113 ARG A NH2 1 
ATOM 895  C CZ  ? ARG A 1 113 ?  18.325  13.698  -7.288 1.000 92.900 ? 113 ARG A CZ  1 
ATOM 896  N N   ? PRO A 1 114 ?  16.382   6.102  -8.073 1.000 94.650 ? 114 PRO A N   1 
ATOM 897  C CA  ? PRO A 1 114 ?  16.960   4.761  -7.947 1.000 94.650 ? 114 PRO A CA  1 
ATOM 898  C C   ? PRO A 1 114 ?  18.034   4.681  -6.864 1.000 94.650 ? 114 PRO A C   1 
ATOM 899  C CB  ? PRO A 1 114 ?  17.560   4.505  -9.331 1.000 94.650 ? 114 PRO A CB  1 
ATOM 900  O O   ? PRO A 1 114 ?  18.808   5.625  -6.687 1.000 94.650 ? 114 PRO A O   1 
ATOM 901  C CG  ? PRO A 1 114 ?  16.736   5.333 -10.264 1.000 94.650 ? 114 PRO A CG  1 
ATOM 902  C CD  ? PRO A 1 114 ?  16.367   6.611  -9.567 1.000 94.650 ? 114 PRO A CD  1 
ATOM 903  N N   ? GLY A 1 115 ?  18.075   3.540  -6.076 1.000 94.080 ? 115 GLY A N   1 
ATOM 904  C CA  ? GLY A 1 115 ?  19.030   3.336  -4.999 1.000 94.080 ? 115 GLY A CA  1 
ATOM 905  C C   ? GLY A 1 115 ?  18.450   3.613  -3.625 1.000 94.080 ? 115 GLY A C   1 
ATOM 906  O O   ? GLY A 1 115 ?  19.063   3.283  -2.608 1.000 94.080 ? 115 GLY A O   1 
ATOM 907  N N   ? THR A 1 116 ?  17.320   4.311  -3.611 1.000 95.480 ? 116 THR A N   1 
ATOM 908  C CA  ? THR A 1 116 ?  16.632   4.617  -2.362 1.000 95.480 ? 116 THR A CA  1 
ATOM 909  C C   ? THR A 1 116 ?  16.145   3.338  -1.686 1.000 95.480 ? 116 THR A C   1 
ATOM 910  C CB  ? THR A 1 116 ?  15.440   5.562  -2.597 1.000 95.480 ? 116 THR A CB  1 
ATOM 911  O O   ? THR A 1 116 ?  15.538   2.481  -2.331 1.000 95.480 ? 116 THR A O   1 
ATOM 912  C CG2 ? THR A 1 116 ?  14.735   5.895  -1.286 1.000 95.480 ? 116 THR A CG2 1 
ATOM 913  O OG1 ? THR A 1 116 ?  15.911   6.776  -3.195 1.000 95.480 ? 116 THR A OG1 1 
ATOM 914  N N   ? LYS A 1 117 ?  16.427   3.247  -0.383 1.000 94.510 ? 117 LYS A N   1 
ATOM 915  C CA  ? LYS A 1 117 ?  15.941   2.121   0.409 1.000 94.510 ? 117 LYS A CA  1 
ATOM 916  C C   ? LYS A 1 117 ?  14.515   2.364   0.895 1.000 94.510 ? 117 LYS A C   1 
ATOM 917  C CB  ? LYS A 1 117 ?  16.864   1.866   1.602 1.000 94.510 ? 117 LYS A CB  1 
ATOM 918  O O   ? LYS A 1 117 ?  14.226   3.402   1.493 1.000 94.510 ? 117 LYS A O   1 
ATOM 919  C CG  ? LYS A 1 117 ?  18.219   1.285   1.223 1.000 94.510 ? 117 LYS A CG  1 
ATOM 920  C CD  ? LYS A 1 117 ?  19.037   0.923   2.456 1.000 94.510 ? 117 LYS A CD  1 
ATOM 921  C CE  ? LYS A 1 117 ?  20.420   0.411   2.080 1.000 94.510 ? 117 LYS A CE  1 
ATOM 922  N NZ  ? LYS A 1 117 ?  21.267   0.166   3.286 1.000 94.510 ? 117 LYS A NZ  1 
ATOM 923  N N   ? CYS A 1 118 ?  13.654   1.380   0.683 1.000 95.620 ? 118 CYS A N   1 
ATOM 924  C CA  ? CYS A 1 118 ?  12.243   1.481   1.042 1.000 95.620 ? 118 CYS A CA  1 
ATOM 925  C C   ? CYS A 1 118 ?  11.773   0.224   1.764 1.000 95.620 ? 118 CYS A C   1 
ATOM 926  C CB  ? CYS A 1 118 ?  11.389   1.714  -0.204 1.000 95.620 ? 118 CYS A CB  1 
ATOM 927  O O   ? CYS A 1 118 ?  12.457  -0.800   1.746 1.000 95.620 ? 118 CYS A O   1 
ATOM 928  S SG  ? CYS A 1 118 ?  11.847   3.192  -1.135 1.000 95.620 ? 118 CYS A SG  1 
ATOM 929  N N   ? SER A 1 119 ?  10.619   0.381   2.388 1.000 94.400 ? 119 SER A N   1 
ATOM 930  C CA  ? SER A 1 119 ?  10.041  -0.760   3.090 1.000 94.400 ? 119 SER A CA  1 
ATOM 931  C C   ? SER A 1 119 ?   8.688  -1.145   2.500 1.000 94.400 ? 119 SER A C   1 
ATOM 932  C CB  ? SER A 1 119 ?   9.887  -0.452   4.580 1.000 94.400 ? 119 SER A CB  1 
ATOM 933  O O   ? SER A 1 119 ?   7.930  -0.279   2.057 1.000 94.400 ? 119 SER A O   1 
ATOM 934  O OG  ? SER A 1 119 ?   8.766   0.384   4.808 1.000 94.400 ? 119 SER A OG  1 
ATOM 935  N N   ? VAL A 1 120 ?   8.418  -2.443   2.506 1.000 93.950 ? 120 VAL A N   1 
ATOM 936  C CA  ? VAL A 1 120 ?   7.140  -2.997   2.071 1.000 93.950 ? 120 VAL A CA  1 
ATOM 937  C C   ? VAL A 1 120 ?   6.544  -3.857   3.183 1.000 93.950 ? 120 VAL A C   1 
ATOM 938  C CB  ? VAL A 1 120 ?   7.292  -3.827   0.777 1.000 93.950 ? 120 VAL A CB  1 
ATOM 939  O O   ? VAL A 1 120 ?   7.275  -4.515   3.927 1.000 93.950 ? 120 VAL A O   1 
ATOM 940  C CG1 ? VAL A 1 120 ?   8.234  -5.009   1.002 1.000 93.950 ? 120 VAL A CG1 1 
ATOM 941  C CG2 ? VAL A 1 120 ?   5.928  -4.313   0.292 1.000 93.950 ? 120 VAL A CG2 1 
ATOM 942  N N   ? ALA A 1 121 ?   5.276  -3.771   3.300 1.000 93.400 ? 121 ALA A N   1 
ATOM 943  C CA  ? ALA A 1 121 ?   4.564  -4.576   4.289 1.000 93.400 ? 121 ALA A CA  1 
ATOM 944  C C   ? ALA A 1 121 ?   3.310  -5.203   3.687 1.000 93.400 ? 121 ALA A C   1 
ATOM 945  C CB  ? ALA A 1 121 ?   4.199  -3.727   5.504 1.000 93.400 ? 121 ALA A CB  1 
ATOM 946  O O   ? ALA A 1 121 ?   2.673  -4.612   2.812 1.000 93.400 ? 121 ALA A O   1 
ATOM 947  N N   ? GLY A 1 122 ?   3.009  -6.439   4.167 1.000 93.330 ? 122 GLY A N   1 
ATOM 948  C CA  ? GLY A 1 122 ?   1.825  -7.103   3.647 1.000 93.330 ? 122 GLY A CA  1 
ATOM 949  C C   ? GLY A 1 122 ?   1.578  -8.461   4.275 1.000 93.330 ? 122 GLY A C   1 
ATOM 950  O O   ? GLY A 1 122 ?   2.365  -8.919   5.106 1.000 93.330 ? 122 GLY A O   1 
ATOM 951  N N   ? TRP A 1 123 ?   0.426  -9.111   3.931 1.000 90.700 ? 123 TRP A N   1 
ATOM 952  C CA  ? TRP A 1 123 ?  -0.020 -10.380   4.494 1.000 90.700 ? 123 TRP A CA  1 
ATOM 953  C C   ? TRP A 1 123 ?  -0.029 -11.474   3.431 1.000 90.700 ? 123 TRP A C   1 
ATOM 954  C CB  ? TRP A 1 123 ?  -1.416 -10.236   5.107 1.000 90.700 ? 123 TRP A CB  1 
ATOM 955  O O   ? TRP A 1 123 ?  -0.832 -12.408   3.500 1.000 90.700 ? 123 TRP A O   1 
ATOM 956  C CG  ? TRP A 1 123 ?  -1.458  -9.364   6.327 1.000 90.700 ? 123 TRP A CG  1 
ATOM 957  C CD1 ? TRP A 1 123 ?  -1.271  -9.753   7.624 1.000 90.700 ? 123 TRP A CD1 1 
ATOM 958  C CD2 ? TRP A 1 123 ?  -1.707  -7.956   6.361 1.000 90.700 ? 123 TRP A CD2 1 
ATOM 959  C CE2 ? TRP A 1 123 ?  -1.656  -7.555   7.715 1.000 90.700 ? 123 TRP A CE2 1 
ATOM 960  C CE3 ? TRP A 1 123 ?  -1.969  -6.992   5.378 1.000 90.700 ? 123 TRP A CE3 1 
ATOM 961  N NE1 ? TRP A 1 123 ?  -1.388  -8.669   8.464 1.000 90.700 ? 123 TRP A NE1 1 
ATOM 962  C CH2 ? TRP A 1 123 ?  -2.111  -5.308   7.128 1.000 90.700 ? 123 TRP A CH2 1 
ATOM 963  C CZ2 ? TRP A 1 123 ?  -1.857  -6.231   8.110 1.000 90.700 ? 123 TRP A CZ2 1 
ATOM 964  C CZ3 ? TRP A 1 123 ?  -2.168  -5.674   5.773 1.000 90.700 ? 123 TRP A CZ3 1 
ATOM 965  N N   ? GLY A 1 124 ?   0.804 -11.310   2.306 1.000 82.840 ? 124 GLY A N   1 
ATOM 966  C CA  ? GLY A 1 124 ?   0.858 -12.254   1.201 1.000 82.840 ? 124 GLY A CA  1 
ATOM 967  C C   ? GLY A 1 124 ?   1.697 -13.481   1.505 1.000 82.840 ? 124 GLY A C   1 
ATOM 968  O O   ? GLY A 1 124 ?   2.069 -13.715   2.656 1.000 82.840 ? 124 GLY A O   1 
ATOM 969  N N   ? GLN A 1 125 ?   1.940 -14.456   0.473 1.000 80.530 ? 125 GLN A N   1 
ATOM 970  C CA  ? GLN A 1 125 ?   2.733 -15.676   0.580 1.000 80.530 ? 125 GLN A CA  1 
ATOM 971  C C   ? GLN A 1 125 ?   4.184 -15.360   0.930 1.000 80.530 ? 125 GLN A C   1 
ATOM 972  C CB  ? GLN A 1 125 ?   2.669 -16.475  -0.723 1.000 80.530 ? 125 GLN A CB  1 
ATOM 973  O O   ? GLN A 1 125 ?   4.726 -14.341   0.496 1.000 80.530 ? 125 GLN A O   1 
ATOM 974  C CG  ? GLN A 1 125 ?   1.279 -17.003  -1.053 1.000 80.530 ? 125 GLN A CG  1 
ATOM 975  C CD  ? GLN A 1 125 ?   1.237 -17.765  -2.364 1.000 80.530 ? 125 GLN A CD  1 
ATOM 976  N NE2 ? GLN A 1 125 ?   0.033 -18.024  -2.861 1.000 80.530 ? 125 GLN A NE2 1 
ATOM 977  O OE1 ? GLN A 1 125 ?   2.279 -18.118  -2.926 1.000 80.530 ? 125 GLN A OE1 1 
ATOM 978  N N   ? MET A 1 126 ?   4.820 -16.331   1.720 1.000 76.200 ? 126 MET A N   1 
ATOM 979  C CA  ? MET A 1 126 ?   6.192 -16.149   2.186 1.000 76.200 ? 126 MET A CA  1 
ATOM 980  C C   ? MET A 1 126 ?   7.162 -16.993   1.366 1.000 76.200 ? 126 MET A C   1 
ATOM 981  C CB  ? MET A 1 126 ?   6.309 -16.508   3.668 1.000 76.200 ? 126 MET A CB  1 
ATOM 982  O O   ? MET A 1 126 ?   8.379 -16.868   1.515 1.000 76.200 ? 126 MET A O   1 
ATOM 983  C CG  ? MET A 1 126 ?   5.525 -15.585   4.587 1.000 76.200 ? 126 MET A CG  1 
ATOM 984  S SD  ? MET A 1 126 ?   5.900 -15.874   6.360 1.000 76.200 ? 126 MET A SD  1 
ATOM 985  C CE  ? MET A 1 126 ?   5.195 -17.532   6.570 1.000 76.200 ? 126 MET A CE  1 
ATOM 986  N N   ? SER A 1 127 ?   6.615 -17.844   0.484 1.000 71.510 ? 127 SER A N   1 
ATOM 987  C CA  ? SER A 1 127 ?   7.428 -18.642  -0.427 1.000 71.510 ? 127 SER A CA  1 
ATOM 988  C C   ? SER A 1 127 ?   6.661 -18.981  -1.701 1.000 71.510 ? 127 SER A C   1 
ATOM 989  C CB  ? SER A 1 127 ?   7.893 -19.929   0.256 1.000 71.510 ? 127 SER A CB  1 
ATOM 990  O O   ? SER A 1 127 ?   5.437 -19.126  -1.674 1.000 71.510 ? 127 SER A O   1 
ATOM 991  O OG  ? SER A 1 127 ?   8.365 -20.863  -0.699 1.000 71.510 ? 127 SER A OG  1 
ATOM 992  N N   ? ALA A 1 128 ?   7.441 -19.070  -2.779 1.000 70.570 ? 128 ALA A N   1 
ATOM 993  C CA  ? ALA A 1 128 ?   6.878 -19.355  -4.095 1.000 70.570 ? 128 ALA A CA  1 
ATOM 994  C C   ? ALA A 1 128 ?   6.326 -20.776  -4.160 1.000 70.570 ? 128 ALA A C   1 
ATOM 995  C CB  ? ALA A 1 128 ?   7.930 -19.147  -5.181 1.000 70.570 ? 128 ALA A CB  1 
ATOM 996  O O   ? ALA A 1 128 ?   5.418 -21.061  -4.944 1.000 70.570 ? 128 ALA A O   1 
ATOM 997  N N   ? SER A 1 129 ?   6.767 -21.648  -3.278 1.000 76.390 ? 129 SER A N   1 
ATOM 998  C CA  ? SER A 1 129 ?   6.443 -23.071  -3.288 1.000 76.390 ? 129 SER A CA  1 
ATOM 999  C C   ? SER A 1 129 ?   5.305 -23.385  -2.323 1.000 76.390 ? 129 SER A C   1 
ATOM 1000 C CB  ? SER A 1 129 ?   7.673 -23.904  -2.928 1.000 76.390 ? 129 SER A CB  1 
ATOM 1001 O O   ? SER A 1 129 ?   4.749 -24.485  -2.347 1.000 76.390 ? 129 SER A O   1 
ATOM 1002 O OG  ? SER A 1 129 ?   8.150 -23.565  -1.637 1.000 76.390 ? 129 SER A OG  1 
ATOM 1003 N N   ? ASN A 1 130 ?   4.891 -22.318  -1.498 1.000 75.780 ? 130 ASN A N   1 
ATOM 1004 C CA  ? ASN A 1 130 ?   3.842 -22.475  -0.496 1.000 75.780 ? 130 ASN A CA  1 
ATOM 1005 C C   ? ASN A 1 130 ?   2.686 -21.509  -0.739 1.000 75.780 ? 130 ASN A C   1 
ATOM 1006 C CB  ? ASN A 1 130 ?   4.410 -22.279   0.912 1.000 75.780 ? 130 ASN A CB  1 
ATOM 1007 O O   ? ASN A 1 130 ?   2.898 -20.304  -0.885 1.000 75.780 ? 130 ASN A O   1 
ATOM 1008 C CG  ? ASN A 1 130 ?   3.415 -22.636   1.998 1.000 75.780 ? 130 ASN A CG  1 
ATOM 1009 N ND2 ? ASN A 1 130 ?   3.915 -22.882   3.203 1.000 75.780 ? 130 ASN A ND2 1 
ATOM 1010 O OD1 ? ASN A 1 130 ?   2.206 -22.691   1.756 1.000 75.780 ? 130 ASN A OD1 1 
ATOM 1011 N N   ? GLU A 1 131 ?   1.527 -22.122  -0.712 1.000 77.660 ? 131 GLU A N   1 
ATOM 1012 C CA  ? GLU A 1 131 ?   0.342 -21.327  -1.021 1.000 77.660 ? 131 GLU A CA  1 
ATOM 1013 C C   ? GLU A 1 131 ?  -0.262 -20.724   0.244 1.000 77.660 ? 131 GLU A C   1 
ATOM 1014 C CB  ? GLU A 1 131 ?  -0.702 -22.178  -1.749 1.000 77.660 ? 131 GLU A CB  1 
ATOM 1015 O O   ? GLU A 1 131 ?  -1.270 -20.017   0.180 1.000 77.660 ? 131 GLU A O   1 
ATOM 1016 C CG  ? GLU A 1 131 ?  -0.286 -22.594  -3.152 1.000 77.660 ? 131 GLU A CG  1 
ATOM 1017 C CD  ? GLU A 1 131 ?  -1.356 -23.388  -3.884 1.000 77.660 ? 131 GLU A CD  1 
ATOM 1018 O OE1 ? GLU A 1 131 ?  -1.171 -23.694  -5.084 1.000 77.660 ? 131 GLU A OE1 1 
ATOM 1019 O OE2 ? GLU A 1 131 ?  -2.389 -23.706  -3.254 1.000 77.660 ? 131 GLU A OE2 1 
ATOM 1020 N N   ? GLN A 1 132 ?   0.428 -20.972   1.446 1.000 80.960 ? 132 GLN A N   1 
ATOM 1021 C CA  ? GLN A 1 132 ?  -0.108 -20.472   2.707 1.000 80.960 ? 132 GLN A CA  1 
ATOM 1022 C C   ? GLN A 1 132 ?   0.191 -18.986   2.882 1.000 80.960 ? 132 GLN A C   1 
ATOM 1023 C CB  ? GLN A 1 132 ?   0.461 -21.264   3.885 1.000 80.960 ? 132 GLN A CB  1 
ATOM 1024 O O   ? GLN A 1 132 ?   1.339 -18.558   2.739 1.000 80.960 ? 132 GLN A O   1 
ATOM 1025 C CG  ? GLN A 1 132 ?  -0.220 -20.965   5.214 1.000 80.960 ? 132 GLN A CG  1 
ATOM 1026 C CD  ? GLN A 1 132 ?   0.245 -21.880   6.331 1.000 80.960 ? 132 GLN A CD  1 
ATOM 1027 N NE2 ? GLN A 1 132 ?  -0.243 -21.633   7.542 1.000 80.960 ? 132 GLN A NE2 1 
ATOM 1028 O OE1 ? GLN A 1 132 ?   1.035 -22.803   6.107 1.000 80.960 ? 132 GLN A OE1 1 
ATOM 1029 N N   ? ILE A 1 133 ?  -0.855 -18.213   3.123 1.000 84.060 ? 133 ILE A N   1 
ATOM 1030 C CA  ? ILE A 1 133 ?  -0.701 -16.788   3.395 1.000 84.060 ? 133 ILE A CA  1 
ATOM 1031 C C   ? ILE A 1 133 ?  -0.347 -16.578   4.866 1.000 84.060 ? 133 ILE A C   1 
ATOM 1032 C CB  ? ILE A 1 133 ?  -1.983 -16.002   3.035 1.000 84.060 ? 133 ILE A CB  1 
ATOM 1033 O O   ? ILE A 1 133 ?  -0.759 -17.358   5.727 1.000 84.060 ? 133 ILE A O   1 
ATOM 1034 C CG1 ? ILE A 1 133 ?  -2.331 -16.199   1.555 1.000 84.060 ? 133 ILE A CG1 1 
ATOM 1035 C CG2 ? ILE A 1 133 ?  -1.816 -14.516   3.366 1.000 84.060 ? 133 ILE A CG2 1 
ATOM 1036 C CD1 ? ILE A 1 133 ?  -3.678 -15.613   1.154 1.000 84.060 ? 133 ILE A CD1 1 
ATOM 1037 N N   ? SER A 1 134 ?   0.460 -15.585   5.123 1.000 87.680 ? 134 SER A N   1 
ATOM 1038 C CA  ? SER A 1 134 ?   0.885 -15.289   6.487 1.000 87.680 ? 134 SER A CA  1 
ATOM 1039 C C   ? SER A 1 134 ?  -0.277 -14.772   7.328 1.000 87.680 ? 134 SER A C   1 
ATOM 1040 C CB  ? SER A 1 134 ?   2.019 -14.264   6.485 1.000 87.680 ? 134 SER A CB  1 
ATOM 1041 O O   ? SER A 1 134 ?  -1.076 -13.958   6.860 1.000 87.680 ? 134 SER A O   1 
ATOM 1042 O OG  ? SER A 1 134 ?   2.390 -13.921   7.810 1.000 87.680 ? 134 SER A OG  1 
ATOM 1043 N N   ? GLU A 1 135 ?  -0.320 -15.210   8.514 1.000 91.070 ? 135 GLU A N   1 
ATOM 1044 C CA  ? GLU A 1 135 ?  -1.343 -14.733   9.440 1.000 91.070 ? 135 GLU A CA  1 
ATOM 1045 C C   ? GLU A 1 135 ?  -0.915 -13.432  10.113 1.000 91.070 ? 135 GLU A C   1 
ATOM 1046 C CB  ? GLU A 1 135 ?  -1.648 -15.797  10.497 1.000 91.070 ? 135 GLU A CB  1 
ATOM 1047 O O   ? GLU A 1 135 ?  -1.758 -12.657  10.569 1.000 91.070 ? 135 GLU A O   1 
ATOM 1048 C CG  ? GLU A 1 135 ?  -2.158 -17.109   9.920 1.000 91.070 ? 135 GLU A CG  1 
ATOM 1049 C CD  ? GLU A 1 135 ?  -2.284 -18.213  10.959 1.000 91.070 ? 135 GLU A CD  1 
ATOM 1050 O OE1 ? GLU A 1 135 ?  -2.907 -19.257  10.662 1.000 91.070 ? 135 GLU A OE1 1 
ATOM 1051 O OE2 ? GLU A 1 135 ?  -1.755 -18.031  12.078 1.000 91.070 ? 135 GLU A OE2 1 
ATOM 1052 N N   ? THR A 1 136 ?   0.361 -13.245  10.219 1.000 94.520 ? 136 THR A N   1 
ATOM 1053 C CA  ? THR A 1 136 ?   0.916 -12.034  10.813 1.000 94.520 ? 136 THR A CA  1 
ATOM 1054 C C   ? THR A 1 136 ?   1.488 -11.116   9.736 1.000 94.520 ? 136 THR A C   1 
ATOM 1055 C CB  ? THR A 1 136 ?   2.011 -12.367  11.842 1.000 94.520 ? 136 THR A CB  1 
ATOM 1056 O O   ? THR A 1 136 ?   1.847 -11.574   8.649 1.000 94.520 ? 136 THR A O   1 
ATOM 1057 C CG2 ? THR A 1 136 ?   1.449 -13.188  12.997 1.000 94.520 ? 136 THR A CG2 1 
ATOM 1058 O OG1 ? THR A 1 136 ?   3.050 -13.116  11.199 1.000 94.520 ? 136 THR A OG1 1 
ATOM 1059 N N   ? LEU A 1 137 ?   1.480  -9.835  10.062 1.000 94.810 ? 137 LEU A N   1 
ATOM 1060 C CA  ? LEU A 1 137 ?   2.038  -8.843   9.150 1.000 94.810 ? 137 LEU A CA  1 
ATOM 1061 C C   ? LEU A 1 137 ?   3.535  -9.060   8.960 1.000 94.810 ? 137 LEU A C   1 
ATOM 1062 C CB  ? LEU A 1 137 ?   1.778  -7.428   9.674 1.000 94.810 ? 137 LEU A CB  1 
ATOM 1063 O O   ? LEU A 1 137 ?   4.274  -9.209   9.936 1.000 94.810 ? 137 LEU A O   1 
ATOM 1064 C CG  ? LEU A 1 137 ?   2.113  -6.280   8.720 1.000 94.810 ? 137 LEU A CG  1 
ATOM 1065 C CD1 ? LEU A 1 137 ?   1.213  -6.334   7.490 1.000 94.810 ? 137 LEU A CD1 1 
ATOM 1066 C CD2 ? LEU A 1 137 ?   1.976  -4.937   9.430 1.000 94.810 ? 137 LEU A CD2 1 
ATOM 1067 N N   ? GLN A 1 138 ?   3.861  -9.064   7.635 1.000 94.560 ? 138 GLN A N   1 
ATOM 1068 C CA  ? GLN A 1 138 ?   5.266  -9.219   7.274 1.000 94.560 ? 138 GLN A CA  1 
ATOM 1069 C C   ? GLN A 1 138 ?   5.827  -7.929   6.681 1.000 94.560 ? 138 GLN A C   1 
ATOM 1070 C CB  ? GLN A 1 138 ?   5.443 -10.372   6.285 1.000 94.560 ? 138 GLN A CB  1 
ATOM 1071 O O   ? GLN A 1 138 ?   5.082  -7.122   6.121 1.000 94.560 ? 138 GLN A O   1 
ATOM 1072 C CG  ? GLN A 1 138 ?   4.863 -11.693   6.771 1.000 94.560 ? 138 GLN A CG  1 
ATOM 1073 C CD  ? GLN A 1 138 ?   5.549 -12.211   8.022 1.000 94.560 ? 138 GLN A CD  1 
ATOM 1074 N NE2 ? GLN A 1 138 ?   4.757 -12.588   9.019 1.000 94.560 ? 138 GLN A NE2 1 
ATOM 1075 O OE1 ? GLN A 1 138 ?   6.781 -12.271   8.091 1.000 94.560 ? 138 GLN A OE1 1 
ATOM 1076 N N   ? GLU A 1 139 ?   7.222  -7.759   6.770 1.000 93.600 ? 139 GLU A N   1 
ATOM 1077 C CA  ? GLU A 1 139 ?   7.854  -6.588   6.168 1.000 93.600 ? 139 GLU A CA  1 
ATOM 1078 C C   ? GLU A 1 139 ?   9.253  -6.919   5.656 1.000 93.600 ? 139 GLU A C   1 
ATOM 1079 C CB  ? GLU A 1 139 ?   7.920  -5.436   7.174 1.000 93.600 ? 139 GLU A CB  1 
ATOM 1080 O O   ? GLU A 1 139 ?   9.891  -7.855   6.140 1.000 93.600 ? 139 GLU A O   1 
ATOM 1081 C CG  ? GLU A 1 139 ?   8.863  -5.692   8.341 1.000 93.600 ? 139 GLU A CG  1 
ATOM 1082 C CD  ? GLU A 1 139 ?   8.905  -4.547   9.341 1.000 93.600 ? 139 GLU A CD  1 
ATOM 1083 O OE1 ? GLU A 1 139 ?   9.684  -4.623  10.318 1.000 93.600 ? 139 GLU A OE1 1 
ATOM 1084 O OE2 ? GLU A 1 139 ?   8.152  -3.567   9.145 1.000 93.600 ? 139 GLU A OE2 1 
ATOM 1085 N N   ? ALA A 1 140 ?   9.710  -6.105   4.713 1.000 92.180 ? 140 ALA A N   1 
ATOM 1086 C CA  ? ALA A 1 140 ?  11.049  -6.233   4.145 1.000 92.180 ? 140 ALA A CA  1 
ATOM 1087 C C   ? ALA A 1 140 ?  11.528  -4.905   3.565 1.000 92.180 ? 140 ALA A C   1 
ATOM 1088 C CB  ? ALA A 1 140 ?  11.070  -7.317   3.070 1.000 92.180 ? 140 ALA A CB  1 
ATOM 1089 O O   ? ALA A 1 140 ?  10.717  -4.070   3.157 1.000 92.180 ? 140 ALA A O   1 
ATOM 1090 N N   ? ASP A 1 141 ?  12.877  -4.785   3.569 1.000 92.330 ? 141 ASP A N   1 
ATOM 1091 C CA  ? ASP A 1 141 ?  13.477  -3.639   2.893 1.000 92.330 ? 141 ASP A CA  1 
ATOM 1092 C C   ? ASP A 1 141 ?  13.805  -3.969   1.439 1.000 92.330 ? 141 ASP A C   1 
ATOM 1093 C CB  ? ASP A 1 141 ?  14.739  -3.183   3.627 1.000 92.330 ? 141 ASP A CB  1 
ATOM 1094 O O   ? ASP A 1 141 ?  14.309  -5.054   1.142 1.000 92.330 ? 141 ASP A O   1 
ATOM 1095 C CG  ? ASP A 1 141 ?  14.449  -2.594   4.996 1.000 92.330 ? 141 ASP A CG  1 
ATOM 1096 O OD1 ? ASP A 1 141 ?  13.368  -1.996   5.187 1.000 92.330 ? 141 ASP A OD1 1 
ATOM 1097 O OD2 ? ASP A 1 141 ?  15.311  -2.726   5.892 1.000 92.330 ? 141 ASP A OD2 1 
ATOM 1098 N N   ? VAL A 1 142 ?  13.462  -2.988   0.569 1.000 93.250 ? 142 VAL A N   1 
ATOM 1099 C CA  ? VAL A 1 142 ?  13.757  -3.144  -0.851 1.000 93.250 ? 142 VAL A CA  1 
ATOM 1100 C C   ? VAL A 1 142 ?  14.400  -1.868  -1.389 1.000 93.250 ? 142 VAL A C   1 
ATOM 1101 C CB  ? VAL A 1 142 ?  12.485  -3.483  -1.661 1.000 93.250 ? 142 VAL A CB  1 
ATOM 1102 O O   ? VAL A 1 142 ?  14.395  -0.832  -0.719 1.000 93.250 ? 142 VAL A O   1 
ATOM 1103 C CG1 ? VAL A 1 142 ?  11.922  -4.838  -1.239 1.000 93.250 ? 142 VAL A CG1 1 
ATOM 1104 C CG2 ? VAL A 1 142 ?  11.436  -2.386  -1.488 1.000 93.250 ? 142 VAL A CG2 1 
ATOM 1105 N N   ? VAL A 1 143 ?  14.966  -2.012  -2.640 1.000 94.340 ? 143 VAL A N   1 
ATOM 1106 C CA  ? VAL A 1 143 ?  15.648  -0.863  -3.227 1.000 94.340 ? 143 VAL A CA  1 
ATOM 1107 C C   ? VAL A 1 143 ?  14.970  -0.474  -4.539 1.000 94.340 ? 143 VAL A C   1 
ATOM 1108 C CB  ? VAL A 1 143 ?  17.146  -1.153  -3.466 1.000 94.340 ? 143 VAL A CB  1 
ATOM 1109 O O   ? VAL A 1 143 ?  14.551  -1.341  -5.309 1.000 94.340 ? 143 VAL A O   1 
ATOM 1110 C CG1 ? VAL A 1 143 ?  17.820   0.026  -4.165 1.000 94.340 ? 143 VAL A CG1 1 
ATOM 1111 C CG2 ? VAL A 1 143 ?  17.846  -1.466  -2.145 1.000 94.340 ? 143 VAL A CG2 1 
ATOM 1112 N N   ? VAL A 1 144 ?  14.904   0.823  -4.716 1.000 95.440 ? 144 VAL A N   1 
ATOM 1113 C CA  ? VAL A 1 144 ?  14.418   1.327  -5.996 1.000 95.440 ? 144 VAL A CA  1 
ATOM 1114 C C   ? VAL A 1 144 ?  15.476   1.108  -7.074 1.000 95.440 ? 144 VAL A C   1 
ATOM 1115 C CB  ? VAL A 1 144 ?  14.045   2.824  -5.912 1.000 95.440 ? 144 VAL A CB  1 
ATOM 1116 O O   ? VAL A 1 144 ?  16.634   1.499  -6.905 1.000 95.440 ? 144 VAL A O   1 
ATOM 1117 C CG1 ? VAL A 1 144 ?  13.594   3.346  -7.275 1.000 95.440 ? 144 VAL A CG1 1 
ATOM 1118 C CG2 ? VAL A 1 144 ?  12.954   3.044  -4.865 1.000 95.440 ? 144 VAL A CG2 1 
ATOM 1119 N N   ? MET A 1 145 ?  15.042   0.508  -8.236 1.000 94.320 ? 145 MET A N   1 
ATOM 1120 C CA  ? MET A 1 145 ?  15.963   0.150  -9.310 1.000 94.320 ? 145 MET A CA  1 
ATOM 1121 C C   ? MET A 1 145 ?  15.812   1.098 -10.495 1.000 94.320 ? 145 MET A C   1 
ATOM 1122 C CB  ? MET A 1 145 ?  15.727  -1.293  -9.762 1.000 94.320 ? 145 MET A CB  1 
ATOM 1123 O O   ? MET A 1 145 ?  14.776   1.747 -10.648 1.000 94.320 ? 145 MET A O   1 
ATOM 1124 C CG  ? MET A 1 145 ?  15.954  -2.323  -8.667 1.000 94.320 ? 145 MET A CG  1 
ATOM 1125 S SD  ? MET A 1 145 ?  15.567  -4.030  -9.217 1.000 94.320 ? 145 MET A SD  1 
ATOM 1126 C CE  ? MET A 1 145 ?  16.878  -4.274 -10.448 1.000 94.320 ? 145 MET A CE  1 
ATOM 1127 N N   ? PRO A 1 146 ?  16.836   1.080 -11.337 1.000 94.400 ? 146 PRO A N   1 
ATOM 1128 C CA  ? PRO A 1 146 ?  16.679   1.818 -12.592 1.000 94.400 ? 146 PRO A CA  1 
ATOM 1129 C C   ? PRO A 1 146 ?  15.596   1.228 -13.492 1.000 94.400 ? 146 PRO A C   1 
ATOM 1130 C CB  ? PRO A 1 146 ?  18.057   1.699 -13.247 1.000 94.400 ? 146 PRO A CB  1 
ATOM 1131 O O   ? PRO A 1 146 ?  15.426   0.007 -13.540 1.000 94.400 ? 146 PRO A O   1 
ATOM 1132 C CG  ? PRO A 1 146 ?  18.993   1.413 -12.117 1.000 94.400 ? 146 PRO A CG  1 
ATOM 1133 C CD  ? PRO A 1 146 ?  18.260   0.608 -11.083 1.000 94.400 ? 146 PRO A CD  1 
ATOM 1134 N N   ? ASP A 1 147 ?  14.922   2.046 -14.300 1.000 93.840 ? 147 ASP A N   1 
ATOM 1135 C CA  ? ASP A 1 147 ?  13.815   1.645 -15.162 1.000 93.840 ? 147 ASP A CA  1 
ATOM 1136 C C   ? ASP A 1 147 ?  14.251   0.566 -16.150 1.000 93.840 ? 147 ASP A C   1 
ATOM 1137 C CB  ? ASP A 1 147 ?  13.257   2.854 -15.917 1.000 93.840 ? 147 ASP A CB  1 
ATOM 1138 O O   ? ASP A 1 147 ?  13.479  -0.342 -16.466 1.000 93.840 ? 147 ASP A O   1 
ATOM 1139 C CG  ? ASP A 1 147 ?  12.547   3.843 -15.009 1.000 93.840 ? 147 ASP A CG  1 
ATOM 1140 O OD1 ? ASP A 1 147 ?  11.990   3.427 -13.970 1.000 93.840 ? 147 ASP A OD1 1 
ATOM 1141 O OD2 ? ASP A 1 147 ?  12.541   5.049 -15.338 1.000 93.840 ? 147 ASP A OD2 1 
ATOM 1142 N N   ? ALA A 1 148 ?  15.489   0.630 -16.610 1.000 92.400 ? 148 ALA A N   1 
ATOM 1143 C CA  ? ALA A 1 148 ?  16.006  -0.283 -17.625 1.000 92.400 ? 148 ALA A CA  1 
ATOM 1144 C C   ? ALA A 1 148 ?  15.895  -1.734 -17.167 1.000 92.400 ? 148 ALA A C   1 
ATOM 1145 C CB  ? ALA A 1 148 ?  17.457   0.057 -17.957 1.000 92.400 ? 148 ALA A CB  1 
ATOM 1146 O O   ? ALA A 1 148 ?  15.689  -2.635 -17.983 1.000 92.400 ? 148 ALA A O   1 
ATOM 1147 N N   ? ASP A 1 149 ?  15.913  -1.985 -15.867 1.000 90.990 ? 149 ASP A N   1 
ATOM 1148 C CA  ? ASP A 1 149 ?  15.904  -3.331 -15.304 1.000 90.990 ? 149 ASP A CA  1 
ATOM 1149 C C   ? ASP A 1 149 ?  14.507  -3.944 -15.369 1.000 90.990 ? 149 ASP A C   1 
ATOM 1150 C CB  ? ASP A 1 149 ?  16.402  -3.311 -13.857 1.000 90.990 ? 149 ASP A CB  1 
ATOM 1151 O O   ? ASP A 1 149 ?  14.360  -5.168 -15.389 1.000 90.990 ? 149 ASP A O   1 
ATOM 1152 C CG  ? ASP A 1 149 ?  17.896  -3.058 -13.748 1.000 90.990 ? 149 ASP A CG  1 
ATOM 1153 O OD1 ? ASP A 1 149 ?  18.620  -3.243 -14.750 1.000 90.990 ? 149 ASP A OD1 1 
ATOM 1154 O OD2 ? ASP A 1 149 ?  18.352  -2.672 -12.650 1.000 90.990 ? 149 ASP A OD2 1 
ATOM 1155 N N   ? CYS A 1 150 ?  13.457  -3.175 -15.443 1.000 91.270 ? 150 CYS A N   1 
ATOM 1156 C CA  ? CYS A 1 150 ?  12.073  -3.635 -15.485 1.000 91.270 ? 150 CYS A CA  1 
ATOM 1157 C C   ? CYS A 1 150 ?  11.553  -3.669 -16.917 1.000 91.270 ? 150 CYS A C   1 
ATOM 1158 C CB  ? CYS A 1 150 ?  11.182  -2.734 -14.631 1.000 91.270 ? 150 CYS A CB  1 
ATOM 1159 O O   ? CYS A 1 150 ?  10.591  -4.378 -17.216 1.000 91.270 ? 150 CYS A O   1 
ATOM 1160 S SG  ? CYS A 1 150 ?  11.375  -2.993 -12.854 1.000 91.270 ? 150 CYS A SG  1 
ATOM 1161 N N   ? ARG A 1 151 ?  12.155  -2.962 -17.865 1.000 88.740 ? 151 ARG A N   1 
ATOM 1162 C CA  ? ARG A 1 151 ?  11.745  -2.949 -19.266 1.000 88.740 ? 151 ARG A CA  1 
ATOM 1163 C C   ? ARG A 1 151 ?  12.020  -4.294 -19.930 1.000 88.740 ? 151 ARG A C   1 
ATOM 1164 C CB  ? ARG A 1 151 ?  12.464  -1.832 -20.026 1.000 88.740 ? 151 ARG A CB  1 
ATOM 1165 O O   ? ARG A 1 151 ?  11.312  -4.690 -20.858 1.000 88.740 ? 151 ARG A O   1 
ATOM 1166 C CG  ? ARG A 1 151 ?  11.917  -0.442 -19.743 1.000 88.740 ? 151 ARG A CG  1 
ATOM 1167 C CD  ? ARG A 1 151 ?  12.452   0.587 -20.729 1.000 88.740 ? 151 ARG A CD  1 
ATOM 1168 N NE  ? ARG A 1 151 ?  13.809   1.005 -20.387 1.000 88.740 ? 151 ARG A NE  1 
ATOM 1169 N NH1 ? ARG A 1 151 ?  13.158   2.923 -19.275 1.000 88.740 ? 151 ARG A NH1 1 
ATOM 1170 N NH2 ? ARG A 1 151 ?  15.381   2.391 -19.448 1.000 88.740 ? 151 ARG A NH2 1 
ATOM 1171 C CZ  ? ARG A 1 151 ?  14.113   2.106 -19.704 1.000 88.740 ? 151 ARG A CZ  1 
ATOM 1172 N N   ? GLY A 1 152 ?  12.980  -5.050 -19.360 1.000 84.010 ? 152 GLY A N   1 
ATOM 1173 C CA  ? GLY A 1 152 ?  13.303  -6.362 -19.897 1.000 84.010 ? 152 GLY A CA  1 
ATOM 1174 C C   ? GLY A 1 152 ?  12.221  -7.394 -19.643 1.000 84.010 ? 152 GLY A C   1 
ATOM 1175 O O   ? GLY A 1 152 ?  11.601  -7.896 -20.582 1.000 84.010 ? 152 GLY A O   1 
ATOM 1176 N N   ? PRO A 1 153 ?  11.985  -7.681 -18.368 1.000 83.830 ? 153 PRO A N   1 
ATOM 1177 C CA  ? PRO A 1 153 ?  11.103  -8.770 -17.941 1.000 83.830 ? 153 PRO A CA  1 
ATOM 1178 C C   ? PRO A 1 153 ?   9.624  -8.397 -18.019 1.000 83.830 ? 153 PRO A C   1 
ATOM 1179 C CB  ? PRO A 1 153 ?  11.527  -9.019 -16.491 1.000 83.830 ? 153 PRO A CB  1 
ATOM 1180 O O   ? PRO A 1 153 ?   8.764  -9.278 -18.092 1.000 83.830 ? 153 PRO A O   1 
ATOM 1181 C CG  ? PRO A 1 153 ?  12.175  -7.743 -16.058 1.000 83.830 ? 153 PRO A CG  1 
ATOM 1182 C CD  ? PRO A 1 153 ?  12.816  -7.103 -17.256 1.000 83.830 ? 153 PRO A CD  1 
ATOM 1183 N N   ? TRP A 1 154 ?   9.307  -6.993 -18.180 1.000 87.860 ? 154 TRP A N   1 
ATOM 1184 C CA  ? TRP A 1 154 ?   7.914  -6.562 -18.170 1.000 87.860 ? 154 TRP A CA  1 
ATOM 1185 C C   ? TRP A 1 154 ?   7.588  -5.742 -19.414 1.000 87.860 ? 154 TRP A C   1 
ATOM 1186 C CB  ? TRP A 1 154 ?   7.613  -5.744 -16.911 1.000 87.860 ? 154 TRP A CB  1 
ATOM 1187 O O   ? TRP A 1 154 ?   7.965  -4.571 -19.510 1.000 87.860 ? 154 TRP A O   1 
ATOM 1188 C CG  ? TRP A 1 154 ?   7.937  -6.455 -15.631 1.000 87.860 ? 154 TRP A CG  1 
ATOM 1189 C CD1 ? TRP A 1 154 ?   9.025  -6.252 -14.828 1.000 87.860 ? 154 TRP A CD1 1 
ATOM 1190 C CD2 ? TRP A 1 154 ?   7.166  -7.487 -15.009 1.000 87.860 ? 154 TRP A CD2 1 
ATOM 1191 C CE2 ? TRP A 1 154 ?   7.847  -7.865 -13.831 1.000 87.860 ? 154 TRP A CE2 1 
ATOM 1192 C CE3 ? TRP A 1 154 ?   5.964  -8.131 -15.334 1.000 87.860 ? 154 TRP A CE3 1 
ATOM 1193 N NE1 ? TRP A 1 154 ?   8.976  -7.097 -13.743 1.000 87.860 ? 154 TRP A NE1 1 
ATOM 1194 C CH2 ? TRP A 1 154 ?   6.187  -9.471 -13.317 1.000 87.860 ? 154 TRP A CH2 1 
ATOM 1195 C CZ2 ? TRP A 1 154 ?   7.364  -8.858 -12.975 1.000 87.860 ? 154 TRP A CZ2 1 
ATOM 1196 C CZ3 ? TRP A 1 154 ?   5.486  -9.119 -14.482 1.000 87.860 ? 154 TRP A CZ3 1 
ATOM 1197 N N   ? ARG A 1 155 ?   6.873  -6.311 -20.345 1.000 85.890 ? 155 ARG A N   1 
ATOM 1198 C CA  ? ARG A 1 155 ?   6.544  -5.734 -21.645 1.000 85.890 ? 155 ARG A CA  1 
ATOM 1199 C C   ? ARG A 1 155 ?   5.643  -4.513 -21.490 1.000 85.890 ? 155 ARG A C   1 
ATOM 1200 C CB  ? ARG A 1 155 ?   5.868  -6.774 -22.540 1.000 85.890 ? 155 ARG A CB  1 
ATOM 1201 O O   ? ARG A 1 155 ?   5.788  -3.532 -22.221 1.000 85.890 ? 155 ARG A O   1 
ATOM 1202 C CG  ? ARG A 1 155 ?   6.825  -7.801 -23.124 1.000 85.890 ? 155 ARG A CG  1 
ATOM 1203 C CD  ? ARG A 1 155 ?   6.139  -8.693 -24.149 1.000 85.890 ? 155 ARG A CD  1 
ATOM 1204 N NE  ? ARG A 1 155 ?   7.052  -9.698 -24.685 1.000 85.890 ? 155 ARG A NE  1 
ATOM 1205 N NH1 ? ARG A 1 155 ?   5.566 -10.508 -26.258 1.000 85.890 ? 155 ARG A NH1 1 
ATOM 1206 N NH2 ? ARG A 1 155 ?   7.665 -11.413 -26.085 1.000 85.890 ? 155 ARG A NH2 1 
ATOM 1207 C CZ  ? ARG A 1 155 ?   6.759 -10.538 -25.675 1.000 85.890 ? 155 ARG A CZ  1 
ATOM 1208 N N   ? SER A 1 156 ?   4.854  -4.386 -20.437 1.000 89.460 ? 156 SER A N   1 
ATOM 1209 C CA  ? SER A 1 156 ?   3.878  -3.319 -20.242 1.000 89.460 ? 156 SER A CA  1 
ATOM 1210 C C   ? SER A 1 156 ?   4.393  -2.270 -19.262 1.000 89.460 ? 156 SER A C   1 
ATOM 1211 C CB  ? SER A 1 156 ?   2.551  -3.890 -19.739 1.000 89.460 ? 156 SER A CB  1 
ATOM 1212 O O   ? SER A 1 156 ?   3.642  -1.392 -18.832 1.000 89.460 ? 156 SER A O   1 
ATOM 1213 O OG  ? SER A 1 156 ?   2.729  -4.562 -18.503 1.000 89.460 ? 156 SER A OG  1 
ATOM 1214 N N   ? TYR A 1 157 ?   5.712  -2.380 -18.918 1.000 93.850 ? 157 TYR A N   1 
ATOM 1215 C CA  ? TYR A 1 157 ?   6.308  -1.420 -17.996 1.000 93.850 ? 157 TYR A CA  1 
ATOM 1216 C C   ? TYR A 1 157 ?   6.311  -0.018 -18.595 1.000 93.850 ? 157 TYR A C   1 
ATOM 1217 C CB  ? TYR A 1 157 ?   7.738  -1.836 -17.636 1.000 93.850 ? 157 TYR A CB  1 
ATOM 1218 O O   ? TYR A 1 157 ?   6.755   0.178 -19.728 1.000 93.850 ? 157 TYR A O   1 
ATOM 1219 C CG  ? TYR A 1 157 ?   8.404  -0.920 -16.638 1.000 93.850 ? 157 TYR A CG  1 
ATOM 1220 C CD1 ? TYR A 1 157 ?   9.253   0.101 -17.059 1.000 93.850 ? 157 TYR A CD1 1 
ATOM 1221 C CD2 ? TYR A 1 157 ?   8.187  -1.074 -15.273 1.000 93.850 ? 157 TYR A CD2 1 
ATOM 1222 C CE1 ? TYR A 1 157 ?   9.870   0.947 -16.144 1.000 93.850 ? 157 TYR A CE1 1 
ATOM 1223 C CE2 ? TYR A 1 157 ?   8.799  -0.234 -14.349 1.000 93.850 ? 157 TYR A CE2 1 
ATOM 1224 O OH  ? TYR A 1 157 ?  10.246   1.606 -13.882 1.000 93.850 ? 157 TYR A OH  1 
ATOM 1225 C CZ  ? TYR A 1 157 ?   9.637   0.772 -14.793 1.000 93.850 ? 157 TYR A CZ  1 
ATOM 1226 N N   ? ASN A 1 158 ?   5.772   0.936 -17.860 1.000 94.660 ? 158 ASN A N   1 
ATOM 1227 C CA  ? ASN A 1 158 ?   5.744   2.360 -18.177 1.000 94.660 ? 158 ASN A CA  1 
ATOM 1228 C C   ? ASN A 1 158 ?   6.375   3.194 -17.065 1.000 94.660 ? 158 ASN A C   1 
ATOM 1229 C CB  ? ASN A 1 158 ?   4.309   2.824 -18.440 1.000 94.660 ? 158 ASN A CB  1 
ATOM 1230 O O   ? ASN A 1 158 ?   5.822   3.294 -15.968 1.000 94.660 ? 158 ASN A O   1 
ATOM 1231 C CG  ? ASN A 1 158 ?   4.240   4.253 -18.940 1.000 94.660 ? 158 ASN A CG  1 
ATOM 1232 N ND2 ? ASN A 1 158 ?   3.297   4.524 -19.834 1.000 94.660 ? 158 ASN A ND2 1 
ATOM 1233 O OD1 ? ASN A 1 158 ?   5.028   5.108 -18.525 1.000 94.660 ? 158 ASN A OD1 1 
ATOM 1234 N N   ? ALA A 1 159 ?   7.526   3.813 -17.419 1.000 94.500 ? 159 ALA A N   1 
ATOM 1235 C CA  ? ALA A 1 159 ?   8.332   4.494 -16.409 1.000 94.500 ? 159 ALA A CA  1 
ATOM 1236 C C   ? ALA A 1 159 ?   7.620   5.739 -15.887 1.000 94.500 ? 159 ALA A C   1 
ATOM 1237 C CB  ? ALA A 1 159 ?   9.698   4.866 -16.980 1.000 94.500 ? 159 ALA A CB  1 
ATOM 1238 O O   ? ALA A 1 159 ?   7.961   6.255 -14.820 1.000 94.500 ? 159 ALA A O   1 
ATOM 1239 N N   ? THR A 1 160 ?   6.576   6.173 -16.636 1.000 94.550 ? 160 THR A N   1 
ATOM 1240 C CA  ? THR A 1 160 ?   5.824   7.358 -16.239 1.000 94.550 ? 160 THR A CA  1 
ATOM 1241 C C   ? THR A 1 160 ?   4.884   7.037 -15.080 1.000 94.550 ? 160 THR A C   1 
ATOM 1242 C CB  ? THR A 1 160 ?   5.014   7.927 -17.418 1.000 94.550 ? 160 THR A CB  1 
ATOM 1243 O O   ? THR A 1 160 ?   4.653   7.880 -14.210 1.000 94.550 ? 160 THR A O   1 
ATOM 1244 C CG2 ? THR A 1 160 ?   4.248   9.179 -17.006 1.000 94.550 ? 160 THR A CG2 1 
ATOM 1245 O OG1 ? THR A 1 160 ?   5.907   8.257 -18.489 1.000 94.550 ? 160 THR A OG1 1 
ATOM 1246 N N   ? THR A 1 161 ?   4.346   5.892 -15.042 1.000 95.280 ? 161 THR A N   1 
ATOM 1247 C CA  ? THR A 1 161 ?   3.305   5.578 -14.071 1.000 95.280 ? 161 THR A CA  1 
ATOM 1248 C C   ? THR A 1 161 ?   3.738   4.428 -13.166 1.000 95.280 ? 161 THR A C   1 
ATOM 1249 C CB  ? THR A 1 161 ?   1.981   5.214 -14.769 1.000 95.280 ? 161 THR A CB  1 
ATOM 1250 O O   ? THR A 1 161 ?   3.038   4.085 -12.210 1.000 95.280 ? 161 THR A O   1 
ATOM 1251 C CG2 ? THR A 1 161 ?   1.463   6.379 -15.606 1.000 95.280 ? 161 THR A CG2 1 
ATOM 1252 O OG1 ? THR A 1 161 ?   2.193   4.083 -15.623 1.000 95.280 ? 161 THR A OG1 1 
ATOM 1253 N N   ? MET A 1 162 ?   4.949   3.859 -13.478 1.000 96.350 ? 162 MET A N   1 
ATOM 1254 C CA  ? MET A 1 162 ?   5.385   2.687 -12.724 1.000 96.350 ? 162 MET A CA  1 
ATOM 1255 C C   ? MET A 1 162 ?   6.799   2.880 -12.187 1.000 96.350 ? 162 MET A C   1 
ATOM 1256 C CB  ? MET A 1 162 ?   5.324   1.432 -13.597 1.000 96.350 ? 162 MET A CB  1 
ATOM 1257 O O   ? MET A 1 162 ?   7.569   3.676 -12.727 1.000 96.350 ? 162 MET A O   1 
ATOM 1258 C CG  ? MET A 1 162 ?   3.921   1.078 -14.064 1.000 96.350 ? 162 MET A CG  1 
ATOM 1259 S SD  ? MET A 1 162 ?   3.888  -0.432 -15.107 1.000 96.350 ? 162 MET A SD  1 
ATOM 1260 C CE  ? MET A 1 162 ?   2.101  -0.602 -15.367 1.000 96.350 ? 162 MET A CE  1 
ATOM 1261 N N   ? MET A 1 163 ?   7.064   2.098 -11.098 1.000 95.470 ? 163 MET A N   1 
ATOM 1262 C CA  ? MET A 1 163 ?   8.382   2.090 -10.471 1.000 95.470 ? 163 MET A CA  1 
ATOM 1263 C C   ? MET A 1 163 ?   8.896   0.664 -10.300 1.000 95.470 ? 163 MET A C   1 
ATOM 1264 C CB  ? MET A 1 163 ?   8.338   2.795  -9.114 1.000 95.470 ? 163 MET A CB  1 
ATOM 1265 O O   ? MET A 1 163 ?   8.121  -0.248 -10.005 1.000 95.470 ? 163 MET A O   1 
ATOM 1266 C CG  ? MET A 1 163 ?   7.594   2.016  -8.042 1.000 95.470 ? 163 MET A CG  1 
ATOM 1267 S SD  ? MET A 1 163 ?   7.459   2.943  -6.465 1.000 95.470 ? 163 MET A SD  1 
ATOM 1268 C CE  ? MET A 1 163 ?   9.193   3.417  -6.222 1.000 95.470 ? 163 MET A CE  1 
ATOM 1269 N N   ? CYS A 1 164 ?  10.234   0.577 -10.516 1.000 94.920 ? 164 CYS A N   1 
ATOM 1270 C CA  ? CYS A 1 164 ?  10.923  -0.707 -10.454 1.000 94.920 ? 164 CYS A CA  1 
ATOM 1271 C C   ? CYS A 1 164 ?  11.652  -0.871  -9.125 1.000 94.920 ? 164 CYS A C   1 
ATOM 1272 C CB  ? CYS A 1 164 ?  11.914  -0.841 -11.610 1.000 94.920 ? 164 CYS A CB  1 
ATOM 1273 O O   ? CYS A 1 164 ?  12.501  -0.050  -8.773 1.000 94.920 ? 164 CYS A O   1 
ATOM 1274 S SG  ? CYS A 1 164 ?  12.506  -2.527 -11.869 1.000 94.920 ? 164 CYS A SG  1 
ATOM 1275 N N   ? VAL A 1 165 ?  11.267  -2.000  -8.456 1.000 93.770 ? 165 VAL A N   1 
ATOM 1276 C CA  ? VAL A 1 165 ?  11.828  -2.154  -7.118 1.000 93.770 ? 165 VAL A CA  1 
ATOM 1277 C C   ? VAL A 1 165 ?  12.321  -3.586  -6.926 1.000 93.770 ? 165 VAL A C   1 
ATOM 1278 C CB  ? VAL A 1 165 ?  10.796  -1.795  -6.025 1.000 93.770 ? 165 VAL A CB  1 
ATOM 1279 O O   ? VAL A 1 165 ?  11.717  -4.532  -7.437 1.000 93.770 ? 165 VAL A O   1 
ATOM 1280 C CG1 ? VAL A 1 165 ?  11.376  -2.039  -4.633 1.000 93.770 ? 165 VAL A CG1 1 
ATOM 1281 C CG2 ? VAL A 1 165 ?  10.348  -0.342  -6.173 1.000 93.770 ? 165 VAL A CG2 1 
ATOM 1282 N N   ? GLY A 1 166 ?  13.301  -3.720  -6.148 1.000 88.660 ? 166 GLY A N   1 
ATOM 1283 C CA  ? GLY A 1 166 ?  13.893  -5.005  -5.811 1.000 88.660 ? 166 GLY A CA  1 
ATOM 1284 C C   ? GLY A 1 166 ?  15.408  -4.964  -5.746 1.000 88.660 ? 166 GLY A C   1 
ATOM 1285 O O   ? GLY A 1 166 ?  16.027  -3.982  -6.161 1.000 88.660 ? 166 GLY A O   1 
ATOM 1286 N N   ? ASP A 1 167 ?  15.995  -5.926  -5.016 1.000 80.970 ? 167 ASP A N   1 
ATOM 1287 C CA  ? ASP A 1 167 ?  17.436  -6.142  -4.942 1.000 80.970 ? 167 ASP A CA  1 
ATOM 1288 C C   ? ASP A 1 167 ?  17.788  -7.601  -5.224 1.000 80.970 ? 167 ASP A C   1 
ATOM 1289 C CB  ? ASP A 1 167 ?  17.971  -5.728  -3.570 1.000 80.970 ? 167 ASP A CB  1 
ATOM 1290 O O   ? ASP A 1 167 ?  17.582  -8.470  -4.375 1.000 80.970 ? 167 ASP A O   1 
ATOM 1291 C CG  ? ASP A 1 167 ?  19.487  -5.766  -3.488 1.000 80.970 ? 167 ASP A CG  1 
ATOM 1292 O OD1 ? ASP A 1 167 ?  20.131  -6.371  -4.372 1.000 80.970 ? 167 ASP A OD1 1 
ATOM 1293 O OD2 ? ASP A 1 167 ?  20.043  -5.187  -2.529 1.000 80.970 ? 167 ASP A OD2 1 
ATOM 1294 N N   ? PRO A 1 168 ?  18.281  -7.816  -6.486 1.000 72.420 ? 168 PRO A N   1 
ATOM 1295 C CA  ? PRO A 1 168 ?  18.596  -9.198  -6.857 1.000 72.420 ? 168 PRO A CA  1 
ATOM 1296 C C   ? PRO A 1 168 ?  19.590  -9.854  -5.902 1.000 72.420 ? 168 PRO A C   1 
ATOM 1297 C CB  ? PRO A 1 168 ?  19.196  -9.058  -8.258 1.000 72.420 ? 168 PRO A CB  1 
ATOM 1298 O O   ? PRO A 1 168 ?  19.573 -11.076  -5.730 1.000 72.420 ? 168 PRO A O   1 
ATOM 1299 C CG  ? PRO A 1 168 ?  18.682  -7.750  -8.766 1.000 72.420 ? 168 PRO A CG  1 
ATOM 1300 C CD  ? PRO A 1 168 ?  18.450  -6.841  -7.593 1.000 72.420 ? 168 PRO A CD  1 
ATOM 1301 N N   ? GLU A 1 169 ?  20.363  -9.040  -5.125 1.000 73.780 ? 169 GLU A N   1 
ATOM 1302 C CA  ? GLU A 1 169 ?  21.373  -9.523  -4.189 1.000 73.780 ? 169 GLU A CA  1 
ATOM 1303 C C   ? GLU A 1 169 ?  20.749  -9.894  -2.846 1.000 73.780 ? 169 GLU A C   1 
ATOM 1304 C CB  ? GLU A 1 169 ?  22.468  -8.472  -3.987 1.000 73.780 ? 169 GLU A CB  1 
ATOM 1305 O O   ? GLU A 1 169 ?  21.249 -10.777  -2.146 1.000 73.780 ? 169 GLU A O   1 
ATOM 1306 C CG  ? GLU A 1 169 ?  23.305  -8.210  -5.231 1.000 73.780 ? 169 GLU A CG  1 
ATOM 1307 C CD  ? GLU A 1 169 ?  24.466  -7.260  -4.983 1.000 73.780 ? 169 GLU A CD  1 
ATOM 1308 O OE1 ? GLU A 1 169 ?  25.301  -7.072  -5.897 1.000 73.780 ? 169 GLU A OE1 1 
ATOM 1309 O OE2 ? GLU A 1 169 ?  24.541  -6.700  -3.867 1.000 73.780 ? 169 GLU A OE2 1 
ATOM 1310 N N   ? GLU A 1 170 ?  19.567  -9.430  -2.483 1.000 75.270 ? 170 GLU A N   1 
ATOM 1311 C CA  ? GLU A 1 170 ?  18.915  -9.587  -1.187 1.000 75.270 ? 170 GLU A CA  1 
ATOM 1312 C C   ? GLU A 1 170 ?  17.719 -10.530  -1.281 1.000 75.270 ? 170 GLU A C   1 
ATOM 1313 C CB  ? GLU A 1 170 ?  18.470  -8.227  -0.641 1.000 75.270 ? 170 GLU A CB  1 
ATOM 1314 O O   ? GLU A 1 170 ?  17.315 -11.131  -0.283 1.000 75.270 ? 170 GLU A O   1 
ATOM 1315 C CG  ? GLU A 1 170 ?  19.624  -7.315  -0.249 1.000 75.270 ? 170 GLU A CG  1 
ATOM 1316 C CD  ? GLU A 1 170 ?  19.192  -6.136   0.608 1.000 75.270 ? 170 GLU A CD  1 
ATOM 1317 O OE1 ? GLU A 1 170 ?  20.060  -5.329   1.011 1.000 75.270 ? 170 GLU A OE1 1 
ATOM 1318 O OE2 ? GLU A 1 170 ?  17.976  -6.019   0.879 1.000 75.270 ? 170 GLU A OE2 1 
ATOM 1319 N N   ? GLY A 1 171 ?  17.267 -10.858  -2.624 1.000 75.960 ? 171 GLY A N   1 
ATOM 1320 C CA  ? GLY A 1 171 ?  16.212 -11.819  -2.903 1.000 75.960 ? 171 GLY A CA  1 
ATOM 1321 C C   ? GLY A 1 171 ?  14.918 -11.513  -2.173 1.000 75.960 ? 171 GLY A C   1 
ATOM 1322 O O   ? GLY A 1 171 ?  14.227 -12.426  -1.715 1.000 75.960 ? 171 GLY A O   1 
ATOM 1323 N N   ? ARG A 1 172 ?  14.532 -10.240  -2.017 1.000 79.290 ? 172 ARG A N   1 
ATOM 1324 C CA  ? ARG A 1 172 ?  13.300  -9.829  -1.353 1.000 79.290 ? 172 ARG A CA  1 
ATOM 1325 C C   ? ARG A 1 172 ?  12.309  -9.241  -2.353 1.000 79.290 ? 172 ARG A C   1 
ATOM 1326 C CB  ? ARG A 1 172 ?  13.597  -8.811  -0.250 1.000 79.290 ? 172 ARG A CB  1 
ATOM 1327 O O   ? ARG A 1 172 ?  12.667  -8.373  -3.152 1.000 79.290 ? 172 ARG A O   1 
ATOM 1328 C CG  ? ARG A 1 172 ?  14.534  -9.328   0.829 1.000 79.290 ? 172 ARG A CG  1 
ATOM 1329 C CD  ? ARG A 1 172 ?  14.879  -8.246   1.843 1.000 79.290 ? 172 ARG A CD  1 
ATOM 1330 N NE  ? ARG A 1 172 ?  15.769  -8.749   2.886 1.000 79.290 ? 172 ARG A NE  1 
ATOM 1331 N NH1 ? ARG A 1 172 ?  16.086  -6.694   3.894 1.000 79.290 ? 172 ARG A NH1 1 
ATOM 1332 N NH2 ? ARG A 1 172 ?  17.117  -8.560   4.736 1.000 79.290 ? 172 ARG A NH2 1 
ATOM 1333 C CZ  ? ARG A 1 172 ?  16.322  -8.000   3.836 1.000 79.290 ? 172 ARG A CZ  1 
ATOM 1334 N N   ? SER A 1 173 ?  11.021  -9.595  -2.246 1.000 82.620 ? 173 SER A N   1 
ATOM 1335 C CA  ? SER A 1 173 ?  10.014  -9.113  -3.185 1.000 82.620 ? 173 SER A CA  1 
ATOM 1336 C C   ? SER A 1 173 ?   8.604  -9.366  -2.662 1.000 82.620 ? 173 SER A C   1 
ATOM 1337 C CB  ? SER A 1 173 ?  10.188  -9.783  -4.549 1.000 82.620 ? 173 SER A CB  1 
ATOM 1338 O O   ? SER A 1 173 ?   8.356 -10.369  -1.989 1.000 82.620 ? 173 SER A O   1 
ATOM 1339 O OG  ? SER A 1 173 ?   9.288  -9.235  -5.497 1.000 82.620 ? 173 SER A OG  1 
ATOM 1340 N N   ? PRO A 1 174 ?   7.731  -8.349  -2.901 1.000 80.780 ? 174 PRO A N   1 
ATOM 1341 C CA  ? PRO A 1 174 ?   6.336  -8.668  -2.589 1.000 80.780 ? 174 PRO A CA  1 
ATOM 1342 C C   ? PRO A 1 174 ?   5.793  -9.822  -3.429 1.000 80.780 ? 174 PRO A C   1 
ATOM 1343 C CB  ? PRO A 1 174 ?   5.597  -7.366  -2.908 1.000 80.780 ? 174 PRO A CB  1 
ATOM 1344 O O   ? PRO A 1 174 ?   6.275 -10.062  -4.539 1.000 80.780 ? 174 PRO A O   1 
ATOM 1345 C CG  ? PRO A 1 174 ?   6.450  -6.682  -3.927 1.000 80.780 ? 174 PRO A CG  1 
ATOM 1346 C CD  ? PRO A 1 174 ?   7.885  -7.036  -3.662 1.000 80.780 ? 174 PRO A CD  1 
ATOM 1347 N N   ? PHE A 1 175 ?   4.801 -10.517  -2.927 1.000 83.290 ? 175 PHE A N   1 
ATOM 1348 C CA  ? PHE A 1 175 ?   4.249 -11.671  -3.627 1.000 83.290 ? 175 PHE A CA  1 
ATOM 1349 C C   ? PHE A 1 175 ?   2.732 -11.712  -3.492 1.000 83.290 ? 175 PHE A C   1 
ATOM 1350 C CB  ? PHE A 1 175 ?   4.860 -12.969  -3.090 1.000 83.290 ? 175 PHE A CB  1 
ATOM 1351 O O   ? PHE A 1 175 ?   2.115 -10.735  -3.064 1.000 83.290 ? 175 PHE A O   1 
ATOM 1352 C CG  ? PHE A 1 175 ?   4.809 -14.113  -4.067 1.000 83.290 ? 175 PHE A CG  1 
ATOM 1353 C CD1 ? PHE A 1 175 ?   4.243 -15.330  -3.705 1.000 83.290 ? 175 PHE A CD1 1 
ATOM 1354 C CD2 ? PHE A 1 175 ?   5.328 -13.972  -5.347 1.000 83.290 ? 175 PHE A CD2 1 
ATOM 1355 C CE1 ? PHE A 1 175 ?   4.195 -16.390  -4.607 1.000 83.290 ? 175 PHE A CE1 1 
ATOM 1356 C CE2 ? PHE A 1 175 ?   5.283 -15.027  -6.254 1.000 83.290 ? 175 PHE A CE2 1 
ATOM 1357 C CZ  ? PHE A 1 175 ?   4.717 -16.236  -5.882 1.000 83.290 ? 175 PHE A CZ  1 
ATOM 1358 N N   ? GLN A 1 176 ?   2.116 -12.854  -3.805 1.000 80.880 ? 176 GLN A N   1 
ATOM 1359 C CA  ? GLN A 1 176 ?   0.663 -12.984  -3.815 1.000 80.880 ? 176 GLN A CA  1 
ATOM 1360 C C   ? GLN A 1 176 ?   0.067 -12.591  -2.466 1.000 80.880 ? 176 GLN A C   1 
ATOM 1361 C CB  ? GLN A 1 176 ?   0.253 -14.413  -4.174 1.000 80.880 ? 176 GLN A CB  1 
ATOM 1362 O O   ? GLN A 1 176 ?   0.544 -13.034  -1.418 1.000 80.880 ? 176 GLN A O   1 
ATOM 1363 C CG  ? GLN A 1 176 ?   0.698 -14.849  -5.563 1.000 80.880 ? 176 GLN A CG  1 
ATOM 1364 C CD  ? GLN A 1 176 ?  -0.019 -14.101  -6.671 1.000 80.880 ? 176 GLN A CD  1 
ATOM 1365 N NE2 ? GLN A 1 176 ?   0.628 -13.989  -7.826 1.000 80.880 ? 176 GLN A NE2 1 
ATOM 1366 O OE1 ? GLN A 1 176 ?  -1.146 -13.629  -6.491 1.000 80.880 ? 176 GLN A OE1 1 
ATOM 1367 N N   ? GLY A 1 177 ?  -0.976 -11.631  -2.643 1.000 79.550 ? 177 GLY A N   1 
ATOM 1368 C CA  ? GLY A 1 177 ?  -1.651 -11.227  -1.420 1.000 79.550 ? 177 GLY A CA  1 
ATOM 1369 C C   ? GLY A 1 177 ?  -1.194  -9.875  -0.906 1.000 79.550 ? 177 GLY A C   1 
ATOM 1370 O O   ? GLY A 1 177 ?  -1.886  -9.243  -0.105 1.000 79.550 ? 177 GLY A O   1 
ATOM 1371 N N   ? ASP A 1 178 ?  -0.094  -9.330  -1.426 1.000 89.150 ? 178 ASP A N   1 
ATOM 1372 C CA  ? ASP A 1 178 ?   0.436  -8.032  -1.019 1.000 89.150 ? 178 ASP A CA  1 
ATOM 1373 C C   ? ASP A 1 178 ?  -0.024  -6.929  -1.970 1.000 89.150 ? 178 ASP A C   1 
ATOM 1374 C CB  ? ASP A 1 178 ?   1.964  -8.071  -0.959 1.000 89.150 ? 178 ASP A CB  1 
ATOM 1375 O O   ? ASP A 1 178 ?   0.350  -5.766  -1.808 1.000 89.150 ? 178 ASP A O   1 
ATOM 1376 C CG  ? ASP A 1 178 ?   2.492  -8.911   0.190 1.000 89.150 ? 178 ASP A CG  1 
ATOM 1377 O OD1 ? ASP A 1 178 ?   1.846  -8.955   1.260 1.000 89.150 ? 178 ASP A OD1 1 
ATOM 1378 O OD2 ? ASP A 1 178 ?   3.564  -9.532   0.027 1.000 89.150 ? 178 ASP A OD2 1 
ATOM 1379 N N   ? SER A 1 179 ?  -0.763  -7.430  -3.053 1.000 93.240 ? 179 SER A N   1 
ATOM 1380 C CA  ? SER A 1 179 ?  -1.297  -6.435  -3.977 1.000 93.240 ? 179 SER A CA  1 
ATOM 1381 C C   ? SER A 1 179 ?  -2.003  -5.310  -3.228 1.000 93.240 ? 179 SER A C   1 
ATOM 1382 C CB  ? SER A 1 179 ?  -2.265  -7.086  -4.966 1.000 93.240 ? 179 SER A CB  1 
ATOM 1383 O O   ? SER A 1 179 ?  -2.753  -5.561  -2.282 1.000 93.240 ? 179 SER A O   1 
ATOM 1384 O OG  ? SER A 1 179 ?  -1.584  -7.999  -5.809 1.000 93.240 ? 179 SER A OG  1 
ATOM 1385 N N   ? GLY A 1 180 ?  -1.546  -4.089  -3.662 1.000 95.530 ? 180 GLY A N   1 
ATOM 1386 C CA  ? GLY A 1 180 ?  -2.261  -2.973  -3.064 1.000 95.530 ? 180 GLY A CA  1 
ATOM 1387 C C   ? GLY A 1 180 ?  -1.580  -2.423  -1.825 1.000 95.530 ? 180 GLY A C   1 
ATOM 1388 O O   ? GLY A 1 180 ?  -1.902  -1.324  -1.369 1.000 95.530 ? 180 GLY A O   1 
ATOM 1389 N N   ? GLY A 1 181 ?  -0.665  -3.122  -1.283 1.000 95.810 ? 181 GLY A N   1 
ATOM 1390 C CA  ? GLY A 1 181 ?   0.119  -2.663  -0.148 1.000 95.810 ? 181 GLY A CA  1 
ATOM 1391 C C   ? GLY A 1 181 ?   1.078  -1.541  -0.500 1.000 95.810 ? 181 GLY A C   1 
ATOM 1392 O O   ? GLY A 1 181 ?   1.474  -1.397  -1.658 1.000 95.810 ? 181 GLY A O   1 
ATOM 1393 N N   ? PRO A 1 182 ?   1.614  -0.792   0.531 1.000 96.860 ? 182 PRO A N   1 
ATOM 1394 C CA  ? PRO A 1 182 ?   2.411   0.412   0.283 1.000 96.860 ? 182 PRO A CA  1 
ATOM 1395 C C   ? PRO A 1 182 ?   3.907   0.120   0.192 1.000 96.860 ? 182 PRO A C   1 
ATOM 1396 C CB  ? PRO A 1 182 ?   2.099   1.297   1.492 1.000 96.860 ? 182 PRO A CB  1 
ATOM 1397 O O   ? PRO A 1 182 ?   4.422  -0.722   0.932 1.000 96.860 ? 182 PRO A O   1 
ATOM 1398 C CG  ? PRO A 1 182 ?   1.855   0.340   2.613 1.000 96.860 ? 182 PRO A CG  1 
ATOM 1399 C CD  ? PRO A 1 182 ?   1.146  -0.866   2.065 1.000 96.860 ? 182 PRO A CD  1 
ATOM 1400 N N   ? LEU A 1 183 ?   4.596   0.721  -0.756 1.000 96.780 ? 183 LEU A N   1 
ATOM 1401 C CA  ? LEU A 1 183 ?   6.036   0.955  -0.726 1.000 96.780 ? 183 LEU A CA  1 
ATOM 1402 C C   ? LEU A 1 183 ?   6.361   2.248   0.015 1.000 96.780 ? 183 LEU A C   1 
ATOM 1403 C CB  ? LEU A 1 183 ?   6.600   1.012  -2.148 1.000 96.780 ? 183 LEU A CB  1 
ATOM 1404 O O   ? LEU A 1 183 ?   6.040   3.339  -0.462 1.000 96.780 ? 183 LEU A O   1 
ATOM 1405 C CG  ? LEU A 1 183 ?   8.124   1.063  -2.271 1.000 96.780 ? 183 LEU A CG  1 
ATOM 1406 C CD1 ? LEU A 1 183 ?   8.728  -0.297  -1.942 1.000 96.780 ? 183 LEU A CD1 1 
ATOM 1407 C CD2 ? LEU A 1 183 ?   8.532   1.512  -3.671 1.000 96.780 ? 183 LEU A CD2 1 
ATOM 1408 N N   ? VAL A 1 184 ?   7.069   2.050   1.178 1.000 97.240 ? 184 VAL A N   1 
ATOM 1409 C CA  ? VAL A 1 184 ?   7.287   3.193   2.058 1.000 97.240 ? 184 VAL A CA  1 
ATOM 1410 C C   ? VAL A 1 184 ?   8.766   3.572   2.058 1.000 97.240 ? 184 VAL A C   1 
ATOM 1411 C CB  ? VAL A 1 184 ?   6.813   2.898   3.499 1.000 97.240 ? 184 VAL A CB  1 
ATOM 1412 O O   ? VAL A 1 184 ?   9.623   2.755   2.404 1.000 97.240 ? 184 VAL A O   1 
ATOM 1413 C CG1 ? VAL A 1 184 ?   6.976   4.132   4.385 1.000 97.240 ? 184 VAL A CG1 1 
ATOM 1414 C CG2 ? VAL A 1 184 ?   5.360   2.426   3.496 1.000 97.240 ? 184 VAL A CG2 1 
ATOM 1415 N N   ? CYS A 1 185 ?   9.090   4.758   1.656 1.000 96.350 ? 185 CYS A N   1 
ATOM 1416 C CA  ? CYS A 1 185 ?  10.419   5.353   1.737 1.000 96.350 ? 185 CYS A CA  1 
ATOM 1417 C C   ? CYS A 1 185 ?  10.436   6.516   2.721 1.000 96.350 ? 185 CYS A C   1 
ATOM 1418 C CB  ? CYS A 1 185 ?  10.876   5.833   0.359 1.000 96.350 ? 185 CYS A CB  1 
ATOM 1419 O O   ? CYS A 1 185 ?   9.751   7.519   2.516 1.000 96.350 ? 185 CYS A O   1 
ATOM 1420 S SG  ? CYS A 1 185 ?  10.735   4.577  -0.932 1.000 96.350 ? 185 CYS A SG  1 
ATOM 1421 N N   ? GLY A 1 186 ?  11.222   6.295   3.851 1.000 94.040 ? 186 GLY A N   1 
ATOM 1422 C CA  ? GLY A 1 186 ?  11.065   7.252   4.935 1.000 94.040 ? 186 GLY A CA  1 
ATOM 1423 C C   ? GLY A 1 186 ?   9.703   7.179   5.601 1.000 94.040 ? 186 GLY A C   1 
ATOM 1424 O O   ? GLY A 1 186 ?   9.294   6.118   6.075 1.000 94.040 ? 186 GLY A O   1 
ATOM 1425 N N   ? GLU A 1 187 ?   8.934   8.210   5.500 1.000 92.390 ? 187 GLU A N   1 
ATOM 1426 C CA  ? GLU A 1 187 ?   7.624   8.229   6.143 1.000 92.390 ? 187 GLU A CA  1 
ATOM 1427 C C   ? GLU A 1 187 ?   6.509   8.430   5.120 1.000 92.390 ? 187 GLU A C   1 
ATOM 1428 C CB  ? GLU A 1 187 ?   7.564   9.325   7.209 1.000 92.390 ? 187 GLU A CB  1 
ATOM 1429 O O   ? GLU A 1 187 ?   5.386   8.788   5.481 1.000 92.390 ? 187 GLU A O   1 
ATOM 1430 C CG  ? GLU A 1 187 ?   8.519   9.105   8.373 1.000 92.390 ? 187 GLU A CG  1 
ATOM 1431 C CD  ? GLU A 1 187 ?   8.330  10.105   9.503 1.000 92.390 ? 187 GLU A CD  1 
ATOM 1432 O OE1 ? GLU A 1 187 ?   8.900   9.898  10.598 1.000 92.390 ? 187 GLU A OE1 1 
ATOM 1433 O OE2 ? GLU A 1 187 ?   7.606  11.103   9.291 1.000 92.390 ? 187 GLU A OE2 1 
ATOM 1434 N N   ? GLU A 1 188 ?   6.815   8.233   3.844 1.000 97.080 ? 188 GLU A N   1 
ATOM 1435 C CA  ? GLU A 1 188 ?   5.834   8.530   2.804 1.000 97.080 ? 188 GLU A CA  1 
ATOM 1436 C C   ? GLU A 1 188 ?   5.577   7.311   1.924 1.000 97.080 ? 188 GLU A C   1 
ATOM 1437 C CB  ? GLU A 1 188 ?   6.301   9.709   1.947 1.000 97.080 ? 188 GLU A CB  1 
ATOM 1438 O O   ? GLU A 1 188 ?   6.473   6.490   1.714 1.000 97.080 ? 188 GLU A O   1 
ATOM 1439 C CG  ? GLU A 1 188 ?   6.451  11.011   2.720 1.000 97.080 ? 188 GLU A CG  1 
ATOM 1440 C CD  ? GLU A 1 188 ?   6.904  12.175   1.854 1.000 97.080 ? 188 GLU A CD  1 
ATOM 1441 O OE1 ? GLU A 1 188 ?   6.487  13.326   2.117 1.000 97.080 ? 188 GLU A OE1 1 
ATOM 1442 O OE2 ? GLU A 1 188 ?   7.682  11.934   0.904 1.000 97.080 ? 188 GLU A OE2 1 
ATOM 1443 N N   ? ALA A 1 189 ?   4.392   7.254   1.376 1.000 97.340 ? 189 ALA A N   1 
ATOM 1444 C CA  ? ALA A 1 189 ?   4.000   6.232   0.410 1.000 97.340 ? 189 ALA A CA  1 
ATOM 1445 C C   ? ALA A 1 189 ?   4.502   6.579  -0.989 1.000 97.340 ? 189 ALA A C   1 
ATOM 1446 C CB  ? ALA A 1 189 ?   2.482   6.063   0.400 1.000 97.340 ? 189 ALA A CB  1 
ATOM 1447 O O   ? ALA A 1 189 ?   4.077   7.575  -1.579 1.000 97.340 ? 189 ALA A O   1 
ATOM 1448 N N   ? GLN A 1 190 ?   5.351   5.701  -1.473 1.000 97.720 ? 190 GLN A N   1 
ATOM 1449 C CA  ? GLN A 1 190 ?   5.946   5.980  -2.776 1.000 97.720 ? 190 GLN A CA  1 
ATOM 1450 C C   ? GLN A 1 190 ?   5.360   5.075  -3.855 1.000 97.720 ? 190 GLN A C   1 
ATOM 1451 C CB  ? GLN A 1 190 ?   7.466   5.813  -2.719 1.000 97.720 ? 190 GLN A CB  1 
ATOM 1452 O O   ? GLN A 1 190 ?   5.424   5.396  -5.043 1.000 97.720 ? 190 GLN A O   1 
ATOM 1453 C CG  ? GLN A 1 190 ?   8.164   6.830  -1.826 1.000 97.720 ? 190 GLN A CG  1 
ATOM 1454 C CD  ? GLN A 1 190 ?   8.082   8.243  -2.373 1.000 97.720 ? 190 GLN A CD  1 
ATOM 1455 N NE2 ? GLN A 1 190 ?   7.987   9.221  -1.477 1.000 97.720 ? 190 GLN A NE2 1 
ATOM 1456 O OE1 ? GLN A 1 190 ?   8.105   8.455  -3.589 1.000 97.720 ? 190 GLN A OE1 1 
ATOM 1457 N N   ? GLY A 1 191 ?   4.778   4.013  -3.492 1.000 97.260 ? 191 GLY A N   1 
ATOM 1458 C CA  ? GLY A 1 191 ?   4.265   3.077  -4.478 1.000 97.260 ? 191 GLY A CA  1 
ATOM 1459 C C   ? GLY A 1 191 ?   3.200   2.150  -3.923 1.000 97.260 ? 191 GLY A C   1 
ATOM 1460 O O   ? GLY A 1 191 ?   3.044   2.033  -2.706 1.000 97.260 ? 191 GLY A O   1 
ATOM 1461 N N   ? ILE A 1 192 ?   2.491   1.508  -4.894 1.000 97.830 ? 192 ILE A N   1 
ATOM 1462 C CA  ? ILE A 1 192 ?   1.492   0.487  -4.600 1.000 97.830 ? 192 ILE A CA  1 
ATOM 1463 C C   ? ILE A 1 192 ?   1.882  -0.826  -5.276 1.000 97.830 ? 192 ILE A C   1 
ATOM 1464 C CB  ? ILE A 1 192 ?   0.083   0.926  -5.057 1.000 97.830 ? 192 ILE A CB  1 
ATOM 1465 O O   ? ILE A 1 192 ?   2.196  -0.849  -6.468 1.000 97.830 ? 192 ILE A O   1 
ATOM 1466 C CG1 ? ILE A 1 192 ?  -0.325   2.225  -4.352 1.000 97.830 ? 192 ILE A CG1 1 
ATOM 1467 C CG2 ? ILE A 1 192 ?  -0.940  -0.183  -4.796 1.000 97.830 ? 192 ILE A CG2 1 
ATOM 1468 C CD1 ? ILE A 1 192 ?  -1.553   2.896  -4.953 1.000 97.830 ? 192 ILE A CD1 1 
ATOM 1469 N N   ? VAL A 1 193 ?   1.985  -1.872  -4.468 1.000 95.530 ? 193 VAL A N   1 
ATOM 1470 C CA  ? VAL A 1 193 ?   2.321  -3.168  -5.049 1.000 95.530 ? 193 VAL A CA  1 
ATOM 1471 C C   ? VAL A 1 193 ?   1.368  -3.481  -6.200 1.000 95.530 ? 193 VAL A C   1 
ATOM 1472 C CB  ? VAL A 1 193 ?   2.268  -4.294  -3.993 1.000 95.530 ? 193 VAL A CB  1 
ATOM 1473 O O   ? VAL A 1 193 ?   0.154  -3.573  -6.002 1.000 95.530 ? 193 VAL A O   1 
ATOM 1474 C CG1 ? VAL A 1 193 ?   2.581  -5.647  -4.630 1.000 95.530 ? 193 VAL A CG1 1 
ATOM 1475 C CG2 ? VAL A 1 193 ?   3.240  -4.000  -2.851 1.000 95.530 ? 193 VAL A CG2 1 
ATOM 1476 N N   ? SER A 1 194 ?   1.907  -3.643  -7.460 1.000 93.840 ? 194 SER A N   1 
ATOM 1477 C CA  ? SER A 1 194 ?   1.102  -3.829  -8.663 1.000 93.840 ? 194 SER A CA  1 
ATOM 1478 C C   ? SER A 1 194 ?   1.430  -5.152  -9.348 1.000 93.840 ? 194 SER A C   1 
ATOM 1479 C CB  ? SER A 1 194 ?   1.321  -2.673  -9.639 1.000 93.840 ? 194 SER A CB  1 
ATOM 1480 O O   ? SER A 1 194 ?   0.621  -6.082  -9.332 1.000 93.840 ? 194 SER A O   1 
ATOM 1481 O OG  ? SER A 1 194 ?   0.391  -2.732 -10.706 1.000 93.840 ? 194 SER A OG  1 
ATOM 1482 N N   ? LEU A 1 195 ?   2.699  -5.269  -9.850 1.000 90.140 ? 195 LEU A N   1 
ATOM 1483 C CA  ? LEU A 1 195 ?   3.130  -6.448 -10.594 1.000 90.140 ? 195 LEU A CA  1 
ATOM 1484 C C   ? LEU A 1 195 ?   4.341  -7.095  -9.930 1.000 90.140 ? 195 LEU A C   1 
ATOM 1485 C CB  ? LEU A 1 195 ?   3.464  -6.076 -12.041 1.000 90.140 ? 195 LEU A CB  1 
ATOM 1486 O O   ? LEU A 1 195 ?   5.244  -6.398  -9.461 1.000 90.140 ? 195 LEU A O   1 
ATOM 1487 C CG  ? LEU A 1 195 ?   2.346  -5.410 -12.845 1.000 90.140 ? 195 LEU A CG  1 
ATOM 1488 C CD1 ? LEU A 1 195 ?   2.919  -4.726 -14.082 1.000 90.140 ? 195 LEU A CD1 1 
ATOM 1489 C CD2 ? LEU A 1 195 ?   1.286  -6.433 -13.236 1.000 90.140 ? 195 LEU A CD2 1 
ATOM 1490 N N   ? GLY A 1 196 ?   4.336  -8.352  -9.846 1.000 86.680 ? 196 GLY A N   1 
ATOM 1491 C CA  ? GLY A 1 196 ?   5.489  -9.087  -9.351 1.000 86.680 ? 196 GLY A CA  1 
ATOM 1492 C C   ? GLY A 1 196 ?   5.743 -10.378 -10.106 1.000 86.680 ? 196 GLY A C   1 
ATOM 1493 O O   ? GLY A 1 196 ?   4.874 -10.855 -10.840 1.000 86.680 ? 196 GLY A O   1 
ATOM 1494 N N   ? SER A 1 197 ?   7.017 -10.907 -10.050 1.000 81.790 ? 197 SER A N   1 
ATOM 1495 C CA  ? SER A 1 197 ?   7.371 -12.162 -10.706 1.000 81.790 ? 197 SER A CA  1 
ATOM 1496 C C   ? SER A 1 197 ?   6.673 -13.346 -10.046 1.000 81.790 ? 197 SER A C   1 
ATOM 1497 C CB  ? SER A 1 197 ?   8.885 -12.373 -10.680 1.000 81.790 ? 197 SER A CB  1 
ATOM 1498 O O   ? SER A 1 197 ?   6.355 -13.302  -8.855 1.000 81.790 ? 197 SER A O   1 
ATOM 1499 O OG  ? SER A 1 197 ?   9.334 -12.633  -9.361 1.000 81.790 ? 197 SER A OG  1 
ATOM 1500 N N   ? GLU A 1 198 ?   6.358 -14.380 -10.759 1.000 77.130 ? 198 GLU A N   1 
ATOM 1501 C CA  ? GLU A 1 198 ?   5.670 -15.585 -10.306 1.000 77.130 ? 198 GLU A CA  1 
ATOM 1502 C C   ? GLU A 1 198 ?   6.543 -16.394  -9.351 1.000 77.130 ? 198 GLU A C   1 
ATOM 1503 C CB  ? GLU A 1 198 ?   5.257 -16.449 -11.501 1.000 77.130 ? 198 GLU A CB  1 
ATOM 1504 O O   ? GLU A 1 198 ?   6.033 -17.179  -8.550 1.000 77.130 ? 198 GLU A O   1 
ATOM 1505 C CG  ? GLU A 1 198 ?   4.154 -15.835 -12.352 1.000 77.130 ? 198 GLU A CG  1 
ATOM 1506 C CD  ? GLU A 1 198 ?   3.676 -16.752 -13.466 1.000 77.130 ? 198 GLU A CD  1 
ATOM 1507 O OE1 ? GLU A 1 198 ?   2.715 -16.388 -14.182 1.000 77.130 ? 198 GLU A OE1 1 
ATOM 1508 O OE2 ? GLU A 1 198 ?   4.266 -17.845 -13.624 1.000 77.130 ? 198 GLU A OE2 1 
ATOM 1509 N N   ? ASP A 1 199 ?   7.830 -16.082  -9.359 1.000 78.110 ? 199 ASP A N   1 
ATOM 1510 C CA  ? ASP A 1 199 ?   8.763 -16.826  -8.519 1.000 78.110 ? 199 ASP A CA  1 
ATOM 1511 C C   ? ASP A 1 199 ?   9.245 -15.975  -7.347 1.000 78.110 ? 199 ASP A C   1 
ATOM 1512 C CB  ? ASP A 1 199 ?   9.958 -17.312  -9.343 1.000 78.110 ? 199 ASP A CB  1 
ATOM 1513 O O   ? ASP A 1 199 ?  10.066 -16.423  -6.543 1.000 78.110 ? 199 ASP A O   1 
ATOM 1514 C CG  ? ASP A 1 199 ?  10.673 -16.187 -10.070 1.000 78.110 ? 199 ASP A CG  1 
ATOM 1515 O OD1 ? ASP A 1 199 ?  10.213 -15.027 -10.001 1.000 78.110 ? 199 ASP A OD1 1 
ATOM 1516 O OD2 ? ASP A 1 199 ?  11.705 -16.464 -10.719 1.000 78.110 ? 199 ASP A OD2 1 
ATOM 1517 N N   ? GLY A 1 200 ?   8.583 -14.726  -7.240 1.000 76.200 ? 200 GLY A N   1 
ATOM 1518 C CA  ? GLY A 1 200 ?   8.851 -13.912  -6.065 1.000 76.200 ? 200 GLY A CA  1 
ATOM 1519 C C   ? GLY A 1 200 ?  10.250 -13.323  -6.054 1.000 76.200 ? 200 GLY A C   1 
ATOM 1520 O O   ? GLY A 1 200 ?  10.782 -12.995  -4.991 1.000 76.200 ? 200 GLY A O   1 
ATOM 1521 N N   ? ILE A 1 201 ?  10.779 -13.339  -7.321 1.000 82.900 ? 201 ILE A N   1 
ATOM 1522 C CA  ? ILE A 1 201 ?  12.122 -12.798  -7.502 1.000 82.900 ? 201 ILE A CA  1 
ATOM 1523 C C   ? ILE A 1 201 ?  12.038 -11.410  -8.134 1.000 82.900 ? 201 ILE A C   1 
ATOM 1524 C CB  ? ILE A 1 201 ?  12.995 -13.730  -8.371 1.000 82.900 ? 201 ILE A CB  1 
ATOM 1525 O O   ? ILE A 1 201 ?  11.289 -11.201  -9.091 1.000 82.900 ? 201 ILE A O   1 
ATOM 1526 C CG1 ? ILE A 1 201 ?  13.162 -15.094  -7.690 1.000 82.900 ? 201 ILE A CG1 1 
ATOM 1527 C CG2 ? ILE A 1 201 ?  14.357 -13.088  -8.652 1.000 82.900 ? 201 ILE A CG2 1 
ATOM 1528 C CD1 ? ILE A 1 201 ?  13.822 -16.147  -8.568 1.000 82.900 ? 201 ILE A CD1 1 
ATOM 1529 N N   ? PRO A 1 202 ?  12.742 -10.398  -7.561 1.000 85.080 ? 202 PRO A N   1 
ATOM 1530 C CA  ? PRO A 1 202 ?  12.809  -9.079  -8.196 1.000 85.080 ? 202 PRO A CA  1 
ATOM 1531 C C   ? PRO A 1 202 ?  13.177  -9.155  -9.676 1.000 85.080 ? 202 PRO A C   1 
ATOM 1532 C CB  ? PRO A 1 202 ?  13.899  -8.359  -7.399 1.000 85.080 ? 202 PRO A CB  1 
ATOM 1533 O O   ? PRO A 1 202 ?  13.809 -10.122 -10.110 1.000 85.080 ? 202 PRO A O   1 
ATOM 1534 C CG  ? PRO A 1 202 ?  13.951  -9.076  -6.088 1.000 85.080 ? 202 PRO A CG  1 
ATOM 1535 C CD  ? PRO A 1 202 ?  13.611 -10.520  -6.321 1.000 85.080 ? 202 PRO A CD  1 
ATOM 1536 N N   ? PRO A 1 203 ?  12.795  -8.119 -10.367 1.000 91.520 ? 203 PRO A N   1 
ATOM 1537 C CA  ? PRO A 1 203 ?  12.186  -6.871  -9.899 1.000 91.520 ? 203 PRO A CA  1 
ATOM 1538 C C   ? PRO A 1 203 ?  10.668  -6.968  -9.770 1.000 91.520 ? 203 PRO A C   1 
ATOM 1539 C CB  ? PRO A 1 203 ?  12.578  -5.861 -10.980 1.000 91.520 ? 203 PRO A CB  1 
ATOM 1540 O O   ? PRO A 1 203 ?  10.039  -7.795 -10.435 1.000 91.520 ? 203 PRO A O   1 
ATOM 1541 C CG  ? PRO A 1 203 ?  12.656  -6.660 -12.241 1.000 91.520 ? 203 PRO A CG  1 
ATOM 1542 C CD  ? PRO A 1 203 ?  13.150  -8.037 -11.903 1.000 91.520 ? 203 PRO A CD  1 
ATOM 1543 N N   ? ALA A 1 204 ?  10.098  -6.245  -8.828 1.000 92.020 ? 204 ALA A N   1 
ATOM 1544 C CA  ? ALA A 1 204 ?   8.663  -5.993  -8.726 1.000 92.020 ? 204 ALA A CA  1 
ATOM 1545 C C   ? ALA A 1 204 ?   8.308  -4.616  -9.282 1.000 92.020 ? 204 ALA A C   1 
ATOM 1546 C CB  ? ALA A 1 204 ?   8.203  -6.113  -7.276 1.000 92.020 ? 204 ALA A CB  1 
ATOM 1547 O O   ? ALA A 1 204 ?   9.154  -3.721  -9.328 1.000 92.020 ? 204 ALA A O   1 
ATOM 1548 N N   ? VAL A 1 205 ?   7.076  -4.509  -9.810 1.000 94.180 ? 205 VAL A N   1 
ATOM 1549 C CA  ? VAL A 1 205 ?   6.588  -3.253 -10.371 1.000 94.180 ? 205 VAL A CA  1 
ATOM 1550 C C   ? VAL A 1 205 ?   5.530  -2.651  -9.449 1.000 94.180 ? 205 VAL A C   1 
ATOM 1551 C CB  ? VAL A 1 205 ?   6.007  -3.452 -11.789 1.000 94.180 ? 205 VAL A CB  1 
ATOM 1552 O O   ? VAL A 1 205 ?   4.584  -3.334  -9.050 1.000 94.180 ? 205 VAL A O   1 
ATOM 1553 C CG1 ? VAL A 1 205 ?   5.358  -2.165 -12.293 1.000 94.180 ? 205 VAL A CG1 1 
ATOM 1554 C CG2 ? VAL A 1 205 ?   7.099  -3.916 -12.752 1.000 94.180 ? 205 VAL A CG2 1 
ATOM 1555 N N   ? TYR A 1 206 ?   5.755  -1.441  -9.102 1.000 96.340 ? 206 TYR A N   1 
ATOM 1556 C CA  ? TYR A 1 206 ?   4.835  -0.669  -8.274 1.000 96.340 ? 206 TYR A CA  1 
ATOM 1557 C C   ? TYR A 1 206 ?   4.185   0.450  -9.079 1.000 96.340 ? 206 TYR A C   1 
ATOM 1558 C CB  ? TYR A 1 206 ?   5.565  -0.083  -7.061 1.000 96.340 ? 206 TYR A CB  1 
ATOM 1559 O O   ? TYR A 1 206 ?   4.793   0.991 -10.006 1.000 96.340 ? 206 TYR A O   1 
ATOM 1560 C CG  ? TYR A 1 206 ?   5.943  -1.113  -6.025 1.000 96.340 ? 206 TYR A CG  1 
ATOM 1561 C CD1 ? TYR A 1 206 ?   5.340  -1.120  -4.769 1.000 96.340 ? 206 TYR A CD1 1 
ATOM 1562 C CD2 ? TYR A 1 206 ?   6.904  -2.080  -6.299 1.000 96.340 ? 206 TYR A CD2 1 
ATOM 1563 C CE1 ? TYR A 1 206 ?   5.687  -2.066  -3.810 1.000 96.340 ? 206 TYR A CE1 1 
ATOM 1564 C CE2 ? TYR A 1 206 ?   7.259  -3.031  -5.347 1.000 96.340 ? 206 TYR A CE2 1 
ATOM 1565 O OH  ? TYR A 1 206 ?   6.993  -3.956  -3.163 1.000 96.340 ? 206 TYR A OH  1 
ATOM 1566 C CZ  ? TYR A 1 206 ?   6.646  -3.017  -4.108 1.000 96.340 ? 206 TYR A CZ  1 
ATOM 1567 N N   ? THR A 1 207 ?   2.871   0.732  -8.740 1.000 97.330 ? 207 THR A N   1 
ATOM 1568 C CA  ? THR A 1 207 ?   2.248   1.957  -9.229 1.000 97.330 ? 207 THR A CA  1 
ATOM 1569 C C   ? THR A 1 207 ?   2.794   3.174  -8.488 1.000 97.330 ? 207 THR A C   1 
ATOM 1570 C CB  ? THR A 1 207 ?   0.717   1.904  -9.077 1.000 97.330 ? 207 THR A CB  1 
ATOM 1571 O O   ? THR A 1 207 ?   2.841   3.188  -7.256 1.000 97.330 ? 207 THR A O   1 
ATOM 1572 C CG2 ? THR A 1 207 ?   0.071   3.199  -9.559 1.000 97.330 ? 207 THR A CG2 1 
ATOM 1573 O OG1 ? THR A 1 207 ?   0.203   0.811  -9.848 1.000 97.330 ? 207 THR A OG1 1 
ATOM 1574 N N   ? LYS A 1 208 ?   3.295   4.203  -9.251 1.000 96.900 ? 208 LYS A N   1 
ATOM 1575 C CA  ? LYS A 1 208 ?   3.874   5.416  -8.680 1.000 96.900 ? 208 LYS A CA  1 
ATOM 1576 C C   ? LYS A 1 208 ?   2.791   6.324  -8.106 1.000 96.900 ? 208 LYS A C   1 
ATOM 1577 C CB  ? LYS A 1 208 ?   4.686   6.170  -9.734 1.000 96.900 ? 208 LYS A CB  1 
ATOM 1578 O O   ? LYS A 1 208 ?   2.024   6.935  -8.854 1.000 96.900 ? 208 LYS A O   1 
ATOM 1579 C CG  ? LYS A 1 208 ?   5.958   5.455 -10.164 1.000 96.900 ? 208 LYS A CG  1 
ATOM 1580 C CD  ? LYS A 1 208 ?   6.765   6.291 -11.149 1.000 96.900 ? 208 LYS A CD  1 
ATOM 1581 C CE  ? LYS A 1 208 ?   7.964   5.522 -11.687 1.000 96.900 ? 208 LYS A CE  1 
ATOM 1582 N NZ  ? LYS A 1 208 ?   8.691   6.294 -12.739 1.000 96.900 ? 208 LYS A NZ  1 
ATOM 1583 N N   ? VAL A 1 209 ?   2.787   6.456  -6.759 1.000 97.770 ? 209 VAL A N   1 
ATOM 1584 C CA  ? VAL A 1 209 ?   1.770   7.275  -6.108 1.000 97.770 ? 209 VAL A CA  1 
ATOM 1585 C C   ? VAL A 1 209 ?   1.938   8.735  -6.525 1.000 97.770 ? 209 VAL A C   1 
ATOM 1586 C CB  ? VAL A 1 209 ?   1.839   7.149  -4.570 1.000 97.770 ? 209 VAL A CB  1 
ATOM 1587 O O   ? VAL A 1 209 ?   0.953   9.430  -6.785 1.000 97.770 ? 209 VAL A O   1 
ATOM 1588 C CG1 ? VAL A 1 209 ?   0.869   8.124  -3.904 1.000 97.770 ? 209 VAL A CG1 1 
ATOM 1589 C CG2 ? VAL A 1 209 ?   1.539   5.715  -4.139 1.000 97.770 ? 209 VAL A CG2 1 
ATOM 1590 N N   ? SER A 1 210 ?   3.161   9.203  -6.639 1.000 96.820 ? 210 SER A N   1 
ATOM 1591 C CA  ? SER A 1 210 ?   3.462  10.597  -6.949 1.000 96.820 ? 210 SER A CA  1 
ATOM 1592 C C   ? SER A 1 210 ?   2.833  11.016  -8.274 1.000 96.820 ? 210 SER A C   1 
ATOM 1593 C CB  ? SER A 1 210 ?   4.974  10.821  -6.999 1.000 96.820 ? 210 SER A CB  1 
ATOM 1594 O O   ? SER A 1 210 ?   2.365  12.148  -8.414 1.000 96.820 ? 210 SER A O   1 
ATOM 1595 O OG  ? SER A 1 210 ?   5.577   9.966  -7.955 1.000 96.820 ? 210 SER A OG  1 
ATOM 1596 N N   ? THR A 1 211 ?   2.782  10.143  -9.218 1.000 96.540 ? 211 THR A N   1 
ATOM 1597 C CA  ? THR A 1 211 ?   2.226  10.419 -10.538 1.000 96.540 ? 211 THR A CA  1 
ATOM 1598 C C   ? THR A 1 211 ?   0.726  10.685 -10.448 1.000 96.540 ? 211 THR A C   1 
ATOM 1599 C CB  ? THR A 1 211 ?   2.486   9.252 -11.509 1.000 96.540 ? 211 THR A CB  1 
ATOM 1600 O O   ? THR A 1 211 ?   0.170  11.420 -11.267 1.000 96.540 ? 211 THR A O   1 
ATOM 1601 C CG2 ? THR A 1 211 ?   1.829   9.506 -12.862 1.000 96.540 ? 211 THR A CG2 1 
ATOM 1602 O OG1 ? THR A 1 211 ?   3.898   9.101 -11.697 1.000 96.540 ? 211 THR A OG1 1 
ATOM 1603 N N   ? PHE A 1 212 ?   0.063  10.176  -9.389 1.000 97.350 ? 212 PHE A N   1 
ATOM 1604 C CA  ? PHE A 1 212 ?  -1.394  10.205  -9.330 1.000 97.350 ? 212 PHE A CA  1 
ATOM 1605 C C   ? PHE A 1 212 ?  -1.872  11.103  -8.196 1.000 97.350 ? 212 PHE A C   1 
ATOM 1606 C CB  ? PHE A 1 212 ?  -1.954   8.791  -9.152 1.000 97.350 ? 212 PHE A CB  1 
ATOM 1607 O O   ? PHE A 1 212 ?  -3.047  11.069  -7.823 1.000 97.350 ? 212 PHE A O   1 
ATOM 1608 C CG  ? PHE A 1 212 ?  -1.643   7.866 -10.298 1.000 97.350 ? 212 PHE A CG  1 
ATOM 1609 C CD1 ? PHE A 1 212 ?  -2.404   7.895 -11.460 1.000 97.350 ? 212 PHE A CD1 1 
ATOM 1610 C CD2 ? PHE A 1 212 ?  -0.588   6.966 -10.212 1.000 97.350 ? 212 PHE A CD2 1 
ATOM 1611 C CE1 ? PHE A 1 212 ?  -2.118   7.040 -12.522 1.000 97.350 ? 212 PHE A CE1 1 
ATOM 1612 C CE2 ? PHE A 1 212 ?  -0.297   6.109 -11.269 1.000 97.350 ? 212 PHE A CE2 1 
ATOM 1613 C CZ  ? PHE A 1 212 ?  -1.063   6.147 -12.422 1.000 97.350 ? 212 PHE A CZ  1 
ATOM 1614 N N   ? LEU A 1 213 ?  -1.020  11.939  -7.674 1.000 97.320 ? 213 LEU A N   1 
ATOM 1615 C CA  ? LEU A 1 213 ?  -1.365  12.770  -6.526 1.000 97.320 ? 213 LEU A CA  1 
ATOM 1616 C C   ? LEU A 1 213 ?  -2.509  13.720  -6.867 1.000 97.320 ? 213 LEU A C   1 
ATOM 1617 C CB  ? LEU A 1 213 ?  -0.146  13.568  -6.055 1.000 97.320 ? 213 LEU A CB  1 
ATOM 1618 O O   ? LEU A 1 213 ?  -3.453  13.866  -6.087 1.000 97.320 ? 213 LEU A O   1 
ATOM 1619 C CG  ? LEU A 1 213 ?   0.851  12.822  -5.167 1.000 97.320 ? 213 LEU A CG  1 
ATOM 1620 C CD1 ? LEU A 1 213 ?   2.046  13.713  -4.848 1.000 97.320 ? 213 LEU A CD1 1 
ATOM 1621 C CD2 ? LEU A 1 213 ?   0.174  12.347  -3.886 1.000 97.320 ? 213 LEU A CD2 1 
ATOM 1622 N N   ? PRO A 1 214 ?  -2.341  14.368  -8.040 1.000 96.950 ? 214 PRO A N   1 
ATOM 1623 C CA  ? PRO A 1 214 ?  -3.443  15.262  -8.403 1.000 96.950 ? 214 PRO A CA  1 
ATOM 1624 C C   ? PRO A 1 214 ?  -4.789  14.543  -8.469 1.000 96.950 ? 214 PRO A C   1 
ATOM 1625 C CB  ? PRO A 1 214 ?  -3.034  15.782  -9.783 1.000 96.950 ? 214 PRO A CB  1 
ATOM 1626 O O   ? PRO A 1 214 ?  -5.796  15.064  -7.983 1.000 96.950 ? 214 PRO A O   1 
ATOM 1627 C CG  ? PRO A 1 214 ?  -1.540  15.773  -9.768 1.000 96.950 ? 214 PRO A CG  1 
ATOM 1628 C CD  ? PRO A 1 214 ?  -1.078  14.558  -9.016 1.000 96.950 ? 214 PRO A CD  1 
ATOM 1629 N N   ? TRP A 1 215 ?  -4.819  13.372  -9.057 1.000 97.790 ? 215 TRP A N   1 
ATOM 1630 C CA  ? TRP A 1 215 ?  -6.042  12.583  -9.157 1.000 97.790 ? 215 TRP A CA  1 
ATOM 1631 C C   ? TRP A 1 215 ?  -6.546  12.181  -7.775 1.000 97.790 ? 215 TRP A C   1 
ATOM 1632 C CB  ? TRP A 1 215 ?  -5.808  11.335 -10.012 1.000 97.790 ? 215 TRP A CB  1 
ATOM 1633 O O   ? TRP A 1 215 ?  -7.741  12.283  -7.489 1.000 97.790 ? 215 TRP A O   1 
ATOM 1634 C CG  ? TRP A 1 215 ?  -6.956  10.370 -10.010 1.000 97.790 ? 215 TRP A CG  1 
ATOM 1635 C CD1 ? TRP A 1 215 ?  -8.090  10.437 -10.771 1.000 97.790 ? 215 TRP A CD1 1 
ATOM 1636 C CD2 ? TRP A 1 215 ?  -7.083   9.196  -9.202 1.000 97.790 ? 215 TRP A CD2 1 
ATOM 1637 C CE2 ? TRP A 1 215 ?  -8.321   8.598  -9.526 1.000 97.790 ? 215 TRP A CE2 1 
ATOM 1638 C CE3 ? TRP A 1 215 ?  -6.270   8.591  -8.234 1.000 97.790 ? 215 TRP A CE3 1 
ATOM 1639 N NE1 ? TRP A 1 215 ?  -8.915   9.374 -10.485 1.000 97.790 ? 215 TRP A NE1 1 
ATOM 1640 C CH2 ? TRP A 1 215 ?  -7.949   6.850  -7.974 1.000 97.790 ? 215 TRP A CH2 1 
ATOM 1641 C CZ2 ? TRP A 1 215 ?  -8.764   7.422  -8.917 1.000 97.790 ? 215 TRP A CZ2 1 
ATOM 1642 C CZ3 ? TRP A 1 215 ?  -6.713   7.421  -7.629 1.000 97.790 ? 215 TRP A CZ3 1 
ATOM 1643 N N   ? ILE A 1 216 ?  -5.657  11.741  -6.888 1.000 98.020 ? 216 ILE A N   1 
ATOM 1644 C CA  ? ILE A 1 216 ?  -5.991  11.303  -5.538 1.000 98.020 ? 216 ILE A CA  1 
ATOM 1645 C C   ? ILE A 1 216 ?  -6.641  12.451  -4.769 1.000 98.020 ? 216 ILE A C   1 
ATOM 1646 C CB  ? ILE A 1 216 ?  -4.743  10.792  -4.784 1.000 98.020 ? 216 ILE A CB  1 
ATOM 1647 O O   ? ILE A 1 216 ?  -7.718  12.287  -4.190 1.000 98.020 ? 216 ILE A O   1 
ATOM 1648 C CG1 ? ILE A 1 216 ?  -4.207   9.515  -5.442 1.000 98.020 ? 216 ILE A CG1 1 
ATOM 1649 C CG2 ? ILE A 1 216 ?  -5.064  10.554  -3.306 1.000 98.020 ? 216 ILE A CG2 1 
ATOM 1650 C CD1 ? ILE A 1 216 ?  -2.810   9.121  -4.983 1.000 98.020 ? 216 ILE A CD1 1 
ATOM 1651 N N   ? GLN A 1 217 ?  -6.051  13.562  -4.803 1.000 97.220 ? 217 GLN A N   1 
ATOM 1652 C CA  ? GLN A 1 217 ?  -6.511  14.722  -4.047 1.000 97.220 ? 217 GLN A CA  1 
ATOM 1653 C C   ? GLN A 1 217 ?  -7.851  15.226  -4.573 1.000 97.220 ? 217 GLN A C   1 
ATOM 1654 C CB  ? GLN A 1 217 ?  -5.472  15.843  -4.097 1.000 97.220 ? 217 GLN A CB  1 
ATOM 1655 O O   ? GLN A 1 217 ?  -8.754  15.536  -3.793 1.000 97.220 ? 217 GLN A O   1 
ATOM 1656 C CG  ? GLN A 1 217 ?  -4.212  15.550  -3.292 1.000 97.220 ? 217 GLN A CG  1 
ATOM 1657 C CD  ? GLN A 1 217 ?  -3.133  16.598  -3.490 1.000 97.220 ? 217 GLN A CD  1 
ATOM 1658 N NE2 ? GLN A 1 217 ?  -2.293  16.782  -2.477 1.000 97.220 ? 217 GLN A NE2 1 
ATOM 1659 O OE1 ? GLN A 1 217 ?  -3.054  17.236  -4.544 1.000 97.220 ? 217 GLN A OE1 1 
ATOM 1660 N N   ? GLU A 1 218 ?  -7.939  15.308  -5.868 1.000 97.450 ? 218 GLU A N   1 
ATOM 1661 C CA  ? GLU A 1 218 ?  -9.178  15.757  -6.494 1.000 97.450 ? 218 GLU A CA  1 
ATOM 1662 C C   ? GLU A 1 218 ? -10.329  14.803  -6.188 1.000 97.450 ? 218 GLU A C   1 
ATOM 1663 C CB  ? GLU A 1 218 ?  -8.997  15.894  -8.008 1.000 97.450 ? 218 GLU A CB  1 
ATOM 1664 O O   ? GLU A 1 218 ? -11.447  15.240  -5.905 1.000 97.450 ? 218 GLU A O   1 
ATOM 1665 C CG  ? GLU A 1 218 ? -10.220  16.446  -8.726 1.000 97.450 ? 218 GLU A CG  1 
ATOM 1666 C CD  ? GLU A 1 218 ? -10.592  17.852  -8.283 1.000 97.450 ? 218 GLU A CD  1 
ATOM 1667 O OE1 ? GLU A 1 218 ? -11.772  18.243  -8.430 1.000 97.450 ? 218 GLU A OE1 1 
ATOM 1668 O OE2 ? GLU A 1 218 ?  -9.695  18.570  -7.787 1.000 97.450 ? 218 GLU A OE2 1 
ATOM 1669 N N   ? THR A 1 219 ? -10.107  13.565  -6.290 1.000 97.320 ? 219 THR A N   1 
ATOM 1670 C CA  ? THR A 1 219 ? -11.129  12.554  -6.042 1.000 97.320 ? 219 THR A CA  1 
ATOM 1671 C C   ? THR A 1 219 ? -11.608  12.614  -4.594 1.000 97.320 ? 219 THR A C   1 
ATOM 1672 C CB  ? THR A 1 219 ? -10.604  11.140  -6.354 1.000 97.320 ? 219 THR A CB  1 
ATOM 1673 O O   ? THR A 1 219 ? -12.812  12.560  -4.330 1.000 97.320 ? 219 THR A O   1 
ATOM 1674 C CG2 ? THR A 1 219 ? -11.684  10.089  -6.120 1.000 97.320 ? 219 THR A CG2 1 
ATOM 1675 O OG1 ? THR A 1 219 ? -10.186  11.084  -7.723 1.000 97.320 ? 219 THR A OG1 1 
ATOM 1676 N N   ? MET A 1 220 ? -10.662  12.723  -3.622 1.000 96.590 ? 220 MET A N   1 
ATOM 1677 C CA  ? MET A 1 220 ? -11.004  12.793  -2.205 1.000 96.590 ? 220 MET A CA  1 
ATOM 1678 C C   ? MET A 1 220 ? -11.816  14.049  -1.903 1.000 96.590 ? 220 MET A C   1 
ATOM 1679 C CB  ? MET A 1 220 ?  -9.740  12.768  -1.344 1.000 96.590 ? 220 MET A CB  1 
ATOM 1680 O O   ? MET A 1 220 ? -12.750  14.011  -1.100 1.000 96.590 ? 220 MET A O   1 
ATOM 1681 C CG  ? MET A 1 220 ?  -9.082  11.401  -1.262 1.000 96.590 ? 220 MET A CG  1 
ATOM 1682 S SD  ? MET A 1 220 ?  -7.720  11.349  -0.033 1.000 96.590 ? 220 MET A SD  1 
ATOM 1683 C CE  ? MET A 1 220 ?  -6.494  12.394  -0.869 1.000 96.590 ? 220 MET A CE  1 
ATOM 1684 N N   ? LYS A 1 221 ? -11.583  15.123  -2.541 1.000 95.510 ? 221 LYS A N   1 
ATOM 1685 C CA  ? LYS A 1 221 ? -12.272  16.394  -2.342 1.000 95.510 ? 221 LYS A CA  1 
ATOM 1686 C C   ? LYS A 1 221 ? -13.705  16.330  -2.864 1.000 95.510 ? 221 LYS A C   1 
ATOM 1687 C CB  ? LYS A 1 221 ? -11.514  17.529  -3.032 1.000 95.510 ? 221 LYS A CB  1 
ATOM 1688 O O   ? LYS A 1 221 ? -14.620  16.884  -2.251 1.000 95.510 ? 221 LYS A O   1 
ATOM 1689 C CG  ? LYS A 1 221 ? -12.069  18.915  -2.736 1.000 95.510 ? 221 LYS A CG  1 
ATOM 1690 C CD  ? LYS A 1 221 ? -11.253  20.003  -3.422 1.000 95.510 ? 221 LYS A CD  1 
ATOM 1691 C CE  ? LYS A 1 221 ? -11.852  21.383  -3.187 1.000 95.510 ? 221 LYS A CE  1 
ATOM 1692 N NZ  ? LYS A 1 221 ? -11.066  22.451  -3.875 1.000 95.510 ? 221 LYS A NZ  1 
ATOM 1693 N N   ? LYS A 1 222 ? -13.994  15.671  -3.936 1.000 93.070 ? 222 LYS A N   1 
ATOM 1694 C CA  ? LYS A 1 222 ? -15.279  15.607  -4.626 1.000 93.070 ? 222 LYS A CA  1 
ATOM 1695 C C   ? LYS A 1 222 ? -16.250  14.684  -3.894 1.000 93.070 ? 222 LYS A C   1 
ATOM 1696 C CB  ? LYS A 1 222 ? -15.092  15.133  -6.068 1.000 93.070 ? 222 LYS A CB  1 
ATOM 1697 O O   ? LYS A 1 222 ? -17.467  14.862  -3.979 1.000 93.070 ? 222 LYS A O   1 
ATOM 1698 C CG  ? LYS A 1 222 ? -14.501  16.187  -6.993 1.000 93.070 ? 222 LYS A CG  1 
ATOM 1699 C CD  ? LYS A 1 222 ? -14.412  15.684  -8.428 1.000 93.070 ? 222 LYS A CD  1 
ATOM 1700 C CE  ? LYS A 1 222 ? -13.766  16.714  -9.344 1.000 93.070 ? 222 LYS A CE  1 
ATOM 1701 N NZ  ? LYS A 1 222 ? -13.585  16.188 -10.730 1.000 93.070 ? 222 LYS A NZ  1 
ATOM 1702 N N   ? LEU A 1 223 ? -15.772  13.799  -3.077 1.000 88.820 ? 223 LEU A N   1 
ATOM 1703 C CA  ? LEU A 1 223 ? -16.613  12.799  -2.428 1.000 88.820 ? 223 LEU A CA  1 
ATOM 1704 C C   ? LEU A 1 223 ? -16.914  13.195  -0.986 1.000 88.820 ? 223 LEU A C   1 
ATOM 1705 C CB  ? LEU A 1 223 ? -15.938  11.426  -2.463 1.000 88.820 ? 223 LEU A CB  1 
ATOM 1706 O O   ? LEU A 1 223 ? -16.150  13.943  -0.372 1.000 88.820 ? 223 LEU A O   1 
ATOM 1707 C CG  ? LEU A 1 223 ? -15.699  10.823  -3.848 1.000 88.820 ? 223 LEU A CG  1 
ATOM 1708 C CD1 ? LEU A 1 223 ? -14.840   9.568  -3.739 1.000 88.820 ? 223 LEU A CD1 1 
ATOM 1709 C CD2 ? LEU A 1 223 ? -17.026  10.510  -4.532 1.000 88.820 ? 223 LEU A CD2 1 
# 
loop_
_struct_sheet_range.sheet_id 
_struct_sheet_range.id 
_struct_sheet_range.beg_label_comp_id 
_struct_sheet_range.beg_label_asym_id 
_struct_sheet_range.beg_label_seq_id 
_struct_sheet_range.pdbx_beg_PDB_ins_code 
_struct_sheet_range.end_label_comp_id 
_struct_sheet_range.end_label_asym_id 
_struct_sheet_range.end_label_seq_id 
_struct_sheet_range.pdbx_end_PDB_ins_code 
_struct_sheet_range.beg_auth_comp_id 
_struct_sheet_range.beg_auth_asym_id 
_struct_sheet_range.beg_auth_seq_id 
_struct_sheet_range.end_auth_comp_id 
_struct_sheet_range.end_auth_asym_id 
_struct_sheet_range.end_auth_seq_id 
A A ILE A   3 ? ILE A   3 ? ILE A 3   ILE A 3   
A B SER A 173 ? SER A 173 ? SER A 173 SER A 173 
B C HIS A   6 ? GLU A   7 ? HIS A 6   GLU A 7   
B D SER A 106 ? SER A 106 ? SER A 106 SER A 106 
B E LYS A 117 ? GLY A 122 ? LYS A 117 GLY A 122 
B F GLN A 138 ? VAL A 144 ? GLN A 138 VAL A 144 
B G MET A 162 ? VAL A 165 ? MET A 162 VAL A 165 
B H PRO A 182 ? CYS A 185 ? PRO A 182 CYS A 185 
B I GLU A 188 ? LEU A 195 ? GLU A 188 LEU A 195 
B J ALA A 204 ? LYS A 208 ? ALA A 204 LYS A 208 
C K MET A  16 ? VAL A  21 ? MET A 16  VAL A 21  
C L CYS A  27 ? ALA A  33 ? CYS A 27  ALA A 33  
C M PHE A  36 ? THR A  39 ? PHE A 36  THR A 39  
C N ILE A  48 ? LEU A  52 ? ILE A 48  LEU A 52  
C O GLN A  65 ? PRO A  74 ? GLN A 65  PRO A 74  
C P MET A  88 ? LEU A  92 ? MET A 88  LEU A 92  
D Q ASN A  56 ? ASN A  56 ? ASN A 56  ASN A 56  
D R THR A 136 ? THR A 136 ? THR A 136 THR A 136 
E S GLN A 125 ? SER A 127 ? GLN A 125 SER A 127 
E T ASN A 130 ? ILE A 133 ? ASN A 130 ILE A 133 
F U ASP A 167 ? ASP A 167 ? ASP A 167 ASP A 167 
F V ARG A 172 ? ARG A 172 ? ARG A 172 ARG A 172 
# 
loop_
_struct_conf.id 
_struct_conf.conf_type_id 
_struct_conf.beg_label_comp_id 
_struct_conf.beg_label_asym_id 
_struct_conf.beg_label_seq_id 
_struct_conf.pdbx_beg_PDB_ins_code 
_struct_conf.end_label_comp_id 
_struct_conf.end_label_asym_id 
_struct_conf.end_label_seq_id 
_struct_conf.pdbx_end_PDB_ins_code 
_struct_conf.beg_auth_comp_id 
_struct_conf.beg_auth_asym_id 
_struct_conf.beg_auth_seq_id 
_struct_conf.end_auth_comp_id 
_struct_conf.end_auth_asym_id 
_struct_conf.end_auth_seq_id 
STRN1         STRN         ILE A   3 ? ILE A   3 ? ILE A 3   ILE A 3   
TURN_TY1_P1   TURN_TY1_P   GLY A   4 ? GLY A   4 ? GLY A 4   GLY A 4   
STRN2         STRN         HIS A   6 ? GLU A   7 ? HIS A 6   GLU A 7   
HELX_LH_PP_P1 HELX_LH_PP_P ALA A   8 ? LYS A   9 ? ALA A 8   LYS A 9   
TURN_TY1_P2   TURN_TY1_P   PRO A  10 ? HIS A  11 ? PRO A 10  HIS A 11  
BEND1         BEND         SER A  12 ? SER A  12 ? SER A 12  SER A 12  
TURN_TY1_P3   TURN_TY1_P   PRO A  14 ? TYR A  15 ? PRO A 14  TYR A 15  
STRN3         STRN         MET A  16 ? VAL A  21 ? MET A 16  VAL A 21  
TURN_TY1_P4   TURN_TY1_P   THR A  22 ? LYS A  23 ? THR A 22  LYS A 23  
BEND2         BEND         HIS A  24 ? HIS A  24 ? HIS A 24  HIS A 24  
STRN4         STRN         CYS A  27 ? ALA A  33 ? CYS A 27  ALA A 33  
TURN_TY1_P5   TURN_TY1_P   GLU A  34 ? ASN A  35 ? GLU A 34  ASN A 35  
STRN5         STRN         PHE A  36 ? THR A  39 ? PHE A 36  THR A 39  
HELX_RH_3T_P1 HELX_RH_3T_P ALA A  41 ? CYS A  43 ? ALA A 41  CYS A 43  
BEND3         BEND         ASP A  46 ? ASP A  46 ? ASP A 46  ASP A 46  
STRN6         STRN         ILE A  48 ? LEU A  52 ? ILE A 48  LEU A 52  
BEND4         BEND         GLY A  53 ? GLY A  53 ? GLY A 53  GLY A 53  
BEND5         BEND         HIS A  55 ? HIS A  55 ? HIS A 55  HIS A 55  
STRN7         STRN         ASN A  56 ? ASN A  56 ? ASN A 56  ASN A 56  
TURN_TY1_P6   TURN_TY1_P   ILE A  57 ? LYS A  58 ? ILE A 57  LYS A 58  
BEND6         BEND         GLN A  59 ? GLN A  59 ? GLN A 59  GLN A 59  
TURN_TY1_P7   TURN_TY1_P   PRO A  62 ? SER A  63 ? PRO A 62  SER A 63  
STRN8         STRN         GLN A  65 ? PRO A  74 ? GLN A 65  PRO A 74  
TURN_TY1_P8   TURN_TY1_P   PRO A  76 ? GLN A  77 ? PRO A 76  GLN A 77  
TURN_TY1_P9   TURN_TY1_P   TRP A  80 ? THR A  82 ? TRP A 80  THR A 82  
TURN_TY1_P10  TURN_TY1_P   ILE A  84 ? ASN A  85 ? ILE A 84  ASN A 85  
STRN9         STRN         MET A  88 ? LEU A  92 ? MET A 88  LEU A 92  
BEND7         BEND         GLN A  93 ? CYS A  94 ? GLN A 93  CYS A 94  
HELX_LH_PP_P2 HELX_LH_PP_P LYS A  95 ? SER A  98 ? LYS A 95  SER A 98  
BEND8         BEND         ASN A  99 ? TYR A 101 ? ASN A 99  TYR A 101 
HELX_LH_PP_P3 HELX_LH_PP_P LEU A 104 ? LEU A 105 ? LEU A 104 LEU A 105 
STRN10        STRN         SER A 106 ? SER A 106 ? SER A 106 SER A 106 
HELX_LH_PP_P4 HELX_LH_PP_P LEU A 107 ? PRO A 108 ? LEU A 107 PRO A 108 
BEND9         BEND         ALA A 109 ? GLN A 110 ? ALA A 109 GLN A 110 
HELX_LH_PP_P5 HELX_LH_PP_P ARG A 111 ? ARG A 113 ? ARG A 111 ARG A 113 
TURN_TY1_P11  TURN_TY1_P   PRO A 114 ? GLY A 115 ? PRO A 114 GLY A 115 
STRN11        STRN         LYS A 117 ? GLY A 122 ? LYS A 117 GLY A 122 
BEND10        BEND         TRP A 123 ? GLY A 124 ? TRP A 123 GLY A 124 
STRN12        STRN         GLN A 125 ? SER A 127 ? GLN A 125 SER A 127 
TURN_TY1_P12  TURN_TY1_P   ALA A 128 ? SER A 129 ? ALA A 128 SER A 129 
STRN13        STRN         ASN A 130 ? ILE A 133 ? ASN A 130 ILE A 133 
HELX_LH_PP_P6 HELX_LH_PP_P SER A 134 ? SER A 134 ? SER A 134 SER A 134 
BEND11        BEND         GLU A 135 ? GLU A 135 ? GLU A 135 GLU A 135 
STRN14        STRN         THR A 136 ? THR A 136 ? THR A 136 THR A 136 
STRN15        STRN         GLN A 138 ? VAL A 143 ? GLN A 138 VAL A 143 
STRN16        STRN         VAL A 144 ? VAL A 144 ? VAL A 144 VAL A 144 
TURN_TY1_P13  TURN_TY1_P   ASP A 147 ? ASP A 147 ? ASP A 147 ASP A 147 
HELX_RH_AL_P1 HELX_RH_AL_P ALA A 148 ? ARG A 151 ? ALA A 148 ARG A 151 
TURN_TY1_P14  TURN_TY1_P   GLY A 152 ? PRO A 153 ? GLY A 152 PRO A 153 
TURN_TY1_P15  TURN_TY1_P   ARG A 155 ? SER A 156 ? ARG A 155 SER A 156 
TURN_TY1_P16  TURN_TY1_P   ALA A 159 ? THR A 161 ? ALA A 159 THR A 161 
STRN17        STRN         MET A 162 ? VAL A 165 ? MET A 162 VAL A 165 
STRN18        STRN         ASP A 167 ? ASP A 167 ? ASP A 167 ASP A 167 
TURN_TY1_P17  TURN_TY1_P   PRO A 168 ? GLY A 171 ? PRO A 168 GLY A 171 
STRN19        STRN         ARG A 172 ? SER A 173 ? ARG A 172 SER A 173 
TURN_TY1_P18  TURN_TY1_P   GLN A 176 ? GLY A 177 ? GLN A 176 GLY A 177 
TURN_TY1_P19  TURN_TY1_P   SER A 179 ? GLY A 180 ? SER A 179 GLY A 180 
STRN20        STRN         PRO A 182 ? CYS A 185 ? PRO A 182 CYS A 185 
TURN_TY1_P20  TURN_TY1_P   GLY A 186 ? GLU A 187 ? GLY A 186 GLU A 187 
STRN21        STRN         GLU A 188 ? LEU A 195 ? GLU A 188 LEU A 195 
TURN_TY1_P21  TURN_TY1_P   GLU A 198 ? ASP A 199 ? GLU A 198 ASP A 199 
BEND12        BEND         GLY A 200 ? GLY A 200 ? GLY A 200 GLY A 200 
HELX_LH_PP_P7 HELX_LH_PP_P ILE A 201 ? ILE A 201 ? ILE A 201 ILE A 201 
BEND13        BEND         PRO A 202 ? PRO A 202 ? PRO A 202 PRO A 202 
HELX_LH_PP_P8 HELX_LH_PP_P PRO A 203 ? PRO A 203 ? PRO A 203 PRO A 203 
STRN22        STRN         ALA A 204 ? LYS A 208 ? ALA A 204 LYS A 208 
TURN_TY1_P22  TURN_TY1_P   VAL A 209 ? VAL A 209 ? VAL A 209 VAL A 209 
HELX_RH_3T_P2 HELX_RH_3T_P SER A 210 ? PHE A 212 ? SER A 210 PHE A 212 
HELX_RH_AL_P2 HELX_RH_AL_P LEU A 213 ? LYS A 222 ? LEU A 213 LYS A 222 
# 
