# Supplementary material for: FlatProt: 2D visualization eases protein structure comparison
Source: BMC Bioinformatics. 2025 Aug 13;26:210. doi: 10.1186/s12859-025-06233-x (PMC12344939; doi:10.1186/s12859-025-06233-x)
Supplement: Supplementary file 1 — Supplementary Material 1 [file 12859_2025_6233_MOESM1_ESM.zip › KLK/structures/Pesi_A_03.cif]

data_Pesi_A_03
# 
_entry.id   Pesi_A_03 
# 
_entity.id                         1      
_entity.type                       polymer 
_entity.pdbx_description           polymer-1 
_entity.formula_weight             24584.3 
_entity.pdbx_number_of_molecules        1 
# 
loop_
_struct_sheet.id 
_struct_sheet.number_strands 
A 8 
B 7 
C 2 
D 2 
E 2 
# 
loop_
_struct_conf_type.id 
_struct_conf_type.criteria 
TURN_TY1_P   DSSP 
HELX_LH_PP_P DSSP 
STRN         DSSP 
BEND         DSSP 
HELX_RH_3T_P DSSP 
HELX_RH_AL_P DSSP 
# 
_struct_asym.id          A 
_struct_asym.entity_id   1 
# 
_software.pdbx_ordinal     1 
_software.name             dssp 
_software.version          4.4.10 
_software.date             ? 
_software.classification   'model annotation' 
# 
_entity_poly.entity_id                      1 
_entity_poly.type                           polypeptide(L) 
_entity_poly.nstd_linkage                   n 
_entity_poly.nstd_monomer                   n 
_entity_poly.pdbx_seq_one_letter_code       
;HVIGAKPCIPGSRPFQAALMKHGQIHCGGSLIDRKWVLTAAHCSKDSVRVHLGDYNLKTNEGTEQIRGVKNIIVHPGYNS
RLQDKDFMLLELDEPAELNSNVKTIGLATQCPAPGTKCTVSGWGTVTTPKKIFPKKLQCAEIYSISQDSCKERYRGLITE
NMLCAGVEQGGRSSCQGDSGGPLVCEGMLQGVVSWGTPICAQRGLPGVYANVCKAIQWVRDTIRDR
;
_entity_poly.pdbx_seq_one_letter_code_can   
;HVIGAKPCIPGSRPFQAALMKHGQIHCGGSLIDRKWVLTAAHCSKDSVRVHLGDYNLKTNEGTEQIRGVKNIIVHPGYNS
RLQDKDFMLLELDEPAELNSNVKTIGLATQCPAPGTKCTVSGWGTVTTPKKIFPKKLQCAEIYSISQDSCKERYRGLITE
NMLCAGVEQGGRSSCQGDSGGPLVCEGMLQGVVSWGTPICAQRGLPGVYANVCKAIQWVRDTIRDR
;
_entity_poly.pdbx_strand_id                 A 
# 
loop_
_dssp_struct_summary.entry_id 
_dssp_struct_summary.label_comp_id 
_dssp_struct_summary.label_asym_id 
_dssp_struct_summary.label_seq_id 
_dssp_struct_summary.secondary_structure 
_dssp_struct_summary.ss_bridge 
_dssp_struct_summary.helix_3_10 
_dssp_struct_summary.helix_alpha 
_dssp_struct_summary.helix_pi 
_dssp_struct_summary.helix_pp 
_dssp_struct_summary.bend 
_dssp_struct_summary.chirality 
_dssp_struct_summary.sheet 
_dssp_struct_summary.strand 
_dssp_struct_summary.ladder_1 
_dssp_struct_summary.ladder_2 
_dssp_struct_summary.accessibility 
_dssp_struct_summary.TCO 
_dssp_struct_summary.kappa 
_dssp_struct_summary.alpha 
_dssp_struct_summary.phi 
_dssp_struct_summary.psi 
_dssp_struct_summary.x_ca 
_dssp_struct_summary.y_ca 
_dssp_struct_summary.z_ca 
Pesi_A_03 HIS A 1   . . . . . . . . . . . . ? .      .     .      .      144.8  9.2   4.5   -1.6  
Pesi_A_03 VAL A 2   . . > . . . . - . . . . ? -0.830 .     -131.3 -82.8  88.7   10.7  1.0   -1.0  
Pesi_A_03 ILE A 3   T . 3 . . . S + . . . . ? -0.658 98.7  23.5   -42.6  114.5  14.2  1.7   0.2   
Pesi_A_03 GLY A 4   T . 3 . . . S + . . . . ? 0.661  94.6  150.3  94.3   13.0   16.4  -0.7  -2.0  
Pesi_A_03 ALA A 5   P . < . . > . - . . . . ? -0.495 32.3  -154.5 -86.0  136.7  13.6  -0.8  -4.7  
Pesi_A_03 LYS A 6   E . . . . P . - A A A . ? -0.857 39.7  -79.0  -100.1 147.0  14.5  -1.4  -8.4  
Pesi_A_03 PRO A 7   E . . . . P . - A A A . ? -0.329 56.2  -115.1 -46.2  134.5  12.4  -0.2  -11.2 
Pesi_A_03 CYS A 8   P . . . . P . - . . . . ? -0.367 33.7  -93.1  -63.4  156.0  9.5   -2.7  -11.7 
Pesi_A_03 ILE A 9   P . > . . P . - . . . . ? -0.600 55.4  -98.3  -67.6  126.4  9.2   -4.8  -14.8 
Pesi_A_03 PRO A 10  T . 3 . . < S + . . . . ? -0.244 109.5 11.1   -48.2  127.9  7.0   -2.8  -17.2 
Pesi_A_03 GLY A 11  T . 3 . . . S + . . . . ? 0.448  94.7  114.2  87.0   -3.5   3.4   -4.1  -17.0 
Pesi_A_03 SER A 12  S . < . . . S + . . . . ? 0.683  80.5  39.9   -77.8  -14.2  4.2   -6.2  -13.9 
Pesi_A_03 ARG A 13  . . > . . . . + . . . . ? -0.493 62.9  156.6  -132.8 66.4   1.9   -4.1  -11.7 
Pesi_A_03 PRO A 14  T . 3 . . . S + . . . . ? 0.596  74.1  59.0   -76.4  -2.5   -1.2  -3.4  -13.8 
Pesi_A_03 PHE A 15  T . 3 . . . S + . . . . ? 0.513  78.5  114.1  -97.8  -14.3  -3.4  -2.9  -10.6 
Pesi_A_03 GLN A 16  E . < . . . . - B I I . ? -0.459 49.4  -163.0 -64.8  131.6  -1.2  -0.0  -9.3  
Pesi_A_03 ALA A 17  E . . . . . . - B I I J ? -0.927 10.6  -148.7 -119.0 138.5  -2.9  3.3   -9.1  
Pesi_A_03 ALA A 18  E . . . . . . - B I I J ? -0.943 9.4   -148.9 -103.2 122.6  -1.4  6.8   -8.8  
Pesi_A_03 LEU A 19  E . . . . . . - B I I J ? -0.876 20.9  -158.8 -90.5  116.1  -3.4  9.3   -7.0  
Pesi_A_03 MET A 20  E . . . . . . - B I I J ? -0.803 16.0  -179.3 -106.1 132.7  -2.6  12.7  -8.5  
Pesi_A_03 LYS A 21  E . > . . . S - B I I . ? -0.990 75.5  -17.0  -128.8 124.5  -3.1  16.1  -6.9  
Pesi_A_03 HIS A 22  T . 3 . . . S - . . . . ? 0.877  129.3 -51.8  49.8   38.4   -2.2  19.4  -8.8  
Pesi_A_03 GLY A 23  T . 3 . . . S + . . . . ? 0.526  120.8 105.2  83.7   6.0    -0.1  17.3  -11.3 
Pesi_A_03 GLN A 24  E . < . . . S - B J I . ? -0.929 80.3  -101.4 -123.7 149.8  1.9   15.6  -8.5  
Pesi_A_03 ILE A 25  E . . . . . . + B J I . ? -0.486 40.4  170.6  -68.4  124.5  1.7   12.1  -7.0  
Pesi_A_03 HIS A 26  E . . . . . . - B J . . ? 0.819  59.6  -26.8  -98.2  -52.8  -0.2  12.3  -3.7  
Pesi_A_03 CYS A 27  E . . . . . . - B J I . ? -0.922 60.2  -111.8 -151.0 171.5  -0.7  8.6   -2.8  
Pesi_A_03 GLY A 28  E . . . . . . + B J I . ? -0.489 30.0  177.0  -102.8 179.7  -0.9  5.2   -4.3  
Pesi_A_03 GLY A 29  E . . . . . . - B J I . ? -0.963 24.6  -114.7 -167.4 175.4  -3.8  2.8   -4.6  
Pesi_A_03 SER A 30  E . . . . . . - B J I K ? -0.998 20.0  -132.0 -129.6 125.2  -5.0  -0.6  -5.9  
Pesi_A_03 LEU A 31  E . . . . . . + B J . K ? -0.699 34.3  166.0  -70.8  113.7  -7.6  -1.2  -8.5  
Pesi_A_03 ILE A 32  E . . . . . . + B J . . ? 0.544  67.7  7.2    -111.7 -11.3  -9.7  -3.9  -6.8  
Pesi_A_03 ASP A 33  E . > . . . S - B J . K ? -0.936 88.9  -91.2  -158.1 167.0  -12.7 -3.6  -9.2  
Pesi_A_03 ARG A 34  T . 3 . . . S + . . . . ? 0.787  128.9 23.7   -58.7  -21.8  -13.5 -1.8  -12.5 
Pesi_A_03 LYS A 35  T . 3 . . . S + . . . . ? 0.339  112.4 81.2   -121.9 1.6    -14.9 1.1   -10.5 
Pesi_A_03 TRP A 36  E . < . . . . - B K K L ? -0.956 46.1  -174.8 -127.9 130.2  -13.1 0.7   -7.2  
Pesi_A_03 VAL A 37  E . . . . . . - B K K L ? -0.966 15.9  -148.5 -114.8 128.6  -9.7  1.8   -5.9  
Pesi_A_03 LEU A 38  E . . . . . . + B K K L ? -0.890 32.4  150.0  -96.7  127.8  -8.5  0.8   -2.4  
Pesi_A_03 THR A 39  E . . . . . . - B K . L ? -0.804 48.5  -71.3  -145.7 178.4  -6.1  3.3   -0.7  
Pesi_A_03 ALA A 40  . . > . . . . - . . . . ? -0.648 30.7  -137.7 -80.8  142.6  -5.1  4.6   2.7   
Pesi_A_03 ALA A 41  G . > . . . S + . . . . ? 0.799  103.6 61.6   -66.6  -29.0  -7.5  6.8   4.6   
Pesi_A_03 HIS A 42  G . 3 . . . S + . . . . ? 0.547  79.0  90.5   -78.8  -3.5   -4.6  9.1   5.7   
Pesi_A_03 CYS A 43  G . < . . . S - . . . . ? 0.696  105.3 -80.7  -78.8  5.6    -3.9  10.0  1.9   
Pesi_A_03 SER A 44  . . < . . . . - . . . . ? -0.216 20.8  -125.5 108.8  148.0  -6.4  13.0  2.0   
Pesi_A_03 LYS A 45  S . . . . . S + . . . . ? 0.235  78.2  97.5   -107.2 18.9   -10.3 13.6  1.7   
Pesi_A_03 ASP A 46  S . . . . . S - . . . . ? -0.498 90.2  -59.9  -120.2 163.4  -10.1 16.2  -1.3  
Pesi_A_03 SER A 47  . . . . . . . + . . . . ? -0.238 62.1  172.0  -49.8  98.3   -10.5 15.9  -5.3  
Pesi_A_03 VAL A 48  . . . . . . . - . . . . ? -0.853 26.9  -135.8 -106.9 141.1  -7.8  13.4  -6.5  
Pesi_A_03 ARG A 49  E . . . . > . - B L J . ? -0.907 17.2  -136.0 -91.6  140.1  -7.4  12.0  -10.0 
Pesi_A_03 VAL A 50  E . . . . P . - B L J M ? -0.900 14.9  -160.6 -100.9 116.2  -6.7  8.4   -10.3 
Pesi_A_03 HIS A 51  E . . . . < . - B L J M ? -0.893 12.4  -175.8 -95.2  123.8  -4.1  7.5   -12.9 
Pesi_A_03 LEU A 52  E . . . . . . + B L J M ? -0.850 59.7  25.2   -116.3 146.4  -4.1  3.8   -14.1 
Pesi_A_03 GLY A 53  S . . . . . S + . . . . ? 0.621  80.1  145.6  84.7   12.5   -1.8  2.0   -16.5 
Pesi_A_03 ASP A 54  . . . . . . . + . . . . ? -0.725 18.9  159.2  -90.4  129.7  1.3   4.2   -15.8 
Pesi_A_03 TYR A 55  S . . . . . S + . . . . ? 0.652  82.2  30.9   -101.9 -45.0  4.9   2.8   -15.7 
Pesi_A_03 ASN A 56  B . > . . . . - C P O . ? -0.973 69.1  -158.0 -116.7 116.2  6.6   6.2   -16.3 
Pesi_A_03 LEU A 57  T . 3 . . . S + . . . . ? 0.624  92.9  51.0   -75.1  -4.0   4.8   9.3   -14.9 
Pesi_A_03 LYS A 58  T . 3 . . . S + . . . . ? 0.569  104.7 65.1   -107.7 -8.3   6.7   11.6  -17.4 
Pesi_A_03 THR A 59  S . < . . . S - . . . . ? -0.946 75.9  -133.4 -125.0 129.6  5.9   9.7   -20.5 
Pesi_A_03 ASN A 60  . . . . . . . - . . . . ? -0.770 24.3  -179.3 -72.8  109.8  2.5   9.0   -22.2 
Pesi_A_03 GLU A 61  . . . . . . . - . . . . ? 0.438  42.8  -117.8 -97.2  1.0    2.8   5.3   -22.8 
Pesi_A_03 GLY A 62  S . . . . . S + . . . . ? 0.369  101.5 81.6   83.7   -4.5   -0.6  5.1   -24.5 
Pesi_A_03 THR A 63  . . . . . . . + . . . . ? 0.419  64.5  117.3  -112.1 -1.8   -2.0  2.7   -21.9 
Pesi_A_03 GLU A 64  . . . . . . . - . . . . ? -0.412 43.2  -165.6 -80.0  138.9  -2.8  5.3   -19.2 
Pesi_A_03 GLN A 65  E . . . . . . - B M M . ? -0.998 5.9   -156.4 -122.6 127.0  -6.3  6.0   -18.0 
Pesi_A_03 ILE A 66  E . . . . . . - B M M . ? -0.952 17.8  -176.8 -106.0 121.6  -7.3  9.1   -16.0 
Pesi_A_03 ARG A 67  E . . . . . . - B M M . ? -0.924 18.7  -134.8 -118.5 139.6  -10.4 8.7   -13.9 
Pesi_A_03 GLY A 68  . . . . . . . - . . . . ? -0.426 26.6  -113.1 -77.6  166.7  -12.3 11.1  -11.7 
Pesi_A_03 VAL A 69  E . . . . . . + B N N . ? -0.936 29.9  177.3  -108.8 118.3  -13.5 10.2  -8.2  
Pesi_A_03 LYS A 70  E . . . . . S + B N . . ? 0.849  70.6  13.2   -80.8  -45.8  -17.3 10.0  -7.8  
Pesi_A_03 ASN A 71  E . . . . . . - B N N . ? -0.993 57.6  -154.3 -138.5 144.0  -17.3 8.9   -4.1  
Pesi_A_03 ILE A 72  E . . . . . . - B N N . ? -0.986 13.9  -172.7 -117.7 122.1  -14.9 8.7   -1.2  
Pesi_A_03 ILE A 73  E . . . . . . - B N N . ? -0.938 5.6   -161.1 -120.6 113.7  -15.7 6.2   1.5   
Pesi_A_03 VAL A 74  E . . . . . . - B N N . ? -0.692 35.2  -99.5  -92.8  137.2  -13.5 6.1   4.7   
Pesi_A_03 HIS A 75  . . > . . . . - . . . . ? -0.356 30.7  -135.8 -50.6  128.6  -13.5 3.1   6.9   
Pesi_A_03 PRO A 76  T . 3 . . . S + . . . . ? 0.751  103.2 52.6   -63.5  -24.8  -15.9 3.9   9.8   
Pesi_A_03 GLY A 77  T . 3 . . . S + . . . . ? 0.273  78.2  137.6  -93.6  6.8    -13.5 2.5   12.3  
Pesi_A_03 TYR A 78  . . < . . . . - . . . . ? -0.392 36.5  -163.0 -59.1  127.1  -10.5 4.7   11.1  
Pesi_A_03 ASN A 79  B . . > > . . - D R P . ? -0.954 7.0   -165.4 -112.2 112.3  -8.6  6.1   14.0  
Pesi_A_03 SER A 80  T . . 4 5 . S + . . . . ? 0.738  86.3  57.4   -76.7  -22.8  -6.3  9.0   12.9  
Pesi_A_03 ARG A 81  T . . 4 5 . S + . . . . ? 0.947  124.5 20.4   -72.3  -42.8  -4.3  9.0   16.0  
Pesi_A_03 LEU A 82  T . . 4 5 . S - . . . . ? 0.465  98.2  -128.9 -103.7 -3.8   -3.2  5.4   15.7  
Pesi_A_03 GLN A 83  T . > < 5 . . + . . . . ? 0.850  51.0  165.9  51.6   32.7   -3.8  5.2   12.0  
Pesi_A_03 ASP A 84  B . 3 . < . . + D S P . ? -0.639 62.0  11.7   -78.0  137.5  -5.8  2.0   12.8  
Pesi_A_03 LYS A 85  T . 3 . . . S - . . . . ? 0.902  82.0  -177.1 57.9   41.7   -8.1  0.6   10.1  
Pesi_A_03 ASP A 86  . . < . . . . + . . . . ? -0.489 28.0  132.8  -73.1  69.1   -6.4  3.1   7.7   
Pesi_A_03 PHE A 87  . . . . . . . + . . . . ? -0.986 28.6  176.1  -128.1 140.2  -8.6  2.2   4.6   
Pesi_A_03 MET A 88  E . . . . . . - B O L N ? -0.994 16.3  -148.0 -141.5 134.0  -10.4 4.4   2.1   
Pesi_A_03 LEU A 89  E . . . . . . - B O L N ? -0.902 7.5   -157.7 -103.0 132.5  -12.4 3.3   -1.0  
Pesi_A_03 LEU A 90  E . . . . . . - B O L N ? -0.965 5.1   -152.2 -109.1 120.8  -12.5 5.5   -4.1  
Pesi_A_03 GLU A 91  E . . . . . . - B O L N ? -0.863 21.6  -132.2 -88.9  119.4  -15.4 5.0   -6.5  
Pesi_A_03 LEU A 92  E . . . . . . - B O . N ? -0.391 8.2   -131.7 -70.1  143.4  -14.3 6.0   -10.0 
Pesi_A_03 ASP A 93  S . . . . . S + . . . . ? 0.802  98.5  21.8   -65.2  -26.9  -16.7 8.4   -12.0 
Pesi_A_03 GLU A 94  S . . . . . S - . . . . ? -0.995 95.8  -101.5 -137.4 142.5  -16.2 5.8   -14.9 
Pesi_A_03 PRO A 95  . . . . . . . - . . . . ? -0.270 42.2  -108.4 -62.2  145.8  -15.2 2.1   -14.9 
Pesi_A_03 ALA A 96  . . . . . . . - . . . . ? -0.456 25.4  -124.1 -67.6  138.2  -11.6 1.4   -15.9 
Pesi_A_03 GLU A 97  . . . . . . . - . . . . ? -0.831 29.5  -133.7 -83.1  111.2  -11.1 -0.3  -19.2 
Pesi_A_03 LEU A 98  . . . . . . . + . . . . ? -0.537 43.5  136.9  -73.1  136.8  -9.1  -3.4  -18.5 
Pesi_A_03 ASN A 99  B . > . . . S - E T Q . ? -0.794 71.0  -60.7  -155.5 -166.8 -6.1  -4.2  -20.7 
Pesi_A_03 SER A 100 T . 3 . . . S + . . . . ? 0.741  136.4 35.4   -64.8  -10.5  -2.5  -5.5  -20.6 
Pesi_A_03 ASN A 101 T . 3 . . . S + . . . . ? 0.482  114.2 58.2   -124.2 -4.9   -1.6  -2.4  -18.4 
Pesi_A_03 VAL A 102 B . < . . . . + E U Q . ? -0.932 65.9  146.4  -134.3 107.3  -4.8  -2.0  -16.3 
Pesi_A_03 LYS A 103 . . . . . . . - . . . . ? -0.918 42.1  -114.9 -135.0 160.2  -6.0  -5.0  -14.2 
Pesi_A_03 THR A 104 . . . . . . . - . . . . ? -0.661 23.7  -142.7 -90.0  152.7  -7.7  -5.7  -10.9 
Pesi_A_03 ILE A 105 . . . . . . . - . . . . ? -0.920 19.3  -118.1 -112.9 139.1  -6.0  -7.4  -7.9  
Pesi_A_03 GLY A 106 P . . . . > . - . . . . ? -0.403 25.8  -117.5 -69.3  155.0  -7.8  -9.9  -5.6  
Pesi_A_03 LEU A 107 B . . . . P . - A B B . ? -0.764 27.9  -114.0 -94.0  135.2  -8.2  -9.2  -1.9  
Pesi_A_03 ALA A 108 P . . . . < . - . . . . ? -0.489 23.9  -170.6 -65.9  130.1  -6.6  -11.5 0.6   
Pesi_A_03 THR A 109 S . . . . . S + . . . . ? 0.595  74.8  47.5   -96.8  -14.4  -9.2  -13.5 2.6   
Pesi_A_03 GLN A 110 S . . . . . S - . . . . ? -0.973 90.3  -110.5 -128.4 147.8  -6.5  -14.8 4.9   
Pesi_A_03 CYS A 111 P . . . . > . - . . . . ? -0.410 42.1  -104.0 -73.8  145.0  -3.7  -13.1 6.7   
Pesi_A_03 PRO A 112 P . . . . P . - . . . . ? -0.386 31.7  -117.3 -68.1  139.3  -0.2  -13.9 5.5   
Pesi_A_03 ALA A 113 P . > . . P . - . . . . ? -0.498 45.8  -85.3  -65.7  148.1  2.0   -16.2 7.5   
Pesi_A_03 PRO A 114 T . 3 . . < S + . . . . ? -0.329 117.2 29.0   -54.3  136.6  5.1   -14.7 8.9   
Pesi_A_03 GLY A 115 T . 3 . . . S + . . . . ? 0.442  81.9  151.5  92.5   -1.0   8.0   -14.9 6.4   
Pesi_A_03 THR A 116 . . < . . . . - . . . . ? -0.475 50.9  -114.9 -64.0  130.8  5.7   -14.7 3.4   
Pesi_A_03 LYS A 117 E . . . . . . + A C C . ? -0.577 43.8  176.4  -70.0  131.7  7.3   -13.1 0.4   
Pesi_A_03 CYS A 118 E . . . . . . - A C C D ? -0.877 23.1  -142.3 -135.8 159.4  5.7   -9.9  -0.6  
Pesi_A_03 THR A 119 E . . . . . . - A C C D ? -0.994 8.7   -163.7 -125.8 133.3  6.1   -7.1  -3.1  
Pesi_A_03 VAL A 120 E . . . . . . - A C C D ? -0.915 13.4  -176.2 -110.6 140.1  5.5   -3.4  -2.5  
Pesi_A_03 SER A 121 E . . . . . . + A C C . ? -0.974 17.3  111.8  -138.2 149.8  5.2   -1.0  -5.4  
Pesi_A_03 GLY A 122 E . . . . . . - A C C . ? -0.975 61.0  -102.3 169.4  179.2  4.7   2.8   -5.9  
Pesi_A_03 TRP A 123 S . . . . . S + . . . . ? -0.029 72.5  124.4  -113.6 14.8   6.1   6.2   -7.1  
Pesi_A_03 GLY A 124 S . . . . . S - . . . . ? -0.044 75.1  -54.6  -67.7  178.2  7.0   7.6   -3.6  
Pesi_A_03 THR A 125 . . . . . . . - . . . . ? -0.305 39.2  -160.4 -61.9  143.4  10.5  8.9   -2.6  
Pesi_A_03 VAL A 126 S . . . . . S + . . . . ? 0.482  75.8  45.1   -104.3 -7.8   13.5  6.4   -3.2  
Pesi_A_03 THR A 127 S . . . . . S - . . . . ? -0.968 81.0  -121.4 -134.7 139.1  15.9  8.1   -0.7  
Pesi_A_03 THR A 128 S . . . . . S + . . . . ? -0.995 90.6  7.0    -119.5 137.3  15.4  9.5   2.9   
Pesi_A_03 PRO A 129 S . . . . . S + . . . . ? -0.999 124.7 66.0   -88.0  -12.1  15.8  12.3  4.1   
Pesi_A_03 LYS A 130 S . . . . . S - . . . . ? -0.624 84.0  -138.4 -73.9  107.5  16.4  13.6  0.4   
Pesi_A_03 LYS A 131 . . . . . . . + . . . . ? -0.761 28.2  175.6  -74.0  98.5   13.0  13.1  -1.4  
Pesi_A_03 ILE A 132 . . . . . . . - . . . . ? -0.987 16.6  -155.1 -105.3 119.2  13.7  11.8  -4.9  
Pesi_A_03 PHE A 133 . . . . . . . - . . . . ? -0.859 14.7  -139.4 -95.3  109.6  10.6  10.9  -6.8  
Pesi_A_03 PRO A 134 . . . . . . . - . . . . ? -0.370 5.2   -144.3 -65.3  149.8  11.4  8.3   -9.5  
Pesi_A_03 LYS A 135 S . . . . . S + . . . . ? 0.780  84.3  62.4   -79.8  -30.5  9.8   8.7   -12.9 
Pesi_A_03 LYS A 136 B . . . . . S - C Q O . ? -0.723 99.5  -93.4  -100.6 146.7  9.4   4.9   -13.2 
Pesi_A_03 LEU A 137 . . . . . . . - . . . . ? -0.354 43.5  -144.8 -56.3  134.0  7.4   2.6   -11.0 
Pesi_A_03 GLN A 138 E . . . . . . - A D A C ? -0.803 14.8  -168.3 -109.0 147.7  9.4   1.2   -8.3  
Pesi_A_03 CYS A 139 E . . . . . . - A D A C ? -0.985 3.2   -175.1 -134.6 144.4  9.2   -2.4  -6.6  
Pesi_A_03 ALA A 140 E . . . . . . - A D . C ? -1.000 21.5  -131.7 -139.2 138.2  10.7  -3.9  -3.6  
Pesi_A_03 GLU A 141 E . . . . . . + A D . C ? -0.767 37.1  160.8  -88.8  132.2  10.7  -7.4  -2.2  
Pesi_A_03 ILE A 142 E . . . . . . - A D . C ? -0.805 29.3  -122.2 -141.3 175.4  9.8   -7.7  1.5   
Pesi_A_03 TYR A 143 E . . . . . . - A D E C ? -0.982 24.7  -111.8 -129.6 141.7  8.6   -10.3 4.0   
Pesi_A_03 SER A 144 E . . . . . . - A D E . ? -0.376 32.4  -147.5 -65.1  145.4  5.6   -10.4 6.3   
Pesi_A_03 ILE A 145 E . . . . . . - A D E . ? -0.909 21.8  -100.8 -117.2 144.8  6.4   -10.2 10.1  
Pesi_A_03 SER A 146 . . . > . . . - . . . . ? -0.278 27.3  -122.6 -63.4  150.9  4.6   -11.8 12.9  
Pesi_A_03 GLN A 147 H . . > . . S + . . . . ? 0.879  110.9 51.3   -59.6  -43.4  2.2   -9.7  14.9  
Pesi_A_03 ASP A 148 H . . > . . S + . . . . ? 0.918  111.2 47.0   -61.9  -47.6  4.0   -10.3 18.2  
Pesi_A_03 SER A 149 H . . > . . S + . . . . ? 0.896  111.5 51.8   -61.3  -42.9  7.3   -9.3  16.8  
Pesi_A_03 CYS A 150 H . . X . . S + . . . . ? 0.920  109.3 49.5   -61.1  -43.6  5.8   -6.2  15.3  
Pesi_A_03 LYS A 151 H . . < > . S + . . . . ? 0.870  108.2 54.1   -62.5  -41.3  4.2   -5.2  18.6  
Pesi_A_03 GLU A 152 H . > < 5 . S + . . . . ? 0.896  109.7 47.3   -62.6  -36.2  7.5   -5.7  20.3  
Pesi_A_03 ARG A 153 H . 3 < 5 . S + . . . . ? 0.794  117.2 41.2   -78.3  -28.3  9.3   -3.4  17.9  
Pesi_A_03 TYR A 154 T . > < 5 . S - . . . . ? 0.077  104.9 -124.8 -114.7 26.5   6.7   -0.6  18.0  
Pesi_A_03 ARG A 155 T . < . 5 . S - . . . . ? 0.788  77.9  -38.8  39.6   43.0   6.1   -0.8  21.9  
Pesi_A_03 GLY A 156 T . 3 . < . S + . . . . ? 0.539  110.4 110.5  99.4   8.6    2.3   -1.4  21.8  
Pesi_A_03 LEU A 157 . . < . . . . + . . . . ? 0.602  57.1  93.4   -89.5  -6.7   1.4   0.9   18.9  
Pesi_A_03 ILE A 158 . . . . . . . - . . . . ? -0.712 58.3  -167.9 -94.1  124.4  0.6   -2.1  16.7  
Pesi_A_03 THR A 159 . . > . . . . - . . . . ? -0.545 39.8  -102.2 -101.2 171.6  -3.1  -3.3  16.6  
Pesi_A_03 GLU A 160 T . 3 . . . S + . . . . ? 0.641  119.9 64.5   -65.9  -15.3  -4.6  -6.5  15.2  
Pesi_A_03 ASN A 161 T . 3 . . . S + . . . . ? 0.253  92.4  84.1   -92.1  9.1    -5.7  -4.4  12.1  
Pesi_A_03 MET A 162 E . < . . . . - A E . F ? -0.887 60.7  -159.5 -118.6 147.1  -2.2  -3.8  11.2  
Pesi_A_03 LEU A 163 E . . . . . . - A E . F ? -0.981 8.1   -150.6 -123.6 133.7  0.4   -5.8  9.3   
Pesi_A_03 CYS A 164 E . . . . . . + A E E F ? -0.893 20.1  166.0  -107.1 141.0  4.2   -5.5  9.4   
Pesi_A_03 ALA A 165 E . . . . . . + A E E F ? -0.991 14.9  113.1  -150.5 142.2  6.6   -6.2  6.6   
Pesi_A_03 GLY A 166 E . . . . . . - A E E . ? -0.977 63.0  -73.4  178.5  -178.1 10.1  -5.5  5.9   
Pesi_A_03 VAL A 167 . . > . . . . - . . . . ? -0.935 35.0  -140.6 -103.3 117.1  13.6  -6.9  5.5   
Pesi_A_03 GLU A 168 T . 3 . . . S + . . . . ? 0.854  102.7 50.7   -46.3  -38.8  15.1  -8.0  8.8   
Pesi_A_03 GLN A 169 T . 3 . . . S - . . . . ? 0.529  110.2 -131.0 -82.9  -0.8   18.5  -6.6  7.8   
Pesi_A_03 GLY A 170 S . < . . . S + . . . . ? -0.264 71.2  111.5  72.2   169.2  17.0  -3.4  6.9   
Pesi_A_03 GLY A 171 S . . . . . S + . . . . ? 0.329  74.0  64.4   108.1  -6.9   17.8  -1.7  3.6   
Pesi_A_03 ARG A 172 . . . . . . . + . . . . ? -0.963 58.3  129.4  -149.8 119.6  14.3  -2.1  2.0   
Pesi_A_03 SER A 173 . . . . . . . - . . . . ? -0.983 59.7  -87.8  -158.9 152.6  10.9  -0.5  3.2   
Pesi_A_03 SER A 174 . . . . . . . - . . . . ? -0.589 53.7  -171.5 -62.5  137.0  7.9   1.5   2.0   
Pesi_A_03 CYS A 175 . . > . . . . - . . . . ? -0.671 32.7  -42.3  -128.8 -177.3 8.7   5.2   2.3   
Pesi_A_03 GLN A 176 T . 3 . . . S + . . . . ? -0.214 120.1 26.9   -55.0  133.9  7.0   8.6   1.9   
Pesi_A_03 GLY A 177 T . 3 . . . S + . . . . ? 0.279  97.2  88.1   96.5   -4.2   4.6   9.0   -1.0  
Pesi_A_03 ASP A 178 . . X . . . . + . . . . ? 0.267  54.8  139.1  -102.7 -1.4   3.7   5.3   -1.3  
Pesi_A_03 SER A 179 T . 3 . . . S + . . . . ? -0.287 72.1  18.9   -45.5  131.0  0.9   5.8   1.2   
Pesi_A_03 GLY A 180 T . 3 . . . S + . . . . ? 0.253  96.2  130.4  92.5   -13.7  -2.0  3.8   -0.0  
Pesi_A_03 GLY A 181 . . < . . . . - . . . . ? -0.205 60.5  -83.9  -73.0  170.7  0.0   1.7   -2.3  
Pesi_A_03 PRO A 182 E . . . . . . - A F . G ? -0.533 22.0  -163.4 -93.4  133.4  -0.2  -2.2  -2.5  
Pesi_A_03 LEU A 183 E . . . . . . - A F D G ? -0.973 24.5  -167.7 -98.8  113.1  1.5   -4.9  -0.5  
Pesi_A_03 VAL A 184 E . . . . . . - A F D G ? -0.897 12.2  -179.8 -114.6 124.0  1.1   -8.0  -2.5  
Pesi_A_03 CYS A 185 E . > . . . S - A F D G ? -0.988 73.3  -13.9  -122.7 127.0  1.8   -11.5 -1.2  
Pesi_A_03 GLU A 186 T . 3 . . . S - . . . . ? 0.871  129.7 -53.1  52.1   32.4   1.4   -14.6 -3.3  
Pesi_A_03 GLY A 187 T . 3 . . . S + . . . . ? 0.509  117.5 102.2  90.4   2.9    -0.6  -12.6 -5.8  
Pesi_A_03 MET A 188 E . < . . . S - A G . G ? -0.932 79.3  -105.4 -120.1 151.0  -3.1  -11.1 -3.4  
Pesi_A_03 LEU A 189 E . . . . . . + A G B G ? -0.581 44.5  163.4  -73.6  114.4  -3.5  -7.7  -1.8  
Pesi_A_03 GLN A 190 E . . . . . . + A G . . ? 0.674  57.1  9.7    -106.8 -25.0  -2.4  -8.2  1.7   
Pesi_A_03 GLY A 191 E . . . . . . - A G H G ? -0.989 54.0  -133.9 -156.6 157.8  -1.8  -4.7  2.9   
Pesi_A_03 VAL A 192 E . . . . . . - A G H G ? -0.983 42.9  -107.2 -114.6 124.2  -2.1  -1.0  2.2   
Pesi_A_03 VAL A 193 E . . . . . . + A G H . ? -0.341 56.1  153.7  -52.8  126.2  0.9   1.1   2.9   
Pesi_A_03 SER A 194 E . . . . . . - A G . . ? 0.739  47.4  -30.9  -125.4 -68.1  0.0   3.1   6.0   
Pesi_A_03 TRP A 195 E . . . . . . + A G H . ? -0.942 48.3  154.4  -155.5 168.7  2.8   4.3   8.3   
Pesi_A_03 GLY A 196 . . . . . . . - . . . . ? -0.940 56.3  -40.8  -174.2 -169.9 6.3   3.6   9.6   
Pesi_A_03 THR A 197 . . . . . . . - . . . . ? -0.422 54.3  -114.6 -71.1  147.6  9.2   5.5   11.0  
Pesi_A_03 PRO A 198 S . . . . . S + . . . . ? 0.791  111.4 63.6   -53.7  -26.2  10.1  8.8   9.4   
Pesi_A_03 ILE A 199 S . > . . . S - . . . . ? -0.902 88.8  -145.9 -101.5 107.1  13.4  7.0   8.4   
Pesi_A_03 CYS A 200 T . 3 . . . S + . . . . ? -0.350 71.7  23.3   -70.5  150.5  12.4  4.2   6.0   
Pesi_A_03 ALA A 201 T . 3 . . . S + . . . . ? 0.790  78.0  167.8  72.4   26.4   14.3  0.8   5.9   
Pesi_A_03 GLN A 202 . . X . . . . - . . . . ? -0.621 45.3  -101.6 -71.6  133.1  15.7  1.0   9.4   
Pesi_A_03 ARG A 203 T . 3 . . . S + . . . . ? -0.390 108.0 11.0   -52.0  125.3  17.1  -2.1  10.6  
Pesi_A_03 GLY A 204 T . 3 . . . S + . . . . ? 0.465  108.3 95.5   87.5   -0.3   14.7  -3.7  13.0  
Pesi_A_03 LEU A 205 . . < . . . . - . . . . ? -0.842 56.8  -166.6 -128.0 92.1   11.8  -1.4  12.1  
Pesi_A_03 PRO A 206 . . . . . . . - . . . . ? -0.285 29.1  -95.9  -70.5  159.4  9.4   -2.8  9.4   
Pesi_A_03 GLY A 207 E . . . . . . - A H F . ? -0.457 35.7  -127.8 -67.3  153.0  6.8   -0.8  7.5   
Pesi_A_03 VAL A 208 E . . . . . . - A H F H ? -0.918 26.2  -173.8 -110.7 132.5  3.2   -0.8  8.8   
Pesi_A_03 TYR A 209 E . . . . . . - A H F H ? -0.876 34.0  -106.8 -120.9 145.3  0.4   -1.7  6.5   
Pesi_A_03 ALA A 210 E . . . . . . - A H F H ? -0.675 45.8  -119.1 -67.8  126.4  -3.4  -1.6  6.9   
Pesi_A_03 ASN A 211 E . > . . . . - A H . H ? -0.626 25.7  -167.5 -79.4  107.3  -4.3  -5.3  7.1   
Pesi_A_03 VAL A 212 G . > . . . S + . . . . ? 0.848  83.8  60.3   -67.3  -39.6  -6.6  -6.2  4.1   
Pesi_A_03 CYS A 213 G . 3 . . . S + . . . . ? 0.810  105.0 52.3   -61.7  -23.0  -7.7  -9.7  5.5   
Pesi_A_03 LYS A 214 G . < . . . S + . . . . ? 0.592  114.2 41.1   -86.3  -11.4  -9.1  -7.9  8.5   
Pesi_A_03 ALA A 215 S . < > . . S + . . . . ? 0.265  80.2  107.9  -120.4 13.2   -11.2 -5.4  6.4   
Pesi_A_03 ILE A 216 H . . > . . S + . . . . ? 0.901  79.6  49.9   -65.9  -40.8  -12.5 -7.7  3.7   
Pesi_A_03 GLN A 217 H . . > . . S + . . . . ? 0.907  110.9 49.2   -64.9  -42.2  -16.0 -7.7  5.0   
Pesi_A_03 TRP A 218 H . . > . . S + . . . . ? 0.933  111.1 50.1   -61.5  -44.6  -16.1 -4.0  5.2   
Pesi_A_03 VAL A 219 H . . X . . S + . . . . ? 0.947  113.0 45.6   -62.9  -45.7  -14.8 -3.7  1.7   
Pesi_A_03 ARG A 220 H . . X . . S + . . . . ? 0.911  113.6 48.8   -64.6  -46.6  -17.3 -6.1  0.2   
Pesi_A_03 ASP A 221 H . . X . . S + . . . . ? 0.874  111.5 49.6   -63.3  -41.3  -20.2 -4.6  2.1   
Pesi_A_03 THR A 222 H . . < . . S + . . . . ? 0.923  113.2 45.1   -65.9  -45.3  -19.3 -1.1  1.0   
Pesi_A_03 ILE A 223 H . > < . . S + . . . . ? 0.909  113.2 51.0   -67.5  -42.9  -18.9 -2.1  -2.7  
Pesi_A_03 ARG A 224 H . 3 < . . S + . . . . ? 0.872  105.5 55.3   -62.0  -41.2  -22.2 -4.1  -2.8  
Pesi_A_03 ASP A 225 T . 3 < . . . . . . . . ? 0.579  .     .      -73.8  -5.2   -24.3 -1.3  -1.2  
Pesi_A_03 ARG A 226 . . < . . . . . . . . . ? 0.672  .     .      -123.9 .      -23.2 1.1   -4.0  
# 
loop_
_dssp_struct_ladder.id 
_dssp_struct_ladder.sheet_id 
_dssp_struct_ladder.range_id_1 
_dssp_struct_ladder.range_id_2 
_dssp_struct_ladder.type 
_dssp_struct_ladder.beg_1_label_comp_id 
_dssp_struct_ladder.beg_1_label_asym_id 
_dssp_struct_ladder.beg_1_label_seq_id 
_dssp_struct_ladder.pdbx_beg_1_PDB_ins_code 
_dssp_struct_ladder.end_1_label_comp_id 
_dssp_struct_ladder.end_1_label_asym_id 
_dssp_struct_ladder.end_1_label_seq_id 
_dssp_struct_ladder.pdbx_end_1_PDB_ins_code 
_dssp_struct_ladder.beg_1_auth_comp_id 
_dssp_struct_ladder.beg_1_auth_asym_id 
_dssp_struct_ladder.beg_1_auth_seq_id 
_dssp_struct_ladder.end_1_auth_comp_id 
_dssp_struct_ladder.end_1_auth_asym_id 
_dssp_struct_ladder.end_1_auth_seq_id 
_dssp_struct_ladder.beg_2_label_comp_id 
_dssp_struct_ladder.beg_2_label_asym_id 
_dssp_struct_ladder.beg_2_label_seq_id 
_dssp_struct_ladder.pdbx_beg_2_PDB_ins_code 
_dssp_struct_ladder.end_2_label_comp_id 
_dssp_struct_ladder.end_2_label_asym_id 
_dssp_struct_ladder.end_2_label_seq_id 
_dssp_struct_ladder.pdbx_end_2_PDB_ins_code 
_dssp_struct_ladder.beg_2_auth_comp_id 
_dssp_struct_ladder.beg_2_auth_asym_id 
_dssp_struct_ladder.beg_2_auth_seq_id 
_dssp_struct_ladder.end_2_auth_comp_id 
_dssp_struct_ladder.end_2_auth_asym_id 
_dssp_struct_ladder.end_2_auth_seq_id 
A A A D anti-parallel LYS A 6   ? PRO A 7   ? LYS A 6   PRO A 7   CYS A 139 ? GLN A 138 ? CYS A 139 GLN A 138 
B A B G parallel      LEU A 107 ? LEU A 107 ? LEU A 107 LEU A 107 LEU A 189 ? LEU A 189 ? LEU A 189 LEU A 189 
C A C D anti-parallel LYS A 117 ? GLY A 122 ? LYS A 117 GLY A 122 TYR A 143 ? GLN A 138 ? TYR A 143 GLN A 138 
D A C F anti-parallel CYS A 118 ? VAL A 120 ? CYS A 118 VAL A 120 CYS A 185 ? LEU A 183 ? CYS A 185 LEU A 183 
E A D E anti-parallel TYR A 143 ? ILE A 145 ? TYR A 143 ILE A 145 GLY A 166 ? CYS A 164 ? GLY A 166 CYS A 164 
F A E H anti-parallel MET A 162 ? ALA A 165 ? MET A 162 ALA A 165 ALA A 210 ? GLY A 207 ? ALA A 210 GLY A 207 
G A F G anti-parallel PRO A 182 ? CYS A 185 ? PRO A 182 CYS A 185 VAL A 192 ? MET A 188 ? VAL A 192 MET A 188 
H A G H anti-parallel GLY A 191 ? TRP A 195 ? GLY A 191 TRP A 195 ASN A 211 ? VAL A 208 ? ASN A 211 VAL A 208 
I B I J anti-parallel GLN A 16  ? LYS A 21  ? GLN A 16  LYS A 21  SER A 30  ? GLN A 24  ? SER A 30  GLN A 24  
J B I L anti-parallel ALA A 17  ? MET A 20  ? ALA A 17  MET A 20  LEU A 52  ? ARG A 49  ? LEU A 52  ARG A 49  
K B J K anti-parallel SER A 30  ? ASP A 33  ? SER A 30  ASP A 33  LEU A 38  ? TRP A 36  ? LEU A 38  TRP A 36  
L B K O anti-parallel TRP A 36  ? THR A 39  ? TRP A 36  THR A 39  GLU A 91  ? MET A 88  ? GLU A 91  MET A 88  
M B L M anti-parallel VAL A 50  ? LEU A 52  ? VAL A 50  LEU A 52  ARG A 67  ? GLN A 65  ? ARG A 67  GLN A 65  
N B N O anti-parallel VAL A 69  ? VAL A 74  ? VAL A 69  VAL A 74  LEU A 92  ? MET A 88  ? LEU A 92  MET A 88  
O C P Q anti-parallel ASN A 56  ? ASN A 56  ? ASN A 56  ASN A 56  LYS A 136 ? LYS A 136 ? LYS A 136 LYS A 136 
P D R S anti-parallel ASN A 79  ? ASN A 79  ? ASN A 79  ASN A 79  ASP A 84  ? ASP A 84  ? ASP A 84  ASP A 84  
Q E T U anti-parallel ASN A 99  ? ASN A 99  ? ASN A 99  ASN A 99  VAL A 102 ? VAL A 102 ? VAL A 102 VAL A 102 
# 
loop_
_dssp_struct_bridge_pairs.id 
_dssp_struct_bridge_pairs.label_comp_id 
_dssp_struct_bridge_pairs.label_seq_id 
_dssp_struct_bridge_pairs.label_asym_id 
_dssp_struct_bridge_pairs.auth_seq_id 
_dssp_struct_bridge_pairs.auth_asym_id 
_dssp_struct_bridge_pairs.pdbx_PDB_ins_code 
_dssp_struct_bridge_pairs.acceptor_1_label_comp_id 
_dssp_struct_bridge_pairs.acceptor_1_label_seq_id 
_dssp_struct_bridge_pairs.acceptor_1_label_asym_id 
_dssp_struct_bridge_pairs.acceptor_1_auth_seq_id 
_dssp_struct_bridge_pairs.acceptor_1_auth_asym_id 
_dssp_struct_bridge_pairs.acceptor_1_pdbx_PDB_ins_code 
_dssp_struct_bridge_pairs.acceptor_1_energy 
_dssp_struct_bridge_pairs.acceptor_2_label_comp_id 
_dssp_struct_bridge_pairs.acceptor_2_label_seq_id 
_dssp_struct_bridge_pairs.acceptor_2_label_asym_id 
_dssp_struct_bridge_pairs.acceptor_2_auth_seq_id 
_dssp_struct_bridge_pairs.acceptor_2_auth_asym_id 
_dssp_struct_bridge_pairs.acceptor_2_pdbx_PDB_ins_code 
_dssp_struct_bridge_pairs.acceptor_2_energy 
_dssp_struct_bridge_pairs.donor_1_label_comp_id 
_dssp_struct_bridge_pairs.donor_1_label_seq_id 
_dssp_struct_bridge_pairs.donor_1_label_asym_id 
_dssp_struct_bridge_pairs.donor_1_auth_seq_id 
_dssp_struct_bridge_pairs.donor_1_auth_asym_id 
_dssp_struct_bridge_pairs.donor_1_pdbx_PDB_ins_code 
_dssp_struct_bridge_pairs.donor_1_energy 
_dssp_struct_bridge_pairs.donor_2_label_comp_id 
_dssp_struct_bridge_pairs.donor_2_label_seq_id 
_dssp_struct_bridge_pairs.donor_2_label_asym_id 
_dssp_struct_bridge_pairs.donor_2_auth_seq_id 
_dssp_struct_bridge_pairs.donor_2_auth_asym_id 
_dssp_struct_bridge_pairs.donor_2_pdbx_PDB_ins_code 
_dssp_struct_bridge_pairs.donor_2_energy 
1   HIS 1   A 1   A ? ?   ?   ? ?   ? ? ?    ?   ?   ? ?   ? ? ?    ILE 3   A 3   A ? -0.6 THR 125 A 125 A ? -0.2 
2   VAL 2   A 2   A ? SER 174 A 174 A ? -0.3 GLY 124 A 124 A ? -0.1 ALA 5   A 5   A ? -1.8 SER 174 A 174 A ? -0.3 
3   ILE 3   A 3   A ? SER 173 A 173 A ? -2.3 HIS 1   A 1   A ? -0.6 SER 173 A 173 A ? -0.5 THR 127 A 127 A ? -0.1 
4   GLY 4   A 4   A ? VAL 126 A 126 A ? -0.4 ALA 5   A 5   A ? -0.3 ILE 3   A 3   A ? -0.2 GLU 141 A 141 A ? -0.2 
5   ALA 5   A 5   A ? VAL 2   A 2   A ? -1.8 VAL 126 A 126 A ? -0.2 GLY 4   A 4   A ? -0.3 ALA 140 A 140 A ? -0.2 
6   LYS 6   A 6   A ? CYS 139 A 139 A ? -2.1 GLY 4   A 4   A ? -0.2 CYS 139 A 139 A ? -2.8 ILE 9   A 9   A ? -0.1 
7   PRO 7   A 7   A ? ?   ?   ? ?   ? ? ?    ?   ?   ? ?   ? ? ?    GLN 138 A 138 A ? -0.3 LEU 137 A 137 A ? -0.1 
8   CYS 8   A 8   A ? LEU 137 A 137 A ? -2.8 TYR 55  A 55  A ? -0.1 LEU 137 A 137 A ? -0.1 GLY 11  A 11  A ? -0.1 
9   ILE 9   A 9   A ? PRO 10  A 10  A ? -0.1 LYS 6   A 6   A ? -0.1 SER 12  A 12  A ? -2.6 ARG 13  A 13  A ? -0.3 
10  PRO 10  A 10  A ? ?   ?   ? ?   ? ? ?    ?   ?   ? ?   ? ? ?    ILE 9   A 9   A ? -0.1 TYR 55  A 55  A ? -0.1 
11  GLY 11  A 11  A ? ARG 13  A 13  A ? -0.1 ASN 101 A 101 A ? -0.1 ILE 9   A 9   A ? -0.1 TYR 55  A 55  A ? -0.0 
12  SER 12  A 12  A ? ILE 9   A 9   A ? -2.6 ARG 13  A 13  A ? -0.3 PHE 15  A 15  A ? -0.1 GLY 11  A 11  A ? -0.1 
13  ARG 13  A 13  A ? ILE 9   A 9   A ? -0.3 PRO 14  A 14  A ? -0.1 GLN 16  A 16  A ? -1.5 SER 12  A 12  A ? -0.3 
14  PRO 14  A 14  A ? ?   ?   ? ?   ? ? ?    ?   ?   ? ?   ? ? ?    LYS 103 A 103 A ? -1.8 GLY 53  A 53  A ? -0.3 
15  PHE 15  A 15  A ? VAL 102 A 102 A ? -0.2 SER 12  A 12  A ? -0.1 LEU 31  A 31  A ? -2.8 ALA 17  A 17  A ? -0.2 
16  GLN 16  A 16  A ? ARG 13  A 13  A ? -1.5 SER 30  A 30  A ? -0.2 GLY 53  A 53  A ? -0.6 ALA 18  A 18  A ? -0.4 
17  ALA 17  A 17  A ? GLY 29  A 29  A ? -2.7 PHE 15  A 15  A ? -0.2 GLY 29  A 29  A ? -1.4 LEU 19  A 19  A ? -0.6 
18  ALA 18  A 18  A ? HIS 51  A 51  A ? -2.6 GLN 16  A 16  A ? -0.4 HIS 51  A 51  A ? -3.3 MET 20  A 20  A ? -0.7 
19  LEU 19  A 19  A ? CYS 27  A 27  A ? -3.2 ALA 17  A 17  A ? -0.6 HIS 26  A 26  A ? -4.0 CYS 27  A 27  A ? -1.2 
20  MET 20  A 20  A ? ARG 49  A 49  A ? -3.3 ALA 18  A 18  A ? -0.7 ARG 49  A 49  A ? -2.2 HIS 22  A 22  A ? -0.4 
21  LYS 21  A 21  A ? GLN 24  A 24  A ? -3.4 LEU 19  A 19  A ? -0.4 GLN 24  A 24  A ? -2.0 VAL 48  A 48  A ? -0.1 
22  HIS 22  A 22  A ? MET 20  A 20  A ? -0.4 GLY 23  A 23  A ? -0.3 LYS 21  A 21  A ? -0.1 ILE 25  A 25  A ? -0.1 
23  GLY 23  A 23  A ? GLN 24  A 24  A ? -0.2 ?   ?   ? ?   ? ? ?    ILE 25  A 25  A ? -0.3 HIS 22  A 22  A ? -0.3 
24  GLN 24  A 24  A ? LYS 21  A 21  A ? -2.0 ?   ?   ? ?   ? ? ?    LYS 21  A 21  A ? -3.4 HIS 26  A 26  A ? -0.3 
25  ILE 25  A 25  A ? GLY 23  A 23  A ? -0.3 MET 20  A 20  A ? -0.2 MET 20  A 20  A ? -0.2 GLY 28  A 28  A ? -0.1 
26  HIS 26  A 26  A ? LEU 19  A 19  A ? -4.0 CYS 27  A 27  A ? -0.4 GLY 28  A 28  A ? -0.3 SER 179 A 179 A ? -0.2 
27  CYS 27  A 27  A ? LEU 19  A 19  A ? -1.2 ASP 178 A 178 A ? -0.1 LEU 19  A 19  A ? -3.2 HIS 26  A 26  A ? -0.4 
28  GLY 28  A 28  A ? SER 179 A 179 A ? -4.0 HIS 26  A 26  A ? -0.3 ALA 40  A 40  A ? -0.4 SER 30  A 30  A ? -0.3 
29  GLY 29  A 29  A ? ALA 17  A 17  A ? -1.4 CYS 27  A 27  A ? -0.2 ALA 17  A 17  A ? -2.7 LEU 31  A 31  A ? -0.4 
30  SER 30  A 30  A ? LEU 38  A 38  A ? -2.0 GLY 28  A 28  A ? -0.3 LEU 38  A 38  A ? -2.9 ILE 32  A 32  A ? -0.8 
31  LEU 31  A 31  A ? PHE 15  A 15  A ? -2.8 GLY 29  A 29  A ? -0.4 ILE 105 A 105 A ? -2.0 VAL 37  A 37  A ? -0.2 
32  ILE 32  A 32  A ? TRP 36  A 36  A ? -2.2 SER 30  A 30  A ? -0.8 ARG 34  A 34  A ? -0.2 VAL 37  A 37  A ? -0.2 
33  ASP 33  A 33  A ? TRP 36  A 36  A ? -1.5 SER 30  A 30  A ? -0.1 TRP 36  A 36  A ? -1.0 ILE 32  A 32  A ? -0.3 
34  ARG 34  A 34  A ? LYS 35  A 35  A ? -0.3 ILE 32  A 32  A ? -0.2 ALA 96  A 96  A ? -3.4 GLU 94  A 94  A ? -0.1 
35  LYS 35  A 35  A ? PRO 95  A 95  A ? -0.2 TRP 36  A 36  A ? -0.1 LEU 92  A 92  A ? -2.7 VAL 37  A 37  A ? -0.5 
36  TRP 36  A 36  A ? ASP 33  A 33  A ? -1.0 GLU 91  A 91  A ? -0.2 ILE 32  A 32  A ? -2.2 ASP 33  A 33  A ? -1.5 
37  VAL 37  A 37  A ? LEU 90  A 90  A ? -2.3 LYS 35  A 35  A ? -0.5 LEU 90  A 90  A ? -2.9 THR 39  A 39  A ? -0.5 
38  LEU 38  A 38  A ? SER 30  A 30  A ? -2.9 TRP 36  A 36  A ? -0.4 SER 30  A 30  A ? -2.0 ALA 40  A 40  A ? -0.2 
39  THR 39  A 39  A ? MET 88  A 88  A ? -2.7 VAL 37  A 37  A ? -0.5 MET 88  A 88  A ? -2.4 ALA 41  A 41  A ? -0.3 
40  ALA 40  A 40  A ? GLY 28  A 28  A ? -0.4 LEU 38  A 38  A ? -0.2 CYS 43  A 43  A ? -1.3 PHE 87  A 87  A ? -0.3 
41  ALA 41  A 41  A ? THR 39  A 39  A ? -0.3 HIS 42  A 42  A ? -0.3 SER 44  A 44  A ? -0.7 ALA 40  A 40  A ? -0.1 
42  HIS 42  A 42  A ? CYS 43  A 43  A ? -0.2 ASP 86  A 86  A ? -0.1 ALA 41  A 41  A ? -0.3 LYS 45  A 45  A ? -0.1 
43  CYS 43  A 43  A ? ALA 40  A 40  A ? -1.3 SER 44  A 44  A ? -0.2 HIS 42  A 42  A ? -0.2 ALA 41  A 41  A ? -0.2 
44  SER 44  A 44  A ? ALA 41  A 41  A ? -0.7 ALA 40  A 40  A ? -0.2 CYS 43  A 43  A ? -0.2 VAL 48  A 48  A ? -0.1 
45  LYS 45  A 45  A ? HIS 42  A 42  A ? -0.1 CYS 43  A 43  A ? -0.1 SER 47  A 47  A ? -0.1 SER 44  A 44  A ? -0.1 
46  ASP 46  A 46  A ? SER 47  A 47  A ? -0.1 LYS 21  A 21  A ? -0.0 VAL 48  A 48  A ? -0.1 ?   ?   ? ?   ? ? ?    
47  SER 47  A 47  A ? LYS 45  A 45  A ? -0.1 GLY 68  A 68  A ? -0.0 ARG 49  A 49  A ? -0.3 ASP 46  A 46  A ? -0.1 
48  VAL 48  A 48  A ? ASP 46  A 46  A ? -0.1 LYS 21  A 21  A ? -0.1 VAL 69  A 69  A ? -0.4 VAL 50  A 50  A ? -0.4 
49  ARG 49  A 49  A ? MET 20  A 20  A ? -2.2 SER 47  A 47  A ? -0.3 MET 20  A 20  A ? -3.3 HIS 51  A 51  A ? -0.6 
50  VAL 50  A 50  A ? ARG 67  A 67  A ? -2.9 VAL 48  A 48  A ? -0.4 ARG 67  A 67  A ? -2.8 LEU 52  A 52  A ? -0.6 
51  HIS 51  A 51  A ? ALA 18  A 18  A ? -3.3 ARG 49  A 49  A ? -0.6 ALA 18  A 18  A ? -2.6 GLY 53  A 53  A ? -0.3 
52  LEU 52  A 52  A ? GLN 65  A 65  A ? -3.0 VAL 50  A 50  A ? -0.6 GLN 65  A 65  A ? -2.4 ALA 17  A 17  A ? -0.1 
53  GLY 53  A 53  A ? GLN 16  A 16  A ? -0.6 ASN 101 A 101 A ? -0.4 TYR 55  A 55  A ? -0.4 THR 63  A 63  A ? -0.2 
54  ASP 54  A 54  A ? GLN 16  A 16  A ? -0.3 HIS 51  A 51  A ? -0.2 GLY 53  A 53  A ? -0.3 LEU 57  A 57  A ? -0.1 
55  TYR 55  A 55  A ? GLY 53  A 53  A ? -0.4 ASN 56  A 56  A ? -0.3 LEU 137 A 137 A ? -2.5 LEU 57  A 57  A ? -0.5 
56  ASN 56  A 56  A ? THR 59  A 59  A ? -0.3 LYS 136 A 136 A ? -0.2 THR 59  A 59  A ? -1.3 TYR 55  A 55  A ? -0.3 
57  LEU 57  A 57  A ? LYS 135 A 135 A ? -2.7 TYR 55  A 55  A ? -0.5 LYS 136 A 136 A ? -0.1 ASN 56  A 56  A ? -0.1 
58  LYS 58  A 58  A ? LYS 135 A 135 A ? -0.3 THR 59  A 59  A ? -0.1 ASN 60  A 60  A ? -0.4 LEU 57  A 57  A ? -0.3 
59  THR 59  A 59  A ? ASN 56  A 56  A ? -1.3 LYS 135 A 135 A ? -0.2 GLU 61  A 61  A ? -0.9 ASN 56  A 56  A ? -0.3 
60  ASN 60  A 60  A ? LYS 58  A 58  A ? -0.4 GLU 61  A 61  A ? -0.1 LEU 57  A 57  A ? -0.1 ASP 54  A 54  A ? -0.0 
61  GLU 61  A 61  A ? THR 59  A 59  A ? -0.9 ASN 56  A 56  A ? -0.2 ASN 60  A 60  A ? -0.1 ASP 54  A 54  A ? -0.0 
62  GLY 62  A 62  A ? THR 63  A 63  A ? -0.1 THR 59  A 59  A ? -0.0 ASN 60  A 60  A ? -0.1 ASP 54  A 54  A ? -0.1 
63  THR 63  A 63  A ? GLY 53  A 53  A ? -0.2 ASN 101 A 101 A ? -0.1 GLN 65  A 65  A ? -0.1 ASN 101 A 101 A ? -0.1 
64  GLU 64  A 64  A ? GLY 53  A 53  A ? -0.1 HIS 51  A 51  A ? -0.0 ILE 66  A 66  A ? -0.4 GLY 53  A 53  A ? -0.2 
65  GLN 65  A 65  A ? LEU 52  A 52  A ? -2.4 THR 63  A 63  A ? -0.1 LEU 52  A 52  A ? -3.0 ARG 67  A 67  A ? -0.6 
66  ILE 66  A 66  A ? GLU 64  A 64  A ? -0.4 HIS 51  A 51  A ? -0.2 GLY 68  A 68  A ? -0.4 HIS 51  A 51  A ? -0.2 
67  ARG 67  A 67  A ? VAL 50  A 50  A ? -2.8 GLN 65  A 65  A ? -0.6 VAL 50  A 50  A ? -2.9 VAL 69  A 69  A ? -0.1 
68  GLY 68  A 68  A ? ILE 66  A 66  A ? -0.4 ARG 49  A 49  A ? -0.2 ASP 93  A 93  A ? -2.5 LYS 70  A 70  A ? -0.5 
69  VAL 69  A 69  A ? VAL 48  A 48  A ? -0.4 LEU 92  A 92  A ? -0.3 LEU 92  A 92  A ? -0.2 ILE 72  A 72  A ? -0.1 
70  LYS 70  A 70  A ? GLU 91  A 91  A ? -3.4 GLY 68  A 68  A ? -0.5 ILE 72  A 72  A ? -0.3 LEU 92  A 92  A ? -0.2 
71  ASN 71  A 71  A ? GLU 91  A 91  A ? -1.2 ILE 73  A 73  A ? -0.0 GLU 91  A 91  A ? -3.0 ILE 73  A 73  A ? -0.5 
72  ILE 72  A 72  A ? LYS 70  A 70  A ? -0.3 LEU 90  A 90  A ? -0.2 VAL 74  A 74  A ? -0.6 LEU 90  A 90  A ? -0.2 
73  ILE 73  A 73  A ? LEU 89  A 89  A ? -3.0 ASN 71  A 71  A ? -0.5 LEU 89  A 89  A ? -3.1 HIS 75  A 75  A ? -0.3 
74  VAL 74  A 74  A ? ILE 72  A 72  A ? -0.6 MET 88  A 88  A ? -0.2 MET 88  A 88  A ? -0.2 ASP 86  A 86  A ? -0.1 
75  HIS 75  A 75  A ? PHE 87  A 87  A ? -2.8 ILE 73  A 73  A ? -0.3 TYR 78  A 78  A ? -2.1 VAL 74  A 74  A ? -0.1 
76  PRO 76  A 76  A ? ?   ?   ? ?   ? ? ?    ?   ?   ? ?   ? ? ?    HIS 75  A 75  A ? -0.2 VAL 74  A 74  A ? -0.0 
77  GLY 77  A 77  A ? LYS 85  A 85  A ? -0.1 ASN 79  A 79  A ? -0.1 ASN 79  A 79  A ? -0.1 ASP 84  A 84  A ? -0.1 
78  TYR 78  A 78  A ? HIS 75  A 75  A ? -2.1 PHE 87  A 87  A ? -0.1 SER 80  A 80  A ? -0.5 LYS 85  A 85  A ? -0.2 
79  ASN 79  A 79  A ? ASP 84  A 84  A ? -2.3 GLY 77  A 77  A ? -0.1 GLN 83  A 83  A ? -1.6 ASP 84  A 84  A ? -1.1 
80  SER 80  A 80  A ? TYR 78  A 78  A ? -0.5 ARG 81  A 81  A ? -0.2 ASN 79  A 79  A ? -0.1 TYR 78  A 78  A ? -0.0 
81  ARG 81  A 81  A ? LEU 82  A 82  A ? -0.2 ASP 84  A 84  A ? -0.1 SER 80  A 80  A ? -0.2 ASN 79  A 79  A ? -0.0 
82  LEU 82  A 82  A ? ASP 84  A 84  A ? -0.1 ASN 79  A 79  A ? -0.1 SER 80  A 80  A ? -0.2 ARG 81  A 81  A ? -0.2 
83  GLN 83  A 83  A ? ASN 79  A 79  A ? -1.6 ASP 84  A 84  A ? -0.2 ASP 86  A 86  A ? -0.7 LYS 85  A 85  A ? -0.3 
84  ASP 84  A 84  A ? ASN 79  A 79  A ? -1.1 LYS 85  A 85  A ? -0.2 ASN 79  A 79  A ? -2.3 GLN 83  A 83  A ? -0.2 
85  LYS 85  A 85  A ? GLN 83  A 83  A ? -0.3 ASN 161 A 161 A ? -0.2 PHE 87  A 87  A ? -2.1 ASP 84  A 84  A ? -0.2 
86  ASP 86  A 86  A ? GLN 83  A 83  A ? -0.7 ASN 161 A 161 A ? -0.2 MET 88  A 88  A ? -0.4 ALA 210 A 210 A ? -0.2 
87  PHE 87  A 87  A ? LYS 85  A 85  A ? -2.1 ALA 40  A 40  A ? -0.3 HIS 75  A 75  A ? -2.8 LEU 89  A 89  A ? -0.3 
88  MET 88  A 88  A ? THR 39  A 39  A ? -2.4 ASP 86  A 86  A ? -0.4 THR 39  A 39  A ? -2.7 LEU 90  A 90  A ? -0.5 
89  LEU 89  A 89  A ? ILE 73  A 73  A ? -3.1 PHE 87  A 87  A ? -0.3 ILE 73  A 73  A ? -3.0 GLU 91  A 91  A ? -0.5 
90  LEU 90  A 90  A ? VAL 37  A 37  A ? -2.9 MET 88  A 88  A ? -0.5 VAL 37  A 37  A ? -2.3 LEU 92  A 92  A ? -0.6 
91  GLU 91  A 91  A ? ASN 71  A 71  A ? -3.0 LEU 89  A 89  A ? -0.5 LYS 70  A 70  A ? -3.4 ASN 71  A 71  A ? -1.2 
92  LEU 92  A 92  A ? LYS 35  A 35  A ? -2.7 LEU 90  A 90  A ? -0.6 VAL 69  A 69  A ? -0.3 ALA 96  A 96  A ? -0.0 
93  ASP 93  A 93  A ? GLY 68  A 68  A ? -2.5 GLU 94  A 94  A ? -0.2 LEU 92  A 92  A ? -0.1 VAL 69  A 69  A ? -0.1 
94  GLU 94  A 94  A ? GLY 68  A 68  A ? -0.4 ARG 34  A 34  A ? -0.1 ASP 93  A 93  A ? -0.2 LYS 70  A 70  A ? -0.0 
95  PRO 95  A 95  A ? ?   ?   ? ?   ? ? ?    ?   ?   ? ?   ? ? ?    LYS 35  A 35  A ? -0.2 GLU 97  A 97  A ? -0.1 
96  ALA 96  A 96  A ? ARG 34  A 34  A ? -3.4 ASP 33  A 33  A ? -0.1 LEU 98  A 98  A ? -0.8 TRP 36  A 36  A ? -0.0 
97  GLU 97  A 97  A ? PRO 95  A 95  A ? -0.1 LYS 103 A 103 A ? -0.0 ASN 99  A 99  A ? -0.2 ALA 96  A 96  A ? -0.1 
98  LEU 98  A 98  A ? ALA 96  A 96  A ? -0.8 ASN 101 A 101 A ? -0.1 SER 100 A 100 A ? -0.2 LYS 103 A 103 A ? -0.2 
99  ASN 99  A 99  A ? VAL 102 A 102 A ? -1.7 GLU 97  A 97  A ? -0.2 VAL 102 A 102 A ? -0.6 GLY 53  A 53  A ? -0.1 
100 SER 100 A 100 A ? ASN 101 A 101 A ? -0.2 LEU 98  A 98  A ? -0.2 LYS 103 A 103 A ? -0.1 LEU 98  A 98  A ? -0.1 
101 ASN 101 A 101 A ? VAL 102 A 102 A ? -0.2 THR 63  A 63  A ? -0.1 LYS 103 A 103 A ? -0.4 GLY 53  A 53  A ? -0.4 
102 VAL 102 A 102 A ? ASN 99  A 99  A ? -0.6 LEU 52  A 52  A ? -0.1 ASN 99  A 99  A ? -1.7 THR 104 A 104 A ? -0.3 
103 LYS 103 A 103 A ? PRO 14  A 14  A ? -1.8 ASN 101 A 101 A ? -0.4 LEU 31  A 31  A ? -0.3 ILE 105 A 105 A ? -0.3 
104 THR 104 A 104 A ? VAL 102 A 102 A ? -0.3 ILE 32  A 32  A ? -0.1 GLY 106 A 106 A ? -0.4 ILE 32  A 32  A ? -0.2 
105 ILE 105 A 105 A ? LEU 31  A 31  A ? -2.0 LYS 103 A 103 A ? -0.3 MET 188 A 188 A ? -0.1 LEU 107 A 107 A ? -0.1 
106 GLY 106 A 106 A ? GLY 187 A 187 A ? -0.5 THR 104 A 104 A ? -0.4 LEU 189 A 189 A ? -2.9 ALA 108 A 108 A ? -0.4 
107 LEU 107 A 107 A ? MET 188 A 188 A ? -0.2 ILE 32  A 32  A ? -0.1 THR 109 A 109 A ? -0.2 GLN 190 A 190 A ? -0.1 
108 ALA 108 A 108 A ? LEU 189 A 189 A ? -2.2 GLY 106 A 106 A ? -0.4 ILE 216 A 216 A ? -0.1 CYS 111 A 111 A ? -0.1 
109 THR 109 A 109 A ? LEU 107 A 107 A ? -0.2 GLN 110 A 110 A ? -0.1 CYS 111 A 111 A ? -0.4 ALA 108 A 108 A ? -0.2 
110 GLN 110 A 110 A ? LEU 107 A 107 A ? -0.0 LYS 214 A 214 A ? -0.0 THR 109 A 109 A ? -0.1 CYS 213 A 213 A ? -0.1 
111 CYS 111 A 111 A ? THR 109 A 109 A ? -0.4 CYS 213 A 213 A ? -0.1 ALA 113 A 113 A ? -0.1 THR 109 A 109 A ? -0.1 
112 PRO 112 A 112 A ? ?   ?   ? ?   ? ? ?    ?   ?   ? ?   ? ? ?    CYS 111 A 111 A ? -0.1 GLY 115 A 115 A ? -0.1 
113 ALA 113 A 113 A ? PRO 114 A 114 A ? -0.1 CYS 111 A 111 A ? -0.1 THR 116 A 116 A ? -1.7 SER 144 A 144 A ? -0.3 
114 PRO 114 A 114 A ? ?   ?   ? ?   ? ? ?    ?   ?   ? ?   ? ? ?    ILE 145 A 145 A ? -0.2 ALA 113 A 113 A ? -0.1 
115 GLY 115 A 115 A ? SER 144 A 144 A ? -2.9 THR 116 A 116 A ? -0.3 LYS 117 A 117 A ? -0.2 ILE 145 A 145 A ? -0.1 
116 THR 116 A 116 A ? ALA 113 A 113 A ? -1.7 LYS 117 A 117 A ? -0.1 SER 144 A 144 A ? -2.3 CYS 118 A 118 A ? -0.4 
117 LYS 117 A 117 A ? TYR 143 A 143 A ? -0.2 GLY 115 A 115 A ? -0.2 GLU 186 A 186 A ? -0.8 THR 119 A 119 A ? -0.3 
118 CYS 118 A 118 A ? ILE 142 A 142 A ? -3.5 THR 116 A 116 A ? -0.4 ILE 142 A 142 A ? -2.9 VAL 120 A 120 A ? -0.4 
119 THR 119 A 119 A ? VAL 184 A 184 A ? -3.0 LYS 117 A 117 A ? -0.3 VAL 184 A 184 A ? -3.0 SER 121 A 121 A ? -0.4 
120 VAL 120 A 120 A ? ALA 140 A 140 A ? -2.7 CYS 118 A 118 A ? -0.4 ALA 140 A 140 A ? -2.3 GLY 122 A 122 A ? -0.3 
121 SER 121 A 121 A ? PRO 182 A 182 A ? -1.2 THR 119 A 119 A ? -0.4 TRP 123 A 123 A ? -0.3 CYS 139 A 139 A ? -0.2 
122 GLY 122 A 122 A ? GLN 138 A 138 A ? -2.0 VAL 120 A 120 A ? -0.3 GLN 138 A 138 A ? -2.4 VAL 2   A 2   A ? -0.1 
123 TRP 123 A 123 A ? GLY 177 A 177 A ? -0.4 SER 121 A 121 A ? -0.3 ILE 25  A 25  A ? -0.1 VAL 126 A 126 A ? -0.1 
124 GLY 124 A 124 A ? THR 125 A 125 A ? -0.2 PHE 133 A 133 A ? -0.1 GLY 177 A 177 A ? -0.3 VAL 2   A 2   A ? -0.1 
125 THR 125 A 125 A ? GLN 176 A 176 A ? -2.8 HIS 1   A 1   A ? -0.2 PHE 133 A 133 A ? -0.2 GLY 124 A 124 A ? -0.2 
126 VAL 126 A 126 A ? ILE 132 A 132 A ? -2.0 HIS 1   A 1   A ? -0.1 GLY 4   A 4   A ? -0.4 THR 128 A 128 A ? -0.3 
127 THR 127 A 127 A ? LYS 130 A 130 A ? -0.3 ILE 132 A 132 A ? -0.3 ILE 132 A 132 A ? -0.4 VAL 126 A 126 A ? -0.1 
128 THR 128 A 128 A ? VAL 126 A 126 A ? -0.3 PRO 129 A 129 A ? -0.1 LYS 131 A 131 A ? -0.1 ILE 199 A 199 A ? -0.1 
129 PRO 129 A 129 A ? ?   ?   ? ?   ? ? ?    ?   ?   ? ?   ? ? ?    LYS 131 A 131 A ? -0.4 THR 128 A 128 A ? -0.1 
130 LYS 130 A 130 A ? LYS 131 A 131 A ? -0.1 VAL 126 A 126 A ? -0.0 ILE 132 A 132 A ? -0.8 THR 127 A 127 A ? -0.3 
131 LYS 131 A 131 A ? PRO 129 A 129 A ? -0.4 THR 125 A 125 A ? -0.1 PHE 133 A 133 A ? -0.5 THR 128 A 128 A ? -0.1 
132 ILE 132 A 132 A ? LYS 130 A 130 A ? -0.8 THR 127 A 127 A ? -0.4 VAL 126 A 126 A ? -2.0 THR 127 A 127 A ? -0.3 
133 PHE 133 A 133 A ? LYS 131 A 131 A ? -0.5 THR 125 A 125 A ? -0.2 THR 125 A 125 A ? -0.2 GLY 124 A 124 A ? -0.1 
134 PRO 134 A 134 A ? ?   ?   ? ?   ? ? ?    ?   ?   ? ?   ? ? ?    LEU 57  A 57  A ? -0.1 GLN 138 A 138 A ? -0.1 
135 LYS 135 A 135 A ? ASN 56  A 56  A ? -0.1 LEU 137 A 137 A ? -0.1 LEU 57  A 57  A ? -2.7 LYS 58  A 58  A ? -0.3 
136 LYS 136 A 136 A ? ASN 56  A 56  A ? -0.2 LEU 57  A 57  A ? -0.1 ASN 56  A 56  A ? -0.2 GLN 138 A 138 A ? -0.1 
137 LEU 137 A 137 A ? TYR 55  A 55  A ? -2.5 LYS 135 A 135 A ? -0.3 CYS 8   A 8   A ? -2.8 CYS 139 A 139 A ? -0.3 
138 GLN 138 A 138 A ? GLY 122 A 122 A ? -2.4 PRO 7   A 7   A ? -0.3 GLY 122 A 122 A ? -2.0 ALA 140 A 140 A ? -0.3 
139 CYS 139 A 139 A ? LYS 6   A 6   A ? -2.8 LEU 137 A 137 A ? -0.3 LYS 6   A 6   A ? -2.1 GLU 141 A 141 A ? -0.4 
140 ALA 140 A 140 A ? VAL 120 A 120 A ? -2.3 GLN 138 A 138 A ? -0.3 VAL 120 A 120 A ? -2.7 ILE 142 A 142 A ? -0.5 
141 GLU 141 A 141 A ? CYS 139 A 139 A ? -0.4 GLY 4   A 4   A ? -0.2 TYR 143 A 143 A ? -0.2 THR 119 A 119 A ? -0.2 
142 ILE 142 A 142 A ? CYS 118 A 118 A ? -2.9 ALA 140 A 140 A ? -0.5 CYS 118 A 118 A ? -3.5 SER 144 A 144 A ? -0.4 
143 TYR 143 A 143 A ? GLY 166 A 166 A ? -1.3 GLU 141 A 141 A ? -0.2 GLY 166 A 166 A ? -2.3 LYS 117 A 117 A ? -0.2 
144 SER 144 A 144 A ? THR 116 A 116 A ? -2.3 ILE 142 A 142 A ? -0.4 GLY 115 A 115 A ? -2.9 SER 146 A 146 A ? -0.4 
145 ILE 145 A 145 A ? CYS 164 A 164 A ? -2.8 PRO 114 A 114 A ? -0.2 CYS 164 A 164 A ? -0.6 SER 144 A 144 A ? -0.0 
146 SER 146 A 146 A ? SER 144 A 144 A ? -0.4 GLN 147 A 147 A ? -0.1 CYS 150 A 150 A ? -2.4 LYS 151 A 151 A ? -0.2 
147 GLN 147 A 147 A ? ASP 148 A 148 A ? -0.2 SER 149 A 149 A ? -0.2 LYS 151 A 151 A ? -2.4 GLU 152 A 152 A ? -0.2 
148 ASP 148 A 148 A ? CYS 150 A 150 A ? -0.2 SER 149 A 149 A ? -0.2 GLU 152 A 152 A ? -2.0 GLN 147 A 147 A ? -0.2 
149 SER 149 A 149 A ? LYS 151 A 151 A ? -0.2 CYS 150 A 150 A ? -0.2 ARG 153 A 153 A ? -1.8 ASP 148 A 148 A ? -0.2 
150 CYS 150 A 150 A ? SER 146 A 146 A ? -2.4 LYS 151 A 151 A ? -0.2 TYR 154 A 154 A ? -1.6 ASP 148 A 148 A ? -0.2 
151 LYS 151 A 151 A ? GLN 147 A 147 A ? -2.4 GLU 152 A 152 A ? -0.2 GLY 156 A 156 A ? -1.4 LEU 157 A 157 A ? -0.3 
152 GLU 152 A 152 A ? ASP 148 A 148 A ? -2.0 ARG 153 A 153 A ? -0.2 ARG 155 A 155 A ? -0.8 LYS 151 A 151 A ? -0.2 
153 ARG 153 A 153 A ? SER 149 A 149 A ? -1.8 TYR 154 A 154 A ? -0.2 LYS 151 A 151 A ? -0.2 GLU 152 A 152 A ? -0.2 
154 TYR 154 A 154 A ? CYS 150 A 150 A ? -1.6 SER 149 A 149 A ? -0.1 LEU 157 A 157 A ? -1.8 ARG 153 A 153 A ? -0.2 
155 ARG 155 A 155 A ? GLU 152 A 152 A ? -0.8 GLY 156 A 156 A ? -0.3 GLU 152 A 152 A ? -0.2 LYS 151 A 151 A ? -0.1 
156 GLY 156 A 156 A ? LYS 151 A 151 A ? -1.4 CYS 150 A 150 A ? -0.1 ARG 155 A 155 A ? -0.3 LYS 151 A 151 A ? -0.1 
157 LEU 157 A 157 A ? TYR 154 A 154 A ? -1.8 LYS 151 A 151 A ? -0.3 THR 159 A 159 A ? -0.4 ARG 155 A 155 A ? -0.1 
158 ILE 158 A 158 A ? LYS 151 A 151 A ? -0.2 CYS 150 A 150 A ? -0.1 GLU 160 A 160 A ? -0.2 LYS 151 A 151 A ? -0.0 
159 THR 159 A 159 A ? LEU 157 A 157 A ? -0.4 LEU 82  A 82  A ? -0.1 MET 162 A 162 A ? -1.6 LEU 157 A 157 A ? -0.1 
160 GLU 160 A 160 A ? ASN 161 A 161 A ? -0.3 ILE 158 A 158 A ? -0.2 LYS 214 A 214 A ? -0.1 THR 159 A 159 A ? -0.0 
161 ASN 161 A 161 A ? CYS 213 A 213 A ? -0.0 LYS 214 A 214 A ? -0.0 ASN 211 A 211 A ? -2.2 LEU 163 A 163 A ? -0.3 
162 MET 162 A 162 A ? THR 159 A 159 A ? -1.6 ALA 210 A 210 A ? -0.2 CYS 164 A 164 A ? -0.4 ALA 210 A 210 A ? -0.2 
163 LEU 163 A 163 A ? TYR 209 A 209 A ? -2.6 ASN 161 A 161 A ? -0.3 TYR 209 A 209 A ? -3.3 ALA 165 A 165 A ? -0.4 
164 CYS 164 A 164 A ? ILE 145 A 145 A ? -0.6 MET 162 A 162 A ? -0.4 ILE 145 A 145 A ? -2.8 GLY 166 A 166 A ? -0.3 
165 ALA 165 A 165 A ? GLY 207 A 207 A ? -1.9 LEU 163 A 163 A ? -0.4 GLY 207 A 207 A ? -2.0 VAL 167 A 167 A ? -0.3 
166 GLY 166 A 166 A ? TYR 143 A 143 A ? -2.3 CYS 164 A 164 A ? -0.3 TYR 143 A 143 A ? -1.3 GLU 168 A 168 A ? -0.6 
167 VAL 167 A 167 A ? ARG 172 A 172 A ? -0.9 ALA 165 A 165 A ? -0.3 GLY 170 A 170 A ? -2.6 GLY 204 A 204 A ? -0.4 
168 GLU 168 A 168 A ? GLY 166 A 166 A ? -0.6 GLN 169 A 169 A ? -0.3 GLY 204 A 204 A ? -0.8 VAL 167 A 167 A ? -0.1 
169 GLN 169 A 169 A ? GLY 170 A 170 A ? -0.3 ARG 203 A 203 A ? -0.1 GLU 168 A 168 A ? -0.3 ARG 203 A 203 A ? -0.2 
170 GLY 170 A 170 A ? VAL 167 A 167 A ? -2.6 GLN 202 A 202 A ? -0.2 GLN 169 A 169 A ? -0.3 GLN 202 A 202 A ? -0.2 
171 GLY 171 A 171 A ? ALA 201 A 201 A ? -2.0 GLU 168 A 168 A ? -0.1 SER 173 A 173 A ? -0.3 GLN 202 A 202 A ? -0.1 
172 ARG 172 A 172 A ? VAL 167 A 167 A ? -0.2 GLN 202 A 202 A ? -0.1 VAL 167 A 167 A ? -0.9 SER 174 A 174 A ? -0.3 
173 SER 173 A 173 A ? ILE 3   A 3   A ? -0.5 GLY 171 A 171 A ? -0.3 ILE 3   A 3   A ? -2.3 CYS 175 A 175 A ? -0.2 
174 SER 174 A 174 A ? VAL 2   A 2   A ? -0.3 ARG 172 A 172 A ? -0.3 VAL 2   A 2   A ? -0.3 ALA 201 A 201 A ? -0.3 
175 CYS 175 A 175 A ? SER 173 A 173 A ? -0.2 THR 125 A 125 A ? -0.2 ASP 178 A 178 A ? -1.5 SER 179 A 179 A ? -0.1 
176 GLN 176 A 176 A ? GLY 177 A 177 A ? -0.2 SER 174 A 174 A ? -0.2 THR 125 A 125 A ? -2.8 CYS 175 A 175 A ? -0.2 
177 GLY 177 A 177 A ? GLY 124 A 124 A ? -0.3 HIS 26  A 26  A ? -0.1 TRP 123 A 123 A ? -0.4 GLN 176 A 176 A ? -0.2 
178 ASP 178 A 178 A ? CYS 175 A 175 A ? -1.5 HIS 1   A 1   A ? -0.1 GLY 181 A 181 A ? -2.7 VAL 193 A 193 A ? -0.3 
179 SER 179 A 179 A ? GLY 180 A 180 A ? -0.3 HIS 26  A 26  A ? -0.2 GLY 28  A 28  A ? -4.0 SER 194 A 194 A ? -0.2 
180 GLY 180 A 180 A ? VAL 193 A 193 A ? -2.9 GLY 181 A 181 A ? -0.3 SER 179 A 179 A ? -0.3 SER 194 A 194 A ? -0.1 
181 GLY 181 A 181 A ? ASP 178 A 178 A ? -2.7 GLY 28  A 28  A ? -0.1 VAL 193 A 193 A ? -2.7 GLY 180 A 180 A ? -0.3 
182 PRO 182 A 182 A ? ?   ?   ? ?   ? ? ?    ?   ?   ? ?   ? ? ?    SER 121 A 121 A ? -1.2 VAL 184 A 184 A ? -0.6 
183 LEU 183 A 183 A ? GLY 191 A 191 A ? -2.5 GLY 181 A 181 A ? -0.3 GLN 190 A 190 A ? -3.0 GLY 191 A 191 A ? -1.6 
184 VAL 184 A 184 A ? THR 119 A 119 A ? -3.0 PRO 182 A 182 A ? -0.6 THR 119 A 119 A ? -3.0 GLU 186 A 186 A ? -0.4 
185 CYS 185 A 185 A ? MET 188 A 188 A ? -2.4 LEU 183 A 183 A ? -0.5 MET 188 A 188 A ? -2.1 CYS 118 A 118 A ? -0.2 
186 GLU 186 A 186 A ? LYS 117 A 117 A ? -0.8 VAL 184 A 184 A ? -0.4 CYS 185 A 185 A ? -0.1 LEU 189 A 189 A ? -0.1 
187 GLY 187 A 187 A ? MET 188 A 188 A ? -0.2 VAL 184 A 184 A ? -0.1 GLY 106 A 106 A ? -0.5 LEU 189 A 189 A ? -0.4 
188 MET 188 A 188 A ? CYS 185 A 185 A ? -2.1 ILE 105 A 105 A ? -0.1 CYS 185 A 185 A ? -2.4 GLN 190 A 190 A ? -0.6 
189 LEU 189 A 189 A ? GLY 106 A 106 A ? -2.9 GLY 187 A 187 A ? -0.4 ALA 108 A 108 A ? -2.2 VAL 184 A 184 A ? -0.2 
190 GLN 190 A 190 A ? LEU 183 A 183 A ? -3.0 MET 188 A 188 A ? -0.6 VAL 212 A 212 A ? -1.6 CYS 213 A 213 A ? -0.5 
191 GLY 191 A 191 A ? LEU 183 A 183 A ? -1.6 ASN 211 A 211 A ? -0.2 LEU 183 A 183 A ? -2.5 VAL 193 A 193 A ? -0.5 
192 VAL 192 A 192 A ? ALA 210 A 210 A ? -1.5 GLN 190 A 190 A ? -0.3 ALA 210 A 210 A ? -3.0 LEU 163 A 163 A ? -0.1 
193 VAL 193 A 193 A ? GLY 181 A 181 A ? -2.7 GLY 191 A 191 A ? -0.5 GLY 180 A 180 A ? -2.9 TYR 209 A 209 A ? -0.2 
194 SER 194 A 194 A ? VAL 208 A 208 A ? -2.0 TRP 195 A 195 A ? -0.4 GLY 196 A 196 A ? -0.3 TYR 209 A 209 A ? -0.2 
195 TRP 195 A 195 A ? VAL 208 A 208 A ? -1.7 GLN 83  A 83  A ? -0.1 VAL 208 A 208 A ? -2.9 SER 194 A 194 A ? -0.4 
196 GLY 196 A 196 A ? SER 194 A 194 A ? -0.3 GLY 207 A 207 A ? -0.2 GLY 207 A 207 A ? -0.1 CYS 200 A 200 A ? -0.1 
197 THR 197 A 197 A ? TRP 195 A 195 A ? -0.3 ILE 199 A 199 A ? -0.2 ALA 201 A 201 A ? -0.1 GLN 202 A 202 A ? -0.1 
198 PRO 198 A 198 A ? ?   ?   ? ?   ? ? ?    ?   ?   ? ?   ? ? ?    CYS 200 A 200 A ? -0.7 GLN 176 A 176 A ? -0.2 
199 ILE 199 A 199 A ? CYS 175 A 175 A ? -0.1 THR 128 A 128 A ? -0.1 GLN 202 A 202 A ? -0.6 THR 197 A 197 A ? -0.2 
200 CYS 200 A 200 A ? PRO 198 A 198 A ? -0.7 ALA 201 A 201 A ? -0.2 CYS 175 A 175 A ? -0.1 THR 128 A 128 A ? -0.1 
201 ALA 201 A 201 A ? SER 174 A 174 A ? -0.3 GLN 202 A 202 A ? -0.2 GLY 171 A 171 A ? -2.0 ARG 203 A 203 A ? -0.3 
202 GLN 202 A 202 A ? ILE 199 A 199 A ? -0.6 LEU 205 A 205 A ? -0.5 LEU 205 A 205 A ? -2.4 ALA 201 A 201 A ? -0.2 
203 ARG 203 A 203 A ? ALA 201 A 201 A ? -0.3 GLY 204 A 204 A ? -0.3 GLN 169 A 169 A ? -0.1 GLU 168 A 168 A ? -0.1 
204 GLY 204 A 204 A ? GLU 168 A 168 A ? -0.8 VAL 167 A 167 A ? -0.4 ARG 203 A 203 A ? -0.3 GLU 168 A 168 A ? -0.1 
205 LEU 205 A 205 A ? GLN 202 A 202 A ? -2.4 VAL 167 A 167 A ? -0.2 GLN 202 A 202 A ? -0.5 ALA 201 A 201 A ? -0.2 
206 PRO 206 A 206 A ? ?   ?   ? ?   ? ? ?    ?   ?   ? ?   ? ? ?    GLY 166 A 166 A ? -0.2 THR 197 A 197 A ? -0.2 
207 GLY 207 A 207 A ? ALA 165 A 165 A ? -2.0 GLY 196 A 196 A ? -0.1 ALA 165 A 165 A ? -1.9 TYR 209 A 209 A ? -0.5 
208 VAL 208 A 208 A ? TRP 195 A 195 A ? -2.9 CYS 164 A 164 A ? -0.2 SER 194 A 194 A ? -2.0 TRP 195 A 195 A ? -1.7 
209 TYR 209 A 209 A ? LEU 163 A 163 A ? -3.3 GLY 207 A 207 A ? -0.5 LEU 163 A 163 A ? -2.6 ASN 211 A 211 A ? -0.4 
210 ALA 210 A 210 A ? VAL 192 A 192 A ? -3.0 VAL 208 A 208 A ? -0.3 VAL 192 A 192 A ? -1.5 VAL 212 A 212 A ? -0.8 
211 ASN 211 A 211 A ? ASN 161 A 161 A ? -2.2 TYR 209 A 209 A ? -0.4 LYS 214 A 214 A ? -1.1 ALA 215 A 215 A ? -0.4 
212 VAL 212 A 212 A ? GLN 190 A 190 A ? -1.6 ALA 210 A 210 A ? -0.8 ALA 215 A 215 A ? -1.7 ILE 216 A 216 A ? -0.5 
213 CYS 213 A 213 A ? GLN 190 A 190 A ? -0.5 LYS 214 A 214 A ? -0.3 ILE 216 A 216 A ? -0.4 VAL 212 A 212 A ? -0.3 
214 LYS 214 A 214 A ? ASN 211 A 211 A ? -1.1 ALA 215 A 215 A ? -0.2 CYS 213 A 213 A ? -0.3 VAL 212 A 212 A ? -0.2 
215 ALA 215 A 215 A ? VAL 212 A 212 A ? -1.7 ASN 211 A 211 A ? -0.4 VAL 219 A 219 A ? -2.6 CYS 213 A 213 A ? -0.2 
216 ILE 216 A 216 A ? VAL 212 A 212 A ? -0.5 CYS 213 A 213 A ? -0.4 ARG 220 A 220 A ? -2.5 ASP 221 A 221 A ? -0.2 
217 GLN 217 A 217 A ? CYS 213 A 213 A ? -0.2 TRP 218 A 218 A ? -0.2 ASP 221 A 221 A ? -2.5 ILE 216 A 216 A ? -0.3 
218 TRP 218 A 218 A ? ARG 220 A 220 A ? -0.2 VAL 219 A 219 A ? -0.2 THR 222 A 222 A ? -2.3 ILE 216 A 216 A ? -0.2 
219 VAL 219 A 219 A ? ALA 215 A 215 A ? -2.6 ARG 220 A 220 A ? -0.2 ILE 223 A 223 A ? -2.2 ARG 224 A 224 A ? -0.2 
220 ARG 220 A 220 A ? ILE 216 A 216 A ? -2.5 ASP 221 A 221 A ? -0.2 ARG 224 A 224 A ? -2.4 VAL 219 A 219 A ? -0.2 
221 ASP 221 A 221 A ? GLN 217 A 217 A ? -2.5 ILE 216 A 216 A ? -0.2 ASP 225 A 225 A ? -1.7 ARG 220 A 220 A ? -0.2 
222 THR 222 A 222 A ? TRP 218 A 218 A ? -2.3 GLN 217 A 217 A ? -0.2 ARG 226 A 226 A ? -0.3 ARG 220 A 220 A ? -0.2 
223 ILE 223 A 223 A ? VAL 219 A 219 A ? -2.2 TRP 218 A 218 A ? -0.2 ARG 226 A 226 A ? -1.1 ASP 221 A 221 A ? -0.2 
224 ARG 224 A 224 A ? ARG 220 A 220 A ? -2.4 ASP 225 A 225 A ? -0.2 ILE 223 A 223 A ? -0.2 THR 222 A 222 A ? -0.2 
225 ASP 225 A 225 A ? ASP 221 A 221 A ? -1.7 ARG 220 A 220 A ? -0.2 ARG 224 A 224 A ? -0.2 ILE 223 A 223 A ? -0.2 
226 ARG 226 A 226 A ? ILE 223 A 223 A ? -1.1 THR 222 A 222 A ? -0.3 ARG 224 A 224 A ? -0.2 ASP 225 A 225 A ? -0.2 
# 
loop_
_dssp_statistics_histogram.entry_id 
_dssp_statistics_histogram.type 
_dssp_statistics_histogram.1 
_dssp_statistics_histogram.2 
_dssp_statistics_histogram.3 
_dssp_statistics_histogram.4 
_dssp_statistics_histogram.5 
_dssp_statistics_histogram.6 
_dssp_statistics_histogram.7 
_dssp_statistics_histogram.8 
_dssp_statistics_histogram.9 
_dssp_statistics_histogram.10 
_dssp_statistics_histogram.11 
_dssp_statistics_histogram.12 
_dssp_statistics_histogram.13 
_dssp_statistics_histogram.14 
_dssp_statistics_histogram.15 
_dssp_statistics_histogram.16 
_dssp_statistics_histogram.17 
_dssp_statistics_histogram.18 
_dssp_statistics_histogram.19 
_dssp_statistics_histogram.20 
_dssp_statistics_histogram.21 
_dssp_statistics_histogram.22 
_dssp_statistics_histogram.23 
_dssp_statistics_histogram.24 
_dssp_statistics_histogram.25 
_dssp_statistics_histogram.26 
_dssp_statistics_histogram.27 
_dssp_statistics_histogram.28 
_dssp_statistics_histogram.29 
_dssp_statistics_histogram.30 
Pesi_A_03 residues_per_alpha_helix        0 0 0 0 0 0 1 0 1 0 0 0 0 0 0 0 0 0 0 0 0 0 0 0 0 0 0 0 0 0 
Pesi_A_03 parallel_bridges_per_ladder     1 0 0 0 0 0 0 0 0 0 0 0 0 0 0 0 0 0 0 0 0 0 0 0 0 0 0 0 0 0 
Pesi_A_03 antiparallel_bridges_per_ladder 3 1 4 5 1 2 0 0 0 0 0 0 0 0 0 0 0 0 0 0 0 0 0 0 0 0 0 0 0 0 
Pesi_A_03 ladders_per_sheet               0 0 0 0 0 1 0 1 0 0 0 0 0 0 0 0 0 0 0 0 0 0 0 0 0 0 0 0 0 0 
# 
loop_
_dssp_statistics_hbond.entry_id 
_dssp_statistics_hbond.type 
_dssp_statistics_hbond.count 
_dssp_statistics_hbond.count_per_100 
Pesi_A_03 O(I)-->H-N(J)          146 64.6 
Pesi_A_03 'PARALLEL BRIDGES'     2   0.9  
Pesi_A_03 'ANTIPARALLEL BRIDGES' 73  32.3 
Pesi_A_03 O(I)-->H-N(I-5)        2   0.9  
Pesi_A_03 O(I)-->H-N(I-4)        1   0.4  
Pesi_A_03 O(I)-->H-N(I-3)        4   1.8  
Pesi_A_03 O(I)-->H-N(I-2)        0   0.0  
Pesi_A_03 O(I)-->H-N(I-1)        0   0.0  
Pesi_A_03 O(I)-->H-N(I+0)        0   0.0  
Pesi_A_03 O(I)-->H-N(I+1)        0   0.0  
Pesi_A_03 O(I)-->H-N(I+2)        22  9.7  
Pesi_A_03 O(I)-->H-N(I+3)        24  10.6 
Pesi_A_03 O(I)-->H-N(I+4)        13  5.8  
Pesi_A_03 O(I)-->H-N(I+5)        2   0.9  
# 
_dssp_statistics.entry_id                       Pesi_A_03 
_dssp_statistics.nr_of_residues                 226 
_dssp_statistics.nr_of_chains                   1 
_dssp_statistics.nr_of_ss_bridges_total         0 
_dssp_statistics.nr_of_ss_bridges_intra_chain   0 
_dssp_statistics.nr_of_ss_bridges_inter_chain   0 
# 
loop_
_chem_comp.id 
_chem_comp.type 
_chem_comp.mon_nstd_flag 
_chem_comp.name 
_chem_comp.formula 
_chem_comp.formula_weight 
ALA 'L-PEPTIDE LINKING' y ALANINE         'C3 H7 N O2'     89.093 
ARG 'L-PEPTIDE LINKING' y ARGININE        'C6 H15 N4 O2'  175.209 
ASN 'L-PEPTIDE LINKING' y ASPARAGINE      'C4 H8 N2 O3'   132.118 
ASP 'L-PEPTIDE LINKING' y 'ASPARTIC ACID' 'C4 H7 N O4'    133.103 
CYS 'L-PEPTIDE LINKING' y CYSTEINE        'C3 H7 N O2 S'  121.158 
GLN 'L-PEPTIDE LINKING' y GLUTAMINE       'C5 H10 N2 O3'  146.144 
GLU 'L-PEPTIDE LINKING' y 'GLUTAMIC ACID' 'C5 H9 N O4'    147.129 
GLY 'PEPTIDE LINKING'   y GLYCINE         'C2 H5 N O2'     75.067 
HIS 'L-PEPTIDE LINKING' y HISTIDINE       'C6 H10 N3 O2'  156.162 
ILE 'L-PEPTIDE LINKING' y ISOLEUCINE      'C6 H13 N O2'   131.173 
LEU 'L-PEPTIDE LINKING' y LEUCINE         'C6 H13 N O2'   131.173 
LYS 'L-PEPTIDE LINKING' y LYSINE          'C6 H15 N2 O2'  147.195 
MET 'L-PEPTIDE LINKING' y METHIONINE      'C5 H11 N O2 S' 149.211 
PHE 'L-PEPTIDE LINKING' y PHENYLALANINE   'C9 H11 N O2'   165.189 
PRO 'L-PEPTIDE LINKING' y PROLINE         'C5 H9 N O2'     115.13 
SER 'L-PEPTIDE LINKING' y SERINE          'C3 H7 N O3'    105.093 
THR 'L-PEPTIDE LINKING' y THREONINE       'C4 H9 N O3'    119.119 
TRP 'L-PEPTIDE LINKING' y TRYPTOPHAN      'C11 H12 N2 O2' 204.225 
TYR 'L-PEPTIDE LINKING' y TYROSINE        'C9 H11 N O3'   181.189 
VAL 'L-PEPTIDE LINKING' y VALINE          'C5 H11 N O2'   117.146 
# 
loop_
_atom_type.symbol 
N 
C 
O 
S 
# 
loop_
_entity_poly_seq.entity_id 
_entity_poly_seq.num 
_entity_poly_seq.mon_id 
_entity_poly_seq.hetero 
1   1 HIS n 
1   2 VAL n 
1   3 ILE n 
1   4 GLY n 
1   5 ALA n 
1   6 LYS n 
1   7 PRO n 
1   8 CYS n 
1   9 ILE n 
1  10 PRO n 
1  11 GLY n 
1  12 SER n 
1  13 ARG n 
1  14 PRO n 
1  15 PHE n 
1  16 GLN n 
1  17 ALA n 
1  18 ALA n 
1  19 LEU n 
1  20 MET n 
1  21 LYS n 
1  22 HIS n 
1  23 GLY n 
1  24 GLN n 
1  25 ILE n 
1  26 HIS n 
1  27 CYS n 
1  28 GLY n 
1  29 GLY n 
1  30 SER n 
1  31 LEU n 
1  32 ILE n 
1  33 ASP n 
1  34 ARG n 
1  35 LYS n 
1  36 TRP n 
1  37 VAL n 
1  38 LEU n 
1  39 THR n 
1  40 ALA n 
1  41 ALA n 
1  42 HIS n 
1  43 CYS n 
1  44 SER n 
1  45 LYS n 
1  46 ASP n 
1  47 SER n 
1  48 VAL n 
1  49 ARG n 
1  50 VAL n 
1  51 HIS n 
1  52 LEU n 
1  53 GLY n 
1  54 ASP n 
1  55 TYR n 
1  56 ASN n 
1  57 LEU n 
1  58 LYS n 
1  59 THR n 
1  60 ASN n 
1  61 GLU n 
1  62 GLY n 
1  63 THR n 
1  64 GLU n 
1  65 GLN n 
1  66 ILE n 
1  67 ARG n 
1  68 GLY n 
1  69 VAL n 
1  70 LYS n 
1  71 ASN n 
1  72 ILE n 
1  73 ILE n 
1  74 VAL n 
1  75 HIS n 
1  76 PRO n 
1  77 GLY n 
1  78 TYR n 
1  79 ASN n 
1  80 SER n 
1  81 ARG n 
1  82 LEU n 
1  83 GLN n 
1  84 ASP n 
1  85 LYS n 
1  86 ASP n 
1  87 PHE n 
1  88 MET n 
1  89 LEU n 
1  90 LEU n 
1  91 GLU n 
1  92 LEU n 
1  93 ASP n 
1  94 GLU n 
1  95 PRO n 
1  96 ALA n 
1  97 GLU n 
1  98 LEU n 
1  99 ASN n 
1 100 SER n 
1 101 ASN n 
1 102 VAL n 
1 103 LYS n 
1 104 THR n 
1 105 ILE n 
1 106 GLY n 
1 107 LEU n 
1 108 ALA n 
1 109 THR n 
1 110 GLN n 
1 111 CYS n 
1 112 PRO n 
1 113 ALA n 
1 114 PRO n 
1 115 GLY n 
1 116 THR n 
1 117 LYS n 
1 118 CYS n 
1 119 THR n 
1 120 VAL n 
1 121 SER n 
1 122 GLY n 
1 123 TRP n 
1 124 GLY n 
1 125 THR n 
1 126 VAL n 
1 127 THR n 
1 128 THR n 
1 129 PRO n 
1 130 LYS n 
1 131 LYS n 
1 132 ILE n 
1 133 PHE n 
1 134 PRO n 
1 135 LYS n 
1 136 LYS n 
1 137 LEU n 
1 138 GLN n 
1 139 CYS n 
1 140 ALA n 
1 141 GLU n 
1 142 ILE n 
1 143 TYR n 
1 144 SER n 
1 145 ILE n 
1 146 SER n 
1 147 GLN n 
1 148 ASP n 
1 149 SER n 
1 150 CYS n 
1 151 LYS n 
1 152 GLU n 
1 153 ARG n 
1 154 TYR n 
1 155 ARG n 
1 156 GLY n 
1 157 LEU n 
1 158 ILE n 
1 159 THR n 
1 160 GLU n 
1 161 ASN n 
1 162 MET n 
1 163 LEU n 
1 164 CYS n 
1 165 ALA n 
1 166 GLY n 
1 167 VAL n 
1 168 GLU n 
1 169 GLN n 
1 170 GLY n 
1 171 GLY n 
1 172 ARG n 
1 173 SER n 
1 174 SER n 
1 175 CYS n 
1 176 GLN n 
1 177 GLY n 
1 178 ASP n 
1 179 SER n 
1 180 GLY n 
1 181 GLY n 
1 182 PRO n 
1 183 LEU n 
1 184 VAL n 
1 185 CYS n 
1 186 GLU n 
1 187 GLY n 
1 188 MET n 
1 189 LEU n 
1 190 GLN n 
1 191 GLY n 
1 192 VAL n 
1 193 VAL n 
1 194 SER n 
1 195 TRP n 
1 196 GLY n 
1 197 THR n 
1 198 PRO n 
1 199 ILE n 
1 200 CYS n 
1 201 ALA n 
1 202 GLN n 
1 203 ARG n 
1 204 GLY n 
1 205 LEU n 
1 206 PRO n 
1 207 GLY n 
1 208 VAL n 
1 209 TYR n 
1 210 ALA n 
1 211 ASN n 
1 212 VAL n 
1 213 CYS n 
1 214 LYS n 
1 215 ALA n 
1 216 ILE n 
1 217 GLN n 
1 218 TRP n 
1 219 VAL n 
1 220 ARG n 
1 221 ASP n 
1 222 THR n 
1 223 ILE n 
1 224 ARG n 
1 225 ASP n 
1 226 ARG n 
# 
loop_
_pdbx_poly_seq_scheme.asym_id 
_pdbx_poly_seq_scheme.entity_id 
_pdbx_poly_seq_scheme.seq_id 
_pdbx_poly_seq_scheme.mon_id 
_pdbx_poly_seq_scheme.ndb_seq_num 
_pdbx_poly_seq_scheme.pdb_seq_num 
_pdbx_poly_seq_scheme.auth_seq_num 
_pdbx_poly_seq_scheme.pdb_mon_id 
_pdbx_poly_seq_scheme.auth_mon_id 
_pdbx_poly_seq_scheme.pdb_strand_id 
_pdbx_poly_seq_scheme.pdb_ins_code 
_pdbx_poly_seq_scheme.hetero 
A 1   1 HIS   1 1   1   HIS HIS A ? n 
A 1   2 VAL   2 2   2   VAL VAL A ? n 
A 1   3 ILE   3 3   3   ILE ILE A ? n 
A 1   4 GLY   4 4   4   GLY GLY A ? n 
A 1   5 ALA   5 5   5   ALA ALA A ? n 
A 1   6 LYS   6 6   6   LYS LYS A ? n 
A 1   7 PRO   7 7   7   PRO PRO A ? n 
A 1   8 CYS   8 8   8   CYS CYS A ? n 
A 1   9 ILE   9 9   9   ILE ILE A ? n 
A 1  10 PRO  10 10  10  PRO PRO A ? n 
A 1  11 GLY  11 11  11  GLY GLY A ? n 
A 1  12 SER  12 12  12  SER SER A ? n 
A 1  13 ARG  13 13  13  ARG ARG A ? n 
A 1  14 PRO  14 14  14  PRO PRO A ? n 
A 1  15 PHE  15 15  15  PHE PHE A ? n 
A 1  16 GLN  16 16  16  GLN GLN A ? n 
A 1  17 ALA  17 17  17  ALA ALA A ? n 
A 1  18 ALA  18 18  18  ALA ALA A ? n 
A 1  19 LEU  19 19  19  LEU LEU A ? n 
A 1  20 MET  20 20  20  MET MET A ? n 
A 1  21 LYS  21 21  21  LYS LYS A ? n 
A 1  22 HIS  22 22  22  HIS HIS A ? n 
A 1  23 GLY  23 23  23  GLY GLY A ? n 
A 1  24 GLN  24 24  24  GLN GLN A ? n 
A 1  25 ILE  25 25  25  ILE ILE A ? n 
A 1  26 HIS  26 26  26  HIS HIS A ? n 
A 1  27 CYS  27 27  27  CYS CYS A ? n 
A 1  28 GLY  28 28  28  GLY GLY A ? n 
A 1  29 GLY  29 29  29  GLY GLY A ? n 
A 1  30 SER  30 30  30  SER SER A ? n 
A 1  31 LEU  31 31  31  LEU LEU A ? n 
A 1  32 ILE  32 32  32  ILE ILE A ? n 
A 1  33 ASP  33 33  33  ASP ASP A ? n 
A 1  34 ARG  34 34  34  ARG ARG A ? n 
A 1  35 LYS  35 35  35  LYS LYS A ? n 
A 1  36 TRP  36 36  36  TRP TRP A ? n 
A 1  37 VAL  37 37  37  VAL VAL A ? n 
A 1  38 LEU  38 38  38  LEU LEU A ? n 
A 1  39 THR  39 39  39  THR THR A ? n 
A 1  40 ALA  40 40  40  ALA ALA A ? n 
A 1  41 ALA  41 41  41  ALA ALA A ? n 
A 1  42 HIS  42 42  42  HIS HIS A ? n 
A 1  43 CYS  43 43  43  CYS CYS A ? n 
A 1  44 SER  44 44  44  SER SER A ? n 
A 1  45 LYS  45 45  45  LYS LYS A ? n 
A 1  46 ASP  46 46  46  ASP ASP A ? n 
A 1  47 SER  47 47  47  SER SER A ? n 
A 1  48 VAL  48 48  48  VAL VAL A ? n 
A 1  49 ARG  49 49  49  ARG ARG A ? n 
A 1  50 VAL  50 50  50  VAL VAL A ? n 
A 1  51 HIS  51 51  51  HIS HIS A ? n 
A 1  52 LEU  52 52  52  LEU LEU A ? n 
A 1  53 GLY  53 53  53  GLY GLY A ? n 
A 1  54 ASP  54 54  54  ASP ASP A ? n 
A 1  55 TYR  55 55  55  TYR TYR A ? n 
A 1  56 ASN  56 56  56  ASN ASN A ? n 
A 1  57 LEU  57 57  57  LEU LEU A ? n 
A 1  58 LYS  58 58  58  LYS LYS A ? n 
A 1  59 THR  59 59  59  THR THR A ? n 
A 1  60 ASN  60 60  60  ASN ASN A ? n 
A 1  61 GLU  61 61  61  GLU GLU A ? n 
A 1  62 GLY  62 62  62  GLY GLY A ? n 
A 1  63 THR  63 63  63  THR THR A ? n 
A 1  64 GLU  64 64  64  GLU GLU A ? n 
A 1  65 GLN  65 65  65  GLN GLN A ? n 
A 1  66 ILE  66 66  66  ILE ILE A ? n 
A 1  67 ARG  67 67  67  ARG ARG A ? n 
A 1  68 GLY  68 68  68  GLY GLY A ? n 
A 1  69 VAL  69 69  69  VAL VAL A ? n 
A 1  70 LYS  70 70  70  LYS LYS A ? n 
A 1  71 ASN  71 71  71  ASN ASN A ? n 
A 1  72 ILE  72 72  72  ILE ILE A ? n 
A 1  73 ILE  73 73  73  ILE ILE A ? n 
A 1  74 VAL  74 74  74  VAL VAL A ? n 
A 1  75 HIS  75 75  75  HIS HIS A ? n 
A 1  76 PRO  76 76  76  PRO PRO A ? n 
A 1  77 GLY  77 77  77  GLY GLY A ? n 
A 1  78 TYR  78 78  78  TYR TYR A ? n 
A 1  79 ASN  79 79  79  ASN ASN A ? n 
A 1  80 SER  80 80  80  SER SER A ? n 
A 1  81 ARG  81 81  81  ARG ARG A ? n 
A 1  82 LEU  82 82  82  LEU LEU A ? n 
A 1  83 GLN  83 83  83  GLN GLN A ? n 
A 1  84 ASP  84 84  84  ASP ASP A ? n 
A 1  85 LYS  85 85  85  LYS LYS A ? n 
A 1  86 ASP  86 86  86  ASP ASP A ? n 
A 1  87 PHE  87 87  87  PHE PHE A ? n 
A 1  88 MET  88 88  88  MET MET A ? n 
A 1  89 LEU  89 89  89  LEU LEU A ? n 
A 1  90 LEU  90 90  90  LEU LEU A ? n 
A 1  91 GLU  91 91  91  GLU GLU A ? n 
A 1  92 LEU  92 92  92  LEU LEU A ? n 
A 1  93 ASP  93 93  93  ASP ASP A ? n 
A 1  94 GLU  94 94  94  GLU GLU A ? n 
A 1  95 PRO  95 95  95  PRO PRO A ? n 
A 1  96 ALA  96 96  96  ALA ALA A ? n 
A 1  97 GLU  97 97  97  GLU GLU A ? n 
A 1  98 LEU  98 98  98  LEU LEU A ? n 
A 1  99 ASN  99 99  99  ASN ASN A ? n 
A 1 100 SER 100 100 100 SER SER A ? n 
A 1 101 ASN 101 101 101 ASN ASN A ? n 
A 1 102 VAL 102 102 102 VAL VAL A ? n 
A 1 103 LYS 103 103 103 LYS LYS A ? n 
A 1 104 THR 104 104 104 THR THR A ? n 
A 1 105 ILE 105 105 105 ILE ILE A ? n 
A 1 106 GLY 106 106 106 GLY GLY A ? n 
A 1 107 LEU 107 107 107 LEU LEU A ? n 
A 1 108 ALA 108 108 108 ALA ALA A ? n 
A 1 109 THR 109 109 109 THR THR A ? n 
A 1 110 GLN 110 110 110 GLN GLN A ? n 
A 1 111 CYS 111 111 111 CYS CYS A ? n 
A 1 112 PRO 112 112 112 PRO PRO A ? n 
A 1 113 ALA 113 113 113 ALA ALA A ? n 
A 1 114 PRO 114 114 114 PRO PRO A ? n 
A 1 115 GLY 115 115 115 GLY GLY A ? n 
A 1 116 THR 116 116 116 THR THR A ? n 
A 1 117 LYS 117 117 117 LYS LYS A ? n 
A 1 118 CYS 118 118 118 CYS CYS A ? n 
A 1 119 THR 119 119 119 THR THR A ? n 
A 1 120 VAL 120 120 120 VAL VAL A ? n 
A 1 121 SER 121 121 121 SER SER A ? n 
A 1 122 GLY 122 122 122 GLY GLY A ? n 
A 1 123 TRP 123 123 123 TRP TRP A ? n 
A 1 124 GLY 124 124 124 GLY GLY A ? n 
A 1 125 THR 125 125 125 THR THR A ? n 
A 1 126 VAL 126 126 126 VAL VAL A ? n 
A 1 127 THR 127 127 127 THR THR A ? n 
A 1 128 THR 128 128 128 THR THR A ? n 
A 1 129 PRO 129 129 129 PRO PRO A ? n 
A 1 130 LYS 130 130 130 LYS LYS A ? n 
A 1 131 LYS 131 131 131 LYS LYS A ? n 
A 1 132 ILE 132 132 132 ILE ILE A ? n 
A 1 133 PHE 133 133 133 PHE PHE A ? n 
A 1 134 PRO 134 134 134 PRO PRO A ? n 
A 1 135 LYS 135 135 135 LYS LYS A ? n 
A 1 136 LYS 136 136 136 LYS LYS A ? n 
A 1 137 LEU 137 137 137 LEU LEU A ? n 
A 1 138 GLN 138 138 138 GLN GLN A ? n 
A 1 139 CYS 139 139 139 CYS CYS A ? n 
A 1 140 ALA 140 140 140 ALA ALA A ? n 
A 1 141 GLU 141 141 141 GLU GLU A ? n 
A 1 142 ILE 142 142 142 ILE ILE A ? n 
A 1 143 TYR 143 143 143 TYR TYR A ? n 
A 1 144 SER 144 144 144 SER SER A ? n 
A 1 145 ILE 145 145 145 ILE ILE A ? n 
A 1 146 SER 146 146 146 SER SER A ? n 
A 1 147 GLN 147 147 147 GLN GLN A ? n 
A 1 148 ASP 148 148 148 ASP ASP A ? n 
A 1 149 SER 149 149 149 SER SER A ? n 
A 1 150 CYS 150 150 150 CYS CYS A ? n 
A 1 151 LYS 151 151 151 LYS LYS A ? n 
A 1 152 GLU 152 152 152 GLU GLU A ? n 
A 1 153 ARG 153 153 153 ARG ARG A ? n 
A 1 154 TYR 154 154 154 TYR TYR A ? n 
A 1 155 ARG 155 155 155 ARG ARG A ? n 
A 1 156 GLY 156 156 156 GLY GLY A ? n 
A 1 157 LEU 157 157 157 LEU LEU A ? n 
A 1 158 ILE 158 158 158 ILE ILE A ? n 
A 1 159 THR 159 159 159 THR THR A ? n 
A 1 160 GLU 160 160 160 GLU GLU A ? n 
A 1 161 ASN 161 161 161 ASN ASN A ? n 
A 1 162 MET 162 162 162 MET MET A ? n 
A 1 163 LEU 163 163 163 LEU LEU A ? n 
A 1 164 CYS 164 164 164 CYS CYS A ? n 
A 1 165 ALA 165 165 165 ALA ALA A ? n 
A 1 166 GLY 166 166 166 GLY GLY A ? n 
A 1 167 VAL 167 167 167 VAL VAL A ? n 
A 1 168 GLU 168 168 168 GLU GLU A ? n 
A 1 169 GLN 169 169 169 GLN GLN A ? n 
A 1 170 GLY 170 170 170 GLY GLY A ? n 
A 1 171 GLY 171 171 171 GLY GLY A ? n 
A 1 172 ARG 172 172 172 ARG ARG A ? n 
A 1 173 SER 173 173 173 SER SER A ? n 
A 1 174 SER 174 174 174 SER SER A ? n 
A 1 175 CYS 175 175 175 CYS CYS A ? n 
A 1 176 GLN 176 176 176 GLN GLN A ? n 
A 1 177 GLY 177 177 177 GLY GLY A ? n 
A 1 178 ASP 178 178 178 ASP ASP A ? n 
A 1 179 SER 179 179 179 SER SER A ? n 
A 1 180 GLY 180 180 180 GLY GLY A ? n 
A 1 181 GLY 181 181 181 GLY GLY A ? n 
A 1 182 PRO 182 182 182 PRO PRO A ? n 
A 1 183 LEU 183 183 183 LEU LEU A ? n 
A 1 184 VAL 184 184 184 VAL VAL A ? n 
A 1 185 CYS 185 185 185 CYS CYS A ? n 
A 1 186 GLU 186 186 186 GLU GLU A ? n 
A 1 187 GLY 187 187 187 GLY GLY A ? n 
A 1 188 MET 188 188 188 MET MET A ? n 
A 1 189 LEU 189 189 189 LEU LEU A ? n 
A 1 190 GLN 190 190 190 GLN GLN A ? n 
A 1 191 GLY 191 191 191 GLY GLY A ? n 
A 1 192 VAL 192 192 192 VAL VAL A ? n 
A 1 193 VAL 193 193 193 VAL VAL A ? n 
A 1 194 SER 194 194 194 SER SER A ? n 
A 1 195 TRP 195 195 195 TRP TRP A ? n 
A 1 196 GLY 196 196 196 GLY GLY A ? n 
A 1 197 THR 197 197 197 THR THR A ? n 
A 1 198 PRO 198 198 198 PRO PRO A ? n 
A 1 199 ILE 199 199 199 ILE ILE A ? n 
A 1 200 CYS 200 200 200 CYS CYS A ? n 
A 1 201 ALA 201 201 201 ALA ALA A ? n 
A 1 202 GLN 202 202 202 GLN GLN A ? n 
A 1 203 ARG 203 203 203 ARG ARG A ? n 
A 1 204 GLY 204 204 204 GLY GLY A ? n 
A 1 205 LEU 205 205 205 LEU LEU A ? n 
A 1 206 PRO 206 206 206 PRO PRO A ? n 
A 1 207 GLY 207 207 207 GLY GLY A ? n 
A 1 208 VAL 208 208 208 VAL VAL A ? n 
A 1 209 TYR 209 209 209 TYR TYR A ? n 
A 1 210 ALA 210 210 210 ALA ALA A ? n 
A 1 211 ASN 211 211 211 ASN ASN A ? n 
A 1 212 VAL 212 212 212 VAL VAL A ? n 
A 1 213 CYS 213 213 213 CYS CYS A ? n 
A 1 214 LYS 214 214 214 LYS LYS A ? n 
A 1 215 ALA 215 215 215 ALA ALA A ? n 
A 1 216 ILE 216 216 216 ILE ILE A ? n 
A 1 217 GLN 217 217 217 GLN GLN A ? n 
A 1 218 TRP 218 218 218 TRP TRP A ? n 
A 1 219 VAL 219 219 219 VAL VAL A ? n 
A 1 220 ARG 220 220 220 ARG ARG A ? n 
A 1 221 ASP 221 221 221 ASP ASP A ? n 
A 1 222 THR 222 222 222 THR THR A ? n 
A 1 223 ILE 223 223 223 ILE ILE A ? n 
A 1 224 ARG 224 224 224 ARG ARG A ? n 
A 1 225 ASP 225 225 225 ASP ASP A ? n 
A 1 226 ARG 226 226 226 ARG ARG A ? n 
# 
loop_
_atom_site.group_PDB 
_atom_site.id 
_atom_site.type_symbol 
_atom_site.label_atom_id 
_atom_site.label_alt_id 
_atom_site.label_comp_id 
_atom_site.label_asym_id 
_atom_site.label_entity_id 
_atom_site.label_seq_id 
_atom_site.pdbx_PDB_ins_code 
_atom_site.Cartn_x 
_atom_site.Cartn_y 
_atom_site.Cartn_z 
_atom_site.occupancy 
_atom_site.B_iso_or_equiv 
_atom_site.pdbx_formal_charge 
_atom_site.auth_seq_id 
_atom_site.auth_comp_id 
_atom_site.auth_asym_id 
_atom_site.auth_atom_id 
_atom_site.pdbx_PDB_model_num 
ATOM 1    N N   ? HIS A 1   1 ?   8.135   5.291  -0.970 1.000 45.160 ? 1   HIS A N   1 
ATOM 2    C CA  ? HIS A 1   1 ?   9.161   4.488  -1.626 1.000 45.160 ? 1   HIS A CA  1 
ATOM 3    C C   ? HIS A 1   1 ?   9.714   3.424  -0.685 1.000 45.160 ? 1   HIS A C   1 
ATOM 4    C CB  ? HIS A 1   1 ?  10.295   5.380  -2.135 1.000 45.160 ? 1   HIS A CB  1 
ATOM 5    O O   ? HIS A 1   1 ?   9.662   3.582   0.537 1.000 45.160 ? 1   HIS A O   1 
ATOM 6    C CG  ? HIS A 1   1 ?  10.168   5.748  -3.579 1.000 45.160 ? 1   HIS A CG  1 
ATOM 7    C CD2 ? HIS A 1   1 ?   9.790   6.905  -4.171 1.000 45.160 ? 1   HIS A CD2 1 
ATOM 8    N ND1 ? HIS A 1   1 ?  10.444   4.864  -4.599 1.000 45.160 ? 1   HIS A ND1 1 
ATOM 9    C CE1 ? HIS A 1   1 ?  10.242   5.464  -5.760 1.000 45.160 ? 1   HIS A CE1 1 
ATOM 10   N NE2 ? HIS A 1   1 ?   9.844   6.703  -5.529 1.000 45.160 ? 1   HIS A NE2 1 
ATOM 11   N N   ? VAL A 1   2 ?  10.017   2.212  -1.498 1.000 51.230 ? 2   VAL A N   1 
ATOM 12   C CA  ? VAL A 1   2 ?  10.656   1.003  -0.990 1.000 51.230 ? 2   VAL A CA  1 
ATOM 13   C C   ? VAL A 1   2 ?  12.171   1.187  -0.972 1.000 51.230 ? 2   VAL A C   1 
ATOM 14   C CB  ? VAL A 1   2 ?  10.279  -0.236  -1.834 1.000 51.230 ? 2   VAL A CB  1 
ATOM 15   O O   ? VAL A 1   2 ?  12.784   1.441  -2.011 1.000 51.230 ? 2   VAL A O   1 
ATOM 16   C CG1 ? VAL A 1   2 ?  10.912  -1.498  -1.252 1.000 51.230 ? 2   VAL A CG1 1 
ATOM 17   C CG2 ? VAL A 1   2 ?   8.761  -0.384  -1.915 1.000 51.230 ? 2   VAL A CG2 1 
ATOM 18   N N   ? ILE A 1   3 ?  12.801   1.679   0.017 1.000 52.710 ? 3   ILE A N   1 
ATOM 19   C CA  ? ILE A 1   3 ?  14.248   1.719   0.195 1.000 52.710 ? 3   ILE A CA  1 
ATOM 20   C C   ? ILE A 1   3 ?  14.857   0.383  -0.223 1.000 52.710 ? 3   ILE A C   1 
ATOM 21   C CB  ? ILE A 1   3 ?  14.628   2.048   1.656 1.000 52.710 ? 3   ILE A CB  1 
ATOM 22   O O   ? ILE A 1   3 ?  14.400  -0.677   0.212 1.000 52.710 ? 3   ILE A O   1 
ATOM 23   C CG1 ? ILE A 1   3 ?  14.073   3.419   2.057 1.000 52.710 ? 3   ILE A CG1 1 
ATOM 24   C CG2 ? ILE A 1   3 ?  16.148   1.997   1.843 1.000 52.710 ? 3   ILE A CG2 1 
ATOM 25   C CD1 ? ILE A 1   3 ?  14.334   3.793   3.510 1.000 52.710 ? 3   ILE A CD1 1 
ATOM 26   N N   ? GLY A 1   4 ?  15.774   0.491  -1.465 1.000 54.480 ? 4   GLY A N   1 
ATOM 27   C CA  ? GLY A 1   4 ?  16.368  -0.709  -2.033 1.000 54.480 ? 4   GLY A CA  1 
ATOM 28   C C   ? GLY A 1   4 ?  15.552  -1.298  -3.169 1.000 54.480 ? 4   GLY A C   1 
ATOM 29   O O   ? GLY A 1   4 ?  15.724  -2.466  -3.523 1.000 54.480 ? 4   GLY A O   1 
ATOM 30   N N   ? ALA A 1   5 ?  14.543  -0.384  -3.624 1.000 63.950 ? 5   ALA A N   1 
ATOM 31   C CA  ? ALA A 1   5 ?  13.614  -0.810  -4.667 1.000 63.950 ? 5   ALA A CA  1 
ATOM 32   C C   ? ALA A 1   5 ?  14.200  -0.571  -6.056 1.000 63.950 ? 5   ALA A C   1 
ATOM 33   C CB  ? ALA A 1   5 ?  12.281  -0.080  -4.523 1.000 63.950 ? 5   ALA A CB  1 
ATOM 34   O O   ? ALA A 1   5 ?  15.100   0.256  -6.222 1.000 63.950 ? 5   ALA A O   1 
ATOM 35   N N   ? LYS A 1   6 ?  14.112  -1.409  -6.964 1.000 79.390 ? 6   LYS A N   1 
ATOM 36   C CA  ? LYS A 1   6 ?  14.452  -1.356  -8.383 1.000 79.390 ? 6   LYS A CA  1 
ATOM 37   C C   ? LYS A 1   6 ?  13.210  -1.118  -9.237 1.000 79.390 ? 6   LYS A C   1 
ATOM 38   C CB  ? LYS A 1   6 ?  15.147  -2.647  -8.817 1.000 79.390 ? 6   LYS A CB  1 
ATOM 39   O O   ? LYS A 1   6 ?  12.088  -1.386  -8.800 1.000 79.390 ? 6   LYS A O   1 
ATOM 40   C CG  ? LYS A 1   6 ?  16.449  -2.926  -8.081 1.000 79.390 ? 6   LYS A CG  1 
ATOM 41   C CD  ? LYS A 1   6 ?  17.097  -4.218  -8.562 1.000 79.390 ? 6   LYS A CD  1 
ATOM 42   C CE  ? LYS A 1   6 ?  18.399  -4.500  -7.824 1.000 79.390 ? 6   LYS A CE  1 
ATOM 43   N NZ  ? LYS A 1   6 ?  19.024  -5.780  -8.273 1.000 79.390 ? 6   LYS A NZ  1 
ATOM 44   N N   ? PRO A 1   7 ?  13.558  -0.365 -10.352 1.000 85.610 ? 7   PRO A N   1 
ATOM 45   C CA  ? PRO A 1   7 ?  12.393  -0.239 -11.231 1.000 85.610 ? 7   PRO A CA  1 
ATOM 46   C C   ? PRO A 1   7 ?  11.670  -1.566 -11.448 1.000 85.610 ? 7   PRO A C   1 
ATOM 47   C CB  ? PRO A 1   7 ?  12.994   0.276 -12.542 1.000 85.610 ? 7   PRO A CB  1 
ATOM 48   O O   ? PRO A 1   7 ?  12.315  -2.610 -11.578 1.000 85.610 ? 7   PRO A O   1 
ATOM 49   C CG  ? PRO A 1   7 ?  14.281   0.924 -12.143 1.000 85.610 ? 7   PRO A CG  1 
ATOM 50   C CD  ? PRO A 1   7 ?  14.828   0.200 -10.946 1.000 85.610 ? 7   PRO A CD  1 
ATOM 51   N N   ? CYS A 1   8 ?  10.302  -1.518 -11.343 1.000 90.490 ? 8   CYS A N   1 
ATOM 52   C CA  ? CYS A 1   8 ?   9.495  -2.686 -11.676 1.000 90.490 ? 8   CYS A CA  1 
ATOM 53   C C   ? CYS A 1   8 ?   9.645  -3.050 -13.148 1.000 90.490 ? 8   CYS A C   1 
ATOM 54   C CB  ? CYS A 1   8 ?   8.023  -2.430 -11.352 1.000 90.490 ? 8   CYS A CB  1 
ATOM 55   O O   ? CYS A 1   8 ?   9.989  -2.200 -13.971 1.000 90.490 ? 8   CYS A O   1 
ATOM 56   S SG  ? CYS A 1   8 ?   7.713  -2.073  -9.609 1.000 90.490 ? 8   CYS A SG  1 
ATOM 57   N N   ? ILE A 1   9 ?   9.360  -4.371 -13.364 1.000 91.030 ? 9   ILE A N   1 
ATOM 58   C CA  ? ILE A 1   9 ?   9.232  -4.767 -14.762 1.000 91.030 ? 9   ILE A CA  1 
ATOM 59   C C   ? ILE A 1   9 ?   7.990  -4.118 -15.370 1.000 91.030 ? 9   ILE A C   1 
ATOM 60   C CB  ? ILE A 1   9 ?   9.160  -6.303 -14.910 1.000 91.030 ? 9   ILE A CB  1 
ATOM 61   O O   ? ILE A 1   9 ?   6.898  -4.199 -14.802 1.000 91.030 ? 9   ILE A O   1 
ATOM 62   C CG1 ? ILE A 1   9 ?  10.434  -6.952 -14.358 1.000 91.030 ? 9   ILE A CG1 1 
ATOM 63   C CG2 ? ILE A 1   9 ?   8.936  -6.694 -16.374 1.000 91.030 ? 9   ILE A CG2 1 
ATOM 64   C CD1 ? ILE A 1   9 ?  10.337  -8.462 -14.190 1.000 91.030 ? 9   ILE A CD1 1 
ATOM 65   N N   ? PRO A 1  10 ?   8.144  -3.355 -16.578 1.000 90.720 ? 10  PRO A N   1 
ATOM 66   C CA  ? PRO A 1  10 ?   6.966  -2.754 -17.207 1.000 90.720 ? 10  PRO A CA  1 
ATOM 67   C C   ? PRO A 1  10 ?   5.807  -3.738 -17.351 1.000 90.720 ? 10  PRO A C   1 
ATOM 68   C CB  ? PRO A 1  10 ?   7.484  -2.317 -18.580 1.000 90.720 ? 10  PRO A CB  1 
ATOM 69   O O   ? PRO A 1  10 ?   6.009  -4.877 -17.780 1.000 90.720 ? 10  PRO A O   1 
ATOM 70   C CG  ? PRO A 1  10 ?   8.947  -2.088 -18.381 1.000 90.720 ? 10  PRO A CG  1 
ATOM 71   C CD  ? PRO A 1  10 ?   9.459  -3.101 -17.397 1.000 90.720 ? 10  PRO A CD  1 
ATOM 72   N N   ? GLY A 1  11 ?   4.617  -3.298 -16.849 1.000 89.680 ? 11  GLY A N   1 
ATOM 73   C CA  ? GLY A 1  11 ?   3.426  -4.119 -16.991 1.000 89.680 ? 11  GLY A CA  1 
ATOM 74   C C   ? GLY A 1  11 ?   3.259  -5.128 -15.871 1.000 89.680 ? 11  GLY A C   1 
ATOM 75   O O   ? GLY A 1  11 ?   2.298  -5.900 -15.862 1.000 89.680 ? 11  GLY A O   1 
ATOM 76   N N   ? SER A 1  12 ?   4.227  -5.205 -14.945 1.000 92.920 ? 12  SER A N   1 
ATOM 77   C CA  ? SER A 1  12 ?   4.225  -6.206 -13.883 1.000 92.920 ? 12  SER A CA  1 
ATOM 78   C C   ? SER A 1  12 ?   3.254  -5.827 -12.769 1.000 92.920 ? 12  SER A C   1 
ATOM 79   C CB  ? SER A 1  12 ?   5.631  -6.381 -13.307 1.000 92.920 ? 12  SER A CB  1 
ATOM 80   O O   ? SER A 1  12 ?   2.863  -6.676 -11.964 1.000 92.920 ? 12  SER A O   1 
ATOM 81   O OG  ? SER A 1  12 ?   6.085  -5.176 -12.715 1.000 92.920 ? 12  SER A OG  1 
ATOM 82   N N   ? ARG A 1  13 ?   2.779  -4.622 -12.712 1.000 95.270 ? 13  ARG A N   1 
ATOM 83   C CA  ? ARG A 1  13 ?   1.870  -4.140 -11.677 1.000 95.270 ? 13  ARG A CA  1 
ATOM 84   C C   ? ARG A 1  13 ?   0.696  -3.382 -12.289 1.000 95.270 ? 13  ARG A C   1 
ATOM 85   C CB  ? ARG A 1  13 ?   2.611  -3.244 -10.683 1.000 95.270 ? 13  ARG A CB  1 
ATOM 86   O O   ? ARG A 1  13 ?   0.527  -2.186 -12.042 1.000 95.270 ? 13  ARG A O   1 
ATOM 87   C CG  ? ARG A 1  13 ?   3.830  -3.899 -10.053 1.000 95.270 ? 13  ARG A CG  1 
ATOM 88   C CD  ? ARG A 1  13 ?   3.447  -5.098  -9.197 1.000 95.270 ? 13  ARG A CD  1 
ATOM 89   N NE  ? ARG A 1  13 ?   4.618  -5.718  -8.583 1.000 95.270 ? 13  ARG A NE  1 
ATOM 90   N NH1 ? ARG A 1  13 ?   4.828  -7.381 -10.173 1.000 95.270 ? 13  ARG A NH1 1 
ATOM 91   N NH2 ? ARG A 1  13 ?   6.303  -7.270  -8.422 1.000 95.270 ? 13  ARG A NH2 1 
ATOM 92   C CZ  ? ARG A 1  13 ?   5.247  -6.788  -9.061 1.000 95.270 ? 13  ARG A CZ  1 
ATOM 93   N N   ? PRO A 1  14 ?  -0.173  -4.053 -13.032 1.000 95.850 ? 14  PRO A N   1 
ATOM 94   C CA  ? PRO A 1  14 ?  -1.242  -3.406 -13.796 1.000 95.850 ? 14  PRO A CA  1 
ATOM 95   C C   ? PRO A 1  14 ?  -2.409  -2.960 -12.918 1.000 95.850 ? 14  PRO A C   1 
ATOM 96   C CB  ? PRO A 1  14 ?  -1.682  -4.496 -14.777 1.000 95.850 ? 14  PRO A CB  1 
ATOM 97   O O   ? PRO A 1  14 ?  -3.291  -2.232 -13.380 1.000 95.850 ? 14  PRO A O   1 
ATOM 98   C CG  ? PRO A 1  14 ?  -1.359  -5.783 -14.090 1.000 95.850 ? 14  PRO A CG  1 
ATOM 99   C CD  ? PRO A 1  14 ?  -0.099  -5.595 -13.295 1.000 95.850 ? 14  PRO A CD  1 
ATOM 100  N N   ? PHE A 1  15 ?  -2.333  -3.266 -11.560 1.000 97.550 ? 15  PHE A N   1 
ATOM 101  C CA  ? PHE A 1  15 ?  -3.361  -2.892 -10.596 1.000 97.550 ? 15  PHE A CA  1 
ATOM 102  C C   ? PHE A 1  15 ?  -2.973  -1.616  -9.859 1.000 97.550 ? 15  PHE A C   1 
ATOM 103  C CB  ? PHE A 1  15 ?  -3.598  -4.027  -9.594 1.000 97.550 ? 15  PHE A CB  1 
ATOM 104  O O   ? PHE A 1  15 ?  -3.780  -1.052  -9.117 1.000 97.550 ? 15  PHE A O   1 
ATOM 105  C CG  ? PHE A 1  15 ?  -2.334  -4.583  -8.998 1.000 97.550 ? 15  PHE A CG  1 
ATOM 106  C CD1 ? PHE A 1  15 ?  -1.791  -5.773  -9.469 1.000 97.550 ? 15  PHE A CD1 1 
ATOM 107  C CD2 ? PHE A 1  15 ?  -1.687  -3.917  -7.965 1.000 97.550 ? 15  PHE A CD2 1 
ATOM 108  C CE1 ? PHE A 1  15 ?  -0.621  -6.291  -8.918 1.000 97.550 ? 15  PHE A CE1 1 
ATOM 109  C CE2 ? PHE A 1  15 ?  -0.517  -4.428  -7.410 1.000 97.550 ? 15  PHE A CE2 1 
ATOM 110  C CZ  ? PHE A 1  15 ?   0.013  -5.615  -7.887 1.000 97.550 ? 15  PHE A CZ  1 
ATOM 111  N N   ? GLN A 1  16 ?  -1.705  -1.206  -9.954 1.000 96.790 ? 16  GLN A N   1 
ATOM 112  C CA  ? GLN A 1  16 ?  -1.182  -0.039  -9.251 1.000 96.790 ? 16  GLN A CA  1 
ATOM 113  C C   ? GLN A 1  16 ?  -1.847   1.243  -9.744 1.000 96.790 ? 16  GLN A C   1 
ATOM 114  C CB  ? GLN A 1  16 ?   0.335   0.056  -9.422 1.000 96.790 ? 16  GLN A CB  1 
ATOM 115  O O   ? GLN A 1  16 ?  -1.922   1.485 -10.951 1.000 96.790 ? 16  GLN A O   1 
ATOM 116  C CG  ? GLN A 1  16 ?   0.963   1.236  -8.694 1.000 96.790 ? 16  GLN A CG  1 
ATOM 117  C CD  ? GLN A 1  16 ?   1.057   1.019  -7.195 1.000 96.790 ? 16  GLN A CD  1 
ATOM 118  N NE2 ? GLN A 1  16 ?   1.238   2.103  -6.449 1.000 96.790 ? 16  GLN A NE2 1 
ATOM 119  O OE1 ? GLN A 1  16 ?   0.968  -0.115  -6.712 1.000 96.790 ? 16  GLN A OE1 1 
ATOM 120  N N   ? ALA A 1  17 ?  -2.295   2.058  -8.790 1.000 95.900 ? 17  ALA A N   1 
ATOM 121  C CA  ? ALA A 1  17 ?  -2.912   3.348  -9.091 1.000 95.900 ? 17  ALA A CA  1 
ATOM 122  C C   ? ALA A 1  17 ?  -2.116   4.494  -8.473 1.000 95.900 ? 17  ALA A C   1 
ATOM 123  C CB  ? ALA A 1  17 ?  -4.355   3.376  -8.593 1.000 95.900 ? 17  ALA A CB  1 
ATOM 124  O O   ? ALA A 1  17 ?  -1.596   4.369  -7.362 1.000 95.900 ? 17  ALA A O   1 
ATOM 125  N N   ? ALA A 1  18 ?  -1.992   5.552  -9.280 1.000 94.370 ? 18  ALA A N   1 
ATOM 126  C CA  ? ALA A 1  18 ?  -1.423   6.793  -8.761 1.000 94.370 ? 18  ALA A CA  1 
ATOM 127  C C   ? ALA A 1  18 ?  -2.514   7.826  -8.491 1.000 94.370 ? 18  ALA A C   1 
ATOM 128  C CB  ? ALA A 1  18 ?  -0.393   7.355  -9.738 1.000 94.370 ? 18  ALA A CB  1 
ATOM 129  O O   ? ALA A 1  18 ?  -3.334   8.116  -9.366 1.000 94.370 ? 18  ALA A O   1 
ATOM 130  N N   ? LEU A 1  19 ?  -2.541   8.240  -7.294 1.000 93.980 ? 19  LEU A N   1 
ATOM 131  C CA  ? LEU A 1  19 ?  -3.432   9.343  -6.955 1.000 93.980 ? 19  LEU A CA  1 
ATOM 132  C C   ? LEU A 1  19 ?  -2.723  10.684  -7.115 1.000 93.980 ? 19  LEU A C   1 
ATOM 133  C CB  ? LEU A 1  19 ?  -3.949   9.194  -5.521 1.000 93.980 ? 19  LEU A CB  1 
ATOM 134  O O   ? LEU A 1  19 ?  -1.750  10.964  -6.411 1.000 93.980 ? 19  LEU A O   1 
ATOM 135  C CG  ? LEU A 1  19 ?  -5.131   8.245  -5.323 1.000 93.980 ? 19  LEU A CG  1 
ATOM 136  C CD1 ? LEU A 1  19 ?  -4.763   6.836  -5.778 1.000 93.980 ? 19  LEU A CD1 1 
ATOM 137  C CD2 ? LEU A 1  19 ?  -5.575   8.241  -3.864 1.000 93.980 ? 19  LEU A CD2 1 
ATOM 138  N N   ? MET A 1  20 ?  -3.272  11.499  -8.097 1.000 90.740 ? 20  MET A N   1 
ATOM 139  C CA  ? MET A 1  20 ?  -2.612  12.740  -8.491 1.000 90.740 ? 20  MET A CA  1 
ATOM 140  C C   ? MET A 1  20 ?  -3.358  13.952  -7.942 1.000 90.740 ? 20  MET A C   1 
ATOM 141  C CB  ? MET A 1  20 ?  -2.508  12.835 -10.014 1.000 90.740 ? 20  MET A CB  1 
ATOM 142  O O   ? MET A 1  20 ?  -4.588  14.006  -7.998 1.000 90.740 ? 20  MET A O   1 
ATOM 143  C CG  ? MET A 1  20 ?  -1.842  11.631 -10.660 1.000 90.740 ? 20  MET A CG  1 
ATOM 144  S SD  ? MET A 1  20 ?  -0.050  11.531 -10.277 1.000 90.740 ? 20  MET A SD  1 
ATOM 145  C CE  ? MET A 1  20 ?   0.563  12.942 -11.239 1.000 90.740 ? 20  MET A CE  1 
ATOM 146  N N   ? LYS A 1  21 ?  -2.576  14.823  -7.374 1.000 89.240 ? 21  LYS A N   1 
ATOM 147  C CA  ? LYS A 1  21 ?  -3.082  16.121  -6.935 1.000 89.240 ? 21  LYS A CA  1 
ATOM 148  C C   ? LYS A 1  21 ?  -2.216  17.257  -7.471 1.000 89.240 ? 21  LYS A C   1 
ATOM 149  C CB  ? LYS A 1  21 ?  -3.144  16.184  -5.408 1.000 89.240 ? 21  LYS A CB  1 
ATOM 150  O O   ? LYS A 1  21 ?  -1.001  17.272  -7.259 1.000 89.240 ? 21  LYS A O   1 
ATOM 151  C CG  ? LYS A 1  21 ?  -3.827  17.432  -4.868 1.000 89.240 ? 21  LYS A CG  1 
ATOM 152  C CD  ? LYS A 1  21 ?  -3.901  17.415  -3.347 1.000 89.240 ? 21  LYS A CD  1 
ATOM 153  C CE  ? LYS A 1  21 ?  -4.569  18.671  -2.804 1.000 89.240 ? 21  LYS A CE  1 
ATOM 154  N NZ  ? LYS A 1  21 ?  -4.647  18.657  -1.313 1.000 89.240 ? 21  LYS A NZ  1 
ATOM 155  N N   ? HIS A 1  22 ?  -2.865  18.240  -8.203 1.000 86.920 ? 22  HIS A N   1 
ATOM 156  C CA  ? HIS A 1  22 ?  -2.174  19.376  -8.802 1.000 86.920 ? 22  HIS A CA  1 
ATOM 157  C C   ? HIS A 1  22 ?  -0.959  18.922  -9.604 1.000 86.920 ? 22  HIS A C   1 
ATOM 158  C CB  ? HIS A 1  22 ?  -1.747  20.373  -7.722 1.000 86.920 ? 22  HIS A CB  1 
ATOM 159  O O   ? HIS A 1  22 ?   0.114  19.522  -9.507 1.000 86.920 ? 22  HIS A O   1 
ATOM 160  C CG  ? HIS A 1  22 ?  -2.881  20.869  -6.882 1.000 86.920 ? 22  HIS A CG  1 
ATOM 161  C CD2 ? HIS A 1  22 ?  -3.116  20.760  -5.554 1.000 86.920 ? 22  HIS A CD2 1 
ATOM 162  N ND1 ? HIS A 1  22 ?  -3.943  21.572  -7.407 1.000 86.920 ? 22  HIS A ND1 1 
ATOM 163  C CE1 ? HIS A 1  22 ?  -4.786  21.876  -6.434 1.000 86.920 ? 22  HIS A CE1 1 
ATOM 164  N NE2 ? HIS A 1  22 ?  -4.308  21.395  -5.299 1.000 86.920 ? 22  HIS A NE2 1 
ATOM 165  N N   ? GLY A 1  23 ?  -1.089  17.765 -10.323 1.000 83.620 ? 23  GLY A N   1 
ATOM 166  C CA  ? GLY A 1  23 ?  -0.068  17.333 -11.264 1.000 83.620 ? 23  GLY A CA  1 
ATOM 167  C C   ? GLY A 1  23 ?   1.071  16.579 -10.604 1.000 83.620 ? 23  GLY A C   1 
ATOM 168  O O   ? GLY A 1  23 ?   2.062  16.245 -11.256 1.000 83.620 ? 23  GLY A O   1 
ATOM 169  N N   ? GLN A 1  24 ?   0.851  16.328  -9.230 1.000 85.450 ? 24  GLN A N   1 
ATOM 170  C CA  ? GLN A 1  24 ?   1.863  15.605  -8.467 1.000 85.450 ? 24  GLN A CA  1 
ATOM 171  C C   ? GLN A 1  24 ?   1.270  14.366  -7.803 1.000 85.450 ? 24  GLN A C   1 
ATOM 172  C CB  ? GLN A 1  24 ?   2.492  16.516  -7.411 1.000 85.450 ? 24  GLN A CB  1 
ATOM 173  O O   ? GLN A 1  24 ?   0.100  14.363  -7.414 1.000 85.450 ? 24  GLN A O   1 
ATOM 174  C CG  ? GLN A 1  24 ?   3.224  17.718  -7.993 1.000 85.450 ? 24  GLN A CG  1 
ATOM 175  C CD  ? GLN A 1  24 ?   3.909  18.558  -6.932 1.000 85.450 ? 24  GLN A CD  1 
ATOM 176  N NE2 ? GLN A 1  24 ?   4.918  19.321  -7.339 1.000 85.450 ? 24  GLN A NE2 1 
ATOM 177  O OE1 ? GLN A 1  24 ?   3.535  18.522  -5.755 1.000 85.450 ? 24  GLN A OE1 1 
ATOM 178  N N   ? ILE A 1  25 ?   2.193  13.347  -7.658 1.000 86.340 ? 25  ILE A N   1 
ATOM 179  C CA  ? ILE A 1  25 ?   1.746  12.126  -6.995 1.000 86.340 ? 25  ILE A CA  1 
ATOM 180  C C   ? ILE A 1  25 ?   1.477  12.409  -5.519 1.000 86.340 ? 25  ILE A C   1 
ATOM 181  C CB  ? ILE A 1  25 ?   2.783  10.990  -7.143 1.000 86.340 ? 25  ILE A CB  1 
ATOM 182  O O   ? ILE A 1  25 ?   2.343  12.933  -4.813 1.000 86.340 ? 25  ILE A O   1 
ATOM 183  C CG1 ? ILE A 1  25 ?   2.251   9.697  -6.516 1.000 86.340 ? 25  ILE A CG1 1 
ATOM 184  C CG2 ? ILE A 1  25 ?   4.120  11.394  -6.515 1.000 86.340 ? 25  ILE A CG2 1 
ATOM 185  C CD1 ? ILE A 1  25 ?   1.093   9.069  -7.280 1.000 86.340 ? 25  ILE A CD1 1 
ATOM 186  N N   ? HIS A 1  26 ?   0.207  12.078  -5.071 1.000 87.760 ? 26  HIS A N   1 
ATOM 187  C CA  ? HIS A 1  26 ?  -0.225  12.271  -3.692 1.000 87.760 ? 26  HIS A CA  1 
ATOM 188  C C   ? HIS A 1  26 ?  -0.121  10.975  -2.895 1.000 87.760 ? 26  HIS A C   1 
ATOM 189  C CB  ? HIS A 1  26 ?  -1.660  12.799  -3.649 1.000 87.760 ? 26  HIS A CB  1 
ATOM 190  O O   ? HIS A 1  26 ?   0.423  10.963  -1.789 1.000 87.760 ? 26  HIS A O   1 
ATOM 191  C CG  ? HIS A 1  26 ?  -2.217  12.913  -2.265 1.000 87.760 ? 26  HIS A CG  1 
ATOM 192  C CD2 ? HIS A 1  26 ?  -3.189  12.211  -1.638 1.000 87.760 ? 26  HIS A CD2 1 
ATOM 193  N ND1 ? HIS A 1  26 ?  -1.766  13.846  -1.357 1.000 87.760 ? 26  HIS A ND1 1 
ATOM 194  C CE1 ? HIS A 1  26 ?  -2.440  13.712  -0.226 1.000 87.760 ? 26  HIS A CE1 1 
ATOM 195  N NE2 ? HIS A 1  26 ?  -3.309  12.727  -0.371 1.000 87.760 ? 26  HIS A NE2 1 
ATOM 196  N N   ? CYS A 1  27 ?  -0.665   9.951  -3.342 1.000 92.680 ? 27  CYS A N   1 
ATOM 197  C CA  ? CYS A 1  27 ?  -0.693   8.610  -2.769 1.000 92.680 ? 27  CYS A CA  1 
ATOM 198  C C   ? CYS A 1  27 ?  -0.804   7.552  -3.861 1.000 92.680 ? 27  CYS A C   1 
ATOM 199  C CB  ? CYS A 1  27 ?  -1.858   8.469  -1.790 1.000 92.680 ? 27  CYS A CB  1 
ATOM 200  O O   ? CYS A 1  27 ?  -0.984   7.882  -5.035 1.000 92.680 ? 27  CYS A O   1 
ATOM 201  S SG  ? CYS A 1  27 ?  -1.571   9.272  -0.198 1.000 92.680 ? 27  CYS A SG  1 
ATOM 202  N N   ? GLY A 1  28 ?  -0.654   6.374  -3.386 1.000 93.720 ? 28  GLY A N   1 
ATOM 203  C CA  ? GLY A 1  28 ?  -0.923   5.245  -4.263 1.000 93.720 ? 28  GLY A CA  1 
ATOM 204  C C   ? GLY A 1  28 ?  -2.261   4.584  -3.990 1.000 93.720 ? 28  GLY A C   1 
ATOM 205  O O   ? GLY A 1  28 ?  -3.012   5.026  -3.118 1.000 93.720 ? 28  GLY A O   1 
ATOM 206  N N   ? GLY A 1  29 ?  -2.602   3.578  -4.713 1.000 96.060 ? 29  GLY A N   1 
ATOM 207  C CA  ? GLY A 1  29 ?  -3.798   2.763  -4.572 1.000 96.060 ? 29  GLY A CA  1 
ATOM 208  C C   ? GLY A 1  29 ?  -3.748   1.484  -5.385 1.000 96.060 ? 29  GLY A C   1 
ATOM 209  O O   ? GLY A 1  29 ?  -2.773   1.232  -6.096 1.000 96.060 ? 29  GLY A O   1 
ATOM 210  N N   ? SER A 1  30 ?  -4.842   0.677  -5.161 1.000 98.010 ? 30  SER A N   1 
ATOM 211  C CA  ? SER A 1  30 ?  -4.982  -0.576  -5.896 1.000 98.010 ? 30  SER A CA  1 
ATOM 212  C C   ? SER A 1  30 ?  -6.363  -0.692  -6.532 1.000 98.010 ? 30  SER A C   1 
ATOM 213  C CB  ? SER A 1  30 ?  -4.736  -1.769  -4.972 1.000 98.010 ? 30  SER A CB  1 
ATOM 214  O O   ? SER A 1  30 ?  -7.379  -0.485  -5.866 1.000 98.010 ? 30  SER A O   1 
ATOM 215  O OG  ? SER A 1  30 ?  -3.486  -1.647  -4.315 1.000 98.010 ? 30  SER A OG  1 
ATOM 216  N N   ? LEU A 1  31 ?  -6.302  -0.907  -7.806 1.000 98.280 ? 31  LEU A N   1 
ATOM 217  C CA  ? LEU A 1  31 ?  -7.566  -1.202  -8.473 1.000 98.280 ? 31  LEU A CA  1 
ATOM 218  C C   ? LEU A 1  31 ?  -8.077  -2.585  -8.083 1.000 98.280 ? 31  LEU A C   1 
ATOM 219  C CB  ? LEU A 1  31 ?  -7.403  -1.114  -9.992 1.000 98.280 ? 31  LEU A CB  1 
ATOM 220  O O   ? LEU A 1  31 ?  -7.474  -3.598  -8.444 1.000 98.280 ? 31  LEU A O   1 
ATOM 221  C CG  ? LEU A 1  31 ?  -8.687  -1.204 -10.818 1.000 98.280 ? 31  LEU A CG  1 
ATOM 222  C CD1 ? LEU A 1  31 ?  -9.590  -0.010 -10.526 1.000 98.280 ? 31  LEU A CD1 1 
ATOM 223  C CD2 ? LEU A 1  31 ?  -8.362  -1.283 -12.306 1.000 98.280 ? 31  LEU A CD2 1 
ATOM 224  N N   ? ILE A 1  32 ?  -9.245  -2.633  -7.347 1.000 98.100 ? 32  ILE A N   1 
ATOM 225  C CA  ? ILE A 1  32 ?  -9.690  -3.899  -6.776 1.000 98.100 ? 32  ILE A CA  1 
ATOM 226  C C   ? ILE A 1  32 ? -10.963  -4.363  -7.479 1.000 98.100 ? 32  ILE A C   1 
ATOM 227  C CB  ? ILE A 1  32 ?  -9.931  -3.779  -5.254 1.000 98.100 ? 32  ILE A CB  1 
ATOM 228  O O   ? ILE A 1  32 ? -11.399  -5.503  -7.300 1.000 98.100 ? 32  ILE A O   1 
ATOM 229  C CG1 ? ILE A 1  32 ? -10.957  -2.678  -4.961 1.000 98.100 ? 32  ILE A CG1 1 
ATOM 230  C CG2 ? ILE A 1  32 ?  -8.615  -3.512  -4.518 1.000 98.100 ? 32  ILE A CG2 1 
ATOM 231  C CD1 ? ILE A 1  32 ? -11.472  -2.677  -3.529 1.000 98.100 ? 32  ILE A CD1 1 
ATOM 232  N N   ? ASP A 1  33 ? -11.537  -3.473  -8.262 1.000 97.430 ? 33  ASP A N   1 
ATOM 233  C CA  ? ASP A 1  33 ? -12.667  -3.648  -9.170 1.000 97.430 ? 33  ASP A CA  1 
ATOM 234  C C   ? ASP A 1  33 ? -12.674  -2.570 -10.252 1.000 97.430 ? 33  ASP A C   1 
ATOM 235  C CB  ? ASP A 1  33 ? -13.986  -3.624  -8.395 1.000 97.430 ? 33  ASP A CB  1 
ATOM 236  O O   ? ASP A 1  33 ? -11.925  -1.594 -10.168 1.000 97.430 ? 33  ASP A O   1 
ATOM 237  C CG  ? ASP A 1  33 ? -15.148  -4.199  -9.186 1.000 97.430 ? 33  ASP A CG  1 
ATOM 238  O OD1 ? ASP A 1  33 ? -15.834  -3.438  -9.903 1.000 97.430 ? 33  ASP A OD1 1 
ATOM 239  O OD2 ? ASP A 1  33 ? -15.383  -5.423  -9.090 1.000 97.430 ? 33  ASP A OD2 1 
ATOM 240  N N   ? ARG A 1  34 ? -13.517  -2.722 -11.381 1.000 97.150 ? 34  ARG A N   1 
ATOM 241  C CA  ? ARG A 1  34 ? -13.488  -1.796 -12.508 1.000 97.150 ? 34  ARG A CA  1 
ATOM 242  C C   ? ARG A 1  34 ? -13.794  -0.372 -12.055 1.000 97.150 ? 34  ARG A C   1 
ATOM 243  C CB  ? ARG A 1  34 ? -14.485  -2.228 -13.586 1.000 97.150 ? 34  ARG A CB  1 
ATOM 244  O O   ? ARG A 1  34 ? -13.381   0.593 -12.702 1.000 97.150 ? 34  ARG A O   1 
ATOM 245  C CG  ? ARG A 1  34 ? -14.070  -3.480 -14.343 1.000 97.150 ? 34  ARG A CG  1 
ATOM 246  C CD  ? ARG A 1  34 ? -15.087  -3.856 -15.411 1.000 97.150 ? 34  ARG A CD  1 
ATOM 247  N NE  ? ARG A 1  34 ? -15.028  -2.950 -16.555 1.000 97.150 ? 34  ARG A NE  1 
ATOM 248  N NH1 ? ARG A 1  34 ? -16.938  -3.767 -17.565 1.000 97.150 ? 34  ARG A NH1 1 
ATOM 249  N NH2 ? ARG A 1  34 ? -15.758  -2.062 -18.543 1.000 97.150 ? 34  ARG A NH2 1 
ATOM 250  C CZ  ? ARG A 1  34 ? -15.908  -2.928 -17.552 1.000 97.150 ? 34  ARG A CZ  1 
ATOM 251  N N   ? LYS A 1  35 ? -14.446  -0.268 -10.917 1.000 97.560 ? 35  LYS A N   1 
ATOM 252  C CA  ? LYS A 1  35 ? -14.862   1.064 -10.489 1.000 97.560 ? 35  LYS A CA  1 
ATOM 253  C C   ? LYS A 1  35 ? -14.279   1.409  -9.122 1.000 97.560 ? 35  LYS A C   1 
ATOM 254  C CB  ? LYS A 1  35 ? -16.388   1.163 -10.448 1.000 97.560 ? 35  LYS A CB  1 
ATOM 255  O O   ? LYS A 1  35 ? -14.592   2.458  -8.554 1.000 97.560 ? 35  LYS A O   1 
ATOM 256  C CG  ? LYS A 1  35 ? -17.044   1.184 -11.820 1.000 97.560 ? 35  LYS A CG  1 
ATOM 257  C CD  ? LYS A 1  35 ? -18.538   1.466 -11.721 1.000 97.560 ? 35  LYS A CD  1 
ATOM 258  C CE  ? LYS A 1  35 ? -19.178   1.581 -13.098 1.000 97.560 ? 35  LYS A CE  1 
ATOM 259  N NZ  ? LYS A 1  35 ? -20.640   1.873 -13.006 1.000 97.560 ? 35  LYS A NZ  1 
ATOM 260  N N   ? TRP A 1  36 ? -13.489   0.499  -8.568 1.000 98.170 ? 36  TRP A N   1 
ATOM 261  C CA  ? TRP A 1  36 ? -13.125   0.722  -7.172 1.000 98.170 ? 36  TRP A CA  1 
ATOM 262  C C   ? TRP A 1  36 ? -11.613   0.654  -6.986 1.000 98.170 ? 36  TRP A C   1 
ATOM 263  C CB  ? TRP A 1  36 ? -13.810  -0.306  -6.267 1.000 98.170 ? 36  TRP A CB  1 
ATOM 264  O O   ? TRP A 1  36 ? -10.966  -0.288  -7.448 1.000 98.170 ? 36  TRP A O   1 
ATOM 265  C CG  ? TRP A 1  36 ? -15.297  -0.141  -6.175 1.000 98.170 ? 36  TRP A CG  1 
ATOM 266  C CD1 ? TRP A 1  36 ? -16.247  -0.814  -6.891 1.000 98.170 ? 36  TRP A CD1 1 
ATOM 267  C CD2 ? TRP A 1  36 ? -16.004   0.760  -5.317 1.000 98.170 ? 36  TRP A CD2 1 
ATOM 268  C CE2 ? TRP A 1  36 ? -17.383   0.579  -5.567 1.000 98.170 ? 36  TRP A CE2 1 
ATOM 269  C CE3 ? TRP A 1  36 ? -15.606   1.703  -4.360 1.000 98.170 ? 36  TRP A CE3 1 
ATOM 270  N NE1 ? TRP A 1  36 ? -17.504  -0.385  -6.530 1.000 98.170 ? 36  TRP A NE1 1 
ATOM 271  C CH2 ? TRP A 1  36 ? -17.949   2.224  -3.962 1.000 98.170 ? 36  TRP A CH2 1 
ATOM 272  C CZ2 ? TRP A 1  36 ? -18.365   1.308  -4.893 1.000 98.170 ? 36  TRP A CZ2 1 
ATOM 273  C CZ3 ? TRP A 1  36 ? -16.585   2.427  -3.691 1.000 98.170 ? 36  TRP A CZ3 1 
ATOM 274  N N   ? VAL A 1  37 ? -11.083   1.667  -6.322 1.000 98.050 ? 37  VAL A N   1 
ATOM 275  C CA  ? VAL A 1  37 ?  -9.686   1.751  -5.908 1.000 98.050 ? 37  VAL A CA  1 
ATOM 276  C C   ? VAL A 1  37 ?  -9.597   1.736  -4.384 1.000 98.050 ? 37  VAL A C   1 
ATOM 277  C CB  ? VAL A 1  37 ?  -9.002   3.017  -6.470 1.000 98.050 ? 37  VAL A CB  1 
ATOM 278  O O   ? VAL A 1  37 ? -10.333   2.458  -3.706 1.000 98.050 ? 37  VAL A O   1 
ATOM 279  C CG1 ? VAL A 1  37 ?  -7.598   3.175  -5.889 1.000 98.050 ? 37  VAL A CG1 1 
ATOM 280  C CG2 ? VAL A 1  37 ?  -8.950   2.962  -7.996 1.000 98.050 ? 37  VAL A CG2 1 
ATOM 281  N N   ? LEU A 1  38 ?  -8.781   0.868  -3.862 1.000 97.940 ? 38  LEU A N   1 
ATOM 282  C CA  ? LEU A 1  38 ?  -8.498   0.799  -2.432 1.000 97.940 ? 38  LEU A CA  1 
ATOM 283  C C   ? LEU A 1  38 ?  -7.217   1.554  -2.094 1.000 97.940 ? 38  LEU A C   1 
ATOM 284  C CB  ? LEU A 1  38 ?  -8.380  -0.659  -1.979 1.000 97.940 ? 38  LEU A CB  1 
ATOM 285  O O   ? LEU A 1  38 ?  -6.172   1.316  -2.703 1.000 97.940 ? 38  LEU A O   1 
ATOM 286  C CG  ? LEU A 1  38 ?  -8.211  -0.890  -0.477 1.000 97.940 ? 38  LEU A CG  1 
ATOM 287  C CD1 ? LEU A 1  38 ?  -9.435  -0.384   0.279 1.000 97.940 ? 38  LEU A CD1 1 
ATOM 288  C CD2 ? LEU A 1  38 ?  -7.970  -2.368  -0.187 1.000 97.940 ? 38  LEU A CD2 1 
ATOM 289  N N   ? THR A 1  39 ?  -7.242   2.490  -1.109 1.000 97.260 ? 39  THR A N   1 
ATOM 290  C CA  ? THR A 1  39 ?  -6.097   3.301  -0.708 1.000 97.260 ? 39  THR A CA  1 
ATOM 291  C C   ? THR A 1  39 ?  -6.128   3.575   0.793 1.000 97.260 ? 39  THR A C   1 
ATOM 292  C CB  ? THR A 1  39 ?  -6.061   4.635  -1.476 1.000 97.260 ? 39  THR A CB  1 
ATOM 293  O O   ? THR A 1  39 ?  -6.997   3.068   1.504 1.000 97.260 ? 39  THR A O   1 
ATOM 294  C CG2 ? THR A 1  39 ?  -7.200   5.551  -1.040 1.000 97.260 ? 39  THR A CG2 1 
ATOM 295  O OG1 ? THR A 1  39 ?  -4.812   5.290  -1.225 1.000 97.260 ? 39  THR A OG1 1 
ATOM 296  N N   ? ALA A 1  40 ?  -5.120   4.274   1.276 1.000 96.180 ? 40  ALA A N   1 
ATOM 297  C CA  ? ALA A 1  40 ?  -5.063   4.589   2.701 1.000 96.180 ? 40  ALA A CA  1 
ATOM 298  C C   ? ALA A 1  40 ?  -5.949   5.786   3.034 1.000 96.180 ? 40  ALA A C   1 
ATOM 299  C CB  ? ALA A 1  40 ?  -3.623   4.863   3.128 1.000 96.180 ? 40  ALA A CB  1 
ATOM 300  O O   ? ALA A 1  40 ?  -6.003   6.757   2.276 1.000 96.180 ? 40  ALA A O   1 
ATOM 301  N N   ? ALA A 1  41 ?  -6.600   5.752   4.182 1.000 95.420 ? 41  ALA A N   1 
ATOM 302  C CA  ? ALA A 1  41 ?  -7.498   6.810   4.637 1.000 95.420 ? 41  ALA A CA  1 
ATOM 303  C C   ? ALA A 1  41 ?  -6.730   8.098   4.921 1.000 95.420 ? 41  ALA A C   1 
ATOM 304  C CB  ? ALA A 1  41 ?  -8.261   6.363   5.881 1.000 95.420 ? 41  ALA A CB  1 
ATOM 305  O O   ? ALA A 1  41 ?  -7.267   9.197   4.764 1.000 95.420 ? 41  ALA A O   1 
ATOM 306  N N   ? HIS A 1  42 ?  -5.443   7.980   5.312 1.000 92.370 ? 42  HIS A N   1 
ATOM 307  C CA  ? HIS A 1  42 ?  -4.645   9.140   5.690 1.000 92.370 ? 42  HIS A CA  1 
ATOM 308  C C   ? HIS A 1  42 ?  -4.144   9.889   4.460 1.000 92.370 ? 42  HIS A C   1 
ATOM 309  C CB  ? HIS A 1  42 ?  -3.464   8.716   6.564 1.000 92.370 ? 42  HIS A CB  1 
ATOM 310  O O   ? HIS A 1  42 ?  -3.541  10.958   4.581 1.000 92.370 ? 42  HIS A O   1 
ATOM 311  C CG  ? HIS A 1  42 ?  -2.368   8.039   5.804 1.000 92.370 ? 42  HIS A CG  1 
ATOM 312  C CD2 ? HIS A 1  42 ?  -1.325   8.546   5.106 1.000 92.370 ? 42  HIS A CD2 1 
ATOM 313  N ND1 ? HIS A 1  42 ?  -2.270   6.668   5.703 1.000 92.370 ? 42  HIS A ND1 1 
ATOM 314  C CE1 ? HIS A 1  42 ?  -1.210   6.361   4.974 1.000 92.370 ? 42  HIS A CE1 1 
ATOM 315  N NE2 ? HIS A 1  42 ?  -0.619   7.483   4.599 1.000 92.370 ? 42  HIS A NE2 1 
ATOM 316  N N   ? CYS A 1  43 ?  -4.372   9.450   3.176 1.000 89.530 ? 43  CYS A N   1 
ATOM 317  C CA  ? CYS A 1  43 ?  -3.934   9.996   1.897 1.000 89.530 ? 43  CYS A CA  1 
ATOM 318  C C   ? CYS A 1  43 ?  -4.794  11.186   1.489 1.000 89.530 ? 43  CYS A C   1 
ATOM 319  C CB  ? CYS A 1  43 ?  -3.984   8.923   0.810 1.000 89.530 ? 43  CYS A CB  1 
ATOM 320  O O   ? CYS A 1  43 ?  -4.365  12.024   0.694 1.000 89.530 ? 43  CYS A O   1 
ATOM 321  S SG  ? CYS A 1  43 ?  -2.628   7.733   0.899 1.000 89.530 ? 43  CYS A SG  1 
ATOM 322  N N   ? SER A 1  44 ?  -5.690  11.771   2.099 1.000 78.720 ? 44  SER A N   1 
ATOM 323  C CA  ? SER A 1  44 ?  -6.398  13.040   1.967 1.000 78.720 ? 44  SER A CA  1 
ATOM 324  C C   ? SER A 1  44 ?  -7.836  12.827   1.506 1.000 78.720 ? 44  SER A C   1 
ATOM 325  C CB  ? SER A 1  44 ?  -5.670  13.960   0.986 1.000 78.720 ? 44  SER A CB  1 
ATOM 326  O O   ? SER A 1  44 ?  -8.123  11.882   0.768 1.000 78.720 ? 44  SER A O   1 
ATOM 327  O OG  ? SER A 1  44 ?  -6.378  15.177   0.818 1.000 78.720 ? 44  SER A OG  1 
ATOM 328  N N   ? LYS A 1  45 ?  -8.820  13.565   1.834 1.000 68.360 ? 45  LYS A N   1 
ATOM 329  C CA  ? LYS A 1  45 ? -10.274  13.602   1.703 1.000 68.360 ? 45  LYS A CA  1 
ATOM 330  C C   ? LYS A 1  45 ? -10.708  14.663   0.695 1.000 68.360 ? 45  LYS A C   1 
ATOM 331  C CB  ? LYS A 1  45 ? -10.929  13.869   3.059 1.000 68.360 ? 45  LYS A CB  1 
ATOM 332  O O   ? LYS A 1  45 ? -11.903  14.840   0.448 1.000 68.360 ? 45  LYS A O   1 
ATOM 333  C CG  ? LYS A 1  45 ? -10.737  12.749   4.070 1.000 68.360 ? 45  LYS A CG  1 
ATOM 334  C CD  ? LYS A 1  45 ? -11.515  13.014   5.353 1.000 68.360 ? 45  LYS A CD  1 
ATOM 335  C CE  ? LYS A 1  45 ? -11.281  11.921   6.386 1.000 68.360 ? 45  LYS A CE  1 
ATOM 336  N NZ  ? LYS A 1  45 ? -11.993  12.208   7.667 1.000 68.360 ? 45  LYS A NZ  1 
ATOM 337  N N   ? ASP A 1  46 ?  -9.759  15.199  -0.294 1.000 68.050 ? 46  ASP A N   1 
ATOM 338  C CA  ? ASP A 1  46 ? -10.056  16.212  -1.302 1.000 68.050 ? 46  ASP A CA  1 
ATOM 339  C C   ? ASP A 1  46 ?  -9.818  15.671  -2.710 1.000 68.050 ? 46  ASP A C   1 
ATOM 340  C CB  ? ASP A 1  46 ?  -9.208  17.465  -1.070 1.000 68.050 ? 46  ASP A CB  1 
ATOM 341  O O   ? ASP A 1  46 ?  -9.315  14.558  -2.877 1.000 68.050 ? 46  ASP A O   1 
ATOM 342  C CG  ? ASP A 1  46 ?  -9.576  18.201   0.206 1.000 68.050 ? 46  ASP A CG  1 
ATOM 343  O OD1 ? ASP A 1  46 ? -10.750  18.136   0.632 1.000 68.050 ? 46  ASP A OD1 1 
ATOM 344  O OD2 ? ASP A 1  46 ?  -8.685  18.856   0.790 1.000 68.050 ? 46  ASP A OD2 1 
ATOM 345  N N   ? SER A 1  47 ? -10.338  16.297  -3.852 1.000 71.260 ? 47  SER A N   1 
ATOM 346  C CA  ? SER A 1  47 ? -10.460  15.929  -5.259 1.000 71.260 ? 47  SER A CA  1 
ATOM 347  C C   ? SER A 1  47 ?  -9.133  15.426  -5.817 1.000 71.260 ? 47  SER A C   1 
ATOM 348  C CB  ? SER A 1  47 ? -10.950  17.120  -6.084 1.000 71.260 ? 47  SER A CB  1 
ATOM 349  O O   ? SER A 1  47 ?  -8.189  16.202  -5.982 1.000 71.260 ? 47  SER A O   1 
ATOM 350  O OG  ? SER A 1  47 ? -11.239  16.725  -7.414 1.000 71.260 ? 47  SER A OG  1 
ATOM 351  N N   ? VAL A 1  48 ?  -8.896  14.126  -5.910 1.000 88.250 ? 48  VAL A N   1 
ATOM 352  C CA  ? VAL A 1  48 ?  -7.761  13.440  -6.518 1.000 88.250 ? 48  VAL A CA  1 
ATOM 353  C C   ? VAL A 1  48 ?  -8.191  12.794  -7.833 1.000 88.250 ? 48  VAL A C   1 
ATOM 354  C CB  ? VAL A 1  48 ?  -7.168  12.373  -5.569 1.000 88.250 ? 48  VAL A CB  1 
ATOM 355  O O   ? VAL A 1  48 ?  -9.376  12.520  -8.038 1.000 88.250 ? 48  VAL A O   1 
ATOM 356  C CG1 ? VAL A 1  48 ?  -6.586  13.027  -4.318 1.000 88.250 ? 48  VAL A CG1 1 
ATOM 357  C CG2 ? VAL A 1  48 ?  -8.233  11.345  -5.192 1.000 88.250 ? 48  VAL A CG2 1 
ATOM 358  N N   ? ARG A 1  49 ?  -7.298  12.859  -8.819 1.000 93.390 ? 49  ARG A N   1 
ATOM 359  C CA  ? ARG A 1  49 ?  -7.420  12.041 -10.021 1.000 93.390 ? 49  ARG A CA  1 
ATOM 360  C C   ? ARG A 1  49 ?  -6.670  10.723  -9.865 1.000 93.390 ? 49  ARG A C   1 
ATOM 361  C CB  ? ARG A 1  49 ?  -6.899  12.800 -11.243 1.000 93.390 ? 49  ARG A CB  1 
ATOM 362  O O   ? ARG A 1  49 ?  -5.603  10.679  -9.249 1.000 93.390 ? 49  ARG A O   1 
ATOM 363  C CG  ? ARG A 1  49 ?  -7.754  13.994 -11.638 1.000 93.390 ? 49  ARG A CG  1 
ATOM 364  C CD  ? ARG A 1  49 ?  -7.412  14.495 -13.034 1.000 93.390 ? 49  ARG A CD  1 
ATOM 365  N NE  ? ARG A 1  49 ?  -6.086  15.103 -13.079 1.000 93.390 ? 49  ARG A NE  1 
ATOM 366  N NH1 ? ARG A 1  49 ?  -6.096  15.452 -15.363 1.000 93.390 ? 49  ARG A NH1 1 
ATOM 367  N NH2 ? ARG A 1  49 ?  -4.282  16.081 -14.111 1.000 93.390 ? 49  ARG A NH2 1 
ATOM 368  C CZ  ? ARG A 1  49 ?  -5.491  15.544 -14.184 1.000 93.390 ? 49  ARG A CZ  1 
ATOM 369  N N   ? VAL A 1  50 ?  -7.353   9.673 -10.402 1.000 95.570 ? 50  VAL A N   1 
ATOM 370  C CA  ? VAL A 1  50 ?  -6.720   8.359 -10.345 1.000 95.570 ? 50  VAL A CA  1 
ATOM 371  C C   ? VAL A 1  50 ?  -6.099   8.026 -11.700 1.000 95.570 ? 50  VAL A C   1 
ATOM 372  C CB  ? VAL A 1  50 ?  -7.727   7.261  -9.936 1.000 95.570 ? 50  VAL A CB  1 
ATOM 373  O O   ? VAL A 1  50 ?  -6.795   7.992 -12.717 1.000 95.570 ? 50  VAL A O   1 
ATOM 374  C CG1 ? VAL A 1  50 ?  -7.067   5.884  -9.966 1.000 95.570 ? 50  VAL A CG1 1 
ATOM 375  C CG2 ? VAL A 1  50 ?  -8.300   7.553  -8.550 1.000 95.570 ? 50  VAL A CG2 1 
ATOM 376  N N   ? HIS A 1  51 ?  -4.788   7.898 -11.690 1.000 95.760 ? 51  HIS A N   1 
ATOM 377  C CA  ? HIS A 1  51 ?  -4.071   7.473 -12.887 1.000 95.760 ? 51  HIS A CA  1 
ATOM 378  C C   ? HIS A 1  51 ?  -3.823   5.968 -12.875 1.000 95.760 ? 51  HIS A C   1 
ATOM 379  C CB  ? HIS A 1  51 ?  -2.744   8.223 -13.012 1.000 95.760 ? 51  HIS A CB  1 
ATOM 380  O O   ? HIS A 1  51 ?  -3.205   5.444 -11.945 1.000 95.760 ? 51  HIS A O   1 
ATOM 381  C CG  ? HIS A 1  51 ?  -2.903   9.673 -13.342 1.000 95.760 ? 51  HIS A CG  1 
ATOM 382  C CD2 ? HIS A 1  51 ?  -3.745  10.610 -12.846 1.000 95.760 ? 51  HIS A CD2 1 
ATOM 383  N ND1 ? HIS A 1  51 ?  -2.136  10.308 -14.295 1.000 95.760 ? 51  HIS A ND1 1 
ATOM 384  C CE1 ? HIS A 1  51 ?  -2.500  11.577 -14.370 1.000 95.760 ? 51  HIS A CE1 1 
ATOM 385  N NE2 ? HIS A 1  51 ?  -3.474  11.787 -13.501 1.000 95.760 ? 51  HIS A NE2 1 
ATOM 386  N N   ? LEU A 1  52 ?  -4.286   5.251 -13.938 1.000 96.500 ? 52  LEU A N   1 
ATOM 387  C CA  ? LEU A 1  52 ?  -4.096   3.816 -14.123 1.000 96.500 ? 52  LEU A CA  1 
ATOM 388  C C   ? LEU A 1  52 ?  -3.255   3.535 -15.363 1.000 96.500 ? 52  LEU A C   1 
ATOM 389  C CB  ? LEU A 1  52 ?  -5.449   3.108 -14.238 1.000 96.500 ? 52  LEU A CB  1 
ATOM 390  O O   ? LEU A 1  52 ?  -3.253   4.325 -16.310 1.000 96.500 ? 52  LEU A O   1 
ATOM 391  C CG  ? LEU A 1  52 ?  -6.382   3.229 -13.032 1.000 96.500 ? 52  LEU A CG  1 
ATOM 392  C CD1 ? LEU A 1  52 ?  -7.818   2.919 -13.440 1.000 96.500 ? 52  LEU A CD1 1 
ATOM 393  C CD2 ? LEU A 1  52 ?  -5.928   2.304 -11.909 1.000 96.500 ? 52  LEU A CD2 1 
ATOM 394  N N   ? GLY A 1  53 ?  -2.432   2.425 -15.263 1.000 94.390 ? 53  GLY A N   1 
ATOM 395  C CA  ? GLY A 1  53 ?  -1.752   1.956 -16.460 1.000 94.390 ? 53  GLY A CA  1 
ATOM 396  C C   ? GLY A 1  53 ?  -0.449   2.684 -16.730 1.000 94.390 ? 53  GLY A C   1 
ATOM 397  O O   ? GLY A 1  53 ?   0.117   2.571 -17.820 1.000 94.390 ? 53  GLY A O   1 
ATOM 398  N N   ? ASP A 1  54 ?   0.016   3.485 -15.633 1.000 92.950 ? 54  ASP A N   1 
ATOM 399  C CA  ? ASP A 1  54 ?   1.258   4.240 -15.768 1.000 92.950 ? 54  ASP A CA  1 
ATOM 400  C C   ? ASP A 1  54 ?   2.456   3.413 -15.307 1.000 92.950 ? 54  ASP A C   1 
ATOM 401  C CB  ? ASP A 1  54 ?   1.182   5.545 -14.972 1.000 92.950 ? 54  ASP A CB  1 
ATOM 402  O O   ? ASP A 1  54 ?   2.408   2.774 -14.255 1.000 92.950 ? 54  ASP A O   1 
ATOM 403  C CG  ? ASP A 1  54 ?   0.371   6.621 -15.673 1.000 92.950 ? 54  ASP A CG  1 
ATOM 404  O OD1 ? ASP A 1  54 ?   0.780   7.081 -16.761 1.000 92.950 ? 54  ASP A OD1 1 
ATOM 405  O OD2 ? ASP A 1  54 ?  -0.684   7.014 -15.131 1.000 92.950 ? 54  ASP A OD2 1 
ATOM 406  N N   ? TYR A 1  55 ?   3.543   3.313 -16.127 1.000 92.610 ? 55  TYR A N   1 
ATOM 407  C CA  ? TYR A 1  55 ?   4.853   2.806 -15.735 1.000 92.610 ? 55  TYR A CA  1 
ATOM 408  C C   ? TYR A 1  55 ?   5.832   3.950 -15.501 1.000 92.610 ? 55  TYR A C   1 
ATOM 409  C CB  ? TYR A 1  55 ?   5.405   1.857 -16.803 1.000 92.610 ? 55  TYR A CB  1 
ATOM 410  O O   ? TYR A 1  55 ?   6.598   3.933 -14.534 1.000 92.610 ? 55  TYR A O   1 
ATOM 411  C CG  ? TYR A 1  55 ?   6.818   1.400 -16.537 1.000 92.610 ? 55  TYR A CG  1 
ATOM 412  C CD1 ? TYR A 1  55 ?   7.882   1.886 -17.293 1.000 92.610 ? 55  TYR A CD1 1 
ATOM 413  C CD2 ? TYR A 1  55 ?   7.093   0.480 -15.531 1.000 92.610 ? 55  TYR A CD2 1 
ATOM 414  C CE1 ? TYR A 1  55 ?   9.187   1.466 -17.053 1.000 92.610 ? 55  TYR A CE1 1 
ATOM 415  C CE2 ? TYR A 1  55 ?   8.393   0.053 -15.282 1.000 92.610 ? 55  TYR A CE2 1 
ATOM 416  O OH  ? TYR A 1  55 ?  10.721   0.132 -15.804 1.000 92.610 ? 55  TYR A OH  1 
ATOM 417  C CZ  ? TYR A 1  55 ?   9.431   0.551 -16.046 1.000 92.610 ? 55  TYR A CZ  1 
ATOM 418  N N   ? ASN A 1  56 ?   5.870   4.942 -16.394 1.000 92.220 ? 56  ASN A N   1 
ATOM 419  C CA  ? ASN A 1  56 ?   6.629   6.186 -16.335 1.000 92.220 ? 56  ASN A CA  1 
ATOM 420  C C   ? ASN A 1  56 ?   5.709   7.403 -16.290 1.000 92.220 ? 56  ASN A C   1 
ATOM 421  C CB  ? ASN A 1  56 ?   7.587   6.288 -17.524 1.000 92.220 ? 56  ASN A CB  1 
ATOM 422  O O   ? ASN A 1  56 ?   5.013   7.696 -17.263 1.000 92.220 ? 56  ASN A O   1 
ATOM 423  C CG  ? ASN A 1  56 ?   8.541   7.460 -17.406 1.000 92.220 ? 56  ASN A CG  1 
ATOM 424  N ND2 ? ASN A 1  56 ?   9.710   7.337 -18.024 1.000 92.220 ? 56  ASN A ND2 1 
ATOM 425  O OD1 ? ASN A 1  56 ?   8.232   8.467 -16.763 1.000 92.220 ? 56  ASN A OD1 1 
ATOM 426  N N   ? LEU A 1  57 ?   5.774   8.170 -15.135 1.000 88.900 ? 57  LEU A N   1 
ATOM 427  C CA  ? LEU A 1  57 ?   4.823   9.251 -14.896 1.000 88.900 ? 57  LEU A CA  1 
ATOM 428  C C   ? LEU A 1  57 ?   5.151  10.463 -15.761 1.000 88.900 ? 57  LEU A C   1 
ATOM 429  C CB  ? LEU A 1  57 ?   4.824   9.649 -13.418 1.000 88.900 ? 57  LEU A CB  1 
ATOM 430  O O   ? LEU A 1  57 ?   4.340  11.385 -15.878 1.000 88.900 ? 57  LEU A O   1 
ATOM 431  C CG  ? LEU A 1  57 ?   4.245   8.625 -12.440 1.000 88.900 ? 57  LEU A CG  1 
ATOM 432  C CD1 ? LEU A 1  57 ?   4.348   9.143 -11.009 1.000 88.900 ? 57  LEU A CD1 1 
ATOM 433  C CD2 ? LEU A 1  57 ?   2.798   8.304 -12.795 1.000 88.900 ? 57  LEU A CD2 1 
ATOM 434  N N   ? LYS A 1  58 ?   6.238  10.490 -16.548 1.000 87.410 ? 58  LYS A N   1 
ATOM 435  C CA  ? LYS A 1  58 ?   6.663  11.629 -17.357 1.000 87.410 ? 58  LYS A CA  1 
ATOM 436  C C   ? LYS A 1  58 ?   6.422  11.370 -18.841 1.000 87.410 ? 58  LYS A C   1 
ATOM 437  C CB  ? LYS A 1  58 ?   8.140  11.940 -17.112 1.000 87.410 ? 58  LYS A CB  1 
ATOM 438  O O   ? LYS A 1  58 ?   6.515  12.286 -19.660 1.000 87.410 ? 58  LYS A O   1 
ATOM 439  C CG  ? LYS A 1  58 ?   8.432  12.518 -15.735 1.000 87.410 ? 58  LYS A CG  1 
ATOM 440  C CD  ? LYS A 1  58 ?   9.795  13.196 -15.691 1.000 87.410 ? 58  LYS A CD  1 
ATOM 441  C CE  ? LYS A 1  58 ?  10.033  13.888 -14.355 1.000 87.410 ? 58  LYS A CE  1 
ATOM 442  N NZ  ? LYS A 1  58 ?  11.355  14.581 -14.318 1.000 87.410 ? 58  LYS A NZ  1 
ATOM 443  N N   ? THR A 1  59 ?   6.038  10.069 -19.076 1.000 88.900 ? 59  THR A N   1 
ATOM 444  C CA  ? THR A 1  59 ?   5.858   9.688 -20.473 1.000 88.900 ? 59  THR A CA  1 
ATOM 445  C C   ? THR A 1  59 ?   4.463   9.111 -20.700 1.000 88.900 ? 59  THR A C   1 
ATOM 446  C CB  ? THR A 1  59 ?   6.918   8.663 -20.913 1.000 88.900 ? 59  THR A CB  1 
ATOM 447  O O   ? THR A 1  59 ?   3.981   8.307 -19.900 1.000 88.900 ? 59  THR A O   1 
ATOM 448  C CG2 ? THR A 1  59 ?   6.800   8.355 -22.403 1.000 88.900 ? 59  THR A CG2 1 
ATOM 449  O OG1 ? THR A 1  59 ?   8.224   9.190 -20.648 1.000 88.900 ? 59  THR A OG1 1 
ATOM 450  N N   ? ASN A 1  60 ?   3.758   9.618 -21.710 1.000 88.000 ? 60  ASN A N   1 
ATOM 451  C CA  ? ASN A 1  60 ?   2.527   8.981 -22.166 1.000 88.000 ? 60  ASN A CA  1 
ATOM 452  C C   ? ASN A 1  60 ?   2.813   7.688 -22.924 1.000 88.000 ? 60  ASN A C   1 
ATOM 453  C CB  ? ASN A 1  60 ?   1.717   9.941 -23.039 1.000 88.000 ? 60  ASN A CB  1 
ATOM 454  O O   ? ASN A 1  60 ?   3.325   7.721 -24.045 1.000 88.000 ? 60  ASN A O   1 
ATOM 455  C CG  ? ASN A 1  60 ?   0.335   9.410 -23.364 1.000 88.000 ? 60  ASN A CG  1 
ATOM 456  N ND2 ? ASN A 1  60 ?  -0.489  10.244 -23.988 1.000 88.000 ? 60  ASN A ND2 1 
ATOM 457  O OD1 ? ASN A 1  60 ?   0.009   8.261 -23.054 1.000 88.000 ? 60  ASN A OD1 1 
ATOM 458  N N   ? GLU A 1  61 ?   2.465   6.592 -22.297 1.000 87.930 ? 61  GLU A N   1 
ATOM 459  C CA  ? GLU A 1  61 ?   2.813   5.281 -22.837 1.000 87.930 ? 61  GLU A CA  1 
ATOM 460  C C   ? GLU A 1  61 ?   1.651   4.681 -23.623 1.000 87.930 ? 61  GLU A C   1 
ATOM 461  C CB  ? GLU A 1  61 ?   3.234   4.331 -21.713 1.000 87.930 ? 61  GLU A CB  1 
ATOM 462  O O   ? GLU A 1  61 ?   1.774   3.595 -24.193 1.000 87.930 ? 61  GLU A O   1 
ATOM 463  C CG  ? GLU A 1  61 ?   4.499   4.761 -20.986 1.000 87.930 ? 61  GLU A CG  1 
ATOM 464  C CD  ? GLU A 1  61 ?   4.757   3.971 -19.712 1.000 87.930 ? 61  GLU A CD  1 
ATOM 465  O OE1 ? GLU A 1  61 ?   5.923   3.589 -19.461 1.000 87.930 ? 61  GLU A OE1 1 
ATOM 466  O OE2 ? GLU A 1  61 ?   3.786   3.731 -18.961 1.000 87.930 ? 61  GLU A OE2 1 
ATOM 467  N N   ? GLY A 1  62 ?   0.497   5.509 -23.689 1.000 87.560 ? 62  GLY A N   1 
ATOM 468  C CA  ? GLY A 1  62 ?  -0.625   5.097 -24.518 1.000 87.560 ? 62  GLY A CA  1 
ATOM 469  C C   ? GLY A 1  62 ?  -1.556   4.124 -23.821 1.000 87.560 ? 62  GLY A C   1 
ATOM 470  O O   ? GLY A 1  62 ?  -2.608   3.770 -24.358 1.000 87.560 ? 62  GLY A O   1 
ATOM 471  N N   ? THR A 1  63 ?  -1.241   3.695 -22.647 1.000 86.720 ? 63  THR A N   1 
ATOM 472  C CA  ? THR A 1  63 ?  -1.999   2.697 -21.900 1.000 86.720 ? 63  THR A CA  1 
ATOM 473  C C   ? THR A 1  63 ?  -2.656   3.323 -20.673 1.000 86.720 ? 63  THR A C   1 
ATOM 474  C CB  ? THR A 1  63 ?  -1.101   1.525 -21.464 1.000 86.720 ? 63  THR A CB  1 
ATOM 475  O O   ? THR A 1  63 ?  -3.404   2.656 -19.955 1.000 86.720 ? 63  THR A O   1 
ATOM 476  C CG2 ? THR A 1  63 ?  -0.560   0.767 -22.672 1.000 86.720 ? 63  THR A CG2 1 
ATOM 477  O OG1 ? THR A 1  63 ?  -0.000   2.033 -20.700 1.000 86.720 ? 63  THR A OG1 1 
ATOM 478  N N   ? GLU A 1  64 ?  -2.421   4.628 -20.450 1.000 91.640 ? 64  GLU A N   1 
ATOM 479  C CA  ? GLU A 1  64 ?  -2.843   5.335 -19.245 1.000 91.640 ? 64  GLU A CA  1 
ATOM 480  C C   ? GLU A 1  64 ?  -4.318   5.718 -19.318 1.000 91.640 ? 64  GLU A C   1 
ATOM 481  C CB  ? GLU A 1  64 ?  -1.985   6.583 -19.026 1.000 91.640 ? 64  GLU A CB  1 
ATOM 482  O O   ? GLU A 1  64 ?  -4.821   6.071 -20.386 1.000 91.640 ? 64  GLU A O   1 
ATOM 483  C CG  ? GLU A 1  64 ?  -0.504   6.287 -18.836 1.000 91.640 ? 64  GLU A CG  1 
ATOM 484  C CD  ? GLU A 1  64 ?   0.266   6.214 -20.145 1.000 91.640 ? 64  GLU A CD  1 
ATOM 485  O OE1 ? GLU A 1  64 ?   1.516   6.154 -20.112 1.000 91.640 ? 64  GLU A OE1 1 
ATOM 486  O OE2 ? GLU A 1  64 ?  -0.387   6.219 -21.213 1.000 91.640 ? 64  GLU A OE2 1 
ATOM 487  N N   ? GLN A 1  65 ?  -4.974   5.558 -18.226 1.000 95.050 ? 65  GLN A N   1 
ATOM 488  C CA  ? GLN A 1  65 ?  -6.346   6.006 -18.015 1.000 95.050 ? 65  GLN A CA  1 
ATOM 489  C C   ? GLN A 1  65 ?  -6.438   6.954 -16.823 1.000 95.050 ? 65  GLN A C   1 
ATOM 490  C CB  ? GLN A 1  65 ?  -7.276   4.810 -17.808 1.000 95.050 ? 65  GLN A CB  1 
ATOM 491  O O   ? GLN A 1  65 ?  -5.900   6.667 -15.752 1.000 95.050 ? 65  GLN A O   1 
ATOM 492  C CG  ? GLN A 1  65 ?  -7.204   3.775 -18.923 1.000 95.050 ? 65  GLN A CG  1 
ATOM 493  C CD  ? GLN A 1  65 ?  -8.108   2.582 -18.675 1.000 95.050 ? 65  GLN A CD  1 
ATOM 494  N NE2 ? GLN A 1  65 ?  -7.566   1.381 -18.849 1.000 95.050 ? 65  GLN A NE2 1 
ATOM 495  O OE1 ? GLN A 1  65 ?  -9.284   2.738 -18.330 1.000 95.050 ? 65  GLN A OE1 1 
ATOM 496  N N   ? ILE A 1  66 ?  -7.047   8.124 -17.119 1.000 95.210 ? 66  ILE A N   1 
ATOM 497  C CA  ? ILE A 1  66 ?  -7.288   9.064 -16.030 1.000 95.210 ? 66  ILE A CA  1 
ATOM 498  C C   ? ILE A 1  66 ?  -8.772   9.067 -15.670 1.000 95.210 ? 66  ILE A C   1 
ATOM 499  C CB  ? ILE A 1  66 ?  -6.824  10.490 -16.401 1.000 95.210 ? 66  ILE A CB  1 
ATOM 500  O O   ? ILE A 1  66 ?  -9.625   9.307 -16.528 1.000 95.210 ? 66  ILE A O   1 
ATOM 501  C CG1 ? ILE A 1  66 ?  -5.333  10.491 -16.756 1.000 95.210 ? 66  ILE A CG1 1 
ATOM 502  C CG2 ? ILE A 1  66 ?  -7.116  11.467 -15.259 1.000 95.210 ? 66  ILE A CG2 1 
ATOM 503  C CD1 ? ILE A 1  66 ?  -4.838  11.803 -17.347 1.000 95.210 ? 66  ILE A CD1 1 
ATOM 504  N N   ? ARG A 1  67 ?  -8.999   8.742 -14.380 1.000 95.740 ? 67  ARG A N   1 
ATOM 505  C CA  ? ARG A 1  67 ? -10.375   8.664 -13.900 1.000 95.740 ? 67  ARG A CA  1 
ATOM 506  C C   ? ARG A 1  67 ? -10.626   9.678 -12.789 1.000 95.740 ? 67  ARG A C   1 
ATOM 507  C CB  ? ARG A 1  67 ? -10.692   7.252 -13.403 1.000 95.740 ? 67  ARG A CB  1 
ATOM 508  O O   ? ARG A 1  67 ?  -9.753   9.919 -11.952 1.000 95.740 ? 67  ARG A O   1 
ATOM 509  C CG  ? ARG A 1  67 ? -10.589   6.183 -14.479 1.000 95.740 ? 67  ARG A CG  1 
ATOM 510  C CD  ? ARG A 1  67 ? -11.663   6.350 -15.545 1.000 95.740 ? 67  ARG A CD  1 
ATOM 511  N NE  ? ARG A 1  67 ? -11.645   5.250 -16.505 1.000 95.740 ? 67  ARG A NE  1 
ATOM 512  N NH1 ? ARG A 1  67 ? -10.132   6.251 -17.936 1.000 95.740 ? 67  ARG A NH1 1 
ATOM 513  N NH2 ? ARG A 1  67 ? -10.977   4.176 -18.423 1.000 95.740 ? 67  ARG A NH2 1 
ATOM 514  C CZ  ? ARG A 1  67 ? -10.918   5.228 -17.619 1.000 95.740 ? 67  ARG A CZ  1 
ATOM 515  N N   ? GLY A 1  68 ? -11.833  10.317 -12.838 1.000 95.290 ? 68  GLY A N   1 
ATOM 516  C CA  ? GLY A 1  68 ? -12.264  11.090 -11.684 1.000 95.290 ? 68  GLY A CA  1 
ATOM 517  C C   ? GLY A 1  68 ? -12.795  10.229 -10.554 1.000 95.290 ? 68  GLY A C   1 
ATOM 518  O O   ? GLY A 1  68 ? -13.033   9.033 -10.736 1.000 95.290 ? 68  GLY A O   1 
ATOM 519  N N   ? VAL A 1  69 ? -12.926  10.908  -9.386 1.000 95.030 ? 69  VAL A N   1 
ATOM 520  C CA  ? VAL A 1  69 ? -13.463  10.213  -8.221 1.000 95.030 ? 69  VAL A CA  1 
ATOM 521  C C   ? VAL A 1  69 ? -14.867  10.726  -7.914 1.000 95.030 ? 69  VAL A C   1 
ATOM 522  C CB  ? VAL A 1  69 ? -12.550  10.387  -6.986 1.000 95.030 ? 69  VAL A CB  1 
ATOM 523  O O   ? VAL A 1  69 ? -15.070  11.930  -7.736 1.000 95.030 ? 69  VAL A O   1 
ATOM 524  C CG1 ? VAL A 1  69 ? -13.189   9.759  -5.749 1.000 95.030 ? 69  VAL A CG1 1 
ATOM 525  C CG2 ? VAL A 1  69 ? -11.175   9.776  -7.250 1.000 95.030 ? 69  VAL A CG2 1 
ATOM 526  N N   ? LYS A 1  70 ? -15.888   9.725  -8.002 1.000 93.970 ? 70  LYS A N   1 
ATOM 527  C CA  ? LYS A 1  70 ? -17.294  10.031  -7.753 1.000 93.970 ? 70  LYS A CA  1 
ATOM 528  C C   ? LYS A 1  70 ? -17.593  10.064  -6.257 1.000 93.970 ? 70  LYS A C   1 
ATOM 529  C CB  ? LYS A 1  70 ? -18.196   9.008  -8.445 1.000 93.970 ? 70  LYS A CB  1 
ATOM 530  O O   ? LYS A 1  70 ? -18.313  10.946  -5.783 1.000 93.970 ? 70  LYS A O   1 
ATOM 531  C CG  ? LYS A 1  70 ? -19.683   9.250  -8.233 1.000 93.970 ? 70  LYS A CG  1 
ATOM 532  C CD  ? LYS A 1  70 ? -20.528   8.214  -8.963 1.000 93.970 ? 70  LYS A CD  1 
ATOM 533  C CE  ? LYS A 1  70 ? -22.016   8.444  -8.735 1.000 93.970 ? 70  LYS A CE  1 
ATOM 534  N NZ  ? LYS A 1  70 ? -22.850   7.444  -9.468 1.000 93.970 ? 70  LYS A NZ  1 
ATOM 535  N N   ? ASN A 1  71 ? -17.106   9.067  -5.514 1.000 94.430 ? 71  ASN A N   1 
ATOM 536  C CA  ? ASN A 1  71 ? -17.342   8.936  -4.080 1.000 94.430 ? 71  ASN A CA  1 
ATOM 537  C C   ? ASN A 1  71 ? -16.079   8.502  -3.342 1.000 94.430 ? 71  ASN A C   1 
ATOM 538  C CB  ? ASN A 1  71 ? -18.480   7.949  -3.811 1.000 94.430 ? 71  ASN A CB  1 
ATOM 539  O O   ? ASN A 1  71 ? -15.278   7.732  -3.873 1.000 94.430 ? 71  ASN A O   1 
ATOM 540  C CG  ? ASN A 1  71 ? -19.826   8.467  -4.280 1.000 94.430 ? 71  ASN A CG  1 
ATOM 541  N ND2 ? ASN A 1  71 ? -20.600   7.605  -4.928 1.000 94.430 ? 71  ASN A ND2 1 
ATOM 542  O OD1 ? ASN A 1  71 ? -20.166   9.633  -4.061 1.000 94.430 ? 71  ASN A OD1 1 
ATOM 543  N N   ? ILE A 1  72 ? -15.985   9.097  -2.098 1.000 94.790 ? 72  ILE A N   1 
ATOM 544  C CA  ? ILE A 1  72 ? -14.917   8.705  -1.184 1.000 94.790 ? 72  ILE A CA  1 
ATOM 545  C C   ? ILE A 1  72 ? -15.519   8.097   0.081 1.000 94.790 ? 72  ILE A C   1 
ATOM 546  C CB  ? ILE A 1  72 ? -14.013   9.905  -0.823 1.000 94.790 ? 72  ILE A CB  1 
ATOM 547  O O   ? ILE A 1  72 ? -16.309   8.743   0.774 1.000 94.790 ? 72  ILE A O   1 
ATOM 548  C CG1 ? ILE A 1  72 ? -13.349  10.471  -2.084 1.000 94.790 ? 72  ILE A CG1 1 
ATOM 549  C CG2 ? ILE A 1  72 ? -12.962   9.497   0.213 1.000 94.790 ? 72  ILE A CG2 1 
ATOM 550  C CD1 ? ILE A 1  72 ? -12.607  11.781  -1.858 1.000 94.790 ? 72  ILE A CD1 1 
ATOM 551  N N   ? ILE A 1  73 ? -15.116   6.851   0.345 1.000 95.730 ? 73  ILE A N   1 
ATOM 552  C CA  ? ILE A 1  73 ? -15.657   6.161   1.511 1.000 95.730 ? 73  ILE A CA  1 
ATOM 553  C C   ? ILE A 1  73 ? -14.521   5.775   2.455 1.000 95.730 ? 73  ILE A C   1 
ATOM 554  C CB  ? ILE A 1  73 ? -16.464   4.908   1.103 1.000 95.730 ? 73  ILE A CB  1 
ATOM 555  O O   ? ILE A 1  73 ? -13.705   4.908   2.133 1.000 95.730 ? 73  ILE A O   1 
ATOM 556  C CG1 ? ILE A 1  73 ? -17.531   5.275   0.065 1.000 95.730 ? 73  ILE A CG1 1 
ATOM 557  C CG2 ? ILE A 1  73 ? -17.099   4.250   2.332 1.000 95.730 ? 73  ILE A CG2 1 
ATOM 558  C CD1 ? ILE A 1  73 ? -18.264   4.075  -0.520 1.000 95.730 ? 73  ILE A CD1 1 
ATOM 559  N N   ? VAL A 1  74 ? -14.544   6.426   3.656 1.000 96.380 ? 74  VAL A N   1 
ATOM 560  C CA  ? VAL A 1  74 ? -13.529   6.133   4.662 1.000 96.380 ? 74  VAL A CA  1 
ATOM 561  C C   ? VAL A 1  74 ? -14.035   5.044   5.606 1.000 96.380 ? 74  VAL A C   1 
ATOM 562  C CB  ? VAL A 1  74 ? -13.143   7.396   5.464 1.000 96.380 ? 74  VAL A CB  1 
ATOM 563  O O   ? VAL A 1  74 ? -15.219   5.016   5.953 1.000 96.380 ? 74  VAL A O   1 
ATOM 564  C CG1 ? VAL A 1  74 ? -12.182   7.044   6.598 1.000 96.380 ? 74  VAL A CG1 1 
ATOM 565  C CG2 ? VAL A 1  74 ? -12.525   8.445   4.542 1.000 96.380 ? 74  VAL A CG2 1 
ATOM 566  N N   ? HIS A 1  75 ? -13.084   4.103   5.898 1.000 97.040 ? 75  HIS A N   1 
ATOM 567  C CA  ? HIS A 1  75 ? -13.456   3.075   6.865 1.000 97.040 ? 75  HIS A CA  1 
ATOM 568  C C   ? HIS A 1  75 ? -14.037   3.694   8.131 1.000 97.040 ? 75  HIS A C   1 
ATOM 569  C CB  ? HIS A 1  75 ? -12.246   2.205   7.212 1.000 97.040 ? 75  HIS A CB  1 
ATOM 570  O O   ? HIS A 1  75 ? -13.423   4.578   8.734 1.000 97.040 ? 75  HIS A O   1 
ATOM 571  C CG  ? HIS A 1  75 ? -12.605   0.929   7.906 1.000 97.040 ? 75  HIS A CG  1 
ATOM 572  C CD2 ? HIS A 1  75 ? -12.519  -0.359   7.498 1.000 97.040 ? 75  HIS A CD2 1 
ATOM 573  N ND1 ? HIS A 1  75 ? -13.126   0.897   9.181 1.000 97.040 ? 75  HIS A ND1 1 
ATOM 574  C CE1 ? HIS A 1  75 ? -13.345  -0.361   9.529 1.000 97.040 ? 75  HIS A CE1 1 
ATOM 575  N NE2 ? HIS A 1  75 ? -12.985  -1.142   8.525 1.000 97.040 ? 75  HIS A NE2 1 
ATOM 576  N N   ? PRO A 1  76 ? -15.207   3.269   8.606 1.000 96.130 ? 76  PRO A N   1 
ATOM 577  C CA  ? PRO A 1  76 ? -15.883   3.875   9.755 1.000 96.130 ? 76  PRO A CA  1 
ATOM 578  C C   ? PRO A 1  76 ? -15.084   3.740  11.049 1.000 96.130 ? 76  PRO A C   1 
ATOM 579  C CB  ? PRO A 1  76 ? -17.198   3.096   9.842 1.000 96.130 ? 76  PRO A CB  1 
ATOM 580  O O   ? PRO A 1  76 ? -15.271   4.528  11.980 1.000 96.130 ? 76  PRO A O   1 
ATOM 581  C CG  ? PRO A 1  76 ? -16.955   1.848   9.057 1.000 96.130 ? 76  PRO A CG  1 
ATOM 582  C CD  ? PRO A 1  76 ? -15.966   2.154   7.969 1.000 96.130 ? 76  PRO A CD  1 
ATOM 583  N N   ? GLY A 1  77 ? -14.255   2.760  11.099 1.000 96.380 ? 77  GLY A N   1 
ATOM 584  C CA  ? GLY A 1  77 ? -13.459   2.517  12.291 1.000 96.380 ? 77  GLY A CA  1 
ATOM 585  C C   ? GLY A 1  77 ? -12.091   3.172  12.240 1.000 96.380 ? 77  GLY A C   1 
ATOM 586  O O   ? GLY A 1  77 ? -11.236   2.903  13.086 1.000 96.380 ? 77  GLY A O   1 
ATOM 587  N N   ? TYR A 1  78 ? -11.817   4.003  11.198 1.000 96.640 ? 78  TYR A N   1 
ATOM 588  C CA  ? TYR A 1  78 ? -10.523   4.665  11.068 1.000 96.640 ? 78  TYR A CA  1 
ATOM 589  C C   ? TYR A 1  78 ? -10.233   5.539  12.282 1.000 96.640 ? 78  TYR A C   1 
ATOM 590  C CB  ? TYR A 1  78 ? -10.479   5.511   9.792 1.000 96.640 ? 78  TYR A CB  1 
ATOM 591  O O   ? TYR A 1  78 ? -11.066   6.357  12.679 1.000 96.640 ? 78  TYR A O   1 
ATOM 592  C CG  ? TYR A 1  78 ?  -9.212   6.318   9.643 1.000 96.640 ? 78  TYR A CG  1 
ATOM 593  C CD1 ? TYR A 1  78 ?  -9.258   7.699   9.472 1.000 96.640 ? 78  TYR A CD1 1 
ATOM 594  C CD2 ? TYR A 1  78 ?  -7.966   5.700   9.671 1.000 96.640 ? 78  TYR A CD2 1 
ATOM 595  C CE1 ? TYR A 1  78 ?  -8.093   8.447   9.332 1.000 96.640 ? 78  TYR A CE1 1 
ATOM 596  C CE2 ? TYR A 1  78 ?  -6.794   6.437   9.532 1.000 96.640 ? 78  TYR A CE2 1 
ATOM 597  O OH  ? TYR A 1  78 ?  -5.712   8.542   9.225 1.000 96.640 ? 78  TYR A OH  1 
ATOM 598  C CZ  ? TYR A 1  78 ?  -6.868   7.808   9.364 1.000 96.640 ? 78  TYR A CZ  1 
ATOM 599  N N   ? ASN A 1  79 ?  -9.116   5.329  12.857 1.000 95.320 ? 79  ASN A N   1 
ATOM 600  C CA  ? ASN A 1  79 ?  -8.550   6.108  13.954 1.000 95.320 ? 79  ASN A CA  1 
ATOM 601  C C   ? ASN A 1  79 ?  -7.308   6.877  13.512 1.000 95.320 ? 79  ASN A C   1 
ATOM 602  C CB  ? ASN A 1  79 ?  -8.219   5.201  15.141 1.000 95.320 ? 79  ASN A CB  1 
ATOM 603  O O   ? ASN A 1  79 ?  -6.248   6.285  13.305 1.000 95.320 ? 79  ASN A O   1 
ATOM 604  C CG  ? ASN A 1  79 ?  -7.726   5.976  16.347 1.000 95.320 ? 79  ASN A CG  1 
ATOM 605  N ND2 ? ASN A 1  79 ?  -8.114   5.531  17.537 1.000 95.320 ? 79  ASN A ND2 1 
ATOM 606  O OD1 ? ASN A 1  79 ?  -7.003   6.966  16.211 1.000 95.320 ? 79  ASN A OD1 1 
ATOM 607  N N   ? SER A 1  80 ?  -7.351   8.205  13.453 1.000 92.750 ? 80  SER A N   1 
ATOM 608  C CA  ? SER A 1  80 ?  -6.315   9.038  12.850 1.000 92.750 ? 80  SER A CA  1 
ATOM 609  C C   ? SER A 1  80 ?  -5.101   9.160  13.765 1.000 92.750 ? 80  SER A C   1 
ATOM 610  C CB  ? SER A 1  80 ?  -6.864  10.428  12.529 1.000 92.750 ? 80  SER A CB  1 
ATOM 611  O O   ? SER A 1  80 ?  -3.990   9.420  13.299 1.000 92.750 ? 80  SER A O   1 
ATOM 612  O OG  ? SER A 1  80 ?  -7.326  11.070  13.706 1.000 92.750 ? 80  SER A OG  1 
ATOM 613  N N   ? ARG A 1  81 ?  -5.359   8.929  15.085 1.000 90.800 ? 81  ARG A N   1 
ATOM 614  C CA  ? ARG A 1  81 ?  -4.258   9.000  16.040 1.000 90.800 ? 81  ARG A CA  1 
ATOM 615  C C   ? ARG A 1  81 ?  -3.328   7.801  15.894 1.000 90.800 ? 81  ARG A C   1 
ATOM 616  C CB  ? ARG A 1  81 ?  -4.792   9.078  17.472 1.000 90.800 ? 81  ARG A CB  1 
ATOM 617  O O   ? ARG A 1  81 ?  -2.109   7.962  15.802 1.000 90.800 ? 81  ARG A O   1 
ATOM 618  C CG  ? ARG A 1  81 ?  -3.710   9.259  18.525 1.000 90.800 ? 81  ARG A CG  1 
ATOM 619  C CD  ? ARG A 1  81 ?  -4.297   9.359  19.926 1.000 90.800 ? 81  ARG A CD  1 
ATOM 620  N NE  ? ARG A 1  81 ?  -3.253   9.387  20.946 1.000 90.800 ? 81  ARG A NE  1 
ATOM 621  N NH1 ? ARG A 1  81 ?  -4.714   9.335  22.736 1.000 90.800 ? 81  ARG A NH1 1 
ATOM 622  N NH2 ? ARG A 1  81 ?  -2.451   9.403  23.098 1.000 90.800 ? 81  ARG A NH2 1 
ATOM 623  C CZ  ? ARG A 1  81 ?  -3.475   9.375  22.258 1.000 90.800 ? 81  ARG A CZ  1 
ATOM 624  N N   ? LEU A 1  82 ?  -3.917   6.605  15.731 1.000 90.460 ? 82  LEU A N   1 
ATOM 625  C CA  ? LEU A 1  82 ?  -3.151   5.364  15.677 1.000 90.460 ? 82  LEU A CA  1 
ATOM 626  C C   ? LEU A 1  82 ?  -3.036   4.858  14.243 1.000 90.460 ? 82  LEU A C   1 
ATOM 627  C CB  ? LEU A 1  82 ?  -3.803   4.294  16.558 1.000 90.460 ? 82  LEU A CB  1 
ATOM 628  O O   ? LEU A 1  82 ?  -2.345   3.871  13.983 1.000 90.460 ? 82  LEU A O   1 
ATOM 629  C CG  ? LEU A 1  82 ?  -3.848   4.586  18.058 1.000 90.460 ? 82  LEU A CG  1 
ATOM 630  C CD1 ? LEU A 1  82 ?  -4.581   3.470  18.794 1.000 90.460 ? 82  LEU A CD1 1 
ATOM 631  C CD2 ? LEU A 1  82 ?  -2.438   4.763  18.612 1.000 90.460 ? 82  LEU A CD2 1 
ATOM 632  N N   ? GLN A 1  83 ?  -3.729   5.611  13.351 1.000 92.690 ? 83  GLN A N   1 
ATOM 633  C CA  ? GLN A 1  83 ?  -3.831   5.182  11.960 1.000 92.690 ? 83  GLN A CA  1 
ATOM 634  C C   ? GLN A 1  83 ?  -4.314   3.737  11.865 1.000 92.690 ? 83  GLN A C   1 
ATOM 635  C CB  ? GLN A 1  83 ?  -2.485   5.333  11.251 1.000 92.690 ? 83  GLN A CB  1 
ATOM 636  O O   ? GLN A 1  83 ?  -3.851   2.977  11.012 1.000 92.690 ? 83  GLN A O   1 
ATOM 637  C CG  ? GLN A 1  83 ?  -2.050   6.780  11.060 1.000 92.690 ? 83  GLN A CG  1 
ATOM 638  C CD  ? GLN A 1  83 ?  -0.773   6.907  10.250 1.000 92.690 ? 83  GLN A CD  1 
ATOM 639  N NE2 ? GLN A 1  83 ?  -0.511   8.106   9.740 1.000 92.690 ? 83  GLN A NE2 1 
ATOM 640  O OE1 ? GLN A 1  83 ?  -0.029   5.936  10.083 1.000 92.690 ? 83  GLN A OE1 1 
ATOM 641  N N   ? ASP A 1  84 ?  -5.155   3.303  12.789 1.000 95.880 ? 84  ASP A N   1 
ATOM 642  C CA  ? ASP A 1  84 ?  -5.815   2.002  12.838 1.000 95.880 ? 84  ASP A CA  1 
ATOM 643  C C   ? ASP A 1  84 ?  -6.997   1.950  11.872 1.000 95.880 ? 84  ASP A C   1 
ATOM 644  C CB  ? ASP A 1  84 ?  -6.283   1.690  14.260 1.000 95.880 ? 84  ASP A CB  1 
ATOM 645  O O   ? ASP A 1  84 ?  -7.739   2.925  11.739 1.000 95.880 ? 84  ASP A O   1 
ATOM 646  C CG  ? ASP A 1  84 ?  -6.606   0.221  14.470 1.000 95.880 ? 84  ASP A CG  1 
ATOM 647  O OD1 ? ASP A 1  84 ?  -5.988  -0.640  13.807 1.000 95.880 ? 84  ASP A OD1 1 
ATOM 648  O OD2 ? ASP A 1  84 ?  -7.488  -0.078  15.304 1.000 95.880 ? 84  ASP A OD2 1 
ATOM 649  N N   ? LYS A 1  85 ?  -7.127   0.798  11.146 1.000 96.700 ? 85  LYS A N   1 
ATOM 650  C CA  ? LYS A 1  85 ?  -8.146   0.639  10.112 1.000 96.700 ? 85  LYS A CA  1 
ATOM 651  C C   ? LYS A 1  85 ?  -8.009   1.714   9.037 1.000 96.700 ? 85  LYS A C   1 
ATOM 652  C CB  ? LYS A 1  85 ?  -9.546   0.687  10.725 1.000 96.700 ? 85  LYS A CB  1 
ATOM 653  O O   ? LYS A 1  85 ?  -9.005   2.304   8.612 1.000 96.700 ? 85  LYS A O   1 
ATOM 654  C CG  ? LYS A 1  85 ?  -9.837  -0.452  11.691 1.000 96.700 ? 85  LYS A CG  1 
ATOM 655  C CD  ? LYS A 1  85 ? -11.257  -0.374  12.236 1.000 96.700 ? 85  LYS A CD  1 
ATOM 656  C CE  ? LYS A 1  85 ? -11.539  -1.494  13.228 1.000 96.700 ? 85  LYS A CE  1 
ATOM 657  N NZ  ? LYS A 1  85 ? -12.919  -1.401  13.792 1.000 96.700 ? 85  LYS A NZ  1 
ATOM 658  N N   ? ASP A 1  86 ?  -6.839   2.021   8.633 1.000 96.970 ? 86  ASP A N   1 
ATOM 659  C CA  ? ASP A 1  86 ?  -6.444   3.051   7.676 1.000 96.970 ? 86  ASP A CA  1 
ATOM 660  C C   ? ASP A 1  86 ?  -6.808   2.644   6.250 1.000 96.970 ? 86  ASP A C   1 
ATOM 661  C CB  ? ASP A 1  86 ?  -4.943   3.330   7.778 1.000 96.970 ? 86  ASP A CB  1 
ATOM 662  O O   ? ASP A 1  86 ?  -5.932   2.293   5.457 1.000 96.970 ? 86  ASP A O   1 
ATOM 663  C CG  ? ASP A 1  86 ?  -4.520   4.577   7.021 1.000 96.970 ? 86  ASP A CG  1 
ATOM 664  O OD1 ? ASP A 1  86 ?  -5.395   5.373   6.618 1.000 96.970 ? 86  ASP A OD1 1 
ATOM 665  O OD2 ? ASP A 1  86 ?  -3.299   4.763   6.824 1.000 96.970 ? 86  ASP A OD2 1 
ATOM 666  N N   ? PHE A 1  87 ?  -8.122   2.594   5.902 1.000 97.480 ? 87  PHE A N   1 
ATOM 667  C CA  ? PHE A 1  87 ?  -8.642   2.204   4.597 1.000 97.480 ? 87  PHE A CA  1 
ATOM 668  C C   ? PHE A 1  87 ?  -9.607   3.257   4.063 1.000 97.480 ? 87  PHE A C   1 
ATOM 669  C CB  ? PHE A 1  87 ?  -9.342   0.844   4.680 1.000 97.480 ? 87  PHE A CB  1 
ATOM 670  O O   ? PHE A 1  87 ? -10.417   3.802   4.815 1.000 97.480 ? 87  PHE A O   1 
ATOM 671  C CG  ? PHE A 1  87 ?  -8.403  -0.308   4.915 1.000 97.480 ? 87  PHE A CG  1 
ATOM 672  C CD1 ? PHE A 1  87 ?  -7.592  -0.782   3.891 1.000 97.480 ? 87  PHE A CD1 1 
ATOM 673  C CD2 ? PHE A 1  87 ?  -8.332  -0.918   6.160 1.000 97.480 ? 87  PHE A CD2 1 
ATOM 674  C CE1 ? PHE A 1  87 ?  -6.722  -1.848   4.106 1.000 97.480 ? 87  PHE A CE1 1 
ATOM 675  C CE2 ? PHE A 1  87 ?  -7.466  -1.985   6.383 1.000 97.480 ? 87  PHE A CE2 1 
ATOM 676  C CZ  ? PHE A 1  87 ?  -6.662  -2.449   5.354 1.000 97.480 ? 87  PHE A CZ  1 
ATOM 677  N N   ? MET A 1  88 ?  -9.515   3.498   2.803 1.000 96.620 ? 88  MET A N   1 
ATOM 678  C CA  ? MET A 1  88 ? -10.438   4.355   2.064 1.000 96.620 ? 88  MET A CA  1 
ATOM 679  C C   ? MET A 1  88 ? -10.723   3.783   0.680 1.000 96.620 ? 88  MET A C   1 
ATOM 680  C CB  ? MET A 1  88 ?  -9.874   5.772   1.938 1.000 96.620 ? 88  MET A CB  1 
ATOM 681  O O   ? MET A 1  88 ?  -9.813   3.302   0.003 1.000 96.620 ? 88  MET A O   1 
ATOM 682  C CG  ? MET A 1  88 ? -10.786   6.730   1.189 1.000 96.620 ? 88  MET A CG  1 
ATOM 683  S SD  ? MET A 1  88 ? -10.089   8.424   1.082 1.000 96.620 ? 88  MET A SD  1 
ATOM 684  C CE  ? MET A 1  88 ?  -8.718   8.135  -0.070 1.000 96.620 ? 88  MET A CE  1 
ATOM 685  N N   ? LEU A 1  89 ? -11.997   3.758   0.295 1.000 97.180 ? 89  LEU A N   1 
ATOM 686  C CA  ? LEU A 1  89 ? -12.410   3.336  -1.039 1.000 97.180 ? 89  LEU A CA  1 
ATOM 687  C C   ? LEU A 1  89 ? -12.760   4.540  -1.907 1.000 97.180 ? 89  LEU A C   1 
ATOM 688  C CB  ? LEU A 1  89 ? -13.608   2.387  -0.954 1.000 97.180 ? 89  LEU A CB  1 
ATOM 689  O O   ? LEU A 1  89 ? -13.439   5.462  -1.451 1.000 97.180 ? 89  LEU A O   1 
ATOM 690  C CG  ? LEU A 1  89 ? -13.323   0.979  -0.430 1.000 97.180 ? 89  LEU A CG  1 
ATOM 691  C CD1 ? LEU A 1  89 ? -14.627   0.267  -0.088 1.000 97.180 ? 89  LEU A CD1 1 
ATOM 692  C CD2 ? LEU A 1  89 ? -12.524   0.179  -1.453 1.000 97.180 ? 89  LEU A CD2 1 
ATOM 693  N N   ? LEU A 1  90 ? -12.197   4.475  -3.095 1.000 96.810 ? 90  LEU A N   1 
ATOM 694  C CA  ? LEU A 1  90 ? -12.543   5.475  -4.100 1.000 96.810 ? 90  LEU A CA  1 
ATOM 695  C C   ? LEU A 1  90 ? -13.388   4.860  -5.210 1.000 96.810 ? 90  LEU A C   1 
ATOM 696  C CB  ? LEU A 1  90 ? -11.277   6.100  -4.692 1.000 96.810 ? 90  LEU A CB  1 
ATOM 697  O O   ? LEU A 1  90 ? -12.987   3.870  -5.825 1.000 96.810 ? 90  LEU A O   1 
ATOM 698  C CG  ? LEU A 1  90 ? -10.282   6.692  -3.693 1.000 96.810 ? 90  LEU A CG  1 
ATOM 699  C CD1 ? LEU A 1  90 ?  -9.028   7.174  -4.416 1.000 96.810 ? 90  LEU A CD1 1 
ATOM 700  C CD2 ? LEU A 1  90 ? -10.924   7.832  -2.909 1.000 96.810 ? 90  LEU A CD2 1 
ATOM 701  N N   ? GLU A 1  91 ? -14.632   5.433  -5.384 1.000 97.010 ? 91  GLU A N   1 
ATOM 702  C CA  ? GLU A 1  91 ? -15.441   5.047  -6.536 1.000 97.010 ? 91  GLU A CA  1 
ATOM 703  C C   ? GLU A 1  91 ? -15.139   5.930  -7.744 1.000 97.010 ? 91  GLU A C   1 
ATOM 704  C CB  ? GLU A 1  91 ? -16.932   5.116  -6.194 1.000 97.010 ? 91  GLU A CB  1 
ATOM 705  O O   ? GLU A 1  91 ? -15.304   7.150  -7.684 1.000 97.010 ? 91  GLU A O   1 
ATOM 706  C CG  ? GLU A 1  91 ? -17.839   4.565  -7.285 1.000 97.010 ? 91  GLU A CG  1 
ATOM 707  C CD  ? GLU A 1  91 ? -19.314   4.616  -6.921 1.000 97.010 ? 91  GLU A CD  1 
ATOM 708  O OE1 ? GLU A 1  91 ? -20.144   4.055  -7.671 1.000 97.010 ? 91  GLU A OE1 1 
ATOM 709  O OE2 ? GLU A 1  91 ? -19.642   5.224  -5.877 1.000 97.010 ? 91  GLU A OE2 1 
ATOM 710  N N   ? LEU A 1  92 ? -14.677   5.278  -8.802 1.000 97.000 ? 92  LEU A N   1 
ATOM 711  C CA  ? LEU A 1  92 ? -14.331   6.020 -10.010 1.000 97.000 ? 92  LEU A CA  1 
ATOM 712  C C   ? LEU A 1  92 ? -15.582   6.557 -10.696 1.000 97.000 ? 92  LEU A C   1 
ATOM 713  C CB  ? LEU A 1  92 ? -13.546   5.131 -10.978 1.000 97.000 ? 92  LEU A CB  1 
ATOM 714  O O   ? LEU A 1  92 ? -16.640   5.924 -10.652 1.000 97.000 ? 92  LEU A O   1 
ATOM 715  C CG  ? LEU A 1  92 ? -12.264   4.499 -10.431 1.000 97.000 ? 92  LEU A CG  1 
ATOM 716  C CD1 ? LEU A 1  92 ? -11.613   3.619 -11.493 1.000 97.000 ? 92  LEU A CD1 1 
ATOM 717  C CD2 ? LEU A 1  92 ? -11.297   5.578  -9.956 1.000 97.000 ? 92  LEU A CD2 1 
ATOM 718  N N   ? ASP A 1  93 ? -15.515   7.779 -11.290 1.000 96.120 ? 93  ASP A N   1 
ATOM 719  C CA  ? ASP A 1  93 ? -16.651   8.379 -11.982 1.000 96.120 ? 93  ASP A CA  1 
ATOM 720  C C   ? ASP A 1  93 ? -17.032   7.568 -13.219 1.000 96.120 ? 93  ASP A C   1 
ATOM 721  C CB  ? ASP A 1  93 ? -16.336   9.824 -12.377 1.000 96.120 ? 93  ASP A CB  1 
ATOM 722  O O   ? ASP A 1  93 ? -18.195   7.558 -13.627 1.000 96.120 ? 93  ASP A O   1 
ATOM 723  C CG  ? ASP A 1  93 ? -15.108   9.943 -13.262 1.000 96.120 ? 93  ASP A CG  1 
ATOM 724  O OD1 ? ASP A 1  93 ? -14.450   8.915 -13.534 1.000 96.120 ? 93  ASP A OD1 1 
ATOM 725  O OD2 ? ASP A 1  93 ? -14.793  11.075 -13.688 1.000 96.120 ? 93  ASP A OD2 1 
ATOM 726  N N   ? GLU A 1  94 ? -16.078   6.815 -13.863 1.000 96.690 ? 94  GLU A N   1 
ATOM 727  C CA  ? GLU A 1  94 ? -16.230   5.834 -14.933 1.000 96.690 ? 94  GLU A CA  1 
ATOM 728  C C   ? GLU A 1  94 ? -15.361   4.605 -14.683 1.000 96.690 ? 94  GLU A C   1 
ATOM 729  C CB  ? GLU A 1  94 ? -15.883   6.457 -16.287 1.000 96.690 ? 94  GLU A CB  1 
ATOM 730  O O   ? GLU A 1  94 ? -14.223   4.726 -14.225 1.000 96.690 ? 94  GLU A O   1 
ATOM 731  C CG  ? GLU A 1  94 ? -16.844   7.554 -16.724 1.000 96.690 ? 94  GLU A CG  1 
ATOM 732  C CD  ? GLU A 1  94 ? -16.529   8.113 -18.102 1.000 96.690 ? 94  GLU A CD  1 
ATOM 733  O OE1 ? GLU A 1  94 ? -17.317   8.939 -18.616 1.000 96.690 ? 94  GLU A OE1 1 
ATOM 734  O OE2 ? GLU A 1  94 ? -15.487   7.722 -18.673 1.000 96.690 ? 94  GLU A OE2 1 
ATOM 735  N N   ? PRO A 1  95 ? -16.008   3.336 -15.090 1.000 97.390 ? 95  PRO A N   1 
ATOM 736  C CA  ? PRO A 1  95 ? -15.205   2.129 -14.884 1.000 97.390 ? 95  PRO A CA  1 
ATOM 737  C C   ? PRO A 1  95 ? -13.915   2.132 -15.700 1.000 97.390 ? 95  PRO A C   1 
ATOM 738  C CB  ? PRO A 1  95 ? -16.137   1.003 -15.339 1.000 97.390 ? 95  PRO A CB  1 
ATOM 739  O O   ? PRO A 1  95 ? -13.885   2.664 -16.813 1.000 97.390 ? 95  PRO A O   1 
ATOM 740  C CG  ? PRO A 1  95 ? -17.507   1.600 -15.293 1.000 97.390 ? 95  PRO A CG  1 
ATOM 741  C CD  ? PRO A 1  95 ? -17.392   3.077 -15.537 1.000 97.390 ? 95  PRO A CD  1 
ATOM 742  N N   ? ALA A 1  96 ? -12.842   1.545 -15.134 1.000 97.420 ? 96  ALA A N   1 
ATOM 743  C CA  ? ALA A 1  96 ? -11.583   1.367 -15.852 1.000 97.420 ? 96  ALA A CA  1 
ATOM 744  C C   ? ALA A 1  96 ? -11.738   0.365 -16.992 1.000 97.420 ? 96  ALA A C   1 
ATOM 745  C CB  ? ALA A 1  96 ? -10.483   0.913 -14.895 1.000 97.420 ? 96  ALA A CB  1 
ATOM 746  O O   ? ALA A 1  96 ? -12.461  -0.626 -16.861 1.000 97.420 ? 96  ALA A O   1 
ATOM 747  N N   ? GLU A 1  97 ? -11.146   0.670 -18.129 1.000 96.950 ? 97  GLU A N   1 
ATOM 748  C CA  ? GLU A 1  97 ? -11.053  -0.300 -19.216 1.000 96.950 ? 97  GLU A CA  1 
ATOM 749  C C   ? GLU A 1  97 ?  -9.871  -1.243 -19.014 1.000 96.950 ? 97  GLU A C   1 
ATOM 750  C CB  ? GLU A 1  97 ? -10.932   0.414 -20.565 1.000 96.950 ? 97  GLU A CB  1 
ATOM 751  O O   ? GLU A 1  97 ?  -8.716  -0.812 -19.029 1.000 96.950 ? 97  GLU A O   1 
ATOM 752  C CG  ? GLU A 1  97 ? -12.152   1.246 -20.932 1.000 96.950 ? 97  GLU A CG  1 
ATOM 753  C CD  ? GLU A 1  97 ? -12.004   1.975 -22.258 1.000 96.950 ? 97  GLU A CD  1 
ATOM 754  O OE1 ? GLU A 1  97 ? -12.905   2.763 -22.622 1.000 96.950 ? 97  GLU A OE1 1 
ATOM 755  O OE2 ? GLU A 1  97 ? -10.978   1.755 -22.940 1.000 96.950 ? 97  GLU A OE2 1 
ATOM 756  N N   ? LEU A 1  98 ? -10.194  -2.498 -18.737 1.000 96.390 ? 98  LEU A N   1 
ATOM 757  C CA  ? LEU A 1  98 ?  -9.120  -3.449 -18.475 1.000 96.390 ? 98  LEU A CA  1 
ATOM 758  C C   ? LEU A 1  98 ?  -8.388  -3.811 -19.763 1.000 96.390 ? 98  LEU A C   1 
ATOM 759  C CB  ? LEU A 1  98 ?  -9.673  -4.715 -17.816 1.000 96.390 ? 98  LEU A CB  1 
ATOM 760  O O   ? LEU A 1  98 ?  -9.020  -4.049 -20.795 1.000 96.390 ? 98  LEU A O   1 
ATOM 761  C CG  ? LEU A 1  98 ? -10.482  -4.514 -16.534 1.000 96.390 ? 98  LEU A CG  1 
ATOM 762  C CD1 ? LEU A 1  98 ? -10.883  -5.861 -15.943 1.000 96.390 ? 98  LEU A CD1 1 
ATOM 763  C CD2 ? LEU A 1  98 ?  -9.687  -3.695 -15.522 1.000 96.390 ? 98  LEU A CD2 1 
ATOM 764  N N   ? ASN A 1  99 ?  -6.987  -3.856 -19.662 1.000 93.590 ? 99  ASN A N   1 
ATOM 765  C CA  ? ASN A 1  99 ?  -6.057  -4.244 -20.718 1.000 93.590 ? 99  ASN A CA  1 
ATOM 766  C C   ? ASN A 1  99 ?  -4.738  -4.753 -20.144 1.000 93.590 ? 99  ASN A C   1 
ATOM 767  C CB  ? ASN A 1  99 ?  -5.806  -3.073 -21.670 1.000 93.590 ? 99  ASN A CB  1 
ATOM 768  O O   ? ASN A 1  99 ?  -4.653  -5.065 -18.955 1.000 93.590 ? 99  ASN A O   1 
ATOM 769  C CG  ? ASN A 1  99 ?  -5.203  -1.871 -20.970 1.000 93.590 ? 99  ASN A CG  1 
ATOM 770  N ND2 ? ASN A 1  99 ?  -5.711  -0.685 -21.285 1.000 93.590 ? 99  ASN A ND2 1 
ATOM 771  O OD1 ? ASN A 1  99 ?  -4.288  -2.006 -20.154 1.000 93.590 ? 99  ASN A OD1 1 
ATOM 772  N N   ? SER A 1 100 ?  -3.759  -4.862 -21.024 1.000 92.750 ? 100 SER A N   1 
ATOM 773  C CA  ? SER A 1 100 ?  -2.494  -5.455 -20.604 1.000 92.750 ? 100 SER A CA  1 
ATOM 774  C C   ? SER A 1 100 ?  -1.802  -4.597 -19.551 1.000 92.750 ? 100 SER A C   1 
ATOM 775  C CB  ? SER A 1 100 ?  -1.567  -5.647 -21.806 1.000 92.750 ? 100 SER A CB  1 
ATOM 776  O O   ? SER A 1 100 ?  -0.963  -5.089 -18.794 1.000 92.750 ? 100 SER A O   1 
ATOM 777  O OG  ? SER A 1 100 ?  -1.342  -4.415 -22.469 1.000 92.750 ? 100 SER A OG  1 
ATOM 778  N N   ? ASN A 1 101 ?  -2.254  -3.317 -19.258 1.000 93.210 ? 101 ASN A N   1 
ATOM 779  C CA  ? ASN A 1 101 ?  -1.581  -2.380 -18.365 1.000 93.210 ? 101 ASN A CA  1 
ATOM 780  C C   ? ASN A 1 101 ?  -2.508  -1.905 -17.249 1.000 93.210 ? 101 ASN A C   1 
ATOM 781  C CB  ? ASN A 1 101 ?  -1.039  -1.184 -19.150 1.000 93.210 ? 101 ASN A CB  1 
ATOM 782  O O   ? ASN A 1 101 ?  -2.070  -1.221 -16.322 1.000 93.210 ? 101 ASN A O   1 
ATOM 783  C CG  ? ASN A 1 101 ?   0.101  -1.561 -20.076 1.000 93.210 ? 101 ASN A CG  1 
ATOM 784  N ND2 ? ASN A 1 101 ?   1.319  -1.196 -19.696 1.000 93.210 ? 101 ASN A ND2 1 
ATOM 785  O OD1 ? ASN A 1 101 ?  -0.113  -2.175 -21.125 1.000 93.210 ? 101 ASN A OD1 1 
ATOM 786  N N   ? VAL A 1 102 ?  -3.822  -2.331 -17.313 1.000 97.000 ? 102 VAL A N   1 
ATOM 787  C CA  ? VAL A 1 102 ?  -4.805  -2.031 -16.277 1.000 97.000 ? 102 VAL A CA  1 
ATOM 788  C C   ? VAL A 1 102 ?  -5.594  -3.292 -15.934 1.000 97.000 ? 102 VAL A C   1 
ATOM 789  C CB  ? VAL A 1 102 ?  -5.767  -0.904 -16.717 1.000 97.000 ? 102 VAL A CB  1 
ATOM 790  O O   ? VAL A 1 102 ?  -6.411  -3.758 -16.732 1.000 97.000 ? 102 VAL A O   1 
ATOM 791  C CG1 ? VAL A 1 102 ?  -6.745  -0.560 -15.595 1.000 97.000 ? 102 VAL A CG1 1 
ATOM 792  C CG2 ? VAL A 1 102 ?  -4.979   0.334 -17.141 1.000 97.000 ? 102 VAL A CG2 1 
ATOM 793  N N   ? LYS A 1 103 ?  -5.254  -3.837 -14.675 1.000 97.240 ? 103 LYS A N   1 
ATOM 794  C CA  ? LYS A 1 103 ?  -5.952  -5.012 -14.162 1.000 97.240 ? 103 LYS A CA  1 
ATOM 795  C C   ? LYS A 1 103 ?  -6.328  -4.830 -12.694 1.000 97.240 ? 103 LYS A C   1 
ATOM 796  C CB  ? LYS A 1 103 ?  -5.090  -6.264 -14.331 1.000 97.240 ? 103 LYS A CB  1 
ATOM 797  O O   ? LYS A 1 103 ?  -5.782  -3.961 -12.011 1.000 97.240 ? 103 LYS A O   1 
ATOM 798  C CG  ? LYS A 1 103 ?  -4.841  -6.654 -15.780 1.000 97.240 ? 103 LYS A CG  1 
ATOM 799  C CD  ? LYS A 1 103 ?  -4.109  -7.986 -15.884 1.000 97.240 ? 103 LYS A CD  1 
ATOM 800  C CE  ? LYS A 1 103 ?  -3.895  -8.396 -17.334 1.000 97.240 ? 103 LYS A CE  1 
ATOM 801  N NZ  ? LYS A 1 103 ?  -3.168  -9.696 -17.441 1.000 97.240 ? 103 LYS A NZ  1 
ATOM 802  N N   ? THR A 1 104 ?  -7.338  -5.688 -12.304 1.000 97.950 ? 104 THR A N   1 
ATOM 803  C CA  ? THR A 1 104 ?  -7.694  -5.705 -10.890 1.000 97.950 ? 104 THR A CA  1 
ATOM 804  C C   ? THR A 1 104 ?  -6.865  -6.740 -10.135 1.000 97.950 ? 104 THR A C   1 
ATOM 805  C CB  ? THR A 1 104 ?  -9.193  -6.001 -10.694 1.000 97.950 ? 104 THR A CB  1 
ATOM 806  O O   ? THR A 1 104 ?  -6.407  -7.723 -10.722 1.000 97.950 ? 104 THR A O   1 
ATOM 807  C CG2 ? THR A 1 104 ? -10.055  -5.016 -11.477 1.000 97.950 ? 104 THR A CG2 1 
ATOM 808  O OG1 ? THR A 1 104 ?  -9.474  -7.331 -11.147 1.000 97.950 ? 104 THR A OG1 1 
ATOM 809  N N   ? ILE A 1 105 ?  -6.670  -6.467  -8.805 1.000 98.230 ? 105 ILE A N   1 
ATOM 810  C CA  ? ILE A 1 105 ?  -6.003  -7.431  -7.936 1.000 98.230 ? 105 ILE A CA  1 
ATOM 811  C C   ? ILE A 1 105 ?  -6.995  -7.975  -6.910 1.000 98.230 ? 105 ILE A C   1 
ATOM 812  C CB  ? ILE A 1 105 ?  -4.785  -6.802  -7.223 1.000 98.230 ? 105 ILE A CB  1 
ATOM 813  O O   ? ILE A 1 105 ?  -7.864  -7.243  -6.430 1.000 98.230 ? 105 ILE A O   1 
ATOM 814  C CG1 ? ILE A 1 105 ?  -3.958  -7.885  -6.521 1.000 98.230 ? 105 ILE A CG1 1 
ATOM 815  C CG2 ? ILE A 1 105 ?  -5.238  -5.729  -6.228 1.000 98.230 ? 105 ILE A CG2 1 
ATOM 816  C CD1 ? ILE A 1 105 ?  -2.490  -7.525  -6.343 1.000 98.230 ? 105 ILE A CD1 1 
ATOM 817  N N   ? GLY A 1 106 ?  -6.909  -9.281  -6.664 1.000 97.650 ? 106 GLY A N   1 
ATOM 818  C CA  ? GLY A 1 106 ?  -7.755  -9.882  -5.645 1.000 97.650 ? 106 GLY A CA  1 
ATOM 819  C C   ? GLY A 1 106 ?  -7.384  -9.459  -4.236 1.000 97.650 ? 106 GLY A C   1 
ATOM 820  O O   ? GLY A 1 106 ?  -6.234  -9.104  -3.971 1.000 97.650 ? 106 GLY A O   1 
ATOM 821  N N   ? LEU A 1 107 ?  -8.413  -9.528  -3.299 1.000 97.950 ? 107 LEU A N   1 
ATOM 822  C CA  ? LEU A 1 107 ?  -8.196  -9.218  -1.890 1.000 97.950 ? 107 LEU A CA  1 
ATOM 823  C C   ? LEU A 1 107 ?  -7.891 -10.484  -1.097 1.000 97.950 ? 107 LEU A C   1 
ATOM 824  C CB  ? LEU A 1 107 ?  -9.421  -8.515  -1.301 1.000 97.950 ? 107 LEU A CB  1 
ATOM 825  O O   ? LEU A 1 107 ?  -8.538 -11.516  -1.292 1.000 97.950 ? 107 LEU A O   1 
ATOM 826  C CG  ? LEU A 1 107 ?  -9.830  -7.198  -1.961 1.000 97.950 ? 107 LEU A CG  1 
ATOM 827  C CD1 ? LEU A 1 107 ? -11.089  -6.643  -1.303 1.000 97.950 ? 107 LEU A CD1 1 
ATOM 828  C CD2 ? LEU A 1 107 ?  -8.691  -6.186  -1.888 1.000 97.950 ? 107 LEU A CD2 1 
ATOM 829  N N   ? ALA A 1 108 ?  -6.920 -10.406  -0.268 1.000 97.090 ? 108 ALA A N   1 
ATOM 830  C CA  ? ALA A 1 108 ?  -6.582 -11.546   0.580 1.000 97.090 ? 108 ALA A CA  1 
ATOM 831  C C   ? ALA A 1 108 ?  -7.702 -11.844   1.572 1.000 97.090 ? 108 ALA A C   1 
ATOM 832  C CB  ? ALA A 1 108 ?  -5.273 -11.288   1.323 1.000 97.090 ? 108 ALA A CB  1 
ATOM 833  O O   ? ALA A 1 108 ?  -8.198 -10.939   2.248 1.000 97.090 ? 108 ALA A O   1 
ATOM 834  N N   ? THR A 1 109 ?  -8.146 -13.067   1.680 1.000 96.740 ? 109 THR A N   1 
ATOM 835  C CA  ? THR A 1 109 ?  -9.196 -13.476   2.607 1.000 96.740 ? 109 THR A CA  1 
ATOM 836  C C   ? THR A 1 109 ?  -8.595 -14.054   3.885 1.000 96.740 ? 109 THR A C   1 
ATOM 837  C CB  ? THR A 1 109 ? -10.135 -14.513   1.964 1.000 96.740 ? 109 THR A CB  1 
ATOM 838  O O   ? THR A 1 109 ?  -9.286 -14.189   4.896 1.000 96.740 ? 109 THR A O   1 
ATOM 839  C CG2 ? THR A 1 109 ? -10.881 -13.916   0.774 1.000 96.740 ? 109 THR A CG2 1 
ATOM 840  O OG1 ? THR A 1 109 ?  -9.364 -15.635   1.516 1.000 96.740 ? 109 THR A OG1 1 
ATOM 841  N N   ? GLN A 1 110 ?  -7.303 -14.343   3.768 1.000 96.940 ? 110 GLN A N   1 
ATOM 842  C CA  ? GLN A 1 110 ?  -6.534 -14.801   4.920 1.000 96.940 ? 110 GLN A CA  1 
ATOM 843  C C   ? GLN A 1 110 ?  -5.262 -13.975   5.096 1.000 96.940 ? 110 GLN A C   1 
ATOM 844  C CB  ? GLN A 1 110 ?  -6.182 -16.282   4.777 1.000 96.940 ? 110 GLN A CB  1 
ATOM 845  O O   ? GLN A 1 110 ?  -4.643 -13.563   4.114 1.000 96.940 ? 110 GLN A O   1 
ATOM 846  C CG  ? GLN A 1 110 ?  -7.396 -17.201   4.738 1.000 96.940 ? 110 GLN A CG  1 
ATOM 847  C CD  ? GLN A 1 110 ?  -7.021 -18.662   4.569 1.000 96.940 ? 110 GLN A CD  1 
ATOM 848  N NE2 ? GLN A 1 110 ?  -7.889 -19.425   3.913 1.000 96.940 ? 110 GLN A NE2 1 
ATOM 849  O OE1 ? GLN A 1 110 ?  -5.959 -19.101   5.023 1.000 96.940 ? 110 GLN A OE1 1 
ATOM 850  N N   ? CYS A 1 111 ?  -4.908 -13.851   6.427 1.000 96.750 ? 111 CYS A N   1 
ATOM 851  C CA  ? CYS A 1 111 ?  -3.697 -13.089   6.712 1.000 96.750 ? 111 CYS A CA  1 
ATOM 852  C C   ? CYS A 1 111 ?  -2.452 -13.885   6.340 1.000 96.750 ? 111 CYS A C   1 
ATOM 853  C CB  ? CYS A 1 111 ?  -3.643 -12.701   8.189 1.000 96.750 ? 111 CYS A CB  1 
ATOM 854  O O   ? CYS A 1 111 ?  -2.430 -15.110   6.473 1.000 96.750 ? 111 CYS A O   1 
ATOM 855  S SG  ? CYS A 1 111 ?  -4.996 -11.623   8.709 1.000 96.750 ? 111 CYS A SG  1 
ATOM 856  N N   ? PRO A 1 112 ?  -1.424 -13.188   5.861 1.000 96.230 ? 112 PRO A N   1 
ATOM 857  C CA  ? PRO A 1 112 ?  -0.198 -13.899   5.491 1.000 96.230 ? 112 PRO A CA  1 
ATOM 858  C C   ? PRO A 1 112 ?   0.533 -14.483   6.697 1.000 96.230 ? 112 PRO A C   1 
ATOM 859  C CB  ? PRO A 1 112 ?   0.646 -12.816   4.813 1.000 96.230 ? 112 PRO A CB  1 
ATOM 860  O O   ? PRO A 1 112 ?   0.524 -13.887   7.778 1.000 96.230 ? 112 PRO A O   1 
ATOM 861  C CG  ? PRO A 1 112 ?   0.249 -11.544   5.489 1.000 96.230 ? 112 PRO A CG  1 
ATOM 862  C CD  ? PRO A 1 112 ?  -1.215 -11.614   5.816 1.000 96.230 ? 112 PRO A CD  1 
ATOM 863  N N   ? ALA A 1 113 ?   1.052 -15.715   6.529 1.000 96.250 ? 113 ALA A N   1 
ATOM 864  C CA  ? ALA A 1 113 ?   1.952 -16.250   7.547 1.000 96.250 ? 113 ALA A CA  1 
ATOM 865  C C   ? ALA A 1 113 ?   3.246 -15.444   7.613 1.000 96.250 ? 113 ALA A C   1 
ATOM 866  C CB  ? ALA A 1 113 ?   2.258 -17.719   7.267 1.000 96.250 ? 113 ALA A CB  1 
ATOM 867  O O   ? ALA A 1 113 ?   3.689 -14.885   6.607 1.000 96.250 ? 113 ALA A O   1 
ATOM 868  N N   ? PRO A 1 114 ?   3.819 -15.371   8.861 1.000 95.320 ? 114 PRO A N   1 
ATOM 869  C CA  ? PRO A 1 114 ?   5.125 -14.712   8.936 1.000 95.320 ? 114 PRO A CA  1 
ATOM 870  C C   ? PRO A 1 114 ?   6.148 -15.318   7.977 1.000 95.320 ? 114 PRO A C   1 
ATOM 871  C CB  ? PRO A 1 114 ?   5.546 -14.927  10.391 1.000 95.320 ? 114 PRO A CB  1 
ATOM 872  O O   ? PRO A 1 114 ?   6.203 -16.540   7.820 1.000 95.320 ? 114 PRO A O   1 
ATOM 873  C CG  ? PRO A 1 114 ?   4.264 -15.109  11.137 1.000 95.320 ? 114 PRO A CG  1 
ATOM 874  C CD  ? PRO A 1 114 ?   3.295 -15.837  10.250 1.000 95.320 ? 114 PRO A CD  1 
ATOM 875  N N   ? GLY A 1 115 ?   6.913 -14.415   7.295 1.000 94.890 ? 115 GLY A N   1 
ATOM 876  C CA  ? GLY A 1 115 ?   7.951 -14.863   6.381 1.000 94.890 ? 115 GLY A CA  1 
ATOM 877  C C   ? GLY A 1 115 ?   7.469 -14.996   4.949 1.000 94.890 ? 115 GLY A C   1 
ATOM 878  O O   ? GLY A 1 115 ?   8.231 -15.398   4.067 1.000 94.890 ? 115 GLY A O   1 
ATOM 879  N N   ? THR A 1 116 ?   6.216 -14.715   4.757 1.000 96.160 ? 116 THR A N   1 
ATOM 880  C CA  ? THR A 1 116 ?   5.652 -14.729   3.411 1.000 96.160 ? 116 THR A CA  1 
ATOM 881  C C   ? THR A 1 116 ?   6.299 -13.655   2.542 1.000 96.160 ? 116 THR A C   1 
ATOM 882  C CB  ? THR A 1 116 ?   4.127 -14.519   3.442 1.000 96.160 ? 116 THR A CB  1 
ATOM 883  O O   ? THR A 1 116 ?   6.455 -12.511   2.974 1.000 96.160 ? 116 THR A O   1 
ATOM 884  C CG2 ? THR A 1 116 ?   3.534 -14.585   2.038 1.000 96.160 ? 116 THR A CG2 1 
ATOM 885  O OG1 ? THR A 1 116 ?   3.526 -15.538   4.251 1.000 96.160 ? 116 THR A OG1 1 
ATOM 886  N N   ? LYS A 1 117 ?   6.719 -14.076   1.362 1.000 94.970 ? 117 LYS A N   1 
ATOM 887  C CA  ? LYS A 1 117 ?   7.310 -13.140   0.410 1.000 94.970 ? 117 LYS A CA  1 
ATOM 888  C C   ? LYS A 1 117 ?   6.258 -12.185  -0.146 1.000 94.970 ? 117 LYS A C   1 
ATOM 889  C CB  ? LYS A 1 117 ?   7.988 -13.895  -0.734 1.000 94.970 ? 117 LYS A CB  1 
ATOM 890  O O   ? LYS A 1 117 ?   5.219 -12.620  -0.648 1.000 94.970 ? 117 LYS A O   1 
ATOM 891  C CG  ? LYS A 1 117 ?   8.782 -13.005  -1.679 1.000 94.970 ? 117 LYS A CG  1 
ATOM 892  C CD  ? LYS A 1 117 ?   9.465 -13.817  -2.771 1.000 94.970 ? 117 LYS A CD  1 
ATOM 893  C CE  ? LYS A 1 117 ?  10.225 -12.923  -3.742 1.000 94.970 ? 117 LYS A CE  1 
ATOM 894  N NZ  ? LYS A 1 117 ?  10.954 -13.720  -4.774 1.000 94.970 ? 117 LYS A NZ  1 
ATOM 895  N N   ? CYS A 1 118 ?   6.588 -10.934  -0.129 1.000 95.050 ? 118 CYS A N   1 
ATOM 896  C CA  ? CYS A 1 118 ?   5.673  -9.891  -0.579 1.000 95.050 ? 118 CYS A CA  1 
ATOM 897  C C   ? CYS A 1 118 ?   6.394  -8.875  -1.457 1.000 95.050 ? 118 CYS A C   1 
ATOM 898  C CB  ? CYS A 1 118 ?   5.037  -9.184   0.617 1.000 95.050 ? 118 CYS A CB  1 
ATOM 899  O O   ? CYS A 1 118 ?   7.622  -8.781  -1.425 1.000 95.050 ? 118 CYS A O   1 
ATOM 900  S SG  ? CYS A 1 118 ?   4.219 -10.304   1.775 1.000 95.050 ? 118 CYS A SG  1 
ATOM 901  N N   ? THR A 1 119 ?   5.571  -8.179  -2.229 1.000 93.410 ? 119 THR A N   1 
ATOM 902  C CA  ? THR A 1 119 ?   6.101  -7.099  -3.054 1.000 93.410 ? 119 THR A CA  1 
ATOM 903  C C   ? THR A 1 119 ?   5.352  -5.797  -2.786 1.000 93.410 ? 119 THR A C   1 
ATOM 904  C CB  ? THR A 1 119 ?   6.015  -7.445  -4.552 1.000 93.410 ? 119 THR A CB  1 
ATOM 905  O O   ? THR A 1 119 ?   4.120  -5.780  -2.750 1.000 93.410 ? 119 THR A O   1 
ATOM 906  C CG2 ? THR A 1 119 ?   6.607  -6.331  -5.408 1.000 93.410 ? 119 THR A CG2 1 
ATOM 907  O OG1 ? THR A 1 119 ?   6.738  -8.657  -4.798 1.000 93.410 ? 119 THR A OG1 1 
ATOM 908  N N   ? VAL A 1 120 ?   6.084  -4.714  -2.607 1.000 92.860 ? 120 VAL A N   1 
ATOM 909  C CA  ? VAL A 1 120 ?   5.508  -3.378  -2.500 1.000 92.860 ? 120 VAL A CA  1 
ATOM 910  C C   ? VAL A 1 120 ?   5.870  -2.558  -3.736 1.000 92.860 ? 120 VAL A C   1 
ATOM 911  C CB  ? VAL A 1 120 ?   5.987  -2.654  -1.222 1.000 92.860 ? 120 VAL A CB  1 
ATOM 912  O O   ? VAL A 1 120 ?   6.982  -2.667  -4.257 1.000 92.860 ? 120 VAL A O   1 
ATOM 913  C CG1 ? VAL A 1 120 ?   7.503  -2.466  -1.244 1.000 92.860 ? 120 VAL A CG1 1 
ATOM 914  C CG2 ? VAL A 1 120 ?   5.280  -1.308  -1.075 1.000 92.860 ? 120 VAL A CG2 1 
ATOM 915  N N   ? SER A 1 121 ?   4.922  -1.776  -4.225 1.000 92.920 ? 121 SER A N   1 
ATOM 916  C CA  ? SER A 1 121 ?   5.161  -0.978  -5.422 1.000 92.920 ? 121 SER A CA  1 
ATOM 917  C C   ? SER A 1 121 ?   4.578   0.424  -5.277 1.000 92.920 ? 121 SER A C   1 
ATOM 918  C CB  ? SER A 1 121 ?   4.564  -1.662  -6.652 1.000 92.920 ? 121 SER A CB  1 
ATOM 919  O O   ? SER A 1 121 ?   3.615   0.628  -4.536 1.000 92.920 ? 121 SER A O   1 
ATOM 920  O OG  ? SER A 1 121 ?   3.168  -1.845  -6.498 1.000 92.920 ? 121 SER A OG  1 
ATOM 921  N N   ? GLY A 1 122 ?   5.241   1.431  -5.969 1.000 91.680 ? 122 GLY A N   1 
ATOM 922  C CA  ? GLY A 1 122 ?   4.745   2.797  -5.917 1.000 91.680 ? 122 GLY A CA  1 
ATOM 923  C C   ? GLY A 1 122 ?   5.712   3.806  -6.506 1.000 91.680 ? 122 GLY A C   1 
ATOM 924  O O   ? GLY A 1 122 ?   6.756   3.432  -7.044 1.000 91.680 ? 122 GLY A O   1 
ATOM 925  N N   ? TRP A 1 123 ?   5.334   5.147  -6.525 1.000 88.170 ? 123 TRP A N   1 
ATOM 926  C CA  ? TRP A 1 123 ?   6.100   6.245  -7.106 1.000 88.170 ? 123 TRP A CA  1 
ATOM 927  C C   ? TRP A 1 123 ?   6.578   7.207  -6.024 1.000 88.170 ? 123 TRP A C   1 
ATOM 928  C CB  ? TRP A 1 123 ?   5.261   6.998  -8.142 1.000 88.170 ? 123 TRP A CB  1 
ATOM 929  O O   ? TRP A 1 123 ?   6.818   8.386  -6.295 1.000 88.170 ? 123 TRP A O   1 
ATOM 930  C CG  ? TRP A 1 123 ?   4.970   6.207  -9.382 1.000 88.170 ? 123 TRP A CG  1 
ATOM 931  C CD1 ? TRP A 1 123 ?   5.719   6.163 -10.525 1.000 88.170 ? 123 TRP A CD1 1 
ATOM 932  C CD2 ? TRP A 1 123 ?   3.847   5.350  -9.604 1.000 88.170 ? 123 TRP A CD2 1 
ATOM 933  C CE2 ? TRP A 1 123 ?   3.979   4.817 -10.906 1.000 88.170 ? 123 TRP A CE2 1 
ATOM 934  C CE3 ? TRP A 1 123 ?   2.740   4.979  -8.829 1.000 88.170 ? 123 TRP A CE3 1 
ATOM 935  N NE1 ? TRP A 1 123 ?   5.128   5.328 -11.445 1.000 88.170 ? 123 TRP A NE1 1 
ATOM 936  C CH2 ? TRP A 1 123 ?   1.972   3.585 -10.669 1.000 88.170 ? 123 TRP A CH2 1 
ATOM 937  C CZ2 ? TRP A 1 123 ?   3.045   3.931 -11.449 1.000 88.170 ? 123 TRP A CZ2 1 
ATOM 938  C CZ3 ? TRP A 1 123 ?   1.812   4.098  -9.371 1.000 88.170 ? 123 TRP A CZ3 1 
ATOM 939  N N   ? GLY A 1 124 ?   6.521   6.787  -4.718 1.000 74.270 ? 124 GLY A N   1 
ATOM 940  C CA  ? GLY A 1 124 ?   6.993   7.583  -3.595 1.000 74.270 ? 124 GLY A CA  1 
ATOM 941  C C   ? GLY A 1 124 ?   8.498   7.768  -3.586 1.000 74.270 ? 124 GLY A C   1 
ATOM 942  O O   ? GLY A 1 124 ?   9.186   7.356  -4.523 1.000 74.270 ? 124 GLY A O   1 
ATOM 943  N N   ? THR A 1 125 ?   9.093   8.529  -2.606 1.000 66.180 ? 125 THR A N   1 
ATOM 944  C CA  ? THR A 1 125 ?  10.513   8.858  -2.564 1.000 66.180 ? 125 THR A CA  1 
ATOM 945  C C   ? THR A 1 125 ?  11.358   7.593  -2.442 1.000 66.180 ? 125 THR A C   1 
ATOM 946  C CB  ? THR A 1 125 ?  10.832   9.807  -1.394 1.000 66.180 ? 125 THR A CB  1 
ATOM 947  O O   ? THR A 1 125 ?  10.932   6.612  -1.828 1.000 66.180 ? 125 THR A O   1 
ATOM 948  C CG2 ? THR A 1 125 ?   9.985  11.073  -1.466 1.000 66.180 ? 125 THR A CG2 1 
ATOM 949  O OG1 ? THR A 1 125 ?  10.566   9.137  -0.156 1.000 66.180 ? 125 THR A OG1 1 
ATOM 950  N N   ? VAL A 1 126 ?  12.568   7.535  -3.108 1.000 61.810 ? 126 VAL A N   1 
ATOM 951  C CA  ? VAL A 1 126 ?  13.456   6.378  -3.158 1.000 61.810 ? 126 VAL A CA  1 
ATOM 952  C C   ? VAL A 1 126 ?  14.650   6.602  -2.233 1.000 61.810 ? 126 VAL A C   1 
ATOM 953  C CB  ? VAL A 1 126 ?  13.942   6.098  -4.598 1.000 61.810 ? 126 VAL A CB  1 
ATOM 954  O O   ? VAL A 1 126 ?  15.425   5.679  -1.976 1.000 61.810 ? 126 VAL A O   1 
ATOM 955  C CG1 ? VAL A 1 126 ?  12.785   5.623  -5.476 1.000 61.810 ? 126 VAL A CG1 1 
ATOM 956  C CG2 ? VAL A 1 126 ?  14.591   7.346  -5.194 1.000 61.810 ? 126 VAL A CG2 1 
ATOM 957  N N   ? THR A 1 127 ?  14.825   7.847  -1.641 1.000 54.440 ? 127 THR A N   1 
ATOM 958  C CA  ? THR A 1 127 ?  15.865   8.145  -0.663 1.000 54.440 ? 127 THR A CA  1 
ATOM 959  C C   ? THR A 1 127 ?  15.293   8.934   0.511 1.000 54.440 ? 127 THR A C   1 
ATOM 960  C CB  ? THR A 1 127 ?  17.022   8.936  -1.302 1.000 54.440 ? 127 THR A CB  1 
ATOM 961  O O   ? THR A 1 127 ?  14.305   9.655   0.359 1.000 54.440 ? 127 THR A O   1 
ATOM 962  C CG2 ? THR A 1 127 ?  17.688   8.135  -2.415 1.000 54.440 ? 127 THR A CG2 1 
ATOM 963  O OG1 ? THR A 1 127 ?  16.512  10.159  -1.848 1.000 54.440 ? 127 THR A OG1 1 
ATOM 964  N N   ? THR A 1 128 ?  15.647   8.687   1.740 1.000 59.940 ? 128 THR A N   1 
ATOM 965  C CA  ? THR A 1 128 ?  15.408   9.524   2.910 1.000 59.940 ? 128 THR A CA  1 
ATOM 966  C C   ? THR A 1 128 ?  16.727   9.943   3.554 1.000 59.940 ? 128 THR A C   1 
ATOM 967  C CB  ? THR A 1 128 ?  14.536   8.795   3.949 1.000 59.940 ? 128 THR A CB  1 
ATOM 968  O O   ? THR A 1 128 ?  17.671   9.153   3.617 1.000 59.940 ? 128 THR A O   1 
ATOM 969  C CG2 ? THR A 1 128 ?  13.252   8.267   3.317 1.000 59.940 ? 128 THR A CG2 1 
ATOM 970  O OG1 ? THR A 1 128 ?  15.273   7.695   4.497 1.000 59.940 ? 128 THR A OG1 1 
ATOM 971  N N   ? PRO A 1 129 ?  16.839  11.286   3.978 1.000 58.190 ? 129 PRO A N   1 
ATOM 972  C CA  ? PRO A 1 129 ?  15.787  12.297   4.095 1.000 58.190 ? 129 PRO A CA  1 
ATOM 973  C C   ? PRO A 1 129 ?  15.565  13.071   2.798 1.000 58.190 ? 129 PRO A C   1 
ATOM 974  C CB  ? PRO A 1 129 ?  16.306  13.221   5.200 1.000 58.190 ? 129 PRO A CB  1 
ATOM 975  O O   ? PRO A 1 129 ?  14.603  13.835   2.687 1.000 58.190 ? 129 PRO A O   1 
ATOM 976  C CG  ? PRO A 1 129 ?  17.794  13.097   5.133 1.000 58.190 ? 129 PRO A CG  1 
ATOM 977  C CD  ? PRO A 1 129 ?  18.136  11.745   4.576 1.000 58.190 ? 129 PRO A CD  1 
ATOM 978  N N   ? LYS A 1 130 ?  16.492  12.977   1.713 1.000 59.210 ? 130 LYS A N   1 
ATOM 979  C CA  ? LYS A 1 130 ?  16.379  13.623   0.408 1.000 59.210 ? 130 LYS A CA  1 
ATOM 980  C C   ? LYS A 1 130 ?  15.322  12.941  -0.454 1.000 59.210 ? 130 LYS A C   1 
ATOM 981  C CB  ? LYS A 1 130 ?  17.728  13.616  -0.312 1.000 59.210 ? 130 LYS A CB  1 
ATOM 982  O O   ? LYS A 1 130 ?  15.367  11.725  -0.655 1.000 59.210 ? 130 LYS A O   1 
ATOM 983  C CG  ? LYS A 1 130 ?  18.751  14.575   0.278 1.000 59.210 ? 130 LYS A CG  1 
ATOM 984  C CD  ? LYS A 1 130 ?  20.045  14.577  -0.526 1.000 59.210 ? 130 LYS A CD  1 
ATOM 985  C CE  ? LYS A 1 130 ?  21.120  15.421   0.145 1.000 59.210 ? 130 LYS A CE  1 
ATOM 986  N NZ  ? LYS A 1 130 ?  22.390  15.427  -0.640 1.000 59.210 ? 130 LYS A NZ  1 
ATOM 987  N N   ? LYS A 1 131 ?  14.136  13.663  -0.633 1.000 67.150 ? 131 LYS A N   1 
ATOM 988  C CA  ? LYS A 1 131 ?  12.985  13.137  -1.360 1.000 67.150 ? 131 LYS A CA  1 
ATOM 989  C C   ? LYS A 1 131 ?  13.241  13.129  -2.864 1.000 67.150 ? 131 LYS A C   1 
ATOM 990  C CB  ? LYS A 1 131 ?  11.732  13.956  -1.046 1.000 67.150 ? 131 LYS A CB  1 
ATOM 991  O O   ? LYS A 1 131 ?  13.372  14.188  -3.482 1.000 67.150 ? 131 LYS A O   1 
ATOM 992  C CG  ? LYS A 1 131 ?  11.291  13.880   0.408 1.000 67.150 ? 131 LYS A CG  1 
ATOM 993  C CD  ? LYS A 1 131 ?  10.022  14.687   0.651 1.000 67.150 ? 131 LYS A CD  1 
ATOM 994  C CE  ? LYS A 1 131 ?   9.620  14.672   2.119 1.000 67.150 ? 131 LYS A CE  1 
ATOM 995  N NZ  ? LYS A 1 131 ?   8.384  15.474   2.364 1.000 67.150 ? 131 LYS A NZ  1 
ATOM 996  N N   ? ILE A 1 132 ?  13.632  11.967  -3.423 1.000 70.360 ? 132 ILE A N   1 
ATOM 997  C CA  ? ILE A 1 132 ?  13.728  11.805  -4.869 1.000 70.360 ? 132 ILE A CA  1 
ATOM 998  C C   ? ILE A 1 132 ?  12.557  10.965  -5.374 1.000 70.360 ? 132 ILE A C   1 
ATOM 999  C CB  ? ILE A 1 132 ?  15.069  11.154  -5.278 1.000 70.360 ? 132 ILE A CB  1 
ATOM 1000 O O   ? ILE A 1 132 ?  12.358   9.833  -4.926 1.000 70.360 ? 132 ILE A O   1 
ATOM 1001 C CG1 ? ILE A 1 132 ?  16.246  12.015  -4.806 1.000 70.360 ? 132 ILE A CG1 1 
ATOM 1002 C CG2 ? ILE A 1 132 ?  15.123  10.934  -6.792 1.000 70.360 ? 132 ILE A CG2 1 
ATOM 1003 C CD1 ? ILE A 1 132 ?  17.607  11.361  -4.996 1.000 70.360 ? 132 ILE A CD1 1 
ATOM 1004 N N   ? PHE A 1 133 ?  11.770  11.621  -6.258 1.000 77.040 ? 133 PHE A N   1 
ATOM 1005 C CA  ? PHE A 1 133 ?  10.619  10.943  -6.842 1.000 77.040 ? 133 PHE A CA  1 
ATOM 1006 C C   ? PHE A 1 133 ?  10.976  10.337  -8.194 1.000 77.040 ? 133 PHE A C   1 
ATOM 1007 C CB  ? PHE A 1 133 ?   9.443  11.912  -6.995 1.000 77.040 ? 133 PHE A CB  1 
ATOM 1008 O O   ? PHE A 1 133 ?  11.293  11.061  -9.140 1.000 77.040 ? 133 PHE A O   1 
ATOM 1009 C CG  ? PHE A 1 133 ?   8.883  12.399  -5.686 1.000 77.040 ? 133 PHE A CG  1 
ATOM 1010 C CD1 ? PHE A 1 133 ?   7.867  11.701  -5.046 1.000 77.040 ? 133 PHE A CD1 1 
ATOM 1011 C CD2 ? PHE A 1 133 ?   9.375  13.556  -5.095 1.000 77.040 ? 133 PHE A CD2 1 
ATOM 1012 C CE1 ? PHE A 1 133 ?   7.347  12.150  -3.834 1.000 77.040 ? 133 PHE A CE1 1 
ATOM 1013 C CE2 ? PHE A 1 133 ?   8.860  14.011  -3.884 1.000 77.040 ? 133 PHE A CE2 1 
ATOM 1014 C CZ  ? PHE A 1 133 ?   7.846  13.307  -3.255 1.000 77.040 ? 133 PHE A CZ  1 
ATOM 1015 N N   ? PRO A 1 134 ?  11.043   8.975  -8.235 1.000 82.310 ? 134 PRO A N   1 
ATOM 1016 C CA  ? PRO A 1 134 ?  11.373   8.333  -9.510 1.000 82.310 ? 134 PRO A CA  1 
ATOM 1017 C C   ? PRO A 1 134 ?  10.301   8.551 -10.575 1.000 82.310 ? 134 PRO A C   1 
ATOM 1018 C CB  ? PRO A 1 134 ?  11.483   6.852  -9.141 1.000 82.310 ? 134 PRO A CB  1 
ATOM 1019 O O   ? PRO A 1 134 ?   9.124   8.718 -10.247 1.000 82.310 ? 134 PRO A O   1 
ATOM 1020 C CG  ? PRO A 1 134 ?  10.561   6.678  -7.978 1.000 82.310 ? 134 PRO A CG  1 
ATOM 1021 C CD  ? PRO A 1 134 ?  10.580   7.939  -7.162 1.000 82.310 ? 134 PRO A CD  1 
ATOM 1022 N N   ? LYS A 1 135 ?  10.738   8.576 -11.759 1.000 86.330 ? 135 LYS A N   1 
ATOM 1023 C CA  ? LYS A 1 135 ?   9.802   8.700 -12.873 1.000 86.330 ? 135 LYS A CA  1 
ATOM 1024 C C   ? LYS A 1 135 ?   9.154   7.357 -13.198 1.000 86.330 ? 135 LYS A C   1 
ATOM 1025 C CB  ? LYS A 1 135 ?  10.509   9.253 -14.111 1.000 86.330 ? 135 LYS A CB  1 
ATOM 1026 O O   ? LYS A 1 135 ?   8.011   7.308 -13.659 1.000 86.330 ? 135 LYS A O   1 
ATOM 1027 C CG  ? LYS A 1 135 ?  11.042  10.668 -13.938 1.000 86.330 ? 135 LYS A CG  1 
ATOM 1028 C CD  ? LYS A 1 135 ?  11.763  11.151 -15.190 1.000 86.330 ? 135 LYS A CD  1 
ATOM 1029 C CE  ? LYS A 1 135 ?  12.353  12.541 -14.996 1.000 86.330 ? 135 LYS A CE  1 
ATOM 1030 N NZ  ? LYS A 1 135 ?  13.131  12.984 -16.191 1.000 86.330 ? 135 LYS A NZ  1 
ATOM 1031 N N   ? LYS A 1 136 ?   9.906   6.304 -12.948 1.000 91.210 ? 136 LYS A N   1 
ATOM 1032 C CA  ? LYS A 1 136 ?   9.434   4.950 -13.223 1.000 91.210 ? 136 LYS A CA  1 
ATOM 1033 C C   ? LYS A 1 136 ?   8.947   4.268 -11.948 1.000 91.210 ? 136 LYS A C   1 
ATOM 1034 C CB  ? LYS A 1 136 ?  10.540   4.118 -13.873 1.000 91.210 ? 136 LYS A CB  1 
ATOM 1035 O O   ? LYS A 1 136 ?   9.459   4.538 -10.859 1.000 91.210 ? 136 LYS A O   1 
ATOM 1036 C CG  ? LYS A 1 136 ?  10.961   4.613 -15.249 1.000 91.210 ? 136 LYS A CG  1 
ATOM 1037 C CD  ? LYS A 1 136 ?  12.052   3.736 -15.849 1.000 91.210 ? 136 LYS A CD  1 
ATOM 1038 C CE  ? LYS A 1 136 ?  12.446   4.207 -17.243 1.000 91.210 ? 136 LYS A CE  1 
ATOM 1039 N NZ  ? LYS A 1 136 ?  13.548   3.378 -17.817 1.000 91.210 ? 136 LYS A NZ  1 
ATOM 1040 N N   ? LEU A 1 137 ?   7.906   3.400 -12.115 1.000 91.820 ? 137 LEU A N   1 
ATOM 1041 C CA  ? LEU A 1 137 ?   7.360   2.618 -11.012 1.000 91.820 ? 137 LEU A CA  1 
ATOM 1042 C C   ? LEU A 1 137 ?   8.448   1.780 -10.349 1.000 91.820 ? 137 LEU A C   1 
ATOM 1043 C CB  ? LEU A 1 137 ?   6.230   1.710 -11.506 1.000 91.820 ? 137 LEU A CB  1 
ATOM 1044 O O   ? LEU A 1 137 ?   9.211   1.093 -11.032 1.000 91.820 ? 137 LEU A O   1 
ATOM 1045 C CG  ? LEU A 1 137 ?   5.475   0.922 -10.434 1.000 91.820 ? 137 LEU A CG  1 
ATOM 1046 C CD1 ? LEU A 1 137 ?   4.796   1.875  -9.456 1.000 91.820 ? 137 LEU A CD1 1 
ATOM 1047 C CD2 ? LEU A 1 137 ?   4.454  -0.011 -11.075 1.000 91.820 ? 137 LEU A CD2 1 
ATOM 1048 N N   ? GLN A 1 138 ?   8.385   1.873  -9.036 1.000 91.940 ? 138 GLN A N   1 
ATOM 1049 C CA  ? GLN A 1 138 ?   9.395   1.160  -8.260 1.000 91.940 ? 138 GLN A CA  1 
ATOM 1050 C C   ? GLN A 1 138 ?   8.788  -0.039  -7.537 1.000 91.940 ? 138 GLN A C   1 
ATOM 1051 C CB  ? GLN A 1 138 ?  10.060   2.099  -7.253 1.000 91.940 ? 138 GLN A CB  1 
ATOM 1052 O O   ? GLN A 1 138 ?   7.642   0.017  -7.085 1.000 91.940 ? 138 GLN A O   1 
ATOM 1053 C CG  ? GLN A 1 138 ?  10.702   3.326  -7.886 1.000 91.940 ? 138 GLN A CG  1 
ATOM 1054 C CD  ? GLN A 1 138 ?  11.852   2.975  -8.812 1.000 91.940 ? 138 GLN A CD  1 
ATOM 1055 N NE2 ? GLN A 1 138 ?  11.837   3.538 -10.015 1.000 91.940 ? 138 GLN A NE2 1 
ATOM 1056 O OE1 ? GLN A 1 138 ?  12.746   2.205  -8.448 1.000 91.940 ? 138 GLN A OE1 1 
ATOM 1057 N N   ? CYS A 1 139 ?   9.631  -1.210  -7.340 1.000 90.380 ? 139 CYS A N   1 
ATOM 1058 C CA  ? CYS A 1 139 ?   9.211  -2.404  -6.614 1.000 90.380 ? 139 CYS A CA  1 
ATOM 1059 C C   ? CYS A 1 139 ?  10.299  -2.869  -5.653 1.000 90.380 ? 139 CYS A C   1 
ATOM 1060 C CB  ? CYS A 1 139 ?   8.862  -3.529  -7.587 1.000 90.380 ? 139 CYS A CB  1 
ATOM 1061 O O   ? CYS A 1 139 ?  11.488  -2.775  -5.963 1.000 90.380 ? 139 CYS A O   1 
ATOM 1062 S SG  ? CYS A 1 139 ?   7.424  -3.177  -8.621 1.000 90.380 ? 139 CYS A SG  1 
ATOM 1063 N N   ? ALA A 1 140 ?   9.780  -3.358  -4.555 1.000 86.780 ? 140 ALA A N   1 
ATOM 1064 C CA  ? ALA A 1 140 ?  10.690  -3.931  -3.567 1.000 86.780 ? 140 ALA A CA  1 
ATOM 1065 C C   ? ALA A 1 140 ?  10.113  -5.210  -2.967 1.000 86.780 ? 140 ALA A C   1 
ATOM 1066 C CB  ? ALA A 1 140 ?  10.986  -2.917  -2.464 1.000 86.780 ? 140 ALA A CB  1 
ATOM 1067 O O   ? ALA A 1 140 ?   8.916  -5.282  -2.676 1.000 86.780 ? 140 ALA A O   1 
ATOM 1068 N N   ? GLU A 1 141 ?  11.045  -6.118  -2.852 1.000 88.960 ? 141 GLU A N   1 
ATOM 1069 C CA  ? GLU A 1 141 ?  10.662  -7.364  -2.195 1.000 88.960 ? 141 GLU A CA  1 
ATOM 1070 C C   ? GLU A 1 141 ?  10.867  -7.277  -0.685 1.000 88.960 ? 141 GLU A C   1 
ATOM 1071 C CB  ? GLU A 1 141 ?  11.457  -8.540  -2.767 1.000 88.960 ? 141 GLU A CB  1 
ATOM 1072 O O   ? GLU A 1 141 ?  11.928  -6.857  -0.221 1.000 88.960 ? 141 GLU A O   1 
ATOM 1073 C CG  ? GLU A 1 141 ?  11.110  -8.873  -4.211 1.000 88.960 ? 141 GLU A CG  1 
ATOM 1074 C CD  ? GLU A 1 141 ?  11.839 -10.100  -4.736 1.000 88.960 ? 141 GLU A CD  1 
ATOM 1075 O OE1 ? GLU A 1 141 ?  11.251 -10.857  -5.541 1.000 88.960 ? 141 GLU A OE1 1 
ATOM 1076 O OE2 ? GLU A 1 141 ?  13.008 -10.305  -4.338 1.000 88.960 ? 141 GLU A OE2 1 
ATOM 1077 N N   ? ILE A 1 142 ?   9.733  -7.741   0.048 1.000 90.890 ? 142 ILE A N   1 
ATOM 1078 C CA  ? ILE A 1 142 ?   9.780  -7.727   1.506 1.000 90.890 ? 142 ILE A CA  1 
ATOM 1079 C C   ? ILE A 1 142 ?   9.097  -8.976   2.058 1.000 90.890 ? 142 ILE A C   1 
ATOM 1080 C CB  ? ILE A 1 142 ?   9.117  -6.455   2.081 1.000 90.890 ? 142 ILE A CB  1 
ATOM 1081 O O   ? ILE A 1 142 ?   8.609  -9.812   1.294 1.000 90.890 ? 142 ILE A O   1 
ATOM 1082 C CG1 ? ILE A 1 142 ?   7.639  -6.394   1.676 1.000 90.890 ? 142 ILE A CG1 1 
ATOM 1083 C CG2 ? ILE A 1 142 ?   9.863  -5.200   1.618 1.000 90.890 ? 142 ILE A CG2 1 
ATOM 1084 C CD1 ? ILE A 1 142 ?   6.872  -5.239   2.305 1.000 90.890 ? 142 ILE A CD1 1 
ATOM 1085 N N   ? TYR A 1 143 ?   9.182  -9.095   3.425 1.000 93.500 ? 143 TYR A N   1 
ATOM 1086 C CA  ? TYR A 1 143 ?   8.586 -10.273   4.044 1.000 93.500 ? 143 TYR A CA  1 
ATOM 1087 C C   ? TYR A 1 143 ?   7.671  -9.880   5.198 1.000 93.500 ? 143 TYR A C   1 
ATOM 1088 C CB  ? TYR A 1 143 ?   9.675 -11.227   4.544 1.000 93.500 ? 143 TYR A CB  1 
ATOM 1089 O O   ? TYR A 1 143 ?   7.959  -8.932   5.931 1.000 93.500 ? 143 TYR A O   1 
ATOM 1090 C CG  ? TYR A 1 143 ?  10.573 -11.751   3.450 1.000 93.500 ? 143 TYR A CG  1 
ATOM 1091 C CD1 ? TYR A 1 143 ?  10.292 -12.956   2.809 1.000 93.500 ? 143 TYR A CD1 1 
ATOM 1092 C CD2 ? TYR A 1 143 ?  11.703 -11.044   3.054 1.000 93.500 ? 143 TYR A CD2 1 
ATOM 1093 C CE1 ? TYR A 1 143 ?  11.117 -13.443   1.801 1.000 93.500 ? 143 TYR A CE1 1 
ATOM 1094 C CE2 ? TYR A 1 143 ?  12.535 -11.522   2.048 1.000 93.500 ? 143 TYR A CE2 1 
ATOM 1095 O OH  ? TYR A 1 143 ?  13.055 -13.198   0.430 1.000 93.500 ? 143 TYR A OH  1 
ATOM 1096 C CZ  ? TYR A 1 143 ?  12.234 -12.720   1.427 1.000 93.500 ? 143 TYR A CZ  1 
ATOM 1097 N N   ? SER A 1 144 ?   6.558 -10.671   5.236 1.000 94.430 ? 144 SER A N   1 
ATOM 1098 C CA  ? SER A 1 144 ?   5.638 -10.448   6.346 1.000 94.430 ? 144 SER A CA  1 
ATOM 1099 C C   ? SER A 1 144 ?   6.286 -10.798   7.681 1.000 94.430 ? 144 SER A C   1 
ATOM 1100 C CB  ? SER A 1 144 ?   4.362 -11.270   6.158 1.000 94.430 ? 144 SER A CB  1 
ATOM 1101 O O   ? SER A 1 144 ?   7.114 -11.709   7.755 1.000 94.430 ? 144 SER A O   1 
ATOM 1102 O OG  ? SER A 1 144 ?   4.647 -12.658   6.204 1.000 94.430 ? 144 SER A OG  1 
ATOM 1103 N N   ? ILE A 1 145 ?   5.912 -10.026   8.709 1.000 93.690 ? 145 ILE A N   1 
ATOM 1104 C CA  ? ILE A 1 145 ?   6.425 -10.183  10.065 1.000 93.690 ? 145 ILE A CA  1 
ATOM 1105 C C   ? ILE A 1 145 ?   5.283 -10.551  11.010 1.000 93.690 ? 145 ILE A C   1 
ATOM 1106 C CB  ? ILE A 1 145 ?   7.132  -8.899  10.554 1.000 93.690 ? 145 ILE A CB  1 
ATOM 1107 O O   ? ILE A 1 145 ?   4.159 -10.068  10.852 1.000 93.690 ? 145 ILE A O   1 
ATOM 1108 C CG1 ? ILE A 1 145 ?   8.312  -8.556   9.636 1.000 93.690 ? 145 ILE A CG1 1 
ATOM 1109 C CG2 ? ILE A 1 145 ?   7.595  -9.056  12.005 1.000 93.690 ? 145 ILE A CG2 1 
ATOM 1110 C CD1 ? ILE A 1 145 ?   8.980  -7.226   9.957 1.000 93.690 ? 145 ILE A CD1 1 
ATOM 1111 N N   ? SER A 1 146 ?   5.661 -11.395  11.979 1.000 94.080 ? 146 SER A N   1 
ATOM 1112 C CA  ? SER A 1 146 ?   4.629 -11.814  12.922 1.000 94.080 ? 146 SER A CA  1 
ATOM 1113 C C   ? SER A 1 146 ?   4.095 -10.630  13.720 1.000 94.080 ? 146 SER A C   1 
ATOM 1114 C CB  ? SER A 1 146 ?   5.174 -12.878  13.876 1.000 94.080 ? 146 SER A CB  1 
ATOM 1115 O O   ? SER A 1 146 ?   4.835  -9.688  14.014 1.000 94.080 ? 146 SER A O   1 
ATOM 1116 O OG  ? SER A 1 146 ?   6.098 -12.310  14.788 1.000 94.080 ? 146 SER A OG  1 
ATOM 1117 N N   ? GLN A 1 147 ?   2.841 -10.717  14.132 1.000 92.820 ? 147 GLN A N   1 
ATOM 1118 C CA  ? GLN A 1 147 ?   2.174  -9.684  14.917 1.000 92.820 ? 147 GLN A CA  1 
ATOM 1119 C C   ? GLN A 1 147 ?   2.901  -9.440  16.236 1.000 92.820 ? 147 GLN A C   1 
ATOM 1120 C CB  ? GLN A 1 147 ?   0.718 -10.068  15.183 1.000 92.820 ? 147 GLN A CB  1 
ATOM 1121 O O   ? GLN A 1 147 ?   3.083  -8.292  16.648 1.000 92.820 ? 147 GLN A O   1 
ATOM 1122 C CG  ? GLN A 1 147 ?  -0.241  -9.648  14.077 1.000 92.820 ? 147 GLN A CG  1 
ATOM 1123 C CD  ? GLN A 1 147 ?  -0.437  -8.145  14.008 1.000 92.820 ? 147 GLN A CD  1 
ATOM 1124 N NE2 ? GLN A 1 147 ?  -0.939  -7.664  12.876 1.000 92.820 ? 147 GLN A NE2 1 
ATOM 1125 O OE1 ? GLN A 1 147 ?  -0.139  -7.423  14.965 1.000 92.820 ? 147 GLN A OE1 1 
ATOM 1126 N N   ? ASP A 1 148 ?   3.327 -10.434  16.942 1.000 92.330 ? 148 ASP A N   1 
ATOM 1127 C CA  ? ASP A 1 148 ?   4.021 -10.325  18.221 1.000 92.330 ? 148 ASP A CA  1 
ATOM 1128 C C   ? ASP A 1 148 ?   5.340  -9.570  18.068 1.000 92.330 ? 148 ASP A C   1 
ATOM 1129 C CB  ? ASP A 1 148 ?   4.276 -11.713  18.813 1.000 92.330 ? 148 ASP A CB  1 
ATOM 1130 O O   ? ASP A 1 148 ?   5.657  -8.694  18.875 1.000 92.330 ? 148 ASP A O   1 
ATOM 1131 C CG  ? ASP A 1 148 ?   3.018 -12.364  19.360 1.000 92.330 ? 148 ASP A CG  1 
ATOM 1132 O OD1 ? ASP A 1 148 ?   2.017 -11.654  19.597 1.000 92.330 ? 148 ASP A OD1 1 
ATOM 1133 O OD2 ? ASP A 1 148 ?   3.029 -13.598  19.559 1.000 92.330 ? 148 ASP A OD2 1 
ATOM 1134 N N   ? SER A 1 149 ?   6.050 -10.005  17.054 1.000 91.860 ? 149 SER A N   1 
ATOM 1135 C CA  ? SER A 1 149 ?   7.316  -9.333  16.782 1.000 91.860 ? 149 SER A CA  1 
ATOM 1136 C C   ? SER A 1 149 ?   7.100  -7.860  16.452 1.000 91.860 ? 149 SER A C   1 
ATOM 1137 C CB  ? SER A 1 149 ?   8.050 -10.020  15.630 1.000 91.860 ? 149 SER A CB  1 
ATOM 1138 O O   ? SER A 1 149 ?   7.855  -6.999  16.907 1.000 91.860 ? 149 SER A O   1 
ATOM 1139 O OG  ? SER A 1 149 ?   9.299  -9.395  15.385 1.000 91.860 ? 149 SER A OG  1 
ATOM 1140 N N   ? CYS A 1 150 ?   6.105  -7.602  15.656 1.000 91.510 ? 150 CYS A N   1 
ATOM 1141 C CA  ? CYS A 1 150 ?   5.766  -6.240  15.260 1.000 91.510 ? 150 CYS A CA  1 
ATOM 1142 C C   ? CYS A 1 150 ?   5.399  -5.394  16.473 1.000 91.510 ? 150 CYS A C   1 
ATOM 1143 C CB  ? CYS A 1 150 ?   4.609  -6.245  14.261 1.000 91.510 ? 150 CYS A CB  1 
ATOM 1144 O O   ? CYS A 1 150 ?   5.877  -4.268  16.617 1.000 91.510 ? 150 CYS A O   1 
ATOM 1145 S SG  ? CYS A 1 150 ?   4.401  -4.682  13.380 1.000 91.510 ? 150 CYS A SG  1 
ATOM 1146 N N   ? LYS A 1 151 ?   4.653  -5.865  17.368 1.000 92.410 ? 151 LYS A N   1 
ATOM 1147 C CA  ? LYS A 1 151 ?   4.241  -5.189  18.594 1.000 92.410 ? 151 LYS A CA  1 
ATOM 1148 C C   ? LYS A 1 151 ?   5.444  -4.871  19.478 1.000 92.410 ? 151 LYS A C   1 
ATOM 1149 C CB  ? LYS A 1 151 ?   3.234  -6.043  19.366 1.000 92.410 ? 151 LYS A CB  1 
ATOM 1150 O O   ? LYS A 1 151 ?   5.507  -3.802  20.089 1.000 92.410 ? 151 LYS A O   1 
ATOM 1151 C CG  ? LYS A 1 151 ?   1.839  -6.056  18.759 1.000 92.410 ? 151 LYS A CG  1 
ATOM 1152 C CD  ? LYS A 1 151 ?   0.877  -6.900  19.585 1.000 92.410 ? 151 LYS A CD  1 
ATOM 1153 C CE  ? LYS A 1 151 ?  -0.505  -6.957  18.950 1.000 92.410 ? 151 LYS A CE  1 
ATOM 1154 N NZ  ? LYS A 1 151 ?  -1.433  -7.837  19.722 1.000 92.410 ? 151 LYS A NZ  1 
ATOM 1155 N N   ? GLU A 1 152 ?   6.328  -5.838  19.533 1.000 90.890 ? 152 GLU A N   1 
ATOM 1156 C CA  ? GLU A 1 152 ?   7.537  -5.659  20.331 1.000 90.890 ? 152 GLU A CA  1 
ATOM 1157 C C   ? GLU A 1 152 ?   8.386  -4.508  19.798 1.000 90.890 ? 152 GLU A C   1 
ATOM 1158 C CB  ? GLU A 1 152 ?   8.360  -6.950  20.357 1.000 90.890 ? 152 GLU A CB  1 
ATOM 1159 O O   ? GLU A 1 152 ?   8.914  -3.709  20.573 1.000 90.890 ? 152 GLU A O   1 
ATOM 1160 C CG  ? GLU A 1 152 ?   9.579  -6.884  21.265 1.000 90.890 ? 152 GLU A CG  1 
ATOM 1161 C CD  ? GLU A 1 152 ?  10.398  -8.165  21.264 1.000 90.890 ? 152 GLU A CD  1 
ATOM 1162 O OE1 ? GLU A 1 152 ?  11.468  -8.202  21.913 1.000 90.890 ? 152 GLU A OE1 1 
ATOM 1163 O OE2 ? GLU A 1 152 ?   9.967  -9.140  20.608 1.000 90.890 ? 152 GLU A OE2 1 
ATOM 1164 N N   ? ARG A 1 153 ?   8.422  -4.344  18.510 1.000 88.310 ? 153 ARG A N   1 
ATOM 1165 C CA  ? ARG A 1 153 ?   9.276  -3.358  17.855 1.000 88.310 ? 153 ARG A CA  1 
ATOM 1166 C C   ? ARG A 1 153 ?   8.677  -1.960  17.957 1.000 88.310 ? 153 ARG A C   1 
ATOM 1167 C CB  ? ARG A 1 153 ?   9.496  -3.729  16.387 1.000 88.310 ? 153 ARG A CB  1 
ATOM 1168 O O   ? ARG A 1 153 ?   9.407  -0.967  17.992 1.000 88.310 ? 153 ARG A O   1 
ATOM 1169 C CG  ? ARG A 1 153 ?  10.472  -4.876  16.180 1.000 88.310 ? 153 ARG A CG  1 
ATOM 1170 C CD  ? ARG A 1 153 ?  10.489  -5.348  14.733 1.000 88.310 ? 153 ARG A CD  1 
ATOM 1171 N NE  ? ARG A 1 153 ?  11.565  -6.306  14.492 1.000 88.310 ? 153 ARG A NE  1 
ATOM 1172 N NH1 ? ARG A 1 153 ?  10.386  -8.137  15.263 1.000 88.310 ? 153 ARG A NH1 1 
ATOM 1173 N NH2 ? ARG A 1 153 ?  12.530  -8.390  14.490 1.000 88.310 ? 153 ARG A NH2 1 
ATOM 1174 C CZ  ? ARG A 1 153 ?  11.491  -7.609  14.749 1.000 88.310 ? 153 ARG A CZ  1 
ATOM 1175 N N   ? TYR A 1 154 ?   7.334  -1.911  18.042 1.000 89.120 ? 154 TYR A N   1 
ATOM 1176 C CA  ? TYR A 1 154 ?   6.656  -0.619  18.048 1.000 89.120 ? 154 TYR A CA  1 
ATOM 1177 C C   ? TYR A 1 154 ?   5.960  -0.375  19.382 1.000 89.120 ? 154 TYR A C   1 
ATOM 1178 C CB  ? TYR A 1 154 ?   5.639  -0.540  16.906 1.000 89.120 ? 154 TYR A CB  1 
ATOM 1179 O O   ? TYR A 1 154 ?   5.026   0.426  19.464 1.000 89.120 ? 154 TYR A O   1 
ATOM 1180 C CG  ? TYR A 1 154 ?   6.268  -0.385  15.543 1.000 89.120 ? 154 TYR A CG  1 
ATOM 1181 C CD1 ? TYR A 1 154 ?   6.881   0.809  15.169 1.000 89.120 ? 154 TYR A CD1 1 
ATOM 1182 C CD2 ? TYR A 1 154 ?   6.249  -1.430  14.626 1.000 89.120 ? 154 TYR A CD2 1 
ATOM 1183 C CE1 ? TYR A 1 154 ?   7.460   0.957  13.913 1.000 89.120 ? 154 TYR A CE1 1 
ATOM 1184 C CE2 ? TYR A 1 154 ?   6.825  -1.293  13.367 1.000 89.120 ? 154 TYR A CE2 1 
ATOM 1185 O OH  ? TYR A 1 154 ?   7.999   0.043  11.776 1.000 89.120 ? 154 TYR A OH  1 
ATOM 1186 C CZ  ? TYR A 1 154 ?   7.428  -0.098  13.021 1.000 89.120 ? 154 TYR A CZ  1 
ATOM 1187 N N   ? ARG A 1 155 ?   6.431  -0.981  20.527 1.000 88.050 ? 155 ARG A N   1 
ATOM 1188 C CA  ? ARG A 1 155 ?   6.111  -0.793  21.938 1.000 88.050 ? 155 ARG A CA  1 
ATOM 1189 C C   ? ARG A 1 155 ?   4.616  -0.572  22.136 1.000 88.050 ? 155 ARG A C   1 
ATOM 1190 C CB  ? ARG A 1 155 ?   6.896   0.388  22.514 1.000 88.050 ? 155 ARG A CB  1 
ATOM 1191 O O   ? ARG A 1 155 ?   4.206   0.377  22.809 1.000 88.050 ? 155 ARG A O   1 
ATOM 1192 C CG  ? ARG A 1 155 ?   8.404   0.193  22.497 1.000 88.050 ? 155 ARG A CG  1 
ATOM 1193 C CD  ? ARG A 1 155 ?   9.129   1.342  23.184 1.000 88.050 ? 155 ARG A CD  1 
ATOM 1194 N NE  ? ARG A 1 155 ?  10.578   1.163  23.147 1.000 88.050 ? 155 ARG A NE  1 
ATOM 1195 N NH1 ? ARG A 1 155 ?  11.050   3.054  24.388 1.000 88.050 ? 155 ARG A NH1 1 
ATOM 1196 N NH2 ? ARG A 1 155 ?  12.753   1.724  23.624 1.000 88.050 ? 155 ARG A NH2 1 
ATOM 1197 C CZ  ? ARG A 1 155 ?  11.457   1.981  23.720 1.000 88.050 ? 155 ARG A CZ  1 
ATOM 1198 N N   ? GLY A 1 156 ?   3.681  -1.317  21.472 1.000 82.670 ? 156 GLY A N   1 
ATOM 1199 C CA  ? GLY A 1 156 ?   2.263  -1.357  21.793 1.000 82.670 ? 156 GLY A CA  1 
ATOM 1200 C C   ? GLY A 1 156 ?   1.422  -0.471  20.894 1.000 82.670 ? 156 GLY A C   1 
ATOM 1201 O O   ? GLY A 1 156 ?   0.226  -0.293  21.132 1.000 82.670 ? 156 GLY A O   1 
ATOM 1202 N N   ? LEU A 1 157 ?   2.061   0.054  19.862 1.000 89.090 ? 157 LEU A N   1 
ATOM 1203 C CA  ? LEU A 1 157 ?   1.379   0.939  18.924 1.000 89.090 ? 157 LEU A CA  1 
ATOM 1204 C C   ? LEU A 1 157 ?   0.751   0.143  17.784 1.000 89.090 ? 157 LEU A C   1 
ATOM 1205 C CB  ? LEU A 1 157 ?   2.353   1.976  18.361 1.000 89.090 ? 157 LEU A CB  1 
ATOM 1206 O O   ? LEU A 1 157 ?  -0.084   0.667  17.043 1.000 89.090 ? 157 LEU A O   1 
ATOM 1207 C CG  ? LEU A 1 157 ?   2.867   3.028  19.345 1.000 89.090 ? 157 LEU A CG  1 
ATOM 1208 C CD1 ? LEU A 1 157 ?   3.944   3.886  18.689 1.000 89.090 ? 157 LEU A CD1 1 
ATOM 1209 C CD2 ? LEU A 1 157 ?   1.719   3.895  19.850 1.000 89.090 ? 157 LEU A CD2 1 
ATOM 1210 N N   ? ILE A 1 158 ?   1.050  -1.208  17.755 1.000 93.560 ? 158 ILE A N   1 
ATOM 1211 C CA  ? ILE A 1 158 ?   0.557  -2.096  16.708 1.000 93.560 ? 158 ILE A CA  1 
ATOM 1212 C C   ? ILE A 1 158 ?  -0.738  -2.764  17.166 1.000 93.560 ? 158 ILE A C   1 
ATOM 1213 C CB  ? ILE A 1 158 ?   1.607  -3.164  16.332 1.000 93.560 ? 158 ILE A CB  1 
ATOM 1214 O O   ? ILE A 1 158 ?  -0.777  -3.397  18.224 1.000 93.560 ? 158 ILE A O   1 
ATOM 1215 C CG1 ? ILE A 1 158 ?   2.908  -2.496  15.871 1.000 93.560 ? 158 ILE A CG1 1 
ATOM 1216 C CG2 ? ILE A 1 158 ?   1.061  -4.102  15.251 1.000 93.560 ? 158 ILE A CG2 1 
ATOM 1217 C CD1 ? ILE A 1 158 ?   2.735  -1.559  14.683 1.000 93.560 ? 158 ILE A CD1 1 
ATOM 1218 N N   ? THR A 1 159 ?  -1.864  -2.614  16.341 1.000 94.930 ? 159 THR A N   1 
ATOM 1219 C CA  ? THR A 1 159 ?  -3.135  -3.276  16.612 1.000 94.930 ? 159 THR A CA  1 
ATOM 1220 C C   ? THR A 1 159 ?  -3.304  -4.506  15.725 1.000 94.930 ? 159 THR A C   1 
ATOM 1221 C CB  ? THR A 1 159 ?  -4.321  -2.317  16.395 1.000 94.930 ? 159 THR A CB  1 
ATOM 1222 O O   ? THR A 1 159 ?  -2.494  -4.747  14.827 1.000 94.930 ? 159 THR A O   1 
ATOM 1223 C CG2 ? THR A 1 159 ?  -4.081  -0.980  17.089 1.000 94.930 ? 159 THR A CG2 1 
ATOM 1224 O OG1 ? THR A 1 159 ?  -4.495  -2.090  14.991 1.000 94.930 ? 159 THR A OG1 1 
ATOM 1225 N N   ? GLU A 1 160 ?  -4.321  -5.304  15.968 1.000 95.370 ? 160 GLU A N   1 
ATOM 1226 C CA  ? GLU A 1 160 ?  -4.601  -6.507  15.190 1.000 95.370 ? 160 GLU A CA  1 
ATOM 1227 C C   ? GLU A 1 160 ?  -4.981  -6.160  13.754 1.000 95.370 ? 160 GLU A C   1 
ATOM 1228 C CB  ? GLU A 1 160 ?  -5.716  -7.324  15.847 1.000 95.370 ? 160 GLU A CB  1 
ATOM 1229 O O   ? GLU A 1 160 ?  -5.003  -7.033  12.884 1.000 95.370 ? 160 GLU A O   1 
ATOM 1230 C CG  ? GLU A 1 160 ?  -7.069  -6.627  15.851 1.000 95.370 ? 160 GLU A CG  1 
ATOM 1231 C CD  ? GLU A 1 160 ?  -8.158  -7.434  16.539 1.000 95.370 ? 160 GLU A CD  1 
ATOM 1232 O OE1 ? GLU A 1 160 ?  -9.252  -6.882  16.796 1.000 95.370 ? 160 GLU A OE1 1 
ATOM 1233 O OE2 ? GLU A 1 160 ?  -7.915  -8.628  16.824 1.000 95.370 ? 160 GLU A OE2 1 
ATOM 1234 N N   ? ASN A 1 161 ?  -5.327  -4.875  13.438 1.000 96.850 ? 161 ASN A N   1 
ATOM 1235 C CA  ? ASN A 1 161 ?  -5.735  -4.425  12.111 1.000 96.850 ? 161 ASN A CA  1 
ATOM 1236 C C   ? ASN A 1 161 ?  -4.546  -3.919  11.300 1.000 96.850 ? 161 ASN A C   1 
ATOM 1237 C CB  ? ASN A 1 161 ?  -6.807  -3.338  12.219 1.000 96.850 ? 161 ASN A CB  1 
ATOM 1238 O O   ? ASN A 1 161 ?  -4.725  -3.305  10.247 1.000 96.850 ? 161 ASN A O   1 
ATOM 1239 C CG  ? ASN A 1 161 ?  -8.081  -3.837  12.872 1.000 96.850 ? 161 ASN A CG  1 
ATOM 1240 N ND2 ? ASN A 1 161 ?  -8.529  -3.138  13.909 1.000 96.850 ? 161 ASN A ND2 1 
ATOM 1241 O OD1 ? ASN A 1 161 ?  -8.658  -4.842  12.449 1.000 96.850 ? 161 ASN A OD1 1 
ATOM 1242 N N   ? MET A 1 162 ?  -3.387  -4.172  11.890 1.000 96.480 ? 162 MET A N   1 
ATOM 1243 C CA  ? MET A 1 162 ?  -2.155  -3.752  11.230 1.000 96.480 ? 162 MET A CA  1 
ATOM 1244 C C   ? MET A 1 162 ?  -1.271  -4.954  10.911 1.000 96.480 ? 162 MET A C   1 
ATOM 1245 C CB  ? MET A 1 162 ?  -1.388  -2.757  12.102 1.000 96.480 ? 162 MET A CB  1 
ATOM 1246 O O   ? MET A 1 162 ?  -1.323  -5.970  11.607 1.000 96.480 ? 162 MET A O   1 
ATOM 1247 C CG  ? MET A 1 162 ?  -2.130  -1.451  12.337 1.000 96.480 ? 162 MET A CG  1 
ATOM 1248 S SD  ? MET A 1 162 ?  -1.224  -0.322  13.466 1.000 96.480 ? 162 MET A SD  1 
ATOM 1249 C CE  ? MET A 1 162 ?  -2.374   1.081  13.505 1.000 96.480 ? 162 MET A CE  1 
ATOM 1250 N N   ? LEU A 1 163 ?  -0.549  -4.811   9.783 1.000 95.150 ? 163 LEU A N   1 
ATOM 1251 C CA  ? LEU A 1 163 ?   0.390  -5.800   9.268 1.000 95.150 ? 163 LEU A CA  1 
ATOM 1252 C C   ? LEU A 1 163 ?   1.777  -5.192   9.090 1.000 95.150 ? 163 LEU A C   1 
ATOM 1253 C CB  ? LEU A 1 163 ?  -0.106  -6.367   7.935 1.000 95.150 ? 163 LEU A CB  1 
ATOM 1254 O O   ? LEU A 1 163 ?   1.909  -4.071   8.593 1.000 95.150 ? 163 LEU A O   1 
ATOM 1255 C CG  ? LEU A 1 163 ?   0.903  -7.189   7.131 1.000 95.150 ? 163 LEU A CG  1 
ATOM 1256 C CD1 ? LEU A 1 163 ?   1.156  -8.531   7.810 1.000 95.150 ? 163 LEU A CD1 1 
ATOM 1257 C CD2 ? LEU A 1 163 ?   0.409  -7.392   5.702 1.000 95.150 ? 163 LEU A CD2 1 
ATOM 1258 N N   ? CYS A 1 164 ?   2.837  -5.921   9.564 1.000 93.890 ? 164 CYS A N   1 
ATOM 1259 C CA  ? CYS A 1 164 ?   4.209  -5.453   9.404 1.000 93.890 ? 164 CYS A CA  1 
ATOM 1260 C C   ? CYS A 1 164 ?   4.946  -6.272   8.351 1.000 93.890 ? 164 CYS A C   1 
ATOM 1261 C CB  ? CYS A 1 164 ?   4.958  -5.524  10.734 1.000 93.890 ? 164 CYS A CB  1 
ATOM 1262 O O   ? CYS A 1 164 ?   4.788  -7.493   8.286 1.000 93.890 ? 164 CYS A O   1 
ATOM 1263 S SG  ? CYS A 1 164 ?   4.357  -4.353  11.972 1.000 93.890 ? 164 CYS A SG  1 
ATOM 1264 N N   ? ALA A 1 165 ?   5.737  -5.580   7.589 1.000 92.200 ? 165 ALA A N   1 
ATOM 1265 C CA  ? ALA A 1 165 ?   6.577  -6.218   6.579 1.000 92.200 ? 165 ALA A CA  1 
ATOM 1266 C C   ? ALA A 1 165 ?   7.855  -5.419   6.344 1.000 92.200 ? 165 ALA A C   1 
ATOM 1267 C CB  ? ALA A 1 165 ?   5.806  -6.380   5.271 1.000 92.200 ? 165 ALA A CB  1 
ATOM 1268 O O   ? ALA A 1 165 ?   7.850  -4.189   6.429 1.000 92.200 ? 165 ALA A O   1 
ATOM 1269 N N   ? GLY A 1 166 ?   8.819  -6.095   6.160 1.000 87.430 ? 166 GLY A N   1 
ATOM 1270 C CA  ? GLY A 1 166 ?  10.119  -5.487   5.921 1.000 87.430 ? 166 GLY A CA  1 
ATOM 1271 C C   ? GLY A 1 166 ?  11.230  -6.504   5.745 1.000 87.430 ? 166 GLY A C   1 
ATOM 1272 O O   ? GLY A 1 166 ?  10.975  -7.709   5.704 1.000 87.430 ? 166 GLY A O   1 
ATOM 1273 N N   ? VAL A 1 167 ?  12.446  -6.063   5.562 1.000 79.820 ? 167 VAL A N   1 
ATOM 1274 C CA  ? VAL A 1 167 ?  13.639  -6.901   5.499 1.000 79.820 ? 167 VAL A CA  1 
ATOM 1275 C C   ? VAL A 1 167 ?  14.410  -6.803   6.813 1.000 79.820 ? 167 VAL A C   1 
ATOM 1276 C CB  ? VAL A 1 167 ?  14.550  -6.505   4.316 1.000 79.820 ? 167 VAL A CB  1 
ATOM 1277 O O   ? VAL A 1 167 ?  14.707  -5.703   7.285 1.000 79.820 ? 167 VAL A O   1 
ATOM 1278 C CG1 ? VAL A 1 167 ?  15.756  -7.437   4.227 1.000 79.820 ? 167 VAL A CG1 1 
ATOM 1279 C CG2 ? VAL A 1 167 ?  13.761  -6.520   3.008 1.000 79.820 ? 167 VAL A CG2 1 
ATOM 1280 N N   ? GLU A 1 168 ?  14.508  -7.883   7.460 1.000 68.920 ? 168 GLU A N   1 
ATOM 1281 C CA  ? GLU A 1 168 ?  15.103  -7.980   8.789 1.000 68.920 ? 168 GLU A CA  1 
ATOM 1282 C C   ? GLU A 1 168 ?  16.424  -7.220   8.860 1.000 68.920 ? 168 GLU A C   1 
ATOM 1283 C CB  ? GLU A 1 168 ?  15.319  -9.446   9.176 1.000 68.920 ? 168 GLU A CB  1 
ATOM 1284 O O   ? GLU A 1 168 ?  16.703  -6.540   9.850 1.000 68.920 ? 168 GLU A O   1 
ATOM 1285 C CG  ? GLU A 1 168 ?  14.141 -10.067   9.913 1.000 68.920 ? 168 GLU A CG  1 
ATOM 1286 C CD  ? GLU A 1 168 ?  14.424 -11.472  10.420 1.000 68.920 ? 168 GLU A CD  1 
ATOM 1287 O OE1 ? GLU A 1 168 ?  13.513 -12.103  11.001 1.000 68.920 ? 168 GLU A OE1 1 
ATOM 1288 O OE2 ? GLU A 1 168 ?  15.568 -11.946  10.235 1.000 68.920 ? 168 GLU A OE2 1 
ATOM 1289 N N   ? GLN A 1 169 ?  17.211  -7.258   7.864 1.000 58.660 ? 169 GLN A N   1 
ATOM 1290 C CA  ? GLN A 1 169 ?  18.530  -6.636   7.813 1.000 58.660 ? 169 GLN A CA  1 
ATOM 1291 C C   ? GLN A 1 169 ?  18.426  -5.155   7.456 1.000 58.660 ? 169 GLN A C   1 
ATOM 1292 C CB  ? GLN A 1 169 ?  19.426  -7.357   6.804 1.000 58.660 ? 169 GLN A CB  1 
ATOM 1293 O O   ? GLN A 1 169 ?  19.423  -4.432   7.490 1.000 58.660 ? 169 GLN A O   1 
ATOM 1294 C CG  ? GLN A 1 169 ?  19.768  -8.787   7.198 1.000 58.660 ? 169 GLN A CG  1 
ATOM 1295 C CD  ? GLN A 1 169 ?  18.781  -9.799   6.649 1.000 58.660 ? 169 GLN A CD  1 
ATOM 1296 N NE2 ? GLN A 1 169 ?  19.029 -11.077   6.918 1.000 58.660 ? 169 GLN A NE2 1 
ATOM 1297 O OE1 ? GLN A 1 169 ?  17.802  -9.436   5.988 1.000 58.660 ? 169 GLN A OE1 1 
ATOM 1298 N N   ? GLY A 1 170 ?  17.179  -4.793   7.262 1.000 61.500 ? 170 GLY A N   1 
ATOM 1299 C CA  ? GLY A 1 170 ?  17.024  -3.399   6.878 1.000 61.500 ? 170 GLY A CA  1 
ATOM 1300 C C   ? GLY A 1 170 ?  17.482  -3.117   5.460 1.000 61.500 ? 170 GLY A C   1 
ATOM 1301 O O   ? GLY A 1 170 ?  17.777  -4.043   4.701 1.000 61.500 ? 170 GLY A O   1 
ATOM 1302 N N   ? GLY A 1 171 ?  17.215  -1.991   4.918 1.000 52.130 ? 171 GLY A N   1 
ATOM 1303 C CA  ? GLY A 1 171 ?  17.762  -1.708   3.601 1.000 52.130 ? 171 GLY A CA  1 
ATOM 1304 C C   ? GLY A 1 171 ?  16.715  -1.729   2.503 1.000 52.130 ? 171 GLY A C   1 
ATOM 1305 O O   ? GLY A 1 171 ?  16.970  -1.273   1.386 1.000 52.130 ? 171 GLY A O   1 
ATOM 1306 N N   ? ARG A 1 172 ?  15.414  -2.174   2.926 1.000 53.710 ? 172 ARG A N   1 
ATOM 1307 C CA  ? ARG A 1 172 ?  14.279  -2.130   2.010 1.000 53.710 ? 172 ARG A CA  1 
ATOM 1308 C C   ? ARG A 1 172 ?  12.972  -1.916   2.766 1.000 53.710 ? 172 ARG A C   1 
ATOM 1309 C CB  ? ARG A 1 172 ?  14.203  -3.417   1.185 1.000 53.710 ? 172 ARG A CB  1 
ATOM 1310 O O   ? ARG A 1 172 ?  12.666  -2.651   3.707 1.000 53.710 ? 172 ARG A O   1 
ATOM 1311 C CG  ? ARG A 1 172 ?  15.371  -3.607   0.231 1.000 53.710 ? 172 ARG A CG  1 
ATOM 1312 C CD  ? ARG A 1 172 ?  15.243  -4.898  -0.566 1.000 53.710 ? 172 ARG A CD  1 
ATOM 1313 N NE  ? ARG A 1 172 ?  16.414  -5.129  -1.408 1.000 53.710 ? 172 ARG A NE  1 
ATOM 1314 N NH1 ? ARG A 1 172 ?  16.001  -7.381  -1.719 1.000 53.710 ? 172 ARG A NH1 1 
ATOM 1315 N NH2 ? ARG A 1 172 ?  17.834  -6.402  -2.688 1.000 53.710 ? 172 ARG A NH2 1 
ATOM 1316 C CZ  ? ARG A 1 172 ?  16.747  -6.304  -1.936 1.000 53.710 ? 172 ARG A CZ  1 
ATOM 1317 N N   ? SER A 1 173 ?  12.167  -0.867   2.572 1.000 52.990 ? 173 SER A N   1 
ATOM 1318 C CA  ? SER A 1 173 ?  10.912  -0.547   3.244 1.000 52.990 ? 173 SER A CA  1 
ATOM 1319 C C   ? SER A 1 173 ?  10.068   0.411   2.410 1.000 52.990 ? 173 SER A C   1 
ATOM 1320 C CB  ? SER A 1 173 ?  11.181   0.063   4.620 1.000 52.990 ? 173 SER A CB  1 
ATOM 1321 O O   ? SER A 1 173 ?  10.567   1.028   1.467 1.000 52.990 ? 173 SER A O   1 
ATOM 1322 O OG  ? SER A 1 173 ?  11.689   1.380   4.496 1.000 52.990 ? 173 SER A OG  1 
ATOM 1323 N N   ? SER A 1 174 ?   8.740   0.384   2.552 1.000 54.410 ? 174 SER A N   1 
ATOM 1324 C CA  ? SER A 1 174 ?   7.913   1.459   2.013 1.000 54.410 ? 174 SER A CA  1 
ATOM 1325 C C   ? SER A 1 174 ?   8.241   2.793   2.674 1.000 54.410 ? 174 SER A C   1 
ATOM 1326 C CB  ? SER A 1 174 ?   6.429   1.139   2.199 1.000 54.410 ? 174 SER A CB  1 
ATOM 1327 O O   ? SER A 1 174 ?   8.614   2.835   3.849 1.000 54.410 ? 174 SER A O   1 
ATOM 1328 O OG  ? SER A 1 174 ?   6.134   0.897   3.564 1.000 54.410 ? 174 SER A OG  1 
ATOM 1329 N N   ? CYS A 1 175 ?   8.325   3.893   1.808 1.000 59.610 ? 175 CYS A N   1 
ATOM 1330 C CA  ? CYS A 1 175 ?   8.747   5.208   2.280 1.000 59.610 ? 175 CYS A CA  1 
ATOM 1331 C C   ? CYS A 1 175 ?   7.753   6.283   1.858 1.000 59.610 ? 175 CYS A C   1 
ATOM 1332 C CB  ? CYS A 1 175 ?  10.138   5.548   1.746 1.000 59.610 ? 175 CYS A CB  1 
ATOM 1333 O O   ? CYS A 1 175 ?   6.677   5.973   1.343 1.000 59.610 ? 175 CYS A O   1 
ATOM 1334 S SG  ? CYS A 1 175 ?  10.994   6.819   2.701 1.000 59.610 ? 175 CYS A SG  1 
ATOM 1335 N N   ? GLN A 1 176 ?   7.967   7.532   2.132 1.000 56.220 ? 176 GLN A N   1 
ATOM 1336 C CA  ? GLN A 1 176 ?   7.039   8.641   1.932 1.000 56.220 ? 176 GLN A CA  1 
ATOM 1337 C C   ? GLN A 1 176 ?   6.560   8.703   0.485 1.000 56.220 ? 176 GLN A C   1 
ATOM 1338 C CB  ? GLN A 1 176 ?   7.693   9.966   2.326 1.000 56.220 ? 176 GLN A CB  1 
ATOM 1339 O O   ? GLN A 1 176 ?   7.354   8.543  -0.445 1.000 56.220 ? 176 GLN A O   1 
ATOM 1340 C CG  ? GLN A 1 176 ?   7.943  10.108   3.822 1.000 56.220 ? 176 GLN A CG  1 
ATOM 1341 C CD  ? GLN A 1 176 ?   9.246   9.468   4.263 1.000 56.220 ? 176 GLN A CD  1 
ATOM 1342 N NE2 ? GLN A 1 176 ?   9.313   9.072   5.529 1.000 56.220 ? 176 GLN A NE2 1 
ATOM 1343 O OE1 ? GLN A 1 176 ?  10.184   9.330   3.471 1.000 56.220 ? 176 GLN A OE1 1 
ATOM 1344 N N   ? GLY A 1 177 ?   5.169   8.883   0.338 1.000 55.500 ? 177 GLY A N   1 
ATOM 1345 C CA  ? GLY A 1 177 ?   4.637   9.031  -1.007 1.000 55.500 ? 177 GLY A CA  1 
ATOM 1346 C C   ? GLY A 1 177 ?   4.105   7.732  -1.584 1.000 55.500 ? 177 GLY A C   1 
ATOM 1347 O O   ? GLY A 1 177 ?   3.431   7.736  -2.616 1.000 55.500 ? 177 GLY A O   1 
ATOM 1348 N N   ? ASP A 1 178 ?   4.232   6.602  -0.905 1.000 75.650 ? 178 ASP A N   1 
ATOM 1349 C CA  ? ASP A 1 178 ?   3.686   5.306  -1.298 1.000 75.650 ? 178 ASP A CA  1 
ATOM 1350 C C   ? ASP A 1 178 ?   2.430   4.974  -0.495 1.000 75.650 ? 178 ASP A C   1 
ATOM 1351 C CB  ? ASP A 1 178 ?   4.733   4.205  -1.116 1.000 75.650 ? 178 ASP A CB  1 
ATOM 1352 O O   ? ASP A 1 178 ?   1.923   3.852  -0.562 1.000 75.650 ? 178 ASP A O   1 
ATOM 1353 C CG  ? ASP A 1 178 ?   5.852   4.276  -2.140 1.000 75.650 ? 178 ASP A CG  1 
ATOM 1354 O OD1 ? ASP A 1 178 ?   5.599   4.686  -3.293 1.000 75.650 ? 178 ASP A OD1 1 
ATOM 1355 O OD2 ? ASP A 1 178 ?   6.997   3.916  -1.791 1.000 75.650 ? 178 ASP A OD2 1 
ATOM 1356 N N   ? SER A 1 179 ?   2.151   5.989   0.430 1.000 88.750 ? 179 SER A N   1 
ATOM 1357 C CA  ? SER A 1 179 ?   0.919   5.764   1.178 1.000 88.750 ? 179 SER A CA  1 
ATOM 1358 C C   ? SER A 1 179 ?  -0.216   5.330   0.256 1.000 88.750 ? 179 SER A C   1 
ATOM 1359 C CB  ? SER A 1 179 ?   0.514   7.028   1.938 1.000 88.750 ? 179 SER A CB  1 
ATOM 1360 O O   ? SER A 1 179 ?  -0.351   5.846  -0.855 1.000 88.750 ? 179 SER A O   1 
ATOM 1361 O OG  ? SER A 1 179 ?   1.440   7.310   2.974 1.000 88.750 ? 179 SER A OG  1 
ATOM 1362 N N   ? GLY A 1 180 ?  -0.809   4.259   0.755 1.000 92.520 ? 180 GLY A N   1 
ATOM 1363 C CA  ? GLY A 1 180 ?  -1.967   3.843  -0.021 1.000 92.520 ? 180 GLY A CA  1 
ATOM 1364 C C   ? GLY A 1 180 ?  -1.635   2.810  -1.081 1.000 92.520 ? 180 GLY A C   1 
ATOM 1365 O O   ? GLY A 1 180 ?  -2.530   2.157  -1.621 1.000 92.520 ? 180 GLY A O   1 
ATOM 1366 N N   ? GLY A 1 181 ?  -0.471   2.618  -1.364 1.000 93.610 ? 181 GLY A N   1 
ATOM 1367 C CA  ? GLY A 1 181 ?   0.004   1.653  -2.342 1.000 93.610 ? 181 GLY A CA  1 
ATOM 1368 C C   ? GLY A 1 181 ?  -0.108   0.217  -1.866 1.000 93.610 ? 181 GLY A C   1 
ATOM 1369 O O   ? GLY A 1 181 ?  -0.296  -0.035  -0.674 1.000 93.610 ? 181 GLY A O   1 
ATOM 1370 N N   ? PRO A 1 182 ?   0.129  -0.782  -2.787 1.000 96.260 ? 182 PRO A N   1 
ATOM 1371 C CA  ? PRO A 1 182 ?  -0.201  -2.184  -2.521 1.000 96.260 ? 182 PRO A CA  1 
ATOM 1372 C C   ? PRO A 1 182 ?   0.976  -2.968  -1.945 1.000 96.260 ? 182 PRO A C   1 
ATOM 1373 C CB  ? PRO A 1 182 ?  -0.593  -2.722  -3.899 1.000 96.260 ? 182 PRO A CB  1 
ATOM 1374 O O   ? PRO A 1 182 ?   2.107  -2.825  -2.416 1.000 96.260 ? 182 PRO A O   1 
ATOM 1375 C CG  ? PRO A 1 182 ?   0.225  -1.929  -4.866 1.000 96.260 ? 182 PRO A CG  1 
ATOM 1376 C CD  ? PRO A 1 182 ?   0.349  -0.525  -4.347 1.000 96.260 ? 182 PRO A CD  1 
ATOM 1377 N N   ? LEU A 1 183 ?   0.719  -3.737  -0.885 1.000 96.210 ? 183 LEU A N   1 
ATOM 1378 C CA  ? LEU A 1 183 ?   1.531  -4.872  -0.461 1.000 96.210 ? 183 LEU A CA  1 
ATOM 1379 C C   ? LEU A 1 183 ?   0.925  -6.185  -0.945 1.000 96.210 ? 183 LEU A C   1 
ATOM 1380 C CB  ? LEU A 1 183 ?   1.670  -4.892   1.063 1.000 96.210 ? 183 LEU A CB  1 
ATOM 1381 O O   ? LEU A 1 183 ?  -0.128  -6.604  -0.460 1.000 96.210 ? 183 LEU A O   1 
ATOM 1382 C CG  ? LEU A 1 183 ?   2.577  -5.976   1.648 1.000 96.210 ? 183 LEU A CG  1 
ATOM 1383 C CD1 ? LEU A 1 183 ?   4.043  -5.620   1.422 1.000 96.210 ? 183 LEU A CD1 1 
ATOM 1384 C CD2 ? LEU A 1 183 ?   2.291  -6.170   3.133 1.000 96.210 ? 183 LEU A CD2 1 
ATOM 1385 N N   ? VAL A 1 184 ?   1.650  -6.842  -1.863 1.000 97.250 ? 184 VAL A N   1 
ATOM 1386 C CA  ? VAL A 1 184 ?   1.112  -8.030  -2.517 1.000 97.250 ? 184 VAL A CA  1 
ATOM 1387 C C   ? VAL A 1 184 ?   1.937  -9.254  -2.125 1.000 97.250 ? 184 VAL A C   1 
ATOM 1388 C CB  ? VAL A 1 184 ?   1.090  -7.872  -4.054 1.000 97.250 ? 184 VAL A CB  1 
ATOM 1389 O O   ? VAL A 1 184 ?   3.158  -9.269  -2.299 1.000 97.250 ? 184 VAL A O   1 
ATOM 1390 C CG1 ? VAL A 1 184 ?   0.575  -9.146  -4.721 1.000 97.250 ? 184 VAL A CG1 1 
ATOM 1391 C CG2 ? VAL A 1 184 ?   0.234  -6.672  -4.454 1.000 97.250 ? 184 VAL A CG2 1 
ATOM 1392 N N   ? CYS A 1 185 ?   1.241 -10.230  -1.592 1.000 96.770 ? 185 CYS A N   1 
ATOM 1393 C CA  ? CYS A 1 185 ?   1.827 -11.512  -1.218 1.000 96.770 ? 185 CYS A CA  1 
ATOM 1394 C C   ? CYS A 1 185 ?   1.122 -12.662  -1.927 1.000 96.770 ? 185 CYS A C   1 
ATOM 1395 C CB  ? CYS A 1 185 ?   1.754 -11.714   0.295 1.000 96.770 ? 185 CYS A CB  1 
ATOM 1396 O O   ? CYS A 1 185 ?  -0.107 -12.747  -1.912 1.000 96.770 ? 185 CYS A O   1 
ATOM 1397 S SG  ? CYS A 1 185 ?   2.371 -10.308   1.247 1.000 96.770 ? 185 CYS A SG  1 
ATOM 1398 N N   ? GLU A 1 186 ?   1.945 -13.484  -2.591 1.000 94.470 ? 186 GLU A N   1 
ATOM 1399 C CA  ? GLU A 1 186 ?   1.407 -14.640  -3.304 1.000 94.470 ? 186 GLU A CA  1 
ATOM 1400 C C   ? GLU A 1 186 ?   0.277 -14.231  -4.244 1.000 94.470 ? 186 GLU A C   1 
ATOM 1401 C CB  ? GLU A 1 186 ?   0.912 -15.699  -2.315 1.000 94.470 ? 186 GLU A CB  1 
ATOM 1402 O O   ? GLU A 1 186 ?  -0.753 -14.904  -4.314 1.000 94.470 ? 186 GLU A O   1 
ATOM 1403 C CG  ? GLU A 1 186 ?   2.008 -16.275  -1.430 1.000 94.470 ? 186 GLU A CG  1 
ATOM 1404 C CD  ? GLU A 1 186 ?   1.515 -17.375  -0.504 1.000 94.470 ? 186 GLU A CD  1 
ATOM 1405 O OE1 ? GLU A 1 186 ?   2.342 -18.193  -0.040 1.000 94.470 ? 186 GLU A OE1 1 
ATOM 1406 O OE2 ? GLU A 1 186 ?   0.293 -17.420  -0.241 1.000 94.470 ? 186 GLU A OE2 1 
ATOM 1407 N N   ? GLY A 1 187 ?   0.342 -13.067  -4.787 1.000 95.200 ? 187 GLY A N   1 
ATOM 1408 C CA  ? GLY A 1 187 ?  -0.552 -12.634  -5.849 1.000 95.200 ? 187 GLY A CA  1 
ATOM 1409 C C   ? GLY A 1 187 ?  -1.806 -11.954  -5.333 1.000 95.200 ? 187 GLY A C   1 
ATOM 1410 O O   ? GLY A 1 187 ?  -2.711 -11.637  -6.108 1.000 95.200 ? 187 GLY A O   1 
ATOM 1411 N N   ? MET A 1 188 ?  -1.927 -11.778  -4.043 1.000 97.760 ? 188 MET A N   1 
ATOM 1412 C CA  ? MET A 1 188 ?  -3.102 -11.149  -3.447 1.000 97.760 ? 188 MET A CA  1 
ATOM 1413 C C   ? MET A 1 188 ?  -2.713  -9.892  -2.676 1.000 97.760 ? 188 MET A C   1 
ATOM 1414 C CB  ? MET A 1 188 ?  -3.826 -12.128  -2.521 1.000 97.760 ? 188 MET A CB  1 
ATOM 1415 O O   ? MET A 1 188 ?  -1.635  -9.831  -2.082 1.000 97.760 ? 188 MET A O   1 
ATOM 1416 C CG  ? MET A 1 188 ?  -4.270 -13.408  -3.209 1.000 97.760 ? 188 MET A CG  1 
ATOM 1417 S SD  ? MET A 1 188 ?  -5.607 -13.121  -4.433 1.000 97.760 ? 188 MET A SD  1 
ATOM 1418 C CE  ? MET A 1 188 ?  -7.010 -12.848  -3.316 1.000 97.760 ? 188 MET A CE  1 
ATOM 1419 N N   ? LEU A 1 189 ?  -3.668  -8.962  -2.627 1.000 98.170 ? 189 LEU A N   1 
ATOM 1420 C CA  ? LEU A 1 189 ?  -3.465  -7.747  -1.845 1.000 98.170 ? 189 LEU A CA  1 
ATOM 1421 C C   ? LEU A 1 189 ?  -3.567  -8.038  -0.352 1.000 98.170 ? 189 LEU A C   1 
ATOM 1422 C CB  ? LEU A 1 189 ?  -4.489  -6.679  -2.240 1.000 98.170 ? 189 LEU A CB  1 
ATOM 1423 O O   ? LEU A 1 189 ?  -4.640  -8.388   0.145 1.000 98.170 ? 189 LEU A O   1 
ATOM 1424 C CG  ? LEU A 1 189 ?  -4.335  -5.312  -1.570 1.000 98.170 ? 189 LEU A CG  1 
ATOM 1425 C CD1 ? LEU A 1 189 ?  -2.997  -4.686  -1.946 1.000 98.170 ? 189 LEU A CD1 1 
ATOM 1426 C CD2 ? LEU A 1 189 ?  -5.489  -4.394  -1.958 1.000 98.170 ? 189 LEU A CD2 1 
ATOM 1427 N N   ? GLN A 1 190 ?  -2.489  -7.879   0.325 1.000 98.090 ? 190 GLN A N   1 
ATOM 1428 C CA  ? GLN A 1 190 ?  -2.423  -8.235   1.739 1.000 98.090 ? 190 GLN A CA  1 
ATOM 1429 C C   ? GLN A 1 190 ?  -2.401  -6.989   2.620 1.000 98.090 ? 190 GLN A C   1 
ATOM 1430 C CB  ? GLN A 1 190 ?  -1.191  -9.097   2.019 1.000 98.090 ? 190 GLN A CB  1 
ATOM 1431 O O   ? GLN A 1 190 ?  -2.800  -7.039   3.785 1.000 98.090 ? 190 GLN A O   1 
ATOM 1432 C CG  ? GLN A 1 190 ?  -1.282 -10.504   1.443 1.000 98.090 ? 190 GLN A CG  1 
ATOM 1433 C CD  ? GLN A 1 190 ?  -2.077 -11.449   2.325 1.000 98.090 ? 190 GLN A CD  1 
ATOM 1434 N NE2 ? GLN A 1 190 ?  -2.026 -12.738   2.010 1.000 98.090 ? 190 GLN A NE2 1 
ATOM 1435 O OE1 ? GLN A 1 190 ?  -2.731 -11.023   3.283 1.000 98.090 ? 190 GLN A OE1 1 
ATOM 1436 N N   ? GLY A 1 191 ?  -1.952  -5.896   2.092 1.000 96.940 ? 191 GLY A N   1 
ATOM 1437 C CA  ? GLY A 1 191 ?  -1.819  -4.685   2.887 1.000 96.940 ? 191 GLY A CA  1 
ATOM 1438 C C   ? GLY A 1 191 ?  -1.834  -3.419   2.052 1.000 96.940 ? 191 GLY A C   1 
ATOM 1439 O O   ? GLY A 1 191 ?  -1.584  -3.461   0.845 1.000 96.940 ? 191 GLY A O   1 
ATOM 1440 N N   ? VAL A 1 192 ?  -2.179  -2.325   2.724 1.000 96.800 ? 192 VAL A N   1 
ATOM 1441 C CA  ? VAL A 1 192 ?  -2.110  -0.971   2.186 1.000 96.800 ? 192 VAL A CA  1 
ATOM 1442 C C   ? VAL A 1 192 ?  -1.070  -0.161   2.957 1.000 96.800 ? 192 VAL A C   1 
ATOM 1443 C CB  ? VAL A 1 192 ?  -3.484  -0.267   2.244 1.000 96.800 ? 192 VAL A CB  1 
ATOM 1444 O O   ? VAL A 1 192 ?  -1.096  -0.119   4.190 1.000 96.800 ? 192 VAL A O   1 
ATOM 1445 C CG1 ? VAL A 1 192 ?  -3.364   1.190   1.800 1.000 96.800 ? 192 VAL A CG1 1 
ATOM 1446 C CG2 ? VAL A 1 192 ?  -4.501  -1.010   1.380 1.000 96.800 ? 192 VAL A CG2 1 
ATOM 1447 N N   ? VAL A 1 193 ?  -0.125   0.378   2.212 1.000 94.250 ? 193 VAL A N   1 
ATOM 1448 C CA  ? VAL A 1 193 ?   0.933   1.146   2.860 1.000 94.250 ? 193 VAL A CA  1 
ATOM 1449 C C   ? VAL A 1 193 ?   0.318   2.218   3.758 1.000 94.250 ? 193 VAL A C   1 
ATOM 1450 C CB  ? VAL A 1 193 ?   1.878   1.796   1.825 1.000 94.250 ? 193 VAL A CB  1 
ATOM 1451 O O   ? VAL A 1 193 ?  -0.455   3.058   3.292 1.000 94.250 ? 193 VAL A O   1 
ATOM 1452 C CG1 ? VAL A 1 193 ?   2.931   2.657   2.521 1.000 94.250 ? 193 VAL A CG1 1 
ATOM 1453 C CG2 ? VAL A 1 193 ?   2.544   0.724   0.964 1.000 94.250 ? 193 VAL A CG2 1 
ATOM 1454 N N   ? SER A 1 194 ?   0.709   2.254   5.045 1.000 92.250 ? 194 SER A N   1 
ATOM 1455 C CA  ? SER A 1 194 ?   0.045   3.111   6.022 1.000 92.250 ? 194 SER A CA  1 
ATOM 1456 C C   ? SER A 1 194 ?   1.044   4.020   6.729 1.000 92.250 ? 194 SER A C   1 
ATOM 1457 C CB  ? SER A 1 194 ?  -0.708   2.268   7.052 1.000 92.250 ? 194 SER A CB  1 
ATOM 1458 O O   ? SER A 1 194 ?   1.033   5.237   6.531 1.000 92.250 ? 194 SER A O   1 
ATOM 1459 O OG  ? SER A 1 194 ?  -1.521   3.086   7.875 1.000 92.250 ? 194 SER A OG  1 
ATOM 1460 N N   ? TRP A 1 195 ?   1.923   3.469   7.545 1.000 89.380 ? 195 TRP A N   1 
ATOM 1461 C CA  ? TRP A 1 195 ?   2.849   4.316   8.289 1.000 89.380 ? 195 TRP A CA  1 
ATOM 1462 C C   ? TRP A 1 195 ?   4.108   3.545   8.668 1.000 89.380 ? 195 TRP A C   1 
ATOM 1463 C CB  ? TRP A 1 195 ?   2.177   4.872   9.547 1.000 89.380 ? 195 TRP A CB  1 
ATOM 1464 O O   ? TRP A 1 195 ?   4.191   2.333   8.452 1.000 89.380 ? 195 TRP A O   1 
ATOM 1465 C CG  ? TRP A 1 195 ?   1.766   3.820  10.534 1.000 89.380 ? 195 TRP A CG  1 
ATOM 1466 C CD1 ? TRP A 1 195 ?   0.605   3.098  10.533 1.000 89.380 ? 195 TRP A CD1 1 
ATOM 1467 C CD2 ? TRP A 1 195 ?   2.514   3.375  11.669 1.000 89.380 ? 195 TRP A CD2 1 
ATOM 1468 C CE2 ? TRP A 1 195 ?   1.745   2.380  12.312 1.000 89.380 ? 195 TRP A CE2 1 
ATOM 1469 C CE3 ? TRP A 1 195 ?   3.762   3.721  12.205 1.000 89.380 ? 195 TRP A CE3 1 
ATOM 1470 N NE1 ? TRP A 1 195 ?   0.586   2.231  11.600 1.000 89.380 ? 195 TRP A NE1 1 
ATOM 1471 C CH2 ? TRP A 1 195 ?   3.409   2.084  13.970 1.000 89.380 ? 195 TRP A CH2 1 
ATOM 1472 C CZ2 ? TRP A 1 195 ?   2.185   1.727  13.466 1.000 89.380 ? 195 TRP A CZ2 1 
ATOM 1473 C CZ3 ? TRP A 1 195 ?   4.197   3.069  13.353 1.000 89.380 ? 195 TRP A CZ3 1 
ATOM 1474 N N   ? GLY A 1 196 ?   5.069   4.134   9.105 1.000 81.370 ? 196 GLY A N   1 
ATOM 1475 C CA  ? GLY A 1 196 ?   6.339   3.647   9.619 1.000 81.370 ? 196 GLY A CA  1 
ATOM 1476 C C   ? GLY A 1 196 ?   7.210   4.747  10.196 1.000 81.370 ? 196 GLY A C   1 
ATOM 1477 O O   ? GLY A 1 196 ?   6.725   5.841  10.490 1.000 81.370 ? 196 GLY A O   1 
ATOM 1478 N N   ? THR A 1 197 ?   8.349   4.485  10.477 1.000 71.480 ? 197 THR A N   1 
ATOM 1479 C CA  ? THR A 1 197 ?   9.234   5.513  11.013 1.000 71.480 ? 197 THR A CA  1 
ATOM 1480 C C   ? THR A 1 197 ?   9.603   6.526   9.933 1.000 71.480 ? 197 THR A C   1 
ATOM 1481 C CB  ? THR A 1 197 ?  10.517   4.895  11.600 1.000 71.480 ? 197 THR A CB  1 
ATOM 1482 O O   ? THR A 1 197 ?   9.523   6.225   8.740 1.000 71.480 ? 197 THR A O   1 
ATOM 1483 C CG2 ? THR A 1 197 ?  10.188   3.795  12.604 1.000 71.480 ? 197 THR A CG2 1 
ATOM 1484 O OG1 ? THR A 1 197 ?  11.301   4.338  10.538 1.000 71.480 ? 197 THR A OG1 1 
ATOM 1485 N N   ? PRO A 1 198 ?   9.794   7.756  10.340 1.000 58.990 ? 198 PRO A N   1 
ATOM 1486 C CA  ? PRO A 1 198 ?  10.144   8.821   9.397 1.000 58.990 ? 198 PRO A CA  1 
ATOM 1487 C C   ? PRO A 1 198 ?  11.366   8.479   8.547 1.000 58.990 ? 198 PRO A C   1 
ATOM 1488 C CB  ? PRO A 1 198 ?  10.431  10.018  10.308 1.000 58.990 ? 198 PRO A CB  1 
ATOM 1489 O O   ? PRO A 1 198 ?  11.484   8.948   7.413 1.000 58.990 ? 198 PRO A O   1 
ATOM 1490 C CG  ? PRO A 1 198 ?   9.698   9.717  11.576 1.000 58.990 ? 198 PRO A CG  1 
ATOM 1491 C CD  ? PRO A 1 198 ?   9.582   8.227  11.718 1.000 58.990 ? 198 PRO A CD  1 
ATOM 1492 N N   ? ILE A 1 199 ?  12.270   7.568   9.129 1.000 61.030 ? 199 ILE A N   1 
ATOM 1493 C CA  ? ILE A 1 199 ?  13.397   7.032   8.373 1.000 61.030 ? 199 ILE A CA  1 
ATOM 1494 C C   ? ILE A 1 199 ?  13.074   5.617   7.899 1.000 61.030 ? 199 ILE A C   1 
ATOM 1495 C CB  ? ILE A 1 199 ?  14.693   7.033   9.215 1.000 61.030 ? 199 ILE A CB  1 
ATOM 1496 O O   ? ILE A 1 199 ?  12.885   4.711   8.713 1.000 61.030 ? 199 ILE A O   1 
ATOM 1497 C CG1 ? ILE A 1 199 ?  15.012   8.451   9.702 1.000 61.030 ? 199 ILE A CG1 1 
ATOM 1498 C CG2 ? ILE A 1 199 ?  15.860   6.455   8.409 1.000 61.030 ? 199 ILE A CG2 1 
ATOM 1499 C CD1 ? ILE A 1 199 ?  16.163   8.519  10.697 1.000 61.030 ? 199 ILE A CD1 1 
ATOM 1500 N N   ? CYS A 1 200 ?  12.824   5.482   6.620 1.000 66.150 ? 200 CYS A N   1 
ATOM 1501 C CA  ? CYS A 1 200 ?  12.433   4.204   6.037 1.000 66.150 ? 200 CYS A CA  1 
ATOM 1502 C C   ? CYS A 1 200 ?  13.603   3.228   6.027 1.000 66.150 ? 200 CYS A C   1 
ATOM 1503 C CB  ? CYS A 1 200 ?  11.908   4.401   4.615 1.000 66.150 ? 200 CYS A CB  1 
ATOM 1504 O O   ? CYS A 1 200 ?  14.762   3.641   6.102 1.000 66.150 ? 200 CYS A O   1 
ATOM 1505 S SG  ? CYS A 1 200 ?  10.457   5.471   4.517 1.000 66.150 ? 200 CYS A SG  1 
ATOM 1506 N N   ? ALA A 1 201 ?  13.318   1.910   6.113 1.000 58.030 ? 201 ALA A N   1 
ATOM 1507 C CA  ? ALA A 1 201 ?  14.257   0.817   5.873 1.000 58.030 ? 201 ALA A CA  1 
ATOM 1508 C C   ? ALA A 1 201 ?  15.268   0.703   7.010 1.000 58.030 ? 201 ALA A C   1 
ATOM 1509 C CB  ? ALA A 1 201 ?  14.977   1.018   4.542 1.000 58.030 ? 201 ALA A CB  1 
ATOM 1510 O O   ? ALA A 1 201 ?  16.435   0.377   6.781 1.000 58.030 ? 201 ALA A O   1 
ATOM 1511 N N   ? GLN A 1 202 ?  14.856   1.157   8.204 1.000 61.490 ? 202 GLN A N   1 
ATOM 1512 C CA  ? GLN A 1 202 ?  15.693   1.006   9.390 1.000 61.490 ? 202 GLN A CA  1 
ATOM 1513 C C   ? GLN A 1 202 ?  15.744  -0.450   9.844 1.000 61.490 ? 202 GLN A C   1 
ATOM 1514 C CB  ? GLN A 1 202 ?  15.181   1.893  10.526 1.000 61.490 ? 202 GLN A CB  1 
ATOM 1515 O O   ? GLN A 1 202 ?  14.732  -1.153   9.809 1.000 61.490 ? 202 GLN A O   1 
ATOM 1516 C CG  ? GLN A 1 202 ?  15.359   3.383  10.270 1.000 61.490 ? 202 GLN A CG  1 
ATOM 1517 C CD  ? GLN A 1 202 ?  14.906   4.238  11.439 1.000 61.490 ? 202 GLN A CD  1 
ATOM 1518 N NE2 ? GLN A 1 202 ?  14.252   5.354  11.138 1.000 61.490 ? 202 GLN A NE2 1 
ATOM 1519 O OE1 ? GLN A 1 202 ?  15.141   3.896  12.602 1.000 61.490 ? 202 GLN A OE1 1 
ATOM 1520 N N   ? ARG A 1 203 ?  16.966  -0.788  10.085 1.000 72.260 ? 203 ARG A N   1 
ATOM 1521 C CA  ? ARG A 1 203 ?  17.137  -2.124  10.648 1.000 72.260 ? 203 ARG A CA  1 
ATOM 1522 C C   ? ARG A 1 203 ?  16.248  -2.321  11.871 1.000 72.260 ? 203 ARG A C   1 
ATOM 1523 C CB  ? ARG A 1 203 ?  18.602  -2.367  11.020 1.000 72.260 ? 203 ARG A CB  1 
ATOM 1524 O O   ? ARG A 1 203 ?  16.212  -1.470  12.762 1.000 72.260 ? 203 ARG A O   1 
ATOM 1525 C CG  ? ARG A 1 203 ?  18.896  -3.791  11.464 1.000 72.260 ? 203 ARG A CG  1 
ATOM 1526 C CD  ? ARG A 1 203 ?  20.366  -3.982  11.810 1.000 72.260 ? 203 ARG A CD  1 
ATOM 1527 N NE  ? ARG A 1 203 ?  20.633  -5.330  12.304 1.000 72.260 ? 203 ARG A NE  1 
ATOM 1528 N NH1 ? ARG A 1 203 ?  22.927  -5.066  12.391 1.000 72.260 ? 203 ARG A NH1 1 
ATOM 1529 N NH2 ? ARG A 1 203 ?  21.972  -7.055  13.014 1.000 72.260 ? 203 ARG A NH2 1 
ATOM 1530 C CZ  ? ARG A 1 203 ?  21.844  -5.814  12.568 1.000 72.260 ? 203 ARG A CZ  1 
ATOM 1531 N N   ? GLY A 1 204 ?  15.468  -3.371  11.782 1.000 73.830 ? 204 GLY A N   1 
ATOM 1532 C CA  ? GLY A 1 204 ?  14.719  -3.738  12.973 1.000 73.830 ? 204 GLY A CA  1 
ATOM 1533 C C   ? GLY A 1 204 ?  13.384  -3.026  13.082 1.000 73.830 ? 204 GLY A C   1 
ATOM 1534 O O   ? GLY A 1 204 ?  12.640  -3.234  14.043 1.000 73.830 ? 204 GLY A O   1 
ATOM 1535 N N   ? LEU A 1 205 ?  13.031  -2.102  12.039 1.000 82.050 ? 205 LEU A N   1 
ATOM 1536 C CA  ? LEU A 1 205 ?  11.762  -1.382  12.054 1.000 82.050 ? 205 LEU A CA  1 
ATOM 1537 C C   ? LEU A 1 205 ?  11.024  -1.553  10.731 1.000 82.050 ? 205 LEU A C   1 
ATOM 1538 C CB  ? LEU A 1 205 ?  11.993   0.105  12.335 1.000 82.050 ? 205 LEU A CB  1 
ATOM 1539 O O   ? LEU A 1 205 ?  11.297  -0.835   9.766 1.000 82.050 ? 205 LEU A O   1 
ATOM 1540 C CG  ? LEU A 1 205 ?  12.515   0.459  13.728 1.000 82.050 ? 205 LEU A CG  1 
ATOM 1541 C CD1 ? LEU A 1 205 ?  12.927   1.927  13.783 1.000 82.050 ? 205 LEU A CD1 1 
ATOM 1542 C CD2 ? LEU A 1 205 ?  11.463   0.154  14.788 1.000 82.050 ? 205 LEU A CD2 1 
ATOM 1543 N N   ? PRO A 1 206 ?  10.163  -2.546  10.637 1.000 88.450 ? 206 PRO A N   1 
ATOM 1544 C CA  ? PRO A 1 206 ?   9.429  -2.787   9.393 1.000 88.450 ? 206 PRO A CA  1 
ATOM 1545 C C   ? PRO A 1 206 ?   8.379  -1.715   9.111 1.000 88.450 ? 206 PRO A C   1 
ATOM 1546 C CB  ? PRO A 1 206 ?   8.769  -4.148   9.630 1.000 88.450 ? 206 PRO A CB  1 
ATOM 1547 O O   ? PRO A 1 206 ?   8.001  -0.963  10.013 1.000 88.450 ? 206 PRO A O   1 
ATOM 1548 C CG  ? PRO A 1 206 ?   8.554  -4.215  11.108 1.000 88.450 ? 206 PRO A CG  1 
ATOM 1549 C CD  ? PRO A 1 206 ?   9.702  -3.527  11.789 1.000 88.450 ? 206 PRO A CD  1 
ATOM 1550 N N   ? GLY A 1 207 ?   7.973  -1.602   7.858 1.000 89.550 ? 207 GLY A N   1 
ATOM 1551 C CA  ? GLY A 1 207 ?   6.816  -0.789   7.523 1.000 89.550 ? 207 GLY A CA  1 
ATOM 1552 C C   ? GLY A 1 207 ?   5.514  -1.353   8.060 1.000 89.550 ? 207 GLY A C   1 
ATOM 1553 O O   ? GLY A 1 207 ?   5.387  -2.565   8.247 1.000 89.550 ? 207 GLY A O   1 
ATOM 1554 N N   ? VAL A 1 208 ?   4.546  -0.419   8.290 1.000 93.390 ? 208 VAL A N   1 
ATOM 1555 C CA  ? VAL A 1 208 ?   3.232  -0.825   8.779 1.000 93.390 ? 208 VAL A CA  1 
ATOM 1556 C C   ? VAL A 1 208 ?   2.187  -0.617   7.685 1.000 93.390 ? 208 VAL A C   1 
ATOM 1557 C CB  ? VAL A 1 208 ?   2.834  -0.044  10.051 1.000 93.390 ? 208 VAL A CB  1 
ATOM 1558 O O   ? VAL A 1 208 ?   2.139   0.443   7.057 1.000 93.390 ? 208 VAL A O   1 
ATOM 1559 C CG1 ? VAL A 1 208 ?   1.453  -0.477  10.541 1.000 93.390 ? 208 VAL A CG1 1 
ATOM 1560 C CG2 ? VAL A 1 208 ?   3.880  -0.243  11.147 1.000 93.390 ? 208 VAL A CG2 1 
ATOM 1561 N N   ? TYR A 1 209 ?   1.403  -1.632   7.509 1.000 95.990 ? 209 TYR A N   1 
ATOM 1562 C CA  ? TYR A 1 209 ?   0.355  -1.660   6.494 1.000 95.990 ? 209 TYR A CA  1 
ATOM 1563 C C   ? TYR A 1 209 ?  -1.014  -1.874   7.129 1.000 95.990 ? 209 TYR A C   1 
ATOM 1564 C CB  ? TYR A 1 209 ?   0.632  -2.761   5.466 1.000 95.990 ? 209 TYR A CB  1 
ATOM 1565 O O   ? TYR A 1 209 ?  -1.126  -2.516   8.176 1.000 95.990 ? 209 TYR A O   1 
ATOM 1566 C CG  ? TYR A 1 209 ?   2.003  -2.677   4.841 1.000 95.990 ? 209 TYR A CG  1 
ATOM 1567 C CD1 ? TYR A 1 209 ?   2.175  -2.161   3.558 1.000 95.990 ? 209 TYR A CD1 1 
ATOM 1568 C CD2 ? TYR A 1 209 ?   3.129  -3.115   5.530 1.000 95.990 ? 209 TYR A CD2 1 
ATOM 1569 C CE1 ? TYR A 1 209 ?   3.436  -2.084   2.977 1.000 95.990 ? 209 TYR A CE1 1 
ATOM 1570 C CE2 ? TYR A 1 209 ?   4.395  -3.042   4.958 1.000 95.990 ? 209 TYR A CE2 1 
ATOM 1571 O OH  ? TYR A 1 209 ?   5.790  -2.451   3.113 1.000 95.990 ? 209 TYR A OH  1 
ATOM 1572 C CZ  ? TYR A 1 209 ?   4.539  -2.525   3.684 1.000 95.990 ? 209 TYR A CZ  1 
ATOM 1573 N N   ? ALA A 1 210 ?  -2.040  -1.216   6.500 1.000 97.050 ? 210 ALA A N   1 
ATOM 1574 C CA  ? ALA A 1 210 ?  -3.393  -1.623   6.872 1.000 97.050 ? 210 ALA A CA  1 
ATOM 1575 C C   ? ALA A 1 210 ?  -3.690  -3.041   6.395 1.000 97.050 ? 210 ALA A C   1 
ATOM 1576 C CB  ? ALA A 1 210 ?  -4.418  -0.646   6.300 1.000 97.050 ? 210 ALA A CB  1 
ATOM 1577 O O   ? ALA A 1 210 ?  -3.441  -3.377   5.235 1.000 97.050 ? 210 ALA A O   1 
ATOM 1578 N N   ? ASN A 1 211 ?  -4.122  -3.913   7.299 1.000 97.400 ? 211 ASN A N   1 
ATOM 1579 C CA  ? ASN A 1 211 ?  -4.285  -5.346   7.079 1.000 97.400 ? 211 ASN A CA  1 
ATOM 1580 C C   ? ASN A 1 211 ?  -5.576  -5.655   6.327 1.000 97.400 ? 211 ASN A C   1 
ATOM 1581 C CB  ? ASN A 1 211 ?  -4.251  -6.102   8.409 1.000 97.400 ? 211 ASN A CB  1 
ATOM 1582 O O   ? ASN A 1 211 ?  -6.655  -5.679   6.922 1.000 97.400 ? 211 ASN A O   1 
ATOM 1583 C CG  ? ASN A 1 211 ?  -4.109  -7.600   8.227 1.000 97.400 ? 211 ASN A CG  1 
ATOM 1584 N ND2 ? ASN A 1 211 ?  -3.698  -8.289   9.285 1.000 97.400 ? 211 ASN A ND2 1 
ATOM 1585 O OD1 ? ASN A 1 211 ?  -4.366  -8.133   7.145 1.000 97.400 ? 211 ASN A OD1 1 
ATOM 1586 N N   ? VAL A 1 212 ?  -5.461  -6.032   5.058 1.000 98.040 ? 212 VAL A N   1 
ATOM 1587 C CA  ? VAL A 1 212 ?  -6.589  -6.195   4.148 1.000 98.040 ? 212 VAL A CA  1 
ATOM 1588 C C   ? VAL A 1 212 ?  -7.449  -7.374   4.597 1.000 98.040 ? 212 VAL A C   1 
ATOM 1589 C CB  ? VAL A 1 212 ?  -6.117  -6.404   2.691 1.000 98.040 ? 212 VAL A CB  1 
ATOM 1590 O O   ? VAL A 1 212 ?  -8.679  -7.312   4.535 1.000 98.040 ? 212 VAL A O   1 
ATOM 1591 C CG1 ? VAL A 1 212 ?  -7.268  -6.900   1.817 1.000 98.040 ? 212 VAL A CG1 1 
ATOM 1592 C CG2 ? VAL A 1 212 ?  -5.535  -5.109   2.129 1.000 98.040 ? 212 VAL A CG2 1 
ATOM 1593 N N   ? CYS A 1 213 ?  -6.888  -8.509   5.070 1.000 97.510 ? 213 CYS A N   1 
ATOM 1594 C CA  ? CYS A 1 213 ?  -7.673  -9.672   5.468 1.000 97.510 ? 213 CYS A CA  1 
ATOM 1595 C C   ? CYS A 1 213 ?  -8.608  -9.330   6.622 1.000 97.510 ? 213 CYS A C   1 
ATOM 1596 C CB  ? CYS A 1 213 ?  -6.755 -10.826   5.869 1.000 97.510 ? 213 CYS A CB  1 
ATOM 1597 O O   ? CYS A 1 213 ?  -9.649  -9.966   6.792 1.000 97.510 ? 213 CYS A O   1 
ATOM 1598 S SG  ? CYS A 1 213 ?  -5.899 -10.565   7.438 1.000 97.510 ? 213 CYS A SG  1 
ATOM 1599 N N   ? LYS A 1 214 ?  -8.274  -8.263   7.402 1.000 97.520 ? 214 LYS A N   1 
ATOM 1600 C CA  ? LYS A 1 214 ?  -9.086  -7.852   8.544 1.000 97.520 ? 214 LYS A CA  1 
ATOM 1601 C C   ? LYS A 1 214 ? -10.206  -6.911   8.112 1.000 97.520 ? 214 LYS A C   1 
ATOM 1602 C CB  ? LYS A 1 214 ?  -8.216  -7.179   9.607 1.000 97.520 ? 214 LYS A CB  1 
ATOM 1603 O O   ? LYS A 1 214 ? -11.118  -6.624   8.891 1.000 97.520 ? 214 LYS A O   1 
ATOM 1604 C CG  ? LYS A 1 214 ?  -7.162  -8.093  10.213 1.000 97.520 ? 214 LYS A CG  1 
ATOM 1605 C CD  ? LYS A 1 214 ?  -7.796  -9.230  11.005 1.000 97.520 ? 214 LYS A CD  1 
ATOM 1606 C CE  ? LYS A 1 214 ?  -6.744 -10.088  11.694 1.000 97.520 ? 214 LYS A CE  1 
ATOM 1607 N NZ  ? LYS A 1 214 ?  -7.360 -11.221  12.448 1.000 97.520 ? 214 LYS A NZ  1 
ATOM 1608 N N   ? ALA A 1 215 ? -10.197  -6.389   6.862 1.000 96.910 ? 215 ALA A N   1 
ATOM 1609 C CA  ? ALA A 1 215 ? -11.156  -5.377   6.426 1.000 96.910 ? 215 ALA A CA  1 
ATOM 1610 C C   ? ALA A 1 215 ? -11.972  -5.872   5.235 1.000 96.910 ? 215 ALA A C   1 
ATOM 1611 C CB  ? ALA A 1 215 ? -10.435  -4.079   6.070 1.000 96.910 ? 215 ALA A CB  1 
ATOM 1612 O O   ? ALA A 1 215 ? -12.703  -5.099   4.611 1.000 96.910 ? 215 ALA A O   1 
ATOM 1613 N N   ? ILE A 1 216 ? -11.899  -7.191   4.957 1.000 95.920 ? 216 ILE A N   1 
ATOM 1614 C CA  ? ILE A 1 216 ? -12.477  -7.740   3.735 1.000 95.920 ? 216 ILE A CA  1 
ATOM 1615 C C   ? ILE A 1 216 ? -13.997  -7.592   3.771 1.000 95.920 ? 216 ILE A C   1 
ATOM 1616 C CB  ? ILE A 1 216 ? -12.088  -9.223   3.543 1.000 95.920 ? 216 ILE A CB  1 
ATOM 1617 O O   ? ILE A 1 216 ? -14.613  -7.206   2.775 1.000 95.920 ? 216 ILE A O   1 
ATOM 1618 C CG1 ? ILE A 1 216 ? -10.615  -9.340   3.137 1.000 95.920 ? 216 ILE A CG1 1 
ATOM 1619 C CG2 ? ILE A 1 216 ? -12.997  -9.890   2.506 1.000 95.920 ? 216 ILE A CG2 1 
ATOM 1620 C CD1 ? ILE A 1 216 ? -10.103 -10.773   3.069 1.000 95.920 ? 216 ILE A CD1 1 
ATOM 1621 N N   ? GLN A 1 217 ? -14.521  -7.836   4.898 1.000 96.410 ? 217 GLN A N   1 
ATOM 1622 C CA  ? GLN A 1 217 ? -15.972  -7.736   5.015 1.000 96.410 ? 217 GLN A CA  1 
ATOM 1623 C C   ? GLN A 1 217 ? -16.443  -6.301   4.798 1.000 96.410 ? 217 GLN A C   1 
ATOM 1624 C CB  ? GLN A 1 217 ? -16.437  -8.241   6.381 1.000 96.410 ? 217 GLN A CB  1 
ATOM 1625 O O   ? GLN A 1 217 ? -17.451  -6.067   4.129 1.000 96.410 ? 217 GLN A O   1 
ATOM 1626 C CG  ? GLN A 1 217 ? -17.950  -8.364   6.509 1.000 96.410 ? 217 GLN A CG  1 
ATOM 1627 C CD  ? GLN A 1 217 ? -18.549  -9.317   5.492 1.000 96.410 ? 217 GLN A CD  1 
ATOM 1628 N NE2 ? GLN A 1 217 ? -19.549  -8.845   4.755 1.000 96.410 ? 217 GLN A NE2 1 
ATOM 1629 O OE1 ? GLN A 1 217 ? -18.116 -10.467   5.369 1.000 96.410 ? 217 GLN A OE1 1 
ATOM 1630 N N   ? TRP A 1 218 ? -15.742  -5.409   5.352 1.000 97.410 ? 218 TRP A N   1 
ATOM 1631 C CA  ? TRP A 1 218 ? -16.077  -4.001   5.168 1.000 97.410 ? 218 TRP A CA  1 
ATOM 1632 C C   ? TRP A 1 218 ? -15.988  -3.607   3.697 1.000 97.410 ? 218 TRP A C   1 
ATOM 1633 C CB  ? TRP A 1 218 ? -15.150  -3.113   6.003 1.000 97.410 ? 218 TRP A CB  1 
ATOM 1634 O O   ? TRP A 1 218 ? -16.891  -2.957   3.167 1.000 97.410 ? 218 TRP A O   1 
ATOM 1635 C CG  ? TRP A 1 218 ? -15.229  -1.656   5.660 1.000 97.410 ? 218 TRP A CG  1 
ATOM 1636 C CD1 ? TRP A 1 218 ? -16.207  -0.775   6.029 1.000 97.410 ? 218 TRP A CD1 1 
ATOM 1637 C CD2 ? TRP A 1 218 ? -14.294  -0.912   4.873 1.000 97.410 ? 218 TRP A CD2 1 
ATOM 1638 C CE2 ? TRP A 1 218 ? -14.768   0.417   4.807 1.000 97.410 ? 218 TRP A CE2 1 
ATOM 1639 C CE3 ? TRP A 1 218 ? -13.099  -1.239   4.218 1.000 97.410 ? 218 TRP A CE3 1 
ATOM 1640 N NE1 ? TRP A 1 218 ? -15.936   0.474   5.519 1.000 97.410 ? 218 TRP A NE1 1 
ATOM 1641 C CH2 ? TRP A 1 218 ? -12.922   1.071   3.478 1.000 97.410 ? 218 TRP A CH2 1 
ATOM 1642 C CZ2 ? TRP A 1 218 ? -14.088   1.419   4.110 1.000 97.410 ? 218 TRP A CZ2 1 
ATOM 1643 C CZ3 ? TRP A 1 218 ? -12.424  -0.241   3.525 1.000 97.410 ? 218 TRP A CZ3 1 
ATOM 1644 N N   ? VAL A 1 219 ? -14.964  -4.026   3.066 1.000 97.170 ? 219 VAL A N   1 
ATOM 1645 C CA  ? VAL A 1 219 ? -14.751  -3.691   1.662 1.000 97.170 ? 219 VAL A CA  1 
ATOM 1646 C C   ? VAL A 1 219 ? -15.878  -4.279   0.814 1.000 97.170 ? 219 VAL A C   1 
ATOM 1647 C CB  ? VAL A 1 219 ? -13.383  -4.201   1.157 1.000 97.170 ? 219 VAL A CB  1 
ATOM 1648 O O   ? VAL A 1 219 ? -16.493  -3.572   0.012 1.000 97.170 ? 219 VAL A O   1 
ATOM 1649 C CG1 ? VAL A 1 219 ? -13.261  -4.014  -0.354 1.000 97.170 ? 219 VAL A CG1 1 
ATOM 1650 C CG2 ? VAL A 1 219 ? -12.246  -3.482   1.881 1.000 97.170 ? 219 VAL A CG2 1 
ATOM 1651 N N   ? ARG A 1 220 ? -16.260  -5.459   0.984 1.000 96.580 ? 220 ARG A N   1 
ATOM 1652 C CA  ? ARG A 1 220 ? -17.301  -6.145   0.225 1.000 96.580 ? 220 ARG A CA  1 
ATOM 1653 C C   ? ARG A 1 220 ? -18.661  -5.493   0.448 1.000 96.580 ? 220 ARG A C   1 
ATOM 1654 C CB  ? ARG A 1 220 ? -17.360  -7.625   0.610 1.000 96.580 ? 220 ARG A CB  1 
ATOM 1655 O O   ? ARG A 1 220 ? -19.410  -5.265  -0.504 1.000 96.580 ? 220 ARG A O   1 
ATOM 1656 C CG  ? ARG A 1 220 ? -16.202  -8.449   0.069 1.000 96.580 ? 220 ARG A CG  1 
ATOM 1657 C CD  ? ARG A 1 220 ? -16.321  -9.915   0.463 1.000 96.580 ? 220 ARG A CD  1 
ATOM 1658 N NE  ? ARG A 1 220 ? -15.231 -10.712  -0.093 1.000 96.580 ? 220 ARG A NE  1 
ATOM 1659 N NH1 ? ARG A 1 220 ? -15.485 -12.468   1.386 1.000 96.580 ? 220 ARG A NH1 1 
ATOM 1660 N NH2 ? ARG A 1 220 ? -13.854 -12.545  -0.221 1.000 96.580 ? 220 ARG A NH2 1 
ATOM 1661 C CZ  ? ARG A 1 220 ? -14.859 -11.906   0.359 1.000 96.580 ? 220 ARG A CZ  1 
ATOM 1662 N N   ? ASP A 1 221 ? -18.967  -5.230   1.693 1.000 96.660 ? 221 ASP A N   1 
ATOM 1663 C CA  ? ASP A 1 221 ? -20.244  -4.622   2.053 1.000 96.660 ? 221 ASP A CA  1 
ATOM 1664 C C   ? ASP A 1 221 ? -20.374  -3.223   1.454 1.000 96.660 ? 221 ASP A C   1 
ATOM 1665 C CB  ? ASP A 1 221 ? -20.399  -4.560   3.574 1.000 96.660 ? 221 ASP A CB  1 
ATOM 1666 O O   ? ASP A 1 221 ? -21.452  -2.835   1.000 1.000 96.660 ? 221 ASP A O   1 
ATOM 1667 C CG  ? ASP A 1 221 ? -20.617  -5.925   4.204 1.000 96.660 ? 221 ASP A CG  1 
ATOM 1668 O OD1 ? ASP A 1 221 ? -20.917  -6.893   3.472 1.000 96.660 ? 221 ASP A OD1 1 
ATOM 1669 O OD2 ? ASP A 1 221 ? -20.490  -6.032   5.443 1.000 96.660 ? 221 ASP A OD2 1 
ATOM 1670 N N   ? THR A 1 222 ? -19.331  -2.517   1.505 1.000 96.250 ? 222 THR A N   1 
ATOM 1671 C CA  ? THR A 1 222 ? -19.336  -1.149   0.999 1.000 96.250 ? 222 THR A CA  1 
ATOM 1672 C C   ? THR A 1 222 ? -19.548  -1.133  -0.513 1.000 96.250 ? 222 THR A C   1 
ATOM 1673 C CB  ? THR A 1 222 ? -18.024  -0.421   1.344 1.000 96.250 ? 222 THR A CB  1 
ATOM 1674 O O   ? THR A 1 222 ? -20.353  -0.350  -1.023 1.000 96.250 ? 222 THR A O   1 
ATOM 1675 C CG2 ? THR A 1 222 ? -18.046   1.019   0.840 1.000 96.250 ? 222 THR A CG2 1 
ATOM 1676 O OG1 ? THR A 1 222 ? -17.847  -0.415   2.766 1.000 96.250 ? 222 THR A OG1 1 
ATOM 1677 N N   ? ILE A 1 223 ? -18.843  -1.999  -1.252 1.000 95.460 ? 223 ILE A N   1 
ATOM 1678 C CA  ? ILE A 1 223 ? -18.941  -2.062  -2.706 1.000 95.460 ? 223 ILE A CA  1 
ATOM 1679 C C   ? ILE A 1 223 ? -20.326  -2.564  -3.108 1.000 95.460 ? 223 ILE A C   1 
ATOM 1680 C CB  ? ILE A 1 223 ? -17.846  -2.972  -3.306 1.000 95.460 ? 223 ILE A CB  1 
ATOM 1681 O O   ? ILE A 1 223 ? -20.939  -2.034  -4.038 1.000 95.460 ? 223 ILE A O   1 
ATOM 1682 C CG1 ? ILE A 1 223 ? -16.473  -2.299  -3.195 1.000 95.460 ? 223 ILE A CG1 1 
ATOM 1683 C CG2 ? ILE A 1 223 ? -18.170  -3.318  -4.763 1.000 95.460 ? 223 ILE A CG2 1 
ATOM 1684 C CD1 ? ILE A 1 223 ? -15.318  -3.165  -3.682 1.000 95.460 ? 223 ILE A CD1 1 
ATOM 1685 N N   ? ARG A 1 224 ? -20.895  -3.557  -2.490 1.000 92.400 ? 224 ARG A N   1 
ATOM 1686 C CA  ? ARG A 1 224 ? -22.205  -4.136  -2.768 1.000 92.400 ? 224 ARG A CA  1 
ATOM 1687 C C   ? ARG A 1 224 ? -23.313  -3.109  -2.559 1.000 92.400 ? 224 ARG A C   1 
ATOM 1688 C CB  ? ARG A 1 224 ? -22.451  -5.360  -1.883 1.000 92.400 ? 224 ARG A CB  1 
ATOM 1689 O O   ? ARG A 1 224 ? -24.279  -3.067  -3.323 1.000 92.400 ? 224 ARG A O   1 
ATOM 1690 C CG  ? ARG A 1 224 ? -23.718  -6.125  -2.229 1.000 92.400 ? 224 ARG A CG  1 
ATOM 1691 C CD  ? ARG A 1 224 ? -23.869  -7.379  -1.379 1.000 92.400 ? 224 ARG A CD  1 
ATOM 1692 N NE  ? ARG A 1 224 ? -23.951  -7.060   0.044 1.000 92.400 ? 224 ARG A NE  1 
ATOM 1693 N NH1 ? ARG A 1 224 ? -22.995  -9.040   0.754 1.000 92.400 ? 224 ARG A NH1 1 
ATOM 1694 N NH2 ? ARG A 1 224 ? -23.656  -7.466   2.285 1.000 92.400 ? 224 ARG A NH2 1 
ATOM 1695 C CZ  ? ARG A 1 224 ? -23.534  -7.856   1.024 1.000 92.400 ? 224 ARG A CZ  1 
ATOM 1696 N N   ? ASP A 1 225 ? -23.280  -2.325  -1.588 1.000 84.730 ? 225 ASP A N   1 
ATOM 1697 C CA  ? ASP A 1 225 ? -24.296  -1.346  -1.213 1.000 84.730 ? 225 ASP A CA  1 
ATOM 1698 C C   ? ASP A 1 225 ? -24.282  -0.150  -2.162 1.000 84.730 ? 225 ASP A C   1 
ATOM 1699 C CB  ? ASP A 1 225 ? -24.084  -0.877   0.228 1.000 84.730 ? 225 ASP A CB  1 
ATOM 1700 O O   ? ASP A 1 225 ? -25.185   0.688  -2.126 1.000 84.730 ? 225 ASP A O   1 
ATOM 1701 C CG  ? ASP A 1 225 ? -24.414  -1.947   1.254 1.000 84.730 ? 225 ASP A CG  1 
ATOM 1702 O OD1 ? ASP A 1 225 ? -25.164  -2.892   0.930 1.000 84.730 ? 225 ASP A OD1 1 
ATOM 1703 O OD2 ? ASP A 1 225 ? -23.922  -1.841   2.398 1.000 84.730 ? 225 ASP A OD2 1 
ATOM 1704 N N   ? ARG A 1 226 ? -23.357  -0.073  -3.083 1.000 82.240 ? 226 ARG A N   1 
ATOM 1705 C CA  ? ARG A 1 226 ? -23.206   1.075  -3.971 1.000 82.240 ? 226 ARG A CA  1 
ATOM 1706 C C   ? ARG A 1 226 ? -23.264   0.647  -5.434 1.000 82.240 ? 226 ARG A C   1 
ATOM 1707 C CB  ? ARG A 1 226 ? -21.890   1.803  -3.690 1.000 82.240 ? 226 ARG A CB  1 
ATOM 1708 O O   ? ARG A 1 226 ? -23.725   1.404  -6.290 1.000 82.240 ? 226 ARG A O   1 
ATOM 1709 C CG  ? ARG A 1 226 ? -21.797   2.390  -2.291 1.000 82.240 ? 226 ARG A CG  1 
ATOM 1710 C CD  ? ARG A 1 226 ? -22.544   3.713  -2.183 1.000 82.240 ? 226 ARG A CD  1 
ATOM 1711 N NE  ? ARG A 1 226 ? -22.237   4.405  -0.935 1.000 82.240 ? 226 ARG A NE  1 
ATOM 1712 N NH1 ? ARG A 1 226 ? -23.670   6.175  -1.324 1.000 82.240 ? 226 ARG A NH1 1 
ATOM 1713 N NH2 ? ARG A 1 226 ? -22.427   6.102   0.601 1.000 82.240 ? 226 ARG A NH2 1 
ATOM 1714 C CZ  ? ARG A 1 226 ? -22.778   5.559  -0.556 1.000 82.240 ? 226 ARG A CZ  1 
# 
loop_
_struct_sheet_range.sheet_id 
_struct_sheet_range.id 
_struct_sheet_range.beg_label_comp_id 
_struct_sheet_range.beg_label_asym_id 
_struct_sheet_range.beg_label_seq_id 
_struct_sheet_range.pdbx_beg_PDB_ins_code 
_struct_sheet_range.end_label_comp_id 
_struct_sheet_range.end_label_asym_id 
_struct_sheet_range.end_label_seq_id 
_struct_sheet_range.pdbx_end_PDB_ins_code 
_struct_sheet_range.beg_auth_comp_id 
_struct_sheet_range.beg_auth_asym_id 
_struct_sheet_range.beg_auth_seq_id 
_struct_sheet_range.end_auth_comp_id 
_struct_sheet_range.end_auth_asym_id 
_struct_sheet_range.end_auth_seq_id 
A A LYS A   6 ? PRO A   7 ? LYS A 6   PRO A 7   
A B LEU A 107 ? LEU A 107 ? LEU A 107 LEU A 107 
A C LYS A 117 ? GLY A 122 ? LYS A 117 GLY A 122 
A D GLN A 138 ? ILE A 145 ? GLN A 138 ILE A 145 
A E MET A 162 ? GLY A 166 ? MET A 162 GLY A 166 
A F PRO A 182 ? CYS A 185 ? PRO A 182 CYS A 185 
A G MET A 188 ? TRP A 195 ? MET A 188 TRP A 195 
A H GLY A 207 ? ASN A 211 ? GLY A 207 ASN A 211 
B I GLN A  16 ? LYS A  21 ? GLN A 16  LYS A 21  
B J GLN A  24 ? ASP A  33 ? GLN A 24  ASP A 33  
B K TRP A  36 ? THR A  39 ? TRP A 36  THR A 39  
B L ARG A  49 ? LEU A  52 ? ARG A 49  LEU A 52  
B M GLN A  65 ? ARG A  67 ? GLN A 65  ARG A 67  
B N VAL A  69 ? VAL A  74 ? VAL A 69  VAL A 74  
B O MET A  88 ? LEU A  92 ? MET A 88  LEU A 92  
C P ASN A  56 ? ASN A  56 ? ASN A 56  ASN A 56  
C Q LYS A 136 ? LYS A 136 ? LYS A 136 LYS A 136 
D R ASN A  79 ? ASN A  79 ? ASN A 79  ASN A 79  
D S ASP A  84 ? ASP A  84 ? ASP A 84  ASP A 84  
E T ASN A  99 ? ASN A  99 ? ASN A 99  ASN A 99  
E U VAL A 102 ? VAL A 102 ? VAL A 102 VAL A 102 
# 
loop_
_struct_conf.id 
_struct_conf.conf_type_id 
_struct_conf.beg_label_comp_id 
_struct_conf.beg_label_asym_id 
_struct_conf.beg_label_seq_id 
_struct_conf.pdbx_beg_PDB_ins_code 
_struct_conf.end_label_comp_id 
_struct_conf.end_label_asym_id 
_struct_conf.end_label_seq_id 
_struct_conf.pdbx_end_PDB_ins_code 
_struct_conf.beg_auth_comp_id 
_struct_conf.beg_auth_asym_id 
_struct_conf.beg_auth_seq_id 
_struct_conf.end_auth_comp_id 
_struct_conf.end_auth_asym_id 
_struct_conf.end_auth_seq_id 
TURN_TY1_P1   TURN_TY1_P   ILE A   3 ? GLY A   4 ? ILE A 3   GLY A 4   
HELX_LH_PP_P1 HELX_LH_PP_P ALA A   5 ? ALA A   5 ? ALA A 5   ALA A 5   
STRN1         STRN         LYS A   6 ? PRO A   7 ? LYS A 6   PRO A 7   
HELX_LH_PP_P2 HELX_LH_PP_P CYS A   8 ? ILE A   9 ? CYS A 8   ILE A 9   
TURN_TY1_P2   TURN_TY1_P   PRO A  10 ? GLY A  11 ? PRO A 10  GLY A 11  
BEND1         BEND         SER A  12 ? SER A  12 ? SER A 12  SER A 12  
TURN_TY1_P3   TURN_TY1_P   PRO A  14 ? PHE A  15 ? PRO A 14  PHE A 15  
STRN2         STRN         GLN A  16 ? LYS A  21 ? GLN A 16  LYS A 21  
TURN_TY1_P4   TURN_TY1_P   HIS A  22 ? GLY A  23 ? HIS A 22  GLY A 23  
STRN3         STRN         GLN A  24 ? ASP A  33 ? GLN A 24  ASP A 33  
TURN_TY1_P5   TURN_TY1_P   ARG A  34 ? LYS A  35 ? ARG A 34  LYS A 35  
STRN4         STRN         TRP A  36 ? THR A  39 ? TRP A 36  THR A 39  
HELX_RH_3T_P1 HELX_RH_3T_P ALA A  41 ? CYS A  43 ? ALA A 41  CYS A 43  
BEND2         BEND         LYS A  45 ? ASP A  46 ? LYS A 45  ASP A 46  
STRN5         STRN         ARG A  49 ? LEU A  52 ? ARG A 49  LEU A 52  
BEND3         BEND         GLY A  53 ? GLY A  53 ? GLY A 53  GLY A 53  
BEND4         BEND         TYR A  55 ? TYR A  55 ? TYR A 55  TYR A 55  
STRN6         STRN         ASN A  56 ? ASN A  56 ? ASN A 56  ASN A 56  
TURN_TY1_P6   TURN_TY1_P   LEU A  57 ? LYS A  58 ? LEU A 57  LYS A 58  
BEND5         BEND         THR A  59 ? THR A  59 ? THR A 59  THR A 59  
BEND6         BEND         GLY A  62 ? GLY A  62 ? GLY A 62  GLY A 62  
STRN7         STRN         GLN A  65 ? ARG A  67 ? GLN A 65  ARG A 67  
STRN8         STRN         VAL A  69 ? VAL A  74 ? VAL A 69  VAL A 74  
TURN_TY1_P7   TURN_TY1_P   PRO A  76 ? GLY A  77 ? PRO A 76  GLY A 77  
STRN9         STRN         ASN A  79 ? ASN A  79 ? ASN A 79  ASN A 79  
TURN_TY1_P8   TURN_TY1_P   SER A  80 ? GLN A  83 ? SER A 80  GLN A 83  
STRN10        STRN         ASP A  84 ? ASP A  84 ? ASP A 84  ASP A 84  
TURN_TY1_P9   TURN_TY1_P   LYS A  85 ? LYS A  85 ? LYS A 85  LYS A 85  
STRN11        STRN         MET A  88 ? LEU A  92 ? MET A 88  LEU A 92  
BEND7         BEND         ASP A  93 ? GLU A  94 ? ASP A 93  GLU A 94  
STRN12        STRN         ASN A  99 ? ASN A  99 ? ASN A 99  ASN A 99  
TURN_TY1_P10  TURN_TY1_P   SER A 100 ? ASN A 101 ? SER A 100 ASN A 101 
STRN13        STRN         VAL A 102 ? VAL A 102 ? VAL A 102 VAL A 102 
HELX_LH_PP_P3 HELX_LH_PP_P GLY A 106 ? GLY A 106 ? GLY A 106 GLY A 106 
STRN14        STRN         LEU A 107 ? LEU A 107 ? LEU A 107 LEU A 107 
HELX_LH_PP_P4 HELX_LH_PP_P ALA A 108 ? ALA A 108 ? ALA A 108 ALA A 108 
BEND8         BEND         THR A 109 ? GLN A 110 ? THR A 109 GLN A 110 
HELX_LH_PP_P5 HELX_LH_PP_P CYS A 111 ? ALA A 113 ? CYS A 111 ALA A 113 
TURN_TY1_P11  TURN_TY1_P   PRO A 114 ? GLY A 115 ? PRO A 114 GLY A 115 
STRN15        STRN         LYS A 117 ? GLY A 122 ? LYS A 117 GLY A 122 
BEND9         BEND         TRP A 123 ? GLY A 124 ? TRP A 123 GLY A 124 
BEND10        BEND         VAL A 126 ? LYS A 130 ? VAL A 126 LYS A 130 
BEND11        BEND         LYS A 135 ? LYS A 135 ? LYS A 135 LYS A 135 
STRN16        STRN         LYS A 136 ? LYS A 136 ? LYS A 136 LYS A 136 
STRN17        STRN         GLN A 138 ? ILE A 145 ? GLN A 138 ILE A 145 
HELX_RH_AL_P1 HELX_RH_AL_P GLN A 147 ? ARG A 153 ? GLN A 147 ARG A 153 
TURN_TY1_P12  TURN_TY1_P   TYR A 154 ? GLY A 156 ? TYR A 154 GLY A 156 
TURN_TY1_P13  TURN_TY1_P   GLU A 160 ? ASN A 161 ? GLU A 160 ASN A 161 
STRN18        STRN         MET A 162 ? GLY A 166 ? MET A 162 GLY A 166 
TURN_TY1_P14  TURN_TY1_P   GLU A 168 ? GLN A 169 ? GLU A 168 GLN A 169 
BEND12        BEND         GLY A 170 ? GLY A 171 ? GLY A 170 GLY A 171 
TURN_TY1_P15  TURN_TY1_P   GLN A 176 ? GLY A 177 ? GLN A 176 GLY A 177 
TURN_TY1_P16  TURN_TY1_P   SER A 179 ? GLY A 180 ? SER A 179 GLY A 180 
STRN19        STRN         PRO A 182 ? CYS A 185 ? PRO A 182 CYS A 185 
TURN_TY1_P17  TURN_TY1_P   GLU A 186 ? GLY A 187 ? GLU A 186 GLY A 187 
STRN20        STRN         MET A 188 ? TRP A 195 ? MET A 188 TRP A 195 
BEND13        BEND         PRO A 198 ? ILE A 199 ? PRO A 198 ILE A 199 
TURN_TY1_P18  TURN_TY1_P   CYS A 200 ? ALA A 201 ? CYS A 200 ALA A 201 
TURN_TY1_P19  TURN_TY1_P   ARG A 203 ? GLY A 204 ? ARG A 203 GLY A 204 
STRN21        STRN         GLY A 207 ? ASN A 211 ? GLY A 207 ASN A 211 
HELX_RH_3T_P2 HELX_RH_3T_P VAL A 212 ? LYS A 214 ? VAL A 212 LYS A 214 
BEND14        BEND         ALA A 215 ? ALA A 215 ? ALA A 215 ALA A 215 
HELX_RH_AL_P2 HELX_RH_AL_P ILE A 216 ? ARG A 224 ? ILE A 216 ARG A 224 
TURN_TY1_P20  TURN_TY1_P   ASP A 225 ? ASP A 225 ? ASP A 225 ASP A 225 
# 
