# Supplementary material for: FlatProt: 2D visualization eases protein structure comparison
Source: BMC Bioinformatics. 2025 Aug 13;26:210. doi: 10.1186/s12859-025-06233-x (PMC12344939; doi:10.1186/s12859-025-06233-x)
Supplement: Supplementary file 1 — Supplementary Material 1 [file 12859_2025_6233_MOESM1_ESM.zip › KLK/structures/Alligator_sinensis_GeneID=102374953.cif]

data_Alligator_sinensis_GeneID=102374953
# 
_entry.id   ? 
# 
_entity.id                         1      
_entity.type                       polymer 
_entity.pdbx_description           polymer-1 
_entity.formula_weight             20895.2 
_entity.pdbx_number_of_molecules        1 
# 
loop_
_struct_sheet.id 
_struct_sheet.number_strands 
A 2 
B 1 
C 2 
D 2 
E 7 
# 
loop_
_struct_conf_type.id 
_struct_conf_type.criteria 
TURN_TY1_P   DSSP 
STRN         DSSP 
BEND         DSSP 
HELX_LH_PP_P DSSP 
HELX_RH_AL_P DSSP 
HELX_RH_3T_P DSSP 
# 
_struct_asym.id          A 
_struct_asym.entity_id   1 
# 
_software.pdbx_ordinal     1 
_software.name             dssp 
_software.version          4.4.10 
_software.date             ? 
_software.classification   'model annotation' 
# 
_entity_poly.entity_id                      1 
_entity_poly.type                           polypeptide(L) 
_entity_poly.nstd_linkage                   n 
_entity_poly.nstd_monomer                   n 
_entity_poly.pdbx_seq_one_letter_code       
;MALSFTGSSKISVVLGAHNVRKPEANSQKIDVRHQIVHPKYRRKTKHNDIMLLQLIQKAKLNDQGQLIGLPAEAVQPGTV
CRVSGWEGRSLWNWKSLNVLLEVDLPVRRDRVCEKAFYTYAARVQMCAGDSSSKKSAFRVDSEGALVCNGTAHGILSYGP
RRRTFPQVFAKVSSFIPWIESELKKL
;
_entity_poly.pdbx_seq_one_letter_code_can   
;MALSFTGSSKISVVLGAHNVRKPEANSQKIDVRHQIVHPKYRRKTKHNDIMLLQLIQKAKLNDQGQLIGLPAEAVQPGTV
CRVSGWEGRSLWNWKSLNVLLEVDLPVRRDRVCEKAFYTYAARVQMCAGDSSSKKSAFRVDSEGALVCNGTAHGILSYGP
RRRTFPQVFAKVSSFIPWIESELKKL
;
_entity_poly.pdbx_strand_id                 A 
# 
loop_
_dssp_struct_summary.entry_id 
_dssp_struct_summary.label_comp_id 
_dssp_struct_summary.label_asym_id 
_dssp_struct_summary.label_seq_id 
_dssp_struct_summary.secondary_structure 
_dssp_struct_summary.ss_bridge 
_dssp_struct_summary.helix_3_10 
_dssp_struct_summary.helix_alpha 
_dssp_struct_summary.helix_pi 
_dssp_struct_summary.helix_pp 
_dssp_struct_summary.bend 
_dssp_struct_summary.chirality 
_dssp_struct_summary.sheet 
_dssp_struct_summary.strand 
_dssp_struct_summary.ladder_1 
_dssp_struct_summary.ladder_2 
_dssp_struct_summary.accessibility 
_dssp_struct_summary.TCO 
_dssp_struct_summary.kappa 
_dssp_struct_summary.alpha 
_dssp_struct_summary.phi 
_dssp_struct_summary.psi 
_dssp_struct_summary.x_ca 
_dssp_struct_summary.y_ca 
_dssp_struct_summary.z_ca 
Alligator_sinensis_GeneID=102374953 MET A 1   . . . . . . . . . . . . ? .      .     .      .      88.1   6.7   -5.1  0.7   
Alligator_sinensis_GeneID=102374953 ALA A 2   . . . . . . . - . . . . ? -0.923 .     -116.9 -62.8  85.8   5.1   -7.6  3.4   
Alligator_sinensis_GeneID=102374953 LEU A 3   . . . . . . . + . . . . ? -0.565 41.9  176.4  -17.0  54.7   8.2   -7.6  5.7   
Alligator_sinensis_GeneID=102374953 SER A 4   . . . . . . . - . . . . ? -0.986 26.3  -149.9 -71.1  67.4   9.2   -11.3 5.4   
Alligator_sinensis_GeneID=102374953 PHE A 5   . . . . . . . + . . . . ? -0.817 31.3  164.4  -21.0  52.6   12.3  -10.4 7.6   
Alligator_sinensis_GeneID=102374953 THR A 6   . . > . . . . - . . . . ? -0.975 54.6  -84.7  -90.4  76.1   14.5  -13.1 6.2   
Alligator_sinensis_GeneID=102374953 GLY A 7   T . 3 . . . S - . . . . ? 0.435  84.8  -23.3  64.0   83.8   17.9  -11.8 7.4   
Alligator_sinensis_GeneID=102374953 SER A 8   T . 3 . . . . + . . . . ? 0.310  69.5  167.7  68.3   29.2   20.1  -9.2  5.7   
Alligator_sinensis_GeneID=102374953 SER A 9   . . < . . . . - . . . . ? -0.790 41.6  -120.9 -79.0  114.2  18.9  -9.3  2.1   
Alligator_sinensis_GeneID=102374953 LYS A 10  . . . . . . . - . . . . ? -0.707 32.6  -150.1 -40.0  107.2  20.3  -6.3  0.2   
Alligator_sinensis_GeneID=102374953 ILE A 11  . . . . . . . - . . . . ? -0.902 15.0  -172.1 -89.6  133.3  17.1  -4.6  -1.0  
Alligator_sinensis_GeneID=102374953 SER A 12  E . . . . . . - A A A . ? -0.944 15.6  -139.2 -122.6 147.2  17.1  -2.6  -4.3  
Alligator_sinensis_GeneID=102374953 VAL A 13  E . . . . . . - A A A . ? -0.937 9.6   -155.0 -103.1 127.1  14.4  -0.4  -5.8  
Alligator_sinensis_GeneID=102374953 VAL A 14  E . . . . . . - A A A . ? -0.960 13.6  -167.7 -102.7 117.8  13.7  -0.5  -9.5  
Alligator_sinensis_GeneID=102374953 LEU A 15  E . . . . . . + A A A . ? -0.856 64.8  17.0   -104.8 136.6  12.1  2.8   -10.8 
Alligator_sinensis_GeneID=102374953 GLY A 16  S . . . . . S + . . . . ? 0.696  83.4  145.7  86.0   18.0   10.6  3.2   -14.3 
Alligator_sinensis_GeneID=102374953 ALA A 17  . . . . . . . + . . . . ? -0.791 23.3  165.6  -97.0  129.3  10.2  -0.6  -15.0 
Alligator_sinensis_GeneID=102374953 HIS A 18  S . . . . . S + . . . . ? 0.718  84.9  34.8   -98.2  -44.2  7.2   -1.9  -17.0 
Alligator_sinensis_GeneID=102374953 ASN A 19  B . > . . . S - B C B . ? -0.961 72.8  -160.0 -110.1 112.7  8.8   -5.3  -17.6 
Alligator_sinensis_GeneID=102374953 VAL A 20  T . 3 . . . S + . . . . ? 0.649  88.9  51.5   -76.6  -4.7   10.9  -6.4  -14.6 
Alligator_sinensis_GeneID=102374953 ARG A 21  T . 3 . . . S + . . . . ? 0.582  101.7 70.0   -104.1 -13.1  12.9  -9.0  -16.6 
Alligator_sinensis_GeneID=102374953 LYS A 22  S . < . . . S - . . . . ? -0.927 84.0  -121.4 -114.3 129.3  13.9  -6.6  -19.4 
Alligator_sinensis_GeneID=102374953 PRO A 23  . . . . . . . - . . . . ? -0.477 31.4  -160.4 -61.5  133.2  16.3  -3.8  -19.1 
Alligator_sinensis_GeneID=102374953 GLU A 24  . . > . . . . - . . . . ? -0.947 26.3  -118.6 -122.4 135.6  14.4  -0.6  -20.1 
Alligator_sinensis_GeneID=102374953 ALA A 25  T . 3 . . . S + . . . . ? 0.852  114.0 35.0   -45.5  -24.7  16.2  2.7   -21.2 
Alligator_sinensis_GeneID=102374953 ASN A 26  T . 3 . . . S + . . . . ? 0.409  90.0  115.1  -119.7 5.8    14.7  4.6   -18.3 
Alligator_sinensis_GeneID=102374953 SER A 27  . . < . . . . - . . . . ? -0.499 45.4  -165.4 -80.9  140.6  14.8  2.0   -15.7 
Alligator_sinensis_GeneID=102374953 GLN A 28  E . . . . . . - A B A . ? -1.000 12.5  -153.1 -129.7 133.7  17.0  2.5   -12.7 
Alligator_sinensis_GeneID=102374953 LYS A 29  E . . . . . . - A B A . ? -0.953 20.1  -179.2 -104.8 120.8  18.2  0.2   -10.0 
Alligator_sinensis_GeneID=102374953 ILE A 30  E . . . . . . - A B A . ? -0.983 22.4  -128.9 -125.3 131.8  19.0  1.8   -6.7  
Alligator_sinensis_GeneID=102374953 ASP A 31  E . . . . . . - A B A . ? -0.356 25.6  -117.3 -75.5  151.8  20.2  0.1   -3.6  
Alligator_sinensis_GeneID=102374953 VAL A 32  E . . . . . . - C D C . ? -0.806 22.6  -172.5 -94.4  123.8  18.5  0.8   -0.3  
Alligator_sinensis_GeneID=102374953 ARG A 33  E . . . . . S + C D . . ? 0.903  72.4  17.6   -76.1  -51.9  20.6  2.5   2.4   
Alligator_sinensis_GeneID=102374953 HIS A 34  E . . . . . . - C D C . ? -0.981 56.0  -158.3 -130.0 138.7  18.1  2.1   5.3   
Alligator_sinensis_GeneID=102374953 GLN A 35  E . . . . . . - C D C . ? -0.980 16.6  -169.9 -109.3 115.2  15.1  0.1   6.0   
Alligator_sinensis_GeneID=102374953 ILE A 36  E . . . . . . - C D C . ? -0.868 2.3   -164.3 -113.8 107.1  12.9  1.7   8.6   
Alligator_sinensis_GeneID=102374953 VAL A 37  E . . . . . . - C D C . ? -0.582 37.3  -97.2  -87.9  139.1  10.1  -0.4  9.9   
Alligator_sinensis_GeneID=102374953 HIS A 38  . . > . . . . - . . . . ? -0.403 32.7  -136.2 -54.7  125.2  7.3   1.2   11.8  
Alligator_sinensis_GeneID=102374953 PRO A 39  T . 3 . . . S + . . . . ? 0.731  103.1 50.7   -61.2  -20.7  8.3   0.7   15.5  
Alligator_sinensis_GeneID=102374953 LYS A 40  T . 3 . . . S + . . . . ? 0.149  78.4  139.9  -104.2 16.4   4.8   -0.3  16.4  
Alligator_sinensis_GeneID=102374953 TYR A 41  . . < . . . . - . . . . ? -0.473 35.8  -160.3 -61.7  131.9  4.4   -2.9  13.6  
Alligator_sinensis_GeneID=102374953 ARG A 42  B . . > > . . - D F D . ? -0.950 11.5  -161.6 -118.4 123.0  2.5   -6.0  14.9  
Alligator_sinensis_GeneID=102374953 ARG A 43  T . . 4 5 . S + . . . . ? 0.873  89.3  50.3   -71.5  -37.5  2.9   -9.2  12.9  
Alligator_sinensis_GeneID=102374953 LYS A 44  T . . 4 5 . S + . . . . ? 0.918  125.2 25.5   -70.1  -41.5  -0.2  -10.9 14.3  
Alligator_sinensis_GeneID=102374953 THR A 45  T . . 4 5 . S - . . . . ? 0.593  96.1  -132.8 -100.7 -12.3  -2.6  -8.1  13.7  
Alligator_sinensis_GeneID=102374953 LYS A 46  T . > < 5 . . + . . . . ? 0.727  48.2  161.9  63.7   22.9   -0.7  -6.5  10.9  
Alligator_sinensis_GeneID=102374953 HIS A 47  B . 3 . < . . + D G D . ? -0.494 62.3  14.7   -69.9  143.5  -1.1  -3.1  12.6  
Alligator_sinensis_GeneID=102374953 ASN A 48  T . 3 . . . S + . . . . ? 0.882  78.2  176.4  57.4   37.7   1.2   -0.3  11.4  
Alligator_sinensis_GeneID=102374953 ASP A 49  . . < . . . . + . . . . ? -0.588 36.1  108.5  -74.6  78.0   2.1   -2.4  8.4   
Alligator_sinensis_GeneID=102374953 ILE A 50  . . . . . . . - . . . . ? -0.982 40.5  -177.1 -151.7 150.3  4.4   0.3   6.7   
Alligator_sinensis_GeneID=102374953 MET A 51  E . . . . . . - C E C . ? -0.990 18.4  -135.5 -149.9 146.1  8.1   0.9   6.1   
Alligator_sinensis_GeneID=102374953 LEU A 52  E . . . . . . - C E C . ? -0.886 14.0  -154.4 -101.6 137.7  10.3  3.6   4.7   
Alligator_sinensis_GeneID=102374953 LEU A 53  E . . . . . . - C E C . ? -0.971 3.5   -154.4 -113.0 124.3  13.1  2.9   2.3   
Alligator_sinensis_GeneID=102374953 GLN A 54  E . . . . . . - C E C . ? -0.872 15.5  -139.3 -98.2  124.6  16.0  5.2   2.1   
Alligator_sinensis_GeneID=102374953 LEU A 55  E . . . . . . - C E C . ? -0.408 11.1  -132.9 -81.2  148.4  17.8  5.1   -1.2  
Alligator_sinensis_GeneID=102374953 ILE A 56  S . . . . . S + . . . . ? 0.758  93.1  17.7   -71.3  -27.6  21.7  5.3   -1.4  
Alligator_sinensis_GeneID=102374953 GLN A 57  S . . . . . S - . . . . ? -0.971 95.8  -86.2  -139.6 159.8  21.3  7.9   -4.1  
Alligator_sinensis_GeneID=102374953 LYS A 58  . . . . . . . - . . . . ? -0.376 46.2  -117.7 -65.0  136.1  18.6  10.2  -5.5  
Alligator_sinensis_GeneID=102374953 ALA A 59  . . . . . . . - . . . . ? -0.540 21.5  -121.5 -73.5  138.9  16.4  8.7   -8.0  
Alligator_sinensis_GeneID=102374953 LYS A 60  . . . . . . . - . . . . ? -0.805 31.6  -146.1 -79.2  110.8  16.4  10.3  -11.5 
Alligator_sinensis_GeneID=102374953 LEU A 61  . . . . . . . + . . . . ? -0.593 34.1  139.2  -84.7  139.9  12.8  11.4  -12.1 
Alligator_sinensis_GeneID=102374953 ASN A 62  . . . . . . . - . . . . ? -0.816 68.6  -64.1  -155.8 -168.1 11.3  11.3  -15.6 
Alligator_sinensis_GeneID=102374953 ASP A 63  S . . . . . S + . . . . ? 0.749  135.3 41.2   -65.0  -13.8  8.2   10.4  -17.5 
Alligator_sinensis_GeneID=102374953 GLN A 64  S . . . . . S + . . . . ? 0.612  119.5 43.5   -110.0 -16.2  8.6   6.8   -16.4 
Alligator_sinensis_GeneID=102374953 GLY A 65  S . . . . . S + . . . . ? -0.864 74.0  150.6  -134.9 98.2   9.6   7.4   -12.8 
Alligator_sinensis_GeneID=102374953 GLN A 66  . . . . . . . - . . . . ? -0.822 42.9  -103.4 -125.6 163.9  7.7   10.1  -10.9 
Alligator_sinensis_GeneID=102374953 LEU A 67  . . . . . . . - . . . . ? -0.521 25.6  -145.1 -81.4  152.7  6.7   10.9  -7.4  
Alligator_sinensis_GeneID=102374953 ILE A 68  . . . . . . . - . . . . ? -0.945 22.1  -119.2 -118.5 133.7  3.2   10.3  -6.0  
Alligator_sinensis_GeneID=102374953 GLY A 69  B . . . . > . - E H E . ? -0.318 20.4  -115.1 -69.4  160.5  1.8   12.7  -3.4  
Alligator_sinensis_GeneID=102374953 LEU A 70  P . . . . P . - . . . . ? -0.772 39.0  -103.7 -93.8  137.1  0.7   11.8  0.1   
Alligator_sinensis_GeneID=102374953 PRO A 71  P . . . . < . - . . . . ? -0.348 25.4  -168.9 -63.9  144.9  -3.0  12.2  0.9   
Alligator_sinensis_GeneID=102374953 ALA A 72  S . . . . . S + . . . . ? 0.659  75.2  28.0   -97.1  -29.2  -4.2  15.2  3.0   
Alligator_sinensis_GeneID=102374953 GLU A 73  S . . . . . S - . . . . ? -0.887 91.3  -88.3  -132.2 167.4  -7.7  13.8  3.5   
Alligator_sinensis_GeneID=102374953 ALA A 74  P . . . . > . - . . . . ? -0.377 39.9  -120.8 -72.2  145.9  -9.5  10.5  3.7   
Alligator_sinensis_GeneID=102374953 VAL A 75  P . . . . P . - . . . . ? -0.727 30.0  -121.7 -89.3  134.2  -10.8 8.9   0.6   
Alligator_sinensis_GeneID=102374953 GLN A 76  P . > . . P . - . . . . ? -0.526 30.2  -96.5  -78.7  143.1  -14.6 8.3   0.6   
Alligator_sinensis_GeneID=102374953 PRO A 77  T . 3 . . < S + . . . . ? -0.326 111.3 37.6   -54.4  136.8  -16.2 4.8   0.1   
Alligator_sinensis_GeneID=102374953 GLY A 78  T . 3 . . . S + . . . . ? 0.132  80.8  133.4  104.3  -19.6  -17.1 4.2   -3.5  
Alligator_sinensis_GeneID=102374953 THR A 79  . . < . . . . - . . . . ? -0.507 56.2  -131.8 -64.5  131.0  -14.1 6.0   -4.9  
Alligator_sinensis_GeneID=102374953 VAL A 80  E . . . . . . - E I F . ? -0.751 30.5  -176.0 -90.0  120.8  -12.5 3.9   -7.6  
Alligator_sinensis_GeneID=102374953 CYS A 81  E . . . . . . - E I F . ? -0.758 19.7  -123.8 -116.1 159.4  -8.7  3.6   -7.0  
Alligator_sinensis_GeneID=102374953 ARG A 82  E . . . . . . - E I F G ? -0.872 19.8  -173.4 -108.5 138.2  -6.0  2.0   -9.1  
Alligator_sinensis_GeneID=102374953 VAL A 83  E . . . . . . - E I F . ? -0.985 8.4   -157.5 -127.3 137.8  -3.5  -0.6  -7.9  
Alligator_sinensis_GeneID=102374953 SER A 84  E . . . . . . + E I F . ? -0.881 19.0  155.8  -119.3 142.8  -0.5  -1.9  -10.0 
Alligator_sinensis_GeneID=102374953 GLY A 85  E . . . . . . - E I F . ? -0.984 41.7  -132.5 -162.6 162.0  1.4   -5.2  -9.7  
Alligator_sinensis_GeneID=102374953 TRP A 86  E . . . . . S + E I . . ? 0.321  72.3  95.3   -106.0 11.3   3.7   -7.7  -11.7 
Alligator_sinensis_GeneID=102374953 GLU A 87  E . . . . . . - E I F . ? -0.935 63.7  -11.8  -126.2 148.9  1.9   -11.1 -10.7 
Alligator_sinensis_GeneID=102374953 GLY A 88  . . . . . . . - . . . . ? 0.846  24.1  -146.2 79.6   136.7  -0.7  -13.6 -12.0 
Alligator_sinensis_GeneID=102374953 ARG A 89  S . . . . . S + . . . . ? 0.636  93.4  1.7    -75.8  -20.7  -3.5  -14.2 -14.6 
Alligator_sinensis_GeneID=102374953 SER A 90  S . . . . . S - . . . . ? -0.980 72.3  -106.1 -173.5 146.7  -5.4  -16.3 -12.0 
Alligator_sinensis_GeneID=102374953 LEU A 91  S . . . . . S + . . . . ? 0.781  124.2 43.7   -45.6  -19.5  -5.4  -17.6 -8.3  
Alligator_sinensis_GeneID=102374953 TRP A 92  S . . . . . S + . . . . ? 0.606  107.1 59.2   -113.4 -16.8  -4.6  -21.0 -9.9  
Alligator_sinensis_GeneID=102374953 ASN A 93  . . . . . . . - . . . . ? -0.937 62.5  -176.4 -114.9 93.2   -1.9  -19.9 -12.4 
Alligator_sinensis_GeneID=102374953 TRP A 94  . . . . . . . + . . . . ? -0.040 25.7  148.1  -80.2  34.4   0.9   -18.3 -10.5 
Alligator_sinensis_GeneID=102374953 LYS A 95  . . . . . . . - . . . . ? -0.568 51.3  -125.8 -74.6  109.9  2.9   -17.4 -13.5 
Alligator_sinensis_GeneID=102374953 SER A 96  E . . . . . . - E J F . ? -0.569 20.2  -138.0 -48.4  116.5  4.7   -14.1 -12.6 
Alligator_sinensis_GeneID=102374953 LEU A 97  E . . . . . . - E J . . ? -0.759 5.0   -153.4 -78.0  126.4  3.9   -11.6 -15.3 
Alligator_sinensis_GeneID=102374953 ASN A 98  E . . . . . S + E J . . ? 0.538  75.7  81.6   -75.1  -4.8   7.0   -9.7  -16.2 
Alligator_sinensis_GeneID=102374953 VAL A 99  E . . . . . S - E J B . ? -0.820 88.4  -113.1 -111.3 135.7  4.7   -6.9  -17.2 
Alligator_sinensis_GeneID=102374953 LEU A 100 E . . . . . . - E J . . ? -0.468 37.2  -169.7 -64.0  131.0  3.2   -4.4  -14.9 
Alligator_sinensis_GeneID=102374953 LEU A 101 E . . . . . . - E J F . ? -0.850 6.8   -153.5 -122.9 160.1  -0.6  -4.7  -14.6 
Alligator_sinensis_GeneID=102374953 GLU A 102 E . . . . . . - E J F . ? -0.958 7.5   -172.9 -133.6 152.5  -3.3  -2.5  -13.1 
Alligator_sinensis_GeneID=102374953 VAL A 103 E . . . . . . - E J F . ? -0.992 23.1  -123.8 -144.1 148.5  -6.7  -3.0  -11.7 
Alligator_sinensis_GeneID=102374953 ASP A 104 E . . . . . . - E J F . ? -0.805 28.5  -178.6 -92.4  130.4  -9.5  -0.7  -10.4 
Alligator_sinensis_GeneID=102374953 LEU A 105 E . . . . . . - E J F . ? -0.995 20.1  -135.5 -129.2 127.4  -10.7 -1.2  -6.9  
Alligator_sinensis_GeneID=102374953 PRO A 106 E . . . . . . - E J F . ? -0.623 26.2  -114.8 -78.1  140.3  -13.5 0.7   -5.2  
Alligator_sinensis_GeneID=102374953 VAL A 107 E . . . . . . - E J H . ? -0.530 37.9  -154.8 -68.9  138.1  -13.0 1.8   -1.6  
Alligator_sinensis_GeneID=102374953 ARG A 108 E . . . . . . - E J H . ? -0.691 22.0  -87.4  -117.6 164.4  -15.4 0.1   0.8   
Alligator_sinensis_GeneID=102374953 ARG A 109 . . > > . . . - . . . . ? -0.421 36.1  -121.4 -67.2  145.8  -16.9 0.8   4.1   
Alligator_sinensis_GeneID=102374953 ASP A 110 H . 3 > . . S + . . . . ? 0.825  108.5 70.3   -56.7  -30.4  -14.9 -0.2  7.1   
Alligator_sinensis_GeneID=102374953 ARG A 111 H . 3 > . . S + . . . . ? 0.821  90.7  60.4   -61.7  -31.7  -17.8 -2.5  8.2   
Alligator_sinensis_GeneID=102374953 VAL A 112 H . < > . . S + . . . . ? 0.953  111.9 37.7   -59.9  -47.7  -17.1 -4.8  5.3   
Alligator_sinensis_GeneID=102374953 CYS A 113 H . . X . . S + . . . . ? 0.853  111.3 59.3   -75.8  -34.1  -13.6 -5.6  6.5   
Alligator_sinensis_GeneID=102374953 GLU A 114 H . . < . . S + . . . . ? 0.874  107.3 48.3   -61.5  -34.9  -14.6 -5.5  10.2  
Alligator_sinensis_GeneID=102374953 LYS A 115 H . . < . . S + . . . . ? 0.850  117.8 40.4   -74.1  -29.0  -16.9 -8.3  9.5   
Alligator_sinensis_GeneID=102374953 ALA A 116 H . . < . . S + . . . . ? 0.787  120.2 40.1   -90.9  -29.9  -14.4 -10.3 7.6   
Alligator_sinensis_GeneID=102374953 PHE A 117 . . > < . . . - . . . . ? -0.937 55.7  -163.4 -132.9 115.4  -11.3 -9.6  9.9   
Alligator_sinensis_GeneID=102374953 TYR A 118 T . 3 . . . S + . . . . ? 0.761  96.0  53.8   -66.8  -19.7  -11.4 -9.6  13.7  
Alligator_sinensis_GeneID=102374953 THR A 119 T . 3 . . . S + . . . . ? 0.407  80.0  127.6  -96.1  2.1    -8.0  -7.8  13.7  
Alligator_sinensis_GeneID=102374953 TYR A 120 . . < . . . . - . . . . ? -0.404 40.3  -166.3 -66.4  132.1  -9.1  -4.9  11.4  
Alligator_sinensis_GeneID=102374953 ALA A 121 . . > > . . . - . . . . ? -0.932 12.3  -163.9 -125.5 113.3  -8.5  -1.4  12.7  
Alligator_sinensis_GeneID=102374953 ALA A 122 T . 3 4 . . S + . . . . ? 0.719  87.4  65.9   -66.9  -21.4  -10.3 1.4   10.9  
Alligator_sinensis_GeneID=102374953 ARG A 123 T . 3 4 . . S + . . . . ? 0.833  121.3 14.6   -70.1  -32.9  -8.0  4.0   12.4  
Alligator_sinensis_GeneID=102374953 VAL A 124 T . < 4 . . S + . . . . ? 0.394  123.3 61.8   -125.3 2.4    -4.9  2.7   10.6  
Alligator_sinensis_GeneID=102374953 GLN A 125 E . . < . . . - E K . I ? -0.876 56.1  -160.2 -133.2 158.4  -6.4  0.5   7.9   
Alligator_sinensis_GeneID=102374953 MET A 126 E . . . . . . - E K . I ? -0.951 14.8  -129.7 -137.9 160.6  -8.8  0.8   4.9   
Alligator_sinensis_GeneID=102374953 CYS A 127 E . . . . . . + E K H I ? -0.924 27.3  166.4  -117.1 131.2  -10.9 -1.6  2.8   
Alligator_sinensis_GeneID=102374953 ALA A 128 E . . . . . . + E K H I ? -0.984 24.7  76.9   -143.8 147.5  -11.0 -1.9  -1.0  
Alligator_sinensis_GeneID=102374953 GLY A 129 . . . . . . . - . . . . ? -0.551 61.5  -93.5  133.7  155.5  -12.4 -4.4  -3.5  
Alligator_sinensis_GeneID=102374953 ASP A 130 . . > . . . . - . . . . ? -0.771 25.2  -124.6 -103.1 154.5  -15.6 -5.5  -5.2  
Alligator_sinensis_GeneID=102374953 SER A 131 T . 3 . . . S + . . . . ? 0.643  103.3 77.3   -66.7  -19.7  -18.0 -8.3  -4.1  
Alligator_sinensis_GeneID=102374953 SER A 132 T . 3 . . . S - . . . . ? 0.797  86.6  -152.1 -66.2  -18.6  -17.6 -9.9  -7.6  
Alligator_sinensis_GeneID=102374953 SER A 133 . . < . . . . + . . . . ? 0.841  59.5  119.5  54.7   33.5   -14.2 -11.2 -6.4  
Alligator_sinensis_GeneID=102374953 LYS A 134 . . . . . . . + . . . . ? 0.715  68.3  39.3   -97.3  -23.6  -13.0 -11.2 -9.9  
Alligator_sinensis_GeneID=102374953 LYS A 135 . . . . . . . + . . . . ? -0.969 66.2  150.2  -132.4 136.2  -10.1 -8.7  -9.5  
Alligator_sinensis_GeneID=102374953 SER A 136 . . . . . . . - . . . . ? -0.977 55.6  -107.6 -153.6 158.5  -7.6  -8.2  -6.7  
Alligator_sinensis_GeneID=102374953 ALA A 137 . . . . . . . - . . . . ? -0.859 59.4  -177.5 -81.5  79.4   -4.2  -7.1  -5.8  
Alligator_sinensis_GeneID=102374953 PHE A 138 . . . . . . . - . . . . ? -0.980 40.6  -36.0  -91.5  139.5  -3.1  -10.8 -5.2  
Alligator_sinensis_GeneID=102374953 ARG A 139 S . . . . . S + . . . . ? 0.544  77.6  131.9  22.9   74.5   0.4   -12.2 -3.9  
Alligator_sinensis_GeneID=102374953 VAL A 140 S . . . . . S - . . . . ? -0.807 84.9  -70.5  -135.3 108.2  3.2   -10.1 -5.3  
Alligator_sinensis_GeneID=102374953 ASP A 141 S . . . . . S - . . . . ? -0.022 76.0  -102.6 20.8   48.8   5.9   -8.8  -3.0  
Alligator_sinensis_GeneID=102374953 SER A 142 S . . . . . S + . . . . ? -0.305 84.1  115.1  31.3   62.2   3.3   -6.4  -1.4  
Alligator_sinensis_GeneID=102374953 GLU A 143 . . . . . . . + . . . . ? 0.179  27.2  126.4  -140.9 20.0   4.1   -2.8  -2.8  
Alligator_sinensis_GeneID=102374953 GLY A 144 . . . . . . . - . . . . ? -0.767 49.7  -143.6 -87.6  122.9  1.1   -1.6  -4.8  
Alligator_sinensis_GeneID=102374953 ALA A 145 E . . . . . . - E L . J ? -0.737 14.3  -126.0 -70.9  123.4  -0.1  1.7   -3.7  
Alligator_sinensis_GeneID=102374953 LEU A 146 E . . . . . . - E L . J ? -0.848 35.3  -163.7 -70.1  106.0  -3.8  2.2   -3.8  
Alligator_sinensis_GeneID=102374953 VAL A 147 E . . . . . . + E L G J ? -0.869 13.1  180.0  -105.6 120.6  -3.8  5.4   -5.8  
Alligator_sinensis_GeneID=102374953 CYS A 148 E . > . . . S - E L . J ? -0.982 71.8  -14.9  -120.2 125.3  -6.9  7.6   -5.9  
Alligator_sinensis_GeneID=102374953 ASN A 149 T . 3 . . . S - . . . . ? 0.900  130.7 -50.8  51.8   35.0   -7.1  10.8  -7.9  
Alligator_sinensis_GeneID=102374953 GLY A 150 T . 3 . . . S + . . . . ? 0.559  118.9 103.2  87.8   7.5    -3.3  10.8  -8.3  
Alligator_sinensis_GeneID=102374953 THR A 151 E . < . . . S - E M E J ? -0.947 73.9  -115.4 -126.0 148.8  -2.5  10.3  -4.6  
Alligator_sinensis_GeneID=102374953 ALA A 152 E . . . . . . + E M . J ? -0.716 40.9  158.8  -86.4  113.7  -1.4  7.3   -2.6  
Alligator_sinensis_GeneID=102374953 HIS A 153 E . . . . . . + E M . . ? 0.646  59.3  26.0   -108.4 -20.2  -4.1  6.4   -0.1  
Alligator_sinensis_GeneID=102374953 GLY A 154 E . . . . . . - E M K J ? -0.976 52.7  -149.8 -147.7 150.9  -3.3  2.8   0.7   
Alligator_sinensis_GeneID=102374953 ILE A 155 E . . . . . . - E M K J ? -0.998 41.5  -107.8 -120.1 120.9  -0.6  0.3   0.8   
Alligator_sinensis_GeneID=102374953 LEU A 156 E . . . . . . + E M K . ? -0.254 50.4  161.2  -48.5  128.7  -1.5  -3.3  0.2   
Alligator_sinensis_GeneID=102374953 SER A 157 E . . . . . . - E M . . ? 0.737  51.2  -30.1  -115.6 -64.0  -1.3  -5.1  3.6   
Alligator_sinensis_GeneID=102374953 TYR A 158 E . . . . . . + E M K . ? -0.948 50.2  166.9  -158.9 162.9  -3.3  -8.3  3.7   
Alligator_sinensis_GeneID=102374953 GLY A 159 . . . . . . . - . . . . ? -0.955 47.8  -56.1  -164.0 177.6  -6.2  -10.3 2.3   
Alligator_sinensis_GeneID=102374953 PRO A 160 . . . . . . . - . . . . ? -0.342 39.7  -134.7 -66.4  148.9  -7.8  -13.7 2.1   
Alligator_sinensis_GeneID=102374953 ARG A 161 S . . . . . S + . . . . ? 0.855  101.9 27.3   -73.6  -25.8  -5.7  -16.5 0.5   
Alligator_sinensis_GeneID=102374953 ARG A 162 S . . . . . S + . . . . ? 0.271  115.7 64.9   -127.3 3.9    -8.4  -17.9 -1.7  
Alligator_sinensis_GeneID=102374953 ARG A 163 . . . . . . . - . . . . ? -0.937 63.8  -147.0 -129.7 156.3  -10.6 -14.9 -2.3  
Alligator_sinensis_GeneID=102374953 THR A 164 . . . . . . . + . . . . ? 0.561  68.6  94.5   -98.5  -5.1   -9.9  -11.6 -4.0  
Alligator_sinensis_GeneID=102374953 PHE A 165 . . . . . . . + . . . . ? -0.999 65.6  28.6   -153.0 142.7  -12.1 -9.5  -1.6  
Alligator_sinensis_GeneID=102374953 PRO A 166 . . . . . . . - . . . . ? 0.531  70.0  -170.2 -80.7  152.4  -12.0 -7.8  0.8   
Alligator_sinensis_GeneID=102374953 GLN A 167 E . . . . . . - E N I . ? -0.929 11.1  -143.5 -107.5 141.2  -8.5  -6.4  0.6   
Alligator_sinensis_GeneID=102374953 VAL A 168 E . . . . . . - E N I K ? -0.881 15.8  -170.1 -109.8 132.5  -7.0  -4.5  3.5   
Alligator_sinensis_GeneID=102374953 PHE A 169 E . . . . . . - E N I K ? -0.898 30.0  -111.6 -118.1 142.9  -4.7  -1.6  3.0   
Alligator_sinensis_GeneID=102374953 ALA A 170 E . . . . . . - E N I K ? -0.671 40.4  -120.9 -66.0  127.3  -2.4  0.4   5.4   
Alligator_sinensis_GeneID=102374953 LYS A 171 E . > . . . . - E N . K ? -0.652 21.9  -161.3 -76.9  102.8  -4.1  3.9   5.6   
Alligator_sinensis_GeneID=102374953 VAL A 172 G . > . . . S + . . . . ? 0.870  86.8  62.2   -55.6  -40.9  -1.3  6.2   4.4   
Alligator_sinensis_GeneID=102374953 SER A 173 G . > . . . S + . . . . ? 0.850  98.0  58.0   -57.0  -29.6  -3.0  9.3   5.9   
Alligator_sinensis_GeneID=102374953 SER A 174 G . < . . . S + . . . . ? 0.680  108.1 46.6   -76.3  -11.4  -2.6  7.7   9.4   
Alligator_sinensis_GeneID=102374953 PHE A 175 G . < > . . S + . . . . ? 0.355  78.0  101.8  -115.2 4.9    1.1   7.5   9.0   
Alligator_sinensis_GeneID=102374953 ILE A 176 H . < > . . S + . . . . ? 0.931  83.4  49.7   -61.8  -44.9  1.9   11.0  7.7   
Alligator_sinensis_GeneID=102374953 PRO A 177 H . . > . . S + . . . . ? 0.929  114.4 45.1   -59.8  -43.7  3.2   12.2  11.1  
Alligator_sinensis_GeneID=102374953 TRP A 178 H . . > . . S + . . . . ? 0.924  112.6 51.4   -62.2  -46.9  5.4   9.2   11.5  
Alligator_sinensis_GeneID=102374953 ILE A 179 H . . X . . S + . . . . ? 0.939  112.3 46.8   -56.9  -45.7  6.6   9.5   7.8   
Alligator_sinensis_GeneID=102374953 GLU A 180 H . . X . . S + . . . . ? 0.894  110.8 51.8   -65.7  -41.0  7.5   13.2  8.4   
Alligator_sinensis_GeneID=102374953 SER A 181 H . . X . . S + . . . . ? 0.905  111.5 46.4   -63.7  -41.6  9.3   12.5  11.6  
Alligator_sinensis_GeneID=102374953 GLU A 182 H . > X . . S + . . . . ? 0.878  107.7 56.4   -69.0  -38.9  11.4  9.8   10.1  
Alligator_sinensis_GeneID=102374953 LEU A 183 H . > < . . S + . . . . ? 0.861  102.4 56.5   -64.5  -30.3  12.3  11.9  7.1   
Alligator_sinensis_GeneID=102374953 LYS A 184 H . 3 < . . S + . . . . ? 0.806  104.1 54.6   -70.2  -25.1  13.6  14.6  9.5   
Alligator_sinensis_GeneID=102374953 LYS A 185 H . < < . . . . . . . . ? 0.696  .     .      -82.3  -20.6  16.0  12.1  11.0  
Alligator_sinensis_GeneID=102374953 LEU A 186 . . < < . . . . . . . . ? 0.844  .     .      -87.3  .      17.5  11.2  7.7   
# 
loop_
_dssp_struct_ladder.id 
_dssp_struct_ladder.sheet_id 
_dssp_struct_ladder.range_id_1 
_dssp_struct_ladder.range_id_2 
_dssp_struct_ladder.type 
_dssp_struct_ladder.beg_1_label_comp_id 
_dssp_struct_ladder.beg_1_label_asym_id 
_dssp_struct_ladder.beg_1_label_seq_id 
_dssp_struct_ladder.pdbx_beg_1_PDB_ins_code 
_dssp_struct_ladder.end_1_label_comp_id 
_dssp_struct_ladder.end_1_label_asym_id 
_dssp_struct_ladder.end_1_label_seq_id 
_dssp_struct_ladder.pdbx_end_1_PDB_ins_code 
_dssp_struct_ladder.beg_1_auth_comp_id 
_dssp_struct_ladder.beg_1_auth_asym_id 
_dssp_struct_ladder.beg_1_auth_seq_id 
_dssp_struct_ladder.end_1_auth_comp_id 
_dssp_struct_ladder.end_1_auth_asym_id 
_dssp_struct_ladder.end_1_auth_seq_id 
_dssp_struct_ladder.beg_2_label_comp_id 
_dssp_struct_ladder.beg_2_label_asym_id 
_dssp_struct_ladder.beg_2_label_seq_id 
_dssp_struct_ladder.pdbx_beg_2_PDB_ins_code 
_dssp_struct_ladder.end_2_label_comp_id 
_dssp_struct_ladder.end_2_label_asym_id 
_dssp_struct_ladder.end_2_label_seq_id 
_dssp_struct_ladder.pdbx_end_2_PDB_ins_code 
_dssp_struct_ladder.beg_2_auth_comp_id 
_dssp_struct_ladder.beg_2_auth_asym_id 
_dssp_struct_ladder.beg_2_auth_seq_id 
_dssp_struct_ladder.end_2_auth_comp_id 
_dssp_struct_ladder.end_2_auth_asym_id 
_dssp_struct_ladder.end_2_auth_seq_id 
A A A B anti-parallel SER A 12  ? LEU A 15  ? SER A 12  LEU A 15  ASP A 31  ? GLN A 28  ? ASP A 31  GLN A 28  
B B C J anti-parallel ASN A 19  ? ASN A 19  ? ASN A 19  ASN A 19  VAL A 99  ? VAL A 99  ? VAL A 99  VAL A 99  
C C D E anti-parallel VAL A 32  ? VAL A 37  ? VAL A 32  VAL A 37  LEU A 55  ? MET A 51  ? LEU A 55  MET A 51  
D D F G anti-parallel ARG A 42  ? ARG A 42  ? ARG A 42  ARG A 42  HIS A 47  ? HIS A 47  ? HIS A 47  HIS A 47  
E E H M parallel      GLY A 69  ? GLY A 69  ? GLY A 69  GLY A 69  THR A 151 ? THR A 151 ? THR A 151 THR A 151 
F E I J anti-parallel VAL A 80  ? GLU A 87  ? VAL A 80  GLU A 87  PRO A 106 ? SER A 96  ? PRO A 106 SER A 96  
G E I L anti-parallel ARG A 82  ? ARG A 82  ? ARG A 82  ARG A 82  VAL A 147 ? VAL A 147 ? VAL A 147 VAL A 147 
H E J K anti-parallel VAL A 107 ? ARG A 108 ? VAL A 107 ARG A 108 ALA A 128 ? CYS A 127 ? ALA A 128 CYS A 127 
I E K N anti-parallel GLN A 125 ? ALA A 128 ? GLN A 125 ALA A 128 ALA A 170 ? GLN A 167 ? ALA A 170 GLN A 167 
J E L M anti-parallel ALA A 145 ? CYS A 148 ? ALA A 145 CYS A 148 ILE A 155 ? THR A 151 ? ILE A 155 THR A 151 
K E M N anti-parallel GLY A 154 ? TYR A 158 ? GLY A 154 TYR A 158 LYS A 171 ? VAL A 168 ? LYS A 171 VAL A 168 
# 
loop_
_dssp_struct_bridge_pairs.id 
_dssp_struct_bridge_pairs.label_comp_id 
_dssp_struct_bridge_pairs.label_seq_id 
_dssp_struct_bridge_pairs.label_asym_id 
_dssp_struct_bridge_pairs.auth_seq_id 
_dssp_struct_bridge_pairs.auth_asym_id 
_dssp_struct_bridge_pairs.pdbx_PDB_ins_code 
_dssp_struct_bridge_pairs.acceptor_1_label_comp_id 
_dssp_struct_bridge_pairs.acceptor_1_label_seq_id 
_dssp_struct_bridge_pairs.acceptor_1_label_asym_id 
_dssp_struct_bridge_pairs.acceptor_1_auth_seq_id 
_dssp_struct_bridge_pairs.acceptor_1_auth_asym_id 
_dssp_struct_bridge_pairs.acceptor_1_pdbx_PDB_ins_code 
_dssp_struct_bridge_pairs.acceptor_1_energy 
_dssp_struct_bridge_pairs.acceptor_2_label_comp_id 
_dssp_struct_bridge_pairs.acceptor_2_label_seq_id 
_dssp_struct_bridge_pairs.acceptor_2_label_asym_id 
_dssp_struct_bridge_pairs.acceptor_2_auth_seq_id 
_dssp_struct_bridge_pairs.acceptor_2_auth_asym_id 
_dssp_struct_bridge_pairs.acceptor_2_pdbx_PDB_ins_code 
_dssp_struct_bridge_pairs.acceptor_2_energy 
_dssp_struct_bridge_pairs.donor_1_label_comp_id 
_dssp_struct_bridge_pairs.donor_1_label_seq_id 
_dssp_struct_bridge_pairs.donor_1_label_asym_id 
_dssp_struct_bridge_pairs.donor_1_auth_seq_id 
_dssp_struct_bridge_pairs.donor_1_auth_asym_id 
_dssp_struct_bridge_pairs.donor_1_pdbx_PDB_ins_code 
_dssp_struct_bridge_pairs.donor_1_energy 
_dssp_struct_bridge_pairs.donor_2_label_comp_id 
_dssp_struct_bridge_pairs.donor_2_label_seq_id 
_dssp_struct_bridge_pairs.donor_2_label_asym_id 
_dssp_struct_bridge_pairs.donor_2_auth_seq_id 
_dssp_struct_bridge_pairs.donor_2_auth_asym_id 
_dssp_struct_bridge_pairs.donor_2_pdbx_PDB_ins_code 
_dssp_struct_bridge_pairs.donor_2_energy 
1   MET 1   A 1   A ? ?   ?   ? ?   ? ? ?    ?   ?   ? ?   ? ? ?    LEU 3   A 3   A ? -0.8 ASP 141 A 141 A ? -0.1 
2   ALA 2   A 2   A ? SER 4   A 4   A ? -0.0 ILE 50  A 50  A ? -0.0 SER 4   A 4   A ? -0.8 SER 157 A 157 A ? -0.0 
3   LEU 3   A 3   A ? MET 1   A 1   A ? -0.8 PHE 5   A 5   A ? -0.0 PHE 5   A 5   A ? -0.9 ASP 49  A 49  A ? -0.0 
4   SER 4   A 4   A ? ALA 2   A 2   A ? -0.8 THR 6   A 6   A ? -0.1 THR 6   A 6   A ? -1.4 ALA 2   A 2   A ? -0.0 
5   PHE 5   A 5   A ? LEU 3   A 3   A ? -0.9 SER 8   A 8   A ? -0.0 GLY 7   A 7   A ? -0.6 SER 8   A 8   A ? -0.1 
6   THR 6   A 6   A ? SER 4   A 4   A ? -1.4 GLY 7   A 7   A ? -0.1 SER 9   A 9   A ? -0.7 SER 4   A 4   A ? -0.1 
7   GLY 7   A 7   A ? PHE 5   A 5   A ? -0.6 SER 8   A 8   A ? -0.2 THR 6   A 6   A ? -0.1 SER 4   A 4   A ? -0.0 
8   SER 8   A 8   A ? PHE 5   A 5   A ? -0.1 SER 9   A 9   A ? -0.0 LYS 10  A 10  A ? -0.5 GLY 7   A 7   A ? -0.2 
9   SER 9   A 9   A ? THR 6   A 6   A ? -0.7 ?   ?   ? ?   ? ? ?    ILE 11  A 11  A ? -0.4 THR 6   A 6   A ? -0.0 
10  LYS 10  A 10  A ? SER 8   A 8   A ? -0.5 ASP 31  A 31  A ? -0.0 SER 12  A 12  A ? -0.4 ASP 31  A 31  A ? -0.0 
11  ILE 11  A 11  A ? SER 9   A 9   A ? -0.4 VAL 32  A 32  A ? -0.3 VAL 32  A 32  A ? -2.4 VAL 13  A 13  A ? -0.3 
12  SER 12  A 12  A ? LYS 10  A 10  A ? -0.4 ASP 31  A 31  A ? -0.2 VAL 14  A 14  A ? -0.5 ASP 31  A 31  A ? -0.2 
13  VAL 13  A 13  A ? ILE 30  A 30  A ? -3.3 ILE 11  A 11  A ? -0.3 ILE 30  A 30  A ? -3.1 LEU 15  A 15  A ? -0.6 
14  VAL 14  A 14  A ? SER 12  A 12  A ? -0.5 LYS 29  A 29  A ? -0.2 GLY 16  A 16  A ? -0.4 ALA 17  A 17  A ? -0.3 
15  LEU 15  A 15  A ? GLN 28  A 28  A ? -2.8 VAL 13  A 13  A ? -0.6 GLN 28  A 28  A ? -2.2 GLY 65  A 65  A ? -0.2 
16  GLY 16  A 16  A ? GLN 64  A 64  A ? -0.4 VAL 14  A 14  A ? -0.4 HIS 18  A 18  A ? -0.5 ASN 26  A 26  A ? -0.2 
17  ALA 17  A 17  A ? VAL 14  A 14  A ? -0.3 HIS 18  A 18  A ? -0.2 GLY 16  A 16  A ? -0.3 VAL 20  A 20  A ? -0.2 
18  HIS 18  A 18  A ? GLY 16  A 16  A ? -0.5 ASN 19  A 19  A ? -0.3 LEU 100 A 100 A ? -2.7 VAL 20  A 20  A ? -0.5 
19  ASN 19  A 19  A ? LYS 22  A 22  A ? -0.3 VAL 99  A 99  A ? -0.2 LYS 22  A 22  A ? -1.2 HIS 18  A 18  A ? -0.3 
20  VAL 20  A 20  A ? ASN 98  A 98  A ? -2.0 HIS 18  A 18  A ? -0.5 VAL 99  A 99  A ? -0.1 ASN 19  A 19  A ? -0.1 
21  ARG 21  A 21  A ? ASN 98  A 98  A ? -0.4 LYS 22  A 22  A ? -0.1 VAL 20  A 20  A ? -0.3 VAL 99  A 99  A ? -0.1 
22  LYS 22  A 22  A ? ASN 19  A 19  A ? -1.2 ASN 98  A 98  A ? -0.2 ASN 19  A 19  A ? -0.3 HIS 18  A 18  A ? -0.2 
23  PRO 23  A 23  A ? ?   ?   ? ?   ? ? ?    ?   ?   ? ?   ? ? ?    ALA 25  A 25  A ? -0.4 ARG 21  A 21  A ? -0.1 
24  GLU 24  A 24  A ? LYS 22  A 22  A ? -0.2 ALA 25  A 25  A ? -0.1 SER 27  A 27  A ? -2.1 ALA 17  A 17  A ? -0.0 
25  ALA 25  A 25  A ? PRO 23  A 23  A ? -0.4 ASN 26  A 26  A ? -0.3 GLU 24  A 24  A ? -0.1 GLY 16  A 16  A ? -0.0 
26  ASN 26  A 26  A ? GLY 16  A 16  A ? -0.2 GLN 28  A 28  A ? -0.0 ALA 25  A 25  A ? -0.3 GLN 28  A 28  A ? -0.2 
27  SER 27  A 27  A ? GLU 24  A 24  A ? -2.1 GLY 16  A 16  A ? -0.1 LYS 29  A 29  A ? -0.4 GLY 16  A 16  A ? -0.2 
28  GLN 28  A 28  A ? LEU 15  A 15  A ? -2.2 ASN 26  A 26  A ? -0.2 LEU 15  A 15  A ? -2.8 ILE 30  A 30  A ? -0.6 
29  LYS 29  A 29  A ? SER 27  A 27  A ? -0.4 VAL 14  A 14  A ? -0.2 ASP 31  A 31  A ? -0.4 VAL 14  A 14  A ? -0.2 
30  ILE 30  A 30  A ? VAL 13  A 13  A ? -3.1 GLN 28  A 28  A ? -0.6 VAL 13  A 13  A ? -3.3 VAL 32  A 32  A ? -0.1 
31  ASP 31  A 31  A ? LYS 29  A 29  A ? -0.4 SER 12  A 12  A ? -0.2 ILE 56  A 56  A ? -2.5 ARG 33  A 33  A ? -0.5 
32  VAL 32  A 32  A ? ILE 11  A 11  A ? -2.4 LEU 55  A 55  A ? -0.2 ILE 11  A 11  A ? -0.3 LEU 55  A 55  A ? -0.3 
33  ARG 33  A 33  A ? GLN 54  A 54  A ? -3.7 ASP 31  A 31  A ? -0.5 GLN 35  A 35  A ? -0.4 LEU 55  A 55  A ? -0.2 
34  HIS 34  A 34  A ? GLN 54  A 54  A ? -1.2 ILE 36  A 36  A ? -0.0 GLN 54  A 54  A ? -3.1 ILE 36  A 36  A ? -0.5 
35  GLN 35  A 35  A ? ARG 33  A 33  A ? -0.4 LEU 53  A 53  A ? -0.2 VAL 37  A 37  A ? -0.7 LEU 53  A 53  A ? -0.2 
36  ILE 36  A 36  A ? LEU 52  A 52  A ? -3.0 HIS 34  A 34  A ? -0.5 LEU 52  A 52  A ? -2.5 HIS 38  A 38  A ? -0.2 
37  VAL 37  A 37  A ? GLN 35  A 35  A ? -0.7 MET 51  A 51  A ? -0.2 MET 51  A 51  A ? -0.2 ASP 49  A 49  A ? -0.1 
38  HIS 38  A 38  A ? ILE 50  A 50  A ? -2.0 ASN 48  A 48  A ? -0.3 TYR 41  A 41  A ? -2.3 VAL 37  A 37  A ? -0.1 
39  PRO 39  A 39  A ? ?   ?   ? ?   ? ? ?    ?   ?   ? ?   ? ? ?    HIS 38  A 38  A ? -0.2 VAL 37  A 37  A ? -0.0 
40  LYS 40  A 40  A ? ASN 48  A 48  A ? -0.1 ARG 42  A 42  A ? -0.1 ARG 42  A 42  A ? -0.2 HIS 38  A 38  A ? -0.1 
41  TYR 41  A 41  A ? HIS 38  A 38  A ? -2.3 ILE 50  A 50  A ? -0.1 ARG 43  A 43  A ? -0.5 ASN 48  A 48  A ? -0.2 
42  ARG 42  A 42  A ? HIS 47  A 47  A ? -2.1 LYS 40  A 40  A ? -0.2 LYS 46  A 46  A ? -2.2 HIS 47  A 47  A ? -0.6 
43  ARG 43  A 43  A ? TYR 41  A 41  A ? -0.5 LYS 44  A 44  A ? -0.2 ARG 42  A 42  A ? -0.1 TYR 41  A 41  A ? -0.0 
44  LYS 44  A 44  A ? THR 45  A 45  A ? -0.2 LYS 46  A 46  A ? -0.1 ARG 43  A 43  A ? -0.2 THR 119 A 119 A ? -0.1 
45  THR 45  A 45  A ? HIS 47  A 47  A ? -0.1 TYR 118 A 118 A ? -0.0 ARG 43  A 43  A ? -0.2 LYS 44  A 44  A ? -0.2 
46  LYS 46  A 46  A ? ARG 42  A 42  A ? -2.2 HIS 47  A 47  A ? -0.2 ASP 49  A 49  A ? -0.8 ARG 43  A 43  A ? -0.2 
47  HIS 47  A 47  A ? ARG 42  A 42  A ? -0.6 ASN 48  A 48  A ? -0.2 ARG 42  A 42  A ? -2.1 LYS 46  A 46  A ? -0.2 
48  ASN 48  A 48  A ? ASP 49  A 49  A ? -0.2 TYR 41  A 41  A ? -0.2 ILE 50  A 50  A ? -1.8 HIS 38  A 38  A ? -0.3 
49  ASP 49  A 49  A ? LYS 46  A 46  A ? -0.8 VAL 124 A 124 A ? -0.1 MET 51  A 51  A ? -0.3 ASN 48  A 48  A ? -0.2 
50  ILE 50  A 50  A ? ASN 48  A 48  A ? -1.8 HIS 47  A 47  A ? -0.2 HIS 38  A 38  A ? -2.0 LEU 52  A 52  A ? -0.3 
51  MET 51  A 51  A ? ASP 49  A 49  A ? -0.3 VAL 37  A 37  A ? -0.2 LEU 53  A 53  A ? -0.4 VAL 37  A 37  A ? -0.2 
52  LEU 52  A 52  A ? ILE 36  A 36  A ? -2.5 ILE 50  A 50  A ? -0.3 ILE 36  A 36  A ? -3.0 GLN 54  A 54  A ? -0.5 
53  LEU 53  A 53  A ? MET 51  A 51  A ? -0.4 GLN 35  A 35  A ? -0.2 LEU 55  A 55  A ? -0.7 GLN 35  A 35  A ? -0.2 
54  GLN 54  A 54  A ? HIS 34  A 34  A ? -3.1 LEU 52  A 52  A ? -0.5 ARG 33  A 33  A ? -3.7 HIS 34  A 34  A ? -1.2 
55  LEU 55  A 55  A ? LEU 53  A 53  A ? -0.7 VAL 32  A 32  A ? -0.3 VAL 32  A 32  A ? -0.2 ASP 31  A 31  A ? -0.1 
56  ILE 56  A 56  A ? ASP 31  A 31  A ? -2.5 GLN 57  A 57  A ? -0.1 LYS 58  A 58  A ? -0.3 LEU 55  A 55  A ? -0.1 
57  GLN 57  A 57  A ? ASP 31  A 31  A ? -0.4 ?   ?   ? ?   ? ? ?    ILE 56  A 56  A ? -0.1 ARG 33  A 33  A ? -0.1 
58  LYS 58  A 58  A ? ILE 56  A 56  A ? -0.3 ALA 59  A 59  A ? -0.1 LYS 60  A 60  A ? -0.2 ILE 56  A 56  A ? -0.0 
59  ALA 59  A 59  A ? GLN 57  A 57  A ? -0.1 LYS 60  A 60  A ? -0.1 LEU 61  A 61  A ? -0.8 LYS 58  A 58  A ? -0.1 
60  LYS 60  A 60  A ? LYS 58  A 58  A ? -0.2 LEU 15  A 15  A ? -0.1 ASN 62  A 62  A ? -0.3 ALA 59  A 59  A ? -0.1 
61  LEU 61  A 61  A ? ALA 59  A 59  A ? -0.8 GLN 64  A 64  A ? -0.1 ASP 63  A 63  A ? -0.2 GLN 66  A 66  A ? -0.2 
62  ASN 62  A 62  A ? GLY 65  A 65  A ? -1.9 LYS 60  A 60  A ? -0.3 GLY 65  A 65  A ? -0.4 GLY 16  A 16  A ? -0.1 
63  ASP 63  A 63  A ? GLN 64  A 64  A ? -0.2 LEU 61  A 61  A ? -0.2 GLN 66  A 66  A ? -0.2 GLY 16  A 16  A ? -0.1 
64  GLN 64  A 64  A ? GLY 65  A 65  A ? -0.2 ASN 26  A 26  A ? -0.1 GLY 16  A 16  A ? -0.4 GLN 66  A 66  A ? -0.4 
65  GLY 65  A 65  A ? ASN 62  A 62  A ? -0.4 LEU 15  A 15  A ? -0.2 ASN 62  A 62  A ? -1.9 LEU 67  A 67  A ? -0.3 
66  GLN 66  A 66  A ? GLN 64  A 64  A ? -0.4 LEU 61  A 61  A ? -0.2 ILE 68  A 68  A ? -0.2 GLY 16  A 16  A ? -0.1 
67  LEU 67  A 67  A ? GLY 65  A 65  A ? -0.3 ?   ?   ? ?   ? ? ?    GLY 69  A 69  A ? -0.4 GLY 65  A 65  A ? -0.0 
68  ILE 68  A 68  A ? GLN 66  A 66  A ? -0.2 ALA 152 A 152 A ? -0.0 THR 151 A 151 A ? -0.1 LEU 70  A 70  A ? -0.0 
69  GLY 69  A 69  A ? GLY 150 A 150 A ? -0.8 LEU 67  A 67  A ? -0.4 ALA 152 A 152 A ? -2.3 ILE 68  A 68  A ? -0.0 
70  LEU 70  A 70  A ? THR 151 A 151 A ? -0.2 PRO 71  A 71  A ? -0.1 HIS 153 A 153 A ? -0.1 GLY 69  A 69  A ? -0.1 
71  PRO 71  A 71  A ? ?   ?   ? ?   ? ? ?    ?   ?   ? ?   ? ? ?    ALA 74  A 74  A ? -0.1 ILE 176 A 176 A ? -0.1 
72  ALA 72  A 72  A ? GLU 73  A 73  A ? -0.2 ALA 74  A 74  A ? -0.1 ALA 74  A 74  A ? -0.3 LEU 70  A 70  A ? -0.0 
73  GLU 73  A 73  A ? ALA 74  A 74  A ? -0.0 ?   ?   ? ?   ? ? ?    ALA 72  A 72  A ? -0.2 SER 173 A 173 A ? -0.1 
74  ALA 74  A 74  A ? ALA 72  A 72  A ? -0.3 PRO 71  A 71  A ? -0.1 GLN 76  A 76  A ? -0.4 ALA 72  A 72  A ? -0.1 
75  VAL 75  A 75  A ? HIS 153 A 153 A ? -0.1 GLU 73  A 73  A ? -0.1 ALA 74  A 74  A ? -0.1 GLY 78  A 78  A ? -0.1 
76  GLN 76  A 76  A ? ALA 74  A 74  A ? -0.4 PRO 77  A 77  A ? -0.1 THR 79  A 79  A ? -1.9 VAL 107 A 107 A ? -0.3 
77  PRO 77  A 77  A ? ?   ?   ? ?   ? ? ?    ?   ?   ? ?   ? ? ?    ARG 108 A 108 A ? -0.2 GLN 76  A 76  A ? -0.1 
78  GLY 78  A 78  A ? VAL 107 A 107 A ? -3.0 THR 79  A 79  A ? -0.4 VAL 80  A 80  A ? -0.3 ARG 108 A 108 A ? -0.1 
79  THR 79  A 79  A ? GLN 76  A 76  A ? -1.9 PRO 106 A 106 A ? -0.1 VAL 107 A 107 A ? -2.7 CYS 81  A 81  A ? -0.6 
80  VAL 80  A 80  A ? GLY 78  A 78  A ? -0.3 PRO 106 A 106 A ? -0.2 ASN 149 A 149 A ? -0.3 ARG 82  A 82  A ? -0.3 
81  CYS 81  A 81  A ? LEU 105 A 105 A ? -2.9 THR 79  A 79  A ? -0.6 LEU 105 A 105 A ? -3.3 VAL 83  A 83  A ? -0.4 
82  ARG 82  A 82  A ? VAL 147 A 147 A ? -3.0 VAL 80  A 80  A ? -0.3 VAL 147 A 147 A ? -3.0 SER 84  A 84  A ? -0.4 
83  VAL 83  A 83  A ? VAL 103 A 103 A ? -2.5 CYS 81  A 81  A ? -0.4 VAL 103 A 103 A ? -2.6 GLY 85  A 85  A ? -0.3 
84  SER 84  A 84  A ? ALA 145 A 145 A ? -0.4 ARG 82  A 82  A ? -0.4 TRP 86  A 86  A ? -0.3 GLU 102 A 102 A ? -0.2 
85  GLY 85  A 85  A ? LEU 101 A 101 A ? -2.7 VAL 83  A 83  A ? -0.3 LEU 101 A 101 A ? -3.0 SER 142 A 142 A ? -0.1 
86  TRP 86  A 86  A ? SER 84  A 84  A ? -0.3 LEU 100 A 100 A ? -0.2 LEU 97  A 97  A ? -1.6 GLY 88  A 88  A ? -0.3 
87  GLU 87  A 87  A ? SER 96  A 96  A ? -0.2 PHE 138 A 138 A ? -0.2 PHE 138 A 138 A ? -0.3 SER 96  A 96  A ? -0.2 
88  GLY 88  A 88  A ? LYS 95  A 95  A ? -1.2 TRP 86  A 86  A ? -0.3 TRP 94  A 94  A ? -0.2 LEU 91  A 91  A ? -0.1 
89  ARG 89  A 89  A ? ASN 93  A 93  A ? -0.8 SER 90  A 90  A ? -0.3 LEU 91  A 91  A ? -0.3 TRP 94  A 94  A ? -0.1 
90  SER 90  A 90  A ? ASN 93  A 93  A ? -1.2 LYS 95  A 95  A ? -0.1 ASN 93  A 93  A ? -0.5 ARG 89  A 89  A ? -0.3 
91  LEU 91  A 91  A ? ARG 89  A 89  A ? -0.3 TRP 92  A 92  A ? -0.2 TRP 94  A 94  A ? -0.1 SER 90  A 90  A ? -0.1 
92  TRP 92  A 92  A ? ASN 93  A 93  A ? -0.2 TRP 94  A 94  A ? -0.0 TRP 94  A 94  A ? -0.6 LEU 91  A 91  A ? -0.2 
93  ASN 93  A 93  A ? SER 90  A 90  A ? -0.5 LYS 95  A 95  A ? -0.1 SER 90  A 90  A ? -1.2 ARG 89  A 89  A ? -0.8 
94  TRP 94  A 94  A ? TRP 92  A 92  A ? -0.6 GLY 88  A 88  A ? -0.2 SER 96  A 96  A ? -0.5 LEU 91  A 91  A ? -0.1 
95  LYS 95  A 95  A ? SER 90  A 90  A ? -0.1 GLU 87  A 87  A ? -0.1 GLY 88  A 88  A ? -1.2 LEU 97  A 97  A ? -0.2 
96  SER 96  A 96  A ? TRP 94  A 94  A ? -0.5 GLU 87  A 87  A ? -0.2 ASN 98  A 98  A ? -0.4 GLU 87  A 87  A ? -0.2 
97  LEU 97  A 97  A ? TRP 86  A 86  A ? -1.6 LYS 95  A 95  A ? -0.2 VAL 20  A 20  A ? -0.1 LEU 101 A 101 A ? -0.1 
98  ASN 98  A 98  A ? SER 96  A 96  A ? -0.4 ASN 19  A 19  A ? -0.1 VAL 20  A 20  A ? -2.0 LEU 100 A 100 A ? -0.4 
99  VAL 99  A 99  A ? ASN 19  A 19  A ? -0.2 TRP 86  A 86  A ? -0.2 ASN 19  A 19  A ? -0.2 LEU 101 A 101 A ? -0.2 
100 LEU 100 A 100 A ? HIS 18  A 18  A ? -2.7 ASN 98  A 98  A ? -0.4 GLU 102 A 102 A ? -0.3 TRP 86  A 86  A ? -0.2 
101 LEU 101 A 101 A ? GLY 85  A 85  A ? -3.0 VAL 99  A 99  A ? -0.2 GLY 85  A 85  A ? -2.7 VAL 103 A 103 A ? -0.4 
102 GLU 102 A 102 A ? LEU 100 A 100 A ? -0.3 SER 84  A 84  A ? -0.2 ASP 104 A 104 A ? -0.3 SER 84  A 84  A ? -0.2 
103 VAL 103 A 103 A ? VAL 83  A 83  A ? -2.6 LEU 101 A 101 A ? -0.4 VAL 83  A 83  A ? -2.5 LEU 105 A 105 A ? -0.5 
104 ASP 104 A 104 A ? GLU 102 A 102 A ? -0.3 ARG 82  A 82  A ? -0.2 ARG 82  A 82  A ? -0.2 LYS 135 A 135 A ? -0.1 
105 LEU 105 A 105 A ? CYS 81  A 81  A ? -3.3 VAL 103 A 103 A ? -0.5 CYS 81  A 81  A ? -2.9 VAL 107 A 107 A ? -0.3 
106 PRO 106 A 106 A ? ?   ?   ? ?   ? ? ?    ?   ?   ? ?   ? ? ?    GLY 129 A 129 A ? -2.6 VAL 80  A 80  A ? -0.2 
107 VAL 107 A 107 A ? THR 79  A 79  A ? -2.7 LEU 105 A 105 A ? -0.3 GLY 78  A 78  A ? -3.0 ALA 128 A 128 A ? -0.3 
108 ARG 108 A 108 A ? CYS 127 A 127 A ? -3.9 PRO 77  A 77  A ? -0.2 CYS 127 A 127 A ? -0.6 ASP 110 A 110 A ? -0.1 
109 ARG 109 A 109 A ? VAL 107 A 107 A ? -0.2 ASP 110 A 110 A ? -0.1 VAL 112 A 112 A ? -1.5 CYS 113 A 113 A ? -0.8 
110 ASP 110 A 110 A ? ARG 111 A 111 A ? -0.3 VAL 112 A 112 A ? -0.2 GLU 114 A 114 A ? -2.5 CYS 113 A 113 A ? -0.4 
111 ARG 111 A 111 A ? VAL 112 A 112 A ? -0.2 CYS 113 A 113 A ? -0.2 LYS 115 A 115 A ? -1.9 ASP 110 A 110 A ? -0.3 
112 VAL 112 A 112 A ? ARG 109 A 109 A ? -1.5 CYS 113 A 113 A ? -0.2 ALA 116 A 116 A ? -1.1 ARG 111 A 111 A ? -0.2 
113 CYS 113 A 113 A ? ARG 109 A 109 A ? -0.8 ASP 110 A 110 A ? -0.4 PHE 117 A 117 A ? -3.1 TYR 120 A 120 A ? -0.2 
114 GLU 114 A 114 A ? ASP 110 A 110 A ? -2.5 LYS 115 A 115 A ? -0.2 CYS 113 A 113 A ? -0.2 VAL 112 A 112 A ? -0.2 
115 LYS 115 A 115 A ? ARG 111 A 111 A ? -1.9 ASP 110 A 110 A ? -0.2 GLU 114 A 114 A ? -0.2 CYS 113 A 113 A ? -0.2 
116 ALA 116 A 116 A ? VAL 112 A 112 A ? -1.1 PHE 117 A 117 A ? -0.2 TYR 118 A 118 A ? -0.4 GLU 114 A 114 A ? -0.2 
117 PHE 117 A 117 A ? CYS 113 A 113 A ? -3.1 TYR 118 A 118 A ? -0.1 TYR 120 A 120 A ? -1.7 ALA 116 A 116 A ? -0.2 
118 TYR 118 A 118 A ? ALA 116 A 116 A ? -0.4 THR 119 A 119 A ? -0.3 PHE 117 A 117 A ? -0.1 GLU 114 A 114 A ? -0.1 
119 THR 119 A 119 A ? LYS 44  A 44  A ? -0.1 ALA 121 A 121 A ? -0.0 TYR 118 A 118 A ? -0.3 ALA 121 A 121 A ? -0.1 
120 TYR 120 A 120 A ? PHE 117 A 117 A ? -1.7 CYS 113 A 113 A ? -0.2 ALA 122 A 122 A ? -0.4 LYS 46  A 46  A ? -0.1 
121 ALA 121 A 121 A ? ALA 122 A 122 A ? -0.1 THR 119 A 119 A ? -0.1 GLN 125 A 125 A ? -1.7 VAL 124 A 124 A ? -1.4 
122 ALA 122 A 122 A ? TYR 120 A 120 A ? -0.4 ARG 123 A 123 A ? -0.3 ALA 121 A 121 A ? -0.1 CYS 127 A 127 A ? -0.0 
123 ARG 123 A 123 A ? VAL 124 A 124 A ? -0.2 MET 126 A 126 A ? -0.0 ALA 122 A 122 A ? -0.3 MET 126 A 126 A ? -0.0 
124 VAL 124 A 124 A ? ALA 121 A 121 A ? -1.4 SER 173 A 173 A ? -0.0 LYS 171 A 171 A ? -2.5 MET 126 A 126 A ? -0.3 
125 GLN 125 A 125 A ? ALA 121 A 121 A ? -1.7 ALA 170 A 170 A ? -0.3 CYS 127 A 127 A ? -0.3 ALA 170 A 170 A ? -0.2 
126 MET 126 A 126 A ? PHE 169 A 169 A ? -2.6 VAL 124 A 124 A ? -0.3 PHE 169 A 169 A ? -3.1 ALA 128 A 128 A ? -0.4 
127 CYS 127 A 127 A ? ARG 108 A 108 A ? -0.6 GLN 125 A 125 A ? -0.3 ARG 108 A 108 A ? -3.9 GLY 129 A 129 A ? -0.3 
128 ALA 128 A 128 A ? GLN 167 A 167 A ? -2.4 MET 126 A 126 A ? -0.4 GLN 167 A 167 A ? -2.1 VAL 107 A 107 A ? -0.2 
129 GLY 129 A 129 A ? PRO 106 A 106 A ? -2.6 CYS 127 A 127 A ? -0.3 SER 131 A 131 A ? -0.3 PHE 165 A 165 A ? -0.1 
130 ASP 130 A 130 A ? LYS 135 A 135 A ? -0.4 ALA 128 A 128 A ? -0.2 SER 133 A 133 A ? -1.1 LYS 135 A 135 A ? -0.1 
131 SER 131 A 131 A ? GLY 129 A 129 A ? -0.3 SER 132 A 132 A ? -0.2 PHE 165 A 165 A ? -0.1 ASP 130 A 130 A ? -0.1 
132 SER 132 A 132 A ? SER 133 A 133 A ? -0.1 THR 164 A 164 A ? -0.1 SER 131 A 131 A ? -0.2 PHE 165 A 165 A ? -0.0 
133 SER 133 A 133 A ? ASP 130 A 130 A ? -1.1 LYS 135 A 135 A ? -0.1 THR 164 A 164 A ? -0.2 SER 131 A 131 A ? -0.1 
134 LYS 134 A 134 A ? LYS 135 A 135 A ? -0.2 THR 164 A 164 A ? -0.1 SER 136 A 136 A ? -0.4 SER 133 A 133 A ? -0.1 
135 LYS 135 A 135 A ? ASP 130 A 130 A ? -0.1 ASP 104 A 104 A ? -0.1 ASP 130 A 130 A ? -0.4 ALA 137 A 137 A ? -0.3 
136 SER 136 A 136 A ? LYS 134 A 134 A ? -0.4 SER 133 A 133 A ? -0.1 PHE 138 A 138 A ? -0.8 PHE 165 A 165 A ? -0.1 
137 ALA 137 A 137 A ? LYS 135 A 135 A ? -0.3 THR 164 A 164 A ? -0.3 ARG 139 A 139 A ? -0.4 VAL 140 A 140 A ? -0.1 
138 PHE 138 A 138 A ? SER 136 A 136 A ? -0.8 GLU 87  A 87  A ? -0.3 GLU 87  A 87  A ? -0.2 ARG 161 A 161 A ? -0.1 
139 ARG 139 A 139 A ? ALA 137 A 137 A ? -0.4 SER 142 A 142 A ? -0.0 ASP 141 A 141 A ? -0.3 PHE 138 A 138 A ? -0.1 
140 VAL 140 A 140 A ? ALA 137 A 137 A ? -0.1 TRP 86  A 86  A ? -0.1 GLU 143 A 143 A ? -0.3 GLY 144 A 144 A ? -0.2 
141 ASP 141 A 141 A ? ARG 139 A 139 A ? -0.3 SER 142 A 142 A ? -0.2 GLU 143 A 143 A ? -0.3 TRP 86  A 86  A ? -0.1 
142 SER 142 A 142 A ? GLU 143 A 143 A ? -0.2 SER 157 A 157 A ? -0.1 ASP 141 A 141 A ? -0.2 GLY 85  A 85  A ? -0.1 
143 GLU 143 A 143 A ? ASP 141 A 141 A ? -0.3 VAL 140 A 140 A ? -0.3 ALA 145 A 145 A ? -0.6 SER 142 A 142 A ? -0.2 
144 GLY 144 A 144 A ? VAL 140 A 140 A ? -0.2 VAL 83  A 83  A ? -0.1 LEU 156 A 156 A ? -2.1 LEU 146 A 146 A ? -0.4 
145 ALA 145 A 145 A ? GLU 143 A 143 A ? -0.6 ILE 155 A 155 A ? -0.2 VAL 147 A 147 A ? -1.0 SER 84  A 84  A ? -0.4 
146 LEU 146 A 146 A ? GLY 154 A 154 A ? -3.1 GLY 144 A 144 A ? -0.4 HIS 153 A 153 A ? -3.2 GLY 154 A 154 A ? -1.5 
147 VAL 147 A 147 A ? ARG 82  A 82  A ? -3.0 ALA 145 A 145 A ? -1.0 ARG 82  A 82  A ? -3.0 ASN 149 A 149 A ? -0.5 
148 CYS 148 A 148 A ? THR 151 A 151 A ? -2.7 LEU 146 A 146 A ? -0.6 THR 151 A 151 A ? -1.6 CYS 81  A 81  A ? -0.1 
149 ASN 149 A 149 A ? VAL 147 A 147 A ? -0.5 VAL 80  A 80  A ? -0.3 CYS 148 A 148 A ? -0.2 ALA 152 A 152 A ? -0.1 
150 GLY 150 A 150 A ? THR 151 A 151 A ? -0.2 VAL 147 A 147 A ? -0.1 GLY 69  A 69  A ? -0.8 ALA 152 A 152 A ? -0.3 
151 THR 151 A 151 A ? CYS 148 A 148 A ? -1.6 ILE 68  A 68  A ? -0.1 CYS 148 A 148 A ? -2.7 HIS 153 A 153 A ? -0.8 
152 ALA 152 A 152 A ? GLY 69  A 69  A ? -2.3 GLY 150 A 150 A ? -0.3 VAL 147 A 147 A ? -0.2 ILE 155 A 155 A ? -0.1 
153 HIS 153 A 153 A ? LEU 146 A 146 A ? -3.2 THR 151 A 151 A ? -0.8 VAL 172 A 172 A ? -1.5 SER 173 A 173 A ? -0.4 
154 GLY 154 A 154 A ? LEU 146 A 146 A ? -1.5 LYS 171 A 171 A ? -0.2 LEU 146 A 146 A ? -3.1 LEU 156 A 156 A ? -0.5 
155 ILE 155 A 155 A ? ALA 170 A 170 A ? -1.3 HIS 153 A 153 A ? -0.3 ALA 170 A 170 A ? -3.2 ALA 145 A 145 A ? -0.2 
156 LEU 156 A 156 A ? GLY 144 A 144 A ? -2.1 GLY 154 A 154 A ? -0.5 PHE 169 A 169 A ? -0.2 GLY 159 A 159 A ? -0.1 
157 SER 157 A 157 A ? VAL 168 A 168 A ? -2.4 TYR 158 A 158 A ? -0.4 GLY 159 A 159 A ? -0.3 PHE 169 A 169 A ? -0.2 
158 TYR 158 A 158 A ? VAL 168 A 168 A ? -1.4 ALA 2   A 2   A ? -0.0 VAL 168 A 168 A ? -3.0 SER 157 A 157 A ? -0.4 
159 GLY 159 A 159 A ? SER 157 A 157 A ? -0.3 GLN 167 A 167 A ? -0.2 GLN 167 A 167 A ? -0.2 THR 164 A 164 A ? -0.1 
160 PRO 160 A 160 A ? ?   ?   ? ?   ? ? ?    ?   ?   ? ?   ? ? ?    ARG 163 A 163 A ? -0.1 ?   ?   ? ?   ? ? ?    
161 ARG 161 A 161 A ? ARG 162 A 162 A ? -0.2 PHE 138 A 138 A ? -0.1 ARG 139 A 139 A ? -0.0 ?   ?   ? ?   ? ? ?    
162 ARG 162 A 162 A ? THR 164 A 164 A ? -0.0 GLY 159 A 159 A ? -0.0 THR 164 A 164 A ? -0.3 ARG 161 A 161 A ? -0.2 
163 ARG 163 A 163 A ? PRO 160 A 160 A ? -0.1 PRO 166 A 166 A ? -0.1 LYS 134 A 134 A ? -0.1 SER 133 A 133 A ? -0.1 
164 THR 164 A 164 A ? ARG 162 A 162 A ? -0.3 PHE 165 A 165 A ? -0.2 ALA 137 A 137 A ? -0.3 ASP 130 A 130 A ? -0.1 
165 PHE 165 A 165 A ? PRO 166 A 166 A ? -0.2 GLY 129 A 129 A ? -0.1 THR 164 A 164 A ? -0.2 GLN 167 A 167 A ? -0.1 
166 PRO 166 A 166 A ? ?   ?   ? ?   ? ? ?    ?   ?   ? ?   ? ? ?    VAL 168 A 168 A ? -0.4 GLY 129 A 129 A ? -0.2 
167 GLN 167 A 167 A ? ALA 128 A 128 A ? -2.1 GLY 159 A 159 A ? -0.2 ALA 128 A 128 A ? -2.4 PHE 169 A 169 A ? -0.5 
168 VAL 168 A 168 A ? TYR 158 A 158 A ? -3.0 PRO 166 A 166 A ? -0.4 SER 157 A 157 A ? -2.4 TYR 158 A 158 A ? -1.4 
169 PHE 169 A 169 A ? MET 126 A 126 A ? -3.1 GLN 167 A 167 A ? -0.5 MET 126 A 126 A ? -2.6 LYS 171 A 171 A ? -0.4 
170 ALA 170 A 170 A ? ILE 155 A 155 A ? -3.2 VAL 168 A 168 A ? -0.3 ILE 155 A 155 A ? -1.3 VAL 172 A 172 A ? -0.9 
171 LYS 171 A 171 A ? VAL 124 A 124 A ? -2.5 PHE 169 A 169 A ? -0.4 SER 174 A 174 A ? -1.4 PHE 175 A 175 A ? -0.4 
172 VAL 172 A 172 A ? HIS 153 A 153 A ? -1.5 ALA 170 A 170 A ? -0.9 PHE 175 A 175 A ? -2.2 ILE 176 A 176 A ? -0.4 
173 SER 173 A 173 A ? HIS 153 A 153 A ? -0.4 SER 174 A 174 A ? -0.3 ILE 176 A 176 A ? -1.0 VAL 172 A 172 A ? -0.3 
174 SER 174 A 174 A ? LYS 171 A 171 A ? -1.4 PHE 175 A 175 A ? -0.2 SER 173 A 173 A ? -0.3 TRP 178 A 178 A ? -0.2 
175 PHE 175 A 175 A ? VAL 172 A 172 A ? -2.2 LYS 171 A 171 A ? -0.4 ILE 179 A 179 A ? -3.2 SER 174 A 174 A ? -0.2 
176 ILE 176 A 176 A ? SER 173 A 173 A ? -1.0 VAL 172 A 172 A ? -0.4 GLU 180 A 180 A ? -2.9 SER 181 A 181 A ? -0.3 
177 PRO 177 A 177 A ? ?   ?   ? ?   ? ? ?    ?   ?   ? ?   ? ? ?    SER 181 A 181 A ? -2.2 ILE 176 A 176 A ? -0.2 
178 TRP 178 A 178 A ? SER 174 A 174 A ? -0.2 GLU 180 A 180 A ? -0.2 GLU 182 A 182 A ? -2.4 ILE 176 A 176 A ? -0.2 
179 ILE 179 A 179 A ? PHE 175 A 175 A ? -3.2 GLU 180 A 180 A ? -0.2 LEU 183 A 183 A ? -2.3 TRP 178 A 178 A ? -0.2 
180 GLU 180 A 180 A ? ILE 176 A 176 A ? -2.9 SER 181 A 181 A ? -0.2 LYS 184 A 184 A ? -1.6 ILE 179 A 179 A ? -0.2 
181 SER 181 A 181 A ? PRO 177 A 177 A ? -2.2 ILE 176 A 176 A ? -0.3 LYS 185 A 185 A ? -0.9 GLU 180 A 180 A ? -0.2 
182 GLU 182 A 182 A ? TRP 178 A 178 A ? -2.4 LEU 183 A 183 A ? -0.2 LEU 186 A 186 A ? -0.8 LYS 185 A 185 A ? -0.5 
183 LEU 183 A 183 A ? ILE 179 A 179 A ? -2.3 LYS 184 A 184 A ? -0.2 LEU 186 A 186 A ? -0.6 GLU 182 A 182 A ? -0.2 
184 LYS 184 A 184 A ? GLU 180 A 180 A ? -1.6 LYS 185 A 185 A ? -0.2 LEU 183 A 183 A ? -0.2 GLU 182 A 182 A ? -0.2 
185 LYS 185 A 185 A ? SER 181 A 181 A ? -0.9 GLU 182 A 182 A ? -0.5 LYS 184 A 184 A ? -0.2 LEU 183 A 183 A ? -0.2 
186 LEU 186 A 186 A ? GLU 182 A 182 A ? -0.8 LEU 183 A 183 A ? -0.6 LYS 184 A 184 A ? -0.2 LYS 185 A 185 A ? -0.2 
# 
loop_
_dssp_statistics_histogram.entry_id 
_dssp_statistics_histogram.type 
_dssp_statistics_histogram.1 
_dssp_statistics_histogram.2 
_dssp_statistics_histogram.3 
_dssp_statistics_histogram.4 
_dssp_statistics_histogram.5 
_dssp_statistics_histogram.6 
_dssp_statistics_histogram.7 
_dssp_statistics_histogram.8 
_dssp_statistics_histogram.9 
_dssp_statistics_histogram.10 
_dssp_statistics_histogram.11 
_dssp_statistics_histogram.12 
_dssp_statistics_histogram.13 
_dssp_statistics_histogram.14 
_dssp_statistics_histogram.15 
_dssp_statistics_histogram.16 
_dssp_statistics_histogram.17 
_dssp_statistics_histogram.18 
_dssp_statistics_histogram.19 
_dssp_statistics_histogram.20 
_dssp_statistics_histogram.21 
_dssp_statistics_histogram.22 
_dssp_statistics_histogram.23 
_dssp_statistics_histogram.24 
_dssp_statistics_histogram.25 
_dssp_statistics_histogram.26 
_dssp_statistics_histogram.27 
_dssp_statistics_histogram.28 
_dssp_statistics_histogram.29 
_dssp_statistics_histogram.30 
Alligator_sinensis_GeneID=102374953 residues_per_alpha_helix        0 0 0 0 0 0 1 0 0 1 0 0 0 0 0 0 0 0 0 0 0 0 0 0 0 0 0 0 0 0 
Alligator_sinensis_GeneID=102374953 parallel_bridges_per_ladder     1 0 0 0 0 0 0 0 0 0 0 0 0 0 0 0 0 0 0 0 0 0 0 0 0 0 0 0 0 0 
Alligator_sinensis_GeneID=102374953 antiparallel_bridges_per_ladder 3 1 0 4 1 0 1 0 0 0 0 0 0 0 0 0 0 0 0 0 0 0 0 0 0 0 0 0 0 0 
Alligator_sinensis_GeneID=102374953 ladders_per_sheet               2 0 0 0 0 0 1 0 0 0 0 0 0 0 0 0 0 0 0 0 0 0 0 0 0 0 0 0 0 0 
# 
loop_
_dssp_statistics_hbond.entry_id 
_dssp_statistics_hbond.type 
_dssp_statistics_hbond.count 
_dssp_statistics_hbond.count_per_100 
Alligator_sinensis_GeneID=102374953 O(I)-->H-N(J)          105 56.5 
Alligator_sinensis_GeneID=102374953 'PARALLEL BRIDGES'     2   1.1  
Alligator_sinensis_GeneID=102374953 'ANTIPARALLEL BRIDGES' 46  24.7 
Alligator_sinensis_GeneID=102374953 O(I)-->H-N(I-5)        1   0.5  
Alligator_sinensis_GeneID=102374953 O(I)-->H-N(I-4)        1   0.5  
Alligator_sinensis_GeneID=102374953 O(I)-->H-N(I-3)        3   1.6  
Alligator_sinensis_GeneID=102374953 O(I)-->H-N(I-2)        0   0.0  
Alligator_sinensis_GeneID=102374953 O(I)-->H-N(I-1)        0   0.0  
Alligator_sinensis_GeneID=102374953 O(I)-->H-N(I+0)        0   0.0  
Alligator_sinensis_GeneID=102374953 O(I)-->H-N(I+1)        0   0.0  
Alligator_sinensis_GeneID=102374953 O(I)-->H-N(I+2)        22  11.8 
Alligator_sinensis_GeneID=102374953 O(I)-->H-N(I+3)        16  8.6  
Alligator_sinensis_GeneID=102374953 O(I)-->H-N(I+4)        15  8.1  
Alligator_sinensis_GeneID=102374953 O(I)-->H-N(I+5)        1   0.5  
# 
_dssp_statistics.entry_id                       Alligator_sinensis_GeneID=102374953 
_dssp_statistics.nr_of_residues                 186 
_dssp_statistics.nr_of_chains                   1 
_dssp_statistics.nr_of_ss_bridges_total         0 
_dssp_statistics.nr_of_ss_bridges_intra_chain   0 
_dssp_statistics.nr_of_ss_bridges_inter_chain   0 
# 
loop_
_chem_comp.id 
_chem_comp.type 
_chem_comp.mon_nstd_flag 
_chem_comp.name 
_chem_comp.formula 
_chem_comp.formula_weight 
ALA 'L-PEPTIDE LINKING' y ALANINE         'C3 H7 N O2'     89.093 
ARG 'L-PEPTIDE LINKING' y ARGININE        'C6 H15 N4 O2'  175.209 
ASN 'L-PEPTIDE LINKING' y ASPARAGINE      'C4 H8 N2 O3'   132.118 
ASP 'L-PEPTIDE LINKING' y 'ASPARTIC ACID' 'C4 H7 N O4'    133.103 
CYS 'L-PEPTIDE LINKING' y CYSTEINE        'C3 H7 N O2 S'  121.158 
GLN 'L-PEPTIDE LINKING' y GLUTAMINE       'C5 H10 N2 O3'  146.144 
GLU 'L-PEPTIDE LINKING' y 'GLUTAMIC ACID' 'C5 H9 N O4'    147.129 
GLY 'PEPTIDE LINKING'   y GLYCINE         'C2 H5 N O2'     75.067 
HIS 'L-PEPTIDE LINKING' y HISTIDINE       'C6 H10 N3 O2'  156.162 
ILE 'L-PEPTIDE LINKING' y ISOLEUCINE      'C6 H13 N O2'   131.173 
LEU 'L-PEPTIDE LINKING' y LEUCINE         'C6 H13 N O2'   131.173 
LYS 'L-PEPTIDE LINKING' y LYSINE          'C6 H15 N2 O2'  147.195 
MET 'L-PEPTIDE LINKING' y METHIONINE      'C5 H11 N O2 S' 149.211 
PHE 'L-PEPTIDE LINKING' y PHENYLALANINE   'C9 H11 N O2'   165.189 
PRO 'L-PEPTIDE LINKING' y PROLINE         'C5 H9 N O2'     115.13 
SER 'L-PEPTIDE LINKING' y SERINE          'C3 H7 N O3'    105.093 
THR 'L-PEPTIDE LINKING' y THREONINE       'C4 H9 N O3'    119.119 
TRP 'L-PEPTIDE LINKING' y TRYPTOPHAN      'C11 H12 N2 O2' 204.225 
TYR 'L-PEPTIDE LINKING' y TYROSINE        'C9 H11 N O3'   181.189 
VAL 'L-PEPTIDE LINKING' y VALINE          'C5 H11 N O2'   117.146 
# 
loop_
_atom_type.symbol 
N 
C 
O 
S 
# 
loop_
_entity_poly_seq.entity_id 
_entity_poly_seq.num 
_entity_poly_seq.mon_id 
_entity_poly_seq.hetero 
1   1 MET n 
1   2 ALA n 
1   3 LEU n 
1   4 SER n 
1   5 PHE n 
1   6 THR n 
1   7 GLY n 
1   8 SER n 
1   9 SER n 
1  10 LYS n 
1  11 ILE n 
1  12 SER n 
1  13 VAL n 
1  14 VAL n 
1  15 LEU n 
1  16 GLY n 
1  17 ALA n 
1  18 HIS n 
1  19 ASN n 
1  20 VAL n 
1  21 ARG n 
1  22 LYS n 
1  23 PRO n 
1  24 GLU n 
1  25 ALA n 
1  26 ASN n 
1  27 SER n 
1  28 GLN n 
1  29 LYS n 
1  30 ILE n 
1  31 ASP n 
1  32 VAL n 
1  33 ARG n 
1  34 HIS n 
1  35 GLN n 
1  36 ILE n 
1  37 VAL n 
1  38 HIS n 
1  39 PRO n 
1  40 LYS n 
1  41 TYR n 
1  42 ARG n 
1  43 ARG n 
1  44 LYS n 
1  45 THR n 
1  46 LYS n 
1  47 HIS n 
1  48 ASN n 
1  49 ASP n 
1  50 ILE n 
1  51 MET n 
1  52 LEU n 
1  53 LEU n 
1  54 GLN n 
1  55 LEU n 
1  56 ILE n 
1  57 GLN n 
1  58 LYS n 
1  59 ALA n 
1  60 LYS n 
1  61 LEU n 
1  62 ASN n 
1  63 ASP n 
1  64 GLN n 
1  65 GLY n 
1  66 GLN n 
1  67 LEU n 
1  68 ILE n 
1  69 GLY n 
1  70 LEU n 
1  71 PRO n 
1  72 ALA n 
1  73 GLU n 
1  74 ALA n 
1  75 VAL n 
1  76 GLN n 
1  77 PRO n 
1  78 GLY n 
1  79 THR n 
1  80 VAL n 
1  81 CYS n 
1  82 ARG n 
1  83 VAL n 
1  84 SER n 
1  85 GLY n 
1  86 TRP n 
1  87 GLU n 
1  88 GLY n 
1  89 ARG n 
1  90 SER n 
1  91 LEU n 
1  92 TRP n 
1  93 ASN n 
1  94 TRP n 
1  95 LYS n 
1  96 SER n 
1  97 LEU n 
1  98 ASN n 
1  99 VAL n 
1 100 LEU n 
1 101 LEU n 
1 102 GLU n 
1 103 VAL n 
1 104 ASP n 
1 105 LEU n 
1 106 PRO n 
1 107 VAL n 
1 108 ARG n 
1 109 ARG n 
1 110 ASP n 
1 111 ARG n 
1 112 VAL n 
1 113 CYS n 
1 114 GLU n 
1 115 LYS n 
1 116 ALA n 
1 117 PHE n 
1 118 TYR n 
1 119 THR n 
1 120 TYR n 
1 121 ALA n 
1 122 ALA n 
1 123 ARG n 
1 124 VAL n 
1 125 GLN n 
1 126 MET n 
1 127 CYS n 
1 128 ALA n 
1 129 GLY n 
1 130 ASP n 
1 131 SER n 
1 132 SER n 
1 133 SER n 
1 134 LYS n 
1 135 LYS n 
1 136 SER n 
1 137 ALA n 
1 138 PHE n 
1 139 ARG n 
1 140 VAL n 
1 141 ASP n 
1 142 SER n 
1 143 GLU n 
1 144 GLY n 
1 145 ALA n 
1 146 LEU n 
1 147 VAL n 
1 148 CYS n 
1 149 ASN n 
1 150 GLY n 
1 151 THR n 
1 152 ALA n 
1 153 HIS n 
1 154 GLY n 
1 155 ILE n 
1 156 LEU n 
1 157 SER n 
1 158 TYR n 
1 159 GLY n 
1 160 PRO n 
1 161 ARG n 
1 162 ARG n 
1 163 ARG n 
1 164 THR n 
1 165 PHE n 
1 166 PRO n 
1 167 GLN n 
1 168 VAL n 
1 169 PHE n 
1 170 ALA n 
1 171 LYS n 
1 172 VAL n 
1 173 SER n 
1 174 SER n 
1 175 PHE n 
1 176 ILE n 
1 177 PRO n 
1 178 TRP n 
1 179 ILE n 
1 180 GLU n 
1 181 SER n 
1 182 GLU n 
1 183 LEU n 
1 184 LYS n 
1 185 LYS n 
1 186 LEU n 
# 
loop_
_pdbx_poly_seq_scheme.asym_id 
_pdbx_poly_seq_scheme.entity_id 
_pdbx_poly_seq_scheme.seq_id 
_pdbx_poly_seq_scheme.mon_id 
_pdbx_poly_seq_scheme.ndb_seq_num 
_pdbx_poly_seq_scheme.pdb_seq_num 
_pdbx_poly_seq_scheme.auth_seq_num 
_pdbx_poly_seq_scheme.pdb_mon_id 
_pdbx_poly_seq_scheme.auth_mon_id 
_pdbx_poly_seq_scheme.pdb_strand_id 
_pdbx_poly_seq_scheme.pdb_ins_code 
_pdbx_poly_seq_scheme.hetero 
A 1   1 MET   1 1   1   MET MET A ? n 
A 1   2 ALA   2 2   2   ALA ALA A ? n 
A 1   3 LEU   3 3   3   LEU LEU A ? n 
A 1   4 SER   4 4   4   SER SER A ? n 
A 1   5 PHE   5 5   5   PHE PHE A ? n 
A 1   6 THR   6 6   6   THR THR A ? n 
A 1   7 GLY   7 7   7   GLY GLY A ? n 
A 1   8 SER   8 8   8   SER SER A ? n 
A 1   9 SER   9 9   9   SER SER A ? n 
A 1  10 LYS  10 10  10  LYS LYS A ? n 
A 1  11 ILE  11 11  11  ILE ILE A ? n 
A 1  12 SER  12 12  12  SER SER A ? n 
A 1  13 VAL  13 13  13  VAL VAL A ? n 
A 1  14 VAL  14 14  14  VAL VAL A ? n 
A 1  15 LEU  15 15  15  LEU LEU A ? n 
A 1  16 GLY  16 16  16  GLY GLY A ? n 
A 1  17 ALA  17 17  17  ALA ALA A ? n 
A 1  18 HIS  18 18  18  HIS HIS A ? n 
A 1  19 ASN  19 19  19  ASN ASN A ? n 
A 1  20 VAL  20 20  20  VAL VAL A ? n 
A 1  21 ARG  21 21  21  ARG ARG A ? n 
A 1  22 LYS  22 22  22  LYS LYS A ? n 
A 1  23 PRO  23 23  23  PRO PRO A ? n 
A 1  24 GLU  24 24  24  GLU GLU A ? n 
A 1  25 ALA  25 25  25  ALA ALA A ? n 
A 1  26 ASN  26 26  26  ASN ASN A ? n 
A 1  27 SER  27 27  27  SER SER A ? n 
A 1  28 GLN  28 28  28  GLN GLN A ? n 
A 1  29 LYS  29 29  29  LYS LYS A ? n 
A 1  30 ILE  30 30  30  ILE ILE A ? n 
A 1  31 ASP  31 31  31  ASP ASP A ? n 
A 1  32 VAL  32 32  32  VAL VAL A ? n 
A 1  33 ARG  33 33  33  ARG ARG A ? n 
A 1  34 HIS  34 34  34  HIS HIS A ? n 
A 1  35 GLN  35 35  35  GLN GLN A ? n 
A 1  36 ILE  36 36  36  ILE ILE A ? n 
A 1  37 VAL  37 37  37  VAL VAL A ? n 
A 1  38 HIS  38 38  38  HIS HIS A ? n 
A 1  39 PRO  39 39  39  PRO PRO A ? n 
A 1  40 LYS  40 40  40  LYS LYS A ? n 
A 1  41 TYR  41 41  41  TYR TYR A ? n 
A 1  42 ARG  42 42  42  ARG ARG A ? n 
A 1  43 ARG  43 43  43  ARG ARG A ? n 
A 1  44 LYS  44 44  44  LYS LYS A ? n 
A 1  45 THR  45 45  45  THR THR A ? n 
A 1  46 LYS  46 46  46  LYS LYS A ? n 
A 1  47 HIS  47 47  47  HIS HIS A ? n 
A 1  48 ASN  48 48  48  ASN ASN A ? n 
A 1  49 ASP  49 49  49  ASP ASP A ? n 
A 1  50 ILE  50 50  50  ILE ILE A ? n 
A 1  51 MET  51 51  51  MET MET A ? n 
A 1  52 LEU  52 52  52  LEU LEU A ? n 
A 1  53 LEU  53 53  53  LEU LEU A ? n 
A 1  54 GLN  54 54  54  GLN GLN A ? n 
A 1  55 LEU  55 55  55  LEU LEU A ? n 
A 1  56 ILE  56 56  56  ILE ILE A ? n 
A 1  57 GLN  57 57  57  GLN GLN A ? n 
A 1  58 LYS  58 58  58  LYS LYS A ? n 
A 1  59 ALA  59 59  59  ALA ALA A ? n 
A 1  60 LYS  60 60  60  LYS LYS A ? n 
A 1  61 LEU  61 61  61  LEU LEU A ? n 
A 1  62 ASN  62 62  62  ASN ASN A ? n 
A 1  63 ASP  63 63  63  ASP ASP A ? n 
A 1  64 GLN  64 64  64  GLN GLN A ? n 
A 1  65 GLY  65 65  65  GLY GLY A ? n 
A 1  66 GLN  66 66  66  GLN GLN A ? n 
A 1  67 LEU  67 67  67  LEU LEU A ? n 
A 1  68 ILE  68 68  68  ILE ILE A ? n 
A 1  69 GLY  69 69  69  GLY GLY A ? n 
A 1  70 LEU  70 70  70  LEU LEU A ? n 
A 1  71 PRO  71 71  71  PRO PRO A ? n 
A 1  72 ALA  72 72  72  ALA ALA A ? n 
A 1  73 GLU  73 73  73  GLU GLU A ? n 
A 1  74 ALA  74 74  74  ALA ALA A ? n 
A 1  75 VAL  75 75  75  VAL VAL A ? n 
A 1  76 GLN  76 76  76  GLN GLN A ? n 
A 1  77 PRO  77 77  77  PRO PRO A ? n 
A 1  78 GLY  78 78  78  GLY GLY A ? n 
A 1  79 THR  79 79  79  THR THR A ? n 
A 1  80 VAL  80 80  80  VAL VAL A ? n 
A 1  81 CYS  81 81  81  CYS CYS A ? n 
A 1  82 ARG  82 82  82  ARG ARG A ? n 
A 1  83 VAL  83 83  83  VAL VAL A ? n 
A 1  84 SER  84 84  84  SER SER A ? n 
A 1  85 GLY  85 85  85  GLY GLY A ? n 
A 1  86 TRP  86 86  86  TRP TRP A ? n 
A 1  87 GLU  87 87  87  GLU GLU A ? n 
A 1  88 GLY  88 88  88  GLY GLY A ? n 
A 1  89 ARG  89 89  89  ARG ARG A ? n 
A 1  90 SER  90 90  90  SER SER A ? n 
A 1  91 LEU  91 91  91  LEU LEU A ? n 
A 1  92 TRP  92 92  92  TRP TRP A ? n 
A 1  93 ASN  93 93  93  ASN ASN A ? n 
A 1  94 TRP  94 94  94  TRP TRP A ? n 
A 1  95 LYS  95 95  95  LYS LYS A ? n 
A 1  96 SER  96 96  96  SER SER A ? n 
A 1  97 LEU  97 97  97  LEU LEU A ? n 
A 1  98 ASN  98 98  98  ASN ASN A ? n 
A 1  99 VAL  99 99  99  VAL VAL A ? n 
A 1 100 LEU 100 100 100 LEU LEU A ? n 
A 1 101 LEU 101 101 101 LEU LEU A ? n 
A 1 102 GLU 102 102 102 GLU GLU A ? n 
A 1 103 VAL 103 103 103 VAL VAL A ? n 
A 1 104 ASP 104 104 104 ASP ASP A ? n 
A 1 105 LEU 105 105 105 LEU LEU A ? n 
A 1 106 PRO 106 106 106 PRO PRO A ? n 
A 1 107 VAL 107 107 107 VAL VAL A ? n 
A 1 108 ARG 108 108 108 ARG ARG A ? n 
A 1 109 ARG 109 109 109 ARG ARG A ? n 
A 1 110 ASP 110 110 110 ASP ASP A ? n 
A 1 111 ARG 111 111 111 ARG ARG A ? n 
A 1 112 VAL 112 112 112 VAL VAL A ? n 
A 1 113 CYS 113 113 113 CYS CYS A ? n 
A 1 114 GLU 114 114 114 GLU GLU A ? n 
A 1 115 LYS 115 115 115 LYS LYS A ? n 
A 1 116 ALA 116 116 116 ALA ALA A ? n 
A 1 117 PHE 117 117 117 PHE PHE A ? n 
A 1 118 TYR 118 118 118 TYR TYR A ? n 
A 1 119 THR 119 119 119 THR THR A ? n 
A 1 120 TYR 120 120 120 TYR TYR A ? n 
A 1 121 ALA 121 121 121 ALA ALA A ? n 
A 1 122 ALA 122 122 122 ALA ALA A ? n 
A 1 123 ARG 123 123 123 ARG ARG A ? n 
A 1 124 VAL 124 124 124 VAL VAL A ? n 
A 1 125 GLN 125 125 125 GLN GLN A ? n 
A 1 126 MET 126 126 126 MET MET A ? n 
A 1 127 CYS 127 127 127 CYS CYS A ? n 
A 1 128 ALA 128 128 128 ALA ALA A ? n 
A 1 129 GLY 129 129 129 GLY GLY A ? n 
A 1 130 ASP 130 130 130 ASP ASP A ? n 
A 1 131 SER 131 131 131 SER SER A ? n 
A 1 132 SER 132 132 132 SER SER A ? n 
A 1 133 SER 133 133 133 SER SER A ? n 
A 1 134 LYS 134 134 134 LYS LYS A ? n 
A 1 135 LYS 135 135 135 LYS LYS A ? n 
A 1 136 SER 136 136 136 SER SER A ? n 
A 1 137 ALA 137 137 137 ALA ALA A ? n 
A 1 138 PHE 138 138 138 PHE PHE A ? n 
A 1 139 ARG 139 139 139 ARG ARG A ? n 
A 1 140 VAL 140 140 140 VAL VAL A ? n 
A 1 141 ASP 141 141 141 ASP ASP A ? n 
A 1 142 SER 142 142 142 SER SER A ? n 
A 1 143 GLU 143 143 143 GLU GLU A ? n 
A 1 144 GLY 144 144 144 GLY GLY A ? n 
A 1 145 ALA 145 145 145 ALA ALA A ? n 
A 1 146 LEU 146 146 146 LEU LEU A ? n 
A 1 147 VAL 147 147 147 VAL VAL A ? n 
A 1 148 CYS 148 148 148 CYS CYS A ? n 
A 1 149 ASN 149 149 149 ASN ASN A ? n 
A 1 150 GLY 150 150 150 GLY GLY A ? n 
A 1 151 THR 151 151 151 THR THR A ? n 
A 1 152 ALA 152 152 152 ALA ALA A ? n 
A 1 153 HIS 153 153 153 HIS HIS A ? n 
A 1 154 GLY 154 154 154 GLY GLY A ? n 
A 1 155 ILE 155 155 155 ILE ILE A ? n 
A 1 156 LEU 156 156 156 LEU LEU A ? n 
A 1 157 SER 157 157 157 SER SER A ? n 
A 1 158 TYR 158 158 158 TYR TYR A ? n 
A 1 159 GLY 159 159 159 GLY GLY A ? n 
A 1 160 PRO 160 160 160 PRO PRO A ? n 
A 1 161 ARG 161 161 161 ARG ARG A ? n 
A 1 162 ARG 162 162 162 ARG ARG A ? n 
A 1 163 ARG 163 163 163 ARG ARG A ? n 
A 1 164 THR 164 164 164 THR THR A ? n 
A 1 165 PHE 165 165 165 PHE PHE A ? n 
A 1 166 PRO 166 166 166 PRO PRO A ? n 
A 1 167 GLN 167 167 167 GLN GLN A ? n 
A 1 168 VAL 168 168 168 VAL VAL A ? n 
A 1 169 PHE 169 169 169 PHE PHE A ? n 
A 1 170 ALA 170 170 170 ALA ALA A ? n 
A 1 171 LYS 171 171 171 LYS LYS A ? n 
A 1 172 VAL 172 172 172 VAL VAL A ? n 
A 1 173 SER 173 173 173 SER SER A ? n 
A 1 174 SER 174 174 174 SER SER A ? n 
A 1 175 PHE 175 175 175 PHE PHE A ? n 
A 1 176 ILE 176 176 176 ILE ILE A ? n 
A 1 177 PRO 177 177 177 PRO PRO A ? n 
A 1 178 TRP 178 178 178 TRP TRP A ? n 
A 1 179 ILE 179 179 179 ILE ILE A ? n 
A 1 180 GLU 180 180 180 GLU GLU A ? n 
A 1 181 SER 181 181 181 SER SER A ? n 
A 1 182 GLU 182 182 182 GLU GLU A ? n 
A 1 183 LEU 183 183 183 LEU LEU A ? n 
A 1 184 LYS 184 184 184 LYS LYS A ? n 
A 1 185 LYS 185 185 185 LYS LYS A ? n 
A 1 186 LEU 186 186 186 LEU LEU A ? n 
# 
loop_
_atom_site.group_PDB 
_atom_site.id 
_atom_site.type_symbol 
_atom_site.label_atom_id 
_atom_site.label_alt_id 
_atom_site.label_comp_id 
_atom_site.label_asym_id 
_atom_site.label_entity_id 
_atom_site.label_seq_id 
_atom_site.pdbx_PDB_ins_code 
_atom_site.Cartn_x 
_atom_site.Cartn_y 
_atom_site.Cartn_z 
_atom_site.occupancy 
_atom_site.B_iso_or_equiv 
_atom_site.pdbx_formal_charge 
_atom_site.auth_seq_id 
_atom_site.auth_comp_id 
_atom_site.auth_asym_id 
_atom_site.auth_atom_id 
_atom_site.pdbx_PDB_model_num 
ATOM 1    N N   ? MET A 1   1 ?   5.791  -4.178   0.115 1.000 44.290 ? 1   MET A N   1 
ATOM 2    C CA  ? MET A 1   1 ?   6.747  -5.084   0.745 1.000 44.290 ? 1   MET A CA  1 
ATOM 3    C C   ? MET A 1   1 ?   6.184  -5.654   2.043 1.000 44.290 ? 1   MET A C   1 
ATOM 4    C CB  ? MET A 1   1 ?   8.070  -4.366   1.019 1.000 44.290 ? 1   MET A CB  1 
ATOM 5    O O   ? MET A 1   1 ?   5.689  -4.908   2.889 1.000 44.290 ? 1   MET A O   1 
ATOM 6    C CG  ? MET A 1   1 ?   9.262  -5.301   1.140 1.000 44.290 ? 1   MET A CG  1 
ATOM 7    S SD  ? MET A 1   1 ?  10.845  -4.399   1.351 1.000 44.290 ? 1   MET A SD  1 
ATOM 8    C CE  ? MET A 1   1 ?  11.214  -3.991  -0.378 1.000 44.290 ? 1   MET A CE  1 
ATOM 9    N N   ? ALA A 1   2 ?   5.415  -6.796   2.158 1.000 39.780 ? 2   ALA A N   1 
ATOM 10   C CA  ? ALA A 1   2 ?   5.119  -7.577   3.356 1.000 39.780 ? 2   ALA A CA  1 
ATOM 11   C C   ? ALA A 1   2 ?   6.392  -8.172   3.951 1.000 39.780 ? 2   ALA A C   1 
ATOM 12   C CB  ? ALA A 1   2 ?   4.117  -8.684   3.036 1.000 39.780 ? 2   ALA A CB  1 
ATOM 13   O O   ? ALA A 1   2 ?   7.267  -8.640   3.219 1.000 39.780 ? 2   ALA A O   1 
ATOM 14   N N   ? LEU A 1   3 ?   7.054  -7.383   4.778 1.000 42.690 ? 3   LEU A N   1 
ATOM 15   C CA  ? LEU A 1   3 ?   8.197  -7.577   5.665 1.000 42.690 ? 3   LEU A CA  1 
ATOM 16   C C   ? LEU A 1   3 ?   8.443  -9.061   5.917 1.000 42.690 ? 3   LEU A C   1 
ATOM 17   C CB  ? LEU A 1   3 ?   7.973  -6.852   6.994 1.000 42.690 ? 3   LEU A CB  1 
ATOM 18   O O   ? LEU A 1   3 ?   7.614  -9.736   6.531 1.000 42.690 ? 3   LEU A O   1 
ATOM 19   C CG  ? LEU A 1   3 ?   8.111  -5.329   6.968 1.000 42.690 ? 3   LEU A CG  1 
ATOM 20   C CD1 ? LEU A 1   3 ?   7.367  -4.708   8.145 1.000 42.690 ? 3   LEU A CD1 1 
ATOM 21   C CD2 ? LEU A 1   3 ?   9.582  -4.925   6.985 1.000 42.690 ? 3   LEU A CD2 1 
ATOM 22   N N   ? SER A 1   4 ?   8.617  -9.977   5.014 1.000 43.400 ? 4   SER A N   1 
ATOM 23   C CA  ? SER A 1   4 ?   9.173 -11.272   5.395 1.000 43.400 ? 4   SER A CA  1 
ATOM 24   C C   ? SER A 1   4 ?  10.652 -11.156   5.745 1.000 43.400 ? 4   SER A C   1 
ATOM 25   C CB  ? SER A 1   4 ?   8.985 -12.289   4.269 1.000 43.400 ? 4   SER A CB  1 
ATOM 26   O O   ? SER A 1   4 ?  11.437 -10.604   4.972 1.000 43.400 ? 4   SER A O   1 
ATOM 27   O OG  ? SER A 1   4 ?   9.567 -13.534   4.614 1.000 43.400 ? 4   SER A OG  1 
ATOM 28   N N   ? PHE A 1   5 ?  11.039 -10.480   6.834 1.000 41.380 ? 5   PHE A N   1 
ATOM 29   C CA  ? PHE A 1   5 ?  12.262 -10.423   7.626 1.000 41.380 ? 5   PHE A CA  1 
ATOM 30   C C   ? PHE A 1   5 ?  13.106 -11.673   7.409 1.000 41.380 ? 5   PHE A C   1 
ATOM 31   C CB  ? PHE A 1   5 ?  11.933 -10.262   9.113 1.000 41.380 ? 5   PHE A CB  1 
ATOM 32   O O   ? PHE A 1   5 ?  12.762 -12.753   7.895 1.000 41.380 ? 5   PHE A O   1 
ATOM 33   C CG  ? PHE A 1   5 ?  11.832  -8.829   9.561 1.000 41.380 ? 5   PHE A CG  1 
ATOM 34   C CD1 ? PHE A 1   5 ?  12.966  -8.124   9.943 1.000 41.380 ? 5   PHE A CD1 1 
ATOM 35   C CD2 ? PHE A 1   5 ?  10.601  -8.188   9.600 1.000 41.380 ? 5   PHE A CD2 1 
ATOM 36   C CE1 ? PHE A 1   5 ?  12.875  -6.797  10.358 1.000 41.380 ? 5   PHE A CE1 1 
ATOM 37   C CE2 ? PHE A 1   5 ?  10.502  -6.862  10.014 1.000 41.380 ? 5   PHE A CE2 1 
ATOM 38   C CZ  ? PHE A 1   5 ?  11.640  -6.169  10.394 1.000 41.380 ? 5   PHE A CZ  1 
ATOM 39   N N   ? THR A 1   6 ?  13.442 -12.077   6.152 1.000 48.640 ? 6   THR A N   1 
ATOM 40   C CA  ? THR A 1   6 ?  14.513 -13.067   6.153 1.000 48.640 ? 6   THR A CA  1 
ATOM 41   C C   ? THR A 1   6 ?  15.877 -12.388   6.065 1.000 48.640 ? 6   THR A C   1 
ATOM 42   C CB  ? THR A 1   6 ?  14.355 -14.062   4.988 1.000 48.640 ? 6   THR A CB  1 
ATOM 43   O O   ? THR A 1   6 ?  16.025 -11.366   5.392 1.000 48.640 ? 6   THR A O   1 
ATOM 44   C CG2 ? THR A 1   6 ?  13.073 -14.876   5.130 1.000 48.640 ? 6   THR A CG2 1 
ATOM 45   O OG1 ? THR A 1   6 ?  14.314 -13.338   3.752 1.000 48.640 ? 6   THR A OG1 1 
ATOM 46   N N   ? GLY A 1   7 ?  16.500 -11.740   7.131 1.000 47.870 ? 7   GLY A N   1 
ATOM 47   C CA  ? GLY A 1   7 ?  17.924 -11.843   7.410 1.000 47.870 ? 7   GLY A CA  1 
ATOM 48   C C   ? GLY A 1   7 ?  18.791 -11.259   6.311 1.000 47.870 ? 7   GLY A C   1 
ATOM 49   O O   ? GLY A 1   7 ?  18.444 -11.339   5.131 1.000 47.870 ? 7   GLY A O   1 
ATOM 50   N N   ? SER A 1   8 ?  19.059  -9.938   6.261 1.000 52.020 ? 8   SER A N   1 
ATOM 51   C CA  ? SER A 1   8 ?  20.128  -9.152   5.654 1.000 52.020 ? 8   SER A CA  1 
ATOM 52   C C   ? SER A 1   8 ?  20.050  -9.194   4.131 1.000 52.020 ? 8   SER A C   1 
ATOM 53   C CB  ? SER A 1   8 ?  21.495  -9.658   6.116 1.000 52.020 ? 8   SER A CB  1 
ATOM 54   O O   ? SER A 1   8 ?  21.038  -9.502   3.462 1.000 52.020 ? 8   SER A O   1 
ATOM 55   O OG  ? SER A 1   8 ?  21.692 -11.005   5.722 1.000 52.020 ? 8   SER A OG  1 
ATOM 56   N N   ? SER A 1   9 ?  18.863  -9.352   3.523 1.000 62.580 ? 9   SER A N   1 
ATOM 57   C CA  ? SER A 1   9 ?  18.922  -9.294   2.066 1.000 62.580 ? 9   SER A CA  1 
ATOM 58   C C   ? SER A 1   9 ?  19.005  -7.853   1.574 1.000 62.580 ? 9   SER A C   1 
ATOM 59   C CB  ? SER A 1   9 ?  17.702  -9.982   1.452 1.000 62.580 ? 9   SER A CB  1 
ATOM 60   O O   ? SER A 1   9 ?  18.531  -6.934   2.245 1.000 62.580 ? 9   SER A O   1 
ATOM 61   O OG  ? SER A 1   9 ?  16.502  -9.388   1.916 1.000 62.580 ? 9   SER A OG  1 
ATOM 62   N N   ? LYS A 1  10 ?  20.145  -7.499   0.958 1.000 78.560 ? 10  LYS A N   1 
ATOM 63   C CA  ? LYS A 1  10 ?  20.292  -6.285   0.161 1.000 78.560 ? 10  LYS A CA  1 
ATOM 64   C C   ? LYS A 1  10 ?  19.047  -6.027  -0.682 1.000 78.560 ? 10  LYS A C   1 
ATOM 65   C CB  ? LYS A 1  10 ?  21.524  -6.380  -0.740 1.000 78.560 ? 10  LYS A CB  1 
ATOM 66   O O   ? LYS A 1  10 ?  18.579  -6.916  -1.396 1.000 78.560 ? 10  LYS A O   1 
ATOM 67   C CG  ? LYS A 1  10 ?  22.844  -6.190  -0.006 1.000 78.560 ? 10  LYS A CG  1 
ATOM 68   C CD  ? LYS A 1  10 ?  24.023  -6.176  -0.971 1.000 78.560 ? 10  LYS A CD  1 
ATOM 69   C CE  ? LYS A 1  10 ?  25.353  -6.161  -0.229 1.000 78.560 ? 10  LYS A CE  1 
ATOM 70   N NZ  ? LYS A 1  10 ?  26.512  -6.168  -1.171 1.000 78.560 ? 10  LYS A NZ  1 
ATOM 71   N N   ? ILE A 1  11 ?  18.261  -5.016  -0.284 1.000 86.730 ? 11  ILE A N   1 
ATOM 72   C CA  ? ILE A 1  11 ?  17.074  -4.579  -1.011 1.000 86.730 ? 11  ILE A CA  1 
ATOM 73   C C   ? ILE A 1  11 ?  17.458  -3.510  -2.031 1.000 86.730 ? 11  ILE A C   1 
ATOM 74   C CB  ? ILE A 1  11 ?  15.991  -4.038  -0.050 1.000 86.730 ? 11  ILE A CB  1 
ATOM 75   O O   ? ILE A 1  11 ?  18.270  -2.628  -1.741 1.000 86.730 ? 11  ILE A O   1 
ATOM 76   C CG1 ? ILE A 1  11 ?  15.553  -5.132   0.930 1.000 86.730 ? 11  ILE A CG1 1 
ATOM 77   C CG2 ? ILE A 1  11 ?  14.794  -3.496  -0.837 1.000 86.730 ? 11  ILE A CG2 1 
ATOM 78   C CD1 ? ILE A 1  11 ?  14.558  -4.659   1.982 1.000 86.730 ? 11  ILE A CD1 1 
ATOM 79   N N   ? SER A 1  12 ?  16.980  -3.612  -3.302 1.000 87.580 ? 12  SER A N   1 
ATOM 80   C CA  ? SER A 1  12 ?  17.084  -2.558  -4.306 1.000 87.580 ? 12  SER A CA  1 
ATOM 81   C C   ? SER A 1  12 ?  15.710  -2.159  -4.833 1.000 87.580 ? 12  SER A C   1 
ATOM 82   C CB  ? SER A 1  12 ?  17.974  -3.009  -5.465 1.000 87.580 ? 12  SER A CB  1 
ATOM 83   O O   ? SER A 1  12 ?  14.757  -2.936  -4.748 1.000 87.580 ? 12  SER A O   1 
ATOM 84   O OG  ? SER A 1  12 ?  17.433  -4.155  -6.099 1.000 87.580 ? 12  SER A OG  1 
ATOM 85   N N   ? VAL A 1  13 ?  15.604  -0.908  -5.157 1.000 89.810 ? 13  VAL A N   1 
ATOM 86   C CA  ? VAL A 1  13 ?  14.398  -0.353  -5.762 1.000 89.810 ? 13  VAL A CA  1 
ATOM 87   C C   ? VAL A 1  13 ?  14.618  -0.149  -7.260 1.000 89.810 ? 13  VAL A C   1 
ATOM 88   C CB  ? VAL A 1  13 ?  13.993   0.982  -5.097 1.000 89.810 ? 13  VAL A CB  1 
ATOM 89   O O   ? VAL A 1  13 ?  15.662   0.358  -7.677 1.000 89.810 ? 13  VAL A O   1 
ATOM 90   C CG1 ? VAL A 1  13 ?  12.835   1.632  -5.852 1.000 89.810 ? 13  VAL A CG1 1 
ATOM 91   C CG2 ? VAL A 1  13 ?  13.620   0.756  -3.633 1.000 89.810 ? 13  VAL A CG2 1 
ATOM 92   N N   ? VAL A 1  14 ?  13.694  -0.707  -8.058 1.000 89.480 ? 14  VAL A N   1 
ATOM 93   C CA  ? VAL A 1  14 ?  13.699  -0.459  -9.496 1.000 89.480 ? 14  VAL A CA  1 
ATOM 94   C C   ? VAL A 1  14 ?  12.612   0.554  -9.849 1.000 89.480 ? 14  VAL A C   1 
ATOM 95   C CB  ? VAL A 1  14 ?  13.492  -1.763 -10.298 1.000 89.480 ? 14  VAL A CB  1 
ATOM 96   O O   ? VAL A 1  14 ?  11.427   0.310  -9.612 1.000 89.480 ? 14  VAL A O   1 
ATOM 97   C CG1 ? VAL A 1  14 ?  13.540  -1.487 -11.800 1.000 89.480 ? 14  VAL A CG1 1 
ATOM 98   C CG2 ? VAL A 1  14 ?  14.544  -2.800  -9.909 1.000 89.480 ? 14  VAL A CG2 1 
ATOM 99   N N   ? LEU A 1  15 ?  13.047   1.693 -10.382 1.000 90.240 ? 15  LEU A N   1 
ATOM 100  C CA  ? LEU A 1  15 ?  12.150   2.757 -10.819 1.000 90.240 ? 15  LEU A CA  1 
ATOM 101  C C   ? LEU A 1  15 ?  12.043   2.787 -12.340 1.000 90.240 ? 15  LEU A C   1 
ATOM 102  C CB  ? LEU A 1  15 ?  12.637   4.114 -10.304 1.000 90.240 ? 15  LEU A CB  1 
ATOM 103  O O   ? LEU A 1  15 ?  13.040   2.597 -13.041 1.000 90.240 ? 15  LEU A O   1 
ATOM 104  C CG  ? LEU A 1  15 ?  12.597   4.317  -8.788 1.000 90.240 ? 15  LEU A CG  1 
ATOM 105  C CD1 ? LEU A 1  15 ?  13.469   5.503  -8.390 1.000 90.240 ? 15  LEU A CD1 1 
ATOM 106  C CD2 ? LEU A 1  15 ?  11.162   4.518  -8.313 1.000 90.240 ? 15  LEU A CD2 1 
ATOM 107  N N   ? GLY A 1  16 ?  10.779   2.955 -12.859 1.000 89.220 ? 16  GLY A N   1 
ATOM 108  C CA  ? GLY A 1  16 ?  10.571   3.152 -14.285 1.000 89.220 ? 16  GLY A CA  1 
ATOM 109  C C   ? GLY A 1  16 ?  10.471   1.851 -15.059 1.000 89.220 ? 16  GLY A C   1 
ATOM 110  O O   ? GLY A 1  16 ?  10.674   1.829 -16.275 1.000 89.220 ? 16  GLY A O   1 
ATOM 111  N N   ? ALA A 1  17 ?  10.212   0.746 -14.366 1.000 88.830 ? 17  ALA A N   1 
ATOM 112  C CA  ? ALA A 1  17 ?  10.162  -0.556 -15.025 1.000 88.830 ? 17  ALA A CA  1 
ATOM 113  C C   ? ALA A 1  17 ?   8.725  -0.947 -15.359 1.000 88.830 ? 17  ALA A C   1 
ATOM 114  C CB  ? ALA A 1  17 ?  10.809  -1.623 -14.145 1.000 88.830 ? 17  ALA A CB  1 
ATOM 115  O O   ? ALA A 1  17 ?   7.829  -0.817 -14.521 1.000 88.830 ? 17  ALA A O   1 
ATOM 116  N N   ? HIS A 1  18 ?   8.494  -1.326 -16.590 1.000 87.850 ? 18  HIS A N   1 
ATOM 117  C CA  ? HIS A 1  18 ?   7.235  -1.923 -17.021 1.000 87.850 ? 18  HIS A CA  1 
ATOM 118  C C   ? HIS A 1  18 ?   7.335  -3.444 -17.073 1.000 87.850 ? 18  HIS A C   1 
ATOM 119  C CB  ? HIS A 1  18 ?   6.823  -1.377 -18.389 1.000 87.850 ? 18  HIS A CB  1 
ATOM 120  O O   ? HIS A 1  18 ?   6.418  -4.146 -16.640 1.000 87.850 ? 18  HIS A O   1 
ATOM 121  C CG  ? HIS A 1  18 ?   5.519  -1.917 -18.884 1.000 87.850 ? 18  HIS A CG  1 
ATOM 122  C CD2 ? HIS A 1  18 ?   5.215  -2.622 -19.999 1.000 87.850 ? 18  HIS A CD2 1 
ATOM 123  N ND1 ? HIS A 1  18 ?   4.336  -1.748 -18.199 1.000 87.850 ? 18  HIS A ND1 1 
ATOM 124  C CE1 ? HIS A 1  18 ?   3.357  -2.328 -18.873 1.000 87.850 ? 18  HIS A CE1 1 
ATOM 125  N NE2 ? HIS A 1  18 ?   3.864  -2.865 -19.969 1.000 87.850 ? 18  HIS A NE2 1 
ATOM 126  N N   ? ASN A 1  19 ?   8.431  -3.943 -17.623 1.000 88.060 ? 19  ASN A N   1 
ATOM 127  C CA  ? ASN A 1  19 ?   8.821  -5.349 -17.608 1.000 88.060 ? 19  ASN A CA  1 
ATOM 128  C C   ? ASN A 1  19 ?  10.036  -5.583 -16.714 1.000 88.060 ? 19  ASN A C   1 
ATOM 129  C CB  ? ASN A 1  19 ?   9.103  -5.844 -19.028 1.000 88.060 ? 19  ASN A CB  1 
ATOM 130  O O   ? ASN A 1  19 ?  11.143  -5.149 -17.038 1.000 88.060 ? 19  ASN A O   1 
ATOM 131  C CG  ? ASN A 1  19 ?   9.307  -7.344 -19.094 1.000 88.060 ? 19  ASN A CG  1 
ATOM 132  N ND2 ? ASN A 1  19 ?   8.846  -7.958 -20.177 1.000 88.060 ? 19  ASN A ND2 1 
ATOM 133  O OD1 ? ASN A 1  19 ?   9.874  -7.947 -18.179 1.000 88.060 ? 19  ASN A OD1 1 
ATOM 134  N N   ? VAL A 1  20 ?   9.847  -6.283 -15.629 1.000 83.700 ? 20  VAL A N   1 
ATOM 135  C CA  ? VAL A 1  20 ?  10.871  -6.356 -14.592 1.000 83.700 ? 20  VAL A CA  1 
ATOM 136  C C   ? VAL A 1  20 ?  11.984  -7.304 -15.032 1.000 83.700 ? 20  VAL A C   1 
ATOM 137  C CB  ? VAL A 1  20 ?  10.280  -6.818 -13.242 1.000 83.700 ? 20  VAL A CB  1 
ATOM 138  O O   ? VAL A 1  20 ?  13.061  -7.329 -14.431 1.000 83.700 ? 20  VAL A O   1 
ATOM 139  C CG1 ? VAL A 1  20 ?   9.423  -5.716 -12.622 1.000 83.700 ? 20  VAL A CG1 1 
ATOM 140  C CG2 ? VAL A 1  20 ?   9.463  -8.095 -13.426 1.000 83.700 ? 20  VAL A CG2 1 
ATOM 141  N N   ? ARG A 1  21 ?  11.931  -8.008 -16.148 1.000 83.900 ? 21  ARG A N   1 
ATOM 142  C CA  ? ARG A 1  21 ?  12.939  -8.953 -16.619 1.000 83.900 ? 21  ARG A CA  1 
ATOM 143  C C   ? ARG A 1  21 ?  13.767  -8.352 -17.750 1.000 83.900 ? 21  ARG A C   1 
ATOM 144  C CB  ? ARG A 1  21 ?  12.281 -10.254 -17.085 1.000 83.900 ? 21  ARG A CB  1 
ATOM 145  O O   ? ARG A 1  21 ?  14.794  -8.912 -18.140 1.000 83.900 ? 21  ARG A O   1 
ATOM 146  C CG  ? ARG A 1  21 ?  11.769 -11.126 -15.949 1.000 83.900 ? 21  ARG A CG  1 
ATOM 147  C CD  ? ARG A 1  21 ?  11.363 -12.509 -16.440 1.000 83.900 ? 21  ARG A CD  1 
ATOM 148  N NE  ? ARG A 1  21 ?  11.082 -13.414 -15.329 1.000 83.900 ? 21  ARG A NE  1 
ATOM 149  N NH1 ? ARG A 1  21 ?  10.464 -15.194 -16.664 1.000 83.900 ? 21  ARG A NH1 1 
ATOM 150  N NH2 ? ARG A 1  21 ?  10.437 -15.404 -14.382 1.000 83.900 ? 21  ARG A NH2 1 
ATOM 151  C CZ  ? ARG A 1  21 ?  10.662 -14.669 -15.461 1.000 83.900 ? 21  ARG A CZ  1 
ATOM 152  N N   ? LYS A 1  22 ?  13.228  -7.257 -18.229 1.000 86.520 ? 22  LYS A N   1 
ATOM 153  C CA  ? LYS A 1  22 ?  13.904  -6.627 -19.359 1.000 86.520 ? 22  LYS A CA  1 
ATOM 154  C C   ? LYS A 1  22 ?  14.462  -5.260 -18.974 1.000 86.520 ? 22  LYS A C   1 
ATOM 155  C CB  ? LYS A 1  22 ?  12.949  -6.488 -20.546 1.000 86.520 ? 22  LYS A CB  1 
ATOM 156  O O   ? LYS A 1  22 ?  13.766  -4.450 -18.359 1.000 86.520 ? 22  LYS A O   1 
ATOM 157  C CG  ? LYS A 1  22 ?  12.515  -7.815 -21.150 1.000 86.520 ? 22  LYS A CG  1 
ATOM 158  C CD  ? LYS A 1  22 ?  11.671  -7.611 -22.401 1.000 86.520 ? 22  LYS A CD  1 
ATOM 159  C CE  ? LYS A 1  22 ?  11.235  -8.938 -23.006 1.000 86.520 ? 22  LYS A CE  1 
ATOM 160  N NZ  ? LYS A 1  22 ?  10.388  -8.742 -24.221 1.000 86.520 ? 22  LYS A NZ  1 
ATOM 161  N N   ? PRO A 1  23 ?  15.766  -5.129 -19.316 1.000 85.620 ? 23  PRO A N   1 
ATOM 162  C CA  ? PRO A 1  23 ?  16.261  -3.761 -19.143 1.000 85.620 ? 23  PRO A CA  1 
ATOM 163  C C   ? PRO A 1  23 ?  15.522  -2.752 -20.018 1.000 85.620 ? 23  PRO A C   1 
ATOM 164  C CB  ? PRO A 1  23 ?  17.732  -3.865 -19.552 1.000 85.620 ? 23  PRO A CB  1 
ATOM 165  O O   ? PRO A 1  23 ?  15.201  -3.048 -21.172 1.000 85.620 ? 23  PRO A O   1 
ATOM 166  C CG  ? PRO A 1  23 ?  18.026  -5.330 -19.555 1.000 85.620 ? 23  PRO A CG  1 
ATOM 167  C CD  ? PRO A 1  23 ?  16.735  -6.075 -19.742 1.000 85.620 ? 23  PRO A CD  1 
ATOM 168  N N   ? GLU A 1  24 ?  15.132  -1.655 -19.428 1.000 89.290 ? 24  GLU A N   1 
ATOM 169  C CA  ? GLU A 1  24 ?  14.450  -0.567 -20.122 1.000 89.290 ? 24  GLU A CA  1 
ATOM 170  C C   ? GLU A 1  24 ?  15.216   0.745 -19.977 1.000 89.290 ? 24  GLU A C   1 
ATOM 171  C CB  ? GLU A 1  24 ?  13.022  -0.403 -19.595 1.000 89.290 ? 24  GLU A CB  1 
ATOM 172  O O   ? GLU A 1  24 ?  15.900   0.963 -18.975 1.000 89.290 ? 24  GLU A O   1 
ATOM 173  C CG  ? GLU A 1  24 ?  12.141  -1.624 -19.818 1.000 89.290 ? 24  GLU A CG  1 
ATOM 174  C CD  ? GLU A 1  24 ?  10.751  -1.477 -19.219 1.000 89.290 ? 24  GLU A CD  1 
ATOM 175  O OE1 ? GLU A 1  24 ?   9.755  -1.545 -19.974 1.000 89.290 ? 24  GLU A OE1 1 
ATOM 176  O OE2 ? GLU A 1  24 ?  10.658  -1.293 -17.985 1.000 89.290 ? 24  GLU A OE2 1 
ATOM 177  N N   ? ALA A 1  25 ?  15.357   1.494 -21.092 1.000 86.430 ? 25  ALA A N   1 
ATOM 178  C CA  ? ALA A 1  25 ?  16.192   2.682 -21.246 1.000 86.430 ? 25  ALA A CA  1 
ATOM 179  C C   ? ALA A 1  25 ?  16.026   3.628 -20.060 1.000 86.430 ? 25  ALA A C   1 
ATOM 180  C CB  ? ALA A 1  25 ?  15.855   3.403 -22.549 1.000 86.430 ? 25  ALA A CB  1 
ATOM 181  O O   ? ALA A 1  25 ?  17.007   4.180 -19.557 1.000 86.430 ? 25  ALA A O   1 
ATOM 182  N N   ? ASN A 1  26 ?  14.984   3.635 -19.351 1.000 85.980 ? 26  ASN A N   1 
ATOM 183  C CA  ? ASN A 1  26 ?  14.742   4.635 -18.316 1.000 85.980 ? 26  ASN A CA  1 
ATOM 184  C C   ? ASN A 1  26 ?  14.591   3.992 -16.940 1.000 85.980 ? 26  ASN A C   1 
ATOM 185  C CB  ? ASN A 1  26 ?  13.503   5.466 -18.652 1.000 85.980 ? 26  ASN A CB  1 
ATOM 186  O O   ? ASN A 1  26 ?  14.330   4.682 -15.953 1.000 85.980 ? 26  ASN A O   1 
ATOM 187  C CG  ? ASN A 1  26 ?  13.701   6.342 -19.874 1.000 85.980 ? 26  ASN A CG  1 
ATOM 188  N ND2 ? ASN A 1  26 ?  12.679   6.420 -20.719 1.000 85.980 ? 26  ASN A ND2 1 
ATOM 189  O OD1 ? ASN A 1  26 ?  14.763   6.942 -20.058 1.000 85.980 ? 26  ASN A OD1 1 
ATOM 190  N N   ? SER A 1  27 ?  14.835   2.683 -16.968 1.000 90.510 ? 27  SER A N   1 
ATOM 191  C CA  ? SER A 1  27 ?  14.763   2.010 -15.675 1.000 90.510 ? 27  SER A CA  1 
ATOM 192  C C   ? SER A 1  27 ?  16.050   2.199 -14.880 1.000 90.510 ? 27  SER A C   1 
ATOM 193  C CB  ? SER A 1  27 ?  14.484   0.518 -15.862 1.000 90.510 ? 27  SER A CB  1 
ATOM 194  O O   ? SER A 1  27 ?  17.129   2.339 -15.460 1.000 90.510 ? 27  SER A O   1 
ATOM 195  O OG  ? SER A 1  27 ?  15.603  -0.134 -16.439 1.000 90.510 ? 27  SER A OG  1 
ATOM 196  N N   ? GLN A 1  28 ?  15.897   2.398 -13.574 1.000 91.380 ? 28  GLN A N   1 
ATOM 197  C CA  ? GLN A 1  28 ?  17.028   2.548 -12.665 1.000 91.380 ? 28  GLN A CA  1 
ATOM 198  C C   ? GLN A 1  28 ?  16.891   1.623 -11.459 1.000 91.380 ? 28  GLN A C   1 
ATOM 199  C CB  ? GLN A 1  28 ?  17.156   4.000 -12.201 1.000 91.380 ? 28  GLN A CB  1 
ATOM 200  O O   ? GLN A 1  28 ?  15.800   1.471 -10.907 1.000 91.380 ? 28  GLN A O   1 
ATOM 201  C CG  ? GLN A 1  28 ?  15.933   4.518 -11.457 1.000 91.380 ? 28  GLN A CG  1 
ATOM 202  C CD  ? GLN A 1  28 ?  16.022   5.999 -11.140 1.000 91.380 ? 28  GLN A CD  1 
ATOM 203  N NE2 ? GLN A 1  28 ?  14.956   6.734 -11.435 1.000 91.380 ? 28  GLN A NE2 1 
ATOM 204  O OE1 ? GLN A 1  28 ?  17.042   6.478 -10.633 1.000 91.380 ? 28  GLN A OE1 1 
ATOM 205  N N   ? LYS A 1  29 ?  18.041   0.997 -11.231 1.000 91.800 ? 29  LYS A N   1 
ATOM 206  C CA  ? LYS A 1  29 ?  18.159   0.171 -10.033 1.000 91.800 ? 29  LYS A CA  1 
ATOM 207  C C   ? LYS A 1  29 ?  18.999   0.867  -8.966 1.000 91.800 ? 29  LYS A C   1 
ATOM 208  C CB  ? LYS A 1  29 ?  18.769  -1.189 -10.376 1.000 91.800 ? 29  LYS A CB  1 
ATOM 209  O O   ? LYS A 1  29 ?  20.145   1.244  -9.218 1.000 91.800 ? 29  LYS A O   1 
ATOM 210  C CG  ? LYS A 1  29 ?  18.816  -2.159  -9.205 1.000 91.800 ? 29  LYS A CG  1 
ATOM 211  C CD  ? LYS A 1  29 ?  19.340  -3.524  -9.632 1.000 91.800 ? 29  LYS A CD  1 
ATOM 212  C CE  ? LYS A 1  29 ?  19.412  -4.489  -8.456 1.000 91.800 ? 29  LYS A CE  1 
ATOM 213  N NZ  ? LYS A 1  29 ?  19.895  -5.839  -8.875 1.000 91.800 ? 29  LYS A NZ  1 
ATOM 214  N N   ? ILE A 1  30 ?  18.334   1.061  -7.815 1.000 92.970 ? 30  ILE A N   1 
ATOM 215  C CA  ? ILE A 1  30 ?  18.994   1.792  -6.739 1.000 92.970 ? 30  ILE A CA  1 
ATOM 216  C C   ? ILE A 1  30 ?  18.984   0.953  -5.463 1.000 92.970 ? 30  ILE A C   1 
ATOM 217  C CB  ? ILE A 1  30 ?  18.319   3.159  -6.487 1.000 92.970 ? 30  ILE A CB  1 
ATOM 218  O O   ? ILE A 1  30 ?  17.926   0.499  -5.019 1.000 92.970 ? 30  ILE A O   1 
ATOM 219  C CG1 ? ILE A 1  30 ?  18.211   3.950  -7.796 1.000 92.970 ? 30  ILE A CG1 1 
ATOM 220  C CG2 ? ILE A 1  30 ?  19.088   3.954  -5.428 1.000 92.970 ? 30  ILE A CG2 1 
ATOM 221  C CD1 ? ILE A 1  30 ?  17.315   5.177  -7.705 1.000 92.970 ? 30  ILE A CD1 1 
ATOM 222  N N   ? ASP A 1  31 ?  20.152   0.873  -4.852 1.000 93.310 ? 31  ASP A N   1 
ATOM 223  C CA  ? ASP A 1  31 ?  20.238   0.138  -3.594 1.000 93.310 ? 31  ASP A CA  1 
ATOM 224  C C   ? ASP A 1  31 ?  19.638   0.944  -2.444 1.000 93.310 ? 31  ASP A C   1 
ATOM 225  C CB  ? ASP A 1  31 ?  21.692  -0.222  -3.281 1.000 93.310 ? 31  ASP A CB  1 
ATOM 226  O O   ? ASP A 1  31 ?  19.600   2.176  -2.497 1.000 93.310 ? 31  ASP A O   1 
ATOM 227  C CG  ? ASP A 1  31 ?  22.260  -1.269  -4.224 1.000 93.310 ? 31  ASP A CG  1 
ATOM 228  O OD1 ? ASP A 1  31 ?  21.476  -2.007  -4.859 1.000 93.310 ? 31  ASP A OD1 1 
ATOM 229  O OD2 ? ASP A 1  31 ?  23.502  -1.358  -4.330 1.000 93.310 ? 31  ASP A OD2 1 
ATOM 230  N N   ? VAL A 1  32 ?  19.148   0.187  -1.474 1.000 92.940 ? 32  VAL A N   1 
ATOM 231  C CA  ? VAL A 1  32 ?  18.525   0.781  -0.296 1.000 92.940 ? 32  VAL A CA  1 
ATOM 232  C C   ? VAL A 1  32 ?  19.556   0.914   0.823 1.000 92.940 ? 32  VAL A C   1 
ATOM 233  C CB  ? VAL A 1  32 ?  17.317  -0.052   0.189 1.000 92.940 ? 32  VAL A CB  1 
ATOM 234  O O   ? VAL A 1  32 ?  20.259  -0.046   1.145 1.000 92.940 ? 32  VAL A O   1 
ATOM 235  C CG1 ? VAL A 1  32 ?  16.856   0.417   1.568 1.000 92.940 ? 32  VAL A CG1 1 
ATOM 236  C CG2 ? VAL A 1  32 ?  16.172   0.033  -0.818 1.000 92.940 ? 32  VAL A CG2 1 
ATOM 237  N N   ? ARG A 1  33 ?  19.707   2.178   1.305 1.000 91.930 ? 33  ARG A N   1 
ATOM 238  C CA  ? ARG A 1  33 ?  20.627   2.468   2.400 1.000 91.930 ? 33  ARG A CA  1 
ATOM 239  C C   ? ARG A 1  33 ?  20.046   2.019   3.737 1.000 91.930 ? 33  ARG A C   1 
ATOM 240  C CB  ? ARG A 1  33 ?  20.955   3.962   2.447 1.000 91.930 ? 33  ARG A CB  1 
ATOM 241  O O   ? ARG A 1  33 ?  20.721   1.346   4.519 1.000 91.930 ? 33  ARG A O   1 
ATOM 242  C CG  ? ARG A 1  33 ?  21.945   4.341   3.537 1.000 91.930 ? 33  ARG A CG  1 
ATOM 243  C CD  ? ARG A 1  33 ?  22.286   5.824   3.497 1.000 91.930 ? 33  ARG A CD  1 
ATOM 244  N NE  ? ARG A 1  33 ?  23.341   6.109   2.528 1.000 91.930 ? 33  ARG A NE  1 
ATOM 245  N NH1 ? ARG A 1  33 ?  23.157   8.406   2.691 1.000 91.930 ? 33  ARG A NH1 1 
ATOM 246  N NH2 ? ARG A 1  33 ?  24.700   7.473   1.276 1.000 91.930 ? 33  ARG A NH2 1 
ATOM 247  C CZ  ? ARG A 1  33 ?  23.730   7.329   2.167 1.000 91.930 ? 33  ARG A CZ  1 
ATOM 248  N N   ? HIS A 1  34 ?  18.798   2.465   4.011 1.000 90.950 ? 34  HIS A N   1 
ATOM 249  C CA  ? HIS A 1  34 ?  18.132   2.143   5.268 1.000 90.950 ? 34  HIS A CA  1 
ATOM 250  C C   ? HIS A 1  34 ?  16.728   1.601   5.025 1.000 90.950 ? 34  HIS A C   1 
ATOM 251  C CB  ? HIS A 1  34 ?  18.070   3.375   6.173 1.000 90.950 ? 34  HIS A CB  1 
ATOM 252  O O   ? HIS A 1  34 ?  16.026   2.065   4.123 1.000 90.950 ? 34  HIS A O   1 
ATOM 253  C CG  ? HIS A 1  34 ?  19.415   3.908   6.553 1.000 90.950 ? 34  HIS A CG  1 
ATOM 254  C CD2 ? HIS A 1  34 ?  20.052   5.049   6.197 1.000 90.950 ? 34  HIS A CD2 1 
ATOM 255  N ND1 ? HIS A 1  34 ?  20.270   3.237   7.399 1.000 90.950 ? 34  HIS A ND1 1 
ATOM 256  C CE1 ? HIS A 1  34 ?  21.377   3.944   7.550 1.000 90.950 ? 34  HIS A CE1 1 
ATOM 257  N NE2 ? HIS A 1  34 ?  21.270   5.048   6.831 1.000 90.950 ? 34  HIS A NE2 1 
ATOM 258  N N   ? GLN A 1  35 ?  16.461   0.576   5.831 1.000 91.210 ? 35  GLN A N   1 
ATOM 259  C CA  ? GLN A 1  35 ?  15.093   0.083   5.955 1.000 91.210 ? 35  GLN A CA  1 
ATOM 260  C C   ? GLN A 1  35 ?  14.507   0.425   7.322 1.000 91.210 ? 35  GLN A C   1 
ATOM 261  C CB  ? GLN A 1  35 ?  15.044  -1.428   5.726 1.000 91.210 ? 35  GLN A CB  1 
ATOM 262  O O   ? GLN A 1  35 ?  14.994  -0.053   8.349 1.000 91.210 ? 35  GLN A O   1 
ATOM 263  C CG  ? GLN A 1  35 ?  15.713  -1.876   4.434 1.000 91.210 ? 35  GLN A CG  1 
ATOM 264  C CD  ? GLN A 1  35 ?  15.847  -3.384   4.335 1.000 91.210 ? 35  GLN A CD  1 
ATOM 265  N NE2 ? GLN A 1  35 ?  17.049  -3.853   4.017 1.000 91.210 ? 35  GLN A NE2 1 
ATOM 266  O OE1 ? GLN A 1  35 ?  14.879  -4.122   4.543 1.000 91.210 ? 35  GLN A OE1 1 
ATOM 267  N N   ? ILE A 1  36 ?  13.496   1.247   7.307 1.000 92.930 ? 36  ILE A N   1 
ATOM 268  C CA  ? ILE A 1  36 ?  12.931   1.718   8.567 1.000 92.930 ? 36  ILE A CA  1 
ATOM 269  C C   ? ILE A 1  36 ?  11.512   1.178   8.729 1.000 92.930 ? 36  ILE A C   1 
ATOM 270  C CB  ? ILE A 1  36 ?  12.929   3.261   8.644 1.000 92.930 ? 36  ILE A CB  1 
ATOM 271  O O   ? ILE A 1  36 ?  10.568   1.709   8.139 1.000 92.930 ? 36  ILE A O   1 
ATOM 272  C CG1 ? ILE A 1  36 ?  14.320   3.814   8.313 1.000 92.930 ? 36  ILE A CG1 1 
ATOM 273  C CG2 ? ILE A 1  36 ?  12.467   3.733  10.026 1.000 92.930 ? 36  ILE A CG2 1 
ATOM 274  C CD1 ? ILE A 1  36 ?  14.341   5.311   8.033 1.000 92.930 ? 36  ILE A CD1 1 
ATOM 275  N N   ? VAL A 1  37 ?  11.377   0.213   9.635 1.000 93.510 ? 37  VAL A N   1 
ATOM 276  C CA  ? VAL A 1  37 ?  10.082  -0.392   9.927 1.000 93.510 ? 37  VAL A CA  1 
ATOM 277  C C   ? VAL A 1  37 ?   9.368   0.412  11.012 1.000 93.510 ? 37  VAL A C   1 
ATOM 278  C CB  ? VAL A 1  37 ?  10.230  -1.866  10.367 1.000 93.510 ? 37  VAL A CB  1 
ATOM 279  O O   ? VAL A 1  37 ?  10.004   0.911  11.943 1.000 93.510 ? 37  VAL A O   1 
ATOM 280  C CG1 ? VAL A 1  37 ?   8.872  -2.458  10.737 1.000 93.510 ? 37  VAL A CG1 1 
ATOM 281  C CG2 ? VAL A 1  37 ?  10.893  -2.687   9.263 1.000 93.510 ? 37  VAL A CG2 1 
ATOM 282  N N   ? HIS A 1  38 ?   8.071   0.552  10.767 1.000 95.300 ? 38  HIS A N   1 
ATOM 283  C CA  ? HIS A 1  38 ?   7.325   1.234  11.819 1.000 95.300 ? 38  HIS A CA  1 
ATOM 284  C C   ? HIS A 1  38 ?   7.528   0.552  13.168 1.000 95.300 ? 38  HIS A C   1 
ATOM 285  C CB  ? HIS A 1  38 ?   5.835   1.283  11.474 1.000 95.300 ? 38  HIS A CB  1 
ATOM 286  O O   ? HIS A 1  38 ?   7.336  -0.660  13.291 1.000 95.300 ? 38  HIS A O   1 
ATOM 287  C CG  ? HIS A 1  38 ?   5.067   2.286  12.274 1.000 95.300 ? 38  HIS A CG  1 
ATOM 288  C CD2 ? HIS A 1  38 ?   4.491   3.457  11.915 1.000 95.300 ? 38  HIS A CD2 1 
ATOM 289  N ND1 ? HIS A 1  38 ?   4.823   2.133  13.622 1.000 95.300 ? 38  HIS A ND1 1 
ATOM 290  C CE1 ? HIS A 1  38 ?   4.127   3.170  14.058 1.000 95.300 ? 38  HIS A CE1 1 
ATOM 291  N NE2 ? HIS A 1  38 ?   3.912   3.988  13.041 1.000 95.300 ? 38  HIS A NE2 1 
ATOM 292  N N   ? PRO A 1  39 ?   7.977   1.303  14.227 1.000 95.500 ? 39  PRO A N   1 
ATOM 293  C CA  ? PRO A 1  39 ?   8.341   0.710  15.516 1.000 95.500 ? 39  PRO A CA  1 
ATOM 294  C C   ? PRO A 1  39 ?   7.170  -0.003  16.189 1.000 95.500 ? 39  PRO A C   1 
ATOM 295  C CB  ? PRO A 1  39 ?   8.794   1.916  16.343 1.000 95.500 ? 39  PRO A CB  1 
ATOM 296  O O   ? PRO A 1  39 ?   7.378  -0.867  17.045 1.000 95.500 ? 39  PRO A O   1 
ATOM 297  C CG  ? PRO A 1  39 ?   8.155   3.094  15.683 1.000 95.500 ? 39  PRO A CG  1 
ATOM 298  C CD  ? PRO A 1  39 ?   8.088   2.835  14.205 1.000 95.500 ? 39  PRO A CD  1 
ATOM 299  N N   ? LYS A 1  40 ?   5.965   0.337  15.800 1.000 96.220 ? 40  LYS A N   1 
ATOM 300  C CA  ? LYS A 1  40 ?   4.790  -0.254  16.435 1.000 96.220 ? 40  LYS A CA  1 
ATOM 301  C C   ? LYS A 1  40 ?   4.152  -1.309  15.537 1.000 96.220 ? 40  LYS A C   1 
ATOM 302  C CB  ? LYS A 1  40 ?   3.767   0.828  16.783 1.000 96.220 ? 40  LYS A CB  1 
ATOM 303  O O   ? LYS A 1  40 ?   2.987  -1.668  15.722 1.000 96.220 ? 40  LYS A O   1 
ATOM 304  C CG  ? LYS A 1  40 ?   4.235   1.803  17.853 1.000 96.220 ? 40  LYS A CG  1 
ATOM 305  C CD  ? LYS A 1  40 ?   3.140   2.795  18.222 1.000 96.220 ? 40  LYS A CD  1 
ATOM 306  C CE  ? LYS A 1  40 ?   3.590   3.739  19.329 1.000 96.220 ? 40  LYS A CE  1 
ATOM 307  N NZ  ? LYS A 1  40 ?   2.529   4.730  19.678 1.000 96.220 ? 40  LYS A NZ  1 
ATOM 308  N N   ? TYR A 1  41 ?   4.928  -1.788  14.490 1.000 94.960 ? 41  TYR A N   1 
ATOM 309  C CA  ? TYR A 1  41 ?   4.416  -2.859  13.643 1.000 94.960 ? 41  TYR A CA  1 
ATOM 310  C C   ? TYR A 1  41 ?   4.165  -4.124  14.455 1.000 94.960 ? 41  TYR A C   1 
ATOM 311  C CB  ? TYR A 1  41 ?   5.393  -3.156  12.502 1.000 94.960 ? 41  TYR A CB  1 
ATOM 312  O O   ? TYR A 1  41 ?   5.039  -4.574  15.200 1.000 94.960 ? 41  TYR A O   1 
ATOM 313  C CG  ? TYR A 1  41 ?   5.011  -4.360  11.674 1.000 94.960 ? 41  TYR A CG  1 
ATOM 314  C CD1 ? TYR A 1  41 ?   5.832  -5.484  11.625 1.000 94.960 ? 41  TYR A CD1 1 
ATOM 315  C CD2 ? TYR A 1  41 ?   3.831  -4.374  10.939 1.000 94.960 ? 41  TYR A CD2 1 
ATOM 316  C CE1 ? TYR A 1  41 ?   5.485  -6.595  10.862 1.000 94.960 ? 41  TYR A CE1 1 
ATOM 317  C CE2 ? TYR A 1  41 ?   3.474  -5.479  10.172 1.000 94.960 ? 41  TYR A CE2 1 
ATOM 318  O OH  ? TYR A 1  41 ?   3.959  -7.679   9.384 1.000 94.960 ? 41  TYR A OH  1 
ATOM 319  C CZ  ? TYR A 1  41 ?   4.306  -6.583  10.141 1.000 94.960 ? 41  TYR A CZ  1 
ATOM 320  N N   ? ARG A 1  42 ?   2.939  -4.708  14.240 1.000 93.310 ? 42  ARG A N   1 
ATOM 321  C CA  ? ARG A 1  42 ?   2.546  -5.963  14.873 1.000 93.310 ? 42  ARG A CA  1 
ATOM 322  C C   ? ARG A 1  42 ?   2.272  -7.040  13.828 1.000 93.310 ? 42  ARG A C   1 
ATOM 323  C CB  ? ARG A 1  42 ?   1.311  -5.759  15.752 1.000 93.310 ? 42  ARG A CB  1 
ATOM 324  O O   ? ARG A 1  42 ?   1.285  -6.963  13.094 1.000 93.310 ? 42  ARG A O   1 
ATOM 325  C CG  ? ARG A 1  42 ?   1.485  -4.691  16.820 1.000 93.310 ? 42  ARG A CG  1 
ATOM 326  C CD  ? ARG A 1  42 ?   2.261  -5.216  18.020 1.000 93.310 ? 42  ARG A CD  1 
ATOM 327  N NE  ? ARG A 1  42 ?   2.248  -4.265  19.128 1.000 93.310 ? 42  ARG A NE  1 
ATOM 328  N NH1 ? ARG A 1  42 ?   3.720  -5.463  20.445 1.000 93.310 ? 42  ARG A NH1 1 
ATOM 329  N NH2 ? ARG A 1  42 ?   2.855  -3.478  21.199 1.000 93.310 ? 42  ARG A NH2 1 
ATOM 330  C CZ  ? ARG A 1  42 ?   2.941  -4.404  20.255 1.000 93.310 ? 42  ARG A CZ  1 
ATOM 331  N N   ? ARG A 1  43 ?   2.961  -8.149  13.915 1.000 89.500 ? 43  ARG A N   1 
ATOM 332  C CA  ? ARG A 1  43 ?   2.903  -9.207  12.911 1.000 89.500 ? 43  ARG A CA  1 
ATOM 333  C C   ? ARG A 1  43 ?   1.567  -9.941  12.966 1.000 89.500 ? 43  ARG A C   1 
ATOM 334  C CB  ? ARG A 1  43 ?   4.053 -10.197  13.106 1.000 89.500 ? 43  ARG A CB  1 
ATOM 335  O O   ? ARG A 1  43 ?   0.972 -10.236  11.928 1.000 89.500 ? 43  ARG A O   1 
ATOM 336  C CG  ? ARG A 1  43 ?   4.190 -11.211  11.981 1.000 89.500 ? 43  ARG A CG  1 
ATOM 337  C CD  ? ARG A 1  43 ?   5.421 -12.089  12.159 1.000 89.500 ? 43  ARG A CD  1 
ATOM 338  N NE  ? ARG A 1  43 ?   5.277 -12.996  13.294 1.000 89.500 ? 43  ARG A NE  1 
ATOM 339  N NH1 ? ARG A 1  43 ?   7.274 -14.098  12.933 1.000 89.500 ? 43  ARG A NH1 1 
ATOM 340  N NH2 ? ARG A 1  43 ?   5.929 -14.701  14.688 1.000 89.500 ? 43  ARG A NH2 1 
ATOM 341  C CZ  ? ARG A 1  43 ?   6.160 -13.929  13.636 1.000 89.500 ? 43  ARG A CZ  1 
ATOM 342  N N   ? LYS A 1  44 ?   1.053 -10.135  14.147 1.000 90.390 ? 44  LYS A N   1 
ATOM 343  C CA  ? LYS A 1  44 ?  -0.169 -10.909  14.345 1.000 90.390 ? 44  LYS A CA  1 
ATOM 344  C C   ? LYS A 1  44 ?  -1.386 -10.161  13.809 1.000 90.390 ? 44  LYS A C   1 
ATOM 345  C CB  ? LYS A 1  44 ?  -0.364 -11.236  15.826 1.000 90.390 ? 44  LYS A CB  1 
ATOM 346  O O   ? LYS A 1  44 ?  -2.218 -10.740  13.108 1.000 90.390 ? 44  LYS A O   1 
ATOM 347  C CG  ? LYS A 1  44 ?  -1.544 -12.154  16.107 1.000 90.390 ? 44  LYS A CG  1 
ATOM 348  C CD  ? LYS A 1  44 ?  -1.668 -12.466  17.593 1.000 90.390 ? 44  LYS A CD  1 
ATOM 349  C CE  ? LYS A 1  44 ?  -2.891 -13.325  17.884 1.000 90.390 ? 44  LYS A CE  1 
ATOM 350  N NZ  ? LYS A 1  44 ?  -3.019 -13.631  19.341 1.000 90.390 ? 44  LYS A NZ  1 
ATOM 351  N N   ? THR A 1  45 ?  -1.380  -8.841  14.088 1.000 92.200 ? 45  THR A N   1 
ATOM 352  C CA  ? THR A 1  45 ?  -2.567  -8.073  13.731 1.000 92.200 ? 45  THR A CA  1 
ATOM 353  C C   ? THR A 1  45 ?  -2.344  -7.303  12.432 1.000 92.200 ? 45  THR A C   1 
ATOM 354  C CB  ? THR A 1  45 ?  -2.955  -7.091  14.852 1.000 92.200 ? 45  THR A CB  1 
ATOM 355  O O   ? THR A 1  45 ?  -3.292  -6.781  11.842 1.000 92.200 ? 45  THR A O   1 
ATOM 356  C CG2 ? THR A 1  45 ?  -3.223  -7.828  16.160 1.000 92.200 ? 45  THR A CG2 1 
ATOM 357  O OG1 ? THR A 1  45 ?  -1.887  -6.157  15.053 1.000 92.200 ? 45  THR A OG1 1 
ATOM 358  N N   ? LYS A 1  46 ?  -1.117  -7.287  12.073 1.000 91.880 ? 46  LYS A N   1 
ATOM 359  C CA  ? LYS A 1  46 ?  -0.713  -6.539  10.886 1.000 91.880 ? 46  LYS A CA  1 
ATOM 360  C C   ? LYS A 1  46 ?  -0.962  -5.044  11.066 1.000 91.880 ? 46  LYS A C   1 
ATOM 361  C CB  ? LYS A 1  46 ?  -1.456  -7.049   9.650 1.000 91.880 ? 46  LYS A CB  1 
ATOM 362  O O   ? LYS A 1  46 ?  -1.114  -4.312  10.086 1.000 91.880 ? 46  LYS A O   1 
ATOM 363  C CG  ? LYS A 1  46 ?  -1.270  -8.536   9.386 1.000 91.880 ? 46  LYS A CG  1 
ATOM 364  C CD  ? LYS A 1  46 ?   0.199  -8.890   9.193 1.000 91.880 ? 46  LYS A CD  1 
ATOM 365  C CE  ? LYS A 1  46 ?   0.382 -10.368   8.877 1.000 91.880 ? 46  LYS A CE  1 
ATOM 366  N NZ  ? LYS A 1  46 ?   1.825 -10.755   8.852 1.000 91.880 ? 46  LYS A NZ  1 
ATOM 367  N N   ? HIS A 1  47 ?  -1.033  -4.569  12.257 1.000 94.360 ? 47  HIS A N   1 
ATOM 368  C CA  ? HIS A 1  47 ?  -1.143  -3.147  12.560 1.000 94.360 ? 47  HIS A CA  1 
ATOM 369  C C   ? HIS A 1  47 ?   0.154  -2.413  12.238 1.000 94.360 ? 47  HIS A C   1 
ATOM 370  C CB  ? HIS A 1  47 ?  -1.513  -2.939  14.030 1.000 94.360 ? 47  HIS A CB  1 
ATOM 371  O O   ? HIS A 1  47 ?   1.244  -2.958  12.428 1.000 94.360 ? 47  HIS A O   1 
ATOM 372  C CG  ? HIS A 1  47 ?  -2.918  -3.334  14.356 1.000 94.360 ? 47  HIS A CG  1 
ATOM 373  C CD2 ? HIS A 1  47 ?  -3.844  -4.006  13.633 1.000 94.360 ? 47  HIS A CD2 1 
ATOM 374  N ND1 ? HIS A 1  47 ?  -3.516  -3.029  15.560 1.000 94.360 ? 47  HIS A ND1 1 
ATOM 375  C CE1 ? HIS A 1  47 ?  -4.752  -3.500  15.563 1.000 94.360 ? 47  HIS A CE1 1 
ATOM 376  N NE2 ? HIS A 1  47 ?  -4.976  -4.097  14.405 1.000 94.360 ? 47  HIS A NE2 1 
ATOM 377  N N   ? ASN A 1  48 ?   0.049  -1.191  11.749 1.000 95.430 ? 48  ASN A N   1 
ATOM 378  C CA  ? ASN A 1  48 ?   1.180  -0.337  11.402 1.000 95.430 ? 48  ASN A CA  1 
ATOM 379  C C   ? ASN A 1  48 ?   2.092  -1.005  10.376 1.000 95.430 ? 48  ASN A C   1 
ATOM 380  C CB  ? ASN A 1  48 ?   1.975   0.038  12.654 1.000 95.430 ? 48  ASN A CB  1 
ATOM 381  O O   ? ASN A 1  48 ?   3.317  -0.969  10.512 1.000 95.430 ? 48  ASN A O   1 
ATOM 382  C CG  ? ASN A 1  48 ?   1.128   0.748  13.692 1.000 95.430 ? 48  ASN A CG  1 
ATOM 383  N ND2 ? ASN A 1  48 ?   1.032   0.163  14.880 1.000 95.430 ? 48  ASN A ND2 1 
ATOM 384  O OD1 ? ASN A 1  48 ?   0.563   1.812  13.428 1.000 95.430 ? 48  ASN A OD1 1 
ATOM 385  N N   ? ASP A 1  49 ?   1.386  -1.738   9.418 1.000 92.770 ? 49  ASP A N   1 
ATOM 386  C CA  ? ASP A 1  49 ?   2.110  -2.427   8.354 1.000 92.770 ? 49  ASP A CA  1 
ATOM 387  C C   ? ASP A 1  49 ?   2.617  -1.440   7.306 1.000 92.770 ? 49  ASP A C   1 
ATOM 388  C CB  ? ASP A 1  49 ?   1.220  -3.483   7.695 1.000 92.770 ? 49  ASP A CB  1 
ATOM 389  O O   ? ASP A 1  49 ?   1.999  -1.273   6.252 1.000 92.770 ? 49  ASP A O   1 
ATOM 390  C CG  ? ASP A 1  49 ?   1.981  -4.393   6.748 1.000 92.770 ? 49  ASP A CG  1 
ATOM 391  O OD1 ? ASP A 1  49 ?   3.226  -4.304   6.685 1.000 92.770 ? 49  ASP A OD1 1 
ATOM 392  O OD2 ? ASP A 1  49 ?   1.330  -5.205   6.056 1.000 92.770 ? 49  ASP A OD2 1 
ATOM 393  N N   ? ILE A 1  50 ?   3.745  -0.697   7.586 1.000 93.240 ? 50  ILE A N   1 
ATOM 394  C CA  ? ILE A 1  50 ?   4.382   0.299   6.733 1.000 93.240 ? 50  ILE A CA  1 
ATOM 395  C C   ? ILE A 1  50 ?   5.876   0.364   7.042 1.000 93.240 ? 50  ILE A C   1 
ATOM 396  C CB  ? ILE A 1  50 ?   3.738   1.692   6.911 1.000 93.240 ? 50  ILE A CB  1 
ATOM 397  O O   ? ILE A 1  50 ?   6.295   0.098   8.171 1.000 93.240 ? 50  ILE A O   1 
ATOM 398  C CG1 ? ILE A 1  50 ?   4.319   2.684   5.896 1.000 93.240 ? 50  ILE A CG1 1 
ATOM 399  C CG2 ? ILE A 1  50 ?   3.931   2.198   8.343 1.000 93.240 ? 50  ILE A CG2 1 
ATOM 400  C CD1 ? ILE A 1  50 ?   3.545   3.991   5.794 1.000 93.240 ? 50  ILE A CD1 1 
ATOM 401  N N   ? MET A 1  51 ?   6.663   0.719   6.000 1.000 92.180 ? 51  MET A N   1 
ATOM 402  C CA  ? MET A 1  51 ?   8.108   0.878   6.136 1.000 92.180 ? 51  MET A CA  1 
ATOM 403  C C   ? MET A 1  51 ?   8.636   1.923   5.160 1.000 92.180 ? 51  MET A C   1 
ATOM 404  C CB  ? MET A 1  51 ?   8.820  -0.457   5.908 1.000 92.180 ? 51  MET A CB  1 
ATOM 405  O O   ? MET A 1  51 ?   8.075   2.107   4.078 1.000 92.180 ? 51  MET A O   1 
ATOM 406  C CG  ? MET A 1  51 ?  10.337  -0.357   5.948 1.000 92.180 ? 51  MET A CG  1 
ATOM 407  S SD  ? MET A 1  51 ?  11.151  -1.999   5.852 1.000 92.180 ? 51  MET A SD  1 
ATOM 408  C CE  ? MET A 1  51 ?  10.783  -2.439   4.131 1.000 92.180 ? 51  MET A CE  1 
ATOM 409  N N   ? LEU A 1  52 ?   9.615   2.631   5.547 1.000 93.100 ? 52  LEU A N   1 
ATOM 410  C CA  ? LEU A 1  52 ?  10.308   3.579   4.682 1.000 93.100 ? 52  LEU A CA  1 
ATOM 411  C C   ? LEU A 1  52 ?  11.625   2.997   4.181 1.000 93.100 ? 52  LEU A C   1 
ATOM 412  C CB  ? LEU A 1  52 ?  10.567   4.893   5.425 1.000 93.100 ? 52  LEU A CB  1 
ATOM 413  O O   ? LEU A 1  52 ?  12.351   2.350   4.940 1.000 93.100 ? 52  LEU A O   1 
ATOM 414  C CG  ? LEU A 1  52 ?   9.332   5.706   5.814 1.000 93.100 ? 52  LEU A CG  1 
ATOM 415  C CD1 ? LEU A 1  52 ?   9.740   6.944   6.606 1.000 93.100 ? 52  LEU A CD1 1 
ATOM 416  C CD2 ? LEU A 1  52 ?   8.536   6.097   4.574 1.000 93.100 ? 52  LEU A CD2 1 
ATOM 417  N N   ? LEU A 1  53 ?  11.853   3.228   2.946 1.000 92.790 ? 53  LEU A N   1 
ATOM 418  C CA  ? LEU A 1  53 ?  13.127   2.858   2.339 1.000 92.790 ? 53  LEU A CA  1 
ATOM 419  C C   ? LEU A 1  53 ?  13.918   4.097   1.935 1.000 92.790 ? 53  LEU A C   1 
ATOM 420  C CB  ? LEU A 1  53 ?  12.899   1.963   1.118 1.000 92.790 ? 53  LEU A CB  1 
ATOM 421  O O   ? LEU A 1  53 ?  13.423   4.934   1.176 1.000 92.790 ? 53  LEU A O   1 
ATOM 422  C CG  ? LEU A 1  53 ?  12.098   0.682   1.356 1.000 92.790 ? 53  LEU A CG  1 
ATOM 423  C CD1 ? LEU A 1  53 ?  11.905  -0.074   0.045 1.000 92.790 ? 53  LEU A CD1 1 
ATOM 424  C CD2 ? LEU A 1  53 ?  12.792  -0.198   2.389 1.000 92.790 ? 53  LEU A CD2 1 
ATOM 425  N N   ? GLN A 1  54 ?  15.136   4.121   2.480 1.000 93.100 ? 54  GLN A N   1 
ATOM 426  C CA  ? GLN A 1  54 ?  16.025   5.205   2.077 1.000 93.100 ? 54  GLN A CA  1 
ATOM 427  C C   ? GLN A 1  54 ?  16.994   4.747   0.990 1.000 93.100 ? 54  GLN A C   1 
ATOM 428  C CB  ? GLN A 1  54 ?  16.801   5.740   3.281 1.000 93.100 ? 54  GLN A CB  1 
ATOM 429  O O   ? GLN A 1  54 ?  17.793   3.834   1.209 1.000 93.100 ? 54  GLN A O   1 
ATOM 430  C CG  ? GLN A 1  54 ?  17.646   6.968   2.972 1.000 93.100 ? 54  GLN A CG  1 
ATOM 431  C CD  ? GLN A 1  54 ?  18.464   7.433   4.163 1.000 93.100 ? 54  GLN A CD  1 
ATOM 432  N NE2 ? GLN A 1  54 ?  18.921   8.680   4.118 1.000 93.100 ? 54  GLN A NE2 1 
ATOM 433  O OE1 ? GLN A 1  54 ?  18.682   6.678   5.116 1.000 93.100 ? 54  GLN A OE1 1 
ATOM 434  N N   ? LEU A 1  55 ?  16.961   5.447  -0.040 1.000 93.880 ? 55  LEU A N   1 
ATOM 435  C CA  ? LEU A 1  55 ?  17.806   5.098  -1.177 1.000 93.880 ? 55  LEU A CA  1 
ATOM 436  C C   ? LEU A 1  55 ?  19.229   5.606  -0.974 1.000 93.880 ? 55  LEU A C   1 
ATOM 437  C CB  ? LEU A 1  55 ?  17.226   5.673  -2.472 1.000 93.880 ? 55  LEU A CB  1 
ATOM 438  O O   ? LEU A 1  55 ?  19.440   6.628  -0.316 1.000 93.880 ? 55  LEU A O   1 
ATOM 439  C CG  ? LEU A 1  55 ?  15.770   5.321  -2.779 1.000 93.880 ? 55  LEU A CG  1 
ATOM 440  C CD1 ? LEU A 1  55 ?  15.330   5.972  -4.086 1.000 93.880 ? 55  LEU A CD1 1 
ATOM 441  C CD2 ? LEU A 1  55 ?  15.587   3.808  -2.841 1.000 93.880 ? 55  LEU A CD2 1 
ATOM 442  N N   ? ILE A 1  56 ?  20.262   4.894  -1.509 1.000 94.530 ? 56  ILE A N   1 
ATOM 443  C CA  ? ILE A 1  56 ?  21.662   5.271  -1.355 1.000 94.530 ? 56  ILE A CA  1 
ATOM 444  C C   ? ILE A 1  56 ?  21.956   6.516  -2.190 1.000 94.530 ? 56  ILE A C   1 
ATOM 445  C CB  ? ILE A 1  56 ?  22.606   4.118  -1.762 1.000 94.530 ? 56  ILE A CB  1 
ATOM 446  O O   ? ILE A 1  56 ?  22.893   7.261  -1.896 1.000 94.530 ? 56  ILE A O   1 
ATOM 447  C CG1 ? ILE A 1  56 ?  24.040   4.415  -1.308 1.000 94.530 ? 56  ILE A CG1 1 
ATOM 448  C CG2 ? ILE A 1  56 ?  22.549   3.881  -3.274 1.000 94.530 ? 56  ILE A CG2 1 
ATOM 449  C CD1 ? ILE A 1  56 ?  24.968   3.209  -1.357 1.000 94.530 ? 56  ILE A CD1 1 
ATOM 450  N N   ? GLN A 1  57 ?  21.196   6.726  -3.299 1.000 94.260 ? 57  GLN A N   1 
ATOM 451  C CA  ? GLN A 1  57 ?  21.300   7.919  -4.133 1.000 94.260 ? 57  GLN A CA  1 
ATOM 452  C C   ? GLN A 1  57 ?  19.923   8.400  -4.580 1.000 94.260 ? 57  GLN A C   1 
ATOM 453  C CB  ? GLN A 1  57 ?  22.183   7.647  -5.352 1.000 94.260 ? 57  GLN A CB  1 
ATOM 454  O O   ? GLN A 1  57 ?  18.960   7.630  -4.580 1.000 94.260 ? 57  GLN A O   1 
ATOM 455  C CG  ? GLN A 1  57 ?  21.636   6.568  -6.278 1.000 94.260 ? 57  GLN A CG  1 
ATOM 456  C CD  ? GLN A 1  57 ?  22.602   6.206  -7.391 1.000 94.260 ? 57  GLN A CD  1 
ATOM 457  N NE2 ? GLN A 1  57 ?  22.088   6.102  -8.611 1.000 94.260 ? 57  GLN A NE2 1 
ATOM 458  O OE1 ? GLN A 1  57 ?  23.800   6.022  -7.155 1.000 94.260 ? 57  GLN A OE1 1 
ATOM 459  N N   ? LYS A 1  58 ?  19.889   9.674  -4.968 1.000 93.030 ? 58  LYS A N   1 
ATOM 460  C CA  ? LYS A 1  58 ?  18.644  10.250  -5.468 1.000 93.030 ? 58  LYS A CA  1 
ATOM 461  C C   ? LYS A 1  58 ?  18.215   9.582  -6.771 1.000 93.030 ? 58  LYS A C   1 
ATOM 462  C CB  ? LYS A 1  58 ?  18.796  11.757  -5.677 1.000 93.030 ? 58  LYS A CB  1 
ATOM 463  O O   ? LYS A 1  58 ?  19.051   9.279  -7.625 1.000 93.030 ? 58  LYS A O   1 
ATOM 464  C CG  ? LYS A 1  58 ?  18.926  12.551  -4.386 1.000 93.030 ? 58  LYS A CG  1 
ATOM 465  C CD  ? LYS A 1  58 ?  18.973  14.050  -4.653 1.000 93.030 ? 58  LYS A CD  1 
ATOM 466  C CE  ? LYS A 1  58 ?  19.130  14.844  -3.364 1.000 93.030 ? 58  LYS A CE  1 
ATOM 467  N NZ  ? LYS A 1  58 ?  19.265  16.308  -3.627 1.000 93.030 ? 58  LYS A NZ  1 
ATOM 468  N N   ? ALA A 1  59 ?  16.899   9.304  -6.793 1.000 93.080 ? 59  ALA A N   1 
ATOM 469  C CA  ? ALA A 1  59 ?  16.364   8.738  -8.029 1.000 93.080 ? 59  ALA A CA  1 
ATOM 470  C C   ? ALA A 1  59 ?  16.274   9.797  -9.123 1.000 93.080 ? 59  ALA A C   1 
ATOM 471  C CB  ? ALA A 1  59 ?  14.992   8.117  -7.779 1.000 93.080 ? 59  ALA A CB  1 
ATOM 472  O O   ? ALA A 1  59 ?  16.003  10.967  -8.842 1.000 93.080 ? 59  ALA A O   1 
ATOM 473  N N   ? LYS A 1  60 ?  16.635   9.421 -10.357 1.000 92.320 ? 60  LYS A N   1 
ATOM 474  C CA  ? LYS A 1  60 ?  16.411  10.293 -11.507 1.000 92.320 ? 60  LYS A CA  1 
ATOM 475  C C   ? LYS A 1  60 ?  14.960  10.227 -11.973 1.000 92.320 ? 60  LYS A C   1 
ATOM 476  C CB  ? LYS A 1  60 ?  17.348   9.916 -12.656 1.000 92.320 ? 60  LYS A CB  1 
ATOM 477  O O   ? LYS A 1  60 ?  14.520   9.207 -12.509 1.000 92.320 ? 60  LYS A O   1 
ATOM 478  C CG  ? LYS A 1  60 ?  18.824  10.104 -12.339 1.000 92.320 ? 60  LYS A CG  1 
ATOM 479  C CD  ? LYS A 1  60 ?  19.705   9.685 -13.509 1.000 92.320 ? 60  LYS A CD  1 
ATOM 480  C CE  ? LYS A 1  60 ?  21.184   9.777 -13.158 1.000 92.320 ? 60  LYS A CE  1 
ATOM 481  N NZ  ? LYS A 1  60 ?  22.049   9.291 -14.274 1.000 92.320 ? 60  LYS A NZ  1 
ATOM 482  N N   ? LEU A 1  61 ?  14.246  11.371 -11.748 1.000 91.860 ? 61  LEU A N   1 
ATOM 483  C CA  ? LEU A 1  61 ?  12.836  11.402 -12.119 1.000 91.860 ? 61  LEU A CA  1 
ATOM 484  C C   ? LEU A 1  61 ?  12.670  11.761 -13.592 1.000 91.860 ? 61  LEU A C   1 
ATOM 485  C CB  ? LEU A 1  61 ?  12.074  12.405 -11.249 1.000 91.860 ? 61  LEU A CB  1 
ATOM 486  O O   ? LEU A 1  61 ?  13.399  12.606 -14.116 1.000 91.860 ? 61  LEU A O   1 
ATOM 487  C CG  ? LEU A 1  61 ?  12.175  12.204  -9.736 1.000 91.860 ? 61  LEU A CG  1 
ATOM 488  C CD1 ? LEU A 1  61 ?  11.392  13.289  -9.004 1.000 91.860 ? 61  LEU A CD1 1 
ATOM 489  C CD2 ? LEU A 1  61 ?  11.672  10.819  -9.346 1.000 91.860 ? 61  LEU A CD2 1 
ATOM 490  N N   ? ASN A 1  62 ?  11.697  11.054 -14.239 1.000 87.860 ? 62  ASN A N   1 
ATOM 491  C CA  ? ASN A 1  62 ?  11.322  11.278 -15.631 1.000 87.860 ? 62  ASN A CA  1 
ATOM 492  C C   ? ASN A 1  62 ?   9.894  10.816 -15.909 1.000 87.860 ? 62  ASN A C   1 
ATOM 493  C CB  ? ASN A 1  62 ?  12.301  10.571 -16.571 1.000 87.860 ? 62  ASN A CB  1 
ATOM 494  O O   ? ASN A 1  62 ?   9.116  10.597 -14.979 1.000 87.860 ? 62  ASN A O   1 
ATOM 495  C CG  ? ASN A 1  62 ?  12.357   9.074 -16.338 1.000 87.860 ? 62  ASN A CG  1 
ATOM 496  N ND2 ? ASN A 1  62 ?  13.534   8.489 -16.523 1.000 87.860 ? 62  ASN A ND2 1 
ATOM 497  O OD1 ? ASN A 1  62 ?  11.350   8.449 -15.994 1.000 87.860 ? 62  ASN A OD1 1 
ATOM 498  N N   ? ASP A 1  63 ?   9.534  10.745 -17.184 1.000 85.560 ? 63  ASP A N   1 
ATOM 499  C CA  ? ASP A 1  63 ?   8.159  10.411 -17.542 1.000 85.560 ? 63  ASP A CA  1 
ATOM 500  C C   ? ASP A 1  63 ?   7.810   8.988 -17.111 1.000 85.560 ? 63  ASP A C   1 
ATOM 501  C CB  ? ASP A 1  63 ?   7.941  10.573 -19.047 1.000 85.560 ? 63  ASP A CB  1 
ATOM 502  O O   ? ASP A 1  63 ?   6.635   8.653 -16.950 1.000 85.560 ? 63  ASP A O   1 
ATOM 503  C CG  ? ASP A 1  63 ?   7.989  12.022 -19.501 1.000 85.560 ? 63  ASP A CG  1 
ATOM 504  O OD1 ? ASP A 1  63 ?   7.843  12.931 -18.655 1.000 85.560 ? 63  ASP A OD1 1 
ATOM 505  O OD2 ? ASP A 1  63 ?   8.173  12.257 -20.715 1.000 85.560 ? 63  ASP A OD2 1 
ATOM 506  N N   ? GLN A 1  64 ?   8.786   8.182 -16.762 1.000 83.660 ? 64  GLN A N   1 
ATOM 507  C CA  ? GLN A 1  64 ?   8.570   6.775 -16.442 1.000 83.660 ? 64  GLN A CA  1 
ATOM 508  C C   ? GLN A 1  64 ?   8.771   6.512 -14.953 1.000 83.660 ? 64  GLN A C   1 
ATOM 509  C CB  ? GLN A 1  64 ?   9.508   5.888 -17.263 1.000 83.660 ? 64  GLN A CB  1 
ATOM 510  O O   ? GLN A 1  64 ?   8.346   5.475 -14.437 1.000 83.660 ? 64  GLN A O   1 
ATOM 511  C CG  ? GLN A 1  64 ?   9.211   5.894 -18.756 1.000 83.660 ? 64  GLN A CG  1 
ATOM 512  C CD  ? GLN A 1  64 ?  10.100   4.944 -19.536 1.000 83.660 ? 64  GLN A CD  1 
ATOM 513  N NE2 ? GLN A 1  64 ?   9.571   4.395 -20.624 1.000 83.660 ? 64  GLN A NE2 1 
ATOM 514  O OE1 ? GLN A 1  64 ?  11.254   4.706 -19.164 1.000 83.660 ? 64  GLN A OE1 1 
ATOM 515  N N   ? GLY A 1  65 ?   9.425   7.465 -14.232 1.000 84.110 ? 65  GLY A N   1 
ATOM 516  C CA  ? GLY A 1  65 ?   9.646   7.443 -12.795 1.000 84.110 ? 65  GLY A CA  1 
ATOM 517  C C   ? GLY A 1  65 ?   9.358   8.775 -12.127 1.000 84.110 ? 65  GLY A C   1 
ATOM 518  O O   ? GLY A 1  65 ?  10.189   9.685 -12.162 1.000 84.110 ? 65  GLY A O   1 
ATOM 519  N N   ? GLN A 1  66 ?   8.142   8.887 -11.544 1.000 88.260 ? 66  GLN A N   1 
ATOM 520  C CA  ? GLN A 1  66 ?   7.719  10.118 -10.885 1.000 88.260 ? 66  GLN A CA  1 
ATOM 521  C C   ? GLN A 1  66 ?   7.276   9.849  -9.449 1.000 88.260 ? 66  GLN A C   1 
ATOM 522  C CB  ? GLN A 1  66 ?   6.587  10.785 -11.667 1.000 88.260 ? 66  GLN A CB  1 
ATOM 523  O O   ? GLN A 1  66 ?   7.048   8.699  -9.070 1.000 88.260 ? 66  GLN A O   1 
ATOM 524  C CG  ? GLN A 1  66 ?   6.983  11.218 -13.073 1.000 88.260 ? 66  GLN A CG  1 
ATOM 525  C CD  ? GLN A 1  66 ?   5.853  11.908 -13.815 1.000 88.260 ? 66  GLN A CD  1 
ATOM 526  N NE2 ? GLN A 1  66 ?   6.183  12.967 -14.545 1.000 88.260 ? 66  GLN A NE2 1 
ATOM 527  O OE1 ? GLN A 1  66 ?   4.693  11.490 -13.733 1.000 88.260 ? 66  GLN A OE1 1 
ATOM 528  N N   ? LEU A 1  67 ?   7.216  10.961  -8.731 1.000 91.280 ? 67  LEU A N   1 
ATOM 529  C CA  ? LEU A 1  67 ?   6.742  10.899  -7.353 1.000 91.280 ? 67  LEU A CA  1 
ATOM 530  C C   ? LEU A 1  67 ?   5.218  10.882  -7.303 1.000 91.280 ? 67  LEU A C   1 
ATOM 531  C CB  ? LEU A 1  67 ?   7.277  12.086  -6.547 1.000 91.280 ? 67  LEU A CB  1 
ATOM 532  O O   ? LEU A 1  67 ?   4.557  11.405  -8.203 1.000 91.280 ? 67  LEU A O   1 
ATOM 533  C CG  ? LEU A 1  67 ?   8.798  12.209  -6.451 1.000 91.280 ? 67  LEU A CG  1 
ATOM 534  C CD1 ? LEU A 1  67 ?   9.182  13.501  -5.736 1.000 91.280 ? 67  LEU A CD1 1 
ATOM 535  C CD2 ? LEU A 1  67 ?   9.389  11.000  -5.733 1.000 91.280 ? 67  LEU A CD2 1 
ATOM 536  N N   ? ILE A 1  68 ?   4.667  10.290  -6.256 1.000 91.340 ? 68  ILE A N   1 
ATOM 537  C CA  ? ILE A 1  68 ?   3.240  10.328  -5.957 1.000 91.340 ? 68  ILE A CA  1 
ATOM 538  C C   ? ILE A 1  68 ?   3.014  11.009  -4.609 1.000 91.340 ? 68  ILE A C   1 
ATOM 539  C CB  ? ILE A 1  68 ?   2.625   8.911  -5.952 1.000 91.340 ? 68  ILE A CB  1 
ATOM 540  O O   ? ILE A 1  68 ?   3.825  10.868  -3.691 1.000 91.340 ? 68  ILE A O   1 
ATOM 541  C CG1 ? ILE A 1  68 ?   1.096   8.993  -5.885 1.000 91.340 ? 68  ILE A CG1 1 
ATOM 542  C CG2 ? ILE A 1  68 ?   3.181   8.085  -4.789 1.000 91.340 ? 68  ILE A CG2 1 
ATOM 543  C CD1 ? ILE A 1  68 ?   0.388   7.716  -6.316 1.000 91.340 ? 68  ILE A CD1 1 
ATOM 544  N N   ? GLY A 1  69 ?   2.064  11.887  -4.644 1.000 91.070 ? 69  GLY A N   1 
ATOM 545  C CA  ? GLY A 1  69 ?   1.800  12.657  -3.438 1.000 91.070 ? 69  GLY A CA  1 
ATOM 546  C C   ? GLY A 1  69 ?   1.200  11.826  -2.319 1.000 91.070 ? 69  GLY A C   1 
ATOM 547  O O   ? GLY A 1  69 ?   0.685  10.732  -2.559 1.000 91.070 ? 69  GLY A O   1 
ATOM 548  N N   ? LEU A 1  70 ?   1.313  12.364  -1.049 1.000 93.190 ? 70  LEU A N   1 
ATOM 549  C CA  ? LEU A 1  70 ?   0.678  11.802   0.138 1.000 93.190 ? 70  LEU A CA  1 
ATOM 550  C C   ? LEU A 1  70 ?  -0.673  12.461   0.396 1.000 93.190 ? 70  LEU A C   1 
ATOM 551  C CB  ? LEU A 1  70 ?   1.583  11.972   1.361 1.000 93.190 ? 70  LEU A CB  1 
ATOM 552  O O   ? LEU A 1  70 ?  -0.837  13.662   0.166 1.000 93.190 ? 70  LEU A O   1 
ATOM 553  C CG  ? LEU A 1  70 ?   2.932  11.252   1.312 1.000 93.190 ? 70  LEU A CG  1 
ATOM 554  C CD1 ? LEU A 1  70 ?   3.747  11.569   2.561 1.000 93.190 ? 70  LEU A CD1 1 
ATOM 555  C CD2 ? LEU A 1  70 ?   2.731   9.748   1.165 1.000 93.190 ? 70  LEU A CD2 1 
ATOM 556  N N   ? PRO A 1  71 ?  -1.609  11.623   0.728 1.000 93.910 ? 71  PRO A N   1 
ATOM 557  C CA  ? PRO A 1  71 ?  -2.960  12.158   0.908 1.000 93.910 ? 71  PRO A CA  1 
ATOM 558  C C   ? PRO A 1  71 ?  -3.053  13.150   2.065 1.000 93.910 ? 71  PRO A C   1 
ATOM 559  C CB  ? PRO A 1  71 ?  -3.799  10.909   1.191 1.000 93.910 ? 71  PRO A CB  1 
ATOM 560  O O   ? PRO A 1  71 ?  -2.355  12.997   3.071 1.000 93.910 ? 71  PRO A O   1 
ATOM 561  C CG  ? PRO A 1  71 ?  -2.846   9.943   1.817 1.000 93.910 ? 71  PRO A CG  1 
ATOM 562  C CD  ? PRO A 1  71 ?  -1.489  10.149   1.209 1.000 93.910 ? 71  PRO A CD  1 
ATOM 563  N N   ? ALA A 1  72 ?  -3.930  14.227   1.914 1.000 88.950 ? 72  ALA A N   1 
ATOM 564  C CA  ? ALA A 1  72 ?  -4.221  15.211   2.954 1.000 88.950 ? 72  ALA A CA  1 
ATOM 565  C C   ? ALA A 1  72 ?  -5.506  14.860   3.698 1.000 88.950 ? 72  ALA A C   1 
ATOM 566  C CB  ? ALA A 1  72 ?  -4.326  16.609   2.349 1.000 88.950 ? 72  ALA A CB  1 
ATOM 567  O O   ? ALA A 1  72 ?  -5.673  15.220   4.865 1.000 88.950 ? 72  ALA A O   1 
ATOM 568  N N   ? GLU A 1  73 ?  -6.390  14.172   2.895 1.000 88.040 ? 73  GLU A N   1 
ATOM 569  C CA  ? GLU A 1  73 ?  -7.677  13.797   3.473 1.000 88.040 ? 73  GLU A CA  1 
ATOM 570  C C   ? GLU A 1  73 ?  -8.002  12.332   3.194 1.000 88.040 ? 73  GLU A C   1 
ATOM 571  C CB  ? GLU A 1  73 ?  -8.792  14.695   2.932 1.000 88.040 ? 73  GLU A CB  1 
ATOM 572  O O   ? GLU A 1  73 ?  -7.397  11.713   2.316 1.000 88.040 ? 73  GLU A O   1 
ATOM 573  C CG  ? GLU A 1  73 ?  -8.593  16.173   3.235 1.000 88.040 ? 73  GLU A CG  1 
ATOM 574  C CD  ? GLU A 1  73 ?  -9.695  17.055   2.669 1.000 88.040 ? 73  GLU A CD  1 
ATOM 575  O OE1 ? GLU A 1  73 ?  -9.707  18.273   2.961 1.000 88.040 ? 73  GLU A OE1 1 
ATOM 576  O OE2 ? GLU A 1  73 ? -10.553  16.524   1.929 1.000 88.040 ? 73  GLU A OE2 1 
ATOM 577  N N   ? ALA A 1  74 ?  -9.016  11.889   3.918 1.000 89.690 ? 74  ALA A N   1 
ATOM 578  C CA  ? ALA A 1  74 ?  -9.486  10.518   3.734 1.000 89.690 ? 74  ALA A CA  1 
ATOM 579  C C   ? ALA A 1  74 ? -10.225  10.365   2.407 1.000 89.690 ? 74  ALA A C   1 
ATOM 580  C CB  ? ALA A 1  74 ? -10.389  10.105   4.893 1.000 89.690 ? 74  ALA A CB  1 
ATOM 581  O O   ? ALA A 1  74 ? -10.885  11.299   1.946 1.000 89.690 ? 74  ALA A O   1 
ATOM 582  N N   ? VAL A 1  75 ? -10.067   9.182   1.822 1.000 94.620 ? 75  VAL A N   1 
ATOM 583  C CA  ? VAL A 1  75 ? -10.787   8.866   0.593 1.000 94.620 ? 75  VAL A CA  1 
ATOM 584  C C   ? VAL A 1  75 ? -12.139   8.243   0.931 1.000 94.620 ? 75  VAL A C   1 
ATOM 585  C CB  ? VAL A 1  75 ?  -9.973   7.915  -0.313 1.000 94.620 ? 75  VAL A CB  1 
ATOM 586  O O   ? VAL A 1  75 ? -12.246   7.445   1.866 1.000 94.620 ? 75  VAL A O   1 
ATOM 587  C CG1 ? VAL A 1  75 ?  -9.754   6.569   0.376 1.000 94.620 ? 75  VAL A CG1 1 
ATOM 588  C CG2 ? VAL A 1  75 ? -10.678   7.723  -1.655 1.000 94.620 ? 75  VAL A CG2 1 
ATOM 589  N N   ? GLN A 1  76 ? -13.244   8.699   0.259 1.000 94.180 ? 76  GLN A N   1 
ATOM 590  C CA  ? GLN A 1  76 ? -14.608   8.272   0.552 1.000 94.180 ? 76  GLN A CA  1 
ATOM 591  C C   ? GLN A 1  76 ? -14.899   6.902  -0.054 1.000 94.180 ? 76  GLN A C   1 
ATOM 592  C CB  ? GLN A 1  76 ? -15.616   9.299   0.034 1.000 94.180 ? 76  GLN A CB  1 
ATOM 593  O O   ? GLN A 1  76 ? -14.398   6.575  -1.132 1.000 94.180 ? 76  GLN A O   1 
ATOM 594  C CG  ? GLN A 1  76 ? -15.515  10.657   0.715 1.000 94.180 ? 76  GLN A CG  1 
ATOM 595  C CD  ? GLN A 1  76 ? -15.754  10.582   2.212 1.000 94.180 ? 76  GLN A CD  1 
ATOM 596  N NE2 ? GLN A 1  76 ? -14.894  11.240   2.983 1.000 94.180 ? 76  GLN A NE2 1 
ATOM 597  O OE1 ? GLN A 1  76 ? -16.703   9.940   2.671 1.000 94.180 ? 76  GLN A OE1 1 
ATOM 598  N N   ? PRO A 1  77 ? -15.702   6.096   0.729 1.000 95.810 ? 77  PRO A N   1 
ATOM 599  C CA  ? PRO A 1  77 ? -16.154   4.834   0.138 1.000 95.810 ? 77  PRO A CA  1 
ATOM 600  C C   ? PRO A 1  77 ? -16.859   5.030  -1.202 1.000 95.810 ? 77  PRO A C   1 
ATOM 601  C CB  ? PRO A 1  77 ? -17.120   4.278   1.187 1.000 95.810 ? 77  PRO A CB  1 
ATOM 602  O O   ? PRO A 1  77 ? -17.596   6.003  -1.380 1.000 95.810 ? 77  PRO A O   1 
ATOM 603  C CG  ? PRO A 1  77 ? -16.644   4.849   2.484 1.000 95.810 ? 77  PRO A CG  1 
ATOM 604  C CD  ? PRO A 1  77 ? -16.141   6.242   2.237 1.000 95.810 ? 77  PRO A CD  1 
ATOM 605  N N   ? GLY A 1  78 ? -16.539   4.160  -2.189 1.000 95.380 ? 78  GLY A N   1 
ATOM 606  C CA  ? GLY A 1  78 ? -17.098   4.234  -3.529 1.000 95.380 ? 78  GLY A CA  1 
ATOM 607  C C   ? GLY A 1  78 ? -16.126   4.792  -4.551 1.000 95.380 ? 78  GLY A C   1 
ATOM 608  O O   ? GLY A 1  78 ? -16.323   4.629  -5.757 1.000 95.380 ? 78  GLY A O   1 
ATOM 609  N N   ? THR A 1  79 ? -15.125   5.486  -3.968 1.000 96.690 ? 79  THR A N   1 
ATOM 610  C CA  ? THR A 1  79 ? -14.087   5.998  -4.856 1.000 96.690 ? 79  THR A CA  1 
ATOM 611  C C   ? THR A 1  79 ? -13.326   4.851  -5.515 1.000 96.690 ? 79  THR A C   1 
ATOM 612  C CB  ? THR A 1  79 ? -13.100   6.904  -4.098 1.000 96.690 ? 79  THR A CB  1 
ATOM 613  O O   ? THR A 1  79 ? -12.846   3.944  -4.832 1.000 96.690 ? 79  THR A O   1 
ATOM 614  C CG2 ? THR A 1  79 ? -12.045   7.477  -5.039 1.000 96.690 ? 79  THR A CG2 1 
ATOM 615  O OG1 ? THR A 1  79 ? -13.821   7.985  -3.492 1.000 96.690 ? 79  THR A OG1 1 
ATOM 616  N N   ? VAL A 1  80 ? -13.197   4.968  -6.817 1.000 95.620 ? 80  VAL A N   1 
ATOM 617  C CA  ? VAL A 1  80 ? -12.475   3.939  -7.557 1.000 95.620 ? 80  VAL A CA  1 
ATOM 618  C C   ? VAL A 1  80 ? -10.993   4.300  -7.632 1.000 95.620 ? 80  VAL A C   1 
ATOM 619  C CB  ? VAL A 1  80 ? -13.050   3.753  -8.979 1.000 95.620 ? 80  VAL A CB  1 
ATOM 620  O O   ? VAL A 1  80 ? -10.630   5.356  -8.155 1.000 95.620 ? 80  VAL A O   1 
ATOM 621  C CG1 ? VAL A 1  80 ? -12.234   2.726  -9.761 1.000 95.620 ? 80  VAL A CG1 1 
ATOM 622  C CG2 ? VAL A 1  80 ? -14.517   3.333  -8.909 1.000 95.620 ? 80  VAL A CG2 1 
ATOM 623  N N   ? CYS A 1  81 ? -10.179   3.423  -7.111 1.000 95.290 ? 81  CYS A N   1 
ATOM 624  C CA  ? CYS A 1  81 ?  -8.735   3.622  -7.048 1.000 95.290 ? 81  CYS A CA  1 
ATOM 625  C C   ? CYS A 1  81 ?  -8.005   2.580  -7.887 1.000 95.290 ? 81  CYS A C   1 
ATOM 626  C CB  ? CYS A 1  81 ?  -8.248   3.557  -5.601 1.000 95.290 ? 81  CYS A CB  1 
ATOM 627  O O   ? CYS A 1  81 ?  -8.561   1.526  -8.199 1.000 95.290 ? 81  CYS A O   1 
ATOM 628  S SG  ? CYS A 1  81 ?  -9.050   4.751  -4.508 1.000 95.290 ? 81  CYS A SG  1 
ATOM 629  N N   ? ARG A 1  82 ?  -6.788   2.924  -8.228 1.000 93.150 ? 82  ARG A N   1 
ATOM 630  C CA  ? ARG A 1  82 ?  -5.977   2.044  -9.064 1.000 93.150 ? 82  ARG A CA  1 
ATOM 631  C C   ? ARG A 1  82 ?  -4.853   1.405  -8.255 1.000 93.150 ? 82  ARG A C   1 
ATOM 632  C CB  ? ARG A 1  82 ?  -5.395   2.816 -10.250 1.000 93.150 ? 82  ARG A CB  1 
ATOM 633  O O   ? ARG A 1  82 ?  -4.191   2.077  -7.462 1.000 93.150 ? 82  ARG A O   1 
ATOM 634  C CG  ? ARG A 1  82 ?  -4.688   1.936 -11.269 1.000 93.150 ? 82  ARG A CG  1 
ATOM 635  C CD  ? ARG A 1  82 ?  -4.306   2.717 -12.519 1.000 93.150 ? 82  ARG A CD  1 
ATOM 636  N NE  ? ARG A 1  82 ?  -5.484   3.153 -13.263 1.000 93.150 ? 82  ARG A NE  1 
ATOM 637  N NH1 ? ARG A 1  82 ?  -4.844   5.370 -13.380 1.000 93.150 ? 82  ARG A NH1 1 
ATOM 638  N NH2 ? ARG A 1  82 ?  -6.819   4.691 -14.326 1.000 93.150 ? 82  ARG A NH2 1 
ATOM 639  C CZ  ? ARG A 1  82 ?  -5.713   4.404 -13.655 1.000 93.150 ? 82  ARG A CZ  1 
ATOM 640  N N   ? VAL A 1  83 ?  -4.636   0.130  -8.501 1.000 90.660 ? 83  VAL A N   1 
ATOM 641  C CA  ? VAL A 1  83 ?  -3.522  -0.611  -7.920 1.000 90.660 ? 83  VAL A CA  1 
ATOM 642  C C   ? VAL A 1  83 ?  -2.732  -1.308  -9.025 1.000 90.660 ? 83  VAL A C   1 
ATOM 643  C CB  ? VAL A 1  83 ?  -4.008  -1.645  -6.879 1.000 90.660 ? 83  VAL A CB  1 
ATOM 644  O O   ? VAL A 1  83 ?  -3.315  -1.851  -9.966 1.000 90.660 ? 83  VAL A O   1 
ATOM 645  C CG1 ? VAL A 1  83 ?  -2.832  -2.440  -6.317 1.000 90.660 ? 83  VAL A CG1 1 
ATOM 646  C CG2 ? VAL A 1  83 ?  -4.773  -0.949  -5.754 1.000 90.660 ? 83  VAL A CG2 1 
ATOM 647  N N   ? SER A 1  84 ?  -1.375  -1.293  -8.967 1.000 86.900 ? 84  SER A N   1 
ATOM 648  C CA  ? SER A 1  84 ?  -0.504  -1.892  -9.973 1.000 86.900 ? 84  SER A CA  1 
ATOM 649  C C   ? SER A 1  84 ?   0.369  -2.987  -9.367 1.000 86.900 ? 84  SER A C   1 
ATOM 650  C CB  ? SER A 1  84 ?   0.380  -0.826 -10.621 1.000 86.900 ? 84  SER A CB  1 
ATOM 651  O O   ? SER A 1  84 ?   0.704  -2.936  -8.182 1.000 86.900 ? 84  SER A O   1 
ATOM 652  O OG  ? SER A 1  84 ?  -0.408   0.231 -11.142 1.000 86.900 ? 84  SER A OG  1 
ATOM 653  N N   ? GLY A 1  85 ?   0.597  -4.103 -10.186 1.000 82.470 ? 85  GLY A N   1 
ATOM 654  C CA  ? GLY A 1  85 ?   1.442  -5.196  -9.732 1.000 82.470 ? 85  GLY A CA  1 
ATOM 655  C C   ? GLY A 1  85 ?   1.915  -6.093 -10.861 1.000 82.470 ? 85  GLY A C   1 
ATOM 656  O O   ? GLY A 1  85 ?   1.434  -5.984 -11.990 1.000 82.470 ? 85  GLY A O   1 
ATOM 657  N N   ? TRP A 1  86 ?   3.002  -6.927 -10.651 1.000 80.930 ? 86  TRP A N   1 
ATOM 658  C CA  ? TRP A 1  86 ?   3.694  -7.725 -11.658 1.000 80.930 ? 86  TRP A CA  1 
ATOM 659  C C   ? TRP A 1  86 ?   3.349  -9.203 -11.514 1.000 80.930 ? 86  TRP A C   1 
ATOM 660  C CB  ? TRP A 1  86 ?   5.209  -7.529 -11.551 1.000 80.930 ? 86  TRP A CB  1 
ATOM 661  O O   ? TRP A 1  86 ?   3.871 -10.044 -12.250 1.000 80.930 ? 86  TRP A O   1 
ATOM 662  C CG  ? TRP A 1  86 ?   5.698  -6.232 -12.124 1.000 80.930 ? 86  TRP A CG  1 
ATOM 663  C CD1 ? TRP A 1  86 ?   6.162  -6.015 -13.391 1.000 80.930 ? 86  TRP A CD1 1 
ATOM 664  C CD2 ? TRP A 1  86 ?   5.775  -4.975 -11.446 1.000 80.930 ? 86  TRP A CD2 1 
ATOM 665  C CE2 ? TRP A 1  86 ?   6.295  -4.036 -12.365 1.000 80.930 ? 86  TRP A CE2 1 
ATOM 666  C CE3 ? TRP A 1  86 ?   5.453  -4.549 -10.150 1.000 80.930 ? 86  TRP A CE3 1 
ATOM 667  N NE1 ? TRP A 1  86 ?   6.523  -4.696 -13.543 1.000 80.930 ? 86  TRP A NE1 1 
ATOM 668  C CH2 ? TRP A 1  86 ?   6.178  -2.307 -10.754 1.000 80.930 ? 86  TRP A CH2 1 
ATOM 669  C CZ2 ? TRP A 1  86 ?   6.501  -2.696 -12.028 1.000 80.930 ? 86  TRP A CZ2 1 
ATOM 670  C CZ3 ? TRP A 1  86 ?   5.659  -3.215  -9.817 1.000 80.930 ? 86  TRP A CZ3 1 
ATOM 671  N N   ? GLU A 1  87 ?   2.300  -9.648 -10.678 1.000 67.520 ? 87  GLU A N   1 
ATOM 672  C CA  ? GLU A 1  87 ?   1.944 -11.063 -10.711 1.000 67.520 ? 87  GLU A CA  1 
ATOM 673  C C   ? GLU A 1  87 ?   0.455 -11.253 -10.986 1.000 67.520 ? 87  GLU A C   1 
ATOM 674  C CB  ? GLU A 1  87 ?   2.327 -11.745  -9.395 1.000 67.520 ? 87  GLU A CB  1 
ATOM 675  O O   ? GLU A 1  87 ?  -0.366 -10.427 -10.581 1.000 67.520 ? 87  GLU A O   1 
ATOM 676  C CG  ? GLU A 1  87 ?   3.814 -12.043  -9.267 1.000 67.520 ? 87  GLU A CG  1 
ATOM 677  C CD  ? GLU A 1  87 ?   4.156 -12.870  -8.037 1.000 67.520 ? 87  GLU A CD  1 
ATOM 678  O OE1 ? GLU A 1  87 ?   5.336 -13.256  -7.875 1.000 67.520 ? 87  GLU A OE1 1 
ATOM 679  O OE2 ? GLU A 1  87 ?   3.237 -13.135  -7.231 1.000 67.520 ? 87  GLU A OE2 1 
ATOM 680  N N   ? GLY A 1  88 ?   0.127 -12.478 -11.721 1.000 63.630 ? 88  GLY A N   1 
ATOM 681  C CA  ? GLY A 1  88 ?  -0.711 -13.637 -11.982 1.000 63.630 ? 88  GLY A CA  1 
ATOM 682  C C   ? GLY A 1  88 ?  -1.946 -13.309 -12.799 1.000 63.630 ? 88  GLY A C   1 
ATOM 683  O O   ? GLY A 1  88 ?  -2.376 -12.155 -12.848 1.000 63.630 ? 88  GLY A O   1 
ATOM 684  N N   ? ARG A 1  89 ?  -2.286 -14.104 -13.757 1.000 61.410 ? 89  ARG A N   1 
ATOM 685  C CA  ? ARG A 1  89 ?  -3.469 -14.198 -14.606 1.000 61.410 ? 89  ARG A CA  1 
ATOM 686  C C   ? ARG A 1  89 ?  -4.642 -14.809 -13.846 1.000 61.410 ? 89  ARG A C   1 
ATOM 687  C CB  ? ARG A 1  89 ?  -3.169 -15.024 -15.859 1.000 61.410 ? 89  ARG A CB  1 
ATOM 688  O O   ? ARG A 1  89 ?  -5.791 -14.408 -14.041 1.000 61.410 ? 89  ARG A O   1 
ATOM 689  C CG  ? ARG A 1  89 ?  -2.400 -14.264 -16.928 1.000 61.410 ? 89  ARG A CG  1 
ATOM 690  C CD  ? ARG A 1  89 ?  -2.309 -15.054 -18.226 1.000 61.410 ? 89  ARG A CD  1 
ATOM 691  N NE  ? ARG A 1  89 ?  -1.255 -14.542 -19.096 1.000 61.410 ? 89  ARG A NE  1 
ATOM 692  N NH1 ? ARG A 1  89 ?  -1.921 -15.741 -20.955 1.000 61.410 ? 89  ARG A NH1 1 
ATOM 693  N NH2 ? ARG A 1  89 ?  -0.101 -14.353 -21.073 1.000 61.410 ? 89  ARG A NH2 1 
ATOM 694  C CZ  ? ARG A 1  89 ?  -1.095 -14.880 -20.373 1.000 61.410 ? 89  ARG A CZ  1 
ATOM 695  N N   ? SER A 1  90 ?  -4.322 -15.567 -12.703 1.000 62.670 ? 90  SER A N   1 
ATOM 696  C CA  ? SER A 1  90 ?  -5.384 -16.261 -11.982 1.000 62.670 ? 90  SER A CA  1 
ATOM 697  C C   ? SER A 1  90 ?  -4.859 -16.888 -10.694 1.000 62.670 ? 90  SER A C   1 
ATOM 698  C CB  ? SER A 1  90 ?  -6.014 -17.341 -12.863 1.000 62.670 ? 90  SER A CB  1 
ATOM 699  O O   ? SER A 1  90 ?  -3.649 -17.055 -10.527 1.000 62.670 ? 90  SER A O   1 
ATOM 700  O OG  ? SER A 1  90 ?  -5.254 -18.536 -12.815 1.000 62.670 ? 90  SER A OG  1 
ATOM 701  N N   ? LEU A 1  91 ?  -5.657 -16.955  -9.646 1.000 62.270 ? 91  LEU A N   1 
ATOM 702  C CA  ? LEU A 1  91 ?  -5.418 -17.572  -8.345 1.000 62.270 ? 91  LEU A CA  1 
ATOM 703  C C   ? LEU A 1  91 ?  -4.800 -18.957  -8.506 1.000 62.270 ? 91  LEU A C   1 
ATOM 704  C CB  ? LEU A 1  91 ?  -6.724 -17.672  -7.552 1.000 62.270 ? 91  LEU A CB  1 
ATOM 705  O O   ? LEU A 1  91 ?  -3.992 -19.380  -7.677 1.000 62.270 ? 91  LEU A O   1 
ATOM 706  C CG  ? LEU A 1  91 ?  -7.228 -16.378  -6.910 1.000 62.270 ? 91  LEU A CG  1 
ATOM 707  C CD1 ? LEU A 1  91 ?  -8.658 -16.555  -6.412 1.000 62.270 ? 91  LEU A CD1 1 
ATOM 708  C CD2 ? LEU A 1  91 ?  -6.308 -15.952  -5.771 1.000 62.270 ? 91  LEU A CD2 1 
ATOM 709  N N   ? TRP A 1  92 ?  -4.940 -19.580  -9.733 1.000 58.760 ? 92  TRP A N   1 
ATOM 710  C CA  ? TRP A 1  92 ?  -4.554 -20.978  -9.897 1.000 58.760 ? 92  TRP A CA  1 
ATOM 711  C C   ? TRP A 1  92 ?  -3.353 -21.105 -10.829 1.000 58.760 ? 92  TRP A C   1 
ATOM 712  C CB  ? TRP A 1  92 ?  -5.726 -21.800 -10.440 1.000 58.760 ? 92  TRP A CB  1 
ATOM 713  O O   ? TRP A 1  92 ?  -2.708 -22.155 -10.882 1.000 58.760 ? 92  TRP A O   1 
ATOM 714  C CG  ? TRP A 1  92 ?  -6.997 -21.636  -9.660 1.000 58.760 ? 92  TRP A CG  1 
ATOM 715  C CD1 ? TRP A 1  92 ?  -8.040 -20.802  -9.951 1.000 58.760 ? 92  TRP A CD1 1 
ATOM 716  C CD2 ? TRP A 1  92 ?  -7.354 -22.323  -8.457 1.000 58.760 ? 92  TRP A CD2 1 
ATOM 717  C CE2 ? TRP A 1  92 ?  -8.631 -21.856  -8.073 1.000 58.760 ? 92  TRP A CE2 1 
ATOM 718  C CE3 ? TRP A 1  92 ?  -6.719 -23.290  -7.666 1.000 58.760 ? 92  TRP A CE3 1 
ATOM 719  N NE1 ? TRP A 1  92 ?  -9.026 -20.930  -9.000 1.000 58.760 ? 92  TRP A NE1 1 
ATOM 720  C CH2 ? TRP A 1  92 ?  -8.641 -23.269  -6.174 1.000 58.760 ? 92  TRP A CH2 1 
ATOM 721  C CZ2 ? TRP A 1  92 ?  -9.285 -22.324  -6.930 1.000 58.760 ? 92  TRP A CZ2 1 
ATOM 722  C CZ3 ? TRP A 1  92 ?  -7.371 -23.754  -6.529 1.000 58.760 ? 92  TRP A CZ3 1 
ATOM 723  N N   ? ASN A 1  93 ?  -3.102 -19.985 -11.603 1.000 58.210 ? 93  ASN A N   1 
ATOM 724  C CA  ? ASN A 1  93 ?  -1.902 -19.943 -12.432 1.000 58.210 ? 93  ASN A CA  1 
ATOM 725  C C   ? ASN A 1  93 ?  -0.939 -18.854 -11.968 1.000 58.210 ? 93  ASN A C   1 
ATOM 726  C CB  ? ASN A 1  93 ?  -2.271 -19.734 -13.902 1.000 58.210 ? 93  ASN A CB  1 
ATOM 727  O O   ? ASN A 1  93 ?  -1.223 -17.664 -12.116 1.000 58.210 ? 93  ASN A O   1 
ATOM 728  C CG  ? ASN A 1  93 ?  -2.871 -20.975 -14.535 1.000 58.210 ? 93  ASN A CG  1 
ATOM 729  N ND2 ? ASN A 1  93 ?  -3.556 -20.795 -15.658 1.000 58.210 ? 93  ASN A ND2 1 
ATOM 730  O OD1 ? ASN A 1  93 ?  -2.721 -22.085 -14.018 1.000 58.210 ? 93  ASN A OD1 1 
ATOM 731  N N   ? TRP A 1  94 ?   0.004 -19.207 -11.117 1.000 58.260 ? 94  TRP A N   1 
ATOM 732  C CA  ? TRP A 1  94 ?   0.926 -18.274 -10.478 1.000 58.260 ? 94  TRP A CA  1 
ATOM 733  C C   ? TRP A 1  94 ?   2.066 -17.903 -11.421 1.000 58.260 ? 94  TRP A C   1 
ATOM 734  C CB  ? TRP A 1  94 ?   1.490 -18.875  -9.187 1.000 58.260 ? 94  TRP A CB  1 
ATOM 735  O O   ? TRP A 1  94 ?   3.184 -17.632 -10.977 1.000 58.260 ? 94  TRP A O   1 
ATOM 736  C CG  ? TRP A 1  94 ?   0.467 -19.072  -8.109 1.000 58.260 ? 94  TRP A CG  1 
ATOM 737  C CD1 ? TRP A 1  94 ?  -0.882 -19.225  -8.271 1.000 58.260 ? 94  TRP A CD1 1 
ATOM 738  C CD2 ? TRP A 1  94 ?   0.712 -19.132  -6.701 1.000 58.260 ? 94  TRP A CD2 1 
ATOM 739  C CE2 ? TRP A 1  94 ?  -0.536 -19.324  -6.068 1.000 58.260 ? 94  TRP A CE2 1 
ATOM 740  C CE3 ? TRP A 1  94 ?   1.866 -19.043  -5.911 1.000 58.260 ? 94  TRP A CE3 1 
ATOM 741  N NE1 ? TRP A 1  94 ?  -1.491 -19.377  -7.047 1.000 58.260 ? 94  TRP A NE1 1 
ATOM 742  C CH2 ? TRP A 1  94 ?   0.483 -19.338  -3.932 1.000 58.260 ? 94  TRP A CH2 1 
ATOM 743  C CZ2 ? TRP A 1  94 ?  -0.662 -19.428  -4.680 1.000 58.260 ? 94  TRP A CZ2 1 
ATOM 744  C CZ3 ? TRP A 1  94 ?   1.739 -19.147  -4.531 1.000 58.260 ? 94  TRP A CZ3 1 
ATOM 745  N N   ? LYS A 1  95 ?   1.798 -17.819 -12.677 1.000 61.720 ? 95  LYS A N   1 
ATOM 746  C CA  ? LYS A 1  95 ?   2.927 -17.365 -13.484 1.000 61.720 ? 95  LYS A CA  1 
ATOM 747  C C   ? LYS A 1  95 ?   3.165 -15.868 -13.303 1.000 61.720 ? 95  LYS A C   1 
ATOM 748  C CB  ? LYS A 1  95 ?   2.692 -17.682 -14.962 1.000 61.720 ? 95  LYS A CB  1 
ATOM 749  O O   ? LYS A 1  95 ?   2.226 -15.072 -13.370 1.000 61.720 ? 95  LYS A O   1 
ATOM 750  C CG  ? LYS A 1  95 ?   3.949 -17.613 -15.817 1.000 61.720 ? 95  LYS A CG  1 
ATOM 751  C CD  ? LYS A 1  95 ?   3.685 -18.093 -17.238 1.000 61.720 ? 95  LYS A CD  1 
ATOM 752  C CE  ? LYS A 1  95 ?   4.916 -17.935 -18.120 1.000 61.720 ? 95  LYS A CE  1 
ATOM 753  N NZ  ? LYS A 1  95 ?   4.657 -18.388 -19.520 1.000 61.720 ? 95  LYS A NZ  1 
ATOM 754  N N   ? SER A 1  96 ?   4.304 -15.496 -12.614 1.000 62.640 ? 96  SER A N   1 
ATOM 755  C CA  ? SER A 1  96 ?   4.727 -14.099 -12.593 1.000 62.640 ? 96  SER A CA  1 
ATOM 756  C C   ? SER A 1  96 ?   4.728 -13.500 -13.995 1.000 62.640 ? 96  SER A C   1 
ATOM 757  C CB  ? SER A 1  96 ?   6.119 -13.970 -11.973 1.000 62.640 ? 96  SER A CB  1 
ATOM 758  O O   ? SER A 1  96 ?   5.175 -14.140 -14.949 1.000 62.640 ? 96  SER A O   1 
ATOM 759  O OG  ? SER A 1  96 ?   6.534 -12.615 -11.949 1.000 62.640 ? 96  SER A OG  1 
ATOM 760  N N   ? LEU A 1  97 ?   3.798 -12.468 -14.077 1.000 68.360 ? 97  LEU A N   1 
ATOM 761  C CA  ? LEU A 1  97 ?   3.865 -11.646 -15.280 1.000 68.360 ? 97  LEU A CA  1 
ATOM 762  C C   ? LEU A 1  97 ?   5.013 -10.646 -15.191 1.000 68.360 ? 97  LEU A C   1 
ATOM 763  C CB  ? LEU A 1  97 ?   2.543 -10.905 -15.498 1.000 68.360 ? 97  LEU A CB  1 
ATOM 764  O O   ? LEU A 1  97 ?   5.384 -10.216 -14.097 1.000 68.360 ? 97  LEU A O   1 
ATOM 765  C CG  ? LEU A 1  97 ?   1.326 -11.772 -15.824 1.000 68.360 ? 97  LEU A CG  1 
ATOM 766  C CD1 ? LEU A 1  97 ?   0.061 -10.921 -15.854 1.000 68.360 ? 97  LEU A CD1 1 
ATOM 767  C CD2 ? LEU A 1  97 ?   1.523 -12.493 -17.153 1.000 68.360 ? 97  LEU A CD2 1 
ATOM 768  N N   ? ASN A 1  98 ?   5.840 -10.628 -16.125 1.000 79.850 ? 98  ASN A N   1 
ATOM 769  C CA  ? ASN A 1  98 ?   6.997  -9.740 -16.167 1.000 79.850 ? 98  ASN A CA  1 
ATOM 770  C C   ? ASN A 1  98 ?   6.593  -8.309 -16.507 1.000 79.850 ? 98  ASN A C   1 
ATOM 771  C CB  ? ASN A 1  98 ?   8.031 -10.253 -17.171 1.000 79.850 ? 98  ASN A CB  1 
ATOM 772  O O   ? ASN A 1  98 ?   7.404  -7.387 -16.397 1.000 79.850 ? 98  ASN A O   1 
ATOM 773  C CG  ? ASN A 1  98 ?   8.560 -11.629 -16.814 1.000 79.850 ? 98  ASN A CG  1 
ATOM 774  N ND2 ? ASN A 1  98 ?   8.736 -12.476 -17.821 1.000 79.850 ? 98  ASN A ND2 1 
ATOM 775  O OD1 ? ASN A 1  98 ?   8.806 -11.928 -15.643 1.000 79.850 ? 98  ASN A OD1 1 
ATOM 776  N N   ? VAL A 1  99 ?   5.256  -8.230 -16.793 1.000 84.180 ? 99  VAL A N   1 
ATOM 777  C CA  ? VAL A 1  99 ?   4.743  -6.934 -17.226 1.000 84.180 ? 99  VAL A CA  1 
ATOM 778  C C   ? VAL A 1  99 ?   3.830  -6.353 -16.149 1.000 84.180 ? 99  VAL A C   1 
ATOM 779  C CB  ? VAL A 1  99 ?   3.982  -7.044 -18.567 1.000 84.180 ? 99  VAL A CB  1 
ATOM 780  O O   ? VAL A 1  99 ?   3.032  -7.075 -15.547 1.000 84.180 ? 99  VAL A O   1 
ATOM 781  C CG1 ? VAL A 1  99 ?   3.378  -5.697 -18.957 1.000 84.180 ? 99  VAL A CG1 1 
ATOM 782  C CG2 ? VAL A 1  99 ?   4.911  -7.556 -19.666 1.000 84.180 ? 99  VAL A CG2 1 
ATOM 783  N N   ? LEU A 1 100 ?   3.981  -5.118 -15.870 1.000 85.330 ? 100 LEU A N   1 
ATOM 784  C CA  ? LEU A 1 100 ?   3.176  -4.403 -14.886 1.000 85.330 ? 100 LEU A CA  1 
ATOM 785  C C   ? LEU A 1 100 ?   1.713  -4.350 -15.315 1.000 85.330 ? 100 LEU A C   1 
ATOM 786  C CB  ? LEU A 1 100 ?   3.712  -2.984 -14.684 1.000 85.330 ? 100 LEU A CB  1 
ATOM 787  O O   ? LEU A 1 100 ?   1.408  -3.973 -16.449 1.000 85.330 ? 100 LEU A O   1 
ATOM 788  C CG  ? LEU A 1 100 ?   3.058  -2.164 -13.570 1.000 85.330 ? 100 LEU A CG  1 
ATOM 789  C CD1 ? LEU A 1 100 ?   3.403  -2.753 -12.207 1.000 85.330 ? 100 LEU A CD1 1 
ATOM 790  C CD2 ? LEU A 1 100 ?   3.494  -0.705 -13.654 1.000 85.330 ? 100 LEU A CD2 1 
ATOM 791  N N   ? LEU A 1 101 ?   0.805  -4.704 -14.391 1.000 85.570 ? 101 LEU A N   1 
ATOM 792  C CA  ? LEU A 1 101 ?  -0.635  -4.654 -14.618 1.000 85.570 ? 101 LEU A CA  1 
ATOM 793  C C   ? LEU A 1 101 ?  -1.319  -3.773 -13.577 1.000 85.570 ? 101 LEU A C   1 
ATOM 794  C CB  ? LEU A 1 101 ?  -1.232  -6.063 -14.582 1.000 85.570 ? 101 LEU A CB  1 
ATOM 795  O O   ? LEU A 1 101 ?  -0.763  -3.526 -12.505 1.000 85.570 ? 101 LEU A O   1 
ATOM 796  C CG  ? LEU A 1 101 ?  -0.709  -7.048 -15.629 1.000 85.570 ? 101 LEU A CG  1 
ATOM 797  C CD1 ? LEU A 1 101 ?  -1.203  -8.458 -15.324 1.000 85.570 ? 101 LEU A CD1 1 
ATOM 798  C CD2 ? LEU A 1 101 ?  -1.136  -6.618 -17.029 1.000 85.570 ? 101 LEU A CD2 1 
ATOM 799  N N   ? GLU A 1 102 ?  -2.484  -3.378 -13.975 1.000 87.230 ? 102 GLU A N   1 
ATOM 800  C CA  ? GLU A 1 102 ?  -3.259  -2.507 -13.097 1.000 87.230 ? 102 GLU A CA  1 
ATOM 801  C C   ? GLU A 1 102 ?  -4.706  -2.980 -12.988 1.000 87.230 ? 102 GLU A C   1 
ATOM 802  C CB  ? GLU A 1 102 ?  -3.214  -1.061 -13.596 1.000 87.230 ? 102 GLU A CB  1 
ATOM 803  O O   ? GLU A 1 102 ?  -5.248  -3.559 -13.932 1.000 87.230 ? 102 GLU A O   1 
ATOM 804  C CG  ? GLU A 1 102 ?  -1.814  -0.466 -13.633 1.000 87.230 ? 102 GLU A CG  1 
ATOM 805  C CD  ? GLU A 1 102 ?  -1.771   0.930 -14.233 1.000 87.230 ? 102 GLU A CD  1 
ATOM 806  O OE1 ? GLU A 1 102 ?  -0.754   1.638 -14.050 1.000 87.230 ? 102 GLU A OE1 1 
ATOM 807  O OE2 ? GLU A 1 102 ?  -2.762   1.320 -14.889 1.000 87.230 ? 102 GLU A OE2 1 
ATOM 808  N N   ? VAL A 1 103 ?  -5.268  -2.646 -11.861 1.000 88.280 ? 103 VAL A N   1 
ATOM 809  C CA  ? VAL A 1 103 ?  -6.679  -2.968 -11.677 1.000 88.280 ? 103 VAL A CA  1 
ATOM 810  C C   ? VAL A 1 103 ?  -7.362  -1.861 -10.876 1.000 88.280 ? 103 VAL A C   1 
ATOM 811  C CB  ? VAL A 1 103 ?  -6.864  -4.329 -10.969 1.000 88.280 ? 103 VAL A CB  1 
ATOM 812  O O   ? VAL A 1 103 ?  -6.730  -1.211 -10.040 1.000 88.280 ? 103 VAL A O   1 
ATOM 813  C CG1 ? VAL A 1 103 ?  -6.359  -4.261  -9.529 1.000 88.280 ? 103 VAL A CG1 1 
ATOM 814  C CG2 ? VAL A 1 103 ?  -8.331  -4.754 -11.005 1.000 88.280 ? 103 VAL A CG2 1 
ATOM 815  N N   ? ASP A 1 104 ?  -8.644  -1.657 -11.170 1.000 92.090 ? 104 ASP A N   1 
ATOM 816  C CA  ? ASP A 1 104 ?  -9.458  -0.701 -10.426 1.000 92.090 ? 104 ASP A CA  1 
ATOM 817  C C   ? ASP A 1 104 ? -10.184  -1.381  -9.268 1.000 92.090 ? 104 ASP A C   1 
ATOM 818  C CB  ? ASP A 1 104 ? -10.467  -0.019 -11.353 1.000 92.090 ? 104 ASP A CB  1 
ATOM 819  O O   ? ASP A 1 104 ? -10.801  -2.433  -9.448 1.000 92.090 ? 104 ASP A O   1 
ATOM 820  C CG  ? ASP A 1 104 ?  -9.817   0.940 -12.335 1.000 92.090 ? 104 ASP A CG  1 
ATOM 821  O OD1 ? ASP A 1 104 ?  -8.691   1.413 -12.070 1.000 92.090 ? 104 ASP A OD1 1 
ATOM 822  O OD2 ? ASP A 1 104 ? -10.438   1.226 -13.381 1.000 92.090 ? 104 ASP A OD2 1 
ATOM 823  N N   ? LEU A 1 105 ? -10.041  -0.740  -8.103 1.000 93.340 ? 105 LEU A N   1 
ATOM 824  C CA  ? LEU A 1 105 ? -10.714  -1.235  -6.907 1.000 93.340 ? 105 LEU A CA  1 
ATOM 825  C C   ? LEU A 1 105 ? -11.492  -0.118  -6.220 1.000 93.340 ? 105 LEU A C   1 
ATOM 826  C CB  ? LEU A 1 105 ?  -9.700  -1.841  -5.933 1.000 93.340 ? 105 LEU A CB  1 
ATOM 827  O O   ? LEU A 1 105 ? -10.936   0.945  -5.932 1.000 93.340 ? 105 LEU A O   1 
ATOM 828  C CG  ? LEU A 1 105 ?  -8.881  -3.023  -6.455 1.000 93.340 ? 105 LEU A CG  1 
ATOM 829  C CD1 ? LEU A 1 105 ?  -7.837  -3.440  -5.425 1.000 93.340 ? 105 LEU A CD1 1 
ATOM 830  C CD2 ? LEU A 1 105 ?  -9.794  -4.193  -6.804 1.000 93.340 ? 105 LEU A CD2 1 
ATOM 831  N N   ? PRO A 1 106 ? -12.757  -0.327  -5.950 1.000 95.230 ? 106 PRO A N   1 
ATOM 832  C CA  ? PRO A 1 106 ? -13.498   0.674  -5.178 1.000 95.230 ? 106 PRO A CA  1 
ATOM 833  C C   ? PRO A 1 106 ? -13.202   0.602  -3.682 1.000 95.230 ? 106 PRO A C   1 
ATOM 834  C CB  ? PRO A 1 106 ? -14.961   0.327  -5.463 1.000 95.230 ? 106 PRO A CB  1 
ATOM 835  O O   ? PRO A 1 106 ? -13.108  -0.492  -3.119 1.000 95.230 ? 106 PRO A O   1 
ATOM 836  C CG  ? PRO A 1 106 ? -14.959  -1.141  -5.740 1.000 95.230 ? 106 PRO A CG  1 
ATOM 837  C CD  ? PRO A 1 106 ? -13.667  -1.497  -6.418 1.000 95.230 ? 106 PRO A CD  1 
ATOM 838  N N   ? VAL A 1 107 ? -13.098   1.756  -3.080 1.000 96.290 ? 107 VAL A N   1 
ATOM 839  C CA  ? VAL A 1 107 ? -12.984   1.831  -1.627 1.000 96.290 ? 107 VAL A CA  1 
ATOM 840  C C   ? VAL A 1 107 ? -14.302   1.410  -0.982 1.000 96.290 ? 107 VAL A C   1 
ATOM 841  C CB  ? VAL A 1 107 ? -12.592   3.251  -1.161 1.000 96.290 ? 107 VAL A CB  1 
ATOM 842  O O   ? VAL A 1 107 ? -15.376   1.830  -1.420 1.000 96.290 ? 107 VAL A O   1 
ATOM 843  C CG1 ? VAL A 1 107 ? -12.600   3.341   0.364 1.000 96.290 ? 107 VAL A CG1 1 
ATOM 844  C CG2 ? VAL A 1 107 ? -11.220   3.634  -1.714 1.000 96.290 ? 107 VAL A CG2 1 
ATOM 845  N N   ? ARG A 1 108 ? -14.181   0.619   0.101 1.000 96.180 ? 108 ARG A N   1 
ATOM 846  C CA  ? ARG A 1 108 ? -15.376   0.098   0.756 1.000 96.180 ? 108 ARG A CA  1 
ATOM 847  C C   ? ARG A 1 108 ? -15.481   0.608   2.189 1.000 96.180 ? 108 ARG A C   1 
ATOM 848  C CB  ? ARG A 1 108 ? -15.374  -1.432   0.743 1.000 96.180 ? 108 ARG A CB  1 
ATOM 849  O O   ? ARG A 1 108 ? -14.515   1.146   2.735 1.000 96.180 ? 108 ARG A O   1 
ATOM 850  C CG  ? ARG A 1 108 ? -15.325  -2.036  -0.651 1.000 96.180 ? 108 ARG A CG  1 
ATOM 851  C CD  ? ARG A 1 108 ? -16.557  -1.670  -1.468 1.000 96.180 ? 108 ARG A CD  1 
ATOM 852  N NE  ? ARG A 1 108 ? -17.619  -2.660  -1.315 1.000 96.180 ? 108 ARG A NE  1 
ATOM 853  N NH1 ? ARG A 1 108 ? -19.153  -1.518  -2.610 1.000 96.180 ? 108 ARG A NH1 1 
ATOM 854  N NH2 ? ARG A 1 108 ? -19.719  -3.525  -1.658 1.000 96.180 ? 108 ARG A NH2 1 
ATOM 855  C CZ  ? ARG A 1 108 ? -18.828  -2.566  -1.861 1.000 96.180 ? 108 ARG A CZ  1 
ATOM 856  N N   ? ARG A 1 109 ? -16.712   0.434   2.712 1.000 96.520 ? 109 ARG A N   1 
ATOM 857  C CA  ? ARG A 1 109 ? -16.924   0.819   4.103 1.000 96.520 ? 109 ARG A CA  1 
ATOM 858  C C   ? ARG A 1 109 ? -16.142  -0.087   5.048 1.000 96.520 ? 109 ARG A C   1 
ATOM 859  C CB  ? ARG A 1 109 ? -18.414   0.778   4.451 1.000 96.520 ? 109 ARG A CB  1 
ATOM 860  O O   ? ARG A 1 109 ? -15.991  -1.282   4.787 1.000 96.520 ? 109 ARG A O   1 
ATOM 861  C CG  ? ARG A 1 109 ? -19.242   1.837   3.742 1.000 96.520 ? 109 ARG A CG  1 
ATOM 862  C CD  ? ARG A 1 109 ? -20.695   1.814   4.194 1.000 96.520 ? 109 ARG A CD  1 
ATOM 863  N NE  ? ARG A 1 109 ? -21.508   2.770   3.447 1.000 96.520 ? 109 ARG A NE  1 
ATOM 864  N NH1 ? ARG A 1 109 ? -23.251   1.303   3.064 1.000 96.520 ? 109 ARG A NH1 1 
ATOM 865  N NH2 ? ARG A 1 109 ? -23.357   3.449   2.266 1.000 96.520 ? 109 ARG A NH2 1 
ATOM 866  C CZ  ? ARG A 1 109 ? -22.703   2.505   2.927 1.000 96.520 ? 109 ARG A CZ  1 
ATOM 867  N N   ? ASP A 1 110 ? -15.689   0.474   6.101 1.000 96.560 ? 110 ASP A N   1 
ATOM 868  C CA  ? ASP A 1 110 ? -14.885  -0.245   7.086 1.000 96.560 ? 110 ASP A CA  1 
ATOM 869  C C   ? ASP A 1 110 ? -15.630  -1.469   7.614 1.000 96.560 ? 110 ASP A C   1 
ATOM 870  C CB  ? ASP A 1 110 ? -14.504   0.679   8.245 1.000 96.560 ? 110 ASP A CB  1 
ATOM 871  O O   ? ASP A 1 110 ? -15.017  -2.502   7.893 1.000 96.560 ? 110 ASP A O   1 
ATOM 872  C CG  ? ASP A 1 110 ? -13.509   1.754   7.843 1.000 96.560 ? 110 ASP A CG  1 
ATOM 873  O OD1 ? ASP A 1 110 ? -12.622   1.482   7.006 1.000 96.560 ? 110 ASP A OD1 1 
ATOM 874  O OD2 ? ASP A 1 110 ? -13.612   2.882   8.371 1.000 96.560 ? 110 ASP A OD2 1 
ATOM 875  N N   ? ARG A 1 111 ? -16.963  -1.384   7.654 1.000 96.460 ? 111 ARG A N   1 
ATOM 876  C CA  ? ARG A 1 111 ? -17.772  -2.456   8.225 1.000 96.460 ? 111 ARG A CA  1 
ATOM 877  C C   ? ARG A 1 111 ? -17.583  -3.756   7.450 1.000 96.460 ? 111 ARG A C   1 
ATOM 878  C CB  ? ARG A 1 111 ? -19.251  -2.065   8.239 1.000 96.460 ? 111 ARG A CB  1 
ATOM 879  O O   ? ARG A 1 111 ? -17.642  -4.843   8.027 1.000 96.460 ? 111 ARG A O   1 
ATOM 880  C CG  ? ARG A 1 111 ? -20.137  -3.034   9.006 1.000 96.460 ? 111 ARG A CG  1 
ATOM 881  C CD  ? ARG A 1 111 ? -21.589  -2.579   9.023 1.000 96.460 ? 111 ARG A CD  1 
ATOM 882  N NE  ? ARG A 1 111 ? -22.446  -3.533   9.720 1.000 96.460 ? 111 ARG A NE  1 
ATOM 883  N NH1 ? ARG A 1 111 ? -24.380  -2.294   9.472 1.000 96.460 ? 111 ARG A NH1 1 
ATOM 884  N NH2 ? ARG A 1 111 ? -24.435  -4.308  10.566 1.000 96.460 ? 111 ARG A NH2 1 
ATOM 885  C CZ  ? ARG A 1 111 ? -23.752  -3.376   9.918 1.000 96.460 ? 111 ARG A CZ  1 
ATOM 886  N N   ? VAL A 1 112 ? -17.328  -3.660   6.126 1.000 95.180 ? 112 VAL A N   1 
ATOM 887  C CA  ? VAL A 1 112 ? -17.104  -4.835   5.290 1.000 95.180 ? 112 VAL A CA  1 
ATOM 888  C C   ? VAL A 1 112 ? -15.897  -5.614   5.807 1.000 95.180 ? 112 VAL A C   1 
ATOM 889  C CB  ? VAL A 1 112 ? -16.894  -4.446   3.810 1.000 95.180 ? 112 VAL A CB  1 
ATOM 890  O O   ? VAL A 1 112 ? -15.979  -6.825   6.026 1.000 95.180 ? 112 VAL A O   1 
ATOM 891  C CG1 ? VAL A 1 112 ? -16.508  -5.670   2.980 1.000 95.180 ? 112 VAL A CG1 1 
ATOM 892  C CG2 ? VAL A 1 112 ? -18.154  -3.790   3.247 1.000 95.180 ? 112 VAL A CG2 1 
ATOM 893  N N   ? CYS A 1 113 ? -14.814  -4.913   6.068 1.000 95.670 ? 113 CYS A N   1 
ATOM 894  C CA  ? CYS A 1 113 ? -13.590  -5.553   6.536 1.000 95.670 ? 113 CYS A CA  1 
ATOM 895  C C   ? CYS A 1 113 ? -13.707  -5.945   8.004 1.000 95.670 ? 113 CYS A C   1 
ATOM 896  C CB  ? CYS A 1 113 ? -12.391  -4.626   6.340 1.000 95.670 ? 113 CYS A CB  1 
ATOM 897  O O   ? CYS A 1 113 ? -13.175  -6.977   8.420 1.000 95.670 ? 113 CYS A O   1 
ATOM 898  S SG  ? CYS A 1 113 ? -11.823  -4.524   4.629 1.000 95.670 ? 113 CYS A SG  1 
ATOM 899  N N   ? GLU A 1 114 ? -14.377  -5.224   8.819 1.000 96.570 ? 114 GLU A N   1 
ATOM 900  C CA  ? GLU A 1 114 ? -14.565  -5.539  10.232 1.000 96.570 ? 114 GLU A CA  1 
ATOM 901  C C   ? GLU A 1 114 ? -15.299  -6.864  10.409 1.000 96.570 ? 114 GLU A C   1 
ATOM 902  C CB  ? GLU A 1 114 ? -15.329  -4.415  10.937 1.000 96.570 ? 114 GLU A CB  1 
ATOM 903  O O   ? GLU A 1 114 ? -15.002  -7.627  11.331 1.000 96.570 ? 114 GLU A O   1 
ATOM 904  C CG  ? GLU A 1 114 ? -14.492  -3.171  11.197 1.000 96.570 ? 114 GLU A CG  1 
ATOM 905  C CD  ? GLU A 1 114 ? -15.295  -2.018  11.776 1.000 96.570 ? 114 GLU A CD  1 
ATOM 906  O OE1 ? GLU A 1 114 ? -14.689  -1.075  12.333 1.000 96.570 ? 114 GLU A OE1 1 
ATOM 907  O OE2 ? GLU A 1 114 ? -16.542  -2.058  11.673 1.000 96.570 ? 114 GLU A OE2 1 
ATOM 908  N N   ? LYS A 1 115 ? -16.192  -7.072   9.481 1.000 95.520 ? 115 LYS A N   1 
ATOM 909  C CA  ? LYS A 1 115 ? -16.944  -8.323   9.527 1.000 95.520 ? 115 LYS A CA  1 
ATOM 910  C C   ? LYS A 1 115 ? -16.081  -9.500   9.084 1.000 95.520 ? 115 LYS A C   1 
ATOM 911  C CB  ? LYS A 1 115 ? -18.194  -8.230   8.649 1.000 95.520 ? 115 LYS A CB  1 
ATOM 912  O O   ? LYS A 1 115 ? -16.212 -10.606   9.613 1.000 95.520 ? 115 LYS A O   1 
ATOM 913  C CG  ? LYS A 1 115 ? -19.108  -9.443   8.744 1.000 95.520 ? 115 LYS A CG  1 
ATOM 914  C CD  ? LYS A 1 115 ? -20.353  -9.272   7.884 1.000 95.520 ? 115 LYS A CD  1 
ATOM 915  C CE  ? LYS A 1 115 ? -21.223 -10.522   7.904 1.000 95.520 ? 115 LYS A CE  1 
ATOM 916  N NZ  ? LYS A 1 115 ? -22.454 -10.353   7.075 1.000 95.520 ? 115 LYS A NZ  1 
ATOM 917  N N   ? ALA A 1 116 ? -15.160  -9.207   8.248 1.000 94.250 ? 116 ALA A N   1 
ATOM 918  C CA  ? ALA A 1 116 ? -14.365 -10.270   7.638 1.000 94.250 ? 116 ALA A CA  1 
ATOM 919  C C   ? ALA A 1 116 ? -13.116 -10.564   8.463 1.000 94.250 ? 116 ALA A C   1 
ATOM 920  C CB  ? ALA A 1 116 ? -13.979  -9.893   6.210 1.000 94.250 ? 116 ALA A CB  1 
ATOM 921  O O   ? ALA A 1 116 ? -12.627 -11.696   8.479 1.000 94.250 ? 116 ALA A O   1 
ATOM 922  N N   ? PHE A 1 117 ? -12.608  -9.500   9.160 1.000 94.760 ? 117 PHE A N   1 
ATOM 923  C CA  ? PHE A 1 117 ? -11.335  -9.630   9.860 1.000 94.760 ? 117 PHE A CA  1 
ATOM 924  C C   ? PHE A 1 117 ? -11.438  -9.081  11.278 1.000 94.760 ? 117 PHE A C   1 
ATOM 925  C CB  ? PHE A 1 117 ? -10.223  -8.904   9.096 1.000 94.760 ? 117 PHE A CB  1 
ATOM 926  O O   ? PHE A 1 117 ? -11.550  -7.869  11.473 1.000 94.760 ? 117 PHE A O   1 
ATOM 927  C CG  ? PHE A 1 117 ? -10.103  -9.324   7.656 1.000 94.760 ? 117 PHE A CG  1 
ATOM 928  C CD1 ? PHE A 1 117 ?  -9.556 -10.556   7.320 1.000 94.760 ? 117 PHE A CD1 1 
ATOM 929  C CD2 ? PHE A 1 117 ? -10.536  -8.485   6.637 1.000 94.760 ? 117 PHE A CD2 1 
ATOM 930  C CE1 ? PHE A 1 117 ?  -9.444 -10.948   5.988 1.000 94.760 ? 117 PHE A CE1 1 
ATOM 931  C CE2 ? PHE A 1 117 ? -10.426  -8.869   5.304 1.000 94.760 ? 117 PHE A CE2 1 
ATOM 932  C CZ  ? PHE A 1 117 ?  -9.879 -10.100   4.981 1.000 94.760 ? 117 PHE A CZ  1 
ATOM 933  N N   ? TYR A 1 118 ? -11.278  -9.986  12.300 1.000 94.130 ? 118 TYR A N   1 
ATOM 934  C CA  ? TYR A 1 118 ? -11.409  -9.576  13.694 1.000 94.130 ? 118 TYR A CA  1 
ATOM 935  C C   ? TYR A 1 118 ? -10.285  -8.626  14.090 1.000 94.130 ? 118 TYR A C   1 
ATOM 936  C CB  ? TYR A 1 118 ? -11.408 -10.799  14.616 1.000 94.130 ? 118 TYR A CB  1 
ATOM 937  O O   ? TYR A 1 118 ? -10.433  -7.836  15.026 1.000 94.130 ? 118 TYR A O   1 
ATOM 938  C CG  ? TYR A 1 118 ? -10.057 -11.460  14.748 1.000 94.130 ? 118 TYR A CG  1 
ATOM 939  C CD1 ? TYR A 1 118 ?  -9.674 -12.483  13.884 1.000 94.130 ? 118 TYR A CD1 1 
ATOM 940  C CD2 ? TYR A 1 118 ?  -9.162 -11.063  15.735 1.000 94.130 ? 118 TYR A CD2 1 
ATOM 941  C CE1 ? TYR A 1 118 ?  -8.431 -13.097  14.002 1.000 94.130 ? 118 TYR A CE1 1 
ATOM 942  C CE2 ? TYR A 1 118 ?  -7.917 -11.670  15.863 1.000 94.130 ? 118 TYR A CE2 1 
ATOM 943  O OH  ? TYR A 1 118 ?  -6.329 -13.287  15.114 1.000 94.130 ? 118 TYR A OH  1 
ATOM 944  C CZ  ? TYR A 1 118 ?  -7.561 -12.683  14.993 1.000 94.130 ? 118 TYR A CZ  1 
ATOM 945  N N   ? THR A 1 119 ?  -9.130  -8.561  13.369 1.000 94.520 ? 119 THR A N   1 
ATOM 946  C CA  ? THR A 1 119 ?  -7.964  -7.756  13.715 1.000 94.520 ? 119 THR A CA  1 
ATOM 947  C C   ? THR A 1 119 ?  -7.987  -6.423  12.972 1.000 94.520 ? 119 THR A C   1 
ATOM 948  C CB  ? THR A 1 119 ?  -6.655  -8.502  13.396 1.000 94.520 ? 119 THR A CB  1 
ATOM 949  O O   ? THR A 1 119 ?  -7.062  -5.619  13.101 1.000 94.520 ? 119 THR A O   1 
ATOM 950  C CG2 ? THR A 1 119 ?  -6.510  -9.751  14.260 1.000 94.520 ? 119 THR A CG2 1 
ATOM 951  O OG1 ? THR A 1 119 ?  -6.655  -8.886  12.016 1.000 94.520 ? 119 THR A OG1 1 
ATOM 952  N N   ? TYR A 1 120 ?  -9.028  -6.167  12.187 1.000 97.090 ? 120 TYR A N   1 
ATOM 953  C CA  ? TYR A 1 120 ?  -9.137  -4.948  11.394 1.000 97.090 ? 120 TYR A CA  1 
ATOM 954  C C   ? TYR A 1 120 ?  -9.278  -3.724  12.291 1.000 97.090 ? 120 TYR A C   1 
ATOM 955  C CB  ? TYR A 1 120 ? -10.330  -5.033  10.437 1.000 97.090 ? 120 TYR A CB  1 
ATOM 956  O O   ? TYR A 1 120 ? -10.070  -3.728  13.237 1.000 97.090 ? 120 TYR A O   1 
ATOM 957  C CG  ? TYR A 1 120 ? -10.481  -3.825   9.546 1.000 97.090 ? 120 TYR A CG  1 
ATOM 958  C CD1 ? TYR A 1 120 ? -11.347  -2.788   9.886 1.000 97.090 ? 120 TYR A CD1 1 
ATOM 959  C CD2 ? TYR A 1 120 ?  -9.760  -3.718   8.361 1.000 97.090 ? 120 TYR A CD2 1 
ATOM 960  C CE1 ? TYR A 1 120 ? -11.491  -1.673   9.067 1.000 97.090 ? 120 TYR A CE1 1 
ATOM 961  C CE2 ? TYR A 1 120 ?  -9.896  -2.607   7.534 1.000 97.090 ? 120 TYR A CE2 1 
ATOM 962  O OH  ? TYR A 1 120 ? -10.901  -0.490   7.080 1.000 97.090 ? 120 TYR A OH  1 
ATOM 963  C CZ  ? TYR A 1 120 ? -10.762  -1.592   7.895 1.000 97.090 ? 120 TYR A CZ  1 
ATOM 964  N N   ? ALA A 1 121 ?  -8.437  -2.657  11.970 1.000 96.790 ? 121 ALA A N   1 
ATOM 965  C CA  ? ALA A 1 121 ?  -8.505  -1.386  12.685 1.000 96.790 ? 121 ALA A CA  1 
ATOM 966  C C   ? ALA A 1 121 ?  -8.705  -0.222  11.719 1.000 96.790 ? 121 ALA A C   1 
ATOM 967  C CB  ? ALA A 1 121 ?  -7.241  -1.174  13.515 1.000 96.790 ? 121 ALA A CB  1 
ATOM 968  O O   ? ALA A 1 121 ?  -7.781   0.158  10.995 1.000 96.790 ? 121 ALA A O   1 
ATOM 969  N N   ? ALA A 1 122 ?  -9.914   0.417  11.830 1.000 96.020 ? 122 ALA A N   1 
ATOM 970  C CA  ? ALA A 1 122 ? -10.328   1.444  10.878 1.000 96.020 ? 122 ALA A CA  1 
ATOM 971  C C   ? ALA A 1 122 ?  -9.448   2.685  10.992 1.000 96.020 ? 122 ALA A C   1 
ATOM 972  C CB  ? ALA A 1 122 ? -11.793   1.813  11.097 1.000 96.020 ? 122 ALA A CB  1 
ATOM 973  O O   ? ALA A 1 122 ?  -9.328   3.459  10.039 1.000 96.020 ? 122 ALA A O   1 
ATOM 974  N N   ? ARG A 1 123 ?  -8.808   2.788  12.186 1.000 95.530 ? 123 ARG A N   1 
ATOM 975  C CA  ? ARG A 1 123 ?  -7.982   3.964  12.441 1.000 95.530 ? 123 ARG A CA  1 
ATOM 976  C C   ? ARG A 1 123 ?  -6.721   3.943  11.584 1.000 95.530 ? 123 ARG A C   1 
ATOM 977  C CB  ? ARG A 1 123 ?  -7.607   4.046  13.923 1.000 95.530 ? 123 ARG A CB  1 
ATOM 978  O O   ? ARG A 1 123 ?  -6.228   4.994  11.170 1.000 95.530 ? 123 ARG A O   1 
ATOM 979  C CG  ? ARG A 1 123 ?  -6.863   5.318  14.300 1.000 95.530 ? 123 ARG A CG  1 
ATOM 980  C CD  ? ARG A 1 123 ?  -6.586   5.387  15.795 1.000 95.530 ? 123 ARG A CD  1 
ATOM 981  N NE  ? ARG A 1 123 ?  -5.648   4.351  16.218 1.000 95.530 ? 123 ARG A NE  1 
ATOM 982  N NH1 ? ARG A 1 123 ?  -6.014   4.653  18.479 1.000 95.530 ? 123 ARG A NH1 1 
ATOM 983  N NH2 ? ARG A 1 123 ?  -4.524   3.068  17.756 1.000 95.530 ? 123 ARG A NH2 1 
ATOM 984  C CZ  ? ARG A 1 123 ?  -5.398   4.027  17.483 1.000 95.530 ? 123 ARG A CZ  1 
ATOM 985  N N   ? VAL A 1 124 ?  -6.165   2.750  11.285 1.000 96.030 ? 124 VAL A N   1 
ATOM 986  C CA  ? VAL A 1 124 ?  -4.875   2.693  10.606 1.000 96.030 ? 124 VAL A CA  1 
ATOM 987  C C   ? VAL A 1 124 ?  -4.994   1.849   9.339 1.000 96.030 ? 124 VAL A C   1 
ATOM 988  C CB  ? VAL A 1 124 ?  -3.774   2.118  11.526 1.000 96.030 ? 124 VAL A CB  1 
ATOM 989  O O   ? VAL A 1 124 ?  -4.016   1.673   8.609 1.000 96.030 ? 124 VAL A O   1 
ATOM 990  C CG1 ? VAL A 1 124 ?  -3.475   3.080  12.675 1.000 96.030 ? 124 VAL A CG1 1 
ATOM 991  C CG2 ? VAL A 1 124 ?  -4.190   0.751  12.065 1.000 96.030 ? 124 VAL A CG2 1 
ATOM 992  N N   ? GLN A 1 125 ?  -6.245   1.361   9.048 1.000 96.520 ? 125 GLN A N   1 
ATOM 993  C CA  ? GLN A 1 125 ?  -6.445   0.512   7.879 1.000 96.520 ? 125 GLN A CA  1 
ATOM 994  C C   ? GLN A 1 125 ?  -7.662   0.961   7.075 1.000 96.520 ? 125 GLN A C   1 
ATOM 995  C CB  ? GLN A 1 125 ?  -6.603  -0.951   8.298 1.000 96.520 ? 125 GLN A CB  1 
ATOM 996  O O   ? GLN A 1 125 ?  -8.512   1.694   7.584 1.000 96.520 ? 125 GLN A O   1 
ATOM 997  C CG  ? GLN A 1 125 ?  -5.383  -1.523   9.007 1.000 96.520 ? 125 GLN A CG  1 
ATOM 998  C CD  ? GLN A 1 125 ?  -5.626  -2.913   9.564 1.000 96.520 ? 125 GLN A CD  1 
ATOM 999  N NE2 ? GLN A 1 125 ?  -4.657  -3.803   9.380 1.000 96.520 ? 125 GLN A NE2 1 
ATOM 1000 O OE1 ? GLN A 1 125 ?  -6.676  -3.184  10.155 1.000 96.520 ? 125 GLN A OE1 1 
ATOM 1001 N N   ? MET A 1 126 ?  -7.633   0.530   5.749 1.000 96.120 ? 126 MET A N   1 
ATOM 1002 C CA  ? MET A 1 126 ?  -8.776   0.791   4.879 1.000 96.120 ? 126 MET A CA  1 
ATOM 1003 C C   ? MET A 1 126 ?  -9.094  -0.428   4.019 1.000 96.120 ? 126 MET A C   1 
ATOM 1004 C CB  ? MET A 1 126 ?  -8.508   2.005   3.988 1.000 96.120 ? 126 MET A CB  1 
ATOM 1005 O O   ? MET A 1 126 ?  -8.256  -1.318   3.863 1.000 96.120 ? 126 MET A O   1 
ATOM 1006 C CG  ? MET A 1 126 ?  -7.367   1.803   3.004 1.000 96.120 ? 126 MET A CG  1 
ATOM 1007 S SD  ? MET A 1 126 ?  -7.021   3.307   2.011 1.000 96.120 ? 126 MET A SD  1 
ATOM 1008 C CE  ? MET A 1 126 ?  -8.525   3.374   0.997 1.000 96.120 ? 126 MET A CE  1 
ATOM 1009 N N   ? CYS A 1 127 ? -10.392  -0.401   3.504 1.000 95.430 ? 127 CYS A N   1 
ATOM 1010 C CA  ? CYS A 1 127 ? -10.933  -1.562   2.807 1.000 95.430 ? 127 CYS A CA  1 
ATOM 1011 C C   ? CYS A 1 127 ? -11.248  -1.228   1.354 1.000 95.430 ? 127 CYS A C   1 
ATOM 1012 C CB  ? CYS A 1 127 ? -12.194  -2.069   3.508 1.000 95.430 ? 127 CYS A CB  1 
ATOM 1013 O O   ? CYS A 1 127 ? -11.917  -0.232   1.072 1.000 95.430 ? 127 CYS A O   1 
ATOM 1014 S SG  ? CYS A 1 127 ? -12.703  -3.721   2.985 1.000 95.430 ? 127 CYS A SG  1 
ATOM 1015 N N   ? ALA A 1 128 ? -10.752  -2.141   0.422 1.000 94.830 ? 128 ALA A N   1 
ATOM 1016 C CA  ? ALA A 1 128 ? -11.026  -1.911  -0.994 1.000 94.830 ? 128 ALA A CA  1 
ATOM 1017 C C   ? ALA A 1 128 ? -11.254  -3.228  -1.729 1.000 94.830 ? 128 ALA A C   1 
ATOM 1018 C CB  ? ALA A 1 128 ?  -9.879  -1.136  -1.639 1.000 94.830 ? 128 ALA A CB  1 
ATOM 1019 O O   ? ALA A 1 128 ? -10.754  -4.275  -1.311 1.000 94.830 ? 128 ALA A O   1 
ATOM 1020 N N   ? GLY A 1 129 ? -12.079  -3.182  -2.697 1.000 91.950 ? 129 GLY A N   1 
ATOM 1021 C CA  ? GLY A 1 129 ? -12.401  -4.355  -3.493 1.000 91.950 ? 129 GLY A CA  1 
ATOM 1022 C C   ? GLY A 1 129 ? -13.890  -4.531  -3.724 1.000 91.950 ? 129 GLY A C   1 
ATOM 1023 O O   ? GLY A 1 129 ? -14.705  -3.864  -3.083 1.000 91.950 ? 129 GLY A O   1 
ATOM 1024 N N   ? ASP A 1 130 ? -14.184  -5.246  -4.833 1.000 85.340 ? 130 ASP A N   1 
ATOM 1025 C CA  ? ASP A 1 130 ? -15.589  -5.467  -5.163 1.000 85.340 ? 130 ASP A CA  1 
ATOM 1026 C C   ? ASP A 1 130 ? -16.022  -6.885  -4.798 1.000 85.340 ? 130 ASP A C   1 
ATOM 1027 C CB  ? ASP A 1 130 ? -15.838  -5.207  -6.650 1.000 85.340 ? 130 ASP A CB  1 
ATOM 1028 O O   ? ASP A 1 130 ? -15.183  -7.773  -4.634 1.000 85.340 ? 130 ASP A O   1 
ATOM 1029 C CG  ? ASP A 1 130 ? -15.146  -6.214  -7.552 1.000 85.340 ? 130 ASP A CG  1 
ATOM 1030 O OD1 ? ASP A 1 130 ? -14.971  -7.382  -7.141 1.000 85.340 ? 130 ASP A OD1 1 
ATOM 1031 O OD2 ? ASP A 1 130 ? -14.769  -5.836  -8.682 1.000 85.340 ? 130 ASP A OD2 1 
ATOM 1032 N N   ? SER A 1 131 ? -17.355  -7.068  -4.540 1.000 80.080 ? 131 SER A N   1 
ATOM 1033 C CA  ? SER A 1 131 ? -17.980  -8.311  -4.099 1.000 80.080 ? 131 SER A CA  1 
ATOM 1034 C C   ? SER A 1 131 ? -17.909  -9.381  -5.183 1.000 80.080 ? 131 SER A C   1 
ATOM 1035 C CB  ? SER A 1 131 ? -19.438  -8.068  -3.705 1.000 80.080 ? 131 SER A CB  1 
ATOM 1036 O O   ? SER A 1 131 ? -18.059 -10.571  -4.898 1.000 80.080 ? 131 SER A O   1 
ATOM 1037 O OG  ? SER A 1 131 ? -20.150  -7.456  -4.766 1.000 80.080 ? 131 SER A OG  1 
ATOM 1038 N N   ? SER A 1 132 ? -17.687  -8.930  -6.496 1.000 81.950 ? 132 SER A N   1 
ATOM 1039 C CA  ? SER A 1 132 ? -17.627  -9.908  -7.577 1.000 81.950 ? 132 SER A CA  1 
ATOM 1040 C C   ? SER A 1 132 ? -16.411 -10.817  -7.433 1.000 81.950 ? 132 SER A C   1 
ATOM 1041 C CB  ? SER A 1 132 ? -17.592  -9.206  -8.935 1.000 81.950 ? 132 SER A CB  1 
ATOM 1042 O O   ? SER A 1 132 ? -16.415 -11.950  -7.918 1.000 81.950 ? 132 SER A O   1 
ATOM 1043 O OG  ? SER A 1 132 ? -16.362  -8.526  -9.117 1.000 81.950 ? 132 SER A OG  1 
ATOM 1044 N N   ? SER A 1 133 ? -15.418 -10.433  -6.669 1.000 75.310 ? 133 SER A N   1 
ATOM 1045 C CA  ? SER A 1 133 ? -14.206 -11.185  -6.361 1.000 75.310 ? 133 SER A CA  1 
ATOM 1046 C C   ? SER A 1 133 ? -13.486 -11.620  -7.633 1.000 75.310 ? 133 SER A C   1 
ATOM 1047 C CB  ? SER A 1 133 ? -14.538 -12.411  -5.509 1.000 75.310 ? 133 SER A CB  1 
ATOM 1048 O O   ? SER A 1 133 ? -12.938 -12.722  -7.697 1.000 75.310 ? 133 SER A O   1 
ATOM 1049 O OG  ? SER A 1 133 ? -15.061 -12.022  -4.250 1.000 75.310 ? 133 SER A OG  1 
ATOM 1050 N N   ? LYS A 1 134 ? -13.584 -10.760  -8.661 1.000 77.620 ? 134 LYS A N   1 
ATOM 1051 C CA  ? LYS A 1 134 ? -12.974 -11.157  -9.927 1.000 77.620 ? 134 LYS A CA  1 
ATOM 1052 C C   ? LYS A 1 134 ? -11.586 -10.543 -10.084 1.000 77.620 ? 134 LYS A C   1 
ATOM 1053 C CB  ? LYS A 1 134 ? -13.863 -10.749 -11.103 1.000 77.620 ? 134 LYS A CB  1 
ATOM 1054 O O   ? LYS A 1 134 ? -10.748 -11.070 -10.819 1.000 77.620 ? 134 LYS A O   1 
ATOM 1055 C CG  ? LYS A 1 134 ? -15.177 -11.513 -11.179 1.000 77.620 ? 134 LYS A CG  1 
ATOM 1056 C CD  ? LYS A 1 134 ? -15.966 -11.144 -12.429 1.000 77.620 ? 134 LYS A CD  1 
ATOM 1057 C CE  ? LYS A 1 134 ? -17.302 -11.872 -12.483 1.000 77.620 ? 134 LYS A CE  1 
ATOM 1058 N NZ  ? LYS A 1 134 ? -18.087 -11.502 -13.698 1.000 77.620 ? 134 LYS A NZ  1 
ATOM 1059 N N   ? LYS A 1 135 ? -11.376  -9.400  -9.347 1.000 78.090 ? 135 LYS A N   1 
ATOM 1060 C CA  ? LYS A 1 135 ? -10.120  -8.671  -9.496 1.000 78.090 ? 135 LYS A CA  1 
ATOM 1061 C C   ? LYS A 1 135 ?  -9.520  -8.327  -8.136 1.000 78.090 ? 135 LYS A C   1 
ATOM 1062 C CB  ? LYS A 1 135 ? -10.332  -7.396 -10.313 1.000 78.090 ? 135 LYS A CB  1 
ATOM 1063 O O   ? LYS A 1 135 ? -10.247  -8.001  -7.195 1.000 78.090 ? 135 LYS A O   1 
ATOM 1064 C CG  ? LYS A 1 135 ? -10.858  -7.643 -11.719 1.000 78.090 ? 135 LYS A CG  1 
ATOM 1065 C CD  ? LYS A 1 135 ? -11.093  -6.336 -12.465 1.000 78.090 ? 135 LYS A CD  1 
ATOM 1066 C CE  ? LYS A 1 135 ? -11.648  -6.580 -13.862 1.000 78.090 ? 135 LYS A CE  1 
ATOM 1067 N NZ  ? LYS A 1 135 ? -11.923  -5.300 -14.581 1.000 78.090 ? 135 LYS A NZ  1 
ATOM 1068 N N   ? SER A 1 136 ?  -8.254  -8.497  -7.951 1.000 77.740 ? 136 SER A N   1 
ATOM 1069 C CA  ? SER A 1 136 ?  -7.586  -8.188  -6.692 1.000 77.740 ? 136 SER A CA  1 
ATOM 1070 C C   ? SER A 1 136 ?  -6.113  -7.858  -6.913 1.000 77.740 ? 136 SER A C   1 
ATOM 1071 C CB  ? SER A 1 136 ?  -7.713  -9.358  -5.715 1.000 77.740 ? 136 SER A CB  1 
ATOM 1072 O O   ? SER A 1 136 ?  -5.578  -8.082  -8.001 1.000 77.740 ? 136 SER A O   1 
ATOM 1073 O OG  ? SER A 1 136 ?  -6.888 -10.438  -6.115 1.000 77.740 ? 136 SER A OG  1 
ATOM 1074 N N   ? ALA A 1 137 ?  -5.629  -7.149  -5.895 1.000 73.590 ? 137 ALA A N   1 
ATOM 1075 C CA  ? ALA A 1 137 ?  -4.173  -7.094  -5.786 1.000 73.590 ? 137 ALA A CA  1 
ATOM 1076 C C   ? ALA A 1 137 ?  -3.626  -8.346  -5.106 1.000 73.590 ? 137 ALA A C   1 
ATOM 1077 C CB  ? ALA A 1 137 ?  -3.743  -5.845  -5.020 1.000 73.590 ? 137 ALA A CB  1 
ATOM 1078 O O   ? ALA A 1 137 ?  -4.145  -8.775  -4.072 1.000 73.590 ? 137 ALA A O   1 
ATOM 1079 N N   ? PHE A 1 138 ?  -3.457  -9.516  -5.720 1.000 67.310 ? 138 PHE A N   1 
ATOM 1080 C CA  ? PHE A 1 138 ?  -3.092 -10.818  -5.175 1.000 67.310 ? 138 PHE A CA  1 
ATOM 1081 C C   ? PHE A 1 138 ?  -1.581 -11.013  -5.205 1.000 67.310 ? 138 PHE A C   1 
ATOM 1082 C CB  ? PHE A 1 138 ?  -3.781 -11.941  -5.956 1.000 67.310 ? 138 PHE A CB  1 
ATOM 1083 O O   ? PHE A 1 138 ?  -0.898 -10.482  -6.083 1.000 67.310 ? 138 PHE A O   1 
ATOM 1084 C CG  ? PHE A 1 138 ?  -3.742 -13.276  -5.262 1.000 67.310 ? 138 PHE A CG  1 
ATOM 1085 C CD1 ? PHE A 1 138 ?  -2.902 -14.286  -5.714 1.000 67.310 ? 138 PHE A CD1 1 
ATOM 1086 C CD2 ? PHE A 1 138 ?  -4.547 -13.520  -4.157 1.000 67.310 ? 138 PHE A CD2 1 
ATOM 1087 C CE1 ? PHE A 1 138 ?  -2.864 -15.522  -5.073 1.000 67.310 ? 138 PHE A CE1 1 
ATOM 1088 C CE2 ? PHE A 1 138 ?  -4.514 -14.753  -3.511 1.000 67.310 ? 138 PHE A CE2 1 
ATOM 1089 C CZ  ? PHE A 1 138 ?  -3.673 -15.753  -3.972 1.000 67.310 ? 138 PHE A CZ  1 
ATOM 1090 N N   ? ARG A 1 139 ?  -0.968 -11.605  -4.148 1.000 53.970 ? 139 ARG A N   1 
ATOM 1091 C CA  ? ARG A 1 139 ?   0.353 -12.183  -3.925 1.000 53.970 ? 139 ARG A CA  1 
ATOM 1092 C C   ? ARG A 1 139 ?   1.372 -11.616  -4.907 1.000 53.970 ? 139 ARG A C   1 
ATOM 1093 C CB  ? ARG A 1 139 ?   0.300 -13.708  -4.046 1.000 53.970 ? 139 ARG A CB  1 
ATOM 1094 O O   ? ARG A 1 139 ?   1.441 -12.051  -6.058 1.000 53.970 ? 139 ARG A O   1 
ATOM 1095 C CG  ? ARG A 1 139 ?  -0.157 -14.411  -2.777 1.000 53.970 ? 139 ARG A CG  1 
ATOM 1096 C CD  ? ARG A 1 139 ?   0.072 -15.914  -2.853 1.000 53.970 ? 139 ARG A CD  1 
ATOM 1097 N NE  ? ARG A 1 139 ?  -0.305 -16.579  -1.609 1.000 53.970 ? 139 ARG A NE  1 
ATOM 1098 N NH1 ? ARG A 1 139 ?  -0.004 -18.721  -2.421 1.000 53.970 ? 139 ARG A NH1 1 
ATOM 1099 N NH2 ? ARG A 1 139 ?  -0.691 -18.397  -0.258 1.000 53.970 ? 139 ARG A NH2 1 
ATOM 1100 C CZ  ? ARG A 1 139 ?  -0.333 -17.897  -1.432 1.000 53.970 ? 139 ARG A CZ  1 
ATOM 1101 N N   ? VAL A 1 140 ?   1.870 -10.401  -4.809 1.000 52.830 ? 140 VAL A N   1 
ATOM 1102 C CA  ? VAL A 1 140 ?   3.196 -10.078  -5.326 1.000 52.830 ? 140 VAL A CA  1 
ATOM 1103 C C   ? VAL A 1 140 ?   3.957  -9.236  -4.305 1.000 52.830 ? 140 VAL A C   1 
ATOM 1104 C CB  ? VAL A 1 140 ?   3.113  -9.333  -6.677 1.000 52.830 ? 140 VAL A CB  1 
ATOM 1105 O O   ? VAL A 1 140 ?   3.358  -8.443  -3.575 1.000 52.830 ? 140 VAL A O   1 
ATOM 1106 C CG1 ? VAL A 1 140 ?   4.508  -8.965  -7.177 1.000 52.830 ? 140 VAL A CG1 1 
ATOM 1107 C CG2 ? VAL A 1 140 ?   2.378 -10.184  -7.711 1.000 52.830 ? 140 VAL A CG2 1 
ATOM 1108 N N   ? ASP A 1 141 ?   4.933  -9.728  -3.644 1.000 45.290 ? 141 ASP A N   1 
ATOM 1109 C CA  ? ASP A 1 141 ?   5.915  -8.848  -3.018 1.000 45.290 ? 141 ASP A CA  1 
ATOM 1110 C C   ? ASP A 1 141 ?   5.351  -7.442  -2.826 1.000 45.290 ? 141 ASP A C   1 
ATOM 1111 C CB  ? ASP A 1 141 ?   7.195  -8.792  -3.854 1.000 45.290 ? 141 ASP A CB  1 
ATOM 1112 O O   ? ASP A 1 141 ?   5.283  -6.660  -3.777 1.000 45.290 ? 141 ASP A O   1 
ATOM 1113 C CG  ? ASP A 1 141 ?   8.001 -10.077  -3.793 1.000 45.290 ? 141 ASP A CG  1 
ATOM 1114 O OD1 ? ASP A 1 141 ?   7.807 -10.875  -2.850 1.000 45.290 ? 141 ASP A OD1 1 
ATOM 1115 O OD2 ? ASP A 1 141 ?   8.840 -10.294  -4.694 1.000 45.290 ? 141 ASP A OD2 1 
ATOM 1116 N N   ? SER A 1 142 ?   4.075  -7.267  -2.235 1.000 44.760 ? 142 SER A N   1 
ATOM 1117 C CA  ? SER A 1 142 ?   3.342  -6.360  -1.359 1.000 44.760 ? 142 SER A CA  1 
ATOM 1118 C C   ? SER A 1 142 ?   3.832  -4.925  -1.514 1.000 44.760 ? 142 SER A C   1 
ATOM 1119 C CB  ? SER A 1 142 ?   3.476  -6.799   0.100 1.000 44.760 ? 142 SER A CB  1 
ATOM 1120 O O   ? SER A 1 142 ?   4.567  -4.419  -0.663 1.000 44.760 ? 142 SER A O   1 
ATOM 1121 O OG  ? SER A 1 142 ?   3.154  -8.172   0.244 1.000 44.760 ? 142 SER A OG  1 
ATOM 1122 N N   ? GLU A 1 143 ?   3.719  -4.251  -2.741 1.000 58.790 ? 143 GLU A N   1 
ATOM 1123 C CA  ? GLU A 1 143 ?   4.065  -2.833  -2.785 1.000 58.790 ? 143 GLU A CA  1 
ATOM 1124 C C   ? GLU A 1 143 ?   3.105  -2.058  -3.682 1.000 58.790 ? 143 GLU A C   1 
ATOM 1125 C CB  ? GLU A 1 143 ?   5.505  -2.646  -3.271 1.000 58.790 ? 143 GLU A CB  1 
ATOM 1126 O O   ? GLU A 1 143 ?   3.487  -1.055  -4.289 1.000 58.790 ? 143 GLU A O   1 
ATOM 1127 C CG  ? GLU A 1 143 ?   6.547  -3.299  -2.373 1.000 58.790 ? 143 GLU A CG  1 
ATOM 1128 C CD  ? GLU A 1 143 ?   7.974  -3.063  -2.840 1.000 58.790 ? 143 GLU A CD  1 
ATOM 1129 O OE1 ? GLU A 1 143 ?   8.919  -3.348  -2.071 1.000 58.790 ? 143 GLU A OE1 1 
ATOM 1130 O OE2 ? GLU A 1 143 ?   8.148  -2.588  -3.985 1.000 58.790 ? 143 GLU A OE2 1 
ATOM 1131 N N   ? GLY A 1 144 ?   1.818  -2.583  -4.014 1.000 73.720 ? 144 GLY A N   1 
ATOM 1132 C CA  ? GLY A 1 144 ?   1.097  -1.624  -4.836 1.000 73.720 ? 144 GLY A CA  1 
ATOM 1133 C C   ? GLY A 1 144 ?   0.314  -0.611  -4.023 1.000 73.720 ? 144 GLY A C   1 
ATOM 1134 O O   ? GLY A 1 144 ?  -0.189  -0.929  -2.943 1.000 73.720 ? 144 GLY A O   1 
ATOM 1135 N N   ? ALA A 1 145 ?   0.625   0.566  -4.272 1.000 88.970 ? 145 ALA A N   1 
ATOM 1136 C CA  ? ALA A 1 145 ?  -0.071   1.707  -3.684 1.000 88.970 ? 145 ALA A CA  1 
ATOM 1137 C C   ? ALA A 1 145 ?  -1.474   1.853  -4.266 1.000 88.970 ? 145 ALA A C   1 
ATOM 1138 C CB  ? ALA A 1 145 ?   0.729   2.989  -3.904 1.000 88.970 ? 145 ALA A CB  1 
ATOM 1139 O O   ? ALA A 1 145 ?  -1.682   1.642  -5.463 1.000 88.970 ? 145 ALA A O   1 
ATOM 1140 N N   ? LEU A 1 146 ?  -2.418   1.840  -3.377 1.000 93.460 ? 146 LEU A N   1 
ATOM 1141 C CA  ? LEU A 1 146 ?  -3.756   2.249  -3.791 1.000 93.460 ? 146 LEU A CA  1 
ATOM 1142 C C   ? LEU A 1 146 ?  -3.803   3.747  -4.072 1.000 93.460 ? 146 LEU A C   1 
ATOM 1143 C CB  ? LEU A 1 146 ?  -4.784   1.887  -2.716 1.000 93.460 ? 146 LEU A CB  1 
ATOM 1144 O O   ? LEU A 1 146 ?  -3.771   4.558  -3.143 1.000 93.460 ? 146 LEU A O   1 
ATOM 1145 C CG  ? LEU A 1 146 ?  -6.252   1.917  -3.144 1.000 93.460 ? 146 LEU A CG  1 
ATOM 1146 C CD1 ? LEU A 1 146 ?  -6.562   0.737  -4.059 1.000 93.460 ? 146 LEU A CD1 1 
ATOM 1147 C CD2 ? LEU A 1 146 ?  -7.166   1.909  -1.923 1.000 93.460 ? 146 LEU A CD2 1 
ATOM 1148 N N   ? VAL A 1 147 ?  -3.862   4.021  -5.404 1.000 95.290 ? 147 VAL A N   1 
ATOM 1149 C CA  ? VAL A 1 147 ?  -3.767   5.411  -5.837 1.000 95.290 ? 147 VAL A CA  1 
ATOM 1150 C C   ? VAL A 1 147 ?  -5.142   5.912  -6.274 1.000 95.290 ? 147 VAL A C   1 
ATOM 1151 C CB  ? VAL A 1 147 ?  -2.749   5.579  -6.987 1.000 95.290 ? 147 VAL A CB  1 
ATOM 1152 O O   ? VAL A 1 147 ?  -5.755   5.347  -7.183 1.000 95.290 ? 147 VAL A O   1 
ATOM 1153 C CG1 ? VAL A 1 147 ?  -2.689   7.034  -7.448 1.000 95.290 ? 147 VAL A CG1 1 
ATOM 1154 C CG2 ? VAL A 1 147 ?  -1.367   5.097  -6.549 1.000 95.290 ? 147 VAL A CG2 1 
ATOM 1155 N N   ? CYS A 1 148 ?  -5.615   6.932  -5.631 1.000 95.800 ? 148 CYS A N   1 
ATOM 1156 C CA  ? CYS A 1 148 ?  -6.886   7.584  -5.928 1.000 95.800 ? 148 CYS A CA  1 
ATOM 1157 C C   ? CYS A 1 148 ?  -6.676   9.050  -6.288 1.000 95.800 ? 148 CYS A C   1 
ATOM 1158 C CB  ? CYS A 1 148 ?  -7.836   7.474  -4.736 1.000 95.800 ? 148 CYS A CB  1 
ATOM 1159 O O   ? CYS A 1 148 ?  -6.097   9.809  -5.508 1.000 95.800 ? 148 CYS A O   1 
ATOM 1160 S SG  ? CYS A 1 148 ?  -7.958   5.805  -4.054 1.000 95.800 ? 148 CYS A SG  1 
ATOM 1161 N N   ? ASN A 1 149 ?  -7.204   9.420  -7.481 1.000 93.040 ? 149 ASN A N   1 
ATOM 1162 C CA  ? ASN A 1 149 ?  -7.086  10.803  -7.930 1.000 93.040 ? 149 ASN A CA  1 
ATOM 1163 C C   ? ASN A 1 149 ?  -5.641  11.290  -7.871 1.000 93.040 ? 149 ASN A C   1 
ATOM 1164 C CB  ? ASN A 1 149 ?  -7.988  11.716  -7.097 1.000 93.040 ? 149 ASN A CB  1 
ATOM 1165 O O   ? ASN A 1 149 ?  -5.372  12.393  -7.392 1.000 93.040 ? 149 ASN A O   1 
ATOM 1166 C CG  ? ASN A 1 149 ?  -9.454  11.341  -7.201 1.000 93.040 ? 149 ASN A CG  1 
ATOM 1167 N ND2 ? ASN A 1 149 ? -10.185  11.497  -6.104 1.000 93.040 ? 149 ASN A ND2 1 
ATOM 1168 O OD1 ? ASN A 1 149 ?  -9.924  10.914  -8.258 1.000 93.040 ? 149 ASN A OD1 1 
ATOM 1169 N N   ? GLY A 1 150 ?  -4.685  10.432  -8.140 1.000 91.850 ? 150 GLY A N   1 
ATOM 1170 C CA  ? GLY A 1 150 ?  -3.290  10.809  -8.301 1.000 91.850 ? 150 GLY A CA  1 
ATOM 1171 C C   ? GLY A 1 150 ?  -2.520  10.820  -6.994 1.000 91.850 ? 150 GLY A C   1 
ATOM 1172 O O   ? GLY A 1 150 ?  -1.381  11.290  -6.942 1.000 91.850 ? 150 GLY A O   1 
ATOM 1173 N N   ? THR A 1 151 ?  -3.165  10.339  -5.915 1.000 95.630 ? 151 THR A N   1 
ATOM 1174 C CA  ? THR A 1 151 ?  -2.533  10.338  -4.600 1.000 95.630 ? 151 THR A CA  1 
ATOM 1175 C C   ? THR A 1 151 ?  -2.553   8.938  -3.992 1.000 95.630 ? 151 THR A C   1 
ATOM 1176 C CB  ? THR A 1 151 ?  -3.228  11.325  -3.645 1.000 95.630 ? 151 THR A CB  1 
ATOM 1177 O O   ? THR A 1 151 ?  -3.490   8.170  -4.221 1.000 95.630 ? 151 THR A O   1 
ATOM 1178 C CG2 ? THR A 1 151 ?  -2.478  11.430  -2.321 1.000 95.630 ? 151 THR A CG2 1 
ATOM 1179 O OG1 ? THR A 1 151 ?  -3.277  12.620  -4.257 1.000 95.630 ? 151 THR A OG1 1 
ATOM 1180 N N   ? ALA A 1 152 ?  -1.543   8.631  -3.196 1.000 95.260 ? 152 ALA A N   1 
ATOM 1181 C CA  ? ALA A 1 152 ?  -1.423   7.325  -2.554 1.000 95.260 ? 152 ALA A CA  1 
ATOM 1182 C C   ? ALA A 1 152 ?  -2.188   7.289  -1.234 1.000 95.260 ? 152 ALA A C   1 
ATOM 1183 C CB  ? ALA A 1 152 ?   0.046   6.979  -2.323 1.000 95.260 ? 152 ALA A CB  1 
ATOM 1184 O O   ? ALA A 1 152 ?  -1.770   7.903  -0.250 1.000 95.260 ? 152 ALA A O   1 
ATOM 1185 N N   ? HIS A 1 153 ?  -3.239   6.446  -1.270 1.000 96.720 ? 153 HIS A N   1 
ATOM 1186 C CA  ? HIS A 1 153 ?  -4.097   6.405  -0.091 1.000 96.720 ? 153 HIS A CA  1 
ATOM 1187 C C   ? HIS A 1 153 ?  -3.913   5.102   0.679 1.000 96.720 ? 153 HIS A C   1 
ATOM 1188 C CB  ? HIS A 1 153 ?  -5.564   6.577  -0.490 1.000 96.720 ? 153 HIS A CB  1 
ATOM 1189 O O   ? HIS A 1 153 ?  -4.242   5.026   1.865 1.000 96.720 ? 153 HIS A O   1 
ATOM 1190 C CG  ? HIS A 1 153 ?  -5.970   8.003  -0.684 1.000 96.720 ? 153 HIS A CG  1 
ATOM 1191 C CD2 ? HIS A 1 153 ?  -5.833   8.830  -1.747 1.000 96.720 ? 153 HIS A CD2 1 
ATOM 1192 N ND1 ? HIS A 1 153 ?  -6.600   8.738   0.298 1.000 96.720 ? 153 HIS A ND1 1 
ATOM 1193 C CE1 ? HIS A 1 153 ?  -6.833   9.958  -0.155 1.000 96.720 ? 153 HIS A CE1 1 
ATOM 1194 N NE2 ? HIS A 1 153 ?  -6.377  10.040  -1.394 1.000 96.720 ? 153 HIS A NE2 1 
ATOM 1195 N N   ? GLY A 1 154 ?  -3.397   4.119   0.020 1.000 94.160 ? 154 GLY A N   1 
ATOM 1196 C CA  ? GLY A 1 154 ?  -3.266   2.827   0.674 1.000 94.160 ? 154 GLY A CA  1 
ATOM 1197 C C   ? GLY A 1 154 ?  -2.055   2.042   0.207 1.000 94.160 ? 154 GLY A C   1 
ATOM 1198 O O   ? GLY A 1 154 ?  -1.536   2.283  -0.885 1.000 94.160 ? 154 GLY A O   1 
ATOM 1199 N N   ? ILE A 1 155 ?  -1.589   1.258   1.099 1.000 93.290 ? 155 ILE A N   1 
ATOM 1200 C CA  ? ILE A 1 155 ?  -0.551   0.279   0.795 1.000 93.290 ? 155 ILE A CA  1 
ATOM 1201 C C   ? ILE A 1 155 ?  -1.066  -1.128   1.092 1.000 93.290 ? 155 ILE A C   1 
ATOM 1202 C CB  ? ILE A 1 155 ?   0.741   0.557   1.596 1.000 93.290 ? 155 ILE A CB  1 
ATOM 1203 O O   ? ILE A 1 155 ?  -1.519  -1.408   2.204 1.000 93.290 ? 155 ILE A O   1 
ATOM 1204 C CG1 ? ILE A 1 155 ?   1.210   1.999   1.369 1.000 93.290 ? 155 ILE A CG1 1 
ATOM 1205 C CG2 ? ILE A 1 155 ?   1.838  -0.442   1.216 1.000 93.290 ? 155 ILE A CG2 1 
ATOM 1206 C CD1 ? ILE A 1 155 ?   2.297   2.455   2.333 1.000 93.290 ? 155 ILE A CD1 1 
ATOM 1207 N N   ? LEU A 1 156 ?  -1.023  -1.900  -0.051 1.000 91.070 ? 156 LEU A N   1 
ATOM 1208 C CA  ? LEU A 1 156 ?  -1.531  -3.253   0.150 1.000 91.070 ? 156 LEU A CA  1 
ATOM 1209 C C   ? LEU A 1 156 ?  -0.912  -3.887   1.391 1.000 91.070 ? 156 LEU A C   1 
ATOM 1210 C CB  ? LEU A 1 156 ?  -1.244  -4.120  -1.078 1.000 91.070 ? 156 LEU A CB  1 
ATOM 1211 O O   ? LEU A 1 156 ?   0.313  -3.911   1.536 1.000 91.070 ? 156 LEU A O   1 
ATOM 1212 C CG  ? LEU A 1 156 ?  -1.719  -5.573  -1.008 1.000 91.070 ? 156 LEU A CG  1 
ATOM 1213 C CD1 ? LEU A 1 156 ?  -3.237  -5.628  -0.875 1.000 91.070 ? 156 LEU A CD1 1 
ATOM 1214 C CD2 ? LEU A 1 156 ?  -1.258  -6.347  -2.239 1.000 91.070 ? 156 LEU A CD2 1 
ATOM 1215 N N   ? SER A 1 157 ?  -1.748  -4.479   2.385 1.000 90.620 ? 157 SER A N   1 
ATOM 1216 C CA  ? SER A 1 157 ?  -1.316  -5.087   3.639 1.000 90.620 ? 157 SER A CA  1 
ATOM 1217 C C   ? SER A 1 157 ?  -1.631  -6.579   3.667 1.000 90.620 ? 157 SER A C   1 
ATOM 1218 C CB  ? SER A 1 157 ?  -1.982  -4.395   4.829 1.000 90.620 ? 157 SER A CB  1 
ATOM 1219 O O   ? SER A 1 157 ?  -0.724  -7.412   3.602 1.000 90.620 ? 157 SER A O   1 
ATOM 1220 O OG  ? SER A 1 157 ?  -1.422  -4.844   6.051 1.000 90.620 ? 157 SER A OG  1 
ATOM 1221 N N   ? TYR A 1 158 ?  -2.928  -6.917   3.632 1.000 90.460 ? 158 TYR A N   1 
ATOM 1222 C CA  ? TYR A 1 158 ?  -3.281  -8.332   3.673 1.000 90.460 ? 158 TYR A CA  1 
ATOM 1223 C C   ? TYR A 1 158 ?  -4.681  -8.561   3.118 1.000 90.460 ? 158 TYR A C   1 
ATOM 1224 C CB  ? TYR A 1 158 ?  -3.194  -8.866   5.106 1.000 90.460 ? 158 TYR A CB  1 
ATOM 1225 O O   ? TYR A 1 158 ?  -5.413  -7.606   2.849 1.000 90.460 ? 158 TYR A O   1 
ATOM 1226 C CG  ? TYR A 1 158 ?  -4.145  -8.190   6.064 1.000 90.460 ? 158 TYR A CG  1 
ATOM 1227 C CD1 ? TYR A 1 158 ?  -3.822  -6.970   6.652 1.000 90.460 ? 158 TYR A CD1 1 
ATOM 1228 C CD2 ? TYR A 1 158 ?  -5.367  -8.772   6.384 1.000 90.460 ? 158 TYR A CD2 1 
ATOM 1229 C CE1 ? TYR A 1 158 ?  -4.694  -6.344   7.538 1.000 90.460 ? 158 TYR A CE1 1 
ATOM 1230 C CE2 ? TYR A 1 158 ?  -6.247  -8.156   7.268 1.000 90.460 ? 158 TYR A CE2 1 
ATOM 1231 O OH  ? TYR A 1 158 ?  -6.770  -6.330   8.714 1.000 90.460 ? 158 TYR A OH  1 
ATOM 1232 C CZ  ? TYR A 1 158 ?  -5.902  -6.944   7.838 1.000 90.460 ? 158 TYR A CZ  1 
ATOM 1233 N N   ? GLY A 1 159 ?  -4.949  -9.798   2.791 1.000 88.250 ? 159 GLY A N   1 
ATOM 1234 C CA  ? GLY A 1 159 ?  -6.244 -10.274   2.333 1.000 88.250 ? 159 GLY A CA  1 
ATOM 1235 C C   ? GLY A 1 159 ?  -6.381 -11.783   2.394 1.000 88.250 ? 159 GLY A C   1 
ATOM 1236 O O   ? GLY A 1 159 ?  -5.469 -12.476   2.849 1.000 88.250 ? 159 GLY A O   1 
ATOM 1237 N N   ? PRO A 1 160 ?  -7.577 -12.240   2.026 1.000 84.790 ? 160 PRO A N   1 
ATOM 1238 C CA  ? PRO A 1 160 ?  -7.790 -13.687   2.094 1.000 84.790 ? 160 PRO A CA  1 
ATOM 1239 C C   ? PRO A 1 160 ?  -6.929 -14.458   1.096 1.000 84.790 ? 160 PRO A C   1 
ATOM 1240 C CB  ? PRO A 1 160 ?  -9.277 -13.840   1.764 1.000 84.790 ? 160 PRO A CB  1 
ATOM 1241 O O   ? PRO A 1 160 ?  -6.568 -13.923   0.044 1.000 84.790 ? 160 PRO A O   1 
ATOM 1242 C CG  ? PRO A 1 160 ?  -9.606 -12.649   0.923 1.000 84.790 ? 160 PRO A CG  1 
ATOM 1243 C CD  ? PRO A 1 160 ?  -8.741 -11.502   1.360 1.000 84.790 ? 160 PRO A CD  1 
ATOM 1244 N N   ? ARG A 1 161 ?  -6.515 -15.657   1.369 1.000 77.570 ? 161 ARG A N   1 
ATOM 1245 C CA  ? ARG A 1 161 ?  -5.669 -16.510   0.540 1.000 77.570 ? 161 ARG A CA  1 
ATOM 1246 C C   ? ARG A 1 161 ?  -6.448 -17.061  -0.650 1.000 77.570 ? 161 ARG A C   1 
ATOM 1247 C CB  ? ARG A 1 161 ?  -5.091 -17.661   1.366 1.000 77.570 ? 161 ARG A CB  1 
ATOM 1248 O O   ? ARG A 1 161 ?  -5.911 -17.165  -1.756 1.000 77.570 ? 161 ARG A O   1 
ATOM 1249 C CG  ? ARG A 1 161 ?  -3.946 -17.250   2.278 1.000 77.570 ? 161 ARG A CG  1 
ATOM 1250 C CD  ? ARG A 1 161 ?  -3.305 -18.453   2.956 1.000 77.570 ? 161 ARG A CD  1 
ATOM 1251 N NE  ? ARG A 1 161 ?  -2.072 -18.088   3.648 1.000 77.570 ? 161 ARG A NE  1 
ATOM 1252 N NH1 ? ARG A 1 161 ?  -1.809 -20.132   4.691 1.000 77.570 ? 161 ARG A NH1 1 
ATOM 1253 N NH2 ? ARG A 1 161 ?  -0.280 -18.460   5.035 1.000 77.570 ? 161 ARG A NH2 1 
ATOM 1254 C CZ  ? ARG A 1 161 ?  -1.390 -18.894   4.456 1.000 77.570 ? 161 ARG A CZ  1 
ATOM 1255 N N   ? ARG A 1 162 ?  -7.692 -17.227  -0.687 1.000 79.230 ? 162 ARG A N   1 
ATOM 1256 C CA  ? ARG A 1 162 ?  -8.449 -17.932  -1.717 1.000 79.230 ? 162 ARG A CA  1 
ATOM 1257 C C   ? ARG A 1 162 ?  -9.577 -17.061  -2.260 1.000 79.230 ? 162 ARG A C   1 
ATOM 1258 C CB  ? ARG A 1 162 ?  -9.018 -19.241  -1.165 1.000 79.230 ? 162 ARG A CB  1 
ATOM 1259 O O   ? ARG A 1 162 ? -10.435 -17.540  -3.004 1.000 79.230 ? 162 ARG A O   1 
ATOM 1260 C CG  ? ARG A 1 162 ?  -7.956 -20.258  -0.776 1.000 79.230 ? 162 ARG A CG  1 
ATOM 1261 C CD  ? ARG A 1 162 ?  -8.573 -21.585  -0.356 1.000 79.230 ? 162 ARG A CD  1 
ATOM 1262 N NE  ? ARG A 1 162 ?  -7.552 -22.571  -0.015 1.000 79.230 ? 162 ARG A NE  1 
ATOM 1263 N NH1 ? ARG A 1 162 ?  -9.046 -24.168   0.728 1.000 79.230 ? 162 ARG A NH1 1 
ATOM 1264 N NH2 ? ARG A 1 162 ?  -6.794 -24.594   0.765 1.000 79.230 ? 162 ARG A NH2 1 
ATOM 1265 C CZ  ? ARG A 1 162 ?  -7.799 -23.775   0.492 1.000 79.230 ? 162 ARG A CZ  1 
ATOM 1266 N N   ? ARG A 1 163 ?  -9.585 -15.861  -1.764 1.000 82.050 ? 163 ARG A N   1 
ATOM 1267 C CA  ? ARG A 1 163 ? -10.553 -14.891  -2.265 1.000 82.050 ? 163 ARG A CA  1 
ATOM 1268 C C   ? ARG A 1 163 ?  -9.869 -13.582  -2.645 1.000 82.050 ? 163 ARG A C   1 
ATOM 1269 C CB  ? ARG A 1 163 ? -11.642 -14.629  -1.221 1.000 82.050 ? 163 ARG A CB  1 
ATOM 1270 O O   ? ARG A 1 163 ?  -8.757 -13.303  -2.194 1.000 82.050 ? 163 ARG A O   1 
ATOM 1271 C CG  ? ARG A 1 163 ? -12.453 -15.862  -0.856 1.000 82.050 ? 163 ARG A CG  1 
ATOM 1272 C CD  ? ARG A 1 163 ? -13.584 -15.527   0.108 1.000 82.050 ? 163 ARG A CD  1 
ATOM 1273 N NE  ? ARG A 1 163 ? -14.376 -16.708   0.440 1.000 82.050 ? 163 ARG A NE  1 
ATOM 1274 N NH1 ? ARG A 1 163 ? -15.766 -15.612   1.925 1.000 82.050 ? 163 ARG A NH1 1 
ATOM 1275 N NH2 ? ARG A 1 163 ? -16.047 -17.852   1.523 1.000 82.050 ? 163 ARG A NH2 1 
ATOM 1276 C CZ  ? ARG A 1 163 ? -15.394 -16.721   1.295 1.000 82.050 ? 163 ARG A CZ  1 
ATOM 1277 N N   ? THR A 1 164 ? -10.498 -12.826  -3.530 1.000 83.900 ? 164 THR A N   1 
ATOM 1278 C CA  ? THR A 1 164 ?  -9.890 -11.593  -4.016 1.000 83.900 ? 164 THR A CA  1 
ATOM 1279 C C   ? THR A 1 164 ? -10.447 -10.384  -3.271 1.000 83.900 ? 164 THR A C   1 
ATOM 1280 C CB  ? THR A 1 164 ? -10.118 -11.416  -5.529 1.000 83.900 ? 164 THR A CB  1 
ATOM 1281 O O   ? THR A 1 164 ?  -9.913  -9.279  -3.382 1.000 83.900 ? 164 THR A O   1 
ATOM 1282 C CG2 ? THR A 1 164 ?  -9.444 -12.532  -6.321 1.000 83.900 ? 164 THR A CG2 1 
ATOM 1283 O OG1 ? THR A 1 164 ? -11.525 -11.436  -5.800 1.000 83.900 ? 164 THR A OG1 1 
ATOM 1284 N N   ? PHE A 1 165 ? -11.441 -10.518  -2.384 1.000 89.350 ? 165 PHE A N   1 
ATOM 1285 C CA  ? PHE A 1 165 ? -12.120  -9.461  -1.644 1.000 89.350 ? 165 PHE A CA  1 
ATOM 1286 C C   ? PHE A 1 165 ? -12.674  -9.992  -0.327 1.000 89.350 ? 165 PHE A C   1 
ATOM 1287 C CB  ? PHE A 1 165 ? -13.249  -8.855  -2.483 1.000 89.350 ? 165 PHE A CB  1 
ATOM 1288 O O   ? PHE A 1 165 ? -13.205 -11.103  -0.274 1.000 89.350 ? 165 PHE A O   1 
ATOM 1289 C CG  ? PHE A 1 165 ? -14.021  -7.776  -1.772 1.000 89.350 ? 165 PHE A CG  1 
ATOM 1290 C CD1 ? PHE A 1 165 ? -15.246  -8.053  -1.180 1.000 89.350 ? 165 PHE A CD1 1 
ATOM 1291 C CD2 ? PHE A 1 165 ? -13.519  -6.482  -1.697 1.000 89.350 ? 165 PHE A CD2 1 
ATOM 1292 C CE1 ? PHE A 1 165 ? -15.963  -7.056  -0.522 1.000 89.350 ? 165 PHE A CE1 1 
ATOM 1293 C CE2 ? PHE A 1 165 ? -14.229  -5.481  -1.042 1.000 89.350 ? 165 PHE A CE2 1 
ATOM 1294 C CZ  ? PHE A 1 165 ? -15.451  -5.769  -0.455 1.000 89.350 ? 165 PHE A CZ  1 
ATOM 1295 N N   ? PRO A 1 166 ? -12.591  -9.147   0.680 1.000 91.760 ? 166 PRO A N   1 
ATOM 1296 C CA  ? PRO A 1 166 ? -12.038  -7.792   0.751 1.000 91.760 ? 166 PRO A CA  1 
ATOM 1297 C C   ? PRO A 1 166 ? -10.518  -7.783   0.896 1.000 91.760 ? 166 PRO A C   1 
ATOM 1298 C CB  ? PRO A 1 166 ? -12.709  -7.203   1.995 1.000 91.760 ? 166 PRO A CB  1 
ATOM 1299 O O   ? PRO A 1 166 ?  -9.931  -8.768   1.350 1.000 91.760 ? 166 PRO A O   1 
ATOM 1300 C CG  ? PRO A 1 166 ? -12.906  -8.368   2.910 1.000 91.760 ? 166 PRO A CG  1 
ATOM 1301 C CD  ? PRO A 1 166 ? -13.214  -9.581   2.080 1.000 91.760 ? 166 PRO A CD  1 
ATOM 1302 N N   ? GLN A 1 167 ?  -9.957  -6.697   0.400 1.000 91.910 ? 167 GLN A N   1 
ATOM 1303 C CA  ? GLN A 1 167 ?  -8.537  -6.430   0.606 1.000 91.910 ? 167 GLN A CA  1 
ATOM 1304 C C   ? GLN A 1 167 ?  -8.330  -5.294   1.603 1.000 91.910 ? 167 GLN A C   1 
ATOM 1305 C CB  ? GLN A 1 167 ?  -7.855  -6.094  -0.722 1.000 91.910 ? 167 GLN A CB  1 
ATOM 1306 O O   ? GLN A 1 167 ?  -9.067  -4.306   1.589 1.000 91.910 ? 167 GLN A O   1 
ATOM 1307 C CG  ? GLN A 1 167 ?  -7.961  -7.199  -1.764 1.000 91.910 ? 167 GLN A CG  1 
ATOM 1308 C CD  ? GLN A 1 167 ?  -7.031  -8.364  -1.481 1.000 91.910 ? 167 GLN A CD  1 
ATOM 1309 N NE2 ? GLN A 1 167 ?  -7.604  -9.548  -1.294 1.000 91.910 ? 167 GLN A NE2 1 
ATOM 1310 O OE1 ? GLN A 1 167 ?  -5.808  -8.201  -1.431 1.000 91.910 ? 167 GLN A OE1 1 
ATOM 1311 N N   ? VAL A 1 168 ?  -7.273  -5.506   2.447 1.000 93.870 ? 168 VAL A N   1 
ATOM 1312 C CA  ? VAL A 1 168 ?  -6.988  -4.517   3.482 1.000 93.870 ? 168 VAL A CA  1 
ATOM 1313 C C   ? VAL A 1 168 ?  -5.697  -3.775   3.147 1.000 93.870 ? 168 VAL A C   1 
ATOM 1314 C CB  ? VAL A 1 168 ?  -6.880  -5.172   4.878 1.000 93.870 ? 168 VAL A CB  1 
ATOM 1315 O O   ? VAL A 1 168 ?  -4.699  -4.392   2.766 1.000 93.870 ? 168 VAL A O   1 
ATOM 1316 C CG1 ? VAL A 1 168 ?  -6.454  -4.145   5.925 1.000 93.870 ? 168 VAL A CG1 1 
ATOM 1317 C CG2 ? VAL A 1 168 ?  -8.208  -5.819   5.268 1.000 93.870 ? 168 VAL A CG2 1 
ATOM 1318 N N   ? PHE A 1 169 ?  -5.792  -2.478   3.256 1.000 94.840 ? 169 PHE A N   1 
ATOM 1319 C CA  ? PHE A 1 169 ?  -4.663  -1.594   2.992 1.000 94.840 ? 169 PHE A CA  1 
ATOM 1320 C C   ? PHE A 1 169 ?  -4.284  -0.810   4.243 1.000 94.840 ? 169 PHE A C   1 
ATOM 1321 C CB  ? PHE A 1 169 ?  -4.989  -0.630   1.847 1.000 94.840 ? 169 PHE A CB  1 
ATOM 1322 O O   ? PHE A 1 169 ?  -5.143  -0.497   5.069 1.000 94.840 ? 169 PHE A O   1 
ATOM 1323 C CG  ? PHE A 1 169 ?  -5.225  -1.313   0.527 1.000 94.840 ? 169 PHE A CG  1 
ATOM 1324 C CD1 ? PHE A 1 169 ?  -4.246  -1.308  -0.459 1.000 94.840 ? 169 PHE A CD1 1 
ATOM 1325 C CD2 ? PHE A 1 169 ?  -6.427  -1.961   0.272 1.000 94.840 ? 169 PHE A CD2 1 
ATOM 1326 C CE1 ? PHE A 1 169 ?  -4.461  -1.940  -1.682 1.000 94.840 ? 169 PHE A CE1 1 
ATOM 1327 C CE2 ? PHE A 1 169 ?  -6.650  -2.594  -0.948 1.000 94.840 ? 169 PHE A CE2 1 
ATOM 1328 C CZ  ? PHE A 1 169 ?  -5.666  -2.582  -1.923 1.000 94.840 ? 169 PHE A CZ  1 
ATOM 1329 N N   ? ALA A 1 170 ?  -2.862  -0.606   4.410 1.000 95.020 ? 170 ALA A N   1 
ATOM 1330 C CA  ? ALA A 1 170 ?  -2.445   0.391   5.393 1.000 95.020 ? 170 ALA A CA  1 
ATOM 1331 C C   ? ALA A 1 170 ?  -2.866   1.794   4.965 1.000 95.020 ? 170 ALA A C   1 
ATOM 1332 C CB  ? ALA A 1 170 ?  -0.933   0.332   5.601 1.000 95.020 ? 170 ALA A CB  1 
ATOM 1333 O O   ? ALA A 1 170 ?  -2.626   2.200   3.826 1.000 95.020 ? 170 ALA A O   1 
ATOM 1334 N N   ? LYS A 1 171 ?  -3.557   2.512   5.851 1.000 95.880 ? 171 LYS A N   1 
ATOM 1335 C CA  ? LYS A 1 171 ?  -4.062   3.855   5.580 1.000 95.880 ? 171 LYS A CA  1 
ATOM 1336 C C   ? LYS A 1 171 ?  -2.943   4.890   5.663 1.000 95.880 ? 171 LYS A C   1 
ATOM 1337 C CB  ? LYS A 1 171 ?  -5.183   4.215   6.556 1.000 95.880 ? 171 LYS A CB  1 
ATOM 1338 O O   ? LYS A 1 171 ?  -2.530   5.277   6.758 1.000 95.880 ? 171 LYS A O   1 
ATOM 1339 C CG  ? LYS A 1 171 ?  -5.921   5.498   6.205 1.000 95.880 ? 171 LYS A CG  1 
ATOM 1340 C CD  ? LYS A 1 171 ?  -6.988   5.830   7.240 1.000 95.880 ? 171 LYS A CD  1 
ATOM 1341 C CE  ? LYS A 1 171 ?  -8.144   4.841   7.190 1.000 95.880 ? 171 LYS A CE  1 
ATOM 1342 N NZ  ? LYS A 1 171 ?  -9.123   5.076   8.293 1.000 95.880 ? 171 LYS A NZ  1 
ATOM 1343 N N   ? VAL A 1 172 ?  -2.448   5.351   4.466 1.000 95.950 ? 172 VAL A N   1 
ATOM 1344 C CA  ? VAL A 1 172 ?  -1.288   6.232   4.379 1.000 95.950 ? 172 VAL A CA  1 
ATOM 1345 C C   ? VAL A 1 172 ?  -1.522   7.481   5.226 1.000 95.950 ? 172 VAL A C   1 
ATOM 1346 C CB  ? VAL A 1 172 ?  -0.986   6.629   2.916 1.000 95.950 ? 172 VAL A CB  1 
ATOM 1347 O O   ? VAL A 1 172 ?  -0.620   7.939   5.931 1.000 95.950 ? 172 VAL A O   1 
ATOM 1348 C CG1 ? VAL A 1 172 ?   0.112   7.690   2.861 1.000 95.950 ? 172 VAL A CG1 1 
ATOM 1349 C CG2 ? VAL A 1 172 ?  -0.587   5.400   2.102 1.000 95.950 ? 172 VAL A CG2 1 
ATOM 1350 N N   ? SER A 1 173 ?  -2.702   8.045   5.216 1.000 96.120 ? 173 SER A N   1 
ATOM 1351 C CA  ? SER A 1 173 ?  -3.003   9.270   5.949 1.000 96.120 ? 173 SER A CA  1 
ATOM 1352 C C   ? SER A 1 173 ?  -2.706   9.112   7.436 1.000 96.120 ? 173 SER A C   1 
ATOM 1353 C CB  ? SER A 1 173 ?  -4.467   9.667   5.752 1.000 96.120 ? 173 SER A CB  1 
ATOM 1354 O O   ? SER A 1 173 ?  -2.266  10.059   8.091 1.000 96.120 ? 173 SER A O   1 
ATOM 1355 O OG  ? SER A 1 173 ?  -5.331   8.633   6.191 1.000 96.120 ? 173 SER A OG  1 
ATOM 1356 N N   ? SER A 1 174 ?  -2.812   7.930   7.990 1.000 95.700 ? 174 SER A N   1 
ATOM 1357 C CA  ? SER A 1 174 ?  -2.613   7.676   9.413 1.000 95.700 ? 174 SER A CA  1 
ATOM 1358 C C   ? SER A 1 174 ?  -1.131   7.679   9.773 1.000 95.700 ? 174 SER A C   1 
ATOM 1359 C CB  ? SER A 1 174 ?  -3.240   6.340   9.813 1.000 95.700 ? 174 SER A CB  1 
ATOM 1360 O O   ? SER A 1 174 ?  -0.772   7.792  10.947 1.000 95.700 ? 174 SER A O   1 
ATOM 1361 O OG  ? SER A 1 174 ?  -4.649   6.379   9.657 1.000 95.700 ? 174 SER A OG  1 
ATOM 1362 N N   ? PHE A 1 175 ?  -0.290   7.667   8.742 1.000 96.000 ? 175 PHE A N   1 
ATOM 1363 C CA  ? PHE A 1 175 ?   1.131   7.481   9.011 1.000 96.000 ? 175 PHE A CA  1 
ATOM 1364 C C   ? PHE A 1 175 ?   1.923   8.723   8.623 1.000 96.000 ? 175 PHE A C   1 
ATOM 1365 C CB  ? PHE A 1 175 ?   1.667   6.260   8.258 1.000 96.000 ? 175 PHE A CB  1 
ATOM 1366 O O   ? PHE A 1 175 ?   3.153   8.732   8.705 1.000 96.000 ? 175 PHE A O   1 
ATOM 1367 C CG  ? PHE A 1 175 ?   1.043   4.959   8.688 1.000 96.000 ? 175 PHE A CG  1 
ATOM 1368 C CD1 ? PHE A 1 175 ?   1.505   4.290   9.815 1.000 96.000 ? 175 PHE A CD1 1 
ATOM 1369 C CD2 ? PHE A 1 175 ?  -0.006   4.406   7.965 1.000 96.000 ? 175 PHE A CD2 1 
ATOM 1370 C CE1 ? PHE A 1 175 ?   0.930   3.086  10.216 1.000 96.000 ? 175 PHE A CE1 1 
ATOM 1371 C CE2 ? PHE A 1 175 ?  -0.586   3.203   8.360 1.000 96.000 ? 175 PHE A CE2 1 
ATOM 1372 C CZ  ? PHE A 1 175 ?  -0.115   2.545   9.484 1.000 96.000 ? 175 PHE A CZ  1 
ATOM 1373 N N   ? ILE A 1 176 ?   1.259   9.772   8.219 1.000 95.670 ? 176 ILE A N   1 
ATOM 1374 C CA  ? ILE A 1 176 ?   1.926  10.966   7.712 1.000 95.670 ? 176 ILE A CA  1 
ATOM 1375 C C   ? ILE A 1 176 ?   2.805  11.570   8.805 1.000 95.670 ? 176 ILE A C   1 
ATOM 1376 C CB  ? ILE A 1 176 ?   0.906  12.011   7.207 1.000 95.670 ? 176 ILE A CB  1 
ATOM 1377 O O   ? ILE A 1 176 ?   3.969  11.896   8.564 1.000 95.670 ? 176 ILE A O   1 
ATOM 1378 C CG1 ? ILE A 1 176 ?   0.247  11.530   5.909 1.000 95.670 ? 176 ILE A CG1 1 
ATOM 1379 C CG2 ? ILE A 1 176 ?   1.580  13.372   7.007 1.000 95.670 ? 176 ILE A CG2 1 
ATOM 1380 C CD1 ? ILE A 1 176 ?   1.227  11.295   4.768 1.000 95.670 ? 176 ILE A CD1 1 
ATOM 1381 N N   ? PRO A 1 177 ?   2.307  11.686  10.046 1.000 95.920 ? 177 PRO A N   1 
ATOM 1382 C CA  ? PRO A 1 177 ?   3.178  12.230  11.090 1.000 95.920 ? 177 PRO A CA  1 
ATOM 1383 C C   ? PRO A 1 177 ?   4.441  11.397  11.299 1.000 95.920 ? 177 PRO A C   1 
ATOM 1384 C CB  ? PRO A 1 177 ?   2.293  12.202  12.339 1.000 95.920 ? 177 PRO A CB  1 
ATOM 1385 O O   ? PRO A 1 177 ?   5.532  11.951  11.456 1.000 95.920 ? 177 PRO A O   1 
ATOM 1386 C CG  ? PRO A 1 177 ?   0.898  12.347  11.821 1.000 95.920 ? 177 PRO A CG  1 
ATOM 1387 C CD  ? PRO A 1 177 ?   0.785  11.584  10.533 1.000 95.920 ? 177 PRO A CD  1 
ATOM 1388 N N   ? TRP A 1 178 ?   4.268  10.093  11.324 1.000 96.440 ? 178 TRP A N   1 
ATOM 1389 C CA  ? TRP A 1 178 ?   5.412   9.199  11.467 1.000 96.440 ? 178 TRP A CA  1 
ATOM 1390 C C   ? TRP A 1 178 ?   6.372   9.349  10.292 1.000 96.440 ? 178 TRP A C   1 
ATOM 1391 C CB  ? TRP A 1 178 ?   4.946   7.744  11.579 1.000 96.440 ? 178 TRP A CB  1 
ATOM 1392 O O   ? TRP A 1 178 ?   7.587   9.440  10.483 1.000 96.440 ? 178 TRP A O   1 
ATOM 1393 C CG  ? TRP A 1 178 ?   6.057   6.741  11.493 1.000 96.440 ? 178 TRP A CG  1 
ATOM 1394 C CD1 ? TRP A 1 178 ?   6.956   6.421  12.473 1.000 96.440 ? 178 TRP A CD1 1 
ATOM 1395 C CD2 ? TRP A 1 178 ?   6.389   5.929  10.363 1.000 96.440 ? 178 TRP A CD2 1 
ATOM 1396 C CE2 ? TRP A 1 178 ?   7.501   5.139  10.728 1.000 96.440 ? 178 TRP A CE2 1 
ATOM 1397 C CE3 ? TRP A 1 178 ?   5.853   5.793   9.075 1.000 96.440 ? 178 TRP A CE3 1 
ATOM 1398 N NE1 ? TRP A 1 178 ?   7.827   5.458  12.019 1.000 96.440 ? 178 TRP A NE1 1 
ATOM 1399 C CH2 ? TRP A 1 178 ?   7.544   4.110   8.597 1.000 96.440 ? 178 TRP A CH2 1 
ATOM 1400 C CZ2 ? TRP A 1 178 ?   8.088   4.224   9.850 1.000 96.440 ? 178 TRP A CZ2 1 
ATOM 1401 C CZ3 ? TRP A 1 178 ?   6.438   4.882   8.203 1.000 96.440 ? 178 TRP A CZ3 1 
ATOM 1402 N N   ? ILE A 1 179 ?   5.838   9.355   9.033 1.000 95.260 ? 179 ILE A N   1 
ATOM 1403 C CA  ? ILE A 1 179 ?   6.644   9.499   7.826 1.000 95.260 ? 179 ILE A CA  1 
ATOM 1404 C C   ? ILE A 1 179 ?   7.453  10.792   7.898 1.000 95.260 ? 179 ILE A C   1 
ATOM 1405 C CB  ? ILE A 1 179 ?   5.766   9.486   6.555 1.000 95.260 ? 179 ILE A CB  1 
ATOM 1406 O O   ? ILE A 1 179 ?   8.666  10.786   7.670 1.000 95.260 ? 179 ILE A O   1 
ATOM 1407 C CG1 ? ILE A 1 179 ?   5.140   8.102   6.353 1.000 95.260 ? 179 ILE A CG1 1 
ATOM 1408 C CG2 ? ILE A 1 179 ?   6.584   9.902   5.329 1.000 95.260 ? 179 ILE A CG2 1 
ATOM 1409 C CD1 ? ILE A 1 179 ?   4.067   8.059   5.273 1.000 95.260 ? 179 ILE A CD1 1 
ATOM 1410 N N   ? GLU A 1 180 ?   6.848  11.855   8.276 1.000 95.290 ? 180 GLU A N   1 
ATOM 1411 C CA  ? GLU A 1 180 ?   7.509  13.154   8.353 1.000 95.290 ? 180 GLU A CA  1 
ATOM 1412 C C   ? GLU A 1 180 ?   8.596  13.157   9.425 1.000 95.290 ? 180 GLU A C   1 
ATOM 1413 C CB  ? GLU A 1 180 ?   6.490  14.261   8.635 1.000 95.290 ? 180 GLU A CB  1 
ATOM 1414 O O   ? GLU A 1 180 ?   9.681  13.703   9.214 1.000 95.290 ? 180 GLU A O   1 
ATOM 1415 C CG  ? GLU A 1 180 ?   5.571  14.564   7.460 1.000 95.290 ? 180 GLU A CG  1 
ATOM 1416 C CD  ? GLU A 1 180 ?   4.551  15.651   7.761 1.000 95.290 ? 180 GLU A CD  1 
ATOM 1417 O OE1 ? GLU A 1 180 ?   3.928  16.178   6.812 1.000 95.290 ? 180 GLU A OE1 1 
ATOM 1418 O OE2 ? GLU A 1 180 ?   4.375  15.979   8.956 1.000 95.290 ? 180 GLU A OE2 1 
ATOM 1419 N N   ? SER A 1 181 ?   8.302  12.552  10.524 1.000 96.320 ? 181 SER A N   1 
ATOM 1420 C CA  ? SER A 1 181 ?   9.266  12.470  11.616 1.000 96.320 ? 181 SER A CA  1 
ATOM 1421 C C   ? SER A 1 181 ?  10.499  11.671  11.206 1.000 96.320 ? 181 SER A C   1 
ATOM 1422 C CB  ? SER A 1 181 ?   8.625  11.837  12.851 1.000 96.320 ? 181 SER A CB  1 
ATOM 1423 O O   ? SER A 1 181 ?  11.628  12.062  11.509 1.000 96.320 ? 181 SER A O   1 
ATOM 1424 O OG  ? SER A 1 181 ?   9.590  11.631  13.869 1.000 96.320 ? 181 SER A OG  1 
ATOM 1425 N N   ? GLU A 1 182 ?  10.313  10.619  10.527 1.000 95.230 ? 182 GLU A N   1 
ATOM 1426 C CA  ? GLU A 1 182 ?  11.421   9.775  10.088 1.000 95.230 ? 182 GLU A CA  1 
ATOM 1427 C C   ? GLU A 1 182 ?  12.264  10.480   9.029 1.000 95.230 ? 182 GLU A C   1 
ATOM 1428 C CB  ? GLU A 1 182 ?  10.899   8.443   9.544 1.000 95.230 ? 182 GLU A CB  1 
ATOM 1429 O O   ? GLU A 1 182 ?  13.491  10.355   9.022 1.000 95.230 ? 182 GLU A O   1 
ATOM 1430 C CG  ? GLU A 1 182 ?  10.325   7.525  10.613 1.000 95.230 ? 182 GLU A CG  1 
ATOM 1431 C CD  ? GLU A 1 182 ?  11.316   7.198  11.719 1.000 95.230 ? 182 GLU A CD  1 
ATOM 1432 O OE1 ? GLU A 1 182 ?  10.901   7.100  12.896 1.000 95.230 ? 182 GLU A OE1 1 
ATOM 1433 O OE2 ? GLU A 1 182 ?  12.517   7.041  11.406 1.000 95.230 ? 182 GLU A OE2 1 
ATOM 1434 N N   ? LEU A 1 183 ?  11.544  11.185   8.165 1.000 92.290 ? 183 LEU A N   1 
ATOM 1435 C CA  ? LEU A 1 183 ?  12.252  11.905   7.113 1.000 92.290 ? 183 LEU A CA  1 
ATOM 1436 C C   ? LEU A 1 183 ?  13.141  12.995   7.704 1.000 92.290 ? 183 LEU A C   1 
ATOM 1437 C CB  ? LEU A 1 183 ?  11.259  12.521   6.124 1.000 92.290 ? 183 LEU A CB  1 
ATOM 1438 O O   ? LEU A 1 183 ?  14.232  13.256   7.193 1.000 92.290 ? 183 LEU A O   1 
ATOM 1439 C CG  ? LEU A 1 183 ?  10.543  11.547   5.187 1.000 92.290 ? 183 LEU A CG  1 
ATOM 1440 C CD1 ? LEU A 1 183 ?   9.543  12.293   4.310 1.000 92.290 ? 183 LEU A CD1 1 
ATOM 1441 C CD2 ? LEU A 1 183 ?  11.552  10.789   4.330 1.000 92.290 ? 183 LEU A CD2 1 
ATOM 1442 N N   ? LYS A 1 184 ?  12.824  13.604   8.824 1.000 93.910 ? 184 LYS A N   1 
ATOM 1443 C CA  ? LYS A 1 184 ?  13.609  14.638   9.493 1.000 93.910 ? 184 LYS A CA  1 
ATOM 1444 C C   ? LYS A 1 184 ?  14.886  14.056  10.093 1.000 93.910 ? 184 LYS A C   1 
ATOM 1445 C CB  ? LYS A 1 184 ?  12.781  15.319  10.584 1.000 93.910 ? 184 LYS A CB  1 
ATOM 1446 O O   ? LYS A 1 184 ?  15.896  14.752  10.210 1.000 93.910 ? 184 LYS A O   1 
ATOM 1447 C CG  ? LYS A 1 184 ?  11.716  16.267  10.051 1.000 93.910 ? 184 LYS A CG  1 
ATOM 1448 C CD  ? LYS A 1 184 ?  10.924  16.910  11.182 1.000 93.910 ? 184 LYS A CD  1 
ATOM 1449 C CE  ? LYS A 1 184 ?   9.789  17.774  10.650 1.000 93.910 ? 184 LYS A CE  1 
ATOM 1450 N NZ  ? LYS A 1 184 ?   8.939  18.313  11.753 1.000 93.910 ? 184 LYS A NZ  1 
ATOM 1451 N N   ? LYS A 1 185 ?  14.876  12.763  10.395 1.000 91.800 ? 185 LYS A N   1 
ATOM 1452 C CA  ? LYS A 1 185 ?  16.022  12.089  10.997 1.000 91.800 ? 185 LYS A CA  1 
ATOM 1453 C C   ? LYS A 1 185 ?  17.048  11.696   9.938 1.000 91.800 ? 185 LYS A C   1 
ATOM 1454 C CB  ? LYS A 1 185 ?  15.571  10.851  11.773 1.000 91.800 ? 185 LYS A CB  1 
ATOM 1455 O O   ? LYS A 1 185 ?  18.218  11.466  10.254 1.000 91.800 ? 185 LYS A O   1 
ATOM 1456 C CG  ? LYS A 1 185 ?  14.675  11.159  12.964 1.000 91.800 ? 185 LYS A CG  1 
ATOM 1457 C CD  ? LYS A 1 185 ?  14.174   9.885  13.632 1.000 91.800 ? 185 LYS A CD  1 
ATOM 1458 C CE  ? LYS A 1 185 ?  13.155  10.187  14.722 1.000 91.800 ? 185 LYS A CE  1 
ATOM 1459 N NZ  ? LYS A 1 185 ?  12.540   8.940  15.266 1.000 91.800 ? 185 LYS A NZ  1 
ATOM 1460 N N   ? LEU A 1 186 ?  16.581  11.628   8.740 1.000 83.090 ? 186 LEU A N   1 
ATOM 1461 C CA  ? LEU A 1 186 ?  17.471  11.203   7.665 1.000 83.090 ? 186 LEU A CA  1 
ATOM 1462 C C   ? LEU A 1 186 ?  18.229  12.392   7.085 1.000 83.090 ? 186 LEU A C   1 
ATOM 1463 C CB  ? LEU A 1 186 ?  16.679  10.499   6.560 1.000 83.090 ? 186 LEU A CB  1 
ATOM 1464 O O   ? LEU A 1 186 ?  19.401  12.269   6.721 1.000 83.090 ? 186 LEU A O   1 
ATOM 1465 C CG  ? LEU A 1 186 ?  16.037   9.162   6.933 1.000 83.090 ? 186 LEU A CG  1 
ATOM 1466 C CD1 ? LEU A 1 186 ?  15.142   8.670   5.800 1.000 83.090 ? 186 LEU A CD1 1 
ATOM 1467 C CD2 ? LEU A 1 186 ?  17.107   8.128   7.263 1.000 83.090 ? 186 LEU A CD2 1 
# 
loop_
_struct_sheet_range.sheet_id 
_struct_sheet_range.id 
_struct_sheet_range.beg_label_comp_id 
_struct_sheet_range.beg_label_asym_id 
_struct_sheet_range.beg_label_seq_id 
_struct_sheet_range.pdbx_beg_PDB_ins_code 
_struct_sheet_range.end_label_comp_id 
_struct_sheet_range.end_label_asym_id 
_struct_sheet_range.end_label_seq_id 
_struct_sheet_range.pdbx_end_PDB_ins_code 
_struct_sheet_range.beg_auth_comp_id 
_struct_sheet_range.beg_auth_asym_id 
_struct_sheet_range.beg_auth_seq_id 
_struct_sheet_range.end_auth_comp_id 
_struct_sheet_range.end_auth_asym_id 
_struct_sheet_range.end_auth_seq_id 
A A SER A  12 ? LEU A  15 ? SER A 12  LEU A 15  
A B GLN A  28 ? ASP A  31 ? GLN A 28  ASP A 31  
B C ASN A  19 ? ASN A  19 ? ASN A 19  ASN A 19  
C D VAL A  32 ? VAL A  37 ? VAL A 32  VAL A 37  
C E MET A  51 ? LEU A  55 ? MET A 51  LEU A 55  
D F ARG A  42 ? ARG A  42 ? ARG A 42  ARG A 42  
D G HIS A  47 ? HIS A  47 ? HIS A 47  HIS A 47  
E H GLY A  69 ? GLY A  69 ? GLY A 69  GLY A 69  
E I VAL A  80 ? GLU A  87 ? VAL A 80  GLU A 87  
E J SER A  96 ? ARG A 108 ? SER A 96  ARG A 108 
E K GLN A 125 ? ALA A 128 ? GLN A 125 ALA A 128 
E L ALA A 145 ? CYS A 148 ? ALA A 145 CYS A 148 
E M THR A 151 ? TYR A 158 ? THR A 151 TYR A 158 
E N GLN A 167 ? LYS A 171 ? GLN A 167 LYS A 171 
# 
loop_
_struct_conf.id 
_struct_conf.conf_type_id 
_struct_conf.beg_label_comp_id 
_struct_conf.beg_label_asym_id 
_struct_conf.beg_label_seq_id 
_struct_conf.pdbx_beg_PDB_ins_code 
_struct_conf.end_label_comp_id 
_struct_conf.end_label_asym_id 
_struct_conf.end_label_seq_id 
_struct_conf.pdbx_end_PDB_ins_code 
_struct_conf.beg_auth_comp_id 
_struct_conf.beg_auth_asym_id 
_struct_conf.beg_auth_seq_id 
_struct_conf.end_auth_comp_id 
_struct_conf.end_auth_asym_id 
_struct_conf.end_auth_seq_id 
TURN_TY1_P1   TURN_TY1_P   GLY A   7 ? SER A   8 ? GLY A 7   SER A 8   
STRN1         STRN         SER A  12 ? LEU A  15 ? SER A 12  LEU A 15  
BEND1         BEND         GLY A  16 ? GLY A  16 ? GLY A 16  GLY A 16  
BEND2         BEND         HIS A  18 ? HIS A  18 ? HIS A 18  HIS A 18  
STRN2         STRN         ASN A  19 ? ASN A  19 ? ASN A 19  ASN A 19  
TURN_TY1_P2   TURN_TY1_P   VAL A  20 ? ARG A  21 ? VAL A 20  ARG A 21  
BEND3         BEND         LYS A  22 ? LYS A  22 ? LYS A 22  LYS A 22  
TURN_TY1_P3   TURN_TY1_P   ALA A  25 ? ASN A  26 ? ALA A 25  ASN A 26  
STRN3         STRN         GLN A  28 ? VAL A  37 ? GLN A 28  VAL A 37  
TURN_TY1_P4   TURN_TY1_P   PRO A  39 ? LYS A  40 ? PRO A 39  LYS A 40  
STRN4         STRN         ARG A  42 ? ARG A  42 ? ARG A 42  ARG A 42  
TURN_TY1_P5   TURN_TY1_P   ARG A  43 ? LYS A  46 ? ARG A 43  LYS A 46  
STRN5         STRN         HIS A  47 ? HIS A  47 ? HIS A 47  HIS A 47  
TURN_TY1_P6   TURN_TY1_P   ASN A  48 ? ASN A  48 ? ASN A 48  ASN A 48  
STRN6         STRN         MET A  51 ? LEU A  55 ? MET A 51  LEU A 55  
BEND4         BEND         ILE A  56 ? GLN A  57 ? ILE A 56  GLN A 57  
BEND5         BEND         ASP A  63 ? GLY A  65 ? ASP A 63  GLY A 65  
STRN7         STRN         GLY A  69 ? GLY A  69 ? GLY A 69  GLY A 69  
HELX_LH_PP_P1 HELX_LH_PP_P LEU A  70 ? PRO A  71 ? LEU A 70  PRO A 71  
BEND6         BEND         ALA A  72 ? GLU A  73 ? ALA A 72  GLU A 73  
HELX_LH_PP_P2 HELX_LH_PP_P ALA A  74 ? GLN A  76 ? ALA A 74  GLN A 76  
TURN_TY1_P7   TURN_TY1_P   PRO A  77 ? GLY A  78 ? PRO A 77  GLY A 78  
STRN8         STRN         VAL A  80 ? GLU A  87 ? VAL A 80  GLU A 87  
BEND7         BEND         ARG A  89 ? TRP A  92 ? ARG A 89  TRP A 92  
STRN9         STRN         SER A  96 ? ARG A 108 ? SER A 96  ARG A 108 
HELX_RH_AL_P1 HELX_RH_AL_P ASP A 110 ? ALA A 116 ? ASP A 110 ALA A 116 
TURN_TY1_P8   TURN_TY1_P   TYR A 118 ? THR A 119 ? TYR A 118 THR A 119 
TURN_TY1_P9   TURN_TY1_P   ALA A 122 ? VAL A 124 ? ALA A 122 VAL A 124 
STRN10        STRN         GLN A 125 ? ALA A 128 ? GLN A 125 ALA A 128 
TURN_TY1_P10  TURN_TY1_P   SER A 131 ? SER A 132 ? SER A 131 SER A 132 
BEND8         BEND         ARG A 139 ? SER A 142 ? ARG A 139 SER A 142 
STRN11        STRN         ALA A 145 ? CYS A 148 ? ALA A 145 CYS A 148 
TURN_TY1_P11  TURN_TY1_P   ASN A 149 ? GLY A 150 ? ASN A 149 GLY A 150 
STRN12        STRN         THR A 151 ? TYR A 158 ? THR A 151 TYR A 158 
BEND9         BEND         ARG A 161 ? ARG A 162 ? ARG A 161 ARG A 162 
STRN13        STRN         GLN A 167 ? LYS A 171 ? GLN A 167 LYS A 171 
HELX_RH_3T_P1 HELX_RH_3T_P VAL A 172 ? PHE A 175 ? VAL A 172 PHE A 175 
HELX_RH_AL_P2 HELX_RH_AL_P ILE A 176 ? LYS A 185 ? ILE A 176 LYS A 185 
# 
