# Supplementary material for: FlatProt: 2D visualization eases protein structure comparison
Source: BMC Bioinformatics. 2025 Aug 13;26:210. doi: 10.1186/s12859-025-06233-x (PMC12344939; doi:10.1186/s12859-025-06233-x)
Supplement: Supplementary file 1 — Supplementary Material 1 [file 12859_2025_6233_MOESM1_ESM.zip › KLK/structures/SopaB1.cif]

data_SopaB1
# 
_entry.id   SopaB1 
# 
_entity.id                         1      
_entity.type                       polymer 
_entity.pdbx_description           polymer-1 
_entity.formula_weight             23879.2 
_entity.pdbx_number_of_molecules        1 
# 
loop_
_struct_sheet.id 
_struct_sheet.number_strands 
A 8 
B 6 
C 2 
D 2 
# 
loop_
_struct_conf_type.id 
_struct_conf_type.criteria 
TURN_TY1_P   DSSP 
STRN         DSSP 
BEND         DSSP 
HELX_RH_3T_P DSSP 
HELX_LH_PP_P DSSP 
HELX_RH_AL_P DSSP 
# 
_struct_asym.id          A 
_struct_asym.entity_id   1 
# 
_software.pdbx_ordinal     1 
_software.name             dssp 
_software.version          4.4.10 
_software.date             ? 
_software.classification   'model annotation' 
# 
_entity_poly.entity_id                      1 
_entity_poly.type                           polypeptide(L) 
_entity_poly.nstd_linkage                   n 
_entity_poly.nstd_monomer                   n 
_entity_poly.pdbx_seq_one_letter_code       
;KVLGGEECKPHSQPWQVALFEHGRFNGGGCLISPHWVLWAAHCQTRSARTPVGEHSLRKRDVHQQLRELSCVIPHPGYDK
GTHRHDMMLLRPARPWNSPRRCTALCCPGHSPERPAWCRAGAWCPATALLSLPDALHCASISIISNQSCDDDYPGRLNDT
MVCAGVEGGGTDSCAGDSGDPWSVGAFCRALCPGAMSPVTPPPGLASIPKSVTTWRGSEKP
;
_entity_poly.pdbx_seq_one_letter_code_can   
;KVLGGEECKPHSQPWQVALFEHGRFNGGGCLISPHWVLWAAHCQTRSARTPVGEHSLRKRDVHQQLRELSCVIPHPGYDK
GTHRHDMMLLRPARPWNSPRRCTALCCPGHSPERPAWCRAGAWCPATALLSLPDALHCASISIISNQSCDDDYPGRLNDT
MVCAGVEGGGTDSCAGDSGDPWSVGAFCRALCPGAMSPVTPPPGLASIPKSVTTWRGSEKP
;
_entity_poly.pdbx_strand_id                 A 
# 
loop_
_dssp_struct_summary.entry_id 
_dssp_struct_summary.label_comp_id 
_dssp_struct_summary.label_asym_id 
_dssp_struct_summary.label_seq_id 
_dssp_struct_summary.secondary_structure 
_dssp_struct_summary.ss_bridge 
_dssp_struct_summary.helix_3_10 
_dssp_struct_summary.helix_alpha 
_dssp_struct_summary.helix_pi 
_dssp_struct_summary.helix_pp 
_dssp_struct_summary.bend 
_dssp_struct_summary.chirality 
_dssp_struct_summary.sheet 
_dssp_struct_summary.strand 
_dssp_struct_summary.ladder_1 
_dssp_struct_summary.ladder_2 
_dssp_struct_summary.accessibility 
_dssp_struct_summary.TCO 
_dssp_struct_summary.kappa 
_dssp_struct_summary.alpha 
_dssp_struct_summary.phi 
_dssp_struct_summary.psi 
_dssp_struct_summary.x_ca 
_dssp_struct_summary.y_ca 
_dssp_struct_summary.z_ca 
SopaB1 LYS A 1   . . . . . . . . . . . . ? .      .     .      .      123.2  2.7   13.4  -2.3  
SopaB1 VAL A 2   . . > . . . . - . . . . ? -0.687 .     -104.4 -35.8  82.9   2.6   11.3  -5.4  
SopaB1 LEU A 3   T . 3 . . . S + . . . . ? -0.565 108.5 16.7   -27.8  102.3  5.2   13.8  -6.6  
SopaB1 GLY A 4   T . 3 . . . S + . . . . ? 0.534  101.6 124.2  104.2  3.4    2.8   15.8  -9.0  
SopaB1 GLY A 5   . . < . . . . - . . . . ? -0.382 50.6  -134.5 -94.8  166.5  -0.5  14.6  -7.7  
SopaB1 GLU A 6   E . . . . . . - A A A . ? -0.884 38.8  -83.9  -115.8 145.9  -3.6  16.4  -6.3  
SopaB1 GLU A 7   E . . . . . . - A A A . ? -0.415 55.5  -118.1 -44.1  126.7  -5.7  15.7  -3.3  
SopaB1 CYS A 8   . . . . . . . - . . . . ? -0.441 28.7  -97.4  -68.7  143.1  -8.2  13.0  -4.3  
SopaB1 LYS A 9   . . > . . . . - . . . . ? -0.520 58.9  -91.9  -55.3  124.2  -11.9 13.7  -4.3  
SopaB1 PRO A 10  T . 3 . . . S + . . . . ? -0.247 109.7 5.2    -43.8  124.1  -13.0 12.3  -0.9  
SopaB1 HIS A 11  T . 3 . . . S + . . . . ? 0.622  90.3  123.4  79.5   11.6   -14.1 8.6   -1.4  
SopaB1 SER A 12  S . < . . . S + . . . . ? 0.616  72.9  52.4   -77.8  -12.4  -13.1 8.7   -5.1  
SopaB1 GLN A 13  . . > . . . . + . . . . ? -0.651 64.4  166.3  -122.2 75.4   -10.8 5.6   -4.4  
SopaB1 PRO A 14  T . 3 . . . S + . . . . ? 0.682  75.4  58.3   -70.3  -13.3  -13.2 3.1   -2.6  
SopaB1 TRP A 15  T . 3 . . . S + . . . . ? 0.544  81.0  109.9  -88.5  -11.2  -10.7 0.3   -3.1  
SopaB1 GLN A 16  E . < . . . . - B I H . ? -0.560 50.2  -167.6 -73.8  128.5  -8.0  2.2   -1.1  
SopaB1 VAL A 17  E . . . . . . - B I H I ? -0.956 12.0  -151.4 -121.3 128.6  -7.2  0.7   2.3   
SopaB1 ALA A 18  E . . . . . . - B I H . ? -0.930 14.7  -151.9 -97.4  126.4  -5.2  2.3   5.1   
SopaB1 LEU A 19  E . . . . . . - B I H . ? -0.870 10.3  -169.2 -103.7 129.3  -3.5  -0.2  7.3   
SopaB1 PHE A 20  E . . . . . . - B I H J ? -0.945 5.6   -168.8 -116.7 132.3  -2.8  0.6   10.9  
SopaB1 GLU A 21  E . > . . . S - B I H . ? -0.988 79.0  -17.0  -119.7 120.5  -0.6  -1.3  13.2  
SopaB1 HIS A 22  T . 3 . . . S - . . . . ? 0.882  130.5 -51.9  52.8   36.4   -0.7  -0.5  16.9  
SopaB1 GLY A 23  T . 3 . . . S + . . . . ? 0.421  117.0 114.7  86.9   -1.2   -2.3  2.9   16.0  
SopaB1 ARG A 24  E . < . . . S - B J H . ? -0.874 76.3  -108.9 -109.8 138.0  0.4   3.7   13.5  
SopaB1 PHE A 25  E . . . . . . + B J H . ? -0.449 37.1  176.1  -62.0  123.6  -0.1  4.0   9.8   
SopaB1 ASN A 26  E . . . . . . - B J . . ? 0.609  51.1  -75.5  -111.5 -7.2   1.6   0.9   8.2   
SopaB1 GLY A 27  E . . . . . . - B J H . ? -0.916 50.1  -65.2  139.8  177.9  0.7   1.5   4.6   
SopaB1 GLY A 28  E . . . . . . - B J H . ? -0.806 39.6  -178.5 -107.8 142.3  -1.9  1.3   1.9   
SopaB1 GLY A 29  E . . . . . . - B J H . ? -0.719 22.4  -116.2 -124.8 -179.5 -3.7  -1.7  0.5   
SopaB1 CYS A 30  E . . . . . . - B J H K ? -0.994 14.4  -134.7 -129.2 123.9  -6.3  -2.5  -2.1  
SopaB1 LEU A 31  E . . . . . . + B J . K ? -0.678 30.5  167.7  -71.0  115.1  -9.6  -4.0  -1.6  
SopaB1 ILE A 32  E . . . . . . - B J . . ? 0.604  68.0  -3.7   -107.7 -17.8  -9.9  -6.6  -4.3  
SopaB1 SER A 33  E . > . . . S - B J . K ? -0.952 81.8  -92.2  -158.9 167.4  -13.0 -8.4  -2.9  
SopaB1 PRO A 34  T . 3 . . . S + . . . . ? 0.760  128.5 36.0   -58.6  -14.0  -15.3 -8.1  0.1   
SopaB1 HIS A 35  T . 3 . . . S + . . . . ? 0.465  112.3 63.8   -116.0 -6.6   -13.1 -10.7 1.8   
SopaB1 TRP A 36  E . < . . . . - B K K . ? -0.980 48.6  -170.3 -134.9 138.6  -9.7  -9.8  0.5   
SopaB1 VAL A 37  E . . . . . . - B K K L ? -0.982 21.9  -140.2 -116.1 125.4  -7.2  -7.0  0.7   
SopaB1 LEU A 38  E . . . . . . + B K K L ? -0.812 35.3  158.4  -84.0  136.5  -4.2  -7.0  -1.5  
SopaB1 TRP A 39  E . . . . . . - B K . L ? -0.809 43.2  -84.9  -147.3 173.7  -1.1  -5.8  0.2   
SopaB1 ALA A 40  . . > . . . . - . . . . ? -0.800 24.6  -147.5 -93.3  133.9  2.8   -5.9  0.1   
SopaB1 ALA A 41  G . > . . . S + . . . . ? 0.821  94.7  63.6   -66.7  -31.5  4.5   -8.8  1.8   
SopaB1 HIS A 42  G . 3 . . . S + . . . . ? 0.664  82.3  77.3   -71.4  -15.7  7.5   -6.8  2.8   
SopaB1 CYS A 43  G . < . . . S - . . . . ? 0.790  88.5  -155.4 -73.3  -2.8   5.3   -4.6  5.0   
SopaB1 GLN A 44  . . < . . . . - . . . . ? 0.961  15.9  -175.5 33.6   72.9   5.5   -7.7  7.5   
SopaB1 THR A 45  . . . . . . . + . . . . ? -0.843 21.3  168.8  -101.7 126.7  2.3   -7.1  9.5   
SopaB1 ARG A 46  S . . . . . S + . . . . ? 0.646  80.7  18.0   -100.2 -23.5  1.6   -9.6  12.5  
SopaB1 SER A 47  S . . . . . S + . . . . ? -0.927 80.9  163.2  -153.6 92.5   -1.4  -7.6  14.0  
SopaB1 ALA A 48  . . . . . . . - . . . . ? -0.965 30.1  -154.7 -129.6 134.9  -3.1  -5.0  11.9  
SopaB1 ARG A 49  E . . . . . . - B L J M ? -0.950 22.2  -156.3 -90.7  134.4  -6.4  -3.1  11.9  
SopaB1 THR A 50  E . . . . . . - B L . M ? -0.900 5.9   -161.2 -119.2 107.1  -7.3  -2.1  8.5   
SopaB1 PRO A 51  E . . . . . . - B L . M ? -0.652 11.6  -158.0 -80.2  135.3  -9.6  0.9   7.9   
SopaB1 VAL A 52  E . . . . . . + B L I M ? -0.942 67.0  25.4   -111.5 144.4  -11.2 1.0   4.4   
SopaB1 GLY A 53  S . . . . . S + . . . . ? 0.764  78.6  156.0  81.2   25.7   -12.7 4.2   2.6   
SopaB1 GLU A 54  . . . . . . . + . . . . ? -0.778 25.1  171.2  -91.6  125.6  -10.5 6.7   4.4   
SopaB1 HIS A 55  S . . . . . S + . . . . ? 0.732  77.3  42.7   -92.2  -34.5  -9.7  10.0  2.8   
SopaB1 SER A 56  B . . . . . . - C O O . ? -0.919 63.5  -156.0 -117.2 133.2  -8.1  11.3  5.9   
SopaB1 LEU A 57  S . . . . . S + . . . . ? 0.709  99.7  35.0   -76.6  -15.4  -5.6  9.4   8.2   
SopaB1 ARG A 58  S . . . . . S + . . . . ? 0.712  105.1 73.9   -111.7 -27.7  -6.5  11.7  11.1  
SopaB1 LYS A 59  S . . . . > S - . . . . ? -0.829 77.5  -130.3 -101.0 121.9  -10.1 12.4  10.7  
SopaB1 ARG A 60  P . . . . P . - . . . . ? -0.614 21.1  -149.6 -69.2  120.8  -12.7 9.7   11.4  
SopaB1 ASP A 61  P . > . . < . - . . . . ? -0.812 15.4  -132.5 -89.6  128.1  -15.1 9.5   8.4   
SopaB1 VAL A 62  T . 3 . . . S + . . . . ? 0.742  110.8 52.0   -54.4  -10.9  -18.6 8.4   9.3   
SopaB1 HIS A 63  T . 3 . . . S + . . . . ? 0.375  80.9  120.3  -110.4 1.3    -18.2 6.1   6.5   
SopaB1 GLN A 64  . . < . . . . - . . . . ? -0.477 50.1  -152.2 -67.9  128.4  -15.0 4.5   7.6   
SopaB1 GLN A 65  E . . . . . . - B M M . ? -0.978 5.1   -157.8 -107.1 115.4  -15.1 0.8   8.2   
SopaB1 LEU A 66  E . . . . . . - B M M . ? -0.843 15.2  -174.8 -90.7  125.6  -12.7 -0.6  10.6  
SopaB1 ARG A 67  E . . . . . . - B M M . ? -0.986 20.8  -138.3 -126.2 136.3  -11.9 -4.2  10.2  
SopaB1 GLU A 68  E . . . . . . - B M M . ? -0.653 31.2  -117.5 -82.3  143.3  -9.8  -6.6  12.2  
SopaB1 LEU A 69  E . . . . . . - B M N . ? -0.661 28.0  -178.2 -83.0  131.5  -7.8  -9.0  10.2  
SopaB1 SER A 70  E . . . . . S + B M . . ? 0.719  72.6  21.5   -90.8  -29.3  -8.6  -12.7 10.6  
SopaB1 CYS A 71  E . . . . . . - B M N . ? -0.999 53.8  -166.2 -149.1 140.8  -5.9  -13.9 8.3   
SopaB1 VAL A 72  E . . . . . . + B M N . ? -0.983 16.0  180.0  -125.4 119.7  -2.6  -12.7 6.9   
SopaB1 ILE A 73  E . . . . . . - B M N . ? -0.859 10.9  -160.2 -130.9 99.4   -1.2  -14.7 3.9   
SopaB1 PRO A 74  E . . . . . . - B M N . ? -0.421 42.7  -89.9  -70.8  148.3  2.1   -13.8 2.3   
SopaB1 HIS A 75  . . > . . . . - . . . . ? -0.372 34.0  -130.5 -54.5  130.4  2.6   -15.1 -1.2  
SopaB1 PRO A 76  T . 3 . . . S + . . . . ? 0.773  108.4 52.3   -57.9  -23.2  4.3   -18.6 -0.8  
SopaB1 GLY A 77  T . 3 . . . S + . . . . ? 0.302  78.2  135.7  -95.7  7.0    6.9   -17.5 -3.3  
SopaB1 TYR A 78  . . < . . . . - . . . . ? -0.424 36.6  -164.2 -62.8  127.5  7.7   -14.3 -1.5  
SopaB1 ASP A 79  B . . > > . . - D Q P . ? -0.961 12.0  -161.8 -114.1 117.5  11.5  -13.7 -1.5  
SopaB1 LYS A 80  T . . 4 5 . S + . . . . ? 0.803  90.3  53.1   -70.0  -27.4  12.7  -11.1 1.0   
SopaB1 GLY A 81  T . . 4 5 . S + . . . . ? 0.907  126.9 18.5   -75.4  -36.6  16.1  -10.8 -0.7  
SopaB1 THR A 82  T . . 4 5 . S - . . . . ? 0.541  95.3  -127.8 -110.8 -14.3  14.8  -10.1 -4.2  
SopaB1 HIS A 83  T . > < 5 . . + . . . . ? 0.717  48.0  166.6  66.1   20.7   11.3  -9.0  -3.3  
SopaB1 ARG A 84  B . 3 . < . . + D R P . ? -0.512 67.9  8.0    -62.0  133.0  10.0  -11.6 -5.8  
SopaB1 HIS A 85  T . 3 . . . S - . . . . ? 0.874  80.2  -179.7 59.3   37.2   6.2   -12.2 -5.4  
SopaB1 ASP A 86  . . < . . . . + . . . . ? -0.419 36.4  120.1  -68.4  64.4   6.1   -9.2  -2.9  
SopaB1 MET A 87  . . . . . . . - . . . . ? -0.977 39.6  -174.7 -134.0 146.0  2.3   -9.7  -2.3  
SopaB1 MET A 88  E . . . . . . - B N L N ? -0.995 16.0  -141.6 -141.1 134.7  0.2   -10.5 0.6   
SopaB1 LEU A 89  E . . . . . . - B N L N ? -0.889 14.7  -160.1 -96.8  131.1  -3.5  -11.3 1.0   
SopaB1 LEU A 90  E . . . . . . - B N L N ? -0.967 0.8   -158.8 -111.9 129.4  -5.3  -9.9  4.0   
SopaB1 ARG A 91  E . . . . . . - B N . N ? -0.937 12.4  -142.5 -107.6 119.1  -8.6  -11.4 5.1   
SopaB1 PRO A 92  E . . . . . . - B N . N ? -0.375 20.1  -122.4 -72.8  149.8  -10.8 -9.2  7.3   
SopaB1 ALA A 93  S . . . . . S + . . . . ? 0.836  103.8 30.6   -59.4  -30.9  -12.8 -10.9 10.1  
SopaB1 ARG A 94  S . . . . . S - . . . . ? -0.976 95.4  -109.8 -130.2 137.3  -15.9 -9.5  8.4   
SopaB1 PRO A 95  . . . . . . . - . . . . ? -0.298 41.4  -98.5  -60.8  152.5  -16.4 -8.9  4.8   
SopaB1 TRP A 96  . . . . . . . - . . . . ? -0.582 36.3  -164.8 -72.3  121.8  -16.6 -5.4  3.6   
SopaB1 ASN A 97  . . . . . . . + . . . . ? -0.571 49.4  104.6  -108.6 61.7   -20.3 -4.5  3.3   
SopaB1 SER A 98  . . . > . . . + . . . . ? -0.696 33.7  174.9  -142.7 93.2   -20.4 -1.3  1.2   
SopaB1 PRO A 99  T . . 4 . . S + . . . . ? 0.805  79.6  53.8   -64.0  -23.1  -21.6 -1.6  -2.4  
SopaB1 ARG A 100 T . . 4 . . S + . . . . ? 0.845  125.2 12.9   -98.1  5.6    -21.5 2.1   -3.0  
SopaB1 ARG A 101 T . . 4 . . S + . . . . ? 0.571  113.7 64.6   -160.7 -4.2   -18.0 3.0   -2.0  
SopaB1 CYS A 102 . . . < . . . + . . . . ? -0.916 61.2  165.1  -121.7 67.2   -15.8 -0.1  -1.5  
SopaB1 THR A 103 . . . . . . . - . . . . ? -0.964 39.8  -120.4 -88.4  113.3  -15.7 -1.5  -5.0  
SopaB1 ALA A 104 . . . . . . . - . . . . ? -0.459 31.3  -112.6 -45.0  124.9  -13.0 -4.0  -5.5  
SopaB1 LEU A 105 . . . . . . . - . . . . ? -0.690 28.5  -121.0 -61.8  121.2  -10.6 -2.9  -8.1  
SopaB1 CYS A 106 . . . . . . . - . . . . ? -0.696 23.4  -152.0 -61.8  106.2  -10.9 -5.2  -11.3 
SopaB1 CYS A 107 . . . . . . . - . . . . ? -0.936 14.5  -137.7 -76.9  92.9   -7.4  -6.7  -11.7 
SopaB1 PRO A 108 . . . . . . . - . . . . ? -0.563 8.6   -132.3 -59.2  125.9  -7.2  -7.4  -15.4 
SopaB1 GLY A 109 S . . . . . S + . . . . ? 0.383  88.2  62.0   -48.3  -5.5   -5.5  -10.8 -16.0 
SopaB1 HIS A 110 S . . . . . S - . . . . ? -0.957 88.3  -113.2 -137.8 139.8  -3.3  -9.1  -18.6 
SopaB1 SER A 111 . . . . . . . - . . . . ? -0.525 51.3  -100.9 -57.0  119.3  -0.8  -6.2  -18.7 
SopaB1 PRO A 112 . . . . . . . - . . . . ? -0.456 27.3  -136.4 -49.6  121.6  -2.3  -3.3  -20.8 
SopaB1 GLU A 113 S . . . . . S + . . . . ? 0.500  79.8  29.1   -72.6  50.7   -0.8  -3.5  -24.3 
SopaB1 ARG A 114 S . . . . . S - . . . . ? -0.945 111.9 -55.7  161.5  155.1  -0.3  0.3   -24.5 
SopaB1 PRO A 115 . . . . . . . - . . . . ? -0.200 61.5  -177.3 -55.1  84.6   0.3   3.4   -22.4 
SopaB1 ALA A 116 . . . . . . . - . . . . ? -0.975 22.0  -133.3 -78.1  113.1  -2.7  2.9   -20.2 
SopaB1 TRP A 117 E . . . . . . - A B B . ? -0.763 23.4  -162.5 -67.5  132.8  -3.0  5.8   -17.8 
SopaB1 CYS A 118 E . . . . . . - A B B . ? -0.909 16.5  -135.9 -120.9 138.2  -3.6  4.8   -14.1 
SopaB1 ARG A 119 E . . . . . . - A B B C ? -0.950 27.0  -167.7 -91.4  121.3  -4.9  6.8   -11.3 
SopaB1 ALA A 120 E . . . . . . - A B B C ? -0.901 5.7   -164.0 -112.9 133.7  -2.8  6.1   -8.2  
SopaB1 GLY A 121 E . . . . . . + A B B . ? -0.966 17.3  156.9  -116.5 138.6  -3.7  7.1   -4.6  
SopaB1 ALA A 122 E . . . . . . - A B B . ? -0.987 46.1  -129.6 -158.3 149.3  -1.3  7.2   -1.6  
SopaB1 TRP A 123 . . . . . . . + . . . . ? -0.749 58.6  148.5  -92.7  67.5   -0.8  8.8   1.8   
SopaB1 CYS A 124 . . . . . . . - . . . . ? -0.919 50.7  -111.2 -108.6 144.3  2.9   9.9   1.0   
SopaB1 PRO A 125 . . . . . . . - . . . . ? -0.385 17.8  -137.7 -70.6  138.7  4.9   12.9  2.3   
SopaB1 ALA A 126 S . . . . . S + . . . . ? 0.741  87.3  19.3   -61.6  -22.6  5.8   15.7  -0.4  
SopaB1 THR A 127 S . . . . . S - . . . . ? -0.880 95.9  -92.7  -159.9 135.4  9.3   16.0  1.0   
SopaB1 ALA A 128 S . . . . . S + . . . . ? 0.362  88.8  121.5  -30.5  9.0    11.7  14.0  3.1   
SopaB1 LEU A 129 S . . . . . S - . . . . ? -0.731 76.3  -125.0 -96.4  73.2   10.1  16.1  5.8   
SopaB1 LEU A 130 S . . . . . S + . . . . ? 0.233  72.3  111.8  34.7   -4.7   8.8   13.2  7.9   
SopaB1 SER A 131 . . . . . . . - . . . . ? -0.835 59.5  -139.1 -108.1 124.4  5.1   14.1  8.1   
SopaB1 LEU A 132 . . . . . . . - . . . . ? -0.551 30.9  -106.7 -59.2  134.0  2.4   11.9  6.2   
SopaB1 PRO A 133 . . . . . . . - . . . . ? -0.479 18.5  -140.0 -60.6  140.7  -0.2  13.9  4.5   
SopaB1 ASP A 134 S . . . . . S + . . . . ? 0.872  83.7  59.1   -68.0  -34.6  -3.6  13.7  6.3   
SopaB1 ALA A 135 B . . . . . S - C P O . ? -0.628 92.0  -105.3 -103.8 148.1  -5.5  13.4  3.0   
SopaB1 LEU A 136 . . . . . . . - . . . . ? -0.511 35.4  -154.3 -66.6  131.3  -5.3  10.9  0.1   
SopaB1 HIS A 137 E . . . . . . - A C A B ? -0.871 4.8   -156.0 -112.0 143.8  -3.5  12.2  -2.9  
SopaB1 CYS A 138 E . . . . . . - A C A B ? -0.906 10.5  -179.3 -122.8 144.0  -4.0  11.0  -6.5  
SopaB1 ALA A 139 E . . . . . . - A C . B ? -0.989 29.8  -118.4 -139.6 148.4  -1.8  11.1  -9.5  
SopaB1 SER A 140 E . . . . . . + A C . B ? -0.786 40.9  176.4  -84.8  122.6  -2.0  10.0  -13.1 
SopaB1 ILE A 141 E . . . . . . - A C . B ? -0.874 18.4  -145.8 -127.0 156.0  0.6   7.4   -13.9 
SopaB1 SER A 142 E . . . . . . - A C D B ? -0.944 26.8  -106.7 -121.1 148.6  1.5   5.3   -16.9 
SopaB1 ILE A 143 E . . . . > . - A C D . ? -0.574 34.4  -144.3 -69.0  130.3  2.9   1.9   -17.2 
SopaB1 ILE A 144 E . . . . P . - A C D . ? -0.813 22.8  -104.3 -100.9 136.1  6.6   1.9   -18.2 
SopaB1 SER A 145 P . . > . < . - . . . . ? -0.274 25.6  -121.2 -56.8  148.5  8.0   -0.7  -20.5 
SopaB1 ASN A 146 H . . > . . S + . . . . ? 0.846  113.3 57.2   -57.4  -34.4  10.1  -3.4  -18.8 
SopaB1 GLN A 147 H . . > . . S + . . . . ? 0.932  110.0 41.2   -63.6  -50.8  12.9  -2.4  -21.1 
SopaB1 SER A 148 H . . > . . S + . . . . ? 0.902  115.8 52.0   -63.0  -38.7  12.9  1.3   -20.0 
SopaB1 CYS A 149 H . > X . . S + . . . . ? 0.891  103.5 56.3   -66.7  -40.4  12.4  0.2   -16.5 
SopaB1 ASP A 150 H . 3 < . . S + . . . . ? 0.797  98.7  62.5   -63.1  -30.2  15.3  -2.1  -16.5 
SopaB1 ASP A 151 H . 3 < . . S + . . . . ? 0.862  109.6 40.7   -63.7  -31.4  17.5  0.8   -17.6 
SopaB1 ASP A 152 H . < < . . S + . . . . ? 0.768  128.8 31.1   -87.4  -25.0  16.7  2.5   -14.3 
SopaB1 TYR A 153 S . > X . . S - . . . . ? -0.545 81.3  -161.5 -131.6 68.4   17.0  -0.8  -12.3 
SopaB1 PRO A 154 T . 3 4 . . S - . . . . ? -0.290 75.7  -6.3   -62.7  119.7  19.6  -3.1  -14.0 
SopaB1 GLY A 155 T . 3 4 . . S + . . . . ? 0.480  114.1 90.4   86.0   3.9    19.2  -6.7  -12.8 
SopaB1 ARG A 156 T . < 4 . . . + . . . . ? 0.553  60.5  93.9   -110.8 -11.9  16.5  -6.0  -10.3 
SopaB1 LEU A 157 . . . < . . . - . . . . ? -0.691 53.6  -170.6 -86.8  130.1  13.4  -6.4  -12.4 
SopaB1 ASN A 158 . . > . . . . - . . . . ? -0.687 39.9  -100.1 -114.1 172.4  11.7  -9.7  -12.4 
SopaB1 ASP A 159 T . 3 . . . S + . . . . ? 0.536  121.0 57.9   -70.4  -1.2   8.8   -11.1 -14.6 
SopaB1 THR A 160 T . 3 . . . S + . . . . ? 0.262  94.5  84.7   -107.5 6.0    6.4   -10.4 -11.7 
SopaB1 MET A 161 E . < . . . . - A D . E ? -0.851 53.5  -169.6 -115.2 146.3  7.2   -6.7  -11.5 
SopaB1 VAL A 162 E . . . . . . - A D . E ? -0.978 15.0  -137.6 -129.6 144.2  5.8   -3.7  -13.5 
SopaB1 CYS A 163 E . . . . . . + A D D E ? -0.862 21.2  178.8  -102.5 141.7  7.0   -0.1  -13.6 
SopaB1 ALA A 164 E . . . . . . + A D D E ? -0.991 16.2  125.4  -142.4 137.3  4.8   2.9   -13.6 
SopaB1 GLY A 165 E . . . . . . - A D D . ? -0.960 60.4  -69.0  -166.0 179.7  5.5   6.5   -13.6 
SopaB1 VAL A 166 . . > . . . . - . . . . ? -0.848 52.7  -117.6 -83.7  114.1  4.8   9.9   -15.4 
SopaB1 GLU A 167 T . 3 . . . S + . . . . ? -0.561 103.8 28.8   -50.5  112.0  6.4   10.0  -18.9 
SopaB1 GLY A 168 T . 3 . . . S - . . . . ? 0.407  118.9 -92.8  108.4  8.7    9.0   12.9  -18.6 
SopaB1 GLY A 169 S . < . . . S + . . . . ? -0.304 82.7  107.4  73.1   147.6  9.7   12.7  -14.9 
SopaB1 GLY A 170 . . . . . . . + . . . . ? 0.340  62.6  80.1   127.9  1.4    8.1   14.5  -12.0 
SopaB1 THR A 171 . . . . . . . + . . . . ? -0.995 52.7  178.3  -141.1 110.4  5.9   12.0  -10.1 
SopaB1 ASP A 172 . . . . . . . - . . . . ? -0.813 33.3  -121.9 -103.4 142.4  7.4   9.4   -7.5  
SopaB1 SER A 173 . . . . . . . - . . . . ? -0.781 42.0  -149.9 -68.8  114.6  5.9   6.7   -5.3  
SopaB1 CYS A 174 . . > . . . . - . . . . ? -0.653 32.0  -66.1  -86.0  168.7  7.0   7.8   -1.7  
SopaB1 ALA A 175 T . 3 . . . S + . . . . ? -0.387 122.6 33.1   -52.5  114.8  7.7   5.8   1.5   
SopaB1 GLY A 176 T . 3 . . . S + . . . . ? 0.433  83.3  102.6  111.4  3.2    4.3   4.1   2.6   
SopaB1 ASP A 177 . . X . . . . + . . . . ? 0.374  42.9  127.5  -91.0  -3.0   2.7   3.6   -0.8  
SopaB1 SER A 178 T . 3 . . . S + . . . . ? -0.441 83.1  12.2   -59.3  103.6  3.5   -0.1  -0.6  
SopaB1 GLY A 179 T . 3 . . . S + . . . . ? 0.374  88.5  139.8  114.8  -7.1   0.0   -1.7  -1.3  
SopaB1 ASP A 180 P . < . . > . - . . . . ? -0.547 51.9  -119.1 -77.6  131.8  -2.0  1.4   -2.5  
SopaB1 PRO A 181 E . . . . P . - A E . F ? -0.360 14.8  -144.0 -70.2  142.0  -4.4  0.6   -5.5  
SopaB1 TRP A 182 E . . . > < . - A E C F ? -0.942 10.0  -147.5 -96.8  129.2  -4.1  2.3   -9.0  
SopaB1 SER A 183 E . . . 5 . . + A E C . ? -0.952 61.2  96.0   -103.3 81.3   -7.4  3.1   -10.8 
SopaB1 VAL A 184 T . . . 5 . S - . . . . ? -0.168 106.3 -36.5  -147.7 103.3  -7.0  2.7   -14.7 
SopaB1 GLY A 185 T . . . 5 . S - . . . . ? 0.594  116.3 -44.6  47.9   54.9   -7.9  -0.7  -16.2 
SopaB1 ALA A 186 T . . . 5 . S + . . . . ? 0.977  77.5  137.8  85.6   66.1   -6.8  -3.1  -13.2 
SopaB1 PHE A 187 E . . . < . . + A F F . ? -0.826 19.3  177.9  -130.9 98.6   -3.3  -2.7  -11.5 
SopaB1 CYS A 188 E . . . . . . + A F F . ? -0.982 47.6  87.0   -86.1  66.3   -3.5  -3.1  -7.6  
SopaB1 ARG A 189 . . . . . . . - . . . . ? -0.045 42.5  -175.5 -168.7 116.8  0.1   -2.7  -6.5  
SopaB1 ALA A 190 . . . . . . . - . . . . ? -0.995 14.5  -174.7 -100.4 97.3   2.5   0.3   -5.5  
SopaB1 LEU A 191 B . . . . . . - A G G . ? -0.971 23.7  -124.8 -86.4  127.1  6.2   -0.9  -4.8  
SopaB1 CYS A 192 . . . . . . . - . . . . ? -0.410 7.6   -142.1 -39.7  124.2  8.7   2.0   -3.5  
SopaB1 PRO A 193 . . . . . . . - . . . . ? -0.981 40.6  -100.1 -98.9  112.2  12.0  2.9   -5.1  
SopaB1 GLY A 194 . . . . . . . - . . . . ? 0.098  47.1  -85.2  12.2   89.3   14.5  3.6   -2.4  
SopaB1 ALA A 195 S . . . . . S + . . . . ? -0.213 77.2  115.3  15.4   81.5   15.2  7.3   -1.5  
SopaB1 MET A 196 . . . . . . . + . . . . ? 0.442  32.8  44.6   166.4  108.1  17.8  8.7   -3.8  
SopaB1 SER A 197 . . . . . . . - . . . . ? 0.519  41.3  -143.2 163.1  121.9  18.7  11.2  -6.5  
SopaB1 PRO A 198 S . . . . . S + . . . . ? 0.634  91.3  60.1   -63.7  30.3   17.9  15.1  -7.1  
SopaB1 VAL A 199 S . . . . . S - . . . . ? 0.912  122.9 -27.2  -153.9 36.4   17.4  15.0  -10.9 
SopaB1 THR A 200 . . . . . . . - . . . . ? -0.666 65.0  -131.7 133.3  89.6   14.5  12.5  -11.8 
SopaB1 PRO A 201 P . . . . > . - . . . . ? -0.489 31.6  -101.6 -61.0  143.0  13.7  9.7   -9.5  
SopaB1 PRO A 202 P . . . . P . - . . . . ? -0.208 46.9  -86.0  -60.1  152.4  13.2  6.2   -11.2 
SopaB1 PRO A 203 P . . . . P . - . . . . ? -0.269 48.4  -98.9  -55.6  150.9  9.7   4.7   -11.8 
SopaB1 GLY A 204 E . . . . P . - A H E . ? -0.432 33.6  -129.5 -70.3  142.7  7.9   2.8   -9.1  
SopaB1 LEU A 205 E . . . . < . + A H E G ? -0.893 28.5  177.7  -96.7  134.4  8.0   -1.1  -9.2  
SopaB1 ALA A 206 E . . . . . . - A H E . ? -0.953 28.4  -115.9 -134.2 149.8  4.8   -3.2  -8.9  
SopaB1 SER A 207 E . . . . . . - A H E . ? -0.625 39.7  -105.9 -77.8  150.0  3.8   -7.0  -9.0  
SopaB1 ILE A 208 . . > > . . . - . . . . ? -0.615 16.6  -134.1 -80.8  135.8  1.6   -8.3  -11.9 
SopaB1 PRO A 209 H . > > . . S + . . . . ? 0.781  97.6  73.5   -59.5  -34.1  -2.2  -9.2  -11.2 
SopaB1 LYS A 210 H . 3 > . . S + . . . . ? 0.892  96.6  50.7   -54.6  -31.8  -2.0  -12.6 -13.1 
SopaB1 SER A 211 H . < > . . S + . . . . ? 0.849  110.6 49.4   -74.4  -24.5  0.0   -13.9 -10.3 
SopaB1 VAL A 212 H . < X . . S + . . . . ? 0.905  109.5 49.0   -80.9  -45.4  -2.6  -12.7 -7.8  
SopaB1 THR A 213 H . . X . . S + . . . . ? 0.894  113.7 47.5   -62.0  -42.5  -5.7  -14.2 -9.6  
SopaB1 THR A 214 H . . X . . S + . . . . ? 0.910  114.4 47.9   -62.8  -38.2  -3.9  -17.7 -9.9  
SopaB1 TRP A 215 H . > X . . S + . . . . ? 0.917  107.8 53.9   -71.7  -42.5  -3.0  -17.5 -6.2  
SopaB1 ARG A 216 H . > < . . S + . . . . ? 0.878  100.4 61.6   -58.5  -44.0  -6.5  -16.5 -5.0  
SopaB1 GLY A 217 H . 3 < . . S + . . . . ? 0.821  104.3 49.3   -58.0  -19.9  -8.1  -19.5 -6.7  
SopaB1 SER A 218 H . < < . . S + . . . . ? 0.721  99.1  69.3   -93.5  -16.1  -5.9  -21.7 -4.5  
SopaB1 GLU A 219 S . < < . . S - . . . . ? -0.849 75.0  -163.0 -102.6 77.1   -6.9  -19.9 -1.3  
SopaB1 LYS A 220 . . . . . . . . . . . . ? -0.824 .     .      -53.7  120.6  -10.7 -20.9 -0.9  
SopaB1 PRO A 221 . . . . . . . . . . . . ? -0.409 .     .      -44.6  .      -12.4 -18.5 1.6   
# 
loop_
_dssp_struct_ladder.id 
_dssp_struct_ladder.sheet_id 
_dssp_struct_ladder.range_id_1 
_dssp_struct_ladder.range_id_2 
_dssp_struct_ladder.type 
_dssp_struct_ladder.beg_1_label_comp_id 
_dssp_struct_ladder.beg_1_label_asym_id 
_dssp_struct_ladder.beg_1_label_seq_id 
_dssp_struct_ladder.pdbx_beg_1_PDB_ins_code 
_dssp_struct_ladder.end_1_label_comp_id 
_dssp_struct_ladder.end_1_label_asym_id 
_dssp_struct_ladder.end_1_label_seq_id 
_dssp_struct_ladder.pdbx_end_1_PDB_ins_code 
_dssp_struct_ladder.beg_1_auth_comp_id 
_dssp_struct_ladder.beg_1_auth_asym_id 
_dssp_struct_ladder.beg_1_auth_seq_id 
_dssp_struct_ladder.end_1_auth_comp_id 
_dssp_struct_ladder.end_1_auth_asym_id 
_dssp_struct_ladder.end_1_auth_seq_id 
_dssp_struct_ladder.beg_2_label_comp_id 
_dssp_struct_ladder.beg_2_label_asym_id 
_dssp_struct_ladder.beg_2_label_seq_id 
_dssp_struct_ladder.pdbx_beg_2_PDB_ins_code 
_dssp_struct_ladder.end_2_label_comp_id 
_dssp_struct_ladder.end_2_label_asym_id 
_dssp_struct_ladder.end_2_label_seq_id 
_dssp_struct_ladder.pdbx_end_2_PDB_ins_code 
_dssp_struct_ladder.beg_2_auth_comp_id 
_dssp_struct_ladder.beg_2_auth_asym_id 
_dssp_struct_ladder.beg_2_auth_seq_id 
_dssp_struct_ladder.end_2_auth_comp_id 
_dssp_struct_ladder.end_2_auth_asym_id 
_dssp_struct_ladder.end_2_auth_seq_id 
A A A C anti-parallel GLU A 6   ? GLU A 7   ? GLU A 6   GLU A 7   CYS A 138 ? HIS A 137 ? CYS A 138 HIS A 137 
B A B C anti-parallel TRP A 117 ? ALA A 122 ? TRP A 117 ALA A 122 SER A 142 ? HIS A 137 ? SER A 142 HIS A 137 
C A B E anti-parallel ARG A 119 ? ALA A 120 ? ARG A 119 ALA A 120 SER A 183 ? TRP A 182 ? SER A 183 TRP A 182 
D A C D anti-parallel SER A 142 ? ILE A 144 ? SER A 142 ILE A 144 GLY A 165 ? CYS A 163 ? GLY A 165 CYS A 163 
E A D H anti-parallel MET A 161 ? ALA A 164 ? MET A 161 ALA A 164 SER A 207 ? GLY A 204 ? SER A 207 GLY A 204 
F A E F anti-parallel PRO A 181 ? TRP A 182 ? PRO A 181 TRP A 182 CYS A 188 ? PHE A 187 ? CYS A 188 PHE A 187 
G A G H anti-parallel LEU A 191 ? LEU A 191 ? LEU A 191 LEU A 191 LEU A 205 ? LEU A 205 ? LEU A 205 LEU A 205 
H B I J anti-parallel GLN A 16  ? GLU A 21  ? GLN A 16  GLU A 21  CYS A 30  ? ARG A 24  ? CYS A 30  ARG A 24  
I B I L anti-parallel VAL A 17  ? VAL A 17  ? VAL A 17  VAL A 17  VAL A 52  ? VAL A 52  ? VAL A 52  VAL A 52  
J B I L anti-parallel PHE A 20  ? PHE A 20  ? PHE A 20  PHE A 20  ARG A 49  ? ARG A 49  ? ARG A 49  ARG A 49  
K B J K anti-parallel CYS A 30  ? SER A 33  ? CYS A 30  SER A 33  LEU A 38  ? TRP A 36  ? LEU A 38  TRP A 36  
L B K N anti-parallel VAL A 37  ? TRP A 39  ? VAL A 37  TRP A 39  LEU A 90  ? MET A 88  ? LEU A 90  MET A 88  
M B L M anti-parallel ARG A 49  ? VAL A 52  ? ARG A 49  VAL A 52  GLU A 68  ? GLN A 65  ? GLU A 68  GLN A 65  
N B M N anti-parallel LEU A 69  ? PRO A 74  ? LEU A 69  PRO A 74  PRO A 92  ? MET A 88  ? PRO A 92  MET A 88  
O C O P anti-parallel SER A 56  ? SER A 56  ? SER A 56  SER A 56  ALA A 135 ? ALA A 135 ? ALA A 135 ALA A 135 
P D Q R anti-parallel ASP A 79  ? ASP A 79  ? ASP A 79  ASP A 79  ARG A 84  ? ARG A 84  ? ARG A 84  ARG A 84  
# 
loop_
_dssp_struct_bridge_pairs.id 
_dssp_struct_bridge_pairs.label_comp_id 
_dssp_struct_bridge_pairs.label_seq_id 
_dssp_struct_bridge_pairs.label_asym_id 
_dssp_struct_bridge_pairs.auth_seq_id 
_dssp_struct_bridge_pairs.auth_asym_id 
_dssp_struct_bridge_pairs.pdbx_PDB_ins_code 
_dssp_struct_bridge_pairs.acceptor_1_label_comp_id 
_dssp_struct_bridge_pairs.acceptor_1_label_seq_id 
_dssp_struct_bridge_pairs.acceptor_1_label_asym_id 
_dssp_struct_bridge_pairs.acceptor_1_auth_seq_id 
_dssp_struct_bridge_pairs.acceptor_1_auth_asym_id 
_dssp_struct_bridge_pairs.acceptor_1_pdbx_PDB_ins_code 
_dssp_struct_bridge_pairs.acceptor_1_energy 
_dssp_struct_bridge_pairs.acceptor_2_label_comp_id 
_dssp_struct_bridge_pairs.acceptor_2_label_seq_id 
_dssp_struct_bridge_pairs.acceptor_2_label_asym_id 
_dssp_struct_bridge_pairs.acceptor_2_auth_seq_id 
_dssp_struct_bridge_pairs.acceptor_2_auth_asym_id 
_dssp_struct_bridge_pairs.acceptor_2_pdbx_PDB_ins_code 
_dssp_struct_bridge_pairs.acceptor_2_energy 
_dssp_struct_bridge_pairs.donor_1_label_comp_id 
_dssp_struct_bridge_pairs.donor_1_label_seq_id 
_dssp_struct_bridge_pairs.donor_1_label_asym_id 
_dssp_struct_bridge_pairs.donor_1_auth_seq_id 
_dssp_struct_bridge_pairs.donor_1_auth_asym_id 
_dssp_struct_bridge_pairs.donor_1_pdbx_PDB_ins_code 
_dssp_struct_bridge_pairs.donor_1_energy 
_dssp_struct_bridge_pairs.donor_2_label_comp_id 
_dssp_struct_bridge_pairs.donor_2_label_seq_id 
_dssp_struct_bridge_pairs.donor_2_label_asym_id 
_dssp_struct_bridge_pairs.donor_2_auth_seq_id 
_dssp_struct_bridge_pairs.donor_2_auth_asym_id 
_dssp_struct_bridge_pairs.donor_2_pdbx_PDB_ins_code 
_dssp_struct_bridge_pairs.donor_2_energy 
1   LYS 1   A 1   A ? ?   ?   ? ?   ? ? ?    ?   ?   ? ?   ? ? ?    LEU 3   A 3   A ? -0.8 ASP 172 A 172 A ? -0.2 
2   VAL 2   A 2   A ? ALA 122 A 122 A ? -0.3 ALA 120 A 120 A ? -0.1 GLY 5   A 5   A ? -2.6 SER 173 A 173 A ? -0.2 
3   LEU 3   A 3   A ? ASP 172 A 172 A ? -1.2 LYS 1   A 1   A ? -0.8 ALA 126 A 126 A ? -0.0 VAL 2   A 2   A ? -0.0 
4   GLY 4   A 4   A ? GLY 5   A 5   A ? -0.3 THR 171 A 171 A ? -0.2 LEU 3   A 3   A ? -0.3 SER 140 A 140 A ? -0.2 
5   GLY 5   A 5   A ? VAL 2   A 2   A ? -2.6 ALA 139 A 139 A ? -0.1 GLU 7   A 7   A ? -0.3 GLY 4   A 4   A ? -0.3 
6   GLU 6   A 6   A ? CYS 138 A 138 A ? -2.6 GLY 4   A 4   A ? -0.1 CYS 138 A 138 A ? -3.7 VAL 2   A 2   A ? -0.1 
7   GLU 7   A 7   A ? GLY 5   A 5   A ? -0.3 HIS 137 A 137 A ? -0.3 HIS 137 A 137 A ? -0.3 LYS 9   A 9   A ? -0.1 
8   CYS 8   A 8   A ? LEU 136 A 136 A ? -2.7 HIS 55  A 55  A ? -0.1 LEU 136 A 136 A ? -0.1 HIS 11  A 11  A ? -0.1 
9   LYS 9   A 9   A ? PRO 10  A 10  A ? -0.1 GLU 7   A 7   A ? -0.1 SER 12  A 12  A ? -2.4 GLN 13  A 13  A ? -0.3 
10  PRO 10  A 10  A ? ?   ?   ? ?   ? ? ?    ?   ?   ? ?   ? ? ?    LYS 9   A 9   A ? -0.1 HIS 55  A 55  A ? -0.1 
11  HIS 11  A 11  A ? GLN 13  A 13  A ? -0.1 SER 12  A 12  A ? -0.1 LYS 9   A 9   A ? -0.1 HIS 55  A 55  A ? -0.1 
12  SER 12  A 12  A ? LYS 9   A 9   A ? -2.4 GLN 13  A 13  A ? -0.2 HIS 11  A 11  A ? -0.1 TRP 15  A 15  A ? -0.1 
13  GLN 13  A 13  A ? LYS 9   A 9   A ? -0.3 PRO 14  A 14  A ? -0.1 GLN 16  A 16  A ? -2.0 GLY 53  A 53  A ? -0.3 
14  PRO 14  A 14  A ? ?   ?   ? ?   ? ? ?    ?   ?   ? ?   ? ? ?    GLY 53  A 53  A ? -0.1 GLN 13  A 13  A ? -0.1 
15  TRP 15  A 15  A ? CYS 102 A 102 A ? -0.2 SER 12  A 12  A ? -0.1 LEU 31  A 31  A ? -3.1 VAL 17  A 17  A ? -0.3 
16  GLN 16  A 16  A ? GLN 13  A 13  A ? -2.0 CYS 30  A 30  A ? -0.2 GLY 53  A 53  A ? -1.7 GLU 54  A 54  A ? -0.5 
17  VAL 17  A 17  A ? GLY 29  A 29  A ? -2.6 TRP 15  A 15  A ? -0.3 GLY 29  A 29  A ? -3.0 LEU 19  A 19  A ? -0.6 
18  ALA 18  A 18  A ? PRO 51  A 51  A ? -2.4 GLN 16  A 16  A ? -0.4 PHE 20  A 20  A ? -0.5 GLY 28  A 28  A ? -0.2 
19  LEU 19  A 19  A ? GLY 27  A 27  A ? -3.5 VAL 17  A 17  A ? -0.6 ASN 26  A 26  A ? -3.9 GLY 27  A 27  A ? -1.3 
20  PHE 20  A 20  A ? ARG 49  A 49  A ? -3.3 ALA 18  A 18  A ? -0.5 ARG 49  A 49  A ? -2.7 HIS 22  A 22  A ? -0.5 
21  GLU 21  A 21  A ? ARG 24  A 24  A ? -3.3 LEU 19  A 19  A ? -0.4 ARG 24  A 24  A ? -2.1 ALA 48  A 48  A ? -0.1 
22  HIS 22  A 22  A ? PHE 20  A 20  A ? -0.5 SER 47  A 47  A ? -0.3 GLU 21  A 21  A ? -0.1 PHE 25  A 25  A ? -0.1 
23  GLY 23  A 23  A ? ARG 24  A 24  A ? -0.2 ARG 49  A 49  A ? -0.0 PHE 25  A 25  A ? -0.4 HIS 22  A 22  A ? -0.3 
24  ARG 24  A 24  A ? GLU 21  A 21  A ? -2.1 PHE 25  A 25  A ? -0.0 GLU 21  A 21  A ? -3.3 GLY 23  A 23  A ? -0.2 
25  PHE 25  A 25  A ? GLY 23  A 23  A ? -0.4 PHE 20  A 20  A ? -0.2 PHE 20  A 20  A ? -0.3 GLY 28  A 28  A ? -0.1 
26  ASN 26  A 26  A ? LEU 19  A 19  A ? -3.9 GLY 27  A 27  A ? -0.4 GLY 28  A 28  A ? -0.3 PHE 20  A 20  A ? -0.2 
27  GLY 27  A 27  A ? LEU 19  A 19  A ? -1.3 ASP 177 A 177 A ? -0.1 LEU 19  A 19  A ? -3.5 ASN 26  A 26  A ? -0.4 
28  GLY 28  A 28  A ? SER 178 A 178 A ? -1.0 GLY 176 A 176 A ? -0.6 ALA 40  A 40  A ? -0.3 CYS 30  A 30  A ? -0.2 
29  GLY 29  A 29  A ? VAL 17  A 17  A ? -3.0 GLY 27  A 27  A ? -0.3 VAL 17  A 17  A ? -2.6 LEU 31  A 31  A ? -0.5 
30  CYS 30  A 30  A ? LEU 38  A 38  A ? -2.6 GLY 28  A 28  A ? -0.2 LEU 38  A 38  A ? -3.8 ILE 32  A 32  A ? -0.7 
31  LEU 31  A 31  A ? TRP 15  A 15  A ? -3.1 GLY 29  A 29  A ? -0.5 LEU 105 A 105 A ? -1.7 VAL 37  A 37  A ? -0.2 
32  ILE 32  A 32  A ? TRP 36  A 36  A ? -1.9 CYS 30  A 30  A ? -0.7 VAL 37  A 37  A ? -0.2 LEU 31  A 31  A ? -0.2 
33  SER 33  A 33  A ? TRP 36  A 36  A ? -1.6 CYS 30  A 30  A ? -0.1 TRP 36  A 36  A ? -0.9 ILE 32  A 32  A ? -0.3 
34  PRO 34  A 34  A ? ?   ?   ? ?   ? ? ?    ?   ?   ? ?   ? ? ?    TRP 96  A 96  A ? -2.7 VAL 37  A 37  A ? -0.1 
35  HIS 35  A 35  A ? PRO 95  A 95  A ? -0.2 TRP 36  A 36  A ? -0.1 VAL 37  A 37  A ? -0.4 LEU 31  A 31  A ? -0.0 
36  TRP 36  A 36  A ? SER 33  A 33  A ? -0.9 ARG 91  A 91  A ? -0.2 ILE 32  A 32  A ? -1.9 SER 33  A 33  A ? -1.6 
37  VAL 37  A 37  A ? LEU 90  A 90  A ? -2.8 HIS 35  A 35  A ? -0.4 LEU 90  A 90  A ? -3.1 TRP 39  A 39  A ? -0.5 
38  LEU 38  A 38  A ? CYS 30  A 30  A ? -3.8 TRP 36  A 36  A ? -0.5 CYS 30  A 30  A ? -2.6 ALA 40  A 40  A ? -0.2 
39  TRP 39  A 39  A ? MET 88  A 88  A ? -2.9 VAL 37  A 37  A ? -0.5 MET 88  A 88  A ? -2.7 ALA 41  A 41  A ? -0.5 
40  ALA 40  A 40  A ? GLY 28  A 28  A ? -0.3 MET 87  A 87  A ? -0.2 CYS 43  A 43  A ? -1.2 GLN 44  A 44  A ? -0.3 
41  ALA 41  A 41  A ? TRP 39  A 39  A ? -0.5 HIS 42  A 42  A ? -0.3 GLN 44  A 44  A ? -1.7 ALA 40  A 40  A ? -0.1 
42  HIS 42  A 42  A ? CYS 43  A 43  A ? -0.3 GLN 44  A 44  A ? -0.1 ALA 41  A 41  A ? -0.3 ASP 86  A 86  A ? -0.0 
43  CYS 43  A 43  A ? ALA 40  A 40  A ? -1.2 THR 45  A 45  A ? -0.0 HIS 42  A 42  A ? -0.3 ALA 41  A 41  A ? -0.2 
44  GLN 44  A 44  A ? ALA 41  A 41  A ? -1.7 ALA 40  A 40  A ? -0.3 ARG 46  A 46  A ? -0.4 HIS 42  A 42  A ? -0.1 
45  THR 45  A 45  A ? ARG 46  A 46  A ? -0.1 ALA 41  A 41  A ? -0.1 GLN 44  A 44  A ? -0.2 ALA 48  A 48  A ? -0.2 
46  ARG 46  A 46  A ? GLN 44  A 44  A ? -0.4 SER 47  A 47  A ? -0.3 ALA 48  A 48  A ? -0.4 THR 45  A 45  A ? -0.1 
47  SER 47  A 47  A ? ARG 49  A 49  A ? -0.1 GLU 68  A 68  A ? -0.0 ARG 49  A 49  A ? -0.4 HIS 22  A 22  A ? -0.3 
48  ALA 48  A 48  A ? ARG 46  A 46  A ? -0.4 THR 45  A 45  A ? -0.2 LEU 69  A 69  A ? -1.3 THR 50  A 50  A ? -0.5 
49  ARG 49  A 49  A ? PHE 20  A 20  A ? -2.7 SER 47  A 47  A ? -0.4 PHE 20  A 20  A ? -3.3 GLU 68  A 68  A ? -0.2 
50  THR 50  A 50  A ? ARG 67  A 67  A ? -3.0 ALA 48  A 48  A ? -0.5 ARG 67  A 67  A ? -1.4 VAL 52  A 52  A ? -0.3 
51  PRO 51  A 51  A ? ?   ?   ? ?   ? ? ?    ?   ?   ? ?   ? ? ?    ALA 18  A 18  A ? -2.4 GLY 53  A 53  A ? -0.3 
52  VAL 52  A 52  A ? GLN 65  A 65  A ? -2.1 THR 50  A 50  A ? -0.3 GLN 65  A 65  A ? -2.0 VAL 17  A 17  A ? -0.2 
53  GLY 53  A 53  A ? GLN 16  A 16  A ? -1.7 PRO 51  A 51  A ? -0.3 HIS 55  A 55  A ? -0.5 VAL 52  A 52  A ? -0.1 
54  GLU 54  A 54  A ? GLN 16  A 16  A ? -0.5 PRO 51  A 51  A ? -0.2 GLY 53  A 53  A ? -0.3 LEU 57  A 57  A ? -0.1 
55  HIS 55  A 55  A ? GLY 53  A 53  A ? -0.5 SER 56  A 56  A ? -0.3 LEU 136 A 136 A ? -1.9 LEU 57  A 57  A ? -0.4 
56  SER 56  A 56  A ? LYS 59  A 59  A ? -0.4 ALA 135 A 135 A ? -0.2 HIS 55  A 55  A ? -0.3 ALA 135 A 135 A ? -0.2 
57  LEU 57  A 57  A ? ASP 134 A 134 A ? -2.7 HIS 55  A 55  A ? -0.4 SER 56  A 56  A ? -0.1 ALA 135 A 135 A ? -0.1 
58  ARG 58  A 58  A ? ASP 134 A 134 A ? -0.3 LYS 59  A 59  A ? -0.1 ARG 60  A 60  A ? -0.5 LEU 57  A 57  A ? -0.2 
59  LYS 59  A 59  A ? ASP 134 A 134 A ? -0.2 ARG 60  A 60  A ? -0.0 ASP 61  A 61  A ? -0.4 SER 56  A 56  A ? -0.4 
60  ARG 60  A 60  A ? ARG 58  A 58  A ? -0.5 GLU 54  A 54  A ? -0.1 VAL 62  A 62  A ? -0.4 LEU 57  A 57  A ? -0.1 
61  ASP 61  A 61  A ? LYS 59  A 59  A ? -0.4 SER 56  A 56  A ? -0.2 GLN 64  A 64  A ? -2.3 ARG 60  A 60  A ? -0.0 
62  VAL 62  A 62  A ? ARG 60  A 60  A ? -0.4 HIS 63  A 63  A ? -0.3 ASP 61  A 61  A ? -0.1 ARG 60  A 60  A ? -0.0 
63  HIS 63  A 63  A ? GLY 53  A 53  A ? -0.1 GLN 65  A 65  A ? -0.1 VAL 62  A 62  A ? -0.3 GLN 65  A 65  A ? -0.1 
64  GLN 64  A 64  A ? ASP 61  A 61  A ? -2.3 PRO 51  A 51  A ? -0.1 LEU 66  A 66  A ? -0.6 GLY 53  A 53  A ? -0.2 
65  GLN 65  A 65  A ? VAL 52  A 52  A ? -2.0 HIS 63  A 63  A ? -0.1 VAL 52  A 52  A ? -2.1 ARG 67  A 67  A ? -0.6 
66  LEU 66  A 66  A ? GLN 64  A 64  A ? -0.6 PRO 51  A 51  A ? -0.2 GLU 68  A 68  A ? -0.4 ARG 49  A 49  A ? -0.0 
67  ARG 67  A 67  A ? THR 50  A 50  A ? -1.4 GLN 65  A 65  A ? -0.6 THR 50  A 50  A ? -3.0 LEU 69  A 69  A ? -0.3 
68  GLU 68  A 68  A ? LEU 66  A 66  A ? -0.4 ARG 49  A 49  A ? -0.2 ALA 93  A 93  A ? -3.8 SER 70  A 70  A ? -0.4 
69  LEU 69  A 69  A ? ALA 48  A 48  A ? -1.3 ARG 67  A 67  A ? -0.3 VAL 72  A 72  A ? -0.1 ALA 48  A 48  A ? -0.1 
70  SER 70  A 70  A ? ARG 91  A 91  A ? -3.4 GLU 68  A 68  A ? -0.4 VAL 72  A 72  A ? -0.3 LEU 69  A 69  A ? -0.1 
71  CYS 71  A 71  A ? ARG 91  A 91  A ? -1.9 ILE 73  A 73  A ? -0.0 ARG 91  A 91  A ? -3.2 ILE 73  A 73  A ? -0.4 
72  VAL 72  A 72  A ? SER 70  A 70  A ? -0.3 LEU 90  A 90  A ? -0.2 LEU 90  A 90  A ? -0.2 LEU 69  A 69  A ? -0.0 
73  ILE 73  A 73  A ? LEU 89  A 89  A ? -3.2 CYS 71  A 71  A ? -0.4 LEU 89  A 89  A ? -2.9 HIS 75  A 75  A ? -0.1 
74  PRO 74  A 74  A ? ?   ?   ? ?   ? ? ?    ?   ?   ? ?   ? ? ?    MET 88  A 88  A ? -0.3 ASP 86  A 86  A ? -0.1 
75  HIS 75  A 75  A ? MET 87  A 87  A ? -3.2 HIS 85  A 85  A ? -0.3 TYR 78  A 78  A ? -2.5 MET 87  A 87  A ? -0.1 
76  PRO 76  A 76  A ? ?   ?   ? ?   ? ? ?    ?   ?   ? ?   ? ? ?    HIS 75  A 75  A ? -0.2 HIS 85  A 85  A ? -0.0 
77  GLY 77  A 77  A ? HIS 85  A 85  A ? -0.1 ASP 79  A 79  A ? -0.1 ASP 79  A 79  A ? -0.1 ASP 86  A 86  A ? -0.1 
78  TYR 78  A 78  A ? HIS 75  A 75  A ? -2.5 MET 87  A 87  A ? -0.1 LYS 80  A 80  A ? -0.5 HIS 85  A 85  A ? -0.2 
79  ASP 79  A 79  A ? ARG 84  A 84  A ? -2.3 GLY 77  A 77  A ? -0.1 HIS 83  A 83  A ? -2.9 ARG 84  A 84  A ? -0.5 
80  LYS 80  A 80  A ? TYR 78  A 78  A ? -0.5 GLY 81  A 81  A ? -0.2 ASP 79  A 79  A ? -0.1 TYR 78  A 78  A ? -0.0 
81  GLY 81  A 81  A ? THR 82  A 82  A ? -0.2 ARG 84  A 84  A ? -0.0 LYS 80  A 80  A ? -0.2 ASP 79  A 79  A ? -0.0 
82  THR 82  A 82  A ? ASP 79  A 79  A ? -0.1 ARG 84  A 84  A ? -0.1 LYS 80  A 80  A ? -0.2 GLY 81  A 81  A ? -0.2 
83  HIS 83  A 83  A ? ASP 79  A 79  A ? -2.9 ARG 84  A 84  A ? -0.2 ASP 86  A 86  A ? -1.1 HIS 85  A 85  A ? -0.2 
84  ARG 84  A 84  A ? ASP 79  A 79  A ? -0.5 HIS 85  A 85  A ? -0.2 ASP 79  A 79  A ? -2.3 HIS 83  A 83  A ? -0.2 
85  HIS 85  A 85  A ? TYR 78  A 78  A ? -0.2 ASP 86  A 86  A ? -0.2 MET 87  A 87  A ? -2.9 HIS 75  A 75  A ? -0.3 
86  ASP 86  A 86  A ? HIS 83  A 83  A ? -1.1 TYR 78  A 78  A ? -0.1 MET 88  A 88  A ? -0.3 HIS 85  A 85  A ? -0.2 
87  MET 87  A 87  A ? HIS 85  A 85  A ? -2.9 ALA 40  A 40  A ? -0.2 HIS 75  A 75  A ? -3.2 LEU 89  A 89  A ? -0.3 
88  MET 88  A 88  A ? TRP 39  A 39  A ? -2.7 ASP 86  A 86  A ? -0.3 TRP 39  A 39  A ? -2.9 LEU 90  A 90  A ? -0.5 
89  LEU 89  A 89  A ? ILE 73  A 73  A ? -2.9 MET 87  A 87  A ? -0.3 ILE 73  A 73  A ? -3.2 ARG 91  A 91  A ? -0.5 
90  LEU 90  A 90  A ? VAL 37  A 37  A ? -3.1 MET 88  A 88  A ? -0.5 VAL 37  A 37  A ? -2.8 VAL 72  A 72  A ? -0.2 
91  ARG 91  A 91  A ? CYS 71  A 71  A ? -3.2 LEU 89  A 89  A ? -0.5 SER 70  A 70  A ? -3.4 CYS 71  A 71  A ? -1.9 
92  PRO 92  A 92  A ? ?   ?   ? ?   ? ? ?    ?   ?   ? ?   ? ? ?    LEU 69  A 69  A ? -0.3 TRP 96  A 96  A ? -0.0 
93  ALA 93  A 93  A ? GLU 68  A 68  A ? -3.8 ARG 94  A 94  A ? -0.1 LEU 69  A 69  A ? -0.1 ARG 67  A 67  A ? -0.0 
94  ARG 94  A 94  A ? GLU 68  A 68  A ? -0.4 PRO 34  A 34  A ? -0.0 ALA 93  A 93  A ? -0.1 ASN 97  A 97  A ? -0.1 
95  PRO 95  A 95  A ? ?   ?   ? ?   ? ? ?    ?   ?   ? ?   ? ? ?    ASN 97  A 97  A ? -0.3 HIS 35  A 35  A ? -0.2 
96  TRP 96  A 96  A ? PRO 34  A 34  A ? -2.7 SER 33  A 33  A ? -0.1 SER 98  A 98  A ? -0.3 TRP 36  A 36  A ? -0.1 
97  ASN 97  A 97  A ? PRO 95  A 95  A ? -0.3 ARG 94  A 94  A ? -0.1 TRP 96  A 96  A ? -0.1 ?   ?   ? ?   ? ? ?    
98  SER 98  A 98  A ? TRP 96  A 96  A ? -0.3 CYS 102 A 102 A ? -0.2 CYS 102 A 102 A ? -2.0 ARG 101 A 101 A ? -0.3 
99  PRO 99  A 99  A ? ?   ?   ? ?   ? ? ?    ?   ?   ? ?   ? ? ?    SER 98  A 98  A ? -0.1 TRP 96  A 96  A ? -0.0 
100 ARG 100 A 100 A ? ARG 101 A 101 A ? -0.1 THR 103 A 103 A ? -0.0 THR 103 A 103 A ? -0.1 SER 98  A 98  A ? -0.1 
101 ARG 101 A 101 A ? SER 98  A 98  A ? -0.3 CYS 102 A 102 A ? -0.2 THR 103 A 103 A ? -0.6 ARG 100 A 100 A ? -0.1 
102 CYS 102 A 102 A ? SER 98  A 98  A ? -2.0 TRP 15  A 15  A ? -0.1 ALA 104 A 104 A ? -0.6 SER 98  A 98  A ? -0.2 
103 THR 103 A 103 A ? ARG 101 A 101 A ? -0.6 ARG 100 A 100 A ? -0.1 LEU 31  A 31  A ? -0.2 SER 33  A 33  A ? -0.1 
104 ALA 104 A 104 A ? CYS 102 A 102 A ? -0.6 ILE 32  A 32  A ? -0.1 CYS 106 A 106 A ? -0.4 ILE 32  A 32  A ? -0.3 
105 LEU 105 A 105 A ? LEU 31  A 31  A ? -1.7 TRP 15  A 15  A ? -0.1 CYS 107 A 107 A ? -0.4 ALA 104 A 104 A ? -0.1 
106 CYS 106 A 106 A ? ALA 104 A 104 A ? -0.4 PHE 187 A 187 A ? -0.0 PHE 187 A 187 A ? -0.2 ALA 186 A 186 A ? -0.1 
107 CYS 107 A 107 A ? LEU 105 A 105 A ? -0.4 ALA 186 A 186 A ? -0.2 ALA 186 A 186 A ? -0.1 GLY 109 A 109 A ? -0.1 
108 PRO 108 A 108 A ? ?   ?   ? ?   ? ? ?    ?   ?   ? ?   ? ? ?    LYS 210 A 210 A ? -0.1 ?   ?   ? ?   ? ? ?    
109 GLY 109 A 109 A ? PRO 209 A 209 A ? -0.1 CYS 107 A 107 A ? -0.1 SER 111 A 111 A ? -0.3 LYS 210 A 210 A ? -0.1 
110 HIS 110 A 110 A ? ALA 186 A 186 A ? -0.1 PRO 209 A 209 A ? -0.0 GLU 113 A 113 A ? -0.1 ?   ?   ? ?   ? ? ?    
111 SER 111 A 111 A ? GLY 109 A 109 A ? -0.3 PRO 112 A 112 A ? -0.1 PHE 187 A 187 A ? -0.1 GLY 109 A 109 A ? -0.1 
112 PRO 112 A 112 A ? ?   ?   ? ?   ? ? ?    ?   ?   ? ?   ? ? ?    ALA 116 A 116 A ? -0.1 SER 111 A 111 A ? -0.1 
113 GLU 113 A 113 A ? PRO 115 A 115 A ? -0.1 HIS 110 A 110 A ? -0.1 SER 111 A 111 A ? -0.0 ALA 116 A 116 A ? -0.0 
114 ARG 114 A 114 A ? PRO 115 A 115 A ? -0.0 ?   ?   ? ?   ? ? ?    ILE 143 A 143 A ? -0.2 GLU 113 A 113 A ? -0.0 
115 PRO 115 A 115 A ? ?   ?   ? ?   ? ? ?    ?   ?   ? ?   ? ? ?    TRP 117 A 117 A ? -0.6 GLU 113 A 113 A ? -0.1 
116 ALA 116 A 116 A ? PRO 112 A 112 A ? -0.1 ILE 143 A 143 A ? -0.1 ILE 143 A 143 A ? -1.1 CYS 118 A 118 A ? -0.4 
117 TRP 117 A 117 A ? PRO 115 A 115 A ? -0.6 SER 142 A 142 A ? -0.2 ARG 119 A 119 A ? -0.4 SER 142 A 142 A ? -0.2 
118 CYS 118 A 118 A ? ILE 141 A 141 A ? -4.0 ALA 116 A 116 A ? -0.4 ILE 141 A 141 A ? -3.8 ALA 120 A 120 A ? -0.6 
119 ARG 119 A 119 A ? SER 183 A 183 A ? -4.7 TRP 117 A 117 A ? -0.4 SER 183 A 183 A ? -5.7 GLY 121 A 121 A ? -0.4 
120 ALA 120 A 120 A ? ALA 139 A 139 A ? -3.3 CYS 118 A 118 A ? -0.6 ALA 139 A 139 A ? -2.4 ALA 122 A 122 A ? -0.4 
121 GLY 121 A 121 A ? PRO 181 A 181 A ? -1.5 ARG 119 A 119 A ? -0.4 TRP 123 A 123 A ? -0.3 CYS 138 A 138 A ? -0.2 
122 ALA 122 A 122 A ? HIS 137 A 137 A ? -2.3 ALA 120 A 120 A ? -0.4 HIS 137 A 137 A ? -1.9 CYS 124 A 124 A ? -0.8 
123 TRP 123 A 123 A ? GLY 176 A 176 A ? -0.3 GLY 121 A 121 A ? -0.3 LEU 136 A 136 A ? -0.1 GLY 121 A 121 A ? -0.0 
124 CYS 124 A 124 A ? ALA 122 A 122 A ? -0.8 LEU 132 A 132 A ? -0.1 GLY 176 A 176 A ? -0.1 VAL 2   A 2   A ? -0.1 
125 PRO 125 A 125 A ? ?   ?   ? ?   ? ? ?    ?   ?   ? ?   ? ? ?    LEU 132 A 132 A ? -0.1 ALA 175 A 175 A ? -0.1 
126 ALA 126 A 126 A ? SER 131 A 131 A ? -0.3 LEU 129 A 129 A ? -0.1 ALA 128 A 128 A ? -0.3 LEU 132 A 132 A ? -0.1 
127 THR 127 A 127 A ? LEU 129 A 129 A ? -0.3 SER 131 A 131 A ? -0.2 SER 131 A 131 A ? -0.2 ALA 126 A 126 A ? -0.1 
128 ALA 128 A 128 A ? ALA 126 A 126 A ? -0.3 LEU 130 A 130 A ? -0.1 LEU 130 A 130 A ? -1.1 ALA 126 A 126 A ? -0.0 
129 LEU 129 A 129 A ? LEU 130 A 130 A ? -0.2 SER 131 A 131 A ? -0.1 SER 131 A 131 A ? -2.9 THR 127 A 127 A ? -0.3 
130 LEU 130 A 130 A ? ALA 128 A 128 A ? -1.1 PRO 125 A 125 A ? -0.1 LEU 132 A 132 A ? -0.5 LEU 129 A 129 A ? -0.2 
131 SER 131 A 131 A ? LEU 129 A 129 A ? -2.9 THR 127 A 127 A ? -0.2 ALA 126 A 126 A ? -0.3 THR 127 A 127 A ? -0.2 
132 LEU 132 A 132 A ? LEU 130 A 130 A ? -0.5 PRO 125 A 125 A ? -0.1 CYS 124 A 124 A ? -0.1 ASP 134 A 134 A ? -0.1 
133 PRO 133 A 133 A ? ?   ?   ? ?   ? ? ?    ?   ?   ? ?   ? ? ?    LEU 57  A 57  A ? -0.1 LEU 132 A 132 A ? -0.1 
134 ASP 134 A 134 A ? SER 56  A 56  A ? -0.1 LEU 132 A 132 A ? -0.1 LEU 57  A 57  A ? -2.7 ARG 58  A 58  A ? -0.3 
135 ALA 135 A 135 A ? SER 56  A 56  A ? -0.2 LEU 57  A 57  A ? -0.1 HIS 137 A 137 A ? -0.3 SER 56  A 56  A ? -0.2 
136 LEU 136 A 136 A ? HIS 55  A 55  A ? -1.9 ASP 134 A 134 A ? -0.2 CYS 8   A 8   A ? -2.7 CYS 138 A 138 A ? -0.4 
137 HIS 137 A 137 A ? ALA 122 A 122 A ? -1.9 GLU 7   A 7   A ? -0.3 ALA 122 A 122 A ? -2.3 ALA 139 A 139 A ? -0.4 
138 CYS 138 A 138 A ? GLU 6   A 6   A ? -3.7 LEU 136 A 136 A ? -0.4 GLU 6   A 6   A ? -2.6 SER 140 A 140 A ? -0.3 
139 ALA 139 A 139 A ? ALA 120 A 120 A ? -2.4 HIS 137 A 137 A ? -0.4 ALA 120 A 120 A ? -3.3 ILE 141 A 141 A ? -0.6 
140 SER 140 A 140 A ? CYS 138 A 138 A ? -0.3 GLY 4   A 4   A ? -0.2 SER 142 A 142 A ? -0.3 ARG 119 A 119 A ? -0.2 
141 ILE 141 A 141 A ? CYS 118 A 118 A ? -3.8 ALA 139 A 139 A ? -0.6 CYS 118 A 118 A ? -4.0 ILE 143 A 143 A ? -0.4 
142 SER 142 A 142 A ? GLY 165 A 165 A ? -3.2 SER 140 A 140 A ? -0.3 GLY 165 A 165 A ? -3.0 ILE 144 A 144 A ? -0.3 
143 ILE 143 A 143 A ? ALA 116 A 116 A ? -1.1 ILE 141 A 141 A ? -0.4 SER 145 A 145 A ? -0.4 ALA 164 A 164 A ? -0.3 
144 ILE 144 A 144 A ? CYS 163 A 163 A ? -3.4 SER 142 A 142 A ? -0.3 CYS 163 A 163 A ? -0.8 ILE 143 A 143 A ? -0.0 
145 SER 145 A 145 A ? ILE 143 A 143 A ? -0.4 ASN 146 A 146 A ? -0.1 CYS 149 A 149 A ? -2.6 ASP 150 A 150 A ? -0.2 
146 ASN 146 A 146 A ? GLN 147 A 147 A ? -0.2 SER 148 A 148 A ? -0.2 ASP 150 A 150 A ? -2.7 ASP 151 A 151 A ? -0.1 
147 GLN 147 A 147 A ? CYS 149 A 149 A ? -0.2 SER 148 A 148 A ? -0.2 ASP 151 A 151 A ? -1.1 ASN 146 A 146 A ? -0.2 
148 SER 148 A 148 A ? CYS 149 A 149 A ? -0.2 ASP 150 A 150 A ? -0.2 ASP 152 A 152 A ? -0.9 ASP 151 A 151 A ? -0.4 
149 CYS 149 A 149 A ? SER 145 A 145 A ? -2.6 ASP 150 A 150 A ? -0.2 TYR 153 A 153 A ? -1.7 ASP 152 A 152 A ? -0.9 
150 ASP 150 A 150 A ? ASN 146 A 146 A ? -2.7 ASP 151 A 151 A ? -0.3 CYS 149 A 149 A ? -0.2 SER 148 A 148 A ? -0.2 
151 ASP 151 A 151 A ? GLN 147 A 147 A ? -1.1 SER 148 A 148 A ? -0.4 ASP 150 A 150 A ? -0.3 CYS 149 A 149 A ? -0.2 
152 ASP 152 A 152 A ? SER 148 A 148 A ? -0.9 CYS 149 A 149 A ? -0.9 ASP 150 A 150 A ? -0.2 ASP 151 A 151 A ? -0.2 
153 TYR 153 A 153 A ? CYS 149 A 149 A ? -1.7 SER 148 A 148 A ? -0.1 ARG 156 A 156 A ? -2.0 LEU 157 A 157 A ? -0.7 
154 PRO 154 A 154 A ? ?   ?   ? ?   ? ? ?    ?   ?   ? ?   ? ? ?    ASP 151 A 151 A ? -0.1 ASP 150 A 150 A ? -0.1 
155 GLY 155 A 155 A ? TYR 153 A 153 A ? -0.1 LEU 157 A 157 A ? -0.1 ASP 150 A 150 A ? -0.1 ?   ?   ? ?   ? ? ?    
156 ARG 156 A 156 A ? TYR 153 A 153 A ? -2.0 ASP 150 A 150 A ? -0.2 ASN 158 A 158 A ? -0.4 GLY 155 A 155 A ? -0.1 
157 LEU 157 A 157 A ? TYR 153 A 153 A ? -0.7 ASP 150 A 150 A ? -0.1 ASP 159 A 159 A ? -0.2 GLY 155 A 155 A ? -0.1 
158 ASN 158 A 158 A ? ARG 156 A 156 A ? -0.4 THR 82  A 82  A ? -0.1 MET 161 A 161 A ? -1.8 ARG 156 A 156 A ? -0.1 
159 ASP 159 A 159 A ? THR 160 A 160 A ? -0.3 LEU 157 A 157 A ? -0.2 LEU 157 A 157 A ? -0.0 ILE 208 A 208 A ? -0.0 
160 THR 160 A 160 A ? SER 207 A 207 A ? -0.1 LYS 210 A 210 A ? -0.0 ILE 208 A 208 A ? -1.4 VAL 162 A 162 A ? -0.3 
161 MET 161 A 161 A ? ASN 158 A 158 A ? -1.8 SER 207 A 207 A ? -0.3 CYS 163 A 163 A ? -0.3 SER 207 A 207 A ? -0.3 
162 VAL 162 A 162 A ? ALA 206 A 206 A ? -4.1 THR 160 A 160 A ? -0.3 ALA 206 A 206 A ? -3.0 ALA 164 A 164 A ? -0.4 
163 CYS 163 A 163 A ? ILE 144 A 144 A ? -0.8 MET 161 A 161 A ? -0.3 ILE 144 A 144 A ? -3.4 GLY 165 A 165 A ? -0.4 
164 ALA 164 A 164 A ? GLY 204 A 204 A ? -1.8 VAL 162 A 162 A ? -0.4 GLY 204 A 204 A ? -2.1 VAL 166 A 166 A ? -0.3 
165 GLY 165 A 165 A ? SER 142 A 142 A ? -3.0 CYS 163 A 163 A ? -0.4 SER 142 A 142 A ? -3.2 GLU 167 A 167 A ? -0.5 
166 VAL 166 A 166 A ? THR 171 A 171 A ? -0.5 ALA 164 A 164 A ? -0.3 GLY 169 A 169 A ? -1.9 GLY 168 A 168 A ? -0.3 
167 GLU 167 A 167 A ? GLY 165 A 165 A ? -0.5 GLY 168 A 168 A ? -0.2 ILE 143 A 143 A ? -0.0 ILE 144 A 144 A ? -0.0 
168 GLY 168 A 168 A ? VAL 166 A 166 A ? -0.3 GLY 170 A 170 A ? -0.0 GLU 167 A 167 A ? -0.2 GLY 170 A 170 A ? -0.1 
169 GLY 169 A 169 A ? VAL 166 A 166 A ? -1.9 THR 171 A 171 A ? -0.1 THR 200 A 200 A ? -0.1 ASP 172 A 172 A ? -0.0 
170 GLY 170 A 170 A ? PRO 201 A 201 A ? -0.1 GLY 168 A 168 A ? -0.1 ASP 172 A 172 A ? -0.4 GLU 167 A 167 A ? -0.1 
171 THR 171 A 171 A ? VAL 166 A 166 A ? -0.2 PRO 201 A 201 A ? -0.2 VAL 166 A 166 A ? -0.5 SER 173 A 173 A ? -0.3 
172 ASP 172 A 172 A ? GLY 170 A 170 A ? -0.4 LYS 1   A 1   A ? -0.2 LEU 3   A 3   A ? -1.2 CYS 174 A 174 A ? -0.4 
173 SER 173 A 173 A ? THR 171 A 171 A ? -0.3 VAL 2   A 2   A ? -0.2 ALA 175 A 175 A ? -0.2 VAL 2   A 2   A ? -0.1 
174 CYS 174 A 174 A ? ASP 172 A 172 A ? -0.4 ALA 175 A 175 A ? -0.1 ASP 177 A 177 A ? -1.4 SER 178 A 178 A ? -0.1 
175 ALA 175 A 175 A ? GLY 176 A 176 A ? -0.2 SER 173 A 173 A ? -0.2 CYS 174 A 174 A ? -0.1 GLY 27  A 27  A ? -0.0 
176 GLY 176 A 176 A ? CYS 124 A 124 A ? -0.1 ASN 26  A 26  A ? -0.1 GLY 28  A 28  A ? -0.6 TRP 123 A 123 A ? -0.3 
177 ASP 177 A 177 A ? CYS 174 A 174 A ? -1.4 GLY 27  A 27  A ? -0.2 ASP 180 A 180 A ? -2.2 ALA 190 A 190 A ? -0.3 
178 SER 178 A 178 A ? GLY 179 A 179 A ? -0.2 CYS 174 A 174 A ? -0.1 GLY 28  A 28  A ? -1.0 ALA 40  A 40  A ? -0.2 
179 GLY 179 A 179 A ? ALA 190 A 190 A ? -1.6 ASP 180 A 180 A ? -0.3 SER 178 A 178 A ? -0.2 VAL 17  A 17  A ? -0.2 
180 ASP 180 A 180 A ? ASP 177 A 177 A ? -2.2 ALA 190 A 190 A ? -0.2 ARG 189 A 189 A ? -0.5 GLY 179 A 179 A ? -0.3 
181 PRO 181 A 181 A ? ?   ?   ? ?   ? ? ?    ?   ?   ? ?   ? ? ?    GLY 121 A 121 A ? -1.5 SER 183 A 183 A ? -0.4 
182 TRP 182 A 182 A ? PHE 187 A 187 A ? -1.8 ALA 120 A 120 A ? -0.2 PHE 187 A 187 A ? -0.8 VAL 184 A 184 A ? -0.7 
183 SER 183 A 183 A ? ARG 119 A 119 A ? -5.7 PRO 181 A 181 A ? -0.4 ARG 119 A 119 A ? -4.7 GLY 185 A 185 A ? -0.1 
184 VAL 184 A 184 A ? TRP 182 A 182 A ? -0.7 CYS 118 A 118 A ? -0.4 TRP 182 A 182 A ? -0.1 ALA 116 A 116 A ? -0.1 
185 GLY 185 A 185 A ? ALA 186 A 186 A ? -0.1 SER 183 A 183 A ? -0.1 SER 183 A 183 A ? -0.1 CYS 118 A 118 A ? -0.1 
186 ALA 186 A 186 A ? TRP 182 A 182 A ? -0.2 PHE 187 A 187 A ? -0.2 CYS 188 A 188 A ? -0.3 CYS 107 A 107 A ? -0.2 
187 PHE 187 A 187 A ? TRP 182 A 182 A ? -0.8 CYS 106 A 106 A ? -0.2 TRP 182 A 182 A ? -1.8 ARG 189 A 189 A ? -0.7 
188 CYS 188 A 188 A ? ALA 186 A 186 A ? -0.3 PRO 181 A 181 A ? -0.2 SER 207 A 207 A ? -0.2 ASP 180 A 180 A ? -0.1 
189 ARG 189 A 189 A ? PHE 187 A 187 A ? -0.7 ASP 180 A 180 A ? -0.5 LEU 191 A 191 A ? -0.5 SER 178 A 178 A ? -0.1 
190 ALA 190 A 190 A ? ASP 177 A 177 A ? -0.3 GLY 28  A 28  A ? -0.2 GLY 179 A 179 A ? -1.6 CYS 192 A 192 A ? -0.4 
191 LEU 191 A 191 A ? LEU 205 A 205 A ? -1.1 ARG 189 A 189 A ? -0.5 LEU 205 A 205 A ? -0.9 SER 173 A 173 A ? -0.1 
192 CYS 192 A 192 A ? ALA 190 A 190 A ? -0.4 GLY 204 A 204 A ? -0.2 GLY 194 A 194 A ? -0.5 CYS 174 A 174 A ? -0.1 
193 PRO 193 A 193 A ? ?   ?   ? ?   ? ? ?    ?   ?   ? ?   ? ? ?    MET 196 A 196 A ? -0.2 SER 173 A 173 A ? -0.1 
194 GLY 194 A 194 A ? CYS 192 A 192 A ? -0.5 ALA 195 A 195 A ? -0.2 ?   ?   ? ?   ? ? ?    ?   ?   ? ?   ? ? ?    
195 ALA 195 A 195 A ? PRO 201 A 201 A ? -0.1 CYS 192 A 192 A ? -0.1 GLY 194 A 194 A ? -0.2 CYS 174 A 174 A ? -0.0 
196 MET 196 A 196 A ? PRO 193 A 193 A ? -0.2 SER 197 A 197 A ? -0.1 GLY 194 A 194 A ? -0.0 ?   ?   ? ?   ? ? ?    
197 SER 197 A 197 A ? PRO 201 A 201 A ? -0.1 VAL 199 A 199 A ? -0.0 THR 200 A 200 A ? -0.4 MET 196 A 196 A ? -0.1 
198 PRO 198 A 198 A ? ?   ?   ? ?   ? ? ?    ?   ?   ? ?   ? ? ?    ?   ?   ? ?   ? ? ?    ?   ?   ? ?   ? ? ?    
199 VAL 199 A 199 A ? THR 200 A 200 A ? -0.2 ?   ?   ? ?   ? ? ?    SER 197 A 197 A ? -0.0 ?   ?   ? ?   ? ? ?    
200 THR 200 A 200 A ? SER 197 A 197 A ? -0.4 GLY 169 A 169 A ? -0.1 VAL 199 A 199 A ? -0.2 GLY 169 A 169 A ? -0.1 
201 PRO 201 A 201 A ? ?   ?   ? ?   ? ? ?    ?   ?   ? ?   ? ? ?    THR 171 A 171 A ? -0.2 GLY 170 A 170 A ? -0.1 
202 PRO 202 A 202 A ? ?   ?   ? ?   ? ? ?    ?   ?   ? ?   ? ? ?    CYS 149 A 149 A ? -0.1 TYR 153 A 153 A ? -0.0 
203 PRO 203 A 203 A ? ?   ?   ? ?   ? ? ?    ?   ?   ? ?   ? ? ?    GLY 165 A 165 A ? -0.2 LEU 205 A 205 A ? -0.1 
204 GLY 204 A 204 A ? ALA 164 A 164 A ? -2.1 PRO 193 A 193 A ? -0.0 ALA 164 A 164 A ? -1.8 ALA 206 A 206 A ? -0.4 
205 LEU 205 A 205 A ? LEU 191 A 191 A ? -0.9 CYS 163 A 163 A ? -0.2 LEU 191 A 191 A ? -1.1 SER 207 A 207 A ? -0.3 
206 ALA 206 A 206 A ? VAL 162 A 162 A ? -3.0 GLY 204 A 204 A ? -0.4 VAL 162 A 162 A ? -4.1 ILE 208 A 208 A ? -0.2 
207 SER 207 A 207 A ? LEU 205 A 205 A ? -0.3 MET 161 A 161 A ? -0.3 MET 161 A 161 A ? -0.3 CYS 188 A 188 A ? -0.2 
208 ILE 208 A 208 A ? THR 160 A 160 A ? -1.4 ALA 206 A 206 A ? -0.2 SER 211 A 211 A ? -1.0 VAL 212 A 212 A ? -0.5 
209 PRO 209 A 209 A ? ?   ?   ? ?   ? ? ?    ?   ?   ? ?   ? ? ?    THR 213 A 213 A ? -2.4 VAL 212 A 212 A ? -1.0 
210 LYS 210 A 210 A ? SER 211 A 211 A ? -0.3 VAL 212 A 212 A ? -0.2 THR 214 A 214 A ? -1.7 TRP 215 A 215 A ? -0.2 
211 SER 211 A 211 A ? ILE 208 A 208 A ? -1.0 VAL 212 A 212 A ? -0.2 TRP 215 A 215 A ? -1.3 LYS 210 A 210 A ? -0.3 
212 VAL 212 A 212 A ? PRO 209 A 209 A ? -1.0 ILE 208 A 208 A ? -0.5 ARG 216 A 216 A ? -2.8 LYS 210 A 210 A ? -0.2 
213 THR 213 A 213 A ? PRO 209 A 209 A ? -2.4 TRP 215 A 215 A ? -0.2 GLY 217 A 217 A ? -1.6 SER 211 A 211 A ? -0.2 
214 THR 214 A 214 A ? LYS 210 A 210 A ? -1.7 PRO 209 A 209 A ? -0.3 SER 218 A 218 A ? -0.6 THR 213 A 213 A ? -0.2 
215 TRP 215 A 215 A ? SER 211 A 211 A ? -1.3 LYS 210 A 210 A ? -0.2 SER 218 A 218 A ? -1.1 GLU 219 A 219 A ? -0.9 
216 ARG 216 A 216 A ? VAL 212 A 212 A ? -2.8 GLY 217 A 217 A ? -0.3 GLU 219 A 219 A ? -0.9 TRP 215 A 215 A ? -0.2 
217 GLY 217 A 217 A ? THR 213 A 213 A ? -1.6 SER 218 A 218 A ? -0.2 ARG 216 A 216 A ? -0.3 TRP 215 A 215 A ? -0.2 
218 SER 218 A 218 A ? TRP 215 A 215 A ? -1.1 THR 214 A 214 A ? -0.6 LYS 220 A 220 A ? -0.8 GLY 217 A 217 A ? -0.2 
219 GLU 219 A 219 A ? ARG 216 A 216 A ? -0.9 TRP 215 A 215 A ? -0.9 SER 218 A 218 A ? -0.0 ?   ?   ? ?   ? ? ?    
220 LYS 220 A 220 A ? SER 218 A 218 A ? -0.8 PRO 221 A 221 A ? -0.0 GLY 217 A 217 A ? -0.1 SER 218 A 218 A ? -0.0 
221 PRO 221 A 221 A ? ?   ?   ? ?   ? ? ?    ?   ?   ? ?   ? ? ?    LYS 220 A 220 A ? -0.0 ARG 91  A 91  A ? -0.0 
# 
loop_
_dssp_statistics_histogram.entry_id 
_dssp_statistics_histogram.type 
_dssp_statistics_histogram.1 
_dssp_statistics_histogram.2 
_dssp_statistics_histogram.3 
_dssp_statistics_histogram.4 
_dssp_statistics_histogram.5 
_dssp_statistics_histogram.6 
_dssp_statistics_histogram.7 
_dssp_statistics_histogram.8 
_dssp_statistics_histogram.9 
_dssp_statistics_histogram.10 
_dssp_statistics_histogram.11 
_dssp_statistics_histogram.12 
_dssp_statistics_histogram.13 
_dssp_statistics_histogram.14 
_dssp_statistics_histogram.15 
_dssp_statistics_histogram.16 
_dssp_statistics_histogram.17 
_dssp_statistics_histogram.18 
_dssp_statistics_histogram.19 
_dssp_statistics_histogram.20 
_dssp_statistics_histogram.21 
_dssp_statistics_histogram.22 
_dssp_statistics_histogram.23 
_dssp_statistics_histogram.24 
_dssp_statistics_histogram.25 
_dssp_statistics_histogram.26 
_dssp_statistics_histogram.27 
_dssp_statistics_histogram.28 
_dssp_statistics_histogram.29 
_dssp_statistics_histogram.30 
SopaB1 residues_per_alpha_helix        0 0 0 0 0 0 1 0 0 1 0 0 0 0 0 0 0 0 0 0 0 0 0 0 0 0 0 0 0 0 
SopaB1 parallel_bridges_per_ladder     0 0 0 0 0 0 0 0 0 0 0 0 0 0 0 0 0 0 0 0 0 0 0 0 0 0 0 0 0 0 
SopaB1 antiparallel_bridges_per_ladder 5 3 3 2 1 2 0 0 0 0 0 0 0 0 0 0 0 0 0 0 0 0 0 0 0 0 0 0 0 0 
SopaB1 ladders_per_sheet               0 0 0 0 0 0 2 0 0 0 0 0 0 0 0 0 0 0 0 0 0 0 0 0 0 0 0 0 0 0 
# 
loop_
_dssp_statistics_hbond.entry_id 
_dssp_statistics_hbond.type 
_dssp_statistics_hbond.count 
_dssp_statistics_hbond.count_per_100 
SopaB1 O(I)-->H-N(J)          127 57.5 
SopaB1 'PARALLEL BRIDGES'     0   0.0  
SopaB1 'ANTIPARALLEL BRIDGES' 63  28.5 
SopaB1 O(I)-->H-N(I-5)        3   1.4  
SopaB1 O(I)-->H-N(I-4)        1   0.5  
SopaB1 O(I)-->H-N(I-3)        2   0.9  
SopaB1 O(I)-->H-N(I-2)        0   0.0  
SopaB1 O(I)-->H-N(I-1)        0   0.0  
SopaB1 O(I)-->H-N(I+0)        0   0.0  
SopaB1 O(I)-->H-N(I+1)        0   0.0  
SopaB1 O(I)-->H-N(I+2)        22  10.0 
SopaB1 O(I)-->H-N(I+3)        20  9.0  
SopaB1 O(I)-->H-N(I+4)        16  7.2  
SopaB1 O(I)-->H-N(I+5)        2   0.9  
# 
_dssp_statistics.entry_id                       SopaB1 
_dssp_statistics.nr_of_residues                 221 
_dssp_statistics.nr_of_chains                   1 
_dssp_statistics.nr_of_ss_bridges_total         0 
_dssp_statistics.nr_of_ss_bridges_intra_chain   0 
_dssp_statistics.nr_of_ss_bridges_inter_chain   0 
# 
loop_
_chem_comp.id 
_chem_comp.type 
_chem_comp.mon_nstd_flag 
_chem_comp.name 
_chem_comp.formula 
_chem_comp.formula_weight 
ALA 'L-PEPTIDE LINKING' y ALANINE         'C3 H7 N O2'     89.093 
ARG 'L-PEPTIDE LINKING' y ARGININE        'C6 H15 N4 O2'  175.209 
ASN 'L-PEPTIDE LINKING' y ASPARAGINE      'C4 H8 N2 O3'   132.118 
ASP 'L-PEPTIDE LINKING' y 'ASPARTIC ACID' 'C4 H7 N O4'    133.103 
CYS 'L-PEPTIDE LINKING' y CYSTEINE        'C3 H7 N O2 S'  121.158 
GLN 'L-PEPTIDE LINKING' y GLUTAMINE       'C5 H10 N2 O3'  146.144 
GLU 'L-PEPTIDE LINKING' y 'GLUTAMIC ACID' 'C5 H9 N O4'    147.129 
GLY 'PEPTIDE LINKING'   y GLYCINE         'C2 H5 N O2'     75.067 
HIS 'L-PEPTIDE LINKING' y HISTIDINE       'C6 H10 N3 O2'  156.162 
ILE 'L-PEPTIDE LINKING' y ISOLEUCINE      'C6 H13 N O2'   131.173 
LEU 'L-PEPTIDE LINKING' y LEUCINE         'C6 H13 N O2'   131.173 
LYS 'L-PEPTIDE LINKING' y LYSINE          'C6 H15 N2 O2'  147.195 
MET 'L-PEPTIDE LINKING' y METHIONINE      'C5 H11 N O2 S' 149.211 
PHE 'L-PEPTIDE LINKING' y PHENYLALANINE   'C9 H11 N O2'   165.189 
PRO 'L-PEPTIDE LINKING' y PROLINE         'C5 H9 N O2'     115.13 
SER 'L-PEPTIDE LINKING' y SERINE          'C3 H7 N O3'    105.093 
THR 'L-PEPTIDE LINKING' y THREONINE       'C4 H9 N O3'    119.119 
TRP 'L-PEPTIDE LINKING' y TRYPTOPHAN      'C11 H12 N2 O2' 204.225 
TYR 'L-PEPTIDE LINKING' y TYROSINE        'C9 H11 N O3'   181.189 
VAL 'L-PEPTIDE LINKING' y VALINE          'C5 H11 N O2'   117.146 
# 
loop_
_atom_type.symbol 
N 
C 
O 
S 
# 
loop_
_entity_poly_seq.entity_id 
_entity_poly_seq.num 
_entity_poly_seq.mon_id 
_entity_poly_seq.hetero 
1   1 LYS n 
1   2 VAL n 
1   3 LEU n 
1   4 GLY n 
1   5 GLY n 
1   6 GLU n 
1   7 GLU n 
1   8 CYS n 
1   9 LYS n 
1  10 PRO n 
1  11 HIS n 
1  12 SER n 
1  13 GLN n 
1  14 PRO n 
1  15 TRP n 
1  16 GLN n 
1  17 VAL n 
1  18 ALA n 
1  19 LEU n 
1  20 PHE n 
1  21 GLU n 
1  22 HIS n 
1  23 GLY n 
1  24 ARG n 
1  25 PHE n 
1  26 ASN n 
1  27 GLY n 
1  28 GLY n 
1  29 GLY n 
1  30 CYS n 
1  31 LEU n 
1  32 ILE n 
1  33 SER n 
1  34 PRO n 
1  35 HIS n 
1  36 TRP n 
1  37 VAL n 
1  38 LEU n 
1  39 TRP n 
1  40 ALA n 
1  41 ALA n 
1  42 HIS n 
1  43 CYS n 
1  44 GLN n 
1  45 THR n 
1  46 ARG n 
1  47 SER n 
1  48 ALA n 
1  49 ARG n 
1  50 THR n 
1  51 PRO n 
1  52 VAL n 
1  53 GLY n 
1  54 GLU n 
1  55 HIS n 
1  56 SER n 
1  57 LEU n 
1  58 ARG n 
1  59 LYS n 
1  60 ARG n 
1  61 ASP n 
1  62 VAL n 
1  63 HIS n 
1  64 GLN n 
1  65 GLN n 
1  66 LEU n 
1  67 ARG n 
1  68 GLU n 
1  69 LEU n 
1  70 SER n 
1  71 CYS n 
1  72 VAL n 
1  73 ILE n 
1  74 PRO n 
1  75 HIS n 
1  76 PRO n 
1  77 GLY n 
1  78 TYR n 
1  79 ASP n 
1  80 LYS n 
1  81 GLY n 
1  82 THR n 
1  83 HIS n 
1  84 ARG n 
1  85 HIS n 
1  86 ASP n 
1  87 MET n 
1  88 MET n 
1  89 LEU n 
1  90 LEU n 
1  91 ARG n 
1  92 PRO n 
1  93 ALA n 
1  94 ARG n 
1  95 PRO n 
1  96 TRP n 
1  97 ASN n 
1  98 SER n 
1  99 PRO n 
1 100 ARG n 
1 101 ARG n 
1 102 CYS n 
1 103 THR n 
1 104 ALA n 
1 105 LEU n 
1 106 CYS n 
1 107 CYS n 
1 108 PRO n 
1 109 GLY n 
1 110 HIS n 
1 111 SER n 
1 112 PRO n 
1 113 GLU n 
1 114 ARG n 
1 115 PRO n 
1 116 ALA n 
1 117 TRP n 
1 118 CYS n 
1 119 ARG n 
1 120 ALA n 
1 121 GLY n 
1 122 ALA n 
1 123 TRP n 
1 124 CYS n 
1 125 PRO n 
1 126 ALA n 
1 127 THR n 
1 128 ALA n 
1 129 LEU n 
1 130 LEU n 
1 131 SER n 
1 132 LEU n 
1 133 PRO n 
1 134 ASP n 
1 135 ALA n 
1 136 LEU n 
1 137 HIS n 
1 138 CYS n 
1 139 ALA n 
1 140 SER n 
1 141 ILE n 
1 142 SER n 
1 143 ILE n 
1 144 ILE n 
1 145 SER n 
1 146 ASN n 
1 147 GLN n 
1 148 SER n 
1 149 CYS n 
1 150 ASP n 
1 151 ASP n 
1 152 ASP n 
1 153 TYR n 
1 154 PRO n 
1 155 GLY n 
1 156 ARG n 
1 157 LEU n 
1 158 ASN n 
1 159 ASP n 
1 160 THR n 
1 161 MET n 
1 162 VAL n 
1 163 CYS n 
1 164 ALA n 
1 165 GLY n 
1 166 VAL n 
1 167 GLU n 
1 168 GLY n 
1 169 GLY n 
1 170 GLY n 
1 171 THR n 
1 172 ASP n 
1 173 SER n 
1 174 CYS n 
1 175 ALA n 
1 176 GLY n 
1 177 ASP n 
1 178 SER n 
1 179 GLY n 
1 180 ASP n 
1 181 PRO n 
1 182 TRP n 
1 183 SER n 
1 184 VAL n 
1 185 GLY n 
1 186 ALA n 
1 187 PHE n 
1 188 CYS n 
1 189 ARG n 
1 190 ALA n 
1 191 LEU n 
1 192 CYS n 
1 193 PRO n 
1 194 GLY n 
1 195 ALA n 
1 196 MET n 
1 197 SER n 
1 198 PRO n 
1 199 VAL n 
1 200 THR n 
1 201 PRO n 
1 202 PRO n 
1 203 PRO n 
1 204 GLY n 
1 205 LEU n 
1 206 ALA n 
1 207 SER n 
1 208 ILE n 
1 209 PRO n 
1 210 LYS n 
1 211 SER n 
1 212 VAL n 
1 213 THR n 
1 214 THR n 
1 215 TRP n 
1 216 ARG n 
1 217 GLY n 
1 218 SER n 
1 219 GLU n 
1 220 LYS n 
1 221 PRO n 
# 
loop_
_pdbx_poly_seq_scheme.asym_id 
_pdbx_poly_seq_scheme.entity_id 
_pdbx_poly_seq_scheme.seq_id 
_pdbx_poly_seq_scheme.mon_id 
_pdbx_poly_seq_scheme.ndb_seq_num 
_pdbx_poly_seq_scheme.pdb_seq_num 
_pdbx_poly_seq_scheme.auth_seq_num 
_pdbx_poly_seq_scheme.pdb_mon_id 
_pdbx_poly_seq_scheme.auth_mon_id 
_pdbx_poly_seq_scheme.pdb_strand_id 
_pdbx_poly_seq_scheme.pdb_ins_code 
_pdbx_poly_seq_scheme.hetero 
A 1   1 LYS   1 1   1   LYS LYS A ? n 
A 1   2 VAL   2 2   2   VAL VAL A ? n 
A 1   3 LEU   3 3   3   LEU LEU A ? n 
A 1   4 GLY   4 4   4   GLY GLY A ? n 
A 1   5 GLY   5 5   5   GLY GLY A ? n 
A 1   6 GLU   6 6   6   GLU GLU A ? n 
A 1   7 GLU   7 7   7   GLU GLU A ? n 
A 1   8 CYS   8 8   8   CYS CYS A ? n 
A 1   9 LYS   9 9   9   LYS LYS A ? n 
A 1  10 PRO  10 10  10  PRO PRO A ? n 
A 1  11 HIS  11 11  11  HIS HIS A ? n 
A 1  12 SER  12 12  12  SER SER A ? n 
A 1  13 GLN  13 13  13  GLN GLN A ? n 
A 1  14 PRO  14 14  14  PRO PRO A ? n 
A 1  15 TRP  15 15  15  TRP TRP A ? n 
A 1  16 GLN  16 16  16  GLN GLN A ? n 
A 1  17 VAL  17 17  17  VAL VAL A ? n 
A 1  18 ALA  18 18  18  ALA ALA A ? n 
A 1  19 LEU  19 19  19  LEU LEU A ? n 
A 1  20 PHE  20 20  20  PHE PHE A ? n 
A 1  21 GLU  21 21  21  GLU GLU A ? n 
A 1  22 HIS  22 22  22  HIS HIS A ? n 
A 1  23 GLY  23 23  23  GLY GLY A ? n 
A 1  24 ARG  24 24  24  ARG ARG A ? n 
A 1  25 PHE  25 25  25  PHE PHE A ? n 
A 1  26 ASN  26 26  26  ASN ASN A ? n 
A 1  27 GLY  27 27  27  GLY GLY A ? n 
A 1  28 GLY  28 28  28  GLY GLY A ? n 
A 1  29 GLY  29 29  29  GLY GLY A ? n 
A 1  30 CYS  30 30  30  CYS CYS A ? n 
A 1  31 LEU  31 31  31  LEU LEU A ? n 
A 1  32 ILE  32 32  32  ILE ILE A ? n 
A 1  33 SER  33 33  33  SER SER A ? n 
A 1  34 PRO  34 34  34  PRO PRO A ? n 
A 1  35 HIS  35 35  35  HIS HIS A ? n 
A 1  36 TRP  36 36  36  TRP TRP A ? n 
A 1  37 VAL  37 37  37  VAL VAL A ? n 
A 1  38 LEU  38 38  38  LEU LEU A ? n 
A 1  39 TRP  39 39  39  TRP TRP A ? n 
A 1  40 ALA  40 40  40  ALA ALA A ? n 
A 1  41 ALA  41 41  41  ALA ALA A ? n 
A 1  42 HIS  42 42  42  HIS HIS A ? n 
A 1  43 CYS  43 43  43  CYS CYS A ? n 
A 1  44 GLN  44 44  44  GLN GLN A ? n 
A 1  45 THR  45 45  45  THR THR A ? n 
A 1  46 ARG  46 46  46  ARG ARG A ? n 
A 1  47 SER  47 47  47  SER SER A ? n 
A 1  48 ALA  48 48  48  ALA ALA A ? n 
A 1  49 ARG  49 49  49  ARG ARG A ? n 
A 1  50 THR  50 50  50  THR THR A ? n 
A 1  51 PRO  51 51  51  PRO PRO A ? n 
A 1  52 VAL  52 52  52  VAL VAL A ? n 
A 1  53 GLY  53 53  53  GLY GLY A ? n 
A 1  54 GLU  54 54  54  GLU GLU A ? n 
A 1  55 HIS  55 55  55  HIS HIS A ? n 
A 1  56 SER  56 56  56  SER SER A ? n 
A 1  57 LEU  57 57  57  LEU LEU A ? n 
A 1  58 ARG  58 58  58  ARG ARG A ? n 
A 1  59 LYS  59 59  59  LYS LYS A ? n 
A 1  60 ARG  60 60  60  ARG ARG A ? n 
A 1  61 ASP  61 61  61  ASP ASP A ? n 
A 1  62 VAL  62 62  62  VAL VAL A ? n 
A 1  63 HIS  63 63  63  HIS HIS A ? n 
A 1  64 GLN  64 64  64  GLN GLN A ? n 
A 1  65 GLN  65 65  65  GLN GLN A ? n 
A 1  66 LEU  66 66  66  LEU LEU A ? n 
A 1  67 ARG  67 67  67  ARG ARG A ? n 
A 1  68 GLU  68 68  68  GLU GLU A ? n 
A 1  69 LEU  69 69  69  LEU LEU A ? n 
A 1  70 SER  70 70  70  SER SER A ? n 
A 1  71 CYS  71 71  71  CYS CYS A ? n 
A 1  72 VAL  72 72  72  VAL VAL A ? n 
A 1  73 ILE  73 73  73  ILE ILE A ? n 
A 1  74 PRO  74 74  74  PRO PRO A ? n 
A 1  75 HIS  75 75  75  HIS HIS A ? n 
A 1  76 PRO  76 76  76  PRO PRO A ? n 
A 1  77 GLY  77 77  77  GLY GLY A ? n 
A 1  78 TYR  78 78  78  TYR TYR A ? n 
A 1  79 ASP  79 79  79  ASP ASP A ? n 
A 1  80 LYS  80 80  80  LYS LYS A ? n 
A 1  81 GLY  81 81  81  GLY GLY A ? n 
A 1  82 THR  82 82  82  THR THR A ? n 
A 1  83 HIS  83 83  83  HIS HIS A ? n 
A 1  84 ARG  84 84  84  ARG ARG A ? n 
A 1  85 HIS  85 85  85  HIS HIS A ? n 
A 1  86 ASP  86 86  86  ASP ASP A ? n 
A 1  87 MET  87 87  87  MET MET A ? n 
A 1  88 MET  88 88  88  MET MET A ? n 
A 1  89 LEU  89 89  89  LEU LEU A ? n 
A 1  90 LEU  90 90  90  LEU LEU A ? n 
A 1  91 ARG  91 91  91  ARG ARG A ? n 
A 1  92 PRO  92 92  92  PRO PRO A ? n 
A 1  93 ALA  93 93  93  ALA ALA A ? n 
A 1  94 ARG  94 94  94  ARG ARG A ? n 
A 1  95 PRO  95 95  95  PRO PRO A ? n 
A 1  96 TRP  96 96  96  TRP TRP A ? n 
A 1  97 ASN  97 97  97  ASN ASN A ? n 
A 1  98 SER  98 98  98  SER SER A ? n 
A 1  99 PRO  99 99  99  PRO PRO A ? n 
A 1 100 ARG 100 100 100 ARG ARG A ? n 
A 1 101 ARG 101 101 101 ARG ARG A ? n 
A 1 102 CYS 102 102 102 CYS CYS A ? n 
A 1 103 THR 103 103 103 THR THR A ? n 
A 1 104 ALA 104 104 104 ALA ALA A ? n 
A 1 105 LEU 105 105 105 LEU LEU A ? n 
A 1 106 CYS 106 106 106 CYS CYS A ? n 
A 1 107 CYS 107 107 107 CYS CYS A ? n 
A 1 108 PRO 108 108 108 PRO PRO A ? n 
A 1 109 GLY 109 109 109 GLY GLY A ? n 
A 1 110 HIS 110 110 110 HIS HIS A ? n 
A 1 111 SER 111 111 111 SER SER A ? n 
A 1 112 PRO 112 112 112 PRO PRO A ? n 
A 1 113 GLU 113 113 113 GLU GLU A ? n 
A 1 114 ARG 114 114 114 ARG ARG A ? n 
A 1 115 PRO 115 115 115 PRO PRO A ? n 
A 1 116 ALA 116 116 116 ALA ALA A ? n 
A 1 117 TRP 117 117 117 TRP TRP A ? n 
A 1 118 CYS 118 118 118 CYS CYS A ? n 
A 1 119 ARG 119 119 119 ARG ARG A ? n 
A 1 120 ALA 120 120 120 ALA ALA A ? n 
A 1 121 GLY 121 121 121 GLY GLY A ? n 
A 1 122 ALA 122 122 122 ALA ALA A ? n 
A 1 123 TRP 123 123 123 TRP TRP A ? n 
A 1 124 CYS 124 124 124 CYS CYS A ? n 
A 1 125 PRO 125 125 125 PRO PRO A ? n 
A 1 126 ALA 126 126 126 ALA ALA A ? n 
A 1 127 THR 127 127 127 THR THR A ? n 
A 1 128 ALA 128 128 128 ALA ALA A ? n 
A 1 129 LEU 129 129 129 LEU LEU A ? n 
A 1 130 LEU 130 130 130 LEU LEU A ? n 
A 1 131 SER 131 131 131 SER SER A ? n 
A 1 132 LEU 132 132 132 LEU LEU A ? n 
A 1 133 PRO 133 133 133 PRO PRO A ? n 
A 1 134 ASP 134 134 134 ASP ASP A ? n 
A 1 135 ALA 135 135 135 ALA ALA A ? n 
A 1 136 LEU 136 136 136 LEU LEU A ? n 
A 1 137 HIS 137 137 137 HIS HIS A ? n 
A 1 138 CYS 138 138 138 CYS CYS A ? n 
A 1 139 ALA 139 139 139 ALA ALA A ? n 
A 1 140 SER 140 140 140 SER SER A ? n 
A 1 141 ILE 141 141 141 ILE ILE A ? n 
A 1 142 SER 142 142 142 SER SER A ? n 
A 1 143 ILE 143 143 143 ILE ILE A ? n 
A 1 144 ILE 144 144 144 ILE ILE A ? n 
A 1 145 SER 145 145 145 SER SER A ? n 
A 1 146 ASN 146 146 146 ASN ASN A ? n 
A 1 147 GLN 147 147 147 GLN GLN A ? n 
A 1 148 SER 148 148 148 SER SER A ? n 
A 1 149 CYS 149 149 149 CYS CYS A ? n 
A 1 150 ASP 150 150 150 ASP ASP A ? n 
A 1 151 ASP 151 151 151 ASP ASP A ? n 
A 1 152 ASP 152 152 152 ASP ASP A ? n 
A 1 153 TYR 153 153 153 TYR TYR A ? n 
A 1 154 PRO 154 154 154 PRO PRO A ? n 
A 1 155 GLY 155 155 155 GLY GLY A ? n 
A 1 156 ARG 156 156 156 ARG ARG A ? n 
A 1 157 LEU 157 157 157 LEU LEU A ? n 
A 1 158 ASN 158 158 158 ASN ASN A ? n 
A 1 159 ASP 159 159 159 ASP ASP A ? n 
A 1 160 THR 160 160 160 THR THR A ? n 
A 1 161 MET 161 161 161 MET MET A ? n 
A 1 162 VAL 162 162 162 VAL VAL A ? n 
A 1 163 CYS 163 163 163 CYS CYS A ? n 
A 1 164 ALA 164 164 164 ALA ALA A ? n 
A 1 165 GLY 165 165 165 GLY GLY A ? n 
A 1 166 VAL 166 166 166 VAL VAL A ? n 
A 1 167 GLU 167 167 167 GLU GLU A ? n 
A 1 168 GLY 168 168 168 GLY GLY A ? n 
A 1 169 GLY 169 169 169 GLY GLY A ? n 
A 1 170 GLY 170 170 170 GLY GLY A ? n 
A 1 171 THR 171 171 171 THR THR A ? n 
A 1 172 ASP 172 172 172 ASP ASP A ? n 
A 1 173 SER 173 173 173 SER SER A ? n 
A 1 174 CYS 174 174 174 CYS CYS A ? n 
A 1 175 ALA 175 175 175 ALA ALA A ? n 
A 1 176 GLY 176 176 176 GLY GLY A ? n 
A 1 177 ASP 177 177 177 ASP ASP A ? n 
A 1 178 SER 178 178 178 SER SER A ? n 
A 1 179 GLY 179 179 179 GLY GLY A ? n 
A 1 180 ASP 180 180 180 ASP ASP A ? n 
A 1 181 PRO 181 181 181 PRO PRO A ? n 
A 1 182 TRP 182 182 182 TRP TRP A ? n 
A 1 183 SER 183 183 183 SER SER A ? n 
A 1 184 VAL 184 184 184 VAL VAL A ? n 
A 1 185 GLY 185 185 185 GLY GLY A ? n 
A 1 186 ALA 186 186 186 ALA ALA A ? n 
A 1 187 PHE 187 187 187 PHE PHE A ? n 
A 1 188 CYS 188 188 188 CYS CYS A ? n 
A 1 189 ARG 189 189 189 ARG ARG A ? n 
A 1 190 ALA 190 190 190 ALA ALA A ? n 
A 1 191 LEU 191 191 191 LEU LEU A ? n 
A 1 192 CYS 192 192 192 CYS CYS A ? n 
A 1 193 PRO 193 193 193 PRO PRO A ? n 
A 1 194 GLY 194 194 194 GLY GLY A ? n 
A 1 195 ALA 195 195 195 ALA ALA A ? n 
A 1 196 MET 196 196 196 MET MET A ? n 
A 1 197 SER 197 197 197 SER SER A ? n 
A 1 198 PRO 198 198 198 PRO PRO A ? n 
A 1 199 VAL 199 199 199 VAL VAL A ? n 
A 1 200 THR 200 200 200 THR THR A ? n 
A 1 201 PRO 201 201 201 PRO PRO A ? n 
A 1 202 PRO 202 202 202 PRO PRO A ? n 
A 1 203 PRO 203 203 203 PRO PRO A ? n 
A 1 204 GLY 204 204 204 GLY GLY A ? n 
A 1 205 LEU 205 205 205 LEU LEU A ? n 
A 1 206 ALA 206 206 206 ALA ALA A ? n 
A 1 207 SER 207 207 207 SER SER A ? n 
A 1 208 ILE 208 208 208 ILE ILE A ? n 
A 1 209 PRO 209 209 209 PRO PRO A ? n 
A 1 210 LYS 210 210 210 LYS LYS A ? n 
A 1 211 SER 211 211 211 SER SER A ? n 
A 1 212 VAL 212 212 212 VAL VAL A ? n 
A 1 213 THR 213 213 213 THR THR A ? n 
A 1 214 THR 214 214 214 THR THR A ? n 
A 1 215 TRP 215 215 215 TRP TRP A ? n 
A 1 216 ARG 216 216 216 ARG ARG A ? n 
A 1 217 GLY 217 217 217 GLY GLY A ? n 
A 1 218 SER 218 218 218 SER SER A ? n 
A 1 219 GLU 219 219 219 GLU GLU A ? n 
A 1 220 LYS 220 220 220 LYS LYS A ? n 
A 1 221 PRO 221 221 221 PRO PRO A ? n 
# 
loop_
_atom_site.group_PDB 
_atom_site.id 
_atom_site.type_symbol 
_atom_site.label_atom_id 
_atom_site.label_alt_id 
_atom_site.label_comp_id 
_atom_site.label_asym_id 
_atom_site.label_entity_id 
_atom_site.label_seq_id 
_atom_site.pdbx_PDB_ins_code 
_atom_site.Cartn_x 
_atom_site.Cartn_y 
_atom_site.Cartn_z 
_atom_site.occupancy 
_atom_site.B_iso_or_equiv 
_atom_site.pdbx_formal_charge 
_atom_site.auth_seq_id 
_atom_site.auth_comp_id 
_atom_site.auth_asym_id 
_atom_site.auth_atom_id 
_atom_site.pdbx_PDB_model_num 
ATOM 1    N N   ? LYS A 1   1 ?   3.349  13.211  -0.997 1.000 33.400 ? 1   LYS A N   1 
ATOM 2    C CA  ? LYS A 1   1 ?   2.663  13.445  -2.265 1.000 33.400 ? 1   LYS A CA  1 
ATOM 3    C C   ? LYS A 1   1 ?   3.164  12.491  -3.345 1.000 33.400 ? 1   LYS A C   1 
ATOM 4    C CB  ? LYS A 1   1 ?   2.850  14.894  -2.717 1.000 33.400 ? 1   LYS A CB  1 
ATOM 5    O O   ? LYS A 1   1 ?   4.337  12.113  -3.351 1.000 33.400 ? 1   LYS A O   1 
ATOM 6    C CG  ? LYS A 1   1 ?   1.656  15.467  -3.466 1.000 33.400 ? 1   LYS A CG  1 
ATOM 7    C CD  ? LYS A 1   1 ?   1.863  16.938  -3.805 1.000 33.400 ? 1   LYS A CD  1 
ATOM 8    C CE  ? LYS A 1   1 ?   0.750  17.469  -4.698 1.000 33.400 ? 1   LYS A CE  1 
ATOM 9    N NZ  ? LYS A 1   1 ?   0.787  18.958  -4.803 1.000 33.400 ? 1   LYS A NZ  1 
ATOM 10   N N   ? VAL A 1   2 ?   2.242  11.649  -4.018 1.000 44.570 ? 2   VAL A N   1 
ATOM 11   C CA  ? VAL A 1   2 ?   2.610  11.296  -5.385 1.000 44.570 ? 2   VAL A CA  1 
ATOM 12   C C   ? VAL A 1   2 ?   3.306  12.479  -6.055 1.000 44.570 ? 2   VAL A C   1 
ATOM 13   C CB  ? VAL A 1   2 ?   1.377  10.865  -6.212 1.000 44.570 ? 2   VAL A CB  1 
ATOM 14   O O   ? VAL A 1   2 ?   2.775  13.592  -6.070 1.000 44.570 ? 2   VAL A O   1 
ATOM 15   C CG1 ? VAL A 1   2 ?   1.790  10.457  -7.625 1.000 44.570 ? 2   VAL A CG1 1 
ATOM 16   C CG2 ? VAL A 1   2 ?   0.641   9.722  -5.515 1.000 44.570 ? 2   VAL A CG2 1 
ATOM 17   N N   ? LEU A 1   3 ?   4.512  12.717  -5.904 1.000 45.190 ? 3   LEU A N   1 
ATOM 18   C CA  ? LEU A 1   3 ?   5.162  13.834  -6.580 1.000 45.190 ? 3   LEU A CA  1 
ATOM 19   C C   ? LEU A 1   3 ?   4.451  14.165  -7.888 1.000 45.190 ? 3   LEU A C   1 
ATOM 20   C CB  ? LEU A 1   3 ?   6.634  13.513  -6.852 1.000 45.190 ? 3   LEU A CB  1 
ATOM 21   O O   ? LEU A 1   3 ?   4.252  13.287  -8.731 1.000 45.190 ? 3   LEU A O   1 
ATOM 22   C CG  ? LEU A 1   3 ?   7.576  13.579  -5.649 1.000 45.190 ? 3   LEU A CG  1 
ATOM 23   C CD1 ? LEU A 1   3 ?   8.865  12.819  -5.943 1.000 45.190 ? 3   LEU A CD1 1 
ATOM 24   C CD2 ? LEU A 1   3 ?   7.875  15.029  -5.283 1.000 45.190 ? 3   LEU A CD2 1 
ATOM 25   N N   ? GLY A 1   4 ?   3.574  15.342  -7.830 1.000 54.330 ? 4   GLY A N   1 
ATOM 26   C CA  ? GLY A 1   4 ?   2.810  15.807  -8.977 1.000 54.330 ? 4   GLY A CA  1 
ATOM 27   C C   ? GLY A 1   4 ?   1.335  15.465  -8.890 1.000 54.330 ? 4   GLY A C   1 
ATOM 28   O O   ? GLY A 1   4 ?   0.594  15.639  -9.860 1.000 54.330 ? 4   GLY A O   1 
ATOM 29   N N   ? GLY A 1   5 ?   0.886  14.867  -7.800 1.000 67.130 ? 5   GLY A N   1 
ATOM 30   C CA  ? GLY A 1   5 ?  -0.530  14.566  -7.664 1.000 67.130 ? 5   GLY A CA  1 
ATOM 31   C C   ? GLY A 1   5 ?  -1.298  15.634  -6.908 1.000 67.130 ? 5   GLY A C   1 
ATOM 32   O O   ? GLY A 1   5 ?  -0.738  16.672  -6.551 1.000 67.130 ? 5   GLY A O   1 
ATOM 33   N N   ? GLU A 1   6 ?  -2.639  15.522  -7.020 1.000 79.850 ? 6   GLU A N   1 
ATOM 34   C CA  ? GLU A 1   6 ?  -3.587  16.399  -6.339 1.000 79.850 ? 6   GLU A CA  1 
ATOM 35   C C   ? GLU A 1   6 ?  -4.434  15.622  -5.335 1.000 79.850 ? 6   GLU A C   1 
ATOM 36   C CB  ? GLU A 1   6 ?  -4.489  17.105  -7.354 1.000 79.850 ? 6   GLU A CB  1 
ATOM 37   O O   ? GLU A 1   6 ?  -4.514  14.394  -5.401 1.000 79.850 ? 6   GLU A O   1 
ATOM 38   C CG  ? GLU A 1   6 ?  -5.389  16.162  -8.139 1.000 79.850 ? 6   GLU A CG  1 
ATOM 39   C CD  ? GLU A 1   6 ?  -6.217  16.867  -9.201 1.000 79.850 ? 6   GLU A CD  1 
ATOM 40   O OE1 ? GLU A 1   6 ?  -6.950  16.184  -9.952 1.000 79.850 ? 6   GLU A OE1 1 
ATOM 41   O OE2 ? GLU A 1   6 ?  -6.132  18.113  -9.283 1.000 79.850 ? 6   GLU A OE2 1 
ATOM 42   N N   ? GLU A 1   7 ?  -4.739  16.347  -4.255 1.000 84.710 ? 7   GLU A N   1 
ATOM 43   C CA  ? GLU A 1   7 ?  -5.659  15.718  -3.312 1.000 84.710 ? 7   GLU A CA  1 
ATOM 44   C C   ? GLU A 1   7 ?  -6.824  15.053  -4.039 1.000 84.710 ? 7   GLU A C   1 
ATOM 45   C CB  ? GLU A 1   7 ?  -6.183  16.745  -2.305 1.000 84.710 ? 7   GLU A CB  1 
ATOM 46   O O   ? GLU A 1   7 ?  -7.432  15.654  -4.927 1.000 84.710 ? 7   GLU A O   1 
ATOM 47   C CG  ? GLU A 1   7 ?  -7.084  16.149  -1.233 1.000 84.710 ? 7   GLU A CG  1 
ATOM 48   C CD  ? GLU A 1   7 ?  -7.527  17.164  -0.190 1.000 84.710 ? 7   GLU A CD  1 
ATOM 49   O OE1 ? GLU A 1   7 ?  -8.584  16.957   0.447 1.000 84.710 ? 7   GLU A OE1 1 
ATOM 50   O OE2 ? GLU A 1   7 ?  -6.810  18.174  -0.010 1.000 84.710 ? 7   GLU A OE2 1 
ATOM 51   N N   ? CYS A 1   8 ?  -7.066  13.775  -3.769 1.000 83.210 ? 8   CYS A N   1 
ATOM 52   C CA  ? CYS A 1   8 ?  -8.183  13.031  -4.342 1.000 83.210 ? 8   CYS A CA  1 
ATOM 53   C C   ? CYS A 1   8 ?  -9.512  13.536  -3.792 1.000 83.210 ? 8   CYS A C   1 
ATOM 54   C CB  ? CYS A 1   8 ?  -8.037  11.538  -4.055 1.000 83.210 ? 8   CYS A CB  1 
ATOM 55   O O   ? CYS A 1   8 ?  -9.577  14.024  -2.663 1.000 83.210 ? 8   CYS A O   1 
ATOM 56   S SG  ? CYS A 1   8 ?  -6.585  10.787  -4.825 1.000 83.210 ? 8   CYS A SG  1 
ATOM 57   N N   ? LYS A 1   9 ? -10.527  13.530  -4.761 1.000 86.470 ? 9   LYS A N   1 
ATOM 58   C CA  ? LYS A 1   9 ? -11.880  13.734  -4.252 1.000 86.470 ? 9   LYS A CA  1 
ATOM 59   C C   ? LYS A 1   9 ? -12.220  12.711  -3.171 1.000 86.470 ? 9   LYS A C   1 
ATOM 60   C CB  ? LYS A 1   9 ? -12.899  13.653  -5.389 1.000 86.470 ? 9   LYS A CB  1 
ATOM 61   O O   ? LYS A 1   9 ? -11.967  11.516  -3.339 1.000 86.470 ? 9   LYS A O   1 
ATOM 62   C CG  ? LYS A 1   9 ? -14.322  13.995  -4.970 1.000 86.470 ? 9   LYS A CG  1 
ATOM 63   C CD  ? LYS A 1   9 ? -15.290  13.887  -6.140 1.000 86.470 ? 9   LYS A CD  1 
ATOM 64   C CE  ? LYS A 1   9 ? -16.728  14.132  -5.702 1.000 86.470 ? 9   LYS A CE  1 
ATOM 65   N NZ  ? LYS A 1   9 ? -17.679  14.045  -6.850 1.000 86.470 ? 9   LYS A NZ  1 
ATOM 66   N N   ? PRO A 1  10 ? -12.611  13.211  -1.989 1.000 83.420 ? 10  PRO A N   1 
ATOM 67   C CA  ? PRO A 1  10 ? -12.973  12.266  -0.930 1.000 83.420 ? 10  PRO A CA  1 
ATOM 68   C C   ? PRO A 1  10 ? -13.842  11.117  -1.437 1.000 83.420 ? 10  PRO A C   1 
ATOM 69   C CB  ? PRO A 1  10 ? -13.743  13.134   0.068 1.000 83.420 ? 10  PRO A CB  1 
ATOM 70   O O   ? PRO A 1  10 ? -14.781  11.341  -2.206 1.000 83.420 ? 10  PRO A O   1 
ATOM 71   C CG  ? PRO A 1  10 ? -13.206  14.515  -0.132 1.000 83.420 ? 10  PRO A CG  1 
ATOM 72   C CD  ? PRO A 1  10 ? -12.893  14.698  -1.589 1.000 83.420 ? 10  PRO A CD  1 
ATOM 73   N N   ? HIS A 1  11 ? -13.346   9.875  -1.188 1.000 77.390 ? 11  HIS A N   1 
ATOM 74   C CA  ? HIS A 1  11 ? -14.092   8.647  -1.440 1.000 77.390 ? 11  HIS A CA  1 
ATOM 75   C C   ? HIS A 1  11 ? -14.052   8.272  -2.918 1.000 77.390 ? 11  HIS A C   1 
ATOM 76   C CB  ? HIS A 1  11 ? -15.542   8.796  -0.975 1.000 77.390 ? 11  HIS A CB  1 
ATOM 77   O O   ? HIS A 1  11 ? -14.870   7.474  -3.382 1.000 77.390 ? 11  HIS A O   1 
ATOM 78   C CG  ? HIS A 1  11 ? -15.674   9.159   0.470 1.000 77.390 ? 11  HIS A CG  1 
ATOM 79   C CD2 ? HIS A 1  11 ? -16.151  10.278   1.065 1.000 77.390 ? 11  HIS A CD2 1 
ATOM 80   N ND1 ? HIS A 1  11 ? -15.285   8.316   1.488 1.000 77.390 ? 11  HIS A ND1 1 
ATOM 81   C CE1 ? HIS A 1  11 ? -15.518   8.902   2.650 1.000 77.390 ? 11  HIS A CE1 1 
ATOM 82   N NE2 ? HIS A 1  11 ? -16.044  10.093   2.421 1.000 77.390 ? 11  HIS A NE2 1 
ATOM 83   N N   ? SER A 1  12 ? -13.193   8.937  -3.659 1.000 82.150 ? 12  SER A N   1 
ATOM 84   C CA  ? SER A 1  12 ? -13.058   8.661  -5.086 1.000 82.150 ? 12  SER A CA  1 
ATOM 85   C C   ? SER A 1  12 ? -12.246   7.394  -5.329 1.000 82.150 ? 12  SER A C   1 
ATOM 86   C CB  ? SER A 1  12 ? -12.401   9.842  -5.801 1.000 82.150 ? 12  SER A CB  1 
ATOM 87   O O   ? SER A 1  12 ? -12.238   6.858  -6.439 1.000 82.150 ? 12  SER A O   1 
ATOM 88   O OG  ? SER A 1  12 ? -11.100  10.079  -5.291 1.000 82.150 ? 12  SER A OG  1 
ATOM 89   N N   ? GLN A 1  13 ? -11.582   6.882  -4.298 1.000 80.210 ? 13  GLN A N   1 
ATOM 90   C CA  ? GLN A 1  13 ? -10.810   5.645  -4.358 1.000 80.210 ? 13  GLN A CA  1 
ATOM 91   C C   ? GLN A 1  13 ? -11.311   4.634  -3.331 1.000 80.210 ? 13  GLN A C   1 
ATOM 92   C CB  ? GLN A 1  13 ?  -9.324   5.928  -4.135 1.000 80.210 ? 13  GLN A CB  1 
ATOM 93   O O   ? GLN A 1  13 ? -10.652   4.392  -2.318 1.000 80.210 ? 13  GLN A O   1 
ATOM 94   C CG  ? GLN A 1  13 ?  -8.761   7.013  -5.043 1.000 80.210 ? 13  GLN A CG  1 
ATOM 95   C CD  ? GLN A 1  13 ?  -8.846   6.651  -6.514 1.000 80.210 ? 13  GLN A CD  1 
ATOM 96   N NE2 ? GLN A 1  13 ?  -9.415   7.546  -7.313 1.000 80.210 ? 13  GLN A NE2 1 
ATOM 97   O OE1 ? GLN A 1  13 ?  -8.402   5.575  -6.928 1.000 80.210 ? 13  GLN A OE1 1 
ATOM 98   N N   ? PRO A 1  14 ? -12.504   3.994  -3.641 1.000 77.240 ? 14  PRO A N   1 
ATOM 99   C CA  ? PRO A 1  14 ? -13.157   3.139  -2.647 1.000 77.240 ? 14  PRO A CA  1 
ATOM 100  C C   ? PRO A 1  14 ? -12.392   1.842  -2.391 1.000 77.240 ? 14  PRO A C   1 
ATOM 101  C CB  ? PRO A 1  14 ? -14.524   2.851  -3.274 1.000 77.240 ? 14  PRO A CB  1 
ATOM 102  O O   ? PRO A 1  14 ? -12.620   1.177  -1.377 1.000 77.240 ? 14  PRO A O   1 
ATOM 103  C CG  ? PRO A 1  14 ? -14.326   3.068  -4.739 1.000 77.240 ? 14  PRO A CG  1 
ATOM 104  C CD  ? PRO A 1  14 ? -13.311   4.158  -4.927 1.000 77.240 ? 14  PRO A CD  1 
ATOM 105  N N   ? TRP A 1  15 ? -11.494   1.558  -3.209 1.000 79.700 ? 15  TRP A N   1 
ATOM 106  C CA  ? TRP A 1  15 ? -10.693   0.346  -3.066 1.000 79.700 ? 15  TRP A CA  1 
ATOM 107  C C   ? TRP A 1  15 ?  -9.469   0.602  -2.195 1.000 79.700 ? 15  TRP A C   1 
ATOM 108  C CB  ? TRP A 1  15 ? -10.259  -0.176  -4.439 1.000 79.700 ? 15  TRP A CB  1 
ATOM 109  O O   ? TRP A 1  15 ?  -8.752  -0.333  -1.830 1.000 79.700 ? 15  TRP A O   1 
ATOM 110  C CG  ? TRP A 1  15 ?  -9.666   0.875  -5.330 1.000 79.700 ? 15  TRP A CG  1 
ATOM 111  C CD1 ? TRP A 1  15 ?  -8.369   1.307  -5.344 1.000 79.700 ? 15  TRP A CD1 1 
ATOM 112  C CD2 ? TRP A 1  15 ? -10.352   1.628  -6.334 1.000 79.700 ? 15  TRP A CD2 1 
ATOM 113  C CE2 ? TRP A 1  15 ?  -9.407   2.500  -6.920 1.000 79.700 ? 15  TRP A CE2 1 
ATOM 114  C CE3 ? TRP A 1  15 ? -11.674   1.650  -6.797 1.000 79.700 ? 15  TRP A CE3 1 
ATOM 115  N NE1 ? TRP A 1  15 ?  -8.207   2.285  -6.298 1.000 79.700 ? 15  TRP A NE1 1 
ATOM 116  C CH2 ? TRP A 1  15 ? -11.045   3.387  -8.380 1.000 79.700 ? 15  TRP A CH2 1 
ATOM 117  C CZ2 ? TRP A 1  15 ?  -9.745   3.386  -7.946 1.000 79.700 ? 15  TRP A CZ2 1 
ATOM 118  C CZ3 ? TRP A 1  15 ? -12.008   2.533  -7.819 1.000 79.700 ? 15  TRP A CZ3 1 
ATOM 119  N N   ? GLN A 1  16 ?  -9.170   1.862  -1.893 1.000 83.520 ? 16  GLN A N   1 
ATOM 120  C CA  ? GLN A 1  16 ?  -7.993   2.219  -1.108 1.000 83.520 ? 16  GLN A CA  1 
ATOM 121  C C   ? GLN A 1  16 ?  -8.187   1.870   0.365 1.000 83.520 ? 16  GLN A C   1 
ATOM 122  C CB  ? GLN A 1  16 ?  -7.679   3.708  -1.258 1.000 83.520 ? 16  GLN A CB  1 
ATOM 123  O O   ? GLN A 1  16 ?  -9.194   2.245   0.970 1.000 83.520 ? 16  GLN A O   1 
ATOM 124  C CG  ? GLN A 1  16 ?  -6.410   4.144  -0.537 1.000 83.520 ? 16  GLN A CG  1 
ATOM 125  C CD  ? GLN A 1  16 ?  -5.153   3.567  -1.161 1.000 83.520 ? 16  GLN A CD  1 
ATOM 126  N NE2 ? GLN A 1  16 ?  -4.348   2.887  -0.351 1.000 83.520 ? 16  GLN A NE2 1 
ATOM 127  O OE1 ? GLN A 1  16 ?  -4.908   3.730  -2.360 1.000 83.520 ? 16  GLN A OE1 1 
ATOM 128  N N   ? VAL A 1  17 ?  -7.221   1.158   0.897 1.000 83.570 ? 17  VAL A N   1 
ATOM 129  C CA  ? VAL A 1  17 ?  -7.246   0.703   2.284 1.000 83.570 ? 17  VAL A CA  1 
ATOM 130  C C   ? VAL A 1  17 ?  -6.025   1.241   3.026 1.000 83.570 ? 17  VAL A C   1 
ATOM 131  C CB  ? VAL A 1  17 ?  -7.290  -0.838   2.374 1.000 83.570 ? 17  VAL A CB  1 
ATOM 132  O O   ? VAL A 1  17 ?  -4.908   1.205   2.504 1.000 83.570 ? 17  VAL A O   1 
ATOM 133  C CG1 ? VAL A 1  17 ?  -7.192  -1.297   3.828 1.000 83.570 ? 17  VAL A CG1 1 
ATOM 134  C CG2 ? VAL A 1  17 ?  -8.565  -1.375   1.726 1.000 83.570 ? 17  VAL A CG2 1 
ATOM 135  N N   ? ALA A 1  18 ?  -6.319   1.862   4.170 1.000 84.960 ? 18  ALA A N   1 
ATOM 136  C CA  ? ALA A 1  18 ?  -5.242   2.259   5.074 1.000 84.960 ? 18  ALA A CA  1 
ATOM 137  C C   ? ALA A 1  18 ?  -5.051   1.229   6.184 1.000 84.960 ? 18  ALA A C   1 
ATOM 138  C CB  ? ALA A 1  18 ?  -5.528   3.634   5.671 1.000 84.960 ? 18  ALA A CB  1 
ATOM 139  O O   ? ALA A 1  18 ?  -6.008   0.864   6.871 1.000 84.960 ? 18  ALA A O   1 
ATOM 140  N N   ? LEU A 1  19 ?  -3.822   0.800   6.279 1.000 83.080 ? 19  LEU A N   1 
ATOM 141  C CA  ? LEU A 1  19 ?  -3.519  -0.192   7.304 1.000 83.080 ? 19  LEU A CA  1 
ATOM 142  C C   ? LEU A 1  19 ?  -2.798   0.449   8.485 1.000 83.080 ? 19  LEU A C   1 
ATOM 143  C CB  ? LEU A 1  19 ?  -2.664  -1.321   6.721 1.000 83.080 ? 19  LEU A CB  1 
ATOM 144  O O   ? LEU A 1  19 ?  -1.834   1.195   8.299 1.000 83.080 ? 19  LEU A O   1 
ATOM 145  C CG  ? LEU A 1  19 ?  -3.397  -2.353   5.863 1.000 83.080 ? 19  LEU A CG  1 
ATOM 146  C CD1 ? LEU A 1  19 ?  -3.422  -1.907   4.404 1.000 83.080 ? 19  LEU A CD1 1 
ATOM 147  C CD2 ? LEU A 1  19 ?  -2.741  -3.723   5.998 1.000 83.080 ? 19  LEU A CD2 1 
ATOM 148  N N   ? PHE A 1  20 ?  -3.361   0.148   9.664 1.000 82.860 ? 20  PHE A N   1 
ATOM 149  C CA  ? PHE A 1  20 ?  -2.783   0.647  10.906 1.000 82.860 ? 20  PHE A CA  1 
ATOM 150  C C   ? PHE A 1  20 ?  -2.302  -0.505  11.780 1.000 82.860 ? 20  PHE A C   1 
ATOM 151  C CB  ? PHE A 1  20 ?  -3.803   1.496  11.672 1.000 82.860 ? 20  PHE A CB  1 
ATOM 152  O O   ? PHE A 1  20 ?  -2.977  -1.530  11.893 1.000 82.860 ? 20  PHE A O   1 
ATOM 153  C CG  ? PHE A 1  20 ?  -4.095   2.823  11.027 1.000 82.860 ? 20  PHE A CG  1 
ATOM 154  C CD1 ? PHE A 1  20 ?  -3.464   3.980  11.468 1.000 82.860 ? 20  PHE A CD1 1 
ATOM 155  C CD2 ? PHE A 1  20 ?  -5.000   2.915   9.977 1.000 82.860 ? 20  PHE A CD2 1 
ATOM 156  C CE1 ? PHE A 1  20 ?  -3.732   5.210  10.872 1.000 82.860 ? 20  PHE A CE1 1 
ATOM 157  C CE2 ? PHE A 1  20 ?  -5.273   4.141   9.377 1.000 82.860 ? 20  PHE A CE2 1 
ATOM 158  C CZ  ? PHE A 1  20 ?  -4.639   5.287   9.827 1.000 82.860 ? 20  PHE A CZ  1 
ATOM 159  N N   ? GLU A 1  21 ?  -1.147  -0.388  12.259 1.000 80.030 ? 21  GLU A N   1 
ATOM 160  C CA  ? GLU A 1  21 ?  -0.595  -1.324  13.233 1.000 80.030 ? 21  GLU A CA  1 
ATOM 161  C C   ? GLU A 1  21 ?  -0.239  -0.617  14.538 1.000 80.030 ? 21  GLU A C   1 
ATOM 162  C CB  ? GLU A 1  21 ?   0.639  -2.029  12.663 1.000 80.030 ? 21  GLU A CB  1 
ATOM 163  O O   ? GLU A 1  21 ?   0.557   0.325  14.542 1.000 80.030 ? 21  GLU A O   1 
ATOM 164  C CG  ? GLU A 1  21 ?   1.150  -3.171  13.530 1.000 80.030 ? 21  GLU A CG  1 
ATOM 165  C CD  ? GLU A 1  21 ?   2.270  -3.965  12.877 1.000 80.030 ? 21  GLU A CD  1 
ATOM 166  O OE1 ? GLU A 1  21 ?   2.401  -5.177  13.163 1.000 80.030 ? 21  GLU A OE1 1 
ATOM 167  O OE2 ? GLU A 1  21 ?   3.022  -3.370  12.073 1.000 80.030 ? 21  GLU A OE2 1 
ATOM 168  N N   ? HIS A 1  22 ?  -0.866  -1.069  15.622 1.000 81.390 ? 22  HIS A N   1 
ATOM 169  C CA  ? HIS A 1  22 ?  -0.660  -0.464  16.933 1.000 81.390 ? 22  HIS A CA  1 
ATOM 170  C C   ? HIS A 1  22 ?  -0.888   1.043  16.887 1.000 81.390 ? 22  HIS A C   1 
ATOM 171  C CB  ? HIS A 1  22 ?   0.749  -0.767  17.447 1.000 81.390 ? 22  HIS A CB  1 
ATOM 172  O O   ? HIS A 1  22 ?  -0.113   1.810  17.463 1.000 81.390 ? 22  HIS A O   1 
ATOM 173  C CG  ? HIS A 1  22 ?   1.046  -2.228  17.559 1.000 81.390 ? 22  HIS A CG  1 
ATOM 174  C CD2 ? HIS A 1  22 ?   0.552  -3.175  18.391 1.000 81.390 ? 22  HIS A CD2 1 
ATOM 175  N ND1 ? HIS A 1  22 ?   1.959  -2.866  16.746 1.000 81.390 ? 22  HIS A ND1 1 
ATOM 176  C CE1 ? HIS A 1  22 ?   2.012  -4.146  17.074 1.000 81.390 ? 22  HIS A CE1 1 
ATOM 177  N NE2 ? HIS A 1  22 ?   1.168  -4.360  18.069 1.000 81.390 ? 22  HIS A NE2 1 
ATOM 178  N N   ? GLY A 1  23 ?  -1.875   1.481  16.074 1.000 78.410 ? 23  GLY A N   1 
ATOM 179  C CA  ? GLY A 1  23 ?  -2.286   2.875  16.021 1.000 78.410 ? 23  GLY A CA  1 
ATOM 180  C C   ? GLY A 1  23 ?  -1.469   3.701  15.046 1.000 78.410 ? 23  GLY A C   1 
ATOM 181  O O   ? GLY A 1  23 ?  -1.710   4.900  14.885 1.000 78.410 ? 23  GLY A O   1 
ATOM 182  N N   ? ARG A 1  24 ?  -0.498   2.999  14.429 1.000 81.990 ? 24  ARG A N   1 
ATOM 183  C CA  ? ARG A 1  24 ?   0.367   3.707  13.491 1.000 81.990 ? 24  ARG A CA  1 
ATOM 184  C C   ? ARG A 1  24 ?   0.089   3.273  12.055 1.000 81.990 ? 24  ARG A C   1 
ATOM 185  C CB  ? ARG A 1  24 ?   1.839   3.470  13.834 1.000 81.990 ? 24  ARG A CB  1 
ATOM 186  O O   ? ARG A 1  24 ?  -0.116   2.087  11.788 1.000 81.990 ? 24  ARG A O   1 
ATOM 187  C CG  ? ARG A 1  24 ?   2.255   4.030  15.185 1.000 81.990 ? 24  ARG A CG  1 
ATOM 188  C CD  ? ARG A 1  24 ?   3.747   3.860  15.431 1.000 81.990 ? 24  ARG A CD  1 
ATOM 189  N NE  ? ARG A 1  24 ?   4.159   4.472  16.691 1.000 81.990 ? 24  ARG A NE  1 
ATOM 190  N NH1 ? ARG A 1  24 ?   6.386   3.894  16.483 1.000 81.990 ? 24  ARG A NH1 1 
ATOM 191  N NH2 ? ARG A 1  24 ?   5.667   5.062  18.320 1.000 81.990 ? 24  ARG A NH2 1 
ATOM 192  C CZ  ? ARG A 1  24 ?   5.403   4.475  17.162 1.000 81.990 ? 24  ARG A CZ  1 
ATOM 193  N N   ? PHE A 1  25 ?   0.082   4.332  11.207 1.000 81.120 ? 25  PHE A N   1 
ATOM 194  C CA  ? PHE A 1  25 ?  -0.111   4.040   9.792 1.000 81.120 ? 25  PHE A CA  1 
ATOM 195  C C   ? PHE A 1  25 ?   1.020   3.169   9.259 1.000 81.120 ? 25  PHE A C   1 
ATOM 196  C CB  ? PHE A 1  25 ?  -0.201   5.337   8.981 1.000 81.120 ? 25  PHE A CB  1 
ATOM 197  O O   ? PHE A 1  25 ?   2.196   3.506   9.414 1.000 81.120 ? 25  PHE A O   1 
ATOM 198  C CG  ? PHE A 1  25 ?  -0.380   5.118   7.503 1.000 81.120 ? 25  PHE A CG  1 
ATOM 199  C CD1 ? PHE A 1  25 ?   0.655   5.389   6.616 1.000 81.120 ? 25  PHE A CD1 1 
ATOM 200  C CD2 ? PHE A 1  25 ?  -1.583   4.640   7.001 1.000 81.120 ? 25  PHE A CD2 1 
ATOM 201  C CE1 ? PHE A 1  25 ?   0.492   5.188   5.247 1.000 81.120 ? 25  PHE A CE1 1 
ATOM 202  C CE2 ? PHE A 1  25 ?  -1.753   4.435   5.634 1.000 81.120 ? 25  PHE A CE2 1 
ATOM 203  C CZ  ? PHE A 1  25 ?  -0.715   4.711   4.759 1.000 81.120 ? 25  PHE A CZ  1 
ATOM 204  N N   ? ASN A 1  26 ?   0.662   1.936   8.651 1.000 79.140 ? 26  ASN A N   1 
ATOM 205  C CA  ? ASN A 1  26 ?   1.628   0.940   8.199 1.000 79.140 ? 26  ASN A CA  1 
ATOM 206  C C   ? ASN A 1  26 ?   1.647   0.827   6.678 1.000 79.140 ? 26  ASN A C   1 
ATOM 207  C CB  ? ASN A 1  26 ?   1.329  -0.422   8.829 1.000 79.140 ? 26  ASN A CB  1 
ATOM 208  O O   ? ASN A 1  26 ?   2.638   0.381   6.097 1.000 79.140 ? 26  ASN A O   1 
ATOM 209  C CG  ? ASN A 1  26 ?   2.487  -1.392   8.700 1.000 79.140 ? 26  ASN A CG  1 
ATOM 210  N ND2 ? ASN A 1  26 ?   2.175  -2.679   8.611 1.000 79.140 ? 26  ASN A ND2 1 
ATOM 211  O OD1 ? ASN A 1  26 ?   3.653  -0.987   8.683 1.000 79.140 ? 26  ASN A OD1 1 
ATOM 212  N N   ? GLY A 1  27 ?   0.722   1.504   6.041 1.000 80.710 ? 27  GLY A N   1 
ATOM 213  C CA  ? GLY A 1  27 ?   0.731   1.489   4.586 1.000 80.710 ? 27  GLY A CA  1 
ATOM 214  C C   ? GLY A 1  27 ?  -0.657   1.390   3.982 1.000 80.710 ? 27  GLY A C   1 
ATOM 215  O O   ? GLY A 1  27 ?  -1.654   1.352   4.705 1.000 80.710 ? 27  GLY A O   1 
ATOM 216  N N   ? GLY A 1  28 ?  -0.671   1.418   2.675 1.000 80.750 ? 28  GLY A N   1 
ATOM 217  C CA  ? GLY A 1  28 ?  -1.916   1.325   1.930 1.000 80.750 ? 28  GLY A CA  1 
ATOM 218  C C   ? GLY A 1  28 ?  -2.093  -0.009   1.228 1.000 80.750 ? 28  GLY A C   1 
ATOM 219  O O   ? GLY A 1  28 ?  -1.112  -0.655   0.855 1.000 80.750 ? 28  GLY A O   1 
ATOM 220  N N   ? GLY A 1  29 ?  -3.320  -0.493   1.212 1.000 80.490 ? 29  GLY A N   1 
ATOM 221  C CA  ? GLY A 1  29 ?  -3.718  -1.690   0.488 1.000 80.490 ? 29  GLY A CA  1 
ATOM 222  C C   ? GLY A 1  29 ?  -4.869  -1.452  -0.472 1.000 80.490 ? 29  GLY A C   1 
ATOM 223  O O   ? GLY A 1  29 ?  -5.303  -0.313  -0.658 1.000 80.490 ? 29  GLY A O   1 
ATOM 224  N N   ? CYS A 1  30 ?  -5.217  -2.580  -1.114 1.000 80.180 ? 30  CYS A N   1 
ATOM 225  C CA  ? CYS A 1  30 ?  -6.291  -2.505  -2.099 1.000 80.180 ? 30  CYS A CA  1 
ATOM 226  C C   ? CYS A 1  30 ?  -7.342  -3.578  -1.842 1.000 80.180 ? 30  CYS A C   1 
ATOM 227  C CB  ? CYS A 1  30 ?  -5.733  -2.653  -3.514 1.000 80.180 ? 30  CYS A CB  1 
ATOM 228  O O   ? CYS A 1  30 ?  -7.014  -4.760  -1.730 1.000 80.180 ? 30  CYS A O   1 
ATOM 229  S SG  ? CYS A 1  30 ?  -6.981  -2.493  -4.809 1.000 80.180 ? 30  CYS A SG  1 
ATOM 230  N N   ? LEU A 1  31 ?  -8.504  -3.046  -1.702 1.000 80.280 ? 31  LEU A N   1 
ATOM 231  C CA  ? LEU A 1  31 ?  -9.631  -3.969  -1.620 1.000 80.280 ? 31  LEU A CA  1 
ATOM 232  C C   ? LEU A 1  31 ?  -9.899  -4.621  -2.972 1.000 80.280 ? 31  LEU A C   1 
ATOM 233  C CB  ? LEU A 1  31 ? -10.887  -3.241  -1.134 1.000 80.280 ? 31  LEU A CB  1 
ATOM 234  O O   ? LEU A 1  31 ? -10.245  -3.937  -3.938 1.000 80.280 ? 31  LEU A O   1 
ATOM 235  C CG  ? LEU A 1  31 ? -12.119  -4.110  -0.880 1.000 80.280 ? 31  LEU A CG  1 
ATOM 236  C CD1 ? LEU A 1  31 ? -11.853  -5.086   0.261 1.000 80.280 ? 31  LEU A CD1 1 
ATOM 237  C CD2 ? LEU A 1  31 ? -13.334  -3.241  -0.574 1.000 80.280 ? 31  LEU A CD2 1 
ATOM 238  N N   ? ILE A 1  32 ?  -9.704  -5.966  -3.033 1.000 79.880 ? 32  ILE A N   1 
ATOM 239  C CA  ? ILE A 1  32 ?  -9.851  -6.638  -4.319 1.000 79.880 ? 32  ILE A CA  1 
ATOM 240  C C   ? ILE A 1  32 ? -11.136  -7.462  -4.328 1.000 79.880 ? 32  ILE A C   1 
ATOM 241  C CB  ? ILE A 1  32 ?  -8.634  -7.540  -4.628 1.000 79.880 ? 32  ILE A CB  1 
ATOM 242  O O   ? ILE A 1  32 ? -11.617  -7.863  -5.390 1.000 79.880 ? 32  ILE A O   1 
ATOM 243  C CG1 ? ILE A 1  32 ?  -8.431  -8.564  -3.505 1.000 79.880 ? 32  ILE A CG1 1 
ATOM 244  C CG2 ? ILE A 1  32 ?  -7.374  -6.694  -4.833 1.000 79.880 ? 32  ILE A CG2 1 
ATOM 245  C CD1 ? ILE A 1  32 ?  -7.375  -9.617  -3.813 1.000 79.880 ? 32  ILE A CD1 1 
ATOM 246  N N   ? SER A 1  33 ? -11.729  -7.770  -3.171 1.000 80.510 ? 33  SER A N   1 
ATOM 247  C CA  ? SER A 1  33 ? -13.034  -8.375  -2.926 1.000 80.510 ? 33  SER A CA  1 
ATOM 248  C C   ? SER A 1  33 ? -13.524  -8.080  -1.512 1.000 80.510 ? 33  SER A C   1 
ATOM 249  C CB  ? SER A 1  33 ? -12.974  -9.887  -3.148 1.000 80.510 ? 33  SER A CB  1 
ATOM 250  O O   ? SER A 1  33 ? -12.777  -7.546  -0.690 1.000 80.510 ? 33  SER A O   1 
ATOM 251  O OG  ? SER A 1  33 ? -12.378 -10.535  -2.037 1.000 80.510 ? 33  SER A OG  1 
ATOM 252  N N   ? PRO A 1  34 ? -14.810  -8.367  -1.291 1.000 83.500 ? 34  PRO A N   1 
ATOM 253  C CA  ? PRO A 1  34 ? -15.323  -8.087   0.052 1.000 83.500 ? 34  PRO A CA  1 
ATOM 254  C C   ? PRO A 1  34 ? -14.561  -8.836   1.143 1.000 83.500 ? 34  PRO A C   1 
ATOM 255  C CB  ? PRO A 1  34 ? -16.777  -8.559  -0.020 1.000 83.500 ? 34  PRO A CB  1 
ATOM 256  O O   ? PRO A 1  34 ? -14.586  -8.431   2.308 1.000 83.500 ? 34  PRO A O   1 
ATOM 257  C CG  ? PRO A 1  34 ? -17.162  -8.390  -1.455 1.000 83.500 ? 34  PRO A CG  1 
ATOM 258  C CD  ? PRO A 1  34 ? -15.974  -8.725  -2.310 1.000 83.500 ? 34  PRO A CD  1 
ATOM 259  N N   ? HIS A 1  35 ? -13.762  -9.831   0.750 1.000 86.280 ? 35  HIS A N   1 
ATOM 260  C CA  ? HIS A 1  35 ? -13.108 -10.668   1.750 1.000 86.280 ? 35  HIS A CA  1 
ATOM 261  C C   ? HIS A 1  35 ? -11.592 -10.518   1.689 1.000 86.280 ? 35  HIS A C   1 
ATOM 262  C CB  ? HIS A 1  35 ? -13.499 -12.135   1.560 1.000 86.280 ? 35  HIS A CB  1 
ATOM 263  O O   ? HIS A 1  35 ? -10.873 -11.091   2.510 1.000 86.280 ? 35  HIS A O   1 
ATOM 264  C CG  ? HIS A 1  35 ? -14.955 -12.401   1.773 1.000 86.280 ? 35  HIS A CG  1 
ATOM 265  C CD2 ? HIS A 1  35 ? -15.947 -12.675   0.894 1.000 86.280 ? 35  HIS A CD2 1 
ATOM 266  N ND1 ? HIS A 1  35 ? -15.536 -12.398   3.023 1.000 86.280 ? 35  HIS A ND1 1 
ATOM 267  C CE1 ? HIS A 1  35 ? -16.827 -12.661   2.901 1.000 86.280 ? 35  HIS A CE1 1 
ATOM 268  N NE2 ? HIS A 1  35 ? -17.101 -12.833   1.620 1.000 86.280 ? 35  HIS A NE2 1 
ATOM 269  N N   ? TRP A 1  36 ? -11.162  -9.781   0.669 1.000 86.160 ? 36  TRP A N   1 
ATOM 270  C CA  ? TRP A 1  36 ?  -9.711  -9.791   0.517 1.000 86.160 ? 36  TRP A CA  1 
ATOM 271  C C   ? TRP A 1  36 ?  -9.180  -8.382   0.273 1.000 86.160 ? 36  TRP A C   1 
ATOM 272  C CB  ? TRP A 1  36 ?  -9.295 -10.713  -0.632 1.000 86.160 ? 36  TRP A CB  1 
ATOM 273  O O   ? TRP A 1  36 ?  -9.776  -7.609  -0.481 1.000 86.160 ? 36  TRP A O   1 
ATOM 274  C CG  ? TRP A 1  36 ?  -9.533 -12.168  -0.362 1.000 86.160 ? 36  TRP A CG  1 
ATOM 275  C CD1 ? TRP A 1  36 ? -10.496 -12.963  -0.920 1.000 86.160 ? 36  TRP A CD1 1 
ATOM 276  C CD2 ? TRP A 1  36 ?  -8.797 -13.001   0.539 1.000 86.160 ? 36  TRP A CD2 1 
ATOM 277  C CE2 ? TRP A 1  36 ?  -9.368 -14.291   0.476 1.000 86.160 ? 36  TRP A CE2 1 
ATOM 278  C CE3 ? TRP A 1  36 ?  -7.708 -12.781   1.393 1.000 86.160 ? 36  TRP A CE3 1 
ATOM 279  N NE1 ? TRP A 1  36 ? -10.401 -14.241  -0.420 1.000 86.160 ? 36  TRP A NE1 1 
ATOM 280  C CH2 ? TRP A 1  36 ?  -7.819 -15.117   2.064 1.000 86.160 ? 36  TRP A CH2 1 
ATOM 281  C CZ2 ? TRP A 1  36 ?  -8.885 -15.359   1.237 1.000 86.160 ? 36  TRP A CZ2 1 
ATOM 282  C CZ3 ? TRP A 1  36 ?  -7.229 -13.845   2.149 1.000 86.160 ? 36  TRP A CZ3 1 
ATOM 283  N N   ? VAL A 1  37 ?  -8.068  -8.144   0.943 1.000 85.600 ? 37  VAL A N   1 
ATOM 284  C CA  ? VAL A 1  37 ?  -7.246  -6.964   0.693 1.000 85.600 ? 37  VAL A CA  1 
ATOM 285  C C   ? VAL A 1  37 ?  -5.876  -7.390   0.169 1.000 85.600 ? 37  VAL A C   1 
ATOM 286  C CB  ? VAL A 1  37 ?  -7.086  -6.103   1.966 1.000 85.600 ? 37  VAL A CB  1 
ATOM 287  O O   ? VAL A 1  37 ?  -5.244  -8.290   0.727 1.000 85.600 ? 37  VAL A O   1 
ATOM 288  C CG1 ? VAL A 1  37 ?  -6.136  -4.934   1.711 1.000 85.600 ? 37  VAL A CG1 1 
ATOM 289  C CG2 ? VAL A 1  37 ?  -8.446  -5.596   2.441 1.000 85.600 ? 37  VAL A CG2 1 
ATOM 290  N N   ? LEU A 1  38 ?  -5.576  -6.822  -0.959 1.000 84.400 ? 38  LEU A N   1 
ATOM 291  C CA  ? LEU A 1  38 ?  -4.228  -7.029  -1.476 1.000 84.400 ? 38  LEU A CA  1 
ATOM 292  C C   ? LEU A 1  38 ?  -3.249  -6.039  -0.853 1.000 84.400 ? 38  LEU A C   1 
ATOM 293  C CB  ? LEU A 1  38 ?  -4.211  -6.891  -3.001 1.000 84.400 ? 38  LEU A CB  1 
ATOM 294  O O   ? LEU A 1  38 ?  -3.510  -4.834  -0.828 1.000 84.400 ? 38  LEU A O   1 
ATOM 295  C CG  ? LEU A 1  38 ?  -2.874  -7.167  -3.692 1.000 84.400 ? 38  LEU A CG  1 
ATOM 296  C CD1 ? LEU A 1  38 ?  -2.474  -8.627  -3.507 1.000 84.400 ? 38  LEU A CD1 1 
ATOM 297  C CD2 ? LEU A 1  38 ?  -2.954  -6.813  -5.172 1.000 84.400 ? 38  LEU A CD2 1 
ATOM 298  N N   ? TRP A 1  39 ?  -2.095  -6.559  -0.481 1.000 83.970 ? 39  TRP A N   1 
ATOM 299  C CA  ? TRP A 1  39 ?  -1.072  -5.799   0.230 1.000 83.970 ? 39  TRP A CA  1 
ATOM 300  C C   ? TRP A 1  39 ?   0.325  -6.275  -0.154 1.000 83.970 ? 39  TRP A C   1 
ATOM 301  C CB  ? TRP A 1  39 ?  -1.267  -5.920   1.744 1.000 83.970 ? 39  TRP A CB  1 
ATOM 302  O O   ? TRP A 1  39 ?   0.474  -7.248  -0.897 1.000 83.970 ? 39  TRP A O   1 
ATOM 303  C CG  ? TRP A 1  39 ?  -0.364  -5.032   2.547 1.000 83.970 ? 39  TRP A CG  1 
ATOM 304  C CD1 ? TRP A 1  39 ?   0.981  -5.182   2.740 1.000 83.970 ? 39  TRP A CD1 1 
ATOM 305  C CD2 ? TRP A 1  39 ?  -0.745  -3.858   3.271 1.000 83.970 ? 39  TRP A CD2 1 
ATOM 306  C CE2 ? TRP A 1  39 ?   0.423  -3.345   3.879 1.000 83.970 ? 39  TRP A CE2 1 
ATOM 307  C CE3 ? TRP A 1  39 ?  -1.961  -3.188   3.464 1.000 83.970 ? 39  TRP A CE3 1 
ATOM 308  N NE1 ? TRP A 1  39 ?   1.460  -4.171   3.539 1.000 83.970 ? 39  TRP A NE1 1 
ATOM 309  C CH2 ? TRP A 1  39 ?  -0.793  -1.557   4.840 1.000 83.970 ? 39  TRP A CH2 1 
ATOM 310  C CZ2 ? TRP A 1  39 ?   0.409  -2.192   4.667 1.000 83.970 ? 39  TRP A CZ2 1 
ATOM 311  C CZ3 ? TRP A 1  39 ?  -1.972  -2.041   4.249 1.000 83.970 ? 39  TRP A CZ3 1 
ATOM 312  N N   ? ALA A 1  40 ?   1.395  -5.502   0.381 1.000 84.060 ? 40  ALA A N   1 
ATOM 313  C CA  ? ALA A 1  40 ?   2.773  -5.909   0.118 1.000 84.060 ? 40  ALA A CA  1 
ATOM 314  C C   ? ALA A 1  40 ?   3.306  -6.796   1.239 1.000 84.060 ? 40  ALA A C   1 
ATOM 315  C CB  ? ALA A 1  40 ?   3.665  -4.683  -0.056 1.000 84.060 ? 40  ALA A CB  1 
ATOM 316  O O   ? ALA A 1  40 ?   3.165  -6.468   2.420 1.000 84.060 ? 40  ALA A O   1 
ATOM 317  N N   ? ALA A 1  41 ?   3.931  -7.862   0.847 1.000 85.140 ? 41  ALA A N   1 
ATOM 318  C CA  ? ALA A 1  41 ?   4.455  -8.831   1.806 1.000 85.140 ? 41  ALA A CA  1 
ATOM 319  C C   ? ALA A 1  41 ?   5.590  -8.229   2.629 1.000 85.140 ? 41  ALA A C   1 
ATOM 320  C CB  ? ALA A 1  41 ?   4.934 -10.088   1.085 1.000 85.140 ? 41  ALA A CB  1 
ATOM 321  O O   ? ALA A 1  41 ?   5.763  -8.569   3.802 1.000 85.140 ? 41  ALA A O   1 
ATOM 322  N N   ? HIS A 1  42 ?   6.367  -7.348   2.139 1.000 83.490 ? 42  HIS A N   1 
ATOM 323  C CA  ? HIS A 1  42 ?   7.526  -6.790   2.827 1.000 83.490 ? 42  HIS A CA  1 
ATOM 324  C C   ? HIS A 1  42 ?   7.099  -5.869   3.965 1.000 83.490 ? 42  HIS A C   1 
ATOM 325  C CB  ? HIS A 1  42 ?   8.419  -6.031   1.844 1.000 83.490 ? 42  HIS A CB  1 
ATOM 326  O O   ? HIS A 1  42 ?   7.917  -5.502   4.812 1.000 83.490 ? 42  HIS A O   1 
ATOM 327  C CG  ? HIS A 1  42 ?   7.859  -4.710   1.421 1.000 83.490 ? 42  HIS A CG  1 
ATOM 328  C CD2 ? HIS A 1  42 ?   7.969  -3.480   1.975 1.000 83.490 ? 42  HIS A CD2 1 
ATOM 329  N ND1 ? HIS A 1  42 ?   7.075  -4.559   0.298 1.000 83.490 ? 42  HIS A ND1 1 
ATOM 330  C CE1 ? HIS A 1  42 ?   6.727  -3.289   0.179 1.000 83.490 ? 42  HIS A CE1 1 
ATOM 331  N NE2 ? HIS A 1  42 ?   7.256  -2.613   1.184 1.000 83.490 ? 42  HIS A NE2 1 
ATOM 332  N N   ? CYS A 1  43 ?   5.820  -5.447   3.974 1.000 80.760 ? 43  CYS A N   1 
ATOM 333  C CA  ? CYS A 1  43 ?   5.337  -4.583   5.045 1.000 80.760 ? 43  CYS A CA  1 
ATOM 334  C C   ? CYS A 1  43 ?   5.170  -5.364   6.343 1.000 80.760 ? 43  CYS A C   1 
ATOM 335  C CB  ? CYS A 1  43 ?   4.008  -3.937   4.654 1.000 80.760 ? 43  CYS A CB  1 
ATOM 336  O O   ? CYS A 1  43 ?   5.255  -4.793   7.431 1.000 80.760 ? 43  CYS A O   1 
ATOM 337  S SG  ? CYS A 1  43 ?   4.169  -2.630   3.417 1.000 80.760 ? 43  CYS A SG  1 
ATOM 338  N N   ? GLN A 1  44 ?   5.428  -6.779   6.349 1.000 70.980 ? 44  GLN A N   1 
ATOM 339  C CA  ? GLN A 1  44 ?   5.507  -7.687   7.489 1.000 70.980 ? 44  GLN A CA  1 
ATOM 340  C C   ? GLN A 1  44 ?   4.544  -7.266   8.595 1.000 70.980 ? 44  GLN A C   1 
ATOM 341  C CB  ? GLN A 1  44 ?   6.936  -7.745   8.031 1.000 70.980 ? 44  GLN A CB  1 
ATOM 342  O O   ? GLN A 1  44 ?   4.967  -6.735   9.625 1.000 70.980 ? 44  GLN A O   1 
ATOM 343  C CG  ? GLN A 1  44 ?   7.933  -8.380   7.070 1.000 70.980 ? 44  GLN A CG  1 
ATOM 344  C CD  ? GLN A 1  44 ?   9.337  -8.446   7.640 1.000 70.980 ? 44  GLN A CD  1 
ATOM 345  N NE2 ? GLN A 1  44 ?  10.331  -8.523   6.762 1.000 70.980 ? 44  GLN A NE2 1 
ATOM 346  O OE1 ? GLN A 1  44 ?   9.528  -8.428   8.860 1.000 70.980 ? 44  GLN A OE1 1 
ATOM 347  N N   ? THR A 1  45 ?   3.219  -7.462   8.417 1.000 69.160 ? 45  THR A N   1 
ATOM 348  C CA  ? THR A 1  45 ?   2.283  -7.135   9.487 1.000 69.160 ? 45  THR A CA  1 
ATOM 349  C C   ? THR A 1  45 ?   1.840  -8.396  10.223 1.000 69.160 ? 45  THR A C   1 
ATOM 350  C CB  ? THR A 1  45 ?   1.047  -6.395   8.942 1.000 69.160 ? 45  THR A CB  1 
ATOM 351  O O   ? THR A 1  45 ?   1.630  -9.441   9.604 1.000 69.160 ? 45  THR A O   1 
ATOM 352  C CG2 ? THR A 1  45 ?   0.529  -7.055   7.668 1.000 69.160 ? 45  THR A CG2 1 
ATOM 353  O OG1 ? THR A 1  45 ?   0.011  -6.414   9.931 1.000 69.160 ? 45  THR A OG1 1 
ATOM 354  N N   ? ARG A 1  46 ?   1.978  -8.451  11.676 1.000 65.630 ? 46  ARG A N   1 
ATOM 355  C CA  ? ARG A 1  46 ?   1.558  -9.589  12.486 1.000 65.630 ? 46  ARG A CA  1 
ATOM 356  C C   ? ARG A 1  46 ?   0.206  -9.326  13.141 1.000 65.630 ? 46  ARG A C   1 
ATOM 357  C CB  ? ARG A 1  46 ?   2.606  -9.905  13.555 1.000 65.630 ? 46  ARG A CB  1 
ATOM 358  O O   ? ARG A 1  46 ?  -0.560 -10.259  13.391 1.000 65.630 ? 46  ARG A O   1 
ATOM 359  C CG  ? ARG A 1  46 ?   3.925 -10.413  12.994 1.000 65.630 ? 46  ARG A CG  1 
ATOM 360  C CD  ? ARG A 1  46 ?   4.823 -10.976  14.086 1.000 65.630 ? 46  ARG A CD  1 
ATOM 361  N NE  ? ARG A 1  46 ?   6.022 -11.598  13.531 1.000 65.630 ? 46  ARG A NE  1 
ATOM 362  N NH1 ? ARG A 1  46 ?   6.806 -12.380  15.558 1.000 65.630 ? 46  ARG A NH1 1 
ATOM 363  N NH2 ? ARG A 1  46 ?   7.990 -12.777  13.636 1.000 65.630 ? 46  ARG A NH2 1 
ATOM 364  C CZ  ? ARG A 1  46 ?   6.937 -12.250  14.243 1.000 65.630 ? 46  ARG A CZ  1 
ATOM 365  N N   ? SER A 1  47 ?  -0.201  -8.036  13.334 1.000 64.290 ? 47  SER A N   1 
ATOM 366  C CA  ? SER A 1  47 ?  -1.394  -7.592  14.047 1.000 64.290 ? 47  SER A CA  1 
ATOM 367  C C   ? SER A 1  47 ?  -1.870  -6.236  13.536 1.000 64.290 ? 47  SER A C   1 
ATOM 368  C CB  ? SER A 1  47 ?  -1.123  -7.512  15.550 1.000 64.290 ? 47  SER A CB  1 
ATOM 369  O O   ? SER A 1  47 ?  -1.201  -5.220  13.739 1.000 64.290 ? 47  SER A O   1 
ATOM 370  O OG  ? SER A 1  47 ?  -0.191  -6.485  15.840 1.000 64.290 ? 47  SER A OG  1 
ATOM 371  N N   ? ALA A 1  48 ?  -2.781  -6.309  12.563 1.000 65.240 ? 48  ALA A N   1 
ATOM 372  C CA  ? ALA A 1  48 ?  -3.117  -5.032  11.938 1.000 65.240 ? 48  ALA A CA  1 
ATOM 373  C C   ? ALA A 1  48 ?  -4.628  -4.825  11.892 1.000 65.240 ? 48  ALA A C   1 
ATOM 374  C CB  ? ALA A 1  48 ?  -2.530  -4.957  10.531 1.000 65.240 ? 48  ALA A CB  1 
ATOM 375  O O   ? ALA A 1  48 ?  -5.396  -5.784  11.996 1.000 65.240 ? 48  ALA A O   1 
ATOM 376  N N   ? ARG A 1  49 ?  -5.027  -3.595  12.267 1.000 70.130 ? 49  ARG A N   1 
ATOM 377  C CA  ? ARG A 1  49 ?  -6.353  -3.088  11.931 1.000 70.130 ? 49  ARG A CA  1 
ATOM 378  C C   ? ARG A 1  49 ?  -6.335  -2.345  10.599 1.000 70.130 ? 49  ARG A C   1 
ATOM 379  C CB  ? ARG A 1  49 ?  -6.874  -2.169  13.037 1.000 70.130 ? 49  ARG A CB  1 
ATOM 380  O O   ? ARG A 1  49 ?  -5.369  -1.646  10.286 1.000 70.130 ? 49  ARG A O   1 
ATOM 381  C CG  ? ARG A 1  49 ?  -7.098  -2.870  14.367 1.000 70.130 ? 49  ARG A CG  1 
ATOM 382  C CD  ? ARG A 1  49 ?  -7.626  -1.914  15.428 1.000 70.130 ? 49  ARG A CD  1 
ATOM 383  N NE  ? ARG A 1  49 ?  -7.842  -2.590  16.704 1.000 70.130 ? 49  ARG A NE  1 
ATOM 384  N NH1 ? ARG A 1  49 ?  -9.715  -1.364  17.272 1.000 70.130 ? 49  ARG A NH1 1 
ATOM 385  N NH2 ? ARG A 1  49 ?  -8.933  -2.991  18.684 1.000 70.130 ? 49  ARG A NH2 1 
ATOM 386  C CZ  ? ARG A 1  49 ?  -8.830  -2.314  17.551 1.000 70.130 ? 49  ARG A CZ  1 
ATOM 387  N N   ? THR A 1  50 ?  -7.320  -2.677   9.835 1.000 68.810 ? 50  THR A N   1 
ATOM 388  C CA  ? THR A 1  50 ?  -7.297  -2.061   8.513 1.000 68.810 ? 50  THR A CA  1 
ATOM 389  C C   ? THR A 1  50 ?  -8.540  -1.203   8.294 1.000 68.810 ? 50  THR A C   1 
ATOM 390  C CB  ? THR A 1  50 ?  -7.200  -3.123   7.402 1.000 68.810 ? 50  THR A CB  1 
ATOM 391  O O   ? THR A 1  50 ?  -9.638  -1.730   8.101 1.000 68.810 ? 50  THR A O   1 
ATOM 392  C CG2 ? THR A 1  50 ?  -5.910  -3.927   7.521 1.000 68.810 ? 50  THR A CG2 1 
ATOM 393  O OG1 ? THR A 1  50 ?  -8.317  -4.016   7.505 1.000 68.810 ? 50  THR A OG1 1 
ATOM 394  N N   ? PRO A 1  51 ?  -8.419   0.079   8.308 1.000 66.360 ? 51  PRO A N   1 
ATOM 395  C CA  ? PRO A 1  51 ?  -9.559   0.900   7.895 1.000 66.360 ? 51  PRO A CA  1 
ATOM 396  C C   ? PRO A 1  51 ?  -9.693   1.003   6.377 1.000 66.360 ? 51  PRO A C   1 
ATOM 397  C CB  ? PRO A 1  51 ?  -9.250   2.268   8.509 1.000 66.360 ? 51  PRO A CB  1 
ATOM 398  O O   ? PRO A 1  51 ?  -8.686   1.046   5.666 1.000 66.360 ? 51  PRO A O   1 
ATOM 399  C CG  ? PRO A 1  51 ?  -7.768   2.275   8.699 1.000 66.360 ? 51  PRO A CG  1 
ATOM 400  C CD  ? PRO A 1  51 ?  -7.292   0.854   8.791 1.000 66.360 ? 51  PRO A CD  1 
ATOM 401  N N   ? VAL A 1  52 ? -10.913   0.859   5.822 1.000 67.170 ? 52  VAL A N   1 
ATOM 402  C CA  ? VAL A 1  52 ? -11.247   1.041   4.413 1.000 67.170 ? 52  VAL A CA  1 
ATOM 403  C C   ? VAL A 1  52 ? -12.124   2.280   4.246 1.000 67.170 ? 52  VAL A C   1 
ATOM 404  C CB  ? VAL A 1  52 ? -11.961  -0.200   3.834 1.000 67.170 ? 52  VAL A CB  1 
ATOM 405  O O   ? VAL A 1  52 ? -12.951   2.583   5.108 1.000 67.170 ? 52  VAL A O   1 
ATOM 406  C CG1 ? VAL A 1  52 ? -12.416   0.059   2.398 1.000 67.170 ? 52  VAL A CG1 1 
ATOM 407  C CG2 ? VAL A 1  52 ? -11.044  -1.420   3.895 1.000 67.170 ? 52  VAL A CG2 1 
ATOM 408  N N   ? GLY A 1  53 ? -11.857   3.024   2.999 1.000 61.550 ? 53  GLY A N   1 
ATOM 409  C CA  ? GLY A 1  53 ? -12.662   4.180   2.637 1.000 61.550 ? 53  GLY A CA  1 
ATOM 410  C C   ? GLY A 1  53 ? -12.233   5.452   3.344 1.000 61.550 ? 53  GLY A C   1 
ATOM 411  O O   ? GLY A 1  53 ? -13.053   6.337   3.592 1.000 61.550 ? 53  GLY A O   1 
ATOM 412  N N   ? GLU A 1  54 ? -11.025   5.496   3.712 1.000 70.950 ? 54  GLU A N   1 
ATOM 413  C CA  ? GLU A 1  54 ? -10.472   6.655   4.406 1.000 70.950 ? 54  GLU A CA  1 
ATOM 414  C C   ? GLU A 1  54 ?  -9.869   7.652   3.421 1.000 70.950 ? 54  GLU A C   1 
ATOM 415  C CB  ? GLU A 1  54 ?  -9.416   6.218   5.425 1.000 70.950 ? 54  GLU A CB  1 
ATOM 416  O O   ? GLU A 1  54 ?  -9.114   7.268   2.525 1.000 70.950 ? 54  GLU A O   1 
ATOM 417  C CG  ? GLU A 1  54 ?  -8.895   7.352   6.296 1.000 70.950 ? 54  GLU A CG  1 
ATOM 418  C CD  ? GLU A 1  54 ?  -9.900   7.820   7.336 1.000 70.950 ? 54  GLU A CD  1 
ATOM 419  O OE1 ? GLU A 1  54 ? -10.016   9.046   7.561 1.000 70.950 ? 54  GLU A OE1 1 
ATOM 420  O OE2 ? GLU A 1  54 ? -10.577   6.953   7.933 1.000 70.950 ? 54  GLU A OE2 1 
ATOM 421  N N   ? HIS A 1  55 ? -10.363   8.900   3.552 1.000 79.800 ? 55  HIS A N   1 
ATOM 422  C CA  ? HIS A 1  55 ?  -9.726   9.995   2.828 1.000 79.800 ? 55  HIS A CA  1 
ATOM 423  C C   ? HIS A 1  55 ?  -8.656  10.669   3.680 1.000 79.800 ? 55  HIS A C   1 
ATOM 424  C CB  ? HIS A 1  55 ? -10.770  11.023   2.386 1.000 79.800 ? 55  HIS A CB  1 
ATOM 425  O O   ? HIS A 1  55 ?  -7.596  11.042   3.171 1.000 79.800 ? 55  HIS A O   1 
ATOM 426  C CG  ? HIS A 1  55 ? -10.196  12.163   1.607 1.000 79.800 ? 55  HIS A CG  1 
ATOM 427  C CD2 ? HIS A 1  55 ? -10.023  13.465   1.935 1.000 79.800 ? 55  HIS A CD2 1 
ATOM 428  N ND1 ? HIS A 1  55 ?  -9.724  12.022   0.320 1.000 79.800 ? 55  HIS A ND1 1 
ATOM 429  C CE1 ? HIS A 1  55 ?  -9.282  13.192  -0.111 1.000 79.800 ? 55  HIS A CE1 1 
ATOM 430  N NE2 ? HIS A 1  55 ?  -9.452  14.084   0.850 1.000 79.800 ? 55  HIS A NE2 1 
ATOM 431  N N   ? SER A 1  56 ?  -8.957  10.701   4.955 1.000 82.100 ? 56  SER A N   1 
ATOM 432  C CA  ? SER A 1  56 ?  -8.066  11.321   5.931 1.000 82.100 ? 56  SER A CA  1 
ATOM 433  C C   ? SER A 1  56 ?  -7.557  10.299   6.942 1.000 82.100 ? 56  SER A C   1 
ATOM 434  C CB  ? SER A 1  56 ?  -8.780  12.460   6.661 1.000 82.100 ? 56  SER A CB  1 
ATOM 435  O O   ? SER A 1  56 ?  -8.338   9.517   7.488 1.000 82.100 ? 56  SER A O   1 
ATOM 436  O OG  ? SER A 1  56 ?  -7.983  12.953   7.724 1.000 82.100 ? 56  SER A OG  1 
ATOM 437  N N   ? LEU A 1  57 ?  -6.217  10.333   7.188 1.000 80.910 ? 57  LEU A N   1 
ATOM 438  C CA  ? LEU A 1  57 ?  -5.631   9.409   8.153 1.000 80.910 ? 57  LEU A CA  1 
ATOM 439  C C   ? LEU A 1  57 ?  -5.920   9.858   9.581 1.000 80.910 ? 57  LEU A C   1 
ATOM 440  C CB  ? LEU A 1  57 ?  -4.119   9.296   7.937 1.000 80.910 ? 57  LEU A CB  1 
ATOM 441  O O   ? LEU A 1  57 ?  -5.845   9.057  10.515 1.000 80.910 ? 57  LEU A O   1 
ATOM 442  C CG  ? LEU A 1  57 ?  -3.668   8.667   6.618 1.000 80.910 ? 57  LEU A CG  1 
ATOM 443  C CD1 ? LEU A 1  57 ?  -2.146   8.686   6.515 1.000 80.910 ? 57  LEU A CD1 1 
ATOM 444  C CD2 ? LEU A 1  57 ?  -4.199   7.243   6.495 1.000 80.910 ? 57  LEU A CD2 1 
ATOM 445  N N   ? ARG A 1  58 ?  -6.346  11.096   9.811 1.000 79.990 ? 58  ARG A N   1 
ATOM 446  C CA  ? ARG A 1  58 ?  -6.492  11.657  11.150 1.000 79.990 ? 58  ARG A CA  1 
ATOM 447  C C   ? ARG A 1  58 ?  -7.961  11.883  11.492 1.000 79.990 ? 58  ARG A C   1 
ATOM 448  C CB  ? ARG A 1  58 ?  -5.717  12.971  11.270 1.000 79.990 ? 58  ARG A CB  1 
ATOM 449  O O   ? ARG A 1  58 ?  -8.341  11.863  12.664 1.000 79.990 ? 58  ARG A O   1 
ATOM 450  C CG  ? ARG A 1  58 ?  -4.210  12.810  11.152 1.000 79.990 ? 58  ARG A CG  1 
ATOM 451  C CD  ? ARG A 1  58 ?  -3.491  14.148  11.257 1.000 79.990 ? 58  ARG A CD  1 
ATOM 452  N NE  ? ARG A 1  58 ?  -2.047  13.998  11.096 1.000 79.990 ? 58  ARG A NE  1 
ATOM 453  N NH1 ? ARG A 1  58 ?  -1.571  16.237  11.407 1.000 79.990 ? 58  ARG A NH1 1 
ATOM 454  N NH2 ? ARG A 1  58 ?   0.123  14.744  11.010 1.000 79.990 ? 58  ARG A NH2 1 
ATOM 455  C CZ  ? ARG A 1  58 ?  -1.168  14.993  11.172 1.000 79.990 ? 58  ARG A CZ  1 
ATOM 456  N N   ? LYS A 1  59 ?  -8.732  12.098  10.475 1.000 80.030 ? 59  LYS A N   1 
ATOM 457  C CA  ? LYS A 1  59 ? -10.147  12.391  10.681 1.000 80.030 ? 59  LYS A CA  1 
ATOM 458  C C   ? LYS A 1  59 ? -11.007  11.157  10.423 1.000 80.030 ? 59  LYS A C   1 
ATOM 459  C CB  ? LYS A 1  59 ? -10.595  13.540   9.776 1.000 80.030 ? 59  LYS A CB  1 
ATOM 460  O O   ? LYS A 1  59 ? -10.887  10.517   9.376 1.000 80.030 ? 59  LYS A O   1 
ATOM 461  C CG  ? LYS A 1  59 ? -11.974  14.089  10.109 1.000 80.030 ? 59  LYS A CG  1 
ATOM 462  C CD  ? LYS A 1  59 ? -12.327  15.284   9.233 1.000 80.030 ? 59  LYS A CD  1 
ATOM 463  C CE  ? LYS A 1  59 ? -13.740  15.781   9.506 1.000 80.030 ? 59  LYS A CE  1 
ATOM 464  N NZ  ? LYS A 1  59 ? -14.090  16.954   8.650 1.000 80.030 ? 59  LYS A NZ  1 
ATOM 465  N N   ? ARG A 1  60 ? -11.754  10.833  11.548 1.000 72.050 ? 60  ARG A N   1 
ATOM 466  C CA  ? ARG A 1  60 ? -12.703   9.737  11.379 1.000 72.050 ? 60  ARG A CA  1 
ATOM 467  C C   ? ARG A 1  60 ? -13.852  10.144  10.462 1.000 72.050 ? 60  ARG A C   1 
ATOM 468  C CB  ? ARG A 1  60 ? -13.249   9.285  12.735 1.000 72.050 ? 60  ARG A CB  1 
ATOM 469  O O   ? ARG A 1  60 ? -14.438  11.215  10.631 1.000 72.050 ? 60  ARG A O   1 
ATOM 470  C CG  ? ARG A 1  60 ? -13.960   7.941  12.696 1.000 72.050 ? 60  ARG A CG  1 
ATOM 471  C CD  ? ARG A 1  60 ? -14.348   7.468  14.089 1.000 72.050 ? 60  ARG A CD  1 
ATOM 472  N NE  ? ARG A 1  60 ? -15.063   6.195  14.047 1.000 72.050 ? 60  ARG A NE  1 
ATOM 473  N NH1 ? ARG A 1  60 ? -15.503   6.130  16.313 1.000 72.050 ? 60  ARG A NH1 1 
ATOM 474  N NH2 ? ARG A 1  60 ? -16.224   4.432  14.952 1.000 72.050 ? 60  ARG A NH2 1 
ATOM 475  C CZ  ? ARG A 1  60 ? -15.595   5.589  15.104 1.000 72.050 ? 60  ARG A CZ  1 
ATOM 476  N N   ? ASP A 1  61 ? -13.949   9.374   9.393 1.000 72.270 ? 61  ASP A N   1 
ATOM 477  C CA  ? ASP A 1  61 ? -15.051   9.503   8.444 1.000 72.270 ? 61  ASP A CA  1 
ATOM 478  C C   ? ASP A 1  61 ? -16.226   8.612   8.842 1.000 72.270 ? 61  ASP A C   1 
ATOM 479  C CB  ? ASP A 1  61 ? -14.584   9.158   7.029 1.000 72.270 ? 61  ASP A CB  1 
ATOM 480  O O   ? ASP A 1  61 ? -16.028   7.493   9.320 1.000 72.270 ? 61  ASP A O   1 
ATOM 481  C CG  ? ASP A 1  61 ? -15.615   9.493   5.966 1.000 72.270 ? 61  ASP A CG  1 
ATOM 482  O OD1 ? ASP A 1  61 ? -16.829   9.455   6.260 1.000 72.270 ? 61  ASP A OD1 1 
ATOM 483  O OD2 ? ASP A 1  61 ? -15.209   9.794   4.822 1.000 72.270 ? 61  ASP A OD2 1 
ATOM 484  N N   ? VAL A 1  62 ? -17.436   9.169   8.932 1.000 73.550 ? 62  VAL A N   1 
ATOM 485  C CA  ? VAL A 1  62 ? -18.623   8.424   9.341 1.000 73.550 ? 62  VAL A CA  1 
ATOM 486  C C   ? VAL A 1  62 ? -18.790   7.193   8.454 1.000 73.550 ? 62  VAL A C   1 
ATOM 487  C CB  ? VAL A 1  62 ? -19.893   9.302   9.279 1.000 73.550 ? 62  VAL A CB  1 
ATOM 488  O O   ? VAL A 1  62 ? -19.459   6.230   8.838 1.000 73.550 ? 62  VAL A O   1 
ATOM 489  C CG1 ? VAL A 1  62 ? -19.827  10.421  10.317 1.000 73.550 ? 62  VAL A CG1 1 
ATOM 490  C CG2 ? VAL A 1  62 ? -20.075   9.879   7.877 1.000 73.550 ? 62  VAL A CG2 1 
ATOM 491  N N   ? HIS A 1  63 ? -18.054   7.168   7.459 1.000 71.290 ? 63  HIS A N   1 
ATOM 492  C CA  ? HIS A 1  63 ? -18.243   6.077   6.510 1.000 71.290 ? 63  HIS A CA  1 
ATOM 493  C C   ? HIS A 1  63 ? -17.065   5.109   6.542 1.000 71.290 ? 63  HIS A C   1 
ATOM 494  C CB  ? HIS A 1  63 ? -18.433   6.625   5.094 1.000 71.290 ? 63  HIS A CB  1 
ATOM 495  O O   ? HIS A 1  63 ? -17.011   4.164   5.751 1.000 71.290 ? 63  HIS A O   1 
ATOM 496  C CG  ? HIS A 1  63 ? -19.561   7.601   4.976 1.000 71.290 ? 63  HIS A CG  1 
ATOM 497  C CD2 ? HIS A 1  63 ? -19.571   8.911   4.636 1.000 71.290 ? 63  HIS A CD2 1 
ATOM 498  N ND1 ? HIS A 1  63 ? -20.872   7.256   5.226 1.000 71.290 ? 63  HIS A ND1 1 
ATOM 499  C CE1 ? HIS A 1  63 ? -21.641   8.316   5.043 1.000 71.290 ? 63  HIS A CE1 1 
ATOM 500  N NE2 ? HIS A 1  63 ? -20.876   9.334   4.685 1.000 71.290 ? 63  HIS A NE2 1 
ATOM 501  N N   ? GLN A 1  64 ? -16.153   5.384   7.379 1.000 74.600 ? 64  GLN A N   1 
ATOM 502  C CA  ? GLN A 1  64 ? -14.996   4.519   7.587 1.000 74.600 ? 64  GLN A CA  1 
ATOM 503  C C   ? GLN A 1  64 ? -15.406   3.196   8.229 1.000 74.600 ? 64  GLN A C   1 
ATOM 504  C CB  ? GLN A 1  64 ? -13.949   5.220   8.454 1.000 74.600 ? 64  GLN A CB  1 
ATOM 505  O O   ? GLN A 1  64 ? -16.260   3.170   9.118 1.000 74.600 ? 64  GLN A O   1 
ATOM 506  C CG  ? GLN A 1  64 ? -12.696   4.391   8.697 1.000 74.600 ? 64  GLN A CG  1 
ATOM 507  C CD  ? GLN A 1  64 ? -11.697   5.088   9.602 1.000 74.600 ? 64  GLN A CD  1 
ATOM 508  N NE2 ? GLN A 1  64 ? -10.584   4.419   9.883 1.000 74.600 ? 64  GLN A NE2 1 
ATOM 509  O OE1 ? GLN A 1  64 ? -11.924   6.219  10.044 1.000 74.600 ? 64  GLN A OE1 1 
ATOM 510  N N   ? GLN A 1  65 ? -14.936   2.073   7.552 1.000 79.250 ? 65  GLN A N   1 
ATOM 511  C CA  ? GLN A 1  65 ? -15.126   0.757   8.154 1.000 79.250 ? 65  GLN A CA  1 
ATOM 512  C C   ? GLN A 1  65 ? -13.809   0.202   8.688 1.000 79.250 ? 65  GLN A C   1 
ATOM 513  C CB  ? GLN A 1  65 ? -15.734  -0.214   7.141 1.000 79.250 ? 65  GLN A CB  1 
ATOM 514  O O   ? GLN A 1  65 ? -12.849   0.032   7.933 1.000 79.250 ? 65  GLN A O   1 
ATOM 515  C CG  ? GLN A 1  65 ? -17.130   0.176   6.675 1.000 79.250 ? 65  GLN A CG  1 
ATOM 516  C CD  ? GLN A 1  65 ? -17.741  -0.844   5.734 1.000 79.250 ? 65  GLN A CD  1 
ATOM 517  N NE2 ? GLN A 1  65 ? -18.287  -0.370   4.619 1.000 79.250 ? 65  GLN A NE2 1 
ATOM 518  O OE1 ? GLN A 1  65 ? -17.723  -2.049   6.006 1.000 79.250 ? 65  GLN A OE1 1 
ATOM 519  N N   ? LEU A 1  66 ? -13.835   0.066  10.007 1.000 82.330 ? 66  LEU A N   1 
ATOM 520  C CA  ? LEU A 1  66 ? -12.675  -0.558  10.634 1.000 82.330 ? 66  LEU A CA  1 
ATOM 521  C C   ? LEU A 1  66 ? -12.862  -2.068  10.740 1.000 82.330 ? 66  LEU A C   1 
ATOM 522  C CB  ? LEU A 1  66 ? -12.433   0.036  12.024 1.000 82.330 ? 66  LEU A CB  1 
ATOM 523  O O   ? LEU A 1  66 ? -13.886  -2.538  11.241 1.000 82.330 ? 66  LEU A O   1 
ATOM 524  C CG  ? LEU A 1  66 ? -11.164  -0.421  12.745 1.000 82.330 ? 66  LEU A CG  1 
ATOM 525  C CD1 ? LEU A 1  66 ?  -9.927   0.114  12.032 1.000 82.330 ? 66  LEU A CD1 1 
ATOM 526  C CD2 ? LEU A 1  66 ? -11.185   0.030  14.202 1.000 82.330 ? 66  LEU A CD2 1 
ATOM 527  N N   ? ARG A 1  67 ? -11.851  -2.719  10.184 1.000 86.600 ? 67  ARG A N   1 
ATOM 528  C CA  ? ARG A 1  67 ? -11.922  -4.176  10.226 1.000 86.600 ? 67  ARG A CA  1 
ATOM 529  C C   ? ARG A 1  67 ? -10.659  -4.768  10.842 1.000 86.600 ? 67  ARG A C   1 
ATOM 530  C CB  ? ARG A 1  67 ? -12.137  -4.745   8.822 1.000 86.600 ? 67  ARG A CB  1 
ATOM 531  O O   ? ARG A 1  67 ?  -9.547  -4.343  10.520 1.000 86.600 ? 67  ARG A O   1 
ATOM 532  C CG  ? ARG A 1  67 ? -13.480  -4.381   8.209 1.000 86.600 ? 67  ARG A CG  1 
ATOM 533  C CD  ? ARG A 1  67 ? -14.629  -5.101   8.901 1.000 86.600 ? 67  ARG A CD  1 
ATOM 534  N NE  ? ARG A 1  67 ? -15.900  -4.867   8.221 1.000 86.600 ? 67  ARG A NE  1 
ATOM 535  N NH1 ? ARG A 1  67 ? -16.491  -3.044   9.511 1.000 86.600 ? 67  ARG A NH1 1 
ATOM 536  N NH2 ? ARG A 1  67 ? -17.883  -3.773   7.842 1.000 86.600 ? 67  ARG A NH2 1 
ATOM 537  C CZ  ? ARG A 1  67 ? -16.755  -3.895   8.526 1.000 86.600 ? 67  ARG A CZ  1 
ATOM 538  N N   ? GLU A 1  68 ? -10.964  -5.817  11.770 1.000 86.100 ? 68  GLU A N   1 
ATOM 539  C CA  ? GLU A 1  68 ?  -9.848  -6.632  12.240 1.000 86.100 ? 68  GLU A CA  1 
ATOM 540  C C   ? GLU A 1  68 ?  -9.505  -7.729  11.236 1.000 86.100 ? 68  GLU A C   1 
ATOM 541  C CB  ? GLU A 1  68 ? -10.168  -7.249  13.604 1.000 86.100 ? 68  GLU A CB  1 
ATOM 542  O O   ? GLU A 1  68 ? -10.390  -8.259  10.561 1.000 86.100 ? 68  GLU A O   1 
ATOM 543  C CG  ? GLU A 1  68 ? -10.269  -6.231  14.730 1.000 86.100 ? 68  GLU A CG  1 
ATOM 544  C CD  ? GLU A 1  68 ? -10.351  -6.868  16.109 1.000 86.100 ? 68  GLU A CD  1 
ATOM 545  O OE1 ? GLU A 1  68 ? -10.147  -6.156  17.119 1.000 86.100 ? 68  GLU A OE1 1 
ATOM 546  O OE2 ? GLU A 1  68 ? -10.619  -8.088  16.179 1.000 86.100 ? 68  GLU A OE2 1 
ATOM 547  N N   ? LEU A 1  69 ?  -8.183  -7.936  11.180 1.000 86.410 ? 69  LEU A N   1 
ATOM 548  C CA  ? LEU A 1  69 ?  -7.772  -8.968  10.234 1.000 86.410 ? 69  LEU A CA  1 
ATOM 549  C C   ? LEU A 1  69 ?  -7.896 -10.355  10.856 1.000 86.410 ? 69  LEU A C   1 
ATOM 550  C CB  ? LEU A 1  69 ?  -6.333  -8.729   9.772 1.000 86.410 ? 69  LEU A CB  1 
ATOM 551  O O   ? LEU A 1  69 ?  -7.523 -10.556  12.014 1.000 86.410 ? 69  LEU A O   1 
ATOM 552  C CG  ? LEU A 1  69 ?  -6.078  -7.444   8.983 1.000 86.410 ? 69  LEU A CG  1 
ATOM 553  C CD1 ? LEU A 1  69 ?  -4.601  -7.328   8.620 1.000 86.410 ? 69  LEU A CD1 1 
ATOM 554  C CD2 ? LEU A 1  69 ?  -6.947  -7.404   7.730 1.000 86.410 ? 69  LEU A CD2 1 
ATOM 555  N N   ? SER A 1  70 ?  -8.512 -11.305  10.164 1.000 88.050 ? 70  SER A N   1 
ATOM 556  C CA  ? SER A 1  70 ?  -8.612 -12.689  10.613 1.000 88.050 ? 70  SER A CA  1 
ATOM 557  C C   ? SER A 1  70 ?  -7.442 -13.523  10.099 1.000 88.050 ? 70  SER A C   1 
ATOM 558  C CB  ? SER A 1  70 ?  -9.932 -13.309  10.152 1.000 88.050 ? 70  SER A CB  1 
ATOM 559  O O   ? SER A 1  70 ?  -7.033 -14.491  10.743 1.000 88.050 ? 70  SER A O   1 
ATOM 560  O OG  ? SER A 1  70 ?  -9.996 -13.363   8.737 1.000 88.050 ? 70  SER A OG  1 
ATOM 561  N N   ? CYS A 1  71 ?  -6.942 -13.094   8.928 1.000 87.350 ? 71  CYS A N   1 
ATOM 562  C CA  ? CYS A 1  71 ?  -5.876 -13.867   8.300 1.000 87.350 ? 71  CYS A CA  1 
ATOM 563  C C   ? CYS A 1  71 ?  -4.947 -12.964   7.498 1.000 87.350 ? 71  CYS A C   1 
ATOM 564  C CB  ? CYS A 1  71 ?  -6.461 -14.948   7.392 1.000 87.350 ? 71  CYS A CB  1 
ATOM 565  O O   ? CYS A 1  71 ?  -5.399 -12.009   6.863 1.000 87.350 ? 71  CYS A O   1 
ATOM 566  S SG  ? CYS A 1  71 ?  -5.264 -16.205   6.891 1.000 87.350 ? 71  CYS A SG  1 
ATOM 567  N N   ? VAL A 1  72 ?  -3.646 -13.347   7.632 1.000 88.590 ? 72  VAL A N   1 
ATOM 568  C CA  ? VAL A 1  72 ?  -2.585 -12.696   6.871 1.000 88.590 ? 72  VAL A CA  1 
ATOM 569  C C   ? VAL A 1  72 ?  -1.787 -13.742   6.097 1.000 88.590 ? 72  VAL A C   1 
ATOM 570  C CB  ? VAL A 1  72 ?  -1.646 -11.881   7.789 1.000 88.590 ? 72  VAL A CB  1 
ATOM 571  O O   ? VAL A 1  72 ?  -1.134 -14.602   6.694 1.000 88.590 ? 72  VAL A O   1 
ATOM 572  C CG1 ? VAL A 1  72 ?  -0.590 -11.147   6.965 1.000 88.590 ? 72  VAL A CG1 1 
ATOM 573  C CG2 ? VAL A 1  72 ?  -2.450 -10.894   8.633 1.000 88.590 ? 72  VAL A CG2 1 
ATOM 574  N N   ? ILE A 1  73 ?  -1.773 -13.617   4.748 1.000 89.340 ? 73  ILE A N   1 
ATOM 575  C CA  ? ILE A 1  73 ?  -1.205 -14.682   3.930 1.000 89.340 ? 73  ILE A CA  1 
ATOM 576  C C   ? ILE A 1  73 ?  -0.227 -14.090   2.918 1.000 89.340 ? 73  ILE A C   1 
ATOM 577  C CB  ? ILE A 1  73 ?  -2.306 -15.487   3.204 1.000 89.340 ? 73  ILE A CB  1 
ATOM 578  O O   ? ILE A 1  73 ?  -0.634 -13.619   1.854 1.000 89.340 ? 73  ILE A O   1 
ATOM 579  C CG1 ? ILE A 1  73 ?  -3.367 -15.962   4.203 1.000 89.340 ? 73  ILE A CG1 1 
ATOM 580  C CG2 ? ILE A 1  73 ?  -1.699 -16.670   2.445 1.000 89.340 ? 73  ILE A CG2 1 
ATOM 581  C CD1 ? ILE A 1  73 ?  -4.637 -16.494   3.552 1.000 89.340 ? 73  ILE A CD1 1 
ATOM 582  N N   ? PRO A 1  74 ?   1.092 -14.195   3.290 1.000 88.680 ? 74  PRO A N   1 
ATOM 583  C CA  ? PRO A 1  74 ?   2.054 -13.784   2.264 1.000 88.680 ? 74  PRO A CA  1 
ATOM 584  C C   ? PRO A 1  74 ?   2.125 -14.765   1.096 1.000 88.680 ? 74  PRO A C   1 
ATOM 585  C CB  ? PRO A 1  74 ?   3.382 -13.741   3.023 1.000 88.680 ? 74  PRO A CB  1 
ATOM 586  O O   ? PRO A 1  74 ?   1.863 -15.958   1.270 1.000 88.680 ? 74  PRO A O   1 
ATOM 587  C CG  ? PRO A 1  74 ?   3.191 -14.667   4.181 1.000 88.680 ? 74  PRO A CG  1 
ATOM 588  C CD  ? PRO A 1  74 ?   1.734 -14.682   4.545 1.000 88.680 ? 74  PRO A CD  1 
ATOM 589  N N   ? HIS A 1  75 ?   2.398 -14.220  -0.046 1.000 85.240 ? 75  HIS A N   1 
ATOM 590  C CA  ? HIS A 1  75 ?   2.579 -15.115  -1.183 1.000 85.240 ? 75  HIS A CA  1 
ATOM 591  C C   ? HIS A 1  75 ?   3.636 -16.174  -0.888 1.000 85.240 ? 75  HIS A C   1 
ATOM 592  C CB  ? HIS A 1  75 ?   2.965 -14.323  -2.433 1.000 85.240 ? 75  HIS A CB  1 
ATOM 593  O O   ? HIS A 1  75 ?   4.708 -15.859  -0.368 1.000 85.240 ? 75  HIS A O   1 
ATOM 594  C CG  ? HIS A 1  75 ?   2.846 -15.106  -3.701 1.000 85.240 ? 75  HIS A CG  1 
ATOM 595  C CD2 ? HIS A 1  75 ?   1.937 -15.043  -4.703 1.000 85.240 ? 75  HIS A CD2 1 
ATOM 596  N ND1 ? HIS A 1  75 ?   3.736 -16.099  -4.049 1.000 85.240 ? 75  HIS A ND1 1 
ATOM 597  C CE1 ? HIS A 1  75 ?   3.378 -16.614  -5.214 1.000 85.240 ? 75  HIS A CE1 1 
ATOM 598  N NE2 ? HIS A 1  75 ?   2.290 -15.991  -5.632 1.000 85.240 ? 75  HIS A NE2 1 
ATOM 599  N N   ? PRO A 1  76 ?   3.363 -17.491  -1.129 1.000 88.860 ? 76  PRO A N   1 
ATOM 600  C CA  ? PRO A 1  76 ?   4.300 -18.573  -0.817 1.000 88.860 ? 76  PRO A CA  1 
ATOM 601  C C   ? PRO A 1  76 ?   5.647 -18.408  -1.518 1.000 88.860 ? 76  PRO A C   1 
ATOM 602  C CB  ? PRO A 1  76 ?   3.573 -19.824  -1.319 1.000 88.860 ? 76  PRO A CB  1 
ATOM 603  O O   ? PRO A 1  76 ?   6.662 -18.920  -1.040 1.000 88.860 ? 76  PRO A O   1 
ATOM 604  C CG  ? PRO A 1  76 ?   2.559 -19.312  -2.291 1.000 88.860 ? 76  PRO A CG  1 
ATOM 605  C CD  ? PRO A 1  76 ?   2.152 -17.929  -1.871 1.000 88.860 ? 76  PRO A CD  1 
ATOM 606  N N   ? GLY A 1  77 ?   5.624 -17.676  -2.591 1.000 87.490 ? 77  GLY A N   1 
ATOM 607  C CA  ? GLY A 1  77 ?   6.853 -17.487  -3.345 1.000 87.490 ? 77  GLY A CA  1 
ATOM 608  C C   ? GLY A 1  77 ?   7.583 -16.207  -2.985 1.000 87.490 ? 77  GLY A C   1 
ATOM 609  O O   ? GLY A 1  77 ?   8.544 -15.824  -3.656 1.000 87.490 ? 77  GLY A O   1 
ATOM 610  N N   ? TYR A 1  78 ?   7.074 -15.502  -1.919 1.000 85.010 ? 78  TYR A N   1 
ATOM 611  C CA  ? TYR A 1  78 ?   7.731 -14.254  -1.547 1.000 85.010 ? 78  TYR A CA  1 
ATOM 612  C C   ? TYR A 1  78 ?   9.168 -14.504  -1.106 1.000 85.010 ? 78  TYR A C   1 
ATOM 613  C CB  ? TYR A 1  78 ?   6.957 -13.550  -0.429 1.000 85.010 ? 78  TYR A CB  1 
ATOM 614  O O   ? TYR A 1  78 ?   9.426 -15.376  -0.273 1.000 85.010 ? 78  TYR A O   1 
ATOM 615  C CG  ? TYR A 1  78 ?   7.643 -12.314   0.100 1.000 85.010 ? 78  TYR A CG  1 
ATOM 616  C CD1 ? TYR A 1  78 ?   7.963 -12.196   1.451 1.000 85.010 ? 78  TYR A CD1 1 
ATOM 617  C CD2 ? TYR A 1  78 ?   7.972 -11.263  -0.748 1.000 85.010 ? 78  TYR A CD2 1 
ATOM 618  C CE1 ? TYR A 1  78 ?   8.594 -11.058   1.943 1.000 85.010 ? 78  TYR A CE1 1 
ATOM 619  C CE2 ? TYR A 1  78 ?   8.602 -10.120  -0.267 1.000 85.010 ? 78  TYR A CE2 1 
ATOM 620  O OH  ? TYR A 1  78 ?   9.533  -8.898   1.560 1.000 85.010 ? 78  TYR A OH  1 
ATOM 621  C CZ  ? TYR A 1  78 ?   8.909 -10.027   1.078 1.000 85.010 ? 78  TYR A CZ  1 
ATOM 622  N N   ? ASP A 1  79 ?  10.073 -13.724  -1.769 1.000 84.550 ? 79  ASP A N   1 
ATOM 623  C CA  ? ASP A 1  79 ?  11.498 -13.732  -1.453 1.000 84.550 ? 79  ASP A CA  1 
ATOM 624  C C   ? ASP A 1  79 ?  11.942 -12.387  -0.883 1.000 84.550 ? 79  ASP A C   1 
ATOM 625  C CB  ? ASP A 1  79 ?  12.322 -14.075  -2.695 1.000 84.550 ? 79  ASP A CB  1 
ATOM 626  O O   ? ASP A 1  79 ?  11.980 -11.385  -1.601 1.000 84.550 ? 79  ASP A O   1 
ATOM 627  C CG  ? ASP A 1  79 ?  13.805 -14.221  -2.402 1.000 84.550 ? 79  ASP A CG  1 
ATOM 628  O OD1 ? ASP A 1  79 ?  14.455 -13.220  -2.031 1.000 84.550 ? 79  ASP A OD1 1 
ATOM 629  O OD2 ? ASP A 1  79 ?  14.329 -15.347  -2.547 1.000 84.550 ? 79  ASP A OD2 1 
ATOM 630  N N   ? LYS A 1  80 ?  12.409 -12.361   0.342 1.000 84.320 ? 80  LYS A N   1 
ATOM 631  C CA  ? LYS A 1  80 ?  12.747 -11.127   1.046 1.000 84.320 ? 80  LYS A CA  1 
ATOM 632  C C   ? LYS A 1  80 ?  13.989 -10.475   0.445 1.000 84.320 ? 80  LYS A C   1 
ATOM 633  C CB  ? LYS A 1  80 ?  12.966 -11.400   2.534 1.000 84.320 ? 80  LYS A CB  1 
ATOM 634  O O   ? LYS A 1  80 ?  14.123  -9.250   0.462 1.000 84.320 ? 80  LYS A O   1 
ATOM 635  C CG  ? LYS A 1  80 ?  13.107 -10.143   3.380 1.000 84.320 ? 80  LYS A CG  1 
ATOM 636  C CD  ? LYS A 1  80 ?  13.228 -10.477   4.862 1.000 84.320 ? 80  LYS A CD  1 
ATOM 637  C CE  ? LYS A 1  80 ?  13.393  -9.221   5.707 1.000 84.320 ? 80  LYS A CE  1 
ATOM 638  N NZ  ? LYS A 1  80 ?  13.515  -9.543   7.160 1.000 84.320 ? 80  LYS A NZ  1 
ATOM 639  N N   ? GLY A 1  81 ?  14.881 -11.324  -0.168 1.000 83.610 ? 81  GLY A N   1 
ATOM 640  C CA  ? GLY A 1  81 ?  16.119 -10.813  -0.735 1.000 83.610 ? 81  GLY A CA  1 
ATOM 641  C C   ? GLY A 1  81 ?  15.917 -10.080  -2.047 1.000 83.610 ? 81  GLY A C   1 
ATOM 642  O O   ? GLY A 1  81 ?  16.500  -9.016  -2.266 1.000 83.610 ? 81  GLY A O   1 
ATOM 643  N N   ? THR A 1  82 ?  14.948 -10.648  -2.821 1.000 81.070 ? 82  THR A N   1 
ATOM 644  C CA  ? THR A 1  82 ?  14.784 -10.120  -4.171 1.000 81.070 ? 82  THR A CA  1 
ATOM 645  C C   ? THR A 1  82 ?  13.464  -9.367  -4.301 1.000 81.070 ? 82  THR A C   1 
ATOM 646  C CB  ? THR A 1  82 ?  14.842 -11.245  -5.221 1.000 81.070 ? 82  THR A CB  1 
ATOM 647  O O   ? THR A 1  82 ?  13.234  -8.673  -5.294 1.000 81.070 ? 82  THR A O   1 
ATOM 648  C CG2 ? THR A 1  82 ?  16.151 -12.023  -5.123 1.000 81.070 ? 82  THR A CG2 1 
ATOM 649  O OG1 ? THR A 1  82 ?  13.748 -12.145  -5.010 1.000 81.070 ? 82  THR A OG1 1 
ATOM 650  N N   ? HIS A 1  83 ?  12.627  -9.588  -3.314 1.000 80.880 ? 83  HIS A N   1 
ATOM 651  C CA  ? HIS A 1  83 ?  11.272  -9.048  -3.304 1.000 80.880 ? 83  HIS A CA  1 
ATOM 652  C C   ? HIS A 1  83 ?  10.425  -9.662  -4.413 1.000 80.880 ? 83  HIS A C   1 
ATOM 653  C CB  ? HIS A 1  83 ?  11.301  -7.525  -3.448 1.000 80.880 ? 83  HIS A CB  1 
ATOM 654  O O   ? HIS A 1  83 ?   9.448  -9.057  -4.862 1.000 80.880 ? 83  HIS A O   1 
ATOM 655  C CG  ? HIS A 1  83 ?  11.861  -6.820  -2.253 1.000 80.880 ? 83  HIS A CG  1 
ATOM 656  C CD2 ? HIS A 1  83 ?  13.046  -6.193  -2.065 1.000 80.880 ? 83  HIS A CD2 1 
ATOM 657  N ND1 ? HIS A 1  83 ?  11.173  -6.710  -1.064 1.000 80.880 ? 83  HIS A ND1 1 
ATOM 658  C CE1 ? HIS A 1  83 ?  11.912  -6.042  -0.195 1.000 80.880 ? 83  HIS A CE1 1 
ATOM 659  N NE2 ? HIS A 1  83 ?  13.054  -5.717  -0.777 1.000 80.880 ? 83  HIS A NE2 1 
ATOM 660  N N   ? ARG A 1  84 ?  10.854 -10.781  -4.868 1.000 81.800 ? 84  ARG A N   1 
ATOM 661  C CA  ? ARG A 1  84 ?  10.039 -11.578  -5.779 1.000 81.800 ? 84  ARG A CA  1 
ATOM 662  C C   ? ARG A 1  84 ?   8.738 -12.011  -5.113 1.000 81.800 ? 84  ARG A C   1 
ATOM 663  C CB  ? ARG A 1  84 ?  10.815 -12.805  -6.262 1.000 81.800 ? 84  ARG A CB  1 
ATOM 664  O O   ? ARG A 1  84 ?   8.739 -12.438  -3.956 1.000 81.800 ? 84  ARG A O   1 
ATOM 665  C CG  ? ARG A 1  84 ?  10.126 -13.568  -7.382 1.000 81.800 ? 84  ARG A CG  1 
ATOM 666  C CD  ? ARG A 1  84 ?  11.004 -14.687  -7.925 1.000 81.800 ? 84  ARG A CD  1 
ATOM 667  N NE  ? ARG A 1  84 ?  10.312 -15.466  -8.948 1.000 81.800 ? 84  ARG A NE  1 
ATOM 668  N NH1 ? ARG A 1  84 ?  12.241 -16.272  -9.933 1.000 81.800 ? 84  ARG A NH1 1 
ATOM 669  N NH2 ? ARG A 1  84 ?  10.189 -16.871 -10.761 1.000 81.800 ? 84  ARG A NH2 1 
ATOM 670  C CZ  ? ARG A 1  84 ?  10.915 -16.201  -9.878 1.000 81.800 ? 84  ARG A CZ  1 
ATOM 671  N N   ? HIS A 1  85 ?   7.559 -11.842  -5.838 1.000 81.960 ? 85  HIS A N   1 
ATOM 672  C CA  ? HIS A 1  85 ?   6.224 -12.175  -5.356 1.000 81.960 ? 85  HIS A CA  1 
ATOM 673  C C   ? HIS A 1  85 ?   5.885 -11.395  -4.090 1.000 81.960 ? 85  HIS A C   1 
ATOM 674  C CB  ? HIS A 1  85 ?   6.108 -13.678  -5.094 1.000 81.960 ? 85  HIS A CB  1 
ATOM 675  O O   ? HIS A 1  85 ?   5.319 -11.951  -3.146 1.000 81.960 ? 85  HIS A O   1 
ATOM 676  C CG  ? HIS A 1  85 ?   6.335 -14.518  -6.310 1.000 81.960 ? 85  HIS A CG  1 
ATOM 677  C CD2 ? HIS A 1  85 ?   7.244 -15.489  -6.562 1.000 81.960 ? 85  HIS A CD2 1 
ATOM 678  N ND1 ? HIS A 1  85 ?   5.571 -14.399  -7.450 1.000 81.960 ? 85  HIS A ND1 1 
ATOM 679  C CE1 ? HIS A 1  85 ?   6.001 -15.263  -8.354 1.000 81.960 ? 85  HIS A CE1 1 
ATOM 680  N NE2 ? HIS A 1  85 ?   7.016 -15.937  -7.840 1.000 81.960 ? 85  HIS A NE2 1 
ATOM 681  N N   ? ASP A 1  86 ?   6.334 -10.108  -4.021 1.000 81.630 ? 86  ASP A N   1 
ATOM 682  C CA  ? ASP A 1  86 ?   6.093  -9.249  -2.866 1.000 81.630 ? 86  ASP A CA  1 
ATOM 683  C C   ? ASP A 1  86 ?   4.614  -8.892  -2.746 1.000 81.630 ? 86  ASP A C   1 
ATOM 684  C CB  ? ASP A 1  86 ?   6.936  -7.975  -2.959 1.000 81.630 ? 86  ASP A CB  1 
ATOM 685  O O   ? ASP A 1  86 ?   4.226  -7.745  -2.977 1.000 81.630 ? 86  ASP A O   1 
ATOM 686  C CG  ? ASP A 1  86 ?   6.881  -7.134  -1.695 1.000 81.630 ? 86  ASP A CG  1 
ATOM 687  O OD1 ? ASP A 1  86 ?   6.448  -7.646  -0.640 1.000 81.630 ? 86  ASP A OD1 1 
ATOM 688  O OD2 ? ASP A 1  86 ?   7.271  -5.948  -1.756 1.000 81.630 ? 86  ASP A OD2 1 
ATOM 689  N N   ? MET A 1  87 ?   3.770  -9.916  -2.504 1.000 83.560 ? 87  MET A N   1 
ATOM 690  C CA  ? MET A 1  87 ?   2.329  -9.747  -2.345 1.000 83.560 ? 87  MET A CA  1 
ATOM 691  C C   ? MET A 1  87 ?   1.819 -10.525  -1.137 1.000 83.560 ? 87  MET A C   1 
ATOM 692  C CB  ? MET A 1  87 ?   1.591 -10.199  -3.607 1.000 83.560 ? 87  MET A CB  1 
ATOM 693  O O   ? MET A 1  87 ?   2.395 -11.549  -0.765 1.000 83.560 ? 87  MET A O   1 
ATOM 694  C CG  ? MET A 1  87 ?   1.840 -11.653  -3.975 1.000 83.560 ? 87  MET A CG  1 
ATOM 695  S SD  ? MET A 1  87 ?   1.141 -12.093  -5.613 1.000 83.560 ? 87  MET A SD  1 
ATOM 696  C CE  ? MET A 1  87 ?   2.665 -12.216  -6.589 1.000 83.560 ? 87  MET A CE  1 
ATOM 697  N N   ? MET A 1  88 ?   0.837  -9.938  -0.532 1.000 84.160 ? 88  MET A N   1 
ATOM 698  C CA  ? MET A 1  88 ?   0.196 -10.528   0.640 1.000 84.160 ? 88  MET A CA  1 
ATOM 699  C C   ? MET A 1  88 ?  -1.312 -10.305   0.605 1.000 84.160 ? 88  MET A C   1 
ATOM 700  C CB  ? MET A 1  88 ?   0.782  -9.941   1.925 1.000 84.160 ? 88  MET A CB  1 
ATOM 701  O O   ? MET A 1  88 ?  -1.778  -9.241   0.191 1.000 84.160 ? 88  MET A O   1 
ATOM 702  C CG  ? MET A 1  88 ?   0.156 -10.498   3.194 1.000 84.160 ? 88  MET A CG  1 
ATOM 703  S SD  ? MET A 1  88 ?   1.026  -9.942   4.710 1.000 84.160 ? 88  MET A SD  1 
ATOM 704  C CE  ? MET A 1  88 ?   0.588  -8.181   4.702 1.000 84.160 ? 88  MET A CE  1 
ATOM 705  N N   ? LEU A 1  89 ?  -2.065 -11.376   0.904 1.000 87.670 ? 89  LEU A N   1 
ATOM 706  C CA  ? LEU A 1  89 ?  -3.514 -11.263   1.033 1.000 87.670 ? 89  LEU A CA  1 
ATOM 707  C C   ? LEU A 1  89 ?  -3.918 -11.102   2.495 1.000 87.670 ? 89  LEU A C   1 
ATOM 708  C CB  ? LEU A 1  89 ?  -4.203 -12.490   0.433 1.000 87.670 ? 89  LEU A CB  1 
ATOM 709  O O   ? LEU A 1  89 ?  -3.407 -11.809   3.366 1.000 87.670 ? 89  LEU A O   1 
ATOM 710  C CG  ? LEU A 1  89 ?  -4.108 -12.646  -1.086 1.000 87.670 ? 89  LEU A CG  1 
ATOM 711  C CD1 ? LEU A 1  89 ?  -4.674 -13.995  -1.517 1.000 87.670 ? 89  LEU A CD1 1 
ATOM 712  C CD2 ? LEU A 1  89 ?  -4.839 -11.505  -1.787 1.000 87.670 ? 89  LEU A CD2 1 
ATOM 713  N N   ? LEU A 1  90 ?  -4.740 -10.121   2.656 1.000 87.700 ? 90  LEU A N   1 
ATOM 714  C CA  ? LEU A 1  90 ?  -5.321  -9.915   3.978 1.000 87.700 ? 90  LEU A CA  1 
ATOM 715  C C   ? LEU A 1  90 ?  -6.817 -10.212   3.966 1.000 87.700 ? 90  LEU A C   1 
ATOM 716  C CB  ? LEU A 1  90 ?  -5.077  -8.481   4.454 1.000 87.700 ? 90  LEU A CB  1 
ATOM 717  O O   ? LEU A 1  90 ?  -7.541  -9.738   3.088 1.000 87.700 ? 90  LEU A O   1 
ATOM 718  C CG  ? LEU A 1  90 ?  -3.633  -7.982   4.393 1.000 87.700 ? 90  LEU A CG  1 
ATOM 719  C CD1 ? LEU A 1  90 ?  -3.557  -6.523   4.829 1.000 87.700 ? 90  LEU A CD1 1 
ATOM 720  C CD2 ? LEU A 1  90 ?  -2.729  -8.853   5.259 1.000 87.700 ? 90  LEU A CD2 1 
ATOM 721  N N   ? ARG A 1  91 ?  -7.178 -11.075   4.983 1.000 88.450 ? 91  ARG A N   1 
ATOM 722  C CA  ? ARG A 1  91 ?  -8.599 -11.368   5.143 1.000 88.450 ? 91  ARG A CA  1 
ATOM 723  C C   ? ARG A 1  91 ?  -9.161 -10.684   6.385 1.000 88.450 ? 91  ARG A C   1 
ATOM 724  C CB  ? ARG A 1  91 ?  -8.831 -12.878   5.225 1.000 88.450 ? 91  ARG A CB  1 
ATOM 725  O O   ? ARG A 1  91 ?  -8.765 -11.002   7.508 1.000 88.450 ? 91  ARG A O   1 
ATOM 726  C CG  ? ARG A 1  91 ? -10.298 -13.277   5.201 1.000 88.450 ? 91  ARG A CG  1 
ATOM 727  C CD  ? ARG A 1  91 ? -10.473 -14.788   5.268 1.000 88.450 ? 91  ARG A CD  1 
ATOM 728  N NE  ? ARG A 1  91 ? -11.882 -15.168   5.270 1.000 88.450 ? 91  ARG A NE  1 
ATOM 729  N NH1 ? ARG A 1  91 ? -11.491 -17.408   5.681 1.000 88.450 ? 91  ARG A NH1 1 
ATOM 730  N NH2 ? ARG A 1  91 ? -13.638 -16.639   5.447 1.000 88.450 ? 91  ARG A NH2 1 
ATOM 731  C CZ  ? ARG A 1  91 ? -12.334 -16.404   5.466 1.000 88.450 ? 91  ARG A CZ  1 
ATOM 732  N N   ? PRO A 1  92 ? -10.121  -9.832   6.098 1.000 87.990 ? 92  PRO A N   1 
ATOM 733  C CA  ? PRO A 1  92 ? -10.785  -9.219   7.251 1.000 87.990 ? 92  PRO A CA  1 
ATOM 734  C C   ? PRO A 1  92 ? -11.702 -10.191   7.989 1.000 87.990 ? 92  PRO A C   1 
ATOM 735  C CB  ? PRO A 1  92 ? -11.590  -8.076   6.627 1.000 87.990 ? 92  PRO A CB  1 
ATOM 736  O O   ? PRO A 1  92 ? -12.208 -11.143   7.390 1.000 87.990 ? 92  PRO A O   1 
ATOM 737  C CG  ? PRO A 1  92 ? -11.772  -8.472   5.197 1.000 87.990 ? 92  PRO A CG  1 
ATOM 738  C CD  ? PRO A 1  92 ? -10.630  -9.363   4.801 1.000 87.990 ? 92  PRO A CD  1 
ATOM 739  N N   ? ALA A 1  93 ? -11.894 -10.043   9.326 1.000 88.440 ? 93  ALA A N   1 
ATOM 740  C CA  ? ALA A 1  93 ? -12.757 -10.894  10.142 1.000 88.440 ? 93  ALA A CA  1 
ATOM 741  C C   ? ALA A 1  93 ? -14.198 -10.853   9.641 1.000 88.440 ? 93  ALA A C   1 
ATOM 742  C CB  ? ALA A 1  93 ? -12.693 -10.467  11.606 1.000 88.440 ? 93  ALA A CB  1 
ATOM 743  O O   ? ALA A 1  93 ? -14.915 -11.854   9.715 1.000 88.440 ? 93  ALA A O   1 
ATOM 744  N N   ? ARG A 1  94 ? -14.566  -9.719   9.089 1.000 88.260 ? 94  ARG A N   1 
ATOM 745  C CA  ? ARG A 1  94 ? -15.862  -9.523   8.448 1.000 88.260 ? 94  ARG A CA  1 
ATOM 746  C C   ? ARG A 1  94 ? -15.700  -8.906   7.062 1.000 88.260 ? 94  ARG A C   1 
ATOM 747  C CB  ? ARG A 1  94 ? -16.762  -8.638   9.313 1.000 88.260 ? 94  ARG A CB  1 
ATOM 748  O O   ? ARG A 1  94 ? -14.821  -8.069   6.849 1.000 88.260 ? 94  ARG A O   1 
ATOM 749  C CG  ? ARG A 1  94 ? -17.128  -9.256  10.653 1.000 88.260 ? 94  ARG A CG  1 
ATOM 750  C CD  ? ARG A 1  94 ? -18.046  -8.349  11.461 1.000 88.260 ? 94  ARG A CD  1 
ATOM 751  N NE  ? ARG A 1  94 ? -18.219  -8.836  12.827 1.000 88.260 ? 94  ARG A NE  1 
ATOM 752  N NH1 ? ARG A 1  94 ? -20.424  -8.169  13.005 1.000 88.260 ? 94  ARG A NH1 1 
ATOM 753  N NH2 ? ARG A 1  94 ? -19.393  -9.216  14.764 1.000 88.260 ? 94  ARG A NH2 1 
ATOM 754  C CZ  ? ARG A 1  94 ? -19.345  -8.739  13.529 1.000 88.260 ? 94  ARG A CZ  1 
ATOM 755  N N   ? PRO A 1  95 ? -16.526  -9.498   6.128 1.000 85.880 ? 95  PRO A N   1 
ATOM 756  C CA  ? PRO A 1  95 ? -16.434  -8.913   4.789 1.000 85.880 ? 95  PRO A CA  1 
ATOM 757  C C   ? PRO A 1  95 ? -16.819  -7.435   4.762 1.000 85.880 ? 95  PRO A C   1 
ATOM 758  C CB  ? PRO A 1  95 ? -17.420  -9.749   3.970 1.000 85.880 ? 95  PRO A CB  1 
ATOM 759  O O   ? PRO A 1  95 ? -17.565  -6.973   5.629 1.000 85.880 ? 95  PRO A O   1 
ATOM 760  C CG  ? PRO A 1  95 ? -18.415 -10.251   4.966 1.000 85.880 ? 95  PRO A CG  1 
ATOM 761  C CD  ? PRO A 1  95 ? -17.719 -10.434   6.284 1.000 85.880 ? 95  PRO A CD  1 
ATOM 762  N N   ? TRP A 1  96 ? -16.247  -6.810   3.830 1.000 78.150 ? 96  TRP A N   1 
ATOM 763  C CA  ? TRP A 1  96 ? -16.622  -5.413   3.633 1.000 78.150 ? 96  TRP A CA  1 
ATOM 764  C C   ? TRP A 1  96 ? -18.019  -5.304   3.031 1.000 78.150 ? 96  TRP A C   1 
ATOM 765  C CB  ? TRP A 1  96 ? -15.608  -4.706   2.730 1.000 78.150 ? 96  TRP A CB  1 
ATOM 766  O O   ? TRP A 1  96 ? -18.364  -6.045   2.107 1.000 78.150 ? 96  TRP A O   1 
ATOM 767  C CG  ? TRP A 1  96 ? -14.330  -4.338   3.422 1.000 78.150 ? 96  TRP A CG  1 
ATOM 768  C CD1 ? TRP A 1  96 ? -13.853  -3.078   3.656 1.000 78.150 ? 96  TRP A CD1 1 
ATOM 769  C CD2 ? TRP A 1  96 ? -13.362  -5.240   3.967 1.000 78.150 ? 96  TRP A CD2 1 
ATOM 770  C CE2 ? TRP A 1  96 ? -12.323  -4.458   4.517 1.000 78.150 ? 96  TRP A CE2 1 
ATOM 771  C CE3 ? TRP A 1  96 ? -13.274  -6.637   4.045 1.000 78.150 ? 96  TRP A CE3 1 
ATOM 772  N NE1 ? TRP A 1  96 ? -12.646  -3.143   4.314 1.000 78.150 ? 96  TRP A NE1 1 
ATOM 773  C CH2 ? TRP A 1  96 ? -11.146  -6.394   5.199 1.000 78.150 ? 96  TRP A CH2 1 
ATOM 774  C CZ2 ? TRP A 1  96 ? -11.208  -5.026   5.137 1.000 78.150 ? 96  TRP A CZ2 1 
ATOM 775  C CZ3 ? TRP A 1  96 ? -12.163  -7.201   4.662 1.000 78.150 ? 96  TRP A CZ3 1 
ATOM 776  N N   ? ASN A 1  97 ? -18.956  -4.605   3.721 1.000 72.810 ? 97  ASN A N   1 
ATOM 777  C CA  ? ASN A 1  97 ? -20.349  -4.464   3.310 1.000 72.810 ? 97  ASN A CA  1 
ATOM 778  C C   ? ASN A 1  97 ? -20.651  -3.048   2.826 1.000 72.810 ? 97  ASN A C   1 
ATOM 779  C CB  ? ASN A 1  97 ? -21.288  -4.844   4.457 1.000 72.810 ? 97  ASN A CB  1 
ATOM 780  O O   ? ASN A 1  97 ? -21.411  -2.319   3.464 1.000 72.810 ? 97  ASN A O   1 
ATOM 781  C CG  ? ASN A 1  97 ? -21.370  -6.343   4.671 1.000 72.810 ? 97  ASN A CG  1 
ATOM 782  N ND2 ? ASN A 1  97 ? -21.897  -6.749   5.821 1.000 72.810 ? 97  ASN A ND2 1 
ATOM 783  O OD1 ? ASN A 1  97 ? -20.963  -7.129   3.812 1.000 72.810 ? 97  ASN A OD1 1 
ATOM 784  N N   ? SER A 1  98 ? -19.990  -2.562   1.741 1.000 62.670 ? 98  SER A N   1 
ATOM 785  C CA  ? SER A 1  98 ? -20.434  -1.265   1.242 1.000 62.670 ? 98  SER A CA  1 
ATOM 786  C C   ? SER A 1  98 ? -20.385  -1.211  -0.281 1.000 62.670 ? 98  SER A C   1 
ATOM 787  C CB  ? SER A 1  98 ? -19.577  -0.142   1.829 1.000 62.670 ? 98  SER A CB  1 
ATOM 788  O O   ? SER A 1  98 ? -19.315  -1.032  -0.866 1.000 62.670 ? 98  SER A O   1 
ATOM 789  O OG  ? SER A 1  98 ? -20.037   1.124   1.389 1.000 62.670 ? 98  SER A OG  1 
ATOM 790  N N   ? PRO A 1  99 ? -21.505  -1.530  -0.927 1.000 53.870 ? 99  PRO A N   1 
ATOM 791  C CA  ? PRO A 1  99 ? -21.551  -1.622  -2.388 1.000 53.870 ? 99  PRO A CA  1 
ATOM 792  C C   ? PRO A 1  99 ? -21.281  -0.284  -3.073 1.000 53.870 ? 99  PRO A C   1 
ATOM 793  C CB  ? PRO A 1  99 ? -22.979  -2.100  -2.666 1.000 53.870 ? 99  PRO A CB  1 
ATOM 794  O O   ? PRO A 1  99 ? -20.751  -0.252  -4.186 1.000 53.870 ? 99  PRO A O   1 
ATOM 795  C CG  ? PRO A 1  99 ? -23.710  -1.887  -1.380 1.000 53.870 ? 99  PRO A CG  1 
ATOM 796  C CD  ? PRO A 1  99 ? -22.701  -1.698  -0.284 1.000 53.870 ? 99  PRO A CD  1 
ATOM 797  N N   ? ARG A 1 100 ? -21.528   0.889  -2.311 1.000 51.570 ? 100 ARG A N   1 
ATOM 798  C CA  ? ARG A 1 100 ? -21.491   2.147  -3.049 1.000 51.570 ? 100 ARG A CA  1 
ATOM 799  C C   ? ARG A 1 100 ? -20.140   2.836  -2.889 1.000 51.570 ? 100 ARG A C   1 
ATOM 800  C CB  ? ARG A 1 100 ? -22.612   3.078  -2.582 1.000 51.570 ? 100 ARG A CB  1 
ATOM 801  O O   ? ARG A 1 100 ? -19.675   3.522  -3.802 1.000 51.570 ? 100 ARG A O   1 
ATOM 802  C CG  ? ARG A 1 100 ? -23.994   2.671  -3.069 1.000 51.570 ? 100 ARG A CG  1 
ATOM 803  C CD  ? ARG A 1 100 ? -25.040   3.729  -2.745 1.000 51.570 ? 100 ARG A CD  1 
ATOM 804  N NE  ? ARG A 1 100 ? -26.381   3.295  -3.128 1.000 51.570 ? 100 ARG A NE  1 
ATOM 805  N NH1 ? ARG A 1 100 ? -26.745   5.032  -4.607 1.000 51.570 ? 100 ARG A NH1 1 
ATOM 806  N NH2 ? ARG A 1 100 ? -28.364   3.442  -4.277 1.000 51.570 ? 100 ARG A NH2 1 
ATOM 807  C CZ  ? ARG A 1 100 ? -27.160   3.924  -4.003 1.000 51.570 ? 100 ARG A CZ  1 
ATOM 808  N N   ? ARG A 1 101 ? -19.195   2.169  -2.232 1.000 50.000 ? 101 ARG A N   1 
ATOM 809  C CA  ? ARG A 1 101 ? -18.046   3.038  -2.001 1.000 50.000 ? 101 ARG A CA  1 
ATOM 810  C C   ? ARG A 1 101 ? -16.795   2.223  -1.694 1.000 50.000 ? 101 ARG A C   1 
ATOM 811  C CB  ? ARG A 1 101 ? -18.331   4.012  -0.855 1.000 50.000 ? 101 ARG A CB  1 
ATOM 812  O O   ? ARG A 1 101 ? -15.686   2.761  -1.675 1.000 50.000 ? 101 ARG A O   1 
ATOM 813  C CG  ? ARG A 1 101 ? -19.347   5.090  -1.200 1.000 50.000 ? 101 ARG A CG  1 
ATOM 814  C CD  ? ARG A 1 101 ? -19.478   6.118  -0.086 1.000 50.000 ? 101 ARG A CD  1 
ATOM 815  N NE  ? ARG A 1 101 ? -20.743   6.844  -0.169 1.000 50.000 ? 101 ARG A NE  1 
ATOM 816  N NH1 ? ARG A 1 101 ? -19.883   8.620  -1.370 1.000 50.000 ? 101 ARG A NH1 1 
ATOM 817  N NH2 ? ARG A 1 101 ? -22.101   8.588  -0.792 1.000 50.000 ? 101 ARG A NH2 1 
ATOM 818  C CZ  ? ARG A 1 101 ? -20.906   8.015  -0.777 1.000 50.000 ? 101 ARG A CZ  1 
ATOM 819  N N   ? CYS A 1 102 ? -16.959   0.806  -1.591 1.000 44.000 ? 102 CYS A N   1 
ATOM 820  C CA  ? CYS A 1 102 ? -15.825  -0.108  -1.520 1.000 44.000 ? 102 CYS A CA  1 
ATOM 821  C C   ? CYS A 1 102 ? -15.867  -1.119  -2.660 1.000 44.000 ? 102 CYS A C   1 
ATOM 822  C CB  ? CYS A 1 102 ? -15.809  -0.840  -0.179 1.000 44.000 ? 102 CYS A CB  1 
ATOM 823  O O   ? CYS A 1 102 ? -16.668  -2.055  -2.637 1.000 44.000 ? 102 CYS A O   1 
ATOM 824  S SG  ? CYS A 1 102 ? -15.513   0.243   1.237 1.000 44.000 ? 102 CYS A SG  1 
ATOM 825  N N   ? THR A 1 103 ? -15.684  -0.599  -3.816 1.000 48.260 ? 103 THR A N   1 
ATOM 826  C CA  ? THR A 1 103 ? -15.689  -1.463  -4.991 1.000 48.260 ? 103 THR A CA  1 
ATOM 827  C C   ? THR A 1 103 ? -14.291  -2.009  -5.267 1.000 48.260 ? 103 THR A C   1 
ATOM 828  C CB  ? THR A 1 103 ? -16.206  -0.714  -6.233 1.000 48.260 ? 103 THR A CB  1 
ATOM 829  O O   ? THR A 1 103 ? -13.300  -1.289  -5.129 1.000 48.260 ? 103 THR A O   1 
ATOM 830  C CG2 ? THR A 1 103 ? -16.430  -1.671  -7.399 1.000 48.260 ? 103 THR A CG2 1 
ATOM 831  O OG1 ? THR A 1 103 ? -17.445  -0.068  -5.914 1.000 48.260 ? 103 THR A OG1 1 
ATOM 832  N N   ? ALA A 1 104 ? -14.184  -3.343  -5.092 1.000 45.850 ? 104 ALA A N   1 
ATOM 833  C CA  ? ALA A 1 104 ? -12.967  -4.046  -5.488 1.000 45.850 ? 104 ALA A CA  1 
ATOM 834  C C   ? ALA A 1 104 ? -12.495  -3.592  -6.867 1.000 45.850 ? 104 ALA A C   1 
ATOM 835  C CB  ? ALA A 1 104 ? -13.196  -5.555  -5.478 1.000 45.850 ? 104 ALA A CB  1 
ATOM 836  O O   ? ALA A 1 104 ? -13.311  -3.271  -7.734 1.000 45.850 ? 104 ALA A O   1 
ATOM 837  N N   ? LEU A 1 105 ? -11.242  -3.161  -6.866 1.000 49.880 ? 105 LEU A N   1 
ATOM 838  C CA  ? LEU A 1 105 ? -10.590  -2.900  -8.145 1.000 49.880 ? 105 LEU A CA  1 
ATOM 839  C C   ? LEU A 1 105 ? -10.500  -4.174  -8.979 1.000 49.880 ? 105 LEU A C   1 
ATOM 840  C CB  ? LEU A 1 105 ?  -9.190  -2.321  -7.925 1.000 49.880 ? 105 LEU A CB  1 
ATOM 841  O O   ? LEU A 1 105 ? -10.197  -5.246  -8.451 1.000 49.880 ? 105 LEU A O   1 
ATOM 842  C CG  ? LEU A 1 105 ?  -8.505  -1.717  -9.153 1.000 49.880 ? 105 LEU A CG  1 
ATOM 843  C CD1 ? LEU A 1 105 ?  -9.164  -0.395  -9.531 1.000 49.880 ? 105 LEU A CD1 1 
ATOM 844  C CD2 ? LEU A 1 105 ?  -7.015  -1.524  -8.893 1.000 49.880 ? 105 LEU A CD2 1 
ATOM 845  N N   ? CYS A 1 106 ? -11.102  -4.210 -10.253 1.000 41.250 ? 106 CYS A N   1 
ATOM 846  C CA  ? CYS A 1 106 ? -10.908  -5.240 -11.268 1.000 41.250 ? 106 CYS A CA  1 
ATOM 847  C C   ? CYS A 1 106 ?  -9.451  -5.303 -11.710 1.000 41.250 ? 106 CYS A C   1 
ATOM 848  C CB  ? CYS A 1 106 ? -11.806  -4.978 -12.477 1.000 41.250 ? 106 CYS A CB  1 
ATOM 849  O O   ? CYS A 1 106 ?  -8.831  -4.270 -11.970 1.000 41.250 ? 106 CYS A O   1 
ATOM 850  S SG  ? CYS A 1 106 ? -12.275  -6.474 -13.373 1.000 41.250 ? 106 CYS A SG  1 
ATOM 851  N N   ? CYS A 1 107 ?  -8.708  -6.370 -11.266 1.000 42.320 ? 107 CYS A N   1 
ATOM 852  C CA  ? CYS A 1 107 ?  -7.357  -6.688 -11.715 1.000 42.320 ? 107 CYS A CA  1 
ATOM 853  C C   ? CYS A 1 107 ?  -7.379  -7.336 -13.094 1.000 42.320 ? 107 CYS A C   1 
ATOM 854  C CB  ? CYS A 1 107 ?  -6.666  -7.615 -10.716 1.000 42.320 ? 107 CYS A CB  1 
ATOM 855  O O   ? CYS A 1 107 ?  -7.943  -8.418 -13.267 1.000 42.320 ? 107 CYS A O   1 
ATOM 856  S SG  ? CYS A 1 107 ?  -6.120  -6.785  -9.208 1.000 42.320 ? 107 CYS A SG  1 
ATOM 857  N N   ? PRO A 1 108 ?  -7.251  -6.609 -14.174 1.000 43.100 ? 108 PRO A N   1 
ATOM 858  C CA  ? PRO A 1 108 ?  -7.208  -7.372 -15.423 1.000 43.100 ? 108 PRO A CA  1 
ATOM 859  C C   ? PRO A 1 108 ?  -6.054  -8.372 -15.465 1.000 43.100 ? 108 PRO A C   1 
ATOM 860  C CB  ? PRO A 1 108 ?  -7.032  -6.290 -16.491 1.000 43.100 ? 108 PRO A CB  1 
ATOM 861  O O   ? PRO A 1 108 ?  -5.068  -8.211 -14.742 1.000 43.100 ? 108 PRO A O   1 
ATOM 862  C CG  ? PRO A 1 108 ?  -6.843  -5.022 -15.723 1.000 43.100 ? 108 PRO A CG  1 
ATOM 863  C CD  ? PRO A 1 108 ?  -6.986  -5.325 -14.259 1.000 43.100 ? 108 PRO A CD  1 
ATOM 864  N N   ? GLY A 1 109 ?  -6.348  -9.692 -15.734 1.000 41.570 ? 109 GLY A N   1 
ATOM 865  C CA  ? GLY A 1 109 ?  -5.484 -10.839 -15.964 1.000 41.570 ? 109 GLY A CA  1 
ATOM 866  C C   ? GLY A 1 109 ?  -4.380 -10.563 -16.968 1.000 41.570 ? 109 GLY A C   1 
ATOM 867  O O   ? GLY A 1 109 ?  -3.500 -11.401 -17.177 1.000 41.570 ? 109 GLY A O   1 
ATOM 868  N N   ? HIS A 1 110 ?  -4.358  -9.359 -17.631 1.000 48.490 ? 110 HIS A N   1 
ATOM 869  C CA  ? HIS A 1 110 ?  -3.326  -9.075 -18.621 1.000 48.490 ? 110 HIS A CA  1 
ATOM 870  C C   ? HIS A 1 110 ?  -2.803  -7.650 -18.478 1.000 48.490 ? 110 HIS A C   1 
ATOM 871  C CB  ? HIS A 1 110 ?  -3.865  -9.297 -20.036 1.000 48.490 ? 110 HIS A CB  1 
ATOM 872  O O   ? HIS A 1 110 ?  -3.502  -6.777 -17.958 1.000 48.490 ? 110 HIS A O   1 
ATOM 873  C CG  ? HIS A 1 110 ?  -4.898 -10.375 -20.121 1.000 48.490 ? 110 HIS A CG  1 
ATOM 874  C CD2 ? HIS A 1 110 ?  -6.247 -10.307 -20.218 1.000 48.490 ? 110 HIS A CD2 1 
ATOM 875  N ND1 ? HIS A 1 110 ?  -4.578 -11.715 -20.109 1.000 48.490 ? 110 HIS A ND1 1 
ATOM 876  C CE1 ? HIS A 1 110 ?  -5.689 -12.427 -20.195 1.000 48.490 ? 110 HIS A CE1 1 
ATOM 877  N NE2 ? HIS A 1 110 ?  -6.716 -11.597 -20.263 1.000 48.490 ? 110 HIS A NE2 1 
ATOM 878  N N   ? SER A 1 111 ?  -1.433  -7.486 -18.635 1.000 52.130 ? 111 SER A N   1 
ATOM 879  C CA  ? SER A 1 111 ?  -0.757  -6.197 -18.742 1.000 52.130 ? 111 SER A CA  1 
ATOM 880  C C   ? SER A 1 111 ?  -1.314  -5.375 -19.898 1.000 52.130 ? 111 SER A C   1 
ATOM 881  C CB  ? SER A 1 111 ?   0.748  -6.395 -18.924 1.000 52.130 ? 111 SER A CB  1 
ATOM 882  O O   ? SER A 1 111 ?  -1.639  -5.920 -20.955 1.000 52.130 ? 111 SER A O   1 
ATOM 883  O OG  ? SER A 1 111 ?   1.019  -7.139 -20.099 1.000 52.130 ? 111 SER A OG  1 
ATOM 884  N N   ? PRO A 1 112 ?  -1.894  -4.148 -19.618 1.000 50.360 ? 112 PRO A N   1 
ATOM 885  C CA  ? PRO A 1 112 ?  -2.328  -3.341 -20.762 1.000 50.360 ? 112 PRO A CA  1 
ATOM 886  C C   ? PRO A 1 112 ?  -1.246  -3.203 -21.830 1.000 50.360 ? 112 PRO A C   1 
ATOM 887  C CB  ? PRO A 1 112 ?  -2.652  -1.984 -20.133 1.000 50.360 ? 112 PRO A CB  1 
ATOM 888  O O   ? PRO A 1 112 ?  -0.054  -3.250 -21.517 1.000 50.360 ? 112 PRO A O   1 
ATOM 889  C CG  ? PRO A 1 112 ?  -2.046  -2.041 -18.767 1.000 50.360 ? 112 PRO A CG  1 
ATOM 890  C CD  ? PRO A 1 112 ?  -1.684  -3.467 -18.466 1.000 50.360 ? 112 PRO A CD  1 
ATOM 891  N N   ? GLU A 1 113 ?  -1.573  -3.653 -23.087 1.000 50.150 ? 113 GLU A N   1 
ATOM 892  C CA  ? GLU A 1 113 ?  -0.782  -3.533 -24.309 1.000 50.150 ? 113 GLU A CA  1 
ATOM 893  C C   ? GLU A 1 113 ?  -0.775  -2.097 -24.824 1.000 50.150 ? 113 GLU A C   1 
ATOM 894  C CB  ? GLU A 1 113 ?  -1.315  -4.477 -25.389 1.000 50.150 ? 113 GLU A CB  1 
ATOM 895  O O   ? GLU A 1 113 ?   0.087  -1.722 -25.621 1.000 50.150 ? 113 GLU A O   1 
ATOM 896  C CG  ? GLU A 1 113 ?  -0.533  -5.777 -25.511 1.000 50.150 ? 113 GLU A CG  1 
ATOM 897  C CD  ? GLU A 1 113 ?  -1.065  -6.698 -26.597 1.000 50.150 ? 113 GLU A CD  1 
ATOM 898  O OE1 ? GLU A 1 113 ?  -0.531  -7.819 -26.758 1.000 50.150 ? 113 GLU A OE1 1 
ATOM 899  O OE2 ? GLU A 1 113 ?  -2.023  -6.295 -27.294 1.000 50.150 ? 113 GLU A OE2 1 
ATOM 900  N N   ? ARG A 1 114 ?  -0.447  -1.080 -23.925 1.000 50.660 ? 114 ARG A N   1 
ATOM 901  C CA  ? ARG A 1 114 ?  -0.279   0.261 -24.474 1.000 50.660 ? 114 ARG A CA  1 
ATOM 902  C C   ? ARG A 1 114 ?  -0.378   1.318 -23.379 1.000 50.660 ? 114 ARG A C   1 
ATOM 903  C CB  ? ARG A 1 114 ?  -1.324   0.532 -25.559 1.000 50.660 ? 114 ARG A CB  1 
ATOM 904  O O   ? ARG A 1 114 ?  -0.953   1.067 -22.318 1.000 50.660 ? 114 ARG A O   1 
ATOM 905  C CG  ? ARG A 1 114 ?  -0.928   0.023 -26.936 1.000 50.660 ? 114 ARG A CG  1 
ATOM 906  C CD  ? ARG A 1 114 ?  -1.989   0.339 -27.981 1.000 50.660 ? 114 ARG A CD  1 
ATOM 907  N NE  ? ARG A 1 114 ?  -1.899  -0.558 -29.129 1.000 50.660 ? 114 ARG A NE  1 
ATOM 908  N NH1 ? ARG A 1 114 ?  -1.200   1.071 -30.610 1.000 50.660 ? 114 ARG A NH1 1 
ATOM 909  N NH2 ? ARG A 1 114 ?  -1.478  -1.089 -31.324 1.000 50.660 ? 114 ARG A NH2 1 
ATOM 910  C CZ  ? ARG A 1 114 ?  -1.526  -0.190 -30.352 1.000 50.660 ? 114 ARG A CZ  1 
ATOM 911  N N   ? PRO A 1 115 ?   0.286   2.567 -23.624 1.000 53.230 ? 115 PRO A N   1 
ATOM 912  C CA  ? PRO A 1 115 ?   0.344   3.398 -22.419 1.000 53.230 ? 115 PRO A CA  1 
ATOM 913  C C   ? PRO A 1 115 ?  -1.032   3.643 -21.805 1.000 53.230 ? 115 PRO A C   1 
ATOM 914  C CB  ? PRO A 1 115 ?   0.958   4.707 -22.923 1.000 53.230 ? 115 PRO A CB  1 
ATOM 915  O O   ? PRO A 1 115 ?  -1.972   4.013 -22.513 1.000 53.230 ? 115 PRO A O   1 
ATOM 916  C CG  ? PRO A 1 115 ?   0.899   4.608 -24.413 1.000 53.230 ? 115 PRO A CG  1 
ATOM 917  C CD  ? PRO A 1 115 ?   0.518   3.203 -24.783 1.000 53.230 ? 115 PRO A CD  1 
ATOM 918  N N   ? ALA A 1 116 ?  -1.520   2.699 -20.964 1.000 57.080 ? 116 ALA A N   1 
ATOM 919  C CA  ? ALA A 1 116 ?  -2.727   2.872 -20.161 1.000 57.080 ? 116 ALA A CA  1 
ATOM 920  C C   ? ALA A 1 116 ?  -2.450   3.735 -18.933 1.000 57.080 ? 116 ALA A C   1 
ATOM 921  C CB  ? ALA A 1 116 ?  -3.285   1.515 -19.739 1.000 57.080 ? 116 ALA A CB  1 
ATOM 922  O O   ? ALA A 1 116 ?  -1.398   3.607 -18.302 1.000 57.080 ? 116 ALA A O   1 
ATOM 923  N N   ? TRP A 1 117 ?  -3.048   4.903 -18.929 1.000 58.580 ? 117 TRP A N   1 
ATOM 924  C CA  ? TRP A 1 117 ?  -3.006   5.786 -17.768 1.000 58.580 ? 117 TRP A CA  1 
ATOM 925  C C   ? TRP A 1 117 ?  -3.783   5.187 -16.601 1.000 58.580 ? 117 TRP A C   1 
ATOM 926  C CB  ? TRP A 1 117 ?  -3.571   7.165 -18.120 1.000 58.580 ? 117 TRP A CB  1 
ATOM 927  O O   ? TRP A 1 117 ?  -4.843   4.588 -16.794 1.000 58.580 ? 117 TRP A O   1 
ATOM 928  C CG  ? TRP A 1 117 ?  -2.769   7.908 -19.147 1.000 58.580 ? 117 TRP A CG  1 
ATOM 929  C CD1 ? TRP A 1 117 ?  -2.962   7.908 -20.500 1.000 58.580 ? 117 TRP A CD1 1 
ATOM 930  C CD2 ? TRP A 1 117 ?  -1.643   8.756 -18.901 1.000 58.580 ? 117 TRP A CD2 1 
ATOM 931  C CE2 ? TRP A 1 117 ?  -1.203   9.238 -20.154 1.000 58.580 ? 117 TRP A CE2 1 
ATOM 932  C CE3 ? TRP A 1 117 ?  -0.964   9.155 -17.743 1.000 58.580 ? 117 TRP A CE3 1 
ATOM 933  N NE1 ? TRP A 1 117 ?  -2.023   8.707 -21.112 1.000 58.580 ? 117 TRP A NE1 1 
ATOM 934  C CH2 ? TRP A 1 117 ?   0.535  10.477 -19.130 1.000 58.580 ? 117 TRP A CH2 1 
ATOM 935  C CZ2 ? TRP A 1 117 ?  -0.112  10.102 -20.279 1.000 58.580 ? 117 TRP A CZ2 1 
ATOM 936  C CZ3 ? TRP A 1 117 ?   0.122  10.015 -17.870 1.000 58.580 ? 117 TRP A CZ3 1 
ATOM 937  N N   ? CYS A 1 118 ?  -3.058   5.250 -15.408 1.000 63.090 ? 118 CYS A N   1 
ATOM 938  C CA  ? CYS A 1 118 ?  -3.628   4.784 -14.149 1.000 63.090 ? 118 CYS A CA  1 
ATOM 939  C C   ? CYS A 1 118 ?  -3.669   5.906 -13.119 1.000 63.090 ? 118 CYS A C   1 
ATOM 940  C CB  ? CYS A 1 118 ?  -2.824   3.605 -13.601 1.000 63.090 ? 118 CYS A CB  1 
ATOM 941  O O   ? CYS A 1 118 ?  -2.889   6.857 -13.200 1.000 63.090 ? 118 CYS A O   1 
ATOM 942  S SG  ? CYS A 1 118 ?  -2.725   2.201 -14.733 1.000 63.090 ? 118 CYS A SG  1 
ATOM 943  N N   ? ARG A 1 119 ?  -4.824   5.892 -12.437 1.000 65.830 ? 119 ARG A N   1 
ATOM 944  C CA  ? ARG A 1 119 ?  -4.882   6.806 -11.301 1.000 65.830 ? 119 ARG A CA  1 
ATOM 945  C C   ? ARG A 1 119 ?  -4.424   6.117 -10.020 1.000 65.830 ? 119 ARG A C   1 
ATOM 946  C CB  ? ARG A 1 119 ?  -6.299   7.355 -11.124 1.000 65.830 ? 119 ARG A CB  1 
ATOM 947  O O   ? ARG A 1 119 ?  -4.977   5.085  -9.632 1.000 65.830 ? 119 ARG A O   1 
ATOM 948  C CG  ? ARG A 1 119 ?  -6.373   8.603 -10.259 1.000 65.830 ? 119 ARG A CG  1 
ATOM 949  C CD  ? ARG A 1 119 ?  -7.655   9.386 -10.506 1.000 65.830 ? 119 ARG A CD  1 
ATOM 950  N NE  ? ARG A 1 119 ?  -7.652  10.663  -9.798 1.000 65.830 ? 119 ARG A NE  1 
ATOM 951  N NH1 ? ARG A 1 119 ?  -9.782  11.268 -10.456 1.000 65.830 ? 119 ARG A NH1 1 
ATOM 952  N NH2 ? ARG A 1 119 ?  -8.552  12.661  -9.113 1.000 65.830 ? 119 ARG A NH2 1 
ATOM 953  C CZ  ? ARG A 1 119 ?  -8.662  11.528  -9.790 1.000 65.830 ? 119 ARG A CZ  1 
ATOM 954  N N   ? ALA A 1 120 ?  -3.381   6.681  -9.405 1.000 66.700 ? 120 ALA A N   1 
ATOM 955  C CA  ? ALA A 1 120 ?  -2.813   6.107  -8.187 1.000 66.700 ? 120 ALA A CA  1 
ATOM 956  C C   ? ALA A 1 120 ?  -3.044   7.023  -6.989 1.000 66.700 ? 120 ALA A C   1 
ATOM 957  C CB  ? ALA A 1 120 ?  -1.321   5.840  -8.370 1.000 66.700 ? 120 ALA A CB  1 
ATOM 958  O O   ? ALA A 1 120 ?  -2.928   8.246  -7.104 1.000 66.700 ? 120 ALA A O   1 
ATOM 959  N N   ? GLY A 1 121 ?  -3.491   6.414  -5.886 1.000 71.160 ? 121 GLY A N   1 
ATOM 960  C CA  ? GLY A 1 121 ?  -3.664   7.142  -4.639 1.000 71.160 ? 121 GLY A CA  1 
ATOM 961  C C   ? GLY A 1 121 ?  -2.759   6.644  -3.527 1.000 71.160 ? 121 GLY A C   1 
ATOM 962  O O   ? GLY A 1 121 ?  -2.555   5.437  -3.380 1.000 71.160 ? 121 GLY A O   1 
ATOM 963  N N   ? ALA A 1 122 ?  -2.198   7.602  -2.765 1.000 71.270 ? 122 ALA A N   1 
ATOM 964  C CA  ? ALA A 1 122 ?  -1.330   7.238  -1.649 1.000 71.270 ? 122 ALA A CA  1 
ATOM 965  C C   ? ALA A 1 122 ?  -1.240   8.372  -0.631 1.000 71.270 ? 122 ALA A C   1 
ATOM 966  C CB  ? ALA A 1 122 ?   0.063   6.870  -2.155 1.000 71.270 ? 122 ALA A CB  1 
ATOM 967  O O   ? ALA A 1 122 ?  -1.487   9.534  -0.964 1.000 71.270 ? 122 ALA A O   1 
ATOM 968  N N   ? TRP A 1 123 ?  -1.039   7.908   0.722 1.000 74.250 ? 123 TRP A N   1 
ATOM 969  C CA  ? TRP A 1 123 ?  -0.761   8.833   1.816 1.000 74.250 ? 123 TRP A CA  1 
ATOM 970  C C   ? TRP A 1 123 ?   0.741   9.003   2.016 1.000 74.250 ? 123 TRP A C   1 
ATOM 971  C CB  ? TRP A 1 123 ?  -1.409   8.342   3.114 1.000 74.250 ? 123 TRP A CB  1 
ATOM 972  O O   ? TRP A 1 123 ?   1.324   8.407   2.925 1.000 74.250 ? 123 TRP A O   1 
ATOM 973  C CG  ? TRP A 1 123 ?  -2.908   8.384   3.100 1.000 74.250 ? 123 TRP A CG  1 
ATOM 974  C CD1 ? TRP A 1 123 ?  -3.705   9.442   3.435 1.000 74.250 ? 123 TRP A CD1 1 
ATOM 975  C CD2 ? TRP A 1 123 ?  -3.789   7.317   2.736 1.000 74.250 ? 123 TRP A CD2 1 
ATOM 976  C CE2 ? TRP A 1 123 ?  -5.109   7.800   2.873 1.000 74.250 ? 123 TRP A CE2 1 
ATOM 977  C CE3 ? TRP A 1 123 ?  -3.590   5.998   2.305 1.000 74.250 ? 123 TRP A CE3 1 
ATOM 978  N NE1 ? TRP A 1 123 ?  -5.030   9.098   3.301 1.000 74.250 ? 123 TRP A NE1 1 
ATOM 979  C CH2 ? TRP A 1 123 ?  -6.003   5.722   2.175 1.000 74.250 ? 123 TRP A CH2 1 
ATOM 980  C CZ2 ? TRP A 1 123 ?  -6.226   7.008   2.595 1.000 74.250 ? 123 TRP A CZ2 1 
ATOM 981  C CZ3 ? TRP A 1 123 ?  -4.703   5.213   2.029 1.000 74.250 ? 123 TRP A CZ3 1 
ATOM 982  N N   ? CYS A 1 124 ?   1.476   9.679   0.948 1.000 63.280 ? 124 CYS A N   1 
ATOM 983  C CA  ? CYS A 1 124 ?   2.921   9.862   1.018 1.000 63.280 ? 124 CYS A CA  1 
ATOM 984  C C   ? CYS A 1 124 ?   3.274  11.324   1.266 1.000 63.280 ? 124 CYS A C   1 
ATOM 985  C CB  ? CYS A 1 124 ?   3.586   9.379  -0.270 1.000 63.280 ? 124 CYS A CB  1 
ATOM 986  O O   ? CYS A 1 124 ?   2.615  12.224   0.742 1.000 63.280 ? 124 CYS A O   1 
ATOM 987  S SG  ? CYS A 1 124 ?   3.435   7.601  -0.545 1.000 63.280 ? 124 CYS A SG  1 
ATOM 988  N N   ? PRO A 1 125 ?   4.440  11.540   2.116 1.000 51.010 ? 125 PRO A N   1 
ATOM 989  C CA  ? PRO A 1 125 ?   4.943  12.903   2.305 1.000 51.010 ? 125 PRO A CA  1 
ATOM 990  C C   ? PRO A 1 125 ?   5.602  13.468   1.049 1.000 51.010 ? 125 PRO A C   1 
ATOM 991  C CB  ? PRO A 1 125 ?   5.964  12.748   3.435 1.000 51.010 ? 125 PRO A CB  1 
ATOM 992  O O   ? PRO A 1 125 ?   6.113  12.709   0.220 1.000 51.010 ? 125 PRO A O   1 
ATOM 993  C CG  ? PRO A 1 125 ?   6.036  11.276   3.686 1.000 51.010 ? 125 PRO A CG  1 
ATOM 994  C CD  ? PRO A 1 125 ?   5.038  10.592   2.797 1.000 51.010 ? 125 PRO A CD  1 
ATOM 995  N N   ? ALA A 1 126 ?   5.370  14.786   0.688 1.000 50.220 ? 126 ALA A N   1 
ATOM 996  C CA  ? ALA A 1 126 ?   5.812  15.684  -0.376 1.000 50.220 ? 126 ALA A CA  1 
ATOM 997  C C   ? ALA A 1 126 ?   7.323  15.889  -0.329 1.000 50.220 ? 126 ALA A C   1 
ATOM 998  C CB  ? ALA A 1 126 ?   5.092  17.027  -0.271 1.000 50.220 ? 126 ALA A CB  1 
ATOM 999  O O   ? ALA A 1 126 ?   7.976  15.980  -1.371 1.000 50.220 ? 126 ALA A O   1 
ATOM 1000 N N   ? THR A 1 127 ?   7.919  15.694   0.717 1.000 47.320 ? 127 THR A N   1 
ATOM 1001 C CA  ? THR A 1 127 ?   9.318  16.001   0.992 1.000 47.320 ? 127 THR A CA  1 
ATOM 1002 C C   ? THR A 1 127 ?   9.826  15.193   2.182 1.000 47.320 ? 127 THR A C   1 
ATOM 1003 C CB  ? THR A 1 127 ?   9.517  17.504   1.266 1.000 47.320 ? 127 THR A CB  1 
ATOM 1004 O O   ? THR A 1 127 ?   9.036  14.600   2.919 1.000 47.320 ? 127 THR A O   1 
ATOM 1005 C CG2 ? THR A 1 127 ?   9.330  18.324  -0.006 1.000 47.320 ? 127 THR A CG2 1 
ATOM 1006 O OG1 ? THR A 1 127 ?   8.563  17.935   2.244 1.000 47.320 ? 127 THR A OG1 1 
ATOM 1007 N N   ? ALA A 1 128 ?  11.014  14.646   2.014 1.000 49.100 ? 128 ALA A N   1 
ATOM 1008 C CA  ? ALA A 1 128 ?  11.708  13.976   3.111 1.000 49.100 ? 128 ALA A CA  1 
ATOM 1009 C C   ? ALA A 1 128 ?  11.343  14.603   4.454 1.000 49.100 ? 128 ALA A C   1 
ATOM 1010 C CB  ? ALA A 1 128 ?  13.218  14.029   2.896 1.000 49.100 ? 128 ALA A CB  1 
ATOM 1011 O O   ? ALA A 1 128 ?  11.895  14.229   5.491 1.000 49.100 ? 128 ALA A O   1 
ATOM 1012 N N   ? LEU A 1 129 ?  10.335  15.520   4.499 1.000 40.770 ? 129 LEU A N   1 
ATOM 1013 C CA  ? LEU A 1 129 ?  10.101  16.052   5.837 1.000 40.770 ? 129 LEU A CA  1 
ATOM 1014 C C   ? LEU A 1 129 ?   8.964  15.305   6.527 1.000 40.770 ? 129 LEU A C   1 
ATOM 1015 C CB  ? LEU A 1 129 ?   9.779  17.547   5.772 1.000 40.770 ? 129 LEU A CB  1 
ATOM 1016 O O   ? LEU A 1 129 ?   7.924  15.048   5.917 1.000 40.770 ? 129 LEU A O   1 
ATOM 1017 C CG  ? LEU A 1 129 ?  10.935  18.473   5.392 1.000 40.770 ? 129 LEU A CG  1 
ATOM 1018 C CD1 ? LEU A 1 129 ?  10.406  19.850   5.005 1.000 40.770 ? 129 LEU A CD1 1 
ATOM 1019 C CD2 ? LEU A 1 129 ?  11.934  18.582   6.539 1.000 40.770 ? 129 LEU A CD2 1 
ATOM 1020 N N   ? LEU A 1 130 ?   9.164  14.169   6.926 1.000 55.290 ? 130 LEU A N   1 
ATOM 1021 C CA  ? LEU A 1 130 ?   8.777  13.155   7.902 1.000 55.290 ? 130 LEU A CA  1 
ATOM 1022 C C   ? LEU A 1 130 ?   7.285  13.238   8.209 1.000 55.290 ? 130 LEU A C   1 
ATOM 1023 C CB  ? LEU A 1 130 ?   9.585  13.316   9.192 1.000 55.290 ? 130 LEU A CB  1 
ATOM 1024 O O   ? LEU A 1 130 ?   6.744  12.382   8.912 1.000 55.290 ? 130 LEU A O   1 
ATOM 1025 C CG  ? LEU A 1 130 ?  11.063  12.931   9.119 1.000 55.290 ? 130 LEU A CG  1 
ATOM 1026 C CD1 ? LEU A 1 130 ?  11.810  13.460  10.338 1.000 55.290 ? 130 LEU A CD1 1 
ATOM 1027 C CD2 ? LEU A 1 130 ?  11.216  11.417   9.006 1.000 55.290 ? 130 LEU A CD2 1 
ATOM 1028 N N   ? SER A 1 131 ?   6.438  14.281   7.658 1.000 63.130 ? 131 SER A N   1 
ATOM 1029 C CA  ? SER A 1 131 ?   5.051  14.117   8.081 1.000 63.130 ? 131 SER A CA  1 
ATOM 1030 C C   ? SER A 1 131 ?   4.173  13.647   6.927 1.000 63.130 ? 131 SER A C   1 
ATOM 1031 C CB  ? SER A 1 131 ?   4.504  15.428   8.648 1.000 63.130 ? 131 SER A CB  1 
ATOM 1032 O O   ? SER A 1 131 ?   4.352  14.080   5.787 1.000 63.130 ? 131 SER A O   1 
ATOM 1033 O OG  ? SER A 1 131 ?   4.457  16.428   7.645 1.000 63.130 ? 131 SER A OG  1 
ATOM 1034 N N   ? LEU A 1 132 ?   3.436  12.447   7.158 1.000 66.790 ? 132 LEU A N   1 
ATOM 1035 C CA  ? LEU A 1 132 ?   2.448  11.932   6.216 1.000 66.790 ? 132 LEU A CA  1 
ATOM 1036 C C   ? LEU A 1 132 ?   1.335  12.948   5.984 1.000 66.790 ? 132 LEU A C   1 
ATOM 1037 C CB  ? LEU A 1 132 ?   1.855  10.616   6.727 1.000 66.790 ? 132 LEU A CB  1 
ATOM 1038 O O   ? LEU A 1 132 ?   0.916  13.639   6.916 1.000 66.790 ? 132 LEU A O   1 
ATOM 1039 C CG  ? LEU A 1 132 ?   2.801   9.414   6.761 1.000 66.790 ? 132 LEU A CG  1 
ATOM 1040 C CD1 ? LEU A 1 132 ?   2.186   8.279   7.573 1.000 66.790 ? 132 LEU A CD1 1 
ATOM 1041 C CD2 ? LEU A 1 132 ?   3.128   8.951   5.346 1.000 66.790 ? 132 LEU A CD2 1 
ATOM 1042 N N   ? PRO A 1 133 ?   0.983  13.148   4.687 1.000 72.810 ? 133 PRO A N   1 
ATOM 1043 C CA  ? PRO A 1 133 ?  -0.244  13.921   4.480 1.000 72.810 ? 133 PRO A CA  1 
ATOM 1044 C C   ? PRO A 1 133 ?  -1.472  13.258   5.099 1.000 72.810 ? 133 PRO A C   1 
ATOM 1045 C CB  ? PRO A 1 133 ?  -0.367  13.984   2.955 1.000 72.810 ? 133 PRO A CB  1 
ATOM 1046 O O   ? PRO A 1 133 ?  -1.529  12.030   5.202 1.000 72.810 ? 133 PRO A O   1 
ATOM 1047 C CG  ? PRO A 1 133 ?   0.360  12.774   2.463 1.000 72.810 ? 133 PRO A CG  1 
ATOM 1048 C CD  ? PRO A 1 133 ?   1.453  12.445   3.439 1.000 72.810 ? 133 PRO A CD  1 
ATOM 1049 N N   ? ASP A 1 134 ?  -2.333  14.156   5.687 1.000 81.450 ? 134 ASP A N   1 
ATOM 1050 C CA  ? ASP A 1 134 ?  -3.577  13.685   6.288 1.000 81.450 ? 134 ASP A CA  1 
ATOM 1051 C C   ? ASP A 1 134 ?  -4.541  13.169   5.222 1.000 81.450 ? 134 ASP A C   1 
ATOM 1052 C CB  ? ASP A 1 134 ?  -4.237  14.801   7.100 1.000 81.450 ? 134 ASP A CB  1 
ATOM 1053 O O   ? ASP A 1 134 ?  -5.185  12.135   5.408 1.000 81.450 ? 134 ASP A O   1 
ATOM 1054 C CG  ? ASP A 1 134 ?  -5.467  14.334   7.858 1.000 81.450 ? 134 ASP A CG  1 
ATOM 1055 O OD1 ? ASP A 1 134 ?  -5.430  13.245   8.469 1.000 81.450 ? 134 ASP A OD1 1 
ATOM 1056 O OD2 ? ASP A 1 134 ?  -6.484  15.062   7.843 1.000 81.450 ? 134 ASP A OD2 1 
ATOM 1057 N N   ? ALA A 1 135 ?  -4.559  13.775   4.021 1.000 85.300 ? 135 ALA A N   1 
ATOM 1058 C CA  ? ALA A 1 135 ?  -5.515  13.446   2.968 1.000 85.300 ? 135 ALA A CA  1 
ATOM 1059 C C   ? ALA A 1 135 ?  -4.862  12.603   1.877 1.000 85.300 ? 135 ALA A C   1 
ATOM 1060 C CB  ? ALA A 1 135 ?  -6.106  14.720   2.368 1.000 85.300 ? 135 ALA A CB  1 
ATOM 1061 O O   ? ALA A 1 135 ?  -3.664  12.733   1.616 1.000 85.300 ? 135 ALA A O   1 
ATOM 1062 N N   ? LEU A 1 136 ?  -5.684  11.719   1.270 1.000 83.820 ? 136 LEU A N   1 
ATOM 1063 C CA  ? LEU A 1 136 ?  -5.261  10.894   0.144 1.000 83.820 ? 136 LEU A CA  1 
ATOM 1064 C C   ? LEU A 1 136 ?  -4.978  11.754  -1.084 1.000 83.820 ? 136 LEU A C   1 
ATOM 1065 C CB  ? LEU A 1 136 ?  -6.330   9.849  -0.186 1.000 83.820 ? 136 LEU A CB  1 
ATOM 1066 O O   ? LEU A 1 136 ?  -5.800  12.591  -1.463 1.000 83.820 ? 136 LEU A O   1 
ATOM 1067 C CG  ? LEU A 1 136 ?  -5.959   8.812  -1.247 1.000 83.820 ? 136 LEU A CG  1 
ATOM 1068 C CD1 ? LEU A 1 136 ?  -4.869   7.884  -0.723 1.000 83.820 ? 136 LEU A CD1 1 
ATOM 1069 C CD2 ? LEU A 1 136 ?  -7.189   8.016  -1.670 1.000 83.820 ? 136 LEU A CD2 1 
ATOM 1070 N N   ? HIS A 1 137 ?  -3.852  11.537  -1.703 1.000 81.190 ? 137 HIS A N   1 
ATOM 1071 C CA  ? HIS A 1 137 ?  -3.482  12.225  -2.934 1.000 81.190 ? 137 HIS A CA  1 
ATOM 1072 C C   ? HIS A 1 137 ?  -3.453  11.262  -4.116 1.000 81.190 ? 137 HIS A C   1 
ATOM 1073 C CB  ? HIS A 1 137 ?  -2.121  12.906  -2.778 1.000 81.190 ? 137 HIS A CB  1 
ATOM 1074 O O   ? HIS A 1 137 ?  -3.110  10.089  -3.958 1.000 81.190 ? 137 HIS A O   1 
ATOM 1075 C CG  ? HIS A 1 137 ?  -2.168  14.164  -1.971 1.000 81.190 ? 137 HIS A CG  1 
ATOM 1076 C CD2 ? HIS A 1 137 ?  -2.058  15.462  -2.339 1.000 81.190 ? 137 HIS A CD2 1 
ATOM 1077 N ND1 ? HIS A 1 137 ?  -2.346  14.164  -0.604 1.000 81.190 ? 137 HIS A ND1 1 
ATOM 1078 C CE1 ? HIS A 1 137 ?  -2.344  15.412  -0.166 1.000 81.190 ? 137 HIS A CE1 1 
ATOM 1079 N NE2 ? HIS A 1 137 ?  -2.170  16.219  -1.199 1.000 81.190 ? 137 HIS A NE2 1 
ATOM 1080 N N   ? CYS A 1 138 ?  -3.880  11.804  -5.268 1.000 79.420 ? 138 CYS A N   1 
ATOM 1081 C CA  ? CYS A 1 138 ?  -3.971  10.988  -6.474 1.000 79.420 ? 138 CYS A CA  1 
ATOM 1082 C C   ? CYS A 1 138 ?  -3.134  11.584  -7.600 1.000 79.420 ? 138 CYS A C   1 
ATOM 1083 C CB  ? CYS A 1 138 ?  -5.426  10.855  -6.923 1.000 79.420 ? 138 CYS A CB  1 
ATOM 1084 O O   ? CYS A 1 138 ?  -2.952  12.801  -7.666 1.000 79.420 ? 138 CYS A O   1 
ATOM 1085 S SG  ? CYS A 1 138 ?  -6.472   9.970  -5.747 1.000 79.420 ? 138 CYS A SG  1 
ATOM 1086 N N   ? ALA A 1 139 ?  -2.552  10.678  -8.367 1.000 73.100 ? 139 ALA A N   1 
ATOM 1087 C CA  ? ALA A 1 139 ?  -1.784  11.087  -9.541 1.000 73.100 ? 139 ALA A CA  1 
ATOM 1088 C C   ? ALA A 1 139 ?  -2.040  10.149 -10.717 1.000 73.100 ? 139 ALA A C   1 
ATOM 1089 C CB  ? ALA A 1 139 ?  -0.294  11.129  -9.213 1.000 73.100 ? 139 ALA A CB  1 
ATOM 1090 O O   ? ALA A 1 139 ?  -2.348   8.971 -10.525 1.000 73.100 ? 139 ALA A O   1 
ATOM 1091 N N   ? SER A 1 140 ?  -1.955  10.784 -11.881 1.000 71.270 ? 140 SER A N   1 
ATOM 1092 C CA  ? SER A 1 140 ?  -2.025   9.992 -13.104 1.000 71.270 ? 140 SER A CA  1 
ATOM 1093 C C   ? SER A 1 140 ?  -0.658   9.431 -13.479 1.000 71.270 ? 140 SER A C   1 
ATOM 1094 C CB  ? SER A 1 140 ?  -2.573  10.834 -14.257 1.000 71.270 ? 140 SER A CB  1 
ATOM 1095 O O   ? SER A 1 140 ?   0.321  10.174 -13.567 1.000 71.270 ? 140 SER A O   1 
ATOM 1096 O OG  ? SER A 1 140 ?  -3.914  11.219 -14.006 1.000 71.270 ? 140 SER A OG  1 
ATOM 1097 N N   ? ILE A 1 141 ?  -0.643   8.106 -13.581 1.000 70.330 ? 141 ILE A N   1 
ATOM 1098 C CA  ? ILE A 1 141 ?   0.619   7.447 -13.900 1.000 70.330 ? 141 ILE A CA  1 
ATOM 1099 C C   ? ILE A 1 141 ?   0.432   6.529 -15.106 1.000 70.330 ? 141 ILE A C   1 
ATOM 1100 C CB  ? ILE A 1 141 ?   1.158   6.645 -12.695 1.000 70.330 ? 141 ILE A CB  1 
ATOM 1101 O O   ? ILE A 1 141 ?  -0.697   6.187 -15.465 1.000 70.330 ? 141 ILE A O   1 
ATOM 1102 C CG1 ? ILE A 1 141 ?   0.161   5.553 -12.291 1.000 70.330 ? 141 ILE A CG1 1 
ATOM 1103 C CG2 ? ILE A 1 141 ?   1.458   7.577 -11.517 1.000 70.330 ? 141 ILE A CG2 1 
ATOM 1104 C CD1 ? ILE A 1 141 ?   0.710   4.558 -11.277 1.000 70.330 ? 141 ILE A CD1 1 
ATOM 1105 N N   ? SER A 1 142 ?   1.575   6.268 -15.806 1.000 66.630 ? 142 SER A N   1 
ATOM 1106 C CA  ? SER A 1 142 ?   1.535   5.333 -16.926 1.000 66.630 ? 142 SER A CA  1 
ATOM 1107 C C   ? SER A 1 142 ?   2.491   4.165 -16.706 1.000 66.630 ? 142 SER A C   1 
ATOM 1108 C CB  ? SER A 1 142 ?   1.882   6.047 -18.233 1.000 66.630 ? 142 SER A CB  1 
ATOM 1109 O O   ? SER A 1 142 ?   3.498   4.304 -16.008 1.000 66.630 ? 142 SER A O   1 
ATOM 1110 O OG  ? SER A 1 142 ?   3.224   6.504 -18.216 1.000 66.630 ? 142 SER A OG  1 
ATOM 1111 N N   ? ILE A 1 143 ?   2.096   3.072 -17.232 1.000 70.160 ? 143 ILE A N   1 
ATOM 1112 C CA  ? ILE A 1 143 ?   2.945   1.885 -17.200 1.000 70.160 ? 143 ILE A CA  1 
ATOM 1113 C C   ? ILE A 1 143 ?   4.158   2.094 -18.104 1.000 70.160 ? 143 ILE A C   1 
ATOM 1114 C CB  ? ILE A 1 143 ?   2.166   0.622 -17.631 1.000 70.160 ? 143 ILE A CB  1 
ATOM 1115 O O   ? ILE A 1 143 ?   4.020   2.543 -19.245 1.000 70.160 ? 143 ILE A O   1 
ATOM 1116 C CG1 ? ILE A 1 143 ?   1.001   0.359 -16.670 1.000 70.160 ? 143 ILE A CG1 1 
ATOM 1117 C CG2 ? ILE A 1 143 ?   3.101  -0.589 -17.704 1.000 70.160 ? 143 ILE A CG2 1 
ATOM 1118 C CD1 ? ILE A 1 143 ?   0.117  -0.813 -17.075 1.000 70.160 ? 143 ILE A CD1 1 
ATOM 1119 N N   ? ILE A 1 144 ?   5.294   1.814 -17.541 1.000 71.550 ? 144 ILE A N   1 
ATOM 1120 C CA  ? ILE A 1 144 ?   6.565   1.927 -18.248 1.000 71.550 ? 144 ILE A CA  1 
ATOM 1121 C C   ? ILE A 1 144 ?   7.028   0.545 -18.703 1.000 71.550 ? 144 ILE A C   1 
ATOM 1122 C CB  ? ILE A 1 144 ?   7.646   2.591 -17.366 1.000 71.550 ? 144 ILE A CB  1 
ATOM 1123 O O   ? ILE A 1 144 ?   6.851  -0.443 -17.987 1.000 71.550 ? 144 ILE A O   1 
ATOM 1124 C CG1 ? ILE A 1 144 ?   7.197   3.992 -16.934 1.000 71.550 ? 144 ILE A CG1 1 
ATOM 1125 C CG2 ? ILE A 1 144 ?   8.986   2.649 -18.105 1.000 71.550 ? 144 ILE A CG2 1 
ATOM 1126 C CD1 ? ILE A 1 144 ?   8.062   4.611 -15.844 1.000 71.550 ? 144 ILE A CD1 1 
ATOM 1127 N N   ? SER A 1 145 ?   7.505   0.536 -19.995 1.000 73.320 ? 145 SER A N   1 
ATOM 1128 C CA  ? SER A 1 145 ?   7.971  -0.744 -20.517 1.000 73.320 ? 145 SER A CA  1 
ATOM 1129 C C   ? SER A 1 145 ?   9.066  -1.335 -19.636 1.000 73.320 ? 145 SER A C   1 
ATOM 1130 C CB  ? SER A 1 145 ?   8.488  -0.583 -21.947 1.000 73.320 ? 145 SER A CB  1 
ATOM 1131 O O   ? SER A 1 145 ?   9.833  -0.599 -19.012 1.000 73.320 ? 145 SER A O   1 
ATOM 1132 O OG  ? SER A 1 145 ?   9.698   0.155 -21.965 1.000 73.320 ? 145 SER A OG  1 
ATOM 1133 N N   ? ASN A 1 146 ?   9.108  -2.660 -19.587 1.000 73.290 ? 146 ASN A N   1 
ATOM 1134 C CA  ? ASN A 1 146 ?  10.128  -3.364 -18.817 1.000 73.290 ? 146 ASN A CA  1 
ATOM 1135 C C   ? ASN A 1 146 ?  11.534  -2.978 -19.265 1.000 73.290 ? 146 ASN A C   1 
ATOM 1136 C CB  ? ASN A 1 146 ?   9.933  -4.878 -18.925 1.000 73.290 ? 146 ASN A CB  1 
ATOM 1137 O O   ? ASN A 1 146 ?  12.447  -2.880 -18.443 1.000 73.290 ? 146 ASN A O   1 
ATOM 1138 C CG  ? ASN A 1 146 ?   8.867  -5.398 -17.981 1.000 73.290 ? 146 ASN A CG  1 
ATOM 1139 N ND2 ? ASN A 1 146 ?   8.545  -6.681 -18.100 1.000 73.290 ? 146 ASN A ND2 1 
ATOM 1140 O OD1 ? ASN A 1 146 ?   8.336  -4.654 -17.154 1.000 73.290 ? 146 ASN A OD1 1 
ATOM 1141 N N   ? GLN A 1 147 ?  11.649  -2.730 -20.557 1.000 77.670 ? 147 GLN A N   1 
ATOM 1142 C CA  ? GLN A 1 147 ?  12.950  -2.356 -21.101 1.000 77.670 ? 147 GLN A CA  1 
ATOM 1143 C C   ? GLN A 1 147 ?  13.430  -1.031 -20.517 1.000 77.670 ? 147 GLN A C   1 
ATOM 1144 C CB  ? GLN A 1 147 ?  12.889  -2.266 -22.627 1.000 77.670 ? 147 GLN A CB  1 
ATOM 1145 O O   ? GLN A 1 147 ?  14.579  -0.917 -20.085 1.000 77.670 ? 147 GLN A O   1 
ATOM 1146 C CG  ? GLN A 1 147 ?  14.247  -2.070 -23.287 1.000 77.670 ? 147 GLN A CG  1 
ATOM 1147 C CD  ? GLN A 1 147 ?  14.184  -2.164 -24.800 1.000 77.670 ? 147 GLN A CD  1 
ATOM 1148 N NE2 ? GLN A 1 147 ?  15.331  -2.396 -25.428 1.000 77.670 ? 147 GLN A NE2 1 
ATOM 1149 O OE1 ? GLN A 1 147 ?  13.112  -2.030 -25.399 1.000 77.670 ? 147 GLN A OE1 1 
ATOM 1150 N N   ? SER A 1 148 ?  12.568  -0.040 -20.572 1.000 76.130 ? 148 SER A N   1 
ATOM 1151 C CA  ? SER A 1 148 ?  12.891   1.273 -20.023 1.000 76.130 ? 148 SER A CA  1 
ATOM 1152 C C   ? SER A 1 148 ?  13.118   1.201 -18.517 1.000 76.130 ? 148 SER A C   1 
ATOM 1153 C CB  ? SER A 1 148 ?  11.776   2.273 -20.332 1.000 76.130 ? 148 SER A CB  1 
ATOM 1154 O O   ? SER A 1 148 ?  14.055   1.810 -17.996 1.000 76.130 ? 148 SER A O   1 
ATOM 1155 O OG  ? SER A 1 148 ?  12.090   3.553 -19.812 1.000 76.130 ? 148 SER A OG  1 
ATOM 1156 N N   ? CYS A 1 149 ?  12.324   0.411 -17.916 1.000 75.800 ? 149 CYS A N   1 
ATOM 1157 C CA  ? CYS A 1 149 ?  12.401   0.249 -16.468 1.000 75.800 ? 149 CYS A CA  1 
ATOM 1158 C C   ? CYS A 1 149 ?  13.709  -0.420 -16.063 1.000 75.800 ? 149 CYS A C   1 
ATOM 1159 C CB  ? CYS A 1 149 ?  11.218  -0.571 -15.957 1.000 75.800 ? 149 CYS A CB  1 
ATOM 1160 O O   ? CYS A 1 149 ?  14.346  -0.010 -15.092 1.000 75.800 ? 149 CYS A O   1 
ATOM 1161 S SG  ? CYS A 1 149 ?  11.020  -0.524 -14.162 1.000 75.800 ? 149 CYS A SG  1 
ATOM 1162 N N   ? ASP A 1 150 ?  14.112  -1.359 -16.783 1.000 79.100 ? 150 ASP A N   1 
ATOM 1163 C CA  ? ASP A 1 150 ?  15.343  -2.101 -16.526 1.000 79.100 ? 150 ASP A CA  1 
ATOM 1164 C C   ? ASP A 1 150 ?  16.564  -1.190 -16.625 1.000 79.100 ? 150 ASP A C   1 
ATOM 1165 C CB  ? ASP A 1 150 ?  15.479  -3.271 -17.503 1.000 79.100 ? 150 ASP A CB  1 
ATOM 1166 O O   ? ASP A 1 150 ?  17.567  -1.411 -15.943 1.000 79.100 ? 150 ASP A O   1 
ATOM 1167 C CG  ? ASP A 1 150 ?  16.525  -4.284 -17.074 1.000 79.100 ? 150 ASP A CG  1 
ATOM 1168 O OD1 ? ASP A 1 150 ?  16.414  -4.840 -15.960 1.000 79.100 ? 150 ASP A OD1 1 
ATOM 1169 O OD2 ? ASP A 1 150 ?  17.470  -4.526 -17.855 1.000 79.100 ? 150 ASP A OD2 1 
ATOM 1170 N N   ? ASP A 1 151 ?  16.463  -0.160 -17.475 1.000 79.640 ? 151 ASP A N   1 
ATOM 1171 C CA  ? ASP A 1 151 ?  17.548   0.809 -17.601 1.000 79.640 ? 151 ASP A CA  1 
ATOM 1172 C C   ? ASP A 1 151 ?  17.762   1.567 -16.293 1.000 79.640 ? 151 ASP A C   1 
ATOM 1173 C CB  ? ASP A 1 151 ?  17.261   1.791 -18.738 1.000 79.640 ? 151 ASP A CB  1 
ATOM 1174 O O   ? ASP A 1 151 ?  18.897   1.890 -15.935 1.000 79.640 ? 151 ASP A O   1 
ATOM 1175 C CG  ? ASP A 1 151 ?  17.347   1.150 -20.112 1.000 79.640 ? 151 ASP A CG  1 
ATOM 1176 O OD1 ? ASP A 1 151 ?  17.931   0.051 -20.237 1.000 79.640 ? 151 ASP A OD1 1 
ATOM 1177 O OD2 ? ASP A 1 151 ?  16.830   1.750 -21.079 1.000 79.640 ? 151 ASP A OD2 1 
ATOM 1178 N N   ? ASP A 1 152 ?  16.643   1.736 -15.576 1.000 72.280 ? 152 ASP A N   1 
ATOM 1179 C CA  ? ASP A 1 152 ?  16.707   2.465 -14.314 1.000 72.280 ? 152 ASP A CA  1 
ATOM 1180 C C   ? ASP A 1 152 ?  17.053   1.531 -13.156 1.000 72.280 ? 152 ASP A C   1 
ATOM 1181 C CB  ? ASP A 1 152 ?  15.380   3.176 -14.037 1.000 72.280 ? 152 ASP A CB  1 
ATOM 1182 O O   ? ASP A 1 152 ?  17.648   1.958 -12.164 1.000 72.280 ? 152 ASP A O   1 
ATOM 1183 C CG  ? ASP A 1 152 ?  15.121   4.337 -14.982 1.000 72.280 ? 152 ASP A CG  1 
ATOM 1184 O OD1 ? ASP A 1 152 ?  16.092   4.926 -15.505 1.000 72.280 ? 152 ASP A OD1 1 
ATOM 1185 O OD2 ? ASP A 1 152 ?  13.936   4.667 -15.203 1.000 72.280 ? 152 ASP A OD2 1 
ATOM 1186 N N   ? TYR A 1 153 ?  16.743   0.214 -13.299 1.000 74.110 ? 153 TYR A N   1 
ATOM 1187 C CA  ? TYR A 1 153 ?  16.964  -0.810 -12.284 1.000 74.110 ? 153 TYR A CA  1 
ATOM 1188 C C   ? TYR A 1 153 ?  17.655  -2.030 -12.882 1.000 74.110 ? 153 TYR A C   1 
ATOM 1189 C CB  ? TYR A 1 153 ?  15.637  -1.225 -11.640 1.000 74.110 ? 153 TYR A CB  1 
ATOM 1190 O O   ? TYR A 1 153 ?  17.086  -3.124 -12.905 1.000 74.110 ? 153 TYR A O   1 
ATOM 1191 C CG  ? TYR A 1 153 ?  14.895  -0.082 -10.991 1.000 74.110 ? 153 TYR A CG  1 
ATOM 1192 C CD1 ? TYR A 1 153 ?  15.245   0.369  -9.721 1.000 74.110 ? 153 TYR A CD1 1 
ATOM 1193 C CD2 ? TYR A 1 153 ?  13.841   0.547 -11.646 1.000 74.110 ? 153 TYR A CD2 1 
ATOM 1194 C CE1 ? TYR A 1 153 ?  14.562   1.420  -9.117 1.000 74.110 ? 153 TYR A CE1 1 
ATOM 1195 C CE2 ? TYR A 1 153 ?  13.151   1.599 -11.052 1.000 74.110 ? 153 TYR A CE2 1 
ATOM 1196 O OH  ? TYR A 1 153 ?  12.839   3.069  -9.198 1.000 74.110 ? 153 TYR A OH  1 
ATOM 1197 C CZ  ? TYR A 1 153 ?  13.519   2.028  -9.790 1.000 74.110 ? 153 TYR A CZ  1 
ATOM 1198 N N   ? PRO A 1 154 ?  18.974  -1.912 -13.307 1.000 76.300 ? 154 PRO A N   1 
ATOM 1199 C CA  ? PRO A 1 154 ?  19.593  -3.061 -13.972 1.000 76.300 ? 154 PRO A CA  1 
ATOM 1200 C C   ? PRO A 1 154 ?  19.690  -4.286 -13.066 1.000 76.300 ? 154 PRO A C   1 
ATOM 1201 C CB  ? PRO A 1 154 ?  20.986  -2.544 -14.343 1.000 76.300 ? 154 PRO A CB  1 
ATOM 1202 O O   ? PRO A 1 154 ?  20.287  -4.216 -11.989 1.000 76.300 ? 154 PRO A O   1 
ATOM 1203 C CG  ? PRO A 1 154 ?  21.032  -1.151 -13.805 1.000 76.300 ? 154 PRO A CG  1 
ATOM 1204 C CD  ? PRO A 1 154 ?  19.735  -0.866 -13.104 1.000 76.300 ? 154 PRO A CD  1 
ATOM 1205 N N   ? GLY A 1 155 ?  19.016  -5.436 -13.503 1.000 76.300 ? 155 GLY A N   1 
ATOM 1206 C CA  ? GLY A 1 155 ?  19.172  -6.716 -12.829 1.000 76.300 ? 155 GLY A CA  1 
ATOM 1207 C C   ? GLY A 1 155 ?  18.229  -6.890 -11.654 1.000 76.300 ? 155 GLY A C   1 
ATOM 1208 O O   ? GLY A 1 155 ?  18.291  -7.896 -10.945 1.000 76.300 ? 155 GLY A O   1 
ATOM 1209 N N   ? ARG A 1 156 ?  17.375  -5.927 -11.466 1.000 75.330 ? 156 ARG A N   1 
ATOM 1210 C CA  ? ARG A 1 156 ?  16.541  -5.992 -10.270 1.000 75.330 ? 156 ARG A CA  1 
ATOM 1211 C C   ? ARG A 1 156 ?  15.085  -6.265 -10.632 1.000 75.330 ? 156 ARG A C   1 
ATOM 1212 C CB  ? ARG A 1 156 ?  16.647  -4.692  -9.470 1.000 75.330 ? 156 ARG A CB  1 
ATOM 1213 O O   ? ARG A 1 156 ?  14.262  -6.532  -9.755 1.000 75.330 ? 156 ARG A O   1 
ATOM 1214 C CG  ? ARG A 1 156 ?  18.023  -4.448  -8.871 1.000 75.330 ? 156 ARG A CG  1 
ATOM 1215 C CD  ? ARG A 1 156 ?  18.048  -3.193  -8.009 1.000 75.330 ? 156 ARG A CD  1 
ATOM 1216 N NE  ? ARG A 1 156 ?  17.341  -3.392  -6.747 1.000 75.330 ? 156 ARG A NE  1 
ATOM 1217 N NH1 ? ARG A 1 156 ?  17.488  -1.186  -6.078 1.000 75.330 ? 156 ARG A NH1 1 
ATOM 1218 N NH2 ? ARG A 1 156 ?  16.439  -2.726  -4.743 1.000 75.330 ? 156 ARG A NH2 1 
ATOM 1219 C CZ  ? ARG A 1 156 ?  17.091  -2.434  -5.859 1.000 75.330 ? 156 ARG A CZ  1 
ATOM 1220 N N   ? LEU A 1 157 ?  14.789  -6.147 -11.927 1.000 74.130 ? 157 LEU A N   1 
ATOM 1221 C CA  ? LEU A 1 157 ?  13.417  -6.382 -12.365 1.000 74.130 ? 157 LEU A CA  1 
ATOM 1222 C C   ? LEU A 1 157 ?  13.182  -7.862 -12.647 1.000 74.130 ? 157 LEU A C   1 
ATOM 1223 C CB  ? LEU A 1 157 ?  13.105  -5.556 -13.615 1.000 74.130 ? 157 LEU A CB  1 
ATOM 1224 O O   ? LEU A 1 157 ?  14.028  -8.525 -13.252 1.000 74.130 ? 157 LEU A O   1 
ATOM 1225 C CG  ? LEU A 1 157 ?  12.643  -4.117 -13.380 1.000 74.130 ? 157 LEU A CG  1 
ATOM 1226 C CD1 ? LEU A 1 157 ?  13.842  -3.176 -13.334 1.000 74.130 ? 157 LEU A CD1 1 
ATOM 1227 C CD2 ? LEU A 1 157 ?  11.660  -3.687 -14.464 1.000 74.130 ? 157 LEU A CD2 1 
ATOM 1228 N N   ? ASN A 1 158 ?  12.067  -8.376 -12.045 1.000 71.220 ? 158 ASN A N   1 
ATOM 1229 C CA  ? ASN A 1 158 ?  11.683  -9.740 -12.392 1.000 71.220 ? 158 ASN A CA  1 
ATOM 1230 C C   ? ASN A 1 158 ?  10.351  -9.776 -13.134 1.000 71.220 ? 158 ASN A C   1 
ATOM 1231 C CB  ? ASN A 1 158 ?  11.616 -10.615 -11.138 1.000 71.220 ? 158 ASN A CB  1 
ATOM 1232 O O   ? ASN A 1 158 ?   9.751  -8.731 -13.392 1.000 71.220 ? 158 ASN A O   1 
ATOM 1233 C CG  ? ASN A 1 158 ?  10.626 -10.093 -10.115 1.000 71.220 ? 158 ASN A CG  1 
ATOM 1234 N ND2 ? ASN A 1 158 ?  11.085  -9.918  -8.881 1.000 71.220 ? 158 ASN A ND2 1 
ATOM 1235 O OD1 ? ASN A 1 158 ?   9.458  -9.850 -10.430 1.000 71.220 ? 158 ASN A OD1 1 
ATOM 1236 N N   ? ASP A 1 159 ?   9.935 -10.981 -13.668 1.000 74.020 ? 159 ASP A N   1 
ATOM 1237 C CA  ? ASP A 1 159 ?   8.791 -11.147 -14.558 1.000 74.020 ? 159 ASP A CA  1 
ATOM 1238 C C   ? ASP A 1 159 ?   7.477 -10.936 -13.809 1.000 74.020 ? 159 ASP A C   1 
ATOM 1239 C CB  ? ASP A 1 159 ?   8.811 -12.534 -15.205 1.000 74.020 ? 159 ASP A CB  1 
ATOM 1240 O O   ? ASP A 1 159 ?   6.404 -10.923 -14.417 1.000 74.020 ? 159 ASP A O   1 
ATOM 1241 C CG  ? ASP A 1 159 ?   8.848 -13.662 -14.188 1.000 74.020 ? 159 ASP A CG  1 
ATOM 1242 O OD1 ? ASP A 1 159 ?   9.061 -13.393 -12.986 1.000 74.020 ? 159 ASP A OD1 1 
ATOM 1243 O OD2 ? ASP A 1 159 ?   8.665 -14.830 -14.593 1.000 74.020 ? 159 ASP A OD2 1 
ATOM 1244 N N   ? THR A 1 160 ?   7.567 -10.663 -12.478 1.000 71.830 ? 160 THR A N   1 
ATOM 1245 C CA  ? THR A 1 160 ?   6.367 -10.438 -11.679 1.000 71.830 ? 160 THR A CA  1 
ATOM 1246 C C   ? THR A 1 160 ?   6.231  -8.963 -11.313 1.000 71.830 ? 160 THR A C   1 
ATOM 1247 C CB  ? THR A 1 160 ?   6.383 -11.289 -10.395 1.000 71.830 ? 160 THR A CB  1 
ATOM 1248 O O   ? THR A 1 160 ?   5.395  -8.598 -10.484 1.000 71.830 ? 160 THR A O   1 
ATOM 1249 C CG2 ? THR A 1 160 ?   6.478 -12.775 -10.722 1.000 71.830 ? 160 THR A CG2 1 
ATOM 1250 O OG1 ? THR A 1 160 ?   7.511 -10.914  -9.594 1.000 71.830 ? 160 THR A OG1 1 
ATOM 1251 N N   ? MET A 1 161 ?   7.141  -8.127 -11.882 1.000 71.780 ? 161 MET A N   1 
ATOM 1252 C CA  ? MET A 1 161 ?   7.160  -6.709 -11.536 1.000 71.780 ? 161 MET A CA  1 
ATOM 1253 C C   ? MET A 1 161 ?   6.808  -5.849 -12.746 1.000 71.780 ? 161 MET A C   1 
ATOM 1254 C CB  ? MET A 1 161 ?   8.532  -6.307 -10.991 1.000 71.780 ? 161 MET A CB  1 
ATOM 1255 O O   ? MET A 1 161 ?   7.048  -6.247 -13.887 1.000 71.780 ? 161 MET A O   1 
ATOM 1256 C CG  ? MET A 1 161 ?   8.921  -7.035  -9.715 1.000 71.780 ? 161 MET A CG  1 
ATOM 1257 S SD  ? MET A 1 161 ?  10.605  -6.589  -9.137 1.000 71.780 ? 161 MET A SD  1 
ATOM 1258 C CE  ? MET A 1 161 ?  10.664  -7.514  -7.577 1.000 71.780 ? 161 MET A CE  1 
ATOM 1259 N N   ? VAL A 1 162 ?   6.115  -4.700 -12.496 1.000 68.920 ? 162 VAL A N   1 
ATOM 1260 C CA  ? VAL A 1 162 ?   5.793  -3.702 -13.511 1.000 68.920 ? 162 VAL A CA  1 
ATOM 1261 C C   ? VAL A 1 162 ?   6.205  -2.315 -13.021 1.000 68.920 ? 162 VAL A C   1 
ATOM 1262 C CB  ? VAL A 1 162 ?   4.290  -3.717 -13.866 1.000 68.920 ? 162 VAL A CB  1 
ATOM 1263 O O   ? VAL A 1 162 ?   6.182  -2.043 -11.819 1.000 68.920 ? 162 VAL A O   1 
ATOM 1264 C CG1 ? VAL A 1 162 ?   3.451  -3.238 -12.682 1.000 68.920 ? 162 VAL A CG1 1 
ATOM 1265 C CG2 ? VAL A 1 162 ?   4.024  -2.853 -15.097 1.000 68.920 ? 162 VAL A CG2 1 
ATOM 1266 N N   ? CYS A 1 163 ?   6.676  -1.488 -13.971 1.000 71.750 ? 163 CYS A N   1 
ATOM 1267 C CA  ? CYS A 1 163 ?   7.031  -0.111 -13.647 1.000 71.750 ? 163 CYS A CA  1 
ATOM 1268 C C   ? CYS A 1 163 ?   5.948   0.855 -14.112 1.000 71.750 ? 163 CYS A C   1 
ATOM 1269 C CB  ? CYS A 1 163 ?   8.368   0.263 -14.286 1.000 71.750 ? 163 CYS A CB  1 
ATOM 1270 O O   ? CYS A 1 163 ?   5.344   0.657 -15.168 1.000 71.750 ? 163 CYS A O   1 
ATOM 1271 S SG  ? CYS A 1 163 ?   9.782  -0.611 -13.578 1.000 71.750 ? 163 CYS A SG  1 
ATOM 1272 N N   ? ALA A 1 164 ?   5.767   1.828 -13.255 1.000 66.280 ? 164 ALA A N   1 
ATOM 1273 C CA  ? ALA A 1 164 ?   4.817   2.889 -13.581 1.000 66.280 ? 164 ALA A CA  1 
ATOM 1274 C C   ? ALA A 1 164 ?   5.324   4.245 -13.101 1.000 66.280 ? 164 ALA A C   1 
ATOM 1275 C CB  ? ALA A 1 164 ?   3.452   2.587 -12.967 1.000 66.280 ? 164 ALA A CB  1 
ATOM 1276 O O   ? ALA A 1 164 ?   6.032   4.330 -12.095 1.000 66.280 ? 164 ALA A O   1 
ATOM 1277 N N   ? GLY A 1 165 ?   5.144   5.175 -13.949 1.000 66.180 ? 165 GLY A N   1 
ATOM 1278 C CA  ? GLY A 1 165 ?   5.520   6.544 -13.633 1.000 66.180 ? 165 GLY A CA  1 
ATOM 1279 C C   ? GLY A 1 165 ?   4.939   7.560 -14.598 1.000 66.180 ? 165 GLY A C   1 
ATOM 1280 O O   ? GLY A 1 165 ?   4.077   7.227 -15.413 1.000 66.180 ? 165 GLY A O   1 
ATOM 1281 N N   ? VAL A 1 166 ?   5.175   8.868 -14.458 1.000 61.210 ? 166 VAL A N   1 
ATOM 1282 C CA  ? VAL A 1 166 ?   4.830   9.935 -15.392 1.000 61.210 ? 166 VAL A CA  1 
ATOM 1283 C C   ? VAL A 1 166 ?   5.907  10.049 -16.468 1.000 61.210 ? 166 VAL A C   1 
ATOM 1284 C CB  ? VAL A 1 166 ?   4.655  11.288 -14.667 1.000 61.210 ? 166 VAL A CB  1 
ATOM 1285 O O   ? VAL A 1 166 ?   7.101  10.073 -16.159 1.000 61.210 ? 166 VAL A O   1 
ATOM 1286 C CG1 ? VAL A 1 166 ?   4.258  12.383 -15.656 1.000 61.210 ? 166 VAL A CG1 1 
ATOM 1287 C CG2 ? VAL A 1 166 ?   3.615  11.166 -13.554 1.000 61.210 ? 166 VAL A CG2 1 
ATOM 1288 N N   ? GLU A 1 167 ?   5.537   9.737 -17.752 1.000 48.250 ? 167 GLU A N   1 
ATOM 1289 C CA  ? GLU A 1 167 ?   6.426   9.967 -18.886 1.000 48.250 ? 167 GLU A CA  1 
ATOM 1290 C C   ? GLU A 1 167 ?   6.973  11.391 -18.879 1.000 48.250 ? 167 GLU A C   1 
ATOM 1291 C CB  ? GLU A 1 167 ?   5.699   9.689 -20.204 1.000 48.250 ? 167 GLU A CB  1 
ATOM 1292 O O   ? GLU A 1 167 ?   6.211  12.354 -18.770 1.000 48.250 ? 167 GLU A O   1 
ATOM 1293 C CG  ? GLU A 1 167 ?   6.506   8.853 -21.188 1.000 48.250 ? 167 GLU A CG  1 
ATOM 1294 C CD  ? GLU A 1 167 ?   5.827   8.696 -22.539 1.000 48.250 ? 167 GLU A CD  1 
ATOM 1295 O OE1 ? GLU A 1 167 ?   6.455   8.146 -23.473 1.000 48.250 ? 167 GLU A OE1 1 
ATOM 1296 O OE2 ? GLU A 1 167 ?   4.659   9.126 -22.666 1.000 48.250 ? 167 GLU A OE2 1 
ATOM 1297 N N   ? GLY A 1 168 ?   8.308  11.596 -18.641 1.000 49.950 ? 168 GLY A N   1 
ATOM 1298 C CA  ? GLY A 1 168 ?   9.007  12.870 -18.576 1.000 49.950 ? 168 GLY A CA  1 
ATOM 1299 C C   ? GLY A 1 168 ?   9.430  13.248 -17.169 1.000 49.950 ? 168 GLY A C   1 
ATOM 1300 O O   ? GLY A 1 168 ?  10.002  14.319 -16.954 1.000 49.950 ? 168 GLY A O   1 
ATOM 1301 N N   ? GLY A 1 169 ?   9.275  12.303 -16.219 1.000 47.920 ? 169 GLY A N   1 
ATOM 1302 C CA  ? GLY A 1 169 ?   9.732  12.653 -14.884 1.000 47.920 ? 169 GLY A CA  1 
ATOM 1303 C C   ? GLY A 1 169 ?   8.826  13.648 -14.185 1.000 47.920 ? 169 GLY A C   1 
ATOM 1304 O O   ? GLY A 1 169 ?   7.709  13.904 -14.640 1.000 47.920 ? 169 GLY A O   1 
ATOM 1305 N N   ? GLY A 1 170 ?   8.726  13.536 -12.815 1.000 45.850 ? 170 GLY A N   1 
ATOM 1306 C CA  ? GLY A 1 170 ?   8.084  14.531 -11.971 1.000 45.850 ? 170 GLY A CA  1 
ATOM 1307 C C   ? GLY A 1 170 ?   7.037  13.942 -11.045 1.000 45.850 ? 170 GLY A C   1 
ATOM 1308 O O   ? GLY A 1 170 ?   6.419  14.663 -10.258 1.000 45.850 ? 170 GLY A O   1 
ATOM 1309 N N   ? THR A 1 171 ?   6.809  12.560 -11.057 1.000 46.690 ? 171 THR A N   1 
ATOM 1310 C CA  ? THR A 1 171 ?   5.882  11.973 -10.096 1.000 46.690 ? 171 THR A CA  1 
ATOM 1311 C C   ? THR A 1 171 ?   6.405  10.633  -9.588 1.000 46.690 ? 171 THR A C   1 
ATOM 1312 C CB  ? THR A 1 171 ?   4.484  11.781 -10.714 1.000 46.690 ? 171 THR A CB  1 
ATOM 1313 O O   ? THR A 1 171 ?   6.932   9.832 -10.363 1.000 46.690 ? 171 THR A O   1 
ATOM 1314 C CG2 ? THR A 1 171 ?   3.388  12.026  -9.682 1.000 46.690 ? 171 THR A CG2 1 
ATOM 1315 O OG1 ? THR A 1 171 ?   4.318  12.702 -11.799 1.000 46.690 ? 171 THR A OG1 1 
ATOM 1316 N N   ? ASP A 1 172 ?   6.838  10.547  -8.250 1.000 48.120 ? 172 ASP A N   1 
ATOM 1317 C CA  ? ASP A 1 172 ?   7.424   9.425  -7.524 1.000 48.120 ? 172 ASP A CA  1 
ATOM 1318 C C   ? ASP A 1 172 ?   6.400   8.776  -6.596 1.000 48.120 ? 172 ASP A C   1 
ATOM 1319 C CB  ? ASP A 1 172 ?   8.645   9.883  -6.722 1.000 48.120 ? 172 ASP A CB  1 
ATOM 1320 O O   ? ASP A 1 172 ?   5.349   9.359  -6.318 1.000 48.120 ? 172 ASP A O   1 
ATOM 1321 C CG  ? ASP A 1 172 ?   9.549   8.734  -6.310 1.000 48.120 ? 172 ASP A CG  1 
ATOM 1322 O OD1 ? ASP A 1 172 ?   9.297   7.582  -6.724 1.000 48.120 ? 172 ASP A OD1 1 
ATOM 1323 O OD2 ? ASP A 1 172 ?  10.519   8.983  -5.563 1.000 48.120 ? 172 ASP A OD2 1 
ATOM 1324 N N   ? SER A 1 173 ?   6.354   7.462  -6.407 1.000 45.640 ? 173 SER A N   1 
ATOM 1325 C CA  ? SER A 1 173 ?   5.862   6.699  -5.265 1.000 45.640 ? 173 SER A CA  1 
ATOM 1326 C C   ? SER A 1 173 ?   6.761   6.883  -4.047 1.000 45.640 ? 173 SER A C   1 
ATOM 1327 C CB  ? SER A 1 173 ?   5.762   5.213  -5.615 1.000 45.640 ? 173 SER A CB  1 
ATOM 1328 O O   ? SER A 1 173 ?   7.969   7.088  -4.186 1.000 45.640 ? 173 SER A O   1 
ATOM 1329 O OG  ? SER A 1 173 ?   6.966   4.754  -6.206 1.000 45.640 ? 173 SER A OG  1 
ATOM 1330 N N   ? CYS A 1 174 ?   6.261   7.523  -2.918 1.000 46.150 ? 174 CYS A N   1 
ATOM 1331 C CA  ? CYS A 1 174 ?   6.980   7.799  -1.679 1.000 46.150 ? 174 CYS A CA  1 
ATOM 1332 C C   ? CYS A 1 174 ?   6.909   6.608  -0.731 1.000 46.150 ? 174 CYS A C   1 
ATOM 1333 C CB  ? CYS A 1 174 ?   6.412   9.042  -0.995 1.000 46.150 ? 174 CYS A CB  1 
ATOM 1334 O O   ? CYS A 1 174 ?   6.222   5.625  -1.013 1.000 46.150 ? 174 CYS A O   1 
ATOM 1335 S SG  ? CYS A 1 174 ?   6.675  10.569  -1.924 1.000 46.150 ? 174 CYS A SG  1 
ATOM 1336 N N   ? ALA A 1 175 ?   7.724   6.654   0.333 1.000 35.150 ? 175 ALA A N   1 
ATOM 1337 C CA  ? ALA A 1 175 ?   7.708   5.759   1.487 1.000 35.150 ? 175 ALA A CA  1 
ATOM 1338 C C   ? ALA A 1 175 ?   6.313   5.677   2.099 1.000 35.150 ? 175 ALA A C   1 
ATOM 1339 C CB  ? ALA A 1 175 ?   8.719   6.222   2.534 1.000 35.150 ? 175 ALA A CB  1 
ATOM 1340 O O   ? ALA A 1 175 ?   5.641   6.697   2.267 1.000 35.150 ? 175 ALA A O   1 
ATOM 1341 N N   ? GLY A 1 176 ?   5.600   4.384   2.050 1.000 35.990 ? 176 GLY A N   1 
ATOM 1342 C CA  ? GLY A 1 176 ?   4.283   4.145   2.617 1.000 35.990 ? 176 GLY A CA  1 
ATOM 1343 C C   ? GLY A 1 176 ?   3.215   3.909   1.565 1.000 35.990 ? 176 GLY A C   1 
ATOM 1344 O O   ? GLY A 1 176 ?   2.041   3.726   1.895 1.000 35.990 ? 176 GLY A O   1 
ATOM 1345 N N   ? ASP A 1 177 ?   3.609   3.880   0.271 1.000 43.630 ? 177 ASP A N   1 
ATOM 1346 C CA  ? ASP A 1 177 ?   2.653   3.585  -0.792 1.000 43.630 ? 177 ASP A CA  1 
ATOM 1347 C C   ? ASP A 1 177 ?   2.606   2.088  -1.089 1.000 43.630 ? 177 ASP A C   1 
ATOM 1348 C CB  ? ASP A 1 177 ?   3.006   4.363  -2.061 1.000 43.630 ? 177 ASP A CB  1 
ATOM 1349 O O   ? ASP A 1 177 ?   1.926   1.657  -2.023 1.000 43.630 ? 177 ASP A O   1 
ATOM 1350 C CG  ? ASP A 1 177 ?   2.844   5.864  -1.902 1.000 43.630 ? 177 ASP A CG  1 
ATOM 1351 O OD1 ? ASP A 1 177 ?   2.106   6.305  -0.994 1.000 43.630 ? 177 ASP A OD1 1 
ATOM 1352 O OD2 ? ASP A 1 177 ?   3.456   6.614  -2.693 1.000 43.630 ? 177 ASP A OD2 1 
ATOM 1353 N N   ? SER A 1 178 ?   3.525   1.309  -0.342 1.000 42.460 ? 178 SER A N   1 
ATOM 1354 C CA  ? SER A 1 178 ?   3.532  -0.130  -0.581 1.000 42.460 ? 178 SER A CA  1 
ATOM 1355 C C   ? SER A 1 178 ?   2.167  -0.745  -0.288 1.000 42.460 ? 178 SER A C   1 
ATOM 1356 C CB  ? SER A 1 178 ?   4.601  -0.811   0.274 1.000 42.460 ? 178 SER A CB  1 
ATOM 1357 O O   ? SER A 1 178 ?   1.554  -0.448   0.739 1.000 42.460 ? 178 SER A O   1 
ATOM 1358 O OG  ? SER A 1 178 ?   5.898  -0.393  -0.116 1.000 42.460 ? 178 SER A OG  1 
ATOM 1359 N N   ? GLY A 1 179 ?   1.327  -1.095  -1.416 1.000 45.140 ? 179 GLY A N   1 
ATOM 1360 C CA  ? GLY A 1 179 ?   0.024  -1.722  -1.263 1.000 45.140 ? 179 GLY A CA  1 
ATOM 1361 C C   ? GLY A 1 179 ?  -1.121  -0.843  -1.731 1.000 45.140 ? 179 GLY A C   1 
ATOM 1362 O O   ? GLY A 1 179 ?  -2.276  -1.274  -1.743 1.000 45.140 ? 179 GLY A O   1 
ATOM 1363 N N   ? ASP A 1 180 ?  -0.891   0.482  -2.108 1.000 47.530 ? 180 ASP A N   1 
ATOM 1364 C CA  ? ASP A 1 180 ?  -1.972   1.376  -2.514 1.000 47.530 ? 180 ASP A CA  1 
ATOM 1365 C C   ? ASP A 1 180 ?  -2.419   1.082  -3.945 1.000 47.530 ? 180 ASP A C   1 
ATOM 1366 C CB  ? ASP A 1 180 ?  -1.536   2.837  -2.389 1.000 47.530 ? 180 ASP A CB  1 
ATOM 1367 O O   ? ASP A 1 180 ?  -1.590   0.812  -4.816 1.000 47.530 ? 180 ASP A O   1 
ATOM 1368 C CG  ? ASP A 1 180 ?  -1.381   3.287  -0.947 1.000 47.530 ? 180 ASP A CG  1 
ATOM 1369 O OD1 ? ASP A 1 180 ?  -1.980   2.664  -0.045 1.000 47.530 ? 180 ASP A OD1 1 
ATOM 1370 O OD2 ? ASP A 1 180 ?  -0.654   4.277  -0.711 1.000 47.530 ? 180 ASP A OD2 1 
ATOM 1371 N N   ? PRO A 1 181 ?  -3.766   0.956  -4.184 1.000 48.090 ? 181 PRO A N   1 
ATOM 1372 C CA  ? PRO A 1 181 ?  -4.362   0.639  -5.484 1.000 48.090 ? 181 PRO A CA  1 
ATOM 1373 C C   ? PRO A 1 181 ?  -4.239   1.785  -6.485 1.000 48.090 ? 181 PRO A C   1 
ATOM 1374 C CB  ? PRO A 1 181 ?  -5.829   0.367  -5.142 1.000 48.090 ? 181 PRO A CB  1 
ATOM 1375 O O   ? PRO A 1 181 ?  -4.104   2.945  -6.088 1.000 48.090 ? 181 PRO A O   1 
ATOM 1376 C CG  ? PRO A 1 181 ?  -6.086   1.163  -3.903 1.000 48.090 ? 181 PRO A CG  1 
ATOM 1377 C CD  ? PRO A 1 181 ?  -4.801   1.275  -3.133 1.000 48.090 ? 181 PRO A CD  1 
ATOM 1378 N N   ? TRP A 1 182 ?  -3.973   1.475  -7.881 1.000 42.990 ? 182 TRP A N   1 
ATOM 1379 C CA  ? TRP A 1 182 ?  -4.107   2.340  -9.049 1.000 42.990 ? 182 TRP A CA  1 
ATOM 1380 C C   ? TRP A 1 182 ?  -5.444   2.112  -9.745 1.000 42.990 ? 182 TRP A C   1 
ATOM 1381 C CB  ? TRP A 1 182 ?  -2.957   2.100 -10.031 1.000 42.990 ? 182 TRP A CB  1 
ATOM 1382 O O   ? TRP A 1 182 ?  -5.900   0.972  -9.869 1.000 42.990 ? 182 TRP A O   1 
ATOM 1383 C CG  ? TRP A 1 182 ?  -1.596   2.327  -9.444 1.000 42.990 ? 182 TRP A CG  1 
ATOM 1384 C CD1 ? TRP A 1 182 ?  -1.297   3.008  -8.297 1.000 42.990 ? 182 TRP A CD1 1 
ATOM 1385 C CD2 ? TRP A 1 182 ?  -0.349   1.874  -9.979 1.000 42.990 ? 182 TRP A CD2 1 
ATOM 1386 C CE2 ? TRP A 1 182 ?   0.667   2.317  -9.103 1.000 42.990 ? 182 TRP A CE2 1 
ATOM 1387 C CE3 ? TRP A 1 182 ?   0.009   1.135 -11.114 1.000 42.990 ? 182 TRP A CE3 1 
ATOM 1388 N NE1 ? TRP A 1 182 ?   0.062   3.006  -8.086 1.000 42.990 ? 182 TRP A NE1 1 
ATOM 1389 C CH2 ? TRP A 1 182 ?   2.341   1.320 -10.446 1.000 42.990 ? 182 TRP A CH2 1 
ATOM 1390 C CZ2 ? TRP A 1 182 ?   2.018   2.045  -9.328 1.000 42.990 ? 182 TRP A CZ2 1 
ATOM 1391 C CZ3 ? TRP A 1 182 ?   1.354   0.865 -11.337 1.000 42.990 ? 182 TRP A CZ3 1 
ATOM 1392 N N   ? SER A 1 183 ?  -6.191   3.185 -10.014 1.000 34.200 ? 183 SER A N   1 
ATOM 1393 C CA  ? SER A 1 183 ?  -7.438   3.061 -10.763 1.000 34.200 ? 183 SER A CA  1 
ATOM 1394 C C   ? SER A 1 183 ?  -7.265   3.523 -12.206 1.000 34.200 ? 183 SER A C   1 
ATOM 1395 C CB  ? SER A 1 183 ?  -8.550   3.866 -10.090 1.000 34.200 ? 183 SER A CB  1 
ATOM 1396 O O   ? SER A 1 183 ?  -6.745   4.612 -12.456 1.000 34.200 ? 183 SER A O   1 
ATOM 1397 O OG  ? SER A 1 183 ?  -8.178   5.228  -9.962 1.000 34.200 ? 183 SER A OG  1 
ATOM 1398 N N   ? VAL A 1 184 ?  -6.724   2.743 -13.216 1.000 28.100 ? 184 VAL A N   1 
ATOM 1399 C CA  ? VAL A 1 184 ?  -6.966   2.706 -14.654 1.000 28.100 ? 184 VAL A CA  1 
ATOM 1400 C C   ? VAL A 1 184 ?  -6.787   1.281 -15.173 1.000 28.100 ? 184 VAL A C   1 
ATOM 1401 C CB  ? VAL A 1 184 ?  -6.028   3.671 -15.413 1.000 28.100 ? 184 VAL A CB  1 
ATOM 1402 O O   ? VAL A 1 184 ?  -5.779   0.631 -14.884 1.000 28.100 ? 184 VAL A O   1 
ATOM 1403 C CG1 ? VAL A 1 184 ?  -6.252   3.568 -16.921 1.000 28.100 ? 184 VAL A CG1 1 
ATOM 1404 C CG2 ? VAL A 1 184 ?  -6.241   5.107 -14.935 1.000 28.100 ? 184 VAL A CG2 1 
ATOM 1405 N N   ? GLY A 1 185 ?  -8.008   0.567 -15.448 1.000 25.840 ? 185 GLY A N   1 
ATOM 1406 C CA  ? GLY A 1 185 ?  -7.943  -0.704 -16.151 1.000 25.840 ? 185 GLY A CA  1 
ATOM 1407 C C   ? GLY A 1 185 ?  -6.900  -1.648 -15.583 1.000 25.840 ? 185 GLY A C   1 
ATOM 1408 O O   ? GLY A 1 185 ?  -6.295  -2.428 -16.321 1.000 25.840 ? 185 GLY A O   1 
ATOM 1409 N N   ? ALA A 1 186 ?  -6.954  -1.986 -14.129 1.000 26.520 ? 186 ALA A N   1 
ATOM 1410 C CA  ? ALA A 1 186 ?  -6.763  -3.130 -13.241 1.000 26.520 ? 186 ALA A CA  1 
ATOM 1411 C C   ? ALA A 1 186 ?  -5.293  -3.294 -12.867 1.000 26.520 ? 186 ALA A C   1 
ATOM 1412 C CB  ? ALA A 1 186 ?  -7.289  -4.405 -13.895 1.000 26.520 ? 186 ALA A CB  1 
ATOM 1413 O O   ? ALA A 1 186 ?  -4.514  -3.875 -13.626 1.000 26.520 ? 186 ALA A O   1 
ATOM 1414 N N   ? PHE A 1 187 ?  -4.612  -2.375 -12.108 1.000 30.130 ? 187 PHE A N   1 
ATOM 1415 C CA  ? PHE A 1 187 ?  -3.317  -2.664 -11.503 1.000 30.130 ? 187 PHE A CA  1 
ATOM 1416 C C   ? PHE A 1 187 ?  -3.310  -2.277 -10.029 1.000 30.130 ? 187 PHE A C   1 
ATOM 1417 C CB  ? PHE A 1 187 ?  -2.199  -1.924 -12.245 1.000 30.130 ? 187 PHE A CB  1 
ATOM 1418 O O   ? PHE A 1 187 ?  -3.753  -1.186  -9.665 1.000 30.130 ? 187 PHE A O   1 
ATOM 1419 C CG  ? PHE A 1 187 ?  -1.803  -2.570 -13.545 1.000 30.130 ? 187 PHE A CG  1 
ATOM 1420 C CD1 ? PHE A 1 187 ?  -0.837  -3.569 -13.576 1.000 30.130 ? 187 PHE A CD1 1 
ATOM 1421 C CD2 ? PHE A 1 187 ?  -2.398  -2.178 -14.738 1.000 30.130 ? 187 PHE A CD2 1 
ATOM 1422 C CE1 ? PHE A 1 187 ?  -0.469  -4.168 -14.778 1.000 30.130 ? 187 PHE A CE1 1 
ATOM 1423 C CE2 ? PHE A 1 187 ?  -2.035  -2.772 -15.943 1.000 30.130 ? 187 PHE A CE2 1 
ATOM 1424 C CZ  ? PHE A 1 187 ?  -1.070  -3.766 -15.961 1.000 30.130 ? 187 PHE A CZ  1 
ATOM 1425 N N   ? CYS A 1 188 ?  -3.509  -3.222  -9.085 1.000 29.800 ? 188 CYS A N   1 
ATOM 1426 C CA  ? CYS A 1 188 ?  -3.464  -3.112  -7.631 1.000 29.800 ? 188 CYS A CA  1 
ATOM 1427 C C   ? CYS A 1 188 ?  -2.041  -3.288  -7.114 1.000 29.800 ? 188 CYS A C   1 
ATOM 1428 C CB  ? CYS A 1 188 ?  -4.383  -4.149  -6.986 1.000 29.800 ? 188 CYS A CB  1 
ATOM 1429 O O   ? CYS A 1 188 ?  -1.406  -4.313  -7.367 1.000 29.800 ? 188 CYS A O   1 
ATOM 1430 S SG  ? CYS A 1 188 ?  -6.133  -3.709  -7.046 1.000 29.800 ? 188 CYS A SG  1 
ATOM 1431 N N   ? ARG A 1 189 ?  -1.073  -2.484  -7.333 1.000 33.790 ? 189 ARG A N   1 
ATOM 1432 C CA  ? ARG A 1 189 ?   0.123  -2.687  -6.522 1.000 33.790 ? 189 ARG A CA  1 
ATOM 1433 C C   ? ARG A 1 189 ?   1.090  -1.517  -6.670 1.000 33.790 ? 189 ARG A C   1 
ATOM 1434 C CB  ? ARG A 1 189 ?   0.818  -3.994  -6.908 1.000 33.790 ? 189 ARG A CB  1 
ATOM 1435 O O   ? ARG A 1 189 ?   1.322  -1.033  -7.779 1.000 33.790 ? 189 ARG A O   1 
ATOM 1436 C CG  ? ARG A 1 189 ?   1.802  -4.500  -5.864 1.000 33.790 ? 189 ARG A CG  1 
ATOM 1437 C CD  ? ARG A 1 189 ?   2.065  -5.992  -6.014 1.000 33.790 ? 189 ARG A CD  1 
ATOM 1438 N NE  ? ARG A 1 189 ?   3.014  -6.475  -5.015 1.000 33.790 ? 189 ARG A NE  1 
ATOM 1439 N NH1 ? ARG A 1 189 ?   3.830  -8.197  -6.320 1.000 33.790 ? 189 ARG A NH1 1 
ATOM 1440 N NH2 ? ARG A 1 189 ?   4.654  -7.865  -4.207 1.000 33.790 ? 189 ARG A NH2 1 
ATOM 1441 C CZ  ? ARG A 1 189 ?   3.830  -7.511  -5.183 1.000 33.790 ? 189 ARG A CZ  1 
ATOM 1442 N N   ? ALA A 1 190 ?   1.469  -0.653  -5.609 1.000 32.540 ? 190 ALA A N   1 
ATOM 1443 C CA  ? ALA A 1 190 ?   2.537   0.339  -5.501 1.000 32.540 ? 190 ALA A CA  1 
ATOM 1444 C C   ? ALA A 1 190 ?   3.728  -0.220  -4.728 1.000 32.540 ? 190 ALA A C   1 
ATOM 1445 C CB  ? ALA A 1 190 ?   2.018   1.607  -4.828 1.000 32.540 ? 190 ALA A CB  1 
ATOM 1446 O O   ? ALA A 1 190 ?   3.560  -0.809  -3.657 1.000 32.540 ? 190 ALA A O   1 
ATOM 1447 N N   ? LEU A 1 191 ?   4.841  -0.751  -5.384 1.000 24.780 ? 191 LEU A N   1 
ATOM 1448 C CA  ? LEU A 1 191 ?   6.186  -0.882  -4.835 1.000 24.780 ? 191 LEU A CA  1 
ATOM 1449 C C   ? LEU A 1 191 ?   6.986   0.400  -5.046 1.000 24.780 ? 191 LEU A C   1 
ATOM 1450 C CB  ? LEU A 1 191 ?   6.915  -2.064  -5.480 1.000 24.780 ? 191 LEU A CB  1 
ATOM 1451 O O   ? LEU A 1 191 ?   6.863   1.049  -6.087 1.000 24.780 ? 191 LEU A O   1 
ATOM 1452 C CG  ? LEU A 1 191 ?   6.547  -3.454  -4.958 1.000 24.780 ? 191 LEU A CG  1 
ATOM 1453 C CD1 ? LEU A 1 191 ?   6.537  -4.463  -6.101 1.000 24.780 ? 191 LEU A CD1 1 
ATOM 1454 C CD2 ? LEU A 1 191 ?   7.515  -3.887  -3.862 1.000 24.780 ? 191 LEU A CD2 1 
ATOM 1455 N N   ? CYS A 1 192 ?   7.632   1.023  -3.883 1.000 24.790 ? 192 CYS A N   1 
ATOM 1456 C CA  ? CYS A 1 192 ?   8.677   1.957  -3.476 1.000 24.790 ? 192 CYS A CA  1 
ATOM 1457 C C   ? CYS A 1 192 ?   9.921   1.794  -4.341 1.000 24.790 ? 192 CYS A C   1 
ATOM 1458 C CB  ? CYS A 1 192 ?   9.037   1.751  -2.005 1.000 24.790 ? 192 CYS A CB  1 
ATOM 1459 O O   ? CYS A 1 192 ?  10.434   0.684  -4.495 1.000 24.790 ? 192 CYS A O   1 
ATOM 1460 S SG  ? CYS A 1 192 ?   9.372   3.286  -1.115 1.000 24.790 ? 192 CYS A SG  1 
ATOM 1461 N N   ? PRO A 1 193 ?  10.518   2.891  -5.082 1.000 25.600 ? 193 PRO A N   1 
ATOM 1462 C CA  ? PRO A 1 193 ?  11.983   2.887  -5.105 1.000 25.600 ? 193 PRO A CA  1 
ATOM 1463 C C   ? PRO A 1 193 ?  12.591   3.839  -4.077 1.000 25.600 ? 193 PRO A C   1 
ATOM 1464 C CB  ? PRO A 1 193 ?  12.315   3.338  -6.530 1.000 25.600 ? 193 PRO A CB  1 
ATOM 1465 O O   ? PRO A 1 193 ?  11.978   4.852  -3.730 1.000 25.600 ? 193 PRO A O   1 
ATOM 1466 C CG  ? PRO A 1 193 ?  10.992   3.661  -7.146 1.000 25.600 ? 193 PRO A CG  1 
ATOM 1467 C CD  ? PRO A 1 193 ?   9.931   3.536  -6.091 1.000 25.600 ? 193 PRO A CD  1 
ATOM 1468 N N   ? GLY A 1 194 ?  13.266   3.235  -3.042 1.000 22.010 ? 194 GLY A N   1 
ATOM 1469 C CA  ? GLY A 1 194 ?  14.499   3.636  -2.383 1.000 22.010 ? 194 GLY A CA  1 
ATOM 1470 C C   ? GLY A 1 194 ?  14.934   5.045  -2.739 1.000 22.010 ? 194 GLY A C   1 
ATOM 1471 O O   ? GLY A 1 194 ?  14.769   5.482  -3.879 1.000 22.010 ? 194 GLY A O   1 
ATOM 1472 N N   ? ALA A 1 195 ?  14.471   6.102  -1.968 1.000 24.210 ? 195 ALA A N   1 
ATOM 1473 C CA  ? ALA A 1 195 ?  15.190   7.296  -1.531 1.000 24.210 ? 195 ALA A CA  1 
ATOM 1474 C C   ? ALA A 1 195 ?  16.477   7.484  -2.329 1.000 24.210 ? 195 ALA A C   1 
ATOM 1475 C CB  ? ALA A 1 195 ?  15.500   7.215  -0.038 1.000 24.210 ? 195 ALA A CB  1 
ATOM 1476 O O   ? ALA A 1 195 ?  17.241   6.535  -2.519 1.000 24.210 ? 195 ALA A O   1 
ATOM 1477 N N   ? MET A 1 196 ?  16.499   8.043  -3.544 1.000 22.810 ? 196 MET A N   1 
ATOM 1478 C CA  ? MET A 1 196 ?  17.773   8.706  -3.809 1.000 22.810 ? 196 MET A CA  1 
ATOM 1479 C C   ? MET A 1 196 ?  17.914   9.041  -5.290 1.000 22.810 ? 196 MET A C   1 
ATOM 1480 C CB  ? MET A 1 196 ?  18.941   7.827  -3.359 1.000 22.810 ? 196 MET A CB  1 
ATOM 1481 O O   ? MET A 1 196 ?  17.569   8.228  -6.150 1.000 22.810 ? 196 MET A O   1 
ATOM 1482 C CG  ? MET A 1 196 ?  19.136   7.792  -1.851 1.000 22.810 ? 196 MET A CG  1 
ATOM 1483 S SD  ? MET A 1 196 ?  20.657   8.670  -1.319 1.000 22.810 ? 196 MET A SD  1 
ATOM 1484 C CE  ? MET A 1 196 ?  21.565   7.299  -0.552 1.000 22.810 ? 196 MET A CE  1 
ATOM 1485 N N   ? SER A 1 197 ?  17.826  10.350  -5.725 1.000 24.110 ? 197 SER A N   1 
ATOM 1486 C CA  ? SER A 1 197 ?  18.685  11.196  -6.546 1.000 24.110 ? 197 SER A CA  1 
ATOM 1487 C C   ? SER A 1 197 ?  17.932  12.419  -7.059 1.000 24.110 ? 197 SER A C   1 
ATOM 1488 C CB  ? SER A 1 197 ?  19.249  10.403  -7.726 1.000 24.110 ? 197 SER A CB  1 
ATOM 1489 O O   ? SER A 1 197 ?  16.755  12.325  -7.416 1.000 24.110 ? 197 SER A O   1 
ATOM 1490 O OG  ? SER A 1 197 ?  20.628  10.133  -7.538 1.000 24.110 ? 197 SER A OG  1 
ATOM 1491 N N   ? PRO A 1 198 ?  18.388  13.725  -6.765 1.000 31.620 ? 198 PRO A N   1 
ATOM 1492 C CA  ? PRO A 1 198 ?  17.875  15.066  -7.057 1.000 31.620 ? 198 PRO A CA  1 
ATOM 1493 C C   ? PRO A 1 198 ?  17.835  15.370  -8.553 1.000 31.620 ? 198 PRO A C   1 
ATOM 1494 C CB  ? PRO A 1 198 ?  18.866  15.986  -6.339 1.000 31.620 ? 198 PRO A CB  1 
ATOM 1495 O O   ? PRO A 1 198 ?  17.078  16.240  -8.990 1.000 31.620 ? 198 PRO A O   1 
ATOM 1496 C CG  ? PRO A 1 198 ?  20.045  15.118  -6.039 1.000 31.620 ? 198 PRO A CG  1 
ATOM 1497 C CD  ? PRO A 1 198 ?  19.726  13.715  -6.469 1.000 31.620 ? 198 PRO A CD  1 
ATOM 1498 N N   ? VAL A 1 199 ?  17.634  14.362  -9.554 1.000 29.960 ? 199 VAL A N   1 
ATOM 1499 C CA  ? VAL A 1 199 ?  17.433  15.001 -10.850 1.000 29.960 ? 199 VAL A CA  1 
ATOM 1500 C C   ? VAL A 1 199 ?  16.609  14.088 -11.755 1.000 29.960 ? 199 VAL A C   1 
ATOM 1501 C CB  ? VAL A 1 199 ?  18.778  15.348 -11.527 1.000 29.960 ? 199 VAL A CB  1 
ATOM 1502 O O   ? VAL A 1 199 ?  15.751  14.558 -12.506 1.000 29.960 ? 199 VAL A O   1 
ATOM 1503 C CG1 ? VAL A 1 199 ?  18.592  16.456 -12.562 1.000 29.960 ? 199 VAL A CG1 1 
ATOM 1504 C CG2 ? VAL A 1 199 ?  19.811  15.760 -10.479 1.000 29.960 ? 199 VAL A CG2 1 
ATOM 1505 N N   ? THR A 1 200 ?  15.579  13.314 -11.189 1.000 33.680 ? 200 THR A N   1 
ATOM 1506 C CA  ? THR A 1 200 ?  14.484  12.547 -11.772 1.000 33.680 ? 200 THR A CA  1 
ATOM 1507 C C   ? THR A 1 200 ?  14.390  11.165 -11.131 1.000 33.680 ? 200 THR A C   1 
ATOM 1508 C CB  ? THR A 1 200 ?  14.654  12.398 -13.295 1.000 33.680 ? 200 THR A CB  1 
ATOM 1509 O O   ? THR A 1 200 ?  15.274  10.327 -11.318 1.000 33.680 ? 200 THR A O   1 
ATOM 1510 C CG2 ? THR A 1 200 ?  14.162  13.642 -14.028 1.000 33.680 ? 200 THR A CG2 1 
ATOM 1511 O OG1 ? THR A 1 200 ?  16.041  12.197 -13.597 1.000 33.680 ? 200 THR A OG1 1 
ATOM 1512 N N   ? PRO A 1 201 ?  13.715  11.017 -10.168 1.000 45.440 ? 201 PRO A N   1 
ATOM 1513 C CA  ? PRO A 1 201 ?  13.663   9.707  -9.516 1.000 45.440 ? 201 PRO A CA  1 
ATOM 1514 C C   ? PRO A 1 201 ?  13.125   8.612 -10.435 1.000 45.440 ? 201 PRO A C   1 
ATOM 1515 C CB  ? PRO A 1 201 ?  12.719   9.939  -8.333 1.000 45.440 ? 201 PRO A CB  1 
ATOM 1516 O O   ? PRO A 1 201 ?  12.359   8.898 -11.359 1.000 45.440 ? 201 PRO A O   1 
ATOM 1517 C CG  ? PRO A 1 201 ?  12.006  11.212  -8.658 1.000 45.440 ? 201 PRO A CG  1 
ATOM 1518 C CD  ? PRO A 1 201 ?  12.771  11.926  -9.735 1.000 45.440 ? 201 PRO A CD  1 
ATOM 1519 N N   ? PRO A 1 202 ?  13.659   7.339 -10.370 1.000 47.250 ? 202 PRO A N   1 
ATOM 1520 C CA  ? PRO A 1 202 ?  13.231   6.186 -11.165 1.000 47.250 ? 202 PRO A CA  1 
ATOM 1521 C C   ? PRO A 1 202 ?  11.765   5.824 -10.938 1.000 47.250 ? 202 PRO A C   1 
ATOM 1522 C CB  ? PRO A 1 202 ?  14.152   5.063 -10.683 1.000 47.250 ? 202 PRO A CB  1 
ATOM 1523 O O   ? PRO A 1 202 ?  11.161   6.266  -9.957 1.000 47.250 ? 202 PRO A O   1 
ATOM 1524 C CG  ? PRO A 1 202 ?  14.604   5.496  -9.326 1.000 47.250 ? 202 PRO A CG  1 
ATOM 1525 C CD  ? PRO A 1 202 ?  14.491   6.991  -9.240 1.000 47.250 ? 202 PRO A CD  1 
ATOM 1526 N N   ? PRO A 1 203 ?  11.066   5.197 -11.959 1.000 47.300 ? 203 PRO A N   1 
ATOM 1527 C CA  ? PRO A 1 203 ?   9.693   4.702 -11.828 1.000 47.300 ? 203 PRO A CA  1 
ATOM 1528 C C   ? PRO A 1 203 ?   9.527   3.725 -10.667 1.000 47.300 ? 203 PRO A C   1 
ATOM 1529 C CB  ? PRO A 1 203 ?   9.441   4.005 -13.168 1.000 47.300 ? 203 PRO A CB  1 
ATOM 1530 O O   ? PRO A 1 203 ?  10.506   3.127 -10.213 1.000 47.300 ? 203 PRO A O   1 
ATOM 1531 C CG  ? PRO A 1 203 ?  10.802   3.663 -13.682 1.000 47.300 ? 203 PRO A CG  1 
ATOM 1532 C CD  ? PRO A 1 203 ?  11.788   4.639 -13.109 1.000 47.300 ? 203 PRO A CD  1 
ATOM 1533 N N   ? GLY A 1 204 ?   8.258   3.723 -10.104 1.000 52.300 ? 204 GLY A N   1 
ATOM 1534 C CA  ? GLY A 1 204 ?   7.861   2.756  -9.093 1.000 52.300 ? 204 GLY A CA  1 
ATOM 1535 C C   ? GLY A 1 204 ?   7.709   1.349  -9.641 1.000 52.300 ? 204 GLY A C   1 
ATOM 1536 O O   ? GLY A 1 204 ?   7.481   1.165 -10.838 1.000 52.300 ? 204 GLY A O   1 
ATOM 1537 N N   ? LEU A 1 205 ?   8.103   0.303  -8.852 1.000 44.330 ? 205 LEU A N   1 
ATOM 1538 C CA  ? LEU A 1 205 ?   7.963  -1.112  -9.178 1.000 44.330 ? 205 LEU A CA  1 
ATOM 1539 C C   ? LEU A 1 205 ?   6.708  -1.696  -8.539 1.000 44.330 ? 205 LEU A C   1 
ATOM 1540 C CB  ? LEU A 1 205 ?   9.196  -1.893  -8.715 1.000 44.330 ? 205 LEU A CB  1 
ATOM 1541 O O   ? LEU A 1 205 ?   6.384  -1.377  -7.392 1.000 44.330 ? 205 LEU A O   1 
ATOM 1542 C CG  ? LEU A 1 205 ?  10.487  -1.648  -9.497 1.000 44.330 ? 205 LEU A CG  1 
ATOM 1543 C CD1 ? LEU A 1 205 ?  11.690  -2.148  -8.705 1.000 44.330 ? 205 LEU A CD1 1 
ATOM 1544 C CD2 ? LEU A 1 205 ?  10.421  -2.324 -10.863 1.000 44.330 ? 205 LEU A CD2 1 
ATOM 1545 N N   ? ALA A 1 206 ?   5.943  -2.491  -9.389 1.000 55.010 ? 206 ALA A N   1 
ATOM 1546 C CA  ? ALA A 1 206 ?   4.751  -3.189  -8.916 1.000 55.010 ? 206 ALA A CA  1 
ATOM 1547 C C   ? ALA A 1 206 ?   4.732  -4.635  -9.404 1.000 55.010 ? 206 ALA A C   1 
ATOM 1548 C CB  ? ALA A 1 206 ?   3.490  -2.460  -9.374 1.000 55.010 ? 206 ALA A CB  1 
ATOM 1549 O O   ? ALA A 1 206 ?   5.394  -4.974 -10.387 1.000 55.010 ? 206 ALA A O   1 
ATOM 1550 N N   ? SER A 1 207 ?   4.091  -5.622  -8.592 1.000 48.050 ? 207 SER A N   1 
ATOM 1551 C CA  ? SER A 1 207 ?   3.845  -6.998  -9.013 1.000 48.050 ? 207 SER A CA  1 
ATOM 1552 C C   ? SER A 1 207 ?   2.647  -7.082  -9.953 1.000 48.050 ? 207 SER A C   1 
ATOM 1553 C CB  ? SER A 1 207 ?   3.615  -7.898  -7.798 1.000 48.050 ? 207 SER A CB  1 
ATOM 1554 O O   ? SER A 1 207 ?   1.738  -6.252  -9.885 1.000 48.050 ? 207 SER A O   1 
ATOM 1555 O OG  ? SER A 1 207 ?   2.540  -7.416  -7.012 1.000 48.050 ? 207 SER A OG  1 
ATOM 1556 N N   ? ILE A 1 208 ?   2.637  -8.057 -10.883 1.000 47.540 ? 208 ILE A N   1 
ATOM 1557 C CA  ? ILE A 1 208 ?   1.631  -8.279 -11.916 1.000 47.540 ? 208 ILE A CA  1 
ATOM 1558 C C   ? ILE A 1 208 ?   0.433  -9.014 -11.320 1.000 47.540 ? 208 ILE A C   1 
ATOM 1559 C CB  ? ILE A 1 208 ?   2.211  -9.076 -13.107 1.000 47.540 ? 208 ILE A CB  1 
ATOM 1560 O O   ? ILE A 1 208 ?   0.596 -10.019 -10.625 1.000 47.540 ? 208 ILE A O   1 
ATOM 1561 C CG1 ? ILE A 1 208 ?   3.454  -8.373 -13.665 1.000 47.540 ? 208 ILE A CG1 1 
ATOM 1562 C CG2 ? ILE A 1 208 ?   1.152  -9.263 -14.197 1.000 47.540 ? 208 ILE A CG2 1 
ATOM 1563 C CD1 ? ILE A 1 208 ?   4.229  -9.201 -14.681 1.000 47.540 ? 208 ILE A CD1 1 
ATOM 1564 N N   ? PRO A 1 209 ?  -0.893  -8.621 -11.616 1.000 50.550 ? 209 PRO A N   1 
ATOM 1565 C CA  ? PRO A 1 209 ?  -2.161  -9.188 -11.154 1.000 50.550 ? 209 PRO A CA  1 
ATOM 1566 C C   ? PRO A 1 209 ?  -2.326 -10.657 -11.539 1.000 50.550 ? 209 PRO A C   1 
ATOM 1567 C CB  ? PRO A 1 209 ?  -3.211  -8.320 -11.853 1.000 50.550 ? 209 PRO A CB  1 
ATOM 1568 O O   ? PRO A 1 209 ?  -2.943 -11.427 -10.798 1.000 50.550 ? 209 PRO A O   1 
ATOM 1569 C CG  ? PRO A 1 209 ?  -2.496  -7.052 -12.188 1.000 50.550 ? 209 PRO A CG  1 
ATOM 1570 C CD  ? PRO A 1 209 ?  -1.036  -7.358 -12.358 1.000 50.550 ? 209 PRO A CD  1 
ATOM 1571 N N   ? LYS A 1 210 ?  -1.805 -11.168 -12.758 1.000 50.470 ? 210 LYS A N   1 
ATOM 1572 C CA  ? LYS A 1 210 ?  -1.986 -12.569 -13.127 1.000 50.470 ? 210 LYS A CA  1 
ATOM 1573 C C   ? LYS A 1 210 ?  -1.477 -13.498 -12.028 1.000 50.470 ? 210 LYS A C   1 
ATOM 1574 C CB  ? LYS A 1 210 ?  -1.272 -12.874 -14.444 1.000 50.470 ? 210 LYS A CB  1 
ATOM 1575 O O   ? LYS A 1 210 ?  -2.061 -14.555 -11.782 1.000 50.470 ? 210 LYS A O   1 
ATOM 1576 C CG  ? LYS A 1 210 ?  -2.040 -12.433 -15.682 1.000 50.470 ? 210 LYS A CG  1 
ATOM 1577 C CD  ? LYS A 1 210 ?  -1.333 -12.864 -16.961 1.000 50.470 ? 210 LYS A CD  1 
ATOM 1578 C CE  ? LYS A 1 210 ?  -2.032 -12.317 -18.198 1.000 50.470 ? 210 LYS A CE  1 
ATOM 1579 N NZ  ? LYS A 1 210 ?  -1.347 -12.743 -19.455 1.000 50.470 ? 210 LYS A NZ  1 
ATOM 1580 N N   ? SER A 1 211 ?  -0.509 -13.113 -11.336 1.000 54.490 ? 211 SER A N   1 
ATOM 1581 C CA  ? SER A 1 211 ?   0.043 -13.941 -10.268 1.000 54.490 ? 211 SER A CA  1 
ATOM 1582 C C   ? SER A 1 211 ?  -0.872 -13.952  -9.049 1.000 54.490 ? 211 SER A C   1 
ATOM 1583 C CB  ? SER A 1 211 ?   1.433 -13.444  -9.869 1.000 54.490 ? 211 SER A CB  1 
ATOM 1584 O O   ? SER A 1 211 ?  -0.963 -14.958  -8.343 1.000 54.490 ? 211 SER A O   1 
ATOM 1585 O OG  ? SER A 1 211 ?   1.361 -12.145  -9.307 1.000 54.490 ? 211 SER A OG  1 
ATOM 1586 N N   ? VAL A 1 212 ?  -1.731 -12.844  -8.897 1.000 55.220 ? 212 VAL A N   1 
ATOM 1587 C CA  ? VAL A 1 212 ?  -2.632 -12.706  -7.757 1.000 55.220 ? 212 VAL A CA  1 
ATOM 1588 C C   ? VAL A 1 212 ?  -3.890 -13.541  -7.988 1.000 55.220 ? 212 VAL A C   1 
ATOM 1589 C CB  ? VAL A 1 212 ?  -3.011 -11.229  -7.508 1.000 55.220 ? 212 VAL A CB  1 
ATOM 1590 O O   ? VAL A 1 212 ?  -4.363 -14.227  -7.079 1.000 55.220 ? 212 VAL A O   1 
ATOM 1591 C CG1 ? VAL A 1 212 ?  -4.081 -11.122  -6.423 1.000 55.220 ? 212 VAL A CG1 1 
ATOM 1592 C CG2 ? VAL A 1 212 ?  -1.774 -10.419  -7.125 1.000 55.220 ? 212 VAL A CG2 1 
ATOM 1593 N N   ? THR A 1 213 ?  -4.500 -13.453  -9.275 1.000 58.890 ? 213 THR A N   1 
ATOM 1594 C CA  ? THR A 1 213 ?  -5.707 -14.206  -9.597 1.000 58.890 ? 213 THR A CA  1 
ATOM 1595 C C   ? THR A 1 213 ?  -5.451 -15.707  -9.499 1.000 58.890 ? 213 THR A C   1 
ATOM 1596 C CB  ? THR A 1 213 ?  -6.221 -13.862 -11.008 1.000 58.890 ? 213 THR A CB  1 
ATOM 1597 O O   ? THR A 1 213 ?  -6.300 -16.456  -9.010 1.000 58.890 ? 213 THR A O   1 
ATOM 1598 C CG2 ? THR A 1 213 ?  -6.883 -12.488 -11.032 1.000 58.890 ? 213 THR A CG2 1 
ATOM 1599 O OG1 ? THR A 1 213 ?  -5.119 -13.865 -11.924 1.000 58.890 ? 213 THR A OG1 1 
ATOM 1600 N N   ? THR A 1 214 ?  -4.280 -16.254 -10.002 1.000 56.000 ? 214 THR A N   1 
ATOM 1601 C CA  ? THR A 1 214 ?  -3.915 -17.663  -9.902 1.000 56.000 ? 214 THR A CA  1 
ATOM 1602 C C   ? THR A 1 214 ?  -3.754 -18.078  -8.442 1.000 56.000 ? 214 THR A C   1 
ATOM 1603 C CB  ? THR A 1 214 ?  -2.613 -17.959 -10.669 1.000 56.000 ? 214 THR A CB  1 
ATOM 1604 O O   ? THR A 1 214 ?  -4.204 -19.154  -8.044 1.000 56.000 ? 214 THR A O   1 
ATOM 1605 C CG2 ? THR A 1 214 ?  -2.317 -19.455 -10.695 1.000 56.000 ? 214 THR A CG2 1 
ATOM 1606 O OG1 ? THR A 1 214 ?  -2.741 -17.485 -12.016 1.000 56.000 ? 214 THR A OG1 1 
ATOM 1607 N N   ? TRP A 1 215 ?  -3.215 -17.220  -7.667 1.000 60.950 ? 215 TRP A N   1 
ATOM 1608 C CA  ? TRP A 1 215 ?  -2.969 -17.468  -6.250 1.000 60.950 ? 215 TRP A CA  1 
ATOM 1609 C C   ? TRP A 1 215 ?  -4.275 -17.472  -5.463 1.000 60.950 ? 215 TRP A C   1 
ATOM 1610 C CB  ? TRP A 1 215 ?  -2.016 -16.414  -5.677 1.000 60.950 ? 215 TRP A CB  1 
ATOM 1611 O O   ? TRP A 1 215 ?  -4.513 -18.365  -4.647 1.000 60.950 ? 215 TRP A O   1 
ATOM 1612 C CG  ? TRP A 1 215 ?  -1.740 -16.576  -4.213 1.000 60.950 ? 215 TRP A CG  1 
ATOM 1613 C CD1 ? TRP A 1 215 ?  -1.519 -17.745  -3.540 1.000 60.950 ? 215 TRP A CD1 1 
ATOM 1614 C CD2 ? TRP A 1 215 ?  -1.660 -15.531  -3.238 1.000 60.950 ? 215 TRP A CD2 1 
ATOM 1615 C CE2 ? TRP A 1 215 ?  -1.387 -16.140  -1.994 1.000 60.950 ? 215 TRP A CE2 1 
ATOM 1616 C CE3 ? TRP A 1 215 ?  -1.793 -14.137  -3.297 1.000 60.950 ? 215 TRP A CE3 1 
ATOM 1617 N NE1 ? TRP A 1 215 ?  -1.306 -17.490  -2.205 1.000 60.950 ? 215 TRP A NE1 1 
ATOM 1618 C CH2 ? TRP A 1 215 ?  -1.378 -14.040  -0.902 1.000 60.950 ? 215 TRP A CH2 1 
ATOM 1619 C CZ2 ? TRP A 1 215 ?  -1.244 -15.401  -0.816 1.000 60.950 ? 215 TRP A CZ2 1 
ATOM 1620 C CZ3 ? TRP A 1 215 ?  -1.650 -13.404  -2.125 1.000 60.950 ? 215 TRP A CZ3 1 
ATOM 1621 N N   ? ARG A 1 216 ?  -5.255 -16.531  -5.703 1.000 58.840 ? 216 ARG A N   1 
ATOM 1622 C CA  ? ARG A 1 216 ?  -6.543 -16.476  -5.021 1.000 58.840 ? 216 ARG A CA  1 
ATOM 1623 C C   ? ARG A 1 216 ?  -7.323 -17.772  -5.216 1.000 58.840 ? 216 ARG A C   1 
ATOM 1624 C CB  ? ARG A 1 216 ?  -7.367 -15.288  -5.522 1.000 58.840 ? 216 ARG A CB  1 
ATOM 1625 O O   ? ARG A 1 216 ?  -7.992 -18.246  -4.296 1.000 58.840 ? 216 ARG A O   1 
ATOM 1626 C CG  ? ARG A 1 216 ?  -6.982 -13.960  -4.891 1.000 58.840 ? 216 ARG A CG  1 
ATOM 1627 C CD  ? ARG A 1 216 ?  -7.974 -12.860  -5.240 1.000 58.840 ? 216 ARG A CD  1 
ATOM 1628 N NE  ? ARG A 1 216 ?  -7.590 -12.155  -6.460 1.000 58.840 ? 216 ARG A NE  1 
ATOM 1629 N NH1 ? ARG A 1 216 ?  -8.909 -10.303  -6.052 1.000 58.840 ? 216 ARG A NH1 1 
ATOM 1630 N NH2 ? ARG A 1 216 ?  -7.627 -10.407  -7.949 1.000 58.840 ? 216 ARG A NH2 1 
ATOM 1631 C CZ  ? ARG A 1 216 ?  -8.043 -10.957  -6.817 1.000 58.840 ? 216 ARG A CZ  1 
ATOM 1632 N N   ? GLY A 1 217 ?  -7.306 -18.248  -6.468 1.000 56.460 ? 217 GLY A N   1 
ATOM 1633 C CA  ? GLY A 1 217 ?  -8.057 -19.462  -6.745 1.000 56.460 ? 217 GLY A CA  1 
ATOM 1634 C C   ? GLY A 1 217 ?  -7.623 -20.640  -5.892 1.000 56.460 ? 217 GLY A C   1 
ATOM 1635 O O   ? GLY A 1 217 ?  -8.431 -21.515  -5.576 1.000 56.460 ? 217 GLY A O   1 
ATOM 1636 N N   ? SER A 1 218 ?  -6.400 -20.553  -5.336 1.000 58.280 ? 218 SER A N   1 
ATOM 1637 C CA  ? SER A 1 218 ?  -5.941 -21.679  -4.530 1.000 58.280 ? 218 SER A CA  1 
ATOM 1638 C C   ? SER A 1 218 ?  -6.260 -21.469  -3.054 1.000 58.280 ? 218 SER A C   1 
ATOM 1639 C CB  ? SER A 1 218 ?  -4.437 -21.890  -4.710 1.000 58.280 ? 218 SER A CB  1 
ATOM 1640 O O   ? SER A 1 218 ?  -6.276 -22.425  -2.275 1.000 58.280 ? 218 SER A O   1 
ATOM 1641 O OG  ? SER A 1 218 ?  -3.711 -20.771  -4.231 1.000 58.280 ? 218 SER A OG  1 
ATOM 1642 N N   ? GLU A 1 219 ?  -6.579 -20.194  -2.680 1.000 55.210 ? 219 GLU A N   1 
ATOM 1643 C CA  ? GLU A 1 219 ?  -6.924 -19.906  -1.291 1.000 55.210 ? 219 GLU A CA  1 
ATOM 1644 C C   ? GLU A 1 219 ?  -8.433 -19.751  -1.118 1.000 55.210 ? 219 GLU A C   1 
ATOM 1645 C CB  ? GLU A 1 219 ?  -6.207 -18.642  -0.809 1.000 55.210 ? 219 GLU A CB  1 
ATOM 1646 O O   ? GLU A 1 219 ?  -9.068 -18.975  -1.835 1.000 55.210 ? 219 GLU A O   1 
ATOM 1647 C CG  ? GLU A 1 219 ?  -4.689 -18.747  -0.839 1.000 55.210 ? 219 GLU A CG  1 
ATOM 1648 C CD  ? GLU A 1 219 ?  -4.132 -19.686   0.219 1.000 55.210 ? 219 GLU A CD  1 
ATOM 1649 O OE1 ? GLU A 1 219 ?  -2.960 -20.111   0.097 1.000 55.210 ? 219 GLU A OE1 1 
ATOM 1650 O OE2 ? GLU A 1 219 ?  -4.873 -20.001   1.176 1.000 55.210 ? 219 GLU A OE2 1 
ATOM 1651 N N   ? LYS A 1 220 ?  -9.257 -20.922  -1.087 1.000 50.720 ? 220 LYS A N   1 
ATOM 1652 C CA  ? LYS A 1 220 ? -10.703 -20.915  -0.885 1.000 50.720 ? 220 LYS A CA  1 
ATOM 1653 C C   ? LYS A 1 220 ? -11.078 -20.154   0.383 1.000 50.720 ? 220 LYS A C   1 
ATOM 1654 C CB  ? LYS A 1 220 ? -11.242 -22.345  -0.817 1.000 50.720 ? 220 LYS A CB  1 
ATOM 1655 O O   ? LYS A 1 220 ? -10.399 -20.267   1.405 1.000 50.720 ? 220 LYS A O   1 
ATOM 1656 C CG  ? LYS A 1 220 ? -11.327 -23.040  -2.168 1.000 50.720 ? 220 LYS A CG  1 
ATOM 1657 C CD  ? LYS A 1 220 ? -12.047 -24.379  -2.063 1.000 50.720 ? 220 LYS A CD  1 
ATOM 1658 C CE  ? LYS A 1 220 ? -12.005 -25.141  -3.381 1.000 50.720 ? 220 LYS A CE  1 
ATOM 1659 N NZ  ? LYS A 1 220 ? -12.641 -26.487  -3.262 1.000 50.720 ? 220 LYS A NZ  1 
ATOM 1660 N N   ? PRO A 1 221 ? -11.918 -19.030   0.353 1.000 43.900 ? 221 PRO A N   1 
ATOM 1661 C CA  ? PRO A 1 221 ? -12.387 -18.514   1.641 1.000 43.900 ? 221 PRO A CA  1 
ATOM 1662 C C   ? PRO A 1 221 ? -12.856 -19.620   2.584 1.000 43.900 ? 221 PRO A C   1 
ATOM 1663 C CB  ? PRO A 1 221 ? -13.551 -17.599   1.252 1.000 43.900 ? 221 PRO A CB  1 
ATOM 1664 O O   ? PRO A 1 221 ? -13.266 -20.691   2.130 1.000 43.900 ? 221 PRO A O   1 
ATOM 1665 C CG  ? PRO A 1 221 ? -13.548 -17.591  -0.243 1.000 43.900 ? 221 PRO A CG  1 
ATOM 1666 C CD  ? PRO A 1 221 ? -12.577 -18.632  -0.723 1.000 43.900 ? 221 PRO A CD  1 
# 
loop_
_struct_sheet_range.sheet_id 
_struct_sheet_range.id 
_struct_sheet_range.beg_label_comp_id 
_struct_sheet_range.beg_label_asym_id 
_struct_sheet_range.beg_label_seq_id 
_struct_sheet_range.pdbx_beg_PDB_ins_code 
_struct_sheet_range.end_label_comp_id 
_struct_sheet_range.end_label_asym_id 
_struct_sheet_range.end_label_seq_id 
_struct_sheet_range.pdbx_end_PDB_ins_code 
_struct_sheet_range.beg_auth_comp_id 
_struct_sheet_range.beg_auth_asym_id 
_struct_sheet_range.beg_auth_seq_id 
_struct_sheet_range.end_auth_comp_id 
_struct_sheet_range.end_auth_asym_id 
_struct_sheet_range.end_auth_seq_id 
A A GLU A   6 ? GLU A   7 ? GLU A 6   GLU A 7   
A B TRP A 117 ? ALA A 122 ? TRP A 117 ALA A 122 
A C HIS A 137 ? ILE A 144 ? HIS A 137 ILE A 144 
A D MET A 161 ? GLY A 165 ? MET A 161 GLY A 165 
A E PRO A 181 ? SER A 183 ? PRO A 181 SER A 183 
A F PHE A 187 ? CYS A 188 ? PHE A 187 CYS A 188 
A G LEU A 191 ? LEU A 191 ? LEU A 191 LEU A 191 
A H GLY A 204 ? SER A 207 ? GLY A 204 SER A 207 
B I GLN A  16 ? GLU A  21 ? GLN A 16  GLU A 21  
B J ARG A  24 ? SER A  33 ? ARG A 24  SER A 33  
B K TRP A  36 ? TRP A  39 ? TRP A 36  TRP A 39  
B L ARG A  49 ? VAL A  52 ? ARG A 49  VAL A 52  
B M GLN A  65 ? PRO A  74 ? GLN A 65  PRO A 74  
B N MET A  88 ? PRO A  92 ? MET A 88  PRO A 92  
C O SER A  56 ? SER A  56 ? SER A 56  SER A 56  
C P ALA A 135 ? ALA A 135 ? ALA A 135 ALA A 135 
D Q ASP A  79 ? ASP A  79 ? ASP A 79  ASP A 79  
D R ARG A  84 ? ARG A  84 ? ARG A 84  ARG A 84  
# 
loop_
_struct_conf.id 
_struct_conf.conf_type_id 
_struct_conf.beg_label_comp_id 
_struct_conf.beg_label_asym_id 
_struct_conf.beg_label_seq_id 
_struct_conf.pdbx_beg_PDB_ins_code 
_struct_conf.end_label_comp_id 
_struct_conf.end_label_asym_id 
_struct_conf.end_label_seq_id 
_struct_conf.pdbx_end_PDB_ins_code 
_struct_conf.beg_auth_comp_id 
_struct_conf.beg_auth_asym_id 
_struct_conf.beg_auth_seq_id 
_struct_conf.end_auth_comp_id 
_struct_conf.end_auth_asym_id 
_struct_conf.end_auth_seq_id 
TURN_TY1_P1   TURN_TY1_P   LEU A   3 ? GLY A   4 ? LEU A 3   GLY A 4   
STRN1         STRN         GLU A   6 ? GLU A   7 ? GLU A 6   GLU A 7   
TURN_TY1_P2   TURN_TY1_P   PRO A  10 ? HIS A  11 ? PRO A 10  HIS A 11  
BEND1         BEND         SER A  12 ? SER A  12 ? SER A 12  SER A 12  
TURN_TY1_P3   TURN_TY1_P   PRO A  14 ? TRP A  15 ? PRO A 14  TRP A 15  
STRN2         STRN         GLN A  16 ? GLU A  21 ? GLN A 16  GLU A 21  
TURN_TY1_P4   TURN_TY1_P   HIS A  22 ? GLY A  23 ? HIS A 22  GLY A 23  
STRN3         STRN         ARG A  24 ? SER A  33 ? ARG A 24  SER A 33  
TURN_TY1_P5   TURN_TY1_P   PRO A  34 ? HIS A  35 ? PRO A 34  HIS A 35  
STRN4         STRN         TRP A  36 ? TRP A  39 ? TRP A 36  TRP A 39  
HELX_RH_3T_P1 HELX_RH_3T_P ALA A  41 ? CYS A  43 ? ALA A 41  CYS A 43  
BEND2         BEND         ARG A  46 ? SER A  47 ? ARG A 46  SER A 47  
STRN5         STRN         ARG A  49 ? VAL A  52 ? ARG A 49  VAL A 52  
BEND3         BEND         GLY A  53 ? GLY A  53 ? GLY A 53  GLY A 53  
BEND4         BEND         HIS A  55 ? HIS A  55 ? HIS A 55  HIS A 55  
STRN6         STRN         SER A  56 ? SER A  56 ? SER A 56  SER A 56  
BEND5         BEND         LEU A  57 ? LYS A  59 ? LEU A 57  LYS A 59  
HELX_LH_PP_P1 HELX_LH_PP_P ARG A  60 ? ASP A  61 ? ARG A 60  ASP A 61  
TURN_TY1_P6   TURN_TY1_P   VAL A  62 ? HIS A  63 ? VAL A 62  HIS A 63  
STRN7         STRN         GLN A  65 ? PRO A  74 ? GLN A 65  PRO A 74  
TURN_TY1_P7   TURN_TY1_P   PRO A  76 ? GLY A  77 ? PRO A 76  GLY A 77  
STRN8         STRN         ASP A  79 ? ASP A  79 ? ASP A 79  ASP A 79  
TURN_TY1_P8   TURN_TY1_P   LYS A  80 ? HIS A  83 ? LYS A 80  HIS A 83  
STRN9         STRN         ARG A  84 ? ARG A  84 ? ARG A 84  ARG A 84  
TURN_TY1_P9   TURN_TY1_P   HIS A  85 ? HIS A  85 ? HIS A 85  HIS A 85  
STRN10        STRN         MET A  88 ? PRO A  92 ? MET A 88  PRO A 92  
BEND6         BEND         ALA A  93 ? ARG A  94 ? ALA A 93  ARG A 94  
TURN_TY1_P10  TURN_TY1_P   PRO A  99 ? ARG A 101 ? PRO A 99  ARG A 101 
BEND7         BEND         GLY A 109 ? HIS A 110 ? GLY A 109 HIS A 110 
BEND8         BEND         GLU A 113 ? ARG A 114 ? GLU A 113 ARG A 114 
STRN11        STRN         TRP A 117 ? ALA A 122 ? TRP A 117 ALA A 122 
BEND9         BEND         ALA A 126 ? LEU A 130 ? ALA A 126 LEU A 130 
BEND10        BEND         ASP A 134 ? ASP A 134 ? ASP A 134 ASP A 134 
STRN12        STRN         ALA A 135 ? ALA A 135 ? ALA A 135 ALA A 135 
STRN13        STRN         HIS A 137 ? ILE A 144 ? HIS A 137 ILE A 144 
HELX_LH_PP_P2 HELX_LH_PP_P SER A 145 ? SER A 145 ? SER A 145 SER A 145 
HELX_RH_AL_P1 HELX_RH_AL_P ASN A 146 ? ASP A 152 ? ASN A 146 ASP A 152 
BEND11        BEND         TYR A 153 ? TYR A 153 ? TYR A 153 TYR A 153 
TURN_TY1_P11  TURN_TY1_P   PRO A 154 ? ARG A 156 ? PRO A 154 ARG A 156 
TURN_TY1_P12  TURN_TY1_P   ASP A 159 ? THR A 160 ? ASP A 159 THR A 160 
STRN14        STRN         MET A 161 ? GLY A 165 ? MET A 161 GLY A 165 
TURN_TY1_P13  TURN_TY1_P   GLU A 167 ? GLY A 168 ? GLU A 167 GLY A 168 
BEND12        BEND         GLY A 169 ? GLY A 169 ? GLY A 169 GLY A 169 
TURN_TY1_P14  TURN_TY1_P   ALA A 175 ? GLY A 176 ? ALA A 175 GLY A 176 
TURN_TY1_P15  TURN_TY1_P   SER A 178 ? GLY A 179 ? SER A 178 GLY A 179 
HELX_LH_PP_P3 HELX_LH_PP_P ASP A 180 ? ASP A 180 ? ASP A 180 ASP A 180 
STRN15        STRN         PRO A 181 ? SER A 183 ? PRO A 181 SER A 183 
TURN_TY1_P16  TURN_TY1_P   VAL A 184 ? ALA A 186 ? VAL A 184 ALA A 186 
STRN16        STRN         PHE A 187 ? CYS A 188 ? PHE A 187 CYS A 188 
STRN17        STRN         LEU A 191 ? LEU A 191 ? LEU A 191 LEU A 191 
BEND13        BEND         ALA A 195 ? ALA A 195 ? ALA A 195 ALA A 195 
BEND14        BEND         PRO A 198 ? VAL A 199 ? PRO A 198 VAL A 199 
HELX_LH_PP_P4 HELX_LH_PP_P PRO A 201 ? PRO A 203 ? PRO A 201 PRO A 203 
STRN18        STRN         GLY A 204 ? SER A 207 ? GLY A 204 SER A 207 
HELX_RH_AL_P2 HELX_RH_AL_P PRO A 209 ? SER A 218 ? PRO A 209 SER A 218 
BEND15        BEND         GLU A 219 ? GLU A 219 ? GLU A 219 GLU A 219 
# 
