# Supplementary material for: FlatProt: 2D visualization eases protein structure comparison
Source: BMC Bioinformatics. 2025 Aug 13;26:210. doi: 10.1186/s12859-025-06233-x (PMC12344939; doi:10.1186/s12859-025-06233-x)
Supplement: Supplementary file 1 — Supplementary Material 1 [file 12859_2025_6233_MOESM1_ESM.zip › KLK/structures/Hosa_KLK11.cif]

data_Hosa_KLK11
# 
_entry.id   Hosa_KLK11 
# 
_entity.id                         1      
_entity.type                       polymer 
_entity.pdbx_description           polymer-1 
_entity.formula_weight             25021.8 
_entity.pdbx_number_of_molecules        1 
# 
loop_
_struct_sheet.id 
_struct_sheet.number_strands 
A 8 
B 6 
C 2 
D 2 
# 
loop_
_struct_conf_type.id 
_struct_conf_type.criteria 
TURN_TY1_P   DSSP 
STRN         DSSP 
HELX_LH_PP_P DSSP 
BEND         DSSP 
HELX_RH_3T_P DSSP 
HELX_RH_AL_P DSSP 
# 
_struct_asym.id          A 
_struct_asym.entity_id   1 
# 
_software.pdbx_ordinal     1 
_software.name             dssp 
_software.version          4.4.10 
_software.date             ? 
_software.classification   'model annotation' 
# 
_entity_poly.entity_id                      1 
_entity_poly.type                           polypeptide(L) 
_entity_poly.nstd_linkage                   n 
_entity_poly.nstd_monomer                   n 
_entity_poly.pdbx_seq_one_letter_code       
;RIIKGFECKPHSQPWQAALFEKTRLLCGATLIAPRWLLTAAHCLKPRYIVHLGQHNLQKEEGCEQTRTATESFPHPGFNN
KDHRNDIMLVKMASPVSITWAVRPLTLSSRCVTAGTSCLISGWGSTSSPQLRLPHTLRCANITIIEHQKCENAYPGNITD
TMVCASVQEGGKDSCQGDSGGPLVCNQSLQGIISWGQDPCAITRKPGVYTKVCKYVDWIQETMKNN
;
_entity_poly.pdbx_seq_one_letter_code_can   
;RIIKGFECKPHSQPWQAALFEKTRLLCGATLIAPRWLLTAAHCLKPRYIVHLGQHNLQKEEGCEQTRTATESFPHPGFNN
KDHRNDIMLVKMASPVSITWAVRPLTLSSRCVTAGTSCLISGWGSTSSPQLRLPHTLRCANITIIEHQKCENAYPGNITD
TMVCASVQEGGKDSCQGDSGGPLVCNQSLQGIISWGQDPCAITRKPGVYTKVCKYVDWIQETMKNN
;
_entity_poly.pdbx_strand_id                 A 
# 
loop_
_dssp_struct_summary.entry_id 
_dssp_struct_summary.label_comp_id 
_dssp_struct_summary.label_asym_id 
_dssp_struct_summary.label_seq_id 
_dssp_struct_summary.secondary_structure 
_dssp_struct_summary.ss_bridge 
_dssp_struct_summary.helix_3_10 
_dssp_struct_summary.helix_alpha 
_dssp_struct_summary.helix_pi 
_dssp_struct_summary.helix_pp 
_dssp_struct_summary.bend 
_dssp_struct_summary.chirality 
_dssp_struct_summary.sheet 
_dssp_struct_summary.strand 
_dssp_struct_summary.ladder_1 
_dssp_struct_summary.ladder_2 
_dssp_struct_summary.accessibility 
_dssp_struct_summary.TCO 
_dssp_struct_summary.kappa 
_dssp_struct_summary.alpha 
_dssp_struct_summary.phi 
_dssp_struct_summary.psi 
_dssp_struct_summary.x_ca 
_dssp_struct_summary.y_ca 
_dssp_struct_summary.z_ca 
Hosa_KLK11 ARG A 1   . . . . . . . . . . . . ? .      .     .      .      116.8  -8.8  -8.8  -4.8  
Hosa_KLK11 ILE A 2   . . > . . . . - . . . . ? -0.954 .     -165.6 -99.5  82.5   -11.6 -6.3  -4.1  
Hosa_KLK11 ILE A 3   T . 3 . . . S + . . . . ? -0.862 76.0  4.8    -77.6  119.6  -14.5 -8.9  -3.7  
Hosa_KLK11 LYS A 4   T . 3 . . . S + . . . . ? 0.812  102.2 140.7  75.2   17.6   -17.9 -7.1  -4.0  
Hosa_KLK11 GLY A 5   . . < . . . . - . . . . ? -0.243 47.2  -124.0 -75.8  171.6  -16.0 -3.9  -4.8  
Hosa_KLK11 PHE A 6   E . . . . . . - A A A . ? -0.909 30.5  -89.7  -118.2 147.9  -17.3 -1.4  -7.3  
Hosa_KLK11 GLU A 7   E . . . . > . - A A A . ? -0.542 52.0  -118.8 -53.4  126.9  -15.6 0.1   -10.3 
Hosa_KLK11 CYS A 8   P . . . . P . - . . . . ? -0.388 30.4  -96.4  -64.9  143.1  -13.8 3.2   -9.1  
Hosa_KLK11 LYS A 9   P . > . . < . - . . . . ? -0.500 61.0  -87.7  -56.6  126.9  -14.8 6.5   -10.6 
Hosa_KLK11 PRO A 10  T . 3 . . . S - . . . . ? -0.236 107.9 -4.0   -44.9  124.0  -12.2 7.0   -13.4 
Hosa_KLK11 HIS A 11  T . 3 . . . S + . . . . ? 0.629  91.0  127.7  70.6   14.2   -9.0  8.7   -12.0 
Hosa_KLK11 SER A 12  S . < . . . S + . . . . ? 0.611  73.8  50.1   -73.6  -11.8  -10.6 9.1   -8.5  
Hosa_KLK11 GLN A 13  . . > . . . . + . . . . ? -0.592 65.7  166.6  -124.2 72.7   -7.4  7.4   -7.1  
Hosa_KLK11 PRO A 14  T . 3 . . . S + . . . . ? 0.613  74.1  58.7   -73.1  -5.9   -4.5  9.4   -8.8  
Hosa_KLK11 TRP A 15  T . 3 . . . S + . . . . ? 0.556  79.7  109.8  -94.9  -17.3  -1.9  7.9   -6.4  
Hosa_KLK11 GLN A 16  E . < . . . . - B I I . ? -0.497 47.6  -174.9 -67.8  131.6  -2.7  4.3   -7.4  
Hosa_KLK11 ALA A 17  E . . . . . . - B I I J ? -0.941 18.7  -140.0 -128.6 148.4  0.1   2.6   -9.4  
Hosa_KLK11 ALA A 18  E . . . . . . - B I I J ? -0.940 11.6  -151.5 -108.5 128.1  0.5   -0.7  -11.1 
Hosa_KLK11 LEU A 19  E . . . . . . - B I I J ? -0.893 16.4  -167.8 -99.7  121.8  3.7   -2.7  -11.0 
Hosa_KLK11 PHE A 20  E . . . . . . - B I I J ? -0.866 22.2  -156.7 -111.1 135.7  4.4   -4.9  -13.9 
Hosa_KLK11 GLU A 21  E . > . . . S - B I I . ? -0.961 79.8  -53.3  -99.4  100.5  7.0   -7.6  -14.4 
Hosa_KLK11 LYS A 22  T . 3 . . . S - . . . . ? -0.458 122.4 -20.9  62.5   -109.7 7.1   -7.5  -18.2 
Hosa_KLK11 THR A 23  T . 3 . . . S + . . . . ? 0.513  118.4 96.1   -109.7 1.7    3.5   -8.0  -19.2 
Hosa_KLK11 ARG A 24  E . < . . . S - B J I . ? -0.760 76.7  -124.8 -102.5 125.5  2.2   -9.5  -16.0 
Hosa_KLK11 LEU A 25  E . . . . . . + B J I . ? -0.591 35.2  172.1  -64.0  119.4  0.6   -7.4  -13.3 
Hosa_KLK11 LEU A 26  E . . . . . . - B J . . ? 0.897  53.0  -25.8  -96.1  -56.2  2.7   -8.1  -10.1 
Hosa_KLK11 CYS A 27  E . . . . . . - B J I . ? -0.956 56.2  -107.3 -151.5 162.0  1.4   -5.7  -7.4  
Hosa_KLK11 GLY A 28  E . . . . . . - B J I . ? -0.527 34.9  -171.6 -84.3  166.6  -0.2  -2.4  -6.7  
Hosa_KLK11 ALA A 29  E . . . . . . - B J I . ? -0.957 19.2  -125.1 -153.0 165.7  1.7   0.6   -5.4  
Hosa_KLK11 THR A 30  E . . . . . . - B J I K ? -0.985 18.8  -132.3 -121.3 123.6  1.2   4.1   -4.1  
Hosa_KLK11 LEU A 31  E . . . . . . + B J . K ? -0.669 34.5  163.7  -68.3  118.8  2.8   7.2   -5.4  
Hosa_KLK11 ILE A 32  E . . . . . . + B J . . ? 0.535  67.3  6.6    -119.0 -8.0   4.1   9.0   -2.3  
Hosa_KLK11 ALA A 33  E . > . . . S - B J . K ? -0.955 90.1  -86.7  -166.1 160.2  6.6   11.4  -4.1  
Hosa_KLK11 PRO A 34  T . 3 . . . S + . . . . ? 0.812  129.3 18.2   -50.5  -17.7  7.5   12.4  -7.8  
Hosa_KLK11 ARG A 35  T . 3 . . . S + . . . . ? 0.253  112.7 87.2   -132.1 4.5    10.0  9.5   -7.9  
Hosa_KLK11 TRP A 36  E . < . . . . - B K K L ? -0.966 46.2  -175.5 -127.6 129.5  8.9   7.3   -5.0  
Hosa_KLK11 LEU A 37  E . . . . . . - B K K L ? -0.903 16.1  -144.8 -113.8 143.8  6.4   4.5   -4.7  
Hosa_KLK11 LEU A 38  E . . . . . . + B K K L ? -0.951 36.1  143.4  -106.5 129.2  5.3   2.6   -1.7  
Hosa_KLK11 THR A 39  E . . . . . . - B K . L ? -0.812 51.7  -67.4  -148.6 -177.2 4.5   -1.2  -2.1  
Hosa_KLK11 ALA A 40  . . > . . . . - . . . . ? -0.668 32.4  -136.9 -83.7  141.4  4.8   -4.5  -0.3  
Hosa_KLK11 ALA A 41  G . > . . . S + . . . . ? 0.794  102.6 66.2   -66.6  -29.5  8.2   -6.0  0.2   
Hosa_KLK11 HIS A 42  G . 3 . . . S + . . . . ? 0.593  91.0  67.3   -73.5  -0.1   7.0   -9.4  -0.8  
Hosa_KLK11 CYS A 43  G . < . . . S + . . . . ? 0.279  73.9  146.7  -97.2  9.3    6.5   -8.0  -4.3  
Hosa_KLK11 LEU A 44  . . < . . . . + . . . . ? -0.246 14.5  159.3  -62.4  130.1  10.2  -7.5  -4.8  
Hosa_KLK11 LYS A 45  . . . . . . . - . . . . ? -0.940 50.3  -112.6 -141.1 162.5  11.6  -7.9  -8.3  
Hosa_KLK11 PRO A 46  S . . . . . S + . . . . ? 0.858  99.7  12.9   -66.3  -32.9  14.8  -6.8  -10.2 
Hosa_KLK11 ARG A 47  . . . . . . . - . . . . ? -0.992 65.8  -160.0 -146.3 146.7  12.8  -4.4  -12.5 
Hosa_KLK11 TYR A 48  E . . . . . . - B L . M ? -0.987 15.6  -147.8 -129.4 138.4  9.4   -2.9  -12.7 
Hosa_KLK11 ILE A 49  E . . . . . . - B L J M ? -0.947 29.9  -155.8 -90.0  124.3  7.3   -1.3  -15.4 
Hosa_KLK11 VAL A 50  E . . . . . . - B L J M ? -0.890 9.6   -164.1 -108.1 122.5  5.2   1.3   -13.5 
Hosa_KLK11 HIS A 51  E . . . . . . - B L J M ? -0.932 11.4  -178.0 -104.5 124.7  1.9   2.5   -14.8 
Hosa_KLK11 LEU A 52  E . . . . . . + B L J M ? -0.895 62.6  22.8   -118.6 145.3  0.4   5.7   -13.3 
Hosa_KLK11 GLY A 53  S . . . . . S + . . . . ? 0.684  83.1  146.3  80.9   15.3   -2.9  7.4   -14.0 
Hosa_KLK11 GLN A 54  . . . . . . . + . . . . ? -0.754 23.4  165.7  -91.5  127.9  -4.5  4.2   -15.4 
Hosa_KLK11 HIS A 55  S . . . . . S + . . . . ? 0.704  82.8  31.5   -94.9  -42.6  -8.2  3.5   -14.9 
Hosa_KLK11 ASN A 56  B . > . . . . - C O O . ? -0.976 68.8  -156.1 -118.2 119.9  -8.3  0.7   -17.5 
Hosa_KLK11 LEU A 57  T . 3 . . . S + . . . . ? 0.643  94.2  49.2   -75.2  -4.7   -5.2  -1.4  -17.9 
Hosa_KLK11 GLN A 58  T . 3 . . . S + . . . . ? 0.522  104.6 66.5   -110.9 -6.1   -6.2  -2.4  -21.5 
Hosa_KLK11 LYS A 59  S . < . . . S - . . . . ? -0.959 74.4  -132.8 -125.9 134.0  -7.0  1.0   -22.8 
Hosa_KLK11 GLU A 60  . . . . . . . + . . . . ? -0.760 24.3  178.7  -78.4  119.1  -4.9  4.1   -23.5 
Hosa_KLK11 GLU A 61  . . . . . . . - . . . . ? 0.388  41.5  -118.4 -108.8 0.2    -6.8  7.0   -21.9 
Hosa_KLK11 GLY A 62  S . . . . . S + . . . . ? 0.217  100.7 73.9   90.6   -13.7  -4.2  9.8   -22.7 
Hosa_KLK11 CYS A 63  S . . . . . S + . . . . ? 0.432  70.6  115.2  -112.3 -1.8   -3.3  10.8  -19.1 
Hosa_KLK11 GLU A 64  . . . . . . . - . . . . ? -0.378 48.4  -155.5 -78.2  148.8  -1.2  7.7   -18.2 
Hosa_KLK11 GLN A 65  E . . . . . . - B M M . ? -0.990 2.1   -157.6 -124.9 128.7  2.5   7.8   -17.4 
Hosa_KLK11 THR A 66  E . . . . . . + B M M . ? -0.967 19.1  171.7  -109.0 127.4  4.8   4.8   -17.9 
Hosa_KLK11 ARG A 67  E . . . . . . - B M M . ? -0.883 28.6  -126.2 -126.6 161.7  8.0   4.7   -15.9 
Hosa_KLK11 THR A 68  E . . . . . . - B M M . ? -0.919 16.4  -159.4 -108.0 131.8  10.8  2.3   -15.3 
Hosa_KLK11 ALA A 69  E . . . . . . + B M M N ? -0.963 19.9  164.5  -108.8 124.9  11.8  1.4   -11.7 
Hosa_KLK11 THR A 70  E . . . . . . + B M . . ? 0.533  58.9  62.7   -117.4 -8.0   15.3  -0.1  -11.3 
Hosa_KLK11 GLU A 71  E . . . . . . - B M . N ? -0.972 54.6  -179.0 -127.1 134.8  15.8  0.3   -7.6  
Hosa_KLK11 SER A 72  E . . . . . . - B M . N ? -0.991 10.4  -163.5 -131.6 137.2  13.9  -1.3  -4.7  
Hosa_KLK11 PHE A 73  E . . . . . . - B M . N ? -0.807 9.6   -166.3 -123.9 84.4   14.4  -0.9  -1.0  
Hosa_KLK11 PRO A 74  E . . . . . . - B M . N ? -0.459 42.1  -92.1  -67.9  140.9  12.7  -3.6  1.2   
Hosa_KLK11 HIS A 75  . . > . . . . - . . . . ? -0.348 33.9  -129.9 -48.1  132.6  12.6  -2.7  4.8   
Hosa_KLK11 PRO A 76  T . 3 . . . S + . . . . ? 0.754  108.2 53.0   -60.4  -25.5  15.8  -4.3  6.4   
Hosa_KLK11 GLY A 77  T . 3 . . . S + . . . . ? 0.242  77.9  138.7  -93.4  8.6    13.7  -5.9  9.0   
Hosa_KLK11 PHE A 78  . . < . . . . - . . . . ? -0.420 36.3  -161.9 -59.3  126.4  11.3  -7.6  6.5   
Hosa_KLK11 ASN A 79  B . . > > . . - D Q P . ? -0.958 11.3  -163.3 -113.4 116.9  10.6  -11.1 7.6   
Hosa_KLK11 ASN A 80  T . . 4 5 . S + . . . . ? 0.755  85.2  60.1   -74.3  -21.8  9.2   -13.4 4.9   
Hosa_KLK11 LYS A 81  T . . 4 5 . S + . . . . ? 0.959  125.2 13.6   -74.6  -45.7  7.9   -16.0 7.4   
Hosa_KLK11 ASP A 82  T . . 4 5 . S - . . . . ? 0.360  100.0 -120.7 -116.9 8.6    5.5   -13.8 9.3   
Hosa_KLK11 HIS A 83  T . > < 5 . . + . . . . ? 0.751  50.6  170.2  60.6   20.9   5.5   -10.9 6.8   
Hosa_KLK11 ARG A 84  B . 3 . < . . + D R P . ? -0.492 67.1  7.8    -61.1  135.1  6.7   -8.6  9.6   
Hosa_KLK11 ASN A 85  T . 3 . . . S + . . . . ? 0.862  79.1  175.3  61.2   33.9   7.8   -5.2  8.2   
Hosa_KLK11 ASP A 86  . . < . . . . + . . . . ? -0.485 34.1  118.1  -69.5  70.1   6.3   -6.1  4.7   
Hosa_KLK11 ILE A 87  . . . . . . . + . . . . ? -0.996 36.6  178.7  -142.5 139.2  7.0   -2.5  3.2   
Hosa_KLK11 MET A 88  E . . . . . . - B N L N ? -0.999 21.3  -137.9 -146.5 141.9  9.2   -1.5  0.3   
Hosa_KLK11 LEU A 89  E . . . . . . - B N L N ? -0.849 15.2  -158.8 -98.2  134.6  10.2  1.7   -1.5  
Hosa_KLK11 VAL A 90  E . . . . . . - B N L N ? -0.983 5.0   -154.9 -114.9 121.2  10.5  1.6   -5.2  
Hosa_KLK11 LYS A 91  E . . . . . . - B N L N ? -0.872 10.5  -143.7 -98.8  123.7  12.6  4.4   -6.9  
Hosa_KLK11 MET A 92  E . . . . . . - B N . N ? -0.534 19.0  -121.7 -83.0  154.6  11.7  5.2   -10.5 
Hosa_KLK11 ALA A 93  S . . . . . S + . . . . ? 0.807  97.0  18.4   -64.5  -32.5  14.5  6.2   -13.1 
Hosa_KLK11 SER A 94  S . . . . . S - . . . . ? -0.981 90.1  -99.2  -142.1 148.4  12.8  9.6   -13.7 
Hosa_KLK11 PRO A 95  P . . . . > . - . . . . ? -0.339 38.0  -119.5 -64.2  153.0  10.3  11.8  -11.8 
Hosa_KLK11 VAL A 96  P . . . . P . - . . . . ? -0.526 23.4  -112.2 -84.4  151.6  6.6   11.7  -12.8 
Hosa_KLK11 SER A 97  P . . . . P . - . . . . ? -0.821 34.1  -126.3 -80.0  119.4  4.8   14.9  -14.0 
Hosa_KLK11 ILE A 98  P . . . . < . + . . . . ? -0.616 46.7  152.6  -73.1  125.0  2.2   15.7  -11.4 
Hosa_KLK11 THR A 99  . . . . . . . - . . . . ? -0.707 62.7  -85.4  -136.1 -177.9 -1.3  16.0  -13.0 
Hosa_KLK11 TRP A 100 S . . . . . S + . . . . ? 0.752  131.2 42.0   -64.7  -24.7  -4.9  15.6  -12.2 
Hosa_KLK11 ALA A 101 S . . . . . S + . . . . ? 0.545  117.1 49.5   -101.6 -9.4   -4.6  11.9  -12.9 
Hosa_KLK11 VAL A 102 . . . . . . . + . . . . ? -0.912 69.8  144.0  -137.3 107.3  -1.2  11.4  -11.2 
Hosa_KLK11 ARG A 103 . . . . . . . - . . . . ? -0.999 45.9  -109.6 -146.6 144.5  -0.6  12.8  -7.7  
Hosa_KLK11 PRO A 104 P . . . . > . - . . . . ? -0.403 28.3  -132.3 -73.5  149.0  1.2   11.7  -4.6  
Hosa_KLK11 LEU A 105 P . . . . P . - . . . . ? -0.799 25.4  -115.8 -97.4  137.2  -0.7  10.5  -1.4  
Hosa_KLK11 THR A 106 P . . . . P . - . . . . ? -0.376 19.4  -133.1 -74.8  148.4  0.3   11.9  1.9   
Hosa_KLK11 LEU A 107 B . . . . < . - A B B . ? -0.865 15.7  -151.6 -98.9  133.8  1.8   9.9   4.8   
Hosa_KLK11 SER A 108 . . . . . . . - . . . . ? -0.904 12.7  -157.0 -105.7 134.9  0.4   10.2  8.3   
Hosa_KLK11 SER A 109 S . . . . . S + . . . . ? 0.568  77.1  85.9   -83.4  -6.7   2.5   9.6   11.4  
Hosa_KLK11 ARG A 110 S . . . . > S - . . . . ? -0.844 80.6  -130.6 -99.6  127.0  -0.7  8.9   13.3  
Hosa_KLK11 CYS A 111 P . . . . P . - . . . . ? -0.419 26.7  -108.3 -76.2  145.1  -2.0  5.4   13.2  
Hosa_KLK11 VAL A 112 P . . . . < . - . . . . ? -0.344 32.7  -130.9 -67.2  150.6  -5.7  4.9   12.3  
Hosa_KLK11 THR A 113 . . > . . . . - . . . . ? -0.693 32.1  -82.8  -104.2 157.2  -8.1  3.8   15.1  
Hosa_KLK11 ALA A 114 T . 3 . . . S + . . . . ? -0.254 113.9 33.5   -55.2  139.9  -10.7 1.0   15.1  
Hosa_KLK11 GLY A 115 T . 3 . . . S + . . . . ? 0.310  82.6  138.4  95.7   -11.7  -14.0 1.9   13.5  
Hosa_KLK11 THR A 116 . . < . . . . - . . . . ? -0.529 53.1  -127.5 -68.4  132.2  -12.4 4.2   10.9  
Hosa_KLK11 SER A 117 E . . . . . . + A C C . ? -0.705 35.2  180.0  -81.6  133.2  -13.9 4.0   7.4   
Hosa_KLK11 CYS A 118 E . . . . . . - A C C D ? -0.865 23.4  -131.2 -135.5 161.7  -11.3 3.4   4.7   
Hosa_KLK11 LEU A 119 E . . . . . . - A C C D ? -0.955 16.9  -169.2 -116.3 133.4  -11.0 3.0   1.0   
Hosa_KLK11 ILE A 120 E . . . . . . - A C C D ? -0.917 6.8   -174.9 -115.8 150.1  -9.0  0.3   -0.8  
Hosa_KLK11 SER A 121 E . . . . . . + A C C . ? -0.982 16.1  122.7  -143.9 149.8  -8.2  0.2   -4.5  
Hosa_KLK11 GLY A 122 E . . . . . . - A C C . ? -0.965 56.1  -113.8 173.2  171.5  -6.6  -2.2  -6.9  
Hosa_KLK11 TRP A 123 S . . . . . S + . . . . ? -0.049 70.5  127.3  -110.7 17.9   -6.6  -4.4  -10.1 
Hosa_KLK11 GLY A 124 S . . . . . S - . . . . ? -0.023 72.7  -52.0  -70.9  177.2  -6.3  -7.7  -8.2  
Hosa_KLK11 SER A 125 . . . . . . . - . . . . ? -0.286 39.7  -165.7 -55.6  137.1  -8.7  -10.7 -8.6  
Hosa_KLK11 THR A 126 S . . . . . S + . . . . ? 0.329  71.6  52.5   -104.4 -1.8   -12.5 -9.9  -8.3  
Hosa_KLK11 SER A 127 S . . . . . S - . . . . ? -0.963 76.7  -121.6 -138.7 146.4  -13.5 -13.7 -7.9  
Hosa_KLK11 SER A 128 S . . . . . S + . . . . ? -0.985 91.6  0.3    -128.2 133.2  -12.5 -16.7 -5.7  
Hosa_KLK11 PRO A 129 S . . . . . S + . . . . ? -0.999 126.2 68.8   -86.2  -10.5  -11.4 -19.5 -6.4  
Hosa_KLK11 GLN A 130 S . . . . . S - . . . . ? -0.583 84.3  -128.1 -80.1  121.9  -11.6 -18.3 -10.2 
Hosa_KLK11 LEU A 131 . . . . . . . + . . . . ? -0.700 34.7  171.8  -73.1  95.7   -9.0  -15.6 -11.0 
Hosa_KLK11 ARG A 132 . . . . . . . - . . . . ? -0.971 14.9  -162.4 -106.0 110.9  -10.9 -12.8 -12.7 
Hosa_KLK11 LEU A 133 . . . . . . . - . . . . ? -0.870 16.4  -134.9 -90.4  113.8  -8.7  -9.8  -13.2 
Hosa_KLK11 PRO A 134 . . . . . . . - . . . . ? -0.369 1.9   -146.4 -63.2  146.2  -10.7 -6.6  -13.8 
Hosa_KLK11 HIS A 135 S . . . . . S + . . . . ? 0.699  83.7  60.7   -81.0  -23.7  -9.6  -4.4  -16.6 
Hosa_KLK11 THR A 136 B . . . . . S - C P O . ? -0.748 100.9 -90.6  -106.5 150.8  -10.8 -1.4  -14.7 
Hosa_KLK11 LEU A 137 . . . . . . . - . . . . ? -0.414 43.2  -148.7 -59.2  130.7  -9.7  -0.1  -11.2 
Hosa_KLK11 ARG A 138 E . . . . . . - A D A C ? -0.832 12.5  -167.6 -106.7 147.0  -11.8 -1.6  -8.4  
Hosa_KLK11 CYS A 139 E . . . . . . - A D A C ? -0.928 5.6   -178.3 -129.9 155.1  -12.7 0.1   -5.0  
Hosa_KLK11 ALA A 140 E . . . . . . - A D . C ? -0.980 24.4  -127.1 -152.5 140.9  -14.1 -1.0  -1.8  
Hosa_KLK11 ASN A 141 E . . . . . . + A D . C ? -0.765 35.7  175.1  -86.8  135.2  -15.1 0.5   1.5   
Hosa_KLK11 ILE A 142 E . . . . . . - A D . C ? -0.889 23.2  -133.2 -138.7 162.2  -13.7 -1.1  4.6   
Hosa_KLK11 THR A 143 E . . . . . . - A D E C ? -0.960 22.6  -120.3 -119.8 138.7  -13.6 -0.6  8.4   
Hosa_KLK11 ILE A 144 E . . . . . . - A D E . ? -0.515 32.4  -149.7 -70.4  137.1  -10.6 -0.8  10.6  
Hosa_KLK11 ILE A 145 . . . . . . . - . . . . ? -0.725 24.1  -86.8  -110.7 164.9  -11.0 -3.5  13.3  
Hosa_KLK11 GLU A 146 . . . > . . . - . . . . ? -0.317 33.8  -124.0 -67.7  143.5  -9.6  -3.8  16.8  
Hosa_KLK11 HIS A 147 H . . > . . S + . . . . ? 0.880  111.2 52.9   -53.8  -44.5  -6.2  -5.3  17.2  
Hosa_KLK11 GLN A 148 H . . > . . S + . . . . ? 0.885  108.0 50.2   -60.6  -43.1  -7.5  -8.0  19.6  
Hosa_KLK11 LYS A 149 H . . > . . S + . . . . ? 0.879  110.6 50.5   -61.4  -40.4  -10.1 -9.0  17.1  
Hosa_KLK11 CYS A 150 H . . X . . S + . . . . ? 0.925  111.3 47.6   -62.7  -45.0  -7.4  -9.2  14.4  
Hosa_KLK11 GLU A 151 H . . < . . S + . . . . ? 0.867  108.2 55.3   -63.8  -41.0  -5.3  -11.4 16.7  
Hosa_KLK11 ASN A 152 H . . < . . S + . . . . ? 0.861  109.1 48.3   -60.6  -33.4  -8.3  -13.6 17.5  
Hosa_KLK11 ALA A 153 H . . < . . S + . . . . ? 0.814  129.0 23.1   -75.4  -31.5  -8.7  -14.1 13.8  
Hosa_KLK11 TYR A 154 S . > X . . S - . . . . ? -0.618 85.2  -156.4 -132.0 74.0   -5.0  -14.9 13.4  
Hosa_KLK11 PRO A 155 T . 3 4 . . S - . . . . ? -0.288 76.8  -0.9   -63.5  123.6  -3.6  -16.1 16.8  
Hosa_KLK11 GLY A 156 T . 3 4 . . S + . . . . ? 0.397  119.3 80.2   85.5   1.8    0.3   -15.6 17.0  
Hosa_KLK11 ASN A 157 T . < 4 . . . + . . . . ? 0.564  67.3  88.5   -118.6 -14.1  0.6   -14.1 13.6  
Hosa_KLK11 ILE A 158 . . . < . . . - . . . . ? -0.787 57.2  -170.6 -92.9  123.6  -0.6  -10.4 14.1  
Hosa_KLK11 THR A 159 . . > . . . . - . . . . ? -0.552 40.1  -102.7 -106.1 170.6  2.2   -8.0  15.1  
Hosa_KLK11 ASP A 160 T . 3 . . . S + . . . . ? 0.543  119.7 62.6   -70.6  -4.5   2.2   -4.3  16.3  
Hosa_KLK11 THR A 161 T . 3 . . . S + . . . . ? 0.289  94.8  81.2   -99.5  8.1    3.2   -3.3  12.7  
Hosa_KLK11 MET A 162 E . < . . . . - A E . F ? -0.880 56.5  -165.9 -121.5 149.9  0.0   -4.7  11.3  
Hosa_KLK11 VAL A 163 E . . . . . . - A E . F ? -0.985 11.7  -144.4 -133.0 141.5  -3.6  -3.5  10.9  
Hosa_KLK11 CYS A 164 E . . . . . . - A E . F ? -0.836 13.6  -174.4 -107.3 144.2  -6.8  -5.4  10.0  
Hosa_KLK11 ALA A 165 E . . . . . . + A E E F ? -0.994 5.5   176.0  -136.8 135.8  -9.7  -4.2  8.0   
Hosa_KLK11 SER A 166 E . . . . . . - A E E . ? -0.957 37.1  -115.8 -134.4 160.6  -12.9 -5.9  7.3   
Hosa_KLK11 VAL A 167 . . . . . . . - . . . . ? -0.835 26.0  -148.3 -94.6  91.4   -16.3 -5.2  5.6   
Hosa_KLK11 GLN A 168 S . . . . . S + . . . . ? 0.857  86.9  48.2   -41.8  -3.5   -18.8 -5.4  8.6   
Hosa_KLK11 GLU A 169 S . . . . . S - . . . . ? -0.929 113.3 -10.3  -148.1 77.0   -21.5 -6.8  6.0   
Hosa_KLK11 GLY A 170 S . . . . . S - . . . . ? 0.948  92.7  -60.3  109.6  74.2   -20.7 -9.6  3.6   
Hosa_KLK11 GLY A 171 . . . . . . . + . . . . ? 0.275  66.6  153.3  68.1   19.4   -17.5 -11.4 2.5   
Hosa_KLK11 LYS A 172 . . . . . . . + . . . . ? -0.795 16.1  155.6  -98.3  108.9  -15.4 -8.4  1.0   
Hosa_KLK11 ASP A 173 . . . . . . . - . . . . ? -0.925 46.9  -112.4 -131.1 145.5  -11.6 -9.2  1.3   
Hosa_KLK11 SER A 174 . . . . . . . + . . . . ? -0.830 46.0  173.1  -79.5  118.6  -8.3  -8.1  -0.5  
Hosa_KLK11 CYS A 175 . . > . . . . - . . . . ? -0.876 39.7  -26.2  -134.3 164.5  -6.8  -11.3 -2.5  
Hosa_KLK11 GLN A 176 T . 3 . . . S + . . . . ? 0.294  120.9 29.5   -26.4  120.7  -3.8  -12.0 -5.2  
Hosa_KLK11 GLY A 177 T . 3 . . . S + . . . . ? 0.177  100.9 77.2   112.1  -7.1   -2.8  -9.0  -7.3  
Hosa_KLK11 ASP A 178 . . X . . . . + . . . . ? 0.319  60.8  135.3  -107.2 -0.3   -3.6  -6.1  -4.9  
Hosa_KLK11 SER A 179 T . 3 . . . S + . . . . ? -0.321 75.5  19.6   -46.8  130.4  -0.5  -6.7  -2.9  
Hosa_KLK11 GLY A 180 T . 3 . . . S + . . . . ? 0.325  94.8  138.5  91.3   -11.1  1.0   -3.4  -2.2  
Hosa_KLK11 GLY A 181 . . < . . . . - . . . . ? -0.290 56.2  -91.8  -67.8  163.3  -2.2  -1.5  -3.0  
Hosa_KLK11 PRO A 182 E . . . . . . - A F . G ? -0.498 20.0  -158.9 -91.0  136.5  -3.3  1.4   -0.8  
Hosa_KLK11 LEU A 183 E . . . . . . - A F D G ? -0.969 25.1  -164.4 -97.5  107.9  -5.5  1.5   2.3   
Hosa_KLK11 VAL A 184 E . . . . . . + A F D G ? -0.867 14.5  172.9  -108.4 122.1  -6.7  5.2   2.4   
Hosa_KLK11 CYS A 185 E . > . . . S - A F D G ? -0.992 72.6  -8.4   -128.0 129.4  -8.3  6.7   5.5   
Hosa_KLK11 ASN A 186 T . 3 . . . S - . . . . ? 0.902  128.8 -58.2  53.0   35.1   -9.1  10.3  6.0   
Hosa_KLK11 GLN A 187 T . 3 . . . S + . . . . ? 0.731  117.5 103.6  73.4   18.2   -7.3  11.1  2.6   
Hosa_KLK11 SER A 188 E . < . . . S - A G . G ? -0.983 81.1  -102.2 -129.0 153.2  -4.0  9.6   3.9   
Hosa_KLK11 LEU A 189 E . . . . . . + A G B G ? -0.588 45.4  161.5  -71.9  119.5  -2.1  6.4   3.3   
Hosa_KLK11 GLN A 190 E . . . . . . + A G . . ? 0.631  57.0  8.7    -116.0 -19.2  -2.7  4.2   6.3   
Hosa_KLK11 GLY A 191 E . . . . . . - A G H G ? -0.991 51.9  -136.4 -161.3 159.5  -1.8  0.7   5.1   
Hosa_KLK11 ILE A 192 E . . . . . . - A G H G ? -0.995 40.3  -109.8 -120.9 125.6  -0.4  -1.5  2.4   
Hosa_KLK11 ILE A 193 E . . . . . . + A G H . ? -0.393 51.4  160.1  -55.7  120.6  -2.1  -4.6  1.5   
Hosa_KLK11 SER A 194 E . . . . . . - A G . . ? 0.821  50.0  -34.3  -112.4 -59.8  0.3   -7.3  2.9   
Hosa_KLK11 TRP A 195 E . . . . . . + A G H . ? -0.962 48.8  167.9  -162.5 166.7  -1.5  -10.6 3.3   
Hosa_KLK11 GLY A 196 . . . . . . . - . . . . ? -0.957 45.5  -55.5  -172.0 176.0  -4.7  -12.4 4.2   
Hosa_KLK11 GLN A 197 . . . . . . . - . . . . ? -0.499 54.3  -110.0 -68.1  147.5  -6.4  -15.9 4.1   
Hosa_KLK11 ASP A 198 S . . . . . S + . . . . ? -0.989 107.7 43.2   -115.5 120.8  -6.8  -18.0 0.9   
Hosa_KLK11 PRO A 199 S . . . . . S - . . . . ? 0.443  102.5 -137.4 -76.9  130.5  -9.7  -18.3 -0.3  
Hosa_KLK11 CYS A 200 S . . . . . S + . . . . ? -0.277 77.5  39.6   -62.3  150.0  -10.4 -14.5 0.3   
Hosa_KLK11 ALA A 201 . . . . . . . + . . . . ? 0.829  69.3  158.2  81.0   24.0   -13.7 -13.1 1.8   
Hosa_KLK11 ILE A 202 . . > . . . . - . . . . ? -0.754 56.7  -100.4 -74.8  117.9  -14.3 -16.0 4.4   
Hosa_KLK11 THR A 203 T . 3 . . . S + . . . . ? -0.332 107.5 20.4   -37.0  104.4  -16.7 -14.6 7.1   
Hosa_KLK11 ARG A 204 T . 3 . . . S + . . . . ? 0.621  94.9  99.8   111.2  12.3   -14.3 -13.6 10.1  
Hosa_KLK11 LYS A 205 . . < . . . . - . . . . ? -0.833 57.9  -157.8 -126.8 94.6   -10.8 -13.3 8.5   
Hosa_KLK11 PRO A 206 . . . . . . . - . . . . ? -0.214 26.3  -96.1  -63.4  152.7  -10.0 -9.6  7.9   
Hosa_KLK11 GLY A 207 E . . . . . . - A H F . ? -0.551 37.9  -133.9 -64.0  143.7  -7.4  -8.3  5.4   
Hosa_KLK11 VAL A 208 E . . . . . . - A H F H ? -0.914 24.8  -175.6 -109.2 130.4  -4.0  -7.6  6.8   
Hosa_KLK11 TYR A 209 E . . . . . . - A H F H ? -0.872 31.7  -110.7 -122.4 145.6  -2.1  -4.5  6.0   
Hosa_KLK11 THR A 210 E . . . . . . - A H F H ? -0.700 38.1  -120.8 -71.5  126.9  1.2   -3.1  6.8   
Hosa_KLK11 LYS A 211 E . > . . . . - A H . H ? -0.628 25.9  -169.0 -72.8  104.0  0.8   -0.1  9.2   
Hosa_KLK11 VAL A 212 G . > . . . S + . . . . ? 0.849  79.6  68.0   -66.1  -36.0  2.4   2.8   7.3   
Hosa_KLK11 CYS A 213 G . > . . . S + . . . . ? 0.774  95.4  58.2   -58.0  -22.5  2.3   5.2   10.3  
Hosa_KLK11 LYS A 214 G . < . . . S + . . . . ? 0.572  110.3 42.7   -83.0  -6.3   5.0   2.9   11.9  
Hosa_KLK11 TYR A 215 G . < > . . S + . . . . ? 0.197  74.2  107.8  -127.2 11.8   7.4   3.4   9.0   
Hosa_KLK11 VAL A 216 H . < > . . S + . . . . ? 0.925  83.7  49.7   -60.6  -43.1  7.2   7.1   8.2   
Hosa_KLK11 ASP A 217 H . . > . . S + . . . . ? 0.932  112.9 46.5   -60.5  -47.3  10.7  7.7   9.7   
Hosa_KLK11 TRP A 218 H . . > . . S + . . . . ? 0.911  111.9 52.2   -60.6  -42.2  12.2  4.8   7.7   
Hosa_KLK11 ILE A 219 H . . X . . S + . . . . ? 0.943  112.3 43.8   -61.5  -48.9  10.4  6.1   4.5   
Hosa_KLK11 GLN A 220 H . . X . . S + . . . . ? 0.897  114.2 49.8   -66.0  -43.7  11.7  9.6   4.8   
Hosa_KLK11 GLU A 221 H . . X . . S + . . . . ? 0.903  110.8 49.0   -63.0  -45.7  15.2  8.4   5.7   
Hosa_KLK11 THR A 222 H . . X . . S + . . . . ? 0.919  111.8 49.6   -61.1  -42.6  15.4  6.0   2.8   
Hosa_KLK11 MET A 223 H . > < . . S + . . . . ? 0.899  112.0 48.6   -65.3  -38.9  14.2  8.7   0.3   
Hosa_KLK11 LYS A 224 H . 3 < . . S + . . . . ? 0.890  112.6 46.9   -67.1  -39.2  16.7  11.2  1.6   
Hosa_KLK11 ASN A 225 H . 3 < . . . . . . . . ? 0.576  .     .      -83.8  -9.2   19.6  8.8   1.4   
Hosa_KLK11 ASN A 226 . . < < . . . . . . . . ? 0.572  .     .      -136.3 .      18.7  7.6   -2.2  
# 
loop_
_dssp_struct_ladder.id 
_dssp_struct_ladder.sheet_id 
_dssp_struct_ladder.range_id_1 
_dssp_struct_ladder.range_id_2 
_dssp_struct_ladder.type 
_dssp_struct_ladder.beg_1_label_comp_id 
_dssp_struct_ladder.beg_1_label_asym_id 
_dssp_struct_ladder.beg_1_label_seq_id 
_dssp_struct_ladder.pdbx_beg_1_PDB_ins_code 
_dssp_struct_ladder.end_1_label_comp_id 
_dssp_struct_ladder.end_1_label_asym_id 
_dssp_struct_ladder.end_1_label_seq_id 
_dssp_struct_ladder.pdbx_end_1_PDB_ins_code 
_dssp_struct_ladder.beg_1_auth_comp_id 
_dssp_struct_ladder.beg_1_auth_asym_id 
_dssp_struct_ladder.beg_1_auth_seq_id 
_dssp_struct_ladder.end_1_auth_comp_id 
_dssp_struct_ladder.end_1_auth_asym_id 
_dssp_struct_ladder.end_1_auth_seq_id 
_dssp_struct_ladder.beg_2_label_comp_id 
_dssp_struct_ladder.beg_2_label_asym_id 
_dssp_struct_ladder.beg_2_label_seq_id 
_dssp_struct_ladder.pdbx_beg_2_PDB_ins_code 
_dssp_struct_ladder.end_2_label_comp_id 
_dssp_struct_ladder.end_2_label_asym_id 
_dssp_struct_ladder.end_2_label_seq_id 
_dssp_struct_ladder.pdbx_end_2_PDB_ins_code 
_dssp_struct_ladder.beg_2_auth_comp_id 
_dssp_struct_ladder.beg_2_auth_asym_id 
_dssp_struct_ladder.beg_2_auth_seq_id 
_dssp_struct_ladder.end_2_auth_comp_id 
_dssp_struct_ladder.end_2_auth_asym_id 
_dssp_struct_ladder.end_2_auth_seq_id 
A A A D anti-parallel PHE A 6   ? GLU A 7   ? PHE A 6   GLU A 7   CYS A 139 ? ARG A 138 ? CYS A 139 ARG A 138 
B A B G parallel      LEU A 107 ? LEU A 107 ? LEU A 107 LEU A 107 LEU A 189 ? LEU A 189 ? LEU A 189 LEU A 189 
C A C D anti-parallel SER A 117 ? GLY A 122 ? SER A 117 GLY A 122 THR A 143 ? ARG A 138 ? THR A 143 ARG A 138 
D A C F anti-parallel CYS A 118 ? ILE A 120 ? CYS A 118 ILE A 120 CYS A 185 ? LEU A 183 ? CYS A 185 LEU A 183 
E A D E anti-parallel THR A 143 ? ILE A 144 ? THR A 143 ILE A 144 SER A 166 ? ALA A 165 ? SER A 166 ALA A 165 
F A E H anti-parallel MET A 162 ? ALA A 165 ? MET A 162 ALA A 165 THR A 210 ? GLY A 207 ? THR A 210 GLY A 207 
G A F G anti-parallel PRO A 182 ? CYS A 185 ? PRO A 182 CYS A 185 ILE A 192 ? SER A 188 ? ILE A 192 SER A 188 
H A G H anti-parallel GLY A 191 ? TRP A 195 ? GLY A 191 TRP A 195 LYS A 211 ? VAL A 208 ? LYS A 211 VAL A 208 
I B I J anti-parallel GLN A 16  ? GLU A 21  ? GLN A 16  GLU A 21  THR A 30  ? ARG A 24  ? THR A 30  ARG A 24  
J B I L anti-parallel ALA A 17  ? PHE A 20  ? ALA A 17  PHE A 20  LEU A 52  ? ILE A 49  ? LEU A 52  ILE A 49  
K B J K anti-parallel THR A 30  ? ALA A 33  ? THR A 30  ALA A 33  LEU A 38  ? TRP A 36  ? LEU A 38  TRP A 36  
L B K N anti-parallel TRP A 36  ? THR A 39  ? TRP A 36  THR A 39  LYS A 91  ? MET A 88  ? LYS A 91  MET A 88  
M B L M anti-parallel TYR A 48  ? LEU A 52  ? TYR A 48  LEU A 52  ALA A 69  ? GLN A 65  ? ALA A 69  GLN A 65  
N B M N anti-parallel ALA A 69  ? PRO A 74  ? ALA A 69  PRO A 74  MET A 92  ? MET A 88  ? MET A 92  MET A 88  
O C O P anti-parallel ASN A 56  ? ASN A 56  ? ASN A 56  ASN A 56  THR A 136 ? THR A 136 ? THR A 136 THR A 136 
P D Q R anti-parallel ASN A 79  ? ASN A 79  ? ASN A 79  ASN A 79  ARG A 84  ? ARG A 84  ? ARG A 84  ARG A 84  
# 
loop_
_dssp_struct_bridge_pairs.id 
_dssp_struct_bridge_pairs.label_comp_id 
_dssp_struct_bridge_pairs.label_seq_id 
_dssp_struct_bridge_pairs.label_asym_id 
_dssp_struct_bridge_pairs.auth_seq_id 
_dssp_struct_bridge_pairs.auth_asym_id 
_dssp_struct_bridge_pairs.pdbx_PDB_ins_code 
_dssp_struct_bridge_pairs.acceptor_1_label_comp_id 
_dssp_struct_bridge_pairs.acceptor_1_label_seq_id 
_dssp_struct_bridge_pairs.acceptor_1_label_asym_id 
_dssp_struct_bridge_pairs.acceptor_1_auth_seq_id 
_dssp_struct_bridge_pairs.acceptor_1_auth_asym_id 
_dssp_struct_bridge_pairs.acceptor_1_pdbx_PDB_ins_code 
_dssp_struct_bridge_pairs.acceptor_1_energy 
_dssp_struct_bridge_pairs.acceptor_2_label_comp_id 
_dssp_struct_bridge_pairs.acceptor_2_label_seq_id 
_dssp_struct_bridge_pairs.acceptor_2_label_asym_id 
_dssp_struct_bridge_pairs.acceptor_2_auth_seq_id 
_dssp_struct_bridge_pairs.acceptor_2_auth_asym_id 
_dssp_struct_bridge_pairs.acceptor_2_pdbx_PDB_ins_code 
_dssp_struct_bridge_pairs.acceptor_2_energy 
_dssp_struct_bridge_pairs.donor_1_label_comp_id 
_dssp_struct_bridge_pairs.donor_1_label_seq_id 
_dssp_struct_bridge_pairs.donor_1_label_asym_id 
_dssp_struct_bridge_pairs.donor_1_auth_seq_id 
_dssp_struct_bridge_pairs.donor_1_auth_asym_id 
_dssp_struct_bridge_pairs.donor_1_pdbx_PDB_ins_code 
_dssp_struct_bridge_pairs.donor_1_energy 
_dssp_struct_bridge_pairs.donor_2_label_comp_id 
_dssp_struct_bridge_pairs.donor_2_label_seq_id 
_dssp_struct_bridge_pairs.donor_2_label_asym_id 
_dssp_struct_bridge_pairs.donor_2_auth_seq_id 
_dssp_struct_bridge_pairs.donor_2_auth_asym_id 
_dssp_struct_bridge_pairs.donor_2_pdbx_PDB_ins_code 
_dssp_struct_bridge_pairs.donor_2_energy 
1   ARG 1   A 1   A ? ?   ?   ? ?   ? ? ?    ?   ?   ? ?   ? ? ?    ILE 3   A 3   A ? -0.6 THR 126 A 126 A ? -0.2 
2   ILE 2   A 2   A ? SER 125 A 125 A ? -0.7 GLY 124 A 124 A ? -0.3 GLY 5   A 5   A ? -0.9 LYS 4   A 4   A ? -0.5 
3   ILE 3   A 3   A ? ASP 173 A 173 A ? -1.2 ARG 1   A 1   A ? -0.6 SER 127 A 127 A ? -0.1 ASP 173 A 173 A ? -0.1 
4   LYS 4   A 4   A ? ILE 2   A 2   A ? -0.5 THR 126 A 126 A ? -0.4 ILE 3   A 3   A ? -0.2 PHE 6   A 6   A ? -0.1 
5   GLY 5   A 5   A ? ILE 2   A 2   A ? -0.9 ALA 140 A 140 A ? -0.1 GLU 7   A 7   A ? -0.4 ALA 140 A 140 A ? -0.2 
6   PHE 6   A 6   A ? CYS 139 A 139 A ? -3.2 LYS 4   A 4   A ? -0.1 CYS 139 A 139 A ? -3.5 CYS 8   A 8   A ? -0.3 
7   GLU 7   A 7   A ? GLY 5   A 5   A ? -0.4 ARG 138 A 138 A ? -0.2 ARG 138 A 138 A ? -0.2 LEU 137 A 137 A ? -0.1 
8   CYS 8   A 8   A ? LEU 137 A 137 A ? -2.5 PHE 6   A 6   A ? -0.3 LEU 137 A 137 A ? -0.1 HIS 11  A 11  A ? -0.1 
9   LYS 9   A 9   A ? PRO 10  A 10  A ? -0.1 HIS 11  A 11  A ? -0.1 SER 12  A 12  A ? -2.2 GLN 13  A 13  A ? -0.3 
10  PRO 10  A 10  A ? ?   ?   ? ?   ? ? ?    ?   ?   ? ?   ? ? ?    LYS 9   A 9   A ? -0.1 HIS 55  A 55  A ? -0.1 
11  HIS 11  A 11  A ? GLN 13  A 13  A ? -0.1 SER 12  A 12  A ? -0.1 HIS 55  A 55  A ? -0.1 LYS 9   A 9   A ? -0.1 
12  SER 12  A 12  A ? LYS 9   A 9   A ? -2.2 GLN 13  A 13  A ? -0.2 HIS 11  A 11  A ? -0.1 TRP 15  A 15  A ? -0.1 
13  GLN 13  A 13  A ? LYS 9   A 9   A ? -0.3 PRO 14  A 14  A ? -0.1 GLN 16  A 16  A ? -1.9 SER 12  A 12  A ? -0.2 
14  PRO 14  A 14  A ? ?   ?   ? ?   ? ? ?    ?   ?   ? ?   ? ? ?    ARG 103 A 103 A ? -1.3 GLY 53  A 53  A ? -0.2 
15  TRP 15  A 15  A ? VAL 102 A 102 A ? -0.2 SER 12  A 12  A ? -0.1 LEU 31  A 31  A ? -2.9 ALA 17  A 17  A ? -0.2 
16  GLN 16  A 16  A ? GLN 13  A 13  A ? -1.9 THR 30  A 30  A ? -0.2 GLY 53  A 53  A ? -0.7 ALA 18  A 18  A ? -0.3 
17  ALA 17  A 17  A ? ALA 29  A 29  A ? -2.9 TRP 15  A 15  A ? -0.2 ALA 29  A 29  A ? -2.2 LEU 19  A 19  A ? -0.5 
18  ALA 18  A 18  A ? HIS 51  A 51  A ? -2.4 GLN 16  A 16  A ? -0.3 HIS 51  A 51  A ? -2.5 PHE 20  A 20  A ? -0.6 
19  LEU 19  A 19  A ? CYS 27  A 27  A ? -3.2 ALA 17  A 17  A ? -0.5 LEU 26  A 26  A ? -3.1 CYS 27  A 27  A ? -1.3 
20  PHE 20  A 20  A ? ILE 49  A 49  A ? -3.4 ALA 18  A 18  A ? -0.6 ILE 49  A 49  A ? -2.8 LYS 22  A 22  A ? -0.7 
21  GLU 21  A 21  A ? ARG 24  A 24  A ? -2.5 LEU 19  A 19  A ? -0.4 ARG 24  A 24  A ? -2.1 THR 23  A 23  A ? -0.5 
22  LYS 22  A 22  A ? PHE 20  A 20  A ? -0.7 THR 23  A 23  A ? -0.3 ILE 49  A 49  A ? -0.1 PHE 20  A 20  A ? -0.0 
23  THR 23  A 23  A ? GLU 21  A 21  A ? -0.5 PHE 20  A 20  A ? -0.1 LEU 25  A 25  A ? -0.5 LYS 22  A 22  A ? -0.3 
24  ARG 24  A 24  A ? GLU 21  A 21  A ? -2.1 LEU 25  A 25  A ? -0.0 GLU 21  A 21  A ? -2.5 LEU 26  A 26  A ? -0.5 
25  LEU 25  A 25  A ? THR 23  A 23  A ? -0.5 PHE 20  A 20  A ? -0.2 PHE 20  A 20  A ? -0.2 GLY 28  A 28  A ? -0.1 
26  LEU 26  A 26  A ? LEU 19  A 19  A ? -3.1 ARG 24  A 24  A ? -0.5 GLY 28  A 28  A ? -0.3 GLY 177 A 177 A ? -0.3 
27  CYS 27  A 27  A ? LEU 19  A 19  A ? -1.3 ASP 178 A 178 A ? -0.1 LEU 19  A 19  A ? -3.2 LEU 26  A 26  A ? -0.4 
28  GLY 28  A 28  A ? SER 179 A 179 A ? -2.9 LEU 26  A 26  A ? -0.3 ALA 40  A 40  A ? -0.4 THR 30  A 30  A ? -0.3 
29  ALA 29  A 29  A ? ALA 17  A 17  A ? -2.2 CYS 27  A 27  A ? -0.2 ALA 17  A 17  A ? -2.9 LEU 31  A 31  A ? -0.5 
30  THR 30  A 30  A ? LEU 38  A 38  A ? -2.4 GLY 28  A 28  A ? -0.3 LEU 38  A 38  A ? -2.9 ILE 32  A 32  A ? -0.6 
31  LEU 31  A 31  A ? TRP 15  A 15  A ? -2.9 ALA 29  A 29  A ? -0.5 LEU 105 A 105 A ? -2.8 LEU 37  A 37  A ? -0.2 
32  ILE 32  A 32  A ? TRP 36  A 36  A ? -2.6 THR 30  A 30  A ? -0.6 LEU 37  A 37  A ? -0.2 LEU 31  A 31  A ? -0.2 
33  ALA 33  A 33  A ? TRP 36  A 36  A ? -1.5 THR 106 A 106 A ? -0.1 TRP 36  A 36  A ? -2.0 ILE 32  A 32  A ? -0.4 
34  PRO 34  A 34  A ? ?   ?   ? ?   ? ? ?    ?   ?   ? ?   ? ? ?    VAL 96  A 96  A ? -2.4 SER 94  A 94  A ? -0.1 
35  ARG 35  A 35  A ? PRO 95  A 95  A ? -0.2 ALA 93  A 93  A ? -0.1 MET 92  A 92  A ? -1.9 LEU 37  A 37  A ? -0.5 
36  TRP 36  A 36  A ? ALA 33  A 33  A ? -2.0 LYS 91  A 91  A ? -0.2 ILE 32  A 32  A ? -2.6 ALA 33  A 33  A ? -1.5 
37  LEU 37  A 37  A ? VAL 90  A 90  A ? -2.5 ARG 35  A 35  A ? -0.5 VAL 90  A 90  A ? -2.6 THR 39  A 39  A ? -0.5 
38  LEU 38  A 38  A ? THR 30  A 30  A ? -2.9 TRP 36  A 36  A ? -0.4 THR 30  A 30  A ? -2.4 ALA 40  A 40  A ? -0.2 
39  THR 39  A 39  A ? MET 88  A 88  A ? -2.6 LEU 37  A 37  A ? -0.5 MET 88  A 88  A ? -2.4 ALA 41  A 41  A ? -0.3 
40  ALA 40  A 40  A ? GLY 28  A 28  A ? -0.4 LEU 38  A 38  A ? -0.2 CYS 43  A 43  A ? -1.6 ILE 87  A 87  A ? -0.2 
41  ALA 41  A 41  A ? THR 39  A 39  A ? -0.3 HIS 42  A 42  A ? -0.3 LEU 44  A 44  A ? -1.5 ALA 40  A 40  A ? -0.1 
42  HIS 42  A 42  A ? CYS 43  A 43  A ? -0.3 HIS 83  A 83  A ? -0.1 ALA 41  A 41  A ? -0.3 SER 179 A 179 A ? -0.0 
43  CYS 43  A 43  A ? ALA 40  A 40  A ? -1.6 LYS 45  A 45  A ? -0.0 HIS 42  A 42  A ? -0.3 ALA 41  A 41  A ? -0.2 
44  LEU 44  A 44  A ? ALA 41  A 41  A ? -1.5 PRO 46  A 46  A ? -0.0 ALA 41  A 41  A ? -0.1 ARG 47  A 47  A ? -0.0 
45  LYS 45  A 45  A ? PRO 46  A 46  A ? -0.0 ?   ?   ? ?   ? ? ?    TYR 48  A 48  A ? -0.1 CYS 43  A 43  A ? -0.0 
46  PRO 46  A 46  A ? ?   ?   ? ?   ? ? ?    ?   ?   ? ?   ? ? ?    TYR 48  A 48  A ? -0.3 SER 72  A 72  A ? -0.1 
47  ARG 47  A 47  A ? GLU 71  A 71  A ? -0.0 ILE 49  A 49  A ? -0.0 ILE 49  A 49  A ? -0.4 THR 70  A 70  A ? -0.2 
48  TYR 48  A 48  A ? ALA 69  A 69  A ? -2.2 PRO 46  A 46  A ? -0.3 ALA 69  A 69  A ? -2.8 VAL 50  A 50  A ? -0.6 
49  ILE 49  A 49  A ? PHE 20  A 20  A ? -2.8 ARG 47  A 47  A ? -0.4 PHE 20  A 20  A ? -3.4 HIS 51  A 51  A ? -0.6 
50  VAL 50  A 50  A ? ARG 67  A 67  A ? -3.3 TYR 48  A 48  A ? -0.6 ARG 67  A 67  A ? -2.4 LEU 52  A 52  A ? -0.5 
51  HIS 51  A 51  A ? ALA 18  A 18  A ? -2.5 ILE 49  A 49  A ? -0.6 ALA 18  A 18  A ? -2.4 GLY 53  A 53  A ? -0.3 
52  LEU 52  A 52  A ? GLN 65  A 65  A ? -2.9 VAL 50  A 50  A ? -0.5 GLN 65  A 65  A ? -2.2 ALA 17  A 17  A ? -0.1 
53  GLY 53  A 53  A ? GLN 16  A 16  A ? -0.7 HIS 51  A 51  A ? -0.3 HIS 55  A 55  A ? -0.4 CYS 63  A 63  A ? -0.2 
54  GLN 54  A 54  A ? GLN 16  A 16  A ? -0.3 HIS 51  A 51  A ? -0.2 GLY 53  A 53  A ? -0.3 LEU 57  A 57  A ? -0.1 
55  HIS 55  A 55  A ? GLY 53  A 53  A ? -0.4 ASN 56  A 56  A ? -0.3 LEU 137 A 137 A ? -2.4 LEU 57  A 57  A ? -0.5 
56  ASN 56  A 56  A ? LYS 59  A 59  A ? -0.3 THR 136 A 136 A ? -0.2 LYS 59  A 59  A ? -1.2 HIS 55  A 55  A ? -0.3 
57  LEU 57  A 57  A ? HIS 135 A 135 A ? -2.6 HIS 55  A 55  A ? -0.5 THR 136 A 136 A ? -0.1 ASN 56  A 56  A ? -0.1 
58  GLN 58  A 58  A ? HIS 135 A 135 A ? -0.4 LYS 59  A 59  A ? -0.1 GLU 60  A 60  A ? -0.4 LEU 57  A 57  A ? -0.2 
59  LYS 59  A 59  A ? ASN 56  A 56  A ? -1.2 HIS 135 A 135 A ? -0.2 GLU 61  A 61  A ? -0.6 ASN 56  A 56  A ? -0.3 
60  GLU 60  A 60  A ? GLN 58  A 58  A ? -0.4 GLU 61  A 61  A ? -0.1 LEU 57  A 57  A ? -0.1 GLN 54  A 54  A ? -0.0 
61  GLU 61  A 61  A ? LYS 59  A 59  A ? -0.6 ASN 56  A 56  A ? -0.1 GLU 60  A 60  A ? -0.1 GLY 53  A 53  A ? -0.0 
62  GLY 62  A 62  A ? CYS 63  A 63  A ? -0.1 GLU 64  A 64  A ? -0.0 GLU 60  A 60  A ? -0.1 ?   ?   ? ?   ? ? ?    
63  CYS 63  A 63  A ? GLY 53  A 53  A ? -0.2 ALA 101 A 101 A ? -0.0 ALA 101 A 101 A ? -0.1 GLN 65  A 65  A ? -0.1 
64  GLU 64  A 64  A ? GLY 53  A 53  A ? -0.0 HIS 51  A 51  A ? -0.0 THR 66  A 66  A ? -0.4 GLY 53  A 53  A ? -0.2 
65  GLN 65  A 65  A ? LEU 52  A 52  A ? -2.2 CYS 63  A 63  A ? -0.1 LEU 52  A 52  A ? -2.9 ARG 67  A 67  A ? -0.5 
66  THR 66  A 66  A ? GLU 64  A 64  A ? -0.4 HIS 51  A 51  A ? -0.2 THR 68  A 68  A ? -0.3 HIS 51  A 51  A ? -0.2 
67  ARG 67  A 67  A ? VAL 50  A 50  A ? -2.4 GLN 65  A 65  A ? -0.5 VAL 50  A 50  A ? -3.3 ALA 69  A 69  A ? -0.5 
68  THR 68  A 68  A ? THR 66  A 66  A ? -0.3 ILE 49  A 49  A ? -0.2 ALA 93  A 93  A ? -3.1 THR 70  A 70  A ? -0.5 
69  ALA 69  A 69  A ? TYR 48  A 48  A ? -2.8 ARG 67  A 67  A ? -0.5 TYR 48  A 48  A ? -2.2 MET 92  A 92  A ? -0.2 
70  THR 70  A 70  A ? LYS 91  A 91  A ? -0.9 THR 68  A 68  A ? -0.5 SER 72  A 72  A ? -0.4 MET 92  A 92  A ? -0.1 
71  GLU 71  A 71  A ? LYS 91  A 91  A ? -1.4 TYR 48  A 48  A ? -0.1 LYS 91  A 91  A ? -2.6 PHE 73  A 73  A ? -0.4 
72  SER 72  A 72  A ? THR 70  A 70  A ? -0.4 VAL 90  A 90  A ? -0.2 VAL 90  A 90  A ? -0.2 ALA 41  A 41  A ? -0.0 
73  PHE 73  A 73  A ? LEU 89  A 89  A ? -3.4 GLU 71  A 71  A ? -0.4 LEU 89  A 89  A ? -1.9 HIS 75  A 75  A ? -0.1 
74  PRO 74  A 74  A ? ?   ?   ? ?   ? ? ?    ?   ?   ? ?   ? ? ?    MET 88  A 88  A ? -0.2 ASP 86  A 86  A ? -0.1 
75  HIS 75  A 75  A ? ILE 87  A 87  A ? -2.7 ASN 85  A 85  A ? -0.3 PHE 78  A 78  A ? -2.3 ILE 87  A 87  A ? -0.1 
76  PRO 76  A 76  A ? ?   ?   ? ?   ? ? ?    ?   ?   ? ?   ? ? ?    HIS 75  A 75  A ? -0.2 ASN 85  A 85  A ? -0.0 
77  GLY 77  A 77  A ? ASN 85  A 85  A ? -0.1 ASN 79  A 79  A ? -0.1 ASN 79  A 79  A ? -0.1 HIS 75  A 75  A ? -0.1 
78  PHE 78  A 78  A ? HIS 75  A 75  A ? -2.3 ILE 87  A 87  A ? -0.1 ASN 80  A 80  A ? -0.5 ASN 85  A 85  A ? -0.2 
79  ASN 79  A 79  A ? ARG 84  A 84  A ? -2.6 GLY 77  A 77  A ? -0.1 HIS 83  A 83  A ? -1.5 ARG 84  A 84  A ? -0.7 
80  ASN 80  A 80  A ? PHE 78  A 78  A ? -0.5 LYS 81  A 81  A ? -0.2 ASN 79  A 79  A ? -0.1 PHE 78  A 78  A ? -0.0 
81  LYS 81  A 81  A ? ASP 82  A 82  A ? -0.2 ARG 84  A 84  A ? -0.1 ASN 80  A 80  A ? -0.2 ASN 79  A 79  A ? -0.0 
82  ASP 82  A 82  A ? ARG 84  A 84  A ? -0.1 ASN 79  A 79  A ? -0.1 ASN 80  A 80  A ? -0.2 LYS 81  A 81  A ? -0.2 
83  HIS 83  A 83  A ? ASN 79  A 79  A ? -1.5 ARG 84  A 84  A ? -0.2 ASP 86  A 86  A ? -1.1 ASN 80  A 80  A ? -0.2 
84  ARG 84  A 84  A ? ASN 79  A 79  A ? -0.7 ASN 85  A 85  A ? -0.2 ASN 79  A 79  A ? -2.6 HIS 83  A 83  A ? -0.2 
85  ASN 85  A 85  A ? PHE 78  A 78  A ? -0.2 ASP 86  A 86  A ? -0.2 ILE 87  A 87  A ? -2.1 HIS 75  A 75  A ? -0.3 
86  ASP 86  A 86  A ? HIS 83  A 83  A ? -1.1 PHE 78  A 78  A ? -0.1 MET 88  A 88  A ? -0.3 ASN 85  A 85  A ? -0.2 
87  ILE 87  A 87  A ? ASN 85  A 85  A ? -2.1 ALA 40  A 40  A ? -0.2 HIS 75  A 75  A ? -2.7 LEU 89  A 89  A ? -0.3 
88  MET 88  A 88  A ? THR 39  A 39  A ? -2.4 ASP 86  A 86  A ? -0.3 THR 39  A 39  A ? -2.6 VAL 90  A 90  A ? -0.4 
89  LEU 89  A 89  A ? PHE 73  A 73  A ? -1.9 ILE 87  A 87  A ? -0.3 PHE 73  A 73  A ? -3.4 LYS 91  A 91  A ? -0.5 
90  VAL 90  A 90  A ? LEU 37  A 37  A ? -2.6 MET 88  A 88  A ? -0.4 LEU 37  A 37  A ? -2.5 MET 92  A 92  A ? -0.5 
91  LYS 91  A 91  A ? GLU 71  A 71  A ? -2.6 LEU 89  A 89  A ? -0.5 GLU 71  A 71  A ? -1.4 THR 70  A 70  A ? -0.9 
92  MET 92  A 92  A ? ARG 35  A 35  A ? -1.9 VAL 90  A 90  A ? -0.5 ALA 69  A 69  A ? -0.3 VAL 96  A 96  A ? -0.0 
93  ALA 93  A 93  A ? THR 68  A 68  A ? -3.1 LYS 91  A 91  A ? -0.2 ALA 69  A 69  A ? -0.1 MET 92  A 92  A ? -0.1 
94  SER 94  A 94  A ? THR 68  A 68  A ? -0.3 PRO 34  A 34  A ? -0.1 ALA 93  A 93  A ? -0.1 THR 68  A 68  A ? -0.1 
95  PRO 95  A 95  A ? ?   ?   ? ?   ? ? ?    ?   ?   ? ?   ? ? ?    ARG 35  A 35  A ? -0.2 SER 97  A 97  A ? -0.2 
96  VAL 96  A 96  A ? PRO 34  A 34  A ? -2.4 ALA 33  A 33  A ? -0.1 ILE 98  A 98  A ? -0.6 ARG 67  A 67  A ? -0.0 
97  SER 97  A 97  A ? PRO 95  A 95  A ? -0.2 ARG 103 A 103 A ? -0.0 THR 99  A 99  A ? -0.5 VAL 102 A 102 A ? -0.1 
98  ILE 98  A 98  A ? VAL 96  A 96  A ? -0.6 ALA 101 A 101 A ? -0.1 TRP 100 A 100 A ? -0.2 ARG 103 A 103 A ? -0.2 
99  THR 99  A 99  A ? VAL 102 A 102 A ? -2.0 SER 97  A 97  A ? -0.5 VAL 102 A 102 A ? -0.3 GLY 53  A 53  A ? -0.0 
100 TRP 100 A 100 A ? ILE 98  A 98  A ? -0.2 ALA 101 A 101 A ? -0.2 ARG 103 A 103 A ? -0.1 ILE 98  A 98  A ? -0.1 
101 ALA 101 A 101 A ? VAL 102 A 102 A ? -0.2 CYS 63  A 63  A ? -0.1 ARG 103 A 103 A ? -0.4 GLY 53  A 53  A ? -0.3 
102 VAL 102 A 102 A ? THR 99  A 99  A ? -0.3 LEU 52  A 52  A ? -0.1 THR 99  A 99  A ? -2.0 ALA 101 A 101 A ? -0.2 
103 ARG 103 A 103 A ? PRO 14  A 14  A ? -1.3 ALA 101 A 101 A ? -0.4 LEU 31  A 31  A ? -0.2 LEU 105 A 105 A ? -0.1 
104 PRO 104 A 104 A ? ?   ?   ? ?   ? ? ?    ?   ?   ? ?   ? ? ?    THR 106 A 106 A ? -0.4 ILE 32  A 32  A ? -0.3 
105 LEU 105 A 105 A ? LEU 31  A 31  A ? -2.8 TRP 15  A 15  A ? -0.2 SER 188 A 188 A ? -0.1 LEU 107 A 107 A ? -0.1 
106 THR 106 A 106 A ? GLN 187 A 187 A ? -0.5 PRO 104 A 104 A ? -0.4 LEU 189 A 189 A ? -2.7 SER 108 A 108 A ? -0.4 
107 LEU 107 A 107 A ? SER 188 A 188 A ? -0.2 ILE 32  A 32  A ? -0.1 SER 109 A 109 A ? -0.4 GLN 190 A 190 A ? -0.1 
108 SER 108 A 108 A ? LEU 189 A 189 A ? -0.8 THR 106 A 106 A ? -0.4 VAL 216 A 216 A ? -0.1 SER 188 A 188 A ? -0.0 
109 SER 109 A 109 A ? LEU 107 A 107 A ? -0.4 CYS 111 A 111 A ? -0.1 CYS 111 A 111 A ? -0.5 SER 108 A 108 A ? -0.1 
110 ARG 110 A 110 A ? LYS 214 A 214 A ? -0.0 LEU 107 A 107 A ? -0.0 VAL 112 A 112 A ? -0.1 CYS 213 A 213 A ? -0.1 
111 CYS 111 A 111 A ? SER 109 A 109 A ? -0.5 CYS 213 A 213 A ? -0.1 SER 109 A 109 A ? -0.1 GLN 190 A 190 A ? -0.1 
112 VAL 112 A 112 A ? GLN 190 A 190 A ? -0.2 ARG 110 A 110 A ? -0.1 ALA 114 A 114 A ? -0.2 CYS 111 A 111 A ? -0.1 
113 THR 113 A 113 A ? ALA 114 A 114 A ? -0.1 CYS 111 A 111 A ? -0.0 THR 116 A 116 A ? -1.6 ILE 144 A 144 A ? -0.2 
114 ALA 114 A 114 A ? VAL 112 A 112 A ? -0.2 GLY 115 A 115 A ? -0.2 ILE 145 A 145 A ? -0.2 THR 113 A 113 A ? -0.1 
115 GLY 115 A 115 A ? ILE 144 A 144 A ? -3.0 THR 116 A 116 A ? -0.3 SER 117 A 117 A ? -0.2 ALA 114 A 114 A ? -0.2 
116 THR 116 A 116 A ? THR 113 A 113 A ? -1.6 SER 117 A 117 A ? -0.1 ILE 144 A 144 A ? -2.3 CYS 118 A 118 A ? -0.4 
117 SER 117 A 117 A ? GLY 115 A 115 A ? -0.2 THR 143 A 143 A ? -0.2 ASN 186 A 186 A ? -0.5 LEU 119 A 119 A ? -0.3 
118 CYS 118 A 118 A ? ILE 142 A 142 A ? -3.7 THR 116 A 116 A ? -0.4 ILE 142 A 142 A ? -3.1 ILE 120 A 120 A ? -0.4 
119 LEU 119 A 119 A ? VAL 184 A 184 A ? -3.2 SER 117 A 117 A ? -0.3 VAL 184 A 184 A ? -3.4 SER 121 A 121 A ? -0.4 
120 ILE 120 A 120 A ? ALA 140 A 140 A ? -2.5 CYS 118 A 118 A ? -0.4 ALA 140 A 140 A ? -1.9 GLY 122 A 122 A ? -0.3 
121 SER 121 A 121 A ? PRO 182 A 182 A ? -1.1 LEU 119 A 119 A ? -0.4 TRP 123 A 123 A ? -0.3 CYS 139 A 139 A ? -0.2 
122 GLY 122 A 122 A ? ARG 138 A 138 A ? -2.1 ILE 120 A 120 A ? -0.3 ARG 138 A 138 A ? -2.6 ASP 178 A 178 A ? -0.1 
123 TRP 123 A 123 A ? GLY 177 A 177 A ? -0.4 SER 121 A 121 A ? -0.3 THR 126 A 126 A ? -0.1 ASP 178 A 178 A ? -0.1 
124 GLY 124 A 124 A ? SER 125 A 125 A ? -0.2 ARG 138 A 138 A ? -0.1 ILE 2   A 2   A ? -0.3 GLY 177 A 177 A ? -0.3 
125 SER 125 A 125 A ? GLN 176 A 176 A ? -2.1 CYS 175 A 175 A ? -0.2 ILE 2   A 2   A ? -0.7 CYS 175 A 175 A ? -0.3 
126 THR 126 A 126 A ? ARG 132 A 132 A ? -3.0 ARG 1   A 1   A ? -0.2 LYS 4   A 4   A ? -0.4 SER 128 A 128 A ? -0.3 
127 SER 127 A 127 A ? ARG 132 A 132 A ? -0.4 GLN 130 A 130 A ? -0.2 ARG 132 A 132 A ? -0.4 CYS 200 A 200 A ? -0.1 
128 SER 128 A 128 A ? THR 126 A 126 A ? -0.3 LEU 131 A 131 A ? -0.1 LEU 131 A 131 A ? -0.1 ASP 198 A 198 A ? -0.0 
129 PRO 129 A 129 A ? ?   ?   ? ?   ? ? ?    ?   ?   ? ?   ? ? ?    LEU 131 A 131 A ? -0.3 SER 128 A 128 A ? -0.1 
130 GLN 130 A 130 A ? LEU 131 A 131 A ? -0.1 THR 126 A 126 A ? -0.1 ARG 132 A 132 A ? -0.8 SER 127 A 127 A ? -0.2 
131 LEU 131 A 131 A ? PRO 129 A 129 A ? -0.3 THR 126 A 126 A ? -0.1 LEU 133 A 133 A ? -0.5 SER 128 A 128 A ? -0.1 
132 ARG 132 A 132 A ? GLN 130 A 130 A ? -0.8 SER 127 A 127 A ? -0.4 THR 126 A 126 A ? -3.0 SER 127 A 127 A ? -0.4 
133 LEU 133 A 133 A ? LEU 131 A 131 A ? -0.5 SER 125 A 125 A ? -0.2 SER 125 A 125 A ? -0.2 GLY 124 A 124 A ? -0.1 
134 PRO 134 A 134 A ? ?   ?   ? ?   ? ? ?    ?   ?   ? ?   ? ? ?    LEU 57  A 57  A ? -0.1 ARG 138 A 138 A ? -0.1 
135 HIS 135 A 135 A ? ASN 56  A 56  A ? -0.1 LEU 137 A 137 A ? -0.1 LEU 57  A 57  A ? -2.6 GLN 58  A 58  A ? -0.4 
136 THR 136 A 136 A ? ASN 56  A 56  A ? -0.2 LEU 57  A 57  A ? -0.1 ASN 56  A 56  A ? -0.2 ARG 138 A 138 A ? -0.1 
137 LEU 137 A 137 A ? HIS 55  A 55  A ? -2.4 HIS 135 A 135 A ? -0.3 CYS 8   A 8   A ? -2.5 CYS 139 A 139 A ? -0.3 
138 ARG 138 A 138 A ? GLY 122 A 122 A ? -2.6 GLU 7   A 7   A ? -0.2 GLY 122 A 122 A ? -2.1 ALA 140 A 140 A ? -0.3 
139 CYS 139 A 139 A ? PHE 6   A 6   A ? -3.5 LEU 137 A 137 A ? -0.3 PHE 6   A 6   A ? -3.2 ASN 141 A 141 A ? -0.3 
140 ALA 140 A 140 A ? ILE 120 A 120 A ? -1.9 ARG 138 A 138 A ? -0.3 ILE 120 A 120 A ? -2.5 ILE 142 A 142 A ? -0.4 
141 ASN 141 A 141 A ? CYS 139 A 139 A ? -0.3 LEU 119 A 119 A ? -0.2 THR 143 A 143 A ? -0.3 LEU 119 A 119 A ? -0.2 
142 ILE 142 A 142 A ? CYS 118 A 118 A ? -3.1 ALA 140 A 140 A ? -0.4 CYS 118 A 118 A ? -3.7 ILE 144 A 144 A ? -0.4 
143 THR 143 A 143 A ? SER 166 A 166 A ? -3.0 ASN 141 A 141 A ? -0.3 SER 166 A 166 A ? -2.8 SER 117 A 117 A ? -0.2 
144 ILE 144 A 144 A ? THR 116 A 116 A ? -2.3 ILE 142 A 142 A ? -0.4 GLY 115 A 115 A ? -3.0 GLU 146 A 146 A ? -0.3 
145 ILE 145 A 145 A ? CYS 164 A 164 A ? -2.4 ALA 114 A 114 A ? -0.2 CYS 164 A 164 A ? -0.5 HIS 147 A 147 A ? -0.0 
146 GLU 146 A 146 A ? ILE 144 A 144 A ? -0.3 HIS 147 A 147 A ? -0.1 CYS 150 A 150 A ? -2.1 LYS 149 A 149 A ? -0.2 
147 HIS 147 A 147 A ? GLN 148 A 148 A ? -0.2 LYS 149 A 149 A ? -0.2 GLU 151 A 151 A ? -2.7 ASN 152 A 152 A ? -0.2 
148 GLN 148 A 148 A ? LYS 149 A 149 A ? -0.2 CYS 150 A 150 A ? -0.2 ASN 152 A 152 A ? -2.5 HIS 147 A 147 A ? -0.2 
149 LYS 149 A 149 A ? GLU 146 A 146 A ? -0.2 GLU 151 A 151 A ? -0.2 ALA 153 A 153 A ? -1.6 GLN 148 A 148 A ? -0.2 
150 CYS 150 A 150 A ? GLU 146 A 146 A ? -2.1 ASN 152 A 152 A ? -0.2 TYR 154 A 154 A ? -1.6 GLN 148 A 148 A ? -0.2 
151 GLU 151 A 151 A ? HIS 147 A 147 A ? -2.7 ASN 152 A 152 A ? -0.2 ASN 157 A 157 A ? -0.2 LYS 149 A 149 A ? -0.2 
152 ASN 152 A 152 A ? GLN 148 A 148 A ? -2.5 ALA 153 A 153 A ? -0.2 GLU 151 A 151 A ? -0.2 CYS 150 A 150 A ? -0.2 
153 ALA 153 A 153 A ? LYS 149 A 149 A ? -1.6 TYR 154 A 154 A ? -0.3 ASN 152 A 152 A ? -0.2 GLU 151 A 151 A ? -0.2 
154 TYR 154 A 154 A ? CYS 150 A 150 A ? -1.6 LYS 149 A 149 A ? -0.1 ASN 157 A 157 A ? -1.9 ILE 158 A 158 A ? -0.8 
155 PRO 155 A 155 A ? ?   ?   ? ?   ? ? ?    ?   ?   ? ?   ? ? ?    ASN 152 A 152 A ? -0.1 GLU 151 A 151 A ? -0.1 
156 GLY 156 A 156 A ? ILE 158 A 158 A ? -0.2 ASN 157 A 157 A ? -0.1 ASN 152 A 152 A ? -0.1 GLU 151 A 151 A ? -0.1 
157 ASN 157 A 157 A ? TYR 154 A 154 A ? -1.9 GLU 151 A 151 A ? -0.2 THR 159 A 159 A ? -0.5 GLY 156 A 156 A ? -0.1 
158 ILE 158 A 158 A ? TYR 154 A 154 A ? -0.8 GLU 151 A 151 A ? -0.1 ASP 160 A 160 A ? -0.2 GLY 156 A 156 A ? -0.2 
159 THR 159 A 159 A ? ASN 157 A 157 A ? -0.5 ASP 82  A 82  A ? -0.1 MET 162 A 162 A ? -1.4 ASN 157 A 157 A ? -0.1 
160 ASP 160 A 160 A ? THR 161 A 161 A ? -0.3 ILE 158 A 158 A ? -0.2 ILE 158 A 158 A ? -0.0 THR 159 A 159 A ? -0.0 
161 THR 161 A 161 A ? CYS 213 A 213 A ? -0.0 THR 210 A 210 A ? -0.0 LYS 211 A 211 A ? -2.8 VAL 163 A 163 A ? -0.3 
162 MET 162 A 162 A ? THR 159 A 159 A ? -1.4 THR 210 A 210 A ? -0.2 CYS 164 A 164 A ? -0.3 THR 210 A 210 A ? -0.2 
163 VAL 163 A 163 A ? TYR 209 A 209 A ? -2.3 THR 161 A 161 A ? -0.3 TYR 209 A 209 A ? -2.9 ALA 165 A 165 A ? -0.4 
164 CYS 164 A 164 A ? ILE 145 A 145 A ? -0.5 MET 162 A 162 A ? -0.3 ILE 145 A 145 A ? -2.4 SER 166 A 166 A ? -0.4 
165 ALA 165 A 165 A ? GLY 207 A 207 A ? -1.9 VAL 163 A 163 A ? -0.4 GLY 207 A 207 A ? -2.1 VAL 167 A 167 A ? -0.3 
166 SER 166 A 166 A ? THR 143 A 143 A ? -2.8 CYS 164 A 164 A ? -0.4 THR 143 A 143 A ? -3.0 GLN 168 A 168 A ? -0.6 
167 VAL 167 A 167 A ? LYS 172 A 172 A ? -0.6 ALA 165 A 165 A ? -0.3 LYS 172 A 172 A ? -0.2 ILE 142 A 142 A ? -0.1 
168 GLN 168 A 168 A ? SER 166 A 166 A ? -0.6 GLU 169 A 169 A ? -0.2 GLY 170 A 170 A ? -0.5 VAL 167 A 167 A ? -0.1 
169 GLU 169 A 169 A ? GLY 170 A 170 A ? -0.2 SER 166 A 166 A ? -0.1 GLN 168 A 168 A ? -0.2 LYS 172 A 172 A ? -0.1 
170 GLY 170 A 170 A ? GLN 168 A 168 A ? -0.5 GLY 171 A 171 A ? -0.2 LYS 172 A 172 A ? -0.4 GLU 169 A 169 A ? -0.2 
171 GLY 171 A 171 A ? ALA 201 A 201 A ? -0.2 GLN 168 A 168 A ? -0.1 ASP 173 A 173 A ? -0.5 GLY 170 A 170 A ? -0.2 
172 LYS 172 A 172 A ? GLY 170 A 170 A ? -0.4 VAL 167 A 167 A ? -0.2 VAL 167 A 167 A ? -0.6 SER 174 A 174 A ? -0.3 
173 ASP 173 A 173 A ? GLY 171 A 171 A ? -0.5 SER 166 A 166 A ? -0.1 ILE 3   A 3   A ? -1.2 CYS 175 A 175 A ? -0.4 
174 SER 174 A 174 A ? LYS 172 A 172 A ? -0.3 ILE 2   A 2   A ? -0.2 GLN 176 A 176 A ? -0.2 ILE 2   A 2   A ? -0.2 
175 CYS 175 A 175 A ? ASP 173 A 173 A ? -0.4 SER 125 A 125 A ? -0.3 ASP 178 A 178 A ? -0.9 SER 125 A 125 A ? -0.2 
176 GLN 176 A 176 A ? GLY 177 A 177 A ? -0.2 SER 174 A 174 A ? -0.2 SER 125 A 125 A ? -2.1 CYS 175 A 175 A ? -0.2 
177 GLY 177 A 177 A ? LEU 26  A 26  A ? -0.3 GLY 124 A 124 A ? -0.3 TRP 123 A 123 A ? -0.4 GLN 176 A 176 A ? -0.2 
178 ASP 178 A 178 A ? CYS 175 A 175 A ? -0.9 CYS 27  A 27  A ? -0.1 GLY 181 A 181 A ? -3.0 ILE 193 A 193 A ? -0.3 
179 SER 179 A 179 A ? GLY 180 A 180 A ? -0.3 LEU 26  A 26  A ? -0.2 GLY 28  A 28  A ? -2.9 SER 194 A 194 A ? -0.2 
180 GLY 180 A 180 A ? ILE 193 A 193 A ? -2.7 GLY 181 A 181 A ? -0.3 SER 179 A 179 A ? -0.3 SER 194 A 194 A ? -0.1 
181 GLY 181 A 181 A ? ASP 178 A 178 A ? -3.0 ILE 193 A 193 A ? -0.1 ILE 193 A 193 A ? -2.4 GLY 180 A 180 A ? -0.3 
182 PRO 182 A 182 A ? ?   ?   ? ?   ? ? ?    ?   ?   ? ?   ? ? ?    SER 121 A 121 A ? -1.1 VAL 184 A 184 A ? -0.6 
183 LEU 183 A 183 A ? GLY 191 A 191 A ? -2.3 GLY 181 A 181 A ? -0.2 GLN 190 A 190 A ? -3.1 GLY 191 A 191 A ? -1.3 
184 VAL 184 A 184 A ? LEU 119 A 119 A ? -3.4 PRO 182 A 182 A ? -0.6 LEU 119 A 119 A ? -3.2 ASN 186 A 186 A ? -0.4 
185 CYS 185 A 185 A ? SER 188 A 188 A ? -2.4 LEU 183 A 183 A ? -0.5 SER 188 A 188 A ? -1.5 CYS 118 A 118 A ? -0.2 
186 ASN 186 A 186 A ? SER 117 A 117 A ? -0.5 VAL 184 A 184 A ? -0.4 CYS 185 A 185 A ? -0.2 LEU 189 A 189 A ? -0.1 
187 GLN 187 A 187 A ? SER 188 A 188 A ? -0.2 VAL 184 A 184 A ? -0.1 THR 106 A 106 A ? -0.5 LEU 189 A 189 A ? -0.3 
188 SER 188 A 188 A ? CYS 185 A 185 A ? -1.5 LEU 105 A 105 A ? -0.1 CYS 185 A 185 A ? -2.4 GLN 190 A 190 A ? -0.5 
189 LEU 189 A 189 A ? THR 106 A 106 A ? -2.7 GLN 187 A 187 A ? -0.3 SER 108 A 108 A ? -0.8 VAL 184 A 184 A ? -0.2 
190 GLN 190 A 190 A ? LEU 183 A 183 A ? -3.1 SER 188 A 188 A ? -0.5 VAL 212 A 212 A ? -1.2 CYS 213 A 213 A ? -0.5 
191 GLY 191 A 191 A ? LEU 183 A 183 A ? -1.3 LYS 211 A 211 A ? -0.2 LEU 183 A 183 A ? -2.3 ILE 193 A 193 A ? -0.5 
192 ILE 192 A 192 A ? THR 210 A 210 A ? -1.2 GLN 190 A 190 A ? -0.3 THR 210 A 210 A ? -2.9 SER 194 A 194 A ? -0.3 
193 ILE 193 A 193 A ? GLY 181 A 181 A ? -2.4 GLY 191 A 191 A ? -0.5 GLY 180 A 180 A ? -2.7 TYR 209 A 209 A ? -0.2 
194 SER 194 A 194 A ? VAL 208 A 208 A ? -2.2 TRP 195 A 195 A ? -0.4 GLY 196 A 196 A ? -0.3 TYR 209 A 209 A ? -0.2 
195 TRP 195 A 195 A ? VAL 208 A 208 A ? -1.7 SER 179 A 179 A ? -0.0 VAL 208 A 208 A ? -2.5 SER 194 A 194 A ? -0.4 
196 GLY 196 A 196 A ? SER 194 A 194 A ? -0.3 GLY 207 A 207 A ? -0.2 ASP 198 A 198 A ? -0.1 GLY 207 A 207 A ? -0.1 
197 GLN 197 A 197 A ? PRO 206 A 206 A ? -0.3 TRP 195 A 195 A ? -0.3 ALA 201 A 201 A ? -0.1 ILE 202 A 202 A ? -0.1 
198 ASP 198 A 198 A ? GLY 196 A 196 A ? -0.1 CYS 200 A 200 A ? -0.1 CYS 200 A 200 A ? -0.1 CYS 175 A 175 A ? -0.0 
199 PRO 199 A 199 A ? ?   ?   ? ?   ? ? ?    ?   ?   ? ?   ? ? ?    ILE 202 A 202 A ? -0.4 SER 128 A 128 A ? -0.1 
200 CYS 200 A 200 A ? ALA 201 A 201 A ? -0.2 ASP 198 A 198 A ? -0.1 CYS 175 A 175 A ? -0.1 ASP 198 A 198 A ? -0.1 
201 ALA 201 A 201 A ? LYS 205 A 205 A ? -0.3 ILE 202 A 202 A ? -0.2 THR 203 A 203 A ? -0.4 CYS 200 A 200 A ? -0.2 
202 ILE 202 A 202 A ? PRO 199 A 199 A ? -0.4 LYS 205 A 205 A ? -0.3 LYS 205 A 205 A ? -1.5 ALA 201 A 201 A ? -0.2 
203 THR 203 A 203 A ? ALA 201 A 201 A ? -0.4 ARG 204 A 204 A ? -0.2 ILE 202 A 202 A ? -0.1 ?   ?   ? ?   ? ? ?    
204 ARG 204 A 204 A ? LYS 205 A 205 A ? -0.1 ALA 201 A 201 A ? -0.0 THR 203 A 203 A ? -0.2 SER 166 A 166 A ? -0.0 
205 LYS 205 A 205 A ? ILE 202 A 202 A ? -1.5 GLN 197 A 197 A ? -0.1 ALA 201 A 201 A ? -0.3 ILE 202 A 202 A ? -0.3 
206 PRO 206 A 206 A ? ?   ?   ? ?   ? ? ?    ?   ?   ? ?   ? ? ?    GLN 197 A 197 A ? -0.3 SER 166 A 166 A ? -0.2 
207 GLY 207 A 207 A ? ALA 165 A 165 A ? -2.1 GLY 196 A 196 A ? -0.1 ALA 165 A 165 A ? -1.9 TYR 209 A 209 A ? -0.5 
208 VAL 208 A 208 A ? TRP 195 A 195 A ? -2.5 CYS 164 A 164 A ? -0.2 SER 194 A 194 A ? -2.2 TRP 195 A 195 A ? -1.7 
209 TYR 209 A 209 A ? VAL 163 A 163 A ? -2.9 GLY 207 A 207 A ? -0.5 VAL 163 A 163 A ? -2.3 LYS 211 A 211 A ? -0.4 
210 THR 210 A 210 A ? ILE 192 A 192 A ? -2.9 VAL 208 A 208 A ? -0.3 ILE 192 A 192 A ? -1.2 VAL 212 A 212 A ? -1.0 
211 LYS 211 A 211 A ? THR 161 A 161 A ? -2.8 TYR 209 A 209 A ? -0.4 LYS 214 A 214 A ? -1.4 GLY 191 A 191 A ? -0.2 
212 VAL 212 A 212 A ? GLN 190 A 190 A ? -1.2 THR 210 A 210 A ? -1.0 TYR 215 A 215 A ? -2.9 VAL 216 A 216 A ? -0.3 
213 CYS 213 A 213 A ? GLN 190 A 190 A ? -0.5 LYS 214 A 214 A ? -0.3 VAL 216 A 216 A ? -0.5 VAL 212 A 212 A ? -0.3 
214 LYS 214 A 214 A ? LYS 211 A 211 A ? -1.4 TYR 215 A 215 A ? -0.2 CYS 213 A 213 A ? -0.3 VAL 212 A 212 A ? -0.2 
215 TYR 215 A 215 A ? VAL 212 A 212 A ? -2.9 LYS 211 A 211 A ? -0.2 ILE 219 A 219 A ? -2.8 LYS 214 A 214 A ? -0.2 
216 VAL 216 A 216 A ? CYS 213 A 213 A ? -0.5 VAL 212 A 212 A ? -0.3 GLN 220 A 220 A ? -2.5 GLU 221 A 221 A ? -0.2 
217 ASP 217 A 217 A ? CYS 213 A 213 A ? -0.2 TRP 218 A 218 A ? -0.2 GLU 221 A 221 A ? -2.5 VAL 216 A 216 A ? -0.2 
218 TRP 218 A 218 A ? GLN 220 A 220 A ? -0.2 ILE 219 A 219 A ? -0.2 THR 222 A 222 A ? -2.6 MET 223 A 223 A ? -0.2 
219 ILE 219 A 219 A ? TYR 215 A 215 A ? -2.8 GLN 220 A 220 A ? -0.2 MET 223 A 223 A ? -2.2 ASP 217 A 217 A ? -0.2 
220 GLN 220 A 220 A ? VAL 216 A 216 A ? -2.5 GLU 221 A 221 A ? -0.2 LYS 224 A 224 A ? -2.1 ILE 219 A 219 A ? -0.2 
221 GLU 221 A 221 A ? ASP 217 A 217 A ? -2.5 VAL 216 A 216 A ? -0.2 ASN 225 A 225 A ? -2.0 GLN 220 A 220 A ? -0.2 
222 THR 222 A 222 A ? TRP 218 A 218 A ? -2.6 ASP 217 A 217 A ? -0.2 ASN 226 A 226 A ? -0.8 GLN 220 A 220 A ? -0.2 
223 MET 223 A 223 A ? ILE 219 A 219 A ? -2.2 TRP 218 A 218 A ? -0.2 ASN 226 A 226 A ? -0.5 GLU 221 A 221 A ? -0.2 
224 LYS 224 A 224 A ? GLN 220 A 220 A ? -2.1 ASN 225 A 225 A ? -0.2 MET 223 A 223 A ? -0.2 THR 222 A 222 A ? -0.2 
225 ASN 225 A 225 A ? GLU 221 A 221 A ? -2.0 GLN 220 A 220 A ? -0.2 LYS 224 A 224 A ? -0.2 MET 223 A 223 A ? -0.2 
226 ASN 226 A 226 A ? THR 222 A 222 A ? -0.8 MET 223 A 223 A ? -0.5 LYS 224 A 224 A ? -0.2 MET 223 A 223 A ? -0.2 
# 
loop_
_dssp_statistics_histogram.entry_id 
_dssp_statistics_histogram.type 
_dssp_statistics_histogram.1 
_dssp_statistics_histogram.2 
_dssp_statistics_histogram.3 
_dssp_statistics_histogram.4 
_dssp_statistics_histogram.5 
_dssp_statistics_histogram.6 
_dssp_statistics_histogram.7 
_dssp_statistics_histogram.8 
_dssp_statistics_histogram.9 
_dssp_statistics_histogram.10 
_dssp_statistics_histogram.11 
_dssp_statistics_histogram.12 
_dssp_statistics_histogram.13 
_dssp_statistics_histogram.14 
_dssp_statistics_histogram.15 
_dssp_statistics_histogram.16 
_dssp_statistics_histogram.17 
_dssp_statistics_histogram.18 
_dssp_statistics_histogram.19 
_dssp_statistics_histogram.20 
_dssp_statistics_histogram.21 
_dssp_statistics_histogram.22 
_dssp_statistics_histogram.23 
_dssp_statistics_histogram.24 
_dssp_statistics_histogram.25 
_dssp_statistics_histogram.26 
_dssp_statistics_histogram.27 
_dssp_statistics_histogram.28 
_dssp_statistics_histogram.29 
_dssp_statistics_histogram.30 
Hosa_KLK11 residues_per_alpha_helix        0 0 0 0 0 0 1 0 0 1 0 0 0 0 0 0 0 0 0 0 0 0 0 0 0 0 0 0 0 0 
Hosa_KLK11 parallel_bridges_per_ladder     1 0 0 0 0 0 0 0 0 0 0 0 0 0 0 0 0 0 0 0 0 0 0 0 0 0 0 0 0 0 
Hosa_KLK11 antiparallel_bridges_per_ladder 2 2 2 5 2 2 0 0 0 0 0 0 0 0 0 0 0 0 0 0 0 0 0 0 0 0 0 0 0 0 
Hosa_KLK11 ladders_per_sheet               0 0 0 0 0 1 0 1 0 0 0 0 0 0 0 0 0 0 0 0 0 0 0 0 0 0 0 0 0 0 
# 
loop_
_dssp_statistics_hbond.entry_id 
_dssp_statistics_hbond.type 
_dssp_statistics_hbond.count 
_dssp_statistics_hbond.count_per_100 
Hosa_KLK11 O(I)-->H-N(J)          144 63.7 
Hosa_KLK11 'PARALLEL BRIDGES'     2   0.9  
Hosa_KLK11 'ANTIPARALLEL BRIDGES' 72  31.9 
Hosa_KLK11 O(I)-->H-N(I-5)        2   0.9  
Hosa_KLK11 O(I)-->H-N(I-4)        1   0.4  
Hosa_KLK11 O(I)-->H-N(I-3)        4   1.8  
Hosa_KLK11 O(I)-->H-N(I-2)        0   0.0  
Hosa_KLK11 O(I)-->H-N(I-1)        0   0.0  
Hosa_KLK11 O(I)-->H-N(I+0)        0   0.0  
Hosa_KLK11 O(I)-->H-N(I+1)        0   0.0  
Hosa_KLK11 O(I)-->H-N(I+2)        23  10.2 
Hosa_KLK11 O(I)-->H-N(I+3)        21  9.3  
Hosa_KLK11 O(I)-->H-N(I+4)        15  6.6  
Hosa_KLK11 O(I)-->H-N(I+5)        1   0.4  
# 
_dssp_statistics.entry_id                       Hosa_KLK11 
_dssp_statistics.nr_of_residues                 226 
_dssp_statistics.nr_of_chains                   1 
_dssp_statistics.nr_of_ss_bridges_total         0 
_dssp_statistics.nr_of_ss_bridges_intra_chain   0 
_dssp_statistics.nr_of_ss_bridges_inter_chain   0 
# 
loop_
_chem_comp.id 
_chem_comp.type 
_chem_comp.mon_nstd_flag 
_chem_comp.name 
_chem_comp.formula 
_chem_comp.formula_weight 
ALA 'L-PEPTIDE LINKING' y ALANINE         'C3 H7 N O2'     89.093 
ARG 'L-PEPTIDE LINKING' y ARGININE        'C6 H15 N4 O2'  175.209 
ASN 'L-PEPTIDE LINKING' y ASPARAGINE      'C4 H8 N2 O3'   132.118 
ASP 'L-PEPTIDE LINKING' y 'ASPARTIC ACID' 'C4 H7 N O4'    133.103 
CYS 'L-PEPTIDE LINKING' y CYSTEINE        'C3 H7 N O2 S'  121.158 
GLN 'L-PEPTIDE LINKING' y GLUTAMINE       'C5 H10 N2 O3'  146.144 
GLU 'L-PEPTIDE LINKING' y 'GLUTAMIC ACID' 'C5 H9 N O4'    147.129 
GLY 'PEPTIDE LINKING'   y GLYCINE         'C2 H5 N O2'     75.067 
HIS 'L-PEPTIDE LINKING' y HISTIDINE       'C6 H10 N3 O2'  156.162 
ILE 'L-PEPTIDE LINKING' y ISOLEUCINE      'C6 H13 N O2'   131.173 
LEU 'L-PEPTIDE LINKING' y LEUCINE         'C6 H13 N O2'   131.173 
LYS 'L-PEPTIDE LINKING' y LYSINE          'C6 H15 N2 O2'  147.195 
MET 'L-PEPTIDE LINKING' y METHIONINE      'C5 H11 N O2 S' 149.211 
PHE 'L-PEPTIDE LINKING' y PHENYLALANINE   'C9 H11 N O2'   165.189 
PRO 'L-PEPTIDE LINKING' y PROLINE         'C5 H9 N O2'     115.13 
SER 'L-PEPTIDE LINKING' y SERINE          'C3 H7 N O3'    105.093 
THR 'L-PEPTIDE LINKING' y THREONINE       'C4 H9 N O3'    119.119 
TRP 'L-PEPTIDE LINKING' y TRYPTOPHAN      'C11 H12 N2 O2' 204.225 
TYR 'L-PEPTIDE LINKING' y TYROSINE        'C9 H11 N O3'   181.189 
VAL 'L-PEPTIDE LINKING' y VALINE          'C5 H11 N O2'   117.146 
# 
loop_
_atom_type.symbol 
N 
C 
O 
S 
# 
loop_
_entity_poly_seq.entity_id 
_entity_poly_seq.num 
_entity_poly_seq.mon_id 
_entity_poly_seq.hetero 
1   1 ARG n 
1   2 ILE n 
1   3 ILE n 
1   4 LYS n 
1   5 GLY n 
1   6 PHE n 
1   7 GLU n 
1   8 CYS n 
1   9 LYS n 
1  10 PRO n 
1  11 HIS n 
1  12 SER n 
1  13 GLN n 
1  14 PRO n 
1  15 TRP n 
1  16 GLN n 
1  17 ALA n 
1  18 ALA n 
1  19 LEU n 
1  20 PHE n 
1  21 GLU n 
1  22 LYS n 
1  23 THR n 
1  24 ARG n 
1  25 LEU n 
1  26 LEU n 
1  27 CYS n 
1  28 GLY n 
1  29 ALA n 
1  30 THR n 
1  31 LEU n 
1  32 ILE n 
1  33 ALA n 
1  34 PRO n 
1  35 ARG n 
1  36 TRP n 
1  37 LEU n 
1  38 LEU n 
1  39 THR n 
1  40 ALA n 
1  41 ALA n 
1  42 HIS n 
1  43 CYS n 
1  44 LEU n 
1  45 LYS n 
1  46 PRO n 
1  47 ARG n 
1  48 TYR n 
1  49 ILE n 
1  50 VAL n 
1  51 HIS n 
1  52 LEU n 
1  53 GLY n 
1  54 GLN n 
1  55 HIS n 
1  56 ASN n 
1  57 LEU n 
1  58 GLN n 
1  59 LYS n 
1  60 GLU n 
1  61 GLU n 
1  62 GLY n 
1  63 CYS n 
1  64 GLU n 
1  65 GLN n 
1  66 THR n 
1  67 ARG n 
1  68 THR n 
1  69 ALA n 
1  70 THR n 
1  71 GLU n 
1  72 SER n 
1  73 PHE n 
1  74 PRO n 
1  75 HIS n 
1  76 PRO n 
1  77 GLY n 
1  78 PHE n 
1  79 ASN n 
1  80 ASN n 
1  81 LYS n 
1  82 ASP n 
1  83 HIS n 
1  84 ARG n 
1  85 ASN n 
1  86 ASP n 
1  87 ILE n 
1  88 MET n 
1  89 LEU n 
1  90 VAL n 
1  91 LYS n 
1  92 MET n 
1  93 ALA n 
1  94 SER n 
1  95 PRO n 
1  96 VAL n 
1  97 SER n 
1  98 ILE n 
1  99 THR n 
1 100 TRP n 
1 101 ALA n 
1 102 VAL n 
1 103 ARG n 
1 104 PRO n 
1 105 LEU n 
1 106 THR n 
1 107 LEU n 
1 108 SER n 
1 109 SER n 
1 110 ARG n 
1 111 CYS n 
1 112 VAL n 
1 113 THR n 
1 114 ALA n 
1 115 GLY n 
1 116 THR n 
1 117 SER n 
1 118 CYS n 
1 119 LEU n 
1 120 ILE n 
1 121 SER n 
1 122 GLY n 
1 123 TRP n 
1 124 GLY n 
1 125 SER n 
1 126 THR n 
1 127 SER n 
1 128 SER n 
1 129 PRO n 
1 130 GLN n 
1 131 LEU n 
1 132 ARG n 
1 133 LEU n 
1 134 PRO n 
1 135 HIS n 
1 136 THR n 
1 137 LEU n 
1 138 ARG n 
1 139 CYS n 
1 140 ALA n 
1 141 ASN n 
1 142 ILE n 
1 143 THR n 
1 144 ILE n 
1 145 ILE n 
1 146 GLU n 
1 147 HIS n 
1 148 GLN n 
1 149 LYS n 
1 150 CYS n 
1 151 GLU n 
1 152 ASN n 
1 153 ALA n 
1 154 TYR n 
1 155 PRO n 
1 156 GLY n 
1 157 ASN n 
1 158 ILE n 
1 159 THR n 
1 160 ASP n 
1 161 THR n 
1 162 MET n 
1 163 VAL n 
1 164 CYS n 
1 165 ALA n 
1 166 SER n 
1 167 VAL n 
1 168 GLN n 
1 169 GLU n 
1 170 GLY n 
1 171 GLY n 
1 172 LYS n 
1 173 ASP n 
1 174 SER n 
1 175 CYS n 
1 176 GLN n 
1 177 GLY n 
1 178 ASP n 
1 179 SER n 
1 180 GLY n 
1 181 GLY n 
1 182 PRO n 
1 183 LEU n 
1 184 VAL n 
1 185 CYS n 
1 186 ASN n 
1 187 GLN n 
1 188 SER n 
1 189 LEU n 
1 190 GLN n 
1 191 GLY n 
1 192 ILE n 
1 193 ILE n 
1 194 SER n 
1 195 TRP n 
1 196 GLY n 
1 197 GLN n 
1 198 ASP n 
1 199 PRO n 
1 200 CYS n 
1 201 ALA n 
1 202 ILE n 
1 203 THR n 
1 204 ARG n 
1 205 LYS n 
1 206 PRO n 
1 207 GLY n 
1 208 VAL n 
1 209 TYR n 
1 210 THR n 
1 211 LYS n 
1 212 VAL n 
1 213 CYS n 
1 214 LYS n 
1 215 TYR n 
1 216 VAL n 
1 217 ASP n 
1 218 TRP n 
1 219 ILE n 
1 220 GLN n 
1 221 GLU n 
1 222 THR n 
1 223 MET n 
1 224 LYS n 
1 225 ASN n 
1 226 ASN n 
# 
loop_
_pdbx_poly_seq_scheme.asym_id 
_pdbx_poly_seq_scheme.entity_id 
_pdbx_poly_seq_scheme.seq_id 
_pdbx_poly_seq_scheme.mon_id 
_pdbx_poly_seq_scheme.ndb_seq_num 
_pdbx_poly_seq_scheme.pdb_seq_num 
_pdbx_poly_seq_scheme.auth_seq_num 
_pdbx_poly_seq_scheme.pdb_mon_id 
_pdbx_poly_seq_scheme.auth_mon_id 
_pdbx_poly_seq_scheme.pdb_strand_id 
_pdbx_poly_seq_scheme.pdb_ins_code 
_pdbx_poly_seq_scheme.hetero 
A 1   1 ARG   1 1   1   ARG ARG A ? n 
A 1   2 ILE   2 2   2   ILE ILE A ? n 
A 1   3 ILE   3 3   3   ILE ILE A ? n 
A 1   4 LYS   4 4   4   LYS LYS A ? n 
A 1   5 GLY   5 5   5   GLY GLY A ? n 
A 1   6 PHE   6 6   6   PHE PHE A ? n 
A 1   7 GLU   7 7   7   GLU GLU A ? n 
A 1   8 CYS   8 8   8   CYS CYS A ? n 
A 1   9 LYS   9 9   9   LYS LYS A ? n 
A 1  10 PRO  10 10  10  PRO PRO A ? n 
A 1  11 HIS  11 11  11  HIS HIS A ? n 
A 1  12 SER  12 12  12  SER SER A ? n 
A 1  13 GLN  13 13  13  GLN GLN A ? n 
A 1  14 PRO  14 14  14  PRO PRO A ? n 
A 1  15 TRP  15 15  15  TRP TRP A ? n 
A 1  16 GLN  16 16  16  GLN GLN A ? n 
A 1  17 ALA  17 17  17  ALA ALA A ? n 
A 1  18 ALA  18 18  18  ALA ALA A ? n 
A 1  19 LEU  19 19  19  LEU LEU A ? n 
A 1  20 PHE  20 20  20  PHE PHE A ? n 
A 1  21 GLU  21 21  21  GLU GLU A ? n 
A 1  22 LYS  22 22  22  LYS LYS A ? n 
A 1  23 THR  23 23  23  THR THR A ? n 
A 1  24 ARG  24 24  24  ARG ARG A ? n 
A 1  25 LEU  25 25  25  LEU LEU A ? n 
A 1  26 LEU  26 26  26  LEU LEU A ? n 
A 1  27 CYS  27 27  27  CYS CYS A ? n 
A 1  28 GLY  28 28  28  GLY GLY A ? n 
A 1  29 ALA  29 29  29  ALA ALA A ? n 
A 1  30 THR  30 30  30  THR THR A ? n 
A 1  31 LEU  31 31  31  LEU LEU A ? n 
A 1  32 ILE  32 32  32  ILE ILE A ? n 
A 1  33 ALA  33 33  33  ALA ALA A ? n 
A 1  34 PRO  34 34  34  PRO PRO A ? n 
A 1  35 ARG  35 35  35  ARG ARG A ? n 
A 1  36 TRP  36 36  36  TRP TRP A ? n 
A 1  37 LEU  37 37  37  LEU LEU A ? n 
A 1  38 LEU  38 38  38  LEU LEU A ? n 
A 1  39 THR  39 39  39  THR THR A ? n 
A 1  40 ALA  40 40  40  ALA ALA A ? n 
A 1  41 ALA  41 41  41  ALA ALA A ? n 
A 1  42 HIS  42 42  42  HIS HIS A ? n 
A 1  43 CYS  43 43  43  CYS CYS A ? n 
A 1  44 LEU  44 44  44  LEU LEU A ? n 
A 1  45 LYS  45 45  45  LYS LYS A ? n 
A 1  46 PRO  46 46  46  PRO PRO A ? n 
A 1  47 ARG  47 47  47  ARG ARG A ? n 
A 1  48 TYR  48 48  48  TYR TYR A ? n 
A 1  49 ILE  49 49  49  ILE ILE A ? n 
A 1  50 VAL  50 50  50  VAL VAL A ? n 
A 1  51 HIS  51 51  51  HIS HIS A ? n 
A 1  52 LEU  52 52  52  LEU LEU A ? n 
A 1  53 GLY  53 53  53  GLY GLY A ? n 
A 1  54 GLN  54 54  54  GLN GLN A ? n 
A 1  55 HIS  55 55  55  HIS HIS A ? n 
A 1  56 ASN  56 56  56  ASN ASN A ? n 
A 1  57 LEU  57 57  57  LEU LEU A ? n 
A 1  58 GLN  58 58  58  GLN GLN A ? n 
A 1  59 LYS  59 59  59  LYS LYS A ? n 
A 1  60 GLU  60 60  60  GLU GLU A ? n 
A 1  61 GLU  61 61  61  GLU GLU A ? n 
A 1  62 GLY  62 62  62  GLY GLY A ? n 
A 1  63 CYS  63 63  63  CYS CYS A ? n 
A 1  64 GLU  64 64  64  GLU GLU A ? n 
A 1  65 GLN  65 65  65  GLN GLN A ? n 
A 1  66 THR  66 66  66  THR THR A ? n 
A 1  67 ARG  67 67  67  ARG ARG A ? n 
A 1  68 THR  68 68  68  THR THR A ? n 
A 1  69 ALA  69 69  69  ALA ALA A ? n 
A 1  70 THR  70 70  70  THR THR A ? n 
A 1  71 GLU  71 71  71  GLU GLU A ? n 
A 1  72 SER  72 72  72  SER SER A ? n 
A 1  73 PHE  73 73  73  PHE PHE A ? n 
A 1  74 PRO  74 74  74  PRO PRO A ? n 
A 1  75 HIS  75 75  75  HIS HIS A ? n 
A 1  76 PRO  76 76  76  PRO PRO A ? n 
A 1  77 GLY  77 77  77  GLY GLY A ? n 
A 1  78 PHE  78 78  78  PHE PHE A ? n 
A 1  79 ASN  79 79  79  ASN ASN A ? n 
A 1  80 ASN  80 80  80  ASN ASN A ? n 
A 1  81 LYS  81 81  81  LYS LYS A ? n 
A 1  82 ASP  82 82  82  ASP ASP A ? n 
A 1  83 HIS  83 83  83  HIS HIS A ? n 
A 1  84 ARG  84 84  84  ARG ARG A ? n 
A 1  85 ASN  85 85  85  ASN ASN A ? n 
A 1  86 ASP  86 86  86  ASP ASP A ? n 
A 1  87 ILE  87 87  87  ILE ILE A ? n 
A 1  88 MET  88 88  88  MET MET A ? n 
A 1  89 LEU  89 89  89  LEU LEU A ? n 
A 1  90 VAL  90 90  90  VAL VAL A ? n 
A 1  91 LYS  91 91  91  LYS LYS A ? n 
A 1  92 MET  92 92  92  MET MET A ? n 
A 1  93 ALA  93 93  93  ALA ALA A ? n 
A 1  94 SER  94 94  94  SER SER A ? n 
A 1  95 PRO  95 95  95  PRO PRO A ? n 
A 1  96 VAL  96 96  96  VAL VAL A ? n 
A 1  97 SER  97 97  97  SER SER A ? n 
A 1  98 ILE  98 98  98  ILE ILE A ? n 
A 1  99 THR  99 99  99  THR THR A ? n 
A 1 100 TRP 100 100 100 TRP TRP A ? n 
A 1 101 ALA 101 101 101 ALA ALA A ? n 
A 1 102 VAL 102 102 102 VAL VAL A ? n 
A 1 103 ARG 103 103 103 ARG ARG A ? n 
A 1 104 PRO 104 104 104 PRO PRO A ? n 
A 1 105 LEU 105 105 105 LEU LEU A ? n 
A 1 106 THR 106 106 106 THR THR A ? n 
A 1 107 LEU 107 107 107 LEU LEU A ? n 
A 1 108 SER 108 108 108 SER SER A ? n 
A 1 109 SER 109 109 109 SER SER A ? n 
A 1 110 ARG 110 110 110 ARG ARG A ? n 
A 1 111 CYS 111 111 111 CYS CYS A ? n 
A 1 112 VAL 112 112 112 VAL VAL A ? n 
A 1 113 THR 113 113 113 THR THR A ? n 
A 1 114 ALA 114 114 114 ALA ALA A ? n 
A 1 115 GLY 115 115 115 GLY GLY A ? n 
A 1 116 THR 116 116 116 THR THR A ? n 
A 1 117 SER 117 117 117 SER SER A ? n 
A 1 118 CYS 118 118 118 CYS CYS A ? n 
A 1 119 LEU 119 119 119 LEU LEU A ? n 
A 1 120 ILE 120 120 120 ILE ILE A ? n 
A 1 121 SER 121 121 121 SER SER A ? n 
A 1 122 GLY 122 122 122 GLY GLY A ? n 
A 1 123 TRP 123 123 123 TRP TRP A ? n 
A 1 124 GLY 124 124 124 GLY GLY A ? n 
A 1 125 SER 125 125 125 SER SER A ? n 
A 1 126 THR 126 126 126 THR THR A ? n 
A 1 127 SER 127 127 127 SER SER A ? n 
A 1 128 SER 128 128 128 SER SER A ? n 
A 1 129 PRO 129 129 129 PRO PRO A ? n 
A 1 130 GLN 130 130 130 GLN GLN A ? n 
A 1 131 LEU 131 131 131 LEU LEU A ? n 
A 1 132 ARG 132 132 132 ARG ARG A ? n 
A 1 133 LEU 133 133 133 LEU LEU A ? n 
A 1 134 PRO 134 134 134 PRO PRO A ? n 
A 1 135 HIS 135 135 135 HIS HIS A ? n 
A 1 136 THR 136 136 136 THR THR A ? n 
A 1 137 LEU 137 137 137 LEU LEU A ? n 
A 1 138 ARG 138 138 138 ARG ARG A ? n 
A 1 139 CYS 139 139 139 CYS CYS A ? n 
A 1 140 ALA 140 140 140 ALA ALA A ? n 
A 1 141 ASN 141 141 141 ASN ASN A ? n 
A 1 142 ILE 142 142 142 ILE ILE A ? n 
A 1 143 THR 143 143 143 THR THR A ? n 
A 1 144 ILE 144 144 144 ILE ILE A ? n 
A 1 145 ILE 145 145 145 ILE ILE A ? n 
A 1 146 GLU 146 146 146 GLU GLU A ? n 
A 1 147 HIS 147 147 147 HIS HIS A ? n 
A 1 148 GLN 148 148 148 GLN GLN A ? n 
A 1 149 LYS 149 149 149 LYS LYS A ? n 
A 1 150 CYS 150 150 150 CYS CYS A ? n 
A 1 151 GLU 151 151 151 GLU GLU A ? n 
A 1 152 ASN 152 152 152 ASN ASN A ? n 
A 1 153 ALA 153 153 153 ALA ALA A ? n 
A 1 154 TYR 154 154 154 TYR TYR A ? n 
A 1 155 PRO 155 155 155 PRO PRO A ? n 
A 1 156 GLY 156 156 156 GLY GLY A ? n 
A 1 157 ASN 157 157 157 ASN ASN A ? n 
A 1 158 ILE 158 158 158 ILE ILE A ? n 
A 1 159 THR 159 159 159 THR THR A ? n 
A 1 160 ASP 160 160 160 ASP ASP A ? n 
A 1 161 THR 161 161 161 THR THR A ? n 
A 1 162 MET 162 162 162 MET MET A ? n 
A 1 163 VAL 163 163 163 VAL VAL A ? n 
A 1 164 CYS 164 164 164 CYS CYS A ? n 
A 1 165 ALA 165 165 165 ALA ALA A ? n 
A 1 166 SER 166 166 166 SER SER A ? n 
A 1 167 VAL 167 167 167 VAL VAL A ? n 
A 1 168 GLN 168 168 168 GLN GLN A ? n 
A 1 169 GLU 169 169 169 GLU GLU A ? n 
A 1 170 GLY 170 170 170 GLY GLY A ? n 
A 1 171 GLY 171 171 171 GLY GLY A ? n 
A 1 172 LYS 172 172 172 LYS LYS A ? n 
A 1 173 ASP 173 173 173 ASP ASP A ? n 
A 1 174 SER 174 174 174 SER SER A ? n 
A 1 175 CYS 175 175 175 CYS CYS A ? n 
A 1 176 GLN 176 176 176 GLN GLN A ? n 
A 1 177 GLY 177 177 177 GLY GLY A ? n 
A 1 178 ASP 178 178 178 ASP ASP A ? n 
A 1 179 SER 179 179 179 SER SER A ? n 
A 1 180 GLY 180 180 180 GLY GLY A ? n 
A 1 181 GLY 181 181 181 GLY GLY A ? n 
A 1 182 PRO 182 182 182 PRO PRO A ? n 
A 1 183 LEU 183 183 183 LEU LEU A ? n 
A 1 184 VAL 184 184 184 VAL VAL A ? n 
A 1 185 CYS 185 185 185 CYS CYS A ? n 
A 1 186 ASN 186 186 186 ASN ASN A ? n 
A 1 187 GLN 187 187 187 GLN GLN A ? n 
A 1 188 SER 188 188 188 SER SER A ? n 
A 1 189 LEU 189 189 189 LEU LEU A ? n 
A 1 190 GLN 190 190 190 GLN GLN A ? n 
A 1 191 GLY 191 191 191 GLY GLY A ? n 
A 1 192 ILE 192 192 192 ILE ILE A ? n 
A 1 193 ILE 193 193 193 ILE ILE A ? n 
A 1 194 SER 194 194 194 SER SER A ? n 
A 1 195 TRP 195 195 195 TRP TRP A ? n 
A 1 196 GLY 196 196 196 GLY GLY A ? n 
A 1 197 GLN 197 197 197 GLN GLN A ? n 
A 1 198 ASP 198 198 198 ASP ASP A ? n 
A 1 199 PRO 199 199 199 PRO PRO A ? n 
A 1 200 CYS 200 200 200 CYS CYS A ? n 
A 1 201 ALA 201 201 201 ALA ALA A ? n 
A 1 202 ILE 202 202 202 ILE ILE A ? n 
A 1 203 THR 203 203 203 THR THR A ? n 
A 1 204 ARG 204 204 204 ARG ARG A ? n 
A 1 205 LYS 205 205 205 LYS LYS A ? n 
A 1 206 PRO 206 206 206 PRO PRO A ? n 
A 1 207 GLY 207 207 207 GLY GLY A ? n 
A 1 208 VAL 208 208 208 VAL VAL A ? n 
A 1 209 TYR 209 209 209 TYR TYR A ? n 
A 1 210 THR 210 210 210 THR THR A ? n 
A 1 211 LYS 211 211 211 LYS LYS A ? n 
A 1 212 VAL 212 212 212 VAL VAL A ? n 
A 1 213 CYS 213 213 213 CYS CYS A ? n 
A 1 214 LYS 214 214 214 LYS LYS A ? n 
A 1 215 TYR 215 215 215 TYR TYR A ? n 
A 1 216 VAL 216 216 216 VAL VAL A ? n 
A 1 217 ASP 217 217 217 ASP ASP A ? n 
A 1 218 TRP 218 218 218 TRP TRP A ? n 
A 1 219 ILE 219 219 219 ILE ILE A ? n 
A 1 220 GLN 220 220 220 GLN GLN A ? n 
A 1 221 GLU 221 221 221 GLU GLU A ? n 
A 1 222 THR 222 222 222 THR THR A ? n 
A 1 223 MET 223 223 223 MET MET A ? n 
A 1 224 LYS 224 224 224 LYS LYS A ? n 
A 1 225 ASN 225 225 225 ASN ASN A ? n 
A 1 226 ASN 226 226 226 ASN ASN A ? n 
# 
loop_
_atom_site.group_PDB 
_atom_site.id 
_atom_site.type_symbol 
_atom_site.label_atom_id 
_atom_site.label_alt_id 
_atom_site.label_comp_id 
_atom_site.label_asym_id 
_atom_site.label_entity_id 
_atom_site.label_seq_id 
_atom_site.pdbx_PDB_ins_code 
_atom_site.Cartn_x 
_atom_site.Cartn_y 
_atom_site.Cartn_z 
_atom_site.occupancy 
_atom_site.B_iso_or_equiv 
_atom_site.pdbx_formal_charge 
_atom_site.auth_seq_id 
_atom_site.auth_comp_id 
_atom_site.auth_asym_id 
_atom_site.auth_atom_id 
_atom_site.pdbx_PDB_model_num 
ATOM 1    N N   ? ARG A 1   1 ?  -7.358  -8.498  -4.479 1.000 56.270 ? 1   ARG A N   1 
ATOM 2    C CA  ? ARG A 1   1 ?  -8.750  -8.835  -4.759 1.000 56.270 ? 1   ARG A CA  1 
ATOM 3    C C   ? ARG A 1   1 ?  -9.699  -7.865  -4.063 1.000 56.270 ? 1   ARG A C   1 
ATOM 4    C CB  ? ARG A 1   1 ?  -9.054 -10.269  -4.324 1.000 56.270 ? 1   ARG A CB  1 
ATOM 5    O O   ? ARG A 1   1 ?  -9.513  -7.542  -2.888 1.000 56.270 ? 1   ARG A O   1 
ATOM 6    C CG  ? ARG A 1   1 ? -10.412 -10.778  -4.782 1.000 56.270 ? 1   ARG A CG  1 
ATOM 7    C CD  ? ARG A 1   1 ? -10.598 -12.254  -4.463 1.000 56.270 ? 1   ARG A CD  1 
ATOM 8    N NE  ? ARG A 1   1 ? -11.955 -12.703  -4.762 1.000 56.270 ? 1   ARG A NE  1 
ATOM 9    N NH1 ? ARG A 1   1 ? -11.530 -14.935  -4.347 1.000 56.270 ? 1   ARG A NH1 1 
ATOM 10   N NH2 ? ARG A 1   1 ? -13.624 -14.264  -4.993 1.000 56.270 ? 1   ARG A NH2 1 
ATOM 11   C CZ  ? ARG A 1   1 ? -12.367 -13.966  -4.700 1.000 56.270 ? 1   ARG A CZ  1 
ATOM 12   N N   ? ILE A 1   2 ? -10.509  -7.075  -4.672 1.000 56.770 ? 2   ILE A N   1 
ATOM 13   C CA  ? ILE A 1   2 ? -11.637  -6.328  -4.128 1.000 56.770 ? 2   ILE A CA  1 
ATOM 14   C C   ? ILE A 1   2 ? -12.939  -7.068  -4.427 1.000 56.770 ? 2   ILE A C   1 
ATOM 15   C CB  ? ILE A 1   2 ? -11.693  -4.893  -4.699 1.000 56.770 ? 2   ILE A CB  1 
ATOM 16   O O   ? ILE A 1   2 ? -13.380  -7.121  -5.577 1.000 56.770 ? 2   ILE A O   1 
ATOM 17   C CG1 ? ILE A 1   2 ? -10.384  -4.151  -4.408 1.000 56.770 ? 2   ILE A CG1 1 
ATOM 18   C CG2 ? ILE A 1   2 ? -12.893  -4.131  -4.128 1.000 56.770 ? 2   ILE A CG2 1 
ATOM 19   C CD1 ? ILE A 1   2 ? -10.314  -2.756  -5.015 1.000 56.770 ? 2   ILE A CD1 1 
ATOM 20   N N   ? ILE A 1   3 ? -13.293  -8.065  -3.612 1.000 60.180 ? 3   ILE A N   1 
ATOM 21   C CA  ? ILE A 1   3 ? -14.497  -8.878  -3.746 1.000 60.180 ? 3   ILE A CA  1 
ATOM 22   C C   ? ILE A 1   3 ? -15.706  -8.096  -3.238 1.000 60.180 ? 3   ILE A C   1 
ATOM 23   C CB  ? ILE A 1   3 ? -14.364 -10.215  -2.984 1.000 60.180 ? 3   ILE A CB  1 
ATOM 24   O O   ? ILE A 1   3 ? -15.679  -7.546  -2.134 1.000 60.180 ? 3   ILE A O   1 
ATOM 25   C CG1 ? ILE A 1   3 ? -13.181 -11.024  -3.527 1.000 60.180 ? 3   ILE A CG1 1 
ATOM 26   C CG2 ? ILE A 1   3 ? -15.665 -11.019  -3.073 1.000 60.180 ? 3   ILE A CG2 1 
ATOM 27   C CD1 ? ILE A 1   3 ? -12.925 -12.325  -2.778 1.000 60.180 ? 3   ILE A CD1 1 
ATOM 28   N N   ? LYS A 1   4 ? -16.666  -7.895  -4.197 1.000 62.510 ? 4   LYS A N   1 
ATOM 29   C CA  ? LYS A 1   4 ? -17.874  -7.106  -3.973 1.000 62.510 ? 4   LYS A CA  1 
ATOM 30   C C   ? LYS A 1   4 ? -17.563  -5.612  -3.970 1.000 62.510 ? 4   LYS A C   1 
ATOM 31   C CB  ? LYS A 1   4 ? -18.541  -7.506  -2.656 1.000 62.510 ? 4   LYS A CB  1 
ATOM 32   O O   ? LYS A 1   4 ? -18.171  -4.848  -3.218 1.000 62.510 ? 4   LYS A O   1 
ATOM 33   C CG  ? LYS A 1   4 ? -19.139  -8.905  -2.665 1.000 62.510 ? 4   LYS A CG  1 
ATOM 34   C CD  ? LYS A 1   4 ? -19.909  -9.192  -1.382 1.000 62.510 ? 4   LYS A CD  1 
ATOM 35   C CE  ? LYS A 1   4 ? -20.549 -10.573  -1.410 1.000 62.510 ? 4   LYS A CE  1 
ATOM 36   N NZ  ? LYS A 1   4 ? -21.313 -10.855  -0.157 1.000 62.510 ? 4   LYS A NZ  1 
ATOM 37   N N   ? GLY A 1   5 ? -16.369  -5.250  -4.527 1.000 74.720 ? 5   GLY A N   1 
ATOM 38   C CA  ? GLY A 1   5 ? -16.030  -3.857  -4.769 1.000 74.720 ? 5   GLY A CA  1 
ATOM 39   C C   ? GLY A 1   5 ? -16.745  -3.269  -5.972 1.000 74.720 ? 5   GLY A C   1 
ATOM 40   O O   ? GLY A 1   5 ? -17.637  -3.902  -6.541 1.000 74.720 ? 5   GLY A O   1 
ATOM 41   N N   ? PHE A 1   6 ? -16.645  -2.093  -6.153 1.000 87.100 ? 6   PHE A N   1 
ATOM 42   C CA  ? PHE A 1   6 ? -17.253  -1.391  -7.276 1.000 87.100 ? 6   PHE A CA  1 
ATOM 43   C C   ? PHE A 1   6 ? -16.186  -0.743  -8.151 1.000 87.100 ? 6   PHE A C   1 
ATOM 44   C CB  ? PHE A 1   6 ? -18.239  -0.329  -6.778 1.000 87.100 ? 6   PHE A CB  1 
ATOM 45   O O   ? PHE A 1   6 ? -15.049  -0.555  -7.715 1.000 87.100 ? 6   PHE A O   1 
ATOM 46   C CG  ? PHE A 1   6 ? -17.622   0.684  -5.852 1.000 87.100 ? 6   PHE A CG  1 
ATOM 47   C CD1 ? PHE A 1   6 ? -17.597   0.468  -4.480 1.000 87.100 ? 6   PHE A CD1 1 
ATOM 48   C CD2 ? PHE A 1   6 ? -17.068   1.855  -6.354 1.000 87.100 ? 6   PHE A CD2 1 
ATOM 49   C CE1 ? PHE A 1   6 ? -17.027   1.405  -3.620 1.000 87.100 ? 6   PHE A CE1 1 
ATOM 50   C CE2 ? PHE A 1   6 ? -16.497   2.795  -5.502 1.000 87.100 ? 6   PHE A CE2 1 
ATOM 51   C CZ  ? PHE A 1   6 ? -16.479   2.569  -4.135 1.000 87.100 ? 6   PHE A CZ  1 
ATOM 52   N N   ? GLU A 1   7 ? -16.527  -0.697  -9.446 1.000 91.230 ? 7   GLU A N   1 
ATOM 53   C CA  ? GLU A 1   7 ? -15.609   0.057 -10.295 1.000 91.230 ? 7   GLU A CA  1 
ATOM 54   C C   ? GLU A 1   7 ? -15.380   1.463  -9.748 1.000 91.230 ? 7   GLU A C   1 
ATOM 55   C CB  ? GLU A 1   7 ? -16.139   0.130 -11.729 1.000 91.230 ? 7   GLU A CB  1 
ATOM 56   O O   ? GLU A 1   7 ? -16.336   2.184  -9.454 1.000 91.230 ? 7   GLU A O   1 
ATOM 57   C CG  ? GLU A 1   7 ? -15.199   0.833 -12.697 1.000 91.230 ? 7   GLU A CG  1 
ATOM 58   C CD  ? GLU A 1   7 ? -15.714   0.852 -14.127 1.000 91.230 ? 7   GLU A CD  1 
ATOM 59   O OE1 ? GLU A 1   7 ? -15.360   1.780 -14.888 1.000 91.230 ? 7   GLU A OE1 1 
ATOM 60   O OE2 ? GLU A 1   7 ? -16.480  -0.069 -14.490 1.000 91.230 ? 7   GLU A OE2 1 
ATOM 61   N N   ? CYS A 1   8 ? -14.141   1.827  -9.570 1.000 92.890 ? 8   CYS A N   1 
ATOM 62   C CA  ? CYS A 1   8 ? -13.794   3.178  -9.144 1.000 92.890 ? 8   CYS A CA  1 
ATOM 63   C C   ? CYS A 1   8 ? -14.181   4.202 -10.205 1.000 92.890 ? 8   CYS A C   1 
ATOM 64   C CB  ? CYS A 1   8 ? -12.298   3.279  -8.847 1.000 92.890 ? 8   CYS A CB  1 
ATOM 65   O O   ? CYS A 1   8 ? -14.159   3.901 -11.400 1.000 92.890 ? 8   CYS A O   1 
ATOM 66   S SG  ? CYS A 1   8 ? -11.758   2.241  -7.471 1.000 92.890 ? 8   CYS A SG  1 
ATOM 67   N N   ? LYS A 1   9 ? -14.637   5.358  -9.630 1.000 94.280 ? 9   LYS A N   1 
ATOM 68   C CA  ? LYS A 1   9 ? -14.761   6.459 -10.581 1.000 94.280 ? 9   LYS A CA  1 
ATOM 69   C C   ? LYS A 1   9 ? -13.434   6.732 -11.283 1.000 94.280 ? 9   LYS A C   1 
ATOM 70   C CB  ? LYS A 1   9 ? -15.252   7.725  -9.876 1.000 94.280 ? 9   LYS A CB  1 
ATOM 71   O O   ? LYS A 1   9 ? -12.383   6.777 -10.639 1.000 94.280 ? 9   LYS A O   1 
ATOM 72   C CG  ? LYS A 1   9 ? -15.575   8.873 -10.821 1.000 94.280 ? 9   LYS A CG  1 
ATOM 73   C CD  ? LYS A 1   9 ? -16.082  10.094 -10.064 1.000 94.280 ? 9   LYS A CD  1 
ATOM 74   C CE  ? LYS A 1   9 ? -16.334  11.269 -10.999 1.000 94.280 ? 9   LYS A CE  1 
ATOM 75   N NZ  ? LYS A 1   9 ? -16.844  12.464 -10.263 1.000 94.280 ? 9   LYS A NZ  1 
ATOM 76   N N   ? PRO A 1  10 ? -13.469   6.748 -12.676 1.000 94.070 ? 10  PRO A N   1 
ATOM 77   C CA  ? PRO A 1  10 ? -12.222   6.997 -13.403 1.000 94.070 ? 10  PRO A CA  1 
ATOM 78   C C   ? PRO A 1  10 ? -11.416   8.153 -12.814 1.000 94.070 ? 10  PRO A C   1 
ATOM 79   C CB  ? PRO A 1  10 ? -12.700   7.331 -14.819 1.000 94.070 ? 10  PRO A CB  1 
ATOM 80   O O   ? PRO A 1  10 ? -11.970   9.221 -12.542 1.000 94.070 ? 10  PRO A O   1 
ATOM 81   C CG  ? PRO A 1  10 ? -13.998   6.604 -14.965 1.000 94.070 ? 10  PRO A CG  1 
ATOM 82   C CD  ? PRO A 1  10 ? -14.726   6.659 -13.653 1.000 94.070 ? 10  PRO A CD  1 
ATOM 83   N N   ? HIS A 1  11 ? -10.056   7.780 -12.449 1.000 93.290 ? 11  HIS A N   1 
ATOM 84   C CA  ? HIS A 1  11 ?  -9.035   8.736 -12.035 1.000 93.290 ? 11  HIS A CA  1 
ATOM 85   C C   ? HIS A 1  11 ?  -9.341   9.305 -10.654 1.000 93.290 ? 11  HIS A C   1 
ATOM 86   C CB  ? HIS A 1  11 ?  -8.917   9.869 -13.056 1.000 93.290 ? 11  HIS A CB  1 
ATOM 87   O O   ? HIS A 1  11 ?  -8.837  10.371 -10.292 1.000 93.290 ? 11  HIS A O   1 
ATOM 88   C CG  ? HIS A 1  11 ?  -8.645   9.396 -14.449 1.000 93.290 ? 11  HIS A CG  1 
ATOM 89   C CD2 ? HIS A 1  11 ?  -9.352   9.548 -15.593 1.000 93.290 ? 11  HIS A CD2 1 
ATOM 90   N ND1 ? HIS A 1  11 ?  -7.524   8.666 -14.781 1.000 93.290 ? 11  HIS A ND1 1 
ATOM 91   C CE1 ? HIS A 1  11 ?  -7.554   8.390 -16.074 1.000 93.290 ? 11  HIS A CE1 1 
ATOM 92   N NE2 ? HIS A 1  11 ?  -8.653   8.914 -16.590 1.000 93.290 ? 11  HIS A NE2 1 
ATOM 93   N N   ? SER A 1  12 ? -10.241   8.730  -9.887 1.000 95.180 ? 12  SER A N   1 
ATOM 94   C CA  ? SER A 1  12 ? -10.566   9.107  -8.515 1.000 95.180 ? 12  SER A CA  1 
ATOM 95   C C   ? SER A 1  12 ?  -9.467   8.676  -7.549 1.000 95.180 ? 12  SER A C   1 
ATOM 96   C CB  ? SER A 1  12 ? -11.900   8.491  -8.091 1.000 95.180 ? 12  SER A CB  1 
ATOM 97   O O   ? SER A 1  12 ?  -9.422   9.138  -6.407 1.000 95.180 ? 12  SER A O   1 
ATOM 98   O OG  ? SER A 1  12 ? -11.831   7.076  -8.115 1.000 95.180 ? 12  SER A OG  1 
ATOM 99   N N   ? GLN A 1  13 ?  -8.522   7.877  -7.887 1.000 96.450 ? 13  GLN A N   1 
ATOM 100  C CA  ? GLN A 1  13 ?  -7.364   7.418  -7.127 1.000 96.450 ? 13  GLN A CA  1 
ATOM 101  C C   ? GLN A 1  13 ?  -6.065   7.717  -7.871 1.000 96.450 ? 13  GLN A C   1 
ATOM 102  C CB  ? GLN A 1  13 ?  -7.470   5.921  -6.836 1.000 96.450 ? 13  GLN A CB  1 
ATOM 103  O O   ? GLN A 1  13 ?  -5.372   6.798  -8.314 1.000 96.450 ? 13  GLN A O   1 
ATOM 104  C CG  ? GLN A 1  13 ?  -8.557   5.565  -5.831 1.000 96.450 ? 13  GLN A CG  1 
ATOM 105  C CD  ? GLN A 1  13 ?  -9.943   5.975  -6.295 1.000 96.450 ? 13  GLN A CD  1 
ATOM 106  N NE2 ? GLN A 1  13 ? -10.681   6.658  -5.427 1.000 96.450 ? 13  GLN A NE2 1 
ATOM 107  O OE1 ? GLN A 1  13 ? -10.346   5.680  -7.425 1.000 96.450 ? 13  GLN A OE1 1 
ATOM 108  N N   ? PRO A 1  14 ?  -5.648   8.967  -7.934 1.000 96.880 ? 14  PRO A N   1 
ATOM 109  C CA  ? PRO A 1  14 ?  -4.530   9.417  -8.768 1.000 96.880 ? 14  PRO A CA  1 
ATOM 110  C C   ? PRO A 1  14 ?  -3.173   8.981  -8.220 1.000 96.880 ? 14  PRO A C   1 
ATOM 111  C CB  ? PRO A 1  14 ?  -4.664  10.941  -8.745 1.000 96.880 ? 14  PRO A CB  1 
ATOM 112  O O   ? PRO A 1  14 ?  -2.163   9.067  -8.923 1.000 96.880 ? 14  PRO A O   1 
ATOM 113  C CG  ? PRO A 1  14 ?  -5.362  11.244  -7.458 1.000 96.880 ? 14  PRO A CG  1 
ATOM 114  C CD  ? PRO A 1  14 ?  -6.355  10.151  -7.185 1.000 96.880 ? 14  PRO A CD  1 
ATOM 115  N N   ? TRP A 1  15 ?  -3.151   8.375  -7.031 1.000 97.750 ? 15  TRP A N   1 
ATOM 116  C CA  ? TRP A 1  15 ?  -1.934   7.904  -6.376 1.000 97.750 ? 15  TRP A CA  1 
ATOM 117  C C   ? TRP A 1  15 ?  -1.690   6.430  -6.677 1.000 97.750 ? 15  TRP A C   1 
ATOM 118  C CB  ? TRP A 1  15 ?  -2.019   8.123  -4.863 1.000 97.750 ? 15  TRP A CB  1 
ATOM 119  O O   ? TRP A 1  15 ?  -0.611   5.903  -6.394 1.000 97.750 ? 15  TRP A O   1 
ATOM 120  C CG  ? TRP A 1  15 ?  -3.317   7.682  -4.256 1.000 97.750 ? 15  TRP A CG  1 
ATOM 121  C CD1 ? TRP A 1  15 ?  -3.637   6.429  -3.814 1.000 97.750 ? 15  TRP A CD1 1 
ATOM 122  C CD2 ? TRP A 1  15 ?  -4.473   8.495  -4.029 1.000 97.750 ? 15  TRP A CD2 1 
ATOM 123  C CE2 ? TRP A 1  15 ?  -5.457   7.668  -3.445 1.000 97.750 ? 15  TRP A CE2 1 
ATOM 124  C CE3 ? TRP A 1  15 ?  -4.772   9.844  -4.262 1.000 97.750 ? 15  TRP A CE3 1 
ATOM 125  N NE1 ? TRP A 1  15 ?  -4.922   6.413  -3.324 1.000 97.750 ? 15  TRP A NE1 1 
ATOM 126  C CH2 ? TRP A 1  15 ?  -6.987   9.470  -3.329 1.000 97.750 ? 15  TRP A CH2 1 
ATOM 127  C CZ2 ? TRP A 1  15 ?  -6.721   8.146  -3.090 1.000 97.750 ? 15  TRP A CZ2 1 
ATOM 128  C CZ3 ? TRP A 1  15 ?  -6.030  10.319  -3.909 1.000 97.750 ? 15  TRP A CZ3 1 
ATOM 129  N N   ? GLN A 1  16 ?  -2.744   5.700  -7.154 1.000 96.720 ? 16  GLN A N   1 
ATOM 130  C CA  ? GLN A 1  16 ?  -2.659   4.267  -7.414 1.000 96.720 ? 16  GLN A CA  1 
ATOM 131  C C   ? GLN A 1  16 ?  -1.726   3.975  -8.586 1.000 96.720 ? 16  GLN A C   1 
ATOM 132  C CB  ? GLN A 1  16 ?  -4.047   3.687  -7.690 1.000 96.720 ? 16  GLN A CB  1 
ATOM 133  O O   ? GLN A 1  16 ?  -1.849   4.585  -9.650 1.000 96.720 ? 16  GLN A O   1 
ATOM 134  C CG  ? GLN A 1  16 ?  -4.049   2.183  -7.929 1.000 96.720 ? 16  GLN A CG  1 
ATOM 135  C CD  ? GLN A 1  16 ?  -3.784   1.388  -6.664 1.000 96.720 ? 16  GLN A CD  1 
ATOM 136  N NE2 ? GLN A 1  16 ?  -3.262   0.177  -6.824 1.000 96.720 ? 16  GLN A NE2 1 
ATOM 137  O OE1 ? GLN A 1  16 ?  -4.045   1.859  -5.552 1.000 96.720 ? 16  GLN A OE1 1 
ATOM 138  N N   ? ALA A 1  17 ?  -0.809   3.015  -8.384 1.000 96.630 ? 17  ALA A N   1 
ATOM 139  C CA  ? ALA A 1  17 ?   0.131   2.590  -9.418 1.000 96.630 ? 17  ALA A CA  1 
ATOM 140  C C   ? ALA A 1  17 ?   0.110   1.073  -9.588 1.000 96.630 ? 17  ALA A C   1 
ATOM 141  C CB  ? ALA A 1  17 ?   1.543   3.064  -9.082 1.000 96.630 ? 17  ALA A CB  1 
ATOM 142  O O   ? ALA A 1  17 ?  -0.156   0.339  -8.633 1.000 96.630 ? 17  ALA A O   1 
ATOM 143  N N   ? ALA A 1  18 ?   0.366   0.681 -10.838 1.000 95.570 ? 18  ALA A N   1 
ATOM 144  C CA  ? ALA A 1  18 ?   0.490  -0.741 -11.148 1.000 95.570 ? 18  ALA A CA  1 
ATOM 145  C C   ? ALA A 1  18 ?   1.939  -1.113 -11.444 1.000 95.570 ? 18  ALA A C   1 
ATOM 146  C CB  ? ALA A 1  18 ?  -0.403  -1.106 -12.332 1.000 95.570 ? 18  ALA A CB  1 
ATOM 147  O O   ? ALA A 1  18 ?   2.599  -0.466 -12.261 1.000 95.570 ? 18  ALA A O   1 
ATOM 148  N N   ? LEU A 1  19 ?   2.383  -2.138 -10.742 1.000 95.520 ? 19  LEU A N   1 
ATOM 149  C CA  ? LEU A 1  19 ?   3.723  -2.659 -10.989 1.000 95.520 ? 19  LEU A CA  1 
ATOM 150  C C   ? LEU A 1  19 ?   3.668  -3.902 -11.871 1.000 95.520 ? 19  LEU A C   1 
ATOM 151  C CB  ? LEU A 1  19 ?   4.423  -2.987  -9.668 1.000 95.520 ? 19  LEU A CB  1 
ATOM 152  O O   ? LEU A 1  19 ?   3.057  -4.906 -11.498 1.000 95.520 ? 19  LEU A O   1 
ATOM 153  C CG  ? LEU A 1  19 ?   4.588  -1.829  -8.682 1.000 95.520 ? 19  LEU A CG  1 
ATOM 154  C CD1 ? LEU A 1  19 ?   5.316  -2.300  -7.428 1.000 95.520 ? 19  LEU A CD1 1 
ATOM 155  C CD2 ? LEU A 1  19 ?   5.334  -0.671  -9.337 1.000 95.520 ? 19  LEU A CD2 1 
ATOM 156  N N   ? PHE A 1  20 ?   4.369  -3.782 -13.002 1.000 94.330 ? 20  PHE A N   1 
ATOM 157  C CA  ? PHE A 1  20 ?   4.417  -4.895 -13.943 1.000 94.330 ? 20  PHE A CA  1 
ATOM 158  C C   ? PHE A 1  20 ?   5.811  -5.508 -13.986 1.000 94.330 ? 20  PHE A C   1 
ATOM 159  C CB  ? PHE A 1  20 ?   4.002  -4.435 -15.344 1.000 94.330 ? 20  PHE A CB  1 
ATOM 160  O O   ? PHE A 1  20 ?   6.813  -4.790 -13.944 1.000 94.330 ? 20  PHE A O   1 
ATOM 161  C CG  ? PHE A 1  20 ?   2.514  -4.306 -15.525 1.000 94.330 ? 20  PHE A CG  1 
ATOM 162  C CD1 ? PHE A 1  20 ?   1.794  -5.289 -16.194 1.000 94.330 ? 20  PHE A CD1 1 
ATOM 163  C CD2 ? PHE A 1  20 ?   1.834  -3.203 -15.026 1.000 94.330 ? 20  PHE A CD2 1 
ATOM 164  C CE1 ? PHE A 1  20 ?   0.416  -5.173 -16.363 1.000 94.330 ? 20  PHE A CE1 1 
ATOM 165  C CE2 ? PHE A 1  20 ?   0.458  -3.080 -15.191 1.000 94.330 ? 20  PHE A CE2 1 
ATOM 166  C CZ  ? PHE A 1  20 ?  -0.249  -4.065 -15.861 1.000 94.330 ? 20  PHE A CZ  1 
ATOM 167  N N   ? GLU A 1  21 ?   5.795  -6.826 -13.969 1.000 91.230 ? 21  GLU A N   1 
ATOM 168  C CA  ? GLU A 1  21 ?   6.968  -7.569 -14.419 1.000 91.230 ? 21  GLU A CA  1 
ATOM 169  C C   ? GLU A 1  21 ?   6.793  -8.061 -15.853 1.000 91.230 ? 21  GLU A C   1 
ATOM 170  C CB  ? GLU A 1  21 ?   7.246  -8.751 -13.488 1.000 91.230 ? 21  GLU A CB  1 
ATOM 171  O O   ? GLU A 1  21 ?   5.988  -8.957 -16.114 1.000 91.230 ? 21  GLU A O   1 
ATOM 172  C CG  ? GLU A 1  21 ?   8.544  -9.484 -13.794 1.000 91.230 ? 21  GLU A CG  1 
ATOM 173  C CD  ? GLU A 1  21 ?   8.755 -10.718 -12.932 1.000 91.230 ? 21  GLU A CD  1 
ATOM 174  O OE1 ? GLU A 1  21 ?   9.831 -10.844 -12.305 1.000 91.230 ? 21  GLU A OE1 1 
ATOM 175  O OE2 ? GLU A 1  21 ?   7.836 -11.566 -12.883 1.000 91.230 ? 21  GLU A OE2 1 
ATOM 176  N N   ? LYS A 1  22 ?   7.397  -7.344 -16.759 1.000 88.680 ? 22  LYS A N   1 
ATOM 177  C CA  ? LYS A 1  22 ?   7.123  -7.546 -18.179 1.000 88.680 ? 22  LYS A CA  1 
ATOM 178  C C   ? LYS A 1  22 ?   5.663  -7.244 -18.505 1.000 88.680 ? 22  LYS A C   1 
ATOM 179  C CB  ? LYS A 1  22 ?   7.467  -8.977 -18.594 1.000 88.680 ? 22  LYS A CB  1 
ATOM 180  O O   ? LYS A 1  22 ?   5.215  -6.103 -18.373 1.000 88.680 ? 22  LYS A O   1 
ATOM 181  C CG  ? LYS A 1  22 ?   8.940  -9.328 -18.444 1.000 88.680 ? 22  LYS A CG  1 
ATOM 182  C CD  ? LYS A 1  22 ?   9.223 -10.757 -18.890 1.000 88.680 ? 22  LYS A CD  1 
ATOM 183  C CE  ? LYS A 1  22 ?  10.696 -11.110 -18.736 1.000 88.680 ? 22  LYS A CE  1 
ATOM 184  N NZ  ? LYS A 1  22 ?  10.959 -12.544 -19.063 1.000 88.680 ? 22  LYS A NZ  1 
ATOM 185  N N   ? THR A 1  23 ?   4.840  -8.227 -18.820 1.000 86.790 ? 23  THR A N   1 
ATOM 186  C CA  ? THR A 1  23 ?   3.468  -7.973 -19.244 1.000 86.790 ? 23  THR A CA  1 
ATOM 187  C C   ? THR A 1  23 ?   2.479  -8.421 -18.172 1.000 86.790 ? 23  THR A C   1 
ATOM 188  C CB  ? THR A 1  23 ?   3.151  -8.688 -20.571 1.000 86.790 ? 23  THR A CB  1 
ATOM 189  O O   ? THR A 1  23 ?   1.274  -8.196 -18.299 1.000 86.790 ? 23  THR A O   1 
ATOM 190  C CG2 ? THR A 1  23 ?   4.034  -8.168 -21.700 1.000 86.790 ? 23  THR A CG2 1 
ATOM 191  O OG1 ? THR A 1  23 ?   3.375 -10.095 -20.413 1.000 86.790 ? 23  THR A OG1 1 
ATOM 192  N N   ? ARG A 1  24 ?   3.065  -8.910 -17.074 1.000 87.990 ? 24  ARG A N   1 
ATOM 193  C CA  ? ARG A 1  24 ?   2.227  -9.464 -16.016 1.000 87.990 ? 24  ARG A CA  1 
ATOM 194  C C   ? ARG A 1  24 ?   2.090  -8.485 -14.855 1.000 87.990 ? 24  ARG A C   1 
ATOM 195  C CB  ? ARG A 1  24 ?   2.800 -10.792 -15.516 1.000 87.990 ? 24  ARG A CB  1 
ATOM 196  O O   ? ARG A 1  24 ?   3.090  -7.973 -14.347 1.000 87.990 ? 24  ARG A O   1 
ATOM 197  C CG  ? ARG A 1  24 ?   1.928 -11.490 -14.483 1.000 87.990 ? 24  ARG A CG  1 
ATOM 198  C CD  ? ARG A 1  24 ?   2.560 -12.785 -13.994 1.000 87.990 ? 24  ARG A CD  1 
ATOM 199  N NE  ? ARG A 1  24 ?   3.681 -12.531 -13.093 1.000 87.990 ? 24  ARG A NE  1 
ATOM 200  N NH1 ? ARG A 1  24 ?   3.247 -14.332 -11.713 1.000 87.990 ? 24  ARG A NH1 1 
ATOM 201  N NH2 ? ARG A 1  24 ?   5.025 -12.951 -11.278 1.000 87.990 ? 24  ARG A NH2 1 
ATOM 202  C CZ  ? ARG A 1  24 ?   3.982 -13.272 -12.030 1.000 87.990 ? 24  ARG A CZ  1 
ATOM 203  N N   ? LEU A 1  25 ?   0.828  -8.185 -14.506 1.000 90.110 ? 25  LEU A N   1 
ATOM 204  C CA  ? LEU A 1  25 ?   0.588  -7.384 -13.311 1.000 90.110 ? 25  LEU A CA  1 
ATOM 205  C C   ? LEU A 1  25 ?   1.055  -8.121 -12.060 1.000 90.110 ? 25  LEU A C   1 
ATOM 206  C CB  ? LEU A 1  25 ?  -0.898  -7.037 -13.187 1.000 90.110 ? 25  LEU A CB  1 
ATOM 207  O O   ? LEU A 1  25 ?   0.544  -9.196 -11.740 1.000 90.110 ? 25  LEU A O   1 
ATOM 208  C CG  ? LEU A 1  25 ?  -1.310  -6.254 -11.939 1.000 90.110 ? 25  LEU A CG  1 
ATOM 209  C CD1 ? LEU A 1  25 ?  -0.649  -4.880 -11.933 1.000 90.110 ? 25  LEU A CD1 1 
ATOM 210  C CD2 ? LEU A 1  25 ?  -2.827  -6.124 -11.866 1.000 90.110 ? 25  LEU A CD2 1 
ATOM 211  N N   ? LEU A 1  26 ?   2.088  -7.476 -11.280 1.000 90.130 ? 26  LEU A N   1 
ATOM 212  C CA  ? LEU A 1  26 ?   2.683  -8.107 -10.106 1.000 90.130 ? 26  LEU A CA  1 
ATOM 213  C C   ? LEU A 1  26 ?   2.002  -7.628  -8.828 1.000 90.130 ? 26  LEU A C   1 
ATOM 214  C CB  ? LEU A 1  26 ?   4.183  -7.809 -10.041 1.000 90.130 ? 26  LEU A CB  1 
ATOM 215  O O   ? LEU A 1  26 ?   1.553  -8.442  -8.017 1.000 90.130 ? 26  LEU A O   1 
ATOM 216  C CG  ? LEU A 1  26 ?   4.937  -8.387  -8.843 1.000 90.130 ? 26  LEU A CG  1 
ATOM 217  C CD1 ? LEU A 1  26 ?   5.011  -9.907  -8.946 1.000 90.130 ? 26  LEU A CD1 1 
ATOM 218  C CD2 ? LEU A 1  26 ?   6.335  -7.784  -8.748 1.000 90.130 ? 26  LEU A CD2 1 
ATOM 219  N N   ? CYS A 1  27 ?   1.975  -6.303  -8.598 1.000 93.670 ? 27  CYS A N   1 
ATOM 220  C CA  ? CYS A 1  27 ?   1.447  -5.680  -7.390 1.000 93.670 ? 27  CYS A CA  1 
ATOM 221  C C   ? CYS A 1  27 ?   0.918  -4.281  -7.685 1.000 93.670 ? 27  CYS A C   1 
ATOM 222  C CB  ? CYS A 1  27 ?   2.525  -5.609  -6.308 1.000 93.670 ? 27  CYS A CB  1 
ATOM 223  O O   ? CYS A 1  27 ?   1.222  -3.705  -8.731 1.000 93.670 ? 27  CYS A O   1 
ATOM 224  S SG  ? CYS A 1  27 ?   2.888  -7.202  -5.538 1.000 93.670 ? 27  CYS A SG  1 
ATOM 225  N N   ? GLY A 1  28 ?   0.128  -3.832  -6.783 1.000 94.670 ? 28  GLY A N   1 
ATOM 226  C CA  ? GLY A 1  28 ?  -0.162  -2.408  -6.733 1.000 94.670 ? 28  GLY A CA  1 
ATOM 227  C C   ? GLY A 1  28 ?   0.881  -1.613  -5.971 1.000 94.670 ? 28  GLY A C   1 
ATOM 228  O O   ? GLY A 1  28 ?   1.723  -2.188  -5.278 1.000 94.670 ? 28  GLY A O   1 
ATOM 229  N N   ? ALA A 1  29 ?   0.851  -0.314  -6.100 1.000 96.930 ? 29  ALA A N   1 
ATOM 230  C CA  ? ALA A 1  29 ?   1.721   0.610  -5.378 1.000 96.930 ? 29  ALA A CA  1 
ATOM 231  C C   ? ALA A 1  29 ?   1.055   1.974  -5.214 1.000 96.930 ? 29  ALA A C   1 
ATOM 232  C CB  ? ALA A 1  29 ?   3.058   0.758  -6.100 1.000 96.930 ? 29  ALA A CB  1 
ATOM 233  O O   ? ALA A 1  29 ?   0.025   2.248  -5.834 1.000 96.930 ? 29  ALA A O   1 
ATOM 234  N N   ? THR A 1  30 ?   1.673   2.764  -4.300 1.000 98.210 ? 30  THR A N   1 
ATOM 235  C CA  ? THR A 1  30 ?   1.171   4.111  -4.050 1.000 98.210 ? 30  THR A CA  1 
ATOM 236  C C   ? THR A 1  30 ?   2.253   5.151  -4.327 1.000 98.210 ? 30  THR A C   1 
ATOM 237  C CB  ? THR A 1  30 ?   0.670   4.260  -2.601 1.000 98.210 ? 30  THR A CB  1 
ATOM 238  O O   ? THR A 1  30 ?   3.369   5.044  -3.814 1.000 98.210 ? 30  THR A O   1 
ATOM 239  C CG2 ? THR A 1  30 ?   0.088   5.649  -2.361 1.000 98.210 ? 30  THR A CG2 1 
ATOM 240  O OG1 ? THR A 1  30 ?  -0.343   3.279  -2.349 1.000 98.210 ? 30  THR A OG1 1 
ATOM 241  N N   ? LEU A 1  31 ?   1.927   6.065  -5.199 1.000 98.400 ? 31  LEU A N   1 
ATOM 242  C CA  ? LEU A 1  31 ?   2.811   7.207  -5.404 1.000 98.400 ? 31  LEU A CA  1 
ATOM 243  C C   ? LEU A 1  31 ?   2.826   8.110  -4.175 1.000 98.400 ? 31  LEU A C   1 
ATOM 244  C CB  ? LEU A 1  31 ?   2.378   8.008  -6.635 1.000 98.400 ? 31  LEU A CB  1 
ATOM 245  O O   ? LEU A 1  31 ?   1.793   8.666  -3.795 1.000 98.400 ? 31  LEU A O   1 
ATOM 246  C CG  ? LEU A 1  31 ?   3.253   9.206  -7.007 1.000 98.400 ? 31  LEU A CG  1 
ATOM 247  C CD1 ? LEU A 1  31 ?   4.632   8.735  -7.457 1.000 98.400 ? 31  LEU A CD1 1 
ATOM 248  C CD2 ? LEU A 1  31 ?   2.585  10.038  -8.096 1.000 98.400 ? 31  LEU A CD2 1 
ATOM 249  N N   ? ILE A 1  32 ?   4.041   8.270  -3.548 1.000 98.230 ? 32  ILE A N   1 
ATOM 250  C CA  ? ILE A 1  32 ?   4.097   9.019  -2.297 1.000 98.230 ? 32  ILE A CA  1 
ATOM 251  C C   ? ILE A 1  32 ?   4.998  10.240  -2.467 1.000 98.230 ? 32  ILE A C   1 
ATOM 252  C CB  ? ILE A 1  32 ?   4.603   8.137  -1.133 1.000 98.230 ? 32  ILE A CB  1 
ATOM 253  O O   ? ILE A 1  32 ?   5.005  11.137  -1.620 1.000 98.230 ? 32  ILE A O   1 
ATOM 254  C CG1 ? ILE A 1  32 ?   5.961   7.518  -1.483 1.000 98.230 ? 32  ILE A CG1 1 
ATOM 255  C CG2 ? ILE A 1  32 ?   3.577   7.053  -0.792 1.000 98.230 ? 32  ILE A CG2 1 
ATOM 256  C CD1 ? ILE A 1  32 ?   6.676   6.883  -0.298 1.000 98.230 ? 32  ILE A CD1 1 
ATOM 257  N N   ? ALA A 1  33 ?   5.713  10.324  -3.658 1.000 97.750 ? 33  ALA A N   1 
ATOM 258  C CA  ? ALA A 1  33 ?   6.552  11.424  -4.128 1.000 97.750 ? 33  ALA A CA  1 
ATOM 259  C C   ? ALA A 1  33 ?   6.878  11.271  -5.611 1.000 97.750 ? 33  ALA A C   1 
ATOM 260  C CB  ? ALA A 1  33 ?   7.838  11.499  -3.308 1.000 97.750 ? 33  ALA A CB  1 
ATOM 261  O O   ? ALA A 1  33 ?   6.709  10.191  -6.181 1.000 97.750 ? 33  ALA A O   1 
ATOM 262  N N   ? PRO A 1  34 ?   7.296  12.379  -6.339 1.000 96.430 ? 34  PRO A N   1 
ATOM 263  C CA  ? PRO A 1  34 ?   7.489  12.382  -7.791 1.000 96.430 ? 34  PRO A CA  1 
ATOM 264  C C   ? PRO A 1  34 ?   8.356  11.222  -8.273 1.000 96.430 ? 34  PRO A C   1 
ATOM 265  C CB  ? PRO A 1  34 ?   8.178  13.724  -8.052 1.000 96.430 ? 34  PRO A CB  1 
ATOM 266  O O   ? PRO A 1  34 ?   8.129  10.688  -9.362 1.000 96.430 ? 34  PRO A O   1 
ATOM 267  C CG  ? PRO A 1  34 ?   7.634  14.643  -7.007 1.000 96.430 ? 34  PRO A CG  1 
ATOM 268  C CD  ? PRO A 1  34 ?   7.491  13.875  -5.724 1.000 96.430 ? 34  PRO A CD  1 
ATOM 269  N N   ? ARG A 1  35 ?   9.127  10.549  -7.447 1.000 97.290 ? 35  ARG A N   1 
ATOM 270  C CA  ? ARG A 1  35 ?  10.011   9.470  -7.874 1.000 97.290 ? 35  ARG A CA  1 
ATOM 271  C C   ? ARG A 1  35 ?   9.856   8.247  -6.977 1.000 97.290 ? 35  ARG A C   1 
ATOM 272  C CB  ? ARG A 1  35 ?  11.468   9.938  -7.875 1.000 97.290 ? 35  ARG A CB  1 
ATOM 273  O O   ? ARG A 1  35 ?  10.662   7.316  -7.042 1.000 97.290 ? 35  ARG A O   1 
ATOM 274  C CG  ? ARG A 1  35 ?  11.801  10.915  -8.991 1.000 97.290 ? 35  ARG A CG  1 
ATOM 275  C CD  ? ARG A 1  35 ?  13.292  11.217  -9.051 1.000 97.290 ? 35  ARG A CD  1 
ATOM 276  N NE  ? ARG A 1  35 ?  13.643  11.966 -10.254 1.000 97.290 ? 35  ARG A NE  1 
ATOM 277  N NH1 ? ARG A 1  35 ?  15.837  12.338  -9.633 1.000 97.290 ? 35  ARG A NH1 1 
ATOM 278  N NH2 ? ARG A 1  35 ?  15.053  13.145 -11.631 1.000 97.290 ? 35  ARG A NH2 1 
ATOM 279  C CZ  ? ARG A 1  35 ?  14.843  12.481 -10.503 1.000 97.290 ? 35  ARG A CZ  1 
ATOM 280  N N   ? TRP A 1  36 ?   8.905   8.331  -6.047 1.000 98.240 ? 36  TRP A N   1 
ATOM 281  C CA  ? TRP A 1  36 ?   8.907   7.290  -5.024 1.000 98.240 ? 36  TRP A CA  1 
ATOM 282  C C   ? TRP A 1  36 ?   7.533   6.639  -4.908 1.000 98.240 ? 36  TRP A C   1 
ATOM 283  C CB  ? TRP A 1  36 ?   9.328   7.867  -3.670 1.000 98.240 ? 36  TRP A CB  1 
ATOM 284  O O   ? TRP A 1  36 ?   6.518   7.331  -4.798 1.000 98.240 ? 36  TRP A O   1 
ATOM 285  C CG  ? TRP A 1  36 ?  10.761   8.307  -3.615 1.000 98.240 ? 36  TRP A CG  1 
ATOM 286  C CD1 ? TRP A 1  36 ?  11.240   9.575  -3.791 1.000 98.240 ? 36  TRP A CD1 1 
ATOM 287  C CD2 ? TRP A 1  36 ?  11.900   7.476  -3.371 1.000 98.240 ? 36  TRP A CD2 1 
ATOM 288  C CE2 ? TRP A 1  36 ?  13.040   8.309  -3.413 1.000 98.240 ? 36  TRP A CE2 1 
ATOM 289  C CE3 ? TRP A 1  36 ?  12.068   6.108  -3.120 1.000 98.240 ? 36  TRP A CE3 1 
ATOM 290  N NE1 ? TRP A 1  36 ?  12.611   9.583  -3.670 1.000 98.240 ? 36  TRP A NE1 1 
ATOM 291  C CH2 ? TRP A 1  36 ?  14.468   6.474  -2.970 1.000 98.240 ? 36  TRP A CH2 1 
ATOM 292  C CZ2 ? TRP A 1  36 ?  14.332   7.816  -3.213 1.000 98.240 ? 36  TRP A CZ2 1 
ATOM 293  C CZ3 ? TRP A 1  36 ?  13.354   5.620  -2.922 1.000 98.240 ? 36  TRP A CZ3 1 
ATOM 294  N N   ? LEU A 1  37 ?   7.562   5.295  -4.955 1.000 98.310 ? 37  LEU A N   1 
ATOM 295  C CA  ? LEU A 1  37 ?   6.380   4.470  -4.725 1.000 98.310 ? 37  LEU A CA  1 
ATOM 296  C C   ? LEU A 1  37 ?   6.530   3.650  -3.449 1.000 98.310 ? 37  LEU A C   1 
ATOM 297  C CB  ? LEU A 1  37 ?   6.134   3.542  -5.917 1.000 98.310 ? 37  LEU A CB  1 
ATOM 298  O O   ? LEU A 1  37 ?   7.637   3.233  -3.100 1.000 98.310 ? 37  LEU A O   1 
ATOM 299  C CG  ? LEU A 1  37 ?   5.817   4.220  -7.251 1.000 98.310 ? 37  LEU A CG  1 
ATOM 300  C CD1 ? LEU A 1  37 ?   6.012   3.240  -8.403 1.000 98.310 ? 37  LEU A CD1 1 
ATOM 301  C CD2 ? LEU A 1  37 ?   4.396   4.771  -7.246 1.000 98.310 ? 37  LEU A CD2 1 
ATOM 302  N N   ? LEU A 1  38 ?   5.399   3.522  -2.805 1.000 98.300 ? 38  LEU A N   1 
ATOM 303  C CA  ? LEU A 1  38 ?   5.323   2.611  -1.667 1.000 98.300 ? 38  LEU A CA  1 
ATOM 304  C C   ? LEU A 1  38 ?   4.543   1.352  -2.031 1.000 98.300 ? 38  LEU A C   1 
ATOM 305  C CB  ? LEU A 1  38 ?   4.668   3.303  -0.469 1.000 98.300 ? 38  LEU A CB  1 
ATOM 306  O O   ? LEU A 1  38 ?   3.438   1.435  -2.572 1.000 98.300 ? 38  LEU A O   1 
ATOM 307  C CG  ? LEU A 1  38 ?   4.922   2.672   0.901 1.000 98.300 ? 38  LEU A CG  1 
ATOM 308  C CD1 ? LEU A 1  38 ?   6.363   2.915   1.336 1.000 98.300 ? 38  LEU A CD1 1 
ATOM 309  C CD2 ? LEU A 1  38 ?   3.946   3.224   1.934 1.000 98.300 ? 38  LEU A CD2 1 
ATOM 310  N N   ? THR A 1  39 ?   5.129   0.113  -1.748 1.000 97.700 ? 39  THR A N   1 
ATOM 311  C CA  ? THR A 1  39 ?   4.500  -1.166  -2.056 1.000 97.700 ? 39  THR A CA  1 
ATOM 312  C C   ? THR A 1  39 ?   4.902  -2.227  -1.035 1.000 97.700 ? 39  THR A C   1 
ATOM 313  C CB  ? THR A 1  39 ?   4.871  -1.645  -3.472 1.000 97.700 ? 39  THR A CB  1 
ATOM 314  O O   ? THR A 1  39 ?   5.552  -1.918  -0.035 1.000 97.700 ? 39  THR A O   1 
ATOM 315  C CG2 ? THR A 1  39 ?   6.331  -2.080  -3.540 1.000 97.700 ? 39  THR A CG2 1 
ATOM 316  O OG1 ? THR A 1  39 ?   4.037  -2.755  -3.829 1.000 97.700 ? 39  THR A OG1 1 
ATOM 317  N N   ? ALA A 1  40 ?   4.462  -3.403  -1.223 1.000 96.810 ? 40  ALA A N   1 
ATOM 318  C CA  ? ALA A 1  40 ?   4.786  -4.487  -0.299 1.000 96.810 ? 40  ALA A CA  1 
ATOM 319  C C   ? ALA A 1  40 ?   6.143  -5.102  -0.630 1.000 96.810 ? 40  ALA A C   1 
ATOM 320  C CB  ? ALA A 1  40 ?   3.698  -5.557  -0.332 1.000 96.810 ? 40  ALA A CB  1 
ATOM 321  O O   ? ALA A 1  40 ?   6.475  -5.295  -1.801 1.000 96.810 ? 40  ALA A O   1 
ATOM 322  N N   ? ALA A 1  41 ?   6.906  -5.451   0.399 1.000 96.830 ? 41  ALA A N   1 
ATOM 323  C CA  ? ALA A 1  41 ?   8.243  -6.018   0.243 1.000 96.830 ? 41  ALA A CA  1 
ATOM 324  C C   ? ALA A 1  41 ?   8.181  -7.398  -0.405 1.000 96.830 ? 41  ALA A C   1 
ATOM 325  C CB  ? ALA A 1  41 ?   8.947  -6.100   1.595 1.000 96.830 ? 41  ALA A CB  1 
ATOM 326  O O   ? ALA A 1  41 ?   9.112  -7.805  -1.104 1.000 96.830 ? 41  ALA A O   1 
ATOM 327  N N   ? HIS A 1  42 ?   7.135  -8.096  -0.199 1.000 93.820 ? 42  HIS A N   1 
ATOM 328  C CA  ? HIS A 1  42 ?   7.014  -9.440  -0.750 1.000 93.820 ? 42  HIS A CA  1 
ATOM 329  C C   ? HIS A 1  42 ?   6.770  -9.399  -2.255 1.000 93.820 ? 42  HIS A C   1 
ATOM 330  C CB  ? HIS A 1  42 ?   5.885 -10.205  -0.056 1.000 93.820 ? 42  HIS A CB  1 
ATOM 331  O O   ? HIS A 1  42 ?   6.785 -10.438  -2.920 1.000 93.820 ? 42  HIS A O   1 
ATOM 332  C CG  ? HIS A 1  42 ?   4.518  -9.773  -0.483 1.000 93.820 ? 42  HIS A CG  1 
ATOM 333  C CD2 ? HIS A 1  42 ?   3.742 -10.174  -1.517 1.000 93.820 ? 42  HIS A CD2 1 
ATOM 334  N ND1 ? HIS A 1  42 ?   3.798  -8.810   0.190 1.000 93.820 ? 42  HIS A ND1 1 
ATOM 335  C CE1 ? HIS A 1  42 ?   2.634  -8.637  -0.413 1.000 93.820 ? 42  HIS A CE1 1 
ATOM 336  N NE2 ? HIS A 1  42 ?   2.575  -9.453  -1.452 1.000 93.820 ? 42  HIS A NE2 1 
ATOM 337  N N   ? CYS A 1  43 ?   6.704  -8.158  -2.821 1.000 94.010 ? 43  CYS A N   1 
ATOM 338  C CA  ? CYS A 1  43 ?   6.503  -7.964  -4.253 1.000 94.010 ? 43  CYS A CA  1 
ATOM 339  C C   ? CYS A 1  43 ?   7.831  -7.732  -4.964 1.000 94.010 ? 43  CYS A C   1 
ATOM 340  C CB  ? CYS A 1  43 ?   5.564  -6.785  -4.508 1.000 94.010 ? 43  CYS A CB  1 
ATOM 341  O O   ? CYS A 1  43 ?   7.854  -7.384  -6.146 1.000 94.010 ? 43  CYS A O   1 
ATOM 342  S SG  ? CYS A 1  43 ?   3.852  -7.102  -4.030 1.000 94.010 ? 43  CYS A SG  1 
ATOM 343  N N   ? LEU A 1  44 ?   8.903  -7.903  -4.336 1.000 94.600 ? 44  LEU A N   1 
ATOM 344  C CA  ? LEU A 1  44 ?  10.228  -7.520  -4.810 1.000 94.600 ? 44  LEU A CA  1 
ATOM 345  C C   ? LEU A 1  44 ?  10.590  -8.277  -6.083 1.000 94.600 ? 44  LEU A C   1 
ATOM 346  C CB  ? LEU A 1  44 ?  11.281  -7.782  -3.730 1.000 94.600 ? 44  LEU A CB  1 
ATOM 347  O O   ? LEU A 1  44 ?  10.489  -9.505  -6.130 1.000 94.600 ? 44  LEU A O   1 
ATOM 348  C CG  ? LEU A 1  44 ?  12.730  -7.473  -4.106 1.000 94.600 ? 44  LEU A CG  1 
ATOM 349  C CD1 ? LEU A 1  44 ?  12.903  -5.981  -4.368 1.000 94.600 ? 44  LEU A CD1 1 
ATOM 350  C CD2 ? LEU A 1  44 ?  13.680  -7.943  -3.009 1.000 94.600 ? 44  LEU A CD2 1 
ATOM 351  N N   ? LYS A 1  45 ?  11.038  -7.474  -7.082 1.000 93.400 ? 45  LYS A N   1 
ATOM 352  C CA  ? LYS A 1  45 ?  11.613  -7.928  -8.344 1.000 93.400 ? 45  LYS A CA  1 
ATOM 353  C C   ? LYS A 1  45 ?  12.780  -7.041  -8.767 1.000 93.400 ? 45  LYS A C   1 
ATOM 354  C CB  ? LYS A 1  45 ?  10.549  -7.952  -9.442 1.000 93.400 ? 45  LYS A CB  1 
ATOM 355  O O   ? LYS A 1  45 ?  12.903  -5.905  -8.304 1.000 93.400 ? 45  LYS A O   1 
ATOM 356  C CG  ? LYS A 1  45 ?   9.393  -8.902  -9.162 1.000 93.400 ? 45  LYS A CG  1 
ATOM 357  C CD  ? LYS A 1  45 ?   9.838 -10.357  -9.220 1.000 93.400 ? 45  LYS A CD  1 
ATOM 358  C CE  ? LYS A 1  45 ?   8.672 -11.309  -8.994 1.000 93.400 ? 45  LYS A CE  1 
ATOM 359  N NZ  ? LYS A 1  45 ?   9.138 -12.700  -8.715 1.000 93.400 ? 45  LYS A NZ  1 
ATOM 360  N N   ? PRO A 1  46 ?  13.673  -7.579  -9.758 1.000 89.500 ? 46  PRO A N   1 
ATOM 361  C CA  ? PRO A 1  46 ?  14.830  -6.781 -10.170 1.000 89.500 ? 46  PRO A CA  1 
ATOM 362  C C   ? PRO A 1  46 ?  14.435  -5.506 -10.911 1.000 89.500 ? 46  PRO A C   1 
ATOM 363  C CB  ? PRO A 1  46 ?  15.603  -7.730 -11.090 1.000 89.500 ? 46  PRO A CB  1 
ATOM 364  O O   ? PRO A 1  46 ?  15.110  -4.481 -10.787 1.000 89.500 ? 46  PRO A O   1 
ATOM 365  C CG  ? PRO A 1  46 ?  15.185  -9.100 -10.663 1.000 89.500 ? 46  PRO A CG  1 
ATOM 366  C CD  ? PRO A 1  46 ?  13.779  -9.029 -10.139 1.000 89.500 ? 46  PRO A CD  1 
ATOM 367  N N   ? ARG A 1  47 ?  13.334  -5.516 -11.682 1.000 92.800 ? 47  ARG A N   1 
ATOM 368  C CA  ? ARG A 1  47 ?  12.848  -4.387 -12.469 1.000 92.800 ? 47  ARG A CA  1 
ATOM 369  C C   ? ARG A 1  47 ?  11.325  -4.378 -12.531 1.000 92.800 ? 47  ARG A C   1 
ATOM 370  C CB  ? ARG A 1  47 ?  13.431  -4.427 -13.883 1.000 92.800 ? 47  ARG A CB  1 
ATOM 371  O O   ? ARG A 1  47 ?  10.691  -5.436 -12.511 1.000 92.800 ? 47  ARG A O   1 
ATOM 372  C CG  ? ARG A 1  47 ?  14.933  -4.200 -13.938 1.000 92.800 ? 47  ARG A CG  1 
ATOM 373  C CD  ? ARG A 1  47 ?  15.455  -4.220 -15.368 1.000 92.800 ? 47  ARG A CD  1 
ATOM 374  N NE  ? ARG A 1  47 ?  16.897  -3.995 -15.418 1.000 92.800 ? 47  ARG A NE  1 
ATOM 375  N NH1 ? ARG A 1  47 ?  17.052  -4.168 -17.717 1.000 92.800 ? 47  ARG A NH1 1 
ATOM 376  N NH2 ? ARG A 1  47 ?  18.928  -3.762 -16.464 1.000 92.800 ? 47  ARG A NH2 1 
ATOM 377  C CZ  ? ARG A 1  47 ?  17.622  -3.976 -16.533 1.000 92.800 ? 47  ARG A CZ  1 
ATOM 378  N N   ? TYR A 1  48 ?  10.850  -3.056 -12.572 1.000 93.920 ? 48  TYR A N   1 
ATOM 379  C CA  ? TYR A 1  48 ?   9.407  -2.883 -12.702 1.000 93.920 ? 48  TYR A CA  1 
ATOM 380  C C   ? TYR A 1  48 ?   9.074  -1.920 -13.836 1.000 93.920 ? 48  TYR A C   1 
ATOM 381  C CB  ? TYR A 1  48 ?   8.807  -2.371 -11.389 1.000 93.920 ? 48  TYR A CB  1 
ATOM 382  O O   ? TYR A 1  48 ?   9.769  -0.921 -14.035 1.000 93.920 ? 48  TYR A O   1 
ATOM 383  C CG  ? TYR A 1  48 ?   9.088  -3.264 -10.205 1.000 93.920 ? 48  TYR A CG  1 
ATOM 384  C CD1 ? TYR A 1  48 ?   8.297  -4.381  -9.947 1.000 93.920 ? 48  TYR A CD1 1 
ATOM 385  C CD2 ? TYR A 1  48 ?  10.144  -2.992  -9.342 1.000 93.920 ? 48  TYR A CD2 1 
ATOM 386  C CE1 ? TYR A 1  48 ?   8.550  -5.205  -8.855 1.000 93.920 ? 48  TYR A CE1 1 
ATOM 387  C CE2 ? TYR A 1  48 ?  10.407  -3.809  -8.247 1.000 93.920 ? 48  TYR A CE2 1 
ATOM 388  O OH  ? TYR A 1  48 ?   9.862  -5.725  -6.931 1.000 93.920 ? 48  TYR A OH  1 
ATOM 389  C CZ  ? TYR A 1  48 ?   9.606  -4.912  -8.013 1.000 93.920 ? 48  TYR A CZ  1 
ATOM 390  N N   ? ILE A 1  49 ?   7.979  -2.319 -14.633 1.000 96.300 ? 49  ILE A N   1 
ATOM 391  C CA  ? ILE A 1  49 ?   7.261  -1.293 -15.381 1.000 96.300 ? 49  ILE A CA  1 
ATOM 392  C C   ? ILE A 1  49 ?   6.122  -0.735 -14.529 1.000 96.300 ? 49  ILE A C   1 
ATOM 393  C CB  ? ILE A 1  49 ?   6.711  -1.847 -16.714 1.000 96.300 ? 49  ILE A CB  1 
ATOM 394  O O   ? ILE A 1  49 ?   5.268  -1.487 -14.055 1.000 96.300 ? 49  ILE A O   1 
ATOM 395  C CG1 ? ILE A 1  49 ?   7.848  -2.434 -17.558 1.000 96.300 ? 49  ILE A CG1 1 
ATOM 396  C CG2 ? ILE A 1  49 ?   5.964  -0.755 -17.485 1.000 96.300 ? 49  ILE A CG2 1 
ATOM 397  C CD1 ? ILE A 1  49 ?   8.919  -1.422 -17.943 1.000 96.300 ? 49  ILE A CD1 1 
ATOM 398  N N   ? VAL A 1  50 ?   6.186   0.624 -14.380 1.000 96.690 ? 50  VAL A N   1 
ATOM 399  C CA  ? VAL A 1  50 ?   5.206   1.268 -13.512 1.000 96.690 ? 50  VAL A CA  1 
ATOM 400  C C   ? VAL A 1  50 ?   4.202   2.049 -14.357 1.000 96.690 ? 50  VAL A C   1 
ATOM 401  C CB  ? VAL A 1  50 ?   5.884   2.206 -12.488 1.000 96.690 ? 50  VAL A CB  1 
ATOM 402  O O   ? VAL A 1  50 ?   4.586   2.910 -15.152 1.000 96.690 ? 50  VAL A O   1 
ATOM 403  C CG1 ? VAL A 1  50 ?   4.844   2.843 -11.568 1.000 96.690 ? 50  VAL A CG1 1 
ATOM 404  C CG2 ? VAL A 1  50 ?   6.926   1.442 -11.674 1.000 96.690 ? 50  VAL A CG2 1 
ATOM 405  N N   ? HIS A 1  51 ?   2.960   1.707 -14.192 1.000 96.570 ? 51  HIS A N   1 
ATOM 406  C CA  ? HIS A 1  51 ?   1.890   2.463 -14.832 1.000 96.570 ? 51  HIS A CA  1 
ATOM 407  C C   ? HIS A 1  51 ?   1.165   3.351 -13.826 1.000 96.570 ? 51  HIS A C   1 
ATOM 408  C CB  ? HIS A 1  51 ?   0.896   1.518 -15.510 1.000 96.570 ? 51  HIS A CB  1 
ATOM 409  O O   ? HIS A 1  51 ?   0.681   2.868 -12.800 1.000 96.570 ? 51  HIS A O   1 
ATOM 410  C CG  ? HIS A 1  51 ?   1.466   0.790 -16.685 1.000 96.570 ? 51  HIS A CG  1 
ATOM 411  C CD2 ? HIS A 1  51 ?   1.470  -0.527 -16.999 1.000 96.570 ? 51  HIS A CD2 1 
ATOM 412  N ND1 ? HIS A 1  51 ?   2.134   1.432 -17.705 1.000 96.570 ? 51  HIS A ND1 1 
ATOM 413  C CE1 ? HIS A 1  51 ?   2.524   0.538 -18.599 1.000 96.570 ? 51  HIS A CE1 1 
ATOM 414  N NE2 ? HIS A 1  51 ?   2.133  -0.658 -18.194 1.000 96.570 ? 51  HIS A NE2 1 
ATOM 415  N N   ? LEU A 1  52 ?   1.102   4.692 -14.133 1.000 97.100 ? 52  LEU A N   1 
ATOM 416  C CA  ? LEU A 1  52 ?   0.399   5.689 -13.332 1.000 97.100 ? 52  LEU A CA  1 
ATOM 417  C C   ? LEU A 1  52 ?  -0.716   6.346 -14.138 1.000 97.100 ? 52  LEU A C   1 
ATOM 418  C CB  ? LEU A 1  52 ?   1.376   6.754 -12.826 1.000 97.100 ? 52  LEU A CB  1 
ATOM 419  O O   ? LEU A 1  52 ?  -0.616   6.465 -15.361 1.000 97.100 ? 52  LEU A O   1 
ATOM 420  C CG  ? LEU A 1  52 ?   2.522   6.258 -11.943 1.000 97.100 ? 52  LEU A CG  1 
ATOM 421  C CD1 ? LEU A 1  52 ?   3.838   6.296 -12.712 1.000 97.100 ? 52  LEU A CD1 1 
ATOM 422  C CD2 ? LEU A 1  52 ?   2.616   7.092 -10.670 1.000 97.100 ? 52  LEU A CD2 1 
ATOM 423  N N   ? GLY A 1  53 ?  -1.796   6.658 -13.399 1.000 95.560 ? 53  GLY A N   1 
ATOM 424  C CA  ? GLY A 1  53 ?  -2.852   7.422 -14.043 1.000 95.560 ? 53  GLY A CA  1 
ATOM 425  C C   ? GLY A 1  53 ?  -3.777   6.567 -14.889 1.000 95.560 ? 53  GLY A C   1 
ATOM 426  O O   ? GLY A 1  53 ?  -4.496   7.083 -15.747 1.000 95.560 ? 53  GLY A O   1 
ATOM 427  N N   ? GLN A 1  54 ?  -3.679   5.142 -14.642 1.000 93.840 ? 54  GLN A N   1 
ATOM 428  C CA  ? GLN A 1  54 ?  -4.498   4.197 -15.393 1.000 93.840 ? 54  GLN A CA  1 
ATOM 429  C C   ? GLN A 1  54 ?  -5.812   3.913 -14.671 1.000 93.840 ? 54  GLN A C   1 
ATOM 430  C CB  ? GLN A 1  54 ?  -3.735   2.892 -15.626 1.000 93.840 ? 54  GLN A CB  1 
ATOM 431  O O   ? GLN A 1  54 ?  -5.825   3.689 -13.459 1.000 93.840 ? 54  GLN A O   1 
ATOM 432  C CG  ? GLN A 1  54 ?  -2.498   3.050 -16.500 1.000 93.840 ? 54  GLN A CG  1 
ATOM 433  C CD  ? GLN A 1  54 ?  -2.829   3.114 -17.979 1.000 93.840 ? 54  GLN A CD  1 
ATOM 434  N NE2 ? GLN A 1  54 ?  -2.054   3.893 -18.726 1.000 93.840 ? 54  GLN A NE2 1 
ATOM 435  O OE1 ? GLN A 1  54 ?  -3.772   2.469 -18.447 1.000 93.840 ? 54  GLN A OE1 1 
ATOM 436  N N   ? HIS A 1  55 ?  -6.933   4.052 -15.355 1.000 94.490 ? 55  HIS A N   1 
ATOM 437  C CA  ? HIS A 1  55 ?  -8.210   3.540 -14.873 1.000 94.490 ? 55  HIS A CA  1 
ATOM 438  C C   ? HIS A 1  55 ?  -8.500   2.156 -15.446 1.000 94.490 ? 55  HIS A C   1 
ATOM 439  C CB  ? HIS A 1  55 ?  -9.343   4.503 -15.229 1.000 94.490 ? 55  HIS A CB  1 
ATOM 440  O O   ? HIS A 1  55 ?  -8.979   1.272 -14.732 1.000 94.490 ? 55  HIS A O   1 
ATOM 441  C CG  ? HIS A 1  55 ? -10.701   3.996 -14.860 1.000 94.490 ? 55  HIS A CG  1 
ATOM 442  C CD2 ? HIS A 1  55 ? -11.752   3.628 -15.630 1.000 94.490 ? 55  HIS A CD2 1 
ATOM 443  N ND1 ? HIS A 1  55 ? -11.100   3.823 -13.553 1.000 94.490 ? 55  HIS A ND1 1 
ATOM 444  C CE1 ? HIS A 1  55 ? -12.342   3.368 -13.535 1.000 94.490 ? 55  HIS A CE1 1 
ATOM 445  N NE2 ? HIS A 1  55 ? -12.760   3.241 -14.782 1.000 94.490 ? 55  HIS A NE2 1 
ATOM 446  N N   ? ASN A 1  56 ?  -8.232   1.974 -16.722 1.000 93.910 ? 56  ASN A N   1 
ATOM 447  C CA  ? ASN A 1  56 ?  -8.343   0.719 -17.457 1.000 93.910 ? 56  ASN A CA  1 
ATOM 448  C C   ? ASN A 1  56 ?  -6.992   0.272 -18.009 1.000 93.910 ? 56  ASN A C   1 
ATOM 449  C CB  ? ASN A 1  56 ?  -9.363   0.848 -18.590 1.000 93.910 ? 56  ASN A CB  1 
ATOM 450  O O   ? ASN A 1  56 ?  -6.408   0.949 -18.857 1.000 93.910 ? 56  ASN A O   1 
ATOM 451  C CG  ? ASN A 1  56 ?  -9.667  -0.479 -19.256 1.000 93.910 ? 56  ASN A CG  1 
ATOM 452  N ND2 ? ASN A 1  56 ? -10.928  -0.686 -19.617 1.000 93.910 ? 56  ASN A ND2 1 
ATOM 453  O OD1 ? ASN A 1  56 ?  -8.777  -1.312 -19.444 1.000 93.910 ? 56  ASN A OD1 1 
ATOM 454  N N   ? LEU A 1  57 ?  -6.526  -0.945 -17.579 1.000 91.500 ? 57  LEU A N   1 
ATOM 455  C CA  ? LEU A 1  57 ?  -5.183  -1.407 -17.910 1.000 91.500 ? 57  LEU A CA  1 
ATOM 456  C C   ? LEU A 1  57 ?  -5.108  -1.863 -19.364 1.000 91.500 ? 57  LEU A C   1 
ATOM 457  C CB  ? LEU A 1  57 ?  -4.765  -2.551 -16.982 1.000 91.500 ? 57  LEU A CB  1 
ATOM 458  O O   ? LEU A 1  57 ?  -4.016  -2.042 -19.907 1.000 91.500 ? 57  LEU A O   1 
ATOM 459  C CG  ? LEU A 1  57 ?  -4.506  -2.179 -15.522 1.000 91.500 ? 57  LEU A CG  1 
ATOM 460  C CD1 ? LEU A 1  57 ?  -4.146  -3.421 -14.714 1.000 91.500 ? 57  LEU A CD1 1 
ATOM 461  C CD2 ? LEU A 1  57 ?  -3.402  -1.132 -15.424 1.000 91.500 ? 57  LEU A CD2 1 
ATOM 462  N N   ? GLN A 1  58 ?  -6.216  -1.904 -20.158 1.000 89.690 ? 58  GLN A N   1 
ATOM 463  C CA  ? GLN A 1  58 ?  -6.238  -2.411 -21.526 1.000 89.690 ? 58  GLN A CA  1 
ATOM 464  C C   ? GLN A 1  58 ?  -6.461  -1.282 -22.528 1.000 89.690 ? 58  GLN A C   1 
ATOM 465  C CB  ? GLN A 1  58 ?  -7.322  -3.478 -21.687 1.000 89.690 ? 58  GLN A CB  1 
ATOM 466  O O   ? GLN A 1  58 ?  -6.372  -1.494 -23.740 1.000 89.690 ? 58  GLN A O   1 
ATOM 467  C CG  ? GLN A 1  58 ?  -6.999  -4.792 -20.989 1.000 89.690 ? 58  GLN A CG  1 
ATOM 468  C CD  ? GLN A 1  58 ?  -7.943  -5.913 -21.382 1.000 89.690 ? 58  GLN A CD  1 
ATOM 469  N NE2 ? GLN A 1  58 ?  -7.454  -7.147 -21.328 1.000 89.690 ? 58  GLN A NE2 1 
ATOM 470  O OE1 ? GLN A 1  58 ?  -9.103  -5.671 -21.731 1.000 89.690 ? 58  GLN A OE1 1 
ATOM 471  N N   ? LYS A 1  59 ?  -6.715  -0.114 -21.924 1.000 90.920 ? 59  LYS A N   1 
ATOM 472  C CA  ? LYS A 1  59 ?  -7.032   1.018 -22.789 1.000 90.920 ? 59  LYS A CA  1 
ATOM 473  C C   ? LYS A 1  59 ?  -6.119   2.205 -22.498 1.000 90.920 ? 59  LYS A C   1 
ATOM 474  C CB  ? LYS A 1  59 ?  -8.496   1.429 -22.619 1.000 90.920 ? 59  LYS A CB  1 
ATOM 475  O O   ? LYS A 1  59 ?  -5.883   2.544 -21.337 1.000 90.920 ? 59  LYS A O   1 
ATOM 476  C CG  ? LYS A 1  59 ?  -8.950   2.513 -23.586 1.000 90.920 ? 59  LYS A CG  1 
ATOM 477  C CD  ? LYS A 1  59 ? -10.420   2.861 -23.385 1.000 90.920 ? 59  LYS A CD  1 
ATOM 478  C CE  ? LYS A 1  59 ? -10.858   3.994 -24.304 1.000 90.920 ? 59  LYS A CE  1 
ATOM 479  N NZ  ? LYS A 1  59 ? -12.292   4.352 -24.096 1.000 90.920 ? 59  LYS A NZ  1 
ATOM 480  N N   ? GLU A 1  60 ?  -5.567   2.843 -23.593 1.000 89.720 ? 60  GLU A N   1 
ATOM 481  C CA  ? GLU A 1  60 ?  -4.870   4.118 -23.460 1.000 89.720 ? 60  GLU A CA  1 
ATOM 482  C C   ? GLU A 1  60 ?  -5.856   5.276 -23.339 1.000 89.720 ? 60  GLU A C   1 
ATOM 483  C CB  ? GLU A 1  60 ?  -3.934   4.347 -24.649 1.000 89.720 ? 60  GLU A CB  1 
ATOM 484  O O   ? GLU A 1  60 ?  -6.686   5.487 -24.226 1.000 89.720 ? 60  GLU A O   1 
ATOM 485  C CG  ? GLU A 1  60 ?  -2.951   5.491 -24.448 1.000 89.720 ? 60  GLU A CG  1 
ATOM 486  C CD  ? GLU A 1  60 ?  -1.907   5.586 -25.549 1.000 89.720 ? 60  GLU A CD  1 
ATOM 487  O OE1 ? GLU A 1  60 ?  -1.092   6.536 -25.533 1.000 89.720 ? 60  GLU A OE1 1 
ATOM 488  O OE2 ? GLU A 1  60 ?  -1.904   4.703 -26.436 1.000 89.720 ? 60  GLU A OE2 1 
ATOM 489  N N   ? GLU A 1  61 ?  -5.736   5.952 -22.179 1.000 90.420 ? 61  GLU A N   1 
ATOM 490  C CA  ? GLU A 1  61 ?  -6.750   6.952 -21.859 1.000 90.420 ? 61  GLU A CA  1 
ATOM 491  C C   ? GLU A 1  61 ?  -6.185   8.365 -21.969 1.000 90.420 ? 61  GLU A C   1 
ATOM 492  C CB  ? GLU A 1  61 ?  -7.313   6.718 -20.455 1.000 90.420 ? 61  GLU A CB  1 
ATOM 493  O O   ? GLU A 1  61 ?  -6.897   9.344 -21.735 1.000 90.420 ? 61  GLU A O   1 
ATOM 494  C CG  ? GLU A 1  61 ?  -8.038   5.389 -20.297 1.000 90.420 ? 61  GLU A CG  1 
ATOM 495  C CD  ? GLU A 1  61 ?  -8.449   5.098 -18.863 1.000 90.420 ? 61  GLU A CD  1 
ATOM 496  O OE1 ? GLU A 1  61 ?  -9.665   5.116 -18.564 1.000 90.420 ? 61  GLU A OE1 1 
ATOM 497  O OE2 ? GLU A 1  61 ?  -7.549   4.849 -18.030 1.000 90.420 ? 61  GLU A OE2 1 
ATOM 498  N N   ? GLY A 1  62 ?  -4.780   8.488 -22.366 1.000 91.710 ? 62  GLY A N   1 
ATOM 499  C CA  ? GLY A 1  62 ?  -4.197   9.777 -22.701 1.000 91.710 ? 62  GLY A CA  1 
ATOM 500  C C   ? GLY A 1  62 ?  -3.584  10.483 -21.507 1.000 91.710 ? 62  GLY A C   1 
ATOM 501  O O   ? GLY A 1  62 ?  -2.805  11.425 -21.668 1.000 91.710 ? 62  GLY A O   1 
ATOM 502  N N   ? CYS A 1  63 ?  -3.808  10.113 -20.311 1.000 92.800 ? 63  CYS A N   1 
ATOM 503  C CA  ? CYS A 1  63 ?  -3.339  10.772 -19.097 1.000 92.800 ? 63  CYS A CA  1 
ATOM 504  C C   ? CYS A 1  63 ?  -2.318   9.908 -18.367 1.000 92.800 ? 63  CYS A C   1 
ATOM 505  C CB  ? CYS A 1  63 ?  -4.513  11.085 -18.169 1.000 92.800 ? 63  CYS A CB  1 
ATOM 506  O O   ? CYS A 1  63 ?  -1.765  10.322 -17.347 1.000 92.800 ? 63  CYS A O   1 
ATOM 507  S SG  ? CYS A 1  63 ?  -5.519   9.643 -17.758 1.000 92.800 ? 63  CYS A SG  1 
ATOM 508  N N   ? GLU A 1  64 ?  -2.034   8.730 -18.875 1.000 94.410 ? 64  GLU A N   1 
ATOM 509  C CA  ? GLU A 1  64 ?  -1.184   7.733 -18.230 1.000 94.410 ? 64  GLU A CA  1 
ATOM 510  C C   ? GLU A 1  64 ?   0.293   8.078 -18.394 1.000 94.410 ? 64  GLU A C   1 
ATOM 511  C CB  ? GLU A 1  64 ?  -1.465   6.339 -18.797 1.000 94.410 ? 64  GLU A CB  1 
ATOM 512  O O   ? GLU A 1  64 ?   0.692   8.656 -19.407 1.000 94.410 ? 64  GLU A O   1 
ATOM 513  C CG  ? GLU A 1  64 ?  -2.910   5.889 -18.634 1.000 94.410 ? 64  GLU A CG  1 
ATOM 514  C CD  ? GLU A 1  64 ?  -3.803   6.308 -19.790 1.000 94.410 ? 64  GLU A CD  1 
ATOM 515  O OE1 ? GLU A 1  64 ?  -4.950   5.814 -19.881 1.000 94.410 ? 64  GLU A OE1 1 
ATOM 516  O OE2 ? GLU A 1  64 ?  -3.352   7.135 -20.613 1.000 94.410 ? 64  GLU A OE2 1 
ATOM 517  N N   ? GLN A 1  65 ?   1.039   7.702 -17.430 1.000 96.330 ? 65  GLN A N   1 
ATOM 518  C CA  ? GLN A 1  65 ?   2.496   7.780 -17.441 1.000 96.330 ? 65  GLN A CA  1 
ATOM 519  C C   ? GLN A 1  65 ?   3.122   6.418 -17.157 1.000 96.330 ? 65  GLN A C   1 
ATOM 520  C CB  ? GLN A 1  65 ?   2.987   8.807 -16.420 1.000 96.330 ? 65  GLN A CB  1 
ATOM 521  O O   ? GLN A 1  65 ?   2.685   5.705 -16.251 1.000 96.330 ? 65  GLN A O   1 
ATOM 522  C CG  ? GLN A 1  65 ?   2.450  10.212 -16.654 1.000 96.330 ? 65  GLN A CG  1 
ATOM 523  C CD  ? GLN A 1  65 ?   2.973  11.217 -15.645 1.000 96.330 ? 65  GLN A CD  1 
ATOM 524  N NE2 ? GLN A 1  65 ?   2.062  11.913 -14.974 1.000 96.330 ? 65  GLN A NE2 1 
ATOM 525  O OE1 ? GLN A 1  65 ?   4.187  11.365 -15.468 1.000 96.330 ? 65  GLN A OE1 1 
ATOM 526  N N   ? THR A 1  66 ?   4.069   6.048 -18.083 1.000 95.860 ? 66  THR A N   1 
ATOM 527  C CA  ? THR A 1  66 ?   4.837   4.825 -17.881 1.000 95.860 ? 66  THR A CA  1 
ATOM 528  C C   ? THR A 1  66 ?   6.286   5.148 -17.527 1.000 95.860 ? 66  THR A C   1 
ATOM 529  C CB  ? THR A 1  66 ?   4.800   3.929 -19.133 1.000 95.860 ? 66  THR A CB  1 
ATOM 530  O O   ? THR A 1  66 ?   6.936   5.941 -18.211 1.000 95.860 ? 66  THR A O   1 
ATOM 531  C CG2 ? THR A 1  66 ?   5.597   2.647 -18.917 1.000 95.860 ? 66  THR A CG2 1 
ATOM 532  O OG1 ? THR A 1  66 ?   3.440   3.588 -19.429 1.000 95.860 ? 66  THR A OG1 1 
ATOM 533  N N   ? ARG A 1  67 ?   6.671   4.519 -16.399 1.000 95.880 ? 67  ARG A N   1 
ATOM 534  C CA  ? ARG A 1  67 ?   8.040   4.684 -15.922 1.000 95.880 ? 67  ARG A CA  1 
ATOM 535  C C   ? ARG A 1  67 ?   8.709   3.331 -15.701 1.000 95.880 ? 67  ARG A C   1 
ATOM 536  C CB  ? ARG A 1  67 ?   8.065   5.498 -14.627 1.000 95.880 ? 67  ARG A CB  1 
ATOM 537  O O   ? ARG A 1  67 ?   8.030   2.311 -15.568 1.000 95.880 ? 67  ARG A O   1 
ATOM 538  C CG  ? ARG A 1  67 ?   7.546   6.919 -14.783 1.000 95.880 ? 67  ARG A CG  1 
ATOM 539  C CD  ? ARG A 1  67 ?   8.482   7.771 -15.629 1.000 95.880 ? 67  ARG A CD  1 
ATOM 540  N NE  ? ARG A 1  67 ?   8.050   9.165 -15.672 1.000 95.880 ? 67  ARG A NE  1 
ATOM 541  N NH1 ? ARG A 1  67 ?   6.627   8.884 -17.470 1.000 95.880 ? 67  ARG A NH1 1 
ATOM 542  N NH2 ? ARG A 1  67 ?   6.856  10.946 -16.496 1.000 95.880 ? 67  ARG A NH2 1 
ATOM 543  C CZ  ? ARG A 1  67 ?   7.179   9.662 -16.546 1.000 95.880 ? 67  ARG A CZ  1 
ATOM 544  N N   ? THR A 1  68 ?  10.041   3.427 -15.648 1.000 95.870 ? 68  THR A N   1 
ATOM 545  C CA  ? THR A 1  68 ?  10.813   2.252 -15.257 1.000 95.870 ? 68  THR A CA  1 
ATOM 546  C C   ? THR A 1  68 ?  11.394   2.428 -13.857 1.000 95.870 ? 68  THR A C   1 
ATOM 547  C CB  ? THR A 1  68 ?  11.950   1.973 -16.257 1.000 95.870 ? 68  THR A CB  1 
ATOM 548  O O   ? THR A 1  68 ?  11.911   3.497 -13.524 1.000 95.870 ? 68  THR A O   1 
ATOM 549  C CG2 ? THR A 1  68 ?  12.728   0.720 -15.869 1.000 95.870 ? 68  THR A CG2 1 
ATOM 550  O OG1 ? THR A 1  68 ?  11.394   1.791 -17.565 1.000 95.870 ? 68  THR A OG1 1 
ATOM 551  N N   ? ALA A 1  69 ?  11.197   1.377 -13.036 1.000 94.850 ? 69  ALA A N   1 
ATOM 552  C CA  ? ALA A 1  69 ?  11.814   1.355 -11.712 1.000 94.850 ? 69  ALA A CA  1 
ATOM 553  C C   ? ALA A 1  69 ?  12.943   0.330 -11.650 1.000 94.850 ? 69  ALA A C   1 
ATOM 554  C CB  ? ALA A 1  69 ?  10.767   1.053 -10.642 1.000 94.850 ? 69  ALA A CB  1 
ATOM 555  O O   ? ALA A 1  69 ?  12.725  -0.859 -11.894 1.000 94.850 ? 69  ALA A O   1 
ATOM 556  N N   ? THR A 1  70 ?  14.104   0.804 -11.263 1.000 89.970 ? 70  THR A N   1 
ATOM 557  C CA  ? THR A 1  70 ?  15.264  -0.078 -11.335 1.000 89.970 ? 70  THR A CA  1 
ATOM 558  C C   ? THR A 1  70 ?  15.845  -0.324  -9.946 1.000 89.970 ? 70  THR A C   1 
ATOM 559  C CB  ? THR A 1  70 ?  16.353   0.506 -12.254 1.000 89.970 ? 70  THR A CB  1 
ATOM 560  O O   ? THR A 1  70 ?  16.696  -1.197  -9.769 1.000 89.970 ? 70  THR A O   1 
ATOM 561  C CG2 ? THR A 1  70 ?  15.873   0.577 -13.700 1.000 89.970 ? 70  THR A CG2 1 
ATOM 562  O OG1 ? THR A 1  70 ?  16.688   1.826 -11.808 1.000 89.970 ? 70  THR A OG1 1 
ATOM 563  N N   ? GLU A 1  71 ?  15.300   0.437  -8.962 1.000 95.650 ? 71  GLU A N   1 
ATOM 564  C CA  ? GLU A 1  71 ?  15.780   0.273  -7.593 1.000 95.650 ? 71  GLU A CA  1 
ATOM 565  C C   ? GLU A 1  71 ?  14.624   0.018  -6.630 1.000 95.650 ? 71  GLU A C   1 
ATOM 566  C CB  ? GLU A 1  71 ?  16.572   1.506  -7.149 1.000 95.650 ? 71  GLU A CB  1 
ATOM 567  O O   ? GLU A 1  71 ?  13.594   0.692  -6.696 1.000 95.650 ? 71  GLU A O   1 
ATOM 568  C CG  ? GLU A 1  71 ?  17.831   1.755  -7.967 1.000 95.650 ? 71  GLU A CG  1 
ATOM 569  C CD  ? GLU A 1  71 ?  18.535   3.053  -7.603 1.000 95.650 ? 71  GLU A CD  1 
ATOM 570  O OE1 ? GLU A 1  71 ?  19.220   3.099  -6.556 1.000 95.650 ? 71  GLU A OE1 1 
ATOM 571  O OE2 ? GLU A 1  71 ?  18.400   4.032  -8.371 1.000 95.650 ? 71  GLU A OE2 1 
ATOM 572  N N   ? SER A 1  72 ?  14.825  -0.986  -5.737 1.000 96.600 ? 72  SER A N   1 
ATOM 573  C CA  ? SER A 1  72 ?  13.862  -1.325  -4.693 1.000 96.600 ? 72  SER A CA  1 
ATOM 574  C C   ? SER A 1  72 ?  14.544  -1.460  -3.336 1.000 96.600 ? 72  SER A C   1 
ATOM 575  C CB  ? SER A 1  72 ?  13.132  -2.623  -5.038 1.000 96.600 ? 72  SER A CB  1 
ATOM 576  O O   ? SER A 1  72 ?  15.654  -1.988  -3.243 1.000 96.600 ? 72  SER A O   1 
ATOM 577  O OG  ? SER A 1  72 ?  12.420  -2.491  -6.257 1.000 96.600 ? 72  SER A OG  1 
ATOM 578  N N   ? PHE A 1  73 ?  13.878  -0.905  -2.366 1.000 97.650 ? 73  PHE A N   1 
ATOM 579  C CA  ? PHE A 1  73 ?  14.432  -0.860  -1.019 1.000 97.650 ? 73  PHE A CA  1 
ATOM 580  C C   ? PHE A 1  73 ?  13.479  -1.503  -0.019 1.000 97.650 ? 73  PHE A C   1 
ATOM 581  C CB  ? PHE A 1  73 ?  14.729   0.586  -0.606 1.000 97.650 ? 73  PHE A CB  1 
ATOM 582  O O   ? PHE A 1  73 ?  12.649  -0.820   0.584 1.000 97.650 ? 73  PHE A O   1 
ATOM 583  C CG  ? PHE A 1  73 ?  15.598   1.330  -1.583 1.000 97.650 ? 73  PHE A CG  1 
ATOM 584  C CD1 ? PHE A 1  73 ?  16.978   1.357  -1.427 1.000 97.650 ? 73  PHE A CD1 1 
ATOM 585  C CD2 ? PHE A 1  73 ?  15.033   2.003  -2.659 1.000 97.650 ? 73  PHE A CD2 1 
ATOM 586  C CE1 ? PHE A 1  73 ?  17.785   2.046  -2.330 1.000 97.650 ? 73  PHE A CE1 1 
ATOM 587  C CE2 ? PHE A 1  73 ?  15.833   2.693  -3.566 1.000 97.650 ? 73  PHE A CE2 1 
ATOM 588  C CZ  ? PHE A 1  73 ?  17.208   2.714  -3.399 1.000 97.650 ? 73  PHE A CZ  1 
ATOM 589  N N   ? PRO A 1  74 ?  13.568  -2.960   0.112 1.000 97.780 ? 74  PRO A N   1 
ATOM 590  C CA  ? PRO A 1  74 ?  12.743  -3.578   1.152 1.000 97.780 ? 74  PRO A CA  1 
ATOM 591  C C   ? PRO A 1  74 ?  13.200  -3.214   2.563 1.000 97.780 ? 74  PRO A C   1 
ATOM 592  C CB  ? PRO A 1  74 ?  12.913  -5.077   0.893 1.000 97.780 ? 74  PRO A CB  1 
ATOM 593  O O   ? PRO A 1  74 ?  14.392  -2.990   2.791 1.000 97.780 ? 74  PRO A O   1 
ATOM 594  C CG  ? PRO A 1  74 ?  14.245  -5.200   0.226 1.000 97.780 ? 74  PRO A CG  1 
ATOM 595  C CD  ? PRO A 1  74 ?  14.496  -3.954  -0.573 1.000 97.780 ? 74  PRO A CD  1 
ATOM 596  N N   ? HIS A 1  75 ?  12.196  -3.003   3.410 1.000 97.950 ? 75  HIS A N   1 
ATOM 597  C CA  ? HIS A 1  75 ?  12.580  -2.748   4.793 1.000 97.950 ? 75  HIS A CA  1 
ATOM 598  C C   ? HIS A 1  75 ?  13.595  -3.776   5.282 1.000 97.950 ? 75  HIS A C   1 
ATOM 599  C CB  ? HIS A 1  75 ?  11.349  -2.753   5.701 1.000 97.950 ? 75  HIS A CB  1 
ATOM 600  O O   ? HIS A 1  75 ?  13.416  -4.978   5.073 1.000 97.950 ? 75  HIS A O   1 
ATOM 601  C CG  ? HIS A 1  75 ?  11.594  -2.149   7.048 1.000 97.950 ? 75  HIS A CG  1 
ATOM 602  C CD2 ? HIS A 1  75 ?  11.259  -0.939   7.554 1.000 97.950 ? 75  HIS A CD2 1 
ATOM 603  N ND1 ? HIS A 1  75 ?  12.266  -2.815   8.050 1.000 97.950 ? 75  HIS A ND1 1 
ATOM 604  C CE1 ? HIS A 1  75 ?  12.332  -2.038   9.119 1.000 97.950 ? 75  HIS A CE1 1 
ATOM 605  N NE2 ? HIS A 1  75 ?  11.729  -0.894   8.844 1.000 97.950 ? 75  HIS A NE2 1 
ATOM 606  N N   ? PRO A 1  76 ?  14.717  -3.356   5.942 1.000 96.320 ? 76  PRO A N   1 
ATOM 607  C CA  ? PRO A 1  76 ?  15.777  -4.264   6.386 1.000 96.320 ? 76  PRO A CA  1 
ATOM 608  C C   ? PRO A 1  76 ?  15.277  -5.317   7.372 1.000 96.320 ? 76  PRO A C   1 
ATOM 609  C CB  ? PRO A 1  76 ?  16.787  -3.328   7.054 1.000 96.320 ? 76  PRO A CB  1 
ATOM 610  O O   ? PRO A 1  76 ?  15.883  -6.384   7.502 1.000 96.320 ? 76  PRO A O   1 
ATOM 611  C CG  ? PRO A 1  76 ?  16.012  -2.087   7.362 1.000 96.320 ? 76  PRO A CG  1 
ATOM 612  C CD  ? PRO A 1  76 ?  14.920  -1.941   6.342 1.000 96.320 ? 76  PRO A CD  1 
ATOM 613  N N   ? GLY A 1  77 ?  14.222  -4.984   8.055 1.000 96.040 ? 77  GLY A N   1 
ATOM 614  C CA  ? GLY A 1  77 ?  13.669  -5.897   9.043 1.000 96.040 ? 77  GLY A CA  1 
ATOM 615  C C   ? GLY A 1  77 ?  12.570  -6.783   8.487 1.000 96.040 ? 77  GLY A C   1 
ATOM 616  O O   ? GLY A 1  77 ?  11.855  -7.442   9.245 1.000 96.040 ? 77  GLY A O   1 
ATOM 617  N N   ? PHE A 1  78 ?  12.358  -6.756   7.111 1.000 96.200 ? 78  PHE A N   1 
ATOM 618  C CA  ? PHE A 1  78 ?  11.326  -7.592   6.508 1.000 96.200 ? 78  PHE A CA  1 
ATOM 619  C C   ? PHE A 1  78 ?  11.586  -9.066   6.797 1.000 96.200 ? 78  PHE A C   1 
ATOM 620  C CB  ? PHE A 1  78 ?  11.259  -7.357   4.996 1.000 96.200 ? 78  PHE A CB  1 
ATOM 621  O O   ? PHE A 1  78 ?  12.689  -9.565   6.562 1.000 96.200 ? 78  PHE A O   1 
ATOM 622  C CG  ? PHE A 1  78 ?  10.325  -8.294   4.277 1.000 96.200 ? 78  PHE A CG  1 
ATOM 623  C CD1 ? PHE A 1  78 ?  10.785  -9.093   3.238 1.000 96.200 ? 78  PHE A CD1 1 
ATOM 624  C CD2 ? PHE A 1  78 ?   8.988  -8.375   4.642 1.000 96.200 ? 78  PHE A CD2 1 
ATOM 625  C CE1 ? PHE A 1  78 ?   9.923  -9.961   2.571 1.000 96.200 ? 78  PHE A CE1 1 
ATOM 626  C CE2 ? PHE A 1  78 ?   8.120  -9.240   3.980 1.000 96.200 ? 78  PHE A CE2 1 
ATOM 627  C CZ  ? PHE A 1  78 ?   8.590 -10.031   2.945 1.000 96.200 ? 78  PHE A CZ  1 
ATOM 628  N N   ? ASN A 1  79 ?  10.562  -9.691   7.341 1.000 92.700 ? 79  ASN A N   1 
ATOM 629  C CA  ? ASN A 1  79 ?  10.560 -11.121   7.631 1.000 92.700 ? 79  ASN A CA  1 
ATOM 630  C C   ? ASN A 1  79 ?   9.553 -11.868   6.763 1.000 92.700 ? 79  ASN A C   1 
ATOM 631  C CB  ? ASN A 1  79 ?  10.270 -11.367   9.113 1.000 92.700 ? 79  ASN A CB  1 
ATOM 632  O O   ? ASN A 1  79 ?   8.343 -11.702   6.926 1.000 92.700 ? 79  ASN A O   1 
ATOM 633  C CG  ? ASN A 1  79 ?  10.438 -12.821   9.507 1.000 92.700 ? 79  ASN A CG  1 
ATOM 634  N ND2 ? ASN A 1  79 ?  11.105 -13.058  10.630 1.000 92.700 ? 79  ASN A ND2 1 
ATOM 635  O OD1 ? ASN A 1  79 ?   9.972 -13.725   8.808 1.000 92.700 ? 79  ASN A OD1 1 
ATOM 636  N N   ? ASN A 1  80 ?  10.017 -12.753   5.939 1.000 88.780 ? 80  ASN A N   1 
ATOM 637  C CA  ? ASN A 1  80 ?   9.202 -13.430   4.937 1.000 88.780 ? 80  ASN A CA  1 
ATOM 638  C C   ? ASN A 1  80 ?   8.294 -14.481   5.569 1.000 88.780 ? 80  ASN A C   1 
ATOM 639  C CB  ? ASN A 1  80 ?  10.089 -14.069   3.866 1.000 88.780 ? 80  ASN A CB  1 
ATOM 640  O O   ? ASN A 1  80 ?   7.231 -14.794   5.031 1.000 88.780 ? 80  ASN A O   1 
ATOM 641  C CG  ? ASN A 1  80 ?   9.304 -14.513   2.647 1.000 88.780 ? 80  ASN A CG  1 
ATOM 642  N ND2 ? ASN A 1  80 ?   9.678 -15.657   2.085 1.000 88.780 ? 80  ASN A ND2 1 
ATOM 643  O OD1 ? ASN A 1  80 ?   8.371 -13.833   2.213 1.000 88.780 ? 80  ASN A OD1 1 
ATOM 644  N N   ? LYS A 1  81 ?   8.662 -14.947   6.769 1.000 84.490 ? 81  LYS A N   1 
ATOM 645  C CA  ? LYS A 1  81 ?   7.894 -15.988   7.446 1.000 84.490 ? 81  LYS A CA  1 
ATOM 646  C C   ? LYS A 1  81 ?   6.596 -15.428   8.020 1.000 84.490 ? 81  LYS A C   1 
ATOM 647  C CB  ? LYS A 1  81 ?   8.725 -16.631   8.557 1.000 84.490 ? 81  LYS A CB  1 
ATOM 648  O O   ? LYS A 1  81 ?   5.515 -15.961   7.760 1.000 84.490 ? 81  LYS A O   1 
ATOM 649  C CG  ? LYS A 1  81 ?   8.060 -17.834   9.210 1.000 84.490 ? 81  LYS A CG  1 
ATOM 650  C CD  ? LYS A 1  81 ?   8.953 -18.456  10.276 1.000 84.490 ? 81  LYS A CD  1 
ATOM 651  C CE  ? LYS A 1  81 ?   8.262 -19.617  10.978 1.000 84.490 ? 81  LYS A CE  1 
ATOM 652  N NZ  ? LYS A 1  81 ?   9.124 -20.214  12.042 1.000 84.490 ? 81  LYS A NZ  1 
ATOM 653  N N   ? ASP A 1  82 ?   6.700 -14.299   8.666 1.000 86.030 ? 82  ASP A N   1 
ATOM 654  C CA  ? ASP A 1  82 ?   5.499 -13.786   9.318 1.000 86.030 ? 82  ASP A CA  1 
ATOM 655  C C   ? ASP A 1  82 ?   5.075 -12.449   8.714 1.000 86.030 ? 82  ASP A C   1 
ATOM 656  C CB  ? ASP A 1  82 ?   5.729 -13.634  10.823 1.000 86.030 ? 82  ASP A CB  1 
ATOM 657  O O   ? ASP A 1  82 ?   4.138 -11.812   9.199 1.000 86.030 ? 82  ASP A O   1 
ATOM 658  C CG  ? ASP A 1  82 ?   6.852 -12.668  11.157 1.000 86.030 ? 82  ASP A CG  1 
ATOM 659  O OD1 ? ASP A 1  82 ?   7.346 -11.968  10.247 1.000 86.030 ? 82  ASP A OD1 1 
ATOM 660  O OD2 ? ASP A 1  82 ?   7.250 -12.610  12.341 1.000 86.030 ? 82  ASP A OD2 1 
ATOM 661  N N   ? HIS A 1  83 ?   5.777 -12.126   7.604 1.000 89.290 ? 83  HIS A N   1 
ATOM 662  C CA  ? HIS A 1  83 ?   5.467 -10.925   6.836 1.000 89.290 ? 83  HIS A CA  1 
ATOM 663  C C   ? HIS A 1  83 ?   5.632  -9.670   7.686 1.000 89.290 ? 83  HIS A C   1 
ATOM 664  C CB  ? HIS A 1  83 ?   4.045 -10.998   6.278 1.000 89.290 ? 83  HIS A CB  1 
ATOM 665  O O   ? HIS A 1  83 ?   4.974  -8.657   7.438 1.000 89.290 ? 83  HIS A O   1 
ATOM 666  C CG  ? HIS A 1  83 ?   3.863 -12.054   5.234 1.000 89.290 ? 83  HIS A CG  1 
ATOM 667  C CD2 ? HIS A 1  83 ?   3.259 -13.264   5.289 1.000 89.290 ? 83  HIS A CD2 1 
ATOM 668  N ND1 ? HIS A 1  83 ?   4.340 -11.919   3.948 1.000 89.290 ? 83  HIS A ND1 1 
ATOM 669  C CE1 ? HIS A 1  83 ?   4.035 -13.003   3.255 1.000 89.290 ? 83  HIS A CE1 1 
ATOM 670  N NE2 ? HIS A 1  83 ?   3.379 -13.835   4.046 1.000 89.290 ? 83  HIS A NE2 1 
ATOM 671  N N   ? ARG A 1  84 ?   6.393  -9.766   8.757 1.000 93.140 ? 84  ARG A N   1 
ATOM 672  C CA  ? ARG A 1  84 ?   6.728  -8.600   9.567 1.000 93.140 ? 84  ARG A CA  1 
ATOM 673  C C   ? ARG A 1  84 ?   7.495  -7.566   8.749 1.000 93.140 ? 84  ARG A C   1 
ATOM 674  C CB  ? ARG A 1  84 ?   7.549  -9.013  10.791 1.000 93.140 ? 84  ARG A CB  1 
ATOM 675  O O   ? ARG A 1  84 ?   8.383  -7.918   7.970 1.000 93.140 ? 84  ARG A O   1 
ATOM 676  C CG  ? ARG A 1  84 ?   7.928  -7.854  11.699 1.000 93.140 ? 84  ARG A CG  1 
ATOM 677  C CD  ? ARG A 1  84 ?   8.787  -8.311  12.869 1.000 93.140 ? 84  ARG A CD  1 
ATOM 678  N NE  ? ARG A 1  84 ?   8.167  -9.418  13.593 1.000 93.140 ? 84  ARG A NE  1 
ATOM 679  N NH1 ? ARG A 1  84 ?   9.944  -9.745  15.031 1.000 93.140 ? 84  ARG A NH1 1 
ATOM 680  N NH2 ? ARG A 1  84 ?   8.077 -11.065  15.190 1.000 93.140 ? 84  ARG A NH2 1 
ATOM 681  C CZ  ? ARG A 1  84 ?   8.731 -10.073  14.603 1.000 93.140 ? 84  ARG A CZ  1 
ATOM 682  N N   ? ASN A 1  85 ?   7.124  -6.293   8.874 1.000 96.090 ? 85  ASN A N   1 
ATOM 683  C CA  ? ASN A 1  85 ?   7.760  -5.180   8.178 1.000 96.090 ? 85  ASN A CA  1 
ATOM 684  C C   ? ASN A 1  85 ?   7.645  -5.326   6.663 1.000 96.090 ? 85  ASN A C   1 
ATOM 685  C CB  ? ASN A 1  85 ?   9.228  -5.057   8.590 1.000 96.090 ? 85  ASN A CB  1 
ATOM 686  O O   ? ASN A 1  85 ?   8.595  -5.035   5.934 1.000 96.090 ? 85  ASN A O   1 
ATOM 687  C CG  ? ASN A 1  85 ?   9.401  -4.864  10.084 1.000 96.090 ? 85  ASN A CG  1 
ATOM 688  N ND2 ? ASN A 1  85 ?  10.396  -5.531  10.657 1.000 96.090 ? 85  ASN A ND2 1 
ATOM 689  O OD1 ? ASN A 1  85 ?   8.647  -4.122  10.718 1.000 96.090 ? 85  ASN A OD1 1 
ATOM 690  N N   ? ASP A 1  86 ?   6.597  -5.871   6.110 1.000 97.080 ? 86  ASP A N   1 
ATOM 691  C CA  ? ASP A 1  86 ?   6.344  -6.068   4.686 1.000 97.080 ? 86  ASP A CA  1 
ATOM 692  C C   ? ASP A 1  86 ?   6.099  -4.736   3.981 1.000 97.080 ? 86  ASP A C   1 
ATOM 693  C CB  ? ASP A 1  86 ?   5.149  -7.001   4.478 1.000 97.080 ? 86  ASP A CB  1 
ATOM 694  O O   ? ASP A 1  86 ?   4.961  -4.409   3.639 1.000 97.080 ? 86  ASP A O   1 
ATOM 695  C CG  ? ASP A 1  86 ?   4.986  -7.443   3.034 1.000 97.080 ? 86  ASP A CG  1 
ATOM 696  O OD1 ? ASP A 1  86 ?   5.951  -7.328   2.248 1.000 97.080 ? 86  ASP A OD1 1 
ATOM 697  O OD2 ? ASP A 1  86 ?   3.881  -7.906   2.678 1.000 97.080 ? 86  ASP A OD2 1 
ATOM 698  N N   ? ILE A 1  87 ?   7.085  -3.863   3.801 1.000 98.020 ? 87  ILE A N   1 
ATOM 699  C CA  ? ILE A 1  87 ?   7.030  -2.540   3.188 1.000 98.020 ? 87  ILE A CA  1 
ATOM 700  C C   ? ILE A 1  87 ?   8.299  -2.294   2.375 1.000 98.020 ? 87  ILE A C   1 
ATOM 701  C CB  ? ILE A 1  87 ?   6.851  -1.432   4.251 1.000 98.020 ? 87  ILE A CB  1 
ATOM 702  O O   ? ILE A 1  87 ?   9.393  -2.687   2.787 1.000 98.020 ? 87  ILE A O   1 
ATOM 703  C CG1 ? ILE A 1  87 ?   6.613  -0.077   3.575 1.000 98.020 ? 87  ILE A CG1 1 
ATOM 704  C CG2 ? ILE A 1  87 ?   8.066  -1.375   5.181 1.000 98.020 ? 87  ILE A CG2 1 
ATOM 705  C CD1 ? ILE A 1  87 ?   6.129   1.011   4.523 1.000 98.020 ? 87  ILE A CD1 1 
ATOM 706  N N   ? MET A 1  88 ?   8.099  -1.708   1.254 1.000 98.050 ? 88  MET A N   1 
ATOM 707  C CA  ? MET A 1  88 ?   9.223  -1.481   0.350 1.000 98.050 ? 88  MET A CA  1 
ATOM 708  C C   ? MET A 1  88 ?   9.043  -0.180  -0.426 1.000 98.050 ? 88  MET A C   1 
ATOM 709  C CB  ? MET A 1  88 ?   9.376  -2.652  -0.622 1.000 98.050 ? 88  MET A CB  1 
ATOM 710  O O   ? MET A 1  88 ?   7.930   0.156  -0.833 1.000 98.050 ? 88  MET A O   1 
ATOM 711  C CG  ? MET A 1  88 ?  10.530  -2.491  -1.599 1.000 98.050 ? 88  MET A CG  1 
ATOM 712  S SD  ? MET A 1  88 ?  10.620  -3.864  -2.813 1.000 98.050 ? 88  MET A SD  1 
ATOM 713  C CE  ? MET A 1  88 ?   9.166  -3.487  -3.831 1.000 98.050 ? 88  MET A CE  1 
ATOM 714  N N   ? LEU A 1  89 ?  10.157   0.536  -0.629 1.000 98.360 ? 89  LEU A N   1 
ATOM 715  C CA  ? LEU A 1  89 ?  10.194   1.697  -1.512 1.000 98.360 ? 89  LEU A CA  1 
ATOM 716  C C   ? LEU A 1  89 ?  10.745   1.319  -2.883 1.000 98.360 ? 89  LEU A C   1 
ATOM 717  C CB  ? LEU A 1  89 ?  11.043   2.812  -0.897 1.000 98.360 ? 89  LEU A CB  1 
ATOM 718  O O   ? LEU A 1  89 ?  11.709   0.557  -2.981 1.000 98.360 ? 89  LEU A O   1 
ATOM 719  C CG  ? LEU A 1  89 ?  10.420   3.570   0.276 1.000 98.360 ? 89  LEU A CG  1 
ATOM 720  C CD1 ? LEU A 1  89 ?  11.446   4.505   0.908 1.000 98.360 ? 89  LEU A CD1 1 
ATOM 721  C CD2 ? LEU A 1  89 ?   9.191   4.348  -0.181 1.000 98.360 ? 89  LEU A CD2 1 
ATOM 722  N N   ? VAL A 1  90 ?  10.033   1.818  -3.849 1.000 97.820 ? 90  VAL A N   1 
ATOM 723  C CA  ? VAL A 1  90 ?  10.470   1.650  -5.232 1.000 97.820 ? 90  VAL A CA  1 
ATOM 724  C C   ? VAL A 1  90 ?  10.815   3.011  -5.834 1.000 97.820 ? 90  VAL A C   1 
ATOM 725  C CB  ? VAL A 1  90 ?   9.391   0.947  -6.086 1.000 97.820 ? 90  VAL A CB  1 
ATOM 726  O O   ? VAL A 1  90 ?   9.989   3.926  -5.828 1.000 97.820 ? 90  VAL A O   1 
ATOM 727  C CG1 ? VAL A 1  90 ?   9.837   0.849  -7.544 1.000 97.820 ? 90  VAL A CG1 1 
ATOM 728  C CG2 ? VAL A 1  90 ?   9.086  -0.439  -5.523 1.000 97.820 ? 90  VAL A CG2 1 
ATOM 729  N N   ? LYS A 1  91 ?  12.096   3.117  -6.281 1.000 97.320 ? 91  LYS A N   1 
ATOM 730  C CA  ? LYS A 1  91 ?  12.565   4.355  -6.897 1.000 97.320 ? 91  LYS A CA  1 
ATOM 731  C C   ? LYS A 1  91 ?  12.537   4.257  -8.420 1.000 97.320 ? 91  LYS A C   1 
ATOM 732  C CB  ? LYS A 1  91 ?  13.979   4.690  -6.420 1.000 97.320 ? 91  LYS A CB  1 
ATOM 733  O O   ? LYS A 1  91 ?  13.112   3.332  -8.998 1.000 97.320 ? 91  LYS A O   1 
ATOM 734  C CG  ? LYS A 1  91 ?  14.471   6.061  -6.857 1.000 97.320 ? 91  LYS A CG  1 
ATOM 735  C CD  ? LYS A 1  91 ?  15.875   6.343  -6.338 1.000 97.320 ? 91  LYS A CD  1 
ATOM 736  C CE  ? LYS A 1  91 ?  16.321   7.761  -6.671 1.000 97.320 ? 91  LYS A CE  1 
ATOM 737  N NZ  ? LYS A 1  91 ?  17.683   8.054  -6.133 1.000 97.320 ? 91  LYS A NZ  1 
ATOM 738  N N   ? MET A 1  92 ?  11.819   5.206  -9.025 1.000 95.780 ? 92  MET A N   1 
ATOM 739  C CA  ? MET A 1  92 ?  11.739   5.238 -10.482 1.000 95.780 ? 92  MET A CA  1 
ATOM 740  C C   ? MET A 1  92 ?  12.951   5.945 -11.079 1.000 95.780 ? 92  MET A C   1 
ATOM 741  C CB  ? MET A 1  92 ?  10.453   5.931 -10.936 1.000 95.780 ? 92  MET A CB  1 
ATOM 742  O O   ? MET A 1  92 ?  13.561   6.796 -10.429 1.000 95.780 ? 92  MET A O   1 
ATOM 743  C CG  ? MET A 1  92 ?   9.185   5.185 -10.551 1.000 95.780 ? 92  MET A CG  1 
ATOM 744  S SD  ? MET A 1  92 ?   7.664   6.070 -11.068 1.000 95.780 ? 92  MET A SD  1 
ATOM 745  C CE  ? MET A 1  92 ?   7.637   7.405  -9.839 1.000 95.780 ? 92  MET A CE  1 
ATOM 746  N N   ? ALA A 1  93 ?  13.334   5.636 -12.356 1.000 94.440 ? 93  ALA A N   1 
ATOM 747  C CA  ? ALA A 1  93 ?  14.490   6.171 -13.070 1.000 94.440 ? 93  ALA A CA  1 
ATOM 748  C C   ? ALA A 1  93 ?  14.347   7.673 -13.298 1.000 94.440 ? 93  ALA A C   1 
ATOM 749  C CB  ? ALA A 1  93 ?  14.674   5.449 -14.402 1.000 94.440 ? 93  ALA A CB  1 
ATOM 750  O O   ? ALA A 1  93 ?  15.340   8.405 -13.301 1.000 94.440 ? 93  ALA A O   1 
ATOM 751  N N   ? SER A 1  94 ?  13.125   8.168 -13.480 1.000 95.340 ? 94  SER A N   1 
ATOM 752  C CA  ? SER A 1  94 ?  12.819   9.582 -13.668 1.000 95.340 ? 94  SER A CA  1 
ATOM 753  C C   ? SER A 1  94 ?  11.523   9.966 -12.962 1.000 95.340 ? 94  SER A C   1 
ATOM 754  C CB  ? SER A 1  94 ?  12.715   9.915 -15.157 1.000 95.340 ? 94  SER A CB  1 
ATOM 755  O O   ? SER A 1  94 ?  10.640   9.126 -12.774 1.000 95.340 ? 94  SER A O   1 
ATOM 756  O OG  ? SER A 1  94 ?  11.668   9.179 -15.765 1.000 95.340 ? 94  SER A OG  1 
ATOM 757  N N   ? PRO A 1  95 ?  11.500  11.322 -12.477 1.000 96.650 ? 95  PRO A N   1 
ATOM 758  C CA  ? PRO A 1  95 ?  10.285  11.766 -11.788 1.000 96.650 ? 95  PRO A CA  1 
ATOM 759  C C   ? PRO A 1  95 ?   9.061  11.777 -12.701 1.000 96.650 ? 95  PRO A C   1 
ATOM 760  C CB  ? PRO A 1  95 ?  10.638  13.183 -11.329 1.000 96.650 ? 95  PRO A CB  1 
ATOM 761  O O   ? PRO A 1  95 ?   9.190  11.984 -13.910 1.000 96.650 ? 95  PRO A O   1 
ATOM 762  C CG  ? PRO A 1  95 ?  11.645  13.666 -12.322 1.000 96.650 ? 95  PRO A CG  1 
ATOM 763  C CD  ? PRO A 1  95 ?  12.469  12.495 -12.774 1.000 96.650 ? 95  PRO A CD  1 
ATOM 764  N N   ? VAL A 1  96 ?   7.880  11.613 -12.091 1.000 96.840 ? 96  VAL A N   1 
ATOM 765  C CA  ? VAL A 1  96 ?   6.626  11.728 -12.827 1.000 96.840 ? 96  VAL A CA  1 
ATOM 766  C C   ? VAL A 1  96 ?   6.210  13.194 -12.914 1.000 96.840 ? 96  VAL A C   1 
ATOM 767  C CB  ? VAL A 1  96 ?   5.504  10.894 -12.169 1.000 96.840 ? 96  VAL A CB  1 
ATOM 768  O O   ? VAL A 1  96 ?   6.599  14.007 -12.072 1.000 96.840 ? 96  VAL A O   1 
ATOM 769  C CG1 ? VAL A 1  96 ?   5.872   9.411 -12.152 1.000 96.840 ? 96  VAL A CG1 1 
ATOM 770  C CG2 ? VAL A 1  96 ?   5.228  11.395 -10.753 1.000 96.840 ? 96  VAL A CG2 1 
ATOM 771  N N   ? SER A 1  97 ?   5.463  13.583 -13.988 1.000 97.000 ? 97  SER A N   1 
ATOM 772  C CA  ? SER A 1  97 ?   4.769  14.865 -14.042 1.000 97.000 ? 97  SER A CA  1 
ATOM 773  C C   ? SER A 1  97 ?   3.459  14.819 -13.263 1.000 97.000 ? 97  SER A C   1 
ATOM 774  C CB  ? SER A 1  97 ?   4.496  15.267 -15.492 1.000 97.000 ? 97  SER A CB  1 
ATOM 775  O O   ? SER A 1  97 ?   2.596  13.983 -13.540 1.000 97.000 ? 97  SER A O   1 
ATOM 776  O OG  ? SER A 1  97 ?   5.710  15.435 -16.204 1.000 97.000 ? 97  SER A OG  1 
ATOM 777  N N   ? ILE A 1  98 ?   3.401  15.716 -12.222 1.000 96.890 ? 98  ILE A N   1 
ATOM 778  C CA  ? ILE A 1  98 ?   2.184  15.742 -11.418 1.000 96.890 ? 98  ILE A CA  1 
ATOM 779  C C   ? ILE A 1  98 ?   1.053  16.391 -12.214 1.000 96.890 ? 98  ILE A C   1 
ATOM 780  C CB  ? ILE A 1  98 ?   2.402  16.494 -10.086 1.000 96.890 ? 98  ILE A CB  1 
ATOM 781  O O   ? ILE A 1  98 ?   1.180  17.531 -12.667 1.000 96.890 ? 98  ILE A O   1 
ATOM 782  C CG1 ? ILE A 1  98 ?   3.557  15.863  -9.300 1.000 96.890 ? 98  ILE A CG1 1 
ATOM 783  C CG2 ? ILE A 1  98 ?   1.115  16.505  -9.255 1.000 96.890 ? 98  ILE A CG2 1 
ATOM 784  C CD1 ? ILE A 1  98 ?   3.345  14.394  -8.960 1.000 96.890 ? 98  ILE A CD1 1 
ATOM 785  N N   ? THR A 1  99 ?  -0.068  15.632 -12.329 1.000 96.420 ? 99  THR A N   1 
ATOM 786  C CA  ? THR A 1  99 ?  -1.276  16.038 -13.038 1.000 96.420 ? 99  THR A CA  1 
ATOM 787  C C   ? THR A 1  99 ?  -2.522  15.690 -12.228 1.000 96.420 ? 99  THR A C   1 
ATOM 788  C CB  ? THR A 1  99 ?  -1.360  15.373 -14.425 1.000 96.420 ? 99  THR A CB  1 
ATOM 789  O O   ? THR A 1  99 ?  -2.419  15.179 -11.111 1.000 96.420 ? 99  THR A O   1 
ATOM 790  C CG2 ? THR A 1  99 ?  -0.046  15.517 -15.185 1.000 96.420 ? 99  THR A CG2 1 
ATOM 791  O OG1 ? THR A 1  99 ?  -1.656  13.980 -14.263 1.000 96.420 ? 99  THR A OG1 1 
ATOM 792  N N   ? TRP A 1 100 ?  -3.669  15.983 -12.816 1.000 95.520 ? 100 TRP A N   1 
ATOM 793  C CA  ? TRP A 1 100 ?  -4.922  15.644 -12.151 1.000 95.520 ? 100 TRP A CA  1 
ATOM 794  C C   ? TRP A 1 100 ?  -5.075  14.133 -12.015 1.000 95.520 ? 100 TRP A C   1 
ATOM 795  C CB  ? TRP A 1 100 ?  -6.113  16.223 -12.921 1.000 95.520 ? 100 TRP A CB  1 
ATOM 796  O O   ? TRP A 1 100 ?  -5.805  13.653 -11.144 1.000 95.520 ? 100 TRP A O   1 
ATOM 797  C CG  ? TRP A 1 100 ?  -6.265  15.675 -14.308 1.000 95.520 ? 100 TRP A CG  1 
ATOM 798  C CD1 ? TRP A 1 100 ?  -5.719  16.178 -15.457 1.000 95.520 ? 100 TRP A CD1 1 
ATOM 799  C CD2 ? TRP A 1 100 ?  -7.019  14.522 -14.693 1.000 95.520 ? 100 TRP A CD2 1 
ATOM 800  C CE2 ? TRP A 1 100 ?  -6.885  14.382 -16.092 1.000 95.520 ? 100 TRP A CE2 1 
ATOM 801  C CE3 ? TRP A 1 100 ?  -7.795  13.590 -13.990 1.000 95.520 ? 100 TRP A CE3 1 
ATOM 802  N NE1 ? TRP A 1 100 ?  -6.088  15.404 -16.533 1.000 95.520 ? 100 TRP A NE1 1 
ATOM 803  C CH2 ? TRP A 1 100 ?  -8.252  12.451 -16.090 1.000 95.520 ? 100 TRP A CH2 1 
ATOM 804  C CZ2 ? TRP A 1 100 ?  -7.498  13.348 -16.802 1.000 95.520 ? 100 TRP A CZ2 1 
ATOM 805  C CZ3 ? TRP A 1 100 ?  -8.405  12.561 -14.698 1.000 95.520 ? 100 TRP A CZ3 1 
ATOM 806  N N   ? ALA A 1 101 ?  -4.445  13.308 -12.853 1.000 95.750 ? 101 ALA A N   1 
ATOM 807  C CA  ? ALA A 1 101 ?  -4.586  11.855 -12.897 1.000 95.750 ? 101 ALA A CA  1 
ATOM 808  C C   ? ALA A 1 101 ?  -3.405  11.168 -12.215 1.000 95.750 ? 101 ALA A C   1 
ATOM 809  C CB  ? ALA A 1 101 ?  -4.715  11.375 -14.341 1.000 95.750 ? 101 ALA A CB  1 
ATOM 810  O O   ? ALA A 1 101 ?  -3.443   9.962 -11.960 1.000 95.750 ? 101 ALA A O   1 
ATOM 811  N N   ? VAL A 1 102 ?  -2.347  11.926 -11.860 1.000 97.610 ? 102 VAL A N   1 
ATOM 812  C CA  ? VAL A 1 102 ?  -1.160  11.414 -11.183 1.000 97.610 ? 102 VAL A CA  1 
ATOM 813  C C   ? VAL A 1 102 ?  -0.739  12.379 -10.077 1.000 97.610 ? 102 VAL A C   1 
ATOM 814  C CB  ? VAL A 1 102 ?   0.007  11.194 -12.171 1.000 97.610 ? 102 VAL A CB  1 
ATOM 815  O O   ? VAL A 1 102 ?  -0.200  13.453 -10.353 1.000 97.610 ? 102 VAL A O   1 
ATOM 816  C CG1 ? VAL A 1 102 ?   1.222  10.611 -11.451 1.000 97.610 ? 102 VAL A CG1 1 
ATOM 817  C CG2 ? VAL A 1 102 ?  -0.429  10.281 -13.316 1.000 97.610 ? 102 VAL A CG2 1 
ATOM 818  N N   ? ARG A 1 103 ?  -0.988  11.938  -8.804 1.000 97.270 ? 103 ARG A N   1 
ATOM 819  C CA  ? ARG A 1 103 ?  -0.640  12.761  -7.650 1.000 97.270 ? 103 ARG A CA  1 
ATOM 820  C C   ? ARG A 1 103 ?  -0.219  11.896  -6.467 1.000 97.270 ? 103 ARG A C   1 
ATOM 821  C CB  ? ARG A 1 103 ?  -1.817  13.655  -7.253 1.000 97.270 ? 103 ARG A CB  1 
ATOM 822  O O   ? ARG A 1 103 ?  -0.807  10.840  -6.223 1.000 97.270 ? 103 ARG A O   1 
ATOM 823  C CG  ? ARG A 1 103 ?  -2.171  14.705  -8.293 1.000 97.270 ? 103 ARG A CG  1 
ATOM 824  C CD  ? ARG A 1 103 ?  -3.345  15.567  -7.848 1.000 97.270 ? 103 ARG A CD  1 
ATOM 825  N NE  ? ARG A 1 103 ?  -4.011  16.198  -8.983 1.000 97.270 ? 103 ARG A NE  1 
ATOM 826  N NH1 ? ARG A 1 103 ?  -5.602  17.286  -7.709 1.000 97.270 ? 103 ARG A NH1 1 
ATOM 827  N NH2 ? ARG A 1 103 ?  -5.596  17.521  -9.990 1.000 97.270 ? 103 ARG A NH2 1 
ATOM 828  C CZ  ? ARG A 1 103 ?  -5.068  17.000  -8.892 1.000 97.270 ? 103 ARG A CZ  1 
ATOM 829  N N   ? PRO A 1 104 ?   0.797  12.512  -5.730 1.000 97.900 ? 104 PRO A N   1 
ATOM 830  C CA  ? PRO A 1 104 ?   1.227  11.747  -4.557 1.000 97.900 ? 104 PRO A CA  1 
ATOM 831  C C   ? PRO A 1 104 ?   0.207  11.784  -3.422 1.000 97.900 ? 104 PRO A C   1 
ATOM 832  C CB  ? PRO A 1 104 ?   2.529  12.438  -4.143 1.000 97.900 ? 104 PRO A CB  1 
ATOM 833  O O   ? PRO A 1 104 ?  -0.482  12.791  -3.238 1.000 97.900 ? 104 PRO A O   1 
ATOM 834  C CG  ? PRO A 1 104 ?   2.961  13.197  -5.356 1.000 97.900 ? 104 PRO A CG  1 
ATOM 835  C CD  ? PRO A 1 104 ?   1.739  13.570  -6.145 1.000 97.900 ? 104 PRO A CD  1 
ATOM 836  N N   ? LEU A 1 105 ?   0.167  10.630  -2.605 1.000 97.720 ? 105 LEU A N   1 
ATOM 837  C CA  ? LEU A 1 105 ?  -0.661  10.509  -1.410 1.000 97.720 ? 105 LEU A CA  1 
ATOM 838  C C   ? LEU A 1 105 ?   0.149  10.813  -0.154 1.000 97.720 ? 105 LEU A C   1 
ATOM 839  C CB  ? LEU A 1 105 ?  -1.263   9.105  -1.315 1.000 97.720 ? 105 LEU A CB  1 
ATOM 840  O O   ? LEU A 1 105 ?   1.289  10.361  -0.021 1.000 97.720 ? 105 LEU A O   1 
ATOM 841  C CG  ? LEU A 1 105 ?  -2.317   8.891  -0.228 1.000 97.720 ? 105 LEU A CG  1 
ATOM 842  C CD1 ? LEU A 1 105 ?  -3.521   9.795  -0.472 1.000 97.720 ? 105 LEU A CD1 1 
ATOM 843  C CD2 ? LEU A 1 105 ?  -2.743   7.427  -0.176 1.000 97.720 ? 105 LEU A CD2 1 
ATOM 844  N N   ? THR A 1 106 ?  -0.441  11.533   0.703 1.000 96.510 ? 106 THR A N   1 
ATOM 845  C CA  ? THR A 1 106 ?   0.257  11.937   1.918 1.000 96.510 ? 106 THR A CA  1 
ATOM 846  C C   ? THR A 1 106 ?   0.366  10.768   2.893 1.000 96.510 ? 106 THR A C   1 
ATOM 847  C CB  ? THR A 1 106 ?  -0.455  13.117   2.606 1.000 96.510 ? 106 THR A CB  1 
ATOM 848  O O   ? THR A 1 106 ?  -0.489   9.880   2.905 1.000 96.510 ? 106 THR A O   1 
ATOM 849  C CG2 ? THR A 1 106 ?  -0.487  14.343   1.699 1.000 96.510 ? 106 THR A CG2 1 
ATOM 850  O OG1 ? THR A 1 106 ?  -1.799  12.736   2.925 1.000 96.510 ? 106 THR A OG1 1 
ATOM 851  N N   ? LEU A 1 107 ?   1.536  10.816   3.682 1.000 96.570 ? 107 LEU A N   1 
ATOM 852  C CA  ? LEU A 1 107 ?   1.769   9.858   4.757 1.000 96.570 ? 107 LEU A CA  1 
ATOM 853  C C   ? LEU A 1 107 ?   1.402  10.459   6.110 1.000 96.570 ? 107 LEU A C   1 
ATOM 854  C CB  ? LEU A 1 107 ?   3.232   9.407   4.766 1.000 96.570 ? 107 LEU A CB  1 
ATOM 855  O O   ? LEU A 1 107 ?   1.755  11.604   6.402 1.000 96.570 ? 107 LEU A O   1 
ATOM 856  C CG  ? LEU A 1 107 ?   3.790   8.887   3.441 1.000 96.570 ? 107 LEU A CG  1 
ATOM 857  C CD1 ? LEU A 1 107 ?   5.282   8.601   3.569 1.000 96.570 ? 107 LEU A CD1 1 
ATOM 858  C CD2 ? LEU A 1 107 ?   3.037   7.636   2.998 1.000 96.570 ? 107 LEU A CD2 1 
ATOM 859  N N   ? SER A 1 108 ?   0.704   9.754   6.912 1.000 93.150 ? 108 SER A N   1 
ATOM 860  C CA  ? SER A 1 108 ?   0.366  10.196   8.261 1.000 93.150 ? 108 SER A CA  1 
ATOM 861  C C   ? SER A 1 108 ?   1.186   9.451   9.309 1.000 93.150 ? 108 SER A C   1 
ATOM 862  C CB  ? SER A 1 108 ?  -1.125   9.996   8.533 1.000 93.150 ? 108 SER A CB  1 
ATOM 863  O O   ? SER A 1 108 ?   1.316   8.226   9.247 1.000 93.150 ? 108 SER A O   1 
ATOM 864  O OG  ? SER A 1 108 ?  -1.443  10.336   9.872 1.000 93.150 ? 108 SER A OG  1 
ATOM 865  N N   ? SER A 1 109 ?   1.726  10.197  10.297 1.000 93.200 ? 109 SER A N   1 
ATOM 866  C CA  ? SER A 1 109 ?   2.485   9.596  11.389 1.000 93.200 ? 109 SER A CA  1 
ATOM 867  C C   ? SER A 1 109 ?   1.561   9.086  12.490 1.000 93.200 ? 109 SER A C   1 
ATOM 868  C CB  ? SER A 1 109 ?   3.476  10.605  11.972 1.000 93.200 ? 109 SER A CB  1 
ATOM 869  O O   ? SER A 1 109 ?   2.002   8.381  13.401 1.000 93.200 ? 109 SER A O   1 
ATOM 870  O OG  ? SER A 1 109 ?   2.804  11.768  12.423 1.000 93.200 ? 109 SER A OG  1 
ATOM 871  N N   ? ARG A 1 110 ?   0.294   9.397  12.330 1.000 95.470 ? 110 ARG A N   1 
ATOM 872  C CA  ? ARG A 1 110 ?  -0.704   8.908  13.275 1.000 95.470 ? 110 ARG A CA  1 
ATOM 873  C C   ? ARG A 1 110 ?  -1.431   7.687  12.721 1.000 95.470 ? 110 ARG A C   1 
ATOM 874  C CB  ? ARG A 1 110 ?  -1.712  10.010  13.611 1.000 95.470 ? 110 ARG A CB  1 
ATOM 875  O O   ? ARG A 1 110 ?  -2.004   7.740  11.631 1.000 95.470 ? 110 ARG A O   1 
ATOM 876  C CG  ? ARG A 1 110 ?  -1.114  11.180  14.375 1.000 95.470 ? 110 ARG A CG  1 
ATOM 877  C CD  ? ARG A 1 110 ?  -2.162  12.234  14.703 1.000 95.470 ? 110 ARG A CD  1 
ATOM 878  N NE  ? ARG A 1 110 ?  -1.557  13.439  15.265 1.000 95.470 ? 110 ARG A NE  1 
ATOM 879  N NH1 ? ARG A 1 110 ?  -3.563  14.522  15.637 1.000 95.470 ? 110 ARG A NH1 1 
ATOM 880  N NH2 ? ARG A 1 110 ?  -1.586  15.541  16.189 1.000 95.470 ? 110 ARG A NH2 1 
ATOM 881  C CZ  ? ARG A 1 110 ?  -2.237  14.498  15.696 1.000 95.470 ? 110 ARG A CZ  1 
ATOM 882  N N   ? CYS A 1 111 ?  -1.399   6.626  13.600 1.000 95.860 ? 111 CYS A N   1 
ATOM 883  C CA  ? CYS A 1 111 ?  -2.046   5.397  13.155 1.000 95.860 ? 111 CYS A CA  1 
ATOM 884  C C   ? CYS A 1 111 ?  -3.563   5.513  13.254 1.000 95.860 ? 111 CYS A C   1 
ATOM 885  C CB  ? CYS A 1 111 ?  -1.562   4.207  13.982 1.000 95.860 ? 111 CYS A CB  1 
ATOM 886  O O   ? CYS A 1 111 ?  -4.082   6.189  14.144 1.000 95.860 ? 111 CYS A O   1 
ATOM 887  S SG  ? CYS A 1 111 ?   0.196   3.847  13.779 1.000 95.860 ? 111 CYS A SG  1 
ATOM 888  N N   ? VAL A 1 112 ?  -4.253   4.901  12.330 1.000 94.800 ? 112 VAL A N   1 
ATOM 889  C CA  ? VAL A 1 112 ?  -5.712   4.892  12.290 1.000 94.800 ? 112 VAL A CA  1 
ATOM 890  C C   ? VAL A 1 112 ?  -6.257   4.101  13.476 1.000 94.800 ? 112 VAL A C   1 
ATOM 891  C CB  ? VAL A 1 112 ?  -6.239   4.298  10.965 1.000 94.800 ? 112 VAL A CB  1 
ATOM 892  O O   ? VAL A 1 112 ?  -5.602   3.180  13.970 1.000 94.800 ? 112 VAL A O   1 
ATOM 893  C CG1 ? VAL A 1 112 ?  -5.959   5.244   9.799 1.000 94.800 ? 112 VAL A CG1 1 
ATOM 894  C CG2 ? VAL A 1 112 ?  -5.613   2.928  10.709 1.000 94.800 ? 112 VAL A CG2 1 
ATOM 895  N N   ? THR A 1 113 ?  -7.495   4.451  13.986 1.000 94.390 ? 113 THR A N   1 
ATOM 896  C CA  ? THR A 1 113 ?  -8.138   3.773  15.105 1.000 94.390 ? 113 THR A CA  1 
ATOM 897  C C   ? THR A 1 113 ?  -9.260   2.863  14.613 1.000 94.390 ? 113 THR A C   1 
ATOM 898  C CB  ? THR A 1 113 ?  -8.702   4.783  16.122 1.000 94.390 ? 113 THR A CB  1 
ATOM 899  O O   ? THR A 1 113 ?  -9.778   3.047  13.510 1.000 94.390 ? 113 THR A O   1 
ATOM 900  C CG2 ? THR A 1 113 ?  -7.588   5.625  16.735 1.000 94.390 ? 113 THR A CG2 1 
ATOM 901  O OG1 ? THR A 1 113 ?  -9.632   5.649  15.460 1.000 94.390 ? 113 THR A OG1 1 
ATOM 902  N N   ? ALA A 1 114 ?  -9.565   1.921  15.406 1.000 94.770 ? 114 ALA A N   1 
ATOM 903  C CA  ? ALA A 1 114 ? -10.653   0.999  15.092 1.000 94.770 ? 114 ALA A CA  1 
ATOM 904  C C   ? ALA A 1 114 ? -11.952   1.753  14.825 1.000 94.770 ? 114 ALA A C   1 
ATOM 905  C CB  ? ALA A 1 114 ? -10.848  -0.002  16.229 1.000 94.770 ? 114 ALA A CB  1 
ATOM 906  O O   ? ALA A 1 114 ? -12.238   2.760  15.477 1.000 94.770 ? 114 ALA A O   1 
ATOM 907  N N   ? GLY A 1 115 ? -12.724   1.298  13.815 1.000 93.120 ? 115 GLY A N   1 
ATOM 908  C CA  ? GLY A 1 115 ? -13.997   1.914  13.478 1.000 93.120 ? 115 GLY A CA  1 
ATOM 909  C C   ? GLY A 1 115 ? -13.890   2.931  12.357 1.000 93.120 ? 115 GLY A C   1 
ATOM 910  O O   ? GLY A 1 115 ? -14.904   3.430  11.865 1.000 93.120 ? 115 GLY A O   1 
ATOM 911  N N   ? THR A 1 116 ? -12.674   3.293  12.013 1.000 95.090 ? 116 THR A N   1 
ATOM 912  C CA  ? THR A 1 116 ? -12.422   4.236  10.928 1.000 95.090 ? 116 THR A CA  1 
ATOM 913  C C   ? THR A 1 116 ? -12.790   3.622   9.581 1.000 95.090 ? 116 THR A C   1 
ATOM 914  C CB  ? THR A 1 116 ? -10.948   4.681  10.907 1.000 95.090 ? 116 THR A CB  1 
ATOM 915  O O   ? THR A 1 116 ? -12.415   2.485   9.288 1.000 95.090 ? 116 THR A O   1 
ATOM 916  C CG2 ? THR A 1 116 ? -10.696   5.694   9.795 1.000 95.090 ? 116 THR A CG2 1 
ATOM 917  O OG1 ? THR A 1 116 ? -10.617   5.279  12.167 1.000 95.090 ? 116 THR A OG1 1 
ATOM 918  N N   ? SER A 1 117 ? -13.534   4.376   8.773 1.000 93.310 ? 117 SER A N   1 
ATOM 919  C CA  ? SER A 1 117 ? -13.866   3.979   7.409 1.000 93.310 ? 117 SER A CA  1 
ATOM 920  C C   ? SER A 1 117 ? -12.724   4.294   6.448 1.000 93.310 ? 117 SER A C   1 
ATOM 921  C CB  ? SER A 1 117 ? -15.143   4.678   6.942 1.000 93.310 ? 117 SER A CB  1 
ATOM 922  O O   ? SER A 1 117 ? -12.201   5.410   6.441 1.000 93.310 ? 117 SER A O   1 
ATOM 923  O OG  ? SER A 1 117 ? -15.541   4.201   5.669 1.000 93.310 ? 117 SER A OG  1 
ATOM 924  N N   ? CYS A 1 118 ? -12.406   3.304   5.619 1.000 94.490 ? 118 CYS A N   1 
ATOM 925  C CA  ? CYS A 1 118 ? -11.275   3.433   4.707 1.000 94.490 ? 118 CYS A CA  1 
ATOM 926  C C   ? CYS A 1 118 ? -11.639   2.938   3.312 1.000 94.490 ? 118 CYS A C   1 
ATOM 927  C CB  ? CYS A 1 118 ? -10.070   2.656   5.235 1.000 94.490 ? 118 CYS A CB  1 
ATOM 928  O O   ? CYS A 1 118 ? -12.628   2.223   3.142 1.000 94.490 ? 118 CYS A O   1 
ATOM 929  S SG  ? CYS A 1 118 ?  -9.540   3.166   6.885 1.000 94.490 ? 118 CYS A SG  1 
ATOM 930  N N   ? LEU A 1 119 ? -10.784   3.392   2.349 1.000 93.190 ? 119 LEU A N   1 
ATOM 931  C CA  ? LEU A 1 119 ? -10.951   2.982   0.959 1.000 93.190 ? 119 LEU A CA  1 
ATOM 932  C C   ? LEU A 1 119 ?  -9.748   2.174   0.482 1.000 93.190 ? 119 LEU A C   1 
ATOM 933  C CB  ? LEU A 1 119 ? -11.148   4.205   0.059 1.000 93.190 ? 119 LEU A CB  1 
ATOM 934  O O   ? LEU A 1 119 ?  -8.602   2.561   0.720 1.000 93.190 ? 119 LEU A O   1 
ATOM 935  C CG  ? LEU A 1 119 ? -11.424   3.922  -1.418 1.000 93.190 ? 119 LEU A CG  1 
ATOM 936  C CD1 ? LEU A 1 119 ? -12.884   3.530  -1.618 1.000 93.190 ? 119 LEU A CD1 1 
ATOM 937  C CD2 ? LEU A 1 119 ? -11.069   5.136  -2.270 1.000 93.190 ? 119 LEU A CD2 1 
ATOM 938  N N   ? ILE A 1 120 ? -10.040   1.057  -0.174 1.000 93.000 ? 120 ILE A N   1 
ATOM 939  C CA  ? ILE A 1 120 ?  -8.987   0.288  -0.828 1.000 93.000 ? 120 ILE A CA  1 
ATOM 940  C C   ? ILE A 1 120 ?  -9.213   0.283  -2.338 1.000 93.000 ? 120 ILE A C   1 
ATOM 941  C CB  ? ILE A 1 120 ?  -8.927  -1.159  -0.290 1.000 93.000 ? 120 ILE A CB  1 
ATOM 942  O O   ? ILE A 1 120 ? -10.354   0.344  -2.801 1.000 93.000 ? 120 ILE A O   1 
ATOM 943  C CG1 ? ILE A 1 120 ? -10.246  -1.889  -0.571 1.000 93.000 ? 120 ILE A CG1 1 
ATOM 944  C CG2 ? ILE A 1 120 ?  -8.605  -1.166   1.207 1.000 93.000 ? 120 ILE A CG2 1 
ATOM 945  C CD1 ? ILE A 1 120 ? -10.204  -3.381  -0.272 1.000 93.000 ? 120 ILE A CD1 1 
ATOM 946  N N   ? SER A 1 121 ?  -8.126   0.197  -3.033 1.000 93.090 ? 121 SER A N   1 
ATOM 947  C CA  ? SER A 1 121 ?  -8.207   0.173  -4.490 1.000 93.090 ? 121 SER A CA  1 
ATOM 948  C C   ? SER A 1 121 ?  -7.149  -0.748  -5.088 1.000 93.090 ? 121 SER A C   1 
ATOM 949  C CB  ? SER A 1 121 ?  -8.049   1.583  -5.060 1.000 93.090 ? 121 SER A CB  1 
ATOM 950  O O   ? SER A 1 121 ?  -6.098  -0.970  -4.482 1.000 93.090 ? 121 SER A O   1 
ATOM 951  O OG  ? SER A 1 121 ?  -6.798   2.138  -4.688 1.000 93.090 ? 121 SER A OG  1 
ATOM 952  N N   ? GLY A 1 122 ?  -7.513  -1.354  -6.297 1.000 91.900 ? 122 GLY A N   1 
ATOM 953  C CA  ? GLY A 1 122 ?  -6.556  -2.236  -6.946 1.000 91.900 ? 122 GLY A CA  1 
ATOM 954  C C   ? GLY A 1 122 ?  -7.128  -2.952  -8.154 1.000 91.900 ? 122 GLY A C   1 
ATOM 955  O O   ? GLY A 1 122 ?  -8.310  -2.800  -8.471 1.000 91.900 ? 122 GLY A O   1 
ATOM 956  N N   ? TRP A 1 123 ?  -6.230  -3.660  -8.919 1.000 89.540 ? 123 TRP A N   1 
ATOM 957  C CA  ? TRP A 1 123 ?  -6.586  -4.404 -10.123 1.000 89.540 ? 123 TRP A CA  1 
ATOM 958  C C   ? TRP A 1 123 ?  -6.466  -5.907  -9.889 1.000 89.540 ? 123 TRP A C   1 
ATOM 959  C CB  ? TRP A 1 123 ?  -5.697  -3.985 -11.297 1.000 89.540 ? 123 TRP A CB  1 
ATOM 960  O O   ? TRP A 1 123 ?  -6.248  -6.672 -10.832 1.000 89.540 ? 123 TRP A O   1 
ATOM 961  C CG  ? TRP A 1 123 ?  -5.954  -2.592 -11.788 1.000 89.540 ? 123 TRP A CG  1 
ATOM 962  C CD1 ? TRP A 1 123 ?  -6.881  -2.203 -12.715 1.000 89.540 ? 123 TRP A CD1 1 
ATOM 963  C CD2 ? TRP A 1 123 ?  -5.271  -1.403 -11.380 1.000 89.540 ? 123 TRP A CD2 1 
ATOM 964  C CE2 ? TRP A 1 123 ?  -5.836  -0.328 -12.101 1.000 89.540 ? 123 TRP A CE2 1 
ATOM 965  C CE3 ? TRP A 1 123 ?  -4.235  -1.142 -10.473 1.000 89.540 ? 123 TRP A CE3 1 
ATOM 966  N NE1 ? TRP A 1 123 ?  -6.815  -0.842 -12.907 1.000 89.540 ? 123 TRP A NE1 1 
ATOM 967  C CH2 ? TRP A 1 123 ?  -4.384   1.217 -11.049 1.000 89.540 ? 123 TRP A CH2 1 
ATOM 968  C CZ2 ? TRP A 1 123 ?  -5.399   0.990 -11.942 1.000 89.540 ? 123 TRP A CZ2 1 
ATOM 969  C CZ3 ? TRP A 1 123 ?  -3.801   0.170 -10.317 1.000 89.540 ? 123 TRP A CZ3 1 
ATOM 970  N N   ? GLY A 1 124 ?  -6.441  -6.280  -8.567 1.000 76.260 ? 124 GLY A N   1 
ATOM 971  C CA  ? GLY A 1 124 ?  -6.329  -7.684  -8.204 1.000 76.260 ? 124 GLY A CA  1 
ATOM 972  C C   ? GLY A 1 124 ?  -7.587  -8.478  -8.502 1.000 76.260 ? 124 GLY A C   1 
ATOM 973  O O   ? GLY A 1 124 ?  -8.528  -7.958  -9.105 1.000 76.260 ? 124 GLY A O   1 
ATOM 974  N N   ? SER A 1 125 ?  -7.626  -9.799  -8.278 1.000 68.380 ? 125 SER A N   1 
ATOM 975  C CA  ? SER A 1 125 ?  -8.708 -10.722  -8.607 1.000 68.380 ? 125 SER A CA  1 
ATOM 976  C C   ? SER A 1 125 ? -10.026 -10.270  -7.988 1.000 68.380 ? 125 SER A C   1 
ATOM 977  C CB  ? SER A 1 125 ?  -8.370 -12.135  -8.132 1.000 68.380 ? 125 SER A CB  1 
ATOM 978  O O   ? SER A 1 125 ? -10.059  -9.831  -6.836 1.000 68.380 ? 125 SER A O   1 
ATOM 979  O OG  ? SER A 1 125 ?  -9.441 -13.025  -8.398 1.000 68.380 ? 125 SER A OG  1 
ATOM 980  N N   ? THR A 1 126 ? -11.180 -10.337  -8.747 1.000 64.170 ? 126 THR A N   1 
ATOM 981  C CA  ? THR A 1 126 ? -12.509  -9.927  -8.307 1.000 64.170 ? 126 THR A CA  1 
ATOM 982  C C   ? THR A 1 126 ? -13.372 -11.144  -7.986 1.000 64.170 ? 126 THR A C   1 
ATOM 983  C CB  ? THR A 1 126 ? -13.210  -9.064  -9.373 1.000 64.170 ? 126 THR A CB  1 
ATOM 984  O O   ? THR A 1 126 ? -14.547 -11.004  -7.639 1.000 64.170 ? 126 THR A O   1 
ATOM 985  C CG2 ? THR A 1 126 ? -12.466  -7.751  -9.594 1.000 64.170 ? 126 THR A CG2 1 
ATOM 986  O OG1 ? THR A 1 126 ? -13.256  -9.788 -10.609 1.000 64.170 ? 126 THR A OG1 1 
ATOM 987  N N   ? SER A 1 127 ? -12.789 -12.428  -8.195 1.000 54.720 ? 127 SER A N   1 
ATOM 988  C CA  ? SER A 1 127 ? -13.507 -13.666  -7.912 1.000 54.720 ? 127 SER A CA  1 
ATOM 989  C C   ? SER A 1 127 ? -12.598 -14.693  -7.244 1.000 54.720 ? 127 SER A C   1 
ATOM 990  C CB  ? SER A 1 127 ? -14.094 -14.252  -9.197 1.000 54.720 ? 127 SER A CB  1 
ATOM 991  O O   ? SER A 1 127 ? -11.373 -14.607  -7.350 1.000 54.720 ? 127 SER A O   1 
ATOM 992  O OG  ? SER A 1 127 ? -13.065 -14.587 -10.112 1.000 54.720 ? 127 SER A OG  1 
ATOM 993  N N   ? SER A 1 128 ? -13.181 -15.577  -6.284 1.000 60.340 ? 128 SER A N   1 
ATOM 994  C CA  ? SER A 1 128 ? -12.531 -16.733  -5.674 1.000 60.340 ? 128 SER A CA  1 
ATOM 995  C C   ? SER A 1 128 ? -13.391 -17.985  -5.808 1.000 60.340 ? 128 SER A C   1 
ATOM 996  C CB  ? SER A 1 128 ? -12.233 -16.464  -4.198 1.000 60.340 ? 128 SER A CB  1 
ATOM 997  O O   ? SER A 1 128 ? -14.590 -17.955  -5.521 1.000 60.340 ? 128 SER A O   1 
ATOM 998  O OG  ? SER A 1 128 ? -11.703 -17.621  -3.574 1.000 60.340 ? 128 SER A OG  1 
ATOM 999  N N   ? PRO A 1 129 ? -12.838 -19.131  -6.221 1.000 56.160 ? 129 PRO A N   1 
ATOM 1000 C CA  ? PRO A 1 129 ? -11.441 -19.518  -6.437 1.000 56.160 ? 129 PRO A CA  1 
ATOM 1001 C C   ? PRO A 1 129 ? -10.935 -19.149  -7.829 1.000 56.160 ? 129 PRO A C   1 
ATOM 1002 C CB  ? PRO A 1 129 ? -11.463 -21.036  -6.248 1.000 56.160 ? 129 PRO A CB  1 
ATOM 1003 O O   ? PRO A 1 129 ?  -9.735 -19.244  -8.099 1.000 56.160 ? 129 PRO A O   1 
ATOM 1004 C CG  ? PRO A 1 129 ? -12.831 -21.456  -6.680 1.000 56.160 ? 129 PRO A CG  1 
ATOM 1005 C CD  ? PRO A 1 129 ? -13.782 -20.324  -6.417 1.000 56.160 ? 129 PRO A CD  1 
ATOM 1006 N N   ? GLN A 1 130 ? -11.890 -18.697  -8.838 1.000 56.990 ? 130 GLN A N   1 
ATOM 1007 C CA  ? GLN A 1 130 ? -11.580 -18.349 -10.221 1.000 56.990 ? 130 GLN A CA  1 
ATOM 1008 C C   ? GLN A 1 130 ? -11.005 -16.938 -10.317 1.000 56.990 ? 130 GLN A C   1 
ATOM 1009 C CB  ? GLN A 1 130 ? -12.826 -18.469 -11.098 1.000 56.990 ? 130 GLN A CB  1 
ATOM 1010 O O   ? GLN A 1 130 ? -11.533 -16.005  -9.709 1.000 56.990 ? 130 GLN A O   1 
ATOM 1011 C CG  ? GLN A 1 130 ? -13.325 -19.899 -11.266 1.000 56.990 ? 130 GLN A CG  1 
ATOM 1012 C CD  ? GLN A 1 130 ? -14.260 -20.328 -10.151 1.000 56.990 ? 130 GLN A CD  1 
ATOM 1013 N NE2 ? GLN A 1 130 ? -14.559 -21.622 -10.094 1.000 56.990 ? 130 GLN A NE2 1 
ATOM 1014 O OE1 ? GLN A 1 130 ? -14.710 -19.505  -9.348 1.000 56.990 ? 130 GLN A OE1 1 
ATOM 1015 N N   ? LEU A 1 131 ?  -9.744 -16.872 -10.894 1.000 66.540 ? 131 LEU A N   1 
ATOM 1016 C CA  ? LEU A 1 131 ?  -9.000 -15.626 -11.044 1.000 66.540 ? 131 LEU A CA  1 
ATOM 1017 C C   ? LEU A 1 131 ?  -9.605 -14.762 -12.146 1.000 66.540 ? 131 LEU A C   1 
ATOM 1018 C CB  ? LEU A 1 131 ?  -7.529 -15.913 -11.354 1.000 66.540 ? 131 LEU A CB  1 
ATOM 1019 O O   ? LEU A 1 131 ?  -9.655 -15.174 -13.307 1.000 66.540 ? 131 LEU A O   1 
ATOM 1020 C CG  ? LEU A 1 131 ?  -6.594 -14.703 -11.388 1.000 66.540 ? 131 LEU A CG  1 
ATOM 1021 C CD1 ? LEU A 1 131 ?  -6.439 -14.113  -9.990 1.000 66.540 ? 131 LEU A CD1 1 
ATOM 1022 C CD2 ? LEU A 1 131 ?  -5.237 -15.092 -11.964 1.000 66.540 ? 131 LEU A CD2 1 
ATOM 1023 N N   ? ARG A 1 132 ? -10.494 -13.790 -11.768 1.000 68.380 ? 132 ARG A N   1 
ATOM 1024 C CA  ? ARG A 1 132 ? -10.901 -12.764 -12.722 1.000 68.380 ? 132 ARG A CA  1 
ATOM 1025 C C   ? ARG A 1 132 ? -10.247 -11.425 -12.400 1.000 68.380 ? 132 ARG A C   1 
ATOM 1026 C CB  ? ARG A 1 132 ? -12.424 -12.615 -12.734 1.000 68.380 ? 132 ARG A CB  1 
ATOM 1027 O O   ? ARG A 1 132 ? -10.449 -10.875 -11.315 1.000 68.380 ? 132 ARG A O   1 
ATOM 1028 C CG  ? ARG A 1 132 ? -13.154 -13.792 -13.360 1.000 68.380 ? 132 ARG A CG  1 
ATOM 1029 C CD  ? ARG A 1 132 ? -14.641 -13.511 -13.525 1.000 68.380 ? 132 ARG A CD  1 
ATOM 1030 N NE  ? ARG A 1 132 ? -15.349 -14.660 -14.082 1.000 68.380 ? 132 ARG A NE  1 
ATOM 1031 N NH1 ? ARG A 1 132 ? -17.431 -13.662 -14.037 1.000 68.380 ? 132 ARG A NH1 1 
ATOM 1032 N NH2 ? ARG A 1 132 ? -17.199 -15.803 -14.821 1.000 68.380 ? 132 ARG A NH2 1 
ATOM 1033 C CZ  ? ARG A 1 132 ? -16.658 -14.706 -14.312 1.000 68.380 ? 132 ARG A CZ  1 
ATOM 1034 N N   ? LEU A 1 133 ?  -9.329 -11.072 -13.328 1.000 75.450 ? 133 LEU A N   1 
ATOM 1035 C CA  ? LEU A 1 133 ?  -8.677  -9.777 -13.169 1.000 75.450 ? 133 LEU A CA  1 
ATOM 1036 C C   ? LEU A 1 133 ?  -9.452  -8.684 -13.899 1.000 75.450 ? 133 LEU A C   1 
ATOM 1037 C CB  ? LEU A 1 133 ?  -7.238  -9.833 -13.691 1.000 75.450 ? 133 LEU A CB  1 
ATOM 1038 O O   ? LEU A 1 133 ?  -9.642  -8.759 -15.115 1.000 75.450 ? 133 LEU A O   1 
ATOM 1039 C CG  ? LEU A 1 133 ?  -6.289 -10.784 -12.960 1.000 75.450 ? 133 LEU A CG  1 
ATOM 1040 C CD1 ? LEU A 1 133 ?  -4.965 -10.890 -13.709 1.000 75.450 ? 133 LEU A CD1 1 
ATOM 1041 C CD2 ? LEU A 1 133 ?  -6.063 -10.317 -11.527 1.000 75.450 ? 133 LEU A CD2 1 
ATOM 1042 N N   ? PRO A 1 134 ? -10.025  -7.734 -13.129 1.000 81.190 ? 134 PRO A N   1 
ATOM 1043 C CA  ? PRO A 1 134 ? -10.732  -6.641 -13.800 1.000 81.190 ? 134 PRO A CA  1 
ATOM 1044 C C   ? PRO A 1 134 ?  -9.810  -5.787 -14.668 1.000 81.190 ? 134 PRO A C   1 
ATOM 1045 C CB  ? PRO A 1 134 ? -11.300  -5.822 -12.638 1.000 81.190 ? 134 PRO A CB  1 
ATOM 1046 O O   ? PRO A 1 134 ?  -8.609  -5.701 -14.400 1.000 81.190 ? 134 PRO A O   1 
ATOM 1047 C CG  ? PRO A 1 134 ? -10.322  -6.011 -11.524 1.000 81.190 ? 134 PRO A CG  1 
ATOM 1048 C CD  ? PRO A 1 134 ?  -9.765  -7.403 -11.609 1.000 81.190 ? 134 PRO A CD  1 
ATOM 1049 N N   ? HIS A 1 135 ? -10.322  -5.305 -15.733 1.000 86.560 ? 135 HIS A N   1 
ATOM 1050 C CA  ? HIS A 1 135 ?  -9.555  -4.395 -16.576 1.000 86.560 ? 135 HIS A CA  1 
ATOM 1051 C C   ? HIS A 1 135 ?  -9.586  -2.974 -16.024 1.000 86.560 ? 135 HIS A C   1 
ATOM 1052 C CB  ? HIS A 1 135 ? -10.090  -4.413 -18.009 1.000 86.560 ? 135 HIS A CB  1 
ATOM 1053 O O   ? HIS A 1 135 ?  -8.694  -2.172 -16.311 1.000 86.560 ? 135 HIS A O   1 
ATOM 1054 C CG  ? HIS A 1 135 ?  -9.935  -5.735 -18.691 1.000 86.560 ? 135 HIS A CG  1 
ATOM 1055 C CD2 ? HIS A 1 135 ?  -9.119  -6.782 -18.426 1.000 86.560 ? 135 HIS A CD2 1 
ATOM 1056 N ND1 ? HIS A 1 135 ? -10.680  -6.096 -19.793 1.000 86.560 ? 135 HIS A ND1 1 
ATOM 1057 C CE1 ? HIS A 1 135 ? -10.327  -7.311 -20.176 1.000 86.560 ? 135 HIS A CE1 1 
ATOM 1058 N NE2 ? HIS A 1 135 ?  -9.382  -7.750 -19.364 1.000 86.560 ? 135 HIS A NE2 1 
ATOM 1059 N N   ? THR A 1 136 ? -10.601  -2.692 -15.257 1.000 92.160 ? 136 THR A N   1 
ATOM 1060 C CA  ? THR A 1 136 ? -10.753  -1.371 -14.657 1.000 92.160 ? 136 THR A CA  1 
ATOM 1061 C C   ? THR A 1 136 ? -10.443  -1.416 -13.164 1.000 92.160 ? 136 THR A C   1 
ATOM 1062 C CB  ? THR A 1 136 ? -12.175  -0.820 -14.872 1.000 92.160 ? 136 THR A CB  1 
ATOM 1063 O O   ? THR A 1 136 ? -10.570  -2.466 -12.530 1.000 92.160 ? 136 THR A O   1 
ATOM 1064 C CG2 ? THR A 1 136 ? -12.475  -0.635 -16.356 1.000 92.160 ? 136 THR A CG2 1 
ATOM 1065 O OG1 ? THR A 1 136 ? -13.125  -1.736 -14.314 1.000 92.160 ? 136 THR A OG1 1 
ATOM 1066 N N   ? LEU A 1 137 ?  -9.962  -0.281 -12.662 1.000 92.900 ? 137 LEU A N   1 
ATOM 1067 C CA  ? LEU A 1 137 ?  -9.656  -0.136 -11.243 1.000 92.900 ? 137 LEU A CA  1 
ATOM 1068 C C   ? LEU A 1 137 ? -10.899  -0.377 -10.392 1.000 92.900 ? 137 LEU A C   1 
ATOM 1069 C CB  ? LEU A 1 137 ?  -9.090   1.257 -10.956 1.000 92.900 ? 137 LEU A CB  1 
ATOM 1070 O O   ? LEU A 1 137 ? -11.961   0.187 -10.664 1.000 92.900 ? 137 LEU A O   1 
ATOM 1071 C CG  ? LEU A 1 137 ?  -8.521   1.482  -9.554 1.000 92.900 ? 137 LEU A CG  1 
ATOM 1072 C CD1 ? LEU A 1 137 ?  -7.320   0.573  -9.318 1.000 92.900 ? 137 LEU A CD1 1 
ATOM 1073 C CD2 ? LEU A 1 137 ?  -8.136   2.945  -9.362 1.000 92.900 ? 137 LEU A CD2 1 
ATOM 1074 N N   ? ARG A 1 138 ? -10.665  -1.260  -9.366 1.000 92.360 ? 138 ARG A N   1 
ATOM 1075 C CA  ? ARG A 1 138 ? -11.751  -1.575  -8.444 1.000 92.360 ? 138 ARG A CA  1 
ATOM 1076 C C   ? ARG A 1 138 ? -11.529  -0.912  -7.089 1.000 92.360 ? 138 ARG A C   1 
ATOM 1077 C CB  ? ARG A 1 138 ? -11.886  -3.089  -8.270 1.000 92.360 ? 138 ARG A CB  1 
ATOM 1078 O O   ? ARG A 1 138 ? -10.391  -0.790  -6.630 1.000 92.360 ? 138 ARG A O   1 
ATOM 1079 C CG  ? ARG A 1 138 ? -12.085  -3.844  -9.574 1.000 92.360 ? 138 ARG A CG  1 
ATOM 1080 C CD  ? ARG A 1 138 ? -13.434  -3.533 -10.206 1.000 92.360 ? 138 ARG A CD  1 
ATOM 1081 N NE  ? ARG A 1 138 ? -14.356  -4.660 -10.093 1.000 92.360 ? 138 ARG A NE  1 
ATOM 1082 N NH1 ? ARG A 1 138 ? -16.258  -3.414 -10.499 1.000 92.360 ? 138 ARG A NH1 1 
ATOM 1083 N NH2 ? ARG A 1 138 ? -16.420  -5.667 -10.110 1.000 92.360 ? 138 ARG A NH2 1 
ATOM 1084 C CZ  ? ARG A 1 138 ? -15.676  -4.578 -10.234 1.000 92.360 ? 138 ARG A CZ  1 
ATOM 1085 N N   ? CYS A 1 139 ? -12.698  -0.501  -6.381 1.000 91.430 ? 139 CYS A N   1 
ATOM 1086 C CA  ? CYS A 1 139 ? -12.657   0.088  -5.047 1.000 91.430 ? 139 CYS A CA  1 
ATOM 1087 C C   ? CYS A 1 139 ? -13.634  -0.613  -4.111 1.000 91.430 ? 139 CYS A C   1 
ATOM 1088 C CB  ? CYS A 1 139 ? -12.981   1.581  -5.111 1.000 91.430 ? 139 CYS A CB  1 
ATOM 1089 O O   ? CYS A 1 139 ? -14.631  -1.182  -4.559 1.000 91.430 ? 139 CYS A O   1 
ATOM 1090 S SG  ? CYS A 1 139 ? -11.734   2.559  -5.978 1.000 91.430 ? 139 CYS A SG  1 
ATOM 1091 N N   ? ALA A 1 140 ? -13.254  -0.484  -2.839 1.000 87.790 ? 140 ALA A N   1 
ATOM 1092 C CA  ? ALA A 1 140 ? -14.141  -1.009  -1.803 1.000 87.790 ? 140 ALA A CA  1 
ATOM 1093 C C   ? ALA A 1 140 ? -13.966  -0.246  -0.493 1.000 87.790 ? 140 ALA A C   1 
ATOM 1094 C CB  ? ALA A 1 140 ? -13.883  -2.498  -1.587 1.000 87.790 ? 140 ALA A CB  1 
ATOM 1095 O O   ? ALA A 1 140 ? -12.848   0.129  -0.130 1.000 87.790 ? 140 ALA A O   1 
ATOM 1096 N N   ? ASN A 1 141 ? -15.158  -0.034   0.157 1.000 88.540 ? 141 ASN A N   1 
ATOM 1097 C CA  ? ASN A 1 141 ? -15.118   0.548   1.494 1.000 88.540 ? 141 ASN A CA  1 
ATOM 1098 C C   ? ASN A 1 141 ? -14.948  -0.524   2.567 1.000 88.540 ? 141 ASN A C   1 
ATOM 1099 C CB  ? ASN A 1 141 ? -16.381   1.370   1.760 1.000 88.540 ? 141 ASN A CB  1 
ATOM 1100 O O   ? ASN A 1 141 ? -15.639  -1.545   2.545 1.000 88.540 ? 141 ASN A O   1 
ATOM 1101 C CG  ? ASN A 1 141 ? -16.455   2.620   0.905 1.000 88.540 ? 141 ASN A CG  1 
ATOM 1102 N ND2 ? ASN A 1 141 ? -17.652   2.945   0.433 1.000 88.540 ? 141 ASN A ND2 1 
ATOM 1103 O OD1 ? ASN A 1 141 ? -15.444   3.286   0.669 1.000 88.540 ? 141 ASN A OD1 1 
ATOM 1104 N N   ? ILE A 1 142 ? -13.967  -0.145   3.549 1.000 89.250 ? 142 ILE A N   1 
ATOM 1105 C CA  ? ILE A 1 142 ? -13.692  -1.094   4.622 1.000 89.250 ? 142 ILE A CA  1 
ATOM 1106 C C   ? ILE A 1 142 ? -13.551  -0.349   5.947 1.000 89.250 ? 142 ILE A C   1 
ATOM 1107 C CB  ? ILE A 1 142 ? -12.419  -1.921   4.333 1.000 89.250 ? 142 ILE A CB  1 
ATOM 1108 O O   ? ILE A 1 142 ? -13.405   0.876   5.965 1.000 89.250 ? 142 ILE A O   1 
ATOM 1109 C CG1 ? ILE A 1 142 ? -11.203  -0.998   4.195 1.000 89.250 ? 142 ILE A CG1 1 
ATOM 1110 C CG2 ? ILE A 1 142 ? -12.604  -2.774   3.075 1.000 89.250 ? 142 ILE A CG2 1 
ATOM 1111 C CD1 ? ILE A 1 142 ?  -9.866  -1.724   4.243 1.000 89.250 ? 142 ILE A CD1 1 
ATOM 1112 N N   ? THR A 1 143 ? -13.688  -1.222   7.040 1.000 91.310 ? 143 THR A N   1 
ATOM 1113 C CA  ? THR A 1 143 ? -13.568  -0.620   8.363 1.000 91.310 ? 143 THR A CA  1 
ATOM 1114 C C   ? THR A 1 143 ? -12.410  -1.242   9.137 1.000 91.310 ? 143 THR A C   1 
ATOM 1115 C CB  ? THR A 1 143 ? -14.871  -0.777   9.169 1.000 91.310 ? 143 THR A CB  1 
ATOM 1116 O O   ? THR A 1 143 ? -12.210  -2.458   9.095 1.000 91.310 ? 143 THR A O   1 
ATOM 1117 C CG2 ? THR A 1 143 ? -14.768  -0.080  10.522 1.000 91.310 ? 143 THR A CG2 1 
ATOM 1118 O OG1 ? THR A 1 143 ? -15.956  -0.203   8.429 1.000 91.310 ? 143 THR A OG1 1 
ATOM 1119 N N   ? ILE A 1 144 ? -11.714  -0.386   9.798 1.000 93.990 ? 144 ILE A N   1 
ATOM 1120 C CA  ? ILE A 1 144 ? -10.619  -0.836  10.649 1.000 93.990 ? 144 ILE A CA  1 
ATOM 1121 C C   ? ILE A 1 144 ? -11.179  -1.562  11.870 1.000 93.990 ? 144 ILE A C   1 
ATOM 1122 C CB  ? ILE A 1 144 ?  -9.726   0.345  11.092 1.000 93.990 ? 144 ILE A CB  1 
ATOM 1123 O O   ? ILE A 1 144 ? -12.137  -1.097  12.492 1.000 93.990 ? 144 ILE A O   1 
ATOM 1124 C CG1 ? ILE A 1 144 ?  -9.139   1.059   9.868 1.000 93.990 ? 144 ILE A CG1 1 
ATOM 1125 C CG2 ? ILE A 1 144 ?  -8.615  -0.139  12.028 1.000 93.990 ? 144 ILE A CG2 1 
ATOM 1126 C CD1 ? ILE A 1 144 ?  -8.310   0.157   8.964 1.000 93.990 ? 144 ILE A CD1 1 
ATOM 1127 N N   ? ILE A 1 145 ? -10.482  -2.714  12.179 1.000 92.130 ? 145 ILE A N   1 
ATOM 1128 C CA  ? ILE A 1 145 ? -10.957  -3.478  13.328 1.000 92.130 ? 145 ILE A CA  1 
ATOM 1129 C C   ? ILE A 1 145 ?  -9.944  -3.381  14.466 1.000 92.130 ? 145 ILE A C   1 
ATOM 1130 C CB  ? ILE A 1 145 ? -11.209  -4.957  12.959 1.000 92.130 ? 145 ILE A CB  1 
ATOM 1131 O O   ? ILE A 1 145 ?  -8.778  -3.048  14.241 1.000 92.130 ? 145 ILE A O   1 
ATOM 1132 C CG1 ? ILE A 1 145 ?  -9.896  -5.639  12.560 1.000 92.130 ? 145 ILE A CG1 1 
ATOM 1133 C CG2 ? ILE A 1 145 ? -12.245  -5.064  11.836 1.000 92.130 ? 145 ILE A CG2 1 
ATOM 1134 C CD1 ? ILE A 1 145 ? -10.019  -7.141  12.343 1.000 92.130 ? 145 ILE A CD1 1 
ATOM 1135 N N   ? GLU A 1 146 ? -10.488  -3.792  15.655 1.000 93.280 ? 146 GLU A N   1 
ATOM 1136 C CA  ? GLU A 1 146 ?  -9.635  -3.768  16.839 1.000 93.280 ? 146 GLU A CA  1 
ATOM 1137 C C   ? GLU A 1 146 ?  -8.521  -4.805  16.738 1.000 93.280 ? 146 GLU A C   1 
ATOM 1138 C CB  ? GLU A 1 146 ? -10.463  -4.007  18.104 1.000 93.280 ? 146 GLU A CB  1 
ATOM 1139 O O   ? GLU A 1 146 ?  -8.727  -5.895  16.200 1.000 93.280 ? 146 GLU A O   1 
ATOM 1140 C CG  ? GLU A 1 146 ? -11.403  -2.861  18.451 1.000 93.280 ? 146 GLU A CG  1 
ATOM 1141 C CD  ? GLU A 1 146 ? -12.177  -3.088  19.739 1.000 93.280 ? 146 GLU A CD  1 
ATOM 1142 O OE1 ? GLU A 1 146 ? -12.916  -2.175  20.172 1.000 93.280 ? 146 GLU A OE1 1 
ATOM 1143 O OE2 ? GLU A 1 146 ? -12.043  -4.188  20.320 1.000 93.280 ? 146 GLU A OE2 1 
ATOM 1144 N N   ? HIS A 1 147 ?  -7.326  -4.422  17.266 1.000 92.200 ? 147 HIS A N   1 
ATOM 1145 C CA  ? HIS A 1 147 ?  -6.154  -5.288  17.207 1.000 92.200 ? 147 HIS A CA  1 
ATOM 1146 C C   ? HIS A 1 147 ?  -6.456  -6.666  17.787 1.000 92.200 ? 147 HIS A C   1 
ATOM 1147 C CB  ? HIS A 1 147 ?  -4.979  -4.651  17.953 1.000 92.200 ? 147 HIS A CB  1 
ATOM 1148 O O   ? HIS A 1 147 ?  -6.062  -7.685  17.215 1.000 92.200 ? 147 HIS A O   1 
ATOM 1149 C CG  ? HIS A 1 147 ?  -3.701  -5.417  17.823 1.000 92.200 ? 147 HIS A CG  1 
ATOM 1150 C CD2 ? HIS A 1 147 ?  -3.112  -6.310  18.652 1.000 92.200 ? 147 HIS A CD2 1 
ATOM 1151 N ND1 ? HIS A 1 147 ?  -2.869  -5.297  16.731 1.000 92.200 ? 147 HIS A ND1 1 
ATOM 1152 C CE1 ? HIS A 1 147 ?  -1.821  -6.087  16.895 1.000 92.200 ? 147 HIS A CE1 1 
ATOM 1153 N NE2 ? HIS A 1 147 ?  -1.944  -6.713  18.053 1.000 92.200 ? 147 HIS A NE2 1 
ATOM 1154 N N   ? GLN A 1 148 ?  -7.134  -6.730  18.928 1.000 92.000 ? 148 GLN A N   1 
ATOM 1155 C CA  ? GLN A 1 148 ?  -7.464  -7.988  19.589 1.000 92.000 ? 148 GLN A CA  1 
ATOM 1156 C C   ? GLN A 1 148 ?  -8.330  -8.870  18.694 1.000 92.000 ? 148 GLN A C   1 
ATOM 1157 C CB  ? GLN A 1 148 ?  -8.176  -7.727  20.917 1.000 92.000 ? 148 GLN A CB  1 
ATOM 1158 O O   ? GLN A 1 148 ?  -8.140 -10.087  18.641 1.000 92.000 ? 148 GLN A O   1 
ATOM 1159 C CG  ? GLN A 1 148 ?  -8.399  -8.980  21.753 1.000 92.000 ? 148 GLN A CG  1 
ATOM 1160 C CD  ? GLN A 1 148 ?  -7.102  -9.668  22.136 1.000 92.000 ? 148 GLN A CD  1 
ATOM 1161 N NE2 ? GLN A 1 148 ?  -7.087 -10.994  22.056 1.000 92.000 ? 148 GLN A NE2 1 
ATOM 1162 O OE1 ? GLN A 1 148 ?  -6.120  -9.012  22.501 1.000 92.000 ? 148 GLN A OE1 1 
ATOM 1163 N N   ? LYS A 1 149 ?  -9.278  -8.254  18.073 1.000 91.210 ? 149 LYS A N   1 
ATOM 1164 C CA  ? LYS A 1 149 ? -10.120  -8.987  17.132 1.000 91.210 ? 149 LYS A CA  1 
ATOM 1165 C C   ? LYS A 1 149 ?  -9.295  -9.550  15.978 1.000 91.210 ? 149 LYS A C   1 
ATOM 1166 C CB  ? LYS A 1 149 ? -11.230  -8.085  16.590 1.000 91.210 ? 149 LYS A CB  1 
ATOM 1167 O O   ? LYS A 1 149 ?  -9.543 -10.665  15.517 1.000 91.210 ? 149 LYS A O   1 
ATOM 1168 C CG  ? LYS A 1 149 ? -12.335  -7.792  17.595 1.000 91.210 ? 149 LYS A CG  1 
ATOM 1169 C CD  ? LYS A 1 149 ? -13.469  -6.996  16.962 1.000 91.210 ? 149 LYS A CD  1 
ATOM 1170 C CE  ? LYS A 1 149 ? -14.561  -6.675  17.974 1.000 91.210 ? 149 LYS A CE  1 
ATOM 1171 N NZ  ? LYS A 1 149 ? -15.652  -5.853  17.370 1.000 91.210 ? 149 LYS A NZ  1 
ATOM 1172 N N   ? CYS A 1 150 ?  -8.363  -8.781  15.500 1.000 90.910 ? 150 CYS A N   1 
ATOM 1173 C CA  ? CYS A 1 150 ?  -7.450  -9.206  14.445 1.000 90.910 ? 150 CYS A CA  1 
ATOM 1174 C C   ? CYS A 1 150 ?  -6.596 -10.382  14.904 1.000 90.910 ? 150 CYS A C   1 
ATOM 1175 C CB  ? CYS A 1 150 ?  -6.550  -8.047  14.017 1.000 90.910 ? 150 CYS A CB  1 
ATOM 1176 O O   ? CYS A 1 150 ?  -6.461 -11.374  14.186 1.000 90.910 ? 150 CYS A O   1 
ATOM 1177 S SG  ? CYS A 1 150 ?  -5.669  -8.344  12.468 1.000 90.910 ? 150 CYS A SG  1 
ATOM 1178 N N   ? GLU A 1 151 ?  -6.084 -10.305  16.066 1.000 91.740 ? 151 GLU A N   1 
ATOM 1179 C CA  ? GLU A 1 151 ?  -5.282 -11.372  16.659 1.000 91.740 ? 151 GLU A CA  1 
ATOM 1180 C C   ? GLU A 1 151 ?  -6.111 -12.637  16.863 1.000 91.740 ? 151 GLU A C   1 
ATOM 1181 C CB  ? GLU A 1 151 ?  -4.681 -10.916  17.991 1.000 91.740 ? 151 GLU A CB  1 
ATOM 1182 O O   ? GLU A 1 151 ?  -5.618 -13.748  16.657 1.000 91.740 ? 151 GLU A O   1 
ATOM 1183 C CG  ? GLU A 1 151 ?  -3.819 -11.971  18.669 1.000 91.740 ? 151 GLU A CG  1 
ATOM 1184 C CD  ? GLU A 1 151 ?  -2.552 -12.298  17.896 1.000 91.740 ? 151 GLU A CD  1 
ATOM 1185 O OE1 ? GLU A 1 151 ?  -1.906 -13.328  18.196 1.000 91.740 ? 151 GLU A OE1 1 
ATOM 1186 O OE2 ? GLU A 1 151 ?  -2.201 -11.519  16.982 1.000 91.740 ? 151 GLU A OE2 1 
ATOM 1187 N N   ? ASN A 1 152 ?  -7.357 -12.443  17.314 1.000 91.080 ? 152 ASN A N   1 
ATOM 1188 C CA  ? ASN A 1 152 ?  -8.253 -13.580  17.496 1.000 91.080 ? 152 ASN A CA  1 
ATOM 1189 C C   ? ASN A 1 152 ?  -8.496 -14.317  16.182 1.000 91.080 ? 152 ASN A C   1 
ATOM 1190 C CB  ? ASN A 1 152 ?  -9.582 -13.124  18.103 1.000 91.080 ? 152 ASN A CB  1 
ATOM 1191 O O   ? ASN A 1 152 ?  -8.614 -15.544  16.166 1.000 91.080 ? 152 ASN A O   1 
ATOM 1192 C CG  ? ASN A 1 152 ?  -9.448 -12.707  19.554 1.000 91.080 ? 152 ASN A CG  1 
ATOM 1193 N ND2 ? ASN A 1 152 ? -10.425 -11.954  20.047 1.000 91.080 ? 152 ASN A ND2 1 
ATOM 1194 O OD1 ? ASN A 1 152 ?  -8.475 -13.057  20.226 1.000 91.080 ? 152 ASN A OD1 1 
ATOM 1195 N N   ? ALA A 1 153 ?  -8.496 -13.496  15.136 1.000 86.930 ? 153 ALA A N   1 
ATOM 1196 C CA  ? ALA A 1 153 ?  -8.713 -14.079  13.815 1.000 86.930 ? 153 ALA A CA  1 
ATOM 1197 C C   ? ALA A 1 153 ?  -7.465 -14.806  13.324 1.000 86.930 ? 153 ALA A C   1 
ATOM 1198 C CB  ? ALA A 1 153 ?  -9.123 -12.998  12.817 1.000 86.930 ? 153 ALA A CB  1 
ATOM 1199 O O   ? ALA A 1 153 ?  -7.561 -15.795  12.594 1.000 86.930 ? 153 ALA A O   1 
ATOM 1200 N N   ? TYR A 1 154 ?  -6.296 -14.333  13.713 1.000 88.450 ? 154 TYR A N   1 
ATOM 1201 C CA  ? TYR A 1 154 ?  -4.989 -14.878  13.362 1.000 88.450 ? 154 TYR A CA  1 
ATOM 1202 C C   ? TYR A 1 154 ?  -4.109 -15.025  14.597 1.000 88.450 ? 154 TYR A C   1 
ATOM 1203 C CB  ? TYR A 1 154 ?  -4.294 -13.986  12.328 1.000 88.450 ? 154 TYR A CB  1 
ATOM 1204 O O   ? TYR A 1 154 ?  -3.131 -14.291  14.761 1.000 88.450 ? 154 TYR A O   1 
ATOM 1205 C CG  ? TYR A 1 154 ?  -5.101 -13.771  11.071 1.000 88.450 ? 154 TYR A CG  1 
ATOM 1206 C CD1 ? TYR A 1 154 ?  -5.250 -14.790  10.133 1.000 88.450 ? 154 TYR A CD1 1 
ATOM 1207 C CD2 ? TYR A 1 154 ?  -5.716 -12.550  10.819 1.000 88.450 ? 154 TYR A CD2 1 
ATOM 1208 C CE1 ? TYR A 1 154 ?  -5.991 -14.596   8.972 1.000 88.450 ? 154 TYR A CE1 1 
ATOM 1209 C CE2 ? TYR A 1 154 ?  -6.460 -12.344   9.662 1.000 88.450 ? 154 TYR A CE2 1 
ATOM 1210 O OH  ? TYR A 1 154 ?  -7.327 -13.174   7.598 1.000 88.450 ? 154 TYR A OH  1 
ATOM 1211 C CZ  ? TYR A 1 154 ?  -6.592 -13.372   8.746 1.000 88.450 ? 154 TYR A CZ  1 
ATOM 1212 N N   ? PRO A 1 155 ?  -4.323 -16.006  15.506 1.000 90.430 ? 155 PRO A N   1 
ATOM 1213 C CA  ? PRO A 1 155 ?  -3.557 -16.101  16.752 1.000 90.430 ? 155 PRO A CA  1 
ATOM 1214 C C   ? PRO A 1 155 ?  -2.070 -16.351  16.512 1.000 90.430 ? 155 PRO A C   1 
ATOM 1215 C CB  ? PRO A 1 155 ?  -4.202 -17.288  17.472 1.000 90.430 ? 155 PRO A CB  1 
ATOM 1216 O O   ? PRO A 1 155 ?  -1.706 -17.269  15.773 1.000 90.430 ? 155 PRO A O   1 
ATOM 1217 C CG  ? PRO A 1 155 ?  -5.561 -17.411  16.864 1.000 90.430 ? 155 PRO A CG  1 
ATOM 1218 C CD  ? PRO A 1 155 ?  -5.492 -16.938  15.440 1.000 90.430 ? 155 PRO A CD  1 
ATOM 1219 N N   ? GLY A 1 156 ?  -1.138 -15.397  17.089 1.000 89.930 ? 156 GLY A N   1 
ATOM 1220 C CA  ? GLY A 1 156 ?   0.302 -15.600  17.048 1.000 89.930 ? 156 GLY A CA  1 
ATOM 1221 C C   ? GLY A 1 156 ?   0.938 -15.102  15.764 1.000 89.930 ? 156 GLY A C   1 
ATOM 1222 O O   ? GLY A 1 156 ?   2.160 -15.152  15.611 1.000 89.930 ? 156 GLY A O   1 
ATOM 1223 N N   ? ASN A 1 157 ?   0.079 -14.517  14.883 1.000 89.750 ? 157 ASN A N   1 
ATOM 1224 C CA  ? ASN A 1 157 ?   0.576 -14.124  13.568 1.000 89.750 ? 157 ASN A CA  1 
ATOM 1225 C C   ? ASN A 1 157 ?   0.452 -12.619  13.349 1.000 89.750 ? 157 ASN A C   1 
ATOM 1226 C CB  ? ASN A 1 157 ?  -0.164 -14.884  12.466 1.000 89.750 ? 157 ASN A CB  1 
ATOM 1227 O O   ? ASN A 1 157 ?   1.061 -12.069  12.429 1.000 89.750 ? 157 ASN A O   1 
ATOM 1228 C CG  ? ASN A 1 157 ?   0.176 -16.361  12.446 1.000 89.750 ? 157 ASN A CG  1 
ATOM 1229 N ND2 ? ASN A 1 157 ?   1.048 -16.757  11.526 1.000 89.750 ? 157 ASN A ND2 1 
ATOM 1230 O OD1 ? ASN A 1 157 ?  -0.342 -17.141  13.249 1.000 89.750 ? 157 ASN A OD1 1 
ATOM 1231 N N   ? ILE A 1 158 ?  -0.352 -11.877  14.227 1.000 92.290 ? 158 ILE A N   1 
ATOM 1232 C CA  ? ILE A 1 158 ?  -0.559 -10.436  14.136 1.000 92.290 ? 158 ILE A CA  1 
ATOM 1233 C C   ? ILE A 1 158 ?   0.458  -9.713  15.016 1.000 92.290 ? 158 ILE A C   1 
ATOM 1234 C CB  ? ILE A 1 158 ?  -1.996 -10.044  14.546 1.000 92.290 ? 158 ILE A CB  1 
ATOM 1235 O O   ? ILE A 1 158 ?   0.545  -9.973  16.218 1.000 92.290 ? 158 ILE A O   1 
ATOM 1236 C CG1 ? ILE A 1 158 ?  -3.019 -10.760  13.656 1.000 92.290 ? 158 ILE A CG1 1 
ATOM 1237 C CG2 ? ILE A 1 158 ?  -2.181  -8.525  14.480 1.000 92.290 ? 158 ILE A CG2 1 
ATOM 1238 C CD1 ? ILE A 1 158 ?  -2.858 -10.469  12.170 1.000 92.290 ? 158 ILE A CD1 1 
ATOM 1239 N N   ? THR A 1 159 ?   1.256  -8.781  14.409 1.000 92.640 ? 159 THR A N   1 
ATOM 1240 C CA  ? THR A 1 159 ?   2.240  -7.969  15.115 1.000 92.640 ? 159 THR A CA  1 
ATOM 1241 C C   ? THR A 1 159 ?   1.751  -6.531  15.260 1.000 92.640 ? 159 THR A C   1 
ATOM 1242 C CB  ? THR A 1 159 ?   3.598  -7.981  14.390 1.000 92.640 ? 159 THR A CB  1 
ATOM 1243 O O   ? THR A 1 159 ?   0.706  -6.167  14.716 1.000 92.640 ? 159 THR A O   1 
ATOM 1244 C CG2 ? THR A 1 159 ?   4.053  -9.408  14.097 1.000 92.640 ? 159 THR A CG2 1 
ATOM 1245 O OG1 ? THR A 1 159 ?   3.480  -7.266  13.154 1.000 92.640 ? 159 THR A OG1 1 
ATOM 1246 N N   ? ASP A 1 160 ?   2.526  -5.717  16.100 1.000 93.220 ? 160 ASP A N   1 
ATOM 1247 C CA  ? ASP A 1 160 ?   2.158  -4.324  16.334 1.000 93.220 ? 160 ASP A CA  1 
ATOM 1248 C C   ? ASP A 1 160 ?   2.392  -3.477  15.085 1.000 93.220 ? 160 ASP A C   1 
ATOM 1249 C CB  ? ASP A 1 160 ?   2.946  -3.750  17.513 1.000 93.220 ? 160 ASP A CB  1 
ATOM 1250 O O   ? ASP A 1 160 ?   2.031  -2.299  15.050 1.000 93.220 ? 160 ASP A O   1 
ATOM 1251 C CG  ? ASP A 1 160 ?   4.447  -3.751  17.280 1.000 93.220 ? 160 ASP A CG  1 
ATOM 1252 O OD1 ? ASP A 1 160 ?   4.930  -4.518  16.419 1.000 93.220 ? 160 ASP A OD1 1 
ATOM 1253 O OD2 ? ASP A 1 160 ?   5.153  -2.981  17.966 1.000 93.220 ? 160 ASP A OD2 1 
ATOM 1254 N N   ? THR A 1 161 ?   2.948  -3.973  13.995 1.000 94.690 ? 161 THR A N   1 
ATOM 1255 C CA  ? THR A 1 161 ?   3.206  -3.267  12.745 1.000 94.690 ? 161 THR A CA  1 
ATOM 1256 C C   ? THR A 1 161 ?   2.124  -3.580  11.714 1.000 94.690 ? 161 THR A C   1 
ATOM 1257 C CB  ? THR A 1 161 ?   4.587  -3.634  12.171 1.000 94.690 ? 161 THR A CB  1 
ATOM 1258 O O   ? THR A 1 161 ?   2.246  -3.205  10.546 1.000 94.690 ? 161 THR A O   1 
ATOM 1259 C CG2 ? THR A 1 161 ?   5.704  -3.240  13.132 1.000 94.690 ? 161 THR A CG2 1 
ATOM 1260 O OG1 ? THR A 1 161 ?   4.644  -5.047  11.943 1.000 94.690 ? 161 THR A OG1 1 
ATOM 1261 N N   ? MET A 1 162 ?   1.073  -4.280  12.171 1.000 95.300 ? 162 MET A N   1 
ATOM 1262 C CA  ? MET A 1 162 ?   0.004  -4.690  11.266 1.000 95.300 ? 162 MET A CA  1 
ATOM 1263 C C   ? MET A 1 162 ?  -1.340  -4.134  11.724 1.000 95.300 ? 162 MET A C   1 
ATOM 1264 C CB  ? MET A 1 162 ?  -0.066  -6.215  11.171 1.000 95.300 ? 162 MET A CB  1 
ATOM 1265 O O   ? MET A 1 162 ?  -1.550  -3.912  12.917 1.000 95.300 ? 162 MET A O   1 
ATOM 1266 C CG  ? MET A 1 162 ?   1.178  -6.850  10.571 1.000 95.300 ? 162 MET A CG  1 
ATOM 1267 S SD  ? MET A 1 162 ?   1.120  -8.684  10.609 1.000 95.300 ? 162 MET A SD  1 
ATOM 1268 C CE  ? MET A 1 162 ?   2.733  -9.070   9.873 1.000 95.300 ? 162 MET A CE  1 
ATOM 1269 N N   ? VAL A 1 163 ?  -2.233  -3.889  10.687 1.000 94.080 ? 163 VAL A N   1 
ATOM 1270 C CA  ? VAL A 1 163 ?  -3.602  -3.450  10.937 1.000 94.080 ? 163 VAL A CA  1 
ATOM 1271 C C   ? VAL A 1 163 ?  -4.572  -4.277  10.095 1.000 94.080 ? 163 VAL A C   1 
ATOM 1272 C CB  ? VAL A 1 163 ?  -3.781  -1.946  10.632 1.000 94.080 ? 163 VAL A CB  1 
ATOM 1273 O O   ? VAL A 1 163 ?  -4.251  -4.666   8.970 1.000 94.080 ? 163 VAL A O   1 
ATOM 1274 C CG1 ? VAL A 1 163 ?  -3.509  -1.658   9.157 1.000 94.080 ? 163 VAL A CG1 1 
ATOM 1275 C CG2 ? VAL A 1 163 ?  -5.186  -1.487  11.019 1.000 94.080 ? 163 VAL A CG2 1 
ATOM 1276 N N   ? CYS A 1 164 ?  -5.741  -4.597  10.730 1.000 92.240 ? 164 CYS A N   1 
ATOM 1277 C CA  ? CYS A 1 164 ?  -6.750  -5.394  10.041 1.000 92.240 ? 164 CYS A CA  1 
ATOM 1278 C C   ? CYS A 1 164 ?  -7.946  -4.537   9.646 1.000 92.240 ? 164 CYS A C   1 
ATOM 1279 C CB  ? CYS A 1 164 ?  -7.211  -6.554  10.923 1.000 92.240 ? 164 CYS A CB  1 
ATOM 1280 O O   ? CYS A 1 164 ?  -8.292  -3.585  10.347 1.000 92.240 ? 164 CYS A O   1 
ATOM 1281 S SG  ? CYS A 1 164 ?  -5.937  -7.802  11.209 1.000 92.240 ? 164 CYS A SG  1 
ATOM 1282 N N   ? ALA A 1 165 ?  -8.496  -4.853   8.511 1.000 89.790 ? 165 ALA A N   1 
ATOM 1283 C CA  ? ALA A 1 165 ?  -9.698  -4.191   8.011 1.000 89.790 ? 165 ALA A CA  1 
ATOM 1284 C C   ? ALA A 1 165 ? -10.680  -5.204   7.429 1.000 89.790 ? 165 ALA A C   1 
ATOM 1285 C CB  ? ALA A 1 165 ?  -9.332  -3.146   6.960 1.000 89.790 ? 165 ALA A CB  1 
ATOM 1286 O O   ? ALA A 1 165 ? -10.270  -6.205   6.835 1.000 89.790 ? 165 ALA A O   1 
ATOM 1287 N N   ? SER A 1 166 ? -11.842  -4.971   7.798 1.000 81.220 ? 166 SER A N   1 
ATOM 1288 C CA  ? SER A 1 166 ? -12.877  -5.889   7.334 1.000 81.220 ? 166 SER A CA  1 
ATOM 1289 C C   ? SER A 1 166 ? -14.100  -5.131   6.828 1.000 81.220 ? 166 SER A C   1 
ATOM 1290 C CB  ? SER A 1 166 ? -13.288  -6.845   8.455 1.000 81.220 ? 166 SER A CB  1 
ATOM 1291 O O   ? SER A 1 166 ? -14.302  -3.965   7.174 1.000 81.220 ? 166 SER A O   1 
ATOM 1292 O OG  ? SER A 1 166 ? -14.028  -6.163   9.453 1.000 81.220 ? 166 SER A OG  1 
ATOM 1293 N N   ? VAL A 1 167 ? -15.028  -5.748   5.982 1.000 70.270 ? 167 VAL A N   1 
ATOM 1294 C CA  ? VAL A 1 167 ? -16.312  -5.204   5.550 1.000 70.270 ? 167 VAL A CA  1 
ATOM 1295 C C   ? VAL A 1 167 ? -17.422  -5.707   6.470 1.000 70.270 ? 167 VAL A C   1 
ATOM 1296 C CB  ? VAL A 1 167 ? -16.623  -5.580   4.084 1.000 70.270 ? 167 VAL A CB  1 
ATOM 1297 O O   ? VAL A 1 167 ? -17.491  -6.900   6.777 1.000 70.270 ? 167 VAL A O   1 
ATOM 1298 C CG1 ? VAL A 1 167 ? -17.929  -4.932   3.626 1.000 70.270 ? 167 VAL A CG1 1 
ATOM 1299 C CG2 ? VAL A 1 167 ? -15.470  -5.168   3.172 1.000 70.270 ? 167 VAL A CG2 1 
ATOM 1300 N N   ? GLN A 1 168 ? -17.848  -5.084   7.564 1.000 54.800 ? 168 GLN A N   1 
ATOM 1301 C CA  ? GLN A 1 168 ? -18.816  -5.372   8.617 1.000 54.800 ? 168 GLN A CA  1 
ATOM 1302 C C   ? GLN A 1 168 ? -20.092  -5.979   8.041 1.000 54.800 ? 168 GLN A C   1 
ATOM 1303 C CB  ? GLN A 1 168 ? -19.147  -4.103   9.404 1.000 54.800 ? 168 GLN A CB  1 
ATOM 1304 O O   ? GLN A 1 168 ? -20.679  -6.884   8.636 1.000 54.800 ? 168 GLN A O   1 
ATOM 1305 C CG  ? GLN A 1 168 ? -18.205  -3.840  10.571 1.000 54.800 ? 168 GLN A CG  1 
ATOM 1306 C CD  ? GLN A 1 168 ? -18.683  -2.715  11.470 1.000 54.800 ? 168 GLN A CD  1 
ATOM 1307 N NE2 ? GLN A 1 168 ? -17.900  -2.402  12.497 1.000 54.800 ? 168 GLN A NE2 1 
ATOM 1308 O OE1 ? GLN A 1 168 ? -19.748  -2.131  11.242 1.000 54.800 ? 168 GLN A OE1 1 
ATOM 1309 N N   ? GLU A 1 169 ? -20.359  -6.180   6.572 1.000 50.430 ? 169 GLU A N   1 
ATOM 1310 C CA  ? GLU A 1 169 ? -21.539  -6.804   5.981 1.000 50.430 ? 169 GLU A CA  1 
ATOM 1311 C C   ? GLU A 1 169 ? -21.189  -7.528   4.684 1.000 50.430 ? 169 GLU A C   1 
ATOM 1312 C CB  ? GLU A 1 169 ? -22.628  -5.760   5.724 1.000 50.430 ? 169 GLU A CB  1 
ATOM 1313 O O   ? GLU A 1 169 ? -20.693  -6.912   3.738 1.000 50.430 ? 169 GLU A O   1 
ATOM 1314 C CG  ? GLU A 1 169 ? -23.444  -5.406   6.958 1.000 50.430 ? 169 GLU A CG  1 
ATOM 1315 C CD  ? GLU A 1 169 ? -24.462  -4.304   6.709 1.000 50.430 ? 169 GLU A CD  1 
ATOM 1316 O OE1 ? GLU A 1 169 ? -25.183  -3.918   7.657 1.000 50.430 ? 169 GLU A OE1 1 
ATOM 1317 O OE2 ? GLU A 1 169 ? -24.538  -3.823   5.557 1.000 50.430 ? 169 GLU A OE2 1 
ATOM 1318 N N   ? GLY A 1 170 ? -20.546  -8.782   4.766 1.000 47.150 ? 170 GLY A N   1 
ATOM 1319 C CA  ? GLY A 1 170 ? -20.651  -9.622   3.584 1.000 47.150 ? 170 GLY A CA  1 
ATOM 1320 C C   ? GLY A 1 170 ? -19.340  -9.764   2.834 1.000 47.150 ? 170 GLY A C   1 
ATOM 1321 O O   ? GLY A 1 170 ? -18.916  -8.843   2.134 1.000 47.150 ? 170 GLY A O   1 
ATOM 1322 N N   ? GLY A 1 171 ? -18.348 -10.555   3.347 1.000 48.280 ? 171 GLY A N   1 
ATOM 1323 C CA  ? GLY A 1 171 ? -17.499 -11.408   2.532 1.000 48.280 ? 171 GLY A CA  1 
ATOM 1324 C C   ? GLY A 1 171 ? -16.557 -10.630   1.633 1.000 48.280 ? 171 GLY A C   1 
ATOM 1325 O O   ? GLY A 1 171 ? -16.054 -11.162   0.642 1.000 48.280 ? 171 GLY A O   1 
ATOM 1326 N N   ? LYS A 1 172 ? -16.239  -9.228   1.910 1.000 47.890 ? 172 LYS A N   1 
ATOM 1327 C CA  ? LYS A 1 172 ? -15.390  -8.423   1.036 1.000 47.890 ? 172 LYS A CA  1 
ATOM 1328 C C   ? LYS A 1 172 ? -13.960  -8.361   1.565 1.000 47.890 ? 172 LYS A C   1 
ATOM 1329 C CB  ? LYS A 1 172 ? -15.957  -7.010   0.890 1.000 47.890 ? 172 LYS A CB  1 
ATOM 1330 O O   ? LYS A 1 172 ? -13.741  -8.086   2.746 1.000 47.890 ? 172 LYS A O   1 
ATOM 1331 C CG  ? LYS A 1 172 ? -17.305  -6.953   0.187 1.000 47.890 ? 172 LYS A CG  1 
ATOM 1332 C CD  ? LYS A 1 172 ? -17.802  -5.520   0.046 1.000 47.890 ? 172 LYS A CD  1 
ATOM 1333 C CE  ? LYS A 1 172 ? -19.192  -5.468  -0.574 1.000 47.890 ? 172 LYS A CE  1 
ATOM 1334 N NZ  ? LYS A 1 172 ? -19.704  -4.069  -0.669 1.000 47.890 ? 172 LYS A NZ  1 
ATOM 1335 N N   ? ASP A 1 173 ? -12.998  -8.996   0.948 1.000 48.780 ? 173 ASP A N   1 
ATOM 1336 C CA  ? ASP A 1 173 ? -11.611  -9.221   1.342 1.000 48.780 ? 173 ASP A CA  1 
ATOM 1337 C C   ? ASP A 1 173 ? -10.653  -8.868   0.205 1.000 48.780 ? 173 ASP A C   1 
ATOM 1338 C CB  ? ASP A 1 173 ? -11.404 -10.675   1.771 1.000 48.780 ? 173 ASP A CB  1 
ATOM 1339 O O   ? ASP A 1 173 ? -11.075  -8.711  -0.942 1.000 48.780 ? 173 ASP A O   1 
ATOM 1340 C CG  ? ASP A 1 173 ? -10.246 -10.848   2.739 1.000 48.780 ? 173 ASP A CG  1 
ATOM 1341 O OD1 ? ASP A 1 173 ?  -9.523  -9.865   3.008 1.000 48.780 ? 173 ASP A OD1 1 
ATOM 1342 O OD2 ? ASP A 1 173 ? -10.054 -11.980   3.235 1.000 48.780 ? 173 ASP A OD2 1 
ATOM 1343 N N   ? SER A 1 174 ?  -9.443  -8.338   0.408 1.000 45.290 ? 174 SER A N   1 
ATOM 1344 C CA  ? SER A 1 174 ?  -8.341  -8.115  -0.522 1.000 45.290 ? 174 SER A CA  1 
ATOM 1345 C C   ? SER A 1 174 ?  -7.559  -9.400  -0.772 1.000 45.290 ? 174 SER A C   1 
ATOM 1346 C CB  ? SER A 1 174 ?  -7.401  -7.032   0.011 1.000 45.290 ? 174 SER A CB  1 
ATOM 1347 O O   ? SER A 1 174 ?  -7.360 -10.200   0.145 1.000 45.290 ? 174 SER A O   1 
ATOM 1348 O OG  ? SER A 1 174 ?  -6.939  -7.362   1.309 1.000 45.290 ? 174 SER A OG  1 
ATOM 1349 N N   ? CYS A 1 175 ?  -7.456 -10.004  -2.121 1.000 49.700 ? 175 CYS A N   1 
ATOM 1350 C CA  ? CYS A 1 175 ?  -6.832 -11.258  -2.532 1.000 49.700 ? 175 CYS A CA  1 
ATOM 1351 C C   ? CYS A 1 175 ?  -5.979 -11.059  -3.779 1.000 49.700 ? 175 CYS A C   1 
ATOM 1352 C CB  ? CYS A 1 175 ?  -7.895 -12.324  -2.794 1.000 49.700 ? 175 CYS A CB  1 
ATOM 1353 O O   ? CYS A 1 175 ?  -5.857  -9.941  -4.282 1.000 49.700 ? 175 CYS A O   1 
ATOM 1354 S SG  ? CYS A 1 175 ?  -7.257 -14.014  -2.747 1.000 49.700 ? 175 CYS A SG  1 
ATOM 1355 N N   ? GLN A 1 176 ?  -5.016 -11.900  -4.300 1.000 52.580 ? 176 GLN A N   1 
ATOM 1356 C CA  ? GLN A 1 176 ?  -3.850 -11.953  -5.176 1.000 52.580 ? 176 GLN A CA  1 
ATOM 1357 C C   ? GLN A 1 176 ?  -3.902 -10.849  -6.228 1.000 52.580 ? 176 GLN A C   1 
ATOM 1358 C CB  ? GLN A 1 176 ?  -3.750 -13.320  -5.854 1.000 52.580 ? 176 GLN A CB  1 
ATOM 1359 O O   ? GLN A 1 176 ?  -4.949 -10.607  -6.831 1.000 52.580 ? 176 GLN A O   1 
ATOM 1360 C CG  ? GLN A 1 176 ?  -3.210 -14.418  -4.947 1.000 52.580 ? 176 GLN A CG  1 
ATOM 1361 C CD  ? GLN A 1 176 ?  -3.353 -15.802  -5.553 1.000 52.580 ? 176 GLN A CD  1 
ATOM 1362 N NE2 ? GLN A 1 176 ?  -3.230 -16.829  -4.719 1.000 52.580 ? 176 GLN A NE2 1 
ATOM 1363 O OE1 ? GLN A 1 176 ?  -3.573 -15.947  -6.760 1.000 52.580 ? 176 GLN A OE1 1 
ATOM 1364 N N   ? GLY A 1 177 ?  -2.961  -9.989  -6.285 1.000 54.510 ? 177 GLY A N   1 
ATOM 1365 C CA  ? GLY A 1 177 ?  -2.805  -8.987  -7.327 1.000 54.510 ? 177 GLY A CA  1 
ATOM 1366 C C   ? GLY A 1 177 ?  -3.022  -7.570  -6.830 1.000 54.510 ? 177 GLY A C   1 
ATOM 1367 O O   ? GLY A 1 177 ?  -2.664  -6.606  -7.511 1.000 54.510 ? 177 GLY A O   1 
ATOM 1368 N N   ? ASP A 1 178 ?  -3.486  -7.402  -5.509 1.000 76.260 ? 178 ASP A N   1 
ATOM 1369 C CA  ? ASP A 1 178 ?  -3.629  -6.074  -4.922 1.000 76.260 ? 178 ASP A CA  1 
ATOM 1370 C C   ? ASP A 1 178 ?  -2.539  -5.812  -3.884 1.000 76.260 ? 178 ASP A C   1 
ATOM 1371 C CB  ? ASP A 1 178 ?  -5.011  -5.915  -4.285 1.000 76.260 ? 178 ASP A CB  1 
ATOM 1372 O O   ? ASP A 1 178 ?  -2.575  -4.799  -3.182 1.000 76.260 ? 178 ASP A O   1 
ATOM 1373 C CG  ? ASP A 1 178 ?  -6.127  -5.811  -5.308 1.000 76.260 ? 178 ASP A CG  1 
ATOM 1374 O OD1 ? ASP A 1 178 ?  -5.906  -5.235  -6.396 1.000 76.260 ? 178 ASP A OD1 1 
ATOM 1375 O OD2 ? ASP A 1 178 ?  -7.239  -6.306  -5.024 1.000 76.260 ? 178 ASP A OD2 1 
ATOM 1376 N N   ? SER A 1 179 ?  -1.635  -6.959  -3.737 1.000 87.660 ? 179 SER A N   1 
ATOM 1377 C CA  ? SER A 1 179 ?  -0.496  -6.714  -2.858 1.000 87.660 ? 179 SER A CA  1 
ATOM 1378 C C   ? SER A 1 179 ?   0.173  -5.382  -3.178 1.000 87.660 ? 179 SER A C   1 
ATOM 1379 C CB  ? SER A 1 179 ?   0.524  -7.848  -2.973 1.000 87.660 ? 179 SER A CB  1 
ATOM 1380 O O   ? SER A 1 179 ?   0.369  -5.046  -4.348 1.000 87.660 ? 179 SER A O   1 
ATOM 1381 O OG  ? SER A 1 179 ?  -0.009  -9.057  -2.460 1.000 87.660 ? 179 SER A OG  1 
ATOM 1382 N N   ? GLY A 1 180 ?   0.328  -4.684  -2.002 1.000 91.130 ? 180 GLY A N   1 
ATOM 1383 C CA  ? GLY A 1 180 ?   1.032  -3.431  -2.225 1.000 91.130 ? 180 GLY A CA  1 
ATOM 1384 C C   ? GLY A 1 180 ?   0.102  -2.266  -2.508 1.000 91.130 ? 180 GLY A C   1 
ATOM 1385 O O   ? GLY A 1 180 ?   0.532  -1.111  -2.526 1.000 91.130 ? 180 GLY A O   1 
ATOM 1386 N N   ? GLY A 1 181 ?  -1.139  -2.552  -2.735 1.000 92.770 ? 181 GLY A N   1 
ATOM 1387 C CA  ? GLY A 1 181 ?  -2.156  -1.536  -2.951 1.000 92.770 ? 181 GLY A CA  1 
ATOM 1388 C C   ? GLY A 1 181 ?  -2.449  -0.711  -1.712 1.000 92.770 ? 181 GLY A C   1 
ATOM 1389 O O   ? GLY A 1 181 ?  -2.212  -1.163  -0.590 1.000 92.770 ? 181 GLY A O   1 
ATOM 1390 N N   ? PRO A 1 182 ?  -3.109   0.464  -1.891 1.000 95.660 ? 182 PRO A N   1 
ATOM 1391 C CA  ? PRO A 1 182 ?  -3.261   1.435  -0.805 1.000 95.660 ? 182 PRO A CA  1 
ATOM 1392 C C   ? PRO A 1 182 ?  -4.539   1.223   0.002 1.000 95.660 ? 182 PRO A C   1 
ATOM 1393 C CB  ? PRO A 1 182 ?  -3.293   2.780  -1.536 1.000 95.660 ? 182 PRO A CB  1 
ATOM 1394 O O   ? PRO A 1 182 ?  -5.593   0.930  -0.569 1.000 95.660 ? 182 PRO A O   1 
ATOM 1395 C CG  ? PRO A 1 182 ?  -3.908   2.478  -2.864 1.000 95.660 ? 182 PRO A CG  1 
ATOM 1396 C CD  ? PRO A 1 182 ?  -3.440   1.122  -3.309 1.000 95.660 ? 182 PRO A CD  1 
ATOM 1397 N N   ? LEU A 1 183 ?  -4.478   1.300   1.347 1.000 95.410 ? 183 LEU A N   1 
ATOM 1398 C CA  ? LEU A 1 183 ?  -5.547   1.548   2.308 1.000 95.410 ? 183 LEU A CA  1 
ATOM 1399 C C   ? LEU A 1 183 ?  -5.582   3.016   2.716 1.000 95.410 ? 183 LEU A C   1 
ATOM 1400 C CB  ? LEU A 1 183 ?  -5.369   0.665   3.546 1.000 95.410 ? 183 LEU A CB  1 
ATOM 1401 O O   ? LEU A 1 183 ?  -4.716   3.479   3.461 1.000 95.410 ? 183 LEU A O   1 
ATOM 1402 C CG  ? LEU A 1 183 ?  -6.459   0.769   4.615 1.000 95.410 ? 183 LEU A CG  1 
ATOM 1403 C CD1 ? LEU A 1 183 ?  -7.694  -0.018   4.189 1.000 95.410 ? 183 LEU A CD1 1 
ATOM 1404 C CD2 ? LEU A 1 183 ?  -5.939   0.271   5.959 1.000 95.410 ? 183 LEU A CD2 1 
ATOM 1405 N N   ? VAL A 1 184 ?  -6.617   3.714   2.220 1.000 96.890 ? 184 VAL A N   1 
ATOM 1406 C CA  ? VAL A 1 184 ?  -6.687   5.162   2.391 1.000 96.890 ? 184 VAL A CA  1 
ATOM 1407 C C   ? VAL A 1 184 ?  -7.782   5.511   3.396 1.000 96.890 ? 184 VAL A C   1 
ATOM 1408 C CB  ? VAL A 1 184 ?  -6.947   5.881   1.049 1.000 96.890 ? 184 VAL A CB  1 
ATOM 1409 O O   ? VAL A 1 184 ?  -8.949   5.161   3.199 1.000 96.890 ? 184 VAL A O   1 
ATOM 1410 C CG1 ? VAL A 1 184 ?  -6.980   7.395   1.245 1.000 96.890 ? 184 VAL A CG1 1 
ATOM 1411 C CG2 ? VAL A 1 184 ?  -5.883   5.494   0.023 1.000 96.890 ? 184 VAL A CG2 1 
ATOM 1412 N N   ? CYS A 1 185 ?  -7.389   6.200   4.449 1.000 96.200 ? 185 CYS A N   1 
ATOM 1413 C CA  ? CYS A 1 185 ?  -8.280   6.678   5.501 1.000 96.200 ? 185 CYS A CA  1 
ATOM 1414 C C   ? CYS A 1 185 ?  -8.087   8.170   5.742 1.000 96.200 ? 185 CYS A C   1 
ATOM 1415 C CB  ? CYS A 1 185 ?  -8.039   5.907   6.799 1.000 96.200 ? 185 CYS A CB  1 
ATOM 1416 O O   ? CYS A 1 185 ?  -6.955   8.644   5.856 1.000 96.200 ? 185 CYS A O   1 
ATOM 1417 S SG  ? CYS A 1 185 ?  -8.020   4.114   6.587 1.000 96.200 ? 185 CYS A SG  1 
ATOM 1418 N N   ? ASN A 1 186 ?  -9.230   8.878   5.733 1.000 93.690 ? 186 ASN A N   1 
ATOM 1419 C CA  ? ASN A 1 186 ?  -9.140  10.317   5.957 1.000 93.690 ? 186 ASN A CA  1 
ATOM 1420 C C   ? ASN A 1 186 ?  -8.144  10.971   5.003 1.000 93.690 ? 186 ASN A C   1 
ATOM 1421 C CB  ? ASN A 1 186 ?  -8.758  10.612   7.408 1.000 93.690 ? 186 ASN A CB  1 
ATOM 1422 O O   ? ASN A 1 186 ?  -7.315  11.780   5.424 1.000 93.690 ? 186 ASN A O   1 
ATOM 1423 C CG  ? ASN A 1 186 ?  -9.800  10.127   8.397 1.000 93.690 ? 186 ASN A CG  1 
ATOM 1424 N ND2 ? ASN A 1 186 ?  -9.355   9.750   9.590 1.000 93.690 ? 186 ASN A ND2 1 
ATOM 1425 O OD1 ? ASN A 1 186 ? -10.994  10.091   8.090 1.000 93.690 ? 186 ASN A OD1 1 
ATOM 1426 N N   ? GLN A 1 187 ?  -8.014  10.511   3.749 1.000 91.900 ? 187 GLN A N   1 
ATOM 1427 C CA  ? GLN A 1 187 ?  -7.253  11.074   2.638 1.000 91.900 ? 187 GLN A CA  1 
ATOM 1428 C C   ? GLN A 1 187 ?  -5.754  10.868   2.837 1.000 91.900 ? 187 GLN A C   1 
ATOM 1429 C CB  ? GLN A 1 187 ?  -7.562  12.564   2.478 1.000 91.900 ? 187 GLN A CB  1 
ATOM 1430 O O   ? GLN A 1 187 ?  -4.944  11.662   2.355 1.000 91.900 ? 187 GLN A O   1 
ATOM 1431 C CG  ? GLN A 1 187 ?  -8.984  12.851   2.017 1.000 91.900 ? 187 GLN A CG  1 
ATOM 1432 C CD  ? GLN A 1 187 ?  -9.245  14.331   1.804 1.000 91.900 ? 187 GLN A CD  1 
ATOM 1433 N NE2 ? GLN A 1 187 ?  -9.889  14.965   2.778 1.000 91.900 ? 187 GLN A NE2 1 
ATOM 1434 O OE1 ? GLN A 1 187 ?  -8.869  14.899   0.774 1.000 91.900 ? 187 GLN A OE1 1 
ATOM 1435 N N   ? SER A 1 188 ?  -5.393   9.943   3.708 1.000 96.750 ? 188 SER A N   1 
ATOM 1436 C CA  ? SER A 1 188 ?  -3.985   9.614   3.904 1.000 96.750 ? 188 SER A CA  1 
ATOM 1437 C C   ? SER A 1 188 ?  -3.749   8.111   3.804 1.000 96.750 ? 188 SER A C   1 
ATOM 1438 C CB  ? SER A 1 188 ?  -3.498  10.126   5.260 1.000 96.750 ? 188 SER A CB  1 
ATOM 1439 O O   ? SER A 1 188 ?  -4.652   7.316   4.076 1.000 96.750 ? 188 SER A O   1 
ATOM 1440 O OG  ? SER A 1 188 ?  -4.129   9.425   6.318 1.000 96.750 ? 188 SER A OG  1 
ATOM 1441 N N   ? LEU A 1 189 ?  -2.501   7.787   3.408 1.000 97.720 ? 189 LEU A N   1 
ATOM 1442 C CA  ? LEU A 1 189 ?  -2.110   6.385   3.313 1.000 97.720 ? 189 LEU A CA  1 
ATOM 1443 C C   ? LEU A 1 189 ?  -1.952   5.770   4.700 1.000 97.720 ? 189 LEU A C   1 
ATOM 1444 C CB  ? LEU A 1 189 ?  -0.803   6.244   2.528 1.000 97.720 ? 189 LEU A CB  1 
ATOM 1445 O O   ? LEU A 1 189 ?  -1.112   6.210   5.487 1.000 97.720 ? 189 LEU A O   1 
ATOM 1446 C CG  ? LEU A 1 189 ?  -0.287   4.820   2.320 1.000 97.720 ? 189 LEU A CG  1 
ATOM 1447 C CD1 ? LEU A 1 189 ?  -1.297   4.001   1.524 1.000 97.720 ? 189 LEU A CD1 1 
ATOM 1448 C CD2 ? LEU A 1 189 ?   1.067   4.838   1.618 1.000 97.720 ? 189 LEU A CD2 1 
ATOM 1449 N N   ? GLN A 1 190 ?  -2.728   4.745   5.006 1.000 97.320 ? 190 GLN A N   1 
ATOM 1450 C CA  ? GLN A 1 190 ?  -2.733   4.167   6.346 1.000 97.320 ? 190 GLN A CA  1 
ATOM 1451 C C   ? GLN A 1 190 ?  -2.232   2.726   6.325 1.000 97.320 ? 190 GLN A C   1 
ATOM 1452 C CB  ? GLN A 1 190 ?  -4.137   4.226   6.951 1.000 97.320 ? 190 GLN A CB  1 
ATOM 1453 O O   ? GLN A 1 190 ?  -1.776   2.207   7.346 1.000 97.320 ? 190 GLN A O   1 
ATOM 1454 C CG  ? GLN A 1 190 ?  -4.617   5.640   7.254 1.000 97.320 ? 190 GLN A CG  1 
ATOM 1455 C CD  ? GLN A 1 190 ?  -3.857   6.285   8.397 1.000 97.320 ? 190 GLN A CD  1 
ATOM 1456 N NE2 ? GLN A 1 190 ?  -3.653   7.595   8.309 1.000 97.320 ? 190 GLN A NE2 1 
ATOM 1457 O OE1 ? GLN A 1 190 ?  -3.457   5.612   9.353 1.000 97.320 ? 190 GLN A OE1 1 
ATOM 1458 N N   ? GLY A 1 191 ?  -2.252   2.111   5.184 1.000 95.770 ? 191 GLY A N   1 
ATOM 1459 C CA  ? GLY A 1 191 ?  -1.836   0.720   5.099 1.000 95.770 ? 191 GLY A CA  1 
ATOM 1460 C C   ? GLY A 1 191 ?  -1.487   0.287   3.688 1.000 95.770 ? 191 GLY A C   1 
ATOM 1461 O O   ? GLY A 1 191 ?  -1.874   0.942   2.718 1.000 95.770 ? 191 GLY A O   1 
ATOM 1462 N N   ? ILE A 1 192 ?  -0.708  -0.809   3.648 1.000 95.470 ? 192 ILE A N   1 
ATOM 1463 C CA  ? ILE A 1 192 ?  -0.364  -1.506   2.413 1.000 95.470 ? 192 ILE A CA  1 
ATOM 1464 C C   ? ILE A 1 192 ?  -0.843  -2.954   2.486 1.000 95.470 ? 192 ILE A C   1 
ATOM 1465 C CB  ? ILE A 1 192 ?   1.156  -1.456   2.141 1.000 95.470 ? 192 ILE A CB  1 
ATOM 1466 O O   ? ILE A 1 192 ?  -0.565  -3.657   3.461 1.000 95.470 ? 192 ILE A O   1 
ATOM 1467 C CG1 ? ILE A 1 192 ?   1.628  -0.004   2.008 1.000 95.470 ? 192 ILE A CG1 1 
ATOM 1468 C CG2 ? ILE A 1 192 ?   1.506  -2.263   0.887 1.000 95.470 ? 192 ILE A CG2 1 
ATOM 1469 C CD1 ? ILE A 1 192 ?   3.139   0.165   2.078 1.000 95.470 ? 192 ILE A CD1 1 
ATOM 1470 N N   ? ILE A 1 193 ?  -1.573  -3.215   1.489 1.000 92.580 ? 193 ILE A N   1 
ATOM 1471 C CA  ? ILE A 1 193 ?  -2.074  -4.585   1.488 1.000 92.580 ? 193 ILE A CA  1 
ATOM 1472 C C   ? ILE A 1 193 ?  -0.904  -5.563   1.574 1.000 92.580 ? 193 ILE A C   1 
ATOM 1473 C CB  ? ILE A 1 193 ?  -2.923  -4.876   0.230 1.000 92.580 ? 193 ILE A CB  1 
ATOM 1474 O O   ? ILE A 1 193 ?  -0.031  -5.575   0.703 1.000 92.580 ? 193 ILE A O   1 
ATOM 1475 C CG1 ? ILE A 1 193 ?  -4.096  -3.893   0.139 1.000 92.580 ? 193 ILE A CG1 1 
ATOM 1476 C CG2 ? ILE A 1 193 ?  -3.421  -6.324   0.237 1.000 92.580 ? 193 ILE A CG2 1 
ATOM 1477 C CD1 ? ILE A 1 193 ?  -4.877  -3.980  -1.165 1.000 92.580 ? 193 ILE A CD1 1 
ATOM 1478 N N   ? SER A 1 194 ?  -0.876  -6.388   2.598 1.000 90.450 ? 194 SER A N   1 
ATOM 1479 C CA  ? SER A 1 194 ?   0.256  -7.269   2.867 1.000 90.450 ? 194 SER A CA  1 
ATOM 1480 C C   ? SER A 1 194 ?  -0.123  -8.732   2.668 1.000 90.450 ? 194 SER A C   1 
ATOM 1481 C CB  ? SER A 1 194 ?   0.774  -7.056   4.290 1.000 90.450 ? 194 SER A CB  1 
ATOM 1482 O O   ? SER A 1 194 ?   0.442  -9.415   1.811 1.000 90.450 ? 194 SER A O   1 
ATOM 1483 O OG  ? SER A 1 194 ?   1.988  -7.759   4.493 1.000 90.450 ? 194 SER A OG  1 
ATOM 1484 N N   ? TRP A 1 195 ?  -1.109  -9.244   3.412 1.000 85.820 ? 195 TRP A N   1 
ATOM 1485 C CA  ? TRP A 1 195 ?  -1.496 -10.647   3.310 1.000 85.820 ? 195 TRP A CA  1 
ATOM 1486 C C   ? TRP A 1 195 ?  -2.878 -10.876   3.913 1.000 85.820 ? 195 TRP A C   1 
ATOM 1487 C CB  ? TRP A 1 195 ?  -0.467 -11.541   4.007 1.000 85.820 ? 195 TRP A CB  1 
ATOM 1488 O O   ? TRP A 1 195 ?  -3.458  -9.968   4.515 1.000 85.820 ? 195 TRP A O   1 
ATOM 1489 C CG  ? TRP A 1 195 ?  -0.289 -11.244   5.465 1.000 85.820 ? 195 TRP A CG  1 
ATOM 1490 C CD1 ? TRP A 1 195 ?   0.483 -10.260   6.017 1.000 85.820 ? 195 TRP A CD1 1 
ATOM 1491 C CD2 ? TRP A 1 195 ?  -0.894 -11.941   6.559 1.000 85.820 ? 195 TRP A CD2 1 
ATOM 1492 C CE2 ? TRP A 1 195 ?  -0.444 -11.324   7.747 1.000 85.820 ? 195 TRP A CE2 1 
ATOM 1493 C CE3 ? TRP A 1 195 ?  -1.775 -13.027   6.649 1.000 85.820 ? 195 TRP A CE3 1 
ATOM 1494 N NE1 ? TRP A 1 195 ?   0.394 -10.303   7.390 1.000 85.820 ? 195 TRP A NE1 1 
ATOM 1495 C CH2 ? TRP A 1 195 ?  -1.708 -12.824   9.072 1.000 85.820 ? 195 TRP A CH2 1 
ATOM 1496 C CZ2 ? TRP A 1 195 ?  -0.846 -11.759   9.012 1.000 85.820 ? 195 TRP A CZ2 1 
ATOM 1497 C CZ3 ? TRP A 1 195 ?  -2.174 -13.458   7.909 1.000 85.820 ? 195 TRP A CZ3 1 
ATOM 1498 N N   ? GLY A 1 196 ?  -3.449 -11.977   3.668 1.000 73.620 ? 196 GLY A N   1 
ATOM 1499 C CA  ? GLY A 1 196 ?  -4.727 -12.441   4.184 1.000 73.620 ? 196 GLY A CA  1 
ATOM 1500 C C   ? GLY A 1 196 ?  -5.021 -13.888   3.837 1.000 73.620 ? 196 GLY A C   1 
ATOM 1501 O O   ? GLY A 1 196 ?  -4.153 -14.597   3.323 1.000 73.620 ? 196 GLY A O   1 
ATOM 1502 N N   ? GLN A 1 197 ?  -6.109 -14.464   4.309 1.000 67.690 ? 197 GLN A N   1 
ATOM 1503 C CA  ? GLN A 1 197 ?  -6.428 -15.873   4.108 1.000 67.690 ? 197 GLN A CA  1 
ATOM 1504 C C   ? GLN A 1 197 ?  -6.743 -16.163   2.644 1.000 67.690 ? 197 GLN A C   1 
ATOM 1505 C CB  ? GLN A 1 197 ?  -7.605 -16.289   4.992 1.000 67.690 ? 197 GLN A CB  1 
ATOM 1506 O O   ? GLN A 1 197 ?  -7.346 -15.335   1.958 1.000 67.690 ? 197 GLN A O   1 
ATOM 1507 C CG  ? GLN A 1 197 ?  -7.936 -17.773   4.916 1.000 67.690 ? 197 GLN A CG  1 
ATOM 1508 C CD  ? GLN A 1 197 ?  -6.897 -18.642   5.600 1.000 67.690 ? 197 GLN A CD  1 
ATOM 1509 N NE2 ? GLN A 1 197 ?  -6.735 -19.867   5.112 1.000 67.690 ? 197 GLN A NE2 1 
ATOM 1510 O OE1 ? GLN A 1 197 ?  -6.245 -18.215   6.558 1.000 67.690 ? 197 GLN A OE1 1 
ATOM 1511 N N   ? ASP A 1 198 ?  -6.425 -17.368   2.116 1.000 57.570 ? 198 ASP A N   1 
ATOM 1512 C CA  ? ASP A 1 198 ?  -6.824 -18.005   0.865 1.000 57.570 ? 198 ASP A CA  1 
ATOM 1513 C C   ? ASP A 1 198 ?  -7.649 -19.263   1.127 1.000 57.570 ? 198 ASP A C   1 
ATOM 1514 C CB  ? ASP A 1 198 ?  -5.595 -18.348   0.021 1.000 57.570 ? 198 ASP A CB  1 
ATOM 1515 O O   ? ASP A 1 198 ?  -7.164 -20.211   1.748 1.000 57.570 ? 198 ASP A O   1 
ATOM 1516 C CG  ? ASP A 1 198 ?  -5.945 -18.760  -1.398 1.000 57.570 ? 198 ASP A CG  1 
ATOM 1517 O OD1 ? ASP A 1 198 ?  -7.112 -18.589  -1.812 1.000 57.570 ? 198 ASP A OD1 1 
ATOM 1518 O OD2 ? ASP A 1 198 ?  -5.047 -19.262  -2.107 1.000 57.570 ? 198 ASP A OD2 1 
ATOM 1519 N N   ? PRO A 1 199 ?  -8.925 -19.199   0.556 1.000 52.540 ? 199 PRO A N   1 
ATOM 1520 C CA  ? PRO A 1 199 ?  -9.710 -18.331  -0.326 1.000 52.540 ? 199 PRO A CA  1 
ATOM 1521 C C   ? PRO A 1 199 ? -10.230 -17.084   0.385 1.000 52.540 ? 199 PRO A C   1 
ATOM 1522 C CB  ? PRO A 1 199 ? -10.867 -19.231  -0.767 1.000 52.540 ? 199 PRO A CB  1 
ATOM 1523 O O   ? PRO A 1 199 ? -10.434 -17.102   1.602 1.000 52.540 ? 199 PRO A O   1 
ATOM 1524 C CG  ? PRO A 1 199 ? -10.951 -20.289   0.285 1.000 52.540 ? 199 PRO A CG  1 
ATOM 1525 C CD  ? PRO A 1 199 ?  -9.617 -20.391   0.967 1.000 52.540 ? 199 PRO A CD  1 
ATOM 1526 N N   ? CYS A 1 200 ? -10.051 -15.816  -0.183 1.000 56.500 ? 200 CYS A N   1 
ATOM 1527 C CA  ? CYS A 1 200 ? -10.351 -14.480   0.321 1.000 56.500 ? 200 CYS A CA  1 
ATOM 1528 C C   ? CYS A 1 200 ? -11.846 -14.310   0.561 1.000 56.500 ? 200 CYS A C   1 
ATOM 1529 C CB  ? CYS A 1 200 ?  -9.858 -13.415  -0.657 1.000 56.500 ? 200 CYS A CB  1 
ATOM 1530 O O   ? CYS A 1 200 ? -12.652 -15.101   0.068 1.000 56.500 ? 200 CYS A O   1 
ATOM 1531 S SG  ? CYS A 1 200 ?  -8.081 -13.485  -0.976 1.000 56.500 ? 200 CYS A SG  1 
ATOM 1532 N N   ? ALA A 1 201 ? -12.343 -13.474   1.534 1.000 50.770 ? 201 ALA A N   1 
ATOM 1533 C CA  ? ALA A 1 201 ? -13.734 -13.108   1.793 1.000 50.770 ? 201 ALA A CA  1 
ATOM 1534 C C   ? ALA A 1 201 ? -14.445 -14.193   2.596 1.000 50.770 ? 201 ALA A C   1 
ATOM 1535 C CB  ? ALA A 1 201 ? -14.470 -12.852   0.481 1.000 50.770 ? 201 ALA A CB  1 
ATOM 1536 O O   ? ALA A 1 201 ? -15.635 -14.446   2.391 1.000 50.770 ? 201 ALA A O   1 
ATOM 1537 N N   ? ILE A 1 202 ? -13.704 -15.088   3.412 1.000 54.030 ? 202 ILE A N   1 
ATOM 1538 C CA  ? ILE A 1 202 ? -14.292 -15.984   4.402 1.000 54.030 ? 202 ILE A CA  1 
ATOM 1539 C C   ? ILE A 1 202 ? -14.717 -15.185   5.633 1.000 54.030 ? 202 ILE A C   1 
ATOM 1540 C CB  ? ILE A 1 202 ? -13.309 -17.105   4.804 1.000 54.030 ? 202 ILE A CB  1 
ATOM 1541 O O   ? ILE A 1 202 ? -14.022 -14.254   6.046 1.000 54.030 ? 202 ILE A O   1 
ATOM 1542 C CG1 ? ILE A 1 202 ? -12.905 -17.927   3.575 1.000 54.030 ? 202 ILE A CG1 1 
ATOM 1543 C CG2 ? ILE A 1 202 ? -13.923 -18.001   5.884 1.000 54.030 ? 202 ILE A CG2 1 
ATOM 1544 C CD1 ? ILE A 1 202 ? -11.814 -18.953   3.847 1.000 54.030 ? 202 ILE A CD1 1 
ATOM 1545 N N   ? THR A 1 203 ? -16.073 -15.194   5.935 1.000 55.530 ? 203 THR A N   1 
ATOM 1546 C CA  ? THR A 1 203 ? -16.671 -14.595   7.123 1.000 55.530 ? 203 THR A CA  1 
ATOM 1547 C C   ? THR A 1 203 ? -15.762 -14.777   8.336 1.000 55.530 ? 203 THR A C   1 
ATOM 1548 C CB  ? THR A 1 203 ? -18.054 -15.202   7.419 1.000 55.530 ? 203 THR A CB  1 
ATOM 1549 O O   ? THR A 1 203 ? -15.170 -15.842   8.520 1.000 55.530 ? 203 THR A O   1 
ATOM 1550 C CG2 ? THR A 1 203 ? -18.813 -14.368   8.446 1.000 55.530 ? 203 THR A CG2 1 
ATOM 1551 O OG1 ? THR A 1 203 ? -18.816 -15.256   6.207 1.000 55.530 ? 203 THR A OG1 1 
ATOM 1552 N N   ? ARG A 1 204 ? -14.991 -13.645   8.824 1.000 63.250 ? 204 ARG A N   1 
ATOM 1553 C CA  ? ARG A 1 204 ? -14.327 -13.628  10.124 1.000 63.250 ? 204 ARG A CA  1 
ATOM 1554 C C   ? ARG A 1 204 ? -12.810 -13.654   9.964 1.000 63.250 ? 204 ARG A C   1 
ATOM 1555 C CB  ? ARG A 1 204 ? -14.785 -14.812  10.978 1.000 63.250 ? 204 ARG A CB  1 
ATOM 1556 O O   ? ARG A 1 204 ? -12.087 -13.975  10.909 1.000 63.250 ? 204 ARG A O   1 
ATOM 1557 C CG  ? ARG A 1 204 ? -16.233 -14.721  11.431 1.000 63.250 ? 204 ARG A CG  1 
ATOM 1558 C CD  ? ARG A 1 204 ? -16.572 -15.796  12.455 1.000 63.250 ? 204 ARG A CD  1 
ATOM 1559 N NE  ? ARG A 1 204 ? -17.996 -15.804  12.776 1.000 63.250 ? 204 ARG A NE  1 
ATOM 1560 N NH1 ? ARG A 1 204 ? -17.771 -17.093  14.680 1.000 63.250 ? 204 ARG A NH1 1 
ATOM 1561 N NH2 ? ARG A 1 204 ? -19.842 -16.364  14.022 1.000 63.250 ? 204 ARG A NH2 1 
ATOM 1562 C CZ  ? ARG A 1 204 ? -18.533 -16.420  13.825 1.000 63.250 ? 204 ARG A CZ  1 
ATOM 1563 N N   ? LYS A 1 205 ? -12.270 -13.431   8.714 1.000 72.570 ? 205 LYS A N   1 
ATOM 1564 C CA  ? LYS A 1 205 ? -10.831 -13.260   8.538 1.000 72.570 ? 205 LYS A CA  1 
ATOM 1565 C C   ? LYS A 1 205 ? -10.518 -11.971   7.783 1.000 72.570 ? 205 LYS A C   1 
ATOM 1566 C CB  ? LYS A 1 205 ? -10.235 -14.459   7.797 1.000 72.570 ? 205 LYS A CB  1 
ATOM 1567 O O   ? LYS A 1 205 ? -10.644 -11.917   6.558 1.000 72.570 ? 205 LYS A O   1 
ATOM 1568 C CG  ? LYS A 1 205 ? -10.333 -15.770   8.563 1.000 72.570 ? 205 LYS A CG  1 
ATOM 1569 C CD  ? LYS A 1 205 ?  -9.254 -15.876   9.632 1.000 72.570 ? 205 LYS A CD  1 
ATOM 1570 C CE  ? LYS A 1 205 ?  -9.234 -17.256  10.274 1.000 72.570 ? 205 LYS A CE  1 
ATOM 1571 N NZ  ? LYS A 1 205 ?  -8.200 -17.354  11.347 1.000 72.570 ? 205 LYS A NZ  1 
ATOM 1572 N N   ? PRO A 1 206 ? -10.252 -10.918   8.475 1.000 83.540 ? 206 PRO A N   1 
ATOM 1573 C CA  ? PRO A 1 206 ?  -9.973  -9.597   7.907 1.000 83.540 ? 206 PRO A CA  1 
ATOM 1574 C C   ? PRO A 1 206 ?  -8.709  -9.578   7.051 1.000 83.540 ? 206 PRO A C   1 
ATOM 1575 C CB  ? PRO A 1 206 ?  -9.808  -8.709   9.143 1.000 83.540 ? 206 PRO A CB  1 
ATOM 1576 O O   ? PRO A 1 206 ?  -7.851 -10.454   7.190 1.000 83.540 ? 206 PRO A O   1 
ATOM 1577 C CG  ? PRO A 1 206 ?  -9.347  -9.637  10.221 1.000 83.540 ? 206 PRO A CG  1 
ATOM 1578 C CD  ? PRO A 1 206 ?  -9.949 -10.991   9.975 1.000 83.540 ? 206 PRO A CD  1 
ATOM 1579 N N   ? GLY A 1 207 ?  -8.643  -8.633   6.030 1.000 87.170 ? 207 GLY A N   1 
ATOM 1580 C CA  ? GLY A 1 207 ?  -7.384  -8.340   5.364 1.000 87.170 ? 207 GLY A CA  1 
ATOM 1581 C C   ? GLY A 1 207 ?  -6.345  -7.735   6.289 1.000 87.170 ? 207 GLY A C   1 
ATOM 1582 O O   ? GLY A 1 207 ?  -6.684  -6.967   7.192 1.000 87.170 ? 207 GLY A O   1 
ATOM 1583 N N   ? VAL A 1 208 ?  -5.068  -8.151   6.017 1.000 91.820 ? 208 VAL A N   1 
ATOM 1584 C CA  ? VAL A 1 208 ?  -3.976  -7.647   6.843 1.000 91.820 ? 208 VAL A CA  1 
ATOM 1585 C C   ? VAL A 1 208 ?  -3.122  -6.675   6.033 1.000 91.820 ? 208 VAL A C   1 
ATOM 1586 C CB  ? VAL A 1 208 ?  -3.101  -8.797   7.390 1.000 91.820 ? 208 VAL A CB  1 
ATOM 1587 O O   ? VAL A 1 208 ?  -2.705  -6.987   4.915 1.000 91.820 ? 208 VAL A O   1 
ATOM 1588 C CG1 ? VAL A 1 208 ?  -1.964  -8.248   8.250 1.000 91.820 ? 208 VAL A CG1 1 
ATOM 1589 C CG2 ? VAL A 1 208 ?  -3.954  -9.781   8.190 1.000 91.820 ? 208 VAL A CG2 1 
ATOM 1590 N N   ? TYR A 1 209 ?  -2.888  -5.548   6.626 1.000 94.450 ? 209 TYR A N   1 
ATOM 1591 C CA  ? TYR A 1 209 ?  -2.136  -4.463   6.005 1.000 94.450 ? 209 TYR A CA  1 
ATOM 1592 C C   ? TYR A 1 209 ?  -0.927  -4.083   6.852 1.000 94.450 ? 209 TYR A C   1 
ATOM 1593 C CB  ? TYR A 1 209 ?  -3.032  -3.239   5.795 1.000 94.450 ? 209 TYR A CB  1 
ATOM 1594 O O   ? TYR A 1 209 ?  -0.945  -4.238   8.076 1.000 94.450 ? 209 TYR A O   1 
ATOM 1595 C CG  ? TYR A 1 209 ?  -4.304  -3.541   5.041 1.000 94.450 ? 209 TYR A CG  1 
ATOM 1596 C CD1 ? TYR A 1 209 ?  -4.439  -3.198   3.698 1.000 94.450 ? 209 TYR A CD1 1 
ATOM 1597 C CD2 ? TYR A 1 209 ?  -5.374  -4.168   5.671 1.000 94.450 ? 209 TYR A CD2 1 
ATOM 1598 C CE1 ? TYR A 1 209 ?  -5.611  -3.472   3.000 1.000 94.450 ? 209 TYR A CE1 1 
ATOM 1599 C CE2 ? TYR A 1 209 ?  -6.550  -4.447   4.983 1.000 94.450 ? 209 TYR A CE2 1 
ATOM 1600 O OH  ? TYR A 1 209 ?  -7.821  -4.370   2.964 1.000 94.450 ? 209 TYR A OH  1 
ATOM 1601 C CZ  ? TYR A 1 209 ?  -6.659  -4.097   3.650 1.000 94.450 ? 209 TYR A CZ  1 
ATOM 1602 N N   ? THR A 1 210 ?   0.128  -3.706   6.117 1.000 96.270 ? 210 THR A N   1 
ATOM 1603 C CA  ? THR A 1 210 ?   1.250  -3.090   6.816 1.000 96.270 ? 210 THR A CA  1 
ATOM 1604 C C   ? THR A 1 210 ?   0.887  -1.686   7.291 1.000 96.270 ? 210 THR A C   1 
ATOM 1605 C CB  ? THR A 1 210 ?   2.500  -3.025   5.919 1.000 96.270 ? 210 THR A CB  1 
ATOM 1606 O O   ? THR A 1 210 ?   0.371  -0.878   6.516 1.000 96.270 ? 210 THR A O   1 
ATOM 1607 C CG2 ? THR A 1 210 ?   3.668  -2.371   6.649 1.000 96.270 ? 210 THR A CG2 1 
ATOM 1608 O OG1 ? THR A 1 210 ?   2.875  -4.354   5.535 1.000 96.270 ? 210 THR A OG1 1 
ATOM 1609 N N   ? LYS A 1 211 ?   1.085  -1.401   8.622 1.000 96.450 ? 211 LYS A N   1 
ATOM 1610 C CA  ? LYS A 1 211 ?   0.803  -0.098   9.218 1.000 96.450 ? 211 LYS A CA  1 
ATOM 1611 C C   ? LYS A 1 211 ?   1.841   0.937   8.793 1.000 96.450 ? 211 LYS A C   1 
ATOM 1612 C CB  ? LYS A 1 211 ?   0.762  -0.204  10.744 1.000 96.450 ? 211 LYS A CB  1 
ATOM 1613 O O   ? LYS A 1 211 ?   2.934   0.997   9.360 1.000 96.450 ? 211 LYS A O   1 
ATOM 1614 C CG  ? LYS A 1 211 ?  -0.462  -0.929  11.282 1.000 96.450 ? 211 LYS A CG  1 
ATOM 1615 C CD  ? LYS A 1 211 ?  -0.534  -0.853  12.801 1.000 96.450 ? 211 LYS A CD  1 
ATOM 1616 C CE  ? LYS A 1 211 ?  -1.735  -1.616  13.344 1.000 96.450 ? 211 LYS A CE  1 
ATOM 1617 N NZ  ? LYS A 1 211 ?  -1.762  -1.618  14.837 1.000 96.450 ? 211 LYS A NZ  1 
ATOM 1618 N N   ? VAL A 1 212 ?   1.472   1.825   7.870 1.000 97.570 ? 212 VAL A N   1 
ATOM 1619 C CA  ? VAL A 1 212 ?   2.396   2.789   7.282 1.000 97.570 ? 212 VAL A CA  1 
ATOM 1620 C C   ? VAL A 1 212 ?   2.860   3.779   8.348 1.000 97.570 ? 212 VAL A C   1 
ATOM 1621 C CB  ? VAL A 1 212 ?   1.750   3.545   6.099 1.000 97.570 ? 212 VAL A CB  1 
ATOM 1622 O O   ? VAL A 1 212 ?   4.017   4.204   8.348 1.000 97.570 ? 212 VAL A O   1 
ATOM 1623 C CG1 ? VAL A 1 212 ?   2.626   4.719   5.666 1.000 97.570 ? 212 VAL A CG1 1 
ATOM 1624 C CG2 ? VAL A 1 212 ?   1.509   2.594   4.927 1.000 97.570 ? 212 VAL A CG2 1 
ATOM 1625 N N   ? CYS A 1 213 ?   2.015   4.180   9.296 1.000 97.300 ? 213 CYS A N   1 
ATOM 1626 C CA  ? CYS A 1 213 ?   2.341   5.171  10.316 1.000 97.300 ? 213 CYS A CA  1 
ATOM 1627 C C   ? CYS A 1 213 ?   3.552   4.735  11.132 1.000 97.300 ? 213 CYS A C   1 
ATOM 1628 C CB  ? CYS A 1 213 ?   1.147   5.400  11.242 1.000 97.300 ? 213 CYS A CB  1 
ATOM 1629 O O   ? CYS A 1 213 ?   4.261   5.572  11.695 1.000 97.300 ? 213 CYS A O   1 
ATOM 1630 S SG  ? CYS A 1 213 ?   0.728   3.966  12.258 1.000 97.300 ? 213 CYS A SG  1 
ATOM 1631 N N   ? LYS A 1 214 ?   3.853   3.430  11.170 1.000 97.220 ? 214 LYS A N   1 
ATOM 1632 C CA  ? LYS A 1 214 ?   4.972   2.904  11.946 1.000 97.220 ? 214 LYS A CA  1 
ATOM 1633 C C   ? LYS A 1 214 ?   6.283   3.031  11.176 1.000 97.220 ? 214 LYS A C   1 
ATOM 1634 C CB  ? LYS A 1 214 ?   4.725   1.441  12.320 1.000 97.220 ? 214 LYS A CB  1 
ATOM 1635 O O   ? LYS A 1 214 ?   7.359   2.788  11.727 1.000 97.220 ? 214 LYS A O   1 
ATOM 1636 C CG  ? LYS A 1 214 ?   3.564   1.237  13.283 1.000 97.220 ? 214 LYS A CG  1 
ATOM 1637 C CD  ? LYS A 1 214 ?   3.873   1.809  14.661 1.000 97.220 ? 214 LYS A CD  1 
ATOM 1638 C CE  ? LYS A 1 214 ?   2.773   1.483  15.662 1.000 97.220 ? 214 LYS A CE  1 
ATOM 1639 N NZ  ? LYS A 1 214 ?   3.064   2.055  17.010 1.000 97.220 ? 214 LYS A NZ  1 
ATOM 1640 N N   ? TYR A 1 215 ?   6.216   3.480   9.845 1.000 97.930 ? 215 TYR A N   1 
ATOM 1641 C CA  ? TYR A 1 215 ?   7.402   3.419   8.998 1.000 97.930 ? 215 TYR A CA  1 
ATOM 1642 C C   ? TYR A 1 215 ?   7.691   4.775   8.365 1.000 97.930 ? 215 TYR A C   1 
ATOM 1643 C CB  ? TYR A 1 215 ?   7.229   2.359   7.906 1.000 97.930 ? 215 TYR A CB  1 
ATOM 1644 O O   ? TYR A 1 215 ?   8.476   4.871   7.419 1.000 97.930 ? 215 TYR A O   1 
ATOM 1645 C CG  ? TYR A 1 215 ?   7.083   0.955   8.440 1.000 97.930 ? 215 TYR A CG  1 
ATOM 1646 C CD1 ? TYR A 1 215 ?   8.200   0.207   8.804 1.000 97.930 ? 215 TYR A CD1 1 
ATOM 1647 C CD2 ? TYR A 1 215 ?   5.827   0.373   8.581 1.000 97.930 ? 215 TYR A CD2 1 
ATOM 1648 C CE1 ? TYR A 1 215 ?   8.071  -1.088   9.294 1.000 97.930 ? 215 TYR A CE1 1 
ATOM 1649 C CE2 ? TYR A 1 215 ?   5.686  -0.921   9.071 1.000 97.930 ? 215 TYR A CE2 1 
ATOM 1650 O OH  ? TYR A 1 215 ?   6.677  -2.924   9.910 1.000 97.930 ? 215 TYR A OH  1 
ATOM 1651 C CZ  ? TYR A 1 215 ?   6.811  -1.642   9.425 1.000 97.930 ? 215 TYR A CZ  1 
ATOM 1652 N N   ? VAL A 1 216 ?   7.037   5.783   8.828 1.000 97.760 ? 216 VAL A N   1 
ATOM 1653 C CA  ? VAL A 1 216 ?   7.197   7.098   8.217 1.000 97.760 ? 216 VAL A CA  1 
ATOM 1654 C C   ? VAL A 1 216 ?   8.653   7.543   8.322 1.000 97.760 ? 216 VAL A C   1 
ATOM 1655 C CB  ? VAL A 1 216 ?   6.270   8.146   8.874 1.000 97.760 ? 216 VAL A CB  1 
ATOM 1656 O O   ? VAL A 1 216 ?   9.221   8.065   7.359 1.000 97.760 ? 216 VAL A O   1 
ATOM 1657 C CG1 ? VAL A 1 216 ?   6.638   9.556   8.415 1.000 97.760 ? 216 VAL A CG1 1 
ATOM 1658 C CG2 ? VAL A 1 216 ?   4.808   7.841   8.553 1.000 97.760 ? 216 VAL A CG2 1 
ATOM 1659 N N   ? ASP A 1 217 ?   9.268   7.328   9.494 1.000 97.310 ? 217 ASP A N   1 
ATOM 1660 C CA  ? ASP A 1 217 ?  10.667   7.700   9.680 1.000 97.310 ? 217 ASP A CA  1 
ATOM 1661 C C   ? ASP A 1 217 ?  11.569   6.953   8.700 1.000 97.310 ? 217 ASP A C   1 
ATOM 1662 C CB  ? ASP A 1 217 ?  11.110   7.424  11.118 1.000 97.310 ? 217 ASP A CB  1 
ATOM 1663 O O   ? ASP A 1 217 ?  12.441   7.554   8.068 1.000 97.310 ? 217 ASP A O   1 
ATOM 1664 C CG  ? ASP A 1 217 ?  10.514   8.397  12.119 1.000 97.310 ? 217 ASP A CG  1 
ATOM 1665 O OD1 ? ASP A 1 217 ?   9.959   9.437  11.703 1.000 97.310 ? 217 ASP A OD1 1 
ATOM 1666 O OD2 ? ASP A 1 217 ?  10.602   8.124  13.336 1.000 97.310 ? 217 ASP A OD2 1 
ATOM 1667 N N   ? TRP A 1 218 ?  11.379   5.669   8.588 1.000 97.980 ? 218 TRP A N   1 
ATOM 1668 C CA  ? TRP A 1 218 ?  12.154   4.844   7.667 1.000 97.980 ? 218 TRP A CA  1 
ATOM 1669 C C   ? TRP A 1 218 ?  11.957   5.304   6.227 1.000 97.980 ? 218 TRP A C   1 
ATOM 1670 C CB  ? TRP A 1 218 ?  11.761   3.370   7.804 1.000 97.980 ? 218 TRP A CB  1 
ATOM 1671 O O   ? TRP A 1 218 ?  12.921   5.410   5.465 1.000 97.980 ? 218 TRP A O   1 
ATOM 1672 C CG  ? TRP A 1 218 ?  12.342   2.484   6.743 1.000 97.980 ? 218 TRP A CG  1 
ATOM 1673 C CD1 ? TRP A 1 218 ?  13.603   1.955   6.712 1.000 97.980 ? 218 TRP A CD1 1 
ATOM 1674 C CD2 ? TRP A 1 218 ?  11.686   2.028   5.557 1.000 97.980 ? 218 TRP A CD2 1 
ATOM 1675 C CE2 ? TRP A 1 218 ?  12.608   1.224   4.851 1.000 97.980 ? 218 TRP A CE2 1 
ATOM 1676 C CE3 ? TRP A 1 218 ?  10.405   2.220   5.022 1.000 97.980 ? 218 TRP A CE3 1 
ATOM 1677 N NE1 ? TRP A 1 218 ?  13.769   1.196   5.576 1.000 97.980 ? 218 TRP A NE1 1 
ATOM 1678 C CH2 ? TRP A 1 218 ?  11.029   0.817   3.135 1.000 97.980 ? 218 TRP A CH2 1 
ATOM 1679 C CZ2 ? TRP A 1 218 ?  12.289   0.613   3.636 1.000 97.980 ? 218 TRP A CZ2 1 
ATOM 1680 C CZ3 ? TRP A 1 218 ?  10.089   1.611   3.813 1.000 97.980 ? 218 TRP A CZ3 1 
ATOM 1681 N N   ? ILE A 1 219 ?  10.744   5.615   5.870 1.000 98.230 ? 219 ILE A N   1 
ATOM 1682 C CA  ? ILE A 1 219 ?  10.401   6.050   4.520 1.000 98.230 ? 219 ILE A CA  1 
ATOM 1683 C C   ? ILE A 1 219 ?  11.145   7.341   4.190 1.000 98.230 ? 219 ILE A C   1 
ATOM 1684 C CB  ? ILE A 1 219 ?   8.878   6.253   4.362 1.000 98.230 ? 219 ILE A CB  1 
ATOM 1685 O O   ? ILE A 1 219 ?  11.801   7.439   3.150 1.000 98.230 ? 219 ILE A O   1 
ATOM 1686 C CG1 ? ILE A 1 219 ?   8.145   4.911   4.472 1.000 98.230 ? 219 ILE A CG1 1 
ATOM 1687 C CG2 ? ILE A 1 219 ?   8.561   6.943   3.031 1.000 98.230 ? 219 ILE A CG2 1 
ATOM 1688 C CD1 ? ILE A 1 219 ?   6.640   5.041   4.658 1.000 98.230 ? 219 ILE A CD1 1 
ATOM 1689 N N   ? GLN A 1 220 ?  11.087   8.252   5.039 1.000 97.810 ? 220 GLN A N   1 
ATOM 1690 C CA  ? GLN A 1 220 ?  11.704   9.556   4.822 1.000 97.810 ? 220 GLN A CA  1 
ATOM 1691 C C   ? GLN A 1 220 ?  13.224   9.441   4.758 1.000 97.810 ? 220 GLN A C   1 
ATOM 1692 C CB  ? GLN A 1 220 ?  11.297  10.533   5.925 1.000 97.810 ? 220 GLN A CB  1 
ATOM 1693 O O   ? GLN A 1 220 ?  13.864  10.064   3.908 1.000 97.810 ? 220 GLN A O   1 
ATOM 1694 C CG  ? GLN A 1 220 ?   9.839  10.966   5.857 1.000 97.810 ? 220 GLN A CG  1 
ATOM 1695 C CD  ? GLN A 1 220 ?   9.432  11.847   7.023 1.000 97.810 ? 220 GLN A CD  1 
ATOM 1696 N NE2 ? GLN A 1 220 ?   8.348  12.596   6.850 1.000 97.810 ? 220 GLN A NE2 1 
ATOM 1697 O OE1 ? GLN A 1 220 ?  10.086  11.853   8.071 1.000 97.810 ? 220 GLN A OE1 1 
ATOM 1698 N N   ? GLU A 1 221 ?  13.764   8.664   5.671 1.000 97.860 ? 221 GLU A N   1 
ATOM 1699 C CA  ? GLU A 1 221 ?  15.208   8.448   5.699 1.000 97.860 ? 221 GLU A CA  1 
ATOM 1700 C C   ? GLU A 1 221 ?  15.687   7.754   4.427 1.000 97.860 ? 221 GLU A C   1 
ATOM 1701 C CB  ? GLU A 1 221 ?  15.605   7.625   6.928 1.000 97.860 ? 221 GLU A CB  1 
ATOM 1702 O O   ? GLU A 1 221 ?  16.717   8.127   3.861 1.000 97.860 ? 221 GLU A O   1 
ATOM 1703 C CG  ? GLU A 1 221 ?  17.108   7.471   7.105 1.000 97.860 ? 221 GLU A CG  1 
ATOM 1704 C CD  ? GLU A 1 221 ?  17.490   6.762   8.395 1.000 97.860 ? 221 GLU A CD  1 
ATOM 1705 O OE1 ? GLU A 1 221 ?  18.703   6.610   8.668 1.000 97.860 ? 221 GLU A OE1 1 
ATOM 1706 O OE2 ? GLU A 1 221 ?  16.570   6.354   9.138 1.000 97.860 ? 221 GLU A OE2 1 
ATOM 1707 N N   ? THR A 1 222 ?  15.041   6.747   3.983 1.000 97.680 ? 222 THR A N   1 
ATOM 1708 C CA  ? THR A 1 222 ?  15.405   6.023   2.771 1.000 97.680 ? 222 THR A CA  1 
ATOM 1709 C C   ? THR A 1 222 ?  15.348   6.942   1.554 1.000 97.680 ? 222 THR A C   1 
ATOM 1710 C CB  ? THR A 1 222 ?  14.483   4.810   2.546 1.000 97.680 ? 222 THR A CB  1 
ATOM 1711 O O   ? THR A 1 222 ?  16.249   6.924   0.713 1.000 97.680 ? 222 THR A O   1 
ATOM 1712 C CG2 ? THR A 1 222 ?  14.882   4.041   1.291 1.000 97.680 ? 222 THR A CG2 1 
ATOM 1713 O OG1 ? THR A 1 222 ?  14.569   3.936   3.678 1.000 97.680 ? 222 THR A OG1 1 
ATOM 1714 N N   ? MET A 1 223 ?  14.297   7.801   1.444 1.000 97.500 ? 223 MET A N   1 
ATOM 1715 C CA  ? MET A 1 223 ?  14.158   8.731   0.327 1.000 97.500 ? 223 MET A CA  1 
ATOM 1716 C C   ? MET A 1 223 ?  15.277   9.768   0.340 1.000 97.500 ? 223 MET A C   1 
ATOM 1717 C CB  ? MET A 1 223 ?  12.798   9.429   0.372 1.000 97.500 ? 223 MET A CB  1 
ATOM 1718 O O   ? MET A 1 223 ?  15.818  10.117  -0.710 1.000 97.500 ? 223 MET A O   1 
ATOM 1719 C CG  ? MET A 1 223 ?  11.633   8.527  -0.003 1.000 97.500 ? 223 MET A CG  1 
ATOM 1720 S SD  ? MET A 1 223 ?  10.016   9.389   0.095 1.000 97.500 ? 223 MET A SD  1 
ATOM 1721 C CE  ? MET A 1 223 ?  10.271  10.690  -1.143 1.000 97.500 ? 223 MET A CE  1 
ATOM 1722 N N   ? LYS A 1 224 ?  15.643  10.221   1.470 1.000 96.900 ? 224 LYS A N   1 
ATOM 1723 C CA  ? LYS A 1 224 ?  16.703  11.214   1.627 1.000 96.900 ? 224 LYS A CA  1 
ATOM 1724 C C   ? LYS A 1 224 ?  18.060  10.636   1.236 1.000 96.900 ? 224 LYS A C   1 
ATOM 1725 C CB  ? LYS A 1 224 ?  16.747  11.728   3.067 1.000 96.900 ? 224 LYS A CB  1 
ATOM 1726 O O   ? LYS A 1 224 ?  18.863  11.309   0.586 1.000 96.900 ? 224 LYS A O   1 
ATOM 1727 C CG  ? LYS A 1 224 ?  17.770  12.829   3.300 1.000 96.900 ? 224 LYS A CG  1 
ATOM 1728 C CD  ? LYS A 1 224 ?  17.775  13.290   4.752 1.000 96.900 ? 224 LYS A CD  1 
ATOM 1729 C CE  ? LYS A 1 224 ?  18.866  14.321   5.008 1.000 96.900 ? 224 LYS A CE  1 
ATOM 1730 N NZ  ? LYS A 1 224 ?  18.915  14.730   6.444 1.000 96.900 ? 224 LYS A NZ  1 
ATOM 1731 N N   ? ASN A 1 225 ?  18.318   9.411   1.572 1.000 95.640 ? 225 ASN A N   1 
ATOM 1732 C CA  ? ASN A 1 225 ?  19.616   8.772   1.385 1.000 95.640 ? 225 ASN A CA  1 
ATOM 1733 C C   ? ASN A 1 225 ?  19.771   8.221  -0.030 1.000 95.640 ? 225 ASN A C   1 
ATOM 1734 C CB  ? ASN A 1 225 ?  19.821   7.659   2.414 1.000 95.640 ? 225 ASN A CB  1 
ATOM 1735 O O   ? ASN A 1 225 ?  20.867   7.826  -0.430 1.000 95.640 ? 225 ASN A O   1 
ATOM 1736 C CG  ? ASN A 1 225 ?  20.018   8.192   3.819 1.000 95.640 ? 225 ASN A CG  1 
ATOM 1737 N ND2 ? ASN A 1 225 ?  19.694   7.375   4.814 1.000 95.640 ? 225 ASN A ND2 1 
ATOM 1738 O OD1 ? ASN A 1 225 ?  20.458   9.329   4.009 1.000 95.640 ? 225 ASN A OD1 1 
ATOM 1739 N N   ? ASN A 1 226 ?  18.622   8.217  -0.863 1.000 91.210 ? 226 ASN A N   1 
ATOM 1740 C CA  ? ASN A 1 226 ?  18.697   7.603  -2.185 1.000 91.210 ? 226 ASN A CA  1 
ATOM 1741 C C   ? ASN A 1 226 ?  18.017   8.467  -3.243 1.000 91.210 ? 226 ASN A C   1 
ATOM 1742 C CB  ? ASN A 1 226 ?  18.078   6.204  -2.163 1.000 91.210 ? 226 ASN A CB  1 
ATOM 1743 O O   ? ASN A 1 226 ?  18.343   8.375  -4.428 1.000 91.210 ? 226 ASN A O   1 
ATOM 1744 C CG  ? ASN A 1 226 ?  18.897   5.216  -1.356 1.000 91.210 ? 226 ASN A CG  1 
ATOM 1745 N ND2 ? ASN A 1 226 ?  18.500   4.997  -0.108 1.000 91.210 ? 226 ASN A ND2 1 
ATOM 1746 O OD1 ? ASN A 1 226 ?  19.878   4.654  -1.850 1.000 91.210 ? 226 ASN A OD1 1 
# 
loop_
_struct_sheet_range.sheet_id 
_struct_sheet_range.id 
_struct_sheet_range.beg_label_comp_id 
_struct_sheet_range.beg_label_asym_id 
_struct_sheet_range.beg_label_seq_id 
_struct_sheet_range.pdbx_beg_PDB_ins_code 
_struct_sheet_range.end_label_comp_id 
_struct_sheet_range.end_label_asym_id 
_struct_sheet_range.end_label_seq_id 
_struct_sheet_range.pdbx_end_PDB_ins_code 
_struct_sheet_range.beg_auth_comp_id 
_struct_sheet_range.beg_auth_asym_id 
_struct_sheet_range.beg_auth_seq_id 
_struct_sheet_range.end_auth_comp_id 
_struct_sheet_range.end_auth_asym_id 
_struct_sheet_range.end_auth_seq_id 
A A PHE A   6 ? GLU A   7 ? PHE A 6   GLU A 7   
A B LEU A 107 ? LEU A 107 ? LEU A 107 LEU A 107 
A C SER A 117 ? GLY A 122 ? SER A 117 GLY A 122 
A D ARG A 138 ? ILE A 144 ? ARG A 138 ILE A 144 
A E MET A 162 ? SER A 166 ? MET A 162 SER A 166 
A F PRO A 182 ? CYS A 185 ? PRO A 182 CYS A 185 
A G SER A 188 ? TRP A 195 ? SER A 188 TRP A 195 
A H GLY A 207 ? LYS A 211 ? GLY A 207 LYS A 211 
B I GLN A  16 ? GLU A  21 ? GLN A 16  GLU A 21  
B J ARG A  24 ? ALA A  33 ? ARG A 24  ALA A 33  
B K TRP A  36 ? THR A  39 ? TRP A 36  THR A 39  
B L TYR A  48 ? LEU A  52 ? TYR A 48  LEU A 52  
B M GLN A  65 ? PRO A  74 ? GLN A 65  PRO A 74  
B N MET A  88 ? MET A  92 ? MET A 88  MET A 92  
C O ASN A  56 ? ASN A  56 ? ASN A 56  ASN A 56  
C P THR A 136 ? THR A 136 ? THR A 136 THR A 136 
D Q ASN A  79 ? ASN A  79 ? ASN A 79  ASN A 79  
D R ARG A  84 ? ARG A  84 ? ARG A 84  ARG A 84  
# 
loop_
_struct_conf.id 
_struct_conf.conf_type_id 
_struct_conf.beg_label_comp_id 
_struct_conf.beg_label_asym_id 
_struct_conf.beg_label_seq_id 
_struct_conf.pdbx_beg_PDB_ins_code 
_struct_conf.end_label_comp_id 
_struct_conf.end_label_asym_id 
_struct_conf.end_label_seq_id 
_struct_conf.pdbx_end_PDB_ins_code 
_struct_conf.beg_auth_comp_id 
_struct_conf.beg_auth_asym_id 
_struct_conf.beg_auth_seq_id 
_struct_conf.end_auth_comp_id 
_struct_conf.end_auth_asym_id 
_struct_conf.end_auth_seq_id 
TURN_TY1_P1   TURN_TY1_P   ILE A   3 ? LYS A   4 ? ILE A 3   LYS A 4   
STRN1         STRN         PHE A   6 ? GLU A   7 ? PHE A 6   GLU A 7   
HELX_LH_PP_P1 HELX_LH_PP_P CYS A   8 ? LYS A   9 ? CYS A 8   LYS A 9   
TURN_TY1_P2   TURN_TY1_P   PRO A  10 ? HIS A  11 ? PRO A 10  HIS A 11  
BEND1         BEND         SER A  12 ? SER A  12 ? SER A 12  SER A 12  
TURN_TY1_P3   TURN_TY1_P   PRO A  14 ? TRP A  15 ? PRO A 14  TRP A 15  
STRN2         STRN         GLN A  16 ? GLU A  21 ? GLN A 16  GLU A 21  
TURN_TY1_P4   TURN_TY1_P   LYS A  22 ? THR A  23 ? LYS A 22  THR A 23  
STRN3         STRN         ARG A  24 ? ALA A  33 ? ARG A 24  ALA A 33  
TURN_TY1_P5   TURN_TY1_P   PRO A  34 ? ARG A  35 ? PRO A 34  ARG A 35  
STRN4         STRN         TRP A  36 ? THR A  39 ? TRP A 36  THR A 39  
HELX_RH_3T_P1 HELX_RH_3T_P ALA A  41 ? CYS A  43 ? ALA A 41  CYS A 43  
BEND2         BEND         PRO A  46 ? PRO A  46 ? PRO A 46  PRO A 46  
STRN5         STRN         TYR A  48 ? LEU A  52 ? TYR A 48  LEU A 52  
BEND3         BEND         GLY A  53 ? GLY A  53 ? GLY A 53  GLY A 53  
BEND4         BEND         HIS A  55 ? HIS A  55 ? HIS A 55  HIS A 55  
STRN6         STRN         ASN A  56 ? ASN A  56 ? ASN A 56  ASN A 56  
TURN_TY1_P6   TURN_TY1_P   LEU A  57 ? GLN A  58 ? LEU A 57  GLN A 58  
BEND5         BEND         LYS A  59 ? LYS A  59 ? LYS A 59  LYS A 59  
BEND6         BEND         GLY A  62 ? CYS A  63 ? GLY A 62  CYS A 63  
STRN7         STRN         GLN A  65 ? PRO A  74 ? GLN A 65  PRO A 74  
TURN_TY1_P7   TURN_TY1_P   PRO A  76 ? GLY A  77 ? PRO A 76  GLY A 77  
STRN8         STRN         ASN A  79 ? ASN A  79 ? ASN A 79  ASN A 79  
TURN_TY1_P8   TURN_TY1_P   ASN A  80 ? HIS A  83 ? ASN A 80  HIS A 83  
STRN9         STRN         ARG A  84 ? ARG A  84 ? ARG A 84  ARG A 84  
TURN_TY1_P9   TURN_TY1_P   ASN A  85 ? ASN A  85 ? ASN A 85  ASN A 85  
STRN10        STRN         MET A  88 ? MET A  92 ? MET A 88  MET A 92  
BEND7         BEND         ALA A  93 ? SER A  94 ? ALA A 93  SER A 94  
HELX_LH_PP_P2 HELX_LH_PP_P PRO A  95 ? ILE A  98 ? PRO A 95  ILE A 98  
BEND8         BEND         TRP A 100 ? ALA A 101 ? TRP A 100 ALA A 101 
HELX_LH_PP_P3 HELX_LH_PP_P PRO A 104 ? THR A 106 ? PRO A 104 THR A 106 
STRN11        STRN         LEU A 107 ? LEU A 107 ? LEU A 107 LEU A 107 
BEND9         BEND         SER A 109 ? ARG A 110 ? SER A 109 ARG A 110 
HELX_LH_PP_P4 HELX_LH_PP_P CYS A 111 ? VAL A 112 ? CYS A 111 VAL A 112 
TURN_TY1_P10  TURN_TY1_P   ALA A 114 ? GLY A 115 ? ALA A 114 GLY A 115 
STRN12        STRN         SER A 117 ? GLY A 122 ? SER A 117 GLY A 122 
BEND10        BEND         TRP A 123 ? GLY A 124 ? TRP A 123 GLY A 124 
BEND11        BEND         THR A 126 ? GLN A 130 ? THR A 126 GLN A 130 
BEND12        BEND         HIS A 135 ? HIS A 135 ? HIS A 135 HIS A 135 
STRN13        STRN         THR A 136 ? THR A 136 ? THR A 136 THR A 136 
STRN14        STRN         ARG A 138 ? ILE A 144 ? ARG A 138 ILE A 144 
HELX_RH_AL_P1 HELX_RH_AL_P HIS A 147 ? ALA A 153 ? HIS A 147 ALA A 153 
BEND13        BEND         TYR A 154 ? TYR A 154 ? TYR A 154 TYR A 154 
TURN_TY1_P11  TURN_TY1_P   PRO A 155 ? ASN A 157 ? PRO A 155 ASN A 157 
TURN_TY1_P12  TURN_TY1_P   ASP A 160 ? THR A 161 ? ASP A 160 THR A 161 
STRN15        STRN         MET A 162 ? SER A 166 ? MET A 162 SER A 166 
BEND14        BEND         GLN A 168 ? GLY A 170 ? GLN A 168 GLY A 170 
TURN_TY1_P13  TURN_TY1_P   GLN A 176 ? GLY A 177 ? GLN A 176 GLY A 177 
TURN_TY1_P14  TURN_TY1_P   SER A 179 ? GLY A 180 ? SER A 179 GLY A 180 
STRN16        STRN         PRO A 182 ? CYS A 185 ? PRO A 182 CYS A 185 
TURN_TY1_P15  TURN_TY1_P   ASN A 186 ? GLN A 187 ? ASN A 186 GLN A 187 
STRN17        STRN         SER A 188 ? TRP A 195 ? SER A 188 TRP A 195 
BEND15        BEND         ASP A 198 ? CYS A 200 ? ASP A 198 CYS A 200 
TURN_TY1_P16  TURN_TY1_P   THR A 203 ? ARG A 204 ? THR A 203 ARG A 204 
STRN18        STRN         GLY A 207 ? LYS A 211 ? GLY A 207 LYS A 211 
HELX_RH_3T_P2 HELX_RH_3T_P VAL A 212 ? TYR A 215 ? VAL A 212 TYR A 215 
HELX_RH_AL_P2 HELX_RH_AL_P VAL A 216 ? ASN A 225 ? VAL A 216 ASN A 225 
# 
