# Supplementary material for: FlatProt: 2D visualization eases protein structure comparison
Source: BMC Bioinformatics. 2025 Aug 13;26:210. doi: 10.1186/s12859-025-06233-x (PMC12344939; doi:10.1186/s12859-025-06233-x)
Supplement: Supplementary file 1 — Supplementary Material 1 [file 12859_2025_6233_MOESM1_ESM.zip › KLK/structures/Erinaceus_europaeus_GeneID=103126417.cif]

data_Erinaceus_europaeus_GeneID=103126417
# 
_entry.id   ? 
# 
_entity.id                         1      
_entity.type                       polymer 
_entity.pdbx_description           polymer-1 
_entity.formula_weight             25000.9 
_entity.pdbx_number_of_molecules        1 
# 
loop_
_struct_sheet.id 
_struct_sheet.number_strands 
A 2 
B 8 
C 6 
D 2 
E 2 
F 2 
# 
loop_
_struct_conf_type.id 
_struct_conf_type.criteria 
STRN         DSSP 
TURN_TY1_P   DSSP 
HELX_LH_PP_P DSSP 
BEND         DSSP 
HELX_RH_3T_P DSSP 
HELX_RH_AL_P DSSP 
# 
_struct_asym.id          A 
_struct_asym.entity_id   1 
# 
_software.pdbx_ordinal     1 
_software.name             dssp 
_software.version          4.4.10 
_software.date             ? 
_software.classification   'model annotation' 
# 
_entity_poly.entity_id                      1 
_entity_poly.type                           polypeptide(L) 
_entity_poly.nstd_linkage                   n 
_entity_poly.nstd_monomer                   n 
_entity_poly.pdbx_seq_one_letter_code       
;QIIGGHEARPHSRPYMAYLNIMFYTLCGGFLIRKDFLLTAAHCQGSSYKIILGAHDIQKKEKTQQVISVSRAIPHPDYNS
KNFSNDIMLLKLAKKVKMTSAVKPLKLPNDRVRPGQVCSVAGWGRTSARWKKYPDTLQEVKLTLLEDEECGSRFNHYNNA
IQLCAGDPNDDKASFQGDSGGPLVCNNMAQGIVSFGRKDGTPPRVYTKISSFLPWIKKTMRNS
;
_entity_poly.pdbx_seq_one_letter_code_can   
;QIIGGHEARPHSRPYMAYLNIMFYTLCGGFLIRKDFLLTAAHCQGSSYKIILGAHDIQKKEKTQQVISVSRAIPHPDYNS
KNFSNDIMLLKLAKKVKMTSAVKPLKLPNDRVRPGQVCSVAGWGRTSARWKKYPDTLQEVKLTLLEDEECGSRFNHYNNA
IQLCAGDPNDDKASFQGDSGGPLVCNNMAQGIVSFGRKDGTPPRVYTKISSFLPWIKKTMRNS
;
_entity_poly.pdbx_strand_id                 A 
# 
loop_
_dssp_struct_summary.entry_id 
_dssp_struct_summary.label_comp_id 
_dssp_struct_summary.label_asym_id 
_dssp_struct_summary.label_seq_id 
_dssp_struct_summary.secondary_structure 
_dssp_struct_summary.ss_bridge 
_dssp_struct_summary.helix_3_10 
_dssp_struct_summary.helix_alpha 
_dssp_struct_summary.helix_pi 
_dssp_struct_summary.helix_pp 
_dssp_struct_summary.bend 
_dssp_struct_summary.chirality 
_dssp_struct_summary.sheet 
_dssp_struct_summary.strand 
_dssp_struct_summary.ladder_1 
_dssp_struct_summary.ladder_2 
_dssp_struct_summary.accessibility 
_dssp_struct_summary.TCO 
_dssp_struct_summary.kappa 
_dssp_struct_summary.alpha 
_dssp_struct_summary.phi 
_dssp_struct_summary.psi 
_dssp_struct_summary.x_ca 
_dssp_struct_summary.y_ca 
_dssp_struct_summary.z_ca 
Erinaceus_europaeus_GeneID=103126417 GLN A 1   . . . . . . . . . . . . ? .      .     .      .      131.4  6.0   -11.0 2.0   
Erinaceus_europaeus_GeneID=103126417 ILE A 2   E . > . . . . - A A A . ? -0.911 .     -139.1 -84.4  91.6   8.4   -8.2  2.0   
Erinaceus_europaeus_GeneID=103126417 ILE A 3   E . 3 . . . S + A A A . ? -0.602 87.1  6.9    -56.7  123.4  11.4  -10.1 0.6   
Erinaceus_europaeus_GeneID=103126417 GLY A 4   T . 3 . . . S + . . . . ? 0.636  108.9 124.7  79.5   7.0    14.5  -8.9  2.4   
Erinaceus_europaeus_GeneID=103126417 GLY A 5   . . < . . . . - . . . . ? -0.173 50.7  -132.2 -89.6  -174.3 12.3  -6.8  4.9   
Erinaceus_europaeus_GeneID=103126417 HIS A 6   E . . . . . . - B C B . ? -0.917 35.0  -78.7  -136.8 155.5  12.0  -6.8  8.6   
Erinaceus_europaeus_GeneID=103126417 GLU A 7   E . . . . > . - B C B . ? -0.431 53.4  -120.8 -53.4  133.1  9.2   -6.9  11.2  
Erinaceus_europaeus_GeneID=103126417 ALA A 8   P . . . . P . - . . . . ? -0.448 29.9  -96.0  -73.1  146.8  7.6   -3.4  11.5  
Erinaceus_europaeus_GeneID=103126417 ARG A 9   P . > . . P . - . . . . ? -0.477 60.0  -87.7  -58.8  129.6  7.5   -1.6  14.8  
Erinaceus_europaeus_GeneID=103126417 PRO A 10  T . 3 . . < S - . . . . ? -0.241 107.5 -4.7   -47.5  124.2  4.1   -2.4  16.3  
Erinaceus_europaeus_GeneID=103126417 HIS A 11  T . 3 . . . S + . . . . ? 0.632  91.6  126.2  69.6   15.2   1.5   0.2   15.1  
Erinaceus_europaeus_GeneID=103126417 SER A 12  S . < . . . S + . . . . ? 0.610  75.0  50.2   -74.8  -12.4  4.1   2.2   13.2  
Erinaceus_europaeus_GeneID=103126417 ARG A 13  . . > . . . . + . . . . ? -0.634 66.3  168.8  -122.9 74.3   1.9   1.9   10.1  
Erinaceus_europaeus_GeneID=103126417 PRO A 14  T . 3 . . . S + . . . . ? 0.579  72.9  60.8   -74.8  -2.1   -1.6  2.9   11.4  
Erinaceus_europaeus_GeneID=103126417 TYR A 15  T . 3 . . . S + . . . . ? 0.548  78.6  115.2  -96.7  -12.1  -3.0  3.1   7.8   
Erinaceus_europaeus_GeneID=103126417 MET A 16  E . < . . . . - C K J . ? -0.362 45.8  -165.2 -72.1  139.5  -2.4  -0.6  7.0   
Erinaceus_europaeus_GeneID=103126417 ALA A 17  E . . . . . . - C K J K ? -0.982 14.5  -144.0 -126.7 134.9  -5.2  -2.9  6.4   
Erinaceus_europaeus_GeneID=103126417 TYR A 18  E . . . . . . - C K J K ? -0.888 18.5  -161.0 -94.1  116.8  -5.3  -6.7  6.3   
Erinaceus_europaeus_GeneID=103126417 LEU A 19  E . . . . . . - C K J K ? -0.913 8.9   -169.5 -106.1 111.7  -7.8  -8.0  3.7   
Erinaceus_europaeus_GeneID=103126417 ASN A 20  E . . . . . . - C K J K ? -0.896 14.2  -163.5 -96.8  101.9  -8.9  -11.5 4.0   
Erinaceus_europaeus_GeneID=103126417 ILE A 21  E . > > . . . - C K J K ? -0.786 68.2  -19.9  -96.2  119.2  -10.8 -12.2 0.6   
Erinaceus_europaeus_GeneID=103126417 MET A 22  T . 3 4 . . S - . . . . ? 0.894  113.1 -74.1  53.5   33.5   -13.1 -15.3 0.5   
Erinaceus_europaeus_GeneID=103126417 PHE A 23  T . 3 4 . . S + . . . . ? 0.280  132.6 47.3   71.0   11.0   -11.3 -16.9 3.7   
Erinaceus_europaeus_GeneID=103126417 TYR A 24  T . < 4 . . S + . . . . ? 0.630  87.4  82.0   -148.9 -23.9  -8.2  -17.9 1.6   
Erinaceus_europaeus_GeneID=103126417 THR A 25  E . . < . . . - C L J . ? -0.830 61.9  -155.2 -101.1 127.4  -7.0  -15.0 -0.6  
Erinaceus_europaeus_GeneID=103126417 LEU A 26  E . . . . . . + C L J . ? -0.829 20.4  158.4  -103.5 135.8  -4.9  -12.4 1.1   
Erinaceus_europaeus_GeneID=103126417 CYS A 27  E . . . . . . - C L J . ? -0.949 28.4  -128.2 -142.0 162.4  -4.4  -8.6  0.1   
Erinaceus_europaeus_GeneID=103126417 GLY A 28  E . . . . . . + C L J . ? -0.614 25.7  168.8  -102.7 168.2  -3.3  -5.5  1.6   
Erinaceus_europaeus_GeneID=103126417 GLY A 29  E . . . . . . - C L J . ? -0.948 20.0  -133.6 -161.2 172.3  -5.0  -2.1  1.7   
Erinaceus_europaeus_GeneID=103126417 PHE A 30  E . . . . . . - C L J L ? -0.996 20.5  -113.7 -147.6 143.5  -4.7  1.2   3.4   
Erinaceus_europaeus_GeneID=103126417 LEU A 31  E . . . . . . + C L . L ? -0.566 34.0  164.0  -72.2  127.3  -7.0  3.7   5.0   
Erinaceus_europaeus_GeneID=103126417 ILE A 32  E . . . . . S + C L . . ? 0.532  73.7  9.3    -121.2 -9.3   -7.3  7.1   3.2   
Erinaceus_europaeus_GeneID=103126417 ARG A 33  E . > . . . S - C L . L ? -0.951 88.4  -93.2  -160.9 164.0  -10.5 8.2   5.0   
Erinaceus_europaeus_GeneID=103126417 LYS A 34  T . 3 . . . S + . . . . ? 0.746  127.3 24.4   -61.8  -14.0  -12.6 7.1   8.1   
Erinaceus_europaeus_GeneID=103126417 ASP A 35  T . 3 . . . S + . . . . ? 0.250  113.6 75.0   -135.2 6.2    -14.8 5.1   5.7   
Erinaceus_europaeus_GeneID=103126417 PHE A 36  E . < . . . . - C M L M ? -0.996 48.7  -172.0 -132.3 138.3  -12.6 4.4   2.7   
Erinaceus_europaeus_GeneID=103126417 LEU A 37  E . . . . . . - C M L M ? -0.925 16.5  -139.8 -116.2 146.7  -9.7  2.1   1.9   
Erinaceus_europaeus_GeneID=103126417 LEU A 38  E . . . . . . + C M L M ? -0.875 35.2  146.9  -100.3 140.9  -7.5  1.9   -1.1  
Erinaceus_europaeus_GeneID=103126417 THR A 39  E . . . . . . - C M . M ? -0.889 50.0  -73.7  -154.4 177.3  -6.5  -1.4  -2.6  
Erinaceus_europaeus_GeneID=103126417 ALA A 40  . . > . . . . - . . . . ? -0.671 31.3  -133.7 -81.8  143.6  -5.7  -3.1  -5.9  
Erinaceus_europaeus_GeneID=103126417 ALA A 41  G . > . . . S + . . . . ? 0.803  106.3 63.6   -64.3  -30.4  -8.6  -3.9  -8.3  
Erinaceus_europaeus_GeneID=103126417 HIS A 42  G . 3 . . . S + . . . . ? 0.620  89.0  70.7   -73.2  -5.0   -7.1  -7.3  -8.9  
Erinaceus_europaeus_GeneID=103126417 CYS A 43  G . < . . . S + . . . . ? 0.294  72.9  138.2  -88.6  8.5    -7.8  -8.0  -5.1  
Erinaceus_europaeus_GeneID=103126417 GLN A 44  . . < . . . . + . . . . ? -0.274 23.9  160.0  -61.6  139.2  -11.5 -8.0  -5.9  
Erinaceus_europaeus_GeneID=103126417 GLY A 45  . . . . . . . - . . . . ? -0.872 52.3  -105.9 -150.4 178.7  -13.6 -10.7 -4.1  
Erinaceus_europaeus_GeneID=103126417 SER A 46  S . . . . . S + . . . . ? 0.723  102.9 17.9   -84.1  -25.6  -17.2 -11.7 -3.1  
Erinaceus_europaeus_GeneID=103126417 SER A 47  . . . . . . . - . . . . ? -0.990 66.3  -155.1 -150.5 143.0  -16.5 -11.0 0.7   
Erinaceus_europaeus_GeneID=103126417 TYR A 48  E . . . . . . - C N K . ? -0.987 9.7   -167.3 -121.7 131.0  -14.0 -9.0  2.7   
Erinaceus_europaeus_GeneID=103126417 LYS A 49  E . . . . . . - C N K N ? -0.973 22.4  -163.4 -105.2 111.4  -12.8 -9.3  6.3   
Erinaceus_europaeus_GeneID=103126417 ILE A 50  E . . . . . . - C N K N ? -0.854 6.9   -168.5 -100.9 126.8  -10.9 -6.1  7.0   
Erinaceus_europaeus_GeneID=103126417 ILE A 51  E . . . . . . + C N K N ? -0.963 8.4   179.7  -114.3 119.7  -8.6  -5.9  9.9   
Erinaceus_europaeus_GeneID=103126417 LEU A 52  E . . . . . . + C N K N ? -0.847 61.9  27.6   -112.3 150.5  -7.2  -2.5  11.0  
Erinaceus_europaeus_GeneID=103126417 GLY A 53  S . . . . . S + . . . . ? 0.618  84.5  137.6  81.8   14.1   -4.9  -1.6  13.9  
Erinaceus_europaeus_GeneID=103126417 ALA A 54  . . . . . . . + . . . . ? -0.806 28.9  168.8  -100.8 129.1  -3.2  -5.0  13.9  
Erinaceus_europaeus_GeneID=103126417 HIS A 55  S . . . . . S + . . . . ? 0.756  86.8  32.4   -89.8  -44.5  0.5   -5.6  14.3  
Erinaceus_europaeus_GeneID=103126417 ASP A 56  B . > . . . . - D Q P . ? -0.961 68.5  -163.2 -116.0 118.6  0.0   -9.4  14.8  
Erinaceus_europaeus_GeneID=103126417 ILE A 57  T . 3 . . . S + . . . . ? 0.673  89.5  54.4   -82.5  -8.8   -2.9  -10.9 12.9  
Erinaceus_europaeus_GeneID=103126417 GLN A 58  T . 3 . . . S + . . . . ? 0.714  98.9  74.5   -96.0  -15.9  -2.9  -14.1 15.1  
Erinaceus_europaeus_GeneID=103126417 LYS A 59  S . < . . . S - . . . . ? -0.758 85.1  -121.5 -103.7 135.7  -3.2  -12.2 18.4  
Erinaceus_europaeus_GeneID=103126417 LYS A 60  . . . . . . . - . . . . ? -0.705 38.7  -172.1 -71.2  103.8  -6.3  -10.5 19.7  
Erinaceus_europaeus_GeneID=103126417 GLU A 61  . . > . . . . - . . . . ? -0.831 29.8  -136.6 -100.5 138.7  -5.1  -6.9  20.0  
Erinaceus_europaeus_GeneID=103126417 LYS A 62  T . 3 . . . S + . . . . ? 0.752  105.7 60.9   -62.1  -21.8  -7.2  -4.3  21.7  
Erinaceus_europaeus_GeneID=103126417 THR A 63  T . 3 . . . S + . . . . ? 0.628  83.2  108.8  -81.8  -14.5  -6.2  -1.9  18.9  
Erinaceus_europaeus_GeneID=103126417 GLN A 64  . . < . . . . - . . . . ? -0.396 47.5  -167.4 -74.5  137.7  -7.8  -4.2  16.1  
Erinaceus_europaeus_GeneID=103126417 GLN A 65  E . . . . . . - C O N . ? -0.999 6.4   -156.9 -121.2 122.9  -10.9 -3.2  14.3  
Erinaceus_europaeus_GeneID=103126417 VAL A 66  E . . . . . . + C O N . ? -0.926 21.7  176.9  -100.8 121.3  -12.8 -5.7  12.2  
Erinaceus_europaeus_GeneID=103126417 ILE A 67  E . . . . . . - C O N . ? -0.973 23.4  -132.5 -131.8 138.8  -14.9 -4.0  9.6   
Erinaceus_europaeus_GeneID=103126417 SER A 68  E . . . . . . - C O N . ? -0.507 24.8  -117.2 -83.8  156.6  -17.1 -5.3  6.8   
Erinaceus_europaeus_GeneID=103126417 VAL A 69  E . . . . . . - C O O . ? -0.844 23.4  -175.3 -95.4  123.7  -17.1 -3.9  3.3   
Erinaceus_europaeus_GeneID=103126417 SER A 70  E . . . . . S + C O . . ? 0.855  74.2  9.7    -81.3  -37.7  -20.3 -2.2  2.1   
Erinaceus_europaeus_GeneID=103126417 ARG A 71  E . . . . . . - C O O . ? -0.995 56.8  -154.8 -148.1 133.0  -19.2 -1.6  -1.4  
Erinaceus_europaeus_GeneID=103126417 ALA A 72  E . . . . . . - C O O . ? -0.957 17.6  -172.8 -104.0 118.6  -16.2 -2.7  -3.6  
Erinaceus_europaeus_GeneID=103126417 ILE A 73  E . . . . . . - C O O . ? -0.821 1.8   -170.3 -119.4 86.5   -15.7 -0.1  -6.3  
Erinaceus_europaeus_GeneID=103126417 PRO A 74  E . . . . . . - C O O . ? -0.491 42.6  -89.1  -72.0  145.6  -13.0 -1.2  -8.9  
Erinaceus_europaeus_GeneID=103126417 HIS A 75  . . > . . . . - . . . . ? -0.379 37.9  -129.4 -49.2  132.1  -11.8 1.3   -11.4 
Erinaceus_europaeus_GeneID=103126417 PRO A 76  T . 3 . . . S + . . . . ? 0.754  106.6 48.7   -61.4  -25.4  -14.2 1.0   -14.4 
Erinaceus_europaeus_GeneID=103126417 ASP A 77  T . 3 . . . S + . . . . ? 0.172  78.3  141.9  -102.8 14.8   -11.4 0.7   -16.9 
Erinaceus_europaeus_GeneID=103126417 TYR A 78  . . < . . . . - . . . . ? -0.405 38.1  -154.5 -55.8  132.5  -9.5  -1.9  -14.9 
Erinaceus_europaeus_GeneID=103126417 ASN A 79  B . . > > . . - E S Q . ? -0.936 11.5  -167.2 -115.5 113.2  -7.9  -4.4  -17.3 
Erinaceus_europaeus_GeneID=103126417 SER A 80  T . . 4 5 . S + . . . . ? 0.651  83.9  63.0   -78.3  -10.5  -7.3  -7.9  -15.8 
Erinaceus_europaeus_GeneID=103126417 LYS A 81  T . . 4 5 . S + . . . . ? 0.917  125.3 9.9    -80.1  -37.4  -5.1  -8.9  -18.7 
Erinaceus_europaeus_GeneID=103126417 ASN A 82  T . . 4 5 . S - . . . . ? 0.312  97.7  -118.8 -128.6 7.3    -2.5  -6.4  -18.2 
Erinaceus_europaeus_GeneID=103126417 PHE A 83  T . > < 5 . . + . . . . ? 0.696  54.0  162.8  63.8   21.1   -3.4  -4.9  -14.8 
Erinaceus_europaeus_GeneID=103126417 SER A 84  B . 3 . < . . + E T Q . ? -0.516 67.8  13.3   -66.8  139.2  -3.9  -1.4  -16.3 
Erinaceus_europaeus_GeneID=103126417 ASN A 85  T . 3 . . . S + . . . . ? 0.892  81.8  174.7  62.6   34.4   -5.9  0.9   -14.0 
Erinaceus_europaeus_GeneID=103126417 ASP A 86  . . < . . . . + . . . . ? -0.507 31.8  116.1  -73.4  68.8   -5.4  -1.6  -11.1 
Erinaceus_europaeus_GeneID=103126417 ILE A 87  . . . . . . . + . . . . ? -0.997 36.1  176.6  -142.5 139.9  -7.0  0.5   -8.3  
Erinaceus_europaeus_GeneID=103126417 MET A 88  E . . . . . . - C P M O ? -0.997 19.9  -140.9 -147.1 141.0  -10.1 -0.0  -6.2  
Erinaceus_europaeus_GeneID=103126417 LEU A 89  E . . . . . . - C P M O ? -0.876 11.4  -154.8 -100.5 132.5  -11.9 1.8   -3.4  
Erinaceus_europaeus_GeneID=103126417 LEU A 90  E . . . . . . - C P M O ? -0.966 7.3   -150.6 -105.3 115.9  -13.5 -0.2  -0.6  
Erinaceus_europaeus_GeneID=103126417 LYS A 91  E . . . . . . - C P M O ? -0.786 20.1  -133.4 -82.1  122.7  -16.4 1.6   1.2   
Erinaceus_europaeus_GeneID=103126417 LEU A 92  E . . . . . . - C P . O ? -0.515 6.8   -132.5 -78.6  143.7  -16.5 0.5   4.7   
Erinaceus_europaeus_GeneID=103126417 ALA A 93  S . . . . . S + . . . . ? 0.764  94.4  21.1   -64.7  -25.0  -19.9 -0.6  6.3   
Erinaceus_europaeus_GeneID=103126417 LYS A 94  S . . . . . S - . . . . ? -0.992 91.1  -99.7  -143.4 149.4  -19.0 1.6   9.3   
Erinaceus_europaeus_GeneID=103126417 LYS A 95  P . . . . > . - . . . . ? -0.414 43.3  -117.8 -65.4  140.8  -16.7 4.5   10.0  
Erinaceus_europaeus_GeneID=103126417 VAL A 96  P . . . . P . - . . . . ? -0.483 22.0  -116.2 -77.9  147.0  -13.5 3.5   11.7  
Erinaceus_europaeus_GeneID=103126417 LYS A 97  P . . . . P . - . . . . ? -0.796 33.0  -125.0 -78.9  119.3  -12.6 4.8   15.2  
Erinaceus_europaeus_GeneID=103126417 MET A 98  P . . . . < . + . . . . ? -0.533 45.9  151.0  -73.4  129.9  -9.5  6.9   14.9  
Erinaceus_europaeus_GeneID=103126417 THR A 99  B . > . . . . - F U R . ? -0.805 64.0  -88.1  -141.5 176.6  -6.7  5.8   17.3  
Erinaceus_europaeus_GeneID=103126417 SER A 100 T . 3 . . . S + . . . . ? 0.760  131.6 43.7   -61.6  -18.5  -2.9  5.8   17.5  
Erinaceus_europaeus_GeneID=103126417 ALA A 101 T . 3 . . . S + . . . . ? 0.533  113.3 53.2   -105.0 -10.1  -3.1  2.4   15.7  
Erinaceus_europaeus_GeneID=103126417 VAL A 102 B . < . . . . + F V R . ? -0.907 67.7  138.8  -134.9 103.6  -5.7  3.4   13.0  
Erinaceus_europaeus_GeneID=103126417 LYS A 103 . . . . . . . - . . . . ? -0.993 49.2  -104.9 -144.4 147.3  -5.1  6.6   11.0  
Erinaceus_europaeus_GeneID=103126417 PRO A 104 P . . . . > . - . . . . ? -0.403 28.1  -128.8 -73.4  149.8  -5.6  7.5   7.4   
Erinaceus_europaeus_GeneID=103126417 LEU A 105 P . . . . P . - . . . . ? -0.789 31.0  -112.7 -89.9  135.1  -2.6  7.8   4.9   
Erinaceus_europaeus_GeneID=103126417 LYS A 106 B . . . . P . - B D C . ? -0.416 24.3  -121.0 -70.5  142.4  -2.4  11.0  3.0   
Erinaceus_europaeus_GeneID=103126417 LEU A 107 P . . . . P . - . . . . ? -0.510 46.2  -83.8  -77.6  149.5  -3.0  11.1  -0.7  
Erinaceus_europaeus_GeneID=103126417 PRO A 108 P . . . . < . - . . . . ? -0.226 37.4  -178.7 -60.2  141.3  -0.1  12.4  -2.7  
Erinaceus_europaeus_GeneID=103126417 ASN A 109 S . . . . . S + . . . . ? 0.447  70.8  33.5   -110.3 -13.4  0.3   16.2  -3.3  
Erinaceus_europaeus_GeneID=103126417 ASP A 110 S . . . . . S - . . . . ? -0.955 85.4  -97.8  -141.3 161.1  3.4   15.9  -5.5  
Erinaceus_europaeus_GeneID=103126417 ARG A 111 . . . . . . . - . . . . ? -0.490 35.9  -132.8 -78.0  139.7  5.1   13.8  -8.0  
Erinaceus_europaeus_GeneID=103126417 VAL A 112 . . . . . . . - . . . . ? -0.721 19.4  -142.1 -92.0  151.7  7.7   11.4  -6.8  
Erinaceus_europaeus_GeneID=103126417 ARG A 113 . . > . . . . - . . . . ? -0.843 26.5  -90.8  -115.0 152.2  11.2  11.1  -8.7  
Erinaceus_europaeus_GeneID=103126417 PRO A 114 T . 3 . . . S + . . . . ? -0.267 112.3 36.6   -54.2  141.1  13.4  8.3   -9.5  
Erinaceus_europaeus_GeneID=103126417 GLY A 115 T . 3 . . . S + . . . . ? 0.137  84.1  128.4  99.9   -21.8  16.0  7.7   -6.7  
Erinaceus_europaeus_GeneID=103126417 GLN A 116 . . < . . . . - . . . . ? -0.467 59.4  -126.5 -65.1  139.9  13.6  8.6   -3.9  
Erinaceus_europaeus_GeneID=103126417 VAL A 117 E . . . . . . + B E D . ? -0.797 33.3  177.7  -93.3  126.2  13.4  6.0   -1.1  
Erinaceus_europaeus_GeneID=103126417 CYS A 118 E . . . . . . - B E D . ? -0.803 18.2  -134.0 -123.5 161.6  9.9   4.7   -0.3  
Erinaceus_europaeus_GeneID=103126417 SER A 119 E . . . . . . - B E D E ? -0.908 11.2  -166.7 -120.3 149.8  8.6   2.1   2.1   
Erinaceus_europaeus_GeneID=103126417 VAL A 120 E . . . . . . - B E D E ? -0.987 6.1   -169.8 -129.8 138.2  6.1   -0.7  1.7   
Erinaceus_europaeus_GeneID=103126417 ALA A 121 E . . . . . . + B E D . ? -0.977 22.8  121.3  -128.6 144.3  4.5   -2.6  4.5   
Erinaceus_europaeus_GeneID=103126417 GLY A 122 E . . . . . . - B E D . ? -0.987 61.8  -103.2 179.6  178.4  2.3   -5.7  4.4   
Erinaceus_europaeus_GeneID=103126417 TRP A 123 S . . . . . S + . . . . ? -0.136 71.1  129.1  -110.6 24.5   1.6   -9.4  5.4   
Erinaceus_europaeus_GeneID=103126417 GLY A 124 S . . . . . S - . . . . ? -0.137 70.5  -60.2  -70.2  179.0  2.7   -10.9 2.1   
Erinaceus_europaeus_GeneID=103126417 ARG A 125 . . . . . . . - . . . . ? -0.310 35.0  -155.1 -59.6  147.3  5.2   -13.8 1.6   
Erinaceus_europaeus_GeneID=103126417 THR A 126 S . . . . . S + . . . . ? 0.387  79.7  39.2   -103.3 -4.7   8.8   -13.2 2.9   
Erinaceus_europaeus_GeneID=103126417 SER A 127 . . . . . . . - . . . . ? -0.975 63.7  -146.2 -146.6 141.7  10.2  -15.7 0.5   
Erinaceus_europaeus_GeneID=103126417 ALA A 128 S . . . . . S + . . . . ? 0.750  105.1 50.5   -73.0  -18.5  9.6   -16.7 -3.1  
Erinaceus_europaeus_GeneID=103126417 ARG A 129 S . . . . . S + . . . . ? 0.805  105.1 58.5   -92.2  -30.3  10.4  -20.3 -2.2  
Erinaceus_europaeus_GeneID=103126417 TRP A 130 . . . . . . . - . . . . ? -0.829 67.7  -144.4 -111.1 140.0  8.1   -20.7 0.8   
Erinaceus_europaeus_GeneID=103126417 LYS A 131 . . . . . . . + . . . . ? -0.291 58.9  126.6  -92.0  44.5   4.4   -20.3 0.9   
Erinaceus_europaeus_GeneID=103126417 LYS A 132 . . . . . . . - . . . . ? -0.931 47.4  -150.7 -111.4 135.5  4.4   -18.9 4.4   
Erinaceus_europaeus_GeneID=103126417 TYR A 133 . . . . . . . - . . . . ? -0.838 23.9  -119.7 -98.8  132.2  2.7   -15.6 5.6   
Erinaceus_europaeus_GeneID=103126417 PRO A 134 . . . . . . . - . . . . ? -0.358 8.2   -142.9 -64.9  152.0  4.2   -13.8 8.5   
Erinaceus_europaeus_GeneID=103126417 ASP A 135 S . . . . . S + . . . . ? 0.754  84.1  58.9   -81.7  -27.5  2.0   -13.2 11.5  
Erinaceus_europaeus_GeneID=103126417 THR A 136 B . . . . . S - D R P . ? -0.727 99.8  -91.2  -105.7 151.4  3.5   -9.8  12.1  
Erinaceus_europaeus_GeneID=103126417 LEU A 137 . . . . . . . - . . . . ? -0.405 43.2  -156.6 -59.6  132.4  3.5   -6.8  9.9   
Erinaceus_europaeus_GeneID=103126417 GLN A 138 E . . . . . . - B F B D ? -0.820 9.5   -170.6 -112.2 155.2  6.6   -6.6  7.7   
Erinaceus_europaeus_GeneID=103126417 GLU A 139 E . . . . . . + B F B D ? -0.990 6.3   178.6  -144.9 155.6  8.3   -3.5  6.0   
Erinaceus_europaeus_GeneID=103126417 VAL A 140 E . . . . . . - B F . D ? -0.990 26.1  -120.9 -151.3 153.1  11.0  -2.7  3.5   
Erinaceus_europaeus_GeneID=103126417 LYS A 141 E . . . . . . - B F . D ? -0.803 29.3  -174.0 -96.9  136.4  12.6  0.2   1.8   
Erinaceus_europaeus_GeneID=103126417 LEU A 142 E . . . . . . - B F . D ? -0.960 18.6  -133.1 -127.9 148.5  12.5  0.5   -2.0  
Erinaceus_europaeus_GeneID=103126417 THR A 143 E . . . . . . - B F . D ? -0.853 25.7  -119.0 -101.0 132.5  14.1  2.9   -4.4  
Erinaceus_europaeus_GeneID=103126417 LEU A 144 B . . . . . . - B F F . ? -0.507 34.7  -149.5 -68.6  134.8  12.1  4.4   -7.2  
Erinaceus_europaeus_GeneID=103126417 LEU A 145 . . . . . . . - . . . . ? -0.648 21.4  -91.9  -105.2 161.9  13.6  3.5   -10.6 
Erinaceus_europaeus_GeneID=103126417 GLU A 146 . . > > . . . - . . . . ? -0.411 37.1  -119.1 -65.5  146.7  13.7  5.1   -14.0 
Erinaceus_europaeus_GeneID=103126417 ASP A 147 H . 3 > . . S + . . . . ? 0.829  110.8 65.4   -57.6  -34.9  10.7  4.2   -16.3 
Erinaceus_europaeus_GeneID=103126417 GLU A 148 H . 3 > . . S + . . . . ? 0.845  95.2  58.9   -59.4  -33.5  13.2  2.7   -18.8 
Erinaceus_europaeus_GeneID=103126417 GLU A 149 H . < > . . S + . . . . ? 0.925  112.3 37.2   -63.7  -43.6  14.2  0.0   -16.3 
Erinaceus_europaeus_GeneID=103126417 CYS A 150 H . . X . . S + . . . . ? 0.859  111.5 60.0   -77.4  -34.4  10.6  -1.3  -16.0 
Erinaceus_europaeus_GeneID=103126417 GLY A 151 H . . < . . S + . . . . ? 0.839  106.3 47.7   -60.3  -34.1  9.9   -0.8  -19.7 
Erinaceus_europaeus_GeneID=103126417 SER A 152 H . . < . . S + . . . . ? 0.738  121.1 36.7   -79.7  -16.8  12.7  -3.2  -20.6 
Erinaceus_europaeus_GeneID=103126417 ARG A 153 H . . < . . S + . . . . ? 0.692  114.9 51.8   -108.8 -30.3  11.5  -5.8  -18.0 
Erinaceus_europaeus_GeneID=103126417 PHE A 154 . . > < . . . - . . . . ? -0.973 62.7  -156.4 -121.9 120.3  7.7   -5.6  -18.3 
Erinaceus_europaeus_GeneID=103126417 ASN A 155 T . 3 . . . S + . . . . ? 0.825  95.1  39.7   -65.9  -21.3  5.9   -5.7  -21.7 
Erinaceus_europaeus_GeneID=103126417 HIS A 156 T . 3 . . . S + . . . . ? 0.126  79.5  140.0  -120.3 18.3   2.7   -3.8  -20.5 
Erinaceus_europaeus_GeneID=103126417 TYR A 157 . . < . . . . - . . . . ? -0.509 31.6  -167.9 -67.1  129.1  4.4   -1.2  -18.3 
Erinaceus_europaeus_GeneID=103126417 ASN A 158 . . > > . . . - . . . . ? -0.943 12.5  -164.0 -123.4 110.4  2.7   2.2   -18.7 
Erinaceus_europaeus_GeneID=103126417 ASN A 159 T . 3 4 . . S + . . . . ? 0.672  85.3  67.9   -73.2  -10.8  4.7   5.1   -17.1 
Erinaceus_europaeus_GeneID=103126417 ALA A 160 T . 3 4 . . S + . . . . ? 0.793  121.3 14.4   -74.0  -24.4  1.6   7.3   -17.3 
Erinaceus_europaeus_GeneID=103126417 ILE A 161 T . < 4 . . S + . . . . ? 0.342  119.1 71.2   -134.8 3.5    -0.2  5.3   -14.7 
Erinaceus_europaeus_GeneID=103126417 GLN A 162 E . . < . . . - B G . G ? -0.944 54.6  -153.2 -133.0 149.4  2.5   3.1   -13.1 
Erinaceus_europaeus_GeneID=103126417 LEU A 163 E . . . . . . - B G . G ? -0.865 12.0  -144.1 -111.2 154.1  5.6   3.4   -10.8 
Erinaceus_europaeus_GeneID=103126417 CYS A 164 E . . . . . . + B G . G ? -0.977 23.4  170.9  -123.3 125.6  8.7   1.2   -10.7 
Erinaceus_europaeus_GeneID=103126417 ALA A 165 E . . . . . . + B G F G ? -0.986 26.2  60.5   -139.1 149.2  10.4  0.4   -7.5  
Erinaceus_europaeus_GeneID=103126417 GLY A 166 . . . . . . . - . . . . ? -0.293 66.6  -95.9  118.4  153.3  13.2  -1.9  -6.3  
Erinaceus_europaeus_GeneID=103126417 ASP A 167 . . > . . . . - . . . . ? -0.941 18.2  -152.0 -105.9 116.4  16.9  -2.6  -6.9  
Erinaceus_europaeus_GeneID=103126417 PRO A 168 T . 3 . . . S + . . . . ? 0.703  101.4 52.7   -60.5  -13.4  17.7  -5.4  -9.3  
Erinaceus_europaeus_GeneID=103126417 ASN A 169 T . 3 . . . S + . . . . ? 0.336  102.8 71.5   -101.2 0.6    20.8  -5.9  -7.4  
Erinaceus_europaeus_GeneID=103126417 ASP A 170 S . < . . . S - . . . . ? -0.888 75.5  -136.4 -117.0 146.4  19.0  -6.2  -4.0  
Erinaceus_europaeus_GeneID=103126417 ASP A 171 . . . . . . . + . . . . ? -0.129 68.0  115.2  -93.2  45.2   16.8  -9.0  -2.8  
Erinaceus_europaeus_GeneID=103126417 LYS A 172 . . . . . . . + . . . . ? -0.925 33.1  122.3  -118.7 133.3  14.2  -6.6  -1.4  
Erinaceus_europaeus_GeneID=103126417 ALA A 173 E . . . . . . - A B A . ? -0.978 57.4  -96.8  -175.6 153.4  10.6  -6.4  -2.7  
Erinaceus_europaeus_GeneID=103126417 SER A 174 E . . . . . . + A B A . ? -0.550 50.8  174.5  -68.8  157.5  6.9   -6.6  -2.0  
Erinaceus_europaeus_GeneID=103126417 PHE A 175 . . > . . . . - . . . . ? -0.838 34.7  -18.7  -153.3 -170.5 5.4   -9.9  -2.9  
Erinaceus_europaeus_GeneID=103126417 GLN A 176 T . 3 . . . S + . . . . ? -0.030 123.1 25.6   -45.9  127.5  2.3   -12.2 -2.8  
Erinaceus_europaeus_GeneID=103126417 GLY A 177 T . 3 . . . S + . . . . ? 0.045  101.3 84.5   103.4  -20.0  -0.2  -11.0 -0.3  
Erinaceus_europaeus_GeneID=103126417 ASP A 178 . . X . . . . + . . . . ? 0.344  57.4  134.9  -94.0  -3.0   0.9   -7.4  -0.3  
Erinaceus_europaeus_GeneID=103126417 SER A 179 T . 3 . . . S + . . . . ? -0.309 73.2  19.5   -46.6  131.4  -1.3  -6.7  -3.3  
Erinaceus_europaeus_GeneID=103126417 GLY A 180 T . 3 . . . S + . . . . ? 0.245  93.8  130.9  92.3   -17.2  -3.1  -3.4  -2.8  
Erinaceus_europaeus_GeneID=103126417 GLY A 181 . . < . . . . - . . . . ? -0.346 60.8  -96.5  -68.8  162.0  -0.8  -2.2  -0.1  
Erinaceus_europaeus_GeneID=103126417 PRO A 182 E . . . . . . - B H . H ? -0.556 13.9  -145.4 -92.4  132.3  0.7   1.3   -0.2  
Erinaceus_europaeus_GeneID=103126417 LEU A 183 E . . . . . . - B H E H ? -0.901 32.0  -157.1 -79.6  115.6  4.1   2.5   -1.5  
Erinaceus_europaeus_GeneID=103126417 VAL A 184 E . . . . . . + B H E H ? -0.877 20.4  174.5  -112.7 123.7  4.9   5.3   0.9   
Erinaceus_europaeus_GeneID=103126417 CYS A 185 E . > . . . S - B H . H ? -0.996 76.2  -10.9  -125.2 126.1  7.2   8.2   0.2   
Erinaceus_europaeus_GeneID=103126417 ASN A 186 T . 3 . . . S - . . . . ? 0.911  129.7 -56.5  52.9   36.4   7.7   11.2  2.7   
Erinaceus_europaeus_GeneID=103126417 ASN A 187 T . 3 . . . S + . . . . ? 0.742  117.2 109.5  71.6   22.0   4.6   9.8   4.6   
Erinaceus_europaeus_GeneID=103126417 MET A 188 E . < . . . S - B I C H ? -0.983 75.5  -108.8 -125.3 149.4  2.3   10.0  1.6   
Erinaceus_europaeus_GeneID=103126417 ALA A 189 E . . . . . . + B I . H ? -0.636 41.3  163.2  -77.2  119.6  0.8   7.2   -0.6  
Erinaceus_europaeus_GeneID=103126417 GLN A 190 E . . . . . . + B I . . ? 0.643  58.9  5.2    -111.0 -21.3  2.5   7.2   -3.9  
Erinaceus_europaeus_GeneID=103126417 GLY A 191 E . . . . . . - B I I H ? -0.975 56.6  -125.6 -157.7 165.4  1.5   3.8   -5.3  
Erinaceus_europaeus_GeneID=103126417 ILE A 192 E . . . . . . - B I I H ? -0.985 40.6  -108.4 -119.4 124.8  -0.5  0.6   -4.9  
Erinaceus_europaeus_GeneID=103126417 VAL A 193 E . . . . . . + B I I . ? -0.361 55.3  155.4  -51.5  122.6  1.3   -2.7  -5.0  
Erinaceus_europaeus_GeneID=103126417 SER A 194 E . . . . . . - B I . . ? 0.706  46.6  -27.4  -117.6 -78.6  0.1   -4.1  -8.4  
Erinaceus_europaeus_GeneID=103126417 PHE A 195 E . . . . . . + B I I . ? -0.926 49.6  156.4  -146.6 165.9  2.3   -6.7  -10.1 
Erinaceus_europaeus_GeneID=103126417 GLY A 196 E . . . . . . - B I I . ? -0.902 53.0  -39.7  -164.6 -166.4 5.9   -8.0  -10.6 
Erinaceus_europaeus_GeneID=103126417 ARG A 197 . . > . . . . - . . . . ? -0.473 47.8  -127.3 -73.4  147.2  7.8   -11.1 -11.5 
Erinaceus_europaeus_GeneID=103126417 LYS A 198 T . 3 . . . S + . . . . ? 0.749  107.4 61.3   -69.5  -19.9  6.5   -14.5 -10.3 
Erinaceus_europaeus_GeneID=103126417 ASP A 199 T . 3 . . . S - . . . . ? 0.406  113.7 -114.7 -94.4  3.6    9.9   -15.3 -8.9  
Erinaceus_europaeus_GeneID=103126417 GLY A 200 . . < . . . . + . . . . ? 0.523  65.6  147.7  82.6   7.0    9.8   -12.4 -6.5  
Erinaceus_europaeus_GeneID=103126417 THR A 201 P . . . . > . - . . . . ? -0.548 45.5  -83.8  -80.6  130.3  12.7  -10.7 -8.2  
Erinaceus_europaeus_GeneID=103126417 PRO A 202 S . . . . P S + . . . . ? -0.298 88.1  74.1   -57.3  160.2  12.7  -6.8  -8.2  
Erinaceus_europaeus_GeneID=103126417 PRO A 203 P . . . . < . - . . . . ? 0.545  61.6  -161.1 -82.8  164.3  11.7  -4.4  -9.6  
Erinaceus_europaeus_GeneID=103126417 ARG A 204 E . . . . . . - B J G I ? -0.837 12.8  -130.3 -106.8 152.3  7.9   -4.2  -8.6  
Erinaceus_europaeus_GeneID=103126417 VAL A 205 E . . . . . . - B J G I ? -0.868 22.8  -168.4 -105.2 130.7  5.2   -2.3  -10.4 
Erinaceus_europaeus_GeneID=103126417 TYR A 206 E . . . . . . - B J G I ? -0.913 28.8  -112.2 -115.8 140.3  2.9   -0.0  -8.5  
Erinaceus_europaeus_GeneID=103126417 THR A 207 E . . . . . . - B J G I ? -0.665 38.3  -122.2 -67.4  123.4  -0.3  1.7   -9.6  
Erinaceus_europaeus_GeneID=103126417 LYS A 208 E . > . . . . - B J . I ? -0.647 22.4  -164.0 -73.8  105.7  0.5   5.4   -9.7  
Erinaceus_europaeus_GeneID=103126417 ILE A 209 G . > . . . S + . . . . ? 0.878  84.8  62.8   -61.3  -39.7  -2.1  7.0   -7.2  
Erinaceus_europaeus_GeneID=103126417 SER A 210 G . > . . . S + . . . . ? 0.833  97.1  58.4   -57.4  -30.6  -1.5  10.5  -8.6  
Erinaceus_europaeus_GeneID=103126417 SER A 211 G . < . . . S + . . . . ? 0.702  112.7 39.8   -72.2  -14.9  -2.8  9.4   -12.0 
Erinaceus_europaeus_GeneID=103126417 PHE A 212 G . < > . . S + . . . . ? 0.215  79.0  108.9  -121.6 12.9   -6.1  8.4   -10.4 
Erinaceus_europaeus_GeneID=103126417 LEU A 213 H . < > . . S + . . . . ? 0.909  79.9  51.9   -60.6  -45.5  -6.7  11.2  -7.9  
Erinaceus_europaeus_GeneID=103126417 PRO A 214 H . . > . . S + . . . . ? 0.926  113.3 44.6   -57.2  -43.9  -9.5  12.7  -9.9  
Erinaceus_europaeus_GeneID=103126417 TRP A 215 H . . > . . S + . . . . ? 0.915  112.8 51.8   -64.2  -44.0  -11.3 9.4   -10.0 
Erinaceus_europaeus_GeneID=103126417 ILE A 216 H . . X . . S + . . . . ? 0.945  113.1 44.3   -58.8  -48.4  -10.6 8.7   -6.3  
Erinaceus_europaeus_GeneID=103126417 LYS A 217 H . . X . . S + . . . . ? 0.905  115.0 47.8   -66.3  -44.5  -12.0 12.0  -5.2  
Erinaceus_europaeus_GeneID=103126417 LYS A 218 H . . X . . S + . . . . ? 0.912  111.9 48.8   -63.2  -48.2  -15.0 11.8  -7.5  
Erinaceus_europaeus_GeneID=103126417 THR A 219 H . . X . . S + . . . . ? 0.902  110.2 51.6   -61.1  -43.3  -15.9 8.2   -6.4  
Erinaceus_europaeus_GeneID=103126417 MET A 220 H . > < . . S + . . . . ? 0.877  109.4 50.5   -63.9  -37.1  -15.6 9.1   -2.7  
Erinaceus_europaeus_GeneID=103126417 ARG A 221 H . 3 < . . S + . . . . ? 0.889  110.9 48.2   -68.0  -35.7  -18.0 12.0  -3.1  
Erinaceus_europaeus_GeneID=103126417 ASN A 222 H . 3 < . . . . . . . . ? 0.485  .     .      -89.0  -5.6   -20.6 9.9   -5.0  
Erinaceus_europaeus_GeneID=103126417 SER A 223 . . < < . . . . . . . . ? -0.603 .     .      -96.7  .      -20.6 7.0   -2.4  
# 
loop_
_dssp_struct_ladder.id 
_dssp_struct_ladder.sheet_id 
_dssp_struct_ladder.range_id_1 
_dssp_struct_ladder.range_id_2 
_dssp_struct_ladder.type 
_dssp_struct_ladder.beg_1_label_comp_id 
_dssp_struct_ladder.beg_1_label_asym_id 
_dssp_struct_ladder.beg_1_label_seq_id 
_dssp_struct_ladder.pdbx_beg_1_PDB_ins_code 
_dssp_struct_ladder.end_1_label_comp_id 
_dssp_struct_ladder.end_1_label_asym_id 
_dssp_struct_ladder.end_1_label_seq_id 
_dssp_struct_ladder.pdbx_end_1_PDB_ins_code 
_dssp_struct_ladder.beg_1_auth_comp_id 
_dssp_struct_ladder.beg_1_auth_asym_id 
_dssp_struct_ladder.beg_1_auth_seq_id 
_dssp_struct_ladder.end_1_auth_comp_id 
_dssp_struct_ladder.end_1_auth_asym_id 
_dssp_struct_ladder.end_1_auth_seq_id 
_dssp_struct_ladder.beg_2_label_comp_id 
_dssp_struct_ladder.beg_2_label_asym_id 
_dssp_struct_ladder.beg_2_label_seq_id 
_dssp_struct_ladder.pdbx_beg_2_PDB_ins_code 
_dssp_struct_ladder.end_2_label_comp_id 
_dssp_struct_ladder.end_2_label_asym_id 
_dssp_struct_ladder.end_2_label_seq_id 
_dssp_struct_ladder.pdbx_end_2_PDB_ins_code 
_dssp_struct_ladder.beg_2_auth_comp_id 
_dssp_struct_ladder.beg_2_auth_asym_id 
_dssp_struct_ladder.beg_2_auth_seq_id 
_dssp_struct_ladder.end_2_auth_comp_id 
_dssp_struct_ladder.end_2_auth_asym_id 
_dssp_struct_ladder.end_2_auth_seq_id 
A A A B anti-parallel ILE A 2   ? ILE A 3   ? ILE A 2   ILE A 3   SER A 174 ? ALA A 173 ? SER A 174 ALA A 173 
B B C F anti-parallel HIS A 6   ? GLU A 7   ? HIS A 6   GLU A 7   GLU A 139 ? GLN A 138 ? GLU A 139 GLN A 138 
C B D I parallel      LYS A 106 ? LYS A 106 ? LYS A 106 LYS A 106 MET A 188 ? MET A 188 ? MET A 188 MET A 188 
D B E F anti-parallel VAL A 117 ? GLY A 122 ? VAL A 117 GLY A 122 THR A 143 ? GLN A 138 ? THR A 143 GLN A 138 
E B E H anti-parallel SER A 119 ? VAL A 120 ? SER A 119 VAL A 120 VAL A 184 ? LEU A 183 ? VAL A 184 LEU A 183 
F B F G anti-parallel LEU A 144 ? LEU A 144 ? LEU A 144 LEU A 144 ALA A 165 ? ALA A 165 ? ALA A 165 ALA A 165 
G B G J anti-parallel GLN A 162 ? ALA A 165 ? GLN A 162 ALA A 165 THR A 207 ? ARG A 204 ? THR A 207 ARG A 204 
H B H I anti-parallel PRO A 182 ? CYS A 185 ? PRO A 182 CYS A 185 ILE A 192 ? MET A 188 ? ILE A 192 MET A 188 
I B I J anti-parallel GLY A 191 ? GLY A 196 ? GLY A 191 GLY A 196 LYS A 208 ? ARG A 204 ? LYS A 208 ARG A 204 
J C K L anti-parallel MET A 16  ? ILE A 21  ? MET A 16  ILE A 21  PHE A 30  ? THR A 25  ? PHE A 30  THR A 25  
K C K N anti-parallel ALA A 17  ? ILE A 21  ? ALA A 17  ILE A 21  LEU A 52  ? TYR A 48  ? LEU A 52  TYR A 48  
L C L M anti-parallel PHE A 30  ? ARG A 33  ? PHE A 30  ARG A 33  LEU A 38  ? PHE A 36  ? LEU A 38  PHE A 36  
M C M P anti-parallel PHE A 36  ? THR A 39  ? PHE A 36  THR A 39  LYS A 91  ? MET A 88  ? LYS A 91  MET A 88  
N C N O anti-parallel LYS A 49  ? LEU A 52  ? LYS A 49  LEU A 52  SER A 68  ? GLN A 65  ? SER A 68  GLN A 65  
O C O P anti-parallel VAL A 69  ? PRO A 74  ? VAL A 69  PRO A 74  LEU A 92  ? MET A 88  ? LEU A 92  MET A 88  
P D Q R anti-parallel ASP A 56  ? ASP A 56  ? ASP A 56  ASP A 56  THR A 136 ? THR A 136 ? THR A 136 THR A 136 
Q E S T anti-parallel ASN A 79  ? ASN A 79  ? ASN A 79  ASN A 79  SER A 84  ? SER A 84  ? SER A 84  SER A 84  
R F U V anti-parallel THR A 99  ? THR A 99  ? THR A 99  THR A 99  VAL A 102 ? VAL A 102 ? VAL A 102 VAL A 102 
# 
loop_
_dssp_struct_bridge_pairs.id 
_dssp_struct_bridge_pairs.label_comp_id 
_dssp_struct_bridge_pairs.label_seq_id 
_dssp_struct_bridge_pairs.label_asym_id 
_dssp_struct_bridge_pairs.auth_seq_id 
_dssp_struct_bridge_pairs.auth_asym_id 
_dssp_struct_bridge_pairs.pdbx_PDB_ins_code 
_dssp_struct_bridge_pairs.acceptor_1_label_comp_id 
_dssp_struct_bridge_pairs.acceptor_1_label_seq_id 
_dssp_struct_bridge_pairs.acceptor_1_label_asym_id 
_dssp_struct_bridge_pairs.acceptor_1_auth_seq_id 
_dssp_struct_bridge_pairs.acceptor_1_auth_asym_id 
_dssp_struct_bridge_pairs.acceptor_1_pdbx_PDB_ins_code 
_dssp_struct_bridge_pairs.acceptor_1_energy 
_dssp_struct_bridge_pairs.acceptor_2_label_comp_id 
_dssp_struct_bridge_pairs.acceptor_2_label_seq_id 
_dssp_struct_bridge_pairs.acceptor_2_label_asym_id 
_dssp_struct_bridge_pairs.acceptor_2_auth_seq_id 
_dssp_struct_bridge_pairs.acceptor_2_auth_asym_id 
_dssp_struct_bridge_pairs.acceptor_2_pdbx_PDB_ins_code 
_dssp_struct_bridge_pairs.acceptor_2_energy 
_dssp_struct_bridge_pairs.donor_1_label_comp_id 
_dssp_struct_bridge_pairs.donor_1_label_seq_id 
_dssp_struct_bridge_pairs.donor_1_label_asym_id 
_dssp_struct_bridge_pairs.donor_1_auth_seq_id 
_dssp_struct_bridge_pairs.donor_1_auth_asym_id 
_dssp_struct_bridge_pairs.donor_1_pdbx_PDB_ins_code 
_dssp_struct_bridge_pairs.donor_1_energy 
_dssp_struct_bridge_pairs.donor_2_label_comp_id 
_dssp_struct_bridge_pairs.donor_2_label_seq_id 
_dssp_struct_bridge_pairs.donor_2_label_asym_id 
_dssp_struct_bridge_pairs.donor_2_auth_seq_id 
_dssp_struct_bridge_pairs.donor_2_auth_asym_id 
_dssp_struct_bridge_pairs.donor_2_pdbx_PDB_ins_code 
_dssp_struct_bridge_pairs.donor_2_energy 
1   GLN 1   A 1   A ? ?   ?   ? ?   ? ? ?    ?   ?   ? ?   ? ? ?    ILE 3   A 3   A ? -0.9 PHE 175 A 175 A ? -0.5 
2   ILE 2   A 2   A ? GLY 124 A 124 A ? -0.5 GLY 122 A 122 A ? -0.2 GLY 5   A 5   A ? -2.0 GLY 4   A 4   A ? -0.3 
3   ILE 3   A 3   A ? ALA 173 A 173 A ? -2.7 GLN 1   A 1   A ? -0.9 ALA 173 A 173 A ? -1.8 SER 127 A 127 A ? -0.1 
4   GLY 4   A 4   A ? THR 126 A 126 A ? -0.5 ILE 2   A 2   A ? -0.3 ILE 3   A 3   A ? -0.3 LYS 172 A 172 A ? -0.1 
5   GLY 5   A 5   A ? ILE 2   A 2   A ? -2.0 ALA 173 A 173 A ? -0.2 GLU 7   A 7   A ? -0.3 VAL 140 A 140 A ? -0.2 
6   HIS 6   A 6   A ? GLU 139 A 139 A ? -2.3 ILE 3   A 3   A ? -0.1 GLU 139 A 139 A ? -2.8 ALA 8   A 8   A ? -0.1 
7   GLU 7   A 7   A ? GLY 5   A 5   A ? -0.3 GLN 138 A 138 A ? -0.2 GLN 138 A 138 A ? -0.3 ARG 9   A 9   A ? -0.1 
8   ALA 8   A 8   A ? LEU 137 A 137 A ? -3.0 HIS 55  A 55  A ? -0.1 LEU 137 A 137 A ? -0.1 HIS 11  A 11  A ? -0.1 
9   ARG 9   A 9   A ? PRO 10  A 10  A ? -0.1 GLU 7   A 7   A ? -0.1 SER 12  A 12  A ? -2.3 ARG 13  A 13  A ? -0.3 
10  PRO 10  A 10  A ? ?   ?   ? ?   ? ? ?    ?   ?   ? ?   ? ? ?    ARG 9   A 9   A ? -0.1 HIS 55  A 55  A ? -0.1 
11  HIS 11  A 11  A ? ARG 13  A 13  A ? -0.1 SER 12  A 12  A ? -0.1 ARG 9   A 9   A ? -0.1 HIS 55  A 55  A ? -0.1 
12  SER 12  A 12  A ? ARG 9   A 9   A ? -2.3 ARG 13  A 13  A ? -0.2 HIS 11  A 11  A ? -0.1 TYR 15  A 15  A ? -0.1 
13  ARG 13  A 13  A ? ARG 9   A 9   A ? -0.3 PRO 14  A 14  A ? -0.1 MET 16  A 16  A ? -1.8 SER 12  A 12  A ? -0.2 
14  PRO 14  A 14  A ? ?   ?   ? ?   ? ? ?    ?   ?   ? ?   ? ? ?    LYS 103 A 103 A ? -1.7 GLY 53  A 53  A ? -0.2 
15  TYR 15  A 15  A ? VAL 102 A 102 A ? -0.2 PRO 104 A 104 A ? -0.1 LEU 31  A 31  A ? -2.3 LEU 105 A 105 A ? -0.2 
16  MET 16  A 16  A ? ARG 13  A 13  A ? -1.8 PHE 30  A 30  A ? -0.2 GLY 53  A 53  A ? -0.7 TYR 18  A 18  A ? -0.4 
17  ALA 17  A 17  A ? GLY 29  A 29  A ? -2.7 LEU 52  A 52  A ? -0.1 GLY 29  A 29  A ? -1.3 LEU 19  A 19  A ? -0.6 
18  TYR 18  A 18  A ? ILE 51  A 51  A ? -2.6 MET 16  A 16  A ? -0.4 ILE 51  A 51  A ? -2.5 ASN 20  A 20  A ? -0.7 
19  LEU 19  A 19  A ? CYS 27  A 27  A ? -2.9 ALA 17  A 17  A ? -0.6 CYS 27  A 27  A ? -2.2 ILE 21  A 21  A ? -0.8 
20  ASN 20  A 20  A ? LYS 49  A 49  A ? -2.5 TYR 18  A 18  A ? -0.7 LYS 49  A 49  A ? -1.7 MET 22  A 22  A ? -0.5 
21  ILE 21  A 21  A ? THR 25  A 25  A ? -3.8 LEU 19  A 19  A ? -0.8 THR 25  A 25  A ? -2.6 TYR 24  A 24  A ? -1.4 
22  MET 22  A 22  A ? SER 47  A 47  A ? -1.5 ASN 20  A 20  A ? -0.5 TYR 24  A 24  A ? -0.2 ILE 21  A 21  A ? -0.2 
23  PHE 23  A 23  A ? ASN 20  A 20  A ? -0.4 TYR 24  A 24  A ? -0.2 MET 22  A 22  A ? -0.3 ILE 21  A 21  A ? -0.1 
24  TYR 24  A 24  A ? ILE 21  A 21  A ? -1.4 MET 22  A 22  A ? -0.2 LEU 26  A 26  A ? -0.5 PHE 23  A 23  A ? -0.2 
25  THR 25  A 25  A ? ILE 21  A 21  A ? -2.6 CYS 43  A 43  A ? -0.0 ILE 21  A 21  A ? -3.8 CYS 27  A 27  A ? -0.4 
26  LEU 26  A 26  A ? TYR 24  A 24  A ? -0.5 ASN 20  A 20  A ? -0.2 GLY 177 A 177 A ? -0.3 GLY 28  A 28  A ? -0.3 
27  CYS 27  A 27  A ? LEU 19  A 19  A ? -2.2 THR 25  A 25  A ? -0.4 LEU 19  A 19  A ? -2.9 GLY 29  A 29  A ? -0.2 
28  GLY 28  A 28  A ? SER 179 A 179 A ? -4.0 LEU 26  A 26  A ? -0.3 ALA 40  A 40  A ? -0.5 PHE 30  A 30  A ? -0.3 
29  GLY 29  A 29  A ? ALA 17  A 17  A ? -1.3 CYS 27  A 27  A ? -0.2 ALA 17  A 17  A ? -2.7 LEU 31  A 31  A ? -0.4 
30  PHE 30  A 30  A ? LEU 38  A 38  A ? -2.2 GLY 28  A 28  A ? -0.3 LEU 38  A 38  A ? -3.2 ILE 32  A 32  A ? -0.3 
31  LEU 31  A 31  A ? TYR 15  A 15  A ? -2.3 GLY 29  A 29  A ? -0.4 LEU 105 A 105 A ? -3.4 LEU 37  A 37  A ? -0.2 
32  ILE 32  A 32  A ? PHE 36  A 36  A ? -2.2 ARG 33  A 33  A ? -0.4 LYS 34  A 34  A ? -0.2 LEU 107 A 107 A ? -0.2 
33  ARG 33  A 33  A ? PHE 36  A 36  A ? -1.6 LYS 106 A 106 A ? -0.1 PHE 36  A 36  A ? -1.3 ILE 32  A 32  A ? -0.4 
34  LYS 34  A 34  A ? ASP 35  A 35  A ? -0.3 ILE 32  A 32  A ? -0.2 VAL 96  A 96  A ? -2.9 LYS 94  A 94  A ? -0.1 
35  ASP 35  A 35  A ? LYS 95  A 95  A ? -0.2 PHE 36  A 36  A ? -0.1 LEU 92  A 92  A ? -2.6 LEU 37  A 37  A ? -0.4 
36  PHE 36  A 36  A ? ARG 33  A 33  A ? -1.3 LYS 91  A 91  A ? -0.2 ILE 32  A 32  A ? -2.2 ARG 33  A 33  A ? -1.6 
37  LEU 37  A 37  A ? LEU 90  A 90  A ? -2.1 ASP 35  A 35  A ? -0.4 LEU 90  A 90  A ? -2.7 THR 39  A 39  A ? -0.4 
38  LEU 38  A 38  A ? PHE 30  A 30  A ? -3.2 PHE 36  A 36  A ? -0.3 PHE 30  A 30  A ? -2.2 ALA 40  A 40  A ? -0.3 
39  THR 39  A 39  A ? MET 88  A 88  A ? -2.2 LEU 37  A 37  A ? -0.4 MET 88  A 88  A ? -2.3 ALA 41  A 41  A ? -0.3 
40  ALA 40  A 40  A ? GLY 28  A 28  A ? -0.5 LEU 38  A 38  A ? -0.3 CYS 43  A 43  A ? -1.5 ILE 87  A 87  A ? -0.3 
41  ALA 41  A 41  A ? THR 39  A 39  A ? -0.3 HIS 42  A 42  A ? -0.3 GLN 44  A 44  A ? -1.4 ALA 40  A 40  A ? -0.1 
42  HIS 42  A 42  A ? CYS 43  A 43  A ? -0.3 PHE 83  A 83  A ? -0.1 ALA 41  A 41  A ? -0.3 SER 179 A 179 A ? -0.0 
43  CYS 43  A 43  A ? ALA 40  A 40  A ? -1.5 GLY 28  A 28  A ? -0.1 HIS 42  A 42  A ? -0.3 ALA 41  A 41  A ? -0.2 
44  GLN 44  A 44  A ? ALA 41  A 41  A ? -1.4 SER 46  A 46  A ? -0.0 SER 46  A 46  A ? -0.2 ILE 21  A 21  A ? -0.0 
45  GLY 45  A 45  A ? SER 46  A 46  A ? -0.0 THR 25  A 25  A ? -0.0 TYR 48  A 48  A ? -0.1 ALA 72  A 72  A ? -0.1 
46  SER 46  A 46  A ? GLN 44  A 44  A ? -0.2 SER 47  A 47  A ? -0.2 TYR 48  A 48  A ? -0.3 GLN 44  A 44  A ? -0.0 
47  SER 47  A 47  A ? LYS 49  A 49  A ? -0.0 SER 68  A 68  A ? -0.0 MET 22  A 22  A ? -1.5 LYS 49  A 49  A ? -0.4 
48  TYR 48  A 48  A ? SER 46  A 46  A ? -0.3 ILE 21  A 21  A ? -0.2 ILE 50  A 50  A ? -0.6 VAL 69  A 69  A ? -0.5 
49  LYS 49  A 49  A ? ASN 20  A 20  A ? -1.7 SER 47  A 47  A ? -0.4 ASN 20  A 20  A ? -2.5 ILE 51  A 51  A ? -0.5 
50  ILE 50  A 50  A ? ILE 67  A 67  A ? -1.9 TYR 48  A 48  A ? -0.6 ILE 67  A 67  A ? -2.5 LEU 52  A 52  A ? -0.5 
51  ILE 51  A 51  A ? TYR 18  A 18  A ? -2.5 LYS 49  A 49  A ? -0.5 TYR 18  A 18  A ? -2.6 GLY 53  A 53  A ? -0.3 
52  LEU 52  A 52  A ? GLN 65  A 65  A ? -2.7 ILE 50  A 50  A ? -0.5 GLN 65  A 65  A ? -2.6 ALA 17  A 17  A ? -0.1 
53  GLY 53  A 53  A ? MET 16  A 16  A ? -0.7 ALA 101 A 101 A ? -0.4 HIS 55  A 55  A ? -0.5 THR 63  A 63  A ? -0.2 
54  ALA 54  A 54  A ? MET 16  A 16  A ? -0.3 ILE 51  A 51  A ? -0.2 GLY 53  A 53  A ? -0.2 ILE 57  A 57  A ? -0.2 
55  HIS 55  A 55  A ? GLY 53  A 53  A ? -0.5 ASP 56  A 56  A ? -0.3 LEU 137 A 137 A ? -2.1 ILE 57  A 57  A ? -0.5 
56  ASP 56  A 56  A ? THR 136 A 136 A ? -0.2 LYS 59  A 59  A ? -0.2 LYS 59  A 59  A ? -0.8 HIS 55  A 55  A ? -0.3 
57  ILE 57  A 57  A ? ASP 135 A 135 A ? -2.4 HIS 55  A 55  A ? -0.5 THR 136 A 136 A ? -0.1 ASP 56  A 56  A ? -0.1 
58  GLN 58  A 58  A ? ASP 135 A 135 A ? -0.3 LYS 60  A 60  A ? -0.1 LYS 60  A 60  A ? -0.4 ILE 57  A 57  A ? -0.2 
59  LYS 59  A 59  A ? ASP 56  A 56  A ? -0.8 ASP 135 A 135 A ? -0.2 GLU 61  A 61  A ? -1.0 ASP 56  A 56  A ? -0.2 
60  LYS 60  A 60  A ? GLN 58  A 58  A ? -0.4 ALA 54  A 54  A ? -0.0 LYS 62  A 62  A ? -0.4 ILE 57  A 57  A ? -0.1 
61  GLU 61  A 61  A ? LYS 59  A 59  A ? -1.0 ASP 56  A 56  A ? -0.1 GLN 64  A 64  A ? -1.5 ALA 54  A 54  A ? -0.0 
62  LYS 62  A 62  A ? LYS 60  A 60  A ? -0.4 THR 63  A 63  A ? -0.3 GLU 61  A 61  A ? -0.1 ALA 54  A 54  A ? -0.1 
63  THR 63  A 63  A ? GLY 53  A 53  A ? -0.2 GLN 65  A 65  A ? -0.0 LYS 62  A 62  A ? -0.3 GLN 65  A 65  A ? -0.1 
64  GLN 64  A 64  A ? GLU 61  A 61  A ? -1.5 GLY 53  A 53  A ? -0.1 VAL 66  A 66  A ? -0.4 GLY 53  A 53  A ? -0.2 
65  GLN 65  A 65  A ? LEU 52  A 52  A ? -2.6 THR 63  A 63  A ? -0.1 LEU 52  A 52  A ? -2.7 ILE 67  A 67  A ? -0.6 
66  VAL 66  A 66  A ? GLN 64  A 64  A ? -0.4 ILE 51  A 51  A ? -0.2 SER 68  A 68  A ? -0.4 ILE 51  A 51  A ? -0.2 
67  ILE 67  A 67  A ? ILE 50  A 50  A ? -2.5 GLN 65  A 65  A ? -0.6 ILE 50  A 50  A ? -1.9 VAL 69  A 69  A ? -0.2 
68  SER 68  A 68  A ? VAL 66  A 66  A ? -0.4 LYS 49  A 49  A ? -0.2 ALA 93  A 93  A ? -2.7 SER 70  A 70  A ? -0.5 
69  VAL 69  A 69  A ? TYR 48  A 48  A ? -0.5 LEU 92  A 92  A ? -0.2 LEU 92  A 92  A ? -0.2 TYR 48  A 48  A ? -0.2 
70  SER 70  A 70  A ? LYS 91  A 91  A ? -2.7 SER 68  A 68  A ? -0.5 ALA 72  A 72  A ? -0.3 LEU 92  A 92  A ? -0.2 
71  ARG 71  A 71  A ? LYS 91  A 91  A ? -1.6 ILE 73  A 73  A ? -0.0 LYS 91  A 91  A ? -2.9 ILE 73  A 73  A ? -0.5 
72  ALA 72  A 72  A ? SER 70  A 70  A ? -0.3 LEU 90  A 90  A ? -0.2 LEU 90  A 90  A ? -0.2 GLN 44  A 44  A ? -0.0 
73  ILE 73  A 73  A ? LEU 89  A 89  A ? -3.2 ARG 71  A 71  A ? -0.5 LEU 89  A 89  A ? -2.2 HIS 75  A 75  A ? -0.1 
74  PRO 74  A 74  A ? ?   ?   ? ?   ? ? ?    ?   ?   ? ?   ? ? ?    MET 88  A 88  A ? -0.2 ASP 86  A 86  A ? -0.1 
75  HIS 75  A 75  A ? ILE 87  A 87  A ? -2.6 ASN 85  A 85  A ? -0.3 TYR 78  A 78  A ? -2.2 ILE 87  A 87  A ? -0.1 
76  PRO 76  A 76  A ? ?   ?   ? ?   ? ? ?    ?   ?   ? ?   ? ? ?    HIS 75  A 75  A ? -0.1 ASN 85  A 85  A ? -0.0 
77  ASP 77  A 77  A ? ASN 85  A 85  A ? -0.1 ASN 79  A 79  A ? -0.1 ASN 79  A 79  A ? -0.1 HIS 75  A 75  A ? -0.1 
78  TYR 78  A 78  A ? HIS 75  A 75  A ? -2.2 ILE 87  A 87  A ? -0.1 SER 80  A 80  A ? -0.5 ASN 85  A 85  A ? -0.2 
79  ASN 79  A 79  A ? SER 84  A 84  A ? -2.6 SER 80  A 80  A ? -0.1 PHE 83  A 83  A ? -1.8 SER 84  A 84  A ? -0.6 
80  SER 80  A 80  A ? TYR 78  A 78  A ? -0.5 LYS 81  A 81  A ? -0.2 ASN 79  A 79  A ? -0.1 TYR 78  A 78  A ? -0.0 
81  LYS 81  A 81  A ? ASN 82  A 82  A ? -0.1 SER 84  A 84  A ? -0.1 SER 80  A 80  A ? -0.2 ASN 79  A 79  A ? -0.0 
82  ASN 82  A 82  A ? ASN 79  A 79  A ? -0.4 SER 84  A 84  A ? -0.1 SER 80  A 80  A ? -0.2 LYS 81  A 81  A ? -0.1 
83  PHE 83  A 83  A ? ASN 79  A 79  A ? -1.8 SER 84  A 84  A ? -0.2 ASP 86  A 86  A ? -0.9 SER 80  A 80  A ? -0.2 
84  SER 84  A 84  A ? ASN 79  A 79  A ? -0.6 ASN 85  A 85  A ? -0.2 ASN 79  A 79  A ? -2.6 PHE 83  A 83  A ? -0.2 
85  ASN 85  A 85  A ? TYR 78  A 78  A ? -0.2 ASP 86  A 86  A ? -0.2 ILE 87  A 87  A ? -1.9 HIS 75  A 75  A ? -0.3 
86  ASP 86  A 86  A ? PHE 83  A 83  A ? -0.9 TYR 78  A 78  A ? -0.1 MET 88  A 88  A ? -0.3 THR 207 A 207 A ? -0.2 
87  ILE 87  A 87  A ? ASN 85  A 85  A ? -1.9 ALA 40  A 40  A ? -0.3 HIS 75  A 75  A ? -2.6 LEU 89  A 89  A ? -0.3 
88  MET 88  A 88  A ? THR 39  A 39  A ? -2.3 ASP 86  A 86  A ? -0.3 THR 39  A 39  A ? -2.2 LEU 90  A 90  A ? -0.4 
89  LEU 89  A 89  A ? ILE 73  A 73  A ? -2.2 ILE 87  A 87  A ? -0.3 ILE 73  A 73  A ? -3.2 LYS 91  A 91  A ? -0.6 
90  LEU 90  A 90  A ? LEU 37  A 37  A ? -2.7 MET 88  A 88  A ? -0.4 LEU 37  A 37  A ? -2.1 LEU 92  A 92  A ? -0.6 
91  LYS 91  A 91  A ? ARG 71  A 71  A ? -2.9 LEU 89  A 89  A ? -0.6 SER 70  A 70  A ? -2.7 ARG 71  A 71  A ? -1.6 
92  LEU 92  A 92  A ? ASP 35  A 35  A ? -2.6 LEU 90  A 90  A ? -0.6 VAL 69  A 69  A ? -0.2 LYS 95  A 95  A ? -0.1 
93  ALA 93  A 93  A ? SER 68  A 68  A ? -2.7 LYS 91  A 91  A ? -0.2 LYS 95  A 95  A ? -0.3 VAL 69  A 69  A ? -0.1 
94  LYS 94  A 94  A ? SER 68  A 68  A ? -0.4 LYS 34  A 34  A ? -0.1 ALA 93  A 93  A ? -0.1 VAL 96  A 96  A ? -0.1 
95  LYS 95  A 95  A ? ALA 93  A 93  A ? -0.3 VAL 96  A 96  A ? -0.1 ASP 35  A 35  A ? -0.2 LYS 97  A 97  A ? -0.2 
96  VAL 96  A 96  A ? LYS 34  A 34  A ? -2.9 ARG 33  A 33  A ? -0.1 MET 98  A 98  A ? -0.6 LYS 95  A 95  A ? -0.1 
97  LYS 97  A 97  A ? LYS 95  A 95  A ? -0.2 LYS 103 A 103 A ? -0.0 THR 99  A 99  A ? -0.3 VAL 96  A 96  A ? -0.1 
98  MET 98  A 98  A ? VAL 96  A 96  A ? -0.6 ALA 101 A 101 A ? -0.1 SER 100 A 100 A ? -0.2 LYS 103 A 103 A ? -0.2 
99  THR 99  A 99  A ? VAL 102 A 102 A ? -1.7 LYS 97  A 97  A ? -0.3 VAL 102 A 102 A ? -0.6 GLY 53  A 53  A ? -0.1 
100 SER 100 A 100 A ? MET 98  A 98  A ? -0.2 ALA 101 A 101 A ? -0.2 LYS 103 A 103 A ? -0.1 GLY 53  A 53  A ? -0.1 
101 ALA 101 A 101 A ? VAL 102 A 102 A ? -0.2 THR 63  A 63  A ? -0.1 LYS 103 A 103 A ? -0.4 GLY 53  A 53  A ? -0.4 
102 VAL 102 A 102 A ? THR 99  A 99  A ? -0.6 LEU 52  A 52  A ? -0.1 THR 99  A 99  A ? -1.7 ALA 101 A 101 A ? -0.2 
103 LYS 103 A 103 A ? PRO 14  A 14  A ? -1.7 ALA 101 A 101 A ? -0.4 LEU 31  A 31  A ? -0.3 LEU 105 A 105 A ? -0.1 
104 PRO 104 A 104 A ? ?   ?   ? ?   ? ? ?    ?   ?   ? ?   ? ? ?    LYS 106 A 106 A ? -0.4 ILE 32  A 32  A ? -0.3 
105 LEU 105 A 105 A ? LEU 31  A 31  A ? -3.4 TYR 15  A 15  A ? -0.2 MET 188 A 188 A ? -0.1 LEU 107 A 107 A ? -0.1 
106 LYS 106 A 106 A ? ASN 187 A 187 A ? -0.6 PRO 104 A 104 A ? -0.4 ALA 189 A 189 A ? -2.8 ASN 109 A 109 A ? -0.1 
107 LEU 107 A 107 A ? MET 188 A 188 A ? -0.2 ILE 32  A 32  A ? -0.2 GLN 190 A 190 A ? -0.1 LYS 106 A 106 A ? -0.1 
108 PRO 108 A 108 A ? ?   ?   ? ?   ? ? ?    ?   ?   ? ?   ? ? ?    LEU 107 A 107 A ? -0.1 ARG 111 A 111 A ? -0.1 
109 ASN 109 A 109 A ? ASP 110 A 110 A ? -0.2 LYS 106 A 106 A ? -0.1 ARG 111 A 111 A ? -0.3 LEU 107 A 107 A ? -0.0 
110 ASP 110 A 110 A ? ?   ?   ? ?   ? ? ?    ?   ?   ? ?   ? ? ?    VAL 112 A 112 A ? -0.2 ASN 109 A 109 A ? -0.2 
111 ARG 111 A 111 A ? ASN 109 A 109 A ? -0.3 PRO 108 A 108 A ? -0.1 ARG 113 A 113 A ? -0.3 ASN 109 A 109 A ? -0.0 
112 VAL 112 A 112 A ? ASP 110 A 110 A ? -0.2 GLN 190 A 190 A ? -0.1 ARG 111 A 111 A ? -0.0 CYS 185 A 185 A ? -0.0 
113 ARG 113 A 113 A ? ARG 111 A 111 A ? -0.3 PRO 114 A 114 A ? -0.1 GLN 116 A 116 A ? -1.9 LEU 144 A 144 A ? -0.3 
114 PRO 114 A 114 A ? ?   ?   ? ?   ? ? ?    ?   ?   ? ?   ? ? ?    LEU 145 A 145 A ? -0.2 VAL 117 A 117 A ? -0.1 
115 GLY 115 A 115 A ? LEU 144 A 144 A ? -3.0 GLN 116 A 116 A ? -0.4 VAL 117 A 117 A ? -0.2 LEU 145 A 145 A ? -0.1 
116 GLN 116 A 116 A ? ARG 113 A 113 A ? -1.9 THR 143 A 143 A ? -0.1 LEU 144 A 144 A ? -2.6 CYS 118 A 118 A ? -0.5 
117 VAL 117 A 117 A ? THR 143 A 143 A ? -0.2 GLY 115 A 115 A ? -0.2 ASN 186 A 186 A ? -0.4 SER 119 A 119 A ? -0.3 
118 CYS 118 A 118 A ? LEU 142 A 142 A ? -3.6 GLN 116 A 116 A ? -0.5 LEU 142 A 142 A ? -3.6 VAL 120 A 120 A ? -0.4 
119 SER 119 A 119 A ? VAL 184 A 184 A ? -3.2 VAL 117 A 117 A ? -0.3 VAL 184 A 184 A ? -3.6 ALA 121 A 121 A ? -0.4 
120 VAL 120 A 120 A ? VAL 140 A 140 A ? -2.3 CYS 118 A 118 A ? -0.4 VAL 140 A 140 A ? -2.1 GLY 122 A 122 A ? -0.4 
121 ALA 121 A 121 A ? PRO 182 A 182 A ? -0.6 SER 119 A 119 A ? -0.4 TRP 123 A 123 A ? -0.3 GLU 139 A 139 A ? -0.2 
122 GLY 122 A 122 A ? GLN 138 A 138 A ? -2.4 VAL 120 A 120 A ? -0.4 GLN 138 A 138 A ? -2.4 ILE 2   A 2   A ? -0.2 
123 TRP 123 A 123 A ? GLY 177 A 177 A ? -0.4 ALA 121 A 121 A ? -0.3 THR 126 A 126 A ? -0.1 ASP 178 A 178 A ? -0.1 
124 GLY 124 A 124 A ? ARG 125 A 125 A ? -0.2 GLN 138 A 138 A ? -0.1 ILE 2   A 2   A ? -0.5 GLY 177 A 177 A ? -0.3 
125 ARG 125 A 125 A ? GLN 176 A 176 A ? -3.0 GLN 1   A 1   A ? -0.5 GLY 124 A 124 A ? -0.2 TYR 133 A 133 A ? -0.2 
126 THR 126 A 126 A ? LYS 132 A 132 A ? -0.9 GLN 1   A 1   A ? -0.3 GLY 4   A 4   A ? -0.5 ALA 128 A 128 A ? -0.3 
127 SER 127 A 127 A ? TRP 130 A 130 A ? -0.4 LYS 132 A 132 A ? -0.3 LYS 132 A 132 A ? -0.2 THR 126 A 126 A ? -0.2 
128 ALA 128 A 128 A ? THR 126 A 126 A ? -0.3 ARG 129 A 129 A ? -0.2 SER 127 A 127 A ? -0.1 GLY 200 A 200 A ? -0.1 
129 ARG 129 A 129 A ? TRP 130 A 130 A ? -0.1 THR 126 A 126 A ? -0.1 LYS 131 A 131 A ? -0.4 ALA 128 A 128 A ? -0.2 
130 TRP 130 A 130 A ? LYS 132 A 132 A ? -0.1 LYS 131 A 131 A ? -0.1 LYS 132 A 132 A ? -0.8 SER 127 A 127 A ? -0.4 
131 LYS 131 A 131 A ? ARG 129 A 129 A ? -0.4 ARG 125 A 125 A ? -0.1 TYR 133 A 133 A ? -0.4 ALA 128 A 128 A ? -0.1 
132 LYS 132 A 132 A ? TRP 130 A 130 A ? -0.8 SER 127 A 127 A ? -0.2 THR 126 A 126 A ? -0.9 SER 127 A 127 A ? -0.3 
133 TYR 133 A 133 A ? LYS 131 A 131 A ? -0.4 ARG 125 A 125 A ? -0.2 ARG 125 A 125 A ? -0.2 GLY 124 A 124 A ? -0.1 
134 PRO 134 A 134 A ? ?   ?   ? ?   ? ? ?    ?   ?   ? ?   ? ? ?    ILE 57  A 57  A ? -0.1 GLN 138 A 138 A ? -0.1 
135 ASP 135 A 135 A ? ASP 56  A 56  A ? -0.1 LEU 137 A 137 A ? -0.1 ILE 57  A 57  A ? -2.4 GLN 58  A 58  A ? -0.3 
136 THR 136 A 136 A ? ASP 56  A 56  A ? -0.2 ILE 57  A 57  A ? -0.1 ASP 56  A 56  A ? -0.2 GLN 138 A 138 A ? -0.1 
137 LEU 137 A 137 A ? HIS 55  A 55  A ? -2.1 ASP 135 A 135 A ? -0.3 ALA 8   A 8   A ? -3.0 GLU 139 A 139 A ? -0.3 
138 GLN 138 A 138 A ? GLY 122 A 122 A ? -2.4 GLU 7   A 7   A ? -0.3 GLY 122 A 122 A ? -2.4 VAL 140 A 140 A ? -0.3 
139 GLU 139 A 139 A ? HIS 6   A 6   A ? -2.8 LEU 137 A 137 A ? -0.3 HIS 6   A 6   A ? -2.3 LYS 141 A 141 A ? -0.3 
140 VAL 140 A 140 A ? VAL 120 A 120 A ? -2.1 GLN 138 A 138 A ? -0.3 VAL 120 A 120 A ? -2.3 LEU 142 A 142 A ? -0.4 
141 LYS 141 A 141 A ? GLU 139 A 139 A ? -0.3 SER 119 A 119 A ? -0.2 THR 143 A 143 A ? -0.4 SER 119 A 119 A ? -0.2 
142 LEU 142 A 142 A ? CYS 118 A 118 A ? -3.6 VAL 140 A 140 A ? -0.4 CYS 118 A 118 A ? -3.6 LEU 144 A 144 A ? -0.5 
143 THR 143 A 143 A ? LYS 141 A 141 A ? -0.4 VAL 117 A 117 A ? -0.2 GLY 166 A 166 A ? -2.5 VAL 117 A 117 A ? -0.2 
144 LEU 144 A 144 A ? GLN 116 A 116 A ? -2.6 LEU 142 A 142 A ? -0.5 GLY 115 A 115 A ? -3.0 ALA 165 A 165 A ? -0.3 
145 LEU 145 A 145 A ? CYS 164 A 164 A ? -3.2 PRO 114 A 114 A ? -0.2 CYS 164 A 164 A ? -0.4 ASP 147 A 147 A ? -0.1 
146 GLU 146 A 146 A ? LEU 144 A 144 A ? -0.2 ASP 147 A 147 A ? -0.1 GLU 149 A 149 A ? -1.3 CYS 150 A 150 A ? -0.9 
147 ASP 147 A 147 A ? GLU 148 A 148 A ? -0.3 GLU 149 A 149 A ? -0.2 GLY 151 A 151 A ? -2.7 CYS 150 A 150 A ? -0.3 
148 GLU 148 A 148 A ? GLU 149 A 149 A ? -0.2 CYS 150 A 150 A ? -0.2 SER 152 A 152 A ? -1.7 ASP 147 A 147 A ? -0.3 
149 GLU 149 A 149 A ? GLU 146 A 146 A ? -1.3 CYS 150 A 150 A ? -0.2 ARG 153 A 153 A ? -0.7 GLU 148 A 148 A ? -0.2 
150 CYS 150 A 150 A ? GLU 146 A 146 A ? -0.9 ASP 147 A 147 A ? -0.3 PHE 154 A 154 A ? -3.0 ARG 153 A 153 A ? -0.5 
151 GLY 151 A 151 A ? ASP 147 A 147 A ? -2.7 SER 152 A 152 A ? -0.2 CYS 150 A 150 A ? -0.2 GLU 149 A 149 A ? -0.2 
152 SER 152 A 152 A ? GLU 148 A 148 A ? -1.7 ASP 147 A 147 A ? -0.2 GLY 151 A 151 A ? -0.2 CYS 150 A 150 A ? -0.2 
153 ARG 153 A 153 A ? GLU 149 A 149 A ? -0.7 CYS 150 A 150 A ? -0.5 ASN 155 A 155 A ? -0.5 GLY 151 A 151 A ? -0.2 
154 PHE 154 A 154 A ? CYS 150 A 150 A ? -3.0 ASN 155 A 155 A ? -0.1 TYR 157 A 157 A ? -1.2 ARG 153 A 153 A ? -0.2 
155 ASN 155 A 155 A ? ARG 153 A 153 A ? -0.5 HIS 156 A 156 A ? -0.2 PHE 154 A 154 A ? -0.1 GLY 151 A 151 A ? -0.0 
156 HIS 156 A 156 A ? ASN 158 A 158 A ? -0.1 ASN 82  A 82  A ? -0.0 ASN 155 A 155 A ? -0.2 ASN 158 A 158 A ? -0.2 
157 TYR 157 A 157 A ? PHE 154 A 154 A ? -1.2 CYS 150 A 150 A ? -0.2 ASN 159 A 159 A ? -0.5 SER 84  A 84  A ? -0.0 
158 ASN 158 A 158 A ? HIS 156 A 156 A ? -0.2 ASN 159 A 159 A ? -0.1 ILE 161 A 161 A ? -1.5 GLN 162 A 162 A ? -1.4 
159 ASN 159 A 159 A ? TYR 157 A 157 A ? -0.5 ALA 160 A 160 A ? -0.3 ASN 158 A 158 A ? -0.1 CYS 164 A 164 A ? -0.1 
160 ALA 160 A 160 A ? ILE 161 A 161 A ? -0.2 LEU 163 A 163 A ? -0.0 ASN 159 A 159 A ? -0.3 LEU 163 A 163 A ? -0.0 
161 ILE 161 A 161 A ? ASN 158 A 158 A ? -1.5 SER 210 A 210 A ? -0.0 LYS 208 A 208 A ? -2.8 LEU 163 A 163 A ? -0.3 
162 GLN 162 A 162 A ? ASN 158 A 158 A ? -1.4 THR 207 A 207 A ? -0.2 CYS 164 A 164 A ? -0.3 THR 207 A 207 A ? -0.2 
163 LEU 163 A 163 A ? TYR 206 A 206 A ? -2.6 ILE 161 A 161 A ? -0.3 TYR 206 A 206 A ? -2.8 ALA 165 A 165 A ? -0.5 
164 CYS 164 A 164 A ? LEU 145 A 145 A ? -0.4 GLN 162 A 162 A ? -0.3 LEU 145 A 145 A ? -3.2 GLY 166 A 166 A ? -0.4 
165 ALA 165 A 165 A ? ARG 204 A 204 A ? -2.5 LEU 163 A 163 A ? -0.5 ARG 204 A 204 A ? -3.4 LEU 144 A 144 A ? -0.2 
166 GLY 166 A 166 A ? THR 143 A 143 A ? -2.5 CYS 164 A 164 A ? -0.4 ALA 173 A 173 A ? -0.1 LEU 142 A 142 A ? -0.1 
167 ASP 167 A 167 A ? LYS 172 A 172 A ? -0.4 ALA 165 A 165 A ? -0.1 ASP 170 A 170 A ? -2.8 LYS 172 A 172 A ? -0.4 
168 PRO 168 A 168 A ? ?   ?   ? ?   ? ? ?    ?   ?   ? ?   ? ? ?    ASP 167 A 167 A ? -0.1 GLY 166 A 166 A ? -0.0 
169 ASN 169 A 169 A ? LYS 172 A 172 A ? -0.0 ASP 171 A 171 A ? -0.0 ASP 171 A 171 A ? -0.3 GLY 166 A 166 A ? -0.0 
170 ASP 170 A 170 A ? ASP 167 A 167 A ? -2.8 LYS 172 A 172 A ? -0.1 ASP 167 A 167 A ? -0.1 LYS 172 A 172 A ? -0.0 
171 ASP 171 A 171 A ? ASN 169 A 169 A ? -0.3 THR 201 A 201 A ? -0.1 ALA 173 A 173 A ? -0.4 ASN 169 A 169 A ? -0.0 
172 LYS 172 A 172 A ? ASP 167 A 167 A ? -0.4 GLY 4   A 4   A ? -0.1 ASP 167 A 167 A ? -0.4 SER 174 A 174 A ? -0.3 
173 ALA 173 A 173 A ? ILE 3   A 3   A ? -1.8 ASP 171 A 171 A ? -0.4 ILE 3   A 3   A ? -2.7 PHE 175 A 175 A ? -0.2 
174 SER 174 A 174 A ? LYS 172 A 172 A ? -0.3 ILE 2   A 2   A ? -0.3 GLN 176 A 176 A ? -0.2 ILE 2   A 2   A ? -0.2 
175 PHE 175 A 175 A ? GLN 1   A 1   A ? -0.5 ALA 173 A 173 A ? -0.2 ASP 178 A 178 A ? -2.4 SER 179 A 179 A ? -0.2 
176 GLN 176 A 176 A ? GLY 177 A 177 A ? -0.3 SER 174 A 174 A ? -0.2 ARG 125 A 125 A ? -3.0 PHE 175 A 175 A ? -0.1 
177 GLY 177 A 177 A ? LEU 26  A 26  A ? -0.3 GLY 124 A 124 A ? -0.3 TRP 123 A 123 A ? -0.4 GLN 176 A 176 A ? -0.3 
178 ASP 178 A 178 A ? PHE 175 A 175 A ? -2.4 CYS 27  A 27  A ? -0.2 GLY 181 A 181 A ? -2.5 VAL 193 A 193 A ? -0.3 
179 SER 179 A 179 A ? LEU 26  A 26  A ? -0.3 GLY 180 A 180 A ? -0.3 GLY 28  A 28  A ? -4.0 SER 194 A 194 A ? -0.2 
180 GLY 180 A 180 A ? VAL 193 A 193 A ? -2.5 GLY 181 A 181 A ? -0.3 SER 179 A 179 A ? -0.3 PHE 30  A 30  A ? -0.2 
181 GLY 181 A 181 A ? ASP 178 A 178 A ? -2.5 GLY 29  A 29  A ? -0.1 VAL 193 A 193 A ? -3.0 GLY 180 A 180 A ? -0.3 
182 PRO 182 A 182 A ? ?   ?   ? ?   ? ? ?    ?   ?   ? ?   ? ? ?    VAL 184 A 184 A ? -0.7 ALA 121 A 121 A ? -0.6 
183 LEU 183 A 183 A ? GLY 191 A 191 A ? -2.6 GLY 181 A 181 A ? -0.3 GLN 190 A 190 A ? -3.6 GLY 191 A 191 A ? -1.3 
184 VAL 184 A 184 A ? SER 119 A 119 A ? -3.6 PRO 182 A 182 A ? -0.7 SER 119 A 119 A ? -3.2 ASN 186 A 186 A ? -0.4 
185 CYS 185 A 185 A ? MET 188 A 188 A ? -2.4 LEU 183 A 183 A ? -0.5 MET 188 A 188 A ? -1.2 CYS 118 A 118 A ? -0.1 
186 ASN 186 A 186 A ? VAL 184 A 184 A ? -0.4 VAL 117 A 117 A ? -0.4 CYS 185 A 185 A ? -0.1 ALA 189 A 189 A ? -0.1 
187 ASN 187 A 187 A ? MET 188 A 188 A ? -0.2 VAL 184 A 184 A ? -0.1 LYS 106 A 106 A ? -0.6 ALA 189 A 189 A ? -0.4 
188 MET 188 A 188 A ? CYS 185 A 185 A ? -1.2 LEU 105 A 105 A ? -0.1 CYS 185 A 185 A ? -2.4 GLN 190 A 190 A ? -0.5 
189 ALA 189 A 189 A ? LYS 106 A 106 A ? -2.8 ASN 187 A 187 A ? -0.4 VAL 184 A 184 A ? -0.2 ILE 192 A 192 A ? -0.1 
190 GLN 190 A 190 A ? LEU 183 A 183 A ? -3.6 MET 188 A 188 A ? -0.5 ILE 209 A 209 A ? -1.2 SER 210 A 210 A ? -0.5 
191 GLY 191 A 191 A ? LEU 183 A 183 A ? -1.3 LYS 208 A 208 A ? -0.2 LEU 183 A 183 A ? -2.6 VAL 193 A 193 A ? -0.4 
192 ILE 192 A 192 A ? THR 207 A 207 A ? -1.5 GLN 190 A 190 A ? -0.3 THR 207 A 207 A ? -2.9 LEU 163 A 163 A ? -0.1 
193 VAL 193 A 193 A ? GLY 181 A 181 A ? -3.0 GLY 191 A 191 A ? -0.4 GLY 180 A 180 A ? -2.5 TYR 206 A 206 A ? -0.2 
194 SER 194 A 194 A ? VAL 205 A 205 A ? -2.0 PHE 195 A 195 A ? -0.3 GLY 196 A 196 A ? -0.3 TYR 206 A 206 A ? -0.2 
195 PHE 195 A 195 A ? VAL 205 A 205 A ? -1.2 PHE 83  A 83  A ? -0.0 VAL 205 A 205 A ? -3.2 SER 194 A 194 A ? -0.3 
196 GLY 196 A 196 A ? SER 194 A 194 A ? -0.3 ARG 204 A 204 A ? -0.2 LYS 198 A 198 A ? -0.2 ARG 204 A 204 A ? -0.1 
197 ARG 197 A 197 A ? THR 201 A 201 A ? -0.7 PRO 203 A 203 A ? -0.5 GLY 200 A 200 A ? -1.9 PHE 154 A 154 A ? -0.0 
198 LYS 198 A 198 A ? ASP 199 A 199 A ? -0.3 GLY 196 A 196 A ? -0.2 ARG 197 A 197 A ? -0.1 GLN 176 A 176 A ? -0.1 
199 ASP 199 A 199 A ? THR 201 A 201 A ? -0.1 GLY 200 A 200 A ? -0.0 LYS 198 A 198 A ? -0.3 ALA 128 A 128 A ? -0.2 
200 GLY 200 A 200 A ? ARG 197 A 197 A ? -1.9 THR 201 A 201 A ? -0.3 LYS 198 A 198 A ? -0.1 ILE 3   A 3   A ? -0.1 
201 THR 201 A 201 A ? PRO 202 A 202 A ? -0.1 ALA 128 A 128 A ? -0.0 ARG 197 A 197 A ? -0.7 GLY 200 A 200 A ? -0.3 
202 PRO 202 A 202 A ? ?   ?   ? ?   ? ? ?    ?   ?   ? ?   ? ? ?    GLY 166 A 166 A ? -0.1 ARG 204 A 204 A ? -0.1 
203 PRO 203 A 203 A ? ?   ?   ? ?   ? ? ?    ?   ?   ? ?   ? ? ?    ARG 197 A 197 A ? -0.5 VAL 205 A 205 A ? -0.3 
204 ARG 204 A 204 A ? ALA 165 A 165 A ? -3.4 GLY 196 A 196 A ? -0.1 ALA 165 A 165 A ? -2.5 TYR 206 A 206 A ? -0.5 
205 VAL 205 A 205 A ? PHE 195 A 195 A ? -3.2 PRO 203 A 203 A ? -0.3 SER 194 A 194 A ? -2.0 PHE 195 A 195 A ? -1.2 
206 TYR 206 A 206 A ? LEU 163 A 163 A ? -2.8 ARG 204 A 204 A ? -0.5 LEU 163 A 163 A ? -2.6 LYS 208 A 208 A ? -0.4 
207 THR 207 A 207 A ? ILE 192 A 192 A ? -2.9 VAL 205 A 205 A ? -0.4 ILE 192 A 192 A ? -1.5 ILE 209 A 209 A ? -0.8 
208 LYS 208 A 208 A ? ILE 161 A 161 A ? -2.8 TYR 206 A 206 A ? -0.4 SER 211 A 211 A ? -1.0 PHE 212 A 212 A ? -0.4 
209 ILE 209 A 209 A ? GLN 190 A 190 A ? -1.2 THR 207 A 207 A ? -0.8 PHE 212 A 212 A ? -2.3 LEU 213 A 213 A ? -0.3 
210 SER 210 A 210 A ? GLN 190 A 190 A ? -0.5 SER 211 A 211 A ? -0.3 LEU 213 A 213 A ? -0.9 ILE 209 A 209 A ? -0.3 
211 SER 211 A 211 A ? LYS 208 A 208 A ? -1.0 PHE 212 A 212 A ? -0.2 SER 210 A 210 A ? -0.3 ILE 209 A 209 A ? -0.2 
212 PHE 212 A 212 A ? ILE 209 A 209 A ? -2.3 LYS 208 A 208 A ? -0.4 ILE 216 A 216 A ? -2.9 SER 211 A 211 A ? -0.2 
213 LEU 213 A 213 A ? SER 210 A 210 A ? -0.9 ILE 209 A 209 A ? -0.3 LYS 217 A 217 A ? -2.8 LYS 218 A 218 A ? -0.3 
214 PRO 214 A 214 A ? ?   ?   ? ?   ? ? ?    ?   ?   ? ?   ? ? ?    LYS 218 A 218 A ? -2.2 LEU 213 A 213 A ? -0.2 
215 TRP 215 A 215 A ? LYS 217 A 217 A ? -0.2 ILE 216 A 216 A ? -0.2 THR 219 A 219 A ? -2.6 MET 220 A 220 A ? -0.2 
216 ILE 216 A 216 A ? PHE 212 A 212 A ? -2.9 LYS 218 A 218 A ? -0.2 MET 220 A 220 A ? -2.2 ARG 221 A 221 A ? -0.2 
217 LYS 217 A 217 A ? LEU 213 A 213 A ? -2.8 LYS 218 A 218 A ? -0.2 ARG 221 A 221 A ? -1.6 ILE 216 A 216 A ? -0.2 
218 LYS 218 A 218 A ? PRO 214 A 214 A ? -2.2 LEU 213 A 213 A ? -0.3 ASN 222 A 222 A ? -1.7 LYS 217 A 217 A ? -0.2 
219 THR 219 A 219 A ? TRP 215 A 215 A ? -2.6 MET 220 A 220 A ? -0.2 SER 223 A 223 A ? -0.6 LYS 217 A 217 A ? -0.2 
220 MET 220 A 220 A ? ILE 216 A 216 A ? -2.2 TRP 215 A 215 A ? -0.2 SER 223 A 223 A ? -0.6 THR 219 A 219 A ? -0.2 
221 ARG 221 A 221 A ? LYS 217 A 217 A ? -1.6 ASN 222 A 222 A ? -0.2 MET 220 A 220 A ? -0.2 THR 219 A 219 A ? -0.2 
222 ASN 222 A 222 A ? LYS 218 A 218 A ? -1.7 LYS 217 A 217 A ? -0.1 ARG 221 A 221 A ? -0.2 MET 220 A 220 A ? -0.2 
223 SER 223 A 223 A ? THR 219 A 219 A ? -0.6 MET 220 A 220 A ? -0.6 MET 220 A 220 A ? -0.0 ARG 71  A 71  A ? -0.0 
# 
loop_
_dssp_statistics_histogram.entry_id 
_dssp_statistics_histogram.type 
_dssp_statistics_histogram.1 
_dssp_statistics_histogram.2 
_dssp_statistics_histogram.3 
_dssp_statistics_histogram.4 
_dssp_statistics_histogram.5 
_dssp_statistics_histogram.6 
_dssp_statistics_histogram.7 
_dssp_statistics_histogram.8 
_dssp_statistics_histogram.9 
_dssp_statistics_histogram.10 
_dssp_statistics_histogram.11 
_dssp_statistics_histogram.12 
_dssp_statistics_histogram.13 
_dssp_statistics_histogram.14 
_dssp_statistics_histogram.15 
_dssp_statistics_histogram.16 
_dssp_statistics_histogram.17 
_dssp_statistics_histogram.18 
_dssp_statistics_histogram.19 
_dssp_statistics_histogram.20 
_dssp_statistics_histogram.21 
_dssp_statistics_histogram.22 
_dssp_statistics_histogram.23 
_dssp_statistics_histogram.24 
_dssp_statistics_histogram.25 
_dssp_statistics_histogram.26 
_dssp_statistics_histogram.27 
_dssp_statistics_histogram.28 
_dssp_statistics_histogram.29 
_dssp_statistics_histogram.30 
Erinaceus_europaeus_GeneID=103126417 residues_per_alpha_helix        0 0 0 0 0 0 1 0 0 1 0 0 0 0 0 0 0 0 0 0 0 0 0 0 0 0 0 0 0 0 
Erinaceus_europaeus_GeneID=103126417 parallel_bridges_per_ladder     1 0 0 0 0 0 0 0 0 0 0 0 0 0 0 0 0 0 0 0 0 0 0 0 0 0 0 0 0 0 
Erinaceus_europaeus_GeneID=103126417 antiparallel_bridges_per_ladder 4 3 1 4 3 2 0 0 0 0 0 0 0 0 0 0 0 0 0 0 0 0 0 0 0 0 0 0 0 0 
Erinaceus_europaeus_GeneID=103126417 ladders_per_sheet               1 0 0 0 0 1 0 1 0 0 0 0 0 0 0 0 0 0 0 0 0 0 0 0 0 0 0 0 0 0 
# 
loop_
_dssp_statistics_hbond.entry_id 
_dssp_statistics_hbond.type 
_dssp_statistics_hbond.count 
_dssp_statistics_hbond.count_per_100 
Erinaceus_europaeus_GeneID=103126417 O(I)-->H-N(J)          148 66.4 
Erinaceus_europaeus_GeneID=103126417 'PARALLEL BRIDGES'     2   0.9  
Erinaceus_europaeus_GeneID=103126417 'ANTIPARALLEL BRIDGES' 76  34.1 
Erinaceus_europaeus_GeneID=103126417 O(I)-->H-N(I-5)        1   0.4  
Erinaceus_europaeus_GeneID=103126417 O(I)-->H-N(I-4)        3   1.3  
Erinaceus_europaeus_GeneID=103126417 O(I)-->H-N(I-3)        3   1.3  
Erinaceus_europaeus_GeneID=103126417 O(I)-->H-N(I-2)        0   0.0  
Erinaceus_europaeus_GeneID=103126417 O(I)-->H-N(I-1)        0   0.0  
Erinaceus_europaeus_GeneID=103126417 O(I)-->H-N(I+0)        0   0.0  
Erinaceus_europaeus_GeneID=103126417 O(I)-->H-N(I+1)        0   0.0  
Erinaceus_europaeus_GeneID=103126417 O(I)-->H-N(I+2)        22  9.9  
Erinaceus_europaeus_GeneID=103126417 O(I)-->H-N(I+3)        25  11.2 
Erinaceus_europaeus_GeneID=103126417 O(I)-->H-N(I+4)        16  7.2  
Erinaceus_europaeus_GeneID=103126417 O(I)-->H-N(I+5)        1   0.4  
# 
_dssp_statistics.entry_id                       Erinaceus_europaeus_GeneID=103126417 
_dssp_statistics.nr_of_residues                 223 
_dssp_statistics.nr_of_chains                   1 
_dssp_statistics.nr_of_ss_bridges_total         0 
_dssp_statistics.nr_of_ss_bridges_intra_chain   0 
_dssp_statistics.nr_of_ss_bridges_inter_chain   0 
# 
loop_
_chem_comp.id 
_chem_comp.type 
_chem_comp.mon_nstd_flag 
_chem_comp.name 
_chem_comp.formula 
_chem_comp.formula_weight 
ALA 'L-PEPTIDE LINKING' y ALANINE         'C3 H7 N O2'     89.093 
ARG 'L-PEPTIDE LINKING' y ARGININE        'C6 H15 N4 O2'  175.209 
ASN 'L-PEPTIDE LINKING' y ASPARAGINE      'C4 H8 N2 O3'   132.118 
ASP 'L-PEPTIDE LINKING' y 'ASPARTIC ACID' 'C4 H7 N O4'    133.103 
CYS 'L-PEPTIDE LINKING' y CYSTEINE        'C3 H7 N O2 S'  121.158 
GLN 'L-PEPTIDE LINKING' y GLUTAMINE       'C5 H10 N2 O3'  146.144 
GLU 'L-PEPTIDE LINKING' y 'GLUTAMIC ACID' 'C5 H9 N O4'    147.129 
GLY 'PEPTIDE LINKING'   y GLYCINE         'C2 H5 N O2'     75.067 
HIS 'L-PEPTIDE LINKING' y HISTIDINE       'C6 H10 N3 O2'  156.162 
ILE 'L-PEPTIDE LINKING' y ISOLEUCINE      'C6 H13 N O2'   131.173 
LEU 'L-PEPTIDE LINKING' y LEUCINE         'C6 H13 N O2'   131.173 
LYS 'L-PEPTIDE LINKING' y LYSINE          'C6 H15 N2 O2'  147.195 
MET 'L-PEPTIDE LINKING' y METHIONINE      'C5 H11 N O2 S' 149.211 
PHE 'L-PEPTIDE LINKING' y PHENYLALANINE   'C9 H11 N O2'   165.189 
PRO 'L-PEPTIDE LINKING' y PROLINE         'C5 H9 N O2'     115.13 
SER 'L-PEPTIDE LINKING' y SERINE          'C3 H7 N O3'    105.093 
THR 'L-PEPTIDE LINKING' y THREONINE       'C4 H9 N O3'    119.119 
TRP 'L-PEPTIDE LINKING' y TRYPTOPHAN      'C11 H12 N2 O2' 204.225 
TYR 'L-PEPTIDE LINKING' y TYROSINE        'C9 H11 N O3'   181.189 
VAL 'L-PEPTIDE LINKING' y VALINE          'C5 H11 N O2'   117.146 
# 
loop_
_atom_type.symbol 
N 
C 
O 
S 
# 
loop_
_entity_poly_seq.entity_id 
_entity_poly_seq.num 
_entity_poly_seq.mon_id 
_entity_poly_seq.hetero 
1   1 GLN n 
1   2 ILE n 
1   3 ILE n 
1   4 GLY n 
1   5 GLY n 
1   6 HIS n 
1   7 GLU n 
1   8 ALA n 
1   9 ARG n 
1  10 PRO n 
1  11 HIS n 
1  12 SER n 
1  13 ARG n 
1  14 PRO n 
1  15 TYR n 
1  16 MET n 
1  17 ALA n 
1  18 TYR n 
1  19 LEU n 
1  20 ASN n 
1  21 ILE n 
1  22 MET n 
1  23 PHE n 
1  24 TYR n 
1  25 THR n 
1  26 LEU n 
1  27 CYS n 
1  28 GLY n 
1  29 GLY n 
1  30 PHE n 
1  31 LEU n 
1  32 ILE n 
1  33 ARG n 
1  34 LYS n 
1  35 ASP n 
1  36 PHE n 
1  37 LEU n 
1  38 LEU n 
1  39 THR n 
1  40 ALA n 
1  41 ALA n 
1  42 HIS n 
1  43 CYS n 
1  44 GLN n 
1  45 GLY n 
1  46 SER n 
1  47 SER n 
1  48 TYR n 
1  49 LYS n 
1  50 ILE n 
1  51 ILE n 
1  52 LEU n 
1  53 GLY n 
1  54 ALA n 
1  55 HIS n 
1  56 ASP n 
1  57 ILE n 
1  58 GLN n 
1  59 LYS n 
1  60 LYS n 
1  61 GLU n 
1  62 LYS n 
1  63 THR n 
1  64 GLN n 
1  65 GLN n 
1  66 VAL n 
1  67 ILE n 
1  68 SER n 
1  69 VAL n 
1  70 SER n 
1  71 ARG n 
1  72 ALA n 
1  73 ILE n 
1  74 PRO n 
1  75 HIS n 
1  76 PRO n 
1  77 ASP n 
1  78 TYR n 
1  79 ASN n 
1  80 SER n 
1  81 LYS n 
1  82 ASN n 
1  83 PHE n 
1  84 SER n 
1  85 ASN n 
1  86 ASP n 
1  87 ILE n 
1  88 MET n 
1  89 LEU n 
1  90 LEU n 
1  91 LYS n 
1  92 LEU n 
1  93 ALA n 
1  94 LYS n 
1  95 LYS n 
1  96 VAL n 
1  97 LYS n 
1  98 MET n 
1  99 THR n 
1 100 SER n 
1 101 ALA n 
1 102 VAL n 
1 103 LYS n 
1 104 PRO n 
1 105 LEU n 
1 106 LYS n 
1 107 LEU n 
1 108 PRO n 
1 109 ASN n 
1 110 ASP n 
1 111 ARG n 
1 112 VAL n 
1 113 ARG n 
1 114 PRO n 
1 115 GLY n 
1 116 GLN n 
1 117 VAL n 
1 118 CYS n 
1 119 SER n 
1 120 VAL n 
1 121 ALA n 
1 122 GLY n 
1 123 TRP n 
1 124 GLY n 
1 125 ARG n 
1 126 THR n 
1 127 SER n 
1 128 ALA n 
1 129 ARG n 
1 130 TRP n 
1 131 LYS n 
1 132 LYS n 
1 133 TYR n 
1 134 PRO n 
1 135 ASP n 
1 136 THR n 
1 137 LEU n 
1 138 GLN n 
1 139 GLU n 
1 140 VAL n 
1 141 LYS n 
1 142 LEU n 
1 143 THR n 
1 144 LEU n 
1 145 LEU n 
1 146 GLU n 
1 147 ASP n 
1 148 GLU n 
1 149 GLU n 
1 150 CYS n 
1 151 GLY n 
1 152 SER n 
1 153 ARG n 
1 154 PHE n 
1 155 ASN n 
1 156 HIS n 
1 157 TYR n 
1 158 ASN n 
1 159 ASN n 
1 160 ALA n 
1 161 ILE n 
1 162 GLN n 
1 163 LEU n 
1 164 CYS n 
1 165 ALA n 
1 166 GLY n 
1 167 ASP n 
1 168 PRO n 
1 169 ASN n 
1 170 ASP n 
1 171 ASP n 
1 172 LYS n 
1 173 ALA n 
1 174 SER n 
1 175 PHE n 
1 176 GLN n 
1 177 GLY n 
1 178 ASP n 
1 179 SER n 
1 180 GLY n 
1 181 GLY n 
1 182 PRO n 
1 183 LEU n 
1 184 VAL n 
1 185 CYS n 
1 186 ASN n 
1 187 ASN n 
1 188 MET n 
1 189 ALA n 
1 190 GLN n 
1 191 GLY n 
1 192 ILE n 
1 193 VAL n 
1 194 SER n 
1 195 PHE n 
1 196 GLY n 
1 197 ARG n 
1 198 LYS n 
1 199 ASP n 
1 200 GLY n 
1 201 THR n 
1 202 PRO n 
1 203 PRO n 
1 204 ARG n 
1 205 VAL n 
1 206 TYR n 
1 207 THR n 
1 208 LYS n 
1 209 ILE n 
1 210 SER n 
1 211 SER n 
1 212 PHE n 
1 213 LEU n 
1 214 PRO n 
1 215 TRP n 
1 216 ILE n 
1 217 LYS n 
1 218 LYS n 
1 219 THR n 
1 220 MET n 
1 221 ARG n 
1 222 ASN n 
1 223 SER n 
# 
loop_
_pdbx_poly_seq_scheme.asym_id 
_pdbx_poly_seq_scheme.entity_id 
_pdbx_poly_seq_scheme.seq_id 
_pdbx_poly_seq_scheme.mon_id 
_pdbx_poly_seq_scheme.ndb_seq_num 
_pdbx_poly_seq_scheme.pdb_seq_num 
_pdbx_poly_seq_scheme.auth_seq_num 
_pdbx_poly_seq_scheme.pdb_mon_id 
_pdbx_poly_seq_scheme.auth_mon_id 
_pdbx_poly_seq_scheme.pdb_strand_id 
_pdbx_poly_seq_scheme.pdb_ins_code 
_pdbx_poly_seq_scheme.hetero 
A 1   1 GLN   1 1   1   GLN GLN A ? n 
A 1   2 ILE   2 2   2   ILE ILE A ? n 
A 1   3 ILE   3 3   3   ILE ILE A ? n 
A 1   4 GLY   4 4   4   GLY GLY A ? n 
A 1   5 GLY   5 5   5   GLY GLY A ? n 
A 1   6 HIS   6 6   6   HIS HIS A ? n 
A 1   7 GLU   7 7   7   GLU GLU A ? n 
A 1   8 ALA   8 8   8   ALA ALA A ? n 
A 1   9 ARG   9 9   9   ARG ARG A ? n 
A 1  10 PRO  10 10  10  PRO PRO A ? n 
A 1  11 HIS  11 11  11  HIS HIS A ? n 
A 1  12 SER  12 12  12  SER SER A ? n 
A 1  13 ARG  13 13  13  ARG ARG A ? n 
A 1  14 PRO  14 14  14  PRO PRO A ? n 
A 1  15 TYR  15 15  15  TYR TYR A ? n 
A 1  16 MET  16 16  16  MET MET A ? n 
A 1  17 ALA  17 17  17  ALA ALA A ? n 
A 1  18 TYR  18 18  18  TYR TYR A ? n 
A 1  19 LEU  19 19  19  LEU LEU A ? n 
A 1  20 ASN  20 20  20  ASN ASN A ? n 
A 1  21 ILE  21 21  21  ILE ILE A ? n 
A 1  22 MET  22 22  22  MET MET A ? n 
A 1  23 PHE  23 23  23  PHE PHE A ? n 
A 1  24 TYR  24 24  24  TYR TYR A ? n 
A 1  25 THR  25 25  25  THR THR A ? n 
A 1  26 LEU  26 26  26  LEU LEU A ? n 
A 1  27 CYS  27 27  27  CYS CYS A ? n 
A 1  28 GLY  28 28  28  GLY GLY A ? n 
A 1  29 GLY  29 29  29  GLY GLY A ? n 
A 1  30 PHE  30 30  30  PHE PHE A ? n 
A 1  31 LEU  31 31  31  LEU LEU A ? n 
A 1  32 ILE  32 32  32  ILE ILE A ? n 
A 1  33 ARG  33 33  33  ARG ARG A ? n 
A 1  34 LYS  34 34  34  LYS LYS A ? n 
A 1  35 ASP  35 35  35  ASP ASP A ? n 
A 1  36 PHE  36 36  36  PHE PHE A ? n 
A 1  37 LEU  37 37  37  LEU LEU A ? n 
A 1  38 LEU  38 38  38  LEU LEU A ? n 
A 1  39 THR  39 39  39  THR THR A ? n 
A 1  40 ALA  40 40  40  ALA ALA A ? n 
A 1  41 ALA  41 41  41  ALA ALA A ? n 
A 1  42 HIS  42 42  42  HIS HIS A ? n 
A 1  43 CYS  43 43  43  CYS CYS A ? n 
A 1  44 GLN  44 44  44  GLN GLN A ? n 
A 1  45 GLY  45 45  45  GLY GLY A ? n 
A 1  46 SER  46 46  46  SER SER A ? n 
A 1  47 SER  47 47  47  SER SER A ? n 
A 1  48 TYR  48 48  48  TYR TYR A ? n 
A 1  49 LYS  49 49  49  LYS LYS A ? n 
A 1  50 ILE  50 50  50  ILE ILE A ? n 
A 1  51 ILE  51 51  51  ILE ILE A ? n 
A 1  52 LEU  52 52  52  LEU LEU A ? n 
A 1  53 GLY  53 53  53  GLY GLY A ? n 
A 1  54 ALA  54 54  54  ALA ALA A ? n 
A 1  55 HIS  55 55  55  HIS HIS A ? n 
A 1  56 ASP  56 56  56  ASP ASP A ? n 
A 1  57 ILE  57 57  57  ILE ILE A ? n 
A 1  58 GLN  58 58  58  GLN GLN A ? n 
A 1  59 LYS  59 59  59  LYS LYS A ? n 
A 1  60 LYS  60 60  60  LYS LYS A ? n 
A 1  61 GLU  61 61  61  GLU GLU A ? n 
A 1  62 LYS  62 62  62  LYS LYS A ? n 
A 1  63 THR  63 63  63  THR THR A ? n 
A 1  64 GLN  64 64  64  GLN GLN A ? n 
A 1  65 GLN  65 65  65  GLN GLN A ? n 
A 1  66 VAL  66 66  66  VAL VAL A ? n 
A 1  67 ILE  67 67  67  ILE ILE A ? n 
A 1  68 SER  68 68  68  SER SER A ? n 
A 1  69 VAL  69 69  69  VAL VAL A ? n 
A 1  70 SER  70 70  70  SER SER A ? n 
A 1  71 ARG  71 71  71  ARG ARG A ? n 
A 1  72 ALA  72 72  72  ALA ALA A ? n 
A 1  73 ILE  73 73  73  ILE ILE A ? n 
A 1  74 PRO  74 74  74  PRO PRO A ? n 
A 1  75 HIS  75 75  75  HIS HIS A ? n 
A 1  76 PRO  76 76  76  PRO PRO A ? n 
A 1  77 ASP  77 77  77  ASP ASP A ? n 
A 1  78 TYR  78 78  78  TYR TYR A ? n 
A 1  79 ASN  79 79  79  ASN ASN A ? n 
A 1  80 SER  80 80  80  SER SER A ? n 
A 1  81 LYS  81 81  81  LYS LYS A ? n 
A 1  82 ASN  82 82  82  ASN ASN A ? n 
A 1  83 PHE  83 83  83  PHE PHE A ? n 
A 1  84 SER  84 84  84  SER SER A ? n 
A 1  85 ASN  85 85  85  ASN ASN A ? n 
A 1  86 ASP  86 86  86  ASP ASP A ? n 
A 1  87 ILE  87 87  87  ILE ILE A ? n 
A 1  88 MET  88 88  88  MET MET A ? n 
A 1  89 LEU  89 89  89  LEU LEU A ? n 
A 1  90 LEU  90 90  90  LEU LEU A ? n 
A 1  91 LYS  91 91  91  LYS LYS A ? n 
A 1  92 LEU  92 92  92  LEU LEU A ? n 
A 1  93 ALA  93 93  93  ALA ALA A ? n 
A 1  94 LYS  94 94  94  LYS LYS A ? n 
A 1  95 LYS  95 95  95  LYS LYS A ? n 
A 1  96 VAL  96 96  96  VAL VAL A ? n 
A 1  97 LYS  97 97  97  LYS LYS A ? n 
A 1  98 MET  98 98  98  MET MET A ? n 
A 1  99 THR  99 99  99  THR THR A ? n 
A 1 100 SER 100 100 100 SER SER A ? n 
A 1 101 ALA 101 101 101 ALA ALA A ? n 
A 1 102 VAL 102 102 102 VAL VAL A ? n 
A 1 103 LYS 103 103 103 LYS LYS A ? n 
A 1 104 PRO 104 104 104 PRO PRO A ? n 
A 1 105 LEU 105 105 105 LEU LEU A ? n 
A 1 106 LYS 106 106 106 LYS LYS A ? n 
A 1 107 LEU 107 107 107 LEU LEU A ? n 
A 1 108 PRO 108 108 108 PRO PRO A ? n 
A 1 109 ASN 109 109 109 ASN ASN A ? n 
A 1 110 ASP 110 110 110 ASP ASP A ? n 
A 1 111 ARG 111 111 111 ARG ARG A ? n 
A 1 112 VAL 112 112 112 VAL VAL A ? n 
A 1 113 ARG 113 113 113 ARG ARG A ? n 
A 1 114 PRO 114 114 114 PRO PRO A ? n 
A 1 115 GLY 115 115 115 GLY GLY A ? n 
A 1 116 GLN 116 116 116 GLN GLN A ? n 
A 1 117 VAL 117 117 117 VAL VAL A ? n 
A 1 118 CYS 118 118 118 CYS CYS A ? n 
A 1 119 SER 119 119 119 SER SER A ? n 
A 1 120 VAL 120 120 120 VAL VAL A ? n 
A 1 121 ALA 121 121 121 ALA ALA A ? n 
A 1 122 GLY 122 122 122 GLY GLY A ? n 
A 1 123 TRP 123 123 123 TRP TRP A ? n 
A 1 124 GLY 124 124 124 GLY GLY A ? n 
A 1 125 ARG 125 125 125 ARG ARG A ? n 
A 1 126 THR 126 126 126 THR THR A ? n 
A 1 127 SER 127 127 127 SER SER A ? n 
A 1 128 ALA 128 128 128 ALA ALA A ? n 
A 1 129 ARG 129 129 129 ARG ARG A ? n 
A 1 130 TRP 130 130 130 TRP TRP A ? n 
A 1 131 LYS 131 131 131 LYS LYS A ? n 
A 1 132 LYS 132 132 132 LYS LYS A ? n 
A 1 133 TYR 133 133 133 TYR TYR A ? n 
A 1 134 PRO 134 134 134 PRO PRO A ? n 
A 1 135 ASP 135 135 135 ASP ASP A ? n 
A 1 136 THR 136 136 136 THR THR A ? n 
A 1 137 LEU 137 137 137 LEU LEU A ? n 
A 1 138 GLN 138 138 138 GLN GLN A ? n 
A 1 139 GLU 139 139 139 GLU GLU A ? n 
A 1 140 VAL 140 140 140 VAL VAL A ? n 
A 1 141 LYS 141 141 141 LYS LYS A ? n 
A 1 142 LEU 142 142 142 LEU LEU A ? n 
A 1 143 THR 143 143 143 THR THR A ? n 
A 1 144 LEU 144 144 144 LEU LEU A ? n 
A 1 145 LEU 145 145 145 LEU LEU A ? n 
A 1 146 GLU 146 146 146 GLU GLU A ? n 
A 1 147 ASP 147 147 147 ASP ASP A ? n 
A 1 148 GLU 148 148 148 GLU GLU A ? n 
A 1 149 GLU 149 149 149 GLU GLU A ? n 
A 1 150 CYS 150 150 150 CYS CYS A ? n 
A 1 151 GLY 151 151 151 GLY GLY A ? n 
A 1 152 SER 152 152 152 SER SER A ? n 
A 1 153 ARG 153 153 153 ARG ARG A ? n 
A 1 154 PHE 154 154 154 PHE PHE A ? n 
A 1 155 ASN 155 155 155 ASN ASN A ? n 
A 1 156 HIS 156 156 156 HIS HIS A ? n 
A 1 157 TYR 157 157 157 TYR TYR A ? n 
A 1 158 ASN 158 158 158 ASN ASN A ? n 
A 1 159 ASN 159 159 159 ASN ASN A ? n 
A 1 160 ALA 160 160 160 ALA ALA A ? n 
A 1 161 ILE 161 161 161 ILE ILE A ? n 
A 1 162 GLN 162 162 162 GLN GLN A ? n 
A 1 163 LEU 163 163 163 LEU LEU A ? n 
A 1 164 CYS 164 164 164 CYS CYS A ? n 
A 1 165 ALA 165 165 165 ALA ALA A ? n 
A 1 166 GLY 166 166 166 GLY GLY A ? n 
A 1 167 ASP 167 167 167 ASP ASP A ? n 
A 1 168 PRO 168 168 168 PRO PRO A ? n 
A 1 169 ASN 169 169 169 ASN ASN A ? n 
A 1 170 ASP 170 170 170 ASP ASP A ? n 
A 1 171 ASP 171 171 171 ASP ASP A ? n 
A 1 172 LYS 172 172 172 LYS LYS A ? n 
A 1 173 ALA 173 173 173 ALA ALA A ? n 
A 1 174 SER 174 174 174 SER SER A ? n 
A 1 175 PHE 175 175 175 PHE PHE A ? n 
A 1 176 GLN 176 176 176 GLN GLN A ? n 
A 1 177 GLY 177 177 177 GLY GLY A ? n 
A 1 178 ASP 178 178 178 ASP ASP A ? n 
A 1 179 SER 179 179 179 SER SER A ? n 
A 1 180 GLY 180 180 180 GLY GLY A ? n 
A 1 181 GLY 181 181 181 GLY GLY A ? n 
A 1 182 PRO 182 182 182 PRO PRO A ? n 
A 1 183 LEU 183 183 183 LEU LEU A ? n 
A 1 184 VAL 184 184 184 VAL VAL A ? n 
A 1 185 CYS 185 185 185 CYS CYS A ? n 
A 1 186 ASN 186 186 186 ASN ASN A ? n 
A 1 187 ASN 187 187 187 ASN ASN A ? n 
A 1 188 MET 188 188 188 MET MET A ? n 
A 1 189 ALA 189 189 189 ALA ALA A ? n 
A 1 190 GLN 190 190 190 GLN GLN A ? n 
A 1 191 GLY 191 191 191 GLY GLY A ? n 
A 1 192 ILE 192 192 192 ILE ILE A ? n 
A 1 193 VAL 193 193 193 VAL VAL A ? n 
A 1 194 SER 194 194 194 SER SER A ? n 
A 1 195 PHE 195 195 195 PHE PHE A ? n 
A 1 196 GLY 196 196 196 GLY GLY A ? n 
A 1 197 ARG 197 197 197 ARG ARG A ? n 
A 1 198 LYS 198 198 198 LYS LYS A ? n 
A 1 199 ASP 199 199 199 ASP ASP A ? n 
A 1 200 GLY 200 200 200 GLY GLY A ? n 
A 1 201 THR 201 201 201 THR THR A ? n 
A 1 202 PRO 202 202 202 PRO PRO A ? n 
A 1 203 PRO 203 203 203 PRO PRO A ? n 
A 1 204 ARG 204 204 204 ARG ARG A ? n 
A 1 205 VAL 205 205 205 VAL VAL A ? n 
A 1 206 TYR 206 206 206 TYR TYR A ? n 
A 1 207 THR 207 207 207 THR THR A ? n 
A 1 208 LYS 208 208 208 LYS LYS A ? n 
A 1 209 ILE 209 209 209 ILE ILE A ? n 
A 1 210 SER 210 210 210 SER SER A ? n 
A 1 211 SER 211 211 211 SER SER A ? n 
A 1 212 PHE 212 212 212 PHE PHE A ? n 
A 1 213 LEU 213 213 213 LEU LEU A ? n 
A 1 214 PRO 214 214 214 PRO PRO A ? n 
A 1 215 TRP 215 215 215 TRP TRP A ? n 
A 1 216 ILE 216 216 216 ILE ILE A ? n 
A 1 217 LYS 217 217 217 LYS LYS A ? n 
A 1 218 LYS 218 218 218 LYS LYS A ? n 
A 1 219 THR 219 219 219 THR THR A ? n 
A 1 220 MET 220 220 220 MET MET A ? n 
A 1 221 ARG 221 221 221 ARG ARG A ? n 
A 1 222 ASN 222 222 222 ASN ASN A ? n 
A 1 223 SER 223 223 223 SER SER A ? n 
# 
loop_
_atom_site.group_PDB 
_atom_site.id 
_atom_site.type_symbol 
_atom_site.label_atom_id 
_atom_site.label_alt_id 
_atom_site.label_comp_id 
_atom_site.label_asym_id 
_atom_site.label_entity_id 
_atom_site.label_seq_id 
_atom_site.pdbx_PDB_ins_code 
_atom_site.Cartn_x 
_atom_site.Cartn_y 
_atom_site.Cartn_z 
_atom_site.occupancy 
_atom_site.B_iso_or_equiv 
_atom_site.pdbx_formal_charge 
_atom_site.auth_seq_id 
_atom_site.auth_comp_id 
_atom_site.auth_asym_id 
_atom_site.auth_atom_id 
_atom_site.pdbx_PDB_model_num 
ATOM 1    N N   ? GLN A 1   1 ?   4.672 -11.067   1.441 1.000 54.990 ? 1   GLN A N   1 
ATOM 2    C CA  ? GLN A 1   1 ?   6.006 -10.989   2.028 1.000 54.990 ? 1   GLN A CA  1 
ATOM 3    C C   ? GLN A 1   1 ?   6.800  -9.828   1.438 1.000 54.990 ? 1   GLN A C   1 
ATOM 4    C CB  ? GLN A 1   1 ?   6.762 -12.302   1.820 1.000 54.990 ? 1   GLN A CB  1 
ATOM 5    O O   ? GLN A 1   1 ?   6.721  -9.561   0.237 1.000 54.990 ? 1   GLN A O   1 
ATOM 6    C CG  ? GLN A 1   1 ?   8.069 -12.390   2.597 1.000 54.990 ? 1   GLN A CG  1 
ATOM 7    C CD  ? GLN A 1   1 ?   8.771 -13.722   2.416 1.000 54.990 ? 1   GLN A CD  1 
ATOM 8    N NE2 ? GLN A 1   1 ?   9.800 -13.964   3.221 1.000 54.990 ? 1   GLN A NE2 1 
ATOM 9    O OE1 ? GLN A 1   1 ?   8.392 -14.528   1.560 1.000 54.990 ? 1   GLN A OE1 1 
ATOM 10   N N   ? ILE A 1   2 ?   7.333  -9.132   2.339 1.000 81.370 ? 2   ILE A N   1 
ATOM 11   C CA  ? ILE A 1   2 ?   8.371  -8.173   1.979 1.000 81.370 ? 2   ILE A CA  1 
ATOM 12   C C   ? ILE A 1   2 ?   9.723  -8.879   1.906 1.000 81.370 ? 2   ILE A C   1 
ATOM 13   C CB  ? ILE A 1   2 ?   8.432  -7.001   2.984 1.000 81.370 ? 2   ILE A CB  1 
ATOM 14   O O   ? ILE A 1   2 ?  10.262  -9.309   2.928 1.000 81.370 ? 2   ILE A O   1 
ATOM 15   C CG1 ? ILE A 1   2 ?   7.065  -6.315   3.088 1.000 81.370 ? 2   ILE A CG1 1 
ATOM 16   C CG2 ? ILE A 1   2 ?   9.518  -6.000   2.581 1.000 81.370 ? 2   ILE A CG2 1 
ATOM 17   C CD1 ? ILE A 1   2 ?   6.640  -5.587   1.821 1.000 81.370 ? 2   ILE A CD1 1 
ATOM 18   N N   ? ILE A 1   3 ?  10.161  -9.382   0.787 1.000 86.710 ? 3   ILE A N   1 
ATOM 19   C CA  ? ILE A 1   3 ?  11.441 -10.056   0.602 1.000 86.710 ? 3   ILE A CA  1 
ATOM 20   C C   ? ILE A 1   3 ?  12.578  -9.130   1.027 1.000 86.710 ? 3   ILE A C   1 
ATOM 21   C CB  ? ILE A 1   3 ?  11.636 -10.506  -0.864 1.000 86.710 ? 3   ILE A CB  1 
ATOM 22   O O   ? ILE A 1   3 ?  12.665  -7.990   0.566 1.000 86.710 ? 3   ILE A O   1 
ATOM 23   C CG1 ? ILE A 1   3 ?  10.534 -11.490  -1.271 1.000 86.710 ? 3   ILE A CG1 1 
ATOM 24   C CG2 ? ILE A 1   3 ?  13.023 -11.125  -1.058 1.000 86.710 ? 3   ILE A CG2 1 
ATOM 25   C CD1 ? ILE A 1   3 ?  10.556 -11.868  -2.746 1.000 86.710 ? 3   ILE A CD1 1 
ATOM 26   N N   ? GLY A 1   4 ?  13.362  -9.702   1.994 1.000 88.810 ? 4   GLY A N   1 
ATOM 27   C CA  ? GLY A 1   4 ?  14.506  -8.914   2.425 1.000 88.810 ? 4   GLY A CA  1 
ATOM 28   C C   ? GLY A 1   4 ?  14.141  -7.821   3.410 1.000 88.810 ? 4   GLY A C   1 
ATOM 29   O O   ? GLY A 1   4 ?  14.946  -6.926   3.679 1.000 88.810 ? 4   GLY A O   1 
ATOM 30   N N   ? GLY A 1   5 ?  12.769  -7.798   3.910 1.000 92.300 ? 5   GLY A N   1 
ATOM 31   C CA  ? GLY A 1   5 ?  12.293  -6.826   4.881 1.000 92.300 ? 5   GLY A CA  1 
ATOM 32   C C   ? GLY A 1   5 ?  12.470  -7.280   6.317 1.000 92.300 ? 5   GLY A C   1 
ATOM 33   O O   ? GLY A 1   5 ?  13.156  -8.270   6.580 1.000 92.300 ? 5   GLY A O   1 
ATOM 34   N N   ? HIS A 1   6 ?  11.975  -6.530   7.214 1.000 94.970 ? 6   HIS A N   1 
ATOM 35   C CA  ? HIS A 1   6 ?  12.005  -6.800   8.647 1.000 94.970 ? 6   HIS A CA  1 
ATOM 36   C C   ? HIS A 1   6 ?  10.660  -6.490   9.295 1.000 94.970 ? 6   HIS A C   1 
ATOM 37   C CB  ? HIS A 1   6 ?  13.113  -5.990   9.323 1.000 94.970 ? 6   HIS A CB  1 
ATOM 38   O O   ? HIS A 1   6 ?   9.812  -5.831   8.689 1.000 94.970 ? 6   HIS A O   1 
ATOM 39   C CG  ? HIS A 1   6 ?  12.929  -4.510   9.207 1.000 94.970 ? 6   HIS A CG  1 
ATOM 40   C CD2 ? HIS A 1   6 ?  12.394  -3.611  10.067 1.000 94.970 ? 6   HIS A CD2 1 
ATOM 41   N ND1 ? HIS A 1   6 ?  13.317  -3.796   8.094 1.000 94.970 ? 6   HIS A ND1 1 
ATOM 42   C CE1 ? HIS A 1   6 ?  13.029  -2.518   8.275 1.000 94.970 ? 6   HIS A CE1 1 
ATOM 43   N NE2 ? HIS A 1   6 ?  12.468  -2.379   9.464 1.000 94.970 ? 6   HIS A NE2 1 
ATOM 44   N N   ? GLU A 1   7 ?  10.420  -7.164  10.439 1.000 96.560 ? 7   GLU A N   1 
ATOM 45   C CA  ? GLU A 1   7 ?   9.191  -6.877  11.173 1.000 96.560 ? 7   GLU A CA  1 
ATOM 46   C C   ? GLU A 1   7 ?   9.053  -5.384  11.457 1.000 96.560 ? 7   GLU A C   1 
ATOM 47   C CB  ? GLU A 1   7 ?   9.150  -7.667  12.484 1.000 96.560 ? 7   GLU A CB  1 
ATOM 48   O O   ? GLU A 1   7 ?  10.006  -4.741  11.905 1.000 96.560 ? 7   GLU A O   1 
ATOM 49   C CG  ? GLU A 1   7 ?   7.882  -7.448  13.295 1.000 96.560 ? 7   GLU A CG  1 
ATOM 50   C CD  ? GLU A 1   7 ?   7.827  -8.287  14.561 1.000 96.560 ? 7   GLU A CD  1 
ATOM 51   O OE1 ? GLU A 1   7 ?   7.125  -7.894  15.521 1.000 96.560 ? 7   GLU A OE1 1 
ATOM 52   O OE2 ? GLU A 1   7 ?   8.491  -9.347  14.595 1.000 96.560 ? 7   GLU A OE2 1 
ATOM 53   N N   ? ALA A 1   8 ?   7.891  -4.806  11.210 1.000 96.520 ? 8   ALA A N   1 
ATOM 54   C CA  ? ALA A 1   8 ?   7.599  -3.407  11.513 1.000 96.520 ? 8   ALA A CA  1 
ATOM 55   C C   ? ALA A 1   8 ?   7.430  -3.195  13.015 1.000 96.520 ? 8   ALA A C   1 
ATOM 56   C CB  ? ALA A 1   8 ?   6.345  -2.953  10.770 1.000 96.520 ? 8   ALA A CB  1 
ATOM 57   O O   ? ALA A 1   8 ?   6.988  -4.097  13.730 1.000 96.520 ? 8   ALA A O   1 
ATOM 58   N N   ? ARG A 1   9 ?   7.861  -1.994  13.390 1.000 96.920 ? 9   ARG A N   1 
ATOM 59   C CA  ? ARG A 1   9 ?   7.520  -1.626  14.761 1.000 96.920 ? 9   ARG A CA  1 
ATOM 60   C C   ? ARG A 1   9 ?   6.009  -1.639  14.971 1.000 96.920 ? 9   ARG A C   1 
ATOM 61   C CB  ? ARG A 1   9 ?   8.084  -0.245  15.103 1.000 96.920 ? 9   ARG A CB  1 
ATOM 62   O O   ? ARG A 1   9 ?   5.257  -1.124  14.142 1.000 96.920 ? 9   ARG A O   1 
ATOM 63   C CG  ? ARG A 1   9 ?   7.945   0.131  16.569 1.000 96.920 ? 9   ARG A CG  1 
ATOM 64   C CD  ? ARG A 1   9 ?   8.500   1.520  16.850 1.000 96.920 ? 9   ARG A CD  1 
ATOM 65   N NE  ? ARG A 1   9 ?   7.902   2.107  18.046 1.000 96.920 ? 9   ARG A NE  1 
ATOM 66   N NH1 ? ARG A 1   9 ?   8.953   4.152  17.819 1.000 96.920 ? 9   ARG A NH1 1 
ATOM 67   N NH2 ? ARG A 1   9 ?   7.534   3.777  19.580 1.000 96.920 ? 9   ARG A NH2 1 
ATOM 68   C CZ  ? ARG A 1   9 ?   8.131   3.344  18.479 1.000 96.920 ? 9   ARG A CZ  1 
ATOM 69   N N   ? PRO A 1  10 ?   5.564  -2.330  16.038 1.000 96.890 ? 10  PRO A N   1 
ATOM 70   C CA  ? PRO A 1  10 ?   4.120  -2.374  16.283 1.000 96.890 ? 10  PRO A CA  1 
ATOM 71   C C   ? PRO A 1  10 ?   3.465  -0.997  16.196 1.000 96.890 ? 10  PRO A C   1 
ATOM 72   C CB  ? PRO A 1  10 ?   4.020  -2.938  17.703 1.000 96.890 ? 10  PRO A CB  1 
ATOM 73   O O   ? PRO A 1  10 ?   3.964  -0.034  16.783 1.000 96.890 ? 10  PRO A O   1 
ATOM 74   C CG  ? PRO A 1  10 ?   5.241  -3.786  17.864 1.000 96.890 ? 10  PRO A CG  1 
ATOM 75   C CD  ? PRO A 1  10 ?   6.382  -3.119  17.151 1.000 96.890 ? 10  PRO A CD  1 
ATOM 76   N N   ? HIS A 1  11 ?   2.405  -0.987  15.249 1.000 95.870 ? 11  HIS A N   1 
ATOM 77   C CA  ? HIS A 1  11 ?   1.502   0.150  15.113 1.000 95.870 ? 11  HIS A CA  1 
ATOM 78   C C   ? HIS A 1  11 ?   2.221   1.355  14.515 1.000 95.870 ? 11  HIS A C   1 
ATOM 79   C CB  ? HIS A 1  11 ?   0.896   0.519  16.468 1.000 95.870 ? 11  HIS A CB  1 
ATOM 80   O O   ? HIS A 1  11 ?   1.770   2.492  14.671 1.000 95.870 ? 11  HIS A O   1 
ATOM 81   C CG  ? HIS A 1  11 ?   0.258  -0.635  17.174 1.000 95.870 ? 11  HIS A CG  1 
ATOM 82   C CD2 ? HIS A 1  11 ?   0.181  -0.939  18.491 1.000 95.870 ? 11  HIS A CD2 1 
ATOM 83   N ND1 ? HIS A 1  11 ?  -0.400  -1.645  16.505 1.000 95.870 ? 11  HIS A ND1 1 
ATOM 84   C CE1 ? HIS A 1  11 ?  -0.856  -2.522  17.384 1.000 95.870 ? 11  HIS A CE1 1 
ATOM 85   N NE2 ? HIS A 1  11 ?  -0.516  -2.117  18.596 1.000 95.870 ? 11  HIS A NE2 1 
ATOM 86   N N   ? SER A 1  12 ?   3.396   1.205  13.921 1.000 96.770 ? 12  SER A N   1 
ATOM 87   C CA  ? SER A 1  12 ?   4.132   2.240  13.202 1.000 96.770 ? 12  SER A CA  1 
ATOM 88   C C   ? SER A 1  12 ?   3.506   2.519  11.840 1.000 96.770 ? 12  SER A C   1 
ATOM 89   C CB  ? SER A 1  12 ?   5.596   1.833  13.026 1.000 96.770 ? 12  SER A CB  1 
ATOM 90   O O   ? SER A 1  12 ?   3.802   3.538  11.212 1.000 96.770 ? 12  SER A O   1 
ATOM 91   O OG  ? SER A 1  12 ?   5.700   0.649  12.255 1.000 96.770 ? 12  SER A OG  1 
ATOM 92   N N   ? ARG A 1  13 ?   2.621   1.735  11.348 1.000 97.250 ? 13  ARG A N   1 
ATOM 93   C CA  ? ARG A 1  13 ?   1.874   1.883  10.103 1.000 97.250 ? 13  ARG A CA  1 
ATOM 94   C C   ? ARG A 1  13 ?   0.371   1.871  10.362 1.000 97.250 ? 13  ARG A C   1 
ATOM 95   C CB  ? ARG A 1  13 ?   2.244   0.772   9.118 1.000 97.250 ? 13  ARG A CB  1 
ATOM 96   O O   ? ARG A 1  13 ?  -0.317   0.910  10.012 1.000 97.250 ? 13  ARG A O   1 
ATOM 97   C CG  ? ARG A 1  13 ?   3.737   0.661   8.848 1.000 97.250 ? 13  ARG A CG  1 
ATOM 98   C CD  ? ARG A 1  13 ?   4.280   1.905   8.161 1.000 97.250 ? 13  ARG A CD  1 
ATOM 99   N NE  ? ARG A 1  13 ?   5.699   1.770   7.844 1.000 97.250 ? 13  ARG A NE  1 
ATOM 100  N NH1 ? ARG A 1  13 ?   6.443   2.642   9.850 1.000 97.250 ? 13  ARG A NH1 1 
ATOM 101  N NH2 ? ARG A 1  13 ?   7.949   1.955   8.264 1.000 97.250 ? 13  ARG A NH2 1 
ATOM 102  C CZ  ? ARG A 1  13 ?   6.694   2.123   8.653 1.000 97.250 ? 13  ARG A CZ  1 
ATOM 103  N N   ? PRO A 1  14 ?  -0.198   2.887  10.880 1.000 97.650 ? 14  PRO A N   1 
ATOM 104  C CA  ? PRO A 1  14 ?  -1.575   2.918  11.378 1.000 97.650 ? 14  PRO A CA  1 
ATOM 105  C C   ? PRO A 1  14 ?  -2.608   2.960  10.254 1.000 97.650 ? 14  PRO A C   1 
ATOM 106  C CB  ? PRO A 1  14 ?  -1.621   4.203  12.209 1.000 97.650 ? 14  PRO A CB  1 
ATOM 107  O O   ? PRO A 1  14 ?  -3.806   2.810  10.505 1.000 97.650 ? 14  PRO A O   1 
ATOM 108  C CG  ? PRO A 1  14 ?  -0.593   5.095  11.590 1.000 97.650 ? 14  PRO A CG  1 
ATOM 109  C CD  ? PRO A 1  14 ?   0.557   4.247  11.127 1.000 97.650 ? 14  PRO A CD  1 
ATOM 110  N N   ? TYR A 1  15 ?  -2.148   3.007   8.971 1.000 98.210 ? 15  TYR A N   1 
ATOM 111  C CA  ? TYR A 1  15 ?  -3.003   3.054   7.790 1.000 98.210 ? 15  TYR A CA  1 
ATOM 112  C C   ? TYR A 1  15 ?  -3.192   1.662   7.198 1.000 98.210 ? 15  TYR A C   1 
ATOM 113  C CB  ? TYR A 1  15 ?  -2.413   3.994   6.735 1.000 98.210 ? 15  TYR A CB  1 
ATOM 114  O O   ? TYR A 1  15 ?  -4.044   1.460   6.330 1.000 98.210 ? 15  TYR A O   1 
ATOM 115  C CG  ? TYR A 1  15 ?  -0.942   3.770   6.477 1.000 98.210 ? 15  TYR A CG  1 
ATOM 116  C CD1 ? TYR A 1  15 ?   0.018   4.615   7.027 1.000 98.210 ? 15  TYR A CD1 1 
ATOM 117  C CD2 ? TYR A 1  15 ?  -0.511   2.713   5.682 1.000 98.210 ? 15  TYR A CD2 1 
ATOM 118  C CE1 ? TYR A 1  15 ?   1.374   4.414   6.791 1.000 98.210 ? 15  TYR A CE1 1 
ATOM 119  C CE2 ? TYR A 1  15 ?   0.842   2.502   5.439 1.000 98.210 ? 15  TYR A CE2 1 
ATOM 120  O OH  ? TYR A 1  15 ?   3.117   3.152   5.760 1.000 98.210 ? 15  TYR A OH  1 
ATOM 121  C CZ  ? TYR A 1  15 ?   1.776   3.356   5.997 1.000 98.210 ? 15  TYR A CZ  1 
ATOM 122  N N   ? MET A 1  16 ?  -2.418   0.690   7.629 1.000 97.800 ? 16  MET A N   1 
ATOM 123  C CA  ? MET A 1  16 ?  -2.366  -0.623   6.992 1.000 97.800 ? 16  MET A CA  1 
ATOM 124  C C   ? MET A 1  16 ?  -3.638  -1.415   7.271 1.000 97.800 ? 16  MET A C   1 
ATOM 125  C CB  ? MET A 1  16 ?  -1.145  -1.407   7.475 1.000 97.800 ? 16  MET A CB  1 
ATOM 126  O O   ? MET A 1  16 ?  -4.140  -1.415   8.397 1.000 97.800 ? 16  MET A O   1 
ATOM 127  C CG  ? MET A 1  16 ?   0.147  -1.028   6.769 1.000 97.800 ? 16  MET A CG  1 
ATOM 128  S SD  ? MET A 1  16 ?   0.034  -1.217   4.947 1.000 97.800 ? 16  MET A SD  1 
ATOM 129  C CE  ? MET A 1  16 ?  -0.063  -3.025   4.819 1.000 97.800 ? 16  MET A CE  1 
ATOM 130  N N   ? ALA A 1  17 ?  -4.065  -2.071   6.257 1.000 97.470 ? 17  ALA A N   1 
ATOM 131  C CA  ? ALA A 1  17 ?  -5.235  -2.938   6.374 1.000 97.470 ? 17  ALA A CA  1 
ATOM 132  C C   ? ALA A 1  17 ?  -4.925  -4.347   5.878 1.000 97.470 ? 17  ALA A C   1 
ATOM 133  C CB  ? ALA A 1  17 ?  -6.412  -2.351   5.598 1.000 97.470 ? 17  ALA A CB  1 
ATOM 134  O O   ? ALA A 1  17 ?  -4.285  -4.519   4.838 1.000 97.470 ? 17  ALA A O   1 
ATOM 135  N N   ? TYR A 1  18 ?  -5.361  -5.293   6.658 1.000 96.840 ? 18  TYR A N   1 
ATOM 136  C CA  ? TYR A 1  18 ?  -5.329  -6.703   6.285 1.000 96.840 ? 18  TYR A CA  1 
ATOM 137  C C   ? TYR A 1  18 ?  -6.651  -7.132   5.660 1.000 96.840 ? 18  TYR A C   1 
ATOM 138  C CB  ? TYR A 1  18 ?  -5.021  -7.575   7.506 1.000 96.840 ? 18  TYR A CB  1 
ATOM 139  O O   ? TYR A 1  18 ?  -7.704  -7.039   6.295 1.000 96.840 ? 18  TYR A O   1 
ATOM 140  C CG  ? TYR A 1  18 ?  -4.970  -9.052   7.200 1.000 96.840 ? 18  TYR A CG  1 
ATOM 141  C CD1 ? TYR A 1  18 ?  -6.118  -9.839   7.276 1.000 96.840 ? 18  TYR A CD1 1 
ATOM 142  C CD2 ? TYR A 1  18 ?  -3.776  -9.664   6.835 1.000 96.840 ? 18  TYR A CD2 1 
ATOM 143  C CE1 ? TYR A 1  18 ?  -6.075 -11.201   6.997 1.000 96.840 ? 18  TYR A CE1 1 
ATOM 144  C CE2 ? TYR A 1  18 ?  -3.722 -11.025   6.554 1.000 96.840 ? 18  TYR A CE2 1 
ATOM 145  O OH  ? TYR A 1  18 ?  -4.828 -13.132   6.359 1.000 96.840 ? 18  TYR A OH  1 
ATOM 146  C CZ  ? TYR A 1  18 ?  -4.875 -11.784   6.637 1.000 96.840 ? 18  TYR A CZ  1 
ATOM 147  N N   ? LEU A 1  19 ?  -6.548  -7.537   4.354 1.000 95.680 ? 19  LEU A N   1 
ATOM 148  C CA  ? LEU A 1  19 ?  -7.755  -7.965   3.655 1.000 95.680 ? 19  LEU A CA  1 
ATOM 149  C C   ? LEU A 1  19 ?  -7.776  -9.480   3.485 1.000 95.680 ? 19  LEU A C   1 
ATOM 150  C CB  ? LEU A 1  19 ?  -7.851  -7.285   2.287 1.000 95.680 ? 19  LEU A CB  1 
ATOM 151  O O   ? LEU A 1  19 ?  -6.922 -10.044   2.797 1.000 95.680 ? 19  LEU A O   1 
ATOM 152  C CG  ? LEU A 1  19 ?  -8.320  -5.829   2.285 1.000 95.680 ? 19  LEU A CG  1 
ATOM 153  C CD1 ? LEU A 1  19 ?  -7.379  -4.968   3.122 1.000 95.680 ? 19  LEU A CD1 1 
ATOM 154  C CD2 ? LEU A 1  19 ?  -8.412  -5.298   0.859 1.000 95.680 ? 19  LEU A CD2 1 
ATOM 155  N N   ? ASN A 1  20 ?  -8.657 -10.057   4.157 1.000 92.350 ? 20  ASN A N   1 
ATOM 156  C CA  ? ASN A 1  20 ?  -8.935 -11.478   3.978 1.000 92.350 ? 20  ASN A CA  1 
ATOM 157  C C   ? ASN A 1  20 ? -10.118 -11.704   3.041 1.000 92.350 ? 20  ASN A C   1 
ATOM 158  C CB  ? ASN A 1  20 ?  -9.192 -12.149   5.329 1.000 92.350 ? 20  ASN A CB  1 
ATOM 159  O O   ? ASN A 1  20 ? -11.271 -11.511   3.432 1.000 92.350 ? 20  ASN A O   1 
ATOM 160  C CG  ? ASN A 1  20 ?  -9.237 -13.661   5.232 1.000 92.350 ? 20  ASN A CG  1 
ATOM 161  N ND2 ? ASN A 1  20 ?  -9.351 -14.326   6.375 1.000 92.350 ? 20  ASN A ND2 1 
ATOM 162  O OD1 ? ASN A 1  20 ?  -9.169 -14.227   4.137 1.000 92.350 ? 20  ASN A OD1 1 
ATOM 163  N N   ? ILE A 1  21 ?  -9.778 -12.083   1.724 1.000 89.530 ? 21  ILE A N   1 
ATOM 164  C CA  ? ILE A 1  21 ? -10.760 -12.182   0.650 1.000 89.530 ? 21  ILE A CA  1 
ATOM 165  C C   ? ILE A 1  21 ? -11.223 -13.630   0.507 1.000 89.530 ? 21  ILE A C   1 
ATOM 166  C CB  ? ILE A 1  21 ? -10.186 -11.669  -0.690 1.000 89.530 ? 21  ILE A CB  1 
ATOM 167  O O   ? ILE A 1  21 ? -10.408 -14.532   0.297 1.000 89.530 ? 21  ILE A O   1 
ATOM 168  C CG1 ? ILE A 1  21 ?  -9.582 -10.271  -0.511 1.000 89.530 ? 21  ILE A CG1 1 
ATOM 169  C CG2 ? ILE A 1  21 ? -11.267 -11.664  -1.774 1.000 89.530 ? 21  ILE A CG2 1 
ATOM 170  C CD1 ? ILE A 1  21 ?  -8.743  -9.803  -1.692 1.000 89.530 ? 21  ILE A CD1 1 
ATOM 171  N N   ? MET A 1  22 ? -12.501 -13.981   0.676 1.000 76.260 ? 22  MET A N   1 
ATOM 172  C CA  ? MET A 1  22 ? -13.145 -15.281   0.515 1.000 76.260 ? 22  MET A CA  1 
ATOM 173  C C   ? MET A 1  22 ? -12.430 -16.348   1.337 1.000 76.260 ? 22  MET A C   1 
ATOM 174  C CB  ? MET A 1  22 ? -13.173 -15.689  -0.959 1.000 76.260 ? 22  MET A CB  1 
ATOM 175  O O   ? MET A 1  22 ? -12.062 -17.400   0.812 1.000 76.260 ? 22  MET A O   1 
ATOM 176  C CG  ? MET A 1  22 ? -14.109 -14.847  -1.811 1.000 76.260 ? 22  MET A CG  1 
ATOM 177  S SD  ? MET A 1  22 ? -14.332 -15.532  -3.499 1.000 76.260 ? 22  MET A SD  1 
ATOM 178  C CE  ? MET A 1  22 ? -12.686 -16.243  -3.775 1.000 76.260 ? 22  MET A CE  1 
ATOM 179  N N   ? PHE A 1  23 ? -11.835 -16.008   2.579 1.000 65.860 ? 23  PHE A N   1 
ATOM 180  C CA  ? PHE A 1  23 ? -11.342 -16.857   3.658 1.000 65.860 ? 23  PHE A CA  1 
ATOM 181  C C   ? PHE A 1  23 ? -10.065 -17.575   3.241 1.000 65.860 ? 23  PHE A C   1 
ATOM 182  C CB  ? PHE A 1  23 ? -12.407 -17.877   4.071 1.000 65.860 ? 23  PHE A CB  1 
ATOM 183  O O   ? PHE A 1  23 ?  -9.369 -18.154   4.078 1.000 65.860 ? 23  PHE A O   1 
ATOM 184  C CG  ? PHE A 1  23 ? -13.590 -17.268   4.776 1.000 65.860 ? 23  PHE A CG  1 
ATOM 185  C CD1 ? PHE A 1  23 ? -13.491 -16.854   6.099 1.000 65.860 ? 23  PHE A CD1 1 
ATOM 186  C CD2 ? PHE A 1  23 ? -14.801 -17.109   4.114 1.000 65.860 ? 23  PHE A CD2 1 
ATOM 187  C CE1 ? PHE A 1  23 ? -14.584 -16.290   6.753 1.000 65.860 ? 23  PHE A CE1 1 
ATOM 188  C CE2 ? PHE A 1  23 ? -15.897 -16.547   4.762 1.000 65.860 ? 23  PHE A CE2 1 
ATOM 189  C CZ  ? PHE A 1  23 ? -15.787 -16.139   6.081 1.000 65.860 ? 23  PHE A CZ  1 
ATOM 190  N N   ? TYR A 1  24 ?  -9.376 -17.157   1.982 1.000 71.980 ? 24  TYR A N   1 
ATOM 191  C CA  ? TYR A 1  24 ?  -8.160 -17.867   1.602 1.000 71.980 ? 24  TYR A CA  1 
ATOM 192  C C   ? TYR A 1  24 ?  -7.205 -16.950   0.848 1.000 71.980 ? 24  TYR A C   1 
ATOM 193  C CB  ? TYR A 1  24 ?  -8.497 -19.090   0.743 1.000 71.980 ? 24  TYR A CB  1 
ATOM 194  O O   ? TYR A 1  24 ?  -5.996 -17.190   0.820 1.000 71.980 ? 24  TYR A O   1 
ATOM 195  C CG  ? TYR A 1  24 ?  -9.300 -20.141   1.471 1.000 71.980 ? 24  TYR A CG  1 
ATOM 196  C CD1 ? TYR A 1  24 ?  -8.702 -20.968   2.419 1.000 71.980 ? 24  TYR A CD1 1 
ATOM 197  C CD2 ? TYR A 1  24 ? -10.656 -20.309   1.212 1.000 71.980 ? 24  TYR A CD2 1 
ATOM 198  C CE1 ? TYR A 1  24 ?  -9.437 -21.939   3.091 1.000 71.980 ? 24  TYR A CE1 1 
ATOM 199  C CE2 ? TYR A 1  24 ? -11.400 -21.276   1.878 1.000 71.980 ? 24  TYR A CE2 1 
ATOM 200  O OH  ? TYR A 1  24 ? -11.516 -23.045   3.477 1.000 71.980 ? 24  TYR A OH  1 
ATOM 201  C CZ  ? TYR A 1  24 ? -10.783 -22.085   2.815 1.000 71.980 ? 24  TYR A CZ  1 
ATOM 202  N N   ? THR A 1  25 ?  -7.814 -15.857   0.213 1.000 83.550 ? 25  THR A N   1 
ATOM 203  C CA  ? THR A 1  25 ?  -6.967 -14.959  -0.565 1.000 83.550 ? 25  THR A CA  1 
ATOM 204  C C   ? THR A 1  25 ?  -6.656 -13.691   0.224 1.000 83.550 ? 25  THR A C   1 
ATOM 205  C CB  ? THR A 1  25 ?  -7.631 -14.585  -1.903 1.000 83.550 ? 25  THR A CB  1 
ATOM 206  O O   ? THR A 1  25 ?  -7.560 -13.054   0.768 1.000 83.550 ? 25  THR A O   1 
ATOM 207  C CG2 ? THR A 1  25 ?  -6.705 -13.723  -2.754 1.000 83.550 ? 25  THR A CG2 1 
ATOM 208  O OG1 ? THR A 1  25 ?  -7.948 -15.782  -2.624 1.000 83.550 ? 25  THR A OG1 1 
ATOM 209  N N   ? LEU A 1  26 ?  -5.377 -13.450   0.282 1.000 91.310 ? 26  LEU A N   1 
ATOM 210  C CA  ? LEU A 1  26 ?  -4.860 -12.359   1.100 1.000 91.310 ? 26  LEU A CA  1 
ATOM 211  C C   ? LEU A 1  26 ?  -4.470 -11.167   0.233 1.000 91.310 ? 26  LEU A C   1 
ATOM 212  C CB  ? LEU A 1  26 ?  -3.653 -12.827   1.917 1.000 91.310 ? 26  LEU A CB  1 
ATOM 213  O O   ? LEU A 1  26 ?  -3.811 -11.331  -0.796 1.000 91.310 ? 26  LEU A O   1 
ATOM 214  C CG  ? LEU A 1  26 ?  -2.934 -11.756   2.739 1.000 91.310 ? 26  LEU A CG  1 
ATOM 215  C CD1 ? LEU A 1  26 ?  -3.614 -11.582   4.093 1.000 91.310 ? 26  LEU A CD1 1 
ATOM 216  C CD2 ? LEU A 1  26 ?  -1.463 -12.116   2.917 1.000 91.310 ? 26  LEU A CD2 1 
ATOM 217  N N   ? CYS A 1  27 ?  -4.838  -9.915   0.648 1.000 96.030 ? 27  CYS A N   1 
ATOM 218  C CA  ? CYS A 1  27 ?  -4.386  -8.649   0.081 1.000 96.030 ? 27  CYS A CA  1 
ATOM 219  C C   ? CYS A 1  27 ?  -4.174  -7.608   1.174 1.000 96.030 ? 27  CYS A C   1 
ATOM 220  C CB  ? CYS A 1  27 ?  -5.395  -8.130  -0.942 1.000 96.030 ? 27  CYS A CB  1 
ATOM 221  O O   ? CYS A 1  27 ?  -4.648  -7.776   2.299 1.000 96.030 ? 27  CYS A O   1 
ATOM 222  S SG  ? CYS A 1  27 ?  -5.259  -8.915  -2.563 1.000 96.030 ? 27  CYS A SG  1 
ATOM 223  N N   ? GLY A 1  28 ?  -3.459  -6.655   0.754 1.000 96.510 ? 28  GLY A N   1 
ATOM 224  C CA  ? GLY A 1  28 ?  -3.344  -5.485   1.610 1.000 96.510 ? 28  GLY A CA  1 
ATOM 225  C C   ? GLY A 1  28 ?  -4.202  -4.322   1.150 1.000 96.510 ? 28  GLY A C   1 
ATOM 226  O O   ? GLY A 1  28 ?  -4.789  -4.367   0.066 1.000 96.510 ? 28  GLY A O   1 
ATOM 227  N N   ? GLY A 1  29 ?  -4.360  -3.351   1.915 1.000 97.630 ? 29  GLY A N   1 
ATOM 228  C CA  ? GLY A 1  29 ?  -5.001  -2.066   1.684 1.000 97.630 ? 29  GLY A CA  1 
ATOM 229  C C   ? GLY A 1  29 ?  -4.598  -1.008   2.694 1.000 97.630 ? 29  GLY A C   1 
ATOM 230  O O   ? GLY A 1  29 ?  -3.836  -1.286   3.622 1.000 97.630 ? 29  GLY A O   1 
ATOM 231  N N   ? PHE A 1  30 ?  -5.044   0.191   2.401 1.000 98.550 ? 30  PHE A N   1 
ATOM 232  C CA  ? PHE A 1  30 ?  -4.709   1.228   3.369 1.000 98.550 ? 30  PHE A CA  1 
ATOM 233  C C   ? PHE A 1  30 ?  -5.810   2.280   3.439 1.000 98.550 ? 30  PHE A C   1 
ATOM 234  C CB  ? PHE A 1  30 ?  -3.374   1.889   3.011 1.000 98.550 ? 30  PHE A CB  1 
ATOM 235  O O   ? PHE A 1  30 ?  -6.490   2.541   2.445 1.000 98.550 ? 30  PHE A O   1 
ATOM 236  C CG  ? PHE A 1  30 ?  -3.335   2.464   1.621 1.000 98.550 ? 30  PHE A CG  1 
ATOM 237  C CD1 ? PHE A 1  30 ?  -3.074   1.651   0.524 1.000 98.550 ? 30  PHE A CD1 1 
ATOM 238  C CD2 ? PHE A 1  30 ?  -3.561   3.818   1.410 1.000 98.550 ? 30  PHE A CD2 1 
ATOM 239  C CE1 ? PHE A 1  30 ?  -3.037   2.181  -0.764 1.000 98.550 ? 30  PHE A CE1 1 
ATOM 240  C CE2 ? PHE A 1  30 ?  -3.526   4.355   0.126 1.000 98.550 ? 30  PHE A CE2 1 
ATOM 241  C CZ  ? PHE A 1  30 ?  -3.263   3.535  -0.959 1.000 98.550 ? 30  PHE A CZ  1 
ATOM 242  N N   ? LEU A 1  31 ?  -5.978   2.727   4.687 1.000 98.500 ? 31  LEU A N   1 
ATOM 243  C CA  ? LEU A 1  31 ?  -7.015   3.691   5.040 1.000 98.500 ? 31  LEU A CA  1 
ATOM 244  C C   ? LEU A 1  31 ?  -6.671   5.078   4.509 1.000 98.500 ? 31  LEU A C   1 
ATOM 245  C CB  ? LEU A 1  31 ?  -7.201   3.745   6.559 1.000 98.500 ? 31  LEU A CB  1 
ATOM 246  O O   ? LEU A 1  31 ?  -5.579   5.592   4.762 1.000 98.500 ? 31  LEU A O   1 
ATOM 247  C CG  ? LEU A 1  31 ?  -8.377   4.580   7.068 1.000 98.500 ? 31  LEU A CG  1 
ATOM 248  C CD1 ? LEU A 1  31 ?  -9.699   3.932   6.672 1.000 98.500 ? 31  LEU A CD1 1 
ATOM 249  C CD2 ? LEU A 1  31 ?  -8.293   4.756   8.580 1.000 98.500 ? 31  LEU A CD2 1 
ATOM 250  N N   ? ILE A 1  32 ?  -7.613   5.763   3.734 1.000 97.860 ? 32  ILE A N   1 
ATOM 251  C CA  ? ILE A 1  32 ?  -7.343   7.081   3.171 1.000 97.860 ? 32  ILE A CA  1 
ATOM 252  C C   ? ILE A 1  32 ?  -8.378   8.082   3.681 1.000 97.860 ? 32  ILE A C   1 
ATOM 253  C CB  ? ILE A 1  32 ?  -7.346   7.047   1.626 1.000 97.860 ? 32  ILE A CB  1 
ATOM 254  O O   ? ILE A 1  32 ?  -8.183   9.295   3.575 1.000 97.860 ? 32  ILE A O   1 
ATOM 255  C CG1 ? ILE A 1  32 ?  -8.672   6.480   1.107 1.000 97.860 ? 32  ILE A CG1 1 
ATOM 256  C CG2 ? ILE A 1  32 ?  -6.160   6.233   1.102 1.000 97.860 ? 32  ILE A CG2 1 
ATOM 257  C CD1 ? ILE A 1  32 ?  -8.892   6.685  -0.385 1.000 97.860 ? 32  ILE A CD1 1 
ATOM 258  N N   ? ARG A 1  33 ?  -9.413   7.541   4.358 1.000 96.130 ? 33  ARG A N   1 
ATOM 259  C CA  ? ARG A 1  33 ? -10.517   8.240   5.007 1.000 96.130 ? 33  ARG A CA  1 
ATOM 260  C C   ? ARG A 1  33 ? -11.203   7.346   6.035 1.000 96.130 ? 33  ARG A C   1 
ATOM 261  C CB  ? ARG A 1  33 ? -11.534   8.722   3.970 1.000 96.130 ? 33  ARG A CB  1 
ATOM 262  O O   ? ARG A 1  33 ? -11.035   6.125   6.013 1.000 96.130 ? 33  ARG A O   1 
ATOM 263  C CG  ? ARG A 1  33 ? -12.600   9.647   4.535 1.000 96.130 ? 33  ARG A CG  1 
ATOM 264  C CD  ? ARG A 1  33 ? -13.433  10.287   3.434 1.000 96.130 ? 33  ARG A CD  1 
ATOM 265  N NE  ? ARG A 1  33 ? -14.299   9.312   2.777 1.000 96.130 ? 33  ARG A NE  1 
ATOM 266  N NH1 ? ARG A 1  33 ? -15.266  10.835   1.334 1.000 96.130 ? 33  ARG A NH1 1 
ATOM 267  N NH2 ? ARG A 1  33 ? -15.891   8.631   1.269 1.000 96.130 ? 33  ARG A NH2 1 
ATOM 268  C CZ  ? ARG A 1  33 ? -15.150   9.595   1.795 1.000 96.130 ? 33  ARG A CZ  1 
ATOM 269  N N   ? LYS A 1  34 ? -12.019   7.839   6.966 1.000 97.250 ? 34  LYS A N   1 
ATOM 270  C CA  ? LYS A 1  34 ? -12.625   7.079   8.055 1.000 97.250 ? 34  LYS A CA  1 
ATOM 271  C C   ? LYS A 1  34 ? -13.535   5.978   7.518 1.000 97.250 ? 34  LYS A C   1 
ATOM 272  C CB  ? LYS A 1  34 ? -13.414   8.006   8.982 1.000 97.250 ? 34  LYS A CB  1 
ATOM 273  O O   ? LYS A 1  34 ? -13.810   4.999   8.214 1.000 97.250 ? 34  LYS A O   1 
ATOM 274  C CG  ? LYS A 1  34 ? -12.545   8.944   9.806 1.000 97.250 ? 34  LYS A CG  1 
ATOM 275  C CD  ? LYS A 1  34 ? -13.381   9.787  10.760 1.000 97.250 ? 34  LYS A CD  1 
ATOM 276  C CE  ? LYS A 1  34 ? -12.510  10.702  11.609 1.000 97.250 ? 34  LYS A CE  1 
ATOM 277  N NZ  ? LYS A 1  34 ? -13.327  11.548  12.530 1.000 97.250 ? 34  LYS A NZ  1 
ATOM 278  N N   ? ASP A 1  35 ? -13.848   6.075   6.243 1.000 97.650 ? 35  ASP A N   1 
ATOM 279  C CA  ? ASP A 1  35 ? -14.821   5.116   5.728 1.000 97.650 ? 35  ASP A CA  1 
ATOM 280  C C   ? ASP A 1  35 ? -14.370   4.542   4.387 1.000 97.650 ? 35  ASP A C   1 
ATOM 281  C CB  ? ASP A 1  35 ? -16.196   5.771   5.585 1.000 97.650 ? 35  ASP A CB  1 
ATOM 282  O O   ? ASP A 1  35 ? -15.148   3.881   3.696 1.000 97.650 ? 35  ASP A O   1 
ATOM 283  C CG  ? ASP A 1  35 ? -16.175   7.005   4.700 1.000 97.650 ? 35  ASP A CG  1 
ATOM 284  O OD1 ? ASP A 1  35 ? -15.077   7.512   4.385 1.000 97.650 ? 35  ASP A OD1 1 
ATOM 285  O OD2 ? ASP A 1  35 ? -17.268   7.477   4.317 1.000 97.650 ? 35  ASP A OD2 1 
ATOM 286  N N   ? PHE A 1  36 ? -13.119   4.913   3.990 1.000 98.220 ? 36  PHE A N   1 
ATOM 287  C CA  ? PHE A 1  36 ? -12.645   4.429   2.698 1.000 98.220 ? 36  PHE A CA  1 
ATOM 288  C C   ? PHE A 1  36 ? -11.237   3.857   2.818 1.000 98.220 ? 36  PHE A C   1 
ATOM 289  C CB  ? PHE A 1  36 ? -12.668   5.554   1.659 1.000 98.220 ? 36  PHE A CB  1 
ATOM 290  O O   ? PHE A 1  36 ? -10.381   4.436   3.490 1.000 98.220 ? 36  PHE A O   1 
ATOM 291  C CG  ? PHE A 1  36 ? -13.964   5.653   0.900 1.000 98.220 ? 36  PHE A CG  1 
ATOM 292  C CD1 ? PHE A 1  36 ? -14.166   4.912  -0.258 1.000 98.220 ? 36  PHE A CD1 1 
ATOM 293  C CD2 ? PHE A 1  36 ? -14.981   6.487   1.346 1.000 98.220 ? 36  PHE A CD2 1 
ATOM 294  C CE1 ? PHE A 1  36 ? -15.364   5.001  -0.962 1.000 98.220 ? 36  PHE A CE1 1 
ATOM 295  C CE2 ? PHE A 1  36 ? -16.181   6.582   0.647 1.000 98.220 ? 36  PHE A CE2 1 
ATOM 296  C CZ  ? PHE A 1  36 ? -16.370   5.839  -0.507 1.000 98.220 ? 36  PHE A CZ  1 
ATOM 297  N N   ? LEU A 1  37 ? -11.047   2.690   2.106 1.000 98.200 ? 37  LEU A N   1 
ATOM 298  C CA  ? LEU A 1  37 ?  -9.739   2.076   1.902 1.000 98.200 ? 37  LEU A CA  1 
ATOM 299  C C   ? LEU A 1  37 ?  -9.369   2.065   0.422 1.000 98.200 ? 37  LEU A C   1 
ATOM 300  C CB  ? LEU A 1  37 ?  -9.723   0.649   2.455 1.000 98.200 ? 37  LEU A CB  1 
ATOM 301  O O   ? LEU A 1  37 ? -10.241   1.923  -0.438 1.000 98.200 ? 37  LEU A O   1 
ATOM 302  C CG  ? LEU A 1  37 ?  -9.824   0.510   3.975 1.000 98.200 ? 37  LEU A CG  1 
ATOM 303  C CD1 ? LEU A 1  37 ? -10.125  -0.936   4.356 1.000 98.200 ? 37  LEU A CD1 1 
ATOM 304  C CD2 ? LEU A 1  37 ?  -8.539   0.988   4.642 1.000 98.200 ? 37  LEU A CD2 1 
ATOM 305  N N   ? LEU A 1  38 ?  -8.063   2.204   0.203 1.000 98.470 ? 38  LEU A N   1 
ATOM 306  C CA  ? LEU A 1  38 ?  -7.537   1.941  -1.131 1.000 98.470 ? 38  LEU A CA  1 
ATOM 307  C C   ? LEU A 1  38 ?  -6.904   0.555  -1.203 1.000 98.470 ? 38  LEU A C   1 
ATOM 308  C CB  ? LEU A 1  38 ?  -6.507   3.005  -1.521 1.000 98.470 ? 38  LEU A CB  1 
ATOM 309  O O   ? LEU A 1  38 ?  -6.240   0.122  -0.259 1.000 98.470 ? 38  LEU A O   1 
ATOM 310  C CG  ? LEU A 1  38 ?  -7.064   4.373  -1.921 1.000 98.470 ? 38  LEU A CG  1 
ATOM 311  C CD1 ? LEU A 1  38 ?  -5.925   5.353  -2.180 1.000 98.470 ? 38  LEU A CD1 1 
ATOM 312  C CD2 ? LEU A 1  38 ?  -7.960   4.248  -3.148 1.000 98.470 ? 38  LEU A CD2 1 
ATOM 313  N N   ? THR A 1  39 ?  -7.106  -0.140  -2.323 1.000 98.440 ? 39  THR A N   1 
ATOM 314  C CA  ? THR A 1  39 ?  -6.493  -1.432  -2.611 1.000 98.440 ? 39  THR A CA  1 
ATOM 315  C C   ? THR A 1  39 ?  -6.392  -1.659  -4.117 1.000 98.440 ? 39  THR A C   1 
ATOM 316  C CB  ? THR A 1  39 ?  -7.288  -2.583  -1.967 1.000 98.440 ? 39  THR A CB  1 
ATOM 317  O O   ? THR A 1  39 ?  -6.727  -0.774  -4.907 1.000 98.440 ? 39  THR A O   1 
ATOM 318  C CG2 ? THR A 1  39 ?  -8.619  -2.798  -2.679 1.000 98.440 ? 39  THR A CG2 1 
ATOM 319  O OG1 ? THR A 1  39 ?  -6.518  -3.789  -2.044 1.000 98.440 ? 39  THR A OG1 1 
ATOM 320  N N   ? ALA A 1  40 ?  -5.817  -2.747  -4.484 1.000 98.220 ? 40  ALA A N   1 
ATOM 321  C CA  ? ALA A 1  40 ?  -5.706  -3.067  -5.904 1.000 98.220 ? 40  ALA A CA  1 
ATOM 322  C C   ? ALA A 1  40 ?  -6.999  -3.686  -6.429 1.000 98.220 ? 40  ALA A C   1 
ATOM 323  C CB  ? ALA A 1  40 ?  -4.531  -4.010  -6.148 1.000 98.220 ? 40  ALA A CB  1 
ATOM 324  O O   ? ALA A 1  40 ?  -7.654  -4.460  -5.727 1.000 98.220 ? 40  ALA A O   1 
ATOM 325  N N   ? ALA A 1  41 ?  -7.341  -3.346  -7.682 1.000 97.870 ? 41  ALA A N   1 
ATOM 326  C CA  ? ALA A 1  41 ?  -8.552  -3.874  -8.306 1.000 97.870 ? 41  ALA A CA  1 
ATOM 327  C C   ? ALA A 1  41 ?  -8.465  -5.387  -8.479 1.000 97.870 ? 41  ALA A C   1 
ATOM 328  C CB  ? ALA A 1  41 ?  -8.793  -3.200  -9.654 1.000 97.870 ? 41  ALA A CB  1 
ATOM 329  O O   ? ALA A 1  41 ?  -9.484  -6.081  -8.455 1.000 97.870 ? 41  ALA A O   1 
ATOM 330  N N   ? HIS A 1  42 ?  -7.279  -5.883  -8.661 1.000 96.340 ? 42  HIS A N   1 
ATOM 331  C CA  ? HIS A 1  42 ?  -7.116  -7.319  -8.853 1.000 96.340 ? 42  HIS A CA  1 
ATOM 332  C C   ? HIS A 1  42 ?  -7.323  -8.076  -7.545 1.000 96.340 ? 42  HIS A C   1 
ATOM 333  C CB  ? HIS A 1  42 ?  -5.733  -7.630  -9.426 1.000 96.340 ? 42  HIS A CB  1 
ATOM 334  O O   ? HIS A 1  42 ?  -7.410  -9.307  -7.542 1.000 96.340 ? 42  HIS A O   1 
ATOM 335  C CG  ? HIS A 1  42 ?  -4.628  -7.515  -8.425 1.000 96.340 ? 42  HIS A CG  1 
ATOM 336  C CD2 ? HIS A 1  42 ?  -4.196  -8.377  -7.475 1.000 96.340 ? 42  HIS A CD2 1 
ATOM 337  N ND1 ? HIS A 1  42 ?  -3.826  -6.398  -8.327 1.000 96.340 ? 42  HIS A ND1 1 
ATOM 338  C CE1 ? HIS A 1  42 ?  -2.945  -6.581  -7.357 1.000 96.340 ? 42  HIS A CE1 1 
ATOM 339  N NE2 ? HIS A 1  42 ?  -3.148  -7.773  -6.825 1.000 96.340 ? 42  HIS A NE2 1 
ATOM 340  N N   ? CYS A 1  43 ?  -7.509  -7.383  -6.443 1.000 96.220 ? 43  CYS A N   1 
ATOM 341  C CA  ? CYS A 1  43 ?  -7.787  -7.975  -5.139 1.000 96.220 ? 43  CYS A CA  1 
ATOM 342  C C   ? CYS A 1  43 ?  -9.284  -8.171  -4.937 1.000 96.220 ? 43  CYS A C   1 
ATOM 343  C CB  ? CYS A 1  43 ?  -7.223  -7.097  -4.022 1.000 96.220 ? 43  CYS A CB  1 
ATOM 344  O O   ? CYS A 1  43 ?  -9.729  -8.500  -3.836 1.000 96.220 ? 43  CYS A O   1 
ATOM 345  S SG  ? CYS A 1  43 ?  -5.425  -7.179  -3.869 1.000 96.220 ? 43  CYS A SG  1 
ATOM 346  N N   ? GLN A 1  44 ? -10.067  -7.970  -5.943 1.000 94.060 ? 44  GLN A N   1 
ATOM 347  C CA  ? GLN A 1  44 ? -11.522  -8.044  -5.874 1.000 94.060 ? 44  GLN A CA  1 
ATOM 348  C C   ? GLN A 1  44 ? -11.983  -9.442  -5.471 1.000 94.060 ? 44  GLN A C   1 
ATOM 349  C CB  ? GLN A 1  44 ? -12.144  -7.653  -7.216 1.000 94.060 ? 44  GLN A CB  1 
ATOM 350  O O   ? GLN A 1  44 ? -11.419 -10.442  -5.920 1.000 94.060 ? 44  GLN A O   1 
ATOM 351  C CG  ? GLN A 1  44 ? -13.667  -7.669  -7.215 1.000 94.060 ? 44  GLN A CG  1 
ATOM 352  C CD  ? GLN A 1  44 ? -14.260  -7.126  -8.502 1.000 94.060 ? 44  GLN A CD  1 
ATOM 353  N NE2 ? GLN A 1  44 ? -15.552  -7.359  -8.704 1.000 94.060 ? 44  GLN A NE2 1 
ATOM 354  O OE1 ? GLN A 1  44 ? -13.562  -6.501  -9.307 1.000 94.060 ? 44  GLN A OE1 1 
ATOM 355  N N   ? GLY A 1  45 ? -13.004  -9.496  -4.604 1.000 90.870 ? 45  GLY A N   1 
ATOM 356  C CA  ? GLY A 1  45 ? -13.607 -10.737  -4.144 1.000 90.870 ? 45  GLY A CA  1 
ATOM 357  C C   ? GLY A 1  45 ? -15.076 -10.593  -3.792 1.000 90.870 ? 45  GLY A C   1 
ATOM 358  O O   ? GLY A 1  45 ? -15.657  -9.520  -3.962 1.000 90.870 ? 45  GLY A O   1 
ATOM 359  N N   ? SER A 1  46 ? -15.731 -11.706  -3.379 1.000 86.320 ? 46  SER A N   1 
ATOM 360  C CA  ? SER A 1  46 ? -17.161 -11.747  -3.091 1.000 86.320 ? 46  SER A CA  1 
ATOM 361  C C   ? SER A 1  46 ? -17.453 -11.276  -1.670 1.000 86.320 ? 46  SER A C   1 
ATOM 362  C CB  ? SER A 1  46 ? -17.709 -13.160  -3.291 1.000 86.320 ? 46  SER A CB  1 
ATOM 363  O O   ? SER A 1  46 ? -18.554 -10.803  -1.381 1.000 86.320 ? 46  SER A O   1 
ATOM 364  O OG  ? SER A 1  46 ? -17.000 -14.092  -2.494 1.000 86.320 ? 46  SER A OG  1 
ATOM 365  N N   ? SER A 1  47 ? -16.450 -11.402  -0.704 1.000 90.630 ? 47  SER A N   1 
ATOM 366  C CA  ? SER A 1  47 ? -16.545 -10.979   0.689 1.000 90.630 ? 47  SER A CA  1 
ATOM 367  C C   ? SER A 1  47 ? -15.179 -10.586   1.241 1.000 90.630 ? 47  SER A C   1 
ATOM 368  C CB  ? SER A 1  47 ? -17.150 -12.091   1.547 1.000 90.630 ? 47  SER A CB  1 
ATOM 369  O O   ? SER A 1  47 ? -14.153 -11.114   0.808 1.000 90.630 ? 47  SER A O   1 
ATOM 370  O OG  ? SER A 1  47 ? -16.273 -13.202   1.621 1.000 90.630 ? 47  SER A OG  1 
ATOM 371  N N   ? TYR A 1  48 ? -15.262  -9.502   2.109 1.000 91.970 ? 48  TYR A N   1 
ATOM 372  C CA  ? TYR A 1  48 ? -14.034  -9.002   2.718 1.000 91.970 ? 48  TYR A CA  1 
ATOM 373  C C   ? TYR A 1  48 ? -14.122  -9.050   4.239 1.000 91.970 ? 48  TYR A C   1 
ATOM 374  C CB  ? TYR A 1  48 ? -13.748  -7.570   2.256 1.000 91.970 ? 48  TYR A CB  1 
ATOM 375  O O   ? TYR A 1  48 ? -15.136  -8.658   4.821 1.000 91.970 ? 48  TYR A O   1 
ATOM 376  C CG  ? TYR A 1  48 ? -13.546  -7.442   0.766 1.000 91.970 ? 48  TYR A CG  1 
ATOM 377  C CD1 ? TYR A 1  48 ? -12.266  -7.394   0.219 1.000 91.970 ? 48  TYR A CD1 1 
ATOM 378  C CD2 ? TYR A 1  48 ? -14.634  -7.369  -0.098 1.000 91.970 ? 48  TYR A CD2 1 
ATOM 379  C CE1 ? TYR A 1  48 ? -12.075  -7.274  -1.154 1.000 91.970 ? 48  TYR A CE1 1 
ATOM 380  C CE2 ? TYR A 1  48 ? -14.454  -7.249  -1.472 1.000 91.970 ? 48  TYR A CE2 1 
ATOM 381  O OH  ? TYR A 1  48 ? -12.990  -7.084  -3.349 1.000 91.970 ? 48  TYR A OH  1 
ATOM 382  C CZ  ? TYR A 1  48 ? -13.173  -7.203  -1.990 1.000 91.970 ? 48  TYR A CZ  1 
ATOM 383  N N   ? LYS A 1  49 ? -13.124  -9.590   4.887 1.000 92.770 ? 49  LYS A N   1 
ATOM 384  C CA  ? LYS A 1  49 ? -12.843  -9.280   6.286 1.000 92.770 ? 49  LYS A CA  1 
ATOM 385  C C   ? LYS A 1  49 ? -11.631  -8.361   6.413 1.000 92.770 ? 49  LYS A C   1 
ATOM 386  C CB  ? LYS A 1  49 ? -12.613 -10.564   7.084 1.000 92.770 ? 49  LYS A CB  1 
ATOM 387  O O   ? LYS A 1  49 ? -10.508  -8.759   6.095 1.000 92.770 ? 49  LYS A O   1 
ATOM 388  C CG  ? LYS A 1  49 ? -12.487 -10.346   8.585 1.000 92.770 ? 49  LYS A CG  1 
ATOM 389  C CD  ? LYS A 1  49 ? -12.342 -11.666   9.331 1.000 92.770 ? 49  LYS A CD  1 
ATOM 390  C CE  ? LYS A 1  49 ? -12.230 -11.450  10.834 1.000 92.770 ? 49  LYS A CE  1 
ATOM 391  N NZ  ? LYS A 1  49 ? -12.113 -12.743  11.573 1.000 92.770 ? 49  LYS A NZ  1 
ATOM 392  N N   ? ILE A 1  50 ? -11.988  -7.052   6.869 1.000 95.550 ? 50  ILE A N   1 
ATOM 393  C CA  ? ILE A 1  50 ? -10.920  -6.063   6.969 1.000 95.550 ? 50  ILE A CA  1 
ATOM 394  C C   ? ILE A 1  50 ? -10.478  -5.927   8.424 1.000 95.550 ? 50  ILE A C   1 
ATOM 395  C CB  ? ILE A 1  50 ? -11.366  -4.692   6.414 1.000 95.550 ? 50  ILE A CB  1 
ATOM 396  O O   ? ILE A 1  50 ? -11.304  -5.704   9.313 1.000 95.550 ? 50  ILE A O   1 
ATOM 397  C CG1 ? ILE A 1  50 ? -11.788  -4.822   4.946 1.000 95.550 ? 50  ILE A CG1 1 
ATOM 398  C CG2 ? ILE A 1  50 ? -10.250  -3.656   6.574 1.000 95.550 ? 50  ILE A CG2 1 
ATOM 399  C CD1 ? ILE A 1  50 ? -12.490  -3.590   4.392 1.000 95.550 ? 50  ILE A CD1 1 
ATOM 400  N N   ? ILE A 1  51 ?  -9.183  -6.079   8.593 1.000 96.810 ? 51  ILE A N   1 
ATOM 401  C CA  ? ILE A 1  51 ?  -8.618  -5.889   9.925 1.000 96.810 ? 51  ILE A CA  1 
ATOM 402  C C   ? ILE A 1  51 ?  -7.696  -4.672   9.925 1.000 96.810 ? 51  ILE A C   1 
ATOM 403  C CB  ? ILE A 1  51 ?  -7.850  -7.144  10.397 1.000 96.810 ? 51  ILE A CB  1 
ATOM 404  O O   ? ILE A 1  51 ?  -6.726  -4.620   9.164 1.000 96.810 ? 51  ILE A O   1 
ATOM 405  C CG1 ? ILE A 1  51 ?  -8.755  -8.380  10.333 1.000 96.810 ? 51  ILE A CG1 1 
ATOM 406  C CG2 ? ILE A 1  51 ?  -7.301  -6.940  11.812 1.000 96.810 ? 51  ILE A CG2 1 
ATOM 407  C CD1 ? ILE A 1  51 ?  -8.039  -9.688  10.640 1.000 96.810 ? 51  ILE A CD1 1 
ATOM 408  N N   ? LEU A 1  52 ?  -8.032  -3.654  10.774 1.000 97.640 ? 52  LEU A N   1 
ATOM 409  C CA  ? LEU A 1  52 ?  -7.210  -2.468  10.988 1.000 97.640 ? 52  LEU A CA  1 
ATOM 410  C C   ? LEU A 1  52 ?  -6.641  -2.449  12.403 1.000 97.640 ? 52  LEU A C   1 
ATOM 411  C CB  ? LEU A 1  52 ?  -8.027  -1.197  10.738 1.000 97.640 ? 52  LEU A CB  1 
ATOM 412  O O   ? LEU A 1  52 ?  -7.220  -3.040  13.317 1.000 97.640 ? 52  LEU A O   1 
ATOM 413  C CG  ? LEU A 1  52 ?  -8.439  -0.930   9.289 1.000 97.640 ? 52  LEU A CG  1 
ATOM 414  C CD1 ? LEU A 1  52 ?  -9.727  -0.116   9.246 1.000 97.640 ? 52  LEU A CD1 1 
ATOM 415  C CD2 ? LEU A 1  52 ?  -7.322  -0.213   8.539 1.000 97.640 ? 52  LEU A CD2 1 
ATOM 416  N N   ? GLY A 1  53 ?  -5.438  -1.813  12.531 1.000 97.130 ? 53  GLY A N   1 
ATOM 417  C CA  ? GLY A 1  53 ?  -4.875  -1.609  13.856 1.000 97.130 ? 53  GLY A CA  1 
ATOM 418  C C   ? GLY A 1  53 ?  -4.151  -2.830  14.391 1.000 97.130 ? 53  GLY A C   1 
ATOM 419  O O   ? GLY A 1  53 ?  -3.830  -2.897  15.579 1.000 97.130 ? 53  GLY A O   1 
ATOM 420  N N   ? ALA A 1  54 ?  -3.874  -3.802  13.461 1.000 96.270 ? 54  ALA A N   1 
ATOM 421  C CA  ? ALA A 1  54 ?  -3.227  -5.045  13.874 1.000 96.270 ? 54  ALA A CA  1 
ATOM 422  C C   ? ALA A 1  54 ?  -1.737  -5.023  13.547 1.000 96.270 ? 54  ALA A C   1 
ATOM 423  C CB  ? ALA A 1  54 ?  -3.898  -6.242  13.206 1.000 96.270 ? 54  ALA A CB  1 
ATOM 424  O O   ? ALA A 1  54 ?  -1.346  -4.676  12.430 1.000 96.270 ? 54  ALA A O   1 
ATOM 425  N N   ? HIS A 1  55 ?  -0.895  -5.326  14.500 1.000 97.200 ? 55  HIS A N   1 
ATOM 426  C CA  ? HIS A 1  55 ?   0.507  -5.646  14.253 1.000 97.200 ? 55  HIS A CA  1 
ATOM 427  C C   ? HIS A 1  55 ?   0.697  -7.141  14.017 1.000 97.200 ? 55  HIS A C   1 
ATOM 428  C CB  ? HIS A 1  55 ?   1.376  -5.184  15.424 1.000 97.200 ? 55  HIS A CB  1 
ATOM 429  O O   ? HIS A 1  55 ?   1.451  -7.542  13.128 1.000 97.200 ? 55  HIS A O   1 
ATOM 430  C CG  ? HIS A 1  55 ?   2.816  -5.565  15.289 1.000 97.200 ? 55  HIS A CG  1 
ATOM 431  C CD2 ? HIS A 1  55 ?   3.579  -6.425  16.004 1.000 97.200 ? 55  HIS A CD2 1 
ATOM 432  N ND1 ? HIS A 1  55 ?   3.639  -5.032  14.320 1.000 97.200 ? 55  HIS A ND1 1 
ATOM 433  C CE1 ? HIS A 1  55 ?   4.849  -5.551  14.445 1.000 97.200 ? 55  HIS A CE1 1 
ATOM 434  N NE2 ? HIS A 1  55 ?   4.840  -6.399  15.459 1.000 97.200 ? 55  HIS A NE2 1 
ATOM 435  N N   ? ASP A 1  56 ?   0.049  -7.928  14.854 1.000 96.610 ? 56  ASP A N   1 
ATOM 436  C CA  ? ASP A 1  56 ?   0.025  -9.385  14.766 1.000 96.610 ? 56  ASP A CA  1 
ATOM 437  C C   ? ASP A 1  56 ?  -1.388  -9.897  14.494 1.000 96.610 ? 56  ASP A C   1 
ATOM 438  C CB  ? ASP A 1  56 ?   0.573 -10.009  16.051 1.000 96.610 ? 56  ASP A CB  1 
ATOM 439  O O   ? ASP A 1  56 ?  -2.259  -9.819  15.363 1.000 96.610 ? 56  ASP A O   1 
ATOM 440  C CG  ? ASP A 1  56 ?   0.781 -11.509  15.940 1.000 96.610 ? 56  ASP A CG  1 
ATOM 441  O OD1 ? ASP A 1  56 ?  -0.013 -12.186  15.251 1.000 96.610 ? 56  ASP A OD1 1 
ATOM 442  O OD2 ? ASP A 1  56 ?   1.745 -12.020  16.550 1.000 96.610 ? 56  ASP A OD2 1 
ATOM 443  N N   ? ILE A 1  57 ?  -1.573 -10.579  13.354 1.000 94.220 ? 57  ILE A N   1 
ATOM 444  C CA  ? ILE A 1  57 ?  -2.913 -10.933  12.898 1.000 94.220 ? 57  ILE A CA  1 
ATOM 445  C C   ? ILE A 1  57 ?  -3.381 -12.201  13.609 1.000 94.220 ? 57  ILE A C   1 
ATOM 446  C CB  ? ILE A 1  57 ?  -2.955 -11.131  11.366 1.000 94.220 ? 57  ILE A CB  1 
ATOM 447  O O   ? ILE A 1  57 ?  -4.575 -12.510  13.618 1.000 94.220 ? 57  ILE A O   1 
ATOM 448  C CG1 ? ILE A 1  57 ?  -1.852 -12.098  10.922 1.000 94.220 ? 57  ILE A CG1 1 
ATOM 449  C CG2 ? ILE A 1  57 ?  -2.828  -9.786  10.645 1.000 94.220 ? 57  ILE A CG2 1 
ATOM 450  C CD1 ? ILE A 1  57 ?  -2.140 -13.557  11.245 1.000 94.220 ? 57  ILE A CD1 1 
ATOM 451  N N   ? GLN A 1  58 ?  -2.558 -12.902  14.351 1.000 93.080 ? 58  GLN A N   1 
ATOM 452  C CA  ? GLN A 1  58 ?  -2.924 -14.126  15.057 1.000 93.080 ? 58  GLN A CA  1 
ATOM 453  C C   ? GLN A 1  58 ?  -3.293 -13.834  16.508 1.000 93.080 ? 58  GLN A C   1 
ATOM 454  C CB  ? GLN A 1  58 ?  -1.782 -15.141  14.999 1.000 93.080 ? 58  GLN A CB  1 
ATOM 455  O O   ? GLN A 1  58 ?  -3.993 -14.623  17.147 1.000 93.080 ? 58  GLN A O   1 
ATOM 456  C CG  ? GLN A 1  58 ?  -1.567 -15.746  13.618 1.000 93.080 ? 58  GLN A CG  1 
ATOM 457  C CD  ? GLN A 1  58 ?  -2.757 -16.557  13.140 1.000 93.080 ? 58  GLN A CD  1 
ATOM 458  N NE2 ? GLN A 1  58 ?  -2.973 -16.577  11.829 1.000 93.080 ? 58  GLN A NE2 1 
ATOM 459  O OE1 ? GLN A 1  58 ?  -3.476 -17.161  13.943 1.000 93.080 ? 58  GLN A OE1 1 
ATOM 460  N N   ? LYS A 1  59 ?  -2.901 -12.600  16.984 1.000 94.440 ? 59  LYS A N   1 
ATOM 461  C CA  ? LYS A 1  59 ?  -3.181 -12.219  18.365 1.000 94.440 ? 59  LYS A CA  1 
ATOM 462  C C   ? LYS A 1  59 ?  -4.349 -11.240  18.440 1.000 94.440 ? 59  LYS A C   1 
ATOM 463  C CB  ? LYS A 1  59 ?  -1.940 -11.605  19.015 1.000 94.440 ? 59  LYS A CB  1 
ATOM 464  O O   ? LYS A 1  59 ?  -4.476 -10.351  17.596 1.000 94.440 ? 59  LYS A O   1 
ATOM 465  C CG  ? LYS A 1  59 ?  -0.786 -12.581  19.192 1.000 94.440 ? 59  LYS A CG  1 
ATOM 466  C CD  ? LYS A 1  59 ?   0.377 -11.943  19.939 1.000 94.440 ? 59  LYS A CD  1 
ATOM 467  C CE  ? LYS A 1  59 ?   1.538 -12.914  20.103 1.000 94.440 ? 59  LYS A CE  1 
ATOM 468  N NZ  ? LYS A 1  59 ?   2.707 -12.272  20.776 1.000 94.440 ? 59  LYS A NZ  1 
ATOM 469  N N   ? LYS A 1  60 ?  -5.225 -11.515  19.401 1.000 92.760 ? 60  LYS A N   1 
ATOM 470  C CA  ? LYS A 1  60 ?  -6.274 -10.534  19.665 1.000 92.760 ? 60  LYS A CA  1 
ATOM 471  C C   ? LYS A 1  60 ?  -5.705  -9.286  20.334 1.000 92.760 ? 60  LYS A C   1 
ATOM 472  C CB  ? LYS A 1  60 ?  -7.370 -11.144  20.540 1.000 92.760 ? 60  LYS A CB  1 
ATOM 473  O O   ? LYS A 1  60 ?  -5.311  -9.326  21.501 1.000 92.760 ? 60  LYS A O   1 
ATOM 474  C CG  ? LYS A 1  60 ?  -8.617 -10.280  20.663 1.000 92.760 ? 60  LYS A CG  1 
ATOM 475  C CD  ? LYS A 1  60 ?  -9.715 -10.990  21.445 1.000 92.760 ? 60  LYS A CD  1 
ATOM 476  C CE  ? LYS A 1  60 ? -10.960 -10.124  21.574 1.000 92.760 ? 60  LYS A CE  1 
ATOM 477  N NZ  ? LYS A 1  60 ? -12.040 -10.816  22.339 1.000 92.760 ? 60  LYS A NZ  1 
ATOM 478  N N   ? GLU A 1  61 ?  -5.575  -8.223  19.526 1.000 95.470 ? 61  GLU A N   1 
ATOM 479  C CA  ? GLU A 1  61 ?  -5.070  -6.946  20.024 1.000 95.470 ? 61  GLU A CA  1 
ATOM 480  C C   ? GLU A 1  61 ?  -6.211  -5.967  20.286 1.000 95.470 ? 61  GLU A C   1 
ATOM 481  C CB  ? GLU A 1  61 ?  -4.072  -6.339  19.034 1.000 95.470 ? 61  GLU A CB  1 
ATOM 482  O O   ? GLU A 1  61 ?  -7.188  -5.929  19.536 1.000 95.470 ? 61  GLU A O   1 
ATOM 483  C CG  ? GLU A 1  61 ?  -2.848  -7.208  18.784 1.000 95.470 ? 61  GLU A CG  1 
ATOM 484  C CD  ? GLU A 1  61 ?  -1.902  -6.628  17.745 1.000 95.470 ? 61  GLU A CD  1 
ATOM 485  O OE1 ? GLU A 1  61 ?  -0.671  -6.810  17.876 1.000 95.470 ? 61  GLU A OE1 1 
ATOM 486  O OE2 ? GLU A 1  61 ?  -2.397  -5.985  16.793 1.000 95.470 ? 61  GLU A OE2 1 
ATOM 487  N N   ? LYS A 1  62 ?  -6.147  -5.250  21.349 1.000 96.220 ? 62  LYS A N   1 
ATOM 488  C CA  ? LYS A 1  62 ?  -7.190  -4.290  21.695 1.000 96.220 ? 62  LYS A CA  1 
ATOM 489  C C   ? LYS A 1  62 ?  -7.308  -3.199  20.635 1.000 96.220 ? 62  LYS A C   1 
ATOM 490  C CB  ? LYS A 1  62 ?  -6.911  -3.663  23.062 1.000 96.220 ? 62  LYS A CB  1 
ATOM 491  O O   ? LYS A 1  62 ?  -8.355  -2.560  20.507 1.000 96.220 ? 62  LYS A O   1 
ATOM 492  C CG  ? LYS A 1  62 ?  -7.062  -4.629  24.228 1.000 96.220 ? 62  LYS A CG  1 
ATOM 493  C CD  ? LYS A 1  62 ?  -6.869  -3.925  25.566 1.000 96.220 ? 62  LYS A CD  1 
ATOM 494  C CE  ? LYS A 1  62 ?  -7.016  -4.891  26.733 1.000 96.220 ? 62  LYS A CE  1 
ATOM 495  N NZ  ? LYS A 1  62 ?  -6.785  -4.214  28.045 1.000 96.220 ? 62  LYS A NZ  1 
ATOM 496  N N   ? THR A 1  63 ?  -6.287  -2.989  19.870 1.000 96.390 ? 63  THR A N   1 
ATOM 497  C CA  ? THR A 1  63 ?  -6.206  -1.918  18.883 1.000 96.390 ? 63  THR A CA  1 
ATOM 498  C C   ? THR A 1  63 ?  -6.918  -2.317  17.593 1.000 96.390 ? 63  THR A C   1 
ATOM 499  C CB  ? THR A 1  63 ?  -4.742  -1.554  18.573 1.000 96.390 ? 63  THR A CB  1 
ATOM 500  O O   ? THR A 1  63 ?  -7.207  -1.467  16.749 1.000 96.390 ? 63  THR A O   1 
ATOM 501  C CG2 ? THR A 1  63 ?  -4.056  -0.949  19.793 1.000 96.390 ? 63  THR A CG2 1 
ATOM 502  O OG1 ? THR A 1  63 ?  -4.035  -2.736  18.178 1.000 96.390 ? 63  THR A OG1 1 
ATOM 503  N N   ? GLN A 1  64 ?  -7.270  -3.679  17.364 1.000 96.310 ? 64  GLN A N   1 
ATOM 504  C CA  ? GLN A 1  64 ?  -7.817  -4.183  16.110 1.000 96.310 ? 64  GLN A CA  1 
ATOM 505  C C   ? GLN A 1  64 ?  -9.277  -3.770  15.941 1.000 96.310 ? 64  GLN A C   1 
ATOM 506  C CB  ? GLN A 1  64 ?  -7.692  -5.706  16.042 1.000 96.310 ? 64  GLN A CB  1 
ATOM 507  O O   ? GLN A 1  64 ? -10.046  -3.782  16.904 1.000 96.310 ? 64  GLN A O   1 
ATOM 508  C CG  ? GLN A 1  64 ?  -6.259  -6.199  15.896 1.000 96.310 ? 64  GLN A CG  1 
ATOM 509  C CD  ? GLN A 1  64 ?  -6.160  -7.712  15.856 1.000 96.310 ? 64  GLN A CD  1 
ATOM 510  N NE2 ? GLN A 1  64 ?  -4.991  -8.221  15.482 1.000 96.310 ? 64  GLN A NE2 1 
ATOM 511  O OE1 ? GLN A 1  64 ?  -7.126  -8.419  16.159 1.000 96.310 ? 64  GLN A OE1 1 
ATOM 512  N N   ? GLN A 1  65 ?  -9.544  -3.400  14.800 1.000 97.290 ? 65  GLN A N   1 
ATOM 513  C CA  ? GLN A 1  65 ? -10.915  -3.185  14.349 1.000 97.290 ? 65  GLN A CA  1 
ATOM 514  C C   ? GLN A 1  65 ? -11.245  -4.070  13.151 1.000 97.290 ? 65  GLN A C   1 
ATOM 515  C CB  ? GLN A 1  65 ? -11.140  -1.715  13.994 1.000 97.290 ? 65  GLN A CB  1 
ATOM 516  O O   ? GLN A 1  65 ? -10.515  -4.077  12.158 1.000 97.290 ? 65  GLN A O   1 
ATOM 517  C CG  ? GLN A 1  65 ? -10.833  -0.752  15.133 1.000 97.290 ? 65  GLN A CG  1 
ATOM 518  C CD  ? GLN A 1  65 ? -11.078   0.697  14.759 1.000 97.290 ? 65  GLN A CD  1 
ATOM 519  N NE2 ? GLN A 1  65 ? -10.067   1.538  14.951 1.000 97.290 ? 65  GLN A NE2 1 
ATOM 520  O OE1 ? GLN A 1  65 ? -12.167   1.059  14.301 1.000 97.290 ? 65  GLN A OE1 1 
ATOM 521  N N   ? VAL A 1  66 ? -12.316  -4.899  13.306 1.000 96.180 ? 66  VAL A N   1 
ATOM 522  C CA  ? VAL A 1  66 ? -12.804  -5.727  12.209 1.000 96.180 ? 66  VAL A CA  1 
ATOM 523  C C   ? VAL A 1  66 ? -14.034  -5.077  11.578 1.000 96.180 ? 66  VAL A C   1 
ATOM 524  C CB  ? VAL A 1  66 ? -13.143  -7.158  12.684 1.000 96.180 ? 66  VAL A CB  1 
ATOM 525  O O   ? VAL A 1  66 ? -15.033  -4.833  12.259 1.000 96.180 ? 66  VAL A O   1 
ATOM 526  C CG1 ? VAL A 1  66 ? -13.619  -8.017  11.515 1.000 96.180 ? 66  VAL A CG1 1 
ATOM 527  C CG2 ? VAL A 1  66 ? -11.931  -7.795  13.361 1.000 96.180 ? 66  VAL A CG2 1 
ATOM 528  N N   ? ILE A 1  67 ? -13.873  -4.819  10.278 1.000 95.190 ? 67  ILE A N   1 
ATOM 529  C CA  ? ILE A 1  67 ? -14.927  -4.049   9.626 1.000 95.190 ? 67  ILE A CA  1 
ATOM 530  C C   ? ILE A 1  67 ? -15.335  -4.733   8.323 1.000 95.190 ? 67  ILE A C   1 
ATOM 531  C CB  ? ILE A 1  67 ? -14.479  -2.596   9.351 1.000 95.190 ? 67  ILE A CB  1 
ATOM 532  O O   ? ILE A 1  67 ? -14.482  -5.216   7.575 1.000 95.190 ? 67  ILE A O   1 
ATOM 533  C CG1 ? ILE A 1  67 ? -14.085  -1.902  10.660 1.000 95.190 ? 67  ILE A CG1 1 
ATOM 534  C CG2 ? ILE A 1  67 ? -15.583  -1.818   8.629 1.000 95.190 ? 67  ILE A CG2 1 
ATOM 535  C CD1 ? ILE A 1  67 ? -13.545  -0.491  10.474 1.000 95.190 ? 67  ILE A CD1 1 
ATOM 536  N N   ? SER A 1  68 ? -16.657  -4.750   8.078 1.000 94.570 ? 68  SER A N   1 
ATOM 537  C CA  ? SER A 1  68 ? -17.150  -5.279   6.811 1.000 94.570 ? 68  SER A CA  1 
ATOM 538  C C   ? SER A 1  68 ? -17.104  -4.221   5.713 1.000 94.570 ? 68  SER A C   1 
ATOM 539  C CB  ? SER A 1  68 ? -18.579  -5.801   6.967 1.000 94.570 ? 68  SER A CB  1 
ATOM 540  O O   ? SER A 1  68 ? -17.077  -3.022   6.001 1.000 94.570 ? 68  SER A O   1 
ATOM 541  O OG  ? SER A 1  68 ? -18.625  -6.870   7.896 1.000 94.570 ? 68  SER A OG  1 
ATOM 542  N N   ? VAL A 1  69 ? -17.058  -4.790   4.455 1.000 95.180 ? 69  VAL A N   1 
ATOM 543  C CA  ? VAL A 1  69 ? -17.073  -3.926   3.279 1.000 95.180 ? 69  VAL A CA  1 
ATOM 544  C C   ? VAL A 1  69 ? -18.501  -3.787   2.757 1.000 95.180 ? 69  VAL A C   1 
ATOM 545  C CB  ? VAL A 1  69 ? -16.149  -4.468   2.165 1.000 95.180 ? 69  VAL A CB  1 
ATOM 546  O O   ? VAL A 1  69 ? -19.186  -4.788   2.531 1.000 95.180 ? 69  VAL A O   1 
ATOM 547  C CG1 ? VAL A 1  69 ? -16.268  -3.616   0.903 1.000 95.180 ? 69  VAL A CG1 1 
ATOM 548  C CG2 ? VAL A 1  69 ? -14.701  -4.513   2.649 1.000 95.180 ? 69  VAL A CG2 1 
ATOM 549  N N   ? SER A 1  70 ? -19.011  -2.475   2.642 1.000 95.380 ? 70  SER A N   1 
ATOM 550  C CA  ? SER A 1  70 ? -20.347  -2.237   2.105 1.000 95.380 ? 70  SER A CA  1 
ATOM 551  C C   ? SER A 1  70 ? -20.342  -2.263   0.580 1.000 95.380 ? 70  SER A C   1 
ATOM 552  C CB  ? SER A 1  70 ? -20.893  -0.897   2.599 1.000 95.380 ? 70  SER A CB  1 
ATOM 553  O O   ? SER A 1  70 ? -21.269  -2.787  -0.040 1.000 95.380 ? 70  SER A O   1 
ATOM 554  O OG  ? SER A 1  70 ? -20.085   0.174   2.142 1.000 95.380 ? 70  SER A OG  1 
ATOM 555  N N   ? ARG A 1  71 ? -19.275  -1.724   0.021 1.000 95.830 ? 71  ARG A N   1 
ATOM 556  C CA  ? ARG A 1  71 ? -19.170  -1.643  -1.432 1.000 95.830 ? 71  ARG A CA  1 
ATOM 557  C C   ? ARG A 1  71 ? -17.717  -1.754  -1.883 1.000 95.830 ? 71  ARG A C   1 
ATOM 558  C CB  ? ARG A 1  71 ? -19.778  -0.335  -1.944 1.000 95.830 ? 71  ARG A CB  1 
ATOM 559  O O   ? ARG A 1  71 ? -16.832  -1.119  -1.305 1.000 95.830 ? 71  ARG A O   1 
ATOM 560  C CG  ? ARG A 1  71 ? -19.991  -0.302  -3.449 1.000 95.830 ? 71  ARG A CG  1 
ATOM 561  C CD  ? ARG A 1  71 ? -20.767   0.934  -3.882 1.000 95.830 ? 71  ARG A CD  1 
ATOM 562  N NE  ? ARG A 1  71 ? -20.874   1.022  -5.335 1.000 95.830 ? 71  ARG A NE  1 
ATOM 563  N NH1 ? ARG A 1  71 ? -21.879   3.102  -5.343 1.000 95.830 ? 71  ARG A NH1 1 
ATOM 564  N NH2 ? ARG A 1  71 ? -21.446   2.026  -7.320 1.000 95.830 ? 71  ARG A NH2 1 
ATOM 565  C CZ  ? ARG A 1  71 ? -21.399   2.049  -5.996 1.000 95.830 ? 71  ARG A CZ  1 
ATOM 566  N N   ? ALA A 1  72 ? -17.495  -2.604  -2.894 1.000 96.390 ? 72  ALA A N   1 
ATOM 567  C CA  ? ALA A 1  72 ? -16.222  -2.673  -3.606 1.000 96.390 ? 72  ALA A CA  1 
ATOM 568  C C   ? ALA A 1  72 ? -16.320  -2.000  -4.972 1.000 96.390 ? 72  ALA A C   1 
ATOM 569  C CB  ? ALA A 1  72 ? -15.777  -4.125  -3.762 1.000 96.390 ? 72  ALA A CB  1 
ATOM 570  O O   ? ALA A 1  72 ? -17.151  -2.381  -5.800 1.000 96.390 ? 72  ALA A O   1 
ATOM 571  N N   ? ILE A 1  73 ? -15.515  -0.956  -5.160 1.000 97.720 ? 73  ILE A N   1 
ATOM 572  C CA  ? ILE A 1  73 ? -15.652  -0.121  -6.348 1.000 97.720 ? 73  ILE A CA  1 
ATOM 573  C C   ? ILE A 1  73 ? -14.356  -0.157  -7.156 1.000 97.720 ? 73  ILE A C   1 
ATOM 574  C CB  ? ILE A 1  73 ? -16.012   1.335  -5.977 1.000 97.720 ? 73  ILE A CB  1 
ATOM 575  O O   ? ILE A 1  73 ? -13.451   0.649  -6.927 1.000 97.720 ? 73  ILE A O   1 
ATOM 576  C CG1 ? ILE A 1  73 ? -17.170   1.360  -4.974 1.000 97.720 ? 73  ILE A CG1 1 
ATOM 577  C CG2 ? ILE A 1  73 ? -16.356   2.143  -7.232 1.000 97.720 ? 73  ILE A CG2 1 
ATOM 578  C CD1 ? ILE A 1  73 ? -17.333   2.689  -4.249 1.000 97.720 ? 73  ILE A CD1 1 
ATOM 579  N N   ? PRO A 1  74 ? -14.189  -1.176  -8.077 1.000 98.010 ? 74  PRO A N   1 
ATOM 580  C CA  ? PRO A 1  74 ? -12.997  -1.186  -8.929 1.000 98.010 ? 74  PRO A CA  1 
ATOM 581  C C   ? PRO A 1  74 ? -13.030  -0.100 -10.002 1.000 98.010 ? 74  PRO A C   1 
ATOM 582  C CB  ? PRO A 1  74 ? -13.028  -2.580  -9.562 1.000 98.010 ? 74  PRO A CB  1 
ATOM 583  O O   ? PRO A 1  74 ? -14.108   0.308 -10.440 1.000 98.010 ? 74  PRO A O   1 
ATOM 584  C CG  ? PRO A 1  74 ? -14.475  -2.949  -9.603 1.000 98.010 ? 74  PRO A CG  1 
ATOM 585  C CD  ? PRO A 1  74 ? -15.155  -2.352  -8.404 1.000 98.010 ? 74  PRO A CD  1 
ATOM 586  N N   ? HIS A 1  75 ? -11.852   0.423 -10.302 1.000 98.310 ? 75  HIS A N   1 
ATOM 587  C CA  ? HIS A 1  75 ? -11.818   1.345 -11.432 1.000 98.310 ? 75  HIS A CA  1 
ATOM 588  C C   ? HIS A 1  75 ? -12.522   0.752 -12.648 1.000 98.310 ? 75  HIS A C   1 
ATOM 589  C CB  ? HIS A 1  75 ? -10.374   1.707 -11.785 1.000 98.310 ? 75  HIS A CB  1 
ATOM 590  O O   ? HIS A 1  75 ? -12.274  -0.399 -13.015 1.000 98.310 ? 75  HIS A O   1 
ATOM 591  C CG  ? HIS A 1  75 ? -10.254   2.924 -12.646 1.000 98.310 ? 75  HIS A CG  1 
ATOM 592  C CD2 ? HIS A 1  75 ?  -9.840   4.180 -12.357 1.000 98.310 ? 75  HIS A CD2 1 
ATOM 593  N ND1 ? HIS A 1  75 ? -10.587   2.925 -13.983 1.000 98.310 ? 75  HIS A ND1 1 
ATOM 594  C CE1 ? HIS A 1  75 ? -10.380   4.133 -14.481 1.000 98.310 ? 75  HIS A CE1 1 
ATOM 595  N NE2 ? HIS A 1  75 ?  -9.927   4.913 -13.514 1.000 98.310 ? 75  HIS A NE2 1 
ATOM 596  N N   ? PRO A 1  76 ? -13.427   1.516 -13.321 1.000 97.380 ? 76  PRO A N   1 
ATOM 597  C CA  ? PRO A 1  76 ? -14.246   1.002 -14.421 1.000 97.380 ? 76  PRO A CA  1 
ATOM 598  C C   ? PRO A 1  76 ? -13.410   0.519 -15.604 1.000 97.380 ? 76  PRO A C   1 
ATOM 599  C CB  ? PRO A 1  76 ? -15.104   2.207 -14.814 1.000 97.380 ? 76  PRO A CB  1 
ATOM 600  O O   ? PRO A 1  76 ? -13.861  -0.327 -16.380 1.000 97.380 ? 76  PRO A O   1 
ATOM 601  C CG  ? PRO A 1  76 ? -14.385   3.389 -14.250 1.000 97.380 ? 76  PRO A CG  1 
ATOM 602  C CD  ? PRO A 1  76 ? -13.659   2.957 -13.008 1.000 97.380 ? 76  PRO A CD  1 
ATOM 603  N N   ? ASP A 1  77 ? -12.235   1.074 -15.710 1.000 97.760 ? 77  ASP A N   1 
ATOM 604  C CA  ? ASP A 1  77 ? -11.413   0.722 -16.864 1.000 97.760 ? 77  ASP A CA  1 
ATOM 605  C C   ? ASP A 1  77 ? -10.316  -0.267 -16.476 1.000 97.760 ? 77  ASP A C   1 
ATOM 606  C CB  ? ASP A 1  77 ? -10.794   1.976 -17.485 1.000 97.760 ? 77  ASP A CB  1 
ATOM 607  O O   ? ASP A 1  77 ?  -9.335  -0.432 -17.204 1.000 97.760 ? 77  ASP A O   1 
ATOM 608  C CG  ? ASP A 1  77 ? -11.824   2.893 -18.120 1.000 97.760 ? 77  ASP A CG  1 
ATOM 609  O OD1 ? ASP A 1  77 ? -12.864   2.399 -18.605 1.000 97.760 ? 77  ASP A OD1 1 
ATOM 610  O OD2 ? ASP A 1  77 ? -11.592   4.122 -18.138 1.000 97.760 ? 77  ASP A OD2 1 
ATOM 611  N N   ? TYR A 1  78 ? -10.463  -0.875 -15.282 1.000 97.880 ? 78  TYR A N   1 
ATOM 612  C CA  ? TYR A 1  78 ?  -9.503  -1.907 -14.906 1.000 97.880 ? 78  TYR A CA  1 
ATOM 613  C C   ? TYR A 1  78 ?  -9.443  -3.006 -15.961 1.000 97.880 ? 78  TYR A C   1 
ATOM 614  C CB  ? TYR A 1  78 ?  -9.866  -2.510 -13.545 1.000 97.880 ? 78  TYR A CB  1 
ATOM 615  O O   ? TYR A 1  78 ? -10.479  -3.516 -16.395 1.000 97.880 ? 78  TYR A O   1 
ATOM 616  C CG  ? TYR A 1  78 ?  -9.080  -3.752 -13.203 1.000 97.880 ? 78  TYR A CG  1 
ATOM 617  C CD1 ? TYR A 1  78 ?  -9.725  -4.965 -12.968 1.000 97.880 ? 78  TYR A CD1 1 
ATOM 618  C CD2 ? TYR A 1  78 ?  -7.693  -3.717 -13.112 1.000 97.880 ? 78  TYR A CD2 1 
ATOM 619  C CE1 ? TYR A 1  78 ?  -9.006  -6.112 -12.650 1.000 97.880 ? 78  TYR A CE1 1 
ATOM 620  C CE2 ? TYR A 1  78 ?  -6.964  -4.858 -12.795 1.000 97.880 ? 78  TYR A CE2 1 
ATOM 621  O OH  ? TYR A 1  78 ?  -6.911  -7.182 -12.252 1.000 97.880 ? 78  TYR A OH  1 
ATOM 622  C CZ  ? TYR A 1  78 ?  -7.628  -6.049 -12.567 1.000 97.880 ? 78  TYR A CZ  1 
ATOM 623  N N   ? ASN A 1  79 ?  -8.215  -3.351 -16.325 1.000 96.520 ? 79  ASN A N   1 
ATOM 624  C CA  ? ASN A 1  79 ?  -7.943  -4.415 -17.284 1.000 96.520 ? 79  ASN A CA  1 
ATOM 625  C C   ? ASN A 1  79 ?  -7.194  -5.576 -16.637 1.000 96.520 ? 79  ASN A C   1 
ATOM 626  C CB  ? ASN A 1  79 ?  -7.154  -3.873 -18.478 1.000 96.520 ? 79  ASN A CB  1 
ATOM 627  O O   ? ASN A 1  79 ?  -6.006  -5.459 -16.330 1.000 96.520 ? 79  ASN A O   1 
ATOM 628  C CG  ? ASN A 1  79 ?  -6.985  -4.900 -19.581 1.000 96.520 ? 79  ASN A CG  1 
ATOM 629  N ND2 ? ASN A 1  79 ?  -7.011  -4.441 -20.827 1.000 96.520 ? 79  ASN A ND2 1 
ATOM 630  O OD1 ? ASN A 1  79 ?  -6.834  -6.095 -19.316 1.000 96.520 ? 79  ASN A OD1 1 
ATOM 631  N N   ? SER A 1  80 ?  -7.845  -6.748 -16.531 1.000 95.060 ? 80  SER A N   1 
ATOM 632  C CA  ? SER A 1  80 ?  -7.299  -7.879 -15.788 1.000 95.060 ? 80  SER A CA  1 
ATOM 633  C C   ? SER A 1  80 ?  -6.228  -8.606 -16.595 1.000 95.060 ? 80  SER A C   1 
ATOM 634  C CB  ? SER A 1  80 ?  -8.411  -8.857 -15.405 1.000 95.060 ? 80  SER A CB  1 
ATOM 635  O O   ? SER A 1  80 ?  -5.460  -9.398 -16.046 1.000 95.060 ? 80  SER A O   1 
ATOM 636  O OG  ? SER A 1  80 ?  -9.073  -9.343 -16.560 1.000 95.060 ? 80  SER A OG  1 
ATOM 637  N N   ? LYS A 1  81 ?  -6.113  -8.262 -17.878 1.000 93.250 ? 81  LYS A N   1 
ATOM 638  C CA  ? LYS A 1  81 ?  -5.115  -8.898 -18.733 1.000 93.250 ? 81  LYS A CA  1 
ATOM 639  C C   ? LYS A 1  81 ?  -3.735  -8.284 -18.518 1.000 93.250 ? 81  LYS A C   1 
ATOM 640  C CB  ? LYS A 1  81 ?  -5.516  -8.783 -20.204 1.000 93.250 ? 81  LYS A CB  1 
ATOM 641  O O   ? LYS A 1  81 ?  -2.739  -9.003 -18.412 1.000 93.250 ? 81  LYS A O   1 
ATOM 642  C CG  ? LYS A 1  81 ?  -6.725  -9.625 -20.584 1.000 93.250 ? 81  LYS A CG  1 
ATOM 643  C CD  ? LYS A 1  81 ?  -7.032  -9.523 -22.073 1.000 93.250 ? 81  LYS A CD  1 
ATOM 644  C CE  ? LYS A 1  81 ?  -8.291 -10.297 -22.439 1.000 93.250 ? 81  LYS A CE  1 
ATOM 645  N NZ  ? LYS A 1  81 ?  -8.610 -10.180 -23.893 1.000 93.250 ? 81  LYS A NZ  1 
ATOM 646  N N   ? ASN A 1  82 ?  -3.783  -7.001 -18.321 1.000 93.100 ? 82  ASN A N   1 
ATOM 647  C CA  ? ASN A 1  82 ?  -2.469  -6.373 -18.232 1.000 93.100 ? 82  ASN A CA  1 
ATOM 648  C C   ? ASN A 1  82 ?  -2.343  -5.511 -16.979 1.000 93.100 ? 82  ASN A C   1 
ATOM 649  C CB  ? ASN A 1  82 ?  -2.189  -5.536 -19.482 1.000 93.100 ? 82  ASN A CB  1 
ATOM 650  O O   ? ASN A 1  82 ?  -1.361  -4.785 -16.816 1.000 93.100 ? 82  ASN A O   1 
ATOM 651  C CG  ? ASN A 1  82 ?  -3.184  -4.408 -19.665 1.000 93.100 ? 82  ASN A CG  1 
ATOM 652  N ND2 ? ASN A 1  82 ?  -3.295  -3.907 -20.890 1.000 93.100 ? 82  ASN A ND2 1 
ATOM 653  O OD1 ? ASN A 1  82 ?  -3.847  -3.988 -18.713 1.000 93.100 ? 82  ASN A OD1 1 
ATOM 654  N N   ? PHE A 1  83 ?  -3.336  -5.582 -16.127 1.000 95.010 ? 83  PHE A N   1 
ATOM 655  C CA  ? PHE A 1  83 ?  -3.383  -4.941 -14.819 1.000 95.010 ? 83  PHE A CA  1 
ATOM 656  C C   ? PHE A 1  83 ?  -3.356  -3.423 -14.958 1.000 95.010 ? 83  PHE A C   1 
ATOM 657  C CB  ? PHE A 1  83 ?  -2.213  -5.408 -13.947 1.000 95.010 ? 83  PHE A CB  1 
ATOM 658  O O   ? PHE A 1  83 ?  -2.956  -2.717 -14.031 1.000 95.010 ? 83  PHE A O   1 
ATOM 659  C CG  ? PHE A 1  83 ?  -2.278  -6.865 -13.574 1.000 95.010 ? 83  PHE A CG  1 
ATOM 660  C CD1 ? PHE A 1  83 ?  -3.149  -7.305 -12.584 1.000 95.010 ? 83  PHE A CD1 1 
ATOM 661  C CD2 ? PHE A 1  83 ?  -1.469  -7.795 -14.213 1.000 95.010 ? 83  PHE A CD2 1 
ATOM 662  C CE1 ? PHE A 1  83 ?  -3.211  -8.652 -12.236 1.000 95.010 ? 83  PHE A CE1 1 
ATOM 663  C CE2 ? PHE A 1  83 ?  -1.526  -9.143 -13.872 1.000 95.010 ? 83  PHE A CE2 1 
ATOM 664  C CZ  ? PHE A 1  83 ?  -2.397  -9.569 -12.882 1.000 95.010 ? 83  PHE A CZ  1 
ATOM 665  N N   ? SER A 1  84 ?  -3.728  -2.889 -16.142 1.000 96.330 ? 84  SER A N   1 
ATOM 666  C CA  ? SER A 1  84 ?  -3.884  -1.448 -16.311 1.000 96.330 ? 84  SER A CA  1 
ATOM 667  C C   ? SER A 1  84 ?  -5.054  -0.918 -15.489 1.000 96.330 ? 84  SER A C   1 
ATOM 668  C CB  ? SER A 1  84 ?  -4.088  -1.101 -17.786 1.000 96.330 ? 84  SER A CB  1 
ATOM 669  O O   ? SER A 1  84 ?  -6.095  -1.572 -15.387 1.000 96.330 ? 84  SER A O   1 
ATOM 670  O OG  ? SER A 1  84 ?  -2.949  -1.458 -18.550 1.000 96.330 ? 84  SER A OG  1 
ATOM 671  N N   ? ASN A 1  85 ?  -4.893   0.264 -14.845 1.000 97.760 ? 85  ASN A N   1 
ATOM 672  C CA  ? ASN A 1  85 ?  -5.895   0.898 -13.994 1.000 97.760 ? 85  ASN A CA  1 
ATOM 673  C C   ? ASN A 1  85 ?  -6.224   0.036 -12.778 1.000 97.760 ? 85  ASN A C   1 
ATOM 674  C CB  ? ASN A 1  85 ?  -7.166   1.197 -14.792 1.000 97.760 ? 85  ASN A CB  1 
ATOM 675  O O   ? ASN A 1  85 ?  -7.393  -0.121 -12.421 1.000 97.760 ? 85  ASN A O   1 
ATOM 676  C CG  ? ASN A 1  85 ?  -6.896   2.039 -16.024 1.000 97.760 ? 85  ASN A CG  1 
ATOM 677  N ND2 ? ASN A 1  85 ?  -7.157   1.473 -17.197 1.000 97.760 ? 85  ASN A ND2 1 
ATOM 678  O OD1 ? ASN A 1  85 ?  -6.457   3.187 -15.923 1.000 97.760 ? 85  ASN A OD1 1 
ATOM 679  N N   ? ASP A 1  86 ?  -5.283  -0.700 -12.207 1.000 98.230 ? 86  ASP A N   1 
ATOM 680  C CA  ? ASP A 1  86 ?  -5.395  -1.636 -11.093 1.000 98.230 ? 86  ASP A CA  1 
ATOM 681  C C   ? ASP A 1  86 ?  -5.576  -0.895  -9.770 1.000 98.230 ? 86  ASP A C   1 
ATOM 682  C CB  ? ASP A 1  86 ?  -4.164  -2.541 -11.025 1.000 98.230 ? 86  ASP A CB  1 
ATOM 683  O O   ? ASP A 1  86 ?  -4.666  -0.869  -8.938 1.000 98.230 ? 86  ASP A O   1 
ATOM 684  C CG  ? ASP A 1  86 ?  -4.350  -3.728 -10.097 1.000 98.230 ? 86  ASP A CG  1 
ATOM 685  O OD1 ? ASP A 1  86 ?  -5.508  -4.089  -9.794 1.000 98.230 ? 86  ASP A OD1 1 
ATOM 686  O OD2 ? ASP A 1  86 ?  -3.331  -4.306  -9.663 1.000 98.230 ? 86  ASP A OD2 1 
ATOM 687  N N   ? ILE A 1  87 ?  -6.698  -0.246  -9.540 1.000 98.570 ? 87  ILE A N   1 
ATOM 688  C CA  ? ILE A 1  87 ?  -7.019   0.525  -8.344 1.000 98.570 ? 87  ILE A CA  1 
ATOM 689  C C   ? ILE A 1  87 ?  -8.492   0.337  -7.988 1.000 98.570 ? 87  ILE A C   1 
ATOM 690  C CB  ? ILE A 1  87 ?  -6.702   2.025  -8.537 1.000 98.570 ? 87  ILE A CB  1 
ATOM 691  O O   ? ILE A 1  87 ?  -9.346   0.261  -8.874 1.000 98.570 ? 87  ILE A O   1 
ATOM 692  C CG1 ? ILE A 1  87 ?  -6.985   2.801  -7.245 1.000 98.570 ? 87  ILE A CG1 1 
ATOM 693  C CG2 ? ILE A 1  87 ?  -7.504   2.601  -9.708 1.000 98.570 ? 87  ILE A CG2 1 
ATOM 694  C CD1 ? ILE A 1  87 ?  -6.424   4.216  -7.237 1.000 98.570 ? 87  ILE A CD1 1 
ATOM 695  N N   ? MET A 1  88 ?  -8.782   0.215  -6.724 1.000 98.250 ? 88  MET A N   1 
ATOM 696  C CA  ? MET A 1  88 ? -10.135  -0.017  -6.228 1.000 98.250 ? 88  MET A CA  1 
ATOM 697  C C   ? MET A 1  88 ? -10.340   0.652  -4.873 1.000 98.250 ? 88  MET A C   1 
ATOM 698  C CB  ? MET A 1  88 ? -10.419  -1.516  -6.119 1.000 98.250 ? 88  MET A CB  1 
ATOM 699  O O   ? MET A 1  88 ?  -9.433   0.664  -4.038 1.000 98.250 ? 88  MET A O   1 
ATOM 700  C CG  ? MET A 1  88 ? -11.808  -1.840  -5.593 1.000 98.250 ? 88  MET A CG  1 
ATOM 701  S SD  ? MET A 1  88 ? -12.140  -3.644  -5.548 1.000 98.250 ? 88  MET A SD  1 
ATOM 702  C CE  ? MET A 1  88 ? -11.016  -4.143  -4.213 1.000 98.250 ? 88  MET A CE  1 
ATOM 703  N N   ? LEU A 1  89 ? -11.525   1.226  -4.664 1.000 98.430 ? 89  LEU A N   1 
ATOM 704  C CA  ? LEU A 1  89 ? -11.950   1.753  -3.371 1.000 98.430 ? 89  LEU A CA  1 
ATOM 705  C C   ? LEU A 1  89 ? -12.880   0.774  -2.664 1.000 98.430 ? 89  LEU A C   1 
ATOM 706  C CB  ? LEU A 1  89 ? -12.649   3.104  -3.546 1.000 98.430 ? 89  LEU A CB  1 
ATOM 707  O O   ? LEU A 1  89 ? -13.761   0.183  -3.293 1.000 98.430 ? 89  LEU A O   1 
ATOM 708  C CG  ? LEU A 1  89 ? -11.764   4.276  -3.973 1.000 98.430 ? 89  LEU A CG  1 
ATOM 709  C CD1 ? LEU A 1  89 ? -12.621   5.483  -4.336 1.000 98.430 ? 89  LEU A CD1 1 
ATOM 710  C CD2 ? LEU A 1  89 ? -10.774   4.629  -2.868 1.000 98.430 ? 89  LEU A CD2 1 
ATOM 711  N N   ? LEU A 1  90 ? -12.573   0.568  -1.430 1.000 98.030 ? 90  LEU A N   1 
ATOM 712  C CA  ? LEU A 1  90 ? -13.498  -0.170  -0.577 1.000 98.030 ? 90  LEU A CA  1 
ATOM 713  C C   ? LEU A 1  90 ? -14.223   0.770   0.381 1.000 98.030 ? 90  LEU A C   1 
ATOM 714  C CB  ? LEU A 1  90 ? -12.753  -1.249   0.214 1.000 98.030 ? 90  LEU A CB  1 
ATOM 715  O O   ? LEU A 1  90 ? -13.589   1.432   1.206 1.000 98.030 ? 90  LEU A O   1 
ATOM 716  C CG  ? LEU A 1  90 ? -12.005  -2.298  -0.609 1.000 98.030 ? 90  LEU A CG  1 
ATOM 717  C CD1 ? LEU A 1  90 ? -11.284  -3.278   0.311 1.000 98.030 ? 90  LEU A CD1 1 
ATOM 718  C CD2 ? LEU A 1  90 ? -12.965  -3.035  -1.536 1.000 98.030 ? 90  LEU A CD2 1 
ATOM 719  N N   ? LYS A 1  91 ? -15.592   0.876   0.227 1.000 97.710 ? 91  LYS A N   1 
ATOM 720  C CA  ? LYS A 1  91 ? -16.399   1.597   1.207 1.000 97.710 ? 91  LYS A CA  1 
ATOM 721  C C   ? LYS A 1  91 ? -16.717   0.716   2.412 1.000 97.710 ? 91  LYS A C   1 
ATOM 722  C CB  ? LYS A 1  91 ? -17.695   2.101   0.570 1.000 97.710 ? 91  LYS A CB  1 
ATOM 723  O O   ? LYS A 1  91 ? -17.258  -0.381   2.260 1.000 97.710 ? 91  LYS A O   1 
ATOM 724  C CG  ? LYS A 1  91 ? -18.532   2.984   1.485 1.000 97.710 ? 91  LYS A CG  1 
ATOM 725  C CD  ? LYS A 1  91 ? -19.713   3.596   0.742 1.000 97.710 ? 91  LYS A CD  1 
ATOM 726  C CE  ? LYS A 1  91 ? -20.515   4.530   1.640 1.000 97.710 ? 91  LYS A CE  1 
ATOM 727  N NZ  ? LYS A 1  91 ? -21.653   5.160   0.906 1.000 97.710 ? 91  LYS A NZ  1 
ATOM 728  N N   ? LEU A 1  92 ? -16.316   1.232   3.522 1.000 97.370 ? 92  LEU A N   1 
ATOM 729  C CA  ? LEU A 1  92 ? -16.523   0.463   4.744 1.000 97.370 ? 92  LEU A CA  1 
ATOM 730  C C   ? LEU A 1  92 ? -17.968   0.576   5.219 1.000 97.370 ? 92  LEU A C   1 
ATOM 731  C CB  ? LEU A 1  92 ? -15.573   0.941   5.846 1.000 97.370 ? 92  LEU A CB  1 
ATOM 732  O O   ? LEU A 1  92 ? -18.599   1.623   5.058 1.000 97.370 ? 92  LEU A O   1 
ATOM 733  C CG  ? LEU A 1  92 ? -14.081   0.927   5.508 1.000 97.370 ? 92  LEU A CG  1 
ATOM 734  C CD1 ? LEU A 1  92 ? -13.264   1.413   6.700 1.000 97.370 ? 92  LEU A CD1 1 
ATOM 735  C CD2 ? LEU A 1  92 ? -13.642  -0.470   5.085 1.000 97.370 ? 92  LEU A CD2 1 
ATOM 736  N N   ? ALA A 1  93 ? -18.559  -0.529   5.791 1.000 96.410 ? 93  ALA A N   1 
ATOM 737  C CA  ? ALA A 1  93 ? -19.936  -0.568   6.274 1.000 96.410 ? 93  ALA A CA  1 
ATOM 738  C C   ? ALA A 1  93 ? -20.133   0.387   7.448 1.000 96.410 ? 93  ALA A C   1 
ATOM 739  C CB  ? ALA A 1  93 ? -20.318  -1.989   6.679 1.000 96.410 ? 93  ALA A CB  1 
ATOM 740  O O   ? ALA A 1  93 ? -21.244   0.864   7.689 1.000 96.410 ? 93  ALA A O   1 
ATOM 741  N N   ? LYS A 1  94 ? -19.014   0.677   8.167 1.000 96.360 ? 94  LYS A N   1 
ATOM 742  C CA  ? LYS A 1  94 ? -19.012   1.627   9.276 1.000 96.360 ? 94  LYS A CA  1 
ATOM 743  C C   ? LYS A 1  94 ? -17.712   2.425   9.315 1.000 96.360 ? 94  LYS A C   1 
ATOM 744  C CB  ? LYS A 1  94 ? -19.220   0.900  10.606 1.000 96.360 ? 94  LYS A CB  1 
ATOM 745  O O   ? LYS A 1  94 ? -16.656   1.919   8.930 1.000 96.360 ? 94  LYS A O   1 
ATOM 746  C CG  ? LYS A 1  94 ? -20.563   0.194  10.722 1.000 96.360 ? 94  LYS A CG  1 
ATOM 747  C CD  ? LYS A 1  94 ? -20.706  -0.520  12.060 1.000 96.360 ? 94  LYS A CD  1 
ATOM 748  C CE  ? LYS A 1  94 ? -22.040  -1.246  12.168 1.000 96.360 ? 94  LYS A CE  1 
ATOM 749  N NZ  ? LYS A 1  94 ? -22.175  -1.965  13.470 1.000 96.360 ? 94  LYS A NZ  1 
ATOM 750  N N   ? LYS A 1  95 ? -17.883   3.665   9.813 1.000 97.370 ? 95  LYS A N   1 
ATOM 751  C CA  ? LYS A 1  95 ? -16.688   4.483   9.999 1.000 97.370 ? 95  LYS A CA  1 
ATOM 752  C C   ? LYS A 1  95 ? -15.772   3.884  11.062 1.000 97.370 ? 95  LYS A C   1 
ATOM 753  C CB  ? LYS A 1  95 ? -17.070   5.913  10.383 1.000 97.370 ? 95  LYS A CB  1 
ATOM 754  O O   ? LYS A 1  95 ? -16.245   3.368  12.077 1.000 97.370 ? 95  LYS A O   1 
ATOM 755  C CG  ? LYS A 1  95 ? -17.782   6.681   9.279 1.000 97.370 ? 95  LYS A CG  1 
ATOM 756  C CD  ? LYS A 1  95 ? -18.128   8.098   9.717 1.000 97.370 ? 95  LYS A CD  1 
ATOM 757  C CE  ? LYS A 1  95 ? -18.830   8.872   8.609 1.000 97.370 ? 95  LYS A CE  1 
ATOM 758  N NZ  ? LYS A 1  95 ? -19.245  10.233   9.061 1.000 97.370 ? 95  LYS A NZ  1 
ATOM 759  N N   ? VAL A 1  96 ? -14.426   3.979  10.755 1.000 97.610 ? 96  VAL A N   1 
ATOM 760  C CA  ? VAL A 1  96 ? -13.462   3.452  11.716 1.000 97.610 ? 96  VAL A CA  1 
ATOM 761  C C   ? VAL A 1  96 ? -13.292   4.437  12.870 1.000 97.610 ? 96  VAL A C   1 
ATOM 762  C CB  ? VAL A 1  96 ? -12.097   3.168  11.052 1.000 97.610 ? 96  VAL A CB  1 
ATOM 763  O O   ? VAL A 1  96 ? -13.447   5.648  12.689 1.000 97.610 ? 96  VAL A O   1 
ATOM 764  C CG1 ? VAL A 1  96 ? -12.233   2.094   9.974 1.000 97.610 ? 96  VAL A CG1 1 
ATOM 765  C CG2 ? VAL A 1  96 ? -11.514   4.451  10.461 1.000 97.610 ? 96  VAL A CG2 1 
ATOM 766  N N   ? LYS A 1  97 ? -13.050   3.938  14.047 1.000 97.640 ? 97  LYS A N   1 
ATOM 767  C CA  ? LYS A 1  97 ? -12.638   4.761  15.180 1.000 97.640 ? 97  LYS A CA  1 
ATOM 768  C C   ? LYS A 1  97 ? -11.155   5.111  15.096 1.000 97.640 ? 97  LYS A C   1 
ATOM 769  C CB  ? LYS A 1  97 ? -12.933   4.045  16.499 1.000 97.640 ? 97  LYS A CB  1 
ATOM 770  O O   ? LYS A 1  97 ? -10.301   4.222  15.107 1.000 97.640 ? 97  LYS A O   1 
ATOM 771  C CG  ? LYS A 1  97 ? -12.660   4.889  17.736 1.000 97.640 ? 97  LYS A CG  1 
ATOM 772  C CD  ? LYS A 1  97 ? -12.971   4.122  19.015 1.000 97.640 ? 97  LYS A CD  1 
ATOM 773  C CE  ? LYS A 1  97 ? -12.631   4.940  20.254 1.000 97.640 ? 97  LYS A CE  1 
ATOM 774  N NZ  ? LYS A 1  97 ? -12.910   4.182  21.511 1.000 97.640 ? 97  LYS A NZ  1 
ATOM 775  N N   ? MET A 1  98 ? -10.889   6.470  15.022 1.000 97.440 ? 98  MET A N   1 
ATOM 776  C CA  ? MET A 1  98 ?  -9.494   6.889  14.919 1.000 97.440 ? 98  MET A CA  1 
ATOM 777  C C   ? MET A 1  98 ?  -8.773   6.713  16.251 1.000 97.440 ? 98  MET A C   1 
ATOM 778  C CB  ? MET A 1  98 ?  -9.402   8.346  14.462 1.000 97.440 ? 98  MET A CB  1 
ATOM 779  O O   ? MET A 1  98 ?  -9.252   7.177  17.287 1.000 97.440 ? 98  MET A O   1 
ATOM 780  C CG  ? MET A 1  98 ?  -9.947   8.586  13.064 1.000 97.440 ? 98  MET A CG  1 
ATOM 781  S SD  ? MET A 1  98 ?  -9.010   7.672  11.778 1.000 97.440 ? 98  MET A SD  1 
ATOM 782  C CE  ? MET A 1  98 ? -10.360   6.746  10.995 1.000 97.440 ? 98  MET A CE  1 
ATOM 783  N N   ? THR A 1  99 ?  -7.590   6.042  16.158 1.000 97.650 ? 99  THR A N   1 
ATOM 784  C CA  ? THR A 1  99 ?  -6.699   5.784  17.284 1.000 97.650 ? 99  THR A CA  1 
ATOM 785  C C   ? THR A 1  99 ?  -5.239   5.922  16.863 1.000 97.650 ? 99  THR A C   1 
ATOM 786  C CB  ? THR A 1  99 ?  -6.935   4.380  17.872 1.000 97.650 ? 99  THR A CB  1 
ATOM 787  O O   ? THR A 1  99 ?  -4.948   6.193  15.696 1.000 97.650 ? 99  THR A O   1 
ATOM 788  C CG2 ? THR A 1  99 ?  -8.419   4.131  18.122 1.000 97.650 ? 99  THR A CG2 1 
ATOM 789  O OG1 ? THR A 1  99 ?  -6.445   3.395  16.954 1.000 97.650 ? 99  THR A OG1 1 
ATOM 790  N N   ? SER A 1 100 ?  -4.368   5.770  17.854 1.000 97.030 ? 100 SER A N   1 
ATOM 791  C CA  ? SER A 1 100 ?  -2.946   5.781  17.527 1.000 97.030 ? 100 SER A CA  1 
ATOM 792  C C   ? SER A 1 100 ?  -2.587   4.636  16.586 1.000 97.030 ? 100 SER A C   1 
ATOM 793  C CB  ? SER A 1 100 ?  -2.102   5.691  18.799 1.000 97.030 ? 100 SER A CB  1 
ATOM 794  O O   ? SER A 1 100 ?  -1.592   4.710  15.862 1.000 97.030 ? 100 SER A O   1 
ATOM 795  O OG  ? SER A 1 100 ?  -2.394   4.502  19.512 1.000 97.030 ? 100 SER A OG  1 
ATOM 796  N N   ? ALA A 1 101 ?  -3.382   3.621  16.467 1.000 97.480 ? 101 ALA A N   1 
ATOM 797  C CA  ? ALA A 1 101 ?  -3.111   2.426  15.672 1.000 97.480 ? 101 ALA A CA  1 
ATOM 798  C C   ? ALA A 1 101 ?  -3.927   2.428  14.382 1.000 97.480 ? 101 ALA A C   1 
ATOM 799  C CB  ? ALA A 1 101 ?  -3.409   1.168  16.484 1.000 97.480 ? 101 ALA A CB  1 
ATOM 800  O O   ? ALA A 1 101 ?  -3.698   1.604  13.494 1.000 97.480 ? 101 ALA A O   1 
ATOM 801  N N   ? VAL A 1 102 ?  -4.890   3.345  14.236 1.000 98.240 ? 102 VAL A N   1 
ATOM 802  C CA  ? VAL A 1 102 ?  -5.731   3.436  13.047 1.000 98.240 ? 102 VAL A CA  1 
ATOM 803  C C   ? VAL A 1 102 ?  -5.849   4.894  12.608 1.000 98.240 ? 102 VAL A C   1 
ATOM 804  C CB  ? VAL A 1 102 ?  -7.134   2.839  13.297 1.000 98.240 ? 102 VAL A CB  1 
ATOM 805  O O   ? VAL A 1 102 ?  -6.545   5.686  13.246 1.000 98.240 ? 102 VAL A O   1 
ATOM 806  C CG1 ? VAL A 1 102 ?  -7.986   2.914  12.031 1.000 98.240 ? 102 VAL A CG1 1 
ATOM 807  C CG2 ? VAL A 1 102 ?  -7.020   1.395  13.783 1.000 98.240 ? 102 VAL A CG2 1 
ATOM 808  N N   ? LYS A 1 103 ?  -5.111   5.219  11.551 1.000 97.910 ? 103 LYS A N   1 
ATOM 809  C CA  ? LYS A 1 103 ?  -5.119   6.553  10.959 1.000 97.910 ? 103 LYS A CA  1 
ATOM 810  C C   ? LYS A 1 103 ?  -4.973   6.483   9.442 1.000 97.910 ? 103 LYS A C   1 
ATOM 811  C CB  ? LYS A 1 103 ?  -4.001   7.411  11.554 1.000 97.910 ? 103 LYS A CB  1 
ATOM 812  O O   ? LYS A 1 103 ?  -4.290   5.600   8.919 1.000 97.910 ? 103 LYS A O   1 
ATOM 813  C CG  ? LYS A 1 103 ?  -4.171   7.709  13.036 1.000 97.910 ? 103 LYS A CG  1 
ATOM 814  C CD  ? LYS A 1 103 ?  -3.032   8.570  13.568 1.000 97.910 ? 103 LYS A CD  1 
ATOM 815  C CE  ? LYS A 1 103 ?  -3.168   8.816  15.064 1.000 97.910 ? 103 LYS A CE  1 
ATOM 816  N NZ  ? LYS A 1 103 ?  -2.037   9.635  15.595 1.000 97.910 ? 103 LYS A NZ  1 
ATOM 817  N N   ? PRO A 1 104 ?  -5.681   7.533   8.846 1.000 97.980 ? 104 PRO A N   1 
ATOM 818  C CA  ? PRO A 1 104 ?  -5.565   7.520   7.386 1.000 97.980 ? 104 PRO A CA  1 
ATOM 819  C C   ? PRO A 1 104 ?  -4.190   7.971   6.898 1.000 97.980 ? 104 PRO A C   1 
ATOM 820  C CB  ? PRO A 1 104 ?  -6.652   8.500   6.937 1.000 97.980 ? 104 PRO A CB  1 
ATOM 821  O O   ? PRO A 1 104 ?  -3.534   8.783   7.555 1.000 97.980 ? 104 PRO A O   1 
ATOM 822  C CG  ? PRO A 1 104 ?  -7.531   8.670   8.134 1.000 97.980 ? 104 PRO A CG  1 
ATOM 823  C CD  ? PRO A 1 104 ?  -6.722   8.378   9.365 1.000 97.980 ? 104 PRO A CD  1 
ATOM 824  N N   ? LEU A 1 105 ?  -3.779   7.387   5.685 1.000 97.750 ? 105 LEU A N   1 
ATOM 825  C CA  ? LEU A 1 105 ?  -2.600   7.823   4.946 1.000 97.750 ? 105 LEU A CA  1 
ATOM 826  C C   ? LEU A 1 105 ?  -2.958   8.922   3.951 1.000 97.750 ? 105 LEU A C   1 
ATOM 827  C CB  ? LEU A 1 105 ?  -1.961   6.642   4.210 1.000 97.750 ? 105 LEU A CB  1 
ATOM 828  O O   ? LEU A 1 105 ?  -3.968   8.827   3.251 1.000 97.750 ? 105 LEU A O   1 
ATOM 829  C CG  ? LEU A 1 105 ?  -0.612   6.909   3.542 1.000 97.750 ? 105 LEU A CG  1 
ATOM 830  C CD1 ? LEU A 1 105 ?   0.430   7.293   4.587 1.000 97.750 ? 105 LEU A CD1 1 
ATOM 831  C CD2 ? LEU A 1 105 ?  -0.157   5.688   2.749 1.000 97.750 ? 105 LEU A CD2 1 
ATOM 832  N N   ? LYS A 1 106 ?  -2.152   9.912   3.930 1.000 96.900 ? 106 LYS A N   1 
ATOM 833  C CA  ? LYS A 1 106 ?  -2.430  11.033   3.037 1.000 96.900 ? 106 LYS A CA  1 
ATOM 834  C C   ? LYS A 1 106 ?  -2.221  10.640   1.578 1.000 96.900 ? 106 LYS A C   1 
ATOM 835  C CB  ? LYS A 1 106 ?  -1.548  12.232   3.389 1.000 96.900 ? 106 LYS A CB  1 
ATOM 836  O O   ? LYS A 1 106 ?  -1.303   9.880   1.260 1.000 96.900 ? 106 LYS A O   1 
ATOM 837  C CG  ? LYS A 1 106 ?  -1.835  12.832   4.757 1.000 96.900 ? 106 LYS A CG  1 
ATOM 838  C CD  ? LYS A 1 106 ?  -0.949  14.040   5.035 1.000 96.900 ? 106 LYS A CD  1 
ATOM 839  C CE  ? LYS A 1 106 ?  -1.195  14.606   6.427 1.000 96.900 ? 106 LYS A CE  1 
ATOM 840  N NZ  ? LYS A 1 106 ?  -0.255  15.723   6.745 1.000 96.900 ? 106 LYS A NZ  1 
ATOM 841  N N   ? LEU A 1 107 ?  -3.146  11.208   0.733 1.000 96.910 ? 107 LEU A N   1 
ATOM 842  C CA  ? LEU A 1 107 ?  -2.979  11.053  -0.708 1.000 96.910 ? 107 LEU A CA  1 
ATOM 843  C C   ? LEU A 1 107 ?  -1.909  12.002  -1.236 1.000 96.910 ? 107 LEU A C   1 
ATOM 844  C CB  ? LEU A 1 107 ?  -4.305  11.306  -1.431 1.000 96.910 ? 107 LEU A CB  1 
ATOM 845  O O   ? LEU A 1 107 ?  -1.674  13.065  -0.656 1.000 96.910 ? 107 LEU A O   1 
ATOM 846  C CG  ? LEU A 1 107 ?  -5.431  10.310  -1.150 1.000 96.910 ? 107 LEU A CG  1 
ATOM 847  C CD1 ? LEU A 1 107 ?  -6.726  10.774  -1.810 1.000 96.910 ? 107 LEU A CD1 1 
ATOM 848  C CD2 ? LEU A 1 107 ?  -5.047   8.917  -1.636 1.000 96.910 ? 107 LEU A CD2 1 
ATOM 849  N N   ? PRO A 1 108 ?  -1.237  11.637  -2.244 1.000 94.690 ? 108 PRO A N   1 
ATOM 850  C CA  ? PRO A 1 108 ?  -0.091  12.404  -2.738 1.000 94.690 ? 108 PRO A CA  1 
ATOM 851  C C   ? PRO A 1 108 ?  -0.467  13.824  -3.154 1.000 94.690 ? 108 PRO A C   1 
ATOM 852  C CB  ? PRO A 1 108 ?   0.385  11.589  -3.943 1.000 94.690 ? 108 PRO A CB  1 
ATOM 853  O O   ? PRO A 1 108 ?  -1.545  14.043  -3.712 1.000 94.690 ? 108 PRO A O   1 
ATOM 854  C CG  ? PRO A 1 108 ?  -0.258  10.250  -3.777 1.000 94.690 ? 108 PRO A CG  1 
ATOM 855  C CD  ? PRO A 1 108 ?  -1.485  10.412  -2.926 1.000 94.690 ? 108 PRO A CD  1 
ATOM 856  N N   ? ASN A 1 109 ?   0.418  14.779  -2.852 1.000 86.830 ? 109 ASN A N   1 
ATOM 857  C CA  ? ASN A 1 109 ?   0.288  16.172  -3.266 1.000 86.830 ? 109 ASN A CA  1 
ATOM 858  C C   ? ASN A 1 109 ?   1.333  16.546  -4.314 1.000 86.830 ? 109 ASN A C   1 
ATOM 859  C CB  ? ASN A 1 109 ?   0.391  17.103  -2.057 1.000 86.830 ? 109 ASN A CB  1 
ATOM 860  O O   ? ASN A 1 109 ?   1.241  17.605  -4.937 1.000 86.830 ? 109 ASN A O   1 
ATOM 861  C CG  ? ASN A 1 109 ?   1.706  16.955  -1.316 1.000 86.830 ? 109 ASN A CG  1 
ATOM 862  N ND2 ? ASN A 1 109 ?   1.886  17.744  -0.264 1.000 86.830 ? 109 ASN A ND2 1 
ATOM 863  O OD1 ? ASN A 1 109 ?   2.553  16.138  -1.687 1.000 86.830 ? 109 ASN A OD1 1 
ATOM 864  N N   ? ASP A 1 110 ?   2.366  15.702  -4.512 1.000 84.270 ? 110 ASP A N   1 
ATOM 865  C CA  ? ASP A 1 110 ?   3.447  15.938  -5.464 1.000 84.270 ? 110 ASP A CA  1 
ATOM 866  C C   ? ASP A 1 110 ?   3.858  14.642  -6.159 1.000 84.270 ? 110 ASP A C   1 
ATOM 867  C CB  ? ASP A 1 110 ?   4.653  16.564  -4.762 1.000 84.270 ? 110 ASP A CB  1 
ATOM 868  O O   ? ASP A 1 110 ?   3.601  13.549  -5.650 1.000 84.270 ? 110 ASP A O   1 
ATOM 869  C CG  ? ASP A 1 110 ?   4.354  17.933  -4.177 1.000 84.270 ? 110 ASP A CG  1 
ATOM 870  O OD1 ? ASP A 1 110 ?   3.601  18.711  -4.801 1.000 84.270 ? 110 ASP A OD1 1 
ATOM 871  O OD2 ? ASP A 1 110 ?   4.879  18.237  -3.084 1.000 84.270 ? 110 ASP A OD2 1 
ATOM 872  N N   ? ARG A 1 111 ?   4.524  14.893  -7.276 1.000 84.730 ? 111 ARG A N   1 
ATOM 873  C CA  ? ARG A 1 111 ?   5.089  13.773  -8.020 1.000 84.730 ? 111 ARG A CA  1 
ATOM 874  C C   ? ARG A 1 111 ?   6.375  13.275  -7.369 1.000 84.730 ? 111 ARG A C   1 
ATOM 875  C CB  ? ARG A 1 111 ?   5.358  14.173  -9.473 1.000 84.730 ? 111 ARG A CB  1 
ATOM 876  O O   ? ARG A 1 111 ?   7.119  14.058  -6.775 1.000 84.730 ? 111 ARG A O   1 
ATOM 877  C CG  ? ARG A 1 111 ?   4.098  14.435 -10.282 1.000 84.730 ? 111 ARG A CG  1 
ATOM 878  C CD  ? ARG A 1 111 ?   4.418  14.752 -11.737 1.000 84.730 ? 111 ARG A CD  1 
ATOM 879  N NE  ? ARG A 1 111 ?   3.208  15.024 -12.508 1.000 84.730 ? 111 ARG A NE  1 
ATOM 880  N NH1 ? ARG A 1 111 ?   4.323  15.548 -14.462 1.000 84.730 ? 111 ARG A NH1 1 
ATOM 881  N NH2 ? ARG A 1 111 ?   2.033  15.618 -14.390 1.000 84.730 ? 111 ARG A NH2 1 
ATOM 882  C CZ  ? ARG A 1 111 ?   3.191  15.396 -13.785 1.000 84.730 ? 111 ARG A CZ  1 
ATOM 883  N N   ? VAL A 1 112 ?   6.507  11.996  -7.351 1.000 90.930 ? 112 VAL A N   1 
ATOM 884  C CA  ? VAL A 1 112 ?   7.739  11.403  -6.842 1.000 90.930 ? 112 VAL A CA  1 
ATOM 885  C C   ? VAL A 1 112 ?   8.722  11.187  -7.991 1.000 90.930 ? 112 VAL A C   1 
ATOM 886  C CB  ? VAL A 1 112 ?   7.468  10.066  -6.116 1.000 90.930 ? 112 VAL A CB  1 
ATOM 887  O O   ? VAL A 1 112 ?   8.315  11.052  -9.147 1.000 90.930 ? 112 VAL A O   1 
ATOM 888  C CG1 ? VAL A 1 112 ?   6.732  10.307  -4.799 1.000 90.930 ? 112 VAL A CG1 1 
ATOM 889  C CG2 ? VAL A 1 112 ?   6.667   9.124  -7.014 1.000 90.930 ? 112 VAL A CG2 1 
ATOM 890  N N   ? ARG A 1 113 ?  10.111  11.217  -7.680 1.000 91.340 ? 113 ARG A N   1 
ATOM 891  C CA  ? ARG A 1 113 ?  11.164  11.100  -8.683 1.000 91.340 ? 113 ARG A CA  1 
ATOM 892  C C   ? ARG A 1 113 ?  11.972   9.822  -8.483 1.000 91.340 ? 113 ARG A C   1 
ATOM 893  C CB  ? ARG A 1 113 ?  12.089  12.318  -8.636 1.000 91.340 ? 113 ARG A CB  1 
ATOM 894  O O   ? ARG A 1 113 ?  12.095   9.329  -7.360 1.000 91.340 ? 113 ARG A O   1 
ATOM 895  C CG  ? ARG A 1 113 ?  11.385  13.637  -8.909 1.000 91.340 ? 113 ARG A CG  1 
ATOM 896  C CD  ? ARG A 1 113 ?  12.339  14.819  -8.797 1.000 91.340 ? 113 ARG A CD  1 
ATOM 897  N NE  ? ARG A 1 113 ?  11.629  16.093  -8.869 1.000 91.340 ? 113 ARG A NE  1 
ATOM 898  N NH1 ? ARG A 1 113 ?  13.493  17.336  -9.432 1.000 91.340 ? 113 ARG A NH1 1 
ATOM 899  N NH2 ? ARG A 1 113 ?  11.454  18.358  -9.207 1.000 91.340 ? 113 ARG A NH2 1 
ATOM 900  C CZ  ? ARG A 1 113 ?  12.193  17.259  -9.169 1.000 91.340 ? 113 ARG A CZ  1 
ATOM 901  N N   ? PRO A 1 114 ?  12.502   9.372  -9.624 1.000 94.540 ? 114 PRO A N   1 
ATOM 902  C CA  ? PRO A 1 114 ?  13.437   8.253  -9.486 1.000 94.540 ? 114 PRO A CA  1 
ATOM 903  C C   ? PRO A 1 114 ?  14.568   8.547  -8.503 1.000 94.540 ? 114 PRO A C   1 
ATOM 904  C CB  ? PRO A 1 114 ?  13.981   8.069 -10.905 1.000 94.540 ? 114 PRO A CB  1 
ATOM 905  O O   ? PRO A 1 114 ?  15.034   9.686  -8.416 1.000 94.540 ? 114 PRO A O   1 
ATOM 906  C CG  ? PRO A 1 114 ?  12.898   8.583 -11.798 1.000 94.540 ? 114 PRO A CG  1 
ATOM 907  C CD  ? PRO A 1 114 ?  12.243   9.757 -11.128 1.000 94.540 ? 114 PRO A CD  1 
ATOM 908  N N   ? GLY A 1 115 ?  14.978   7.555  -7.693 1.000 94.860 ? 115 GLY A N   1 
ATOM 909  C CA  ? GLY A 1 115 ?  16.036   7.701  -6.707 1.000 94.860 ? 115 GLY A CA  1 
ATOM 910  C C   ? GLY A 1 115 ?  15.513   7.916  -5.299 1.000 94.860 ? 115 GLY A C   1 
ATOM 911  O O   ? GLY A 1 115 ?  16.244   7.725  -4.324 1.000 94.860 ? 115 GLY A O   1 
ATOM 912  N N   ? GLN A 1 116 ?  14.230   8.399  -5.189 1.000 95.510 ? 116 GLN A N   1 
ATOM 913  C CA  ? GLN A 1 116 ?  13.582   8.573  -3.893 1.000 95.510 ? 116 GLN A CA  1 
ATOM 914  C C   ? GLN A 1 116 ?  13.372   7.230  -3.198 1.000 95.510 ? 116 GLN A C   1 
ATOM 915  C CB  ? GLN A 1 116 ?  12.244   9.296  -4.053 1.000 95.510 ? 116 GLN A CB  1 
ATOM 916  O O   ? GLN A 1 116 ?  12.998   6.246  -3.839 1.000 95.510 ? 116 GLN A O   1 
ATOM 917  C CG  ? GLN A 1 116 ?  11.618   9.731  -2.735 1.000 95.510 ? 116 GLN A CG  1 
ATOM 918  C CD  ? GLN A 1 116 ?  10.482  10.718  -2.922 1.000 95.510 ? 116 GLN A CD  1 
ATOM 919  N NE2 ? GLN A 1 116 ?   9.541  10.724  -1.985 1.000 95.510 ? 116 GLN A NE2 1 
ATOM 920  O OE1 ? GLN A 1 116 ?  10.451  11.471  -3.901 1.000 95.510 ? 116 GLN A OE1 1 
ATOM 921  N N   ? VAL A 1 117 ?  13.581   7.163  -1.904 1.000 95.920 ? 117 VAL A N   1 
ATOM 922  C CA  ? VAL A 1 117 ?  13.394   5.957  -1.105 1.000 95.920 ? 117 VAL A CA  1 
ATOM 923  C C   ? VAL A 1 117 ?  11.985   5.941  -0.515 1.000 95.920 ? 117 VAL A C   1 
ATOM 924  C CB  ? VAL A 1 117 ?  14.445   5.854   0.023 1.000 95.920 ? 117 VAL A CB  1 
ATOM 925  O O   ? VAL A 1 117 ?  11.574   6.894   0.151 1.000 95.920 ? 117 VAL A O   1 
ATOM 926  C CG1 ? VAL A 1 117 ?  14.182   4.629   0.897 1.000 95.920 ? 117 VAL A CG1 1 
ATOM 927  C CG2 ? VAL A 1 117 ?  15.854   5.802  -0.565 1.000 95.920 ? 117 VAL A CG2 1 
ATOM 928  N N   ? CYS A 1 118 ?  11.316   4.887  -0.760 1.000 96.960 ? 118 CYS A N   1 
ATOM 929  C CA  ? CYS A 1 118 ?   9.950   4.676  -0.293 1.000 96.960 ? 118 CYS A CA  1 
ATOM 930  C C   ? CYS A 1 118 ?   9.847   3.397   0.530 1.000 96.960 ? 118 CYS A C   1 
ATOM 931  C CB  ? CYS A 1 118 ?   8.983   4.613  -1.474 1.000 96.960 ? 118 CYS A CB  1 
ATOM 932  O O   ? CYS A 1 118 ?  10.732   2.541   0.467 1.000 96.960 ? 118 CYS A O   1 
ATOM 933  S SG  ? CYS A 1 118 ?   9.032   6.074  -2.534 1.000 96.960 ? 118 CYS A SG  1 
ATOM 934  N N   ? SER A 1 119 ?   8.795   3.316   1.286 1.000 96.870 ? 119 SER A N   1 
ATOM 935  C CA  ? SER A 1 119 ?   8.594   2.111   2.085 1.000 96.870 ? 119 SER A CA  1 
ATOM 936  C C   ? SER A 1 119 ?   7.283   1.421   1.724 1.000 96.870 ? 119 SER A C   1 
ATOM 937  C CB  ? SER A 1 119 ?   8.609   2.447   3.576 1.000 96.870 ? 119 SER A CB  1 
ATOM 938  O O   ? SER A 1 119 ?   6.326   2.075   1.304 1.000 96.870 ? 119 SER A O   1 
ATOM 939  O OG  ? SER A 1 119 ?   7.515   3.282   3.915 1.000 96.870 ? 119 SER A OG  1 
ATOM 940  N N   ? VAL A 1 120 ?   7.283   0.166   1.869 1.000 97.130 ? 120 VAL A N   1 
ATOM 941  C CA  ? VAL A 1 120 ?   6.092  -0.664   1.722 1.000 97.130 ? 120 VAL A CA  1 
ATOM 942  C C   ? VAL A 1 120 ?   5.949  -1.584   2.932 1.000 97.130 ? 120 VAL A C   1 
ATOM 943  C CB  ? VAL A 1 120 ?   6.139  -1.498   0.422 1.000 97.130 ? 120 VAL A CB  1 
ATOM 944  O O   ? VAL A 1 120 ?   6.946  -2.077   3.466 1.000 97.130 ? 120 VAL A O   1 
ATOM 945  C CG1 ? VAL A 1 120 ?   4.923  -2.419   0.327 1.000 97.130 ? 120 VAL A CG1 1 
ATOM 946  C CG2 ? VAL A 1 120 ?   6.215  -0.581  -0.798 1.000 97.130 ? 120 VAL A CG2 1 
ATOM 947  N N   ? ALA A 1 121 ?   4.770  -1.717   3.392 1.000 96.550 ? 121 ALA A N   1 
ATOM 948  C CA  ? ALA A 1 121 ?   4.461  -2.614   4.502 1.000 96.550 ? 121 ALA A CA  1 
ATOM 949  C C   ? ALA A 1 121 ?   3.301  -3.542   4.152 1.000 96.550 ? 121 ALA A C   1 
ATOM 950  C CB  ? ALA A 1 121 ?   4.135  -1.811   5.759 1.000 96.550 ? 121 ALA A CB  1 
ATOM 951  O O   ? ALA A 1 121 ?   2.400  -3.163   3.401 1.000 96.550 ? 121 ALA A O   1 
ATOM 952  N N   ? GLY A 1 122 ?   3.412  -4.794   4.671 1.000 95.900 ? 122 GLY A N   1 
ATOM 953  C CA  ? GLY A 1 122 ?   2.338  -5.739   4.407 1.000 95.900 ? 122 GLY A CA  1 
ATOM 954  C C   ? GLY A 1 122 ?   2.578  -7.102   5.028 1.000 95.900 ? 122 GLY A C   1 
ATOM 955  O O   ? GLY A 1 122 ?   3.557  -7.298   5.751 1.000 95.900 ? 122 GLY A O   1 
ATOM 956  N N   ? TRP A 1 123 ?   1.612  -8.016   4.853 1.000 94.710 ? 123 TRP A N   1 
ATOM 957  C CA  ? TRP A 1 123 ?   1.649  -9.366   5.405 1.000 94.710 ? 123 TRP A CA  1 
ATOM 958  C C   ? TRP A 1 123 ?   1.827 -10.402   4.300 1.000 94.710 ? 123 TRP A C   1 
ATOM 959  C CB  ? TRP A 1 123 ?   0.371  -9.659   6.195 1.000 94.710 ? 123 TRP A CB  1 
ATOM 960  O O   ? TRP A 1 123 ?   1.318 -11.520   4.401 1.000 94.710 ? 123 TRP A O   1 
ATOM 961  C CG  ? TRP A 1 123 ?   0.291  -8.945   7.511 1.000 94.710 ? 123 TRP A CG  1 
ATOM 962  C CD1 ? TRP A 1 123 ?   0.727  -9.401   8.724 1.000 94.710 ? 123 TRP A CD1 1 
ATOM 963  C CD2 ? TRP A 1 123 ?  -0.264  -7.648   7.746 1.000 94.710 ? 123 TRP A CD2 1 
ATOM 964  C CE2 ? TRP A 1 123 ?  -0.130  -7.379   9.126 1.000 94.710 ? 123 TRP A CE2 1 
ATOM 965  C CE3 ? TRP A 1 123 ?  -0.862  -6.684   6.923 1.000 94.710 ? 123 TRP A CE3 1 
ATOM 966  N NE1 ? TRP A 1 123 ?   0.477  -8.464   9.700 1.000 94.710 ? 123 TRP A NE1 1 
ATOM 967  C CH2 ? TRP A 1 123 ?  -1.154  -5.261   8.874 1.000 94.710 ? 123 TRP A CH2 1 
ATOM 968  C CZ2 ? TRP A 1 123 ?  -0.573  -6.186   9.702 1.000 94.710 ? 123 TRP A CZ2 1 
ATOM 969  C CZ3 ? TRP A 1 123 ?  -1.302  -5.497   7.497 1.000 94.710 ? 123 TRP A CZ3 1 
ATOM 970  N N   ? GLY A 1 124 ?   2.433  -9.927   3.150 1.000 91.470 ? 124 GLY A N   1 
ATOM 971  C CA  ? GLY A 1 124 ?   2.710 -10.858   2.067 1.000 91.470 ? 124 GLY A CA  1 
ATOM 972  C C   ? GLY A 1 124 ?   3.817 -11.842   2.395 1.000 91.470 ? 124 GLY A C   1 
ATOM 973  O O   ? GLY A 1 124 ?   4.377 -11.811   3.493 1.000 91.470 ? 124 GLY A O   1 
ATOM 974  N N   ? ARG A 1 125 ?   4.152 -12.789   1.444 1.000 90.320 ? 125 ARG A N   1 
ATOM 975  C CA  ? ARG A 1 125 ?   5.219 -13.771   1.611 1.000 90.320 ? 125 ARG A CA  1 
ATOM 976  C C   ? ARG A 1 125 ?   6.565 -13.087   1.826 1.000 90.320 ? 125 ARG A C   1 
ATOM 977  C CB  ? ARG A 1 125 ?   5.291 -14.698   0.395 1.000 90.320 ? 125 ARG A CB  1 
ATOM 978  O O   ? ARG A 1 125 ?   6.841 -12.045   1.227 1.000 90.320 ? 125 ARG A O   1 
ATOM 979  C CG  ? ARG A 1 125 ?   4.069 -15.587   0.225 1.000 90.320 ? 125 ARG A CG  1 
ATOM 980  C CD  ? ARG A 1 125 ?   4.131 -16.389  -1.067 1.000 90.320 ? 125 ARG A CD  1 
ATOM 981  N NE  ? ARG A 1 125 ?   5.163 -17.420  -1.012 1.000 90.320 ? 125 ARG A NE  1 
ATOM 982  N NH1 ? ARG A 1 125 ?   4.797 -18.192  -3.159 1.000 90.320 ? 125 ARG A NH1 1 
ATOM 983  N NH2 ? ARG A 1 125 ?   6.415 -19.154  -1.850 1.000 90.320 ? 125 ARG A NH2 1 
ATOM 984  C CZ  ? ARG A 1 125 ?   5.456 -18.253  -2.007 1.000 90.320 ? 125 ARG A CZ  1 
ATOM 985  N N   ? THR A 1 126 ?   7.430 -13.760   2.638 1.000 88.620 ? 126 THR A N   1 
ATOM 986  C CA  ? THR A 1 126 ?   8.755 -13.222   2.924 1.000 88.620 ? 126 THR A CA  1 
ATOM 987  C C   ? THR A 1 126 ?   9.823 -13.956   2.118 1.000 88.620 ? 126 THR A C   1 
ATOM 988  C CB  ? THR A 1 126 ?   9.085 -13.319   4.426 1.000 88.620 ? 126 THR A CB  1 
ATOM 989  O O   ? THR A 1 126 ?  11.011 -13.645   2.224 1.000 88.620 ? 126 THR A O   1 
ATOM 990  C CG2 ? THR A 1 126 ?   8.140 -12.453   5.253 1.000 88.620 ? 126 THR A CG2 1 
ATOM 991  O OG1 ? THR A 1 126 ?   8.960 -14.682   4.849 1.000 88.620 ? 126 THR A OG1 1 
ATOM 992  N N   ? SER A 1 127 ?   9.359 -14.982   1.409 1.000 85.630 ? 127 SER A N   1 
ATOM 993  C CA  ? SER A 1 127 ?  10.229 -15.748   0.523 1.000 85.630 ? 127 SER A CA  1 
ATOM 994  C C   ? SER A 1 127 ?   9.470 -16.246  -0.703 1.000 85.630 ? 127 SER A C   1 
ATOM 995  C CB  ? SER A 1 127 ?  10.843 -16.934   1.268 1.000 85.630 ? 127 SER A CB  1 
ATOM 996  O O   ? SER A 1 127 ?   8.335 -16.714  -0.589 1.000 85.630 ? 127 SER A O   1 
ATOM 997  O OG  ? SER A 1 127 ?  11.494 -17.813   0.366 1.000 85.630 ? 127 SER A OG  1 
ATOM 998  N N   ? ALA A 1 128 ?  10.212 -16.200  -1.859 1.000 83.300 ? 128 ALA A N   1 
ATOM 999  C CA  ? ALA A 1 128 ?   9.613 -16.674  -3.104 1.000 83.300 ? 128 ALA A CA  1 
ATOM 1000 C C   ? ALA A 1 128 ?   9.506 -18.196  -3.116 1.000 83.300 ? 128 ALA A C   1 
ATOM 1001 C CB  ? ALA A 1 128 ?  10.426 -16.191  -4.303 1.000 83.300 ? 128 ALA A CB  1 
ATOM 1002 O O   ? ALA A 1 128 ?   8.662 -18.759  -3.818 1.000 83.300 ? 128 ALA A O   1 
ATOM 1003 N N   ? ARG A 1 129 ?  10.271 -18.801  -2.256 1.000 84.080 ? 129 ARG A N   1 
ATOM 1004 C CA  ? ARG A 1 129 ?  10.423 -20.252  -2.247 1.000 84.080 ? 129 ARG A CA  1 
ATOM 1005 C C   ? ARG A 1 129 ?   9.417 -20.902  -1.303 1.000 84.080 ? 129 ARG A C   1 
ATOM 1006 C CB  ? ARG A 1 129 ?  11.847 -20.641  -1.844 1.000 84.080 ? 129 ARG A CB  1 
ATOM 1007 O O   ? ARG A 1 129 ?   8.922 -21.998  -1.573 1.000 84.080 ? 129 ARG A O   1 
ATOM 1008 C CG  ? ARG A 1 129 ?  12.164 -22.114  -2.046 1.000 84.080 ? 129 ARG A CG  1 
ATOM 1009 C CD  ? ARG A 1 129 ?  13.599 -22.441  -1.659 1.000 84.080 ? 129 ARG A CD  1 
ATOM 1010 N NE  ? ARG A 1 129 ?  14.044 -23.699  -2.252 1.000 84.080 ? 129 ARG A NE  1 
ATOM 1011 N NH1 ? ARG A 1 129 ?  16.114 -23.689  -1.225 1.000 84.080 ? 129 ARG A NH1 1 
ATOM 1012 N NH2 ? ARG A 1 129 ?  15.531 -25.410  -2.623 1.000 84.080 ? 129 ARG A NH2 1 
ATOM 1013 C CZ  ? ARG A 1 129 ?  15.229 -24.263  -2.032 1.000 84.080 ? 129 ARG A CZ  1 
ATOM 1014 N N   ? TRP A 1 130 ?   9.037 -20.169  -0.227 1.000 82.930 ? 130 TRP A N   1 
ATOM 1015 C CA  ? TRP A 1 130 ?   8.149 -20.745   0.777 1.000 82.930 ? 130 TRP A CA  1 
ATOM 1016 C C   ? TRP A 1 130 ?   6.779 -20.076   0.741 1.000 82.930 ? 130 TRP A C   1 
ATOM 1017 C CB  ? TRP A 1 130 ?   8.759 -20.611   2.175 1.000 82.930 ? 130 TRP A CB  1 
ATOM 1018 O O   ? TRP A 1 130 ?   6.682 -18.853   0.618 1.000 82.930 ? 130 TRP A O   1 
ATOM 1019 C CG  ? TRP A 1 130 ?  10.108 -21.251   2.315 1.000 82.930 ? 130 TRP A CG  1 
ATOM 1020 C CD1 ? TRP A 1 130 ?  11.314 -20.616   2.424 1.000 82.930 ? 130 TRP A CD1 1 
ATOM 1021 C CD2 ? TRP A 1 130 ?  10.388 -22.653   2.356 1.000 82.930 ? 130 TRP A CD2 1 
ATOM 1022 C CE2 ? TRP A 1 130 ?  11.787 -22.797   2.492 1.000 82.930 ? 130 TRP A CE2 1 
ATOM 1023 C CE3 ? TRP A 1 130 ?   9.591 -23.804   2.293 1.000 82.930 ? 130 TRP A CE3 1 
ATOM 1024 N NE1 ? TRP A 1 130 ?  12.327 -21.540   2.531 1.000 82.930 ? 130 TRP A NE1 1 
ATOM 1025 C CH2 ? TRP A 1 130 ?  11.603 -25.156   2.500 1.000 82.930 ? 130 TRP A CH2 1 
ATOM 1026 C CZ2 ? TRP A 1 130 ?  12.406 -24.047   2.565 1.000 82.930 ? 130 TRP A CZ2 1 
ATOM 1027 C CZ3 ? TRP A 1 130 ?  10.209 -25.047   2.365 1.000 82.930 ? 130 TRP A CZ3 1 
ATOM 1028 N N   ? LYS A 1 131 ?   5.748 -20.828   0.890 1.000 80.900 ? 131 LYS A N   1 
ATOM 1029 C CA  ? LYS A 1 131 ?   4.368 -20.349   0.869 1.000 80.900 ? 131 LYS A CA  1 
ATOM 1030 C C   ? LYS A 1 131 ?   3.884 -20.006   2.275 1.000 80.900 ? 131 LYS A C   1 
ATOM 1031 C CB  ? LYS A 1 131 ?   3.447 -21.393   0.238 1.000 80.900 ? 131 LYS A CB  1 
ATOM 1032 O O   ? LYS A 1 131 ?   2.793 -20.413   2.678 1.000 80.900 ? 131 LYS A O   1 
ATOM 1033 C CG  ? LYS A 1 131 ?   3.660 -21.584  -1.256 1.000 80.900 ? 131 LYS A CG  1 
ATOM 1034 C CD  ? LYS A 1 131 ?   2.651 -22.562  -1.845 1.000 80.900 ? 131 LYS A CD  1 
ATOM 1035 C CE  ? LYS A 1 131 ?   2.856 -22.745  -3.342 1.000 80.900 ? 131 LYS A CE  1 
ATOM 1036 N NZ  ? LYS A 1 131 ?   1.844 -23.673  -3.931 1.000 80.900 ? 131 LYS A NZ  1 
ATOM 1037 N N   ? LYS A 1 132 ?   4.737 -19.293   3.080 1.000 84.720 ? 132 LYS A N   1 
ATOM 1038 C CA  ? LYS A 1 132 ?   4.351 -18.913   4.436 1.000 84.720 ? 132 LYS A CA  1 
ATOM 1039 C C   ? LYS A 1 132 ?   4.154 -17.404   4.550 1.000 84.720 ? 132 LYS A C   1 
ATOM 1040 C CB  ? LYS A 1 132 ?   5.400 -19.382   5.445 1.000 84.720 ? 132 LYS A CB  1 
ATOM 1041 O O   ? LYS A 1 132 ?   4.987 -16.627   4.077 1.000 84.720 ? 132 LYS A O   1 
ATOM 1042 C CG  ? LYS A 1 132 ?   4.986 -19.202   6.898 1.000 84.720 ? 132 LYS A CG  1 
ATOM 1043 C CD  ? LYS A 1 132 ?   6.051 -19.726   7.852 1.000 84.720 ? 132 LYS A CD  1 
ATOM 1044 C CE  ? LYS A 1 132 ?   5.667 -19.488   9.306 1.000 84.720 ? 132 LYS A CE  1 
ATOM 1045 N NZ  ? LYS A 1 132 ?   6.708 -20.003  10.246 1.000 84.720 ? 132 LYS A NZ  1 
ATOM 1046 N N   ? TYR A 1 133 ?   2.995 -17.027   5.260 1.000 89.470 ? 133 TYR A N   1 
ATOM 1047 C CA  ? TYR A 1 133 ?   2.725 -15.626   5.565 1.000 89.470 ? 133 TYR A CA  1 
ATOM 1048 C C   ? TYR A 1 133 ?   3.141 -15.289   6.992 1.000 89.470 ? 133 TYR A C   1 
ATOM 1049 C CB  ? TYR A 1 133 ?   1.240 -15.310   5.365 1.000 89.470 ? 133 TYR A CB  1 
ATOM 1050 O O   ? TYR A 1 133 ?   2.835 -16.033   7.927 1.000 89.470 ? 133 TYR A O   1 
ATOM 1051 C CG  ? TYR A 1 133 ?   0.770 -15.477   3.940 1.000 89.470 ? 133 TYR A CG  1 
ATOM 1052 C CD1 ? TYR A 1 133 ?   0.767 -14.400   3.057 1.000 89.470 ? 133 TYR A CD1 1 
ATOM 1053 C CD2 ? TYR A 1 133 ?   0.328 -16.710   3.476 1.000 89.470 ? 133 TYR A CD2 1 
ATOM 1054 C CE1 ? TYR A 1 133 ?   0.333 -14.549   1.743 1.000 89.470 ? 133 TYR A CE1 1 
ATOM 1055 C CE2 ? TYR A 1 133 ?  -0.108 -16.871   2.164 1.000 89.470 ? 133 TYR A CE2 1 
ATOM 1056 O OH  ? TYR A 1 133 ?  -0.532 -15.939   0.008 1.000 89.470 ? 133 TYR A OH  1 
ATOM 1057 C CZ  ? TYR A 1 133 ?  -0.101 -15.786   1.307 1.000 89.470 ? 133 TYR A CZ  1 
ATOM 1058 N N   ? PRO A 1 134 ?   3.885 -14.147   7.117 1.000 92.800 ? 134 PRO A N   1 
ATOM 1059 C CA  ? PRO A 1 134 ?   4.221 -13.762   8.490 1.000 92.800 ? 134 PRO A CA  1 
ATOM 1060 C C   ? PRO A 1 134 ?   2.992 -13.395   9.318 1.000 92.800 ? 134 PRO A C   1 
ATOM 1061 C CB  ? PRO A 1 134 ?   5.136 -12.549   8.302 1.000 92.800 ? 134 PRO A CB  1 
ATOM 1062 O O   ? PRO A 1 134 ?   1.986 -12.941   8.767 1.000 92.800 ? 134 PRO A O   1 
ATOM 1063 C CG  ? PRO A 1 134 ?   4.664 -11.907   7.037 1.000 92.800 ? 134 PRO A CG  1 
ATOM 1064 C CD  ? PRO A 1 134 ?   4.237 -12.987   6.084 1.000 92.800 ? 134 PRO A CD  1 
ATOM 1065 N N   ? ASP A 1 135 ?   3.085 -13.594  10.633 1.000 94.500 ? 135 ASP A N   1 
ATOM 1066 C CA  ? ASP A 1 135 ?   2.001 -13.205  11.530 1.000 94.500 ? 135 ASP A CA  1 
ATOM 1067 C C   ? ASP A 1 135 ?   2.069 -11.715  11.859 1.000 94.500 ? 135 ASP A C   1 
ATOM 1068 C CB  ? ASP A 1 135 ?   2.046 -14.030  12.817 1.000 94.500 ? 135 ASP A CB  1 
ATOM 1069 O O   ? ASP A 1 135 ?   1.047 -11.092  12.156 1.000 94.500 ? 135 ASP A O   1 
ATOM 1070 C CG  ? ASP A 1 135 ?   1.777 -15.507  12.585 1.000 94.500 ? 135 ASP A CG  1 
ATOM 1071 O OD1 ? ASP A 1 135 ?   1.019 -15.849  11.651 1.000 94.500 ? 135 ASP A OD1 1 
ATOM 1072 O OD2 ? ASP A 1 135 ?   2.326 -16.335  13.343 1.000 94.500 ? 135 ASP A OD2 1 
ATOM 1073 N N   ? THR A 1 136 ?   3.258 -11.182  11.809 1.000 96.370 ? 136 THR A N   1 
ATOM 1074 C CA  ? THR A 1 136 ?   3.450  -9.774  12.138 1.000 96.370 ? 136 THR A CA  1 
ATOM 1075 C C   ? THR A 1 136 ?   3.694  -8.953  10.875 1.000 96.370 ? 136 THR A C   1 
ATOM 1076 C CB  ? THR A 1 136 ?   4.627  -9.584  13.112 1.000 96.370 ? 136 THR A CB  1 
ATOM 1077 O O   ? THR A 1 136 ?   4.158  -9.483   9.863 1.000 96.370 ? 136 THR A O   1 
ATOM 1078 C CG2 ? THR A 1 136 ?   4.366 -10.295  14.436 1.000 96.370 ? 136 THR A CG2 1 
ATOM 1079 O OG1 ? THR A 1 136 ?   5.819 -10.117  12.523 1.000 96.370 ? 136 THR A OG1 1 
ATOM 1080 N N   ? LEU A 1 137 ?   3.303  -7.710  10.958 1.000 96.870 ? 137 LEU A N   1 
ATOM 1081 C CA  ? LEU A 1 137 ?   3.510  -6.773   9.860 1.000 96.870 ? 137 LEU A CA  1 
ATOM 1082 C C   ? LEU A 1 137 ?   4.994  -6.633   9.537 1.000 96.870 ? 137 LEU A C   1 
ATOM 1083 C CB  ? LEU A 1 137 ?   2.920  -5.403  10.205 1.000 96.870 ? 137 LEU A CB  1 
ATOM 1084 O O   ? LEU A 1 137 ?   5.818  -6.477  10.441 1.000 96.870 ? 137 LEU A O   1 
ATOM 1085 C CG  ? LEU A 1 137 ?   2.777  -4.414   9.046 1.000 96.870 ? 137 LEU A CG  1 
ATOM 1086 C CD1 ? LEU A 1 137 ?   1.761  -4.929   8.032 1.000 96.870 ? 137 LEU A CD1 1 
ATOM 1087 C CD2 ? LEU A 1 137 ?   2.375  -3.038   9.563 1.000 96.870 ? 137 LEU A CD2 1 
ATOM 1088 N N   ? GLN A 1 138 ?   5.221  -6.734   8.191 1.000 97.080 ? 138 GLN A N   1 
ATOM 1089 C CA  ? GLN A 1 138 ?   6.588  -6.584   7.701 1.000 97.080 ? 138 GLN A CA  1 
ATOM 1090 C C   ? GLN A 1 138 ?   6.741  -5.305   6.883 1.000 97.080 ? 138 GLN A C   1 
ATOM 1091 C CB  ? GLN A 1 138 ?   6.994  -7.796   6.862 1.000 97.080 ? 138 GLN A CB  1 
ATOM 1092 O O   ? GLN A 1 138 ?   5.770  -4.812   6.304 1.000 97.080 ? 138 GLN A O   1 
ATOM 1093 C CG  ? GLN A 1 138 ?   6.791  -9.129   7.569 1.000 97.080 ? 138 GLN A CG  1 
ATOM 1094 C CD  ? GLN A 1 138 ?   7.669  -9.283   8.797 1.000 97.080 ? 138 GLN A CD  1 
ATOM 1095 N NE2 ? GLN A 1 138 ?   7.061  -9.653   9.919 1.000 97.080 ? 138 GLN A NE2 1 
ATOM 1096 O OE1 ? GLN A 1 138 ?   8.885  -9.071   8.737 1.000 97.080 ? 138 GLN A OE1 1 
ATOM 1097 N N   ? GLU A 1 139 ?   8.025  -4.744   6.799 1.000 96.880 ? 139 GLU A N   1 
ATOM 1098 C CA  ? GLU A 1 139 ?   8.259  -3.549   5.993 1.000 96.880 ? 139 GLU A CA  1 
ATOM 1099 C C   ? GLU A 1 139 ?   9.635  -3.587   5.335 1.000 96.880 ? 139 GLU A C   1 
ATOM 1100 C CB  ? GLU A 1 139 ?   8.120  -2.287   6.849 1.000 96.880 ? 139 GLU A CB  1 
ATOM 1101 O O   ? GLU A 1 139 ?  10.554  -4.232   5.843 1.000 96.880 ? 139 GLU A O   1 
ATOM 1102 C CG  ? GLU A 1 139 ?   9.205  -2.138   7.905 1.000 96.880 ? 139 GLU A CG  1 
ATOM 1103 C CD  ? GLU A 1 139 ?   9.052  -0.884   8.751 1.000 96.880 ? 139 GLU A CD  1 
ATOM 1104 O OE1 ? GLU A 1 139 ?   9.876  -0.665   9.668 1.000 96.880 ? 139 GLU A OE1 1 
ATOM 1105 O OE2 ? GLU A 1 139 ?   8.099  -0.114   8.495 1.000 96.880 ? 139 GLU A OE2 1 
ATOM 1106 N N   ? VAL A 1 140 ?   9.719  -2.830   4.210 1.000 96.050 ? 140 VAL A N   1 
ATOM 1107 C CA  ? VAL A 1 140 ?  10.981  -2.738   3.483 1.000 96.050 ? 140 VAL A CA  1 
ATOM 1108 C C   ? VAL A 1 140 ?  11.067  -1.394   2.765 1.000 96.050 ? 140 VAL A C   1 
ATOM 1109 C CB  ? VAL A 1 140 ?  11.139  -3.895   2.471 1.000 96.050 ? 140 VAL A CB  1 
ATOM 1110 O O   ? VAL A 1 140 ?  10.045  -0.822   2.380 1.000 96.050 ? 140 VAL A O   1 
ATOM 1111 C CG1 ? VAL A 1 140 ?  10.097  -3.785   1.359 1.000 96.050 ? 140 VAL A CG1 1 
ATOM 1112 C CG2 ? VAL A 1 140 ?  12.550  -3.902   1.886 1.000 96.050 ? 140 VAL A CG2 1 
ATOM 1113 N N   ? LYS A 1 141 ?  12.318  -0.983   2.571 1.000 96.300 ? 141 LYS A N   1 
ATOM 1114 C CA  ? LYS A 1 141 ?  12.559   0.223   1.784 1.000 96.300 ? 141 LYS A CA  1 
ATOM 1115 C C   ? LYS A 1 141 ?  12.892  -0.123   0.335 1.000 96.300 ? 141 LYS A C   1 
ATOM 1116 C CB  ? LYS A 1 141 ?  13.691   1.048   2.398 1.000 96.300 ? 141 LYS A CB  1 
ATOM 1117 O O   ? LYS A 1 141 ?  13.668  -1.045   0.074 1.000 96.300 ? 141 LYS A O   1 
ATOM 1118 C CG  ? LYS A 1 141 ?  13.345   1.667   3.745 1.000 96.300 ? 141 LYS A CG  1 
ATOM 1119 C CD  ? LYS A 1 141 ?  14.490   2.517   4.280 1.000 96.300 ? 141 LYS A CD  1 
ATOM 1120 C CE  ? LYS A 1 141 ?  14.124   3.181   5.601 1.000 96.300 ? 141 LYS A CE  1 
ATOM 1121 N NZ  ? LYS A 1 141 ?  15.269   3.956   6.167 1.000 96.300 ? 141 LYS A NZ  1 
ATOM 1122 N N   ? LEU A 1 142 ?  12.276   0.648  -0.551 1.000 96.640 ? 142 LEU A N   1 
ATOM 1123 C CA  ? LEU A 1 142 ?  12.530   0.489  -1.979 1.000 96.640 ? 142 LEU A CA  1 
ATOM 1124 C C   ? LEU A 1 142 ?  12.900   1.823  -2.617 1.000 96.640 ? 142 LEU A C   1 
ATOM 1125 C CB  ? LEU A 1 142 ?  11.305  -0.103  -2.679 1.000 96.640 ? 142 LEU A CB  1 
ATOM 1126 O O   ? LEU A 1 142 ?  12.407   2.874  -2.200 1.000 96.640 ? 142 LEU A O   1 
ATOM 1127 C CG  ? LEU A 1 142 ?  10.767  -1.417  -2.109 1.000 96.640 ? 142 LEU A CG  1 
ATOM 1128 C CD1 ? LEU A 1 142 ?   9.472  -1.809  -2.813 1.000 96.640 ? 142 LEU A CD1 1 
ATOM 1129 C CD2 ? LEU A 1 142 ?  11.809  -2.523  -2.240 1.000 96.640 ? 142 LEU A CD2 1 
ATOM 1130 N N   ? THR A 1 143 ?  13.732   1.726  -3.631 1.000 96.300 ? 143 THR A N   1 
ATOM 1131 C CA  ? THR A 1 143 ?  14.105   2.913  -4.392 1.000 96.300 ? 143 THR A CA  1 
ATOM 1132 C C   ? THR A 1 143 ?  13.322   2.986  -5.700 1.000 96.300 ? 143 THR A C   1 
ATOM 1133 C CB  ? THR A 1 143 ?  15.616   2.932  -4.693 1.000 96.300 ? 143 THR A CB  1 
ATOM 1134 O O   ? THR A 1 143 ?  13.224   1.995  -6.426 1.000 96.300 ? 143 THR A O   1 
ATOM 1135 C CG2 ? THR A 1 143 ?  16.006   4.186  -5.469 1.000 96.300 ? 143 THR A CG2 1 
ATOM 1136 O OG1 ? THR A 1 143 ?  16.343   2.902  -3.459 1.000 96.300 ? 143 THR A OG1 1 
ATOM 1137 N N   ? LEU A 1 144 ?  12.792   4.185  -5.926 1.000 96.800 ? 144 LEU A N   1 
ATOM 1138 C CA  ? LEU A 1 144 ?  12.100   4.389  -7.194 1.000 96.800 ? 144 LEU A CA  1 
ATOM 1139 C C   ? LEU A 1 144 ?  13.084   4.371  -8.359 1.000 96.800 ? 144 LEU A C   1 
ATOM 1140 C CB  ? LEU A 1 144 ?  11.333   5.714  -7.180 1.000 96.800 ? 144 LEU A CB  1 
ATOM 1141 O O   ? LEU A 1 144 ?  14.148   4.991  -8.288 1.000 96.800 ? 144 LEU A O   1 
ATOM 1142 C CG  ? LEU A 1 144 ?  10.058   5.749  -6.336 1.000 96.800 ? 144 LEU A CG  1 
ATOM 1143 C CD1 ? LEU A 1 144 ?   9.390   7.116  -6.443 1.000 96.800 ? 144 LEU A CD1 1 
ATOM 1144 C CD2 ? LEU A 1 144 ?   9.099   4.645  -6.769 1.000 96.800 ? 144 LEU A CD2 1 
ATOM 1145 N N   ? LEU A 1 145 ?  12.688   3.625  -9.447 1.000 95.790 ? 145 LEU A N   1 
ATOM 1146 C CA  ? LEU A 1 145 ?  13.555   3.461 -10.609 1.000 95.790 ? 145 LEU A CA  1 
ATOM 1147 C C   ? LEU A 1 145 ?  13.067   4.313 -11.776 1.000 95.790 ? 145 LEU A C   1 
ATOM 1148 C CB  ? LEU A 1 145 ?  13.618   1.990 -11.027 1.000 95.790 ? 145 LEU A CB  1 
ATOM 1149 O O   ? LEU A 1 145 ?  11.904   4.722 -11.807 1.000 95.790 ? 145 LEU A O   1 
ATOM 1150 C CG  ? LEU A 1 145 ?  14.148   1.010  -9.979 1.000 95.790 ? 145 LEU A CG  1 
ATOM 1151 C CD1 ? LEU A 1 145 ?  14.013  -0.425 -10.479 1.000 95.790 ? 145 LEU A CD1 1 
ATOM 1152 C CD2 ? LEU A 1 145 ?  15.599   1.327  -9.634 1.000 95.790 ? 145 LEU A CD2 1 
ATOM 1153 N N   ? GLU A 1 146 ?  14.038   4.486 -12.698 1.000 95.110 ? 146 GLU A N   1 
ATOM 1154 C CA  ? GLU A 1 146 ?  13.664   5.120 -13.959 1.000 95.110 ? 146 GLU A CA  1 
ATOM 1155 C C   ? GLU A 1 146 ?  12.695   4.246 -14.750 1.000 95.110 ? 146 GLU A C   1 
ATOM 1156 C CB  ? GLU A 1 146 ?  14.908   5.420 -14.799 1.000 95.110 ? 146 GLU A CB  1 
ATOM 1157 O O   ? GLU A 1 146 ?  12.800   3.018 -14.729 1.000 95.110 ? 146 GLU A O   1 
ATOM 1158 C CG  ? GLU A 1 146 ?  15.891   6.367 -14.127 1.000 95.110 ? 146 GLU A CG  1 
ATOM 1159 C CD  ? GLU A 1 146 ?  15.414   7.811 -14.105 1.000 95.110 ? 146 GLU A CD  1 
ATOM 1160 O OE1 ? GLU A 1 146 ?  15.980   8.626 -13.341 1.000 95.110 ? 146 GLU A OE1 1 
ATOM 1161 O OE2 ? GLU A 1 146 ?  14.467   8.130 -14.858 1.000 95.110 ? 146 GLU A OE2 1 
ATOM 1162 N N   ? ASP A 1 147 ?  11.765   4.850 -15.499 1.000 94.310 ? 147 ASP A N   1 
ATOM 1163 C CA  ? ASP A 1 147 ?  10.730   4.154 -16.257 1.000 94.310 ? 147 ASP A CA  1 
ATOM 1164 C C   ? ASP A 1 147 ?  11.345   3.170 -17.249 1.000 94.310 ? 147 ASP A C   1 
ATOM 1165 C CB  ? ASP A 1 147 ?   9.839   5.156 -16.993 1.000 94.310 ? 147 ASP A CB  1 
ATOM 1166 O O   ? ASP A 1 147 ?  10.794   2.092 -17.485 1.000 94.310 ? 147 ASP A O   1 
ATOM 1167 C CG  ? ASP A 1 147 ?   8.990   5.996 -16.055 1.000 94.310 ? 147 ASP A CG  1 
ATOM 1168 O OD1 ? ASP A 1 147 ?   8.534   5.475 -15.014 1.000 94.310 ? 147 ASP A OD1 1 
ATOM 1169 O OD2 ? ASP A 1 147 ?   8.774   7.189 -16.361 1.000 94.310 ? 147 ASP A OD2 1 
ATOM 1170 N N   ? GLU A 1 148 ?  12.522   3.516 -17.837 1.000 93.290 ? 148 GLU A N   1 
ATOM 1171 C CA  ? GLU A 1 148 ?  13.176   2.684 -18.842 1.000 93.290 ? 148 GLU A CA  1 
ATOM 1172 C C   ? GLU A 1 148 ?  13.502   1.300 -18.287 1.000 93.290 ? 148 GLU A C   1 
ATOM 1173 C CB  ? GLU A 1 148 ?  14.452   3.359 -19.352 1.000 93.290 ? 148 GLU A CB  1 
ATOM 1174 O O   ? GLU A 1 148 ?  13.430   0.303 -19.009 1.000 93.290 ? 148 GLU A O   1 
ATOM 1175 C CG  ? GLU A 1 148 ?  14.198   4.623 -20.162 1.000 93.290 ? 148 GLU A CG  1 
ATOM 1176 C CD  ? GLU A 1 148 ?  14.004   5.859 -19.299 1.000 93.290 ? 148 GLU A CD  1 
ATOM 1177 O OE1 ? GLU A 1 148 ?  13.557   6.903 -19.826 1.000 93.290 ? 148 GLU A OE1 1 
ATOM 1178 O OE2 ? GLU A 1 148 ?  14.303   5.784 -18.086 1.000 93.290 ? 148 GLU A OE2 1 
ATOM 1179 N N   ? GLU A 1 149 ?  13.820   1.271 -16.974 1.000 91.760 ? 149 GLU A N   1 
ATOM 1180 C CA  ? GLU A 1 149 ?  14.165   0.007 -16.328 1.000 91.760 ? 149 GLU A CA  1 
ATOM 1181 C C   ? GLU A 1 149 ?  12.982  -0.957 -16.337 1.000 91.760 ? 149 GLU A C   1 
ATOM 1182 C CB  ? GLU A 1 149 ?  14.637   0.248 -14.892 1.000 91.760 ? 149 GLU A CB  1 
ATOM 1183 O O   ? GLU A 1 149 ?  13.135  -2.132 -16.677 1.000 91.760 ? 149 GLU A O   1 
ATOM 1184 C CG  ? GLU A 1 149 ?  15.182  -0.997 -14.207 1.000 91.760 ? 149 GLU A CG  1 
ATOM 1185 C CD  ? GLU A 1 149 ?  16.526  -1.445 -14.758 1.000 91.760 ? 149 GLU A CD  1 
ATOM 1186 O OE1 ? GLU A 1 149 ?  16.929  -2.604 -14.508 1.000 91.760 ? 149 GLU A OE1 1 
ATOM 1187 O OE2 ? GLU A 1 149 ?  17.183  -0.630 -15.444 1.000 91.760 ? 149 GLU A OE2 1 
ATOM 1188 N N   ? CYS A 1 150 ?  11.787  -0.493 -16.038 1.000 93.790 ? 150 CYS A N   1 
ATOM 1189 C CA  ? CYS A 1 150 ?  10.578  -1.309 -16.030 1.000 93.790 ? 150 CYS A CA  1 
ATOM 1190 C C   ? CYS A 1 150 ?  10.078  -1.555 -17.449 1.000 93.790 ? 150 CYS A C   1 
ATOM 1191 C CB  ? CYS A 1 150 ?   9.483  -0.636 -15.203 1.000 93.790 ? 150 CYS A CB  1 
ATOM 1192 O O   ? CYS A 1 150 ?   9.583  -2.641 -17.757 1.000 93.790 ? 150 CYS A O   1 
ATOM 1193 S SG  ? CYS A 1 150 ?   9.768  -0.708 -13.421 1.000 93.790 ? 150 CYS A SG  1 
ATOM 1194 N N   ? GLY A 1 151 ?  10.241  -0.613 -18.304 1.000 93.740 ? 151 GLY A N   1 
ATOM 1195 C CA  ? GLY A 1 151 ?   9.864  -0.773 -19.699 1.000 93.740 ? 151 GLY A CA  1 
ATOM 1196 C C   ? GLY A 1 151 ?  10.603  -1.903 -20.391 1.000 93.740 ? 151 GLY A C   1 
ATOM 1197 O O   ? GLY A 1 151 ?  10.044  -2.577 -21.260 1.000 93.740 ? 151 GLY A O   1 
ATOM 1198 N N   ? SER A 1 152 ?  11.899  -2.111 -19.981 1.000 92.720 ? 152 SER A N   1 
ATOM 1199 C CA  ? SER A 1 152 ?  12.714  -3.172 -20.563 1.000 92.720 ? 152 SER A CA  1 
ATOM 1200 C C   ? SER A 1 152 ?  12.377  -4.528 -19.951 1.000 92.720 ? 152 SER A C   1 
ATOM 1201 C CB  ? SER A 1 152 ?  14.201  -2.873 -20.371 1.000 92.720 ? 152 SER A CB  1 
ATOM 1202 O O   ? SER A 1 152 ?  12.594  -5.568 -20.576 1.000 92.720 ? 152 SER A O   1 
ATOM 1203 O OG  ? SER A 1 152 ?  14.562  -2.975 -19.004 1.000 92.720 ? 152 SER A OG  1 
ATOM 1204 N N   ? ARG A 1 153 ?  11.698  -4.608 -18.792 1.000 91.520 ? 153 ARG A N   1 
ATOM 1205 C CA  ? ARG A 1 153 ?  11.484  -5.834 -18.030 1.000 91.520 ? 153 ARG A CA  1 
ATOM 1206 C C   ? ARG A 1 153 ?  10.029  -6.283 -18.113 1.000 91.520 ? 153 ARG A C   1 
ATOM 1207 C CB  ? ARG A 1 153 ?  11.890  -5.636 -16.568 1.000 91.520 ? 153 ARG A CB  1 
ATOM 1208 O O   ? ARG A 1 153 ?   9.728  -7.464 -17.933 1.000 91.520 ? 153 ARG A O   1 
ATOM 1209 C CG  ? ARG A 1 153 ?  13.384  -5.446 -16.363 1.000 91.520 ? 153 ARG A CG  1 
ATOM 1210 C CD  ? ARG A 1 153 ?  13.733  -5.261 -14.893 1.000 91.520 ? 153 ARG A CD  1 
ATOM 1211 N NE  ? ARG A 1 153 ?  15.163  -5.035 -14.703 1.000 91.520 ? 153 ARG A NE  1 
ATOM 1212 N NH1 ? ARG A 1 153 ?  15.625  -7.193 -14.019 1.000 91.520 ? 153 ARG A NH1 1 
ATOM 1213 N NH2 ? ARG A 1 153 ?  17.308  -5.642 -14.153 1.000 91.520 ? 153 ARG A NH2 1 
ATOM 1214 C CZ  ? ARG A 1 153 ?  16.029  -5.957 -14.292 1.000 91.520 ? 153 ARG A CZ  1 
ATOM 1215 N N   ? PHE A 1 154 ?   9.111  -5.259 -18.260 1.000 93.990 ? 154 PHE A N   1 
ATOM 1216 C CA  ? PHE A 1 154 ?   7.684  -5.559 -18.295 1.000 93.990 ? 154 PHE A CA  1 
ATOM 1217 C C   ? PHE A 1 154 ?   7.059  -5.061 -19.593 1.000 93.990 ? 154 PHE A C   1 
ATOM 1218 C CB  ? PHE A 1 154 ?   6.971  -4.930 -17.094 1.000 93.990 ? 154 PHE A CB  1 
ATOM 1219 O O   ? PHE A 1 154 ?   7.095  -3.864 -19.887 1.000 93.990 ? 154 PHE A O   1 
ATOM 1220 C CG  ? PHE A 1 154 ?   7.523  -5.367 -15.764 1.000 93.990 ? 154 PHE A CG  1 
ATOM 1221 C CD1 ? PHE A 1 154 ?   7.241  -6.630 -15.260 1.000 93.990 ? 154 PHE A CD1 1 
ATOM 1222 C CD2 ? PHE A 1 154 ?   8.325  -4.513 -15.017 1.000 93.990 ? 154 PHE A CD2 1 
ATOM 1223 C CE1 ? PHE A 1 154 ?   7.751  -7.037 -14.029 1.000 93.990 ? 154 PHE A CE1 1 
ATOM 1224 C CE2 ? PHE A 1 154 ?   8.837  -4.912 -13.786 1.000 93.990 ? 154 PHE A CE2 1 
ATOM 1225 C CZ  ? PHE A 1 154 ?   8.549  -6.174 -13.294 1.000 93.990 ? 154 PHE A CZ  1 
ATOM 1226 N N   ? ASN A 1 155 ?   6.461  -5.989 -20.398 1.000 90.290 ? 155 ASN A N   1 
ATOM 1227 C CA  ? ASN A 1 155 ?   5.919  -5.733 -21.728 1.000 90.290 ? 155 ASN A CA  1 
ATOM 1228 C C   ? ASN A 1 155 ?   4.719  -4.793 -21.672 1.000 90.290 ? 155 ASN A C   1 
ATOM 1229 C CB  ? ASN A 1 155 ?   5.535  -7.046 -22.413 1.000 90.290 ? 155 ASN A CB  1 
ATOM 1230 O O   ? ASN A 1 155 ?   4.537  -3.957 -22.560 1.000 90.290 ? 155 ASN A O   1 
ATOM 1231 C CG  ? ASN A 1 155 ?   6.742  -7.844 -22.864 1.000 90.290 ? 155 ASN A CG  1 
ATOM 1232 N ND2 ? ASN A 1 155 ?   6.541  -9.134 -23.110 1.000 90.290 ? 155 ASN A ND2 1 
ATOM 1233 O OD1 ? ASN A 1 155 ?   7.845  -7.307 -22.990 1.000 90.290 ? 155 ASN A OD1 1 
ATOM 1234 N N   ? HIS A 1 156 ?   3.953  -4.573 -20.579 1.000 91.020 ? 156 HIS A N   1 
ATOM 1235 C CA  ? HIS A 1 156 ?   2.727  -3.788 -20.494 1.000 91.020 ? 156 HIS A CA  1 
ATOM 1236 C C   ? HIS A 1 156 ?   2.876  -2.640 -19.501 1.000 91.020 ? 156 HIS A C   1 
ATOM 1237 C CB  ? HIS A 1 156 ?   1.547  -4.677 -20.096 1.000 91.020 ? 156 HIS A CB  1 
ATOM 1238 O O   ? HIS A 1 156 ?   1.879  -2.106 -19.009 1.000 91.020 ? 156 HIS A O   1 
ATOM 1239 C CG  ? HIS A 1 156 ?   1.332  -5.836 -21.016 1.000 91.020 ? 156 HIS A CG  1 
ATOM 1240 C CD2 ? HIS A 1 156 ?   1.413  -7.170 -20.800 1.000 91.020 ? 156 HIS A CD2 1 
ATOM 1241 N ND1 ? HIS A 1 156 ?   0.991  -5.680 -22.342 1.000 91.020 ? 156 HIS A ND1 1 
ATOM 1242 C CE1 ? HIS A 1 156 ?   0.870  -6.871 -22.903 1.000 91.020 ? 156 HIS A CE1 1 
ATOM 1243 N NE2 ? HIS A 1 156 ?   1.121  -7.793 -21.989 1.000 91.020 ? 156 HIS A NE2 1 
ATOM 1244 N N   ? TYR A 1 157 ?   4.099  -2.332 -19.207 1.000 95.590 ? 157 TYR A N   1 
ATOM 1245 C CA  ? TYR A 1 157 ?   4.367  -1.206 -18.319 1.000 95.590 ? 157 TYR A CA  1 
ATOM 1246 C C   ? TYR A 1 157 ?   3.970   0.111 -18.974 1.000 95.590 ? 157 TYR A C   1 
ATOM 1247 C CB  ? TYR A 1 157 ?   5.848  -1.169 -17.928 1.000 95.590 ? 157 TYR A CB  1 
ATOM 1248 O O   ? TYR A 1 157 ?   4.310   0.363 -20.133 1.000 95.590 ? 157 TYR A O   1 
ATOM 1249 C CG  ? TYR A 1 157 ?   6.202  -0.035 -16.998 1.000 95.590 ? 157 TYR A CG  1 
ATOM 1250 C CD1 ? TYR A 1 157 ?   6.745   1.150 -17.489 1.000 95.590 ? 157 TYR A CD1 1 
ATOM 1251 C CD2 ? TYR A 1 157 ?   5.995  -0.145 -15.627 1.000 95.590 ? 157 TYR A CD2 1 
ATOM 1252 C CE1 ? TYR A 1 157 ?   7.075   2.198 -16.635 1.000 95.590 ? 157 TYR A CE1 1 
ATOM 1253 C CE2 ? TYR A 1 157 ?   6.321   0.896 -14.764 1.000 95.590 ? 157 TYR A CE2 1 
ATOM 1254 O OH  ? TYR A 1 157 ?   7.184   3.096 -14.428 1.000 95.590 ? 157 TYR A OH  1 
ATOM 1255 C CZ  ? TYR A 1 157 ?   6.860   2.062 -15.277 1.000 95.590 ? 157 TYR A CZ  1 
ATOM 1256 N N   ? ASN A 1 158 ?   3.179   0.917 -18.240 1.000 95.920 ? 158 ASN A N   1 
ATOM 1257 C CA  ? ASN A 1 158 ?   2.742   2.243 -18.662 1.000 95.920 ? 158 ASN A CA  1 
ATOM 1258 C C   ? ASN A 1 158 ?   3.137   3.312 -17.647 1.000 95.920 ? 158 ASN A C   1 
ATOM 1259 C CB  ? ASN A 1 158 ?   1.229   2.262 -18.892 1.000 95.920 ? 158 ASN A CB  1 
ATOM 1260 O O   ? ASN A 1 158 ?   2.556   3.391 -16.563 1.000 95.920 ? 158 ASN A O   1 
ATOM 1261 C CG  ? ASN A 1 158 ?   0.742   3.580 -19.461 1.000 95.920 ? 158 ASN A CG  1 
ATOM 1262 N ND2 ? ASN A 1 158 ?  -0.424   3.557 -20.095 1.000 95.920 ? 158 ASN A ND2 1 
ATOM 1263 O OD1 ? ASN A 1 158 ?   1.408   4.610 -19.333 1.000 95.920 ? 158 ASN A OD1 1 
ATOM 1264 N N   ? ASN A 1 159 ?   4.084   4.131 -18.084 1.000 94.790 ? 159 ASN A N   1 
ATOM 1265 C CA  ? ASN A 1 159 ?   4.663   5.075 -17.133 1.000 94.790 ? 159 ASN A CA  1 
ATOM 1266 C C   ? ASN A 1 159 ?   3.693   6.207 -16.806 1.000 94.790 ? 159 ASN A C   1 
ATOM 1267 C CB  ? ASN A 1 159 ?   5.978   5.643 -17.673 1.000 94.790 ? 159 ASN A CB  1 
ATOM 1268 O O   ? ASN A 1 159 ?   3.876   6.921 -15.818 1.000 94.790 ? 159 ASN A O   1 
ATOM 1269 C CG  ? ASN A 1 159 ?   5.780   6.502 -18.906 1.000 94.790 ? 159 ASN A CG  1 
ATOM 1270 N ND2 ? ASN A 1 159 ?   6.833   7.197 -19.319 1.000 94.790 ? 159 ASN A ND2 1 
ATOM 1271 O OD1 ? ASN A 1 159 ?   4.690   6.542 -19.482 1.000 94.790 ? 159 ASN A OD1 1 
ATOM 1272 N N   ? ALA A 1 160 ?   2.620   6.317 -17.539 1.000 95.500 ? 160 ALA A N   1 
ATOM 1273 C CA  ? ALA A 1 160 ?   1.595   7.320 -17.262 1.000 95.500 ? 160 ALA A CA  1 
ATOM 1274 C C   ? ALA A 1 160 ?   0.771   6.938 -16.036 1.000 95.500 ? 160 ALA A C   1 
ATOM 1275 C CB  ? ALA A 1 160 ?   0.687   7.502 -18.475 1.000 95.500 ? 160 ALA A CB  1 
ATOM 1276 O O   ? ALA A 1 160 ?   0.236   7.808 -15.345 1.000 95.500 ? 160 ALA A O   1 
ATOM 1277 N N   ? ILE A 1 161 ?   0.728   5.710 -15.749 1.000 96.280 ? 161 ILE A N   1 
ATOM 1278 C CA  ? ILE A 1 161 ?  -0.191   5.297 -14.694 1.000 96.280 ? 161 ILE A CA  1 
ATOM 1279 C C   ? ILE A 1 161 ?   0.511   4.325 -13.749 1.000 96.280 ? 161 ILE A C   1 
ATOM 1280 C CB  ? ILE A 1 161 ?  -1.467   4.650 -15.278 1.000 96.280 ? 161 ILE A CB  1 
ATOM 1281 O O   ? ILE A 1 161 ?  -0.105   3.803 -12.816 1.000 96.280 ? 161 ILE A O   1 
ATOM 1282 C CG1 ? ILE A 1 161 ?  -1.103   3.440 -16.146 1.000 96.280 ? 161 ILE A CG1 1 
ATOM 1283 C CG2 ? ILE A 1 161 ?  -2.274   5.676 -16.080 1.000 96.280 ? 161 ILE A CG2 1 
ATOM 1284 C CD1 ? ILE A 1 161 ?  -2.298   2.589 -16.555 1.000 96.280 ? 161 ILE A CD1 1 
ATOM 1285 N N   ? GLN A 1 162 ?   1.828   4.072 -13.982 1.000 97.450 ? 162 GLN A N   1 
ATOM 1286 C CA  ? GLN A 1 162 ?   2.527   3.106 -13.141 1.000 97.450 ? 162 GLN A CA  1 
ATOM 1287 C C   ? GLN A 1 162 ?   3.869   3.657 -12.670 1.000 97.450 ? 162 GLN A C   1 
ATOM 1288 C CB  ? GLN A 1 162 ?   2.734   1.790 -13.892 1.000 97.450 ? 162 GLN A CB  1 
ATOM 1289 O O   ? GLN A 1 162 ?   4.471   4.498 -13.341 1.000 97.450 ? 162 GLN A O   1 
ATOM 1290 C CG  ? GLN A 1 162 ?   1.439   1.054 -14.212 1.000 97.450 ? 162 GLN A CG  1 
ATOM 1291 C CD  ? GLN A 1 162 ?   1.657  -0.160 -15.095 1.000 97.450 ? 162 GLN A CD  1 
ATOM 1292 N NE2 ? GLN A 1 162 ?   0.951  -1.245 -14.797 1.000 97.450 ? 162 GLN A NE2 1 
ATOM 1293 O OE1 ? GLN A 1 162 ?   2.453  -0.122 -16.039 1.000 97.450 ? 162 GLN A OE1 1 
ATOM 1294 N N   ? LEU A 1 163 ?   4.280   3.182 -11.419 1.000 97.060 ? 163 LEU A N   1 
ATOM 1295 C CA  ? LEU A 1 163 ?   5.589   3.422 -10.822 1.000 97.060 ? 163 LEU A CA  1 
ATOM 1296 C C   ? LEU A 1 163 ?   6.401   2.133 -10.757 1.000 97.060 ? 163 LEU A C   1 
ATOM 1297 C CB  ? LEU A 1 163 ?   5.438   4.014  -9.418 1.000 97.060 ? 163 LEU A CB  1 
ATOM 1298 O O   ? LEU A 1 163 ?   5.835   1.041 -10.673 1.000 97.060 ? 163 LEU A O   1 
ATOM 1299 C CG  ? LEU A 1 163 ?   4.684   5.342  -9.320 1.000 97.060 ? 163 LEU A CG  1 
ATOM 1300 C CD1 ? LEU A 1 163 ?   4.299   5.627  -7.872 1.000 97.060 ? 163 LEU A CD1 1 
ATOM 1301 C CD2 ? LEU A 1 163 ?   5.525   6.478  -9.890 1.000 97.060 ? 163 LEU A CD2 1 
ATOM 1302 N N   ? CYS A 1 164 ?   7.733   2.353 -10.755 1.000 96.550 ? 164 CYS A N   1 
ATOM 1303 C CA  ? CYS A 1 164 ?   8.671   1.238 -10.678 1.000 96.550 ? 164 CYS A CA  1 
ATOM 1304 C C   ? CYS A 1 164 ?   9.607   1.393  -9.485 1.000 96.550 ? 164 CYS A C   1 
ATOM 1305 C CB  ? CYS A 1 164 ?   9.486   1.134 -11.967 1.000 96.550 ? 164 CYS A CB  1 
ATOM 1306 O O   ? CYS A 1 164 ?  10.234   2.440  -9.315 1.000 96.550 ? 164 CYS A O   1 
ATOM 1307 S SG  ? CYS A 1 164 ?  10.403  -0.414 -12.125 1.000 96.550 ? 164 CYS A SG  1 
ATOM 1308 N N   ? ALA A 1 165 ?   9.602   0.322  -8.680 1.000 96.690 ? 165 ALA A N   1 
ATOM 1309 C CA  ? ALA A 1 165 ?  10.430   0.418  -7.480 1.000 96.690 ? 165 ALA A CA  1 
ATOM 1310 C C   ? ALA A 1 165 ?  11.160  -0.894  -7.211 1.000 96.690 ? 165 ALA A C   1 
ATOM 1311 C CB  ? ALA A 1 165 ?   9.578   0.807  -6.275 1.000 96.690 ? 165 ALA A CB  1 
ATOM 1312 O O   ? ALA A 1 165 ?  10.657  -1.971  -7.543 1.000 96.690 ? 165 ALA A O   1 
ATOM 1313 N N   ? GLY A 1 166 ?  12.314  -0.726  -6.624 1.000 95.100 ? 166 GLY A N   1 
ATOM 1314 C CA  ? GLY A 1 166 ?  13.162  -1.860  -6.293 1.000 95.100 ? 166 GLY A CA  1 
ATOM 1315 C C   ? GLY A 1 166 ?  14.506  -1.826  -6.995 1.000 95.100 ? 166 GLY A C   1 
ATOM 1316 O O   ? GLY A 1 166 ?  14.658  -1.165  -8.025 1.000 95.100 ? 166 GLY A O   1 
ATOM 1317 N N   ? ASP A 1 167 ?  15.515  -2.474  -6.349 1.000 91.200 ? 167 ASP A N   1 
ATOM 1318 C CA  ? ASP A 1 167 ?  16.877  -2.582  -6.862 1.000 91.200 ? 167 ASP A CA  1 
ATOM 1319 C C   ? ASP A 1 167 ?  17.159  -3.989  -7.382 1.000 91.200 ? 167 ASP A C   1 
ATOM 1320 C CB  ? ASP A 1 167 ?  17.890  -2.209  -5.777 1.000 91.200 ? 167 ASP A CB  1 
ATOM 1321 O O   ? ASP A 1 167 ?  17.124  -4.957  -6.620 1.000 91.200 ? 167 ASP A O   1 
ATOM 1322 C CG  ? ASP A 1 167 ?  19.314  -2.132  -6.297 1.000 91.200 ? 167 ASP A CG  1 
ATOM 1323 O OD1 ? ASP A 1 167 ?  19.594  -2.667  -7.392 1.000 91.200 ? 167 ASP A OD1 1 
ATOM 1324 O OD2 ? ASP A 1 167 ?  20.166  -1.532  -5.606 1.000 91.200 ? 167 ASP A OD2 1 
ATOM 1325 N N   ? PRO A 1 168 ?  17.418  -4.068  -8.698 1.000 87.270 ? 168 PRO A N   1 
ATOM 1326 C CA  ? PRO A 1 168 ?  17.676  -5.380  -9.298 1.000 87.270 ? 168 PRO A CA  1 
ATOM 1327 C C   ? PRO A 1 168 ?  18.892  -6.077  -8.692 1.000 87.270 ? 168 PRO A C   1 
ATOM 1328 C CB  ? PRO A 1 168 ?  17.914  -5.052 -10.774 1.000 87.270 ? 168 PRO A CB  1 
ATOM 1329 O O   ? PRO A 1 168 ?  19.042  -7.294  -8.828 1.000 87.270 ? 168 PRO A O   1 
ATOM 1330 C CG  ? PRO A 1 168 ?  17.210  -3.752 -10.995 1.000 87.270 ? 168 PRO A CG  1 
ATOM 1331 C CD  ? PRO A 1 168 ?  17.279  -2.951  -9.727 1.000 87.270 ? 168 PRO A CD  1 
ATOM 1332 N N   ? ASN A 1 169 ?  19.644  -5.336  -7.974 1.000 88.460 ? 169 ASN A N   1 
ATOM 1333 C CA  ? ASN A 1 169 ?  20.842  -5.896  -7.359 1.000 88.460 ? 169 ASN A CA  1 
ATOM 1334 C C   ? ASN A 1 169 ?  20.620  -6.208  -5.882 1.000 88.460 ? 169 ASN A C   1 
ATOM 1335 C CB  ? ASN A 1 169 ?  22.028  -4.943  -7.527 1.000 88.460 ? 169 ASN A CB  1 
ATOM 1336 O O   ? ASN A 1 169 ?  21.555  -6.591  -5.176 1.000 88.460 ? 169 ASN A O   1 
ATOM 1337 C CG  ? ASN A 1 169 ?  22.397  -4.721  -8.981 1.000 88.460 ? 169 ASN A CG  1 
ATOM 1338 N ND2 ? ASN A 1 169 ?  22.654  -3.470  -9.343 1.000 88.460 ? 169 ASN A ND2 1 
ATOM 1339 O OD1 ? ASN A 1 169 ?  22.450  -5.667  -9.771 1.000 88.460 ? 169 ASN A OD1 1 
ATOM 1340 N N   ? ASP A 1 170 ?  19.378  -5.930  -5.412 1.000 87.410 ? 170 ASP A N   1 
ATOM 1341 C CA  ? ASP A 1 170 ?  19.008  -6.183  -4.023 1.000 87.410 ? 170 ASP A CA  1 
ATOM 1342 C C   ? ASP A 1 170 ?  17.893  -7.222  -3.933 1.000 87.410 ? 170 ASP A C   1 
ATOM 1343 C CB  ? ASP A 1 170 ?  18.575  -4.885  -3.338 1.000 87.410 ? 170 ASP A CB  1 
ATOM 1344 O O   ? ASP A 1 170 ?  17.091  -7.363  -4.859 1.000 87.410 ? 170 ASP A O   1 
ATOM 1345 C CG  ? ASP A 1 170 ?  18.600  -4.978  -1.823 1.000 87.410 ? 170 ASP A CG  1 
ATOM 1346 O OD1 ? ASP A 1 170 ?  18.889  -6.068  -1.283 1.000 87.410 ? 170 ASP A OD1 1 
ATOM 1347 O OD2 ? ASP A 1 170 ?  18.324  -3.953  -1.162 1.000 87.410 ? 170 ASP A OD2 1 
ATOM 1348 N N   ? ASP A 1 171 ?  17.883  -7.981  -2.980 1.000 85.880 ? 171 ASP A N   1 
ATOM 1349 C CA  ? ASP A 1 171 ?  16.848  -8.994  -2.799 1.000 85.880 ? 171 ASP A CA  1 
ATOM 1350 C C   ? ASP A 1 171 ?  15.710  -8.466  -1.928 1.000 85.880 ? 171 ASP A C   1 
ATOM 1351 C CB  ? ASP A 1 171 ?  17.440 -10.262  -2.179 1.000 85.880 ? 171 ASP A CB  1 
ATOM 1352 O O   ? ASP A 1 171 ?  15.148  -9.205  -1.117 1.000 85.880 ? 171 ASP A O   1 
ATOM 1353 C CG  ? ASP A 1 171 ?  18.045 -10.024  -0.807 1.000 85.880 ? 171 ASP A CG  1 
ATOM 1354 O OD1 ? ASP A 1 171 ?  18.188  -8.852  -0.398 1.000 85.880 ? 171 ASP A OD1 1 
ATOM 1355 O OD2 ? ASP A 1 171 ?  18.385 -11.019  -0.130 1.000 85.880 ? 171 ASP A OD2 1 
ATOM 1356 N N   ? LYS A 1 172 ?  15.233  -7.261  -2.160 1.000 90.790 ? 172 LYS A N   1 
ATOM 1357 C CA  ? LYS A 1 172 ?  14.154  -6.617  -1.416 1.000 90.790 ? 172 LYS A CA  1 
ATOM 1358 C C   ? LYS A 1 172 ?  12.969  -6.305  -2.325 1.000 90.790 ? 172 LYS A C   1 
ATOM 1359 C CB  ? LYS A 1 172 ?  14.653  -5.335  -0.747 1.000 90.790 ? 172 LYS A CB  1 
ATOM 1360 O O   ? LYS A 1 172 ?  13.132  -5.676  -3.372 1.000 90.790 ? 172 LYS A O   1 
ATOM 1361 C CG  ? LYS A 1 172 ?  15.801  -5.552   0.228 1.000 90.790 ? 172 LYS A CG  1 
ATOM 1362 C CD  ? LYS A 1 172 ?  16.308  -4.233   0.797 1.000 90.790 ? 172 LYS A CD  1 
ATOM 1363 C CE  ? LYS A 1 172 ?  17.551  -4.434   1.652 1.000 90.790 ? 172 LYS A CE  1 
ATOM 1364 N NZ  ? LYS A 1 172 ?  18.098  -3.135   2.148 1.000 90.790 ? 172 LYS A NZ  1 
ATOM 1365 N N   ? ALA A 1 173 ?  11.765  -6.637  -1.870 1.000 93.040 ? 173 ALA A N   1 
ATOM 1366 C CA  ? ALA A 1 173 ?  10.592  -6.358  -2.694 1.000 93.040 ? 173 ALA A CA  1 
ATOM 1367 C C   ? ALA A 1 173 ?   9.305  -6.712  -1.954 1.000 93.040 ? 173 ALA A C   1 
ATOM 1368 C CB  ? ALA A 1 173 ?  10.673  -7.125  -4.012 1.000 93.040 ? 173 ALA A CB  1 
ATOM 1369 O O   ? ALA A 1 173 ?   9.324  -7.495  -1.002 1.000 93.040 ? 173 ALA A O   1 
ATOM 1370 N N   ? SER A 1 174 ?   8.229  -6.018  -2.340 1.000 93.740 ? 174 SER A N   1 
ATOM 1371 C CA  ? SER A 1 174 ?   6.921  -6.559  -1.987 1.000 93.740 ? 174 SER A CA  1 
ATOM 1372 C C   ? SER A 1 174 ?   6.625  -7.840  -2.760 1.000 93.740 ? 174 SER A C   1 
ATOM 1373 C CB  ? SER A 1 174 ?   5.823  -5.528  -2.254 1.000 93.740 ? 174 SER A CB  1 
ATOM 1374 O O   ? SER A 1 174 ?   7.185  -8.065  -3.835 1.000 93.740 ? 174 SER A O   1 
ATOM 1375 O OG  ? SER A 1 174 ?   5.756  -5.212  -3.634 1.000 93.740 ? 174 SER A OG  1 
ATOM 1376 N N   ? PHE A 1 175 ?   5.707  -8.659  -2.197 1.000 92.850 ? 175 PHE A N   1 
ATOM 1377 C CA  ? PHE A 1 175 ?   5.423  -9.916  -2.880 1.000 92.850 ? 175 PHE A CA  1 
ATOM 1378 C C   ? PHE A 1 175 ?   4.011 -10.396  -2.565 1.000 92.850 ? 175 PHE A C   1 
ATOM 1379 C CB  ? PHE A 1 175 ?   6.443 -10.988  -2.483 1.000 92.850 ? 175 PHE A CB  1 
ATOM 1380 O O   ? PHE A 1 175 ?   3.232  -9.677  -1.936 1.000 92.850 ? 175 PHE A O   1 
ATOM 1381 C CG  ? PHE A 1 175 ?   6.573 -12.102  -3.485 1.000 92.850 ? 175 PHE A CG  1 
ATOM 1382 C CD1 ? PHE A 1 175 ?   6.460 -13.429  -3.088 1.000 92.850 ? 175 PHE A CD1 1 
ATOM 1383 C CD2 ? PHE A 1 175 ?   6.810 -11.823  -4.825 1.000 92.850 ? 175 PHE A CD2 1 
ATOM 1384 C CE1 ? PHE A 1 175 ?   6.580 -14.463  -4.014 1.000 92.850 ? 175 PHE A CE1 1 
ATOM 1385 C CE2 ? PHE A 1 175 ?   6.931 -12.851  -5.755 1.000 92.850 ? 175 PHE A CE2 1 
ATOM 1386 C CZ  ? PHE A 1 175 ?   6.817 -14.171  -5.348 1.000 92.850 ? 175 PHE A CZ  1 
ATOM 1387 N N   ? GLN A 1 176 ?   3.640 -11.599  -2.936 1.000 91.060 ? 176 GLN A N   1 
ATOM 1388 C CA  ? GLN A 1 176 ?   2.305 -12.175  -2.812 1.000 91.060 ? 176 GLN A CA  1 
ATOM 1389 C C   ? GLN A 1 176 ?   1.719 -11.912  -1.428 1.000 91.060 ? 176 GLN A C   1 
ATOM 1390 C CB  ? GLN A 1 176 ?   2.341 -13.678  -3.091 1.000 91.060 ? 176 GLN A CB  1 
ATOM 1391 O O   ? GLN A 1 176 ?   2.377 -12.150  -0.414 1.000 91.060 ? 176 GLN A O   1 
ATOM 1392 C CG  ? GLN A 1 176 ?   2.787 -14.032  -4.503 1.000 91.060 ? 176 GLN A CG  1 
ATOM 1393 C CD  ? GLN A 1 176 ?   1.720 -13.747  -5.544 1.000 91.060 ? 176 GLN A CD  1 
ATOM 1394 N NE2 ? GLN A 1 176 ?   2.070 -13.920  -6.814 1.000 91.060 ? 176 GLN A NE2 1 
ATOM 1395 O OE1 ? GLN A 1 176 ?   0.591 -13.376  -5.209 1.000 91.060 ? 176 GLN A OE1 1 
ATOM 1396 N N   ? GLY A 1 177 ?   0.462 -11.334  -1.513 1.000 91.280 ? 177 GLY A N   1 
ATOM 1397 C CA  ? GLY A 1 177 ?  -0.221 -11.006  -0.272 1.000 91.280 ? 177 GLY A CA  1 
ATOM 1398 C C   ? GLY A 1 177 ?  -0.186  -9.526   0.056 1.000 91.280 ? 177 GLY A C   1 
ATOM 1399 O O   ? GLY A 1 177 ?  -1.039  -9.028   0.794 1.000 91.280 ? 177 GLY A O   1 
ATOM 1400 N N   ? ASP A 1 178 ?   0.754  -8.842  -0.550 1.000 94.590 ? 178 ASP A N   1 
ATOM 1401 C CA  ? ASP A 1 178 ?   0.884  -7.408  -0.308 1.000 94.590 ? 178 ASP A CA  1 
ATOM 1402 C C   ? ASP A 1 178 ?   0.123  -6.603  -1.358 1.000 94.590 ? 178 ASP A C   1 
ATOM 1403 C CB  ? ASP A 1 178 ?   2.357  -6.997  -0.295 1.000 94.590 ? 178 ASP A CB  1 
ATOM 1404 O O   ? ASP A 1 178 ?   0.204  -5.373  -1.385 1.000 94.590 ? 178 ASP A O   1 
ATOM 1405 C CG  ? ASP A 1 178 ?   3.105  -7.508   0.924 1.000 94.590 ? 178 ASP A CG  1 
ATOM 1406 O OD1 ? ASP A 1 178 ?   2.557  -7.450   2.045 1.000 94.590 ? 178 ASP A OD1 1 
ATOM 1407 O OD2 ? ASP A 1 178 ?   4.255  -7.971   0.761 1.000 94.590 ? 178 ASP A OD2 1 
ATOM 1408 N N   ? SER A 1 179 ?  -0.468  -7.363  -2.344 1.000 96.230 ? 179 SER A N   1 
ATOM 1409 C CA  ? SER A 1 179 ?  -1.286  -6.663  -3.329 1.000 96.230 ? 179 SER A CA  1 
ATOM 1410 C C   ? SER A 1 179 ?  -2.239  -5.680  -2.659 1.000 96.230 ? 179 SER A C   1 
ATOM 1411 C CB  ? SER A 1 179 ?  -2.080  -7.662  -4.173 1.000 96.230 ? 179 SER A CB  1 
ATOM 1412 O O   ? SER A 1 179 ?  -2.854  -5.999  -1.639 1.000 96.230 ? 179 SER A O   1 
ATOM 1413 O OG  ? SER A 1 179 ?  -1.211  -8.474  -4.942 1.000 96.230 ? 179 SER A OG  1 
ATOM 1414 N N   ? GLY A 1 180 ?  -2.172  -4.412  -3.297 1.000 97.450 ? 180 GLY A N   1 
ATOM 1415 C CA  ? GLY A 1 180 ?  -3.119  -3.449  -2.760 1.000 97.450 ? 180 GLY A CA  1 
ATOM 1416 C C   ? GLY A 1 180 ?  -2.539  -2.597  -1.647 1.000 97.450 ? 180 GLY A C   1 
ATOM 1417 O O   ? GLY A 1 180 ?  -3.101  -1.558  -1.296 1.000 97.450 ? 180 GLY A O   1 
ATOM 1418 N N   ? GLY A 1 181 ?  -1.460  -3.010  -1.073 1.000 97.310 ? 181 GLY A N   1 
ATOM 1419 C CA  ? GLY A 1 181 ?  -0.765  -2.234  -0.058 1.000 97.310 ? 181 GLY A CA  1 
ATOM 1420 C C   ? GLY A 1 181 ?  -0.114  -0.979  -0.608 1.000 97.310 ? 181 GLY A C   1 
ATOM 1421 O O   ? GLY A 1 181 ?   0.208  -0.910  -1.796 1.000 97.310 ? 181 GLY A O   1 
ATOM 1422 N N   ? PRO A 1 182 ?   0.240   0.015   0.278 1.000 97.710 ? 182 PRO A N   1 
ATOM 1423 C CA  ? PRO A 1 182 ?   0.706   1.328  -0.176 1.000 97.710 ? 182 PRO A CA  1 
ATOM 1424 C C   ? PRO A 1 182 ?   2.226   1.403  -0.303 1.000 97.710 ? 182 PRO A C   1 
ATOM 1425 C CB  ? PRO A 1 182 ?   0.202   2.277   0.913 1.000 97.710 ? 182 PRO A CB  1 
ATOM 1426 O O   ? PRO A 1 182 ?   2.947   0.924   0.576 1.000 97.710 ? 182 PRO A O   1 
ATOM 1427 C CG  ? PRO A 1 182 ?   0.213   1.462   2.166 1.000 97.710 ? 182 PRO A CG  1 
ATOM 1428 C CD  ? PRO A 1 182 ?  -0.169   0.052   1.820 1.000 97.710 ? 182 PRO A CD  1 
ATOM 1429 N N   ? LEU A 1 183 ?   2.743   1.920  -1.419 1.000 97.840 ? 183 LEU A N   1 
ATOM 1430 C CA  ? LEU A 1 183 ?   4.085   2.482  -1.514 1.000 97.840 ? 183 LEU A CA  1 
ATOM 1431 C C   ? LEU A 1 183 ?   4.123   3.898  -0.950 1.000 97.840 ? 183 LEU A C   1 
ATOM 1432 C CB  ? LEU A 1 183 ?   4.563   2.486  -2.969 1.000 97.840 ? 183 LEU A CB  1 
ATOM 1433 O O   ? LEU A 1 183 ?   3.498   4.807  -1.502 1.000 97.840 ? 183 LEU A O   1 
ATOM 1434 C CG  ? LEU A 1 183 ?   6.041   2.807  -3.197 1.000 97.840 ? 183 LEU A CG  1 
ATOM 1435 C CD1 ? LEU A 1 183 ?   6.910   1.627  -2.773 1.000 97.840 ? 183 LEU A CD1 1 
ATOM 1436 C CD2 ? LEU A 1 183 ?   6.292   3.166  -4.657 1.000 97.840 ? 183 LEU A CD2 1 
ATOM 1437 N N   ? VAL A 1 184 ?   4.909   4.075   0.178 1.000 97.700 ? 184 VAL A N   1 
ATOM 1438 C CA  ? VAL A 1 184 ?   4.854   5.319   0.938 1.000 97.700 ? 184 VAL A CA  1 
ATOM 1439 C C   ? VAL A 1 184 ?   6.180   6.065   0.807 1.000 97.700 ? 184 VAL A C   1 
ATOM 1440 C CB  ? VAL A 1 184 ?   4.533   5.061   2.427 1.000 97.700 ? 184 VAL A CB  1 
ATOM 1441 O O   ? VAL A 1 184 ?   7.239   5.523   1.132 1.000 97.700 ? 184 VAL A O   1 
ATOM 1442 C CG1 ? VAL A 1 184 ?   4.437   6.378   3.195 1.000 97.700 ? 184 VAL A CG1 1 
ATOM 1443 C CG2 ? VAL A 1 184 ?   3.236   4.264   2.563 1.000 97.700 ? 184 VAL A CG2 1 
ATOM 1444 N N   ? CYS A 1 185 ?   6.105   7.308   0.342 1.000 96.390 ? 185 CYS A N   1 
ATOM 1445 C CA  ? CYS A 1 185 ?   7.227   8.235   0.244 1.000 96.390 ? 185 CYS A CA  1 
ATOM 1446 C C   ? CYS A 1 185 ?   6.920   9.540   0.969 1.000 96.390 ? 185 CYS A C   1 
ATOM 1447 C CB  ? CYS A 1 185 ?   7.561   8.521  -1.219 1.000 96.390 ? 185 CYS A CB  1 
ATOM 1448 O O   ? CYS A 1 185 ?   5.884  10.162   0.725 1.000 96.390 ? 185 CYS A O   1 
ATOM 1449 S SG  ? CYS A 1 185 ?   7.760   7.033  -2.224 1.000 96.390 ? 185 CYS A SG  1 
ATOM 1450 N N   ? ASN A 1 186 ?   7.867   9.947   1.939 1.000 93.500 ? 186 ASN A N   1 
ATOM 1451 C CA  ? ASN A 1 186 ?   7.660  11.176   2.698 1.000 93.500 ? 186 ASN A CA  1 
ATOM 1452 C C   ? ASN A 1 186 ?   6.286  11.201   3.361 1.000 93.500 ? 186 ASN A C   1 
ATOM 1453 C CB  ? ASN A 1 186 ?   7.837  12.400   1.796 1.000 93.500 ? 186 ASN A CB  1 
ATOM 1454 O O   ? ASN A 1 186 ?   5.570  12.200   3.277 1.000 93.500 ? 186 ASN A O   1 
ATOM 1455 C CG  ? ASN A 1 186 ?   9.247  12.525   1.252 1.000 93.500 ? 186 ASN A CG  1 
ATOM 1456 N ND2 ? ASN A 1 186 ?   9.367  13.029   0.029 1.000 93.500 ? 186 ASN A ND2 1 
ATOM 1457 O OD1 ? ASN A 1 186 ?  10.219  12.172   1.924 1.000 93.500 ? 186 ASN A OD1 1 
ATOM 1458 N N   ? ASN A 1 187 ?   5.809  10.017   3.835 1.000 93.050 ? 187 ASN A N   1 
ATOM 1459 C CA  ? ASN A 1 187 ?   4.593   9.846   4.623 1.000 93.050 ? 187 ASN A CA  1 
ATOM 1460 C C   ? ASN A 1 187 ?   3.341  10.054   3.776 1.000 93.050 ? 187 ASN A C   1 
ATOM 1461 C CB  ? ASN A 1 187 ?   4.589  10.800   5.819 1.000 93.050 ? 187 ASN A CB  1 
ATOM 1462 O O   ? ASN A 1 187 ?   2.305  10.482   4.287 1.000 93.050 ? 187 ASN A O   1 
ATOM 1463 C CG  ? ASN A 1 187 ?   5.600  10.411   6.880 1.000 93.050 ? 187 ASN A CG  1 
ATOM 1464 N ND2 ? ASN A 1 187 ?   6.152  11.405   7.566 1.000 93.050 ? 187 ASN A ND2 1 
ATOM 1465 O OD1 ? ASN A 1 187 ?   5.884   9.227   7.080 1.000 93.050 ? 187 ASN A OD1 1 
ATOM 1466 N N   ? MET A 1 188 ?   3.465   9.904   2.482 1.000 96.510 ? 188 MET A N   1 
ATOM 1467 C CA  ? MET A 1 188 ?   2.335   9.978   1.562 1.000 96.510 ? 188 MET A CA  1 
ATOM 1468 C C   ? MET A 1 188 ?   2.249   8.722   0.702 1.000 96.510 ? 188 MET A C   1 
ATOM 1469 C CB  ? MET A 1 188 ?   2.448  11.216   0.669 1.000 96.510 ? 188 MET A CB  1 
ATOM 1470 O O   ? MET A 1 188 ?   3.273   8.135   0.349 1.000 96.510 ? 188 MET A O   1 
ATOM 1471 C CG  ? MET A 1 188 ?   2.356  12.529   1.428 1.000 96.510 ? 188 MET A CG  1 
ATOM 1472 S SD  ? MET A 1 188 ?   2.332  13.986   0.313 1.000 96.510 ? 188 MET A SD  1 
ATOM 1473 C CE  ? MET A 1 188 ?   2.334  15.326   1.536 1.000 96.510 ? 188 MET A CE  1 
ATOM 1474 N N   ? ALA A 1 189 ?   1.034   8.367   0.323 1.000 97.420 ? 189 ALA A N   1 
ATOM 1475 C CA  ? ALA A 1 189 ?   0.809   7.235  -0.573 1.000 97.420 ? 189 ALA A CA  1 
ATOM 1476 C C   ? ALA A 1 189 ?   1.129   7.607  -2.018 1.000 97.420 ? 189 ALA A C   1 
ATOM 1477 C CB  ? ALA A 1 189 ?  -0.633   6.746  -0.459 1.000 97.420 ? 189 ALA A CB  1 
ATOM 1478 O O   ? ALA A 1 189 ?   0.502   8.503  -2.588 1.000 97.420 ? 189 ALA A O   1 
ATOM 1479 N N   ? GLN A 1 190 ?   2.095   6.864  -2.547 1.000 97.780 ? 190 GLN A N   1 
ATOM 1480 C CA  ? GLN A 1 190 ?   2.522   7.188  -3.905 1.000 97.780 ? 190 GLN A CA  1 
ATOM 1481 C C   ? GLN A 1 190 ?   2.113   6.092  -4.885 1.000 97.780 ? 190 GLN A C   1 
ATOM 1482 C CB  ? GLN A 1 190 ?   4.036   7.400  -3.956 1.000 97.780 ? 190 GLN A CB  1 
ATOM 1483 O O   ? GLN A 1 190 ?   2.000   6.339  -6.088 1.000 97.780 ? 190 GLN A O   1 
ATOM 1484 C CG  ? GLN A 1 190 ?   4.517   8.593  -3.141 1.000 97.780 ? 190 GLN A CG  1 
ATOM 1485 C CD  ? GLN A 1 190 ?   4.101   9.922  -3.743 1.000 97.780 ? 190 GLN A CD  1 
ATOM 1486 N NE2 ? GLN A 1 190 ?   4.086  10.966  -2.922 1.000 97.780 ? 190 GLN A NE2 1 
ATOM 1487 O OE1 ? GLN A 1 190 ?   3.796  10.009  -4.937 1.000 97.780 ? 190 GLN A OE1 1 
ATOM 1488 N N   ? GLY A 1 191 ?   1.872   4.927  -4.402 1.000 97.770 ? 191 GLY A N   1 
ATOM 1489 C CA  ? GLY A 1 191 ?   1.541   3.795  -5.253 1.000 97.770 ? 191 GLY A CA  1 
ATOM 1490 C C   ? GLY A 1 191 ?   0.790   2.698  -4.522 1.000 97.770 ? 191 GLY A C   1 
ATOM 1491 O O   ? GLY A 1 191 ?   0.753   2.679  -3.290 1.000 97.770 ? 191 GLY A O   1 
ATOM 1492 N N   ? ILE A 1 192 ?   0.211   1.804  -5.349 1.000 98.470 ? 192 ILE A N   1 
ATOM 1493 C CA  ? ILE A 1 192 ?  -0.460   0.599  -4.873 1.000 98.470 ? 192 ILE A CA  1 
ATOM 1494 C C   ? ILE A 1 192 ?   0.231  -0.637  -5.445 1.000 98.470 ? 192 ILE A C   1 
ATOM 1495 C CB  ? ILE A 1 192 ?  -1.958   0.599  -5.253 1.000 98.470 ? 192 ILE A CB  1 
ATOM 1496 O O   ? ILE A 1 192 ?   0.453  -0.728  -6.655 1.000 98.470 ? 192 ILE A O   1 
ATOM 1497 C CG1 ? ILE A 1 192 ?  -2.653   1.841  -4.683 1.000 98.470 ? 192 ILE A CG1 1 
ATOM 1498 C CG2 ? ILE A 1 192 ?  -2.639  -0.683  -4.766 1.000 98.470 ? 192 ILE A CG2 1 
ATOM 1499 C CD1 ? ILE A 1 192 ?  -4.043   2.089  -5.253 1.000 98.470 ? 192 ILE A CD1 1 
ATOM 1500 N N   ? VAL A 1 193 ?   0.634  -1.510  -4.522 1.000 97.910 ? 193 VAL A N   1 
ATOM 1501 C CA  ? VAL A 1 193 ?   1.270  -2.733  -5.000 1.000 97.910 ? 193 VAL A CA  1 
ATOM 1502 C C   ? VAL A 1 193 ?   0.387  -3.396  -6.055 1.000 97.910 ? 193 VAL A C   1 
ATOM 1503 C CB  ? VAL A 1 193 ?   1.549  -3.719  -3.843 1.000 97.910 ? 193 VAL A CB  1 
ATOM 1504 O O   ? VAL A 1 193 ?  -0.775  -3.713  -5.791 1.000 97.910 ? 193 VAL A O   1 
ATOM 1505 C CG1 ? VAL A 1 193 ?   2.178  -5.007  -4.371 1.000 97.910 ? 193 VAL A CG1 1 
ATOM 1506 C CG2 ? VAL A 1 193 ?   2.452  -3.069  -2.797 1.000 97.910 ? 193 VAL A CG2 1 
ATOM 1507 N N   ? SER A 1 194 ?   0.915  -3.614  -7.258 1.000 97.130 ? 194 SER A N   1 
ATOM 1508 C CA  ? SER A 1 194 ?   0.148  -4.146  -8.379 1.000 97.130 ? 194 SER A CA  1 
ATOM 1509 C C   ? SER A 1 194 ?   0.701  -5.492  -8.838 1.000 97.130 ? 194 SER A C   1 
ATOM 1510 C CB  ? SER A 1 194 ?   0.150  -3.160  -9.548 1.000 97.130 ? 194 SER A CB  1 
ATOM 1511 O O   ? SER A 1 194 ?   0.136  -6.541  -8.522 1.000 97.130 ? 194 SER A O   1 
ATOM 1512 O OG  ? SER A 1 194 ?  -0.789  -3.548 -10.536 1.000 97.130 ? 194 SER A OG  1 
ATOM 1513 N N   ? PHE A 1 195 ?   1.807  -5.462  -9.605 1.000 95.700 ? 195 PHE A N   1 
ATOM 1514 C CA  ? PHE A 1 195 ?   2.323  -6.727 -10.115 1.000 95.700 ? 195 PHE A CA  1 
ATOM 1515 C C   ? PHE A 1 195 ?   3.843  -6.692 -10.211 1.000 95.700 ? 195 PHE A C   1 
ATOM 1516 C CB  ? PHE A 1 195 ?   1.717  -7.041 -11.487 1.000 95.700 ? 195 PHE A CB  1 
ATOM 1517 O O   ? PHE A 1 195 ?   4.457  -5.634 -10.056 1.000 95.700 ? 195 PHE A O   1 
ATOM 1518 C CG  ? PHE A 1 195 ?   2.097  -6.055 -12.558 1.000 95.700 ? 195 PHE A CG  1 
ATOM 1519 C CD1 ? PHE A 1 195 ?   1.384  -4.873 -12.718 1.000 95.700 ? 195 PHE A CD1 1 
ATOM 1520 C CD2 ? PHE A 1 195 ?   3.167  -6.311 -13.406 1.000 95.700 ? 195 PHE A CD2 1 
ATOM 1521 C CE1 ? PHE A 1 195 ?   1.733  -3.959 -13.710 1.000 95.700 ? 195 PHE A CE1 1 
ATOM 1522 C CE2 ? PHE A 1 195 ?   3.522  -5.402 -14.398 1.000 95.700 ? 195 PHE A CE2 1 
ATOM 1523 C CZ  ? PHE A 1 195 ?   2.803  -4.227 -14.549 1.000 95.700 ? 195 PHE A CZ  1 
ATOM 1524 N N   ? GLY A 1 196 ?   4.448  -7.828 -10.377 1.000 94.170 ? 196 GLY A N   1 
ATOM 1525 C CA  ? GLY A 1 196 ?   5.876  -8.035 -10.556 1.000 94.170 ? 196 GLY A CA  1 
ATOM 1526 C C   ? GLY A 1 196 ?   6.217  -9.415 -11.087 1.000 94.170 ? 196 GLY A C   1 
ATOM 1527 O O   ? GLY A 1 196 ?   5.341 -10.131 -11.576 1.000 94.170 ? 196 GLY A O   1 
ATOM 1528 N N   ? ARG A 1 197 ?   7.391  -9.806 -11.043 1.000 91.510 ? 197 ARG A N   1 
ATOM 1529 C CA  ? ARG A 1 197 ?   7.818 -11.112 -11.535 1.000 91.510 ? 197 ARG A CA  1 
ATOM 1530 C C   ? ARG A 1 197 ?   7.370 -12.225 -10.593 1.000 91.510 ? 197 ARG A C   1 
ATOM 1531 C CB  ? ARG A 1 197 ?   9.338 -11.151 -11.706 1.000 91.510 ? 197 ARG A CB  1 
ATOM 1532 O O   ? ARG A 1 197 ?   7.364 -12.048  -9.373 1.000 91.510 ? 197 ARG A O   1 
ATOM 1533 C CG  ? ARG A 1 197 ?   9.862 -10.208 -12.778 1.000 91.510 ? 197 ARG A CG  1 
ATOM 1534 C CD  ? ARG A 1 197 ?  11.377 -10.282 -12.903 1.000 91.510 ? 197 ARG A CD  1 
ATOM 1535 N NE  ? ARG A 1 197 ?  11.802 -11.497 -13.593 1.000 91.510 ? 197 ARG A NE  1 
ATOM 1536 N NH1 ? ARG A 1 197 ?  13.949 -10.754 -14.013 1.000 91.510 ? 197 ARG A NH1 1 
ATOM 1537 N NH2 ? ARG A 1 197 ?  13.294 -12.837 -14.712 1.000 91.510 ? 197 ARG A NH2 1 
ATOM 1538 C CZ  ? ARG A 1 197 ?  13.014 -11.693 -14.105 1.000 91.510 ? 197 ARG A CZ  1 
ATOM 1539 N N   ? LYS A 1 198 ?   7.080 -13.334 -11.072 1.000 88.200 ? 198 LYS A N   1 
ATOM 1540 C CA  ? LYS A 1 198 ?   6.532 -14.464 -10.328 1.000 88.200 ? 198 LYS A CA  1 
ATOM 1541 C C   ? LYS A 1 198 ?   7.570 -15.051  -9.376 1.000 88.200 ? 198 LYS A C   1 
ATOM 1542 C CB  ? LYS A 1 198 ?   6.030 -15.545 -11.287 1.000 88.200 ? 198 LYS A CB  1 
ATOM 1543 O O   ? LYS A 1 198 ?   7.218 -15.650  -8.358 1.000 88.200 ? 198 LYS A O   1 
ATOM 1544 C CG  ? LYS A 1 198 ?   4.784 -15.150 -12.066 1.000 88.200 ? 198 LYS A CG  1 
ATOM 1545 C CD  ? LYS A 1 198 ?   4.260 -16.307 -12.907 1.000 88.200 ? 198 LYS A CD  1 
ATOM 1546 C CE  ? LYS A 1 198 ?   3.014 -15.914 -13.688 1.000 88.200 ? 198 LYS A CE  1 
ATOM 1547 N NZ  ? LYS A 1 198 ?   2.515 -17.036 -14.537 1.000 88.200 ? 198 LYS A NZ  1 
ATOM 1548 N N   ? ASP A 1 199 ?   8.810 -14.737  -9.687 1.000 88.300 ? 199 ASP A N   1 
ATOM 1549 C CA  ? ASP A 1 199 ?   9.867 -15.337  -8.879 1.000 88.300 ? 199 ASP A CA  1 
ATOM 1550 C C   ? ASP A 1 199 ?  10.284 -14.407  -7.742 1.000 88.300 ? 199 ASP A C   1 
ATOM 1551 C CB  ? ASP A 1 199 ?  11.078 -15.681  -9.749 1.000 88.300 ? 199 ASP A CB  1 
ATOM 1552 O O   ? ASP A 1 199 ?  11.215 -14.712  -6.994 1.000 88.300 ? 199 ASP A O   1 
ATOM 1553 C CG  ? ASP A 1 199 ?  11.712 -14.460 -10.391 1.000 88.300 ? 199 ASP A CG  1 
ATOM 1554 O OD1 ? ASP A 1 199 ?  11.190 -13.338 -10.216 1.000 88.300 ? 199 ASP A OD1 1 
ATOM 1555 O OD2 ? ASP A 1 199 ?  12.742 -14.622 -11.081 1.000 88.300 ? 199 ASP A OD2 1 
ATOM 1556 N N   ? GLY A 1 200 ?   9.567 -13.224  -7.615 1.000 86.260 ? 200 GLY A N   1 
ATOM 1557 C CA  ? GLY A 1 200 ?   9.763 -12.353  -6.467 1.000 86.260 ? 200 GLY A CA  1 
ATOM 1558 C C   ? GLY A 1 200 ?  10.961 -11.433  -6.613 1.000 86.260 ? 200 GLY A C   1 
ATOM 1559 O O   ? GLY A 1 200 ?  11.306 -10.703  -5.682 1.000 86.260 ? 200 GLY A O   1 
ATOM 1560 N N   ? THR A 1 201 ?  11.539 -11.502  -7.889 1.000 89.800 ? 201 THR A N   1 
ATOM 1561 C CA  ? THR A 1 201 ?  12.714 -10.679  -8.154 1.000 89.800 ? 201 THR A CA  1 
ATOM 1562 C C   ? THR A 1 201 ?  12.308  -9.242  -8.468 1.000 89.800 ? 201 THR A C   1 
ATOM 1563 C CB  ? THR A 1 201 ?  13.544 -11.248  -9.319 1.000 89.800 ? 201 THR A CB  1 
ATOM 1564 O O   ? THR A 1 201 ?  11.330  -9.010  -9.182 1.000 89.800 ? 201 THR A O   1 
ATOM 1565 C CG2 ? THR A 1 201 ?  14.112 -12.620  -8.972 1.000 89.800 ? 201 THR A CG2 1 
ATOM 1566 O OG1 ? THR A 1 201 ?  12.709 -11.369 -10.478 1.000 89.800 ? 201 THR A OG1 1 
ATOM 1567 N N   ? PRO A 1 202 ?  12.937  -8.204  -7.799 1.000 92.490 ? 202 PRO A N   1 
ATOM 1568 C CA  ? PRO A 1 202 ?  12.697  -6.804  -8.155 1.000 92.490 ? 202 PRO A CA  1 
ATOM 1569 C C   ? PRO A 1 202 ?  13.015  -6.505  -9.619 1.000 92.490 ? 202 PRO A C   1 
ATOM 1570 C CB  ? PRO A 1 202 ?  13.639  -6.036  -7.224 1.000 92.490 ? 202 PRO A CB  1 
ATOM 1571 O O   ? PRO A 1 202 ?  13.766  -7.248 -10.255 1.000 92.490 ? 202 PRO A O   1 
ATOM 1572 C CG  ? PRO A 1 202 ?  14.035  -7.028  -6.179 1.000 92.490 ? 202 PRO A CG  1 
ATOM 1573 C CD  ? PRO A 1 202 ?  13.903  -8.408  -6.757 1.000 92.490 ? 202 PRO A CD  1 
ATOM 1574 N N   ? PRO A 1 203 ?  12.505  -5.455 -10.172 1.000 95.090 ? 203 PRO A N   1 
ATOM 1575 C CA  ? PRO A 1 203 ?  11.657  -4.417  -9.579 1.000 95.090 ? 203 PRO A CA  1 
ATOM 1576 C C   ? PRO A 1 203 ?  10.184  -4.816  -9.529 1.000 95.090 ? 203 PRO A C   1 
ATOM 1577 C CB  ? PRO A 1 203 ?  11.867  -3.218 -10.506 1.000 95.090 ? 203 PRO A CB  1 
ATOM 1578 O O   ? PRO A 1 203 ?   9.780  -5.782 -10.181 1.000 95.090 ? 203 PRO A O   1 
ATOM 1579 C CG  ? PRO A 1 203 ?  12.068  -3.814 -11.862 1.000 95.090 ? 203 PRO A CG  1 
ATOM 1580 C CD  ? PRO A 1 203 ?  12.816  -5.107 -11.709 1.000 95.090 ? 203 PRO A CD  1 
ATOM 1581 N N   ? ARG A 1 204 ?   9.363  -4.069  -8.700 1.000 95.310 ? 204 ARG A N   1 
ATOM 1582 C CA  ? ARG A 1 204 ?   7.912  -4.205  -8.639 1.000 95.310 ? 204 ARG A CA  1 
ATOM 1583 C C   ? ARG A 1 204 ?   7.221  -3.020  -9.306 1.000 95.310 ? 204 ARG A C   1 
ATOM 1584 C CB  ? ARG A 1 204 ?   7.444  -4.335  -7.187 1.000 95.310 ? 204 ARG A CB  1 
ATOM 1585 O O   ? ARG A 1 204 ?   7.762  -1.913  -9.329 1.000 95.310 ? 204 ARG A O   1 
ATOM 1586 C CG  ? ARG A 1 204 ?   8.042  -5.524  -6.452 1.000 95.310 ? 204 ARG A CG  1 
ATOM 1587 C CD  ? ARG A 1 204 ?   7.522  -6.846  -7.001 1.000 95.310 ? 204 ARG A CD  1 
ATOM 1588 N NE  ? ARG A 1 204 ?   6.093  -7.008  -6.753 1.000 95.310 ? 204 ARG A NE  1 
ATOM 1589 N NH1 ? ARG A 1 204 ?   5.918  -9.025  -7.866 1.000 95.310 ? 204 ARG A NH1 1 
ATOM 1590 N NH2 ? ARG A 1 204 ?   4.070  -8.087  -6.887 1.000 95.310 ? 204 ARG A NH2 1 
ATOM 1591 C CZ  ? ARG A 1 204 ?   5.363  -8.040  -7.169 1.000 95.310 ? 204 ARG A CZ  1 
ATOM 1592 N N   ? VAL A 1 205 ?   6.003  -3.353  -9.802 1.000 97.200 ? 205 VAL A N   1 
ATOM 1593 C CA  ? VAL A 1 205 ?   5.196  -2.317 -10.439 1.000 97.200 ? 205 VAL A CA  1 
ATOM 1594 C C   ? VAL A 1 205 ?   4.059  -1.902  -9.507 1.000 97.200 ? 205 VAL A C   1 
ATOM 1595 C CB  ? VAL A 1 205 ?   4.627  -2.794 -11.794 1.000 97.200 ? 205 VAL A CB  1 
ATOM 1596 O O   ? VAL A 1 205 ?   3.388  -2.752  -8.919 1.000 97.200 ? 205 VAL A O   1 
ATOM 1597 C CG1 ? VAL A 1 205 ?   3.663  -1.758 -12.369 1.000 97.200 ? 205 VAL A CG1 1 
ATOM 1598 C CG2 ? VAL A 1 205 ?   5.761  -3.078 -12.778 1.000 97.200 ? 205 VAL A CG2 1 
ATOM 1599 N N   ? TYR A 1 206 ?   3.936  -0.636  -9.344 1.000 97.910 ? 206 TYR A N   1 
ATOM 1600 C CA  ? TYR A 1 206 ?   2.898  -0.038  -8.512 1.000 97.910 ? 206 TYR A CA  1 
ATOM 1601 C C   ? TYR A 1 206 ?   1.945   0.805  -9.350 1.000 97.910 ? 206 TYR A C   1 
ATOM 1602 C CB  ? TYR A 1 206 ?   3.521   0.821  -7.408 1.000 97.910 ? 206 TYR A CB  1 
ATOM 1603 O O   ? TYR A 1 206 ?   2.359   1.436 -10.325 1.000 97.910 ? 206 TYR A O   1 
ATOM 1604 C CG  ? TYR A 1 206 ?   4.463   0.060  -6.506 1.000 97.910 ? 206 TYR A CG  1 
ATOM 1605 C CD1 ? TYR A 1 206 ?   4.067  -0.340  -5.232 1.000 97.910 ? 206 TYR A CD1 1 
ATOM 1606 C CD2 ? TYR A 1 206 ?   5.750  -0.258  -6.925 1.000 97.910 ? 206 TYR A CD2 1 
ATOM 1607 C CE1 ? TYR A 1 206 ?   4.932  -1.039  -4.396 1.000 97.910 ? 206 TYR A CE1 1 
ATOM 1608 C CE2 ? TYR A 1 206 ?   6.623  -0.957  -6.098 1.000 97.910 ? 206 TYR A CE2 1 
ATOM 1609 O OH  ? TYR A 1 206 ?   7.066  -2.035  -4.015 1.000 97.910 ? 206 TYR A OH  1 
ATOM 1610 C CZ  ? TYR A 1 206 ?   6.206  -1.343  -4.838 1.000 97.910 ? 206 TYR A CZ  1 
ATOM 1611 N N   ? THR A 1 207 ?   0.609   0.708  -8.998 1.000 98.120 ? 207 THR A N   1 
ATOM 1612 C CA  ? THR A 1 207 ?  -0.336   1.661  -9.570 1.000 98.120 ? 207 THR A CA  1 
ATOM 1613 C C   ? THR A 1 207 ?  -0.070   3.069  -9.046 1.000 98.120 ? 207 THR A C   1 
ATOM 1614 C CB  ? THR A 1 207 ?  -1.790   1.261  -9.259 1.000 98.120 ? 207 THR A CB  1 
ATOM 1615 O O   ? THR A 1 207 ?   0.023   3.278  -7.835 1.000 98.120 ? 207 THR A O   1 
ATOM 1616 C CG2 ? THR A 1 207 ?  -2.774   2.278  -9.826 1.000 98.120 ? 207 THR A CG2 1 
ATOM 1617 O OG1 ? THR A 1 207 ?  -2.061  -0.022  -9.837 1.000 98.120 ? 207 THR A OG1 1 
ATOM 1618 N N   ? LYS A 1 208 ?   0.164   4.031  -9.992 1.000 97.340 ? 208 LYS A N   1 
ATOM 1619 C CA  ? LYS A 1 208 ?   0.464   5.425  -9.678 1.000 97.340 ? 208 LYS A CA  1 
ATOM 1620 C C   ? LYS A 1 208 ?  -0.785   6.163  -9.204 1.000 97.340 ? 208 LYS A C   1 
ATOM 1621 C CB  ? LYS A 1 208 ?   1.060   6.134 -10.896 1.000 97.340 ? 208 LYS A CB  1 
ATOM 1622 O O   ? LYS A 1 208 ?  -1.647   6.517 -10.010 1.000 97.340 ? 208 LYS A O   1 
ATOM 1623 C CG  ? LYS A 1 208 ?   1.553   7.545 -10.611 1.000 97.340 ? 208 LYS A CG  1 
ATOM 1624 C CD  ? LYS A 1 208 ?   2.012   8.244 -11.884 1.000 97.340 ? 208 LYS A CD  1 
ATOM 1625 C CE  ? LYS A 1 208 ?   3.255   7.586 -12.467 1.000 97.340 ? 208 LYS A CE  1 
ATOM 1626 N NZ  ? LYS A 1 208 ?   3.673   8.230 -13.748 1.000 97.340 ? 208 LYS A NZ  1 
ATOM 1627 N N   ? ILE A 1 209 ?  -0.858   6.432  -7.852 1.000 97.820 ? 209 ILE A N   1 
ATOM 1628 C CA  ? ILE A 1 209 ?  -2.052   7.002  -7.237 1.000 97.820 ? 209 ILE A CA  1 
ATOM 1629 C C   ? ILE A 1 209 ?  -2.339   8.375  -7.841 1.000 97.820 ? 209 ILE A C   1 
ATOM 1630 C CB  ? ILE A 1 209 ?  -1.900   7.113  -5.703 1.000 97.820 ? 209 ILE A CB  1 
ATOM 1631 O O   ? ILE A 1 209 ?  -3.493   8.711  -8.114 1.000 97.820 ? 209 ILE A O   1 
ATOM 1632 C CG1 ? ILE A 1 209 ?  -1.854   5.718  -5.069 1.000 97.820 ? 209 ILE A CG1 1 
ATOM 1633 C CG2 ? ILE A 1 209 ?  -3.036   7.949  -5.106 1.000 97.820 ? 209 ILE A CG2 1 
ATOM 1634 C CD1 ? ILE A 1 209 ?  -1.522   5.724  -3.583 1.000 97.820 ? 209 ILE A CD1 1 
ATOM 1635 N N   ? SER A 1 210 ?  -1.299   9.173  -8.093 1.000 96.820 ? 210 SER A N   1 
ATOM 1636 C CA  ? SER A 1 210 ?  -1.464  10.527  -8.609 1.000 96.820 ? 210 SER A CA  1 
ATOM 1637 C C   ? SER A 1 210 ?  -2.236  10.527  -9.925 1.000 96.820 ? 210 SER A C   1 
ATOM 1638 C CB  ? SER A 1 210 ?  -0.103  11.196  -8.807 1.000 96.820 ? 210 SER A CB  1 
ATOM 1639 O O   ? SER A 1 210 ?  -2.995  11.457 -10.206 1.000 96.820 ? 210 SER A O   1 
ATOM 1640 O OG  ? SER A 1 210 ?   0.705  10.439  -9.692 1.000 96.820 ? 210 SER A OG  1 
ATOM 1641 N N   ? SER A 1 211 ?  -2.129   9.492 -10.724 1.000 96.580 ? 211 SER A N   1 
ATOM 1642 C CA  ? SER A 1 211 ?  -2.800   9.401 -12.016 1.000 96.580 ? 211 SER A CA  1 
ATOM 1643 C C   ? SER A 1 211 ?  -4.301   9.187 -11.847 1.000 96.580 ? 211 SER A C   1 
ATOM 1644 C CB  ? SER A 1 211 ?  -2.206   8.266 -12.851 1.000 96.580 ? 211 SER A CB  1 
ATOM 1645 O O   ? SER A 1 211 ?  -5.076   9.420 -12.776 1.000 96.580 ? 211 SER A O   1 
ATOM 1646 O OG  ? SER A 1 211 ?  -0.852   8.534 -13.174 1.000 96.580 ? 211 SER A OG  1 
ATOM 1647 N N   ? PHE A 1 212 ?  -4.734   8.801 -10.594 1.000 97.510 ? 212 PHE A N   1 
ATOM 1648 C CA  ? PHE A 1 212 ?  -6.125   8.410 -10.394 1.000 97.510 ? 212 PHE A CA  1 
ATOM 1649 C C   ? PHE A 1 212 ?  -6.788   9.291  -9.341 1.000 97.510 ? 212 PHE A C   1 
ATOM 1650 C CB  ? PHE A 1 212 ?  -6.217   6.938  -9.981 1.000 97.510 ? 212 PHE A CB  1 
ATOM 1651 O O   ? PHE A 1 212 ?  -7.879   8.978  -8.861 1.000 97.510 ? 212 PHE A O   1 
ATOM 1652 C CG  ? PHE A 1 212 ?  -5.749   5.979 -11.042 1.000 97.510 ? 212 PHE A CG  1 
ATOM 1653 C CD1 ? PHE A 1 212 ?  -6.628   5.511 -12.012 1.000 97.510 ? 212 PHE A CD1 1 
ATOM 1654 C CD2 ? PHE A 1 212 ?  -4.430   5.546 -11.071 1.000 97.510 ? 212 PHE A CD2 1 
ATOM 1655 C CE1 ? PHE A 1 212 ?  -6.198   4.624 -12.995 1.000 97.510 ? 212 PHE A CE1 1 
ATOM 1656 C CE2 ? PHE A 1 212 ?  -3.993   4.659 -12.051 1.000 97.510 ? 212 PHE A CE2 1 
ATOM 1657 C CZ  ? PHE A 1 212 ?  -4.879   4.199 -13.012 1.000 97.510 ? 212 PHE A CZ  1 
ATOM 1658 N N   ? LEU A 1 213 ?  -6.158  10.389  -8.971 1.000 96.970 ? 213 LEU A N   1 
ATOM 1659 C CA  ? LEU A 1 213 ?  -6.671  11.235  -7.899 1.000 96.970 ? 213 LEU A CA  1 
ATOM 1660 C C   ? LEU A 1 213 ?  -8.057  11.770  -8.245 1.000 96.970 ? 213 LEU A C   1 
ATOM 1661 C CB  ? LEU A 1 213 ?  -5.714  12.399  -7.630 1.000 96.970 ? 213 LEU A CB  1 
ATOM 1662 O O   ? LEU A 1 213 ?  -8.953  11.777  -7.398 1.000 96.970 ? 213 LEU A O   1 
ATOM 1663 C CG  ? LEU A 1 213 ?  -4.506  12.093  -6.743 1.000 96.970 ? 213 LEU A CG  1 
ATOM 1664 C CD1 ? LEU A 1 213 ?  -3.605  13.318  -6.634 1.000 96.970 ? 213 LEU A CD1 1 
ATOM 1665 C CD2 ? LEU A 1 213 ?  -4.960  11.631  -5.362 1.000 96.970 ? 213 LEU A CD2 1 
ATOM 1666 N N   ? PRO A 1 214 ?  -8.182  12.255  -9.515 1.000 96.700 ? 214 PRO A N   1 
ATOM 1667 C CA  ? PRO A 1 214 ?  -9.516  12.737  -9.882 1.000 96.700 ? 214 PRO A CA  1 
ATOM 1668 C C   ? PRO A 1 214 ? -10.595  11.669  -9.720 1.000 96.700 ? 214 PRO A C   1 
ATOM 1669 C CB  ? PRO A 1 214 ?  -9.355  13.132 -11.352 1.000 96.700 ? 214 PRO A CB  1 
ATOM 1670 O O   ? PRO A 1 214 ? -11.680  11.955  -9.206 1.000 96.700 ? 214 PRO A O   1 
ATOM 1671 C CG  ? PRO A 1 214 ?  -7.927  13.555 -11.480 1.000 96.700 ? 214 PRO A CG  1 
ATOM 1672 C CD  ? PRO A 1 214 ?  -7.084  12.652 -10.626 1.000 96.700 ? 214 PRO A CD  1 
ATOM 1673 N N   ? TRP A 1 215 ? -10.322  10.476 -10.146 1.000 97.870 ? 215 TRP A N   1 
ATOM 1674 C CA  ? TRP A 1 215 ? -11.269   9.372 -10.022 1.000 97.870 ? 215 TRP A CA  1 
ATOM 1675 C C   ? TRP A 1 215 ? -11.534   9.044  -8.556 1.000 97.870 ? 215 TRP A C   1 
ATOM 1676 C CB  ? TRP A 1 215 ? -10.745   8.130 -10.748 1.000 97.870 ? 215 TRP A CB  1 
ATOM 1677 O O   ? TRP A 1 215 ? -12.683   8.838  -8.158 1.000 97.870 ? 215 TRP A O   1 
ATOM 1678 C CG  ? TRP A 1 215 ? -11.594   6.909 -10.557 1.000 97.870 ? 215 TRP A CG  1 
ATOM 1679 C CD1 ? TRP A 1 215 ? -12.731   6.581 -11.241 1.000 97.870 ? 215 TRP A CD1 1 
ATOM 1680 C CD2 ? TRP A 1 215 ? -11.374   5.855  -9.614 1.000 97.870 ? 215 TRP A CD2 1 
ATOM 1681 C CE2 ? TRP A 1 215 ? -12.418   4.919  -9.783 1.000 97.870 ? 215 TRP A CE2 1 
ATOM 1682 C CE3 ? TRP A 1 215 ? -10.394   5.611  -8.643 1.000 97.870 ? 215 TRP A CE3 1 
ATOM 1683 N NE1 ? TRP A 1 215 ? -13.232   5.385 -10.780 1.000 97.870 ? 215 TRP A NE1 1 
ATOM 1684 C CH2 ? TRP A 1 215 ? -11.538   3.542  -8.071 1.000 97.870 ? 215 TRP A CH2 1 
ATOM 1685 C CZ2 ? TRP A 1 215 ? -12.510   3.756  -9.015 1.000 97.870 ? 215 TRP A CZ2 1 
ATOM 1686 C CZ3 ? TRP A 1 215 ? -10.487   4.453  -7.879 1.000 97.870 ? 215 TRP A CZ3 1 
ATOM 1687 N N   ? ILE A 1 216 ? -10.487   8.990  -7.717 1.000 97.890 ? 216 ILE A N   1 
ATOM 1688 C CA  ? ILE A 1 216 ? -10.592   8.684  -6.294 1.000 97.890 ? 216 ILE A CA  1 
ATOM 1689 C C   ? ILE A 1 216 ? -11.504   9.703  -5.614 1.000 97.890 ? 216 ILE A C   1 
ATOM 1690 C CB  ? ILE A 1 216 ?  -9.205   8.669  -5.615 1.000 97.890 ? 216 ILE A CB  1 
ATOM 1691 O O   ? ILE A 1 216 ? -12.443   9.331  -4.907 1.000 97.890 ? 216 ILE A O   1 
ATOM 1692 C CG1 ? ILE A 1 216 ?  -8.365   7.500  -6.142 1.000 97.890 ? 216 ILE A CG1 1 
ATOM 1693 C CG2 ? ILE A 1 216 ?  -9.350   8.596  -4.092 1.000 97.890 ? 216 ILE A CG2 1 
ATOM 1694 C CD1 ? ILE A 1 216 ?  -6.892   7.576  -5.765 1.000 97.890 ? 216 ILE A CD1 1 
ATOM 1695 N N   ? LYS A 1 217 ? -11.288  10.955  -5.857 1.000 97.040 ? 217 LYS A N   1 
ATOM 1696 C CA  ? LYS A 1 217 ? -12.040  12.034  -5.224 1.000 97.040 ? 217 LYS A CA  1 
ATOM 1697 C C   ? LYS A 1 217 ? -13.501  12.018  -5.664 1.000 97.040 ? 217 LYS A C   1 
ATOM 1698 C CB  ? LYS A 1 217 ? -11.410  13.390  -5.548 1.000 97.040 ? 217 LYS A CB  1 
ATOM 1699 O O   ? LYS A 1 217 ? -14.405  12.170  -4.840 1.000 97.040 ? 217 LYS A O   1 
ATOM 1700 C CG  ? LYS A 1 217 ? -10.073  13.630  -4.863 1.000 97.040 ? 217 LYS A CG  1 
ATOM 1701 C CD  ? LYS A 1 217 ?  -9.515  15.009  -5.194 1.000 97.040 ? 217 LYS A CD  1 
ATOM 1702 C CE  ? LYS A 1 217 ?  -8.200  15.269  -4.473 1.000 97.040 ? 217 LYS A CE  1 
ATOM 1703 N NZ  ? LYS A 1 217 ?  -7.607  16.584  -4.858 1.000 97.040 ? 217 LYS A NZ  1 
ATOM 1704 N N   ? LYS A 1 218 ? -13.694  11.842  -6.936 1.000 97.470 ? 218 LYS A N   1 
ATOM 1705 C CA  ? LYS A 1 218 ? -15.047  11.789  -7.483 1.000 97.470 ? 218 LYS A CA  1 
ATOM 1706 C C   ? LYS A 1 218 ? -15.820  10.599  -6.923 1.000 97.470 ? 218 LYS A C   1 
ATOM 1707 C CB  ? LYS A 1 218 ? -15.006  11.715  -9.010 1.000 97.470 ? 218 LYS A CB  1 
ATOM 1708 O O   ? LYS A 1 218 ? -16.986  10.732  -6.545 1.000 97.470 ? 218 LYS A O   1 
ATOM 1709 C CG  ? LYS A 1 218 ? -16.378  11.721  -9.667 1.000 97.470 ? 218 LYS A CG  1 
ATOM 1710 C CD  ? LYS A 1 218 ? -16.271  11.691 -11.186 1.000 97.470 ? 218 LYS A CD  1 
ATOM 1711 C CE  ? LYS A 1 218 ? -17.644  11.677 -11.844 1.000 97.470 ? 218 LYS A CE  1 
ATOM 1712 N NZ  ? LYS A 1 218 ? -17.544  11.619 -13.334 1.000 97.470 ? 218 LYS A NZ  1 
ATOM 1713 N N   ? THR A 1 219 ? -15.269   9.449  -6.919 1.000 97.090 ? 219 THR A N   1 
ATOM 1714 C CA  ? THR A 1 219 ? -15.906   8.225  -6.448 1.000 97.090 ? 219 THR A CA  1 
ATOM 1715 C C   ? THR A 1 219 ? -16.276   8.340  -4.972 1.000 97.090 ? 219 THR A C   1 
ATOM 1716 C CB  ? THR A 1 219 ? -14.992   7.003  -6.657 1.000 97.090 ? 219 THR A CB  1 
ATOM 1717 O O   ? THR A 1 219 ? -17.366   7.932  -4.566 1.000 97.090 ? 219 THR A O   1 
ATOM 1718 C CG2 ? THR A 1 219 ? -15.677   5.719  -6.199 1.000 97.090 ? 219 THR A CG2 1 
ATOM 1719 O OG1 ? THR A 1 219 ? -14.668   6.889  -8.048 1.000 97.090 ? 219 THR A OG1 1 
ATOM 1720 N N   ? MET A 1 220 ? -15.381   8.887  -4.138 1.000 96.180 ? 220 MET A N   1 
ATOM 1721 C CA  ? MET A 1 220 ? -15.643   9.067  -2.713 1.000 96.180 ? 220 MET A CA  1 
ATOM 1722 C C   ? MET A 1 220 ? -16.796  10.039  -2.490 1.000 96.180 ? 220 MET A C   1 
ATOM 1723 C CB  ? MET A 1 220 ? -14.390   9.568  -1.994 1.000 96.180 ? 220 MET A CB  1 
ATOM 1724 O O   ? MET A 1 220 ? -17.609   9.848  -1.584 1.000 96.180 ? 220 MET A O   1 
ATOM 1725 C CG  ? MET A 1 220 ? -13.331   8.497  -1.789 1.000 96.180 ? 220 MET A CG  1 
ATOM 1726 S SD  ? MET A 1 220 ? -11.994   9.038  -0.655 1.000 96.180 ? 220 MET A SD  1 
ATOM 1727 C CE  ? MET A 1 220 ? -11.249  10.363  -1.646 1.000 96.180 ? 220 MET A CE  1 
ATOM 1728 N N   ? ARG A 1 221 ? -16.933  11.030  -3.233 1.000 94.180 ? 221 ARG A N   1 
ATOM 1729 C CA  ? ARG A 1 221 ? -17.992  12.029  -3.129 1.000 94.180 ? 221 ARG A CA  1 
ATOM 1730 C C   ? ARG A 1 221 ? -19.348  11.428  -3.486 1.000 94.180 ? 221 ARG A C   1 
ATOM 1731 C CB  ? ARG A 1 221 ? -17.695  13.225  -4.036 1.000 94.180 ? 221 ARG A CB  1 
ATOM 1732 O O   ? ARG A 1 221 ? -20.353  11.721  -2.835 1.000 94.180 ? 221 ARG A O   1 
ATOM 1733 C CG  ? ARG A 1 221 ? -16.586  14.128  -3.519 1.000 94.180 ? 221 ARG A CG  1 
ATOM 1734 C CD  ? ARG A 1 221 ? -16.286  15.264  -4.488 1.000 94.180 ? 221 ARG A CD  1 
ATOM 1735 N NE  ? ARG A 1 221 ? -15.148  16.064  -4.045 1.000 94.180 ? 221 ARG A NE  1 
ATOM 1736 N NH1 ? ARG A 1 221 ? -15.072  17.381  -5.941 1.000 94.180 ? 221 ARG A NH1 1 
ATOM 1737 N NH2 ? ARG A 1 221 ? -13.564  17.715  -4.247 1.000 94.180 ? 221 ARG A NH2 1 
ATOM 1738 C CZ  ? ARG A 1 221 ? -14.597  17.052  -4.745 1.000 94.180 ? 221 ARG A CZ  1 
ATOM 1739 N N   ? ASN A 1 222 ? -19.420  10.522  -4.429 1.000 87.820 ? 222 ASN A N   1 
ATOM 1740 C CA  ? ASN A 1 222 ? -20.642   9.944  -4.979 1.000 87.820 ? 222 ASN A CA  1 
ATOM 1741 C C   ? ASN A 1 222 ? -21.082   8.712  -4.193 1.000 87.820 ? 222 ASN A C   1 
ATOM 1742 C CB  ? ASN A 1 222 ? -20.452   9.591  -6.456 1.000 87.820 ? 222 ASN A CB  1 
ATOM 1743 O O   ? ASN A 1 222 ? -22.148   8.152  -4.454 1.000 87.820 ? 222 ASN A O   1 
ATOM 1744 C CG  ? ASN A 1 222 ? -20.319  10.818  -7.336 1.000 87.820 ? 222 ASN A CG  1 
ATOM 1745 N ND2 ? ASN A 1 222 ? -19.678  10.655  -8.487 1.000 87.820 ? 222 ASN A ND2 1 
ATOM 1746 O OD1 ? ASN A 1 222 ? -20.788  11.904  -6.985 1.000 87.820 ? 222 ASN A OD1 1 
ATOM 1747 N N   ? SER A 1 223 ? -20.357   8.195  -3.221 1.000 84.300 ? 223 SER A N   1 
ATOM 1748 C CA  ? SER A 1 223 ? -20.640   7.019  -2.406 1.000 84.300 ? 223 SER A CA  1 
ATOM 1749 C C   ? SER A 1 223 ? -21.282   7.408  -1.078 1.000 84.300 ? 223 SER A C   1 
ATOM 1750 C CB  ? SER A 1 223 ? -19.359   6.224  -2.148 1.000 84.300 ? 223 SER A CB  1 
ATOM 1751 O O   ? SER A 1 223 ? -21.131   8.542  -0.619 1.000 84.300 ? 223 SER A O   1 
ATOM 1752 O OG  ? SER A 1 223 ? -18.817   5.734  -3.362 1.000 84.300 ? 223 SER A OG  1 
# 
loop_
_struct_sheet_range.sheet_id 
_struct_sheet_range.id 
_struct_sheet_range.beg_label_comp_id 
_struct_sheet_range.beg_label_asym_id 
_struct_sheet_range.beg_label_seq_id 
_struct_sheet_range.pdbx_beg_PDB_ins_code 
_struct_sheet_range.end_label_comp_id 
_struct_sheet_range.end_label_asym_id 
_struct_sheet_range.end_label_seq_id 
_struct_sheet_range.pdbx_end_PDB_ins_code 
_struct_sheet_range.beg_auth_comp_id 
_struct_sheet_range.beg_auth_asym_id 
_struct_sheet_range.beg_auth_seq_id 
_struct_sheet_range.end_auth_comp_id 
_struct_sheet_range.end_auth_asym_id 
_struct_sheet_range.end_auth_seq_id 
A A ILE A   2 ? ILE A   3 ? ILE A 2   ILE A 3   
A B ALA A 173 ? SER A 174 ? ALA A 173 SER A 174 
B C HIS A   6 ? GLU A   7 ? HIS A 6   GLU A 7   
B D LYS A 106 ? LYS A 106 ? LYS A 106 LYS A 106 
B E VAL A 117 ? GLY A 122 ? VAL A 117 GLY A 122 
B F GLN A 138 ? LEU A 144 ? GLN A 138 LEU A 144 
B G GLN A 162 ? ALA A 165 ? GLN A 162 ALA A 165 
B H PRO A 182 ? CYS A 185 ? PRO A 182 CYS A 185 
B I MET A 188 ? GLY A 196 ? MET A 188 GLY A 196 
B J ARG A 204 ? LYS A 208 ? ARG A 204 LYS A 208 
C K MET A  16 ? ILE A  21 ? MET A 16  ILE A 21  
C L THR A  25 ? ARG A  33 ? THR A 25  ARG A 33  
C M PHE A  36 ? THR A  39 ? PHE A 36  THR A 39  
C N TYR A  48 ? LEU A  52 ? TYR A 48  LEU A 52  
C O GLN A  65 ? PRO A  74 ? GLN A 65  PRO A 74  
C P MET A  88 ? LEU A  92 ? MET A 88  LEU A 92  
D Q ASP A  56 ? ASP A  56 ? ASP A 56  ASP A 56  
D R THR A 136 ? THR A 136 ? THR A 136 THR A 136 
E S ASN A  79 ? ASN A  79 ? ASN A 79  ASN A 79  
E T SER A  84 ? SER A  84 ? SER A 84  SER A 84  
F U THR A  99 ? THR A  99 ? THR A 99  THR A 99  
F V VAL A 102 ? VAL A 102 ? VAL A 102 VAL A 102 
# 
loop_
_struct_conf.id 
_struct_conf.conf_type_id 
_struct_conf.beg_label_comp_id 
_struct_conf.beg_label_asym_id 
_struct_conf.beg_label_seq_id 
_struct_conf.pdbx_beg_PDB_ins_code 
_struct_conf.end_label_comp_id 
_struct_conf.end_label_asym_id 
_struct_conf.end_label_seq_id 
_struct_conf.pdbx_end_PDB_ins_code 
_struct_conf.beg_auth_comp_id 
_struct_conf.beg_auth_asym_id 
_struct_conf.beg_auth_seq_id 
_struct_conf.end_auth_comp_id 
_struct_conf.end_auth_asym_id 
_struct_conf.end_auth_seq_id 
STRN1         STRN         ILE A   2 ? ILE A   3 ? ILE A 2   ILE A 3   
TURN_TY1_P1   TURN_TY1_P   GLY A   4 ? GLY A   4 ? GLY A 4   GLY A 4   
STRN2         STRN         HIS A   6 ? GLU A   7 ? HIS A 6   GLU A 7   
HELX_LH_PP_P1 HELX_LH_PP_P ALA A   8 ? ARG A   9 ? ALA A 8   ARG A 9   
TURN_TY1_P2   TURN_TY1_P   PRO A  10 ? HIS A  11 ? PRO A 10  HIS A 11  
BEND1         BEND         SER A  12 ? SER A  12 ? SER A 12  SER A 12  
TURN_TY1_P3   TURN_TY1_P   PRO A  14 ? TYR A  15 ? PRO A 14  TYR A 15  
STRN3         STRN         MET A  16 ? ILE A  21 ? MET A 16  ILE A 21  
TURN_TY1_P4   TURN_TY1_P   MET A  22 ? TYR A  24 ? MET A 22  TYR A 24  
STRN4         STRN         THR A  25 ? ARG A  33 ? THR A 25  ARG A 33  
TURN_TY1_P5   TURN_TY1_P   LYS A  34 ? ASP A  35 ? LYS A 34  ASP A 35  
STRN5         STRN         PHE A  36 ? THR A  39 ? PHE A 36  THR A 39  
HELX_RH_3T_P1 HELX_RH_3T_P ALA A  41 ? CYS A  43 ? ALA A 41  CYS A 43  
BEND2         BEND         SER A  46 ? SER A  46 ? SER A 46  SER A 46  
STRN6         STRN         TYR A  48 ? LEU A  52 ? TYR A 48  LEU A 52  
BEND3         BEND         GLY A  53 ? GLY A  53 ? GLY A 53  GLY A 53  
BEND4         BEND         HIS A  55 ? HIS A  55 ? HIS A 55  HIS A 55  
STRN7         STRN         ASP A  56 ? ASP A  56 ? ASP A 56  ASP A 56  
TURN_TY1_P6   TURN_TY1_P   ILE A  57 ? GLN A  58 ? ILE A 57  GLN A 58  
BEND5         BEND         LYS A  59 ? LYS A  59 ? LYS A 59  LYS A 59  
TURN_TY1_P7   TURN_TY1_P   LYS A  62 ? THR A  63 ? LYS A 62  THR A 63  
STRN8         STRN         GLN A  65 ? PRO A  74 ? GLN A 65  PRO A 74  
TURN_TY1_P8   TURN_TY1_P   PRO A  76 ? ASP A  77 ? PRO A 76  ASP A 77  
STRN9         STRN         ASN A  79 ? ASN A  79 ? ASN A 79  ASN A 79  
TURN_TY1_P9   TURN_TY1_P   SER A  80 ? PHE A  83 ? SER A 80  PHE A 83  
STRN10        STRN         SER A  84 ? SER A  84 ? SER A 84  SER A 84  
TURN_TY1_P10  TURN_TY1_P   ASN A  85 ? ASN A  85 ? ASN A 85  ASN A 85  
STRN11        STRN         MET A  88 ? LEU A  92 ? MET A 88  LEU A 92  
BEND6         BEND         ALA A  93 ? LYS A  94 ? ALA A 93  LYS A 94  
HELX_LH_PP_P2 HELX_LH_PP_P LYS A  95 ? MET A  98 ? LYS A 95  MET A 98  
STRN12        STRN         THR A  99 ? THR A  99 ? THR A 99  THR A 99  
TURN_TY1_P11  TURN_TY1_P   SER A 100 ? ALA A 101 ? SER A 100 ALA A 101 
STRN13        STRN         VAL A 102 ? VAL A 102 ? VAL A 102 VAL A 102 
HELX_LH_PP_P3 HELX_LH_PP_P PRO A 104 ? LEU A 105 ? PRO A 104 LEU A 105 
STRN14        STRN         LYS A 106 ? LYS A 106 ? LYS A 106 LYS A 106 
HELX_LH_PP_P4 HELX_LH_PP_P LEU A 107 ? PRO A 108 ? LEU A 107 PRO A 108 
BEND7         BEND         ASN A 109 ? ASP A 110 ? ASN A 109 ASP A 110 
TURN_TY1_P12  TURN_TY1_P   PRO A 114 ? GLY A 115 ? PRO A 114 GLY A 115 
STRN15        STRN         VAL A 117 ? GLY A 122 ? VAL A 117 GLY A 122 
BEND8         BEND         TRP A 123 ? GLY A 124 ? TRP A 123 GLY A 124 
BEND9         BEND         THR A 126 ? THR A 126 ? THR A 126 THR A 126 
BEND10        BEND         ALA A 128 ? ARG A 129 ? ALA A 128 ARG A 129 
BEND11        BEND         ASP A 135 ? ASP A 135 ? ASP A 135 ASP A 135 
STRN16        STRN         THR A 136 ? THR A 136 ? THR A 136 THR A 136 
STRN17        STRN         GLN A 138 ? THR A 143 ? GLN A 138 THR A 143 
STRN18        STRN         LEU A 144 ? LEU A 144 ? LEU A 144 LEU A 144 
HELX_RH_AL_P1 HELX_RH_AL_P ASP A 147 ? ARG A 153 ? ASP A 147 ARG A 153 
TURN_TY1_P13  TURN_TY1_P   ASN A 155 ? HIS A 156 ? ASN A 155 HIS A 156 
TURN_TY1_P14  TURN_TY1_P   ASN A 159 ? ILE A 161 ? ASN A 159 ILE A 161 
STRN19        STRN         GLN A 162 ? ALA A 165 ? GLN A 162 ALA A 165 
TURN_TY1_P15  TURN_TY1_P   PRO A 168 ? ASN A 169 ? PRO A 168 ASN A 169 
BEND12        BEND         ASP A 170 ? ASP A 170 ? ASP A 170 ASP A 170 
STRN20        STRN         ALA A 173 ? SER A 174 ? ALA A 173 SER A 174 
TURN_TY1_P16  TURN_TY1_P   GLN A 176 ? GLY A 177 ? GLN A 176 GLY A 177 
TURN_TY1_P17  TURN_TY1_P   SER A 179 ? GLY A 180 ? SER A 179 GLY A 180 
STRN21        STRN         PRO A 182 ? CYS A 185 ? PRO A 182 CYS A 185 
TURN_TY1_P18  TURN_TY1_P   ASN A 186 ? ASN A 187 ? ASN A 186 ASN A 187 
STRN22        STRN         MET A 188 ? GLY A 196 ? MET A 188 GLY A 196 
TURN_TY1_P19  TURN_TY1_P   LYS A 198 ? ASP A 199 ? LYS A 198 ASP A 199 
HELX_LH_PP_P5 HELX_LH_PP_P THR A 201 ? THR A 201 ? THR A 201 THR A 201 
BEND13        BEND         PRO A 202 ? PRO A 202 ? PRO A 202 PRO A 202 
HELX_LH_PP_P6 HELX_LH_PP_P PRO A 203 ? PRO A 203 ? PRO A 203 PRO A 203 
STRN23        STRN         ARG A 204 ? LYS A 208 ? ARG A 204 LYS A 208 
HELX_RH_3T_P2 HELX_RH_3T_P ILE A 209 ? PHE A 212 ? ILE A 209 PHE A 212 
HELX_RH_AL_P2 HELX_RH_AL_P LEU A 213 ? ASN A 222 ? LEU A 213 ASN A 222 
# 
