# Supplementary material for: FlatProt: 2D visualization eases protein structure comparison
Source: BMC Bioinformatics. 2025 Aug 13;26:210. doi: 10.1186/s12859-025-06233-x (PMC12344939; doi:10.1186/s12859-025-06233-x)
Supplement: Supplementary file 1 — Supplementary Material 1 [file 12859_2025_6233_MOESM1_ESM.zip › KLK/structures/Pelodiscus_sinensis_GeneID=102458929.cif]

data_Pelodiscus_sinensis_GeneID=102458929
# 
_entry.id   ? 
# 
_entity.id                         1      
_entity.type                       polymer 
_entity.pdbx_description           polymer-1 
_entity.formula_weight             24556.3 
_entity.pdbx_number_of_molecules        1 
# 
loop_
_struct_sheet.id 
_struct_sheet.number_strands 
A 2 
B 8 
C 6 
D 2 
E 2 
F 2 
# 
loop_
_struct_conf_type.id 
_struct_conf_type.criteria 
STRN         DSSP 
TURN_TY1_P   DSSP 
HELX_LH_PP_P DSSP 
BEND         DSSP 
HELX_RH_3T_P DSSP 
HELX_RH_AL_P DSSP 
# 
_struct_asym.id          A 
_struct_asym.entity_id   1 
# 
_software.pdbx_ordinal     1 
_software.name             dssp 
_software.version          4.4.10 
_software.date             ? 
_software.classification   'model annotation' 
# 
_entity_poly.entity_id                      1 
_entity_poly.type                           polypeptide(L) 
_entity_poly.nstd_linkage                   n 
_entity_poly.nstd_monomer                   n 
_entity_poly.pdbx_seq_one_letter_code       
;EIIGGWEAQPHSRPYMAYLRIDKISGCGGFLVAENFVLTAAHCQGDRITVVLGAHNMGQCERSQQEIPVCRKIPHQQYNR
ETLHNDIMLLQLSRNATLTREVGLVRLTTRRVSPGTMCNVAGWGRTSFTTRTNTLREVNLSVVTDRLCQKRYHFYLPSTM
LCVGDPRYRKSIYMGDSGGPLVCCGVAEGIVSFGGYNSIPPAGYTRISHFVPWIKANMR
;
_entity_poly.pdbx_seq_one_letter_code_can   
;EIIGGWEAQPHSRPYMAYLRIDKISGCGGFLVAENFVLTAAHCQGDRITVVLGAHNMGQCERSQQEIPVCRKIPHQQYNR
ETLHNDIMLLQLSRNATLTREVGLVRLTTRRVSPGTMCNVAGWGRTSFTTRTNTLREVNLSVVTDRLCQKRYHFYLPSTM
LCVGDPRYRKSIYMGDSGGPLVCCGVAEGIVSFGGYNSIPPAGYTRISHFVPWIKANMR
;
_entity_poly.pdbx_strand_id                 A 
# 
loop_
_dssp_struct_summary.entry_id 
_dssp_struct_summary.label_comp_id 
_dssp_struct_summary.label_asym_id 
_dssp_struct_summary.label_seq_id 
_dssp_struct_summary.secondary_structure 
_dssp_struct_summary.ss_bridge 
_dssp_struct_summary.helix_3_10 
_dssp_struct_summary.helix_alpha 
_dssp_struct_summary.helix_pi 
_dssp_struct_summary.helix_pp 
_dssp_struct_summary.bend 
_dssp_struct_summary.chirality 
_dssp_struct_summary.sheet 
_dssp_struct_summary.strand 
_dssp_struct_summary.ladder_1 
_dssp_struct_summary.ladder_2 
_dssp_struct_summary.accessibility 
_dssp_struct_summary.TCO 
_dssp_struct_summary.kappa 
_dssp_struct_summary.alpha 
_dssp_struct_summary.phi 
_dssp_struct_summary.psi 
_dssp_struct_summary.x_ca 
_dssp_struct_summary.y_ca 
_dssp_struct_summary.z_ca 
Pelodiscus_sinensis_GeneID=102458929 GLU A 1   . . . . . . . . . . . . ? .      .     .      .      114.2  0.1   -11.4 -8.4  
Pelodiscus_sinensis_GeneID=102458929 ILE A 2   E . > . . . . - A A A . ? -0.910 .     -159.8 -97.2  81.9   3.6   -11.8 -6.8  
Pelodiscus_sinensis_GeneID=102458929 ILE A 3   E . 3 . . . S + A A A . ? -0.704 77.6  10.1   -64.8  123.6  5.4   -13.5 -9.7  
Pelodiscus_sinensis_GeneID=102458929 GLY A 4   T . 3 . . . S + . . . . ? 0.665  106.4 128.4  82.4   10.0   8.5   -15.2 -8.5  
Pelodiscus_sinensis_GeneID=102458929 GLY A 5   . . < . . . . - . . . . ? -0.227 50.0  -131.3 -91.6  -178.3 7.4   -14.7 -4.8  
Pelodiscus_sinensis_GeneID=102458929 TRP A 6   E . . . . . . - B C B . ? -0.893 34.0  -82.5  -132.2 153.4  7.1   -17.0 -1.9  
Pelodiscus_sinensis_GeneID=102458929 GLU A 7   E . . . . > . - B C B . ? -0.505 52.4  -120.9 -54.7  130.2  4.4   -17.7 0.6   
Pelodiscus_sinensis_GeneID=102458929 ALA A 8   P . . . . P . - . . . . ? -0.451 29.8  -97.1  -70.2  142.8  4.7   -15.1 3.4   
Pelodiscus_sinensis_GeneID=102458929 GLN A 9   P . > . . < . - . . . . ? -0.492 60.2  -88.7  -56.5  126.2  5.2   -16.3 6.9   
Pelodiscus_sinensis_GeneID=102458929 PRO A 10  T . 3 . . . S - . . . . ? -0.230 106.9 -5.2   -45.5  124.0  1.7   -16.4 8.5   
Pelodiscus_sinensis_GeneID=102458929 HIS A 11  T . 3 . . . S + . . . . ? 0.631  90.8  128.4  69.4   13.7   0.9   -13.0 10.0  
Pelodiscus_sinensis_GeneID=102458929 SER A 12  S . < . . . S + . . . . ? 0.622  73.9  52.0   -72.2  -11.2  4.4   -11.6 9.3   
Pelodiscus_sinensis_GeneID=102458929 ARG A 13  . . > . . . . + . . . . ? -0.670 65.6  169.7  -123.8 77.7   2.7   -8.6  7.6   
Pelodiscus_sinensis_GeneID=102458929 PRO A 14  T . 3 . . . S + . . . . ? 0.643  74.1  59.3   -74.2  -8.7   0.2   -7.4  10.2  
Pelodiscus_sinensis_GeneID=102458929 TYR A 15  T . 3 . . . S + . . . . ? 0.552  79.1  116.3  -93.0  -13.0  -0.6  -4.2  8.2   
Pelodiscus_sinensis_GeneID=102458929 MET A 16  E . < . . . . - C K J . ? -0.363 45.0  -167.6 -65.9  140.2  -1.8  -6.1  5.1   
Pelodiscus_sinensis_GeneID=102458929 ALA A 17  E . . . . . . - C K J K ? -0.983 15.0  -148.9 -131.1 137.6  -5.5  -5.7  4.0   
Pelodiscus_sinensis_GeneID=102458929 TYR A 18  E . . . . . . - C K J K ? -0.936 15.6  -150.1 -102.0 124.3  -7.6  -7.5  1.6   
Pelodiscus_sinensis_GeneID=102458929 LEU A 19  E . . . . . . - C K J K ? -0.870 3.9   -158.9 -96.7  115.6  -10.3 -5.4  -0.1  
Pelodiscus_sinensis_GeneID=102458929 ARG A 20  E . . . . . . - C K J K ? -0.862 17.2  -170.2 -89.0  95.8   -13.4 -7.3  -1.0  
Pelodiscus_sinensis_GeneID=102458929 ILE A 21  E . > > . . . - C K J K ? -0.851 57.6  -38.8  -93.6  112.9  -14.7 -4.9  -3.7  
Pelodiscus_sinensis_GeneID=102458929 ASP A 22  T . 3 4 . . S - . . . . ? -0.112 95.4  -63.3  55.2   -165.7 -18.1 -5.8  -4.7  
Pelodiscus_sinensis_GeneID=102458929 LYS A 23  T . 3 4 . . S + . . . . ? 0.573  132.2 36.6   -91.0  7.7    -18.8 -9.7  -5.0  
Pelodiscus_sinensis_GeneID=102458929 ILE A 24  T . < 4 . . S + . . . . ? 0.564  103.3 64.5   -141.3 -12.0  -16.4 -10.3 -7.8  
Pelodiscus_sinensis_GeneID=102458929 SER A 25  E . . < . . . - C L J . ? -0.873 51.8  -163.6 -127.4 149.2  -13.2 -8.1  -7.4  
Pelodiscus_sinensis_GeneID=102458929 GLY A 26  E . . . . . . + C L J . ? -0.979 8.1   174.7  -128.4 148.3  -10.3 -7.9  -5.0  
Pelodiscus_sinensis_GeneID=102458929 CYS A 27  E . . . . . . - C L J . ? -0.914 26.8  -115.8 -136.2 161.6  -7.5  -5.3  -4.1  
Pelodiscus_sinensis_GeneID=102458929 GLY A 28  E . . . . . . + C L J . ? -0.503 33.9  162.4  -90.6  171.2  -4.9  -4.9  -1.6  
Pelodiscus_sinensis_GeneID=102458929 GLY A 29  E . . . . . . - C L J . ? -0.950 23.3  -133.2 -169.6 173.1  -4.5  -2.2  1.1   
Pelodiscus_sinensis_GeneID=102458929 PHE A 30  E . . . . . . - C L J L ? -0.991 22.8  -112.6 -150.3 141.3  -2.8  -1.5  4.3   
Pelodiscus_sinensis_GeneID=102458929 LEU A 31  E . . . . . . + C L . L ? -0.615 34.9  163.9  -73.9  121.8  -3.7  -0.2  7.7   
Pelodiscus_sinensis_GeneID=102458929 VAL A 32  E . . . . . S + C L . . ? 0.539  75.5  12.7   -114.6 -13.4  -2.2  3.3   8.5   
Pelodiscus_sinensis_GeneID=102458929 ALA A 33  E . > . . . S - C L . L ? -0.943 89.3  -96.6  -153.7 161.9  -4.6  4.0   11.4  
Pelodiscus_sinensis_GeneID=102458929 GLU A 34  T . 3 . . . S + . . . . ? 0.758  128.2 24.0   -57.3  -17.4  -7.1  1.8   13.5  
Pelodiscus_sinensis_GeneID=102458929 ASN A 35  T . 3 . . . S + . . . . ? 0.153  111.7 81.2   -133.1 14.2   -9.8  3.1   11.2  
Pelodiscus_sinensis_GeneID=102458929 PHE A 36  E . < . . . . - C M L M ? -0.994 48.7  -172.9 -131.3 132.4  -8.0  4.1   8.1   
Pelodiscus_sinensis_GeneID=102458929 VAL A 37  E . . . . . . - C M L M ? -0.956 15.5  -144.3 -117.1 131.8  -6.8  1.9   5.1   
Pelodiscus_sinensis_GeneID=102458929 LEU A 38  E . . . . . . + C M L M ? -0.848 34.7  145.0  -94.0  138.9  -4.6  3.1   2.3   
Pelodiscus_sinensis_GeneID=102458929 THR A 39  E . . . . . . - C M . M ? -0.878 50.4  -70.3  -155.8 178.7  -5.2  1.7   -1.2  
Pelodiscus_sinensis_GeneID=102458929 ALA A 40  . . > . . . . - . . . . ? -0.657 32.6  -133.2 -81.4  144.4  -5.1  2.6   -4.8  
Pelodiscus_sinensis_GeneID=102458929 ALA A 41  G . > . . . S + . . . . ? 0.801  106.4 63.0   -65.4  -28.9  -7.8  5.0   -6.2  
Pelodiscus_sinensis_GeneID=102458929 HIS A 42  G . 3 . . . S + . . . . ? 0.615  86.4  74.9   -75.6  -5.3   -8.3  2.6   -9.2  
Pelodiscus_sinensis_GeneID=102458929 CYS A 43  G . < . . . S + . . . . ? 0.240  72.8  137.3  -87.1  18.8   -9.5  -0.0  -6.6  
Pelodiscus_sinensis_GeneID=102458929 GLN A 44  . . < . . . . + . . . . ? -0.253 21.7  153.6  -73.7  143.9  -12.8 1.9   -6.3  
Pelodiscus_sinensis_GeneID=102458929 GLY A 45  . . . . . . . - . . . . ? -0.957 54.3  -99.4  -158.3 174.1  -16.2 0.1   -6.1  
Pelodiscus_sinensis_GeneID=102458929 ASP A 46  S . . . . . S + . . . . ? 0.912  108.8 25.4   -67.2  -47.9  -19.8 0.4   -4.9  
Pelodiscus_sinensis_GeneID=102458929 ARG A 47  . . . . . . . - . . . . ? -0.989 69.2  -176.9 -123.7 127.2  -19.3 -1.9  -1.7  
Pelodiscus_sinensis_GeneID=102458929 ILE A 48  E . . . . . . - C N K . ? -0.994 5.6   -174.8 -129.0 125.9  -16.0 -2.4  -0.0  
Pelodiscus_sinensis_GeneID=102458929 THR A 49  E . . . . . . - C N K N ? -0.986 18.1  -143.0 -113.4 130.0  -15.2 -4.8  2.9   
Pelodiscus_sinensis_GeneID=102458929 VAL A 50  E . . . . . . - C N K N ? -0.813 9.6   -159.5 -95.0  124.0  -11.8 -4.7  4.5   
Pelodiscus_sinensis_GeneID=102458929 VAL A 51  E . . . . . . - C N K N ? -0.938 15.7  -179.3 -103.2 118.0  -10.4 -8.1  5.7   
Pelodiscus_sinensis_GeneID=102458929 LEU A 52  E . . . . . . + C N K N ? -0.779 57.4  29.2   -112.8 152.4  -7.6  -7.9  8.3   
Pelodiscus_sinensis_GeneID=102458929 GLY A 53  S . . . . . S + . . . . ? 0.638  82.7  138.0  80.7   15.2   -5.6  -10.5 10.1  
Pelodiscus_sinensis_GeneID=102458929 ALA A 54  . . . . . . . + . . . . ? -0.802 25.0  164.1  -100.2 130.7  -5.8  -13.1 7.2   
Pelodiscus_sinensis_GeneID=102458929 HIS A 55  S . . . . . S + . . . . ? 0.698  83.1  32.7   -97.3  -42.9  -2.9  -15.2 6.0   
Pelodiscus_sinensis_GeneID=102458929 ASN A 56  B . > . . . . - D Q P . ? -0.962 64.2  -165.3 -120.0 114.5  -5.1  -17.7 4.1   
Pelodiscus_sinensis_GeneID=102458929 MET A 57  T . 3 . . . S + . . . . ? 0.673  89.1  62.1   -76.9  -12.3  -8.3  -16.3 2.4   
Pelodiscus_sinensis_GeneID=102458929 GLY A 58  T . 3 . . . S + . . . . ? 0.537  100.3 65.3   -89.2  -5.8   -9.7  -19.7 1.9   
Pelodiscus_sinensis_GeneID=102458929 GLN A 59  S . < . . . S - . . . . ? -0.920 83.4  -124.4 -122.1 137.4  -9.8  -20.4 5.6   
Pelodiscus_sinensis_GeneID=102458929 CYS A 60  . . . . . . . - . . . . ? -0.763 37.1  -165.3 -76.0  98.6   -11.7 -18.8 8.3   
Pelodiscus_sinensis_GeneID=102458929 GLU A 61  . . > . . . . - . . . . ? -0.725 25.3  -133.2 -90.5  139.8  -8.9  -17.7 10.6  
Pelodiscus_sinensis_GeneID=102458929 ARG A 62  T . 3 . . . S + . . . . ? 0.807  106.9 59.6   -58.5  -26.8  -9.7  -16.6 14.2  
Pelodiscus_sinensis_GeneID=102458929 SER A 63  T . 3 . . . S + . . . . ? 0.603  81.7  114.6  -79.2  -13.8  -7.6  -13.6 13.7  
Pelodiscus_sinensis_GeneID=102458929 GLN A 64  . . < . . . . - . . . . ? -0.380 44.1  -169.7 -72.4  133.8  -9.7  -12.2 10.7  
Pelodiscus_sinensis_GeneID=102458929 GLN A 65  E . . . . . . - C O N . ? -0.999 5.5   -161.0 -118.6 122.4  -11.6 -9.0  11.1  
Pelodiscus_sinensis_GeneID=102458929 GLU A 66  E . . . . . . + C O N . ? -0.949 16.2  175.5  -106.2 117.6  -14.1 -8.0  8.5   
Pelodiscus_sinensis_GeneID=102458929 ILE A 67  E . . . . . . - C O N . ? -0.976 24.3  -131.5 -128.0 122.9  -14.9 -4.4  8.5   
Pelodiscus_sinensis_GeneID=102458929 PRO A 68  E . . . . . . - C O N . ? -0.396 25.0  -118.2 -68.5  151.8  -17.2 -2.5  6.1   
Pelodiscus_sinensis_GeneID=102458929 VAL A 69  E . . . . . . + C O O . ? -0.745 29.0  179.3  -89.9  129.0  -16.0 0.7   4.6   
Pelodiscus_sinensis_GeneID=102458929 CYS A 70  E . . . . . S + C O . . ? 0.672  70.5  31.2   -103.5 -19.4  -18.2 3.8   5.5   
Pelodiscus_sinensis_GeneID=102458929 ARG A 71  E . . . . . . - C O O . ? -0.990 60.0  -164.6 -145.1 128.8  -16.2 6.5   3.6   
Pelodiscus_sinensis_GeneID=102458929 LYS A 72  E . . . . . . - C O O . ? -0.970 7.5   -174.9 -110.1 122.8  -14.2 6.3   0.4   
Pelodiscus_sinensis_GeneID=102458929 ILE A 73  E . . . . . . - C O O . ? -0.787 4.9   -175.9 -121.9 81.8   -11.8 9.3   -0.2  
Pelodiscus_sinensis_GeneID=102458929 PRO A 74  E . . . . . . - C O O . ? -0.547 44.3  -90.2  -73.2  144.0  -10.1 9.1   -3.7  
Pelodiscus_sinensis_GeneID=102458929 HIS A 75  . . > . . . . - . . . . ? -0.384 35.1  -131.6 -50.3  135.5  -7.6  11.7  -4.5  
Pelodiscus_sinensis_GeneID=102458929 GLN A 76  T . 3 . . . S + . . . . ? 0.758  105.4 48.4   -66.6  -25.1  -9.5  14.6  -6.2  
Pelodiscus_sinensis_GeneID=102458929 GLN A 77  T . 3 . . . S + . . . . ? 0.147  78.2  142.4  -103.4 15.8   -7.0  14.8  -9.0  
Pelodiscus_sinensis_GeneID=102458929 TYR A 78  . . < . . . . - . . . . ? -0.436 37.0  -156.2 -58.9  127.2  -6.9  11.1  -9.7  
Pelodiscus_sinensis_GeneID=102458929 ASN A 79  B . . > > . . - E S Q . ? -0.938 9.0   -162.3 -109.3 117.8  -6.6  10.5  -13.5 
Pelodiscus_sinensis_GeneID=102458929 ARG A 80  T . . 4 5 . S + . . . . ? 0.753  88.9  51.6   -75.1  -22.6  -8.0  7.2   -14.7 
Pelodiscus_sinensis_GeneID=102458929 GLU A 81  T . . 4 5 . S + . . . . ? 0.939  125.7 21.3   -80.7  -42.4  -6.1  7.4   -17.9 
Pelodiscus_sinensis_GeneID=102458929 THR A 82  T . . 4 5 . S - . . . . ? 0.585  96.2  -129.4 -102.4 -12.8  -2.7  8.1   -16.7 
Pelodiscus_sinensis_GeneID=102458929 LEU A 83  T . > < 5 . . + . . . . ? 0.715  47.9  165.3  64.4   22.2   -3.2  6.8   -13.2 
Pelodiscus_sinensis_GeneID=102458929 HIS A 84  B . 3 . < . . + E T Q . ? -0.479 66.2  10.3   -63.2  137.4  -1.8  10.1  -11.8 
Pelodiscus_sinensis_GeneID=102458929 ASN A 85  T . 3 . . . S + . . . . ? 0.881  79.8  176.4  59.9   36.2   -2.5  10.5  -8.1  
Pelodiscus_sinensis_GeneID=102458929 ASP A 86  . . < . . . . + . . . . ? -0.502 33.4  119.4  -71.1  70.7   -3.7  6.9   -7.8  
Pelodiscus_sinensis_GeneID=102458929 ILE A 87  . . . . . . . + . . . . ? -0.999 35.3  177.4  -142.3 137.3  -4.3  7.0   -4.0  
Pelodiscus_sinensis_GeneID=102458929 MET A 88  E . . . . . . - C P M O ? -0.996 18.6  -143.3 -144.4 137.5  -7.4  6.5   -1.9  
Pelodiscus_sinensis_GeneID=102458929 LEU A 89  E . . . . . . - C P M O ? -0.871 12.1  -156.9 -98.4  133.3  -8.2  6.5   1.9   
Pelodiscus_sinensis_GeneID=102458929 LEU A 90  E . . . . . . - C P M O ? -0.974 4.3   -152.5 -109.9 120.0  -10.8 4.1   3.2   
Pelodiscus_sinensis_GeneID=102458929 GLN A 91  E . . . . . . - C P M O ? -0.864 19.9  -134.2 -89.6  122.0  -12.5 5.0   6.5   
Pelodiscus_sinensis_GeneID=102458929 LEU A 92  E . . . . . . - C P . O ? -0.407 12.1  -126.3 -75.7  145.5  -13.6 1.8   8.3   
Pelodiscus_sinensis_GeneID=102458929 SER A 93  S . . . . . S + . . . . ? 0.717  96.8  12.6   -63.2  -21.7  -17.2 1.7   9.9   
Pelodiscus_sinensis_GeneID=102458929 ARG A 94  S . . . . . S - . . . . ? -0.974 96.0  -85.0  -149.9 156.2  -15.4 0.7   13.2  
Pelodiscus_sinensis_GeneID=102458929 ASN A 95  . . . . . . . - . . . . ? -0.382 44.4  -116.6 -61.7  139.2  -11.9 0.7   14.6  
Pelodiscus_sinensis_GeneID=102458929 ALA A 96  . . . . . . . - . . . . ? -0.521 26.2  -119.7 -68.4  141.2  -9.7  -2.3  13.9  
Pelodiscus_sinensis_GeneID=102458929 THR A 97  . . . . . . . - . . . . ? -0.815 28.1  -133.5 -83.5  110.4  -8.7  -4.3  16.9  
Pelodiscus_sinensis_GeneID=102458929 LEU A 98  . . . . . . . + . . . . ? -0.554 41.7  151.7  -70.4  127.8  -4.9  -4.2  17.0  
Pelodiscus_sinensis_GeneID=102458929 THR A 99  . . . . . . . - . . . . ? -0.715 65.2  -81.7  -135.9 -177.2 -3.5  -7.7  17.7  
Pelodiscus_sinensis_GeneID=102458929 ARG A 100 S . . . . . S + . . . . ? 0.771  134.8 40.9   -61.7  -23.5  -0.3  -9.7  16.9  
Pelodiscus_sinensis_GeneID=102458929 GLU A 101 S . . . . . S + . . . . ? 0.561  114.1 57.4   -102.0 -14.4  -1.9  -10.4 13.4  
Pelodiscus_sinensis_GeneID=102458929 VAL A 102 S . . . . . S + . . . . ? -0.961 71.0  141.7  -127.2 111.8  -3.4  -6.9  12.9  
Pelodiscus_sinensis_GeneID=102458929 GLY A 103 . . . . . . . - . . . . ? -0.845 43.2  -100.6 -141.8 176.5  -1.0  -3.9  13.0  
Pelodiscus_sinensis_GeneID=102458929 LEU A 104 . . . . . . . - . . . . ? -0.722 20.2  -145.5 -100.9 148.9  -0.1  -0.5  11.5  
Pelodiscus_sinensis_GeneID=102458929 VAL A 105 . . . . . . . - . . . . ? -0.933 25.9  -119.3 -109.9 140.6  2.5   0.4   9.0   
Pelodiscus_sinensis_GeneID=102458929 ARG A 106 E . . . . . . - B D C . ? -0.484 16.8  -131.8 -79.9  147.7  4.3   3.8   9.2   
Pelodiscus_sinensis_GeneID=102458929 LEU A 107 E . . . . . . - B D C . ? -0.731 20.1  -153.3 -93.9  145.9  4.2   6.5   6.6   
Pelodiscus_sinensis_GeneID=102458929 THR A 108 . . . . . . . - . . . . ? -0.933 21.5  -162.9 -119.9 143.6  7.4   8.2   5.5   
Pelodiscus_sinensis_GeneID=102458929 THR A 109 . . . . . . . + . . . . ? 0.406  69.3  100.7  -93.9  -2.2   8.1   11.7  4.1   
Pelodiscus_sinensis_GeneID=102458929 ARG A 110 S . . . . > S - . . . . ? -0.637 72.3  -127.8 -89.0  146.2  11.4  10.4  2.9   
Pelodiscus_sinensis_GeneID=102458929 ARG A 111 P . . . . P . - . . . . ? -0.665 21.1  -131.1 -88.1  139.7  12.2  9.4   -0.6  
Pelodiscus_sinensis_GeneID=102458929 VAL A 112 P . . . . P . - . . . . ? -0.681 21.0  -126.4 -91.1  143.5  13.8  6.1   -1.1  
Pelodiscus_sinensis_GeneID=102458929 SER A 113 P . > . . P . - . . . . ? -0.581 33.4  -88.2  -87.5  152.0  17.0  5.8   -3.4  
Pelodiscus_sinensis_GeneID=102458929 PRO A 114 T . 3 . . < S + . . . . ? -0.265 114.6 35.9   -52.6  139.7  17.4  3.5   -6.4  
Pelodiscus_sinensis_GeneID=102458929 GLY A 115 T . 3 . . . S + . . . . ? 0.221  81.5  136.3  99.3   -18.3  18.8  0.1   -5.3  
Pelodiscus_sinensis_GeneID=102458929 THR A 116 . . < . . . . - . . . . ? -0.512 55.2  -126.5 -62.5  131.3  16.9  0.0   -2.0  
Pelodiscus_sinensis_GeneID=102458929 MET A 117 E . . . . . . + B E D . ? -0.663 33.4  179.6  -83.4  133.3  15.3  -3.4  -1.4  
Pelodiscus_sinensis_GeneID=102458929 CYS A 118 E . . . . . . - B E D E ? -0.904 19.5  -134.6 -133.8 156.3  11.6  -3.4  -0.7  
Pelodiscus_sinensis_GeneID=102458929 ASN A 119 E . . . . . . - B E D E ? -0.907 12.9  -169.4 -115.1 142.4  8.9   -5.9  0.0   
Pelodiscus_sinensis_GeneID=102458929 VAL A 120 E . . . . . . - B E D E ? -0.984 5.8   -169.3 -127.3 134.7  5.5   -6.3  -1.5  
Pelodiscus_sinensis_GeneID=102458929 ALA A 121 E . . . . . . + B E D . ? -0.967 17.1  142.1  -125.2 147.0  2.8   -8.6  -0.2  
Pelodiscus_sinensis_GeneID=102458929 GLY A 122 E . . . . . . - B E D . ? -0.982 51.3  -123.9 -174.6 164.5  -0.5  -9.6  -1.7  
Pelodiscus_sinensis_GeneID=102458929 TRP A 123 S . . . . . S + . . . . ? -0.050 71.3  119.5  -105.4 22.4   -3.2  -12.3 -2.3  
Pelodiscus_sinensis_GeneID=102458929 GLY A 124 S . . . . . S - . . . . ? 0.232  75.9  -50.0  -74.8  -170.2 -3.2  -11.9 -6.1  
Pelodiscus_sinensis_GeneID=102458929 ARG A 125 B . . . . . . - F U R . ? -0.481 35.3  -156.3 -64.6  142.6  -2.2  -14.7 -8.7  
Pelodiscus_sinensis_GeneID=102458929 THR A 126 S . . . . . S - . . . . ? 0.489  81.3  -0.5   -99.0  -7.1   1.1   -16.7 -8.2  
Pelodiscus_sinensis_GeneID=102458929 SER A 127 S . . . . . S - . . . . ? -0.917 91.6  -82.3  -164.3 173.8  1.2   -17.5 -12.1 
Pelodiscus_sinensis_GeneID=102458929 PHE A 128 S . . . . . S + . . . . ? 0.783  130.7 22.7   -58.2  -15.5  -0.8  -16.9 -15.3 
Pelodiscus_sinensis_GeneID=102458929 THR A 129 S . . . . . S + . . . . ? 0.534  107.4 82.0   -133.1 -7.0   -3.0  -19.8 -14.3 
Pelodiscus_sinensis_GeneID=102458929 THR A 130 . . . . . . . - . . . . ? -0.905 49.6  -168.3 -121.7 117.0  -2.7  -20.3 -10.5 
Pelodiscus_sinensis_GeneID=102458929 ARG A 131 B . . . . . . - F V R . ? -0.797 12.5  -155.7 -91.3  133.1  -4.6  -18.4 -7.8  
Pelodiscus_sinensis_GeneID=102458929 THR A 132 . . . . . . . - . . . . ? -0.927 18.2  -157.8 -110.1 146.3  -3.4  -18.8 -4.2  
Pelodiscus_sinensis_GeneID=102458929 ASN A 133 S . . . . . S + . . . . ? 0.449  74.4  86.0   -92.8  -2.3   -5.5  -18.2 -1.1  
Pelodiscus_sinensis_GeneID=102458929 THR A 134 B . . . . . S - D R P . ? -0.746 90.1  -101.5 -104.6 142.3  -2.3  -17.7 0.9   
Pelodiscus_sinensis_GeneID=102458929 LEU A 135 . . . . . . . - . . . . ? -0.451 42.0  -165.3 -58.9  130.4  -0.5  -14.3 1.3   
Pelodiscus_sinensis_GeneID=102458929 ARG A 136 E . . . . . . - B F B D ? -0.827 5.8   -165.9 -118.9 158.2  2.6   -14.1 -0.9  
Pelodiscus_sinensis_GeneID=102458929 GLU A 137 E . . . . . . - B F B D ? -0.979 5.5   -172.9 -142.9 157.5  5.5   -11.7 -0.9  
Pelodiscus_sinensis_GeneID=102458929 VAL A 138 E . . . . . . - B F . D ? -0.993 23.0  -124.8 -147.6 146.9  8.4   -10.7 -3.1  
Pelodiscus_sinensis_GeneID=102458929 ASN A 139 E . . . . . . + B F . D ? -0.818 31.5  179.0  -94.7  133.1  11.5  -8.5  -2.8  
Pelodiscus_sinensis_GeneID=102458929 LEU A 140 E . . . . . . - B F . D ? -0.969 20.5  -131.6 -133.3 149.8  11.9  -5.8  -5.3  
Pelodiscus_sinensis_GeneID=102458929 SER A 141 E . . . . . . - B F . D ? -0.791 23.9  -116.4 -102.2 140.3  14.6  -3.1  -5.8  
Pelodiscus_sinensis_GeneID=102458929 VAL A 142 B . . . . . . - B F F . ? -0.558 39.4  -161.7 -66.8  132.5  13.9  0.6   -6.5  
Pelodiscus_sinensis_GeneID=102458929 VAL A 143 . . . . . . . - . . . . ? -0.647 24.9  -75.4  -115.9 179.2  15.1  1.5   -9.9  
Pelodiscus_sinensis_GeneID=102458929 THR A 144 . . > > . . . - . . . . ? -0.350 31.4  -127.6 -75.3  149.7  16.0  4.7   -11.7 
Pelodiscus_sinensis_GeneID=102458929 ASP A 145 H . 3 > . . S + . . . . ? 0.802  107.3 67.5   -59.6  -32.4  13.3  7.1   -13.0 
Pelodiscus_sinensis_GeneID=102458929 ARG A 146 H . 3 > . . S + . . . . ? 0.888  95.5  54.2   -58.1  -39.4  15.0  7.0   -16.4 
Pelodiscus_sinensis_GeneID=102458929 LEU A 147 H . < > . . S + . . . . ? 0.908  110.9 44.2   -64.6  -43.8  14.0  3.3   -16.8 
Pelodiscus_sinensis_GeneID=102458929 CYS A 148 H . . X . . S + . . . . ? 0.857  109.5 56.5   -71.3  -32.9  10.3  4.0   -16.2 
Pelodiscus_sinensis_GeneID=102458929 GLN A 149 H . . < . . S + . . . . ? 0.837  105.4 51.9   -67.5  -33.5  10.3  7.0   -18.4 
Pelodiscus_sinensis_GeneID=102458929 LYS A 150 H . . < . . S + . . . . ? 0.852  120.6 34.9   -68.1  -29.3  11.6  4.9   -21.2 
Pelodiscus_sinensis_GeneID=102458929 ARG A 151 H . . < . . S + . . . . ? 0.831  120.4 42.9   -95.3  -40.9  8.8   2.5   -20.6 
Pelodiscus_sinensis_GeneID=102458929 TYR A 152 . . > < . . . - . . . . ? -0.946 56.1  -163.8 -120.3 115.7  5.9   4.7   -19.6 
Pelodiscus_sinensis_GeneID=102458929 HIS A 153 T . 3 . . . S + . . . . ? 0.772  94.8  50.5   -67.4  -18.7  5.2   7.9   -21.4 
Pelodiscus_sinensis_GeneID=102458929 PHE A 154 T . 3 . . . S + . . . . ? 0.316  80.0  130.9  -103.1 5.6    2.9   9.1   -18.5 
Pelodiscus_sinensis_GeneID=102458929 TYR A 155 . . < . . . . - . . . . ? -0.477 35.8  -170.7 -67.3  129.5  5.5   8.4   -15.7 
Pelodiscus_sinensis_GeneID=102458929 LEU A 156 . . > > . . . - . . . . ? -0.960 14.6  -159.0 -125.0 114.9  6.0   11.3  -13.3 
Pelodiscus_sinensis_GeneID=102458929 PRO A 157 T . 3 4 . . S + . . . . ? 0.744  90.0  63.2   -66.5  -21.3  8.9   10.9  -10.8 
Pelodiscus_sinensis_GeneID=102458929 SER A 158 T . 3 4 . . S + . . . . ? 0.826  121.9 17.4   -70.5  -32.4  7.3   13.5  -8.5  
Pelodiscus_sinensis_GeneID=102458929 THR A 159 T . < 4 . . S + . . . . ? 0.443  120.1 67.8   -121.4 -3.2   4.2   11.3  -7.8  
Pelodiscus_sinensis_GeneID=102458929 MET A 160 E . . < . . . - B G . G ? -0.927 58.8  -152.5 -129.6 149.7  5.4   7.9   -8.9  
Pelodiscus_sinensis_GeneID=102458929 LEU A 161 E . . . . . . - B G . G ? -0.951 12.9  -143.2 -118.0 136.9  8.0   5.3   -7.8  
Pelodiscus_sinensis_GeneID=102458929 CYS A 162 E . . . . . . + B G . G ? -0.888 26.5  170.3  -106.8 124.7  9.7   2.8   -10.1 
Pelodiscus_sinensis_GeneID=102458929 VAL A 163 E . . . . . . + B G F G ? -0.973 25.8  58.1   -137.9 144.7  10.4  -0.6  -8.8  
Pelodiscus_sinensis_GeneID=102458929 GLY A 164 . . . . . . . - . . . . ? -0.246 60.2  -110.8 115.9  150.7  11.5  -3.9  -10.2 
Pelodiscus_sinensis_GeneID=102458929 ASP A 165 . . > . > . . - . . . . ? -0.973 8.2   -155.6 -119.9 113.4  14.4  -5.4  -12.1 
Pelodiscus_sinensis_GeneID=102458929 PRO A 166 T . 3 . 5 . S + . . . . ? 0.718  98.7  61.1   -59.1  -16.5  13.9  -6.5  -15.7 
Pelodiscus_sinensis_GeneID=102458929 ARG A 167 T . 3 . 5 . S + . . . . ? 0.765  103.6 51.6   -78.3  -22.2  16.9  -8.9  -15.1 
Pelodiscus_sinensis_GeneID=102458929 TYR A 168 T . < . 5 . S - . . . . ? -0.916 85.2  -144.1 -121.9 77.5   14.9  -10.7 -12.3 
Pelodiscus_sinensis_GeneID=102458929 ARG A 169 T . . . 5 . . + . . . . ? -0.152 59.3  129.6  -37.3  34.4   11.4  -11.7 -13.8 
Pelodiscus_sinensis_GeneID=102458929 LYS A 170 . . . . < . . + . . . . ? -0.902 30.8  140.2  -96.9  134.0  9.9   -10.9 -10.3 
Pelodiscus_sinensis_GeneID=102458929 SER A 171 E . . . . . . - A B A . ? -0.949 51.1  -94.6  -162.3 167.9  6.9   -8.5  -10.4 
Pelodiscus_sinensis_GeneID=102458929 ILE A 172 E . . . . . . + A B A . ? -0.759 42.6  177.3  -91.0  142.3  3.5   -7.6  -9.2  
Pelodiscus_sinensis_GeneID=102458929 TYR A 173 . . > . . . . - . . . . ? -0.700 40.8  -29.0  -135.5 -173.1 0.4   -8.8  -11.1 
Pelodiscus_sinensis_GeneID=102458929 MET A 174 T . 3 . . . S + . . . . ? -0.114 119.8 27.2   -47.9  127.8  -3.6  -8.7  -10.9 
Pelodiscus_sinensis_GeneID=102458929 GLY A 175 T . 3 . . . S + . . . . ? 0.137  96.6  84.1   107.9  -10.7  -5.0  -8.4  -7.4  
Pelodiscus_sinensis_GeneID=102458929 ASP A 176 . . X . . . . + . . . . ? 0.373  57.6  132.7  -102.0 -3.7   -2.1  -6.6  -5.5  
Pelodiscus_sinensis_GeneID=102458929 SER A 177 T . 3 . . . S + . . . . ? -0.311 73.8  19.9   -49.1  129.5  -3.4  -3.2  -6.6  
Pelodiscus_sinensis_GeneID=102458929 GLY A 178 T . 3 . . . S + . . . . ? 0.260  94.1  130.0  95.5   -14.8  -3.5  -1.0  -3.7  
Pelodiscus_sinensis_GeneID=102458929 GLY A 179 . . < . . . . - . . . . ? -0.324 61.1  -94.6  -71.0  163.9  -1.1  -3.1  -1.6  
Pelodiscus_sinensis_GeneID=102458929 PRO A 180 E . . . . . . - B H . H ? -0.555 16.0  -148.1 -90.7  133.8  2.0   -1.5  0.2   
Pelodiscus_sinensis_GeneID=102458929 LEU A 181 E . . . . . . - B H E H ? -0.929 28.5  -162.5 -84.4  113.3  5.6   -1.3  -1.0  
Pelodiscus_sinensis_GeneID=102458929 VAL A 182 E . . . . . . + B H E H ? -0.895 14.6  179.8  -112.6 122.8  7.5   -1.5  2.3   
Pelodiscus_sinensis_GeneID=102458929 CYS A 183 E . > . . . S - B H E H ? -0.983 73.6  -12.7  -120.8 125.3  11.2  -0.5  2.6   
Pelodiscus_sinensis_GeneID=102458929 CYS A 184 T . 3 . . . S - . . . . ? 0.876  130.8 -52.3  53.4   33.8   13.1  -0.7  5.8   
Pelodiscus_sinensis_GeneID=102458929 GLY A 185 T . 3 . . . S + . . . . ? 0.531  119.1 97.3   88.4   5.6    9.8   -1.3  7.7   
Pelodiscus_sinensis_GeneID=102458929 VAL A 186 E . < . . . S - B I C H ? -0.946 79.5  -102.7 -126.6 155.1  7.9   1.8   6.3   
Pelodiscus_sinensis_GeneID=102458929 ALA A 187 E . . . . . . + B I C H ? -0.598 41.3  164.1  -78.2  122.9  5.4   2.2   3.5   
Pelodiscus_sinensis_GeneID=102458929 GLU A 188 E . . . . . . + B I . . ? 0.609  59.7  9.2    -113.3 -21.8  7.1   3.8   0.4   
Pelodiscus_sinensis_GeneID=102458929 GLY A 189 E . . . . . . - B I I H ? -0.980 56.9  -127.6 -157.1 162.1  4.6   3.1   -2.3  
Pelodiscus_sinensis_GeneID=102458929 ILE A 190 E . . . . . . - B I I H ? -0.983 42.0  -108.6 -114.7 122.9  1.1   1.9   -3.3  
Pelodiscus_sinensis_GeneID=102458929 VAL A 191 E . . . . . . + B I I . ? -0.377 58.2  150.6  -51.0  120.7  0.9   -0.8  -6.0  
Pelodiscus_sinensis_GeneID=102458929 SER A 192 E . . . . . . - B I . . ? 0.674  51.1  -7.8   -122.4 -69.7  -0.5  1.2   -9.0  
Pelodiscus_sinensis_GeneID=102458929 PHE A 193 E . . . . . . - B I I . ? -0.905 51.8  -176.3 -139.9 153.9  0.4   0.0   -12.5 
Pelodiscus_sinensis_GeneID=102458929 GLY A 194 . . . . . . . - . . . . ? -0.922 31.8  -88.9  -141.8 166.3  2.7   -2.5  -14.1 
Pelodiscus_sinensis_GeneID=102458929 GLY A 195 . . > . . . . - . . . . ? -0.149 65.5  -59.8  -69.8  170.6  3.8   -3.6  -17.6 
Pelodiscus_sinensis_GeneID=102458929 TYR A 196 G . > . . . S + . . . . ? -0.282 125.1 1.6    -54.0  121.8  2.2   -6.3  -19.8 
Pelodiscus_sinensis_GeneID=102458929 ASN A 197 G . 3 . . . S - . . . . ? 0.822  129.3 -66.5  71.9   19.4   2.2   -9.7  -18.0 
Pelodiscus_sinensis_GeneID=102458929 SER A 198 G . < . . . S + . . . . ? 0.812  80.5  165.8  77.5   23.5   3.9   -8.2  -14.8 
Pelodiscus_sinensis_GeneID=102458929 ILE A 199 . . < . . . . - . . . . ? -0.730 39.9  -89.2  -74.7  110.3  7.2   -7.4  -16.7 
Pelodiscus_sinensis_GeneID=102458929 PRO A 200 S . . . . > S + . . . . ? -0.302 96.1  69.6   -52.1  155.2  9.2   -5.0  -14.3 
Pelodiscus_sinensis_GeneID=102458929 PRO A 201 P . . . . P . - . . . . ? 0.518  65.1  -172.1 -85.7  152.5  9.6   -2.2  -13.7 
Pelodiscus_sinensis_GeneID=102458929 ALA A 202 E . . . . P . - B J G . ? -0.816 20.4  -123.5 -102.8 147.6  6.2   -1.4  -12.1 
Pelodiscus_sinensis_GeneID=102458929 GLY A 203 E . . . . < . - B J G I ? -0.829 26.2  -169.5 -93.4  133.2  5.0   2.0   -11.2 
Pelodiscus_sinensis_GeneID=102458929 TYR A 204 E . . . . . . - B J G I ? -0.891 31.6  -106.8 -116.7 146.1  3.9   2.8   -7.6  
Pelodiscus_sinensis_GeneID=102458929 THR A 205 E . . . . . . - B J G I ? -0.668 40.8  -124.4 -69.5  123.0  2.1   5.7   -6.1  
Pelodiscus_sinensis_GeneID=102458929 ARG A 206 E . > > . . . - B J . I ? -0.666 21.6  -164.9 -74.9  112.1  4.8   7.6   -4.1  
Pelodiscus_sinensis_GeneID=102458929 ILE A 207 H . > > . . S + . . . . ? 0.868  82.2  65.4   -68.4  -40.0  3.5   7.9   -0.5  
Pelodiscus_sinensis_GeneID=102458929 SER A 208 H . > 4 . . S + . . . . ? 0.853  101.0 52.2   -55.5  -32.9  6.1   10.5  0.5   
Pelodiscus_sinensis_GeneID=102458929 HIS A 209 H . < 4 . . S + . . . . ? 0.815  113.5 42.9   -72.7  -22.9  4.5   12.9  -1.9  
Pelodiscus_sinensis_GeneID=102458929 PHE A 210 H . < X . . S + . . . . ? 0.371  79.5  102.5  -112.2 7.4    0.9   12.3  -0.5  
Pelodiscus_sinensis_GeneID=102458929 VAL A 211 H . < X . . S + . . . . ? 0.925  83.9  49.4   -62.2  -46.3  1.6   12.4  3.2   
Pelodiscus_sinensis_GeneID=102458929 PRO A 212 H . . > . . S + . . . . ? 0.932  113.7 46.9   -56.1  -44.0  0.3   15.9  3.6   
Pelodiscus_sinensis_GeneID=102458929 TRP A 213 H . . > . . S + . . . . ? 0.906  112.5 51.0   -61.4  -41.7  -2.9  14.9  1.7   
Pelodiscus_sinensis_GeneID=102458929 ILE A 214 H . . X . . S + . . . . ? 0.945  110.7 47.2   -63.3  -49.1  -3.2  11.7  3.8   
Pelodiscus_sinensis_GeneID=102458929 LYS A 215 H . . X . . S + . . . . ? 0.886  109.5 54.0   -64.3  -39.5  -2.9  13.5  7.1   
Pelodiscus_sinensis_GeneID=102458929 ALA A 216 H . . < . . S + . . . . ? 0.874  111.1 44.9   -64.5  -34.3  -5.5  16.2  6.1   
Pelodiscus_sinensis_GeneID=102458929 ASN A 217 H . . < . . S + . . . . ? 0.659  104.6 62.0   -91.0  -14.9  -8.1  13.6  5.2   
Pelodiscus_sinensis_GeneID=102458929 MET A 218 H . . < . . . . . . . . ? 0.623  .     .      -85.0  -8.6   -7.5  11.5  8.4   
Pelodiscus_sinensis_GeneID=102458929 ARG A 219 . . . < . . . . . . . . ? -0.415 .     .      -79.5  .      -8.6  14.4  10.5  
# 
loop_
_dssp_struct_ladder.id 
_dssp_struct_ladder.sheet_id 
_dssp_struct_ladder.range_id_1 
_dssp_struct_ladder.range_id_2 
_dssp_struct_ladder.type 
_dssp_struct_ladder.beg_1_label_comp_id 
_dssp_struct_ladder.beg_1_label_asym_id 
_dssp_struct_ladder.beg_1_label_seq_id 
_dssp_struct_ladder.pdbx_beg_1_PDB_ins_code 
_dssp_struct_ladder.end_1_label_comp_id 
_dssp_struct_ladder.end_1_label_asym_id 
_dssp_struct_ladder.end_1_label_seq_id 
_dssp_struct_ladder.pdbx_end_1_PDB_ins_code 
_dssp_struct_ladder.beg_1_auth_comp_id 
_dssp_struct_ladder.beg_1_auth_asym_id 
_dssp_struct_ladder.beg_1_auth_seq_id 
_dssp_struct_ladder.end_1_auth_comp_id 
_dssp_struct_ladder.end_1_auth_asym_id 
_dssp_struct_ladder.end_1_auth_seq_id 
_dssp_struct_ladder.beg_2_label_comp_id 
_dssp_struct_ladder.beg_2_label_asym_id 
_dssp_struct_ladder.beg_2_label_seq_id 
_dssp_struct_ladder.pdbx_beg_2_PDB_ins_code 
_dssp_struct_ladder.end_2_label_comp_id 
_dssp_struct_ladder.end_2_label_asym_id 
_dssp_struct_ladder.end_2_label_seq_id 
_dssp_struct_ladder.pdbx_end_2_PDB_ins_code 
_dssp_struct_ladder.beg_2_auth_comp_id 
_dssp_struct_ladder.beg_2_auth_asym_id 
_dssp_struct_ladder.beg_2_auth_seq_id 
_dssp_struct_ladder.end_2_auth_comp_id 
_dssp_struct_ladder.end_2_auth_asym_id 
_dssp_struct_ladder.end_2_auth_seq_id 
A A A B anti-parallel ILE A 2   ? ILE A 3   ? ILE A 2   ILE A 3   ILE A 172 ? SER A 171 ? ILE A 172 SER A 171 
B B C F anti-parallel TRP A 6   ? GLU A 7   ? TRP A 6   GLU A 7   GLU A 137 ? ARG A 136 ? GLU A 137 ARG A 136 
C B D I parallel      ARG A 106 ? LEU A 107 ? ARG A 106 LEU A 107 VAL A 186 ? ALA A 187 ? VAL A 186 ALA A 187 
D B E F anti-parallel MET A 117 ? GLY A 122 ? MET A 117 GLY A 122 SER A 141 ? ARG A 136 ? SER A 141 ARG A 136 
E B E H anti-parallel CYS A 118 ? VAL A 120 ? CYS A 118 VAL A 120 CYS A 183 ? LEU A 181 ? CYS A 183 LEU A 181 
F B F G anti-parallel VAL A 142 ? VAL A 142 ? VAL A 142 VAL A 142 VAL A 163 ? VAL A 163 ? VAL A 163 VAL A 163 
G B G J anti-parallel MET A 160 ? VAL A 163 ? MET A 160 VAL A 163 THR A 205 ? ALA A 202 ? THR A 205 ALA A 202 
H B H I anti-parallel PRO A 180 ? CYS A 183 ? PRO A 180 CYS A 183 ILE A 190 ? VAL A 186 ? ILE A 190 VAL A 186 
I B I J anti-parallel GLY A 189 ? PHE A 193 ? GLY A 189 PHE A 193 ARG A 206 ? GLY A 203 ? ARG A 206 GLY A 203 
J C K L anti-parallel MET A 16  ? ILE A 21  ? MET A 16  ILE A 21  PHE A 30  ? SER A 25  ? PHE A 30  SER A 25  
K C K N anti-parallel ALA A 17  ? ILE A 21  ? ALA A 17  ILE A 21  LEU A 52  ? ILE A 48  ? LEU A 52  ILE A 48  
L C L M anti-parallel PHE A 30  ? ALA A 33  ? PHE A 30  ALA A 33  LEU A 38  ? PHE A 36  ? LEU A 38  PHE A 36  
M C M P anti-parallel PHE A 36  ? THR A 39  ? PHE A 36  THR A 39  GLN A 91  ? MET A 88  ? GLN A 91  MET A 88  
N C N O anti-parallel THR A 49  ? LEU A 52  ? THR A 49  LEU A 52  PRO A 68  ? GLN A 65  ? PRO A 68  GLN A 65  
O C O P anti-parallel VAL A 69  ? PRO A 74  ? VAL A 69  PRO A 74  LEU A 92  ? MET A 88  ? LEU A 92  MET A 88  
P D Q R anti-parallel ASN A 56  ? ASN A 56  ? ASN A 56  ASN A 56  THR A 134 ? THR A 134 ? THR A 134 THR A 134 
Q E S T anti-parallel ASN A 79  ? ASN A 79  ? ASN A 79  ASN A 79  HIS A 84  ? HIS A 84  ? HIS A 84  HIS A 84  
R F U V anti-parallel ARG A 125 ? ARG A 125 ? ARG A 125 ARG A 125 ARG A 131 ? ARG A 131 ? ARG A 131 ARG A 131 
# 
loop_
_dssp_struct_bridge_pairs.id 
_dssp_struct_bridge_pairs.label_comp_id 
_dssp_struct_bridge_pairs.label_seq_id 
_dssp_struct_bridge_pairs.label_asym_id 
_dssp_struct_bridge_pairs.auth_seq_id 
_dssp_struct_bridge_pairs.auth_asym_id 
_dssp_struct_bridge_pairs.pdbx_PDB_ins_code 
_dssp_struct_bridge_pairs.acceptor_1_label_comp_id 
_dssp_struct_bridge_pairs.acceptor_1_label_seq_id 
_dssp_struct_bridge_pairs.acceptor_1_label_asym_id 
_dssp_struct_bridge_pairs.acceptor_1_auth_seq_id 
_dssp_struct_bridge_pairs.acceptor_1_auth_asym_id 
_dssp_struct_bridge_pairs.acceptor_1_pdbx_PDB_ins_code 
_dssp_struct_bridge_pairs.acceptor_1_energy 
_dssp_struct_bridge_pairs.acceptor_2_label_comp_id 
_dssp_struct_bridge_pairs.acceptor_2_label_seq_id 
_dssp_struct_bridge_pairs.acceptor_2_label_asym_id 
_dssp_struct_bridge_pairs.acceptor_2_auth_seq_id 
_dssp_struct_bridge_pairs.acceptor_2_auth_asym_id 
_dssp_struct_bridge_pairs.acceptor_2_pdbx_PDB_ins_code 
_dssp_struct_bridge_pairs.acceptor_2_energy 
_dssp_struct_bridge_pairs.donor_1_label_comp_id 
_dssp_struct_bridge_pairs.donor_1_label_seq_id 
_dssp_struct_bridge_pairs.donor_1_label_asym_id 
_dssp_struct_bridge_pairs.donor_1_auth_seq_id 
_dssp_struct_bridge_pairs.donor_1_auth_asym_id 
_dssp_struct_bridge_pairs.donor_1_pdbx_PDB_ins_code 
_dssp_struct_bridge_pairs.donor_1_energy 
_dssp_struct_bridge_pairs.donor_2_label_comp_id 
_dssp_struct_bridge_pairs.donor_2_label_seq_id 
_dssp_struct_bridge_pairs.donor_2_label_asym_id 
_dssp_struct_bridge_pairs.donor_2_auth_seq_id 
_dssp_struct_bridge_pairs.donor_2_auth_asym_id 
_dssp_struct_bridge_pairs.donor_2_pdbx_PDB_ins_code 
_dssp_struct_bridge_pairs.donor_2_energy 
1   GLU 1   A 1   A ? ?   ?   ? ?   ? ? ?    ?   ?   ? ?   ? ? ?    TYR 173 A 173 A ? -2.2 ILE 3   A 3   A ? -0.7 
2   ILE 2   A 2   A ? ARG 125 A 125 A ? -0.9 ILE 172 A 172 A ? -0.2 GLY 5   A 5   A ? -1.5 GLY 4   A 4   A ? -0.4 
3   ILE 3   A 3   A ? SER 171 A 171 A ? -2.4 GLU 1   A 1   A ? -0.7 SER 171 A 171 A ? -1.4 SER 127 A 127 A ? -0.1 
4   GLY 4   A 4   A ? THR 126 A 126 A ? -0.5 ILE 2   A 2   A ? -0.4 ILE 3   A 3   A ? -0.2 TRP 6   A 6   A ? -0.1 
5   GLY 5   A 5   A ? ILE 2   A 2   A ? -1.5 THR 126 A 126 A ? -0.2 GLU 7   A 7   A ? -0.3 VAL 138 A 138 A ? -0.2 
6   TRP 6   A 6   A ? GLU 137 A 137 A ? -2.5 GLY 4   A 4   A ? -0.1 GLU 137 A 137 A ? -2.9 ALA 8   A 8   A ? -0.2 
7   GLU 7   A 7   A ? GLY 5   A 5   A ? -0.3 ARG 136 A 136 A ? -0.2 ARG 136 A 136 A ? -0.3 GLN 9   A 9   A ? -0.1 
8   ALA 8   A 8   A ? LEU 135 A 135 A ? -2.7 TRP 6   A 6   A ? -0.2 LEU 135 A 135 A ? -0.1 HIS 11  A 11  A ? -0.1 
9   GLN 9   A 9   A ? PRO 10  A 10  A ? -0.1 GLU 7   A 7   A ? -0.1 SER 12  A 12  A ? -2.4 ARG 13  A 13  A ? -0.3 
10  PRO 10  A 10  A ? ?   ?   ? ?   ? ? ?    ?   ?   ? ?   ? ? ?    GLN 9   A 9   A ? -0.1 HIS 55  A 55  A ? -0.1 
11  HIS 11  A 11  A ? ARG 13  A 13  A ? -0.1 SER 12  A 12  A ? -0.1 GLN 9   A 9   A ? -0.1 HIS 55  A 55  A ? -0.1 
12  SER 12  A 12  A ? GLN 9   A 9   A ? -2.4 ARG 13  A 13  A ? -0.2 HIS 11  A 11  A ? -0.1 HIS 55  A 55  A ? -0.0 
13  ARG 13  A 13  A ? GLN 9   A 9   A ? -0.3 PRO 14  A 14  A ? -0.1 MET 16  A 16  A ? -1.6 SER 12  A 12  A ? -0.2 
14  PRO 14  A 14  A ? ?   ?   ? ?   ? ? ?    ?   ?   ? ?   ? ? ?    GLY 103 A 103 A ? -3.0 GLY 53  A 53  A ? -0.2 
15  TYR 15  A 15  A ? VAL 102 A 102 A ? -0.2 LEU 104 A 104 A ? -0.1 LEU 31  A 31  A ? -2.2 VAL 105 A 105 A ? -0.2 
16  MET 16  A 16  A ? ARG 13  A 13  A ? -1.6 PHE 30  A 30  A ? -0.2 GLY 53  A 53  A ? -0.5 TYR 18  A 18  A ? -0.4 
17  ALA 17  A 17  A ? GLY 29  A 29  A ? -3.0 LEU 52  A 52  A ? -0.1 GLY 29  A 29  A ? -1.4 LEU 19  A 19  A ? -0.6 
18  TYR 18  A 18  A ? VAL 51  A 51  A ? -2.4 MET 16  A 16  A ? -0.4 VAL 51  A 51  A ? -3.1 ARG 20  A 20  A ? -0.7 
19  LEU 19  A 19  A ? CYS 27  A 27  A ? -3.7 ALA 17  A 17  A ? -0.6 CYS 27  A 27  A ? -1.6 ILE 21  A 21  A ? -1.0 
20  ARG 20  A 20  A ? THR 49  A 49  A ? -3.2 TYR 18  A 18  A ? -0.7 THR 49  A 49  A ? -2.1 ASP 22  A 22  A ? -0.7 
21  ILE 21  A 21  A ? SER 25  A 25  A ? -1.9 LEU 19  A 19  A ? -1.0 SER 25  A 25  A ? -1.8 ILE 24  A 24  A ? -0.6 
22  ASP 22  A 22  A ? ARG 47  A 47  A ? -3.7 ARG 20  A 20  A ? -0.7 THR 49  A 49  A ? -0.1 GLY 45  A 45  A ? -0.0 
23  LYS 23  A 23  A ? ILE 24  A 24  A ? -0.1 ARG 20  A 20  A ? -0.0 ASP 22  A 22  A ? -0.2 GLY 26  A 26  A ? -0.0 
24  ILE 24  A 24  A ? ILE 21  A 21  A ? -0.6 SER 25  A 25  A ? -0.1 GLY 26  A 26  A ? -0.3 ASP 22  A 22  A ? -0.2 
25  SER 25  A 25  A ? ILE 21  A 21  A ? -1.8 CYS 43  A 43  A ? -0.0 ILE 21  A 21  A ? -1.9 CYS 27  A 27  A ? -0.3 
26  GLY 26  A 26  A ? ILE 24  A 24  A ? -0.3 ARG 20  A 20  A ? -0.2 GLY 28  A 28  A ? -0.3 SER 177 A 177 A ? -0.2 
27  CYS 27  A 27  A ? LEU 19  A 19  A ? -1.6 SER 25  A 25  A ? -0.3 LEU 19  A 19  A ? -3.7 GLY 29  A 29  A ? -0.2 
28  GLY 28  A 28  A ? SER 177 A 177 A ? -4.0 GLY 26  A 26  A ? -0.3 ALA 40  A 40  A ? -0.4 PHE 30  A 30  A ? -0.3 
29  GLY 29  A 29  A ? ALA 17  A 17  A ? -1.4 CYS 27  A 27  A ? -0.2 ALA 17  A 17  A ? -3.0 LEU 31  A 31  A ? -0.3 
30  PHE 30  A 30  A ? LEU 38  A 38  A ? -1.9 GLY 28  A 28  A ? -0.3 LEU 38  A 38  A ? -3.0 VAL 32  A 32  A ? -0.4 
31  LEU 31  A 31  A ? TYR 15  A 15  A ? -2.2 GLY 29  A 29  A ? -0.3 VAL 105 A 105 A ? -2.2 VAL 37  A 37  A ? -0.2 
32  VAL 32  A 32  A ? PHE 36  A 36  A ? -2.1 PHE 30  A 30  A ? -0.4 GLU 34  A 34  A ? -0.3 VAL 37  A 37  A ? -0.2 
33  ALA 33  A 33  A ? PHE 36  A 36  A ? -1.6 GLY 103 A 103 A ? -0.1 PHE 36  A 36  A ? -1.6 VAL 32  A 32  A ? -0.3 
34  GLU 34  A 34  A ? ASN 35  A 35  A ? -0.3 VAL 32  A 32  A ? -0.3 ALA 96  A 96  A ? -4.1 ARG 94  A 94  A ? -0.1 
35  ASN 35  A 35  A ? ASN 95  A 95  A ? -0.2 PHE 36  A 36  A ? -0.1 LEU 92  A 92  A ? -2.3 VAL 37  A 37  A ? -0.4 
36  PHE 36  A 36  A ? ALA 33  A 33  A ? -1.6 GLN 91  A 91  A ? -0.2 VAL 32  A 32  A ? -2.1 ALA 33  A 33  A ? -1.6 
37  VAL 37  A 37  A ? LEU 90  A 90  A ? -2.3 ASN 35  A 35  A ? -0.4 LEU 90  A 90  A ? -2.9 THR 39  A 39  A ? -0.4 
38  LEU 38  A 38  A ? PHE 30  A 30  A ? -3.0 PHE 36  A 36  A ? -0.4 PHE 30  A 30  A ? -1.9 ALA 40  A 40  A ? -0.3 
39  THR 39  A 39  A ? MET 88  A 88  A ? -2.3 VAL 37  A 37  A ? -0.4 MET 88  A 88  A ? -2.4 ALA 41  A 41  A ? -0.3 
40  ALA 40  A 40  A ? GLY 28  A 28  A ? -0.4 LEU 38  A 38  A ? -0.3 CYS 43  A 43  A ? -1.5 ILE 87  A 87  A ? -0.3 
41  ALA 41  A 41  A ? THR 39  A 39  A ? -0.3 HIS 42  A 42  A ? -0.3 GLN 44  A 44  A ? -1.1 ALA 40  A 40  A ? -0.1 
42  HIS 42  A 42  A ? CYS 43  A 43  A ? -0.3 LEU 83  A 83  A ? -0.1 ALA 41  A 41  A ? -0.3 SER 177 A 177 A ? -0.0 
43  CYS 43  A 43  A ? ALA 40  A 40  A ? -1.5 GLY 28  A 28  A ? -0.1 HIS 42  A 42  A ? -0.3 ALA 41  A 41  A ? -0.1 
44  GLN 44  A 44  A ? ALA 41  A 41  A ? -1.1 ILE 21  A 21  A ? -0.0 ASP 46  A 46  A ? -0.3 ARG 47  A 47  A ? -0.1 
45  GLY 45  A 45  A ? ASP 46  A 46  A ? -0.1 ASP 22  A 22  A ? -0.0 ILE 48  A 48  A ? -0.1 CYS 43  A 43  A ? -0.0 
46  ASP 46  A 46  A ? GLN 44  A 44  A ? -0.3 ARG 47  A 47  A ? -0.2 ILE 48  A 48  A ? -0.4 GLY 45  A 45  A ? -0.1 
47  ARG 47  A 47  A ? GLN 44  A 44  A ? -0.1 THR 49  A 49  A ? -0.0 ASP 22  A 22  A ? -3.7 THR 49  A 49  A ? -0.4 
48  ILE 48  A 48  A ? ASP 46  A 46  A ? -0.4 VAL 69  A 69  A ? -0.3 VAL 69  A 69  A ? -2.5 VAL 50  A 50  A ? -0.4 
49  THR 49  A 49  A ? ARG 20  A 20  A ? -2.1 ARG 47  A 47  A ? -0.4 ARG 20  A 20  A ? -3.2 VAL 51  A 51  A ? -0.5 
50  VAL 50  A 50  A ? ILE 67  A 67  A ? -3.2 ILE 48  A 48  A ? -0.4 ILE 67  A 67  A ? -3.0 LEU 52  A 52  A ? -0.6 
51  VAL 51  A 51  A ? TYR 18  A 18  A ? -3.1 THR 49  A 49  A ? -0.5 TYR 18  A 18  A ? -2.4 GLY 53  A 53  A ? -0.3 
52  LEU 52  A 52  A ? GLN 65  A 65  A ? -2.7 VAL 50  A 50  A ? -0.6 GLN 65  A 65  A ? -2.1 ALA 17  A 17  A ? -0.1 
53  GLY 53  A 53  A ? MET 16  A 16  A ? -0.5 GLU 101 A 101 A ? -0.4 HIS 55  A 55  A ? -0.4 SER 63  A 63  A ? -0.2 
54  ALA 54  A 54  A ? MET 16  A 16  A ? -0.2 VAL 51  A 51  A ? -0.2 GLY 53  A 53  A ? -0.2 MET 57  A 57  A ? -0.1 
55  HIS 55  A 55  A ? GLY 53  A 53  A ? -0.4 ASN 56  A 56  A ? -0.3 LEU 135 A 135 A ? -2.7 MET 57  A 57  A ? -0.5 
56  ASN 56  A 56  A ? THR 134 A 134 A ? -0.2 GLN 59  A 59  A ? -0.2 GLN 59  A 59  A ? -1.5 HIS 55  A 55  A ? -0.3 
57  MET 57  A 57  A ? ASN 133 A 133 A ? -3.5 HIS 55  A 55  A ? -0.5 THR 134 A 134 A ? -0.1 ASN 56  A 56  A ? -0.1 
58  GLY 58  A 58  A ? ASN 133 A 133 A ? -0.3 CYS 60  A 60  A ? -0.0 CYS 60  A 60  A ? -0.4 MET 57  A 57  A ? -0.3 
59  GLN 59  A 59  A ? ASN 56  A 56  A ? -1.5 ASN 133 A 133 A ? -0.2 GLU 61  A 61  A ? -1.2 ASN 56  A 56  A ? -0.2 
60  CYS 60  A 60  A ? GLY 58  A 58  A ? -0.4 ALA 54  A 54  A ? -0.1 ARG 62  A 62  A ? -0.3 MET 57  A 57  A ? -0.1 
61  GLU 61  A 61  A ? GLN 59  A 59  A ? -1.2 ASN 56  A 56  A ? -0.2 GLN 64  A 64  A ? -1.7 ALA 54  A 54  A ? -0.0 
62  ARG 62  A 62  A ? CYS 60  A 60  A ? -0.3 SER 63  A 63  A ? -0.3 GLU 61  A 61  A ? -0.1 ALA 54  A 54  A ? -0.1 
63  SER 63  A 63  A ? GLY 53  A 53  A ? -0.2 GLN 65  A 65  A ? -0.0 ARG 62  A 62  A ? -0.3 ALA 54  A 54  A ? -0.1 
64  GLN 64  A 64  A ? GLU 61  A 61  A ? -1.7 GLY 53  A 53  A ? -0.1 GLU 66  A 66  A ? -0.4 GLY 53  A 53  A ? -0.2 
65  GLN 65  A 65  A ? LEU 52  A 52  A ? -2.1 SER 63  A 63  A ? -0.1 LEU 52  A 52  A ? -2.7 ILE 67  A 67  A ? -0.6 
66  GLU 66  A 66  A ? GLN 64  A 64  A ? -0.4 VAL 51  A 51  A ? -0.2 VAL 51  A 51  A ? -0.2 GLN 64  A 64  A ? -0.0 
67  ILE 67  A 67  A ? VAL 50  A 50  A ? -3.0 GLN 65  A 65  A ? -0.6 VAL 50  A 50  A ? -3.2 VAL 69  A 69  A ? -0.1 
68  PRO 68  A 68  A ? ?   ?   ? ?   ? ? ?    ?   ?   ? ?   ? ? ?    SER 93  A 93  A ? -3.0 CYS 70  A 70  A ? -0.4 
69  VAL 69  A 69  A ? ILE 48  A 48  A ? -2.5 LEU 92  A 92  A ? -0.2 ILE 48  A 48  A ? -0.3 LEU 92  A 92  A ? -0.2 
70  CYS 70  A 70  A ? GLN 91  A 91  A ? -2.6 PRO 68  A 68  A ? -0.4 LYS 72  A 72  A ? -0.4 LEU 92  A 92  A ? -0.2 
71  ARG 71  A 71  A ? GLN 91  A 91  A ? -1.5 ILE 73  A 73  A ? -0.0 GLN 91  A 91  A ? -3.0 ILE 73  A 73  A ? -0.5 
72  LYS 72  A 72  A ? CYS 70  A 70  A ? -0.4 LEU 90  A 90  A ? -0.2 LEU 90  A 90  A ? -0.2 GLN 44  A 44  A ? -0.0 
73  ILE 73  A 73  A ? LEU 89  A 89  A ? -3.1 ARG 71  A 71  A ? -0.5 LEU 89  A 89  A ? -2.2 HIS 75  A 75  A ? -0.2 
74  PRO 74  A 74  A ? ?   ?   ? ?   ? ? ?    ?   ?   ? ?   ? ? ?    MET 88  A 88  A ? -0.2 ASP 86  A 86  A ? -0.1 
75  HIS 75  A 75  A ? ILE 87  A 87  A ? -2.6 ASN 85  A 85  A ? -0.3 TYR 78  A 78  A ? -2.0 ILE 87  A 87  A ? -0.1 
76  GLN 76  A 76  A ? GLN 77  A 77  A ? -0.3 PRO 74  A 74  A ? -0.1 HIS 75  A 75  A ? -0.1 ASN 85  A 85  A ? -0.0 
77  GLN 77  A 77  A ? ASN 85  A 85  A ? -0.1 ASN 79  A 79  A ? -0.1 GLN 76  A 76  A ? -0.3 ASN 79  A 79  A ? -0.2 
78  TYR 78  A 78  A ? HIS 75  A 75  A ? -2.0 ILE 87  A 87  A ? -0.1 ARG 80  A 80  A ? -0.5 ASN 85  A 85  A ? -0.2 
79  ASN 79  A 79  A ? HIS 84  A 84  A ? -2.1 GLN 77  A 77  A ? -0.2 LEU 83  A 83  A ? -2.6 HIS 84  A 84  A ? -0.6 
80  ARG 80  A 80  A ? TYR 78  A 78  A ? -0.5 GLU 81  A 81  A ? -0.2 ASN 79  A 79  A ? -0.1 TYR 78  A 78  A ? -0.0 
81  GLU 81  A 81  A ? THR 82  A 82  A ? -0.1 HIS 84  A 84  A ? -0.0 ARG 80  A 80  A ? -0.2 ASN 79  A 79  A ? -0.0 
82  THR 82  A 82  A ? HIS 84  A 84  A ? -0.1 PHE 154 A 154 A ? -0.0 ARG 80  A 80  A ? -0.2 GLU 81  A 81  A ? -0.1 
83  LEU 83  A 83  A ? ASN 79  A 79  A ? -2.6 HIS 84  A 84  A ? -0.2 ASP 86  A 86  A ? -1.0 ARG 80  A 80  A ? -0.2 
84  HIS 84  A 84  A ? ASN 79  A 79  A ? -0.6 ASN 85  A 85  A ? -0.2 ASN 79  A 79  A ? -2.1 LEU 83  A 83  A ? -0.2 
85  ASN 85  A 85  A ? TYR 78  A 78  A ? -0.2 ASP 86  A 86  A ? -0.2 ILE 87  A 87  A ? -2.0 HIS 75  A 75  A ? -0.3 
86  ASP 86  A 86  A ? LEU 83  A 83  A ? -1.0 THR 82  A 82  A ? -0.1 MET 88  A 88  A ? -0.3 ASN 85  A 85  A ? -0.2 
87  ILE 87  A 87  A ? ASN 85  A 85  A ? -2.0 ALA 40  A 40  A ? -0.3 HIS 75  A 75  A ? -2.6 LEU 89  A 89  A ? -0.3 
88  MET 88  A 88  A ? THR 39  A 39  A ? -2.4 ASP 86  A 86  A ? -0.3 THR 39  A 39  A ? -2.3 LEU 90  A 90  A ? -0.4 
89  LEU 89  A 89  A ? ILE 73  A 73  A ? -2.2 ILE 87  A 87  A ? -0.3 ILE 73  A 73  A ? -3.1 GLN 91  A 91  A ? -0.5 
90  LEU 90  A 90  A ? VAL 37  A 37  A ? -2.9 MET 88  A 88  A ? -0.4 VAL 37  A 37  A ? -2.3 LEU 92  A 92  A ? -0.6 
91  GLN 91  A 91  A ? ARG 71  A 71  A ? -3.0 LEU 89  A 89  A ? -0.5 CYS 70  A 70  A ? -2.6 ARG 71  A 71  A ? -1.5 
92  LEU 92  A 92  A ? ASN 35  A 35  A ? -2.3 LEU 90  A 90  A ? -0.6 VAL 69  A 69  A ? -0.2 ASN 95  A 95  A ? -0.0 
93  SER 93  A 93  A ? PRO 68  A 68  A ? -3.0 ARG 94  A 94  A ? -0.1 ASN 95  A 95  A ? -0.3 LEU 92  A 92  A ? -0.1 
94  ARG 94  A 94  A ? PRO 68  A 68  A ? -0.3 GLU 34  A 34  A ? -0.1 SER 93  A 93  A ? -0.1 ALA 96  A 96  A ? -0.1 
95  ASN 95  A 95  A ? SER 93  A 93  A ? -0.3 ALA 96  A 96  A ? -0.1 ASN 35  A 35  A ? -0.2 THR 97  A 97  A ? -0.2 
96  ALA 96  A 96  A ? GLU 34  A 34  A ? -4.1 ALA 33  A 33  A ? -0.1 LEU 98  A 98  A ? -0.8 ASN 95  A 95  A ? -0.1 
97  THR 97  A 97  A ? ASN 95  A 95  A ? -0.2 GLY 103 A 103 A ? -0.0 THR 99  A 99  A ? -0.3 VAL 102 A 102 A ? -0.1 
98  LEU 98  A 98  A ? ALA 96  A 96  A ? -0.8 GLU 101 A 101 A ? -0.1 ARG 100 A 100 A ? -0.2 GLY 103 A 103 A ? -0.2 
99  THR 99  A 99  A ? VAL 102 A 102 A ? -1.7 THR 97  A 97  A ? -0.3 VAL 102 A 102 A ? -0.2 GLY 53  A 53  A ? -0.1 
100 ARG 100 A 100 A ? LEU 98  A 98  A ? -0.2 GLU 101 A 101 A ? -0.2 GLY 103 A 103 A ? -0.1 LEU 98  A 98  A ? -0.1 
101 GLU 101 A 101 A ? VAL 102 A 102 A ? -0.2 SER 63  A 63  A ? -0.1 GLY 103 A 103 A ? -0.5 GLY 53  A 53  A ? -0.4 
102 VAL 102 A 102 A ? THR 99  A 99  A ? -0.2 LEU 52  A 52  A ? -0.1 THR 99  A 99  A ? -1.7 LEU 104 A 104 A ? -0.3 
103 GLY 103 A 103 A ? PRO 14  A 14  A ? -3.0 GLU 101 A 101 A ? -0.5 LEU 31  A 31  A ? -0.3 VAL 105 A 105 A ? -0.3 
104 LEU 104 A 104 A ? VAL 102 A 102 A ? -0.3 VAL 32  A 32  A ? -0.1 ARG 106 A 106 A ? -0.4 VAL 32  A 32  A ? -0.2 
105 VAL 105 A 105 A ? LEU 31  A 31  A ? -2.2 GLY 103 A 103 A ? -0.3 LEU 107 A 107 A ? -0.1 VAL 186 A 186 A ? -0.1 
106 ARG 106 A 106 A ? GLY 185 A 185 A ? -0.6 LEU 104 A 104 A ? -0.4 ALA 187 A 187 A ? -2.8 THR 108 A 108 A ? -0.3 
107 LEU 107 A 107 A ? VAL 186 A 186 A ? -0.2 VAL 32  A 32  A ? -0.1 THR 109 A 109 A ? -0.4 GLU 188 A 188 A ? -0.1 
108 THR 108 A 108 A ? ALA 187 A 187 A ? -0.8 ARG 106 A 106 A ? -0.3 VAL 211 A 211 A ? -0.2 VAL 186 A 186 A ? -0.0 
109 THR 109 A 109 A ? LEU 107 A 107 A ? -0.4 ARG 111 A 111 A ? -0.1 ARG 111 A 111 A ? -0.3 THR 108 A 108 A ? -0.1 
110 ARG 110 A 110 A ? ARG 111 A 111 A ? -0.0 HIS 209 A 209 A ? -0.0 VAL 112 A 112 A ? -0.3 SER 208 A 208 A ? -0.2 
111 ARG 111 A 111 A ? THR 109 A 109 A ? -0.3 SER 208 A 208 A ? -0.1 SER 113 A 113 A ? -0.3 THR 109 A 109 A ? -0.1 
112 VAL 112 A 112 A ? ARG 110 A 110 A ? -0.3 GLU 188 A 188 A ? -0.1 GLY 115 A 115 A ? -0.1 ARG 111 A 111 A ? -0.0 
113 SER 113 A 113 A ? ARG 111 A 111 A ? -0.3 PRO 114 A 114 A ? -0.1 THR 116 A 116 A ? -1.8 VAL 142 A 142 A ? -0.3 
114 PRO 114 A 114 A ? ?   ?   ? ?   ? ? ?    ?   ?   ? ?   ? ? ?    VAL 143 A 143 A ? -0.2 SER 113 A 113 A ? -0.1 
115 GLY 115 A 115 A ? VAL 142 A 142 A ? -3.6 THR 116 A 116 A ? -0.4 MET 117 A 117 A ? -0.3 VAL 143 A 143 A ? -0.1 
116 THR 116 A 116 A ? SER 113 A 113 A ? -1.8 VAL 142 A 142 A ? -0.1 VAL 142 A 142 A ? -2.2 CYS 118 A 118 A ? -0.4 
117 MET 117 A 117 A ? GLY 115 A 115 A ? -0.3 SER 141 A 141 A ? -0.2 CYS 184 A 184 A ? -0.5 ASN 119 A 119 A ? -0.3 
118 CYS 118 A 118 A ? LEU 140 A 140 A ? -3.3 THR 116 A 116 A ? -0.4 LEU 140 A 140 A ? -3.4 VAL 120 A 120 A ? -0.4 
119 ASN 119 A 119 A ? VAL 182 A 182 A ? -3.2 MET 117 A 117 A ? -0.3 VAL 182 A 182 A ? -3.2 ALA 121 A 121 A ? -0.4 
120 VAL 120 A 120 A ? VAL 138 A 138 A ? -2.2 CYS 118 A 118 A ? -0.4 VAL 138 A 138 A ? -2.0 GLY 122 A 122 A ? -0.4 
121 ALA 121 A 121 A ? PRO 180 A 180 A ? -0.7 ASN 119 A 119 A ? -0.4 TRP 123 A 123 A ? -0.3 GLU 137 A 137 A ? -0.2 
122 GLY 122 A 122 A ? ARG 136 A 136 A ? -2.4 VAL 120 A 120 A ? -0.4 ARG 136 A 136 A ? -2.8 ASP 176 A 176 A ? -0.1 
123 TRP 123 A 123 A ? GLY 175 A 175 A ? -0.4 ALA 121 A 121 A ? -0.3 THR 132 A 132 A ? -0.2 THR 126 A 126 A ? -0.1 
124 GLY 124 A 124 A ? ARG 125 A 125 A ? -0.2 ARG 136 A 136 A ? -0.1 THR 132 A 132 A ? -0.8 GLY 175 A 175 A ? -0.2 
125 ARG 125 A 125 A ? MET 174 A 174 A ? -1.3 ARG 131 A 131 A ? -0.2 ILE 2   A 2   A ? -0.9 ARG 131 A 131 A ? -0.2 
126 THR 126 A 126 A ? THR 130 A 130 A ? -2.7 GLU 1   A 1   A ? -0.2 GLY 4   A 4   A ? -0.5 PHE 128 A 128 A ? -0.2 
127 SER 127 A 127 A ? THR 130 A 130 A ? -1.1 ILE 3   A 3   A ? -0.1 THR 126 A 126 A ? -0.2 ILE 2   A 2   A ? -0.0 
128 PHE 128 A 128 A ? THR 126 A 126 A ? -0.2 THR 129 A 129 A ? -0.2 ARG 131 A 131 A ? -0.0 ARG 125 A 125 A ? -0.0 
129 THR 129 A 129 A ? THR 130 A 130 A ? -0.1 ARG 131 A 131 A ? -0.0 ARG 131 A 131 A ? -0.5 PHE 128 A 128 A ? -0.2 
130 THR 130 A 130 A ? THR 132 A 132 A ? -0.0 ?   ?   ? ?   ? ? ?    THR 126 A 126 A ? -2.7 SER 127 A 127 A ? -1.1 
131 ARG 131 A 131 A ? THR 129 A 129 A ? -0.5 ARG 125 A 125 A ? -0.2 ASN 133 A 133 A ? -0.4 ARG 125 A 125 A ? -0.2 
132 THR 132 A 132 A ? GLY 124 A 124 A ? -0.8 THR 130 A 130 A ? -0.4 ARG 136 A 136 A ? -0.1 MET 57  A 57  A ? -0.0 
133 ASN 133 A 133 A ? ARG 131 A 131 A ? -0.4 LEU 135 A 135 A ? -0.1 MET 57  A 57  A ? -3.5 GLY 58  A 58  A ? -0.3 
134 THR 134 A 134 A ? ASN 56  A 56  A ? -0.3 MET 57  A 57  A ? -0.1 ASN 56  A 56  A ? -0.2 ARG 136 A 136 A ? -0.1 
135 LEU 135 A 135 A ? HIS 55  A 55  A ? -2.7 ASN 133 A 133 A ? -0.3 ALA 8   A 8   A ? -2.7 GLU 137 A 137 A ? -0.3 
136 ARG 136 A 136 A ? GLY 122 A 122 A ? -2.8 GLU 7   A 7   A ? -0.3 GLY 122 A 122 A ? -2.4 VAL 138 A 138 A ? -0.3 
137 GLU 137 A 137 A ? TRP 6   A 6   A ? -2.9 LEU 135 A 135 A ? -0.3 TRP 6   A 6   A ? -2.5 ASN 139 A 139 A ? -0.3 
138 VAL 138 A 138 A ? VAL 120 A 120 A ? -2.0 ARG 136 A 136 A ? -0.3 VAL 120 A 120 A ? -2.2 LEU 140 A 140 A ? -0.5 
139 ASN 139 A 139 A ? GLU 137 A 137 A ? -0.3 ASN 119 A 119 A ? -0.2 SER 141 A 141 A ? -0.3 ASN 119 A 119 A ? -0.2 
140 LEU 140 A 140 A ? CYS 118 A 118 A ? -3.4 VAL 138 A 138 A ? -0.5 CYS 118 A 118 A ? -3.3 VAL 142 A 142 A ? -0.4 
141 SER 141 A 141 A ? ASN 139 A 139 A ? -0.3 MET 117 A 117 A ? -0.2 GLY 164 A 164 A ? -2.8 VAL 143 A 143 A ? -0.3 
142 VAL 142 A 142 A ? THR 116 A 116 A ? -2.2 LEU 140 A 140 A ? -0.4 GLY 115 A 115 A ? -3.6 VAL 163 A 163 A ? -0.2 
143 VAL 143 A 143 A ? CYS 162 A 162 A ? -2.7 SER 141 A 141 A ? -0.3 CYS 162 A 162 A ? -0.4 ASP 145 A 145 A ? -0.1 
144 THR 144 A 144 A ? VAL 142 A 142 A ? -0.2 ASP 145 A 145 A ? -0.1 CYS 148 A 148 A ? -1.0 LEU 147 A 147 A ? -0.7 
145 ASP 145 A 145 A ? ARG 146 A 146 A ? -0.2 LEU 147 A 147 A ? -0.2 GLN 149 A 149 A ? -2.3 LYS 150 A 150 A ? -0.2 
146 ARG 146 A 146 A ? LEU 147 A 147 A ? -0.2 CYS 148 A 148 A ? -0.2 LYS 150 A 150 A ? -1.6 ASP 145 A 145 A ? -0.2 
147 LEU 147 A 147 A ? THR 144 A 144 A ? -0.7 CYS 148 A 148 A ? -0.2 ARG 151 A 151 A ? -1.1 ARG 146 A 146 A ? -0.2 
148 CYS 148 A 148 A ? THR 144 A 144 A ? -1.0 GLN 149 A 149 A ? -0.2 TYR 152 A 152 A ? -3.8 TYR 155 A 155 A ? -0.2 
149 GLN 149 A 149 A ? ASP 145 A 145 A ? -2.3 LYS 150 A 150 A ? -0.2 CYS 148 A 148 A ? -0.2 LEU 147 A 147 A ? -0.2 
150 LYS 150 A 150 A ? ARG 146 A 146 A ? -1.6 ASP 145 A 145 A ? -0.2 GLN 149 A 149 A ? -0.2 CYS 148 A 148 A ? -0.2 
151 ARG 151 A 151 A ? LEU 147 A 147 A ? -1.1 TYR 152 A 152 A ? -0.2 HIS 153 A 153 A ? -0.5 GLN 149 A 149 A ? -0.2 
152 TYR 152 A 152 A ? CYS 148 A 148 A ? -3.8 HIS 153 A 153 A ? -0.1 TYR 155 A 155 A ? -1.3 ARG 151 A 151 A ? -0.2 
153 HIS 153 A 153 A ? ARG 151 A 151 A ? -0.5 PHE 154 A 154 A ? -0.3 TYR 152 A 152 A ? -0.1 GLN 149 A 149 A ? -0.1 
154 PHE 154 A 154 A ? LEU 156 A 156 A ? -0.0 THR 82  A 82  A ? -0.0 HIS 153 A 153 A ? -0.3 LEU 156 A 156 A ? -0.2 
155 TYR 155 A 155 A ? TYR 152 A 152 A ? -1.3 CYS 148 A 148 A ? -0.2 HIS 84  A 84  A ? -0.0 CYS 162 A 162 A ? -0.0 
156 LEU 156 A 156 A ? PHE 154 A 154 A ? -0.2 PRO 157 A 157 A ? -0.1 MET 160 A 160 A ? -1.9 THR 159 A 159 A ? -1.2 
157 PRO 157 A 157 A ? ?   ?   ? ?   ? ? ?    ?   ?   ? ?   ? ? ?    LEU 156 A 156 A ? -0.1 CYS 162 A 162 A ? -0.1 
158 SER 158 A 158 A ? THR 159 A 159 A ? -0.2 LEU 161 A 161 A ? -0.0 HIS 209 A 209 A ? -0.1 LEU 161 A 161 A ? -0.0 
159 THR 159 A 159 A ? LEU 156 A 156 A ? -1.2 HIS 209 A 209 A ? -0.1 ARG 206 A 206 A ? -2.2 LEU 161 A 161 A ? -0.3 
160 MET 160 A 160 A ? LEU 156 A 156 A ? -1.9 THR 205 A 205 A ? -0.2 CYS 162 A 162 A ? -0.4 THR 205 A 205 A ? -0.2 
161 LEU 161 A 161 A ? TYR 204 A 204 A ? -3.1 THR 159 A 159 A ? -0.3 TYR 204 A 204 A ? -3.1 VAL 163 A 163 A ? -0.5 
162 CYS 162 A 162 A ? VAL 143 A 143 A ? -0.4 MET 160 A 160 A ? -0.4 VAL 143 A 143 A ? -2.7 GLY 164 A 164 A ? -0.4 
163 VAL 163 A 163 A ? ALA 202 A 202 A ? -2.7 LEU 161 A 161 A ? -0.5 ALA 202 A 202 A ? -3.3 VAL 142 A 142 A ? -0.2 
164 GLY 164 A 164 A ? SER 141 A 141 A ? -2.8 CYS 162 A 162 A ? -0.4 SER 171 A 171 A ? -0.1 LEU 140 A 140 A ? -0.1 
165 ASP 165 A 165 A ? LYS 170 A 170 A ? -0.4 TYR 168 A 168 A ? -0.4 TYR 168 A 168 A ? -1.9 LYS 170 A 170 A ? -0.5 
166 PRO 166 A 166 A ? ?   ?   ? ?   ? ? ?    ?   ?   ? ?   ? ? ?    ASP 165 A 165 A ? -0.1 GLY 164 A 164 A ? -0.0 
167 ARG 167 A 167 A ? TYR 168 A 168 A ? -0.1 ARG 169 A 169 A ? -0.1 ARG 169 A 169 A ? -0.6 GLY 164 A 164 A ? -0.0 
168 TYR 168 A 168 A ? ASP 165 A 165 A ? -1.9 LYS 170 A 170 A ? -0.1 LYS 170 A 170 A ? -2.7 ASP 165 A 165 A ? -0.4 
169 ARG 169 A 169 A ? ARG 167 A 167 A ? -0.6 ILE 199 A 199 A ? -0.1 SER 171 A 171 A ? -0.4 ARG 167 A 167 A ? -0.1 
170 LYS 170 A 170 A ? TYR 168 A 168 A ? -2.7 ASP 165 A 165 A ? -0.5 ASP 165 A 165 A ? -0.4 ILE 172 A 172 A ? -0.3 
171 SER 171 A 171 A ? ILE 3   A 3   A ? -1.4 ARG 169 A 169 A ? -0.4 ILE 3   A 3   A ? -2.4 TYR 173 A 173 A ? -0.3 
172 ILE 172 A 172 A ? LYS 170 A 170 A ? -0.3 ILE 2   A 2   A ? -0.2 ILE 2   A 2   A ? -0.2 MET 174 A 174 A ? -0.2 
173 TYR 173 A 173 A ? GLU 1   A 1   A ? -2.2 SER 171 A 171 A ? -0.3 ASP 176 A 176 A ? -1.4 SER 177 A 177 A ? -0.1 
174 MET 174 A 174 A ? GLY 175 A 175 A ? -0.2 ILE 172 A 172 A ? -0.2 ARG 125 A 125 A ? -1.3 TYR 173 A 173 A ? -0.2 
175 GLY 175 A 175 A ? GLY 124 A 124 A ? -0.2 GLY 26  A 26  A ? -0.2 TRP 123 A 123 A ? -0.4 MET 174 A 174 A ? -0.2 
176 ASP 176 A 176 A ? TYR 173 A 173 A ? -1.4 CYS 27  A 27  A ? -0.1 GLY 179 A 179 A ? -2.5 VAL 191 A 191 A ? -0.3 
177 SER 177 A 177 A ? GLY 178 A 178 A ? -0.3 GLY 26  A 26  A ? -0.2 GLY 28  A 28  A ? -4.0 SER 192 A 192 A ? -0.2 
178 GLY 178 A 178 A ? VAL 191 A 191 A ? -2.6 GLY 179 A 179 A ? -0.3 SER 177 A 177 A ? -0.3 PHE 30  A 30  A ? -0.1 
179 GLY 179 A 179 A ? ASP 176 A 176 A ? -2.5 GLY 29  A 29  A ? -0.1 VAL 191 A 191 A ? -2.9 GLY 178 A 178 A ? -0.3 
180 PRO 180 A 180 A ? ?   ?   ? ?   ? ? ?    ?   ?   ? ?   ? ? ?    ALA 121 A 121 A ? -0.7 VAL 182 A 182 A ? -0.7 
181 LEU 181 A 181 A ? GLY 189 A 189 A ? -2.7 GLY 179 A 179 A ? -0.3 GLU 188 A 188 A ? -3.8 GLY 189 A 189 A ? -1.3 
182 VAL 182 A 182 A ? ASN 119 A 119 A ? -3.2 PRO 180 A 180 A ? -0.7 ASN 119 A 119 A ? -3.2 CYS 184 A 184 A ? -0.4 
183 CYS 183 A 183 A ? VAL 186 A 186 A ? -2.5 LEU 181 A 181 A ? -0.5 VAL 186 A 186 A ? -1.8 CYS 118 A 118 A ? -0.2 
184 CYS 184 A 184 A ? MET 117 A 117 A ? -0.5 VAL 182 A 182 A ? -0.4 CYS 183 A 183 A ? -0.2 ALA 187 A 187 A ? -0.1 
185 GLY 185 A 185 A ? VAL 186 A 186 A ? -0.2 VAL 182 A 182 A ? -0.1 ARG 106 A 106 A ? -0.6 ALA 187 A 187 A ? -0.3 
186 VAL 186 A 186 A ? CYS 183 A 183 A ? -1.8 VAL 105 A 105 A ? -0.1 CYS 183 A 183 A ? -2.5 GLU 188 A 188 A ? -0.4 
187 ALA 187 A 187 A ? ARG 106 A 106 A ? -2.8 GLY 185 A 185 A ? -0.3 THR 108 A 108 A ? -0.8 VAL 182 A 182 A ? -0.2 
188 GLU 188 A 188 A ? LEU 181 A 181 A ? -3.8 VAL 186 A 186 A ? -0.4 ILE 207 A 207 A ? -1.3 SER 208 A 208 A ? -0.4 
189 GLY 189 A 189 A ? LEU 181 A 181 A ? -1.3 ARG 206 A 206 A ? -0.2 LEU 181 A 181 A ? -2.7 VAL 191 A 191 A ? -0.5 
190 ILE 190 A 190 A ? THR 205 A 205 A ? -1.5 GLU 188 A 188 A ? -0.3 THR 205 A 205 A ? -2.6 LEU 161 A 161 A ? -0.2 
191 VAL 191 A 191 A ? GLY 179 A 179 A ? -2.9 GLY 189 A 189 A ? -0.5 GLY 178 A 178 A ? -2.6 TYR 204 A 204 A ? -0.2 
192 SER 192 A 192 A ? GLY 203 A 203 A ? -1.3 PHE 193 A 193 A ? -0.4 GLY 194 A 194 A ? -0.3 TYR 204 A 204 A ? -0.2 
193 PHE 193 A 193 A ? GLY 203 A 203 A ? -2.2 LEU 83  A 83  A ? -0.1 GLY 203 A 203 A ? -2.2 SER 192 A 192 A ? -0.4 
194 GLY 194 A 194 A ? SER 192 A 192 A ? -0.3 ALA 202 A 202 A ? -0.3 ALA 202 A 202 A ? -0.2 ASN 197 A 197 A ? -0.1 
195 GLY 195 A 195 A ? ILE 199 A 199 A ? -0.7 PRO 201 A 201 A ? -0.3 SER 198 A 198 A ? -1.6 GLY 194 A 194 A ? -0.1 
196 TYR 196 A 196 A ? ASN 197 A 197 A ? -0.3 SER 198 A 198 A ? -0.2 ILE 199 A 199 A ? -1.2 GLY 195 A 195 A ? -0.2 
197 ASN 197 A 197 A ? SER 198 A 198 A ? -0.3 GLY 194 A 194 A ? -0.1 TYR 196 A 196 A ? -0.3 GLY 195 A 195 A ? -0.1 
198 SER 198 A 198 A ? GLY 195 A 195 A ? -1.6 ILE 199 A 199 A ? -0.2 ASN 197 A 197 A ? -0.3 TYR 196 A 196 A ? -0.2 
199 ILE 199 A 199 A ? TYR 196 A 196 A ? -1.2 PRO 201 A 201 A ? -0.1 GLY 195 A 195 A ? -0.7 SER 198 A 198 A ? -0.2 
200 PRO 200 A 200 A ? ?   ?   ? ?   ? ? ?    ?   ?   ? ?   ? ? ?    GLY 164 A 164 A ? -0.2 ALA 202 A 202 A ? -0.1 
201 PRO 201 A 201 A ? ?   ?   ? ?   ? ? ?    ?   ?   ? ?   ? ? ?    GLY 195 A 195 A ? -0.3 GLY 203 A 203 A ? -0.3 
202 ALA 202 A 202 A ? VAL 163 A 163 A ? -3.3 GLY 194 A 194 A ? -0.2 VAL 163 A 163 A ? -2.7 TYR 204 A 204 A ? -0.5 
203 GLY 203 A 203 A ? PHE 193 A 193 A ? -2.2 PRO 201 A 201 A ? -0.3 PHE 193 A 193 A ? -2.2 SER 192 A 192 A ? -1.3 
204 TYR 204 A 204 A ? LEU 161 A 161 A ? -3.1 ALA 202 A 202 A ? -0.5 LEU 161 A 161 A ? -3.1 ARG 206 A 206 A ? -0.5 
205 THR 205 A 205 A ? ILE 190 A 190 A ? -2.6 GLY 203 A 203 A ? -0.3 ILE 190 A 190 A ? -1.5 ILE 207 A 207 A ? -0.8 
206 ARG 206 A 206 A ? THR 159 A 159 A ? -2.2 TYR 204 A 204 A ? -0.5 HIS 209 A 209 A ? -0.7 PHE 210 A 210 A ? -0.6 
207 ILE 207 A 207 A ? GLU 188 A 188 A ? -1.3 THR 205 A 205 A ? -0.8 PHE 210 A 210 A ? -1.4 VAL 211 A 211 A ? -0.8 
208 SER 208 A 208 A ? GLU 188 A 188 A ? -0.4 HIS 209 A 209 A ? -0.3 VAL 211 A 211 A ? -0.6 ILE 207 A 207 A ? -0.2 
209 HIS 209 A 209 A ? ARG 206 A 206 A ? -0.7 PHE 210 A 210 A ? -0.2 SER 208 A 208 A ? -0.3 TRP 213 A 213 A ? -0.3 
210 PHE 210 A 210 A ? ILE 207 A 207 A ? -1.4 ARG 206 A 206 A ? -0.6 ILE 214 A 214 A ? -3.0 HIS 209 A 209 A ? -0.2 
211 VAL 211 A 211 A ? ILE 207 A 207 A ? -0.8 SER 208 A 208 A ? -0.6 LYS 215 A 215 A ? -2.7 ALA 216 A 216 A ? -0.3 
212 PRO 212 A 212 A ? ?   ?   ? ?   ? ? ?    ?   ?   ? ?   ? ? ?    ALA 216 A 216 A ? -1.8 VAL 211 A 211 A ? -0.2 
213 TRP 213 A 213 A ? HIS 209 A 209 A ? -0.3 LYS 215 A 215 A ? -0.2 ASN 217 A 217 A ? -1.5 VAL 211 A 211 A ? -0.2 
214 ILE 214 A 214 A ? PHE 210 A 210 A ? -3.0 LYS 215 A 215 A ? -0.2 MET 218 A 218 A ? -1.2 ASN 217 A 217 A ? -0.2 
215 LYS 215 A 215 A ? VAL 211 A 211 A ? -2.7 ALA 216 A 216 A ? -0.2 ARG 219 A 219 A ? -0.7 MET 218 A 218 A ? -0.3 
216 ALA 216 A 216 A ? PRO 212 A 212 A ? -1.8 VAL 211 A 211 A ? -0.3 ARG 219 A 219 A ? -0.4 LYS 215 A 215 A ? -0.2 
217 ASN 217 A 217 A ? TRP 213 A 213 A ? -1.5 ILE 214 A 214 A ? -0.2 ALA 216 A 216 A ? -0.2 LYS 215 A 215 A ? -0.2 
218 MET 218 A 218 A ? ILE 214 A 214 A ? -1.2 LYS 215 A 215 A ? -0.3 ASN 217 A 217 A ? -0.2 ALA 216 A 216 A ? -0.2 
219 ARG 219 A 219 A ? LYS 215 A 215 A ? -0.7 ALA 216 A 216 A ? -0.4 ALA 216 A 216 A ? -0.0 ?   ?   ? ?   ? ? ?    
# 
loop_
_dssp_statistics_histogram.entry_id 
_dssp_statistics_histogram.type 
_dssp_statistics_histogram.1 
_dssp_statistics_histogram.2 
_dssp_statistics_histogram.3 
_dssp_statistics_histogram.4 
_dssp_statistics_histogram.5 
_dssp_statistics_histogram.6 
_dssp_statistics_histogram.7 
_dssp_statistics_histogram.8 
_dssp_statistics_histogram.9 
_dssp_statistics_histogram.10 
_dssp_statistics_histogram.11 
_dssp_statistics_histogram.12 
_dssp_statistics_histogram.13 
_dssp_statistics_histogram.14 
_dssp_statistics_histogram.15 
_dssp_statistics_histogram.16 
_dssp_statistics_histogram.17 
_dssp_statistics_histogram.18 
_dssp_statistics_histogram.19 
_dssp_statistics_histogram.20 
_dssp_statistics_histogram.21 
_dssp_statistics_histogram.22 
_dssp_statistics_histogram.23 
_dssp_statistics_histogram.24 
_dssp_statistics_histogram.25 
_dssp_statistics_histogram.26 
_dssp_statistics_histogram.27 
_dssp_statistics_histogram.28 
_dssp_statistics_histogram.29 
_dssp_statistics_histogram.30 
Pelodiscus_sinensis_GeneID=102458929 residues_per_alpha_helix        0 0 0 0 0 0 1 0 0 0 0 1 0 0 0 0 0 0 0 0 0 0 0 0 0 0 0 0 0 0 
Pelodiscus_sinensis_GeneID=102458929 parallel_bridges_per_ladder     0 1 0 0 0 0 0 0 0 0 0 0 0 0 0 0 0 0 0 0 0 0 0 0 0 0 0 0 0 0 
Pelodiscus_sinensis_GeneID=102458929 antiparallel_bridges_per_ladder 4 2 2 5 2 2 0 0 0 0 0 0 0 0 0 0 0 0 0 0 0 0 0 0 0 0 0 0 0 0 
Pelodiscus_sinensis_GeneID=102458929 ladders_per_sheet               1 0 0 0 0 1 0 1 0 0 0 0 0 0 0 0 0 0 0 0 0 0 0 0 0 0 0 0 0 0 
# 
loop_
_dssp_statistics_hbond.entry_id 
_dssp_statistics_hbond.type 
_dssp_statistics_hbond.count 
_dssp_statistics_hbond.count_per_100 
Pelodiscus_sinensis_GeneID=102458929 O(I)-->H-N(J)          151 68.9 
Pelodiscus_sinensis_GeneID=102458929 'PARALLEL BRIDGES'     3   1.4  
Pelodiscus_sinensis_GeneID=102458929 'ANTIPARALLEL BRIDGES' 76  34.7 
Pelodiscus_sinensis_GeneID=102458929 O(I)-->H-N(I-5)        1   0.5  
Pelodiscus_sinensis_GeneID=102458929 O(I)-->H-N(I-4)        4   1.8  
Pelodiscus_sinensis_GeneID=102458929 O(I)-->H-N(I-3)        4   1.8  
Pelodiscus_sinensis_GeneID=102458929 O(I)-->H-N(I-2)        0   0.0  
Pelodiscus_sinensis_GeneID=102458929 O(I)-->H-N(I-1)        0   0.0  
Pelodiscus_sinensis_GeneID=102458929 O(I)-->H-N(I+0)        0   0.0  
Pelodiscus_sinensis_GeneID=102458929 O(I)-->H-N(I+1)        0   0.0  
Pelodiscus_sinensis_GeneID=102458929 O(I)-->H-N(I+2)        21  9.6  
Pelodiscus_sinensis_GeneID=102458929 O(I)-->H-N(I+3)        24  11.0 
Pelodiscus_sinensis_GeneID=102458929 O(I)-->H-N(I+4)        16  7.3  
Pelodiscus_sinensis_GeneID=102458929 O(I)-->H-N(I+5)        2   0.9  
# 
_dssp_statistics.entry_id                       Pelodiscus_sinensis_GeneID=102458929 
_dssp_statistics.nr_of_residues                 219 
_dssp_statistics.nr_of_chains                   1 
_dssp_statistics.nr_of_ss_bridges_total         0 
_dssp_statistics.nr_of_ss_bridges_intra_chain   0 
_dssp_statistics.nr_of_ss_bridges_inter_chain   0 
# 
loop_
_chem_comp.id 
_chem_comp.type 
_chem_comp.mon_nstd_flag 
_chem_comp.name 
_chem_comp.formula 
_chem_comp.formula_weight 
ALA 'L-PEPTIDE LINKING' y ALANINE         'C3 H7 N O2'     89.093 
ARG 'L-PEPTIDE LINKING' y ARGININE        'C6 H15 N4 O2'  175.209 
ASN 'L-PEPTIDE LINKING' y ASPARAGINE      'C4 H8 N2 O3'   132.118 
ASP 'L-PEPTIDE LINKING' y 'ASPARTIC ACID' 'C4 H7 N O4'    133.103 
CYS 'L-PEPTIDE LINKING' y CYSTEINE        'C3 H7 N O2 S'  121.158 
GLN 'L-PEPTIDE LINKING' y GLUTAMINE       'C5 H10 N2 O3'  146.144 
GLU 'L-PEPTIDE LINKING' y 'GLUTAMIC ACID' 'C5 H9 N O4'    147.129 
GLY 'PEPTIDE LINKING'   y GLYCINE         'C2 H5 N O2'     75.067 
HIS 'L-PEPTIDE LINKING' y HISTIDINE       'C6 H10 N3 O2'  156.162 
ILE 'L-PEPTIDE LINKING' y ISOLEUCINE      'C6 H13 N O2'   131.173 
LEU 'L-PEPTIDE LINKING' y LEUCINE         'C6 H13 N O2'   131.173 
LYS 'L-PEPTIDE LINKING' y LYSINE          'C6 H15 N2 O2'  147.195 
MET 'L-PEPTIDE LINKING' y METHIONINE      'C5 H11 N O2 S' 149.211 
PHE 'L-PEPTIDE LINKING' y PHENYLALANINE   'C9 H11 N O2'   165.189 
PRO 'L-PEPTIDE LINKING' y PROLINE         'C5 H9 N O2'     115.13 
SER 'L-PEPTIDE LINKING' y SERINE          'C3 H7 N O3'    105.093 
THR 'L-PEPTIDE LINKING' y THREONINE       'C4 H9 N O3'    119.119 
TRP 'L-PEPTIDE LINKING' y TRYPTOPHAN      'C11 H12 N2 O2' 204.225 
TYR 'L-PEPTIDE LINKING' y TYROSINE        'C9 H11 N O3'   181.189 
VAL 'L-PEPTIDE LINKING' y VALINE          'C5 H11 N O2'   117.146 
# 
loop_
_atom_type.symbol 
N 
C 
O 
S 
# 
loop_
_entity_poly_seq.entity_id 
_entity_poly_seq.num 
_entity_poly_seq.mon_id 
_entity_poly_seq.hetero 
1   1 GLU n 
1   2 ILE n 
1   3 ILE n 
1   4 GLY n 
1   5 GLY n 
1   6 TRP n 
1   7 GLU n 
1   8 ALA n 
1   9 GLN n 
1  10 PRO n 
1  11 HIS n 
1  12 SER n 
1  13 ARG n 
1  14 PRO n 
1  15 TYR n 
1  16 MET n 
1  17 ALA n 
1  18 TYR n 
1  19 LEU n 
1  20 ARG n 
1  21 ILE n 
1  22 ASP n 
1  23 LYS n 
1  24 ILE n 
1  25 SER n 
1  26 GLY n 
1  27 CYS n 
1  28 GLY n 
1  29 GLY n 
1  30 PHE n 
1  31 LEU n 
1  32 VAL n 
1  33 ALA n 
1  34 GLU n 
1  35 ASN n 
1  36 PHE n 
1  37 VAL n 
1  38 LEU n 
1  39 THR n 
1  40 ALA n 
1  41 ALA n 
1  42 HIS n 
1  43 CYS n 
1  44 GLN n 
1  45 GLY n 
1  46 ASP n 
1  47 ARG n 
1  48 ILE n 
1  49 THR n 
1  50 VAL n 
1  51 VAL n 
1  52 LEU n 
1  53 GLY n 
1  54 ALA n 
1  55 HIS n 
1  56 ASN n 
1  57 MET n 
1  58 GLY n 
1  59 GLN n 
1  60 CYS n 
1  61 GLU n 
1  62 ARG n 
1  63 SER n 
1  64 GLN n 
1  65 GLN n 
1  66 GLU n 
1  67 ILE n 
1  68 PRO n 
1  69 VAL n 
1  70 CYS n 
1  71 ARG n 
1  72 LYS n 
1  73 ILE n 
1  74 PRO n 
1  75 HIS n 
1  76 GLN n 
1  77 GLN n 
1  78 TYR n 
1  79 ASN n 
1  80 ARG n 
1  81 GLU n 
1  82 THR n 
1  83 LEU n 
1  84 HIS n 
1  85 ASN n 
1  86 ASP n 
1  87 ILE n 
1  88 MET n 
1  89 LEU n 
1  90 LEU n 
1  91 GLN n 
1  92 LEU n 
1  93 SER n 
1  94 ARG n 
1  95 ASN n 
1  96 ALA n 
1  97 THR n 
1  98 LEU n 
1  99 THR n 
1 100 ARG n 
1 101 GLU n 
1 102 VAL n 
1 103 GLY n 
1 104 LEU n 
1 105 VAL n 
1 106 ARG n 
1 107 LEU n 
1 108 THR n 
1 109 THR n 
1 110 ARG n 
1 111 ARG n 
1 112 VAL n 
1 113 SER n 
1 114 PRO n 
1 115 GLY n 
1 116 THR n 
1 117 MET n 
1 118 CYS n 
1 119 ASN n 
1 120 VAL n 
1 121 ALA n 
1 122 GLY n 
1 123 TRP n 
1 124 GLY n 
1 125 ARG n 
1 126 THR n 
1 127 SER n 
1 128 PHE n 
1 129 THR n 
1 130 THR n 
1 131 ARG n 
1 132 THR n 
1 133 ASN n 
1 134 THR n 
1 135 LEU n 
1 136 ARG n 
1 137 GLU n 
1 138 VAL n 
1 139 ASN n 
1 140 LEU n 
1 141 SER n 
1 142 VAL n 
1 143 VAL n 
1 144 THR n 
1 145 ASP n 
1 146 ARG n 
1 147 LEU n 
1 148 CYS n 
1 149 GLN n 
1 150 LYS n 
1 151 ARG n 
1 152 TYR n 
1 153 HIS n 
1 154 PHE n 
1 155 TYR n 
1 156 LEU n 
1 157 PRO n 
1 158 SER n 
1 159 THR n 
1 160 MET n 
1 161 LEU n 
1 162 CYS n 
1 163 VAL n 
1 164 GLY n 
1 165 ASP n 
1 166 PRO n 
1 167 ARG n 
1 168 TYR n 
1 169 ARG n 
1 170 LYS n 
1 171 SER n 
1 172 ILE n 
1 173 TYR n 
1 174 MET n 
1 175 GLY n 
1 176 ASP n 
1 177 SER n 
1 178 GLY n 
1 179 GLY n 
1 180 PRO n 
1 181 LEU n 
1 182 VAL n 
1 183 CYS n 
1 184 CYS n 
1 185 GLY n 
1 186 VAL n 
1 187 ALA n 
1 188 GLU n 
1 189 GLY n 
1 190 ILE n 
1 191 VAL n 
1 192 SER n 
1 193 PHE n 
1 194 GLY n 
1 195 GLY n 
1 196 TYR n 
1 197 ASN n 
1 198 SER n 
1 199 ILE n 
1 200 PRO n 
1 201 PRO n 
1 202 ALA n 
1 203 GLY n 
1 204 TYR n 
1 205 THR n 
1 206 ARG n 
1 207 ILE n 
1 208 SER n 
1 209 HIS n 
1 210 PHE n 
1 211 VAL n 
1 212 PRO n 
1 213 TRP n 
1 214 ILE n 
1 215 LYS n 
1 216 ALA n 
1 217 ASN n 
1 218 MET n 
1 219 ARG n 
# 
loop_
_pdbx_poly_seq_scheme.asym_id 
_pdbx_poly_seq_scheme.entity_id 
_pdbx_poly_seq_scheme.seq_id 
_pdbx_poly_seq_scheme.mon_id 
_pdbx_poly_seq_scheme.ndb_seq_num 
_pdbx_poly_seq_scheme.pdb_seq_num 
_pdbx_poly_seq_scheme.auth_seq_num 
_pdbx_poly_seq_scheme.pdb_mon_id 
_pdbx_poly_seq_scheme.auth_mon_id 
_pdbx_poly_seq_scheme.pdb_strand_id 
_pdbx_poly_seq_scheme.pdb_ins_code 
_pdbx_poly_seq_scheme.hetero 
A 1   1 GLU   1 1   1   GLU GLU A ? n 
A 1   2 ILE   2 2   2   ILE ILE A ? n 
A 1   3 ILE   3 3   3   ILE ILE A ? n 
A 1   4 GLY   4 4   4   GLY GLY A ? n 
A 1   5 GLY   5 5   5   GLY GLY A ? n 
A 1   6 TRP   6 6   6   TRP TRP A ? n 
A 1   7 GLU   7 7   7   GLU GLU A ? n 
A 1   8 ALA   8 8   8   ALA ALA A ? n 
A 1   9 GLN   9 9   9   GLN GLN A ? n 
A 1  10 PRO  10 10  10  PRO PRO A ? n 
A 1  11 HIS  11 11  11  HIS HIS A ? n 
A 1  12 SER  12 12  12  SER SER A ? n 
A 1  13 ARG  13 13  13  ARG ARG A ? n 
A 1  14 PRO  14 14  14  PRO PRO A ? n 
A 1  15 TYR  15 15  15  TYR TYR A ? n 
A 1  16 MET  16 16  16  MET MET A ? n 
A 1  17 ALA  17 17  17  ALA ALA A ? n 
A 1  18 TYR  18 18  18  TYR TYR A ? n 
A 1  19 LEU  19 19  19  LEU LEU A ? n 
A 1  20 ARG  20 20  20  ARG ARG A ? n 
A 1  21 ILE  21 21  21  ILE ILE A ? n 
A 1  22 ASP  22 22  22  ASP ASP A ? n 
A 1  23 LYS  23 23  23  LYS LYS A ? n 
A 1  24 ILE  24 24  24  ILE ILE A ? n 
A 1  25 SER  25 25  25  SER SER A ? n 
A 1  26 GLY  26 26  26  GLY GLY A ? n 
A 1  27 CYS  27 27  27  CYS CYS A ? n 
A 1  28 GLY  28 28  28  GLY GLY A ? n 
A 1  29 GLY  29 29  29  GLY GLY A ? n 
A 1  30 PHE  30 30  30  PHE PHE A ? n 
A 1  31 LEU  31 31  31  LEU LEU A ? n 
A 1  32 VAL  32 32  32  VAL VAL A ? n 
A 1  33 ALA  33 33  33  ALA ALA A ? n 
A 1  34 GLU  34 34  34  GLU GLU A ? n 
A 1  35 ASN  35 35  35  ASN ASN A ? n 
A 1  36 PHE  36 36  36  PHE PHE A ? n 
A 1  37 VAL  37 37  37  VAL VAL A ? n 
A 1  38 LEU  38 38  38  LEU LEU A ? n 
A 1  39 THR  39 39  39  THR THR A ? n 
A 1  40 ALA  40 40  40  ALA ALA A ? n 
A 1  41 ALA  41 41  41  ALA ALA A ? n 
A 1  42 HIS  42 42  42  HIS HIS A ? n 
A 1  43 CYS  43 43  43  CYS CYS A ? n 
A 1  44 GLN  44 44  44  GLN GLN A ? n 
A 1  45 GLY  45 45  45  GLY GLY A ? n 
A 1  46 ASP  46 46  46  ASP ASP A ? n 
A 1  47 ARG  47 47  47  ARG ARG A ? n 
A 1  48 ILE  48 48  48  ILE ILE A ? n 
A 1  49 THR  49 49  49  THR THR A ? n 
A 1  50 VAL  50 50  50  VAL VAL A ? n 
A 1  51 VAL  51 51  51  VAL VAL A ? n 
A 1  52 LEU  52 52  52  LEU LEU A ? n 
A 1  53 GLY  53 53  53  GLY GLY A ? n 
A 1  54 ALA  54 54  54  ALA ALA A ? n 
A 1  55 HIS  55 55  55  HIS HIS A ? n 
A 1  56 ASN  56 56  56  ASN ASN A ? n 
A 1  57 MET  57 57  57  MET MET A ? n 
A 1  58 GLY  58 58  58  GLY GLY A ? n 
A 1  59 GLN  59 59  59  GLN GLN A ? n 
A 1  60 CYS  60 60  60  CYS CYS A ? n 
A 1  61 GLU  61 61  61  GLU GLU A ? n 
A 1  62 ARG  62 62  62  ARG ARG A ? n 
A 1  63 SER  63 63  63  SER SER A ? n 
A 1  64 GLN  64 64  64  GLN GLN A ? n 
A 1  65 GLN  65 65  65  GLN GLN A ? n 
A 1  66 GLU  66 66  66  GLU GLU A ? n 
A 1  67 ILE  67 67  67  ILE ILE A ? n 
A 1  68 PRO  68 68  68  PRO PRO A ? n 
A 1  69 VAL  69 69  69  VAL VAL A ? n 
A 1  70 CYS  70 70  70  CYS CYS A ? n 
A 1  71 ARG  71 71  71  ARG ARG A ? n 
A 1  72 LYS  72 72  72  LYS LYS A ? n 
A 1  73 ILE  73 73  73  ILE ILE A ? n 
A 1  74 PRO  74 74  74  PRO PRO A ? n 
A 1  75 HIS  75 75  75  HIS HIS A ? n 
A 1  76 GLN  76 76  76  GLN GLN A ? n 
A 1  77 GLN  77 77  77  GLN GLN A ? n 
A 1  78 TYR  78 78  78  TYR TYR A ? n 
A 1  79 ASN  79 79  79  ASN ASN A ? n 
A 1  80 ARG  80 80  80  ARG ARG A ? n 
A 1  81 GLU  81 81  81  GLU GLU A ? n 
A 1  82 THR  82 82  82  THR THR A ? n 
A 1  83 LEU  83 83  83  LEU LEU A ? n 
A 1  84 HIS  84 84  84  HIS HIS A ? n 
A 1  85 ASN  85 85  85  ASN ASN A ? n 
A 1  86 ASP  86 86  86  ASP ASP A ? n 
A 1  87 ILE  87 87  87  ILE ILE A ? n 
A 1  88 MET  88 88  88  MET MET A ? n 
A 1  89 LEU  89 89  89  LEU LEU A ? n 
A 1  90 LEU  90 90  90  LEU LEU A ? n 
A 1  91 GLN  91 91  91  GLN GLN A ? n 
A 1  92 LEU  92 92  92  LEU LEU A ? n 
A 1  93 SER  93 93  93  SER SER A ? n 
A 1  94 ARG  94 94  94  ARG ARG A ? n 
A 1  95 ASN  95 95  95  ASN ASN A ? n 
A 1  96 ALA  96 96  96  ALA ALA A ? n 
A 1  97 THR  97 97  97  THR THR A ? n 
A 1  98 LEU  98 98  98  LEU LEU A ? n 
A 1  99 THR  99 99  99  THR THR A ? n 
A 1 100 ARG 100 100 100 ARG ARG A ? n 
A 1 101 GLU 101 101 101 GLU GLU A ? n 
A 1 102 VAL 102 102 102 VAL VAL A ? n 
A 1 103 GLY 103 103 103 GLY GLY A ? n 
A 1 104 LEU 104 104 104 LEU LEU A ? n 
A 1 105 VAL 105 105 105 VAL VAL A ? n 
A 1 106 ARG 106 106 106 ARG ARG A ? n 
A 1 107 LEU 107 107 107 LEU LEU A ? n 
A 1 108 THR 108 108 108 THR THR A ? n 
A 1 109 THR 109 109 109 THR THR A ? n 
A 1 110 ARG 110 110 110 ARG ARG A ? n 
A 1 111 ARG 111 111 111 ARG ARG A ? n 
A 1 112 VAL 112 112 112 VAL VAL A ? n 
A 1 113 SER 113 113 113 SER SER A ? n 
A 1 114 PRO 114 114 114 PRO PRO A ? n 
A 1 115 GLY 115 115 115 GLY GLY A ? n 
A 1 116 THR 116 116 116 THR THR A ? n 
A 1 117 MET 117 117 117 MET MET A ? n 
A 1 118 CYS 118 118 118 CYS CYS A ? n 
A 1 119 ASN 119 119 119 ASN ASN A ? n 
A 1 120 VAL 120 120 120 VAL VAL A ? n 
A 1 121 ALA 121 121 121 ALA ALA A ? n 
A 1 122 GLY 122 122 122 GLY GLY A ? n 
A 1 123 TRP 123 123 123 TRP TRP A ? n 
A 1 124 GLY 124 124 124 GLY GLY A ? n 
A 1 125 ARG 125 125 125 ARG ARG A ? n 
A 1 126 THR 126 126 126 THR THR A ? n 
A 1 127 SER 127 127 127 SER SER A ? n 
A 1 128 PHE 128 128 128 PHE PHE A ? n 
A 1 129 THR 129 129 129 THR THR A ? n 
A 1 130 THR 130 130 130 THR THR A ? n 
A 1 131 ARG 131 131 131 ARG ARG A ? n 
A 1 132 THR 132 132 132 THR THR A ? n 
A 1 133 ASN 133 133 133 ASN ASN A ? n 
A 1 134 THR 134 134 134 THR THR A ? n 
A 1 135 LEU 135 135 135 LEU LEU A ? n 
A 1 136 ARG 136 136 136 ARG ARG A ? n 
A 1 137 GLU 137 137 137 GLU GLU A ? n 
A 1 138 VAL 138 138 138 VAL VAL A ? n 
A 1 139 ASN 139 139 139 ASN ASN A ? n 
A 1 140 LEU 140 140 140 LEU LEU A ? n 
A 1 141 SER 141 141 141 SER SER A ? n 
A 1 142 VAL 142 142 142 VAL VAL A ? n 
A 1 143 VAL 143 143 143 VAL VAL A ? n 
A 1 144 THR 144 144 144 THR THR A ? n 
A 1 145 ASP 145 145 145 ASP ASP A ? n 
A 1 146 ARG 146 146 146 ARG ARG A ? n 
A 1 147 LEU 147 147 147 LEU LEU A ? n 
A 1 148 CYS 148 148 148 CYS CYS A ? n 
A 1 149 GLN 149 149 149 GLN GLN A ? n 
A 1 150 LYS 150 150 150 LYS LYS A ? n 
A 1 151 ARG 151 151 151 ARG ARG A ? n 
A 1 152 TYR 152 152 152 TYR TYR A ? n 
A 1 153 HIS 153 153 153 HIS HIS A ? n 
A 1 154 PHE 154 154 154 PHE PHE A ? n 
A 1 155 TYR 155 155 155 TYR TYR A ? n 
A 1 156 LEU 156 156 156 LEU LEU A ? n 
A 1 157 PRO 157 157 157 PRO PRO A ? n 
A 1 158 SER 158 158 158 SER SER A ? n 
A 1 159 THR 159 159 159 THR THR A ? n 
A 1 160 MET 160 160 160 MET MET A ? n 
A 1 161 LEU 161 161 161 LEU LEU A ? n 
A 1 162 CYS 162 162 162 CYS CYS A ? n 
A 1 163 VAL 163 163 163 VAL VAL A ? n 
A 1 164 GLY 164 164 164 GLY GLY A ? n 
A 1 165 ASP 165 165 165 ASP ASP A ? n 
A 1 166 PRO 166 166 166 PRO PRO A ? n 
A 1 167 ARG 167 167 167 ARG ARG A ? n 
A 1 168 TYR 168 168 168 TYR TYR A ? n 
A 1 169 ARG 169 169 169 ARG ARG A ? n 
A 1 170 LYS 170 170 170 LYS LYS A ? n 
A 1 171 SER 171 171 171 SER SER A ? n 
A 1 172 ILE 172 172 172 ILE ILE A ? n 
A 1 173 TYR 173 173 173 TYR TYR A ? n 
A 1 174 MET 174 174 174 MET MET A ? n 
A 1 175 GLY 175 175 175 GLY GLY A ? n 
A 1 176 ASP 176 176 176 ASP ASP A ? n 
A 1 177 SER 177 177 177 SER SER A ? n 
A 1 178 GLY 178 178 178 GLY GLY A ? n 
A 1 179 GLY 179 179 179 GLY GLY A ? n 
A 1 180 PRO 180 180 180 PRO PRO A ? n 
A 1 181 LEU 181 181 181 LEU LEU A ? n 
A 1 182 VAL 182 182 182 VAL VAL A ? n 
A 1 183 CYS 183 183 183 CYS CYS A ? n 
A 1 184 CYS 184 184 184 CYS CYS A ? n 
A 1 185 GLY 185 185 185 GLY GLY A ? n 
A 1 186 VAL 186 186 186 VAL VAL A ? n 
A 1 187 ALA 187 187 187 ALA ALA A ? n 
A 1 188 GLU 188 188 188 GLU GLU A ? n 
A 1 189 GLY 189 189 189 GLY GLY A ? n 
A 1 190 ILE 190 190 190 ILE ILE A ? n 
A 1 191 VAL 191 191 191 VAL VAL A ? n 
A 1 192 SER 192 192 192 SER SER A ? n 
A 1 193 PHE 193 193 193 PHE PHE A ? n 
A 1 194 GLY 194 194 194 GLY GLY A ? n 
A 1 195 GLY 195 195 195 GLY GLY A ? n 
A 1 196 TYR 196 196 196 TYR TYR A ? n 
A 1 197 ASN 197 197 197 ASN ASN A ? n 
A 1 198 SER 198 198 198 SER SER A ? n 
A 1 199 ILE 199 199 199 ILE ILE A ? n 
A 1 200 PRO 200 200 200 PRO PRO A ? n 
A 1 201 PRO 201 201 201 PRO PRO A ? n 
A 1 202 ALA 202 202 202 ALA ALA A ? n 
A 1 203 GLY 203 203 203 GLY GLY A ? n 
A 1 204 TYR 204 204 204 TYR TYR A ? n 
A 1 205 THR 205 205 205 THR THR A ? n 
A 1 206 ARG 206 206 206 ARG ARG A ? n 
A 1 207 ILE 207 207 207 ILE ILE A ? n 
A 1 208 SER 208 208 208 SER SER A ? n 
A 1 209 HIS 209 209 209 HIS HIS A ? n 
A 1 210 PHE 210 210 210 PHE PHE A ? n 
A 1 211 VAL 211 211 211 VAL VAL A ? n 
A 1 212 PRO 212 212 212 PRO PRO A ? n 
A 1 213 TRP 213 213 213 TRP TRP A ? n 
A 1 214 ILE 214 214 214 ILE ILE A ? n 
A 1 215 LYS 215 215 215 LYS LYS A ? n 
A 1 216 ALA 216 216 216 ALA ALA A ? n 
A 1 217 ASN 217 217 217 ASN ASN A ? n 
A 1 218 MET 218 218 218 MET MET A ? n 
A 1 219 ARG 219 219 219 ARG ARG A ? n 
# 
loop_
_atom_site.group_PDB 
_atom_site.id 
_atom_site.type_symbol 
_atom_site.label_atom_id 
_atom_site.label_alt_id 
_atom_site.label_comp_id 
_atom_site.label_asym_id 
_atom_site.label_entity_id 
_atom_site.label_seq_id 
_atom_site.pdbx_PDB_ins_code 
_atom_site.Cartn_x 
_atom_site.Cartn_y 
_atom_site.Cartn_z 
_atom_site.occupancy 
_atom_site.B_iso_or_equiv 
_atom_site.pdbx_formal_charge 
_atom_site.auth_seq_id 
_atom_site.auth_comp_id 
_atom_site.auth_asym_id 
_atom_site.auth_atom_id 
_atom_site.pdbx_PDB_model_num 
ATOM 1    N N   ? GLU A 1   1 ?  -0.849 -10.417  -8.029 1.000 62.500 ? 1   GLU A N   1 
ATOM 2    C CA  ? GLU A 1   1 ?   0.104 -11.441  -8.446 1.000 62.500 ? 1   GLU A CA  1 
ATOM 3    C C   ? GLU A 1   1 ?   1.516 -11.107  -7.971 1.000 62.500 ? 1   GLU A C   1 
ATOM 4    C CB  ? GLU A 1   1 ?   0.086 -11.606  -9.967 1.000 62.500 ? 1   GLU A CB  1 
ATOM 5    O O   ? GLU A 1   1 ?   2.012 -10.004  -8.210 1.000 62.500 ? 1   GLU A O   1 
ATOM 6    C CG  ? GLU A 1   1 ?   0.913 -12.781 -10.468 1.000 62.500 ? 1   GLU A CG  1 
ATOM 7    C CD  ? GLU A 1   1 ?   0.875 -12.940 -11.980 1.000 62.500 ? 1   GLU A CD  1 
ATOM 8    O OE1 ? GLU A 1   1 ?   1.582 -13.824 -12.515 1.000 62.500 ? 1   GLU A OE1 1 
ATOM 9    O OE2 ? GLU A 1   1 ?   0.133 -12.174 -12.634 1.000 62.500 ? 1   GLU A OE2 1 
ATOM 10   N N   ? ILE A 1   2 ?   2.173 -11.887  -7.043 1.000 65.760 ? 2   ILE A N   1 
ATOM 11   C CA  ? ILE A 1   2 ?   3.599 -11.759  -6.767 1.000 65.760 ? 2   ILE A CA  1 
ATOM 12   C C   ? ILE A 1   2 ?   4.374 -12.811  -7.557 1.000 65.760 ? 2   ILE A C   1 
ATOM 13   C CB  ? ILE A 1   2 ?   3.897 -11.895  -5.257 1.000 65.760 ? 2   ILE A CB  1 
ATOM 14   O O   ? ILE A 1   2 ?   4.380 -13.990  -7.194 1.000 65.760 ? 2   ILE A O   1 
ATOM 15   C CG1 ? ILE A 1   2 ?   3.071 -10.882  -4.457 1.000 65.760 ? 2   ILE A CG1 1 
ATOM 16   C CG2 ? ILE A 1   2 ?   5.394 -11.719  -4.984 1.000 65.760 ? 2   ILE A CG2 1 
ATOM 17   C CD1 ? ILE A 1   2 ?   3.455  -9.431  -4.712 1.000 65.760 ? 2   ILE A CD1 1 
ATOM 18   N N   ? ILE A 1   3 ?   4.661 -12.551  -8.861 1.000 69.580 ? 3   ILE A N   1 
ATOM 19   C CA  ? ILE A 1   3 ?   5.394 -13.465  -9.730 1.000 69.580 ? 3   ILE A CA  1 
ATOM 20   C C   ? ILE A 1   3 ?   6.823 -13.630  -9.218 1.000 69.580 ? 3   ILE A C   1 
ATOM 21   C CB  ? ILE A 1   3 ?   5.403 -12.969 -11.193 1.000 69.580 ? 3   ILE A CB  1 
ATOM 22   O O   ? ILE A 1   3 ?   7.519 -12.642  -8.972 1.000 69.580 ? 3   ILE A O   1 
ATOM 23   C CG1 ? ILE A 1   3 ?   3.971 -12.848 -11.725 1.000 69.580 ? 3   ILE A CG1 1 
ATOM 24   C CG2 ? ILE A 1   3 ?   6.238 -13.903 -12.075 1.000 69.580 ? 3   ILE A CG2 1 
ATOM 25   C CD1 ? ILE A 1   3 ?   3.881 -12.307 -13.145 1.000 69.580 ? 3   ILE A CD1 1 
ATOM 26   N N   ? GLY A 1   4 ?   7.182 -14.974  -8.958 1.000 72.200 ? 4   GLY A N   1 
ATOM 27   C CA  ? GLY A 1   4 ?   8.528 -15.234  -8.472 1.000 72.200 ? 4   GLY A CA  1 
ATOM 28   C C   ? GLY A 1   4 ?   8.674 -15.028  -6.976 1.000 72.200 ? 4   GLY A C   1 
ATOM 29   O O   ? GLY A 1   4 ?   9.790 -14.919  -6.465 1.000 72.200 ? 4   GLY A O   1 
ATOM 30   N N   ? GLY A 1   5 ?   7.436 -14.838  -6.263 1.000 81.970 ? 5   GLY A N   1 
ATOM 31   C CA  ? GLY A 1   5 ?   7.417 -14.654  -4.821 1.000 81.970 ? 5   GLY A CA  1 
ATOM 32   C C   ? GLY A 1   5 ?   7.259 -15.954  -4.055 1.000 81.970 ? 5   GLY A C   1 
ATOM 33   O O   ? GLY A 1   5 ?   7.324 -17.037  -4.640 1.000 81.970 ? 5   GLY A O   1 
ATOM 34   N N   ? TRP A 1   6 ?   7.204 -15.844  -2.819 1.000 89.000 ? 6   TRP A N   1 
ATOM 35   C CA  ? TRP A 1   6 ?   7.059 -16.992  -1.930 1.000 89.000 ? 6   TRP A CA  1 
ATOM 36   C C   ? TRP A 1   6 ?   5.966 -16.745  -0.896 1.000 89.000 ? 6   TRP A C   1 
ATOM 37   C CB  ? TRP A 1   6 ?   8.384 -17.298  -1.226 1.000 89.000 ? 6   TRP A CB  1 
ATOM 38   O O   ? TRP A 1   6 ?   5.510 -15.612  -0.724 1.000 89.000 ? 6   TRP A O   1 
ATOM 39   C CG  ? TRP A 1   6 ?   8.891 -16.178  -0.368 1.000 89.000 ? 6   TRP A CG  1 
ATOM 40   C CD1 ? TRP A 1   6 ?   8.647 -15.986   0.964 1.000 89.000 ? 6   TRP A CD1 1 
ATOM 41   C CD2 ? TRP A 1   6 ?   9.725 -15.093  -0.784 1.000 89.000 ? 6   TRP A CD2 1 
ATOM 42   C CE2 ? TRP A 1   6 ?   9.949 -14.279   0.348 1.000 89.000 ? 6   TRP A CE2 1 
ATOM 43   C CE3 ? TRP A 1   6 ?  10.306 -14.729  -2.007 1.000 89.000 ? 6   TRP A CE3 1 
ATOM 44   N NE1 ? TRP A 1   6 ?   9.281 -14.845   1.400 1.000 89.000 ? 6   TRP A NE1 1 
ATOM 45   C CH2 ? TRP A 1   6 ?  11.287 -12.790  -0.914 1.000 89.000 ? 6   TRP A CH2 1 
ATOM 46   C CZ2 ? TRP A 1   6 ?  10.730 -13.122   0.294 1.000 89.000 ? 6   TRP A CZ2 1 
ATOM 47   C CZ3 ? TRP A 1   6 ?  11.083 -13.578  -2.058 1.000 89.000 ? 6   TRP A CZ3 1 
ATOM 48   N N   ? GLU A 1   7 ?   5.374 -17.853  -0.423 1.000 92.160 ? 7   GLU A N   1 
ATOM 49   C CA  ? GLU A 1   7 ?   4.383 -17.690   0.637 1.000 92.160 ? 7   GLU A CA  1 
ATOM 50   C C   ? GLU A 1   7 ?   4.963 -16.920   1.820 1.000 92.160 ? 7   GLU A C   1 
ATOM 51   C CB  ? GLU A 1   7 ?   3.862 -19.053   1.100 1.000 92.160 ? 7   GLU A CB  1 
ATOM 52   O O   ? GLU A 1   7 ?   6.061 -17.227   2.289 1.000 92.160 ? 7   GLU A O   1 
ATOM 53   C CG  ? GLU A 1   7 ?   2.775 -18.967   2.161 1.000 92.160 ? 7   GLU A CG  1 
ATOM 54   C CD  ? GLU A 1   7 ?   2.151 -20.314   2.491 1.000 92.160 ? 7   GLU A CD  1 
ATOM 55   O OE1 ? GLU A 1   7 ?   1.525 -20.446   3.568 1.000 92.160 ? 7   GLU A OE1 1 
ATOM 56   O OE2 ? GLU A 1   7 ?   2.290 -21.245   1.667 1.000 92.160 ? 7   GLU A OE2 1 
ATOM 57   N N   ? ALA A 1   8 ?   4.263 -15.914   2.269 1.000 93.340 ? 8   ALA A N   1 
ATOM 58   C CA  ? ALA A 1   8 ?   4.656 -15.147   3.448 1.000 93.340 ? 8   ALA A CA  1 
ATOM 59   C C   ? ALA A 1   8 ?   4.491 -15.973   4.720 1.000 93.340 ? 8   ALA A C   1 
ATOM 60   C CB  ? ALA A 1   8 ?   3.837 -13.861   3.543 1.000 93.340 ? 8   ALA A CB  1 
ATOM 61   O O   ? ALA A 1   8 ?   3.593 -16.814   4.810 1.000 93.340 ? 8   ALA A O   1 
ATOM 62   N N   ? GLN A 1   9 ?   5.478 -15.727   5.608 1.000 94.600 ? 9   GLN A N   1 
ATOM 63   C CA  ? GLN A 1   9 ?   5.238 -16.301   6.927 1.000 94.600 ? 9   GLN A CA  1 
ATOM 64   C C   ? GLN A 1   9 ?   3.913 -15.812   7.507 1.000 94.600 ? 9   GLN A C   1 
ATOM 65   C CB  ? GLN A 1   9 ?   6.385 -15.959   7.879 1.000 94.600 ? 9   GLN A CB  1 
ATOM 66   O O   ? GLN A 1   9 ?   3.622 -14.615   7.480 1.000 94.600 ? 9   GLN A O   1 
ATOM 67   C CG  ? GLN A 1   9 ?   6.210 -16.526   9.281 1.000 94.600 ? 9   GLN A CG  1 
ATOM 68   C CD  ? GLN A 1   9 ?   7.336 -16.131  10.219 1.000 94.600 ? 9   GLN A CD  1 
ATOM 69   N NE2 ? GLN A 1   9 ?   7.208 -16.501  11.488 1.000 94.600 ? 9   GLN A NE2 1 
ATOM 70   O OE1 ? GLN A 1   9 ?   8.313 -15.499   9.805 1.000 94.600 ? 9   GLN A OE1 1 
ATOM 71   N N   ? PRO A 1  10 ?   3.037 -16.780   7.915 1.000 94.760 ? 10  PRO A N   1 
ATOM 72   C CA  ? PRO A 1  10 ?   1.749 -16.359   8.473 1.000 94.760 ? 10  PRO A CA  1 
ATOM 73   C C   ? PRO A 1  10 ?   1.888 -15.224   9.485 1.000 94.760 ? 10  PRO A C   1 
ATOM 74   C CB  ? PRO A 1  10 ?   1.225 -17.630   9.147 1.000 94.760 ? 10  PRO A CB  1 
ATOM 75   O O   ? PRO A 1  10 ?   2.733 -15.291  10.382 1.000 94.760 ? 10  PRO A O   1 
ATOM 76   C CG  ? PRO A 1  10 ?   1.839 -18.753   8.375 1.000 94.760 ? 10  PRO A CG  1 
ATOM 77   C CD  ? PRO A 1  10 ?   3.234 -18.355   7.983 1.000 94.760 ? 10  PRO A CD  1 
ATOM 78   N N   ? HIS A 1  11 ?   1.085 -14.121   9.101 1.000 93.920 ? 11  HIS A N   1 
ATOM 79   C CA  ? HIS A 1  11 ?   0.901 -12.985   9.997 1.000 93.920 ? 11  HIS A CA  1 
ATOM 80   C C   ? HIS A 1  11 ?   2.191 -12.186  10.145 1.000 93.920 ? 11  HIS A C   1 
ATOM 81   C CB  ? HIS A 1  11 ?   0.417 -13.459  11.369 1.000 93.920 ? 11  HIS A CB  1 
ATOM 82   O O   ? HIS A 1  11 ?   2.358 -11.442  11.115 1.000 93.920 ? 11  HIS A O   1 
ATOM 83   C CG  ? HIS A 1  11 ?  -0.836 -14.274  11.314 1.000 93.920 ? 11  HIS A CG  1 
ATOM 84   C CD2 ? HIS A 1  11 ?  -1.090 -15.541  11.719 1.000 93.920 ? 11  HIS A CD2 1 
ATOM 85   N ND1 ? HIS A 1  11 ?  -2.015 -13.793  10.787 1.000 93.920 ? 11  HIS A ND1 1 
ATOM 86   C CE1 ? HIS A 1  11 ?  -2.943 -14.731  10.871 1.000 93.920 ? 11  HIS A CE1 1 
ATOM 87   N NE2 ? HIS A 1  11 ?  -2.408 -15.802  11.433 1.000 93.920 ? 11  HIS A NE2 1 
ATOM 88   N N   ? SER A 1  12 ?   3.197 -12.368   9.328 1.000 95.460 ? 12  SER A N   1 
ATOM 89   C CA  ? SER A 1  12 ?   4.436 -11.598   9.285 1.000 95.460 ? 12  SER A CA  1 
ATOM 90   C C   ? SER A 1  12 ?   4.202 -10.204   8.714 1.000 95.460 ? 12  SER A C   1 
ATOM 91   C CB  ? SER A 1  12 ?   5.492 -12.328   8.454 1.000 95.460 ? 12  SER A CB  1 
ATOM 92   O O   ? SER A 1  12 ?   5.044  -9.317   8.864 1.000 95.460 ? 12  SER A O   1 
ATOM 93   O OG  ? SER A 1  12 ?   5.051 -12.499   7.118 1.000 95.460 ? 12  SER A OG  1 
ATOM 94   N N   ? ARG A 1  13 ?   3.084  -9.900   8.144 1.000 96.290 ? 13  ARG A N   1 
ATOM 95   C CA  ? ARG A 1  13 ?   2.662  -8.609   7.609 1.000 96.290 ? 13  ARG A CA  1 
ATOM 96   C C   ? ARG A 1  13 ?   1.352  -8.155   8.246 1.000 96.290 ? 13  ARG A C   1 
ATOM 97   C CB  ? ARG A 1  13 ?   2.508  -8.680   6.089 1.000 96.290 ? 13  ARG A CB  1 
ATOM 98   O O   ? ARG A 1  13 ?   0.299  -8.194   7.607 1.000 96.290 ? 13  ARG A O   1 
ATOM 99   C CG  ? ARG A 1  13 ?   3.740  -9.204   5.369 1.000 96.290 ? 13  ARG A CG  1 
ATOM 100  C CD  ? ARG A 1  13 ?   4.931  -8.271   5.537 1.000 96.290 ? 13  ARG A CD  1 
ATOM 101  N NE  ? ARG A 1  13 ?   6.101  -8.753   4.809 1.000 96.290 ? 13  ARG A NE  1 
ATOM 102  N NH1 ? ARG A 1  13 ?   6.927 -10.016   6.559 1.000 96.290 ? 13  ARG A NH1 1 
ATOM 103  N NH2 ? ARG A 1  13 ?   8.047  -9.947   4.560 1.000 96.290 ? 13  ARG A NH2 1 
ATOM 104  C CZ  ? ARG A 1  13 ?   7.022  -9.571   5.311 1.000 96.290 ? 13  ARG A CZ  1 
ATOM 105  N N   ? PRO A 1  14 ?   1.360  -7.658   9.424 1.000 96.960 ? 14  PRO A N   1 
ATOM 106  C CA  ? PRO A 1  14 ?   0.160  -7.384  10.218 1.000 96.960 ? 14  PRO A CA  1 
ATOM 107  C C   ? PRO A 1  14 ?  -0.606  -6.158   9.725 1.000 96.960 ? 14  PRO A C   1 
ATOM 108  C CB  ? PRO A 1  14 ?   0.715  -7.151  11.626 1.000 96.960 ? 14  PRO A CB  1 
ATOM 109  O O   ? PRO A 1  14 ?  -1.767  -5.961  10.095 1.000 96.960 ? 14  PRO A O   1 
ATOM 110  C CG  ? PRO A 1  14 ?   2.121  -6.693  11.411 1.000 96.960 ? 14  PRO A CG  1 
ATOM 111  C CD  ? PRO A 1  14 ?   2.685  -7.423  10.225 1.000 96.960 ? 14  PRO A CD  1 
ATOM 112  N N   ? TYR A 1  15 ?  -0.016  -5.390   8.775 1.000 97.760 ? 15  TYR A N   1 
ATOM 113  C CA  ? TYR A 1  15 ?  -0.630  -4.192   8.216 1.000 97.760 ? 15  TYR A CA  1 
ATOM 114  C C   ? TYR A 1  15 ?  -1.411  -4.519   6.949 1.000 97.760 ? 15  TYR A C   1 
ATOM 115  C CB  ? TYR A 1  15 ?   0.435  -3.133   7.913 1.000 97.760 ? 15  TYR A CB  1 
ATOM 116  O O   ? TYR A 1  15 ?  -2.156  -3.680   6.437 1.000 97.760 ? 15  TYR A O   1 
ATOM 117  C CG  ? TYR A 1  15 ?   1.627  -3.669   7.158 1.000 97.760 ? 15  TYR A CG  1 
ATOM 118  C CD1 ? TYR A 1  15 ?   2.820  -3.958   7.816 1.000 97.760 ? 15  TYR A CD1 1 
ATOM 119  C CD2 ? TYR A 1  15 ?   1.562  -3.886   5.786 1.000 97.760 ? 15  TYR A CD2 1 
ATOM 120  C CE1 ? TYR A 1  15 ?   3.922  -4.450   7.124 1.000 97.760 ? 15  TYR A CE1 1 
ATOM 121  C CE2 ? TYR A 1  15 ?   2.658  -4.378   5.083 1.000 97.760 ? 15  TYR A CE2 1 
ATOM 122  O OH  ? TYR A 1  15 ?   4.918  -5.144   5.070 1.000 97.760 ? 15  TYR A OH  1 
ATOM 123  C CZ  ? TYR A 1  15 ?   3.831  -4.657   5.760 1.000 97.760 ? 15  TYR A CZ  1 
ATOM 124  N N   ? MET A 1  16 ?  -1.241  -5.683   6.384 1.000 97.060 ? 16  MET A N   1 
ATOM 125  C CA  ? MET A 1  16 ?  -1.842  -6.059   5.108 1.000 97.060 ? 16  MET A CA  1 
ATOM 126  C C   ? MET A 1  16 ?  -3.361  -6.131   5.222 1.000 97.060 ? 16  MET A C   1 
ATOM 127  C CB  ? MET A 1  16 ?  -1.290  -7.403   4.628 1.000 97.060 ? 16  MET A CB  1 
ATOM 128  O O   ? MET A 1  16 ?  -3.890  -6.662   6.200 1.000 97.060 ? 16  MET A O   1 
ATOM 129  C CG  ? MET A 1  16 ?   0.047  -7.296   3.912 1.000 97.060 ? 16  MET A CG  1 
ATOM 130  S SD  ? MET A 1  16 ?  -0.000  -6.115   2.509 1.000 97.060 ? 16  MET A SD  1 
ATOM 131  C CE  ? MET A 1  16 ?  -0.832  -7.135   1.260 1.000 97.060 ? 16  MET A CE  1 
ATOM 132  N N   ? ALA A 1  17 ?  -4.007  -5.635   4.138 1.000 96.740 ? 17  ALA A N   1 
ATOM 133  C CA  ? ALA A 1  17 ?  -5.464  -5.664   4.048 1.000 96.740 ? 17  ALA A CA  1 
ATOM 134  C C   ? ALA A 1  17 ?  -5.920  -6.227   2.706 1.000 96.740 ? 17  ALA A C   1 
ATOM 135  C CB  ? ALA A 1  17 ?  -6.038  -4.264   4.257 1.000 96.740 ? 17  ALA A CB  1 
ATOM 136  O O   ? ALA A 1  17 ?  -5.341  -5.911   1.664 1.000 96.740 ? 17  ALA A O   1 
ATOM 137  N N   ? TYR A 1  18 ?  -6.921  -7.054   2.802 1.000 95.720 ? 18  TYR A N   1 
ATOM 138  C CA  ? TYR A 1  18 ?  -7.622  -7.496   1.602 1.000 95.720 ? 18  TYR A CA  1 
ATOM 139  C C   ? TYR A 1  18 ?  -8.941  -6.751   1.435 1.000 95.720 ? 18  TYR A C   1 
ATOM 140  C CB  ? TYR A 1  18 ?  -7.878  -9.005   1.654 1.000 95.720 ? 18  TYR A CB  1 
ATOM 141  O O   ? TYR A 1  18 ?  -9.765  -6.721   2.353 1.000 95.720 ? 18  TYR A O   1 
ATOM 142  C CG  ? TYR A 1  18 ?  -8.572  -9.546   0.427 1.000 95.720 ? 18  TYR A CG  1 
ATOM 143  C CD1 ? TYR A 1  18 ?  -9.949  -9.756   0.418 1.000 95.720 ? 18  TYR A CD1 1 
ATOM 144  C CD2 ? TYR A 1  18 ?  -7.853  -9.849  -0.724 1.000 95.720 ? 18  TYR A CD2 1 
ATOM 145  C CE1 ? TYR A 1  18 ? -10.593 -10.256  -0.710 1.000 95.720 ? 18  TYR A CE1 1 
ATOM 146  C CE2 ? TYR A 1  18 ?  -8.486 -10.349  -1.857 1.000 95.720 ? 18  TYR A CE2 1 
ATOM 147  O OH  ? TYR A 1  18 ? -10.485 -11.044  -2.959 1.000 95.720 ? 18  TYR A OH  1 
ATOM 148  C CZ  ? TYR A 1  18 ?  -9.854 -10.549  -1.840 1.000 95.720 ? 18  TYR A CZ  1 
ATOM 149  N N   ? LEU A 1  19 ?  -9.042  -6.133   0.252 1.000 95.650 ? 19  LEU A N   1 
ATOM 150  C CA  ? LEU A 1  19 ? -10.287  -5.438  -0.052 1.000 95.650 ? 19  LEU A CA  1 
ATOM 151  C C   ? LEU A 1  19 ? -11.212  -6.318  -0.887 1.000 95.650 ? 19  LEU A C   1 
ATOM 152  C CB  ? LEU A 1  19 ? -10.003  -4.129  -0.794 1.000 95.650 ? 19  LEU A CB  1 
ATOM 153  O O   ? LEU A 1  19 ? -10.856  -6.723  -1.996 1.000 95.650 ? 19  LEU A O   1 
ATOM 154  C CG  ? LEU A 1  19 ?  -9.124  -3.112  -0.063 1.000 95.650 ? 19  LEU A CG  1 
ATOM 155  C CD1 ? LEU A 1  19 ?  -7.677  -3.230  -0.528 1.000 95.650 ? 19  LEU A CD1 1 
ATOM 156  C CD2 ? LEU A 1  19 ?  -9.648  -1.697  -0.282 1.000 95.650 ? 19  LEU A CD2 1 
ATOM 157  N N   ? ARG A 1  20 ? -12.308  -6.626  -0.274 1.000 94.440 ? 20  ARG A N   1 
ATOM 158  C CA  ? ARG A 1  20 ? -13.377  -7.265  -1.034 1.000 94.440 ? 20  ARG A CA  1 
ATOM 159  C C   ? ARG A 1  20 ? -14.301  -6.225  -1.659 1.000 94.440 ? 20  ARG A C   1 
ATOM 160  C CB  ? ARG A 1  20 ? -14.181  -8.211  -0.141 1.000 94.440 ? 20  ARG A CB  1 
ATOM 161  O O   ? ARG A 1  20 ? -15.109  -5.607  -0.963 1.000 94.440 ? 20  ARG A O   1 
ATOM 162  C CG  ? ARG A 1  20 ? -15.087  -9.161  -0.908 1.000 94.440 ? 20  ARG A CG  1 
ATOM 163  C CD  ? ARG A 1  20 ? -15.878 -10.065   0.027 1.000 94.440 ? 20  ARG A CD  1 
ATOM 164  N NE  ? ARG A 1  20 ? -15.016 -11.036   0.696 1.000 94.440 ? 20  ARG A NE  1 
ATOM 165  N NH1 ? ARG A 1  20 ? -16.104 -10.912   2.730 1.000 94.440 ? 20  ARG A NH1 1 
ATOM 166  N NH2 ? ARG A 1  20 ? -14.303 -12.307   2.471 1.000 94.440 ? 20  ARG A NH2 1 
ATOM 167  C CZ  ? ARG A 1  20 ? -15.143 -11.416   1.964 1.000 94.440 ? 20  ARG A CZ  1 
ATOM 168  N N   ? ILE A 1  21 ? -14.003  -5.911  -2.960 1.000 93.760 ? 21  ILE A N   1 
ATOM 169  C CA  ? ILE A 1  21 ? -14.710  -4.859  -3.683 1.000 93.760 ? 21  ILE A CA  1 
ATOM 170  C C   ? ILE A 1  21 ? -15.874  -5.463  -4.465 1.000 93.760 ? 21  ILE A C   1 
ATOM 171  C CB  ? ILE A 1  21 ? -13.763  -4.096  -4.636 1.000 93.760 ? 21  ILE A CB  1 
ATOM 172  O O   ? ILE A 1  21 ? -15.672  -6.322  -5.327 1.000 93.760 ? 21  ILE A O   1 
ATOM 173  C CG1 ? ILE A 1  21 ? -12.589  -3.495  -3.855 1.000 93.760 ? 21  ILE A CG1 1 
ATOM 174  C CG2 ? ILE A 1  21 ? -14.527  -3.009  -5.399 1.000 93.760 ? 21  ILE A CG2 1 
ATOM 175  C CD1 ? ILE A 1  21 ? -11.477  -2.942  -4.736 1.000 93.760 ? 21  ILE A CD1 1 
ATOM 176  N N   ? ASP A 1  22 ? -16.918  -5.167  -4.113 1.000 88.980 ? 22  ASP A N   1 
ATOM 177  C CA  ? ASP A 1  22 ? -18.105  -5.817  -4.660 1.000 88.980 ? 22  ASP A CA  1 
ATOM 178  C C   ? ASP A 1  22 ? -18.024  -7.333  -4.498 1.000 88.980 ? 22  ASP A C   1 
ATOM 179  C CB  ? ASP A 1  22 ? -18.284  -5.455  -6.136 1.000 88.980 ? 22  ASP A CB  1 
ATOM 180  O O   ? ASP A 1  22 ? -17.302  -7.833  -3.633 1.000 88.980 ? 22  ASP A O   1 
ATOM 181  C CG  ? ASP A 1  22 ? -18.526  -3.972  -6.357 1.000 88.980 ? 22  ASP A CG  1 
ATOM 182  O OD1 ? ASP A 1  22 ? -19.192  -3.330  -5.516 1.000 88.980 ? 22  ASP A OD1 1 
ATOM 183  O OD2 ? ASP A 1  22 ? -18.049  -3.441  -7.383 1.000 88.980 ? 22  ASP A OD2 1 
ATOM 184  N N   ? LYS A 1  23 ? -18.812  -8.291  -5.125 1.000 78.480 ? 23  LYS A N   1 
ATOM 185  C CA  ? LYS A 1  23 ? -18.837  -9.742  -4.962 1.000 78.480 ? 23  LYS A CA  1 
ATOM 186  C C   ? LYS A 1  23 ? -17.887 -10.421  -5.945 1.000 78.480 ? 23  LYS A C   1 
ATOM 187  C CB  ? LYS A 1  23 ? -20.257 -10.279  -5.148 1.000 78.480 ? 23  LYS A CB  1 
ATOM 188  O O   ? LYS A 1  23 ? -17.637 -11.624  -5.843 1.000 78.480 ? 23  LYS A O   1 
ATOM 189  C CG  ? LYS A 1  23 ? -21.219  -9.884  -4.038 1.000 78.480 ? 23  LYS A CG  1 
ATOM 190  C CD  ? LYS A 1  23 ? -22.555 -10.603  -4.174 1.000 78.480 ? 23  LYS A CD  1 
ATOM 191  C CE  ? LYS A 1  23 ? -23.523 -10.198  -3.070 1.000 78.480 ? 23  LYS A CE  1 
ATOM 192  N NZ  ? LYS A 1  23 ? -24.835 -10.900  -3.200 1.000 78.480 ? 23  LYS A NZ  1 
ATOM 193  N N   ? ILE A 1  24 ? -17.018  -9.619  -6.729 1.000 76.000 ? 24  ILE A N   1 
ATOM 194  C CA  ? ILE A 1  24 ? -16.359 -10.328  -7.820 1.000 76.000 ? 24  ILE A CA  1 
ATOM 195  C C   ? ILE A 1  24 ? -14.919  -9.839  -7.958 1.000 76.000 ? 24  ILE A C   1 
ATOM 196  C CB  ? ILE A 1  24 ? -17.117 -10.143  -9.154 1.000 76.000 ? 24  ILE A CB  1 
ATOM 197  O O   ? ILE A 1  24 ? -14.117 -10.446  -8.672 1.000 76.000 ? 24  ILE A O   1 
ATOM 198  C CG1 ? ILE A 1  24 ? -17.283  -8.653  -9.472 1.000 76.000 ? 24  ILE A CG1 1 
ATOM 199  C CG2 ? ILE A 1  24 ? -18.477 -10.847  -9.103 1.000 76.000 ? 24  ILE A CG2 1 
ATOM 200  C CD1 ? ILE A 1  24 ? -17.803  -8.373 -10.875 1.000 76.000 ? 24  ILE A CD1 1 
ATOM 201  N N   ? SER A 1  25 ? -14.535  -8.660  -7.247 1.000 84.910 ? 25  SER A N   1 
ATOM 202  C CA  ? SER A 1  25 ? -13.182  -8.149  -7.447 1.000 84.910 ? 25  SER A CA  1 
ATOM 203  C C   ? SER A 1  25 ? -12.466  -7.947  -6.116 1.000 84.910 ? 25  SER A C   1 
ATOM 204  C CB  ? SER A 1  25 ? -13.216  -6.832  -8.223 1.000 84.910 ? 25  SER A CB  1 
ATOM 205  O O   ? SER A 1  25 ? -13.108  -7.839  -5.069 1.000 84.910 ? 25  SER A O   1 
ATOM 206  O OG  ? SER A 1  25 ? -13.852  -5.818  -7.465 1.000 84.910 ? 25  SER A OG  1 
ATOM 207  N N   ? GLY A 1  26 ? -11.106  -8.119  -6.155 1.000 89.960 ? 26  GLY A N   1 
ATOM 208  C CA  ? GLY A 1  26 ? -10.298  -7.881  -4.969 1.000 89.960 ? 26  GLY A CA  1 
ATOM 209  C C   ? GLY A 1  26 ?  -9.129  -6.947  -5.222 1.000 89.960 ? 26  GLY A C   1 
ATOM 210  O O   ? GLY A 1  26 ?  -8.629  -6.860  -6.345 1.000 89.960 ? 26  GLY A O   1 
ATOM 211  N N   ? CYS A 1  27 ?  -8.727  -6.141  -4.172 1.000 94.220 ? 27  CYS A N   1 
ATOM 212  C CA  ? CYS A 1  27 ?  -7.547  -5.284  -4.121 1.000 94.220 ? 27  CYS A CA  1 
ATOM 213  C C   ? CYS A 1  27 ?  -6.834  -5.415  -2.781 1.000 94.220 ? 27  CYS A C   1 
ATOM 214  C CB  ? CYS A 1  27 ?  -7.934  -3.825  -4.363 1.000 94.220 ? 27  CYS A CB  1 
ATOM 215  O O   ? CYS A 1  27 ?  -7.384  -5.979  -1.833 1.000 94.220 ? 27  CYS A O   1 
ATOM 216  S SG  ? CYS A 1  27 ?  -8.180  -3.416  -6.105 1.000 94.220 ? 27  CYS A SG  1 
ATOM 217  N N   ? GLY A 1  28 ?  -5.649  -4.985  -2.874 1.000 94.750 ? 28  GLY A N   1 
ATOM 218  C CA  ? GLY A 1  28 ?  -4.925  -4.899  -1.616 1.000 94.750 ? 28  GLY A CA  1 
ATOM 219  C C   ? GLY A 1  28 ?  -5.077  -3.554  -0.931 1.000 94.750 ? 28  GLY A C   1 
ATOM 220  O O   ? GLY A 1  28 ?  -5.637  -2.619  -1.506 1.000 94.750 ? 28  GLY A O   1 
ATOM 221  N N   ? GLY A 1  29 ?  -4.637  -3.416   0.240 1.000 96.900 ? 29  GLY A N   1 
ATOM 222  C CA  ? GLY A 1  29 ?  -4.546  -2.242   1.093 1.000 96.900 ? 29  GLY A CA  1 
ATOM 223  C C   ? GLY A 1  29 ?  -3.718  -2.474   2.342 1.000 96.900 ? 29  GLY A C   1 
ATOM 224  O O   ? GLY A 1  29 ?  -3.235  -3.584   2.576 1.000 96.900 ? 29  GLY A O   1 
ATOM 225  N N   ? PHE A 1  30 ?  -3.503  -1.361   3.065 1.000 98.240 ? 30  PHE A N   1 
ATOM 226  C CA  ? PHE A 1  30 ?  -2.757  -1.530   4.307 1.000 98.240 ? 30  PHE A CA  1 
ATOM 227  C C   ? PHE A 1  30 ?  -3.178  -0.488   5.337 1.000 98.240 ? 30  PHE A C   1 
ATOM 228  C CB  ? PHE A 1  30 ?  -1.250  -1.435   4.049 1.000 98.240 ? 30  PHE A CB  1 
ATOM 229  O O   ? PHE A 1  30 ?  -3.554   0.630   4.979 1.000 98.240 ? 30  PHE A O   1 
ATOM 230  C CG  ? PHE A 1  30 ?  -0.837  -0.182   3.324 1.000 98.240 ? 30  PHE A CG  1 
ATOM 231  C CD1 ? PHE A 1  30 ?  -0.896  -0.114   1.937 1.000 98.240 ? 30  PHE A CD1 1 
ATOM 232  C CD2 ? PHE A 1  30 ?  -0.389   0.927   4.030 1.000 98.240 ? 30  PHE A CD2 1 
ATOM 233  C CE1 ? PHE A 1  30 ?  -0.514   1.044   1.264 1.000 98.240 ? 30  PHE A CE1 1 
ATOM 234  C CE2 ? PHE A 1  30 ?  -0.006   2.087   3.363 1.000 98.240 ? 30  PHE A CE2 1 
ATOM 235  C CZ  ? PHE A 1  30 ?  -0.068   2.144   1.980 1.000 98.240 ? 30  PHE A CZ  1 
ATOM 236  N N   ? LEU A 1  31 ?  -3.238  -0.975   6.567 1.000 98.350 ? 31  LEU A N   1 
ATOM 237  C CA  ? LEU A 1  31 ?  -3.724  -0.205   7.707 1.000 98.350 ? 31  LEU A CA  1 
ATOM 238  C C   ? LEU A 1  31 ?  -2.699   0.840   8.135 1.000 98.350 ? 31  LEU A C   1 
ATOM 239  C CB  ? LEU A 1  31 ?  -4.046  -1.132   8.882 1.000 98.350 ? 31  LEU A CB  1 
ATOM 240  O O   ? LEU A 1  31 ?  -1.568   0.497   8.489 1.000 98.350 ? 31  LEU A O   1 
ATOM 241  C CG  ? LEU A 1  31 ?  -4.887  -0.531  10.009 1.000 98.350 ? 31  LEU A CG  1 
ATOM 242  C CD1 ? LEU A 1  31 ?  -6.282  -0.181   9.501 1.000 98.350 ? 31  LEU A CD1 1 
ATOM 243  C CD2 ? LEU A 1  31 ?  -4.968  -1.493  11.189 1.000 98.350 ? 31  LEU A CD2 1 
ATOM 244  N N   ? VAL A 1  32 ?  -3.107   2.182   8.135 1.000 98.120 ? 32  VAL A N   1 
ATOM 245  C CA  ? VAL A 1  32 ?  -2.209   3.274   8.494 1.000 98.120 ? 32  VAL A CA  1 
ATOM 246  C C   ? VAL A 1  32 ?  -2.696   3.943   9.778 1.000 98.120 ? 32  VAL A C   1 
ATOM 247  C CB  ? VAL A 1  32 ?  -2.101   4.317   7.359 1.000 98.120 ? 32  VAL A CB  1 
ATOM 248  O O   ? VAL A 1  32 ?  -1.948   4.682  10.422 1.000 98.120 ? 32  VAL A O   1 
ATOM 249  C CG1 ? VAL A 1  32 ?  -1.378   3.726   6.150 1.000 98.120 ? 32  VAL A CG1 1 
ATOM 250  C CG2 ? VAL A 1  32 ?  -3.489   4.819   6.962 1.000 98.120 ? 32  VAL A CG2 1 
ATOM 251  N N   ? ALA A 1  33 ?  -3.952   3.632  10.183 1.000 98.000 ? 33  ALA A N   1 
ATOM 252  C CA  ? ALA A 1  33 ?  -4.630   3.965  11.434 1.000 98.000 ? 33  ALA A CA  1 
ATOM 253  C C   ? ALA A 1  33 ?  -5.712   2.941  11.761 1.000 98.000 ? 33  ALA A C   1 
ATOM 254  C CB  ? ALA A 1  33 ?  -5.233   5.366  11.355 1.000 98.000 ? 33  ALA A CB  1 
ATOM 255  O O   ? ALA A 1  33 ?  -6.108   2.151  10.901 1.000 98.000 ? 33  ALA A O   1 
ATOM 256  N N   ? GLU A 1  34 ?  -6.188   2.879  13.076 1.000 98.040 ? 34  GLU A N   1 
ATOM 257  C CA  ? GLU A 1  34 ?  -7.126   1.847  13.508 1.000 98.040 ? 34  GLU A CA  1 
ATOM 258  C C   ? GLU A 1  34 ?  -8.396   1.868  12.663 1.000 98.040 ? 34  GLU A C   1 
ATOM 259  C CB  ? GLU A 1  34 ?  -7.475   2.023  14.988 1.000 98.040 ? 34  GLU A CB  1 
ATOM 260  O O   ? GLU A 1  34 ?  -9.104   0.862  12.573 1.000 98.040 ? 34  GLU A O   1 
ATOM 261  C CG  ? GLU A 1  34 ?  -6.316   1.735  15.931 1.000 98.040 ? 34  GLU A CG  1 
ATOM 262  C CD  ? GLU A 1  34 ?  -6.684   1.892  17.398 1.000 98.040 ? 34  GLU A CD  1 
ATOM 263  O OE1 ? GLU A 1  34 ?  -5.785   1.789  18.264 1.000 98.040 ? 34  GLU A OE1 1 
ATOM 264  O OE2 ? GLU A 1  34 ?  -7.880   2.119  17.685 1.000 98.040 ? 34  GLU A OE2 1 
ATOM 265  N N   ? ASN A 1  35 ?  -8.577   3.037  11.955 1.000 98.060 ? 35  ASN A N   1 
ATOM 266  C CA  ? ASN A 1  35 ?  -9.819   3.136  11.197 1.000 98.060 ? 35  ASN A CA  1 
ATOM 267  C C   ? ASN A 1  35 ?  -9.570   3.632   9.775 1.000 98.060 ? 35  ASN A C   1 
ATOM 268  C CB  ? ASN A 1  35 ? -10.814   4.052  11.912 1.000 98.060 ? 35  ASN A CB  1 
ATOM 269  O O   ? ASN A 1  35 ? -10.491   4.108   9.109 1.000 98.060 ? 35  ASN A O   1 
ATOM 270  C CG  ? ASN A 1  35 ? -10.297   5.469  12.064 1.000 98.060 ? 35  ASN A CG  1 
ATOM 271  N ND2 ? ASN A 1  35 ? -11.206   6.410  12.293 1.000 98.060 ? 35  ASN A ND2 1 
ATOM 272  O OD1 ? ASN A 1  35 ?  -9.092   5.716  11.975 1.000 98.060 ? 35  ASN A OD1 1 
ATOM 273  N N   ? PHE A 1  36 ?  -8.282   3.592   9.400 1.000 98.450 ? 36  PHE A N   1 
ATOM 274  C CA  ? PHE A 1  36 ?  -7.973   4.061   8.054 1.000 98.450 ? 36  PHE A CA  1 
ATOM 275  C C   ? PHE A 1  36 ?  -7.089   3.060   7.321 1.000 98.450 ? 36  PHE A C   1 
ATOM 276  C CB  ? PHE A 1  36 ?  -7.286   5.429   8.106 1.000 98.450 ? 36  PHE A CB  1 
ATOM 277  O O   ? PHE A 1  36 ?  -6.094   2.583   7.870 1.000 98.450 ? 36  PHE A O   1 
ATOM 278  C CG  ? PHE A 1  36 ?  -8.244   6.588   8.177 1.000 98.450 ? 36  PHE A CG  1 
ATOM 279  C CD1 ? PHE A 1  36 ?  -8.760   7.153   7.017 1.000 98.450 ? 36  PHE A CD1 1 
ATOM 280  C CD2 ? PHE A 1  36 ?  -8.628   7.112   9.404 1.000 98.450 ? 36  PHE A CD2 1 
ATOM 281  C CE1 ? PHE A 1  36 ?  -9.647   8.225   7.080 1.000 98.450 ? 36  PHE A CE1 1 
ATOM 282  C CE2 ? PHE A 1  36 ?  -9.514   8.183   9.475 1.000 98.450 ? 36  PHE A CE2 1 
ATOM 283  C CZ  ? PHE A 1  36 ? -10.021   8.739   8.311 1.000 98.450 ? 36  PHE A CZ  1 
ATOM 284  N N   ? VAL A 1  37 ?  -7.479   2.746   6.062 1.000 98.600 ? 37  VAL A N   1 
ATOM 285  C CA  ? VAL A 1  37 ?  -6.754   1.895   5.124 1.000 98.600 ? 37  VAL A CA  1 
ATOM 286  C C   ? VAL A 1  37 ?  -6.346   2.708   3.897 1.000 98.600 ? 37  VAL A C   1 
ATOM 287  C CB  ? VAL A 1  37 ?  -7.599   0.674   4.697 1.000 98.600 ? 37  VAL A CB  1 
ATOM 288  O O   ? VAL A 1  37 ?  -7.141   3.491   3.371 1.000 98.600 ? 37  VAL A O   1 
ATOM 289  C CG1 ? VAL A 1  37 ?  -6.917  -0.083   3.558 1.000 98.600 ? 37  VAL A CG1 1 
ATOM 290  C CG2 ? VAL A 1  37 ?  -7.839  -0.251   5.889 1.000 98.600 ? 37  VAL A CG2 1 
ATOM 291  N N   ? LEU A 1  38 ?  -5.072   2.549   3.558 1.000 98.380 ? 38  LEU A N   1 
ATOM 292  C CA  ? LEU A 1  38 ?  -4.596   3.129   2.308 1.000 98.380 ? 38  LEU A CA  1 
ATOM 293  C C   ? LEU A 1  38 ?  -4.659   2.109   1.176 1.000 98.380 ? 38  LEU A C   1 
ATOM 294  C CB  ? LEU A 1  38 ?  -3.163   3.644   2.468 1.000 98.380 ? 38  LEU A CB  1 
ATOM 295  O O   ? LEU A 1  38 ?  -4.312   0.941   1.367 1.000 98.380 ? 38  LEU A O   1 
ATOM 296  C CG  ? LEU A 1  38 ?  -2.999   4.981   3.193 1.000 98.380 ? 38  LEU A CG  1 
ATOM 297  C CD1 ? LEU A 1  38 ?  -1.521   5.309   3.373 1.000 98.380 ? 38  LEU A CD1 1 
ATOM 298  C CD2 ? LEU A 1  38 ?  -3.710   6.093   2.430 1.000 98.380 ? 38  LEU A CD2 1 
ATOM 299  N N   ? THR A 1  39 ?  -5.089   2.569  -0.014 1.000 98.110 ? 39  THR A N   1 
ATOM 300  C CA  ? THR A 1  39 ?  -5.178   1.721  -1.198 1.000 98.110 ? 39  THR A CA  1 
ATOM 301  C C   ? THR A 1  39 ?  -5.104   2.561  -2.470 1.000 98.110 ? 39  THR A C   1 
ATOM 302  C CB  ? THR A 1  39 ?  -6.479   0.897  -1.199 1.000 98.110 ? 39  THR A CB  1 
ATOM 303  O O   ? THR A 1  39 ?  -4.899   3.775  -2.408 1.000 98.110 ? 39  THR A O   1 
ATOM 304  C CG2 ? THR A 1  39 ?  -7.693   1.785  -1.449 1.000 98.110 ? 39  THR A CG2 1 
ATOM 305  O OG1 ? THR A 1  39 ?  -6.407  -0.097  -2.229 1.000 98.110 ? 39  THR A OG1 1 
ATOM 306  N N   ? ALA A 1  40 ?  -5.147   1.919  -3.565 1.000 97.520 ? 40  ALA A N   1 
ATOM 307  C CA  ? ALA A 1  40 ?  -5.121   2.633  -4.839 1.000 97.520 ? 40  ALA A CA  1 
ATOM 308  C C   ? ALA A 1  40 ?  -6.507   3.160  -5.201 1.000 97.520 ? 40  ALA A C   1 
ATOM 309  C CB  ? ALA A 1  40 ?  -4.594   1.725  -5.948 1.000 97.520 ? 40  ALA A CB  1 
ATOM 310  O O   ? ALA A 1  40 ?  -7.515   2.495  -4.953 1.000 97.520 ? 40  ALA A O   1 
ATOM 311  N N   ? ALA A 1  41 ?  -6.526   4.352  -5.831 1.000 97.360 ? 41  ALA A N   1 
ATOM 312  C CA  ? ALA A 1  41 ?  -7.788   4.968  -6.232 1.000 97.360 ? 41  ALA A CA  1 
ATOM 313  C C   ? ALA A 1  41 ?  -8.489   4.134  -7.301 1.000 97.360 ? 41  ALA A C   1 
ATOM 314  C CB  ? ALA A 1  41 ?  -7.550   6.387  -6.740 1.000 97.360 ? 41  ALA A CB  1 
ATOM 315  O O   ? ALA A 1  41 ?  -9.720   4.135  -7.389 1.000 97.360 ? 41  ALA A O   1 
ATOM 316  N N   ? HIS A 1  42 ?  -7.745   3.430  -8.085 1.000 95.030 ? 42  HIS A N   1 
ATOM 317  C CA  ? HIS A 1  42 ?  -8.332   2.638  -9.159 1.000 95.030 ? 42  HIS A CA  1 
ATOM 318  C C   ? HIS A 1  42 ?  -8.992   1.375  -8.615 1.000 95.030 ? 42  HIS A C   1 
ATOM 319  C CB  ? HIS A 1  42 ?  -7.269   2.270 -10.196 1.000 95.030 ? 42  HIS A CB  1 
ATOM 320  O O   ? HIS A 1  42 ?  -9.701   0.677  -9.344 1.000 95.030 ? 42  HIS A O   1 
ATOM 321  C CG  ? HIS A 1  42 ?  -6.328   1.201  -9.737 1.000 95.030 ? 42  HIS A CG  1 
ATOM 322  C CD2 ? HIS A 1  42 ?  -6.450  -0.147  -9.732 1.000 95.030 ? 42  HIS A CD2 1 
ATOM 323  N ND1 ? HIS A 1  42 ?  -5.089   1.479  -9.203 1.000 95.030 ? 42  HIS A ND1 1 
ATOM 324  C CE1 ? HIS A 1  42 ?  -4.487   0.345  -8.888 1.000 95.030 ? 42  HIS A CE1 1 
ATOM 325  N NE2 ? HIS A 1  42 ?  -5.291  -0.657  -9.199 1.000 95.030 ? 42  HIS A NE2 1 
ATOM 326  N N   ? CYS A 1  43 ?  -8.855   1.110  -7.299 1.000 94.790 ? 43  CYS A N   1 
ATOM 327  C CA  ? CYS A 1  43 ?  -9.487  -0.023  -6.633 1.000 94.790 ? 43  CYS A CA  1 
ATOM 328  C C   ? CYS A 1  43 ? -10.893   0.333  -6.166 1.000 94.790 ? 43  CYS A C   1 
ATOM 329  C CB  ? CYS A 1  43 ?  -8.646  -0.483  -5.442 1.000 94.790 ? 43  CYS A CB  1 
ATOM 330  O O   ? CYS A 1  43 ? -11.495  -0.399  -5.379 1.000 94.790 ? 43  CYS A O   1 
ATOM 331  S SG  ? CYS A 1  43 ?  -7.117  -1.322  -5.912 1.000 94.790 ? 43  CYS A SG  1 
ATOM 332  N N   ? GLN A 1  44 ? -11.494   1.362  -6.694 1.000 93.180 ? 44  GLN A N   1 
ATOM 333  C CA  ? GLN A 1  44 ? -12.784   1.892  -6.266 1.000 93.180 ? 44  GLN A CA  1 
ATOM 334  C C   ? GLN A 1  44 ? -13.927   0.985  -6.711 1.000 93.180 ? 44  GLN A C   1 
ATOM 335  C CB  ? GLN A 1  44 ? -12.992   3.305  -6.812 1.000 93.180 ? 44  GLN A CB  1 
ATOM 336  O O   ? GLN A 1  44 ? -13.833   0.321  -7.746 1.000 93.180 ? 44  GLN A O   1 
ATOM 337  C CG  ? GLN A 1  44 ? -14.280   3.964  -6.338 1.000 93.180 ? 44  GLN A CG  1 
ATOM 338  C CD  ? GLN A 1  44 ? -14.361   5.433  -6.712 1.000 93.180 ? 44  GLN A CD  1 
ATOM 339  N NE2 ? GLN A 1  44 ? -15.566   5.902  -7.016 1.000 93.180 ? 44  GLN A NE2 1 
ATOM 340  O OE1 ? GLN A 1  44 ? -13.348   6.139  -6.728 1.000 93.180 ? 44  GLN A OE1 1 
ATOM 341  N N   ? GLY A 1  45 ? -14.979   0.854  -5.875 1.000 93.140 ? 45  GLY A N   1 
ATOM 342  C CA  ? GLY A 1  45 ? -16.206   0.119  -6.135 1.000 93.140 ? 45  GLY A CA  1 
ATOM 343  C C   ? GLY A 1  45 ? -17.368   0.573  -5.271 1.000 93.140 ? 45  GLY A C   1 
ATOM 344  O O   ? GLY A 1  45 ? -17.201   1.426  -4.396 1.000 93.140 ? 45  GLY A O   1 
ATOM 345  N N   ? ASP A 1  46 ? -18.621  -0.019  -5.573 1.000 92.210 ? 46  ASP A N   1 
ATOM 346  C CA  ? ASP A 1  46 ? -19.828   0.381  -4.857 1.000 92.210 ? 46  ASP A CA  1 
ATOM 347  C C   ? ASP A 1  46 ? -19.762  -0.041  -3.391 1.000 92.210 ? 46  ASP A C   1 
ATOM 348  C CB  ? ASP A 1  46 ? -21.069  -0.217  -5.522 1.000 92.210 ? 46  ASP A CB  1 
ATOM 349  O O   ? ASP A 1  46 ? -20.106   0.738  -2.499 1.000 92.210 ? 46  ASP A O   1 
ATOM 350  C CG  ? ASP A 1  46 ? -21.395   0.427  -6.858 1.000 92.210 ? 46  ASP A CG  1 
ATOM 351  O OD1 ? ASP A 1  46 ? -20.907   1.544  -7.132 1.000 92.210 ? 46  ASP A OD1 1 
ATOM 352  O OD2 ? ASP A 1  46 ? -22.149  -0.188  -7.643 1.000 92.210 ? 46  ASP A OD2 1 
ATOM 353  N N   ? ARG A 1  47 ? -19.388  -1.319  -3.087 1.000 95.540 ? 47  ARG A N   1 
ATOM 354  C CA  ? ARG A 1  47 ? -19.273  -1.890  -1.749 1.000 95.540 ? 47  ARG A CA  1 
ATOM 355  C C   ? ARG A 1  47 ? -17.875  -2.451  -1.512 1.000 95.540 ? 47  ARG A C   1 
ATOM 356  C CB  ? ARG A 1  47 ? -20.320  -2.987  -1.540 1.000 95.540 ? 47  ARG A CB  1 
ATOM 357  O O   ? ARG A 1  47 ? -17.366  -3.229  -2.322 1.000 95.540 ? 47  ARG A O   1 
ATOM 358  C CG  ? ARG A 1  47 ? -20.392  -3.505  -0.112 1.000 95.540 ? 47  ARG A CG  1 
ATOM 359  C CD  ? ARG A 1  47 ? -21.505  -4.529   0.060 1.000 95.540 ? 47  ARG A CD  1 
ATOM 360  N NE  ? ARG A 1  47 ? -21.331  -5.315   1.278 1.000 95.540 ? 47  ARG A NE  1 
ATOM 361  N NH1 ? ARG A 1  47 ? -23.326  -6.461   1.072 1.000 95.540 ? 47  ARG A NH1 1 
ATOM 362  N NH2 ? ARG A 1  47 ? -21.941  -6.874   2.850 1.000 95.540 ? 47  ARG A NH2 1 
ATOM 363  C CZ  ? ARG A 1  47 ? -22.200  -6.215   1.730 1.000 95.540 ? 47  ARG A CZ  1 
ATOM 364  N N   ? ILE A 1  48 ? -17.297  -1.960  -0.363 1.000 97.300 ? 48  ILE A N   1 
ATOM 365  C CA  ? ILE A 1  48 ? -15.964  -2.442  -0.017 1.000 97.300 ? 48  ILE A CA  1 
ATOM 366  C C   ? ILE A 1  48 ? -15.950  -2.928   1.430 1.000 97.300 ? 48  ILE A C   1 
ATOM 367  C CB  ? ILE A 1  48 ? -14.895  -1.347  -0.225 1.000 97.300 ? 48  ILE A CB  1 
ATOM 368  O O   ? ILE A 1  48 ? -16.393  -2.216   2.335 1.000 97.300 ? 48  ILE A O   1 
ATOM 369  C CG1 ? ILE A 1  48 ? -14.933  -0.831  -1.668 1.000 97.300 ? 48  ILE A CG1 1 
ATOM 370  C CG2 ? ILE A 1  48 ? -13.502  -1.877   0.130 1.000 97.300 ? 48  ILE A CG2 1 
ATOM 371  C CD1 ? ILE A 1  48 ? -13.990   0.335  -1.934 1.000 97.300 ? 48  ILE A CD1 1 
ATOM 372  N N   ? THR A 1  49 ? -15.503  -4.189   1.614 1.000 97.390 ? 49  THR A N   1 
ATOM 373  C CA  ? THR A 1  49 ? -15.221  -4.753   2.930 1.000 97.390 ? 49  THR A CA  1 
ATOM 374  C C   ? THR A 1  49 ? -13.729  -5.025   3.093 1.000 97.390 ? 49  THR A C   1 
ATOM 375  C CB  ? THR A 1  49 ? -16.011  -6.055   3.160 1.000 97.390 ? 49  THR A CB  1 
ATOM 376  O O   ? THR A 1  49 ? -13.106  -5.639   2.224 1.000 97.390 ? 49  THR A O   1 
ATOM 377  C CG2 ? THR A 1  49 ? -15.723  -6.637   4.539 1.000 97.390 ? 49  THR A CG2 1 
ATOM 378  O OG1 ? THR A 1  49 ? -17.414  -5.781   3.053 1.000 97.390 ? 49  THR A OG1 1 
ATOM 379  N N   ? VAL A 1  50 ? -13.200  -4.526   4.231 1.000 97.590 ? 50  VAL A N   1 
ATOM 380  C CA  ? VAL A 1  50 ? -11.781  -4.733   4.504 1.000 97.590 ? 50  VAL A CA  1 
ATOM 381  C C   ? VAL A 1  50 ? -11.599  -5.965   5.388 1.000 97.590 ? 50  VAL A C   1 
ATOM 382  C CB  ? VAL A 1  50 ? -11.146  -3.496   5.178 1.000 97.590 ? 50  VAL A CB  1 
ATOM 383  O O   ? VAL A 1  50 ? -12.234  -6.083   6.439 1.000 97.590 ? 50  VAL A O   1 
ATOM 384  C CG1 ? VAL A 1  50 ?  -9.705  -3.787   5.593 1.000 97.590 ? 50  VAL A CG1 1 
ATOM 385  C CG2 ? VAL A 1  50 ? -11.203  -2.291   4.241 1.000 97.590 ? 50  VAL A CG2 1 
ATOM 386  N N   ? VAL A 1  51 ? -10.780  -6.937   4.911 1.000 97.110 ? 51  VAL A N   1 
ATOM 387  C CA  ? VAL A 1  51 ? -10.428  -8.122   5.687 1.000 97.110 ? 51  VAL A CA  1 
ATOM 388  C C   ? VAL A 1  51 ?  -9.012  -7.977   6.240 1.000 97.110 ? 51  VAL A C   1 
ATOM 389  C CB  ? VAL A 1  51 ? -10.539  -9.409   4.839 1.000 97.110 ? 51  VAL A CB  1 
ATOM 390  O O   ? VAL A 1  51 ?  -8.050  -7.858   5.477 1.000 97.110 ? 51  VAL A O   1 
ATOM 391  C CG1 ? VAL A 1  51 ? -10.269 -10.645   5.695 1.000 97.110 ? 51  VAL A CG1 1 
ATOM 392  C CG2 ? VAL A 1  51 ? -11.917  -9.500   4.186 1.000 97.110 ? 51  VAL A CG2 1 
ATOM 393  N N   ? LEU A 1  52 ?  -8.871  -7.967   7.611 1.000 97.810 ? 52  LEU A N   1 
ATOM 394  C CA  ? LEU A 1  52 ?  -7.599  -7.860   8.317 1.000 97.810 ? 52  LEU A CA  1 
ATOM 395  C C   ? LEU A 1  52 ?  -7.280  -9.153   9.061 1.000 97.810 ? 52  LEU A C   1 
ATOM 396  C CB  ? LEU A 1  52 ?  -7.628  -6.686   9.299 1.000 97.810 ? 52  LEU A CB  1 
ATOM 397  O O   ? LEU A 1  52 ?  -8.180  -9.942   9.356 1.000 97.810 ? 52  LEU A O   1 
ATOM 398  C CG  ? LEU A 1  52 ?  -7.838  -5.299   8.691 1.000 97.810 ? 52  LEU A CG  1 
ATOM 399  C CD1 ? LEU A 1  52 ?  -8.339  -4.325   9.752 1.000 97.810 ? 52  LEU A CD1 1 
ATOM 400  C CD2 ? LEU A 1  52 ?  -6.547  -4.790   8.059 1.000 97.810 ? 52  LEU A CD2 1 
ATOM 401  N N   ? GLY A 1  53 ?  -5.970  -9.430   9.259 1.000 96.790 ? 53  GLY A N   1 
ATOM 402  C CA  ? GLY A 1  53 ?  -5.560 -10.540  10.104 1.000 96.790 ? 53  GLY A CA  1 
ATOM 403  C C   ? GLY A 1  53 ?  -5.619 -11.881   9.397 1.000 96.790 ? 53  GLY A C   1 
ATOM 404  O O   ? GLY A 1  53 ?  -5.565 -12.931  10.041 1.000 96.790 ? 53  GLY A O   1 
ATOM 405  N N   ? ALA A 1  54 ?  -5.723 -11.837   8.005 1.000 95.120 ? 54  ALA A N   1 
ATOM 406  C CA  ? ALA A 1  54 ?  -5.817 -13.068   7.224 1.000 95.120 ? 54  ALA A CA  1 
ATOM 407  C C   ? ALA A 1  54 ?  -4.468 -13.434   6.613 1.000 95.120 ? 54  ALA A C   1 
ATOM 408  C CB  ? ALA A 1  54 ?  -6.873 -12.925   6.130 1.000 95.120 ? 54  ALA A CB  1 
ATOM 409  O O   ? ALA A 1  54 ?  -3.776 -12.575   6.061 1.000 95.120 ? 54  ALA A O   1 
ATOM 410  N N   ? HIS A 1  55 ?  -4.049 -14.645   6.768 1.000 94.850 ? 55  HIS A N   1 
ATOM 411  C CA  ? HIS A 1  55 ?  -2.938 -15.220   6.017 1.000 94.850 ? 55  HIS A CA  1 
ATOM 412  C C   ? HIS A 1  55 ?  -3.438 -16.032   4.827 1.000 94.850 ? 55  HIS A C   1 
ATOM 413  C CB  ? HIS A 1  55 ?  -2.074 -16.097   6.925 1.000 94.850 ? 55  HIS A CB  1 
ATOM 414  O O   ? HIS A 1  55 ?  -2.872 -15.954   3.735 1.000 94.850 ? 55  HIS A O   1 
ATOM 415  C CG  ? HIS A 1  55 ?  -0.937 -16.759   6.215 1.000 94.850 ? 55  HIS A CG  1 
ATOM 416  C CD2 ? HIS A 1  55 ?  -0.750 -18.047   5.842 1.000 94.850 ? 55  HIS A CD2 1 
ATOM 417  N ND1 ? HIS A 1  55 ?   0.187 -16.073   5.807 1.000 94.850 ? 55  HIS A ND1 1 
ATOM 418  C CE1 ? HIS A 1  55 ?   1.017 -16.913   5.213 1.000 94.850 ? 55  HIS A CE1 1 
ATOM 419  N NE2 ? HIS A 1  55 ?   0.472 -18.117   5.221 1.000 94.850 ? 55  HIS A NE2 1 
ATOM 420  N N   ? ASN A 1  56 ?  -4.490 -16.826   5.050 1.000 93.480 ? 56  ASN A N   1 
ATOM 421  C CA  ? ASN A 1  56 ?  -5.148 -17.663   4.052 1.000 93.480 ? 56  ASN A CA  1 
ATOM 422  C C   ? ASN A 1  56 ?  -6.617 -17.285   3.883 1.000 93.480 ? 56  ASN A C   1 
ATOM 423  C CB  ? ASN A 1  56 ?  -5.019 -19.142   4.423 1.000 93.480 ? 56  ASN A CB  1 
ATOM 424  O O   ? ASN A 1  56 ?  -7.426 -17.504   4.787 1.000 93.480 ? 56  ASN A O   1 
ATOM 425  C CG  ? ASN A 1  56 ?  -5.498 -20.064   3.319 1.000 93.480 ? 56  ASN A CG  1 
ATOM 426  N ND2 ? ASN A 1  56 ?  -4.887 -21.239   3.222 1.000 93.480 ? 56  ASN A ND2 1 
ATOM 427  O OD1 ? ASN A 1  56 ?  -6.408 -19.723   2.559 1.000 93.480 ? 56  ASN A OD1 1 
ATOM 428  N N   ? MET A 1  57 ?  -6.982 -16.778   2.699 1.000 90.100 ? 57  MET A N   1 
ATOM 429  C CA  ? MET A 1  57 ?  -8.320 -16.251   2.445 1.000 90.100 ? 57  MET A CA  1 
ATOM 430  C C   ? MET A 1  57 ?  -9.321 -17.384   2.244 1.000 90.100 ? 57  MET A C   1 
ATOM 431  C CB  ? MET A 1  57 ?  -8.314 -15.335   1.221 1.000 90.100 ? 57  MET A CB  1 
ATOM 432  O O   ? MET A 1  57 ? -10.531 -17.173   2.344 1.000 90.100 ? 57  MET A O   1 
ATOM 433  C CG  ? MET A 1  57 ?  -7.625 -14.000   1.457 1.000 90.100 ? 57  MET A CG  1 
ATOM 434  S SD  ? MET A 1  57 ?  -8.427 -13.020   2.784 1.000 90.100 ? 57  MET A SD  1 
ATOM 435  C CE  ? MET A 1  57 ? -10.021 -12.660   1.997 1.000 90.100 ? 57  MET A CE  1 
ATOM 436  N N   ? GLY A 1  58 ?  -8.865 -18.563   2.080 1.000 88.630 ? 58  GLY A N   1 
ATOM 437  C CA  ? GLY A 1  58 ?  -9.705 -19.734   1.884 1.000 88.630 ? 58  GLY A CA  1 
ATOM 438  C C   ? GLY A 1  58 ? -10.101 -20.408   3.184 1.000 88.630 ? 58  GLY A C   1 
ATOM 439  O O   ? GLY A 1  58 ? -10.934 -21.318   3.189 1.000 88.630 ? 58  GLY A O   1 
ATOM 440  N N   ? GLN A 1  59 ?  -9.485 -19.860   4.313 1.000 90.910 ? 59  GLN A N   1 
ATOM 441  C CA  ? GLN A 1  59 ?  -9.753 -20.391   5.646 1.000 90.910 ? 59  GLN A CA  1 
ATOM 442  C C   ? GLN A 1  59 ? -10.298 -19.306   6.570 1.000 90.910 ? 59  GLN A C   1 
ATOM 443  C CB  ? GLN A 1  59 ?  -8.487 -21.003   6.245 1.000 90.910 ? 59  GLN A CB  1 
ATOM 444  O O   ? GLN A 1  59 ?  -9.884 -18.148   6.488 1.000 90.910 ? 59  GLN A O   1 
ATOM 445  C CG  ? GLN A 1  59 ?  -7.972 -22.218   5.485 1.000 90.910 ? 59  GLN A CG  1 
ATOM 446  C CD  ? GLN A 1  59 ?  -6.794 -22.885   6.172 1.000 90.910 ? 59  GLN A CD  1 
ATOM 447  N NE2 ? GLN A 1  59 ?  -6.271 -23.941   5.559 1.000 90.910 ? 59  GLN A NE2 1 
ATOM 448  O OE1 ? GLN A 1  59 ?  -6.358 -22.453   7.244 1.000 90.910 ? 59  GLN A OE1 1 
ATOM 449  N N   ? CYS A 1  60 ? -11.265 -19.696   7.296 1.000 90.520 ? 60  CYS A N   1 
ATOM 450  C CA  ? CYS A 1  60 ? -11.736 -18.802   8.348 1.000 90.520 ? 60  CYS A CA  1 
ATOM 451  C C   ? CYS A 1  60 ? -10.780 -18.805   9.535 1.000 90.520 ? 60  CYS A C   1 
ATOM 452  C CB  ? CYS A 1  60 ? -13.136 -19.206   8.808 1.000 90.520 ? 60  CYS A CB  1 
ATOM 453  O O   ? CYS A 1  60 ? -10.750 -19.762  10.311 1.000 90.520 ? 60  CYS A O   1 
ATOM 454  S SG  ? CYS A 1  60 ? -13.935 -17.982   9.870 1.000 90.520 ? 60  CYS A SG  1 
ATOM 455  N N   ? GLU A 1  61 ?  -9.927 -17.777   9.550 1.000 94.830 ? 61  GLU A N   1 
ATOM 456  C CA  ? GLU A 1  61 ?  -8.950 -17.676  10.630 1.000 94.830 ? 61  GLU A CA  1 
ATOM 457  C C   ? GLU A 1  61 ?  -9.502 -16.869  11.801 1.000 94.830 ? 61  GLU A C   1 
ATOM 458  C CB  ? GLU A 1  61 ?  -7.650 -17.045  10.123 1.000 94.830 ? 61  GLU A CB  1 
ATOM 459  O O   ? GLU A 1  61 ? -10.241 -15.902  11.602 1.000 94.830 ? 61  GLU A O   1 
ATOM 460  C CG  ? GLU A 1  61 ?  -6.963 -17.848   9.028 1.000 94.830 ? 61  GLU A CG  1 
ATOM 461  C CD  ? GLU A 1  61 ?  -5.717 -17.170   8.479 1.000 94.830 ? 61  GLU A CD  1 
ATOM 462  O OE1 ? GLU A 1  61 ?  -4.873 -17.859   7.862 1.000 94.830 ? 61  GLU A OE1 1 
ATOM 463  O OE2 ? GLU A 1  61 ?  -5.584 -15.941   8.669 1.000 94.830 ? 61  GLU A OE2 1 
ATOM 464  N N   ? ARG A 1  62 ?  -9.236 -17.288  13.008 1.000 95.450 ? 62  ARG A N   1 
ATOM 465  C CA  ? ARG A 1  62 ?  -9.730 -16.618  14.207 1.000 95.450 ? 62  ARG A CA  1 
ATOM 466  C C   ? ARG A 1  62 ?  -9.263 -15.167  14.255 1.000 95.450 ? 62  ARG A C   1 
ATOM 467  C CB  ? ARG A 1  62 ?  -9.270 -17.358  15.465 1.000 95.450 ? 62  ARG A CB  1 
ATOM 468  O O   ? ARG A 1  62 ?  -9.948 -14.307  14.813 1.000 95.450 ? 62  ARG A O   1 
ATOM 469  C CG  ? ARG A 1  62 ?  -9.904 -16.845  16.748 1.000 95.450 ? 62  ARG A CG  1 
ATOM 470  C CD  ? ARG A 1  62 ?  -9.450 -17.645  17.961 1.000 95.450 ? 62  ARG A CD  1 
ATOM 471  N NE  ? ARG A 1  62 ?  -9.983 -17.092  19.202 1.000 95.450 ? 62  ARG A NE  1 
ATOM 472  N NH1 ? ARG A 1  62 ?  -9.045 -18.704  20.566 1.000 95.450 ? 62  ARG A NH1 1 
ATOM 473  N NH2 ? ARG A 1  62 ? -10.312 -17.023  21.474 1.000 95.450 ? 62  ARG A NH2 1 
ATOM 474  C CZ  ? ARG A 1  62 ?  -9.779 -17.608  20.411 1.000 95.450 ? 62  ARG A CZ  1 
ATOM 475  N N   ? SER A 1  63 ?  -8.203 -14.857  13.669 1.000 95.380 ? 63  SER A N   1 
ATOM 476  C CA  ? SER A 1  63 ?  -7.553 -13.551  13.694 1.000 95.380 ? 63  SER A CA  1 
ATOM 477  C C   ? SER A 1  63 ?  -8.234 -12.576  12.739 1.000 95.380 ? 63  SER A C   1 
ATOM 478  C CB  ? SER A 1  63 ?  -6.073 -13.681  13.333 1.000 95.380 ? 63  SER A CB  1 
ATOM 479  O O   ? SER A 1  63 ?  -8.001 -11.368  12.806 1.000 95.380 ? 63  SER A O   1 
ATOM 480  O OG  ? SER A 1  63 ?  -5.917 -14.273  12.055 1.000 95.380 ? 63  SER A OG  1 
ATOM 481  N N   ? GLN A 1  64 ?  -9.117 -13.057  11.804 1.000 96.590 ? 64  GLN A N   1 
ATOM 482  C CA  ? GLN A 1  64 ?  -9.699 -12.236  10.748 1.000 96.590 ? 64  GLN A CA  1 
ATOM 483  C C   ? GLN A 1  64 ? -10.738 -11.270  11.312 1.000 96.590 ? 64  GLN A C   1 
ATOM 484  C CB  ? GLN A 1  64 ? -10.332 -13.116   9.669 1.000 96.590 ? 64  GLN A CB  1 
ATOM 485  O O   ? GLN A 1  64 ? -11.534 -11.642  12.176 1.000 96.590 ? 64  GLN A O   1 
ATOM 486  C CG  ? GLN A 1  64 ?  -9.319 -13.870   8.818 1.000 96.590 ? 64  GLN A CG  1 
ATOM 487  C CD  ? GLN A 1  64 ?  -9.969 -14.686   7.717 1.000 96.590 ? 64  GLN A CD  1 
ATOM 488  N NE2 ? GLN A 1  64 ?  -9.152 -15.372   6.925 1.000 96.590 ? 64  GLN A NE2 1 
ATOM 489  O OE1 ? GLN A 1  64 ? -11.197 -14.701   7.579 1.000 96.590 ? 64  GLN A OE1 1 
ATOM 490  N N   ? GLN A 1  65 ? -10.626 -10.067  10.879 1.000 97.570 ? 65  GLN A N   1 
ATOM 491  C CA  ? GLN A 1  65 ? -11.607  -9.008  11.092 1.000 97.570 ? 65  GLN A CA  1 
ATOM 492  C C   ? GLN A 1  65 ? -12.166  -8.501   9.766 1.000 97.570 ? 65  GLN A C   1 
ATOM 493  C CB  ? GLN A 1  65 ? -10.987  -7.851  11.877 1.000 97.570 ? 65  GLN A CB  1 
ATOM 494  O O   ? GLN A 1  65 ? -11.407  -8.141   8.863 1.000 97.570 ? 65  GLN A O   1 
ATOM 495  C CG  ? GLN A 1  65 ? -10.278  -8.284  13.153 1.000 97.570 ? 65  GLN A CG  1 
ATOM 496  C CD  ? GLN A 1  65 ?  -9.619  -7.127  13.880 1.000 97.570 ? 65  GLN A CD  1 
ATOM 497  N NE2 ? GLN A 1  65 ?  -8.403  -7.348  14.366 1.000 97.570 ? 65  GLN A NE2 1 
ATOM 498  O OE1 ? GLN A 1  65 ? -10.199  -6.043  14.003 1.000 97.570 ? 65  GLN A OE1 1 
ATOM 499  N N   ? GLU A 1  66 ? -13.467  -8.596   9.659 1.000 97.260 ? 66  GLU A N   1 
ATOM 500  C CA  ? GLU A 1  66 ? -14.124  -8.035   8.482 1.000 97.260 ? 66  GLU A CA  1 
ATOM 501  C C   ? GLU A 1  66 ? -14.865  -6.747   8.825 1.000 97.260 ? 66  GLU A C   1 
ATOM 502  C CB  ? GLU A 1  66 ? -15.091  -9.052   7.872 1.000 97.260 ? 66  GLU A CB  1 
ATOM 503  O O   ? GLU A 1  66 ? -15.778  -6.751   9.654 1.000 97.260 ? 66  GLU A O   1 
ATOM 504  C CG  ? GLU A 1  66 ? -14.410 -10.299   7.327 1.000 97.260 ? 66  GLU A CG  1 
ATOM 505  C CD  ? GLU A 1  66 ? -15.359 -11.225   6.582 1.000 97.260 ? 66  GLU A CD  1 
ATOM 506  O OE1 ? GLU A 1  66 ? -14.964 -12.368   6.261 1.000 97.260 ? 66  GLU A OE1 1 
ATOM 507  O OE2 ? GLU A 1  66 ? -16.507 -10.803   6.318 1.000 97.260 ? 66  GLU A OE2 1 
ATOM 508  N N   ? ILE A 1  67 ? -14.407  -5.711   8.196 1.000 98.250 ? 67  ILE A N   1 
ATOM 509  C CA  ? ILE A 1  67 ? -14.941  -4.399   8.547 1.000 98.250 ? 67  ILE A CA  1 
ATOM 510  C C   ? ILE A 1  67 ? -15.408  -3.678   7.285 1.000 98.250 ? 67  ILE A C   1 
ATOM 511  C CB  ? ILE A 1  67 ? -13.894  -3.544   9.296 1.000 98.250 ? 67  ILE A CB  1 
ATOM 512  O O   ? ILE A 1  67 ? -14.622  -3.459   6.360 1.000 98.250 ? 67  ILE A O   1 
ATOM 513  C CG1 ? ILE A 1  67 ? -13.324  -4.322  10.488 1.000 98.250 ? 67  ILE A CG1 1 
ATOM 514  C CG2 ? ILE A 1  67 ? -14.507  -2.217   9.751 1.000 98.250 ? 67  ILE A CG2 1 
ATOM 515  C CD1 ? ILE A 1  67 ? -12.158  -3.627  11.179 1.000 98.250 ? 67  ILE A CD1 1 
ATOM 516  N N   ? PRO A 1  68 ? -16.778  -3.248   7.236 1.000 97.960 ? 68  PRO A N   1 
ATOM 517  C CA  ? PRO A 1  68 ? -17.232  -2.467   6.083 1.000 97.960 ? 68  PRO A CA  1 
ATOM 518  C C   ? PRO A 1  68 ? -16.617  -1.070   6.036 1.000 97.960 ? 68  PRO A C   1 
ATOM 519  C CB  ? PRO A 1  68 ? -18.748  -2.390   6.284 1.000 97.960 ? 68  PRO A CB  1 
ATOM 520  O O   ? PRO A 1  68 ? -16.314  -0.490   7.082 1.000 97.960 ? 68  PRO A O   1 
ATOM 521  C CG  ? PRO A 1  68 ? -19.066  -3.511   7.220 1.000 97.960 ? 68  PRO A CG  1 
ATOM 522  C CD  ? PRO A 1  68 ? -17.886  -3.730   8.122 1.000 97.960 ? 68  PRO A CD  1 
ATOM 523  N N   ? VAL A 1  69 ? -16.520  -0.604   4.781 1.000 98.120 ? 69  VAL A N   1 
ATOM 524  C CA  ? VAL A 1  69 ? -16.021   0.749   4.560 1.000 98.120 ? 69  VAL A CA  1 
ATOM 525  C C   ? VAL A 1  69 ? -17.185   1.738   4.570 1.000 98.120 ? 69  VAL A C   1 
ATOM 526  C CB  ? VAL A 1  69 ? -15.241   0.857   3.230 1.000 98.120 ? 69  VAL A CB  1 
ATOM 527  O O   ? VAL A 1  69 ? -18.197   1.522   3.898 1.000 98.120 ? 69  VAL A O   1 
ATOM 528  C CG1 ? VAL A 1  69 ? -14.928   2.316   2.905 1.000 98.120 ? 69  VAL A CG1 1 
ATOM 529  C CG2 ? VAL A 1  69 ? -13.957   0.033   3.297 1.000 98.120 ? 69  VAL A CG2 1 
ATOM 530  N N   ? CYS A 1  70 ? -17.107   2.878   5.390 1.000 96.500 ? 70  CYS A N   1 
ATOM 531  C CA  ? CYS A 1  70 ? -18.203   3.835   5.487 1.000 96.500 ? 70  CYS A CA  1 
ATOM 532  C C   ? CYS A 1  70 ? -17.899   5.095   4.686 1.000 96.500 ? 70  CYS A C   1 
ATOM 533  C CB  ? CYS A 1  70 ? -18.469   4.200   6.947 1.000 96.500 ? 70  CYS A CB  1 
ATOM 534  O O   ? CYS A 1  70 ? -18.812   5.830   4.305 1.000 96.500 ? 70  CYS A O   1 
ATOM 535  S SG  ? CYS A 1  70 ? -17.047   4.933   7.786 1.000 96.500 ? 70  CYS A SG  1 
ATOM 536  N N   ? ARG A 1  71 ? -16.639   5.303   4.395 1.000 97.140 ? 71  ARG A N   1 
ATOM 537  C CA  ? ARG A 1  71 ? -16.236   6.462   3.604 1.000 97.140 ? 71  ARG A CA  1 
ATOM 538  C C   ? ARG A 1  71 ? -15.055   6.124   2.701 1.000 97.140 ? 71  ARG A C   1 
ATOM 539  C CB  ? ARG A 1  71 ? -15.880   7.638   4.516 1.000 97.140 ? 71  ARG A CB  1 
ATOM 540  O O   ? ARG A 1  71 ? -14.073   5.529   3.150 1.000 97.140 ? 71  ARG A O   1 
ATOM 541  C CG  ? ARG A 1  71 ? -15.658   8.947   3.775 1.000 97.140 ? 71  ARG A CG  1 
ATOM 542  C CD  ? ARG A 1  71 ? -15.416  10.104   4.734 1.000 97.140 ? 71  ARG A CD  1 
ATOM 543  N NE  ? ARG A 1  71 ? -14.935  11.292   4.034 1.000 97.140 ? 71  ARG A NE  1 
ATOM 544  N NH1 ? ARG A 1  71 ? -14.433  12.473   5.955 1.000 97.140 ? 71  ARG A NH1 1 
ATOM 545  N NH2 ? ARG A 1  71 ? -14.067  13.414   3.897 1.000 97.140 ? 71  ARG A NH2 1 
ATOM 546  C CZ  ? ARG A 1  71 ? -14.480  12.390   4.631 1.000 97.140 ? 71  ARG A CZ  1 
ATOM 547  N N   ? LYS A 1  72 ? -15.230   6.463   1.374 1.000 97.750 ? 72  LYS A N   1 
ATOM 548  C CA  ? LYS A 1  72 ? -14.169   6.341   0.378 1.000 97.750 ? 72  LYS A CA  1 
ATOM 549  C C   ? LYS A 1  72 ? -13.679   7.713  -0.075 1.000 97.750 ? 72  LYS A C   1 
ATOM 550  C CB  ? LYS A 1  72 ? -14.655   5.534  -0.828 1.000 97.750 ? 72  LYS A CB  1 
ATOM 551  O O   ? LYS A 1  72 ? -14.470   8.543  -0.526 1.000 97.750 ? 72  LYS A O   1 
ATOM 552  C CG  ? LYS A 1  72 ? -15.131   4.131  -0.482 1.000 97.750 ? 72  LYS A CG  1 
ATOM 553  C CD  ? LYS A 1  72 ? -15.727   3.428  -1.695 1.000 97.750 ? 72  LYS A CD  1 
ATOM 554  C CE  ? LYS A 1  72 ? -17.029   4.082  -2.137 1.000 97.750 ? 72  LYS A CE  1 
ATOM 555  N NZ  ? LYS A 1  72 ? -17.658   3.349  -3.277 1.000 97.750 ? 72  LYS A NZ  1 
ATOM 556  N N   ? ILE A 1  73 ? -12.387   7.951   0.083 1.000 98.100 ? 73  ILE A N   1 
ATOM 557  C CA  ? ILE A 1  73 ? -11.843   9.269  -0.225 1.000 98.100 ? 73  ILE A CA  1 
ATOM 558  C C   ? ILE A 1  73 ? -10.751   9.142  -1.285 1.000 98.100 ? 73  ILE A C   1 
ATOM 559  C CB  ? ILE A 1  73 ? -11.286   9.960   1.039 1.000 98.100 ? 73  ILE A CB  1 
ATOM 560  O O   ? ILE A 1  73 ?  -9.570   9.005  -0.955 1.000 98.100 ? 73  ILE A O   1 
ATOM 561  C CG1 ? ILE A 1  73 ? -12.304   9.884   2.182 1.000 98.100 ? 73  ILE A CG1 1 
ATOM 562  C CG2 ? ILE A 1  73 ? -10.907  11.413   0.738 1.000 98.100 ? 73  ILE A CG2 1 
ATOM 563  C CD1 ? ILE A 1  73 ? -11.737  10.264   3.543 1.000 98.100 ? 73  ILE A CD1 1 
ATOM 564  N N   ? PRO A 1  74 ? -11.150   9.053  -2.643 1.000 97.940 ? 74  PRO A N   1 
ATOM 565  C CA  ? PRO A 1  74 ? -10.117   9.058  -3.682 1.000 97.940 ? 74  PRO A CA  1 
ATOM 566  C C   ? PRO A 1  74 ?  -9.487  10.434  -3.881 1.000 97.940 ? 74  PRO A C   1 
ATOM 567  C CB  ? PRO A 1  74 ? -10.877   8.618  -4.936 1.000 97.940 ? 74  PRO A CB  1 
ATOM 568  O O   ? PRO A 1  74 ? -10.139  11.455  -3.646 1.000 97.940 ? 74  PRO A O   1 
ATOM 569  C CG  ? PRO A 1  74 ? -12.280   9.082  -4.715 1.000 97.940 ? 74  PRO A CG  1 
ATOM 570  C CD  ? PRO A 1  74 ? -12.595   8.969  -3.250 1.000 97.940 ? 74  PRO A CD  1 
ATOM 571  N N   ? HIS A 1  75 ?  -8.182  10.433  -4.165 1.000 98.080 ? 75  HIS A N   1 
ATOM 572  C CA  ? HIS A 1  75 ?  -7.561  11.719  -4.463 1.000 98.080 ? 75  HIS A CA  1 
ATOM 573  C C   ? HIS A 1  75 ?  -8.357  12.484  -5.514 1.000 98.080 ? 75  HIS A C   1 
ATOM 574  C CB  ? HIS A 1  75 ?  -6.120  11.521  -4.936 1.000 98.080 ? 75  HIS A CB  1 
ATOM 575  O O   ? HIS A 1  75 ?  -8.702  11.932  -6.562 1.000 98.080 ? 75  HIS A O   1 
ATOM 576  C CG  ? HIS A 1  75 ?  -5.288  12.762  -4.860 1.000 98.080 ? 75  HIS A CG  1 
ATOM 577  C CD2 ? HIS A 1  75 ?  -4.310  13.125  -3.997 1.000 98.080 ? 75  HIS A CD2 1 
ATOM 578  N ND1 ? HIS A 1  75 ?  -5.426  13.806  -5.749 1.000 98.080 ? 75  HIS A ND1 1 
ATOM 579  C CE1 ? HIS A 1  75 ?  -4.565  14.760  -5.435 1.000 98.080 ? 75  HIS A CE1 1 
ATOM 580  N NE2 ? HIS A 1  75 ?  -3.876  14.372  -4.376 1.000 98.080 ? 75  HIS A NE2 1 
ATOM 581  N N   ? GLN A 1  76 ?  -8.591  13.807  -5.319 1.000 97.040 ? 76  GLN A N   1 
ATOM 582  C CA  ? GLN A 1  76 ?  -9.464  14.618  -6.161 1.000 97.040 ? 76  GLN A CA  1 
ATOM 583  C C   ? GLN A 1  76 ?  -8.891  14.764  -7.568 1.000 97.040 ? 76  GLN A C   1 
ATOM 584  C CB  ? GLN A 1  76 ?  -9.682  15.997  -5.537 1.000 97.040 ? 76  GLN A CB  1 
ATOM 585  O O   ? GLN A 1  76 ?  -9.636  14.967  -8.529 1.000 97.040 ? 76  GLN A O   1 
ATOM 586  C CG  ? GLN A 1  76 ? -10.454  15.963  -4.225 1.000 97.040 ? 76  GLN A CG  1 
ATOM 587  C CD  ? GLN A 1  76 ?  -9.559  15.732  -3.022 1.000 97.040 ? 76  GLN A CD  1 
ATOM 588  N NE2 ? GLN A 1  76 ? -10.146  15.763  -1.831 1.000 97.040 ? 76  GLN A NE2 1 
ATOM 589  O OE1 ? GLN A 1  76 ?  -8.349  15.526  -3.163 1.000 97.040 ? 76  GLN A OE1 1 
ATOM 590  N N   ? GLN A 1  77 ?  -7.603  14.636  -7.675 1.000 97.190 ? 77  GLN A N   1 
ATOM 591  C CA  ? GLN A 1  77 ?  -6.951  14.842  -8.964 1.000 97.190 ? 77  GLN A CA  1 
ATOM 592  C C   ? GLN A 1  77 ?  -6.571  13.511  -9.607 1.000 97.190 ? 77  GLN A C   1 
ATOM 593  C CB  ? GLN A 1  77 ?  -5.711  15.722  -8.805 1.000 97.190 ? 77  GLN A CB  1 
ATOM 594  O O   ? GLN A 1  77 ?  -5.726  13.468 -10.504 1.000 97.190 ? 77  GLN A O   1 
ATOM 595  C CG  ? GLN A 1  77 ?  -6.017  17.137  -8.333 1.000 97.190 ? 77  GLN A CG  1 
ATOM 596  C CD  ? GLN A 1  77 ?  -4.771  17.991  -8.193 1.000 97.190 ? 77  GLN A CD  1 
ATOM 597  N NE2 ? GLN A 1  77 ?  -4.755  19.133  -8.873 1.000 97.190 ? 77  GLN A NE2 1 
ATOM 598  O OE1 ? GLN A 1  77 ?  -3.830  17.629  -7.479 1.000 97.190 ? 77  GLN A OE1 1 
ATOM 599  N N   ? TYR A 1  78 ?  -7.167  12.405  -9.091 1.000 97.260 ? 78  TYR A N   1 
ATOM 600  C CA  ? TYR A 1  78 ?  -6.917  11.103  -9.700 1.000 97.260 ? 78  TYR A CA  1 
ATOM 601  C C   ? TYR A 1  78 ?  -7.332  11.099 -11.166 1.000 97.260 ? 78  TYR A C   1 
ATOM 602  C CB  ? TYR A 1  78 ?  -7.666  10.002  -8.942 1.000 97.260 ? 78  TYR A CB  1 
ATOM 603  O O   ? TYR A 1  78 ?  -8.454  11.483 -11.502 1.000 97.260 ? 78  TYR A O   1 
ATOM 604  C CG  ? TYR A 1  78 ?  -7.668   8.670  -9.653 1.000 97.260 ? 78  TYR A CG  1 
ATOM 605  C CD1 ? TYR A 1  78 ?  -8.863   8.030  -9.971 1.000 97.260 ? 78  TYR A CD1 1 
ATOM 606  C CD2 ? TYR A 1  78 ?  -6.474   8.049 -10.005 1.000 97.260 ? 78  TYR A CD2 1 
ATOM 607  C CE1 ? TYR A 1  78 ?  -8.869   6.801 -10.623 1.000 97.260 ? 78  TYR A CE1 1 
ATOM 608  C CE2 ? TYR A 1  78 ?  -6.469   6.821 -10.658 1.000 97.260 ? 78  TYR A CE2 1 
ATOM 609  O OH  ? TYR A 1  78 ?  -7.669   4.990 -11.609 1.000 97.260 ? 78  TYR A OH  1 
ATOM 610  C CZ  ? TYR A 1  78 ?  -7.669   6.206 -10.963 1.000 97.260 ? 78  TYR A CZ  1 
ATOM 611  N N   ? ASN A 1  79 ?  -6.423  10.698 -12.022 1.000 96.050 ? 79  ASN A N   1 
ATOM 612  C CA  ? ASN A 1  79 ?  -6.633  10.547 -13.458 1.000 96.050 ? 79  ASN A CA  1 
ATOM 613  C C   ? ASN A 1  79 ?  -6.650   9.078 -13.871 1.000 96.050 ? 79  ASN A C   1 
ATOM 614  C CB  ? ASN A 1  79 ?  -5.559  11.305 -14.240 1.000 96.050 ? 79  ASN A CB  1 
ATOM 615  O O   ? ASN A 1  79 ?  -5.613   8.412 -13.856 1.000 96.050 ? 79  ASN A O   1 
ATOM 616  C CG  ? ASN A 1  79 ?  -5.820  11.314 -15.733 1.000 96.050 ? 79  ASN A CG  1 
ATOM 617  N ND2 ? ASN A 1  79 ?  -5.717  12.487 -16.347 1.000 96.050 ? 79  ASN A ND2 1 
ATOM 618  O OD1 ? ASN A 1  79 ?  -6.113  10.275 -16.331 1.000 96.050 ? 79  ASN A OD1 1 
ATOM 619  N N   ? ARG A 1  80 ?  -7.751   8.606 -14.398 1.000 93.690 ? 80  ARG A N   1 
ATOM 620  C CA  ? ARG A 1  80 ?  -7.965   7.187 -14.661 1.000 93.690 ? 80  ARG A CA  1 
ATOM 621  C C   ? ARG A 1  80 ?  -7.175   6.731 -15.884 1.000 93.690 ? 80  ARG A C   1 
ATOM 622  C CB  ? ARG A 1  80 ?  -9.453   6.895 -14.861 1.000 93.690 ? 80  ARG A CB  1 
ATOM 623  O O   ? ARG A 1  80 ?  -6.826   5.554 -16.000 1.000 93.690 ? 80  ARG A O   1 
ATOM 624  C CG  ? ARG A 1  80 ?  -9.781   5.415 -14.980 1.000 93.690 ? 80  ARG A CG  1 
ATOM 625  C CD  ? ARG A 1  80 ? -11.282   5.172 -15.035 1.000 93.690 ? 80  ARG A CD  1 
ATOM 626  N NE  ? ARG A 1  80 ? -11.598   3.746 -15.035 1.000 93.690 ? 80  ARG A NE  1 
ATOM 627  N NH1 ? ARG A 1  80 ? -13.870   4.039 -15.336 1.000 93.690 ? 80  ARG A NH1 1 
ATOM 628  N NH2 ? ARG A 1  80 ? -12.994   1.927 -15.163 1.000 93.690 ? 80  ARG A NH2 1 
ATOM 629  C CZ  ? ARG A 1  80 ? -12.820   3.241 -15.178 1.000 93.690 ? 80  ARG A CZ  1 
ATOM 630  N N   ? GLU A 1  81 ?  -6.865   7.745 -16.716 1.000 91.300 ? 81  GLU A N   1 
ATOM 631  C CA  ? GLU A 1  81 ?  -6.138   7.412 -17.938 1.000 91.300 ? 81  GLU A CA  1 
ATOM 632  C C   ? GLU A 1  81 ?  -4.646   7.247 -17.665 1.000 91.300 ? 81  GLU A C   1 
ATOM 633  C CB  ? GLU A 1  81 ?  -6.362   8.485 -19.006 1.000 91.300 ? 81  GLU A CB  1 
ATOM 634  O O   ? GLU A 1  81 ?  -4.040   6.255 -18.075 1.000 91.300 ? 81  GLU A O   1 
ATOM 635  C CG  ? GLU A 1  81 ?  -7.786   8.532 -19.541 1.000 91.300 ? 81  GLU A CG  1 
ATOM 636  C CD  ? GLU A 1  81 ?  -7.994   9.604 -20.599 1.000 91.300 ? 81  GLU A CD  1 
ATOM 637  O OE1 ? GLU A 1  81 ?  -9.140   9.774 -21.074 1.000 91.300 ? 81  GLU A OE1 1 
ATOM 638  O OE2 ? GLU A 1  81 ?  -7.003  10.279 -20.957 1.000 91.300 ? 81  GLU A OE2 1 
ATOM 639  N N   ? THR A 1  82 ?  -4.159   8.123 -16.887 1.000 92.910 ? 82  THR A N   1 
ATOM 640  C CA  ? THR A 1  82 ?  -2.716   8.150 -16.674 1.000 92.910 ? 82  THR A CA  1 
ATOM 641  C C   ? THR A 1  82 ?  -2.356   7.524 -15.330 1.000 92.910 ? 82  THR A C   1 
ATOM 642  C CB  ? THR A 1  82 ?  -2.169   9.587 -16.738 1.000 92.910 ? 82  THR A CB  1 
ATOM 643  O O   ? THR A 1  82 ?  -1.187   7.234 -15.068 1.000 92.910 ? 82  THR A O   1 
ATOM 644  C CG2 ? THR A 1  82 ?  -2.493  10.241 -18.077 1.000 92.910 ? 82  THR A CG2 1 
ATOM 645  O OG1 ? THR A 1  82 ?  -2.757  10.363 -15.686 1.000 92.910 ? 82  THR A OG1 1 
ATOM 646  N N   ? LEU A 1  83 ?  -3.336   7.326 -14.526 1.000 94.200 ? 83  LEU A N   1 
ATOM 647  C CA  ? LEU A 1  83 ?  -3.200   6.814 -13.166 1.000 94.200 ? 83  LEU A CA  1 
ATOM 648  C C   ? LEU A 1  83 ?  -2.420   7.790 -12.293 1.000 94.200 ? 83  LEU A C   1 
ATOM 649  C CB  ? LEU A 1  83 ?  -2.505   5.450 -13.174 1.000 94.200 ? 83  LEU A CB  1 
ATOM 650  O O   ? LEU A 1  83 ?  -1.812   7.390 -11.297 1.000 94.200 ? 83  LEU A O   1 
ATOM 651  C CG  ? LEU A 1  83 ?  -3.254   4.311 -13.869 1.000 94.200 ? 83  LEU A CG  1 
ATOM 652  C CD1 ? LEU A 1  83 ?  -2.465   3.011 -13.755 1.000 94.200 ? 83  LEU A CD1 1 
ATOM 653  C CD2 ? LEU A 1  83 ?  -4.650   4.149 -13.277 1.000 94.200 ? 83  LEU A CD2 1 
ATOM 654  N N   ? HIS A 1  84 ?  -2.393   9.010 -12.675 1.000 95.720 ? 84  HIS A N   1 
ATOM 655  C CA  ? HIS A 1  84 ?  -1.827  10.060 -11.836 1.000 95.720 ? 84  HIS A CA  1 
ATOM 656  C C   ? HIS A 1  84 ?  -2.613  10.213 -10.539 1.000 95.720 ? 84  HIS A C   1 
ATOM 657  C CB  ? HIS A 1  84 ?  -1.797  11.390 -12.591 1.000 95.720 ? 84  HIS A CB  1 
ATOM 658  O O   ? HIS A 1  84 ?  -3.845  10.153 -10.543 1.000 95.720 ? 84  HIS A O   1 
ATOM 659  C CG  ? HIS A 1  84 ?  -0.728  11.464 -13.635 1.000 95.720 ? 84  HIS A CG  1 
ATOM 660  C CD2 ? HIS A 1  84 ?   0.273  10.606 -13.944 1.000 95.720 ? 84  HIS A CD2 1 
ATOM 661  N ND1 ? HIS A 1  84 ?  -0.611  12.525 -14.506 1.000 95.720 ? 84  HIS A ND1 1 
ATOM 662  C CE1 ? HIS A 1  84 ?   0.420  12.316 -15.309 1.000 95.720 ? 84  HIS A CE1 1 
ATOM 663  N NE2 ? HIS A 1  84 ?   0.973  11.159 -14.989 1.000 95.720 ? 84  HIS A NE2 1 
ATOM 664  N N   ? ASN A 1  85 ?  -1.912  10.371  -9.445 1.000 97.080 ? 85  ASN A N   1 
ATOM 665  C CA  ? ASN A 1  85 ?  -2.513  10.546  -8.127 1.000 97.080 ? 85  ASN A CA  1 
ATOM 666  C C   ? ASN A 1  85 ?  -3.380   9.351  -7.743 1.000 97.080 ? 85  ASN A C   1 
ATOM 667  C CB  ? ASN A 1  85 ?  -3.335  11.836  -8.078 1.000 97.080 ? 85  ASN A CB  1 
ATOM 668  O O   ? ASN A 1  85 ?  -4.476   9.520  -7.207 1.000 97.080 ? 85  ASN A O   1 
ATOM 669  C CG  ? ASN A 1  85 ?  -2.522  13.061  -8.448 1.000 97.080 ? 85  ASN A CG  1 
ATOM 670  N ND2 ? ASN A 1  85 ?  -3.052  13.874  -9.354 1.000 97.080 ? 85  ASN A ND2 1 
ATOM 671  O OD1 ? ASN A 1  85 ?  -1.425  13.275  -7.924 1.000 97.080 ? 85  ASN A OD1 1 
ATOM 672  N N   ? ASP A 1  86 ?  -3.018   8.118  -8.098 1.000 97.600 ? 86  ASP A N   1 
ATOM 673  C CA  ? ASP A 1  86 ?  -3.722   6.869  -7.823 1.000 97.600 ? 86  ASP A CA  1 
ATOM 674  C C   ? ASP A 1  86 ?  -3.633   6.503  -6.344 1.000 97.600 ? 86  ASP A C   1 
ATOM 675  C CB  ? ASP A 1  86 ?  -3.158   5.735  -8.681 1.000 97.600 ? 86  ASP A CB  1 
ATOM 676  O O   ? ASP A 1  86 ?  -2.895   5.589  -5.969 1.000 97.600 ? 86  ASP A O   1 
ATOM 677  C CG  ? ASP A 1  86 ?  -4.025   4.489  -8.662 1.000 97.600 ? 86  ASP A CG  1 
ATOM 678  O OD1 ? ASP A 1  86 ?  -5.217   4.581  -8.297 1.000 97.600 ? 86  ASP A OD1 1 
ATOM 679  O OD2 ? ASP A 1  86 ?  -3.511   3.405  -9.012 1.000 97.600 ? 86  ASP A OD2 1 
ATOM 680  N N   ? ILE A 1  87 ?  -4.299   7.215  -5.459 1.000 98.300 ? 87  ILE A N   1 
ATOM 681  C CA  ? ILE A 1  87 ?  -4.278   7.016  -4.014 1.000 98.300 ? 87  ILE A CA  1 
ATOM 682  C C   ? ILE A 1  87 ?  -5.671   7.261  -3.439 1.000 98.300 ? 87  ILE A C   1 
ATOM 683  C CB  ? ILE A 1  87 ?  -3.246   7.941  -3.331 1.000 98.300 ? 87  ILE A CB  1 
ATOM 684  O O   ? ILE A 1  87 ?  -6.376   8.176  -3.872 1.000 98.300 ? 87  ILE A O   1 
ATOM 685  C CG1 ? ILE A 1  87 ?  -3.193   7.662  -1.824 1.000 98.300 ? 87  ILE A CG1 1 
ATOM 686  C CG2 ? ILE A 1  87 ?  -3.574   9.411  -3.604 1.000 98.300 ? 87  ILE A CG2 1 
ATOM 687  C CD1 ? ILE A 1  87 ?  -2.017   8.318  -1.114 1.000 98.300 ? 87  ILE A CD1 1 
ATOM 688  N N   ? MET A 1  88 ?  -6.115   6.418  -2.522 1.000 98.340 ? 88  MET A N   1 
ATOM 689  C CA  ? MET A 1  88 ?  -7.430   6.510  -1.894 1.000 98.340 ? 88  MET A CA  1 
ATOM 690  C C   ? MET A 1  88 ?  -7.365   6.083  -0.432 1.000 98.340 ? 88  MET A C   1 
ATOM 691  C CB  ? MET A 1  88 ?  -8.447   5.650  -2.646 1.000 98.340 ? 88  MET A CB  1 
ATOM 692  O O   ? MET A 1  88 ?  -6.674   5.121  -0.091 1.000 98.340 ? 88  MET A O   1 
ATOM 693  C CG  ? MET A 1  88 ?  -9.843   5.687  -2.046 1.000 98.340 ? 88  MET A CG  1 
ATOM 694  S SD  ? MET A 1  88 ? -11.053   4.710  -3.020 1.000 98.340 ? 88  MET A SD  1 
ATOM 695  C CE  ? MET A 1  88 ? -10.479   3.029  -2.651 1.000 98.340 ? 88  MET A CE  1 
ATOM 696  N N   ? LEU A 1  89 ?  -8.051   6.833   0.455 1.000 98.530 ? 89  LEU A N   1 
ATOM 697  C CA  ? LEU A 1  89 ?  -8.249   6.474   1.855 1.000 98.530 ? 89  LEU A CA  1 
ATOM 698  C C   ? LEU A 1  89 ?  -9.617   5.834   2.065 1.000 98.530 ? 89  LEU A C   1 
ATOM 699  C CB  ? LEU A 1  89 ?  -8.108   7.709   2.750 1.000 98.530 ? 89  LEU A CB  1 
ATOM 700  O O   ? LEU A 1  89 ? -10.615   6.295   1.507 1.000 98.530 ? 89  LEU A O   1 
ATOM 701  C CG  ? LEU A 1  89 ?  -6.687   8.234   2.961 1.000 98.530 ? 89  LEU A CG  1 
ATOM 702  C CD1 ? LEU A 1  89 ?  -6.723   9.607   3.625 1.000 98.530 ? 89  LEU A CD1 1 
ATOM 703  C CD2 ? LEU A 1  89 ?  -5.871   7.252   3.795 1.000 98.530 ? 89  LEU A CD2 1 
ATOM 704  N N   ? LEU A 1  90 ?  -9.548   4.740   2.791 1.000 98.520 ? 90  LEU A N   1 
ATOM 705  C CA  ? LEU A 1  90 ? -10.790   4.104   3.216 1.000 98.520 ? 90  LEU A CA  1 
ATOM 706  C C   ? LEU A 1  90 ? -10.995   4.264   4.719 1.000 98.520 ? 90  LEU A C   1 
ATOM 707  C CB  ? LEU A 1  90 ? -10.787   2.619   2.844 1.000 98.520 ? 90  LEU A CB  1 
ATOM 708  O O   ? LEU A 1  90 ? -10.128   3.889   5.511 1.000 98.520 ? 90  LEU A O   1 
ATOM 709  C CG  ? LEU A 1  90 ? -10.594   2.291   1.363 1.000 98.520 ? 90  LEU A CG  1 
ATOM 710  C CD1 ? LEU A 1  90 ? -10.477   0.784   1.164 1.000 98.520 ? 90  LEU A CD1 1 
ATOM 711  C CD2 ? LEU A 1  90 ? -11.744   2.857   0.536 1.000 98.520 ? 90  LEU A CD2 1 
ATOM 712  N N   ? GLN A 1  91 ? -12.125   4.925   5.102 1.000 98.440 ? 91  GLN A N   1 
ATOM 713  C CA  ? GLN A 1  91 ? -12.492   4.975   6.513 1.000 98.440 ? 91  GLN A CA  1 
ATOM 714  C C   ? GLN A 1  91 ? -13.374   3.791   6.895 1.000 98.440 ? 91  GLN A C   1 
ATOM 715  C CB  ? GLN A 1  91 ? -13.207   6.288   6.836 1.000 98.440 ? 91  GLN A CB  1 
ATOM 716  O O   ? GLN A 1  91 ? -14.446   3.597   6.318 1.000 98.440 ? 91  GLN A O   1 
ATOM 717  C CG  ? GLN A 1  91 ? -13.449   6.508   8.323 1.000 98.440 ? 91  GLN A CG  1 
ATOM 718  C CD  ? GLN A 1  91 ? -14.043   7.870   8.626 1.000 98.440 ? 91  GLN A CD  1 
ATOM 719  N NE2 ? GLN A 1  91 ? -13.934   8.299   9.879 1.000 98.440 ? 91  GLN A NE2 1 
ATOM 720  O OE1 ? GLN A 1  91 ? -14.596   8.532   7.742 1.000 98.440 ? 91  GLN A OE1 1 
ATOM 721  N N   ? LEU A 1  92 ? -12.881   3.025   7.883 1.000 98.480 ? 92  LEU A N   1 
ATOM 722  C CA  ? LEU A 1  92 ? -13.589   1.829   8.324 1.000 98.480 ? 92  LEU A CA  1 
ATOM 723  C C   ? LEU A 1  92 ? -14.797   2.197   9.179 1.000 98.480 ? 92  LEU A C   1 
ATOM 724  C CB  ? LEU A 1  92 ? -12.652   0.911   9.113 1.000 98.480 ? 92  LEU A CB  1 
ATOM 725  O O   ? LEU A 1  92 ? -14.781   3.210   9.882 1.000 98.480 ? 92  LEU A O   1 
ATOM 726  C CG  ? LEU A 1  92 ? -11.360   0.494   8.408 1.000 98.480 ? 92  LEU A CG  1 
ATOM 727  C CD1 ? LEU A 1  92 ? -10.530  -0.410   9.313 1.000 98.480 ? 92  LEU A CD1 1 
ATOM 728  C CD2 ? LEU A 1  92 ? -11.672  -0.202   7.088 1.000 98.480 ? 92  LEU A CD2 1 
ATOM 729  N N   ? SER A 1  93 ? -15.940   1.423   9.111 1.000 98.170 ? 93  SER A N   1 
ATOM 730  C CA  ? SER A 1  93 ? -17.166   1.667   9.863 1.000 98.170 ? 93  SER A CA  1 
ATOM 731  C C   ? SER A 1  93 ? -16.927   1.549  11.364 1.000 98.170 ? 93  SER A C   1 
ATOM 732  C CB  ? SER A 1  93 ? -18.261   0.689   9.434 1.000 98.170 ? 93  SER A CB  1 
ATOM 733  O O   ? SER A 1  93 ? -17.699   2.081  12.165 1.000 98.170 ? 93  SER A O   1 
ATOM 734  O OG  ? SER A 1  93 ? -17.846  -0.651   9.637 1.000 98.170 ? 93  SER A OG  1 
ATOM 735  N N   ? ARG A 1  94 ? -15.863   0.842  11.802 1.000 98.150 ? 94  ARG A N   1 
ATOM 736  C CA  ? ARG A 1  94 ? -15.396   0.709  13.178 1.000 98.150 ? 94  ARG A CA  1 
ATOM 737  C C   ? ARG A 1  94 ? -13.886   0.508  13.228 1.000 98.150 ? 94  ARG A C   1 
ATOM 738  C CB  ? ARG A 1  94 ? -16.104  -0.455  13.876 1.000 98.150 ? 94  ARG A CB  1 
ATOM 739  O O   ? ARG A 1  94 ? -13.275   0.102  12.236 1.000 98.150 ? 94  ARG A O   1 
ATOM 740  C CG  ? ARG A 1  94 ? -15.761  -1.819  13.298 1.000 98.150 ? 94  ARG A CG  1 
ATOM 741  C CD  ? ARG A 1  94 ? -16.534  -2.934  13.988 1.000 98.150 ? 94  ARG A CD  1 
ATOM 742  N NE  ? ARG A 1  94 ? -16.139  -4.250  13.494 1.000 98.150 ? 94  ARG A NE  1 
ATOM 743  N NH1 ? ARG A 1  94 ? -17.736  -4.333  11.828 1.000 98.150 ? 94  ARG A NH1 1 
ATOM 744  N NH2 ? ARG A 1  94 ? -16.278  -6.079  12.113 1.000 98.150 ? 94  ARG A NH2 1 
ATOM 745  C CZ  ? ARG A 1  94 ? -16.718  -4.884  12.479 1.000 98.150 ? 94  ARG A CZ  1 
ATOM 746  N N   ? ASN A 1  95 ? -13.307   0.885  14.426 1.000 98.390 ? 95  ASN A N   1 
ATOM 747  C CA  ? ASN A 1  95 ? -11.872   0.691  14.600 1.000 98.390 ? 95  ASN A CA  1 
ATOM 748  C C   ? ASN A 1  95 ? -11.490  -0.784  14.507 1.000 98.390 ? 95  ASN A C   1 
ATOM 749  C CB  ? ASN A 1  95 ? -11.409   1.276  15.936 1.000 98.390 ? 95  ASN A CB  1 
ATOM 750  O O   ? ASN A 1  95 ? -12.216  -1.649  15.000 1.000 98.390 ? 95  ASN A O   1 
ATOM 751  C CG  ? ASN A 1  95 ? -11.484   2.790  15.968 1.000 98.390 ? 95  ASN A CG  1 
ATOM 752  N ND2 ? ASN A 1  95 ? -11.243   3.371  17.138 1.000 98.390 ? 95  ASN A ND2 1 
ATOM 753  O OD1 ? ASN A 1  95 ? -11.758   3.432  14.951 1.000 98.390 ? 95  ASN A OD1 1 
ATOM 754  N N   ? ALA A 1  96 ? -10.326  -0.999  13.804 1.000 98.190 ? 96  ALA A N   1 
ATOM 755  C CA  ? ALA A 1  96 ?  -9.724  -2.329  13.855 1.000 98.190 ? 96  ALA A CA  1 
ATOM 756  C C   ? ALA A 1  96 ?  -9.179  -2.632  15.247 1.000 98.190 ? 96  ALA A C   1 
ATOM 757  C CB  ? ALA A 1  96 ?  -8.614  -2.451  12.814 1.000 98.190 ? 96  ALA A CB  1 
ATOM 758  O O   ? ALA A 1  96 ?  -8.688  -1.736  15.937 1.000 98.190 ? 96  ALA A O   1 
ATOM 759  N N   ? THR A 1  97 ?  -9.348  -3.874  15.679 1.000 98.200 ? 97  THR A N   1 
ATOM 760  C CA  ? THR A 1  97 ?  -8.722  -4.317  16.920 1.000 98.200 ? 97  THR A CA  1 
ATOM 761  C C   ? THR A 1  97 ?  -7.277  -4.742  16.675 1.000 98.200 ? 97  THR A C   1 
ATOM 762  C CB  ? THR A 1  97 ?  -9.503  -5.482  17.554 1.000 98.200 ? 97  THR A CB  1 
ATOM 763  O O   ? THR A 1  97 ?  -7.024  -5.726  15.976 1.000 98.200 ? 97  THR A O   1 
ATOM 764  C CG2 ? THR A 1  97 ?  -8.908  -5.873  18.903 1.000 98.200 ? 97  THR A CG2 1 
ATOM 765  O OG1 ? THR A 1  97 ? -10.868  -5.090  17.742 1.000 98.200 ? 97  THR A OG1 1 
ATOM 766  N N   ? LEU A 1  98 ?  -6.346  -3.905  17.213 1.000 98.190 ? 98  LEU A N   1 
ATOM 767  C CA  ? LEU A 1  98 ?  -4.941  -4.243  17.013 1.000 98.190 ? 98  LEU A CA  1 
ATOM 768  C C   ? LEU A 1  98 ?  -4.557  -5.474  17.827 1.000 98.190 ? 98  LEU A C   1 
ATOM 769  C CB  ? LEU A 1  98 ?  -4.046  -3.062  17.398 1.000 98.190 ? 98  LEU A CB  1 
ATOM 770  O O   ? LEU A 1  98 ?  -4.835  -5.542  19.026 1.000 98.190 ? 98  LEU A O   1 
ATOM 771  C CG  ? LEU A 1  98 ?  -4.311  -1.744  16.669 1.000 98.190 ? 98  LEU A CG  1 
ATOM 772  C CD1 ? LEU A 1  98 ?  -3.272  -0.701  17.065 1.000 98.190 ? 98  LEU A CD1 1 
ATOM 773  C CD2 ? LEU A 1  98 ?  -4.312  -1.959  15.159 1.000 98.190 ? 98  LEU A CD2 1 
ATOM 774  N N   ? THR A 1  99 ?  -3.948  -6.478  17.139 1.000 97.750 ? 99  THR A N   1 
ATOM 775  C CA  ? THR A 1  99 ?  -3.451  -7.742  17.672 1.000 97.750 ? 99  THR A CA  1 
ATOM 776  C C   ? THR A 1  99 ?  -2.073  -8.065  17.103 1.000 97.750 ? 99  THR A C   1 
ATOM 777  C CB  ? THR A 1  99 ?  -4.420  -8.898  17.363 1.000 97.750 ? 99  THR A CB  1 
ATOM 778  O O   ? THR A 1  99 ?  -1.490  -7.256  16.378 1.000 97.750 ? 99  THR A O   1 
ATOM 779  C CG2 ? THR A 1  99 ?  -5.849  -8.538  17.756 1.000 97.750 ? 99  THR A CG2 1 
ATOM 780  O OG1 ? THR A 1  99 ?  -4.381  -9.185  15.960 1.000 97.750 ? 99  THR A OG1 1 
ATOM 781  N N   ? ARG A 1 100 ?  -1.574  -9.229  17.493 1.000 97.130 ? 100 ARG A N   1 
ATOM 782  C CA  ? ARG A 1 100 ?  -0.314  -9.678  16.908 1.000 97.130 ? 100 ARG A CA  1 
ATOM 783  C C   ? ARG A 1 100 ?  -0.446  -9.862  15.400 1.000 97.130 ? 100 ARG A C   1 
ATOM 784  C CB  ? ARG A 1 100 ?   0.145 -10.985  17.558 1.000 97.130 ? 100 ARG A CB  1 
ATOM 785  O O   ? ARG A 1 100 ?   0.544  -9.782  14.671 1.000 97.130 ? 100 ARG A O   1 
ATOM 786  C CG  ? ARG A 1 100 ?   0.538 -10.841  19.020 1.000 97.130 ? 100 ARG A CG  1 
ATOM 787  C CD  ? ARG A 1 100 ?   1.040 -12.156  19.601 1.000 97.130 ? 100 ARG A CD  1 
ATOM 788  N NE  ? ARG A 1 100 ?   1.439 -12.010  20.997 1.000 97.130 ? 100 ARG A NE  1 
ATOM 789  N NH1 ? ARG A 1 100 ?   2.265 -14.158  21.200 1.000 97.130 ? 100 ARG A NH1 1 
ATOM 790  N NH2 ? ARG A 1 100 ?   2.335 -12.725  22.988 1.000 97.130 ? 100 ARG A NH2 1 
ATOM 791  C CZ  ? ARG A 1 100 ?   2.012 -12.965  21.725 1.000 97.130 ? 100 ARG A CZ  1 
ATOM 792  N N   ? GLU A 1 101 ?  -1.662 -10.088  14.813 1.000 97.590 ? 101 GLU A N   1 
ATOM 793  C CA  ? GLU A 1 101 ?  -1.927 -10.393  13.410 1.000 97.590 ? 101 GLU A CA  1 
ATOM 794  C C   ? GLU A 1 101 ?  -2.438  -9.163  12.665 1.000 97.590 ? 101 GLU A C   1 
ATOM 795  C CB  ? GLU A 1 101 ?  -2.936 -11.538  13.290 1.000 97.590 ? 101 GLU A CB  1 
ATOM 796  O O   ? GLU A 1 101 ?  -2.485  -9.153  11.433 1.000 97.590 ? 101 GLU A O   1 
ATOM 797  C CG  ? GLU A 1 101 ?  -2.403 -12.880  13.771 1.000 97.590 ? 101 GLU A CG  1 
ATOM 798  C CD  ? GLU A 1 101 ?  -2.461 -13.041  15.282 1.000 97.590 ? 101 GLU A CD  1 
ATOM 799  O OE1 ? GLU A 1 101 ?  -1.870 -14.010  15.812 1.000 97.590 ? 101 GLU A OE1 1 
ATOM 800  O OE2 ? GLU A 1 101 ?  -3.102 -12.193  15.941 1.000 97.590 ? 101 GLU A OE2 1 
ATOM 801  N N   ? VAL A 1 102 ?  -2.855  -8.098  13.485 1.000 98.300 ? 102 VAL A N   1 
ATOM 802  C CA  ? VAL A 1 102 ?  -3.366  -6.859  12.908 1.000 98.300 ? 102 VAL A CA  1 
ATOM 803  C C   ? VAL A 1 102 ?  -2.604  -5.667  13.484 1.000 98.300 ? 102 VAL A C   1 
ATOM 804  C CB  ? VAL A 1 102 ?  -4.881  -6.697  13.163 1.000 98.300 ? 102 VAL A CB  1 
ATOM 805  O O   ? VAL A 1 102 ?  -2.713  -5.371  14.676 1.000 98.300 ? 102 VAL A O   1 
ATOM 806  C CG1 ? VAL A 1 102 ?  -5.401  -5.408  12.527 1.000 98.300 ? 102 VAL A CG1 1 
ATOM 807  C CG2 ? VAL A 1 102 ?  -5.645  -7.906  12.626 1.000 98.300 ? 102 VAL A CG2 1 
ATOM 808  N N   ? GLY A 1 103 ?  -1.821  -5.048  12.560 1.000 98.080 ? 103 GLY A N   1 
ATOM 809  C CA  ? GLY A 1 103 ?  -1.021  -3.914  12.994 1.000 98.080 ? 103 GLY A CA  1 
ATOM 810  C C   ? GLY A 1 103 ?  -0.948  -2.805  11.961 1.000 98.080 ? 103 GLY A C   1 
ATOM 811  O O   ? GLY A 1 103 ?  -1.497  -2.933  10.865 1.000 98.080 ? 103 GLY A O   1 
ATOM 812  N N   ? LEU A 1 104 ?  -0.270  -1.700  12.364 1.000 98.070 ? 104 LEU A N   1 
ATOM 813  C CA  ? LEU A 1 104 ?  -0.141  -0.524  11.511 1.000 98.070 ? 104 LEU A CA  1 
ATOM 814  C C   ? LEU A 1 104 ?   1.228  -0.486  10.841 1.000 98.070 ? 104 LEU A C   1 
ATOM 815  C CB  ? LEU A 1 104 ?  -0.360   0.755  12.324 1.000 98.070 ? 104 LEU A CB  1 
ATOM 816  O O   ? LEU A 1 104 ?   2.214  -0.968  11.405 1.000 98.070 ? 104 LEU A O   1 
ATOM 817  C CG  ? LEU A 1 104 ?  -1.617   0.798  13.194 1.000 98.070 ? 104 LEU A CG  1 
ATOM 818  C CD1 ? LEU A 1 104 ?  -1.662   2.094  13.996 1.000 98.070 ? 104 LEU A CD1 1 
ATOM 819  C CD2 ? LEU A 1 104 ?  -2.868   0.652  12.334 1.000 98.070 ? 104 LEU A CD2 1 
ATOM 820  N N   ? VAL A 1 105 ?   1.248   0.109   9.592 1.000 97.550 ? 105 VAL A N   1 
ATOM 821  C CA  ? VAL A 1 105 ?   2.521   0.430   8.956 1.000 97.550 ? 105 VAL A CA  1 
ATOM 822  C C   ? VAL A 1 105 ?   2.716   1.944   8.924 1.000 97.550 ? 105 VAL A C   1 
ATOM 823  C CB  ? VAL A 1 105 ?   2.603  -0.148   7.526 1.000 97.550 ? 105 VAL A CB  1 
ATOM 824  O O   ? VAL A 1 105 ?   1.759   2.696   8.722 1.000 97.550 ? 105 VAL A O   1 
ATOM 825  C CG1 ? VAL A 1 105 ?   1.554   0.497   6.622 1.000 97.550 ? 105 VAL A CG1 1 
ATOM 826  C CG2 ? VAL A 1 105 ?   4.004   0.050   6.950 1.000 97.550 ? 105 VAL A CG2 1 
ATOM 827  N N   ? ARG A 1 106 ?   3.959   2.353   9.169 1.000 96.500 ? 106 ARG A N   1 
ATOM 828  C CA  ? ARG A 1 106 ?   4.269   3.777   9.236 1.000 96.500 ? 106 ARG A CA  1 
ATOM 829  C C   ? ARG A 1 106 ?   4.416   4.372   7.840 1.000 96.500 ? 106 ARG A C   1 
ATOM 830  C CB  ? ARG A 1 106 ?   5.548   4.012  10.043 1.000 96.500 ? 106 ARG A CB  1 
ATOM 831  O O   ? ARG A 1 106 ?   4.844   3.687   6.909 1.000 96.500 ? 106 ARG A O   1 
ATOM 832  C CG  ? ARG A 1 106 ?   5.425   3.645  11.513 1.000 96.500 ? 106 ARG A CG  1 
ATOM 833  C CD  ? ARG A 1 106 ?   6.750   3.798  12.246 1.000 96.500 ? 106 ARG A CD  1 
ATOM 834  N NE  ? ARG A 1 106 ?   7.161   5.197  12.330 1.000 96.500 ? 106 ARG A NE  1 
ATOM 835  N NH1 ? ARG A 1 106 ?   9.226   4.750  13.263 1.000 96.500 ? 106 ARG A NH1 1 
ATOM 836  N NH2 ? ARG A 1 106 ?   8.598   6.914  12.841 1.000 96.500 ? 106 ARG A NH2 1 
ATOM 837  C CZ  ? ARG A 1 106 ?   8.328   5.617  12.811 1.000 96.500 ? 106 ARG A CZ  1 
ATOM 838  N N   ? LEU A 1 107 ?   3.980   5.735   7.833 1.000 96.140 ? 107 LEU A N   1 
ATOM 839  C CA  ? LEU A 1 107 ?   4.196   6.501   6.610 1.000 96.140 ? 107 LEU A CA  1 
ATOM 840  C C   ? LEU A 1 107 ?   5.509   7.273   6.677 1.000 96.140 ? 107 LEU A C   1 
ATOM 841  C CB  ? LEU A 1 107 ?   3.034   7.468   6.371 1.000 96.140 ? 107 LEU A CB  1 
ATOM 842  O O   ? LEU A 1 107 ?   5.933   7.693   7.757 1.000 96.140 ? 107 LEU A O   1 
ATOM 843  C CG  ? LEU A 1 107 ?   1.635   6.850   6.327 1.000 96.140 ? 107 LEU A CG  1 
ATOM 844  C CD1 ? LEU A 1 107 ?   0.582   7.935   6.130 1.000 96.140 ? 107 LEU A CD1 1 
ATOM 845  C CD2 ? LEU A 1 107 ?   1.547   5.805   5.220 1.000 96.140 ? 107 LEU A CD2 1 
ATOM 846  N N   ? THR A 1 108 ?   6.177   7.427   5.564 1.000 92.490 ? 108 THR A N   1 
ATOM 847  C CA  ? THR A 1 108 ?   7.428   8.176   5.511 1.000 92.490 ? 108 THR A CA  1 
ATOM 848  C C   ? THR A 1 108 ?   7.308   9.363   4.559 1.000 92.490 ? 108 THR A C   1 
ATOM 849  C CB  ? THR A 1 108 ?   8.599   7.278   5.072 1.000 92.490 ? 108 THR A CB  1 
ATOM 850  O O   ? THR A 1 108 ?   6.601   9.288   3.552 1.000 92.490 ? 108 THR A O   1 
ATOM 851  C CG2 ? THR A 1 108 ?   8.355   6.697   3.683 1.000 92.490 ? 108 THR A CG2 1 
ATOM 852  O OG1 ? THR A 1 108 ?   9.805   8.052   5.049 1.000 92.490 ? 108 THR A OG1 1 
ATOM 853  N N   ? THR A 1 109 ?   7.988  10.498   4.962 1.000 94.320 ? 109 THR A N   1 
ATOM 854  C CA  ? THR A 1 109 ?   8.073  11.659   4.082 1.000 94.320 ? 109 THR A CA  1 
ATOM 855  C C   ? THR A 1 109 ?   9.356  11.620   3.257 1.000 94.320 ? 109 THR A C   1 
ATOM 856  C CB  ? THR A 1 109 ?   8.014  12.972   4.883 1.000 94.320 ? 109 THR A CB  1 
ATOM 857  O O   ? THR A 1 109 ?   9.587  12.492   2.417 1.000 94.320 ? 109 THR A O   1 
ATOM 858  C CG2 ? THR A 1 109 ?   6.664  13.135   5.574 1.000 94.320 ? 109 THR A CG2 1 
ATOM 859  O OG1 ? THR A 1 109 ?   9.049  12.967   5.874 1.000 94.320 ? 109 THR A OG1 1 
ATOM 860  N N   ? ARG A 1 110 ?  10.132  10.560   3.561 1.000 92.060 ? 110 ARG A N   1 
ATOM 861  C CA  ? ARG A 1 110 ?  11.419  10.435   2.885 1.000 92.060 ? 110 ARG A CA  1 
ATOM 862  C C   ? ARG A 1 110 ?  11.278   9.659   1.579 1.000 92.060 ? 110 ARG A C   1 
ATOM 863  C CB  ? ARG A 1 110 ?  12.441   9.750   3.794 1.000 92.060 ? 110 ARG A CB  1 
ATOM 864  O O   ? ARG A 1 110 ?  10.531   8.681   1.510 1.000 92.060 ? 110 ARG A O   1 
ATOM 865  C CG  ? ARG A 1 110 ?  12.783  10.544   5.044 1.000 92.060 ? 110 ARG A CG  1 
ATOM 866  C CD  ? ARG A 1 110 ?  13.723   9.774   5.962 1.000 92.060 ? 110 ARG A CD  1 
ATOM 867  N NE  ? ARG A 1 110 ?  15.006   9.507   5.317 1.000 92.060 ? 110 ARG A NE  1 
ATOM 868  N NH1 ? ARG A 1 110 ?  15.908   8.373   7.116 1.000 92.060 ? 110 ARG A NH1 1 
ATOM 869  N NH2 ? ARG A 1 110 ?  17.138   8.661   5.204 1.000 92.060 ? 110 ARG A NH2 1 
ATOM 870  C CZ  ? ARG A 1 110 ?  16.014   8.847   5.880 1.000 92.060 ? 110 ARG A CZ  1 
ATOM 871  N N   ? ARG A 1 111 ?  12.143  10.128   0.649 1.000 92.590 ? 111 ARG A N   1 
ATOM 872  C CA  ? ARG A 1 111 ?  12.234   9.402  -0.613 1.000 92.590 ? 111 ARG A CA  1 
ATOM 873  C C   ? ARG A 1 111 ?  13.265   8.281  -0.527 1.000 92.590 ? 111 ARG A C   1 
ATOM 874  C CB  ? ARG A 1 111 ?  12.591  10.354  -1.757 1.000 92.590 ? 111 ARG A CB  1 
ATOM 875  O O   ? ARG A 1 111 ?  14.333   8.457   0.063 1.000 92.590 ? 111 ARG A O   1 
ATOM 876  C CG  ? ARG A 1 111 ?  11.500  11.362  -2.082 1.000 92.590 ? 111 ARG A CG  1 
ATOM 877  C CD  ? ARG A 1 111 ?  11.863  12.216  -3.289 1.000 92.590 ? 111 ARG A CD  1 
ATOM 878  N NE  ? ARG A 1 111 ?  10.770  13.108  -3.666 1.000 92.590 ? 111 ARG A NE  1 
ATOM 879  N NH1 ? ARG A 1 111 ?  11.853  13.994  -5.504 1.000 92.590 ? 111 ARG A NH1 1 
ATOM 880  N NH2 ? ARG A 1 111 ?   9.741  14.701  -4.961 1.000 92.590 ? 111 ARG A NH2 1 
ATOM 881  C CZ  ? ARG A 1 111 ?  10.790  13.932  -4.710 1.000 92.590 ? 111 ARG A CZ  1 
ATOM 882  N N   ? VAL A 1 112 ?  12.883   7.189  -1.124 1.000 94.160 ? 112 VAL A N   1 
ATOM 883  C CA  ? VAL A 1 112 ?  13.819   6.069  -1.145 1.000 94.160 ? 112 VAL A CA  1 
ATOM 884  C C   ? VAL A 1 112 ?  14.683   6.140  -2.402 1.000 94.160 ? 112 VAL A C   1 
ATOM 885  C CB  ? VAL A 1 112 ?  13.082   4.713  -1.080 1.000 94.160 ? 112 VAL A CB  1 
ATOM 886  O O   ? VAL A 1 112 ?  14.222   6.587  -3.455 1.000 94.160 ? 112 VAL A O   1 
ATOM 887  C CG1 ? VAL A 1 112 ?  12.159   4.541  -2.286 1.000 94.160 ? 112 VAL A CG1 1 
ATOM 888  C CG2 ? VAL A 1 112 ?  14.086   3.564  -1.004 1.000 94.160 ? 112 VAL A CG2 1 
ATOM 889  N N   ? SER A 1 113 ?  16.036   5.738  -2.270 1.000 93.470 ? 113 SER A N   1 
ATOM 890  C CA  ? SER A 1 113 ?  16.979   5.793  -3.382 1.000 93.470 ? 113 SER A CA  1 
ATOM 891  C C   ? SER A 1 113 ?  16.935   4.512  -4.209 1.000 93.470 ? 113 SER A C   1 
ATOM 892  C CB  ? SER A 1 113 ?  18.400   6.029  -2.869 1.000 93.470 ? 113 SER A CB  1 
ATOM 893  O O   ? SER A 1 113 ?  16.621   3.441  -3.687 1.000 93.470 ? 113 SER A O   1 
ATOM 894  O OG  ? SER A 1 113 ?  18.481   7.253  -2.158 1.000 93.470 ? 113 SER A OG  1 
ATOM 895  N N   ? PRO A 1 114 ?  17.286   4.690  -5.535 1.000 94.710 ? 114 PRO A N   1 
ATOM 896  C CA  ? PRO A 1 114 ?  17.434   3.484  -6.354 1.000 94.710 ? 114 PRO A CA  1 
ATOM 897  C C   ? PRO A 1 114 ?  18.377   2.459  -5.728 1.000 94.710 ? 114 PRO A C   1 
ATOM 898  C CB  ? PRO A 1 114 ?  18.004   4.019  -7.669 1.000 94.710 ? 114 PRO A CB  1 
ATOM 899  O O   ? PRO A 1 114 ?  19.390   2.830  -5.129 1.000 94.710 ? 114 PRO A O   1 
ATOM 900  C CG  ? PRO A 1 114 ?  17.515   5.429  -7.752 1.000 94.710 ? 114 PRO A CG  1 
ATOM 901  C CD  ? PRO A 1 114 ?  17.509   6.014  -6.369 1.000 94.710 ? 114 PRO A CD  1 
ATOM 902  N N   ? GLY A 1 115 ?  18.023   1.141  -5.814 1.000 93.710 ? 115 GLY A N   1 
ATOM 903  C CA  ? GLY A 1 115 ?  18.817   0.059  -5.253 1.000 93.710 ? 115 GLY A CA  1 
ATOM 904  C C   ? GLY A 1 115 ?  18.301  -0.426  -3.912 1.000 93.710 ? 115 GLY A C   1 
ATOM 905  O O   ? GLY A 1 115 ?  18.726  -1.474  -3.420 1.000 93.710 ? 115 GLY A O   1 
ATOM 906  N N   ? THR A 1 116 ?  17.470   0.425  -3.270 1.000 95.250 ? 116 THR A N   1 
ATOM 907  C CA  ? THR A 1 116 ?  16.859   0.046  -2.000 1.000 95.250 ? 116 THR A CA  1 
ATOM 908  C C   ? THR A 1 116 ?  15.955  -1.171  -2.177 1.000 95.250 ? 116 THR A C   1 
ATOM 909  C CB  ? THR A 1 116 ?  16.046   1.209  -1.402 1.000 95.250 ? 116 THR A CB  1 
ATOM 910  O O   ? THR A 1 116 ?  15.100  -1.192  -3.065 1.000 95.250 ? 116 THR A O   1 
ATOM 911  C CG2 ? THR A 1 116 ?  15.420   0.813  -0.069 1.000 95.250 ? 116 THR A CG2 1 
ATOM 912  O OG1 ? THR A 1 116 ?  16.911   2.332  -1.196 1.000 95.250 ? 116 THR A OG1 1 
ATOM 913  N N   ? MET A 1 117 ?  16.117  -2.146  -1.326 1.000 94.240 ? 117 MET A N   1 
ATOM 914  C CA  ? MET A 1 117 ?  15.296  -3.352  -1.367 1.000 94.240 ? 117 MET A CA  1 
ATOM 915  C C   ? MET A 1 117 ?  13.974  -3.137  -0.639 1.000 94.240 ? 117 MET A C   1 
ATOM 916  C CB  ? MET A 1 117 ?  16.046  -4.535  -0.752 1.000 94.240 ? 117 MET A CB  1 
ATOM 917  O O   ? MET A 1 117 ?  13.958  -2.666   0.500 1.000 94.240 ? 117 MET A O   1 
ATOM 918  C CG  ? MET A 1 117 ?  17.255  -4.981  -1.557 1.000 94.240 ? 117 MET A CG  1 
ATOM 919  S SD  ? MET A 1 117 ?  16.815  -5.480  -3.268 1.000 94.240 ? 117 MET A SD  1 
ATOM 920  C CE  ? MET A 1 117 ?  15.740  -6.899  -2.920 1.000 94.240 ? 117 MET A CE  1 
ATOM 921  N N   ? CYS A 1 118 ?  12.960  -3.540  -1.267 1.000 94.960 ? 118 CYS A N   1 
ATOM 922  C CA  ? CYS A 1 118 ?  11.620  -3.370  -0.718 1.000 94.960 ? 118 CYS A CA  1 
ATOM 923  C C   ? CYS A 1 118 ?  10.812  -4.656  -0.845 1.000 94.960 ? 118 CYS A C   1 
ATOM 924  C CB  ? CYS A 1 118 ?  10.891  -2.228  -1.426 1.000 94.960 ? 118 CYS A CB  1 
ATOM 925  O O   ? CYS A 1 118 ?  11.103  -5.495  -1.699 1.000 94.960 ? 118 CYS A O   1 
ATOM 926  S SG  ? CYS A 1 118 ?  11.764  -0.648  -1.347 1.000 94.960 ? 118 CYS A SG  1 
ATOM 927  N N   ? ASN A 1 119 ?   9.828  -4.766   0.018 1.000 93.490 ? 119 ASN A N   1 
ATOM 928  C CA  ? ASN A 1 119 ?   8.950  -5.931   0.002 1.000 93.490 ? 119 ASN A CA  1 
ATOM 929  C C   ? ASN A 1 119 ?   7.518  -5.548  -0.360 1.000 93.490 ? 119 ASN A C   1 
ATOM 930  C CB  ? ASN A 1 119 ?   8.983  -6.647   1.353 1.000 93.490 ? 119 ASN A CB  1 
ATOM 931  O O   ? ASN A 1 119 ?   7.031  -4.493   0.050 1.000 93.490 ? 119 ASN A O   1 
ATOM 932  C CG  ? ASN A 1 119 ?   8.029  -7.824   1.414 1.000 93.490 ? 119 ASN A CG  1 
ATOM 933  N ND2 ? ASN A 1 119 ?   8.445  -8.954   0.855 1.000 93.490 ? 119 ASN A ND2 1 
ATOM 934  O OD1 ? ASN A 1 119 ?   6.927  -7.717   1.958 1.000 93.490 ? 119 ASN A OD1 1 
ATOM 935  N N   ? VAL A 1 120 ?   6.908  -6.403  -1.102 1.000 92.990 ? 120 VAL A N   1 
ATOM 936  C CA  ? VAL A 1 120 ?   5.501  -6.275  -1.466 1.000 92.990 ? 120 VAL A CA  1 
ATOM 937  C C   ? VAL A 1 120 ?   4.758  -7.564  -1.123 1.000 92.990 ? 120 VAL A C   1 
ATOM 938  C CB  ? VAL A 1 120 ?   5.331  -5.945  -2.966 1.000 92.990 ? 120 VAL A CB  1 
ATOM 939  O O   ? VAL A 1 120 ?   5.282  -8.662  -1.323 1.000 92.990 ? 120 VAL A O   1 
ATOM 940  C CG1 ? VAL A 1 120 ?   3.853  -5.790  -3.320 1.000 92.990 ? 120 VAL A CG1 1 
ATOM 941  C CG2 ? VAL A 1 120 ?   6.104  -4.677  -3.324 1.000 92.990 ? 120 VAL A CG2 1 
ATOM 942  N N   ? ALA A 1 121 ?   3.633  -7.423  -0.534 1.000 92.040 ? 121 ALA A N   1 
ATOM 943  C CA  ? ALA A 1 121 ?   2.812  -8.579  -0.182 1.000 92.040 ? 121 ALA A CA  1 
ATOM 944  C C   ? ALA A 1 121 ?   1.405  -8.449  -0.759 1.000 92.040 ? 121 ALA A C   1 
ATOM 945  C CB  ? ALA A 1 121 ?   2.748  -8.745   1.334 1.000 92.040 ? 121 ALA A CB  1 
ATOM 946  O O   ? ALA A 1 121 ?   0.876  -7.342  -0.877 1.000 92.040 ? 121 ALA A O   1 
ATOM 947  N N   ? GLY A 1 122 ?   0.808  -9.595  -1.120 1.000 90.890 ? 122 GLY A N   1 
ATOM 948  C CA  ? GLY A 1 122 ?  -0.540  -9.602  -1.664 1.000 90.890 ? 122 GLY A CA  1 
ATOM 949  C C   ? GLY A 1 122 ?  -1.086 -11.000  -1.889 1.000 90.890 ? 122 GLY A C   1 
ATOM 950  O O   ? GLY A 1 122 ?  -0.361 -11.986  -1.741 1.000 90.890 ? 122 GLY A O   1 
ATOM 951  N N   ? TRP A 1 123 ?  -2.466 -11.084  -2.083 1.000 87.130 ? 123 TRP A N   1 
ATOM 952  C CA  ? TRP A 1 123 ?  -3.184 -12.343  -2.260 1.000 87.130 ? 123 TRP A CA  1 
ATOM 953  C C   ? TRP A 1 123 ?  -3.592 -12.537  -3.717 1.000 87.130 ? 123 TRP A C   1 
ATOM 954  C CB  ? TRP A 1 123 ?  -4.422 -12.387  -1.360 1.000 87.130 ? 123 TRP A CB  1 
ATOM 955  O O   ? TRP A 1 123 ?  -4.573 -13.225  -4.007 1.000 87.130 ? 123 TRP A O   1 
ATOM 956  C CG  ? TRP A 1 123 ?  -4.109 -12.518   0.100 1.000 87.130 ? 123 TRP A CG  1 
ATOM 957  C CD1 ? TRP A 1 123 ?  -3.964 -13.676   0.812 1.000 87.130 ? 123 TRP A CD1 1 
ATOM 958  C CD2 ? TRP A 1 123 ?  -3.906 -11.448   1.029 1.000 87.130 ? 123 TRP A CD2 1 
ATOM 959  C CE2 ? TRP A 1 123 ?  -3.642 -12.032   2.288 1.000 87.130 ? 123 TRP A CE2 1 
ATOM 960  C CE3 ? TRP A 1 123 ?  -3.922 -10.051   0.919 1.000 87.130 ? 123 TRP A CE3 1 
ATOM 961  N NE1 ? TRP A 1 123 ?  -3.683 -13.391   2.128 1.000 87.130 ? 123 TRP A NE1 1 
ATOM 962  C CH2 ? TRP A 1 123 ?  -3.416  -9.902   3.294 1.000 87.130 ? 123 TRP A CH2 1 
ATOM 963  C CZ2 ? TRP A 1 123 ?  -3.395 -11.266   3.430 1.000 87.130 ? 123 TRP A CZ2 1 
ATOM 964  C CZ3 ? TRP A 1 123 ?  -3.676  -9.291   2.057 1.000 87.130 ? 123 TRP A CZ3 1 
ATOM 965  N N   ? GLY A 1 124 ?  -2.869 -11.838  -4.689 1.000 71.340 ? 124 GLY A N   1 
ATOM 966  C CA  ? GLY A 1 124 ?  -3.150 -11.945  -6.112 1.000 71.340 ? 124 GLY A CA  1 
ATOM 967  C C   ? GLY A 1 124 ?  -2.670 -13.250  -6.718 1.000 71.340 ? 124 GLY A C   1 
ATOM 968  O O   ? GLY A 1 124 ?  -2.533 -14.254  -6.015 1.000 71.340 ? 124 GLY A O   1 
ATOM 969  N N   ? ARG A 1 125 ?  -2.647 -13.490  -8.011 1.000 62.660 ? 125 ARG A N   1 
ATOM 970  C CA  ? ARG A 1 125 ?  -2.215 -14.682  -8.734 1.000 62.660 ? 125 ARG A CA  1 
ATOM 971  C C   ? ARG A 1 125 ?  -0.722 -14.927  -8.541 1.000 62.660 ? 125 ARG A C   1 
ATOM 972  C CB  ? ARG A 1 125 ?  -2.537 -14.553 -10.224 1.000 62.660 ? 125 ARG A CB  1 
ATOM 973  O O   ? ARG A 1 125 ?   0.053 -13.981  -8.382 1.000 62.660 ? 125 ARG A O   1 
ATOM 974  C CG  ? ARG A 1 125 ?  -4.025 -14.562 -10.535 1.000 62.660 ? 125 ARG A CG  1 
ATOM 975  C CD  ? ARG A 1 125 ?  -4.288 -14.519 -12.034 1.000 62.660 ? 125 ARG A CD  1 
ATOM 976  N NE  ? ARG A 1 125 ?  -5.714 -14.603 -12.334 1.000 62.660 ? 125 ARG A NE  1 
ATOM 977  N NH1 ? ARG A 1 125 ?  -5.425 -15.129 -14.565 1.000 62.660 ? 125 ARG A NH1 1 
ATOM 978  N NH2 ? ARG A 1 125 ?  -7.536 -14.941 -13.691 1.000 62.660 ? 125 ARG A NH2 1 
ATOM 979  C CZ  ? ARG A 1 125 ?  -6.222 -14.891 -13.529 1.000 62.660 ? 125 ARG A CZ  1 
ATOM 980  N N   ? THR A 1 126 ?  -0.241 -16.266  -8.416 1.000 58.270 ? 126 THR A N   1 
ATOM 981  C CA  ? THR A 1 126 ?   1.147 -16.677  -8.236 1.000 58.270 ? 126 THR A CA  1 
ATOM 982  C C   ? THR A 1 126 ?   1.758 -17.117  -9.564 1.000 58.270 ? 126 THR A C   1 
ATOM 983  C CB  ? THR A 1 126 ?   1.263 -17.820  -7.211 1.000 58.270 ? 126 THR A CB  1 
ATOM 984  O O   ? THR A 1 126 ?   2.972 -17.309  -9.662 1.000 58.270 ? 126 THR A O   1 
ATOM 985  C CG2 ? THR A 1 126 ?   0.819 -17.363  -5.825 1.000 58.270 ? 126 THR A CG2 1 
ATOM 986  O OG1 ? THR A 1 126 ?   0.437 -18.914  -7.629 1.000 58.270 ? 126 THR A OG1 1 
ATOM 987  N N   ? SER A 1 127 ?   0.938 -17.220 -10.680 1.000 57.010 ? 127 SER A N   1 
ATOM 988  C CA  ? SER A 1 127 ?   1.239 -17.479 -12.084 1.000 57.010 ? 127 SER A CA  1 
ATOM 989  C C   ? SER A 1 127 ?   0.057 -17.119 -12.978 1.000 57.010 ? 127 SER A C   1 
ATOM 990  C CB  ? SER A 1 127 ?   1.617 -18.946 -12.291 1.000 57.010 ? 127 SER A CB  1 
ATOM 991  O O   ? SER A 1 127 ?  -0.979 -16.661 -12.491 1.000 57.010 ? 127 SER A O   1 
ATOM 992  O OG  ? SER A 1 127 ?   0.475 -19.779 -12.185 1.000 57.010 ? 127 SER A OG  1 
ATOM 993  N N   ? PHE A 1 128 ?   0.251 -17.190 -14.298 1.000 58.640 ? 128 PHE A N   1 
ATOM 994  C CA  ? PHE A 1 128 ?  -0.790 -16.859 -15.264 1.000 58.640 ? 128 PHE A CA  1 
ATOM 995  C C   ? PHE A 1 128 ?  -2.022 -17.731 -15.053 1.000 58.640 ? 128 PHE A C   1 
ATOM 996  C CB  ? PHE A 1 128 ?  -0.269 -17.024 -16.695 1.000 58.640 ? 128 PHE A CB  1 
ATOM 997  O O   ? PHE A 1 128 ?  -3.140 -17.322 -15.372 1.000 58.640 ? 128 PHE A O   1 
ATOM 998  C CG  ? PHE A 1 128 ?   0.697 -15.951 -17.118 1.000 58.640 ? 128 PHE A CG  1 
ATOM 999  C CD1 ? PHE A 1 128 ?   0.244 -14.679 -17.446 1.000 58.640 ? 128 PHE A CD1 1 
ATOM 1000 C CD2 ? PHE A 1 128 ?   2.059 -16.214 -17.186 1.000 58.640 ? 128 PHE A CD2 1 
ATOM 1001 C CE1 ? PHE A 1 128 ?   1.137 -13.683 -17.837 1.000 58.640 ? 128 PHE A CE1 1 
ATOM 1002 C CE2 ? PHE A 1 128 ?   2.957 -15.224 -17.575 1.000 58.640 ? 128 PHE A CE2 1 
ATOM 1003 C CZ  ? PHE A 1 128 ?   2.493 -13.960 -17.902 1.000 58.640 ? 128 PHE A CZ  1 
ATOM 1004 N N   ? THR A 1 129 ?  -1.891 -18.842 -14.290 1.000 56.500 ? 129 THR A N   1 
ATOM 1005 C CA  ? THR A 1 129 ?  -2.992 -19.800 -14.258 1.000 56.500 ? 129 THR A CA  1 
ATOM 1006 C C   ? THR A 1 129 ?  -3.309 -20.210 -12.823 1.000 56.500 ? 129 THR A C   1 
ATOM 1007 C CB  ? THR A 1 129 ?  -2.667 -21.052 -15.093 1.000 56.500 ? 129 THR A CB  1 
ATOM 1008 O O   ? THR A 1 129 ?  -4.338 -20.838 -12.564 1.000 56.500 ? 129 THR A O   1 
ATOM 1009 C CG2 ? THR A 1 129 ?  -2.484 -20.699 -16.565 1.000 56.500 ? 129 THR A CG2 1 
ATOM 1010 O OG1 ? THR A 1 129 ?  -1.460 -21.647 -14.602 1.000 56.500 ? 129 THR A OG1 1 
ATOM 1011 N N   ? THR A 1 130 ?  -2.466 -19.772 -11.805 1.000 64.100 ? 130 THR A N   1 
ATOM 1012 C CA  ? THR A 1 130 ?  -2.672 -20.304 -10.463 1.000 64.100 ? 130 THR A CA  1 
ATOM 1013 C C   ? THR A 1 130 ?  -2.942 -19.177  -9.470 1.000 64.100 ? 130 THR A C   1 
ATOM 1014 C CB  ? THR A 1 130 ?  -1.457 -21.125  -9.994 1.000 64.100 ? 130 THR A CB  1 
ATOM 1015 O O   ? THR A 1 130 ?  -2.143 -18.246  -9.348 1.000 64.100 ? 130 THR A O   1 
ATOM 1016 C CG2 ? THR A 1 130 ?  -1.738 -21.813  -8.663 1.000 64.100 ? 130 THR A CG2 1 
ATOM 1017 O OG1 ? THR A 1 130 ?  -1.151 -22.120 -10.979 1.000 64.100 ? 130 THR A OG1 1 
ATOM 1018 N N   ? ARG A 1 131 ?  -4.185 -19.227  -8.886 1.000 69.840 ? 131 ARG A N   1 
ATOM 1019 C CA  ? ARG A 1 131 ?  -4.561 -18.351  -7.782 1.000 69.840 ? 131 ARG A CA  1 
ATOM 1020 C C   ? ARG A 1 131 ?  -4.256 -19.002  -6.437 1.000 69.840 ? 131 ARG A C   1 
ATOM 1021 C CB  ? ARG A 1 131 ?  -6.046 -17.989  -7.864 1.000 69.840 ? 131 ARG A CB  1 
ATOM 1022 O O   ? ARG A 1 131 ?  -4.374 -20.220  -6.291 1.000 69.840 ? 131 ARG A O   1 
ATOM 1023 C CG  ? ARG A 1 131 ?  -6.444 -16.817  -6.981 1.000 69.840 ? 131 ARG A CG  1 
ATOM 1024 C CD  ? ARG A 1 131 ?  -7.904 -16.434  -7.177 1.000 69.840 ? 131 ARG A CD  1 
ATOM 1025 N NE  ? ARG A 1 131 ?  -8.780 -17.169  -6.269 1.000 69.840 ? 131 ARG A NE  1 
ATOM 1026 N NH1 ? ARG A 1 131 ? -10.433 -15.554  -6.225 1.000 69.840 ? 131 ARG A NH1 1 
ATOM 1027 N NH2 ? ARG A 1 131 ? -10.677 -17.485  -5.013 1.000 69.840 ? 131 ARG A NH2 1 
ATOM 1028 C CZ  ? ARG A 1 131 ?  -9.961 -16.734  -5.838 1.000 69.840 ? 131 ARG A CZ  1 
ATOM 1029 N N   ? THR A 1 132 ?  -3.622 -18.226  -5.536 1.000 76.840 ? 132 THR A N   1 
ATOM 1030 C CA  ? THR A 1 132 ?  -3.399 -18.751  -4.193 1.000 76.840 ? 132 THR A CA  1 
ATOM 1031 C C   ? THR A 1 132 ?  -4.271 -18.022  -3.176 1.000 76.840 ? 132 THR A C   1 
ATOM 1032 C CB  ? THR A 1 132 ?  -1.919 -18.629  -3.785 1.000 76.840 ? 132 THR A CB  1 
ATOM 1033 O O   ? THR A 1 132 ?  -4.619 -16.855  -3.371 1.000 76.840 ? 132 THR A O   1 
ATOM 1034 C CG2 ? THR A 1 132 ?  -1.437 -17.186  -3.888 1.000 76.840 ? 132 THR A CG2 1 
ATOM 1035 O OG1 ? THR A 1 132 ?  -1.764 -19.078  -2.433 1.000 76.840 ? 132 THR A OG1 1 
ATOM 1036 N N   ? ASN A 1 133 ?  -4.678 -18.787  -2.185 1.000 86.350 ? 133 ASN A N   1 
ATOM 1037 C CA  ? ASN A 1 133 ?  -5.459 -18.207  -1.098 1.000 86.350 ? 133 ASN A CA  1 
ATOM 1038 C C   ? ASN A 1 133 ?  -4.568 -17.764   0.059 1.000 86.350 ? 133 ASN A C   1 
ATOM 1039 C CB  ? ASN A 1 133 ?  -6.514 -19.200  -0.606 1.000 86.350 ? 133 ASN A CB  1 
ATOM 1040 O O   ? ASN A 1 133 ?  -5.047 -17.162   1.021 1.000 86.350 ? 133 ASN A O   1 
ATOM 1041 C CG  ? ASN A 1 133 ?  -7.655 -19.375  -1.589 1.000 86.350 ? 133 ASN A CG  1 
ATOM 1042 N ND2 ? ASN A 1 133 ?  -8.250 -20.562  -1.601 1.000 86.350 ? 133 ASN A ND2 1 
ATOM 1043 O OD1 ? ASN A 1 133 ?  -7.998 -18.452  -2.332 1.000 86.350 ? 133 ASN A OD1 1 
ATOM 1044 N N   ? THR A 1 134 ?  -3.243 -18.040  -0.128 1.000 91.420 ? 134 THR A N   1 
ATOM 1045 C CA  ? THR A 1 134 ?  -2.315 -17.666   0.934 1.000 91.420 ? 134 THR A CA  1 
ATOM 1046 C C   ? THR A 1 134 ?  -1.522 -16.422   0.547 1.000 91.420 ? 134 THR A C   1 
ATOM 1047 C CB  ? THR A 1 134 ?  -1.344 -18.817   1.258 1.000 91.420 ? 134 THR A CB  1 
ATOM 1048 O O   ? THR A 1 134 ?  -1.246 -16.198  -0.634 1.000 91.420 ? 134 THR A O   1 
ATOM 1049 C CG2 ? THR A 1 134 ?  -2.092 -20.034   1.792 1.000 91.420 ? 134 THR A CG2 1 
ATOM 1050 O OG1 ? THR A 1 134 ?  -0.638 -19.188   0.068 1.000 91.420 ? 134 THR A OG1 1 
ATOM 1051 N N   ? LEU A 1 135 ?  -1.274 -15.555   1.518 1.000 92.460 ? 135 LEU A N   1 
ATOM 1052 C CA  ? LEU A 1 135 ?  -0.493 -14.339   1.318 1.000 92.460 ? 135 LEU A CA  1 
ATOM 1053 C C   ? LEU A 1 135 ?   0.909 -14.670   0.818 1.000 92.460 ? 135 LEU A C   1 
ATOM 1054 C CB  ? LEU A 1 135 ?  -0.408 -13.536   2.619 1.000 92.460 ? 135 LEU A CB  1 
ATOM 1055 O O   ? LEU A 1 135 ?   1.598 -15.510   1.401 1.000 92.460 ? 135 LEU A O   1 
ATOM 1056 C CG  ? LEU A 1 135 ?   0.114 -12.103   2.498 1.000 92.460 ? 135 LEU A CG  1 
ATOM 1057 C CD1 ? LEU A 1 135 ?  -0.878 -11.242   1.724 1.000 92.460 ? 135 LEU A CD1 1 
ATOM 1058 C CD2 ? LEU A 1 135 ?   0.379 -11.513   3.879 1.000 92.460 ? 135 LEU A CD2 1 
ATOM 1059 N N   ? ARG A 1 136 ?   1.235 -13.930  -0.269 1.000 92.330 ? 136 ARG A N   1 
ATOM 1060 C CA  ? ARG A 1 136 ?   2.557 -14.108  -0.863 1.000 92.330 ? 136 ARG A CA  1 
ATOM 1061 C C   ? ARG A 1 136 ?   3.356 -12.810  -0.818 1.000 92.330 ? 136 ARG A C   1 
ATOM 1062 C CB  ? ARG A 1 136 ?   2.436 -14.600  -2.306 1.000 92.330 ? 136 ARG A CB  1 
ATOM 1063 O O   ? ARG A 1 136 ?   2.781 -11.723  -0.728 1.000 92.330 ? 136 ARG A O   1 
ATOM 1064 C CG  ? ARG A 1 136 ?   1.586 -15.851  -2.462 1.000 92.330 ? 136 ARG A CG  1 
ATOM 1065 C CD  ? ARG A 1 136 ?   2.336 -17.100  -2.019 1.000 92.330 ? 136 ARG A CD  1 
ATOM 1066 N NE  ? ARG A 1 136 ?   1.943 -18.269  -2.800 1.000 92.330 ? 136 ARG A NE  1 
ATOM 1067 N NH1 ? ARG A 1 136 ?   3.734 -19.570  -2.139 1.000 92.330 ? 136 ARG A NH1 1 
ATOM 1068 N NH2 ? ARG A 1 136 ?   2.169 -20.416  -3.584 1.000 92.330 ? 136 ARG A NH2 1 
ATOM 1069 C CZ  ? ARG A 1 136 ?   2.616 -19.416  -2.840 1.000 92.330 ? 136 ARG A CZ  1 
ATOM 1070 N N   ? GLU A 1 137 ?   4.709 -12.921  -0.901 1.000 92.070 ? 137 GLU A N   1 
ATOM 1071 C CA  ? GLU A 1 137 ?   5.545 -11.724  -0.885 1.000 92.070 ? 137 GLU A CA  1 
ATOM 1072 C C   ? GLU A 1 137 ?   6.740 -11.873  -1.822 1.000 92.070 ? 137 GLU A C   1 
ATOM 1073 C CB  ? GLU A 1 137 ?   6.025 -11.422   0.537 1.000 92.070 ? 137 GLU A CB  1 
ATOM 1074 O O   ? GLU A 1 137 ?   7.169 -12.990  -2.116 1.000 92.070 ? 137 GLU A O   1 
ATOM 1075 C CG  ? GLU A 1 137 ?   6.961 -12.479   1.107 1.000 92.070 ? 137 GLU A CG  1 
ATOM 1076 C CD  ? GLU A 1 137 ?   7.370 -12.204   2.545 1.000 92.070 ? 137 GLU A CD  1 
ATOM 1077 O OE1 ? GLU A 1 137 ?   8.297 -12.876   3.051 1.000 92.070 ? 137 GLU A OE1 1 
ATOM 1078 O OE2 ? GLU A 1 137 ?   6.757 -11.311   3.172 1.000 92.070 ? 137 GLU A OE2 1 
ATOM 1079 N N   ? VAL A 1 138 ?   7.249 -10.725  -2.213 1.000 90.330 ? 138 VAL A N   1 
ATOM 1080 C CA  ? VAL A 1 138 ?   8.421 -10.691  -3.081 1.000 90.330 ? 138 VAL A CA  1 
ATOM 1081 C C   ? VAL A 1 138 ?   9.265  -9.459  -2.763 1.000 90.330 ? 138 VAL A C   1 
ATOM 1082 C CB  ? VAL A 1 138 ?   8.022 -10.692  -4.574 1.000 90.330 ? 138 VAL A CB  1 
ATOM 1083 O O   ? VAL A 1 138 ?   8.729  -8.408  -2.403 1.000 90.330 ? 138 VAL A O   1 
ATOM 1084 C CG1 ? VAL A 1 138 ?   7.264  -9.415  -4.931 1.000 90.330 ? 138 VAL A CG1 1 
ATOM 1085 C CG2 ? VAL A 1 138 ?   9.259 -10.848  -5.457 1.000 90.330 ? 138 VAL A CG2 1 
ATOM 1086 N N   ? ASN A 1 139 ?  10.548  -9.654  -2.924 1.000 91.420 ? 139 ASN A N   1 
ATOM 1087 C CA  ? ASN A 1 139 ?  11.459  -8.522  -2.783 1.000 91.420 ? 139 ASN A CA  1 
ATOM 1088 C C   ? ASN A 1 139 ?  11.768  -7.880  -4.132 1.000 91.420 ? 139 ASN A C   1 
ATOM 1089 C CB  ? ASN A 1 139 ?  12.753  -8.958  -2.093 1.000 91.420 ? 139 ASN A CB  1 
ATOM 1090 O O   ? ASN A 1 139 ?  12.067  -8.578  -5.103 1.000 91.420 ? 139 ASN A O   1 
ATOM 1091 C CG  ? ASN A 1 139 ?  12.539  -9.353  -0.645 1.000 91.420 ? 139 ASN A CG  1 
ATOM 1092 N ND2 ? ASN A 1 139 ?  13.354 -10.281  -0.157 1.000 91.420 ? 139 ASN A ND2 1 
ATOM 1093 O OD1 ? ASN A 1 139 ?  11.648  -8.830   0.029 1.000 91.420 ? 139 ASN A OD1 1 
ATOM 1094 N N   ? LEU A 1 140 ?  11.665  -6.525  -4.098 1.000 91.720 ? 140 LEU A N   1 
ATOM 1095 C CA  ? LEU A 1 140 ?  11.941  -5.763  -5.311 1.000 91.720 ? 140 LEU A CA  1 
ATOM 1096 C C   ? LEU A 1 140 ?  12.855  -4.579  -5.013 1.000 91.720 ? 140 LEU A C   1 
ATOM 1097 C CB  ? LEU A 1 140 ?  10.637  -5.270  -5.943 1.000 91.720 ? 140 LEU A CB  1 
ATOM 1098 O O   ? LEU A 1 140 ?  12.805  -4.011  -3.920 1.000 91.720 ? 140 LEU A O   1 
ATOM 1099 C CG  ? LEU A 1 140 ?   9.595  -6.340  -6.272 1.000 91.720 ? 140 LEU A CG  1 
ATOM 1100 C CD1 ? LEU A 1 140 ?   8.269  -5.690  -6.651 1.000 91.720 ? 140 LEU A CD1 1 
ATOM 1101 C CD2 ? LEU A 1 140 ?  10.093  -7.245  -7.394 1.000 91.720 ? 140 LEU A CD2 1 
ATOM 1102 N N   ? SER A 1 141 ?  13.656  -4.213  -6.025 1.000 93.370 ? 141 SER A N   1 
ATOM 1103 C CA  ? SER A 1 141 ?  14.556  -3.077  -5.848 1.000 93.370 ? 141 SER A CA  1 
ATOM 1104 C C   ? SER A 1 141 ?  14.011  -1.829  -6.534 1.000 93.370 ? 141 SER A C   1 
ATOM 1105 C CB  ? SER A 1 141 ?  15.946  -3.404  -6.394 1.000 93.370 ? 141 SER A CB  1 
ATOM 1106 O O   ? SER A 1 141 ?  13.427  -1.913  -7.616 1.000 93.370 ? 141 SER A O   1 
ATOM 1107 O OG  ? SER A 1 141 ?  15.902  -3.600  -7.797 1.000 93.370 ? 141 SER A OG  1 
ATOM 1108 N N   ? VAL A 1 142 ?  14.192  -0.736  -5.850 1.000 94.830 ? 142 VAL A N   1 
ATOM 1109 C CA  ? VAL A 1 142 ?  13.891   0.557  -6.456 1.000 94.830 ? 142 VAL A CA  1 
ATOM 1110 C C   ? VAL A 1 142 ?  14.866   0.832  -7.599 1.000 94.830 ? 142 VAL A C   1 
ATOM 1111 C CB  ? VAL A 1 142 ?  13.952   1.699  -5.417 1.000 94.830 ? 142 VAL A CB  1 
ATOM 1112 O O   ? VAL A 1 142 ?  16.075   0.637  -7.452 1.000 94.830 ? 142 VAL A O   1 
ATOM 1113 C CG1 ? VAL A 1 142 ?  13.727   3.052  -6.089 1.000 94.830 ? 142 VAL A CG1 1 
ATOM 1114 C CG2 ? VAL A 1 142 ?  12.923   1.469  -4.312 1.000 94.830 ? 142 VAL A CG2 1 
ATOM 1115 N N   ? VAL A 1 143 ?  14.268   1.262  -8.749 1.000 93.490 ? 143 VAL A N   1 
ATOM 1116 C CA  ? VAL A 1 143 ?  15.137   1.513  -9.894 1.000 93.490 ? 143 VAL A CA  1 
ATOM 1117 C C   ? VAL A 1 143 ?  15.094   2.994 -10.262 1.000 93.490 ? 143 VAL A C   1 
ATOM 1118 C CB  ? VAL A 1 143 ?  14.736   0.649 -11.111 1.000 93.490 ? 143 VAL A CB  1 
ATOM 1119 O O   ? VAL A 1 143 ?  14.333   3.765  -9.672 1.000 93.490 ? 143 VAL A O   1 
ATOM 1120 C CG1 ? VAL A 1 143 ?  14.874  -0.837 -10.787 1.000 93.490 ? 143 VAL A CG1 1 
ATOM 1121 C CG2 ? VAL A 1 143 ?  13.308   0.974 -11.547 1.000 93.490 ? 143 VAL A CG2 1 
ATOM 1122 N N   ? THR A 1 144 ?  15.893   3.298 -11.309 1.000 94.000 ? 144 THR A N   1 
ATOM 1123 C CA  ? THR A 1 144 ?  16.009   4.702 -11.688 1.000 94.000 ? 144 THR A CA  1 
ATOM 1124 C C   ? THR A 1 144 ?  14.755   5.170 -12.421 1.000 94.000 ? 144 THR A C   1 
ATOM 1125 C CB  ? THR A 1 144 ?  17.245   4.941 -12.576 1.000 94.000 ? 144 THR A CB  1 
ATOM 1126 O O   ? THR A 1 144 ?  14.115   4.389 -13.128 1.000 94.000 ? 144 THR A O   1 
ATOM 1127 C CG2 ? THR A 1 144 ?  18.527   4.547 -11.851 1.000 94.000 ? 144 THR A CG2 1 
ATOM 1128 O OG1 ? THR A 1 144 ?  17.125   4.159 -13.771 1.000 94.000 ? 144 THR A OG1 1 
ATOM 1129 N N   ? ASP A 1 145 ?  14.410   6.470 -12.289 1.000 94.230 ? 145 ASP A N   1 
ATOM 1130 C CA  ? ASP A 1 145 ?  13.285   7.087 -12.986 1.000 94.230 ? 145 ASP A CA  1 
ATOM 1131 C C   ? ASP A 1 145 ?  13.451   6.979 -14.500 1.000 94.230 ? 145 ASP A C   1 
ATOM 1132 C CB  ? ASP A 1 145 ?  13.140   8.554 -12.576 1.000 94.230 ? 145 ASP A CB  1 
ATOM 1133 O O   ? ASP A 1 145 ?  12.463   6.892 -15.233 1.000 94.230 ? 145 ASP A O   1 
ATOM 1134 C CG  ? ASP A 1 145 ?  12.776   8.727 -11.112 1.000 94.230 ? 145 ASP A CG  1 
ATOM 1135 O OD1 ? ASP A 1 145 ?  12.032   7.885 -10.564 1.000 94.230 ? 145 ASP A OD1 1 
ATOM 1136 O OD2 ? ASP A 1 145 ?  13.236   9.716 -10.501 1.000 94.230 ? 145 ASP A OD2 1 
ATOM 1137 N N   ? ARG A 1 146 ?  14.680   7.012 -14.942 1.000 93.150 ? 146 ARG A N   1 
ATOM 1138 C CA  ? ARG A 1 146 ?  14.987   6.951 -16.367 1.000 93.150 ? 146 ARG A CA  1 
ATOM 1139 C C   ? ARG A 1 146 ?  14.423   5.680 -16.994 1.000 93.150 ? 146 ARG A C   1 
ATOM 1140 C CB  ? ARG A 1 146 ?  16.498   7.022 -16.596 1.000 93.150 ? 146 ARG A CB  1 
ATOM 1141 O O   ? ARG A 1 146 ?  13.871   5.717 -18.096 1.000 93.150 ? 146 ARG A O   1 
ATOM 1142 C CG  ? ARG A 1 146 ?  16.898   7.074 -18.062 1.000 93.150 ? 146 ARG A CG  1 
ATOM 1143 C CD  ? ARG A 1 146 ?  18.409   7.139 -18.233 1.000 93.150 ? 146 ARG A CD  1 
ATOM 1144 N NE  ? ARG A 1 146 ?  18.797   7.057 -19.638 1.000 93.150 ? 146 ARG A NE  1 
ATOM 1145 N NH1 ? ARG A 1 146 ?  21.069   7.153 -19.231 1.000 93.150 ? 146 ARG A NH1 1 
ATOM 1146 N NH2 ? ARG A 1 146 ?  20.291   6.985 -21.381 1.000 93.150 ? 146 ARG A NH2 1 
ATOM 1147 C CZ  ? ARG A 1 146 ?  20.051   7.065 -20.080 1.000 93.150 ? 146 ARG A CZ  1 
ATOM 1148 N N   ? LEU A 1 147 ?  14.524   4.622 -16.261 1.000 90.840 ? 147 LEU A N   1 
ATOM 1149 C CA  ? LEU A 1 147 ?  14.042   3.339 -16.760 1.000 90.840 ? 147 LEU A CA  1 
ATOM 1150 C C   ? LEU A 1 147 ?  12.531   3.368 -16.963 1.000 90.840 ? 147 LEU A C   1 
ATOM 1151 C CB  ? LEU A 1 147 ?  14.417   2.212 -15.794 1.000 90.840 ? 147 LEU A CB  1 
ATOM 1152 O O   ? LEU A 1 147 ?  12.027   2.885 -17.980 1.000 90.840 ? 147 LEU A O   1 
ATOM 1153 C CG  ? LEU A 1 147 ?  14.101   0.789 -16.257 1.000 90.840 ? 147 LEU A CG  1 
ATOM 1154 C CD1 ? LEU A 1 147 ?  14.847   0.474 -17.549 1.000 90.840 ? 147 LEU A CD1 1 
ATOM 1155 C CD2 ? LEU A 1 147 ?  14.456  -0.219 -15.169 1.000 90.840 ? 147 LEU A CD2 1 
ATOM 1156 N N   ? CYS A 1 148 ?  11.748   3.907 -16.060 1.000 91.960 ? 148 CYS A N   1 
ATOM 1157 C CA  ? CYS A 1 148 ?  10.296   4.011 -16.154 1.000 91.960 ? 148 CYS A CA  1 
ATOM 1158 C C   ? CYS A 1 148 ?   9.889   5.040 -17.202 1.000 91.960 ? 148 CYS A C   1 
ATOM 1159 C CB  ? CYS A 1 148 ?   9.696   4.386 -14.799 1.000 91.960 ? 148 CYS A CB  1 
ATOM 1160 O O   ? CYS A 1 148 ?   8.891   4.859 -17.902 1.000 91.960 ? 148 CYS A O   1 
ATOM 1161 S SG  ? CYS A 1 148 ?   9.569   2.998 -13.650 1.000 91.960 ? 148 CYS A SG  1 
ATOM 1162 N N   ? GLN A 1 149 ?  10.610   6.028 -17.377 1.000 93.670 ? 149 GLN A N   1 
ATOM 1163 C CA  ? GLN A 1 149 ?  10.322   7.036 -18.392 1.000 93.670 ? 149 GLN A CA  1 
ATOM 1164 C C   ? GLN A 1 149 ?  10.484   6.463 -19.797 1.000 93.670 ? 149 GLN A C   1 
ATOM 1165 C CB  ? GLN A 1 149 ?  11.231   8.253 -18.214 1.000 93.670 ? 149 GLN A CB  1 
ATOM 1166 O O   ? GLN A 1 149 ?   9.786   6.875 -20.725 1.000 93.670 ? 149 GLN A O   1 
ATOM 1167 C CG  ? GLN A 1 149 ?  10.836   9.150 -17.048 1.000 93.670 ? 149 GLN A CG  1 
ATOM 1168 C CD  ? GLN A 1 149 ?  11.827  10.273 -16.810 1.000 93.670 ? 149 GLN A CD  1 
ATOM 1169 N NE2 ? GLN A 1 149 ?  11.319  11.443 -16.437 1.000 93.670 ? 149 GLN A NE2 1 
ATOM 1170 O OE1 ? GLN A 1 149 ?  13.040  10.091 -16.958 1.000 93.670 ? 149 GLN A OE1 1 
ATOM 1171 N N   ? LYS A 1 150 ?  11.439   5.534 -19.948 1.000 91.570 ? 150 LYS A N   1 
ATOM 1172 C CA  ? LYS A 1 150 ?  11.633   4.854 -21.225 1.000 91.570 ? 150 LYS A CA  1 
ATOM 1173 C C   ? LYS A 1 150 ?  10.453   3.940 -21.546 1.000 91.570 ? 150 LYS A C   1 
ATOM 1174 C CB  ? LYS A 1 150 ?  12.932   4.047 -21.213 1.000 91.570 ? 150 LYS A CB  1 
ATOM 1175 O O   ? LYS A 1 150 ?  10.064   3.805 -22.708 1.000 91.570 ? 150 LYS A O   1 
ATOM 1176 C CG  ? LYS A 1 150 ?  14.190   4.898 -21.302 1.000 91.570 ? 150 LYS A CG  1 
ATOM 1177 C CD  ? LYS A 1 150 ?  15.444   4.036 -21.375 1.000 91.570 ? 150 LYS A CD  1 
ATOM 1178 C CE  ? LYS A 1 150 ?  16.705   4.887 -21.444 1.000 91.570 ? 150 LYS A CE  1 
ATOM 1179 N NZ  ? LYS A 1 150 ?  17.940   4.047 -21.468 1.000 91.570 ? 150 LYS A NZ  1 
ATOM 1180 N N   ? ARG A 1 151 ?   9.858   3.465 -20.453 1.000 88.310 ? 151 ARG A N   1 
ATOM 1181 C CA  ? ARG A 1 151 ?   8.822   2.450 -20.616 1.000 88.310 ? 151 ARG A CA  1 
ATOM 1182 C C   ? ARG A 1 151 ?   7.435   3.082 -20.640 1.000 88.310 ? 151 ARG A C   1 
ATOM 1183 C CB  ? ARG A 1 151 ?   8.906   1.411 -19.496 1.000 88.310 ? 151 ARG A CB  1 
ATOM 1184 O O   ? ARG A 1 151 ?   6.556   2.637 -21.380 1.000 88.310 ? 151 ARG A O   1 
ATOM 1185 C CG  ? ARG A 1 151 ?   7.898   0.280 -19.628 1.000 88.310 ? 151 ARG A CG  1 
ATOM 1186 C CD  ? ARG A 1 151 ?   8.255  -0.901 -18.736 1.000 88.310 ? 151 ARG A CD  1 
ATOM 1187 N NE  ? ARG A 1 151 ?   7.299  -1.994 -18.881 1.000 88.310 ? 151 ARG A NE  1 
ATOM 1188 N NH1 ? ARG A 1 151 ?   8.544  -3.151 -20.446 1.000 88.310 ? 151 ARG A NH1 1 
ATOM 1189 N NH2 ? ARG A 1 151 ?   6.524  -3.977 -19.744 1.000 88.310 ? 151 ARG A NH2 1 
ATOM 1190 C CZ  ? ARG A 1 151 ?   7.458  -3.038 -19.690 1.000 88.310 ? 151 ARG A CZ  1 
ATOM 1191 N N   ? TYR A 1 152 ?   7.228   4.061 -19.773 1.000 90.980 ? 152 TYR A N   1 
ATOM 1192 C CA  ? TYR A 1 152 ?   5.910   4.660 -19.595 1.000 90.980 ? 152 TYR A CA  1 
ATOM 1193 C C   ? TYR A 1 152 ?   5.943   6.152 -19.903 1.000 90.980 ? 152 TYR A C   1 
ATOM 1194 C CB  ? TYR A 1 152 ?   5.405   4.433 -18.167 1.000 90.980 ? 152 TYR A CB  1 
ATOM 1195 O O   ? TYR A 1 152 ?   6.588   6.925 -19.191 1.000 90.980 ? 152 TYR A O   1 
ATOM 1196 C CG  ? TYR A 1 152 ?   5.415   2.984 -17.743 1.000 90.980 ? 152 TYR A CG  1 
ATOM 1197 C CD1 ? TYR A 1 152 ?   4.500   2.077 -18.272 1.000 90.980 ? 152 TYR A CD1 1 
ATOM 1198 C CD2 ? TYR A 1 152 ?   6.338   2.520 -16.812 1.000 90.980 ? 152 TYR A CD2 1 
ATOM 1199 C CE1 ? TYR A 1 152 ?   4.504   0.742 -17.882 1.000 90.980 ? 152 TYR A CE1 1 
ATOM 1200 C CE2 ? TYR A 1 152 ?   6.351   1.187 -16.415 1.000 90.980 ? 152 TYR A CE2 1 
ATOM 1201 O OH  ? TYR A 1 152 ?   5.441  -1.014 -16.566 1.000 90.980 ? 152 TYR A OH  1 
ATOM 1202 C CZ  ? TYR A 1 152 ?   5.432   0.307 -16.955 1.000 90.980 ? 152 TYR A CZ  1 
ATOM 1203 N N   ? HIS A 1 153 ?   5.172   6.549 -21.001 1.000 91.780 ? 153 HIS A N   1 
ATOM 1204 C CA  ? HIS A 1 153 ?   5.155   7.942 -21.435 1.000 91.780 ? 153 HIS A CA  1 
ATOM 1205 C C   ? HIS A 1 153 ?   4.479   8.833 -20.399 1.000 91.780 ? 153 HIS A C   1 
ATOM 1206 C CB  ? HIS A 1 153 ?   4.446   8.074 -22.784 1.000 91.780 ? 153 HIS A CB  1 
ATOM 1207 O O   ? HIS A 1 153 ?   4.773  10.028 -20.314 1.000 91.780 ? 153 HIS A O   1 
ATOM 1208 C CG  ? HIS A 1 153 ?   5.180   7.425 -23.914 1.000 91.780 ? 153 HIS A CG  1 
ATOM 1209 C CD2 ? HIS A 1 153 ?   4.817   6.427 -24.753 1.000 91.780 ? 153 HIS A CD2 1 
ATOM 1210 N ND1 ? HIS A 1 153 ?   6.455   7.796 -24.283 1.000 91.780 ? 153 HIS A ND1 1 
ATOM 1211 C CE1 ? HIS A 1 153 ?   6.844   7.052 -25.305 1.000 91.780 ? 153 HIS A CE1 1 
ATOM 1212 N NE2 ? HIS A 1 153 ?   5.869   6.213 -25.609 1.000 91.780 ? 153 HIS A NE2 1 
ATOM 1213 N N   ? PHE A 1 154 ?   3.673   8.341 -19.452 1.000 92.540 ? 154 PHE A N   1 
ATOM 1214 C CA  ? PHE A 1 154 ?   2.887   9.103 -18.488 1.000 92.540 ? 154 PHE A CA  1 
ATOM 1215 C C   ? PHE A 1 154 ?   3.546   9.081 -17.114 1.000 92.540 ? 154 PHE A C   1 
ATOM 1216 C CB  ? PHE A 1 154 ?   1.462   8.549 -18.397 1.000 92.540 ? 154 PHE A CB  1 
ATOM 1217 O O   ? PHE A 1 154 ?   2.966   9.556 -16.135 1.000 92.540 ? 154 PHE A O   1 
ATOM 1218 C CG  ? PHE A 1 154 ?   1.403   7.074 -18.105 1.000 92.540 ? 154 PHE A CG  1 
ATOM 1219 C CD1 ? PHE A 1 154 ?   1.230   6.154 -19.132 1.000 92.540 ? 154 PHE A CD1 1 
ATOM 1220 C CD2 ? PHE A 1 154 ?   1.520   6.607 -16.802 1.000 92.540 ? 154 PHE A CD2 1 
ATOM 1221 C CE1 ? PHE A 1 154 ?   1.174   4.788 -18.864 1.000 92.540 ? 154 PHE A CE1 1 
ATOM 1222 C CE2 ? PHE A 1 154 ?   1.465   5.243 -16.527 1.000 92.540 ? 154 PHE A CE2 1 
ATOM 1223 C CZ  ? PHE A 1 154 ?   1.291   4.336 -17.559 1.000 92.540 ? 154 PHE A CZ  1 
ATOM 1224 N N   ? TYR A 1 155 ?   4.736   8.509 -17.002 1.000 94.800 ? 155 TYR A N   1 
ATOM 1225 C CA  ? TYR A 1 155 ?   5.456   8.409 -15.737 1.000 94.800 ? 155 TYR A CA  1 
ATOM 1226 C C   ? TYR A 1 155 ?   5.890   9.785 -15.246 1.000 94.800 ? 155 TYR A C   1 
ATOM 1227 C CB  ? TYR A 1 155 ?   6.678   7.498 -15.884 1.000 94.800 ? 155 TYR A CB  1 
ATOM 1228 O O   ? TYR A 1 155 ?   6.509  10.549 -15.990 1.000 94.800 ? 155 TYR A O   1 
ATOM 1229 C CG  ? TYR A 1 155 ?   7.455   7.313 -14.602 1.000 94.800 ? 155 TYR A CG  1 
ATOM 1230 C CD1 ? TYR A 1 155 ?   8.596   8.069 -14.341 1.000 94.800 ? 155 TYR A CD1 1 
ATOM 1231 C CD2 ? TYR A 1 155 ?   7.051   6.383 -13.651 1.000 94.800 ? 155 TYR A CD2 1 
ATOM 1232 C CE1 ? TYR A 1 155 ?   9.316   7.901 -13.163 1.000 94.800 ? 155 TYR A CE1 1 
ATOM 1233 C CE2 ? TYR A 1 155 ?   7.763   6.206 -12.470 1.000 94.800 ? 155 TYR A CE2 1 
ATOM 1234 O OH  ? TYR A 1 155 ?   9.601   6.798 -11.067 1.000 94.800 ? 155 TYR A OH  1 
ATOM 1235 C CZ  ? TYR A 1 155 ?   8.892   6.969 -12.235 1.000 94.800 ? 155 TYR A CZ  1 
ATOM 1236 N N   ? LEU A 1 156 ?   5.555  10.053 -13.946 1.000 95.680 ? 156 LEU A N   1 
ATOM 1237 C CA  ? LEU A 1 156 ?   5.969  11.283 -13.279 1.000 95.680 ? 156 LEU A CA  1 
ATOM 1238 C C   ? LEU A 1 156 ?   6.721  10.974 -11.989 1.000 95.680 ? 156 LEU A C   1 
ATOM 1239 C CB  ? LEU A 1 156 ?   4.754  12.164 -12.977 1.000 95.680 ? 156 LEU A CB  1 
ATOM 1240 O O   ? LEU A 1 156 ?   6.132  10.481 -11.025 1.000 95.680 ? 156 LEU A O   1 
ATOM 1241 C CG  ? LEU A 1 156 ?   3.986  12.699 -14.187 1.000 95.680 ? 156 LEU A CG  1 
ATOM 1242 C CD1 ? LEU A 1 156 ?   2.722  13.423 -13.735 1.000 95.680 ? 156 LEU A CD1 1 
ATOM 1243 C CD2 ? LEU A 1 156 ?   4.871  13.623 -15.016 1.000 95.680 ? 156 LEU A CD2 1 
ATOM 1244 N N   ? PRO A 1 157 ?   8.035  11.337 -11.953 1.000 94.780 ? 157 PRO A N   1 
ATOM 1245 C CA  ? PRO A 1 157 ?   8.882  10.950 -10.823 1.000 94.780 ? 157 PRO A CA  1 
ATOM 1246 C C   ? PRO A 1 157 ?   8.469  11.625  -9.517 1.000 94.780 ? 157 PRO A C   1 
ATOM 1247 C CB  ? PRO A 1 157 ?  10.278  11.407 -11.256 1.000 94.780 ? 157 PRO A CB  1 
ATOM 1248 O O   ? PRO A 1 157 ?   8.754  11.109  -8.433 1.000 94.780 ? 157 PRO A O   1 
ATOM 1249 C CG  ? PRO A 1 157 ?  10.244  11.374 -12.750 1.000 94.780 ? 157 PRO A CG  1 
ATOM 1250 C CD  ? PRO A 1 157 ?   8.865  11.758 -13.204 1.000 94.780 ? 157 PRO A CD  1 
ATOM 1251 N N   ? SER A 1 158 ?   7.738  12.762  -9.646 1.000 94.820 ? 158 SER A N   1 
ATOM 1252 C CA  ? SER A 1 158 ?   7.303  13.481  -8.453 1.000 94.820 ? 158 SER A CA  1 
ATOM 1253 C C   ? SER A 1 158 ?   6.223  12.708  -7.704 1.000 94.820 ? 158 SER A C   1 
ATOM 1254 C CB  ? SER A 1 158 ?   6.783  14.870  -8.824 1.000 94.820 ? 158 SER A CB  1 
ATOM 1255 O O   ? SER A 1 158 ?   6.127  12.795  -6.478 1.000 94.820 ? 158 SER A O   1 
ATOM 1256 O OG  ? SER A 1 158 ?   5.681  14.775  -9.710 1.000 94.820 ? 158 SER A OG  1 
ATOM 1257 N N   ? THR A 1 159 ?   5.367  11.957  -8.369 1.000 95.950 ? 159 THR A N   1 
ATOM 1258 C CA  ? THR A 1 159 ?   4.207  11.324  -7.752 1.000 95.950 ? 159 THR A CA  1 
ATOM 1259 C C   ? THR A 1 159 ?   4.259   9.809  -7.929 1.000 95.950 ? 159 THR A C   1 
ATOM 1260 C CB  ? THR A 1 159 ?   2.893  11.868  -8.345 1.000 95.950 ? 159 THR A CB  1 
ATOM 1261 O O   ? THR A 1 159 ?   3.415   9.087  -7.395 1.000 95.950 ? 159 THR A O   1 
ATOM 1262 C CG2 ? THR A 1 159 ?   2.753  13.365  -8.089 1.000 95.950 ? 159 THR A CG2 1 
ATOM 1263 O OG1 ? THR A 1 159 ?   2.880  11.632  -9.758 1.000 95.950 ? 159 THR A OG1 1 
ATOM 1264 N N   ? MET A 1 160 ?   5.305   9.332  -8.667 1.000 96.620 ? 160 MET A N   1 
ATOM 1265 C CA  ? MET A 1 160 ?   5.385   7.898  -8.927 1.000 96.620 ? 160 MET A CA  1 
ATOM 1266 C C   ? MET A 1 160 ?   6.767   7.357  -8.577 1.000 96.620 ? 160 MET A C   1 
ATOM 1267 C CB  ? MET A 1 160 ?   5.061   7.597 -10.391 1.000 96.620 ? 160 MET A CB  1 
ATOM 1268 O O   ? MET A 1 160 ?   7.761   8.080  -8.664 1.000 96.620 ? 160 MET A O   1 
ATOM 1269 C CG  ? MET A 1 160 ?   3.651   7.991 -10.801 1.000 96.620 ? 160 MET A CG  1 
ATOM 1270 S SD  ? MET A 1 160 ?   3.321   7.673 -12.577 1.000 96.620 ? 160 MET A SD  1 
ATOM 1271 C CE  ? MET A 1 160 ?   1.602   8.245 -12.690 1.000 96.620 ? 160 MET A CE  1 
ATOM 1272 N N   ? LEU A 1 161 ?   6.760   6.051  -8.161 1.000 95.440 ? 161 LEU A N   1 
ATOM 1273 C CA  ? LEU A 1 161 ?   7.957   5.292  -7.819 1.000 95.440 ? 161 LEU A CA  1 
ATOM 1274 C C   ? LEU A 1 161 ?   8.125   4.094  -8.748 1.000 95.440 ? 161 LEU A C   1 
ATOM 1275 C CB  ? LEU A 1 161 ?   7.895   4.819  -6.364 1.000 95.440 ? 161 LEU A CB  1 
ATOM 1276 O O   ? LEU A 1 161 ?   7.155   3.393  -9.045 1.000 95.440 ? 161 LEU A O   1 
ATOM 1277 C CG  ? LEU A 1 161 ?   9.089   4.005  -5.863 1.000 95.440 ? 161 LEU A CG  1 
ATOM 1278 C CD1 ? LEU A 1 161 ?  10.310   4.904  -5.697 1.000 95.440 ? 161 LEU A CD1 1 
ATOM 1279 C CD2 ? LEU A 1 161 ?   8.749   3.308  -4.551 1.000 95.440 ? 161 LEU A CD2 1 
ATOM 1280 N N   ? CYS A 1 162 ?   9.374   3.888  -9.185 1.000 94.100 ? 162 CYS A N   1 
ATOM 1281 C CA  ? CYS A 1 162 ?   9.675   2.813 -10.124 1.000 94.100 ? 162 CYS A CA  1 
ATOM 1282 C C   ? CYS A 1 162 ?  10.409   1.672  -9.429 1.000 94.100 ? 162 CYS A C   1 
ATOM 1283 C CB  ? CYS A 1 162 ?  10.515   3.338 -11.288 1.000 94.100 ? 162 CYS A CB  1 
ATOM 1284 O O   ? CYS A 1 162 ?  11.466   1.881  -8.832 1.000 94.100 ? 162 CYS A O   1 
ATOM 1285 S SG  ? CYS A 1 162 ?  10.474   2.279 -12.750 1.000 94.100 ? 162 CYS A SG  1 
ATOM 1286 N N   ? VAL A 1 163 ?   9.807   0.478  -9.572 1.000 93.180 ? 163 VAL A N   1 
ATOM 1287 C CA  ? VAL A 1 163 ?  10.351  -0.643  -8.813 1.000 93.180 ? 163 VAL A CA  1 
ATOM 1288 C C   ? VAL A 1 163 ?  10.389  -1.892  -9.691 1.000 93.180 ? 163 VAL A C   1 
ATOM 1289 C CB  ? VAL A 1 163 ?   9.527  -0.915  -7.534 1.000 93.180 ? 163 VAL A CB  1 
ATOM 1290 O O   ? VAL A 1 163 ?   9.500  -2.103 -10.520 1.000 93.180 ? 163 VAL A O   1 
ATOM 1291 C CG1 ? VAL A 1 163 ?  10.092  -2.113  -6.772 1.000 93.180 ? 163 VAL A CG1 1 
ATOM 1292 C CG2 ? VAL A 1 163 ?   9.501   0.325  -6.643 1.000 93.180 ? 163 VAL A CG2 1 
ATOM 1293 N N   ? GLY A 1 164 ?  11.364  -2.655  -9.494 1.000 88.520 ? 164 GLY A N   1 
ATOM 1294 C CA  ? GLY A 1 164 ?  11.508  -3.903 -10.226 1.000 88.520 ? 164 GLY A CA  1 
ATOM 1295 C C   ? GLY A 1 164 ?  12.734  -3.932 -11.119 1.000 88.520 ? 164 GLY A C   1 
ATOM 1296 O O   ? GLY A 1 164 ?  13.258  -2.883 -11.497 1.000 88.520 ? 164 GLY A O   1 
ATOM 1297 N N   ? ASP A 1 165 ?  13.252  -5.170 -11.310 1.000 78.820 ? 165 ASP A N   1 
ATOM 1298 C CA  ? ASP A 1 165 ?  14.443  -5.419 -12.115 1.000 78.820 ? 165 ASP A CA  1 
ATOM 1299 C C   ? ASP A 1 165 ?  14.131  -6.349 -13.285 1.000 78.820 ? 165 ASP A C   1 
ATOM 1300 C CB  ? ASP A 1 165 ?  15.558  -6.015 -11.253 1.000 78.820 ? 165 ASP A CB  1 
ATOM 1301 O O   ? ASP A 1 165 ?  13.799  -7.519 -13.084 1.000 78.820 ? 165 ASP A O   1 
ATOM 1302 C CG  ? ASP A 1 165 ?  16.894  -6.077 -11.972 1.000 78.820 ? 165 ASP A CG  1 
ATOM 1303 O OD1 ? ASP A 1 165 ?  16.915  -6.093 -13.222 1.000 78.820 ? 165 ASP A OD1 1 
ATOM 1304 O OD2 ? ASP A 1 165 ?  17.937  -6.115 -11.283 1.000 78.820 ? 165 ASP A OD2 1 
ATOM 1305 N N   ? PRO A 1 166 ?  14.246  -5.728 -14.502 1.000 71.840 ? 166 PRO A N   1 
ATOM 1306 C CA  ? PRO A 1 166 ?  13.931  -6.518 -15.695 1.000 71.840 ? 166 PRO A CA  1 
ATOM 1307 C C   ? PRO A 1 166 ?  14.809  -7.761 -15.827 1.000 71.840 ? 166 PRO A C   1 
ATOM 1308 C CB  ? PRO A 1 166 ?  14.191  -5.542 -16.844 1.000 71.840 ? 166 PRO A CB  1 
ATOM 1309 O O   ? PRO A 1 166 ?  14.441  -8.709 -16.525 1.000 71.840 ? 166 PRO A O   1 
ATOM 1310 C CG  ? PRO A 1 166 ?  14.285  -4.200 -16.192 1.000 71.840 ? 166 PRO A CG  1 
ATOM 1311 C CD  ? PRO A 1 166 ?  14.578  -4.399 -14.733 1.000 71.840 ? 166 PRO A CD  1 
ATOM 1312 N N   ? ARG A 1 167 ?  15.983  -7.784 -15.043 1.000 70.080 ? 167 ARG A N   1 
ATOM 1313 C CA  ? ARG A 1 167 ?  16.906  -8.914 -15.052 1.000 70.080 ? 167 ARG A CA  1 
ATOM 1314 C C   ? ARG A 1 167 ?  16.375 -10.062 -14.202 1.000 70.080 ? 167 ARG A C   1 
ATOM 1315 C CB  ? ARG A 1 167 ?  18.286  -8.484 -14.549 1.000 70.080 ? 167 ARG A CB  1 
ATOM 1316 O O   ? ARG A 1 167 ?  16.692 -11.227 -14.454 1.000 70.080 ? 167 ARG A O   1 
ATOM 1317 C CG  ? ARG A 1 167 ?  19.037  -7.575 -15.509 1.000 70.080 ? 167 ARG A CG  1 
ATOM 1318 C CD  ? ARG A 1 167 ?  20.413  -7.204 -14.975 1.000 70.080 ? 167 ARG A CD  1 
ATOM 1319 N NE  ? ARG A 1 167 ?  20.323  -6.290 -13.840 1.000 70.080 ? 167 ARG A NE  1 
ATOM 1320 N NH1 ? ARG A 1 167 ?  22.606  -6.130 -13.523 1.000 70.080 ? 167 ARG A NH1 1 
ATOM 1321 N NH2 ? ARG A 1 167 ?  21.171  -4.976 -12.158 1.000 70.080 ? 167 ARG A NH2 1 
ATOM 1322 C CZ  ? ARG A 1 167 ?  21.367  -5.801 -13.176 1.000 70.080 ? 167 ARG A CZ  1 
ATOM 1323 N N   ? TYR A 1 168 ?  15.463  -9.716 -13.250 1.000 67.540 ? 168 TYR A N   1 
ATOM 1324 C CA  ? TYR A 1 168 ?  14.926 -10.666 -12.282 1.000 67.540 ? 168 TYR A CA  1 
ATOM 1325 C C   ? TYR A 1 168 ?  13.407 -10.745 -12.380 1.000 67.540 ? 168 TYR A C   1 
ATOM 1326 C CB  ? TYR A 1 168 ?  15.338 -10.275 -10.860 1.000 67.540 ? 168 TYR A CB  1 
ATOM 1327 O O   ? TYR A 1 168 ?  12.729  -9.717 -12.455 1.000 67.540 ? 168 TYR A O   1 
ATOM 1328 C CG  ? TYR A 1 168 ?  16.832 -10.240 -10.648 1.000 67.540 ? 168 TYR A CG  1 
ATOM 1329 C CD1 ? TYR A 1 168 ?  17.563 -11.417 -10.509 1.000 67.540 ? 168 TYR A CD1 1 
ATOM 1330 C CD2 ? TYR A 1 168 ?  17.515  -9.030 -10.587 1.000 67.540 ? 168 TYR A CD2 1 
ATOM 1331 C CE1 ? TYR A 1 168 ?  18.940 -11.390 -10.312 1.000 67.540 ? 168 TYR A CE1 1 
ATOM 1332 C CE2 ? TYR A 1 168 ?  18.891  -8.990 -10.391 1.000 67.540 ? 168 TYR A CE2 1 
ATOM 1333 O OH  ? TYR A 1 168 ?  20.957 -10.140 -10.060 1.000 67.540 ? 168 TYR A OH  1 
ATOM 1334 C CZ  ? TYR A 1 168 ?  19.594 -10.173 -10.255 1.000 67.540 ? 168 TYR A CZ  1 
ATOM 1335 N N   ? ARG A 1 169 ?  12.798 -11.450 -13.384 1.000 67.050 ? 169 ARG A N   1 
ATOM 1336 C CA  ? ARG A 1 169 ?  11.414 -11.653 -13.801 1.000 67.050 ? 169 ARG A CA  1 
ATOM 1337 C C   ? ARG A 1 169 ?  10.488 -11.755 -12.594 1.000 67.050 ? 169 ARG A C   1 
ATOM 1338 C CB  ? ARG A 1 169 ?  11.291 -12.910 -14.664 1.000 67.050 ? 169 ARG A CB  1 
ATOM 1339 O O   ? ARG A 1 169 ?   9.573 -12.582 -12.575 1.000 67.050 ? 169 ARG A O   1 
ATOM 1340 C CG  ? ARG A 1 169 ?  11.951 -12.789 -16.028 1.000 67.050 ? 169 ARG A CG  1 
ATOM 1341 C CD  ? ARG A 1 169 ?  11.632 -13.982 -16.918 1.000 67.050 ? 169 ARG A CD  1 
ATOM 1342 N NE  ? ARG A 1 169 ?  10.457 -13.737 -17.748 1.000 67.050 ? 169 ARG A NE  1 
ATOM 1343 N NH1 ? ARG A 1 169 ?  10.424 -15.847 -18.688 1.000 67.050 ? 169 ARG A NH1 1 
ATOM 1344 N NH2 ? ARG A 1 169 ?   8.840 -14.299 -19.280 1.000 67.050 ? 169 ARG A NH2 1 
ATOM 1345 C CZ  ? ARG A 1 169 ?   9.910 -14.628 -18.570 1.000 67.050 ? 169 ARG A CZ  1 
ATOM 1346 N N   ? LYS A 1 170 ?  10.801 -10.974 -11.469 1.000 66.510 ? 170 LYS A N   1 
ATOM 1347 C CA  ? LYS A 1 170 ?   9.893 -10.866 -10.331 1.000 66.510 ? 170 LYS A CA  1 
ATOM 1348 C C   ? LYS A 1 170 ?   9.039  -9.605 -10.426 1.000 66.510 ? 170 LYS A C   1 
ATOM 1349 C CB  ? LYS A 1 170 ?  10.676 -10.871  -9.017 1.000 66.510 ? 170 LYS A CB  1 
ATOM 1350 O O   ? LYS A 1 170 ?   9.552  -8.521 -10.710 1.000 66.510 ? 170 LYS A O   1 
ATOM 1351 C CG  ? LYS A 1 170 ?  11.473 -12.144  -8.777 1.000 66.510 ? 170 LYS A CG  1 
ATOM 1352 C CD  ? LYS A 1 170 ?  12.219 -12.094  -7.449 1.000 66.510 ? 170 LYS A CD  1 
ATOM 1353 C CE  ? LYS A 1 170 ?  13.049 -13.351  -7.225 1.000 66.510 ? 170 LYS A CE  1 
ATOM 1354 N NZ  ? LYS A 1 170 ?  13.810 -13.291  -5.942 1.000 66.510 ? 170 LYS A NZ  1 
ATOM 1355 N N   ? SER A 1 171 ?   7.720  -9.711 -10.190 1.000 69.620 ? 171 SER A N   1 
ATOM 1356 C CA  ? SER A 1 171 ?   6.876  -8.541 -10.408 1.000 69.620 ? 171 SER A CA  1 
ATOM 1357 C C   ? SER A 1 171 ?   5.534  -8.687  -9.700 1.000 69.620 ? 171 SER A C   1 
ATOM 1358 C CB  ? SER A 1 171 ?   6.651  -8.313 -11.904 1.000 69.620 ? 171 SER A CB  1 
ATOM 1359 O O   ? SER A 1 171 ?   5.252  -9.727  -9.101 1.000 69.620 ? 171 SER A O   1 
ATOM 1360 O OG  ? SER A 1 171 ?   6.041  -7.055 -12.135 1.000 69.620 ? 171 SER A OG  1 
ATOM 1361 N N   ? ILE A 1 172 ?   4.835  -7.610  -9.639 1.000 69.960 ? 172 ILE A N   1 
ATOM 1362 C CA  ? ILE A 1 172 ?   3.458  -7.554  -9.162 1.000 69.960 ? 172 ILE A CA  1 
ATOM 1363 C C   ? ILE A 1 172 ?   2.498  -7.741 -10.335 1.000 69.960 ? 172 ILE A C   1 
ATOM 1364 C CB  ? ILE A 1 172 ?   3.164  -6.221  -8.437 1.000 69.960 ? 172 ILE A CB  1 
ATOM 1365 O O   ? ILE A 1 172 ?   2.813  -7.370 -11.468 1.000 69.960 ? 172 ILE A O   1 
ATOM 1366 C CG1 ? ILE A 1 172 ?   3.394  -5.037  -9.383 1.000 69.960 ? 172 ILE A CG1 1 
ATOM 1367 C CG2 ? ILE A 1 172 ?   4.025  -6.091  -7.177 1.000 69.960 ? 172 ILE A CG2 1 
ATOM 1368 C CD1 ? ILE A 1 172 ?   2.879  -3.708  -8.848 1.000 69.960 ? 172 ILE A CD1 1 
ATOM 1369 N N   ? TYR A 1 173 ?   1.372  -8.482 -10.060 1.000 67.620 ? 173 TYR A N   1 
ATOM 1370 C CA  ? TYR A 1 173 ?   0.364  -8.769 -11.074 1.000 67.620 ? 173 TYR A CA  1 
ATOM 1371 C C   ? TYR A 1 173 ?  -1.041  -8.564 -10.520 1.000 67.620 ? 173 TYR A C   1 
ATOM 1372 C CB  ? TYR A 1 173 ?   0.516 -10.202 -11.594 1.000 67.620 ? 173 TYR A CB  1 
ATOM 1373 O O   ? TYR A 1 173 ?  -1.212  -7.993  -9.441 1.000 67.620 ? 173 TYR A O   1 
ATOM 1374 C CG  ? TYR A 1 173 ?  -0.087 -10.419 -12.960 1.000 67.620 ? 173 TYR A CG  1 
ATOM 1375 C CD1 ? TYR A 1 173 ?  -1.109 -11.347 -13.153 1.000 67.620 ? 173 TYR A CD1 1 
ATOM 1376 C CD2 ? TYR A 1 173 ?   0.363  -9.699 -14.061 1.000 67.620 ? 173 TYR A CD2 1 
ATOM 1377 C CE1 ? TYR A 1 173 ?  -1.666 -11.552 -14.411 1.000 67.620 ? 173 TYR A CE1 1 
ATOM 1378 C CE2 ? TYR A 1 173 ?  -0.187  -9.896 -15.324 1.000 67.620 ? 173 TYR A CE2 1 
ATOM 1379 O OH  ? TYR A 1 173 ?  -1.748 -11.022 -16.735 1.000 67.620 ? 173 TYR A OH  1 
ATOM 1380 C CZ  ? TYR A 1 173 ?  -1.199 -10.823 -15.488 1.000 67.620 ? 173 TYR A CZ  1 
ATOM 1381 N N   ? MET A 1 174 ?  -2.168  -8.902 -11.232 1.000 62.980 ? 174 MET A N   1 
ATOM 1382 C CA  ? MET A 1 174 ?  -3.571  -8.655 -10.908 1.000 62.980 ? 174 MET A CA  1 
ATOM 1383 C C   ? MET A 1 174 ?  -3.875  -9.053  -9.468 1.000 62.980 ? 174 MET A C   1 
ATOM 1384 C CB  ? MET A 1 174 ?  -4.487  -9.418 -11.866 1.000 62.980 ? 174 MET A CB  1 
ATOM 1385 O O   ? MET A 1 174 ?  -3.428 -10.103  -9.002 1.000 62.980 ? 174 MET A O   1 
ATOM 1386 C CG  ? MET A 1 174 ?  -4.473  -8.879 -13.288 1.000 62.980 ? 174 MET A CG  1 
ATOM 1387 S SD  ? MET A 1 174 ?  -5.778  -9.631 -14.337 1.000 62.980 ? 174 MET A SD  1 
ATOM 1388 C CE  ? MET A 1 174 ?  -5.176  -9.159 -15.982 1.000 62.980 ? 174 MET A CE  1 
ATOM 1389 N N   ? GLY A 1 175 ?  -4.518  -8.039  -8.675 1.000 59.400 ? 175 GLY A N   1 
ATOM 1390 C CA  ? GLY A 1 175 ?  -5.012  -8.393  -7.354 1.000 59.400 ? 175 GLY A CA  1 
ATOM 1391 C C   ? GLY A 1 175 ?  -4.181  -7.806  -6.229 1.000 59.400 ? 175 GLY A C   1 
ATOM 1392 O O   ? GLY A 1 175 ?  -4.649  -7.699  -5.094 1.000 59.400 ? 175 GLY A O   1 
ATOM 1393 N N   ? ASP A 1 176 ?  -3.015  -7.236  -6.467 1.000 81.480 ? 176 ASP A N   1 
ATOM 1394 C CA  ? ASP A 1 176 ?  -2.146  -6.620  -5.469 1.000 81.480 ? 176 ASP A CA  1 
ATOM 1395 C C   ? ASP A 1 176 ?  -2.262  -5.098  -5.505 1.000 81.480 ? 176 ASP A C   1 
ATOM 1396 C CB  ? ASP A 1 176 ?  -0.692  -7.042  -5.689 1.000 81.480 ? 176 ASP A CB  1 
ATOM 1397 O O   ? ASP A 1 176 ?  -1.552  -4.399  -4.779 1.000 81.480 ? 176 ASP A O   1 
ATOM 1398 C CG  ? ASP A 1 176 ?  -0.471  -8.532  -5.493 1.000 81.480 ? 176 ASP A CG  1 
ATOM 1399 O OD1 ? ASP A 1 176 ?  -1.103  -9.129  -4.596 1.000 81.480 ? 176 ASP A OD1 1 
ATOM 1400 O OD2 ? ASP A 1 176 ?   0.346  -9.112  -6.241 1.000 81.480 ? 176 ASP A OD2 1 
ATOM 1401 N N   ? SER A 1 177 ?  -3.131  -4.686  -6.571 1.000 90.730 ? 177 SER A N   1 
ATOM 1402 C CA  ? SER A 1 177 ?  -3.384  -3.249  -6.615 1.000 90.730 ? 177 SER A CA  1 
ATOM 1403 C C   ? SER A 1 177 ?  -3.785  -2.716  -5.243 1.000 90.730 ? 177 SER A C   1 
ATOM 1404 C CB  ? SER A 1 177 ?  -4.478  -2.929  -7.634 1.000 90.730 ? 177 SER A CB  1 
ATOM 1405 O O   ? SER A 1 177 ?  -4.557  -3.354  -4.524 1.000 90.730 ? 177 SER A O   1 
ATOM 1406 O OG  ? SER A 1 177 ?  -4.041  -3.225  -8.950 1.000 90.730 ? 177 SER A OG  1 
ATOM 1407 N N   ? GLY A 1 178 ?  -3.044  -1.645  -4.920 1.000 94.280 ? 178 GLY A N   1 
ATOM 1408 C CA  ? GLY A 1 178 ?  -3.455  -1.026  -3.670 1.000 94.280 ? 178 GLY A CA  1 
ATOM 1409 C C   ? GLY A 1 178 ?  -2.646  -1.499  -2.477 1.000 94.280 ? 178 GLY A C   1 
ATOM 1410 O O   ? GLY A 1 178 ?  -2.680  -0.877  -1.412 1.000 94.280 ? 178 GLY A O   1 
ATOM 1411 N N   ? GLY A 1 179 ?  -1.928  -2.552  -2.613 1.000 94.690 ? 179 GLY A N   1 
ATOM 1412 C CA  ? GLY A 1 179 ?  -1.059  -3.063  -1.565 1.000 94.690 ? 179 GLY A CA  1 
ATOM 1413 C C   ? GLY A 1 179 ?   0.162  -2.195  -1.326 1.000 94.690 ? 179 GLY A C   1 
ATOM 1414 O O   ? GLY A 1 179 ?   0.582  -1.447  -2.212 1.000 94.690 ? 179 GLY A O   1 
ATOM 1415 N N   ? PRO A 1 180 ?   0.877  -2.383  -0.143 1.000 95.900 ? 180 PRO A N   1 
ATOM 1416 C CA  ? PRO A 1 180 ?   1.998  -1.515   0.226 1.000 95.900 ? 180 PRO A CA  1 
ATOM 1417 C C   ? PRO A 1 180 ?   3.340  -2.035  -0.283 1.000 95.900 ? 180 PRO A C   1 
ATOM 1418 C CB  ? PRO A 1 180 ?   1.956  -1.518   1.756 1.000 95.900 ? 180 PRO A CB  1 
ATOM 1419 O O   ? PRO A 1 180 ?   3.603  -3.238  -0.222 1.000 95.900 ? 180 PRO A O   1 
ATOM 1420 C CG  ? PRO A 1 180 ?   1.420  -2.865   2.121 1.000 95.900 ? 180 PRO A CG  1 
ATOM 1421 C CD  ? PRO A 1 180 ?   0.409  -3.272   1.089 1.000 95.900 ? 180 PRO A CD  1 
ATOM 1422 N N   ? LEU A 1 181 ?   4.163  -1.139  -0.882 1.000 95.690 ? 181 LEU A N   1 
ATOM 1423 C CA  ? LEU A 1 181 ?   5.605  -1.312  -1.021 1.000 95.690 ? 181 LEU A CA  1 
ATOM 1424 C C   ? LEU A 1 181 ?   6.331  -0.849   0.237 1.000 95.690 ? 181 LEU A C   1 
ATOM 1425 C CB  ? LEU A 1 181 ?   6.122  -0.538  -2.237 1.000 95.690 ? 181 LEU A CB  1 
ATOM 1426 O O   ? LEU A 1 181 ?   6.346   0.344   0.548 1.000 95.690 ? 181 LEU A O   1 
ATOM 1427 C CG  ? LEU A 1 181 ?   7.595  -0.743  -2.594 1.000 95.690 ? 181 LEU A CG  1 
ATOM 1428 C CD1 ? LEU A 1 181 ?   7.799  -2.107  -3.245 1.000 95.690 ? 181 LEU A CD1 1 
ATOM 1429 C CD2 ? LEU A 1 181 ?   8.083   0.372  -3.513 1.000 95.690 ? 181 LEU A CD2 1 
ATOM 1430 N N   ? VAL A 1 182 ?   6.955  -1.834   0.950 1.000 96.820 ? 182 VAL A N   1 
ATOM 1431 C CA  ? VAL A 1 182 ?   7.543  -1.537   2.252 1.000 96.820 ? 182 VAL A CA  1 
ATOM 1432 C C   ? VAL A 1 182 ?   9.064  -1.656   2.171 1.000 96.820 ? 182 VAL A C   1 
ATOM 1433 C CB  ? VAL A 1 182 ?   6.994  -2.474   3.351 1.000 96.820 ? 182 VAL A CB  1 
ATOM 1434 O O   ? VAL A 1 182 ?   9.592  -2.706   1.796 1.000 96.820 ? 182 VAL A O   1 
ATOM 1435 C CG1 ? VAL A 1 182 ?   7.649  -2.170   4.697 1.000 96.820 ? 182 VAL A CG1 1 
ATOM 1436 C CG2 ? VAL A 1 182 ?   5.475  -2.345   3.451 1.000 96.820 ? 182 VAL A CG2 1 
ATOM 1437 N N   ? CYS A 1 183 ?   9.744  -0.585   2.513 1.000 96.010 ? 183 CYS A N   1 
ATOM 1438 C CA  ? CYS A 1 183 ?  11.199  -0.499   2.566 1.000 96.010 ? 183 CYS A CA  1 
ATOM 1439 C C   ? CYS A 1 183 ?  11.673  -0.131   3.967 1.000 96.010 ? 183 CYS A C   1 
ATOM 1440 C CB  ? CYS A 1 183 ?  11.713   0.529   1.558 1.000 96.010 ? 183 CYS A CB  1 
ATOM 1441 O O   ? CYS A 1 183 ?  11.204   0.848   4.549 1.000 96.010 ? 183 CYS A O   1 
ATOM 1442 S SG  ? CYS A 1 183 ?  11.065   0.297  -0.112 1.000 96.010 ? 183 CYS A SG  1 
ATOM 1443 N N   ? CYS A 1 184 ?  12.565  -0.976   4.505 1.000 92.750 ? 184 CYS A N   1 
ATOM 1444 C CA  ? CYS A 1 184 ?  13.111  -0.719   5.832 1.000 92.750 ? 184 CYS A CA  1 
ATOM 1445 C C   ? CYS A 1 184 ?  11.996  -0.519   6.852 1.000 92.750 ? 184 CYS A C   1 
ATOM 1446 C CB  ? CYS A 1 184 ?  14.020   0.510   5.810 1.000 92.750 ? 184 CYS A CB  1 
ATOM 1447 O O   ? CYS A 1 184 ?  12.075   0.374   7.698 1.000 92.750 ? 184 CYS A O   1 
ATOM 1448 S SG  ? CYS A 1 184 ?  15.391   0.380   4.641 1.000 92.750 ? 184 CYS A SG  1 
ATOM 1449 N N   ? GLY A 1 185 ?  10.887  -1.214   6.683 1.000 93.230 ? 185 GLY A N   1 
ATOM 1450 C CA  ? GLY A 1 185 ?   9.837  -1.278   7.687 1.000 93.230 ? 185 GLY A CA  1 
ATOM 1451 C C   ? GLY A 1 185 ?   8.815  -0.165   7.554 1.000 93.230 ? 185 GLY A C   1 
ATOM 1452 O O   ? GLY A 1 185 ?   7.950  -0.002   8.417 1.000 93.230 ? 185 GLY A O   1 
ATOM 1453 N N   ? VAL A 1 186 ?   8.889   0.682   6.498 1.000 96.400 ? 186 VAL A N   1 
ATOM 1454 C CA  ? VAL A 1 186 ?   7.929   1.762   6.302 1.000 96.400 ? 186 VAL A CA  1 
ATOM 1455 C C   ? VAL A 1 186 ?   7.326   1.671   4.902 1.000 96.400 ? 186 VAL A C   1 
ATOM 1456 C CB  ? VAL A 1 186 ?   8.581   3.147   6.512 1.000 96.400 ? 186 VAL A CB  1 
ATOM 1457 O O   ? VAL A 1 186 ?   7.969   1.174   3.974 1.000 96.400 ? 186 VAL A O   1 
ATOM 1458 C CG1 ? VAL A 1 186 ?   9.088   3.293   7.946 1.000 96.400 ? 186 VAL A CG1 1 
ATOM 1459 C CG2 ? VAL A 1 186 ?   9.720   3.356   5.516 1.000 96.400 ? 186 VAL A CG2 1 
ATOM 1460 N N   ? ALA A 1 187 ?   6.124   2.219   4.747 1.000 96.960 ? 187 ALA A N   1 
ATOM 1461 C CA  ? ALA A 1 187 ?   5.426   2.223   3.464 1.000 96.960 ? 187 ALA A CA  1 
ATOM 1462 C C   ? ALA A 1 187 ?   5.984   3.301   2.539 1.000 96.960 ? 187 ALA A C   1 
ATOM 1463 C CB  ? ALA A 1 187 ?   3.928   2.430   3.674 1.000 96.960 ? 187 ALA A CB  1 
ATOM 1464 O O   ? ALA A 1 187 ?   5.984   4.485   2.885 1.000 96.960 ? 187 ALA A O   1 
ATOM 1465 N N   ? GLU A 1 188 ?   6.444   2.880   1.347 1.000 96.990 ? 188 GLU A N   1 
ATOM 1466 C CA  ? GLU A 1 188 ?   7.089   3.789   0.404 1.000 96.990 ? 188 GLU A CA  1 
ATOM 1467 C C   ? GLU A 1 188 ?   6.245   3.969  -0.854 1.000 96.990 ? 188 GLU A C   1 
ATOM 1468 C CB  ? GLU A 1 188 ?   8.484   3.279   0.033 1.000 96.990 ? 188 GLU A CB  1 
ATOM 1469 O O   ? GLU A 1 188 ?   6.394   4.961  -1.571 1.000 96.990 ? 188 GLU A O   1 
ATOM 1470 C CG  ? GLU A 1 188 ?   9.466   3.274   1.196 1.000 96.990 ? 188 GLU A CG  1 
ATOM 1471 C CD  ? GLU A 1 188 ?   9.971   4.660   1.561 1.000 96.990 ? 188 GLU A CD  1 
ATOM 1472 O OE1 ? GLU A 1 188 ?  10.751   4.786   2.533 1.000 96.990 ? 188 GLU A OE1 1 
ATOM 1473 O OE2 ? GLU A 1 188 ?   9.583   5.629   0.871 1.000 96.990 ? 188 GLU A OE2 1 
ATOM 1474 N N   ? GLY A 1 189 ?   5.374   3.036  -1.128 1.000 96.420 ? 189 GLY A N   1 
ATOM 1475 C CA  ? GLY A 1 189 ?   4.566   3.094  -2.336 1.000 96.420 ? 189 GLY A CA  1 
ATOM 1476 C C   ? GLY A 1 189 ?   3.283   2.292  -2.235 1.000 96.420 ? 189 GLY A C   1 
ATOM 1477 O O   ? GLY A 1 189 ?   3.131   1.464  -1.334 1.000 96.420 ? 189 GLY A O   1 
ATOM 1478 N N   ? ILE A 1 190 ?   2.361   2.619  -3.149 1.000 97.050 ? 190 ILE A N   1 
ATOM 1479 C CA  ? ILE A 1 190 ?   1.118   1.879  -3.334 1.000 97.050 ? 190 ILE A CA  1 
ATOM 1480 C C   ? ILE A 1 190 ?   1.109   1.219  -4.711 1.000 97.050 ? 190 ILE A C   1 
ATOM 1481 C CB  ? ILE A 1 190 ?  -0.116   2.796  -3.172 1.000 97.050 ? 190 ILE A CB  1 
ATOM 1482 O O   ? ILE A 1 190 ?   1.361   1.878  -5.723 1.000 97.050 ? 190 ILE A O   1 
ATOM 1483 C CG1 ? ILE A 1 190 ?  -0.089   3.489  -1.804 1.000 97.050 ? 190 ILE A CG1 1 
ATOM 1484 C CG2 ? ILE A 1 190 ?  -1.410   1.998  -3.356 1.000 97.050 ? 190 ILE A CG2 1 
ATOM 1485 C CD1 ? ILE A 1 190 ?  -1.074   4.643  -1.676 1.000 97.050 ? 190 ILE A CD1 1 
ATOM 1486 N N   ? VAL A 1 191 ?   0.949  -0.081  -4.695 1.000 94.930 ? 191 VAL A N   1 
ATOM 1487 C CA  ? VAL A 1 191 ?   0.900  -0.774  -5.978 1.000 94.930 ? 191 VAL A CA  1 
ATOM 1488 C C   ? VAL A 1 191 ?  -0.116  -0.095  -6.894 1.000 94.930 ? 191 VAL A C   1 
ATOM 1489 C CB  ? VAL A 1 191 ?   0.543  -2.268  -5.803 1.000 94.930 ? 191 VAL A CB  1 
ATOM 1490 O O   ? VAL A 1 191 ?  -1.297   0.009  -6.554 1.000 94.930 ? 191 VAL A O   1 
ATOM 1491 C CG1 ? VAL A 1 191 ?   0.402  -2.952  -7.161 1.000 94.930 ? 191 VAL A CG1 1 
ATOM 1492 C CG2 ? VAL A 1 191 ?   1.600  -2.972  -4.954 1.000 94.930 ? 191 VAL A CG2 1 
ATOM 1493 N N   ? SER A 1 192 ?   0.333   0.401  -8.084 1.000 93.130 ? 192 SER A N   1 
ATOM 1494 C CA  ? SER A 1 192 ?  -0.504   1.190  -8.981 1.000 93.130 ? 192 SER A CA  1 
ATOM 1495 C C   ? SER A 1 192 ?  -0.595   0.547 -10.361 1.000 93.130 ? 192 SER A C   1 
ATOM 1496 C CB  ? SER A 1 192 ?   0.039   2.614  -9.108 1.000 93.130 ? 192 SER A CB  1 
ATOM 1497 O O   ? SER A 1 192 ?  -1.615  -0.054 -10.705 1.000 93.130 ? 192 SER A O   1 
ATOM 1498 O OG  ? SER A 1 192 ?  -0.907   3.459  -9.740 1.000 93.130 ? 192 SER A OG  1 
ATOM 1499 N N   ? PHE A 1 193 ?   0.516   0.550 -11.142 1.000 89.700 ? 193 PHE A N   1 
ATOM 1500 C CA  ? PHE A 1 193 ?   0.443   0.011 -12.495 1.000 89.700 ? 193 PHE A CA  1 
ATOM 1501 C C   ? PHE A 1 193 ?   1.697  -0.789 -12.827 1.000 89.700 ? 193 PHE A C   1 
ATOM 1502 C CB  ? PHE A 1 193 ?   0.254   1.139 -13.515 1.000 89.700 ? 193 PHE A CB  1 
ATOM 1503 O O   ? PHE A 1 193 ?   2.731  -0.630 -12.176 1.000 89.700 ? 193 PHE A O   1 
ATOM 1504 C CG  ? PHE A 1 193 ?   1.384   2.131 -13.539 1.000 89.700 ? 193 PHE A CG  1 
ATOM 1505 C CD1 ? PHE A 1 193 ?   1.355   3.259 -12.727 1.000 89.700 ? 193 PHE A CD1 1 
ATOM 1506 C CD2 ? PHE A 1 193 ?   2.477   1.937 -14.374 1.000 89.700 ? 193 PHE A CD2 1 
ATOM 1507 C CE1 ? PHE A 1 193 ?   2.401   4.179 -12.748 1.000 89.700 ? 193 PHE A CE1 1 
ATOM 1508 C CE2 ? PHE A 1 193 ?   3.525   2.852 -14.400 1.000 89.700 ? 193 PHE A CE2 1 
ATOM 1509 C CZ  ? PHE A 1 193 ?   3.485   3.973 -13.587 1.000 89.700 ? 193 PHE A CZ  1 
ATOM 1510 N N   ? GLY A 1 194 ?   1.622  -1.666 -13.655 1.000 84.660 ? 194 GLY A N   1 
ATOM 1511 C CA  ? GLY A 1 194 ?   2.737  -2.466 -14.136 1.000 84.660 ? 194 GLY A CA  1 
ATOM 1512 C C   ? GLY A 1 194 ?   2.660  -2.765 -15.621 1.000 84.660 ? 194 GLY A C   1 
ATOM 1513 O O   ? GLY A 1 194 ?   1.668  -2.438 -16.275 1.000 84.660 ? 194 GLY A O   1 
ATOM 1514 N N   ? GLY A 1 195 ?   3.727  -3.229 -16.184 1.000 73.650 ? 195 GLY A N   1 
ATOM 1515 C CA  ? GLY A 1 195 ?   3.834  -3.574 -17.593 1.000 73.650 ? 195 GLY A CA  1 
ATOM 1516 C C   ? GLY A 1 195 ?   3.030  -4.804 -17.969 1.000 73.650 ? 195 GLY A C   1 
ATOM 1517 O O   ? GLY A 1 195 ?   2.466  -5.472 -17.101 1.000 73.650 ? 195 GLY A O   1 
ATOM 1518 N N   ? TYR A 1 196 ?   2.874  -5.143 -19.290 1.000 69.990 ? 196 TYR A N   1 
ATOM 1519 C CA  ? TYR A 1 196 ?   2.179  -6.311 -19.819 1.000 69.990 ? 196 TYR A CA  1 
ATOM 1520 C C   ? TYR A 1 196 ?   2.719  -7.595 -19.199 1.000 69.990 ? 196 TYR A C   1 
ATOM 1521 C CB  ? TYR A 1 196 ?   2.311  -6.372 -21.343 1.000 69.990 ? 196 TYR A CB  1 
ATOM 1522 O O   ? TYR A 1 196 ?   3.930  -7.743 -19.020 1.000 69.990 ? 196 TYR A O   1 
ATOM 1523 C CG  ? TYR A 1 196 ?   1.580  -5.264 -22.061 1.000 69.990 ? 196 TYR A CG  1 
ATOM 1524 C CD1 ? TYR A 1 196 ?   0.196  -5.299 -22.213 1.000 69.990 ? 196 TYR A CD1 1 
ATOM 1525 C CD2 ? TYR A 1 196 ?   2.272  -4.179 -22.589 1.000 69.990 ? 196 TYR A CD2 1 
ATOM 1526 C CE1 ? TYR A 1 196 ?  -0.481  -4.281 -22.875 1.000 69.990 ? 196 TYR A CE1 1 
ATOM 1527 C CE2 ? TYR A 1 196 ?   1.605  -3.155 -23.253 1.000 69.990 ? 196 TYR A CE2 1 
ATOM 1528 O OH  ? TYR A 1 196 ?  -0.435  -2.203 -24.047 1.000 69.990 ? 196 TYR A OH  1 
ATOM 1529 C CZ  ? TYR A 1 196 ?   0.230  -3.214 -23.391 1.000 69.990 ? 196 TYR A CZ  1 
ATOM 1530 N N   ? ASN A 1 197 ?   1.860  -8.371 -18.555 1.000 68.670 ? 197 ASN A N   1 
ATOM 1531 C CA  ? ASN A 1 197 ?   2.221  -9.684 -18.032 1.000 68.670 ? 197 ASN A CA  1 
ATOM 1532 C C   ? ASN A 1 197 ?   3.136  -9.571 -16.816 1.000 68.670 ? 197 ASN A C   1 
ATOM 1533 C CB  ? ASN A 1 197 ?   2.885 -10.532 -19.119 1.000 68.670 ? 197 ASN A CB  1 
ATOM 1534 O O   ? ASN A 1 197 ?   4.041 -10.388 -16.637 1.000 68.670 ? 197 ASN A O   1 
ATOM 1535 C CG  ? ASN A 1 197 ?   1.922 -10.927 -20.221 1.000 68.670 ? 197 ASN A CG  1 
ATOM 1536 N ND2 ? ASN A 1 197 ?   2.457 -11.214 -21.402 1.000 68.670 ? 197 ASN A ND2 1 
ATOM 1537 O OD1 ? ASN A 1 197 ?   0.706 -10.973 -20.014 1.000 68.670 ? 197 ASN A OD1 1 
ATOM 1538 N N   ? SER A 1 198 ?   3.188  -8.339 -16.095 1.000 69.920 ? 198 SER A N   1 
ATOM 1539 C CA  ? SER A 1 198 ?   3.913  -8.171 -14.840 1.000 69.920 ? 198 SER A CA  1 
ATOM 1540 C C   ? SER A 1 198 ?   5.413  -8.038 -15.081 1.000 69.920 ? 198 SER A C   1 
ATOM 1541 C CB  ? SER A 1 198 ?   3.642  -9.349 -13.903 1.000 69.920 ? 198 SER A CB  1 
ATOM 1542 O O   ? SER A 1 198 ?   6.221  -8.472 -14.257 1.000 69.920 ? 198 SER A O   1 
ATOM 1543 O OG  ? SER A 1 198 ?   2.260  -9.447 -13.605 1.000 69.920 ? 198 SER A OG  1 
ATOM 1544 N N   ? ILE A 1 199 ?   5.827  -7.593 -16.340 1.000 77.220 ? 199 ILE A N   1 
ATOM 1545 C CA  ? ILE A 1 199 ?   7.231  -7.368 -16.662 1.000 77.220 ? 199 ILE A CA  1 
ATOM 1546 C C   ? ILE A 1 199 ?   7.713  -6.080 -15.997 1.000 77.220 ? 199 ILE A C   1 
ATOM 1547 C CB  ? ILE A 1 199 ?   7.457  -7.299 -18.189 1.000 77.220 ? 199 ILE A CB  1 
ATOM 1548 O O   ? ILE A 1 199 ?   7.150  -5.007 -16.226 1.000 77.220 ? 199 ILE A O   1 
ATOM 1549 C CG1 ? ILE A 1 199 ?   7.048  -8.621 -18.849 1.000 77.220 ? 199 ILE A CG1 1 
ATOM 1550 C CG2 ? ILE A 1 199 ?   8.916  -6.957 -18.505 1.000 77.220 ? 199 ILE A CG2 1 
ATOM 1551 C CD1 ? ILE A 1 199 ?   7.026  -8.572 -20.371 1.000 77.220 ? 199 ILE A CD1 1 
ATOM 1552 N N   ? PRO A 1 200 ?   8.625  -6.143 -14.932 1.000 82.400 ? 200 PRO A N   1 
ATOM 1553 C CA  ? PRO A 1 200 ?   9.231  -4.951 -14.335 1.000 82.400 ? 200 PRO A CA  1 
ATOM 1554 C C   ? PRO A 1 200 ?   9.878  -4.036 -15.373 1.000 82.400 ? 200 PRO A C   1 
ATOM 1555 C CB  ? PRO A 1 200 ?  10.283  -5.528 -13.385 1.000 82.400 ? 200 PRO A CB  1 
ATOM 1556 O O   ? PRO A 1 200 ?  10.260  -4.494 -16.453 1.000 82.400 ? 200 PRO A O   1 
ATOM 1557 C CG  ? PRO A 1 200 ?   9.854  -6.941 -13.153 1.000 82.400 ? 200 PRO A CG  1 
ATOM 1558 C CD  ? PRO A 1 200 ?   9.118  -7.422 -14.370 1.000 82.400 ? 200 PRO A CD  1 
ATOM 1559 N N   ? PRO A 1 201 ?   9.987  -2.751 -15.034 1.000 88.530 ? 201 PRO A N   1 
ATOM 1560 C CA  ? PRO A 1 201 ?   9.623  -2.177 -13.736 1.000 88.530 ? 201 PRO A CA  1 
ATOM 1561 C C   ? PRO A 1 201 ?   8.143  -1.808 -13.648 1.000 88.530 ? 201 PRO A C   1 
ATOM 1562 C CB  ? PRO A 1 201 ?  10.503  -0.927 -13.645 1.000 88.530 ? 201 PRO A CB  1 
ATOM 1563 O O   ? PRO A 1 201 ?   7.479  -1.656 -14.677 1.000 88.530 ? 201 PRO A O   1 
ATOM 1564 C CG  ? PRO A 1 201 ?  10.660  -0.466 -15.058 1.000 88.530 ? 201 PRO A CG  1 
ATOM 1565 C CD  ? PRO A 1 201 ?  10.686  -1.672 -15.953 1.000 88.530 ? 201 PRO A CD  1 
ATOM 1566 N N   ? ALA A 1 202 ?   7.585  -1.822 -12.441 1.000 90.430 ? 202 ALA A N   1 
ATOM 1567 C CA  ? ALA A 1 202 ?   6.224  -1.387 -12.135 1.000 90.430 ? 202 ALA A CA  1 
ATOM 1568 C C   ? ALA A 1 202 ?   6.223  -0.005 -11.488 1.000 90.430 ? 202 ALA A C   1 
ATOM 1569 C CB  ? ALA A 1 202 ?   5.534  -2.399 -11.224 1.000 90.430 ? 202 ALA A CB  1 
ATOM 1570 O O   ? ALA A 1 202 ?   7.204   0.392 -10.856 1.000 90.430 ? 202 ALA A O   1 
ATOM 1571 N N   ? GLY A 1 203 ?   5.157   0.736 -11.781 1.000 92.640 ? 203 GLY A N   1 
ATOM 1572 C CA  ? GLY A 1 203 ?   4.979   2.038 -11.159 1.000 92.640 ? 203 GLY A CA  1 
ATOM 1573 C C   ? GLY A 1 203 ?   4.134   1.988  -9.900 1.000 92.640 ? 203 GLY A C   1 
ATOM 1574 O O   ? GLY A 1 203 ?   3.100   1.319  -9.867 1.000 92.640 ? 203 GLY A O   1 
ATOM 1575 N N   ? TYR A 1 204 ?   4.590   2.615  -8.901 1.000 95.710 ? 204 TYR A N   1 
ATOM 1576 C CA  ? TYR A 1 204 ?   3.906   2.754  -7.620 1.000 95.710 ? 204 TYR A CA  1 
ATOM 1577 C C   ? TYR A 1 204 ?   3.582   4.215  -7.330 1.000 95.710 ? 204 TYR A C   1 
ATOM 1578 C CB  ? TYR A 1 204 ?   4.761   2.175  -6.489 1.000 95.710 ? 204 TYR A CB  1 
ATOM 1579 O O   ? TYR A 1 204 ?   4.294   5.116  -7.780 1.000 95.710 ? 204 TYR A O   1 
ATOM 1580 C CG  ? TYR A 1 204 ?   4.943   0.679  -6.570 1.000 95.710 ? 204 TYR A CG  1 
ATOM 1581 C CD1 ? TYR A 1 204 ?   4.327  -0.168  -5.651 1.000 95.710 ? 204 TYR A CD1 1 
ATOM 1582 C CD2 ? TYR A 1 204 ?   5.730   0.109  -7.564 1.000 95.710 ? 204 TYR A CD2 1 
ATOM 1583 C CE1 ? TYR A 1 204 ?   4.493  -1.548  -5.720 1.000 95.710 ? 204 TYR A CE1 1 
ATOM 1584 C CE2 ? TYR A 1 204 ?   5.903  -1.269  -7.644 1.000 95.710 ? 204 TYR A CE2 1 
ATOM 1585 O OH  ? TYR A 1 204 ?   5.449  -3.453  -6.793 1.000 95.710 ? 204 TYR A OH  1 
ATOM 1586 C CZ  ? TYR A 1 204 ?   5.281  -2.088  -6.719 1.000 95.710 ? 204 TYR A CZ  1 
ATOM 1587 N N   ? THR A 1 205 ?   2.374   4.375  -6.623 1.000 97.130 ? 205 THR A N   1 
ATOM 1588 C CA  ? THR A 1 205 ?   2.113   5.714  -6.106 1.000 97.130 ? 205 THR A CA  1 
ATOM 1589 C C   ? THR A 1 205 ?   3.073   6.051  -4.969 1.000 97.130 ? 205 THR A C   1 
ATOM 1590 C CB  ? THR A 1 205 ?   0.660   5.849  -5.612 1.000 97.130 ? 205 THR A CB  1 
ATOM 1591 O O   ? THR A 1 205 ?   3.231   5.268  -4.030 1.000 97.130 ? 205 THR A O   1 
ATOM 1592 C CG2 ? THR A 1 205 ?   0.399   7.241  -5.048 1.000 97.130 ? 205 THR A CG2 1 
ATOM 1593 O OG1 ? THR A 1 205 ?  -0.234   5.613  -6.707 1.000 97.130 ? 205 THR A OG1 1 
ATOM 1594 N N   ? ARG A 1 206 ?   3.823   7.139  -5.104 1.000 97.040 ? 206 ARG A N   1 
ATOM 1595 C CA  ? ARG A 1 206 ?   4.821   7.571  -4.130 1.000 97.040 ? 206 ARG A CA  1 
ATOM 1596 C C   ? ARG A 1 206 ?   4.157   8.182  -2.900 1.000 97.040 ? 206 ARG A C   1 
ATOM 1597 C CB  ? ARG A 1 206 ?   5.786   8.578  -4.760 1.000 97.040 ? 206 ARG A CB  1 
ATOM 1598 O O   ? ARG A 1 206 ?   3.637   9.299  -2.959 1.000 97.040 ? 206 ARG A O   1 
ATOM 1599 C CG  ? ARG A 1 206 ?   6.935   8.981  -3.850 1.000 97.040 ? 206 ARG A CG  1 
ATOM 1600 C CD  ? ARG A 1 206 ?   7.825  10.033  -4.497 1.000 97.040 ? 206 ARG A CD  1 
ATOM 1601 N NE  ? ARG A 1 206 ?   8.472   9.524  -5.703 1.000 97.040 ? 206 ARG A NE  1 
ATOM 1602 N NH1 ? ARG A 1 206 ?  10.075   8.301  -4.575 1.000 97.040 ? 206 ARG A NH1 1 
ATOM 1603 N NH2 ? ARG A 1 206 ?  10.036   8.309  -6.867 1.000 97.040 ? 206 ARG A NH2 1 
ATOM 1604 C CZ  ? ARG A 1 206 ?   9.526   8.712  -5.712 1.000 97.040 ? 206 ARG A CZ  1 
ATOM 1605 N N   ? ILE A 1 207 ?   4.251   7.524  -1.756 1.000 97.440 ? 207 ILE A N   1 
ATOM 1606 C CA  ? ILE A 1 207 ?   3.549   7.876  -0.527 1.000 97.440 ? 207 ILE A CA  1 
ATOM 1607 C C   ? ILE A 1 207 ?   4.100   9.188   0.025 1.000 97.440 ? 207 ILE A C   1 
ATOM 1608 C CB  ? ILE A 1 207 ?   3.668   6.757   0.532 1.000 97.440 ? 207 ILE A CB  1 
ATOM 1609 O O   ? ILE A 1 207 ?   3.341  10.041   0.491 1.000 97.440 ? 207 ILE A O   1 
ATOM 1610 C CG1 ? ILE A 1 207 ?   2.810   5.551   0.134 1.000 97.440 ? 207 ILE A CG1 1 
ATOM 1611 C CG2 ? ILE A 1 207 ?   3.271   7.279   1.916 1.000 97.440 ? 207 ILE A CG2 1 
ATOM 1612 C CD1 ? ILE A 1 207 ?   3.020   4.325   1.012 1.000 97.440 ? 207 ILE A CD1 1 
ATOM 1613 N N   ? SER A 1 208 ?   5.438   9.369  -0.047 1.000 97.030 ? 208 SER A N   1 
ATOM 1614 C CA  ? SER A 1 208 ?   6.081  10.544   0.532 1.000 97.030 ? 208 SER A CA  1 
ATOM 1615 C C   ? SER A 1 208 ?   5.475  11.832  -0.017 1.000 97.030 ? 208 SER A C   1 
ATOM 1616 C CB  ? SER A 1 208 ?   7.586  10.522   0.258 1.000 97.030 ? 208 SER A CB  1 
ATOM 1617 O O   ? SER A 1 208 ?   5.315  12.810   0.716 1.000 97.030 ? 208 SER A O   1 
ATOM 1618 O OG  ? SER A 1 208 ?   7.843  10.463  -1.135 1.000 97.030 ? 208 SER A OG  1 
ATOM 1619 N N   ? HIS A 1 209 ?   5.054  11.777  -1.273 1.000 97.220 ? 209 HIS A N   1 
ATOM 1620 C CA  ? HIS A 1 209 ?   4.458  12.938  -1.924 1.000 97.220 ? 209 HIS A CA  1 
ATOM 1621 C C   ? HIS A 1 209 ?   3.057  13.212  -1.387 1.000 97.220 ? 209 HIS A C   1 
ATOM 1622 C CB  ? HIS A 1 209 ?   4.408  12.735  -3.440 1.000 97.220 ? 209 HIS A CB  1 
ATOM 1623 O O   ? HIS A 1 209 ?   2.625  14.366  -1.330 1.000 97.220 ? 209 HIS A O   1 
ATOM 1624 C CG  ? HIS A 1 209 ?   3.771  13.870  -4.176 1.000 97.220 ? 209 HIS A CG  1 
ATOM 1625 C CD2 ? HIS A 1 209 ?   2.519  14.019  -4.668 1.000 97.220 ? 209 HIS A CD2 1 
ATOM 1626 N ND1 ? HIS A 1 209 ?   4.447  15.031  -4.484 1.000 97.220 ? 209 HIS A ND1 1 
ATOM 1627 C CE1 ? HIS A 1 209 ?   3.635  15.847  -5.134 1.000 97.220 ? 209 HIS A CE1 1 
ATOM 1628 N NE2 ? HIS A 1 209 ?   2.459  15.257  -5.260 1.000 97.220 ? 209 HIS A NE2 1 
ATOM 1629 N N   ? PHE A 1 210 ?   2.357  12.224  -0.813 1.000 97.650 ? 210 PHE A N   1 
ATOM 1630 C CA  ? PHE A 1 210 ?   0.936  12.341  -0.509 1.000 97.650 ? 210 PHE A CA  1 
ATOM 1631 C C   ? PHE A 1 210 ?   0.704  12.369   0.997 1.000 97.650 ? 210 PHE A C   1 
ATOM 1632 C CB  ? PHE A 1 210 ?   0.153  11.186  -1.140 1.000 97.650 ? 210 PHE A CB  1 
ATOM 1633 O O   ? PHE A 1 210 ?  -0.440  12.407   1.453 1.000 97.650 ? 210 PHE A O   1 
ATOM 1634 C CG  ? PHE A 1 210 ?   0.066  11.259  -2.641 1.000 97.650 ? 210 PHE A CG  1 
ATOM 1635 C CD1 ? PHE A 1 210 ?  -0.897  12.048  -3.258 1.000 97.650 ? 210 PHE A CD1 1 
ATOM 1636 C CD2 ? PHE A 1 210 ?   0.948  10.538  -3.435 1.000 97.650 ? 210 PHE A CD2 1 
ATOM 1637 C CE1 ? PHE A 1 210 ?  -0.979  12.118  -4.646 1.000 97.650 ? 210 PHE A CE1 1 
ATOM 1638 C CE2 ? PHE A 1 210 ?   0.872  10.602  -4.823 1.000 97.650 ? 210 PHE A CE2 1 
ATOM 1639 C CZ  ? PHE A 1 210 ?  -0.093  11.392  -5.427 1.000 97.650 ? 210 PHE A CZ  1 
ATOM 1640 N N   ? VAL A 1 211 ?   1.775  12.439   1.773 1.000 97.270 ? 211 VAL A N   1 
ATOM 1641 C CA  ? VAL A 1 211 ?   1.630  12.389   3.224 1.000 97.270 ? 211 VAL A CA  1 
ATOM 1642 C C   ? VAL A 1 211 ?   0.808  13.583   3.704 1.000 97.270 ? 211 VAL A C   1 
ATOM 1643 C CB  ? VAL A 1 211 ?   3.004  12.370   3.931 1.000 97.270 ? 211 VAL A CB  1 
ATOM 1644 O O   ? VAL A 1 211 ?  -0.099  13.430   4.526 1.000 97.270 ? 211 VAL A O   1 
ATOM 1645 C CG1 ? VAL A 1 211 ?   2.855  12.710   5.412 1.000 97.270 ? 211 VAL A CG1 1 
ATOM 1646 C CG2 ? VAL A 1 211 ?   3.674  11.008   3.757 1.000 97.270 ? 211 VAL A CG2 1 
ATOM 1647 N N   ? PRO A 1 212 ?   1.116  14.800   3.215 1.000 96.910 ? 212 PRO A N   1 
ATOM 1648 C CA  ? PRO A 1 212 ?   0.270  15.926   3.617 1.000 96.910 ? 212 PRO A CA  1 
ATOM 1649 C C   ? PRO A 1 212 ?  -1.205  15.701   3.293 1.000 96.910 ? 212 PRO A C   1 
ATOM 1650 C CB  ? PRO A 1 212 ?   0.834  17.097   2.810 1.000 96.910 ? 212 PRO A CB  1 
ATOM 1651 O O   ? PRO A 1 212 ?  -2.075  16.002   4.114 1.000 96.910 ? 212 PRO A O   1 
ATOM 1652 C CG  ? PRO A 1 212 ?   2.284  16.779   2.638 1.000 96.910 ? 212 PRO A CG  1 
ATOM 1653 C CD  ? PRO A 1 212 ?   2.426  15.299   2.430 1.000 96.910 ? 212 PRO A CD  1 
ATOM 1654 N N   ? TRP A 1 213 ?  -1.501  15.195   2.096 1.000 97.830 ? 213 TRP A N   1 
ATOM 1655 C CA  ? TRP A 1 213 ?  -2.864  14.881   1.678 1.000 97.830 ? 213 TRP A CA  1 
ATOM 1656 C C   ? TRP A 1 213 ?  -3.480  13.821   2.584 1.000 97.830 ? 213 TRP A C   1 
ATOM 1657 C CB  ? TRP A 1 213 ?  -2.884  14.402   0.224 1.000 97.830 ? 213 TRP A CB  1 
ATOM 1658 O O   ? TRP A 1 213 ?  -4.638  13.941   2.992 1.000 97.830 ? 213 TRP A O   1 
ATOM 1659 C CG  ? TRP A 1 213 ?  -4.247  14.028  -0.275 1.000 97.830 ? 213 TRP A CG  1 
ATOM 1660 C CD1 ? TRP A 1 213 ?  -5.179  14.861  -0.830 1.000 97.830 ? 213 TRP A CD1 1 
ATOM 1661 C CD2 ? TRP A 1 213 ?  -4.834  12.723  -0.260 1.000 97.830 ? 213 TRP A CD2 1 
ATOM 1662 C CE2 ? TRP A 1 213 ?  -6.125  12.839  -0.822 1.000 97.830 ? 213 TRP A CE2 1 
ATOM 1663 C CE3 ? TRP A 1 213 ?  -4.393  11.466   0.175 1.000 97.830 ? 213 TRP A CE3 1 
ATOM 1664 N NE1 ? TRP A 1 213 ?  -6.310  14.152  -1.161 1.000 97.830 ? 213 TRP A NE1 1 
ATOM 1665 C CH2 ? TRP A 1 213 ?  -6.524  10.525  -0.528 1.000 97.830 ? 213 TRP A CH2 1 
ATOM 1666 C CZ2 ? TRP A 1 213 ?  -6.980  11.743  -0.961 1.000 97.830 ? 213 TRP A CZ2 1 
ATOM 1667 C CZ3 ? TRP A 1 213 ?  -5.246  10.377   0.035 1.000 97.830 ? 213 TRP A CZ3 1 
ATOM 1668 N N   ? ILE A 1 214 ?  -2.727  12.782   2.964 1.000 97.920 ? 214 ILE A N   1 
ATOM 1669 C CA  ? ILE A 1 214 ?  -3.178  11.683   3.809 1.000 97.920 ? 214 ILE A CA  1 
ATOM 1670 C C   ? ILE A 1 214 ?  -3.552  12.214   5.191 1.000 97.920 ? 214 ILE A C   1 
ATOM 1671 C CB  ? ILE A 1 214 ?  -2.097  10.585   3.932 1.000 97.920 ? 214 ILE A CB  1 
ATOM 1672 O O   ? ILE A 1 214 ?  -4.645  11.941   5.693 1.000 97.920 ? 214 ILE A O   1 
ATOM 1673 C CG1 ? ILE A 1 214 ?  -1.846   9.928   2.570 1.000 97.920 ? 214 ILE A CG1 1 
ATOM 1674 C CG2 ? ILE A 1 214 ?  -2.504   9.541   4.976 1.000 97.920 ? 214 ILE A CG2 1 
ATOM 1675 C CD1 ? ILE A 1 214 ?  -0.581   9.082   2.514 1.000 97.920 ? 214 ILE A CD1 1 
ATOM 1676 N N   ? LYS A 1 215 ?  -2.725  12.983   5.791 1.000 96.870 ? 215 LYS A N   1 
ATOM 1677 C CA  ? LYS A 1 215 ?  -2.932  13.516   7.135 1.000 96.870 ? 215 LYS A CA  1 
ATOM 1678 C C   ? LYS A 1 215 ?  -4.143  14.444   7.177 1.000 96.870 ? 215 LYS A C   1 
ATOM 1679 C CB  ? LYS A 1 215 ?  -1.685  14.259   7.616 1.000 96.870 ? 215 LYS A CB  1 
ATOM 1680 O O   ? LYS A 1 215 ?  -4.930  14.403   8.125 1.000 96.870 ? 215 LYS A O   1 
ATOM 1681 C CG  ? LYS A 1 215 ?  -0.508  13.350   7.935 1.000 96.870 ? 215 LYS A CG  1 
ATOM 1682 C CD  ? LYS A 1 215 ?   0.662  14.134   8.517 1.000 96.870 ? 215 LYS A CD  1 
ATOM 1683 C CE  ? LYS A 1 215 ?   1.799  13.213   8.938 1.000 96.870 ? 215 LYS A CE  1 
ATOM 1684 N NZ  ? LYS A 1 215 ?   2.970  13.981   9.458 1.000 96.870 ? 215 LYS A NZ  1 
ATOM 1685 N N   ? ALA A 1 216 ?  -4.358  15.244   6.199 1.000 97.020 ? 216 ALA A N   1 
ATOM 1686 C CA  ? ALA A 1 216 ?  -5.475  16.181   6.111 1.000 97.020 ? 216 ALA A CA  1 
ATOM 1687 C C   ? ALA A 1 216 ?  -6.807  15.440   6.042 1.000 97.020 ? 216 ALA A C   1 
ATOM 1688 C CB  ? ALA A 1 216 ?  -5.312  17.092   4.897 1.000 97.020 ? 216 ALA A CB  1 
ATOM 1689 O O   ? ALA A 1 216 ?  -7.796  15.870   6.642 1.000 97.020 ? 216 ALA A O   1 
ATOM 1690 N N   ? ASN A 1 217 ?  -6.839  14.344   5.437 1.000 96.960 ? 217 ASN A N   1 
ATOM 1691 C CA  ? ASN A 1 217 ?  -8.084  13.620   5.206 1.000 96.960 ? 217 ASN A CA  1 
ATOM 1692 C C   ? ASN A 1 217 ?  -8.381  12.639   6.337 1.000 96.960 ? 217 ASN A C   1 
ATOM 1693 C CB  ? ASN A 1 217 ?  -8.037  12.885   3.865 1.000 96.960 ? 217 ASN A CB  1 
ATOM 1694 O O   ? ASN A 1 217 ?  -9.512  12.171   6.478 1.000 96.960 ? 217 ASN A O   1 
ATOM 1695 C CG  ? ASN A 1 217 ?  -8.357  13.790   2.691 1.000 96.960 ? 217 ASN A CG  1 
ATOM 1696 N ND2 ? ASN A 1 217 ?  -7.322  14.257   2.003 1.000 96.960 ? 217 ASN A ND2 1 
ATOM 1697 O OD1 ? ASN A 1 217 ?  -9.525  14.066   2.406 1.000 96.960 ? 217 ASN A OD1 1 
ATOM 1698 N N   ? MET A 1 218 ?  -7.326  12.348   7.201 1.000 95.270 ? 218 MET A N   1 
ATOM 1699 C CA  ? MET A 1 218 ?  -7.545  11.483   8.357 1.000 95.270 ? 218 MET A CA  1 
ATOM 1700 C C   ? MET A 1 218 ?  -8.076  12.283   9.542 1.000 95.270 ? 218 MET A C   1 
ATOM 1701 C CB  ? MET A 1 218 ?  -6.250  10.769   8.747 1.000 95.270 ? 218 MET A CB  1 
ATOM 1702 O O   ? MET A 1 218 ?  -8.551  11.707  10.522 1.000 95.270 ? 218 MET A O   1 
ATOM 1703 C CG  ? MET A 1 218 ?  -5.857   9.649   7.797 1.000 95.270 ? 218 MET A CG  1 
ATOM 1704 S SD  ? MET A 1 218 ?  -4.319   8.794   8.315 1.000 95.270 ? 218 MET A SD  1 
ATOM 1705 C CE  ? MET A 1 218 ?  -4.888   8.014   9.851 1.000 95.270 ? 218 MET A CE  1 
ATOM 1706 N N   ? ARG A 1 219 ?  -8.111  13.510   9.485 1.000 83.020 ? 219 ARG A N   1 
ATOM 1707 C CA  ? ARG A 1 219 ?  -8.605  14.390  10.539 1.000 83.020 ? 219 ARG A CA  1 
ATOM 1708 C C   ? ARG A 1 219 ? -10.129  14.452  10.532 1.000 83.020 ? 219 ARG A C   1 
ATOM 1709 C CB  ? ARG A 1 219 ?  -8.022  15.796  10.384 1.000 83.020 ? 219 ARG A CB  1 
ATOM 1710 O O   ? ARG A 1 219 ? -10.757  14.282   9.485 1.000 83.020 ? 219 ARG A O   1 
ATOM 1711 C CG  ? ARG A 1 219 ?  -6.517  15.865  10.588 1.000 83.020 ? 219 ARG A CG  1 
ATOM 1712 C CD  ? ARG A 1 219 ?  -5.997  17.292  10.471 1.000 83.020 ? 219 ARG A CD  1 
ATOM 1713 N NE  ? ARG A 1 219 ?  -4.544  17.347  10.597 1.000 83.020 ? 219 ARG A NE  1 
ATOM 1714 N NH1 ? ARG A 1 219 ?  -4.420  19.653  10.532 1.000 83.020 ? 219 ARG A NH1 1 
ATOM 1715 N NH2 ? ARG A 1 219 ?  -2.510  18.404  10.741 1.000 83.020 ? 219 ARG A NH2 1 
ATOM 1716 C CZ  ? ARG A 1 219 ?  -3.828  18.468  10.623 1.000 83.020 ? 219 ARG A CZ  1 
# 
loop_
_struct_sheet_range.sheet_id 
_struct_sheet_range.id 
_struct_sheet_range.beg_label_comp_id 
_struct_sheet_range.beg_label_asym_id 
_struct_sheet_range.beg_label_seq_id 
_struct_sheet_range.pdbx_beg_PDB_ins_code 
_struct_sheet_range.end_label_comp_id 
_struct_sheet_range.end_label_asym_id 
_struct_sheet_range.end_label_seq_id 
_struct_sheet_range.pdbx_end_PDB_ins_code 
_struct_sheet_range.beg_auth_comp_id 
_struct_sheet_range.beg_auth_asym_id 
_struct_sheet_range.beg_auth_seq_id 
_struct_sheet_range.end_auth_comp_id 
_struct_sheet_range.end_auth_asym_id 
_struct_sheet_range.end_auth_seq_id 
A A ILE A   2 ? ILE A   3 ? ILE A 2   ILE A 3   
A B SER A 171 ? ILE A 172 ? SER A 171 ILE A 172 
B C TRP A   6 ? GLU A   7 ? TRP A 6   GLU A 7   
B D ARG A 106 ? LEU A 107 ? ARG A 106 LEU A 107 
B E MET A 117 ? GLY A 122 ? MET A 117 GLY A 122 
B F ARG A 136 ? VAL A 142 ? ARG A 136 VAL A 142 
B G MET A 160 ? VAL A 163 ? MET A 160 VAL A 163 
B H PRO A 180 ? CYS A 183 ? PRO A 180 CYS A 183 
B I VAL A 186 ? PHE A 193 ? VAL A 186 PHE A 193 
B J ALA A 202 ? ARG A 206 ? ALA A 202 ARG A 206 
C K MET A  16 ? ILE A  21 ? MET A 16  ILE A 21  
C L SER A  25 ? ALA A  33 ? SER A 25  ALA A 33  
C M PHE A  36 ? THR A  39 ? PHE A 36  THR A 39  
C N ILE A  48 ? LEU A  52 ? ILE A 48  LEU A 52  
C O GLN A  65 ? PRO A  74 ? GLN A 65  PRO A 74  
C P MET A  88 ? LEU A  92 ? MET A 88  LEU A 92  
D Q ASN A  56 ? ASN A  56 ? ASN A 56  ASN A 56  
D R THR A 134 ? THR A 134 ? THR A 134 THR A 134 
E S ASN A  79 ? ASN A  79 ? ASN A 79  ASN A 79  
E T HIS A  84 ? HIS A  84 ? HIS A 84  HIS A 84  
F U ARG A 125 ? ARG A 125 ? ARG A 125 ARG A 125 
F V ARG A 131 ? ARG A 131 ? ARG A 131 ARG A 131 
# 
loop_
_struct_conf.id 
_struct_conf.conf_type_id 
_struct_conf.beg_label_comp_id 
_struct_conf.beg_label_asym_id 
_struct_conf.beg_label_seq_id 
_struct_conf.pdbx_beg_PDB_ins_code 
_struct_conf.end_label_comp_id 
_struct_conf.end_label_asym_id 
_struct_conf.end_label_seq_id 
_struct_conf.pdbx_end_PDB_ins_code 
_struct_conf.beg_auth_comp_id 
_struct_conf.beg_auth_asym_id 
_struct_conf.beg_auth_seq_id 
_struct_conf.end_auth_comp_id 
_struct_conf.end_auth_asym_id 
_struct_conf.end_auth_seq_id 
STRN1         STRN         ILE A   2 ? ILE A   3 ? ILE A 2   ILE A 3   
TURN_TY1_P1   TURN_TY1_P   GLY A   4 ? GLY A   4 ? GLY A 4   GLY A 4   
STRN2         STRN         TRP A   6 ? GLU A   7 ? TRP A 6   GLU A 7   
HELX_LH_PP_P1 HELX_LH_PP_P ALA A   8 ? GLN A   9 ? ALA A 8   GLN A 9   
TURN_TY1_P2   TURN_TY1_P   PRO A  10 ? HIS A  11 ? PRO A 10  HIS A 11  
BEND1         BEND         SER A  12 ? SER A  12 ? SER A 12  SER A 12  
TURN_TY1_P3   TURN_TY1_P   PRO A  14 ? TYR A  15 ? PRO A 14  TYR A 15  
STRN3         STRN         MET A  16 ? ILE A  21 ? MET A 16  ILE A 21  
TURN_TY1_P4   TURN_TY1_P   ASP A  22 ? ILE A  24 ? ASP A 22  ILE A 24  
STRN4         STRN         SER A  25 ? ALA A  33 ? SER A 25  ALA A 33  
TURN_TY1_P5   TURN_TY1_P   GLU A  34 ? ASN A  35 ? GLU A 34  ASN A 35  
STRN5         STRN         PHE A  36 ? THR A  39 ? PHE A 36  THR A 39  
HELX_RH_3T_P1 HELX_RH_3T_P ALA A  41 ? CYS A  43 ? ALA A 41  CYS A 43  
BEND2         BEND         ASP A  46 ? ASP A  46 ? ASP A 46  ASP A 46  
STRN6         STRN         ILE A  48 ? LEU A  52 ? ILE A 48  LEU A 52  
BEND3         BEND         GLY A  53 ? GLY A  53 ? GLY A 53  GLY A 53  
BEND4         BEND         HIS A  55 ? HIS A  55 ? HIS A 55  HIS A 55  
STRN7         STRN         ASN A  56 ? ASN A  56 ? ASN A 56  ASN A 56  
TURN_TY1_P6   TURN_TY1_P   MET A  57 ? GLY A  58 ? MET A 57  GLY A 58  
BEND5         BEND         GLN A  59 ? GLN A  59 ? GLN A 59  GLN A 59  
TURN_TY1_P7   TURN_TY1_P   ARG A  62 ? SER A  63 ? ARG A 62  SER A 63  
STRN8         STRN         GLN A  65 ? PRO A  74 ? GLN A 65  PRO A 74  
TURN_TY1_P8   TURN_TY1_P   GLN A  76 ? GLN A  77 ? GLN A 76  GLN A 77  
STRN9         STRN         ASN A  79 ? ASN A  79 ? ASN A 79  ASN A 79  
TURN_TY1_P9   TURN_TY1_P   ARG A  80 ? LEU A  83 ? ARG A 80  LEU A 83  
STRN10        STRN         HIS A  84 ? HIS A  84 ? HIS A 84  HIS A 84  
TURN_TY1_P10  TURN_TY1_P   ASN A  85 ? ASN A  85 ? ASN A 85  ASN A 85  
STRN11        STRN         MET A  88 ? LEU A  92 ? MET A 88  LEU A 92  
BEND6         BEND         SER A  93 ? ARG A  94 ? SER A 93  ARG A 94  
BEND7         BEND         ARG A 100 ? VAL A 102 ? ARG A 100 VAL A 102 
STRN12        STRN         ARG A 106 ? LEU A 107 ? ARG A 106 LEU A 107 
BEND8         BEND         ARG A 110 ? ARG A 110 ? ARG A 110 ARG A 110 
HELX_LH_PP_P2 HELX_LH_PP_P ARG A 111 ? SER A 113 ? ARG A 111 SER A 113 
TURN_TY1_P11  TURN_TY1_P   PRO A 114 ? GLY A 115 ? PRO A 114 GLY A 115 
STRN13        STRN         MET A 117 ? GLY A 122 ? MET A 117 GLY A 122 
BEND9         BEND         TRP A 123 ? GLY A 124 ? TRP A 123 GLY A 124 
STRN14        STRN         ARG A 125 ? ARG A 125 ? ARG A 125 ARG A 125 
BEND10        BEND         THR A 126 ? THR A 129 ? THR A 126 THR A 129 
STRN15        STRN         ARG A 131 ? ARG A 131 ? ARG A 131 ARG A 131 
BEND11        BEND         ASN A 133 ? ASN A 133 ? ASN A 133 ASN A 133 
STRN16        STRN         THR A 134 ? THR A 134 ? THR A 134 THR A 134 
STRN17        STRN         ARG A 136 ? SER A 141 ? ARG A 136 SER A 141 
STRN18        STRN         VAL A 142 ? VAL A 142 ? VAL A 142 VAL A 142 
HELX_RH_AL_P1 HELX_RH_AL_P ASP A 145 ? ARG A 151 ? ASP A 145 ARG A 151 
TURN_TY1_P12  TURN_TY1_P   HIS A 153 ? PHE A 154 ? HIS A 153 PHE A 154 
TURN_TY1_P13  TURN_TY1_P   PRO A 157 ? THR A 159 ? PRO A 157 THR A 159 
STRN19        STRN         MET A 160 ? VAL A 163 ? MET A 160 VAL A 163 
TURN_TY1_P14  TURN_TY1_P   PRO A 166 ? ARG A 169 ? PRO A 166 ARG A 169 
STRN20        STRN         SER A 171 ? ILE A 172 ? SER A 171 ILE A 172 
TURN_TY1_P15  TURN_TY1_P   MET A 174 ? GLY A 175 ? MET A 174 GLY A 175 
TURN_TY1_P16  TURN_TY1_P   SER A 177 ? GLY A 178 ? SER A 177 GLY A 178 
STRN21        STRN         PRO A 180 ? CYS A 183 ? PRO A 180 CYS A 183 
TURN_TY1_P17  TURN_TY1_P   CYS A 184 ? GLY A 185 ? CYS A 184 GLY A 185 
STRN22        STRN         VAL A 186 ? PHE A 193 ? VAL A 186 PHE A 193 
HELX_RH_3T_P2 HELX_RH_3T_P TYR A 196 ? SER A 198 ? TYR A 196 SER A 198 
BEND12        BEND         PRO A 200 ? PRO A 200 ? PRO A 200 PRO A 200 
HELX_LH_PP_P3 HELX_LH_PP_P PRO A 201 ? PRO A 201 ? PRO A 201 PRO A 201 
STRN23        STRN         ALA A 202 ? ARG A 206 ? ALA A 202 ARG A 206 
HELX_RH_AL_P2 HELX_RH_AL_P ILE A 207 ? MET A 218 ? ILE A 207 MET A 218 
# 
