# Supplementary material for: FlatProt: 2D visualization eases protein structure comparison
Source: BMC Bioinformatics. 2025 Aug 13;26:210. doi: 10.1186/s12859-025-06233-x (PMC12344939; doi:10.1186/s12859-025-06233-x)
Supplement: Supplementary file 1 — Supplementary Material 1 [file 12859_2025_6233_MOESM1_ESM.zip › KLK/structures/Hosa_KLK10.cif]

data_Hosa_KLK10
# 
_entry.id   Hosa_KLK10 
# 
_entity.id                         1      
_entity.type                       polymer 
_entity.pdbx_description           polymer-1 
_entity.formula_weight             24750.4 
_entity.pdbx_number_of_molecules        1 
# 
loop_
_struct_sheet.id 
_struct_sheet.number_strands 
A 8 
B 6 
C 2 
D 2 
# 
loop_
_struct_conf_type.id 
_struct_conf_type.criteria 
BEND         DSSP 
STRN         DSSP 
HELX_LH_PP_P DSSP 
TURN_TY1_P   DSSP 
HELX_RH_3T_P DSSP 
HELX_RH_AL_P DSSP 
# 
_struct_asym.id          A 
_struct_asym.entity_id   1 
# 
_software.pdbx_ordinal     1 
_software.name             dssp 
_software.version          4.4.10 
_software.date             ? 
_software.classification   'model annotation' 
# 
_entity_poly.entity_id                      1 
_entity_poly.type                           polypeptide(L) 
_entity_poly.nstd_linkage                   n 
_entity_poly.nstd_monomer                   n 
_entity_poly.pdbx_seq_one_letter_code       
;PEAYGSPCARGSQPWQVSLFNGLSFHCAGVLVDQSWVLTAAHCGNKPLWARVGDDHLLLLQGEQLRRTTRSVVHPKYHRR
TDEHDLMLLKLARPVVLGPRVRALQLPYRCAQPGDQCQVAGWGTTAARRVKYNKGLTCSSITILSPKECEVFYPGVVTNN
MICAGLDRGQDPCQSDSGGPLVCDETLQGILSWGVYPCGSAQHPAVYTQICKYMSWINKVIRSN
;
_entity_poly.pdbx_seq_one_letter_code_can   
;PEAYGSPCARGSQPWQVSLFNGLSFHCAGVLVDQSWVLTAAHCGNKPLWARVGDDHLLLLQGEQLRRTTRSVVHPKYHRR
TDEHDLMLLKLARPVVLGPRVRALQLPYRCAQPGDQCQVAGWGTTAARRVKYNKGLTCSSITILSPKECEVFYPGVVTNN
MICAGLDRGQDPCQSDSGGPLVCDETLQGILSWGVYPCGSAQHPAVYTQICKYMSWINKVIRSN
;
_entity_poly.pdbx_strand_id                 A 
# 
loop_
_dssp_struct_summary.entry_id 
_dssp_struct_summary.label_comp_id 
_dssp_struct_summary.label_asym_id 
_dssp_struct_summary.label_seq_id 
_dssp_struct_summary.secondary_structure 
_dssp_struct_summary.ss_bridge 
_dssp_struct_summary.helix_3_10 
_dssp_struct_summary.helix_alpha 
_dssp_struct_summary.helix_pi 
_dssp_struct_summary.helix_pp 
_dssp_struct_summary.bend 
_dssp_struct_summary.chirality 
_dssp_struct_summary.sheet 
_dssp_struct_summary.strand 
_dssp_struct_summary.ladder_1 
_dssp_struct_summary.ladder_2 
_dssp_struct_summary.accessibility 
_dssp_struct_summary.TCO 
_dssp_struct_summary.kappa 
_dssp_struct_summary.alpha 
_dssp_struct_summary.phi 
_dssp_struct_summary.psi 
_dssp_struct_summary.x_ca 
_dssp_struct_summary.y_ca 
_dssp_struct_summary.z_ca 
Hosa_KLK10 PRO A 1   . . . . . . . . . . . . ? .      .     .      .      77.1   -1.6  -26.1 -12.0 
Hosa_KLK10 GLU A 2   . . . . . . . - . . . . ? 0.010  .     -144.0 -2.3   60.3   -2.2  -23.9 -8.9  
Hosa_KLK10 ALA A 3   . . . . . . . - . . . . ? -0.470 45.8  -36.2  -6.0   77.9   -3.9  -20.8 -10.6 
Hosa_KLK10 TYR A 4   S . . . . . S - . . . . ? 0.791  98.6  -12.7  100.4  106.3  -3.1  -17.4 -9.2  
Hosa_KLK10 GLY A 5   S . . . . . S - . . . . ? 0.520  75.8  -111.7 38.4   114.4  -2.3  -15.7 -5.6  
Hosa_KLK10 SER A 6   E . . . . . . - A A A . ? -0.712 38.0  -91.5  -75.3  133.2  -3.2  -18.1 -2.7  
Hosa_KLK10 PRO A 7   E . . . . . . - A A A . ? -0.395 49.6  -113.8 -41.8  128.8  -6.1  -17.2 -0.5  
Hosa_KLK10 CYS A 8   P . . . . > . - . . . . ? -0.517 34.1  -99.7  -62.5  138.6  -4.6  -15.2 2.3   
Hosa_KLK10 ALA A 9   P . > . . P . - . . . . ? -0.458 54.4  -91.4  -53.5  132.5  -4.9  -16.9 5.7   
Hosa_KLK10 ARG A 10  T . 3 . . < S + . . . . ? -0.306 112.0 8.3    -49.9  126.3  -7.9  -15.3 7.4   
Hosa_KLK10 GLY A 11  T . 3 . . . S + . . . . ? 0.531  91.6  121.1  83.1   2.9    -6.7  -12.4 9.5   
Hosa_KLK10 SER A 12  S . < . . . S + . . . . ? 0.683  75.9  44.3   -77.2  -16.0  -3.2  -12.5 8.0   
Hosa_KLK10 GLN A 13  . . > . . . . + . . . . ? -0.535 63.0  158.4  -125.6 67.6   -3.5  -8.9  6.6   
Hosa_KLK10 PRO A 14  T . 3 . . . S + . . . . ? 0.592  74.4  57.4   -73.8  -4.2   -5.0  -6.9  9.5   
Hosa_KLK10 TRP A 15  T . 3 . . . S + . . . . ? 0.515  79.2  112.4  -99.4  -13.5  -3.6  -3.6  8.0   
Hosa_KLK10 GLN A 16  E . < . . . . - B I I . ? -0.489 49.8  -164.7 -69.1  131.9  -5.3  -4.0  4.6   
Hosa_KLK10 VAL A 17  E . . . . . . - B I I J ? -0.969 11.7  -150.3 -123.0 128.8  -8.1  -1.4  4.0   
Hosa_KLK10 SER A 18  E . . . . . . - B I I J ? -0.874 15.3  -152.8 -94.7  125.6  -10.7 -1.6  1.3   
Hosa_KLK10 LEU A 19  E . . . . . . - B I I J ? -0.878 12.8  -166.8 -104.3 131.0  -11.8 1.9   0.1   
Hosa_KLK10 PHE A 20  E . . . . . . - B I I J ? -0.898 24.3  -160.6 -122.4 139.2  -15.3 2.3   -1.3  
Hosa_KLK10 ASN A 21  E . > . . . S - B I I . ? -0.946 82.5  -47.1  -105.8 100.5  -17.2 5.0   -3.3  
Hosa_KLK10 GLY A 22  T . 3 . . . S - . . . . ? -0.615 121.5 -25.4  67.8   -122.2 -20.8 4.1   -2.5  
Hosa_KLK10 LEU A 23  T . 3 . . . S + . . . . ? 0.455  119.3 96.8   -104.0 4.8    -21.2 0.3   -3.0  
Hosa_KLK10 SER A 24  E . < . . . S - B J I . ? -0.762 79.3  -119.3 -105.6 130.7  -18.3 0.1   -5.4  
Hosa_KLK10 PHE A 25  E . . . . . . + B J I . ? -0.502 37.0  171.3  -60.8  126.3  -14.8 -0.9  -4.6  
Hosa_KLK10 HIS A 26  E . . . . . . - B J . . ? 0.840  52.1  -27.1  -106.4 -55.2  -12.5 2.1   -5.5  
Hosa_KLK10 CYS A 27  E . . . . . . - B J I . ? -0.941 56.0  -107.4 -152.5 170.4  -9.0  1.5   -4.1  
Hosa_KLK10 ALA A 28  E . . . . . . - B J I . ? -0.652 33.9  -177.5 -101.4 165.2  -7.0  -0.3  -1.6  
Hosa_KLK10 GLY A 29  E . . . . . . - B J I . ? -0.926 21.6  -122.3 -152.3 175.3  -5.2  1.2   1.4   
Hosa_KLK10 VAL A 30  E . . . . . . - B J I K ? -0.997 19.4  -131.3 -130.6 126.8  -3.0  0.6   4.4   
Hosa_KLK10 LEU A 31  E . . . . . . + B J . K ? -0.706 35.6  162.5  -73.6  112.8  -3.8  1.3   8.0   
Hosa_KLK10 VAL A 32  E . . . . . . + B J . . ? 0.548  69.1  9.2    -111.7 -10.1  -0.6  3.2   9.2   
Hosa_KLK10 ASP A 33  E . > . . . S - B J . K ? -0.944 86.6  -94.5  -159.0 166.5  -2.2  4.7   12.4  
Hosa_KLK10 GLN A 34  T . 3 . . . S + . . . . ? 0.782  127.9 24.7   -60.0  -20.1  -5.6  4.3   14.4  
Hosa_KLK10 SER A 35  T . 3 . . . S + . . . . ? 0.351  112.4 78.5   -124.1 1.0    -6.9  7.3   12.4  
Hosa_KLK10 TRP A 36  E . < . . . . - B K K L ? -0.965 48.4  -169.0 -129.6 132.5  -4.9  7.3   9.2   
Hosa_KLK10 VAL A 37  E . . . . . . - B K K L ? -0.965 14.9  -148.6 -112.5 126.2  -5.1  5.2   6.0   
Hosa_KLK10 LEU A 38  E . . . . . . + B K K L ? -0.847 32.5  146.7  -94.0  133.3  -2.3  5.4   3.5   
Hosa_KLK10 THR A 39  E . . . . . . - B K . L ? -0.846 50.4  -67.7  -151.0 178.8  -3.2  5.0   -0.3  
Hosa_KLK10 ALA A 40  . . > . . . . - . . . . ? -0.623 34.1  -135.9 -77.4  141.6  -2.3  6.1   -3.8  
Hosa_KLK10 ALA A 41  G . > . . . S + . . . . ? 0.835  103.7 64.4   -64.7  -34.1  -2.9  9.7   -4.7  
Hosa_KLK10 HIS A 42  G . 3 . . . S + . . . . ? 0.600  81.1  84.3   -70.7  -3.5   -4.4  8.7   -8.1  
Hosa_KLK10 CYS A 43  G . < . . . S - . . . . ? 0.712  103.2 -115.6 -74.0  -13.6  -7.2  7.0   -6.1  
Hosa_KLK10 GLY A 44  . . < . . . . - . . . . ? -0.433 7.4   -95.2  109.1  174.1  -8.8  10.3  -5.9  
Hosa_KLK10 ASN A 45  S . . . . . S + . . . . ? 0.052  75.7  118.5  -121.4 20.8   -9.9  13.1  -3.4  
Hosa_KLK10 LYS A 46  S . . . . . S - . . . . ? -0.545 79.0  -85.0  -89.3  155.5  -13.5 12.1  -2.9  
Hosa_KLK10 PRO A 47  . . . . . . . - . . . . ? -0.456 56.3  -168.8 -59.5  124.9  -15.1 11.0  0.4   
Hosa_KLK10 LEU A 48  . . . . . . . - . . . . ? -0.882 22.7  -126.9 -116.1 147.6  -14.4 7.3   0.7   
Hosa_KLK10 TRP A 49  E . . . . . . - B L J M ? -0.882 23.5  -149.1 -90.3  125.6  -15.6 4.6   3.1   
Hosa_KLK10 ALA A 50  E . . . . . . - B L J M ? -0.890 7.1   -163.9 -98.2  116.2  -12.8 2.7   4.7   
Hosa_KLK10 ARG A 51  E . . . . . . - B L J M ? -0.933 14.0  -169.2 -96.4  111.2  -13.6 -1.0  5.6   
Hosa_KLK10 VAL A 52  E . . . . . . + B L J M ? -0.874 65.1  17.8   -107.2 131.8  -10.9 -2.1  8.1   
Hosa_KLK10 GLY A 53  S . . . . . S + . . . . ? 0.588  88.3  138.1  92.1   8.4    -10.4 -5.7  9.1   
Hosa_KLK10 ASP A 54  . . . . . . . + . . . . ? -0.667 30.9  175.7  -92.2  140.9  -12.3 -7.1  6.0   
Hosa_KLK10 ASP A 55  S . . . . . S + . . . . ? 0.296  72.1  58.8   -119.6 -0.7   -11.0 -10.1 4.0   
Hosa_KLK10 HIS A 56  B . . . . . . - C O O . ? -0.995 63.4  -155.9 -136.5 133.6  -14.1 -10.2 1.7   
Hosa_KLK10 LEU A 57  S . . . . . S + . . . . ? 0.776  95.7  35.6   -80.4  -18.0  -15.3 -7.4  -0.6  
Hosa_KLK10 LEU A 58  S . . . . . S + . . . . ? 0.749  108.8 65.0   -111.0 -21.9  -19.0 -8.6  -0.8  
Hosa_KLK10 LEU A 59  S . . . . . S - . . . . ? -0.867 74.7  -136.0 -112.8 122.0  -19.6 -9.9  2.7   
Hosa_KLK10 LEU A 60  . . . . . . . + . . . . ? -0.725 33.2  171.8  -71.1  113.1  -19.5 -7.7  5.8   
Hosa_KLK10 GLN A 61  . . . . . . . - . . . . ? -0.824 64.8  -50.9  -131.9 90.4   -17.5 -9.7  8.3   
Hosa_KLK10 GLY A 62  S . . . . . S + . . . . ? 0.653  90.9  149.3  68.3   14.8   -16.5 -8.1  11.6  
Hosa_KLK10 GLU A 63  P . . . . > . - . . . . ? -0.443 48.6  -125.1 -79.8  152.7  -15.1 -5.0  9.7   
Hosa_KLK10 GLN A 64  E . . . . P . - B M M . ? -0.933 21.0  -147.1 -96.4  119.6  -15.0 -1.5  11.1  
Hosa_KLK10 LEU A 65  E . . . . < . + B M M . ? -0.836 21.6  179.6  -91.5  120.8  -16.7 1.0   8.7   
Hosa_KLK10 ARG A 66  E . . . . . . - B M M . ? -0.988 22.1  -139.6 -125.9 131.4  -15.1 4.4   8.8   
Hosa_KLK10 ARG A 67  E . . . . . . - B M M . ? -0.686 24.5  -125.3 -81.8  138.9  -16.0 7.6   6.9   
Hosa_KLK10 THR A 68  E . . . . . . - B M N . ? -0.709 26.3  -179.6 -85.2  133.3  -13.0 9.6   5.6   
Hosa_KLK10 THR A 69  E . . . . . . + B M . . ? 0.663  65.2  24.1   -102.6 -22.7  -13.1 13.3  6.7   
Hosa_KLK10 ARG A 70  E . . . . . . - B M N . ? -0.999 55.9  -156.3 -150.4 145.1  -10.0 14.5  5.1   
Hosa_KLK10 SER A 71  E . . . . . . - B M N . ? -0.992 7.5   -168.9 -124.4 123.0  -7.6  13.8  2.2   
Hosa_KLK10 VAL A 72  E . . . . . . - B M N . ? -0.938 9.5   -162.4 -112.1 108.0  -4.0  14.9  2.2   
Hosa_KLK10 VAL A 73  E . . . . . . - B M N . ? -0.694 34.3  -99.7  -88.9  137.2  -2.2  14.5  -1.2  
Hosa_KLK10 HIS A 74  . . > . . . . - . . . . ? -0.365 31.6  -132.3 -52.3  133.9  1.5   14.6  -1.3  
Hosa_KLK10 PRO A 75  T . 3 . . . S + . . . . ? 0.745  104.4 50.5   -65.1  -23.4  2.5   18.2  -2.4  
Hosa_KLK10 LYS A 76  T . 3 . . . S + . . . . ? 0.216  77.7  136.3  -101.7 12.2   4.9   16.9  -5.0  
Hosa_KLK10 TYR A 77  . . < . . . . - . . . . ? -0.481 38.3  -160.5 -61.6  126.1  2.5   14.4  -6.6  
Hosa_KLK10 HIS A 78  B . . > > . . - D Q P . ? -0.953 8.4   -158.4 -113.4 116.9  2.7   14.6  -10.4 
Hosa_KLK10 ARG A 79  T . . 4 5 . S + . . . . ? 0.813  89.5  51.3   -67.7  -32.6  -0.3  13.2  -12.3 
Hosa_KLK10 ARG A 80  T . . 4 5 . S + . . . . ? 0.922  125.0 24.6   -75.0  -37.0  1.5   12.6  -15.6 
Hosa_KLK10 THR A 81  T . . 4 5 . S - . . . . ? 0.555  95.1  -132.4 -106.0 -7.0   4.4   10.7  -14.1 
Hosa_KLK10 ASP A 82  T . > < 5 . . + . . . . ? 0.758  48.6  162.6  54.9   21.8   2.7   9.4   -11.0 
Hosa_KLK10 GLU A 83  B . 3 . < . . + D R P . ? -0.578 65.7  10.7   -66.2  135.4  5.8   10.6  -9.1  
Hosa_KLK10 HIS A 84  T . 3 . . . S + . . . . ? 0.877  81.5  178.4  64.3   31.7   5.1   11.0  -5.3  
Hosa_KLK10 ASP A 85  . . < . . . . + . . . . ? -0.427 28.8  128.7  -69.3  71.4   1.8   9.1   -5.8  
Hosa_KLK10 LEU A 86  . . . . . . . + . . . . ? -0.990 30.4  175.6  -135.2 136.2  0.8   9.2   -2.0  
Hosa_KLK10 MET A 87  E . . . . . . - B N L N ? -0.995 16.8  -148.7 -140.4 135.5  -2.3  10.3  -0.2  
Hosa_KLK10 LEU A 88  E . . . . . . - B N L N ? -0.918 11.0  -156.2 -102.7 131.7  -3.3  10.1  3.5   
Hosa_KLK10 LEU A 89  E . . . . . . - B N L N ? -0.949 7.9   -144.1 -108.8 124.4  -6.9  9.7   4.5   
Hosa_KLK10 LYS A 90  E . . . . . . - B N L N ? -0.766 17.4  -135.0 -86.4  128.9  -8.2  10.8  7.9   
Hosa_KLK10 LEU A 91  E . . . . . . - B N . N ? -0.573 10.7  -130.8 -81.9  142.0  -10.8 8.6   9.5   
Hosa_KLK10 ALA A 92  S . . . . . S + . . . . ? 0.871  97.3  17.1   -57.5  -38.0  -13.9 10.3  11.1  
Hosa_KLK10 ARG A 93  S . . . . . S - . . . . ? -0.993 92.4  -103.4 -135.2 142.4  -13.2 8.0   14.1  
Hosa_KLK10 PRO A 94  . . . . . . . - . . . . ? -0.288 39.3  -116.0 -61.5  147.2  -10.2 6.0   15.2  
Hosa_KLK10 VAL A 95  . . . . . . . - . . . . ? -0.477 24.5  -115.4 -76.7  153.0  -10.4 2.2   14.6  
Hosa_KLK10 VAL A 96  . . . . . . . - . . . . ? -0.852 32.5  -130.6 -89.9  115.9  -10.3 -0.2  17.5  
Hosa_KLK10 LEU A 97  . . . . . . . + . . . . ? -0.420 47.5  125.1  -71.3  145.5  -7.2  -2.2  17.4  
Hosa_KLK10 GLY A 98  S . . . . . S - . . . . ? -0.913 74.6  -52.7  -174.4 -169.9 -7.5  -6.1  17.7  
Hosa_KLK10 PRO A 99  S . . . . . S + . . . . ? 0.777  136.4 36.2   -60.0  -16.6  -6.7  -9.4  16.1  
Hosa_KLK10 ARG A 100 S . . . . . S + . . . . ? 0.581  116.1 55.2   -114.1 -13.8  -8.3  -8.3  12.8  
Hosa_KLK10 VAL A 101 . . . . . . . + . . . . ? -0.955 63.9  150.2  -131.7 112.1  -7.3  -4.6  12.9  
Hosa_KLK10 ARG A 102 . . . . . . . - . . . . ? -0.993 42.1  -118.6 -138.9 146.0  -3.7  -3.6  13.2  
Hosa_KLK10 ALA A 103 P . . . . > . - . . . . ? -0.648 32.2  -124.2 -79.9  139.2  -1.5  -0.7  12.0  
Hosa_KLK10 LEU A 104 P . . . . P . - . . . . ? -0.670 27.5  -114.6 -84.1  135.0  1.3   -1.6  9.7   
Hosa_KLK10 GLN A 105 B . . . . P . - A B B . ? -0.419 24.7  -124.1 -69.3  140.8  4.7   -0.5  10.8  
Hosa_KLK10 LEU A 106 P . . . . P . - . . . . ? -0.616 33.5  -105.2 -83.4  143.4  6.5   2.1   8.7   
Hosa_KLK10 PRO A 107 P . . . . < . - . . . . ? -0.365 19.2  -161.9 -72.2  143.6  9.9   1.1   7.4   
Hosa_KLK10 TYR A 108 S . . . . . S + . . . . ? 0.573  82.2  28.1   -93.2  -17.6  13.2  2.5   9.0   
Hosa_KLK10 ARG A 109 S . . . . . S - . . . . ? -0.960 89.2  -100.4 -140.4 160.2  15.2  1.5   5.9   
Hosa_KLK10 CYS A 110 . . . . . . . - . . . . ? -0.508 41.3  -107.3 -80.3  145.3  14.5  1.0   2.2   
Hosa_KLK10 ALA A 111 . . . . . . . - . . . . ? -0.381 36.0  -135.2 -63.4  149.1  14.1  -2.5  0.8   
Hosa_KLK10 GLN A 112 . . > . . . . - . . . . ? -0.786 29.3  -83.4  -109.6 151.3  17.0  -3.9  -1.2  
Hosa_KLK10 PRO A 113 T . 3 . . . S + . . . . ? -0.289 117.9 27.7   -51.4  133.0  17.0  -5.7  -4.5  
Hosa_KLK10 GLY A 114 T . 3 . . . S + . . . . ? 0.191  85.1  138.3  99.8   -20.5  16.4  -9.4  -3.9  
Hosa_KLK10 ASP A 115 . . < . . . . - . . . . ? -0.380 54.7  -124.4 -55.7  139.5  14.3  -8.8  -0.7  
Hosa_KLK10 GLN A 116 E . . . . . . + A C C . ? -0.798 37.6  175.2  -89.6  128.9  11.3  -11.1 -0.5  
Hosa_KLK10 CYS A 117 E . . . . . . - A C C . ? -0.793 21.6  -132.6 -130.6 167.9  8.0   -9.2  -0.0  
Hosa_KLK10 GLN A 118 E . . . . . . - A C C D ? -0.950 12.3  -165.7 -124.1 147.4  4.3   -9.9  0.1   
Hosa_KLK10 VAL A 119 E . . . . . . - A C C D ? -0.960 1.0   -165.6 -130.1 144.3  1.4   -8.3  -1.5  
Hosa_KLK10 ALA A 120 E . . . . . . + A C C . ? -0.994 21.8  145.2  -127.6 137.2  -2.3  -8.6  -0.7  
Hosa_KLK10 GLY A 121 E . . . . . . - A C C . ? -0.990 49.9  -134.6 -165.2 167.6  -5.1  -7.5  -2.9  
Hosa_KLK10 TRP A 122 S . . . . . S + . . . . ? 0.332  70.6  114.9  -104.7 -1.2   -8.8  -8.0  -4.2  
Hosa_KLK10 GLY A 123 . . . . . . . - . . . . ? -0.201 59.7  -130.7 -80.0  152.5  -7.8  -7.4  -7.9  
Hosa_KLK10 THR A 124 . . . . . . . - . . . . ? -0.792 6.1   -149.5 -102.2 142.1  -8.0  -10.1 -10.8 
Hosa_KLK10 THR A 125 . . . . . . . + . . . . ? 0.292  65.7  117.2  -81.0  13.1   -5.2  -10.9 -13.4 
Hosa_KLK10 ALA A 126 . . . . . . . - . . . . ? -0.644 65.5  -122.7 -112.2 112.8  -8.0  -11.8 -16.0 
Hosa_KLK10 ALA A 127 S . . . . . S + . . . . ? -0.307 78.8  6.9    -26.9  102.6  -8.5  -9.8  -19.4 
Hosa_KLK10 ARG A 128 S . . . . . S + . . . . ? -0.283 115.9 48.1   115.3  18.0   -11.8 -8.1  -20.2 
Hosa_KLK10 ARG A 129 S . . . . . S - . . . . ? -0.968 76.5  -133.7 -167.2 85.4   -14.4 -8.2  -17.2 
Hosa_KLK10 VAL A 130 . . . . . . . - . . . . ? -0.645 27.9  -179.5 -43.5  77.5   -12.9 -7.1  -13.7 
Hosa_KLK10 LYS A 131 . . . . . . . - . . . . ? -0.989 24.0  -139.1 -81.7  101.9  -14.4 -10.0 -11.6 
Hosa_KLK10 TYR A 132 . . . . . . . - . . . . ? -0.504 20.8  -106.6 -55.2  133.6  -13.0 -9.0  -8.1  
Hosa_KLK10 ASN A 133 . . . . . . . - . . . . ? -0.561 22.8  -139.9 -57.5  129.5  -11.8 -11.8 -6.0  
Hosa_KLK10 LYS A 134 S . . . . . S + . . . . ? 0.843  85.6  40.5   -63.9  -22.4  -14.4 -12.2 -3.4  
Hosa_KLK10 GLY A 135 B . . . . . S - C P O . ? -0.774 98.5  -88.0  -125.7 159.7  -11.5 -12.8 -0.9  
Hosa_KLK10 LEU A 136 . . . . . . . - . . . . ? -0.440 40.3  -155.8 -66.2  133.2  -8.0  -11.4 -0.2  
Hosa_KLK10 THR A 137 E . . . . . . - A D A C ? -0.900 2.5   -153.4 -112.2 142.6  -5.3  -13.1 -2.2  
Hosa_KLK10 CYS A 138 E . . . . . . + A D A C ? -0.947 12.8  179.5  -118.8 140.9  -1.6  -13.1 -1.1  
Hosa_KLK10 SER A 139 E . . . . . . - A D . C ? -0.990 25.7  -127.1 -139.9 143.2  1.5   -13.4 -3.3  
Hosa_KLK10 SER A 140 E . . . . . . + A D . C ? -0.789 34.8  178.3  -86.6  134.2  5.2   -13.5 -2.7  
Hosa_KLK10 ILE A 141 E . . . . . . - A D . C ? -0.910 20.7  -134.1 -136.1 160.9  7.3   -11.0 -4.8  
Hosa_KLK10 THR A 142 E . . . . . . - A D E C ? -0.928 22.5  -118.6 -116.8 143.9  10.9  -9.9  -5.2  
Hosa_KLK10 ILE A 143 E . . . . > . - A D E . ? -0.589 30.5  -141.0 -78.6  134.7  12.3  -6.5  -5.3  
Hosa_KLK10 LEU A 144 P . . . . P . - . . . . ? -0.646 16.3  -109.7 -96.8  151.7  14.1  -5.6  -8.6  
Hosa_KLK10 SER A 145 P . . > . < . - . . . . ? -0.383 31.6  -111.3 -70.1  155.5  17.2  -3.6  -9.0  
Hosa_KLK10 PRO A 146 H . . > . . S + . . . . ? 0.881  120.1 52.3   -53.0  -39.3  16.9  -0.1  -10.6 
Hosa_KLK10 LYS A 147 H . . > . . S + . . . . ? 0.902  109.9 47.2   -64.1  -44.1  18.7  -1.4  -13.7 
Hosa_KLK10 GLU A 148 H . . > . . S + . . . . ? 0.885  112.7 49.9   -63.8  -40.3  16.3  -4.3  -14.0 
Hosa_KLK10 CYS A 149 H . > X . . S + . . . . ? 0.885  105.6 56.5   -65.7  -38.5  13.4  -2.0  -13.6 
Hosa_KLK10 GLU A 150 H . 3 < . . S + . . . . ? 0.801  95.7  66.1   -65.9  -29.3  14.8  0.5   -16.2 
Hosa_KLK10 VAL A 151 H . 3 < . . S + . . . . ? 0.890  111.8 35.1   -59.8  -31.7  14.8  -2.4  -18.8 
Hosa_KLK10 PHE A 152 H . < < . . S + . . . . ? 0.789  131.9 28.0   -94.6  -31.6  11.1  -2.4  -18.5 
Hosa_KLK10 TYR A 153 S . > X . . S - . . . . ? -0.598 77.9  -162.5 -131.1 75.6   10.4  1.3   -18.0 
Hosa_KLK10 PRO A 154 T . 3 4 . . S - . . . . ? -0.376 75.8  -8.7   -68.0  120.9  13.2  3.4   -19.7 
Hosa_KLK10 GLY A 155 T . 3 4 . . S + . . . . ? 0.527  120.9 83.3   79.7   9.2    13.4  7.0   -18.4 
Hosa_KLK10 VAL A 156 T . < 4 . . . + . . . . ? 0.759  66.0  80.3   -114.8 -37.0  10.2  6.7   -16.5 
Hosa_KLK10 VAL A 157 . . . < . . . - . . . . ? -0.591 64.3  -163.2 -79.9  124.9  11.1  5.0   -13.1 
Hosa_KLK10 THR A 158 . . > . . . . - . . . . ? -0.435 36.8  -97.6  -98.8  176.7  12.5  7.6   -10.6 
Hosa_KLK10 ASN A 159 T . 3 . . . S + . . . . ? 0.571  122.3 62.0   -71.9  -7.0   14.6  7.1   -7.4  
Hosa_KLK10 ASN A 160 T . 3 . . . S + . . . . ? 0.302  96.4  76.2   -97.9  5.0    11.3  7.5   -5.5  
Hosa_KLK10 MET A 161 E . < . . . . - A E . F ? -0.883 61.1  -159.5 -120.7 148.8  9.8   4.3   -7.1  
Hosa_KLK10 ILE A 162 E . . . . . . - A E . F ? -0.992 10.1  -142.7 -129.9 138.7  10.4  0.6   -6.6  
Hosa_KLK10 CYS A 163 E . . . . . . + A E . F ? -0.841 18.8  178.9  -99.8  135.5  9.8   -2.3  -8.9  
Hosa_KLK10 ALA A 164 E . . . . . . + A E E F ? -0.999 2.7   175.6  -137.3 125.2  8.6   -5.6  -7.7  
Hosa_KLK10 GLY A 165 E . . . . . . - A E E . ? -0.920 34.9  -99.8  -129.6 156.2  7.8   -8.4  -9.7  
Hosa_KLK10 LEU A 166 . . > . . . . - . . . . ? -0.511 27.5  -125.7 -77.9  117.8  6.7   -12.1 -9.1  
Hosa_KLK10 ASP A 167 T . 3 . . . S + . . . . ? 0.764  115.9 41.6   -34.8  5.3    9.6   -14.8 -9.3  
Hosa_KLK10 ARG A 168 T . 3 . . . S - . . . . ? 0.187  129.1 -82.2  -155.2 21.6   6.9   -16.2 -11.9 
Hosa_KLK10 GLY A 169 S . < . . . S + . . . . ? 0.717  76.3  138.2  92.4   31.5   5.5   -13.3 -14.0 
Hosa_KLK10 GLN A 170 . . . . . . . - . . . . ? -0.889 27.8  -173.1 -127.4 126.7  2.7   -11.7 -11.9 
Hosa_KLK10 ASP A 171 P . . . . > . - . . . . ? -0.916 36.9  -110.2 -99.7  123.7  1.9   -7.8  -11.5 
Hosa_KLK10 PRO A 172 P . . . . P . - . . . . ? -0.453 47.2  -118.0 -54.3  120.8  -0.8  -6.6  -8.9  
Hosa_KLK10 CYS A 173 P . > . . < . - . . . . ? -0.407 23.4  -93.5  -66.4  152.0  -3.7  -5.3  -11.2 
Hosa_KLK10 GLN A 174 G . > . . . S + . . . . ? 0.683  118.6 67.4   -41.7  -17.2  -5.2  -1.6  -11.4 
Hosa_KLK10 SER A 175 G . 3 . . . S + . . . . ? 0.600  92.0  56.9   -99.8  4.4    -7.9  -2.5  -8.9  
Hosa_KLK10 ASP A 176 G . X . . . S + . . . . ? 0.068  73.7  151.9  -112.6 13.6   -5.4  -2.9  -5.9  
Hosa_KLK10 SER A 177 T . < . . . . + . . . . ? -0.289 69.6  26.6   -45.0  132.0  -4.1  0.7   -6.4  
Hosa_KLK10 GLY A 178 T . 3 . . . S + . . . . ? 0.419  92.1  142.5  93.8   -3.3   -3.0  1.8   -3.1  
Hosa_KLK10 GLY A 179 . . < . . . . - . . . . ? -0.361 50.7  -100.9 -72.7  160.4  -2.3  -1.8  -1.9  
Hosa_KLK10 PRO A 180 E . . . . . . - A F . G ? -0.501 14.3  -153.6 -93.9  140.1  0.7   -2.6  0.4   
Hosa_KLK10 LEU A 181 E . . . . . . - A F D G ? -0.970 25.9  -164.0 -99.3  112.5  4.1   -4.0  -0.4  
Hosa_KLK10 VAL A 182 E . . . . . . + A F D G ? -0.882 14.7  174.5  -113.8 120.7  5.2   -5.7  2.8   
Hosa_KLK10 CYS A 183 E . > . . . S - A F . G ? -0.991 75.2  -13.2  -122.4 126.5  8.8   -6.7  3.5   
Hosa_KLK10 ASP A 184 T . 3 . . . S - . . . . ? 0.912  128.5 -56.7  52.4   34.3   10.0  -8.1  6.9   
Hosa_KLK10 GLU A 185 T . 3 . . . S + . . . . ? 0.693  116.5 107.0  77.2   14.2   6.6   -6.9  8.4   
Hosa_KLK10 THR A 186 E . < . . . S - A G B G ? -0.956 78.3  -104.2 -120.5 156.0  7.1   -3.3  7.3   
Hosa_KLK10 LEU A 187 E . . . . . . + A G . G ? -0.654 43.5  163.1  -78.8  112.4  5.5   -1.2  4.6   
Hosa_KLK10 GLN A 188 E . . . . . . + A G . . ? 0.704  58.8  9.3    -105.3 -22.8  8.0   -0.8  1.8   
Hosa_KLK10 GLY A 189 E . . . . . . - A G H G ? -0.998 51.8  -138.4 -158.8 154.4  5.7   0.4   -1.0  
Hosa_KLK10 ILE A 190 E . . . . . . - A G H G ? -0.985 40.7  -111.5 -115.2 124.2  2.3   1.6   -2.2  
Hosa_KLK10 LEU A 191 E . . . . . . + A G H . ? -0.412 48.9  162.3  -57.9  118.8  1.0   0.2   -5.4  
Hosa_KLK10 SER A 192 E . . . . . . - A G . . ? 0.862  52.3  -32.1  -106.9 -51.3  1.1   3.2   -7.8  
Hosa_KLK10 TRP A 193 E . . . . . . + A G H . ? -0.973 49.7  171.2  -166.5 165.4  0.9   1.9   -11.4 
Hosa_KLK10 GLY A 194 . . . . . . . - . . . . ? -0.956 43.3  -72.2  -169.2 174.2  1.8   -0.9  -13.9 
Hosa_KLK10 VAL A 195 P . . . . > . - . . . . ? -0.654 58.8  -96.5  -81.3  142.5  1.2   -2.0  -17.3 
Hosa_KLK10 TYR A 196 S . . . . P S + . . . . ? -0.922 106.4 48.0   -100.3 139.5  -2.3  -3.5  -18.3 
Hosa_KLK10 PRO A 197 S . > . . P S - . . . . ? 0.411  93.0  -139.8 -70.1  126.1  -3.1  -6.3  -18.5 
Hosa_KLK10 CYS A 198 T . 3 . . < S + . . . . ? -0.337 81.0  50.2   -53.2  137.4  -1.6  -6.9  -15.0 
Hosa_KLK10 GLY A 199 T . 3 . . . . + . . . . ? 0.634  64.4  141.2  109.4  3.2    0.2   -10.3 -14.7 
Hosa_KLK10 SER A 200 . . X . . . . - . . . . ? -0.709 53.8  -137.9 -80.6  112.1  2.5   -10.2 -17.8 
Hosa_KLK10 ALA A 201 T . 3 . . . S + . . . . ? 0.700  101.8 68.4   -38.0  -5.5   5.9   -11.8 -16.7 
Hosa_KLK10 GLN A 202 T . 3 . . . S + . . . . ? 0.574  95.4  48.2   -111.0 7.0    7.2   -8.9  -18.8 
Hosa_KLK10 HIS A 203 . . < . . . . - . . . . ? -0.862 68.7  -150.5 -152.7 98.3   6.2   -5.8  -16.6 
Hosa_KLK10 PRO A 204 . . . . . . . - . . . . ? -0.262 30.7  -102.7 -58.1  151.5  6.8   -5.5  -12.9 
Hosa_KLK10 ALA A 205 E . . . . . . - A H F . ? -0.571 31.6  -133.6 -73.7  145.6  4.5   -3.4  -10.7 
Hosa_KLK10 VAL A 206 E . . . . . . - A H F H ? -0.923 23.3  -170.9 -106.6 126.4  5.7   0.0   -9.7  
Hosa_KLK10 TYR A 207 E . . . . . . - A H F H ? -0.837 30.3  -113.1 -112.5 144.3  5.3   1.1   -6.1  
Hosa_KLK10 THR A 208 E . . . . . . - A H F H ? -0.738 40.7  -119.5 -71.2  127.5  5.8   4.4   -4.4  
Hosa_KLK10 GLN A 209 E . > . . . . - A H . H ? -0.614 26.1  -167.6 -78.5  108.0  8.9   3.9   -2.0  
Hosa_KLK10 ILE A 210 G . > . . . S + . . . . ? 0.817  78.5  68.0   -70.4  -36.4  7.6   4.5   1.5   
Hosa_KLK10 CYS A 211 G . > . . . S + . . . . ? 0.800  98.6  55.4   -57.2  -21.8  11.1  4.7   3.2   
Hosa_KLK10 LYS A 212 G . < . . . S + . . . . ? 0.565  109.6 45.7   -87.0  -7.3   11.7  8.0   1.2   
Hosa_KLK10 TYR A 213 G . < > . . S + . . . . ? 0.100  72.4  111.5  -124.4 18.4   8.5   9.6   2.5   
Hosa_KLK10 MET A 214 H . < > . . S + . . . . ? 0.896  77.9  54.2   -62.8  -40.4  8.6   8.9   6.2   
Hosa_KLK10 SER A 215 H . . > . . S + . . . . ? 0.928  111.8 44.4   -60.5  -43.8  9.2   12.5  7.1   
Hosa_KLK10 TRP A 216 H . . > . . S + . . . . ? 0.927  113.5 50.4   -65.7  -44.5  6.1   13.6  5.2   
Hosa_KLK10 ILE A 217 H . . X . . S + . . . . ? 0.939  113.2 44.8   -62.8  -47.0  3.9   10.8  6.6   
Hosa_KLK10 ASN A 218 H . . X . . S + . . . . ? 0.880  111.2 53.6   -65.5  -42.4  4.9   11.5  10.1  
Hosa_KLK10 LYS A 219 H . . X . . S + . . . . ? 0.913  110.1 46.3   -59.3  -48.6  4.4   15.2  9.7   
Hosa_KLK10 VAL A 220 H . . < . . S + . . . . ? 0.935  114.0 48.6   -60.8  -45.7  0.9   14.9  8.4   
Hosa_KLK10 ILE A 221 H . > < . . S + . . . . ? 0.916  115.3 44.3   -64.8  -40.4  -0.1  12.4  11.2  
Hosa_KLK10 ARG A 222 H . 3 < . . S + . . . . ? 0.818  105.0 60.5   -73.9  -37.3  1.4   14.6  14.0  
Hosa_KLK10 SER A 223 T . 3 < . . . . . . . . ? 0.573  .     .      -77.3  6.7    -0.0  17.9  12.7  
Hosa_KLK10 ASN A 224 . . < . . . . . . . . . ? 0.584  .     .      -140.5 .      -3.7  16.6  13.1  
# 
loop_
_dssp_struct_ladder.id 
_dssp_struct_ladder.sheet_id 
_dssp_struct_ladder.range_id_1 
_dssp_struct_ladder.range_id_2 
_dssp_struct_ladder.type 
_dssp_struct_ladder.beg_1_label_comp_id 
_dssp_struct_ladder.beg_1_label_asym_id 
_dssp_struct_ladder.beg_1_label_seq_id 
_dssp_struct_ladder.pdbx_beg_1_PDB_ins_code 
_dssp_struct_ladder.end_1_label_comp_id 
_dssp_struct_ladder.end_1_label_asym_id 
_dssp_struct_ladder.end_1_label_seq_id 
_dssp_struct_ladder.pdbx_end_1_PDB_ins_code 
_dssp_struct_ladder.beg_1_auth_comp_id 
_dssp_struct_ladder.beg_1_auth_asym_id 
_dssp_struct_ladder.beg_1_auth_seq_id 
_dssp_struct_ladder.end_1_auth_comp_id 
_dssp_struct_ladder.end_1_auth_asym_id 
_dssp_struct_ladder.end_1_auth_seq_id 
_dssp_struct_ladder.beg_2_label_comp_id 
_dssp_struct_ladder.beg_2_label_asym_id 
_dssp_struct_ladder.beg_2_label_seq_id 
_dssp_struct_ladder.pdbx_beg_2_PDB_ins_code 
_dssp_struct_ladder.end_2_label_comp_id 
_dssp_struct_ladder.end_2_label_asym_id 
_dssp_struct_ladder.end_2_label_seq_id 
_dssp_struct_ladder.pdbx_end_2_PDB_ins_code 
_dssp_struct_ladder.beg_2_auth_comp_id 
_dssp_struct_ladder.beg_2_auth_asym_id 
_dssp_struct_ladder.beg_2_auth_seq_id 
_dssp_struct_ladder.end_2_auth_comp_id 
_dssp_struct_ladder.end_2_auth_asym_id 
_dssp_struct_ladder.end_2_auth_seq_id 
A A A D anti-parallel SER A 6   ? PRO A 7   ? SER A 6   PRO A 7   CYS A 138 ? THR A 137 ? CYS A 138 THR A 137 
B A B G parallel      GLN A 105 ? GLN A 105 ? GLN A 105 GLN A 105 THR A 186 ? THR A 186 ? THR A 186 THR A 186 
C A C D anti-parallel GLN A 116 ? GLY A 121 ? GLN A 116 GLY A 121 THR A 142 ? THR A 137 ? THR A 142 THR A 137 
D A C F anti-parallel GLN A 118 ? VAL A 119 ? GLN A 118 VAL A 119 VAL A 182 ? LEU A 181 ? VAL A 182 LEU A 181 
E A D E anti-parallel THR A 142 ? ILE A 143 ? THR A 142 ILE A 143 GLY A 165 ? ALA A 164 ? GLY A 165 ALA A 164 
F A E H anti-parallel MET A 161 ? ALA A 164 ? MET A 161 ALA A 164 THR A 208 ? ALA A 205 ? THR A 208 ALA A 205 
G A F G anti-parallel PRO A 180 ? CYS A 183 ? PRO A 180 CYS A 183 ILE A 190 ? THR A 186 ? ILE A 190 THR A 186 
H A G H anti-parallel GLY A 189 ? TRP A 193 ? GLY A 189 TRP A 193 GLN A 209 ? VAL A 206 ? GLN A 209 VAL A 206 
I B I J anti-parallel GLN A 16  ? ASN A 21  ? GLN A 16  ASN A 21  VAL A 30  ? SER A 24  ? VAL A 30  SER A 24  
J B I L anti-parallel VAL A 17  ? PHE A 20  ? VAL A 17  PHE A 20  VAL A 52  ? TRP A 49  ? VAL A 52  TRP A 49  
K B J K anti-parallel VAL A 30  ? ASP A 33  ? VAL A 30  ASP A 33  LEU A 38  ? TRP A 36  ? LEU A 38  TRP A 36  
L B K N anti-parallel TRP A 36  ? THR A 39  ? TRP A 36  THR A 39  LYS A 90  ? MET A 87  ? LYS A 90  MET A 87  
M B L M anti-parallel TRP A 49  ? VAL A 52  ? TRP A 49  VAL A 52  ARG A 67  ? GLN A 64  ? ARG A 67  GLN A 64  
N B M N anti-parallel THR A 68  ? VAL A 73  ? THR A 68  VAL A 73  LEU A 91  ? MET A 87  ? LEU A 91  MET A 87  
O C O P anti-parallel HIS A 56  ? HIS A 56  ? HIS A 56  HIS A 56  GLY A 135 ? GLY A 135 ? GLY A 135 GLY A 135 
P D Q R anti-parallel HIS A 78  ? HIS A 78  ? HIS A 78  HIS A 78  GLU A 83  ? GLU A 83  ? GLU A 83  GLU A 83  
# 
loop_
_dssp_struct_bridge_pairs.id 
_dssp_struct_bridge_pairs.label_comp_id 
_dssp_struct_bridge_pairs.label_seq_id 
_dssp_struct_bridge_pairs.label_asym_id 
_dssp_struct_bridge_pairs.auth_seq_id 
_dssp_struct_bridge_pairs.auth_asym_id 
_dssp_struct_bridge_pairs.pdbx_PDB_ins_code 
_dssp_struct_bridge_pairs.acceptor_1_label_comp_id 
_dssp_struct_bridge_pairs.acceptor_1_label_seq_id 
_dssp_struct_bridge_pairs.acceptor_1_label_asym_id 
_dssp_struct_bridge_pairs.acceptor_1_auth_seq_id 
_dssp_struct_bridge_pairs.acceptor_1_auth_asym_id 
_dssp_struct_bridge_pairs.acceptor_1_pdbx_PDB_ins_code 
_dssp_struct_bridge_pairs.acceptor_1_energy 
_dssp_struct_bridge_pairs.acceptor_2_label_comp_id 
_dssp_struct_bridge_pairs.acceptor_2_label_seq_id 
_dssp_struct_bridge_pairs.acceptor_2_label_asym_id 
_dssp_struct_bridge_pairs.acceptor_2_auth_seq_id 
_dssp_struct_bridge_pairs.acceptor_2_auth_asym_id 
_dssp_struct_bridge_pairs.acceptor_2_pdbx_PDB_ins_code 
_dssp_struct_bridge_pairs.acceptor_2_energy 
_dssp_struct_bridge_pairs.donor_1_label_comp_id 
_dssp_struct_bridge_pairs.donor_1_label_seq_id 
_dssp_struct_bridge_pairs.donor_1_label_asym_id 
_dssp_struct_bridge_pairs.donor_1_auth_seq_id 
_dssp_struct_bridge_pairs.donor_1_auth_asym_id 
_dssp_struct_bridge_pairs.donor_1_pdbx_PDB_ins_code 
_dssp_struct_bridge_pairs.donor_1_energy 
_dssp_struct_bridge_pairs.donor_2_label_comp_id 
_dssp_struct_bridge_pairs.donor_2_label_seq_id 
_dssp_struct_bridge_pairs.donor_2_label_asym_id 
_dssp_struct_bridge_pairs.donor_2_auth_seq_id 
_dssp_struct_bridge_pairs.donor_2_auth_asym_id 
_dssp_struct_bridge_pairs.donor_2_pdbx_PDB_ins_code 
_dssp_struct_bridge_pairs.donor_2_energy 
1   PRO 1   A 1   A ? ?   ?   ? ?   ? ? ?    ?   ?   ? ?   ? ? ?    ?   ?   ? ?   ? ? ?    ?   ?   ? ?   ? ? ?    
2   GLU 2   A 2   A ? ALA 3   A 3   A ? -0.1 SER 6   A 6   A ? -0.0 TYR 4   A 4   A ? -0.2 GLY 5   A 5   A ? -0.1 
3   ALA 3   A 3   A ? TYR 4   A 4   A ? -0.1 GLY 5   A 5   A ? -0.0 GLU 2   A 2   A ? -0.1 ?   ?   ? ?   ? ? ?    
4   TYR 4   A 4   A ? GLU 2   A 2   A ? -0.2 SER 6   A 6   A ? -0.1 ALA 3   A 3   A ? -0.1 GLN 170 A 170 A ? -0.0 
5   GLY 5   A 5   A ? THR 137 A 137 A ? -0.1 GLU 2   A 2   A ? -0.1 SER 139 A 139 A ? -0.2 CYS 8   A 8   A ? -0.1 
6   SER 6   A 6   A ? CYS 138 A 138 A ? -1.9 PRO 7   A 7   A ? -0.1 CYS 138 A 138 A ? -3.2 GLY 5   A 5   A ? -0.1 
7   PRO 7   A 7   A ? ?   ?   ? ?   ? ? ?    ?   ?   ? ?   ? ? ?    THR 137 A 137 A ? -0.2 ALA 9   A 9   A ? -0.2 
8   CYS 8   A 8   A ? LEU 136 A 136 A ? -2.4 ASP 55  A 55  A ? -0.1 ARG 10  A 10  A ? -0.1 LEU 136 A 136 A ? -0.1 
9   ALA 9   A 9   A ? PRO 7   A 7   A ? -0.2 ARG 10  A 10  A ? -0.1 SER 12  A 12  A ? -2.4 GLN 13  A 13  A ? -0.3 
10  ARG 10  A 10  A ? GLY 11  A 11  A ? -0.3 SER 12  A 12  A ? -0.1 ALA 9   A 9   A ? -0.1 ASP 55  A 55  A ? -0.0 
11  GLY 11  A 11  A ? GLN 13  A 13  A ? -0.1 CYS 8   A 8   A ? -0.1 ARG 10  A 10  A ? -0.3 ALA 9   A 9   A ? -0.1 
12  SER 12  A 12  A ? ALA 9   A 9   A ? -2.4 GLN 13  A 13  A ? -0.3 ARG 10  A 10  A ? -0.1 TRP 15  A 15  A ? -0.1 
13  GLN 13  A 13  A ? ALA 9   A 9   A ? -0.3 PRO 14  A 14  A ? -0.1 GLN 16  A 16  A ? -1.7 SER 12  A 12  A ? -0.3 
14  PRO 14  A 14  A ? ?   ?   ? ?   ? ? ?    ?   ?   ? ?   ? ? ?    ARG 102 A 102 A ? -1.5 GLY 53  A 53  A ? -0.1 
15  TRP 15  A 15  A ? VAL 101 A 101 A ? -0.2 SER 12  A 12  A ? -0.1 LEU 31  A 31  A ? -2.8 VAL 17  A 17  A ? -0.2 
16  GLN 16  A 16  A ? GLN 13  A 13  A ? -1.7 VAL 30  A 30  A ? -0.2 GLY 53  A 53  A ? -1.0 SER 18  A 18  A ? -0.4 
17  VAL 17  A 17  A ? GLY 29  A 29  A ? -2.7 TRP 15  A 15  A ? -0.2 GLY 29  A 29  A ? -2.3 LEU 19  A 19  A ? -0.5 
18  SER 18  A 18  A ? ARG 51  A 51  A ? -2.2 GLN 16  A 16  A ? -0.4 ARG 51  A 51  A ? -2.8 PHE 20  A 20  A ? -0.5 
19  LEU 19  A 19  A ? CYS 27  A 27  A ? -3.0 VAL 17  A 17  A ? -0.5 HIS 26  A 26  A ? -3.3 CYS 27  A 27  A ? -1.3 
20  PHE 20  A 20  A ? TRP 49  A 49  A ? -2.9 SER 18  A 18  A ? -0.5 TRP 49  A 49  A ? -2.7 GLY 22  A 22  A ? -0.5 
21  ASN 21  A 21  A ? SER 24  A 24  A ? -2.3 LEU 19  A 19  A ? -0.4 SER 24  A 24  A ? -1.4 LEU 23  A 23  A ? -0.4 
22  GLY 22  A 22  A ? PHE 20  A 20  A ? -0.5 LEU 23  A 23  A ? -0.2 TRP 49  A 49  A ? -0.1 HIS 26  A 26  A ? -0.1 
23  LEU 23  A 23  A ? ASN 21  A 21  A ? -0.4 PHE 20  A 20  A ? -0.1 PHE 25  A 25  A ? -0.4 GLY 22  A 22  A ? -0.2 
24  SER 24  A 24  A ? ASN 21  A 21  A ? -1.4 PHE 25  A 25  A ? -0.0 ASN 21  A 21  A ? -2.3 HIS 26  A 26  A ? -0.3 
25  PHE 25  A 25  A ? LEU 23  A 23  A ? -0.4 PHE 20  A 20  A ? -0.2 PHE 20  A 20  A ? -0.2 ALA 28  A 28  A ? -0.1 
26  HIS 26  A 26  A ? LEU 19  A 19  A ? -3.3 CYS 27  A 27  A ? -0.4 ALA 28  A 28  A ? -0.3 PHE 20  A 20  A ? -0.2 
27  CYS 27  A 27  A ? LEU 19  A 19  A ? -1.3 ASP 176 A 176 A ? -0.1 LEU 19  A 19  A ? -3.0 HIS 26  A 26  A ? -0.4 
28  ALA 28  A 28  A ? SER 177 A 177 A ? -3.5 HIS 26  A 26  A ? -0.3 ALA 40  A 40  A ? -0.5 VAL 30  A 30  A ? -0.3 
29  GLY 29  A 29  A ? VAL 17  A 17  A ? -2.3 CYS 27  A 27  A ? -0.2 VAL 17  A 17  A ? -2.7 LEU 31  A 31  A ? -0.4 
30  VAL 30  A 30  A ? LEU 38  A 38  A ? -2.6 ALA 28  A 28  A ? -0.3 LEU 38  A 38  A ? -3.6 VAL 32  A 32  A ? -0.8 
31  LEU 31  A 31  A ? TRP 15  A 15  A ? -2.8 GLY 29  A 29  A ? -0.4 LEU 104 A 104 A ? -3.3 VAL 37  A 37  A ? -0.2 
32  VAL 32  A 32  A ? TRP 36  A 36  A ? -1.8 VAL 30  A 30  A ? -0.8 GLN 34  A 34  A ? -0.2 VAL 37  A 37  A ? -0.2 
33  ASP 33  A 33  A ? TRP 36  A 36  A ? -1.5 VAL 30  A 30  A ? -0.1 TRP 36  A 36  A ? -0.7 VAL 32  A 32  A ? -0.3 
34  GLN 34  A 34  A ? SER 35  A 35  A ? -0.3 VAL 32  A 32  A ? -0.2 VAL 95  A 95  A ? -2.8 ARG 93  A 93  A ? -0.1 
35  SER 35  A 35  A ? PRO 94  A 94  A ? -0.2 TRP 36  A 36  A ? -0.1 LEU 91  A 91  A ? -2.8 VAL 37  A 37  A ? -0.4 
36  TRP 36  A 36  A ? ASP 33  A 33  A ? -0.7 LYS 90  A 90  A ? -0.2 VAL 32  A 32  A ? -1.8 ASP 33  A 33  A ? -1.5 
37  VAL 37  A 37  A ? LEU 89  A 89  A ? -2.4 SER 35  A 35  A ? -0.4 LEU 89  A 89  A ? -3.2 THR 39  A 39  A ? -0.4 
38  LEU 38  A 38  A ? VAL 30  A 30  A ? -3.6 TRP 36  A 36  A ? -0.5 VAL 30  A 30  A ? -2.6 ALA 40  A 40  A ? -0.2 
39  THR 39  A 39  A ? MET 87  A 87  A ? -2.7 VAL 37  A 37  A ? -0.4 MET 87  A 87  A ? -2.5 ALA 41  A 41  A ? -0.3 
40  ALA 40  A 40  A ? ALA 28  A 28  A ? -0.5 LEU 38  A 38  A ? -0.2 CYS 43  A 43  A ? -1.5 LEU 86  A 86  A ? -0.3 
41  ALA 41  A 41  A ? THR 39  A 39  A ? -0.3 HIS 42  A 42  A ? -0.3 GLY 44  A 44  A ? -1.8 ALA 40  A 40  A ? -0.1 
42  HIS 42  A 42  A ? CYS 43  A 43  A ? -0.3 ASP 85  A 85  A ? -0.1 ALA 41  A 41  A ? -0.3 ASN 45  A 45  A ? -0.1 
43  CYS 43  A 43  A ? ALA 40  A 40  A ? -1.5 GLY 44  A 44  A ? -0.2 HIS 42  A 42  A ? -0.3 LYS 46  A 46  A ? -0.2 
44  GLY 44  A 44  A ? ALA 41  A 41  A ? -1.8 ALA 40  A 40  A ? -0.2 CYS 43  A 43  A ? -0.2 HIS 42  A 42  A ? -0.0 
45  ASN 45  A 45  A ? CYS 43  A 43  A ? -0.1 HIS 42  A 42  A ? -0.1 GLY 44  A 44  A ? -0.1 SER 71  A 71  A ? -0.1 
46  LYS 46  A 46  A ? CYS 43  A 43  A ? -0.2 PRO 47  A 47  A ? -0.1 LEU 48  A 48  A ? -0.2 THR 68  A 68  A ? -0.0 
47  PRO 47  A 47  A ? ?   ?   ? ?   ? ? ?    ?   ?   ? ?   ? ? ?    TRP 49  A 49  A ? -0.3 LYS 46  A 46  A ? -0.1 
48  LEU 48  A 48  A ? LYS 46  A 46  A ? -0.2 ASN 21  A 21  A ? -0.1 THR 68  A 68  A ? -2.1 ALA 50  A 50  A ? -0.5 
49  TRP 49  A 49  A ? PHE 20  A 20  A ? -2.7 PRO 47  A 47  A ? -0.3 PHE 20  A 20  A ? -2.9 ARG 51  A 51  A ? -0.6 
50  ALA 50  A 50  A ? ARG 66  A 66  A ? -3.9 LEU 48  A 48  A ? -0.5 ARG 66  A 66  A ? -2.8 VAL 52  A 52  A ? -0.7 
51  ARG 51  A 51  A ? SER 18  A 18  A ? -2.8 TRP 49  A 49  A ? -0.6 SER 18  A 18  A ? -2.2 GLY 53  A 53  A ? -0.4 
52  VAL 52  A 52  A ? GLN 64  A 64  A ? -2.6 ALA 50  A 50  A ? -0.7 GLN 64  A 64  A ? -2.7 VAL 17  A 17  A ? -0.1 
53  GLY 53  A 53  A ? GLN 16  A 16  A ? -1.0 ARG 51  A 51  A ? -0.4 ASP 55  A 55  A ? -0.3 VAL 52  A 52  A ? -0.2 
54  ASP 54  A 54  A ? GLN 16  A 16  A ? -0.4 ARG 51  A 51  A ? -0.4 GLY 53  A 53  A ? -0.3 LEU 57  A 57  A ? -0.1 
55  ASP 55  A 55  A ? GLY 53  A 53  A ? -0.3 LEU 59  A 59  A ? -0.2 LEU 136 A 136 A ? -1.8 LEU 57  A 57  A ? -0.3 
56  HIS 56  A 56  A ? LEU 59  A 59  A ? -0.3 GLY 135 A 135 A ? -0.2 GLY 135 A 135 A ? -0.2 GLN 61  A 61  A ? -0.2 
57  LEU 57  A 57  A ? LYS 134 A 134 A ? -1.5 ASP 55  A 55  A ? -0.3 GLY 135 A 135 A ? -0.1 LYS 134 A 134 A ? -0.1 
58  LEU 58  A 58  A ? LYS 134 A 134 A ? -0.5 LEU 59  A 59  A ? -0.1 LEU 60  A 60  A ? -0.5 LEU 57  A 57  A ? -0.2 
59  LEU 59  A 59  A ? LYS 134 A 134 A ? -0.3 GLN 61  A 61  A ? -0.1 GLN 61  A 61  A ? -0.7 HIS 56  A 56  A ? -0.3 
60  LEU 60  A 60  A ? LEU 58  A 58  A ? -0.5 ASP 54  A 54  A ? -0.1 GLY 62  A 62  A ? -0.4 LEU 57  A 57  A ? -0.1 
61  GLN 61  A 61  A ? LEU 59  A 59  A ? -0.7 HIS 56  A 56  A ? -0.2 ASP 55  A 55  A ? -0.2 HIS 56  A 56  A ? -0.1 
62  GLY 62  A 62  A ? LEU 60  A 60  A ? -0.4 GLU 63  A 63  A ? -0.2 GLN 64  A 64  A ? -0.1 ARG 100 A 100 A ? -0.1 
63  GLU 63  A 63  A ? GLN 64  A 64  A ? -0.0 ARG 51  A 51  A ? -0.0 LEU 65  A 65  A ? -0.6 GLY 53  A 53  A ? -0.2 
64  GLN 64  A 64  A ? VAL 52  A 52  A ? -2.7 GLY 62  A 62  A ? -0.1 VAL 52  A 52  A ? -2.6 ARG 66  A 66  A ? -0.6 
65  LEU 65  A 65  A ? GLU 63  A 63  A ? -0.6 ARG 51  A 51  A ? -0.2 ARG 67  A 67  A ? -0.4 ARG 51  A 51  A ? -0.2 
66  ARG 66  A 66  A ? ALA 50  A 50  A ? -2.8 GLN 64  A 64  A ? -0.6 ALA 50  A 50  A ? -3.9 THR 68  A 68  A ? -0.3 
67  ARG 67  A 67  A ? LEU 65  A 65  A ? -0.4 TRP 49  A 49  A ? -0.2 ALA 92  A 92  A ? -3.4 THR 69  A 69  A ? -0.4 
68  THR 68  A 68  A ? LEU 48  A 48  A ? -2.1 ARG 66  A 66  A ? -0.3 LEU 91  A 91  A ? -0.2 SER 71  A 71  A ? -0.1 
69  THR 69  A 69  A ? LYS 90  A 90  A ? -3.0 ARG 67  A 67  A ? -0.4 SER 71  A 71  A ? -0.3 LEU 91  A 91  A ? -0.1 
70  ARG 70  A 70  A ? LYS 90  A 90  A ? -1.1 VAL 72  A 72  A ? -0.0 LYS 90  A 90  A ? -3.0 VAL 72  A 72  A ? -0.4 
71  SER 71  A 71  A ? THR 69  A 69  A ? -0.3 LEU 89  A 89  A ? -0.2 VAL 73  A 73  A ? -0.6 LEU 89  A 89  A ? -0.2 
72  VAL 72  A 72  A ? LEU 88  A 88  A ? -3.2 ARG 70  A 70  A ? -0.4 LEU 88  A 88  A ? -2.7 HIS 74  A 74  A ? -0.3 
73  VAL 73  A 73  A ? SER 71  A 71  A ? -0.6 MET 87  A 87  A ? -0.2 MET 87  A 87  A ? -0.2 ASP 85  A 85  A ? -0.1 
74  HIS 74  A 74  A ? LEU 86  A 86  A ? -2.9 VAL 72  A 72  A ? -0.3 TYR 77  A 77  A ? -1.9 VAL 73  A 73  A ? -0.1 
75  PRO 75  A 75  A ? ?   ?   ? ?   ? ? ?    ?   ?   ? ?   ? ? ?    HIS 74  A 74  A ? -0.1 VAL 73  A 73  A ? -0.0 
76  LYS 76  A 76  A ? HIS 84  A 84  A ? -0.1 HIS 78  A 78  A ? -0.1 HIS 78  A 78  A ? -0.2 ASP 85  A 85  A ? -0.1 
77  TYR 77  A 77  A ? HIS 74  A 74  A ? -1.9 LEU 86  A 86  A ? -0.1 ARG 79  A 79  A ? -0.5 HIS 84  A 84  A ? -0.2 
78  HIS 78  A 78  A ? GLU 83  A 83  A ? -2.2 LYS 76  A 76  A ? -0.2 ASP 82  A 82  A ? -2.2 GLU 83  A 83  A ? -0.8 
79  ARG 79  A 79  A ? TYR 77  A 77  A ? -0.5 ARG 80  A 80  A ? -0.2 HIS 78  A 78  A ? -0.1 TYR 77  A 77  A ? -0.0 
80  ARG 80  A 80  A ? THR 81  A 81  A ? -0.2 ASP 82  A 82  A ? -0.1 ARG 79  A 79  A ? -0.2 HIS 78  A 78  A ? -0.0 
81  THR 81  A 81  A ? HIS 78  A 78  A ? -0.2 GLU 83  A 83  A ? -0.1 ARG 79  A 79  A ? -0.2 ARG 80  A 80  A ? -0.2 
82  ASP 82  A 82  A ? HIS 78  A 78  A ? -2.2 GLU 83  A 83  A ? -0.2 ASP 85  A 85  A ? -0.9 HIS 84  A 84  A ? -0.3 
83  GLU 83  A 83  A ? HIS 78  A 78  A ? -0.8 HIS 84  A 84  A ? -0.2 HIS 78  A 78  A ? -2.2 ASP 82  A 82  A ? -0.2 
84  HIS 84  A 84  A ? ASP 82  A 82  A ? -0.3 TYR 77  A 77  A ? -0.2 LEU 86  A 86  A ? -2.2 HIS 74  A 74  A ? -0.2 
85  ASP 85  A 85  A ? ASP 82  A 82  A ? -0.9 THR 81  A 81  A ? -0.1 MET 87  A 87  A ? -0.4 HIS 84  A 84  A ? -0.2 
86  LEU 86  A 86  A ? HIS 84  A 84  A ? -2.2 ALA 40  A 40  A ? -0.3 HIS 74  A 74  A ? -2.9 LEU 88  A 88  A ? -0.3 
87  MET 87  A 87  A ? THR 39  A 39  A ? -2.5 ASP 85  A 85  A ? -0.4 THR 39  A 39  A ? -2.7 LEU 89  A 89  A ? -0.5 
88  LEU 88  A 88  A ? VAL 72  A 72  A ? -2.7 LEU 86  A 86  A ? -0.3 VAL 72  A 72  A ? -3.2 LYS 90  A 90  A ? -0.5 
89  LEU 89  A 89  A ? VAL 37  A 37  A ? -3.2 MET 87  A 87  A ? -0.5 VAL 37  A 37  A ? -2.4 LEU 91  A 91  A ? -0.5 
90  LYS 90  A 90  A ? ARG 70  A 70  A ? -3.0 LEU 88  A 88  A ? -0.5 THR 69  A 69  A ? -3.0 ARG 70  A 70  A ? -1.1 
91  LEU 91  A 91  A ? SER 35  A 35  A ? -2.8 LEU 89  A 89  A ? -0.5 THR 68  A 68  A ? -0.2 TRP 49  A 49  A ? -0.0 
92  ALA 92  A 92  A ? ARG 67  A 67  A ? -3.4 LYS 90  A 90  A ? -0.2 LEU 91  A 91  A ? -0.1 THR 68  A 68  A ? -0.1 
93  ARG 93  A 93  A ? ARG 67  A 67  A ? -0.3 GLN 34  A 34  A ? -0.1 ALA 92  A 92  A ? -0.2 ?   ?   ? ?   ? ? ?    
94  PRO 94  A 94  A ? ?   ?   ? ?   ? ? ?    ?   ?   ? ?   ? ? ?    SER 35  A 35  A ? -0.2 VAL 96  A 96  A ? -0.1 
95  VAL 95  A 95  A ? GLN 34  A 34  A ? -2.8 ASP 33  A 33  A ? -0.1 LEU 97  A 97  A ? -0.7 LEU 91  A 91  A ? -0.0 
96  VAL 96  A 96  A ? PRO 94  A 94  A ? -0.1 ARG 102 A 102 A ? -0.0 GLY 98  A 98  A ? -0.1 VAL 101 A 101 A ? -0.1 
97  LEU 97  A 97  A ? VAL 95  A 95  A ? -0.7 ARG 100 A 100 A ? -0.1 ARG 102 A 102 A ? -0.2 GLN 34  A 34  A ? -0.0 
98  GLY 98  A 98  A ? VAL 101 A 101 A ? -2.6 VAL 96  A 96  A ? -0.1 VAL 101 A 101 A ? -0.4 LEU 97  A 97  A ? -0.0 
99  PRO 99  A 99  A ? ?   ?   ? ?   ? ? ?    ?   ?   ? ?   ? ? ?    ARG 102 A 102 A ? -0.1 LEU 97  A 97  A ? -0.1 
100 ARG 100 A 100 A ? VAL 101 A 101 A ? -0.2 GLY 62  A 62  A ? -0.1 ARG 102 A 102 A ? -0.5 GLY 11  A 11  A ? -0.1 
101 VAL 101 A 101 A ? GLY 98  A 98  A ? -0.4 VAL 52  A 52  A ? -0.1 GLY 98  A 98  A ? -2.6 ALA 103 A 103 A ? -0.3 
102 ARG 102 A 102 A ? PRO 14  A 14  A ? -1.5 ARG 100 A 100 A ? -0.5 LEU 104 A 104 A ? -0.3 LEU 31  A 31  A ? -0.2 
103 ALA 103 A 103 A ? VAL 101 A 101 A ? -0.3 VAL 32  A 32  A ? -0.1 GLN 105 A 105 A ? -0.4 VAL 32  A 32  A ? -0.2 
104 LEU 104 A 104 A ? LEU 31  A 31  A ? -3.3 ARG 102 A 102 A ? -0.3 LEU 106 A 106 A ? -0.1 THR 186 A 186 A ? -0.1 
105 GLN 105 A 105 A ? GLU 185 A 185 A ? -0.6 ALA 103 A 103 A ? -0.4 LEU 187 A 187 A ? -2.6 LEU 104 A 104 A ? -0.1 
106 LEU 106 A 106 A ? THR 186 A 186 A ? -0.2 VAL 32  A 32  A ? -0.2 GLN 188 A 188 A ? -0.1 GLN 105 A 105 A ? -0.1 
107 PRO 107 A 107 A ? ?   ?   ? ?   ? ? ?    ?   ?   ? ?   ? ? ?    LEU 106 A 106 A ? -0.1 CYS 110 A 110 A ? -0.1 
108 TYR 108 A 108 A ? ARG 109 A 109 A ? -0.2 LEU 106 A 106 A ? -0.1 CYS 110 A 110 A ? -0.3 LEU 106 A 106 A ? -0.0 
109 ARG 109 A 109 A ? ?   ?   ? ?   ? ? ?    ?   ?   ? ?   ? ? ?    ALA 111 A 111 A ? -0.2 TYR 108 A 108 A ? -0.2 
110 CYS 110 A 110 A ? TYR 108 A 108 A ? -0.3 CYS 211 A 211 A ? -0.1 GLN 112 A 112 A ? -0.1 GLN 188 A 188 A ? -0.1 
111 ALA 111 A 111 A ? ARG 109 A 109 A ? -0.2 GLN 188 A 188 A ? -0.2 CYS 110 A 110 A ? -0.1 GLY 114 A 114 A ? -0.0 
112 GLN 112 A 112 A ? PRO 113 A 113 A ? -0.1 CYS 110 A 110 A ? -0.1 ASP 115 A 115 A ? -2.5 ILE 143 A 143 A ? -0.3 
113 PRO 113 A 113 A ? ?   ?   ? ?   ? ? ?    ?   ?   ? ?   ? ? ?    LEU 144 A 144 A ? -0.2 GLN 116 A 116 A ? -0.1 
114 GLY 114 A 114 A ? ILE 143 A 143 A ? -2.6 ASP 115 A 115 A ? -0.4 LEU 144 A 144 A ? -0.1 GLN 116 A 116 A ? -0.0 
115 ASP 115 A 115 A ? GLN 112 A 112 A ? -2.5 GLN 116 A 116 A ? -0.1 ILE 143 A 143 A ? -1.9 CYS 117 A 117 A ? -0.5 
116 GLN 116 A 116 A ? THR 142 A 142 A ? -0.2 PRO 113 A 113 A ? -0.1 ASP 184 A 184 A ? -0.5 GLN 118 A 118 A ? -0.3 
117 CYS 117 A 117 A ? ILE 141 A 141 A ? -3.8 ASP 115 A 115 A ? -0.5 ILE 141 A 141 A ? -3.4 VAL 119 A 119 A ? -0.4 
118 GLN 118 A 118 A ? VAL 182 A 182 A ? -2.9 GLN 116 A 116 A ? -0.3 VAL 182 A 182 A ? -3.1 ALA 120 A 120 A ? -0.4 
119 VAL 119 A 119 A ? SER 139 A 139 A ? -2.4 CYS 117 A 117 A ? -0.4 SER 139 A 139 A ? -2.2 GLY 121 A 121 A ? -0.4 
120 ALA 120 A 120 A ? PRO 180 A 180 A ? -0.7 GLN 118 A 118 A ? -0.4 TRP 122 A 122 A ? -0.3 CYS 138 A 138 A ? -0.2 
121 GLY 121 A 121 A ? THR 137 A 137 A ? -1.9 VAL 119 A 119 A ? -0.4 THR 137 A 137 A ? -2.3 ASP 176 A 176 A ? -0.1 
122 TRP 122 A 122 A ? ALA 120 A 120 A ? -0.3 LEU 136 A 136 A ? -0.2 ASN 133 A 133 A ? -2.3 ASP 176 A 176 A ? -0.1 
123 GLY 123 A 123 A ? TYR 132 A 132 A ? -0.2 CYS 173 A 173 A ? -0.2 THR 125 A 125 A ? -0.3 GLY 121 A 121 A ? -0.1 
124 THR 124 A 124 A ? ALA 126 A 126 A ? -0.1 THR 125 A 125 A ? -0.1 SER 175 A 175 A ? -0.2 CYS 198 A 198 A ? -0.2 
125 THR 125 A 125 A ? GLY 123 A 123 A ? -0.3 CYS 173 A 173 A ? -0.1 ALA 127 A 127 A ? -0.4 THR 124 A 124 A ? -0.1 
126 ALA 126 A 126 A ? LYS 131 A 131 A ? -0.2 ARG 129 A 129 A ? -0.1 LYS 131 A 131 A ? -0.2 ARG 129 A 129 A ? -0.2 
127 ALA 127 A 127 A ? THR 125 A 125 A ? -0.4 ARG 128 A 128 A ? -0.1 ARG 129 A 129 A ? -0.5 THR 125 A 125 A ? -0.1 
128 ARG 128 A 128 A ? VAL 130 A 130 A ? -0.0 ALA 126 A 126 A ? -0.0 VAL 130 A 130 A ? -0.3 ALA 127 A 127 A ? -0.1 
129 ARG 129 A 129 A ? ALA 127 A 127 A ? -0.5 ALA 126 A 126 A ? -0.2 LYS 131 A 131 A ? -0.8 ALA 126 A 126 A ? -0.1 
130 VAL 130 A 130 A ? ARG 128 A 128 A ? -0.3 THR 125 A 125 A ? -0.0 TYR 132 A 132 A ? -0.7 ALA 127 A 127 A ? -0.1 
131 LYS 131 A 131 A ? ARG 129 A 129 A ? -0.8 ALA 126 A 126 A ? -0.2 ALA 126 A 126 A ? -0.2 ASN 133 A 133 A ? -0.1 
132 TYR 132 A 132 A ? VAL 130 A 130 A ? -0.7 ASN 133 A 133 A ? -0.1 LYS 134 A 134 A ? -0.2 GLY 123 A 123 A ? -0.2 
133 ASN 133 A 133 A ? TRP 122 A 122 A ? -2.3 LYS 134 A 134 A ? -0.2 LEU 57  A 57  A ? -0.3 TYR 132 A 132 A ? -0.1 
134 LYS 134 A 134 A ? TYR 132 A 132 A ? -0.2 HIS 56  A 56  A ? -0.1 LEU 57  A 57  A ? -1.5 LEU 58  A 58  A ? -0.5 
135 GLY 135 A 135 A ? HIS 56  A 56  A ? -0.2 LEU 57  A 57  A ? -0.1 HIS 56  A 56  A ? -0.2 THR 137 A 137 A ? -0.2 
136 LEU 136 A 136 A ? ASP 55  A 55  A ? -1.8 LYS 134 A 134 A ? -0.2 CYS 8   A 8   A ? -2.4 CYS 138 A 138 A ? -0.4 
137 THR 137 A 137 A ? GLY 121 A 121 A ? -2.3 PRO 7   A 7   A ? -0.2 GLY 121 A 121 A ? -1.9 SER 139 A 139 A ? -0.4 
138 CYS 138 A 138 A ? SER 6   A 6   A ? -3.2 LEU 136 A 136 A ? -0.4 SER 6   A 6   A ? -1.9 SER 140 A 140 A ? -0.3 
139 SER 139 A 139 A ? VAL 119 A 119 A ? -2.2 THR 137 A 137 A ? -0.4 VAL 119 A 119 A ? -2.4 ILE 141 A 141 A ? -0.4 
140 SER 140 A 140 A ? CYS 138 A 138 A ? -0.3 GLN 118 A 118 A ? -0.2 ASP 167 A 167 A ? -0.4 THR 142 A 142 A ? -0.3 
141 ILE 141 A 141 A ? CYS 117 A 117 A ? -3.4 SER 139 A 139 A ? -0.4 CYS 117 A 117 A ? -3.8 ILE 143 A 143 A ? -0.4 
142 THR 142 A 142 A ? GLY 165 A 165 A ? -2.6 SER 140 A 140 A ? -0.3 GLY 165 A 165 A ? -2.1 LEU 144 A 144 A ? -0.3 
143 ILE 143 A 143 A ? ASP 115 A 115 A ? -1.9 ILE 141 A 141 A ? -0.4 GLY 114 A 114 A ? -2.6 SER 145 A 145 A ? -0.3 
144 LEU 144 A 144 A ? CYS 163 A 163 A ? -2.8 THR 142 A 142 A ? -0.3 CYS 163 A 163 A ? -0.4 ILE 143 A 143 A ? -0.0 
145 SER 145 A 145 A ? ILE 143 A 143 A ? -0.3 PRO 146 A 146 A ? -0.1 CYS 149 A 149 A ? -2.6 GLU 150 A 150 A ? -0.2 
146 PRO 146 A 146 A ? ?   ?   ? ?   ? ? ?    ?   ?   ? ?   ? ? ?    GLU 150 A 150 A ? -2.3 VAL 151 A 151 A ? -0.1 
147 LYS 147 A 147 A ? CYS 149 A 149 A ? -0.2 GLU 148 A 148 A ? -0.2 VAL 151 A 151 A ? -1.2 LEU 144 A 144 A ? -0.0 
148 GLU 148 A 148 A ? CYS 149 A 149 A ? -0.2 GLU 150 A 150 A ? -0.2 PHE 152 A 152 A ? -0.7 LYS 147 A 147 A ? -0.2 
149 CYS 149 A 149 A ? SER 145 A 145 A ? -2.6 GLU 150 A 150 A ? -0.2 TYR 153 A 153 A ? -1.9 PHE 152 A 152 A ? -0.9 
150 GLU 150 A 150 A ? PRO 146 A 146 A ? -2.3 VAL 151 A 151 A ? -0.3 CYS 149 A 149 A ? -0.2 GLU 148 A 148 A ? -0.2 
151 VAL 151 A 151 A ? LYS 147 A 147 A ? -1.2 PHE 152 A 152 A ? -0.2 GLU 150 A 150 A ? -0.3 CYS 149 A 149 A ? -0.2 
152 PHE 152 A 152 A ? CYS 149 A 149 A ? -0.9 GLU 148 A 148 A ? -0.7 GLU 150 A 150 A ? -0.2 VAL 151 A 151 A ? -0.2 
153 TYR 153 A 153 A ? CYS 149 A 149 A ? -1.9 VAL 157 A 157 A ? -0.0 VAL 156 A 156 A ? -1.5 VAL 157 A 157 A ? -1.2 
154 PRO 154 A 154 A ? ?   ?   ? ?   ? ? ?    ?   ?   ? ?   ? ? ?    VAL 151 A 151 A ? -0.1 GLU 150 A 150 A ? -0.1 
155 GLY 155 A 155 A ? VAL 157 A 157 A ? -0.2 TYR 153 A 153 A ? -0.2 GLU 150 A 150 A ? -0.0 THR 158 A 158 A ? -0.0 
156 VAL 156 A 156 A ? TYR 153 A 153 A ? -1.5 GLU 150 A 150 A ? -0.1 THR 158 A 158 A ? -0.4 GLY 155 A 155 A ? -0.1 
157 VAL 157 A 157 A ? TYR 153 A 153 A ? -1.2 PRO 146 A 146 A ? -0.1 GLY 155 A 155 A ? -0.2 ASN 159 A 159 A ? -0.1 
158 THR 158 A 158 A ? VAL 156 A 156 A ? -0.4 ASN 159 A 159 A ? -0.0 MET 161 A 161 A ? -1.5 VAL 156 A 156 A ? -0.1 
159 ASN 159 A 159 A ? ASN 160 A 160 A ? -0.3 VAL 157 A 157 A ? -0.1 VAL 157 A 157 A ? -0.0 THR 158 A 158 A ? -0.0 
160 ASN 160 A 160 A ? THR 208 A 208 A ? -0.0 LYS 212 A 212 A ? -0.0 GLN 209 A 209 A ? -2.4 ILE 162 A 162 A ? -0.3 
161 MET 161 A 161 A ? THR 158 A 158 A ? -1.5 THR 208 A 208 A ? -0.2 CYS 163 A 163 A ? -0.4 THR 208 A 208 A ? -0.2 
162 ILE 162 A 162 A ? TYR 207 A 207 A ? -2.5 ASN 160 A 160 A ? -0.3 TYR 207 A 207 A ? -3.2 ALA 164 A 164 A ? -0.4 
163 CYS 163 A 163 A ? LEU 144 A 144 A ? -0.4 MET 161 A 161 A ? -0.4 LEU 144 A 144 A ? -2.8 GLY 165 A 165 A ? -0.4 
164 ALA 164 A 164 A ? ALA 205 A 205 A ? -2.2 ILE 162 A 162 A ? -0.4 ALA 205 A 205 A ? -2.0 LEU 166 A 166 A ? -0.3 
165 GLY 165 A 165 A ? THR 142 A 142 A ? -2.1 CYS 163 A 163 A ? -0.4 THR 142 A 142 A ? -2.6 ASP 167 A 167 A ? -0.2 
166 LEU 166 A 166 A ? GLN 170 A 170 A ? -0.8 ALA 164 A 164 A ? -0.3 GLY 169 A 169 A ? -1.7 ILE 141 A 141 A ? -0.2 
167 ASP 167 A 167 A ? SER 140 A 140 A ? -0.4 ARG 168 A 168 A ? -0.2 LEU 166 A 166 A ? -0.1 ILE 141 A 141 A ? -0.1 
168 ARG 168 A 168 A ? GLN 170 A 170 A ? -0.1 ?   ?   ? ?   ? ? ?    ASP 167 A 167 A ? -0.2 ALA 201 A 201 A ? -0.1 
169 GLY 169 A 169 A ? LEU 166 A 166 A ? -1.7 GLN 170 A 170 A ? -0.2 ASP 171 A 171 A ? -0.4 GLN 202 A 202 A ? -0.2 
170 GLN 170 A 170 A ? ALA 201 A 201 A ? -0.1 GLN 202 A 202 A ? -0.1 LEU 166 A 166 A ? -0.8 ALA 205 A 205 A ? -0.2 
171 ASP 171 A 171 A ? GLY 169 A 169 A ? -0.4 GLY 165 A 165 A ? -0.1 GLY 165 A 165 A ? -0.1 CYS 173 A 173 A ? -0.1 
172 PRO 172 A 172 A ? ?   ?   ? ?   ? ? ?    ?   ?   ? ?   ? ? ?    GLY 199 A 199 A ? -0.2 GLN 174 A 174 A ? -0.1 
173 CYS 173 A 173 A ? CYS 198 A 198 A ? -0.2 ASP 171 A 171 A ? -0.1 ASP 176 A 176 A ? -2.0 GLY 123 A 123 A ? -0.2 
174 GLN 174 A 174 A ? SER 175 A 175 A ? -0.3 ASP 176 A 176 A ? -0.1 SER 177 A 177 A ? -1.3 CYS 173 A 173 A ? -0.1 
175 SER 175 A 175 A ? ASP 176 A 176 A ? -0.3 THR 124 A 124 A ? -0.2 GLN 174 A 174 A ? -0.3 TRP 122 A 122 A ? -0.2 
176 ASP 176 A 176 A ? CYS 173 A 173 A ? -2.0 CYS 27  A 27  A ? -0.1 GLY 179 A 179 A ? -2.8 SER 175 A 175 A ? -0.3 
177 SER 177 A 177 A ? GLN 174 A 174 A ? -1.3 GLY 178 A 178 A ? -0.3 ALA 28  A 28  A ? -3.5 SER 192 A 192 A ? -0.2 
178 GLY 178 A 178 A ? LEU 191 A 191 A ? -2.7 GLY 179 A 179 A ? -0.3 SER 177 A 177 A ? -0.3 SER 192 A 192 A ? -0.1 
179 GLY 179 A 179 A ? ASP 176 A 176 A ? -2.8 LEU 191 A 191 A ? -0.1 LEU 191 A 191 A ? -3.0 GLY 178 A 178 A ? -0.3 
180 PRO 180 A 180 A ? ?   ?   ? ?   ? ? ?    ?   ?   ? ?   ? ? ?    ALA 120 A 120 A ? -0.7 VAL 182 A 182 A ? -0.6 
181 LEU 181 A 181 A ? GLY 189 A 189 A ? -2.4 GLY 179 A 179 A ? -0.2 GLN 188 A 188 A ? -3.4 GLY 189 A 189 A ? -1.3 
182 VAL 182 A 182 A ? GLN 118 A 118 A ? -3.1 PRO 180 A 180 A ? -0.6 GLN 118 A 118 A ? -2.9 ASP 184 A 184 A ? -0.4 
183 CYS 183 A 183 A ? THR 186 A 186 A ? -2.2 LEU 181 A 181 A ? -0.5 THR 186 A 186 A ? -1.6 CYS 117 A 117 A ? -0.2 
184 ASP 184 A 184 A ? GLN 116 A 116 A ? -0.5 VAL 182 A 182 A ? -0.4 CYS 183 A 183 A ? -0.2 LEU 187 A 187 A ? -0.1 
185 GLU 185 A 185 A ? THR 186 A 186 A ? -0.2 VAL 182 A 182 A ? -0.1 GLN 105 A 105 A ? -0.6 LEU 187 A 187 A ? -0.3 
186 THR 186 A 186 A ? CYS 183 A 183 A ? -1.6 LEU 104 A 104 A ? -0.1 CYS 183 A 183 A ? -2.2 GLN 188 A 188 A ? -0.7 
187 LEU 187 A 187 A ? GLN 105 A 105 A ? -2.6 GLU 185 A 185 A ? -0.3 VAL 182 A 182 A ? -0.2 ILE 190 A 190 A ? -0.1 
188 GLN 188 A 188 A ? LEU 181 A 181 A ? -3.4 THR 186 A 186 A ? -0.7 ILE 210 A 210 A ? -1.4 CYS 211 A 211 A ? -0.5 
189 GLY 189 A 189 A ? LEU 181 A 181 A ? -1.3 GLN 209 A 209 A ? -0.2 LEU 181 A 181 A ? -2.4 LEU 191 A 191 A ? -0.5 
190 ILE 190 A 190 A ? THR 208 A 208 A ? -1.6 GLN 188 A 188 A ? -0.3 THR 208 A 208 A ? -3.1 SER 192 A 192 A ? -0.4 
191 LEU 191 A 191 A ? GLY 179 A 179 A ? -3.0 GLY 189 A 189 A ? -0.5 GLY 178 A 178 A ? -2.7 TYR 207 A 207 A ? -0.2 
192 SER 192 A 192 A ? VAL 206 A 206 A ? -2.3 TRP 193 A 193 A ? -0.4 GLY 194 A 194 A ? -0.3 TYR 207 A 207 A ? -0.2 
193 TRP 193 A 193 A ? VAL 206 A 206 A ? -1.9 SER 177 A 177 A ? -0.0 VAL 206 A 206 A ? -2.9 SER 192 A 192 A ? -0.4 
194 GLY 194 A 194 A ? SER 192 A 192 A ? -0.3 ALA 205 A 205 A ? -0.2 TYR 196 A 196 A ? -0.3 ALA 205 A 205 A ? -0.1 
195 VAL 195 A 195 A ? PRO 204 A 204 A ? -0.3 TRP 193 A 193 A ? -0.3 SER 200 A 200 A ? -0.2 GLY 199 A 199 A ? -0.1 
196 TYR 196 A 196 A ? GLY 194 A 194 A ? -0.3 CYS 198 A 198 A ? -0.1 CYS 198 A 198 A ? -0.2 GLY 199 A 199 A ? -0.0 
197 PRO 197 A 197 A ? ?   ?   ? ?   ? ? ?    ?   ?   ? ?   ? ? ?    SER 200 A 200 A ? -0.6 VAL 195 A 195 A ? -0.1 
198 CYS 198 A 198 A ? THR 124 A 124 A ? -0.2 GLY 199 A 199 A ? -0.2 CYS 173 A 173 A ? -0.2 TYR 196 A 196 A ? -0.1 
199 GLY 199 A 199 A ? SER 200 A 200 A ? -0.3 HIS 203 A 203 A ? -0.3 ALA 201 A 201 A ? -0.4 CYS 198 A 198 A ? -0.2 
200 SER 200 A 200 A ? PRO 197 A 197 A ? -0.6 HIS 203 A 203 A ? -0.2 HIS 203 A 203 A ? -1.8 GLY 199 A 199 A ? -0.3 
201 ALA 201 A 201 A ? GLY 199 A 199 A ? -0.4 GLN 202 A 202 A ? -0.2 GLY 169 A 169 A ? -0.2 SER 200 A 200 A ? -0.1 
202 GLN 202 A 202 A ? HIS 203 A 203 A ? -0.2 GLY 169 A 169 A ? -0.2 ALA 201 A 201 A ? -0.2 GLN 170 A 170 A ? -0.1 
203 HIS 203 A 203 A ? SER 200 A 200 A ? -1.8 GLY 169 A 169 A ? -0.1 GLY 199 A 199 A ? -0.3 SER 200 A 200 A ? -0.2 
204 PRO 204 A 204 A ? ?   ?   ? ?   ? ? ?    ?   ?   ? ?   ? ? ?    VAL 195 A 195 A ? -0.3 GLY 165 A 165 A ? -0.2 
205 ALA 205 A 205 A ? ALA 164 A 164 A ? -2.0 GLN 170 A 170 A ? -0.2 ALA 164 A 164 A ? -2.2 TYR 207 A 207 A ? -0.5 
206 VAL 206 A 206 A ? TRP 193 A 193 A ? -2.9 PRO 204 A 204 A ? -0.2 SER 192 A 192 A ? -2.3 TRP 193 A 193 A ? -1.9 
207 TYR 207 A 207 A ? ILE 162 A 162 A ? -3.2 ALA 205 A 205 A ? -0.5 ILE 162 A 162 A ? -2.5 GLN 209 A 209 A ? -0.5 
208 THR 208 A 208 A ? ILE 190 A 190 A ? -3.1 VAL 206 A 206 A ? -0.3 ILE 190 A 190 A ? -1.6 ILE 210 A 210 A ? -0.8 
209 GLN 209 A 209 A ? ASN 160 A 160 A ? -2.4 TYR 207 A 207 A ? -0.5 LYS 212 A 212 A ? -1.2 GLY 189 A 189 A ? -0.2 
210 ILE 210 A 210 A ? GLN 188 A 188 A ? -1.4 THR 208 A 208 A ? -0.8 TYR 213 A 213 A ? -2.7 MET 214 A 214 A ? -0.2 
211 CYS 211 A 211 A ? GLN 188 A 188 A ? -0.5 LYS 212 A 212 A ? -0.3 MET 214 A 214 A ? -0.6 ILE 210 A 210 A ? -0.3 
212 LYS 212 A 212 A ? GLN 209 A 209 A ? -1.2 TYR 213 A 213 A ? -0.2 CYS 211 A 211 A ? -0.3 ILE 210 A 210 A ? -0.2 
213 TYR 213 A 213 A ? ILE 210 A 210 A ? -2.7 GLN 209 A 209 A ? -0.2 ILE 217 A 217 A ? -2.6 LYS 212 A 212 A ? -0.2 
214 MET 214 A 214 A ? CYS 211 A 211 A ? -0.6 SER 215 A 215 A ? -0.2 ASN 218 A 218 A ? -2.7 LYS 219 A 219 A ? -0.3 
215 SER 215 A 215 A ? ILE 217 A 217 A ? -0.2 TRP 216 A 216 A ? -0.2 LYS 219 A 219 A ? -2.1 MET 214 A 214 A ? -0.2 
216 TRP 216 A 216 A ? ASN 218 A 218 A ? -0.2 ILE 217 A 217 A ? -0.2 VAL 220 A 220 A ? -2.3 MET 214 A 214 A ? -0.2 
217 ILE 217 A 217 A ? TYR 213 A 213 A ? -2.6 ASN 218 A 218 A ? -0.2 ILE 221 A 221 A ? -2.2 SER 215 A 215 A ? -0.2 
218 ASN 218 A 218 A ? MET 214 A 214 A ? -2.7 LYS 219 A 219 A ? -0.2 ARG 222 A 222 A ? -2.4 ILE 217 A 217 A ? -0.2 
219 LYS 219 A 219 A ? SER 215 A 215 A ? -2.1 MET 214 A 214 A ? -0.3 SER 223 A 223 A ? -1.8 ASN 218 A 218 A ? -0.2 
220 VAL 220 A 220 A ? TRP 216 A 216 A ? -2.3 ARG 222 A 222 A ? -0.2 ASN 224 A 224 A ? -0.4 ASN 218 A 218 A ? -0.2 
221 ILE 221 A 221 A ? ILE 217 A 217 A ? -2.2 ARG 222 A 222 A ? -0.2 ASN 224 A 224 A ? -0.9 LYS 219 A 219 A ? -0.2 
222 ARG 222 A 222 A ? ASN 218 A 218 A ? -2.4 SER 223 A 223 A ? -0.2 ILE 221 A 221 A ? -0.2 VAL 220 A 220 A ? -0.2 
223 SER 223 A 223 A ? LYS 219 A 219 A ? -1.8 ASN 218 A 218 A ? -0.2 ARG 222 A 222 A ? -0.2 ILE 221 A 221 A ? -0.2 
224 ASN 224 A 224 A ? ILE 221 A 221 A ? -0.9 VAL 220 A 220 A ? -0.4 ARG 222 A 222 A ? -0.2 SER 223 A 223 A ? -0.2 
# 
loop_
_dssp_statistics_histogram.entry_id 
_dssp_statistics_histogram.type 
_dssp_statistics_histogram.1 
_dssp_statistics_histogram.2 
_dssp_statistics_histogram.3 
_dssp_statistics_histogram.4 
_dssp_statistics_histogram.5 
_dssp_statistics_histogram.6 
_dssp_statistics_histogram.7 
_dssp_statistics_histogram.8 
_dssp_statistics_histogram.9 
_dssp_statistics_histogram.10 
_dssp_statistics_histogram.11 
_dssp_statistics_histogram.12 
_dssp_statistics_histogram.13 
_dssp_statistics_histogram.14 
_dssp_statistics_histogram.15 
_dssp_statistics_histogram.16 
_dssp_statistics_histogram.17 
_dssp_statistics_histogram.18 
_dssp_statistics_histogram.19 
_dssp_statistics_histogram.20 
_dssp_statistics_histogram.21 
_dssp_statistics_histogram.22 
_dssp_statistics_histogram.23 
_dssp_statistics_histogram.24 
_dssp_statistics_histogram.25 
_dssp_statistics_histogram.26 
_dssp_statistics_histogram.27 
_dssp_statistics_histogram.28 
_dssp_statistics_histogram.29 
_dssp_statistics_histogram.30 
Hosa_KLK10 residues_per_alpha_helix        0 0 0 0 0 0 1 0 1 0 0 0 0 0 0 0 0 0 0 0 0 0 0 0 0 0 0 0 0 0 
Hosa_KLK10 parallel_bridges_per_ladder     1 0 0 0 0 0 0 0 0 0 0 0 0 0 0 0 0 0 0 0 0 0 0 0 0 0 0 0 0 0 
Hosa_KLK10 antiparallel_bridges_per_ladder 2 3 1 6 1 2 0 0 0 0 0 0 0 0 0 0 0 0 0 0 0 0 0 0 0 0 0 0 0 0 
Hosa_KLK10 ladders_per_sheet               0 0 0 0 0 1 0 1 0 0 0 0 0 0 0 0 0 0 0 0 0 0 0 0 0 0 0 0 0 0 
# 
loop_
_dssp_statistics_hbond.entry_id 
_dssp_statistics_hbond.type 
_dssp_statistics_hbond.count 
_dssp_statistics_hbond.count_per_100 
Hosa_KLK10 O(I)-->H-N(J)          139 62.1 
Hosa_KLK10 'PARALLEL BRIDGES'     2   0.9  
Hosa_KLK10 'ANTIPARALLEL BRIDGES' 70  31.2 
Hosa_KLK10 O(I)-->H-N(I-5)        1   0.4  
Hosa_KLK10 O(I)-->H-N(I-4)        2   0.9  
Hosa_KLK10 O(I)-->H-N(I-3)        4   1.8  
Hosa_KLK10 O(I)-->H-N(I-2)        0   0.0  
Hosa_KLK10 O(I)-->H-N(I-1)        0   0.0  
Hosa_KLK10 O(I)-->H-N(I+0)        0   0.0  
Hosa_KLK10 O(I)-->H-N(I+1)        0   0.0  
Hosa_KLK10 O(I)-->H-N(I+2)        22  9.8  
Hosa_KLK10 O(I)-->H-N(I+3)        23  10.3 
Hosa_KLK10 O(I)-->H-N(I+4)        14  6.2  
Hosa_KLK10 O(I)-->H-N(I+5)        1   0.4  
# 
_dssp_statistics.entry_id                       Hosa_KLK10 
_dssp_statistics.nr_of_residues                 224 
_dssp_statistics.nr_of_chains                   1 
_dssp_statistics.nr_of_ss_bridges_total         0 
_dssp_statistics.nr_of_ss_bridges_intra_chain   0 
_dssp_statistics.nr_of_ss_bridges_inter_chain   0 
# 
loop_
_chem_comp.id 
_chem_comp.type 
_chem_comp.mon_nstd_flag 
_chem_comp.name 
_chem_comp.formula 
_chem_comp.formula_weight 
ALA 'L-PEPTIDE LINKING' y ALANINE         'C3 H7 N O2'     89.093 
ARG 'L-PEPTIDE LINKING' y ARGININE        'C6 H15 N4 O2'  175.209 
ASN 'L-PEPTIDE LINKING' y ASPARAGINE      'C4 H8 N2 O3'   132.118 
ASP 'L-PEPTIDE LINKING' y 'ASPARTIC ACID' 'C4 H7 N O4'    133.103 
CYS 'L-PEPTIDE LINKING' y CYSTEINE        'C3 H7 N O2 S'  121.158 
GLN 'L-PEPTIDE LINKING' y GLUTAMINE       'C5 H10 N2 O3'  146.144 
GLU 'L-PEPTIDE LINKING' y 'GLUTAMIC ACID' 'C5 H9 N O4'    147.129 
GLY 'PEPTIDE LINKING'   y GLYCINE         'C2 H5 N O2'     75.067 
HIS 'L-PEPTIDE LINKING' y HISTIDINE       'C6 H10 N3 O2'  156.162 
ILE 'L-PEPTIDE LINKING' y ISOLEUCINE      'C6 H13 N O2'   131.173 
LEU 'L-PEPTIDE LINKING' y LEUCINE         'C6 H13 N O2'   131.173 
LYS 'L-PEPTIDE LINKING' y LYSINE          'C6 H15 N2 O2'  147.195 
MET 'L-PEPTIDE LINKING' y METHIONINE      'C5 H11 N O2 S' 149.211 
PHE 'L-PEPTIDE LINKING' y PHENYLALANINE   'C9 H11 N O2'   165.189 
PRO 'L-PEPTIDE LINKING' y PROLINE         'C5 H9 N O2'     115.13 
SER 'L-PEPTIDE LINKING' y SERINE          'C3 H7 N O3'    105.093 
THR 'L-PEPTIDE LINKING' y THREONINE       'C4 H9 N O3'    119.119 
TRP 'L-PEPTIDE LINKING' y TRYPTOPHAN      'C11 H12 N2 O2' 204.225 
TYR 'L-PEPTIDE LINKING' y TYROSINE        'C9 H11 N O3'   181.189 
VAL 'L-PEPTIDE LINKING' y VALINE          'C5 H11 N O2'   117.146 
# 
loop_
_atom_type.symbol 
N 
C 
O 
S 
# 
loop_
_entity_poly_seq.entity_id 
_entity_poly_seq.num 
_entity_poly_seq.mon_id 
_entity_poly_seq.hetero 
1   1 PRO n 
1   2 GLU n 
1   3 ALA n 
1   4 TYR n 
1   5 GLY n 
1   6 SER n 
1   7 PRO n 
1   8 CYS n 
1   9 ALA n 
1  10 ARG n 
1  11 GLY n 
1  12 SER n 
1  13 GLN n 
1  14 PRO n 
1  15 TRP n 
1  16 GLN n 
1  17 VAL n 
1  18 SER n 
1  19 LEU n 
1  20 PHE n 
1  21 ASN n 
1  22 GLY n 
1  23 LEU n 
1  24 SER n 
1  25 PHE n 
1  26 HIS n 
1  27 CYS n 
1  28 ALA n 
1  29 GLY n 
1  30 VAL n 
1  31 LEU n 
1  32 VAL n 
1  33 ASP n 
1  34 GLN n 
1  35 SER n 
1  36 TRP n 
1  37 VAL n 
1  38 LEU n 
1  39 THR n 
1  40 ALA n 
1  41 ALA n 
1  42 HIS n 
1  43 CYS n 
1  44 GLY n 
1  45 ASN n 
1  46 LYS n 
1  47 PRO n 
1  48 LEU n 
1  49 TRP n 
1  50 ALA n 
1  51 ARG n 
1  52 VAL n 
1  53 GLY n 
1  54 ASP n 
1  55 ASP n 
1  56 HIS n 
1  57 LEU n 
1  58 LEU n 
1  59 LEU n 
1  60 LEU n 
1  61 GLN n 
1  62 GLY n 
1  63 GLU n 
1  64 GLN n 
1  65 LEU n 
1  66 ARG n 
1  67 ARG n 
1  68 THR n 
1  69 THR n 
1  70 ARG n 
1  71 SER n 
1  72 VAL n 
1  73 VAL n 
1  74 HIS n 
1  75 PRO n 
1  76 LYS n 
1  77 TYR n 
1  78 HIS n 
1  79 ARG n 
1  80 ARG n 
1  81 THR n 
1  82 ASP n 
1  83 GLU n 
1  84 HIS n 
1  85 ASP n 
1  86 LEU n 
1  87 MET n 
1  88 LEU n 
1  89 LEU n 
1  90 LYS n 
1  91 LEU n 
1  92 ALA n 
1  93 ARG n 
1  94 PRO n 
1  95 VAL n 
1  96 VAL n 
1  97 LEU n 
1  98 GLY n 
1  99 PRO n 
1 100 ARG n 
1 101 VAL n 
1 102 ARG n 
1 103 ALA n 
1 104 LEU n 
1 105 GLN n 
1 106 LEU n 
1 107 PRO n 
1 108 TYR n 
1 109 ARG n 
1 110 CYS n 
1 111 ALA n 
1 112 GLN n 
1 113 PRO n 
1 114 GLY n 
1 115 ASP n 
1 116 GLN n 
1 117 CYS n 
1 118 GLN n 
1 119 VAL n 
1 120 ALA n 
1 121 GLY n 
1 122 TRP n 
1 123 GLY n 
1 124 THR n 
1 125 THR n 
1 126 ALA n 
1 127 ALA n 
1 128 ARG n 
1 129 ARG n 
1 130 VAL n 
1 131 LYS n 
1 132 TYR n 
1 133 ASN n 
1 134 LYS n 
1 135 GLY n 
1 136 LEU n 
1 137 THR n 
1 138 CYS n 
1 139 SER n 
1 140 SER n 
1 141 ILE n 
1 142 THR n 
1 143 ILE n 
1 144 LEU n 
1 145 SER n 
1 146 PRO n 
1 147 LYS n 
1 148 GLU n 
1 149 CYS n 
1 150 GLU n 
1 151 VAL n 
1 152 PHE n 
1 153 TYR n 
1 154 PRO n 
1 155 GLY n 
1 156 VAL n 
1 157 VAL n 
1 158 THR n 
1 159 ASN n 
1 160 ASN n 
1 161 MET n 
1 162 ILE n 
1 163 CYS n 
1 164 ALA n 
1 165 GLY n 
1 166 LEU n 
1 167 ASP n 
1 168 ARG n 
1 169 GLY n 
1 170 GLN n 
1 171 ASP n 
1 172 PRO n 
1 173 CYS n 
1 174 GLN n 
1 175 SER n 
1 176 ASP n 
1 177 SER n 
1 178 GLY n 
1 179 GLY n 
1 180 PRO n 
1 181 LEU n 
1 182 VAL n 
1 183 CYS n 
1 184 ASP n 
1 185 GLU n 
1 186 THR n 
1 187 LEU n 
1 188 GLN n 
1 189 GLY n 
1 190 ILE n 
1 191 LEU n 
1 192 SER n 
1 193 TRP n 
1 194 GLY n 
1 195 VAL n 
1 196 TYR n 
1 197 PRO n 
1 198 CYS n 
1 199 GLY n 
1 200 SER n 
1 201 ALA n 
1 202 GLN n 
1 203 HIS n 
1 204 PRO n 
1 205 ALA n 
1 206 VAL n 
1 207 TYR n 
1 208 THR n 
1 209 GLN n 
1 210 ILE n 
1 211 CYS n 
1 212 LYS n 
1 213 TYR n 
1 214 MET n 
1 215 SER n 
1 216 TRP n 
1 217 ILE n 
1 218 ASN n 
1 219 LYS n 
1 220 VAL n 
1 221 ILE n 
1 222 ARG n 
1 223 SER n 
1 224 ASN n 
# 
loop_
_pdbx_poly_seq_scheme.asym_id 
_pdbx_poly_seq_scheme.entity_id 
_pdbx_poly_seq_scheme.seq_id 
_pdbx_poly_seq_scheme.mon_id 
_pdbx_poly_seq_scheme.ndb_seq_num 
_pdbx_poly_seq_scheme.pdb_seq_num 
_pdbx_poly_seq_scheme.auth_seq_num 
_pdbx_poly_seq_scheme.pdb_mon_id 
_pdbx_poly_seq_scheme.auth_mon_id 
_pdbx_poly_seq_scheme.pdb_strand_id 
_pdbx_poly_seq_scheme.pdb_ins_code 
_pdbx_poly_seq_scheme.hetero 
A 1   1 PRO   1 1   1   PRO PRO A ? n 
A 1   2 GLU   2 2   2   GLU GLU A ? n 
A 1   3 ALA   3 3   3   ALA ALA A ? n 
A 1   4 TYR   4 4   4   TYR TYR A ? n 
A 1   5 GLY   5 5   5   GLY GLY A ? n 
A 1   6 SER   6 6   6   SER SER A ? n 
A 1   7 PRO   7 7   7   PRO PRO A ? n 
A 1   8 CYS   8 8   8   CYS CYS A ? n 
A 1   9 ALA   9 9   9   ALA ALA A ? n 
A 1  10 ARG  10 10  10  ARG ARG A ? n 
A 1  11 GLY  11 11  11  GLY GLY A ? n 
A 1  12 SER  12 12  12  SER SER A ? n 
A 1  13 GLN  13 13  13  GLN GLN A ? n 
A 1  14 PRO  14 14  14  PRO PRO A ? n 
A 1  15 TRP  15 15  15  TRP TRP A ? n 
A 1  16 GLN  16 16  16  GLN GLN A ? n 
A 1  17 VAL  17 17  17  VAL VAL A ? n 
A 1  18 SER  18 18  18  SER SER A ? n 
A 1  19 LEU  19 19  19  LEU LEU A ? n 
A 1  20 PHE  20 20  20  PHE PHE A ? n 
A 1  21 ASN  21 21  21  ASN ASN A ? n 
A 1  22 GLY  22 22  22  GLY GLY A ? n 
A 1  23 LEU  23 23  23  LEU LEU A ? n 
A 1  24 SER  24 24  24  SER SER A ? n 
A 1  25 PHE  25 25  25  PHE PHE A ? n 
A 1  26 HIS  26 26  26  HIS HIS A ? n 
A 1  27 CYS  27 27  27  CYS CYS A ? n 
A 1  28 ALA  28 28  28  ALA ALA A ? n 
A 1  29 GLY  29 29  29  GLY GLY A ? n 
A 1  30 VAL  30 30  30  VAL VAL A ? n 
A 1  31 LEU  31 31  31  LEU LEU A ? n 
A 1  32 VAL  32 32  32  VAL VAL A ? n 
A 1  33 ASP  33 33  33  ASP ASP A ? n 
A 1  34 GLN  34 34  34  GLN GLN A ? n 
A 1  35 SER  35 35  35  SER SER A ? n 
A 1  36 TRP  36 36  36  TRP TRP A ? n 
A 1  37 VAL  37 37  37  VAL VAL A ? n 
A 1  38 LEU  38 38  38  LEU LEU A ? n 
A 1  39 THR  39 39  39  THR THR A ? n 
A 1  40 ALA  40 40  40  ALA ALA A ? n 
A 1  41 ALA  41 41  41  ALA ALA A ? n 
A 1  42 HIS  42 42  42  HIS HIS A ? n 
A 1  43 CYS  43 43  43  CYS CYS A ? n 
A 1  44 GLY  44 44  44  GLY GLY A ? n 
A 1  45 ASN  45 45  45  ASN ASN A ? n 
A 1  46 LYS  46 46  46  LYS LYS A ? n 
A 1  47 PRO  47 47  47  PRO PRO A ? n 
A 1  48 LEU  48 48  48  LEU LEU A ? n 
A 1  49 TRP  49 49  49  TRP TRP A ? n 
A 1  50 ALA  50 50  50  ALA ALA A ? n 
A 1  51 ARG  51 51  51  ARG ARG A ? n 
A 1  52 VAL  52 52  52  VAL VAL A ? n 
A 1  53 GLY  53 53  53  GLY GLY A ? n 
A 1  54 ASP  54 54  54  ASP ASP A ? n 
A 1  55 ASP  55 55  55  ASP ASP A ? n 
A 1  56 HIS  56 56  56  HIS HIS A ? n 
A 1  57 LEU  57 57  57  LEU LEU A ? n 
A 1  58 LEU  58 58  58  LEU LEU A ? n 
A 1  59 LEU  59 59  59  LEU LEU A ? n 
A 1  60 LEU  60 60  60  LEU LEU A ? n 
A 1  61 GLN  61 61  61  GLN GLN A ? n 
A 1  62 GLY  62 62  62  GLY GLY A ? n 
A 1  63 GLU  63 63  63  GLU GLU A ? n 
A 1  64 GLN  64 64  64  GLN GLN A ? n 
A 1  65 LEU  65 65  65  LEU LEU A ? n 
A 1  66 ARG  66 66  66  ARG ARG A ? n 
A 1  67 ARG  67 67  67  ARG ARG A ? n 
A 1  68 THR  68 68  68  THR THR A ? n 
A 1  69 THR  69 69  69  THR THR A ? n 
A 1  70 ARG  70 70  70  ARG ARG A ? n 
A 1  71 SER  71 71  71  SER SER A ? n 
A 1  72 VAL  72 72  72  VAL VAL A ? n 
A 1  73 VAL  73 73  73  VAL VAL A ? n 
A 1  74 HIS  74 74  74  HIS HIS A ? n 
A 1  75 PRO  75 75  75  PRO PRO A ? n 
A 1  76 LYS  76 76  76  LYS LYS A ? n 
A 1  77 TYR  77 77  77  TYR TYR A ? n 
A 1  78 HIS  78 78  78  HIS HIS A ? n 
A 1  79 ARG  79 79  79  ARG ARG A ? n 
A 1  80 ARG  80 80  80  ARG ARG A ? n 
A 1  81 THR  81 81  81  THR THR A ? n 
A 1  82 ASP  82 82  82  ASP ASP A ? n 
A 1  83 GLU  83 83  83  GLU GLU A ? n 
A 1  84 HIS  84 84  84  HIS HIS A ? n 
A 1  85 ASP  85 85  85  ASP ASP A ? n 
A 1  86 LEU  86 86  86  LEU LEU A ? n 
A 1  87 MET  87 87  87  MET MET A ? n 
A 1  88 LEU  88 88  88  LEU LEU A ? n 
A 1  89 LEU  89 89  89  LEU LEU A ? n 
A 1  90 LYS  90 90  90  LYS LYS A ? n 
A 1  91 LEU  91 91  91  LEU LEU A ? n 
A 1  92 ALA  92 92  92  ALA ALA A ? n 
A 1  93 ARG  93 93  93  ARG ARG A ? n 
A 1  94 PRO  94 94  94  PRO PRO A ? n 
A 1  95 VAL  95 95  95  VAL VAL A ? n 
A 1  96 VAL  96 96  96  VAL VAL A ? n 
A 1  97 LEU  97 97  97  LEU LEU A ? n 
A 1  98 GLY  98 98  98  GLY GLY A ? n 
A 1  99 PRO  99 99  99  PRO PRO A ? n 
A 1 100 ARG 100 100 100 ARG ARG A ? n 
A 1 101 VAL 101 101 101 VAL VAL A ? n 
A 1 102 ARG 102 102 102 ARG ARG A ? n 
A 1 103 ALA 103 103 103 ALA ALA A ? n 
A 1 104 LEU 104 104 104 LEU LEU A ? n 
A 1 105 GLN 105 105 105 GLN GLN A ? n 
A 1 106 LEU 106 106 106 LEU LEU A ? n 
A 1 107 PRO 107 107 107 PRO PRO A ? n 
A 1 108 TYR 108 108 108 TYR TYR A ? n 
A 1 109 ARG 109 109 109 ARG ARG A ? n 
A 1 110 CYS 110 110 110 CYS CYS A ? n 
A 1 111 ALA 111 111 111 ALA ALA A ? n 
A 1 112 GLN 112 112 112 GLN GLN A ? n 
A 1 113 PRO 113 113 113 PRO PRO A ? n 
A 1 114 GLY 114 114 114 GLY GLY A ? n 
A 1 115 ASP 115 115 115 ASP ASP A ? n 
A 1 116 GLN 116 116 116 GLN GLN A ? n 
A 1 117 CYS 117 117 117 CYS CYS A ? n 
A 1 118 GLN 118 118 118 GLN GLN A ? n 
A 1 119 VAL 119 119 119 VAL VAL A ? n 
A 1 120 ALA 120 120 120 ALA ALA A ? n 
A 1 121 GLY 121 121 121 GLY GLY A ? n 
A 1 122 TRP 122 122 122 TRP TRP A ? n 
A 1 123 GLY 123 123 123 GLY GLY A ? n 
A 1 124 THR 124 124 124 THR THR A ? n 
A 1 125 THR 125 125 125 THR THR A ? n 
A 1 126 ALA 126 126 126 ALA ALA A ? n 
A 1 127 ALA 127 127 127 ALA ALA A ? n 
A 1 128 ARG 128 128 128 ARG ARG A ? n 
A 1 129 ARG 129 129 129 ARG ARG A ? n 
A 1 130 VAL 130 130 130 VAL VAL A ? n 
A 1 131 LYS 131 131 131 LYS LYS A ? n 
A 1 132 TYR 132 132 132 TYR TYR A ? n 
A 1 133 ASN 133 133 133 ASN ASN A ? n 
A 1 134 LYS 134 134 134 LYS LYS A ? n 
A 1 135 GLY 135 135 135 GLY GLY A ? n 
A 1 136 LEU 136 136 136 LEU LEU A ? n 
A 1 137 THR 137 137 137 THR THR A ? n 
A 1 138 CYS 138 138 138 CYS CYS A ? n 
A 1 139 SER 139 139 139 SER SER A ? n 
A 1 140 SER 140 140 140 SER SER A ? n 
A 1 141 ILE 141 141 141 ILE ILE A ? n 
A 1 142 THR 142 142 142 THR THR A ? n 
A 1 143 ILE 143 143 143 ILE ILE A ? n 
A 1 144 LEU 144 144 144 LEU LEU A ? n 
A 1 145 SER 145 145 145 SER SER A ? n 
A 1 146 PRO 146 146 146 PRO PRO A ? n 
A 1 147 LYS 147 147 147 LYS LYS A ? n 
A 1 148 GLU 148 148 148 GLU GLU A ? n 
A 1 149 CYS 149 149 149 CYS CYS A ? n 
A 1 150 GLU 150 150 150 GLU GLU A ? n 
A 1 151 VAL 151 151 151 VAL VAL A ? n 
A 1 152 PHE 152 152 152 PHE PHE A ? n 
A 1 153 TYR 153 153 153 TYR TYR A ? n 
A 1 154 PRO 154 154 154 PRO PRO A ? n 
A 1 155 GLY 155 155 155 GLY GLY A ? n 
A 1 156 VAL 156 156 156 VAL VAL A ? n 
A 1 157 VAL 157 157 157 VAL VAL A ? n 
A 1 158 THR 158 158 158 THR THR A ? n 
A 1 159 ASN 159 159 159 ASN ASN A ? n 
A 1 160 ASN 160 160 160 ASN ASN A ? n 
A 1 161 MET 161 161 161 MET MET A ? n 
A 1 162 ILE 162 162 162 ILE ILE A ? n 
A 1 163 CYS 163 163 163 CYS CYS A ? n 
A 1 164 ALA 164 164 164 ALA ALA A ? n 
A 1 165 GLY 165 165 165 GLY GLY A ? n 
A 1 166 LEU 166 166 166 LEU LEU A ? n 
A 1 167 ASP 167 167 167 ASP ASP A ? n 
A 1 168 ARG 168 168 168 ARG ARG A ? n 
A 1 169 GLY 169 169 169 GLY GLY A ? n 
A 1 170 GLN 170 170 170 GLN GLN A ? n 
A 1 171 ASP 171 171 171 ASP ASP A ? n 
A 1 172 PRO 172 172 172 PRO PRO A ? n 
A 1 173 CYS 173 173 173 CYS CYS A ? n 
A 1 174 GLN 174 174 174 GLN GLN A ? n 
A 1 175 SER 175 175 175 SER SER A ? n 
A 1 176 ASP 176 176 176 ASP ASP A ? n 
A 1 177 SER 177 177 177 SER SER A ? n 
A 1 178 GLY 178 178 178 GLY GLY A ? n 
A 1 179 GLY 179 179 179 GLY GLY A ? n 
A 1 180 PRO 180 180 180 PRO PRO A ? n 
A 1 181 LEU 181 181 181 LEU LEU A ? n 
A 1 182 VAL 182 182 182 VAL VAL A ? n 
A 1 183 CYS 183 183 183 CYS CYS A ? n 
A 1 184 ASP 184 184 184 ASP ASP A ? n 
A 1 185 GLU 185 185 185 GLU GLU A ? n 
A 1 186 THR 186 186 186 THR THR A ? n 
A 1 187 LEU 187 187 187 LEU LEU A ? n 
A 1 188 GLN 188 188 188 GLN GLN A ? n 
A 1 189 GLY 189 189 189 GLY GLY A ? n 
A 1 190 ILE 190 190 190 ILE ILE A ? n 
A 1 191 LEU 191 191 191 LEU LEU A ? n 
A 1 192 SER 192 192 192 SER SER A ? n 
A 1 193 TRP 193 193 193 TRP TRP A ? n 
A 1 194 GLY 194 194 194 GLY GLY A ? n 
A 1 195 VAL 195 195 195 VAL VAL A ? n 
A 1 196 TYR 196 196 196 TYR TYR A ? n 
A 1 197 PRO 197 197 197 PRO PRO A ? n 
A 1 198 CYS 198 198 198 CYS CYS A ? n 
A 1 199 GLY 199 199 199 GLY GLY A ? n 
A 1 200 SER 200 200 200 SER SER A ? n 
A 1 201 ALA 201 201 201 ALA ALA A ? n 
A 1 202 GLN 202 202 202 GLN GLN A ? n 
A 1 203 HIS 203 203 203 HIS HIS A ? n 
A 1 204 PRO 204 204 204 PRO PRO A ? n 
A 1 205 ALA 205 205 205 ALA ALA A ? n 
A 1 206 VAL 206 206 206 VAL VAL A ? n 
A 1 207 TYR 207 207 207 TYR TYR A ? n 
A 1 208 THR 208 208 208 THR THR A ? n 
A 1 209 GLN 209 209 209 GLN GLN A ? n 
A 1 210 ILE 210 210 210 ILE ILE A ? n 
A 1 211 CYS 211 211 211 CYS CYS A ? n 
A 1 212 LYS 212 212 212 LYS LYS A ? n 
A 1 213 TYR 213 213 213 TYR TYR A ? n 
A 1 214 MET 214 214 214 MET MET A ? n 
A 1 215 SER 215 215 215 SER SER A ? n 
A 1 216 TRP 216 216 216 TRP TRP A ? n 
A 1 217 ILE 217 217 217 ILE ILE A ? n 
A 1 218 ASN 218 218 218 ASN ASN A ? n 
A 1 219 LYS 219 219 219 LYS LYS A ? n 
A 1 220 VAL 220 220 220 VAL VAL A ? n 
A 1 221 ILE 221 221 221 ILE ILE A ? n 
A 1 222 ARG 222 222 222 ARG ARG A ? n 
A 1 223 SER 223 223 223 SER SER A ? n 
A 1 224 ASN 224 224 224 ASN ASN A ? n 
# 
loop_
_atom_site.group_PDB 
_atom_site.id 
_atom_site.type_symbol 
_atom_site.label_atom_id 
_atom_site.label_alt_id 
_atom_site.label_comp_id 
_atom_site.label_asym_id 
_atom_site.label_entity_id 
_atom_site.label_seq_id 
_atom_site.pdbx_PDB_ins_code 
_atom_site.Cartn_x 
_atom_site.Cartn_y 
_atom_site.Cartn_z 
_atom_site.occupancy 
_atom_site.B_iso_or_equiv 
_atom_site.pdbx_formal_charge 
_atom_site.auth_seq_id 
_atom_site.auth_comp_id 
_atom_site.auth_asym_id 
_atom_site.auth_atom_id 
_atom_site.pdbx_PDB_model_num 
ATOM 1    N N   ? PRO A 1   1 ?  -3.001 -26.464 -12.257 1.000 27.890 ? 1   PRO A N   1 
ATOM 2    C CA  ? PRO A 1   1 ?  -1.611 -26.076 -12.008 1.000 27.890 ? 1   PRO A CA  1 
ATOM 3    C C   ? PRO A 1   1 ?  -1.490 -24.695 -11.368 1.000 27.890 ? 1   PRO A C   1 
ATOM 4    C CB  ? PRO A 1   1 ?  -0.986 -26.087 -13.405 1.000 27.890 ? 1   PRO A CB  1 
ATOM 5    O O   ? PRO A 1   1 ?  -2.177 -23.757 -11.781 1.000 27.890 ? 1   PRO A O   1 
ATOM 6    C CG  ? PRO A 1   1 ?  -2.140 -26.262 -14.339 1.000 27.890 ? 1   PRO A CG  1 
ATOM 7    C CD  ? PRO A 1   1 ?  -3.410 -26.224 -13.539 1.000 27.890 ? 1   PRO A CD  1 
ATOM 8    N N   ? GLU A 1   2 ?  -1.780 -24.688 -10.046 1.000 28.430 ? 2   GLU A N   1 
ATOM 9    C CA  ? GLU A 1   2 ?  -2.161 -23.862  -8.904 1.000 28.430 ? 2   GLU A CA  1 
ATOM 10   C C   ? GLU A 1   2 ?  -2.252 -22.390  -9.294 1.000 28.430 ? 2   GLU A C   1 
ATOM 11   C CB  ? GLU A 1   2 ?  -1.166 -24.042  -7.755 1.000 28.430 ? 2   GLU A CB  1 
ATOM 12   O O   ? GLU A 1   2 ?  -1.235 -21.753  -9.577 1.000 28.430 ? 2   GLU A O   1 
ATOM 13   C CG  ? GLU A 1   2 ?  -1.486 -25.216  -6.842 1.000 28.430 ? 2   GLU A CG  1 
ATOM 14   C CD  ? GLU A 1   2 ?  -0.306 -25.652  -5.988 1.000 28.430 ? 2   GLU A CD  1 
ATOM 15   O OE1 ? GLU A 1   2 ?  -0.447 -26.619  -5.206 1.000 28.430 ? 2   GLU A OE1 1 
ATOM 16   O OE2 ? GLU A 1   2 ?   0.768 -25.021  -6.103 1.000 28.430 ? 2   GLU A OE2 1 
ATOM 17   N N   ? ALA A 1   3 ?  -3.094 -21.968 -10.225 1.000 32.680 ? 3   ALA A N   1 
ATOM 18   C CA  ? ALA A 1   3 ?  -3.911 -20.817 -10.600 1.000 32.680 ? 3   ALA A CA  1 
ATOM 19   C C   ? ALA A 1   3 ?  -3.883 -19.747  -9.513 1.000 32.680 ? 3   ALA A C   1 
ATOM 20   C CB  ? ALA A 1   3 ?  -5.348 -21.253 -10.877 1.000 32.680 ? 3   ALA A CB  1 
ATOM 21   O O   ? ALA A 1   3 ?  -4.068 -20.048  -8.332 1.000 32.680 ? 3   ALA A O   1 
ATOM 22   N N   ? TYR A 1   4 ?  -2.964 -18.863  -9.223 1.000 50.680 ? 4   TYR A N   1 
ATOM 23   C CA  ? TYR A 1   4 ?  -3.077 -17.409  -9.182 1.000 50.680 ? 4   TYR A CA  1 
ATOM 24   C C   ? TYR A 1   4 ?  -3.234 -16.914  -7.749 1.000 50.680 ? 4   TYR A C   1 
ATOM 25   C CB  ? TYR A 1   4 ?  -4.261 -16.937 -10.031 1.000 50.680 ? 4   TYR A CB  1 
ATOM 26   O O   ? TYR A 1   4 ?  -4.057 -17.436  -6.993 1.000 50.680 ? 4   TYR A O   1 
ATOM 27   C CG  ? TYR A 1   4 ?  -4.101 -17.216 -11.506 1.000 50.680 ? 4   TYR A CG  1 
ATOM 28   C CD1 ? TYR A 1   4 ?  -3.307 -16.398 -12.307 1.000 50.680 ? 4   TYR A CD1 1 
ATOM 29   C CD2 ? TYR A 1   4 ?  -4.743 -18.296 -12.101 1.000 50.680 ? 4   TYR A CD2 1 
ATOM 30   C CE1 ? TYR A 1   4 ?  -3.157 -16.650 -13.666 1.000 50.680 ? 4   TYR A CE1 1 
ATOM 31   C CE2 ? TYR A 1   4 ?  -4.601 -18.557 -13.460 1.000 50.680 ? 4   TYR A CE2 1 
ATOM 32   O OH  ? TYR A 1   4 ?  -3.663 -17.984 -15.579 1.000 50.680 ? 4   TYR A OH  1 
ATOM 33   C CZ  ? TYR A 1   4 ?  -3.807 -17.730 -14.233 1.000 50.680 ? 4   TYR A CZ  1 
ATOM 34   N N   ? GLY A 1   5 ?  -2.170 -16.230  -6.976 1.000 59.180 ? 5   GLY A N   1 
ATOM 35   C CA  ? GLY A 1   5 ?  -2.303 -15.728  -5.617 1.000 59.180 ? 5   GLY A CA  1 
ATOM 36   C C   ? GLY A 1   5 ?  -3.125 -16.636  -4.723 1.000 59.180 ? 5   GLY A C   1 
ATOM 37   O O   ? GLY A 1   5 ?  -4.126 -17.207  -5.161 1.000 59.180 ? 5   GLY A O   1 
ATOM 38   N N   ? SER A 1   6 ?  -2.543 -17.264  -3.670 1.000 70.900 ? 6   SER A N   1 
ATOM 39   C CA  ? SER A 1   6 ?  -3.212 -18.131  -2.706 1.000 70.900 ? 6   SER A CA  1 
ATOM 40   C C   ? SER A 1   6 ?  -4.043 -17.321  -1.717 1.000 70.900 ? 6   SER A C   1 
ATOM 41   C CB  ? SER A 1   6 ?  -2.189 -18.980  -1.949 1.000 70.900 ? 6   SER A CB  1 
ATOM 42   O O   ? SER A 1   6 ?  -3.742 -16.155  -1.453 1.000 70.900 ? 6   SER A O   1 
ATOM 43   O OG  ? SER A 1   6 ?  -1.272 -18.157  -1.249 1.000 70.900 ? 6   SER A OG  1 
ATOM 44   N N   ? PRO A 1   7 ?  -5.311 -17.915  -1.597 1.000 83.330 ? 7   PRO A N   1 
ATOM 45   C CA  ? PRO A 1   7 ?  -6.064 -17.229  -0.544 1.000 83.330 ? 7   PRO A CA  1 
ATOM 46   C C   ? PRO A 1   7 ?  -5.210 -16.913   0.682 1.000 83.330 ? 7   PRO A C   1 
ATOM 47   C CB  ? PRO A 1   7 ?  -7.172 -18.226  -0.196 1.000 83.330 ? 7   PRO A CB  1 
ATOM 48   O O   ? PRO A 1   7 ?  -4.385 -17.734   1.091 1.000 83.330 ? 7   PRO A O   1 
ATOM 49   C CG  ? PRO A 1   7 ?  -7.277 -19.114  -1.394 1.000 83.330 ? 7   PRO A CG  1 
ATOM 50   C CD  ? PRO A 1   7 ?  -5.925 -19.204  -2.041 1.000 83.330 ? 7   PRO A CD  1 
ATOM 51   N N   ? CYS A 1   8 ?  -5.289 -15.603   1.075 1.000 86.320 ? 8   CYS A N   1 
ATOM 52   C CA  ? CYS A 1   8 ?  -4.628 -15.233   2.322 1.000 86.320 ? 8   CYS A CA  1 
ATOM 53   C C   ? CYS A 1   8 ?  -5.242 -15.971   3.505 1.000 86.320 ? 8   CYS A C   1 
ATOM 54   C CB  ? CYS A 1   8 ?  -4.718 -13.724   2.548 1.000 86.320 ? 8   CYS A CB  1 
ATOM 55   O O   ? CYS A 1   8 ?  -6.450 -16.214   3.532 1.000 86.320 ? 8   CYS A O   1 
ATOM 56   S SG  ? CYS A 1   8 ?  -3.864 -12.747   1.292 1.000 86.320 ? 8   CYS A SG  1 
ATOM 57   N N   ? ALA A 1   9 ?  -4.333 -16.429   4.413 1.000 86.580 ? 9   ALA A N   1 
ATOM 58   C CA  ? ALA A 1   9 ?  -4.894 -16.901   5.676 1.000 86.580 ? 9   ALA A CA  1 
ATOM 59   C C   ? ALA A 1   9 ?  -5.789 -15.840   6.310 1.000 86.580 ? 9   ALA A C   1 
ATOM 60   C CB  ? ALA A 1   9 ?  -3.776 -17.294   6.640 1.000 86.580 ? 9   ALA A CB  1 
ATOM 61   O O   ? ALA A 1   9 ?  -5.451 -14.654   6.312 1.000 86.580 ? 9   ALA A O   1 
ATOM 62   N N   ? ARG A 1  10 ?  -6.982 -16.267   6.741 1.000 84.080 ? 10  ARG A N   1 
ATOM 63   C CA  ? ARG A 1  10 ?  -7.892 -15.334   7.397 1.000 84.080 ? 10  ARG A CA  1 
ATOM 64   C C   ? ARG A 1  10 ?  -7.181 -14.561   8.503 1.000 84.080 ? 10  ARG A C   1 
ATOM 65   C CB  ? ARG A 1  10 ?  -9.102 -16.076   7.970 1.000 84.080 ? 10  ARG A CB  1 
ATOM 66   O O   ? ARG A 1  10 ?  -6.487 -15.152   9.333 1.000 84.080 ? 10  ARG A O   1 
ATOM 67   C CG  ? ARG A 1  10 ? -10.103 -16.527   6.919 1.000 84.080 ? 10  ARG A CG  1 
ATOM 68   C CD  ? ARG A 1  10 ? -11.368 -17.090   7.550 1.000 84.080 ? 10  ARG A CD  1 
ATOM 69   N NE  ? ARG A 1  10 ? -12.276 -17.635   6.544 1.000 84.080 ? 10  ARG A NE  1 
ATOM 70   N NH1 ? ARG A 1  10 ? -13.546 -18.846   8.047 1.000 84.080 ? 10  ARG A NH1 1 
ATOM 71   N NH2 ? ARG A 1  10 ? -14.053 -18.892   5.812 1.000 84.080 ? 10  ARG A NH2 1 
ATOM 72   C CZ  ? ARG A 1  10 ? -13.290 -18.456   6.803 1.000 84.080 ? 10  ARG A CZ  1 
ATOM 73   N N   ? GLY A 1  11 ?  -7.290 -13.192   8.401 1.000 84.310 ? 11  GLY A N   1 
ATOM 74   C CA  ? GLY A 1  11 ?  -6.734 -12.356   9.453 1.000 84.310 ? 11  GLY A CA  1 
ATOM 75   C C   ? GLY A 1  11 ?  -5.247 -12.104   9.291 1.000 84.310 ? 11  GLY A C   1 
ATOM 76   O O   ? GLY A 1  11 ?  -4.615 -11.504  10.163 1.000 84.310 ? 11  GLY A O   1 
ATOM 77   N N   ? SER A 1  12 ?  -4.646 -12.594   8.229 1.000 89.100 ? 12  SER A N   1 
ATOM 78   C CA  ? SER A 1  12 ?  -3.205 -12.507   8.019 1.000 89.100 ? 12  SER A CA  1 
ATOM 79   C C   ? SER A 1  12 ?  -2.796 -11.112   7.559 1.000 89.100 ? 12  SER A C   1 
ATOM 80   C CB  ? SER A 1  12 ?  -2.749 -13.546   6.993 1.000 89.100 ? 12  SER A CB  1 
ATOM 81   O O   ? SER A 1  12 ?  -1.624 -10.742   7.645 1.000 89.100 ? 12  SER A O   1 
ATOM 82   O OG  ? SER A 1  12 ?  -3.364 -13.316   5.737 1.000 89.100 ? 12  SER A OG  1 
ATOM 83   N N   ? GLN A 1  13 ?  -3.714 -10.266   7.095 1.000 92.790 ? 13  GLN A N   1 
ATOM 84   C CA  ? GLN A 1  13 ?  -3.454  -8.904   6.641 1.000 92.790 ? 13  GLN A CA  1 
ATOM 85   C C   ? GLN A 1  13 ?  -4.343  -7.902   7.372 1.000 92.790 ? 13  GLN A C   1 
ATOM 86   C CB  ? GLN A 1  13 ?  -3.667  -8.791   5.131 1.000 92.790 ? 13  GLN A CB  1 
ATOM 87   O O   ? GLN A 1  13 ?  -5.195  -7.256   6.758 1.000 92.790 ? 13  GLN A O   1 
ATOM 88   C CG  ? GLN A 1  13 ?  -2.841  -9.779   4.318 1.000 92.790 ? 13  GLN A CG  1 
ATOM 89   C CD  ? GLN A 1  13 ?  -1.394  -9.846   4.769 1.000 92.790 ? 13  GLN A CD  1 
ATOM 90   N NE2 ? GLN A 1  13 ?  -0.802 -11.032   4.686 1.000 92.790 ? 13  GLN A NE2 1 
ATOM 91   O OE1 ? GLN A 1  13 ?  -0.814  -8.839   5.188 1.000 92.790 ? 13  GLN A OE1 1 
ATOM 92   N N   ? PRO A 1  14 ?  -4.159  -7.695   8.669 1.000 93.930 ? 14  PRO A N   1 
ATOM 93   C CA  ? PRO A 1  14 ?  -5.044  -6.880   9.505 1.000 93.930 ? 14  PRO A CA  1 
ATOM 94   C C   ? PRO A 1  14 ?  -4.884  -5.383   9.248 1.000 93.930 ? 14  PRO A C   1 
ATOM 95   C CB  ? PRO A 1  14 ?  -4.613  -7.239  10.929 1.000 93.930 ? 14  PRO A CB  1 
ATOM 96   O O   ? PRO A 1  14 ?  -5.684  -4.581   9.736 1.000 93.930 ? 14  PRO A O   1 
ATOM 97   C CG  ? PRO A 1  14 ?  -3.177  -7.634  10.806 1.000 93.930 ? 14  PRO A CG  1 
ATOM 98   C CD  ? PRO A 1  14 ?  -2.987  -8.338   9.493 1.000 93.930 ? 14  PRO A CD  1 
ATOM 99   N N   ? TRP A 1  15 ?  -3.919  -5.001   8.380 1.000 95.740 ? 15  TRP A N   1 
ATOM 100  C CA  ? TRP A 1  15 ?  -3.630  -3.611   8.042 1.000 95.740 ? 15  TRP A CA  1 
ATOM 101  C C   ? TRP A 1  15 ?  -4.277  -3.227   6.716 1.000 95.740 ? 15  TRP A C   1 
ATOM 102  C CB  ? TRP A 1  15 ?  -2.118  -3.378   7.974 1.000 95.740 ? 15  TRP A CB  1 
ATOM 103  O O   ? TRP A 1  15 ?  -4.301  -2.050   6.348 1.000 95.740 ? 15  TRP A O   1 
ATOM 104  C CG  ? TRP A 1  15 ?  -1.370  -4.443   7.229 1.000 95.740 ? 15  TRP A CG  1 
ATOM 105  C CD1 ? TRP A 1  15 ?  -1.135  -4.496   5.883 1.000 95.740 ? 15  TRP A CD1 1 
ATOM 106  C CD2 ? TRP A 1  15 ?  -0.764  -5.611   7.789 1.000 95.740 ? 15  TRP A CD2 1 
ATOM 107  C CE2 ? TRP A 1  15 ?  -0.177  -6.329   6.723 1.000 95.740 ? 15  TRP A CE2 1 
ATOM 108  C CE3 ? TRP A 1  15 ?  -0.659  -6.121   9.090 1.000 95.740 ? 15  TRP A CE3 1 
ATOM 109  N NE1 ? TRP A 1  15 ?  -0.418  -5.628   5.572 1.000 95.740 ? 15  TRP A NE1 1 
ATOM 110  C CH2 ? TRP A 1  15 ?   0.593  -8.009   8.202 1.000 95.740 ? 15  TRP A CH2 1 
ATOM 111  C CZ2 ? TRP A 1  15 ?   0.505  -7.532   6.920 1.000 95.740 ? 15  TRP A CZ2 1 
ATOM 112  C CZ3 ? TRP A 1  15 ?   0.021  -7.319   9.283 1.000 95.740 ? 15  TRP A CZ3 1 
ATOM 113  N N   ? GLN A 1  16 ?  -4.752  -4.265   5.937 1.000 94.480 ? 16  GLN A N   1 
ATOM 114  C CA  ? GLN A 1  16 ?  -5.338  -4.030   4.622 1.000 94.480 ? 16  GLN A CA  1 
ATOM 115  C C   ? GLN A 1  16 ?  -6.680  -3.313   4.738 1.000 94.480 ? 16  GLN A C   1 
ATOM 116  C CB  ? GLN A 1  16 ?  -5.511  -5.349   3.867 1.000 94.480 ? 16  GLN A CB  1 
ATOM 117  O O   ? GLN A 1  16 ?  -7.540  -3.716   5.524 1.000 94.480 ? 16  GLN A O   1 
ATOM 118  C CG  ? GLN A 1  16 ?  -6.021  -5.179   2.442 1.000 94.480 ? 16  GLN A CG  1 
ATOM 119  C CD  ? GLN A 1  16 ?  -4.955  -4.664   1.494 1.000 94.480 ? 16  GLN A CD  1 
ATOM 120  N NE2 ? GLN A 1  16 ?  -5.381  -3.980   0.438 1.000 94.480 ? 16  GLN A NE2 1 
ATOM 121  O OE1 ? GLN A 1  16 ?  -3.758  -4.878   1.710 1.000 94.480 ? 16  GLN A OE1 1 
ATOM 122  N N   ? VAL A 1  17 ?  -6.833  -2.237   3.915 1.000 95.120 ? 17  VAL A N   1 
ATOM 123  C CA  ? VAL A 1  17 ?  -8.055  -1.439   3.954 1.000 95.120 ? 17  VAL A CA  1 
ATOM 124  C C   ? VAL A 1  17 ?  -8.694  -1.404   2.568 1.000 95.120 ? 17  VAL A C   1 
ATOM 125  C CB  ? VAL A 1  17 ?  -7.778  -0.002   4.450 1.000 95.120 ? 17  VAL A CB  1 
ATOM 126  O O   ? VAL A 1  17 ?  -8.022  -1.122   1.574 1.000 95.120 ? 17  VAL A O   1 
ATOM 127  C CG1 ? VAL A 1  17 ?  -9.064   0.822   4.463 1.000 95.120 ? 17  VAL A CG1 1 
ATOM 128  C CG2 ? VAL A 1  17 ?  -7.143  -0.030   5.839 1.000 95.120 ? 17  VAL A CG2 1 
ATOM 129  N N   ? SER A 1  18 ?  -9.967  -1.722   2.516 1.000 93.430 ? 18  SER A N   1 
ATOM 130  C CA  ? SER A 1  18 ? -10.737  -1.559   1.288 1.000 93.430 ? 18  SER A CA  1 
ATOM 131  C C   ? SER A 1  18 ? -11.468  -0.221   1.267 1.000 93.430 ? 18  SER A C   1 
ATOM 132  C CB  ? SER A 1  18 ? -11.742  -2.701   1.129 1.000 93.430 ? 18  SER A CB  1 
ATOM 133  O O   ? SER A 1  18 ? -12.194   0.111   2.207 1.000 93.430 ? 18  SER A O   1 
ATOM 134  O OG  ? SER A 1  18 ? -12.621  -2.755   2.239 1.000 93.430 ? 18  SER A OG  1 
ATOM 135  N N   ? LEU A 1  19 ? -11.239   0.533   0.217 1.000 93.890 ? 19  LEU A N   1 
ATOM 136  C CA  ? LEU A 1  19 ? -11.844   1.853   0.074 1.000 93.890 ? 19  LEU A CA  1 
ATOM 137  C C   ? LEU A 1  19 ? -12.990   1.820  -0.932 1.000 93.890 ? 19  LEU A C   1 
ATOM 138  C CB  ? LEU A 1  19 ? -10.795   2.879  -0.362 1.000 93.890 ? 19  LEU A CB  1 
ATOM 139  O O   ? LEU A 1  19 ? -12.825   1.326  -2.050 1.000 93.890 ? 19  LEU A O   1 
ATOM 140  C CG  ? LEU A 1  19 ?  -9.625   3.102   0.597 1.000 93.890 ? 19  LEU A CG  1 
ATOM 141  C CD1 ? LEU A 1  19 ?  -8.547   3.950  -0.070 1.000 93.890 ? 19  LEU A CD1 1 
ATOM 142  C CD2 ? LEU A 1  19 ? -10.107   3.757   1.887 1.000 93.890 ? 19  LEU A CD2 1 
ATOM 143  N N   ? PHE A 1  20 ? -14.123   2.397  -0.492 1.000 92.200 ? 20  PHE A N   1 
ATOM 144  C CA  ? PHE A 1  20 ? -15.333   2.334  -1.304 1.000 92.200 ? 20  PHE A CA  1 
ATOM 145  C C   ? PHE A 1  20 ? -15.848   3.733  -1.617 1.000 92.200 ? 20  PHE A C   1 
ATOM 146  C CB  ? PHE A 1  20 ? -16.418   1.522  -0.591 1.000 92.200 ? 20  PHE A CB  1 
ATOM 147  O O   ? PHE A 1  20 ? -15.758   4.635  -0.782 1.000 92.200 ? 20  PHE A O   1 
ATOM 148  C CG  ? PHE A 1  20 ? -16.175   0.037  -0.607 1.000 92.200 ? 20  PHE A CG  1 
ATOM 149  C CD1 ? PHE A 1  20 ? -16.843  -0.781  -1.509 1.000 92.200 ? 20  PHE A CD1 1 
ATOM 150  C CD2 ? PHE A 1  20 ? -15.277  -0.541   0.281 1.000 92.200 ? 20  PHE A CD2 1 
ATOM 151  C CE1 ? PHE A 1  20 ? -16.620  -2.156  -1.527 1.000 92.200 ? 20  PHE A CE1 1 
ATOM 152  C CE2 ? PHE A 1  20 ? -15.049  -1.914   0.270 1.000 92.200 ? 20  PHE A CE2 1 
ATOM 153  C CZ  ? PHE A 1  20 ? -15.722  -2.720  -0.634 1.000 92.200 ? 20  PHE A CZ  1 
ATOM 154  N N   ? ASN A 1  21 ? -16.290   3.904  -2.848 1.000 89.890 ? 21  ASN A N   1 
ATOM 155  C CA  ? ASN A 1  21 ? -17.158   5.005  -3.252 1.000 89.890 ? 21  ASN A CA  1 
ATOM 156  C C   ? ASN A 1  21 ? -18.591   4.534  -3.480 1.000 89.890 ? 21  ASN A C   1 
ATOM 157  C CB  ? ASN A 1  21 ? -16.615   5.683  -4.512 1.000 89.890 ? 21  ASN A CB  1 
ATOM 158  O O   ? ASN A 1  21 ? -18.892   3.919  -4.505 1.000 89.890 ? 21  ASN A O   1 
ATOM 159  C CG  ? ASN A 1  21 ? -17.410   6.913  -4.902 1.000 89.890 ? 21  ASN A CG  1 
ATOM 160  N ND2 ? ASN A 1  21 ? -17.106   7.471  -6.068 1.000 89.890 ? 21  ASN A ND2 1 
ATOM 161  O OD1 ? ASN A 1  21 ? -18.291   7.359  -4.162 1.000 89.890 ? 21  ASN A OD1 1 
ATOM 162  N N   ? GLY A 1  22 ? -19.493   4.755  -2.508 1.000 86.960 ? 22  GLY A N   1 
ATOM 163  C CA  ? GLY A 1  22 ? -20.776   4.072  -2.500 1.000 86.960 ? 22  GLY A CA  1 
ATOM 164  C C   ? GLY A 1  22 ? -20.657   2.581  -2.245 1.000 86.960 ? 22  GLY A C   1 
ATOM 165  O O   ? GLY A 1  22 ? -20.046   2.161  -1.261 1.000 86.960 ? 22  GLY A O   1 
ATOM 166  N N   ? LEU A 1  23 ? -21.165   1.758  -3.188 1.000 84.190 ? 23  LEU A N   1 
ATOM 167  C CA  ? LEU A 1  23 ? -21.152   0.309  -3.019 1.000 84.190 ? 23  LEU A CA  1 
ATOM 168  C C   ? LEU A 1  23 ? -20.063  -0.328  -3.875 1.000 84.190 ? 23  LEU A C   1 
ATOM 169  C CB  ? LEU A 1  23 ? -22.516  -0.285  -3.382 1.000 84.190 ? 23  LEU A CB  1 
ATOM 170  O O   ? LEU A 1  23 ? -19.854  -1.543  -3.820 1.000 84.190 ? 23  LEU A O   1 
ATOM 171  C CG  ? LEU A 1  23 ? -23.693   0.131  -2.499 1.000 84.190 ? 23  LEU A CG  1 
ATOM 172  C CD1 ? LEU A 1  23 ? -24.993  -0.456  -3.039 1.000 84.190 ? 23  LEU A CD1 1 
ATOM 173  C CD2 ? LEU A 1  23 ? -23.461  -0.307  -1.057 1.000 84.190 ? 23  LEU A CD2 1 
ATOM 174  N N   ? SER A 1  24 ? -19.311   0.596  -4.498 1.000 85.630 ? 24  SER A N   1 
ATOM 175  C CA  ? SER A 1  24 ? -18.309   0.098  -5.435 1.000 85.630 ? 24  SER A CA  1 
ATOM 176  C C   ? SER A 1  24 ? -16.905   0.206  -4.852 1.000 85.630 ? 24  SER A C   1 
ATOM 177  C CB  ? SER A 1  24 ? -18.383   0.865  -6.756 1.000 85.630 ? 24  SER A CB  1 
ATOM 178  O O   ? SER A 1  24 ? -16.529   1.250  -4.314 1.000 85.630 ? 24  SER A O   1 
ATOM 179  O OG  ? SER A 1  24 ? -19.657   0.711  -7.357 1.000 85.630 ? 24  SER A OG  1 
ATOM 180  N N   ? PHE A 1  25 ? -16.178  -0.908  -4.943 1.000 87.300 ? 25  PHE A N   1 
ATOM 181  C CA  ? PHE A 1  25 ? -14.770  -0.898  -4.562 1.000 87.300 ? 25  PHE A CA  1 
ATOM 182  C C   ? PHE A 1  25 ? -13.982   0.080  -5.426 1.000 87.300 ? 25  PHE A C   1 
ATOM 183  C CB  ? PHE A 1  25 ? -14.170  -2.303  -4.680 1.000 87.300 ? 25  PHE A CB  1 
ATOM 184  O O   ? PHE A 1  25 ? -14.010  -0.007  -6.655 1.000 87.300 ? 25  PHE A O   1 
ATOM 185  C CG  ? PHE A 1  25 ? -12.702  -2.365  -4.354 1.000 87.300 ? 25  PHE A CG  1 
ATOM 186  C CD1 ? PHE A 1  25 ? -11.758  -2.507  -5.363 1.000 87.300 ? 25  PHE A CD1 1 
ATOM 187  C CD2 ? PHE A 1  25 ? -12.267  -2.281  -3.038 1.000 87.300 ? 25  PHE A CD2 1 
ATOM 188  C CE1 ? PHE A 1  25 ? -10.398  -2.565  -5.065 1.000 87.300 ? 25  PHE A CE1 1 
ATOM 189  C CE2 ? PHE A 1  25 ? -10.910  -2.338  -2.732 1.000 87.300 ? 25  PHE A CE2 1 
ATOM 190  C CZ  ? PHE A 1  25 ?  -9.978  -2.481  -3.747 1.000 87.300 ? 25  PHE A CZ  1 
ATOM 191  N N   ? HIS A 1  26 ? -13.218   1.051  -4.756 1.000 88.570 ? 26  HIS A N   1 
ATOM 192  C CA  ? HIS A 1  26 ? -12.521   2.122  -5.460 1.000 88.570 ? 26  HIS A CA  1 
ATOM 193  C C   ? HIS A 1  26 ? -11.017   1.876  -5.487 1.000 88.570 ? 26  HIS A C   1 
ATOM 194  C CB  ? HIS A 1  26 ? -12.821   3.474  -4.810 1.000 88.570 ? 26  HIS A CB  1 
ATOM 195  O O   ? HIS A 1  26 ? -10.389   1.955  -6.545 1.000 88.570 ? 26  HIS A O   1 
ATOM 196  C CG  ? HIS A 1  26 ? -12.110   4.620  -5.456 1.000 88.570 ? 26  HIS A CG  1 
ATOM 197  C CD2 ? HIS A 1  26 ? -11.119   5.422  -5.000 1.000 88.570 ? 26  HIS A CD2 1 
ATOM 198  N ND1 ? HIS A 1  26 ? -12.404   5.056  -6.729 1.000 88.570 ? 26  HIS A ND1 1 
ATOM 199  C CE1 ? HIS A 1  26 ? -11.622   6.079  -7.030 1.000 88.570 ? 26  HIS A CE1 1 
ATOM 200  N NE2 ? HIS A 1  26 ? -10.833   6.321  -5.997 1.000 88.570 ? 26  HIS A NE2 1 
ATOM 201  N N   ? CYS A 1  27 ? -10.406   1.691  -4.330 1.000 92.260 ? 27  CYS A N   1 
ATOM 202  C CA  ? CYS A 1  27 ?  -8.978   1.475  -4.130 1.000 92.260 ? 27  CYS A CA  1 
ATOM 203  C C   ? CYS A 1  27 ?  -8.719   0.665  -2.866 1.000 92.260 ? 27  CYS A C   1 
ATOM 204  C CB  ? CYS A 1  27 ?  -8.240   2.812  -4.050 1.000 92.260 ? 27  CYS A CB  1 
ATOM 205  O O   ? CYS A 1  27 ?  -9.635   0.431  -2.076 1.000 92.260 ? 27  CYS A O   1 
ATOM 206  S SG  ? CYS A 1  27 ?  -8.038   3.629  -5.648 1.000 92.260 ? 27  CYS A SG  1 
ATOM 207  N N   ? ALA A 1  28 ?  -7.477   0.312  -2.809 1.000 92.810 ? 28  ALA A N   1 
ATOM 208  C CA  ? ALA A 1  28 ?  -6.999  -0.277  -1.561 1.000 92.810 ? 28  ALA A CA  1 
ATOM 209  C C   ? ALA A 1  28 ?  -6.223   0.745  -0.734 1.000 92.810 ? 28  ALA A C   1 
ATOM 210  C CB  ? ALA A 1  28 ?  -6.127  -1.497  -1.848 1.000 92.810 ? 28  ALA A CB  1 
ATOM 211  O O   ? ALA A 1  28 ?  -5.849   1.806  -1.239 1.000 92.810 ? 28  ALA A O   1 
ATOM 212  N N   ? GLY A 1  29 ?  -6.011   0.418   0.530 1.000 95.400 ? 29  GLY A N   1 
ATOM 213  C CA  ? GLY A 1  29 ?  -5.238   1.249   1.438 1.000 95.400 ? 29  GLY A CA  1 
ATOM 214  C C   ? GLY A 1  29 ?  -4.568   0.458   2.547 1.000 95.400 ? 29  GLY A C   1 
ATOM 215  O O   ? GLY A 1  29 ?  -4.750  -0.757   2.646 1.000 95.400 ? 29  GLY A O   1 
ATOM 216  N N   ? VAL A 1  30 ?  -3.778   1.226   3.315 1.000 97.370 ? 30  VAL A N   1 
ATOM 217  C CA  ? VAL A 1  30 ?  -3.046   0.612   4.418 1.000 97.370 ? 30  VAL A CA  1 
ATOM 218  C C   ? VAL A 1  30 ?  -3.259   1.423   5.694 1.000 97.370 ? 30  VAL A C   1 
ATOM 219  C CB  ? VAL A 1  30 ?  -1.537   0.498   4.104 1.000 97.370 ? 30  VAL A CB  1 
ATOM 220  O O   ? VAL A 1  30 ?  -3.111   2.647   5.691 1.000 97.370 ? 30  VAL A O   1 
ATOM 221  C CG1 ? VAL A 1  30 ?  -0.808  -0.248   5.220 1.000 97.370 ? 30  VAL A CG1 1 
ATOM 222  C CG2 ? VAL A 1  30 ?  -1.323  -0.200   2.762 1.000 97.370 ? 30  VAL A CG2 1 
ATOM 223  N N   ? LEU A 1  31 ?  -3.682   0.700   6.702 1.000 97.700 ? 31  LEU A N   1 
ATOM 224  C CA  ? LEU A 1  31 ?  -3.789   1.337   8.010 1.000 97.700 ? 31  LEU A CA  1 
ATOM 225  C C   ? LEU A 1  31 ?  -2.410   1.560   8.621 1.000 97.700 ? 31  LEU A C   1 
ATOM 226  C CB  ? LEU A 1  31 ?  -4.645   0.486   8.952 1.000 97.700 ? 31  LEU A CB  1 
ATOM 227  O O   ? LEU A 1  31 ?  -1.723   0.601   8.981 1.000 97.700 ? 31  LEU A O   1 
ATOM 228  C CG  ? LEU A 1  31 ?  -4.977   1.104  10.311 1.000 97.700 ? 31  LEU A CG  1 
ATOM 229  C CD1 ? LEU A 1  31 ?  -5.889   2.314  10.135 1.000 97.700 ? 31  LEU A CD1 1 
ATOM 230  C CD2 ? LEU A 1  31 ?  -5.624   0.070  11.226 1.000 97.700 ? 31  LEU A CD2 1 
ATOM 231  N N   ? VAL A 1  32 ?  -1.948   2.872   8.783 1.000 97.380 ? 32  VAL A N   1 
ATOM 232  C CA  ? VAL A 1  32 ?  -0.600   3.185   9.245 1.000 97.380 ? 32  VAL A CA  1 
ATOM 233  C C   ? VAL A 1  32 ?  -0.663   3.810  10.637 1.000 97.380 ? 32  VAL A C   1 
ATOM 234  C CB  ? VAL A 1  32 ?   0.130   4.133   8.267 1.000 97.380 ? 32  VAL A CB  1 
ATOM 235  O O   ? VAL A 1  32 ?   0.359   3.928  11.318 1.000 97.380 ? 32  VAL A O   1 
ATOM 236  C CG1 ? VAL A 1  32 ?   0.453   3.414   6.959 1.000 97.380 ? 32  VAL A CG1 1 
ATOM 237  C CG2 ? VAL A 1  32 ?  -0.715   5.378   8.002 1.000 97.380 ? 32  VAL A CG2 1 
ATOM 238  N N   ? ASP A 1  33 ?  -1.877   4.139  11.058 1.000 95.890 ? 33  ASP A N   1 
ATOM 239  C CA  ? ASP A 1  33 ?  -2.247   4.660  12.370 1.000 95.890 ? 33  ASP A CA  1 
ATOM 240  C C   ? ASP A 1  33 ?  -3.731   4.433  12.652 1.000 95.890 ? 33  ASP A C   1 
ATOM 241  C CB  ? ASP A 1  33 ?  -1.916   6.151  12.469 1.000 95.890 ? 33  ASP A CB  1 
ATOM 242  O O   ? ASP A 1  33 ?  -4.493   4.081  11.750 1.000 95.890 ? 33  ASP A O   1 
ATOM 243  C CG  ? ASP A 1  33 ?  -2.012   6.687  13.887 1.000 95.890 ? 33  ASP A CG  1 
ATOM 244  O OD1 ? ASP A 1  33 ?  -1.759   7.892  14.101 1.000 95.890 ? 33  ASP A OD1 1 
ATOM 245  O OD2 ? ASP A 1  33 ?  -2.340   5.896  14.798 1.000 95.890 ? 33  ASP A OD2 1 
ATOM 246  N N   ? GLN A 1  34 ?  -4.229   4.613  14.033 1.000 96.530 ? 34  GLN A N   1 
ATOM 247  C CA  ? GLN A 1  34 ?  -5.618   4.341  14.387 1.000 96.530 ? 34  GLN A CA  1 
ATOM 248  C C   ? GLN A 1  34 ?  -6.572   5.224  13.586 1.000 96.530 ? 34  GLN A C   1 
ATOM 249  C CB  ? GLN A 1  34 ?  -5.842   4.551  15.885 1.000 96.530 ? 34  GLN A CB  1 
ATOM 250  O O   ? GLN A 1  34 ?  -7.737   4.870  13.391 1.000 96.530 ? 34  GLN A O   1 
ATOM 251  C CG  ? GLN A 1  34 ?  -5.190   3.487  16.759 1.000 96.530 ? 34  GLN A CG  1 
ATOM 252  C CD  ? GLN A 1  34 ?  -5.427   3.718  18.239 1.000 96.530 ? 34  GLN A CD  1 
ATOM 253  N NE2 ? GLN A 1  34 ?  -4.726   2.961  19.077 1.000 96.530 ? 34  GLN A NE2 1 
ATOM 254  O OE1 ? GLN A 1  34 ?  -6.232   4.571  18.627 1.000 96.530 ? 34  GLN A OE1 1 
ATOM 255  N N   ? SER A 1  35 ?  -6.017   6.326  13.059 1.000 97.180 ? 35  SER A N   1 
ATOM 256  C CA  ? SER A 1  35 ?  -6.909   7.291  12.426 1.000 97.180 ? 35  SER A CA  1 
ATOM 257  C C   ? SER A 1  35 ?  -6.495   7.564  10.984 1.000 97.180 ? 35  SER A C   1 
ATOM 258  C CB  ? SER A 1  35 ?  -6.930   8.601  13.216 1.000 97.180 ? 35  SER A CB  1 
ATOM 259  O O   ? SER A 1  35 ?  -7.095   8.403  10.308 1.000 97.180 ? 35  SER A O   1 
ATOM 260  O OG  ? SER A 1  35 ?  -7.496   8.405  14.500 1.000 97.180 ? 35  SER A OG  1 
ATOM 261  N N   ? TRP A 1  36 ?  -5.419   6.875  10.536 1.000 97.620 ? 36  TRP A N   1 
ATOM 262  C CA  ? TRP A 1  36 ?  -4.906   7.274   9.230 1.000 97.620 ? 36  TRP A CA  1 
ATOM 263  C C   ? TRP A 1  36 ?  -4.734   6.063   8.319 1.000 97.620 ? 36  TRP A C   1 
ATOM 264  C CB  ? TRP A 1  36 ?  -3.571   8.010   9.379 1.000 97.620 ? 36  TRP A CB  1 
ATOM 265  O O   ? TRP A 1  36 ?  -4.195   5.036   8.737 1.000 97.620 ? 36  TRP A O   1 
ATOM 266  C CG  ? TRP A 1  36 ?  -3.698   9.392   9.946 1.000 97.620 ? 36  TRP A CG  1 
ATOM 267  C CD1 ? TRP A 1  36 ?  -3.563   9.760  11.256 1.000 97.620 ? 36  TRP A CD1 1 
ATOM 268  C CD2 ? TRP A 1  36 ?  -3.990  10.590   9.221 1.000 97.620 ? 36  TRP A CD2 1 
ATOM 269  C CE2 ? TRP A 1  36 ?  -4.016  11.649  10.155 1.000 97.620 ? 36  TRP A CE2 1 
ATOM 270  C CE3 ? TRP A 1  36 ?  -4.231  10.872   7.869 1.000 97.620 ? 36  TRP A CE3 1 
ATOM 271  N NE1 ? TRP A 1  36 ?  -3.753  11.116  11.388 1.000 97.620 ? 36  TRP A NE1 1 
ATOM 272  C CH2 ? TRP A 1  36 ?  -4.508  13.217   8.452 1.000 97.620 ? 36  TRP A CH2 1 
ATOM 273  C CZ2 ? TRP A 1  36 ?  -4.275  12.970   9.780 1.000 97.620 ? 36  TRP A CZ2 1 
ATOM 274  C CZ3 ? TRP A 1  36 ?  -4.488  12.187   7.498 1.000 97.620 ? 36  TRP A CZ3 1 
ATOM 275  N N   ? VAL A 1  37 ?  -5.241   6.217   7.080 1.000 97.720 ? 37  VAL A N   1 
ATOM 276  C CA  ? VAL A 1  37 ?  -5.080   5.244   6.004 1.000 97.720 ? 37  VAL A CA  1 
ATOM 277  C C   ? VAL A 1  37 ?  -4.197   5.830   4.905 1.000 97.720 ? 37  VAL A C   1 
ATOM 278  C CB  ? VAL A 1  37 ?  -6.444   4.813   5.420 1.000 97.720 ? 37  VAL A CB  1 
ATOM 279  O O   ? VAL A 1  37 ?  -4.428   6.952   4.447 1.000 97.720 ? 37  VAL A O   1 
ATOM 280  C CG1 ? VAL A 1  37 ?  -6.249   3.886   4.221 1.000 97.720 ? 37  VAL A CG1 1 
ATOM 281  C CG2 ? VAL A 1  37 ?  -7.293   4.133   6.492 1.000 97.720 ? 37  VAL A CG2 1 
ATOM 282  N N   ? LEU A 1  38 ?  -3.158   5.061   4.594 1.000 97.720 ? 38  LEU A N   1 
ATOM 283  C CA  ? LEU A 1  38 ?  -2.279   5.435   3.492 1.000 97.720 ? 38  LEU A CA  1 
ATOM 284  C C   ? LEU A 1  38 ?  -2.712   4.756   2.197 1.000 97.720 ? 38  LEU A C   1 
ATOM 285  C CB  ? LEU A 1  38 ?  -0.828   5.067   3.814 1.000 97.720 ? 38  LEU A CB  1 
ATOM 286  O O   ? LEU A 1  38 ?  -2.961   3.548   2.177 1.000 97.720 ? 38  LEU A O   1 
ATOM 287  C CG  ? LEU A 1  38 ?   0.231   5.549   2.822 1.000 97.720 ? 38  LEU A CG  1 
ATOM 288  C CD1 ? LEU A 1  38 ?   0.214   7.071   2.727 1.000 97.720 ? 38  LEU A CD1 1 
ATOM 289  C CD2 ? LEU A 1  38 ?   1.613   5.049   3.228 1.000 97.720 ? 38  LEU A CD2 1 
ATOM 290  N N   ? THR A 1  39 ?  -2.794   5.529   1.044 1.000 97.000 ? 39  THR A N   1 
ATOM 291  C CA  ? THR A 1  39 ?  -3.202   4.998  -0.252 1.000 97.000 ? 39  THR A CA  1 
ATOM 292  C C   ? THR A 1  39 ?  -2.552   5.783  -1.387 1.000 97.000 ? 39  THR A C   1 
ATOM 293  C CB  ? THR A 1  39 ?  -4.733   5.030  -0.412 1.000 97.000 ? 39  THR A CB  1 
ATOM 294  O O   ? THR A 1  39 ?  -1.738   6.676  -1.144 1.000 97.000 ? 39  THR A O   1 
ATOM 295  C CG2 ? THR A 1  39 ?  -5.242   6.461  -0.552 1.000 97.000 ? 39  THR A CG2 1 
ATOM 296  O OG1 ? THR A 1  39 ?  -5.101   4.286  -1.580 1.000 97.000 ? 39  THR A OG1 1 
ATOM 297  N N   ? ALA A 1  40 ?  -2.811   5.400  -2.601 1.000 96.110 ? 40  ALA A N   1 
ATOM 298  C CA  ? ALA A 1  40 ?  -2.270   6.108  -3.759 1.000 96.110 ? 40  ALA A CA  1 
ATOM 299  C C   ? ALA A 1  40 ?  -3.043   7.397  -4.024 1.000 96.110 ? 40  ALA A C   1 
ATOM 300  C CB  ? ALA A 1  40 ?  -2.300   5.209  -4.993 1.000 96.110 ? 40  ALA A CB  1 
ATOM 301  O O   ? ALA A 1  40 ?  -4.270   7.426  -3.913 1.000 96.110 ? 40  ALA A O   1 
ATOM 302  N N   ? ALA A 1  41 ?  -2.315   8.445  -4.416 1.000 96.220 ? 41  ALA A N   1 
ATOM 303  C CA  ? ALA A 1  41 ?  -2.920   9.746  -4.688 1.000 96.220 ? 41  ALA A CA  1 
ATOM 304  C C   ? ALA A 1  41 ?  -3.871   9.671  -5.880 1.000 96.220 ? 41  ALA A C   1 
ATOM 305  C CB  ? ALA A 1  41 ?  -1.838  10.793  -4.939 1.000 96.220 ? 41  ALA A CB  1 
ATOM 306  O O   ? ALA A 1  41 ?  -4.892  10.361  -5.912 1.000 96.220 ? 41  ALA A O   1 
ATOM 307  N N   ? HIS A 1  42 ?  -3.560   8.852  -6.849 1.000 92.700 ? 42  HIS A N   1 
ATOM 308  C CA  ? HIS A 1  42 ?  -4.363   8.748  -8.062 1.000 92.700 ? 42  HIS A CA  1 
ATOM 309  C C   ? HIS A 1  42 ?  -5.703   8.076  -7.781 1.000 92.700 ? 42  HIS A C   1 
ATOM 310  C CB  ? HIS A 1  42 ?  -3.604   7.973  -9.142 1.000 92.700 ? 42  HIS A CB  1 
ATOM 311  O O   ? HIS A 1  42 ?  -6.584   8.054  -8.643 1.000 92.700 ? 42  HIS A O   1 
ATOM 312  C CG  ? HIS A 1  42 ?  -3.517   6.504  -8.876 1.000 92.700 ? 42  HIS A CG  1 
ATOM 313  C CD2 ? HIS A 1  42 ?  -4.402   5.505  -9.105 1.000 92.700 ? 42  HIS A CD2 1 
ATOM 314  N ND1 ? HIS A 1  42 ?  -2.410   5.916  -8.303 1.000 92.700 ? 42  HIS A ND1 1 
ATOM 315  C CE1 ? HIS A 1  42 ?  -2.619   4.615  -8.190 1.000 92.700 ? 42  HIS A CE1 1 
ATOM 316  N NE2 ? HIS A 1  42 ?  -3.820   4.340  -8.670 1.000 92.700 ? 42  HIS A NE2 1 
ATOM 317  N N   ? CYS A 1  43 ?  -5.916   7.614  -6.489 1.000 91.990 ? 43  CYS A N   1 
ATOM 318  C CA  ? CYS A 1  43 ?  -7.173   7.006  -6.067 1.000 91.990 ? 43  CYS A CA  1 
ATOM 319  C C   ? CYS A 1  43 ?  -8.262   8.061  -5.907 1.000 91.990 ? 43  CYS A C   1 
ATOM 320  C CB  ? CYS A 1  43 ?  -6.987   6.249  -4.753 1.000 91.990 ? 43  CYS A CB  1 
ATOM 321  O O   ? CYS A 1  43 ?  -9.451   7.741  -5.937 1.000 91.990 ? 43  CYS A O   1 
ATOM 322  S SG  ? CYS A 1  43 ?  -6.117   4.676  -4.936 1.000 91.990 ? 43  CYS A SG  1 
ATOM 323  N N   ? GLY A 1  44 ?  -7.832   9.268  -5.894 1.000 87.330 ? 44  GLY A N   1 
ATOM 324  C CA  ? GLY A 1  44 ?  -8.825  10.329  -5.944 1.000 87.330 ? 44  GLY A CA  1 
ATOM 325  C C   ? GLY A 1  44 ?  -8.958  11.084  -4.635 1.000 87.330 ? 44  GLY A C   1 
ATOM 326  O O   ? GLY A 1  44 ?  -8.333  10.720  -3.637 1.000 87.330 ? 44  GLY A O   1 
ATOM 327  N N   ? ASN A 1  45 ?  -9.756  12.171  -4.576 1.000 77.920 ? 45  ASN A N   1 
ATOM 328  C CA  ? ASN A 1  45 ?  -9.909  13.055  -3.426 1.000 77.920 ? 45  ASN A CA  1 
ATOM 329  C C   ? ASN A 1  45 ? -11.359  13.117  -2.954 1.000 77.920 ? 45  ASN A C   1 
ATOM 330  C CB  ? ASN A 1  45 ?  -9.398  14.459  -3.757 1.000 77.920 ? 45  ASN A CB  1 
ATOM 331  O O   ? ASN A 1  45 ? -11.757  14.068  -2.279 1.000 77.920 ? 45  ASN A O   1 
ATOM 332  C CG  ? ASN A 1  45 ? -10.127  15.084  -4.931 1.000 77.920 ? 45  ASN A CG  1 
ATOM 333  N ND2 ? ASN A 1  45 ?  -9.875  16.365  -5.171 1.000 77.920 ? 45  ASN A ND2 1 
ATOM 334  O OD1 ? ASN A 1  45 ? -10.911  14.421  -5.615 1.000 77.920 ? 45  ASN A OD1 1 
ATOM 335  N N   ? LYS A 1  46 ? -12.150  12.108  -3.316 1.000 85.790 ? 46  LYS A N   1 
ATOM 336  C CA  ? LYS A 1  46 ? -13.539  12.057  -2.869 1.000 85.790 ? 46  LYS A CA  1 
ATOM 337  C C   ? LYS A 1  46 ? -13.661  11.325  -1.536 1.000 85.790 ? 46  LYS A C   1 
ATOM 338  C CB  ? LYS A 1  46 ? -14.417  11.377  -3.922 1.000 85.790 ? 46  LYS A CB  1 
ATOM 339  O O   ? LYS A 1  46 ? -12.772  10.559  -1.159 1.000 85.790 ? 46  LYS A O   1 
ATOM 340  C CG  ? LYS A 1  46 ? -14.392  12.059  -5.282 1.000 85.790 ? 46  LYS A CG  1 
ATOM 341  C CD  ? LYS A 1  46 ? -15.286  11.340  -6.284 1.000 85.790 ? 46  LYS A CD  1 
ATOM 342  C CE  ? LYS A 1  46 ? -15.215  11.984  -7.661 1.000 85.790 ? 46  LYS A CE  1 
ATOM 343  N NZ  ? LYS A 1  46 ? -16.035  11.241  -8.664 1.000 85.790 ? 46  LYS A NZ  1 
ATOM 344  N N   ? PRO A 1  47 ? -14.864  11.758  -0.830 1.000 87.440 ? 47  PRO A N   1 
ATOM 345  C CA  ? PRO A 1  47 ? -15.088  11.006   0.407 1.000 87.440 ? 47  PRO A CA  1 
ATOM 346  C C   ? PRO A 1  47 ? -15.240   9.505   0.166 1.000 87.440 ? 47  PRO A C   1 
ATOM 347  C CB  ? PRO A 1  47 ? -16.385  11.605   0.955 1.000 87.440 ? 47  PRO A CB  1 
ATOM 348  O O   ? PRO A 1  47 ? -16.004   9.092  -0.710 1.000 87.440 ? 47  PRO A O   1 
ATOM 349  C CG  ? PRO A 1  47 ? -16.494  12.944   0.299 1.000 87.440 ? 47  PRO A CG  1 
ATOM 350  C CD  ? PRO A 1  47 ? -15.822  12.875  -1.042 1.000 87.440 ? 47  PRO A CD  1 
ATOM 351  N N   ? LEU A 1  48 ? -14.399   8.719   0.866 1.000 94.420 ? 48  LEU A N   1 
ATOM 352  C CA  ? LEU A 1  48 ? -14.387   7.265   0.743 1.000 94.420 ? 48  LEU A CA  1 
ATOM 353  C C   ? LEU A 1  48 ? -14.784   6.605   2.058 1.000 94.420 ? 48  LEU A C   1 
ATOM 354  C CB  ? LEU A 1  48 ? -13.002   6.776   0.310 1.000 94.420 ? 48  LEU A CB  1 
ATOM 355  O O   ? LEU A 1  48 ? -14.564   7.169   3.133 1.000 94.420 ? 48  LEU A O   1 
ATOM 356  C CG  ? LEU A 1  48 ? -12.499   7.276  -1.045 1.000 94.420 ? 48  LEU A CG  1 
ATOM 357  C CD1 ? LEU A 1  48 ? -11.009   6.989  -1.196 1.000 94.420 ? 48  LEU A CD1 1 
ATOM 358  C CD2 ? LEU A 1  48 ? -13.290   6.634  -2.180 1.000 94.420 ? 48  LEU A CD2 1 
ATOM 359  N N   ? TRP A 1  49 ? -15.437   5.460   1.913 1.000 95.170 ? 49  TRP A N   1 
ATOM 360  C CA  ? TRP A 1  49 ? -15.636   4.576   3.057 1.000 95.170 ? 49  TRP A CA  1 
ATOM 361  C C   ? TRP A 1  49 ? -14.488   3.579   3.181 1.000 95.170 ? 49  TRP A C   1 
ATOM 362  C CB  ? TRP A 1  49 ? -16.967   3.829   2.935 1.000 95.170 ? 49  TRP A CB  1 
ATOM 363  O O   ? TRP A 1  49 ? -14.125   2.918   2.206 1.000 95.170 ? 49  TRP A O   1 
ATOM 364  C CG  ? TRP A 1  49 ? -18.171   4.681   3.204 1.000 95.170 ? 49  TRP A CG  1 
ATOM 365  C CD1 ? TRP A 1  49 ? -18.921   5.360   2.285 1.000 95.170 ? 49  TRP A CD1 1 
ATOM 366  C CD2 ? TRP A 1  49 ? -18.760   4.949   4.480 1.000 95.170 ? 49  TRP A CD2 1 
ATOM 367  C CE2 ? TRP A 1  49 ? -19.866   5.799   4.259 1.000 95.170 ? 49  TRP A CE2 1 
ATOM 368  C CE3 ? TRP A 1  49 ? -18.459   4.552   5.790 1.000 95.170 ? 49  TRP A CE3 1 
ATOM 369  N NE1 ? TRP A 1  49 ? -19.943   6.034   2.913 1.000 95.170 ? 49  TRP A NE1 1 
ATOM 370  C CH2 ? TRP A 1  49 ? -20.358   5.856   6.574 1.000 95.170 ? 49  TRP A CH2 1 
ATOM 371  C CZ2 ? TRP A 1  49 ? -20.674   6.259   5.302 1.000 95.170 ? 49  TRP A CZ2 1 
ATOM 372  C CZ3 ? TRP A 1  49 ? -19.265   5.011   6.826 1.000 95.170 ? 49  TRP A CZ3 1 
ATOM 373  N N   ? ALA A 1  50 ? -13.910   3.626   4.451 1.000 95.500 ? 50  ALA A N   1 
ATOM 374  C CA  ? ALA A 1  50 ? -12.838   2.677   4.737 1.000 95.500 ? 50  ALA A CA  1 
ATOM 375  C C   ? ALA A 1  50 ? -13.367   1.464   5.498 1.000 95.500 ? 50  ALA A C   1 
ATOM 376  C CB  ? ALA A 1  50 ? -11.724   3.355   5.531 1.000 95.500 ? 50  ALA A CB  1 
ATOM 377  O O   ? ALA A 1  50 ? -13.967   1.607   6.566 1.000 95.500 ? 50  ALA A O   1 
ATOM 378  N N   ? ARG A 1  51 ? -13.274   0.301   4.866 1.000 94.680 ? 51  ARG A N   1 
ATOM 379  C CA  ? ARG A 1  51 ? -13.553  -0.954   5.558 1.000 94.680 ? 51  ARG A CA  1 
ATOM 380  C C   ? ARG A 1  51 ? -12.265  -1.600   6.059 1.000 94.680 ? 51  ARG A C   1 
ATOM 381  C CB  ? ARG A 1  51 ? -14.301  -1.921   4.638 1.000 94.680 ? 51  ARG A CB  1 
ATOM 382  O O   ? ARG A 1  51 ? -11.416  -2.004   5.262 1.000 94.680 ? 51  ARG A O   1 
ATOM 383  C CG  ? ARG A 1  51 ? -15.653  -1.406   4.172 1.000 94.680 ? 51  ARG A CG  1 
ATOM 384  C CD  ? ARG A 1  51 ? -16.381  -2.430   3.313 1.000 94.680 ? 51  ARG A CD  1 
ATOM 385  N NE  ? ARG A 1  51 ? -17.646  -1.907   2.806 1.000 94.680 ? 51  ARG A NE  1 
ATOM 386  N NH1 ? ARG A 1  51 ? -18.254  -3.853   1.719 1.000 94.680 ? 51  ARG A NH1 1 
ATOM 387  N NH2 ? ARG A 1  51 ? -19.629  -2.020   1.652 1.000 94.680 ? 51  ARG A NH2 1 
ATOM 388  C CZ  ? ARG A 1  51 ? -18.507  -2.594   2.060 1.000 94.680 ? 51  ARG A CZ  1 
ATOM 389  N N   ? VAL A 1  52 ? -12.128  -1.604   7.432 1.000 94.280 ? 52  VAL A N   1 
ATOM 390  C CA  ? VAL A 1  52 ? -10.918  -2.108   8.073 1.000 94.280 ? 52  VAL A CA  1 
ATOM 391  C C   ? VAL A 1  52 ? -11.205  -3.455   8.732 1.000 94.280 ? 52  VAL A C   1 
ATOM 392  C CB  ? VAL A 1  52 ? -10.370  -1.110   9.117 1.000 94.280 ? 52  VAL A CB  1 
ATOM 393  O O   ? VAL A 1  52 ? -12.236  -3.626   9.386 1.000 94.280 ? 52  VAL A O   1 
ATOM 394  C CG1 ? VAL A 1  52 ?  -9.009  -1.567   9.638 1.000 94.280 ? 52  VAL A CG1 1 
ATOM 395  C CG2 ? VAL A 1  52 ? -10.272   0.291   8.515 1.000 94.280 ? 52  VAL A CG2 1 
ATOM 396  N N   ? GLY A 1  53 ? -10.250  -4.444   8.427 1.000 89.990 ? 53  GLY A N   1 
ATOM 397  C CA  ? GLY A 1  53 ? -10.422  -5.741   9.062 1.000 89.990 ? 53  GLY A CA  1 
ATOM 398  C C   ? GLY A 1  53 ? -11.231  -6.713   8.224 1.000 89.990 ? 53  GLY A C   1 
ATOM 399  O O   ? GLY A 1  53 ? -11.617  -7.781   8.702 1.000 89.990 ? 53  GLY A O   1 
ATOM 400  N N   ? ASP A 1  54 ? -11.486  -6.259   6.974 1.000 86.900 ? 54  ASP A N   1 
ATOM 401  C CA  ? ASP A 1  54 ? -12.287  -7.054   6.047 1.000 86.900 ? 54  ASP A CA  1 
ATOM 402  C C   ? ASP A 1  54 ? -11.401  -7.952   5.187 1.000 86.900 ? 54  ASP A C   1 
ATOM 403  C CB  ? ASP A 1  54 ? -13.137  -6.145   5.157 1.000 86.900 ? 54  ASP A CB  1 
ATOM 404  O O   ? ASP A 1  54 ? -10.287  -7.569   4.822 1.000 86.900 ? 54  ASP A O   1 
ATOM 405  C CG  ? ASP A 1  54 ? -14.353  -6.848   4.582 1.000 86.900 ? 54  ASP A CG  1 
ATOM 406  O OD1 ? ASP A 1  54 ? -14.639  -7.998   4.980 1.000 86.900 ? 54  ASP A OD1 1 
ATOM 407  O OD2 ? ASP A 1  54 ? -15.031  -6.249   3.719 1.000 86.900 ? 54  ASP A OD2 1 
ATOM 408  N N   ? ASP A 1  55 ? -11.770  -9.189   4.884 1.000 84.030 ? 55  ASP A N   1 
ATOM 409  C CA  ? ASP A 1  55 ? -11.039 -10.112   4.021 1.000 84.030 ? 55  ASP A CA  1 
ATOM 410  C C   ? ASP A 1  55 ? -11.883 -10.521   2.816 1.000 84.030 ? 55  ASP A C   1 
ATOM 411  C CB  ? ASP A 1  55 ? -10.606 -11.352   4.806 1.000 84.030 ? 55  ASP A CB  1 
ATOM 412  O O   ? ASP A 1  55 ? -11.459 -11.350   2.008 1.000 84.030 ? 55  ASP A O   1 
ATOM 413  C CG  ? ASP A 1  55 ? -11.767 -12.064   5.477 1.000 84.030 ? 55  ASP A CG  1 
ATOM 414  O OD1 ? ASP A 1  55 ? -12.903 -11.543   5.445 1.000 84.030 ? 55  ASP A OD1 1 
ATOM 415  O OD2 ? ASP A 1  55 ? -11.543 -13.154   6.047 1.000 84.030 ? 55  ASP A OD2 1 
ATOM 416  N N   ? HIS A 1  56 ? -13.166  -9.950   2.793 1.000 84.920 ? 56  HIS A N   1 
ATOM 417  C CA  ? HIS A 1  56 ? -14.096 -10.189   1.695 1.000 84.920 ? 56  HIS A CA  1 
ATOM 418  C C   ? HIS A 1  56 ? -14.792  -8.900   1.272 1.000 84.920 ? 56  HIS A C   1 
ATOM 419  C CB  ? HIS A 1  56 ? -15.134 -11.241   2.091 1.000 84.920 ? 56  HIS A CB  1 
ATOM 420  O O   ? HIS A 1  56 ? -15.302  -8.159   2.115 1.000 84.920 ? 56  HIS A O   1 
ATOM 421  C CG  ? HIS A 1  56 ? -15.828 -11.868   0.923 1.000 84.920 ? 56  HIS A CG  1 
ATOM 422  C CD2 ? HIS A 1  56 ? -15.762 -13.122   0.419 1.000 84.920 ? 56  HIS A CD2 1 
ATOM 423  N ND1 ? HIS A 1  56 ? -16.714 -11.176   0.125 1.000 84.920 ? 56  HIS A ND1 1 
ATOM 424  C CE1 ? HIS A 1  56 ? -17.165 -11.982  -0.822 1.000 84.920 ? 56  HIS A CE1 1 
ATOM 425  N NE2 ? HIS A 1  56 ? -16.602 -13.168  -0.666 1.000 84.920 ? 56  HIS A NE2 1 
ATOM 426  N N   ? LEU A 1  57 ? -14.841  -8.664  -0.106 1.000 81.850 ? 57  LEU A N   1 
ATOM 427  C CA  ? LEU A 1  57 ? -15.334  -7.391  -0.620 1.000 81.850 ? 57  LEU A CA  1 
ATOM 428  C C   ? LEU A 1  57 ? -16.859  -7.365  -0.633 1.000 81.850 ? 57  LEU A C   1 
ATOM 429  C CB  ? LEU A 1  57 ? -14.796  -7.137  -2.030 1.000 81.850 ? 57  LEU A CB  1 
ATOM 430  O O   ? LEU A 1  57 ? -17.466  -6.295  -0.540 1.000 81.850 ? 57  LEU A O   1 
ATOM 431  C CG  ? LEU A 1  57 ? -13.323  -6.736  -2.132 1.000 81.850 ? 57  LEU A CG  1 
ATOM 432  C CD1 ? LEU A 1  57 ? -12.925  -6.547  -3.592 1.000 81.850 ? 57  LEU A CD1 1 
ATOM 433  C CD2 ? LEU A 1  57 ? -13.058  -5.466  -1.331 1.000 81.850 ? 57  LEU A CD2 1 
ATOM 434  N N   ? LEU A 1  58 ? -17.569  -8.516  -0.558 1.000 78.990 ? 58  LEU A N   1 
ATOM 435  C CA  ? LEU A 1  58 ? -19.013  -8.580  -0.756 1.000 78.990 ? 58  LEU A CA  1 
ATOM 436  C C   ? LEU A 1  58 ? -19.727  -8.908   0.550 1.000 78.990 ? 58  LEU A C   1 
ATOM 437  C CB  ? LEU A 1  58 ? -19.362  -9.626  -1.819 1.000 78.990 ? 58  LEU A CB  1 
ATOM 438  O O   ? LEU A 1  58 ? -20.878  -8.514   0.750 1.000 78.990 ? 58  LEU A O   1 
ATOM 439  C CG  ? LEU A 1  58 ? -18.845  -9.354  -3.233 1.000 78.990 ? 58  LEU A CG  1 
ATOM 440  C CD1 ? LEU A 1  58 ? -19.147 -10.540  -4.144 1.000 78.990 ? 58  LEU A CD1 1 
ATOM 441  C CD2 ? LEU A 1  58 ? -19.459  -8.075  -3.790 1.000 78.990 ? 58  LEU A CD2 1 
ATOM 442  N N   ? LEU A 1  59 ? -18.962  -9.508   1.461 1.000 80.220 ? 59  LEU A N   1 
ATOM 443  C CA  ? LEU A 1  59 ? -19.586  -9.912   2.716 1.000 80.220 ? 59  LEU A CA  1 
ATOM 444  C C   ? LEU A 1  59 ? -19.039  -9.094   3.882 1.000 80.220 ? 59  LEU A C   1 
ATOM 445  C CB  ? LEU A 1  59 ? -19.358 -11.404   2.973 1.000 80.220 ? 59  LEU A CB  1 
ATOM 446  O O   ? LEU A 1  59 ? -17.823  -8.964   4.038 1.000 80.220 ? 59  LEU A O   1 
ATOM 447  C CG  ? LEU A 1  59 ? -19.961 -12.367   1.950 1.000 80.220 ? 59  LEU A CG  1 
ATOM 448  C CD1 ? LEU A 1  59 ? -19.479 -13.790   2.214 1.000 80.220 ? 59  LEU A CD1 1 
ATOM 449  C CD2 ? LEU A 1  59 ? -21.484 -12.298   1.982 1.000 80.220 ? 59  LEU A CD2 1 
ATOM 450  N N   ? LEU A 1  60 ? -19.941  -8.408   4.586 1.000 78.910 ? 60  LEU A N   1 
ATOM 451  C CA  ? LEU A 1  60 ? -19.513  -7.737   5.809 1.000 78.910 ? 60  LEU A CA  1 
ATOM 452  C C   ? LEU A 1  60 ? -19.213  -8.751   6.908 1.000 78.910 ? 60  LEU A C   1 
ATOM 453  C CB  ? LEU A 1  60 ? -20.586  -6.754   6.284 1.000 78.910 ? 60  LEU A CB  1 
ATOM 454  O O   ? LEU A 1  60 ? -20.084  -9.536   7.289 1.000 78.910 ? 60  LEU A O   1 
ATOM 455  C CG  ? LEU A 1  60 ? -20.887  -5.578   5.354 1.000 78.910 ? 60  LEU A CG  1 
ATOM 456  C CD1 ? LEU A 1  60 ? -22.067  -4.771   5.885 1.000 78.910 ? 60  LEU A CD1 1 
ATOM 457  C CD2 ? LEU A 1  60 ? -19.656  -4.692   5.195 1.000 78.910 ? 60  LEU A CD2 1 
ATOM 458  N N   ? GLN A 1  61 ? -17.887  -8.769   7.221 1.000 74.220 ? 61  GLN A N   1 
ATOM 459  C CA  ? GLN A 1  61 ? -17.538  -9.725   8.267 1.000 74.220 ? 61  GLN A CA  1 
ATOM 460  C C   ? GLN A 1  61 ? -16.658  -9.077   9.332 1.000 74.220 ? 61  GLN A C   1 
ATOM 461  C CB  ? GLN A 1  61 ? -16.828 -10.941   7.669 1.000 74.220 ? 61  GLN A CB  1 
ATOM 462  O O   ? GLN A 1  61 ? -15.452  -8.916   9.135 1.000 74.220 ? 61  GLN A O   1 
ATOM 463  C CG  ? GLN A 1  61 ? -17.683 -11.730   6.686 1.000 74.220 ? 61  GLN A CG  1 
ATOM 464  C CD  ? GLN A 1  61 ? -16.999 -12.992   6.195 1.000 74.220 ? 61  GLN A CD  1 
ATOM 465  N NE2 ? GLN A 1  61 ? -17.768 -14.066   6.051 1.000 74.220 ? 61  GLN A NE2 1 
ATOM 466  O OE1 ? GLN A 1  61 ? -15.790 -13.001   5.945 1.000 74.220 ? 61  GLN A OE1 1 
ATOM 467  N N   ? GLY A 1  62 ? -17.301  -8.489  10.413 1.000 79.270 ? 62  GLY A N   1 
ATOM 468  C CA  ? GLY A 1  62 ? -16.535  -8.081  11.579 1.000 79.270 ? 62  GLY A CA  1 
ATOM 469  C C   ? GLY A 1  62 ? -15.606  -6.913  11.304 1.000 79.270 ? 62  GLY A C   1 
ATOM 470  O O   ? GLY A 1  62 ? -14.692  -6.643  12.086 1.000 79.270 ? 62  GLY A O   1 
ATOM 471  N N   ? GLU A 1  63 ? -15.843  -6.180  10.084 1.000 89.830 ? 63  GLU A N   1 
ATOM 472  C CA  ? GLU A 1  63 ? -15.081  -4.992   9.713 1.000 89.830 ? 63  GLU A CA  1 
ATOM 473  C C   ? GLU A 1  63 ? -15.591  -3.757  10.449 1.000 89.830 ? 63  GLU A C   1 
ATOM 474  C CB  ? GLU A 1  63 ? -15.141  -4.765   8.200 1.000 89.830 ? 63  GLU A CB  1 
ATOM 475  O O   ? GLU A 1  63 ? -16.733  -3.731  10.913 1.000 89.830 ? 63  GLU A O   1 
ATOM 476  C CG  ? GLU A 1  63 ? -16.516  -4.353   7.695 1.000 89.830 ? 63  GLU A CG  1 
ATOM 477  C CD  ? GLU A 1  63 ? -17.423  -5.535   7.392 1.000 89.830 ? 63  GLU A CD  1 
ATOM 478  O OE1 ? GLU A 1  63 ? -18.488  -5.338   6.763 1.000 89.830 ? 63  GLU A OE1 1 
ATOM 479  O OE2 ? GLU A 1  63 ? -17.067  -6.667   7.787 1.000 89.830 ? 63  GLU A OE2 1 
ATOM 480  N N   ? GLN A 1  64 ? -14.668  -2.874  10.601 1.000 94.410 ? 64  GLN A N   1 
ATOM 481  C CA  ? GLN A 1  64 ? -15.015  -1.534  11.062 1.000 94.410 ? 64  GLN A CA  1 
ATOM 482  C C   ? GLN A 1  64 ? -15.170  -0.571   9.888 1.000 94.410 ? 64  GLN A C   1 
ATOM 483  C CB  ? GLN A 1  64 ? -13.958  -1.010  12.035 1.000 94.410 ? 64  GLN A CB  1 
ATOM 484  O O   ? GLN A 1  64 ? -14.256  -0.425   9.074 1.000 94.410 ? 64  GLN A O   1 
ATOM 485  C CG  ? GLN A 1  64 ? -13.781  -1.876  13.275 1.000 94.410 ? 64  GLN A CG  1 
ATOM 486  C CD  ? GLN A 1  64 ? -12.720  -1.341  14.218 1.000 94.410 ? 64  GLN A CD  1 
ATOM 487  N NE2 ? GLN A 1  64 ? -11.692  -2.143  14.472 1.000 94.410 ? 64  GLN A NE2 1 
ATOM 488  O OE1 ? GLN A 1  64 ? -12.823  -0.214  14.715 1.000 94.410 ? 64  GLN A OE1 1 
ATOM 489  N N   ? LEU A 1  65 ? -16.408  -0.006   9.774 1.000 94.680 ? 65  LEU A N   1 
ATOM 490  C CA  ? LEU A 1  65 ? -16.672   0.960   8.714 1.000 94.680 ? 65  LEU A CA  1 
ATOM 491  C C   ? LEU A 1  65 ? -16.402   2.382   9.194 1.000 94.680 ? 65  LEU A C   1 
ATOM 492  C CB  ? LEU A 1  65 ? -18.119   0.840   8.227 1.000 94.680 ? 65  LEU A CB  1 
ATOM 493  O O   ? LEU A 1  65 ? -16.975   2.825  10.192 1.000 94.680 ? 65  LEU A O   1 
ATOM 494  C CG  ? LEU A 1  65 ? -18.502   1.699   7.021 1.000 94.680 ? 65  LEU A CG  1 
ATOM 495  C CD1 ? LEU A 1  65 ? -17.688   1.289   5.798 1.000 94.680 ? 65  LEU A CD1 1 
ATOM 496  C CD2 ? LEU A 1  65 ? -19.996   1.587   6.737 1.000 94.680 ? 65  LEU A CD2 1 
ATOM 497  N N   ? ARG A 1  66 ? -15.443   3.056   8.461 1.000 96.000 ? 66  ARG A N   1 
ATOM 498  C CA  ? ARG A 1  66 ? -15.077   4.422   8.819 1.000 96.000 ? 66  ARG A CA  1 
ATOM 499  C C   ? ARG A 1  66 ? -15.212   5.357   7.622 1.000 96.000 ? 66  ARG A C   1 
ATOM 500  C CB  ? ARG A 1  66 ? -13.648   4.471   9.363 1.000 96.000 ? 66  ARG A CB  1 
ATOM 501  O O   ? ARG A 1  66 ? -14.734   5.047   6.529 1.000 96.000 ? 66  ARG A O   1 
ATOM 502  C CG  ? ARG A 1  66 ? -13.436   3.635  10.615 1.000 96.000 ? 66  ARG A CG  1 
ATOM 503  C CD  ? ARG A 1  66 ? -14.197   4.201  11.806 1.000 96.000 ? 66  ARG A CD  1 
ATOM 504  N NE  ? ARG A 1  66 ? -13.897   3.470  13.034 1.000 96.000 ? 66  ARG A NE  1 
ATOM 505  N NH1 ? ARG A 1  66 ? -15.608   1.937  12.785 1.000 96.000 ? 66  ARG A NH1 1 
ATOM 506  N NH2 ? ARG A 1  66 ? -14.215   1.822  14.602 1.000 96.000 ? 66  ARG A NH2 1 
ATOM 507  C CZ  ? ARG A 1  66 ? -14.574   2.411  13.471 1.000 96.000 ? 66  ARG A CZ  1 
ATOM 508  N N   ? ARG A 1  67 ? -15.917   6.532   7.901 1.000 95.590 ? 67  ARG A N   1 
ATOM 509  C CA  ? ARG A 1  67 ? -15.952   7.571   6.877 1.000 95.590 ? 67  ARG A CA  1 
ATOM 510  C C   ? ARG A 1  67 ? -14.683   8.417   6.911 1.000 95.590 ? 67  ARG A C   1 
ATOM 511  C CB  ? ARG A 1  67 ? -17.182   8.464   7.059 1.000 95.590 ? 67  ARG A CB  1 
ATOM 512  O O   ? ARG A 1  67 ? -14.185   8.755   7.986 1.000 95.590 ? 67  ARG A O   1 
ATOM 513  C CG  ? ARG A 1  67 ? -17.438   9.404   5.892 1.000 95.590 ? 67  ARG A CG  1 
ATOM 514  C CD  ? ARG A 1  67 ? -18.725  10.196   6.078 1.000 95.590 ? 67  ARG A CD  1 
ATOM 515  N NE  ? ARG A 1  67 ? -19.003  11.051   4.927 1.000 95.590 ? 67  ARG A NE  1 
ATOM 516  N NH1 ? ARG A 1  67 ? -20.863  12.054   5.860 1.000 95.590 ? 67  ARG A NH1 1 
ATOM 517  N NH2 ? ARG A 1  67 ? -20.173  12.643   3.756 1.000 95.590 ? 67  ARG A NH2 1 
ATOM 518  C CZ  ? ARG A 1  67 ? -20.012  11.914   4.850 1.000 95.590 ? 67  ARG A CZ  1 
ATOM 519  N N   ? THR A 1  68 ? -14.155   8.752   5.671 1.000 95.410 ? 68  THR A N   1 
ATOM 520  C CA  ? THR A 1  68 ? -12.992   9.631   5.626 1.000 95.410 ? 68  THR A CA  1 
ATOM 521  C C   ? THR A 1  68 ? -13.419  11.095   5.668 1.000 95.410 ? 68  THR A C   1 
ATOM 522  C CB  ? THR A 1  68 ? -12.147   9.376   4.364 1.000 95.410 ? 68  THR A CB  1 
ATOM 523  O O   ? THR A 1  68 ? -14.359  11.493   4.976 1.000 95.410 ? 68  THR A O   1 
ATOM 524  C CG2 ? THR A 1  68 ? -11.686   7.924   4.296 1.000 95.410 ? 68  THR A CG2 1 
ATOM 525  O OG1 ? THR A 1  68 ? -12.932   9.672   3.203 1.000 95.410 ? 68  THR A OG1 1 
ATOM 526  N N   ? THR A 1  69 ? -12.733  11.881   6.540 1.000 94.330 ? 69  THR A N   1 
ATOM 527  C CA  ? THR A 1  69 ? -13.124  13.271   6.746 1.000 94.330 ? 69  THR A CA  1 
ATOM 528  C C   ? THR A 1  69 ? -12.182  14.213   6.002 1.000 94.330 ? 69  THR A C   1 
ATOM 529  C CB  ? THR A 1  69 ? -13.138  13.631   8.243 1.000 94.330 ? 69  THR A CB  1 
ATOM 530  O O   ? THR A 1  69 ? -12.547  15.350   5.695 1.000 94.330 ? 69  THR A O   1 
ATOM 531  C CG2 ? THR A 1  69 ? -14.231  12.867   8.982 1.000 94.330 ? 69  THR A CG2 1 
ATOM 532  O OG1 ? THR A 1  69 ? -11.868  13.303   8.820 1.000 94.330 ? 69  THR A OG1 1 
ATOM 533  N N   ? ARG A 1  70 ? -11.009  13.677   5.752 1.000 93.190 ? 70  ARG A N   1 
ATOM 534  C CA  ? ARG A 1  70 ?  -9.991  14.513   5.124 1.000 93.190 ? 70  ARG A CA  1 
ATOM 535  C C   ? ARG A 1  70 ?  -9.044  13.676   4.272 1.000 93.190 ? 70  ARG A C   1 
ATOM 536  C CB  ? ARG A 1  70 ?  -9.200  15.283   6.184 1.000 93.190 ? 70  ARG A CB  1 
ATOM 537  O O   ? ARG A 1  70 ?  -8.729  12.536   4.621 1.000 93.190 ? 70  ARG A O   1 
ATOM 538  C CG  ? ARG A 1  70 ?  -8.219  16.292   5.607 1.000 93.190 ? 70  ARG A CG  1 
ATOM 539  C CD  ? ARG A 1  70 ?  -7.552  17.118   6.699 1.000 93.190 ? 70  ARG A CD  1 
ATOM 540  N NE  ? ARG A 1  70 ?  -6.623  18.097   6.142 1.000 93.190 ? 70  ARG A NE  1 
ATOM 541  N NH1 ? ARG A 1  70 ?  -5.902  18.884   8.191 1.000 93.190 ? 70  ARG A NH1 1 
ATOM 542  N NH2 ? ARG A 1  70 ?  -5.050  19.766   6.254 1.000 93.190 ? 70  ARG A NH2 1 
ATOM 543  C CZ  ? ARG A 1  70 ?  -5.860  18.914   6.864 1.000 93.190 ? 70  ARG A CZ  1 
ATOM 544  N N   ? SER A 1  71 ?  -8.613  14.376   3.112 1.000 95.070 ? 71  SER A N   1 
ATOM 545  C CA  ? SER A 1  71 ?  -7.609  13.771   2.242 1.000 95.070 ? 71  SER A CA  1 
ATOM 546  C C   ? SER A 1  71 ?  -6.411  14.695   2.054 1.000 95.070 ? 71  SER A C   1 
ATOM 547  C CB  ? SER A 1  71 ?  -8.216  13.428   0.881 1.000 95.070 ? 71  SER A CB  1 
ATOM 548  O O   ? SER A 1  71 ?  -6.571  15.863   1.694 1.000 95.070 ? 71  SER A O   1 
ATOM 549  O OG  ? SER A 1  71 ?  -9.317  12.547   1.029 1.000 95.070 ? 71  SER A OG  1 
ATOM 550  N N   ? VAL A 1  72 ?  -5.216  14.171   2.405 1.000 96.180 ? 72  VAL A N   1 
ATOM 551  C CA  ? VAL A 1  72 ?  -3.981  14.931   2.245 1.000 96.180 ? 72  VAL A CA  1 
ATOM 552  C C   ? VAL A 1  72 ?  -3.117  14.291   1.161 1.000 96.180 ? 72  VAL A C   1 
ATOM 553  C CB  ? VAL A 1  72 ?  -3.194  15.022   3.571 1.000 96.180 ? 72  VAL A CB  1 
ATOM 554  O O   ? VAL A 1  72 ?  -2.563  13.207   1.360 1.000 96.180 ? 72  VAL A O   1 
ATOM 555  C CG1 ? VAL A 1  72 ?  -1.956  15.902   3.405 1.000 96.180 ? 72  VAL A CG1 1 
ATOM 556  C CG2 ? VAL A 1  72 ?  -4.089  15.558   4.687 1.000 96.180 ? 72  VAL A CG2 1 
ATOM 557  N N   ? VAL A 1  73 ?  -3.024  14.997  -0.059 1.000 96.820 ? 73  VAL A N   1 
ATOM 558  C CA  ? VAL A 1  73 ?  -2.204  14.516  -1.165 1.000 96.820 ? 73  VAL A CA  1 
ATOM 559  C C   ? VAL A 1  73 ?  -0.783  15.060  -1.031 1.000 96.820 ? 73  VAL A C   1 
ATOM 560  C CB  ? VAL A 1  73 ?  -2.801  14.919  -2.532 1.000 96.820 ? 73  VAL A CB  1 
ATOM 561  O O   ? VAL A 1  73 ?  -0.588  16.208  -0.624 1.000 96.820 ? 73  VAL A O   1 
ATOM 562  C CG1 ? VAL A 1  73 ?  -1.880  14.489  -3.672 1.000 96.820 ? 73  VAL A CG1 1 
ATOM 563  C CG2 ? VAL A 1  73 ?  -4.192  14.311  -2.706 1.000 96.820 ? 73  VAL A CG2 1 
ATOM 564  N N   ? HIS A 1  74 ?   0.171  14.111  -1.300 1.000 97.200 ? 74  HIS A N   1 
ATOM 565  C CA  ? HIS A 1  74 ?   1.544  14.603  -1.276 1.000 97.200 ? 74  HIS A CA  1 
ATOM 566  C C   ? HIS A 1  74 ?   1.706  15.828  -2.170 1.000 97.200 ? 74  HIS A C   1 
ATOM 567  C CB  ? HIS A 1  74 ?   2.515  13.504  -1.711 1.000 97.200 ? 74  HIS A CB  1 
ATOM 568  O O   ? HIS A 1  74 ?   1.256  15.828  -3.318 1.000 97.200 ? 74  HIS A O   1 
ATOM 569  C CG  ? HIS A 1  74 ?   3.944  13.801  -1.382 1.000 97.200 ? 74  HIS A CG  1 
ATOM 570  C CD2 ? HIS A 1  74 ?   4.756  13.304  -0.420 1.000 97.200 ? 74  HIS A CD2 1 
ATOM 571  N ND1 ? HIS A 1  74 ?   4.695  14.715  -2.088 1.000 97.200 ? 74  HIS A ND1 1 
ATOM 572  C CE1 ? HIS A 1  74 ?   5.912  14.768  -1.572 1.000 97.200 ? 74  HIS A CE1 1 
ATOM 573  N NE2 ? HIS A 1  74 ?   5.975  13.921  -0.559 1.000 97.200 ? 74  HIS A NE2 1 
ATOM 574  N N   ? PRO A 1  75 ?   2.376  16.919  -1.713 1.000 96.190 ? 75  PRO A N   1 
ATOM 575  C CA  ? PRO A 1  75 ?   2.464  18.195  -2.427 1.000 96.190 ? 75  PRO A CA  1 
ATOM 576  C C   ? PRO A 1  75 ?   3.228  18.083  -3.744 1.000 96.190 ? 75  PRO A C   1 
ATOM 577  C CB  ? PRO A 1  75 ?   3.206  19.100  -1.440 1.000 96.190 ? 75  PRO A CB  1 
ATOM 578  O O   ? PRO A 1  75 ?   3.025  18.894  -4.651 1.000 96.190 ? 75  PRO A O   1 
ATOM 579  C CG  ? PRO A 1  75 ?   3.870  18.161  -0.486 1.000 96.190 ? 75  PRO A CG  1 
ATOM 580  C CD  ? PRO A 1  75 ?   3.043  16.912  -0.392 1.000 96.190 ? 75  PRO A CD  1 
ATOM 581  N N   ? LYS A 1  76 ?   4.081  17.058  -3.813 1.000 96.850 ? 76  LYS A N   1 
ATOM 582  C CA  ? LYS A 1  76 ?   4.909  16.944  -5.010 1.000 96.850 ? 76  LYS A CA  1 
ATOM 583  C C   ? LYS A 1  76 ?   4.359  15.884  -5.961 1.000 96.850 ? 76  LYS A C   1 
ATOM 584  C CB  ? LYS A 1  76 ?   6.354  16.611  -4.634 1.000 96.850 ? 76  LYS A CB  1 
ATOM 585  O O   ? LYS A 1  76 ?   5.056  15.441  -6.876 1.000 96.850 ? 76  LYS A O   1 
ATOM 586  C CG  ? LYS A 1  76 ?   7.074  17.727  -3.893 1.000 96.850 ? 76  LYS A CG  1 
ATOM 587  C CD  ? LYS A 1  76 ?   8.530  17.371  -3.624 1.000 96.850 ? 76  LYS A CD  1 
ATOM 588  C CE  ? LYS A 1  76 ?   9.256  18.495  -2.897 1.000 96.850 ? 76  LYS A CE  1 
ATOM 589  N NZ  ? LYS A 1  76 ?  10.676  18.137  -2.601 1.000 96.850 ? 76  LYS A NZ  1 
ATOM 590  N N   ? TYR A 1  77 ?   3.092  15.395  -5.720 1.000 96.530 ? 77  TYR A N   1 
ATOM 591  C CA  ? TYR A 1  77 ?   2.469  14.437  -6.626 1.000 96.530 ? 77  TYR A CA  1 
ATOM 592  C C   ? TYR A 1  77 ?   2.298  15.034  -8.018 1.000 96.530 ? 77  TYR A C   1 
ATOM 593  C CB  ? TYR A 1  77 ?   1.111  13.986  -6.082 1.000 96.530 ? 77  TYR A CB  1 
ATOM 594  O O   ? TYR A 1  77 ?   1.747  16.127  -8.168 1.000 96.530 ? 77  TYR A O   1 
ATOM 595  C CG  ? TYR A 1  77 ?   0.328  13.123  -7.041 1.000 96.530 ? 77  TYR A CG  1 
ATOM 596  C CD1 ? TYR A 1  77 ?  -0.964  13.473  -7.429 1.000 96.530 ? 77  TYR A CD1 1 
ATOM 597  C CD2 ? TYR A 1  77 ?   0.877  11.956  -7.562 1.000 96.530 ? 77  TYR A CD2 1 
ATOM 598  C CE1 ? TYR A 1  77 ?  -1.690  12.681  -8.312 1.000 96.530 ? 77  TYR A CE1 1 
ATOM 599  C CE2 ? TYR A 1  77 ?   0.160  11.156  -8.445 1.000 96.530 ? 77  TYR A CE2 1 
ATOM 600  O OH  ? TYR A 1  77 ?  -1.835  10.737  -9.688 1.000 96.530 ? 77  TYR A OH  1 
ATOM 601  C CZ  ? TYR A 1  77 ?  -1.120  11.526  -8.814 1.000 96.530 ? 77  TYR A CZ  1 
ATOM 602  N N   ? HIS A 1  78 ?   2.836  14.284  -8.990 1.000 94.460 ? 78  HIS A N   1 
ATOM 603  C CA  ? HIS A 1  78 ?   2.729  14.641 -10.400 1.000 94.460 ? 78  HIS A CA  1 
ATOM 604  C C   ? HIS A 1  78 ?   1.873  13.633 -11.160 1.000 94.460 ? 78  HIS A C   1 
ATOM 605  C CB  ? HIS A 1  78 ?   4.118  14.735 -11.035 1.000 94.460 ? 78  HIS A CB  1 
ATOM 606  O O   ? HIS A 1  78 ?   2.285  12.488 -11.359 1.000 94.460 ? 78  HIS A O   1 
ATOM 607  C CG  ? HIS A 1  78 ?   4.129  15.443 -12.352 1.000 94.460 ? 78  HIS A CG  1 
ATOM 608  C CD2 ? HIS A 1  78 ?   4.619  16.654 -12.707 1.000 94.460 ? 78  HIS A CD2 1 
ATOM 609  N ND1 ? HIS A 1  78 ?   3.581  14.899 -13.494 1.000 94.460 ? 78  HIS A ND1 1 
ATOM 610  C CE1 ? HIS A 1  78 ?   3.736  15.747 -14.497 1.000 94.460 ? 78  HIS A CE1 1 
ATOM 611  N NE2 ? HIS A 1  78 ?   4.363  16.820 -14.045 1.000 94.460 ? 78  HIS A NE2 1 
ATOM 612  N N   ? ARG A 1  79 ?   0.736  14.067 -11.714 1.000 91.040 ? 79  ARG A N   1 
ATOM 613  C CA  ? ARG A 1  79 ?  -0.300  13.201 -12.267 1.000 91.040 ? 79  ARG A CA  1 
ATOM 614  C C   ? ARG A 1  79 ?   0.194  12.486 -13.520 1.000 91.040 ? 79  ARG A C   1 
ATOM 615  C CB  ? ARG A 1  79 ?  -1.561  14.007 -12.586 1.000 91.040 ? 79  ARG A CB  1 
ATOM 616  O O   ? ARG A 1  79 ?  -0.147  11.325 -13.754 1.000 91.040 ? 79  ARG A O   1 
ATOM 617  C CG  ? ARG A 1  79 ?  -2.749  13.154 -13.003 1.000 91.040 ? 79  ARG A CG  1 
ATOM 618  C CD  ? ARG A 1  79 ?  -4.018  13.983 -13.141 1.000 91.040 ? 79  ARG A CD  1 
ATOM 619  N NE  ? ARG A 1  79 ?  -5.139  13.178 -13.618 1.000 91.040 ? 79  ARG A NE  1 
ATOM 620  N NH1 ? ARG A 1  79 ?  -6.685  14.891 -13.509 1.000 91.040 ? 79  ARG A NH1 1 
ATOM 621  N NH2 ? ARG A 1  79 ?  -7.324  12.808 -14.221 1.000 91.040 ? 79  ARG A NH2 1 
ATOM 622  C CZ  ? ARG A 1  79 ?  -6.380  13.627 -13.781 1.000 91.040 ? 79  ARG A CZ  1 
ATOM 623  N N   ? ARG A 1  80 ?   1.077  13.169 -14.288 1.000 89.040 ? 80  ARG A N   1 
ATOM 624  C CA  ? ARG A 1  80 ?   1.537  12.609 -15.555 1.000 89.040 ? 80  ARG A CA  1 
ATOM 625  C C   ? ARG A 1  80 ?   2.543  11.486 -15.324 1.000 89.040 ? 80  ARG A C   1 
ATOM 626  C CB  ? ARG A 1  80 ?   2.161  13.699 -16.429 1.000 89.040 ? 80  ARG A CB  1 
ATOM 627  O O   ? ARG A 1  80 ?   2.460  10.432 -15.957 1.000 89.040 ? 80  ARG A O   1 
ATOM 628  C CG  ? ARG A 1  80 ?   1.148  14.663 -17.027 1.000 89.040 ? 80  ARG A CG  1 
ATOM 629  C CD  ? ARG A 1  80 ?   1.793  15.606 -18.033 1.000 89.040 ? 80  ARG A CD  1 
ATOM 630  N NE  ? ARG A 1  80 ?   0.826  16.552 -18.582 1.000 89.040 ? 80  ARG A NE  1 
ATOM 631  N NH1 ? ARG A 1  80 ?   2.182  17.250 -20.317 1.000 89.040 ? 80  ARG A NH1 1 
ATOM 632  N NH2 ? ARG A 1  80 ?   0.083  18.138 -20.068 1.000 89.040 ? 80  ARG A NH2 1 
ATOM 633  C CZ  ? ARG A 1  80 ?   1.033  17.311 -19.655 1.000 89.040 ? 80  ARG A CZ  1 
ATOM 634  N N   ? THR A 1  81 ?   3.367  11.651 -14.330 1.000 90.590 ? 81  THR A N   1 
ATOM 635  C CA  ? THR A 1  81 ?   4.449  10.699 -14.106 1.000 90.590 ? 81  THR A CA  1 
ATOM 636  C C   ? THR A 1  81 ?   4.145   9.807 -12.905 1.000 90.590 ? 81  THR A C   1 
ATOM 637  C CB  ? THR A 1  81 ?   5.791  11.422 -13.885 1.000 90.590 ? 81  THR A CB  1 
ATOM 638  O O   ? THR A 1  81 ?   4.836   8.813 -12.673 1.000 90.590 ? 81  THR A O   1 
ATOM 639  C CG2 ? THR A 1  81 ?   6.134  12.320 -15.069 1.000 90.590 ? 81  THR A CG2 1 
ATOM 640  O OG1 ? THR A 1  81 ?   5.707  12.223 -12.700 1.000 90.590 ? 81  THR A OG1 1 
ATOM 641  N N   ? ASP A 1  82 ?   3.096  10.103 -12.205 1.000 93.040 ? 82  ASP A N   1 
ATOM 642  C CA  ? ASP A 1  82 ?   2.712   9.422 -10.972 1.000 93.040 ? 82  ASP A CA  1 
ATOM 643  C C   ? ASP A 1  82 ?   3.851   9.443  -9.955 1.000 93.040 ? 82  ASP A C   1 
ATOM 644  C CB  ? ASP A 1  82 ?   2.294   7.979 -11.264 1.000 93.040 ? 82  ASP A CB  1 
ATOM 645  O O   ? ASP A 1  82 ?   3.951   8.552  -9.109 1.000 93.040 ? 82  ASP A O   1 
ATOM 646  C CG  ? ASP A 1  82 ?   0.957   7.882 -11.978 1.000 93.040 ? 82  ASP A CG  1 
ATOM 647  O OD1 ? ASP A 1  82 ?   0.002   8.584 -11.582 1.000 93.040 ? 82  ASP A OD1 1 
ATOM 648  O OD2 ? ASP A 1  82 ?   0.858   7.095 -12.944 1.000 93.040 ? 82  ASP A OD2 1 
ATOM 649  N N   ? GLU A 1  83 ?   4.735  10.372 -10.127 1.000 94.430 ? 83  GLU A N   1 
ATOM 650  C CA  ? GLU A 1  83 ?   5.777  10.606  -9.132 1.000 94.430 ? 83  GLU A CA  1 
ATOM 651  C C   ? GLU A 1  83 ?   5.186  11.118  -7.822 1.000 94.430 ? 83  GLU A C   1 
ATOM 652  C CB  ? GLU A 1  83 ?   6.815  11.597  -9.664 1.000 94.430 ? 83  GLU A CB  1 
ATOM 653  O O   ? GLU A 1  83 ?   4.329  12.004  -7.826 1.000 94.430 ? 83  GLU A O   1 
ATOM 654  C CG  ? GLU A 1  83 ?   8.015  11.784  -8.746 1.000 94.430 ? 83  GLU A CG  1 
ATOM 655  C CD  ? GLU A 1  83 ?   8.939  10.577  -8.714 1.000 94.430 ? 83  GLU A CD  1 
ATOM 656  O OE1 ? GLU A 1  83 ?   9.672  10.401  -7.714 1.000 94.430 ? 83  GLU A OE1 1 
ATOM 657  O OE2 ? GLU A 1  83 ?   8.931   9.803  -9.697 1.000 94.430 ? 83  GLU A OE2 1 
ATOM 658  N N   ? HIS A 1  84 ?   5.629  10.582  -6.630 1.000 96.380 ? 84  HIS A N   1 
ATOM 659  C CA  ? HIS A 1  84 ?   5.135  10.952  -5.308 1.000 96.380 ? 84  HIS A CA  1 
ATOM 660  C C   ? HIS A 1  84 ?   3.665  10.580  -5.145 1.000 96.380 ? 84  HIS A C   1 
ATOM 661  C CB  ? HIS A 1  84 ?   5.327  12.450  -5.064 1.000 96.380 ? 84  HIS A CB  1 
ATOM 662  O O   ? HIS A 1  84 ?   2.890  11.337  -4.556 1.000 96.380 ? 84  HIS A O   1 
ATOM 663  C CG  ? HIS A 1  84 ?   6.727  12.922  -5.302 1.000 96.380 ? 84  HIS A CG  1 
ATOM 664  C CD2 ? HIS A 1  84 ?   7.246  13.711  -6.272 1.000 96.380 ? 84  HIS A CD2 1 
ATOM 665  N ND1 ? HIS A 1  84 ?   7.778  12.576  -4.480 1.000 96.380 ? 84  HIS A ND1 1 
ATOM 666  C CE1 ? HIS A 1  84 ?   8.887  13.135  -4.936 1.000 96.380 ? 84  HIS A CE1 1 
ATOM 667  N NE2 ? HIS A 1  84 ?   8.592  13.828  -6.022 1.000 96.380 ? 84  HIS A NE2 1 
ATOM 668  N N   ? ASP A 1  85 ?   3.150   9.547  -5.743 1.000 96.770 ? 85  ASP A N   1 
ATOM 669  C CA  ? ASP A 1  85 ?   1.757   9.111  -5.766 1.000 96.770 ? 85  ASP A CA  1 
ATOM 670  C C   ? ASP A 1  85 ?   1.319   8.601  -4.395 1.000 96.770 ? 85  ASP A C   1 
ATOM 671  C CB  ? ASP A 1  85 ?   1.552   8.023  -6.822 1.000 96.770 ? 85  ASP A CB  1 
ATOM 672  O O   ? ASP A 1  85 ?   1.125   7.398  -4.207 1.000 96.770 ? 85  ASP A O   1 
ATOM 673  C CG  ? ASP A 1  85 ?   0.087   7.737  -7.103 1.000 96.770 ? 85  ASP A CG  1 
ATOM 674  O OD1 ? ASP A 1  85 ?  -0.776   8.567  -6.743 1.000 96.770 ? 85  ASP A OD1 1 
ATOM 675  O OD2 ? ASP A 1  85 ?  -0.207   6.672  -7.687 1.000 96.770 ? 85  ASP A OD2 1 
ATOM 676  N N   ? LEU A 1  86 ?   1.145   9.470  -3.395 1.000 97.430 ? 86  LEU A N   1 
ATOM 677  C CA  ? LEU A 1  86 ?   0.789   9.152  -2.016 1.000 97.430 ? 86  LEU A CA  1 
ATOM 678  C C   ? LEU A 1  86 ?  -0.297  10.092  -1.504 1.000 97.430 ? 86  LEU A C   1 
ATOM 679  C CB  ? LEU A 1  86 ?   2.021   9.236  -1.111 1.000 97.430 ? 86  LEU A CB  1 
ATOM 680  O O   ? LEU A 1  86 ?  -0.256  11.296  -1.767 1.000 97.430 ? 86  LEU A O   1 
ATOM 681  C CG  ? LEU A 1  86 ?   3.077   8.145  -1.301 1.000 97.430 ? 86  LEU A CG  1 
ATOM 682  C CD1 ? LEU A 1  86 ?   4.366   8.525  -0.580 1.000 97.430 ? 86  LEU A CD1 1 
ATOM 683  C CD2 ? LEU A 1  86 ?   2.555   6.802  -0.801 1.000 97.430 ? 86  LEU A CD2 1 
ATOM 684  N N   ? MET A 1  87 ?  -1.264   9.494  -0.825 1.000 97.030 ? 87  MET A N   1 
ATOM 685  C CA  ? MET A 1  87 ?  -2.331  10.251  -0.175 1.000 97.030 ? 87  MET A CA  1 
ATOM 686  C C   ? MET A 1  87 ?  -2.675   9.649   1.183 1.000 97.030 ? 87  MET A C   1 
ATOM 687  C CB  ? MET A 1  87 ?  -3.577  10.292  -1.060 1.000 97.030 ? 87  MET A CB  1 
ATOM 688  O O   ? MET A 1  87 ?  -2.734   8.427   1.329 1.000 97.030 ? 87  MET A O   1 
ATOM 689  C CG  ? MET A 1  87 ?  -4.739  11.058  -0.448 1.000 97.030 ? 87  MET A CG  1 
ATOM 690  S SD  ? MET A 1  87 ?  -6.195  11.135  -1.562 1.000 97.030 ? 87  MET A SD  1 
ATOM 691  C CE  ? MET A 1  87 ?  -6.747   9.409  -1.488 1.000 97.030 ? 87  MET A CE  1 
ATOM 692  N N   ? LEU A 1  88 ?  -2.835  10.485   2.205 1.000 97.310 ? 88  LEU A N   1 
ATOM 693  C CA  ? LEU A 1  88 ?  -3.316  10.069   3.518 1.000 97.310 ? 88  LEU A CA  1 
ATOM 694  C C   ? LEU A 1  88 ?  -4.780  10.450   3.706 1.000 97.310 ? 88  LEU A C   1 
ATOM 695  C CB  ? LEU A 1  88 ?  -2.466  10.700   4.624 1.000 97.310 ? 88  LEU A CB  1 
ATOM 696  O O   ? LEU A 1  88 ?  -5.179  11.573   3.392 1.000 97.310 ? 88  LEU A O   1 
ATOM 697  C CG  ? LEU A 1  88 ?  -1.124  10.026   4.915 1.000 97.310 ? 88  LEU A CG  1 
ATOM 698  C CD1 ? LEU A 1  88 ?  -0.205  10.981   5.670 1.000 97.310 ? 88  LEU A CD1 1 
ATOM 699  C CD2 ? LEU A 1  88 ?  -1.332   8.739   5.705 1.000 97.310 ? 88  LEU A CD2 1 
ATOM 700  N N   ? LEU A 1  89 ?  -5.537   9.442   4.172 1.000 97.020 ? 89  LEU A N   1 
ATOM 701  C CA  ? LEU A 1  89 ?  -6.945   9.657   4.486 1.000 97.020 ? 89  LEU A CA  1 
ATOM 702  C C   ? LEU A 1  89 ?  -7.175   9.632   5.993 1.000 97.020 ? 89  LEU A C   1 
ATOM 703  C CB  ? LEU A 1  89 ?  -7.814   8.594   3.808 1.000 97.020 ? 89  LEU A CB  1 
ATOM 704  O O   ? LEU A 1  89 ?  -6.805   8.667   6.667 1.000 97.020 ? 89  LEU A O   1 
ATOM 705  C CG  ? LEU A 1  89 ?  -7.690   8.486   2.288 1.000 97.020 ? 89  LEU A CG  1 
ATOM 706  C CD1 ? LEU A 1  89 ?  -8.395   7.230   1.786 1.000 97.020 ? 89  LEU A CD1 1 
ATOM 707  C CD2 ? LEU A 1  89 ?  -8.259   9.730   1.614 1.000 97.020 ? 89  LEU A CD2 1 
ATOM 708  N N   ? LYS A 1  90 ?  -7.800  10.776   6.534 1.000 96.680 ? 90  LYS A N   1 
ATOM 709  C CA  ? LYS A 1  90 ?  -8.166  10.804   7.948 1.000 96.680 ? 90  LYS A CA  1 
ATOM 710  C C   ? LYS A 1  90 ?  -9.544  10.186   8.171 1.000 96.680 ? 90  LYS A C   1 
ATOM 711  C CB  ? LYS A 1  90 ?  -8.141  12.237   8.480 1.000 96.680 ? 90  LYS A CB  1 
ATOM 712  O O   ? LYS A 1  90 ? -10.511  10.554   7.501 1.000 96.680 ? 90  LYS A O   1 
ATOM 713  C CG  ? LYS A 1  90 ?  -8.338  12.341   9.986 1.000 96.680 ? 90  LYS A CG  1 
ATOM 714  C CD  ? LYS A 1  90 ?  -8.101  13.762  10.483 1.000 96.680 ? 90  LYS A CD  1 
ATOM 715  C CE  ? LYS A 1  90 ?  -8.212  13.849  11.999 1.000 96.680 ? 90  LYS A CE  1 
ATOM 716  N NZ  ? LYS A 1  90 ?  -7.934  15.231  12.496 1.000 96.680 ? 90  LYS A NZ  1 
ATOM 717  N N   ? LEU A 1  91 ?  -9.556   9.263   9.114 1.000 97.000 ? 91  LEU A N   1 
ATOM 718  C CA  ? LEU A 1  91 ? -10.821   8.622   9.458 1.000 97.000 ? 91  LEU A CA  1 
ATOM 719  C C   ? LEU A 1  91 ? -11.626   9.489  10.419 1.000 97.000 ? 91  LEU A C   1 
ATOM 720  C CB  ? LEU A 1  91 ? -10.572   7.245  10.079 1.000 97.000 ? 91  LEU A CB  1 
ATOM 721  O O   ? LEU A 1  91 ? -11.056  10.173  11.272 1.000 97.000 ? 91  LEU A O   1 
ATOM 722  C CG  ? LEU A 1  91 ?  -9.760   6.259   9.239 1.000 97.000 ? 91  LEU A CG  1 
ATOM 723  C CD1 ? LEU A 1  91 ?  -9.499   4.980  10.028 1.000 97.000 ? 91  LEU A CD1 1 
ATOM 724  C CD2 ? LEU A 1  91 ? -10.480   5.949   7.931 1.000 97.000 ? 91  LEU A CD2 1 
ATOM 725  N N   ? ALA A 1  92 ? -12.969   9.504  10.221 1.000 95.840 ? 92  ALA A N   1 
ATOM 726  C CA  ? ALA A 1  92 ? -13.853  10.294  11.073 1.000 95.840 ? 92  ALA A CA  1 
ATOM 727  C C   ? ALA A 1  92 ? -13.701   9.898  12.539 1.000 95.840 ? 92  ALA A C   1 
ATOM 728  C CB  ? ALA A 1  92 ? -15.305  10.131  10.630 1.000 95.840 ? 92  ALA A CB  1 
ATOM 729  O O   ? ALA A 1  92 ? -13.733  10.754  13.426 1.000 95.840 ? 92  ALA A O   1 
ATOM 730  N N   ? ARG A 1  93 ? -13.522   8.596  12.813 1.000 96.230 ? 93  ARG A N   1 
ATOM 731  C CA  ? ARG A 1  93 ? -13.247   8.021  14.126 1.000 96.230 ? 93  ARG A CA  1 
ATOM 732  C C   ? ARG A 1  93 ? -12.131   6.984  14.047 1.000 96.230 ? 93  ARG A C   1 
ATOM 733  C CB  ? ARG A 1  93 ? -14.511   7.387  14.711 1.000 96.230 ? 93  ARG A CB  1 
ATOM 734  O O   ? ARG A 1  93 ? -12.046   6.229  13.076 1.000 96.230 ? 93  ARG A O   1 
ATOM 735  C CG  ? ARG A 1  93 ? -15.631   8.380  14.979 1.000 96.230 ? 93  ARG A CG  1 
ATOM 736  C CD  ? ARG A 1  93 ? -16.843   7.707  15.607 1.000 96.230 ? 93  ARG A CD  1 
ATOM 737  N NE  ? ARG A 1  93 ? -17.921   8.660  15.854 1.000 96.230 ? 93  ARG A NE  1 
ATOM 738  N NH1 ? ARG A 1  93 ? -19.317   7.131  16.879 1.000 96.230 ? 93  ARG A NH1 1 
ATOM 739  N NH2 ? ARG A 1  93 ? -19.984   9.310  16.627 1.000 96.230 ? 93  ARG A NH2 1 
ATOM 740  C CZ  ? ARG A 1  93 ? -19.071   8.365  16.453 1.000 96.230 ? 93  ARG A CZ  1 
ATOM 741  N N   ? PRO A 1  94 ? -11.260   7.013  15.184 1.000 96.790 ? 94  PRO A N   1 
ATOM 742  C CA  ? PRO A 1  94 ? -10.197   6.005  15.187 1.000 96.790 ? 94  PRO A CA  1 
ATOM 743  C C   ? PRO A 1  94 ? -10.738   4.577  15.192 1.000 96.790 ? 94  PRO A C   1 
ATOM 744  C CB  ? PRO A 1  94 ?  -9.432   6.304  16.479 1.000 96.790 ? 94  PRO A CB  1 
ATOM 745  O O   ? PRO A 1  94 ? -11.808   4.320  15.750 1.000 96.790 ? 94  PRO A O   1 
ATOM 746  C CG  ? PRO A 1  94 ?  -9.794   7.713  16.821 1.000 96.790 ? 94  PRO A CG  1 
ATOM 747  C CD  ? PRO A 1  94 ? -11.174   7.991  16.296 1.000 96.790 ? 94  PRO A CD  1 
ATOM 748  N N   ? VAL A 1  95 ? -10.004   3.650  14.540 1.000 97.090 ? 95  VAL A N   1 
ATOM 749  C CA  ? VAL A 1  95 ? -10.372   2.239  14.573 1.000 97.090 ? 95  VAL A CA  1 
ATOM 750  C C   ? VAL A 1  95 ?  -9.975   1.633  15.918 1.000 97.090 ? 95  VAL A C   1 
ATOM 751  C CB  ? VAL A 1  95 ?  -9.712   1.452  13.419 1.000 97.090 ? 95  VAL A CB  1 
ATOM 752  O O   ? VAL A 1  95 ?  -9.068   2.133  16.587 1.000 97.090 ? 95  VAL A O   1 
ATOM 753  C CG1 ? VAL A 1  95 ? -10.230   1.941  12.067 1.000 97.090 ? 95  VAL A CG1 1 
ATOM 754  C CG2 ? VAL A 1  95 ?  -8.191   1.579  13.489 1.000 97.090 ? 95  VAL A CG2 1 
ATOM 755  N N   ? VAL A 1  96 ? -10.672   0.604  16.335 1.000 96.490 ? 96  VAL A N   1 
ATOM 756  C CA  ? VAL A 1  96 ? -10.322  -0.157  17.530 1.000 96.490 ? 96  VAL A CA  1 
ATOM 757  C C   ? VAL A 1  96 ?  -9.381  -1.301  17.156 1.000 96.490 ? 96  VAL A C   1 
ATOM 758  C CB  ? VAL A 1  96 ? -11.578  -0.710  18.239 1.000 96.490 ? 96  VAL A CB  1 
ATOM 759  O O   ? VAL A 1  96 ?  -9.750  -2.190  16.385 1.000 96.490 ? 96  VAL A O   1 
ATOM 760  C CG1 ? VAL A 1  96 ? -11.189  -1.508  19.482 1.000 96.490 ? 96  VAL A CG1 1 
ATOM 761  C CG2 ? VAL A 1  96 ? -12.528   0.429  18.606 1.000 96.490 ? 96  VAL A CG2 1 
ATOM 762  N N   ? LEU A 1  97 ?  -8.159  -1.222  17.688 1.000 95.570 ? 97  LEU A N   1 
ATOM 763  C CA  ? LEU A 1  97 ?  -7.173  -2.245  17.361 1.000 95.570 ? 97  LEU A CA  1 
ATOM 764  C C   ? LEU A 1  97 ?  -7.523  -3.571  18.029 1.000 95.570 ? 97  LEU A C   1 
ATOM 765  C CB  ? LEU A 1  97 ?  -5.773  -1.798  17.791 1.000 95.570 ? 97  LEU A CB  1 
ATOM 766  O O   ? LEU A 1  97 ?  -8.063  -3.589  19.137 1.000 95.570 ? 97  LEU A O   1 
ATOM 767  C CG  ? LEU A 1  97 ?  -5.266  -0.486  17.189 1.000 95.570 ? 97  LEU A CG  1 
ATOM 768  C CD1 ? LEU A 1  97 ?  -3.862  -0.178  17.697 1.000 95.570 ? 97  LEU A CD1 1 
ATOM 769  C CD2 ? LEU A 1  97 ?  -5.286  -0.554  15.666 1.000 95.570 ? 97  LEU A CD2 1 
ATOM 770  N N   ? GLY A 1  98 ?  -7.205  -4.725  17.302 1.000 93.100 ? 98  GLY A N   1 
ATOM 771  C CA  ? GLY A 1  98 ?  -7.457  -6.097  17.715 1.000 93.100 ? 98  GLY A CA  1 
ATOM 772  C C   ? GLY A 1  98 ?  -6.872  -7.124  16.764 1.000 93.100 ? 98  GLY A C   1 
ATOM 773  O O   ? GLY A 1  98 ?  -6.027  -6.794  15.929 1.000 93.100 ? 98  GLY A O   1 
ATOM 774  N N   ? PRO A 1  99 ?  -7.217  -8.336  16.947 1.000 90.160 ? 99  PRO A N   1 
ATOM 775  C CA  ? PRO A 1  99 ?  -6.658  -9.430  16.150 1.000 90.160 ? 99  PRO A CA  1 
ATOM 776  C C   ? PRO A 1  99 ?  -6.940  -9.276  14.657 1.000 90.160 ? 99  PRO A C   1 
ATOM 777  C CB  ? PRO A 1  99 ?  -7.358 -10.670  16.712 1.000 90.160 ? 99  PRO A CB  1 
ATOM 778  O O   ? PRO A 1  99 ?  -6.171  -9.766  13.826 1.000 90.160 ? 99  PRO A O   1 
ATOM 779  C CG  ? PRO A 1  99 ?  -7.828 -10.259  18.070 1.000 90.160 ? 99  PRO A CG  1 
ATOM 780  C CD  ? PRO A 1  99 ?  -8.046  -8.774  18.071 1.000 90.160 ? 99  PRO A CD  1 
ATOM 781  N N   ? ARG A 1 100 ?  -7.922  -8.405  14.235 1.000 90.070 ? 100 ARG A N   1 
ATOM 782  C CA  ? ARG A 1 100 ?  -8.327  -8.258  12.841 1.000 90.070 ? 100 ARG A CA  1 
ATOM 783  C C   ? ARG A 1 100 ?  -7.974  -6.872  12.312 1.000 90.070 ? 100 ARG A C   1 
ATOM 784  C CB  ? ARG A 1 100 ?  -9.829  -8.510  12.688 1.000 90.070 ? 100 ARG A CB  1 
ATOM 785  O O   ? ARG A 1 100 ?  -7.988  -6.642  11.101 1.000 90.070 ? 100 ARG A O   1 
ATOM 786  C CG  ? ARG A 1 100 ? -10.243  -9.946  12.970 1.000 90.070 ? 100 ARG A CG  1 
ATOM 787  C CD  ? ARG A 1 100 ? -11.715 -10.179  12.658 1.000 90.070 ? 100 ARG A CD  1 
ATOM 788  N NE  ? ARG A 1 100 ? -12.088 -11.579  12.836 1.000 90.070 ? 100 ARG A NE  1 
ATOM 789  N NH1 ? ARG A 1 100 ? -14.235 -11.325  12.022 1.000 90.070 ? 100 ARG A NH1 1 
ATOM 790  N NH2 ? ARG A 1 100 ? -13.510 -13.380  12.732 1.000 90.070 ? 100 ARG A NH2 1 
ATOM 791  C CZ  ? ARG A 1 100 ? -13.277 -12.092  12.530 1.000 90.070 ? 100 ARG A CZ  1 
ATOM 792  N N   ? VAL A 1 101 ?  -7.642  -5.967  13.262 1.000 95.300 ? 101 VAL A N   1 
ATOM 793  C CA  ? VAL A 1 101 ?  -7.289  -4.604  12.878 1.000 95.300 ? 101 VAL A CA  1 
ATOM 794  C C   ? VAL A 1 101 ?  -5.997  -4.189  13.577 1.000 95.300 ? 101 VAL A C   1 
ATOM 795  C CB  ? VAL A 1 101 ?  -8.421  -3.609  13.215 1.000 95.300 ? 101 VAL A CB  1 
ATOM 796  O O   ? VAL A 1 101 ?  -5.963  -4.049  14.802 1.000 95.300 ? 101 VAL A O   1 
ATOM 797  C CG1 ? VAL A 1 101 ?  -8.046  -2.195  12.776 1.000 95.300 ? 101 VAL A CG1 1 
ATOM 798  C CG2 ? VAL A 1 101 ?  -9.729  -4.047  12.558 1.000 95.300 ? 101 VAL A CG2 1 
ATOM 799  N N   ? ARG A 1 102 ?  -4.950  -4.038  12.678 1.000 95.850 ? 102 ARG A N   1 
ATOM 800  C CA  ? ARG A 1 102 ?  -3.655  -3.571  13.160 1.000 95.850 ? 102 ARG A CA  1 
ATOM 801  C C   ? ARG A 1 102 ?  -3.037  -2.570  12.189 1.000 95.850 ? 102 ARG A C   1 
ATOM 802  C CB  ? ARG A 1 102 ?  -2.703  -4.750  13.373 1.000 95.850 ? 102 ARG A CB  1 
ATOM 803  O O   ? ARG A 1 102 ?  -3.217  -2.684  10.975 1.000 95.850 ? 102 ARG A O   1 
ATOM 804  C CG  ? ARG A 1 102 ?  -3.108  -5.670  14.514 1.000 95.850 ? 102 ARG A CG  1 
ATOM 805  C CD  ? ARG A 1 102 ?  -2.062  -6.746  14.769 1.000 95.850 ? 102 ARG A CD  1 
ATOM 806  N NE  ? ARG A 1 102 ?  -2.489  -7.678  15.809 1.000 95.850 ? 102 ARG A NE  1 
ATOM 807  N NH1 ? ARG A 1 102 ?  -0.557  -8.944  15.759 1.000 95.850 ? 102 ARG A NH1 1 
ATOM 808  N NH2 ? ARG A 1 102 ?  -2.251  -9.485  17.205 1.000 95.850 ? 102 ARG A NH2 1 
ATOM 809  C CZ  ? ARG A 1 102 ?  -1.765  -8.700  16.255 1.000 95.850 ? 102 ARG A CZ  1 
ATOM 810  N N   ? ALA A 1 103 ?  -2.315  -1.614  12.851 1.000 96.910 ? 103 ALA A N   1 
ATOM 811  C CA  ? ALA A 1 103 ?  -1.549  -0.699  12.009 1.000 96.910 ? 103 ALA A CA  1 
ATOM 812  C C   ? ALA A 1 103 ?  -0.245  -1.342  11.545 1.000 96.910 ? 103 ALA A C   1 
ATOM 813  C CB  ? ALA A 1 103 ?  -1.262   0.599  12.759 1.000 96.910 ? 103 ALA A CB  1 
ATOM 814  O O   ? ALA A 1 103 ?   0.428  -2.023  12.320 1.000 96.910 ? 103 ALA A O   1 
ATOM 815  N N   ? LEU A 1 104 ?   0.070  -1.069  10.213 1.000 96.930 ? 104 LEU A N   1 
ATOM 816  C CA  ? LEU A 1 104 ?   1.319  -1.581   9.660 1.000 96.930 ? 104 LEU A CA  1 
ATOM 817  C C   ? LEU A 1 104 ?   2.480  -0.647   9.984 1.000 96.930 ? 104 LEU A C   1 
ATOM 818  C CB  ? LEU A 1 104 ?   1.200  -1.762   8.145 1.000 96.930 ? 104 LEU A CB  1 
ATOM 819  O O   ? LEU A 1 104 ?   2.357   0.573   9.849 1.000 96.930 ? 104 LEU A O   1 
ATOM 820  C CG  ? LEU A 1 104 ?   2.361  -2.479   7.455 1.000 96.930 ? 104 LEU A CG  1 
ATOM 821  C CD1 ? LEU A 1 104 ?   2.555  -3.870   8.051 1.000 96.930 ? 104 LEU A CD1 1 
ATOM 822  C CD2 ? LEU A 1 104 ?   2.119  -2.566   5.952 1.000 96.930 ? 104 LEU A CD2 1 
ATOM 823  N N   ? GLN A 1 105 ?   3.556  -1.286  10.403 1.000 96.280 ? 105 GLN A N   1 
ATOM 824  C CA  ? GLN A 1 105 ?   4.727  -0.491  10.758 1.000 96.280 ? 105 GLN A CA  1 
ATOM 825  C C   ? GLN A 1 105 ?   5.355   0.145   9.521 1.000 96.280 ? 105 GLN A C   1 
ATOM 826  C CB  ? GLN A 1 105 ?   5.759  -1.351  11.488 1.000 96.280 ? 105 GLN A CB  1 
ATOM 827  O O   ? GLN A 1 105 ?   5.436  -0.486   8.465 1.000 96.280 ? 105 GLN A O   1 
ATOM 828  C CG  ? GLN A 1 105 ?   5.287  -1.861  12.842 1.000 96.280 ? 105 GLN A CG  1 
ATOM 829  C CD  ? GLN A 1 105 ?   6.359  -2.638  13.583 1.000 96.280 ? 105 GLN A CD  1 
ATOM 830  N NE2 ? GLN A 1 105 ?   6.273  -2.651  14.909 1.000 96.280 ? 105 GLN A NE2 1 
ATOM 831  O OE1 ? GLN A 1 105 ?   7.257  -3.223  12.969 1.000 96.280 ? 105 GLN A OE1 1 
ATOM 832  N N   ? LEU A 1 106 ?   5.796   1.427   9.747 1.000 96.390 ? 106 LEU A N   1 
ATOM 833  C CA  ? LEU A 1 106 ?   6.514   2.113   8.679 1.000 96.390 ? 106 LEU A CA  1 
ATOM 834  C C   ? LEU A 1 106 ?   7.990   1.727   8.681 1.000 96.390 ? 106 LEU A C   1 
ATOM 835  C CB  ? LEU A 1 106 ?   6.371   3.630   8.825 1.000 96.390 ? 106 LEU A CB  1 
ATOM 836  O O   ? LEU A 1 106 ?   8.577   1.508   9.743 1.000 96.390 ? 106 LEU A O   1 
ATOM 837  C CG  ? LEU A 1 106 ?   4.961   4.197   8.657 1.000 96.390 ? 106 LEU A CG  1 
ATOM 838  C CD1 ? LEU A 1 106 ?   4.950   5.690   8.969 1.000 96.390 ? 106 LEU A CD1 1 
ATOM 839  C CD2 ? LEU A 1 106 ?   4.444   3.937   7.247 1.000 96.390 ? 106 LEU A CD2 1 
ATOM 840  N N   ? PRO A 1 107 ?   8.563   1.614   7.528 1.000 96.390 ? 107 PRO A N   1 
ATOM 841  C CA  ? PRO A 1 107 ?   9.939   1.126   7.407 1.000 96.390 ? 107 PRO A CA  1 
ATOM 842  C C   ? PRO A 1 107 ?  10.971   2.143   7.888 1.000 96.390 ? 107 PRO A C   1 
ATOM 843  C CB  ? PRO A 1 107 ?  10.089   0.864   5.906 1.000 96.390 ? 107 PRO A CB  1 
ATOM 844  O O   ? PRO A 1 107 ?  10.777   3.350   7.722 1.000 96.390 ? 107 PRO A O   1 
ATOM 845  C CG  ? PRO A 1 107 ?   9.185   1.858   5.252 1.000 96.390 ? 107 PRO A CG  1 
ATOM 846  C CD  ? PRO A 1 107 ?   7.968   2.035   6.115 1.000 96.390 ? 107 PRO A CD  1 
ATOM 847  N N   ? TYR A 1 108 ?  12.086   1.727   8.534 1.000 93.610 ? 108 TYR A N   1 
ATOM 848  C CA  ? TYR A 1 108 ?  13.217   2.547   8.955 1.000 93.610 ? 108 TYR A CA  1 
ATOM 849  C C   ? TYR A 1 108 ?  14.311   2.553   7.895 1.000 93.610 ? 108 TYR A C   1 
ATOM 850  C CB  ? TYR A 1 108 ?  13.782   2.040  10.286 1.000 93.610 ? 108 TYR A CB  1 
ATOM 851  O O   ? TYR A 1 108 ?  15.190   3.418   7.906 1.000 93.610 ? 108 TYR A O   1 
ATOM 852  C CG  ? TYR A 1 108 ?  12.802   2.117  11.431 1.000 93.610 ? 108 TYR A CG  1 
ATOM 853  C CD1 ? TYR A 1 108 ?  12.581   3.317  12.104 1.000 93.610 ? 108 TYR A CD1 1 
ATOM 854  C CD2 ? TYR A 1 108 ?  12.096   0.992  11.842 1.000 93.610 ? 108 TYR A CD2 1 
ATOM 855  C CE1 ? TYR A 1 108 ?  11.680   3.392  13.161 1.000 93.610 ? 108 TYR A CE1 1 
ATOM 856  C CE2 ? TYR A 1 108 ?  11.193   1.056  12.898 1.000 93.610 ? 108 TYR A CE2 1 
ATOM 857  O OH  ? TYR A 1 108 ?  10.099   2.328  14.596 1.000 93.610 ? 108 TYR A OH  1 
ATOM 858  C CZ  ? TYR A 1 108 ?  10.992   2.259  13.550 1.000 93.610 ? 108 TYR A CZ  1 
ATOM 859  N N   ? ARG A 1 109 ?  14.259   1.598   6.993 1.000 95.320 ? 109 ARG A N   1 
ATOM 860  C CA  ? ARG A 1 109 ?  15.167   1.507   5.854 1.000 95.320 ? 109 ARG A CA  1 
ATOM 861  C C   ? ARG A 1 109 ?  14.426   1.060   4.598 1.000 95.320 ? 109 ARG A C   1 
ATOM 862  C CB  ? ARG A 1 109 ?  16.315   0.543   6.156 1.000 95.320 ? 109 ARG A CB  1 
ATOM 863  O O   ? ARG A 1 109 ?  13.349   0.467   4.684 1.000 95.320 ? 109 ARG A O   1 
ATOM 864  C CG  ? ARG A 1 109 ?  15.865  -0.881   6.441 1.000 95.320 ? 109 ARG A CG  1 
ATOM 865  C CD  ? ARG A 1 109 ?  17.040  -1.788   6.779 1.000 95.320 ? 109 ARG A CD  1 
ATOM 866  N NE  ? ARG A 1 109 ?  16.615  -3.171   6.976 1.000 95.320 ? 109 ARG A NE  1 
ATOM 867  N NH1 ? ARG A 1 109 ?  18.745  -3.993   7.330 1.000 95.320 ? 109 ARG A NH1 1 
ATOM 868  N NH2 ? ARG A 1 109 ?  16.941  -5.405   7.396 1.000 95.320 ? 109 ARG A NH2 1 
ATOM 869  C CZ  ? ARG A 1 109 ?  17.434  -4.186   7.234 1.000 95.320 ? 109 ARG A CZ  1 
ATOM 870  N N   ? CYS A 1 110 ?  15.135   1.388   3.497 1.000 96.480 ? 110 CYS A N   1 
ATOM 871  C CA  ? CYS A 1 110 ?  14.547   0.982   2.226 1.000 96.480 ? 110 CYS A CA  1 
ATOM 872  C C   ? CYS A 1 110 ?  14.824  -0.489   1.941 1.000 96.480 ? 110 CYS A C   1 
ATOM 873  C CB  ? CYS A 1 110 ?  15.090   1.843   1.085 1.000 96.480 ? 110 CYS A CB  1 
ATOM 874  O O   ? CYS A 1 110 ?  15.863  -1.018   2.338 1.000 96.480 ? 110 CYS A O   1 
ATOM 875  S SG  ? CYS A 1 110 ?  14.695   3.598   1.245 1.000 96.480 ? 110 CYS A SG  1 
ATOM 876  N N   ? ALA A 1 111 ?  13.855  -1.139   1.307 1.000 95.170 ? 111 ALA A N   1 
ATOM 877  C CA  ? ALA A 1 111 ?  14.060  -2.508   0.841 1.000 95.170 ? 111 ALA A CA  1 
ATOM 878  C C   ? ALA A 1 111 ?  15.162  -2.569  -0.213 1.000 95.170 ? 111 ALA A C   1 
ATOM 879  C CB  ? ALA A 1 111 ?  12.761  -3.081   0.281 1.000 95.170 ? 111 ALA A CB  1 
ATOM 880  O O   ? ALA A 1 111 ?  15.378  -1.605  -0.951 1.000 95.170 ? 111 ALA A O   1 
ATOM 881  N N   ? GLN A 1 112 ?  15.865  -3.665  -0.264 1.000 94.620 ? 112 GLN A N   1 
ATOM 882  C CA  ? GLN A 1 112 ?  16.960  -3.868  -1.207 1.000 94.620 ? 112 GLN A CA  1 
ATOM 883  C C   ? GLN A 1 112 ?  16.584  -4.893  -2.273 1.000 94.620 ? 112 GLN A C   1 
ATOM 884  C CB  ? GLN A 1 112 ?  18.225  -4.314  -0.473 1.000 94.620 ? 112 GLN A CB  1 
ATOM 885  O O   ? GLN A 1 112 ?  15.744  -5.763  -2.037 1.000 94.620 ? 112 GLN A O   1 
ATOM 886  C CG  ? GLN A 1 112 ?  18.687  -3.341   0.603 1.000 94.620 ? 112 GLN A CG  1 
ATOM 887  C CD  ? GLN A 1 112 ?  19.077  -1.986   0.041 1.000 94.620 ? 112 GLN A CD  1 
ATOM 888  N NE2 ? GLN A 1 112 ?  18.642  -0.921   0.705 1.000 94.620 ? 112 GLN A NE2 1 
ATOM 889  O OE1 ? GLN A 1 112 ?  19.765  -1.898  -0.981 1.000 94.620 ? 112 GLN A OE1 1 
ATOM 890  N N   ? PRO A 1 113 ?  17.244  -4.664  -3.461 1.000 93.850 ? 113 PRO A N   1 
ATOM 891  C CA  ? PRO A 1 113 ?  17.008  -5.686  -4.484 1.000 93.850 ? 113 PRO A CA  1 
ATOM 892  C C   ? PRO A 1 113 ?  17.253  -7.103  -3.970 1.000 93.850 ? 113 PRO A C   1 
ATOM 893  C CB  ? PRO A 1 113 ?  18.009  -5.322  -5.583 1.000 93.850 ? 113 PRO A CB  1 
ATOM 894  O O   ? PRO A 1 113 ?  18.226  -7.342  -3.249 1.000 93.850 ? 113 PRO A O   1 
ATOM 895  C CG  ? PRO A 1 113 ?  18.238  -3.854  -5.420 1.000 93.850 ? 113 PRO A CG  1 
ATOM 896  C CD  ? PRO A 1 113 ?  18.221  -3.528  -3.955 1.000 93.850 ? 113 PRO A CD  1 
ATOM 897  N N   ? GLY A 1 114 ?  16.258  -8.027  -4.280 1.000 91.810 ? 114 GLY A N   1 
ATOM 898  C CA  ? GLY A 1 114 ?  16.361  -9.414  -3.854 1.000 91.810 ? 114 GLY A CA  1 
ATOM 899  C C   ? GLY A 1 114 ?  15.543  -9.719  -2.613 1.000 91.810 ? 114 GLY A C   1 
ATOM 900  O O   ? GLY A 1 114 ?  15.313 -10.885  -2.286 1.000 91.810 ? 114 GLY A O   1 
ATOM 901  N N   ? ASP A 1 115 ?  15.213  -8.647  -1.856 1.000 94.230 ? 115 ASP A N   1 
ATOM 902  C CA  ? ASP A 1 115 ?  14.346  -8.840  -0.698 1.000 94.230 ? 115 ASP A CA  1 
ATOM 903  C C   ? ASP A 1 115 ?  13.034  -9.511  -1.099 1.000 94.230 ? 115 ASP A C   1 
ATOM 904  C CB  ? ASP A 1 115 ?  14.064  -7.503  -0.010 1.000 94.230 ? 115 ASP A CB  1 
ATOM 905  O O   ? ASP A 1 115 ?  12.466  -9.198  -2.148 1.000 94.230 ? 115 ASP A O   1 
ATOM 906  C CG  ? ASP A 1 115 ?  15.233  -7.005   0.821 1.000 94.230 ? 115 ASP A CG  1 
ATOM 907  O OD1 ? ASP A 1 115 ?  16.214  -7.758   1.006 1.000 94.230 ? 115 ASP A OD1 1 
ATOM 908  O OD2 ? ASP A 1 115 ?  15.171  -5.852   1.299 1.000 94.230 ? 115 ASP A OD2 1 
ATOM 909  N N   ? GLN A 1 116 ?  12.581 -10.423  -0.282 1.000 91.660 ? 116 GLN A N   1 
ATOM 910  C CA  ? GLN A 1 116 ?  11.290 -11.071  -0.486 1.000 91.660 ? 116 GLN A CA  1 
ATOM 911  C C   ? GLN A 1 116 ?  10.171 -10.299   0.208 1.000 91.660 ? 116 GLN A C   1 
ATOM 912  C CB  ? GLN A 1 116 ?  11.326 -12.513   0.023 1.000 91.660 ? 116 GLN A CB  1 
ATOM 913  O O   ? GLN A 1 116 ?  10.257 -10.011   1.403 1.000 91.660 ? 116 GLN A O   1 
ATOM 914  C CG  ? GLN A 1 116 ?  12.305 -13.406  -0.728 1.000 91.660 ? 116 GLN A CG  1 
ATOM 915  C CD  ? GLN A 1 116 ?  11.899 -13.638  -2.172 1.000 91.660 ? 116 GLN A CD  1 
ATOM 916  N NE2 ? GLN A 1 116 ?  12.876 -13.628  -3.072 1.000 91.660 ? 116 GLN A NE2 1 
ATOM 917  O OE1 ? GLN A 1 116 ?  10.716 -13.825  -2.476 1.000 91.660 ? 116 GLN A OE1 1 
ATOM 918  N N   ? CYS A 1 117 ?   9.153 -10.026  -0.550 1.000 91.840 ? 117 CYS A N   1 
ATOM 919  C CA  ? CYS A 1 117 ?   8.040  -9.238  -0.032 1.000 91.840 ? 117 CYS A CA  1 
ATOM 920  C C   ? CYS A 1 117 ?   6.707  -9.916  -0.328 1.000 91.840 ? 117 CYS A C   1 
ATOM 921  C CB  ? CYS A 1 117 ?   8.053  -7.833  -0.632 1.000 91.840 ? 117 CYS A CB  1 
ATOM 922  O O   ? CYS A 1 117 ?   6.651 -10.874  -1.100 1.000 91.840 ? 117 CYS A O   1 
ATOM 923  S SG  ? CYS A 1 117 ?   9.586  -6.927  -0.332 1.000 91.840 ? 117 CYS A SG  1 
ATOM 924  N N   ? GLN A 1 118 ?   5.692  -9.387   0.329 1.000 89.350 ? 118 GLN A N   1 
ATOM 925  C CA  ? GLN A 1 118 ?   4.342  -9.903   0.131 1.000 89.350 ? 118 GLN A CA  1 
ATOM 926  C C   ? GLN A 1 118 ?   3.386  -8.793  -0.297 1.000 89.350 ? 118 GLN A C   1 
ATOM 927  C CB  ? GLN A 1 118 ?   3.830 -10.573   1.407 1.000 89.350 ? 118 GLN A CB  1 
ATOM 928  O O   ? GLN A 1 118 ?   3.520  -7.648   0.141 1.000 89.350 ? 118 GLN A O   1 
ATOM 929  C CG  ? GLN A 1 118 ?   4.612 -11.818   1.804 1.000 89.350 ? 118 GLN A CG  1 
ATOM 930  C CD  ? GLN A 1 118 ?   4.060 -12.486   3.050 1.000 89.350 ? 118 GLN A CD  1 
ATOM 931  N NE2 ? GLN A 1 118 ?   4.530 -13.696   3.332 1.000 89.350 ? 118 GLN A NE2 1 
ATOM 932  O OE1 ? GLN A 1 118 ?   3.218 -11.918   3.753 1.000 89.350 ? 118 GLN A OE1 1 
ATOM 933  N N   ? VAL A 1 119 ?   2.454  -9.214  -1.091 1.000 87.860 ? 119 VAL A N   1 
ATOM 934  C CA  ? VAL A 1 119 ?   1.390  -8.299  -1.490 1.000 87.860 ? 119 VAL A CA  1 
ATOM 935  C C   ? VAL A 1 119 ?   0.031  -8.959  -1.272 1.000 87.860 ? 119 VAL A C   1 
ATOM 936  C CB  ? VAL A 1 119 ?   1.540  -7.863  -2.965 1.000 87.860 ? 119 VAL A CB  1 
ATOM 937  O O   ? VAL A 1 119 ?  -0.095 -10.182  -1.369 1.000 87.860 ? 119 VAL A O   1 
ATOM 938  C CG1 ? VAL A 1 119 ?   2.869  -7.142  -3.183 1.000 87.860 ? 119 VAL A CG1 1 
ATOM 939  C CG2 ? VAL A 1 119 ?   1.427  -9.072  -3.892 1.000 87.860 ? 119 VAL A CG2 1 
ATOM 940  N N   ? ALA A 1 120 ?  -0.922  -8.131  -0.876 1.000 87.210 ? 120 ALA A N   1 
ATOM 941  C CA  ? ALA A 1 120 ?  -2.305  -8.575  -0.726 1.000 87.210 ? 120 ALA A CA  1 
ATOM 942  C C   ? ALA A 1 120 ?  -3.260  -7.665  -1.493 1.000 87.210 ? 120 ALA A C   1 
ATOM 943  C CB  ? ALA A 1 120 ?  -2.691  -8.623   0.751 1.000 87.210 ? 120 ALA A CB  1 
ATOM 944  O O   ? ALA A 1 120 ?  -3.077  -6.446  -1.522 1.000 87.210 ? 120 ALA A O   1 
ATOM 945  N N   ? GLY A 1 121 ?  -4.197  -8.307  -2.155 1.000 85.040 ? 121 GLY A N   1 
ATOM 946  C CA  ? GLY A 1 121 ?  -5.147  -7.490  -2.893 1.000 85.040 ? 121 GLY A CA  1 
ATOM 947  C C   ? GLY A 1 121 ?  -6.383  -8.256  -3.327 1.000 85.040 ? 121 GLY A C   1 
ATOM 948  O O   ? GLY A 1 121 ?  -6.447  -9.477  -3.175 1.000 85.040 ? 121 GLY A O   1 
ATOM 949  N N   ? TRP A 1 122 ?  -7.474  -7.497  -3.808 1.000 80.460 ? 122 TRP A N   1 
ATOM 950  C CA  ? TRP A 1 122 ?  -8.774  -8.034  -4.200 1.000 80.460 ? 122 TRP A CA  1 
ATOM 951  C C   ? TRP A 1 122 ?  -8.916  -8.063  -5.718 1.000 80.460 ? 122 TRP A C   1 
ATOM 952  C CB  ? TRP A 1 122 ?  -9.905  -7.206  -3.584 1.000 80.460 ? 122 TRP A CB  1 
ATOM 953  O O   ? TRP A 1 122 ?  -9.948  -8.488  -6.243 1.000 80.460 ? 122 TRP A O   1 
ATOM 954  C CG  ? TRP A 1 122 ?  -9.988  -7.304  -2.091 1.000 80.460 ? 122 TRP A CG  1 
ATOM 955  C CD1 ? TRP A 1 122 ? -10.610  -8.279  -1.362 1.000 80.460 ? 122 TRP A CD1 1 
ATOM 956  C CD2 ? TRP A 1 122 ?  -9.433  -6.387  -1.143 1.000 80.460 ? 122 TRP A CD2 1 
ATOM 957  C CE2 ? TRP A 1 122 ?  -9.757  -6.870   0.145 1.000 80.460 ? 122 TRP A CE2 1 
ATOM 958  C CE3 ? TRP A 1 122 ?  -8.693  -5.203  -1.257 1.000 80.460 ? 122 TRP A CE3 1 
ATOM 959  N NE1 ? TRP A 1 122 ? -10.474  -8.024  -0.017 1.000 80.460 ? 122 TRP A NE1 1 
ATOM 960  C CH2 ? TRP A 1 122 ?  -8.641  -5.052   1.171 1.000 80.460 ? 122 TRP A CH2 1 
ATOM 961  C CZ2 ? TRP A 1 122 ?  -9.364  -6.208   1.311 1.000 80.460 ? 122 TRP A CZ2 1 
ATOM 962  C CZ3 ? TRP A 1 122 ?  -8.303  -4.546  -0.095 1.000 80.460 ? 122 TRP A CZ3 1 
ATOM 963  N N   ? GLY A 1 123 ?  -7.800  -7.550  -6.466 1.000 66.480 ? 123 GLY A N   1 
ATOM 964  C CA  ? GLY A 1 123 ?  -7.842  -7.422  -7.914 1.000 66.480 ? 123 GLY A CA  1 
ATOM 965  C C   ? GLY A 1 123 ?  -7.585  -8.731  -8.637 1.000 66.480 ? 123 GLY A C   1 
ATOM 966  O O   ? GLY A 1 123 ?  -7.196  -9.723  -8.016 1.000 66.480 ? 123 GLY A O   1 
ATOM 967  N N   ? THR A 1 124 ?  -8.175  -8.917  -9.978 1.000 53.950 ? 124 THR A N   1 
ATOM 968  C CA  ? THR A 1 124 ?  -8.028 -10.106 -10.811 1.000 53.950 ? 124 THR A CA  1 
ATOM 969  C C   ? THR A 1 124 ?  -6.998  -9.870 -11.912 1.000 53.950 ? 124 THR A C   1 
ATOM 970  C CB  ? THR A 1 124 ?  -9.372 -10.517 -11.440 1.000 53.950 ? 124 THR A CB  1 
ATOM 971  O O   ? THR A 1 124 ?  -6.669  -8.724 -12.226 1.000 53.950 ? 124 THR A O   1 
ATOM 972  C CG2 ? THR A 1 124 ? -10.464 -10.626 -10.381 1.000 53.950 ? 124 THR A CG2 1 
ATOM 973  O OG1 ? THR A 1 124 ?  -9.758  -9.536 -12.410 1.000 53.950 ? 124 THR A OG1 1 
ATOM 974  N N   ? THR A 1 125 ?  -6.135 -10.853 -12.304 1.000 49.420 ? 125 THR A N   1 
ATOM 975  C CA  ? THR A 1 125 ?  -5.199 -10.945 -13.420 1.000 49.420 ? 125 THR A CA  1 
ATOM 976  C C   ? THR A 1 125 ?  -5.924 -11.344 -14.702 1.000 49.420 ? 125 THR A C   1 
ATOM 977  C CB  ? THR A 1 125 ?  -4.077 -11.957 -13.125 1.000 49.420 ? 125 THR A CB  1 
ATOM 978  O O   ? THR A 1 125 ?  -5.311 -11.425 -15.768 1.000 49.420 ? 125 THR A O   1 
ATOM 979  C CG2 ? THR A 1 125 ?  -3.226 -11.507 -11.942 1.000 49.420 ? 125 THR A CG2 1 
ATOM 980  O OG1 ? THR A 1 125 ?  -4.658 -13.232 -12.823 1.000 49.420 ? 125 THR A OG1 1 
ATOM 981  N N   ? ALA A 1 126 ?  -7.379 -11.297 -14.760 1.000 41.990 ? 126 ALA A N   1 
ATOM 982  C CA  ? ALA A 1 126 ?  -8.015 -11.847 -15.954 1.000 41.990 ? 126 ALA A CA  1 
ATOM 983  C C   ? ALA A 1 126 ?  -8.676 -10.747 -16.780 1.000 41.990 ? 126 ALA A C   1 
ATOM 984  C CB  ? ALA A 1 126 ?  -9.042 -12.909 -15.569 1.000 41.990 ? 126 ALA A CB  1 
ATOM 985  O O   ? ALA A 1 126 ?  -9.183  -9.768 -16.228 1.000 41.990 ? 126 ALA A O   1 
ATOM 986  N N   ? ALA A 1 127 ?  -8.128 -10.428 -18.095 1.000 42.430 ? 127 ALA A N   1 
ATOM 987  C CA  ? ALA A 1 127 ?  -8.476  -9.789 -19.362 1.000 42.430 ? 127 ALA A CA  1 
ATOM 988  C C   ? ALA A 1 127 ?  -9.979  -9.854 -19.614 1.000 42.430 ? 127 ALA A C   1 
ATOM 989  C CB  ? ALA A 1 127 ?  -7.717 -10.445 -20.514 1.000 42.430 ? 127 ALA A CB  1 
ATOM 990  O O   ? ALA A 1 127 ? -10.628 -10.851 -19.288 1.000 42.430 ? 127 ALA A O   1 
ATOM 991  N N   ? ARG A 1 128 ? -10.763  -8.696 -19.389 1.000 39.800 ? 128 ARG A N   1 
ATOM 992  C CA  ? ARG A 1 128 ? -11.759  -8.051 -20.239 1.000 39.800 ? 128 ARG A CA  1 
ATOM 993  C C   ? ARG A 1 128 ? -13.143  -8.110 -19.603 1.000 39.800 ? 128 ARG A C   1 
ATOM 994  C CB  ? ARG A 1 128 ? -11.790  -8.706 -21.622 1.000 39.800 ? 128 ARG A CB  1 
ATOM 995  O O   ? ARG A 1 128 ? -13.962  -7.210 -19.802 1.000 39.800 ? 128 ARG A O   1 
ATOM 996  C CG  ? ARG A 1 128 ? -10.792  -8.116 -22.605 1.000 39.800 ? 128 ARG A CG  1 
ATOM 997  C CD  ? ARG A 1 128 ? -11.017  -8.636 -24.018 1.000 39.800 ? 128 ARG A CD  1 
ATOM 998  N NE  ? ARG A 1 128 ? -10.180  -7.939 -24.990 1.000 39.800 ? 128 ARG A NE  1 
ATOM 999  N NH1 ? ARG A 1 128 ? -11.010  -9.068 -26.826 1.000 39.800 ? 128 ARG A NH1 1 
ATOM 1000 N NH2 ? ARG A 1 128 ?  -9.390  -7.468 -27.094 1.000 39.800 ? 128 ARG A NH2 1 
ATOM 1001 C CZ  ? ARG A 1 128 ? -10.195  -8.160 -26.301 1.000 39.800 ? 128 ARG A CZ  1 
ATOM 1002 N N   ? ARG A 1 129 ? -13.237  -8.399 -18.115 1.000 44.510 ? 129 ARG A N   1 
ATOM 1003 C CA  ? ARG A 1 129 ? -14.387  -8.163 -17.248 1.000 44.510 ? 129 ARG A CA  1 
ATOM 1004 C C   ? ARG A 1 129 ? -14.000  -8.282 -15.778 1.000 44.510 ? 129 ARG A C   1 
ATOM 1005 C CB  ? ARG A 1 129 ? -15.515  -9.145 -17.574 1.000 44.510 ? 129 ARG A CB  1 
ATOM 1006 O O   ? ARG A 1 129 ? -13.395  -9.275 -15.369 1.000 44.510 ? 129 ARG A O   1 
ATOM 1007 C CG  ? ARG A 1 129 ? -16.292  -8.796 -18.833 1.000 44.510 ? 129 ARG A CG  1 
ATOM 1008 C CD  ? ARG A 1 129 ? -17.505  -9.697 -19.016 1.000 44.510 ? 129 ARG A CD  1 
ATOM 1009 N NE  ? ARG A 1 129 ? -18.213  -9.402 -20.259 1.000 44.510 ? 129 ARG A NE  1 
ATOM 1010 N NH1 ? ARG A 1 129 ? -19.946 -10.877 -19.863 1.000 44.510 ? 129 ARG A NH1 1 
ATOM 1011 N NH2 ? ARG A 1 129 ? -19.915  -9.627 -21.784 1.000 44.510 ? 129 ARG A NH2 1 
ATOM 1012 C CZ  ? ARG A 1 129 ? -19.357  -9.969 -20.632 1.000 44.510 ? 129 ARG A CZ  1 
ATOM 1013 N N   ? VAL A 1 130 ? -13.480  -7.218 -15.096 1.000 50.970 ? 130 VAL A N   1 
ATOM 1014 C CA  ? VAL A 1 130 ? -12.935  -7.119 -13.746 1.000 50.970 ? 130 VAL A CA  1 
ATOM 1015 C C   ? VAL A 1 130 ? -13.829  -7.881 -12.770 1.000 50.970 ? 130 VAL A C   1 
ATOM 1016 C CB  ? VAL A 1 130 ? -12.792  -5.646 -13.299 1.000 50.970 ? 130 VAL A CB  1 
ATOM 1017 O O   ? VAL A 1 130 ? -14.990  -7.519 -12.570 1.000 50.970 ? 130 VAL A O   1 
ATOM 1018 C CG1 ? VAL A 1 130 ? -12.207  -5.564 -11.890 1.000 50.970 ? 130 VAL A CG1 1 
ATOM 1019 C CG2 ? VAL A 1 130 ? -11.923  -4.871 -14.287 1.000 50.970 ? 130 VAL A CG2 1 
ATOM 1020 N N   ? LYS A 1 131 ? -13.761  -9.291 -12.707 1.000 53.950 ? 131 LYS A N   1 
ATOM 1021 C CA  ? LYS A 1 131 ? -14.379  -9.976 -11.576 1.000 53.950 ? 131 LYS A CA  1 
ATOM 1022 C C   ? LYS A 1 131 ? -13.462  -9.962 -10.357 1.000 53.950 ? 131 LYS A C   1 
ATOM 1023 C CB  ? LYS A 1 131 ? -14.732 -11.417 -11.949 1.000 53.950 ? 131 LYS A CB  1 
ATOM 1024 O O   ? LYS A 1 131 ? -12.327 -10.439 -10.421 1.000 53.950 ? 131 LYS A O   1 
ATOM 1025 C CG  ? LYS A 1 131 ? -16.021 -11.552 -12.746 1.000 53.950 ? 131 LYS A CG  1 
ATOM 1026 C CD  ? LYS A 1 131 ? -16.399 -13.013 -12.955 1.000 53.950 ? 131 LYS A CD  1 
ATOM 1027 C CE  ? LYS A 1 131 ? -17.613 -13.153 -13.864 1.000 53.950 ? 131 LYS A CE  1 
ATOM 1028 N NZ  ? LYS A 1 131 ? -17.993 -14.584 -14.063 1.000 53.950 ? 131 LYS A NZ  1 
ATOM 1029 N N   ? TYR A 1 132 ? -13.757  -9.033  -9.351 1.000 62.700 ? 132 TYR A N   1 
ATOM 1030 C CA  ? TYR A 1 132 ? -13.004  -8.977  -8.103 1.000 62.700 ? 132 TYR A CA  1 
ATOM 1031 C C   ? TYR A 1 132 ? -13.003 -10.332  -7.405 1.000 62.700 ? 132 TYR A C   1 
ATOM 1032 C CB  ? TYR A 1 132 ? -13.587  -7.910  -7.171 1.000 62.700 ? 132 TYR A CB  1 
ATOM 1033 O O   ? TYR A 1 132 ? -13.991 -11.068  -7.463 1.000 62.700 ? 132 TYR A O   1 
ATOM 1034 C CG  ? TYR A 1 132 ? -13.545  -6.515  -7.745 1.000 62.700 ? 132 TYR A CG  1 
ATOM 1035 C CD1 ? TYR A 1 132 ? -12.340  -5.826  -7.867 1.000 62.700 ? 132 TYR A CD1 1 
ATOM 1036 C CD2 ? TYR A 1 132 ? -14.710  -5.881  -8.165 1.000 62.700 ? 132 TYR A CD2 1 
ATOM 1037 C CE1 ? TYR A 1 132 ? -12.297  -4.539  -8.393 1.000 62.700 ? 132 TYR A CE1 1 
ATOM 1038 C CE2 ? TYR A 1 132 ? -14.679  -4.595  -8.693 1.000 62.700 ? 132 TYR A CE2 1 
ATOM 1039 O OH  ? TYR A 1 132 ? -13.433  -2.659  -9.325 1.000 62.700 ? 132 TYR A OH  1 
ATOM 1040 C CZ  ? TYR A 1 132 ? -13.469  -3.933  -8.803 1.000 62.700 ? 132 TYR A CZ  1 
ATOM 1041 N N   ? ASN A 1 133 ? -11.707 -10.708  -6.953 1.000 65.040 ? 133 ASN A N   1 
ATOM 1042 C CA  ? ASN A 1 133 ? -11.757 -11.823  -6.014 1.000 65.040 ? 133 ASN A CA  1 
ATOM 1043 C C   ? ASN A 1 133 ? -12.630 -11.500  -4.805 1.000 65.040 ? 133 ASN A C   1 
ATOM 1044 C CB  ? ASN A 1 133 ? -10.346 -12.208  -5.562 1.000 65.040 ? 133 ASN A CB  1 
ATOM 1045 O O   ? ASN A 1 133 ? -12.642 -10.363  -4.328 1.000 65.040 ? 133 ASN A O   1 
ATOM 1046 C CG  ? ASN A 1 133 ?  -9.527 -12.834  -6.674 1.000 65.040 ? 133 ASN A CG  1 
ATOM 1047 N ND2 ? ASN A 1 133 ?  -8.211 -12.680  -6.600 1.000 65.040 ? 133 ASN A ND2 1 
ATOM 1048 O OD1 ? ASN A 1 133 ? -10.074 -13.449  -7.593 1.000 65.040 ? 133 ASN A OD1 1 
ATOM 1049 N N   ? LYS A 1 134 ? -13.526 -12.395  -4.523 1.000 74.630 ? 134 LYS A N   1 
ATOM 1050 C CA  ? LYS A 1 134 ? -14.422 -12.206  -3.386 1.000 74.630 ? 134 LYS A CA  1 
ATOM 1051 C C   ? LYS A 1 134 ? -13.647 -12.186  -2.072 1.000 74.630 ? 134 LYS A C   1 
ATOM 1052 C CB  ? LYS A 1 134 ? -15.485 -13.305  -3.351 1.000 74.630 ? 134 LYS A CB  1 
ATOM 1053 O O   ? LYS A 1 134 ? -13.999 -11.450  -1.148 1.000 74.630 ? 134 LYS A O   1 
ATOM 1054 C CG  ? LYS A 1 134 ? -16.455 -13.265  -4.523 1.000 74.630 ? 134 LYS A CG  1 
ATOM 1055 C CD  ? LYS A 1 134 ? -17.502 -14.367  -4.419 1.000 74.630 ? 134 LYS A CD  1 
ATOM 1056 C CE  ? LYS A 1 134 ? -18.430 -14.374  -5.627 1.000 74.630 ? 134 LYS A CE  1 
ATOM 1057 N NZ  ? LYS A 1 134 ? -19.419 -15.491  -5.559 1.000 74.630 ? 134 LYS A NZ  1 
ATOM 1058 N N   ? GLY A 1 135 ? -12.435 -12.775  -2.046 1.000 81.480 ? 135 GLY A N   1 
ATOM 1059 C CA  ? GLY A 1 135 ? -11.536 -12.812  -0.903 1.000 81.480 ? 135 GLY A CA  1 
ATOM 1060 C C   ? GLY A 1 135 ? -10.150 -12.283  -1.217 1.000 81.480 ? 135 GLY A C   1 
ATOM 1061 O O   ? GLY A 1 135 ?  -9.750 -12.227  -2.382 1.000 81.480 ? 135 GLY A O   1 
ATOM 1062 N N   ? LEU A 1 136 ?  -9.414 -11.885  -0.097 1.000 85.350 ? 136 LEU A N   1 
ATOM 1063 C CA  ? LEU A 1 136 ?  -8.046 -11.394  -0.221 1.000 85.350 ? 136 LEU A CA  1 
ATOM 1064 C C   ? LEU A 1 136 ?  -7.113 -12.501  -0.700 1.000 85.350 ? 136 LEU A C   1 
ATOM 1065 C CB  ? LEU A 1 136 ?  -7.553 -10.838   1.117 1.000 85.350 ? 136 LEU A CB  1 
ATOM 1066 O O   ? LEU A 1 136 ?  -7.168 -13.626  -0.199 1.000 85.350 ? 136 LEU A O   1 
ATOM 1067 C CG  ? LEU A 1 136 ?  -6.334  -9.916   1.060 1.000 85.350 ? 136 LEU A CG  1 
ATOM 1068 C CD1 ? LEU A 1 136 ?  -6.674  -8.634   0.307 1.000 85.350 ? 136 LEU A CD1 1 
ATOM 1069 C CD2 ? LEU A 1 136 ?  -5.836  -9.599   2.466 1.000 85.350 ? 136 LEU A CD2 1 
ATOM 1070 N N   ? THR A 1 137 ?  -6.283 -12.144  -1.700 1.000 84.940 ? 137 THR A N   1 
ATOM 1071 C CA  ? THR A 1 137 ?  -5.252 -13.055  -2.184 1.000 84.940 ? 137 THR A CA  1 
ATOM 1072 C C   ? THR A 1 137 ?  -3.861 -12.529  -1.840 1.000 84.940 ? 137 THR A C   1 
ATOM 1073 C CB  ? THR A 1 137 ?  -5.362 -13.265  -3.706 1.000 84.940 ? 137 THR A CB  1 
ATOM 1074 O O   ? THR A 1 137 ?  -3.636 -11.317  -1.823 1.000 84.940 ? 137 THR A O   1 
ATOM 1075 C CG2 ? THR A 1 137 ?  -6.705 -13.884  -4.080 1.000 84.940 ? 137 THR A CG2 1 
ATOM 1076 O OG1 ? THR A 1 137 ?  -5.230 -12.001  -4.368 1.000 84.940 ? 137 THR A OG1 1 
ATOM 1077 N N   ? CYS A 1 138 ?  -2.943 -13.496  -1.485 1.000 85.050 ? 138 CYS A N   1 
ATOM 1078 C CA  ? CYS A 1 138 ?  -1.576 -13.129  -1.135 1.000 85.050 ? 138 CYS A CA  1 
ATOM 1079 C C   ? CYS A 1 138 ?  -0.577 -13.771  -2.091 1.000 85.050 ? 138 CYS A C   1 
ATOM 1080 C CB  ? CYS A 1 138 ?  -1.260 -13.545   0.301 1.000 85.050 ? 138 CYS A CB  1 
ATOM 1081 O O   ? CYS A 1 138 ?  -0.754 -14.919  -2.502 1.000 85.050 ? 138 CYS A O   1 
ATOM 1082 S SG  ? CYS A 1 138 ?  -2.218 -12.652   1.545 1.000 85.050 ? 138 CYS A SG  1 
ATOM 1083 N N   ? SER A 1 139 ?   0.439 -12.931  -2.396 1.000 81.140 ? 139 SER A N   1 
ATOM 1084 C CA  ? SER A 1 139 ?   1.494 -13.419  -3.279 1.000 81.140 ? 139 SER A CA  1 
ATOM 1085 C C   ? SER A 1 139 ?   2.867 -12.946  -2.814 1.000 81.140 ? 139 SER A C   1 
ATOM 1086 C CB  ? SER A 1 139 ?   1.246 -12.957  -4.716 1.000 81.140 ? 139 SER A CB  1 
ATOM 1087 O O   ? SER A 1 139 ?   2.996 -11.858  -2.249 1.000 81.140 ? 139 SER A O   1 
ATOM 1088 O OG  ? SER A 1 139 ?  -0.000 -13.435  -5.191 1.000 81.140 ? 139 SER A OG  1 
ATOM 1089 N N   ? SER A 1 140 ?   3.824 -13.866  -2.997 1.000 83.720 ? 140 SER A N   1 
ATOM 1090 C CA  ? SER A 1 140 ?   5.212 -13.510  -2.719 1.000 83.720 ? 140 SER A CA  1 
ATOM 1091 C C   ? SER A 1 140 ?   5.872 -12.867  -3.934 1.000 83.720 ? 140 SER A C   1 
ATOM 1092 C CB  ? SER A 1 140 ?   6.007 -14.744  -2.291 1.000 83.720 ? 140 SER A CB  1 
ATOM 1093 O O   ? SER A 1 140 ?   5.759 -13.376  -5.051 1.000 83.720 ? 140 SER A O   1 
ATOM 1094 O OG  ? SER A 1 140 ?   5.545 -15.232  -1.043 1.000 83.720 ? 140 SER A OG  1 
ATOM 1095 N N   ? ILE A 1 141 ?   6.632 -11.682  -3.653 1.000 85.060 ? 141 ILE A N   1 
ATOM 1096 C CA  ? ILE A 1 141 ?   7.286 -10.983  -4.753 1.000 85.060 ? 141 ILE A CA  1 
ATOM 1097 C C   ? ILE A 1 141 ?   8.703 -10.588  -4.345 1.000 85.060 ? 141 ILE A C   1 
ATOM 1098 C CB  ? ILE A 1 141 ?   6.484  -9.734  -5.185 1.000 85.060 ? 141 ILE A CB  1 
ATOM 1099 O O   ? ILE A 1 141 ?   9.025 -10.552  -3.155 1.000 85.060 ? 141 ILE A O   1 
ATOM 1100 C CG1 ? ILE A 1 141 ?   6.382  -8.738  -4.023 1.000 85.060 ? 141 ILE A CG1 1 
ATOM 1101 C CG2 ? ILE A 1 141 ?   5.094 -10.131  -5.689 1.000 85.060 ? 141 ILE A CG2 1 
ATOM 1102 C CD1 ? ILE A 1 141 ?   5.895  -7.355  -4.435 1.000 85.060 ? 141 ILE A CD1 1 
ATOM 1103 N N   ? THR A 1 142 ?   9.517 -10.312  -5.421 1.000 89.220 ? 142 THR A N   1 
ATOM 1104 C CA  ? THR A 1 142 ?  10.895  -9.901  -5.176 1.000 89.220 ? 142 THR A CA  1 
ATOM 1105 C C   ? THR A 1 142 ?  11.136  -8.483  -5.686 1.000 89.220 ? 142 THR A C   1 
ATOM 1106 C CB  ? THR A 1 142 ?  11.893 -10.866  -5.844 1.000 89.220 ? 142 THR A CB  1 
ATOM 1107 O O   ? THR A 1 142 ?  10.636  -8.106  -6.748 1.000 89.220 ? 142 THR A O   1 
ATOM 1108 C CG2 ? THR A 1 142 ?  13.333 -10.469  -5.535 1.000 89.220 ? 142 THR A CG2 1 
ATOM 1109 O OG1 ? THR A 1 142 ?  11.661 -12.194  -5.359 1.000 89.220 ? 142 THR A OG1 1 
ATOM 1110 N N   ? ILE A 1 143 ?  11.945  -7.818  -4.925 1.000 92.300 ? 143 ILE A N   1 
ATOM 1111 C CA  ? ILE A 1 143 ?  12.319  -6.461  -5.309 1.000 92.300 ? 143 ILE A CA  1 
ATOM 1112 C C   ? ILE A 1 143 ?  13.386  -6.510  -6.400 1.000 92.300 ? 143 ILE A C   1 
ATOM 1113 C CB  ? ILE A 1 143 ?  12.827  -5.650  -4.097 1.000 92.300 ? 143 ILE A CB  1 
ATOM 1114 O O   ? ILE A 1 143 ?  14.372  -7.241  -6.280 1.000 92.300 ? 143 ILE A O   1 
ATOM 1115 C CG1 ? ILE A 1 143 ?  11.740  -5.560  -3.020 1.000 92.300 ? 143 ILE A CG1 1 
ATOM 1116 C CG2 ? ILE A 1 143 ?  13.282  -4.254  -4.534 1.000 92.300 ? 143 ILE A CG2 1 
ATOM 1117 C CD1 ? ILE A 1 143 ?  10.523  -4.745  -3.435 1.000 92.300 ? 143 ILE A CD1 1 
ATOM 1118 N N   ? LEU A 1 144 ?  13.146  -5.644  -7.436 1.000 91.320 ? 144 LEU A N   1 
ATOM 1119 C CA  ? LEU A 1 144 ?  14.074  -5.591  -8.560 1.000 91.320 ? 144 LEU A CA  1 
ATOM 1120 C C   ? LEU A 1 144 ?  15.072  -4.451  -8.389 1.000 91.320 ? 144 LEU A C   1 
ATOM 1121 C CB  ? LEU A 1 144 ?  13.312  -5.425  -9.877 1.000 91.320 ? 144 LEU A CB  1 
ATOM 1122 O O   ? LEU A 1 144 ?  14.756  -3.432  -7.770 1.000 91.320 ? 144 LEU A O   1 
ATOM 1123 C CG  ? LEU A 1 144 ?  12.267  -6.495 -10.196 1.000 91.320 ? 144 LEU A CG  1 
ATOM 1124 C CD1 ? LEU A 1 144 ?  11.555  -6.168 -11.505 1.000 91.320 ? 144 LEU A CD1 1 
ATOM 1125 C CD2 ? LEU A 1 144 ?  12.917  -7.873 -10.265 1.000 91.320 ? 144 LEU A CD2 1 
ATOM 1126 N N   ? SER A 1 145 ?  16.242  -4.696  -8.993 1.000 92.210 ? 145 SER A N   1 
ATOM 1127 C CA  ? SER A 1 145 ?  17.214  -3.607  -9.013 1.000 92.210 ? 145 SER A CA  1 
ATOM 1128 C C   ? SER A 1 145 ?  16.764  -2.481  -9.938 1.000 92.210 ? 145 SER A C   1 
ATOM 1129 C CB  ? SER A 1 145 ?  18.586  -4.121  -9.451 1.000 92.210 ? 145 SER A CB  1 
ATOM 1130 O O   ? SER A 1 145 ?  16.008  -2.713 -10.884 1.000 92.210 ? 145 SER A O   1 
ATOM 1131 O OG  ? SER A 1 145 ?  18.586  -4.439 -10.832 1.000 92.210 ? 145 SER A OG  1 
ATOM 1132 N N   ? PRO A 1 146 ?  17.259  -1.235  -9.684 1.000 90.070 ? 146 PRO A N   1 
ATOM 1133 C CA  ? PRO A 1 146 ?  16.931  -0.120 -10.575 1.000 90.070 ? 146 PRO A CA  1 
ATOM 1134 C C   ? PRO A 1 146 ?  17.240  -0.423 -12.039 1.000 90.070 ? 146 PRO A C   1 
ATOM 1135 C CB  ? PRO A 1 146 ?  17.813   1.019 -10.055 1.000 90.070 ? 146 PRO A CB  1 
ATOM 1136 O O   ? PRO A 1 146 ?  16.465  -0.056 -12.926 1.000 90.070 ? 146 PRO A O   1 
ATOM 1137 C CG  ? PRO A 1 146 ?  17.967   0.746  -8.594 1.000 90.070 ? 146 PRO A CG  1 
ATOM 1138 C CD  ? PRO A 1 146 ?  18.083  -0.739  -8.396 1.000 90.070 ? 146 PRO A CD  1 
ATOM 1139 N N   ? LYS A 1 147 ?  18.328  -1.088 -12.314 1.000 89.950 ? 147 LYS A N   1 
ATOM 1140 C CA  ? LYS A 1 147 ?  18.737  -1.439 -13.671 1.000 89.950 ? 147 LYS A CA  1 
ATOM 1141 C C   ? LYS A 1 147 ?  17.734  -2.389 -14.319 1.000 89.950 ? 147 LYS A C   1 
ATOM 1142 C CB  ? LYS A 1 147 ?  20.130  -2.071 -13.665 1.000 89.950 ? 147 LYS A CB  1 
ATOM 1143 O O   ? LYS A 1 147 ?  17.380  -2.223 -15.488 1.000 89.950 ? 147 LYS A O   1 
ATOM 1144 C CG  ? LYS A 1 147 ?  21.256  -1.084 -13.398 1.000 89.950 ? 147 LYS A CG  1 
ATOM 1145 C CD  ? LYS A 1 147 ?  22.619  -1.761 -13.460 1.000 89.950 ? 147 LYS A CD  1 
ATOM 1146 C CE  ? LYS A 1 147 ?  23.741  -0.797 -13.096 1.000 89.950 ? 147 LYS A CE  1 
ATOM 1147 N NZ  ? LYS A 1 147 ?  25.080  -1.454 -13.165 1.000 89.950 ? 147 LYS A NZ  1 
ATOM 1148 N N   ? GLU A 1 148 ?  17.323  -3.372 -13.531 1.000 88.700 ? 148 GLU A N   1 
ATOM 1149 C CA  ? GLU A 1 148 ?  16.328  -4.323 -14.017 1.000 88.700 ? 148 GLU A CA  1 
ATOM 1150 C C   ? GLU A 1 148 ?  14.999  -3.632 -14.305 1.000 88.700 ? 148 GLU A C   1 
ATOM 1151 C CB  ? GLU A 1 148 ?  16.125  -5.453 -13.004 1.000 88.700 ? 148 GLU A CB  1 
ATOM 1152 O O   ? GLU A 1 148 ?  14.336  -3.939 -15.298 1.000 88.700 ? 148 GLU A O   1 
ATOM 1153 C CG  ? GLU A 1 148 ?  17.287  -6.433 -12.935 1.000 88.700 ? 148 GLU A CG  1 
ATOM 1154 C CD  ? GLU A 1 148 ?  17.144  -7.457 -11.820 1.000 88.700 ? 148 GLU A CD  1 
ATOM 1155 O OE1 ? GLU A 1 148 ?  17.437  -8.652 -12.051 1.000 88.700 ? 148 GLU A OE1 1 
ATOM 1156 O OE2 ? GLU A 1 148 ?  16.734  -7.060 -10.706 1.000 88.700 ? 148 GLU A OE2 1 
ATOM 1157 N N   ? CYS A 1 149 ?  14.654  -2.720 -13.423 1.000 88.300 ? 149 CYS A N   1 
ATOM 1158 C CA  ? CYS A 1 149 ?  13.411  -1.969 -13.562 1.000 88.300 ? 149 CYS A CA  1 
ATOM 1159 C C   ? CYS A 1 149 ?  13.449  -1.077 -14.797 1.000 88.300 ? 149 CYS A C   1 
ATOM 1160 C CB  ? CYS A 1 149 ?  13.156  -1.120 -12.317 1.000 88.300 ? 149 CYS A CB  1 
ATOM 1161 O O   ? CYS A 1 149 ?  12.458  -0.970 -15.522 1.000 88.300 ? 149 CYS A O   1 
ATOM 1162 S SG  ? CYS A 1 149 ?  11.483  -0.444 -12.227 1.000 88.300 ? 149 CYS A SG  1 
ATOM 1163 N N   ? GLU A 1 150 ?  14.576  -0.470 -15.102 1.000 87.940 ? 150 GLU A N   1 
ATOM 1164 C CA  ? GLU A 1 150 ?  14.771   0.451 -16.218 1.000 87.940 ? 150 GLU A CA  1 
ATOM 1165 C C   ? GLU A 1 150 ?  14.617  -0.264 -17.557 1.000 87.940 ? 150 GLU A C   1 
ATOM 1166 C CB  ? GLU A 1 150 ?  16.148   1.115 -16.132 1.000 87.940 ? 150 GLU A CB  1 
ATOM 1167 O O   ? GLU A 1 150 ?  14.172   0.334 -18.538 1.000 87.940 ? 150 GLU A O   1 
ATOM 1168 C CG  ? GLU A 1 150 ?  16.360   2.224 -17.153 1.000 87.940 ? 150 GLU A CG  1 
ATOM 1169 C CD  ? GLU A 1 150 ?  15.462   3.429 -16.926 1.000 87.940 ? 150 GLU A CD  1 
ATOM 1170 O OE1 ? GLU A 1 150 ?  15.224   4.198 -17.885 1.000 87.940 ? 150 GLU A OE1 1 
ATOM 1171 O OE2 ? GLU A 1 150 ?  14.992   3.606 -15.780 1.000 87.940 ? 150 GLU A OE2 1 
ATOM 1172 N N   ? VAL A 1 151 ?  14.949  -1.586 -17.563 1.000 87.870 ? 151 VAL A N   1 
ATOM 1173 C CA  ? VAL A 1 151 ?  14.809  -2.394 -18.770 1.000 87.870 ? 151 VAL A CA  1 
ATOM 1174 C C   ? VAL A 1 151 ?  13.351  -2.397 -19.224 1.000 87.870 ? 151 VAL A C   1 
ATOM 1175 C CB  ? VAL A 1 151 ?  15.300  -3.841 -18.544 1.000 87.870 ? 151 VAL A CB  1 
ATOM 1176 O O   ? VAL A 1 151 ?  13.066  -2.311 -20.420 1.000 87.870 ? 151 VAL A O   1 
ATOM 1177 C CG1 ? VAL A 1 151 ?  14.936  -4.727 -19.735 1.000 87.870 ? 151 VAL A CG1 1 
ATOM 1178 C CG2 ? VAL A 1 151 ?  16.808  -3.861 -18.301 1.000 87.870 ? 151 VAL A CG2 1 
ATOM 1179 N N   ? PHE A 1 152 ?  12.475  -2.305 -18.202 1.000 84.250 ? 152 PHE A N   1 
ATOM 1180 C CA  ? PHE A 1 152 ?  11.051  -2.408 -18.500 1.000 84.250 ? 152 PHE A CA  1 
ATOM 1181 C C   ? PHE A 1 152 ?  10.435  -1.026 -18.682 1.000 84.250 ? 152 PHE A C   1 
ATOM 1182 C CB  ? PHE A 1 152 ?  10.322  -3.166 -17.387 1.000 84.250 ? 152 PHE A CB  1 
ATOM 1183 O O   ? PHE A 1 152 ?   9.481  -0.861 -19.445 1.000 84.250 ? 152 PHE A O   1 
ATOM 1184 C CG  ? PHE A 1 152 ?  10.773  -4.592 -17.227 1.000 84.250 ? 152 PHE A CG  1 
ATOM 1185 C CD1 ? PHE A 1 152 ?  10.314  -5.582 -18.087 1.000 84.250 ? 152 PHE A CD1 1 
ATOM 1186 C CD2 ? PHE A 1 152 ?  11.658  -4.944 -16.216 1.000 84.250 ? 152 PHE A CD2 1 
ATOM 1187 C CE1 ? PHE A 1 152 ?  10.730  -6.903 -17.942 1.000 84.250 ? 152 PHE A CE1 1 
ATOM 1188 C CE2 ? PHE A 1 152 ?  12.079  -6.262 -16.064 1.000 84.250 ? 152 PHE A CE2 1 
ATOM 1189 C CZ  ? PHE A 1 152 ?  11.613  -7.240 -16.928 1.000 84.250 ? 152 PHE A CZ  1 
ATOM 1190 N N   ? TYR A 1 153 ?  10.947  -0.094 -18.001 1.000 87.970 ? 153 TYR A N   1 
ATOM 1191 C CA  ? TYR A 1 153 ?  10.436   1.272 -18.024 1.000 87.970 ? 153 TYR A CA  1 
ATOM 1192 C C   ? TYR A 1 153 ?  11.565   2.273 -18.237 1.000 87.970 ? 153 TYR A C   1 
ATOM 1193 C CB  ? TYR A 1 153 ?   9.695   1.590 -16.722 1.000 87.970 ? 153 TYR A CB  1 
ATOM 1194 O O   ? TYR A 1 153 ?  11.918   3.023 -17.324 1.000 87.970 ? 153 TYR A O   1 
ATOM 1195 C CG  ? TYR A 1 153 ?   8.592   0.612 -16.396 1.000 87.970 ? 153 TYR A CG  1 
ATOM 1196 C CD1 ? TYR A 1 153 ?   7.437   0.551 -17.172 1.000 87.970 ? 153 TYR A CD1 1 
ATOM 1197 C CD2 ? TYR A 1 153 ?   8.702  -0.251 -15.311 1.000 87.970 ? 153 TYR A CD2 1 
ATOM 1198 C CE1 ? TYR A 1 153 ?   6.418  -0.347 -16.875 1.000 87.970 ? 153 TYR A CE1 1 
ATOM 1199 C CE2 ? TYR A 1 153 ?   7.689  -1.153 -15.004 1.000 87.970 ? 153 TYR A CE2 1 
ATOM 1200 O OH  ? TYR A 1 153 ?   5.546  -2.085 -15.492 1.000 87.970 ? 153 TYR A OH  1 
ATOM 1201 C CZ  ? TYR A 1 153 ?   6.552  -1.194 -15.791 1.000 87.970 ? 153 TYR A CZ  1 
ATOM 1202 N N   ? PRO A 1 154 ?  12.124   2.434 -19.474 1.000 90.000 ? 154 PRO A N   1 
ATOM 1203 C CA  ? PRO A 1 154 ?  13.244   3.351 -19.701 1.000 90.000 ? 154 PRO A CA  1 
ATOM 1204 C C   ? PRO A 1 154 ?  12.849   4.817 -19.536 1.000 90.000 ? 154 PRO A C   1 
ATOM 1205 C CB  ? PRO A 1 154 ?  13.654   3.055 -21.146 1.000 90.000 ? 154 PRO A CB  1 
ATOM 1206 O O   ? PRO A 1 154 ?  11.902   5.280 -20.177 1.000 90.000 ? 154 PRO A O   1 
ATOM 1207 C CG  ? PRO A 1 154 ?  12.426   2.491 -21.784 1.000 90.000 ? 154 PRO A CG  1 
ATOM 1208 C CD  ? PRO A 1 154 ?  11.608   1.809 -20.724 1.000 90.000 ? 154 PRO A CD  1 
ATOM 1209 N N   ? GLY A 1 155 ?  13.531   5.575 -18.563 1.000 88.650 ? 155 GLY A N   1 
ATOM 1210 C CA  ? GLY A 1 155 ?  13.394   7.018 -18.440 1.000 88.650 ? 155 GLY A CA  1 
ATOM 1211 C C   ? GLY A 1 155 ?  12.131   7.437 -17.712 1.000 88.650 ? 155 GLY A C   1 
ATOM 1212 O O   ? GLY A 1 155 ?  11.816   8.627 -17.639 1.000 88.650 ? 155 GLY A O   1 
ATOM 1213 N N   ? VAL A 1 156 ?  11.461   6.365 -17.131 1.000 88.490 ? 156 VAL A N   1 
ATOM 1214 C CA  ? VAL A 1 156 ?  10.165   6.657 -16.529 1.000 88.490 ? 156 VAL A CA  1 
ATOM 1215 C C   ? VAL A 1 156 ?  10.233   6.434 -15.020 1.000 88.490 ? 156 VAL A C   1 
ATOM 1216 C CB  ? VAL A 1 156 ?   9.044   5.790 -17.145 1.000 88.490 ? 156 VAL A CB  1 
ATOM 1217 O O   ? VAL A 1 156 ?   9.663   7.206 -14.245 1.000 88.490 ? 156 VAL A O   1 
ATOM 1218 C CG1 ? VAL A 1 156 ?   7.706   6.073 -16.465 1.000 88.490 ? 156 VAL A CG1 1 
ATOM 1219 C CG2 ? VAL A 1 156 ?   8.946   6.038 -18.650 1.000 88.490 ? 156 VAL A CG2 1 
ATOM 1220 N N   ? VAL A 1 157 ?  11.015   5.356 -14.543 1.000 90.420 ? 157 VAL A N   1 
ATOM 1221 C CA  ? VAL A 1 157 ?  11.135   5.027 -13.126 1.000 90.420 ? 157 VAL A CA  1 
ATOM 1222 C C   ? VAL A 1 157 ?  12.145   5.961 -12.463 1.000 90.420 ? 157 VAL A C   1 
ATOM 1223 C CB  ? VAL A 1 157 ?  11.554   3.555 -12.919 1.000 90.420 ? 157 VAL A CB  1 
ATOM 1224 O O   ? VAL A 1 157 ?  13.270   6.111 -12.944 1.000 90.420 ? 157 VAL A O   1 
ATOM 1225 C CG1 ? VAL A 1 157 ?  11.718   3.244 -11.432 1.000 90.420 ? 157 VAL A CG1 1 
ATOM 1226 C CG2 ? VAL A 1 157 ?  10.531   2.615 -13.554 1.000 90.420 ? 157 VAL A CG2 1 
ATOM 1227 N N   ? THR A 1 158 ?  11.697   6.642 -11.388 1.000 92.900 ? 158 THR A N   1 
ATOM 1228 C CA  ? THR A 1 158 ?  12.535   7.568 -10.635 1.000 92.900 ? 158 THR A CA  1 
ATOM 1229 C C   ? THR A 1 158 ?  13.091   6.899  -9.382 1.000 92.900 ? 158 THR A C   1 
ATOM 1230 C CB  ? THR A 1 158 ?  11.752   8.834 -10.239 1.000 92.900 ? 158 THR A CB  1 
ATOM 1231 O O   ? THR A 1 158 ?  12.779   5.740  -9.100 1.000 92.900 ? 158 THR A O   1 
ATOM 1232 C CG2 ? THR A 1 158 ?  11.038   9.438 -11.444 1.000 92.900 ? 158 THR A CG2 1 
ATOM 1233 O OG1 ? THR A 1 158 ?  10.780   8.495  -9.243 1.000 92.900 ? 158 THR A OG1 1 
ATOM 1234 N N   ? ASN A 1 159 ?  13.966   7.644  -8.605 1.000 93.730 ? 159 ASN A N   1 
ATOM 1235 C CA  ? ASN A 1 159 ?  14.572   7.135  -7.379 1.000 93.730 ? 159 ASN A CA  1 
ATOM 1236 C C   ? ASN A 1 159 ?  13.552   7.035  -6.249 1.000 93.730 ? 159 ASN A C   1 
ATOM 1237 C CB  ? ASN A 1 159 ?  15.749   8.017  -6.956 1.000 93.730 ? 159 ASN A CB  1 
ATOM 1238 O O   ? ASN A 1 159 ?  13.840   6.465  -5.195 1.000 93.730 ? 159 ASN A O   1 
ATOM 1239 C CG  ? ASN A 1 159 ?  15.319   9.418  -6.570 1.000 93.730 ? 159 ASN A CG  1 
ATOM 1240 N ND2 ? ASN A 1 159 ?  16.251  10.199  -6.036 1.000 93.730 ? 159 ASN A ND2 1 
ATOM 1241 O OD1 ? ASN A 1 159 ?  14.158   9.796  -6.749 1.000 93.730 ? 159 ASN A OD1 1 
ATOM 1242 N N   ? ASN A 1 160 ?  12.331   7.533  -6.447 1.000 95.140 ? 160 ASN A N   1 
ATOM 1243 C CA  ? ASN A 1 160 ?  11.260   7.480  -5.458 1.000 95.140 ? 160 ASN A CA  1 
ATOM 1244 C C   ? ASN A 1 160 ?  10.310   6.315  -5.724 1.000 95.140 ? 160 ASN A C   1 
ATOM 1245 C CB  ? ASN A 1 160 ?  10.487   8.800  -5.431 1.000 95.140 ? 160 ASN A CB  1 
ATOM 1246 O O   ? ASN A 1 160 ?   9.272   6.194  -5.070 1.000 95.140 ? 160 ASN A O   1 
ATOM 1247 C CG  ? ASN A 1 160 ?  11.339   9.966  -4.971 1.000 95.140 ? 160 ASN A CG  1 
ATOM 1248 N ND2 ? ASN A 1 160 ?  11.226  11.094  -5.664 1.000 95.140 ? 160 ASN A ND2 1 
ATOM 1249 O OD1 ? ASN A 1 160 ?  12.094   9.855  -4.002 1.000 95.140 ? 160 ASN A OD1 1 
ATOM 1250 N N   ? MET A 1 161 ?  10.661   5.488  -6.730 1.000 94.890 ? 161 MET A N   1 
ATOM 1251 C CA  ? MET A 1 161 ?   9.838   4.347  -7.120 1.000 94.890 ? 161 MET A CA  1 
ATOM 1252 C C   ? MET A 1 161 ?  10.620   3.043  -6.990 1.000 94.890 ? 161 MET A C   1 
ATOM 1253 C CB  ? MET A 1 161 ?   9.333   4.512  -8.554 1.000 94.890 ? 161 MET A CB  1 
ATOM 1254 O O   ? MET A 1 161 ?  11.848   3.038  -7.093 1.000 94.890 ? 161 MET A O   1 
ATOM 1255 C CG  ? MET A 1 161 ?   8.418   5.711  -8.747 1.000 94.890 ? 161 MET A CG  1 
ATOM 1256 S SD  ? MET A 1 161 ?   7.934   5.951 -10.500 1.000 94.890 ? 161 MET A SD  1 
ATOM 1257 C CE  ? MET A 1 161 ?   6.870   7.412 -10.341 1.000 94.890 ? 161 MET A CE  1 
ATOM 1258 N N   ? ILE A 1 162 ?   9.840   1.943  -6.668 1.000 92.950 ? 162 ILE A N   1 
ATOM 1259 C CA  ? ILE A 1 162 ?  10.446   0.619  -6.583 1.000 92.950 ? 162 ILE A CA  1 
ATOM 1260 C C   ? ILE A 1 162 ?   9.632  -0.376  -7.407 1.000 92.950 ? 162 ILE A C   1 
ATOM 1261 C CB  ? ILE A 1 162 ?  10.553   0.140  -5.117 1.000 92.950 ? 162 ILE A CB  1 
ATOM 1262 O O   ? ILE A 1 162 ?   8.402  -0.300  -7.445 1.000 92.950 ? 162 ILE A O   1 
ATOM 1263 C CG1 ? ILE A 1 162 ?  11.329  -1.180  -5.043 1.000 92.950 ? 162 ILE A CG1 1 
ATOM 1264 C CG2 ? ILE A 1 162 ?   9.162  -0.007  -4.494 1.000 92.950 ? 162 ILE A CG2 1 
ATOM 1265 C CD1 ? ILE A 1 162 ?  11.689  -1.607  -3.626 1.000 92.950 ? 162 ILE A CD1 1 
ATOM 1266 N N   ? CYS A 1 163 ?  10.407  -1.213  -8.094 1.000 91.270 ? 163 CYS A N   1 
ATOM 1267 C CA  ? CYS A 1 163 ?   9.790  -2.253  -8.910 1.000 91.270 ? 163 CYS A CA  1 
ATOM 1268 C C   ? CYS A 1 163 ?   9.804  -3.594  -8.186 1.000 91.270 ? 163 CYS A C   1 
ATOM 1269 C CB  ? CYS A 1 163 ?  10.511  -2.380 -10.251 1.000 91.270 ? 163 CYS A CB  1 
ATOM 1270 O O   ? CYS A 1 163 ?  10.801  -3.955  -7.558 1.000 91.270 ? 163 CYS A O   1 
ATOM 1271 S SG  ? CYS A 1 163 ?  10.302  -0.946 -11.329 1.000 91.270 ? 163 CYS A SG  1 
ATOM 1272 N N   ? ALA A 1 164 ?   8.680  -4.224  -8.272 1.000 88.000 ? 164 ALA A N   1 
ATOM 1273 C CA  ? ALA A 1 164 ?   8.554  -5.556  -7.686 1.000 88.000 ? 164 ALA A CA  1 
ATOM 1274 C C   ? ALA A 1 164 ?   7.795  -6.496  -8.618 1.000 88.000 ? 164 ALA A C   1 
ATOM 1275 C CB  ? ALA A 1 164 ?   7.855  -5.477  -6.331 1.000 88.000 ? 164 ALA A CB  1 
ATOM 1276 O O   ? ALA A 1 164 ?   6.770  -6.118  -9.191 1.000 88.000 ? 164 ALA A O   1 
ATOM 1277 N N   ? GLY A 1 165 ?   8.421  -7.481  -8.849 1.000 75.480 ? 165 GLY A N   1 
ATOM 1278 C CA  ? GLY A 1 165 ?   7.801  -8.445  -9.743 1.000 75.480 ? 165 GLY A CA  1 
ATOM 1279 C C   ? GLY A 1 165 ?   7.800  -9.858  -9.190 1.000 75.480 ? 165 GLY A C   1 
ATOM 1280 O O   ? GLY A 1 165 ?   8.521 -10.156  -8.235 1.000 75.480 ? 165 GLY A O   1 
ATOM 1281 N N   ? LEU A 1 166 ?   6.937 -10.731  -9.586 1.000 62.020 ? 166 LEU A N   1 
ATOM 1282 C CA  ? LEU A 1 166 ?   6.729 -12.098  -9.123 1.000 62.020 ? 166 LEU A CA  1 
ATOM 1283 C C   ? LEU A 1 166 ?   7.778 -13.036  -9.710 1.000 62.020 ? 166 LEU A C   1 
ATOM 1284 C CB  ? LEU A 1 166 ?   5.326 -12.584  -9.497 1.000 62.020 ? 166 LEU A CB  1 
ATOM 1285 O O   ? LEU A 1 166 ?   8.264 -12.814 -10.821 1.000 62.020 ? 166 LEU A O   1 
ATOM 1286 C CG  ? LEU A 1 166 ?   4.157 -11.863  -8.825 1.000 62.020 ? 166 LEU A CG  1 
ATOM 1287 C CD1 ? LEU A 1 166 ?   2.848 -12.208  -9.526 1.000 62.020 ? 166 LEU A CD1 1 
ATOM 1288 C CD2 ? LEU A 1 166 ?   4.087 -12.221  -7.344 1.000 62.020 ? 166 LEU A CD2 1 
ATOM 1289 N N   ? ASP A 1 167 ?   8.653 -13.714  -8.960 1.000 52.360 ? 167 ASP A N   1 
ATOM 1290 C CA  ? ASP A 1 167 ?   9.553 -14.809  -9.307 1.000 52.360 ? 167 ASP A CA  1 
ATOM 1291 C C   ? ASP A 1 167 ?   8.923 -15.729 -10.350 1.000 52.360 ? 167 ASP A C   1 
ATOM 1292 C CB  ? ASP A 1 167 ?   9.931 -15.610  -8.059 1.000 52.360 ? 167 ASP A CB  1 
ATOM 1293 O O   ? ASP A 1 167 ?   9.622 -16.284 -11.199 1.000 52.360 ? 167 ASP A O   1 
ATOM 1294 C CG  ? ASP A 1 167 ?  10.943 -14.896  -7.180 1.000 52.360 ? 167 ASP A CG  1 
ATOM 1295 O OD1 ? ASP A 1 167 ?  11.593 -13.939  -7.652 1.000 52.360 ? 167 ASP A OD1 1 
ATOM 1296 O OD2 ? ASP A 1 167 ?  11.093 -15.296  -6.005 1.000 52.360 ? 167 ASP A OD2 1 
ATOM 1297 N N   ? ARG A 1 168 ?   7.593 -15.308 -10.919 1.000 49.600 ? 168 ARG A N   1 
ATOM 1298 C CA  ? ARG A 1 168 ?   6.945 -16.216 -11.860 1.000 49.600 ? 168 ARG A CA  1 
ATOM 1299 C C   ? ARG A 1 168 ?   5.995 -15.461 -12.783 1.000 49.600 ? 168 ARG A C   1 
ATOM 1300 C CB  ? ARG A 1 168 ?   6.185 -17.314 -11.112 1.000 49.600 ? 168 ARG A CB  1 
ATOM 1301 O O   ? ARG A 1 168 ?   5.136 -16.066 -13.429 1.000 49.600 ? 168 ARG A O   1 
ATOM 1302 C CG  ? ARG A 1 168 ?   7.084 -18.275 -10.350 1.000 49.600 ? 168 ARG A CG  1 
ATOM 1303 C CD  ? ARG A 1 168 ?   6.302 -19.455  -9.790 1.000 49.600 ? 168 ARG A CD  1 
ATOM 1304 N NE  ? ARG A 1 168 ?   7.152 -20.337  -8.995 1.000 49.600 ? 168 ARG A NE  1 
ATOM 1305 N NH1 ? ARG A 1 168 ?   5.671 -22.109  -8.998 1.000 49.600 ? 168 ARG A NH1 1 
ATOM 1306 N NH2 ? ARG A 1 168 ?   7.682 -22.292  -7.913 1.000 49.600 ? 168 ARG A NH2 1 
ATOM 1307 C CZ  ? ARG A 1 168 ?   6.833 -21.577  -8.637 1.000 49.600 ? 168 ARG A CZ  1 
ATOM 1308 N N   ? GLY A 1 169 ?   6.225 -14.002 -12.949 1.000 45.300 ? 169 GLY A N   1 
ATOM 1309 C CA  ? GLY A 1 169 ?   5.493 -13.343 -14.019 1.000 45.300 ? 169 GLY A CA  1 
ATOM 1310 C C   ? GLY A 1 169 ?   4.170 -12.756 -13.563 1.000 45.300 ? 169 GLY A C   1 
ATOM 1311 O O   ? GLY A 1 169 ?   3.304 -12.451 -14.386 1.000 45.300 ? 169 GLY A O   1 
ATOM 1312 N N   ? GLN A 1 170 ?   4.032 -12.264 -12.211 1.000 49.990 ? 170 GLN A N   1 
ATOM 1313 C CA  ? GLN A 1 170 ?   2.709 -11.722 -11.916 1.000 49.990 ? 170 GLN A CA  1 
ATOM 1314 C C   ? GLN A 1 170 ?   2.809 -10.314 -11.336 1.000 49.990 ? 170 GLN A C   1 
ATOM 1315 C CB  ? GLN A 1 170 ?   1.958 -12.637 -10.948 1.000 49.990 ? 170 GLN A CB  1 
ATOM 1316 O O   ? GLN A 1 170 ?   3.677 -10.039 -10.505 1.000 49.990 ? 170 GLN A O   1 
ATOM 1317 C CG  ? GLN A 1 170 ?   1.568 -13.981 -11.549 1.000 49.990 ? 170 GLN A CG  1 
ATOM 1318 C CD  ? GLN A 1 170 ?   0.833 -14.872 -10.565 1.000 49.990 ? 170 GLN A CD  1 
ATOM 1319 N NE2 ? GLN A 1 170 ?   1.122 -16.168 -10.609 1.000 49.990 ? 170 GLN A NE2 1 
ATOM 1320 O OE1 ? GLN A 1 170 ?   0.012 -14.400  -9.773 1.000 49.990 ? 170 GLN A OE1 1 
ATOM 1321 N N   ? ASP A 1 171 ?   2.113  -9.201 -11.860 1.000 50.840 ? 171 ASP A N   1 
ATOM 1322 C CA  ? ASP A 1 171 ?   1.918  -7.802 -11.491 1.000 50.840 ? 171 ASP A CA  1 
ATOM 1323 C C   ? ASP A 1 171 ?   0.573  -7.600 -10.797 1.000 50.840 ? 171 ASP A C   1 
ATOM 1324 C CB  ? ASP A 1 171 ?   2.014  -6.903 -12.725 1.000 50.840 ? 171 ASP A CB  1 
ATOM 1325 O O   ? ASP A 1 171 ?  -0.444  -8.147 -11.230 1.000 50.840 ? 171 ASP A O   1 
ATOM 1326 C CG  ? ASP A 1 171 ?   2.269  -5.447 -12.379 1.000 50.840 ? 171 ASP A CG  1 
ATOM 1327 O OD1 ? ASP A 1 171 ?   2.268  -5.095 -11.180 1.000 50.840 ? 171 ASP A OD1 1 
ATOM 1328 O OD2 ? ASP A 1 171 ?   2.469  -4.642 -13.315 1.000 50.840 ? 171 ASP A OD2 1 
ATOM 1329 N N   ? PRO A 1 172 ?   0.504  -7.010  -9.483 1.000 51.540 ? 172 PRO A N   1 
ATOM 1330 C CA  ? PRO A 1 172 ?  -0.780  -6.596  -8.914 1.000 51.540 ? 172 PRO A CA  1 
ATOM 1331 C C   ? PRO A 1 172 ?  -1.549  -5.643  -9.825 1.000 51.540 ? 172 PRO A C   1 
ATOM 1332 C CB  ? PRO A 1 172 ?  -0.380  -5.900  -7.610 1.000 51.540 ? 172 PRO A CB  1 
ATOM 1333 O O   ? PRO A 1 172 ?  -0.942  -4.899 -10.600 1.000 51.540 ? 172 PRO A O   1 
ATOM 1334 C CG  ? PRO A 1 172 ?   1.102  -5.730  -7.707 1.000 51.540 ? 172 PRO A CG  1 
ATOM 1335 C CD  ? PRO A 1 172 ?   1.598  -6.529  -8.878 1.000 51.540 ? 172 PRO A CD  1 
ATOM 1336 N N   ? CYS A 1 173 ?  -2.697  -5.928 -10.252 1.000 55.650 ? 173 CYS A N   1 
ATOM 1337 C CA  ? CYS A 1 173 ?  -3.660  -5.316 -11.161 1.000 55.650 ? 173 CYS A CA  1 
ATOM 1338 C C   ? CYS A 1 173 ?  -4.192  -4.007 -10.590 1.000 55.650 ? 173 CYS A C   1 
ATOM 1339 C CB  ? CYS A 1 173 ?  -4.820  -6.272 -11.436 1.000 55.650 ? 173 CYS A CB  1 
ATOM 1340 O O   ? CYS A 1 173 ?  -4.030  -3.732  -9.400 1.000 55.650 ? 173 CYS A O   1 
ATOM 1341 S SG  ? CYS A 1 173 ?  -4.434  -7.556 -12.645 1.000 55.650 ? 173 CYS A SG  1 
ATOM 1342 N N   ? GLN A 1 174 ?  -4.639  -2.971 -11.531 1.000 50.670 ? 174 GLN A N   1 
ATOM 1343 C CA  ? GLN A 1 174 ?  -5.192  -1.623 -11.441 1.000 50.670 ? 174 GLN A CA  1 
ATOM 1344 C C   ? GLN A 1 174 ?  -6.230  -1.528 -10.327 1.000 50.670 ? 174 GLN A C   1 
ATOM 1345 C CB  ? GLN A 1 174 ?  -5.815  -1.209 -12.775 1.000 50.670 ? 174 GLN A CB  1 
ATOM 1346 O O   ? GLN A 1 174 ?  -6.357  -0.487  -9.678 1.000 50.670 ? 174 GLN A O   1 
ATOM 1347 C CG  ? GLN A 1 174 ?  -4.800  -0.736 -13.807 1.000 50.670 ? 174 GLN A CG  1 
ATOM 1348 C CD  ? GLN A 1 174 ?  -5.451  -0.182 -15.060 1.000 50.670 ? 174 GLN A CD  1 
ATOM 1349 N NE2 ? GLN A 1 174 ?  -4.645   0.074 -16.085 1.000 50.670 ? 174 GLN A NE2 1 
ATOM 1350 O OE1 ? GLN A 1 174 ?  -6.670   0.013 -15.108 1.000 50.670 ? 174 GLN A OE1 1 
ATOM 1351 N N   ? SER A 1 175 ?  -6.764  -2.619  -9.829 1.000 53.990 ? 175 SER A N   1 
ATOM 1352 C CA  ? SER A 1 175 ?  -7.852  -2.531  -8.862 1.000 53.990 ? 175 SER A CA  1 
ATOM 1353 C C   ? SER A 1 175 ?  -7.342  -2.718  -7.437 1.000 53.990 ? 175 SER A C   1 
ATOM 1354 C CB  ? SER A 1 175 ?  -8.928  -3.573  -9.168 1.000 53.990 ? 175 SER A CB  1 
ATOM 1355 O O   ? SER A 1 175 ?  -8.091  -2.533  -6.475 1.000 53.990 ? 175 SER A O   1 
ATOM 1356 O OG  ? SER A 1 175 ?  -9.526  -3.324 -10.429 1.000 53.990 ? 175 SER A OG  1 
ATOM 1357 N N   ? ASP A 1 176 ?  -6.030  -2.838  -7.246 1.000 72.500 ? 176 ASP A N   1 
ATOM 1358 C CA  ? ASP A 1 176 ?  -5.399  -2.882  -5.931 1.000 72.500 ? 176 ASP A CA  1 
ATOM 1359 C C   ? ASP A 1 176 ?  -4.549  -1.637  -5.688 1.000 72.500 ? 176 ASP A C   1 
ATOM 1360 C CB  ? ASP A 1 176 ?  -4.541  -4.141  -5.788 1.000 72.500 ? 176 ASP A CB  1 
ATOM 1361 O O   ? ASP A 1 176 ?  -3.633  -1.656  -4.863 1.000 72.500 ? 176 ASP A O   1 
ATOM 1362 C CG  ? ASP A 1 176 ?  -5.365  -5.414  -5.707 1.000 72.500 ? 176 ASP A CG  1 
ATOM 1363 O OD1 ? ASP A 1 176 ?  -6.477  -5.385  -5.137 1.000 72.500 ? 176 ASP A OD1 1 
ATOM 1364 O OD2 ? ASP A 1 176 ?  -4.897  -6.456  -6.215 1.000 72.500 ? 176 ASP A OD2 1 
ATOM 1365 N N   ? SER A 1 177 ?  -4.854  -0.595  -6.695 1.000 84.030 ? 177 SER A N   1 
ATOM 1366 C CA  ? SER A 1 177 ?  -4.148   0.651  -6.420 1.000 84.030 ? 177 SER A CA  1 
ATOM 1367 C C   ? SER A 1 177 ?  -4.235   1.022  -4.943 1.000 84.030 ? 177 SER A C   1 
ATOM 1368 C CB  ? SER A 1 177 ?  -4.714   1.788  -7.273 1.000 84.030 ? 177 SER A CB  1 
ATOM 1369 O O   ? SER A 1 177 ?  -5.282   0.851  -4.316 1.000 84.030 ? 177 SER A O   1 
ATOM 1370 O OG  ? SER A 1 177 ?  -4.454   1.562  -8.648 1.000 84.030 ? 177 SER A OG  1 
ATOM 1371 N N   ? GLY A 1 178 ?  -2.991   1.357  -4.450 1.000 89.240 ? 178 GLY A N   1 
ATOM 1372 C CA  ? GLY A 1 178 ?  -3.014   1.775  -3.057 1.000 89.240 ? 178 GLY A CA  1 
ATOM 1373 C C   ? GLY A 1 178 ?  -2.736   0.641  -2.089 1.000 89.240 ? 178 GLY A C   1 
ATOM 1374 O O   ? GLY A 1 178 ?  -2.654   0.857  -0.878 1.000 89.240 ? 178 GLY A O   1 
ATOM 1375 N N   ? GLY A 1 179 ?  -2.583  -0.571  -2.650 1.000 90.270 ? 179 GLY A N   1 
ATOM 1376 C CA  ? GLY A 1 179 ?  -2.266  -1.759  -1.874 1.000 90.270 ? 179 GLY A CA  1 
ATOM 1377 C C   ? GLY A 1 179 ?  -0.834  -1.780  -1.372 1.000 90.270 ? 179 GLY A C   1 
ATOM 1378 O O   ? GLY A 1 179 ?   0.055  -1.191  -1.991 1.000 90.270 ? 179 GLY A O   1 
ATOM 1379 N N   ? PRO A 1 180 ?  -0.555  -2.607  -0.326 1.000 93.850 ? 180 PRO A N   1 
ATOM 1380 C CA  ? PRO A 1 180 ?   0.737  -2.563   0.362 1.000 93.850 ? 180 PRO A CA  1 
ATOM 1381 C C   ? PRO A 1 180 ?   1.737  -3.574  -0.194 1.000 93.850 ? 180 PRO A C   1 
ATOM 1382 C CB  ? PRO A 1 180 ?   0.376  -2.893   1.813 1.000 93.850 ? 180 PRO A CB  1 
ATOM 1383 O O   ? PRO A 1 180 ?   1.352  -4.684  -0.572 1.000 93.850 ? 180 PRO A O   1 
ATOM 1384 C CG  ? PRO A 1 180 ?  -0.802  -3.809   1.714 1.000 93.850 ? 180 PRO A CG  1 
ATOM 1385 C CD  ? PRO A 1 180 ?  -1.645  -3.377   0.548 1.000 93.850 ? 180 PRO A CD  1 
ATOM 1386 N N   ? LEU A 1 181 ?   2.975  -3.177  -0.306 1.000 93.700 ? 181 LEU A N   1 
ATOM 1387 C CA  ? LEU A 1 181 ?   4.149  -4.034  -0.424 1.000 93.700 ? 181 LEU A CA  1 
ATOM 1388 C C   ? LEU A 1 181 ?   4.852  -4.181   0.921 1.000 93.700 ? 181 LEU A C   1 
ATOM 1389 C CB  ? LEU A 1 181 ?   5.122  -3.470  -1.463 1.000 93.700 ? 181 LEU A CB  1 
ATOM 1390 O O   ? LEU A 1 181 ?   5.465  -3.231   1.413 1.000 93.700 ? 181 LEU A O   1 
ATOM 1391 C CG  ? LEU A 1 181 ?   6.302  -4.366  -1.843 1.000 93.700 ? 181 LEU A CG  1 
ATOM 1392 C CD1 ? LEU A 1 181 ?   5.818  -5.566  -2.651 1.000 93.700 ? 181 LEU A CD1 1 
ATOM 1393 C CD2 ? LEU A 1 181 ?   7.345  -3.574  -2.624 1.000 93.700 ? 181 LEU A CD2 1 
ATOM 1394 N N   ? VAL A 1 182 ?   4.779  -5.484   1.458 1.000 95.290 ? 182 VAL A N   1 
ATOM 1395 C CA  ? VAL A 1 182 ?   5.241  -5.699   2.825 1.000 95.290 ? 182 VAL A CA  1 
ATOM 1396 C C   ? VAL A 1 182 ?   6.480  -6.591   2.818 1.000 95.290 ? 182 VAL A C   1 
ATOM 1397 C CB  ? VAL A 1 182 ?   4.137  -6.329   3.705 1.000 95.290 ? 182 VAL A CB  1 
ATOM 1398 O O   ? VAL A 1 182 ?   6.438  -7.719   2.321 1.000 95.290 ? 182 VAL A O   1 
ATOM 1399 C CG1 ? VAL A 1 182 ?   4.627  -6.507   5.141 1.000 95.290 ? 182 VAL A CG1 1 
ATOM 1400 C CG2 ? VAL A 1 182 ?   2.874  -5.471   3.671 1.000 95.290 ? 182 VAL A CG2 1 
ATOM 1401 N N   ? CYS A 1 183 ?   7.584  -6.043   3.364 1.000 94.980 ? 183 CYS A N   1 
ATOM 1402 C CA  ? CYS A 1 183 ?   8.848  -6.749   3.536 1.000 94.980 ? 183 CYS A CA  1 
ATOM 1403 C C   ? CYS A 1 183 ?   9.274  -6.757   5.000 1.000 94.980 ? 183 CYS A C   1 
ATOM 1404 C CB  ? CYS A 1 183 ?   9.942  -6.108   2.682 1.000 94.980 ? 183 CYS A CB  1 
ATOM 1405 O O   ? CYS A 1 183 ?   9.322  -5.706   5.642 1.000 94.980 ? 183 CYS A O   1 
ATOM 1406 S SG  ? CYS A 1 183 ?   9.471  -5.874   0.954 1.000 94.980 ? 183 CYS A SG  1 
ATOM 1407 N N   ? ASP A 1 184 ?   9.540  -8.016   5.493 1.000 92.490 ? 184 ASP A N   1 
ATOM 1408 C CA  ? ASP A 1 184 ?   9.976  -8.127   6.882 1.000 92.490 ? 184 ASP A CA  1 
ATOM 1409 C C   ? ASP A 1 184 ?   9.012  -7.403   7.820 1.000 92.490 ? 184 ASP A C   1 
ATOM 1410 C CB  ? ASP A 1 184 ?  11.390  -7.568   7.047 1.000 92.490 ? 184 ASP A CB  1 
ATOM 1411 O O   ? ASP A 1 184 ?   9.438  -6.630   8.680 1.000 92.490 ? 184 ASP A O   1 
ATOM 1412 C CG  ? ASP A 1 184 ?  12.025  -7.942   8.375 1.000 92.490 ? 184 ASP A CG  1 
ATOM 1413 O OD1 ? ASP A 1 184 ?  11.609  -8.948   8.988 1.000 92.490 ? 184 ASP A OD1 1 
ATOM 1414 O OD2 ? ASP A 1 184 ?  12.948  -7.222   8.814 1.000 92.490 ? 184 ASP A OD2 1 
ATOM 1415 N N   ? GLU A 1 185 ?   7.721  -7.391   7.537 1.000 91.700 ? 185 GLU A N   1 
ATOM 1416 C CA  ? GLU A 1 185 ?   6.619  -6.919   8.371 1.000 91.700 ? 185 GLU A CA  1 
ATOM 1417 C C   ? GLU A 1 185 ?   6.538  -5.395   8.368 1.000 91.700 ? 185 GLU A C   1 
ATOM 1418 C CB  ? GLU A 1 185 ?   6.770  -7.435   9.804 1.000 91.700 ? 185 GLU A CB  1 
ATOM 1419 O O   ? GLU A 1 185 ?   6.017  -4.794   9.309 1.000 91.700 ? 185 GLU A O   1 
ATOM 1420 C CG  ? GLU A 1 185 ?   6.648  -8.947   9.929 1.000 91.700 ? 185 GLU A CG  1 
ATOM 1421 C CD  ? GLU A 1 185 ?   6.656  -9.432  11.370 1.000 91.700 ? 185 GLU A CD  1 
ATOM 1422 O OE1 ? GLU A 1 185 ?   6.321 -10.613  11.615 1.000 91.700 ? 185 GLU A OE1 1 
ATOM 1423 O OE2 ? GLU A 1 185 ?   7.000  -8.624  12.262 1.000 91.700 ? 185 GLU A OE2 1 
ATOM 1424 N N   ? THR A 1 186 ?   7.204  -4.741   7.469 1.000 96.600 ? 186 THR A N   1 
ATOM 1425 C CA  ? THR A 1 186 ?   7.099  -3.292   7.337 1.000 96.600 ? 186 THR A CA  1 
ATOM 1426 C C   ? THR A 1 186 ?   6.600  -2.910   5.946 1.000 96.600 ? 186 THR A C   1 
ATOM 1427 C CB  ? THR A 1 186 ?   8.453  -2.607   7.605 1.000 96.600 ? 186 THR A CB  1 
ATOM 1428 O O   ? THR A 1 186 ?   6.788  -3.660   4.986 1.000 96.600 ? 186 THR A O   1 
ATOM 1429 C CG2 ? THR A 1 186 ?   8.971  -2.942   9.000 1.000 96.600 ? 186 THR A CG2 1 
ATOM 1430 O OG1 ? THR A 1 186 ?   9.407  -3.051   6.633 1.000 96.600 ? 186 THR A OG1 1 
ATOM 1431 N N   ? LEU A 1 187 ?   5.992  -1.701   5.862 1.000 97.320 ? 187 LEU A N   1 
ATOM 1432 C CA  ? LEU A 1 187 ?   5.464  -1.155   4.617 1.000 97.320 ? 187 LEU A CA  1 
ATOM 1433 C C   ? LEU A 1 187 ?   6.583  -0.576   3.759 1.000 97.320 ? 187 LEU A C   1 
ATOM 1434 C CB  ? LEU A 1 187 ?   4.416  -0.077   4.906 1.000 97.320 ? 187 LEU A CB  1 
ATOM 1435 O O   ? LEU A 1 187 ?   7.179   0.444   4.114 1.000 97.320 ? 187 LEU A O   1 
ATOM 1436 C CG  ? LEU A 1 187 ?   3.769   0.583   3.688 1.000 97.320 ? 187 LEU A CG  1 
ATOM 1437 C CD1 ? LEU A 1 187 ?   3.005  -0.451   2.867 1.000 97.320 ? 187 LEU A CD1 1 
ATOM 1438 C CD2 ? LEU A 1 187 ?   2.846   1.717   4.121 1.000 97.320 ? 187 LEU A CD2 1 
ATOM 1439 N N   ? GLN A 1 188 ?   6.834  -1.219   2.635 1.000 97.290 ? 188 GLN A N   1 
ATOM 1440 C CA  ? GLN A 1 188 ?   7.957  -0.804   1.801 1.000 97.290 ? 188 GLN A CA  1 
ATOM 1441 C C   ? GLN A 1 188 ?   7.475  -0.054   0.563 1.000 97.290 ? 188 GLN A C   1 
ATOM 1442 C CB  ? GLN A 1 188 ?   8.796  -2.015   1.389 1.000 97.290 ? 188 GLN A CB  1 
ATOM 1443 O O   ? GLN A 1 188 ?   8.208   0.762   0.001 1.000 97.290 ? 188 GLN A O   1 
ATOM 1444 C CG  ? GLN A 1 188 ?   9.549  -2.664   2.542 1.000 97.290 ? 188 GLN A CG  1 
ATOM 1445 C CD  ? GLN A 1 188 ?  10.605  -1.753   3.140 1.000 97.290 ? 188 GLN A CD  1 
ATOM 1446 N NE2 ? GLN A 1 188 ?  10.757  -1.807   4.459 1.000 97.290 ? 188 GLN A NE2 1 
ATOM 1447 O OE1 ? GLN A 1 188 ?  11.279  -1.008   2.422 1.000 97.290 ? 188 GLN A OE1 1 
ATOM 1448 N N   ? GLY A 1 189 ?   6.222  -0.279   0.167 1.000 95.640 ? 189 GLY A N   1 
ATOM 1449 C CA  ? GLY A 1 189 ?   5.717   0.356  -1.040 1.000 95.640 ? 189 GLY A CA  1 
ATOM 1450 C C   ? GLY A 1 189 ?   4.203   0.431  -1.086 1.000 95.640 ? 189 GLY A C   1 
ATOM 1451 O O   ? GLY A 1 189 ?   3.517  -0.374  -0.454 1.000 95.640 ? 189 GLY A O   1 
ATOM 1452 N N   ? ILE A 1 190 ?   3.732   1.446  -1.857 1.000 95.710 ? 190 ILE A N   1 
ATOM 1453 C CA  ? ILE A 1 190 ?   2.320   1.584  -2.199 1.000 95.710 ? 190 ILE A CA  1 
ATOM 1454 C C   ? ILE A 1 190 ?   2.136   1.416  -3.705 1.000 95.710 ? 190 ILE A C   1 
ATOM 1455 C CB  ? ILE A 1 190 ?   1.759   2.948  -1.739 1.000 95.710 ? 190 ILE A CB  1 
ATOM 1456 O O   ? ILE A 1 190 ?   2.812   2.076  -4.498 1.000 95.710 ? 190 ILE A O   1 
ATOM 1457 C CG1 ? ILE A 1 190 ?   1.805   3.057  -0.211 1.000 95.710 ? 190 ILE A CG1 1 
ATOM 1458 C CG2 ? ILE A 1 190 ?   0.332   3.148  -2.259 1.000 95.710 ? 190 ILE A CG2 1 
ATOM 1459 C CD1 ? ILE A 1 190 ?   0.889   2.076   0.508 1.000 95.710 ? 190 ILE A CD1 1 
ATOM 1460 N N   ? LEU A 1 191 ?   1.245   0.432  -3.973 1.000 92.680 ? 191 LEU A N   1 
ATOM 1461 C CA  ? LEU A 1 191 ?   1.036   0.180  -5.395 1.000 92.680 ? 191 LEU A CA  1 
ATOM 1462 C C   ? LEU A 1 191 ?   0.562   1.442  -6.107 1.000 92.680 ? 191 LEU A C   1 
ATOM 1463 C CB  ? LEU A 1 191 ?   0.018  -0.946  -5.595 1.000 92.680 ? 191 LEU A CB  1 
ATOM 1464 O O   ? LEU A 1 191 ?  -0.526   1.949  -5.823 1.000 92.680 ? 191 LEU A O   1 
ATOM 1465 C CG  ? LEU A 1 191 ?  -0.289  -1.334  -7.043 1.000 92.680 ? 191 LEU A CG  1 
ATOM 1466 C CD1 ? LEU A 1 191 ?   0.975  -1.832  -7.737 1.000 92.680 ? 191 LEU A CD1 1 
ATOM 1467 C CD2 ? LEU A 1 191 ?  -1.385  -2.392  -7.092 1.000 92.680 ? 191 LEU A CD2 1 
ATOM 1468 N N   ? SER A 1 192 ?   1.374   1.919  -7.098 1.000 91.240 ? 192 SER A N   1 
ATOM 1469 C CA  ? SER A 1 192 ?   1.125   3.184  -7.781 1.000 91.240 ? 192 SER A CA  1 
ATOM 1470 C C   ? SER A 1 192 ?   0.616   2.955  -9.201 1.000 91.240 ? 192 SER A C   1 
ATOM 1471 C CB  ? SER A 1 192 ?   2.396   4.034  -7.817 1.000 91.240 ? 192 SER A CB  1 
ATOM 1472 O O   ? SER A 1 192 ?  -0.461   3.432  -9.564 1.000 91.240 ? 192 SER A O   1 
ATOM 1473 O OG  ? SER A 1 192 ?   2.114   5.340  -8.291 1.000 91.240 ? 192 SER A OG  1 
ATOM 1474 N N   ? TRP A 1 193 ?   1.344   2.119  -9.975 1.000 87.120 ? 193 TRP A N   1 
ATOM 1475 C CA  ? TRP A 1 193 ?   0.938   1.908 -11.361 1.000 87.120 ? 193 TRP A CA  1 
ATOM 1476 C C   ? TRP A 1 193 ?   1.660   0.708 -11.963 1.000 87.120 ? 193 TRP A C   1 
ATOM 1477 C CB  ? TRP A 1 193 ?   1.214   3.160 -12.199 1.000 87.120 ? 193 TRP A CB  1 
ATOM 1478 O O   ? TRP A 1 193 ?   2.593   0.171 -11.362 1.000 87.120 ? 193 TRP A O   1 
ATOM 1479 C CG  ? TRP A 1 193 ?   2.656   3.569 -12.225 1.000 87.120 ? 193 TRP A CG  1 
ATOM 1480 C CD1 ? TRP A 1 193 ?   3.317   4.320 -11.293 1.000 87.120 ? 193 TRP A CD1 1 
ATOM 1481 C CD2 ? TRP A 1 193 ?   3.616   3.252 -13.238 1.000 87.120 ? 193 TRP A CD2 1 
ATOM 1482 C CE2 ? TRP A 1 193 ?   4.840   3.844 -12.855 1.000 87.120 ? 193 TRP A CE2 1 
ATOM 1483 C CE3 ? TRP A 1 193 ?   3.559   2.524 -14.434 1.000 87.120 ? 193 TRP A CE3 1 
ATOM 1484 N NE1 ? TRP A 1 193 ?   4.631   4.488 -11.665 1.000 87.120 ? 193 TRP A NE1 1 
ATOM 1485 C CH2 ? TRP A 1 193 ?   5.916   3.012 -14.792 1.000 87.120 ? 193 TRP A CH2 1 
ATOM 1486 C CZ2 ? TRP A 1 193 ?   5.998   3.729 -13.626 1.000 87.120 ? 193 TRP A CZ2 1 
ATOM 1487 C CZ3 ? TRP A 1 193 ?   4.713   2.411 -15.201 1.000 87.120 ? 193 TRP A CZ3 1 
ATOM 1488 N N   ? GLY A 1 194 ?   1.238   0.193 -13.065 1.000 79.190 ? 194 GLY A N   1 
ATOM 1489 C CA  ? GLY A 1 194 ?   1.797  -0.882 -13.869 1.000 79.190 ? 194 GLY A CA  1 
ATOM 1490 C C   ? GLY A 1 194 ?   1.139  -1.014 -15.229 1.000 79.190 ? 194 GLY A C   1 
ATOM 1491 O O   ? GLY A 1 194 ?   0.270  -0.216 -15.584 1.000 79.190 ? 194 GLY A O   1 
ATOM 1492 N N   ? VAL A 1 195 ?   1.717  -1.886 -15.978 1.000 70.880 ? 195 VAL A N   1 
ATOM 1493 C CA  ? VAL A 1 195 ?   1.182  -2.035 -17.328 1.000 70.880 ? 195 VAL A CA  1 
ATOM 1494 C C   ? VAL A 1 195 ?  -0.055  -2.930 -17.297 1.000 70.880 ? 195 VAL A C   1 
ATOM 1495 C CB  ? VAL A 1 195 ?   2.236  -2.617 -18.295 1.000 70.880 ? 195 VAL A CB  1 
ATOM 1496 O O   ? VAL A 1 195 ?  -0.111  -3.897 -16.534 1.000 70.880 ? 195 VAL A O   1 
ATOM 1497 C CG1 ? VAL A 1 195 ?   1.641  -2.811 -19.689 1.000 70.880 ? 195 VAL A CG1 1 
ATOM 1498 C CG2 ? VAL A 1 195 ?   3.463  -1.709 -18.356 1.000 70.880 ? 195 VAL A CG2 1 
ATOM 1499 N N   ? TYR A 1 196 ?  -1.095  -2.707 -18.058 1.000 62.670 ? 196 TYR A N   1 
ATOM 1500 C CA  ? TYR A 1 196 ?  -2.267  -3.526 -18.349 1.000 62.670 ? 196 TYR A CA  1 
ATOM 1501 C C   ? TYR A 1 196 ?  -2.124  -4.225 -19.696 1.000 62.670 ? 196 TYR A C   1 
ATOM 1502 C CB  ? TYR A 1 196 ?  -3.537  -2.670 -18.338 1.000 62.670 ? 196 TYR A CB  1 
ATOM 1503 O O   ? TYR A 1 196 ?  -1.807  -3.588 -20.703 1.000 62.670 ? 196 TYR A O   1 
ATOM 1504 C CG  ? TYR A 1 196 ?  -4.809  -3.468 -18.494 1.000 62.670 ? 196 TYR A CG  1 
ATOM 1505 C CD1 ? TYR A 1 196 ?  -5.438  -3.579 -19.732 1.000 62.670 ? 196 TYR A CD1 1 
ATOM 1506 C CD2 ? TYR A 1 196 ?  -5.384  -4.112 -17.403 1.000 62.670 ? 196 TYR A CD2 1 
ATOM 1507 C CE1 ? TYR A 1 196 ?  -6.611  -4.312 -19.879 1.000 62.670 ? 196 TYR A CE1 1 
ATOM 1508 C CE2 ? TYR A 1 196 ?  -6.557  -4.848 -17.539 1.000 62.670 ? 196 TYR A CE2 1 
ATOM 1509 O OH  ? TYR A 1 196 ?  -8.322  -5.669 -18.919 1.000 62.670 ? 196 TYR A OH  1 
ATOM 1510 C CZ  ? TYR A 1 196 ?  -7.161  -4.942 -18.779 1.000 62.670 ? 196 TYR A CZ  1 
ATOM 1511 N N   ? PRO A 1 197 ?  -2.579  -5.422 -19.562 1.000 57.640 ? 197 PRO A N   1 
ATOM 1512 C CA  ? PRO A 1 197 ?  -3.126  -6.303 -18.527 1.000 57.640 ? 197 PRO A CA  1 
ATOM 1513 C C   ? PRO A 1 197 ?  -2.076  -6.742 -17.510 1.000 57.640 ? 197 PRO A C   1 
ATOM 1514 C CB  ? PRO A 1 197 ?  -3.650  -7.500 -19.324 1.000 57.640 ? 197 PRO A CB  1 
ATOM 1515 O O   ? PRO A 1 197 ?  -0.901  -6.893 -17.857 1.000 57.640 ? 197 PRO A O   1 
ATOM 1516 C CG  ? PRO A 1 197 ?  -2.821  -7.524 -20.567 1.000 57.640 ? 197 PRO A CG  1 
ATOM 1517 C CD  ? PRO A 1 197 ?  -2.385  -6.120 -20.877 1.000 57.640 ? 197 PRO A CD  1 
ATOM 1518 N N   ? CYS A 1 198 ?  -2.397  -6.494 -16.109 1.000 61.140 ? 198 CYS A N   1 
ATOM 1519 C CA  ? CYS A 1 198 ?  -1.577  -6.908 -14.976 1.000 61.140 ? 198 CYS A CA  1 
ATOM 1520 C C   ? CYS A 1 198 ?  -1.268  -8.399 -15.043 1.000 61.140 ? 198 CYS A C   1 
ATOM 1521 C CB  ? CYS A 1 198 ?  -2.278  -6.582 -13.658 1.000 61.140 ? 198 CYS A CB  1 
ATOM 1522 O O   ? CYS A 1 198 ?  -1.992  -9.159 -15.688 1.000 61.140 ? 198 CYS A O   1 
ATOM 1523 S SG  ? CYS A 1 198 ?  -2.678  -4.832 -13.460 1.000 61.140 ? 198 CYS A SG  1 
ATOM 1524 N N   ? GLY A 1 199 ?   0.009  -8.841 -14.751 1.000 53.190 ? 199 GLY A N   1 
ATOM 1525 C CA  ? GLY A 1 199 ?   0.233 -10.277 -14.698 1.000 53.190 ? 199 GLY A CA  1 
ATOM 1526 C C   ? GLY A 1 199 ?   1.063 -10.794 -15.858 1.000 53.190 ? 199 GLY A C   1 
ATOM 1527 O O   ? GLY A 1 199 ?   1.179 -12.006 -16.053 1.000 53.190 ? 199 GLY A O   1 
ATOM 1528 N N   ? SER A 1 200 ?   1.565  -9.847 -16.783 1.000 57.040 ? 200 SER A N   1 
ATOM 1529 C CA  ? SER A 1 200 ?   2.532 -10.228 -17.808 1.000 57.040 ? 200 SER A CA  1 
ATOM 1530 C C   ? SER A 1 200 ?   3.945 -10.289 -17.239 1.000 57.040 ? 200 SER A C   1 
ATOM 1531 C CB  ? SER A 1 200 ?   2.486  -9.245 -18.979 1.000 57.040 ? 200 SER A CB  1 
ATOM 1532 O O   ? SER A 1 200 ?   4.297  -9.509 -16.352 1.000 57.040 ? 200 SER A O   1 
ATOM 1533 O OG  ? SER A 1 200 ?   3.120  -8.025 -18.636 1.000 57.040 ? 200 SER A OG  1 
ATOM 1534 N N   ? ALA A 1 201 ?   4.524 -11.530 -17.161 1.000 57.000 ? 201 ALA A N   1 
ATOM 1535 C CA  ? ALA A 1 201 ?   5.889 -11.813 -16.725 1.000 57.000 ? 201 ALA A CA  1 
ATOM 1536 C C   ? ALA A 1 201 ?   6.857 -10.744 -17.225 1.000 57.000 ? 201 ALA A C   1 
ATOM 1537 C CB  ? ALA A 1 201 ?   6.328 -13.192 -17.209 1.000 57.000 ? 201 ALA A CB  1 
ATOM 1538 O O   ? ALA A 1 201 ?   7.917 -10.532 -16.632 1.000 57.000 ? 201 ALA A O   1 
ATOM 1539 N N   ? GLN A 1 202 ?   6.319  -9.768 -18.093 1.000 62.940 ? 202 GLN A N   1 
ATOM 1540 C CA  ? GLN A 1 202 ?   7.217  -8.877 -18.821 1.000 62.940 ? 202 GLN A CA  1 
ATOM 1541 C C   ? GLN A 1 202 ?   7.108  -7.445 -18.307 1.000 62.940 ? 202 GLN A C   1 
ATOM 1542 C CB  ? GLN A 1 202 ?   6.917  -8.921 -20.321 1.000 62.940 ? 202 GLN A CB  1 
ATOM 1543 O O   ? GLN A 1 202 ?   7.943  -6.598 -18.632 1.000 62.940 ? 202 GLN A O   1 
ATOM 1544 C CG  ? GLN A 1 202 ?   7.288 -10.240 -20.984 1.000 62.940 ? 202 GLN A CG  1 
ATOM 1545 C CD  ? GLN A 1 202 ?   7.108 -10.211 -22.490 1.000 62.940 ? 202 GLN A CD  1 
ATOM 1546 N NE2 ? GLN A 1 202 ?   7.506 -11.289 -23.156 1.000 62.940 ? 202 GLN A NE2 1 
ATOM 1547 O OE1 ? GLN A 1 202 ?   6.613  -9.227 -23.051 1.000 62.940 ? 202 GLN A OE1 1 
ATOM 1548 N N   ? HIS A 1 203 ?   6.297  -7.172 -17.117 1.000 71.780 ? 203 HIS A N   1 
ATOM 1549 C CA  ? HIS A 1 203 ?   6.210  -5.801 -16.628 1.000 71.780 ? 203 HIS A CA  1 
ATOM 1550 C C   ? HIS A 1 203 ?   5.942  -5.767 -15.127 1.000 71.780 ? 203 HIS A C   1 
ATOM 1551 C CB  ? HIS A 1 203 ?   5.117  -5.034 -17.374 1.000 71.780 ? 203 HIS A CB  1 
ATOM 1552 O O   ? HIS A 1 203 ?   4.824  -6.042 -14.686 1.000 71.780 ? 203 HIS A O   1 
ATOM 1553 C CG  ? HIS A 1 203 ?   5.404  -4.844 -18.829 1.000 71.780 ? 203 HIS A CG  1 
ATOM 1554 C CD2 ? HIS A 1 203 ?   6.027  -3.839 -19.489 1.000 71.780 ? 203 HIS A CD2 1 
ATOM 1555 N ND1 ? HIS A 1 203 ?   5.029  -5.761 -19.787 1.000 71.780 ? 203 HIS A ND1 1 
ATOM 1556 C CE1 ? HIS A 1 203 ?   5.412  -5.327 -20.977 1.000 71.780 ? 203 HIS A CE1 1 
ATOM 1557 N NE2 ? HIS A 1 203 ?   6.020  -4.163 -20.823 1.000 71.780 ? 203 HIS A NE2 1 
ATOM 1558 N N   ? PRO A 1 204 ?   6.986  -5.583 -14.320 1.000 81.950 ? 204 PRO A N   1 
ATOM 1559 C CA  ? PRO A 1 204 ?   6.828  -5.464 -12.868 1.000 81.950 ? 204 PRO A CA  1 
ATOM 1560 C C   ? PRO A 1 204 ?   5.905  -4.316 -12.467 1.000 81.950 ? 204 PRO A C   1 
ATOM 1561 C CB  ? PRO A 1 204 ?   8.256  -5.214 -12.377 1.000 81.950 ? 204 PRO A CB  1 
ATOM 1562 O O   ? PRO A 1 204 ?   5.725  -3.366 -13.234 1.000 81.950 ? 204 PRO A O   1 
ATOM 1563 C CG  ? PRO A 1 204 ?   8.951  -4.571 -13.534 1.000 81.950 ? 204 PRO A CG  1 
ATOM 1564 C CD  ? PRO A 1 204 ?   8.349  -5.099 -14.805 1.000 81.950 ? 204 PRO A CD  1 
ATOM 1565 N N   ? ALA A 1 205 ?   5.233  -4.490 -11.278 1.000 86.230 ? 205 ALA A N   1 
ATOM 1566 C CA  ? ALA A 1 205 ?   4.466  -3.389 -10.701 1.000 86.230 ? 205 ALA A CA  1 
ATOM 1567 C C   ? ALA A 1 205 ?   5.389  -2.330 -10.105 1.000 86.230 ? 205 ALA A C   1 
ATOM 1568 C CB  ? ALA A 1 205 ?   3.503  -3.911  -9.637 1.000 86.230 ? 205 ALA A CB  1 
ATOM 1569 O O   ? ALA A 1 205 ?   6.479  -2.649  -9.623 1.000 86.230 ? 205 ALA A O   1 
ATOM 1570 N N   ? VAL A 1 206 ?   4.912  -1.085 -10.236 1.000 91.430 ? 206 VAL A N   1 
ATOM 1571 C CA  ? VAL A 1 206 ?   5.678   0.030  -9.689 1.000 91.430 ? 206 VAL A CA  1 
ATOM 1572 C C   ? VAL A 1 206 ?   4.996   0.557  -8.429 1.000 91.430 ? 206 VAL A C   1 
ATOM 1573 C CB  ? VAL A 1 206 ?   5.842   1.167 -10.722 1.000 91.430 ? 206 VAL A CB  1 
ATOM 1574 O O   ? VAL A 1 206 ?   3.799   0.853  -8.441 1.000 91.430 ? 206 VAL A O   1 
ATOM 1575 C CG1 ? VAL A 1 206 ?   6.618   2.337 -10.118 1.000 91.430 ? 206 VAL A CG1 1 
ATOM 1576 C CG2 ? VAL A 1 206 ?   6.541   0.650 -11.978 1.000 91.430 ? 206 VAL A CG2 1 
ATOM 1577 N N   ? TYR A 1 207 ?   5.761   0.618  -7.389 1.000 94.200 ? 207 TYR A N   1 
ATOM 1578 C CA  ? TYR A 1 207 ?   5.312   1.102  -6.089 1.000 94.200 ? 207 TYR A CA  1 
ATOM 1579 C C   ? TYR A 1 207 ?   5.996   2.416  -5.730 1.000 94.200 ? 207 TYR A C   1 
ATOM 1580 C CB  ? TYR A 1 207 ?   5.584   0.058  -5.002 1.000 94.200 ? 207 TYR A CB  1 
ATOM 1581 O O   ? TYR A 1 207 ?   7.126   2.670  -6.152 1.000 94.200 ? 207 TYR A O   1 
ATOM 1582 C CG  ? TYR A 1 207 ?   4.835  -1.237  -5.204 1.000 94.200 ? 207 TYR A CG  1 
ATOM 1583 C CD1 ? TYR A 1 207 ?   3.715  -1.544  -4.435 1.000 94.200 ? 207 TYR A CD1 1 
ATOM 1584 C CD2 ? TYR A 1 207 ?   5.246  -2.157  -6.163 1.000 94.200 ? 207 TYR A CD2 1 
ATOM 1585 C CE1 ? TYR A 1 207 ?   3.022  -2.737  -4.616 1.000 94.200 ? 207 TYR A CE1 1 
ATOM 1586 C CE2 ? TYR A 1 207 ?   4.562  -3.353  -6.352 1.000 94.200 ? 207 TYR A CE2 1 
ATOM 1587 O OH  ? TYR A 1 207 ?   2.771  -4.816  -5.759 1.000 94.200 ? 207 TYR A OH  1 
ATOM 1588 C CZ  ? TYR A 1 207 ?   3.452  -3.633  -5.575 1.000 94.200 ? 207 TYR A CZ  1 
ATOM 1589 N N   ? THR A 1 208 ?   5.180   3.269  -5.048 1.000 96.540 ? 208 THR A N   1 
ATOM 1590 C CA  ? THR A 1 208 ?   5.831   4.402  -4.399 1.000 96.540 ? 208 THR A CA  1 
ATOM 1591 C C   ? THR A 1 208 ?   6.646   3.940  -3.195 1.000 96.540 ? 208 THR A C   1 
ATOM 1592 C CB  ? THR A 1 208 ?   4.802   5.456  -3.952 1.000 96.540 ? 208 THR A CB  1 
ATOM 1593 O O   ? THR A 1 208 ?   6.137   3.220  -2.333 1.000 96.540 ? 208 THR A O   1 
ATOM 1594 C CG2 ? THR A 1 208 ?   5.490   6.660  -3.315 1.000 96.540 ? 208 THR A CG2 1 
ATOM 1595 O OG1 ? THR A 1 208 ?   4.052   5.896  -5.091 1.000 96.540 ? 208 THR A OG1 1 
ATOM 1596 N N   ? GLN A 1 209 ?   8.006   4.313  -3.079 1.000 96.470 ? 209 GLN A N   1 
ATOM 1597 C CA  ? GLN A 1 209 ?   8.936   3.872  -2.044 1.000 96.470 ? 209 GLN A CA  1 
ATOM 1598 C C   ? GLN A 1 209 ?   8.714   4.638  -0.743 1.000 96.470 ? 209 GLN A C   1 
ATOM 1599 C CB  ? GLN A 1 209 ?  10.382   4.041  -2.513 1.000 96.470 ? 209 GLN A CB  1 
ATOM 1600 O O   ? GLN A 1 209 ?   9.128   5.792  -0.617 1.000 96.470 ? 209 GLN A O   1 
ATOM 1601 C CG  ? GLN A 1 209 ?  11.406   3.389  -1.594 1.000 96.470 ? 209 GLN A CG  1 
ATOM 1602 C CD  ? GLN A 1 209 ?  12.782   3.290  -2.226 1.000 96.470 ? 209 GLN A CD  1 
ATOM 1603 N NE2 ? GLN A 1 209 ?  13.499   2.214  -1.920 1.000 96.470 ? 209 GLN A NE2 1 
ATOM 1604 O OE1 ? GLN A 1 209 ?  13.196   4.172  -2.985 1.000 96.470 ? 209 GLN A OE1 1 
ATOM 1605 N N   ? ILE A 1 210 ?   8.154   3.934   0.238 1.000 97.560 ? 210 ILE A N   1 
ATOM 1606 C CA  ? ILE A 1 210 ?   7.645   4.549   1.458 1.000 97.560 ? 210 ILE A CA  1 
ATOM 1607 C C   ? ILE A 1 210 ?   8.810   5.049   2.309 1.000 97.560 ? 210 ILE A C   1 
ATOM 1608 C CB  ? ILE A 1 210 ?   6.774   3.563   2.268 1.000 97.560 ? 210 ILE A CB  1 
ATOM 1609 O O   ? ILE A 1 210 ?   8.709   6.090   2.962 1.000 97.560 ? 210 ILE A O   1 
ATOM 1610 C CG1 ? ILE A 1 210 ?   5.521   3.179   1.473 1.000 97.560 ? 210 ILE A CG1 1 
ATOM 1611 C CG2 ? ILE A 1 210 ?   6.398   4.163   3.626 1.000 97.560 ? 210 ILE A CG2 1 
ATOM 1612 C CD1 ? ILE A 1 210 ?   4.688   4.370   1.018 1.000 97.560 ? 210 ILE A CD1 1 
ATOM 1613 N N   ? CYS A 1 211 ?   9.954   4.345   2.356 1.000 97.040 ? 211 CYS A N   1 
ATOM 1614 C CA  ? CYS A 1 211 ?  11.085   4.727   3.193 1.000 97.040 ? 211 CYS A CA  1 
ATOM 1615 C C   ? CYS A 1 211 ?  11.556   6.139   2.863 1.000 97.040 ? 211 CYS A C   1 
ATOM 1616 C CB  ? CYS A 1 211 ?  12.239   3.741   3.018 1.000 97.040 ? 211 CYS A CB  1 
ATOM 1617 O O   ? CYS A 1 211 ?  12.119   6.826   3.717 1.000 97.040 ? 211 CYS A O   1 
ATOM 1618 S SG  ? CYS A 1 211 ?  13.036   3.831   1.399 1.000 97.040 ? 211 CYS A SG  1 
ATOM 1619 N N   ? LYS A 1 212 ?  11.243   6.634   1.665 1.000 96.950 ? 212 LYS A N   1 
ATOM 1620 C CA  ? LYS A 1 212 ?  11.687   7.953   1.224 1.000 96.950 ? 212 LYS A CA  1 
ATOM 1621 C C   ? LYS A 1 212 ?  10.711   9.038   1.671 1.000 96.950 ? 212 LYS A C   1 
ATOM 1622 C CB  ? LYS A 1 212 ?  11.847   7.986  -0.296 1.000 96.950 ? 212 LYS A CB  1 
ATOM 1623 O O   ? LYS A 1 212 ?  10.994  10.230   1.531 1.000 96.950 ? 212 LYS A O   1 
ATOM 1624 C CG  ? LYS A 1 212 ?  12.946   7.075  -0.823 1.000 96.950 ? 212 LYS A CG  1 
ATOM 1625 C CD  ? LYS A 1 212 ?  13.254   7.359  -2.287 1.000 96.950 ? 212 LYS A CD  1 
ATOM 1626 C CE  ? LYS A 1 212 ?  14.421   6.519  -2.787 1.000 96.950 ? 212 LYS A CE  1 
ATOM 1627 N NZ  ? LYS A 1 212 ?  14.769   6.842  -4.203 1.000 96.950 ? 212 LYS A NZ  1 
ATOM 1628 N N   ? TYR A 1 213 ?   9.523   8.651   2.257 1.000 97.650 ? 213 TYR A N   1 
ATOM 1629 C CA  ? TYR A 1 213 ?   8.471   9.619   2.550 1.000 97.650 ? 213 TYR A CA  1 
ATOM 1630 C C   ? TYR A 1 213 ?   8.085   9.576   4.023 1.000 97.650 ? 213 TYR A C   1 
ATOM 1631 C CB  ? TYR A 1 213 ?   7.239   9.353   1.679 1.000 97.650 ? 213 TYR A CB  1 
ATOM 1632 O O   ? TYR A 1 213 ?   6.992  10.007   4.398 1.000 97.650 ? 213 TYR A O   1 
ATOM 1633 C CG  ? TYR A 1 213 ?   7.494   9.514   0.200 1.000 97.650 ? 213 TYR A CG  1 
ATOM 1634 C CD1 ? TYR A 1 213 ?   7.350  10.753  -0.420 1.000 97.650 ? 213 TYR A CD1 1 
ATOM 1635 C CD2 ? TYR A 1 213 ?   7.878   8.428  -0.579 1.000 97.650 ? 213 TYR A CD2 1 
ATOM 1636 C CE1 ? TYR A 1 213 ?   7.582  10.905  -1.783 1.000 97.650 ? 213 TYR A CE1 1 
ATOM 1637 C CE2 ? TYR A 1 213 ?   8.113   8.569  -1.943 1.000 97.650 ? 213 TYR A CE2 1 
ATOM 1638 O OH  ? TYR A 1 213 ?   8.194   9.955  -3.885 1.000 97.650 ? 213 TYR A OH  1 
ATOM 1639 C CZ  ? TYR A 1 213 ?   7.963   9.810  -2.535 1.000 97.650 ? 213 TYR A CZ  1 
ATOM 1640 N N   ? MET A 1 214 ?   8.920   9.028   4.816 1.000 96.900 ? 214 MET A N   1 
ATOM 1641 C CA  ? MET A 1 214 ?   8.609   8.856   6.232 1.000 96.900 ? 214 MET A CA  1 
ATOM 1642 C C   ? MET A 1 214 ?   8.420  10.207   6.915 1.000 96.900 ? 214 MET A C   1 
ATOM 1643 C CB  ? MET A 1 214 ?   9.714   8.065   6.934 1.000 96.900 ? 214 MET A CB  1 
ATOM 1644 O O   ? MET A 1 214 ?   7.522  10.368   7.743 1.000 96.900 ? 214 MET A O   1 
ATOM 1645 C CG  ? MET A 1 214 ?   9.729   6.587   6.579 1.000 96.900 ? 214 MET A CG  1 
ATOM 1646 S SD  ? MET A 1 214 ?   8.218   5.713   7.146 1.000 96.900 ? 214 MET A SD  1 
ATOM 1647 C CE  ? MET A 1 214 ?   8.394   5.900   8.942 1.000 96.900 ? 214 MET A CE  1 
ATOM 1648 N N   ? SER A 1 215 ?   9.299  11.157   6.524 1.000 96.340 ? 215 SER A N   1 
ATOM 1649 C CA  ? SER A 1 215 ?   9.192  12.486   7.117 1.000 96.340 ? 215 SER A CA  1 
ATOM 1650 C C   ? SER A 1 215 ?   7.835  13.117   6.820 1.000 96.340 ? 215 SER A C   1 
ATOM 1651 C CB  ? SER A 1 215 ?  10.309  13.395   6.601 1.000 96.340 ? 215 SER A CB  1 
ATOM 1652 O O   ? SER A 1 215 ?   7.190  13.664   7.717 1.000 96.340 ? 215 SER A O   1 
ATOM 1653 O OG  ? SER A 1 215 ?  10.192  14.697   7.148 1.000 96.340 ? 215 SER A OG  1 
ATOM 1654 N N   ? TRP A 1 216 ?   7.361  13.015   5.612 1.000 97.440 ? 216 TRP A N   1 
ATOM 1655 C CA  ? TRP A 1 216 ?   6.081  13.569   5.184 1.000 97.440 ? 216 TRP A CA  1 
ATOM 1656 C C   ? TRP A 1 216 ?   4.923  12.873   5.891 1.000 97.440 ? 216 TRP A C   1 
ATOM 1657 C CB  ? TRP A 1 216 ?   5.919  13.443   3.667 1.000 97.440 ? 216 TRP A CB  1 
ATOM 1658 O O   ? TRP A 1 216 ?   4.018  13.531   6.410 1.000 97.440 ? 216 TRP A O   1 
ATOM 1659 C CG  ? TRP A 1 216 ?   4.554  13.810   3.166 1.000 97.440 ? 216 TRP A CG  1 
ATOM 1660 C CD1 ? TRP A 1 216 ?   4.066  15.069   2.954 1.000 97.440 ? 216 TRP A CD1 1 
ATOM 1661 C CD2 ? TRP A 1 216 ?   3.500  12.906   2.821 1.000 97.440 ? 216 TRP A CD2 1 
ATOM 1662 C CE2 ? TRP A 1 216 ?   2.400  13.688   2.405 1.000 97.440 ? 216 TRP A CE2 1 
ATOM 1663 C CE3 ? TRP A 1 216 ?   3.380  11.510   2.821 1.000 97.440 ? 216 TRP A CE3 1 
ATOM 1664 N NE1 ? TRP A 1 216 ?   2.770  15.002   2.496 1.000 97.440 ? 216 TRP A NE1 1 
ATOM 1665 C CH2 ? TRP A 1 216 ?   1.101  11.750   2.003 1.000 97.440 ? 216 TRP A CH2 1 
ATOM 1666 C CZ2 ? TRP A 1 216 ?   1.192  13.118   1.993 1.000 97.440 ? 216 TRP A CZ2 1 
ATOM 1667 C CZ3 ? TRP A 1 216 ?   2.177  10.945   2.411 1.000 97.440 ? 216 TRP A CZ3 1 
ATOM 1668 N N   ? ILE A 1 217 ?   4.999  11.564   5.959 1.000 97.440 ? 217 ILE A N   1 
ATOM 1669 C CA  ? ILE A 1 217 ?   3.942  10.767   6.572 1.000 97.440 ? 217 ILE A CA  1 
ATOM 1670 C C   ? ILE A 1 217 ?   3.817  11.125   8.051 1.000 97.440 ? 217 ILE A C   1 
ATOM 1671 C CB  ? ILE A 1 217 ?   4.208   9.254   6.407 1.000 97.440 ? 217 ILE A CB  1 
ATOM 1672 O O   ? ILE A 1 217 ?   2.718  11.398   8.539 1.000 97.440 ? 217 ILE A O   1 
ATOM 1673 C CG1 ? ILE A 1 217 ?   4.152   8.860   4.927 1.000 97.440 ? 217 ILE A CG1 1 
ATOM 1674 C CG2 ? ILE A 1 217 ?   3.208   8.437   7.230 1.000 97.440 ? 217 ILE A CG2 1 
ATOM 1675 C CD1 ? ILE A 1 217 ?   4.686   7.464   4.637 1.000 97.440 ? 217 ILE A CD1 1 
ATOM 1676 N N   ? ASN A 1 218 ?   4.877  11.185   8.712 1.000 96.610 ? 218 ASN A N   1 
ATOM 1677 C CA  ? ASN A 1 218 ?   4.888  11.489  10.139 1.000 96.610 ? 218 ASN A CA  1 
ATOM 1678 C C   ? ASN A 1 218 ?   4.401  12.909  10.413 1.000 96.610 ? 218 ASN A C   1 
ATOM 1679 C CB  ? ASN A 1 218 ?   6.289  11.287  10.719 1.000 96.610 ? 218 ASN A CB  1 
ATOM 1680 O O   ? ASN A 1 218 ?   3.670  13.143  11.377 1.000 96.610 ? 218 ASN A O   1 
ATOM 1681 C CG  ? ASN A 1 218 ?   6.647   9.823  10.887 1.000 96.610 ? 218 ASN A CG  1 
ATOM 1682 N ND2 ? ASN A 1 218 ?   7.934   9.512  10.792 1.000 96.610 ? 218 ASN A ND2 1 
ATOM 1683 O OD1 ? ASN A 1 218 ?   5.773   8.979  11.100 1.000 96.610 ? 218 ASN A OD1 1 
ATOM 1684 N N   ? LYS A 1 219 ?   4.853  13.813   9.597 1.000 96.600 ? 219 LYS A N   1 
ATOM 1685 C CA  ? LYS A 1 219 ?   4.443  15.208   9.730 1.000 96.600 ? 219 LYS A CA  1 
ATOM 1686 C C   ? LYS A 1 219 ?   2.930  15.350   9.599 1.000 96.600 ? 219 LYS A C   1 
ATOM 1687 C CB  ? LYS A 1 219 ?   5.144  16.076   8.684 1.000 96.600 ? 219 LYS A CB  1 
ATOM 1688 O O   ? LYS A 1 219 ?   2.297  16.058  10.386 1.000 96.600 ? 219 LYS A O   1 
ATOM 1689 C CG  ? LYS A 1 219 ?   4.833  17.560   8.803 1.000 96.600 ? 219 LYS A CG  1 
ATOM 1690 C CD  ? LYS A 1 219 ?   5.566  18.372   7.742 1.000 96.600 ? 219 LYS A CD  1 
ATOM 1691 C CE  ? LYS A 1 219 ?   5.211  19.850   7.824 1.000 96.600 ? 219 LYS A CE  1 
ATOM 1692 N NZ  ? LYS A 1 219 ?   5.947  20.654   6.803 1.000 96.600 ? 219 LYS A NZ  1 
ATOM 1693 N N   ? VAL A 1 220 ?   2.343  14.771   8.610 1.000 95.890 ? 220 VAL A N   1 
ATOM 1694 C CA  ? VAL A 1 220 ?   0.904  14.853   8.381 1.000 95.890 ? 220 VAL A CA  1 
ATOM 1695 C C   ? VAL A 1 220 ?   0.156  14.257   9.571 1.000 95.890 ? 220 VAL A C   1 
ATOM 1696 C CB  ? VAL A 1 220 ?   0.495  14.131   7.078 1.000 95.890 ? 220 VAL A CB  1 
ATOM 1697 O O   ? VAL A 1 220 ?  -0.799  14.853  10.074 1.000 95.890 ? 220 VAL A O   1 
ATOM 1698 C CG1 ? VAL A 1 220 ?  -1.026  14.043   6.964 1.000 95.890 ? 220 VAL A CG1 1 
ATOM 1699 C CG2 ? VAL A 1 220 ?   1.084  14.846   5.864 1.000 95.890 ? 220 VAL A CG2 1 
ATOM 1700 N N   ? ILE A 1 221 ?   0.608  13.055  10.058 1.000 95.490 ? 221 ILE A N   1 
ATOM 1701 C CA  ? ILE A 1 221 ?  -0.060  12.364  11.156 1.000 95.490 ? 221 ILE A CA  1 
ATOM 1702 C C   ? ILE A 1 221 ?   0.045  13.199  12.430 1.000 95.490 ? 221 ILE A C   1 
ATOM 1703 C CB  ? ILE A 1 221 ?   0.538  10.958  11.385 1.000 95.490 ? 221 ILE A CB  1 
ATOM 1704 O O   ? ILE A 1 221 ?  -0.934  13.347  13.165 1.000 95.490 ? 221 ILE A O   1 
ATOM 1705 C CG1 ? ILE A 1 221 ?   0.141  10.016  10.242 1.000 95.490 ? 221 ILE A CG1 1 
ATOM 1706 C CG2 ? ILE A 1 221 ?   0.091  10.396  12.738 1.000 95.490 ? 221 ILE A CG2 1 
ATOM 1707 C CD1 ? ILE A 1 221 ?   0.788   8.640  10.321 1.000 95.490 ? 221 ILE A CD1 1 
ATOM 1708 N N   ? ARG A 1 222 ?   1.140  13.855  12.782 1.000 93.340 ? 222 ARG A N   1 
ATOM 1709 C CA  ? ARG A 1 222 ?   1.397  14.621  13.996 1.000 93.340 ? 222 ARG A CA  1 
ATOM 1710 C C   ? ARG A 1 222 ?   0.651  15.951  13.974 1.000 93.340 ? 222 ARG A C   1 
ATOM 1711 C CB  ? ARG A 1 222 ?   2.898  14.866  14.170 1.000 93.340 ? 222 ARG A CB  1 
ATOM 1712 O O   ? ARG A 1 222 ?   0.244  16.458  15.021 1.000 93.340 ? 222 ARG A O   1 
ATOM 1713 C CG  ? ARG A 1 222 ?   3.662  13.660  14.692 1.000 93.340 ? 222 ARG A CG  1 
ATOM 1714 C CD  ? ARG A 1 222 ?   5.101  14.012  15.041 1.000 93.340 ? 222 ARG A CD  1 
ATOM 1715 N NE  ? ARG A 1 222 ?   5.934  14.123  13.847 1.000 93.340 ? 222 ARG A NE  1 
ATOM 1716 N NH1 ? ARG A 1 222 ?   7.842  14.758  14.985 1.000 93.340 ? 222 ARG A NH1 1 
ATOM 1717 N NH2 ? ARG A 1 222 ?   7.881  14.545  12.703 1.000 93.340 ? 222 ARG A NH2 1 
ATOM 1718 C CZ  ? ARG A 1 222 ?   7.217  14.475  13.848 1.000 93.340 ? 222 ARG A CZ  1 
ATOM 1719 N N   ? SER A 1 223 ?   0.529  16.600  12.902 1.000 88.730 ? 223 SER A N   1 
ATOM 1720 C CA  ? SER A 1 223 ?  -0.044  17.932  12.739 1.000 88.730 ? 223 SER A CA  1 
ATOM 1721 C C   ? SER A 1 223 ?  -1.568  17.887  12.787 1.000 88.730 ? 223 SER A C   1 
ATOM 1722 C CB  ? SER A 1 223 ?   0.414  18.555  11.420 1.000 88.730 ? 223 SER A CB  1 
ATOM 1723 O O   ? SER A 1 223 ?  -2.223  18.929  12.860 1.000 88.730 ? 223 SER A O   1 
ATOM 1724 O OG  ? SER A 1 223 ?  -0.081  17.818  10.316 1.000 88.730 ? 223 SER A OG  1 
ATOM 1725 N N   ? ASN A 1 224 ?  -2.277  16.694  13.109 1.000 73.190 ? 224 ASN A N   1 
ATOM 1726 C CA  ? ASN A 1 224 ?  -3.731  16.573  13.077 1.000 73.190 ? 224 ASN A CA  1 
ATOM 1727 C C   ? ASN A 1 224 ?  -4.249  15.738  14.245 1.000 73.190 ? 224 ASN A C   1 
ATOM 1728 C CB  ? ASN A 1 224 ?  -4.190  15.971  11.748 1.000 73.190 ? 224 ASN A CB  1 
ATOM 1729 O O   ? ASN A 1 224 ?  -5.426  15.825  14.601 1.000 73.190 ? 224 ASN A O   1 
ATOM 1730 C CG  ? ASN A 1 224 ?  -4.213  16.988  10.623 1.000 73.190 ? 224 ASN A CG  1 
ATOM 1731 N ND2 ? ASN A 1 224 ?  -3.222  16.919   9.742 1.000 73.190 ? 224 ASN A ND2 1 
ATOM 1732 O OD1 ? ASN A 1 224 ?  -5.113  17.828  10.548 1.000 73.190 ? 224 ASN A OD1 1 
# 
loop_
_struct_sheet_range.sheet_id 
_struct_sheet_range.id 
_struct_sheet_range.beg_label_comp_id 
_struct_sheet_range.beg_label_asym_id 
_struct_sheet_range.beg_label_seq_id 
_struct_sheet_range.pdbx_beg_PDB_ins_code 
_struct_sheet_range.end_label_comp_id 
_struct_sheet_range.end_label_asym_id 
_struct_sheet_range.end_label_seq_id 
_struct_sheet_range.pdbx_end_PDB_ins_code 
_struct_sheet_range.beg_auth_comp_id 
_struct_sheet_range.beg_auth_asym_id 
_struct_sheet_range.beg_auth_seq_id 
_struct_sheet_range.end_auth_comp_id 
_struct_sheet_range.end_auth_asym_id 
_struct_sheet_range.end_auth_seq_id 
A A SER A   6 ? PRO A   7 ? SER A 6   PRO A 7   
A B GLN A 105 ? GLN A 105 ? GLN A 105 GLN A 105 
A C GLN A 116 ? GLY A 121 ? GLN A 116 GLY A 121 
A D THR A 137 ? ILE A 143 ? THR A 137 ILE A 143 
A E MET A 161 ? GLY A 165 ? MET A 161 GLY A 165 
A F PRO A 180 ? CYS A 183 ? PRO A 180 CYS A 183 
A G THR A 186 ? TRP A 193 ? THR A 186 TRP A 193 
A H ALA A 205 ? GLN A 209 ? ALA A 205 GLN A 209 
B I GLN A  16 ? ASN A  21 ? GLN A 16  ASN A 21  
B J SER A  24 ? ASP A  33 ? SER A 24  ASP A 33  
B K TRP A  36 ? THR A  39 ? TRP A 36  THR A 39  
B L TRP A  49 ? VAL A  52 ? TRP A 49  VAL A 52  
B M GLN A  64 ? VAL A  73 ? GLN A 64  VAL A 73  
B N MET A  87 ? LEU A  91 ? MET A 87  LEU A 91  
C O HIS A  56 ? HIS A  56 ? HIS A 56  HIS A 56  
C P GLY A 135 ? GLY A 135 ? GLY A 135 GLY A 135 
D Q HIS A  78 ? HIS A  78 ? HIS A 78  HIS A 78  
D R GLU A  83 ? GLU A  83 ? GLU A 83  GLU A 83  
# 
loop_
_struct_conf.id 
_struct_conf.conf_type_id 
_struct_conf.beg_label_comp_id 
_struct_conf.beg_label_asym_id 
_struct_conf.beg_label_seq_id 
_struct_conf.pdbx_beg_PDB_ins_code 
_struct_conf.end_label_comp_id 
_struct_conf.end_label_asym_id 
_struct_conf.end_label_seq_id 
_struct_conf.pdbx_end_PDB_ins_code 
_struct_conf.beg_auth_comp_id 
_struct_conf.beg_auth_asym_id 
_struct_conf.beg_auth_seq_id 
_struct_conf.end_auth_comp_id 
_struct_conf.end_auth_asym_id 
_struct_conf.end_auth_seq_id 
BEND1         BEND         TYR A   4 ? GLY A   5 ? TYR A 4   GLY A 5   
STRN1         STRN         SER A   6 ? PRO A   7 ? SER A 6   PRO A 7   
HELX_LH_PP_P1 HELX_LH_PP_P CYS A   8 ? ALA A   9 ? CYS A 8   ALA A 9   
TURN_TY1_P1   TURN_TY1_P   ARG A  10 ? GLY A  11 ? ARG A 10  GLY A 11  
BEND2         BEND         SER A  12 ? SER A  12 ? SER A 12  SER A 12  
TURN_TY1_P2   TURN_TY1_P   PRO A  14 ? TRP A  15 ? PRO A 14  TRP A 15  
STRN2         STRN         GLN A  16 ? ASN A  21 ? GLN A 16  ASN A 21  
TURN_TY1_P3   TURN_TY1_P   GLY A  22 ? LEU A  23 ? GLY A 22  LEU A 23  
STRN3         STRN         SER A  24 ? ASP A  33 ? SER A 24  ASP A 33  
TURN_TY1_P4   TURN_TY1_P   GLN A  34 ? SER A  35 ? GLN A 34  SER A 35  
STRN4         STRN         TRP A  36 ? THR A  39 ? TRP A 36  THR A 39  
HELX_RH_3T_P1 HELX_RH_3T_P ALA A  41 ? CYS A  43 ? ALA A 41  CYS A 43  
BEND3         BEND         ASN A  45 ? LYS A  46 ? ASN A 45  LYS A 46  
STRN5         STRN         TRP A  49 ? VAL A  52 ? TRP A 49  VAL A 52  
BEND4         BEND         GLY A  53 ? GLY A  53 ? GLY A 53  GLY A 53  
BEND5         BEND         ASP A  55 ? ASP A  55 ? ASP A 55  ASP A 55  
STRN6         STRN         HIS A  56 ? HIS A  56 ? HIS A 56  HIS A 56  
BEND6         BEND         LEU A  57 ? LEU A  59 ? LEU A 57  LEU A 59  
BEND7         BEND         GLY A  62 ? GLY A  62 ? GLY A 62  GLY A 62  
HELX_LH_PP_P2 HELX_LH_PP_P GLU A  63 ? GLU A  63 ? GLU A 63  GLU A 63  
STRN7         STRN         GLN A  64 ? VAL A  73 ? GLN A 64  VAL A 73  
TURN_TY1_P5   TURN_TY1_P   PRO A  75 ? LYS A  76 ? PRO A 75  LYS A 76  
STRN8         STRN         HIS A  78 ? HIS A  78 ? HIS A 78  HIS A 78  
TURN_TY1_P6   TURN_TY1_P   ARG A  79 ? ASP A  82 ? ARG A 79  ASP A 82  
STRN9         STRN         GLU A  83 ? GLU A  83 ? GLU A 83  GLU A 83  
TURN_TY1_P7   TURN_TY1_P   HIS A  84 ? HIS A  84 ? HIS A 84  HIS A 84  
STRN10        STRN         MET A  87 ? LEU A  91 ? MET A 87  LEU A 91  
BEND8         BEND         ALA A  92 ? ARG A  93 ? ALA A 92  ARG A 93  
BEND9         BEND         GLY A  98 ? ARG A 100 ? GLY A 98  ARG A 100 
HELX_LH_PP_P3 HELX_LH_PP_P ALA A 103 ? LEU A 104 ? ALA A 103 LEU A 104 
STRN11        STRN         GLN A 105 ? GLN A 105 ? GLN A 105 GLN A 105 
HELX_LH_PP_P4 HELX_LH_PP_P LEU A 106 ? PRO A 107 ? LEU A 106 PRO A 107 
BEND10        BEND         TYR A 108 ? ARG A 109 ? TYR A 108 ARG A 109 
TURN_TY1_P8   TURN_TY1_P   PRO A 113 ? GLY A 114 ? PRO A 113 GLY A 114 
STRN12        STRN         GLN A 116 ? GLY A 121 ? GLN A 116 GLY A 121 
BEND11        BEND         TRP A 122 ? TRP A 122 ? TRP A 122 TRP A 122 
BEND12        BEND         ALA A 127 ? ARG A 129 ? ALA A 127 ARG A 129 
BEND13        BEND         LYS A 134 ? LYS A 134 ? LYS A 134 LYS A 134 
STRN13        STRN         GLY A 135 ? GLY A 135 ? GLY A 135 GLY A 135 
STRN14        STRN         THR A 137 ? ILE A 143 ? THR A 137 ILE A 143 
HELX_LH_PP_P5 HELX_LH_PP_P LEU A 144 ? SER A 145 ? LEU A 144 SER A 145 
HELX_RH_AL_P1 HELX_RH_AL_P PRO A 146 ? PHE A 152 ? PRO A 146 PHE A 152 
BEND14        BEND         TYR A 153 ? TYR A 153 ? TYR A 153 TYR A 153 
TURN_TY1_P9   TURN_TY1_P   PRO A 154 ? VAL A 156 ? PRO A 154 VAL A 156 
TURN_TY1_P10  TURN_TY1_P   ASN A 159 ? ASN A 160 ? ASN A 159 ASN A 160 
STRN15        STRN         MET A 161 ? GLY A 165 ? MET A 161 GLY A 165 
TURN_TY1_P11  TURN_TY1_P   ASP A 167 ? ARG A 168 ? ASP A 167 ARG A 168 
BEND15        BEND         GLY A 169 ? GLY A 169 ? GLY A 169 GLY A 169 
HELX_LH_PP_P6 HELX_LH_PP_P ASP A 171 ? CYS A 173 ? ASP A 171 CYS A 173 
HELX_RH_3T_P2 HELX_RH_3T_P GLN A 174 ? ASP A 176 ? GLN A 174 ASP A 176 
TURN_TY1_P12  TURN_TY1_P   SER A 177 ? GLY A 178 ? SER A 177 GLY A 178 
STRN16        STRN         PRO A 180 ? CYS A 183 ? PRO A 180 CYS A 183 
TURN_TY1_P13  TURN_TY1_P   ASP A 184 ? GLU A 185 ? ASP A 184 GLU A 185 
STRN17        STRN         THR A 186 ? TRP A 193 ? THR A 186 TRP A 193 
HELX_LH_PP_P7 HELX_LH_PP_P VAL A 195 ? VAL A 195 ? VAL A 195 VAL A 195 
BEND16        BEND         TYR A 196 ? PRO A 197 ? TYR A 196 PRO A 197 
TURN_TY1_P14  TURN_TY1_P   CYS A 198 ? GLY A 199 ? CYS A 198 GLY A 199 
TURN_TY1_P15  TURN_TY1_P   ALA A 201 ? GLN A 202 ? ALA A 201 GLN A 202 
STRN18        STRN         ALA A 205 ? GLN A 209 ? ALA A 205 GLN A 209 
HELX_RH_3T_P3 HELX_RH_3T_P ILE A 210 ? TYR A 213 ? ILE A 210 TYR A 213 
HELX_RH_AL_P2 HELX_RH_AL_P MET A 214 ? ARG A 222 ? MET A 214 ARG A 222 
TURN_TY1_P16  TURN_TY1_P   SER A 223 ? SER A 223 ? SER A 223 SER A 223 
# 
