# Supplementary material for: FlatProt: 2D visualization eases protein structure comparison
Source: BMC Bioinformatics. 2025 Aug 13;26:210. doi: 10.1186/s12859-025-06233-x (PMC12344939; doi:10.1186/s12859-025-06233-x)
Supplement: Supplementary file 1 — Supplementary Material 1 [file 12859_2025_6233_MOESM1_ESM.zip › KLK/structures/Mcpt9_Mus_musculus_GeneID=17232.cif]

data_Mcpt9_Mus_musculus_GeneID=17232
# 
_entry.id   ? 
# 
_entity.id                         1      
_entity.type                       polymer 
_entity.pdbx_description           polymer-1 
_entity.formula_weight             24058.2 
_entity.pdbx_number_of_molecules        1 
# 
loop_
_struct_sheet.id 
_struct_sheet.number_strands 
A 2 
B 7 
C 6 
D 2 
E 2 
F 2 
# 
loop_
_struct_conf_type.id 
_struct_conf_type.criteria 
STRN         DSSP 
TURN_TY1_P   DSSP 
HELX_LH_PP_P DSSP 
BEND         DSSP 
HELX_RH_3T_P DSSP 
HELX_RH_AL_P DSSP 
# 
_struct_asym.id          A 
_struct_asym.entity_id   1 
# 
_software.pdbx_ordinal     1 
_software.name             dssp 
_software.version          4.4.10 
_software.date             ? 
_software.classification   'model annotation' 
# 
_entity_poly.entity_id                      1 
_entity_poly.type                           polypeptide(L) 
_entity_poly.nstd_linkage                   n 
_entity_poly.nstd_monomer                   n 
_entity_poly.pdbx_seq_one_letter_code       
;EIIGGVESEPHSRPYMAYVNTKYVAICGGFLIAPQFVMTAAHCSGRRMTVTLGAHNVRKRECTQQKIKVEKYILPPNYNV
SSKFNDIVLLKLKKQANLTSAVDVVPLPGDFAKPGTMCWAAGWGRTGVKKSISHTLREVELKIVGEKACKIFRHYKDSLQ
ICVGSSTKVASVYMGDSGGPLLCAGVAHGIVSSGRGNAKPPAIFTRISPHVPWINRVIKGE
;
_entity_poly.pdbx_seq_one_letter_code_can   
;EIIGGVESEPHSRPYMAYVNTKYVAICGGFLIAPQFVMTAAHCSGRRMTVTLGAHNVRKRECTQQKIKVEKYILPPNYNV
SSKFNDIVLLKLKKQANLTSAVDVVPLPGDFAKPGTMCWAAGWGRTGVKKSISHTLREVELKIVGEKACKIFRHYKDSLQ
ICVGSSTKVASVYMGDSGGPLLCAGVAHGIVSSGRGNAKPPAIFTRISPHVPWINRVIKGE
;
_entity_poly.pdbx_strand_id                 A 
# 
loop_
_dssp_struct_summary.entry_id 
_dssp_struct_summary.label_comp_id 
_dssp_struct_summary.label_asym_id 
_dssp_struct_summary.label_seq_id 
_dssp_struct_summary.secondary_structure 
_dssp_struct_summary.ss_bridge 
_dssp_struct_summary.helix_3_10 
_dssp_struct_summary.helix_alpha 
_dssp_struct_summary.helix_pi 
_dssp_struct_summary.helix_pp 
_dssp_struct_summary.bend 
_dssp_struct_summary.chirality 
_dssp_struct_summary.sheet 
_dssp_struct_summary.strand 
_dssp_struct_summary.ladder_1 
_dssp_struct_summary.ladder_2 
_dssp_struct_summary.accessibility 
_dssp_struct_summary.TCO 
_dssp_struct_summary.kappa 
_dssp_struct_summary.alpha 
_dssp_struct_summary.phi 
_dssp_struct_summary.psi 
_dssp_struct_summary.x_ca 
_dssp_struct_summary.y_ca 
_dssp_struct_summary.z_ca 
Mcpt9_Mus_musculus_GeneID=17232 GLU A 1   . . . . . . . . . . . . ? .      .     .      .      130.7  0.2   11.6  -7.0  
Mcpt9_Mus_musculus_GeneID=17232 ILE A 2   E . > . . . . - A A A . ? -0.844 .     -168.4 -102.8 69.3   -1.4  9.4   -9.5  
Mcpt9_Mus_musculus_GeneID=17232 ILE A 3   E . 3 . . . S + A A A . ? -0.651 72.8  10.2   -67.3  128.6  0.3   11.4  -12.3 
Mcpt9_Mus_musculus_GeneID=17232 GLY A 4   T . 3 . . . S + . . . . ? 0.604  105.2 132.3  79.3   4.3    -1.0  10.5  -15.6 
Mcpt9_Mus_musculus_GeneID=17232 GLY A 5   . . < . . . . - . . . . ? -0.389 49.9  -131.7 -85.1  166.8  -3.8  8.5   -13.8 
Mcpt9_Mus_musculus_GeneID=17232 VAL A 6   E . . . . . . - B C B . ? -0.861 32.7  -88.8  -116.4 149.3  -7.5  8.6   -14.5 
Mcpt9_Mus_musculus_GeneID=17232 GLU A 7   E . . . . > . - B C B . ? -0.432 50.0  -118.7 -54.1  134.4  -10.3 9.0   -12.1 
Mcpt9_Mus_musculus_GeneID=17232 SER A 8   P . . . . P . - . . . . ? -0.462 27.4  -100.2 -73.9  145.4  -11.5 5.6   -10.9 
Mcpt9_Mus_musculus_GeneID=17232 GLU A 9   P . > . . P . - . . . . ? -0.475 60.2  -85.7  -59.3  131.2  -14.9 4.3   -11.5 
Mcpt9_Mus_musculus_GeneID=17232 PRO A 10  T . 3 . . < S - . . . . ? -0.259 108.1 -5.5   -46.7  124.5  -16.8 4.9   -8.2  
Mcpt9_Mus_musculus_GeneID=17232 HIS A 11  T . 3 . . . S + . . . . ? 0.633  91.7  126.5  67.7   15.9   -16.3 2.0   -5.8  
Mcpt9_Mus_musculus_GeneID=17232 SER A 12  S . < . . . S + . . . . ? 0.594  75.4  50.0   -74.4  -13.0  -14.3 -0.0  -8.4  
Mcpt9_Mus_musculus_GeneID=17232 ARG A 13  . . > . . . . + . . . . ? -0.648 67.7  169.7  -121.9 74.7   -11.5 -0.3  -5.7  
Mcpt9_Mus_musculus_GeneID=17232 PRO A 14  T . 3 . . . S + . . . . ? 0.573  72.8  60.9   -75.0  0.0    -13.4 -1.5  -2.6  
Mcpt9_Mus_musculus_GeneID=17232 TYR A 15  T . 3 . . . S + . . . . ? 0.515  76.8  116.9  -99.7  -12.0  -10.1 -2.2  -0.7  
Mcpt9_Mus_musculus_GeneID=17232 MET A 16  E . < . . . . - C J I . ? -0.360 46.4  -163.4 -66.5  140.3  -8.9  1.4   -0.8  
Mcpt9_Mus_musculus_GeneID=17232 ALA A 17  E . . . . . . - C J I J ? -0.980 15.9  -144.5 -127.8 134.4  -8.4  3.2   2.4   
Mcpt9_Mus_musculus_GeneID=17232 TYR A 18  E . . . . . . - C J I J ? -0.917 20.8  -160.9 -94.9  113.3  -8.0  6.9   3.2   
Mcpt9_Mus_musculus_GeneID=17232 VAL A 19  E . . . . . . - C J I J ? -0.876 4.1   -165.0 -105.1 113.7  -5.7  7.2   6.1   
Mcpt9_Mus_musculus_GeneID=17232 ASN A 20  E . . . . . . - C J I J ? -0.908 2.4   -170.7 -101.5 110.6  -5.8  10.5  7.9   
Mcpt9_Mus_musculus_GeneID=17232 THR A 21  E . . > . . . - C J I J ? -0.750 24.4  -140.1 -100.7 97.3   -2.8  11.1  10.1  
Mcpt9_Mus_musculus_GeneID=17232 LYS A 22  T . . 4 . . S + . . . . ? 0.858  100.9 28.8   -25.4  -12.4  -3.5  14.2  12.3  
Mcpt9_Mus_musculus_GeneID=17232 TYR A 23  T . . 4 . . S + . . . . ? 0.738  116.4 47.1   -132.3 -33.7  0.5   15.1  11.6  
Mcpt9_Mus_musculus_GeneID=17232 VAL A 24  T . . 4 . . S - . . . . ? 0.577  102.1 -106.2 -118.8 31.1   1.8   13.7  8.2   
Mcpt9_Mus_musculus_GeneID=17232 ALA A 25  E . . < . . . - C K I . ? -0.552 63.8  -38.1  55.0   144.9  -0.8  14.7  5.6   
Mcpt9_Mus_musculus_GeneID=17232 ILE A 26  E . . . . . . - C K I . ? -0.487 62.6  -168.5 -32.7  125.9  -3.3  12.1  4.1   
Mcpt9_Mus_musculus_GeneID=17232 CYS A 27  E . . . . . . - C K I . ? -0.886 16.9  -121.8 -115.8 161.6  -2.0  8.6   3.2   
Mcpt9_Mus_musculus_GeneID=17232 GLY A 28  E . . . . . . + C K I . ? -0.538 32.9  164.4  -92.1  166.4  -3.4  5.8   1.3   
Mcpt9_Mus_musculus_GeneID=17232 GLY A 29  E . . . . . . - C K I . ? -0.951 22.2  -135.9 -164.2 172.2  -4.0  2.2   2.5   
Mcpt9_Mus_musculus_GeneID=17232 PHE A 30  E . . . . . . - C K I K ? -0.992 23.0  -112.0 -148.9 143.3  -5.8  -0.9  1.7   
Mcpt9_Mus_musculus_GeneID=17232 LEU A 31  E . . . . . . + C K . K ? -0.604 33.2  166.3  -74.6  125.4  -7.9  -3.4  3.5   
Mcpt9_Mus_musculus_GeneID=17232 ILE A 32  E . . . . . S + C K . . ? 0.508  75.5  9.1    -117.5 -9.7   -6.3  -6.9  3.9   
Mcpt9_Mus_musculus_GeneID=17232 ALA A 33  E . > . . . S - C K . K ? -0.945 87.7  -97.0  -160.9 157.3  -8.8  -8.2  6.6   
Mcpt9_Mus_musculus_GeneID=17232 PRO A 34  T . 3 . . . S + . . . . ? 0.786  127.1 29.5   -53.9  -19.7  -12.0 -6.8  8.1   
Mcpt9_Mus_musculus_GeneID=17232 GLN A 35  T . 3 . . . S + . . . . ? 0.268  111.4 76.3   -119.9 4.9    -9.9  -5.4  11.0  
Mcpt9_Mus_musculus_GeneID=17232 PHE A 36  E . < . . . . - C L K L ? -0.981 50.1  -173.1 -131.7 129.1  -6.7  -4.7  9.3   
Mcpt9_Mus_musculus_GeneID=17232 VAL A 37  E . . . . . . - C L K L ? -0.949 16.5  -145.1 -112.0 133.1  -5.5  -2.0  7.0   
Mcpt9_Mus_musculus_GeneID=17232 MET A 38  E . . . . . . + C L K L ? -0.865 33.1  144.9  -99.1  137.2  -2.2  -2.0  5.4   
Mcpt9_Mus_musculus_GeneID=17232 THR A 39  E . . . . . . - C L . L ? -0.828 51.4  -65.1  -152.2 -176.6 -0.2  1.2   4.8   
Mcpt9_Mus_musculus_GeneID=17232 ALA A 40  . . > . . . . - . . . . ? -0.692 32.5  -138.1 -83.9  138.8  3.3   2.7   4.7   
Mcpt9_Mus_musculus_GeneID=17232 ALA A 41  T . 3 . . . S + . . . . ? 0.806  105.0 62.9   -61.0  -33.2  5.3   2.7   7.9   
Mcpt9_Mus_musculus_GeneID=17232 HIS A 42  T . 3 . . . S + . . . . ? 0.634  81.5  85.6   -72.4  -8.4   6.5   6.1   7.1   
Mcpt9_Mus_musculus_GeneID=17232 CYS A 43  . . < . . . . + . . . . ? -0.753 70.0  161.3  -85.7  66.0   2.9   7.2   7.3   
Mcpt9_Mus_musculus_GeneID=17232 SER A 44  . . . . . . . + . . . . ? -0.950 8.0   153.7  -101.2 137.8  3.2   7.7   11.1  
Mcpt9_Mus_musculus_GeneID=17232 GLY A 45  . . . . . . . - . . . . ? -0.973 48.1  -122.6 -155.9 159.0  0.9   9.7   13.4  
Mcpt9_Mus_musculus_GeneID=17232 ARG A 46  S . . . . . S + . . . . ? 0.874  104.9 23.7   -69.7  -37.0  -0.4  10.0  17.1  
Mcpt9_Mus_musculus_GeneID=17232 ARG A 47  S . . . . . S - . . . . ? -0.993 75.7  -172.8 -135.3 116.9  -4.1  9.5   16.0  
Mcpt9_Mus_musculus_GeneID=17232 MET A 48  E . . . . . . - C M J . ? -0.952 6.9   -168.3 -118.4 137.4  -5.2  7.9   12.9  
Mcpt9_Mus_musculus_GeneID=17232 THR A 49  E . . . . . . - C M J M ? -0.974 10.2  -150.8 -118.4 140.2  -8.6  7.5   11.2  
Mcpt9_Mus_musculus_GeneID=17232 VAL A 50  E . . . . . . - C M J M ? -0.945 3.7   -161.1 -111.0 125.9  -9.4  5.2   8.4   
Mcpt9_Mus_musculus_GeneID=17232 THR A 51  E . . . . . . - C M J M ? -0.954 14.5  -176.2 -103.7 119.1  -12.1 6.0   5.9   
Mcpt9_Mus_musculus_GeneID=17232 LEU A 52  E . . . . . . + C M J M ? -0.776 60.2  30.5   -108.7 152.5  -13.4 3.0   3.8   
Mcpt9_Mus_musculus_GeneID=17232 GLY A 53  S . . . . . S + . . . . ? 0.630  82.4  139.2  81.9   13.8   -15.9 2.9   1.0   
Mcpt9_Mus_musculus_GeneID=17232 ALA A 54  . . . . . . . + . . . . ? -0.783 28.0  168.9  -96.9  128.7  -15.1 6.5   -0.3  
Mcpt9_Mus_musculus_GeneID=17232 HIS A 55  S . . . . . S + . . . . ? 0.725  89.3  27.2   -90.5  -45.4  -14.8 7.4   -4.0  
Mcpt9_Mus_musculus_GeneID=17232 ASN A 56  B . > . . . S - D P O . ? -0.968 72.2  -159.6 -115.9 117.9  -14.7 11.1  -3.1  
Mcpt9_Mus_musculus_GeneID=17232 VAL A 57  T . 3 . . . S + . . . . ? 0.667  90.0  54.6   -79.6  -7.3   -13.3 11.9  0.3   
Mcpt9_Mus_musculus_GeneID=17232 ARG A 58  T . 3 . . . S + . . . . ? 0.732  96.7  78.3   -95.9  -18.9  -14.9 15.3  0.5   
Mcpt9_Mus_musculus_GeneID=17232 LYS A 59  S . < . . . S - . . . . ? -0.674 85.0  -119.9 -97.8  136.4  -18.5 14.1  -0.2  
Mcpt9_Mus_musculus_GeneID=17232 ARG A 60  . . . . . . . - . . . . ? -0.720 39.6  -176.3 -70.5  110.7  -20.6 12.4  2.3   
Mcpt9_Mus_musculus_GeneID=17232 GLU A 61  . . > . . . . - . . . . ? -0.909 33.0  -136.6 -112.1 140.1  -21.3 9.0   0.9   
Mcpt9_Mus_musculus_GeneID=17232 CYS A 62  T . 3 . . . S + . . . . ? 0.695  105.8 60.6   -66.6  -16.8  -23.6 6.4   2.4   
Mcpt9_Mus_musculus_GeneID=17232 THR A 63  T . 3 . . . S + . . . . ? 0.616  83.7  106.8  -84.8  -14.8  -20.9 3.8   1.6   
Mcpt9_Mus_musculus_GeneID=17232 GLN A 64  . . < . . . . - . . . . ? -0.426 46.3  -171.7 -76.1  140.5  -18.2 5.5   3.8   
Mcpt9_Mus_musculus_GeneID=17232 GLN A 65  E . . . . . . - C N M . ? -0.994 8.4   -157.8 -129.7 116.7  -17.1 4.1   7.1   
Mcpt9_Mus_musculus_GeneID=17232 LYS A 66  E . . . . . . + C N M . ? -0.914 18.8  178.0  -97.6  119.4  -14.9 6.1   9.3   
Mcpt9_Mus_musculus_GeneID=17232 ILE A 67  E . . . . . . - C N M . ? -0.982 24.4  -127.3 -127.9 133.7  -13.0 3.9   11.8  
Mcpt9_Mus_musculus_GeneID=17232 LYS A 68  E . . . . . . - C N M . ? -0.469 28.8  -114.2 -75.6  147.8  -10.4 4.8   14.5  
Mcpt9_Mus_musculus_GeneID=17232 VAL A 69  E . . . . . . - C N N . ? -0.723 27.3  -174.7 -85.3  128.1  -7.1  3.0   14.5  
Mcpt9_Mus_musculus_GeneID=17232 GLU A 70  E . . . . . . + C N . . ? 0.872  68.4  14.3   -83.1  -49.8  -6.6  0.9   17.7  
Mcpt9_Mus_musculus_GeneID=17232 LYS A 71  E . . . . . . - C N N . ? -0.996 54.5  -150.7 -137.2 139.0  -3.0  -0.2  17.1  
Mcpt9_Mus_musculus_GeneID=17232 TYR A 72  E . . . . . . - C N N . ? -0.953 24.7  -167.4 -103.2 108.3  -0.1  0.7   14.9  
Mcpt9_Mus_musculus_GeneID=17232 ILE A 73  E . . . . . . - C N N . ? -0.874 2.9   -168.6 -111.6 113.9  2.0   -2.5  14.3  
Mcpt9_Mus_musculus_GeneID=17232 LEU A 74  . . . . . . . - . . . . ? -0.676 28.0  -109.1 -99.1  145.6  5.5   -2.2  12.8  
Mcpt9_Mus_musculus_GeneID=17232 PRO A 75  . . > . . . . - . . . . ? -0.447 31.9  -118.5 -67.8  146.4  7.7   -4.9  11.5  
Mcpt9_Mus_musculus_GeneID=17232 PRO A 76  T . 3 . . . S + . . . . ? 0.801  109.9 48.4   -59.4  -17.9  10.7  -5.5  13.8  
Mcpt9_Mus_musculus_GeneID=17232 ASN A 77  T . 3 . . . S + . . . . ? 0.150  71.8  141.1  -115.9 15.3   13.2  -4.6  11.1  
Mcpt9_Mus_musculus_GeneID=17232 TYR A 78  . . < . . . . - . . . . ? -0.509 36.1  -158.5 -61.4  125.5  11.7  -1.3  9.8   
Mcpt9_Mus_musculus_GeneID=17232 ASN A 79  B . . > > . . - E R P . ? -0.951 10.7  -162.4 -111.6 116.6  14.6  1.1   9.0   
Mcpt9_Mus_musculus_GeneID=17232 VAL A 80  T . . 4 5 . S + . . . . ? 0.847  89.9  49.3   -69.3  -33.8  13.7  4.8   9.0   
Mcpt9_Mus_musculus_GeneID=17232 SER A 81  T . . 4 5 . S + . . . . ? 0.950  124.7 26.2   -72.3  -47.7  16.9  5.8   7.1   
Mcpt9_Mus_musculus_GeneID=17232 SER A 82  T . . 4 5 . S - . . . . ? 0.628  95.6  -135.8 -92.9  -10.8  16.7  3.2   4.2   
Mcpt9_Mus_musculus_GeneID=17232 LYS A 83  T . > < 5 . . + . . . . ? 0.773  45.2  163.6  55.0   22.1   12.8  2.8   4.4   
Mcpt9_Mus_musculus_GeneID=17232 PHE A 84  B . 3 . < . . + E S P . ? -0.588 65.9  16.2   -62.8  136.6  13.4  -0.9  4.2   
Mcpt9_Mus_musculus_GeneID=17232 ASN A 85  T . 3 . . . S + . . . . ? 0.893  78.8  176.4  66.2   28.6   10.3  -2.8  5.3   
Mcpt9_Mus_musculus_GeneID=17232 ASP A 86  . . < . . . . + . . . . ? -0.492 38.0  115.3  -62.5  64.5   8.2   0.4   4.9   
Mcpt9_Mus_musculus_GeneID=17232 ILE A 87  . . . . . . . + . . . . ? -0.992 39.2  178.8  -138.2 136.8  5.0   -1.6  5.8   
Mcpt9_Mus_musculus_GeneID=17232 VAL A 88  E . . . . . . - C O L . ? -0.996 20.6  -138.2 -142.1 143.1  2.7   -1.2  8.8   
Mcpt9_Mus_musculus_GeneID=17232 LEU A 89  E . . . . . . - C O L N ? -0.905 13.7  -153.9 -100.3 127.8  -0.6  -2.9  9.9   
Mcpt9_Mus_musculus_GeneID=17232 LEU A 90  E . . . . . . - C O L N ? -0.934 6.0   -150.5 -99.9  115.1  -3.3  -0.8  11.3  
Mcpt9_Mus_musculus_GeneID=17232 LYS A 91  E . . . . . . - C O L N ? -0.812 19.8  -135.5 -82.6  122.0  -5.6  -2.6  13.7  
Mcpt9_Mus_musculus_GeneID=17232 LEU A 92  E . . . . . . - C O . N ? -0.497 10.3  -130.4 -79.9  143.2  -9.0  -0.9  13.5  
Mcpt9_Mus_musculus_GeneID=17232 LYS A 93  S . . . . . S + . . . . ? 0.807  98.4  22.8   -58.9  -30.6  -11.0 -0.2  16.7  
Mcpt9_Mus_musculus_GeneID=17232 LYS A 94  S . . . . . S - . . . . ? -0.987 94.0  -100.3 -136.1 150.1  -14.0 -1.9  14.9  
Mcpt9_Mus_musculus_GeneID=17232 GLN A 95  . . . . . . . - . . . . ? -0.385 43.4  -110.4 -67.4  141.3  -14.2 -4.4  12.1  
Mcpt9_Mus_musculus_GeneID=17232 ALA A 96  . . . . . . . - . . . . ? -0.422 25.9  -118.7 -67.3  140.8  -15.1 -3.0  8.7   
Mcpt9_Mus_musculus_GeneID=17232 ASN A 97  . . . . . . . - . . . . ? -0.788 29.6  -134.4 -79.1  108.6  -18.5 -3.7  7.3   
Mcpt9_Mus_musculus_GeneID=17232 LEU A 98  . . . . . . . + . . . . ? -0.600 43.4  147.4  -72.7  125.1  -17.9 -5.6  4.1   
Mcpt9_Mus_musculus_GeneID=17232 THR A 99  . . . . . . . - . . . . ? -0.717 67.1  -79.3  -137.9 -177.0 -20.1 -4.3  1.2   
Mcpt9_Mus_musculus_GeneID=17232 SER A 100 S . . . . . S + . . . . ? 0.756  135.2 41.7   -63.6  -17.7  -20.0 -3.7  -2.5  
Mcpt9_Mus_musculus_GeneID=17232 ALA A 101 S . . . . . S + . . . . ? 0.546  115.0 53.6   -105.0 -14.5  -17.9 -0.6  -1.7  
Mcpt9_Mus_musculus_GeneID=17232 VAL A 102 . . . . . . . + . . . . ? -0.965 68.8  139.9  -130.0 117.0  -15.7 -2.1  1.0   
Mcpt9_Mus_musculus_GeneID=17232 ASP A 103 . . . . . . . - . . . . ? -0.935 44.7  -104.2 -151.4 167.6  -13.7 -5.3  0.5   
Mcpt9_Mus_musculus_GeneID=17232 VAL A 104 . . . . . . . - . . . . ? -0.705 24.7  -139.8 -97.2  149.0  -10.4 -7.1  1.1   
Mcpt9_Mus_musculus_GeneID=17232 VAL A 105 . . . . . . . - . . . . ? -0.866 25.7  -112.9 -106.4 137.8  -7.6  -7.5  -1.3  
Mcpt9_Mus_musculus_GeneID=17232 PRO A 106 P . . . . > . - . . . . ? -0.399 25.1  -122.4 -71.1  152.8  -5.6  -10.7 -1.5  
Mcpt9_Mus_musculus_GeneID=17232 LEU A 107 P . . . . P . - . . . . ? -0.649 30.6  -108.1 -91.3  148.4  -1.9  -11.0 -0.5  
Mcpt9_Mus_musculus_GeneID=17232 PRO A 108 P . . . . < . - . . . . ? -0.420 16.3  -161.1 -76.8  147.0  0.7   -12.3 -2.9  
Mcpt9_Mus_musculus_GeneID=17232 GLY A 109 S . . . . . S + . . . . ? 0.642  77.0  17.2   -93.3  -19.8  2.4   -15.7 -2.6  
Mcpt9_Mus_musculus_GeneID=17232 ASP A 110 S . . . . . S - . . . . ? -0.845 89.9  -77.9  -142.6 178.3  5.3   -14.8 -4.9  
Mcpt9_Mus_musculus_GeneID=17232 PHE A 111 P . . . . > . - . . . . ? -0.555 39.2  -124.1 -80.9  139.6  7.2   -12.0 -6.6  
Mcpt9_Mus_musculus_GeneID=17232 ALA A 112 P . . . . P . - . . . . ? -0.656 33.3  -124.0 -76.2  138.7  5.8   -10.2 -9.6  
Mcpt9_Mus_musculus_GeneID=17232 LYS A 113 P . > . . P . - . . . . ? -0.509 29.8  -87.8  -85.2  153.3  8.3   -10.3 -12.5 
Mcpt9_Mus_musculus_GeneID=17232 PRO A 114 T . 3 . . < S + . . . . ? -0.278 115.4 37.0   -54.3  141.3  9.7   -7.4  -14.4 
Mcpt9_Mus_musculus_GeneID=17232 GLY A 115 T . 3 . . . S + . . . . ? 0.215  83.5  134.6  98.1   -15.8  7.5   -6.4  -17.3 
Mcpt9_Mus_musculus_GeneID=17232 THR A 116 . . < . . . . - . . . . ? -0.525 54.6  -129.8 -68.0  130.7  4.3   -7.2  -15.3 
Mcpt9_Mus_musculus_GeneID=17232 MET A 117 E . . . . . . + B D C . ? -0.706 34.3  175.2  -83.8  135.9  1.6   -4.5  -15.7 
Mcpt9_Mus_musculus_GeneID=17232 CYS A 118 E . . . . . . - B D C . ? -0.899 25.0  -125.0 -138.8 161.3  0.1   -3.3  -12.4 
Mcpt9_Mus_musculus_GeneID=17232 TRP A 119 E . . . . . . - B D C D ? -0.909 15.2  -165.4 -112.6 136.4  -2.4  -0.8  -11.0 
Mcpt9_Mus_musculus_GeneID=17232 ALA A 120 E . . . . . . - B D C D ? -0.936 10.0  -170.1 -113.8 140.5  -1.8  1.8   -8.4  
Mcpt9_Mus_musculus_GeneID=17232 ALA A 121 E . . . . . . + B D C . ? -0.970 19.9  118.8  -131.9 148.2  -4.6  3.6   -6.8  
Mcpt9_Mus_musculus_GeneID=17232 GLY A 122 E . . . . . . - B D C . ? -0.980 59.9  -106.5 174.4  175.7  -4.8  6.6   -4.5  
Mcpt9_Mus_musculus_GeneID=17232 TRP A 123 S . . . . . S + . . . . ? -0.107 72.7  125.8  -110.0 21.3   -5.9  10.2  -3.6  
Mcpt9_Mus_musculus_GeneID=17232 GLY A 124 S . . . . . S - . . . . ? 0.067  70.7  -54.7  -70.2  -172.4 -2.5  11.8  -4.1  
Mcpt9_Mus_musculus_GeneID=17232 ARG A 125 B . . . . . . - F T Q . ? -0.387 31.9  -150.4 -65.6  146.1  -1.6  14.8  -6.4  
Mcpt9_Mus_musculus_GeneID=17232 THR A 126 S . . . . . S + . . . . ? 0.385  84.9  15.3   -98.2  0.2    -2.5  14.6  -10.2 
Mcpt9_Mus_musculus_GeneID=17232 GLY A 127 S . > . . . S - . . . . ? -0.956 85.0  -101.4 -163.5 164.9  0.5   16.9  -10.9 
Mcpt9_Mus_musculus_GeneID=17232 VAL A 128 T . 3 . . . S + . . . . ? 0.885  124.6 26.4   -63.4  -34.3  3.8   18.2  -9.2  
Mcpt9_Mus_musculus_GeneID=17232 LYS A 129 T . 3 . . . S + . . . . ? 0.279  104.6 104.7  -114.2 7.9    2.3   21.6  -8.4  
Mcpt9_Mus_musculus_GeneID=17232 LYS A 130 S . < . . > S - . . . . ? -0.495 73.5  -103.1 -90.4  161.7  -1.4  20.4  -8.2  
Mcpt9_Mus_musculus_GeneID=17232 SER A 131 P . . . . P . - . . . . ? -0.343 49.0  -81.5  -76.5  159.5  -3.6  19.9  -5.1  
Mcpt9_Mus_musculus_GeneID=17232 ILE A 132 B . . . . P . - F U Q . ? -0.370 51.0  -114.4 -58.2  137.1  -4.4  16.5  -3.7  
Mcpt9_Mus_musculus_GeneID=17232 SER A 133 P . . . . < . - . . . . ? -0.571 17.9  -160.1 -72.9  139.5  -7.2  14.8  -5.5  
Mcpt9_Mus_musculus_GeneID=17232 HIS A 134 S . . . . . S + . . . . ? 0.610  75.9  70.6   -93.9  -16.3  -10.4 14.3  -3.6  
Mcpt9_Mus_musculus_GeneID=17232 THR A 135 B . . . . . S - D Q O . ? -0.853 96.2  -101.8 -103.7 138.7  -11.5 11.6  -6.0  
Mcpt9_Mus_musculus_GeneID=17232 LEU A 136 . . . . . . . - . . . . ? -0.381 43.4  -171.3 -60.3  136.7  -9.9  8.3   -6.2  
Mcpt9_Mus_musculus_GeneID=17232 ARG A 137 E . . . . . . - B E B C ? -0.851 8.6   -161.2 -128.5 163.0  -7.5  7.8   -9.1  
Mcpt9_Mus_musculus_GeneID=17232 GLU A 138 E . . . . . . - B E B C ? -0.985 3.0   -169.1 -144.2 153.4  -5.6  4.9   -10.7 
Mcpt9_Mus_musculus_GeneID=17232 VAL A 139 E . . . . . . - B E . C ? -0.996 22.8  -125.5 -143.5 141.5  -2.7  4.5   -12.9 
Mcpt9_Mus_musculus_GeneID=17232 GLU A 140 E . . . . . . - B E . C ? -0.794 34.6  -177.6 -87.1  127.4  -1.2  1.5   -14.8 
Mcpt9_Mus_musculus_GeneID=17232 LEU A 141 E . . . . . . - B E . C ? -0.947 19.9  -134.6 -129.4 149.5  2.4   0.9   -14.1 
Mcpt9_Mus_musculus_GeneID=17232 LYS A 142 E . . . . . . - B E . C ? -0.827 22.1  -121.5 -103.9 136.3  5.1   -1.5  -15.3 
Mcpt9_Mus_musculus_GeneID=17232 ILE A 143 B . . . . . . - B E E . ? -0.612 34.1  -157.0 -72.1  130.7  7.5   -3.4  -13.1 
Mcpt9_Mus_musculus_GeneID=17232 VAL A 144 . . . . . . . - . . . . ? -0.684 15.9  -101.4 -113.2 161.2  11.0  -2.6  -14.1 
Mcpt9_Mus_musculus_GeneID=17232 GLY A 145 . . > > . . . - . . . . ? -0.244 38.1  -96.8  -75.8  169.0  14.2  -4.4  -13.6 
Mcpt9_Mus_musculus_GeneID=17232 GLU A 146 G . > 4 . . S + . . . . ? 0.799  118.3 62.5   -57.0  -35.2  17.0  -3.8  -11.0 
Mcpt9_Mus_musculus_GeneID=17232 LYS A 147 G . > 4 . . S + . . . . ? 0.885  100.0 52.7   -65.2  -36.5  19.1  -1.7  -13.4 
Mcpt9_Mus_musculus_GeneID=17232 ALA A 148 G . < 4 . . S + . . . . ? 0.729  107.9 54.4   -71.5  -13.0  16.4  0.9   -13.8 
Mcpt9_Mus_musculus_GeneID=17232 CYS A 149 G . X < . . S + . . . . ? 0.439  73.9  97.8   -105.5 -0.3   16.2  1.3   -10.0 
Mcpt9_Mus_musculus_GeneID=17232 LYS A 150 T . < . . . . + . . . . ? 0.634  66.0  79.4   -69.1  -6.2   19.9  2.0   -9.3  
Mcpt9_Mus_musculus_GeneID=17232 ILE A 151 T . 3 . . . S + . . . . ? 0.717  80.3  78.2   -72.0  -22.8  19.0  5.6   -9.2  
Mcpt9_Mus_musculus_GeneID=17232 PHE A 152 S . X . . . S - . . . . ? -0.840 77.1  -148.0 -90.7  118.5  17.8  4.9   -5.6  
Mcpt9_Mus_musculus_GeneID=17232 ARG A 153 T . 3 . . . S + . . . . ? 0.846  94.8  37.2   -57.1  -33.3  20.8  4.7   -3.2  
Mcpt9_Mus_musculus_GeneID=17232 HIS A 154 T . 3 . . . S + . . . . ? 0.003  81.8  147.1  -118.3 35.5   19.1  2.1   -0.9  
Mcpt9_Mus_musculus_GeneID=17232 TYR A 155 . . < . . . . - . . . . ? -0.518 21.2  -179.5 -81.2  130.7  17.3  -0.1  -3.4  
Mcpt9_Mus_musculus_GeneID=17232 LYS A 156 . . > > . . . - . . . . ? -0.953 19.7  -156.8 -131.3 115.3  16.9  -3.8  -2.6  
Mcpt9_Mus_musculus_GeneID=17232 ASP A 157 T . 3 4 . . S + . . . . ? 0.782  95.0  59.9   -62.7  -24.0  15.1  -6.0  -5.2  
Mcpt9_Mus_musculus_GeneID=17232 SER A 158 T . 3 4 . . S + . . . . ? 0.703  120.7 23.6   -75.9  -17.7  14.4  -8.5  -2.4  
Mcpt9_Mus_musculus_GeneID=17232 LEU A 159 T . < 4 . . S + . . . . ? 0.518  120.5 53.0   -127.3 -8.2   12.4  -5.9  -0.4  
Mcpt9_Mus_musculus_GeneID=17232 GLN A 160 E . . < . . . - B F . F ? -0.929 60.0  -142.9 -138.5 154.6  11.3  -3.4  -3.0  
Mcpt9_Mus_musculus_GeneID=17232 ILE A 161 E . . . . . . - B F . F ? -0.960 13.2  -150.6 -114.6 132.5  9.5   -3.0  -6.3  
Mcpt9_Mus_musculus_GeneID=17232 CYS A 162 E . . . . . . + B F . F ? -0.910 22.4  176.3  -105.8 122.3  10.5  -0.6  -9.0  
Mcpt9_Mus_musculus_GeneID=17232 VAL A 163 E . . . . . . + B F E F ? -0.922 20.6  81.4   -129.7 151.7  7.7   0.6   -11.1 
Mcpt9_Mus_musculus_GeneID=17232 GLY A 164 . . . . . . . - . . . . ? -0.783 56.3  -100.4 141.1  169.8  7.4   3.1   -13.9 
Mcpt9_Mus_musculus_GeneID=17232 SER A 165 . . . . . . . - . . . . ? -0.996 4.0   -153.9 -127.4 135.3  7.9   3.7   -17.6 
Mcpt9_Mus_musculus_GeneID=17232 SER A 166 S . . . . . S + . . . . ? 0.667  103.1 45.8   -75.1  -7.3   10.7  5.5   -19.4 
Mcpt9_Mus_musculus_GeneID=17232 THR A 167 S . . . . . S + . . . . ? 0.575  108.5 55.5   -112.4 -15.9  8.1   6.3   -22.2 
Mcpt9_Mus_musculus_GeneID=17232 LYS A 168 S . . . . . S - . . . . ? -0.946 76.2  -127.2 -124.5 133.7  5.0   7.5   -20.2 
Mcpt9_Mus_musculus_GeneID=17232 VAL A 169 . . . . . . . + . . . . ? -0.799 60.9  133.4  -74.4  93.9   4.7   10.3  -17.6 
Mcpt9_Mus_musculus_GeneID=17232 ALA A 170 . . . . . . . + . . . . ? -0.937 21.4  146.2  -147.0 125.8  3.1   8.2   -14.9 
Mcpt9_Mus_musculus_GeneID=17232 SER A 171 E . . . . . . - A B A . ? -0.975 44.1  -118.5 -156.7 161.2  4.0   8.1   -11.1 
Mcpt9_Mus_musculus_GeneID=17232 VAL A 172 E . . . . . . + A B A . ? -0.922 47.1  157.6  -100.3 127.0  2.9   7.7   -7.5  
Mcpt9_Mus_musculus_GeneID=17232 TYR A 173 . . > . . . . - . . . . ? -0.610 40.2  -10.8  -132.9 -158.9 3.6   10.8  -5.5  
Mcpt9_Mus_musculus_GeneID=17232 MET A 174 T . 3 . . . S + . . . . ? -0.104 121.5 22.5   -51.5  128.9  2.5   12.8  -2.3  
Mcpt9_Mus_musculus_GeneID=17232 GLY A 175 T . 3 . . . S + . . . . ? 0.079  104.1 80.7   102.1  -16.9  -0.6  11.5  -0.6  
Mcpt9_Mus_musculus_GeneID=17232 ASP A 176 . . X . . . . + . . . . ? 0.323  57.1  135.2  -102.7 -3.3   -0.5  8.0   -2.0  
Mcpt9_Mus_musculus_GeneID=17232 SER A 177 T . 3 . . . S + . . . . ? -0.339 75.5  20.8   -45.2  130.0  2.0   6.7   0.5   
Mcpt9_Mus_musculus_GeneID=17232 GLY A 178 T . 3 . . . S + . . . . ? 0.278  93.7  132.6  93.1   -13.7  0.7   3.4   1.7   
Mcpt9_Mus_musculus_GeneID=17232 GLY A 179 . . < . . . . - . . . . ? -0.330 57.3  -97.5  -68.8  164.7  -1.5  2.8   -1.3  
Mcpt9_Mus_musculus_GeneID=17232 PRO A 180 E . . . . . . - B G . G ? -0.441 13.2  -148.5 -93.1  147.2  -1.4  -0.6  -3.2  
Mcpt9_Mus_musculus_GeneID=17232 LEU A 181 E . . . . . . - B G D G ? -0.974 28.0  -162.0 -99.1  114.3  0.3   -1.9  -6.3  
Mcpt9_Mus_musculus_GeneID=17232 LEU A 182 E . . . . . . - B G D G ? -0.855 14.7  -175.5 -109.3 125.1  -2.1  -4.5  -7.8  
Mcpt9_Mus_musculus_GeneID=17232 CYS A 183 E . > . . . S - B G . G ? -0.984 79.4  -18.7  -116.2 119.6  -1.0  -7.1  -10.3 
Mcpt9_Mus_musculus_GeneID=17232 ALA A 184 T . 3 . . . S - . . . . ? 0.875  130.7 -50.7  51.3   35.8   -3.8  -9.3  -11.7 
Mcpt9_Mus_musculus_GeneID=17232 GLY A 185 T . 3 . . . S + . . . . ? 0.580  116.8 110.8  86.6   10.5   -6.0  -8.3  -8.7  
Mcpt9_Mus_musculus_GeneID=17232 VAL A 186 E . < . . . S - B H G . ? -0.942 71.9  -114.9 -120.9 143.4  -3.4  -9.1  -6.0  
Mcpt9_Mus_musculus_GeneID=17232 ALA A 187 E . . . . . . + B H G . ? -0.651 41.9  159.5  -82.6  115.7  -1.4  -6.7  -3.8  
Mcpt9_Mus_musculus_GeneID=17232 HIS A 188 E . . . . . . + B H . . ? 0.588  58.4  17.3   -112.5 -11.5  2.2   -6.8  -4.6  
Mcpt9_Mus_musculus_GeneID=17232 GLY A 189 E . . . . . . - B H G H ? -0.984 54.5  -135.1 -159.6 163.0  3.4   -3.5  -3.3  
Mcpt9_Mus_musculus_GeneID=17232 ILE A 190 E . . . . . . - B H G H ? -0.990 40.7  -107.8 -123.5 126.2  3.0   -0.5  -1.1  
Mcpt9_Mus_musculus_GeneID=17232 VAL A 191 E . . . . . . + B H . H ? -0.348 55.0  154.5  -52.9  122.0  3.7   3.0   -2.3  
Mcpt9_Mus_musculus_GeneID=17232 SER A 192 E . . . . . . - B H . . ? 0.761  52.7  -9.0   -117.8 -59.8  7.0   3.8   -0.4  
Mcpt9_Mus_musculus_GeneID=17232 SER A 193 E . . . . . . + B H . H ? -0.931 52.1  171.4  -147.7 155.2  9.1   6.4   -2.2  
Mcpt9_Mus_musculus_GeneID=17232 GLY A 194 . . . . . . . - . . . . ? -0.913 42.9  -71.3  -147.5 -177.4 9.4   8.3   -5.4  
Mcpt9_Mus_musculus_GeneID=17232 ARG A 195 . . > . . . . - . . . . ? -0.584 38.9  -120.2 -89.3  139.1  11.3  11.2  -7.0  
Mcpt9_Mus_musculus_GeneID=17232 GLY A 196 T . 3 . . . S + . . . . ? 0.710  117.6 51.1   -52.9  -13.7  10.7  14.9  -6.0  
Mcpt9_Mus_musculus_GeneID=17232 ASN A 197 T . 3 . . . S - . . . . ? 0.188  114.0 -119.5 -110.3 11.1   9.7   15.6  -9.6  
Mcpt9_Mus_musculus_GeneID=17232 ALA A 198 . . < . . . . + . . . . ? 0.720  63.1  150.0  61.8   19.9   7.3   12.6  -9.7  
Mcpt9_Mus_musculus_GeneID=17232 LYS A 199 P . . . . > . - . . . . ? -0.738 45.0  -78.7  -84.0  128.3  9.4   11.1  -12.5 
Mcpt9_Mus_musculus_GeneID=17232 PRO A 200 S . . . . P S + . . . . ? -0.307 94.0  70.9   -54.4  157.3  9.3   7.2   -12.7 
Mcpt9_Mus_musculus_GeneID=17232 PRO A 201 P . . . . < . - . . . . ? 0.547  61.8  -177.5 -84.6  157.7  10.5  4.9   -11.5 
Mcpt9_Mus_musculus_GeneID=17232 ALA A 202 E . . . . . . - B I F . ? -0.829 22.3  -118.7 -109.6 161.6  8.9   4.9   -8.0  
Mcpt9_Mus_musculus_GeneID=17232 ILE A 203 E . . . . . . - B I F H ? -0.879 22.6  -172.2 -110.7 131.4  9.5   2.5   -5.2  
Mcpt9_Mus_musculus_GeneID=17232 PHE A 204 E . . . . . . - B I F H ? -0.944 29.7  -117.4 -112.4 139.7  7.0   0.1   -3.6  
Mcpt9_Mus_musculus_GeneID=17232 THR A 205 E . . . . . . - B I F H ? -0.692 37.2  -120.4 -69.8  126.9  7.6   -1.9  -0.5  
Mcpt9_Mus_musculus_GeneID=17232 ARG A 206 E . . . . . . - B I . H ? -0.572 21.4  -162.3 -71.3  137.0  7.4   -5.5  -1.6  
Mcpt9_Mus_musculus_GeneID=17232 ILE A 207 S . > > . . S + . . . . ? 0.840  74.1  74.4   -92.6  -33.2  4.6   -7.5  0.3   
Mcpt9_Mus_musculus_GeneID=17232 SER A 208 G . > 4 . . S + . . . . ? 0.852  93.3  52.9   -56.4  -42.9  5.6   -11.1 -0.3  
Mcpt9_Mus_musculus_GeneID=17232 PRO A 209 G . 3 4 . . S + . . . . ? 0.725  112.9 47.0   -67.9  -12.4  8.5   -11.1 2.2   
Mcpt9_Mus_musculus_GeneID=17232 HIS A 210 G . < > . . S + . . . . ? 0.477  82.4  95.0   -106.8 -4.4   6.2   -9.8  4.9   
Mcpt9_Mus_musculus_GeneID=17232 VAL A 211 H . < X . . S + . . . . ? 0.907  83.3  52.2   -61.5  -46.1  3.3   -12.2 4.4   
Mcpt9_Mus_musculus_GeneID=17232 PRO A 212 H . . > . . S + . . . . ? 0.939  113.4 44.8   -54.9  -46.3  4.4   -14.6 7.1   
Mcpt9_Mus_musculus_GeneID=17232 TRP A 213 H . . > . . S + . . . . ? 0.918  112.3 52.3   -61.6  -44.3  4.7   -11.8 9.5   
Mcpt9_Mus_musculus_GeneID=17232 ILE A 214 H . . X . . S + . . . . ? 0.927  108.4 50.2   -58.8  -48.0  1.3   -10.3 8.4   
Mcpt9_Mus_musculus_GeneID=17232 ASN A 215 H . . X . . S + . . . . ? 0.872  109.1 51.9   -63.1  -37.3  -0.4  -13.6 8.9   
Mcpt9_Mus_musculus_GeneID=17232 ARG A 216 H . . < > . S + . . . . ? 0.897  111.0 47.4   -64.0  -44.4  1.0   -14.0 12.4  
Mcpt9_Mus_musculus_GeneID=17232 VAL A 217 H . > < 5 . S + . . . . ? 0.936  112.6 48.5   -63.0  -46.4  -0.2  -10.6 13.4  
Mcpt9_Mus_musculus_GeneID=17232 ILE A 218 H . 3 < 5 . S + . . . . ? 0.866  109.8 52.3   -65.1  -34.9  -3.7  -11.2 12.0  
Mcpt9_Mus_musculus_GeneID=17232 LYS A 219 T . 3 < 5 . S - . . . . ? 0.559  117.0 -114.6 -81.1  -4.6   -3.9  -14.6 13.8  
Mcpt9_Mus_musculus_GeneID=17232 GLY A 220 T . < . 5 . . . . . . . ? 0.776  .     .      80.2   18.8   -3.0  -12.9 17.1  
Mcpt9_Mus_musculus_GeneID=17232 GLU A 221 . . . . < . . . . . . . ? -0.680 .     .      -88.5  .      0.4   -14.7 17.5  
# 
loop_
_dssp_struct_ladder.id 
_dssp_struct_ladder.sheet_id 
_dssp_struct_ladder.range_id_1 
_dssp_struct_ladder.range_id_2 
_dssp_struct_ladder.type 
_dssp_struct_ladder.beg_1_label_comp_id 
_dssp_struct_ladder.beg_1_label_asym_id 
_dssp_struct_ladder.beg_1_label_seq_id 
_dssp_struct_ladder.pdbx_beg_1_PDB_ins_code 
_dssp_struct_ladder.end_1_label_comp_id 
_dssp_struct_ladder.end_1_label_asym_id 
_dssp_struct_ladder.end_1_label_seq_id 
_dssp_struct_ladder.pdbx_end_1_PDB_ins_code 
_dssp_struct_ladder.beg_1_auth_comp_id 
_dssp_struct_ladder.beg_1_auth_asym_id 
_dssp_struct_ladder.beg_1_auth_seq_id 
_dssp_struct_ladder.end_1_auth_comp_id 
_dssp_struct_ladder.end_1_auth_asym_id 
_dssp_struct_ladder.end_1_auth_seq_id 
_dssp_struct_ladder.beg_2_label_comp_id 
_dssp_struct_ladder.beg_2_label_asym_id 
_dssp_struct_ladder.beg_2_label_seq_id 
_dssp_struct_ladder.pdbx_beg_2_PDB_ins_code 
_dssp_struct_ladder.end_2_label_comp_id 
_dssp_struct_ladder.end_2_label_asym_id 
_dssp_struct_ladder.end_2_label_seq_id 
_dssp_struct_ladder.pdbx_end_2_PDB_ins_code 
_dssp_struct_ladder.beg_2_auth_comp_id 
_dssp_struct_ladder.beg_2_auth_asym_id 
_dssp_struct_ladder.beg_2_auth_seq_id 
_dssp_struct_ladder.end_2_auth_comp_id 
_dssp_struct_ladder.end_2_auth_asym_id 
_dssp_struct_ladder.end_2_auth_seq_id 
A A A B anti-parallel ILE A 2   ? ILE A 3   ? ILE A 2   ILE A 3   VAL A 172 ? SER A 171 ? VAL A 172 SER A 171 
B B C E anti-parallel VAL A 6   ? GLU A 7   ? VAL A 6   GLU A 7   GLU A 138 ? ARG A 137 ? GLU A 138 ARG A 137 
C B D E anti-parallel MET A 117 ? GLY A 122 ? MET A 117 GLY A 122 LYS A 142 ? ARG A 137 ? LYS A 142 ARG A 137 
D B D G anti-parallel TRP A 119 ? ALA A 120 ? TRP A 119 ALA A 120 LEU A 182 ? LEU A 181 ? LEU A 182 LEU A 181 
E B E F anti-parallel ILE A 143 ? ILE A 143 ? ILE A 143 ILE A 143 VAL A 163 ? VAL A 163 ? VAL A 163 VAL A 163 
F B F I anti-parallel GLN A 160 ? VAL A 163 ? GLN A 160 VAL A 163 THR A 205 ? ALA A 202 ? THR A 205 ALA A 202 
G B G H anti-parallel PRO A 180 ? CYS A 183 ? PRO A 180 CYS A 183 ILE A 190 ? VAL A 186 ? ILE A 190 VAL A 186 
H B H I anti-parallel GLY A 189 ? SER A 193 ? GLY A 189 SER A 193 ARG A 206 ? ILE A 203 ? ARG A 206 ILE A 203 
I C J K anti-parallel MET A 16  ? THR A 21  ? MET A 16  THR A 21  PHE A 30  ? ALA A 25  ? PHE A 30  ALA A 25  
J C J M anti-parallel ALA A 17  ? THR A 21  ? ALA A 17  THR A 21  LEU A 52  ? MET A 48  ? LEU A 52  MET A 48  
K C K L anti-parallel PHE A 30  ? ALA A 33  ? PHE A 30  ALA A 33  MET A 38  ? PHE A 36  ? MET A 38  PHE A 36  
L C L O anti-parallel PHE A 36  ? THR A 39  ? PHE A 36  THR A 39  LYS A 91  ? VAL A 88  ? LYS A 91  VAL A 88  
M C M N anti-parallel THR A 49  ? LEU A 52  ? THR A 49  LEU A 52  LYS A 68  ? GLN A 65  ? LYS A 68  GLN A 65  
N C N O anti-parallel VAL A 69  ? ILE A 73  ? VAL A 69  ILE A 73  LEU A 92  ? LEU A 89  ? LEU A 92  LEU A 89  
O D P Q anti-parallel ASN A 56  ? ASN A 56  ? ASN A 56  ASN A 56  THR A 135 ? THR A 135 ? THR A 135 THR A 135 
P E R S anti-parallel ASN A 79  ? ASN A 79  ? ASN A 79  ASN A 79  PHE A 84  ? PHE A 84  ? PHE A 84  PHE A 84  
Q F T U anti-parallel ARG A 125 ? ARG A 125 ? ARG A 125 ARG A 125 ILE A 132 ? ILE A 132 ? ILE A 132 ILE A 132 
# 
loop_
_dssp_struct_bridge_pairs.id 
_dssp_struct_bridge_pairs.label_comp_id 
_dssp_struct_bridge_pairs.label_seq_id 
_dssp_struct_bridge_pairs.label_asym_id 
_dssp_struct_bridge_pairs.auth_seq_id 
_dssp_struct_bridge_pairs.auth_asym_id 
_dssp_struct_bridge_pairs.pdbx_PDB_ins_code 
_dssp_struct_bridge_pairs.acceptor_1_label_comp_id 
_dssp_struct_bridge_pairs.acceptor_1_label_seq_id 
_dssp_struct_bridge_pairs.acceptor_1_label_asym_id 
_dssp_struct_bridge_pairs.acceptor_1_auth_seq_id 
_dssp_struct_bridge_pairs.acceptor_1_auth_asym_id 
_dssp_struct_bridge_pairs.acceptor_1_pdbx_PDB_ins_code 
_dssp_struct_bridge_pairs.acceptor_1_energy 
_dssp_struct_bridge_pairs.acceptor_2_label_comp_id 
_dssp_struct_bridge_pairs.acceptor_2_label_seq_id 
_dssp_struct_bridge_pairs.acceptor_2_label_asym_id 
_dssp_struct_bridge_pairs.acceptor_2_auth_seq_id 
_dssp_struct_bridge_pairs.acceptor_2_auth_asym_id 
_dssp_struct_bridge_pairs.acceptor_2_pdbx_PDB_ins_code 
_dssp_struct_bridge_pairs.acceptor_2_energy 
_dssp_struct_bridge_pairs.donor_1_label_comp_id 
_dssp_struct_bridge_pairs.donor_1_label_seq_id 
_dssp_struct_bridge_pairs.donor_1_label_asym_id 
_dssp_struct_bridge_pairs.donor_1_auth_seq_id 
_dssp_struct_bridge_pairs.donor_1_auth_asym_id 
_dssp_struct_bridge_pairs.donor_1_pdbx_PDB_ins_code 
_dssp_struct_bridge_pairs.donor_1_energy 
_dssp_struct_bridge_pairs.donor_2_label_comp_id 
_dssp_struct_bridge_pairs.donor_2_label_seq_id 
_dssp_struct_bridge_pairs.donor_2_label_asym_id 
_dssp_struct_bridge_pairs.donor_2_auth_seq_id 
_dssp_struct_bridge_pairs.donor_2_auth_asym_id 
_dssp_struct_bridge_pairs.donor_2_pdbx_PDB_ins_code 
_dssp_struct_bridge_pairs.donor_2_energy 
1   GLU 1   A 1   A ? ?   ?   ? ?   ? ? ?    ?   ?   ? ?   ? ? ?    TYR 173 A 173 A ? -1.4 ILE 3   A 3   A ? -0.5 
2   ILE 2   A 2   A ? ARG 125 A 125 A ? -1.4 GLY 124 A 124 A ? -0.2 GLY 5   A 5   A ? -1.8 GLY 4   A 4   A ? -0.3 
3   ILE 3   A 3   A ? SER 171 A 171 A ? -2.2 GLU 1   A 1   A ? -0.5 SER 171 A 171 A ? -1.2 GLY 127 A 127 A ? -0.1 
4   GLY 4   A 4   A ? THR 126 A 126 A ? -0.6 ILE 2   A 2   A ? -0.3 ILE 3   A 3   A ? -0.3 VAL 6   A 6   A ? -0.1 
5   GLY 5   A 5   A ? ILE 2   A 2   A ? -1.8 SER 171 A 171 A ? -0.1 GLU 7   A 7   A ? -0.3 GLY 4   A 4   A ? -0.3 
6   VAL 6   A 6   A ? GLU 138 A 138 A ? -2.4 GLY 4   A 4   A ? -0.1 GLU 138 A 138 A ? -2.5 SER 8   A 8   A ? -0.1 
7   GLU 7   A 7   A ? GLY 5   A 5   A ? -0.3 ARG 137 A 137 A ? -0.2 ARG 137 A 137 A ? -0.3 GLU 9   A 9   A ? -0.1 
8   SER 8   A 8   A ? LEU 136 A 136 A ? -2.8 HIS 55  A 55  A ? -0.1 LEU 136 A 136 A ? -0.1 HIS 11  A 11  A ? -0.1 
9   GLU 9   A 9   A ? GLU 7   A 7   A ? -0.1 PRO 10  A 10  A ? -0.1 SER 12  A 12  A ? -2.2 ARG 13  A 13  A ? -0.3 
10  PRO 10  A 10  A ? ?   ?   ? ?   ? ? ?    ?   ?   ? ?   ? ? ?    GLU 9   A 9   A ? -0.1 HIS 55  A 55  A ? -0.1 
11  HIS 11  A 11  A ? ARG 13  A 13  A ? -0.2 SER 12  A 12  A ? -0.1 HIS 55  A 55  A ? -0.1 GLU 9   A 9   A ? -0.1 
12  SER 12  A 12  A ? GLU 9   A 9   A ? -2.2 ARG 13  A 13  A ? -0.2 HIS 11  A 11  A ? -0.1 TYR 15  A 15  A ? -0.1 
13  ARG 13  A 13  A ? GLU 9   A 9   A ? -0.3 PRO 14  A 14  A ? -0.1 MET 16  A 16  A ? -1.8 SER 12  A 12  A ? -0.2 
14  PRO 14  A 14  A ? ?   ?   ? ?   ? ? ?    ?   ?   ? ?   ? ? ?    ASP 103 A 103 A ? -2.5 GLY 53  A 53  A ? -0.2 
15  TYR 15  A 15  A ? VAL 102 A 102 A ? -0.2 VAL 104 A 104 A ? -0.1 LEU 31  A 31  A ? -2.3 VAL 105 A 105 A ? -0.1 
16  MET 16  A 16  A ? ARG 13  A 13  A ? -1.8 PHE 30  A 30  A ? -0.2 GLY 53  A 53  A ? -0.6 TYR 18  A 18  A ? -0.4 
17  ALA 17  A 17  A ? GLY 29  A 29  A ? -3.1 LEU 52  A 52  A ? -0.1 GLY 29  A 29  A ? -1.4 VAL 19  A 19  A ? -0.7 
18  TYR 18  A 18  A ? THR 51  A 51  A ? -2.5 MET 16  A 16  A ? -0.4 THR 51  A 51  A ? -2.7 ASN 20  A 20  A ? -0.7 
19  VAL 19  A 19  A ? CYS 27  A 27  A ? -3.2 ALA 17  A 17  A ? -0.7 CYS 27  A 27  A ? -3.1 THR 21  A 21  A ? -0.7 
20  ASN 20  A 20  A ? THR 49  A 49  A ? -2.7 TYR 18  A 18  A ? -0.7 THR 49  A 49  A ? -2.0 LYS 22  A 22  A ? -0.5 
21  THR 21  A 21  A ? ALA 25  A 25  A ? -0.7 VAL 19  A 19  A ? -0.7 ALA 25  A 25  A ? -0.5 MET 48  A 48  A ? -0.2 
22  LYS 22  A 22  A ? ARG 47  A 47  A ? -1.4 ASN 20  A 20  A ? -0.5 THR 21  A 21  A ? -0.1 MET 48  A 48  A ? -0.1 
23  TYR 23  A 23  A ? ARG 47  A 47  A ? -0.2 ALA 25  A 25  A ? -0.1 GLY 45  A 45  A ? -0.1 LYS 22  A 22  A ? -0.1 
24  VAL 24  A 24  A ? ALA 25  A 25  A ? -0.3 SER 44  A 44  A ? -0.1 ILE 26  A 26  A ? -0.2 LYS 22  A 22  A ? -0.1 
25  ALA 25  A 25  A ? THR 21  A 21  A ? -0.5 MET 174 A 174 A ? -0.0 THR 21  A 21  A ? -0.7 VAL 24  A 24  A ? -0.3 
26  ILE 26  A 26  A ? VAL 24  A 24  A ? -0.2 ASN 20  A 20  A ? -0.2 GLY 28  A 28  A ? -0.3 SER 177 A 177 A ? -0.3 
27  CYS 27  A 27  A ? VAL 19  A 19  A ? -3.1 ASP 176 A 176 A ? -0.1 VAL 19  A 19  A ? -3.2 GLY 29  A 29  A ? -0.2 
28  GLY 28  A 28  A ? SER 177 A 177 A ? -3.5 ILE 26  A 26  A ? -0.3 ALA 40  A 40  A ? -0.5 PHE 30  A 30  A ? -0.3 
29  GLY 29  A 29  A ? ALA 17  A 17  A ? -1.4 CYS 27  A 27  A ? -0.2 ALA 17  A 17  A ? -3.1 LEU 31  A 31  A ? -0.3 
30  PHE 30  A 30  A ? MET 38  A 38  A ? -2.3 GLY 28  A 28  A ? -0.3 MET 38  A 38  A ? -3.3 ILE 32  A 32  A ? -0.4 
31  LEU 31  A 31  A ? TYR 15  A 15  A ? -2.3 ASP 103 A 103 A ? -0.4 VAL 105 A 105 A ? -2.3 VAL 37  A 37  A ? -0.2 
32  ILE 32  A 32  A ? PHE 36  A 36  A ? -2.1 ALA 33  A 33  A ? -0.4 VAL 37  A 37  A ? -0.2 LEU 31  A 31  A ? -0.1 
33  ALA 33  A 33  A ? PHE 36  A 36  A ? -1.4 ASP 103 A 103 A ? -0.1 PHE 36  A 36  A ? -1.9 ILE 32  A 32  A ? -0.4 
34  PRO 34  A 34  A ? ?   ?   ? ?   ? ? ?    ?   ?   ? ?   ? ? ?    ALA 96  A 96  A ? -3.7 LYS 94  A 94  A ? -0.1 
35  GLN 35  A 35  A ? GLN 95  A 95  A ? -0.2 PHE 36  A 36  A ? -0.1 LEU 92  A 92  A ? -2.2 VAL 37  A 37  A ? -0.5 
36  PHE 36  A 36  A ? ALA 33  A 33  A ? -1.9 LYS 91  A 91  A ? -0.2 ILE 32  A 32  A ? -2.1 ALA 33  A 33  A ? -1.4 
37  VAL 37  A 37  A ? LEU 90  A 90  A ? -2.1 GLN 35  A 35  A ? -0.5 LEU 90  A 90  A ? -3.4 THR 39  A 39  A ? -0.4 
38  MET 38  A 38  A ? PHE 30  A 30  A ? -3.3 PHE 36  A 36  A ? -0.4 PHE 30  A 30  A ? -2.3 ALA 40  A 40  A ? -0.2 
39  THR 39  A 39  A ? VAL 88  A 88  A ? -2.1 VAL 37  A 37  A ? -0.4 VAL 88  A 88  A ? -2.2 ALA 41  A 41  A ? -0.4 
40  ALA 40  A 40  A ? GLY 28  A 28  A ? -0.5 MET 38  A 38  A ? -0.2 CYS 43  A 43  A ? -1.7 ILE 87  A 87  A ? -0.2 
41  ALA 41  A 41  A ? THR 39  A 39  A ? -0.4 HIS 42  A 42  A ? -0.3 ALA 40  A 40  A ? -0.1 ASP 86  A 86  A ? -0.1 
42  HIS 42  A 42  A ? CYS 43  A 43  A ? -0.1 LYS 83  A 83  A ? -0.1 SER 44  A 44  A ? -1.5 ALA 41  A 41  A ? -0.3 
43  CYS 43  A 43  A ? ALA 40  A 40  A ? -1.7 GLY 28  A 28  A ? -0.1 GLY 45  A 45  A ? -0.4 HIS 42  A 42  A ? -0.1 
44  SER 44  A 44  A ? HIS 42  A 42  A ? -1.5 THR 21  A 21  A ? -0.0 ARG 46  A 46  A ? -0.3 VAL 24  A 24  A ? -0.1 
45  GLY 45  A 45  A ? CYS 43  A 43  A ? -0.4 TYR 23  A 23  A ? -0.1 MET 48  A 48  A ? -0.2 CYS 43  A 43  A ? -0.0 
46  ARG 46  A 46  A ? ARG 47  A 47  A ? -0.3 SER 44  A 44  A ? -0.3 MET 48  A 48  A ? -0.4 GLY 45  A 45  A ? -0.1 
47  ARG 47  A 47  A ? THR 49  A 49  A ? -0.0 LYS 68  A 68  A ? -0.0 LYS 22  A 22  A ? -1.4 THR 49  A 49  A ? -0.4 
48  MET 48  A 48  A ? ARG 46  A 46  A ? -0.4 VAL 69  A 69  A ? -0.3 VAL 69  A 69  A ? -2.6 VAL 50  A 50  A ? -0.4 
49  THR 49  A 49  A ? ASN 20  A 20  A ? -2.0 ARG 47  A 47  A ? -0.4 ASN 20  A 20  A ? -2.7 THR 51  A 51  A ? -0.5 
50  VAL 50  A 50  A ? ILE 67  A 67  A ? -3.3 MET 48  A 48  A ? -0.4 ILE 67  A 67  A ? -3.2 LEU 52  A 52  A ? -0.6 
51  THR 51  A 51  A ? TYR 18  A 18  A ? -2.7 THR 49  A 49  A ? -0.5 TYR 18  A 18  A ? -2.5 GLY 53  A 53  A ? -0.3 
52  LEU 52  A 52  A ? GLN 65  A 65  A ? -2.7 VAL 50  A 50  A ? -0.6 GLN 65  A 65  A ? -2.1 ALA 17  A 17  A ? -0.1 
53  GLY 53  A 53  A ? MET 16  A 16  A ? -0.6 ALA 101 A 101 A ? -0.4 HIS 55  A 55  A ? -0.4 THR 63  A 63  A ? -0.2 
54  ALA 54  A 54  A ? MET 16  A 16  A ? -0.3 THR 51  A 51  A ? -0.2 GLY 53  A 53  A ? -0.2 VAL 57  A 57  A ? -0.2 
55  HIS 55  A 55  A ? GLY 53  A 53  A ? -0.4 ASN 56  A 56  A ? -0.3 LEU 136 A 136 A ? -2.6 VAL 57  A 57  A ? -0.5 
56  ASN 56  A 56  A ? THR 135 A 135 A ? -0.2 LYS 59  A 59  A ? -0.1 LYS 59  A 59  A ? -1.0 HIS 55  A 55  A ? -0.3 
57  VAL 57  A 57  A ? HIS 134 A 134 A ? -2.4 HIS 55  A 55  A ? -0.5 THR 135 A 135 A ? -0.1 ASN 56  A 56  A ? -0.1 
58  ARG 58  A 58  A ? HIS 134 A 134 A ? -0.4 ARG 60  A 60  A ? -0.1 ARG 60  A 60  A ? -0.3 VAL 57  A 57  A ? -0.3 
59  LYS 59  A 59  A ? ASN 56  A 56  A ? -1.0 HIS 134 A 134 A ? -0.2 GLU 61  A 61  A ? -0.9 ASN 56  A 56  A ? -0.1 
60  ARG 60  A 60  A ? ARG 58  A 58  A ? -0.3 ALA 54  A 54  A ? -0.1 CYS 62  A 62  A ? -0.4 VAL 57  A 57  A ? -0.1 
61  GLU 61  A 61  A ? LYS 59  A 59  A ? -0.9 CYS 62  A 62  A ? -0.1 GLN 64  A 64  A ? -1.5 ALA 54  A 54  A ? -0.0 
62  CYS 62  A 62  A ? ARG 60  A 60  A ? -0.4 THR 63  A 63  A ? -0.3 GLU 61  A 61  A ? -0.1 ALA 54  A 54  A ? -0.1 
63  THR 63  A 63  A ? GLY 53  A 53  A ? -0.2 GLN 65  A 65  A ? -0.0 CYS 62  A 62  A ? -0.3 GLN 65  A 65  A ? -0.1 
64  GLN 64  A 64  A ? GLU 61  A 61  A ? -1.5 GLY 53  A 53  A ? -0.1 LYS 66  A 66  A ? -0.4 GLY 53  A 53  A ? -0.2 
65  GLN 65  A 65  A ? LEU 52  A 52  A ? -2.1 THR 63  A 63  A ? -0.1 LEU 52  A 52  A ? -2.7 ILE 67  A 67  A ? -0.6 
66  LYS 66  A 66  A ? GLN 64  A 64  A ? -0.4 THR 51  A 51  A ? -0.2 LYS 68  A 68  A ? -0.4 THR 51  A 51  A ? -0.2 
67  ILE 67  A 67  A ? VAL 50  A 50  A ? -3.2 GLN 65  A 65  A ? -0.6 VAL 50  A 50  A ? -3.3 VAL 69  A 69  A ? -0.1 
68  LYS 68  A 68  A ? LYS 66  A 66  A ? -0.4 THR 49  A 49  A ? -0.2 LYS 93  A 93  A ? -3.4 GLU 70  A 70  A ? -0.5 
69  VAL 69  A 69  A ? MET 48  A 48  A ? -2.6 LEU 92  A 92  A ? -0.2 MET 48  A 48  A ? -0.3 LEU 92  A 92  A ? -0.3 
70  GLU 70  A 70  A ? LYS 91  A 91  A ? -3.6 LYS 68  A 68  A ? -0.5 TYR 72  A 72  A ? -0.4 LEU 92  A 92  A ? -0.2 
71  LYS 71  A 71  A ? LYS 91  A 91  A ? -1.6 ILE 73  A 73  A ? -0.0 LYS 91  A 91  A ? -3.0 ILE 73  A 73  A ? -0.6 
72  TYR 72  A 72  A ? GLU 70  A 70  A ? -0.4 LEU 90  A 90  A ? -0.2 LEU 74  A 74  A ? -0.6 LEU 90  A 90  A ? -0.2 
73  ILE 73  A 73  A ? LEU 89  A 89  A ? -2.9 LYS 71  A 71  A ? -0.6 LEU 89  A 89  A ? -2.2 LYS 71  A 71  A ? -0.0 
74  LEU 74  A 74  A ? TYR 72  A 72  A ? -0.6 VAL 88  A 88  A ? -0.2 VAL 88  A 88  A ? -0.1 ASP 86  A 86  A ? -0.1 
75  PRO 75  A 75  A ? ?   ?   ? ?   ? ? ?    ?   ?   ? ?   ? ? ?    TYR 78  A 78  A ? -1.5 LEU 74  A 74  A ? -0.1 
76  PRO 76  A 76  A ? ?   ?   ? ?   ? ? ?    ?   ?   ? ?   ? ? ?    LEU 74  A 74  A ? -0.0 ASN 85  A 85  A ? -0.0 
77  ASN 77  A 77  A ? ASN 79  A 79  A ? -0.1 ASN 85  A 85  A ? -0.0 ASN 79  A 79  A ? -0.3 PHE 84  A 84  A ? -0.1 
78  TYR 78  A 78  A ? PRO 75  A 75  A ? -1.5 ILE 87  A 87  A ? -0.1 VAL 80  A 80  A ? -0.5 ASN 85  A 85  A ? -0.2 
79  ASN 79  A 79  A ? PHE 84  A 84  A ? -1.8 ASN 77  A 77  A ? -0.3 LYS 83  A 83  A ? -2.3 PHE 84  A 84  A ? -0.6 
80  VAL 80  A 80  A ? TYR 78  A 78  A ? -0.5 SER 81  A 81  A ? -0.2 ASN 79  A 79  A ? -0.1 TYR 78  A 78  A ? -0.0 
81  SER 81  A 81  A ? SER 82  A 82  A ? -0.2 LYS 83  A 83  A ? -0.1 VAL 80  A 80  A ? -0.2 ASN 79  A 79  A ? -0.0 
82  SER 82  A 82  A ? PHE 84  A 84  A ? -0.1 ARG 153 A 153 A ? -0.0 VAL 80  A 80  A ? -0.2 SER 81  A 81  A ? -0.2 
83  LYS 83  A 83  A ? ASN 79  A 79  A ? -2.3 PHE 84  A 84  A ? -0.2 ASP 86  A 86  A ? -1.0 ASN 85  A 85  A ? -0.2 
84  PHE 84  A 84  A ? ASN 79  A 79  A ? -0.6 ASN 85  A 85  A ? -0.2 ASN 79  A 79  A ? -1.8 LYS 83  A 83  A ? -0.2 
85  ASN 85  A 85  A ? LYS 83  A 83  A ? -0.2 LEU 159 A 159 A ? -0.2 ILE 87  A 87  A ? -2.5 PHE 84  A 84  A ? -0.2 
86  ASP 86  A 86  A ? LYS 83  A 83  A ? -1.0 SER 82  A 82  A ? -0.1 VAL 88  A 88  A ? -0.3 THR 205 A 205 A ? -0.2 
87  ILE 87  A 87  A ? ASN 85  A 85  A ? -2.5 ALA 40  A 40  A ? -0.2 LEU 89  A 89  A ? -0.3 ALA 40  A 40  A ? -0.2 
88  VAL 88  A 88  A ? THR 39  A 39  A ? -2.2 ASP 86  A 86  A ? -0.3 THR 39  A 39  A ? -2.1 LEU 90  A 90  A ? -0.5 
89  LEU 89  A 89  A ? ILE 73  A 73  A ? -2.2 ILE 87  A 87  A ? -0.3 ILE 73  A 73  A ? -2.9 LYS 91  A 91  A ? -0.6 
90  LEU 90  A 90  A ? VAL 37  A 37  A ? -3.4 VAL 88  A 88  A ? -0.5 VAL 37  A 37  A ? -2.1 LEU 92  A 92  A ? -0.6 
91  LYS 91  A 91  A ? LYS 71  A 71  A ? -3.0 LEU 89  A 89  A ? -0.6 GLU 70  A 70  A ? -3.6 LYS 71  A 71  A ? -1.6 
92  LEU 92  A 92  A ? GLN 35  A 35  A ? -2.2 LEU 90  A 90  A ? -0.6 VAL 69  A 69  A ? -0.2 GLN 95  A 95  A ? -0.1 
93  LYS 93  A 93  A ? LYS 68  A 68  A ? -3.4 LYS 91  A 91  A ? -0.2 GLN 95  A 95  A ? -0.3 LEU 92  A 92  A ? -0.1 
94  LYS 94  A 94  A ? LYS 68  A 68  A ? -0.4 PRO 34  A 34  A ? -0.1 LYS 93  A 93  A ? -0.1 ALA 96  A 96  A ? -0.1 
95  GLN 95  A 95  A ? LYS 93  A 93  A ? -0.3 ALA 96  A 96  A ? -0.1 GLN 35  A 35  A ? -0.2 ASN 97  A 97  A ? -0.1 
96  ALA 96  A 96  A ? PRO 34  A 34  A ? -3.7 ALA 33  A 33  A ? -0.1 LEU 98  A 98  A ? -0.8 GLN 95  A 95  A ? -0.1 
97  ASN 97  A 97  A ? GLN 95  A 95  A ? -0.1 ASP 103 A 103 A ? -0.0 THR 99  A 99  A ? -0.4 ALA 96  A 96  A ? -0.1 
98  LEU 98  A 98  A ? ALA 96  A 96  A ? -0.8 ALA 101 A 101 A ? -0.1 SER 100 A 100 A ? -0.2 ASP 103 A 103 A ? -0.2 
99  THR 99  A 99  A ? VAL 102 A 102 A ? -1.8 ASN 97  A 97  A ? -0.4 VAL 102 A 102 A ? -0.3 GLY 53  A 53  A ? -0.1 
100 SER 100 A 100 A ? ALA 101 A 101 A ? -0.2 LEU 98  A 98  A ? -0.2 ASP 103 A 103 A ? -0.1 LEU 98  A 98  A ? -0.1 
101 ALA 101 A 101 A ? VAL 102 A 102 A ? -0.2 THR 63  A 63  A ? -0.1 ASP 103 A 103 A ? -0.4 GLY 53  A 53  A ? -0.4 
102 VAL 102 A 102 A ? THR 99  A 99  A ? -0.3 LEU 52  A 52  A ? -0.1 THR 99  A 99  A ? -1.8 VAL 104 A 104 A ? -0.3 
103 ASP 103 A 103 A ? PRO 14  A 14  A ? -2.5 ALA 101 A 101 A ? -0.4 LEU 31  A 31  A ? -0.4 VAL 105 A 105 A ? -0.3 
104 VAL 104 A 104 A ? VAL 102 A 102 A ? -0.3 ILE 32  A 32  A ? -0.1 ILE 32  A 32  A ? -0.2 TYR 15  A 15  A ? -0.1 
105 VAL 105 A 105 A ? LEU 31  A 31  A ? -2.3 ASP 103 A 103 A ? -0.3 VAL 186 A 186 A ? -0.1 LEU 107 A 107 A ? -0.1 
106 PRO 106 A 106 A ? ?   ?   ? ?   ? ? ?    ?   ?   ? ?   ? ? ?    ALA 187 A 187 A ? -2.4 ALA 33  A 33  A ? -0.1 
107 LEU 107 A 107 A ? VAL 186 A 186 A ? -0.2 ILE 32  A 32  A ? -0.1 HIS 188 A 188 A ? -0.1 GLY 109 A 109 A ? -0.1 
108 PRO 108 A 108 A ? ?   ?   ? ?   ? ? ?    ?   ?   ? ?   ? ? ?    VAL 211 A 211 A ? -0.1 LEU 107 A 107 A ? -0.1 
109 GLY 109 A 109 A ? LEU 107 A 107 A ? -0.1 ASP 110 A 110 A ? -0.1 PHE 111 A 111 A ? -0.2 LEU 107 A 107 A ? -0.0 
110 ASP 110 A 110 A ? PRO 209 A 209 A ? -0.0 ?   ?   ? ?   ? ? ?    ALA 112 A 112 A ? -0.3 SER 208 A 208 A ? -0.1 
111 PHE 111 A 111 A ? GLY 109 A 109 A ? -0.2 PRO 108 A 108 A ? -0.1 LYS 113 A 113 A ? -0.3 GLY 109 A 109 A ? -0.0 
112 ALA 112 A 112 A ? ASP 110 A 110 A ? -0.3 HIS 188 A 188 A ? -0.1 GLY 115 A 115 A ? -0.1 PHE 111 A 111 A ? -0.1 
113 LYS 113 A 113 A ? PHE 111 A 111 A ? -0.3 PRO 114 A 114 A ? -0.1 THR 116 A 116 A ? -1.9 ILE 143 A 143 A ? -0.3 
114 PRO 114 A 114 A ? ?   ?   ? ?   ? ? ?    ?   ?   ? ?   ? ? ?    VAL 144 A 144 A ? -0.2 LYS 113 A 113 A ? -0.1 
115 GLY 115 A 115 A ? ILE 143 A 143 A ? -3.0 THR 116 A 116 A ? -0.3 MET 117 A 117 A ? -0.3 VAL 144 A 144 A ? -0.1 
116 THR 116 A 116 A ? LYS 113 A 113 A ? -1.9 ILE 143 A 143 A ? -0.1 ILE 143 A 143 A ? -2.2 CYS 118 A 118 A ? -0.4 
117 MET 117 A 117 A ? GLY 115 A 115 A ? -0.3 LYS 142 A 142 A ? -0.2 ALA 184 A 184 A ? -0.4 TRP 119 A 119 A ? -0.3 
118 CYS 118 A 118 A ? LEU 141 A 141 A ? -3.4 THR 116 A 116 A ? -0.4 LEU 141 A 141 A ? -3.8 ALA 120 A 120 A ? -0.4 
119 TRP 119 A 119 A ? LEU 182 A 182 A ? -3.2 MET 117 A 117 A ? -0.3 LEU 182 A 182 A ? -3.6 ALA 121 A 121 A ? -0.4 
120 ALA 120 A 120 A ? VAL 139 A 139 A ? -2.9 CYS 118 A 118 A ? -0.4 VAL 139 A 139 A ? -2.5 GLY 122 A 122 A ? -0.4 
121 ALA 121 A 121 A ? PRO 180 A 180 A ? -1.1 TRP 119 A 119 A ? -0.4 TRP 123 A 123 A ? -0.3 GLU 138 A 138 A ? -0.2 
122 GLY 122 A 122 A ? ARG 137 A 137 A ? -2.3 ALA 120 A 120 A ? -0.4 ARG 137 A 137 A ? -2.5 ASP 176 A 176 A ? -0.1 
123 TRP 123 A 123 A ? GLY 175 A 175 A ? -0.4 ALA 121 A 121 A ? -0.3 SER 133 A 133 A ? -0.3 THR 126 A 126 A ? -0.1 
124 GLY 124 A 124 A ? ILE 132 A 132 A ? -0.2 ARG 125 A 125 A ? -0.2 SER 133 A 133 A ? -1.7 ILE 2   A 2   A ? -0.2 
125 ARG 125 A 125 A ? MET 174 A 174 A ? -1.6 ILE 132 A 132 A ? -0.2 ILE 2   A 2   A ? -1.4 TYR 173 A 173 A ? -0.2 
126 THR 126 A 126 A ? SER 131 A 131 A ? -0.8 GLU 1   A 1   A ? -0.2 GLY 4   A 4   A ? -0.6 VAL 128 A 128 A ? -0.2 
127 GLY 127 A 127 A ? SER 131 A 131 A ? -0.2 LYS 130 A 130 A ? -0.2 LYS 130 A 130 A ? -0.6 THR 126 A 126 A ? -0.1 
128 VAL 128 A 128 A ? THR 126 A 126 A ? -0.2 LYS 129 A 129 A ? -0.2 ALA 198 A 198 A ? -0.1 GLY 127 A 127 A ? -0.1 
129 LYS 129 A 129 A ? SER 131 A 131 A ? -0.1 THR 126 A 126 A ? -0.0 VAL 128 A 128 A ? -0.2 SER 131 A 131 A ? -0.1 
130 LYS 130 A 130 A ? GLY 127 A 127 A ? -0.6 SER 131 A 131 A ? -0.1 GLY 127 A 127 A ? -0.2 SER 133 A 133 A ? -0.1 
131 SER 131 A 131 A ? LYS 129 A 129 A ? -0.1 ILE 132 A 132 A ? -0.1 THR 126 A 126 A ? -0.8 GLY 127 A 127 A ? -0.2 
132 ILE 132 A 132 A ? ARG 125 A 125 A ? -0.2 SER 133 A 133 A ? -0.1 HIS 134 A 134 A ? -0.3 ARG 125 A 125 A ? -0.2 
133 SER 133 A 133 A ? GLY 124 A 124 A ? -1.7 TRP 123 A 123 A ? -0.3 ILE 132 A 132 A ? -0.1 ARG 137 A 137 A ? -0.1 
134 HIS 134 A 134 A ? ILE 132 A 132 A ? -0.3 LEU 136 A 136 A ? -0.1 VAL 57  A 57  A ? -2.4 LEU 136 A 136 A ? -0.4 
135 THR 135 A 135 A ? ASN 56  A 56  A ? -0.2 VAL 57  A 57  A ? -0.1 ASN 56  A 56  A ? -0.2 ARG 137 A 137 A ? -0.1 
136 LEU 136 A 136 A ? HIS 55  A 55  A ? -2.6 HIS 134 A 134 A ? -0.4 SER 8   A 8   A ? -2.8 GLU 138 A 138 A ? -0.3 
137 ARG 137 A 137 A ? GLY 122 A 122 A ? -2.5 GLU 7   A 7   A ? -0.3 GLY 122 A 122 A ? -2.3 VAL 139 A 139 A ? -0.3 
138 GLU 138 A 138 A ? VAL 6   A 6   A ? -2.5 LEU 136 A 136 A ? -0.3 VAL 6   A 6   A ? -2.4 GLU 140 A 140 A ? -0.4 
139 VAL 139 A 139 A ? ALA 120 A 120 A ? -2.5 ARG 137 A 137 A ? -0.3 ALA 120 A 120 A ? -2.9 LEU 141 A 141 A ? -0.5 
140 GLU 140 A 140 A ? GLU 138 A 138 A ? -0.4 TRP 119 A 119 A ? -0.2 LYS 142 A 142 A ? -0.3 TRP 119 A 119 A ? -0.2 
141 LEU 141 A 141 A ? CYS 118 A 118 A ? -3.8 VAL 139 A 139 A ? -0.5 CYS 118 A 118 A ? -3.4 ILE 143 A 143 A ? -0.4 
142 LYS 142 A 142 A ? GLU 140 A 140 A ? -0.3 MET 117 A 117 A ? -0.2 GLY 164 A 164 A ? -2.4 VAL 144 A 144 A ? -0.3 
143 ILE 143 A 143 A ? THR 116 A 116 A ? -2.2 LEU 141 A 141 A ? -0.4 GLY 115 A 115 A ? -3.0 GLY 145 A 145 A ? -0.3 
144 VAL 144 A 144 A ? CYS 162 A 162 A ? -3.4 LYS 142 A 142 A ? -0.3 CYS 162 A 162 A ? -0.5 SER 165 A 165 A ? -0.0 
145 GLY 145 A 145 A ? ILE 143 A 143 A ? -0.3 ILE 161 A 161 A ? -0.1 ALA 148 A 148 A ? -0.9 CYS 149 A 149 A ? -0.6 
146 GLU 146 A 146 A ? LYS 147 A 147 A ? -0.3 ALA 148 A 148 A ? -0.2 CYS 149 A 149 A ? -1.0 LYS 150 A 150 A ? -0.4 
147 LYS 147 A 147 A ? ALA 148 A 148 A ? -0.3 CYS 149 A 149 A ? -0.2 LYS 150 A 150 A ? -1.0 GLU 146 A 146 A ? -0.3 
148 ALA 148 A 148 A ? GLY 145 A 145 A ? -0.9 CYS 149 A 149 A ? -0.2 ILE 151 A 151 A ? -0.5 LYS 147 A 147 A ? -0.3 
149 CYS 149 A 149 A ? GLU 146 A 146 A ? -1.0 GLY 145 A 145 A ? -0.6 PHE 152 A 152 A ? -2.3 ALA 148 A 148 A ? -0.2 
150 LYS 150 A 150 A ? LYS 147 A 147 A ? -1.0 GLU 146 A 146 A ? -0.4 CYS 149 A 149 A ? -0.2 ALA 148 A 148 A ? -0.1 
151 ILE 151 A 151 A ? ALA 148 A 148 A ? -0.5 LYS 147 A 147 A ? -0.1 ARG 153 A 153 A ? -0.6 LYS 150 A 150 A ? -0.3 
152 PHE 152 A 152 A ? CYS 149 A 149 A ? -2.3 ARG 153 A 153 A ? -0.1 TYR 155 A 155 A ? -1.3 CYS 149 A 149 A ? -0.0 
153 ARG 153 A 153 A ? ILE 151 A 151 A ? -0.6 HIS 154 A 154 A ? -0.2 PHE 152 A 152 A ? -0.1 SER 82  A 82  A ? -0.0 
154 HIS 154 A 154 A ? SER 82  A 82  A ? -0.1 LYS 156 A 156 A ? -0.0 LYS 156 A 156 A ? -0.3 ARG 153 A 153 A ? -0.2 
155 TYR 155 A 155 A ? PHE 152 A 152 A ? -1.3 CYS 149 A 149 A ? -0.2 ASP 157 A 157 A ? -0.4 SER 158 A 158 A ? -0.1 
156 LYS 156 A 156 A ? HIS 154 A 154 A ? -0.3 ASP 157 A 157 A ? -0.1 GLN 160 A 160 A ? -2.2 LEU 159 A 159 A ? -2.0 
157 ASP 157 A 157 A ? TYR 155 A 155 A ? -0.4 SER 158 A 158 A ? -0.3 LYS 156 A 156 A ? -0.1 CYS 162 A 162 A ? -0.1 
158 SER 158 A 158 A ? LEU 159 A 159 A ? -0.2 TYR 155 A 155 A ? -0.1 ASP 157 A 157 A ? -0.3 ILE 161 A 161 A ? -0.1 
159 LEU 159 A 159 A ? LYS 156 A 156 A ? -2.0 GLN 160 A 160 A ? -0.1 ARG 206 A 206 A ? -2.5 ILE 161 A 161 A ? -0.3 
160 GLN 160 A 160 A ? LYS 156 A 156 A ? -2.2 THR 205 A 205 A ? -0.3 CYS 162 A 162 A ? -0.4 THR 205 A 205 A ? -0.2 
161 ILE 161 A 161 A ? PHE 204 A 204 A ? -3.0 LEU 159 A 159 A ? -0.3 PHE 204 A 204 A ? -2.7 VAL 163 A 163 A ? -0.6 
162 CYS 162 A 162 A ? VAL 144 A 144 A ? -0.5 GLN 160 A 160 A ? -0.4 VAL 144 A 144 A ? -3.4 GLY 164 A 164 A ? -0.4 
163 VAL 163 A 163 A ? ALA 202 A 202 A ? -2.5 ILE 161 A 161 A ? -0.6 ALA 202 A 202 A ? -2.6 SER 165 A 165 A ? -0.2 
164 GLY 164 A 164 A ? LYS 142 A 142 A ? -2.4 CYS 162 A 162 A ? -0.4 SER 166 A 166 A ? -0.4 SER 171 A 171 A ? -0.1 
165 SER 165 A 165 A ? LYS 168 A 168 A ? -0.4 ALA 170 A 170 A ? -0.4 ALA 170 A 170 A ? -0.3 VAL 163 A 163 A ? -0.0 
166 SER 166 A 166 A ? GLY 164 A 164 A ? -0.4 THR 167 A 167 A ? -0.2 SER 165 A 165 A ? -0.1 VAL 169 A 169 A ? -0.0 
167 THR 167 A 167 A ? LYS 168 A 168 A ? -0.1 GLY 164 A 164 A ? -0.0 VAL 169 A 169 A ? -0.4 SER 166 A 166 A ? -0.2 
168 LYS 168 A 168 A ? ALA 170 A 170 A ? -0.1 SER 165 A 165 A ? -0.0 ALA 170 A 170 A ? -1.2 SER 165 A 165 A ? -0.4 
169 VAL 169 A 169 A ? THR 167 A 167 A ? -0.4 LYS 199 A 199 A ? -0.1 SER 171 A 171 A ? -0.3 LYS 199 A 199 A ? -0.1 
170 ALA 170 A 170 A ? LYS 168 A 168 A ? -1.2 SER 165 A 165 A ? -0.3 SER 165 A 165 A ? -0.4 VAL 172 A 172 A ? -0.3 
171 SER 171 A 171 A ? ILE 3   A 3   A ? -1.2 VAL 169 A 169 A ? -0.3 ILE 3   A 3   A ? -2.2 TYR 173 A 173 A ? -0.4 
172 VAL 172 A 172 A ? ALA 170 A 170 A ? -0.3 ILE 2   A 2   A ? -0.2 ILE 2   A 2   A ? -0.2 MET 174 A 174 A ? -0.2 
173 TYR 173 A 173 A ? GLU 1   A 1   A ? -1.4 SER 171 A 171 A ? -0.4 ASP 176 A 176 A ? -1.8 SER 177 A 177 A ? -0.1 
174 MET 174 A 174 A ? GLY 175 A 175 A ? -0.3 VAL 172 A 172 A ? -0.2 ARG 125 A 125 A ? -1.6 TYR 173 A 173 A ? -0.2 
175 GLY 175 A 175 A ? GLY 124 A 124 A ? -0.2 ILE 26  A 26  A ? -0.2 TRP 123 A 123 A ? -0.4 MET 174 A 174 A ? -0.3 
176 ASP 176 A 176 A ? TYR 173 A 173 A ? -1.8 CYS 27  A 27  A ? -0.2 GLY 179 A 179 A ? -2.8 VAL 191 A 191 A ? -0.3 
177 SER 177 A 177 A ? ILE 26  A 26  A ? -0.3 GLY 178 A 178 A ? -0.3 GLY 28  A 28  A ? -3.5 SER 192 A 192 A ? -0.2 
178 GLY 178 A 178 A ? VAL 191 A 191 A ? -2.5 GLY 179 A 179 A ? -0.3 SER 177 A 177 A ? -0.3 PHE 30  A 30  A ? -0.1 
179 GLY 179 A 179 A ? ASP 176 A 176 A ? -2.8 PRO 180 A 180 A ? -0.1 VAL 191 A 191 A ? -3.1 GLY 178 A 178 A ? -0.3 
180 PRO 180 A 180 A ? ?   ?   ? ?   ? ? ?    ?   ?   ? ?   ? ? ?    ALA 121 A 121 A ? -1.1 LEU 182 A 182 A ? -0.5 
181 LEU 181 A 181 A ? GLY 189 A 189 A ? -2.4 ALA 120 A 120 A ? -0.2 HIS 188 A 188 A ? -3.4 GLY 189 A 189 A ? -1.2 
182 LEU 182 A 182 A ? TRP 119 A 119 A ? -3.6 PRO 180 A 180 A ? -0.5 TRP 119 A 119 A ? -3.2 ALA 184 A 184 A ? -0.5 
183 CYS 183 A 183 A ? VAL 186 A 186 A ? -2.6 LEU 181 A 181 A ? -0.5 VAL 186 A 186 A ? -1.4 CYS 118 A 118 A ? -0.2 
184 ALA 184 A 184 A ? LEU 182 A 182 A ? -0.5 MET 117 A 117 A ? -0.4 CYS 183 A 183 A ? -0.1 ALA 187 A 187 A ? -0.1 
185 GLY 185 A 185 A ? VAL 186 A 186 A ? -0.2 LEU 182 A 182 A ? -0.0 ALA 187 A 187 A ? -0.4 ALA 184 A 184 A ? -0.3 
186 VAL 186 A 186 A ? CYS 183 A 183 A ? -1.4 VAL 105 A 105 A ? -0.1 CYS 183 A 183 A ? -2.6 HIS 188 A 188 A ? -0.7 
187 ALA 187 A 187 A ? PRO 106 A 106 A ? -2.4 GLY 185 A 185 A ? -0.4 LEU 182 A 182 A ? -0.2 ILE 190 A 190 A ? -0.1 
188 HIS 188 A 188 A ? LEU 181 A 181 A ? -3.4 VAL 186 A 186 A ? -0.7 ILE 207 A 207 A ? -1.4 SER 208 A 208 A ? -0.3 
189 GLY 189 A 189 A ? LEU 181 A 181 A ? -1.2 ARG 206 A 206 A ? -0.2 LEU 181 A 181 A ? -2.4 VAL 191 A 191 A ? -0.4 
190 ILE 190 A 190 A ? THR 205 A 205 A ? -1.5 HIS 188 A 188 A ? -0.3 THR 205 A 205 A ? -3.0 ILE 161 A 161 A ? -0.2 
191 VAL 191 A 191 A ? GLY 179 A 179 A ? -3.1 GLY 189 A 189 A ? -0.4 GLY 178 A 178 A ? -2.5 PHE 204 A 204 A ? -0.2 
192 SER 192 A 192 A ? ILE 203 A 203 A ? -2.5 SER 193 A 193 A ? -0.4 GLY 194 A 194 A ? -0.3 PHE 204 A 204 A ? -0.2 
193 SER 193 A 193 A ? ILE 203 A 203 A ? -1.4 SER 177 A 177 A ? -0.0 ILE 203 A 203 A ? -3.5 SER 192 A 192 A ? -0.4 
194 GLY 194 A 194 A ? SER 192 A 192 A ? -0.3 ALA 202 A 202 A ? -0.2 GLY 196 A 196 A ? -0.2 ALA 202 A 202 A ? -0.2 
195 ARG 195 A 195 A ? LYS 199 A 199 A ? -0.5 PRO 201 A 201 A ? -0.3 ALA 198 A 198 A ? -2.9 ALA 202 A 202 A ? -0.0 
196 GLY 196 A 196 A ? ASN 197 A 197 A ? -0.3 GLY 194 A 194 A ? -0.2 ARG 195 A 195 A ? -0.1 TYR 173 A 173 A ? -0.0 
197 ASN 197 A 197 A ? LYS 199 A 199 A ? -0.1 TYR 173 A 173 A ? -0.0 GLY 196 A 196 A ? -0.3 VAL 128 A 128 A ? -0.1 
198 ALA 198 A 198 A ? ARG 195 A 195 A ? -2.9 LYS 199 A 199 A ? -0.2 GLY 196 A 196 A ? -0.1 ALA 170 A 170 A ? -0.1 
199 LYS 199 A 199 A ? PRO 201 A 201 A ? -0.1 VAL 169 A 169 A ? -0.1 ARG 195 A 195 A ? -0.5 ALA 198 A 198 A ? -0.2 
200 PRO 200 A 200 A ? ?   ?   ? ?   ? ? ?    ?   ?   ? ?   ? ? ?    GLY 164 A 164 A ? -0.2 ALA 202 A 202 A ? -0.1 
201 PRO 201 A 201 A ? ?   ?   ? ?   ? ? ?    ?   ?   ? ?   ? ? ?    ARG 195 A 195 A ? -0.3 ILE 203 A 203 A ? -0.3 
202 ALA 202 A 202 A ? VAL 163 A 163 A ? -2.6 GLY 194 A 194 A ? -0.2 VAL 163 A 163 A ? -2.5 PHE 204 A 204 A ? -0.5 
203 ILE 203 A 203 A ? SER 193 A 193 A ? -3.5 PRO 201 A 201 A ? -0.3 SER 192 A 192 A ? -2.5 SER 193 A 193 A ? -1.4 
204 PHE 204 A 204 A ? ILE 161 A 161 A ? -2.7 ALA 202 A 202 A ? -0.5 ILE 161 A 161 A ? -3.0 ARG 206 A 206 A ? -0.5 
205 THR 205 A 205 A ? ILE 190 A 190 A ? -3.0 ILE 203 A 203 A ? -0.4 ILE 190 A 190 A ? -1.5 ILE 207 A 207 A ? -0.3 
206 ARG 206 A 206 A ? LEU 159 A 159 A ? -2.5 PHE 204 A 204 A ? -0.5 GLY 189 A 189 A ? -0.2 HIS 210 A 210 A ? -0.1 
207 ILE 207 A 207 A ? HIS 188 A 188 A ? -1.4 THR 205 A 205 A ? -0.3 HIS 210 A 210 A ? -2.3 VAL 211 A 211 A ? -0.7 
208 SER 208 A 208 A ? HIS 188 A 188 A ? -0.3 PRO 209 A 209 A ? -0.3 VAL 211 A 211 A ? -1.0 ILE 207 A 207 A ? -0.2 
209 PRO 209 A 209 A ? ?   ?   ? ?   ? ? ?    ?   ?   ? ?   ? ? ?    SER 208 A 208 A ? -0.3 TRP 213 A 213 A ? -0.3 
210 HIS 210 A 210 A ? ILE 207 A 207 A ? -2.3 ARG 206 A 206 A ? -0.1 ILE 214 A 214 A ? -2.8 SER 208 A 208 A ? -0.2 
211 VAL 211 A 211 A ? SER 208 A 208 A ? -1.0 ILE 207 A 207 A ? -0.7 ASN 215 A 215 A ? -2.9 ARG 216 A 216 A ? -0.2 
212 PRO 212 A 212 A ? ?   ?   ? ?   ? ? ?    ?   ?   ? ?   ? ? ?    ARG 216 A 216 A ? -1.8 VAL 211 A 211 A ? -0.2 
213 TRP 213 A 213 A ? PRO 209 A 209 A ? -0.3 ASN 215 A 215 A ? -0.2 VAL 217 A 217 A ? -2.1 VAL 211 A 211 A ? -0.2 
214 ILE 214 A 214 A ? HIS 210 A 210 A ? -2.8 ASN 215 A 215 A ? -0.2 ILE 218 A 218 A ? -2.6 LYS 219 A 219 A ? -0.2 
215 ASN 215 A 215 A ? VAL 211 A 211 A ? -2.9 ARG 216 A 216 A ? -0.2 LYS 219 A 219 A ? -2.0 ILE 214 A 214 A ? -0.2 
216 ARG 216 A 216 A ? PRO 212 A 212 A ? -1.8 VAL 211 A 211 A ? -0.2 GLU 221 A 221 A ? -2.5 GLY 220 A 220 A ? -0.5 
217 VAL 217 A 217 A ? TRP 213 A 213 A ? -2.1 GLY 220 A 220 A ? -0.2 GLY 220 A 220 A ? -1.2 ASN 215 A 215 A ? -0.2 
218 ILE 218 A 218 A ? ILE 214 A 214 A ? -2.6 LYS 219 A 219 A ? -0.3 ARG 216 A 216 A ? -0.2 VAL 217 A 217 A ? -0.2 
219 LYS 219 A 219 A ? ASN 215 A 215 A ? -2.0 ILE 214 A 214 A ? -0.2 ILE 218 A 218 A ? -0.3 VAL 217 A 217 A ? -0.2 
220 GLY 220 A 220 A ? VAL 217 A 217 A ? -1.2 ARG 216 A 216 A ? -0.5 VAL 217 A 217 A ? -0.2 ILE 218 A 218 A ? -0.1 
221 GLU 221 A 221 A ? ARG 216 A 216 A ? -2.5 ASN 215 A 215 A ? -0.2 GLY 220 A 220 A ? -0.3 LYS 219 A 219 A ? -0.1 
# 
loop_
_dssp_statistics_histogram.entry_id 
_dssp_statistics_histogram.type 
_dssp_statistics_histogram.1 
_dssp_statistics_histogram.2 
_dssp_statistics_histogram.3 
_dssp_statistics_histogram.4 
_dssp_statistics_histogram.5 
_dssp_statistics_histogram.6 
_dssp_statistics_histogram.7 
_dssp_statistics_histogram.8 
_dssp_statistics_histogram.9 
_dssp_statistics_histogram.10 
_dssp_statistics_histogram.11 
_dssp_statistics_histogram.12 
_dssp_statistics_histogram.13 
_dssp_statistics_histogram.14 
_dssp_statistics_histogram.15 
_dssp_statistics_histogram.16 
_dssp_statistics_histogram.17 
_dssp_statistics_histogram.18 
_dssp_statistics_histogram.19 
_dssp_statistics_histogram.20 
_dssp_statistics_histogram.21 
_dssp_statistics_histogram.22 
_dssp_statistics_histogram.23 
_dssp_statistics_histogram.24 
_dssp_statistics_histogram.25 
_dssp_statistics_histogram.26 
_dssp_statistics_histogram.27 
_dssp_statistics_histogram.28 
_dssp_statistics_histogram.29 
_dssp_statistics_histogram.30 
Mcpt9_Mus_musculus_GeneID=17232 residues_per_alpha_helix        0 0 0 0 0 0 0 1 0 0 0 0 0 0 0 0 0 0 0 0 0 0 0 0 0 0 0 0 0 0 
Mcpt9_Mus_musculus_GeneID=17232 parallel_bridges_per_ladder     0 0 0 0 0 0 0 0 0 0 0 0 0 0 0 0 0 0 0 0 0 0 0 0 0 0 0 0 0 0 
Mcpt9_Mus_musculus_GeneID=17232 antiparallel_bridges_per_ladder 4 3 1 6 1 2 0 0 0 0 0 0 0 0 0 0 0 0 0 0 0 0 0 0 0 0 0 0 0 0 
Mcpt9_Mus_musculus_GeneID=17232 ladders_per_sheet               1 0 0 0 0 1 1 0 0 0 0 0 0 0 0 0 0 0 0 0 0 0 0 0 0 0 0 0 0 0 
# 
loop_
_dssp_statistics_hbond.entry_id 
_dssp_statistics_hbond.type 
_dssp_statistics_hbond.count 
_dssp_statistics_hbond.count_per_100 
Mcpt9_Mus_musculus_GeneID=17232 O(I)-->H-N(J)          140 63.3 
Mcpt9_Mus_musculus_GeneID=17232 'PARALLEL BRIDGES'     0   0.0  
Mcpt9_Mus_musculus_GeneID=17232 'ANTIPARALLEL BRIDGES' 74  33.5 
Mcpt9_Mus_musculus_GeneID=17232 O(I)-->H-N(I-5)        2   0.9  
Mcpt9_Mus_musculus_GeneID=17232 O(I)-->H-N(I-4)        3   1.4  
Mcpt9_Mus_musculus_GeneID=17232 O(I)-->H-N(I-3)        3   1.4  
Mcpt9_Mus_musculus_GeneID=17232 O(I)-->H-N(I-2)        0   0.0  
Mcpt9_Mus_musculus_GeneID=17232 O(I)-->H-N(I-1)        0   0.0  
Mcpt9_Mus_musculus_GeneID=17232 O(I)-->H-N(I+0)        0   0.0  
Mcpt9_Mus_musculus_GeneID=17232 O(I)-->H-N(I+1)        0   0.0  
Mcpt9_Mus_musculus_GeneID=17232 O(I)-->H-N(I+2)        20  9.0  
Mcpt9_Mus_musculus_GeneID=17232 O(I)-->H-N(I+3)        24  10.9 
Mcpt9_Mus_musculus_GeneID=17232 O(I)-->H-N(I+4)        11  5.0  
Mcpt9_Mus_musculus_GeneID=17232 O(I)-->H-N(I+5)        2   0.9  
# 
_dssp_statistics.entry_id                       Mcpt9_Mus_musculus_GeneID=17232 
_dssp_statistics.nr_of_residues                 221 
_dssp_statistics.nr_of_chains                   1 
_dssp_statistics.nr_of_ss_bridges_total         0 
_dssp_statistics.nr_of_ss_bridges_intra_chain   0 
_dssp_statistics.nr_of_ss_bridges_inter_chain   0 
# 
loop_
_chem_comp.id 
_chem_comp.type 
_chem_comp.mon_nstd_flag 
_chem_comp.name 
_chem_comp.formula 
_chem_comp.formula_weight 
ALA 'L-PEPTIDE LINKING' y ALANINE         'C3 H7 N O2'     89.093 
ARG 'L-PEPTIDE LINKING' y ARGININE        'C6 H15 N4 O2'  175.209 
ASN 'L-PEPTIDE LINKING' y ASPARAGINE      'C4 H8 N2 O3'   132.118 
ASP 'L-PEPTIDE LINKING' y 'ASPARTIC ACID' 'C4 H7 N O4'    133.103 
CYS 'L-PEPTIDE LINKING' y CYSTEINE        'C3 H7 N O2 S'  121.158 
GLN 'L-PEPTIDE LINKING' y GLUTAMINE       'C5 H10 N2 O3'  146.144 
GLU 'L-PEPTIDE LINKING' y 'GLUTAMIC ACID' 'C5 H9 N O4'    147.129 
GLY 'PEPTIDE LINKING'   y GLYCINE         'C2 H5 N O2'     75.067 
HIS 'L-PEPTIDE LINKING' y HISTIDINE       'C6 H10 N3 O2'  156.162 
ILE 'L-PEPTIDE LINKING' y ISOLEUCINE      'C6 H13 N O2'   131.173 
LEU 'L-PEPTIDE LINKING' y LEUCINE         'C6 H13 N O2'   131.173 
LYS 'L-PEPTIDE LINKING' y LYSINE          'C6 H15 N2 O2'  147.195 
MET 'L-PEPTIDE LINKING' y METHIONINE      'C5 H11 N O2 S' 149.211 
PHE 'L-PEPTIDE LINKING' y PHENYLALANINE   'C9 H11 N O2'   165.189 
PRO 'L-PEPTIDE LINKING' y PROLINE         'C5 H9 N O2'     115.13 
SER 'L-PEPTIDE LINKING' y SERINE          'C3 H7 N O3'    105.093 
THR 'L-PEPTIDE LINKING' y THREONINE       'C4 H9 N O3'    119.119 
TRP 'L-PEPTIDE LINKING' y TRYPTOPHAN      'C11 H12 N2 O2' 204.225 
TYR 'L-PEPTIDE LINKING' y TYROSINE        'C9 H11 N O3'   181.189 
VAL 'L-PEPTIDE LINKING' y VALINE          'C5 H11 N O2'   117.146 
# 
loop_
_atom_type.symbol 
N 
C 
O 
S 
# 
loop_
_entity_poly_seq.entity_id 
_entity_poly_seq.num 
_entity_poly_seq.mon_id 
_entity_poly_seq.hetero 
1   1 GLU n 
1   2 ILE n 
1   3 ILE n 
1   4 GLY n 
1   5 GLY n 
1   6 VAL n 
1   7 GLU n 
1   8 SER n 
1   9 GLU n 
1  10 PRO n 
1  11 HIS n 
1  12 SER n 
1  13 ARG n 
1  14 PRO n 
1  15 TYR n 
1  16 MET n 
1  17 ALA n 
1  18 TYR n 
1  19 VAL n 
1  20 ASN n 
1  21 THR n 
1  22 LYS n 
1  23 TYR n 
1  24 VAL n 
1  25 ALA n 
1  26 ILE n 
1  27 CYS n 
1  28 GLY n 
1  29 GLY n 
1  30 PHE n 
1  31 LEU n 
1  32 ILE n 
1  33 ALA n 
1  34 PRO n 
1  35 GLN n 
1  36 PHE n 
1  37 VAL n 
1  38 MET n 
1  39 THR n 
1  40 ALA n 
1  41 ALA n 
1  42 HIS n 
1  43 CYS n 
1  44 SER n 
1  45 GLY n 
1  46 ARG n 
1  47 ARG n 
1  48 MET n 
1  49 THR n 
1  50 VAL n 
1  51 THR n 
1  52 LEU n 
1  53 GLY n 
1  54 ALA n 
1  55 HIS n 
1  56 ASN n 
1  57 VAL n 
1  58 ARG n 
1  59 LYS n 
1  60 ARG n 
1  61 GLU n 
1  62 CYS n 
1  63 THR n 
1  64 GLN n 
1  65 GLN n 
1  66 LYS n 
1  67 ILE n 
1  68 LYS n 
1  69 VAL n 
1  70 GLU n 
1  71 LYS n 
1  72 TYR n 
1  73 ILE n 
1  74 LEU n 
1  75 PRO n 
1  76 PRO n 
1  77 ASN n 
1  78 TYR n 
1  79 ASN n 
1  80 VAL n 
1  81 SER n 
1  82 SER n 
1  83 LYS n 
1  84 PHE n 
1  85 ASN n 
1  86 ASP n 
1  87 ILE n 
1  88 VAL n 
1  89 LEU n 
1  90 LEU n 
1  91 LYS n 
1  92 LEU n 
1  93 LYS n 
1  94 LYS n 
1  95 GLN n 
1  96 ALA n 
1  97 ASN n 
1  98 LEU n 
1  99 THR n 
1 100 SER n 
1 101 ALA n 
1 102 VAL n 
1 103 ASP n 
1 104 VAL n 
1 105 VAL n 
1 106 PRO n 
1 107 LEU n 
1 108 PRO n 
1 109 GLY n 
1 110 ASP n 
1 111 PHE n 
1 112 ALA n 
1 113 LYS n 
1 114 PRO n 
1 115 GLY n 
1 116 THR n 
1 117 MET n 
1 118 CYS n 
1 119 TRP n 
1 120 ALA n 
1 121 ALA n 
1 122 GLY n 
1 123 TRP n 
1 124 GLY n 
1 125 ARG n 
1 126 THR n 
1 127 GLY n 
1 128 VAL n 
1 129 LYS n 
1 130 LYS n 
1 131 SER n 
1 132 ILE n 
1 133 SER n 
1 134 HIS n 
1 135 THR n 
1 136 LEU n 
1 137 ARG n 
1 138 GLU n 
1 139 VAL n 
1 140 GLU n 
1 141 LEU n 
1 142 LYS n 
1 143 ILE n 
1 144 VAL n 
1 145 GLY n 
1 146 GLU n 
1 147 LYS n 
1 148 ALA n 
1 149 CYS n 
1 150 LYS n 
1 151 ILE n 
1 152 PHE n 
1 153 ARG n 
1 154 HIS n 
1 155 TYR n 
1 156 LYS n 
1 157 ASP n 
1 158 SER n 
1 159 LEU n 
1 160 GLN n 
1 161 ILE n 
1 162 CYS n 
1 163 VAL n 
1 164 GLY n 
1 165 SER n 
1 166 SER n 
1 167 THR n 
1 168 LYS n 
1 169 VAL n 
1 170 ALA n 
1 171 SER n 
1 172 VAL n 
1 173 TYR n 
1 174 MET n 
1 175 GLY n 
1 176 ASP n 
1 177 SER n 
1 178 GLY n 
1 179 GLY n 
1 180 PRO n 
1 181 LEU n 
1 182 LEU n 
1 183 CYS n 
1 184 ALA n 
1 185 GLY n 
1 186 VAL n 
1 187 ALA n 
1 188 HIS n 
1 189 GLY n 
1 190 ILE n 
1 191 VAL n 
1 192 SER n 
1 193 SER n 
1 194 GLY n 
1 195 ARG n 
1 196 GLY n 
1 197 ASN n 
1 198 ALA n 
1 199 LYS n 
1 200 PRO n 
1 201 PRO n 
1 202 ALA n 
1 203 ILE n 
1 204 PHE n 
1 205 THR n 
1 206 ARG n 
1 207 ILE n 
1 208 SER n 
1 209 PRO n 
1 210 HIS n 
1 211 VAL n 
1 212 PRO n 
1 213 TRP n 
1 214 ILE n 
1 215 ASN n 
1 216 ARG n 
1 217 VAL n 
1 218 ILE n 
1 219 LYS n 
1 220 GLY n 
1 221 GLU n 
# 
loop_
_pdbx_poly_seq_scheme.asym_id 
_pdbx_poly_seq_scheme.entity_id 
_pdbx_poly_seq_scheme.seq_id 
_pdbx_poly_seq_scheme.mon_id 
_pdbx_poly_seq_scheme.ndb_seq_num 
_pdbx_poly_seq_scheme.pdb_seq_num 
_pdbx_poly_seq_scheme.auth_seq_num 
_pdbx_poly_seq_scheme.pdb_mon_id 
_pdbx_poly_seq_scheme.auth_mon_id 
_pdbx_poly_seq_scheme.pdb_strand_id 
_pdbx_poly_seq_scheme.pdb_ins_code 
_pdbx_poly_seq_scheme.hetero 
A 1   1 GLU   1 1   1   GLU GLU A ? n 
A 1   2 ILE   2 2   2   ILE ILE A ? n 
A 1   3 ILE   3 3   3   ILE ILE A ? n 
A 1   4 GLY   4 4   4   GLY GLY A ? n 
A 1   5 GLY   5 5   5   GLY GLY A ? n 
A 1   6 VAL   6 6   6   VAL VAL A ? n 
A 1   7 GLU   7 7   7   GLU GLU A ? n 
A 1   8 SER   8 8   8   SER SER A ? n 
A 1   9 GLU   9 9   9   GLU GLU A ? n 
A 1  10 PRO  10 10  10  PRO PRO A ? n 
A 1  11 HIS  11 11  11  HIS HIS A ? n 
A 1  12 SER  12 12  12  SER SER A ? n 
A 1  13 ARG  13 13  13  ARG ARG A ? n 
A 1  14 PRO  14 14  14  PRO PRO A ? n 
A 1  15 TYR  15 15  15  TYR TYR A ? n 
A 1  16 MET  16 16  16  MET MET A ? n 
A 1  17 ALA  17 17  17  ALA ALA A ? n 
A 1  18 TYR  18 18  18  TYR TYR A ? n 
A 1  19 VAL  19 19  19  VAL VAL A ? n 
A 1  20 ASN  20 20  20  ASN ASN A ? n 
A 1  21 THR  21 21  21  THR THR A ? n 
A 1  22 LYS  22 22  22  LYS LYS A ? n 
A 1  23 TYR  23 23  23  TYR TYR A ? n 
A 1  24 VAL  24 24  24  VAL VAL A ? n 
A 1  25 ALA  25 25  25  ALA ALA A ? n 
A 1  26 ILE  26 26  26  ILE ILE A ? n 
A 1  27 CYS  27 27  27  CYS CYS A ? n 
A 1  28 GLY  28 28  28  GLY GLY A ? n 
A 1  29 GLY  29 29  29  GLY GLY A ? n 
A 1  30 PHE  30 30  30  PHE PHE A ? n 
A 1  31 LEU  31 31  31  LEU LEU A ? n 
A 1  32 ILE  32 32  32  ILE ILE A ? n 
A 1  33 ALA  33 33  33  ALA ALA A ? n 
A 1  34 PRO  34 34  34  PRO PRO A ? n 
A 1  35 GLN  35 35  35  GLN GLN A ? n 
A 1  36 PHE  36 36  36  PHE PHE A ? n 
A 1  37 VAL  37 37  37  VAL VAL A ? n 
A 1  38 MET  38 38  38  MET MET A ? n 
A 1  39 THR  39 39  39  THR THR A ? n 
A 1  40 ALA  40 40  40  ALA ALA A ? n 
A 1  41 ALA  41 41  41  ALA ALA A ? n 
A 1  42 HIS  42 42  42  HIS HIS A ? n 
A 1  43 CYS  43 43  43  CYS CYS A ? n 
A 1  44 SER  44 44  44  SER SER A ? n 
A 1  45 GLY  45 45  45  GLY GLY A ? n 
A 1  46 ARG  46 46  46  ARG ARG A ? n 
A 1  47 ARG  47 47  47  ARG ARG A ? n 
A 1  48 MET  48 48  48  MET MET A ? n 
A 1  49 THR  49 49  49  THR THR A ? n 
A 1  50 VAL  50 50  50  VAL VAL A ? n 
A 1  51 THR  51 51  51  THR THR A ? n 
A 1  52 LEU  52 52  52  LEU LEU A ? n 
A 1  53 GLY  53 53  53  GLY GLY A ? n 
A 1  54 ALA  54 54  54  ALA ALA A ? n 
A 1  55 HIS  55 55  55  HIS HIS A ? n 
A 1  56 ASN  56 56  56  ASN ASN A ? n 
A 1  57 VAL  57 57  57  VAL VAL A ? n 
A 1  58 ARG  58 58  58  ARG ARG A ? n 
A 1  59 LYS  59 59  59  LYS LYS A ? n 
A 1  60 ARG  60 60  60  ARG ARG A ? n 
A 1  61 GLU  61 61  61  GLU GLU A ? n 
A 1  62 CYS  62 62  62  CYS CYS A ? n 
A 1  63 THR  63 63  63  THR THR A ? n 
A 1  64 GLN  64 64  64  GLN GLN A ? n 
A 1  65 GLN  65 65  65  GLN GLN A ? n 
A 1  66 LYS  66 66  66  LYS LYS A ? n 
A 1  67 ILE  67 67  67  ILE ILE A ? n 
A 1  68 LYS  68 68  68  LYS LYS A ? n 
A 1  69 VAL  69 69  69  VAL VAL A ? n 
A 1  70 GLU  70 70  70  GLU GLU A ? n 
A 1  71 LYS  71 71  71  LYS LYS A ? n 
A 1  72 TYR  72 72  72  TYR TYR A ? n 
A 1  73 ILE  73 73  73  ILE ILE A ? n 
A 1  74 LEU  74 74  74  LEU LEU A ? n 
A 1  75 PRO  75 75  75  PRO PRO A ? n 
A 1  76 PRO  76 76  76  PRO PRO A ? n 
A 1  77 ASN  77 77  77  ASN ASN A ? n 
A 1  78 TYR  78 78  78  TYR TYR A ? n 
A 1  79 ASN  79 79  79  ASN ASN A ? n 
A 1  80 VAL  80 80  80  VAL VAL A ? n 
A 1  81 SER  81 81  81  SER SER A ? n 
A 1  82 SER  82 82  82  SER SER A ? n 
A 1  83 LYS  83 83  83  LYS LYS A ? n 
A 1  84 PHE  84 84  84  PHE PHE A ? n 
A 1  85 ASN  85 85  85  ASN ASN A ? n 
A 1  86 ASP  86 86  86  ASP ASP A ? n 
A 1  87 ILE  87 87  87  ILE ILE A ? n 
A 1  88 VAL  88 88  88  VAL VAL A ? n 
A 1  89 LEU  89 89  89  LEU LEU A ? n 
A 1  90 LEU  90 90  90  LEU LEU A ? n 
A 1  91 LYS  91 91  91  LYS LYS A ? n 
A 1  92 LEU  92 92  92  LEU LEU A ? n 
A 1  93 LYS  93 93  93  LYS LYS A ? n 
A 1  94 LYS  94 94  94  LYS LYS A ? n 
A 1  95 GLN  95 95  95  GLN GLN A ? n 
A 1  96 ALA  96 96  96  ALA ALA A ? n 
A 1  97 ASN  97 97  97  ASN ASN A ? n 
A 1  98 LEU  98 98  98  LEU LEU A ? n 
A 1  99 THR  99 99  99  THR THR A ? n 
A 1 100 SER 100 100 100 SER SER A ? n 
A 1 101 ALA 101 101 101 ALA ALA A ? n 
A 1 102 VAL 102 102 102 VAL VAL A ? n 
A 1 103 ASP 103 103 103 ASP ASP A ? n 
A 1 104 VAL 104 104 104 VAL VAL A ? n 
A 1 105 VAL 105 105 105 VAL VAL A ? n 
A 1 106 PRO 106 106 106 PRO PRO A ? n 
A 1 107 LEU 107 107 107 LEU LEU A ? n 
A 1 108 PRO 108 108 108 PRO PRO A ? n 
A 1 109 GLY 109 109 109 GLY GLY A ? n 
A 1 110 ASP 110 110 110 ASP ASP A ? n 
A 1 111 PHE 111 111 111 PHE PHE A ? n 
A 1 112 ALA 112 112 112 ALA ALA A ? n 
A 1 113 LYS 113 113 113 LYS LYS A ? n 
A 1 114 PRO 114 114 114 PRO PRO A ? n 
A 1 115 GLY 115 115 115 GLY GLY A ? n 
A 1 116 THR 116 116 116 THR THR A ? n 
A 1 117 MET 117 117 117 MET MET A ? n 
A 1 118 CYS 118 118 118 CYS CYS A ? n 
A 1 119 TRP 119 119 119 TRP TRP A ? n 
A 1 120 ALA 120 120 120 ALA ALA A ? n 
A 1 121 ALA 121 121 121 ALA ALA A ? n 
A 1 122 GLY 122 122 122 GLY GLY A ? n 
A 1 123 TRP 123 123 123 TRP TRP A ? n 
A 1 124 GLY 124 124 124 GLY GLY A ? n 
A 1 125 ARG 125 125 125 ARG ARG A ? n 
A 1 126 THR 126 126 126 THR THR A ? n 
A 1 127 GLY 127 127 127 GLY GLY A ? n 
A 1 128 VAL 128 128 128 VAL VAL A ? n 
A 1 129 LYS 129 129 129 LYS LYS A ? n 
A 1 130 LYS 130 130 130 LYS LYS A ? n 
A 1 131 SER 131 131 131 SER SER A ? n 
A 1 132 ILE 132 132 132 ILE ILE A ? n 
A 1 133 SER 133 133 133 SER SER A ? n 
A 1 134 HIS 134 134 134 HIS HIS A ? n 
A 1 135 THR 135 135 135 THR THR A ? n 
A 1 136 LEU 136 136 136 LEU LEU A ? n 
A 1 137 ARG 137 137 137 ARG ARG A ? n 
A 1 138 GLU 138 138 138 GLU GLU A ? n 
A 1 139 VAL 139 139 139 VAL VAL A ? n 
A 1 140 GLU 140 140 140 GLU GLU A ? n 
A 1 141 LEU 141 141 141 LEU LEU A ? n 
A 1 142 LYS 142 142 142 LYS LYS A ? n 
A 1 143 ILE 143 143 143 ILE ILE A ? n 
A 1 144 VAL 144 144 144 VAL VAL A ? n 
A 1 145 GLY 145 145 145 GLY GLY A ? n 
A 1 146 GLU 146 146 146 GLU GLU A ? n 
A 1 147 LYS 147 147 147 LYS LYS A ? n 
A 1 148 ALA 148 148 148 ALA ALA A ? n 
A 1 149 CYS 149 149 149 CYS CYS A ? n 
A 1 150 LYS 150 150 150 LYS LYS A ? n 
A 1 151 ILE 151 151 151 ILE ILE A ? n 
A 1 152 PHE 152 152 152 PHE PHE A ? n 
A 1 153 ARG 153 153 153 ARG ARG A ? n 
A 1 154 HIS 154 154 154 HIS HIS A ? n 
A 1 155 TYR 155 155 155 TYR TYR A ? n 
A 1 156 LYS 156 156 156 LYS LYS A ? n 
A 1 157 ASP 157 157 157 ASP ASP A ? n 
A 1 158 SER 158 158 158 SER SER A ? n 
A 1 159 LEU 159 159 159 LEU LEU A ? n 
A 1 160 GLN 160 160 160 GLN GLN A ? n 
A 1 161 ILE 161 161 161 ILE ILE A ? n 
A 1 162 CYS 162 162 162 CYS CYS A ? n 
A 1 163 VAL 163 163 163 VAL VAL A ? n 
A 1 164 GLY 164 164 164 GLY GLY A ? n 
A 1 165 SER 165 165 165 SER SER A ? n 
A 1 166 SER 166 166 166 SER SER A ? n 
A 1 167 THR 167 167 167 THR THR A ? n 
A 1 168 LYS 168 168 168 LYS LYS A ? n 
A 1 169 VAL 169 169 169 VAL VAL A ? n 
A 1 170 ALA 170 170 170 ALA ALA A ? n 
A 1 171 SER 171 171 171 SER SER A ? n 
A 1 172 VAL 172 172 172 VAL VAL A ? n 
A 1 173 TYR 173 173 173 TYR TYR A ? n 
A 1 174 MET 174 174 174 MET MET A ? n 
A 1 175 GLY 175 175 175 GLY GLY A ? n 
A 1 176 ASP 176 176 176 ASP ASP A ? n 
A 1 177 SER 177 177 177 SER SER A ? n 
A 1 178 GLY 178 178 178 GLY GLY A ? n 
A 1 179 GLY 179 179 179 GLY GLY A ? n 
A 1 180 PRO 180 180 180 PRO PRO A ? n 
A 1 181 LEU 181 181 181 LEU LEU A ? n 
A 1 182 LEU 182 182 182 LEU LEU A ? n 
A 1 183 CYS 183 183 183 CYS CYS A ? n 
A 1 184 ALA 184 184 184 ALA ALA A ? n 
A 1 185 GLY 185 185 185 GLY GLY A ? n 
A 1 186 VAL 186 186 186 VAL VAL A ? n 
A 1 187 ALA 187 187 187 ALA ALA A ? n 
A 1 188 HIS 188 188 188 HIS HIS A ? n 
A 1 189 GLY 189 189 189 GLY GLY A ? n 
A 1 190 ILE 190 190 190 ILE ILE A ? n 
A 1 191 VAL 191 191 191 VAL VAL A ? n 
A 1 192 SER 192 192 192 SER SER A ? n 
A 1 193 SER 193 193 193 SER SER A ? n 
A 1 194 GLY 194 194 194 GLY GLY A ? n 
A 1 195 ARG 195 195 195 ARG ARG A ? n 
A 1 196 GLY 196 196 196 GLY GLY A ? n 
A 1 197 ASN 197 197 197 ASN ASN A ? n 
A 1 198 ALA 198 198 198 ALA ALA A ? n 
A 1 199 LYS 199 199 199 LYS LYS A ? n 
A 1 200 PRO 200 200 200 PRO PRO A ? n 
A 1 201 PRO 201 201 201 PRO PRO A ? n 
A 1 202 ALA 202 202 202 ALA ALA A ? n 
A 1 203 ILE 203 203 203 ILE ILE A ? n 
A 1 204 PHE 204 204 204 PHE PHE A ? n 
A 1 205 THR 205 205 205 THR THR A ? n 
A 1 206 ARG 206 206 206 ARG ARG A ? n 
A 1 207 ILE 207 207 207 ILE ILE A ? n 
A 1 208 SER 208 208 208 SER SER A ? n 
A 1 209 PRO 209 209 209 PRO PRO A ? n 
A 1 210 HIS 210 210 210 HIS HIS A ? n 
A 1 211 VAL 211 211 211 VAL VAL A ? n 
A 1 212 PRO 212 212 212 PRO PRO A ? n 
A 1 213 TRP 213 213 213 TRP TRP A ? n 
A 1 214 ILE 214 214 214 ILE ILE A ? n 
A 1 215 ASN 215 215 215 ASN ASN A ? n 
A 1 216 ARG 216 216 216 ARG ARG A ? n 
A 1 217 VAL 217 217 217 VAL VAL A ? n 
A 1 218 ILE 218 218 218 ILE ILE A ? n 
A 1 219 LYS 219 219 219 LYS LYS A ? n 
A 1 220 GLY 220 220 220 GLY GLY A ? n 
A 1 221 GLU 221 221 221 GLU GLU A ? n 
# 
loop_
_atom_site.group_PDB 
_atom_site.id 
_atom_site.type_symbol 
_atom_site.label_atom_id 
_atom_site.label_alt_id 
_atom_site.label_comp_id 
_atom_site.label_asym_id 
_atom_site.label_entity_id 
_atom_site.label_seq_id 
_atom_site.pdbx_PDB_ins_code 
_atom_site.Cartn_x 
_atom_site.Cartn_y 
_atom_site.Cartn_z 
_atom_site.occupancy 
_atom_site.B_iso_or_equiv 
_atom_site.pdbx_formal_charge 
_atom_site.auth_seq_id 
_atom_site.auth_comp_id 
_atom_site.auth_asym_id 
_atom_site.auth_atom_id 
_atom_site.pdbx_PDB_model_num 
ATOM 1    N N   ? GLU A 1   1 ?   0.546  11.307  -5.602 1.000 65.930 ? 1   GLU A N   1 
ATOM 2    C CA  ? GLU A 1   1 ?   0.182  11.580  -6.989 1.000 65.930 ? 1   GLU A CA  1 
ATOM 3    C C   ? GLU A 1   1 ?  -0.141  10.291  -7.740 1.000 65.930 ? 1   GLU A C   1 
ATOM 4    C CB  ? GLU A 1   1 ?   1.307  12.335  -7.702 1.000 65.930 ? 1   GLU A CB  1 
ATOM 5    O O   ? GLU A 1   1 ?   0.568   9.292  -7.601 1.000 65.930 ? 1   GLU A O   1 
ATOM 6    C CG  ? GLU A 1   1 ?   0.934  12.826  -9.093 1.000 65.930 ? 1   GLU A CG  1 
ATOM 7    C CD  ? GLU A 1   1 ?   2.057  13.582  -9.784 1.000 65.930 ? 1   GLU A CD  1 
ATOM 8    O OE1 ? GLU A 1   1 ?   1.891  13.973 -10.962 1.000 65.930 ? 1   GLU A OE1 1 
ATOM 9    O OE2 ? GLU A 1   1 ?   3.113  13.784  -9.143 1.000 65.930 ? 1   GLU A OE2 1 
ATOM 10   N N   ? ILE A 1   2 ?  -1.150  10.271  -8.359 1.000 78.320 ? 2   ILE A N   1 
ATOM 11   C CA  ? ILE A 1   2 ?  -1.352   9.373  -9.491 1.000 78.320 ? 2   ILE A CA  1 
ATOM 12   C C   ? ILE A 1   2 ?  -1.204  10.148 -10.798 1.000 78.320 ? 2   ILE A C   1 
ATOM 13   C CB  ? ILE A 1   2 ?  -2.736   8.687  -9.428 1.000 78.320 ? 2   ILE A CB  1 
ATOM 14   O O   ? ILE A 1   2 ?  -2.187  10.659 -11.339 1.000 78.320 ? 2   ILE A O   1 
ATOM 15   C CG1 ? ILE A 1   2 ?  -2.918   7.973  -8.084 1.000 78.320 ? 2   ILE A CG1 1 
ATOM 16   C CG2 ? ILE A 1   2 ?  -2.908   7.710 -10.595 1.000 78.320 ? 2   ILE A CG2 1 
ATOM 17   C CD1 ? ILE A 1   2 ?  -1.970   6.801  -7.872 1.000 78.320 ? 2   ILE A CD1 1 
ATOM 18   N N   ? ILE A 1   3 ?   0.021  10.566 -11.090 1.000 80.910 ? 3   ILE A N   1 
ATOM 19   C CA  ? ILE A 1   3 ?   0.315  11.383 -12.262 1.000 80.910 ? 3   ILE A CA  1 
ATOM 20   C C   ? ILE A 1   3 ?   0.087  10.566 -13.531 1.000 80.910 ? 3   ILE A C   1 
ATOM 21   C CB  ? ILE A 1   3 ?   1.763  11.923 -12.226 1.000 80.910 ? 3   ILE A CB  1 
ATOM 22   O O   ? ILE A 1   3 ?   0.571   9.437 -13.646 1.000 80.910 ? 3   ILE A O   1 
ATOM 23   C CG1 ? ILE A 1   3 ?   1.972  12.806 -10.990 1.000 80.910 ? 3   ILE A CG1 1 
ATOM 24   C CG2 ? ILE A 1   3 ?   2.085  12.692 -13.510 1.000 80.910 ? 3   ILE A CG2 1 
ATOM 25   C CD1 ? ILE A 1   3 ?   3.406  13.285 -10.808 1.000 80.910 ? 3   ILE A CD1 1 
ATOM 26   N N   ? GLY A 1   4 ?  -0.704  11.243 -14.364 1.000 82.700 ? 4   GLY A N   1 
ATOM 27   C CA  ? GLY A 1   4 ?  -1.013  10.533 -15.595 1.000 82.700 ? 4   GLY A CA  1 
ATOM 28   C C   ? GLY A 1   4 ?  -2.099   9.488 -15.425 1.000 82.700 ? 4   GLY A C   1 
ATOM 29   O O   ? GLY A 1   4 ?  -2.324   8.668 -16.318 1.000 82.700 ? 4   GLY A O   1 
ATOM 30   N N   ? GLY A 1   5 ?  -2.704   9.443 -14.114 1.000 87.790 ? 5   GLY A N   1 
ATOM 31   C CA  ? GLY A 1   5 ?  -3.792   8.528 -13.806 1.000 87.790 ? 5   GLY A CA  1 
ATOM 32   C C   ? GLY A 1   5 ?  -5.156   9.074 -14.182 1.000 87.790 ? 5   GLY A C   1 
ATOM 33   O O   ? GLY A 1   5 ?  -5.281  10.241 -14.560 1.000 87.790 ? 5   GLY A O   1 
ATOM 34   N N   ? VAL A 1   6 ?  -6.094   8.266 -14.187 1.000 93.570 ? 6   VAL A N   1 
ATOM 35   C CA  ? VAL A 1   6 ?  -7.470   8.647 -14.488 1.000 93.570 ? 6   VAL A CA  1 
ATOM 36   C C   ? VAL A 1   6 ?  -8.352   8.410 -13.264 1.000 93.570 ? 6   VAL A C   1 
ATOM 37   C CB  ? VAL A 1   6 ?  -8.023   7.867 -15.702 1.000 93.570 ? 6   VAL A CB  1 
ATOM 38   O O   ? VAL A 1   6 ?  -8.011   7.606 -12.392 1.000 93.570 ? 6   VAL A O   1 
ATOM 39   C CG1 ? VAL A 1   6 ?  -7.198   8.162 -16.954 1.000 93.570 ? 6   VAL A CG1 1 
ATOM 40   C CG2 ? VAL A 1   6 ?  -8.039   6.368 -15.410 1.000 93.570 ? 6   VAL A CG2 1 
ATOM 41   N N   ? GLU A 1   7 ?  -9.364   9.248 -13.174 1.000 95.610 ? 7   GLU A N   1 
ATOM 42   C CA  ? GLU A 1   7 ? -10.324   9.009 -12.100 1.000 95.610 ? 7   GLU A CA  1 
ATOM 43   C C   ? GLU A 1   7 ? -10.865   7.583 -12.150 1.000 95.610 ? 7   GLU A C   1 
ATOM 44   C CB  ? GLU A 1   7 ? -11.478  10.012 -12.177 1.000 95.610 ? 7   GLU A CB  1 
ATOM 45   O O   ? GLU A 1   7 ? -11.225   7.088 -13.220 1.000 95.610 ? 7   GLU A O   1 
ATOM 46   C CG  ? GLU A 1   7 ? -12.477   9.889 -11.036 1.000 95.610 ? 7   GLU A CG  1 
ATOM 47   C CD  ? GLU A 1   7 ? -13.554  10.962 -11.063 1.000 95.610 ? 7   GLU A CD  1 
ATOM 48   O OE1 ? GLU A 1   7 ? -14.712  10.668 -10.689 1.000 95.610 ? 7   GLU A OE1 1 
ATOM 49   O OE2 ? GLU A 1   7 ? -13.238  12.105 -11.463 1.000 95.610 ? 7   GLU A OE2 1 
ATOM 50   N N   ? SER A 1   8 ? -10.913   6.928 -10.981 1.000 95.760 ? 8   SER A N   1 
ATOM 51   C CA  ? SER A 1   8 ? -11.464   5.582 -10.863 1.000 95.760 ? 8   SER A CA  1 
ATOM 52   C C   ? SER A 1   8 ? -12.986   5.597 -10.960 1.000 95.760 ? 8   SER A C   1 
ATOM 53   C CB  ? SER A 1   8 ? -11.035   4.939  -9.543 1.000 95.760 ? 8   SER A CB  1 
ATOM 54   O O   ? SER A 1   8 ? -13.631   6.556 -10.531 1.000 95.760 ? 8   SER A O   1 
ATOM 55   O OG  ? SER A 1   8 ?  -9.624   4.832  -9.471 1.000 95.760 ? 8   SER A OG  1 
ATOM 56   N N   ? GLU A 1   9 ? -13.449   4.473 -11.594 1.000 96.280 ? 9   GLU A N   1 
ATOM 57   C CA  ? GLU A 1   9 ? -14.894   4.299 -11.476 1.000 96.280 ? 9   GLU A CA  1 
ATOM 58   C C   ? GLU A 1   9 ? -15.320   4.198 -10.014 1.000 96.280 ? 9   GLU A C   1 
ATOM 59   C CB  ? GLU A 1   9 ? -15.351   3.057 -12.244 1.000 96.280 ? 9   GLU A CB  1 
ATOM 60   O O   ? GLU A 1   9 ? -14.658   3.533  -9.214 1.000 96.280 ? 9   GLU A O   1 
ATOM 61   C CG  ? GLU A 1   9 ? -15.173   3.166 -13.752 1.000 96.280 ? 9   GLU A CG  1 
ATOM 62   C CD  ? GLU A 1   9 ? -15.929   4.335 -14.362 1.000 96.280 ? 9   GLU A CD  1 
ATOM 63   O OE1 ? GLU A 1   9 ? -15.328   5.104 -15.146 1.000 96.280 ? 9   GLU A OE1 1 
ATOM 64   O OE2 ? GLU A 1   9 ? -17.133   4.483 -14.054 1.000 96.280 ? 9   GLU A OE2 1 
ATOM 65   N N   ? PRO A 1  10 ? -16.339   4.966  -9.631 1.000 96.370 ? 10  PRO A N   1 
ATOM 66   C CA  ? PRO A 1  10 ? -16.782   4.892  -8.237 1.000 96.370 ? 10  PRO A CA  1 
ATOM 67   C C   ? PRO A 1  10 ? -16.936   3.455  -7.742 1.000 96.370 ? 10  PRO A C   1 
ATOM 68   C CB  ? PRO A 1  10 ? -18.133   5.610  -8.258 1.000 96.370 ? 10  PRO A CB  1 
ATOM 69   O O   ? PRO A 1  10 ? -17.538   2.624  -8.427 1.000 96.370 ? 10  PRO A O   1 
ATOM 70   C CG  ? PRO A 1  10 ? -18.029   6.586  -9.385 1.000 96.370 ? 10  PRO A CG  1 
ATOM 71   C CD  ? PRO A 1  10 ? -17.247   5.949 -10.497 1.000 96.370 ? 10  PRO A CD  1 
ATOM 72   N N   ? HIS A 1  11 ? -16.153   3.228  -6.561 1.000 95.380 ? 11  HIS A N   1 
ATOM 73   C CA  ? HIS A 1  11 ? -16.259   2.001  -5.779 1.000 95.380 ? 11  HIS A CA  1 
ATOM 74   C C   ? HIS A 1  11 ? -15.726   0.803  -6.559 1.000 95.380 ? 11  HIS A C   1 
ATOM 75   C CB  ? HIS A 1  11 ? -17.711   1.753  -5.365 1.000 95.380 ? 11  HIS A CB  1 
ATOM 76   O O   ? HIS A 1  11 ? -16.081  -0.341  -6.266 1.000 95.380 ? 11  HIS A O   1 
ATOM 77   C CG  ? HIS A 1  11 ? -18.330   2.902  -4.634 1.000 95.380 ? 11  HIS A CG  1 
ATOM 78   C CD2 ? HIS A 1  11 ? -19.445   3.624  -4.895 1.000 95.380 ? 11  HIS A CD2 1 
ATOM 79   N ND1 ? HIS A 1  11 ? -17.788   3.430  -3.483 1.000 95.380 ? 11  HIS A ND1 1 
ATOM 80   C CE1 ? HIS A 1  11 ? -18.546   4.431  -3.065 1.000 95.380 ? 11  HIS A CE1 1 
ATOM 81   N NE2 ? HIS A 1  11 ? -19.558   4.569  -3.905 1.000 95.380 ? 11  HIS A NE2 1 
ATOM 82   N N   ? SER A 1  12 ? -14.975   0.989  -7.630 1.000 96.170 ? 12  SER A N   1 
ATOM 83   C CA  ? SER A 1  12 ? -14.281  -0.046  -8.389 1.000 96.170 ? 12  SER A CA  1 
ATOM 84   C C   ? SER A 1  12 ? -13.053  -0.551  -7.640 1.000 96.170 ? 12  SER A C   1 
ATOM 85   C CB  ? SER A 1  12 ? -13.868   0.483  -9.764 1.000 96.170 ? 12  SER A CB  1 
ATOM 86   O O   ? SER A 1  12 ? -12.499  -1.599  -7.979 1.000 96.170 ? 12  SER A O   1 
ATOM 87   O OG  ? SER A 1  12 ? -12.971   1.573  -9.634 1.000 96.170 ? 12  SER A OG  1 
ATOM 88   N N   ? ARG A 1  13 ? -12.607   0.073  -6.641 1.000 96.970 ? 13  ARG A N   1 
ATOM 89   C CA  ? ARG A 1  13 ? -11.519  -0.300  -5.742 1.000 96.970 ? 13  ARG A CA  1 
ATOM 90   C C   ? ARG A 1  13 ? -12.005  -0.387  -4.300 1.000 96.970 ? 13  ARG A C   1 
ATOM 91   C CB  ? ARG A 1  13 ? -10.367   0.701  -5.848 1.000 96.970 ? 13  ARG A CB  1 
ATOM 92   O O   ? ARG A 1  13 ? -11.668   0.464  -3.473 1.000 96.970 ? 13  ARG A O   1 
ATOM 93   C CG  ? ARG A 1  13 ?  -9.864   0.914  -7.267 1.000 96.970 ? 13  ARG A CG  1 
ATOM 94   C CD  ? ARG A 1  13 ?  -9.250  -0.355  -7.844 1.000 96.970 ? 13  ARG A CD  1 
ATOM 95   N NE  ? ARG A 1  13 ?  -8.683  -0.125  -9.169 1.000 96.970 ? 13  ARG A NE  1 
ATOM 96   N NH1 ? ARG A 1  13 ? -10.591  -0.740 -10.319 1.000 96.970 ? 13  ARG A NH1 1 
ATOM 97   N NH2 ? ARG A 1  13 ?  -8.721  -0.073 -11.465 1.000 96.970 ? 13  ARG A NH2 1 
ATOM 98   C CZ  ? ARG A 1  13 ?  -9.333  -0.313 -10.315 1.000 96.970 ? 13  ARG A CZ  1 
ATOM 99   N N   ? PRO A 1  14 ? -12.721  -1.389  -3.914 1.000 97.590 ? 14  PRO A N   1 
ATOM 100  C CA  ? PRO A 1  14 ? -13.420  -1.480  -2.630 1.000 97.590 ? 14  PRO A CA  1 
ATOM 101  C C   ? PRO A 1  14 ? -12.476  -1.759  -1.463 1.000 97.590 ? 14  PRO A C   1 
ATOM 102  C CB  ? PRO A 1  14 ? -14.390  -2.645  -2.838 1.000 97.590 ? 14  PRO A CB  1 
ATOM 103  O O   ? PRO A 1  14 ? -12.889  -1.699  -0.302 1.000 97.590 ? 14  PRO A O   1 
ATOM 104  C CG  ? PRO A 1  14 ? -13.730  -3.514  -3.859 1.000 97.590 ? 14  PRO A CG  1 
ATOM 105  C CD  ? PRO A 1  14 ? -13.006  -2.635  -4.838 1.000 97.590 ? 14  PRO A CD  1 
ATOM 106  N N   ? TYR A 1  15 ? -11.147  -1.886  -1.735 1.000 98.110 ? 15  TYR A N   1 
ATOM 107  C CA  ? TYR A 1  15 ? -10.130  -2.164  -0.727 1.000 98.110 ? 15  TYR A CA  1 
ATOM 108  C C   ? TYR A 1  15 ?  -9.407  -0.887  -0.316 1.000 98.110 ? 15  TYR A C   1 
ATOM 109  C CB  ? TYR A 1  15 ?  -9.121  -3.190  -1.251 1.000 98.110 ? 15  TYR A CB  1 
ATOM 110  O O   ? TYR A 1  15 ?  -8.624  -0.889   0.637 1.000 98.110 ? 15  TYR A O   1 
ATOM 111  C CG  ? TYR A 1  15 ?  -8.656  -2.920  -2.661 1.000 98.110 ? 15  TYR A CG  1 
ATOM 112  C CD1 ? TYR A 1  15 ?  -9.188  -3.627  -3.738 1.000 98.110 ? 15  TYR A CD1 1 
ATOM 113  C CD2 ? TYR A 1  15 ?  -7.685  -1.959  -2.921 1.000 98.110 ? 15  TYR A CD2 1 
ATOM 114  C CE1 ? TYR A 1  15 ?  -8.762  -3.383  -5.039 1.000 98.110 ? 15  TYR A CE1 1 
ATOM 115  C CE2 ? TYR A 1  15 ?  -7.252  -1.707  -4.218 1.000 98.110 ? 15  TYR A CE2 1 
ATOM 116  O OH  ? TYR A 1  15 ?  -7.370  -2.177  -6.555 1.000 98.110 ? 15  TYR A OH  1 
ATOM 117  C CZ  ? TYR A 1  15 ?  -7.795  -2.422  -5.269 1.000 98.110 ? 15  TYR A CZ  1 
ATOM 118  N N   ? MET A 1  16 ?  -9.613   0.176  -1.069 1.000 97.930 ? 16  MET A N   1 
ATOM 119  C CA  ? MET A 1  16 ?  -8.871   1.414  -0.845 1.000 97.930 ? 16  MET A CA  1 
ATOM 120  C C   ? MET A 1  16 ?  -9.244   2.036   0.497 1.000 97.930 ? 16  MET A C   1 
ATOM 121  C CB  ? MET A 1  16 ?  -9.134   2.411  -1.975 1.000 97.930 ? 16  MET A CB  1 
ATOM 122  O O   ? MET A 1  16 ? -10.414   2.031   0.884 1.000 97.930 ? 16  MET A O   1 
ATOM 123  C CG  ? MET A 1  16 ?  -8.374   2.102  -3.254 1.000 97.930 ? 16  MET A CG  1 
ATOM 124  S SD  ? MET A 1  16 ?  -6.555   2.147  -3.020 1.000 97.930 ? 16  MET A SD  1 
ATOM 125  C CE  ? MET A 1  16 ?  -6.312   3.923  -2.739 1.000 97.930 ? 16  MET A CE  1 
ATOM 126  N N   ? ALA A 1  17 ?  -8.252   2.535   1.127 1.000 97.480 ? 17  ALA A N   1 
ATOM 127  C CA  ? ALA A 1  17 ?  -8.425   3.203   2.414 1.000 97.480 ? 17  ALA A CA  1 
ATOM 128  C C   ? ALA A 1  17 ?  -7.789   4.590   2.402 1.000 97.480 ? 17  ALA A C   1 
ATOM 129  C CB  ? ALA A 1  17 ?  -7.829   2.358   3.537 1.000 97.480 ? 17  ALA A CB  1 
ATOM 130  O O   ? ALA A 1  17 ?  -6.694   4.773   1.865 1.000 97.480 ? 17  ALA A O   1 
ATOM 131  N N   ? TYR A 1  18 ?  -8.535   5.519   2.912 1.000 96.450 ? 18  TYR A N   1 
ATOM 132  C CA  ? TYR A 1  18 ?  -8.046   6.868   3.172 1.000 96.450 ? 18  TYR A CA  1 
ATOM 133  C C   ? TYR A 1  18 ?  -7.574   7.009   4.614 1.000 96.450 ? 18  TYR A C   1 
ATOM 134  C CB  ? TYR A 1  18 ?  -9.137   7.902   2.877 1.000 96.450 ? 18  TYR A CB  1 
ATOM 135  O O   ? TYR A 1  18 ?  -8.375   6.919   5.548 1.000 96.450 ? 18  TYR A O   1 
ATOM 136  C CG  ? TYR A 1  18 ?  -8.660   9.331   2.966 1.000 96.450 ? 18  TYR A CG  1 
ATOM 137  C CD1 ? TYR A 1  18 ?  -8.710  10.028   4.172 1.000 96.450 ? 18  TYR A CD1 1 
ATOM 138  C CD2 ? TYR A 1  18 ?  -8.159   9.987   1.847 1.000 96.450 ? 18  TYR A CD2 1 
ATOM 139  C CE1 ? TYR A 1  18 ?  -8.273  11.346   4.259 1.000 96.450 ? 18  TYR A CE1 1 
ATOM 140  C CE2 ? TYR A 1  18 ?  -7.719  11.305   1.923 1.000 96.450 ? 18  TYR A CE2 1 
ATOM 141  O OH  ? TYR A 1  18 ?  -7.346  13.279   3.212 1.000 96.450 ? 18  TYR A OH  1 
ATOM 142  C CZ  ? TYR A 1  18 ?  -7.780  11.975   3.131 1.000 96.450 ? 18  TYR A CZ  1 
ATOM 143  N N   ? VAL A 1  19 ?  -6.253   7.205   4.727 1.000 95.570 ? 19  VAL A N   1 
ATOM 144  C CA  ? VAL A 1  19 ?  -5.664   7.248   6.061 1.000 95.570 ? 19  VAL A CA  1 
ATOM 145  C C   ? VAL A 1  19 ?  -5.326   8.691   6.430 1.000 95.570 ? 19  VAL A C   1 
ATOM 146  C CB  ? VAL A 1  19 ?  -4.399   6.365   6.152 1.000 95.570 ? 19  VAL A CB  1 
ATOM 147  O O   ? VAL A 1  19 ?  -4.491   9.325   5.780 1.000 95.570 ? 19  VAL A O   1 
ATOM 148  C CG1 ? VAL A 1  19 ?  -3.831   6.380   7.570 1.000 95.570 ? 19  VAL A CG1 1 
ATOM 149  C CG2 ? VAL A 1  19 ?  -4.715   4.936   5.714 1.000 95.570 ? 19  VAL A CG2 1 
ATOM 150  N N   ? ASN A 1  20 ?  -5.994   9.168   7.375 1.000 92.870 ? 20  ASN A N   1 
ATOM 151  C CA  ? ASN A 1  20 ?  -5.785  10.512   7.902 1.000 92.870 ? 20  ASN A CA  1 
ATOM 152  C C   ? ASN A 1  20 ?  -4.985  10.486   9.202 1.000 92.870 ? 20  ASN A C   1 
ATOM 153  C CB  ? ASN A 1  20 ?  -7.125  11.219   8.118 1.000 92.870 ? 20  ASN A CB  1 
ATOM 154  O O   ? ASN A 1  20 ?  -5.462   9.981  10.219 1.000 92.870 ? 20  ASN A O   1 
ATOM 155  C CG  ? ASN A 1  20 ?  -6.963  12.688   8.453 1.000 92.870 ? 20  ASN A CG  1 
ATOM 156  N ND2 ? ASN A 1  20 ?  -8.028  13.459   8.271 1.000 92.870 ? 20  ASN A ND2 1 
ATOM 157  O OD1 ? ASN A 1  20 ?  -5.888  13.127   8.872 1.000 92.870 ? 20  ASN A OD1 1 
ATOM 158  N N   ? THR A 1  21 ?  -3.676  11.046   8.974 1.000 84.820 ? 21  THR A N   1 
ATOM 159  C CA  ? THR A 1  21 ?  -2.798  11.096  10.138 1.000 84.820 ? 21  THR A CA  1 
ATOM 160  C C   ? THR A 1  21 ?  -2.772  12.500  10.736 1.000 84.820 ? 21  THR A C   1 
ATOM 161  C CB  ? THR A 1  21 ?  -1.365  10.662   9.776 1.000 84.820 ? 21  THR A CB  1 
ATOM 162  O O   ? THR A 1  21 ?  -2.954  13.488  10.022 1.000 84.820 ? 21  THR A O   1 
ATOM 163  C CG2 ? THR A 1  21 ?  -1.370   9.371   8.965 1.000 84.820 ? 21  THR A CG2 1 
ATOM 164  O OG1 ? THR A 1  21 ?  -0.740  11.696   9.006 1.000 84.820 ? 21  THR A OG1 1 
ATOM 165  N N   ? LYS A 1  22 ?  -3.413  12.903  11.667 1.000 77.570 ? 22  LYS A N   1 
ATOM 166  C CA  ? LYS A 1  22 ?  -3.473  14.207  12.323 1.000 77.570 ? 22  LYS A CA  1 
ATOM 167  C C   ? LYS A 1  22 ?  -2.171  14.980  12.128 1.000 77.570 ? 22  LYS A C   1 
ATOM 168  C CB  ? LYS A 1  22 ?  -3.768  14.045  13.814 1.000 77.570 ? 22  LYS A CB  1 
ATOM 169  O O   ? LYS A 1  22 ?  -2.184  16.206  12.003 1.000 77.570 ? 22  LYS A O   1 
ATOM 170  C CG  ? LYS A 1  22 ?  -4.154  15.340  14.513 1.000 77.570 ? 22  LYS A CG  1 
ATOM 171  C CD  ? LYS A 1  22 ?  -4.487  15.106  15.981 1.000 77.570 ? 22  LYS A CD  1 
ATOM 172  C CE  ? LYS A 1  22 ?  -4.772  16.414  16.706 1.000 77.570 ? 22  LYS A CE  1 
ATOM 173  N NZ  ? LYS A 1  22 ?  -5.160  16.185  18.130 1.000 77.570 ? 22  LYS A NZ  1 
ATOM 174  N N   ? TYR A 1  23 ?  -0.850  14.453  11.604 1.000 66.050 ? 23  TYR A N   1 
ATOM 175  C CA  ? TYR A 1  23 ?   0.473  15.067  11.616 1.000 66.050 ? 23  TYR A CA  1 
ATOM 176  C C   ? TYR A 1  23 ?   1.134  14.966  10.246 1.000 66.050 ? 23  TYR A C   1 
ATOM 177  C CB  ? TYR A 1  23 ?   1.363  14.409  12.675 1.000 66.050 ? 23  TYR A CB  1 
ATOM 178  O O   ? TYR A 1  23 ?   1.899  15.849   9.852 1.000 66.050 ? 23  TYR A O   1 
ATOM 179  C CG  ? TYR A 1  23 ?   0.916  14.674  14.092 1.000 66.050 ? 23  TYR A CG  1 
ATOM 180  C CD1 ? TYR A 1  23 ?   1.161  15.902  14.702 1.000 66.050 ? 23  TYR A CD1 1 
ATOM 181  C CD2 ? TYR A 1  23 ?   0.250  13.697  14.824 1.000 66.050 ? 23  TYR A CD2 1 
ATOM 182  C CE1 ? TYR A 1  23 ?   0.754  16.150  16.009 1.000 66.050 ? 23  TYR A CE1 1 
ATOM 183  C CE2 ? TYR A 1  23 ?  -0.162  13.934  16.131 1.000 66.050 ? 23  TYR A CE2 1 
ATOM 184  O OH  ? TYR A 1  23 ?  -0.312  15.401  18.008 1.000 66.050 ? 23  TYR A OH  1 
ATOM 185  C CZ  ? TYR A 1  23 ?   0.093  15.161  16.714 1.000 66.050 ? 23  TYR A CZ  1 
ATOM 186  N N   ? VAL A 1  24 ?   1.023  13.989   9.355 1.000 60.370 ? 24  VAL A N   1 
ATOM 187  C CA  ? VAL A 1  24 ?   1.838  13.683   8.184 1.000 60.370 ? 24  VAL A CA  1 
ATOM 188  C C   ? VAL A 1  24 ?   0.979  13.759   6.923 1.000 60.370 ? 24  VAL A C   1 
ATOM 189  C CB  ? VAL A 1  24 ?   2.495  12.290   8.298 1.000 60.370 ? 24  VAL A CB  1 
ATOM 190  O O   ? VAL A 1  24 ?   1.505  13.799   5.809 1.000 60.370 ? 24  VAL A O   1 
ATOM 191  C CG1 ? VAL A 1  24 ?   3.722  12.196   7.393 1.000 60.370 ? 24  VAL A CG1 1 
ATOM 192  C CG2 ? VAL A 1  24 ?   2.873  11.996   9.749 1.000 60.370 ? 24  VAL A CG2 1 
ATOM 193  N N   ? ALA A 1  25 ?  -0.079  14.642   6.876 1.000 72.790 ? 25  ALA A N   1 
ATOM 194  C CA  ? ALA A 1  25 ?  -0.845  14.701   5.633 1.000 72.790 ? 25  ALA A CA  1 
ATOM 195  C C   ? ALA A 1  25 ?  -1.361  13.319   5.242 1.000 72.790 ? 25  ALA A C   1 
ATOM 196  C CB  ? ALA A 1  25 ?   0.008  15.285   4.509 1.000 72.790 ? 25  ALA A CB  1 
ATOM 197  O O   ? ALA A 1  25 ?  -1.247  12.365   6.014 1.000 72.790 ? 25  ALA A O   1 
ATOM 198  N N   ? ILE A 1  26 ?  -2.500  13.195   4.675 1.000 86.950 ? 26  ILE A N   1 
ATOM 199  C CA  ? ILE A 1  26 ?  -3.304  12.126   4.093 1.000 86.950 ? 26  ILE A CA  1 
ATOM 200  C C   ? ILE A 1  26 ?  -2.389  11.078   3.462 1.000 86.950 ? 26  ILE A C   1 
ATOM 201  C CB  ? ILE A 1  26 ?  -4.296  12.672   3.042 1.000 86.950 ? 26  ILE A CB  1 
ATOM 202  O O   ? ILE A 1  26 ?  -1.419  11.420   2.782 1.000 86.950 ? 26  ILE A O   1 
ATOM 203  C CG1 ? ILE A 1  26 ?  -5.276  13.655   3.694 1.000 86.950 ? 26  ILE A CG1 1 
ATOM 204  C CG2 ? ILE A 1  26 ?  -5.045  11.525   2.358 1.000 86.950 ? 26  ILE A CG2 1 
ATOM 205  C CD1 ? ILE A 1  26 ?  -5.997  14.559   2.704 1.000 86.950 ? 26  ILE A CD1 1 
ATOM 206  N N   ? CYS A 1  27 ?  -2.557   9.742   3.873 1.000 94.020 ? 27  CYS A N   1 
ATOM 207  C CA  ? CYS A 1  27 ?  -1.961   8.578   3.227 1.000 94.020 ? 27  CYS A CA  1 
ATOM 208  C C   ? CYS A 1  27 ?  -3.036   7.668   2.644 1.000 94.020 ? 27  CYS A C   1 
ATOM 209  C CB  ? CYS A 1  27 ?  -1.101   7.796   4.219 1.000 94.020 ? 27  CYS A CB  1 
ATOM 210  O O   ? CYS A 1  27 ?  -4.209   7.777   3.004 1.000 94.020 ? 27  CYS A O   1 
ATOM 211  S SG  ? CYS A 1  27 ?   0.448   8.620   4.648 1.000 94.020 ? 27  CYS A SG  1 
ATOM 212  N N   ? GLY A 1  28 ?  -2.514   6.878   1.767 1.000 95.120 ? 28  GLY A N   1 
ATOM 213  C CA  ? GLY A 1  28 ?  -3.351   5.779   1.312 1.000 95.120 ? 28  GLY A CA  1 
ATOM 214  C C   ? GLY A 1  28 ?  -3.156   4.508   2.116 1.000 95.120 ? 28  GLY A C   1 
ATOM 215  O O   ? GLY A 1  28 ?  -2.223   4.410   2.916 1.000 95.120 ? 28  GLY A O   1 
ATOM 216  N N   ? GLY A 1  29 ?  -3.997   3.574   1.994 1.000 96.960 ? 29  GLY A N   1 
ATOM 217  C CA  ? GLY A 1  29 ?  -3.990   2.228   2.543 1.000 96.960 ? 29  GLY A CA  1 
ATOM 218  C C   ? GLY A 1  29 ?  -4.979   1.300   1.862 1.000 96.960 ? 29  GLY A C   1 
ATOM 219  O O   ? GLY A 1  29 ?  -5.723   1.722   0.974 1.000 96.960 ? 29  GLY A O   1 
ATOM 220  N N   ? PHE A 1  30 ?  -4.862   0.025   2.248 1.000 98.450 ? 30  PHE A N   1 
ATOM 221  C CA  ? PHE A 1  30 ?  -5.824  -0.912   1.680 1.000 98.450 ? 30  PHE A CA  1 
ATOM 222  C C   ? PHE A 1  30 ?  -6.123  -2.041   2.658 1.000 98.450 ? 30  PHE A C   1 
ATOM 223  C CB  ? PHE A 1  30 ?  -5.302  -1.486   0.359 1.000 98.450 ? 30  PHE A CB  1 
ATOM 224  O O   ? PHE A 1  30 ?  -5.263  -2.424   3.454 1.000 98.450 ? 30  PHE A O   1 
ATOM 225  C CG  ? PHE A 1  30 ?  -3.944  -2.125   0.470 1.000 98.450 ? 30  PHE A CG  1 
ATOM 226  C CD1 ? PHE A 1  30 ?  -2.790  -1.353   0.413 1.000 98.450 ? 30  PHE A CD1 1 
ATOM 227  C CD2 ? PHE A 1  30 ?  -3.822  -3.499   0.632 1.000 98.450 ? 30  PHE A CD2 1 
ATOM 228  C CE1 ? PHE A 1  30 ?  -1.532  -1.943   0.515 1.000 98.450 ? 30  PHE A CE1 1 
ATOM 229  C CE2 ? PHE A 1  30 ?  -2.568  -4.095   0.735 1.000 98.450 ? 30  PHE A CE2 1 
ATOM 230  C CZ  ? PHE A 1  30 ?  -1.425  -3.315   0.675 1.000 98.450 ? 30  PHE A CZ  1 
ATOM 231  N N   ? LEU A 1  31 ?  -7.391  -2.437   2.633 1.000 98.430 ? 31  LEU A N   1 
ATOM 232  C CA  ? LEU A 1  31 ?  -7.931  -3.436   3.548 1.000 98.430 ? 31  LEU A CA  1 
ATOM 233  C C   ? LEU A 1  31 ?  -7.465  -4.836   3.161 1.000 98.430 ? 31  LEU A C   1 
ATOM 234  C CB  ? LEU A 1  31 ?  -9.461  -3.381   3.561 1.000 98.430 ? 31  LEU A CB  1 
ATOM 235  O O   ? LEU A 1  31 ?  -7.681  -5.276   2.030 1.000 98.430 ? 31  LEU A O   1 
ATOM 236  C CG  ? LEU A 1  31 ? -10.157  -4.121   4.704 1.000 98.430 ? 31  LEU A CG  1 
ATOM 237  C CD1 ? LEU A 1  31 ?  -9.807  -3.478   6.042 1.000 98.430 ? 31  LEU A CD1 1 
ATOM 238  C CD2 ? LEU A 1  31 ? -11.667  -4.136   4.491 1.000 98.430 ? 31  LEU A CD2 1 
ATOM 239  N N   ? ILE A 1  32 ?  -6.825  -5.597   4.148 1.000 97.980 ? 32  ILE A N   1 
ATOM 240  C CA  ? ILE A 1  32 ?  -6.298  -6.930   3.874 1.000 97.980 ? 32  ILE A CA  1 
ATOM 241  C C   ? ILE A 1  32 ?  -7.023  -7.959   4.738 1.000 97.980 ? 32  ILE A C   1 
ATOM 242  C CB  ? ILE A 1  32 ?  -4.775  -6.998   4.124 1.000 97.980 ? 32  ILE A CB  1 
ATOM 243  O O   ? ILE A 1  32 ?  -6.913  -9.165   4.503 1.000 97.980 ? 32  ILE A O   1 
ATOM 244  C CG1 ? ILE A 1  32 ?  -4.449  -6.565   5.558 1.000 97.980 ? 32  ILE A CG1 1 
ATOM 245  C CG2 ? ILE A 1  32 ?  -4.022  -6.135   3.107 1.000 97.980 ? 32  ILE A CG2 1 
ATOM 246  C CD1 ? ILE A 1  32 ?  -3.042  -6.930   6.010 1.000 97.980 ? 32  ILE A CD1 1 
ATOM 247  N N   ? ALA A 1  33 ?  -7.815  -7.492   5.686 1.000 97.720 ? 33  ALA A N   1 
ATOM 248  C CA  ? ALA A 1  33 ?  -8.760  -8.178   6.564 1.000 97.720 ? 33  ALA A CA  1 
ATOM 249  C C   ? ALA A 1  33 ?  -9.768  -7.197   7.157 1.000 97.720 ? 33  ALA A C   1 
ATOM 250  C CB  ? ALA A 1  33 ?  -8.017  -8.911   7.677 1.000 97.720 ? 33  ALA A CB  1 
ATOM 251  O O   ? ALA A 1  33 ?  -9.526  -5.988   7.183 1.000 97.720 ? 33  ALA A O   1 
ATOM 252  N N   ? PRO A 1  34 ? -10.968  -7.737   7.590 1.000 97.390 ? 34  PRO A N   1 
ATOM 253  C CA  ? PRO A 1  34 ? -12.024  -6.842   8.070 1.000 97.390 ? 34  PRO A CA  1 
ATOM 254  C C   ? PRO A 1  34 ? -11.544  -5.903   9.175 1.000 97.390 ? 34  PRO A C   1 
ATOM 255  C CB  ? PRO A 1  34 ? -13.091  -7.805   8.596 1.000 97.390 ? 34  PRO A CB  1 
ATOM 256  O O   ? PRO A 1  34 ? -12.089  -4.809   9.340 1.000 97.390 ? 34  PRO A O   1 
ATOM 257  C CG  ? PRO A 1  34 ? -12.950  -9.029   7.751 1.000 97.390 ? 34  PRO A CG  1 
ATOM 258  C CD  ? PRO A 1  34 ? -11.490  -9.257   7.480 1.000 97.390 ? 34  PRO A CD  1 
ATOM 259  N N   ? GLN A 1  35 ? -10.417  -6.237   9.860 1.000 97.510 ? 35  GLN A N   1 
ATOM 260  C CA  ? GLN A 1  35 ?  -9.947  -5.419  10.973 1.000 97.510 ? 35  GLN A CA  1 
ATOM 261  C C   ? GLN A 1  35 ?  -8.547  -4.876  10.705 1.000 97.510 ? 35  GLN A C   1 
ATOM 262  C CB  ? GLN A 1  35 ?  -9.959  -6.224  12.274 1.000 97.510 ? 35  GLN A CB  1 
ATOM 263  O O   ? GLN A 1  35 ?  -7.908  -4.321  11.602 1.000 97.510 ? 35  GLN A O   1 
ATOM 264  C CG  ? GLN A 1  35 ? -11.354  -6.481  12.826 1.000 97.510 ? 35  GLN A CG  1 
ATOM 265  C CD  ? GLN A 1  35 ? -11.332  -7.123  14.200 1.000 97.510 ? 35  GLN A CD  1 
ATOM 266  N NE2 ? GLN A 1  35 ? -12.033  -6.514  15.151 1.000 97.510 ? 35  GLN A NE2 1 
ATOM 267  O OE1 ? GLN A 1  35 ? -10.692  -8.159  14.406 1.000 97.510 ? 35  GLN A OE1 1 
ATOM 268  N N   ? PHE A 1  36 ?  -8.055  -5.129   9.539 1.000 98.250 ? 36  PHE A N   1 
ATOM 269  C CA  ? PHE A 1  36 ?  -6.667  -4.738   9.325 1.000 98.250 ? 36  PHE A CA  1 
ATOM 270  C C   ? PHE A 1  36 ?  -6.515  -3.972   8.017 1.000 98.250 ? 36  PHE A C   1 
ATOM 271  C CB  ? PHE A 1  36 ?  -5.755  -5.969   9.321 1.000 98.250 ? 36  PHE A CB  1 
ATOM 272  O O   ? PHE A 1  36 ?  -7.000  -4.413   6.973 1.000 98.250 ? 36  PHE A O   1 
ATOM 273  C CG  ? PHE A 1  36 ?  -5.498  -6.538  10.691 1.000 98.250 ? 36  PHE A CG  1 
ATOM 274  C CD1 ? PHE A 1  36 ?  -4.475  -6.037  11.486 1.000 98.250 ? 36  PHE A CD1 1 
ATOM 275  C CD2 ? PHE A 1  36 ?  -6.280  -7.575  11.182 1.000 98.250 ? 36  PHE A CD2 1 
ATOM 276  C CE1 ? PHE A 1  36 ?  -4.235  -6.562  12.754 1.000 98.250 ? 36  PHE A CE1 1 
ATOM 277  C CE2 ? PHE A 1  36 ?  -6.046  -8.105  12.448 1.000 98.250 ? 36  PHE A CE2 1 
ATOM 278  C CZ  ? PHE A 1  36 ?  -5.022  -7.598  13.232 1.000 98.250 ? 36  PHE A CZ  1 
ATOM 279  N N   ? VAL A 1  37 ?  -5.874  -2.813   8.095 1.000 98.320 ? 37  VAL A N   1 
ATOM 280  C CA  ? VAL A 1  37 ?  -5.470  -1.974   6.971 1.000 98.320 ? 37  VAL A CA  1 
ATOM 281  C C   ? VAL A 1  37 ?  -3.948  -1.961   6.857 1.000 98.320 ? 37  VAL A C   1 
ATOM 282  C CB  ? VAL A 1  37 ?  -6.006  -0.532   7.118 1.000 98.320 ? 37  VAL A CB  1 
ATOM 283  O O   ? VAL A 1  37 ?  -3.244  -1.845   7.863 1.000 98.320 ? 37  VAL A O   1 
ATOM 284  C CG1 ? VAL A 1  37 ?  -5.370   0.388   6.078 1.000 98.320 ? 37  VAL A CG1 1 
ATOM 285  C CG2 ? VAL A 1  37 ?  -7.528  -0.514   6.993 1.000 98.320 ? 37  VAL A CG2 1 
ATOM 286  N N   ? MET A 1  38 ?  -3.588  -2.155   5.643 1.000 97.980 ? 38  MET A N   1 
ATOM 287  C CA  ? MET A 1  38 ?  -2.159  -2.048   5.364 1.000 97.980 ? 38  MET A CA  1 
ATOM 288  C C   ? MET A 1  38 ?  -1.820  -0.681   4.778 1.000 97.980 ? 38  MET A C   1 
ATOM 289  C CB  ? MET A 1  38 ?  -1.714  -3.153   4.405 1.000 97.980 ? 38  MET A CB  1 
ATOM 290  O O   ? MET A 1  38 ?  -2.542  -0.173   3.919 1.000 97.980 ? 38  MET A O   1 
ATOM 291  C CG  ? MET A 1  38 ?  -0.206  -3.250   4.240 1.000 97.980 ? 38  MET A CG  1 
ATOM 292  S SD  ? MET A 1  38 ?   0.293  -4.625   3.130 1.000 97.980 ? 38  MET A SD  1 
ATOM 293  C CE  ? MET A 1  38 ?  -0.274  -6.045   4.106 1.000 97.980 ? 38  MET A CE  1 
ATOM 294  N N   ? THR A 1  39 ?  -0.686  -0.041   5.241 1.000 96.680 ? 39  THR A N   1 
ATOM 295  C CA  ? THR A 1  39 ?  -0.204   1.248   4.756 1.000 96.680 ? 39  THR A CA  1 
ATOM 296  C C   ? THR A 1  39 ?   1.309   1.355   4.917 1.000 96.680 ? 39  THR A C   1 
ATOM 297  C CB  ? THR A 1  39 ?  -0.886   2.414   5.496 1.000 96.680 ? 39  THR A CB  1 
ATOM 298  O O   ? THR A 1  39 ?   1.977   0.369   5.236 1.000 96.680 ? 39  THR A O   1 
ATOM 299  C CG2 ? THR A 1  39 ?  -0.400   2.508   6.939 1.000 96.680 ? 39  THR A CG2 1 
ATOM 300  O OG1 ? THR A 1  39 ?  -0.585   3.642   4.822 1.000 96.680 ? 39  THR A OG1 1 
ATOM 301  N N   ? ALA A 1  40 ?   1.866   2.476   4.589 1.000 95.530 ? 40  ALA A N   1 
ATOM 302  C CA  ? ALA A 1  40 ?   3.311   2.652   4.706 1.000 95.530 ? 40  ALA A CA  1 
ATOM 303  C C   ? ALA A 1  40 ?   3.703   3.045   6.127 1.000 95.530 ? 40  ALA A C   1 
ATOM 304  C CB  ? ALA A 1  40 ?   3.803   3.701   3.712 1.000 95.530 ? 40  ALA A CB  1 
ATOM 305  O O   ? ALA A 1  40 ?   3.027   3.860   6.761 1.000 95.530 ? 40  ALA A O   1 
ATOM 306  N N   ? ALA A 1  41 ?   4.772   2.468   6.593 1.000 94.460 ? 41  ALA A N   1 
ATOM 307  C CA  ? ALA A 1  41 ?   5.279   2.743   7.935 1.000 94.460 ? 41  ALA A CA  1 
ATOM 308  C C   ? ALA A 1  41 ?   5.648   4.215   8.092 1.000 94.460 ? 41  ALA A C   1 
ATOM 309  C CB  ? ALA A 1  41 ?   6.487   1.859   8.239 1.000 94.460 ? 41  ALA A CB  1 
ATOM 310  O O   ? ALA A 1  41 ?   5.535   4.777   9.184 1.000 94.460 ? 41  ALA A O   1 
ATOM 311  N N   ? HIS A 1  42 ?   6.100   4.750   7.005 1.000 91.560 ? 42  HIS A N   1 
ATOM 312  C CA  ? HIS A 1  42 ?   6.523   6.143   7.087 1.000 91.560 ? 42  HIS A CA  1 
ATOM 313  C C   ? HIS A 1  42 ?   5.323   7.077   7.209 1.000 91.560 ? 42  HIS A C   1 
ATOM 314  C CB  ? HIS A 1  42 ?   7.361   6.522   5.865 1.000 91.560 ? 42  HIS A CB  1 
ATOM 315  O O   ? HIS A 1  42 ?   5.482   8.265   7.496 1.000 91.560 ? 42  HIS A O   1 
ATOM 316  C CG  ? HIS A 1  42 ?   6.555   6.709   4.619 1.000 91.560 ? 42  HIS A CG  1 
ATOM 317  C CD2 ? HIS A 1  42 ?   5.849   7.773   4.169 1.000 91.560 ? 42  HIS A CD2 1 
ATOM 318  N ND1 ? HIS A 1  42 ?   6.410   5.720   3.672 1.000 91.560 ? 42  HIS A ND1 1 
ATOM 319  C CE1 ? HIS A 1  42 ?   5.647   6.169   2.689 1.000 91.560 ? 42  HIS A CE1 1 
ATOM 320  N NE2 ? HIS A 1  42 ?   5.294   7.412   2.966 1.000 91.560 ? 42  HIS A NE2 1 
ATOM 321  N N   ? CYS A 1  43 ?   4.157   6.435   7.033 1.000 90.660 ? 43  CYS A N   1 
ATOM 322  C CA  ? CYS A 1  43 ?   2.912   7.161   7.262 1.000 90.660 ? 43  CYS A CA  1 
ATOM 323  C C   ? CYS A 1  43 ?   2.518   7.117   8.734 1.000 90.660 ? 43  CYS A C   1 
ATOM 324  C CB  ? CYS A 1  43 ?   1.787   6.580   6.406 1.000 90.660 ? 43  CYS A CB  1 
ATOM 325  O O   ? CYS A 1  43 ?   1.991   6.110   9.210 1.000 90.660 ? 43  CYS A O   1 
ATOM 326  S SG  ? CYS A 1  43 ?   1.964   6.923   4.642 1.000 90.660 ? 43  CYS A SG  1 
ATOM 327  N N   ? SER A 1  44 ?   3.362   7.786   9.673 1.000 83.350 ? 44  SER A N   1 
ATOM 328  C CA  ? SER A 1  44 ?   3.191   7.690  11.119 1.000 83.350 ? 44  SER A CA  1 
ATOM 329  C C   ? SER A 1  44 ?   2.495   8.928  11.676 1.000 83.350 ? 44  SER A C   1 
ATOM 330  C CB  ? SER A 1  44 ?   4.544   7.503  11.808 1.000 83.350 ? 44  SER A CB  1 
ATOM 331  O O   ? SER A 1  44 ?   2.648  10.027  11.140 1.000 83.350 ? 44  SER A O   1 
ATOM 332  O OG  ? SER A 1  44 ?   5.383   8.623  11.582 1.000 83.350 ? 44  SER A OG  1 
ATOM 333  N N   ? GLY A 1  45 ?   1.525   8.635  12.640 1.000 80.820 ? 45  GLY A N   1 
ATOM 334  C CA  ? GLY A 1  45 ?   0.852   9.701  13.365 1.000 80.820 ? 45  GLY A CA  1 
ATOM 335  C C   ? GLY A 1  45 ?   0.304   9.256  14.707 1.000 80.820 ? 45  GLY A C   1 
ATOM 336  O O   ? GLY A 1  45 ?   0.290   8.062  15.013 1.000 80.820 ? 45  GLY A O   1 
ATOM 337  N N   ? ARG A 1  46 ?   0.035  10.214  15.696 1.000 77.880 ? 46  ARG A N   1 
ATOM 338  C CA  ? ARG A 1  46 ?  -0.426   9.956  17.057 1.000 77.880 ? 46  ARG A CA  1 
ATOM 339  C C   ? ARG A 1  46 ?  -1.863   9.446  17.061 1.000 77.880 ? 46  ARG A C   1 
ATOM 340  C CB  ? ARG A 1  46 ?  -0.316  11.222  17.910 1.000 77.880 ? 46  ARG A CB  1 
ATOM 341  O O   ? ARG A 1  46 ?  -2.199   8.531  17.815 1.000 77.880 ? 46  ARG A O   1 
ATOM 342  C CG  ? ARG A 1  46 ?   1.107  11.571  18.315 1.000 77.880 ? 46  ARG A CG  1 
ATOM 343  C CD  ? ARG A 1  46 ?   1.143  12.706  19.329 1.000 77.880 ? 46  ARG A CD  1 
ATOM 344  N NE  ? ARG A 1  46 ?   2.494  12.937  19.832 1.000 77.880 ? 46  ARG A NE  1 
ATOM 345  N NH1 ? ARG A 1  46 ?   1.900  14.683  21.223 1.000 77.880 ? 46  ARG A NH1 1 
ATOM 346  N NH2 ? ARG A 1  46 ?   4.083  13.994  21.110 1.000 77.880 ? 46  ARG A NH2 1 
ATOM 347  C CZ  ? ARG A 1  46 ?   2.822  13.871  20.721 1.000 77.880 ? 46  ARG A CZ  1 
ATOM 348  N N   ? ARG A 1  47 ?  -2.730   9.911  16.217 1.000 87.520 ? 47  ARG A N   1 
ATOM 349  C CA  ? ARG A 1  47 ?  -4.129   9.535  16.043 1.000 87.520 ? 47  ARG A CA  1 
ATOM 350  C C   ? ARG A 1  47 ?  -4.472   9.370  14.566 1.000 87.520 ? 47  ARG A C   1 
ATOM 351  C CB  ? ARG A 1  47 ?  -5.049  10.577  16.682 1.000 87.520 ? 47  ARG A CB  1 
ATOM 352  O O   ? ARG A 1  47 ?  -4.279  10.292  13.772 1.000 87.520 ? 47  ARG A O   1 
ATOM 353  C CG  ? ARG A 1  47 ?  -4.949  10.641  18.197 1.000 87.520 ? 47  ARG A CG  1 
ATOM 354  C CD  ? ARG A 1  47 ?  -5.963  11.610  18.789 1.000 87.520 ? 47  ARG A CD  1 
ATOM 355  N NE  ? ARG A 1  47 ?  -5.892  11.640  20.247 1.000 87.520 ? 47  ARG A NE  1 
ATOM 356  N NH1 ? ARG A 1  47 ?  -7.552  13.227  20.501 1.000 87.520 ? 47  ARG A NH1 1 
ATOM 357  N NH2 ? ARG A 1  47 ?  -6.501  12.356  22.343 1.000 87.520 ? 47  ARG A NH2 1 
ATOM 358  C CZ  ? ARG A 1  47 ?  -6.649  12.408  21.027 1.000 87.520 ? 47  ARG A CZ  1 
ATOM 359  N N   ? MET A 1  48 ?  -4.830   8.132  14.268 1.000 93.030 ? 48  MET A N   1 
ATOM 360  C CA  ? MET A 1  48 ?  -5.152   7.855  12.871 1.000 93.030 ? 48  MET A CA  1 
ATOM 361  C C   ? MET A 1  48 ?  -6.599   7.399  12.726 1.000 93.030 ? 48  MET A C   1 
ATOM 362  C CB  ? MET A 1  48 ?  -4.209   6.793  12.302 1.000 93.030 ? 48  MET A CB  1 
ATOM 363  O O   ? MET A 1  48 ?  -7.114   6.673  13.579 1.000 93.030 ? 48  MET A O   1 
ATOM 364  C CG  ? MET A 1  48 ?  -2.760   7.243  12.215 1.000 93.030 ? 48  MET A CG  1 
ATOM 365  S SD  ? MET A 1  48 ?  -1.655   5.933  11.559 1.000 93.030 ? 48  MET A SD  1 
ATOM 366  C CE  ? MET A 1  48 ?  -1.392   4.954  13.064 1.000 93.030 ? 48  MET A CE  1 
ATOM 367  N N   ? THR A 1  49 ?  -7.250   7.967  11.646 1.000 95.240 ? 49  THR A N   1 
ATOM 368  C CA  ? THR A 1  49 ?  -8.568   7.498  11.232 1.000 95.240 ? 49  THR A CA  1 
ATOM 369  C C   ? THR A 1  49 ?  -8.523   6.944   9.811 1.000 95.240 ? 49  THR A C   1 
ATOM 370  C CB  ? THR A 1  49 ?  -9.613   8.626  11.313 1.000 95.240 ? 49  THR A CB  1 
ATOM 371  O O   ? THR A 1  49 ?  -7.808   7.471   8.956 1.000 95.240 ? 49  THR A O   1 
ATOM 372  C CG2 ? THR A 1  49 ? -11.008   8.107  10.982 1.000 95.240 ? 49  THR A CG2 1 
ATOM 373  O OG1 ? THR A 1  49 ?  -9.619   9.169  12.639 1.000 95.240 ? 49  THR A OG1 1 
ATOM 374  N N   ? VAL A 1  50 ?  -9.279   5.832   9.672 1.000 97.050 ? 50  VAL A N   1 
ATOM 375  C CA  ? VAL A 1  50 ?  -9.365   5.220   8.350 1.000 97.050 ? 50  VAL A CA  1 
ATOM 376  C C   ? VAL A 1  50 ? -10.773   5.399   7.788 1.000 97.050 ? 50  VAL A C   1 
ATOM 377  C CB  ? VAL A 1  50 ?  -8.995   3.721   8.394 1.000 97.050 ? 50  VAL A CB  1 
ATOM 378  O O   ? VAL A 1  50 ? -11.761   5.123   8.472 1.000 97.050 ? 50  VAL A O   1 
ATOM 379  C CG1 ? VAL A 1  50 ?  -9.269   3.057   7.045 1.000 97.050 ? 50  VAL A CG1 1 
ATOM 380  C CG2 ? VAL A 1  50 ?  -7.531   3.544   8.792 1.000 97.050 ? 50  VAL A CG2 1 
ATOM 381  N N   ? THR A 1  51 ? -10.834   5.966   6.581 1.000 97.340 ? 51  THR A N   1 
ATOM 382  C CA  ? THR A 1  51 ? -12.096   6.046   5.853 1.000 97.340 ? 51  THR A CA  1 
ATOM 383  C C   ? THR A 1  51 ? -12.144   5.006   4.738 1.000 97.340 ? 51  THR A C   1 
ATOM 384  C CB  ? THR A 1  51 ? -12.308   7.451   5.259 1.000 97.340 ? 51  THR A CB  1 
ATOM 385  O O   ? THR A 1  51 ? -11.292   5.003   3.847 1.000 97.340 ? 51  THR A O   1 
ATOM 386  C CG2 ? THR A 1  51 ? -13.654   7.549   4.547 1.000 97.340 ? 51  THR A CG2 1 
ATOM 387  O OG1 ? THR A 1  51 ? -12.266   8.421   6.313 1.000 97.340 ? 51  THR A OG1 1 
ATOM 388  N N   ? LEU A 1  52 ? -13.136   4.065   4.798 1.000 98.140 ? 52  LEU A N   1 
ATOM 389  C CA  ? LEU A 1  52 ? -13.373   3.042   3.785 1.000 98.140 ? 52  LEU A CA  1 
ATOM 390  C C   ? LEU A 1  52 ? -14.648   3.338   3.001 1.000 98.140 ? 52  LEU A C   1 
ATOM 391  C CB  ? LEU A 1  52 ? -13.468   1.658   4.432 1.000 98.140 ? 52  LEU A CB  1 
ATOM 392  O O   ? LEU A 1  52 ? -15.525   4.059   3.484 1.000 98.140 ? 52  LEU A O   1 
ATOM 393  C CG  ? LEU A 1  52 ? -12.229   1.177   5.189 1.000 98.140 ? 52  LEU A CG  1 
ATOM 394  C CD1 ? LEU A 1  52 ? -12.602   0.067   6.165 1.000 98.140 ? 52  LEU A CD1 1 
ATOM 395  C CD2 ? LEU A 1  52 ? -11.158   0.701   4.213 1.000 98.140 ? 52  LEU A CD2 1 
ATOM 396  N N   ? GLY A 1  53 ? -14.683   2.857   1.729 1.000 97.450 ? 53  GLY A N   1 
ATOM 397  C CA  ? GLY A 1  53 ? -15.911   2.949   0.954 1.000 97.450 ? 53  GLY A CA  1 
ATOM 398  C C   ? GLY A 1  53 ? -16.109   4.308   0.310 1.000 97.450 ? 53  GLY A C   1 
ATOM 399  O O   ? GLY A 1  53 ? -17.203   4.623  -0.162 1.000 97.450 ? 53  GLY A O   1 
ATOM 400  N N   ? ALA A 1  54 ? -15.012   5.145   0.285 1.000 96.720 ? 54  ALA A N   1 
ATOM 401  C CA  ? ALA A 1  54 ? -15.084   6.485  -0.291 1.000 96.720 ? 54  ALA A CA  1 
ATOM 402  C C   ? ALA A 1  54 ? -14.577   6.491  -1.730 1.000 96.720 ? 54  ALA A C   1 
ATOM 403  C CB  ? ALA A 1  54 ? -14.283   7.472   0.556 1.000 96.720 ? 54  ALA A CB  1 
ATOM 404  O O   ? ALA A 1  54 ? -13.526   5.918  -2.027 1.000 96.720 ? 54  ALA A O   1 
ATOM 405  N N   ? HIS A 1  55 ? -15.337   7.031  -2.644 1.000 96.980 ? 55  HIS A N   1 
ATOM 406  C CA  ? HIS A 1  55 ? -14.840   7.405  -3.963 1.000 96.980 ? 55  HIS A CA  1 
ATOM 407  C C   ? HIS A 1  55 ? -14.335   8.844  -3.974 1.000 96.980 ? 55  HIS A C   1 
ATOM 408  C CB  ? HIS A 1  55 ? -15.933   7.225  -5.018 1.000 96.980 ? 55  HIS A CB  1 
ATOM 409  O O   ? HIS A 1  55 ? -13.293   9.136  -4.566 1.000 96.980 ? 55  HIS A O   1 
ATOM 410  C CG  ? HIS A 1  55 ? -15.509   7.624  -6.395 1.000 96.980 ? 55  HIS A CG  1 
ATOM 411  C CD2 ? HIS A 1  55 ? -15.937   8.622  -7.203 1.000 96.980 ? 55  HIS A CD2 1 
ATOM 412  N ND1 ? HIS A 1  55 ? -14.528   6.955  -7.095 1.000 96.980 ? 55  HIS A ND1 1 
ATOM 413  C CE1 ? HIS A 1  55 ? -14.370   7.528  -8.276 1.000 96.980 ? 55  HIS A CE1 1 
ATOM 414  N NE2 ? HIS A 1  55 ? -15.213   8.542  -8.367 1.000 96.980 ? 55  HIS A NE2 1 
ATOM 415  N N   ? ASN A 1  56 ? -15.093   9.726  -3.398 1.000 96.120 ? 56  ASN A N   1 
ATOM 416  C CA  ? ASN A 1  56 ? -14.741  11.115  -3.123 1.000 96.120 ? 56  ASN A CA  1 
ATOM 417  C C   ? ASN A 1  56 ? -14.697  11.395  -1.624 1.000 96.120 ? 56  ASN A C   1 
ATOM 418  C CB  ? ASN A 1  56 ? -15.722  12.065  -3.813 1.000 96.120 ? 56  ASN A CB  1 
ATOM 419  O O   ? ASN A 1  56 ? -15.735  11.406  -0.960 1.000 96.120 ? 56  ASN A O   1 
ATOM 420  C CG  ? ASN A 1  56 ? -15.294  13.516  -3.717 1.000 96.120 ? 56  ASN A CG  1 
ATOM 421  N ND2 ? ASN A 1  56 ? -15.556  14.283  -4.769 1.000 96.120 ? 56  ASN A ND2 1 
ATOM 422  O OD1 ? ASN A 1  56 ? -14.732  13.945  -2.706 1.000 96.120 ? 56  ASN A OD1 1 
ATOM 423  N N   ? VAL A 1  57 ? -13.525  11.768  -1.148 1.000 94.010 ? 57  VAL A N   1 
ATOM 424  C CA  ? VAL A 1  57 ? -13.319  11.850   0.295 1.000 94.010 ? 57  VAL A CA  1 
ATOM 425  C C   ? VAL A 1  57 ? -13.914  13.151   0.829 1.000 94.010 ? 57  VAL A C   1 
ATOM 426  C CB  ? VAL A 1  57 ? -11.820  11.759   0.660 1.000 94.010 ? 57  VAL A CB  1 
ATOM 427  O O   ? VAL A 1  57 ? -14.117  13.298   2.036 1.000 94.010 ? 57  VAL A O   1 
ATOM 428  C CG1 ? VAL A 1  57 ? -11.279  10.358   0.379 1.000 94.010 ? 57  VAL A CG1 1 
ATOM 429  C CG2 ? VAL A 1  57 ? -11.020  12.809  -0.109 1.000 94.010 ? 57  VAL A CG2 1 
ATOM 430  N N   ? ARG A 1  58 ? -14.369  14.056   0.063 1.000 92.430 ? 58  ARG A N   1 
ATOM 431  C CA  ? ARG A 1  58 ? -14.946  15.330   0.479 1.000 92.430 ? 58  ARG A CA  1 
ATOM 432  C C   ? ARG A 1  58 ? -16.467  15.246   0.551 1.000 92.430 ? 58  ARG A C   1 
ATOM 433  C CB  ? ARG A 1  58 ? -14.529  16.448  -0.479 1.000 92.430 ? 58  ARG A CB  1 
ATOM 434  O O   ? ARG A 1  58 ? -17.104  16.018   1.271 1.000 92.430 ? 58  ARG A O   1 
ATOM 435  C CG  ? ARG A 1  58 ? -13.178  17.066  -0.154 1.000 92.430 ? 58  ARG A CG  1 
ATOM 436  C CD  ? ARG A 1  58 ? -12.982  18.398  -0.864 1.000 92.430 ? 58  ARG A CD  1 
ATOM 437  N NE  ? ARG A 1  58 ? -11.929  19.193  -0.237 1.000 92.430 ? 58  ARG A NE  1 
ATOM 438  N NH1 ? ARG A 1  58 ? -11.600  20.574  -2.059 1.000 92.430 ? 58  ARG A NH1 1 
ATOM 439  N NH2 ? ARG A 1  58 ? -10.354  20.862  -0.157 1.000 92.430 ? 58  ARG A NH2 1 
ATOM 440  C CZ  ? ARG A 1  58 ? -11.297  20.208  -0.819 1.000 92.430 ? 58  ARG A CZ  1 
ATOM 441  N N   ? LYS A 1  59 ? -17.011  14.226  -0.130 1.000 94.220 ? 59  LYS A N   1 
ATOM 442  C CA  ? LYS A 1  59 ? -18.462  14.068  -0.180 1.000 94.220 ? 59  LYS A CA  1 
ATOM 443  C C   ? LYS A 1  59 ? -18.940  13.051   0.852 1.000 94.220 ? 59  LYS A C   1 
ATOM 444  C CB  ? LYS A 1  59 ? -18.907  13.642  -1.580 1.000 94.220 ? 59  LYS A CB  1 
ATOM 445  O O   ? LYS A 1  59 ? -18.268  12.047   1.100 1.000 94.220 ? 59  LYS A O   1 
ATOM 446  C CG  ? LYS A 1  59 ? -18.702  14.709  -2.646 1.000 94.220 ? 59  LYS A CG  1 
ATOM 447  C CD  ? LYS A 1  59 ? -19.304  14.289  -3.980 1.000 94.220 ? 59  LYS A CD  1 
ATOM 448  C CE  ? LYS A 1  59 ? -19.072  15.342  -5.055 1.000 94.220 ? 59  LYS A CE  1 
ATOM 449  N NZ  ? LYS A 1  59 ? -19.622  14.915  -6.377 1.000 94.220 ? 59  LYS A NZ  1 
ATOM 450  N N   ? ARG A 1  60 ? -19.985  13.427   1.487 1.000 92.710 ? 60  ARG A N   1 
ATOM 451  C CA  ? ARG A 1  60 ? -20.623  12.438   2.349 1.000 92.710 ? 60  ARG A CA  1 
ATOM 452  C C   ? ARG A 1  60 ? -21.300  11.348   1.525 1.000 92.710 ? 60  ARG A C   1 
ATOM 453  C CB  ? ARG A 1  60 ? -21.644  13.107   3.272 1.000 92.710 ? 60  ARG A CB  1 
ATOM 454  O O   ? ARG A 1  60 ? -22.264  11.616   0.804 1.000 92.710 ? 60  ARG A O   1 
ATOM 455  C CG  ? ARG A 1  60 ? -22.209  12.183   4.339 1.000 92.710 ? 60  ARG A CG  1 
ATOM 456  C CD  ? ARG A 1  60 ? -23.175  12.912   5.263 1.000 92.710 ? 60  ARG A CD  1 
ATOM 457  N NE  ? ARG A 1  60 ? -23.854  11.990   6.168 1.000 92.710 ? 60  ARG A NE  1 
ATOM 458  N NH1 ? ARG A 1  60 ? -25.087  13.624   7.240 1.000 92.710 ? 60  ARG A NH1 1 
ATOM 459  N NH2 ? ARG A 1  60 ? -25.305  11.427   7.858 1.000 92.710 ? 60  ARG A NH2 1 
ATOM 460  C CZ  ? ARG A 1  60 ? -24.747  12.349   7.087 1.000 92.710 ? 60  ARG A CZ  1 
ATOM 461  N N   ? GLU A 1  61 ? -20.746  10.178   1.585 1.000 95.650 ? 61  GLU A N   1 
ATOM 462  C CA  ? GLU A 1  61 ? -21.296   9.023   0.882 1.000 95.650 ? 61  GLU A CA  1 
ATOM 463  C C   ? GLU A 1  61 ? -21.840   7.988   1.862 1.000 95.650 ? 61  GLU A C   1 
ATOM 464  C CB  ? GLU A 1  61 ? -20.235   8.387  -0.020 1.000 95.650 ? 61  GLU A CB  1 
ATOM 465  O O   ? GLU A 1  61 ? -21.265   7.776   2.932 1.000 95.650 ? 61  GLU A O   1 
ATOM 466  C CG  ? GLU A 1  61 ? -19.687   9.328  -1.083 1.000 95.650 ? 61  GLU A CG  1 
ATOM 467  C CD  ? GLU A 1  61 ? -18.593   8.701  -1.933 1.000 95.650 ? 61  GLU A CD  1 
ATOM 468  O OE1 ? GLU A 1  61 ? -18.452   9.081  -3.118 1.000 95.650 ? 61  GLU A OE1 1 
ATOM 469  O OE2 ? GLU A 1  61 ? -17.872   7.822  -1.410 1.000 95.650 ? 61  GLU A OE2 1 
ATOM 470  N N   ? CYS A 1  62 ? -22.939   7.411   1.534 1.000 96.100 ? 62  CYS A N   1 
ATOM 471  C CA  ? CYS A 1  62 ? -23.564   6.439   2.425 1.000 96.100 ? 62  CYS A CA  1 
ATOM 472  C C   ? CYS A 1  62 ? -22.703   5.188   2.557 1.000 96.100 ? 62  CYS A C   1 
ATOM 473  C CB  ? CYS A 1  62 ? -24.954   6.061   1.916 1.000 96.100 ? 62  CYS A CB  1 
ATOM 474  O O   ? CYS A 1  62 ? -22.886   4.399   3.485 1.000 96.100 ? 62  CYS A O   1 
ATOM 475  S SG  ? CYS A 1  62 ? -24.947   5.299   0.278 1.000 96.100 ? 62  CYS A SG  1 
ATOM 476  N N   ? THR A 1  63 ? -21.778   4.984   1.680 1.000 96.430 ? 63  THR A N   1 
ATOM 477  C CA  ? THR A 1  63 ? -20.922   3.804   1.631 1.000 96.430 ? 63  THR A CA  1 
ATOM 478  C C   ? THR A 1  63 ? -19.723   3.966   2.560 1.000 96.430 ? 63  THR A C   1 
ATOM 479  C CB  ? THR A 1  63 ? -20.431   3.530   0.197 1.000 96.430 ? 63  THR A CB  1 
ATOM 480  O O   ? THR A 1  63 ? -19.038   2.991   2.874 1.000 96.430 ? 63  THR A O   1 
ATOM 481  C CG2 ? THR A 1  63 ? -21.593   3.166  -0.722 1.000 96.430 ? 63  THR A CG2 1 
ATOM 482  O OG1 ? THR A 1  63 ? -19.783   4.702  -0.312 1.000 96.430 ? 63  THR A OG1 1 
ATOM 483  N N   ? GLN A 1  64 ? -19.420   5.249   3.054 1.000 96.900 ? 64  GLN A N   1 
ATOM 484  C CA  ? GLN A 1  64 ? -18.216   5.533   3.828 1.000 96.900 ? 64  GLN A CA  1 
ATOM 485  C C   ? GLN A 1  64 ? -18.350   5.024   5.260 1.000 96.900 ? 64  GLN A C   1 
ATOM 486  C CB  ? GLN A 1  64 ? -17.919   7.033   3.829 1.000 96.900 ? 64  GLN A CB  1 
ATOM 487  O O   ? GLN A 1  64 ? -19.418   5.133   5.866 1.000 96.900 ? 64  GLN A O   1 
ATOM 488  C CG  ? GLN A 1  64 ? -17.455   7.570   2.482 1.000 96.900 ? 64  GLN A CG  1 
ATOM 489  C CD  ? GLN A 1  64 ? -17.170   9.060   2.510 1.000 96.900 ? 64  GLN A CD  1 
ATOM 490  N NE2 ? GLN A 1  64 ? -16.461   9.547   1.497 1.000 96.900 ? 64  GLN A NE2 1 
ATOM 491  O OE1 ? GLN A 1  64 ? -17.585   9.767   3.433 1.000 96.900 ? 64  GLN A OE1 1 
ATOM 492  N N   ? GLN A 1  65 ? -17.308   4.502   5.749 1.000 97.440 ? 65  GLN A N   1 
ATOM 493  C CA  ? GLN A 1  65 ? -17.127   4.125   7.147 1.000 97.440 ? 65  GLN A CA  1 
ATOM 494  C C   ? GLN A 1  65 ? -15.821   4.687   7.703 1.000 97.440 ? 65  GLN A C   1 
ATOM 495  C CB  ? GLN A 1  65 ? -17.151   2.604   7.302 1.000 97.440 ? 65  GLN A CB  1 
ATOM 496  O O   ? GLN A 1  65 ? -14.749   4.453   7.141 1.000 97.440 ? 65  GLN A O   1 
ATOM 497  C CG  ? GLN A 1  65 ? -16.109   1.883   6.458 1.000 97.440 ? 65  GLN A CG  1 
ATOM 498  C CD  ? GLN A 1  65 ? -16.096   0.385   6.694 1.000 97.440 ? 65  GLN A CD  1 
ATOM 499  N NE2 ? GLN A 1  65 ? -15.650  -0.370   5.696 1.000 97.440 ? 65  GLN A NE2 1 
ATOM 500  O OE1 ? GLN A 1  65 ? -16.482  -0.091   7.767 1.000 97.440 ? 65  GLN A OE1 1 
ATOM 501  N N   ? LYS A 1  66 ? -16.047   5.528   8.664 1.000 96.910 ? 66  LYS A N   1 
ATOM 502  C CA  ? LYS A 1  66 ? -14.888   6.104   9.340 1.000 96.910 ? 66  LYS A CA  1 
ATOM 503  C C   ? LYS A 1  66 ? -14.579   5.356  10.634 1.000 96.910 ? 66  LYS A C   1 
ATOM 504  C CB  ? LYS A 1  66 ? -15.119   7.587   9.634 1.000 96.910 ? 66  LYS A CB  1 
ATOM 505  O O   ? LYS A 1  66 ? -15.431   5.259  11.519 1.000 96.910 ? 66  LYS A O   1 
ATOM 506  C CG  ? LYS A 1  66 ? -13.856   8.348  10.008 1.000 96.910 ? 66  LYS A CG  1 
ATOM 507  C CD  ? LYS A 1  66 ? -14.135   9.834  10.200 1.000 96.910 ? 66  LYS A CD  1 
ATOM 508  C CE  ? LYS A 1  66 ? -13.045  10.694   9.577 1.000 96.910 ? 66  LYS A CE  1 
ATOM 509  N NZ  ? LYS A 1  66 ? -13.312  12.151   9.766 1.000 96.910 ? 66  LYS A NZ  1 
ATOM 510  N N   ? ILE A 1  67 ? -13.369   4.780  10.698 1.000 97.500 ? 67  ILE A N   1 
ATOM 511  C CA  ? ILE A 1  67 ? -12.999   3.916  11.814 1.000 97.500 ? 67  ILE A CA  1 
ATOM 512  C C   ? ILE A 1  67 ? -11.674   4.383  12.411 1.000 97.500 ? 67  ILE A C   1 
ATOM 513  C CB  ? ILE A 1  67 ? -12.898   2.438  11.375 1.000 97.500 ? 67  ILE A CB  1 
ATOM 514  O O   ? ILE A 1  67 ? -10.702   4.603  11.685 1.000 97.500 ? 67  ILE A O   1 
ATOM 515  C CG1 ? ILE A 1  67 ? -14.184   2.003  10.663 1.000 97.500 ? 67  ILE A CG1 1 
ATOM 516  C CG2 ? ILE A 1  67 ? -12.607   1.536  12.579 1.000 97.500 ? 67  ILE A CG2 1 
ATOM 517  C CD1 ? ILE A 1  67 ? -14.105   0.618  10.035 1.000 97.500 ? 67  ILE A CD1 1 
ATOM 518  N N   ? LYS A 1  68 ? -11.622   4.475  13.775 1.000 96.690 ? 68  LYS A N   1 
ATOM 519  C CA  ? LYS A 1  68 ? -10.379   4.821  14.457 1.000 96.690 ? 68  LYS A CA  1 
ATOM 520  C C   ? LYS A 1  68 ?  -9.416   3.638  14.480 1.000 96.690 ? 68  LYS A C   1 
ATOM 521  C CB  ? LYS A 1  68 ? -10.662   5.294  15.883 1.000 96.690 ? 68  LYS A CB  1 
ATOM 522  O O   ? LYS A 1  68 ?  -9.845   2.483  14.539 1.000 96.690 ? 68  LYS A O   1 
ATOM 523  C CG  ? LYS A 1  68 ? -11.374   6.637  15.961 1.000 96.690 ? 68  LYS A CG  1 
ATOM 524  C CD  ? LYS A 1  68 ? -11.541   7.099  17.402 1.000 96.690 ? 68  LYS A CD  1 
ATOM 525  C CE  ? LYS A 1  68 ? -12.275   8.430  17.482 1.000 96.690 ? 68  LYS A CE  1 
ATOM 526  N NZ  ? LYS A 1  68 ? -12.483   8.865  18.896 1.000 96.690 ? 68  LYS A NZ  1 
ATOM 527  N N   ? VAL A 1  69 ?  -8.151   4.046  14.433 1.000 96.480 ? 69  VAL A N   1 
ATOM 528  C CA  ? VAL A 1  69 ?  -7.109   3.028  14.522 1.000 96.480 ? 69  VAL A CA  1 
ATOM 529  C C   ? VAL A 1  69 ?  -6.812   2.718  15.987 1.000 96.480 ? 69  VAL A C   1 
ATOM 530  C CB  ? VAL A 1  69 ?  -5.817   3.474  13.800 1.000 96.480 ? 69  VAL A CB  1 
ATOM 531  O O   ? VAL A 1  69 ?  -6.589   3.628  16.789 1.000 96.480 ? 69  VAL A O   1 
ATOM 532  C CG1 ? VAL A 1  69 ?  -4.689   2.475  14.046 1.000 96.480 ? 69  VAL A CG1 1 
ATOM 533  C CG2 ? VAL A 1  69 ?  -6.073   3.638  12.303 1.000 96.480 ? 69  VAL A CG2 1 
ATOM 534  N N   ? GLU A 1  70 ?  -6.859   1.354  16.305 1.000 95.400 ? 70  GLU A N   1 
ATOM 535  C CA  ? GLU A 1  70 ?  -6.581   0.881  17.658 1.000 95.400 ? 70  GLU A CA  1 
ATOM 536  C C   ? GLU A 1  70 ?  -5.080   0.740  17.896 1.000 95.400 ? 70  GLU A C   1 
ATOM 537  C CB  ? GLU A 1  70 ?  -7.282  -0.455  17.916 1.000 95.400 ? 70  GLU A CB  1 
ATOM 538  O O   ? GLU A 1  70 ?  -4.570   1.152  18.940 1.000 95.400 ? 70  GLU A O   1 
ATOM 539  C CG  ? GLU A 1  70 ?  -7.029  -1.025  19.304 1.000 95.400 ? 70  GLU A CG  1 
ATOM 540  C CD  ? GLU A 1  70 ?  -7.722  -2.357  19.541 1.000 95.400 ? 70  GLU A CD  1 
ATOM 541  O OE1 ? GLU A 1  70 ?  -7.751  -2.828  20.701 1.000 95.400 ? 70  GLU A OE1 1 
ATOM 542  O OE2 ? GLU A 1  70 ?  -8.239  -2.935  18.559 1.000 95.400 ? 70  GLU A OE2 1 
ATOM 543  N N   ? LYS A 1  71 ?  -4.443   0.061  16.954 1.000 94.580 ? 71  LYS A N   1 
ATOM 544  C CA  ? LYS A 1  71 ?  -3.023  -0.249  17.091 1.000 94.580 ? 71  LYS A CA  1 
ATOM 545  C C   ? LYS A 1  71 ?  -2.283  -0.029  15.774 1.000 94.580 ? 71  LYS A C   1 
ATOM 546  C CB  ? LYS A 1  71 ?  -2.830  -1.690  17.566 1.000 94.580 ? 71  LYS A CB  1 
ATOM 547  O O   ? LYS A 1  71 ?  -2.810  -0.334  14.702 1.000 94.580 ? 71  LYS A O   1 
ATOM 548  C CG  ? LYS A 1  71 ?  -3.238  -1.924  19.013 1.000 94.580 ? 71  LYS A CG  1 
ATOM 549  C CD  ? LYS A 1  71 ?  -2.932  -3.348  19.457 1.000 94.580 ? 71  LYS A CD  1 
ATOM 550  C CE  ? LYS A 1  71 ?  -3.397  -3.603  20.884 1.000 94.580 ? 71  LYS A CE  1 
ATOM 551  N NZ  ? LYS A 1  71 ?  -3.112  -5.003  21.318 1.000 94.580 ? 71  LYS A NZ  1 
ATOM 552  N N   ? TYR A 1  72 ?  -1.099   0.543  15.935 1.000 93.250 ? 72  TYR A N   1 
ATOM 553  C CA  ? TYR A 1  72 ?  -0.107   0.682  14.874 1.000 93.250 ? 72  TYR A CA  1 
ATOM 554  C C   ? TYR A 1  72 ?   1.010  -0.342  15.034 1.000 93.250 ? 72  TYR A C   1 
ATOM 555  C CB  ? TYR A 1  72 ?   0.479   2.097  14.868 1.000 93.250 ? 72  TYR A CB  1 
ATOM 556  O O   ? TYR A 1  72 ?   1.814  -0.253  15.965 1.000 93.250 ? 72  TYR A O   1 
ATOM 557  C CG  ? TYR A 1  72 ?   1.443   2.350  13.735 1.000 93.250 ? 72  TYR A CG  1 
ATOM 558  C CD1 ? TYR A 1  72 ?   2.814   2.173  13.909 1.000 93.250 ? 72  TYR A CD1 1 
ATOM 559  C CD2 ? TYR A 1  72 ?   0.987   2.767  12.489 1.000 93.250 ? 72  TYR A CD2 1 
ATOM 560  C CE1 ? TYR A 1  72 ?   3.707   2.406  12.868 1.000 93.250 ? 72  TYR A CE1 1 
ATOM 561  C CE2 ? TYR A 1  72 ?   1.870   3.003  11.441 1.000 93.250 ? 72  TYR A CE2 1 
ATOM 562  O OH  ? TYR A 1  72 ?   4.106   3.053  10.606 1.000 93.250 ? 72  TYR A OH  1 
ATOM 563  C CZ  ? TYR A 1  72 ?   3.227   2.820  11.640 1.000 93.250 ? 72  TYR A CZ  1 
ATOM 564  N N   ? ILE A 1  73 ?   1.076  -1.390  14.147 1.000 95.530 ? 73  ILE A N   1 
ATOM 565  C CA  ? ILE A 1  73 ?   1.953  -2.540  14.344 1.000 95.530 ? 73  ILE A CA  1 
ATOM 566  C C   ? ILE A 1  73 ?   3.059  -2.530  13.292 1.000 95.530 ? 73  ILE A C   1 
ATOM 567  C CB  ? ILE A 1  73 ?   1.165  -3.868  14.282 1.000 95.530 ? 73  ILE A CB  1 
ATOM 568  O O   ? ILE A 1  73 ?   2.802  -2.762  12.108 1.000 95.530 ? 73  ILE A O   1 
ATOM 569  C CG1 ? ILE A 1  73 ?  -0.015  -3.835  15.259 1.000 95.530 ? 73  ILE A CG1 1 
ATOM 570  C CG2 ? ILE A 1  73 ?   2.086  -5.056  14.575 1.000 95.530 ? 73  ILE A CG2 1 
ATOM 571  C CD1 ? ILE A 1  73 ?  -1.038  -4.940  15.032 1.000 95.530 ? 73  ILE A CD1 1 
ATOM 572  N N   ? LEU A 1  74 ?   4.307  -2.344  13.682 1.000 93.910 ? 74  LEU A N   1 
ATOM 573  C CA  ? LEU A 1  74 ?   5.467  -2.244  12.803 1.000 93.910 ? 74  LEU A CA  1 
ATOM 574  C C   ? LEU A 1  74 ?   6.215  -3.571  12.737 1.000 93.910 ? 74  LEU A C   1 
ATOM 575  C CB  ? LEU A 1  74 ?   6.409  -1.136  13.282 1.000 93.910 ? 74  LEU A CB  1 
ATOM 576  O O   ? LEU A 1  74 ?   6.290  -4.296  13.731 1.000 93.910 ? 74  LEU A O   1 
ATOM 577  C CG  ? LEU A 1  74 ?   5.904   0.299  13.124 1.000 93.910 ? 74  LEU A CG  1 
ATOM 578  C CD1 ? LEU A 1  74 ?   6.782   1.260  13.918 1.000 93.910 ? 74  LEU A CD1 1 
ATOM 579  C CD2 ? LEU A 1  74 ?   5.865   0.694  11.652 1.000 93.910 ? 74  LEU A CD2 1 
ATOM 580  N N   ? PRO A 1  75 ?   6.729  -3.775  11.555 1.000 91.020 ? 75  PRO A N   1 
ATOM 581  C CA  ? PRO A 1  75 ?   7.652  -4.912  11.540 1.000 91.020 ? 75  PRO A CA  1 
ATOM 582  C C   ? PRO A 1  75 ?   8.923  -4.650  12.345 1.000 91.020 ? 75  PRO A C   1 
ATOM 583  C CB  ? PRO A 1  75 ?   7.973  -5.086  10.053 1.000 91.020 ? 75  PRO A CB  1 
ATOM 584  O O   ? PRO A 1  75 ?   9.357  -3.502  12.466 1.000 91.020 ? 75  PRO A O   1 
ATOM 585  C CG  ? PRO A 1  75 ?   7.735  -3.739   9.451 1.000 91.020 ? 75  PRO A CG  1 
ATOM 586  C CD  ? PRO A 1  75 ?   6.685  -3.033  10.260 1.000 91.020 ? 75  PRO A CD  1 
ATOM 587  N N   ? PRO A 1  76 ?   9.503  -5.655  12.988 1.000 86.360 ? 76  PRO A N   1 
ATOM 588  C CA  ? PRO A 1  76 ?  10.690  -5.495  13.831 1.000 86.360 ? 76  PRO A CA  1 
ATOM 589  C C   ? PRO A 1  76 ?  11.886  -4.934  13.066 1.000 86.360 ? 76  PRO A C   1 
ATOM 590  C CB  ? PRO A 1  76 ?  10.972  -6.919  14.317 1.000 86.360 ? 76  PRO A CB  1 
ATOM 591  O O   ? PRO A 1  76 ?  12.734  -4.254  13.650 1.000 86.360 ? 76  PRO A O   1 
ATOM 592  C CG  ? PRO A 1  76 ?   9.674  -7.642  14.153 1.000 86.360 ? 76  PRO A CG  1 
ATOM 593  C CD  ? PRO A 1  76 ?   8.890  -6.974  13.061 1.000 86.360 ? 76  PRO A CD  1 
ATOM 594  N N   ? ASN A 1  77 ?  11.994  -4.931  11.850 1.000 88.760 ? 77  ASN A N   1 
ATOM 595  C CA  ? ASN A 1  77 ?  13.181  -4.575  11.080 1.000 88.760 ? 77  ASN A CA  1 
ATOM 596  C C   ? ASN A 1  77 ?  12.943  -3.332  10.227 1.000 88.760 ? 77  ASN A C   1 
ATOM 597  C CB  ? ASN A 1  77 ?  13.621  -5.746  10.199 1.000 88.760 ? 77  ASN A CB  1 
ATOM 598  O O   ? ASN A 1  77 ?  13.675  -3.084   9.267 1.000 88.760 ? 77  ASN A O   1 
ATOM 599  C CG  ? ASN A 1  77 ?  14.034  -6.961  11.007 1.000 88.760 ? 77  ASN A CG  1 
ATOM 600  N ND2 ? ASN A 1  77 ?  13.879  -8.143  10.422 1.000 88.760 ? 77  ASN A ND2 1 
ATOM 601  O OD1 ? ASN A 1  77 ?  14.487  -6.838  12.148 1.000 88.760 ? 77  ASN A OD1 1 
ATOM 602  N N   ? TYR A 1  78 ?  11.870  -2.589  10.524 1.000 91.780 ? 78  TYR A N   1 
ATOM 603  C CA  ? TYR A 1  78 ?  11.688  -1.334   9.803 1.000 91.780 ? 78  TYR A CA  1 
ATOM 604  C C   ? TYR A 1  78 ?  12.850  -0.383  10.061 1.000 91.780 ? 78  TYR A C   1 
ATOM 605  C CB  ? TYR A 1  78 ?  10.369  -0.668  10.207 1.000 91.780 ? 78  TYR A CB  1 
ATOM 606  O O   ? TYR A 1  78 ?  13.222  -0.145  11.213 1.000 91.780 ? 78  TYR A O   1 
ATOM 607  C CG  ? TYR A 1  78 ?  10.165   0.695   9.593 1.000 91.780 ? 78  TYR A CG  1 
ATOM 608  C CD1 ? TYR A 1  78 ?  10.034   1.828  10.393 1.000 91.780 ? 78  TYR A CD1 1 
ATOM 609  C CD2 ? TYR A 1  78 ?  10.102   0.854   8.213 1.000 91.780 ? 78  TYR A CD2 1 
ATOM 610  C CE1 ? TYR A 1  78 ?   9.843   3.087   9.832 1.000 91.780 ? 78  TYR A CE1 1 
ATOM 611  C CE2 ? TYR A 1  78 ?   9.912   2.108   7.641 1.000 91.780 ? 78  TYR A CE2 1 
ATOM 612  O OH  ? TYR A 1  78 ?   9.596   4.460   7.897 1.000 91.780 ? 78  TYR A OH  1 
ATOM 613  C CZ  ? TYR A 1  78 ?   9.784   3.216   8.458 1.000 91.780 ? 78  TYR A CZ  1 
ATOM 614  N N   ? ASN A 1  79 ?  13.502   0.108   9.011 1.000 88.330 ? 79  ASN A N   1 
ATOM 615  C CA  ? ASN A 1  79 ?  14.600   1.068   9.037 1.000 88.330 ? 79  ASN A CA  1 
ATOM 616  C C   ? ASN A 1  79 ?  14.182   2.414   8.452 1.000 88.330 ? 79  ASN A C   1 
ATOM 617  C CB  ? ASN A 1  79 ?  15.814   0.517   8.285 1.000 88.330 ? 79  ASN A CB  1 
ATOM 618  O O   ? ASN A 1  79 ?  13.960   2.529   7.245 1.000 88.330 ? 79  ASN A O   1 
ATOM 619  C CG  ? ASN A 1  79 ?  17.033   1.409   8.410 1.000 88.330 ? 79  ASN A CG  1 
ATOM 620  N ND2 ? ASN A 1  79 ?  18.117   0.860   8.946 1.000 88.330 ? 79  ASN A ND2 1 
ATOM 621  O OD1 ? ASN A 1  79 ?  17.001   2.582   8.029 1.000 88.330 ? 79  ASN A OD1 1 
ATOM 622  N N   ? VAL A 1  80 ?  14.205   3.481   9.315 1.000 87.070 ? 80  VAL A N   1 
ATOM 623  C CA  ? VAL A 1  80 ?  13.678   4.795   8.965 1.000 87.070 ? 80  VAL A CA  1 
ATOM 624  C C   ? VAL A 1  80 ?  14.568   5.444   7.907 1.000 87.070 ? 80  VAL A C   1 
ATOM 625  C CB  ? VAL A 1  80 ?  13.569   5.712  10.204 1.000 87.070 ? 80  VAL A CB  1 
ATOM 626  O O   ? VAL A 1  80 ?  14.073   6.110   6.994 1.000 87.070 ? 80  VAL A O   1 
ATOM 627  C CG1 ? VAL A 1  80 ?  13.177   7.130   9.794 1.000 87.070 ? 80  VAL A CG1 1 
ATOM 628  C CG2 ? VAL A 1  80 ?  12.560   5.142  11.201 1.000 87.070 ? 80  VAL A CG2 1 
ATOM 629  N N   ? SER A 1  81 ?  15.891   5.180   7.967 1.000 86.500 ? 81  SER A N   1 
ATOM 630  C CA  ? SER A 1  81 ?  16.851   5.797   7.057 1.000 86.500 ? 81  SER A CA  1 
ATOM 631  C C   ? SER A 1  81 ?  16.729   5.222   5.650 1.000 86.500 ? 81  SER A C   1 
ATOM 632  C CB  ? SER A 1  81 ?  18.278   5.605   7.573 1.000 86.500 ? 81  SER A CB  1 
ATOM 633  O O   ? SER A 1  81 ?  16.610   5.969   4.677 1.000 86.500 ? 81  SER A O   1 
ATOM 634  O OG  ? SER A 1  81 ?  19.217   6.184   6.683 1.000 86.500 ? 81  SER A OG  1 
ATOM 635  N N   ? SER A 1  82 ?  16.680   3.853   5.537 1.000 86.500 ? 82  SER A N   1 
ATOM 636  C CA  ? SER A 1  82 ?  16.675   3.190   4.237 1.000 86.500 ? 82  SER A CA  1 
ATOM 637  C C   ? SER A 1  82 ?  15.252   2.928   3.755 1.000 86.500 ? 82  SER A C   1 
ATOM 638  C CB  ? SER A 1  82 ?  17.450   1.873   4.303 1.000 86.500 ? 82  SER A CB  1 
ATOM 639  O O   ? SER A 1  82 ?  15.033   2.636   2.578 1.000 86.500 ? 82  SER A O   1 
ATOM 640  O OG  ? SER A 1  82 ?  16.812   0.958   5.177 1.000 86.500 ? 82  SER A OG  1 
ATOM 641  N N   ? LYS A 1  83 ?  14.233   3.121   4.661 1.000 88.580 ? 83  LYS A N   1 
ATOM 642  C CA  ? LYS A 1  83 ?  12.824   2.808   4.440 1.000 88.580 ? 83  LYS A CA  1 
ATOM 643  C C   ? LYS A 1  83 ?  12.643   1.350   4.028 1.000 88.580 ? 83  LYS A C   1 
ATOM 644  C CB  ? LYS A 1  83 ?  12.231   3.731   3.374 1.000 88.580 ? 83  LYS A CB  1 
ATOM 645  O O   ? LYS A 1  83 ?  11.717   1.020   3.284 1.000 88.580 ? 83  LYS A O   1 
ATOM 646  C CG  ? LYS A 1  83 ?  12.154   5.192   3.794 1.000 88.580 ? 83  LYS A CG  1 
ATOM 647  C CD  ? LYS A 1  83 ?  11.413   6.032   2.761 1.000 88.580 ? 83  LYS A CD  1 
ATOM 648  C CE  ? LYS A 1  83 ?  11.369   7.500   3.161 1.000 88.580 ? 83  LYS A CE  1 
ATOM 649  N NZ  ? LYS A 1  83 ?  10.625   8.324   2.162 1.000 88.580 ? 83  LYS A NZ  1 
ATOM 650  N N   ? PHE A 1  84 ?  13.587   0.510   4.344 1.000 93.150 ? 84  PHE A N   1 
ATOM 651  C CA  ? PHE A 1  84 ?  13.408  -0.929   4.192 1.000 93.150 ? 84  PHE A CA  1 
ATOM 652  C C   ? PHE A 1  84 ?  12.284  -1.432   5.090 1.000 93.150 ? 84  PHE A C   1 
ATOM 653  C CB  ? PHE A 1  84 ?  14.709  -1.671   4.513 1.000 93.150 ? 84  PHE A CB  1 
ATOM 654  O O   ? PHE A 1  84 ?  12.173  -1.018   6.245 1.000 93.150 ? 84  PHE A O   1 
ATOM 655  C CG  ? PHE A 1  84 ?  15.811  -1.421   3.520 1.000 93.150 ? 84  PHE A CG  1 
ATOM 656  C CD1 ? PHE A 1  84 ?  15.520  -1.008   2.226 1.000 93.150 ? 84  PHE A CD1 1 
ATOM 657  C CD2 ? PHE A 1  84 ?  17.141  -1.598   3.881 1.000 93.150 ? 84  PHE A CD2 1 
ATOM 658  C CE1 ? PHE A 1  84 ?  16.539  -0.775   1.305 1.000 93.150 ? 84  PHE A CE1 1 
ATOM 659  C CE2 ? PHE A 1  84 ?  18.164  -1.367   2.967 1.000 93.150 ? 84  PHE A CE2 1 
ATOM 660  C CZ  ? PHE A 1  84 ?  17.861  -0.957   1.678 1.000 93.150 ? 84  PHE A CZ  1 
ATOM 661  N N   ? ASN A 1  85 ?  11.446  -2.294   4.552 1.000 93.930 ? 85  ASN A N   1 
ATOM 662  C CA  ? ASN A 1  85 ?  10.302  -2.843   5.273 1.000 93.930 ? 85  ASN A CA  1 
ATOM 663  C C   ? ASN A 1  85 ?   9.269  -1.765   5.589 1.000 93.930 ? 85  ASN A C   1 
ATOM 664  C CB  ? ASN A 1  85 ?  10.760  -3.534   6.559 1.000 93.930 ? 85  ASN A CB  1 
ATOM 665  O O   ? ASN A 1  85 ?   8.728  -1.724   6.696 1.000 93.930 ? 85  ASN A O   1 
ATOM 666  C CG  ? ASN A 1  85 ?  11.721  -4.677   6.298 1.000 93.930 ? 85  ASN A CG  1 
ATOM 667  N ND2 ? ASN A 1  85 ?  12.935  -4.562   6.823 1.000 93.930 ? 85  ASN A ND2 1 
ATOM 668  O OD1 ? ASN A 1  85 ?  11.376  -5.654   5.629 1.000 93.930 ? 85  ASN A OD1 1 
ATOM 669  N N   ? ASP A 1  86 ?   9.189  -0.727   4.761 1.000 95.380 ? 86  ASP A N   1 
ATOM 670  C CA  ? ASP A 1  86 ?   8.232   0.366   4.904 1.000 95.380 ? 86  ASP A CA  1 
ATOM 671  C C   ? ASP A 1  86 ?   6.797  -0.142   4.784 1.000 95.380 ? 86  ASP A C   1 
ATOM 672  C CB  ? ASP A 1  86 ?   8.495   1.450   3.857 1.000 95.380 ? 86  ASP A CB  1 
ATOM 673  O O   ? ASP A 1  86 ?   6.131   0.096   3.774 1.000 95.380 ? 86  ASP A O   1 
ATOM 674  C CG  ? ASP A 1  86 ?   7.703   2.721   4.107 1.000 95.380 ? 86  ASP A CG  1 
ATOM 675  O OD1 ? ASP A 1  86 ?   7.259   2.948   5.253 1.000 95.380 ? 86  ASP A OD1 1 
ATOM 676  O OD2 ? ASP A 1  86 ?   7.517   3.501   3.148 1.000 95.380 ? 86  ASP A OD2 1 
ATOM 677  N N   ? ILE A 1  87 ?   6.319  -0.959   5.661 1.000 96.070 ? 87  ILE A N   1 
ATOM 678  C CA  ? ILE A 1  87 ?   5.003  -1.580   5.764 1.000 96.070 ? 87  ILE A CA  1 
ATOM 679  C C   ? ILE A 1  87 ?   4.536  -1.562   7.218 1.000 96.070 ? 87  ILE A C   1 
ATOM 680  C CB  ? ILE A 1  87 ?   5.017  -3.027   5.224 1.000 96.070 ? 87  ILE A CB  1 
ATOM 681  O O   ? ILE A 1  87 ?   5.319  -1.834   8.132 1.000 96.070 ? 87  ILE A O   1 
ATOM 682  C CG1 ? ILE A 1  87 ?   3.621  -3.652   5.334 1.000 96.070 ? 87  ILE A CG1 1 
ATOM 683  C CG2 ? ILE A 1  87 ?   6.055  -3.872   5.969 1.000 96.070 ? 87  ILE A CG2 1 
ATOM 684  C CD1 ? ILE A 1  87 ?   3.468  -4.962   4.574 1.000 96.070 ? 87  ILE A CD1 1 
ATOM 685  N N   ? VAL A 1  88 ?   3.246  -1.219   7.422 1.000 96.020 ? 88  VAL A N   1 
ATOM 686  C CA  ? VAL A 1  88 ?   2.662  -1.222   8.759 1.000 96.020 ? 88  VAL A CA  1 
ATOM 687  C C   ? VAL A 1  88 ?   1.222  -1.728   8.693 1.000 96.020 ? 88  VAL A C   1 
ATOM 688  C CB  ? VAL A 1  88 ?   2.704   0.183   9.400 1.000 96.020 ? 88  VAL A CB  1 
ATOM 689  O O   ? VAL A 1  88 ?   0.517  -1.485   7.711 1.000 96.020 ? 88  VAL A O   1 
ATOM 690  C CG1 ? VAL A 1  88 ?   1.816   1.156   8.627 1.000 96.020 ? 88  VAL A CG1 1 
ATOM 691  C CG2 ? VAL A 1  88 ?   2.277   0.113  10.865 1.000 96.020 ? 88  VAL A CG2 1 
ATOM 692  N N   ? LEU A 1  89 ?   0.825  -2.483   9.719 1.000 97.400 ? 89  LEU A N   1 
ATOM 693  C CA  ? LEU A 1  89 ?  -0.565  -2.899   9.866 1.000 97.400 ? 89  LEU A CA  1 
ATOM 694  C C   ? LEU A 1  89 ?  -1.290  -2.023  10.882 1.000 97.400 ? 89  LEU A C   1 
ATOM 695  C CB  ? LEU A 1  89 ?  -0.643  -4.367  10.292 1.000 97.400 ? 89  LEU A CB  1 
ATOM 696  O O   ? LEU A 1  89 ?  -0.774  -1.775  11.974 1.000 97.400 ? 89  LEU A O   1 
ATOM 697  C CG  ? LEU A 1  89 ?  -0.051  -5.388   9.320 1.000 97.400 ? 89  LEU A CG  1 
ATOM 698  C CD1 ? LEU A 1  89 ?  -0.208  -6.800   9.874 1.000 97.400 ? 89  LEU A CD1 1 
ATOM 699  C CD2 ? LEU A 1  89 ?  -0.712  -5.269   7.951 1.000 97.400 ? 89  LEU A CD2 1 
ATOM 700  N N   ? LEU A 1  90 ?  -2.421  -1.507  10.419 1.000 97.230 ? 90  LEU A N   1 
ATOM 701  C CA  ? LEU A 1  90 ?  -3.306  -0.772  11.315 1.000 97.230 ? 90  LEU A CA  1 
ATOM 702  C C   ? LEU A 1  90 ?  -4.464  -1.651  11.777 1.000 97.230 ? 90  LEU A C   1 
ATOM 703  C CB  ? LEU A 1  90 ?  -3.847   0.483  10.625 1.000 97.230 ? 90  LEU A CB  1 
ATOM 704  O O   ? LEU A 1  90 ?  -5.243  -2.141  10.956 1.000 97.230 ? 90  LEU A O   1 
ATOM 705  C CG  ? LEU A 1  90 ?  -2.808   1.406   9.987 1.000 97.230 ? 90  LEU A CG  1 
ATOM 706  C CD1 ? LEU A 1  90 ?  -3.495   2.587   9.309 1.000 97.230 ? 90  LEU A CD1 1 
ATOM 707  C CD2 ? LEU A 1  90 ?  -1.809   1.890  11.032 1.000 97.230 ? 90  LEU A CD2 1 
ATOM 708  N N   ? LYS A 1  91 ?  -4.463  -1.910  13.114 1.000 97.420 ? 91  LYS A N   1 
ATOM 709  C CA  ? LYS A 1  91 ?  -5.632  -2.582  13.673 1.000 97.420 ? 91  LYS A CA  1 
ATOM 710  C C   ? LYS A 1  91 ?  -6.753  -1.587  13.961 1.000 97.420 ? 91  LYS A C   1 
ATOM 711  C CB  ? LYS A 1  91 ?  -5.258  -3.335  14.951 1.000 97.420 ? 91  LYS A CB  1 
ATOM 712  O O   ? LYS A 1  91 ?  -6.558  -0.623  14.704 1.000 97.420 ? 91  LYS A O   1 
ATOM 713  C CG  ? LYS A 1  91 ?  -6.382  -4.190  15.516 1.000 97.420 ? 91  LYS A CG  1 
ATOM 714  C CD  ? LYS A 1  91 ?  -5.910  -5.021  16.703 1.000 97.420 ? 91  LYS A CD  1 
ATOM 715  C CE  ? LYS A 1  91 ?  -7.016  -5.926  17.229 1.000 97.420 ? 91  LYS A CE  1 
ATOM 716  N NZ  ? LYS A 1  91 ?  -6.547  -6.768  18.369 1.000 97.420 ? 91  LYS A NZ  1 
ATOM 717  N N   ? LEU A 1  92 ?  -7.907  -1.842  13.335 1.000 97.810 ? 92  LEU A N   1 
ATOM 718  C CA  ? LEU A 1  92 ?  -9.041  -0.935  13.478 1.000 97.810 ? 92  LEU A CA  1 
ATOM 719  C C   ? LEU A 1  92 ?  -9.770  -1.181  14.795 1.000 97.810 ? 92  LEU A C   1 
ATOM 720  C CB  ? LEU A 1  92 ? -10.011  -1.100  12.305 1.000 97.810 ? 92  LEU A CB  1 
ATOM 721  O O   ? LEU A 1  92 ?  -9.837  -2.316  15.270 1.000 97.810 ? 92  LEU A O   1 
ATOM 722  C CG  ? LEU A 1  92 ?  -9.418  -0.930  10.906 1.000 97.810 ? 92  LEU A CG  1 
ATOM 723  C CD1 ? LEU A 1  92 ? -10.489  -1.161   9.845 1.000 97.810 ? 92  LEU A CD1 1 
ATOM 724  C CD2 ? LEU A 1  92 ?  -8.796   0.454  10.753 1.000 97.810 ? 92  LEU A CD2 1 
ATOM 725  N N   ? LYS A 1  93 ? -10.280  -0.071  15.457 1.000 97.390 ? 93  LYS A N   1 
ATOM 726  C CA  ? LYS A 1  93 ? -11.019  -0.175  16.712 1.000 97.390 ? 93  LYS A CA  1 
ATOM 727  C C   ? LYS A 1  93 ? -12.257  -1.052  16.550 1.000 97.390 ? 93  LYS A C   1 
ATOM 728  C CB  ? LYS A 1  93 ? -11.422   1.213  17.213 1.000 97.390 ? 93  LYS A CB  1 
ATOM 729  O O   ? LYS A 1  93 ? -12.687  -1.709  17.500 1.000 97.390 ? 93  LYS A O   1 
ATOM 730  C CG  ? LYS A 1  93 ? -10.307   1.959  17.930 1.000 97.390 ? 93  LYS A CG  1 
ATOM 731  C CD  ? LYS A 1  93 ? -10.845   3.152  18.711 1.000 97.390 ? 93  LYS A CD  1 
ATOM 732  C CE  ? LYS A 1  93 ?  -9.748   3.834  19.517 1.000 97.390 ? 93  LYS A CE  1 
ATOM 733  N NZ  ? LYS A 1  93 ? -10.280   4.972  20.325 1.000 97.390 ? 93  LYS A NZ  1 
ATOM 734  N N   ? LYS A 1  94 ? -12.854  -1.051  15.290 1.000 97.370 ? 94  LYS A N   1 
ATOM 735  C CA  ? LYS A 1  94 ? -13.969  -1.916  14.915 1.000 97.370 ? 94  LYS A CA  1 
ATOM 736  C C   ? LYS A 1  94 ? -13.752  -2.522  13.531 1.000 97.370 ? 94  LYS A C   1 
ATOM 737  C CB  ? LYS A 1  94 ? -15.286  -1.138  14.946 1.000 97.370 ? 94  LYS A CB  1 
ATOM 738  O O   ? LYS A 1  94 ? -13.141  -1.897  12.663 1.000 97.370 ? 94  LYS A O   1 
ATOM 739  C CG  ? LYS A 1  94 ? -15.677  -0.638  16.328 1.000 97.370 ? 94  LYS A CG  1 
ATOM 740  C CD  ? LYS A 1  94 ? -16.998   0.120  16.296 1.000 97.370 ? 94  LYS A CD  1 
ATOM 741  C CE  ? LYS A 1  94 ? -17.382   0.636  17.676 1.000 97.370 ? 94  LYS A CE  1 
ATOM 742  N NZ  ? LYS A 1  94 ? -18.676   1.382  17.648 1.000 97.370 ? 94  LYS A NZ  1 
ATOM 743  N N   ? GLN A 1  95 ? -14.352  -3.765  13.407 1.000 97.490 ? 95  GLN A N   1 
ATOM 744  C CA  ? GLN A 1  95 ? -14.239  -4.411  12.103 1.000 97.490 ? 95  GLN A CA  1 
ATOM 745  C C   ? GLN A 1  95 ? -15.028  -3.649  11.042 1.000 97.490 ? 95  GLN A C   1 
ATOM 746  C CB  ? GLN A 1  95 ? -14.723  -5.860  12.178 1.000 97.490 ? 95  GLN A CB  1 
ATOM 747  O O   ? GLN A 1  95 ? -16.116  -3.139  11.317 1.000 97.490 ? 95  GLN A O   1 
ATOM 748  C CG  ? GLN A 1  95 ? -13.841  -6.760  13.032 1.000 97.490 ? 95  GLN A CG  1 
ATOM 749  C CD  ? GLN A 1  95 ? -14.289  -8.209  13.015 1.000 97.490 ? 95  GLN A CD  1 
ATOM 750  N NE2 ? GLN A 1  95 ? -13.484  -9.086  13.604 1.000 97.490 ? 95  GLN A NE2 1 
ATOM 751  O OE1 ? GLN A 1  95 ? -15.351  -8.537  12.477 1.000 97.490 ? 95  GLN A OE1 1 
ATOM 752  N N   ? ALA A 1  96 ? -14.411  -3.591   9.833 1.000 97.990 ? 96  ALA A N   1 
ATOM 753  C CA  ? ALA A 1  96 ? -15.096  -2.961   8.707 1.000 97.990 ? 96  ALA A CA  1 
ATOM 754  C C   ? ALA A 1  96 ? -16.314  -3.775   8.281 1.000 97.990 ? 96  ALA A C   1 
ATOM 755  C CB  ? ALA A 1  96 ? -14.138  -2.785   7.532 1.000 97.990 ? 96  ALA A CB  1 
ATOM 756  O O   ? ALA A 1  96 ? -16.291  -5.008   8.326 1.000 97.990 ? 96  ALA A O   1 
ATOM 757  N N   ? ASN A 1  97 ? -17.402  -3.097   7.930 1.000 97.920 ? 97  ASN A N   1 
ATOM 758  C CA  ? ASN A 1  97 ? -18.548  -3.748   7.303 1.000 97.920 ? 97  ASN A CA  1 
ATOM 759  C C   ? ASN A 1  97 ? -18.308  -3.997   5.817 1.000 97.920 ? 97  ASN A C   1 
ATOM 760  C CB  ? ASN A 1  97 ? -19.815  -2.913   7.503 1.000 97.920 ? 97  ASN A CB  1 
ATOM 761  O O   ? ASN A 1  97 ? -18.193  -3.051   5.035 1.000 97.920 ? 97  ASN A O   1 
ATOM 762  C CG  ? ASN A 1  97 ? -20.210  -2.792   8.962 1.000 97.920 ? 97  ASN A CG  1 
ATOM 763  N ND2 ? ASN A 1  97 ? -20.711  -1.624   9.346 1.000 97.920 ? 97  ASN A ND2 1 
ATOM 764  O OD1 ? ASN A 1  97 ? -20.066  -3.741   9.738 1.000 97.920 ? 97  ASN A OD1 1 
ATOM 765  N N   ? LEU A 1  98 ? -18.121  -5.313   5.518 1.000 98.030 ? 98  LEU A N   1 
ATOM 766  C CA  ? LEU A 1  98 ? -17.853  -5.617   4.117 1.000 98.030 ? 98  LEU A CA  1 
ATOM 767  C C   ? LEU A 1  98 ? -19.115  -5.457   3.275 1.000 98.030 ? 98  LEU A C   1 
ATOM 768  C CB  ? LEU A 1  98 ? -17.306  -7.040   3.972 1.000 98.030 ? 98  LEU A CB  1 
ATOM 769  O O   ? LEU A 1  98 ? -20.159  -6.026   3.599 1.000 98.030 ? 98  LEU A O   1 
ATOM 770  C CG  ? LEU A 1  98 ? -16.051  -7.369   4.781 1.000 98.030 ? 98  LEU A CG  1 
ATOM 771  C CD1 ? LEU A 1  98 ? -15.557  -8.772   4.445 1.000 98.030 ? 98  LEU A CD1 1 
ATOM 772  C CD2 ? LEU A 1  98 ? -14.960  -6.336   4.521 1.000 98.030 ? 98  LEU A CD2 1 
ATOM 773  N N   ? THR A 1  99 ? -19.034  -4.608   2.183 1.000 97.950 ? 99  THR A N   1 
ATOM 774  C CA  ? THR A 1  99 ? -20.085  -4.267   1.231 1.000 97.950 ? 99  THR A CA  1 
ATOM 775  C C   ? THR A 1  99 ? -19.539  -4.246  -0.193 1.000 97.950 ? 99  THR A C   1 
ATOM 776  C CB  ? THR A 1  99 ? -20.717  -2.902   1.562 1.000 97.950 ? 99  THR A CB  1 
ATOM 777  O O   ? THR A 1  99 ? -18.378  -4.593  -0.424 1.000 97.950 ? 99  THR A O   1 
ATOM 778  C CG2 ? THR A 1  99 ? -21.110  -2.819   3.033 1.000 97.950 ? 99  THR A CG2 1 
ATOM 779  O OG1 ? THR A 1  99 ? -19.774  -1.863   1.272 1.000 97.950 ? 99  THR A OG1 1 
ATOM 780  N N   ? SER A 1 100 ? -20.431  -3.879  -1.122 1.000 97.110 ? 100 SER A N   1 
ATOM 781  C CA  ? SER A 1 100 ? -19.966  -3.749  -2.499 1.000 97.110 ? 100 SER A CA  1 
ATOM 782  C C   ? SER A 1 100 ? -18.924  -2.643  -2.629 1.000 97.110 ? 100 SER A C   1 
ATOM 783  C CB  ? SER A 1 100 ? -21.140  -3.467  -3.438 1.000 97.110 ? 100 SER A CB  1 
ATOM 784  O O   ? SER A 1 100 ? -18.121  -2.646  -3.565 1.000 97.110 ? 100 SER A O   1 
ATOM 785  O OG  ? SER A 1 100 ? -21.817  -2.282  -3.055 1.000 97.110 ? 100 SER A OG  1 
ATOM 786  N N   ? ALA A 1 101 ? -18.815  -1.748  -1.692 1.000 97.700 ? 101 ALA A N   1 
ATOM 787  C CA  ? ALA A 1 101 ? -17.909  -0.603  -1.723 1.000 97.700 ? 101 ALA A CA  1 
ATOM 788  C C   ? ALA A 1 101 ? -16.716  -0.823  -0.796 1.000 97.700 ? 101 ALA A C   1 
ATOM 789  C CB  ? ALA A 1 101 ? -18.651   0.674  -1.337 1.000 97.700 ? 101 ALA A CB  1 
ATOM 790  O O   ? ALA A 1 101 ? -15.737  -0.074  -0.846 1.000 97.700 ? 101 ALA A O   1 
ATOM 791  N N   ? VAL A 1 102 ? -16.787  -1.805   0.095 1.000 98.450 ? 102 VAL A N   1 
ATOM 792  C CA  ? VAL A 1 102 ? -15.721  -2.137   1.035 1.000 98.450 ? 102 VAL A CA  1 
ATOM 793  C C   ? VAL A 1 102 ? -15.430  -3.635   0.979 1.000 98.450 ? 102 VAL A C   1 
ATOM 794  C CB  ? VAL A 1 102 ? -16.085  -1.718   2.477 1.000 98.450 ? 102 VAL A CB  1 
ATOM 795  O O   ? VAL A 1 102 ? -16.286  -4.453   1.323 1.000 98.450 ? 102 VAL A O   1 
ATOM 796  C CG1 ? VAL A 1 102 ? -14.939  -2.034   3.436 1.000 98.450 ? 102 VAL A CG1 1 
ATOM 797  C CG2 ? VAL A 1 102 ? -16.434  -0.232   2.528 1.000 98.450 ? 102 VAL A CG2 1 
ATOM 798  N N   ? ASP A 1 103 ? -14.138  -3.940   0.548 1.000 98.190 ? 103 ASP A N   1 
ATOM 799  C CA  ? ASP A 1 103 ? -13.720  -5.336   0.457 1.000 98.190 ? 103 ASP A CA  1 
ATOM 800  C C   ? ASP A 1 103 ? -12.214  -5.473   0.667 1.000 98.190 ? 103 ASP A C   1 
ATOM 801  C CB  ? ASP A 1 103 ? -14.119  -5.928  -0.896 1.000 98.190 ? 103 ASP A CB  1 
ATOM 802  O O   ? ASP A 1 103 ? -11.493  -4.473   0.704 1.000 98.190 ? 103 ASP A O   1 
ATOM 803  C CG  ? ASP A 1 103 ? -14.278  -7.438  -0.858 1.000 98.190 ? 103 ASP A CG  1 
ATOM 804  O OD1 ? ASP A 1 103 ? -14.033  -8.051   0.203 1.000 98.190 ? 103 ASP A OD1 1 
ATOM 805  O OD2 ? ASP A 1 103 ? -14.650  -8.020  -1.900 1.000 98.190 ? 103 ASP A OD2 1 
ATOM 806  N N   ? VAL A 1 104 ? -11.795  -6.774   0.862 1.000 98.200 ? 104 VAL A N   1 
ATOM 807  C CA  ? VAL A 1 104 ? -10.390  -7.055   1.138 1.000 98.200 ? 104 VAL A CA  1 
ATOM 808  C C   ? VAL A 1 104 ?  -9.681  -7.461  -0.152 1.000 98.200 ? 104 VAL A C   1 
ATOM 809  C CB  ? VAL A 1 104 ? -10.231  -8.161   2.205 1.000 98.200 ? 104 VAL A CB  1 
ATOM 810  O O   ? VAL A 1 104 ? -10.290  -8.061  -1.040 1.000 98.200 ? 104 VAL A O   1 
ATOM 811  C CG1 ? VAL A 1 104 ? -10.899  -7.748   3.515 1.000 98.200 ? 104 VAL A CG1 1 
ATOM 812  C CG2 ? VAL A 1 104 ? -10.812  -9.479   1.697 1.000 98.200 ? 104 VAL A CG2 1 
ATOM 813  N N   ? VAL A 1 105 ?  -8.400  -7.128  -0.213 1.000 97.950 ? 105 VAL A N   1 
ATOM 814  C CA  ? VAL A 1 105 ?  -7.570  -7.525  -1.346 1.000 97.950 ? 105 VAL A CA  1 
ATOM 815  C C   ? VAL A 1 105 ?  -6.623  -8.647  -0.925 1.000 97.950 ? 105 VAL A C   1 
ATOM 816  C CB  ? VAL A 1 105 ?  -6.765  -6.331  -1.906 1.000 97.950 ? 105 VAL A CB  1 
ATOM 817  O O   ? VAL A 1 105 ?  -6.096  -8.637   0.190 1.000 97.950 ? 105 VAL A O   1 
ATOM 818  C CG1 ? VAL A 1 105 ?  -5.782  -5.805  -0.862 1.000 97.950 ? 105 VAL A CG1 1 
ATOM 819  C CG2 ? VAL A 1 105 ?  -6.029  -6.736  -3.182 1.000 97.950 ? 105 VAL A CG2 1 
ATOM 820  N N   ? PRO A 1 106 ?  -6.501  -9.626  -1.826 1.000 97.660 ? 106 PRO A N   1 
ATOM 821  C CA  ? PRO A 1 106 ?  -5.628 -10.745  -1.466 1.000 97.660 ? 106 PRO A CA  1 
ATOM 822  C C   ? PRO A 1 106 ?  -4.149 -10.363  -1.467 1.000 97.660 ? 106 PRO A C   1 
ATOM 823  C CB  ? PRO A 1 106 ?  -5.923 -11.786  -2.549 1.000 97.660 ? 106 PRO A CB  1 
ATOM 824  O O   ? PRO A 1 106 ?  -3.738  -9.472  -2.214 1.000 97.660 ? 106 PRO A O   1 
ATOM 825  C CG  ? PRO A 1 106 ?  -6.409 -10.992  -3.719 1.000 97.660 ? 106 PRO A CG  1 
ATOM 826  C CD  ? PRO A 1 106 ?  -7.097  -9.759  -3.207 1.000 97.660 ? 106 PRO A CD  1 
ATOM 827  N N   ? LEU A 1 107 ?  -3.341 -11.173  -0.557 1.000 97.790 ? 107 LEU A N   1 
ATOM 828  C CA  ? LEU A 1 107 ?  -1.896 -10.991  -0.478 1.000 97.790 ? 107 LEU A CA  1 
ATOM 829  C C   ? LEU A 1 107 ?  -1.177 -11.920  -1.451 1.000 97.790 ? 107 LEU A C   1 
ATOM 830  C CB  ? LEU A 1 107 ?  -1.401 -11.246   0.948 1.000 97.790 ? 107 LEU A CB  1 
ATOM 831  O O   ? LEU A 1 107 ?  -1.640 -13.032  -1.711 1.000 97.790 ? 107 LEU A O   1 
ATOM 832  C CG  ? LEU A 1 107 ?  -1.989 -10.351   2.040 1.000 97.790 ? 107 LEU A CG  1 
ATOM 833  C CD1 ? LEU A 1 107 ?  -1.452 -10.761   3.408 1.000 97.790 ? 107 LEU A CD1 1 
ATOM 834  C CD2 ? LEU A 1 107 ?  -1.679  -8.885   1.755 1.000 97.790 ? 107 LEU A CD2 1 
ATOM 835  N N   ? PRO A 1 108 ?  -0.055 -11.481  -1.959 1.000 97.070 ? 108 PRO A N   1 
ATOM 836  C CA  ? PRO A 1 108 ?   0.678 -12.289  -2.936 1.000 97.070 ? 108 PRO A CA  1 
ATOM 837  C C   ? PRO A 1 108 ?   1.443 -13.443  -2.292 1.000 97.070 ? 108 PRO A C   1 
ATOM 838  C CB  ? PRO A 1 108 ?   1.641 -11.285  -3.574 1.000 97.070 ? 108 PRO A CB  1 
ATOM 839  O O   ? PRO A 1 108 ?   1.900 -13.326  -1.152 1.000 97.070 ? 108 PRO A O   1 
ATOM 840  C CG  ? PRO A 1 108 ?   1.950 -10.308  -2.486 1.000 97.070 ? 108 PRO A CG  1 
ATOM 841  C CD  ? PRO A 1 108 ?   0.703 -10.083  -1.678 1.000 97.070 ? 108 PRO A CD  1 
ATOM 842  N N   ? GLY A 1 109 ?   1.572 -14.610  -3.020 1.000 94.230 ? 109 GLY A N   1 
ATOM 843  C CA  ? GLY A 1 109 ?   2.383 -15.742  -2.602 1.000 94.230 ? 109 GLY A CA  1 
ATOM 844  C C   ? GLY A 1 109 ?   3.791 -15.708  -3.167 1.000 94.230 ? 109 GLY A C   1 
ATOM 845  O O   ? GLY A 1 109 ?   4.703 -16.325  -2.612 1.000 94.230 ? 109 GLY A O   1 
ATOM 846  N N   ? ASP A 1 110 ?   4.004 -14.919  -4.278 1.000 93.760 ? 110 ASP A N   1 
ATOM 847  C CA  ? ASP A 1 110 ?   5.303 -14.807  -4.934 1.000 93.760 ? 110 ASP A CA  1 
ATOM 848  C C   ? ASP A 1 110 ?   5.549 -13.383  -5.426 1.000 93.760 ? 110 ASP A C   1 
ATOM 849  C CB  ? ASP A 1 110 ?   5.400 -15.791  -6.102 1.000 93.760 ? 110 ASP A CB  1 
ATOM 850  O O   ? ASP A 1 110 ?   4.664 -12.528  -5.338 1.000 93.760 ? 110 ASP A O   1 
ATOM 851  C CG  ? ASP A 1 110 ?   4.350 -15.548  -7.171 1.000 93.760 ? 110 ASP A CG  1 
ATOM 852  O OD1 ? ASP A 1 110 ?   3.587 -14.564  -7.065 1.000 93.760 ? 110 ASP A OD1 1 
ATOM 853  O OD2 ? ASP A 1 110 ?   4.282 -16.350  -8.128 1.000 93.760 ? 110 ASP A OD2 1 
ATOM 854  N N   ? PHE A 1 111 ?   6.776 -13.257  -6.009 1.000 93.870 ? 111 PHE A N   1 
ATOM 855  C CA  ? PHE A 1 111 ?   7.173 -11.970  -6.568 1.000 93.870 ? 111 PHE A CA  1 
ATOM 856  C C   ? PHE A 1 111 ?   6.571 -11.773  -7.954 1.000 93.870 ? 111 PHE A C   1 
ATOM 857  C CB  ? PHE A 1 111 ?   8.699 -11.860  -6.637 1.000 93.870 ? 111 PHE A CB  1 
ATOM 858  O O   ? PHE A 1 111 ?   6.546 -12.703  -8.763 1.000 93.870 ? 111 PHE A O   1 
ATOM 859  C CG  ? PHE A 1 111 ?   9.373 -11.907  -5.293 1.000 93.870 ? 111 PHE A CG  1 
ATOM 860  C CD1 ? PHE A 1 111 ?   8.628 -12.073  -4.132 1.000 93.870 ? 111 PHE A CD1 1 
ATOM 861  C CD2 ? PHE A 1 111 ?  10.753 -11.785  -5.190 1.000 93.870 ? 111 PHE A CD2 1 
ATOM 862  C CE1 ? PHE A 1 111 ?   9.249 -12.117  -2.886 1.000 93.870 ? 111 PHE A CE1 1 
ATOM 863  C CE2 ? PHE A 1 111 ?  11.380 -11.828  -3.948 1.000 93.870 ? 111 PHE A CE2 1 
ATOM 864  C CZ  ? PHE A 1 111 ?  10.627 -11.993  -2.797 1.000 93.870 ? 111 PHE A CZ  1 
ATOM 865  N N   ? ALA A 1 112 ?   6.122 -10.562  -8.221 1.000 93.760 ? 112 ALA A N   1 
ATOM 866  C CA  ? ALA A 1 112 ?   5.802 -10.209  -9.601 1.000 93.760 ? 112 ALA A CA  1 
ATOM 867  C C   ? ALA A 1 112 ?   7.070  -9.947 -10.409 1.000 93.760 ? 112 ALA A C   1 
ATOM 868  C CB  ? ALA A 1 112 ?   4.888  -8.986  -9.640 1.000 93.760 ? 112 ALA A CB  1 
ATOM 869  O O   ? ALA A 1 112 ?   8.017  -9.336  -9.908 1.000 93.760 ? 112 ALA A O   1 
ATOM 870  N N   ? LYS A 1 113 ?   7.134 -10.422 -11.669 1.000 92.270 ? 113 LYS A N   1 
ATOM 871  C CA  ? LYS A 1 113 ?   8.322 -10.301 -12.508 1.000 92.270 ? 113 LYS A CA  1 
ATOM 872  C C   ? LYS A 1 113 ?   8.353  -8.956 -13.228 1.000 92.270 ? 113 LYS A C   1 
ATOM 873  C CB  ? LYS A 1 113 ?   8.378 -11.441 -13.527 1.000 92.270 ? 113 LYS A CB  1 
ATOM 874  O O   ? LYS A 1 113 ?   7.304  -8.370 -13.504 1.000 92.270 ? 113 LYS A O   1 
ATOM 875  C CG  ? LYS A 1 113 ?   8.476 -12.825 -12.901 1.000 92.270 ? 113 LYS A CG  1 
ATOM 876  C CD  ? LYS A 1 113 ?   8.523 -13.916 -13.963 1.000 92.270 ? 113 LYS A CD  1 
ATOM 877  C CE  ? LYS A 1 113 ?   8.608 -15.302 -13.339 1.000 92.270 ? 113 LYS A CE  1 
ATOM 878  N NZ  ? LYS A 1 113 ?   8.647 -16.376 -14.376 1.000 92.270 ? 113 LYS A NZ  1 
ATOM 879  N N   ? PRO A 1 114 ?   9.605  -8.564 -13.522 1.000 94.530 ? 114 PRO A N   1 
ATOM 880  C CA  ? PRO A 1 114 ?   9.706  -7.372 -14.368 1.000 94.530 ? 114 PRO A CA  1 
ATOM 881  C C   ? PRO A 1 114 ?   8.915  -7.502 -15.668 1.000 94.530 ? 114 PRO A C   1 
ATOM 882  C CB  ? PRO A 1 114 ?  11.206  -7.266 -14.650 1.000 94.530 ? 114 PRO A CB  1 
ATOM 883  O O   ? PRO A 1 114 ?   8.871  -8.582 -16.262 1.000 94.530 ? 114 PRO A O   1 
ATOM 884  C CG  ? PRO A 1 114 ?  11.863  -7.907 -13.470 1.000 94.530 ? 114 PRO A CG  1 
ATOM 885  C CD  ? PRO A 1 114 ?  11.021  -9.069 -13.029 1.000 94.530 ? 114 PRO A CD  1 
ATOM 886  N N   ? GLY A 1 115 ?   8.275  -6.428 -16.103 1.000 94.300 ? 115 GLY A N   1 
ATOM 887  C CA  ? GLY A 1 115 ?   7.452  -6.409 -17.302 1.000 94.300 ? 115 GLY A CA  1 
ATOM 888  C C   ? GLY A 1 115 ?   5.971  -6.564 -17.012 1.000 94.300 ? 115 GLY A C   1 
ATOM 889  O O   ? GLY A 1 115 ?   5.135  -6.348 -17.892 1.000 94.300 ? 115 GLY A O   1 
ATOM 890  N N   ? THR A 1 116 ?   5.654  -7.020 -15.780 1.000 95.540 ? 116 THR A N   1 
ATOM 891  C CA  ? THR A 1 116 ?   4.272  -7.203 -15.349 1.000 95.540 ? 116 THR A CA  1 
ATOM 892  C C   ? THR A 1 116 ?   3.566  -5.857 -15.211 1.000 95.540 ? 116 THR A C   1 
ATOM 893  C CB  ? THR A 1 116 ?   4.200  -7.963 -14.012 1.000 95.540 ? 116 THR A CB  1 
ATOM 894  O O   ? THR A 1 116 ?   4.087  -4.939 -14.574 1.000 95.540 ? 116 THR A O   1 
ATOM 895  C CG2 ? THR A 1 116 ?   2.753  -8.220 -13.603 1.000 95.540 ? 116 THR A CG2 1 
ATOM 896  O OG1 ? THR A 1 116 ?   4.878  -9.219 -14.145 1.000 95.540 ? 116 THR A OG1 1 
ATOM 897  N N   ? MET A 1 117 ?   2.369  -5.753 -15.808 1.000 95.450 ? 117 MET A N   1 
ATOM 898  C CA  ? MET A 1 117 ?   1.558  -4.547 -15.667 1.000 95.450 ? 117 MET A CA  1 
ATOM 899  C C   ? MET A 1 117 ?   0.745  -4.586 -14.378 1.000 95.450 ? 117 MET A C   1 
ATOM 900  C CB  ? MET A 1 117 ?   0.626  -4.382 -16.869 1.000 95.450 ? 117 MET A CB  1 
ATOM 901  O O   ? MET A 1 117 ?   0.087  -5.585 -14.083 1.000 95.450 ? 117 MET A O   1 
ATOM 902  C CG  ? MET A 1 117 ?   1.355  -4.197 -18.189 1.000 95.450 ? 117 MET A CG  1 
ATOM 903  S SD  ? MET A 1 117 ?   2.495  -2.759 -18.167 1.000 95.450 ? 117 MET A SD  1 
ATOM 904  C CE  ? MET A 1 117 ?   1.302  -1.407 -17.966 1.000 95.450 ? 117 MET A CE  1 
ATOM 905  N N   ? CYS A 1 118 ?   0.725  -3.440 -13.660 1.000 96.380 ? 118 CYS A N   1 
ATOM 906  C CA  ? CYS A 1 118 ?   0.060  -3.336 -12.366 1.000 96.380 ? 118 CYS A CA  1 
ATOM 907  C C   ? CYS A 1 118 ?  -0.689  -2.014 -12.242 1.000 96.380 ? 118 CYS A C   1 
ATOM 908  C CB  ? CYS A 1 118 ?   1.074  -3.467 -11.230 1.000 96.380 ? 118 CYS A CB  1 
ATOM 909  O O   ? CYS A 1 118 ?  -0.388  -1.056 -12.957 1.000 96.380 ? 118 CYS A O   1 
ATOM 910  S SG  ? CYS A 1 118 ?   2.039  -4.993 -11.288 1.000 96.380 ? 118 CYS A SG  1 
ATOM 911  N N   ? TRP A 1 119 ?  -1.598  -2.020 -11.304 1.000 95.720 ? 119 TRP A N   1 
ATOM 912  C CA  ? TRP A 1 119 ?  -2.363  -0.806 -11.042 1.000 95.720 ? 119 TRP A CA  1 
ATOM 913  C C   ? TRP A 1 119 ?  -2.021  -0.232  -9.671 1.000 95.720 ? 119 TRP A C   1 
ATOM 914  C CB  ? TRP A 1 119 ?  -3.865  -1.087 -11.132 1.000 95.720 ? 119 TRP A CB  1 
ATOM 915  O O   ? TRP A 1 119 ?  -1.924  -0.971  -8.689 1.000 95.720 ? 119 TRP A O   1 
ATOM 916  C CG  ? TRP A 1 119 ?  -4.351  -1.366 -12.522 1.000 95.720 ? 119 TRP A CG  1 
ATOM 917  C CD1 ? TRP A 1 119 ?  -4.454  -2.587 -13.129 1.000 95.720 ? 119 TRP A CD1 1 
ATOM 918  C CD2 ? TRP A 1 119 ?  -4.795  -0.402 -13.482 1.000 95.720 ? 119 TRP A CD2 1 
ATOM 919  C CE2 ? TRP A 1 119 ?  -5.154  -1.110 -14.650 1.000 95.720 ? 119 TRP A CE2 1 
ATOM 920  C CE3 ? TRP A 1 119 ?  -4.926   0.993 -13.466 1.000 95.720 ? 119 TRP A CE3 1 
ATOM 921  N NE1 ? TRP A 1 119 ?  -4.936  -2.439 -14.409 1.000 95.720 ? 119 TRP A NE1 1 
ATOM 922  C CH2 ? TRP A 1 119 ?  -5.754   0.897 -15.752 1.000 95.720 ? 119 TRP A CH2 1 
ATOM 923  C CZ2 ? TRP A 1 119 ?  -5.636  -0.468 -15.794 1.000 95.720 ? 119 TRP A CZ2 1 
ATOM 924  C CZ3 ? TRP A 1 119 ?  -5.406   1.630 -14.605 1.000 95.720 ? 119 TRP A CZ3 1 
ATOM 925  N N   ? ALA A 1 120 ?  -1.865   1.050  -9.673 1.000 95.670 ? 120 ALA A N   1 
ATOM 926  C CA  ? ALA A 1 120 ?  -1.764   1.800  -8.423 1.000 95.670 ? 120 ALA A CA  1 
ATOM 927  C C   ? ALA A 1 120 ?  -2.962   2.728  -8.242 1.000 95.670 ? 120 ALA A C   1 
ATOM 928  C CB  ? ALA A 1 120 ?  -0.464   2.600  -8.386 1.000 95.670 ? 120 ALA A CB  1 
ATOM 929  O O   ? ALA A 1 120 ?  -3.465   3.299  -9.212 1.000 95.670 ? 120 ALA A O   1 
ATOM 930  N N   ? ALA A 1 121 ?  -3.398   2.792  -7.055 1.000 95.350 ? 121 ALA A N   1 
ATOM 931  C CA  ? ALA A 1 121 ?  -4.553   3.636  -6.758 1.000 95.350 ? 121 ALA A CA  1 
ATOM 932  C C   ? ALA A 1 121 ?  -4.291   4.514  -5.539 1.000 95.350 ? 121 ALA A C   1 
ATOM 933  C CB  ? ALA A 1 121 ?  -5.796   2.777  -6.535 1.000 95.350 ? 121 ALA A CB  1 
ATOM 934  O O   ? ALA A 1 121 ?  -3.553   4.124  -4.631 1.000 95.350 ? 121 ALA A O   1 
ATOM 935  N N   ? GLY A 1 122 ?  -4.922   5.728  -5.582 1.000 94.850 ? 122 GLY A N   1 
ATOM 936  C CA  ? GLY A 1 122 ?  -4.756   6.630  -4.454 1.000 94.850 ? 122 GLY A CA  1 
ATOM 937  C C   ? GLY A 1 122 ?  -5.389   7.990  -4.678 1.000 94.850 ? 122 GLY A C   1 
ATOM 938  O O   ? GLY A 1 122 ?  -5.988   8.236  -5.726 1.000 94.850 ? 122 GLY A O   1 
ATOM 939  N N   ? TRP A 1 123 ?  -5.359   8.895  -3.606 1.000 92.890 ? 123 TRP A N   1 
ATOM 940  C CA  ? TRP A 1 123 ?  -5.941  10.233  -3.622 1.000 92.890 ? 123 TRP A CA  1 
ATOM 941  C C   ? TRP A 1 123 ?  -4.851  11.301  -3.623 1.000 92.890 ? 123 TRP A C   1 
ATOM 942  C CB  ? TRP A 1 123 ?  -6.867  10.432  -2.419 1.000 92.890 ? 123 TRP A CB  1 
ATOM 943  O O   ? TRP A 1 123 ?  -5.049  12.399  -3.097 1.000 92.890 ? 123 TRP A O   1 
ATOM 944  C CG  ? TRP A 1 123 ?  -8.133   9.632  -2.487 1.000 92.890 ? 123 TRP A CG  1 
ATOM 945  C CD1 ? TRP A 1 123 ?  -9.325  10.019  -3.033 1.000 92.890 ? 123 TRP A CD1 1 
ATOM 946  C CD2 ? TRP A 1 123 ?  -8.333   8.307  -1.986 1.000 92.890 ? 123 TRP A CD2 1 
ATOM 947  C CE2 ? TRP A 1 123 ?  -9.672   7.953  -2.263 1.000 92.890 ? 123 TRP A CE2 1 
ATOM 948  C CE3 ? TRP A 1 123 ?  -7.509   7.383  -1.329 1.000 92.890 ? 123 TRP A CE3 1 
ATOM 949  N NE1 ? TRP A 1 123 ? -10.255   9.014  -2.902 1.000 92.890 ? 123 TRP A NE1 1 
ATOM 950  C CH2 ? TRP A 1 123 ?  -9.379   5.827  -1.264 1.000 92.890 ? 123 TRP A CH2 1 
ATOM 951  C CZ2 ? TRP A 1 123 ? -10.206   6.712  -1.905 1.000 92.890 ? 123 TRP A CZ2 1 
ATOM 952  C CZ3 ? TRP A 1 123 ?  -8.043   6.149  -0.974 1.000 92.890 ? 123 TRP A CZ3 1 
ATOM 953  N N   ? GLY A 1 124 ?  -3.632  10.869  -4.060 1.000 86.170 ? 124 GLY A N   1 
ATOM 954  C CA  ? GLY A 1 124 ?  -2.497  11.778  -4.077 1.000 86.170 ? 124 GLY A CA  1 
ATOM 955  C C   ? GLY A 1 124 ?  -2.614  12.859  -5.135 1.000 86.170 ? 124 GLY A C   1 
ATOM 956  O O   ? GLY A 1 124 ?  -3.681  13.043  -5.726 1.000 86.170 ? 124 GLY A O   1 
ATOM 957  N N   ? ARG A 1 125 ?  -1.639  13.720  -5.444 1.000 86.630 ? 125 ARG A N   1 
ATOM 958  C CA  ? ARG A 1 125 ?  -1.597  14.797  -6.428 1.000 86.630 ? 125 ARG A CA  1 
ATOM 959  C C   ? ARG A 1 125 ?  -1.682  14.245  -7.848 1.000 86.630 ? 125 ARG A C   1 
ATOM 960  C CB  ? ARG A 1 125 ?  -0.322  15.626  -6.264 1.000 86.630 ? 125 ARG A CB  1 
ATOM 961  O O   ? ARG A 1 125 ?  -1.160  13.165  -8.132 1.000 86.630 ? 125 ARG A O   1 
ATOM 962  C CG  ? ARG A 1 125 ?  -0.284  16.450  -4.987 1.000 86.630 ? 125 ARG A CG  1 
ATOM 963  C CD  ? ARG A 1 125 ?   0.925  17.374  -4.947 1.000 86.630 ? 125 ARG A CD  1 
ATOM 964  N NE  ? ARG A 1 125 ?   0.866  18.292  -3.813 1.000 86.630 ? 125 ARG A NE  1 
ATOM 965  N NH1 ? ARG A 1 125 ?   2.852  19.362  -4.310 1.000 86.630 ? 125 ARG A NH1 1 
ATOM 966  N NH2 ? ARG A 1 125 ?   1.629  19.998  -2.479 1.000 86.630 ? 125 ARG A NH2 1 
ATOM 967  C CZ  ? ARG A 1 125 ?   1.783  19.215  -3.537 1.000 86.630 ? 125 ARG A CZ  1 
ATOM 968  N N   ? THR A 1 126 ?  -2.354  15.037  -8.756 1.000 86.600 ? 126 THR A N   1 
ATOM 969  C CA  ? THR A 1 126 ?  -2.489  14.647 -10.155 1.000 86.600 ? 126 THR A CA  1 
ATOM 970  C C   ? THR A 1 126 ?  -1.440  15.346 -11.015 1.000 86.600 ? 126 THR A C   1 
ATOM 971  C CB  ? THR A 1 126 ?  -3.896  14.970 -10.692 1.000 86.600 ? 126 THR A CB  1 
ATOM 972  O O   ? THR A 1 126 ?  -1.393  15.146 -12.231 1.000 86.600 ? 126 THR A O   1 
ATOM 973  C CG2 ? THR A 1 126 ?  -4.962  14.158  -9.963 1.000 86.600 ? 126 THR A CG2 1 
ATOM 974  O OG1 ? THR A 1 126 ?  -4.163  16.365 -10.507 1.000 86.600 ? 126 THR A OG1 1 
ATOM 975  N N   ? GLY A 1 127 ?  -0.601  16.175 -10.317 1.000 85.310 ? 127 GLY A N   1 
ATOM 976  C CA  ? GLY A 1 127 ?   0.547  16.889 -10.852 1.000 85.310 ? 127 GLY A CA  1 
ATOM 977  C C   ? GLY A 1 127 ?   1.490  17.394  -9.776 1.000 85.310 ? 127 GLY A C   1 
ATOM 978  O O   ? GLY A 1 127 ?   1.155  17.371  -8.590 1.000 85.310 ? 127 GLY A O   1 
ATOM 979  N N   ? VAL A 1 128 ?   2.740  17.803 -10.098 1.000 82.300 ? 128 VAL A N   1 
ATOM 980  C CA  ? VAL A 1 128 ?   3.807  18.195  -9.183 1.000 82.300 ? 128 VAL A CA  1 
ATOM 981  C C   ? VAL A 1 128 ?   3.387  19.439  -8.403 1.000 82.300 ? 128 VAL A C   1 
ATOM 982  C CB  ? VAL A 1 128 ?   5.131  18.458  -9.935 1.000 82.300 ? 128 VAL A CB  1 
ATOM 983  O O   ? VAL A 1 128 ?   3.630  19.534  -7.198 1.000 82.300 ? 128 VAL A O   1 
ATOM 984  C CG1 ? VAL A 1 128 ?   6.193  19.002  -8.982 1.000 82.300 ? 128 VAL A CG1 1 
ATOM 985  C CG2 ? VAL A 1 128 ?   5.621  17.181 -10.614 1.000 82.300 ? 128 VAL A CG2 1 
ATOM 986  N N   ? LYS A 1 129 ?   2.628  20.335  -9.027 1.000 84.740 ? 129 LYS A N   1 
ATOM 987  C CA  ? LYS A 1 129 ?   2.252  21.591  -8.386 1.000 84.740 ? 129 LYS A CA  1 
ATOM 988  C C   ? LYS A 1 129 ?   0.748  21.654  -8.139 1.000 84.740 ? 129 LYS A C   1 
ATOM 989  C CB  ? LYS A 1 129 ?   2.693  22.782  -9.239 1.000 84.740 ? 129 LYS A CB  1 
ATOM 990  O O   ? LYS A 1 129 ?   0.218  22.701  -7.763 1.000 84.740 ? 129 LYS A O   1 
ATOM 991  C CG  ? LYS A 1 129 ?   4.202  22.917  -9.381 1.000 84.740 ? 129 LYS A CG  1 
ATOM 992  C CD  ? LYS A 1 129 ?   4.582  24.195 -10.117 1.000 84.740 ? 129 LYS A CD  1 
ATOM 993  C CE  ? LYS A 1 129 ?   6.092  24.329 -10.263 1.000 84.740 ? 129 LYS A CE  1 
ATOM 994  N NZ  ? LYS A 1 129 ?   6.469  25.575 -10.995 1.000 84.740 ? 129 LYS A NZ  1 
ATOM 995  N N   ? LYS A 1 130 ?   0.064  20.484  -8.396 1.000 85.690 ? 130 LYS A N   1 
ATOM 996  C CA  ? LYS A 1 130 ?  -1.385  20.448  -8.221 1.000 85.690 ? 130 LYS A CA  1 
ATOM 997  C C   ? LYS A 1 130 ?  -1.757  20.026  -6.802 1.000 85.690 ? 130 LYS A C   1 
ATOM 998  C CB  ? LYS A 1 130 ?  -2.025  19.498  -9.234 1.000 85.690 ? 130 LYS A CB  1 
ATOM 999  O O   ? LYS A 1 130 ?  -0.931  19.466  -6.079 1.000 85.690 ? 130 LYS A O   1 
ATOM 1000 C CG  ? LYS A 1 130 ?  -1.918  19.969 -10.677 1.000 85.690 ? 130 LYS A CG  1 
ATOM 1001 C CD  ? LYS A 1 130 ?  -2.887  19.220 -11.583 1.000 85.690 ? 130 LYS A CD  1 
ATOM 1002 C CE  ? LYS A 1 130 ?  -2.853  19.758 -13.007 1.000 85.690 ? 130 LYS A CE  1 
ATOM 1003 N NZ  ? LYS A 1 130 ?  -3.834  19.057 -13.888 1.000 85.690 ? 130 LYS A NZ  1 
ATOM 1004 N N   ? SER A 1 131 ?  -3.053  20.336  -6.411 1.000 86.140 ? 131 SER A N   1 
ATOM 1005 C CA  ? SER A 1 131 ?  -3.564  19.924  -5.108 1.000 86.140 ? 131 SER A CA  1 
ATOM 1006 C C   ? SER A 1 131 ?  -3.916  18.440  -5.096 1.000 86.140 ? 131 SER A C   1 
ATOM 1007 C CB  ? SER A 1 131 ?  -4.794  20.750  -4.728 1.000 86.140 ? 131 SER A CB  1 
ATOM 1008 O O   ? SER A 1 131 ?  -4.043  17.818  -6.153 1.000 86.140 ? 131 SER A O   1 
ATOM 1009 O OG  ? SER A 1 131 ?  -5.836  20.564  -5.670 1.000 86.140 ? 131 SER A OG  1 
ATOM 1010 N N   ? ILE A 1 132 ?  -3.971  17.893  -3.845 1.000 87.390 ? 132 ILE A N   1 
ATOM 1011 C CA  ? ILE A 1 132 ?  -4.368  16.500  -3.673 1.000 87.390 ? 132 ILE A CA  1 
ATOM 1012 C C   ? ILE A 1 132 ?  -5.761  16.284  -4.262 1.000 87.390 ? 132 ILE A C   1 
ATOM 1013 C CB  ? ILE A 1 132 ?  -4.346  16.085  -2.185 1.000 87.390 ? 132 ILE A CB  1 
ATOM 1014 O O   ? ILE A 1 132 ?  -6.637  17.141  -4.129 1.000 87.390 ? 132 ILE A O   1 
ATOM 1015 C CG1 ? ILE A 1 132 ?  -2.908  16.081  -1.653 1.000 87.390 ? 132 ILE A CG1 1 
ATOM 1016 C CG2 ? ILE A 1 132 ?  -5.004  14.715  -1.996 1.000 87.390 ? 132 ILE A CG2 1 
ATOM 1017 C CD1 ? ILE A 1 132 ?  -2.804  15.863  -0.150 1.000 87.390 ? 132 ILE A CD1 1 
ATOM 1018 N N   ? SER A 1 133 ?  -5.911  15.206  -4.952 1.000 91.530 ? 133 SER A N   1 
ATOM 1019 C CA  ? SER A 1 133 ?  -7.203  14.843  -5.523 1.000 91.530 ? 133 SER A CA  1 
ATOM 1020 C C   ? SER A 1 133 ?  -8.171  14.368  -4.445 1.000 91.530 ? 133 SER A C   1 
ATOM 1021 C CB  ? SER A 1 133 ?  -7.035  13.755  -6.584 1.000 91.530 ? 133 SER A CB  1 
ATOM 1022 O O   ? SER A 1 133 ?  -7.790  13.606  -3.553 1.000 91.530 ? 133 SER A O   1 
ATOM 1023 O OG  ? SER A 1 133 ?  -8.294  13.343  -7.087 1.000 91.530 ? 133 SER A OG  1 
ATOM 1024 N N   ? HIS A 1 134 ?  -9.361  14.736  -4.525 1.000 92.910 ? 134 HIS A N   1 
ATOM 1025 C CA  ? HIS A 1 134 ? -10.375  14.280  -3.582 1.000 92.910 ? 134 HIS A CA  1 
ATOM 1026 C C   ? HIS A 1 134 ? -11.110  13.053  -4.114 1.000 92.910 ? 134 HIS A C   1 
ATOM 1027 C CB  ? HIS A 1 134 ? -11.373  15.400  -3.284 1.000 92.910 ? 134 HIS A CB  1 
ATOM 1028 O O   ? HIS A 1 134 ? -11.806  12.367  -3.362 1.000 92.910 ? 134 HIS A O   1 
ATOM 1029 C CG  ? HIS A 1 134 ? -10.738  16.639  -2.736 1.000 92.910 ? 134 HIS A CG  1 
ATOM 1030 C CD2 ? HIS A 1 134 ? -10.724  17.910  -3.199 1.000 92.910 ? 134 HIS A CD2 1 
ATOM 1031 N ND1 ? HIS A 1 134 ? -10.006  16.645  -1.568 1.000 92.910 ? 134 HIS A ND1 1 
ATOM 1032 C CE1 ? HIS A 1 134 ?  -9.569  17.871  -1.336 1.000 92.910 ? 134 HIS A CE1 1 
ATOM 1033 N NE2 ? HIS A 1 134 ?  -9.990  18.658  -2.311 1.000 92.910 ? 134 HIS A NE2 1 
ATOM 1034 N N   ? THR A 1 135 ? -10.976  12.826  -5.369 1.000 95.190 ? 135 THR A N   1 
ATOM 1035 C CA  ? THR A 1 135 ? -11.546  11.636  -5.990 1.000 95.190 ? 135 THR A CA  1 
ATOM 1036 C C   ? THR A 1 135 ? -10.462  10.599  -6.269 1.000 95.190 ? 135 THR A C   1 
ATOM 1037 C CB  ? THR A 1 135 ? -12.276  11.985  -7.300 1.000 95.190 ? 135 THR A CB  1 
ATOM 1038 O O   ? THR A 1 135 ?  -9.337  10.952  -6.632 1.000 95.190 ? 135 THR A O   1 
ATOM 1039 C CG2 ? THR A 1 135 ? -13.481  12.882  -7.036 1.000 95.190 ? 135 THR A CG2 1 
ATOM 1040 O OG1 ? THR A 1 135 ? -11.371  12.665  -8.178 1.000 95.190 ? 135 THR A OG1 1 
ATOM 1041 N N   ? LEU A 1 136 ? -10.828   9.364  -5.995 1.000 96.150 ? 136 LEU A N   1 
ATOM 1042 C CA  ? LEU A 1 136 ?  -9.893   8.261  -6.185 1.000 96.150 ? 136 LEU A CA  1 
ATOM 1043 C C   ? LEU A 1 136 ?  -9.454   8.166  -7.643 1.000 96.150 ? 136 LEU A C   1 
ATOM 1044 C CB  ? LEU A 1 136 ? -10.527   6.939  -5.744 1.000 96.150 ? 136 LEU A CB  1 
ATOM 1045 O O   ? LEU A 1 136 ? -10.284   8.235  -8.552 1.000 96.150 ? 136 LEU A O   1 
ATOM 1046 C CG  ? LEU A 1 136 ?  -9.594   5.729  -5.676 1.000 96.150 ? 136 LEU A CG  1 
ATOM 1047 C CD1 ? LEU A 1 136 ?  -8.511   5.953  -4.626 1.000 96.150 ? 136 LEU A CD1 1 
ATOM 1048 C CD2 ? LEU A 1 136 ? -10.384   4.460  -5.374 1.000 96.150 ? 136 LEU A CD2 1 
ATOM 1049 N N   ? ARG A 1 137 ?  -8.110   7.944  -7.739 1.000 96.050 ? 137 ARG A N   1 
ATOM 1050 C CA  ? ARG A 1 137 ?  -7.536   7.819  -9.074 1.000 96.050 ? 137 ARG A CA  1 
ATOM 1051 C C   ? ARG A 1 137 ?  -6.699   6.549  -9.193 1.000 96.050 ? 137 ARG A C   1 
ATOM 1052 C CB  ? ARG A 1 137 ?  -6.682   9.043  -9.410 1.000 96.050 ? 137 ARG A CB  1 
ATOM 1053 O O   ? ARG A 1 137 ?  -6.296   5.969  -8.184 1.000 96.050 ? 137 ARG A O   1 
ATOM 1054 C CG  ? ARG A 1 137 ?  -7.441  10.359  -9.353 1.000 96.050 ? 137 ARG A CG  1 
ATOM 1055 C CD  ? ARG A 1 137 ?  -6.744  11.448 -10.156 1.000 96.050 ? 137 ARG A CD  1 
ATOM 1056 N NE  ? ARG A 1 137 ?  -7.193  11.463 -11.546 1.000 96.050 ? 137 ARG A NE  1 
ATOM 1057 N NH1 ? ARG A 1 137 ?  -5.509  12.858 -12.291 1.000 96.050 ? 137 ARG A NH1 1 
ATOM 1058 N NH2 ? ARG A 1 137 ?  -7.089  12.076 -13.756 1.000 96.050 ? 137 ARG A NH2 1 
ATOM 1059 C CZ  ? ARG A 1 137 ?  -6.596  12.132 -12.528 1.000 96.050 ? 137 ARG A CZ  1 
ATOM 1060 N N   ? GLU A 1 138 ?  -6.406   6.127 -10.446 1.000 95.110 ? 138 GLU A N   1 
ATOM 1061 C CA  ? GLU A 1 138 ?  -5.579   4.946 -10.678 1.000 95.110 ? 138 GLU A CA  1 
ATOM 1062 C C   ? GLU A 1 138 ?  -4.692   5.126 -11.906 1.000 95.110 ? 138 GLU A C   1 
ATOM 1063 C CB  ? GLU A 1 138 ?  -6.453   3.700 -10.838 1.000 95.110 ? 138 GLU A CB  1 
ATOM 1064 O O   ? GLU A 1 138 ?  -5.032   5.882 -12.818 1.000 95.110 ? 138 GLU A O   1 
ATOM 1065 C CG  ? GLU A 1 138 ?  -7.399   3.762 -12.029 1.000 95.110 ? 138 GLU A CG  1 
ATOM 1066 C CD  ? GLU A 1 138 ?  -8.340   2.570 -12.111 1.000 95.110 ? 138 GLU A CD  1 
ATOM 1067 O OE1 ? GLU A 1 138 ?  -9.058   2.432 -13.127 1.000 95.110 ? 138 GLU A OE1 1 
ATOM 1068 O OE2 ? GLU A 1 138 ?  -8.360   1.769 -11.150 1.000 95.110 ? 138 GLU A OE2 1 
ATOM 1069 N N   ? VAL A 1 139 ?  -3.644   4.416 -11.810 1.000 93.880 ? 139 VAL A N   1 
ATOM 1070 C CA  ? VAL A 1 139 ?  -2.705   4.468 -12.925 1.000 93.880 ? 139 VAL A CA  1 
ATOM 1071 C C   ? VAL A 1 139 ?  -2.089   3.089 -13.147 1.000 93.880 ? 139 VAL A C   1 
ATOM 1072 C CB  ? VAL A 1 139 ?  -1.595   5.516 -12.685 1.000 93.880 ? 139 VAL A CB  1 
ATOM 1073 O O   ? VAL A 1 139 ?  -1.847   2.349 -12.190 1.000 93.880 ? 139 VAL A O   1 
ATOM 1074 C CG1 ? VAL A 1 139 ?  -0.747   5.136 -11.473 1.000 93.880 ? 139 VAL A CG1 1 
ATOM 1075 C CG2 ? VAL A 1 139 ?  -0.721   5.661 -13.929 1.000 93.880 ? 139 VAL A CG2 1 
ATOM 1076 N N   ? GLU A 1 140 ?  -1.903   2.740 -14.434 1.000 93.380 ? 140 GLU A N   1 
ATOM 1077 C CA  ? GLU A 1 140 ?  -1.234   1.496 -14.802 1.000 93.380 ? 140 GLU A CA  1 
ATOM 1078 C C   ? GLU A 1 140 ?   0.279   1.684 -14.874 1.000 93.380 ? 140 GLU A C   1 
ATOM 1079 C CB  ? GLU A 1 140 ?  -1.763   0.976 -16.141 1.000 93.380 ? 140 GLU A CB  1 
ATOM 1080 O O   ? GLU A 1 140 ?   0.766   2.582 -15.564 1.000 93.380 ? 140 GLU A O   1 
ATOM 1081 C CG  ? GLU A 1 140 ?  -1.333  -0.448 -16.461 1.000 93.380 ? 140 GLU A CG  1 
ATOM 1082 C CD  ? GLU A 1 140 ?  -1.911  -0.971 -17.766 1.000 93.380 ? 140 GLU A CD  1 
ATOM 1083 O OE1 ? GLU A 1 140 ?  -2.428  -2.111 -17.789 1.000 93.380 ? 140 GLU A OE1 1 
ATOM 1084 O OE2 ? GLU A 1 140 ?  -1.846  -0.234 -18.776 1.000 93.380 ? 140 GLU A OE2 1 
ATOM 1085 N N   ? LEU A 1 141 ?   0.980   0.809 -14.155 1.000 93.770 ? 141 LEU A N   1 
ATOM 1086 C CA  ? LEU A 1 141 ?   2.434   0.910 -14.078 1.000 93.770 ? 141 LEU A CA  1 
ATOM 1087 C C   ? LEU A 1 141 ?   3.089  -0.431 -14.393 1.000 93.770 ? 141 LEU A C   1 
ATOM 1088 C CB  ? LEU A 1 141 ?   2.865   1.387 -12.689 1.000 93.770 ? 141 LEU A CB  1 
ATOM 1089 O O   ? LEU A 1 141 ?   2.542  -1.486 -14.067 1.000 93.770 ? 141 LEU A O   1 
ATOM 1090 C CG  ? LEU A 1 141 ?   2.323   2.745 -12.240 1.000 93.770 ? 141 LEU A CG  1 
ATOM 1091 C CD1 ? LEU A 1 141 ?   2.491   2.912 -10.734 1.000 93.770 ? 141 LEU A CD1 1 
ATOM 1092 C CD2 ? LEU A 1 141 ?   3.023   3.875 -12.989 1.000 93.770 ? 141 LEU A CD2 1 
ATOM 1093 N N   ? LYS A 1 142 ?   4.294  -0.329 -14.964 1.000 94.480 ? 142 LYS A N   1 
ATOM 1094 C CA  ? LYS A 1 142 ?   5.055  -1.527 -15.305 1.000 94.480 ? 142 LYS A CA  1 
ATOM 1095 C C   ? LYS A 1 142 ?   6.185  -1.762 -14.306 1.000 94.480 ? 142 LYS A C   1 
ATOM 1096 C CB  ? LYS A 1 142 ?   5.622  -1.419 -16.721 1.000 94.480 ? 142 LYS A CB  1 
ATOM 1097 O O   ? LYS A 1 142 ?   6.899  -0.828 -13.937 1.000 94.480 ? 142 LYS A O   1 
ATOM 1098 C CG  ? LYS A 1 142 ?   6.269  -2.699 -17.229 1.000 94.480 ? 142 LYS A CG  1 
ATOM 1099 C CD  ? LYS A 1 142 ?   6.782  -2.539 -18.654 1.000 94.480 ? 142 LYS A CD  1 
ATOM 1100 C CE  ? LYS A 1 142 ?   7.403  -3.829 -19.174 1.000 94.480 ? 142 LYS A CE  1 
ATOM 1101 N NZ  ? LYS A 1 142 ?   7.807  -3.711 -20.607 1.000 94.480 ? 142 LYS A NZ  1 
ATOM 1102 N N   ? ILE A 1 143 ?   6.334  -3.016 -13.903 1.000 95.100 ? 143 ILE A N   1 
ATOM 1103 C CA  ? ILE A 1 143 ?   7.480  -3.381 -13.078 1.000 95.100 ? 143 ILE A CA  1 
ATOM 1104 C C   ? ILE A 1 143 ?   8.750  -3.369 -13.926 1.000 95.100 ? 143 ILE A C   1 
ATOM 1105 C CB  ? ILE A 1 143 ?   7.286  -4.767 -12.423 1.000 95.100 ? 143 ILE A CB  1 
ATOM 1106 O O   ? ILE A 1 143 ?   8.794  -3.975 -14.999 1.000 95.100 ? 143 ILE A O   1 
ATOM 1107 C CG1 ? ILE A 1 143 ?   6.074  -4.749 -11.485 1.000 95.100 ? 143 ILE A CG1 1 
ATOM 1108 C CG2 ? ILE A 1 143 ?   8.553  -5.191 -11.673 1.000 95.100 ? 143 ILE A CG2 1 
ATOM 1109 C CD1 ? ILE A 1 143 ?   5.780  -6.090 -10.828 1.000 95.100 ? 143 ILE A CD1 1 
ATOM 1110 N N   ? VAL A 1 144 ?   9.772  -2.653 -13.325 1.000 93.650 ? 144 VAL A N   1 
ATOM 1111 C CA  ? VAL A 1 144 ?  11.011  -2.555 -14.090 1.000 93.650 ? 144 VAL A CA  1 
ATOM 1112 C C   ? VAL A 1 144 ?  12.122  -3.320 -13.374 1.000 93.650 ? 144 VAL A C   1 
ATOM 1113 C CB  ? VAL A 1 144 ?  11.430  -1.084 -14.305 1.000 93.650 ? 144 VAL A CB  1 
ATOM 1114 O O   ? VAL A 1 144 ?  11.980  -3.684 -12.205 1.000 93.650 ? 144 VAL A O   1 
ATOM 1115 C CG1 ? VAL A 1 144 ?  10.381  -0.338 -15.128 1.000 93.650 ? 144 VAL A CG1 1 
ATOM 1116 C CG2 ? VAL A 1 144 ?  11.652  -0.391 -12.962 1.000 93.650 ? 144 VAL A CG2 1 
ATOM 1117 N N   ? GLY A 1 145 ?  13.106  -3.618 -14.094 1.000 91.180 ? 145 GLY A N   1 
ATOM 1118 C CA  ? GLY A 1 145 ?  14.213  -4.410 -13.583 1.000 91.180 ? 145 GLY A CA  1 
ATOM 1119 C C   ? GLY A 1 145 ?  15.142  -3.624 -12.677 1.000 91.180 ? 145 GLY A C   1 
ATOM 1120 O O   ? GLY A 1 145 ?  15.068  -2.395 -12.620 1.000 91.180 ? 145 GLY A O   1 
ATOM 1121 N N   ? GLU A 1 146 ?  16.041  -4.253 -11.986 1.000 88.560 ? 146 GLU A N   1 
ATOM 1122 C CA  ? GLU A 1 146 ?  16.958  -3.750 -10.967 1.000 88.560 ? 146 GLU A CA  1 
ATOM 1123 C C   ? GLU A 1 146 ?  17.821  -2.616 -11.513 1.000 88.560 ? 146 GLU A C   1 
ATOM 1124 C CB  ? GLU A 1 146 ?  17.846  -4.879 -10.438 1.000 88.560 ? 146 GLU A CB  1 
ATOM 1125 O O   ? GLU A 1 146 ?  18.097  -1.644 -10.807 1.000 88.560 ? 146 GLU A O   1 
ATOM 1126 C CG  ? GLU A 1 146 ?  18.772  -4.454  -9.308 1.000 88.560 ? 146 GLU A CG  1 
ATOM 1127 C CD  ? GLU A 1 146 ?  19.632  -5.590  -8.777 1.000 88.560 ? 146 GLU A CD  1 
ATOM 1128 O OE1 ? GLU A 1 146 ?  20.533  -5.333  -7.946 1.000 88.560 ? 146 GLU A OE1 1 
ATOM 1129 O OE2 ? GLU A 1 146 ?  19.404  -6.746  -9.197 1.000 88.560 ? 146 GLU A OE2 1 
ATOM 1130 N N   ? LYS A 1 147 ?  18.202  -2.692 -12.804 1.000 88.670 ? 147 LYS A N   1 
ATOM 1131 C CA  ? LYS A 1 147 ?  19.099  -1.709 -13.405 1.000 88.670 ? 147 LYS A CA  1 
ATOM 1132 C C   ? LYS A 1 147 ?  18.448  -0.329 -13.454 1.000 88.670 ? 147 LYS A C   1 
ATOM 1133 C CB  ? LYS A 1 147 ?  19.508  -2.145 -14.812 1.000 88.670 ? 147 LYS A CB  1 
ATOM 1134 O O   ? LYS A 1 147 ?  19.104   0.682 -13.200 1.000 88.670 ? 147 LYS A O   1 
ATOM 1135 C CG  ? LYS A 1 147 ?  20.497  -3.302 -14.838 1.000 88.670 ? 147 LYS A CG  1 
ATOM 1136 C CD  ? LYS A 1 147 ?  20.946  -3.622 -16.258 1.000 88.670 ? 147 LYS A CD  1 
ATOM 1137 C CE  ? LYS A 1 147 ?  21.872  -4.830 -16.294 1.000 88.670 ? 147 LYS A CE  1 
ATOM 1138 N NZ  ? LYS A 1 147 ?  22.264  -5.186 -17.691 1.000 88.670 ? 147 LYS A NZ  1 
ATOM 1139 N N   ? ALA A 1 148 ?  17.144  -0.299 -13.702 1.000 87.770 ? 148 ALA A N   1 
ATOM 1140 C CA  ? ALA A 1 148 ?  16.388   0.947 -13.802 1.000 87.770 ? 148 ALA A CA  1 
ATOM 1141 C C   ? ALA A 1 148 ?  16.229   1.603 -12.433 1.000 87.770 ? 148 ALA A C   1 
ATOM 1142 C CB  ? ALA A 1 148 ?  15.019   0.690 -14.427 1.000 87.770 ? 148 ALA A CB  1 
ATOM 1143 O O   ? ALA A 1 148 ?  16.015   2.814 -12.340 1.000 87.770 ? 148 ALA A O   1 
ATOM 1144 N N   ? CYS A 1 149 ?  16.542   0.848 -11.316 1.000 89.660 ? 149 CYS A N   1 
ATOM 1145 C CA  ? CYS A 1 149 ?  16.249   1.290  -9.957 1.000 89.660 ? 149 CYS A CA  1 
ATOM 1146 C C   ? CYS A 1 149 ?  17.519   1.742  -9.245 1.000 89.660 ? 149 CYS A C   1 
ATOM 1147 C CB  ? CYS A 1 149 ?  15.579   0.170  -9.162 1.000 89.660 ? 149 CYS A CB  1 
ATOM 1148 O O   ? CYS A 1 149 ?  17.466   2.196  -8.101 1.000 89.660 ? 149 CYS A O   1 
ATOM 1149 S SG  ? CYS A 1 149 ?  13.893  -0.194  -9.698 1.000 89.660 ? 149 CYS A SG  1 
ATOM 1150 N N   ? LYS A 1 150 ?  18.602   1.665  -9.911 1.000 86.220 ? 150 LYS A N   1 
ATOM 1151 C CA  ? LYS A 1 150 ?  19.911   1.980  -9.347 1.000 86.220 ? 150 LYS A CA  1 
ATOM 1152 C C   ? LYS A 1 150 ?  20.044   3.474  -9.066 1.000 86.220 ? 150 LYS A C   1 
ATOM 1153 C CB  ? LYS A 1 150 ?  21.026   1.522 -10.289 1.000 86.220 ? 150 LYS A CB  1 
ATOM 1154 O O   ? LYS A 1 150 ?  20.954   3.898  -8.351 1.000 86.220 ? 150 LYS A O   1 
ATOM 1155 C CG  ? LYS A 1 150 ?  21.260   0.019 -10.287 1.000 86.220 ? 150 LYS A CG  1 
ATOM 1156 C CD  ? LYS A 1 150 ?  22.474  -0.359 -11.126 1.000 86.220 ? 150 LYS A CD  1 
ATOM 1157 C CE  ? LYS A 1 150 ?  22.742  -1.857 -11.079 1.000 86.220 ? 150 LYS A CE  1 
ATOM 1158 N NZ  ? LYS A 1 150 ?  23.889  -2.242 -11.955 1.000 86.220 ? 150 LYS A NZ  1 
ATOM 1159 N N   ? ILE A 1 151 ?  18.999   4.203  -9.511 1.000 87.460 ? 151 ILE A N   1 
ATOM 1160 C CA  ? ILE A 1 151 ?  18.980   5.634  -9.229 1.000 87.460 ? 151 ILE A CA  1 
ATOM 1161 C C   ? ILE A 1 151 ?  18.697   5.864  -7.746 1.000 87.460 ? 151 ILE A C   1 
ATOM 1162 C CB  ? ILE A 1 151 ?  17.932   6.367 -10.095 1.000 87.460 ? 151 ILE A CB  1 
ATOM 1163 O O   ? ILE A 1 151 ?  18.974   6.941  -7.214 1.000 87.460 ? 151 ILE A O   1 
ATOM 1164 C CG1 ? ILE A 1 151 ?  16.530   5.811  -9.823 1.000 87.460 ? 151 ILE A CG1 1 
ATOM 1165 C CG2 ? ILE A 1 151 ?  18.286   6.256 -11.581 1.000 87.460 ? 151 ILE A CG2 1 
ATOM 1166 C CD1 ? ILE A 1 151 ?  15.404   6.660 -10.397 1.000 87.460 ? 151 ILE A CD1 1 
ATOM 1167 N N   ? PHE A 1 152 ?  18.072   4.892  -7.067 1.000 88.310 ? 152 PHE A N   1 
ATOM 1168 C CA  ? PHE A 1 152 ?  17.808   4.925  -5.633 1.000 88.310 ? 152 PHE A CA  1 
ATOM 1169 C C   ? PHE A 1 152 ?  18.954   4.287  -4.857 1.000 88.310 ? 152 PHE A C   1 
ATOM 1170 C CB  ? PHE A 1 152 ?  16.493   4.209  -5.310 1.000 88.310 ? 152 PHE A CB  1 
ATOM 1171 O O   ? PHE A 1 152 ?  19.305   3.130  -5.098 1.000 88.310 ? 152 PHE A O   1 
ATOM 1172 C CG  ? PHE A 1 152 ?  15.283   4.853  -5.931 1.000 88.310 ? 152 PHE A CG  1 
ATOM 1173 C CD1 ? PHE A 1 152 ?  14.672   5.945  -5.326 1.000 88.310 ? 152 PHE A CD1 1 
ATOM 1174 C CD2 ? PHE A 1 152 ?  14.756   4.367  -7.121 1.000 88.310 ? 152 PHE A CD2 1 
ATOM 1175 C CE1 ? PHE A 1 152 ?  13.552   6.543  -5.898 1.000 88.310 ? 152 PHE A CE1 1 
ATOM 1176 C CE2 ? PHE A 1 152 ?  13.637   4.960  -7.699 1.000 88.310 ? 152 PHE A CE2 1 
ATOM 1177 C CZ  ? PHE A 1 152 ?  13.036   6.047  -7.085 1.000 88.310 ? 152 PHE A CZ  1 
ATOM 1178 N N   ? ARG A 1 153 ?  19.609   5.092  -3.988 1.000 87.160 ? 153 ARG A N   1 
ATOM 1179 C CA  ? ARG A 1 153 ?  20.809   4.748  -3.232 1.000 87.160 ? 153 ARG A CA  1 
ATOM 1180 C C   ? ARG A 1 153 ?  20.580   3.505  -2.378 1.000 87.160 ? 153 ARG A C   1 
ATOM 1181 C CB  ? ARG A 1 153 ?  21.242   5.919  -2.348 1.000 87.160 ? 153 ARG A CB  1 
ATOM 1182 O O   ? ARG A 1 153 ?  21.452   2.639  -2.286 1.000 87.160 ? 153 ARG A O   1 
ATOM 1183 C CG  ? ARG A 1 153 ?  22.550   5.682  -1.609 1.000 87.160 ? 153 ARG A CG  1 
ATOM 1184 C CD  ? ARG A 1 153 ?  22.971   6.903  -0.802 1.000 87.160 ? 153 ARG A CD  1 
ATOM 1185 N NE  ? ARG A 1 153 ?  22.146   7.071   0.391 1.000 87.160 ? 153 ARG A NE  1 
ATOM 1186 N NH1 ? ARG A 1 153 ?  23.878   6.746   1.885 1.000 87.160 ? 153 ARG A NH1 1 
ATOM 1187 N NH2 ? ARG A 1 153 ?  21.758   7.161   2.652 1.000 87.160 ? 153 ARG A NH2 1 
ATOM 1188 C CZ  ? ARG A 1 153 ?  22.596   6.992   1.640 1.000 87.160 ? 153 ARG A CZ  1 
ATOM 1189 N N   ? HIS A 1 154 ?  19.413   3.158  -1.796 1.000 88.190 ? 154 HIS A N   1 
ATOM 1190 C CA  ? HIS A 1 154 ?  19.129   2.083  -0.852 1.000 88.190 ? 154 HIS A CA  1 
ATOM 1191 C C   ? HIS A 1 154 ?  18.129   1.089  -1.432 1.000 88.190 ? 154 HIS A C   1 
ATOM 1192 C CB  ? HIS A 1 154 ?  18.599   2.653   0.465 1.000 88.190 ? 154 HIS A CB  1 
ATOM 1193 O O   ? HIS A 1 154 ?  17.400   0.429  -0.689 1.000 88.190 ? 154 HIS A O   1 
ATOM 1194 C CG  ? HIS A 1 154 ?  19.546   3.596   1.136 1.000 88.190 ? 154 HIS A CG  1 
ATOM 1195 C CD2 ? HIS A 1 154 ?  19.431   4.912   1.430 1.000 88.190 ? 154 HIS A CD2 1 
ATOM 1196 N ND1 ? HIS A 1 154 ?  20.790   3.207   1.585 1.000 88.190 ? 154 HIS A ND1 1 
ATOM 1197 C CE1 ? HIS A 1 154 ?  21.400   4.247   2.129 1.000 88.190 ? 154 HIS A CE1 1 
ATOM 1198 N NE2 ? HIS A 1 154 ?  20.597   5.294   2.048 1.000 88.190 ? 154 HIS A NE2 1 
ATOM 1199 N N   ? TYR A 1 155 ?  18.200   0.834  -2.758 1.000 91.770 ? 155 TYR A N   1 
ATOM 1200 C CA  ? TYR A 1 155 ?  17.281  -0.099  -3.400 1.000 91.770 ? 155 TYR A CA  1 
ATOM 1201 C C   ? TYR A 1 155 ?  17.736  -1.539  -3.198 1.000 91.770 ? 155 TYR A C   1 
ATOM 1202 C CB  ? TYR A 1 155 ?  17.162   0.206  -4.896 1.000 91.770 ? 155 TYR A CB  1 
ATOM 1203 O O   ? TYR A 1 155 ?  18.913  -1.857  -3.386 1.000 91.770 ? 155 TYR A O   1 
ATOM 1204 C CG  ? TYR A 1 155 ?  16.327  -0.796  -5.655 1.000 91.770 ? 155 TYR A CG  1 
ATOM 1205 C CD1 ? TYR A 1 155 ?  16.926  -1.787  -6.430 1.000 91.770 ? 155 TYR A CD1 1 
ATOM 1206 C CD2 ? TYR A 1 155 ?  14.938  -0.754  -5.601 1.000 91.770 ? 155 TYR A CD2 1 
ATOM 1207 C CE1 ? TYR A 1 155 ?  16.161  -2.711  -7.133 1.000 91.770 ? 155 TYR A CE1 1 
ATOM 1208 C CE2 ? TYR A 1 155 ?  14.162  -1.673  -6.300 1.000 91.770 ? 155 TYR A CE2 1 
ATOM 1209 O OH  ? TYR A 1 155 ?  14.019  -3.560  -7.755 1.000 91.770 ? 155 TYR A OH  1 
ATOM 1210 C CZ  ? TYR A 1 155 ?  14.782  -2.647  -7.061 1.000 91.770 ? 155 TYR A CZ  1 
ATOM 1211 N N   ? LYS A 1 156 ?  16.755  -2.344  -2.760 1.000 93.470 ? 156 LYS A N   1 
ATOM 1212 C CA  ? LYS A 1 156 ?  16.948  -3.785  -2.630 1.000 93.470 ? 156 LYS A CA  1 
ATOM 1213 C C   ? LYS A 1 156 ?  15.801  -4.554  -3.279 1.000 93.470 ? 156 LYS A C   1 
ATOM 1214 C CB  ? LYS A 1 156 ?  17.077  -4.178  -1.158 1.000 93.470 ? 156 LYS A CB  1 
ATOM 1215 O O   ? LYS A 1 156 ?  14.662  -4.490  -2.813 1.000 93.470 ? 156 LYS A O   1 
ATOM 1216 C CG  ? LYS A 1 156 ?  17.530  -5.615  -0.938 1.000 93.470 ? 156 LYS A CG  1 
ATOM 1217 C CD  ? LYS A 1 156 ?  17.804  -5.895   0.533 1.000 93.470 ? 156 LYS A CD  1 
ATOM 1218 C CE  ? LYS A 1 156 ?  18.276  -7.327   0.752 1.000 93.470 ? 156 LYS A CE  1 
ATOM 1219 N NZ  ? LYS A 1 156 ?  18.574  -7.598   2.190 1.000 93.470 ? 156 LYS A NZ  1 
ATOM 1220 N N   ? ASP A 1 157 ?  16.137  -5.324  -4.366 1.000 91.870 ? 157 ASP A N   1 
ATOM 1221 C CA  ? ASP A 1 157 ?  15.128  -5.999  -5.175 1.000 91.870 ? 157 ASP A CA  1 
ATOM 1222 C C   ? ASP A 1 157 ?  14.361  -7.030  -4.349 1.000 91.870 ? 157 ASP A C   1 
ATOM 1223 C CB  ? ASP A 1 157 ?  15.774  -6.673  -6.387 1.000 91.870 ? 157 ASP A CB  1 
ATOM 1224 O O   ? ASP A 1 157 ?  13.191  -7.305  -4.622 1.000 91.870 ? 157 ASP A O   1 
ATOM 1225 C CG  ? ASP A 1 157 ?  14.761  -7.308  -7.323 1.000 91.870 ? 157 ASP A CG  1 
ATOM 1226 O OD1 ? ASP A 1 157 ?  13.793  -6.628  -7.727 1.000 91.870 ? 157 ASP A OD1 1 
ATOM 1227 O OD2 ? ASP A 1 157 ?  14.931  -8.501  -7.658 1.000 91.870 ? 157 ASP A OD2 1 
ATOM 1228 N N   ? SER A 1 158 ?  15.009  -7.495  -3.280 1.000 93.230 ? 158 SER A N   1 
ATOM 1229 C CA  ? SER A 1 158 ?  14.375  -8.499  -2.432 1.000 93.230 ? 158 SER A CA  1 
ATOM 1230 C C   ? SER A 1 158 ?  13.302  -7.875  -1.546 1.000 93.230 ? 158 SER A C   1 
ATOM 1231 C CB  ? SER A 1 158 ?  15.418  -9.204  -1.564 1.000 93.230 ? 158 SER A CB  1 
ATOM 1232 O O   ? SER A 1 158 ?  12.433  -8.578  -1.025 1.000 93.230 ? 158 SER A O   1 
ATOM 1233 O OG  ? SER A 1 158 ?  16.085  -8.277  -0.726 1.000 93.230 ? 158 SER A OG  1 
ATOM 1234 N N   ? LEU A 1 159 ?  13.316  -6.573  -1.372 1.000 93.920 ? 159 LEU A N   1 
ATOM 1235 C CA  ? LEU A 1 159 ?  12.434  -5.924  -0.408 1.000 93.920 ? 159 LEU A CA  1 
ATOM 1236 C C   ? LEU A 1 159 ?  11.643  -4.798  -1.066 1.000 93.920 ? 159 LEU A C   1 
ATOM 1237 C CB  ? LEU A 1 159 ?  13.241  -5.375   0.772 1.000 93.920 ? 159 LEU A CB  1 
ATOM 1238 O O   ? LEU A 1 159 ?  10.676  -4.295  -0.490 1.000 93.920 ? 159 LEU A O   1 
ATOM 1239 C CG  ? LEU A 1 159 ?  13.935  -6.409   1.659 1.000 93.920 ? 159 LEU A CG  1 
ATOM 1240 C CD1 ? LEU A 1 159 ?  14.799  -5.715   2.707 1.000 93.920 ? 159 LEU A CD1 1 
ATOM 1241 C CD2 ? LEU A 1 159 ?  12.907  -7.319   2.323 1.000 93.920 ? 159 LEU A CD2 1 
ATOM 1242 N N   ? GLN A 1 160 ?  11.987  -4.477  -2.314 1.000 95.130 ? 160 GLN A N   1 
ATOM 1243 C CA  ? GLN A 1 160 ?  11.319  -3.362  -2.976 1.000 95.130 ? 160 GLN A CA  1 
ATOM 1244 C C   ? GLN A 1 160 ?  11.002  -3.696  -4.431 1.000 95.130 ? 160 GLN A C   1 
ATOM 1245 C CB  ? GLN A 1 160 ?  12.180  -2.100  -2.903 1.000 95.130 ? 160 GLN A CB  1 
ATOM 1246 O O   ? GLN A 1 160 ?  11.659  -4.546  -5.036 1.000 95.130 ? 160 GLN A O   1 
ATOM 1247 C CG  ? GLN A 1 160 ?  12.401  -1.588  -1.486 1.000 95.130 ? 160 GLN A CG  1 
ATOM 1248 C CD  ? GLN A 1 160 ?  13.373  -0.424  -1.428 1.000 95.130 ? 160 GLN A CD  1 
ATOM 1249 N NE2 ? GLN A 1 160 ?  12.939   0.682  -0.833 1.000 95.130 ? 160 GLN A NE2 1 
ATOM 1250 O OE1 ? GLN A 1 160 ?  14.505  -0.519  -1.913 1.000 95.130 ? 160 GLN A OE1 1 
ATOM 1251 N N   ? ILE A 1 161 ?   9.925  -2.977  -4.951 1.000 95.230 ? 161 ILE A N   1 
ATOM 1252 C CA  ? ILE A 1 161 ?   9.476  -3.045  -6.338 1.000 95.230 ? 161 ILE A CA  1 
ATOM 1253 C C   ? ILE A 1 161 ?   9.688  -1.692  -7.015 1.000 95.230 ? 161 ILE A C   1 
ATOM 1254 C CB  ? ILE A 1 161 ?   7.993  -3.466  -6.432 1.000 95.230 ? 161 ILE A CB  1 
ATOM 1255 O O   ? ILE A 1 161 ?   9.320  -0.652  -6.465 1.000 95.230 ? 161 ILE A O   1 
ATOM 1256 C CG1 ? ILE A 1 161 ?   7.778  -4.821  -5.749 1.000 95.230 ? 161 ILE A CG1 1 
ATOM 1257 C CG2 ? ILE A 1 161 ?   7.536  -3.510  -7.893 1.000 95.230 ? 161 ILE A CG2 1 
ATOM 1258 C CD1 ? ILE A 1 161 ?   6.314  -5.205  -5.583 1.000 95.230 ? 161 ILE A CD1 1 
ATOM 1259 N N   ? CYS A 1 162 ?  10.250  -1.807  -8.150 1.000 94.000 ? 162 CYS A N   1 
ATOM 1260 C CA  ? CYS A 1 162 ?  10.473  -0.621  -8.970 1.000 94.000 ? 162 CYS A CA  1 
ATOM 1261 C C   ? CYS A 1 162 ?   9.495  -0.574 -10.138 1.000 94.000 ? 162 CYS A C   1 
ATOM 1262 C CB  ? CYS A 1 162 ?  11.909  -0.594  -9.494 1.000 94.000 ? 162 CYS A CB  1 
ATOM 1263 O O   ? CYS A 1 162 ?   9.399  -1.528 -10.911 1.000 94.000 ? 162 CYS A O   1 
ATOM 1264 S SG  ? CYS A 1 162 ?  12.420   1.016 -10.133 1.000 94.000 ? 162 CYS A SG  1 
ATOM 1265 N N   ? VAL A 1 163 ?   8.770   0.542 -10.132 1.000 93.790 ? 163 VAL A N   1 
ATOM 1266 C CA  ? VAL A 1 163 ?   7.719   0.595 -11.142 1.000 93.790 ? 163 VAL A CA  1 
ATOM 1267 C C   ? VAL A 1 163 ?   7.809   1.910 -11.913 1.000 93.790 ? 163 VAL A C   1 
ATOM 1268 C CB  ? VAL A 1 163 ?   6.317   0.443 -10.510 1.000 93.790 ? 163 VAL A CB  1 
ATOM 1269 O O   ? VAL A 1 163 ?   8.316   2.907 -11.395 1.000 93.790 ? 163 VAL A O   1 
ATOM 1270 C CG1 ? VAL A 1 163 ?   6.170  -0.924  -9.844 1.000 93.790 ? 163 VAL A CG1 1 
ATOM 1271 C CG2 ? VAL A 1 163 ?   6.062   1.562  -9.502 1.000 93.790 ? 163 VAL A CG2 1 
ATOM 1272 N N   ? GLY A 1 164 ?   7.401   1.897 -13.071 1.000 89.550 ? 164 GLY A N   1 
ATOM 1273 C CA  ? GLY A 1 164 ?   7.391   3.077 -13.922 1.000 89.550 ? 164 GLY A CA  1 
ATOM 1274 C C   ? GLY A 1 164 ?   7.767   2.777 -15.361 1.000 89.550 ? 164 GLY A C   1 
ATOM 1275 O O   ? GLY A 1 164 ?   8.039   1.627 -15.710 1.000 89.550 ? 164 GLY A O   1 
ATOM 1276 N N   ? SER A 1 165 ?   7.546   3.811 -16.168 1.000 81.650 ? 165 SER A N   1 
ATOM 1277 C CA  ? SER A 1 165 ?   7.854   3.719 -17.591 1.000 81.650 ? 165 SER A CA  1 
ATOM 1278 C C   ? SER A 1 165 ?   8.740   4.876 -18.041 1.000 81.650 ? 165 SER A C   1 
ATOM 1279 C CB  ? SER A 1 165 ?   6.568   3.700 -18.418 1.000 81.650 ? 165 SER A CB  1 
ATOM 1280 O O   ? SER A 1 165 ?   8.542   6.017 -17.619 1.000 81.650 ? 165 SER A O   1 
ATOM 1281 O OG  ? SER A 1 165 ?   6.859   3.778 -19.803 1.000 81.650 ? 165 SER A OG  1 
ATOM 1282 N N   ? SER A 1 166 ?   9.814   4.489 -18.875 1.000 72.390 ? 166 SER A N   1 
ATOM 1283 C CA  ? SER A 1 166 ?  10.661   5.544 -19.420 1.000 72.390 ? 166 SER A CA  1 
ATOM 1284 C C   ? SER A 1 166 ?   9.960   6.286 -20.553 1.000 72.390 ? 166 SER A C   1 
ATOM 1285 C CB  ? SER A 1 166 ?  11.985   4.965 -19.920 1.000 72.390 ? 166 SER A CB  1 
ATOM 1286 O O   ? SER A 1 166 ?  10.371   7.385 -20.930 1.000 72.390 ? 166 SER A O   1 
ATOM 1287 O OG  ? SER A 1 166 ?  11.759   3.970 -20.904 1.000 72.390 ? 166 SER A OG  1 
ATOM 1288 N N   ? THR A 1 167 ?   8.764   5.779 -20.982 1.000 73.820 ? 167 THR A N   1 
ATOM 1289 C CA  ? THR A 1 167 ?   8.131   6.303 -22.188 1.000 73.820 ? 167 THR A CA  1 
ATOM 1290 C C   ? THR A 1 167 ?   6.843   7.046 -21.843 1.000 73.820 ? 167 THR A C   1 
ATOM 1291 C CB  ? THR A 1 167 ?   7.824   5.178 -23.192 1.000 73.820 ? 167 THR A CB  1 
ATOM 1292 O O   ? THR A 1 167 ?   6.289   7.760 -22.681 1.000 73.820 ? 167 THR A O   1 
ATOM 1293 C CG2 ? THR A 1 167 ?   9.108   4.526 -23.697 1.000 73.820 ? 167 THR A CG2 1 
ATOM 1294 O OG1 ? THR A 1 167 ?   7.015   4.182 -22.554 1.000 73.820 ? 167 THR A OG1 1 
ATOM 1295 N N   ? LYS A 1 168 ?   6.281   6.867 -20.628 1.000 77.770 ? 168 LYS A N   1 
ATOM 1296 C CA  ? LYS A 1 168 ?   5.033   7.488 -20.193 1.000 77.770 ? 168 LYS A CA  1 
ATOM 1297 C C   ? LYS A 1 168 ?   5.232   8.275 -18.901 1.000 77.770 ? 168 LYS A C   1 
ATOM 1298 C CB  ? LYS A 1 168 ?   3.945   6.431 -20.001 1.000 77.770 ? 168 LYS A CB  1 
ATOM 1299 O O   ? LYS A 1 168 ?   6.029   7.884 -18.046 1.000 77.770 ? 168 LYS A O   1 
ATOM 1300 C CG  ? LYS A 1 168 ?   3.508   5.751 -21.291 1.000 77.770 ? 168 LYS A CG  1 
ATOM 1301 C CD  ? LYS A 1 168 ?   2.374   4.764 -21.046 1.000 77.770 ? 168 LYS A CD  1 
ATOM 1302 C CE  ? LYS A 1 168 ?   1.994   4.020 -22.319 1.000 77.770 ? 168 LYS A CE  1 
ATOM 1303 N NZ  ? LYS A 1 168 ?   0.890   3.042 -22.081 1.000 77.770 ? 168 LYS A NZ  1 
ATOM 1304 N N   ? VAL A 1 169 ?   4.690   9.516 -18.877 1.000 75.750 ? 169 VAL A N   1 
ATOM 1305 C CA  ? VAL A 1 169 ?   4.668  10.269 -17.627 1.000 75.750 ? 169 VAL A CA  1 
ATOM 1306 C C   ? VAL A 1 169 ?   3.600   9.697 -16.698 1.000 75.750 ? 169 VAL A C   1 
ATOM 1307 C CB  ? VAL A 1 169 ?   4.411  11.772 -17.873 1.000 75.750 ? 169 VAL A CB  1 
ATOM 1308 O O   ? VAL A 1 169 ?   2.405   9.926 -16.900 1.000 75.750 ? 169 VAL A O   1 
ATOM 1309 C CG1 ? VAL A 1 169 ?   4.367  12.537 -16.552 1.000 75.750 ? 169 VAL A CG1 1 
ATOM 1310 C CG2 ? VAL A 1 169 ?   5.482  12.352 -18.795 1.000 75.750 ? 169 VAL A CG2 1 
ATOM 1311 N N   ? ALA A 1 170 ?   3.928   8.822 -15.837 1.000 79.290 ? 170 ALA A N   1 
ATOM 1312 C CA  ? ALA A 1 170 ?   3.072   8.164 -14.853 1.000 79.290 ? 170 ALA A CA  1 
ATOM 1313 C C   ? ALA A 1 170 ?   3.845   7.856 -13.573 1.000 79.290 ? 170 ALA A C   1 
ATOM 1314 C CB  ? ALA A 1 170 ?   2.480   6.883 -15.434 1.000 79.290 ? 170 ALA A CB  1 
ATOM 1315 O O   ? ALA A 1 170 ?   4.936   7.285 -13.622 1.000 79.290 ? 170 ALA A O   1 
ATOM 1316 N N   ? SER A 1 171 ?   3.297   8.335 -12.400 1.000 83.820 ? 171 SER A N   1 
ATOM 1317 C CA  ? SER A 1 171 ?   4.011   8.100 -11.149 1.000 83.820 ? 171 SER A CA  1 
ATOM 1318 C C   ? SER A 1 171 ?   3.066   8.157  -9.954 1.000 83.820 ? 171 SER A C   1 
ATOM 1319 C CB  ? SER A 1 171 ?   5.134   9.122 -10.972 1.000 83.820 ? 171 SER A CB  1 
ATOM 1320 O O   ? SER A 1 171 ?   1.902   8.538 -10.094 1.000 83.820 ? 171 SER A O   1 
ATOM 1321 O OG  ? SER A 1 171 ?   5.958   8.779  -9.871 1.000 83.820 ? 171 SER A OG  1 
ATOM 1322 N N   ? VAL A 1 172 ?   3.531   7.578  -8.835 1.000 83.590 ? 172 VAL A N   1 
ATOM 1323 C CA  ? VAL A 1 172 ?   2.904   7.732  -7.526 1.000 83.590 ? 172 VAL A CA  1 
ATOM 1324 C C   ? VAL A 1 172 ?   3.667   8.770  -6.706 1.000 83.590 ? 172 VAL A C   1 
ATOM 1325 C CB  ? VAL A 1 172 ?   2.844   6.389  -6.764 1.000 83.590 ? 172 VAL A CB  1 
ATOM 1326 O O   ? VAL A 1 172 ?   4.898   8.829  -6.760 1.000 83.590 ? 172 VAL A O   1 
ATOM 1327 C CG1 ? VAL A 1 172 ?   1.946   5.393  -7.494 1.000 83.590 ? 172 VAL A CG1 1 
ATOM 1328 C CG2 ? VAL A 1 172 ?   4.249   5.815  -6.585 1.000 83.590 ? 172 VAL A CG2 1 
ATOM 1329 N N   ? TYR A 1 173 ?   2.975   9.724  -6.213 1.000 79.400 ? 173 TYR A N   1 
ATOM 1330 C CA  ? TYR A 1 173 ?   3.603  10.825  -5.491 1.000 79.400 ? 173 TYR A CA  1 
ATOM 1331 C C   ? TYR A 1 173 ?   2.872  11.107  -4.184 1.000 79.400 ? 173 TYR A C   1 
ATOM 1332 C CB  ? TYR A 1 173 ?   3.630  12.089  -6.356 1.000 79.400 ? 173 TYR A CB  1 
ATOM 1333 O O   ? TYR A 1 173 ?   2.183  10.235  -3.650 1.000 79.400 ? 173 TYR A O   1 
ATOM 1334 C CG  ? TYR A 1 173 ?   4.626  13.123  -5.889 1.000 79.400 ? 173 TYR A CG  1 
ATOM 1335 C CD1 ? TYR A 1 173 ?   4.227  14.430  -5.619 1.000 79.400 ? 173 TYR A CD1 1 
ATOM 1336 C CD2 ? TYR A 1 173 ?   5.966  12.796  -5.717 1.000 79.400 ? 173 TYR A CD2 1 
ATOM 1337 C CE1 ? TYR A 1 173 ?   5.140  15.387  -5.190 1.000 79.400 ? 173 TYR A CE1 1 
ATOM 1338 C CE2 ? TYR A 1 173 ?   6.889  13.745  -5.288 1.000 79.400 ? 173 TYR A CE2 1 
ATOM 1339 O OH  ? TYR A 1 173 ?   7.376  15.979  -4.603 1.000 79.400 ? 173 TYR A OH  1 
ATOM 1340 C CZ  ? TYR A 1 173 ?   6.467  15.035  -5.027 1.000 79.400 ? 173 TYR A CZ  1 
ATOM 1341 N N   ? MET A 1 174 ?   3.006  12.317  -3.586 1.000 79.190 ? 174 MET A N   1 
ATOM 1342 C CA  ? MET A 1 174 ?   2.538  12.758  -2.275 1.000 79.190 ? 174 MET A CA  1 
ATOM 1343 C C   ? MET A 1 174 ?   1.056  12.451  -2.094 1.000 79.190 ? 174 MET A C   1 
ATOM 1344 C CB  ? MET A 1 174 ?   2.789  14.256  -2.091 1.000 79.190 ? 174 MET A CB  1 
ATOM 1345 O O   ? MET A 1 174 ?   0.248  12.726  -2.983 1.000 79.190 ? 174 MET A O   1 
ATOM 1346 C CG  ? MET A 1 174 ?   4.257  14.619  -1.940 1.000 79.190 ? 174 MET A CG  1 
ATOM 1347 S SD  ? MET A 1 174 ?   4.914  14.211  -0.276 1.000 79.190 ? 174 MET A SD  1 
ATOM 1348 C CE  ? MET A 1 174 ?   6.545  14.999  -0.374 1.000 79.190 ? 174 MET A CE  1 
ATOM 1349 N N   ? GLY A 1 175 ?   0.778  11.792  -0.946 1.000 79.490 ? 175 GLY A N   1 
ATOM 1350 C CA  ? GLY A 1 175 ?  -0.606  11.498  -0.609 1.000 79.490 ? 175 GLY A CA  1 
ATOM 1351 C C   ? GLY A 1 175 ?  -0.994  10.058  -0.884 1.000 79.490 ? 175 GLY A C   1 
ATOM 1352 O O   ? GLY A 1 175 ?  -1.955   9.547  -0.304 1.000 79.490 ? 175 GLY A O   1 
ATOM 1353 N N   ? ASP A 1 176 ?  -0.220   9.359  -1.669 1.000 89.410 ? 176 ASP A N   1 
ATOM 1354 C CA  ? ASP A 1 176 ?  -0.543   7.985  -2.039 1.000 89.410 ? 176 ASP A CA  1 
ATOM 1355 C C   ? ASP A 1 176 ?   0.301   6.989  -1.245 1.000 89.410 ? 176 ASP A C   1 
ATOM 1356 C CB  ? ASP A 1 176 ?  -0.337   7.770  -3.539 1.000 89.410 ? 176 ASP A CB  1 
ATOM 1357 O O   ? ASP A 1 176 ?   0.267   5.787  -1.513 1.000 89.410 ? 176 ASP A O   1 
ATOM 1358 C CG  ? ASP A 1 176 ?  -1.338   8.532  -4.390 1.000 89.410 ? 176 ASP A CG  1 
ATOM 1359 O OD1 ? ASP A 1 176 ?  -2.534   8.581  -4.029 1.000 89.410 ? 176 ASP A OD1 1 
ATOM 1360 O OD2 ? ASP A 1 176 ?  -0.928   9.086  -5.433 1.000 89.410 ? 176 ASP A OD2 1 
ATOM 1361 N N   ? SER A 1 177 ?   1.251   7.651  -0.391 1.000 92.720 ? 177 SER A N   1 
ATOM 1362 C CA  ? SER A 1 177 ?   1.981   6.749   0.493 1.000 92.720 ? 177 SER A CA  1 
ATOM 1363 C C   ? SER A 1 177 ?   1.044   5.741   1.151 1.000 92.720 ? 177 SER A C   1 
ATOM 1364 C CB  ? SER A 1 177 ?   2.728   7.539   1.568 1.000 92.720 ? 177 SER A CB  1 
ATOM 1365 O O   ? SER A 1 177 ?  -0.046   6.100   1.599 1.000 92.720 ? 177 SER A O   1 
ATOM 1366 O OG  ? SER A 1 177 ?   3.741   8.344   0.989 1.000 92.720 ? 177 SER A OG  1 
ATOM 1367 N N   ? GLY A 1 178 ?   1.552   4.444   0.996 1.000 94.520 ? 178 GLY A N   1 
ATOM 1368 C CA  ? GLY A 1 178 ?   0.749   3.446   1.683 1.000 94.520 ? 178 GLY A CA  1 
ATOM 1369 C C   ? GLY A 1 178 ?  -0.308   2.816   0.795 1.000 94.520 ? 178 GLY A C   1 
ATOM 1370 O O   ? GLY A 1 178 ?  -0.889   1.787   1.147 1.000 94.520 ? 178 GLY A O   1 
ATOM 1371 N N   ? GLY A 1 179 ?  -0.581   3.390  -0.356 1.000 95.840 ? 179 GLY A N   1 
ATOM 1372 C CA  ? GLY A 1 179 ?  -1.491   2.813  -1.332 1.000 95.840 ? 179 GLY A CA  1 
ATOM 1373 C C   ? GLY A 1 179 ?  -0.951   1.551  -1.978 1.000 95.840 ? 179 GLY A C   1 
ATOM 1374 O O   ? GLY A 1 179 ?   0.262   1.339  -2.021 1.000 95.840 ? 179 GLY A O   1 
ATOM 1375 N N   ? PRO A 1 180 ?  -1.815   0.738  -2.666 1.000 97.110 ? 180 PRO A N   1 
ATOM 1376 C CA  ? PRO A 1 180 ?  -1.429  -0.585  -3.163 1.000 97.110 ? 180 PRO A CA  1 
ATOM 1377 C C   ? PRO A 1 180 ?  -0.923  -0.549  -4.603 1.000 97.110 ? 180 PRO A C   1 
ATOM 1378 C CB  ? PRO A 1 180 ?  -2.725  -1.393  -3.060 1.000 97.110 ? 180 PRO A CB  1 
ATOM 1379 O O   ? PRO A 1 180 ?  -1.357   0.293  -5.394 1.000 97.110 ? 180 PRO A O   1 
ATOM 1380 C CG  ? PRO A 1 180 ?  -3.815  -0.400  -3.308 1.000 97.110 ? 180 PRO A CG  1 
ATOM 1381 C CD  ? PRO A 1 180 ?  -3.429   0.902  -2.666 1.000 97.110 ? 180 PRO A CD  1 
ATOM 1382 N N   ? LEU A 1 181 ?   0.015  -1.409  -4.953 1.000 97.290 ? 181 LEU A N   1 
ATOM 1383 C CA  ? LEU A 1 181 ?   0.327  -1.868  -6.302 1.000 97.290 ? 181 LEU A CA  1 
ATOM 1384 C C   ? LEU A 1 181 ?  -0.306  -3.228  -6.574 1.000 97.290 ? 181 LEU A C   1 
ATOM 1385 C CB  ? LEU A 1 181 ?   1.843  -1.948  -6.504 1.000 97.290 ? 181 LEU A CB  1 
ATOM 1386 O O   ? LEU A 1 181 ?   0.115  -4.238  -6.006 1.000 97.290 ? 181 LEU A O   1 
ATOM 1387 C CG  ? LEU A 1 181 ?   2.324  -2.188  -7.936 1.000 97.290 ? 181 LEU A CG  1 
ATOM 1388 C CD1 ? LEU A 1 181 ?   2.107  -0.940  -8.785 1.000 97.290 ? 181 LEU A CD1 1 
ATOM 1389 C CD2 ? LEU A 1 181 ?   3.793  -2.598  -7.944 1.000 97.290 ? 181 LEU A CD2 1 
ATOM 1390 N N   ? LEU A 1 182 ?  -1.310  -3.298  -7.550 1.000 97.310 ? 182 LEU A N   1 
ATOM 1391 C CA  ? LEU A 1 182 ?  -2.052  -4.525  -7.820 1.000 97.310 ? 182 LEU A CA  1 
ATOM 1392 C C   ? LEU A 1 182 ?  -1.659  -5.113  -9.171 1.000 97.310 ? 182 LEU A C   1 
ATOM 1393 C CB  ? LEU A 1 182 ?  -3.559  -4.258  -7.785 1.000 97.310 ? 182 LEU A CB  1 
ATOM 1394 O O   ? LEU A 1 182 ?  -1.721  -4.426 -10.193 1.000 97.310 ? 182 LEU A O   1 
ATOM 1395 C CG  ? LEU A 1 182 ?  -4.186  -4.090  -6.400 1.000 97.310 ? 182 LEU A CG  1 
ATOM 1396 C CD1 ? LEU A 1 182 ?  -4.107  -2.634  -5.955 1.000 97.310 ? 182 LEU A CD1 1 
ATOM 1397 C CD2 ? LEU A 1 182 ?  -5.632  -4.575  -6.406 1.000 97.310 ? 182 LEU A CD2 1 
ATOM 1398 N N   ? CYS A 1 183 ?  -1.270  -6.319  -9.122 1.000 96.930 ? 183 CYS A N   1 
ATOM 1399 C CA  ? CYS A 1 183 ?  -1.027  -7.120 -10.317 1.000 96.930 ? 183 CYS A CA  1 
ATOM 1400 C C   ? CYS A 1 183 ?  -1.990  -8.299 -10.389 1.000 96.930 ? 183 CYS A C   1 
ATOM 1401 C CB  ? CYS A 1 183 ?   0.415  -7.627 -10.338 1.000 96.930 ? 183 CYS A CB  1 
ATOM 1402 O O   ? CYS A 1 183 ?  -2.014  -9.143  -9.491 1.000 96.930 ? 183 CYS A O   1 
ATOM 1403 S SG  ? CYS A 1 183 ?   1.646  -6.329 -10.084 1.000 96.930 ? 183 CYS A SG  1 
ATOM 1404 N N   ? ALA A 1 184 ?  -2.809  -8.306 -11.517 1.000 95.110 ? 184 ALA A N   1 
ATOM 1405 C CA  ? ALA A 1 184 ?  -3.816  -9.347 -11.706 1.000 95.110 ? 184 ALA A CA  1 
ATOM 1406 C C   ? ALA A 1 184 ?  -4.698  -9.489 -10.469 1.000 95.110 ? 184 ALA A C   1 
ATOM 1407 C CB  ? ALA A 1 184 ?  -3.148 -10.680 -12.035 1.000 95.110 ? 184 ALA A CB  1 
ATOM 1408 O O   ? ALA A 1 184 ?  -5.008 -10.605 -10.045 1.000 95.110 ? 184 ALA A O   1 
ATOM 1409 N N   ? GLY A 1 185 ?  -5.000  -8.356  -9.786 1.000 95.360 ? 185 GLY A N   1 
ATOM 1410 C CA  ? GLY A 1 185 ?  -5.980  -8.336  -8.712 1.000 95.360 ? 185 GLY A CA  1 
ATOM 1411 C C   ? GLY A 1 185 ?  -5.392  -8.696  -7.361 1.000 95.360 ? 185 GLY A C   1 
ATOM 1412 O O   ? GLY A 1 185 ?  -6.127  -8.915  -6.396 1.000 95.360 ? 185 GLY A O   1 
ATOM 1413 N N   ? VAL A 1 186 ?  -4.065  -8.772  -7.256 1.000 97.700 ? 186 VAL A N   1 
ATOM 1414 C CA  ? VAL A 1 186 ?  -3.356  -9.126  -6.030 1.000 97.700 ? 186 VAL A CA  1 
ATOM 1415 C C   ? VAL A 1 186 ?  -2.417  -7.990  -5.630 1.000 97.700 ? 186 VAL A C   1 
ATOM 1416 C CB  ? VAL A 1 186 ?  -2.562 -10.442  -6.193 1.000 97.700 ? 186 VAL A CB  1 
ATOM 1417 O O   ? VAL A 1 186 ?  -1.774  -7.377  -6.486 1.000 97.700 ? 186 VAL A O   1 
ATOM 1418 C CG1 ? VAL A 1 186 ?  -1.790 -10.768  -4.916 1.000 97.700 ? 186 VAL A CG1 1 
ATOM 1419 C CG2 ? VAL A 1 186 ?  -3.502 -11.589  -6.561 1.000 97.700 ? 186 VAL A CG2 1 
ATOM 1420 N N   ? ALA A 1 187 ?  -2.294  -7.762  -4.312 1.000 97.660 ? 187 ALA A N   1 
ATOM 1421 C CA  ? ALA A 1 187 ?  -1.445  -6.689  -3.800 1.000 97.660 ? 187 ALA A CA  1 
ATOM 1422 C C   ? ALA A 1 187 ?   0.013  -7.131  -3.727 1.000 97.660 ? 187 ALA A C   1 
ATOM 1423 C CB  ? ALA A 1 187 ?  -1.931  -6.237  -2.425 1.000 97.660 ? 187 ALA A CB  1 
ATOM 1424 O O   ? ALA A 1 187 ?   0.362  -8.014  -2.940 1.000 97.660 ? 187 ALA A O   1 
ATOM 1425 N N   ? HIS A 1 188 ?   0.821  -6.436  -4.549 1.000 97.860 ? 188 HIS A N   1 
ATOM 1426 C CA  ? HIS A 1 188 ?   2.221  -6.833  -4.646 1.000 97.860 ? 188 HIS A CA  1 
ATOM 1427 C C   ? HIS A 1 188 ?   3.139  -5.767  -4.057 1.000 97.860 ? 188 HIS A C   1 
ATOM 1428 C CB  ? HIS A 1 188 ?   2.601  -7.105  -6.103 1.000 97.860 ? 188 HIS A CB  1 
ATOM 1429 O O   ? HIS A 1 188 ?   4.300  -6.043  -3.746 1.000 97.860 ? 188 HIS A O   1 
ATOM 1430 C CG  ? HIS A 1 188 ?   2.248  -8.482  -6.567 1.000 97.860 ? 188 HIS A CG  1 
ATOM 1431 C CD2 ? HIS A 1 188 ?   1.102  -8.978  -7.091 1.000 97.860 ? 188 HIS A CD2 1 
ATOM 1432 N ND1 ? HIS A 1 188 ?   3.135  -9.535  -6.515 1.000 97.860 ? 188 HIS A ND1 1 
ATOM 1433 C CE1 ? HIS A 1 188 ?   2.548 -10.622  -6.988 1.000 97.860 ? 188 HIS A CE1 1 
ATOM 1434 N NE2 ? HIS A 1 188 ?   1.314 -10.310  -7.344 1.000 97.860 ? 188 HIS A NE2 1 
ATOM 1435 N N   ? GLY A 1 189 ?   2.585  -4.606  -3.787 1.000 97.040 ? 189 GLY A N   1 
ATOM 1436 C CA  ? GLY A 1 189 ?   3.441  -3.544  -3.281 1.000 97.040 ? 189 GLY A CA  1 
ATOM 1437 C C   ? GLY A 1 189 ?   2.674  -2.454  -2.556 1.000 97.040 ? 189 GLY A C   1 
ATOM 1438 O O   ? GLY A 1 189 ?   1.459  -2.329  -2.720 1.000 97.040 ? 189 GLY A O   1 
ATOM 1439 N N   ? ILE A 1 190 ?   3.469  -1.665  -1.775 1.000 96.820 ? 190 ILE A N   1 
ATOM 1440 C CA  ? ILE A 1 190 ?   2.981  -0.495  -1.053 1.000 96.820 ? 190 ILE A CA  1 
ATOM 1441 C C   ? ILE A 1 190 ?   3.785   0.737  -1.461 1.000 96.820 ? 190 ILE A C   1 
ATOM 1442 C CB  ? ILE A 1 190 ?   3.059  -0.703   0.477 1.000 96.820 ? 190 ILE A CB  1 
ATOM 1443 O O   ? ILE A 1 190 ?   5.018   0.717  -1.437 1.000 96.820 ? 190 ILE A O   1 
ATOM 1444 C CG1 ? ILE A 1 190 ?   2.290  -1.965   0.884 1.000 96.820 ? 190 ILE A CG1 1 
ATOM 1445 C CG2 ? ILE A 1 190 ?   2.524   0.527   1.216 1.000 96.820 ? 190 ILE A CG2 1 
ATOM 1446 C CD1 ? ILE A 1 190 ?   2.557  -2.419   2.312 1.000 96.820 ? 190 ILE A CD1 1 
ATOM 1447 N N   ? VAL A 1 191 ?   3.001   1.741  -1.878 1.000 95.220 ? 191 VAL A N   1 
ATOM 1448 C CA  ? VAL A 1 191 ?   3.711   2.955  -2.267 1.000 95.220 ? 191 VAL A CA  1 
ATOM 1449 C C   ? VAL A 1 191 ?   4.643   3.393  -1.140 1.000 95.220 ? 191 VAL A C   1 
ATOM 1450 C CB  ? VAL A 1 191 ?   2.731   4.096  -2.621 1.000 95.220 ? 191 VAL A CB  1 
ATOM 1451 O O   ? VAL A 1 191 ?   4.196   3.648  -0.019 1.000 95.220 ? 191 VAL A O   1 
ATOM 1452 C CG1 ? VAL A 1 191 ?   3.493   5.369  -2.985 1.000 95.220 ? 191 VAL A CG1 1 
ATOM 1453 C CG2 ? VAL A 1 191 ?   1.812   3.674  -3.766 1.000 95.220 ? 191 VAL A CG2 1 
ATOM 1454 N N   ? SER A 1 192 ?   5.949   3.511  -1.394 1.000 93.060 ? 192 SER A N   1 
ATOM 1455 C CA  ? SER A 1 192 ?   6.951   3.818  -0.378 1.000 93.060 ? 192 SER A CA  1 
ATOM 1456 C C   ? SER A 1 192 ?   7.652   5.139  -0.675 1.000 93.060 ? 192 SER A C   1 
ATOM 1457 C CB  ? SER A 1 192 ?   7.983   2.693  -0.285 1.000 93.060 ? 192 SER A CB  1 
ATOM 1458 O O   ? SER A 1 192 ?   7.535   6.096   0.094 1.000 93.060 ? 192 SER A O   1 
ATOM 1459 O OG  ? SER A 1 192 ?   8.869   2.911   0.799 1.000 93.060 ? 192 SER A OG  1 
ATOM 1460 N N   ? SER A 1 193 ?   8.330   5.248  -1.862 1.000 88.580 ? 193 SER A N   1 
ATOM 1461 C CA  ? SER A 1 193 ?   9.098   6.447  -2.183 1.000 88.580 ? 193 SER A CA  1 
ATOM 1462 C C   ? SER A 1 193 ?   9.087   6.726  -3.682 1.000 88.580 ? 193 SER A C   1 
ATOM 1463 C CB  ? SER A 1 193 ?  10.540   6.309  -1.693 1.000 88.580 ? 193 SER A CB  1 
ATOM 1464 O O   ? SER A 1 193 ?   8.755   5.847  -4.480 1.000 88.580 ? 193 SER A O   1 
ATOM 1465 O OG  ? SER A 1 193 ?  11.207   5.266  -2.382 1.000 88.580 ? 193 SER A OG  1 
ATOM 1466 N N   ? GLY A 1 194 ?   9.267   7.881  -4.062 1.000 86.810 ? 194 GLY A N   1 
ATOM 1467 C CA  ? GLY A 1 194 ?   9.394   8.337  -5.437 1.000 86.810 ? 194 GLY A CA  1 
ATOM 1468 C C   ? GLY A 1 194 ?  10.326   9.525  -5.588 1.000 86.810 ? 194 GLY A C   1 
ATOM 1469 O O   ? GLY A 1 194 ?  10.906   9.994  -4.606 1.000 86.810 ? 194 GLY A O   1 
ATOM 1470 N N   ? ARG A 1 195 ?  10.467  10.032  -6.742 1.000 84.210 ? 195 ARG A N   1 
ATOM 1471 C CA  ? ARG A 1 195 ?  11.328  11.175  -7.029 1.000 84.210 ? 195 ARG A CA  1 
ATOM 1472 C C   ? ARG A 1 195 ?  10.570  12.487  -6.865 1.000 84.210 ? 195 ARG A C   1 
ATOM 1473 C CB  ? ARG A 1 195 ?  11.901  11.074  -8.445 1.000 84.210 ? 195 ARG A CB  1 
ATOM 1474 O O   ? ARG A 1 195 ?   9.357  12.540  -7.078 1.000 84.210 ? 195 ARG A O   1 
ATOM 1475 C CG  ? ARG A 1 195 ?  12.778   9.853  -8.669 1.000 84.210 ? 195 ARG A CG  1 
ATOM 1476 C CD  ? ARG A 1 195 ?  13.256   9.759 -10.112 1.000 84.210 ? 195 ARG A CD  1 
ATOM 1477 N NE  ? ARG A 1 195 ?  14.263  10.772 -10.413 1.000 84.210 ? 195 ARG A NE  1 
ATOM 1478 N NH1 ? ARG A 1 195 ?  14.494  10.178 -12.634 1.000 84.210 ? 195 ARG A NH1 1 
ATOM 1479 N NH2 ? ARG A 1 195 ?  15.735  11.900 -11.768 1.000 84.210 ? 195 ARG A NH2 1 
ATOM 1480 C CZ  ? ARG A 1 195 ?  14.829  10.948 -11.604 1.000 84.210 ? 195 ARG A CZ  1 
ATOM 1481 N N   ? GLY A 1 196 ?  11.218  13.562  -6.256 1.000 78.250 ? 196 GLY A N   1 
ATOM 1482 C CA  ? GLY A 1 196 ?  10.684  14.880  -5.952 1.000 78.250 ? 196 GLY A CA  1 
ATOM 1483 C C   ? GLY A 1 196 ?  10.057  15.561  -7.154 1.000 78.250 ? 196 GLY A C   1 
ATOM 1484 O O   ? GLY A 1 196 ?   9.178  16.412  -7.003 1.000 78.250 ? 196 GLY A O   1 
ATOM 1485 N N   ? ASN A 1 197 ?  10.316  15.025  -8.374 1.000 81.110 ? 197 ASN A N   1 
ATOM 1486 C CA  ? ASN A 1 197 ?   9.721  15.580  -9.585 1.000 81.110 ? 197 ASN A CA  1 
ATOM 1487 C C   ? ASN A 1 197 ?   8.682  14.634 -10.182 1.000 81.110 ? 197 ASN A C   1 
ATOM 1488 C CB  ? ASN A 1 197 ?  10.803  15.900 -10.618 1.000 81.110 ? 197 ASN A CB  1 
ATOM 1489 O O   ? ASN A 1 197 ?   8.299  14.781 -11.344 1.000 81.110 ? 197 ASN A O   1 
ATOM 1490 C CG  ? ASN A 1 197 ?  11.564  14.669 -11.068 1.000 81.110 ? 197 ASN A CG  1 
ATOM 1491 N ND2 ? ASN A 1 197 ?  12.524  14.860 -11.965 1.000 81.110 ? 197 ASN A ND2 1 
ATOM 1492 O OD1 ? ASN A 1 197 ?  11.291  13.555 -10.614 1.000 81.110 ? 197 ASN A OD1 1 
ATOM 1493 N N   ? ALA A 1 198 ?   8.343  13.581  -9.341 1.000 79.620 ? 198 ALA A N   1 
ATOM 1494 C CA  ? ALA A 1 198 ?   7.275  12.645  -9.683 1.000 79.620 ? 198 ALA A CA  1 
ATOM 1495 C C   ? ALA A 1 198 ?   7.597  11.892 -10.971 1.000 79.620 ? 198 ALA A C   1 
ATOM 1496 C CB  ? ALA A 1 198 ?   5.945  13.381  -9.820 1.000 79.620 ? 198 ALA A CB  1 
ATOM 1497 O O   ? ALA A 1 198 ?   6.692  11.433 -11.672 1.000 79.620 ? 198 ALA A O   1 
ATOM 1498 N N   ? LYS A 1 199 ?   8.921  11.851 -11.376 1.000 84.440 ? 199 LYS A N   1 
ATOM 1499 C CA  ? LYS A 1 199 ?   9.367  11.082 -12.535 1.000 84.440 ? 199 LYS A CA  1 
ATOM 1500 C C   ? LYS A 1 199 ?   9.615   9.623 -12.164 1.000 84.440 ? 199 LYS A C   1 
ATOM 1501 C CB  ? LYS A 1 199 ?  10.636  11.695 -13.130 1.000 84.440 ? 199 LYS A CB  1 
ATOM 1502 O O   ? LYS A 1 199 ?  10.186   9.333 -11.110 1.000 84.440 ? 199 LYS A O   1 
ATOM 1503 C CG  ? LYS A 1 199 ?  10.398  12.988 -13.895 1.000 84.440 ? 199 LYS A CG  1 
ATOM 1504 C CD  ? LYS A 1 199 ?  11.668  13.470 -14.585 1.000 84.440 ? 199 LYS A CD  1 
ATOM 1505 C CE  ? LYS A 1 199 ?  11.429  14.759 -15.360 1.000 84.440 ? 199 LYS A CE  1 
ATOM 1506 N NZ  ? LYS A 1 199 ?  12.677  15.249 -16.019 1.000 84.440 ? 199 LYS A NZ  1 
ATOM 1507 N N   ? PRO A 1 200 ?   9.002   8.645 -12.943 1.000 86.640 ? 200 PRO A N   1 
ATOM 1508 C CA  ? PRO A 1 200 ?   9.344   7.238 -12.718 1.000 86.640 ? 200 PRO A CA  1 
ATOM 1509 C C   ? PRO A 1 200 ?  10.846   6.976 -12.801 1.000 86.640 ? 200 PRO A C   1 
ATOM 1510 C CB  ? PRO A 1 200 ?   8.600   6.512 -13.842 1.000 86.640 ? 200 PRO A CB  1 
ATOM 1511 O O   ? PRO A 1 200 ?  11.578   7.745 -13.429 1.000 86.640 ? 200 PRO A O   1 
ATOM 1512 C CG  ? PRO A 1 200 ?   7.590   7.498 -14.332 1.000 86.640 ? 200 PRO A CG  1 
ATOM 1513 C CD  ? PRO A 1 200 ?   8.093   8.882 -14.037 1.000 86.640 ? 200 PRO A CD  1 
ATOM 1514 N N   ? PRO A 1 201 ?  11.296   5.935 -12.203 1.000 91.490 ? 201 PRO A N   1 
ATOM 1515 C CA  ? PRO A 1 201 ?  10.513   4.921 -11.493 1.000 91.490 ? 201 PRO A CA  1 
ATOM 1516 C C   ? PRO A 1 201 ?  10.209   5.314 -10.049 1.000 91.490 ? 201 PRO A C   1 
ATOM 1517 C CB  ? PRO A 1 201 ?  11.412   3.682 -11.543 1.000 91.490 ? 201 PRO A CB  1 
ATOM 1518 O O   ? PRO A 1 201 ?  10.802   6.260  -9.525 1.000 91.490 ? 201 PRO A O   1 
ATOM 1519 C CG  ? PRO A 1 201 ?  12.806   4.219 -11.479 1.000 91.490 ? 201 PRO A CG  1 
ATOM 1520 C CD  ? PRO A 1 201 ?  12.846   5.529 -12.212 1.000 91.490 ? 201 PRO A CD  1 
ATOM 1521 N N   ? ALA A 1 202 ?   9.211   4.770  -9.461 1.000 92.100 ? 202 ALA A N   1 
ATOM 1522 C CA  ? ALA A 1 202 ?   8.854   4.871  -8.048 1.000 92.100 ? 202 ALA A CA  1 
ATOM 1523 C C   ? ALA A 1 202 ?   9.088   3.546  -7.327 1.000 92.100 ? 202 ALA A C   1 
ATOM 1524 C CB  ? ALA A 1 202 ?   7.398   5.305  -7.897 1.000 92.100 ? 202 ALA A CB  1 
ATOM 1525 O O   ? ALA A 1 202 ?   9.199   2.496  -7.965 1.000 92.100 ? 202 ALA A O   1 
ATOM 1526 N N   ? ILE A 1 203 ?   9.163   3.634  -5.999 1.000 93.900 ? 203 ILE A N   1 
ATOM 1527 C CA  ? ILE A 1 203 ?   9.473   2.457  -5.195 1.000 93.900 ? 203 ILE A CA  1 
ATOM 1528 C C   ? ILE A 1 203 ?   8.241   2.038  -4.396 1.000 93.900 ? 203 ILE A C   1 
ATOM 1529 C CB  ? ILE A 1 203 ?  10.664   2.719  -4.246 1.000 93.900 ? 203 ILE A CB  1 
ATOM 1530 O O   ? ILE A 1 203 ?   7.560   2.881  -3.805 1.000 93.900 ? 203 ILE A O   1 
ATOM 1531 C CG1 ? ILE A 1 203 ?  11.929   3.034  -5.051 1.000 93.900 ? 203 ILE A CG1 1 
ATOM 1532 C CG2 ? ILE A 1 203 ?  10.889   1.521  -3.319 1.000 93.900 ? 203 ILE A CG2 1 
ATOM 1533 C CD1 ? ILE A 1 203 ?  12.411   1.883  -5.923 1.000 93.900 ? 203 ILE A CD1 1 
ATOM 1534 N N   ? PHE A 1 204 ?   7.989   0.805  -4.489 1.000 95.830 ? 204 PHE A N   1 
ATOM 1535 C CA  ? PHE A 1 204 ?   7.019   0.142  -3.625 1.000 95.830 ? 204 PHE A CA  1 
ATOM 1536 C C   ? PHE A 1 204 ?   7.712  -0.837  -2.684 1.000 95.830 ? 204 PHE A C   1 
ATOM 1537 C CB  ? PHE A 1 204 ?   5.965  -0.591  -4.461 1.000 95.830 ? 204 PHE A CB  1 
ATOM 1538 O O   ? PHE A 1 204 ?   8.690  -1.485  -3.064 1.000 95.830 ? 204 PHE A O   1 
ATOM 1539 C CG  ? PHE A 1 204 ?   4.991   0.327  -5.148 1.000 95.830 ? 204 PHE A CG  1 
ATOM 1540 C CD1 ? PHE A 1 204 ?   3.660   0.375  -4.751 1.000 95.830 ? 204 PHE A CD1 1 
ATOM 1541 C CD2 ? PHE A 1 204 ?   5.406   1.143  -6.193 1.000 95.830 ? 204 PHE A CD2 1 
ATOM 1542 C CE1 ? PHE A 1 204 ?   2.756   1.224  -5.386 1.000 95.830 ? 204 PHE A CE1 1 
ATOM 1543 C CE2 ? PHE A 1 204 ?   4.509   1.994  -6.832 1.000 95.830 ? 204 PHE A CE2 1 
ATOM 1544 C CZ  ? PHE A 1 204 ?   3.184   2.032  -6.428 1.000 95.830 ? 204 PHE A CZ  1 
ATOM 1545 N N   ? THR A 1 205 ?   7.201  -0.834  -1.400 1.000 96.360 ? 205 THR A N   1 
ATOM 1546 C CA  ? THR A 1 205 ?   7.609  -1.927  -0.524 1.000 96.360 ? 205 THR A CA  1 
ATOM 1547 C C   ? THR A 1 205 ?   6.987  -3.244  -0.979 1.000 96.360 ? 205 THR A C   1 
ATOM 1548 C CB  ? THR A 1 205 ?   7.215  -1.648   0.938 1.000 96.360 ? 205 THR A CB  1 
ATOM 1549 O O   ? THR A 1 205 ?   5.776  -3.324  -1.192 1.000 96.360 ? 205 THR A O   1 
ATOM 1550 C CG2 ? THR A 1 205 ?   7.658  -2.785   1.853 1.000 96.360 ? 205 THR A CG2 1 
ATOM 1551 O OG1 ? THR A 1 205 ?   7.837  -0.432   1.371 1.000 96.360 ? 205 THR A OG1 1 
ATOM 1552 N N   ? ARG A 1 206 ?   7.821  -4.222  -1.162 1.000 96.340 ? 206 ARG A N   1 
ATOM 1553 C CA  ? ARG A 1 206 ?   7.351  -5.547  -1.555 1.000 96.340 ? 206 ARG A CA  1 
ATOM 1554 C C   ? ARG A 1 206 ?   6.626  -6.234  -0.403 1.000 96.340 ? 206 ARG A C   1 
ATOM 1555 C CB  ? ARG A 1 206 ?   8.520  -6.413  -2.029 1.000 96.340 ? 206 ARG A CB  1 
ATOM 1556 O O   ? ARG A 1 206 ?   7.154  -6.320   0.707 1.000 96.340 ? 206 ARG A O   1 
ATOM 1557 C CG  ? ARG A 1 206 ?   8.095  -7.737  -2.645 1.000 96.340 ? 206 ARG A CG  1 
ATOM 1558 C CD  ? ARG A 1 206 ?   9.292  -8.549  -3.118 1.000 96.340 ? 206 ARG A CD  1 
ATOM 1559 N NE  ? ARG A 1 206 ?   9.985  -7.894  -4.224 1.000 96.340 ? 206 ARG A NE  1 
ATOM 1560 N NH1 ? ARG A 1 206 ?   8.532  -8.648  -5.854 1.000 96.340 ? 206 ARG A NH1 1 
ATOM 1561 N NH2 ? ARG A 1 206 ?  10.312  -7.322  -6.424 1.000 96.340 ? 206 ARG A NH2 1 
ATOM 1562 C CZ  ? ARG A 1 206 ?   9.608  -7.956  -5.498 1.000 96.340 ? 206 ARG A CZ  1 
ATOM 1563 N N   ? ILE A 1 207 ?   5.444  -6.908  -0.715 1.000 97.330 ? 207 ILE A N   1 
ATOM 1564 C CA  ? ILE A 1 207 ?   4.579  -7.464   0.319 1.000 97.330 ? 207 ILE A CA  1 
ATOM 1565 C C   ? ILE A 1 207 ?   4.954  -8.921   0.578 1.000 97.330 ? 207 ILE A C   1 
ATOM 1566 C CB  ? ILE A 1 207 ?   3.088  -7.356  -0.073 1.000 97.330 ? 207 ILE A CB  1 
ATOM 1567 O O   ? ILE A 1 207 ?   4.899  -9.390   1.717 1.000 97.330 ? 207 ILE A O   1 
ATOM 1568 C CG1 ? ILE A 1 207 ?   2.640  -5.890  -0.069 1.000 97.330 ? 207 ILE A CG1 1 
ATOM 1569 C CG2 ? ILE A 1 207 ?   2.220  -8.197   0.867 1.000 97.330 ? 207 ILE A CG2 1 
ATOM 1570 C CD1 ? ILE A 1 207 ?   1.241  -5.669  -0.629 1.000 97.330 ? 207 ILE A CD1 1 
ATOM 1571 N N   ? SER A 1 208 ?   5.388  -9.690  -0.348 1.000 96.940 ? 208 SER A N   1 
ATOM 1572 C CA  ? SER A 1 208 ?   5.592 -11.134  -0.288 1.000 96.940 ? 208 SER A CA  1 
ATOM 1573 C C   ? SER A 1 208 ?   6.527 -11.512   0.856 1.000 96.940 ? 208 SER A C   1 
ATOM 1574 C CB  ? SER A 1 208 ?   6.157 -11.652  -1.611 1.000 96.940 ? 208 SER A CB  1 
ATOM 1575 O O   ? SER A 1 208 ?   6.268 -12.471   1.586 1.000 96.940 ? 208 SER A O   1 
ATOM 1576 O OG  ? SER A 1 208 ?   7.384 -11.013  -1.919 1.000 96.940 ? 208 SER A OG  1 
ATOM 1577 N N   ? PRO A 1 209 ?   7.623 -10.778   1.063 1.000 95.940 ? 209 PRO A N   1 
ATOM 1578 C CA  ? PRO A 1 209 ?   8.526 -11.133   2.160 1.000 95.940 ? 209 PRO A CA  1 
ATOM 1579 C C   ? PRO A 1 209 ?   7.901 -10.906   3.535 1.000 95.940 ? 209 PRO A C   1 
ATOM 1580 C CB  ? PRO A 1 209 ?   9.724 -10.205   1.945 1.000 95.940 ? 209 PRO A CB  1 
ATOM 1581 O O   ? PRO A 1 209 ?   8.398 -11.427   4.537 1.000 95.940 ? 209 PRO A O   1 
ATOM 1582 C CG  ? PRO A 1 209 ?   9.661  -9.828   0.500 1.000 95.940 ? 209 PRO A CG  1 
ATOM 1583 C CD  ? PRO A 1 209 ?   8.220  -9.799   0.077 1.000 95.940 ? 209 PRO A CD  1 
ATOM 1584 N N   ? HIS A 1 210 ?   6.781 -10.209   3.588 1.000 96.390 ? 210 HIS A N   1 
ATOM 1585 C CA  ? HIS A 1 210 ?   6.183  -9.818   4.860 1.000 96.390 ? 210 HIS A CA  1 
ATOM 1586 C C   ? HIS A 1 210 ?   4.933 -10.640   5.157 1.000 96.390 ? 210 HIS A C   1 
ATOM 1587 C CB  ? HIS A 1 210 ?   5.842  -8.327   4.856 1.000 96.390 ? 210 HIS A CB  1 
ATOM 1588 O O   ? HIS A 1 210 ?   4.347 -10.518   6.235 1.000 96.390 ? 210 HIS A O   1 
ATOM 1589 C CG  ? HIS A 1 210 ?   7.034  -7.439   4.687 1.000 96.390 ? 210 HIS A CG  1 
ATOM 1590 C CD2 ? HIS A 1 210 ?   7.530  -6.816   3.593 1.000 96.390 ? 210 HIS A CD2 1 
ATOM 1591 N ND1 ? HIS A 1 210 ?   7.870  -7.109   5.732 1.000 96.390 ? 210 HIS A ND1 1 
ATOM 1592 C CE1 ? HIS A 1 210 ?   8.831  -6.318   5.286 1.000 96.390 ? 210 HIS A CE1 1 
ATOM 1593 N NE2 ? HIS A 1 210 ?   8.648  -6.125   3.991 1.000 96.390 ? 210 HIS A NE2 1 
ATOM 1594 N N   ? VAL A 1 211 ?   4.542 -11.468   4.241 1.000 97.010 ? 211 VAL A N   1 
ATOM 1595 C CA  ? VAL A 1 211 ?   3.276 -12.185   4.351 1.000 97.010 ? 211 VAL A CA  1 
ATOM 1596 C C   ? VAL A 1 211 ?   3.290 -13.074   5.593 1.000 97.010 ? 211 VAL A C   1 
ATOM 1597 C CB  ? VAL A 1 211 ?   2.994 -13.034   3.091 1.000 97.010 ? 211 VAL A CB  1 
ATOM 1598 O O   ? VAL A 1 211 ?   2.315 -13.114   6.346 1.000 97.010 ? 211 VAL A O   1 
ATOM 1599 C CG1 ? VAL A 1 211 ?   1.905 -14.070   3.370 1.000 97.010 ? 211 VAL A CG1 1 
ATOM 1600 C CG2 ? VAL A 1 211 ?   2.594 -12.137   1.922 1.000 97.010 ? 211 VAL A CG2 1 
ATOM 1601 N N   ? PRO A 1 212 ?   4.386 -13.830   5.820 1.000 96.070 ? 212 PRO A N   1 
ATOM 1602 C CA  ? PRO A 1 212 ?   4.415 -14.622   7.052 1.000 96.070 ? 212 PRO A CA  1 
ATOM 1603 C C   ? PRO A 1 212 ?   4.187 -13.776   8.303 1.000 96.070 ? 212 PRO A C   1 
ATOM 1604 C CB  ? PRO A 1 212 ?   5.822 -15.226   7.050 1.000 96.070 ? 212 PRO A CB  1 
ATOM 1605 O O   ? PRO A 1 212 ?   3.420 -14.168   9.186 1.000 96.070 ? 212 PRO A O   1 
ATOM 1606 C CG  ? PRO A 1 212 ?   6.177 -15.361   5.605 1.000 96.070 ? 212 PRO A CG  1 
ATOM 1607 C CD  ? PRO A 1 212 ?   5.636 -14.170   4.867 1.000 96.070 ? 212 PRO A CD  1 
ATOM 1608 N N   ? TRP A 1 213 ?   4.834 -12.688   8.408 1.000 96.320 ? 213 TRP A N   1 
ATOM 1609 C CA  ? TRP A 1 213 ?   4.665 -11.765   9.525 1.000 96.320 ? 213 TRP A CA  1 
ATOM 1610 C C   ? TRP A 1 213 ?   3.236 -11.236   9.583 1.000 96.320 ? 213 TRP A C   1 
ATOM 1611 C CB  ? TRP A 1 213 ?   5.650 -10.598   9.412 1.000 96.320 ? 213 TRP A CB  1 
ATOM 1612 O O   ? TRP A 1 213 ?   2.627 -11.192  10.655 1.000 96.320 ? 213 TRP A O   1 
ATOM 1613 C CG  ? TRP A 1 213 ?   5.351  -9.457  10.337 1.000 96.320 ? 213 TRP A CG  1 
ATOM 1614 C CD1 ? TRP A 1 213 ?   5.608  -9.394  11.679 1.000 96.320 ? 213 TRP A CD1 1 
ATOM 1615 C CD2 ? TRP A 1 213 ?   4.732  -8.215   9.989 1.000 96.320 ? 213 TRP A CD2 1 
ATOM 1616 C CE2 ? TRP A 1 213 ?   4.646  -7.445  11.170 1.000 96.320 ? 213 TRP A CE2 1 
ATOM 1617 C CE3 ? TRP A 1 213 ?   4.242  -7.677   8.791 1.000 96.320 ? 213 TRP A CE3 1 
ATOM 1618 N NE1 ? TRP A 1 213 ?   5.187  -8.187  12.186 1.000 96.320 ? 213 TRP A NE1 1 
ATOM 1619 C CH2 ? TRP A 1 213 ?   3.618  -5.661  10.003 1.000 96.320 ? 213 TRP A CH2 1 
ATOM 1620 C CZ2 ? TRP A 1 213 ?   4.089  -6.164  11.188 1.000 96.320 ? 213 TRP A CZ2 1 
ATOM 1621 C CZ3 ? TRP A 1 213 ?   3.689  -6.402   8.811 1.000 96.320 ? 213 TRP A CZ3 1 
ATOM 1622 N N   ? ILE A 1 214 ?   2.675 -10.866   8.516 1.000 96.950 ? 214 ILE A N   1 
ATOM 1623 C CA  ? ILE A 1 214 ?   1.316 -10.347   8.410 1.000 96.950 ? 214 ILE A CA  1 
ATOM 1624 C C   ? ILE A 1 214 ?   0.325 -11.384   8.933 1.000 96.950 ? 214 ILE A C   1 
ATOM 1625 C CB  ? ILE A 1 214 ?   0.970  -9.962   6.954 1.000 96.950 ? 214 ILE A CB  1 
ATOM 1626 O O   ? ILE A 1 214 ?  -0.554 -11.062   9.737 1.000 96.950 ? 214 ILE A O   1 
ATOM 1627 C CG1 ? ILE A 1 214 ?   1.840  -8.788   6.491 1.000 96.950 ? 214 ILE A CG1 1 
ATOM 1628 C CG2 ? ILE A 1 214 ?  -0.518  -9.626   6.823 1.000 96.950 ? 214 ILE A CG2 1 
ATOM 1629 C CD1 ? ILE A 1 214 ?   1.843  -8.576   4.983 1.000 96.950 ? 214 ILE A CD1 1 
ATOM 1630 N N   ? ASN A 1 215 ?   0.485 -12.563   8.492 1.000 96.720 ? 215 ASN A N   1 
ATOM 1631 C CA  ? ASN A 1 215 ?  -0.408 -13.644   8.895 1.000 96.720 ? 215 ASN A CA  1 
ATOM 1632 C C   ? ASN A 1 215 ?  -0.323 -13.913  10.395 1.000 96.720 ? 215 ASN A C   1 
ATOM 1633 C CB  ? ASN A 1 215 ?  -0.095 -14.920   8.109 1.000 96.720 ? 215 ASN A CB  1 
ATOM 1634 O O   ? ASN A 1 215 ?  -1.339 -14.179  11.040 1.000 96.720 ? 215 ASN A O   1 
ATOM 1635 C CG  ? ASN A 1 215 ?  -0.598 -14.863   6.680 1.000 96.720 ? 215 ASN A CG  1 
ATOM 1636 N ND2 ? ASN A 1 215 ?   0.013 -15.652   5.804 1.000 96.720 ? 215 ASN A ND2 1 
ATOM 1637 O OD1 ? ASN A 1 215 ?  -1.529 -14.117   6.366 1.000 96.720 ? 215 ASN A OD1 1 
ATOM 1638 N N   ? ARG A 1 216 ?   0.850 -13.819  10.976 1.000 96.050 ? 216 ARG A N   1 
ATOM 1639 C CA  ? ARG A 1 216 ?   1.040 -14.000  12.412 1.000 96.050 ? 216 ARG A CA  1 
ATOM 1640 C C   ? ARG A 1 216 ?   0.309 -12.919  13.201 1.000 96.050 ? 216 ARG A C   1 
ATOM 1641 C CB  ? ARG A 1 216 ?   2.529 -13.990  12.764 1.000 96.050 ? 216 ARG A CB  1 
ATOM 1642 O O   ? ARG A 1 216 ?  -0.304 -13.203  14.232 1.000 96.050 ? 216 ARG A O   1 
ATOM 1643 C CG  ? ARG A 1 216 ?   3.262 -15.265  12.376 1.000 96.050 ? 216 ARG A CG  1 
ATOM 1644 C CD  ? ARG A 1 216 ?   4.604 -15.381  13.084 1.000 96.050 ? 216 ARG A CD  1 
ATOM 1645 N NE  ? ARG A 1 216 ?   5.494 -14.277  12.737 1.000 96.050 ? 216 ARG A NE  1 
ATOM 1646 N NH1 ? ARG A 1 216 ?   6.555 -15.400  11.019 1.000 96.050 ? 216 ARG A NH1 1 
ATOM 1647 N NH2 ? ARG A 1 216 ?   7.158 -13.249  11.533 1.000 96.050 ? 216 ARG A NH2 1 
ATOM 1648 C CZ  ? ARG A 1 216 ?   6.401 -14.311  11.764 1.000 96.050 ? 216 ARG A CZ  1 
ATOM 1649 N N   ? VAL A 1 217 ?   0.449 -11.691  12.727 1.000 95.860 ? 217 VAL A N   1 
ATOM 1650 C CA  ? VAL A 1 217 ?  -0.188 -10.563  13.398 1.000 95.860 ? 217 VAL A CA  1 
ATOM 1651 C C   ? VAL A 1 217 ?  -1.705 -10.729  13.360 1.000 95.860 ? 217 VAL A C   1 
ATOM 1652 C CB  ? VAL A 1 217 ?   0.217  -9.217  12.755 1.000 95.860 ? 217 VAL A CB  1 
ATOM 1653 O O   ? VAL A 1 217 ?  -2.379 -10.575  14.382 1.000 95.860 ? 217 VAL A O   1 
ATOM 1654 C CG1 ? VAL A 1 217 ?  -0.633  -8.076  13.311 1.000 95.860 ? 217 VAL A CG1 1 
ATOM 1655 C CG2 ? VAL A 1 217 ?   1.702  -8.943  12.985 1.000 95.860 ? 217 VAL A CG2 1 
ATOM 1656 N N   ? ILE A 1 218 ?  -2.253 -11.080  12.165 1.000 95.100 ? 218 ILE A N   1 
ATOM 1657 C CA  ? ILE A 1 218 ?  -3.693 -11.200  11.967 1.000 95.100 ? 218 ILE A CA  1 
ATOM 1658 C C   ? ILE A 1 218 ?  -4.238 -12.345  12.818 1.000 95.100 ? 218 ILE A C   1 
ATOM 1659 C CB  ? ILE A 1 218 ?  -4.042 -11.424  10.479 1.000 95.100 ? 218 ILE A CB  1 
ATOM 1660 O O   ? ILE A 1 218 ?  -5.339 -12.249  13.367 1.000 95.100 ? 218 ILE A O   1 
ATOM 1661 C CG1 ? ILE A 1 218 ?  -3.836 -10.132   9.681 1.000 95.100 ? 218 ILE A CG1 1 
ATOM 1662 C CG2 ? ILE A 1 218 ?  -5.479 -11.935  10.332 1.000 95.100 ? 218 ILE A CG2 1 
ATOM 1663 C CD1 ? ILE A 1 218 ?  -4.027 -10.294   8.179 1.000 95.100 ? 218 ILE A CD1 1 
ATOM 1664 N N   ? LYS A 1 219 ?  -3.520 -13.413  13.015 1.000 93.420 ? 219 LYS A N   1 
ATOM 1665 C CA  ? LYS A 1 219 ?  -3.916 -14.596  13.774 1.000 93.420 ? 219 LYS A CA  1 
ATOM 1666 C C   ? LYS A 1 219 ?  -3.729 -14.377  15.272 1.000 93.420 ? 219 LYS A C   1 
ATOM 1667 C CB  ? LYS A 1 219 ?  -3.117 -15.818  13.319 1.000 93.420 ? 219 LYS A CB  1 
ATOM 1668 O O   ? LYS A 1 219 ?  -4.167 -15.194  16.084 1.000 93.420 ? 219 LYS A O   1 
ATOM 1669 C CG  ? LYS A 1 219 ?  -3.502 -16.332  11.939 1.000 93.420 ? 219 LYS A CG  1 
ATOM 1670 C CD  ? LYS A 1 219 ?  -2.642 -17.518  11.524 1.000 93.420 ? 219 LYS A CD  1 
ATOM 1671 C CE  ? LYS A 1 219 ?  -2.966 -17.976  10.108 1.000 93.420 ? 219 LYS A CE  1 
ATOM 1672 N NZ  ? LYS A 1 219 ?  -2.081 -19.098   9.673 1.000 93.420 ? 219 LYS A NZ  1 
ATOM 1673 N N   ? GLY A 1 220 ?  -3.150 -13.205  15.699 1.000 86.610 ? 220 GLY A N   1 
ATOM 1674 C CA  ? GLY A 1 220 ?  -3.006 -12.864  17.106 1.000 86.610 ? 220 GLY A CA  1 
ATOM 1675 C C   ? GLY A 1 220 ?  -1.822 -13.545  17.766 1.000 86.610 ? 220 GLY A C   1 
ATOM 1676 O O   ? GLY A 1 220 ?  -1.829 -13.781  18.976 1.000 86.610 ? 220 GLY A O   1 
ATOM 1677 N N   ? GLU A 1 221 ?  -0.859 -14.035  17.039 1.000 71.950 ? 221 GLU A N   1 
ATOM 1678 C CA  ? GLU A 1 221 ?   0.363 -14.685  17.504 1.000 71.950 ? 221 GLU A CA  1 
ATOM 1679 C C   ? GLU A 1 221 ?   1.474 -13.666  17.741 1.000 71.950 ? 221 GLU A C   1 
ATOM 1680 C CB  ? GLU A 1 221 ?   0.826 -15.743  16.499 1.000 71.950 ? 221 GLU A CB  1 
ATOM 1681 O O   ? GLU A 1 221 ?   1.513 -12.619  17.091 1.000 71.950 ? 221 GLU A O   1 
ATOM 1682 C CG  ? GLU A 1 221 ?  -0.160 -16.888  16.314 1.000 71.950 ? 221 GLU A CG  1 
ATOM 1683 C CD  ? GLU A 1 221 ?   0.273 -17.887  15.253 1.000 71.950 ? 221 GLU A CD  1 
ATOM 1684 O OE1 ? GLU A 1 221 ?  -0.448 -18.886  15.030 1.000 71.950 ? 221 GLU A OE1 1 
ATOM 1685 O OE2 ? GLU A 1 221 ?   1.342 -17.669  14.640 1.000 71.950 ? 221 GLU A OE2 1 
# 
loop_
_struct_sheet_range.sheet_id 
_struct_sheet_range.id 
_struct_sheet_range.beg_label_comp_id 
_struct_sheet_range.beg_label_asym_id 
_struct_sheet_range.beg_label_seq_id 
_struct_sheet_range.pdbx_beg_PDB_ins_code 
_struct_sheet_range.end_label_comp_id 
_struct_sheet_range.end_label_asym_id 
_struct_sheet_range.end_label_seq_id 
_struct_sheet_range.pdbx_end_PDB_ins_code 
_struct_sheet_range.beg_auth_comp_id 
_struct_sheet_range.beg_auth_asym_id 
_struct_sheet_range.beg_auth_seq_id 
_struct_sheet_range.end_auth_comp_id 
_struct_sheet_range.end_auth_asym_id 
_struct_sheet_range.end_auth_seq_id 
A A ILE A   2 ? ILE A   3 ? ILE A 2   ILE A 3   
A B SER A 171 ? VAL A 172 ? SER A 171 VAL A 172 
B C VAL A   6 ? GLU A   7 ? VAL A 6   GLU A 7   
B D MET A 117 ? GLY A 122 ? MET A 117 GLY A 122 
B E ARG A 137 ? ILE A 143 ? ARG A 137 ILE A 143 
B F GLN A 160 ? VAL A 163 ? GLN A 160 VAL A 163 
B G PRO A 180 ? CYS A 183 ? PRO A 180 CYS A 183 
B H VAL A 186 ? SER A 193 ? VAL A 186 SER A 193 
B I ALA A 202 ? ARG A 206 ? ALA A 202 ARG A 206 
C J MET A  16 ? THR A  21 ? MET A 16  THR A 21  
C K ALA A  25 ? ALA A  33 ? ALA A 25  ALA A 33  
C L PHE A  36 ? THR A  39 ? PHE A 36  THR A 39  
C M MET A  48 ? LEU A  52 ? MET A 48  LEU A 52  
C N GLN A  65 ? ILE A  73 ? GLN A 65  ILE A 73  
C O VAL A  88 ? LEU A  92 ? VAL A 88  LEU A 92  
D P ASN A  56 ? ASN A  56 ? ASN A 56  ASN A 56  
D Q THR A 135 ? THR A 135 ? THR A 135 THR A 135 
E R ASN A  79 ? ASN A  79 ? ASN A 79  ASN A 79  
E S PHE A  84 ? PHE A  84 ? PHE A 84  PHE A 84  
F T ARG A 125 ? ARG A 125 ? ARG A 125 ARG A 125 
F U ILE A 132 ? ILE A 132 ? ILE A 132 ILE A 132 
# 
loop_
_struct_conf.id 
_struct_conf.conf_type_id 
_struct_conf.beg_label_comp_id 
_struct_conf.beg_label_asym_id 
_struct_conf.beg_label_seq_id 
_struct_conf.pdbx_beg_PDB_ins_code 
_struct_conf.end_label_comp_id 
_struct_conf.end_label_asym_id 
_struct_conf.end_label_seq_id 
_struct_conf.pdbx_end_PDB_ins_code 
_struct_conf.beg_auth_comp_id 
_struct_conf.beg_auth_asym_id 
_struct_conf.beg_auth_seq_id 
_struct_conf.end_auth_comp_id 
_struct_conf.end_auth_asym_id 
_struct_conf.end_auth_seq_id 
STRN1         STRN         ILE A   2 ? ILE A   3 ? ILE A 2   ILE A 3   
TURN_TY1_P1   TURN_TY1_P   GLY A   4 ? GLY A   4 ? GLY A 4   GLY A 4   
STRN2         STRN         VAL A   6 ? GLU A   7 ? VAL A 6   GLU A 7   
HELX_LH_PP_P1 HELX_LH_PP_P SER A   8 ? GLU A   9 ? SER A 8   GLU A 9   
TURN_TY1_P2   TURN_TY1_P   PRO A  10 ? HIS A  11 ? PRO A 10  HIS A 11  
BEND1         BEND         SER A  12 ? SER A  12 ? SER A 12  SER A 12  
TURN_TY1_P3   TURN_TY1_P   PRO A  14 ? TYR A  15 ? PRO A 14  TYR A 15  
STRN3         STRN         MET A  16 ? THR A  21 ? MET A 16  THR A 21  
TURN_TY1_P4   TURN_TY1_P   LYS A  22 ? VAL A  24 ? LYS A 22  VAL A 24  
STRN4         STRN         ALA A  25 ? ALA A  33 ? ALA A 25  ALA A 33  
TURN_TY1_P5   TURN_TY1_P   PRO A  34 ? GLN A  35 ? PRO A 34  GLN A 35  
STRN5         STRN         PHE A  36 ? THR A  39 ? PHE A 36  THR A 39  
TURN_TY1_P6   TURN_TY1_P   ALA A  41 ? HIS A  42 ? ALA A 41  HIS A 42  
BEND2         BEND         ARG A  46 ? ARG A  47 ? ARG A 46  ARG A 47  
STRN6         STRN         MET A  48 ? LEU A  52 ? MET A 48  LEU A 52  
BEND3         BEND         GLY A  53 ? GLY A  53 ? GLY A 53  GLY A 53  
BEND4         BEND         HIS A  55 ? HIS A  55 ? HIS A 55  HIS A 55  
STRN7         STRN         ASN A  56 ? ASN A  56 ? ASN A 56  ASN A 56  
TURN_TY1_P7   TURN_TY1_P   VAL A  57 ? ARG A  58 ? VAL A 57  ARG A 58  
BEND5         BEND         LYS A  59 ? LYS A  59 ? LYS A 59  LYS A 59  
TURN_TY1_P8   TURN_TY1_P   CYS A  62 ? THR A  63 ? CYS A 62  THR A 63  
STRN8         STRN         GLN A  65 ? ILE A  73 ? GLN A 65  ILE A 73  
TURN_TY1_P9   TURN_TY1_P   PRO A  76 ? ASN A  77 ? PRO A 76  ASN A 77  
STRN9         STRN         ASN A  79 ? ASN A  79 ? ASN A 79  ASN A 79  
TURN_TY1_P10  TURN_TY1_P   VAL A  80 ? LYS A  83 ? VAL A 80  LYS A 83  
STRN10        STRN         PHE A  84 ? PHE A  84 ? PHE A 84  PHE A 84  
TURN_TY1_P11  TURN_TY1_P   ASN A  85 ? ASN A  85 ? ASN A 85  ASN A 85  
STRN11        STRN         VAL A  88 ? LEU A  92 ? VAL A 88  LEU A 92  
BEND6         BEND         LYS A  93 ? LYS A  94 ? LYS A 93  LYS A 94  
BEND7         BEND         SER A 100 ? ALA A 101 ? SER A 100 ALA A 101 
HELX_LH_PP_P2 HELX_LH_PP_P PRO A 106 ? PRO A 108 ? PRO A 106 PRO A 108 
BEND8         BEND         GLY A 109 ? ASP A 110 ? GLY A 109 ASP A 110 
HELX_LH_PP_P3 HELX_LH_PP_P PHE A 111 ? LYS A 113 ? PHE A 111 LYS A 113 
TURN_TY1_P12  TURN_TY1_P   PRO A 114 ? GLY A 115 ? PRO A 114 GLY A 115 
STRN12        STRN         MET A 117 ? GLY A 122 ? MET A 117 GLY A 122 
BEND9         BEND         TRP A 123 ? GLY A 124 ? TRP A 123 GLY A 124 
STRN13        STRN         ARG A 125 ? ARG A 125 ? ARG A 125 ARG A 125 
BEND10        BEND         THR A 126 ? GLY A 127 ? THR A 126 GLY A 127 
TURN_TY1_P13  TURN_TY1_P   VAL A 128 ? LYS A 129 ? VAL A 128 LYS A 129 
BEND11        BEND         LYS A 130 ? LYS A 130 ? LYS A 130 LYS A 130 
HELX_LH_PP_P4 HELX_LH_PP_P SER A 131 ? SER A 131 ? SER A 131 SER A 131 
STRN14        STRN         ILE A 132 ? ILE A 132 ? ILE A 132 ILE A 132 
HELX_LH_PP_P5 HELX_LH_PP_P SER A 133 ? SER A 133 ? SER A 133 SER A 133 
BEND12        BEND         HIS A 134 ? HIS A 134 ? HIS A 134 HIS A 134 
STRN15        STRN         THR A 135 ? THR A 135 ? THR A 135 THR A 135 
STRN16        STRN         ARG A 137 ? LYS A 142 ? ARG A 137 LYS A 142 
STRN17        STRN         ILE A 143 ? ILE A 143 ? ILE A 143 ILE A 143 
HELX_RH_3T_P1 HELX_RH_3T_P GLU A 146 ? CYS A 149 ? GLU A 146 CYS A 149 
TURN_TY1_P14  TURN_TY1_P   LYS A 150 ? ILE A 151 ? LYS A 150 ILE A 151 
BEND13        BEND         PHE A 152 ? PHE A 152 ? PHE A 152 PHE A 152 
TURN_TY1_P15  TURN_TY1_P   ARG A 153 ? HIS A 154 ? ARG A 153 HIS A 154 
TURN_TY1_P16  TURN_TY1_P   ASP A 157 ? LEU A 159 ? ASP A 157 LEU A 159 
STRN18        STRN         GLN A 160 ? VAL A 163 ? GLN A 160 VAL A 163 
BEND14        BEND         SER A 166 ? LYS A 168 ? SER A 166 LYS A 168 
STRN19        STRN         SER A 171 ? VAL A 172 ? SER A 171 VAL A 172 
TURN_TY1_P17  TURN_TY1_P   MET A 174 ? GLY A 175 ? MET A 174 GLY A 175 
TURN_TY1_P18  TURN_TY1_P   SER A 177 ? GLY A 178 ? SER A 177 GLY A 178 
STRN20        STRN         PRO A 180 ? CYS A 183 ? PRO A 180 CYS A 183 
TURN_TY1_P19  TURN_TY1_P   ALA A 184 ? GLY A 185 ? ALA A 184 GLY A 185 
STRN21        STRN         VAL A 186 ? SER A 193 ? VAL A 186 SER A 193 
TURN_TY1_P20  TURN_TY1_P   GLY A 196 ? ASN A 197 ? GLY A 196 ASN A 197 
HELX_LH_PP_P6 HELX_LH_PP_P LYS A 199 ? LYS A 199 ? LYS A 199 LYS A 199 
BEND15        BEND         PRO A 200 ? PRO A 200 ? PRO A 200 PRO A 200 
HELX_LH_PP_P7 HELX_LH_PP_P PRO A 201 ? PRO A 201 ? PRO A 201 PRO A 201 
STRN22        STRN         ALA A 202 ? ARG A 206 ? ALA A 202 ARG A 206 
BEND16        BEND         ILE A 207 ? ILE A 207 ? ILE A 207 ILE A 207 
HELX_RH_3T_P2 HELX_RH_3T_P SER A 208 ? HIS A 210 ? SER A 208 HIS A 210 
HELX_RH_AL_P1 HELX_RH_AL_P VAL A 211 ? ILE A 218 ? VAL A 211 ILE A 218 
TURN_TY1_P21  TURN_TY1_P   LYS A 219 ? GLY A 220 ? LYS A 219 GLY A 220 
# 
