# Supplementary material for: FlatProt: 2D visualization eases protein structure comparison
Source: BMC Bioinformatics. 2025 Aug 13;26:210. doi: 10.1186/s12859-025-06233-x (PMC12344939; doi:10.1186/s12859-025-06233-x)
Supplement: Supplementary file 1 — Supplementary Material 1 [file 12859_2025_6233_MOESM1_ESM.zip › KLK/structures/Pesi_A_02.cif]

data_Pesi_A_02
# 
_entry.id   Pesi_A_02 
# 
_entity.id                         1      
_entity.type                       polymer 
_entity.pdbx_description           polymer-1 
_entity.formula_weight             24435.7 
_entity.pdbx_number_of_molecules        1 
# 
loop_
_struct_sheet.id 
_struct_sheet.number_strands 
A 2 
B 8 
C 7 
D 2 
E 2 
F 2 
# 
loop_
_struct_conf_type.id 
_struct_conf_type.criteria 
STRN         DSSP 
TURN_TY1_P   DSSP 
HELX_LH_PP_P DSSP 
BEND         DSSP 
HELX_RH_3T_P DSSP 
HELX_RH_AL_P DSSP 
# 
_struct_asym.id          A 
_struct_asym.entity_id   1 
# 
_software.pdbx_ordinal     1 
_software.name             dssp 
_software.version          4.4.10 
_software.date             ? 
_software.classification   'model annotation' 
# 
_entity_poly.entity_id                      1 
_entity_poly.type                           polypeptide(L) 
_entity_poly.nstd_linkage                   n 
_entity_poly.nstd_monomer                   n 
_entity_poly.pdbx_seq_one_letter_code       
;SLIGGNDCDLGSRPFQVALVMDDRIYCGGSLVDRKWVMTAAHCSKDSVQVLLGDYDLQTYEGTEQIRGVKNVIVHPGYNS
GLKDNDFMLLELDEPAELNNNVKTIGLATQCPAPGTKCTVSGWGTVTTPQLKFTPILQCADIYSVSQDSCKESYKDLITE
NMLCAGVEQGGRSSCRGDSGGPLVCNGMLQGVVSWGTAVCAQRGYPGVYANVCKAVQWVRDTIRDR
;
_entity_poly.pdbx_seq_one_letter_code_can   
;SLIGGNDCDLGSRPFQVALVMDDRIYCGGSLVDRKWVMTAAHCSKDSVQVLLGDYDLQTYEGTEQIRGVKNVIVHPGYNS
GLKDNDFMLLELDEPAELNNNVKTIGLATQCPAPGTKCTVSGWGTVTTPQLKFTPILQCADIYSVSQDSCKESYKDLITE
NMLCAGVEQGGRSSCRGDSGGPLVCNGMLQGVVSWGTAVCAQRGYPGVYANVCKAVQWVRDTIRDR
;
_entity_poly.pdbx_strand_id                 A 
# 
loop_
_dssp_struct_summary.entry_id 
_dssp_struct_summary.label_comp_id 
_dssp_struct_summary.label_asym_id 
_dssp_struct_summary.label_seq_id 
_dssp_struct_summary.secondary_structure 
_dssp_struct_summary.ss_bridge 
_dssp_struct_summary.helix_3_10 
_dssp_struct_summary.helix_alpha 
_dssp_struct_summary.helix_pi 
_dssp_struct_summary.helix_pp 
_dssp_struct_summary.bend 
_dssp_struct_summary.chirality 
_dssp_struct_summary.sheet 
_dssp_struct_summary.strand 
_dssp_struct_summary.ladder_1 
_dssp_struct_summary.ladder_2 
_dssp_struct_summary.accessibility 
_dssp_struct_summary.TCO 
_dssp_struct_summary.kappa 
_dssp_struct_summary.alpha 
_dssp_struct_summary.phi 
_dssp_struct_summary.psi 
_dssp_struct_summary.x_ca 
_dssp_struct_summary.y_ca 
_dssp_struct_summary.z_ca 
Pesi_A_02 SER A 1   . . . . . . . . . . . . ? .      .     .      .      151.1  8.3   5.7   -5.9  
Pesi_A_02 LEU A 2   E . > . . . . - A A A . ? -0.912 .     -125.7 -113.3 128.4  10.1  2.5   -7.0  
Pesi_A_02 ILE A 3   E . 3 . . . S + A A A . ? -0.724 102.1 8.6    -72.8  123.0  13.8  1.9   -7.3  
Pesi_A_02 GLY A 4   T . 3 . . . S + . . . . ? 0.640  104.6 131.4  82.8   8.7    14.6  0.6   -10.8 
Pesi_A_02 GLY A 5   . . < . . . . - . . . . ? -0.370 43.2  -145.9 -87.8  169.5  10.9  1.3   -11.9 
Pesi_A_02 ASN A 6   E . . . . . . - B C B . ? -0.883 37.9  -69.3  -126.8 163.2  9.7   3.1   -15.0 
Pesi_A_02 ASP A 7   E . . . . > . - B C B . ? -0.322 56.3  -120.3 -51.4  131.2  6.8   5.3   -15.8 
Pesi_A_02 CYS A 8   P . . . . P . - . . . . ? -0.437 33.7  -92.4  -66.8  153.9  3.6   3.4   -15.7 
Pesi_A_02 ASP A 9   P . > . . P . - . . . . ? -0.495 55.0  -93.8  -64.2  134.3  1.5   3.2   -18.9 
Pesi_A_02 LEU A 10  T . 3 . . < S + . . . . ? -0.326 110.5 5.4    -49.9  124.2  -1.1  5.9   -18.8 
Pesi_A_02 GLY A 11  T . 3 . . . S + . . . . ? 0.515  94.3  119.9  82.7   2.2    -4.3  4.6   -17.3 
Pesi_A_02 SER A 12  S . < . . . S + . . . . ? 0.704  78.0  38.4   -78.0  -14.6  -2.7  1.2   -16.4 
Pesi_A_02 ARG A 13  . . > . . . . + . . . . ? -0.473 61.5  155.9  -135.3 66.1   -3.4  1.6   -12.7 
Pesi_A_02 PRO A 14  T . 3 . . . S + . . . . ? 0.602  75.1  59.1   -76.0  -2.6   -6.8  3.3   -12.2 
Pesi_A_02 PHE A 15  T . 3 . . . S + . . . . ? 0.553  80.1  106.9  -96.1  -18.9  -7.1  1.7   -8.7  
Pesi_A_02 GLN A 16  E . < . . . . - C K J . ? -0.510 51.5  -171.4 -65.0  132.3  -3.9  3.5   -7.4  
Pesi_A_02 VAL A 17  E . . . . . . - C K J K ? -0.913 17.0  -137.2 -127.4 151.8  -4.7  6.3   -5.0  
Pesi_A_02 ALA A 18  E . . . . . . - C K J K ? -0.924 8.4   -146.4 -105.2 128.1  -2.6  9.0   -3.4  
Pesi_A_02 LEU A 19  E . . . . . . - C K J K ? -0.895 26.7  -164.3 -88.9  119.5  -3.0  10.0  0.2   
Pesi_A_02 VAL A 20  E . . . . . . + C K J K ? -0.883 17.4  178.3  -117.3 135.8  -2.3  13.7  0.3   
Pesi_A_02 MET A 21  E . > . . . S - C K J . ? -0.988 77.4  -9.7   -133.9 128.2  -1.5  15.9  3.3   
Pesi_A_02 ASP A 22  T . 3 . . . S - . . . . ? 0.901  130.3 -56.6  50.4   35.2   -0.7  19.7  3.0   
Pesi_A_02 ASP A 23  T . 3 . . . S + . . . . ? 0.694  118.4 111.3  75.2   16.2   -0.6  19.2  -0.8  
Pesi_A_02 ARG A 24  E . < . . . S - C L J . ? -0.983 76.3  -108.0 -121.5 144.0  2.1   16.5  -0.4  
Pesi_A_02 ILE A 25  E . . . . . . + C L J . ? -0.508 38.7  170.6  -68.8  127.0  1.9   12.8  -1.0  
Pesi_A_02 TYR A 26  E . . . . . . - C L . . ? 0.806  59.8  -21.5  -101.2 -54.2  2.0   11.0  2.3   
Pesi_A_02 CYS A 27  E . . . . . . - C L J . ? -0.913 61.4  -116.1 -148.3 168.0  1.1   7.4   1.4   
Pesi_A_02 GLY A 28  E . . . . . . + C L J . ? -0.481 29.5  175.3  -101.3 179.9  -0.4  5.4   -1.3  
Pesi_A_02 GLY A 29  E . . . . . . - C L J . ? -0.957 25.1  -112.3 -167.7 178.5  -3.5  3.2   -1.4  
Pesi_A_02 SER A 30  E . . . . . . - C L J L ? -1.000 20.8  -130.0 -131.3 129.2  -5.9  1.1   -3.4  
Pesi_A_02 LEU A 31  E . . . . . . + C L . L ? -0.722 34.6  166.4  -73.3  112.1  -9.5  1.7   -4.2  
Pesi_A_02 VAL A 32  E . . . . . . + C L . . ? 0.597  67.9  7.1    -108.9 -13.3  -11.1 -1.7  -3.3  
Pesi_A_02 ASP A 33  E . > . . . S - C L . L ? -0.940 88.3  -92.1  -156.4 167.0  -14.7 -0.4  -3.4  
Pesi_A_02 ARG A 34  T . 3 . . . S + . . . . ? 0.792  128.8 23.5   -57.5  -24.7  -16.6 2.9   -4.5  
Pesi_A_02 LYS A 35  T . 3 . . . S + . . . . ? 0.322  112.7 81.9   -119.5 2.6    -16.3 4.1   -1.0  
Pesi_A_02 TRP A 36  E . < . . . . - C M L M ? -0.957 47.0  -174.2 -128.5 128.4  -13.4 2.2   0.4   
Pesi_A_02 VAL A 37  E . . . . . . - C M L M ? -0.962 15.5  -148.5 -113.0 127.7  -9.6  2.7   0.1   
Pesi_A_02 MET A 38  E . . . . . . + C M L M ? -0.878 31.7  149.9  -95.2  131.8  -7.2  0.1   1.5   
Pesi_A_02 THR A 39  E . . . . . . - C M . M ? -0.833 49.3  -70.8  -147.3 177.8  -3.8  1.5   2.8   
Pesi_A_02 ALA A 40  . . > . . . . - . . . . ? -0.648 30.8  -138.5 -79.4  140.9  -1.1  0.7   5.4   
Pesi_A_02 ALA A 41  G . > . . . S + . . . . ? 0.816  102.9 65.7   -66.0  -31.9  -2.0  1.2   9.1   
Pesi_A_02 HIS A 42  G . 3 . . . S + . . . . ? 0.610  90.1  69.4   -70.2  -2.3   1.5   2.7   9.7   
Pesi_A_02 CYS A 43  G . < . . . S + . . . . ? 0.353  70.8  135.9  -91.9  3.5    0.3   5.5   7.4   
Pesi_A_02 SER A 44  . . < . . . . + . . . . ? -0.297 23.5  148.2  -61.8  128.4  -2.2  6.7   10.0  
Pesi_A_02 LYS A 45  . . . . . . . - . . . . ? -0.975 52.5  -81.8  -153.0 165.4  -2.2  10.5  10.5  
Pesi_A_02 ASP A 46  S . . . . . S - . . . . ? -0.502 101.7 -4.5   -76.7  117.6  -4.6  13.5  11.4  
Pesi_A_02 SER A 47  S . . . . . S - . . . . ? 0.917  72.6  -179.9 71.0   94.3   -6.6  14.7  8.3   
Pesi_A_02 VAL A 48  . . . . . . . - . . . . ? -0.950 15.5  -148.2 -122.9 134.4  -5.8  12.9  5.0   
Pesi_A_02 GLN A 49  E . . . . . . - C N K . ? -0.882 13.4  -134.9 -98.3  148.5  -7.3  13.5  1.5   
Pesi_A_02 VAL A 50  E . . . . . . - C N K N ? -0.929 15.5  -162.3 -106.0 115.2  -7.7  10.8  -1.0  
Pesi_A_02 LEU A 51  E . . . . . . - C N K N ? -0.926 13.6  -178.1 -97.4  120.6  -6.6  11.8  -4.5  
Pesi_A_02 LEU A 52  E . . . . . . + C N K N ? -0.806 57.3  26.0   -112.8 151.2  -8.0  9.4   -7.4  
Pesi_A_02 GLY A 53  S . . . . . S + . . . . ? 0.591  80.9  138.7  82.2   8.8    -7.5  9.4   -11.1 
Pesi_A_02 ASP A 54  . . . . . . . + . . . . ? -0.759 21.6  163.8  -94.9  135.2  -4.1  11.2  -11.1 
Pesi_A_02 TYR A 55  S . . . . . S + . . . . ? 0.678  79.4  33.9   -105.5 -46.8  -1.2  10.1  -13.3 
Pesi_A_02 ASP A 56  B . > . . . . - D R P . ? -0.958 67.5  -159.7 -115.9 112.1  1.0   13.2  -13.0 
Pesi_A_02 LEU A 57  T . 3 . . . S + . . . . ? 0.606  91.8  52.8   -73.7  -2.7   0.9   14.9  -9.6  
Pesi_A_02 GLN A 58  T . 3 . . . S + . . . . ? 0.562  104.3 63.9   -106.0 -10.2  2.2   18.2  -11.1 
Pesi_A_02 THR A 59  S . < . . . S - . . . . ? -0.958 76.6  -132.0 -124.6 131.8  -0.4  18.5  -13.8 
Pesi_A_02 TYR A 60  . . . . . . . + . . . . ? -0.767 28.0  177.2  -74.5  111.0  -4.2  18.9  -13.7 
Pesi_A_02 GLU A 61  . . . . . . . - . . . . ? 0.481  44.5  -116.9 -98.7  -3.6   -5.2  16.2  -16.1 
Pesi_A_02 GLY A 62  S . . . . . S + . . . . ? 0.425  100.1 85.5   83.8   1.1    -9.0  16.7  -15.7 
Pesi_A_02 THR A 63  . . . . . . . + . . . . ? 0.462  58.8  120.1  -110.6 -7.3   -9.4  13.1  -14.3 
Pesi_A_02 GLU A 64  . . . . . . . - . . . . ? -0.353 40.3  -168.9 -71.5  132.9  -8.6  13.9  -10.6 
Pesi_A_02 GLN A 65  E . . . . . . - C O N . ? -0.998 6.1   -158.3 -118.8 120.4  -11.1 13.2  -7.8  
Pesi_A_02 ILE A 66  E . . . . . . - C O N . ? -0.928 15.3  -176.9 -102.5 123.4  -10.5 14.5  -4.3  
Pesi_A_02 ARG A 67  E . . . . . . - C O N . ? -0.928 19.2  -133.3 -119.0 141.3  -12.3 12.8  -1.6  
Pesi_A_02 GLY A 68  . . . . . . . - . . . . ? -0.457 26.6  -114.2 -78.9  164.7  -12.5 13.4  2.2   
Pesi_A_02 VAL A 69  E . . . . . . + C P O . ? -0.930 30.4  176.6  -106.8 118.6  -12.1 10.7  4.7   
Pesi_A_02 LYS A 70  E . . . . . . + C P . . ? 0.840  70.0  13.5   -83.2  -45.0  -15.3 9.9   6.8   
Pesi_A_02 ASN A 71  E . . . . . . - C P O . ? -0.993 57.7  -154.0 -139.0 144.2  -13.9 7.0   8.9   
Pesi_A_02 VAL A 72  E . . . . . . - C P O . ? -0.986 14.3  -173.3 -117.5 121.3  -10.6 5.3   9.6   
Pesi_A_02 ILE A 73  E . . . . . . - C P O . ? -0.941 6.1   -160.7 -120.9 113.3  -10.6 1.6   10.5  
Pesi_A_02 VAL A 74  E . . . . . . - C P O . ? -0.702 35.4  -98.9  -91.8  136.6  -7.4  -0.0  11.6  
Pesi_A_02 HIS A 75  . . > . . . . - . . . . ? -0.342 30.6  -134.3 -50.0  129.7  -7.0  -3.8  11.4  
Pesi_A_02 PRO A 76  T . 3 . . . S + . . . . ? 0.743  104.3 52.9   -63.3  -24.8  -7.7  -5.0  15.0  
Pesi_A_02 GLY A 77  T . 3 . . . S + . . . . ? 0.274  78.1  137.2  -93.1  7.2    -4.8  -7.3  14.9  
Pesi_A_02 TYR A 78  . . < . . . . - . . . . ? -0.408 36.0  -164.5 -60.2  124.2  -2.3  -4.6  13.8  
Pesi_A_02 ASN A 79  B . . > > . . - E T Q . ? -0.950 7.4   -164.6 -109.9 111.7  0.9   -4.9  15.7  
Pesi_A_02 SER A 80  T . . 4 5 . S + . . . . ? 0.800  86.4  58.3   -74.0  -26.1  3.0   -1.6  15.4  
Pesi_A_02 GLY A 81  T . . 4 5 . S + . . . . ? 0.934  123.6 21.0   -67.4  -42.1  6.2   -3.3  16.7  
Pesi_A_02 LEU A 82  T . . 4 5 . S - . . . . ? 0.449  98.8  -126.9 -104.8 -1.4   6.3   -5.9  13.9  
Pesi_A_02 LYS A 83  T . > < 5 . . + . . . . ? 0.844  52.2  166.3  50.2   33.0   4.1   -4.0  11.5  
Pesi_A_02 ASP A 84  B . 3 . < . . + E U Q . ? -0.602 62.9  10.6   -76.3  137.6  2.0   -7.3  11.5  
Pesi_A_02 ASN A 85  T . 3 . . . S - . . . . ? 0.886  81.5  -177.2 58.4   35.5   -1.5  -7.0  9.9   
Pesi_A_02 ASP A 86  . . < . . . . + . . . . ? -0.412 29.2  133.2  -66.6  66.3   -0.5  -3.5  8.7   
Pesi_A_02 PHE A 87  . . . . . . . + . . . . ? -0.975 29.3  175.7  -124.5 139.4  -3.9  -2.7  7.1   
Pesi_A_02 MET A 88  E . . . . . . - C Q M O ? -0.991 15.8  -150.4 -140.6 132.3  -6.2  0.3   7.4   
Pesi_A_02 LEU A 89  E . . . . . . - C Q M O ? -0.916 7.6   -156.5 -103.6 131.0  -9.5  1.0   5.6   
Pesi_A_02 LEU A 90  E . . . . . . - C Q M O ? -0.952 6.0   -149.3 -106.3 121.5  -10.5 4.5   4.7   
Pesi_A_02 GLU A 91  E . . . . . . - C Q M O ? -0.850 21.7  -132.8 -87.1  118.9  -14.2 5.3   4.2   
Pesi_A_02 LEU A 92  E . . . . . . - C Q . O ? -0.414 7.7   -132.7 -70.8  142.9  -14.6 8.1   1.7   
Pesi_A_02 ASP A 93  S . . . . . S + . . . . ? 0.778  98.5  22.4   -66.2  -24.8  -17.0 10.9  2.6   
Pesi_A_02 GLU A 94  S . . . . . S - . . . . ? -0.993 95.9  -102.4 -138.5 142.8  -18.4 10.5  -1.0  
Pesi_A_02 PRO A 95  . . . . . . . - . . . . ? -0.271 42.1  -105.6 -62.8  148.9  -18.2 7.5   -3.3  
Pesi_A_02 ALA A 96  . . . . . . . - . . . . ? -0.423 26.3  -123.1 -67.7  139.5  -15.7 7.5   -6.2  
Pesi_A_02 GLU A 97  . . . . . . . - . . . . ? -0.823 31.2  -137.8 -82.6  106.0  -17.0 8.2   -9.7  
Pesi_A_02 LEU A 98  . . . . . . . + . . . . ? -0.500 43.6  128.5  -73.0  136.9  -15.8 5.1   -11.6 
Pesi_A_02 ASN A 99  S . . . . . S - . . . . ? -0.810 74.9  -56.4  -160.6 -162.7 -14.4 5.7   -15.2 
Pesi_A_02 ASN A 100 S . . . . . S + . . . . ? 0.736  136.5 37.9   -68.1  -11.0  -11.4 5.0   -17.4 
Pesi_A_02 ASN A 101 S . . . . . S + . . . . ? 0.563  114.7 53.6   -118.3 -11.8  -9.1  6.7   -14.8 
Pesi_A_02 VAL A 102 . . . . . . . + . . . . ? -0.949 67.1  149.9  -132.9 110.6  -10.8 5.5   -11.6 
Pesi_A_02 LYS A 103 . . . . . . . - . . . . ? -0.933 40.2  -116.3 -136.4 158.5  -11.4 1.8   -11.0 
Pesi_A_02 THR A 104 . . . . . . . - . . . . ? -0.627 23.9  -141.8 -87.5  153.5  -11.6 -0.7  -8.1  
Pesi_A_02 ILE A 105 . . . . . . . - . . . . ? -0.936 19.0  -119.7 -114.1 136.9  -9.2  -3.6  -7.7  
Pesi_A_02 GLY A 106 P . . . . > . - . . . . ? -0.394 25.1  -115.4 -69.0  155.5  -10.3 -7.1  -6.5  
Pesi_A_02 LEU A 107 B . . . . P . - B D C . ? -0.745 27.4  -117.9 -91.1  132.5  -8.9  -8.7  -3.3  
Pesi_A_02 ALA A 108 P . . . . < . - . . . . ? -0.572 23.3  -171.1 -67.5  128.2  -6.8  -11.8 -3.7  
Pesi_A_02 THR A 109 S . . . . . S + . . . . ? 0.554  74.4  52.1   -97.7  -10.3  -8.6  -14.8 -1.9  
Pesi_A_02 GLN A 110 S . . . . . S - . . . . ? -0.987 89.6  -114.6 -127.1 143.5  -5.5  -16.9 -2.4  
Pesi_A_02 CYS A 111 P . . . . > . - . . . . ? -0.393 39.5  -104.4 -73.8  144.9  -1.9  -16.3 -1.6  
Pesi_A_02 PRO A 112 P . . . . P . - . . . . ? -0.394 31.4  -118.3 -68.7  138.5  0.5   -16.0 -4.5  
Pesi_A_02 ALA A 113 P . > . . P . - . . . . ? -0.493 45.6  -84.5  -65.3  149.0  2.8   -18.9 -5.2  
Pesi_A_02 PRO A 114 T . 3 . . < S + . . . . ? -0.331 117.8 29.0   -54.6  135.9  6.5   -18.1 -5.0  
Pesi_A_02 GLY A 115 T . 3 . . . S + . . . . ? 0.407  81.8  150.1  94.1   -3.9   7.8   -16.6 -8.2  
Pesi_A_02 THR A 116 . . < . . . . - . . . . ? -0.461 51.3  -116.3 -62.2  129.8  4.5   -15.1 -9.2  
Pesi_A_02 LYS A 117 E . . . . . . + B E D . ? -0.596 42.5  176.4  -70.2  132.1  5.0   -12.0 -11.3 
Pesi_A_02 CYS A 118 E . . . . . . - B E D E ? -0.893 23.3  -139.4 -135.3 158.4  3.7   -8.9  -9.5  
Pesi_A_02 THR A 119 E . . . . . . - B E D E ? -0.989 10.4  -164.5 -123.6 131.1  3.5   -5.2  -10.1 
Pesi_A_02 VAL A 120 E . . . . . . - B E D E ? -0.892 13.1  -175.3 -107.9 140.8  4.1   -2.4  -7.6  
Pesi_A_02 SER A 121 E . . . . . . + B E D . ? -0.972 16.9  114.9  -138.1 149.9  3.0   1.1   -8.3  
Pesi_A_02 GLY A 122 E . . . . . . - B E D . ? -0.976 58.4  -106.5 171.9  -179.8 3.3   4.5   -6.5  
Pesi_A_02 TRP A 123 S . . . . . S + . . . . ? 0.041  73.0  119.8  -116.8 14.4   4.6   8.1   -6.4  
Pesi_A_02 GLY A 124 S . . . . . S - . . . . ? 0.226  74.0  -50.6  -67.7  -164.7 7.2   7.6   -3.6  
Pesi_A_02 THR A 125 B . . . . . . - F V R . ? -0.443 34.9  -159.9 -73.9  150.6  11.0  8.1   -3.9  
Pesi_A_02 VAL A 126 S . . . . . S + . . . . ? 0.427  74.2  48.8   -109.8 -6.3   13.0  6.6   -6.7  
Pesi_A_02 THR A 127 S . . . . . S - . . . . ? -0.940 75.2  -124.1 -131.6 151.7  16.4  6.9   -5.0  
Pesi_A_02 THR A 128 S . . . . . S + . . . . ? -0.984 88.8  0.7    -133.9 140.6  17.9  5.9   -1.6  
Pesi_A_02 PRO A 129 S . . . . . S + . . . . ? -0.994 127.3 67.2   -80.1  -12.3  19.4  7.5   0.6   
Pesi_A_02 GLN A 130 S . . . . . S - . . . . ? -0.555 85.4  -140.7 -70.4  108.5  18.9  10.5  -1.7  
Pesi_A_02 LEU A 131 . . . . . . . + . . . . ? -0.796 28.6  172.8  -78.9  98.2   15.1  11.1  -1.7  
Pesi_A_02 LYS A 132 . . . . . . . - . . . . ? -0.987 15.9  -154.1 -110.2 125.2  14.0  12.0  -5.1  
Pesi_A_02 PHE A 133 B . . . . . . - F W R . ? -0.749 0.8   -153.8 -97.0  142.0  10.2  12.2  -5.9  
Pesi_A_02 THR A 134 . . . . . . . - . . . . ? -0.939 10.0  -153.0 -110.1 132.0  8.8   11.7  -9.3  
Pesi_A_02 PRO A 135 S . . . . . S + . . . . ? 0.688  78.3  83.3   -75.5  -11.3  5.5   13.4  -10.2 
Pesi_A_02 ILE A 136 B . . . . . S - D S P . ? -0.722 95.0  -102.8 -97.1  132.5  4.8   10.7  -12.6 
Pesi_A_02 LEU A 137 . . . . . . . - . . . . ? -0.354 41.2  -148.3 -52.9  129.3  3.3   7.4   -11.5 
Pesi_A_02 GLN A 138 E . . . . . . - B F B D ? -0.787 14.1  -169.3 -107.5 148.9  5.9   4.7   -11.3 
Pesi_A_02 CYS A 139 E . . . . . . - B F B D ? -0.981 3.8   -176.5 -135.3 145.3  5.7   0.9   -11.8 
Pesi_A_02 ALA A 140 E . . . . . . - B F . D ? -0.993 23.1  -131.3 -141.8 132.3  8.1   -2.0  -11.2 
Pesi_A_02 ASP A 141 E . . . . . . + B F . D ? -0.734 37.9  164.5  -79.8  130.8  7.8   -5.6  -11.9 
Pesi_A_02 ILE A 142 E . . . . . . - B F . D ? -0.812 28.5  -121.1 -138.1 175.4  8.7   -7.9  -9.0  
Pesi_A_02 TYR A 143 E . . . . . . - B F F D ? -0.976 24.3  -112.3 -128.4 139.0  8.3   -11.5 -7.9  
Pesi_A_02 SER A 144 E . . . . . . - B F F . ? -0.375 33.3  -146.8 -62.4  142.4  6.6   -13.1 -4.9  
Pesi_A_02 VAL A 145 E . . . . . . - B F F . ? -0.900 20.2  -103.4 -114.0 142.6  9.1   -14.7 -2.5  
Pesi_A_02 SER A 146 . . . > . . . - . . . . ? -0.269 26.2  -120.9 -62.6  152.1  8.5   -17.8 -0.4  
Pesi_A_02 GLN A 147 H . . > . . S + . . . . ? 0.882  112.5 51.4   -59.6  -42.7  7.8   -17.3 3.3   
Pesi_A_02 ASP A 148 H . . > . . S + . . . . ? 0.915  111.1 46.6   -61.1  -49.2  10.8  -19.4 4.3   
Pesi_A_02 SER A 149 H . . > . . S + . . . . ? 0.881  111.5 52.5   -60.8  -41.9  13.1  -17.5 2.1   
Pesi_A_02 CYS A 150 H . . X . . S + . . . . ? 0.917  108.5 50.1   -60.9  -41.8  11.7  -14.3 3.5   
Pesi_A_02 LYS A 151 H . . X . . S + . . . . ? 0.827  104.8 58.4   -64.7  -35.6  12.3  -15.5 7.1   
Pesi_A_02 GLU A 152 H . . < . . S + . . . . ? 0.866  110.8 43.4   -62.8  -31.6  15.8  -16.3 6.1   
Pesi_A_02 SER A 153 H . . < . . S + . . . . ? 0.863  131.1 21.1   -81.8  -35.5  16.3  -12.6 5.2   
Pesi_A_02 TYR A 154 H . > < . . S - . . . . ? 0.297  88.6  -157.1 -122.3 4.4    14.5  -11.0 8.1   
Pesi_A_02 LYS A 155 G . > < . . S - . . . . ? -0.252 72.1  -0.9   55.8   -126.4 14.6  -13.8 10.8  
Pesi_A_02 ASP A 156 G . 3 . . . S + . . . . ? 0.386  119.2 79.1   -82.2  11.0   11.8  -13.5 13.6  
Pesi_A_02 LEU A 157 G . < . . . S + . . . . ? 0.676  74.0  84.7   -93.4  -17.2  10.5  -10.4 12.1  
Pesi_A_02 ILE A 158 . . < . . . . - . . . . ? -0.770 59.2  -175.0 -93.7  121.4  8.5   -12.2 9.3   
Pesi_A_02 THR A 159 . . > . . . . - . . . . ? -0.577 42.8  -102.3 -105.7 171.9  4.9   -13.4 10.3  
Pesi_A_02 GLU A 160 T . 3 . . . S + . . . . ? 0.629  119.6 64.8   -66.8  -15.3  2.4   -15.5 8.3   
Pesi_A_02 ASN A 161 T . 3 . . . S + . . . . ? 0.212  91.5  86.1   -92.8  11.8   0.5   -12.2 7.7   
Pesi_A_02 MET A 162 E . < . . . . - B G . G ? -0.901 59.7  -159.4 -119.5 145.2  3.4   -10.8 5.7   
Pesi_A_02 LEU A 163 E . . . . . . - B G . G ? -0.986 8.4   -152.0 -121.4 130.3  4.3   -11.2 2.0   
Pesi_A_02 CYS A 164 E . . . . . . + B G F G ? -0.889 19.7  166.6  -105.3 140.0  7.8   -10.7 0.5   
Pesi_A_02 ALA A 165 E . . . . . . + B G F G ? -0.993 15.6  108.9  -150.2 140.8  8.4   -9.6  -3.0  
Pesi_A_02 GLY A 166 E . . . . . . - B G F . ? -0.975 64.7  -70.9  176.9  -178.7 11.4  -8.3  -4.9  
Pesi_A_02 VAL A 167 . . > . . . . - . . . . ? -0.916 38.5  -134.1 -99.9  122.5  14.0  -9.1  -7.5  
Pesi_A_02 GLU A 168 T . 3 . . . S + . . . . ? 0.858  106.9 45.9   -45.7  -39.7  16.5  -11.6 -6.3  
Pesi_A_02 GLN A 169 T . 3 . . . S - . . . . ? 0.535  110.6 -131.6 -83.6  -5.2   19.4  -9.6  -7.5  
Pesi_A_02 GLY A 170 . . < . . . . + . . . . ? -0.341 67.7  116.7  77.9   178.9  18.0  -6.5  -6.1  
Pesi_A_02 GLY A 171 S . . . . . S + . . . . ? 0.347  70.3  69.9   103.8  -8.8   17.6  -3.2  -7.9  
Pesi_A_02 ARG A 172 . . . . . . . + . . . . ? -0.971 56.5  119.9  -143.2 130.7  13.9  -3.0  -7.8  
Pesi_A_02 SER A 173 E . . . . . . - A B A . ? -0.976 59.2  -85.0  -174.2 154.9  11.6  -2.4  -4.8  
Pesi_A_02 SER A 174 E . . . . . . - A B A . ? -0.485 51.0  -168.5 -61.2  153.3  9.0   -0.0  -3.3  
Pesi_A_02 CYS A 175 . . > . . . . - . . . . ? -0.745 32.7  -36.3  -137.8 -173.3 10.4  2.9   -1.5  
Pesi_A_02 ARG A 176 T . 3 . . . S + . . . . ? -0.141 123.0 24.6   -56.3  136.3  9.5   5.7   0.8   
Pesi_A_02 GLY A 177 T . 3 . . . S + . . . . ? 0.177  99.4  89.1   95.9   -13.6  6.1   7.3   0.1   
Pesi_A_02 ASP A 178 . . X . . . . + . . . . ? 0.376  54.8  134.1  -95.0  -4.4   4.8   4.1   -1.5  
Pesi_A_02 SER A 179 T . 3 . . . S + . . . . ? -0.277 74.1  18.4   -46.7  133.3  3.6   2.9   1.9   
Pesi_A_02 GLY A 180 T . 3 . . . S + . . . . ? 0.259  96.8  131.6  89.3   -15.1  0.1   1.6   1.5   
Pesi_A_02 GLY A 181 . . < . . . . - . . . . ? -0.205 60.4  -84.4  -70.1  170.1  0.4   1.3   -2.2  
Pesi_A_02 PRO A 182 E . . . . . . - B H . H ? -0.521 22.1  -163.3 -93.1  133.5  -0.7  -1.8  -4.2  
Pesi_A_02 LEU A 183 E . . . . . . - B H E H ? -0.978 25.2  -166.9 -98.6  113.2  1.2   -5.1  -4.9  
Pesi_A_02 VAL A 184 E . . . . . . + B H E H ? -0.897 13.3  178.0  -114.7 124.1  -0.8  -6.6  -7.8  
Pesi_A_02 CYS A 185 E . > . . . S - B H E H ? -0.990 73.2  -10.9  -123.6 128.4  -0.4  -10.2 -9.0  
Pesi_A_02 ASN A 186 T . 3 . . . S - . . . . ? 0.883  129.7 -55.2  53.8   30.3   -2.5  -11.7 -11.8 
Pesi_A_02 GLY A 187 T . 3 . . . S + . . . . ? 0.522  117.3 103.0  88.9   3.8    -4.8  -8.7  -11.7 
Pesi_A_02 MET A 188 E . < . . . S - B I . H ? -0.929 79.6  -103.8 -121.1 151.5  -5.6  -9.0  -8.0  
Pesi_A_02 LEU A 189 E . . . . . . + B I C H ? -0.569 44.8  163.0  -72.2  115.2  -4.5  -7.1  -4.9  
Pesi_A_02 GLN A 190 E . . . . . . + B I . . ? 0.678  57.6  10.8   -107.0 -26.9  -2.0  -9.4  -3.2  
Pesi_A_02 GLY A 191 E . . . . . . - B I I H ? -0.989 53.7  -135.8 -154.3 157.6  -0.2  -7.0  -0.8  
Pesi_A_02 VAL A 192 E . . . . . . - B I I H ? -0.982 42.9  -106.9 -115.2 123.9  -0.0  -3.5  0.7   
Pesi_A_02 VAL A 193 E . . . . . . + B I I . ? -0.344 56.2  154.5  -52.0  125.3  3.4   -1.9  0.8   
Pesi_A_02 SER A 194 E . . . . . . - B I . . ? 0.765  46.8  -33.3  -123.9 -66.7  4.4   -2.1  4.5   
Pesi_A_02 TRP A 195 E . . . . . . + B I I . ? -0.942 47.0  158.0  -157.5 169.8  8.1   -2.1  5.4   
Pesi_A_02 GLY A 196 . . . . . . . - . . . . ? -0.925 54.2  -39.7  -171.6 -166.8 11.6  -3.0  4.4   
Pesi_A_02 THR A 197 . . . . . . . - . . . . ? -0.333 57.9  -107.4 -68.1  164.0  15.1  -2.1  5.1   
Pesi_A_02 ALA A 198 S . . . . . S + . . . . ? 0.842  113.5 58.0   -61.5  -33.6  16.1  1.6   5.4   
Pesi_A_02 VAL A 199 S . > . . . S - . . . . ? -0.896 90.5  -137.3 -100.8 118.3  17.8  1.2   2.0   
Pesi_A_02 CYS A 200 T . 3 . . . S + . . . . ? -0.336 77.6  23.2   -71.5  153.6  15.3  0.1   -0.7  
Pesi_A_02 ALA A 201 T . 3 . . . S + . . . . ? 0.780  78.7  169.3  70.0   28.6   16.2  -2.6  -3.4  
Pesi_A_02 GLN A 202 . . X . . . . - . . . . ? -0.615 42.3  -105.0 -72.6  134.7  18.9  -4.3  -1.4  
Pesi_A_02 ARG A 203 T . 3 . . . S + . . . . ? -0.377 106.5 12.5   -57.6  129.6  20.1  -7.5  -2.7  
Pesi_A_02 GLY A 204 T . 3 . . . S + . . . . ? 0.453  110.4 92.1   85.7   -1.3   18.8  -10.4 -0.6  
Pesi_A_02 TYR A 205 . . < . . . . - . . . . ? -0.778 58.8  -169.2 -129.5 83.2   16.2  -8.1  1.1   
Pesi_A_02 PRO A 206 . . . . . . . - . . . . ? -0.251 32.8  -92.2  -64.6  158.6  12.9  -8.1  -0.6  
Pesi_A_02 GLY A 207 E . . . . . . - B J G . ? -0.422 37.8  -128.6 -64.5  152.1  10.2  -5.6  0.3   
Pesi_A_02 VAL A 208 E . . . . . . - B J G I ? -0.915 25.6  -173.6 -110.7 132.2  7.6   -6.6  2.9   
Pesi_A_02 TYR A 209 E . . . . . . - B J G I ? -0.887 33.8  -106.8 -121.2 143.0  3.9   -6.3  2.2   
Pesi_A_02 ALA A 210 E . . . . . . - B J G I ? -0.655 46.0  -117.1 -66.0  128.3  0.8   -6.8  4.3   
Pesi_A_02 ASN A 211 E . > . . . . - B J . I ? -0.622 28.1  -169.7 -79.4  106.3  -0.7  -10.0 3.0   
Pesi_A_02 VAL A 212 G . > > . . S + . . . . ? 0.843  81.9  62.7   -68.0  -39.7  -4.1  -9.3  1.6   
Pesi_A_02 CYS A 213 G . 3 4 . . S + . . . . ? 0.811  104.7 51.3   -59.4  -22.5  -5.2  -13.0 1.1   
Pesi_A_02 LYS A 214 G . < 4 . . S + . . . . ? 0.586  114.0 42.4   -87.6  -11.1  -4.9  -13.3 4.9   
Pesi_A_02 ALA A 215 T . < > . . S + . . . . ? 0.310  79.8  105.3  -118.9 8.7    -7.1  -10.1 5.6   
Pesi_A_02 VAL A 216 H . . X . . S + . . . . ? 0.906  81.4  49.3   -62.6  -44.0  -9.9  -10.7 3.0   
Pesi_A_02 GLN A 217 H . . > . . S + . . . . ? 0.904  111.0 49.9   -63.5  -42.6  -12.4 -11.7 5.6   
Pesi_A_02 TRP A 218 H . . > . . S + . . . . ? 0.930  110.8 49.8   -60.0  -44.8  -11.7 -8.8  7.7   
Pesi_A_02 VAL A 219 H . . X . . S + . . . . ? 0.942  112.0 46.9   -63.7  -46.2  -12.0 -6.4  4.9   
Pesi_A_02 ARG A 220 H . . X . . S + . . . . ? 0.908  113.0 49.0   -63.0  -45.5  -15.4 -7.8  3.7   
Pesi_A_02 ASP A 221 H . . X . . S + . . . . ? 0.879  112.2 48.7   -63.2  -41.1  -16.8 -7.8  7.2   
Pesi_A_02 THR A 222 H . . < . . S + . . . . ? 0.923  113.3 45.2   -66.4  -47.4  -15.7 -4.3  7.8   
Pesi_A_02 ILE A 223 H . > < . . S + . . . . ? 0.910  113.2 51.1   -66.1  -42.6  -17.1 -2.9  4.5   
Pesi_A_02 ARG A 224 H . 3 < . . S + . . . . ? 0.872  105.0 55.6   -62.2  -41.3  -20.5 -4.8  5.0   
Pesi_A_02 ASP A 225 T . 3 < . . . . . . . . ? 0.561  .     .      -74.8  -1.7   -21.1 -3.5  8.5   
Pesi_A_02 ARG A 226 . . < . . . . . . . . . ? 0.633  .     .      -132.8 .      -20.8 0.1   7.3   
# 
loop_
_dssp_struct_ladder.id 
_dssp_struct_ladder.sheet_id 
_dssp_struct_ladder.range_id_1 
_dssp_struct_ladder.range_id_2 
_dssp_struct_ladder.type 
_dssp_struct_ladder.beg_1_label_comp_id 
_dssp_struct_ladder.beg_1_label_asym_id 
_dssp_struct_ladder.beg_1_label_seq_id 
_dssp_struct_ladder.pdbx_beg_1_PDB_ins_code 
_dssp_struct_ladder.end_1_label_comp_id 
_dssp_struct_ladder.end_1_label_asym_id 
_dssp_struct_ladder.end_1_label_seq_id 
_dssp_struct_ladder.pdbx_end_1_PDB_ins_code 
_dssp_struct_ladder.beg_1_auth_comp_id 
_dssp_struct_ladder.beg_1_auth_asym_id 
_dssp_struct_ladder.beg_1_auth_seq_id 
_dssp_struct_ladder.end_1_auth_comp_id 
_dssp_struct_ladder.end_1_auth_asym_id 
_dssp_struct_ladder.end_1_auth_seq_id 
_dssp_struct_ladder.beg_2_label_comp_id 
_dssp_struct_ladder.beg_2_label_asym_id 
_dssp_struct_ladder.beg_2_label_seq_id 
_dssp_struct_ladder.pdbx_beg_2_PDB_ins_code 
_dssp_struct_ladder.end_2_label_comp_id 
_dssp_struct_ladder.end_2_label_asym_id 
_dssp_struct_ladder.end_2_label_seq_id 
_dssp_struct_ladder.pdbx_end_2_PDB_ins_code 
_dssp_struct_ladder.beg_2_auth_comp_id 
_dssp_struct_ladder.beg_2_auth_asym_id 
_dssp_struct_ladder.beg_2_auth_seq_id 
_dssp_struct_ladder.end_2_auth_comp_id 
_dssp_struct_ladder.end_2_auth_asym_id 
_dssp_struct_ladder.end_2_auth_seq_id 
A A A B anti-parallel LEU A 2   ? ILE A 3   ? LEU A 2   ILE A 3   SER A 174 ? SER A 173 ? SER A 174 SER A 173 
B B C F anti-parallel ASN A 6   ? ASP A 7   ? ASN A 6   ASP A 7   CYS A 139 ? GLN A 138 ? CYS A 139 GLN A 138 
C B D I parallel      LEU A 107 ? LEU A 107 ? LEU A 107 LEU A 107 LEU A 189 ? LEU A 189 ? LEU A 189 LEU A 189 
D B E F anti-parallel LYS A 117 ? GLY A 122 ? LYS A 117 GLY A 122 TYR A 143 ? GLN A 138 ? TYR A 143 GLN A 138 
E B E H anti-parallel CYS A 118 ? VAL A 120 ? CYS A 118 VAL A 120 CYS A 185 ? LEU A 183 ? CYS A 185 LEU A 183 
F B F G anti-parallel TYR A 143 ? VAL A 145 ? TYR A 143 VAL A 145 GLY A 166 ? CYS A 164 ? GLY A 166 CYS A 164 
G B G J anti-parallel MET A 162 ? ALA A 165 ? MET A 162 ALA A 165 ALA A 210 ? GLY A 207 ? ALA A 210 GLY A 207 
H B H I anti-parallel PRO A 182 ? CYS A 185 ? PRO A 182 CYS A 185 VAL A 192 ? MET A 188 ? VAL A 192 MET A 188 
I B I J anti-parallel GLY A 191 ? TRP A 195 ? GLY A 191 TRP A 195 ASN A 211 ? VAL A 208 ? ASN A 211 VAL A 208 
J C K L anti-parallel GLN A 16  ? MET A 21  ? GLN A 16  MET A 21  SER A 30  ? ARG A 24  ? SER A 30  ARG A 24  
K C K N anti-parallel VAL A 17  ? VAL A 20  ? VAL A 17  VAL A 20  LEU A 52  ? GLN A 49  ? LEU A 52  GLN A 49  
L C L M anti-parallel SER A 30  ? ASP A 33  ? SER A 30  ASP A 33  MET A 38  ? TRP A 36  ? MET A 38  TRP A 36  
M C M Q anti-parallel TRP A 36  ? THR A 39  ? TRP A 36  THR A 39  GLU A 91  ? MET A 88  ? GLU A 91  MET A 88  
N C N O anti-parallel VAL A 50  ? LEU A 52  ? VAL A 50  LEU A 52  ARG A 67  ? GLN A 65  ? ARG A 67  GLN A 65  
O C P Q anti-parallel VAL A 69  ? VAL A 74  ? VAL A 69  VAL A 74  LEU A 92  ? MET A 88  ? LEU A 92  MET A 88  
P D R S anti-parallel ASP A 56  ? ASP A 56  ? ASP A 56  ASP A 56  ILE A 136 ? ILE A 136 ? ILE A 136 ILE A 136 
Q E T U anti-parallel ASN A 79  ? ASN A 79  ? ASN A 79  ASN A 79  ASP A 84  ? ASP A 84  ? ASP A 84  ASP A 84  
R F V W anti-parallel THR A 125 ? THR A 125 ? THR A 125 THR A 125 PHE A 133 ? PHE A 133 ? PHE A 133 PHE A 133 
# 
loop_
_dssp_struct_bridge_pairs.id 
_dssp_struct_bridge_pairs.label_comp_id 
_dssp_struct_bridge_pairs.label_seq_id 
_dssp_struct_bridge_pairs.label_asym_id 
_dssp_struct_bridge_pairs.auth_seq_id 
_dssp_struct_bridge_pairs.auth_asym_id 
_dssp_struct_bridge_pairs.pdbx_PDB_ins_code 
_dssp_struct_bridge_pairs.acceptor_1_label_comp_id 
_dssp_struct_bridge_pairs.acceptor_1_label_seq_id 
_dssp_struct_bridge_pairs.acceptor_1_label_asym_id 
_dssp_struct_bridge_pairs.acceptor_1_auth_seq_id 
_dssp_struct_bridge_pairs.acceptor_1_auth_asym_id 
_dssp_struct_bridge_pairs.acceptor_1_pdbx_PDB_ins_code 
_dssp_struct_bridge_pairs.acceptor_1_energy 
_dssp_struct_bridge_pairs.acceptor_2_label_comp_id 
_dssp_struct_bridge_pairs.acceptor_2_label_seq_id 
_dssp_struct_bridge_pairs.acceptor_2_label_asym_id 
_dssp_struct_bridge_pairs.acceptor_2_auth_seq_id 
_dssp_struct_bridge_pairs.acceptor_2_auth_asym_id 
_dssp_struct_bridge_pairs.acceptor_2_pdbx_PDB_ins_code 
_dssp_struct_bridge_pairs.acceptor_2_energy 
_dssp_struct_bridge_pairs.donor_1_label_comp_id 
_dssp_struct_bridge_pairs.donor_1_label_seq_id 
_dssp_struct_bridge_pairs.donor_1_label_asym_id 
_dssp_struct_bridge_pairs.donor_1_auth_seq_id 
_dssp_struct_bridge_pairs.donor_1_auth_asym_id 
_dssp_struct_bridge_pairs.donor_1_pdbx_PDB_ins_code 
_dssp_struct_bridge_pairs.donor_1_energy 
_dssp_struct_bridge_pairs.donor_2_label_comp_id 
_dssp_struct_bridge_pairs.donor_2_label_seq_id 
_dssp_struct_bridge_pairs.donor_2_label_asym_id 
_dssp_struct_bridge_pairs.donor_2_auth_seq_id 
_dssp_struct_bridge_pairs.donor_2_auth_asym_id 
_dssp_struct_bridge_pairs.donor_2_pdbx_PDB_ins_code 
_dssp_struct_bridge_pairs.donor_2_energy 
1   SER 1   A 1   A ? ?   ?   ? ?   ? ? ?    ?   ?   ? ?   ? ? ?    CYS 175 A 175 A ? -1.2 THR 125 A 125 A ? -0.4 
2   LEU 2   A 2   A ? GLY 124 A 124 A ? -0.3 GLY 122 A 122 A ? -0.2 GLY 5   A 5   A ? -1.3 GLY 4   A 4   A ? -0.5 
3   ILE 3   A 3   A ? SER 173 A 173 A ? -2.1 SER 1   A 1   A ? -0.4 SER 173 A 173 A ? -1.2 THR 127 A 127 A ? -0.1 
4   GLY 4   A 4   A ? LEU 2   A 2   A ? -0.5 VAL 126 A 126 A ? -0.4 ILE 3   A 3   A ? -0.2 ASN 6   A 6   A ? -0.1 
5   GLY 5   A 5   A ? LEU 2   A 2   A ? -1.3 SER 173 A 173 A ? -0.1 ASP 7   A 7   A ? -0.3 GLY 4   A 4   A ? -0.2 
6   ASN 6   A 6   A ? CYS 139 A 139 A ? -2.4 GLY 4   A 4   A ? -0.1 CYS 139 A 139 A ? -2.9 LEU 2   A 2   A ? -0.0 
7   ASP 7   A 7   A ? GLY 5   A 5   A ? -0.3 GLN 138 A 138 A ? -0.2 GLN 138 A 138 A ? -0.2 ASP 9   A 9   A ? -0.1 
8   CYS 8   A 8   A ? LEU 137 A 137 A ? -2.5 TYR 55  A 55  A ? -0.1 LEU 10  A 10  A ? -0.2 ASP 7   A 7   A ? -0.1 
9   ASP 9   A 9   A ? LEU 10  A 10  A ? -0.1 ASP 7   A 7   A ? -0.1 SER 12  A 12  A ? -2.5 ARG 13  A 13  A ? -0.3 
10  LEU 10  A 10  A ? GLY 11  A 11  A ? -0.3 CYS 8   A 8   A ? -0.2 ASP 9   A 9   A ? -0.1 TYR 55  A 55  A ? -0.0 
11  GLY 11  A 11  A ? ARG 13  A 13  A ? -0.1 ASN 101 A 101 A ? -0.1 LEU 10  A 10  A ? -0.3 ASP 9   A 9   A ? -0.1 
12  SER 12  A 12  A ? ASP 9   A 9   A ? -2.5 ARG 13  A 13  A ? -0.2 LEU 10  A 10  A ? -0.1 PHE 15  A 15  A ? -0.1 
13  ARG 13  A 13  A ? ASP 9   A 9   A ? -0.3 PRO 14  A 14  A ? -0.1 GLN 16  A 16  A ? -1.5 SER 12  A 12  A ? -0.2 
14  PRO 14  A 14  A ? ?   ?   ? ?   ? ? ?    ?   ?   ? ?   ? ? ?    LYS 103 A 103 A ? -1.8 GLY 53  A 53  A ? -0.3 
15  PHE 15  A 15  A ? VAL 102 A 102 A ? -0.2 SER 12  A 12  A ? -0.1 LEU 31  A 31  A ? -2.6 VAL 17  A 17  A ? -0.2 
16  GLN 16  A 16  A ? ARG 13  A 13  A ? -1.5 SER 30  A 30  A ? -0.2 GLY 53  A 53  A ? -0.5 ALA 18  A 18  A ? -0.3 
17  VAL 17  A 17  A ? GLY 29  A 29  A ? -2.2 PHE 15  A 15  A ? -0.2 GLY 29  A 29  A ? -1.4 LEU 19  A 19  A ? -0.5 
18  ALA 18  A 18  A ? LEU 51  A 51  A ? -2.6 GLN 16  A 16  A ? -0.3 LEU 51  A 51  A ? -3.2 VAL 20  A 20  A ? -0.7 
19  LEU 19  A 19  A ? CYS 27  A 27  A ? -3.4 VAL 17  A 17  A ? -0.5 TYR 26  A 26  A ? -3.7 CYS 27  A 27  A ? -1.0 
20  VAL 20  A 20  A ? GLN 49  A 49  A ? -2.8 ALA 18  A 18  A ? -0.7 GLN 49  A 49  A ? -2.5 ASP 22  A 22  A ? -0.4 
21  MET 21  A 21  A ? ARG 24  A 24  A ? -2.9 LEU 19  A 19  A ? -0.4 ARG 24  A 24  A ? -1.7 VAL 48  A 48  A ? -0.1 
22  ASP 22  A 22  A ? VAL 20  A 20  A ? -0.4 ASP 23  A 23  A ? -0.3 MET 21  A 21  A ? -0.1 ILE 25  A 25  A ? -0.1 
23  ASP 23  A 23  A ? ARG 24  A 24  A ? -0.2 VAL 20  A 20  A ? -0.0 ILE 25  A 25  A ? -0.4 ASP 22  A 22  A ? -0.3 
24  ARG 24  A 24  A ? MET 21  A 21  A ? -1.7 ?   ?   ? ?   ? ? ?    MET 21  A 21  A ? -2.9 TYR 26  A 26  A ? -0.3 
25  ILE 25  A 25  A ? ASP 23  A 23  A ? -0.4 VAL 20  A 20  A ? -0.2 VAL 20  A 20  A ? -0.2 GLY 28  A 28  A ? -0.1 
26  TYR 26  A 26  A ? LEU 19  A 19  A ? -3.7 CYS 27  A 27  A ? -0.5 GLY 28  A 28  A ? -0.3 SER 179 A 179 A ? -0.2 
27  CYS 27  A 27  A ? LEU 19  A 19  A ? -1.0 ASP 178 A 178 A ? -0.1 LEU 19  A 19  A ? -3.4 TYR 26  A 26  A ? -0.5 
28  GLY 28  A 28  A ? SER 179 A 179 A ? -3.8 TYR 26  A 26  A ? -0.3 ALA 40  A 40  A ? -0.4 SER 30  A 30  A ? -0.3 
29  GLY 29  A 29  A ? VAL 17  A 17  A ? -1.4 CYS 27  A 27  A ? -0.2 VAL 17  A 17  A ? -2.2 LEU 31  A 31  A ? -0.4 
30  SER 30  A 30  A ? MET 38  A 38  A ? -2.3 GLY 28  A 28  A ? -0.3 MET 38  A 38  A ? -3.2 VAL 32  A 32  A ? -0.8 
31  LEU 31  A 31  A ? PHE 15  A 15  A ? -2.6 GLY 29  A 29  A ? -0.4 ILE 105 A 105 A ? -2.1 VAL 37  A 37  A ? -0.2 
32  VAL 32  A 32  A ? TRP 36  A 36  A ? -2.1 SER 30  A 30  A ? -0.8 ARG 34  A 34  A ? -0.2 VAL 37  A 37  A ? -0.2 
33  ASP 33  A 33  A ? TRP 36  A 36  A ? -1.6 SER 30  A 30  A ? -0.1 TRP 36  A 36  A ? -1.0 VAL 32  A 32  A ? -0.3 
34  ARG 34  A 34  A ? LYS 35  A 35  A ? -0.3 VAL 32  A 32  A ? -0.2 ALA 96  A 96  A ? -3.5 GLU 94  A 94  A ? -0.1 
35  LYS 35  A 35  A ? PRO 95  A 95  A ? -0.2 TRP 36  A 36  A ? -0.1 LEU 92  A 92  A ? -2.8 VAL 37  A 37  A ? -0.5 
36  TRP 36  A 36  A ? ASP 33  A 33  A ? -1.0 GLU 91  A 91  A ? -0.2 VAL 32  A 32  A ? -2.1 ASP 33  A 33  A ? -1.6 
37  VAL 37  A 37  A ? LEU 90  A 90  A ? -2.3 LYS 35  A 35  A ? -0.5 LEU 90  A 90  A ? -3.0 THR 39  A 39  A ? -0.5 
38  MET 38  A 38  A ? SER 30  A 30  A ? -3.2 TRP 36  A 36  A ? -0.4 SER 30  A 30  A ? -2.3 ALA 40  A 40  A ? -0.2 
39  THR 39  A 39  A ? MET 88  A 88  A ? -2.7 VAL 37  A 37  A ? -0.5 MET 88  A 88  A ? -2.3 ALA 41  A 41  A ? -0.3 
40  ALA 40  A 40  A ? GLY 28  A 28  A ? -0.4 MET 38  A 38  A ? -0.2 CYS 43  A 43  A ? -1.5 PHE 87  A 87  A ? -0.3 
41  ALA 41  A 41  A ? THR 39  A 39  A ? -0.3 HIS 42  A 42  A ? -0.3 SER 44  A 44  A ? -1.8 ALA 40  A 40  A ? -0.1 
42  HIS 42  A 42  A ? CYS 43  A 43  A ? -0.3 LYS 83  A 83  A ? -0.1 ALA 41  A 41  A ? -0.3 SER 179 A 179 A ? -0.0 
43  CYS 43  A 43  A ? ALA 40  A 40  A ? -1.5 GLY 28  A 28  A ? -0.1 HIS 42  A 42  A ? -0.3 ALA 41  A 41  A ? -0.2 
44  SER 44  A 44  A ? ALA 41  A 41  A ? -1.8 VAL 48  A 48  A ? -0.0 ASP 46  A 46  A ? -0.3 ALA 41  A 41  A ? -0.0 
45  LYS 45  A 45  A ? CYS 43  A 43  A ? -0.0 VAL 48  A 48  A ? -0.0 SER 47  A 47  A ? -0.2 VAL 48  A 48  A ? -0.1 
46  ASP 46  A 46  A ? SER 44  A 44  A ? -0.3 SER 47  A 47  A ? -0.1 ?   ?   ? ?   ? ? ?    ?   ?   ? ?   ? ? ?    
47  SER 47  A 47  A ? LYS 45  A 45  A ? -0.2 VAL 48  A 48  A ? -0.1 GLN 49  A 49  A ? -0.4 ASP 46  A 46  A ? -0.1 
48  VAL 48  A 48  A ? LYS 45  A 45  A ? -0.1 MET 21  A 21  A ? -0.1 VAL 69  A 69  A ? -0.5 VAL 50  A 50  A ? -0.4 
49  GLN 49  A 49  A ? VAL 20  A 20  A ? -2.5 SER 47  A 47  A ? -0.4 VAL 20  A 20  A ? -2.8 LEU 51  A 51  A ? -0.6 
50  VAL 50  A 50  A ? ARG 67  A 67  A ? -2.9 VAL 48  A 48  A ? -0.4 ARG 67  A 67  A ? -2.9 LEU 52  A 52  A ? -0.6 
51  LEU 51  A 51  A ? ALA 18  A 18  A ? -3.2 GLN 49  A 49  A ? -0.6 ALA 18  A 18  A ? -2.6 GLY 53  A 53  A ? -0.3 
52  LEU 52  A 52  A ? GLN 65  A 65  A ? -2.8 VAL 50  A 50  A ? -0.6 GLN 65  A 65  A ? -2.1 VAL 17  A 17  A ? -0.1 
53  GLY 53  A 53  A ? GLN 16  A 16  A ? -0.5 ASN 101 A 101 A ? -0.4 TYR 55  A 55  A ? -0.4 THR 63  A 63  A ? -0.2 
54  ASP 54  A 54  A ? GLN 16  A 16  A ? -0.3 LEU 51  A 51  A ? -0.2 GLY 53  A 53  A ? -0.2 LEU 57  A 57  A ? -0.1 
55  TYR 55  A 55  A ? GLY 53  A 53  A ? -0.4 ASP 56  A 56  A ? -0.3 LEU 137 A 137 A ? -2.2 LEU 57  A 57  A ? -0.5 
56  ASP 56  A 56  A ? THR 59  A 59  A ? -0.3 ILE 136 A 136 A ? -0.2 THR 59  A 59  A ? -1.6 TYR 55  A 55  A ? -0.3 
57  LEU 57  A 57  A ? PRO 135 A 135 A ? -2.9 TYR 55  A 55  A ? -0.5 ILE 136 A 136 A ? -0.1 ASP 56  A 56  A ? -0.1 
58  GLN 58  A 58  A ? PRO 135 A 135 A ? -0.2 THR 59  A 59  A ? -0.1 TYR 60  A 60  A ? -0.4 LEU 57  A 57  A ? -0.3 
59  THR 59  A 59  A ? ASP 56  A 56  A ? -1.6 PRO 135 A 135 A ? -0.2 GLU 61  A 61  A ? -0.8 ASP 56  A 56  A ? -0.3 
60  TYR 60  A 60  A ? GLN 58  A 58  A ? -0.4 GLU 61  A 61  A ? -0.2 LEU 57  A 57  A ? -0.1 ASP 54  A 54  A ? -0.0 
61  GLU 61  A 61  A ? THR 59  A 59  A ? -0.8 ASP 56  A 56  A ? -0.1 TYR 60  A 60  A ? -0.2 ASP 54  A 54  A ? -0.0 
62  GLY 62  A 62  A ? THR 59  A 59  A ? -0.0 THR 63  A 63  A ? -0.0 TYR 60  A 60  A ? -0.1 ASP 54  A 54  A ? -0.1 
63  THR 63  A 63  A ? GLY 53  A 53  A ? -0.2 ASN 101 A 101 A ? -0.1 ASP 54  A 54  A ? -0.1 ASN 101 A 101 A ? -0.1 
64  GLU 64  A 64  A ? GLY 53  A 53  A ? -0.1 LEU 51  A 51  A ? -0.1 ILE 66  A 66  A ? -0.4 GLY 53  A 53  A ? -0.2 
65  GLN 65  A 65  A ? LEU 52  A 52  A ? -2.1 THR 63  A 63  A ? -0.0 LEU 52  A 52  A ? -2.8 ARG 67  A 67  A ? -0.6 
66  ILE 66  A 66  A ? GLU 64  A 64  A ? -0.4 LEU 51  A 51  A ? -0.2 GLY 68  A 68  A ? -0.4 LEU 51  A 51  A ? -0.2 
67  ARG 67  A 67  A ? VAL 50  A 50  A ? -2.9 GLN 65  A 65  A ? -0.6 VAL 50  A 50  A ? -2.9 VAL 69  A 69  A ? -0.1 
68  GLY 68  A 68  A ? ILE 66  A 66  A ? -0.4 GLN 49  A 49  A ? -0.2 ASP 93  A 93  A ? -2.6 LYS 70  A 70  A ? -0.6 
69  VAL 69  A 69  A ? VAL 48  A 48  A ? -0.5 LEU 92  A 92  A ? -0.2 LEU 92  A 92  A ? -0.2 VAL 72  A 72  A ? -0.1 
70  LYS 70  A 70  A ? GLU 91  A 91  A ? -3.3 GLY 68  A 68  A ? -0.6 VAL 72  A 72  A ? -0.3 LEU 92  A 92  A ? -0.2 
71  ASN 71  A 71  A ? GLU 91  A 91  A ? -1.2 ILE 73  A 73  A ? -0.0 GLU 91  A 91  A ? -3.0 ILE 73  A 73  A ? -0.5 
72  VAL 72  A 72  A ? LYS 70  A 70  A ? -0.3 LEU 90  A 90  A ? -0.2 VAL 74  A 74  A ? -0.6 LEU 90  A 90  A ? -0.2 
73  ILE 73  A 73  A ? LEU 89  A 89  A ? -3.0 ASN 71  A 71  A ? -0.5 LEU 89  A 89  A ? -3.0 HIS 75  A 75  A ? -0.3 
74  VAL 74  A 74  A ? VAL 72  A 72  A ? -0.6 MET 88  A 88  A ? -0.2 MET 88  A 88  A ? -0.2 ASP 86  A 86  A ? -0.1 
75  HIS 75  A 75  A ? PHE 87  A 87  A ? -2.7 ILE 73  A 73  A ? -0.3 TYR 78  A 78  A ? -2.1 VAL 74  A 74  A ? -0.1 
76  PRO 76  A 76  A ? ?   ?   ? ?   ? ? ?    ?   ?   ? ?   ? ? ?    HIS 75  A 75  A ? -0.2 VAL 74  A 74  A ? -0.0 
77  GLY 77  A 77  A ? ASN 85  A 85  A ? -0.1 ASN 79  A 79  A ? -0.1 ASN 79  A 79  A ? -0.2 HIS 75  A 75  A ? -0.1 
78  TYR 78  A 78  A ? HIS 75  A 75  A ? -2.1 PHE 87  A 87  A ? -0.1 SER 80  A 80  A ? -0.5 ASN 85  A 85  A ? -0.2 
79  ASN 79  A 79  A ? ASP 84  A 84  A ? -2.4 GLY 77  A 77  A ? -0.2 LYS 83  A 83  A ? -1.5 ASP 84  A 84  A ? -1.2 
80  SER 80  A 80  A ? TYR 78  A 78  A ? -0.5 GLY 81  A 81  A ? -0.2 ASN 79  A 79  A ? -0.1 TYR 78  A 78  A ? -0.0 
81  GLY 81  A 81  A ? LEU 82  A 82  A ? -0.2 LYS 83  A 83  A ? -0.1 SER 80  A 80  A ? -0.2 ASN 79  A 79  A ? -0.0 
82  LEU 82  A 82  A ? ASN 79  A 79  A ? -0.2 ASP 84  A 84  A ? -0.1 SER 80  A 80  A ? -0.2 GLY 81  A 81  A ? -0.2 
83  LYS 83  A 83  A ? ASN 79  A 79  A ? -1.5 ASP 84  A 84  A ? -0.2 ASP 86  A 86  A ? -0.7 ASN 85  A 85  A ? -0.2 
84  ASP 84  A 84  A ? ASN 79  A 79  A ? -1.2 ASN 85  A 85  A ? -0.2 ASN 79  A 79  A ? -2.4 LYS 83  A 83  A ? -0.2 
85  ASN 85  A 85  A ? ASN 161 A 161 A ? -0.3 LYS 83  A 83  A ? -0.2 PHE 87  A 87  A ? -2.6 ASP 84  A 84  A ? -0.2 
86  ASP 86  A 86  A ? LYS 83  A 83  A ? -0.7 ASN 161 A 161 A ? -0.2 MET 88  A 88  A ? -0.4 ALA 210 A 210 A ? -0.2 
87  PHE 87  A 87  A ? ASN 85  A 85  A ? -2.6 ALA 40  A 40  A ? -0.3 HIS 75  A 75  A ? -2.7 LEU 89  A 89  A ? -0.3 
88  MET 88  A 88  A ? THR 39  A 39  A ? -2.3 ASP 86  A 86  A ? -0.4 THR 39  A 39  A ? -2.7 LEU 90  A 90  A ? -0.5 
89  LEU 89  A 89  A ? ILE 73  A 73  A ? -3.0 PHE 87  A 87  A ? -0.3 ILE 73  A 73  A ? -3.0 GLU 91  A 91  A ? -0.5 
90  LEU 90  A 90  A ? VAL 37  A 37  A ? -3.0 MET 88  A 88  A ? -0.5 VAL 37  A 37  A ? -2.3 LEU 92  A 92  A ? -0.6 
91  GLU 91  A 91  A ? ASN 71  A 71  A ? -3.0 LEU 89  A 89  A ? -0.5 LYS 70  A 70  A ? -3.3 ASN 71  A 71  A ? -1.2 
92  LEU 92  A 92  A ? LYS 35  A 35  A ? -2.8 LEU 90  A 90  A ? -0.6 VAL 69  A 69  A ? -0.2 ALA 96  A 96  A ? -0.0 
93  ASP 93  A 93  A ? GLY 68  A 68  A ? -2.6 GLU 94  A 94  A ? -0.2 LEU 92  A 92  A ? -0.1 VAL 69  A 69  A ? -0.1 
94  GLU 94  A 94  A ? GLY 68  A 68  A ? -0.4 ARG 34  A 34  A ? -0.1 ASP 93  A 93  A ? -0.2 LYS 70  A 70  A ? -0.0 
95  PRO 95  A 95  A ? ?   ?   ? ?   ? ? ?    ?   ?   ? ?   ? ? ?    LYS 35  A 35  A ? -0.2 GLU 97  A 97  A ? -0.1 
96  ALA 96  A 96  A ? ARG 34  A 34  A ? -3.5 ASP 33  A 33  A ? -0.1 LEU 98  A 98  A ? -0.9 TRP 36  A 36  A ? -0.0 
97  GLU 97  A 97  A ? PRO 95  A 95  A ? -0.1 LYS 103 A 103 A ? -0.0 ASN 99  A 99  A ? -0.2 VAL 102 A 102 A ? -0.1 
98  LEU 98  A 98  A ? ALA 96  A 96  A ? -0.9 ASN 101 A 101 A ? -0.1 ASN 100 A 100 A ? -0.2 LYS 103 A 103 A ? -0.2 
99  ASN 99  A 99  A ? VAL 102 A 102 A ? -1.9 GLU 97  A 97  A ? -0.2 VAL 102 A 102 A ? -0.4 GLY 53  A 53  A ? -0.1 
100 ASN 100 A 100 A ? ASN 101 A 101 A ? -0.2 LEU 98  A 98  A ? -0.2 LYS 103 A 103 A ? -0.1 LEU 98  A 98  A ? -0.1 
101 ASN 101 A 101 A ? VAL 102 A 102 A ? -0.2 THR 63  A 63  A ? -0.1 LYS 103 A 103 A ? -0.4 GLY 53  A 53  A ? -0.4 
102 VAL 102 A 102 A ? ASN 99  A 99  A ? -0.4 LEU 52  A 52  A ? -0.1 ASN 99  A 99  A ? -1.9 THR 104 A 104 A ? -0.3 
103 LYS 103 A 103 A ? PRO 14  A 14  A ? -1.8 ASN 101 A 101 A ? -0.4 LEU 31  A 31  A ? -0.3 ILE 105 A 105 A ? -0.2 
104 THR 104 A 104 A ? VAL 102 A 102 A ? -0.3 VAL 32  A 32  A ? -0.1 GLY 106 A 106 A ? -0.4 VAL 32  A 32  A ? -0.2 
105 ILE 105 A 105 A ? LEU 31  A 31  A ? -2.1 LYS 103 A 103 A ? -0.2 MET 188 A 188 A ? -0.1 LEU 107 A 107 A ? -0.1 
106 GLY 106 A 106 A ? GLY 187 A 187 A ? -0.5 THR 104 A 104 A ? -0.4 LEU 189 A 189 A ? -3.0 ALA 108 A 108 A ? -0.4 
107 LEU 107 A 107 A ? MET 188 A 188 A ? -0.2 VAL 32  A 32  A ? -0.1 THR 109 A 109 A ? -0.3 GLN 190 A 190 A ? -0.1 
108 ALA 108 A 108 A ? LEU 189 A 189 A ? -2.2 GLY 106 A 106 A ? -0.4 VAL 216 A 216 A ? -0.2 CYS 111 A 111 A ? -0.1 
109 THR 109 A 109 A ? LEU 107 A 107 A ? -0.3 GLN 110 A 110 A ? -0.1 CYS 111 A 111 A ? -0.4 ALA 108 A 108 A ? -0.1 
110 GLN 110 A 110 A ? LEU 107 A 107 A ? -0.0 LYS 214 A 214 A ? -0.0 THR 109 A 109 A ? -0.1 CYS 213 A 213 A ? -0.1 
111 CYS 111 A 111 A ? THR 109 A 109 A ? -0.4 PRO 112 A 112 A ? -0.1 ALA 113 A 113 A ? -0.1 THR 109 A 109 A ? -0.1 
112 PRO 112 A 112 A ? ?   ?   ? ?   ? ? ?    ?   ?   ? ?   ? ? ?    CYS 111 A 111 A ? -0.1 GLY 115 A 115 A ? -0.1 
113 ALA 113 A 113 A ? PRO 114 A 114 A ? -0.1 CYS 111 A 111 A ? -0.1 THR 116 A 116 A ? -1.8 SER 144 A 144 A ? -0.3 
114 PRO 114 A 114 A ? ?   ?   ? ?   ? ? ?    ?   ?   ? ?   ? ? ?    VAL 145 A 145 A ? -0.2 ALA 113 A 113 A ? -0.1 
115 GLY 115 A 115 A ? SER 144 A 144 A ? -3.0 THR 116 A 116 A ? -0.3 LYS 117 A 117 A ? -0.2 VAL 145 A 145 A ? -0.1 
116 THR 116 A 116 A ? ALA 113 A 113 A ? -1.8 LYS 117 A 117 A ? -0.1 SER 144 A 144 A ? -2.4 CYS 118 A 118 A ? -0.4 
117 LYS 117 A 117 A ? TYR 143 A 143 A ? -0.2 GLY 115 A 115 A ? -0.2 ASN 186 A 186 A ? -0.7 THR 119 A 119 A ? -0.3 
118 CYS 118 A 118 A ? ILE 142 A 142 A ? -3.5 THR 116 A 116 A ? -0.4 ILE 142 A 142 A ? -3.1 VAL 120 A 120 A ? -0.4 
119 THR 119 A 119 A ? VAL 184 A 184 A ? -3.0 LYS 117 A 117 A ? -0.3 VAL 184 A 184 A ? -3.0 SER 121 A 121 A ? -0.4 
120 VAL 120 A 120 A ? ALA 140 A 140 A ? -2.5 CYS 118 A 118 A ? -0.4 ALA 140 A 140 A ? -2.0 GLY 122 A 122 A ? -0.3 
121 SER 121 A 121 A ? PRO 182 A 182 A ? -1.3 THR 119 A 119 A ? -0.4 TRP 123 A 123 A ? -0.3 CYS 139 A 139 A ? -0.2 
122 GLY 122 A 122 A ? GLN 138 A 138 A ? -2.0 VAL 120 A 120 A ? -0.3 GLN 138 A 138 A ? -2.8 LEU 2   A 2   A ? -0.2 
123 TRP 123 A 123 A ? GLY 177 A 177 A ? -0.3 SER 121 A 121 A ? -0.3 THR 134 A 134 A ? -0.3 ILE 25  A 25  A ? -0.1 
124 GLY 124 A 124 A ? THR 125 A 125 A ? -0.2 CYS 175 A 175 A ? -0.1 THR 134 A 134 A ? -0.9 GLY 177 A 177 A ? -0.3 
125 THR 125 A 125 A ? ARG 176 A 176 A ? -3.3 SER 1   A 1   A ? -0.4 PHE 133 A 133 A ? -0.2 GLY 124 A 124 A ? -0.2 
126 VAL 126 A 126 A ? LYS 132 A 132 A ? -2.8 SER 1   A 1   A ? -0.1 GLY 4   A 4   A ? -0.4 THR 128 A 128 A ? -0.3 
127 THR 127 A 127 A ? LYS 132 A 132 A ? -0.4 GLN 130 A 130 A ? -0.2 LYS 132 A 132 A ? -0.4 THR 125 A 125 A ? -0.0 
128 THR 128 A 128 A ? VAL 126 A 126 A ? -0.3 LEU 131 A 131 A ? -0.1 LEU 131 A 131 A ? -0.1 VAL 199 A 199 A ? -0.1 
129 PRO 129 A 129 A ? ?   ?   ? ?   ? ? ?    ?   ?   ? ?   ? ? ?    LEU 131 A 131 A ? -0.4 THR 127 A 127 A ? -0.1 
130 GLN 130 A 130 A ? LEU 131 A 131 A ? -0.1 VAL 126 A 126 A ? -0.1 LYS 132 A 132 A ? -0.9 THR 127 A 127 A ? -0.2 
131 LEU 131 A 131 A ? PRO 129 A 129 A ? -0.4 VAL 126 A 126 A ? -0.1 PHE 133 A 133 A ? -0.5 THR 128 A 128 A ? -0.1 
132 LYS 132 A 132 A ? GLN 130 A 130 A ? -0.9 THR 127 A 127 A ? -0.4 VAL 126 A 126 A ? -2.8 THR 127 A 127 A ? -0.4 
133 PHE 133 A 133 A ? LEU 131 A 131 A ? -0.5 THR 125 A 125 A ? -0.2 THR 125 A 125 A ? -0.2 GLY 124 A 124 A ? -0.1 
134 THR 134 A 134 A ? GLY 124 A 124 A ? -0.9 LYS 132 A 132 A ? -0.4 GLN 138 A 138 A ? -0.1 LEU 57  A 57  A ? -0.1 
135 PRO 135 A 135 A ? ?   ?   ? ?   ? ? ?    ?   ?   ? ?   ? ? ?    LEU 57  A 57  A ? -2.9 LEU 137 A 137 A ? -0.4 
136 ILE 136 A 136 A ? ASP 56  A 56  A ? -0.2 LEU 57  A 57  A ? -0.1 ASP 56  A 56  A ? -0.2 THR 134 A 134 A ? -0.1 
137 LEU 137 A 137 A ? TYR 55  A 55  A ? -2.2 PRO 135 A 135 A ? -0.4 CYS 8   A 8   A ? -2.5 CYS 139 A 139 A ? -0.3 
138 GLN 138 A 138 A ? GLY 122 A 122 A ? -2.8 ASP 7   A 7   A ? -0.2 GLY 122 A 122 A ? -2.0 ALA 140 A 140 A ? -0.3 
139 CYS 139 A 139 A ? ASN 6   A 6   A ? -2.9 LEU 137 A 137 A ? -0.3 ASN 6   A 6   A ? -2.4 ASP 141 A 141 A ? -0.4 
140 ALA 140 A 140 A ? VAL 120 A 120 A ? -2.0 GLN 138 A 138 A ? -0.3 VAL 120 A 120 A ? -2.5 ILE 142 A 142 A ? -0.4 
141 ASP 141 A 141 A ? CYS 139 A 139 A ? -0.4 THR 119 A 119 A ? -0.2 TYR 143 A 143 A ? -0.2 THR 119 A 119 A ? -0.2 
142 ILE 142 A 142 A ? CYS 118 A 118 A ? -3.1 ALA 140 A 140 A ? -0.4 CYS 118 A 118 A ? -3.5 SER 144 A 144 A ? -0.4 
143 TYR 143 A 143 A ? GLY 166 A 166 A ? -1.2 ASP 141 A 141 A ? -0.2 GLY 166 A 166 A ? -2.3 LYS 117 A 117 A ? -0.2 
144 SER 144 A 144 A ? THR 116 A 116 A ? -2.4 ILE 142 A 142 A ? -0.4 GLY 115 A 115 A ? -3.0 SER 146 A 146 A ? -0.4 
145 VAL 145 A 145 A ? CYS 164 A 164 A ? -3.4 PRO 114 A 114 A ? -0.2 CYS 164 A 164 A ? -0.7 SER 144 A 144 A ? -0.0 
146 SER 146 A 146 A ? SER 144 A 144 A ? -0.4 GLN 147 A 147 A ? -0.1 CYS 150 A 150 A ? -2.4 LYS 151 A 151 A ? -0.2 
147 GLN 147 A 147 A ? ASP 148 A 148 A ? -0.2 SER 149 A 149 A ? -0.2 LYS 151 A 151 A ? -2.4 GLU 152 A 152 A ? -0.2 
148 ASP 148 A 148 A ? CYS 150 A 150 A ? -0.2 SER 149 A 149 A ? -0.2 GLU 152 A 152 A ? -1.8 GLN 147 A 147 A ? -0.2 
149 SER 149 A 149 A ? LYS 151 A 151 A ? -0.2 CYS 150 A 150 A ? -0.2 SER 153 A 153 A ? -1.4 ASP 148 A 148 A ? -0.2 
150 CYS 150 A 150 A ? SER 146 A 146 A ? -2.4 LYS 151 A 151 A ? -0.2 TYR 154 A 154 A ? -2.0 SER 153 A 153 A ? -0.4 
151 LYS 151 A 151 A ? GLN 147 A 147 A ? -2.4 GLU 152 A 152 A ? -0.2 LYS 155 A 155 A ? -2.3 CYS 150 A 150 A ? -0.2 
152 GLU 152 A 152 A ? ASP 148 A 148 A ? -1.8 SER 153 A 153 A ? -0.2 LYS 151 A 151 A ? -0.2 CYS 150 A 150 A ? -0.2 
153 SER 153 A 153 A ? SER 149 A 149 A ? -1.4 CYS 150 A 150 A ? -0.4 LYS 151 A 151 A ? -0.2 GLU 152 A 152 A ? -0.2 
154 TYR 154 A 154 A ? CYS 150 A 150 A ? -2.0 LYS 155 A 155 A ? -0.3 LEU 157 A 157 A ? -1.4 GLU 152 A 152 A ? -0.2 
155 LYS 155 A 155 A ? LYS 151 A 151 A ? -2.3 ASP 156 A 156 A ? -0.2 ILE 158 A 158 A ? -1.1 TYR 154 A 154 A ? -0.3 
156 ASP 156 A 156 A ? LEU 157 A 157 A ? -0.2 GLU 152 A 152 A ? -0.1 LYS 155 A 155 A ? -0.2 LYS 151 A 151 A ? -0.1 
157 LEU 157 A 157 A ? TYR 154 A 154 A ? -1.4 LYS 151 A 151 A ? -0.2 THR 159 A 159 A ? -0.5 ASP 156 A 156 A ? -0.2 
158 ILE 158 A 158 A ? LYS 155 A 155 A ? -1.1 LYS 151 A 151 A ? -0.1 GLU 160 A 160 A ? -0.2 ASP 84  A 84  A ? -0.0 
159 THR 159 A 159 A ? LEU 157 A 157 A ? -0.5 LEU 82  A 82  A ? -0.1 MET 162 A 162 A ? -1.5 LEU 157 A 157 A ? -0.0 
160 GLU 160 A 160 A ? ASN 161 A 161 A ? -0.3 ILE 158 A 158 A ? -0.2 LYS 214 A 214 A ? -0.1 GLN 147 A 147 A ? -0.0 
161 ASN 161 A 161 A ? CYS 213 A 213 A ? -0.0 LYS 214 A 214 A ? -0.0 ASN 211 A 211 A ? -2.3 LEU 163 A 163 A ? -0.3 
162 MET 162 A 162 A ? THR 159 A 159 A ? -1.5 ALA 210 A 210 A ? -0.2 CYS 164 A 164 A ? -0.4 ALA 210 A 210 A ? -0.2 
163 LEU 163 A 163 A ? TYR 209 A 209 A ? -2.7 ASN 161 A 161 A ? -0.3 TYR 209 A 209 A ? -3.3 ALA 165 A 165 A ? -0.4 
164 CYS 164 A 164 A ? VAL 145 A 145 A ? -0.7 MET 162 A 162 A ? -0.4 VAL 145 A 145 A ? -3.4 GLY 166 A 166 A ? -0.3 
165 ALA 165 A 165 A ? GLY 207 A 207 A ? -2.0 LEU 163 A 163 A ? -0.4 GLY 207 A 207 A ? -1.8 VAL 167 A 167 A ? -0.3 
166 GLY 166 A 166 A ? TYR 143 A 143 A ? -2.3 CYS 164 A 164 A ? -0.3 TYR 143 A 143 A ? -1.2 GLU 168 A 168 A ? -0.5 
167 VAL 167 A 167 A ? ARG 172 A 172 A ? -0.7 ALA 165 A 165 A ? -0.3 GLY 170 A 170 A ? -2.7 GLY 204 A 204 A ? -0.3 
168 GLU 168 A 168 A ? GLY 166 A 166 A ? -0.5 GLN 169 A 169 A ? -0.3 GLY 204 A 204 A ? -0.8 VAL 167 A 167 A ? -0.1 
169 GLN 169 A 169 A ? GLY 170 A 170 A ? -0.3 ARG 203 A 203 A ? -0.2 GLU 168 A 168 A ? -0.3 ARG 203 A 203 A ? -0.2 
170 GLY 170 A 170 A ? VAL 167 A 167 A ? -2.7 GLN 202 A 202 A ? -0.2 GLN 169 A 169 A ? -0.3 GLN 202 A 202 A ? -0.2 
171 GLY 171 A 171 A ? ALA 201 A 201 A ? -1.9 GLN 169 A 169 A ? -0.1 SER 173 A 173 A ? -0.3 GLN 202 A 202 A ? -0.1 
172 ARG 172 A 172 A ? VAL 167 A 167 A ? -0.2 GLN 202 A 202 A ? -0.1 VAL 167 A 167 A ? -0.7 SER 174 A 174 A ? -0.3 
173 SER 173 A 173 A ? ILE 3   A 3   A ? -1.2 GLY 171 A 171 A ? -0.3 ILE 3   A 3   A ? -2.1 CYS 175 A 175 A ? -0.1 
174 SER 174 A 174 A ? ARG 172 A 172 A ? -0.3 LEU 2   A 2   A ? -0.2 ALA 201 A 201 A ? -0.3 ARG 176 A 176 A ? -0.2 
175 CYS 175 A 175 A ? SER 1   A 1   A ? -1.2 ARG 176 A 176 A ? -0.2 ASP 178 A 178 A ? -2.2 SER 179 A 179 A ? -0.1 
176 ARG 176 A 176 A ? GLY 177 A 177 A ? -0.3 SER 174 A 174 A ? -0.2 THR 125 A 125 A ? -3.3 CYS 175 A 175 A ? -0.2 
177 GLY 177 A 177 A ? GLY 124 A 124 A ? -0.3 TYR 26  A 26  A ? -0.2 TRP 123 A 123 A ? -0.3 ARG 176 A 176 A ? -0.3 
178 ASP 178 A 178 A ? CYS 175 A 175 A ? -2.2 SER 1   A 1   A ? -0.2 GLY 181 A 181 A ? -2.7 VAL 193 A 193 A ? -0.3 
179 SER 179 A 179 A ? GLY 180 A 180 A ? -0.3 TYR 26  A 26  A ? -0.2 GLY 28  A 28  A ? -3.8 SER 194 A 194 A ? -0.2 
180 GLY 180 A 180 A ? VAL 193 A 193 A ? -2.9 GLY 181 A 181 A ? -0.3 SER 179 A 179 A ? -0.3 SER 194 A 194 A ? -0.1 
181 GLY 181 A 181 A ? ASP 178 A 178 A ? -2.7 PRO 182 A 182 A ? -0.1 VAL 193 A 193 A ? -2.6 GLY 180 A 180 A ? -0.3 
182 PRO 182 A 182 A ? ?   ?   ? ?   ? ? ?    ?   ?   ? ?   ? ? ?    SER 121 A 121 A ? -1.3 VAL 184 A 184 A ? -0.5 
183 LEU 183 A 183 A ? GLY 191 A 191 A ? -2.5 GLY 181 A 181 A ? -0.2 GLN 190 A 190 A ? -3.0 GLY 191 A 191 A ? -1.6 
184 VAL 184 A 184 A ? THR 119 A 119 A ? -3.0 PRO 182 A 182 A ? -0.5 THR 119 A 119 A ? -3.0 ASN 186 A 186 A ? -0.4 
185 CYS 185 A 185 A ? MET 188 A 188 A ? -2.3 LEU 183 A 183 A ? -0.5 MET 188 A 188 A ? -2.1 CYS 118 A 118 A ? -0.2 
186 ASN 186 A 186 A ? LYS 117 A 117 A ? -0.7 VAL 184 A 184 A ? -0.4 CYS 185 A 185 A ? -0.1 LEU 189 A 189 A ? -0.1 
187 GLY 187 A 187 A ? MET 188 A 188 A ? -0.2 VAL 184 A 184 A ? -0.1 GLY 106 A 106 A ? -0.5 LEU 189 A 189 A ? -0.3 
188 MET 188 A 188 A ? CYS 185 A 185 A ? -2.1 ILE 105 A 105 A ? -0.1 CYS 185 A 185 A ? -2.3 GLN 190 A 190 A ? -0.6 
189 LEU 189 A 189 A ? GLY 106 A 106 A ? -3.0 GLY 187 A 187 A ? -0.3 ALA 108 A 108 A ? -2.2 VAL 184 A 184 A ? -0.2 
190 GLN 190 A 190 A ? LEU 183 A 183 A ? -3.0 MET 188 A 188 A ? -0.6 VAL 212 A 212 A ? -1.6 CYS 213 A 213 A ? -0.6 
191 GLY 191 A 191 A ? LEU 183 A 183 A ? -1.6 ASN 211 A 211 A ? -0.2 LEU 183 A 183 A ? -2.5 VAL 193 A 193 A ? -0.4 
192 VAL 192 A 192 A ? ALA 210 A 210 A ? -1.5 GLN 190 A 190 A ? -0.3 ALA 210 A 210 A ? -2.9 LEU 163 A 163 A ? -0.1 
193 VAL 193 A 193 A ? GLY 181 A 181 A ? -2.6 GLY 191 A 191 A ? -0.4 GLY 180 A 180 A ? -2.9 TYR 209 A 209 A ? -0.2 
194 SER 194 A 194 A ? VAL 208 A 208 A ? -2.1 TRP 195 A 195 A ? -0.4 GLY 196 A 196 A ? -0.3 TYR 209 A 209 A ? -0.2 
195 TRP 195 A 195 A ? VAL 208 A 208 A ? -1.8 LYS 83  A 83  A ? -0.0 VAL 208 A 208 A ? -2.8 SER 194 A 194 A ? -0.4 
196 GLY 196 A 196 A ? SER 194 A 194 A ? -0.3 GLY 207 A 207 A ? -0.2 GLY 207 A 207 A ? -0.1 CYS 200 A 200 A ? -0.1 
197 THR 197 A 197 A ? TRP 195 A 195 A ? -0.3 VAL 199 A 199 A ? -0.2 ALA 201 A 201 A ? -0.1 GLN 202 A 202 A ? -0.0 
198 ALA 198 A 198 A ? VAL 199 A 199 A ? -0.1 CYS 200 A 200 A ? -0.1 CYS 200 A 200 A ? -0.6 THR 197 A 197 A ? -0.1 
199 VAL 199 A 199 A ? THR 128 A 128 A ? -0.1 CYS 175 A 175 A ? -0.1 GLN 202 A 202 A ? -0.6 THR 197 A 197 A ? -0.2 
200 CYS 200 A 200 A ? ALA 198 A 198 A ? -0.6 ALA 201 A 201 A ? -0.2 THR 128 A 128 A ? -0.1 CYS 175 A 175 A ? -0.1 
201 ALA 201 A 201 A ? SER 174 A 174 A ? -0.3 GLN 202 A 202 A ? -0.2 GLY 171 A 171 A ? -1.9 ARG 203 A 203 A ? -0.3 
202 GLN 202 A 202 A ? VAL 199 A 199 A ? -0.6 TYR 205 A 205 A ? -0.5 TYR 205 A 205 A ? -2.2 ALA 201 A 201 A ? -0.2 
203 ARG 203 A 203 A ? ALA 201 A 201 A ? -0.3 GLY 204 A 204 A ? -0.3 GLN 169 A 169 A ? -0.2 GLU 168 A 168 A ? -0.1 
204 GLY 204 A 204 A ? GLU 168 A 168 A ? -0.8 VAL 167 A 167 A ? -0.3 ARG 203 A 203 A ? -0.3 GLU 168 A 168 A ? -0.1 
205 TYR 205 A 205 A ? GLN 202 A 202 A ? -2.2 VAL 167 A 167 A ? -0.2 GLN 202 A 202 A ? -0.5 THR 197 A 197 A ? -0.2 
206 PRO 206 A 206 A ? ?   ?   ? ?   ? ? ?    ?   ?   ? ?   ? ? ?    GLY 166 A 166 A ? -0.2 THR 197 A 197 A ? -0.2 
207 GLY 207 A 207 A ? ALA 165 A 165 A ? -1.8 GLY 196 A 196 A ? -0.1 ALA 165 A 165 A ? -2.0 TYR 209 A 209 A ? -0.5 
208 VAL 208 A 208 A ? TRP 195 A 195 A ? -2.8 CYS 164 A 164 A ? -0.2 SER 194 A 194 A ? -2.1 TRP 195 A 195 A ? -1.8 
209 TYR 209 A 209 A ? LEU 163 A 163 A ? -3.3 GLY 207 A 207 A ? -0.5 LEU 163 A 163 A ? -2.7 ASN 211 A 211 A ? -0.4 
210 ALA 210 A 210 A ? VAL 192 A 192 A ? -2.9 VAL 208 A 208 A ? -0.3 VAL 192 A 192 A ? -1.5 VAL 212 A 212 A ? -0.9 
211 ASN 211 A 211 A ? ASN 161 A 161 A ? -2.3 TYR 209 A 209 A ? -0.4 LYS 214 A 214 A ? -1.1 ALA 215 A 215 A ? -0.4 
212 VAL 212 A 212 A ? GLN 190 A 190 A ? -1.6 ALA 210 A 210 A ? -0.9 ALA 215 A 215 A ? -1.9 VAL 216 A 216 A ? -0.7 
213 CYS 213 A 213 A ? GLN 190 A 190 A ? -0.6 LYS 214 A 214 A ? -0.3 VAL 216 A 216 A ? -0.3 VAL 212 A 212 A ? -0.3 
214 LYS 214 A 214 A ? ASN 211 A 211 A ? -1.1 ALA 215 A 215 A ? -0.2 CYS 213 A 213 A ? -0.3 VAL 212 A 212 A ? -0.2 
215 ALA 215 A 215 A ? VAL 212 A 212 A ? -1.9 ASN 211 A 211 A ? -0.4 VAL 219 A 219 A ? -2.6 ARG 220 A 220 A ? -0.2 
216 VAL 216 A 216 A ? VAL 212 A 212 A ? -0.7 CYS 213 A 213 A ? -0.3 ARG 220 A 220 A ? -2.5 ASP 221 A 221 A ? -0.2 
217 GLN 217 A 217 A ? CYS 213 A 213 A ? -0.2 TRP 218 A 218 A ? -0.2 ASP 221 A 221 A ? -2.4 VAL 216 A 216 A ? -0.3 
218 TRP 218 A 218 A ? ARG 220 A 220 A ? -0.2 VAL 219 A 219 A ? -0.2 THR 222 A 222 A ? -2.3 GLN 217 A 217 A ? -0.2 
219 VAL 219 A 219 A ? ALA 215 A 215 A ? -2.6 ARG 220 A 220 A ? -0.2 ILE 223 A 223 A ? -2.4 ARG 224 A 224 A ? -0.2 
220 ARG 220 A 220 A ? VAL 216 A 216 A ? -2.5 ASP 221 A 221 A ? -0.2 ARG 224 A 224 A ? -2.3 VAL 219 A 219 A ? -0.2 
221 ASP 221 A 221 A ? GLN 217 A 217 A ? -2.4 VAL 216 A 216 A ? -0.2 ASP 225 A 225 A ? -1.6 ARG 220 A 220 A ? -0.2 
222 THR 222 A 222 A ? TRP 218 A 218 A ? -2.3 GLN 217 A 217 A ? -0.2 ARG 226 A 226 A ? -0.3 ARG 220 A 220 A ? -0.2 
223 ILE 223 A 223 A ? VAL 219 A 219 A ? -2.4 ARG 224 A 224 A ? -0.2 ARG 226 A 226 A ? -1.2 ASP 221 A 221 A ? -0.2 
224 ARG 224 A 224 A ? ARG 220 A 220 A ? -2.3 ASP 225 A 225 A ? -0.2 ILE 223 A 223 A ? -0.2 THR 222 A 222 A ? -0.2 
225 ASP 225 A 225 A ? ASP 221 A 221 A ? -1.6 ARG 220 A 220 A ? -0.2 ARG 224 A 224 A ? -0.2 ILE 223 A 223 A ? -0.2 
226 ARG 226 A 226 A ? ILE 223 A 223 A ? -1.2 THR 222 A 222 A ? -0.3 ARG 224 A 224 A ? -0.2 ASP 225 A 225 A ? -0.2 
# 
loop_
_dssp_statistics_histogram.entry_id 
_dssp_statistics_histogram.type 
_dssp_statistics_histogram.1 
_dssp_statistics_histogram.2 
_dssp_statistics_histogram.3 
_dssp_statistics_histogram.4 
_dssp_statistics_histogram.5 
_dssp_statistics_histogram.6 
_dssp_statistics_histogram.7 
_dssp_statistics_histogram.8 
_dssp_statistics_histogram.9 
_dssp_statistics_histogram.10 
_dssp_statistics_histogram.11 
_dssp_statistics_histogram.12 
_dssp_statistics_histogram.13 
_dssp_statistics_histogram.14 
_dssp_statistics_histogram.15 
_dssp_statistics_histogram.16 
_dssp_statistics_histogram.17 
_dssp_statistics_histogram.18 
_dssp_statistics_histogram.19 
_dssp_statistics_histogram.20 
_dssp_statistics_histogram.21 
_dssp_statistics_histogram.22 
_dssp_statistics_histogram.23 
_dssp_statistics_histogram.24 
_dssp_statistics_histogram.25 
_dssp_statistics_histogram.26 
_dssp_statistics_histogram.27 
_dssp_statistics_histogram.28 
_dssp_statistics_histogram.29 
_dssp_statistics_histogram.30 
Pesi_A_02 residues_per_alpha_helix        0 0 0 0 0 0 0 1 1 0 0 0 0 0 0 0 0 0 0 0 0 0 0 0 0 0 0 0 0 0 
Pesi_A_02 parallel_bridges_per_ladder     1 0 0 0 0 0 0 0 0 0 0 0 0 0 0 0 0 0 0 0 0 0 0 0 0 0 0 0 0 0 
Pesi_A_02 antiparallel_bridges_per_ladder 3 2 4 5 1 2 0 0 0 0 0 0 0 0 0 0 0 0 0 0 0 0 0 0 0 0 0 0 0 0 
Pesi_A_02 ladders_per_sheet               1 0 0 0 0 1 0 1 0 0 0 0 0 0 0 0 0 0 0 0 0 0 0 0 0 0 0 0 0 0 
# 
loop_
_dssp_statistics_hbond.entry_id 
_dssp_statistics_hbond.type 
_dssp_statistics_hbond.count 
_dssp_statistics_hbond.count_per_100 
Pesi_A_02 O(I)-->H-N(J)          148 65.5 
Pesi_A_02 'PARALLEL BRIDGES'     2   0.9  
Pesi_A_02 'ANTIPARALLEL BRIDGES' 76  33.6 
Pesi_A_02 O(I)-->H-N(I-5)        2   0.9  
Pesi_A_02 O(I)-->H-N(I-4)        1   0.4  
Pesi_A_02 O(I)-->H-N(I-3)        4   1.8  
Pesi_A_02 O(I)-->H-N(I-2)        0   0.0  
Pesi_A_02 O(I)-->H-N(I-1)        0   0.0  
Pesi_A_02 O(I)-->H-N(I+0)        0   0.0  
Pesi_A_02 O(I)-->H-N(I+1)        0   0.0  
Pesi_A_02 O(I)-->H-N(I+2)        21  9.3  
Pesi_A_02 O(I)-->H-N(I+3)        23  10.2 
Pesi_A_02 O(I)-->H-N(I+4)        15  6.6  
Pesi_A_02 O(I)-->H-N(I+5)        1   0.4  
# 
_dssp_statistics.entry_id                       Pesi_A_02 
_dssp_statistics.nr_of_residues                 226 
_dssp_statistics.nr_of_chains                   1 
_dssp_statistics.nr_of_ss_bridges_total         0 
_dssp_statistics.nr_of_ss_bridges_intra_chain   0 
_dssp_statistics.nr_of_ss_bridges_inter_chain   0 
# 
loop_
_chem_comp.id 
_chem_comp.type 
_chem_comp.mon_nstd_flag 
_chem_comp.name 
_chem_comp.formula 
_chem_comp.formula_weight 
ALA 'L-PEPTIDE LINKING' y ALANINE         'C3 H7 N O2'     89.093 
ARG 'L-PEPTIDE LINKING' y ARGININE        'C6 H15 N4 O2'  175.209 
ASN 'L-PEPTIDE LINKING' y ASPARAGINE      'C4 H8 N2 O3'   132.118 
ASP 'L-PEPTIDE LINKING' y 'ASPARTIC ACID' 'C4 H7 N O4'    133.103 
CYS 'L-PEPTIDE LINKING' y CYSTEINE        'C3 H7 N O2 S'  121.158 
GLN 'L-PEPTIDE LINKING' y GLUTAMINE       'C5 H10 N2 O3'  146.144 
GLU 'L-PEPTIDE LINKING' y 'GLUTAMIC ACID' 'C5 H9 N O4'    147.129 
GLY 'PEPTIDE LINKING'   y GLYCINE         'C2 H5 N O2'     75.067 
HIS 'L-PEPTIDE LINKING' y HISTIDINE       'C6 H10 N3 O2'  156.162 
ILE 'L-PEPTIDE LINKING' y ISOLEUCINE      'C6 H13 N O2'   131.173 
LEU 'L-PEPTIDE LINKING' y LEUCINE         'C6 H13 N O2'   131.173 
LYS 'L-PEPTIDE LINKING' y LYSINE          'C6 H15 N2 O2'  147.195 
MET 'L-PEPTIDE LINKING' y METHIONINE      'C5 H11 N O2 S' 149.211 
PHE 'L-PEPTIDE LINKING' y PHENYLALANINE   'C9 H11 N O2'   165.189 
PRO 'L-PEPTIDE LINKING' y PROLINE         'C5 H9 N O2'     115.13 
SER 'L-PEPTIDE LINKING' y SERINE          'C3 H7 N O3'    105.093 
THR 'L-PEPTIDE LINKING' y THREONINE       'C4 H9 N O3'    119.119 
TRP 'L-PEPTIDE LINKING' y TRYPTOPHAN      'C11 H12 N2 O2' 204.225 
TYR 'L-PEPTIDE LINKING' y TYROSINE        'C9 H11 N O3'   181.189 
VAL 'L-PEPTIDE LINKING' y VALINE          'C5 H11 N O2'   117.146 
# 
loop_
_atom_type.symbol 
N 
C 
O 
S 
# 
loop_
_entity_poly_seq.entity_id 
_entity_poly_seq.num 
_entity_poly_seq.mon_id 
_entity_poly_seq.hetero 
1   1 SER n 
1   2 LEU n 
1   3 ILE n 
1   4 GLY n 
1   5 GLY n 
1   6 ASN n 
1   7 ASP n 
1   8 CYS n 
1   9 ASP n 
1  10 LEU n 
1  11 GLY n 
1  12 SER n 
1  13 ARG n 
1  14 PRO n 
1  15 PHE n 
1  16 GLN n 
1  17 VAL n 
1  18 ALA n 
1  19 LEU n 
1  20 VAL n 
1  21 MET n 
1  22 ASP n 
1  23 ASP n 
1  24 ARG n 
1  25 ILE n 
1  26 TYR n 
1  27 CYS n 
1  28 GLY n 
1  29 GLY n 
1  30 SER n 
1  31 LEU n 
1  32 VAL n 
1  33 ASP n 
1  34 ARG n 
1  35 LYS n 
1  36 TRP n 
1  37 VAL n 
1  38 MET n 
1  39 THR n 
1  40 ALA n 
1  41 ALA n 
1  42 HIS n 
1  43 CYS n 
1  44 SER n 
1  45 LYS n 
1  46 ASP n 
1  47 SER n 
1  48 VAL n 
1  49 GLN n 
1  50 VAL n 
1  51 LEU n 
1  52 LEU n 
1  53 GLY n 
1  54 ASP n 
1  55 TYR n 
1  56 ASP n 
1  57 LEU n 
1  58 GLN n 
1  59 THR n 
1  60 TYR n 
1  61 GLU n 
1  62 GLY n 
1  63 THR n 
1  64 GLU n 
1  65 GLN n 
1  66 ILE n 
1  67 ARG n 
1  68 GLY n 
1  69 VAL n 
1  70 LYS n 
1  71 ASN n 
1  72 VAL n 
1  73 ILE n 
1  74 VAL n 
1  75 HIS n 
1  76 PRO n 
1  77 GLY n 
1  78 TYR n 
1  79 ASN n 
1  80 SER n 
1  81 GLY n 
1  82 LEU n 
1  83 LYS n 
1  84 ASP n 
1  85 ASN n 
1  86 ASP n 
1  87 PHE n 
1  88 MET n 
1  89 LEU n 
1  90 LEU n 
1  91 GLU n 
1  92 LEU n 
1  93 ASP n 
1  94 GLU n 
1  95 PRO n 
1  96 ALA n 
1  97 GLU n 
1  98 LEU n 
1  99 ASN n 
1 100 ASN n 
1 101 ASN n 
1 102 VAL n 
1 103 LYS n 
1 104 THR n 
1 105 ILE n 
1 106 GLY n 
1 107 LEU n 
1 108 ALA n 
1 109 THR n 
1 110 GLN n 
1 111 CYS n 
1 112 PRO n 
1 113 ALA n 
1 114 PRO n 
1 115 GLY n 
1 116 THR n 
1 117 LYS n 
1 118 CYS n 
1 119 THR n 
1 120 VAL n 
1 121 SER n 
1 122 GLY n 
1 123 TRP n 
1 124 GLY n 
1 125 THR n 
1 126 VAL n 
1 127 THR n 
1 128 THR n 
1 129 PRO n 
1 130 GLN n 
1 131 LEU n 
1 132 LYS n 
1 133 PHE n 
1 134 THR n 
1 135 PRO n 
1 136 ILE n 
1 137 LEU n 
1 138 GLN n 
1 139 CYS n 
1 140 ALA n 
1 141 ASP n 
1 142 ILE n 
1 143 TYR n 
1 144 SER n 
1 145 VAL n 
1 146 SER n 
1 147 GLN n 
1 148 ASP n 
1 149 SER n 
1 150 CYS n 
1 151 LYS n 
1 152 GLU n 
1 153 SER n 
1 154 TYR n 
1 155 LYS n 
1 156 ASP n 
1 157 LEU n 
1 158 ILE n 
1 159 THR n 
1 160 GLU n 
1 161 ASN n 
1 162 MET n 
1 163 LEU n 
1 164 CYS n 
1 165 ALA n 
1 166 GLY n 
1 167 VAL n 
1 168 GLU n 
1 169 GLN n 
1 170 GLY n 
1 171 GLY n 
1 172 ARG n 
1 173 SER n 
1 174 SER n 
1 175 CYS n 
1 176 ARG n 
1 177 GLY n 
1 178 ASP n 
1 179 SER n 
1 180 GLY n 
1 181 GLY n 
1 182 PRO n 
1 183 LEU n 
1 184 VAL n 
1 185 CYS n 
1 186 ASN n 
1 187 GLY n 
1 188 MET n 
1 189 LEU n 
1 190 GLN n 
1 191 GLY n 
1 192 VAL n 
1 193 VAL n 
1 194 SER n 
1 195 TRP n 
1 196 GLY n 
1 197 THR n 
1 198 ALA n 
1 199 VAL n 
1 200 CYS n 
1 201 ALA n 
1 202 GLN n 
1 203 ARG n 
1 204 GLY n 
1 205 TYR n 
1 206 PRO n 
1 207 GLY n 
1 208 VAL n 
1 209 TYR n 
1 210 ALA n 
1 211 ASN n 
1 212 VAL n 
1 213 CYS n 
1 214 LYS n 
1 215 ALA n 
1 216 VAL n 
1 217 GLN n 
1 218 TRP n 
1 219 VAL n 
1 220 ARG n 
1 221 ASP n 
1 222 THR n 
1 223 ILE n 
1 224 ARG n 
1 225 ASP n 
1 226 ARG n 
# 
loop_
_pdbx_poly_seq_scheme.asym_id 
_pdbx_poly_seq_scheme.entity_id 
_pdbx_poly_seq_scheme.seq_id 
_pdbx_poly_seq_scheme.mon_id 
_pdbx_poly_seq_scheme.ndb_seq_num 
_pdbx_poly_seq_scheme.pdb_seq_num 
_pdbx_poly_seq_scheme.auth_seq_num 
_pdbx_poly_seq_scheme.pdb_mon_id 
_pdbx_poly_seq_scheme.auth_mon_id 
_pdbx_poly_seq_scheme.pdb_strand_id 
_pdbx_poly_seq_scheme.pdb_ins_code 
_pdbx_poly_seq_scheme.hetero 
A 1   1 SER   1 1   1   SER SER A ? n 
A 1   2 LEU   2 2   2   LEU LEU A ? n 
A 1   3 ILE   3 3   3   ILE ILE A ? n 
A 1   4 GLY   4 4   4   GLY GLY A ? n 
A 1   5 GLY   5 5   5   GLY GLY A ? n 
A 1   6 ASN   6 6   6   ASN ASN A ? n 
A 1   7 ASP   7 7   7   ASP ASP A ? n 
A 1   8 CYS   8 8   8   CYS CYS A ? n 
A 1   9 ASP   9 9   9   ASP ASP A ? n 
A 1  10 LEU  10 10  10  LEU LEU A ? n 
A 1  11 GLY  11 11  11  GLY GLY A ? n 
A 1  12 SER  12 12  12  SER SER A ? n 
A 1  13 ARG  13 13  13  ARG ARG A ? n 
A 1  14 PRO  14 14  14  PRO PRO A ? n 
A 1  15 PHE  15 15  15  PHE PHE A ? n 
A 1  16 GLN  16 16  16  GLN GLN A ? n 
A 1  17 VAL  17 17  17  VAL VAL A ? n 
A 1  18 ALA  18 18  18  ALA ALA A ? n 
A 1  19 LEU  19 19  19  LEU LEU A ? n 
A 1  20 VAL  20 20  20  VAL VAL A ? n 
A 1  21 MET  21 21  21  MET MET A ? n 
A 1  22 ASP  22 22  22  ASP ASP A ? n 
A 1  23 ASP  23 23  23  ASP ASP A ? n 
A 1  24 ARG  24 24  24  ARG ARG A ? n 
A 1  25 ILE  25 25  25  ILE ILE A ? n 
A 1  26 TYR  26 26  26  TYR TYR A ? n 
A 1  27 CYS  27 27  27  CYS CYS A ? n 
A 1  28 GLY  28 28  28  GLY GLY A ? n 
A 1  29 GLY  29 29  29  GLY GLY A ? n 
A 1  30 SER  30 30  30  SER SER A ? n 
A 1  31 LEU  31 31  31  LEU LEU A ? n 
A 1  32 VAL  32 32  32  VAL VAL A ? n 
A 1  33 ASP  33 33  33  ASP ASP A ? n 
A 1  34 ARG  34 34  34  ARG ARG A ? n 
A 1  35 LYS  35 35  35  LYS LYS A ? n 
A 1  36 TRP  36 36  36  TRP TRP A ? n 
A 1  37 VAL  37 37  37  VAL VAL A ? n 
A 1  38 MET  38 38  38  MET MET A ? n 
A 1  39 THR  39 39  39  THR THR A ? n 
A 1  40 ALA  40 40  40  ALA ALA A ? n 
A 1  41 ALA  41 41  41  ALA ALA A ? n 
A 1  42 HIS  42 42  42  HIS HIS A ? n 
A 1  43 CYS  43 43  43  CYS CYS A ? n 
A 1  44 SER  44 44  44  SER SER A ? n 
A 1  45 LYS  45 45  45  LYS LYS A ? n 
A 1  46 ASP  46 46  46  ASP ASP A ? n 
A 1  47 SER  47 47  47  SER SER A ? n 
A 1  48 VAL  48 48  48  VAL VAL A ? n 
A 1  49 GLN  49 49  49  GLN GLN A ? n 
A 1  50 VAL  50 50  50  VAL VAL A ? n 
A 1  51 LEU  51 51  51  LEU LEU A ? n 
A 1  52 LEU  52 52  52  LEU LEU A ? n 
A 1  53 GLY  53 53  53  GLY GLY A ? n 
A 1  54 ASP  54 54  54  ASP ASP A ? n 
A 1  55 TYR  55 55  55  TYR TYR A ? n 
A 1  56 ASP  56 56  56  ASP ASP A ? n 
A 1  57 LEU  57 57  57  LEU LEU A ? n 
A 1  58 GLN  58 58  58  GLN GLN A ? n 
A 1  59 THR  59 59  59  THR THR A ? n 
A 1  60 TYR  60 60  60  TYR TYR A ? n 
A 1  61 GLU  61 61  61  GLU GLU A ? n 
A 1  62 GLY  62 62  62  GLY GLY A ? n 
A 1  63 THR  63 63  63  THR THR A ? n 
A 1  64 GLU  64 64  64  GLU GLU A ? n 
A 1  65 GLN  65 65  65  GLN GLN A ? n 
A 1  66 ILE  66 66  66  ILE ILE A ? n 
A 1  67 ARG  67 67  67  ARG ARG A ? n 
A 1  68 GLY  68 68  68  GLY GLY A ? n 
A 1  69 VAL  69 69  69  VAL VAL A ? n 
A 1  70 LYS  70 70  70  LYS LYS A ? n 
A 1  71 ASN  71 71  71  ASN ASN A ? n 
A 1  72 VAL  72 72  72  VAL VAL A ? n 
A 1  73 ILE  73 73  73  ILE ILE A ? n 
A 1  74 VAL  74 74  74  VAL VAL A ? n 
A 1  75 HIS  75 75  75  HIS HIS A ? n 
A 1  76 PRO  76 76  76  PRO PRO A ? n 
A 1  77 GLY  77 77  77  GLY GLY A ? n 
A 1  78 TYR  78 78  78  TYR TYR A ? n 
A 1  79 ASN  79 79  79  ASN ASN A ? n 
A 1  80 SER  80 80  80  SER SER A ? n 
A 1  81 GLY  81 81  81  GLY GLY A ? n 
A 1  82 LEU  82 82  82  LEU LEU A ? n 
A 1  83 LYS  83 83  83  LYS LYS A ? n 
A 1  84 ASP  84 84  84  ASP ASP A ? n 
A 1  85 ASN  85 85  85  ASN ASN A ? n 
A 1  86 ASP  86 86  86  ASP ASP A ? n 
A 1  87 PHE  87 87  87  PHE PHE A ? n 
A 1  88 MET  88 88  88  MET MET A ? n 
A 1  89 LEU  89 89  89  LEU LEU A ? n 
A 1  90 LEU  90 90  90  LEU LEU A ? n 
A 1  91 GLU  91 91  91  GLU GLU A ? n 
A 1  92 LEU  92 92  92  LEU LEU A ? n 
A 1  93 ASP  93 93  93  ASP ASP A ? n 
A 1  94 GLU  94 94  94  GLU GLU A ? n 
A 1  95 PRO  95 95  95  PRO PRO A ? n 
A 1  96 ALA  96 96  96  ALA ALA A ? n 
A 1  97 GLU  97 97  97  GLU GLU A ? n 
A 1  98 LEU  98 98  98  LEU LEU A ? n 
A 1  99 ASN  99 99  99  ASN ASN A ? n 
A 1 100 ASN 100 100 100 ASN ASN A ? n 
A 1 101 ASN 101 101 101 ASN ASN A ? n 
A 1 102 VAL 102 102 102 VAL VAL A ? n 
A 1 103 LYS 103 103 103 LYS LYS A ? n 
A 1 104 THR 104 104 104 THR THR A ? n 
A 1 105 ILE 105 105 105 ILE ILE A ? n 
A 1 106 GLY 106 106 106 GLY GLY A ? n 
A 1 107 LEU 107 107 107 LEU LEU A ? n 
A 1 108 ALA 108 108 108 ALA ALA A ? n 
A 1 109 THR 109 109 109 THR THR A ? n 
A 1 110 GLN 110 110 110 GLN GLN A ? n 
A 1 111 CYS 111 111 111 CYS CYS A ? n 
A 1 112 PRO 112 112 112 PRO PRO A ? n 
A 1 113 ALA 113 113 113 ALA ALA A ? n 
A 1 114 PRO 114 114 114 PRO PRO A ? n 
A 1 115 GLY 115 115 115 GLY GLY A ? n 
A 1 116 THR 116 116 116 THR THR A ? n 
A 1 117 LYS 117 117 117 LYS LYS A ? n 
A 1 118 CYS 118 118 118 CYS CYS A ? n 
A 1 119 THR 119 119 119 THR THR A ? n 
A 1 120 VAL 120 120 120 VAL VAL A ? n 
A 1 121 SER 121 121 121 SER SER A ? n 
A 1 122 GLY 122 122 122 GLY GLY A ? n 
A 1 123 TRP 123 123 123 TRP TRP A ? n 
A 1 124 GLY 124 124 124 GLY GLY A ? n 
A 1 125 THR 125 125 125 THR THR A ? n 
A 1 126 VAL 126 126 126 VAL VAL A ? n 
A 1 127 THR 127 127 127 THR THR A ? n 
A 1 128 THR 128 128 128 THR THR A ? n 
A 1 129 PRO 129 129 129 PRO PRO A ? n 
A 1 130 GLN 130 130 130 GLN GLN A ? n 
A 1 131 LEU 131 131 131 LEU LEU A ? n 
A 1 132 LYS 132 132 132 LYS LYS A ? n 
A 1 133 PHE 133 133 133 PHE PHE A ? n 
A 1 134 THR 134 134 134 THR THR A ? n 
A 1 135 PRO 135 135 135 PRO PRO A ? n 
A 1 136 ILE 136 136 136 ILE ILE A ? n 
A 1 137 LEU 137 137 137 LEU LEU A ? n 
A 1 138 GLN 138 138 138 GLN GLN A ? n 
A 1 139 CYS 139 139 139 CYS CYS A ? n 
A 1 140 ALA 140 140 140 ALA ALA A ? n 
A 1 141 ASP 141 141 141 ASP ASP A ? n 
A 1 142 ILE 142 142 142 ILE ILE A ? n 
A 1 143 TYR 143 143 143 TYR TYR A ? n 
A 1 144 SER 144 144 144 SER SER A ? n 
A 1 145 VAL 145 145 145 VAL VAL A ? n 
A 1 146 SER 146 146 146 SER SER A ? n 
A 1 147 GLN 147 147 147 GLN GLN A ? n 
A 1 148 ASP 148 148 148 ASP ASP A ? n 
A 1 149 SER 149 149 149 SER SER A ? n 
A 1 150 CYS 150 150 150 CYS CYS A ? n 
A 1 151 LYS 151 151 151 LYS LYS A ? n 
A 1 152 GLU 152 152 152 GLU GLU A ? n 
A 1 153 SER 153 153 153 SER SER A ? n 
A 1 154 TYR 154 154 154 TYR TYR A ? n 
A 1 155 LYS 155 155 155 LYS LYS A ? n 
A 1 156 ASP 156 156 156 ASP ASP A ? n 
A 1 157 LEU 157 157 157 LEU LEU A ? n 
A 1 158 ILE 158 158 158 ILE ILE A ? n 
A 1 159 THR 159 159 159 THR THR A ? n 
A 1 160 GLU 160 160 160 GLU GLU A ? n 
A 1 161 ASN 161 161 161 ASN ASN A ? n 
A 1 162 MET 162 162 162 MET MET A ? n 
A 1 163 LEU 163 163 163 LEU LEU A ? n 
A 1 164 CYS 164 164 164 CYS CYS A ? n 
A 1 165 ALA 165 165 165 ALA ALA A ? n 
A 1 166 GLY 166 166 166 GLY GLY A ? n 
A 1 167 VAL 167 167 167 VAL VAL A ? n 
A 1 168 GLU 168 168 168 GLU GLU A ? n 
A 1 169 GLN 169 169 169 GLN GLN A ? n 
A 1 170 GLY 170 170 170 GLY GLY A ? n 
A 1 171 GLY 171 171 171 GLY GLY A ? n 
A 1 172 ARG 172 172 172 ARG ARG A ? n 
A 1 173 SER 173 173 173 SER SER A ? n 
A 1 174 SER 174 174 174 SER SER A ? n 
A 1 175 CYS 175 175 175 CYS CYS A ? n 
A 1 176 ARG 176 176 176 ARG ARG A ? n 
A 1 177 GLY 177 177 177 GLY GLY A ? n 
A 1 178 ASP 178 178 178 ASP ASP A ? n 
A 1 179 SER 179 179 179 SER SER A ? n 
A 1 180 GLY 180 180 180 GLY GLY A ? n 
A 1 181 GLY 181 181 181 GLY GLY A ? n 
A 1 182 PRO 182 182 182 PRO PRO A ? n 
A 1 183 LEU 183 183 183 LEU LEU A ? n 
A 1 184 VAL 184 184 184 VAL VAL A ? n 
A 1 185 CYS 185 185 185 CYS CYS A ? n 
A 1 186 ASN 186 186 186 ASN ASN A ? n 
A 1 187 GLY 187 187 187 GLY GLY A ? n 
A 1 188 MET 188 188 188 MET MET A ? n 
A 1 189 LEU 189 189 189 LEU LEU A ? n 
A 1 190 GLN 190 190 190 GLN GLN A ? n 
A 1 191 GLY 191 191 191 GLY GLY A ? n 
A 1 192 VAL 192 192 192 VAL VAL A ? n 
A 1 193 VAL 193 193 193 VAL VAL A ? n 
A 1 194 SER 194 194 194 SER SER A ? n 
A 1 195 TRP 195 195 195 TRP TRP A ? n 
A 1 196 GLY 196 196 196 GLY GLY A ? n 
A 1 197 THR 197 197 197 THR THR A ? n 
A 1 198 ALA 198 198 198 ALA ALA A ? n 
A 1 199 VAL 199 199 199 VAL VAL A ? n 
A 1 200 CYS 200 200 200 CYS CYS A ? n 
A 1 201 ALA 201 201 201 ALA ALA A ? n 
A 1 202 GLN 202 202 202 GLN GLN A ? n 
A 1 203 ARG 203 203 203 ARG ARG A ? n 
A 1 204 GLY 204 204 204 GLY GLY A ? n 
A 1 205 TYR 205 205 205 TYR TYR A ? n 
A 1 206 PRO 206 206 206 PRO PRO A ? n 
A 1 207 GLY 207 207 207 GLY GLY A ? n 
A 1 208 VAL 208 208 208 VAL VAL A ? n 
A 1 209 TYR 209 209 209 TYR TYR A ? n 
A 1 210 ALA 210 210 210 ALA ALA A ? n 
A 1 211 ASN 211 211 211 ASN ASN A ? n 
A 1 212 VAL 212 212 212 VAL VAL A ? n 
A 1 213 CYS 213 213 213 CYS CYS A ? n 
A 1 214 LYS 214 214 214 LYS LYS A ? n 
A 1 215 ALA 215 215 215 ALA ALA A ? n 
A 1 216 VAL 216 216 216 VAL VAL A ? n 
A 1 217 GLN 217 217 217 GLN GLN A ? n 
A 1 218 TRP 218 218 218 TRP TRP A ? n 
A 1 219 VAL 219 219 219 VAL VAL A ? n 
A 1 220 ARG 220 220 220 ARG ARG A ? n 
A 1 221 ASP 221 221 221 ASP ASP A ? n 
A 1 222 THR 222 222 222 THR THR A ? n 
A 1 223 ILE 223 223 223 ILE ILE A ? n 
A 1 224 ARG 224 224 224 ARG ARG A ? n 
A 1 225 ASP 225 225 225 ASP ASP A ? n 
A 1 226 ARG 226 226 226 ARG ARG A ? n 
# 
loop_
_atom_site.group_PDB 
_atom_site.id 
_atom_site.type_symbol 
_atom_site.label_atom_id 
_atom_site.label_alt_id 
_atom_site.label_comp_id 
_atom_site.label_asym_id 
_atom_site.label_entity_id 
_atom_site.label_seq_id 
_atom_site.pdbx_PDB_ins_code 
_atom_site.Cartn_x 
_atom_site.Cartn_y 
_atom_site.Cartn_z 
_atom_site.occupancy 
_atom_site.B_iso_or_equiv 
_atom_site.pdbx_formal_charge 
_atom_site.auth_seq_id 
_atom_site.auth_comp_id 
_atom_site.auth_asym_id 
_atom_site.auth_atom_id 
_atom_site.pdbx_PDB_model_num 
ATOM 1    N N   ? SER A 1   1 ?   7.384   5.952  -4.798 1.000 67.950 ? 1   SER A N   1 
ATOM 2    C CA  ? SER A 1   1 ?   8.255   5.738  -5.949 1.000 67.950 ? 1   SER A CA  1 
ATOM 3    C C   ? SER A 1   1 ?   9.106   4.485  -5.773 1.000 67.950 ? 1   SER A C   1 
ATOM 4    C CB  ? SER A 1   1 ?   9.159   6.951  -6.169 1.000 67.950 ? 1   SER A CB  1 
ATOM 5    O O   ? SER A 1   1 ?   9.261   3.985  -4.657 1.000 67.950 ? 1   SER A O   1 
ATOM 6    O OG  ? SER A 1   1 ?  10.014   6.746  -7.281 1.000 67.950 ? 1   SER A OG  1 
ATOM 7    N N   ? LEU A 1   2 ?   9.461   3.864  -6.882 1.000 83.620 ? 2   LEU A N   1 
ATOM 8    C CA  ? LEU A 1   2 ?  10.066   2.541  -6.987 1.000 83.620 ? 2   LEU A CA  1 
ATOM 9    C C   ? LEU A 1   2 ?  11.496   2.637  -7.508 1.000 83.620 ? 2   LEU A C   1 
ATOM 10   C CB  ? LEU A 1   2 ?   9.235   1.642  -7.907 1.000 83.620 ? 2   LEU A CB  1 
ATOM 11   O O   ? LEU A 1   2 ?  11.768   3.378  -8.455 1.000 83.620 ? 2   LEU A O   1 
ATOM 12   C CG  ? LEU A 1   2 ?   7.779   1.415  -7.498 1.000 83.620 ? 2   LEU A CG  1 
ATOM 13   C CD1 ? LEU A 1   2 ?   7.036   0.649  -8.587 1.000 83.620 ? 2   LEU A CD1 1 
ATOM 14   C CD2 ? LEU A 1   2 ?   7.707   0.670  -6.169 1.000 83.620 ? 2   LEU A CD2 1 
ATOM 15   N N   ? ILE A 1   3 ?  12.470   2.017  -6.812 1.000 84.260 ? 3   ILE A N   1 
ATOM 16   C CA  ? ILE A 1   3 ?  13.839   1.915  -7.306 1.000 84.260 ? 3   ILE A CA  1 
ATOM 17   C C   ? ILE A 1   3 ?  13.900   0.907  -8.452 1.000 84.260 ? 3   ILE A C   1 
ATOM 18   C CB  ? ILE A 1   3 ?  14.817   1.508  -6.181 1.000 84.260 ? 3   ILE A CB  1 
ATOM 19   O O   ? ILE A 1   3 ?  13.449  -0.232  -8.310 1.000 84.260 ? 3   ILE A O   1 
ATOM 20   C CG1 ? ILE A 1   3 ?  14.814   2.559  -5.065 1.000 84.260 ? 3   ILE A CG1 1 
ATOM 21   C CG2 ? ILE A 1   3 ?  16.228   1.305  -6.739 1.000 84.260 ? 3   ILE A CG2 1 
ATOM 22   C CD1 ? ILE A 1   3 ?  15.709   2.210  -3.884 1.000 84.260 ? 3   ILE A CD1 1 
ATOM 23   N N   ? GLY A 1   4 ?  14.420   1.484  -9.619 1.000 83.600 ? 4   GLY A N   1 
ATOM 24   C CA  ? GLY A 1   4 ?  14.556   0.600 -10.766 1.000 83.600 ? 4   GLY A CA  1 
ATOM 25   C C   ? GLY A 1   4 ?  13.267   0.436 -11.549 1.000 83.600 ? 4   GLY A C   1 
ATOM 26   O O   ? GLY A 1   4 ?  13.147  -0.474 -12.373 1.000 83.600 ? 4   GLY A O   1 
ATOM 27   N N   ? GLY A 1   5 ?  12.169   1.305 -11.181 1.000 86.230 ? 5   GLY A N   1 
ATOM 28   C CA  ? GLY A 1   5 ?  10.900   1.321 -11.890 1.000 86.230 ? 5   GLY A CA  1 
ATOM 29   C C   ? GLY A 1   5 ?  10.889   2.273 -13.071 1.000 86.230 ? 5   GLY A C   1 
ATOM 30   O O   ? GLY A 1   5 ?  11.868   2.982 -13.313 1.000 86.230 ? 5   GLY A O   1 
ATOM 31   N N   ? ASN A 1   6 ?   9.920   2.218 -13.869 1.000 91.920 ? 6   ASN A N   1 
ATOM 32   C CA  ? ASN A 1   6 ?   9.672   3.104 -15.001 1.000 91.920 ? 6   ASN A CA  1 
ATOM 33   C C   ? ASN A 1   6 ?   8.272   3.709 -14.943 1.000 91.920 ? 6   ASN A C   1 
ATOM 34   C CB  ? ASN A 1   6 ?   9.873   2.357 -16.322 1.000 91.920 ? 6   ASN A CB  1 
ATOM 35   O O   ? ASN A 1   6 ?   7.424   3.250 -14.175 1.000 91.920 ? 6   ASN A O   1 
ATOM 36   C CG  ? ASN A 1   6 ?  11.219   1.666 -16.402 1.000 91.920 ? 6   ASN A CG  1 
ATOM 37   N ND2 ? ASN A 1   6 ?  11.201   0.344 -16.525 1.000 91.920 ? 6   ASN A ND2 1 
ATOM 38   O OD1 ? ASN A 1   6 ?  12.268   2.314 -16.354 1.000 91.920 ? 6   ASN A OD1 1 
ATOM 39   N N   ? ASP A 1   7 ?   8.142   4.768 -15.735 1.000 93.800 ? 7   ASP A N   1 
ATOM 40   C CA  ? ASP A 1   7 ?   6.795   5.322 -15.833 1.000 93.800 ? 7   ASP A CA  1 
ATOM 41   C C   ? ASP A 1   7 ?   5.778   4.236 -16.173 1.000 93.800 ? 7   ASP A C   1 
ATOM 42   C CB  ? ASP A 1   7 ?   6.747   6.435 -16.882 1.000 93.800 ? 7   ASP A CB  1 
ATOM 43   O O   ? ASP A 1   7 ?   6.027   3.394 -17.039 1.000 93.800 ? 7   ASP A O   1 
ATOM 44   C CG  ? ASP A 1   7 ?   7.554   7.659 -16.485 1.000 93.800 ? 7   ASP A CG  1 
ATOM 45   O OD1 ? ASP A 1   7 ?   8.086   7.699 -15.355 1.000 93.800 ? 7   ASP A OD1 1 
ATOM 46   O OD2 ? ASP A 1   7 ?   7.656   8.594 -17.309 1.000 93.800 ? 7   ASP A OD2 1 
ATOM 47   N N   ? CYS A 1   8 ?   4.712   4.250 -15.386 1.000 94.100 ? 8   CYS A N   1 
ATOM 48   C CA  ? CYS A 1   8 ?   3.602   3.375 -15.748 1.000 94.100 ? 8   CYS A CA  1 
ATOM 49   C C   ? CYS A 1   8 ?   2.954   3.828 -17.051 1.000 94.100 ? 8   CYS A C   1 
ATOM 50   C CB  ? CYS A 1   8 ?   2.558   3.344 -14.632 1.000 94.100 ? 8   CYS A CB  1 
ATOM 51   O O   ? CYS A 1   8 ?   3.024   5.005 -17.408 1.000 94.100 ? 8   CYS A O   1 
ATOM 52   S SG  ? CYS A 1   8 ?   3.182   2.687 -13.070 1.000 94.100 ? 8   CYS A SG  1 
ATOM 53   N N   ? ASP A 1   9 ?   2.328   2.766 -17.725 1.000 93.400 ? 9   ASP A N   1 
ATOM 54   C CA  ? ASP A 1   9 ?   1.498   3.157 -18.861 1.000 93.400 ? 9   ASP A CA  1 
ATOM 55   C C   ? ASP A 1   9 ?   0.311   4.004 -18.408 1.000 93.400 ? 9   ASP A C   1 
ATOM 56   C CB  ? ASP A 1   9 ?   1.004   1.920 -19.615 1.000 93.400 ? 9   ASP A CB  1 
ATOM 57   O O   ? ASP A 1   9 ?  -0.311   3.713 -17.385 1.000 93.400 ? 9   ASP A O   1 
ATOM 58   C CG  ? ASP A 1   9 ?   2.127   1.139 -20.273 1.000 93.400 ? 9   ASP A CG  1 
ATOM 59   O OD1 ? ASP A 1   9 ?   3.190   1.728 -20.565 1.000 93.400 ? 9   ASP A OD1 1 
ATOM 60   O OD2 ? ASP A 1   9 ?   1.947  -0.076 -20.506 1.000 93.400 ? 9   ASP A OD2 1 
ATOM 61   N N   ? LEU A 1  10 ?   0.080   5.100 -19.140 1.000 91.700 ? 10  LEU A N   1 
ATOM 62   C CA  ? LEU A 1  10 ?  -1.072   5.943 -18.837 1.000 91.700 ? 10  LEU A CA  1 
ATOM 63   C C   ? LEU A 1  10 ?  -2.342   5.107 -18.724 1.000 91.700 ? 10  LEU A C   1 
ATOM 64   C CB  ? LEU A 1  10 ?  -1.248   7.017 -19.913 1.000 91.700 ? 10  LEU A CB  1 
ATOM 65   O O   ? LEU A 1  10 ?  -2.657   4.323 -19.623 1.000 91.700 ? 10  LEU A O   1 
ATOM 66   C CG  ? LEU A 1  10 ?  -2.287   8.102 -19.624 1.000 91.700 ? 10  LEU A CG  1 
ATOM 67   C CD1 ? LEU A 1  10 ?  -1.849   8.951 -18.434 1.000 91.700 ? 10  LEU A CD1 1 
ATOM 68   C CD2 ? LEU A 1  10 ?  -2.508   8.973 -20.856 1.000 91.700 ? 10  LEU A CD2 1 
ATOM 69   N N   ? GLY A 1  11 ?  -3.012   5.255 -17.523 1.000 90.870 ? 11  GLY A N   1 
ATOM 70   C CA  ? GLY A 1  11 ?  -4.294   4.599 -17.324 1.000 90.870 ? 11  GLY A CA  1 
ATOM 71   C C   ? GLY A 1  11 ?  -4.162   3.146 -16.907 1.000 90.870 ? 11  GLY A C   1 
ATOM 72   O O   ? GLY A 1  11 ?  -5.161   2.431 -16.805 1.000 90.870 ? 11  GLY A O   1 
ATOM 73   N N   ? SER A 1  12 ?  -2.935   2.646 -16.725 1.000 94.030 ? 12  SER A N   1 
ATOM 74   C CA  ? SER A 1  12 ?  -2.691   1.235 -16.448 1.000 94.030 ? 12  SER A CA  1 
ATOM 75   C C   ? SER A 1  12 ?  -2.990   0.898 -14.991 1.000 94.030 ? 12  SER A C   1 
ATOM 76   C CB  ? SER A 1  12 ?  -1.244   0.866 -16.778 1.000 94.030 ? 12  SER A CB  1 
ATOM 77   O O   ? SER A 1  12 ?  -3.191  -0.269 -14.647 1.000 94.030 ? 12  SER A O   1 
ATOM 78   O OG  ? SER A 1  12 ?  -0.341   1.596 -15.964 1.000 94.030 ? 12  SER A OG  1 
ATOM 79   N N   ? ARG A 1  13 ?  -3.132   1.857 -14.098 1.000 96.170 ? 13  ARG A N   1 
ATOM 80   C CA  ? ARG A 1  13 ?  -3.358   1.629 -12.674 1.000 96.170 ? 13  ARG A CA  1 
ATOM 81   C C   ? ARG A 1  13 ?  -4.457   2.542 -12.142 1.000 96.170 ? 13  ARG A C   1 
ATOM 82   C CB  ? ARG A 1  13 ?  -2.067   1.847 -11.883 1.000 96.170 ? 13  ARG A CB  1 
ATOM 83   O O   ? ARG A 1  13 ?  -4.210   3.374 -11.267 1.000 96.170 ? 13  ARG A O   1 
ATOM 84   C CG  ? ARG A 1  13 ?  -0.893   1.017 -12.378 1.000 96.170 ? 13  ARG A CG  1 
ATOM 85   C CD  ? ARG A 1  13 ?  -1.134  -0.473 -12.183 1.000 96.170 ? 13  ARG A CD  1 
ATOM 86   N NE  ? ARG A 1  13 ?   0.027  -1.264 -12.583 1.000 96.170 ? 13  ARG A NE  1 
ATOM 87   N NH1 ? ARG A 1  13 ?  -0.660  -1.548 -14.770 1.000 96.170 ? 13  ARG A NH1 1 
ATOM 88   N NH2 ? ARG A 1  13 ?   1.318  -2.462 -14.057 1.000 96.170 ? 13  ARG A NH2 1 
ATOM 89   C CZ  ? ARG A 1  13 ?   0.226  -1.756 -13.803 1.000 96.170 ? 13  ARG A CZ  1 
ATOM 90   N N   ? PRO A 1  14 ?  -5.704   2.364 -12.590 1.000 97.010 ? 14  PRO A N   1 
ATOM 91   C CA  ? PRO A 1  14 ?  -6.805   3.268 -12.249 1.000 97.010 ? 14  PRO A CA  1 
ATOM 92   C C   ? PRO A 1  14 ?  -7.321   3.059 -10.827 1.000 97.010 ? 14  PRO A C   1 
ATOM 93   C CB  ? PRO A 1  14 ?  -7.882   2.916 -13.278 1.000 97.010 ? 14  PRO A CB  1 
ATOM 94   O O   ? PRO A 1  14 ?  -8.108   3.867 -10.327 1.000 97.010 ? 14  PRO A O   1 
ATOM 95   C CG  ? PRO A 1  14 ?  -7.622   1.487 -13.630 1.000 97.010 ? 14  PRO A CG  1 
ATOM 96   C CD  ? PRO A 1  14 ?  -6.139   1.255 -13.615 1.000 97.010 ? 14  PRO A CD  1 
ATOM 97   N N   ? PHE A 1  15 ?  -6.749   2.044 -10.079 1.000 98.100 ? 15  PHE A N   1 
ATOM 98   C CA  ? PHE A 1  15 ?  -7.121   1.744  -8.701 1.000 98.100 ? 15  PHE A CA  1 
ATOM 99   C C   ? PHE A 1  15 ?  -6.167   2.420  -7.724 1.000 98.100 ? 15  PHE A C   1 
ATOM 100  C CB  ? PHE A 1  15 ?  -7.131   0.231  -8.464 1.000 98.100 ? 15  PHE A CB  1 
ATOM 101  O O   ? PHE A 1  15 ?  -6.429   2.461  -6.520 1.000 98.100 ? 15  PHE A O   1 
ATOM 102  C CG  ? PHE A 1  15 ?  -5.892  -0.469  -8.953 1.000 98.100 ? 15  PHE A CG  1 
ATOM 103  C CD1 ? PHE A 1  15 ?  -5.892  -1.147 -10.166 1.000 98.100 ? 15  PHE A CD1 1 
ATOM 104  C CD2 ? PHE A 1  15 ?  -4.725  -0.449  -8.199 1.000 98.100 ? 15  PHE A CD2 1 
ATOM 105  C CE1 ? PHE A 1  15 ?  -4.747  -1.795 -10.621 1.000 98.100 ? 15  PHE A CE1 1 
ATOM 106  C CE2 ? PHE A 1  15 ?  -3.577  -1.094  -8.648 1.000 98.100 ? 15  PHE A CE2 1 
ATOM 107  C CZ  ? PHE A 1  15 ?  -3.590  -1.768  -9.859 1.000 98.100 ? 15  PHE A CZ  1 
ATOM 108  N N   ? GLN A 1  16 ?  -4.939   2.836  -8.204 1.000 97.680 ? 16  GLN A N   1 
ATOM 109  C CA  ? GLN A 1  16 ?  -3.926   3.480  -7.374 1.000 97.680 ? 16  GLN A CA  1 
ATOM 110  C C   ? GLN A 1  16 ?  -4.410   4.835  -6.867 1.000 97.680 ? 16  GLN A C   1 
ATOM 111  C CB  ? GLN A 1  16 ?  -2.620   3.646  -8.152 1.000 97.680 ? 16  GLN A CB  1 
ATOM 112  O O   ? GLN A 1  16 ?  -4.903   5.655  -7.646 1.000 97.680 ? 16  GLN A O   1 
ATOM 113  C CG  ? GLN A 1  16 ?  -1.508   4.311  -7.352 1.000 97.680 ? 16  GLN A CG  1 
ATOM 114  C CD  ? GLN A 1  16 ?  -0.892   3.384  -6.320 1.000 97.680 ? 16  GLN A CD  1 
ATOM 115  N NE2 ? GLN A 1  16 ?   0.088   3.889  -5.578 1.000 97.680 ? 16  GLN A NE2 1 
ATOM 116  O OE1 ? GLN A 1  16 ?  -1.295   2.224  -6.189 1.000 97.680 ? 16  GLN A OE1 1 
ATOM 117  N N   ? VAL A 1  17 ?  -4.232   5.068  -5.538 1.000 97.370 ? 17  VAL A N   1 
ATOM 118  C CA  ? VAL A 1  17 ?  -4.659   6.348  -4.983 1.000 97.370 ? 17  VAL A CA  1 
ATOM 119  C C   ? VAL A 1  17 ?  -3.507   6.987  -4.210 1.000 97.370 ? 17  VAL A C   1 
ATOM 120  C CB  ? VAL A 1  17 ?  -5.891   6.186  -4.065 1.000 97.370 ? 17  VAL A CB  1 
ATOM 121  O O   ? VAL A 1  17 ?  -2.613   6.289  -3.728 1.000 97.370 ? 17  VAL A O   1 
ATOM 122  C CG1 ? VAL A 1  17 ?  -7.033   5.497  -4.811 1.000 97.370 ? 17  VAL A CG1 1 
ATOM 123  C CG2 ? VAL A 1  17 ?  -5.520   5.402  -2.808 1.000 97.370 ? 17  VAL A CG2 1 
ATOM 124  N N   ? ALA A 1  18 ?  -3.540   8.273  -4.173 1.000 96.190 ? 18  ALA A N   1 
ATOM 125  C CA  ? ALA A 1  18 ?  -2.587   9.026  -3.362 1.000 96.190 ? 18  ALA A CA  1 
ATOM 126  C C   ? ALA A 1  18 ?  -3.251   9.575  -2.103 1.000 96.190 ? 18  ALA A C   1 
ATOM 127  C CB  ? ALA A 1  18 ?  -1.977  10.164  -4.178 1.000 96.190 ? 18  ALA A CB  1 
ATOM 128  O O   ? ALA A 1  18 ?  -4.343  10.144  -2.167 1.000 96.190 ? 18  ALA A O   1 
ATOM 129  N N   ? LEU A 1  19 ?  -2.618   9.280  -1.056 1.000 96.270 ? 19  LEU A N   1 
ATOM 130  C CA  ? LEU A 1  19 ?  -2.988   9.972   0.173 1.000 96.270 ? 19  LEU A CA  1 
ATOM 131  C C   ? LEU A 1  19 ?  -2.194  11.265   0.330 1.000 96.270 ? 19  LEU A C   1 
ATOM 132  C CB  ? LEU A 1  19 ?  -2.759   9.069   1.387 1.000 96.270 ? 19  LEU A CB  1 
ATOM 133  O O   ? LEU A 1  19 ?  -0.961  11.241   0.361 1.000 96.270 ? 19  LEU A O   1 
ATOM 134  C CG  ? LEU A 1  19 ?  -3.879   8.081   1.718 1.000 96.270 ? 19  LEU A CG  1 
ATOM 135  C CD1 ? LEU A 1  19 ?  -4.144   7.163   0.529 1.000 96.270 ? 19  LEU A CD1 1 
ATOM 136  C CD2 ? LEU A 1  19 ?  -3.527   7.269   2.959 1.000 96.270 ? 19  LEU A CD2 1 
ATOM 137  N N   ? VAL A 1  20 ?  -2.918  12.377   0.382 1.000 93.350 ? 20  VAL A N   1 
ATOM 138  C CA  ? VAL A 1  20 ?  -2.273  13.684   0.327 1.000 93.350 ? 20  VAL A CA  1 
ATOM 139  C C   ? VAL A 1  20 ?  -2.533  14.445   1.625 1.000 93.350 ? 20  VAL A C   1 
ATOM 140  C CB  ? VAL A 1  20 ?  -2.766  14.509  -0.883 1.000 93.350 ? 20  VAL A CB  1 
ATOM 141  O O   ? VAL A 1  20 ?  -3.638  14.393   2.171 1.000 93.350 ? 20  VAL A O   1 
ATOM 142  C CG1 ? VAL A 1  20 ?  -2.045  15.854  -0.950 1.000 93.350 ? 20  VAL A CG1 1 
ATOM 143  C CG2 ? VAL A 1  20 ?  -2.566  13.727  -2.179 1.000 93.350 ? 20  VAL A CG2 1 
ATOM 144  N N   ? MET A 1  21 ?  -1.506  15.044   2.121 1.000 91.050 ? 21  MET A N   1 
ATOM 145  C CA  ? MET A 1  21 ?  -1.516  15.935   3.278 1.000 91.050 ? 21  MET A CA  1 
ATOM 146  C C   ? MET A 1  21 ?  -0.713  17.201   2.997 1.000 91.050 ? 21  MET A C   1 
ATOM 147  C CB  ? MET A 1  21 ?  -0.955  15.223   4.510 1.000 91.050 ? 21  MET A CB  1 
ATOM 148  O O   ? MET A 1  21 ?   0.444  17.128   2.580 1.000 91.050 ? 21  MET A O   1 
ATOM 149  C CG  ? MET A 1  21 ?  -1.084  16.027   5.794 1.000 91.050 ? 21  MET A CG  1 
ATOM 150  S SD  ? MET A 1  21 ?  -0.405  15.139   7.250 1.000 91.050 ? 21  MET A SD  1 
ATOM 151  C CE  ? MET A 1  21 ?   1.370  15.247   6.891 1.000 91.050 ? 21  MET A CE  1 
ATOM 152  N N   ? ASP A 1  22 ?  -1.390  18.408   3.262 1.000 88.230 ? 22  ASP A N   1 
ATOM 153  C CA  ? ASP A 1  22 ?  -0.744  19.692   3.007 1.000 88.230 ? 22  ASP A CA  1 
ATOM 154  C C   ? ASP A 1  22 ?  -0.160  19.743   1.598 1.000 88.230 ? 22  ASP A C   1 
ATOM 155  C CB  ? ASP A 1  22 ?   0.353  19.955   4.041 1.000 88.230 ? 22  ASP A CB  1 
ATOM 156  O O   ? ASP A 1  22 ?   0.981  20.169   1.408 1.000 88.230 ? 22  ASP A O   1 
ATOM 157  C CG  ? ASP A 1  22 ?  -0.181  20.054   5.460 1.000 88.230 ? 22  ASP A CG  1 
ATOM 158  O OD1 ? ASP A 1  22 ?  -1.289  20.597   5.658 1.000 88.230 ? 22  ASP A OD1 1 
ATOM 159  O OD2 ? ASP A 1  22 ?   0.515  19.588   6.388 1.000 88.230 ? 22  ASP A OD2 1 
ATOM 160  N N   ? ASP A 1  23 ?  -0.844  19.103   0.617 1.000 84.180 ? 23  ASP A N   1 
ATOM 161  C CA  ? ASP A 1  23 ?  -0.554  19.162  -0.813 1.000 84.180 ? 23  ASP A CA  1 
ATOM 162  C C   ? ASP A 1  23 ?   0.672  18.321  -1.160 1.000 84.180 ? 23  ASP A C   1 
ATOM 163  C CB  ? ASP A 1  23 ?  -0.342  20.611  -1.258 1.000 84.180 ? 23  ASP A CB  1 
ATOM 164  O O   ? ASP A 1  23 ?   1.336  18.569  -2.168 1.000 84.180 ? 23  ASP A O   1 
ATOM 165  C CG  ? ASP A 1  23 ?  -1.613  21.440  -1.205 1.000 84.180 ? 23  ASP A CG  1 
ATOM 166  O OD1 ? ASP A 1  23 ?  -2.702  20.907  -1.509 1.000 84.180 ? 23  ASP A OD1 1 
ATOM 167  O OD2 ? ASP A 1  23 ?  -1.524  22.638  -0.859 1.000 84.180 ? 23  ASP A OD2 1 
ATOM 168  N N   ? ARG A 1  24 ?   1.039  17.417  -0.177 1.000 87.680 ? 24  ARG A N   1 
ATOM 169  C CA  ? ARG A 1  24 ?   2.136  16.483  -0.411 1.000 87.680 ? 24  ARG A CA  1 
ATOM 170  C C   ? ARG A 1  24 ?   1.665  15.039  -0.269 1.000 87.680 ? 24  ARG A C   1 
ATOM 171  C CB  ? ARG A 1  24 ?   3.289  16.755   0.557 1.000 87.680 ? 24  ARG A CB  1 
ATOM 172  O O   ? ARG A 1  24 ?   0.838  14.732   0.593 1.000 87.680 ? 24  ARG A O   1 
ATOM 173  C CG  ? ARG A 1  24 ?   3.940  18.117   0.373 1.000 87.680 ? 24  ARG A CG  1 
ATOM 174  C CD  ? ARG A 1  24 ?   5.102  18.322   1.334 1.000 87.680 ? 24  ARG A CD  1 
ATOM 175  N NE  ? ARG A 1  24 ?   5.781  19.592   1.096 1.000 87.680 ? 24  ARG A NE  1 
ATOM 176  N NH1 ? ARG A 1  24 ?   6.983  19.556   3.069 1.000 87.680 ? 24  ARG A NH1 1 
ATOM 177  N NH2 ? ARG A 1  24 ?   7.218  21.309   1.610 1.000 87.680 ? 24  ARG A NH2 1 
ATOM 178  C CZ  ? ARG A 1  24 ?   6.659  20.149   1.925 1.000 87.680 ? 24  ARG A CZ  1 
ATOM 179  N N   ? ILE A 1  25 ?   2.264  14.172  -1.145 1.000 89.480 ? 25  ILE A N   1 
ATOM 180  C CA  ? ILE A 1  25 ?   1.933  12.754  -1.044 1.000 89.480 ? 25  ILE A CA  1 
ATOM 181  C C   ? ILE A 1  25 ?   2.505  12.181   0.250 1.000 89.480 ? 25  ILE A C   1 
ATOM 182  C CB  ? ILE A 1  25 ?   2.462  11.963  -2.261 1.000 89.480 ? 25  ILE A CB  1 
ATOM 183  O O   ? ILE A 1  25 ?   3.684  12.375   0.554 1.000 89.480 ? 25  ILE A O   1 
ATOM 184  C CG1 ? ILE A 1  25 ?   1.749  12.413  -3.542 1.000 89.480 ? 25  ILE A CG1 1 
ATOM 185  C CG2 ? ILE A 1  25 ?   2.293  10.457  -2.041 1.000 89.480 ? 25  ILE A CG2 1 
ATOM 186  C CD1 ? ILE A 1  25 ?   2.413  11.927  -4.823 1.000 89.480 ? 25  ILE A CD1 1 
ATOM 187  N N   ? TYR A 1  26 ?   1.634  11.568   0.973 1.000 89.420 ? 26  TYR A N   1 
ATOM 188  C CA  ? TYR A 1  26 ?   1.954  10.975   2.266 1.000 89.420 ? 26  TYR A CA  1 
ATOM 189  C C   ? TYR A 1  26 ?   2.134   9.467   2.146 1.000 89.420 ? 26  TYR A C   1 
ATOM 190  C CB  ? TYR A 1  26 ?   0.858  11.291   3.289 1.000 89.420 ? 26  TYR A CB  1 
ATOM 191  O O   ? TYR A 1  26 ?   3.152   8.920   2.578 1.000 89.420 ? 26  TYR A O   1 
ATOM 192  C CG  ? TYR A 1  26 ?   0.987  10.512   4.576 1.000 89.420 ? 26  TYR A CG  1 
ATOM 193  C CD1 ? TYR A 1  26 ?   0.085   9.499   4.893 1.000 89.420 ? 26  TYR A CD1 1 
ATOM 194  C CD2 ? TYR A 1  26 ?   2.008  10.789   5.478 1.000 89.420 ? 26  TYR A CD2 1 
ATOM 195  C CE1 ? TYR A 1  26 ?   0.198   8.781   6.079 1.000 89.420 ? 26  TYR A CE1 1 
ATOM 196  C CE2 ? TYR A 1  26 ?   2.131  10.077   6.666 1.000 89.420 ? 26  TYR A CE2 1 
ATOM 197  O OH  ? TYR A 1  26 ?   1.339   8.368   8.133 1.000 89.420 ? 26  TYR A OH  1 
ATOM 198  C CZ  ? TYR A 1  26 ?   1.223   9.076   6.957 1.000 89.420 ? 26  TYR A CZ  1 
ATOM 199  N N   ? CYS A 1  27 ?   1.211   8.795   1.629 1.000 95.640 ? 27  CYS A N   1 
ATOM 200  C CA  ? CYS A 1  27 ?   1.145   7.358   1.384 1.000 95.640 ? 27  CYS A CA  1 
ATOM 201  C C   ? CYS A 1  27 ?   0.321   7.055   0.138 1.000 95.640 ? 27  CYS A C   1 
ATOM 202  C CB  ? CYS A 1  27 ?   0.546   6.636   2.590 1.000 95.640 ? 27  CYS A CB  1 
ATOM 203  O O   ? CYS A 1  27 ?  -0.332   7.944  -0.411 1.000 95.640 ? 27  CYS A O   1 
ATOM 204  S SG  ? CYS A 1  27 ?   1.712   6.398   3.949 1.000 95.640 ? 27  CYS A SG  1 
ATOM 205  N N   ? GLY A 1  28 ?   0.442   5.865  -0.236 1.000 96.410 ? 28  GLY A N   1 
ATOM 206  C CA  ? GLY A 1  28 ?  -0.427   5.376  -1.295 1.000 96.410 ? 28  GLY A CA  1 
ATOM 207  C C   ? GLY A 1  28 ?  -1.585   4.542  -0.780 1.000 96.410 ? 28  GLY A C   1 
ATOM 208  O O   ? GLY A 1  28 ?  -1.734   4.358   0.430 1.000 96.410 ? 28  GLY A O   1 
ATOM 209  N N   ? GLY A 1  29 ?  -2.422   4.058  -1.637 1.000 97.770 ? 29  GLY A N   1 
ATOM 210  C CA  ? GLY A 1  29 ?  -3.545   3.178  -1.356 1.000 97.770 ? 29  GLY A CA  1 
ATOM 211  C C   ? GLY A 1  29 ?  -4.145   2.559  -2.604 1.000 97.770 ? 29  GLY A C   1 
ATOM 212  O O   ? GLY A 1  29 ?  -3.649   2.776  -3.711 1.000 97.770 ? 29  GLY A O   1 
ATOM 213  N N   ? SER A 1  30 ?  -5.180   1.708  -2.315 1.000 98.390 ? 30  SER A N   1 
ATOM 214  C CA  ? SER A 1  30 ?  -5.915   1.059  -3.396 1.000 98.390 ? 30  SER A CA  1 
ATOM 215  C C   ? SER A 1  30 ?  -7.421   1.203  -3.205 1.000 98.390 ? 30  SER A C   1 
ATOM 216  C CB  ? SER A 1  30 ?  -5.543  -0.421  -3.484 1.000 98.390 ? 30  SER A CB  1 
ATOM 217  O O   ? SER A 1  30 ?  -7.934   1.004  -2.102 1.000 98.390 ? 30  SER A O   1 
ATOM 218  O OG  ? SER A 1  30 ?  -4.138  -0.583  -3.572 1.000 98.390 ? 30  SER A OG  1 
ATOM 219  N N   ? LEU A 1  31 ?  -8.023   1.655  -4.269 1.000 98.500 ? 31  LEU A N   1 
ATOM 220  C CA  ? LEU A 1  31 ?  -9.481   1.685  -4.246 1.000 98.500 ? 31  LEU A CA  1 
ATOM 221  C C   ? LEU A 1  31 ? -10.056   0.279  -4.376 1.000 98.500 ? 31  LEU A C   1 
ATOM 222  C CB  ? LEU A 1  31 ? -10.016   2.574  -5.371 1.000 98.500 ? 31  LEU A CB  1 
ATOM 223  O O   ? LEU A 1  31 ?  -9.955  -0.342  -5.437 1.000 98.500 ? 31  LEU A O   1 
ATOM 224  C CG  ? LEU A 1  31 ? -11.514   2.881  -5.338 1.000 98.500 ? 31  LEU A CG  1 
ATOM 225  C CD1 ? LEU A 1  31 ? -11.863   3.687  -4.092 1.000 98.500 ? 31  LEU A CD1 1 
ATOM 226  C CD2 ? LEU A 1  31 ? -11.935   3.628  -6.599 1.000 98.500 ? 31  LEU A CD2 1 
ATOM 227  N N   ? VAL A 1  32 ? -10.704  -0.251  -3.289 1.000 98.110 ? 32  VAL A N   1 
ATOM 228  C CA  ? VAL A 1  32 ? -11.113  -1.652  -3.269 1.000 98.110 ? 32  VAL A CA  1 
ATOM 229  C C   ? VAL A 1  32 ? -12.632  -1.748  -3.383 1.000 98.110 ? 32  VAL A C   1 
ATOM 230  C CB  ? VAL A 1  32 ? -10.628  -2.366  -1.987 1.000 98.110 ? 32  VAL A CB  1 
ATOM 231  O O   ? VAL A 1  32 ? -13.173  -2.821  -3.663 1.000 98.110 ? 32  VAL A O   1 
ATOM 232  C CG1 ? VAL A 1  32 ?  -9.105  -2.484  -1.977 1.000 98.110 ? 32  VAL A CG1 1 
ATOM 233  C CG2 ? VAL A 1  32 ? -11.118  -1.623  -0.746 1.000 98.110 ? 32  VAL A CG2 1 
ATOM 234  N N   ? ASP A 1  33 ? -13.300  -0.630  -3.203 1.000 97.640 ? 33  ASP A N   1 
ATOM 235  C CA  ? ASP A 1  33 ? -14.724  -0.377  -3.400 1.000 97.640 ? 33  ASP A CA  1 
ATOM 236  C C   ? ASP A 1  33 ? -14.990   1.106  -3.647 1.000 97.640 ? 33  ASP A C   1 
ATOM 237  C CB  ? ASP A 1  33 ? -15.528  -0.861  -2.190 1.000 97.640 ? 33  ASP A CB  1 
ATOM 238  O O   ? ASP A 1  33 ? -14.104   1.941  -3.451 1.000 97.640 ? 33  ASP A O   1 
ATOM 239  C CG  ? ASP A 1  33 ? -17.009  -1.019  -2.487 1.000 97.640 ? 33  ASP A CG  1 
ATOM 240  O OD1 ? ASP A 1  33 ? -17.785  -0.073  -2.234 1.000 97.640 ? 33  ASP A OD1 1 
ATOM 241  O OD2 ? ASP A 1  33 ? -17.403  -2.100  -2.975 1.000 97.640 ? 33  ASP A OD2 1 
ATOM 242  N N   ? ARG A 1  34 ? -16.263   1.500  -4.132 1.000 97.320 ? 34  ARG A N   1 
ATOM 243  C CA  ? ARG A 1  34 ? -16.558   2.882  -4.497 1.000 97.320 ? 34  ARG A CA  1 
ATOM 244  C C   ? ARG A 1  34 ? -16.316   3.823  -3.322 1.000 97.320 ? 34  ARG A C   1 
ATOM 245  C CB  ? ARG A 1  34 ? -18.003   3.013  -4.983 1.000 97.320 ? 34  ARG A CB  1 
ATOM 246  O O   ? ARG A 1  34 ? -16.030   5.007  -3.516 1.000 97.320 ? 34  ARG A O   1 
ATOM 247  C CG  ? ARG A 1  34 ? -18.242   2.433  -6.369 1.000 97.320 ? 34  ARG A CG  1 
ATOM 248  C CD  ? ARG A 1  34 ? -19.695   2.579  -6.798 1.000 97.320 ? 34  ARG A CD  1 
ATOM 249  N NE  ? ARG A 1  34 ? -20.030   3.966  -7.105 1.000 97.320 ? 34  ARG A NE  1 
ATOM 250  N NH1 ? ARG A 1  34 ? -22.298   3.587  -7.322 1.000 97.320 ? 34  ARG A NH1 1 
ATOM 251  N NH2 ? ARG A 1  34 ? -21.451   5.697  -7.616 1.000 97.320 ? 34  ARG A NH2 1 
ATOM 252  C CZ  ? ARG A 1  34 ? -21.259   4.414  -7.347 1.000 97.320 ? 34  ARG A CZ  1 
ATOM 253  N N   ? LYS A 1  35 ? -16.397   3.273  -2.124 1.000 97.800 ? 35  LYS A N   1 
ATOM 254  C CA  ? LYS A 1  35 ? -16.281   4.137  -0.952 1.000 97.800 ? 35  LYS A CA  1 
ATOM 255  C C   ? LYS A 1  35 ? -15.090   3.734  -0.087 1.000 97.800 ? 35  LYS A C   1 
ATOM 256  C CB  ? LYS A 1  35 ? -17.567   4.096  -0.125 1.000 97.800 ? 35  LYS A CB  1 
ATOM 257  O O   ? LYS A 1  35 ? -14.894   4.279   1.001 1.000 97.800 ? 35  LYS A O   1 
ATOM 258  C CG  ? LYS A 1  35 ? -18.747   4.800  -0.780 1.000 97.800 ? 35  LYS A CG  1 
ATOM 259  C CD  ? LYS A 1  35 ? -19.945   4.872   0.158 1.000 97.800 ? 35  LYS A CD  1 
ATOM 260  C CE  ? LYS A 1  35 ? -21.102   5.639  -0.469 1.000 97.800 ? 35  LYS A CE  1 
ATOM 261  N NZ  ? LYS A 1  35 ? -22.269   5.735   0.457 1.000 97.800 ? 35  LYS A NZ  1 
ATOM 262  N N   ? TRP A 1  36 ? -14.346   2.742  -0.541 1.000 98.370 ? 36  TRP A N   1 
ATOM 263  C CA  ? TRP A 1  36 ? -13.365   2.199   0.392 1.000 98.370 ? 36  TRP A CA  1 
ATOM 264  C C   ? TRP A 1  36 ? -11.979   2.150  -0.242 1.000 98.370 ? 36  TRP A C   1 
ATOM 265  C CB  ? TRP A 1  36 ? -13.778   0.798   0.852 1.000 98.370 ? 36  TRP A CB  1 
ATOM 266  O O   ? TRP A 1  36 ? -11.817   1.653  -1.359 1.000 98.370 ? 36  TRP A O   1 
ATOM 267  C CG  ? TRP A 1  36 ? -15.001   0.778   1.720 1.000 98.370 ? 36  TRP A CG  1 
ATOM 268  C CD1 ? TRP A 1  36 ? -16.290   0.557   1.323 1.000 98.370 ? 36  TRP A CD1 1 
ATOM 269  C CD2 ? TRP A 1  36 ? -15.048   0.993   3.134 1.000 98.370 ? 36  TRP A CD2 1 
ATOM 270  C CE2 ? TRP A 1  36 ? -16.400   0.887   3.528 1.000 98.370 ? 36  TRP A CE2 1 
ATOM 271  C CE3 ? TRP A 1  36 ? -14.077   1.265   4.107 1.000 98.370 ? 36  TRP A CE3 1 
ATOM 272  N NE1 ? TRP A 1  36 ? -17.137   0.621   2.405 1.000 98.370 ? 36  TRP A NE1 1 
ATOM 273  C CH2 ? TRP A 1  36 ? -15.836   1.308   5.788 1.000 98.370 ? 36  TRP A CH2 1 
ATOM 274  C CZ2 ? TRP A 1  36 ? -16.806   1.043   4.856 1.000 98.370 ? 36  TRP A CZ2 1 
ATOM 275  C CZ3 ? TRP A 1  36 ? -14.482   1.420   5.428 1.000 98.370 ? 36  TRP A CZ3 1 
ATOM 276  N N   ? VAL A 1  37 ? -11.010   2.713   0.473 1.000 98.470 ? 37  VAL A N   1 
ATOM 277  C CA  ? VAL A 1  37 ?  -9.593   2.684   0.125 1.000 98.470 ? 37  VAL A CA  1 
ATOM 278  C C   ? VAL A 1  37 ?  -8.827   1.849   1.148 1.000 98.470 ? 37  VAL A C   1 
ATOM 279  C CB  ? VAL A 1  37 ?  -8.999   4.108   0.045 1.000 98.470 ? 37  VAL A CB  1 
ATOM 280  O O   ? VAL A 1  37 ?  -9.007   2.018   2.356 1.000 98.470 ? 37  VAL A O   1 
ATOM 281  C CG1 ? VAL A 1  37 ?  -7.486   4.051  -0.163 1.000 98.470 ? 37  VAL A CG1 1 
ATOM 282  C CG2 ? VAL A 1  37 ?  -9.666   4.902  -1.076 1.000 98.470 ? 37  VAL A CG2 1 
ATOM 283  N N   ? MET A 1  38 ?  -8.088   0.920   0.632 1.000 98.430 ? 38  MET A N   1 
ATOM 284  C CA  ? MET A 1  38 ?  -7.192   0.138   1.479 1.000 98.430 ? 38  MET A CA  1 
ATOM 285  C C   ? MET A 1  38 ?  -5.785   0.726   1.471 1.000 98.430 ? 38  MET A C   1 
ATOM 286  C CB  ? MET A 1  38 ?  -7.153  -1.320   1.019 1.000 98.430 ? 38  MET A CB  1 
ATOM 287  O O   ? MET A 1  38 ?  -5.238   1.022   0.407 1.000 98.430 ? 38  MET A O   1 
ATOM 288  C CG  ? MET A 1  38 ?  -6.332  -2.226   1.923 1.000 98.430 ? 38  MET A CG  1 
ATOM 289  S SD  ? MET A 1  38 ?  -6.604  -4.006   1.569 1.000 98.430 ? 38  MET A SD  1 
ATOM 290  C CE  ? MET A 1  38 ?  -5.500  -4.221   0.145 1.000 98.430 ? 38  MET A CE  1 
ATOM 291  N N   ? THR A 1  39 ?  -5.134   0.923   2.672 1.000 98.380 ? 39  THR A N   1 
ATOM 292  C CA  ? THR A 1  39 ?  -3.784   1.457   2.820 1.000 98.380 ? 39  THR A CA  1 
ATOM 293  C C   ? THR A 1  39 ?  -3.088   0.840   4.029 1.000 98.380 ? 39  THR A C   1 
ATOM 294  C CB  ? THR A 1  39 ?  -3.803   2.990   2.961 1.000 98.380 ? 39  THR A CB  1 
ATOM 295  O O   ? THR A 1  39 ?  -3.642  -0.042   4.688 1.000 98.380 ? 39  THR A O   1 
ATOM 296  C CG2 ? THR A 1  39 ?  -4.388   3.412   4.305 1.000 98.380 ? 39  THR A CG2 1 
ATOM 297  O OG1 ? THR A 1  39 ?  -2.464   3.490   2.858 1.000 98.380 ? 39  THR A OG1 1 
ATOM 298  N N   ? ALA A 1  40 ?  -1.887   1.194   4.240 1.000 98.120 ? 40  ALA A N   1 
ATOM 299  C CA  ? ALA A 1  40 ?  -1.141   0.662   5.377 1.000 98.120 ? 40  ALA A CA  1 
ATOM 300  C C   ? ALA A 1  40 ?  -1.522   1.381   6.668 1.000 98.120 ? 40  ALA A C   1 
ATOM 301  C CB  ? ALA A 1  40 ?   0.362   0.780   5.130 1.000 98.120 ? 40  ALA A CB  1 
ATOM 302  O O   ? ALA A 1  40 ?  -1.675   2.604   6.683 1.000 98.120 ? 40  ALA A O   1 
ATOM 303  N N   ? ALA A 1  41 ?  -1.623   0.623   7.784 1.000 97.620 ? 41  ALA A N   1 
ATOM 304  C CA  ? ALA A 1  41 ?  -1.975   1.175   9.089 1.000 97.620 ? 41  ALA A CA  1 
ATOM 305  C C   ? ALA A 1  41 ?  -0.887   2.116   9.599 1.000 97.620 ? 41  ALA A C   1 
ATOM 306  C CB  ? ALA A 1  41 ?  -2.216   0.052  10.095 1.000 97.620 ? 41  ALA A CB  1 
ATOM 307  O O   ? ALA A 1  41 ?  -1.176   3.086  10.304 1.000 97.620 ? 41  ALA A O   1 
ATOM 308  N N   ? HIS A 1  42 ?   0.352   1.832   9.246 1.000 95.980 ? 42  HIS A N   1 
ATOM 309  C CA  ? HIS A 1  42 ?   1.459   2.659   9.713 1.000 95.980 ? 42  HIS A CA  1 
ATOM 310  C C   ? HIS A 1  42 ?   1.440   4.032   9.050 1.000 95.980 ? 42  HIS A C   1 
ATOM 311  C CB  ? HIS A 1  42 ?   2.796   1.965   9.445 1.000 95.980 ? 42  HIS A CB  1 
ATOM 312  O O   ? HIS A 1  42 ?   2.192   4.927   9.444 1.000 95.980 ? 42  HIS A O   1 
ATOM 313  C CG  ? HIS A 1  42 ?   3.232   2.034   8.016 1.000 95.980 ? 42  HIS A CG  1 
ATOM 314  C CD2 ? HIS A 1  42 ?   3.905   2.993   7.337 1.000 95.980 ? 42  HIS A CD2 1 
ATOM 315  N ND1 ? HIS A 1  42 ?   2.975   1.027   7.111 1.000 95.980 ? 42  HIS A ND1 1 
ATOM 316  C CE1 ? HIS A 1  42 ?   3.474   1.365   5.933 1.000 95.980 ? 42  HIS A CE1 1 
ATOM 317  N NE2 ? HIS A 1  42 ?   4.044   2.553   6.044 1.000 95.980 ? 42  HIS A NE2 1 
ATOM 318  N N   ? CYS A 1  43 ?   0.457   4.228   8.129 1.000 95.320 ? 43  CYS A N   1 
ATOM 319  C CA  ? CYS A 1  43 ?   0.295   5.498   7.430 1.000 95.320 ? 43  CYS A CA  1 
ATOM 320  C C   ? CYS A 1  43 ?  -0.675   6.409   8.173 1.000 95.320 ? 43  CYS A C   1 
ATOM 321  C CB  ? CYS A 1  43 ?  -0.201   5.266   6.003 1.000 95.320 ? 43  CYS A CB  1 
ATOM 322  O O   ? CYS A 1  43 ?  -1.004   7.496   7.693 1.000 95.320 ? 43  CYS A O   1 
ATOM 323  S SG  ? CYS A 1  43 ?   1.062   4.608   4.892 1.000 95.320 ? 43  CYS A SG  1 
ATOM 324  N N   ? SER A 1  44 ?  -1.132   6.006   9.266 1.000 92.870 ? 44  SER A N   1 
ATOM 325  C CA  ? SER A 1  44 ?  -2.170   6.711  10.010 1.000 92.870 ? 44  SER A CA  1 
ATOM 326  C C   ? SER A 1  44 ?  -1.706   8.103  10.424 1.000 92.870 ? 44  SER A C   1 
ATOM 327  C CB  ? SER A 1  44 ?  -2.579   5.912  11.249 1.000 92.870 ? 44  SER A CB  1 
ATOM 328  O O   ? SER A 1  44 ?  -0.612   8.261  10.972 1.000 92.870 ? 44  SER A O   1 
ATOM 329  O OG  ? SER A 1  44 ?  -3.641   6.553  11.933 1.000 92.870 ? 44  SER A OG  1 
ATOM 330  N N   ? LYS A 1  45 ?  -2.472   9.125  10.137 1.000 87.290 ? 45  LYS A N   1 
ATOM 331  C CA  ? LYS A 1  45 ?  -2.232  10.519  10.499 1.000 87.290 ? 45  LYS A CA  1 
ATOM 332  C C   ? LYS A 1  45 ?  -3.543  11.292  10.610 1.000 87.290 ? 45  LYS A C   1 
ATOM 333  C CB  ? LYS A 1  45 ?  -1.313  11.189   9.477 1.000 87.290 ? 45  LYS A CB  1 
ATOM 334  O O   ? LYS A 1  45 ?  -4.567  10.868  10.072 1.000 87.290 ? 45  LYS A O   1 
ATOM 335  C CG  ? LYS A 1  45 ?   0.084  10.590   9.414 1.000 87.290 ? 45  LYS A CG  1 
ATOM 336  C CD  ? LYS A 1  45 ?   0.950  11.066  10.573 1.000 87.290 ? 45  LYS A CD  1 
ATOM 337  C CE  ? LYS A 1  45 ?   2.404  10.652  10.393 1.000 87.290 ? 45  LYS A CE  1 
ATOM 338  N NZ  ? LYS A 1  45 ?   3.263  11.147  11.510 1.000 87.290 ? 45  LYS A NZ  1 
ATOM 339  N N   ? ASP A 1  46 ?  -3.411  12.578  11.286 1.000 79.570 ? 46  ASP A N   1 
ATOM 340  C CA  ? ASP A 1  46 ?  -4.560  13.470  11.398 1.000 79.570 ? 46  ASP A CA  1 
ATOM 341  C C   ? ASP A 1  46 ?  -4.832  14.185  10.076 1.000 79.570 ? 46  ASP A C   1 
ATOM 342  C CB  ? ASP A 1  46 ?  -4.338  14.494  12.514 1.000 79.570 ? 46  ASP A CB  1 
ATOM 343  O O   ? ASP A 1  46 ?  -3.899  14.602   9.387 1.000 79.570 ? 46  ASP A O   1 
ATOM 344  C CG  ? ASP A 1  46 ?  -4.279  13.863  13.894 1.000 79.570 ? 46  ASP A CG  1 
ATOM 345  O OD1 ? ASP A 1  46 ?  -4.909  12.805  14.109 1.000 79.570 ? 46  ASP A OD1 1 
ATOM 346  O OD2 ? ASP A 1  46 ?  -3.598  14.431  14.775 1.000 79.570 ? 46  ASP A OD2 1 
ATOM 347  N N   ? SER A 1  47 ?  -6.099  13.931   9.432 1.000 83.730 ? 47  SER A N   1 
ATOM 348  C CA  ? SER A 1  47 ?  -6.615  14.662   8.279 1.000 83.730 ? 47  SER A CA  1 
ATOM 349  C C   ? SER A 1  47 ?  -5.835  14.322   7.014 1.000 83.730 ? 47  SER A C   1 
ATOM 350  C CB  ? SER A 1  47 ?  -6.561  16.169   8.531 1.000 83.730 ? 47  SER A CB  1 
ATOM 351  O O   ? SER A 1  47 ?  -4.744  14.851   6.790 1.000 83.730 ? 47  SER A O   1 
ATOM 352  O OG  ? SER A 1  47 ?  -7.226  16.876   7.499 1.000 83.730 ? 47  SER A OG  1 
ATOM 353  N N   ? VAL A 1  48 ?  -6.292  13.382   6.235 1.000 92.540 ? 48  VAL A N   1 
ATOM 354  C CA  ? VAL A 1  48 ?  -5.765  12.920   4.955 1.000 92.540 ? 48  VAL A CA  1 
ATOM 355  C C   ? VAL A 1  48 ?  -6.840  13.043   3.878 1.000 92.540 ? 48  VAL A C   1 
ATOM 356  C CB  ? VAL A 1  48 ?  -5.261  11.462   5.042 1.000 92.540 ? 48  VAL A CB  1 
ATOM 357  O O   ? VAL A 1  48 ?  -8.030  12.885   4.159 1.000 92.540 ? 48  VAL A O   1 
ATOM 358  C CG1 ? VAL A 1  48 ?  -4.754  10.984   3.682 1.000 92.540 ? 48  VAL A CG1 1 
ATOM 359  C CG2 ? VAL A 1  48 ?  -4.165  11.338   6.098 1.000 92.540 ? 48  VAL A CG2 1 
ATOM 360  N N   ? GLN A 1  49 ?  -6.451  13.573   2.731 1.000 94.920 ? 49  GLN A N   1 
ATOM 361  C CA  ? GLN A 1  49 ?  -7.296  13.521   1.542 1.000 94.920 ? 49  GLN A CA  1 
ATOM 362  C C   ? GLN A 1  49 ?  -6.881  12.377   0.621 1.000 94.920 ? 49  GLN A C   1 
ATOM 363  C CB  ? GLN A 1  49 ?  -7.241  14.850   0.786 1.000 94.920 ? 49  GLN A CB  1 
ATOM 364  O O   ? GLN A 1  49 ?  -5.710  11.991   0.591 1.000 94.920 ? 49  GLN A O   1 
ATOM 365  C CG  ? GLN A 1  49 ?  -7.823  16.023   1.563 1.000 94.920 ? 49  GLN A CG  1 
ATOM 366  C CD  ? GLN A 1  49 ?  -7.799  17.319   0.773 1.000 94.920 ? 49  GLN A CD  1 
ATOM 367  N NE2 ? GLN A 1  49 ?  -8.954  17.967   0.662 1.000 94.920 ? 49  GLN A NE2 1 
ATOM 368  O OE1 ? GLN A 1  49 ?  -6.752  17.734   0.268 1.000 94.920 ? 49  GLN A OE1 1 
ATOM 369  N N   ? VAL A 1  50 ?  -7.915  11.869  -0.051 1.000 97.020 ? 50  VAL A N   1 
ATOM 370  C CA  ? VAL A 1  50 ?  -7.661  10.803  -1.014 1.000 97.020 ? 50  VAL A CA  1 
ATOM 371  C C   ? VAL A 1  50 ?  -7.773  11.352  -2.434 1.000 97.020 ? 50  VAL A C   1 
ATOM 372  C CB  ? VAL A 1  50 ?  -8.635   9.619  -0.821 1.000 97.020 ? 50  VAL A CB  1 
ATOM 373  O O   ? VAL A 1  50 ?  -8.801  11.922  -2.807 1.000 97.020 ? 50  VAL A O   1 
ATOM 374  C CG1 ? VAL A 1  50 ?  -8.439   8.574  -1.918 1.000 97.020 ? 50  VAL A CG1 1 
ATOM 375  C CG2 ? VAL A 1  50 ?  -8.446   8.992   0.559 1.000 97.020 ? 50  VAL A CG2 1 
ATOM 376  N N   ? LEU A 1  51 ?  -6.663  11.343  -3.149 1.000 96.940 ? 51  LEU A N   1 
ATOM 377  C CA  ? LEU A 1  51 ?  -6.628  11.753  -4.549 1.000 96.940 ? 51  LEU A CA  1 
ATOM 378  C C   ? LEU A 1  51 ?  -6.701  10.541  -5.472 1.000 96.940 ? 51  LEU A C   1 
ATOM 379  C CB  ? LEU A 1  51 ?  -5.359  12.557  -4.841 1.000 96.940 ? 51  LEU A CB  1 
ATOM 380  O O   ? LEU A 1  51 ?  -5.839   9.661  -5.417 1.000 96.940 ? 51  LEU A O   1 
ATOM 381  C CG  ? LEU A 1  51 ?  -5.210  13.096  -6.265 1.000 96.940 ? 51  LEU A CG  1 
ATOM 382  C CD1 ? LEU A 1  51 ?  -6.362  14.038  -6.598 1.000 96.940 ? 51  LEU A CD1 1 
ATOM 383  C CD2 ? LEU A 1  51 ?  -3.869  13.802  -6.432 1.000 96.940 ? 51  LEU A CD2 1 
ATOM 384  N N   ? LEU A 1  52 ?  -7.742  10.453  -6.369 1.000 97.310 ? 52  LEU A N   1 
ATOM 385  C CA  ? LEU A 1  52 ?  -7.976   9.401  -7.352 1.000 97.310 ? 52  LEU A CA  1 
ATOM 386  C C   ? LEU A 1  52 ?  -7.815   9.936  -8.771 1.000 97.310 ? 52  LEU A C   1 
ATOM 387  C CB  ? LEU A 1  52 ?  -9.374   8.803  -7.174 1.000 97.310 ? 52  LEU A CB  1 
ATOM 388  O O   ? LEU A 1  52 ?  -8.001  11.131  -9.012 1.000 97.310 ? 52  LEU A O   1 
ATOM 389  C CG  ? LEU A 1  52 ?  -9.729   8.315  -5.769 1.000 97.310 ? 52  LEU A CG  1 
ATOM 390  C CD1 ? LEU A 1  52 ? -10.591   9.349  -5.052 1.000 97.310 ? 52  LEU A CD1 1 
ATOM 391  C CD2 ? LEU A 1  52 ? -10.443   6.969  -5.834 1.000 97.310 ? 52  LEU A CD2 1 
ATOM 392  N N   ? GLY A 1  53 ?  -7.404   9.025  -9.708 1.000 95.920 ? 53  GLY A N   1 
ATOM 393  C CA  ? GLY A 1  53 ?  -7.490   9.367 -11.119 1.000 95.920 ? 53  GLY A CA  1 
ATOM 394  C C   ? GLY A 1  53 ?  -6.320  10.201 -11.603 1.000 95.920 ? 53  GLY A C   1 
ATOM 395  O O   ? GLY A 1  53 ?  -6.343  10.725 -12.719 1.000 95.920 ? 53  GLY A O   1 
ATOM 396  N N   ? ASP A 1  54 ?  -5.250  10.354 -10.692 1.000 94.210 ? 54  ASP A N   1 
ATOM 397  C CA  ? ASP A 1  54 ?  -4.088  11.153 -11.069 1.000 94.210 ? 54  ASP A CA  1 
ATOM 398  C C   ? ASP A 1  54 ?  -2.978  10.272 -11.639 1.000 94.210 ? 54  ASP A C   1 
ATOM 399  C CB  ? ASP A 1  54 ?  -3.567  11.944  -9.867 1.000 94.210 ? 54  ASP A CB  1 
ATOM 400  O O   ? ASP A 1  54 ?  -2.714   9.185 -11.122 1.000 94.210 ? 54  ASP A O   1 
ATOM 401  C CG  ? ASP A 1  54 ?  -2.929  13.265 -10.258 1.000 94.210 ? 54  ASP A CG  1 
ATOM 402  O OD1 ? ASP A 1  54 ?  -2.671  13.485 -11.461 1.000 94.210 ? 54  ASP A OD1 1 
ATOM 403  O OD2 ? ASP A 1  54 ?  -2.680  14.092  -9.355 1.000 94.210 ? 54  ASP A OD2 1 
ATOM 404  N N   ? TYR A 1  55 ?  -2.360  10.673 -12.734 1.000 94.280 ? 55  TYR A N   1 
ATOM 405  C CA  ? TYR A 1  55 ?  -1.183  10.064 -13.343 1.000 94.280 ? 55  TYR A CA  1 
ATOM 406  C C   ? TYR A 1  55 ?   0.060  10.909 -13.093 1.000 94.280 ? 55  TYR A C   1 
ATOM 407  C CB  ? TYR A 1  55 ?  -1.393   9.876 -14.849 1.000 94.280 ? 55  TYR A CB  1 
ATOM 408  O O   ? TYR A 1  55 ?   1.121  10.380 -12.753 1.000 94.280 ? 55  TYR A O   1 
ATOM 409  C CG  ? TYR A 1  55 ?  -0.190   9.309 -15.563 1.000 94.280 ? 55  TYR A CG  1 
ATOM 410  C CD1 ? TYR A 1  55 ?   0.603  10.113 -16.379 1.000 94.280 ? 55  TYR A CD1 1 
ATOM 411  C CD2 ? TYR A 1  55 ?   0.155   7.969 -15.425 1.000 94.280 ? 55  TYR A CD2 1 
ATOM 412  C CE1 ? TYR A 1  55 ?   1.711   9.594 -17.040 1.000 94.280 ? 55  TYR A CE1 1 
ATOM 413  C CE2 ? TYR A 1  55 ?   1.261   7.440 -16.082 1.000 94.280 ? 55  TYR A CE2 1 
ATOM 414  O OH  ? TYR A 1  55 ?   3.128   7.740 -17.539 1.000 94.280 ? 55  TYR A OH  1 
ATOM 415  C CZ  ? TYR A 1  55 ?   2.032   8.259 -16.886 1.000 94.280 ? 55  TYR A CZ  1 
ATOM 416  N N   ? ASP A 1  56 ?   0.030  12.232 -13.288 1.000 93.920 ? 56  ASP A N   1 
ATOM 417  C CA  ? ASP A 1  56 ?   1.049  13.248 -13.041 1.000 93.920 ? 56  ASP A CA  1 
ATOM 418  C C   ? ASP A 1  56 ?   0.593  14.235 -11.970 1.000 93.920 ? 56  ASP A C   1 
ATOM 419  C CB  ? ASP A 1  56 ?   1.388  13.993 -14.334 1.000 93.920 ? 56  ASP A CB  1 
ATOM 420  O O   ? ASP A 1  56 ?  -0.290  15.060 -12.214 1.000 93.920 ? 56  ASP A O   1 
ATOM 421  C CG  ? ASP A 1  56 ?   2.550  14.958 -14.175 1.000 93.920 ? 56  ASP A CG  1 
ATOM 422  O OD1 ? ASP A 1  56 ?   2.900  15.308 -13.027 1.000 93.920 ? 56  ASP A OD1 1 
ATOM 423  O OD2 ? ASP A 1  56 ?   3.118  15.376 -15.207 1.000 93.920 ? 56  ASP A OD2 1 
ATOM 424  N N   ? LEU A 1  57 ?   1.323  14.168 -10.748 1.000 91.510 ? 57  LEU A N   1 
ATOM 425  C CA  ? LEU A 1  57 ?   0.876  14.931  -9.588 1.000 91.510 ? 57  LEU A CA  1 
ATOM 426  C C   ? LEU A 1  57 ?   1.169  16.416  -9.769 1.000 91.510 ? 57  LEU A C   1 
ATOM 427  C CB  ? LEU A 1  57 ?   1.551  14.416  -8.315 1.000 91.510 ? 57  LEU A CB  1 
ATOM 428  O O   ? LEU A 1  57 ?   0.688  17.247  -8.995 1.000 91.510 ? 57  LEU A O   1 
ATOM 429  C CG  ? LEU A 1  57 ?   1.168  13.005  -7.866 1.000 91.510 ? 57  LEU A CG  1 
ATOM 430  C CD1 ? LEU A 1  57 ?   1.922  12.629  -6.595 1.000 91.510 ? 57  LEU A CD1 1 
ATOM 431  C CD2 ? LEU A 1  57 ?  -0.338  12.903  -7.650 1.000 91.510 ? 57  LEU A CD2 1 
ATOM 432  N N   ? GLN A 1  58 ?   1.798  16.858 -10.835 1.000 90.590 ? 58  GLN A N   1 
ATOM 433  C CA  ? GLN A 1  58 ?   2.181  18.249 -11.055 1.000 90.590 ? 58  GLN A CA  1 
ATOM 434  C C   ? GLN A 1  58 ?   1.282  18.909 -12.096 1.000 90.590 ? 58  GLN A C   1 
ATOM 435  C CB  ? GLN A 1  58 ?   3.644  18.341 -11.490 1.000 90.590 ? 58  GLN A CB  1 
ATOM 436  O O   ? GLN A 1  58 ?   1.323  20.128 -12.276 1.000 90.590 ? 58  GLN A O   1 
ATOM 437  C CG  ? GLN A 1  58 ?   4.638  18.060 -10.371 1.000 90.590 ? 58  GLN A CG  1 
ATOM 438  C CD  ? GLN A 1  58 ?   6.079  18.261 -10.801 1.000 90.590 ? 58  GLN A CD  1 
ATOM 439  N NE2 ? GLN A 1  58 ?   6.957  18.507  -9.836 1.000 90.590 ? 58  GLN A NE2 1 
ATOM 440  O OE1 ? GLN A 1  58 ?   6.400  18.195 -11.992 1.000 90.590 ? 58  GLN A OE1 1 
ATOM 441  N N   ? THR A 1  59 ?   0.475  17.977 -12.742 1.000 91.510 ? 59  THR A N   1 
ATOM 442  C CA  ? THR A 1  59 ?  -0.382  18.479 -13.811 1.000 91.510 ? 59  THR A CA  1 
ATOM 443  C C   ? THR A 1  59 ?  -1.841  18.118 -13.549 1.000 91.510 ? 59  THR A C   1 
ATOM 444  C CB  ? THR A 1  59 ?   0.050  17.922 -15.180 1.000 91.510 ? 59  THR A CB  1 
ATOM 445  O O   ? THR A 1  59 ?  -2.145  16.993 -13.147 1.000 91.510 ? 59  THR A O   1 
ATOM 446  C CG2 ? THR A 1  59 ?  -0.791  18.516 -16.305 1.000 91.510 ? 59  THR A CG2 1 
ATOM 447  O OG1 ? THR A 1  59 ?   1.428  18.244 -15.408 1.000 91.510 ? 59  THR A OG1 1 
ATOM 448  N N   ? TYR A 1  60 ?  -2.754  19.157 -13.687 1.000 91.480 ? 60  TYR A N   1 
ATOM 449  C CA  ? TYR A 1  60 ?  -4.183  18.862 -13.693 1.000 91.480 ? 60  TYR A CA  1 
ATOM 450  C C   ? TYR A 1  60 ?  -4.605  18.233 -15.015 1.000 91.480 ? 60  TYR A C   1 
ATOM 451  C CB  ? TYR A 1  60 ?  -4.996  20.135 -13.438 1.000 91.480 ? 60  TYR A CB  1 
ATOM 452  O O   ? TYR A 1  60 ?  -4.598  18.895 -16.055 1.000 91.480 ? 60  TYR A O   1 
ATOM 453  C CG  ? TYR A 1  60 ?  -6.482  19.895 -13.331 1.000 91.480 ? 60  TYR A CG  1 
ATOM 454  C CD1 ? TYR A 1  60 ?  -7.351  20.324 -14.331 1.000 91.480 ? 60  TYR A CD1 1 
ATOM 455  C CD2 ? TYR A 1  60 ?  -7.020  19.239 -12.228 1.000 91.480 ? 60  TYR A CD2 1 
ATOM 456  C CE1 ? TYR A 1  60 ?  -8.722  20.107 -14.236 1.000 91.480 ? 60  TYR A CE1 1 
ATOM 457  C CE2 ? TYR A 1  60 ?  -8.389  19.017 -12.122 1.000 91.480 ? 60  TYR A CE2 1 
ATOM 458  O OH  ? TYR A 1  60 ? -10.586  19.235 -13.030 1.000 91.480 ? 60  TYR A OH  1 
ATOM 459  C CZ  ? TYR A 1  60 ?  -9.230  19.453 -13.129 1.000 91.480 ? 60  TYR A CZ  1 
ATOM 460  N N   ? GLU A 1  61 ?  -4.959  16.941 -14.925 1.000 91.510 ? 61  GLU A N   1 
ATOM 461  C CA  ? GLU A 1  61 ?  -5.216  16.164 -16.134 1.000 91.510 ? 61  GLU A CA  1 
ATOM 462  C C   ? GLU A 1  61 ?  -6.711  16.071 -16.423 1.000 91.510 ? 61  GLU A C   1 
ATOM 463  C CB  ? GLU A 1  61 ?  -4.615  14.762 -16.011 1.000 91.510 ? 61  GLU A CB  1 
ATOM 464  O O   ? GLU A 1  61 ?  -7.116  15.547 -17.463 1.000 91.510 ? 61  GLU A O   1 
ATOM 465  C CG  ? GLU A 1  61 ?  -3.097  14.751 -15.894 1.000 91.510 ? 61  GLU A CG  1 
ATOM 466  C CD  ? GLU A 1  61 ?  -2.536  13.393 -15.503 1.000 91.510 ? 61  GLU A CD  1 
ATOM 467  O OE1 ? GLU A 1  61 ?  -1.661  12.866 -16.227 1.000 91.510 ? 61  GLU A OE1 1 
ATOM 468  O OE2 ? GLU A 1  61 ?  -2.974  12.852 -14.463 1.000 91.510 ? 61  GLU A OE2 1 
ATOM 469  N N   ? GLY A 1  62 ?  -7.546  16.665 -15.456 1.000 93.210 ? 62  GLY A N   1 
ATOM 470  C CA  ? GLY A 1  62 ?  -8.985  16.664 -15.663 1.000 93.210 ? 62  GLY A CA  1 
ATOM 471  C C   ? GLY A 1  62 ?  -9.652  15.377 -15.214 1.000 93.210 ? 62  GLY A C   1 
ATOM 472  O O   ? GLY A 1  62 ? -10.875  15.245 -15.292 1.000 93.210 ? 62  GLY A O   1 
ATOM 473  N N   ? THR A 1  63 ?  -8.900  14.413 -14.673 1.000 93.500 ? 63  THR A N   1 
ATOM 474  C CA  ? THR A 1  63 ?  -9.424  13.117 -14.255 1.000 93.500 ? 63  THR A CA  1 
ATOM 475  C C   ? THR A 1  63 ?  -9.404  12.990 -12.735 1.000 93.500 ? 63  THR A C   1 
ATOM 476  C CB  ? THR A 1  63 ?  -8.620  11.962 -14.881 1.000 93.500 ? 63  THR A CB  1 
ATOM 477  O O   ? THR A 1  63 ?  -9.907  12.010 -12.182 1.000 93.500 ? 63  THR A O   1 
ATOM 478  C CG2 ? THR A 1  63 ?  -8.696  12.000 -16.403 1.000 93.500 ? 63  THR A CG2 1 
ATOM 479  O OG1 ? THR A 1  63 ?  -7.249  12.069 -14.479 1.000 93.500 ? 63  THR A OG1 1 
ATOM 480  N N   ? GLU A 1  64 ?  -8.822  13.917 -12.015 1.000 94.850 ? 64  GLU A N   1 
ATOM 481  C CA  ? GLU A 1  64 ?  -8.587  13.856 -10.575 1.000 94.850 ? 64  GLU A CA  1 
ATOM 482  C C   ? GLU A 1  64 ?  -9.890  14.007  -9.796 1.000 94.850 ? 64  GLU A C   1 
ATOM 483  C CB  ? GLU A 1  64 ?  -7.589  14.935 -10.147 1.000 94.850 ? 64  GLU A CB  1 
ATOM 484  O O   ? GLU A 1  64 ? -10.765  14.784 -10.184 1.000 94.850 ? 64  GLU A O   1 
ATOM 485  C CG  ? GLU A 1  64 ?  -6.202  14.763 -10.748 1.000 94.850 ? 64  GLU A CG  1 
ATOM 486  C CD  ? GLU A 1  64 ?  -6.069  15.372 -12.135 1.000 94.850 ? 64  GLU A CD  1 
ATOM 487  O OE1 ? GLU A 1  64 ?  -4.949  15.365 -12.696 1.000 94.850 ? 64  GLU A OE1 1 
ATOM 488  O OE2 ? GLU A 1  64 ?  -7.092  15.860 -12.664 1.000 94.850 ? 64  GLU A OE2 1 
ATOM 489  N N   ? GLN A 1  65 ? -10.088  13.133  -8.823 1.000 96.520 ? 65  GLN A N   1 
ATOM 490  C CA  ? GLN A 1  65 ? -11.137  13.191  -7.811 1.000 96.520 ? 65  GLN A CA  1 
ATOM 491  C C   ? GLN A 1  65 ? -10.545  13.288  -6.409 1.000 96.520 ? 65  GLN A C   1 
ATOM 492  C CB  ? GLN A 1  65 ? -12.050  11.968  -7.912 1.000 96.520 ? 65  GLN A CB  1 
ATOM 493  O O   ? GLN A 1  65 ?  -9.723  12.457  -6.018 1.000 96.520 ? 65  GLN A O   1 
ATOM 494  C CG  ? GLN A 1  65 ? -12.647  11.758  -9.297 1.000 96.520 ? 65  GLN A CG  1 
ATOM 495  C CD  ? GLN A 1  65 ? -13.545  10.538  -9.371 1.000 96.520 ? 65  GLN A CD  1 
ATOM 496  N NE2 ? GLN A 1  65 ? -13.392   9.753 -10.432 1.000 96.520 ? 65  GLN A NE2 1 
ATOM 497  O OE1 ? GLN A 1  65 ? -14.368  10.302  -8.482 1.000 96.520 ? 65  GLN A OE1 1 
ATOM 498  N N   ? ILE A 1  66 ? -10.909  14.396  -5.715 1.000 95.960 ? 66  ILE A N   1 
ATOM 499  C CA  ? ILE A 1  66 ? -10.460  14.532  -4.334 1.000 95.960 ? 66  ILE A CA  1 
ATOM 500  C C   ? ILE A 1  66 ? -11.606  14.197  -3.383 1.000 95.960 ? 66  ILE A C   1 
ATOM 501  C CB  ? ILE A 1  66 ?  -9.927  15.955  -4.051 1.000 95.960 ? 66  ILE A CB  1 
ATOM 502  O O   ? ILE A 1  66 ? -12.691  14.774  -3.480 1.000 95.960 ? 66  ILE A O   1 
ATOM 503  C CG1 ? ILE A 1  66 ?  -8.755  16.282  -4.984 1.000 95.960 ? 66  ILE A CG1 1 
ATOM 504  C CG2 ? ILE A 1  66 ?  -9.514  16.095  -2.583 1.000 95.960 ? 66  ILE A CG2 1 
ATOM 505  C CD1 ? ILE A 1  66 ?  -8.268  17.721  -4.885 1.000 95.960 ? 66  ILE A CD1 1 
ATOM 506  N N   ? ARG A 1  67 ? -11.298  13.222  -2.532 1.000 96.680 ? 67  ARG A N   1 
ATOM 507  C CA  ? ARG A 1  67 ? -12.299  12.783  -1.566 1.000 96.680 ? 67  ARG A CA  1 
ATOM 508  C C   ? ARG A 1  67 ? -11.811  12.998  -0.137 1.000 96.680 ? 67  ARG A C   1 
ATOM 509  C CB  ? ARG A 1  67 ? -12.647  11.309  -1.784 1.000 96.680 ? 67  ARG A CB  1 
ATOM 510  O O   ? ARG A 1  67 ? -10.623  12.836   0.151 1.000 96.680 ? 67  ARG A O   1 
ATOM 511  C CG  ? ARG A 1  67 ? -13.249  11.014  -3.148 1.000 96.680 ? 67  ARG A CG  1 
ATOM 512  C CD  ? ARG A 1  67 ? -14.620  11.656  -3.311 1.000 96.680 ? 67  ARG A CD  1 
ATOM 513  N NE  ? ARG A 1  67 ? -15.253  11.265  -4.567 1.000 96.680 ? 67  ARG A NE  1 
ATOM 514  N NH1 ? ARG A 1  67 ? -14.386  13.022  -5.791 1.000 96.680 ? 67  ARG A NH1 1 
ATOM 515  N NH2 ? ARG A 1  67 ? -15.748  11.478  -6.799 1.000 96.680 ? 67  ARG A NH2 1 
ATOM 516  C CZ  ? ARG A 1  67 ? -15.128  11.922  -5.716 1.000 96.680 ? 67  ARG A CZ  1 
ATOM 517  N N   ? GLY A 1  68 ? -12.768  13.430   0.765 1.000 96.320 ? 68  GLY A N   1 
ATOM 518  C CA  ? GLY A 1  68 ? -12.467  13.405   2.188 1.000 96.320 ? 68  GLY A CA  1 
ATOM 519  C C   ? GLY A 1  68 ? -12.596  12.022   2.800 1.000 96.320 ? 68  GLY A C   1 
ATOM 520  O O   ? GLY A 1  68 ? -13.154  11.114   2.182 1.000 96.320 ? 68  GLY A O   1 
ATOM 521  N N   ? VAL A 1  69 ? -12.019  11.912   4.007 1.000 96.480 ? 69  VAL A N   1 
ATOM 522  C CA  ? VAL A 1  69 ? -12.103  10.651   4.736 1.000 96.480 ? 69  VAL A CA  1 
ATOM 523  C C   ? VAL A 1  69 ? -13.079  10.792   5.902 1.000 96.480 ? 69  VAL A C   1 
ATOM 524  C CB  ? VAL A 1  69 ? -10.717  10.201   5.253 1.000 96.480 ? 69  VAL A CB  1 
ATOM 525  O O   ? VAL A 1  69 ? -12.920  11.673   6.750 1.000 96.480 ? 69  VAL A O   1 
ATOM 526  C CG1 ? VAL A 1  69 ? -10.844   8.946   6.115 1.000 96.480 ? 69  VAL A CG1 1 
ATOM 527  C CG2 ? VAL A 1  69 ?  -9.767   9.955   4.083 1.000 96.480 ? 69  VAL A CG2 1 
ATOM 528  N N   ? LYS A 1  70 ? -14.210   9.918   5.837 1.000 94.920 ? 70  LYS A N   1 
ATOM 529  C CA  ? LYS A 1  70 ? -15.264   9.924   6.847 1.000 94.920 ? 70  LYS A CA  1 
ATOM 530  C C   ? LYS A 1  70 ? -14.872   9.077   8.055 1.000 94.920 ? 70  LYS A C   1 
ATOM 531  C CB  ? LYS A 1  70 ? -16.579   9.416   6.254 1.000 94.920 ? 70  LYS A CB  1 
ATOM 532  O O   ? LYS A 1  70 ? -15.113   9.470   9.199 1.000 94.920 ? 70  LYS A O   1 
ATOM 533  C CG  ? LYS A 1  70 ? -17.735   9.392   7.243 1.000 94.920 ? 70  LYS A CG  1 
ATOM 534  C CD  ? LYS A 1  70 ? -19.020   8.899   6.589 1.000 94.920 ? 70  LYS A CD  1 
ATOM 535  C CE  ? LYS A 1  70 ? -20.174   8.859   7.582 1.000 94.920 ? 70  LYS A CE  1 
ATOM 536  N NZ  ? LYS A 1  70 ? -21.442   8.400   6.939 1.000 94.920 ? 70  LYS A NZ  1 
ATOM 537  N N   ? ASN A 1  71 ? -14.334   7.887   7.811 1.000 95.470 ? 71  ASN A N   1 
ATOM 538  C CA  ? ASN A 1  71 ? -13.939   6.951   8.858 1.000 95.470 ? 71  ASN A CA  1 
ATOM 539  C C   ? ASN A 1  71 ? -12.609   6.276   8.533 1.000 95.470 ? 71  ASN A C   1 
ATOM 540  C CB  ? ASN A 1  71 ? -15.029   5.899   9.076 1.000 95.470 ? 71  ASN A CB  1 
ATOM 541  O O   ? ASN A 1  71 ? -12.308   6.018   7.367 1.000 95.470 ? 71  ASN A O   1 
ATOM 542  C CG  ? ASN A 1  71 ? -16.307   6.490   9.636 1.000 95.470 ? 71  ASN A CG  1 
ATOM 543  N ND2 ? ASN A 1  71 ? -17.437   6.136   9.035 1.000 95.470 ? 71  ASN A ND2 1 
ATOM 544  O OD1 ? ASN A 1  71 ? -16.280   7.259  10.601 1.000 95.470 ? 71  ASN A OD1 1 
ATOM 545  N N   ? VAL A 1  72 ? -11.841   6.059   9.663 1.000 96.130 ? 72  VAL A N   1 
ATOM 546  C CA  ? VAL A 1  72 ? -10.587   5.317   9.585 1.000 96.130 ? 72  VAL A CA  1 
ATOM 547  C C   ? VAL A 1  72 ? -10.684   4.048  10.429 1.000 96.130 ? 72  VAL A C   1 
ATOM 548  C CB  ? VAL A 1  72 ?  -9.389   6.175  10.049 1.000 96.130 ? 72  VAL A CB  1 
ATOM 549  O O   ? VAL A 1  72 ? -10.922   4.116  11.638 1.000 96.130 ? 72  VAL A O   1 
ATOM 550  C CG1 ? VAL A 1  72 ?  -8.091   5.372   9.984 1.000 96.130 ? 72  VAL A CG1 1 
ATOM 551  C CG2 ? VAL A 1  72 ?  -9.281   7.441   9.200 1.000 96.130 ? 72  VAL A CG2 1 
ATOM 552  N N   ? ILE A 1  73 ? -10.488   2.898   9.760 1.000 97.080 ? 73  ILE A N   1 
ATOM 553  C CA  ? ILE A 1  73 ? -10.600   1.626  10.467 1.000 97.080 ? 73  ILE A CA  1 
ATOM 554  C C   ? ILE A 1  73 ?  -9.282   0.862  10.365 1.000 97.080 ? 73  ILE A C   1 
ATOM 555  C CB  ? ILE A 1  73 ? -11.760   0.771   9.911 1.000 97.080 ? 73  ILE A CB  1 
ATOM 556  O O   ? ILE A 1  73 ?  -8.897   0.417   9.281 1.000 97.080 ? 73  ILE A O   1 
ATOM 557  C CG1 ? ILE A 1  73 ? -13.063   1.579   9.904 1.000 97.080 ? 73  ILE A CG1 1 
ATOM 558  C CG2 ? ILE A 1  73 ? -11.919  -0.518  10.723 1.000 97.080 ? 73  ILE A CG2 1 
ATOM 559  C CD1 ? ILE A 1  73 ? -14.230   0.865   9.235 1.000 97.080 ? 73  ILE A CD1 1 
ATOM 560  N N   ? VAL A 1  74 ?  -8.619   0.708  11.535 1.000 97.650 ? 74  VAL A N   1 
ATOM 561  C CA  ? VAL A 1  74 ?  -7.364  -0.034  11.590 1.000 97.650 ? 74  VAL A CA  1 
ATOM 562  C C   ? VAL A 1  74 ?  -7.645  -1.501  11.906 1.000 97.650 ? 74  VAL A C   1 
ATOM 563  C CB  ? VAL A 1  74 ?  -6.398   0.562  12.638 1.000 97.650 ? 74  VAL A CB  1 
ATOM 564  O O   ? VAL A 1  74 ?  -8.533  -1.812  12.703 1.000 97.650 ? 74  VAL A O   1 
ATOM 565  C CG1 ? VAL A 1  74 ?  -5.155  -0.314  12.786 1.000 97.650 ? 74  VAL A CG1 1 
ATOM 566  C CG2 ? VAL A 1  74 ?  -6.008   1.988  12.255 1.000 97.650 ? 74  VAL A CG2 1 
ATOM 567  N N   ? HIS A 1  75 ?  -6.910  -2.355  11.140 1.000 98.010 ? 75  HIS A N   1 
ATOM 568  C CA  ? HIS A 1  75 ?  -7.041  -3.780  11.424 1.000 98.010 ? 75  HIS A CA  1 
ATOM 569  C C   ? HIS A 1  75 ?  -6.866  -4.063  12.913 1.000 98.010 ? 75  HIS A C   1 
ATOM 570  C CB  ? HIS A 1  75 ?  -6.022  -4.583  10.614 1.000 98.010 ? 75  HIS A CB  1 
ATOM 571  O O   ? HIS A 1  75 ?  -5.888  -3.625  13.522 1.000 98.010 ? 75  HIS A O   1 
ATOM 572  C CG  ? HIS A 1  75 ?  -6.310  -6.050  10.573 1.000 98.010 ? 75  HIS A CG  1 
ATOM 573  C CD2 ? HIS A 1  75 ?  -6.732  -6.845   9.562 1.000 98.010 ? 75  HIS A CD2 1 
ATOM 574  N ND1 ? HIS A 1  75 ?  -6.173  -6.867  11.675 1.000 98.010 ? 75  HIS A ND1 1 
ATOM 575  C CE1 ? HIS A 1  75 ?  -6.498  -8.105  11.341 1.000 98.010 ? 75  HIS A CE1 1 
ATOM 576  N NE2 ? HIS A 1  75 ?  -6.841  -8.119  10.064 1.000 98.010 ? 75  HIS A NE2 1 
ATOM 577  N N   ? PRO A 1  76 ?  -7.771  -4.801  13.548 1.000 97.040 ? 76  PRO A N   1 
ATOM 578  C CA  ? PRO A 1  76 ?  -7.735  -5.043  14.993 1.000 97.040 ? 76  PRO A CA  1 
ATOM 579  C C   ? PRO A 1  76 ?  -6.492  -5.814  15.431 1.000 97.040 ? 76  PRO A C   1 
ATOM 580  C CB  ? PRO A 1  76 ?  -9.003  -5.862  15.245 1.000 97.040 ? 76  PRO A CB  1 
ATOM 581  O O   ? PRO A 1  76 ?  -6.095  -5.741  16.596 1.000 97.040 ? 76  PRO A O   1 
ATOM 582  C CG  ? PRO A 1  76 ?  -9.380  -6.406  13.905 1.000 97.040 ? 76  PRO A CG  1 
ATOM 583  C CD  ? PRO A 1  76 ?  -8.937  -5.431  12.853 1.000 97.040 ? 76  PRO A CD  1 
ATOM 584  N N   ? GLY A 1  77 ?  -5.942  -6.548  14.540 1.000 97.190 ? 77  GLY A N   1 
ATOM 585  C CA  ? GLY A 1  77 ?  -4.764  -7.342  14.852 1.000 97.190 ? 77  GLY A CA  1 
ATOM 586  C C   ? GLY A 1  77 ?  -3.463  -6.630  14.536 1.000 97.190 ? 77  GLY A C   1 
ATOM 587  O O   ? GLY A 1  77 ?  -2.392  -7.239  14.567 1.000 97.190 ? 77  GLY A O   1 
ATOM 588  N N   ? TYR A 1  78 ?  -3.512  -5.323  14.156 1.000 97.880 ? 78  TYR A N   1 
ATOM 589  C CA  ? TYR A 1  78 ?  -2.309  -4.568  13.826 1.000 97.880 ? 78  TYR A CA  1 
ATOM 590  C C   ? TYR A 1  78 ?  -1.358  -4.510  15.015 1.000 97.880 ? 78  TYR A C   1 
ATOM 591  C CB  ? TYR A 1  78 ?  -2.670  -3.149  13.376 1.000 97.880 ? 78  TYR A CB  1 
ATOM 592  O O   ? TYR A 1  78 ?  -1.758  -4.139  16.121 1.000 97.880 ? 78  TYR A O   1 
ATOM 593  C CG  ? TYR A 1  78 ?  -1.470  -2.274  13.107 1.000 97.880 ? 78  TYR A CG  1 
ATOM 594  C CD1 ? TYR A 1  78 ?  -1.330  -1.038  13.735 1.000 97.880 ? 78  TYR A CD1 1 
ATOM 595  C CD2 ? TYR A 1  78 ?  -0.475  -2.680  12.224 1.000 97.880 ? 78  TYR A CD2 1 
ATOM 596  C CE1 ? TYR A 1  78 ?  -0.227  -0.227  13.489 1.000 97.880 ? 78  TYR A CE1 1 
ATOM 597  C CE2 ? TYR A 1  78 ?   0.632  -1.877  11.970 1.000 97.880 ? 78  TYR A CE2 1 
ATOM 598  O OH  ? TYR A 1  78 ?   1.842   0.144  12.359 1.000 97.880 ? 78  TYR A OH  1 
ATOM 599  C CZ  ? TYR A 1  78 ?   0.748  -0.655  12.607 1.000 97.880 ? 78  TYR A CZ  1 
ATOM 600  N N   ? ASN A 1  79 ?  -0.202  -4.936  14.784 1.000 97.150 ? 79  ASN A N   1 
ATOM 601  C CA  ? ASN A 1  79 ?   0.923  -4.851  15.709 1.000 97.150 ? 79  ASN A CA  1 
ATOM 602  C C   ? ASN A 1  79 ?   1.972  -3.854  15.226 1.000 97.150 ? 79  ASN A C   1 
ATOM 603  C CB  ? ASN A 1  79 ?   1.554  -6.230  15.914 1.000 97.150 ? 79  ASN A CB  1 
ATOM 604  O O   ? ASN A 1  79 ?   2.713  -4.135  14.282 1.000 97.150 ? 79  ASN A O   1 
ATOM 605  C CG  ? ASN A 1  79 ?   2.667  -6.216  16.943 1.000 97.150 ? 79  ASN A CG  1 
ATOM 606  N ND2 ? ASN A 1  79 ?   2.741  -7.267  17.751 1.000 97.150 ? 79  ASN A ND2 1 
ATOM 607  O OD1 ? ASN A 1  79 ?   3.453  -5.267  17.013 1.000 97.150 ? 79  ASN A OD1 1 
ATOM 608  N N   ? SER A 1  80 ?   2.166  -2.723  15.894 1.000 95.150 ? 80  SER A N   1 
ATOM 609  C CA  ? SER A 1  80 ?   2.990  -1.610  15.435 1.000 95.150 ? 80  SER A CA  1 
ATOM 610  C C   ? SER A 1  80 ?   4.475  -1.937  15.550 1.000 95.150 ? 80  SER A C   1 
ATOM 611  C CB  ? SER A 1  80 ?   2.675  -0.344  16.233 1.000 95.150 ? 80  SER A CB  1 
ATOM 612  O O   ? SER A 1  80 ?   5.285  -1.456  14.755 1.000 95.150 ? 80  SER A O   1 
ATOM 613  O OG  ? SER A 1  80 ?   2.976  -0.528  17.606 1.000 95.150 ? 80  SER A OG  1 
ATOM 614  N N   ? GLY A 1  81 ?   4.809  -2.879  16.525 1.000 93.610 ? 81  GLY A N   1 
ATOM 615  C CA  ? GLY A 1  81 ?   6.197  -3.287  16.674 1.000 93.610 ? 81  GLY A CA  1 
ATOM 616  C C   ? GLY A 1  81 ?   6.720  -4.071  15.485 1.000 93.610 ? 81  GLY A C   1 
ATOM 617  O O   ? GLY A 1  81 ?   7.809  -3.790  14.980 1.000 93.610 ? 81  GLY A O   1 
ATOM 618  N N   ? LEU A 1  82 ?   5.857  -4.984  14.996 1.000 93.520 ? 82  LEU A N   1 
ATOM 619  C CA  ? LEU A 1  82 ?   6.253  -5.890  13.924 1.000 93.520 ? 82  LEU A CA  1 
ATOM 620  C C   ? LEU A 1  82 ?   5.633  -5.465  12.596 1.000 93.520 ? 82  LEU A C   1 
ATOM 621  C CB  ? LEU A 1  82 ?   5.840  -7.326  14.256 1.000 93.520 ? 82  LEU A CB  1 
ATOM 622  O O   ? LEU A 1  82 ?   5.928  -6.053  11.553 1.000 93.520 ? 82  LEU A O   1 
ATOM 623  C CG  ? LEU A 1  82 ?   6.510  -7.959  15.477 1.000 93.520 ? 82  LEU A CG  1 
ATOM 624  C CD1 ? LEU A 1  82 ?   5.931  -9.345  15.741 1.000 93.520 ? 82  LEU A CD1 1 
ATOM 625  C CD2 ? LEU A 1  82 ?   8.020  -8.033  15.280 1.000 93.520 ? 82  LEU A CD2 1 
ATOM 626  N N   ? LYS A 1  83 ?   4.880  -4.438  12.685 1.000 95.580 ? 83  LYS A N   1 
ATOM 627  C CA  ? LYS A 1  83 ?   4.074  -4.015  11.543 1.000 95.580 ? 83  LYS A CA  1 
ATOM 628  C C   ? LYS A 1  83 ?   3.277  -5.184  10.970 1.000 95.580 ? 83  LYS A C   1 
ATOM 629  C CB  ? LYS A 1  83 ?   4.961  -3.403  10.457 1.000 95.580 ? 83  LYS A CB  1 
ATOM 630  O O   ? LYS A 1  83 ?   3.111  -5.291   9.753 1.000 95.580 ? 83  LYS A O   1 
ATOM 631  C CG  ? LYS A 1  83 ?   5.662  -2.121  10.881 1.000 95.580 ? 83  LYS A CG  1 
ATOM 632  C CD  ? LYS A 1  83 ?   6.407  -1.480   9.717 1.000 95.580 ? 83  LYS A CD  1 
ATOM 633  C CE  ? LYS A 1  83 ?   7.084  -0.181  10.132 1.000 95.580 ? 83  LYS A CE  1 
ATOM 634  N NZ  ? LYS A 1  83 ?   7.860   0.423   9.008 1.000 95.580 ? 83  LYS A NZ  1 
ATOM 635  N N   ? ASP A 1  84 ?   2.851  -6.117  11.798 1.000 97.200 ? 84  ASP A N   1 
ATOM 636  C CA  ? ASP A 1  84 ?   1.997  -7.256  11.474 1.000 97.200 ? 84  ASP A CA  1 
ATOM 637  C C   ? ASP A 1  84 ?   0.542  -6.823  11.311 1.000 97.200 ? 84  ASP A C   1 
ATOM 638  C CB  ? ASP A 1  84 ?   2.107  -8.334  12.554 1.000 97.200 ? 84  ASP A CB  1 
ATOM 639  O O   ? ASP A 1  84 ?   0.057  -5.967  12.054 1.000 97.200 ? 84  ASP A O   1 
ATOM 640  C CG  ? ASP A 1  84 ?   1.624  -9.695  12.085 1.000 97.200 ? 84  ASP A CG  1 
ATOM 641  O OD1 ? ASP A 1  84 ?   1.644  -9.962  10.864 1.000 97.200 ? 84  ASP A OD1 1 
ATOM 642  O OD2 ? ASP A 1  84 ?   1.215 -10.507  12.943 1.000 97.200 ? 84  ASP A OD2 1 
ATOM 643  N N   ? ASN A 1  85 ?  -0.173  -7.384  10.234 1.000 97.670 ? 85  ASN A N   1 
ATOM 644  C CA  ? ASN A 1  85 ?  -1.535  -6.977   9.903 1.000 97.670 ? 85  ASN A CA  1 
ATOM 645  C C   ? ASN A 1  85 ?  -1.617  -5.482   9.607 1.000 97.670 ? 85  ASN A C   1 
ATOM 646  C CB  ? ASN A 1  85 ?  -2.496  -7.347  11.035 1.000 97.670 ? 85  ASN A CB  1 
ATOM 647  O O   ? ASN A 1  85 ?  -2.560  -4.812  10.030 1.000 97.670 ? 85  ASN A O   1 
ATOM 648  C CG  ? ASN A 1  85 ?  -2.721  -8.842  11.144 1.000 97.670 ? 85  ASN A CG  1 
ATOM 649  N ND2 ? ASN A 1  85 ?  -2.734  -9.352  12.370 1.000 97.670 ? 85  ASN A ND2 1 
ATOM 650  O OD1 ? ASN A 1  85 ?  -2.882  -9.533  10.135 1.000 97.670 ? 85  ASN A OD1 1 
ATOM 651  N N   ? ASP A 1  86 ?  -0.638  -4.919   9.013 1.000 98.220 ? 86  ASP A N   1 
ATOM 652  C CA  ? ASP A 1  86 ?  -0.499  -3.503   8.688 1.000 98.220 ? 86  ASP A CA  1 
ATOM 653  C C   ? ASP A 1  86 ?  -1.532  -3.074   7.648 1.000 98.220 ? 86  ASP A C   1 
ATOM 654  C CB  ? ASP A 1  86 ?   0.913  -3.206   8.180 1.000 98.220 ? 86  ASP A CB  1 
ATOM 655  O O   ? ASP A 1  86 ?  -1.185  -2.794   6.499 1.000 98.220 ? 86  ASP A O   1 
ATOM 656  C CG  ? ASP A 1  86 ?   1.224  -1.720   8.127 1.000 98.220 ? 86  ASP A CG  1 
ATOM 657  O OD1 ? ASP A 1  86 ?   0.476  -0.919   8.729 1.000 98.220 ? 86  ASP A OD1 1 
ATOM 658  O OD2 ? ASP A 1  86 ?   2.223  -1.347   7.475 1.000 98.220 ? 86  ASP A OD2 1 
ATOM 659  N N   ? PHE A 1  87 ?  -2.826  -3.087   7.995 1.000 98.350 ? 87  PHE A N   1 
ATOM 660  C CA  ? PHE A 1  87 ?  -3.948  -2.721   7.138 1.000 98.350 ? 87  PHE A CA  1 
ATOM 661  C C   ? PHE A 1  87 ?  -4.791  -1.629   7.786 1.000 98.350 ? 87  PHE A C   1 
ATOM 662  C CB  ? PHE A 1  87 ?  -4.817  -3.946   6.836 1.000 98.350 ? 87  PHE A CB  1 
ATOM 663  O O   ? PHE A 1  87 ?  -5.036  -1.661   8.994 1.000 98.350 ? 87  PHE A O   1 
ATOM 664  C CG  ? PHE A 1  87 ?  -4.142  -4.969   5.964 1.000 98.350 ? 87  PHE A CG  1 
ATOM 665  C CD1 ? PHE A 1  87 ?  -3.936  -4.724   4.612 1.000 98.350 ? 87  PHE A CD1 1 
ATOM 666  C CD2 ? PHE A 1  87 ?  -3.712  -6.178   6.496 1.000 98.350 ? 87  PHE A CD2 1 
ATOM 667  C CE1 ? PHE A 1  87 ?  -3.311  -5.669   3.802 1.000 98.350 ? 87  PHE A CE1 1 
ATOM 668  C CE2 ? PHE A 1  87 ?  -3.087  -7.128   5.693 1.000 98.350 ? 87  PHE A CE2 1 
ATOM 669  C CZ  ? PHE A 1  87 ?  -2.889  -6.872   4.346 1.000 98.350 ? 87  PHE A CZ  1 
ATOM 670  N N   ? MET A 1  88 ?  -5.217  -0.699   6.987 1.000 98.000 ? 88  MET A N   1 
ATOM 671  C CA  ? MET A 1  88 ?  -6.176   0.339   7.357 1.000 98.000 ? 88  MET A CA  1 
ATOM 672  C C   ? MET A 1  88 ?  -7.153   0.607   6.218 1.000 98.000 ? 88  MET A C   1 
ATOM 673  C CB  ? MET A 1  88 ?  -5.450   1.630   7.739 1.000 98.000 ? 88  MET A CB  1 
ATOM 674  O O   ? MET A 1  88 ?  -6.752   0.686   5.055 1.000 98.000 ? 88  MET A O   1 
ATOM 675  C CG  ? MET A 1  88 ?  -6.381   2.751   8.170 1.000 98.000 ? 88  MET A CG  1 
ATOM 676  S SD  ? MET A 1  88 ?  -5.472   4.256   8.698 1.000 98.000 ? 88  MET A SD  1 
ATOM 677  C CE  ? MET A 1  88 ?  -4.803   4.801   7.103 1.000 98.000 ? 88  MET A CE  1 
ATOM 678  N N   ? LEU A 1  89 ?  -8.438   0.652   6.532 1.000 98.210 ? 89  LEU A N   1 
ATOM 679  C CA  ? LEU A 1  89 ?  -9.468   1.017   5.565 1.000 98.210 ? 89  LEU A CA  1 
ATOM 680  C C   ? LEU A 1  89 ?  -9.952   2.444   5.798 1.000 98.210 ? 89  LEU A C   1 
ATOM 681  C CB  ? LEU A 1  89 ? -10.648   0.045   5.646 1.000 98.210 ? 89  LEU A CB  1 
ATOM 682  O O   ? LEU A 1  89 ? -10.194   2.843   6.939 1.000 98.210 ? 89  LEU A O   1 
ATOM 683  C CG  ? LEU A 1  89 ? -10.393  -1.375   5.140 1.000 98.210 ? 89  LEU A CG  1 
ATOM 684  C CD1 ? LEU A 1  89 ? -11.558  -2.287   5.511 1.000 98.210 ? 89  LEU A CD1 1 
ATOM 685  C CD2 ? LEU A 1  89 ? -10.169  -1.373   3.631 1.000 98.210 ? 89  LEU A CD2 1 
ATOM 686  N N   ? LEU A 1  90 ?  -9.972   3.161   4.688 1.000 97.910 ? 90  LEU A N   1 
ATOM 687  C CA  ? LEU A 1  90 ? -10.522   4.512   4.706 1.000 97.910 ? 90  LEU A CA  1 
ATOM 688  C C   ? LEU A 1  90 ? -11.885   4.553   4.023 1.000 97.910 ? 90  LEU A C   1 
ATOM 689  C CB  ? LEU A 1  90 ?  -9.565   5.490   4.019 1.000 97.910 ? 90  LEU A CB  1 
ATOM 690  O O   ? LEU A 1  90 ? -12.022   4.123   2.875 1.000 97.910 ? 90  LEU A O   1 
ATOM 691  C CG  ? LEU A 1  90 ?  -8.124   5.500   4.531 1.000 97.910 ? 90  LEU A CG  1 
ATOM 692  C CD1 ? LEU A 1  90 ?  -7.265   6.427   3.678 1.000 97.910 ? 90  LEU A CD1 1 
ATOM 693  C CD2 ? LEU A 1  90 ?  -8.080   5.920   5.996 1.000 97.910 ? 90  LEU A CD2 1 
ATOM 694  N N   ? GLU A 1  91 ? -12.923   5.003   4.807 1.000 97.710 ? 91  GLU A N   1 
ATOM 695  C CA  ? GLU A 1  91 ? -14.224   5.262   4.199 1.000 97.710 ? 91  GLU A CA  1 
ATOM 696  C C   ? GLU A 1  91 ? -14.304   6.682   3.648 1.000 97.710 ? 91  GLU A C   1 
ATOM 697  C CB  ? GLU A 1  91 ? -15.347   5.027   5.213 1.000 97.710 ? 91  GLU A CB  1 
ATOM 698  O O   ? GLU A 1  91 ? -14.147   7.652   4.392 1.000 97.710 ? 91  GLU A O   1 
ATOM 699  C CG  ? GLU A 1  91 ? -16.744   5.110   4.614 1.000 97.710 ? 91  GLU A CG  1 
ATOM 700  C CD  ? GLU A 1  91 ? -17.847   4.849   5.626 1.000 97.710 ? 91  GLU A CD  1 
ATOM 701  O OE1 ? GLU A 1  91 ? -19.030   4.761   5.226 1.000 97.710 ? 91  GLU A OE1 1 
ATOM 702  O OE2 ? GLU A 1  91 ? -17.527   4.732   6.830 1.000 97.710 ? 91  GLU A OE2 1 
ATOM 703  N N   ? LEU A 1  92 ? -14.514   6.754   2.331 1.000 97.680 ? 92  LEU A N   1 
ATOM 704  C CA  ? LEU A 1  92 ? -14.585   8.059   1.682 1.000 97.680 ? 92  LEU A CA  1 
ATOM 705  C C   ? LEU A 1  92 ? -15.868   8.788   2.068 1.000 97.680 ? 92  LEU A C   1 
ATOM 706  C CB  ? LEU A 1  92 ? -14.509   7.907   0.161 1.000 97.680 ? 92  LEU A CB  1 
ATOM 707  O O   ? LEU A 1  92 ? -16.910   8.159   2.263 1.000 97.680 ? 92  LEU A O   1 
ATOM 708  C CG  ? LEU A 1  92 ? -13.285   7.170  -0.386 1.000 97.680 ? 92  LEU A CG  1 
ATOM 709  C CD1 ? LEU A 1  92 ? -13.354   7.084  -1.907 1.000 97.680 ? 92  LEU A CD1 1 
ATOM 710  C CD2 ? LEU A 1  92 ? -12.001   7.863   0.057 1.000 97.680 ? 92  LEU A CD2 1 
ATOM 711  N N   ? ASP A 1  93 ? -15.819  10.137   2.250 1.000 96.830 ? 93  ASP A N   1 
ATOM 712  C CA  ? ASP A 1  93 ? -16.991  10.929   2.611 1.000 96.830 ? 93  ASP A CA  1 
ATOM 713  C C   ? ASP A 1  93 ? -18.021  10.932   1.484 1.000 96.830 ? 93  ASP A C   1 
ATOM 714  C CB  ? ASP A 1  93 ? -16.584  12.364   2.955 1.000 96.830 ? 93  ASP A CB  1 
ATOM 715  O O   ? ASP A 1  93 ? -19.216  11.109   1.729 1.000 96.830 ? 93  ASP A O   1 
ATOM 716  C CG  ? ASP A 1  93 ? -15.854  13.061   1.820 1.000 96.830 ? 93  ASP A CG  1 
ATOM 717  O OD1 ? ASP A 1  93 ? -15.609  12.427   0.772 1.000 96.830 ? 93  ASP A OD1 1 
ATOM 718  O OD2 ? ASP A 1  93 ? -15.518  14.255   1.978 1.000 96.830 ? 93  ASP A OD2 1 
ATOM 719  N N   ? GLU A 1  94 ? -17.594  10.710   0.196 1.000 97.130 ? 94  GLU A N   1 
ATOM 720  C CA  ? GLU A 1  94 ? -18.391  10.476  -1.004 1.000 97.130 ? 94  GLU A CA  1 
ATOM 721  C C   ? GLU A 1  94 ? -17.779   9.377  -1.868 1.000 97.130 ? 94  GLU A C   1 
ATOM 722  C CB  ? GLU A 1  94 ? -18.533  11.766  -1.816 1.000 97.130 ? 94  GLU A CB  1 
ATOM 723  O O   ? GLU A 1  94 ? -16.556   9.295  -2.002 1.000 97.130 ? 94  GLU A O   1 
ATOM 724  C CG  ? GLU A 1  94 ? -19.262  12.880  -1.078 1.000 97.130 ? 94  GLU A CG  1 
ATOM 725  C CD  ? GLU A 1  94 ? -20.746  12.606  -0.893 1.000 97.130 ? 94  GLU A CD  1 
ATOM 726  O OE1 ? GLU A 1  94 ? -21.308  12.993   0.157 1.000 97.130 ? 94  GLU A OE1 1 
ATOM 727  O OE2 ? GLU A 1  94 ? -21.351  11.998  -1.804 1.000 97.130 ? 94  GLU A OE2 1 
ATOM 728  N N   ? PRO A 1  95 ? -18.781   8.521  -2.503 1.000 97.680 ? 95  PRO A N   1 
ATOM 729  C CA  ? PRO A 1  95 ? -18.242   7.454  -3.349 1.000 97.680 ? 95  PRO A CA  1 
ATOM 730  C C   ? PRO A 1  95 ? -17.457   7.989  -4.544 1.000 97.680 ? 95  PRO A C   1 
ATOM 731  C CB  ? PRO A 1  95 ? -19.494   6.704  -3.811 1.000 97.680 ? 95  PRO A CB  1 
ATOM 732  O O   ? PRO A 1  95 ? -17.780   9.056  -5.073 1.000 97.680 ? 95  PRO A O   1 
ATOM 733  C CG  ? PRO A 1  95 ? -20.554   7.090  -2.830 1.000 97.680 ? 95  PRO A CG  1 
ATOM 734  C CD  ? PRO A 1  95 ? -20.246   8.465  -2.311 1.000 97.680 ? 95  PRO A CD  1 
ATOM 735  N N   ? ALA A 1  96 ? -16.431   7.216  -4.979 1.000 97.920 ? 96  ALA A N   1 
ATOM 736  C CA  ? ALA A 1  96 ? -15.676   7.543  -6.186 1.000 97.920 ? 96  ALA A CA  1 
ATOM 737  C C   ? ALA A 1  96 ? -16.541   7.391  -7.433 1.000 97.920 ? 96  ALA A C   1 
ATOM 738  C CB  ? ALA A 1  96 ? -14.435   6.659  -6.292 1.000 97.920 ? 96  ALA A CB  1 
ATOM 739  O O   ? ALA A 1  96 ? -17.388   6.496  -7.504 1.000 97.920 ? 96  ALA A O   1 
ATOM 740  N N   ? GLU A 1  97 ? -16.400   8.320  -8.372 1.000 97.710 ? 97  GLU A N   1 
ATOM 741  C CA  ? GLU A 1  97 ? -17.016   8.167  -9.687 1.000 97.710 ? 97  GLU A CA  1 
ATOM 742  C C   ? GLU A 1  97 ? -16.158   7.297 -10.601 1.000 97.710 ? 97  GLU A C   1 
ATOM 743  C CB  ? GLU A 1  97 ? -17.251   9.535 -10.333 1.000 97.710 ? 97  GLU A CB  1 
ATOM 744  O O   ? GLU A 1  97 ? -15.092   7.723 -11.052 1.000 97.710 ? 97  GLU A O   1 
ATOM 745  C CG  ? GLU A 1  97 ? -18.227  10.417  -9.567 1.000 97.710 ? 97  GLU A CG  1 
ATOM 746  C CD  ? GLU A 1  97 ? -18.433  11.781 -10.208 1.000 97.710 ? 97  GLU A CD  1 
ATOM 747  O OE1 ? GLU A 1  97 ? -19.195  12.604  -9.651 1.000 97.710 ? 97  GLU A OE1 1 
ATOM 748  O OE2 ? GLU A 1  97 ? -17.829  12.027 -11.275 1.000 97.710 ? 97  GLU A OE2 1 
ATOM 749  N N   ? LEU A 1  98 ? -16.589   6.071 -10.832 1.000 97.790 ? 98  LEU A N   1 
ATOM 750  C CA  ? LEU A 1  98 ? -15.797   5.148 -11.637 1.000 97.790 ? 98  LEU A CA  1 
ATOM 751  C C   ? LEU A 1  98 ? -15.845   5.533 -13.112 1.000 97.790 ? 98  LEU A C   1 
ATOM 752  C CB  ? LEU A 1  98 ? -16.299   3.713 -11.457 1.000 97.790 ? 98  LEU A CB  1 
ATOM 753  O O   ? LEU A 1  98 ? -16.912   5.860 -13.638 1.000 97.790 ? 98  LEU A O   1 
ATOM 754  C CG  ? LEU A 1  98 ? -16.358   3.191 -10.020 1.000 97.790 ? 98  LEU A CG  1 
ATOM 755  C CD1 ? LEU A 1  98 ? -16.760   1.720 -10.006 1.000 97.790 ? 98  LEU A CD1 1 
ATOM 756  C CD2 ? LEU A 1  98 ? -15.017   3.390  -9.323 1.000 97.790 ? 98  LEU A CD2 1 
ATOM 757  N N   ? ASN A 1  99 ? -14.608   5.479 -13.829 1.000 95.980 ? 99  ASN A N   1 
ATOM 758  C CA  ? ASN A 1  99 ? -14.378   5.745 -15.245 1.000 95.980 ? 99  ASN A CA  1 
ATOM 759  C C   ? ASN A 1  99 ? -13.062   5.138 -15.723 1.000 95.980 ? 99  ASN A C   1 
ATOM 760  C CB  ? ASN A 1  99 ? -14.397   7.251 -15.518 1.000 95.980 ? 99  ASN A CB  1 
ATOM 761  O O   ? ASN A 1  99 ? -12.502   4.261 -15.062 1.000 95.980 ? 99  ASN A O   1 
ATOM 762  C CG  ? ASN A 1  99 ? -13.338   8.000 -14.734 1.000 95.980 ? 99  ASN A CG  1 
ATOM 763  N ND2 ? ASN A 1  99 ? -13.715   9.141 -14.168 1.000 95.980 ? 99  ASN A ND2 1 
ATOM 764  O OD1 ? ASN A 1  99 ? -12.190   7.559 -14.639 1.000 95.980 ? 99  ASN A OD1 1 
ATOM 765  N N   ? ASN A 1 100 ? -12.593   5.598 -16.845 1.000 95.260 ? 100 ASN A N   1 
ATOM 766  C CA  ? ASN A 1 100 ? -11.391   5.007 -17.423 1.000 95.260 ? 100 ASN A CA  1 
ATOM 767  C C   ? ASN A 1 100 ? -10.157   5.303 -16.575 1.000 95.260 ? 100 ASN A C   1 
ATOM 768  C CB  ? ASN A 1 100 ? -11.183   5.505 -18.855 1.000 95.260 ? 100 ASN A CB  1 
ATOM 769  O O   ? ASN A 1 100 ?  -9.150   4.599 -16.670 1.000 95.260 ? 100 ASN A O   1 
ATOM 770  C CG  ? ASN A 1 100 ? -12.185   4.918 -19.829 1.000 95.260 ? 100 ASN A CG  1 
ATOM 771  N ND2 ? ASN A 1 100 ? -12.416   5.615 -20.934 1.000 95.260 ? 100 ASN A ND2 1 
ATOM 772  O OD1 ? ASN A 1 100 ? -12.748   3.846 -19.589 1.000 95.260 ? 100 ASN A OD1 1 
ATOM 773  N N   ? ASN A 1 101 ? -10.257   6.217 -15.579 1.000 95.760 ? 101 ASN A N   1 
ATOM 774  C CA  ? ASN A 1 101 ?  -9.105   6.663 -14.803 1.000 95.760 ? 101 ASN A CA  1 
ATOM 775  C C   ? ASN A 1 101 ?  -9.260   6.323 -13.324 1.000 95.760 ? 101 ASN A C   1 
ATOM 776  C CB  ? ASN A 1 101 ?  -8.887   8.167 -14.983 1.000 95.760 ? 101 ASN A CB  1 
ATOM 777  O O   ? ASN A 1 101 ?  -8.293   6.389 -12.563 1.000 95.760 ? 101 ASN A O   1 
ATOM 778  C CG  ? ASN A 1 101 ?  -8.547   8.542 -16.412 1.000 95.760 ? 101 ASN A CG  1 
ATOM 779  N ND2 ? ASN A 1 101 ?  -9.517   9.100 -17.125 1.000 95.760 ? 101 ASN A ND2 1 
ATOM 780  O OD1 ? ASN A 1 101 ?  -7.421   8.330 -16.871 1.000 95.760 ? 101 ASN A OD1 1 
ATOM 781  N N   ? VAL A 1 102 ? -10.477   5.916 -12.925 1.000 98.010 ? 102 VAL A N   1 
ATOM 782  C CA  ? VAL A 1 102 ? -10.767   5.512 -11.553 1.000 98.010 ? 102 VAL A CA  1 
ATOM 783  C C   ? VAL A 1 102 ? -11.546   4.198 -11.556 1.000 98.010 ? 102 VAL A C   1 
ATOM 784  C CB  ? VAL A 1 102 ? -11.562   6.600 -10.797 1.000 98.010 ? 102 VAL A CB  1 
ATOM 785  O O   ? VAL A 1 102 ? -12.705   4.156 -11.975 1.000 98.010 ? 102 VAL A O   1 
ATOM 786  C CG1 ? VAL A 1 102 ? -11.806   6.182  -9.348 1.000 98.010 ? 102 VAL A CG1 1 
ATOM 787  C CG2 ? VAL A 1 102 ? -10.822   7.936 -10.853 1.000 98.010 ? 102 VAL A CG2 1 
ATOM 788  N N   ? LYS A 1 103 ? -10.785   3.091 -11.054 1.000 97.880 ? 103 LYS A N   1 
ATOM 789  C CA  ? LYS A 1 103 ? -11.404   1.773 -10.955 1.000 97.880 ? 103 LYS A CA  1 
ATOM 790  C C   ? LYS A 1 103 ? -11.055   1.100  -9.630 1.000 97.880 ? 103 LYS A C   1 
ATOM 791  C CB  ? LYS A 1 103 ? -10.969   0.886 -12.123 1.000 97.880 ? 103 LYS A CB  1 
ATOM 792  O O   ? LYS A 1 103 ? -10.083   1.478  -8.974 1.000 97.880 ? 103 LYS A O   1 
ATOM 793  C CG  ? LYS A 1 103 ? -11.470   1.360 -13.479 1.000 97.880 ? 103 LYS A CG  1 
ATOM 794  C CD  ? LYS A 1 103 ? -11.155   0.350 -14.575 1.000 97.880 ? 103 LYS A CD  1 
ATOM 795  C CE  ? LYS A 1 103 ? -11.705   0.796 -15.923 1.000 97.880 ? 103 LYS A CE  1 
ATOM 796  N NZ  ? LYS A 1 103 ? -11.409  -0.197 -16.999 1.000 97.880 ? 103 LYS A NZ  1 
ATOM 797  N N   ? THR A 1 104 ? -11.954   0.111  -9.280 1.000 98.230 ? 104 THR A N   1 
ATOM 798  C CA  ? THR A 1 104 ? -11.642  -0.710  -8.116 1.000 98.230 ? 104 THR A CA  1 
ATOM 799  C C   ? THR A 1 104 ? -10.783  -1.907  -8.514 1.000 98.230 ? 104 THR A C   1 
ATOM 800  C CB  ? THR A 1 104 ? -12.924  -1.203  -7.419 1.000 98.230 ? 104 THR A CB  1 
ATOM 801  O O   ? THR A 1 104 ? -10.815  -2.346  -9.666 1.000 98.230 ? 104 THR A O   1 
ATOM 802  C CG2 ? THR A 1 104 ? -13.848  -0.039  -7.079 1.000 98.230 ? 104 THR A CG2 1 
ATOM 803  O OG1 ? THR A 1 104 ? -13.615  -2.109  -8.289 1.000 98.230 ? 104 THR A OG1 1 
ATOM 804  N N   ? ILE A 1 105 ?  -9.974  -2.405  -7.509 1.000 98.340 ? 105 ILE A N   1 
ATOM 805  C CA  ? ILE A 1 105 ?  -9.204  -3.627  -7.710 1.000 98.340 ? 105 ILE A CA  1 
ATOM 806  C C   ? ILE A 1 105 ?  -9.720  -4.722  -6.779 1.000 98.340 ? 105 ILE A C   1 
ATOM 807  C CB  ? ILE A 1 105 ?  -7.695  -3.390  -7.473 1.000 98.340 ? 105 ILE A CB  1 
ATOM 808  O O   ? ILE A 1 105 ? -10.099  -4.447  -5.638 1.000 98.340 ? 105 ILE A O   1 
ATOM 809  C CG1 ? ILE A 1 105 ?  -6.886  -4.614  -7.918 1.000 98.340 ? 105 ILE A CG1 1 
ATOM 810  C CG2 ? ILE A 1 105 ?  -7.425  -3.060  -6.002 1.000 98.340 ? 105 ILE A CG2 1 
ATOM 811  C CD1 ? ILE A 1 105 ?  -6.737  -4.743  -9.427 1.000 98.340 ? 105 ILE A CD1 1 
ATOM 812  N N   ? GLY A 1 106 ?  -9.847  -5.938  -7.332 1.000 97.820 ? 106 GLY A N   1 
ATOM 813  C CA  ? GLY A 1 106 ? -10.279  -7.063  -6.520 1.000 97.820 ? 106 GLY A CA  1 
ATOM 814  C C   ? GLY A 1 106 ?  -9.247  -7.489  -5.493 1.000 97.820 ? 106 GLY A C   1 
ATOM 815  O O   ? GLY A 1 106 ?  -8.050  -7.259  -5.676 1.000 97.820 ? 106 GLY A O   1 
ATOM 816  N N   ? LEU A 1 107 ?  -9.739  -8.156  -4.368 1.000 98.130 ? 107 LEU A N   1 
ATOM 817  C CA  ? LEU A 1 107 ?  -8.874  -8.700  -3.327 1.000 98.130 ? 107 LEU A CA  1 
ATOM 818  C C   ? LEU A 1 107 ?  -8.504 -10.148  -3.629 1.000 98.130 ? 107 LEU A C   1 
ATOM 819  C CB  ? LEU A 1 107 ?  -9.558  -8.610  -1.961 1.000 98.130 ? 107 LEU A CB  1 
ATOM 820  O O   ? LEU A 1 107 ?  -9.359 -10.941  -4.029 1.000 98.130 ? 107 LEU A O   1 
ATOM 821  C CG  ? LEU A 1 107 ? -10.022  -7.219  -1.525 1.000 98.130 ? 107 LEU A CG  1 
ATOM 822  C CD1 ? LEU A 1 107 ? -10.720  -7.293  -0.171 1.000 98.130 ? 107 LEU A CD1 1 
ATOM 823  C CD2 ? LEU A 1 107 ?  -8.843  -6.253  -1.472 1.000 98.130 ? 107 LEU A CD2 1 
ATOM 824  N N   ? ALA A 1 108 ?  -7.274 -10.454  -3.520 1.000 97.420 ? 108 ALA A N   1 
ATOM 825  C CA  ? ALA A 1 108 ?  -6.845 -11.839  -3.696 1.000 97.420 ? 108 ALA A CA  1 
ATOM 826  C C   ? ALA A 1 108 ?  -7.367 -12.723  -2.567 1.000 97.420 ? 108 ALA A C   1 
ATOM 827  C CB  ? ALA A 1 108 ?  -5.322 -11.918  -3.769 1.000 97.420 ? 108 ALA A CB  1 
ATOM 828  O O   ? ALA A 1 108 ?  -7.202 -12.398  -1.389 1.000 97.420 ? 108 ALA A O   1 
ATOM 829  N N   ? THR A 1 109 ?  -8.026 -13.845  -2.878 1.000 96.900 ? 109 THR A N   1 
ATOM 830  C CA  ? THR A 1 109 ?  -8.566 -14.762  -1.881 1.000 96.900 ? 109 THR A CA  1 
ATOM 831  C C   ? THR A 1 109 ?  -7.613 -15.931  -1.649 1.000 96.900 ? 109 THR A C   1 
ATOM 832  C CB  ? THR A 1 109 ?  -9.946 -15.298  -2.305 1.000 96.900 ? 109 THR A CB  1 
ATOM 833  O O   ? THR A 1 109 ?  -7.782 -16.698  -0.699 1.000 96.900 ? 109 THR A O   1 
ATOM 834  C CG2 ? THR A 1 109 ? -10.975 -14.174  -2.374 1.000 96.900 ? 109 THR A CG2 1 
ATOM 835  O OG1 ? THR A 1 109 ?  -9.839 -15.912  -3.595 1.000 96.900 ? 109 THR A OG1 1 
ATOM 836  N N   ? GLN A 1 110 ?  -6.616 -15.982  -2.551 1.000 97.150 ? 110 GLN A N   1 
ATOM 837  C CA  ? GLN A 1 110 ?  -5.532 -16.948  -2.412 1.000 97.150 ? 110 GLN A CA  1 
ATOM 838  C C   ? GLN A 1 110 ?  -4.171 -16.260  -2.468 1.000 97.150 ? 110 GLN A C   1 
ATOM 839  C CB  ? GLN A 1 110 ?  -5.624 -18.020  -3.499 1.000 97.150 ? 110 GLN A CB  1 
ATOM 840  O O   ? GLN A 1 110 ?  -3.960 -15.356  -3.279 1.000 97.150 ? 110 GLN A O   1 
ATOM 841  C CG  ? GLN A 1 110 ?  -6.872 -18.887  -3.404 1.000 97.150 ? 110 GLN A CG  1 
ATOM 842  C CD  ? GLN A 1 110 ?  -6.928 -19.955  -4.480 1.000 97.150 ? 110 GLN A CD  1 
ATOM 843  N NE2 ? GLN A 1 110 ?  -8.132 -20.429  -4.783 1.000 97.150 ? 110 GLN A NE2 1 
ATOM 844  O OE1 ? GLN A 1 110 ?  -5.898 -20.350  -5.035 1.000 97.150 ? 110 GLN A OE1 1 
ATOM 845  N N   ? CYS A 1 111 ?  -3.239 -16.833  -1.615 1.000 97.100 ? 111 CYS A N   1 
ATOM 846  C CA  ? CYS A 1 111 ?  -1.902 -16.251  -1.589 1.000 97.100 ? 111 CYS A CA  1 
ATOM 847  C C   ? CYS A 1 111 ?  -1.123 -16.617  -2.847 1.000 97.100 ? 111 CYS A C   1 
ATOM 848  C CB  ? CYS A 1 111 ?  -1.137 -16.718  -0.351 1.000 97.100 ? 111 CYS A CB  1 
ATOM 849  O O   ? CYS A 1 111 ?  -1.277 -17.718  -3.379 1.000 97.100 ? 111 CYS A O   1 
ATOM 850  S SG  ? CYS A 1 111 ?  -1.879 -16.184   1.207 1.000 97.100 ? 111 CYS A SG  1 
ATOM 851  N N   ? PRO A 1 112 ?  -0.289 -15.674  -3.315 1.000 96.690 ? 112 PRO A N   1 
ATOM 852  C CA  ? PRO A 1 112 ?   0.490 -15.974  -4.518 1.000 96.690 ? 112 PRO A CA  1 
ATOM 853  C C   ? PRO A 1 112 ?   1.555 -17.042  -4.280 1.000 96.690 ? 112 PRO A C   1 
ATOM 854  C CB  ? PRO A 1 112 ?   1.134 -14.629  -4.865 1.000 96.690 ? 112 PRO A CB  1 
ATOM 855  O O   ? PRO A 1 112 ?   2.141 -17.104  -3.196 1.000 96.690 ? 112 PRO A O   1 
ATOM 856  C CG  ? PRO A 1 112 ?   1.318 -13.943  -3.550 1.000 96.690 ? 112 PRO A CG  1 
ATOM 857  C CD  ? PRO A 1 112 ?   0.162 -14.300  -2.660 1.000 96.690 ? 112 PRO A CD  1 
ATOM 858  N N   ? ALA A 1 113 ?   1.685 -17.953  -5.264 1.000 96.750 ? 113 ALA A N   1 
ATOM 859  C CA  ? ALA A 1 113 ?   2.820 -18.870  -5.219 1.000 96.750 ? 113 ALA A CA  1 
ATOM 860  C C   ? ALA A 1 113 ?   4.139 -18.119  -5.383 1.000 96.750 ? 113 ALA A C   1 
ATOM 861  C CB  ? ALA A 1 113 ?   2.683 -19.940  -6.299 1.000 96.750 ? 113 ALA A CB  1 
ATOM 862  O O   ? ALA A 1 113 ?   4.189 -17.078  -6.043 1.000 96.750 ? 113 ALA A O   1 
ATOM 863  N N   ? PRO A 1 114 ?   5.230 -18.682  -4.722 1.000 96.290 ? 114 PRO A N   1 
ATOM 864  C CA  ? PRO A 1 114 ?   6.534 -18.060  -4.968 1.000 96.290 ? 114 PRO A CA  1 
ATOM 865  C C   ? PRO A 1 114 ?   6.877 -17.978  -6.454 1.000 96.290 ? 114 PRO A C   1 
ATOM 866  C CB  ? PRO A 1 114 ?   7.509 -18.983  -4.233 1.000 96.290 ? 114 PRO A CB  1 
ATOM 867  O O   ? PRO A 1 114 ?   6.623 -18.925  -7.203 1.000 96.290 ? 114 PRO A O   1 
ATOM 868  C CG  ? PRO A 1 114 ?   6.687 -19.636  -3.169 1.000 96.290 ? 114 PRO A CG  1 
ATOM 869  C CD  ? PRO A 1 114 ?   5.303 -19.861  -3.705 1.000 96.290 ? 114 PRO A CD  1 
ATOM 870  N N   ? GLY A 1 115 ?   7.404 -16.780  -6.858 1.000 96.440 ? 115 GLY A N   1 
ATOM 871  C CA  ? GLY A 1 115 ?   7.802 -16.586  -8.243 1.000 96.440 ? 115 GLY A CA  1 
ATOM 872  C C   ? GLY A 1 115 ?   6.715 -15.953  -9.092 1.000 96.440 ? 115 GLY A C   1 
ATOM 873  O O   ? GLY A 1 115 ?   6.912 -15.716 -10.286 1.000 96.440 ? 115 GLY A O   1 
ATOM 874  N N   ? THR A 1 116 ?   5.597 -15.760  -8.489 1.000 97.280 ? 116 THR A N   1 
ATOM 875  C CA  ? THR A 1 116 ?   4.507 -15.082  -9.181 1.000 97.280 ? 116 THR A CA  1 
ATOM 876  C C   ? THR A 1 116 ?   4.906 -13.657  -9.555 1.000 97.280 ? 116 THR A C   1 
ATOM 877  C CB  ? THR A 1 116 ?   3.231 -15.051  -8.319 1.000 97.280 ? 116 THR A CB  1 
ATOM 878  O O   ? THR A 1 116 ?   5.459 -12.925  -8.731 1.000 97.280 ? 116 THR A O   1 
ATOM 879  C CG2 ? THR A 1 116 ?   2.082 -14.377  -9.061 1.000 97.280 ? 116 THR A CG2 1 
ATOM 880  O OG1 ? THR A 1 116 ?   2.852 -16.392  -7.989 1.000 97.280 ? 116 THR A OG1 1 
ATOM 881  N N   ? LYS A 1 117 ?   4.695 -13.322 -10.797 1.000 96.600 ? 117 LYS A N   1 
ATOM 882  C CA  ? LYS A 1 117 ?   4.971 -11.964 -11.257 1.000 96.600 ? 117 LYS A CA  1 
ATOM 883  C C   ? LYS A 1 117 ?   3.966 -10.973 -10.677 1.000 96.600 ? 117 LYS A C   1 
ATOM 884  C CB  ? LYS A 1 117 ?   4.947 -11.900 -12.785 1.000 96.600 ? 117 LYS A CB  1 
ATOM 885  O O   ? LYS A 1 117 ?   2.755 -11.172 -10.787 1.000 96.600 ? 117 LYS A O   1 
ATOM 886  C CG  ? LYS A 1 117 ?   5.392 -10.561 -13.355 1.000 96.600 ? 117 LYS A CG  1 
ATOM 887  C CD  ? LYS A 1 117 ?   5.376 -10.569 -14.878 1.000 96.600 ? 117 LYS A CD  1 
ATOM 888  C CE  ? LYS A 1 117 ?   5.787  -9.218 -15.450 1.000 96.600 ? 117 LYS A CE  1 
ATOM 889  N NZ  ? LYS A 1 117 ?   5.809  -9.232 -16.943 1.000 96.600 ? 117 LYS A NZ  1 
ATOM 890  N N   ? CYS A 1 118 ?   4.482  -9.919 -10.171 1.000 97.100 ? 118 CYS A N   1 
ATOM 891  C CA  ? CYS A 1 118 ?   3.673  -8.876  -9.549 1.000 97.100 ? 118 CYS A CA  1 
ATOM 892  C C   ? CYS A 1 118 ?   4.127  -7.493  -9.998 1.000 97.100 ? 118 CYS A C   1 
ATOM 893  C CB  ? CYS A 1 118 ?   3.747  -8.978  -8.026 1.000 97.100 ? 118 CYS A CB  1 
ATOM 894  O O   ? CYS A 1 118 ?   5.260  -7.323 -10.452 1.000 97.100 ? 118 CYS A O   1 
ATOM 895  S SG  ? CYS A 1 118 ?   3.304 -10.606  -7.382 1.000 97.100 ? 118 CYS A SG  1 
ATOM 896  N N   ? THR A 1 119 ?   3.201  -6.567  -9.852 1.000 96.230 ? 119 THR A N   1 
ATOM 897  C CA  ? THR A 1 119 ?   3.523  -5.175 -10.146 1.000 96.230 ? 119 THR A CA  1 
ATOM 898  C C   ? THR A 1 119 ?   3.243  -4.288  -8.936 1.000 96.230 ? 119 THR A C   1 
ATOM 899  C CB  ? THR A 1 119 ?   2.724  -4.661 -11.358 1.000 96.230 ? 119 THR A CB  1 
ATOM 900  O O   ? THR A 1 119 ?   2.164  -4.358  -8.344 1.000 96.230 ? 119 THR A O   1 
ATOM 901  C CG2 ? THR A 1 119 ?   3.067  -3.207 -11.667 1.000 96.230 ? 119 THR A CG2 1 
ATOM 902  O OG1 ? THR A 1 119 ?   3.032  -5.467 -12.502 1.000 96.230 ? 119 THR A OG1 1 
ATOM 903  N N   ? VAL A 1 120 ?   4.236  -3.443  -8.588 1.000 96.390 ? 120 VAL A N   1 
ATOM 904  C CA  ? VAL A 1 120 ?   4.068  -2.428  -7.553 1.000 96.390 ? 120 VAL A CA  1 
ATOM 905  C C   ? VAL A 1 120 ?   3.996  -1.044  -8.193 1.000 96.390 ? 120 VAL A C   1 
ATOM 906  C CB  ? VAL A 1 120 ?   5.214  -2.478  -6.518 1.000 96.390 ? 120 VAL A CB  1 
ATOM 907  O O   ? VAL A 1 120 ?   4.702  -0.765  -9.165 1.000 96.390 ? 120 VAL A O   1 
ATOM 908  C CG1 ? VAL A 1 120 ?   6.557  -2.183  -7.185 1.000 96.390 ? 120 VAL A CG1 1 
ATOM 909  C CG2 ? VAL A 1 120 ?   4.950  -1.492  -5.382 1.000 96.390 ? 120 VAL A CG2 1 
ATOM 910  N N   ? SER A 1 121 ?   3.161  -0.217  -7.692 1.000 96.090 ? 121 SER A N   1 
ATOM 911  C CA  ? SER A 1 121 ?   3.010   1.119  -8.258 1.000 96.090 ? 121 SER A CA  1 
ATOM 912  C C   ? SER A 1 121 ?   2.887   2.174  -7.163 1.000 96.090 ? 121 SER A C   1 
ATOM 913  C CB  ? SER A 1 121 ?   1.787   1.178  -9.174 1.000 96.090 ? 121 SER A CB  1 
ATOM 914  O O   ? SER A 1 121 ?   2.440   1.875  -6.054 1.000 96.090 ? 121 SER A O   1 
ATOM 915  O OG  ? SER A 1 121 ?   0.608   0.847  -8.461 1.000 96.090 ? 121 SER A OG  1 
ATOM 916  N N   ? GLY A 1 122 ?   3.378   3.426  -7.494 1.000 95.130 ? 122 GLY A N   1 
ATOM 917  C CA  ? GLY A 1 122 ?   3.282   4.508  -6.528 1.000 95.130 ? 122 GLY A CA  1 
ATOM 918  C C   ? GLY A 1 122 ?   4.031   5.757  -6.954 1.000 95.130 ? 122 GLY A C   1 
ATOM 919  O O   ? GLY A 1 122 ?   4.589   5.808  -8.052 1.000 95.130 ? 122 GLY A O   1 
ATOM 920  N N   ? TRP A 1 123 ?   4.000   6.852  -6.086 1.000 93.510 ? 123 TRP A N   1 
ATOM 921  C CA  ? TRP A 1 123 ?   4.608   8.150  -6.358 1.000 93.510 ? 123 TRP A CA  1 
ATOM 922  C C   ? TRP A 1 123 ?   5.714   8.455  -5.353 1.000 93.510 ? 123 TRP A C   1 
ATOM 923  C CB  ? TRP A 1 123 ?   3.550   9.257  -6.323 1.000 93.510 ? 123 TRP A CB  1 
ATOM 924  O O   ? TRP A 1 123 ?   6.089   9.614  -5.166 1.000 93.510 ? 123 TRP A O   1 
ATOM 925  C CG  ? TRP A 1 123 ?   2.581   9.209  -7.465 1.000 93.510 ? 123 TRP A CG  1 
ATOM 926  C CD1 ? TRP A 1 123 ?   2.717   9.806  -8.687 1.000 93.510 ? 123 TRP A CD1 1 
ATOM 927  C CD2 ? TRP A 1 123 ?   1.321   8.531  -7.488 1.000 93.510 ? 123 TRP A CD2 1 
ATOM 928  C CE2 ? TRP A 1 123 ?   0.747   8.759  -8.759 1.000 93.510 ? 123 TRP A CE2 1 
ATOM 929  C CE3 ? TRP A 1 123 ?   0.622   7.750  -6.558 1.000 93.510 ? 123 TRP A CE3 1 
ATOM 930  N NE1 ? TRP A 1 123 ?   1.618   9.539  -9.470 1.000 93.510 ? 123 TRP A NE1 1 
ATOM 931  C CH2 ? TRP A 1 123 ?  -1.158   7.473  -8.193 1.000 93.510 ? 123 TRP A CH2 1 
ATOM 932  C CZ2 ? TRP A 1 123 ?  -0.495   8.233  -9.122 1.000 93.510 ? 123 TRP A CZ2 1 
ATOM 933  C CZ3 ? TRP A 1 123 ?  -0.614   7.228  -6.921 1.000 93.510 ? 123 TRP A CZ3 1 
ATOM 934  N N   ? GLY A 1 124 ?   6.151   7.405  -4.607 1.000 87.440 ? 124 GLY A N   1 
ATOM 935  C CA  ? GLY A 1 124 ?   7.190   7.592  -3.606 1.000 87.440 ? 124 GLY A CA  1 
ATOM 936  C C   ? GLY A 1 124 ?   8.542   7.928  -4.206 1.000 87.440 ? 124 GLY A C   1 
ATOM 937  O O   ? GLY A 1 124 ?   8.625   8.382  -5.349 1.000 87.440 ? 124 GLY A O   1 
ATOM 938  N N   ? THR A 1 125 ?   9.632   7.822  -3.445 1.000 85.890 ? 125 THR A N   1 
ATOM 939  C CA  ? THR A 1 125 ?  10.988   8.149  -3.872 1.000 85.890 ? 125 THR A CA  1 
ATOM 940  C C   ? THR A 1 125 ?  11.530   7.081  -4.818 1.000 85.890 ? 125 THR A C   1 
ATOM 941  C CB  ? THR A 1 125 ?  11.934   8.299  -2.666 1.000 85.890 ? 125 THR A CB  1 
ATOM 942  O O   ? THR A 1 125 ?  11.154   5.911  -4.721 1.000 85.890 ? 125 THR A O   1 
ATOM 943  C CG2 ? THR A 1 125 ?  11.439   9.380  -1.711 1.000 85.890 ? 125 THR A CG2 1 
ATOM 944  O OG1 ? THR A 1 125 ?  12.004   7.052  -1.964 1.000 85.890 ? 125 THR A OG1 1 
ATOM 945  N N   ? VAL A 1 126 ?  12.445   7.551  -5.734 1.000 84.300 ? 126 VAL A N   1 
ATOM 946  C CA  ? VAL A 1 126 ?  12.997   6.648  -6.738 1.000 84.300 ? 126 VAL A CA  1 
ATOM 947  C C   ? VAL A 1 126 ?  14.467   6.371  -6.432 1.000 84.300 ? 126 VAL A C   1 
ATOM 948  C CB  ? VAL A 1 126 ?  12.849   7.225  -8.164 1.000 84.300 ? 126 VAL A CB  1 
ATOM 949  O O   ? VAL A 1 126 ?  15.104   5.555  -7.103 1.000 84.300 ? 126 VAL A O   1 
ATOM 950  C CG1 ? VAL A 1 126 ?  11.378   7.283  -8.573 1.000 84.300 ? 126 VAL A CG1 1 
ATOM 951  C CG2 ? VAL A 1 126 ?  13.485   8.612  -8.246 1.000 84.300 ? 126 VAL A CG2 1 
ATOM 952  N N   ? THR A 1 127 ?  15.057   7.092  -5.388 1.000 79.810 ? 127 THR A N   1 
ATOM 953  C CA  ? THR A 1 127 ?  16.436   6.869  -4.967 1.000 79.810 ? 127 THR A CA  1 
ATOM 954  C C   ? THR A 1 127 ?  16.520   6.718  -3.450 1.000 79.810 ? 127 THR A C   1 
ATOM 955  C CB  ? THR A 1 127 ?  17.353   8.019  -5.423 1.000 79.810 ? 127 THR A CB  1 
ATOM 956  O O   ? THR A 1 127 ?  15.640   7.185  -2.725 1.000 79.810 ? 127 THR A O   1 
ATOM 957  C CG2 ? THR A 1 127 ?  17.370   8.138  -6.943 1.000 79.810 ? 127 THR A CG2 1 
ATOM 958  O OG1 ? THR A 1 127 ?  16.879   9.250  -4.863 1.000 79.810 ? 127 THR A OG1 1 
ATOM 959  N N   ? THR A 1 128 ?  17.491   5.987  -2.948 1.000 81.350 ? 128 THR A N   1 
ATOM 960  C CA  ? THR A 1 128 ?  17.921   5.933  -1.555 1.000 81.350 ? 128 THR A CA  1 
ATOM 961  C C   ? THR A 1 128 ?  19.441   6.016  -1.455 1.000 81.350 ? 128 THR A C   1 
ATOM 962  C CB  ? THR A 1 128 ?  17.428   4.647  -0.867 1.000 81.350 ? 128 THR A CB  1 
ATOM 963  O O   ? THR A 1 128 ?  20.155   5.438  -2.277 1.000 81.350 ? 128 THR A O   1 
ATOM 964  C CG2 ? THR A 1 128 ?  18.065   3.410  -1.492 1.000 81.350 ? 128 THR A CG2 1 
ATOM 965  O OG1 ? THR A 1 128 ?  17.769   4.695   0.524 1.000 81.350 ? 128 THR A OG1 1 
ATOM 966  N N   ? PRO A 1 129 ?  20.100   6.751  -0.452 1.000 75.290 ? 129 PRO A N   1 
ATOM 967  C CA  ? PRO A 1 129 ?  19.396   7.481   0.605 1.000 75.290 ? 129 PRO A CA  1 
ATOM 968  C C   ? PRO A 1 129 ?  18.864   8.832   0.135 1.000 75.290 ? 129 PRO A C   1 
ATOM 969  C CB  ? PRO A 1 129 ?  20.469   7.661   1.683 1.000 75.290 ? 129 PRO A CB  1 
ATOM 970  O O   ? PRO A 1 129 ?  18.093   9.478   0.849 1.000 75.290 ? 129 PRO A O   1 
ATOM 971  C CG  ? PRO A 1 129 ?  21.764   7.654   0.937 1.000 75.290 ? 129 PRO A CG  1 
ATOM 972  C CD  ? PRO A 1 129 ?  21.589   6.845  -0.316 1.000 75.290 ? 129 PRO A CD  1 
ATOM 973  N N   ? GLN A 1 130 ?  19.374   9.275  -1.149 1.000 76.950 ? 130 GLN A N   1 
ATOM 974  C CA  ? GLN A 1 130 ?  18.922  10.530  -1.739 1.000 76.950 ? 130 GLN A CA  1 
ATOM 975  C C   ? GLN A 1 130 ?  17.472  10.428  -2.204 1.000 76.950 ? 130 GLN A C   1 
ATOM 976  C CB  ? GLN A 1 130 ?  19.822  10.928  -2.910 1.000 76.950 ? 130 GLN A CB  1 
ATOM 977  O O   ? GLN A 1 130 ?  17.113   9.505  -2.938 1.000 76.950 ? 130 GLN A O   1 
ATOM 978  C CG  ? GLN A 1 130 ?  21.233  11.321  -2.495 1.000 76.950 ? 130 GLN A CG  1 
ATOM 979  C CD  ? GLN A 1 130 ?  22.132  10.121  -2.260 1.000 76.950 ? 130 GLN A CD  1 
ATOM 980  N NE2 ? GLN A 1 130 ?  23.125  10.285  -1.393 1.000 76.950 ? 130 GLN A NE2 1 
ATOM 981  O OE1 ? GLN A 1 130 ?  21.934   9.056  -2.853 1.000 76.950 ? 130 GLN A OE1 1 
ATOM 982  N N   ? LEU A 1 131 ?  16.573  11.116  -1.464 1.000 81.950 ? 131 LEU A N   1 
ATOM 983  C CA  ? LEU A 1 131 ?  15.129  11.053  -1.659 1.000 81.950 ? 131 LEU A CA  1 
ATOM 984  C C   ? LEU A 1 131 ?  14.701  11.920  -2.839 1.000 81.950 ? 131 LEU A C   1 
ATOM 985  C CB  ? LEU A 1 131 ?  14.397  11.501  -0.391 1.000 81.950 ? 131 LEU A CB  1 
ATOM 986  O O   ? LEU A 1 131 ?  14.757  13.150  -2.763 1.000 81.950 ? 131 LEU A O   1 
ATOM 987  C CG  ? LEU A 1 131 ?  14.692  10.702   0.880 1.000 81.950 ? 131 LEU A CG  1 
ATOM 988  C CD1 ? LEU A 1 131 ?  13.937  11.293   2.065 1.000 81.950 ? 131 LEU A CD1 1 
ATOM 989  C CD2 ? LEU A 1 131 ?  14.328   9.234   0.685 1.000 81.950 ? 131 LEU A CD2 1 
ATOM 990  N N   ? LYS A 1 132 ?  14.520  11.302  -3.958 1.000 85.480 ? 132 LYS A N   1 
ATOM 991  C CA  ? LYS A 1 132 ?  13.988  11.970  -5.143 1.000 85.480 ? 132 LYS A CA  1 
ATOM 992  C C   ? LYS A 1 132 ?  12.579  11.480  -5.464 1.000 85.480 ? 132 LYS A C   1 
ATOM 993  C CB  ? LYS A 1 132 ?  14.908  11.746  -6.344 1.000 85.480 ? 132 LYS A CB  1 
ATOM 994  O O   ? LYS A 1 132 ?  12.360  10.281  -5.646 1.000 85.480 ? 132 LYS A O   1 
ATOM 995  C CG  ? LYS A 1 132 ?  14.525  12.553  -7.576 1.000 85.480 ? 132 LYS A CG  1 
ATOM 996  C CD  ? LYS A 1 132 ?  15.486  12.301  -8.730 1.000 85.480 ? 132 LYS A CD  1 
ATOM 997  C CE  ? LYS A 1 132 ?  15.066  13.055  -9.984 1.000 85.480 ? 132 LYS A CE  1 
ATOM 998  N NZ  ? LYS A 1 132 ?  15.996  12.797 -11.124 1.000 85.480 ? 132 LYS A NZ  1 
ATOM 999  N N   ? PHE A 1 133 ?  11.617  12.563  -5.558 1.000 85.900 ? 133 PHE A N   1 
ATOM 1000 C CA  ? PHE A 1 133 ?  10.237  12.240  -5.904 1.000 85.900 ? 133 PHE A CA  1 
ATOM 1001 C C   ? PHE A 1 133 ?   9.992  12.443  -7.395 1.000 85.900 ? 133 PHE A C   1 
ATOM 1002 C CB  ? PHE A 1 133 ?   9.263  13.097  -5.090 1.000 85.900 ? 133 PHE A CB  1 
ATOM 1003 O O   ? PHE A 1 133 ?  10.512  13.388  -7.992 1.000 85.900 ? 133 PHE A O   1 
ATOM 1004 C CG  ? PHE A 1 133 ?   9.146  12.679  -3.649 1.000 85.900 ? 133 PHE A CG  1 
ATOM 1005 C CD1 ? PHE A 1 133 ?   8.103  11.862  -3.230 1.000 85.900 ? 133 PHE A CD1 1 
ATOM 1006 C CD2 ? PHE A 1 133 ?  10.079  13.104  -2.713 1.000 85.900 ? 133 PHE A CD2 1 
ATOM 1007 C CE1 ? PHE A 1 133 ?   7.992  11.474  -1.897 1.000 85.900 ? 133 PHE A CE1 1 
ATOM 1008 C CE2 ? PHE A 1 133 ?   9.975  12.720  -1.379 1.000 85.900 ? 133 PHE A CE2 1 
ATOM 1009 C CZ  ? PHE A 1 133 ?   8.930  11.906  -0.973 1.000 85.900 ? 133 PHE A CZ  1 
ATOM 1010 N N   ? THR A 1 134 ?   9.243  11.585  -7.898 1.000 88.610 ? 134 THR A N   1 
ATOM 1011 C CA  ? THR A 1 134 ?   8.772  11.748  -9.269 1.000 88.610 ? 134 THR A CA  1 
ATOM 1012 C C   ? THR A 1 134 ?   7.278  12.060  -9.294 1.000 88.610 ? 134 THR A C   1 
ATOM 1013 C CB  ? THR A 1 134 ?   9.050  10.488 -10.109 1.000 88.610 ? 134 THR A CB  1 
ATOM 1014 O O   ? THR A 1 134 ?   6.496  11.433  -8.578 1.000 88.610 ? 134 THR A O   1 
ATOM 1015 C CG2 ? THR A 1 134 ?   8.369   9.264  -9.507 1.000 88.610 ? 134 THR A CG2 1 
ATOM 1016 O OG1 ? THR A 1 134 ?   8.558  10.689 -11.440 1.000 88.610 ? 134 THR A OG1 1 
ATOM 1017 N N   ? PRO A 1 135 ?   6.899  13.122 -10.093 1.000 89.920 ? 135 PRO A N   1 
ATOM 1018 C CA  ? PRO A 1 135 ?   5.471  13.443 -10.151 1.000 89.920 ? 135 PRO A CA  1 
ATOM 1019 C C   ? PRO A 1 135 ?   4.679  12.459 -11.009 1.000 89.920 ? 135 PRO A C   1 
ATOM 1020 C CB  ? PRO A 1 135 ?   5.450  14.845 -10.767 1.000 89.920 ? 135 PRO A CB  1 
ATOM 1021 O O   ? PRO A 1 135 ?   3.449  12.417 -10.929 1.000 89.920 ? 135 PRO A O   1 
ATOM 1022 C CG  ? PRO A 1 135 ?   6.686  14.912 -11.605 1.000 89.920 ? 135 PRO A CG  1 
ATOM 1023 C CD  ? PRO A 1 135 ?   7.762  14.108 -10.934 1.000 89.920 ? 135 PRO A CD  1 
ATOM 1024 N N   ? ILE A 1 136 ?   5.433  11.625 -11.748 1.000 93.460 ? 136 ILE A N   1 
ATOM 1025 C CA  ? ILE A 1 136 ?   4.796  10.668 -12.646 1.000 93.460 ? 136 ILE A CA  1 
ATOM 1026 C C   ? ILE A 1 136 ?   4.695   9.307 -11.961 1.000 93.460 ? 136 ILE A C   1 
ATOM 1027 C CB  ? ILE A 1 136 ?   5.569  10.542 -13.978 1.000 93.460 ? 136 ILE A CB  1 
ATOM 1028 O O   ? ILE A 1 136 ?   5.645   8.858 -11.315 1.000 93.460 ? 136 ILE A O   1 
ATOM 1029 C CG1 ? ILE A 1 136 ?   5.650  11.902 -14.679 1.000 93.460 ? 136 ILE A CG1 1 
ATOM 1030 C CG2 ? ILE A 1 136 ?   4.914   9.496 -14.885 1.000 93.460 ? 136 ILE A CG2 1 
ATOM 1031 C CD1 ? ILE A 1 136 ?   4.301  12.452 -15.123 1.000 93.460 ? 136 ILE A CD1 1 
ATOM 1032 N N   ? LEU A 1 137 ?   3.491   8.684 -12.030 1.000 94.770 ? 137 LEU A N   1 
ATOM 1033 C CA  ? LEU A 1 137 ?   3.272   7.360 -11.457 1.000 94.770 ? 137 LEU A CA  1 
ATOM 1034 C C   ? LEU A 1 137 ?   4.312   6.368 -11.967 1.000 94.770 ? 137 LEU A C   1 
ATOM 1035 C CB  ? LEU A 1 137 ?   1.864   6.858 -11.788 1.000 94.770 ? 137 LEU A CB  1 
ATOM 1036 O O   ? LEU A 1 137 ?   4.505   6.233 -13.177 1.000 94.770 ? 137 LEU A O   1 
ATOM 1037 C CG  ? LEU A 1 137 ?   1.428   5.561 -11.106 1.000 94.770 ? 137 LEU A CG  1 
ATOM 1038 C CD1 ? LEU A 1 137 ?   1.414   5.738  -9.591 1.000 94.770 ? 137 LEU A CD1 1 
ATOM 1039 C CD2 ? LEU A 1 137 ?   0.058   5.125 -11.611 1.000 94.770 ? 137 LEU A CD2 1 
ATOM 1040 N N   ? GLN A 1 138 ?   4.899   5.694 -10.947 1.000 95.630 ? 138 GLN A N   1 
ATOM 1041 C CA  ? GLN A 1 138 ?   5.948   4.727 -11.252 1.000 95.630 ? 138 GLN A CA  1 
ATOM 1042 C C   ? GLN A 1 138 ?   5.451   3.297 -11.060 1.000 95.630 ? 138 GLN A C   1 
ATOM 1043 C CB  ? GLN A 1 138 ?   7.179   4.977 -10.379 1.000 95.630 ? 138 GLN A CB  1 
ATOM 1044 O O   ? GLN A 1 138 ?   4.640   3.031 -10.171 1.000 95.630 ? 138 GLN A O   1 
ATOM 1045 C CG  ? GLN A 1 138 ?   7.789   6.361 -10.557 1.000 95.630 ? 138 GLN A CG  1 
ATOM 1046 C CD  ? GLN A 1 138 ?   8.402   6.560 -11.930 1.000 95.630 ? 138 GLN A CD  1 
ATOM 1047 N NE2 ? GLN A 1 138 ?   7.918   7.561 -12.657 1.000 95.630 ? 138 GLN A NE2 1 
ATOM 1048 O OE1 ? GLN A 1 138 ?   9.305   5.820 -12.334 1.000 95.630 ? 138 GLN A OE1 1 
ATOM 1049 N N   ? CYS A 1 139 ?   6.039   2.302 -11.921 1.000 94.960 ? 139 CYS A N   1 
ATOM 1050 C CA  ? CYS A 1 139 ?   5.738   0.879 -11.812 1.000 94.960 ? 139 CYS A CA  1 
ATOM 1051 C C   ? CYS A 1 139 ?   7.011   0.045 -11.895 1.000 94.960 ? 139 CYS A C   1 
ATOM 1052 C CB  ? CYS A 1 139 ?   4.766   0.451 -12.911 1.000 94.960 ? 139 CYS A CB  1 
ATOM 1053 O O   ? CYS A 1 139 ?   7.951   0.406 -12.605 1.000 94.960 ? 139 CYS A O   1 
ATOM 1054 S SG  ? CYS A 1 139 ?   3.126   1.195 -12.762 1.000 94.960 ? 139 CYS A SG  1 
ATOM 1055 N N   ? ALA A 1 140 ?   6.957  -1.011 -11.144 1.000 93.900 ? 140 ALA A N   1 
ATOM 1056 C CA  ? ALA A 1 140 ?   8.059  -1.968 -11.202 1.000 93.900 ? 140 ALA A CA  1 
ATOM 1057 C C   ? ALA A 1 140 ?   7.547  -3.402 -11.104 1.000 93.900 ? 140 ALA A C   1 
ATOM 1058 C CB  ? ALA A 1 140 ?   9.065  -1.688 -10.088 1.000 93.900 ? 140 ALA A CB  1 
ATOM 1059 O O   ? ALA A 1 140 ?   6.682  -3.704 -10.279 1.000 93.900 ? 140 ALA A O   1 
ATOM 1060 N N   ? ASP A 1 141 ?   8.078  -4.205 -12.038 1.000 93.960 ? 141 ASP A N   1 
ATOM 1061 C CA  ? ASP A 1 141 ?   7.796  -5.634 -11.945 1.000 93.960 ? 141 ASP A CA  1 
ATOM 1062 C C   ? ASP A 1 141 ?   8.692  -6.305 -10.907 1.000 93.960 ? 141 ASP A C   1 
ATOM 1063 C CB  ? ASP A 1 141 ?   7.975  -6.306 -13.308 1.000 93.960 ? 141 ASP A CB  1 
ATOM 1064 O O   ? ASP A 1 141 ?   9.910  -6.109 -10.912 1.000 93.960 ? 141 ASP A O   1 
ATOM 1065 C CG  ? ASP A 1 141 ?   6.907  -5.907 -14.311 1.000 93.960 ? 141 ASP A CG  1 
ATOM 1066 O OD1 ? ASP A 1 141 ?   5.816  -5.459 -13.896 1.000 93.960 ? 141 ASP A OD1 1 
ATOM 1067 O OD2 ? ASP A 1 141 ?   7.157  -6.044 -15.528 1.000 93.960 ? 141 ASP A OD2 1 
ATOM 1068 N N   ? ILE A 1 142 ?   7.954  -7.114 -10.008 1.000 95.530 ? 142 ILE A N   1 
ATOM 1069 C CA  ? ILE A 1 142 ?   8.667  -7.874  -8.986 1.000 95.530 ? 142 ILE A CA  1 
ATOM 1070 C C   ? ILE A 1 142 ?   8.066  -9.273  -8.871 1.000 95.530 ? 142 ILE A C   1 
ATOM 1071 C CB  ? ILE A 1 142 ?   8.624  -7.158  -7.617 1.000 95.530 ? 142 ILE A CB  1 
ATOM 1072 O O   ? ILE A 1 142 ?   7.102  -9.601  -9.566 1.000 95.530 ? 142 ILE A O   1 
ATOM 1073 C CG1 ? ILE A 1 142 ?   7.176  -7.008  -7.137 1.000 95.530 ? 142 ILE A CG1 1 
ATOM 1074 C CG2 ? ILE A 1 142 ?   9.318  -5.795  -7.699 1.000 95.530 ? 142 ILE A CG2 1 
ATOM 1075 C CD1 ? ILE A 1 142 ?   7.045  -6.412  -5.743 1.000 95.530 ? 142 ILE A CD1 1 
ATOM 1076 N N   ? TYR A 1 143 ?   8.755 -10.089  -7.992 1.000 96.190 ? 143 TYR A N   1 
ATOM 1077 C CA  ? TYR A 1 143 ?   8.286 -11.465  -7.866 1.000 96.190 ? 143 TYR A CA  1 
ATOM 1078 C C   ? TYR A 1 143 ?   8.062 -11.833  -6.404 1.000 96.190 ? 143 TYR A C   1 
ATOM 1079 C CB  ? TYR A 1 143 ?   9.287 -12.435  -8.501 1.000 96.190 ? 143 TYR A CB  1 
ATOM 1080 O O   ? TYR A 1 143 ?   8.834 -11.431  -5.531 1.000 96.190 ? 143 TYR A O   1 
ATOM 1081 C CG  ? TYR A 1 143 ?   9.503 -12.204  -9.977 1.000 96.190 ? 143 TYR A CG  1 
ATOM 1082 C CD1 ? TYR A 1 143 ?   8.752 -12.893 -10.927 1.000 96.190 ? 143 TYR A CD1 1 
ATOM 1083 C CD2 ? TYR A 1 143 ?  10.458 -11.298 -10.425 1.000 96.190 ? 143 TYR A CD2 1 
ATOM 1084 C CE1 ? TYR A 1 143 ?   8.948 -12.685 -12.288 1.000 96.190 ? 143 TYR A CE1 1 
ATOM 1085 C CE2 ? TYR A 1 143 ?  10.663 -11.083 -11.784 1.000 96.190 ? 143 TYR A CE2 1 
ATOM 1086 O OH  ? TYR A 1 143 ?  10.103 -11.570 -14.053 1.000 96.190 ? 143 TYR A OH  1 
ATOM 1087 C CZ  ? TYR A 1 143 ?   9.904 -11.779 -12.706 1.000 96.190 ? 143 TYR A CZ  1 
ATOM 1088 N N   ? SER A 1 144 ?   6.919 -12.573  -6.241 1.000 96.800 ? 144 SER A N   1 
ATOM 1089 C CA  ? SER A 1 144 ?   6.646 -13.059  -4.892 1.000 96.800 ? 144 SER A CA  1 
ATOM 1090 C C   ? SER A 1 144 ?   7.740 -14.007  -4.414 1.000 96.800 ? 144 SER A C   1 
ATOM 1091 C CB  ? SER A 1 144 ?   5.290 -13.763  -4.839 1.000 96.800 ? 144 SER A CB  1 
ATOM 1092 O O   ? SER A 1 144 ?   8.295 -14.773  -5.205 1.000 96.800 ? 144 SER A O   1 
ATOM 1093 O OG  ? SER A 1 144 ?   5.304 -14.941  -5.628 1.000 96.800 ? 144 SER A OG  1 
ATOM 1094 N N   ? VAL A 1 145 ?   8.058 -13.897  -3.119 1.000 96.160 ? 145 VAL A N   1 
ATOM 1095 C CA  ? VAL A 1 145 ?   9.093 -14.692  -2.468 1.000 96.160 ? 145 VAL A CA  1 
ATOM 1096 C C   ? VAL A 1 145 ?   8.459 -15.619  -1.434 1.000 96.160 ? 145 VAL A C   1 
ATOM 1097 C CB  ? VAL A 1 145 ?  10.160 -13.797  -1.799 1.000 96.160 ? 145 VAL A CB  1 
ATOM 1098 O O   ? VAL A 1 145 ?   7.516 -15.233  -0.740 1.000 96.160 ? 145 VAL A O   1 
ATOM 1099 C CG1 ? VAL A 1 145 ?  11.229 -14.649  -1.117 1.000 96.160 ? 145 VAL A CG1 1 
ATOM 1100 C CG2 ? VAL A 1 145 ?  10.793 -12.862  -2.828 1.000 96.160 ? 145 VAL A CG2 1 
ATOM 1101 N N   ? SER A 1 146 ?   9.030 -16.800  -1.370 1.000 95.420 ? 146 SER A N   1 
ATOM 1102 C CA  ? SER A 1 146 ?   8.495 -17.750  -0.401 1.000 95.420 ? 146 SER A CA  1 
ATOM 1103 C C   ? SER A 1 146 ?   8.651 -17.234   1.025 1.000 95.420 ? 146 SER A C   1 
ATOM 1104 C CB  ? SER A 1 146 ?   9.189 -19.106  -0.540 1.000 95.420 ? 146 SER A CB  1 
ATOM 1105 O O   ? SER A 1 146 ?   9.603 -16.511   1.328 1.000 95.420 ? 146 SER A O   1 
ATOM 1106 O OG  ? SER A 1 146 ?  10.529 -19.034  -0.084 1.000 95.420 ? 146 SER A OG  1 
ATOM 1107 N N   ? GLN A 1 147 ?   7.733 -17.684   1.900 1.000 94.380 ? 147 GLN A N   1 
ATOM 1108 C CA  ? GLN A 1 147 ?   7.766 -17.311   3.311 1.000 94.380 ? 147 GLN A CA  1 
ATOM 1109 C C   ? GLN A 1 147 ?   9.074 -17.747   3.964 1.000 94.380 ? 147 GLN A C   1 
ATOM 1110 C CB  ? GLN A 1 147 ?   6.578 -17.921   4.056 1.000 94.380 ? 147 GLN A CB  1 
ATOM 1111 O O   ? GLN A 1 147 ?   9.664 -16.997   4.745 1.000 94.380 ? 147 GLN A O   1 
ATOM 1112 C CG  ? GLN A 1 147 ?   5.314 -17.074   3.997 1.000 94.380 ? 147 GLN A CG  1 
ATOM 1113 C CD  ? GLN A 1 147 ?   5.445 -15.770   4.762 1.000 94.380 ? 147 GLN A CD  1 
ATOM 1114 N NE2 ? GLN A 1 147 ?   4.402 -14.949   4.717 1.000 94.380 ? 147 GLN A NE2 1 
ATOM 1115 O OE1 ? GLN A 1 147 ?   6.476 -15.504   5.389 1.000 94.380 ? 147 GLN A OE1 1 
ATOM 1116 N N   ? ASP A 1 148 ?   9.580 -18.915   3.715 1.000 94.180 ? 148 ASP A N   1 
ATOM 1117 C CA  ? ASP A 1 148 ?  10.818 -19.446   4.277 1.000 94.180 ? 148 ASP A CA  1 
ATOM 1118 C C   ? ASP A 1 148 ?  12.014 -18.581   3.888 1.000 94.180 ? 148 ASP A C   1 
ATOM 1119 C CB  ? ASP A 1 148 ?  11.040 -20.889   3.817 1.000 94.180 ? 148 ASP A CB  1 
ATOM 1120 O O   ? ASP A 1 148 ?  12.859 -18.266   4.728 1.000 94.180 ? 148 ASP A O   1 
ATOM 1121 C CG  ? ASP A 1 148 ?  10.115 -21.879   4.502 1.000 94.180 ? 148 ASP A CG  1 
ATOM 1122 O OD1 ? ASP A 1 148 ?   9.522 -21.537   5.547 1.000 94.180 ? 148 ASP A OD1 1 
ATOM 1123 O OD2 ? ASP A 1 148 ?   9.981 -23.013   3.993 1.000 94.180 ? 148 ASP A OD2 1 
ATOM 1124 N N   ? SER A 1 149 ?  12.057 -18.317   2.595 1.000 93.810 ? 149 SER A N   1 
ATOM 1125 C CA  ? SER A 1 149 ?  13.137 -17.460   2.114 1.000 93.810 ? 149 SER A CA  1 
ATOM 1126 C C   ? SER A 1 149 ?  13.076 -16.080   2.759 1.000 93.810 ? 149 SER A C   1 
ATOM 1127 C CB  ? SER A 1 149 ?  13.076 -17.324   0.592 1.000 93.810 ? 149 SER A CB  1 
ATOM 1128 O O   ? SER A 1 149 ?  14.111 -15.500   3.095 1.000 93.810 ? 149 SER A O   1 
ATOM 1129 O OG  ? SER A 1 149 ?  13.400 -18.552  -0.036 1.000 93.810 ? 149 SER A OG  1 
ATOM 1130 N N   ? CYS A 1 150 ?  11.873 -15.563   2.864 1.000 94.020 ? 150 CYS A N   1 
ATOM 1131 C CA  ? CYS A 1 150 ?  11.666 -14.265   3.496 1.000 94.020 ? 150 CYS A CA  1 
ATOM 1132 C C   ? CYS A 1 150 ?  12.125 -14.285   4.949 1.000 94.020 ? 150 CYS A C   1 
ATOM 1133 C CB  ? CYS A 1 150 ?  10.193 -13.862   3.422 1.000 94.020 ? 150 CYS A CB  1 
ATOM 1134 O O   ? CYS A 1 150 ?  12.810 -13.366   5.401 1.000 94.020 ? 150 CYS A O   1 
ATOM 1135 S SG  ? CYS A 1 150 ?   9.900 -12.111   3.757 1.000 94.020 ? 150 CYS A SG  1 
ATOM 1136 N N   ? LYS A 1 151 ?  11.866 -15.274   5.662 1.000 94.580 ? 151 LYS A N   1 
ATOM 1137 C CA  ? LYS A 1 151 ?  12.269 -15.456   7.054 1.000 94.580 ? 151 LYS A CA  1 
ATOM 1138 C C   ? LYS A 1 151 ?  13.787 -15.548   7.179 1.000 94.580 ? 151 LYS A C   1 
ATOM 1139 C CB  ? LYS A 1 151 ?  11.617 -16.707   7.643 1.000 94.580 ? 151 LYS A CB  1 
ATOM 1140 O O   ? LYS A 1 151 ?  14.362 -15.098   8.172 1.000 94.580 ? 151 LYS A O   1 
ATOM 1141 C CG  ? LYS A 1 151 ?  10.147 -16.533   7.995 1.000 94.580 ? 151 LYS A CG  1 
ATOM 1142 C CD  ? LYS A 1 151 ?   9.564 -17.801   8.604 1.000 94.580 ? 151 LYS A CD  1 
ATOM 1143 C CE  ? LYS A 1 151 ?   8.077 -17.649   8.897 1.000 94.580 ? 151 LYS A CE  1 
ATOM 1144 N NZ  ? LYS A 1 151 ?   7.484 -18.916   9.421 1.000 94.580 ? 151 LYS A NZ  1 
ATOM 1145 N N   ? GLU A 1 152 ?  14.373 -16.181   6.150 1.000 94.030 ? 152 GLU A N   1 
ATOM 1146 C CA  ? GLU A 1 152 ?  15.829 -16.275   6.134 1.000 94.030 ? 152 GLU A CA  1 
ATOM 1147 C C   ? GLU A 1 152 ?  16.471 -14.893   6.054 1.000 94.030 ? 152 GLU A C   1 
ATOM 1148 C CB  ? GLU A 1 152 ?  16.299 -17.142   4.962 1.000 94.030 ? 152 GLU A CB  1 
ATOM 1149 O O   ? GLU A 1 152 ?  17.514 -14.651   6.665 1.000 94.030 ? 152 GLU A O   1 
ATOM 1150 C CG  ? GLU A 1 152 ?  16.059 -18.631   5.164 1.000 94.030 ? 152 GLU A CG  1 
ATOM 1151 C CD  ? GLU A 1 152 ?  16.443 -19.470   3.955 1.000 94.030 ? 152 GLU A CD  1 
ATOM 1152 O OE1 ? GLU A 1 152 ?  16.214 -20.701   3.973 1.000 94.030 ? 152 GLU A OE1 1 
ATOM 1153 O OE2 ? GLU A 1 152 ?  16.979 -18.892   2.983 1.000 94.030 ? 152 GLU A OE2 1 
ATOM 1154 N N   ? SER A 1 153 ?  15.752 -13.988   5.378 1.000 91.890 ? 153 SER A N   1 
ATOM 1155 C CA  ? SER A 1 153 ?  16.284 -12.648   5.156 1.000 91.890 ? 153 SER A CA  1 
ATOM 1156 C C   ? SER A 1 153 ?  16.067 -11.758   6.375 1.000 91.890 ? 153 SER A C   1 
ATOM 1157 C CB  ? SER A 1 153 ?  15.635 -12.010   3.927 1.000 91.890 ? 153 SER A CB  1 
ATOM 1158 O O   ? SER A 1 153 ?  16.933 -10.952   6.724 1.000 91.890 ? 153 SER A O   1 
ATOM 1159 O OG  ? SER A 1 153 ?  15.913 -12.767   2.762 1.000 91.890 ? 153 SER A OG  1 
ATOM 1160 N N   ? TYR A 1 154 ?  14.914 -11.945   7.075 1.000 93.240 ? 154 TYR A N   1 
ATOM 1161 C CA  ? TYR A 1 154 ?  14.505 -10.999   8.107 1.000 93.240 ? 154 TYR A CA  1 
ATOM 1162 C C   ? TYR A 1 154 ?  14.333 -11.698   9.450 1.000 93.240 ? 154 TYR A C   1 
ATOM 1163 C CB  ? TYR A 1 154 ?  13.200 -10.301   7.711 1.000 93.240 ? 154 TYR A CB  1 
ATOM 1164 O O   ? TYR A 1 154 ?  13.891 -11.084  10.424 1.000 93.240 ? 154 TYR A O   1 
ATOM 1165 C CG  ? TYR A 1 154 ?  13.338  -9.388   6.517 1.000 93.240 ? 154 TYR A CG  1 
ATOM 1166 C CD1 ? TYR A 1 154 ?  14.006  -8.170   6.621 1.000 93.240 ? 154 TYR A CD1 1 
ATOM 1167 C CD2 ? TYR A 1 154 ?  12.802  -9.741   5.283 1.000 93.240 ? 154 TYR A CD2 1 
ATOM 1168 C CE1 ? TYR A 1 154 ?  14.134  -7.324   5.524 1.000 93.240 ? 154 TYR A CE1 1 
ATOM 1169 C CE2 ? TYR A 1 154 ?  12.924  -8.903   4.180 1.000 93.240 ? 154 TYR A CE2 1 
ATOM 1170 O OH  ? TYR A 1 154 ?  13.715  -6.866   3.220 1.000 93.240 ? 154 TYR A OH  1 
ATOM 1171 C CZ  ? TYR A 1 154 ?  13.591  -7.699   4.309 1.000 93.240 ? 154 TYR A CZ  1 
ATOM 1172 N N   ? LYS A 1 155 ?  14.639 -13.010   9.594 1.000 91.440 ? 155 LYS A N   1 
ATOM 1173 C CA  ? LYS A 1 155 ?  14.609 -13.823  10.807 1.000 91.440 ? 155 LYS A CA  1 
ATOM 1174 C C   ? LYS A 1 155 ?  13.232 -13.778  11.464 1.000 91.440 ? 155 LYS A C   1 
ATOM 1175 C CB  ? LYS A 1 155 ?  15.677 -13.352  11.796 1.000 91.440 ? 155 LYS A CB  1 
ATOM 1176 O O   ? LYS A 1 155 ?  12.230 -14.138  10.842 1.000 91.440 ? 155 LYS A O   1 
ATOM 1177 C CG  ? LYS A 1 155 ?  17.101 -13.474  11.274 1.000 91.440 ? 155 LYS A CG  1 
ATOM 1178 C CD  ? LYS A 1 155 ?  18.121 -13.099  12.340 1.000 91.440 ? 155 LYS A CD  1 
ATOM 1179 C CE  ? LYS A 1 155 ?  19.547 -13.292  11.843 1.000 91.440 ? 155 LYS A CE  1 
ATOM 1180 N NZ  ? LYS A 1 155 ?  20.551 -12.991  12.908 1.000 91.440 ? 155 LYS A NZ  1 
ATOM 1181 N N   ? ASP A 1 156 ?  13.060 -13.429  12.797 1.000 90.500 ? 156 ASP A N   1 
ATOM 1182 C CA  ? ASP A 1 156 ?  11.848 -13.543  13.601 1.000 90.500 ? 156 ASP A CA  1 
ATOM 1183 C C   ? ASP A 1 156 ?  10.916 -12.357  13.363 1.000 90.500 ? 156 ASP A C   1 
ATOM 1184 C CB  ? ASP A 1 156 ?  12.197 -13.647  15.087 1.000 90.500 ? 156 ASP A CB  1 
ATOM 1185 O O   ? ASP A 1 156 ?   9.879 -12.233  14.018 1.000 90.500 ? 156 ASP A O   1 
ATOM 1186 C CG  ? ASP A 1 156 ?  12.967 -14.910  15.429 1.000 90.500 ? 156 ASP A CG  1 
ATOM 1187 O OD1 ? ASP A 1 156 ?  12.691 -15.973  14.832 1.000 90.500 ? 156 ASP A OD1 1 
ATOM 1188 O OD2 ? ASP A 1 156 ?  13.856 -14.843  16.305 1.000 90.500 ? 156 ASP A OD2 1 
ATOM 1189 N N   ? LEU A 1 157 ?  11.235 -11.598  12.359 1.000 93.380 ? 157 LEU A N   1 
ATOM 1190 C CA  ? LEU A 1 157 ?  10.462 -10.388  12.101 1.000 93.380 ? 157 LEU A CA  1 
ATOM 1191 C C   ? LEU A 1 157 ?   9.344 -10.660  11.099 1.000 93.380 ? 157 LEU A C   1 
ATOM 1192 C CB  ? LEU A 1 157 ?  11.370  -9.272  11.579 1.000 93.380 ? 157 LEU A CB  1 
ATOM 1193 O O   ? LEU A 1 157 ?   8.386  -9.889  11.006 1.000 93.380 ? 157 LEU A O   1 
ATOM 1194 C CG  ? LEU A 1 157 ?  12.437  -8.758  12.546 1.000 93.380 ? 157 LEU A CG  1 
ATOM 1195 C CD1 ? LEU A 1 157 ?  13.343  -7.748  11.849 1.000 93.380 ? 157 LEU A CD1 1 
ATOM 1196 C CD2 ? LEU A 1 157 ?  11.788  -8.139  13.779 1.000 93.380 ? 157 LEU A CD2 1 
ATOM 1197 N N   ? ILE A 1 158 ?   9.442 -11.805  10.342 1.000 95.560 ? 158 ILE A N   1 
ATOM 1198 C CA  ? ILE A 1 158 ?   8.475 -12.159   9.309 1.000 95.560 ? 158 ILE A CA  1 
ATOM 1199 C C   ? ILE A 1 158 ?   7.402 -13.072   9.898 1.000 95.560 ? 158 ILE A C   1 
ATOM 1200 C CB  ? ILE A 1 158 ?   9.160 -12.845   8.105 1.000 95.560 ? 158 ILE A CB  1 
ATOM 1201 O O   ? ILE A 1 158 ?   7.710 -14.146  10.421 1.000 95.560 ? 158 ILE A O   1 
ATOM 1202 C CG1 ? ILE A 1 158 ?  10.248 -11.936   7.522 1.000 95.560 ? 158 ILE A CG1 1 
ATOM 1203 C CG2 ? ILE A 1 158 ?   8.128 -13.218   7.037 1.000 95.560 ? 158 ILE A CG2 1 
ATOM 1204 C CD1 ? ILE A 1 158 ?   9.745 -10.563   7.097 1.000 95.560 ? 158 ILE A CD1 1 
ATOM 1205 N N   ? THR A 1 159 ?   6.085 -12.642   9.826 1.000 95.980 ? 159 THR A N   1 
ATOM 1206 C CA  ? THR A 1 159 ?   4.949 -13.438  10.278 1.000 95.980 ? 159 THR A CA  1 
ATOM 1207 C C   ? THR A 1 159 ?   4.176 -14.002   9.088 1.000 95.980 ? 159 THR A C   1 
ATOM 1208 C CB  ? THR A 1 159 ?   4.000 -12.606  11.161 1.000 95.980 ? 159 THR A CB  1 
ATOM 1209 O O   ? THR A 1 159 ?   4.463 -13.662   7.938 1.000 95.980 ? 159 THR A O   1 
ATOM 1210 C CG2 ? THR A 1 159 ?   4.776 -11.821  12.213 1.000 95.980 ? 159 THR A CG2 1 
ATOM 1211 O OG1 ? THR A 1 159 ?   3.271 -11.688  10.337 1.000 95.980 ? 159 THR A OG1 1 
ATOM 1212 N N   ? GLU A 1 160 ?   3.221 -14.875   9.350 1.000 95.600 ? 160 GLU A N   1 
ATOM 1213 C CA  ? GLU A 1 160 ?   2.402 -15.488   8.309 1.000 95.600 ? 160 GLU A CA  1 
ATOM 1214 C C   ? GLU A 1 160 ?   1.509 -14.454   7.629 1.000 95.600 ? 160 GLU A C   1 
ATOM 1215 C CB  ? GLU A 1 160 ?   1.549 -16.618   8.892 1.000 95.600 ? 160 GLU A CB  1 
ATOM 1216 O O   ? GLU A 1 160 ?   0.932 -14.724   6.573 1.000 95.600 ? 160 GLU A O   1 
ATOM 1217 C CG  ? GLU A 1 160 ?   0.517 -16.148   9.907 1.000 95.600 ? 160 GLU A CG  1 
ATOM 1218 C CD  ? GLU A 1 160 ?  -0.273 -17.288  10.531 1.000 95.600 ? 160 GLU A CD  1 
ATOM 1219 O OE1 ? GLU A 1 160 ?  -1.063 -17.036  11.468 1.000 95.600 ? 160 GLU A OE1 1 
ATOM 1220 O OE2 ? GLU A 1 160 ?  -0.099 -18.442  10.079 1.000 95.600 ? 160 GLU A OE2 1 
ATOM 1221 N N   ? ASN A 1 161 ?   1.334 -13.248   8.234 1.000 97.270 ? 161 ASN A N   1 
ATOM 1222 C CA  ? ASN A 1 161 ?   0.482 -12.191   7.700 1.000 97.270 ? 161 ASN A CA  1 
ATOM 1223 C C   ? ASN A 1 161 ?   1.274 -11.223   6.825 1.000 97.270 ? 161 ASN A C   1 
ATOM 1224 C CB  ? ASN A 1 161 ?  -0.212 -11.435   8.834 1.000 97.270 ? 161 ASN A CB  1 
ATOM 1225 O O   ? ASN A 1 161 ?   0.793 -10.134   6.504 1.000 97.270 ? 161 ASN A O   1 
ATOM 1226 C CG  ? ASN A 1 161 ?  -1.158 -12.315   9.629 1.000 97.270 ? 161 ASN A CG  1 
ATOM 1227 N ND2 ? ASN A 1 161 ?  -1.078 -12.228  10.951 1.000 97.270 ? 161 ASN A ND2 1 
ATOM 1228 O OD1 ? ASN A 1 161 ?  -1.953 -13.066   9.058 1.000 97.270 ? 161 ASN A OD1 1 
ATOM 1229 N N   ? MET A 1 162 ?   2.506 -11.660   6.515 1.000 97.630 ? 162 MET A N   1 
ATOM 1230 C CA  ? MET A 1 162 ?   3.379 -10.844   5.676 1.000 97.630 ? 162 MET A CA  1 
ATOM 1231 C C   ? MET A 1 162 ?   3.754 -11.586   4.397 1.000 97.630 ? 162 MET A C   1 
ATOM 1232 C CB  ? MET A 1 162 ?   4.644 -10.448   6.441 1.000 97.630 ? 162 MET A CB  1 
ATOM 1233 O O   ? MET A 1 162 ?   3.821 -12.816   4.385 1.000 97.630 ? 162 MET A O   1 
ATOM 1234 C CG  ? MET A 1 162 ?   4.381  -9.540   7.631 1.000 97.630 ? 162 MET A CG  1 
ATOM 1235 S SD  ? MET A 1 162 ?   5.908  -9.157   8.574 1.000 97.630 ? 162 MET A SD  1 
ATOM 1236 C CE  ? MET A 1 162 ?   5.220  -8.108   9.885 1.000 97.630 ? 162 MET A CE  1 
ATOM 1237 N N   ? LEU A 1 163 ?   3.875 -10.776   3.329 1.000 96.770 ? 163 LEU A N   1 
ATOM 1238 C CA  ? LEU A 1 163 ?   4.262 -11.218   1.994 1.000 96.770 ? 163 LEU A CA  1 
ATOM 1239 C C   ? LEU A 1 163 ?   5.520 -10.495   1.526 1.000 96.770 ? 163 LEU A C   1 
ATOM 1240 C CB  ? LEU A 1 163 ?   3.123 -10.980   0.999 1.000 96.770 ? 163 LEU A CB  1 
ATOM 1241 O O   ? LEU A 1 163 ?   5.623  -9.273   1.654 1.000 96.770 ? 163 LEU A O   1 
ATOM 1242 C CG  ? LEU A 1 163 ?   3.476 -11.120  -0.483 1.000 96.770 ? 163 LEU A CG  1 
ATOM 1243 C CD1 ? LEU A 1 163 ?   3.726 -12.583  -0.832 1.000 96.770 ? 163 LEU A CD1 1 
ATOM 1244 C CD2 ? LEU A 1 163 ?   2.368 -10.538  -1.354 1.000 96.770 ? 163 LEU A CD2 1 
ATOM 1245 N N   ? CYS A 1 164 ?   6.538 -11.286   1.026 1.000 96.400 ? 164 CYS A N   1 
ATOM 1246 C CA  ? CYS A 1 164 ?   7.763 -10.696   0.498 1.000 96.400 ? 164 CYS A CA  1 
ATOM 1247 C C   ? CYS A 1 164 ?   7.787 -10.759  -1.024 1.000 96.400 ? 164 CYS A C   1 
ATOM 1248 C CB  ? CYS A 1 164 ?   8.989 -11.410   1.067 1.000 96.400 ? 164 CYS A CB  1 
ATOM 1249 O O   ? CYS A 1 164 ?   7.403 -11.771  -1.614 1.000 96.400 ? 164 CYS A O   1 
ATOM 1250 S SG  ? CYS A 1 164 ?   9.241 -11.129   2.833 1.000 96.400 ? 164 CYS A SG  1 
ATOM 1251 N N   ? ALA A 1 165 ?   8.274  -9.673  -1.582 1.000 95.860 ? 165 ALA A N   1 
ATOM 1252 C CA  ? ALA A 1 165 ?   8.417  -9.592  -3.033 1.000 95.860 ? 165 ALA A CA  1 
ATOM 1253 C C   ? ALA A 1 165 ?   9.583  -8.686  -3.420 1.000 95.860 ? 165 ALA A C   1 
ATOM 1254 C CB  ? ALA A 1 165 ?   7.123  -9.088  -3.668 1.000 95.860 ? 165 ALA A CB  1 
ATOM 1255 O O   ? ALA A 1 165 ?   9.853  -7.689  -2.746 1.000 95.860 ? 165 ALA A O   1 
ATOM 1256 N N   ? GLY A 1 166 ?  10.233  -9.077  -4.356 1.000 92.860 ? 166 GLY A N   1 
ATOM 1257 C CA  ? GLY A 1 166 ?  11.383  -8.338  -4.853 1.000 92.860 ? 166 GLY A CA  1 
ATOM 1258 C C   ? GLY A 1 166 ?  12.100  -9.045  -5.988 1.000 92.860 ? 166 GLY A C   1 
ATOM 1259 O O   ? GLY A 1 166 ?  11.641 -10.083  -6.469 1.000 92.860 ? 166 GLY A O   1 
ATOM 1260 N N   ? VAL A 1 167 ?  13.156  -8.475  -6.482 1.000 88.780 ? 167 VAL A N   1 
ATOM 1261 C CA  ? VAL A 1 167 ?  14.032  -9.090  -7.474 1.000 88.780 ? 167 VAL A CA  1 
ATOM 1262 C C   ? VAL A 1 167 ?  15.271  -9.661  -6.787 1.000 88.780 ? 167 VAL A C   1 
ATOM 1263 C CB  ? VAL A 1 167 ?  14.447  -8.081  -8.568 1.000 88.780 ? 167 VAL A CB  1 
ATOM 1264 O O   ? VAL A 1 167 ?  15.921  -8.974  -5.995 1.000 88.780 ? 167 VAL A O   1 
ATOM 1265 C CG1 ? VAL A 1 167 ?  15.324  -8.756  -9.621 1.000 88.780 ? 167 VAL A CG1 1 
ATOM 1266 C CG2 ? VAL A 1 167 ?  13.212  -7.459  -9.215 1.000 88.780 ? 167 VAL A CG2 1 
ATOM 1267 N N   ? GLU A 1 168 ?  15.464 -10.906  -6.972 1.000 79.060 ? 168 GLU A N   1 
ATOM 1268 C CA  ? GLU A 1 168 ?  16.517 -11.644  -6.281 1.000 79.060 ? 168 GLU A CA  1 
ATOM 1269 C C   ? GLU A 1 168 ?  17.836 -10.878  -6.308 1.000 79.060 ? 168 GLU A C   1 
ATOM 1270 C CB  ? GLU A 1 168 ?  16.701 -13.030  -6.905 1.000 79.060 ? 168 GLU A CB  1 
ATOM 1271 O O   ? GLU A 1 168 ?  18.541 -10.810  -5.299 1.000 79.060 ? 168 GLU A O   1 
ATOM 1272 C CG  ? GLU A 1 168 ?  17.621 -13.945  -6.110 1.000 79.060 ? 168 GLU A CG  1 
ATOM 1273 C CD  ? GLU A 1 168 ?  17.699 -15.355  -6.674 1.000 79.060 ? 168 GLU A CD  1 
ATOM 1274 O OE1 ? GLU A 1 168 ?  18.304 -16.237  -6.023 1.000 79.060 ? 168 GLU A OE1 1 
ATOM 1275 O OE2 ? GLU A 1 168 ?  17.151 -15.579  -7.777 1.000 79.060 ? 168 GLU A OE2 1 
ATOM 1276 N N   ? GLN A 1 169 ?  18.163 -10.261  -7.370 1.000 80.310 ? 169 GLN A N   1 
ATOM 1277 C CA  ? GLN A 1 169 ?  19.425  -9.550  -7.549 1.000 80.310 ? 169 GLN A CA  1 
ATOM 1278 C C   ? GLN A 1 169 ?  19.350  -8.142  -6.965 1.000 80.310 ? 169 GLN A C   1 
ATOM 1279 C CB  ? GLN A 1 169 ?  19.800  -9.485  -9.030 1.000 80.310 ? 169 GLN A CB  1 
ATOM 1280 O O   ? GLN A 1 169 ?  20.356  -7.433  -6.911 1.000 80.310 ? 169 GLN A O   1 
ATOM 1281 C CG  ? GLN A 1 169 ?  20.112 -10.842  -9.646 1.000 80.310 ? 169 GLN A CG  1 
ATOM 1282 C CD  ? GLN A 1 169 ?  18.909 -11.468 -10.326 1.000 80.310 ? 169 GLN A CD  1 
ATOM 1283 N NE2 ? GLN A 1 169 ?  19.139 -12.556 -11.054 1.000 80.310 ? 169 GLN A NE2 1 
ATOM 1284 O OE1 ? GLN A 1 169 ?  17.782 -10.980 -10.198 1.000 80.310 ? 169 GLN A OE1 1 
ATOM 1285 N N   ? GLY A 1 170 ?  18.187  -7.827  -6.536 1.000 81.760 ? 170 GLY A N   1 
ATOM 1286 C CA  ? GLY A 1 170 ?  18.001  -6.460  -6.077 1.000 81.760 ? 170 GLY A CA  1 
ATOM 1287 C C   ? GLY A 1 170 ?  17.841  -5.467  -7.213 1.000 81.760 ? 170 GLY A C   1 
ATOM 1288 O O   ? GLY A 1 170 ?  17.664  -5.859  -8.368 1.000 81.760 ? 170 GLY A O   1 
ATOM 1289 N N   ? GLY A 1 171 ?  17.645  -4.209  -6.835 1.000 77.390 ? 171 GLY A N   1 
ATOM 1290 C CA  ? GLY A 1 171 ?  17.640  -3.228  -7.909 1.000 77.390 ? 171 GLY A CA  1 
ATOM 1291 C C   ? GLY A 1 171 ?  16.248  -2.747  -8.272 1.000 77.390 ? 171 GLY A C   1 
ATOM 1292 O O   ? GLY A 1 171 ?  16.096  -1.788  -9.031 1.000 77.390 ? 171 GLY A O   1 
ATOM 1293 N N   ? ARG A 1 172 ?  15.310  -3.451  -7.669 1.000 81.960 ? 172 ARG A N   1 
ATOM 1294 C CA  ? ARG A 1 172 ?  13.928  -3.006  -7.810 1.000 81.960 ? 172 ARG A CA  1 
ATOM 1295 C C   ? ARG A 1 172 ?  13.146  -3.227  -6.519 1.000 81.960 ? 172 ARG A C   1 
ATOM 1296 C CB  ? ARG A 1 172 ?  13.243  -3.734  -8.968 1.000 81.960 ? 172 ARG A CB  1 
ATOM 1297 O O   ? ARG A 1 172 ?  13.146  -4.331  -5.969 1.000 81.960 ? 172 ARG A O   1 
ATOM 1298 C CG  ? ARG A 1 172 ?  13.838  -3.419 -10.331 1.000 81.960 ? 172 ARG A CG  1 
ATOM 1299 C CD  ? ARG A 1 172 ?  13.106  -4.149 -11.449 1.000 81.960 ? 172 ARG A CD  1 
ATOM 1300 N NE  ? ARG A 1 172 ?  13.717  -3.894 -12.750 1.000 81.960 ? 172 ARG A NE  1 
ATOM 1301 N NH1 ? ARG A 1 172 ?  12.570  -5.573 -13.848 1.000 81.960 ? 172 ARG A NH1 1 
ATOM 1302 N NH2 ? ARG A 1 172 ?  14.062  -4.260 -14.991 1.000 81.960 ? 172 ARG A NH2 1 
ATOM 1303 C CZ  ? ARG A 1 172 ?  13.448  -4.576 -13.860 1.000 81.960 ? 172 ARG A CZ  1 
ATOM 1304 N N   ? SER A 1 173 ?  12.403  -2.237  -5.982 1.000 82.850 ? 173 SER A N   1 
ATOM 1305 C CA  ? SER A 1 173 ?  11.596  -2.352  -4.772 1.000 82.850 ? 173 SER A CA  1 
ATOM 1306 C C   ? SER A 1 173 ?  10.777  -1.089  -4.531 1.000 82.850 ? 173 SER A C   1 
ATOM 1307 C CB  ? SER A 1 173 ?  12.485  -2.632  -3.559 1.000 82.850 ? 173 SER A CB  1 
ATOM 1308 O O   ? SER A 1 173 ?  11.027  -0.052  -5.150 1.000 82.850 ? 173 SER A O   1 
ATOM 1309 O OG  ? SER A 1 173 ?  13.264  -1.493  -3.233 1.000 82.850 ? 173 SER A OG  1 
ATOM 1310 N N   ? SER A 1 174 ?   9.659  -1.225  -3.813 1.000 80.190 ? 174 SER A N   1 
ATOM 1311 C CA  ? SER A 1 174 ?   8.969  -0.037  -3.320 1.000 80.190 ? 174 SER A CA  1 
ATOM 1312 C C   ? SER A 1 174 ?   9.859   0.770  -2.381 1.000 80.190 ? 174 SER A C   1 
ATOM 1313 C CB  ? SER A 1 174 ?   7.677  -0.428  -2.600 1.000 80.190 ? 174 SER A CB  1 
ATOM 1314 O O   ? SER A 1 174 ?  10.762   0.219  -1.748 1.000 80.190 ? 174 SER A O   1 
ATOM 1315 O OG  ? SER A 1 174 ?   7.956  -1.239  -1.472 1.000 80.190 ? 174 SER A OG  1 
ATOM 1316 N N   ? CYS A 1 175 ?   9.571   1.983  -2.354 1.000 86.330 ? 175 CYS A N   1 
ATOM 1317 C CA  ? CYS A 1 175 ?  10.401   2.858  -1.534 1.000 86.330 ? 175 CYS A CA  1 
ATOM 1318 C C   ? CYS A 1 175 ?   9.545   3.859  -0.766 1.000 86.330 ? 175 CYS A C   1 
ATOM 1319 C CB  ? CYS A 1 175 ?  11.416   3.601  -2.401 1.000 86.330 ? 175 CYS A CB  1 
ATOM 1320 O O   ? CYS A 1 175 ?   8.316   3.815  -0.839 1.000 86.330 ? 175 CYS A O   1 
ATOM 1321 S SG  ? CYS A 1 175 ?  12.857   4.195  -1.488 1.000 86.330 ? 175 CYS A SG  1 
ATOM 1322 N N   ? ARG A 1 176 ?  10.265   4.814  -0.081 1.000 84.370 ? 176 ARG A N   1 
ATOM 1323 C CA  ? ARG A 1 176 ?   9.547   5.741   0.787 1.000 84.370 ? 176 ARG A CA  1 
ATOM 1324 C C   ? ARG A 1 176 ?   8.465   6.488   0.015 1.000 84.370 ? 176 ARG A C   1 
ATOM 1325 C CB  ? ARG A 1 176 ?  10.516   6.738   1.427 1.000 84.370 ? 176 ARG A CB  1 
ATOM 1326 O O   ? ARG A 1 176 ?   8.691   6.925  -1.116 1.000 84.370 ? 176 ARG A O   1 
ATOM 1327 C CG  ? ARG A 1 176 ?  11.464   6.113   2.438 1.000 84.370 ? 176 ARG A CG  1 
ATOM 1328 C CD  ? ARG A 1 176 ?  12.298   7.166   3.156 1.000 84.370 ? 176 ARG A CD  1 
ATOM 1329 N NE  ? ARG A 1 176 ?  13.591   6.635   3.576 1.000 84.370 ? 176 ARG A NE  1 
ATOM 1330 N NH1 ? ARG A 1 176 ?  13.218   6.948   5.834 1.000 84.370 ? 176 ARG A NH1 1 
ATOM 1331 N NH2 ? ARG A 1 176 ?  15.196   6.044   5.108 1.000 84.370 ? 176 ARG A NH2 1 
ATOM 1332 C CZ  ? ARG A 1 176 ?  13.999   6.544   4.838 1.000 84.370 ? 176 ARG A CZ  1 
ATOM 1333 N N   ? GLY A 1 177 ?   7.240   6.563   0.750 1.000 83.220 ? 177 GLY A N   1 
ATOM 1334 C CA  ? GLY A 1 177 ?   6.138   7.261   0.108 1.000 83.220 ? 177 GLY A CA  1 
ATOM 1335 C C   ? GLY A 1 177 ?   5.183   6.332  -0.617 1.000 83.220 ? 177 GLY A C   1 
ATOM 1336 O O   ? GLY A 1 177 ?   4.055   6.715  -0.932 1.000 83.220 ? 177 GLY A O   1 
ATOM 1337 N N   ? ASP A 1 178 ?   5.600   5.099  -0.813 1.000 91.230 ? 178 ASP A N   1 
ATOM 1338 C CA  ? ASP A 1 178 ?   4.753   4.113  -1.478 1.000 91.230 ? 178 ASP A CA  1 
ATOM 1339 C C   ? ASP A 1 178 ?   3.983   3.275  -0.461 1.000 91.230 ? 178 ASP A C   1 
ATOM 1340 C CB  ? ASP A 1 178 ?   5.592   3.206  -2.380 1.000 91.230 ? 178 ASP A CB  1 
ATOM 1341 O O   ? ASP A 1 178 ?   3.264   2.345  -0.832 1.000 91.230 ? 178 ASP A O   1 
ATOM 1342 C CG  ? ASP A 1 178 ?   6.044   3.893  -3.657 1.000 91.230 ? 178 ASP A CG  1 
ATOM 1343 O OD1 ? ASP A 1 178 ?   5.315   4.770  -4.169 1.000 91.230 ? 178 ASP A OD1 1 
ATOM 1344 O OD2 ? ASP A 1 178 ?   7.138   3.552  -4.157 1.000 91.230 ? 178 ASP A OD2 1 
ATOM 1345 N N   ? SER A 1 179 ?   4.360   3.598   0.849 1.000 94.700 ? 179 SER A N   1 
ATOM 1346 C CA  ? SER A 1 179 ?   3.605   2.889   1.877 1.000 94.700 ? 179 SER A CA  1 
ATOM 1347 C C   ? SER A 1 179 ?   2.108   2.925   1.588 1.000 94.700 ? 179 SER A C   1 
ATOM 1348 C CB  ? SER A 1 179 ?   3.881   3.490   3.255 1.000 94.700 ? 179 SER A CB  1 
ATOM 1349 O O   ? SER A 1 179 ?   1.577   3.955   1.168 1.000 94.700 ? 179 SER A O   1 
ATOM 1350 O OG  ? SER A 1 179 ?   5.226   3.266   3.642 1.000 94.700 ? 179 SER A OG  1 
ATOM 1351 N N   ? GLY A 1 180 ?   1.567   1.668   1.741 1.000 96.820 ? 180 GLY A N   1 
ATOM 1352 C CA  ? GLY A 1 180 ?   0.127   1.627   1.543 1.000 96.820 ? 180 GLY A CA  1 
ATOM 1353 C C   ? GLY A 1 180 ?  -0.270   1.379   0.101 1.000 96.820 ? 180 GLY A C   1 
ATOM 1354 O O   ? GLY A 1 180 ?  -1.424   1.051  -0.183 1.000 96.820 ? 180 GLY A O   1 
ATOM 1355 N N   ? GLY A 1 181 ?   0.591   1.521  -0.774 1.000 96.690 ? 181 GLY A N   1 
ATOM 1356 C CA  ? GLY A 1 181 ?   0.370   1.291  -2.192 1.000 96.690 ? 181 GLY A CA  1 
ATOM 1357 C C   ? GLY A 1 181 ?   0.184  -0.175  -2.537 1.000 96.690 ? 181 GLY A C   1 
ATOM 1358 O O   ? GLY A 1 181 ?   0.505  -1.052  -1.733 1.000 96.690 ? 181 GLY A O   1 
ATOM 1359 N N   ? PRO A 1 182 ?  -0.233  -0.499  -3.798 1.000 97.680 ? 182 PRO A N   1 
ATOM 1360 C CA  ? PRO A 1 182 ?  -0.692  -1.840  -4.169 1.000 97.680 ? 182 PRO A CA  1 
ATOM 1361 C C   ? PRO A 1 182 ?   0.428  -2.712  -4.733 1.000 97.680 ? 182 PRO A C   1 
ATOM 1362 C CB  ? PRO A 1 182 ?  -1.759  -1.566  -5.232 1.000 97.680 ? 182 PRO A CB  1 
ATOM 1363 O O   ? PRO A 1 182 ?   1.246  -2.236  -5.525 1.000 97.680 ? 182 PRO A O   1 
ATOM 1364 C CG  ? PRO A 1 182 ?  -1.308  -0.314  -5.912 1.000 97.680 ? 182 PRO A CG  1 
ATOM 1365 C CD  ? PRO A 1 182 ?  -0.679   0.586  -4.887 1.000 97.680 ? 182 PRO A CD  1 
ATOM 1366 N N   ? LEU A 1 183 ?   0.531  -3.953  -4.267 1.000 97.930 ? 183 LEU A N   1 
ATOM 1367 C CA  ? LEU A 1 183 ?   1.183  -5.066  -4.950 1.000 97.930 ? 183 LEU A CA  1 
ATOM 1368 C C   ? LEU A 1 183 ?   0.158  -5.942  -5.662 1.000 97.930 ? 183 LEU A C   1 
ATOM 1369 C CB  ? LEU A 1 183 ?   1.988  -5.907  -3.956 1.000 97.930 ? 183 LEU A CB  1 
ATOM 1370 O O   ? LEU A 1 183 ?  -0.633  -6.631  -5.014 1.000 97.930 ? 183 LEU A O   1 
ATOM 1371 C CG  ? LEU A 1 183 ?   2.828  -7.039  -4.551 1.000 97.930 ? 183 LEU A CG  1 
ATOM 1372 C CD1 ? LEU A 1 183 ?   4.093  -6.479  -5.194 1.000 97.930 ? 183 LEU A CD1 1 
ATOM 1373 C CD2 ? LEU A 1 183 ?   3.178  -8.066  -3.479 1.000 97.930 ? 183 LEU A CD2 1 
ATOM 1374 N N   ? VAL A 1 184 ?   0.212  -5.946  -7.017 1.000 98.110 ? 184 VAL A N   1 
ATOM 1375 C CA  ? VAL A 1 184 ?  -0.811  -6.613  -7.815 1.000 98.110 ? 184 VAL A CA  1 
ATOM 1376 C C   ? VAL A 1 184 ?  -0.194  -7.788  -8.569 1.000 98.110 ? 184 VAL A C   1 
ATOM 1377 C CB  ? VAL A 1 184 ?  -1.483  -5.637  -8.807 1.000 98.110 ? 184 VAL A CB  1 
ATOM 1378 O O   ? VAL A 1 184 ?   0.784  -7.619  -9.303 1.000 98.110 ? 184 VAL A O   1 
ATOM 1379 C CG1 ? VAL A 1 184 ?  -2.492  -6.371  -9.687 1.000 98.110 ? 184 VAL A CG1 1 
ATOM 1380 C CG2 ? VAL A 1 184 ?  -2.159  -4.493  -8.053 1.000 98.110 ? 184 VAL A CG2 1 
ATOM 1381 N N   ? CYS A 1 185 ?  -0.771  -8.949  -8.351 1.000 97.530 ? 185 CYS A N   1 
ATOM 1382 C CA  ? CYS A 1 185 ?  -0.394 -10.184  -9.030 1.000 97.530 ? 185 CYS A CA  1 
ATOM 1383 C C   ? CYS A 1 185 ?  -1.592 -10.805  -9.736 1.000 97.530 ? 185 CYS A C   1 
ATOM 1384 C CB  ? CYS A 1 185 ?   0.198 -11.182  -8.036 1.000 97.530 ? 185 CYS A CB  1 
ATOM 1385 O O   ? CYS A 1 185 ?  -2.663 -10.948  -9.143 1.000 97.530 ? 185 CYS A O   1 
ATOM 1386 S SG  ? CYS A 1 185 ?   1.474 -10.478  -6.968 1.000 97.530 ? 185 CYS A SG  1 
ATOM 1387 N N   ? ASN A 1 186 ?  -1.409 -11.117 -11.048 1.000 95.070 ? 186 ASN A N   1 
ATOM 1388 C CA  ? ASN A 1 186 ?  -2.479 -11.734 -11.825 1.000 95.070 ? 186 ASN A CA  1 
ATOM 1389 C C   ? ASN A 1 186 ?  -3.767 -10.920 -11.748 1.000 95.070 ? 186 ASN A C   1 
ATOM 1390 C CB  ? ASN A 1 186 ?  -2.727 -13.168 -11.352 1.000 95.070 ? 186 ASN A CB  1 
ATOM 1391 O O   ? ASN A 1 186 ?  -4.852 -11.481 -11.579 1.000 95.070 ? 186 ASN A O   1 
ATOM 1392 C CG  ? ASN A 1 186 ?  -1.528 -14.070 -11.568 1.000 95.070 ? 186 ASN A CG  1 
ATOM 1393 N ND2 ? ASN A 1 186 ?  -1.320 -15.009 -10.652 1.000 95.070 ? 186 ASN A ND2 1 
ATOM 1394 O OD1 ? ASN A 1 186 ?  -0.795 -13.924 -12.550 1.000 95.070 ? 186 ASN A OD1 1 
ATOM 1395 N N   ? GLY A 1 187 ?  -3.645  -9.635 -11.595 1.000 95.790 ? 187 GLY A N   1 
ATOM 1396 C CA  ? GLY A 1 187 ?  -4.781  -8.732 -11.692 1.000 95.790 ? 187 GLY A CA  1 
ATOM 1397 C C   ? GLY A 1 187 ?  -5.492  -8.523 -10.369 1.000 95.790 ? 187 GLY A C   1 
ATOM 1398 O O   ? GLY A 1 187 ?  -6.546  -7.885 -10.319 1.000 95.790 ? 187 GLY A O   1 
ATOM 1399 N N   ? MET A 1 188 ?  -4.978  -9.094  -9.307 1.000 98.040 ? 188 MET A N   1 
ATOM 1400 C CA  ? MET A 1 188 ?  -5.605  -8.973  -7.994 1.000 98.040 ? 188 MET A CA  1 
ATOM 1401 C C   ? MET A 1 188 ?  -4.647  -8.339  -6.990 1.000 98.040 ? 188 MET A C   1 
ATOM 1402 C CB  ? MET A 1 188 ?  -6.063 -10.341  -7.487 1.000 98.040 ? 188 MET A CB  1 
ATOM 1403 O O   ? MET A 1 188 ?  -3.434  -8.540  -7.071 1.000 98.040 ? 188 MET A O   1 
ATOM 1404 C CG  ? MET A 1 188 ?  -7.021 -11.054  -8.428 1.000 98.040 ? 188 MET A CG  1 
ATOM 1405 S SD  ? MET A 1 188 ?  -8.680 -10.270  -8.469 1.000 98.040 ? 188 MET A SD  1 
ATOM 1406 C CE  ? MET A 1 188 ?  -9.310 -10.769  -6.842 1.000 98.040 ? 188 MET A CE  1 
ATOM 1407 N N   ? LEU A 1 189 ?  -5.238  -7.654  -6.002 1.000 98.410 ? 189 LEU A N   1 
ATOM 1408 C CA  ? LEU A 1 189 ?  -4.451  -7.069  -4.922 1.000 98.410 ? 189 LEU A CA  1 
ATOM 1409 C C   ? LEU A 1 189 ?  -3.925  -8.152  -3.985 1.000 98.410 ? 189 LEU A C   1 
ATOM 1410 C CB  ? LEU A 1 189 ?  -5.290  -6.059  -4.134 1.000 98.410 ? 189 LEU A CB  1 
ATOM 1411 O O   ? LEU A 1 189 ?  -4.705  -8.829  -3.312 1.000 98.410 ? 189 LEU A O   1 
ATOM 1412 C CG  ? LEU A 1 189 ?  -4.566  -5.299  -3.021 1.000 98.410 ? 189 LEU A CG  1 
ATOM 1413 C CD1 ? LEU A 1 189 ?  -3.446  -4.445  -3.606 1.000 98.410 ? 189 LEU A CD1 1 
ATOM 1414 C CD2 ? LEU A 1 189 ?  -5.549  -4.437  -2.236 1.000 98.410 ? 189 LEU A CD2 1 
ATOM 1415 N N   ? GLN A 1 190 ?  -2.633  -8.306  -3.938 1.000 98.360 ? 190 GLN A N   1 
ATOM 1416 C CA  ? GLN A 1 190 ?  -2.009  -9.369  -3.158 1.000 98.360 ? 190 GLN A CA  1 
ATOM 1417 C C   ? GLN A 1 190 ?  -1.338  -8.812  -1.906 1.000 98.360 ? 190 GLN A C   1 
ATOM 1418 C CB  ? GLN A 1 190 ?  -0.989 -10.130  -4.006 1.000 98.360 ? 190 GLN A CB  1 
ATOM 1419 O O   ? GLN A 1 190 ?  -1.184  -9.521  -0.909 1.000 98.360 ? 190 GLN A O   1 
ATOM 1420 C CG  ? GLN A 1 190 ?  -1.614 -10.984  -5.101 1.000 98.360 ? 190 GLN A CG  1 
ATOM 1421 C CD  ? GLN A 1 190 ?  -2.105 -12.326  -4.591 1.000 98.360 ? 190 GLN A CD  1 
ATOM 1422 N NE2 ? GLN A 1 190 ?  -2.466 -13.214  -5.511 1.000 98.360 ? 190 GLN A NE2 1 
ATOM 1423 O OE1 ? GLN A 1 190 ?  -2.159 -12.562  -3.380 1.000 98.360 ? 190 GLN A OE1 1 
ATOM 1424 N N   ? GLY A 1 191 ?  -0.927  -7.569  -1.955 1.000 97.840 ? 191 GLY A N   1 
ATOM 1425 C CA  ? GLY A 1 191 ?  -0.198  -6.981  -0.844 1.000 97.840 ? 191 GLY A CA  1 
ATOM 1426 C C   ? GLY A 1 191 ?  -0.338  -5.472  -0.770 1.000 97.840 ? 191 GLY A C   1 
ATOM 1427 O O   ? GLY A 1 191 ?  -0.660  -4.824  -1.768 1.000 97.840 ? 191 GLY A O   1 
ATOM 1428 N N   ? VAL A 1 192 ?  -0.107  -4.964   0.424 1.000 98.270 ? 192 VAL A N   1 
ATOM 1429 C CA  ? VAL A 1 192 ?  -0.008  -3.536   0.709 1.000 98.270 ? 192 VAL A CA  1 
ATOM 1430 C C   ? VAL A 1 192 ?   1.408  -3.197   1.170 1.000 98.270 ? 192 VAL A C   1 
ATOM 1431 C CB  ? VAL A 1 192 ?  -1.036  -3.097   1.776 1.000 98.270 ? 192 VAL A CB  1 
ATOM 1432 O O   ? VAL A 1 192 ?   1.943  -3.841   2.076 1.000 98.270 ? 192 VAL A O   1 
ATOM 1433 C CG1 ? VAL A 1 192 ?  -0.826  -1.633   2.158 1.000 98.270 ? 192 VAL A CG1 1 
ATOM 1434 C CG2 ? VAL A 1 192 ?  -2.459  -3.322   1.269 1.000 98.270 ? 192 VAL A CG2 1 
ATOM 1435 N N   ? VAL A 1 193 ?   2.039  -2.251   0.462 1.000 97.420 ? 193 VAL A N   1 
ATOM 1436 C CA  ? VAL A 1 193 ?   3.404  -1.877   0.819 1.000 97.420 ? 193 VAL A CA  1 
ATOM 1437 C C   ? VAL A 1 193 ?   3.475  -1.541   2.307 1.000 97.420 ? 193 VAL A C   1 
ATOM 1438 C CB  ? VAL A 1 193 ?   3.903  -0.681  -0.022 1.000 97.420 ? 193 VAL A CB  1 
ATOM 1439 O O   ? VAL A 1 193 ?   2.778  -0.641   2.781 1.000 97.420 ? 193 VAL A O   1 
ATOM 1440 C CG1 ? VAL A 1 193 ?   5.314  -0.275   0.402 1.000 97.420 ? 193 VAL A CG1 1 
ATOM 1441 C CG2 ? VAL A 1 193 ?   3.867  -1.024  -1.510 1.000 97.420 ? 193 VAL A CG2 1 
ATOM 1442 N N   ? SER A 1 194 ?   4.385  -2.202   3.071 1.000 96.140 ? 194 SER A N   1 
ATOM 1443 C CA  ? SER A 1 194 ?   4.402  -2.085   4.525 1.000 96.140 ? 194 SER A CA  1 
ATOM 1444 C C   ? SER A 1 194 ?   5.763  -1.616   5.027 1.000 96.140 ? 194 SER A C   1 
ATOM 1445 C CB  ? SER A 1 194 ?   4.043  -3.423   5.175 1.000 96.140 ? 194 SER A CB  1 
ATOM 1446 O O   ? SER A 1 194 ?   5.884  -0.520   5.578 1.000 96.140 ? 194 SER A O   1 
ATOM 1447 O OG  ? SER A 1 194 ?   3.872  -3.273   6.574 1.000 96.140 ? 194 SER A OG  1 
ATOM 1448 N N   ? TRP A 1 195 ?   6.787  -2.441   4.868 1.000 93.830 ? 195 TRP A N   1 
ATOM 1449 C CA  ? TRP A 1 195 ?   8.092  -2.060   5.398 1.000 93.830 ? 195 TRP A CA  1 
ATOM 1450 C C   ? TRP A 1 195 ?   9.211  -2.805   4.677 1.000 93.830 ? 195 TRP A C   1 
ATOM 1451 C CB  ? TRP A 1 195 ?   8.164  -2.336   6.902 1.000 93.830 ? 195 TRP A CB  1 
ATOM 1452 O O   ? TRP A 1 195 ?   8.949  -3.652   3.819 1.000 93.830 ? 195 TRP A O   1 
ATOM 1453 C CG  ? TRP A 1 195 ?   8.013  -3.783   7.264 1.000 93.830 ? 195 TRP A CG  1 
ATOM 1454 C CD1 ? TRP A 1 195 ?   6.845  -4.471   7.438 1.000 93.830 ? 195 TRP A CD1 1 
ATOM 1455 C CD2 ? TRP A 1 195 ?   9.070  -4.719   7.500 1.000 93.830 ? 195 TRP A CD2 1 
ATOM 1456 C CE2 ? TRP A 1 195 ?   8.469  -5.958   7.812 1.000 93.830 ? 195 TRP A CE2 1 
ATOM 1457 C CE3 ? TRP A 1 195 ?  10.468  -4.630   7.476 1.000 93.830 ? 195 TRP A CE3 1 
ATOM 1458 N NE1 ? TRP A 1 195 ?   7.112  -5.780   7.768 1.000 93.830 ? 195 TRP A NE1 1 
ATOM 1459 C CH2 ? TRP A 1 195 ?  10.585  -6.986   8.070 1.000 93.830 ? 195 TRP A CH2 1 
ATOM 1460 C CZ2 ? TRP A 1 195 ?   9.219  -7.100   8.100 1.000 93.830 ? 195 TRP A CZ2 1 
ATOM 1461 C CZ3 ? TRP A 1 195 ?  11.213  -5.768   7.762 1.000 93.830 ? 195 TRP A CZ3 1 
ATOM 1462 N N   ? GLY A 1 196 ?  10.387  -2.456   4.874 1.000 88.040 ? 196 GLY A N   1 
ATOM 1463 C CA  ? GLY A 1 196 ?  11.629  -3.048   4.404 1.000 88.040 ? 196 GLY A CA  1 
ATOM 1464 C C   ? GLY A 1 196 ?  12.862  -2.432   5.038 1.000 88.040 ? 196 GLY A C   1 
ATOM 1465 O O   ? GLY A 1 196 ?  12.781  -1.835   6.113 1.000 88.040 ? 196 GLY A O   1 
ATOM 1466 N N   ? THR A 1 197 ?  13.912  -2.691   4.530 1.000 86.620 ? 197 THR A N   1 
ATOM 1467 C CA  ? THR A 1 197 ?  15.123  -2.090   5.075 1.000 86.620 ? 197 THR A CA  1 
ATOM 1468 C C   ? THR A 1 197 ?  15.140  -0.585   4.825 1.000 86.620 ? 197 THR A C   1 
ATOM 1469 C CB  ? THR A 1 197 ?  16.386  -2.728   4.468 1.000 86.620 ? 197 THR A CB  1 
ATOM 1470 O O   ? THR A 1 197 ?  14.364  -0.076   4.014 1.000 86.620 ? 197 THR A O   1 
ATOM 1471 C CG2 ? THR A 1 197 ?  16.396  -4.238   4.680 1.000 86.620 ? 197 THR A CG2 1 
ATOM 1472 O OG1 ? THR A 1 197 ?  16.423  -2.455   3.061 1.000 86.620 ? 197 THR A OG1 1 
ATOM 1473 N N   ? ALA A 1 198 ?  16.007   0.137   5.542 1.000 78.660 ? 198 ALA A N   1 
ATOM 1474 C CA  ? ALA A 1 198 ?  16.123   1.587   5.416 1.000 78.660 ? 198 ALA A CA  1 
ATOM 1475 C C   ? ALA A 1 198 ?  16.540   1.983   4.002 1.000 78.660 ? 198 ALA A C   1 
ATOM 1476 C CB  ? ALA A 1 198 ?  17.121   2.132   6.434 1.000 78.660 ? 198 ALA A CB  1 
ATOM 1477 O O   ? ALA A 1 198 ?  16.107   3.016   3.487 1.000 78.660 ? 198 ALA A O   1 
ATOM 1478 N N   ? VAL A 1 199 ?  17.387   1.079   3.389 1.000 82.900 ? 199 VAL A N   1 
ATOM 1479 C CA  ? VAL A 1 199 ?  17.794   1.230   1.996 1.000 82.900 ? 199 VAL A CA  1 
ATOM 1480 C C   ? VAL A 1 199 ?  16.971   0.293   1.114 1.000 82.900 ? 199 VAL A C   1 
ATOM 1481 C CB  ? VAL A 1 199 ?  19.302   0.948   1.811 1.000 82.900 ? 199 VAL A CB  1 
ATOM 1482 O O   ? VAL A 1 199 ?  16.972  -0.923   1.318 1.000 82.900 ? 199 VAL A O   1 
ATOM 1483 C CG1 ? VAL A 1 199 ?  19.713   1.144   0.353 1.000 82.900 ? 199 VAL A CG1 1 
ATOM 1484 C CG2 ? VAL A 1 199 ?  20.128   1.848   2.728 1.000 82.900 ? 199 VAL A CG2 1 
ATOM 1485 N N   ? CYS A 1 200 ?  16.198   0.905   0.172 1.000 87.160 ? 200 CYS A N   1 
ATOM 1486 C CA  ? CYS A 1 200 ?  15.342   0.120  -0.711 1.000 87.160 ? 200 CYS A CA  1 
ATOM 1487 C C   ? CYS A 1 200 ?  16.172  -0.650  -1.732 1.000 87.160 ? 200 CYS A C   1 
ATOM 1488 C CB  ? CYS A 1 200 ?  14.341   1.023  -1.431 1.000 87.160 ? 200 CYS A CB  1 
ATOM 1489 O O   ? CYS A 1 200 ?  17.311  -0.277  -2.020 1.000 87.160 ? 200 CYS A O   1 
ATOM 1490 S SG  ? CYS A 1 200 ?  13.259   1.943  -0.315 1.000 87.160 ? 200 CYS A SG  1 
ATOM 1491 N N   ? ALA A 1 201 ?  15.676  -1.787  -2.250 1.000 82.630 ? 201 ALA A N   1 
ATOM 1492 C CA  ? ALA A 1 201 ?  16.157  -2.553  -3.397 1.000 82.630 ? 201 ALA A CA  1 
ATOM 1493 C C   ? ALA A 1 201 ?  17.488  -3.232  -3.084 1.000 82.630 ? 201 ALA A C   1 
ATOM 1494 C CB  ? ALA A 1 201 ?  16.299  -1.649  -4.619 1.000 82.630 ? 201 ALA A CB  1 
ATOM 1495 O O   ? ALA A 1 201 ?  18.349  -3.356  -3.958 1.000 82.630 ? 201 ALA A O   1 
ATOM 1496 N N   ? GLN A 1 202 ?  17.700  -3.546  -1.796 1.000 85.760 ? 202 GLN A N   1 
ATOM 1497 C CA  ? GLN A 1 202 ?  18.901  -4.260  -1.376 1.000 85.760 ? 202 GLN A CA  1 
ATOM 1498 C C   ? GLN A 1 202 ?  18.849  -5.724  -1.806 1.000 85.760 ? 202 GLN A C   1 
ATOM 1499 C CB  ? GLN A 1 202 ?  19.081  -4.164   0.139 1.000 85.760 ? 202 GLN A CB  1 
ATOM 1500 O O   ? GLN A 1 202 ?  17.818  -6.383  -1.659 1.000 85.760 ? 202 GLN A O   1 
ATOM 1501 C CG  ? GLN A 1 202 ?  19.449  -2.770   0.628 1.000 85.760 ? 202 GLN A CG  1 
ATOM 1502 C CD  ? GLN A 1 202 ?  19.740  -2.727   2.116 1.000 85.760 ? 202 GLN A CD  1 
ATOM 1503 N NE2 ? GLN A 1 202 ?  19.236  -1.699   2.790 1.000 85.760 ? 202 GLN A NE2 1 
ATOM 1504 O OE1 ? GLN A 1 202 ?  20.412  -3.612   2.657 1.000 85.760 ? 202 GLN A OE1 1 
ATOM 1505 N N   ? ARG A 1 203 ?  20.033  -6.120  -2.352 1.000 87.290 ? 203 ARG A N   1 
ATOM 1506 C CA  ? ARG A 1 203 ?  20.145  -7.531  -2.704 1.000 87.290 ? 203 ARG A CA  1 
ATOM 1507 C C   ? ARG A 1 203 ?  19.903  -8.420  -1.489 1.000 87.290 ? 203 ARG A C   1 
ATOM 1508 C CB  ? ARG A 1 203 ?  21.521  -7.828  -3.305 1.000 87.290 ? 203 ARG A CB  1 
ATOM 1509 O O   ? ARG A 1 203 ?  20.455  -8.174  -0.414 1.000 87.290 ? 203 ARG A O   1 
ATOM 1510 C CG  ? ARG A 1 203 ?  21.705  -9.274  -3.738 1.000 87.290 ? 203 ARG A CG  1 
ATOM 1511 C CD  ? ARG A 1 203 ?  23.090  -9.516  -4.322 1.000 87.290 ? 203 ARG A CD  1 
ATOM 1512 N NE  ? ARG A 1 203 ?  23.275 -10.912  -4.710 1.000 87.290 ? 203 ARG A NE  1 
ATOM 1513 N NH1 ? ARG A 1 203 ?  25.378 -10.597  -5.612 1.000 87.290 ? 203 ARG A NH1 1 
ATOM 1514 N NH2 ? ARG A 1 203 ?  24.421 -12.680  -5.623 1.000 87.290 ? 203 ARG A NH2 1 
ATOM 1515 C CZ  ? ARG A 1 203 ?  24.358 -11.393  -5.314 1.000 87.290 ? 203 ARG A CZ  1 
ATOM 1516 N N   ? GLY A 1 204 ?  18.986  -9.421  -1.694 1.000 86.680 ? 204 GLY A N   1 
ATOM 1517 C CA  ? GLY A 1 204 ?  18.788 -10.392  -0.629 1.000 86.680 ? 204 GLY A CA  1 
ATOM 1518 C C   ? GLY A 1 204 ?  17.780  -9.939   0.411 1.000 86.680 ? 204 GLY A C   1 
ATOM 1519 O O   ? GLY A 1 204 ?  17.495 -10.667   1.364 1.000 86.680 ? 204 GLY A O   1 
ATOM 1520 N N   ? TYR A 1 205 ?  17.217  -8.670   0.222 1.000 90.530 ? 205 TYR A N   1 
ATOM 1521 C CA  ? TYR A 1 205 ?  16.233  -8.114   1.144 1.000 90.530 ? 205 TYR A CA  1 
ATOM 1522 C C   ? TYR A 1 205 ?  15.010  -7.602   0.392 1.000 90.530 ? 205 TYR A C   1 
ATOM 1523 C CB  ? TYR A 1 205 ?  16.850  -6.981   1.969 1.000 90.530 ? 205 TYR A CB  1 
ATOM 1524 O O   ? TYR A 1 205 ?  14.943  -6.425   0.031 1.000 90.530 ? 205 TYR A O   1 
ATOM 1525 C CG  ? TYR A 1 205 ?  17.872  -7.450   2.975 1.000 90.530 ? 205 TYR A CG  1 
ATOM 1526 C CD1 ? TYR A 1 205 ?  17.492  -7.821   4.263 1.000 90.530 ? 205 TYR A CD1 1 
ATOM 1527 C CD2 ? TYR A 1 205 ?  19.220  -7.523   2.641 1.000 90.530 ? 205 TYR A CD2 1 
ATOM 1528 C CE1 ? TYR A 1 205 ?  18.431  -8.253   5.194 1.000 90.530 ? 205 TYR A CE1 1 
ATOM 1529 C CE2 ? TYR A 1 205 ?  20.168  -7.953   3.564 1.000 90.530 ? 205 TYR A CE2 1 
ATOM 1530 O OH  ? TYR A 1 205 ?  20.698  -8.742   5.754 1.000 90.530 ? 205 TYR A OH  1 
ATOM 1531 C CZ  ? TYR A 1 205 ?  19.764  -8.316   4.836 1.000 90.530 ? 205 TYR A CZ  1 
ATOM 1532 N N   ? PRO A 1 206 ?  14.106  -8.494   0.087 1.000 93.880 ? 206 PRO A N   1 
ATOM 1533 C CA  ? PRO A 1 206 ?  12.895  -8.056  -0.612 1.000 93.880 ? 206 PRO A CA  1 
ATOM 1534 C C   ? PRO A 1 206 ?  12.039  -7.112   0.228 1.000 93.880 ? 206 PRO A C   1 
ATOM 1535 C CB  ? PRO A 1 206 ?  12.154  -9.366  -0.888 1.000 93.880 ? 206 PRO A CB  1 
ATOM 1536 O O   ? PRO A 1 206 ?  12.196  -7.052   1.450 1.000 93.880 ? 206 PRO A O   1 
ATOM 1537 C CG  ? PRO A 1 206 ?  12.563 -10.279   0.223 1.000 93.880 ? 206 PRO A CG  1 
ATOM 1538 C CD  ? PRO A 1 206 ?  13.991  -9.983   0.581 1.000 93.880 ? 206 PRO A CD  1 
ATOM 1539 N N   ? GLY A 1 207 ?  11.180  -6.323  -0.428 1.000 94.220 ? 207 GLY A N   1 
ATOM 1540 C CA  ? GLY A 1 207 ?  10.174  -5.557   0.291 1.000 94.220 ? 207 GLY A CA  1 
ATOM 1541 C C   ? GLY A 1 207 ?   9.157  -6.428   1.004 1.000 94.220 ? 207 GLY A C   1 
ATOM 1542 O O   ? GLY A 1 207 ?   8.879  -7.548   0.570 1.000 94.220 ? 207 GLY A O   1 
ATOM 1543 N N   ? VAL A 1 208 ?   8.600  -5.862   2.115 1.000 96.670 ? 208 VAL A N   1 
ATOM 1544 C CA  ? VAL A 1 208 ?   7.591  -6.581   2.886 1.000 96.670 ? 208 VAL A CA  1 
ATOM 1545 C C   ? VAL A 1 208 ?   6.233  -5.904   2.720 1.000 96.670 ? 208 VAL A C   1 
ATOM 1546 C CB  ? VAL A 1 208 ?   7.969  -6.658   4.383 1.000 96.670 ? 208 VAL A CB  1 
ATOM 1547 O O   ? VAL A 1 208 ?   6.122  -4.682   2.843 1.000 96.670 ? 208 VAL A O   1 
ATOM 1548 C CG1 ? VAL A 1 208 ?   6.898  -7.410   5.171 1.000 96.670 ? 208 VAL A CG1 1 
ATOM 1549 C CG2 ? VAL A 1 208 ?   9.332  -7.326   4.555 1.000 96.670 ? 208 VAL A CG2 1 
ATOM 1550 N N   ? TYR A 1 209 ?   5.260  -6.699   2.447 1.000 97.950 ? 209 TYR A N   1 
ATOM 1551 C CA  ? TYR A 1 209 ?   3.889  -6.260   2.212 1.000 97.950 ? 209 TYR A CA  1 
ATOM 1552 C C   ? TYR A 1 209 ?   2.931  -6.910   3.203 1.000 97.950 ? 209 TYR A C   1 
ATOM 1553 C CB  ? TYR A 1 209 ?   3.458  -6.585   0.779 1.000 97.950 ? 209 TYR A CB  1 
ATOM 1554 O O   ? TYR A 1 209 ?   3.157  -8.038   3.646 1.000 97.950 ? 209 TYR A O   1 
ATOM 1555 C CG  ? TYR A 1 209 ?   4.386  -6.032  -0.275 1.000 97.950 ? 209 TYR A CG  1 
ATOM 1556 C CD1 ? TYR A 1 209 ?   4.048  -4.891  -0.999 1.000 97.950 ? 209 TYR A CD1 1 
ATOM 1557 C CD2 ? TYR A 1 209 ?   5.602  -6.649  -0.548 1.000 97.950 ? 209 TYR A CD2 1 
ATOM 1558 C CE1 ? TYR A 1 209 ?   4.900  -4.379  -1.973 1.000 97.950 ? 209 TYR A CE1 1 
ATOM 1559 C CE2 ? TYR A 1 209 ?   6.462  -6.145  -1.519 1.000 97.950 ? 209 TYR A CE2 1 
ATOM 1560 O OH  ? TYR A 1 209 ?   6.949  -4.508  -3.187 1.000 97.950 ? 209 TYR A OH  1 
ATOM 1561 C CZ  ? TYR A 1 209 ?   6.102  -5.011  -2.225 1.000 97.950 ? 209 TYR A CZ  1 
ATOM 1562 N N   ? ALA A 1 210 ?   1.906  -6.098   3.634 1.000 97.990 ? 210 ALA A N   1 
ATOM 1563 C CA  ? ALA A 1 210 ?   0.813  -6.760   4.341 1.000 97.990 ? 210 ALA A CA  1 
ATOM 1564 C C   ? ALA A 1 210 ?   0.051  -7.702   3.413 1.000 97.990 ? 210 ALA A C   1 
ATOM 1565 C CB  ? ALA A 1 210 ?  -0.137  -5.726   4.941 1.000 97.990 ? 210 ALA A CB  1 
ATOM 1566 O O   ? ALA A 1 210 ?  -0.297  -7.330   2.290 1.000 97.990 ? 210 ALA A O   1 
ATOM 1567 N N   ? ASN A 1 211 ?  -0.123  -8.958   3.844 1.000 97.800 ? 211 ASN A N   1 
ATOM 1568 C CA  ? ASN A 1 211 ?  -0.660 -10.044   3.032 1.000 97.800 ? 211 ASN A CA  1 
ATOM 1569 C C   ? ASN A 1 211 ?  -2.182  -9.975   2.938 1.000 97.800 ? 211 ASN A C   1 
ATOM 1570 C CB  ? ASN A 1 211 ?  -0.224 -11.400   3.592 1.000 97.800 ? 211 ASN A CB  1 
ATOM 1571 O O   ? ASN A 1 211 ?  -2.885 -10.401   3.856 1.000 97.800 ? 211 ASN A O   1 
ATOM 1572 C CG  ? ASN A 1 211 ?  -0.500 -12.543   2.635 1.000 97.800 ? 211 ASN A CG  1 
ATOM 1573 N ND2 ? ASN A 1 211 ?   0.107 -13.695   2.897 1.000 97.800 ? 211 ASN A ND2 1 
ATOM 1574 O OD1 ? ASN A 1 211 ?  -1.252 -12.392   1.669 1.000 97.800 ? 211 ASN A OD1 1 
ATOM 1575 N N   ? VAL A 1 212 ?  -2.705  -9.567   1.779 1.000 98.210 ? 212 VAL A N   1 
ATOM 1576 C CA  ? VAL A 1 212 ?  -4.120  -9.282   1.567 1.000 98.210 ? 212 VAL A CA  1 
ATOM 1577 C C   ? VAL A 1 212 ?  -4.927 -10.576   1.650 1.000 98.210 ? 212 VAL A C   1 
ATOM 1578 C CB  ? VAL A 1 212 ?  -4.362  -8.589   0.207 1.000 98.210 ? 212 VAL A CB  1 
ATOM 1579 O O   ? VAL A 1 212 ?  -6.036 -10.591   2.189 1.000 98.210 ? 212 VAL A O   1 
ATOM 1580 C CG1 ? VAL A 1 212 ?  -5.848  -8.601  -0.148 1.000 98.210 ? 212 VAL A CG1 1 
ATOM 1581 C CG2 ? VAL A 1 212 ?  -3.827  -7.159   0.235 1.000 98.210 ? 212 VAL A CG2 1 
ATOM 1582 N N   ? CYS A 1 213 ?  -4.453 -11.739   1.110 1.000 97.700 ? 213 CYS A N   1 
ATOM 1583 C CA  ? CYS A 1 213 ?  -5.213 -12.984   1.128 1.000 97.700 ? 213 CYS A CA  1 
ATOM 1584 C C   ? CYS A 1 213 ?  -5.533 -13.407   2.556 1.000 97.700 ? 213 CYS A C   1 
ATOM 1585 C CB  ? CYS A 1 213 ?  -4.439 -14.095   0.419 1.000 97.700 ? 213 CYS A CB  1 
ATOM 1586 O O   ? CYS A 1 213 ?  -6.519 -14.106   2.795 1.000 97.700 ? 213 CYS A O   1 
ATOM 1587 S SG  ? CYS A 1 213 ?  -3.014 -14.699   1.351 1.000 97.700 ? 213 CYS A SG  1 
ATOM 1588 N N   ? LYS A 1 214 ?  -4.721 -12.906   3.540 1.000 97.600 ? 214 LYS A N   1 
ATOM 1589 C CA  ? LYS A 1 214 ?  -4.923 -13.257   4.943 1.000 97.600 ? 214 LYS A CA  1 
ATOM 1590 C C   ? LYS A 1 214 ?  -5.918 -12.311   5.609 1.000 97.600 ? 214 LYS A C   1 
ATOM 1591 C CB  ? LYS A 1 214 ?  -3.593 -13.235   5.698 1.000 97.600 ? 214 LYS A CB  1 
ATOM 1592 O O   ? LYS A 1 214 ?  -6.370 -12.565   6.728 1.000 97.600 ? 214 LYS A O   1 
ATOM 1593 C CG  ? LYS A 1 214 ?  -2.573 -14.242   5.186 1.000 97.600 ? 214 LYS A CG  1 
ATOM 1594 C CD  ? LYS A 1 214 ?  -3.019 -15.674   5.452 1.000 97.600 ? 214 LYS A CD  1 
ATOM 1595 C CE  ? LYS A 1 214 ?  -1.948 -16.678   5.047 1.000 97.600 ? 214 LYS A CE  1 
ATOM 1596 N NZ  ? LYS A 1 214 ?  -2.388 -18.085   5.289 1.000 97.600 ? 214 LYS A NZ  1 
ATOM 1597 N N   ? ALA A 1 215 ?  -6.304 -11.177   4.957 1.000 97.150 ? 215 ALA A N   1 
ATOM 1598 C CA  ? ALA A 1 215 ?  -7.118 -10.142   5.590 1.000 97.150 ? 215 ALA A CA  1 
ATOM 1599 C C   ? ALA A 1 215 ?  -8.445  -9.963   4.857 1.000 97.150 ? 215 ALA A C   1 
ATOM 1600 C CB  ? ALA A 1 215 ?  -6.356  -8.820   5.635 1.000 97.150 ? 215 ALA A CB  1 
ATOM 1601 O O   ? ALA A 1 215 ?  -9.217  -9.055   5.172 1.000 97.150 ? 215 ALA A O   1 
ATOM 1602 N N   ? VAL A 1 216 ?  -8.741 -10.847   3.914 1.000 96.760 ? 216 VAL A N   1 
ATOM 1603 C CA  ? VAL A 1 216 ?  -9.893 -10.684   3.033 1.000 96.760 ? 216 VAL A CA  1 
ATOM 1604 C C   ? VAL A 1 216 ? -11.179 -10.703   3.855 1.000 96.760 ? 216 VAL A C   1 
ATOM 1605 C CB  ? VAL A 1 216 ?  -9.937 -11.782   1.947 1.000 96.760 ? 216 VAL A CB  1 
ATOM 1606 O O   ? VAL A 1 216 ? -12.064  -9.868   3.653 1.000 96.760 ? 216 VAL A O   1 
ATOM 1607 C CG1 ? VAL A 1 216 ? -11.287 -11.780   1.232 1.000 96.760 ? 216 VAL A CG1 1 
ATOM 1608 C CG2 ? VAL A 1 216 ?  -8.798 -11.590   0.947 1.000 96.760 ? 216 VAL A CG2 1 
ATOM 1609 N N   ? GLN A 1 217 ? -11.222 -11.625   4.759 1.000 96.670 ? 217 GLN A N   1 
ATOM 1610 C CA  ? GLN A 1 217 ? -12.426 -11.730   5.577 1.000 96.670 ? 217 GLN A CA  1 
ATOM 1611 C C   ? GLN A 1 217 ? -12.630 -10.473   6.419 1.000 96.670 ? 217 GLN A C   1 
ATOM 1612 C CB  ? GLN A 1 217 ? -12.355 -12.962   6.481 1.000 96.670 ? 217 GLN A CB  1 
ATOM 1613 O O   ? GLN A 1 217 ? -13.754  -9.986   6.554 1.000 96.670 ? 217 GLN A O   1 
ATOM 1614 C CG  ? GLN A 1 217 ? -13.645 -13.242   7.241 1.000 96.670 ? 217 GLN A CG  1 
ATOM 1615 C CD  ? GLN A 1 217 ? -14.826 -13.489   6.321 1.000 96.670 ? 217 GLN A CD  1 
ATOM 1616 N NE2 ? GLN A 1 217 ? -15.922 -12.776   6.559 1.000 96.670 ? 217 GLN A NE2 1 
ATOM 1617 O OE1 ? GLN A 1 217 ? -14.754 -14.313   5.404 1.000 96.670 ? 217 GLN A OE1 1 
ATOM 1618 N N   ? TRP A 1 218 ? -11.612 -10.005   6.960 1.000 97.530 ? 218 TRP A N   1 
ATOM 1619 C CA  ? TRP A 1 218 ? -11.679  -8.778   7.748 1.000 97.530 ? 218 TRP A CA  1 
ATOM 1620 C C   ? TRP A 1 218 ? -12.168  -7.611   6.898 1.000 97.530 ? 218 TRP A C   1 
ATOM 1621 C CB  ? TRP A 1 218 ? -10.309  -8.450   8.349 1.000 97.530 ? 218 TRP A CB  1 
ATOM 1622 O O   ? TRP A 1 218 ? -13.047  -6.855   7.318 1.000 97.530 ? 218 TRP A O   1 
ATOM 1623 C CG  ? TRP A 1 218 ? -10.208  -7.064   8.913 1.000 97.530 ? 218 TRP A CG  1 
ATOM 1624 C CD1 ? TRP A 1 218 ? -10.729  -6.615  10.095 1.000 97.530 ? 218 TRP A CD1 1 
ATOM 1625 C CD2 ? TRP A 1 218 ?  -9.548  -5.945   8.315 1.000 97.530 ? 218 TRP A CD2 1 
ATOM 1626 C CE2 ? TRP A 1 218 ?  -9.708  -4.848   9.190 1.000 97.530 ? 218 TRP A CE2 1 
ATOM 1627 C CE3 ? TRP A 1 218 ?  -8.834  -5.763   7.122 1.000 97.530 ? 218 TRP A CE3 1 
ATOM 1628 N NE1 ? TRP A 1 218 ? -10.432  -5.283  10.267 1.000 97.530 ? 218 TRP A NE1 1 
ATOM 1629 C CH2 ? TRP A 1 218 ?  -8.487  -3.434   7.736 1.000 97.530 ? 218 TRP A CH2 1 
ATOM 1630 C CZ2 ? TRP A 1 218 ?  -9.180  -3.585   8.909 1.000 97.530 ? 218 TRP A CZ2 1 
ATOM 1631 C CZ3 ? TRP A 1 218 ?  -8.310  -4.505   6.845 1.000 97.530 ? 218 TRP A CZ3 1 
ATOM 1632 N N   ? VAL A 1 219 ? -11.648  -7.508   5.752 1.000 97.110 ? 219 VAL A N   1 
ATOM 1633 C CA  ? VAL A 1 219 ? -12.004  -6.414   4.855 1.000 97.110 ? 219 VAL A CA  1 
ATOM 1634 C C   ? VAL A 1 219 ? -13.481  -6.514   4.480 1.000 97.110 ? 219 VAL A C   1 
ATOM 1635 C CB  ? VAL A 1 219 ? -11.130  -6.416   3.581 1.000 97.110 ? 219 VAL A CB  1 
ATOM 1636 O O   ? VAL A 1 219 ? -14.220  -5.532   4.576 1.000 97.110 ? 219 VAL A O   1 
ATOM 1637 C CG1 ? VAL A 1 219 ? -11.592  -5.334   2.607 1.000 97.110 ? 219 VAL A CG1 1 
ATOM 1638 C CG2 ? VAL A 1 219 ?  -9.659  -6.220   3.945 1.000 97.110 ? 219 VAL A CG2 1 
ATOM 1639 N N   ? ARG A 1 220 ? -13.964  -7.613   4.135 1.000 96.460 ? 220 ARG A N   1 
ATOM 1640 C CA  ? ARG A 1 220 ? -15.351  -7.833   3.738 1.000 96.460 ? 220 ARG A CA  1 
ATOM 1641 C C   ? ARG A 1 220 ? -16.305  -7.534   4.890 1.000 96.460 ? 220 ARG A C   1 
ATOM 1642 C CB  ? ARG A 1 220 ? -15.549  -9.271   3.253 1.000 96.460 ? 220 ARG A CB  1 
ATOM 1643 O O   ? ARG A 1 220 ? -17.335  -6.885   4.697 1.000 96.460 ? 220 ARG A O   1 
ATOM 1644 C CG  ? ARG A 1 220 ? -14.932  -9.553   1.893 1.000 96.460 ? 220 ARG A CG  1 
ATOM 1645 C CD  ? ARG A 1 220 ? -15.186 -10.986   1.444 1.000 96.460 ? 220 ARG A CD  1 
ATOM 1646 N NE  ? ARG A 1 220 ? -14.615 -11.247   0.126 1.000 96.460 ? 220 ARG A NE  1 
ATOM 1647 N NH1 ? ARG A 1 220 ? -14.700 -13.548   0.317 1.000 96.460 ? 220 ARG A NH1 1 
ATOM 1648 N NH2 ? ARG A 1 220 ? -13.874 -12.581  -1.590 1.000 96.460 ? 220 ARG A NH2 1 
ATOM 1649 C CZ  ? ARG A 1 220 ? -14.398 -12.458  -0.379 1.000 96.460 ? 220 ARG A CZ  1 
ATOM 1650 N N   ? ASP A 1 221 ? -15.969  -8.026   6.059 1.000 96.650 ? 221 ASP A N   1 
ATOM 1651 C CA  ? ASP A 1 221 ? -16.793  -7.811   7.244 1.000 96.650 ? 221 ASP A CA  1 
ATOM 1652 C C   ? ASP A 1 221 ? -16.869  -6.328   7.599 1.000 96.650 ? 221 ASP A C   1 
ATOM 1653 C CB  ? ASP A 1 221 ? -16.246  -8.608   8.430 1.000 96.650 ? 221 ASP A CB  1 
ATOM 1654 O O   ? ASP A 1 221 ? -17.927  -5.831   7.992 1.000 96.650 ? 221 ASP A O   1 
ATOM 1655 C CG  ? ASP A 1 221 ? -16.447 -10.106   8.281 1.000 96.650 ? 221 ASP A CG  1 
ATOM 1656 O OD1 ? ASP A 1 221 ? -17.239 -10.532   7.414 1.000 96.650 ? 221 ASP A OD1 1 
ATOM 1657 O OD2 ? ASP A 1 221 ? -15.808 -10.867   9.040 1.000 96.650 ? 221 ASP A OD2 1 
ATOM 1658 N N   ? THR A 1 222 ? -15.785  -5.675   7.491 1.000 96.200 ? 222 THR A N   1 
ATOM 1659 C CA  ? THR A 1 222 ? -15.710  -4.259   7.835 1.000 96.200 ? 222 THR A CA  1 
ATOM 1660 C C   ? THR A 1 222 ? -16.548  -3.424   6.872 1.000 96.200 ? 222 THR A C   1 
ATOM 1661 C CB  ? THR A 1 222 ? -14.254  -3.758   7.821 1.000 96.200 ? 222 THR A CB  1 
ATOM 1662 O O   ? THR A 1 222 ? -17.306  -2.550   7.298 1.000 96.200 ? 222 THR A O   1 
ATOM 1663 C CG2 ? THR A 1 222 ? -14.178  -2.279   8.186 1.000 96.200 ? 222 THR A CG2 1 
ATOM 1664 O OG1 ? THR A 1 222 ? -13.486  -4.512   8.766 1.000 96.200 ? 222 THR A OG1 1 
ATOM 1665 N N   ? ILE A 1 223 ? -16.402  -3.667   5.569 1.000 95.410 ? 223 ILE A N   1 
ATOM 1666 C CA  ? ILE A 1 223 ? -17.118  -2.910   4.547 1.000 95.410 ? 223 ILE A CA  1 
ATOM 1667 C C   ? ILE A 1 223 ? -18.615  -3.191   4.651 1.000 95.410 ? 223 ILE A C   1 
ATOM 1668 C CB  ? ILE A 1 223 ? -16.606  -3.251   3.129 1.000 95.410 ? 223 ILE A CB  1 
ATOM 1669 O O   ? ILE A 1 223 ? -19.433  -2.273   4.558 1.000 95.410 ? 223 ILE A O   1 
ATOM 1670 C CG1 ? ILE A 1 223 ? -15.207  -2.664   2.911 1.000 95.410 ? 223 ILE A CG1 1 
ATOM 1671 C CG2 ? ILE A 1 223 ? -17.584  -2.745   2.066 1.000 95.410 ? 223 ILE A CG2 1 
ATOM 1672 C CD1 ? ILE A 1 223 ? -14.571  -3.056   1.584 1.000 95.410 ? 223 ILE A CD1 1 
ATOM 1673 N N   ? ARG A 1 224 ? -19.086  -4.411   4.850 1.000 92.110 ? 224 ARG A N   1 
ATOM 1674 C CA  ? ARG A 1 224 ? -20.481  -4.823   4.965 1.000 92.110 ? 224 ARG A CA  1 
ATOM 1675 C C   ? ARG A 1 224 ? -21.150  -4.164   6.166 1.000 92.110 ? 224 ARG A C   1 
ATOM 1676 C CB  ? ARG A 1 224 ? -20.586  -6.345   5.076 1.000 92.110 ? 224 ARG A CB  1 
ATOM 1677 O O   ? ARG A 1 224 ? -22.314  -3.764   6.094 1.000 92.110 ? 224 ARG A O   1 
ATOM 1678 C CG  ? ARG A 1 224 ? -22.013  -6.869   5.045 1.000 92.110 ? 224 ARG A CG  1 
ATOM 1679 C CD  ? ARG A 1 224 ? -22.057  -8.390   5.094 1.000 92.110 ? 224 ARG A CD  1 
ATOM 1680 N NE  ? ARG A 1 224 ? -21.509  -8.905   6.346 1.000 92.110 ? 224 ARG A NE  1 
ATOM 1681 N NH1 ? ARG A 1 224 ? -21.018 -11.001   5.508 1.000 92.110 ? 224 ARG A NH1 1 
ATOM 1682 N NH2 ? ARG A 1 224 ? -20.553 -10.498   7.696 1.000 92.110 ? 224 ARG A NH2 1 
ATOM 1683 C CZ  ? ARG A 1 224 ? -21.028 -10.134   6.514 1.000 92.110 ? 224 ARG A CZ  1 
ATOM 1684 N N   ? ASP A 1 225 ? -20.550  -4.054   7.251 1.000 84.240 ? 225 ASP A N   1 
ATOM 1685 C CA  ? ASP A 1 225 ? -21.080  -3.536   8.508 1.000 84.240 ? 225 ASP A CA  1 
ATOM 1686 C C   ? ASP A 1 225 ? -21.207  -2.015   8.465 1.000 84.240 ? 225 ASP A C   1 
ATOM 1687 C CB  ? ASP A 1 225 ? -20.189  -3.956   9.679 1.000 84.240 ? 225 ASP A CB  1 
ATOM 1688 O O   ? ASP A 1 225 ? -21.787  -1.409   9.369 1.000 84.240 ? 225 ASP A O   1 
ATOM 1689 C CG  ? ASP A 1 225 ? -20.268  -5.442   9.981 1.000 84.240 ? 225 ASP A CG  1 
ATOM 1690 O OD1 ? ASP A 1 225 ? -21.262  -6.092   9.591 1.000 84.240 ? 225 ASP A OD1 1 
ATOM 1691 O OD2 ? ASP A 1 225 ? -19.328  -5.968  10.616 1.000 84.240 ? 225 ASP A OD2 1 
ATOM 1692 N N   ? ARG A 1 226 ? -20.800  -1.355   7.340 1.000 81.210 ? 226 ARG A N   1 
ATOM 1693 C CA  ? ARG A 1 226 ? -20.792   0.103   7.270 1.000 81.210 ? 226 ARG A CA  1 
ATOM 1694 C C   ? ARG A 1 226 ? -21.435   0.592   5.976 1.000 81.210 ? 226 ARG A C   1 
ATOM 1695 C CB  ? ARG A 1 226 ? -19.363   0.639   7.380 1.000 81.210 ? 226 ARG A CB  1 
ATOM 1696 O O   ? ARG A 1 226 ? -22.019   1.677   5.939 1.000 81.210 ? 226 ARG A O   1 
ATOM 1697 C CG  ? ARG A 1 226 ? -18.679   0.302   8.696 1.000 81.210 ? 226 ARG A CG  1 
ATOM 1698 C CD  ? ARG A 1 226 ? -19.038   1.299   9.789 1.000 81.210 ? 226 ARG A CD  1 
ATOM 1699 N NE  ? ARG A 1 226 ? -18.195   1.130  10.970 1.000 81.210 ? 226 ARG A NE  1 
ATOM 1700 N NH1 ? ARG A 1 226 ? -19.374   2.626  12.279 1.000 81.210 ? 226 ARG A NH1 1 
ATOM 1701 N NH2 ? ARG A 1 226 ? -17.548   1.536  13.135 1.000 81.210 ? 226 ARG A NH2 1 
ATOM 1702 C CZ  ? ARG A 1 226 ? -18.374   1.764  12.125 1.000 81.210 ? 226 ARG A CZ  1 
# 
loop_
_struct_sheet_range.sheet_id 
_struct_sheet_range.id 
_struct_sheet_range.beg_label_comp_id 
_struct_sheet_range.beg_label_asym_id 
_struct_sheet_range.beg_label_seq_id 
_struct_sheet_range.pdbx_beg_PDB_ins_code 
_struct_sheet_range.end_label_comp_id 
_struct_sheet_range.end_label_asym_id 
_struct_sheet_range.end_label_seq_id 
_struct_sheet_range.pdbx_end_PDB_ins_code 
_struct_sheet_range.beg_auth_comp_id 
_struct_sheet_range.beg_auth_asym_id 
_struct_sheet_range.beg_auth_seq_id 
_struct_sheet_range.end_auth_comp_id 
_struct_sheet_range.end_auth_asym_id 
_struct_sheet_range.end_auth_seq_id 
A A LEU A   2 ? ILE A   3 ? LEU A 2   ILE A 3   
A B SER A 173 ? SER A 174 ? SER A 173 SER A 174 
B C ASN A   6 ? ASP A   7 ? ASN A 6   ASP A 7   
B D LEU A 107 ? LEU A 107 ? LEU A 107 LEU A 107 
B E LYS A 117 ? GLY A 122 ? LYS A 117 GLY A 122 
B F GLN A 138 ? VAL A 145 ? GLN A 138 VAL A 145 
B G MET A 162 ? GLY A 166 ? MET A 162 GLY A 166 
B H PRO A 182 ? CYS A 185 ? PRO A 182 CYS A 185 
B I MET A 188 ? TRP A 195 ? MET A 188 TRP A 195 
B J GLY A 207 ? ASN A 211 ? GLY A 207 ASN A 211 
C K GLN A  16 ? MET A  21 ? GLN A 16  MET A 21  
C L ARG A  24 ? ASP A  33 ? ARG A 24  ASP A 33  
C M TRP A  36 ? THR A  39 ? TRP A 36  THR A 39  
C N GLN A  49 ? LEU A  52 ? GLN A 49  LEU A 52  
C O GLN A  65 ? ARG A  67 ? GLN A 65  ARG A 67  
C P VAL A  69 ? VAL A  74 ? VAL A 69  VAL A 74  
C Q MET A  88 ? LEU A  92 ? MET A 88  LEU A 92  
D R ASP A  56 ? ASP A  56 ? ASP A 56  ASP A 56  
D S ILE A 136 ? ILE A 136 ? ILE A 136 ILE A 136 
E T ASN A  79 ? ASN A  79 ? ASN A 79  ASN A 79  
E U ASP A  84 ? ASP A  84 ? ASP A 84  ASP A 84  
F V THR A 125 ? THR A 125 ? THR A 125 THR A 125 
F W PHE A 133 ? PHE A 133 ? PHE A 133 PHE A 133 
# 
loop_
_struct_conf.id 
_struct_conf.conf_type_id 
_struct_conf.beg_label_comp_id 
_struct_conf.beg_label_asym_id 
_struct_conf.beg_label_seq_id 
_struct_conf.pdbx_beg_PDB_ins_code 
_struct_conf.end_label_comp_id 
_struct_conf.end_label_asym_id 
_struct_conf.end_label_seq_id 
_struct_conf.pdbx_end_PDB_ins_code 
_struct_conf.beg_auth_comp_id 
_struct_conf.beg_auth_asym_id 
_struct_conf.beg_auth_seq_id 
_struct_conf.end_auth_comp_id 
_struct_conf.end_auth_asym_id 
_struct_conf.end_auth_seq_id 
STRN1         STRN         LEU A   2 ? ILE A   3 ? LEU A 2   ILE A 3   
TURN_TY1_P1   TURN_TY1_P   GLY A   4 ? GLY A   4 ? GLY A 4   GLY A 4   
STRN2         STRN         ASN A   6 ? ASP A   7 ? ASN A 6   ASP A 7   
HELX_LH_PP_P1 HELX_LH_PP_P CYS A   8 ? ASP A   9 ? CYS A 8   ASP A 9   
TURN_TY1_P2   TURN_TY1_P   LEU A  10 ? GLY A  11 ? LEU A 10  GLY A 11  
BEND1         BEND         SER A  12 ? SER A  12 ? SER A 12  SER A 12  
TURN_TY1_P3   TURN_TY1_P   PRO A  14 ? PHE A  15 ? PRO A 14  PHE A 15  
STRN3         STRN         GLN A  16 ? MET A  21 ? GLN A 16  MET A 21  
TURN_TY1_P4   TURN_TY1_P   ASP A  22 ? ASP A  23 ? ASP A 22  ASP A 23  
STRN4         STRN         ARG A  24 ? ASP A  33 ? ARG A 24  ASP A 33  
TURN_TY1_P5   TURN_TY1_P   ARG A  34 ? LYS A  35 ? ARG A 34  LYS A 35  
STRN5         STRN         TRP A  36 ? THR A  39 ? TRP A 36  THR A 39  
HELX_RH_3T_P1 HELX_RH_3T_P ALA A  41 ? CYS A  43 ? ALA A 41  CYS A 43  
BEND2         BEND         ASP A  46 ? SER A  47 ? ASP A 46  SER A 47  
STRN6         STRN         GLN A  49 ? LEU A  52 ? GLN A 49  LEU A 52  
BEND3         BEND         GLY A  53 ? GLY A  53 ? GLY A 53  GLY A 53  
BEND4         BEND         TYR A  55 ? TYR A  55 ? TYR A 55  TYR A 55  
STRN7         STRN         ASP A  56 ? ASP A  56 ? ASP A 56  ASP A 56  
TURN_TY1_P6   TURN_TY1_P   LEU A  57 ? GLN A  58 ? LEU A 57  GLN A 58  
BEND5         BEND         THR A  59 ? THR A  59 ? THR A 59  THR A 59  
BEND6         BEND         GLY A  62 ? GLY A  62 ? GLY A 62  GLY A 62  
STRN8         STRN         GLN A  65 ? ARG A  67 ? GLN A 65  ARG A 67  
STRN9         STRN         VAL A  69 ? VAL A  74 ? VAL A 69  VAL A 74  
TURN_TY1_P7   TURN_TY1_P   PRO A  76 ? GLY A  77 ? PRO A 76  GLY A 77  
STRN10        STRN         ASN A  79 ? ASN A  79 ? ASN A 79  ASN A 79  
TURN_TY1_P8   TURN_TY1_P   SER A  80 ? LYS A  83 ? SER A 80  LYS A 83  
STRN11        STRN         ASP A  84 ? ASP A  84 ? ASP A 84  ASP A 84  
TURN_TY1_P9   TURN_TY1_P   ASN A  85 ? ASN A  85 ? ASN A 85  ASN A 85  
STRN12        STRN         MET A  88 ? LEU A  92 ? MET A 88  LEU A 92  
BEND7         BEND         ASP A  93 ? GLU A  94 ? ASP A 93  GLU A 94  
BEND8         BEND         ASN A  99 ? ASN A 101 ? ASN A 99  ASN A 101 
HELX_LH_PP_P2 HELX_LH_PP_P GLY A 106 ? GLY A 106 ? GLY A 106 GLY A 106 
STRN13        STRN         LEU A 107 ? LEU A 107 ? LEU A 107 LEU A 107 
HELX_LH_PP_P3 HELX_LH_PP_P ALA A 108 ? ALA A 108 ? ALA A 108 ALA A 108 
BEND9         BEND         THR A 109 ? GLN A 110 ? THR A 109 GLN A 110 
HELX_LH_PP_P4 HELX_LH_PP_P CYS A 111 ? ALA A 113 ? CYS A 111 ALA A 113 
TURN_TY1_P10  TURN_TY1_P   PRO A 114 ? GLY A 115 ? PRO A 114 GLY A 115 
STRN14        STRN         LYS A 117 ? GLY A 122 ? LYS A 117 GLY A 122 
BEND10        BEND         TRP A 123 ? GLY A 124 ? TRP A 123 GLY A 124 
STRN15        STRN         THR A 125 ? THR A 125 ? THR A 125 THR A 125 
BEND11        BEND         VAL A 126 ? GLN A 130 ? VAL A 126 GLN A 130 
STRN16        STRN         PHE A 133 ? PHE A 133 ? PHE A 133 PHE A 133 
BEND12        BEND         PRO A 135 ? PRO A 135 ? PRO A 135 PRO A 135 
STRN17        STRN         ILE A 136 ? ILE A 136 ? ILE A 136 ILE A 136 
STRN18        STRN         GLN A 138 ? VAL A 145 ? GLN A 138 VAL A 145 
HELX_RH_AL_P1 HELX_RH_AL_P GLN A 147 ? TYR A 154 ? GLN A 147 TYR A 154 
HELX_RH_3T_P2 HELX_RH_3T_P LYS A 155 ? LEU A 157 ? LYS A 155 LEU A 157 
TURN_TY1_P11  TURN_TY1_P   GLU A 160 ? ASN A 161 ? GLU A 160 ASN A 161 
STRN19        STRN         MET A 162 ? GLY A 166 ? MET A 162 GLY A 166 
TURN_TY1_P12  TURN_TY1_P   GLU A 168 ? GLN A 169 ? GLU A 168 GLN A 169 
BEND13        BEND         GLY A 171 ? GLY A 171 ? GLY A 171 GLY A 171 
STRN20        STRN         SER A 173 ? SER A 174 ? SER A 173 SER A 174 
TURN_TY1_P13  TURN_TY1_P   ARG A 176 ? GLY A 177 ? ARG A 176 GLY A 177 
TURN_TY1_P14  TURN_TY1_P   SER A 179 ? GLY A 180 ? SER A 179 GLY A 180 
STRN21        STRN         PRO A 182 ? CYS A 185 ? PRO A 182 CYS A 185 
TURN_TY1_P15  TURN_TY1_P   ASN A 186 ? GLY A 187 ? ASN A 186 GLY A 187 
STRN22        STRN         MET A 188 ? TRP A 195 ? MET A 188 TRP A 195 
BEND14        BEND         ALA A 198 ? VAL A 199 ? ALA A 198 VAL A 199 
TURN_TY1_P16  TURN_TY1_P   CYS A 200 ? ALA A 201 ? CYS A 200 ALA A 201 
TURN_TY1_P17  TURN_TY1_P   ARG A 203 ? GLY A 204 ? ARG A 203 GLY A 204 
STRN23        STRN         GLY A 207 ? ASN A 211 ? GLY A 207 ASN A 211 
HELX_RH_3T_P3 HELX_RH_3T_P VAL A 212 ? LYS A 214 ? VAL A 212 LYS A 214 
TURN_TY1_P18  TURN_TY1_P   ALA A 215 ? ALA A 215 ? ALA A 215 ALA A 215 
HELX_RH_AL_P2 HELX_RH_AL_P VAL A 216 ? ARG A 224 ? VAL A 216 ARG A 224 
TURN_TY1_P19  TURN_TY1_P   ASP A 225 ? ASP A 225 ? ASP A 225 ASP A 225 
# 
