# Supplementary material for: FlatProt: 2D visualization eases protein structure comparison
Source: BMC Bioinformatics. 2025 Aug 13;26:210. doi: 10.1186/s12859-025-06233-x (PMC12344939; doi:10.1186/s12859-025-06233-x)
Supplement: Supplementary file 1 — Supplementary Material 1 [file 12859_2025_6233_MOESM1_ESM.zip › KLK/structures/Laag_TKL1.cif]

data_Laag_TKL1
# 
_entry.id   Laag_TKL1 
# 
_entity.id                         1      
_entity.type                       polymer 
_entity.pdbx_description           polymer-1 
_entity.formula_weight             24776.6 
_entity.pdbx_number_of_molecules        1 
# 
loop_
_struct_sheet.id 
_struct_sheet.number_strands 
A 2 
B 8 
C 6 
D 2 
E 2 
F 2 
# 
loop_
_struct_conf_type.id 
_struct_conf_type.criteria 
STRN         DSSP 
TURN_TY1_P   DSSP 
HELX_LH_PP_P DSSP 
BEND         DSSP 
HELX_RH_3T_P DSSP 
HELX_RH_AL_P DSSP 
# 
_struct_asym.id          A 
_struct_asym.entity_id   1 
# 
_software.pdbx_ordinal     1 
_software.name             dssp 
_software.version          4.4.10 
_software.date             ? 
_software.classification   'model annotation' 
# 
_entity_poly.entity_id                      1 
_entity_poly.type                           polypeptide(L) 
_entity_poly.nstd_linkage                   n 
_entity_poly.nstd_monomer                   n 
_entity_poly.pdbx_seq_one_letter_code       
;RIIGGSQCWPHSQPWQVFVFDNQLSRCGGALINEHWVLTAGHCLGRNLMVHLGEHDLRKQDAGEQASRAVRVIRHPKFDP
LTLKNDVMLLKLSPPAVLGDTIKTIPLAKECAPIGTKCVVSGWGTTTFPRVNYAYVLQCLDTEILSKDICKSRYGDSVTD
DKICSGIMEGGKDSCQGDSGSPMICNGVLHGLVSWGAVQCASKKSPSISTEICKFRKWIEETMAES
;
_entity_poly.pdbx_seq_one_letter_code_can   
;RIIGGSQCWPHSQPWQVFVFDNQLSRCGGALINEHWVLTAGHCLGRNLMVHLGEHDLRKQDAGEQASRAVRVIRHPKFDP
LTLKNDVMLLKLSPPAVLGDTIKTIPLAKECAPIGTKCVVSGWGTTTFPRVNYAYVLQCLDTEILSKDICKSRYGDSVTD
DKICSGIMEGGKDSCQGDSGSPMICNGVLHGLVSWGAVQCASKKSPSISTEICKFRKWIEETMAES
;
_entity_poly.pdbx_strand_id                 A 
# 
loop_
_dssp_struct_summary.entry_id 
_dssp_struct_summary.label_comp_id 
_dssp_struct_summary.label_asym_id 
_dssp_struct_summary.label_seq_id 
_dssp_struct_summary.secondary_structure 
_dssp_struct_summary.ss_bridge 
_dssp_struct_summary.helix_3_10 
_dssp_struct_summary.helix_alpha 
_dssp_struct_summary.helix_pi 
_dssp_struct_summary.helix_pp 
_dssp_struct_summary.bend 
_dssp_struct_summary.chirality 
_dssp_struct_summary.sheet 
_dssp_struct_summary.strand 
_dssp_struct_summary.ladder_1 
_dssp_struct_summary.ladder_2 
_dssp_struct_summary.accessibility 
_dssp_struct_summary.TCO 
_dssp_struct_summary.kappa 
_dssp_struct_summary.alpha 
_dssp_struct_summary.phi 
_dssp_struct_summary.psi 
_dssp_struct_summary.x_ca 
_dssp_struct_summary.y_ca 
_dssp_struct_summary.z_ca 
Laag_TKL1 ARG A 1   . . . . . . . . . . . . ? .      .     .      .      108.1  2.4   10.2  -8.1  
Laag_TKL1 ILE A 2   E . > . . . . - A A A . ? -0.892 .     -177.2 -109.5 91.2   0.9   8.5   -11.2 
Laag_TKL1 ILE A 3   E . 3 . . . S + A A A . ? -0.891 74.1  10.2   -82.8  119.5  2.7   10.4  -14.0 
Laag_TKL1 GLY A 4   T . 3 . . . S + . . . . ? 0.677  101.2 129.9  85.7   6.6    1.5   9.3   -17.5 
Laag_TKL1 GLY A 5   . . < . . . . - . . . . ? -0.229 49.4  -132.4 -81.2  175.7  -1.4  7.3   -15.9 
Laag_TKL1 SER A 6   E . . . . . . - B C B . ? -0.933 31.9  -80.9  -128.1 153.6  -5.0  7.5   -16.9 
Laag_TKL1 GLN A 7   E . . . . > . - B C B . ? -0.415 50.0  -123.5 -54.2  128.3  -8.2  7.8   -15.1 
Laag_TKL1 CYS A 8   P . . . . P . - . . . . ? -0.502 29.1  -100.4 -68.4  146.1  -9.4  4.5   -13.7 
Laag_TKL1 TRP A 9   P . > . . P . - . . . . ? -0.499 57.8  -85.3  -61.9  135.6  -12.7 3.3   -14.7 
Laag_TKL1 PRO A 10  T . 3 . . < S - . . . . ? -0.250 110.7 -2.1   -48.7  125.5  -15.1 4.0   -11.8 
Laag_TKL1 HIS A 11  T . 3 . . . S + . . . . ? 0.613  92.2  125.2  70.6   11.5   -15.0 1.2   -9.1  
Laag_TKL1 SER A 12  S . < . . . S + . . . . ? 0.637  79.6  42.3   -70.5  -18.9  -12.5 -0.8  -11.3 
Laag_TKL1 GLN A 13  . . > . . . . + . . . . ? -0.564 69.8  162.9  -123.2 67.9   -10.2 -0.8  -8.2  
Laag_TKL1 PRO A 14  T . 3 . . . S + . . . . ? 0.616  73.0  58.2   -73.5  -4.4   -12.7 -1.5  -5.3  
Laag_TKL1 TRP A 15  T . 3 . . . S + . . . . ? 0.515  78.2  112.8  -96.3  -18.4  -9.9  -2.5  -2.9  
Laag_TKL1 GLN A 16  E . < . . . . - C K J . ? -0.494 52.1  -159.7 -62.3  133.2  -8.0  0.9   -3.2  
Laag_TKL1 VAL A 17  E . . . . . . - C K J K ? -0.928 15.1  -142.9 -123.7 137.1  -8.1  2.9   0.1   
Laag_TKL1 PHE A 18  E . . . . . . - C K J K ? -0.913 18.5  -164.3 -96.4  117.6  -7.6  6.5   0.8   
Laag_TKL1 VAL A 19  E . . . . . . + C K J K ? -0.927 11.7  178.9  -105.3 124.2  -5.7  7.0   4.1   
Laag_TKL1 PHE A 20  E . . . . . . - C K J K ? -0.975 16.2  -161.5 -131.9 131.7  -5.9  10.4  5.5   
Laag_TKL1 ASP A 21  E . > . . . . - C K . K ? -0.915 32.4  -120.6 -113.7 135.1  -4.5  12.0  8.7   
Laag_TKL1 ASN A 22  T . 3 . . . S + . . . . ? 0.592  113.5 66.3   -45.1  -8.0   -5.8  15.4  10.2  
Laag_TKL1 GLN A 23  T . 3 . . . S - . . . . ? 0.245  124.6 -101.5 -108.9 14.7   -2.2  16.6  9.7   
Laag_TKL1 LEU A 24  . . < . . . . + . . . . ? 0.645  69.9  150.2  84.3   11.9   -2.5  16.4  5.9   
Laag_TKL1 SER A 25  . . . . . . . - . . . . ? -0.772 28.1  -163.4 -77.0  123.6  -0.6  13.1  5.4   
Laag_TKL1 ARG A 26  E . . . . . . + C L J . ? -0.977 18.8  156.6  -111.8 115.9  -2.2  11.4  2.3   
Laag_TKL1 CYS A 27  E . . . . . . - C L J . ? -0.900 30.7  -130.8 -130.0 164.8  -1.5  7.7   1.6   
Laag_TKL1 GLY A 28  E . . . . . . + C L J . ? -0.488 25.4  173.3  -99.8  179.5  -3.1  4.9   -0.2  
Laag_TKL1 GLY A 29  E . . . . . . - C L J . ? -0.963 26.4  -113.5 -170.5 175.1  -3.8  1.3   1.0   
Laag_TKL1 ALA A 30  E . . . . . . - C L J L ? -0.999 20.3  -130.9 -129.9 129.1  -5.4  -1.9  0.1   
Laag_TKL1 LEU A 31  E . . . . . . + C L . L ? -0.697 29.5  171.4  -74.1  117.7  -8.4  -3.6  1.7   
Laag_TKL1 ILE A 32  . . . . . . . - . . . . ? 0.550  67.5  -10.4  -113.4 -8.0   -7.3  -7.2  2.5   
Laag_TKL1 ASN A 33  S . . . . . S - . . . . ? -0.932 85.7  -79.9  -168.8 -177.4 -10.4 -8.1  4.5   
Laag_TKL1 GLU A 34  S . . . . . S + . . . . ? 0.724  128.7 30.4   -66.7  -13.3  -13.5 -6.5  6.2   
Laag_TKL1 HIS A 35  S . . . . . S + . . . . ? 0.582  110.3 69.4   -115.8 -16.2  -11.4 -5.4  9.1   
Laag_TKL1 TRP A 36  E . . . . . . - C M . M ? -0.922 47.4  -170.4 -128.0 134.5  -8.0  -4.8  7.8   
Laag_TKL1 VAL A 37  E . . . . . . - C M L M ? -0.960 16.6  -147.2 -112.2 131.1  -6.2  -2.3  5.5   
Laag_TKL1 LEU A 38  E . . . . . . + C M L M ? -0.893 33.1  149.6  -97.1  128.6  -2.7  -2.9  4.3   
Laag_TKL1 THR A 39  E . . . . . . - C M . M ? -0.810 49.0  -69.0  -146.9 176.8  -0.5  0.3   3.8   
Laag_TKL1 ALA A 40  . . > . . . . - . . . . ? -0.592 35.4  -131.6 -75.5  145.3  3.1   1.5   3.9   
Laag_TKL1 GLY A 41  G . > . . . S + . . . . ? 0.799  106.6 60.9   -64.6  -30.9  4.8   1.8   7.3   
Laag_TKL1 HIS A 42  G . 3 . . . S + . . . . ? 0.550  86.1  79.8   -78.9  -1.0   6.0   5.2   6.6   
Laag_TKL1 CYS A 43  G . < . . . . + . . . . ? 0.259  67.1  146.9  -87.8  18.3   2.3   6.3   6.3   
Laag_TKL1 LEU A 44  . . < . . . . + . . . . ? -0.206 18.2  164.8  -65.4  136.6  2.1   6.4   10.1  
Laag_TKL1 GLY A 45  . . . . . . . - . . . . ? -0.924 44.3  -120.4 -146.6 169.8  -0.3  9.1   11.6  
Laag_TKL1 ARG A 46  S . . . . . S + . . . . ? 0.877  105.9 21.4   -81.7  -41.4  -2.0  10.0  15.0  
Laag_TKL1 ASN A 47  S . . . . . S - . . . . ? -0.778 78.6  -167.9 -132.2 88.8   -5.7  9.9   13.7  
Laag_TKL1 LEU A 48  E . . . . . . - C N K . ? -0.691 3.9   -165.0 -92.1  115.9  -6.0  7.9   10.6  
Laag_TKL1 MET A 49  E . . . . . . - C N K N ? -0.884 8.9   -153.7 -92.6  132.9  -9.3  8.1   8.7   
Laag_TKL1 VAL A 50  E . . . . . . - C N K N ? -0.949 5.4   -163.6 -113.9 116.7  -9.8  5.4   6.1   
Laag_TKL1 HIS A 51  E . . . . . . - C N K N ? -0.909 9.0   -168.2 -102.1 125.5  -12.0 6.0   3.1   
Laag_TKL1 LEU A 52  E . . . . . . + C N K N ? -0.831 64.1  20.3   -112.7 142.1  -13.3 3.0   1.1   
Laag_TKL1 GLY A 53  S . . . . . S + . . . . ? 0.656  79.6  154.4  82.6   15.9   -15.0 2.9   -2.3  
Laag_TKL1 GLU A 54  . . . . . . . + . . . . ? -0.635 15.4  156.4  -82.8  127.1  -13.7 6.4   -3.4  
Laag_TKL1 HIS A 55  S . . . . . S + . . . . ? 0.620  79.3  28.6   -106.3 -42.7  -13.4 7.1   -7.1  
Laag_TKL1 ASP A 56  B . > . . . . - D Q P . ? -0.973 67.5  -155.9 -122.7 116.0  -13.7 10.9  -7.0  
Laag_TKL1 LEU A 57  T . 3 . . . S + . . . . ? 0.589  92.8  56.7   -72.1  -2.5   -12.5 12.6  -3.7  
Laag_TKL1 ARG A 58  T . 3 . . . S + . . . . ? 0.598  105.2 54.1   -101.5 -16.9  -14.7 15.6  -4.4  
Laag_TKL1 LYS A 59  S . < . . . S - . . . . ? -0.926 80.4  -121.8 -125.1 145.0  -18.0 13.8  -4.6  
Laag_TKL1 GLN A 60  . . . . . . . - . . . . ? -0.814 35.0  -160.4 -80.2  111.5  -19.8 11.3  -2.4  
Laag_TKL1 ASP A 61  . . > . . . . - . . . . ? -0.655 29.6  -91.8  -90.3  149.6  -20.3 8.1   -4.5  
Laag_TKL1 ALA A 62  T . 3 . . . S + . . . . ? -0.463 112.4 21.1   -57.1  128.0  -22.9 5.5   -3.7  
Laag_TKL1 GLY A 63  T . 3 . . . S + . . . . ? 0.428  86.1  143.9  96.6   -5.5   -21.4 2.8   -1.4  
Laag_TKL1 GLU A 64  . . < . . . . - . . . . ? -0.477 28.9  -166.1 -69.8  142.2  -18.5 4.9   -0.0  
Laag_TKL1 GLN A 65  E . . . . . . - C O N . ? -0.981 14.7  -152.5 -132.3 138.2  -17.5 4.3   3.6   
Laag_TKL1 ALA A 66  E . . . . . . + C O N . ? -0.967 21.3  175.6  -108.1 132.6  -15.5 6.1   6.1   
Laag_TKL1 SER A 67  E . . . . . . - C O N . ? -0.974 24.9  -127.4 -131.4 149.6  -13.8 4.2   8.9   
Laag_TKL1 ARG A 68  E . . . . . . - C O N O ? -0.728 23.8  -121.6 -89.8  144.3  -11.4 5.0   11.7  
Laag_TKL1 ALA A 69  E . . . . . . + C O . O ? -0.807 32.3  175.8  -81.6  110.5  -8.2  3.1   12.3  
Laag_TKL1 VAL A 70  E . . . . . S + C O . . ? 0.673  71.1  35.8   -92.9  -17.0  -8.7  1.8   15.9  
Laag_TKL1 ARG A 71  E . . . . . . - C O . O ? -0.994 63.8  -169.5 -140.3 133.4  -5.5  -0.1  15.7  
Laag_TKL1 VAL A 72  E . . . . . . - C O . O ? -0.976 7.8   -177.4 -122.8 112.6  -2.2  0.7   13.9  
Laag_TKL1 ILE A 73  E . . . . . . - C O . O ? -0.916 4.7   -168.3 -118.0 105.5  0.4   -2.0  13.7  
Laag_TKL1 ARG A 74  E . . . . . . - C O . O ? -0.677 41.7  -90.9  -88.3  141.3  3.7   -1.2  12.1  
Laag_TKL1 HIS A 75  . . > . . . . - . . . . ? -0.306 36.8  -133.7 -48.5  132.0  6.1   -3.9  11.2  
Laag_TKL1 PRO A 76  T . 3 . . . S + . . . . ? 0.752  104.2 48.8   -63.7  -26.1  8.3   -4.3  14.3  
Laag_TKL1 LYS A 77  T . 3 . . . S + . . . . ? 0.090  79.1  141.9  -102.9 20.0   11.5  -4.3  12.3  
Laag_TKL1 PHE A 78  . . < . . . . - . . . . ? -0.467 37.8  -155.4 -62.0  130.0  10.6  -1.2  10.2  
Laag_TKL1 ASP A 79  B . . > > . . - E S Q . ? -0.923 7.2   -163.1 -109.5 113.2  13.7  1.0   9.6   
Laag_TKL1 PRO A 80  T . . 4 5 . S + . . . . ? 0.717  88.4  53.4   -73.8  -16.7  12.8  4.6   8.9   
Laag_TKL1 LEU A 81  T . . 4 5 . S + . . . . ? 0.926  125.2 20.7   -83.1  -42.7  16.2  5.3   7.4   
Laag_TKL1 THR A 82  T . . 4 5 . S - . . . . ? 0.529  97.0  -129.1 -103.1 -7.5   16.3  2.6   4.8   
Laag_TKL1 LEU A 83  T . > < 5 . . + . . . . ? 0.763  48.4  167.4  59.5   20.5   12.5  2.1   4.7   
Laag_TKL1 LYS A 84  B . 3 . < . . + E T Q . ? -0.511 64.8  12.8   -60.1  138.0  13.2  -1.6  5.2   
Laag_TKL1 ASN A 85  T . 3 . . . S + . . . . ? 0.883  80.9  178.5  60.5   36.7   10.1  -3.6  6.1   
Laag_TKL1 ASP A 86  . . < . . . . + . . . . ? -0.459 32.9  120.2  -71.9  65.9   7.9   -0.6  5.1   
Laag_TKL1 VAL A 87  . . . . . . . + . . . . ? -0.995 35.1  178.5  -137.7 139.0  4.5   -2.3  5.8   
Laag_TKL1 MET A 88  E . . . . . . - C P M O ? -0.998 16.7  -143.2 -144.6 142.1  1.7   -1.4  8.2   
Laag_TKL1 LEU A 89  E . . . . . . - C P M O ? -0.898 8.7   -160.5 -108.5 136.1  -1.8  -2.8  9.2   
Laag_TKL1 LEU A 90  E . . . . . . - C P M O ? -0.981 8.4   -149.3 -115.8 119.5  -4.8  -0.7  10.0  
Laag_TKL1 LYS A 91  E . . . . . . - C P M O ? -0.803 22.5  -136.5 -86.5  129.1  -7.8  -2.3  11.9  
Laag_TKL1 LEU A 92  E . . . . . . - C P . O ? -0.557 6.2   -142.7 -89.1  145.7  -11.1 -0.6  10.9  
Laag_TKL1 SER A 93  E . . . . . S + C P . O ? -0.877 98.0  25.1   -146.3 109.4  -14.0 0.5   13.3  
Laag_TKL1 PRO A 94  S . . . . > S - . . . . ? 0.597  108.2 -121.2 -75.6  159.4  -16.6 -0.0  12.0  
Laag_TKL1 PRO A 95  P . . . . P . - . . . . ? -0.265 38.8  -84.6  -61.3  162.3  -15.5 -2.9  9.6   
Laag_TKL1 ALA A 96  P . . . . < . - . . . . ? -0.395 32.2  -136.3 -67.6  137.9  -16.0 -2.5  5.8   
Laag_TKL1 VAL A 97  . . . . . . . - . . . . ? -0.901 27.1  -136.5 -94.4  109.8  -19.3 -3.4  4.3   
Laag_TKL1 LEU A 98  . . . . . . . + . . . . ? -0.389 44.2  121.0  -74.4  144.4  -18.5 -5.3  1.2   
Laag_TKL1 GLY A 99  S . . . . . S - . . . . ? -0.836 75.0  -47.7  -167.7 -154.7 -20.4 -4.6  -2.1  
Laag_TKL1 ASP A 100 S . . . . . S + . . . . ? 0.782  135.4 35.4   -72.2  -20.1  -20.1 -3.6  -5.7  
Laag_TKL1 THR A 101 S . . . . . S + . . . . ? 0.607  116.2 53.5   -113.5 -14.9  -17.8 -0.6  -4.8  
Laag_TKL1 ILE A 102 . . . . . . . + . . . . ? -0.964 66.9  154.2  -129.4 111.9  -15.9 -2.1  -1.8  
Laag_TKL1 LYS A 103 . . . . . . . - . . . . ? -0.905 36.7  -117.1 -132.4 161.3  -14.0 -5.4  -2.3  
Laag_TKL1 THR A 104 . . . . . . . - . . . . ? -0.643 21.5  -142.6 -93.5  159.0  -11.0 -7.2  -0.8  
Laag_TKL1 ILE A 105 . . . . . . . - . . . . ? -0.961 18.8  -118.6 -121.5 135.1  -7.9  -8.2  -2.7  
Laag_TKL1 PRO A 106 P . . . . > . - . . . . ? -0.440 27.7  -117.6 -70.2  150.4  -5.9  -11.5 -2.1  
Laag_TKL1 LEU A 107 B . . . . P . - B D C . ? -0.627 33.1  -103.1 -84.2  141.7  -2.3  -11.3 -1.0  
Laag_TKL1 ALA A 108 P . . . . < . - . . . . ? -0.446 26.9  -166.6 -61.3  131.9  0.4   -12.7 -3.2  
Laag_TKL1 LYS A 109 S . . . . . S + . . . . ? 0.799  74.9  28.3   -88.2  -34.9  1.6   -16.1 -2.1  
Laag_TKL1 GLU A 110 S . . . . . S - . . . . ? -0.933 91.8  -98.1  -127.1 157.2  4.6   -16.1 -4.3  
Laag_TKL1 CYS A 111 P . . . . > . - . . . . ? -0.467 43.6  -117.2 -75.6  136.3  6.8   -13.4 -5.7  
Laag_TKL1 ALA A 112 P . . . . P . - . . . . ? -0.441 29.7  -112.7 -71.2  139.3  5.9   -12.5 -9.3  
Laag_TKL1 PRO A 113 P . > . . P . - . . . . ? -0.330 43.7  -79.3  -64.8  163.2  8.5   -13.2 -12.0 
Laag_TKL1 ILE A 114 T . 3 . . < S + . . . . ? -0.273 117.8 31.8   -58.5  139.4  10.3  -10.4 -13.9 
Laag_TKL1 GLY A 115 T . 3 . . . S + . . . . ? 0.382  79.5  149.1  94.3   -10.1  8.1   -8.9  -16.7 
Laag_TKL1 THR A 116 . . < . . . . - . . . . ? -0.438 48.4  -121.7 -56.8  132.0  4.9   -9.6  -14.9 
Laag_TKL1 LYS A 117 E . . . . . . + B E D . ? -0.605 38.1  177.7  -81.0  138.5  2.3   -6.9  -15.8 
Laag_TKL1 CYS A 118 E . . . . . . - B E D . ? -0.906 25.4  -139.8 -141.9 159.5  0.8   -4.8  -13.1 
Laag_TKL1 VAL A 119 E . . . . . . - B E D E ? -0.989 11.9  -164.6 -122.3 131.2  -1.5  -2.0  -12.3 
Laag_TKL1 VAL A 120 E . . . . . . - B E D E ? -0.937 10.1  -171.5 -109.8 131.9  -0.9  0.7   -9.7  
Laag_TKL1 SER A 121 E . . . . . . + B E D . ? -0.976 20.4  121.7  -126.5 143.1  -3.8  2.9   -8.6  
Laag_TKL1 GLY A 122 E . . . . . . - B E D . ? -0.984 58.0  -113.3 179.6  174.0  -3.8  6.0   -6.4  
Laag_TKL1 TRP A 123 . . . . . . . + . . . . ? -0.093 67.1  130.1  -113.5 21.6   -4.6  9.7   -5.9  
Laag_TKL1 GLY A 124 S . . . . . S - . . . . ? 0.109  70.1  -49.0  -65.8  -173.0 -1.1  11.0  -5.7  
Laag_TKL1 THR A 125 B . . . . . . - F U R . ? -0.372 41.4  -168.2 -65.6  141.1  0.4   14.0  -7.7  
Laag_TKL1 THR A 126 . . . . . . . + . . . . ? 0.435  67.8  52.7   -108.9 -9.0   -0.3  14.0  -11.5 
Laag_TKL1 THR A 127 S . . . . . S - . . . . ? -0.919 73.1  -125.7 -130.6 152.3  2.2   16.8  -12.4 
Laag_TKL1 PHE A 128 S . . . . . S + . . . . ? -0.962 88.4  3.1    -135.4 137.8  6.0   17.7  -11.9 
Laag_TKL1 PRO A 129 S . . . . . S + . . . . ? -0.997 129.6 60.2   -81.9  -15.9  7.5   20.2  -10.7 
Laag_TKL1 ARG A 130 S . . . . . S - . . . . ? -0.643 87.7  -131.8 -80.7  117.7  4.0   21.7  -9.9  
Laag_TKL1 VAL A 131 . . . . . . . + . . . . ? -0.752 30.5  174.1  -78.9  113.4  2.0   19.3  -7.5  
Laag_TKL1 ASN A 132 . . . . . . . - . . . . ? -0.968 20.7  -146.5 -120.5 113.4  -1.5  18.6  -8.6  
Laag_TKL1 TYR A 133 B . . . . . . - F V R . ? -0.664 19.5  -124.2 -79.3  132.5  -3.4  16.1  -6.6  
Laag_TKL1 ALA A 134 . . . . . . . - . . . . ? -0.535 17.5  -167.3 -72.3  133.0  -5.8  14.0  -8.7  
Laag_TKL1 TYR A 135 S . . . . . S + . . . . ? 0.664  77.6  62.9   -87.5  -23.8  -9.3  14.1  -7.4  
Laag_TKL1 VAL A 136 B . . . . . S - D R P . ? -0.858 102.9 -96.3  -104.2 137.8  -10.2 11.2  -9.6  
Laag_TKL1 LEU A 137 . . . . . . . - . . . . ? -0.305 41.8  -149.1 -55.5  131.3  -8.5  7.8   -9.1  
Laag_TKL1 GLN A 138 E . . . . . . - B F B D ? -0.801 7.1   -155.7 -106.9 145.8  -5.6  7.3   -11.4 
Laag_TKL1 CYS A 139 E . . . . . . - B F B D ? -0.965 5.4   -168.7 -121.2 143.8  -4.2  4.0   -12.9 
Laag_TKL1 LEU A 140 E . . . . . . - B F . D ? -0.992 14.0  -143.1 -133.9 124.4  -0.8  3.2   -14.1 
Laag_TKL1 ASP A 141 E . . . . . . + B F . D ? -0.701 36.2  153.0  -81.8  134.8  0.3   0.2   -16.1 
Laag_TKL1 THR A 142 E . . . . . . - B F . D ? -0.842 30.5  -134.9 -149.7 173.8  3.7   -1.2  -15.2 
Laag_TKL1 GLU A 143 E . . . . . . - B F F D ? -0.993 30.0  -100.3 -135.9 155.2  5.9   -4.3  -15.1 
Laag_TKL1 ILE A 144 E . . . . . . - B F F . ? -0.513 40.9  -160.3 -74.2  130.0  8.2   -5.9  -12.7 
Laag_TKL1 LEU A 145 E . . . . . . - B F F . ? -0.672 27.2  -88.3  -105.9 163.9  11.8  -5.2  -13.4 
Laag_TKL1 SER A 146 . . > > . . . - . . . . ? -0.419 31.0  -127.0 -67.7  148.1  14.9  -7.0  -12.4 
Laag_TKL1 LYS A 147 H . 3 > . . S + . . . . ? 0.767  107.3 67.9   -64.3  -30.2  16.4  -5.9  -9.1  
Laag_TKL1 ASP A 148 H . 3 > . . S + . . . . ? 0.869  95.9  55.4   -58.1  -36.9  19.7  -5.3  -10.8 
Laag_TKL1 ILE A 149 H . < > . . S + . . . . ? 0.930  112.0 41.3   -62.8  -46.1  18.1  -2.5  -12.7 
Laag_TKL1 CYS A 150 H . . X . . S + . . . . ? 0.888  113.4 53.2   -70.8  -38.9  17.1  -0.7  -9.5  
Laag_TKL1 LYS A 151 H . . X . . S + . . . . ? 0.843  103.2 57.6   -64.9  -38.3  20.4  -1.5  -7.7  
Laag_TKL1 SER A 152 H . . < . . S + . . . . ? 0.834  119.5 32.1   -60.5  -22.8  22.3  0.1   -10.6 
Laag_TKL1 ARG A 153 H . . < . . S + . . . . ? 0.857  133.1 24.7   -101.5 -42.3  20.3  3.2   -9.9  
Laag_TKL1 TYR A 154 H . > < . . S - . . . . ? 0.448  90.8  -149.8 -113.0 -1.6   19.7  3.2   -6.2  
Laag_TKL1 GLY A 155 G . > < . . . - . . . . ? -0.399 63.5  -13.3  70.2   -144.4 22.5  1.1   -4.8  
Laag_TKL1 ASP A 156 G . 3 . . . S + . . . . ? 0.434  115.6 85.4   -78.2  1.2    22.3  -1.0  -1.7  
Laag_TKL1 SER A 157 G . < . . . S + . . . . ? 0.692  71.8  81.4   -76.1  -19.8  19.1  0.7   -0.7  
Laag_TKL1 VAL A 158 . . < . . . . - . . . . ? -0.797 69.9  -177.8 -88.2  97.7   17.2  -1.8  -2.9  
Laag_TKL1 THR A 159 . . > . . . . - . . . . ? -0.381 43.7  -93.4  -92.1  175.9  16.9  -4.9  -0.6  
Laag_TKL1 ASP A 160 T . 3 . . . S + . . . . ? 0.697  121.5 63.8   -64.9  -18.0  15.4  -8.3  -1.3  
Laag_TKL1 ASP A 161 T . 3 . . . S + . . . . ? 0.286  90.1  91.3   -92.1  12.9   12.1  -7.2  0.2   
Laag_TKL1 LYS A 162 E . < . . . . - B G . G ? -0.838 63.7  -144.4 -115.2 145.8  11.6  -4.5  -2.5  
Laag_TKL1 ILE A 163 E . . . . . . - B G . G ? -0.939 10.5  -149.7 -107.0 130.9  9.8   -4.7  -5.9  
Laag_TKL1 CYS A 164 E . . . . . . + B G F G ? -0.907 28.2  158.8  -101.5 125.1  11.2  -2.8  -8.8  
Laag_TKL1 SER A 165 E . . . . . . + B G F G ? -0.979 9.6   101.2  -144.3 152.7  8.6   -1.6  -11.4 
Laag_TKL1 GLY A 166 E . . . . . . - B G F . ? -0.927 64.9  -78.9  158.8  174.4  8.4   0.9   -14.0 
Laag_TKL1 ILE A 167 . . > . . . . - . . . . ? -0.974 30.9  -155.2 -106.2 109.2  8.5   1.8   -17.8 
Laag_TKL1 MET A 168 T . 3 . . . S + . . . . ? 0.720  92.1  66.1   -62.5  -20.4  12.1  2.0   -18.8 
Laag_TKL1 GLU A 169 T . 3 . . . S - . . . . ? 0.616  105.4 -137.3 -77.2  -3.4   11.1  4.3   -21.7 
Laag_TKL1 GLY A 170 S . < . . . S + . . . . ? -0.228 70.8  103.9  72.1   168.9  10.2  6.8   -19.0 
Laag_TKL1 GLY A 171 S . . . . . S + . . . . ? 0.279  76.6  69.0   102.5  -8.3   7.0   9.0   -19.0 
Laag_TKL1 LYS A 172 . . . . . . . + . . . . ? -0.985 55.9  138.3  -146.7 128.5  5.1   6.9   -16.4 
Laag_TKL1 ASP A 173 E . . . . . . - A B A . ? -0.992 49.4  -111.7 -163.3 147.3  5.8   6.5   -12.6 
Laag_TKL1 SER A 174 E . . . . . . + A B A . ? -0.808 50.4  171.5  -80.9  132.1  4.2   6.3   -9.1  
Laag_TKL1 CYS A 175 . . > . . . . - . . . . ? -0.592 35.7  -23.3  -132.5 -170.8 5.2   9.5   -7.2  
Laag_TKL1 GLN A 176 T . 3 . . . S + . . . . ? -0.128 121.1 30.1   -45.5  129.5  4.5   11.5  -3.9  
Laag_TKL1 GLY A 177 T . 3 . . . S + . . . . ? 0.287  97.4  84.9   102.4  -3.7   1.1   10.8  -2.4  
Laag_TKL1 ASP A 178 . . X . . . . + . . . . ? 0.165  54.6  142.2  -108.7 5.1    0.7   7.2   -3.6  
Laag_TKL1 SER A 179 T . 3 . . . S + . . . . ? -0.383 75.4  15.6   -48.6  126.0  2.6   5.8   -0.7  
Laag_TKL1 GLY A 180 T . 3 . . . S + . . . . ? 0.292  91.7  144.8  92.9   -10.8  0.9   2.7   0.3   
Laag_TKL1 SER A 181 . . < . . . . - . . . . ? -0.309 53.4  -102.2 -64.2  149.1  -1.0  2.3   -2.9  
Laag_TKL1 PRO A 182 E . . . . . . - B H . H ? -0.463 20.9  -155.9 -82.6  137.0  -1.6  -1.1  -4.2  
Laag_TKL1 MET A 183 E . . . . . . - B H E H ? -0.964 20.8  -163.9 -104.8 111.3  0.4   -2.8  -7.1  
Laag_TKL1 ILE A 184 E . . . . . . - B H E H ? -0.839 11.9  -178.0 -107.7 127.5  -1.9  -5.5  -8.5  
Laag_TKL1 CYS A 185 E . > . . . S - B H . H ? -0.993 73.4  -17.0  -125.5 120.1  -0.6  -8.2  -10.7 
Laag_TKL1 ASN A 186 T . 3 . . . S - . . . . ? 0.885  129.1 -51.1  55.6   34.1   -3.0  -10.9 -12.2 
Laag_TKL1 GLY A 187 T . 3 . . . S + . . . . ? 0.624  119.0 99.9   87.0   10.4   -5.6  -10.0 -9.7  
Laag_TKL1 VAL A 188 E . < . . . S - B I . H ? -0.951 78.4  -105.7 -129.2 154.8  -3.4  -10.2 -6.6  
Laag_TKL1 LEU A 189 E . . . . . . + B I C H ? -0.683 44.7  158.3  -82.2  113.0  -1.6  -7.7  -4.4  
Laag_TKL1 HIS A 190 E . . . . . . + B I . . ? 0.655  58.4  18.1   -110.2 -19.1  2.1   -7.9  -5.1  
Laag_TKL1 GLY A 191 E . . . . . . - B I I H ? -0.992 50.3  -144.6 -155.5 155.4  3.4   -4.5  -3.9  
Laag_TKL1 LEU A 192 E . . . . . . - B I I H ? -0.997 40.8  -112.4 -119.2 120.7  2.8   -1.4  -1.8  
Laag_TKL1 VAL A 193 E . . . . . . + B I I . ? -0.336 49.7  159.9  -53.6  124.2  4.1   1.8   -3.3  
Laag_TKL1 SER A 194 E . . . . . . - B I . . ? 0.747  51.2  -37.3  -114.5 -62.6  7.0   2.8   -0.9  
Laag_TKL1 TRP A 195 E . . . . . . + B I I . ? -0.920 51.1  169.2  -159.2 172.1  9.4   5.2   -2.5  
Laag_TKL1 GLY A 196 E . . . . . . - B I I . ? -0.943 50.7  -30.1  -172.5 -175.1 11.2  6.1   -5.8  
Laag_TKL1 ALA A 197 . . . . . . . - . . . . ? -0.247 51.6  -124.4 -52.9  145.8  13.3  8.8   -7.5  
Laag_TKL1 VAL A 198 S . . . . . S + . . . . ? 0.889  109.3 58.9   -59.6  -32.5  12.7  12.4  -6.3  
Laag_TKL1 GLN A 199 S . > . . . S - . . . . ? -0.823 89.0  -152.5 -99.0  95.4   12.0  13.1  -10.1 
Laag_TKL1 CYS A 200 T . 3 . . . S + . . . . ? -0.392 73.0  20.2   -66.1  141.9  9.1   10.8  -11.0 
Laag_TKL1 ALA A 201 T . 3 . . . S + . . . . ? 0.709  84.8  146.8  78.9   7.6    8.7   9.6   -14.6 
Laag_TKL1 SER A 202 . . X . . . . - . . . . ? -0.579 65.6  -87.3  -69.9  133.1  12.4  10.3  -15.5 
Laag_TKL1 LYS A 203 T . 3 . . . S + . . . . ? -0.351 114.9 11.5   -37.2  123.6  13.8  7.9   -17.9 
Laag_TKL1 LYS A 204 T . 3 . . . S + . . . . ? 0.777  88.8  128.3  80.1   22.1   15.1  4.9   -15.9 
Laag_TKL1 SER A 205 . . < . . . . - . . . . ? -0.710 41.7  -167.0 -112.9 74.1   13.5  5.8   -12.5 
Laag_TKL1 PRO A 206 . . . . . . . - . . . . ? -0.244 21.1  -113.2 -56.9  149.5  11.8  2.7   -11.6 
Laag_TKL1 SER A 207 E . . . . . . - B J G I ? -0.626 23.5  -137.7 -80.4  145.4  9.3   2.8   -8.7  
Laag_TKL1 ILE A 208 E . . . . . . + B J G I ? -0.946 24.9  176.3  -110.1 125.1  10.0  0.9   -5.4  
Laag_TKL1 SER A 209 E . . . . . . - B J G I ? -0.926 37.9  -104.1 -124.3 147.1  7.3   -1.0  -3.7  
Laag_TKL1 THR A 210 E . . . . . . - B J G I ? -0.586 40.2  -122.8 -64.7  128.0  7.3   -3.2  -0.6  
Laag_TKL1 GLU A 211 E . > . . . . - B J . I ? -0.710 21.9  -164.1 -82.2  107.5  7.1   -6.9  -1.8  
Laag_TKL1 ILE A 212 G . > > . . S + . . . . ? 0.806  82.2  65.8   -67.2  -37.4  4.1   -8.4  -0.2  
Laag_TKL1 CYS A 213 G . 3 4 . . S + . . . . ? 0.839  100.7 54.3   -56.8  -25.0  5.0   -12.1 -0.8  
Laag_TKL1 LYS A 214 G . < 4 . . S + . . . . ? 0.647  114.9 38.8   -81.6  -15.9  7.9   -11.5 1.6   
Laag_TKL1 PHE A 215 T . < > . . S + . . . . ? 0.230  82.7  104.6  -119.0 11.2   5.6   -10.2 4.4   
Laag_TKL1 ARG A 216 H . . X . . S + . . . . ? 0.920  79.9  50.7   -60.7  -49.5  2.7   -12.5 4.0   
Laag_TKL1 LYS A 217 H . . > . . S + . . . . ? 0.929  112.0 47.2   -56.8  -47.5  3.4   -14.5 7.0   
Laag_TKL1 TRP A 218 H . . > . . S + . . . . ? 0.916  112.1 51.6   -59.8  -42.0  3.8   -11.5 9.2   
Laag_TKL1 ILE A 219 H . . X . . S + . . . . ? 0.943  112.2 44.1   -63.3  -48.8  0.5   -10.0 7.8   
Laag_TKL1 GLU A 220 H . . X . . S + . . . . ? 0.899  114.4 48.7   -65.8  -44.6  -1.5  -13.1 8.5   
Laag_TKL1 GLU A 221 H . . X . . S + . . . . ? 0.883  110.9 50.8   -63.8  -41.3  -0.1  -13.7 12.0  
Laag_TKL1 THR A 222 H . . X . . S + . . . . ? 0.901  109.7 49.7   -65.1  -41.8  -0.7  -10.1 12.9  
Laag_TKL1 MET A 223 H . . < . . S + . . . . ? 0.852  110.2 52.3   -66.2  -31.3  -4.4  -10.3 11.7  
Laag_TKL1 ALA A 224 H . . < . . S + . . . . ? 0.811  107.2 50.6   -76.0  -32.4  -4.9  -13.5 13.7  
Laag_TKL1 GLU A 225 H . . < . . . . . . . . ? 0.680  .     .      -83.8  -15.1  -3.6  -12.1 17.1  
Laag_TKL1 SER A 226 . . . < . . . . . . . . ? -0.566 .     .      -100.3 .      -5.8  -9.0  17.1  
# 
loop_
_dssp_struct_ladder.id 
_dssp_struct_ladder.sheet_id 
_dssp_struct_ladder.range_id_1 
_dssp_struct_ladder.range_id_2 
_dssp_struct_ladder.type 
_dssp_struct_ladder.beg_1_label_comp_id 
_dssp_struct_ladder.beg_1_label_asym_id 
_dssp_struct_ladder.beg_1_label_seq_id 
_dssp_struct_ladder.pdbx_beg_1_PDB_ins_code 
_dssp_struct_ladder.end_1_label_comp_id 
_dssp_struct_ladder.end_1_label_asym_id 
_dssp_struct_ladder.end_1_label_seq_id 
_dssp_struct_ladder.pdbx_end_1_PDB_ins_code 
_dssp_struct_ladder.beg_1_auth_comp_id 
_dssp_struct_ladder.beg_1_auth_asym_id 
_dssp_struct_ladder.beg_1_auth_seq_id 
_dssp_struct_ladder.end_1_auth_comp_id 
_dssp_struct_ladder.end_1_auth_asym_id 
_dssp_struct_ladder.end_1_auth_seq_id 
_dssp_struct_ladder.beg_2_label_comp_id 
_dssp_struct_ladder.beg_2_label_asym_id 
_dssp_struct_ladder.beg_2_label_seq_id 
_dssp_struct_ladder.pdbx_beg_2_PDB_ins_code 
_dssp_struct_ladder.end_2_label_comp_id 
_dssp_struct_ladder.end_2_label_asym_id 
_dssp_struct_ladder.end_2_label_seq_id 
_dssp_struct_ladder.pdbx_end_2_PDB_ins_code 
_dssp_struct_ladder.beg_2_auth_comp_id 
_dssp_struct_ladder.beg_2_auth_asym_id 
_dssp_struct_ladder.beg_2_auth_seq_id 
_dssp_struct_ladder.end_2_auth_comp_id 
_dssp_struct_ladder.end_2_auth_asym_id 
_dssp_struct_ladder.end_2_auth_seq_id 
A A A B anti-parallel ILE A 2   ? ILE A 3   ? ILE A 2   ILE A 3   SER A 174 ? ASP A 173 ? SER A 174 ASP A 173 
B B C F anti-parallel SER A 6   ? GLN A 7   ? SER A 6   GLN A 7   CYS A 139 ? GLN A 138 ? CYS A 139 GLN A 138 
C B D I parallel      LEU A 107 ? LEU A 107 ? LEU A 107 LEU A 107 LEU A 189 ? LEU A 189 ? LEU A 189 LEU A 189 
D B E F anti-parallel LYS A 117 ? GLY A 122 ? LYS A 117 GLY A 122 GLU A 143 ? GLN A 138 ? GLU A 143 GLN A 138 
E B E H anti-parallel VAL A 119 ? VAL A 120 ? VAL A 119 VAL A 120 ILE A 184 ? MET A 183 ? ILE A 184 MET A 183 
F B F G anti-parallel GLU A 143 ? LEU A 145 ? GLU A 143 LEU A 145 GLY A 166 ? CYS A 164 ? GLY A 166 CYS A 164 
G B G J anti-parallel LYS A 162 ? SER A 165 ? LYS A 162 SER A 165 THR A 210 ? SER A 207 ? THR A 210 SER A 207 
H B H I anti-parallel PRO A 182 ? CYS A 185 ? PRO A 182 CYS A 185 LEU A 192 ? VAL A 188 ? LEU A 192 VAL A 188 
I B I J anti-parallel GLY A 191 ? GLY A 196 ? GLY A 191 GLY A 196 GLU A 211 ? SER A 207 ? GLU A 211 SER A 207 
J C K L anti-parallel GLN A 16  ? PHE A 20  ? GLN A 16  PHE A 20  ALA A 30  ? ARG A 26  ? ALA A 30  ARG A 26  
K C K N anti-parallel VAL A 17  ? ASP A 21  ? VAL A 17  ASP A 21  LEU A 52  ? LEU A 48  ? LEU A 52  LEU A 48  
L C L M anti-parallel ALA A 30  ? LEU A 31  ? ALA A 30  LEU A 31  LEU A 38  ? VAL A 37  ? LEU A 38  VAL A 37  
M C M P anti-parallel TRP A 36  ? THR A 39  ? TRP A 36  THR A 39  LYS A 91  ? MET A 88  ? LYS A 91  MET A 88  
N C N O anti-parallel MET A 49  ? LEU A 52  ? MET A 49  LEU A 52  ARG A 68  ? GLN A 65  ? ARG A 68  GLN A 65  
O C O P anti-parallel ARG A 68  ? ARG A 74  ? ARG A 68  ARG A 74  SER A 93  ? MET A 88  ? SER A 93  MET A 88  
P D Q R anti-parallel ASP A 56  ? ASP A 56  ? ASP A 56  ASP A 56  VAL A 136 ? VAL A 136 ? VAL A 136 VAL A 136 
Q E S T anti-parallel ASP A 79  ? ASP A 79  ? ASP A 79  ASP A 79  LYS A 84  ? LYS A 84  ? LYS A 84  LYS A 84  
R F U V anti-parallel THR A 125 ? THR A 125 ? THR A 125 THR A 125 TYR A 133 ? TYR A 133 ? TYR A 133 TYR A 133 
# 
loop_
_dssp_struct_bridge_pairs.id 
_dssp_struct_bridge_pairs.label_comp_id 
_dssp_struct_bridge_pairs.label_seq_id 
_dssp_struct_bridge_pairs.label_asym_id 
_dssp_struct_bridge_pairs.auth_seq_id 
_dssp_struct_bridge_pairs.auth_asym_id 
_dssp_struct_bridge_pairs.pdbx_PDB_ins_code 
_dssp_struct_bridge_pairs.acceptor_1_label_comp_id 
_dssp_struct_bridge_pairs.acceptor_1_label_seq_id 
_dssp_struct_bridge_pairs.acceptor_1_label_asym_id 
_dssp_struct_bridge_pairs.acceptor_1_auth_seq_id 
_dssp_struct_bridge_pairs.acceptor_1_auth_asym_id 
_dssp_struct_bridge_pairs.acceptor_1_pdbx_PDB_ins_code 
_dssp_struct_bridge_pairs.acceptor_1_energy 
_dssp_struct_bridge_pairs.acceptor_2_label_comp_id 
_dssp_struct_bridge_pairs.acceptor_2_label_seq_id 
_dssp_struct_bridge_pairs.acceptor_2_label_asym_id 
_dssp_struct_bridge_pairs.acceptor_2_auth_seq_id 
_dssp_struct_bridge_pairs.acceptor_2_auth_asym_id 
_dssp_struct_bridge_pairs.acceptor_2_pdbx_PDB_ins_code 
_dssp_struct_bridge_pairs.acceptor_2_energy 
_dssp_struct_bridge_pairs.donor_1_label_comp_id 
_dssp_struct_bridge_pairs.donor_1_label_seq_id 
_dssp_struct_bridge_pairs.donor_1_label_asym_id 
_dssp_struct_bridge_pairs.donor_1_auth_seq_id 
_dssp_struct_bridge_pairs.donor_1_auth_asym_id 
_dssp_struct_bridge_pairs.donor_1_pdbx_PDB_ins_code 
_dssp_struct_bridge_pairs.donor_1_energy 
_dssp_struct_bridge_pairs.donor_2_label_comp_id 
_dssp_struct_bridge_pairs.donor_2_label_seq_id 
_dssp_struct_bridge_pairs.donor_2_label_asym_id 
_dssp_struct_bridge_pairs.donor_2_auth_seq_id 
_dssp_struct_bridge_pairs.donor_2_auth_asym_id 
_dssp_struct_bridge_pairs.donor_2_pdbx_PDB_ins_code 
_dssp_struct_bridge_pairs.donor_2_energy 
1   ARG 1   A 1   A ? ?   ?   ? ?   ? ? ?    ?   ?   ? ?   ? ? ?    CYS 175 A 175 A ? -0.9 ILE 3   A 3   A ? -0.6 
2   ILE 2   A 2   A ? THR 125 A 125 A ? -1.6 SER 174 A 174 A ? -0.3 GLY 5   A 5   A ? -0.6 GLY 4   A 4   A ? -0.5 
3   ILE 3   A 3   A ? ASP 173 A 173 A ? -2.8 ARG 1   A 1   A ? -0.6 ASP 173 A 173 A ? -1.6 THR 127 A 127 A ? -0.1 
4   GLY 4   A 4   A ? ILE 2   A 2   A ? -0.5 THR 126 A 126 A ? -0.3 ILE 3   A 3   A ? -0.2 SER 6   A 6   A ? -0.1 
5   GLY 5   A 5   A ? ILE 2   A 2   A ? -0.6 ASP 173 A 173 A ? -0.1 GLN 7   A 7   A ? -0.3 LEU 140 A 140 A ? -0.2 
6   SER 6   A 6   A ? CYS 139 A 139 A ? -2.6 GLY 4   A 4   A ? -0.1 CYS 139 A 139 A ? -3.5 CYS 8   A 8   A ? -0.1 
7   GLN 7   A 7   A ? GLY 5   A 5   A ? -0.3 GLN 138 A 138 A ? -0.2 GLN 138 A 138 A ? -0.2 TRP 9   A 9   A ? -0.2 
8   CYS 8   A 8   A ? LEU 137 A 137 A ? -2.7 HIS 55  A 55  A ? -0.1 LEU 137 A 137 A ? -0.1 HIS 11  A 11  A ? -0.1 
9   TRP 9   A 9   A ? GLN 7   A 7   A ? -0.2 PRO 10  A 10  A ? -0.1 SER 12  A 12  A ? -2.3 GLN 13  A 13  A ? -0.3 
10  PRO 10  A 10  A ? ?   ?   ? ?   ? ? ?    ?   ?   ? ?   ? ? ?    TRP 9   A 9   A ? -0.1 HIS 55  A 55  A ? -0.1 
11  HIS 11  A 11  A ? GLN 13  A 13  A ? -0.2 SER 12  A 12  A ? -0.1 TRP 9   A 9   A ? -0.1 HIS 55  A 55  A ? -0.1 
12  SER 12  A 12  A ? TRP 9   A 9   A ? -2.3 GLN 13  A 13  A ? -0.2 HIS 11  A 11  A ? -0.1 TRP 15  A 15  A ? -0.1 
13  GLN 13  A 13  A ? TRP 9   A 9   A ? -0.3 PRO 14  A 14  A ? -0.1 GLN 16  A 16  A ? -1.7 SER 12  A 12  A ? -0.2 
14  PRO 14  A 14  A ? ?   ?   ? ?   ? ? ?    ?   ?   ? ?   ? ? ?    LYS 103 A 103 A ? -1.1 GLY 53  A 53  A ? -0.3 
15  TRP 15  A 15  A ? ILE 102 A 102 A ? -0.2 THR 104 A 104 A ? -0.1 LEU 31  A 31  A ? -2.3 VAL 17  A 17  A ? -0.2 
16  GLN 16  A 16  A ? GLN 13  A 13  A ? -1.7 ALA 30  A 30  A ? -0.2 GLY 53  A 53  A ? -0.7 PHE 18  A 18  A ? -0.4 
17  VAL 17  A 17  A ? GLY 29  A 29  A ? -2.4 TRP 15  A 15  A ? -0.2 GLY 29  A 29  A ? -1.0 VAL 19  A 19  A ? -0.6 
18  PHE 18  A 18  A ? HIS 51  A 51  A ? -2.5 GLN 16  A 16  A ? -0.4 HIS 51  A 51  A ? -3.3 PHE 20  A 20  A ? -0.6 
19  VAL 19  A 19  A ? CYS 27  A 27  A ? -3.2 VAL 17  A 17  A ? -0.6 CYS 27  A 27  A ? -2.8 ASP 21  A 21  A ? -0.4 
20  PHE 20  A 20  A ? MET 49  A 49  A ? -2.9 PHE 18  A 18  A ? -0.6 MET 49  A 49  A ? -3.4 ASN 22  A 22  A ? -0.3 
21  ASP 21  A 21  A ? SER 25  A 25  A ? -2.0 VAL 19  A 19  A ? -0.4 LEU 24  A 24  A ? -2.6 SER 25  A 25  A ? -0.4 
22  ASN 22  A 22  A ? ASN 47  A 47  A ? -0.7 PHE 20  A 20  A ? -0.3 LEU 48  A 48  A ? -0.1 ASP 21  A 21  A ? -0.0 
23  GLN 23  A 23  A ? ASN 47  A 47  A ? -0.1 SER 25  A 25  A ? -0.1 ASN 22  A 22  A ? -0.3 PHE 20  A 20  A ? -0.0 
24  LEU 24  A 24  A ? ASP 21  A 21  A ? -2.6 SER 25  A 25  A ? -0.3 ARG 26  A 26  A ? -0.5 ASN 22  A 22  A ? -0.2 
25  SER 25  A 25  A ? ASP 21  A 21  A ? -0.4 CYS 43  A 43  A ? -0.0 ASP 21  A 21  A ? -2.0 CYS 27  A 27  A ? -0.5 
26  ARG 26  A 26  A ? LEU 24  A 24  A ? -0.5 PHE 20  A 20  A ? -0.2 SER 179 A 179 A ? -0.4 GLY 28  A 28  A ? -0.3 
27  CYS 27  A 27  A ? VAL 19  A 19  A ? -2.8 SER 25  A 25  A ? -0.5 VAL 19  A 19  A ? -3.2 GLY 180 A 180 A ? -0.2 
28  GLY 28  A 28  A ? SER 179 A 179 A ? -3.6 ARG 26  A 26  A ? -0.3 ALA 40  A 40  A ? -0.4 ALA 30  A 30  A ? -0.3 
29  GLY 29  A 29  A ? VAL 17  A 17  A ? -1.0 CYS 27  A 27  A ? -0.2 VAL 17  A 17  A ? -2.4 LEU 31  A 31  A ? -0.4 
30  ALA 30  A 30  A ? LEU 38  A 38  A ? -2.6 GLY 28  A 28  A ? -0.3 LEU 38  A 38  A ? -3.4 ILE 32  A 32  A ? -0.7 
31  LEU 31  A 31  A ? TRP 15  A 15  A ? -2.3 GLY 29  A 29  A ? -0.4 ILE 105 A 105 A ? -1.8 VAL 37  A 37  A ? -0.2 
32  ILE 32  A 32  A ? TRP 36  A 36  A ? -2.0 ALA 30  A 30  A ? -0.7 GLU 34  A 34  A ? -0.2 VAL 37  A 37  A ? -0.2 
33  ASN 33  A 33  A ? TRP 36  A 36  A ? -1.3 LYS 103 A 103 A ? -0.1 ILE 32  A 32  A ? -0.3 TRP 36  A 36  A ? -0.2 
34  GLU 34  A 34  A ? ILE 32  A 32  A ? -0.2 HIS 35  A 35  A ? -0.2 ALA 96  A 96  A ? -3.5 VAL 37  A 37  A ? -0.1 
35  HIS 35  A 35  A ? PRO 95  A 95  A ? -0.2 TRP 36  A 36  A ? -0.1 LEU 92  A 92  A ? -3.0 VAL 37  A 37  A ? -0.5 
36  TRP 36  A 36  A ? LYS 91  A 91  A ? -0.2 ASN 33  A 33  A ? -0.2 ILE 32  A 32  A ? -2.0 ASN 33  A 33  A ? -1.3 
37  VAL 37  A 37  A ? LEU 90  A 90  A ? -2.4 HIS 35  A 35  A ? -0.5 LEU 90  A 90  A ? -2.8 THR 39  A 39  A ? -0.5 
38  LEU 38  A 38  A ? ALA 30  A 30  A ? -3.4 TRP 36  A 36  A ? -0.4 ALA 30  A 30  A ? -2.6 ALA 40  A 40  A ? -0.2 
39  THR 39  A 39  A ? MET 88  A 88  A ? -2.6 VAL 37  A 37  A ? -0.5 MET 88  A 88  A ? -2.5 GLY 41  A 41  A ? -0.2 
40  ALA 40  A 40  A ? GLY 28  A 28  A ? -0.4 LEU 38  A 38  A ? -0.2 CYS 43  A 43  A ? -1.6 VAL 87  A 87  A ? -0.3 
41  GLY 41  A 41  A ? HIS 42  A 42  A ? -0.3 THR 39  A 39  A ? -0.2 LEU 44  A 44  A ? -0.9 ALA 40  A 40  A ? -0.1 
42  HIS 42  A 42  A ? CYS 43  A 43  A ? -0.3 LEU 83  A 83  A ? -0.1 GLY 41  A 41  A ? -0.3 SER 179 A 179 A ? -0.0 
43  CYS 43  A 43  A ? ALA 40  A 40  A ? -1.6 GLY 28  A 28  A ? -0.1 HIS 42  A 42  A ? -0.3 GLY 41  A 41  A ? -0.2 
44  LEU 44  A 44  A ? GLY 41  A 41  A ? -0.9 ARG 46  A 46  A ? -0.0 ARG 46  A 46  A ? -0.3 ASP 21  A 21  A ? -0.1 
45  GLY 45  A 45  A ? ARG 46  A 46  A ? -0.1 PHE 20  A 20  A ? -0.1 LEU 48  A 48  A ? -0.3 CYS 43  A 43  A ? -0.0 
46  ARG 46  A 46  A ? LEU 44  A 44  A ? -0.3 ASN 47  A 47  A ? -0.3 LEU 48  A 48  A ? -0.4 GLY 45  A 45  A ? -0.1 
47  ASN 47  A 47  A ? MET 49  A 49  A ? -0.0 ARG 68  A 68  A ? -0.0 ASN 22  A 22  A ? -0.7 MET 49  A 49  A ? -0.6 
48  LEU 48  A 48  A ? ARG 46  A 46  A ? -0.4 ALA 69  A 69  A ? -0.3 ALA 69  A 69  A ? -2.4 VAL 50  A 50  A ? -0.4 
49  MET 49  A 49  A ? PHE 20  A 20  A ? -3.4 ASN 47  A 47  A ? -0.6 PHE 20  A 20  A ? -2.9 HIS 51  A 51  A ? -0.6 
50  VAL 50  A 50  A ? SER 67  A 67  A ? -3.8 LEU 48  A 48  A ? -0.4 SER 67  A 67  A ? -2.9 LEU 52  A 52  A ? -0.5 
51  HIS 51  A 51  A ? PHE 18  A 18  A ? -3.3 MET 49  A 49  A ? -0.6 PHE 18  A 18  A ? -2.5 GLY 53  A 53  A ? -0.3 
52  LEU 52  A 52  A ? GLN 65  A 65  A ? -3.1 VAL 50  A 50  A ? -0.5 GLN 65  A 65  A ? -2.0 VAL 17  A 17  A ? -0.1 
53  GLY 53  A 53  A ? GLN 16  A 16  A ? -0.7 HIS 51  A 51  A ? -0.3 HIS 55  A 55  A ? -0.4 LEU 52  A 52  A ? -0.2 
54  GLU 54  A 54  A ? GLN 16  A 16  A ? -0.4 HIS 51  A 51  A ? -0.3 GLY 53  A 53  A ? -0.2 LEU 57  A 57  A ? -0.1 
55  HIS 55  A 55  A ? GLY 53  A 53  A ? -0.4 ASP 56  A 56  A ? -0.3 LEU 137 A 137 A ? -2.7 LEU 57  A 57  A ? -0.4 
56  ASP 56  A 56  A ? LYS 59  A 59  A ? -0.3 VAL 136 A 136 A ? -0.2 LYS 59  A 59  A ? -1.5 HIS 55  A 55  A ? -0.3 
57  LEU 57  A 57  A ? TYR 135 A 135 A ? -3.2 HIS 55  A 55  A ? -0.4 VAL 136 A 136 A ? -0.1 ASP 56  A 56  A ? -0.1 
58  ARG 58  A 58  A ? TYR 135 A 135 A ? -0.3 LYS 59  A 59  A ? -0.0 GLN 60  A 60  A ? -0.4 LEU 57  A 57  A ? -0.3 
59  LYS 59  A 59  A ? ASP 56  A 56  A ? -1.5 ?   ?   ? ?   ? ? ?    ASP 61  A 61  A ? -0.7 ASP 56  A 56  A ? -0.3 
60  GLN 60  A 60  A ? ARG 58  A 58  A ? -0.4 GLU 54  A 54  A ? -0.1 ALA 62  A 62  A ? -0.2 LEU 57  A 57  A ? -0.1 
61  ASP 61  A 61  A ? LYS 59  A 59  A ? -0.7 ASP 56  A 56  A ? -0.1 GLU 64  A 64  A ? -1.6 GLY 63  A 63  A ? -0.1 
62  ALA 62  A 62  A ? GLN 60  A 60  A ? -0.2 GLY 63  A 63  A ? -0.2 ASP 61  A 61  A ? -0.1 ?   ?   ? ?   ? ? ?    
63  GLY 63  A 63  A ? GLU 64  A 64  A ? -0.3 ASP 61  A 61  A ? -0.1 ALA 62  A 62  A ? -0.2 GLN 65  A 65  A ? -0.1 
64  GLU 64  A 64  A ? ASP 61  A 61  A ? -1.6 GLY 53  A 53  A ? -0.1 ALA 66  A 66  A ? -0.4 GLY 63  A 63  A ? -0.3 
65  GLN 65  A 65  A ? LEU 52  A 52  A ? -2.0 GLY 63  A 63  A ? -0.1 LEU 52  A 52  A ? -3.1 SER 67  A 67  A ? -0.5 
66  ALA 66  A 66  A ? GLU 64  A 64  A ? -0.4 HIS 51  A 51  A ? -0.2 ARG 68  A 68  A ? -0.3 HIS 51  A 51  A ? -0.2 
67  SER 67  A 67  A ? VAL 50  A 50  A ? -2.9 GLN 65  A 65  A ? -0.5 VAL 50  A 50  A ? -3.8 ALA 69  A 69  A ? -0.3 
68  ARG 68  A 68  A ? SER 93  A 93  A ? -1.5 ALA 66  A 66  A ? -0.3 SER 93  A 93  A ? -1.9 VAL 70  A 70  A ? -0.9 
69  ALA 69  A 69  A ? LEU 48  A 48  A ? -2.4 SER 67  A 67  A ? -0.3 LEU 48  A 48  A ? -0.3 LEU 92  A 92  A ? -0.2 
70  VAL 70  A 70  A ? LYS 91  A 91  A ? -2.5 ARG 68  A 68  A ? -0.9 VAL 72  A 72  A ? -0.4 ALA 69  A 69  A ? -0.2 
71  ARG 71  A 71  A ? LYS 91  A 91  A ? -1.1 ARG 68  A 68  A ? -0.1 LYS 91  A 91  A ? -2.8 ILE 73  A 73  A ? -0.5 
72  VAL 72  A 72  A ? VAL 70  A 70  A ? -0.4 LEU 90  A 90  A ? -0.2 ARG 74  A 74  A ? -0.6 LEU 90  A 90  A ? -0.2 
73  ILE 73  A 73  A ? LEU 89  A 89  A ? -3.0 ARG 71  A 71  A ? -0.5 LEU 89  A 89  A ? -2.8 HIS 75  A 75  A ? -0.3 
74  ARG 74  A 74  A ? VAL 72  A 72  A ? -0.6 MET 88  A 88  A ? -0.2 MET 88  A 88  A ? -0.2 ASP 86  A 86  A ? -0.1 
75  HIS 75  A 75  A ? VAL 87  A 87  A ? -2.5 ILE 73  A 73  A ? -0.3 PHE 78  A 78  A ? -1.9 ARG 74  A 74  A ? -0.1 
76  PRO 76  A 76  A ? ?   ?   ? ?   ? ? ?    ?   ?   ? ?   ? ? ?    HIS 75  A 75  A ? -0.2 ARG 74  A 74  A ? -0.0 
77  LYS 77  A 77  A ? ASN 85  A 85  A ? -0.1 ASP 79  A 79  A ? -0.1 ASP 79  A 79  A ? -0.2 HIS 75  A 75  A ? -0.1 
78  PHE 78  A 78  A ? HIS 75  A 75  A ? -1.9 VAL 87  A 87  A ? -0.1 ASN 85  A 85  A ? -0.2 ASP 86  A 86  A ? -0.1 
79  ASP 79  A 79  A ? LYS 84  A 84  A ? -2.2 LYS 77  A 77  A ? -0.2 LEU 83  A 83  A ? -2.5 LYS 84  A 84  A ? -0.7 
80  PRO 80  A 80  A ? ?   ?   ? ?   ? ? ?    ?   ?   ? ?   ? ? ?    ASP 79  A 79  A ? -0.1 PHE 78  A 78  A ? -0.0 
81  LEU 81  A 81  A ? THR 82  A 82  A ? -0.1 LYS 84  A 84  A ? -0.0 ASP 79  A 79  A ? -0.0 ?   ?   ? ?   ? ? ?    
82  THR 82  A 82  A ? LYS 84  A 84  A ? -0.1 ASP 79  A 79  A ? -0.1 LEU 81  A 81  A ? -0.1 ASN 85  A 85  A ? -0.1 
83  LEU 83  A 83  A ? ASP 79  A 79  A ? -2.5 LYS 84  A 84  A ? -0.2 ASP 86  A 86  A ? -0.9 ASN 85  A 85  A ? -0.2 
84  LYS 84  A 84  A ? ASP 79  A 79  A ? -0.7 ASN 85  A 85  A ? -0.2 ASP 79  A 79  A ? -2.2 LEU 83  A 83  A ? -0.2 
85  ASN 85  A 85  A ? PHE 78  A 78  A ? -0.2 ASP 86  A 86  A ? -0.2 VAL 87  A 87  A ? -2.2 HIS 75  A 75  A ? -0.3 
86  ASP 86  A 86  A ? LEU 83  A 83  A ? -0.9 THR 82  A 82  A ? -0.1 MET 88  A 88  A ? -0.3 ASN 85  A 85  A ? -0.2 
87  VAL 87  A 87  A ? ASN 85  A 85  A ? -2.2 ALA 40  A 40  A ? -0.3 HIS 75  A 75  A ? -2.5 LEU 89  A 89  A ? -0.3 
88  MET 88  A 88  A ? THR 39  A 39  A ? -2.5 ASP 86  A 86  A ? -0.3 THR 39  A 39  A ? -2.6 LEU 90  A 90  A ? -0.4 
89  LEU 89  A 89  A ? ILE 73  A 73  A ? -2.8 VAL 87  A 87  A ? -0.3 ILE 73  A 73  A ? -3.0 LYS 91  A 91  A ? -0.5 
90  LEU 90  A 90  A ? VAL 37  A 37  A ? -2.8 MET 88  A 88  A ? -0.4 VAL 37  A 37  A ? -2.4 LEU 92  A 92  A ? -0.5 
91  LYS 91  A 91  A ? ARG 71  A 71  A ? -2.8 LEU 89  A 89  A ? -0.5 VAL 70  A 70  A ? -2.5 ARG 71  A 71  A ? -1.1 
92  LEU 92  A 92  A ? HIS 35  A 35  A ? -3.0 LEU 90  A 90  A ? -0.5 ALA 69  A 69  A ? -0.2 ALA 96  A 96  A ? -0.0 
93  SER 93  A 93  A ? ARG 68  A 68  A ? -1.9 PRO 94  A 94  A ? -0.4 ARG 68  A 68  A ? -1.5 HIS 35  A 35  A ? -0.0 
94  PRO 94  A 94  A ? ?   ?   ? ?   ? ? ?    ?   ?   ? ?   ? ? ?    SER 93  A 93  A ? -0.4 VAL 97  A 97  A ? -0.1 
95  PRO 95  A 95  A ? ?   ?   ? ?   ? ? ?    ?   ?   ? ?   ? ? ?    HIS 35  A 35  A ? -0.2 GLU 34  A 34  A ? -0.1 
96  ALA 96  A 96  A ? GLU 34  A 34  A ? -3.5 ASN 33  A 33  A ? -0.2 LEU 98  A 98  A ? -0.7 TRP 36  A 36  A ? -0.0 
97  VAL 97  A 97  A ? GLY 63  A 63  A ? -0.1 PRO 95  A 95  A ? -0.1 ILE 102 A 102 A ? -0.1 GLY 99  A 99  A ? -0.1 
98  LEU 98  A 98  A ? ALA 96  A 96  A ? -0.7 THR 101 A 101 A ? -0.1 ASP 100 A 100 A ? -0.2 LYS 103 A 103 A ? -0.2 
99  GLY 99  A 99  A ? ILE 102 A 102 A ? -2.4 VAL 97  A 97  A ? -0.1 LEU 98  A 98  A ? -0.0 GLY 63  A 63  A ? -0.0 
100 ASP 100 A 100 A ? LEU 98  A 98  A ? -0.2 THR 101 A 101 A ? -0.2 LYS 103 A 103 A ? -0.1 LEU 98  A 98  A ? -0.1 
101 THR 101 A 101 A ? ILE 102 A 102 A ? -0.2 GLY 63  A 63  A ? -0.1 LYS 103 A 103 A ? -0.5 ASP 100 A 100 A ? -0.2 
102 ILE 102 A 102 A ? LEU 52  A 52  A ? -0.1 VAL 97  A 97  A ? -0.1 GLY 99  A 99  A ? -2.4 THR 104 A 104 A ? -0.3 
103 LYS 103 A 103 A ? PRO 14  A 14  A ? -1.1 THR 101 A 101 A ? -0.5 LEU 31  A 31  A ? -0.3 ILE 105 A 105 A ? -0.2 
104 THR 104 A 104 A ? ILE 102 A 102 A ? -0.3 ILE 32  A 32  A ? -0.1 ILE 32  A 32  A ? -0.2 TRP 15  A 15  A ? -0.1 
105 ILE 105 A 105 A ? LEU 31  A 31  A ? -1.8 LYS 103 A 103 A ? -0.2 VAL 188 A 188 A ? -0.1 LEU 107 A 107 A ? -0.1 
106 PRO 106 A 106 A ? ?   ?   ? ?   ? ? ?    ?   ?   ? ?   ? ? ?    LEU 189 A 189 A ? -2.9 ALA 108 A 108 A ? -0.3 
107 LEU 107 A 107 A ? VAL 188 A 188 A ? -0.2 ILE 32  A 32  A ? -0.1 LYS 109 A 109 A ? -0.2 HIS 190 A 190 A ? -0.1 
108 ALA 108 A 108 A ? LEU 189 A 189 A ? -1.9 PRO 106 A 106 A ? -0.3 ARG 216 A 216 A ? -0.1 CYS 111 A 111 A ? -0.1 
109 LYS 109 A 109 A ? LEU 107 A 107 A ? -0.2 GLU 110 A 110 A ? -0.2 CYS 111 A 111 A ? -0.3 ALA 108 A 108 A ? -0.2 
110 GLU 110 A 110 A ? LYS 214 A 214 A ? -0.0 ?   ?   ? ?   ? ? ?    ALA 112 A 112 A ? -0.2 LYS 109 A 109 A ? -0.2 
111 CYS 111 A 111 A ? LYS 109 A 109 A ? -0.3 CYS 213 A 213 A ? -0.1 HIS 190 A 190 A ? -0.0 LYS 109 A 109 A ? -0.0 
112 ALA 112 A 112 A ? GLU 110 A 110 A ? -0.2 PRO 113 A 113 A ? -0.1 GLY 115 A 115 A ? -0.1 CYS 111 A 111 A ? -0.1 
113 PRO 113 A 113 A ? ?   ?   ? ?   ? ? ?    ?   ?   ? ?   ? ? ?    THR 116 A 116 A ? -1.5 ILE 144 A 144 A ? -0.3 
114 ILE 114 A 114 A ? GLY 115 A 115 A ? -0.2 GLU 143 A 143 A ? -0.1 LEU 145 A 145 A ? -0.2 LYS 117 A 117 A ? -0.1 
115 GLY 115 A 115 A ? ILE 144 A 144 A ? -2.9 THR 116 A 116 A ? -0.3 ILE 114 A 114 A ? -0.2 LYS 117 A 117 A ? -0.2 
116 THR 116 A 116 A ? PRO 113 A 113 A ? -1.5 LYS 117 A 117 A ? -0.1 ILE 144 A 144 A ? -2.1 GLY 115 A 115 A ? -0.3 
117 LYS 117 A 117 A ? GLU 143 A 143 A ? -0.2 GLY 115 A 115 A ? -0.2 ASN 186 A 186 A ? -0.5 VAL 119 A 119 A ? -0.3 
118 CYS 118 A 118 A ? THR 142 A 142 A ? -3.7 THR 116 A 116 A ? -0.3 THR 142 A 142 A ? -3.2 VAL 120 A 120 A ? -0.4 
119 VAL 119 A 119 A ? ILE 184 A 184 A ? -2.9 LYS 117 A 117 A ? -0.3 ILE 184 A 184 A ? -3.1 SER 121 A 121 A ? -0.4 
120 VAL 120 A 120 A ? LEU 140 A 140 A ? -2.9 CYS 118 A 118 A ? -0.4 LEU 140 A 140 A ? -2.9 GLY 122 A 122 A ? -0.4 
121 SER 121 A 121 A ? PRO 182 A 182 A ? -1.4 VAL 119 A 119 A ? -0.4 TRP 123 A 123 A ? -0.3 CYS 139 A 139 A ? -0.2 
122 GLY 122 A 122 A ? GLN 138 A 138 A ? -2.0 VAL 120 A 120 A ? -0.4 GLN 138 A 138 A ? -2.6 ASP 178 A 178 A ? -0.1 
123 TRP 123 A 123 A ? GLY 177 A 177 A ? -0.4 SER 121 A 121 A ? -0.3 ALA 134 A 134 A ? -0.3 THR 126 A 126 A ? -0.1 
124 GLY 124 A 124 A ? THR 125 A 125 A ? -0.2 TYR 133 A 133 A ? -0.1 ALA 134 A 134 A ? -1.5 GLY 177 A 177 A ? -0.2 
125 THR 125 A 125 A ? GLN 176 A 176 A ? -2.2 TYR 133 A 133 A ? -0.2 ILE 2   A 2   A ? -1.6 TYR 133 A 133 A ? -0.2 
126 THR 126 A 126 A ? ASN 132 A 132 A ? -2.8 ARG 1   A 1   A ? -0.2 GLY 4   A 4   A ? -0.3 PHE 128 A 128 A ? -0.3 
127 THR 127 A 127 A ? ASN 132 A 132 A ? -0.4 ARG 130 A 130 A ? -0.1 ASN 132 A 132 A ? -0.4 ILE 3   A 3   A ? -0.0 
128 PHE 128 A 128 A ? THR 126 A 126 A ? -0.3 VAL 131 A 131 A ? -0.1 VAL 131 A 131 A ? -0.1 GLN 199 A 199 A ? -0.0 
129 PRO 129 A 129 A ? ?   ?   ? ?   ? ? ?    ?   ?   ? ?   ? ? ?    VAL 131 A 131 A ? -0.3 THR 127 A 127 A ? -0.1 
130 ARG 130 A 130 A ? THR 126 A 126 A ? -0.0 VAL 131 A 131 A ? -0.0 ASN 132 A 132 A ? -0.5 THR 127 A 127 A ? -0.1 
131 VAL 131 A 131 A ? PRO 129 A 129 A ? -0.3 THR 126 A 126 A ? -0.1 TYR 133 A 133 A ? -0.4 PHE 128 A 128 A ? -0.1 
132 ASN 132 A 132 A ? ARG 130 A 130 A ? -0.5 THR 127 A 127 A ? -0.4 THR 126 A 126 A ? -2.8 ALA 134 A 134 A ? -0.4 
133 TYR 133 A 133 A ? VAL 131 A 131 A ? -0.4 THR 125 A 125 A ? -0.2 TYR 135 A 135 A ? -0.3 THR 125 A 125 A ? -0.2 
134 ALA 134 A 134 A ? GLY 124 A 124 A ? -1.5 ASN 132 A 132 A ? -0.4 GLN 138 A 138 A ? -0.1 LEU 57  A 57  A ? -0.1 
135 TYR 135 A 135 A ? TYR 133 A 133 A ? -0.3 LEU 137 A 137 A ? -0.1 LEU 57  A 57  A ? -3.2 LEU 137 A 137 A ? -0.4 
136 VAL 136 A 136 A ? ASP 56  A 56  A ? -0.2 LEU 57  A 57  A ? -0.1 ASP 56  A 56  A ? -0.2 GLY 122 A 122 A ? -0.1 
137 LEU 137 A 137 A ? HIS 55  A 55  A ? -2.7 TYR 135 A 135 A ? -0.4 CYS 8   A 8   A ? -2.7 CYS 139 A 139 A ? -0.3 
138 GLN 138 A 138 A ? GLY 122 A 122 A ? -2.6 GLN 7   A 7   A ? -0.2 GLY 122 A 122 A ? -2.0 LEU 140 A 140 A ? -0.4 
139 CYS 139 A 139 A ? SER 6   A 6   A ? -3.5 LEU 137 A 137 A ? -0.3 SER 6   A 6   A ? -2.6 ASP 141 A 141 A ? -0.4 
140 LEU 140 A 140 A ? VAL 120 A 120 A ? -2.9 GLN 138 A 138 A ? -0.4 VAL 120 A 120 A ? -2.9 THR 142 A 142 A ? -0.4 
141 ASP 141 A 141 A ? CYS 139 A 139 A ? -0.4 VAL 119 A 119 A ? -0.2 GLU 143 A 143 A ? -0.2 VAL 119 A 119 A ? -0.2 
142 THR 142 A 142 A ? CYS 118 A 118 A ? -3.2 LEU 140 A 140 A ? -0.4 CYS 118 A 118 A ? -3.7 ILE 144 A 144 A ? -0.3 
143 GLU 143 A 143 A ? GLY 166 A 166 A ? -0.5 LYS 117 A 117 A ? -0.2 GLY 166 A 166 A ? -1.5 LEU 145 A 145 A ? -0.3 
144 ILE 144 A 144 A ? THR 116 A 116 A ? -2.1 THR 142 A 142 A ? -0.3 GLY 115 A 115 A ? -2.9 SER 165 A 165 A ? -0.3 
145 LEU 145 A 145 A ? CYS 164 A 164 A ? -3.7 GLU 143 A 143 A ? -0.3 CYS 164 A 164 A ? -0.5 LYS 147 A 147 A ? -0.1 
146 SER 146 A 146 A ? ILE 144 A 144 A ? -0.2 LYS 147 A 147 A ? -0.1 CYS 150 A 150 A ? -1.0 ILE 149 A 149 A ? -0.8 
147 LYS 147 A 147 A ? ASP 148 A 148 A ? -0.2 ILE 149 A 149 A ? -0.2 LYS 151 A 151 A ? -2.8 SER 152 A 152 A ? -0.2 
148 ASP 148 A 148 A ? ILE 149 A 149 A ? -0.2 CYS 150 A 150 A ? -0.2 SER 152 A 152 A ? -2.2 LYS 147 A 147 A ? -0.2 
149 ILE 149 A 149 A ? SER 146 A 146 A ? -0.8 LYS 151 A 151 A ? -0.2 ARG 153 A 153 A ? -0.8 ASP 148 A 148 A ? -0.2 
150 CYS 150 A 150 A ? SER 146 A 146 A ? -1.0 LYS 151 A 151 A ? -0.2 TYR 154 A 154 A ? -3.8 ARG 153 A 153 A ? -0.5 
151 LYS 151 A 151 A ? LYS 147 A 147 A ? -2.8 SER 152 A 152 A ? -0.2 GLY 155 A 155 A ? -1.8 CYS 150 A 150 A ? -0.2 
152 SER 152 A 152 A ? ASP 148 A 148 A ? -2.2 LYS 147 A 147 A ? -0.2 LYS 151 A 151 A ? -0.2 CYS 150 A 150 A ? -0.2 
153 ARG 153 A 153 A ? ILE 149 A 149 A ? -0.8 CYS 150 A 150 A ? -0.5 LYS 151 A 151 A ? -0.2 SER 152 A 152 A ? -0.2 
154 TYR 154 A 154 A ? CYS 150 A 150 A ? -3.8 GLY 155 A 155 A ? -0.3 SER 157 A 157 A ? -0.9 LYS 151 A 151 A ? -0.2 
155 GLY 155 A 155 A ? LYS 151 A 151 A ? -1.8 CYS 150 A 150 A ? -0.4 VAL 158 A 158 A ? -1.4 TYR 154 A 154 A ? -0.3 
156 ASP 156 A 156 A ? SER 157 A 157 A ? -0.3 TYR 154 A 154 A ? -0.1 GLY 155 A 155 A ? -0.2 LYS 151 A 151 A ? -0.1 
157 SER 157 A 157 A ? TYR 154 A 154 A ? -0.9 LYS 151 A 151 A ? -0.1 THR 159 A 159 A ? -0.9 ASP 156 A 156 A ? -0.3 
158 VAL 158 A 158 A ? GLY 155 A 155 A ? -1.4 LYS 147 A 147 A ? -0.1 ASP 160 A 160 A ? -0.1 SER 157 A 157 A ? -0.1 
159 THR 159 A 159 A ? SER 157 A 157 A ? -0.9 ASP 160 A 160 A ? -0.0 LYS 162 A 162 A ? -1.6 SER 157 A 157 A ? -0.1 
160 ASP 160 A 160 A ? ASP 161 A 161 A ? -0.3 VAL 158 A 158 A ? -0.1 LYS 214 A 214 A ? -0.1 THR 159 A 159 A ? -0.0 
161 ASP 161 A 161 A ? LYS 214 A 214 A ? -0.1 ILE 163 A 163 A ? -0.0 GLU 211 A 211 A ? -2.6 ILE 163 A 163 A ? -0.3 
162 LYS 162 A 162 A ? THR 159 A 159 A ? -1.6 THR 210 A 210 A ? -0.2 CYS 164 A 164 A ? -0.5 THR 210 A 210 A ? -0.2 
163 ILE 163 A 163 A ? SER 209 A 209 A ? -3.4 ASP 161 A 161 A ? -0.3 SER 209 A 209 A ? -2.3 SER 165 A 165 A ? -0.5 
164 CYS 164 A 164 A ? LEU 145 A 145 A ? -0.5 LYS 162 A 162 A ? -0.5 LEU 145 A 145 A ? -3.7 GLY 166 A 166 A ? -0.3 
165 SER 165 A 165 A ? SER 207 A 207 A ? -2.2 ILE 163 A 163 A ? -0.5 SER 207 A 207 A ? -3.4 ILE 167 A 167 A ? -0.3 
166 GLY 166 A 166 A ? GLU 143 A 143 A ? -1.5 CYS 164 A 164 A ? -0.3 MET 168 A 168 A ? -0.6 GLU 143 A 143 A ? -0.5 
167 ILE 167 A 167 A ? LYS 172 A 172 A ? -0.7 SER 165 A 165 A ? -0.3 GLY 170 A 170 A ? -2.4 LYS 172 A 172 A ? -0.3 
168 MET 168 A 168 A ? GLY 166 A 166 A ? -0.6 GLU 169 A 169 A ? -0.3 LYS 204 A 204 A ? -0.7 ILE 167 A 167 A ? -0.1 
169 GLU 169 A 169 A ? GLY 170 A 170 A ? -0.2 LYS 203 A 203 A ? -0.1 MET 168 A 168 A ? -0.3 LYS 203 A 203 A ? -0.1 
170 GLY 170 A 170 A ? ILE 167 A 167 A ? -2.4 LYS 172 A 172 A ? -0.2 GLU 169 A 169 A ? -0.2 SER 202 A 202 A ? -0.2 
171 GLY 171 A 171 A ? ALA 201 A 201 A ? -1.7 MET 168 A 168 A ? -0.1 ASP 173 A 173 A ? -0.3 SER 202 A 202 A ? -0.1 
172 LYS 172 A 172 A ? ILE 167 A 167 A ? -0.3 SER 202 A 202 A ? -0.1 ILE 167 A 167 A ? -0.7 SER 174 A 174 A ? -0.3 
173 ASP 173 A 173 A ? ILE 3   A 3   A ? -1.6 GLY 171 A 171 A ? -0.3 ILE 3   A 3   A ? -2.8 CYS 175 A 175 A ? -0.4 
174 SER 174 A 174 A ? LYS 172 A 172 A ? -0.3 ILE 2   A 2   A ? -0.2 ILE 2   A 2   A ? -0.3 GLN 176 A 176 A ? -0.2 
175 CYS 175 A 175 A ? ARG 1   A 1   A ? -0.9 ASP 173 A 173 A ? -0.4 ASP 178 A 178 A ? -1.5 GLY 124 A 124 A ? -0.1 
176 GLN 176 A 176 A ? GLY 177 A 177 A ? -0.2 SER 174 A 174 A ? -0.2 THR 125 A 125 A ? -2.2 CYS 175 A 175 A ? -0.2 
177 GLY 177 A 177 A ? GLY 124 A 124 A ? -0.2 ARG 26  A 26  A ? -0.1 TRP 123 A 123 A ? -0.4 GLN 176 A 176 A ? -0.2 
178 ASP 178 A 178 A ? CYS 175 A 175 A ? -1.5 GLY 122 A 122 A ? -0.1 SER 181 A 181 A ? -2.9 VAL 193 A 193 A ? -0.3 
179 SER 179 A 179 A ? ARG 26  A 26  A ? -0.4 GLY 180 A 180 A ? -0.3 GLY 28  A 28  A ? -3.6 SER 194 A 194 A ? -0.2 
180 GLY 180 A 180 A ? VAL 193 A 193 A ? -4.1 SER 181 A 181 A ? -0.3 SER 179 A 179 A ? -0.3 SER 194 A 194 A ? -0.1 
181 SER 181 A 181 A ? ASP 178 A 178 A ? -2.9 GLY 28  A 28  A ? -0.2 VAL 193 A 193 A ? -2.8 GLY 180 A 180 A ? -0.3 
182 PRO 182 A 182 A ? ?   ?   ? ?   ? ? ?    ?   ?   ? ?   ? ? ?    SER 121 A 121 A ? -1.4 ILE 184 A 184 A ? -0.6 
183 MET 183 A 183 A ? GLY 191 A 191 A ? -2.7 VAL 120 A 120 A ? -0.2 HIS 190 A 190 A ? -2.6 GLY 191 A 191 A ? -1.5 
184 ILE 184 A 184 A ? VAL 119 A 119 A ? -3.1 PRO 182 A 182 A ? -0.6 VAL 119 A 119 A ? -2.9 ASN 186 A 186 A ? -0.4 
185 CYS 185 A 185 A ? VAL 188 A 188 A ? -2.5 MET 183 A 183 A ? -0.5 VAL 188 A 188 A ? -1.4 CYS 118 A 118 A ? -0.2 
186 ASN 186 A 186 A ? LYS 117 A 117 A ? -0.5 ILE 184 A 184 A ? -0.4 CYS 185 A 185 A ? -0.1 LEU 189 A 189 A ? -0.1 
187 GLY 187 A 187 A ? VAL 188 A 188 A ? -0.2 ILE 184 A 184 A ? -0.0 LEU 189 A 189 A ? -0.3 ASN 186 A 186 A ? -0.3 
188 VAL 188 A 188 A ? CYS 185 A 185 A ? -1.4 ILE 105 A 105 A ? -0.1 CYS 185 A 185 A ? -2.5 HIS 190 A 190 A ? -0.7 
189 LEU 189 A 189 A ? PRO 106 A 106 A ? -2.9 GLY 187 A 187 A ? -0.3 ALA 108 A 108 A ? -1.9 ILE 184 A 184 A ? -0.2 
190 HIS 190 A 190 A ? MET 183 A 183 A ? -2.6 VAL 188 A 188 A ? -0.7 ILE 212 A 212 A ? -1.5 CYS 213 A 213 A ? -0.4 
191 GLY 191 A 191 A ? MET 183 A 183 A ? -1.5 GLU 211 A 211 A ? -0.2 MET 183 A 183 A ? -2.7 VAL 193 A 193 A ? -0.5 
192 LEU 192 A 192 A ? THR 210 A 210 A ? -1.3 HIS 190 A 190 A ? -0.3 THR 210 A 210 A ? -2.9 ILE 163 A 163 A ? -0.2 
193 VAL 193 A 193 A ? SER 181 A 181 A ? -2.8 GLY 191 A 191 A ? -0.5 GLY 180 A 180 A ? -4.1 SER 209 A 209 A ? -0.3 
194 SER 194 A 194 A ? ILE 208 A 208 A ? -2.5 TRP 195 A 195 A ? -0.4 GLY 196 A 196 A ? -0.3 SER 209 A 209 A ? -0.2 
195 TRP 195 A 195 A ? ILE 208 A 208 A ? -1.7 SER 179 A 179 A ? -0.1 ILE 208 A 208 A ? -2.6 SER 194 A 194 A ? -0.4 
196 GLY 196 A 196 A ? SER 194 A 194 A ? -0.3 SER 207 A 207 A ? -0.2 SER 207 A 207 A ? -0.2 CYS 200 A 200 A ? -0.1 
197 ALA 197 A 197 A ? PRO 206 A 206 A ? -0.5 TRP 195 A 195 A ? -0.3 ALA 201 A 201 A ? -0.1 ILE 208 A 208 A ? -0.1 
198 VAL 198 A 198 A ? GLN 199 A 199 A ? -0.2 CYS 175 A 175 A ? -0.1 CYS 200 A 200 A ? -0.8 GLN 176 A 176 A ? -0.2 
199 GLN 199 A 199 A ? CYS 175 A 175 A ? -0.1 PHE 128 A 128 A ? -0.0 SER 202 A 202 A ? -1.0 VAL 198 A 198 A ? -0.2 
200 CYS 200 A 200 A ? VAL 198 A 198 A ? -0.8 ALA 201 A 201 A ? -0.2 LYS 203 A 203 A ? -0.1 CYS 175 A 175 A ? -0.1 
201 ALA 201 A 201 A ? SER 205 A 205 A ? -0.4 SER 202 A 202 A ? -0.2 GLY 171 A 171 A ? -1.7 LYS 203 A 203 A ? -0.2 
202 SER 202 A 202 A ? GLN 199 A 199 A ? -1.0 GLY 170 A 170 A ? -0.2 SER 205 A 205 A ? -1.5 ALA 201 A 201 A ? -0.2 
203 LYS 203 A 203 A ? LYS 204 A 204 A ? -0.2 ALA 201 A 201 A ? -0.2 GLU 169 A 169 A ? -0.1 SER 202 A 202 A ? -0.1 
204 LYS 204 A 204 A ? MET 168 A 168 A ? -0.7 ILE 167 A 167 A ? -0.3 LYS 203 A 203 A ? -0.2 MET 168 A 168 A ? -0.1 
205 SER 205 A 205 A ? SER 202 A 202 A ? -1.5 ILE 167 A 167 A ? -0.3 ALA 201 A 201 A ? -0.4 LYS 204 A 204 A ? -0.2 
206 PRO 206 A 206 A ? ?   ?   ? ?   ? ? ?    ?   ?   ? ?   ? ? ?    ALA 197 A 197 A ? -0.5 GLY 166 A 166 A ? -0.3 
207 SER 207 A 207 A ? SER 165 A 165 A ? -3.4 GLY 196 A 196 A ? -0.2 SER 165 A 165 A ? -2.2 SER 209 A 209 A ? -0.5 
208 ILE 208 A 208 A ? TRP 195 A 195 A ? -2.6 PRO 206 A 206 A ? -0.2 SER 194 A 194 A ? -2.5 TRP 195 A 195 A ? -1.7 
209 SER 209 A 209 A ? ILE 163 A 163 A ? -2.3 SER 207 A 207 A ? -0.5 ILE 163 A 163 A ? -3.4 GLU 211 A 211 A ? -0.3 
210 THR 210 A 210 A ? LEU 192 A 192 A ? -2.9 ILE 208 A 208 A ? -0.3 LEU 192 A 192 A ? -1.3 ILE 212 A 212 A ? -0.8 
211 GLU 211 A 211 A ? ASP 161 A 161 A ? -2.6 SER 209 A 209 A ? -0.3 LYS 214 A 214 A ? -1.3 PHE 215 A 215 A ? -0.4 
212 ILE 212 A 212 A ? HIS 190 A 190 A ? -1.5 THR 210 A 210 A ? -0.8 PHE 215 A 215 A ? -1.9 ARG 216 A 216 A ? -0.6 
213 CYS 213 A 213 A ? HIS 190 A 190 A ? -0.4 LYS 214 A 214 A ? -0.3 ARG 216 A 216 A ? -0.5 LYS 217 A 217 A ? -0.3 
214 LYS 214 A 214 A ? GLU 211 A 211 A ? -1.3 PHE 215 A 215 A ? -0.2 CYS 213 A 213 A ? -0.3 ILE 212 A 212 A ? -0.2 
215 PHE 215 A 215 A ? ILE 212 A 212 A ? -1.9 GLU 211 A 211 A ? -0.4 ILE 219 A 219 A ? -2.5 LYS 214 A 214 A ? -0.2 
216 ARG 216 A 216 A ? ILE 212 A 212 A ? -0.6 CYS 213 A 213 A ? -0.5 GLU 220 A 220 A ? -2.7 GLU 221 A 221 A ? -0.2 
217 LYS 217 A 217 A ? CYS 213 A 213 A ? -0.3 TRP 218 A 218 A ? -0.2 GLU 221 A 221 A ? -2.4 THR 222 A 222 A ? -0.2 
218 TRP 218 A 218 A ? ILE 219 A 219 A ? -0.2 GLU 220 A 220 A ? -0.2 THR 222 A 222 A ? -2.3 LYS 217 A 217 A ? -0.2 
219 ILE 219 A 219 A ? PHE 215 A 215 A ? -2.5 GLU 220 A 220 A ? -0.2 MET 223 A 223 A ? -2.1 LYS 217 A 217 A ? -0.2 
220 GLU 220 A 220 A ? ARG 216 A 216 A ? -2.7 GLU 221 A 221 A ? -0.2 ALA 224 A 224 A ? -1.6 ILE 219 A 219 A ? -0.2 
221 GLU 221 A 221 A ? LYS 217 A 217 A ? -2.4 ARG 216 A 216 A ? -0.2 GLU 225 A 225 A ? -1.4 GLU 220 A 220 A ? -0.2 
222 THR 222 A 222 A ? TRP 218 A 218 A ? -2.3 LYS 217 A 217 A ? -0.2 SER 226 A 226 A ? -0.8 GLU 220 A 220 A ? -0.2 
223 MET 223 A 223 A ? ILE 219 A 219 A ? -2.1 ALA 224 A 224 A ? -0.2 SER 226 A 226 A ? -0.2 THR 222 A 222 A ? -0.2 
224 ALA 224 A 224 A ? GLU 220 A 220 A ? -1.6 GLU 225 A 225 A ? -0.2 MET 223 A 223 A ? -0.2 THR 222 A 222 A ? -0.2 
225 GLU 225 A 225 A ? GLU 221 A 221 A ? -1.4 THR 222 A 222 A ? -0.2 ALA 224 A 224 A ? -0.2 MET 223 A 223 A ? -0.2 
226 SER 226 A 226 A ? THR 222 A 222 A ? -0.8 MET 223 A 223 A ? -0.2 ARG 71  A 71  A ? -0.0 ?   ?   ? ?   ? ? ?    
# 
loop_
_dssp_statistics_histogram.entry_id 
_dssp_statistics_histogram.type 
_dssp_statistics_histogram.1 
_dssp_statistics_histogram.2 
_dssp_statistics_histogram.3 
_dssp_statistics_histogram.4 
_dssp_statistics_histogram.5 
_dssp_statistics_histogram.6 
_dssp_statistics_histogram.7 
_dssp_statistics_histogram.8 
_dssp_statistics_histogram.9 
_dssp_statistics_histogram.10 
_dssp_statistics_histogram.11 
_dssp_statistics_histogram.12 
_dssp_statistics_histogram.13 
_dssp_statistics_histogram.14 
_dssp_statistics_histogram.15 
_dssp_statistics_histogram.16 
_dssp_statistics_histogram.17 
_dssp_statistics_histogram.18 
_dssp_statistics_histogram.19 
_dssp_statistics_histogram.20 
_dssp_statistics_histogram.21 
_dssp_statistics_histogram.22 
_dssp_statistics_histogram.23 
_dssp_statistics_histogram.24 
_dssp_statistics_histogram.25 
_dssp_statistics_histogram.26 
_dssp_statistics_histogram.27 
_dssp_statistics_histogram.28 
_dssp_statistics_histogram.29 
_dssp_statistics_histogram.30 
Laag_TKL1 residues_per_alpha_helix        0 0 0 0 0 0 0 1 0 1 0 0 0 0 0 0 0 0 0 0 0 0 0 0 0 0 0 0 0 0 
Laag_TKL1 parallel_bridges_per_ladder     1 0 0 0 0 0 0 0 0 0 0 0 0 0 0 0 0 0 0 0 0 0 0 0 0 0 0 0 0 0 
Laag_TKL1 antiparallel_bridges_per_ladder 3 4 1 4 3 2 0 0 0 0 0 0 0 0 0 0 0 0 0 0 0 0 0 0 0 0 0 0 0 0 
Laag_TKL1 ladders_per_sheet               1 0 0 0 0 1 0 1 0 0 0 0 0 0 0 0 0 0 0 0 0 0 0 0 0 0 0 0 0 0 
# 
loop_
_dssp_statistics_hbond.entry_id 
_dssp_statistics_hbond.type 
_dssp_statistics_hbond.count 
_dssp_statistics_hbond.count_per_100 
Laag_TKL1 O(I)-->H-N(J)          153 67.7 
Laag_TKL1 'PARALLEL BRIDGES'     2   0.9  
Laag_TKL1 'ANTIPARALLEL BRIDGES' 76  33.6 
Laag_TKL1 O(I)-->H-N(I-5)        2   0.9  
Laag_TKL1 O(I)-->H-N(I-4)        2   0.9  
Laag_TKL1 O(I)-->H-N(I-3)        3   1.3  
Laag_TKL1 O(I)-->H-N(I-2)        0   0.0  
Laag_TKL1 O(I)-->H-N(I-1)        0   0.0  
Laag_TKL1 O(I)-->H-N(I+0)        0   0.0  
Laag_TKL1 O(I)-->H-N(I+1)        0   0.0  
Laag_TKL1 O(I)-->H-N(I+2)        23  10.2 
Laag_TKL1 O(I)-->H-N(I+3)        23  10.2 
Laag_TKL1 O(I)-->H-N(I+4)        16  7.1  
Laag_TKL1 O(I)-->H-N(I+5)        1   0.4  
# 
_dssp_statistics.entry_id                       Laag_TKL1 
_dssp_statistics.nr_of_residues                 226 
_dssp_statistics.nr_of_chains                   1 
_dssp_statistics.nr_of_ss_bridges_total         0 
_dssp_statistics.nr_of_ss_bridges_intra_chain   0 
_dssp_statistics.nr_of_ss_bridges_inter_chain   0 
# 
loop_
_chem_comp.id 
_chem_comp.type 
_chem_comp.mon_nstd_flag 
_chem_comp.name 
_chem_comp.formula 
_chem_comp.formula_weight 
ALA 'L-PEPTIDE LINKING' y ALANINE         'C3 H7 N O2'     89.093 
ARG 'L-PEPTIDE LINKING' y ARGININE        'C6 H15 N4 O2'  175.209 
ASN 'L-PEPTIDE LINKING' y ASPARAGINE      'C4 H8 N2 O3'   132.118 
ASP 'L-PEPTIDE LINKING' y 'ASPARTIC ACID' 'C4 H7 N O4'    133.103 
CYS 'L-PEPTIDE LINKING' y CYSTEINE        'C3 H7 N O2 S'  121.158 
GLN 'L-PEPTIDE LINKING' y GLUTAMINE       'C5 H10 N2 O3'  146.144 
GLU 'L-PEPTIDE LINKING' y 'GLUTAMIC ACID' 'C5 H9 N O4'    147.129 
GLY 'PEPTIDE LINKING'   y GLYCINE         'C2 H5 N O2'     75.067 
HIS 'L-PEPTIDE LINKING' y HISTIDINE       'C6 H10 N3 O2'  156.162 
ILE 'L-PEPTIDE LINKING' y ISOLEUCINE      'C6 H13 N O2'   131.173 
LEU 'L-PEPTIDE LINKING' y LEUCINE         'C6 H13 N O2'   131.173 
LYS 'L-PEPTIDE LINKING' y LYSINE          'C6 H15 N2 O2'  147.195 
MET 'L-PEPTIDE LINKING' y METHIONINE      'C5 H11 N O2 S' 149.211 
PHE 'L-PEPTIDE LINKING' y PHENYLALANINE   'C9 H11 N O2'   165.189 
PRO 'L-PEPTIDE LINKING' y PROLINE         'C5 H9 N O2'     115.13 
SER 'L-PEPTIDE LINKING' y SERINE          'C3 H7 N O3'    105.093 
THR 'L-PEPTIDE LINKING' y THREONINE       'C4 H9 N O3'    119.119 
TRP 'L-PEPTIDE LINKING' y TRYPTOPHAN      'C11 H12 N2 O2' 204.225 
TYR 'L-PEPTIDE LINKING' y TYROSINE        'C9 H11 N O3'   181.189 
VAL 'L-PEPTIDE LINKING' y VALINE          'C5 H11 N O2'   117.146 
# 
loop_
_atom_type.symbol 
N 
C 
O 
S 
# 
loop_
_entity_poly_seq.entity_id 
_entity_poly_seq.num 
_entity_poly_seq.mon_id 
_entity_poly_seq.hetero 
1   1 ARG n 
1   2 ILE n 
1   3 ILE n 
1   4 GLY n 
1   5 GLY n 
1   6 SER n 
1   7 GLN n 
1   8 CYS n 
1   9 TRP n 
1  10 PRO n 
1  11 HIS n 
1  12 SER n 
1  13 GLN n 
1  14 PRO n 
1  15 TRP n 
1  16 GLN n 
1  17 VAL n 
1  18 PHE n 
1  19 VAL n 
1  20 PHE n 
1  21 ASP n 
1  22 ASN n 
1  23 GLN n 
1  24 LEU n 
1  25 SER n 
1  26 ARG n 
1  27 CYS n 
1  28 GLY n 
1  29 GLY n 
1  30 ALA n 
1  31 LEU n 
1  32 ILE n 
1  33 ASN n 
1  34 GLU n 
1  35 HIS n 
1  36 TRP n 
1  37 VAL n 
1  38 LEU n 
1  39 THR n 
1  40 ALA n 
1  41 GLY n 
1  42 HIS n 
1  43 CYS n 
1  44 LEU n 
1  45 GLY n 
1  46 ARG n 
1  47 ASN n 
1  48 LEU n 
1  49 MET n 
1  50 VAL n 
1  51 HIS n 
1  52 LEU n 
1  53 GLY n 
1  54 GLU n 
1  55 HIS n 
1  56 ASP n 
1  57 LEU n 
1  58 ARG n 
1  59 LYS n 
1  60 GLN n 
1  61 ASP n 
1  62 ALA n 
1  63 GLY n 
1  64 GLU n 
1  65 GLN n 
1  66 ALA n 
1  67 SER n 
1  68 ARG n 
1  69 ALA n 
1  70 VAL n 
1  71 ARG n 
1  72 VAL n 
1  73 ILE n 
1  74 ARG n 
1  75 HIS n 
1  76 PRO n 
1  77 LYS n 
1  78 PHE n 
1  79 ASP n 
1  80 PRO n 
1  81 LEU n 
1  82 THR n 
1  83 LEU n 
1  84 LYS n 
1  85 ASN n 
1  86 ASP n 
1  87 VAL n 
1  88 MET n 
1  89 LEU n 
1  90 LEU n 
1  91 LYS n 
1  92 LEU n 
1  93 SER n 
1  94 PRO n 
1  95 PRO n 
1  96 ALA n 
1  97 VAL n 
1  98 LEU n 
1  99 GLY n 
1 100 ASP n 
1 101 THR n 
1 102 ILE n 
1 103 LYS n 
1 104 THR n 
1 105 ILE n 
1 106 PRO n 
1 107 LEU n 
1 108 ALA n 
1 109 LYS n 
1 110 GLU n 
1 111 CYS n 
1 112 ALA n 
1 113 PRO n 
1 114 ILE n 
1 115 GLY n 
1 116 THR n 
1 117 LYS n 
1 118 CYS n 
1 119 VAL n 
1 120 VAL n 
1 121 SER n 
1 122 GLY n 
1 123 TRP n 
1 124 GLY n 
1 125 THR n 
1 126 THR n 
1 127 THR n 
1 128 PHE n 
1 129 PRO n 
1 130 ARG n 
1 131 VAL n 
1 132 ASN n 
1 133 TYR n 
1 134 ALA n 
1 135 TYR n 
1 136 VAL n 
1 137 LEU n 
1 138 GLN n 
1 139 CYS n 
1 140 LEU n 
1 141 ASP n 
1 142 THR n 
1 143 GLU n 
1 144 ILE n 
1 145 LEU n 
1 146 SER n 
1 147 LYS n 
1 148 ASP n 
1 149 ILE n 
1 150 CYS n 
1 151 LYS n 
1 152 SER n 
1 153 ARG n 
1 154 TYR n 
1 155 GLY n 
1 156 ASP n 
1 157 SER n 
1 158 VAL n 
1 159 THR n 
1 160 ASP n 
1 161 ASP n 
1 162 LYS n 
1 163 ILE n 
1 164 CYS n 
1 165 SER n 
1 166 GLY n 
1 167 ILE n 
1 168 MET n 
1 169 GLU n 
1 170 GLY n 
1 171 GLY n 
1 172 LYS n 
1 173 ASP n 
1 174 SER n 
1 175 CYS n 
1 176 GLN n 
1 177 GLY n 
1 178 ASP n 
1 179 SER n 
1 180 GLY n 
1 181 SER n 
1 182 PRO n 
1 183 MET n 
1 184 ILE n 
1 185 CYS n 
1 186 ASN n 
1 187 GLY n 
1 188 VAL n 
1 189 LEU n 
1 190 HIS n 
1 191 GLY n 
1 192 LEU n 
1 193 VAL n 
1 194 SER n 
1 195 TRP n 
1 196 GLY n 
1 197 ALA n 
1 198 VAL n 
1 199 GLN n 
1 200 CYS n 
1 201 ALA n 
1 202 SER n 
1 203 LYS n 
1 204 LYS n 
1 205 SER n 
1 206 PRO n 
1 207 SER n 
1 208 ILE n 
1 209 SER n 
1 210 THR n 
1 211 GLU n 
1 212 ILE n 
1 213 CYS n 
1 214 LYS n 
1 215 PHE n 
1 216 ARG n 
1 217 LYS n 
1 218 TRP n 
1 219 ILE n 
1 220 GLU n 
1 221 GLU n 
1 222 THR n 
1 223 MET n 
1 224 ALA n 
1 225 GLU n 
1 226 SER n 
# 
loop_
_pdbx_poly_seq_scheme.asym_id 
_pdbx_poly_seq_scheme.entity_id 
_pdbx_poly_seq_scheme.seq_id 
_pdbx_poly_seq_scheme.mon_id 
_pdbx_poly_seq_scheme.ndb_seq_num 
_pdbx_poly_seq_scheme.pdb_seq_num 
_pdbx_poly_seq_scheme.auth_seq_num 
_pdbx_poly_seq_scheme.pdb_mon_id 
_pdbx_poly_seq_scheme.auth_mon_id 
_pdbx_poly_seq_scheme.pdb_strand_id 
_pdbx_poly_seq_scheme.pdb_ins_code 
_pdbx_poly_seq_scheme.hetero 
A 1   1 ARG   1 1   1   ARG ARG A ? n 
A 1   2 ILE   2 2   2   ILE ILE A ? n 
A 1   3 ILE   3 3   3   ILE ILE A ? n 
A 1   4 GLY   4 4   4   GLY GLY A ? n 
A 1   5 GLY   5 5   5   GLY GLY A ? n 
A 1   6 SER   6 6   6   SER SER A ? n 
A 1   7 GLN   7 7   7   GLN GLN A ? n 
A 1   8 CYS   8 8   8   CYS CYS A ? n 
A 1   9 TRP   9 9   9   TRP TRP A ? n 
A 1  10 PRO  10 10  10  PRO PRO A ? n 
A 1  11 HIS  11 11  11  HIS HIS A ? n 
A 1  12 SER  12 12  12  SER SER A ? n 
A 1  13 GLN  13 13  13  GLN GLN A ? n 
A 1  14 PRO  14 14  14  PRO PRO A ? n 
A 1  15 TRP  15 15  15  TRP TRP A ? n 
A 1  16 GLN  16 16  16  GLN GLN A ? n 
A 1  17 VAL  17 17  17  VAL VAL A ? n 
A 1  18 PHE  18 18  18  PHE PHE A ? n 
A 1  19 VAL  19 19  19  VAL VAL A ? n 
A 1  20 PHE  20 20  20  PHE PHE A ? n 
A 1  21 ASP  21 21  21  ASP ASP A ? n 
A 1  22 ASN  22 22  22  ASN ASN A ? n 
A 1  23 GLN  23 23  23  GLN GLN A ? n 
A 1  24 LEU  24 24  24  LEU LEU A ? n 
A 1  25 SER  25 25  25  SER SER A ? n 
A 1  26 ARG  26 26  26  ARG ARG A ? n 
A 1  27 CYS  27 27  27  CYS CYS A ? n 
A 1  28 GLY  28 28  28  GLY GLY A ? n 
A 1  29 GLY  29 29  29  GLY GLY A ? n 
A 1  30 ALA  30 30  30  ALA ALA A ? n 
A 1  31 LEU  31 31  31  LEU LEU A ? n 
A 1  32 ILE  32 32  32  ILE ILE A ? n 
A 1  33 ASN  33 33  33  ASN ASN A ? n 
A 1  34 GLU  34 34  34  GLU GLU A ? n 
A 1  35 HIS  35 35  35  HIS HIS A ? n 
A 1  36 TRP  36 36  36  TRP TRP A ? n 
A 1  37 VAL  37 37  37  VAL VAL A ? n 
A 1  38 LEU  38 38  38  LEU LEU A ? n 
A 1  39 THR  39 39  39  THR THR A ? n 
A 1  40 ALA  40 40  40  ALA ALA A ? n 
A 1  41 GLY  41 41  41  GLY GLY A ? n 
A 1  42 HIS  42 42  42  HIS HIS A ? n 
A 1  43 CYS  43 43  43  CYS CYS A ? n 
A 1  44 LEU  44 44  44  LEU LEU A ? n 
A 1  45 GLY  45 45  45  GLY GLY A ? n 
A 1  46 ARG  46 46  46  ARG ARG A ? n 
A 1  47 ASN  47 47  47  ASN ASN A ? n 
A 1  48 LEU  48 48  48  LEU LEU A ? n 
A 1  49 MET  49 49  49  MET MET A ? n 
A 1  50 VAL  50 50  50  VAL VAL A ? n 
A 1  51 HIS  51 51  51  HIS HIS A ? n 
A 1  52 LEU  52 52  52  LEU LEU A ? n 
A 1  53 GLY  53 53  53  GLY GLY A ? n 
A 1  54 GLU  54 54  54  GLU GLU A ? n 
A 1  55 HIS  55 55  55  HIS HIS A ? n 
A 1  56 ASP  56 56  56  ASP ASP A ? n 
A 1  57 LEU  57 57  57  LEU LEU A ? n 
A 1  58 ARG  58 58  58  ARG ARG A ? n 
A 1  59 LYS  59 59  59  LYS LYS A ? n 
A 1  60 GLN  60 60  60  GLN GLN A ? n 
A 1  61 ASP  61 61  61  ASP ASP A ? n 
A 1  62 ALA  62 62  62  ALA ALA A ? n 
A 1  63 GLY  63 63  63  GLY GLY A ? n 
A 1  64 GLU  64 64  64  GLU GLU A ? n 
A 1  65 GLN  65 65  65  GLN GLN A ? n 
A 1  66 ALA  66 66  66  ALA ALA A ? n 
A 1  67 SER  67 67  67  SER SER A ? n 
A 1  68 ARG  68 68  68  ARG ARG A ? n 
A 1  69 ALA  69 69  69  ALA ALA A ? n 
A 1  70 VAL  70 70  70  VAL VAL A ? n 
A 1  71 ARG  71 71  71  ARG ARG A ? n 
A 1  72 VAL  72 72  72  VAL VAL A ? n 
A 1  73 ILE  73 73  73  ILE ILE A ? n 
A 1  74 ARG  74 74  74  ARG ARG A ? n 
A 1  75 HIS  75 75  75  HIS HIS A ? n 
A 1  76 PRO  76 76  76  PRO PRO A ? n 
A 1  77 LYS  77 77  77  LYS LYS A ? n 
A 1  78 PHE  78 78  78  PHE PHE A ? n 
A 1  79 ASP  79 79  79  ASP ASP A ? n 
A 1  80 PRO  80 80  80  PRO PRO A ? n 
A 1  81 LEU  81 81  81  LEU LEU A ? n 
A 1  82 THR  82 82  82  THR THR A ? n 
A 1  83 LEU  83 83  83  LEU LEU A ? n 
A 1  84 LYS  84 84  84  LYS LYS A ? n 
A 1  85 ASN  85 85  85  ASN ASN A ? n 
A 1  86 ASP  86 86  86  ASP ASP A ? n 
A 1  87 VAL  87 87  87  VAL VAL A ? n 
A 1  88 MET  88 88  88  MET MET A ? n 
A 1  89 LEU  89 89  89  LEU LEU A ? n 
A 1  90 LEU  90 90  90  LEU LEU A ? n 
A 1  91 LYS  91 91  91  LYS LYS A ? n 
A 1  92 LEU  92 92  92  LEU LEU A ? n 
A 1  93 SER  93 93  93  SER SER A ? n 
A 1  94 PRO  94 94  94  PRO PRO A ? n 
A 1  95 PRO  95 95  95  PRO PRO A ? n 
A 1  96 ALA  96 96  96  ALA ALA A ? n 
A 1  97 VAL  97 97  97  VAL VAL A ? n 
A 1  98 LEU  98 98  98  LEU LEU A ? n 
A 1  99 GLY  99 99  99  GLY GLY A ? n 
A 1 100 ASP 100 100 100 ASP ASP A ? n 
A 1 101 THR 101 101 101 THR THR A ? n 
A 1 102 ILE 102 102 102 ILE ILE A ? n 
A 1 103 LYS 103 103 103 LYS LYS A ? n 
A 1 104 THR 104 104 104 THR THR A ? n 
A 1 105 ILE 105 105 105 ILE ILE A ? n 
A 1 106 PRO 106 106 106 PRO PRO A ? n 
A 1 107 LEU 107 107 107 LEU LEU A ? n 
A 1 108 ALA 108 108 108 ALA ALA A ? n 
A 1 109 LYS 109 109 109 LYS LYS A ? n 
A 1 110 GLU 110 110 110 GLU GLU A ? n 
A 1 111 CYS 111 111 111 CYS CYS A ? n 
A 1 112 ALA 112 112 112 ALA ALA A ? n 
A 1 113 PRO 113 113 113 PRO PRO A ? n 
A 1 114 ILE 114 114 114 ILE ILE A ? n 
A 1 115 GLY 115 115 115 GLY GLY A ? n 
A 1 116 THR 116 116 116 THR THR A ? n 
A 1 117 LYS 117 117 117 LYS LYS A ? n 
A 1 118 CYS 118 118 118 CYS CYS A ? n 
A 1 119 VAL 119 119 119 VAL VAL A ? n 
A 1 120 VAL 120 120 120 VAL VAL A ? n 
A 1 121 SER 121 121 121 SER SER A ? n 
A 1 122 GLY 122 122 122 GLY GLY A ? n 
A 1 123 TRP 123 123 123 TRP TRP A ? n 
A 1 124 GLY 124 124 124 GLY GLY A ? n 
A 1 125 THR 125 125 125 THR THR A ? n 
A 1 126 THR 126 126 126 THR THR A ? n 
A 1 127 THR 127 127 127 THR THR A ? n 
A 1 128 PHE 128 128 128 PHE PHE A ? n 
A 1 129 PRO 129 129 129 PRO PRO A ? n 
A 1 130 ARG 130 130 130 ARG ARG A ? n 
A 1 131 VAL 131 131 131 VAL VAL A ? n 
A 1 132 ASN 132 132 132 ASN ASN A ? n 
A 1 133 TYR 133 133 133 TYR TYR A ? n 
A 1 134 ALA 134 134 134 ALA ALA A ? n 
A 1 135 TYR 135 135 135 TYR TYR A ? n 
A 1 136 VAL 136 136 136 VAL VAL A ? n 
A 1 137 LEU 137 137 137 LEU LEU A ? n 
A 1 138 GLN 138 138 138 GLN GLN A ? n 
A 1 139 CYS 139 139 139 CYS CYS A ? n 
A 1 140 LEU 140 140 140 LEU LEU A ? n 
A 1 141 ASP 141 141 141 ASP ASP A ? n 
A 1 142 THR 142 142 142 THR THR A ? n 
A 1 143 GLU 143 143 143 GLU GLU A ? n 
A 1 144 ILE 144 144 144 ILE ILE A ? n 
A 1 145 LEU 145 145 145 LEU LEU A ? n 
A 1 146 SER 146 146 146 SER SER A ? n 
A 1 147 LYS 147 147 147 LYS LYS A ? n 
A 1 148 ASP 148 148 148 ASP ASP A ? n 
A 1 149 ILE 149 149 149 ILE ILE A ? n 
A 1 150 CYS 150 150 150 CYS CYS A ? n 
A 1 151 LYS 151 151 151 LYS LYS A ? n 
A 1 152 SER 152 152 152 SER SER A ? n 
A 1 153 ARG 153 153 153 ARG ARG A ? n 
A 1 154 TYR 154 154 154 TYR TYR A ? n 
A 1 155 GLY 155 155 155 GLY GLY A ? n 
A 1 156 ASP 156 156 156 ASP ASP A ? n 
A 1 157 SER 157 157 157 SER SER A ? n 
A 1 158 VAL 158 158 158 VAL VAL A ? n 
A 1 159 THR 159 159 159 THR THR A ? n 
A 1 160 ASP 160 160 160 ASP ASP A ? n 
A 1 161 ASP 161 161 161 ASP ASP A ? n 
A 1 162 LYS 162 162 162 LYS LYS A ? n 
A 1 163 ILE 163 163 163 ILE ILE A ? n 
A 1 164 CYS 164 164 164 CYS CYS A ? n 
A 1 165 SER 165 165 165 SER SER A ? n 
A 1 166 GLY 166 166 166 GLY GLY A ? n 
A 1 167 ILE 167 167 167 ILE ILE A ? n 
A 1 168 MET 168 168 168 MET MET A ? n 
A 1 169 GLU 169 169 169 GLU GLU A ? n 
A 1 170 GLY 170 170 170 GLY GLY A ? n 
A 1 171 GLY 171 171 171 GLY GLY A ? n 
A 1 172 LYS 172 172 172 LYS LYS A ? n 
A 1 173 ASP 173 173 173 ASP ASP A ? n 
A 1 174 SER 174 174 174 SER SER A ? n 
A 1 175 CYS 175 175 175 CYS CYS A ? n 
A 1 176 GLN 176 176 176 GLN GLN A ? n 
A 1 177 GLY 177 177 177 GLY GLY A ? n 
A 1 178 ASP 178 178 178 ASP ASP A ? n 
A 1 179 SER 179 179 179 SER SER A ? n 
A 1 180 GLY 180 180 180 GLY GLY A ? n 
A 1 181 SER 181 181 181 SER SER A ? n 
A 1 182 PRO 182 182 182 PRO PRO A ? n 
A 1 183 MET 183 183 183 MET MET A ? n 
A 1 184 ILE 184 184 184 ILE ILE A ? n 
A 1 185 CYS 185 185 185 CYS CYS A ? n 
A 1 186 ASN 186 186 186 ASN ASN A ? n 
A 1 187 GLY 187 187 187 GLY GLY A ? n 
A 1 188 VAL 188 188 188 VAL VAL A ? n 
A 1 189 LEU 189 189 189 LEU LEU A ? n 
A 1 190 HIS 190 190 190 HIS HIS A ? n 
A 1 191 GLY 191 191 191 GLY GLY A ? n 
A 1 192 LEU 192 192 192 LEU LEU A ? n 
A 1 193 VAL 193 193 193 VAL VAL A ? n 
A 1 194 SER 194 194 194 SER SER A ? n 
A 1 195 TRP 195 195 195 TRP TRP A ? n 
A 1 196 GLY 196 196 196 GLY GLY A ? n 
A 1 197 ALA 197 197 197 ALA ALA A ? n 
A 1 198 VAL 198 198 198 VAL VAL A ? n 
A 1 199 GLN 199 199 199 GLN GLN A ? n 
A 1 200 CYS 200 200 200 CYS CYS A ? n 
A 1 201 ALA 201 201 201 ALA ALA A ? n 
A 1 202 SER 202 202 202 SER SER A ? n 
A 1 203 LYS 203 203 203 LYS LYS A ? n 
A 1 204 LYS 204 204 204 LYS LYS A ? n 
A 1 205 SER 205 205 205 SER SER A ? n 
A 1 206 PRO 206 206 206 PRO PRO A ? n 
A 1 207 SER 207 207 207 SER SER A ? n 
A 1 208 ILE 208 208 208 ILE ILE A ? n 
A 1 209 SER 209 209 209 SER SER A ? n 
A 1 210 THR 210 210 210 THR THR A ? n 
A 1 211 GLU 211 211 211 GLU GLU A ? n 
A 1 212 ILE 212 212 212 ILE ILE A ? n 
A 1 213 CYS 213 213 213 CYS CYS A ? n 
A 1 214 LYS 214 214 214 LYS LYS A ? n 
A 1 215 PHE 215 215 215 PHE PHE A ? n 
A 1 216 ARG 216 216 216 ARG ARG A ? n 
A 1 217 LYS 217 217 217 LYS LYS A ? n 
A 1 218 TRP 218 218 218 TRP TRP A ? n 
A 1 219 ILE 219 219 219 ILE ILE A ? n 
A 1 220 GLU 220 220 220 GLU GLU A ? n 
A 1 221 GLU 221 221 221 GLU GLU A ? n 
A 1 222 THR 222 222 222 THR THR A ? n 
A 1 223 MET 223 223 223 MET MET A ? n 
A 1 224 ALA 224 224 224 ALA ALA A ? n 
A 1 225 GLU 225 225 225 GLU GLU A ? n 
A 1 226 SER 226 226 226 SER SER A ? n 
# 
loop_
_atom_site.group_PDB 
_atom_site.id 
_atom_site.type_symbol 
_atom_site.label_atom_id 
_atom_site.label_alt_id 
_atom_site.label_comp_id 
_atom_site.label_asym_id 
_atom_site.label_entity_id 
_atom_site.label_seq_id 
_atom_site.pdbx_PDB_ins_code 
_atom_site.Cartn_x 
_atom_site.Cartn_y 
_atom_site.Cartn_z 
_atom_site.occupancy 
_atom_site.B_iso_or_equiv 
_atom_site.pdbx_formal_charge 
_atom_site.auth_seq_id 
_atom_site.auth_comp_id 
_atom_site.auth_asym_id 
_atom_site.auth_atom_id 
_atom_site.pdbx_PDB_model_num 
ATOM 1    N N   ? ARG A 1   1 ?   2.078   9.655  -6.802 1.000 60.770 ? 1   ARG A N   1 
ATOM 2    C CA  ? ARG A 1   1 ?   2.355  10.167  -8.140 1.000 60.770 ? 1   ARG A CA  1 
ATOM 3    C C   ? ARG A 1   1 ?   1.970   9.148  -9.207 1.000 60.770 ? 1   ARG A C   1 
ATOM 4    C CB  ? ARG A 1   1 ?   3.833  10.538  -8.279 1.000 60.770 ? 1   ARG A CB  1 
ATOM 5    O O   ? ARG A 1   1 ?   2.486   8.028  -9.218 1.000 60.770 ? 1   ARG A O   1 
ATOM 6    C CG  ? ARG A 1   1 ?   4.159  11.309  -9.548 1.000 60.770 ? 1   ARG A CG  1 
ATOM 7    C CD  ? ARG A 1   1 ?   5.613  11.759  -9.578 1.000 60.770 ? 1   ARG A CD  1 
ATOM 8    N NE  ? ARG A 1   1 ?   5.969  12.346 -10.866 1.000 60.770 ? 1   ARG A NE  1 
ATOM 9    N NH1 ? ARG A 1   1 ?   8.066  13.049 -10.200 1.000 60.770 ? 1   ARG A NH1 1 
ATOM 10   N NH2 ? ARG A 1   1 ?   7.346  13.445 -12.339 1.000 60.770 ? 1   ARG A NH2 1 
ATOM 11   C CZ  ? ARG A 1   1 ?   7.126  12.945 -11.132 1.000 60.770 ? 1   ARG A CZ  1 
ATOM 12   N N   ? ILE A 1   2 ?   0.941   9.334  -9.958 1.000 60.180 ? 2   ILE A N   1 
ATOM 13   C CA  ? ILE A 1   2 ?   0.922   8.531 -11.176 1.000 60.180 ? 2   ILE A CA  1 
ATOM 14   C C   ? ILE A 1   2 ?   1.154   9.428 -12.389 1.000 60.180 ? 2   ILE A C   1 
ATOM 15   C CB  ? ILE A 1   2 ?  -0.410   7.762 -11.324 1.000 60.180 ? 2   ILE A CB  1 
ATOM 16   O O   ? ILE A 1   2 ?   0.301  10.250 -12.733 1.000 60.180 ? 2   ILE A O   1 
ATOM 17   C CG1 ? ILE A 1   2 ?  -0.606   6.800 -10.146 1.000 60.180 ? 2   ILE A CG1 1 
ATOM 18   C CG2 ? ILE A 1   2 ?  -0.454   7.010 -12.658 1.000 60.180 ? 2   ILE A CG2 1 
ATOM 19   C CD1 ? ILE A 1   2 ?  -1.866   5.951 -10.243 1.000 60.180 ? 2   ILE A CD1 1 
ATOM 20   N N   ? ILE A 1   3 ?   2.294   9.640 -12.836 1.000 65.240 ? 3   ILE A N   1 
ATOM 21   C CA  ? ILE A 1   3 ?   2.694  10.398 -14.016 1.000 65.240 ? 3   ILE A CA  1 
ATOM 22   C C   ? ILE A 1   3 ?   2.573   9.520 -15.259 1.000 65.240 ? 3   ILE A C   1 
ATOM 23   C CB  ? ILE A 1   3 ?   4.135  10.938 -13.879 1.000 65.240 ? 3   ILE A CB  1 
ATOM 24   O O   ? ILE A 1   3 ?   3.108   8.409 -15.297 1.000 65.240 ? 3   ILE A O   1 
ATOM 25   C CG1 ? ILE A 1   3 ?   4.251  11.846 -12.649 1.000 65.240 ? 3   ILE A CG1 1 
ATOM 26   C CG2 ? ILE A 1   3 ?   4.556  11.682 -15.150 1.000 65.240 ? 3   ILE A CG2 1 
ATOM 27   C CD1 ? ILE A 1   3 ?   5.655  12.382 -12.405 1.000 65.240 ? 3   ILE A CD1 1 
ATOM 28   N N   ? GLY A 1   4 ?   1.656  10.023 -16.239 1.000 65.370 ? 4   GLY A N   1 
ATOM 29   C CA  ? GLY A 1   4 ?   1.487   9.254 -17.462 1.000 65.370 ? 4   GLY A CA  1 
ATOM 30   C C   ? GLY A 1   4 ?   0.455   8.149 -17.333 1.000 65.370 ? 4   GLY A C   1 
ATOM 31   O O   ? GLY A 1   4 ?   0.416   7.231 -18.155 1.000 65.370 ? 4   GLY A O   1 
ATOM 32   N N   ? GLY A 1   5 ?  -0.274   8.142 -16.101 1.000 75.920 ? 5   GLY A N   1 
ATOM 33   C CA  ? GLY A 1   5 ?  -1.404   7.253 -15.883 1.000 75.920 ? 5   GLY A CA  1 
ATOM 34   C C   ? GLY A 1   5 ?  -2.695   7.769 -16.489 1.000 75.920 ? 5   GLY A C   1 
ATOM 35   O O   ? GLY A 1   5 ?  -2.695   8.780 -17.195 1.000 75.920 ? 5   GLY A O   1 
ATOM 36   N N   ? SER A 1   6 ?  -3.660   7.101 -16.443 1.000 86.550 ? 6   SER A N   1 
ATOM 37   C CA  ? SER A 1   6 ?  -4.986   7.464 -16.932 1.000 86.550 ? 6   SER A CA  1 
ATOM 38   C C   ? SER A 1   6 ?  -6.048   7.253 -15.857 1.000 86.550 ? 6   SER A C   1 
ATOM 39   C CB  ? SER A 1   6 ?  -5.341   6.649 -18.176 1.000 86.550 ? 6   SER A CB  1 
ATOM 40   O O   ? SER A 1   6 ?  -5.821   6.527 -14.887 1.000 86.550 ? 6   SER A O   1 
ATOM 41   O OG  ? SER A 1   6 ?  -5.341   5.262 -17.886 1.000 86.550 ? 6   SER A OG  1 
ATOM 42   N N   ? GLN A 1   7 ?  -7.078   8.038 -16.027 1.000 90.970 ? 7   GLN A N   1 
ATOM 43   C CA  ? GLN A 1   7 ?  -8.199   7.848 -15.112 1.000 90.970 ? 7   GLN A CA  1 
ATOM 44   C C   ? GLN A 1   7 ?  -8.670   6.396 -15.113 1.000 90.970 ? 7   GLN A C   1 
ATOM 45   C CB  ? GLN A 1   7 ?  -9.357   8.775 -15.482 1.000 90.970 ? 7   GLN A CB  1 
ATOM 46   O O   ? GLN A 1   7 ?  -8.838   5.793 -16.175 1.000 90.970 ? 7   GLN A O   1 
ATOM 47   C CG  ? GLN A 1   7 ? -10.544   8.687 -14.532 1.000 90.970 ? 7   GLN A CG  1 
ATOM 48   C CD  ? GLN A 1   7 ? -11.645   9.673 -14.874 1.000 90.970 ? 7   GLN A CD  1 
ATOM 49   N NE2 ? GLN A 1   7 ? -12.878   9.334 -14.514 1.000 90.970 ? 7   GLN A NE2 1 
ATOM 50   O OE1 ? GLN A 1   7 ? -11.389  10.732 -15.456 1.000 90.970 ? 7   GLN A OE1 1 
ATOM 51   N N   ? CYS A 1   8 ?  -8.757   5.854 -13.878 1.000 92.340 ? 8   CYS A N   1 
ATOM 52   C CA  ? CYS A 1   8 ?  -9.355   4.533 -13.729 1.000 92.340 ? 8   CYS A CA  1 
ATOM 53   C C   ? CYS A 1   8 ? -10.849   4.573 -14.029 1.000 92.340 ? 8   CYS A C   1 
ATOM 54   C CB  ? CYS A 1   8 ?  -9.124   3.996 -12.316 1.000 92.340 ? 8   CYS A CB  1 
ATOM 55   O O   ? CYS A 1   8 ? -11.509   5.583 -13.781 1.000 92.340 ? 8   CYS A O   1 
ATOM 56   S SG  ? CYS A 1   8 ?  -7.382   3.740 -11.911 1.000 92.340 ? 8   CYS A SG  1 
ATOM 57   N N   ? TRP A 1   9 ? -11.290   3.397 -14.627 1.000 91.900 ? 9   TRP A N   1 
ATOM 58   C CA  ? TRP A 1   9 ? -12.743   3.278 -14.698 1.000 91.900 ? 9   TRP A CA  1 
ATOM 59   C C   ? TRP A 1   9 ? -13.357   3.264 -13.302 1.000 91.900 ? 9   TRP A C   1 
ATOM 60   C CB  ? TRP A 1   9 ? -13.142   2.010 -15.458 1.000 91.900 ? 9   TRP A CB  1 
ATOM 61   O O   ? TRP A 1   9 ? -12.816   2.641 -12.385 1.000 91.900 ? 9   TRP A O   1 
ATOM 62   C CG  ? TRP A 1   9 ? -12.637   1.961 -16.868 1.000 91.900 ? 9   TRP A CG  1 
ATOM 63   C CD1 ? TRP A 1   9 ? -11.587   1.224 -17.343 1.000 91.900 ? 9   TRP A CD1 1 
ATOM 64   C CD2 ? TRP A 1   9 ? -13.158   2.683 -17.988 1.000 91.900 ? 9   TRP A CD2 1 
ATOM 65   C CE2 ? TRP A 1   9 ? -12.375   2.335 -19.111 1.000 91.900 ? 9   TRP A CE2 1 
ATOM 66   C CE3 ? TRP A 1   9 ? -14.213   3.591 -18.151 1.000 91.900 ? 9   TRP A CE3 1 
ATOM 67   N NE1 ? TRP A 1   9 ? -11.425   1.445 -18.691 1.000 91.900 ? 9   TRP A NE1 1 
ATOM 68   C CH2 ? TRP A 1   9 ? -13.653   3.751 -20.513 1.000 91.900 ? 9   TRP A CH2 1 
ATOM 69   C CZ2 ? TRP A 1   9 ? -12.615   2.865 -20.381 1.000 91.900 ? 9   TRP A CZ2 1 
ATOM 70   C CZ3 ? TRP A 1   9 ? -14.450   4.117 -19.416 1.000 91.900 ? 9   TRP A CZ3 1 
ATOM 71   N N   ? PRO A 1  10 ? -14.488   4.049 -13.102 1.000 91.090 ? 10  PRO A N   1 
ATOM 72   C CA  ? PRO A 1  10 ? -15.127   4.040 -11.784 1.000 91.090 ? 10  PRO A CA  1 
ATOM 73   C C   ? PRO A 1  10 ? -15.358   2.628 -11.249 1.000 91.090 ? 10  PRO A C   1 
ATOM 74   C CB  ? PRO A 1  10 ? -16.458   4.755 -12.032 1.000 91.090 ? 10  PRO A CB  1 
ATOM 75   O O   ? PRO A 1  10 ? -15.817   1.753 -11.987 1.000 91.090 ? 10  PRO A O   1 
ATOM 76   C CG  ? PRO A 1  10 ? -16.195   5.658 -13.193 1.000 91.090 ? 10  PRO A CG  1 
ATOM 77   C CD  ? PRO A 1  10 ? -15.252   4.964 -14.134 1.000 91.090 ? 10  PRO A CD  1 
ATOM 78   N N   ? HIS A 1  11 ? -14.765   2.442  -9.911 1.000 89.150 ? 11  HIS A N   1 
ATOM 79   C CA  ? HIS A 1  11 ? -14.981   1.229  -9.131 1.000 89.150 ? 11  HIS A CA  1 
ATOM 80   C C   ? HIS A 1  11 ? -14.243   0.042  -9.742 1.000 89.150 ? 11  HIS A C   1 
ATOM 81   C CB  ? HIS A 1  11 ? -16.475   0.919  -9.024 1.000 89.150 ? 11  HIS A CB  1 
ATOM 82   O O   ? HIS A 1  11 ? -14.558  -1.112  -9.441 1.000 89.150 ? 11  HIS A O   1 
ATOM 83   C CG  ? HIS A 1  11 ? -17.278   2.035  -8.436 1.000 89.150 ? 11  HIS A CG  1 
ATOM 84   C CD2 ? HIS A 1  11 ? -18.350   2.708  -8.917 1.000 89.150 ? 11  HIS A CD2 1 
ATOM 85   N ND1 ? HIS A 1  11 ? -17.001   2.582  -7.202 1.000 89.150 ? 11  HIS A ND1 1 
ATOM 86   C CE1 ? HIS A 1  11 ? -17.871   3.546  -6.948 1.000 89.150 ? 11  HIS A CE1 1 
ATOM 87   N NE2 ? HIS A 1  11 ? -18.700   3.642  -7.973 1.000 89.150 ? 11  HIS A NE2 1 
ATOM 88   N N   ? SER A 1  12 ? -13.359   0.262 -10.694 1.000 93.810 ? 12  SER A N   1 
ATOM 89   C CA  ? SER A 1  12 ? -12.484  -0.756 -11.266 1.000 93.810 ? 12  SER A CA  1 
ATOM 90   C C   ? SER A 1  12 ? -11.414  -1.189 -10.269 1.000 93.810 ? 12  SER A C   1 
ATOM 91   C CB  ? SER A 1  12 ? -11.822  -0.238 -12.544 1.000 93.810 ? 12  SER A CB  1 
ATOM 92   O O   ? SER A 1  12 ? -10.793  -2.241 -10.434 1.000 93.810 ? 12  SER A O   1 
ATOM 93   O OG  ? SER A 1  12 ? -11.018   0.896 -12.270 1.000 93.810 ? 12  SER A OG  1 
ATOM 94   N N   ? GLN A 1  13 ? -11.118  -0.466  -9.262 1.000 95.730 ? 13  GLN A N   1 
ATOM 95   C CA  ? GLN A 1  13 ? -10.197  -0.757  -8.169 1.000 95.730 ? 13  GLN A CA  1 
ATOM 96   C C   ? GLN A 1  13 ? -10.902  -0.671  -6.818 1.000 95.730 ? 13  GLN A C   1 
ATOM 97   C CB  ? GLN A 1  13 ?  -9.005   0.200  -8.201 1.000 95.730 ? 13  GLN A CB  1 
ATOM 98   O O   ? GLN A 1  13 ? -10.590   0.200  -6.003 1.000 95.730 ? 13  GLN A O   1 
ATOM 99   C CG  ? GLN A 1  13 ?  -8.308   0.269  -9.553 1.000 95.730 ? 13  GLN A CG  1 
ATOM 100  C CD  ? GLN A 1  13 ?  -7.824  -1.086 -10.034 1.000 95.730 ? 13  GLN A CD  1 
ATOM 101  N NE2 ? GLN A 1  13 ?  -8.146  -1.423 -11.278 1.000 95.730 ? 13  GLN A NE2 1 
ATOM 102  O OE1 ? GLN A 1  13 ?  -7.166  -1.824  -9.294 1.000 95.730 ? 13  GLN A OE1 1 
ATOM 103  N N   ? PRO A 1  14 ? -11.842  -1.583  -6.499 1.000 95.960 ? 14  PRO A N   1 
ATOM 104  C CA  ? PRO A 1  14 ? -12.720  -1.488  -5.330 1.000 95.960 ? 14  PRO A CA  1 
ATOM 105  C C   ? PRO A 1  14 ? -11.991  -1.782  -4.021 1.000 95.960 ? 14  PRO A C   1 
ATOM 106  C CB  ? PRO A 1  14 ? -13.793  -2.543  -5.608 1.000 95.960 ? 14  PRO A CB  1 
ATOM 107  O O   ? PRO A 1  14 ? -12.528  -1.525  -2.940 1.000 95.960 ? 14  PRO A O   1 
ATOM 108  C CG  ? PRO A 1  14 ? -13.115  -3.559  -6.469 1.000 95.960 ? 14  PRO A CG  1 
ATOM 109  C CD  ? PRO A 1  14 ? -12.164  -2.848  -7.388 1.000 95.960 ? 14  PRO A CD  1 
ATOM 110  N N   ? TRP A 1  15 ? -10.708  -2.171  -4.079 1.000 97.520 ? 15  TRP A N   1 
ATOM 111  C CA  ? TRP A 1  15 ?  -9.868  -2.478  -2.926 1.000 97.520 ? 15  TRP A CA  1 
ATOM 112  C C   ? TRP A 1  15 ?  -9.023  -1.272  -2.532 1.000 97.520 ? 15  TRP A C   1 
ATOM 113  C CB  ? TRP A 1  15 ?  -8.962  -3.676  -3.225 1.000 97.520 ? 15  TRP A CB  1 
ATOM 114  O O   ? TRP A 1  15 ?  -8.373  -1.277  -1.483 1.000 97.520 ? 15  TRP A O   1 
ATOM 115  C CG  ? TRP A 1  15 ?  -8.362  -3.658  -4.599 1.000 97.520 ? 15  TRP A CG  1 
ATOM 116  C CD1 ? TRP A 1  15 ?  -7.174  -3.093  -4.971 1.000 97.520 ? 15  TRP A CD1 1 
ATOM 117  C CD2 ? TRP A 1  15 ?  -8.925  -4.228  -5.784 1.000 97.520 ? 15  TRP A CD2 1 
ATOM 118  C CE2 ? TRP A 1  15 ?  -8.023  -3.972  -6.840 1.000 97.520 ? 15  TRP A CE2 1 
ATOM 119  C CE3 ? TRP A 1  15 ? -10.105  -4.933  -6.056 1.000 97.520 ? 15  TRP A CE3 1 
ATOM 120  N NE1 ? TRP A 1  15 ?  -6.964  -3.278  -6.318 1.000 97.520 ? 15  TRP A NE1 1 
ATOM 121  C CH2 ? TRP A 1  15 ?  -9.427  -5.083  -8.388 1.000 97.520 ? 15  TRP A CH2 1 
ATOM 122  C CZ2 ? TRP A 1  15 ?  -8.265  -4.396  -8.149 1.000 97.520 ? 15  TRP A CZ2 1 
ATOM 123  C CZ3 ? TRP A 1  15 ? -10.344  -5.354  -7.359 1.000 97.520 ? 15  TRP A CZ3 1 
ATOM 124  N N   ? GLN A 1  16 ?  -8.843  -0.289  -3.419 1.000 96.800 ? 16  GLN A N   1 
ATOM 125  C CA  ? GLN A 1  16 ?  -8.040   0.905  -3.176 1.000 96.800 ? 16  GLN A CA  1 
ATOM 126  C C   ? GLN A 1  16 ?  -8.614   1.729  -2.026 1.000 96.800 ? 16  GLN A C   1 
ATOM 127  C CB  ? GLN A 1  16 ?  -7.952   1.760  -4.441 1.000 96.800 ? 16  GLN A CB  1 
ATOM 128  O O   ? GLN A 1  16 ?  -9.812   2.016  -1.999 1.000 96.800 ? 16  GLN A O   1 
ATOM 129  C CG  ? GLN A 1  16 ?  -7.149   3.042  -4.262 1.000 96.800 ? 16  GLN A CG  1 
ATOM 130  C CD  ? GLN A 1  16 ?  -5.661   2.786  -4.112 1.000 96.800 ? 16  GLN A CD  1 
ATOM 131  N NE2 ? GLN A 1  16 ?  -4.944   3.761  -3.563 1.000 96.800 ? 16  GLN A NE2 1 
ATOM 132  O OE1 ? GLN A 1  16 ?  -5.160   1.721  -4.486 1.000 96.800 ? 16  GLN A OE1 1 
ATOM 133  N N   ? VAL A 1  17 ?  -7.684   2.141  -1.103 1.000 96.220 ? 17  VAL A N   1 
ATOM 134  C CA  ? VAL A 1  17 ?  -8.105   2.866   0.092 1.000 96.220 ? 17  VAL A CA  1 
ATOM 135  C C   ? VAL A 1  17 ?  -7.374   4.204   0.169 1.000 96.220 ? 17  VAL A C   1 
ATOM 136  C CB  ? VAL A 1  17 ?  -7.847   2.044   1.374 1.000 96.220 ? 17  VAL A CB  1 
ATOM 137  O O   ? VAL A 1  17 ?  -6.184   4.288  -0.143 1.000 96.220 ? 17  VAL A O   1 
ATOM 138  C CG1 ? VAL A 1  17 ?  -8.135   2.881   2.619 1.000 96.220 ? 17  VAL A CG1 1 
ATOM 139  C CG2 ? VAL A 1  17 ?  -8.696   0.773   1.373 1.000 96.220 ? 17  VAL A CG2 1 
ATOM 140  N N   ? PHE A 1  18 ?  -8.188   5.193   0.526 1.000 94.900 ? 18  PHE A N   1 
ATOM 141  C CA  ? PHE A 1  18 ?  -7.609   6.494   0.839 1.000 94.900 ? 18  PHE A CA  1 
ATOM 142  C C   ? PHE A 1  18 ?  -7.409   6.651   2.342 1.000 94.900 ? 18  PHE A C   1 
ATOM 143  C CB  ? PHE A 1  18 ?  -8.500   7.622   0.308 1.000 94.900 ? 18  PHE A CB  1 
ATOM 144  O O   ? PHE A 1  18 ?  -8.367   6.566   3.113 1.000 94.900 ? 18  PHE A O   1 
ATOM 145  C CG  ? PHE A 1  18 ?  -7.958   9.000   0.576 1.000 94.900 ? 18  PHE A CG  1 
ATOM 146  C CD1 ? PHE A 1  18 ?  -8.637   9.878   1.412 1.000 94.900 ? 18  PHE A CD1 1 
ATOM 147  C CD2 ? PHE A 1  18 ?  -6.770   9.418  -0.010 1.000 94.900 ? 18  PHE A CD2 1 
ATOM 148  C CE1 ? PHE A 1  18 ?  -8.138  11.155   1.662 1.000 94.900 ? 18  PHE A CE1 1 
ATOM 149  C CE2 ? PHE A 1  18 ?  -6.266  10.692   0.235 1.000 94.900 ? 18  PHE A CE2 1 
ATOM 150  C CZ  ? PHE A 1  18 ?  -6.952  11.559   1.070 1.000 94.900 ? 18  PHE A CZ  1 
ATOM 151  N N   ? VAL A 1  19 ?  -6.105   6.804   2.685 1.000 94.070 ? 19  VAL A N   1 
ATOM 152  C CA  ? VAL A 1  19 ?  -5.745   6.995   4.086 1.000 94.070 ? 19  VAL A CA  1 
ATOM 153  C C   ? VAL A 1  19 ?  -5.370   8.456   4.329 1.000 94.070 ? 19  VAL A C   1 
ATOM 154  C CB  ? VAL A 1  19 ?  -4.582   6.069   4.505 1.000 94.070 ? 19  VAL A CB  1 
ATOM 155  O O   ? VAL A 1  19 ?  -4.488   8.996   3.656 1.000 94.070 ? 19  VAL A O   1 
ATOM 156  C CG1 ? VAL A 1  19 ?  -4.274   6.228   5.993 1.000 94.070 ? 19  VAL A CG1 1 
ATOM 157  C CG2 ? VAL A 1  19 ?  -4.914   4.615   4.177 1.000 94.070 ? 19  VAL A CG2 1 
ATOM 158  N N   ? PHE A 1  20 ?  -6.062   8.976   5.248 1.000 89.530 ? 20  PHE A N   1 
ATOM 159  C CA  ? PHE A 1  20 ?  -5.910  10.403   5.507 1.000 89.530 ? 20  PHE A CA  1 
ATOM 160  C C   ? PHE A 1  20 ?  -5.729  10.666   6.997 1.000 89.530 ? 20  PHE A C   1 
ATOM 161  C CB  ? PHE A 1  20 ?  -7.121  11.178   4.980 1.000 89.530 ? 20  PHE A CB  1 
ATOM 162  O O   ? PHE A 1  20 ?  -6.401  10.050   7.828 1.000 89.530 ? 20  PHE A O   1 
ATOM 163  C CG  ? PHE A 1  20 ?  -7.041  12.662   5.216 1.000 89.530 ? 20  PHE A CG  1 
ATOM 164  C CD1 ? PHE A 1  20 ?  -7.708  13.247   6.286 1.000 89.530 ? 20  PHE A CD1 1 
ATOM 165  C CD2 ? PHE A 1  20 ?  -6.298  13.473   4.368 1.000 89.530 ? 20  PHE A CD2 1 
ATOM 166  C CE1 ? PHE A 1  20 ?  -7.636  14.620   6.507 1.000 89.530 ? 20  PHE A CE1 1 
ATOM 167  C CE2 ? PHE A 1  20 ?  -6.221  14.846   4.583 1.000 89.530 ? 20  PHE A CE2 1 
ATOM 168  C CZ  ? PHE A 1  20 ?  -6.891  15.418   5.652 1.000 89.530 ? 20  PHE A CZ  1 
ATOM 169  N N   ? ASP A 1  21 ?  -4.660  11.519   7.327 1.000 82.770 ? 21  ASP A N   1 
ATOM 170  C CA  ? ASP A 1  21 ?  -4.466  11.954   8.706 1.000 82.770 ? 21  ASP A CA  1 
ATOM 171  C C   ? ASP A 1  21 ?  -4.694  13.457   8.846 1.000 82.770 ? 21  ASP A C   1 
ATOM 172  C CB  ? ASP A 1  21 ?  -3.062  11.588   9.192 1.000 82.770 ? 21  ASP A CB  1 
ATOM 173  O O   ? ASP A 1  21 ?  -4.496  14.212   7.891 1.000 82.770 ? 21  ASP A O   1 
ATOM 174  C CG  ? ASP A 1  21 ?  -2.796  12.025  10.622 1.000 82.770 ? 21  ASP A CG  1 
ATOM 175  O OD1 ? ASP A 1  21 ?  -3.760  12.348  11.350 1.000 82.770 ? 21  ASP A OD1 1 
ATOM 176  O OD2 ? ASP A 1  21 ?  -1.613  12.048  11.023 1.000 82.770 ? 21  ASP A OD2 1 
ATOM 177  N N   ? ASN A 1  22 ?  -5.438  14.000   9.880 1.000 72.030 ? 22  ASN A N   1 
ATOM 178  C CA  ? ASN A 1  22 ?  -5.837  15.356  10.240 1.000 72.030 ? 22  ASN A CA  1 
ATOM 179  C C   ? ASN A 1  22 ?  -4.670  16.333  10.125 1.000 72.030 ? 22  ASN A C   1 
ATOM 180  C CB  ? ASN A 1  22 ?  -6.418  15.388  11.655 1.000 72.030 ? 22  ASN A CB  1 
ATOM 181  O O   ? ASN A 1  22 ?  -4.872  17.548  10.101 1.000 72.030 ? 22  ASN A O   1 
ATOM 182  C CG  ? ASN A 1  22 ?  -7.783  14.732  11.740 1.000 72.030 ? 22  ASN A CG  1 
ATOM 183  N ND2 ? ASN A 1  22 ?  -8.172  14.328  12.944 1.000 72.030 ? 22  ASN A ND2 1 
ATOM 184  O OD1 ? ASN A 1  22 ?  -8.481  14.589  10.733 1.000 72.030 ? 22  ASN A OD1 1 
ATOM 185  N N   ? GLN A 1  23 ?  -3.406  15.824   9.880 1.000 64.400 ? 23  GLN A N   1 
ATOM 186  C CA  ? GLN A 1  23 ?  -2.190  16.619   9.739 1.000 64.400 ? 23  GLN A CA  1 
ATOM 187  C C   ? GLN A 1  23 ?  -1.706  16.632   8.292 1.000 64.400 ? 23  GLN A C   1 
ATOM 188  C CB  ? GLN A 1  23 ?  -1.089  16.085  10.657 1.000 64.400 ? 23  GLN A CB  1 
ATOM 189  O O   ? GLN A 1  23 ?  -0.609  17.115   8.003 1.000 64.400 ? 23  GLN A O   1 
ATOM 190  C CG  ? GLN A 1  23 ?  -1.389  16.252  12.140 1.000 64.400 ? 23  GLN A CG  1 
ATOM 191  C CD  ? GLN A 1  23 ?  -0.197  15.928  13.020 1.000 64.400 ? 23  GLN A CD  1 
ATOM 192  N NE2 ? GLN A 1  23 ?  -0.427  15.854  14.327 1.000 64.400 ? 23  GLN A NE2 1 
ATOM 193  O OE1 ? GLN A 1  23 ?   0.922  15.744  12.530 1.000 64.400 ? 23  GLN A OE1 1 
ATOM 194  N N   ? LEU A 1  24 ?  -2.623  16.192   7.346 1.000 65.930 ? 24  LEU A N   1 
ATOM 195  C CA  ? LEU A 1  24 ?  -2.545  16.391   5.903 1.000 65.930 ? 24  LEU A CA  1 
ATOM 196  C C   ? LEU A 1  24 ?  -1.677  15.319   5.253 1.000 65.930 ? 24  LEU A C   1 
ATOM 197  C CB  ? LEU A 1  24 ?  -1.987  17.780   5.582 1.000 65.930 ? 24  LEU A CB  1 
ATOM 198  O O   ? LEU A 1  24 ?  -1.160  15.517   4.151 1.000 65.930 ? 24  LEU A O   1 
ATOM 199  C CG  ? LEU A 1  24 ?  -2.865  18.970   5.973 1.000 65.930 ? 24  LEU A CG  1 
ATOM 200  C CD1 ? LEU A 1  24 ?  -2.124  20.280   5.723 1.000 65.930 ? 24  LEU A CD1 1 
ATOM 201  C CD2 ? LEU A 1  24 ?  -4.180  18.940   5.203 1.000 65.930 ? 24  LEU A CD2 1 
ATOM 202  N N   ? SER A 1  25 ?  -1.315  14.186   6.062 1.000 70.400 ? 25  SER A N   1 
ATOM 203  C CA  ? SER A 1  25 ?  -0.647  13.084   5.378 1.000 70.400 ? 25  SER A CA  1 
ATOM 204  C C   ? SER A 1  25 ?  -1.641  12.246   4.580 1.000 70.400 ? 25  SER A C   1 
ATOM 205  C CB  ? SER A 1  25 ?   0.090  12.196   6.382 1.000 70.400 ? 25  SER A CB  1 
ATOM 206  O O   ? SER A 1  25 ?  -2.714  11.903   5.079 1.000 70.400 ? 25  SER A O   1 
ATOM 207  O OG  ? SER A 1  25 ?   0.594  11.033   5.749 1.000 70.400 ? 25  SER A OG  1 
ATOM 208  N N   ? ARG A 1  26 ?  -1.363  12.112   3.223 1.000 85.540 ? 26  ARG A N   1 
ATOM 209  C CA  ? ARG A 1  26 ?  -2.184  11.382   2.262 1.000 85.540 ? 26  ARG A CA  1 
ATOM 210  C C   ? ARG A 1  26 ?  -1.466  10.131   1.766 1.000 85.540 ? 26  ARG A C   1 
ATOM 211  C CB  ? ARG A 1  26 ?  -2.552  12.279   1.078 1.000 85.540 ? 26  ARG A CB  1 
ATOM 212  O O   ? ARG A 1  26 ?  -0.361  10.217   1.226 1.000 85.540 ? 26  ARG A O   1 
ATOM 213  C CG  ? ARG A 1  26 ?  -3.346  13.516   1.466 1.000 85.540 ? 26  ARG A CG  1 
ATOM 214  C CD  ? ARG A 1  26 ?  -3.645  14.396   0.260 1.000 85.540 ? 26  ARG A CD  1 
ATOM 215  N NE  ? ARG A 1  26 ?  -4.363  15.608   0.642 1.000 85.540 ? 26  ARG A NE  1 
ATOM 216  N NH1 ? ARG A 1  26 ?  -5.095  16.095  -1.495 1.000 85.540 ? 26  ARG A NH1 1 
ATOM 217  N NH2 ? ARG A 1  26 ?  -5.653  17.468   0.254 1.000 85.540 ? 26  ARG A NH2 1 
ATOM 218  C CZ  ? ARG A 1  26 ?  -5.035  16.388  -0.200 1.000 85.540 ? 26  ARG A CZ  1 
ATOM 219  N N   ? CYS A 1  27 ?  -2.080   8.980   2.104 1.000 92.060 ? 27  CYS A N   1 
ATOM 220  C CA  ? CYS A 1  27 ?  -1.542   7.710   1.629 1.000 92.060 ? 27  CYS A CA  1 
ATOM 221  C C   ? CYS A 1  27 ?  -2.634   6.859   0.992 1.000 92.060 ? 27  CYS A C   1 
ATOM 222  C CB  ? CYS A 1  27 ?  -0.888   6.942   2.777 1.000 92.060 ? 27  CYS A CB  1 
ATOM 223  O O   ? CYS A 1  27 ?  -3.821   7.152   1.141 1.000 92.060 ? 27  CYS A O   1 
ATOM 224  S SG  ? CYS A 1  27 ?   0.653   7.680   3.363 1.000 92.060 ? 27  CYS A SG  1 
ATOM 225  N N   ? GLY A 1  28 ?  -2.160   5.913   0.310 1.000 93.810 ? 28  GLY A N   1 
ATOM 226  C CA  ? GLY A 1  28 ?  -3.052   4.865  -0.160 1.000 93.810 ? 28  GLY A CA  1 
ATOM 227  C C   ? GLY A 1  28 ?  -3.004   3.612   0.694 1.000 93.810 ? 28  GLY A C   1 
ATOM 228  O O   ? GLY A 1  28 ?  -2.269   3.556   1.682 1.000 93.810 ? 28  GLY A O   1 
ATOM 229  N N   ? GLY A 1  29 ?  -3.761   2.638   0.365 1.000 96.220 ? 29  GLY A N   1 
ATOM 230  C CA  ? GLY A 1  29 ?  -3.825   1.328   0.993 1.000 96.220 ? 29  GLY A CA  1 
ATOM 231  C C   ? GLY A 1  29 ?  -4.665   0.333   0.215 1.000 96.220 ? 29  GLY A C   1 
ATOM 232  O O   ? GLY A 1  29 ?  -5.229   0.671  -0.828 1.000 96.220 ? 29  GLY A O   1 
ATOM 233  N N   ? ALA A 1  30 ?  -4.630  -0.880   0.742 1.000 98.100 ? 30  ALA A N   1 
ATOM 234  C CA  ? ALA A 1  30 ?  -5.431  -1.948   0.148 1.000 98.100 ? 30  ALA A CA  1 
ATOM 235  C C   ? ALA A 1  30 ?  -6.254  -2.671   1.211 1.000 98.100 ? 30  ALA A C   1 
ATOM 236  C CB  ? ALA A 1  30 ?  -4.534  -2.938  -0.591 1.000 98.100 ? 30  ALA A CB  1 
ATOM 237  O O   ? ALA A 1  30 ?  -5.728  -3.053   2.259 1.000 98.100 ? 30  ALA A O   1 
ATOM 238  N N   ? LEU A 1  31 ?  -7.558  -2.770   0.887 1.000 98.420 ? 31  LEU A N   1 
ATOM 239  C CA  ? LEU A 1  31 ?  -8.432  -3.560   1.748 1.000 98.420 ? 31  LEU A CA  1 
ATOM 240  C C   ? LEU A 1  31 ?  -8.185  -5.052   1.552 1.000 98.420 ? 31  LEU A C   1 
ATOM 241  C CB  ? LEU A 1  31 ?  -9.901  -3.232   1.467 1.000 98.420 ? 31  LEU A CB  1 
ATOM 242  O O   ? LEU A 1  31 ?  -8.433  -5.589   0.470 1.000 98.420 ? 31  LEU A O   1 
ATOM 243  C CG  ? LEU A 1  31 ? -10.929  -3.876   2.399 1.000 98.420 ? 31  LEU A CG  1 
ATOM 244  C CD1 ? LEU A 1  31 ? -10.752  -3.357   3.822 1.000 98.420 ? 31  LEU A CD1 1 
ATOM 245  C CD2 ? LEU A 1  31 ? -12.345  -3.608   1.899 1.000 98.420 ? 31  LEU A CD2 1 
ATOM 246  N N   ? ILE A 1  32 ?  -7.736  -5.772   2.625 1.000 98.190 ? 32  ILE A N   1 
ATOM 247  C CA  ? ILE A 1  32 ?  -7.294  -7.153   2.467 1.000 98.190 ? 32  ILE A CA  1 
ATOM 248  C C   ? ILE A 1  32 ?  -8.251  -8.088   3.202 1.000 98.190 ? 32  ILE A C   1 
ATOM 249  C CB  ? ILE A 1  32 ?  -5.851  -7.348   2.985 1.000 98.190 ? 32  ILE A CB  1 
ATOM 250  O O   ? ILE A 1  32 ?  -8.198  -9.307   3.022 1.000 98.190 ? 32  ILE A O   1 
ATOM 251  C CG1 ? ILE A 1  32 ?  -5.742  -6.891   4.444 1.000 98.190 ? 32  ILE A CG1 1 
ATOM 252  C CG2 ? ILE A 1  32 ?  -4.854  -6.595   2.099 1.000 98.190 ? 32  ILE A CG2 1 
ATOM 253  C CD1 ? ILE A 1  32 ?  -4.418  -7.248   5.106 1.000 98.190 ? 32  ILE A CD1 1 
ATOM 254  N N   ? ASN A 1  33 ?  -9.203  -7.513   3.986 1.000 97.450 ? 33  ASN A N   1 
ATOM 255  C CA  ? ASN A 1  33 ? -10.426  -8.086   4.538 1.000 97.450 ? 33  ASN A CA  1 
ATOM 256  C C   ? ASN A 1  33 ? -11.331  -7.009   5.130 1.000 97.450 ? 33  ASN A C   1 
ATOM 257  C CB  ? ASN A 1  33 ? -10.095  -9.142   5.594 1.000 97.450 ? 33  ASN A CB  1 
ATOM 258  O O   ? ASN A 1  33 ? -11.048  -5.817   5.006 1.000 97.450 ? 33  ASN A O   1 
ATOM 259  C CG  ? ASN A 1  33 ?  -9.538  -8.539   6.869 1.000 97.450 ? 33  ASN A CG  1 
ATOM 260  N ND2 ? ASN A 1  33 ?  -8.778  -9.330   7.616 1.000 97.450 ? 33  ASN A ND2 1 
ATOM 261  O OD1 ? ASN A 1  33 ?  -9.790  -7.372   7.179 1.000 97.450 ? 33  ASN A OD1 1 
ATOM 262  N N   ? GLU A 1  34 ? -12.534  -7.474   5.750 1.000 97.680 ? 34  GLU A N   1 
ATOM 263  C CA  ? GLU A 1  34 ? -13.522  -6.482   6.165 1.000 97.680 ? 34  GLU A CA  1 
ATOM 264  C C   ? GLU A 1  34 ? -12.989  -5.615   7.303 1.000 97.680 ? 34  GLU A C   1 
ATOM 265  C CB  ? GLU A 1  34 ? -14.824  -7.165   6.590 1.000 97.680 ? 34  GLU A CB  1 
ATOM 266  O O   ? GLU A 1  34 ? -13.525  -4.538   7.573 1.000 97.680 ? 34  GLU A O   1 
ATOM 267  C CG  ? GLU A 1  34 ? -14.685  -8.039   7.828 1.000 97.680 ? 34  GLU A CG  1 
ATOM 268  C CD  ? GLU A 1  34 ? -15.961  -8.788   8.181 1.000 97.680 ? 34  GLU A CD  1 
ATOM 269  O OE1 ? GLU A 1  34 ? -15.954  -9.572   9.156 1.000 97.680 ? 34  GLU A OE1 1 
ATOM 270  O OE2 ? GLU A 1  34 ? -16.975  -8.589   7.475 1.000 97.680 ? 34  GLU A OE2 1 
ATOM 271  N N   ? HIS A 1  35 ? -11.865  -6.040   7.931 1.000 98.060 ? 35  HIS A N   1 
ATOM 272  C CA  ? HIS A 1  35 ? -11.385  -5.352   9.123 1.000 98.060 ? 35  HIS A CA  1 
ATOM 273  C C   ? HIS A 1  35 ? -10.025  -4.708   8.877 1.000 98.060 ? 35  HIS A C   1 
ATOM 274  C CB  ? HIS A 1  35 ? -11.301  -6.321  10.304 1.000 98.060 ? 35  HIS A CB  1 
ATOM 275  O O   ? HIS A 1  35 ?  -9.584  -3.862   9.659 1.000 98.060 ? 35  HIS A O   1 
ATOM 276  C CG  ? HIS A 1  35 ? -12.634  -6.808  10.776 1.000 98.060 ? 35  HIS A CG  1 
ATOM 277  C CD2 ? HIS A 1  35 ? -13.421  -6.396  11.798 1.000 98.060 ? 35  HIS A CD2 1 
ATOM 278  N ND1 ? HIS A 1  35 ? -13.303  -7.850  10.170 1.000 98.060 ? 35  HIS A ND1 1 
ATOM 279  C CE1 ? HIS A 1  35 ? -14.446  -8.057  10.801 1.000 98.060 ? 35  HIS A CE1 1 
ATOM 280  N NE2 ? HIS A 1  35 ? -14.542  -7.189  11.793 1.000 98.060 ? 35  HIS A NE2 1 
ATOM 281  N N   ? TRP A 1  36 ?  -9.374  -5.125   7.825 1.000 98.340 ? 36  TRP A N   1 
ATOM 282  C CA  ? TRP A 1  36 ?  -7.960  -4.768   7.784 1.000 98.340 ? 36  TRP A CA  1 
ATOM 283  C C   ? TRP A 1  36 ?  -7.607  -4.093   6.463 1.000 98.340 ? 36  TRP A C   1 
ATOM 284  C CB  ? TRP A 1  36 ?  -7.086  -6.008   7.989 1.000 98.340 ? 36  TRP A CB  1 
ATOM 285  O O   ? TRP A 1  36 ?  -8.027  -4.546   5.396 1.000 98.340 ? 36  TRP A O   1 
ATOM 286  C CG  ? TRP A 1  36 ?  -7.161  -6.585   9.371 1.000 98.340 ? 36  TRP A CG  1 
ATOM 287  C CD1 ? TRP A 1  36 ?  -7.941  -7.628   9.786 1.000 98.340 ? 36  TRP A CD1 1 
ATOM 288  C CD2 ? TRP A 1  36 ?  -6.431  -6.146  10.521 1.000 98.340 ? 36  TRP A CD2 1 
ATOM 289  C CE2 ? TRP A 1  36 ?  -6.818  -6.971  11.600 1.000 98.340 ? 36  TRP A CE2 1 
ATOM 290  C CE3 ? TRP A 1  36 ?  -5.486  -5.136  10.742 1.000 98.340 ? 36  TRP A CE3 1 
ATOM 291  N NE1 ? TRP A 1  36 ?  -7.739  -7.865  11.126 1.000 98.340 ? 36  TRP A NE1 1 
ATOM 292  C CH2 ? TRP A 1  36 ?  -5.368  -5.819  13.074 1.000 98.340 ? 36  TRP A CH2 1 
ATOM 293  C CZ2 ? TRP A 1  36 ?  -6.291  -6.815  12.885 1.000 98.340 ? 36  TRP A CZ2 1 
ATOM 294  C CZ3 ? TRP A 1  36 ?  -4.962  -4.983  12.021 1.000 98.340 ? 36  TRP A CZ3 1 
ATOM 295  N N   ? VAL A 1  37 ?  -6.866  -3.013   6.611 1.000 98.330 ? 37  VAL A N   1 
ATOM 296  C CA  ? VAL A 1  37 ?  -6.233  -2.302   5.505 1.000 98.330 ? 37  VAL A CA  1 
ATOM 297  C C   ? VAL A 1  37 ?  -4.716  -2.453   5.594 1.000 98.330 ? 37  VAL A C   1 
ATOM 298  C CB  ? VAL A 1  37 ?  -6.620  -0.806   5.497 1.000 98.330 ? 37  VAL A CB  1 
ATOM 299  O O   ? VAL A 1  37 ?  -4.134  -2.307   6.672 1.000 98.330 ? 37  VAL A O   1 
ATOM 300  C CG1 ? VAL A 1  37 ?  -5.766  -0.032   4.494 1.000 98.330 ? 37  VAL A CG1 1 
ATOM 301  C CG2 ? VAL A 1  37 ?  -8.105  -0.641   5.178 1.000 98.330 ? 37  VAL A CG2 1 
ATOM 302  N N   ? LEU A 1  38 ?  -4.135  -2.824   4.448 1.000 98.240 ? 38  LEU A N   1 
ATOM 303  C CA  ? LEU A 1  38 ?  -2.684  -2.884   4.308 1.000 98.240 ? 38  LEU A CA  1 
ATOM 304  C C   ? LEU A 1  38 ?  -2.147  -1.612   3.661 1.000 98.240 ? 38  LEU A C   1 
ATOM 305  C CB  ? LEU A 1  38 ?  -2.276  -4.104   3.477 1.000 98.240 ? 38  LEU A CB  1 
ATOM 306  O O   ? LEU A 1  38 ?  -2.628  -1.197   2.604 1.000 98.240 ? 38  LEU A O   1 
ATOM 307  C CG  ? LEU A 1  38 ?  -0.780  -4.418   3.424 1.000 98.240 ? 38  LEU A CG  1 
ATOM 308  C CD1 ? LEU A 1  38 ?  -0.240  -4.664   4.829 1.000 98.240 ? 38  LEU A CD1 1 
ATOM 309  C CD2 ? LEU A 1  38 ?  -0.518  -5.623   2.526 1.000 98.240 ? 38  LEU A CD2 1 
ATOM 310  N N   ? THR A 1  39 ?  -1.111  -0.935   4.276 1.000 97.180 ? 39  THR A N   1 
ATOM 311  C CA  ? THR A 1  39 ?  -0.519   0.297   3.766 1.000 97.180 ? 39  THR A CA  1 
ATOM 312  C C   ? THR A 1  39 ?   0.970   0.358   4.094 1.000 97.180 ? 39  THR A C   1 
ATOM 313  C CB  ? THR A 1  39 ?  -1.226   1.537   4.344 1.000 97.180 ? 39  THR A CB  1 
ATOM 314  O O   ? THR A 1  39 ?   1.533  -0.600   4.627 1.000 97.180 ? 39  THR A O   1 
ATOM 315  C CG2 ? THR A 1  39 ?  -0.912   1.708   5.827 1.000 97.180 ? 39  THR A CG2 1 
ATOM 316  O OG1 ? THR A 1  39 ?  -0.787   2.703   3.637 1.000 97.180 ? 39  THR A OG1 1 
ATOM 317  N N   ? ALA A 1  40 ?   1.633   1.372   3.643 1.000 95.560 ? 40  ALA A N   1 
ATOM 318  C CA  ? ALA A 1  40 ?   3.063   1.506   3.908 1.000 95.560 ? 40  ALA A CA  1 
ATOM 319  C C   ? ALA A 1  40 ?   3.316   1.947   5.347 1.000 95.560 ? 40  ALA A C   1 
ATOM 320  C CB  ? ALA A 1  40 ?   3.694   2.496   2.932 1.000 95.560 ? 40  ALA A CB  1 
ATOM 321  O O   ? ALA A 1  40 ?   2.557   2.747   5.899 1.000 95.560 ? 40  ALA A O   1 
ATOM 322  N N   ? GLY A 1  41 ?   4.395   1.461   5.931 1.000 94.480 ? 41  GLY A N   1 
ATOM 323  C CA  ? GLY A 1  41 ?   4.781   1.766   7.300 1.000 94.480 ? 41  GLY A CA  1 
ATOM 324  C C   ? GLY A 1  41 ?   5.122   3.229   7.512 1.000 94.480 ? 41  GLY A C   1 
ATOM 325  O O   ? GLY A 1  41 ?   4.884   3.777   8.590 1.000 94.480 ? 41  GLY A O   1 
ATOM 326  N N   ? HIS A 1  42 ?   5.623   3.841   6.504 1.000 91.650 ? 42  HIS A N   1 
ATOM 327  C CA  ? HIS A 1  42 ?   6.040   5.235   6.613 1.000 91.650 ? 42  HIS A CA  1 
ATOM 328  C C   ? HIS A 1  42 ?   4.842   6.175   6.532 1.000 91.650 ? 42  HIS A C   1 
ATOM 329  C CB  ? HIS A 1  42 ?   7.052   5.578   5.518 1.000 91.650 ? 42  HIS A CB  1 
ATOM 330  O O   ? HIS A 1  42 ?   4.983   7.385   6.724 1.000 91.650 ? 42  HIS A O   1 
ATOM 331  C CG  ? HIS A 1  42 ?   6.448   5.684   4.154 1.000 91.650 ? 42  HIS A CG  1 
ATOM 332  C CD2 ? HIS A 1  42 ?   5.814   6.711   3.540 1.000 91.650 ? 42  HIS A CD2 1 
ATOM 333  N ND1 ? HIS A 1  42 ?   6.456   4.641   3.254 1.000 91.650 ? 42  HIS A ND1 1 
ATOM 334  C CE1 ? HIS A 1  42 ?   5.852   5.024   2.141 1.000 91.650 ? 42  HIS A CE1 1 
ATOM 335  N NE2 ? HIS A 1  42 ?   5.454   6.276   2.289 1.000 91.650 ? 42  HIS A NE2 1 
ATOM 336  N N   ? CYS A 1  43 ?   3.591   5.574   6.351 1.000 91.660 ? 43  CYS A N   1 
ATOM 337  C CA  ? CYS A 1  43 ?   2.341   6.321   6.282 1.000 91.660 ? 43  CYS A CA  1 
ATOM 338  C C   ? CYS A 1  43 ?   1.753   6.531   7.672 1.000 91.660 ? 43  CYS A C   1 
ATOM 339  C CB  ? CYS A 1  43 ?   1.331   5.595   5.394 1.000 91.660 ? 43  CYS A CB  1 
ATOM 340  O O   ? CYS A 1  43 ?   0.608   6.968   7.807 1.000 91.660 ? 43  CYS A O   1 
ATOM 341  S SG  ? CYS A 1  43 ?   1.694   5.714   3.629 1.000 91.660 ? 43  CYS A SG  1 
ATOM 342  N N   ? LEU A 1  44 ?   2.522   6.387   8.686 1.000 89.950 ? 44  LEU A N   1 
ATOM 343  C CA  ? LEU A 1  44 ?   2.056   6.448  10.067 1.000 89.950 ? 44  LEU A CA  1 
ATOM 344  C C   ? LEU A 1  44 ?   1.547   7.845  10.407 1.000 89.950 ? 44  LEU A C   1 
ATOM 345  C CB  ? LEU A 1  44 ?   3.179   6.054  11.029 1.000 89.950 ? 44  LEU A CB  1 
ATOM 346  O O   ? LEU A 1  44 ?   2.156   8.844  10.020 1.000 89.950 ? 44  LEU A O   1 
ATOM 347  C CG  ? LEU A 1  44 ?   2.826   6.047  12.517 1.000 89.950 ? 44  LEU A CG  1 
ATOM 348  C CD1 ? LEU A 1  44 ?   1.799   4.959  12.813 1.000 89.950 ? 44  LEU A CD1 1 
ATOM 349  C CD2 ? LEU A 1  44 ?   4.079   5.851  13.364 1.000 89.950 ? 44  LEU A CD2 1 
ATOM 350  N N   ? GLY A 1  45 ?   0.353   7.857  11.132 1.000 88.010 ? 45  GLY A N   1 
ATOM 351  C CA  ? GLY A 1  45 ?  -0.265   9.073  11.633 1.000 88.010 ? 45  GLY A CA  1 
ATOM 352  C C   ? GLY A 1  45 ?  -0.988   8.875  12.952 1.000 88.010 ? 45  GLY A C   1 
ATOM 353  O O   ? GLY A 1  45 ?  -1.143   7.744  13.417 1.000 88.010 ? 45  GLY A O   1 
ATOM 354  N N   ? ARG A 1  46 ?  -1.424   9.999  13.623 1.000 84.080 ? 46  ARG A N   1 
ATOM 355  C CA  ? ARG A 1  46 ?  -2.031   9.992  14.951 1.000 84.080 ? 46  ARG A CA  1 
ATOM 356  C C   ? ARG A 1  46 ?  -3.513   9.640  14.873 1.000 84.080 ? 46  ARG A C   1 
ATOM 357  C CB  ? ARG A 1  46 ?  -1.851  11.351  15.632 1.000 84.080 ? 46  ARG A CB  1 
ATOM 358  O O   ? ARG A 1  46 ?  -4.016   8.866  15.691 1.000 84.080 ? 46  ARG A O   1 
ATOM 359  C CG  ? ARG A 1  46 ?  -0.424  11.631  16.078 1.000 84.080 ? 46  ARG A CG  1 
ATOM 360  C CD  ? ARG A 1  46 ?  -0.318  12.951  16.830 1.000 84.080 ? 46  ARG A CD  1 
ATOM 361  N NE  ? ARG A 1  46 ?   1.050  13.211  17.270 1.000 84.080 ? 46  ARG A NE  1 
ATOM 362  N NH1 ? ARG A 1  46 ?   0.511  15.077  18.522 1.000 84.080 ? 46  ARG A NH1 1 
ATOM 363  N NH2 ? ARG A 1  46 ?   2.685  14.359  18.403 1.000 84.080 ? 46  ARG A NH2 1 
ATOM 364  C CZ  ? ARG A 1  46 ?   1.412  14.215  18.064 1.000 84.080 ? 46  ARG A CZ  1 
ATOM 365  N N   ? ASN A 1  47 ?  -4.267  10.129  13.937 1.000 89.120 ? 47  ASN A N   1 
ATOM 366  C CA  ? ASN A 1  47 ?  -5.691   9.912  13.707 1.000 89.120 ? 47  ASN A CA  1 
ATOM 367  C C   ? ASN A 1  47 ?  -5.979   9.578  12.247 1.000 89.120 ? 47  ASN A C   1 
ATOM 368  C CB  ? ASN A 1  47 ?  -6.498  11.138  14.140 1.000 89.120 ? 47  ASN A CB  1 
ATOM 369  O O   ? ASN A 1  47 ?  -6.289  10.466  11.451 1.000 89.120 ? 47  ASN A O   1 
ATOM 370  C CG  ? ASN A 1  47 ?  -6.397  11.409  15.628 1.000 89.120 ? 47  ASN A CG  1 
ATOM 371  N ND2 ? ASN A 1  47 ?  -6.187  12.669  15.989 1.000 89.120 ? 47  ASN A ND2 1 
ATOM 372  O OD1 ? ASN A 1  47 ?  -6.505  10.492  16.447 1.000 89.120 ? 47  ASN A OD1 1 
ATOM 373  N N   ? LEU A 1  48 ?  -5.910   8.278  11.995 1.000 93.250 ? 48  LEU A N   1 
ATOM 374  C CA  ? LEU A 1  48 ?  -6.014   7.861  10.601 1.000 93.250 ? 48  LEU A CA  1 
ATOM 375  C C   ? LEU A 1  48 ?  -7.462   7.555  10.232 1.000 93.250 ? 48  LEU A C   1 
ATOM 376  C CB  ? LEU A 1  48 ?  -5.139   6.632  10.342 1.000 93.250 ? 48  LEU A CB  1 
ATOM 377  O O   ? LEU A 1  48 ?  -8.106   6.719  10.869 1.000 93.250 ? 48  LEU A O   1 
ATOM 378  C CG  ? LEU A 1  48 ?  -3.630   6.828  10.501 1.000 93.250 ? 48  LEU A CG  1 
ATOM 379  C CD1 ? LEU A 1  48 ?  -2.906   5.492  10.373 1.000 93.250 ? 48  LEU A CD1 1 
ATOM 380  C CD2 ? LEU A 1  48 ?  -3.109   7.825   9.472 1.000 93.250 ? 48  LEU A CD2 1 
ATOM 381  N N   ? MET A 1  49 ?  -7.993   8.368   9.294 1.000 94.650 ? 49  MET A N   1 
ATOM 382  C CA  ? MET A 1  49 ?  -9.278   8.087   8.659 1.000 94.650 ? 49  MET A CA  1 
ATOM 383  C C   ? MET A 1  49 ?  -9.086   7.297   7.369 1.000 94.650 ? 49  MET A C   1 
ATOM 384  C CB  ? MET A 1  49 ? -10.031   9.387   8.369 1.000 94.650 ? 49  MET A CB  1 
ATOM 385  O O   ? MET A 1  49 ?  -8.207   7.615   6.565 1.000 94.650 ? 49  MET A O   1 
ATOM 386  C CG  ? MET A 1  49 ? -10.465  10.136   9.618 1.000 94.650 ? 49  MET A CG  1 
ATOM 387  S SD  ? MET A 1  49 ? -11.666   9.184  10.626 1.000 94.650 ? 49  MET A SD  1 
ATOM 388  C CE  ? MET A 1  49 ? -13.009   8.985   9.422 1.000 94.650 ? 49  MET A CE  1 
ATOM 389  N N   ? VAL A 1  50 ?  -9.916   6.232   7.259 1.000 95.740 ? 50  VAL A N   1 
ATOM 390  C CA  ? VAL A 1  50 ?  -9.808   5.354   6.098 1.000 95.740 ? 50  VAL A CA  1 
ATOM 391  C C   ? VAL A 1  50 ? -11.073   5.459   5.250 1.000 95.740 ? 50  VAL A C   1 
ATOM 392  C CB  ? VAL A 1  50 ?  -9.567   3.886   6.517 1.000 95.740 ? 50  VAL A CB  1 
ATOM 393  O O   ? VAL A 1  50 ? -12.176   5.190   5.734 1.000 95.740 ? 50  VAL A O   1 
ATOM 394  C CG1 ? VAL A 1  50 ?  -9.463   2.984   5.289 1.000 95.740 ? 50  VAL A CG1 1 
ATOM 395  C CG2 ? VAL A 1  50 ?  -8.306   3.776   7.373 1.000 95.740 ? 50  VAL A CG2 1 
ATOM 396  N N   ? HIS A 1  51 ? -10.898   5.933   4.039 1.000 95.540 ? 51  HIS A N   1 
ATOM 397  C CA  ? HIS A 1  51 ? -12.017   6.046   3.110 1.000 95.540 ? 51  HIS A CA  1 
ATOM 398  C C   ? HIS A 1  51 ? -12.000   4.917   2.086 1.000 95.540 ? 51  HIS A C   1 
ATOM 399  C CB  ? HIS A 1  51 ? -11.988   7.400   2.399 1.000 95.540 ? 51  HIS A CB  1 
ATOM 400  O O   ? HIS A 1  51 ? -10.998   4.712   1.397 1.000 95.540 ? 51  HIS A O   1 
ATOM 401  C CG  ? HIS A 1  51 ? -12.161   8.566   3.320 1.000 95.540 ? 51  HIS A CG  1 
ATOM 402  C CD2 ? HIS A 1  51 ? -11.312   9.128   4.212 1.000 95.540 ? 51  HIS A CD2 1 
ATOM 403  N ND1 ? HIS A 1  51 ? -13.331   9.292   3.390 1.000 95.540 ? 51  HIS A ND1 1 
ATOM 404  C CE1 ? HIS A 1  51 ? -13.192  10.254   4.287 1.000 95.540 ? 51  HIS A CE1 1 
ATOM 405  N NE2 ? HIS A 1  51 ? -11.976  10.176   4.800 1.000 95.540 ? 51  HIS A NE2 1 
ATOM 406  N N   ? LEU A 1  52 ? -13.133   4.162   1.972 1.000 96.250 ? 52  LEU A N   1 
ATOM 407  C CA  ? LEU A 1  52 ? -13.300   3.025   1.075 1.000 96.250 ? 52  LEU A CA  1 
ATOM 408  C C   ? LEU A 1  52 ? -14.320   3.337  -0.016 1.000 96.250 ? 52  LEU A C   1 
ATOM 409  C CB  ? LEU A 1  52 ? -13.737   1.784   1.858 1.000 96.250 ? 52  LEU A CB  1 
ATOM 410  O O   ? LEU A 1  52 ? -15.268   4.091   0.214 1.000 96.250 ? 52  LEU A O   1 
ATOM 411  C CG  ? LEU A 1  52 ? -12.823   1.349   3.004 1.000 96.250 ? 52  LEU A CG  1 
ATOM 412  C CD1 ? LEU A 1  52 ? -13.637   1.118   4.273 1.000 96.250 ? 52  LEU A CD1 1 
ATOM 413  C CD2 ? LEU A 1  52 ? -12.049   0.091   2.623 1.000 96.250 ? 52  LEU A CD2 1 
ATOM 414  N N   ? GLY A 1  53 ? -14.016   2.833  -1.235 1.000 94.350 ? 53  GLY A N   1 
ATOM 415  C CA  ? GLY A 1  53 ? -15.004   2.915  -2.299 1.000 94.350 ? 53  GLY A CA  1 
ATOM 416  C C   ? GLY A 1  53 ? -15.012   4.259  -3.003 1.000 94.350 ? 53  GLY A C   1 
ATOM 417  O O   ? GLY A 1  53 ? -15.969   4.592  -3.704 1.000 94.350 ? 53  GLY A O   1 
ATOM 418  N N   ? GLU A 1  54 ? -13.858   5.089  -2.781 1.000 92.440 ? 54  GLU A N   1 
ATOM 419  C CA  ? GLU A 1  54 ? -13.744   6.412  -3.386 1.000 92.440 ? 54  GLU A CA  1 
ATOM 420  C C   ? GLU A 1  54 ? -13.233   6.320  -4.821 1.000 92.440 ? 54  GLU A C   1 
ATOM 421  C CB  ? GLU A 1  54 ? -12.819   7.305  -2.555 1.000 92.440 ? 54  GLU A CB  1 
ATOM 422  O O   ? GLU A 1  54 ? -12.273   5.599  -5.099 1.000 92.440 ? 54  GLU A O   1 
ATOM 423  C CG  ? GLU A 1  54 ? -13.322   7.567  -1.143 1.000 92.440 ? 54  GLU A CG  1 
ATOM 424  C CD  ? GLU A 1  54 ? -14.437   8.599  -1.084 1.000 92.440 ? 54  GLU A CD  1 
ATOM 425  O OE1 ? GLU A 1  54 ? -14.964   8.862   0.021 1.000 92.440 ? 54  GLU A OE1 1 
ATOM 426  O OE2 ? GLU A 1  54 ? -14.787   9.149  -2.152 1.000 92.440 ? 54  GLU A OE2 1 
ATOM 427  N N   ? HIS A 1  55 ? -13.930   6.917  -5.778 1.000 92.760 ? 55  HIS A N   1 
ATOM 428  C CA  ? HIS A 1  55 ? -13.426   7.116  -7.132 1.000 92.760 ? 55  HIS A CA  1 
ATOM 429  C C   ? HIS A 1  55 ? -13.055   8.575  -7.374 1.000 92.760 ? 55  HIS A C   1 
ATOM 430  C CB  ? HIS A 1  55 ? -14.462   6.660  -8.162 1.000 92.760 ? 55  HIS A CB  1 
ATOM 431  O O   ? HIS A 1  55 ? -12.040   8.865  -8.012 1.000 92.760 ? 55  HIS A O   1 
ATOM 432  C CG  ? HIS A 1  55 ? -14.011   6.821  -9.579 1.000 92.760 ? 55  HIS A CG  1 
ATOM 433  C CD2 ? HIS A 1  55 ? -14.437   7.652 -10.559 1.000 92.760 ? 55  HIS A CD2 1 
ATOM 434  N ND1 ? HIS A 1  55 ? -13.000   6.063 -10.128 1.000 92.760 ? 55  HIS A ND1 1 
ATOM 435  C CE1 ? HIS A 1  55 ? -12.823   6.423 -11.388 1.000 92.760 ? 55  HIS A CE1 1 
ATOM 436  N NE2 ? HIS A 1  55 ? -13.682   7.385 -11.674 1.000 92.760 ? 55  HIS A NE2 1 
ATOM 437  N N   ? ASP A 1  56 ? -13.877   9.481  -6.923 1.000 92.190 ? 56  ASP A N   1 
ATOM 438  C CA  ? ASP A 1  56 ? -13.691  10.929  -6.951 1.000 92.190 ? 56  ASP A CA  1 
ATOM 439  C C   ? ASP A 1  56 ? -13.767  11.518  -5.544 1.000 92.190 ? 56  ASP A C   1 
ATOM 440  C CB  ? ASP A 1  56 ? -14.736  11.587  -7.854 1.000 92.190 ? 56  ASP A CB  1 
ATOM 441  O O   ? ASP A 1  56 ? -14.828  11.510  -4.918 1.000 92.190 ? 56  ASP A O   1 
ATOM 442  C CG  ? ASP A 1  56 ? -14.465  13.061  -8.097 1.000 92.190 ? 56  ASP A CG  1 
ATOM 443  O OD1 ? ASP A 1  56 ? -13.807  13.708  -7.254 1.000 92.190 ? 56  ASP A OD1 1 
ATOM 444  O OD2 ? ASP A 1  56 ? -14.917  13.581  -9.141 1.000 92.190 ? 56  ASP A OD2 1 
ATOM 445  N N   ? LEU A 1  57 ? -12.586  12.107  -5.098 1.000 89.420 ? 57  LEU A N   1 
ATOM 446  C CA  ? LEU A 1  57 ? -12.461  12.570  -3.720 1.000 89.420 ? 57  LEU A CA  1 
ATOM 447  C C   ? LEU A 1  57 ? -13.293  13.827  -3.492 1.000 89.420 ? 57  LEU A C   1 
ATOM 448  C CB  ? LEU A 1  57 ? -10.995  12.844  -3.377 1.000 89.420 ? 57  LEU A CB  1 
ATOM 449  O O   ? LEU A 1  57 ? -13.467  14.263  -2.351 1.000 89.420 ? 57  LEU A O   1 
ATOM 450  C CG  ? LEU A 1  57 ? -10.056  11.637  -3.396 1.000 89.420 ? 57  LEU A CG  1 
ATOM 451  C CD1 ? LEU A 1  57 ?  -8.636  12.063  -3.039 1.000 89.420 ? 57  LEU A CD1 1 
ATOM 452  C CD2 ? LEU A 1  57 ? -10.553  10.558  -2.438 1.000 89.420 ? 57  LEU A CD2 1 
ATOM 453  N N   ? ARG A 1  58 ? -13.978  14.404  -4.484 1.000 88.470 ? 58  ARG A N   1 
ATOM 454  C CA  ? ARG A 1  58 ? -14.742  15.642  -4.374 1.000 88.470 ? 58  ARG A CA  1 
ATOM 455  C C   ? ARG A 1  58 ? -16.235  15.354  -4.250 1.000 88.470 ? 58  ARG A C   1 
ATOM 456  C CB  ? ARG A 1  58 ? -14.481  16.546  -5.581 1.000 88.470 ? 58  ARG A CB  1 
ATOM 457  O O   ? ARG A 1  58 ? -17.018  16.245  -3.913 1.000 88.470 ? 58  ARG A O   1 
ATOM 458  C CG  ? ARG A 1  58 ? -13.072  17.115  -5.631 1.000 88.470 ? 58  ARG A CG  1 
ATOM 459  C CD  ? ARG A 1  58 ? -12.825  17.897  -6.913 1.000 88.470 ? 58  ARG A CD  1 
ATOM 460  N NE  ? ARG A 1  58 ? -12.936  17.045  -8.094 1.000 88.470 ? 58  ARG A NE  1 
ATOM 461  N NH1 ? ARG A 1  58 ? -12.607  18.755  -9.613 1.000 88.470 ? 58  ARG A NH1 1 
ATOM 462  N NH2 ? ARG A 1  58 ? -12.948  16.611 -10.349 1.000 88.470 ? 58  ARG A NH2 1 
ATOM 463  C CZ  ? ARG A 1  58 ? -12.830  17.472  -9.349 1.000 88.470 ? 58  ARG A CZ  1 
ATOM 464  N N   ? LYS A 1  59 ? -16.542  14.114  -4.623 1.000 88.110 ? 59  LYS A N   1 
ATOM 465  C CA  ? LYS A 1  59 ? -17.959  13.764  -4.599 1.000 88.110 ? 59  LYS A CA  1 
ATOM 466  C C   ? LYS A 1  59 ? -18.204  12.519  -3.750 1.000 88.110 ? 59  LYS A C   1 
ATOM 467  C CB  ? LYS A 1  59 ? -18.482  13.541  -6.019 1.000 88.110 ? 59  LYS A CB  1 
ATOM 468  O O   ? LYS A 1  59 ? -17.324  11.664  -3.625 1.000 88.110 ? 59  LYS A O   1 
ATOM 469  C CG  ? LYS A 1  59 ? -17.812  12.387  -6.750 1.000 88.110 ? 59  LYS A CG  1 
ATOM 470  C CD  ? LYS A 1  59 ? -18.328  12.255  -8.178 1.000 88.110 ? 59  LYS A CD  1 
ATOM 471  C CE  ? LYS A 1  59 ? -17.729  11.044  -8.880 1.000 88.110 ? 59  LYS A CE  1 
ATOM 472  N NZ  ? LYS A 1  59 ? -18.207  10.930 -10.291 1.000 88.110 ? 59  LYS A NZ  1 
ATOM 473  N N   ? GLN A 1  60 ? -19.351  12.541  -3.088 1.000 84.950 ? 60  GLN A N   1 
ATOM 474  C CA  ? GLN A 1  60 ? -19.789  11.329  -2.403 1.000 84.950 ? 60  GLN A CA  1 
ATOM 475  C C   ? GLN A 1  60 ? -20.430  10.347  -3.379 1.000 84.950 ? 60  GLN A C   1 
ATOM 476  C CB  ? GLN A 1  60 ? -20.771  11.671  -1.281 1.000 84.950 ? 60  GLN A CB  1 
ATOM 477  O O   ? GLN A 1  60 ? -21.438  10.664  -4.015 1.000 84.950 ? 60  GLN A O   1 
ATOM 478  C CG  ? GLN A 1  60 ? -21.069  10.506  -0.348 1.000 84.950 ? 60  GLN A CG  1 
ATOM 479  C CD  ? GLN A 1  60 ? -21.898  10.915   0.855 1.000 84.950 ? 60  GLN A CD  1 
ATOM 480  N NE2 ? GLN A 1  60 ? -21.936  10.056   1.869 1.000 84.950 ? 60  GLN A NE2 1 
ATOM 481  O OE1 ? GLN A 1  60 ? -22.499  11.994   0.875 1.000 84.950 ? 60  GLN A OE1 1 
ATOM 482  N N   ? ASP A 1  61 ? -19.728   9.178  -3.623 1.000 83.890 ? 61  ASP A N   1 
ATOM 483  C CA  ? ASP A 1  61 ? -20.256   8.129  -4.490 1.000 83.890 ? 61  ASP A CA  1 
ATOM 484  C C   ? ASP A 1  61 ? -21.078   7.119  -3.692 1.000 83.890 ? 61  ASP A C   1 
ATOM 485  C CB  ? ASP A 1  61 ? -19.118   7.418  -5.225 1.000 83.890 ? 61  ASP A CB  1 
ATOM 486  O O   ? ASP A 1  61 ? -20.897   6.984  -2.480 1.000 83.890 ? 61  ASP A O   1 
ATOM 487  C CG  ? ASP A 1  61 ? -18.388   8.322  -6.203 1.000 83.890 ? 61  ASP A CG  1 
ATOM 488  O OD1 ? ASP A 1  61 ? -19.050   9.081  -6.943 1.000 83.890 ? 61  ASP A OD1 1 
ATOM 489  O OD2 ? ASP A 1  61 ? -17.139   8.272  -6.235 1.000 83.890 ? 61  ASP A OD2 1 
ATOM 490  N N   ? ALA A 1  62 ? -22.075   6.525  -4.330 1.000 86.160 ? 62  ALA A N   1 
ATOM 491  C CA  ? ALA A 1  62 ? -22.854   5.468  -3.691 1.000 86.160 ? 62  ALA A CA  1 
ATOM 492  C C   ? ALA A 1  62 ? -21.954   4.321  -3.239 1.000 86.160 ? 62  ALA A C   1 
ATOM 493  C CB  ? ALA A 1  62 ? -23.931   4.952  -4.641 1.000 86.160 ? 62  ALA A CB  1 
ATOM 494  O O   ? ALA A 1  62 ? -21.103   3.854  -3.999 1.000 86.160 ? 62  ALA A O   1 
ATOM 495  N N   ? GLY A 1  63 ? -22.125   3.950  -1.867 1.000 88.220 ? 63  GLY A N   1 
ATOM 496  C CA  ? GLY A 1  63 ? -21.409   2.759  -1.436 1.000 88.220 ? 63  GLY A CA  1 
ATOM 497  C C   ? GLY A 1  63 ? -20.085   3.070  -0.764 1.000 88.220 ? 63  GLY A C   1 
ATOM 498  O O   ? GLY A 1  63 ? -19.396   2.164  -0.291 1.000 88.220 ? 63  GLY A O   1 
ATOM 499  N N   ? GLU A 1  64 ? -19.657   4.439  -0.748 1.000 93.390 ? 64  GLU A N   1 
ATOM 500  C CA  ? GLU A 1  64 ? -18.460   4.886  -0.040 1.000 93.390 ? 64  GLU A CA  1 
ATOM 501  C C   ? GLU A 1  64 ? -18.652   4.808   1.472 1.000 93.390 ? 64  GLU A C   1 
ATOM 502  C CB  ? GLU A 1  64 ? -18.095   6.315  -0.451 1.000 93.390 ? 64  GLU A CB  1 
ATOM 503  O O   ? GLU A 1  64 ? -19.754   5.032   1.976 1.000 93.390 ? 64  GLU A O   1 
ATOM 504  C CG  ? GLU A 1  64 ? -17.681   6.449  -1.909 1.000 93.390 ? 64  GLU A CG  1 
ATOM 505  C CD  ? GLU A 1  64 ? -17.305   7.870  -2.298 1.000 93.390 ? 64  GLU A CD  1 
ATOM 506  O OE1 ? GLU A 1  64 ? -16.909   8.096  -3.464 1.000 93.390 ? 64  GLU A OE1 1 
ATOM 507  O OE2 ? GLU A 1  64 ? -17.406   8.765  -1.429 1.000 93.390 ? 64  GLU A OE2 1 
ATOM 508  N N   ? GLN A 1  65 ? -17.557   4.412   2.159 1.000 94.960 ? 65  GLN A N   1 
ATOM 509  C CA  ? GLN A 1  65 ? -17.546   4.281   3.613 1.000 94.960 ? 65  GLN A CA  1 
ATOM 510  C C   ? GLN A 1  65 ? -16.318   4.956   4.217 1.000 94.960 ? 65  GLN A C   1 
ATOM 511  C CB  ? GLN A 1  65 ? -17.588   2.807   4.019 1.000 94.960 ? 65  GLN A CB  1 
ATOM 512  O O   ? GLN A 1  65 ? -15.242   4.950   3.617 1.000 94.960 ? 65  GLN A O   1 
ATOM 513  C CG  ? GLN A 1  65 ? -18.777   2.045   3.450 1.000 94.960 ? 65  GLN A CG  1 
ATOM 514  C CD  ? GLN A 1  65 ? -18.715   0.557   3.741 1.000 94.960 ? 65  GLN A CD  1 
ATOM 515  N NE2 ? GLN A 1  65 ? -18.982  -0.257   2.726 1.000 94.960 ? 65  GLN A NE2 1 
ATOM 516  O OE1 ? GLN A 1  65 ? -18.429   0.143   4.869 1.000 94.960 ? 65  GLN A OE1 1 
ATOM 517  N N   ? ALA A 1  66 ? -16.578   5.615   5.280 1.000 94.730 ? 66  ALA A N   1 
ATOM 518  C CA  ? ALA A 1  66 ? -15.462   6.099   6.088 1.000 94.730 ? 66  ALA A CA  1 
ATOM 519  C C   ? ALA A 1  66 ? -15.343   5.310   7.389 1.000 94.730 ? 66  ALA A C   1 
ATOM 520  C CB  ? ALA A 1  66 ? -15.626   7.588   6.385 1.000 94.730 ? 66  ALA A CB  1 
ATOM 521  O O   ? ALA A 1  66 ? -16.350   5.008   8.033 1.000 94.730 ? 66  ALA A O   1 
ATOM 522  N N   ? SER A 1  67 ? -14.100   4.886   7.692 1.000 95.270 ? 67  SER A N   1 
ATOM 523  C CA  ? SER A 1  67 ? -13.800   4.164   8.924 1.000 95.270 ? 67  SER A CA  1 
ATOM 524  C C   ? SER A 1  67 ? -12.588   4.758   9.633 1.000 95.270 ? 67  SER A C   1 
ATOM 525  C CB  ? SER A 1  67 ? -13.555   2.683   8.631 1.000 95.270 ? 67  SER A CB  1 
ATOM 526  O O   ? SER A 1  67 ? -11.698   5.317   8.988 1.000 95.270 ? 67  SER A O   1 
ATOM 527  O OG  ? SER A 1  67 ? -14.754   2.045   8.225 1.000 95.270 ? 67  SER A OG  1 
ATOM 528  N N   ? ARG A 1  68 ? -12.599   4.646  10.941 1.000 94.940 ? 68  ARG A N   1 
ATOM 529  C CA  ? ARG A 1  68 ? -11.418   5.008  11.717 1.000 94.940 ? 68  ARG A CA  1 
ATOM 530  C C   ? ARG A 1  68 ? -10.490   3.811  11.893 1.000 94.940 ? 68  ARG A C   1 
ATOM 531  C CB  ? ARG A 1  68 ? -11.821   5.564  13.084 1.000 94.940 ? 68  ARG A CB  1 
ATOM 532  O O   ? ARG A 1  68 ? -10.950   2.671  11.985 1.000 94.940 ? 68  ARG A O   1 
ATOM 533  C CG  ? ARG A 1  68 ? -12.504   6.921  13.020 1.000 94.940 ? 68  ARG A CG  1 
ATOM 534  C CD  ? ARG A 1  68 ? -12.843   7.448  14.408 1.000 94.940 ? 68  ARG A CD  1 
ATOM 535  N NE  ? ARG A 1  68 ? -13.506   8.747  14.344 1.000 94.940 ? 68  ARG A NE  1 
ATOM 536  N NH1 ? ARG A 1  68 ? -13.322   9.184  16.605 1.000 94.940 ? 68  ARG A NH1 1 
ATOM 537  N NH2 ? ARG A 1  68 ? -14.332  10.704  15.218 1.000 94.940 ? 68  ARG A NH2 1 
ATOM 538  C CZ  ? ARG A 1  68 ? -13.718   9.542  15.389 1.000 94.940 ? 68  ARG A CZ  1 
ATOM 539  N N   ? ALA A 1  69 ?  -9.198   4.127  11.876 1.000 95.540 ? 69  ALA A N   1 
ATOM 540  C CA  ? ALA A 1  69 ?  -8.248   3.095  12.282 1.000 95.540 ? 69  ALA A CA  1 
ATOM 541  C C   ? ALA A 1  69 ?  -8.140   3.017  13.802 1.000 95.540 ? 69  ALA A C   1 
ATOM 542  C CB  ? ALA A 1  69 ?  -6.877   3.362  11.667 1.000 95.540 ? 69  ALA A CB  1 
ATOM 543  O O   ? ALA A 1  69 ?  -7.624   3.937  14.442 1.000 95.540 ? 69  ALA A O   1 
ATOM 544  N N   ? VAL A 1  70 ?  -8.630   1.948  14.409 1.000 94.970 ? 70  VAL A N   1 
ATOM 545  C CA  ? VAL A 1  70 ?  -8.691   1.828  15.862 1.000 94.970 ? 70  VAL A CA  1 
ATOM 546  C C   ? VAL A 1  70 ?  -7.436   1.125  16.375 1.000 94.970 ? 70  VAL A C   1 
ATOM 547  C CB  ? VAL A 1  70 ?  -9.954   1.062  16.315 1.000 94.970 ? 70  VAL A CB  1 
ATOM 548  O O   ? VAL A 1  70 ?  -7.100   1.227  17.557 1.000 94.970 ? 70  VAL A O   1 
ATOM 549  C CG1 ? VAL A 1  70 ? -11.209   1.897  16.070 1.000 94.970 ? 70  VAL A CG1 1 
ATOM 550  C CG2 ? VAL A 1  70 ? -10.052  -0.280  15.592 1.000 94.970 ? 70  VAL A CG2 1 
ATOM 551  N N   ? ARG A 1  71 ?  -6.772   0.472  15.402 1.000 95.630 ? 71  ARG A N   1 
ATOM 552  C CA  ? ARG A 1  71 ?  -5.471  -0.128  15.681 1.000 95.630 ? 71  ARG A CA  1 
ATOM 553  C C   ? ARG A 1  71 ?  -4.515   0.069  14.509 1.000 95.630 ? 71  ARG A C   1 
ATOM 554  C CB  ? ARG A 1  71 ?  -5.621  -1.619  15.991 1.000 95.630 ? 71  ARG A CB  1 
ATOM 555  O O   ? ARG A 1  71 ?  -4.885  -0.155  13.355 1.000 95.630 ? 71  ARG A O   1 
ATOM 556  C CG  ? ARG A 1  71 ?  -4.376  -2.251  16.592 1.000 95.630 ? 71  ARG A CG  1 
ATOM 557  C CD  ? ARG A 1  71 ?  -4.643  -3.669  17.077 1.000 95.630 ? 71  ARG A CD  1 
ATOM 558  N NE  ? ARG A 1  71 ?  -3.413  -4.336  17.497 1.000 95.630 ? 71  ARG A NE  1 
ATOM 559  N NH1 ? ARG A 1  71 ?  -4.406  -6.389  17.864 1.000 95.630 ? 71  ARG A NH1 1 
ATOM 560  N NH2 ? ARG A 1  71 ?  -2.159  -6.117  18.225 1.000 95.630 ? 71  ARG A NH2 1 
ATOM 561  C CZ  ? ARG A 1  71 ?  -3.329  -5.612  17.861 1.000 95.630 ? 71  ARG A CZ  1 
ATOM 562  N N   ? VAL A 1  72 ?  -3.265   0.505  14.891 1.000 95.570 ? 72  VAL A N   1 
ATOM 563  C CA  ? VAL A 1  72 ?  -2.201   0.732  13.919 1.000 95.570 ? 72  VAL A CA  1 
ATOM 564  C C   ? VAL A 1  72 ?  -0.985  -0.119  14.276 1.000 95.570 ? 72  VAL A C   1 
ATOM 565  C CB  ? VAL A 1  72 ?  -1.805   2.224  13.850 1.000 95.570 ? 72  VAL A CB  1 
ATOM 566  O O   ? VAL A 1  72 ?  -0.366   0.079  15.324 1.000 95.570 ? 72  VAL A O   1 
ATOM 567  C CG1 ? VAL A 1  72 ?  -0.724   2.447  12.793 1.000 95.570 ? 72  VAL A CG1 1 
ATOM 568  C CG2 ? VAL A 1  72 ?  -3.030   3.088  13.555 1.000 95.570 ? 72  VAL A CG2 1 
ATOM 569  N N   ? ILE A 1  73 ?  -0.713  -1.090  13.409 1.000 96.950 ? 73  ILE A N   1 
ATOM 570  C CA  ? ILE A 1  73 ?   0.383  -2.012  13.682 1.000 96.950 ? 73  ILE A CA  1 
ATOM 571  C C   ? ILE A 1  73 ?   1.443  -1.892  12.590 1.000 96.950 ? 73  ILE A C   1 
ATOM 572  C CB  ? ILE A 1  73 ?  -0.117  -3.470  13.786 1.000 96.950 ? 73  ILE A CB  1 
ATOM 573  O O   ? ILE A 1  73 ?   1.243  -2.364  11.468 1.000 96.950 ? 73  ILE A O   1 
ATOM 574  C CG1 ? ILE A 1  73 ?  -1.265  -3.570  14.798 1.000 96.950 ? 73  ILE A CG1 1 
ATOM 575  C CG2 ? ILE A 1  73 ?   1.031  -4.409  14.166 1.000 96.950 ? 73  ILE A CG2 1 
ATOM 576  C CD1 ? ILE A 1  73 ?  -1.929  -4.939  14.847 1.000 96.950 ? 73  ILE A CD1 1 
ATOM 577  N N   ? ARG A 1  74 ?   2.565  -1.240  12.960 1.000 96.730 ? 74  ARG A N   1 
ATOM 578  C CA  ? ARG A 1  74 ?   3.716  -1.153  12.067 1.000 96.730 ? 74  ARG A CA  1 
ATOM 579  C C   ? ARG A 1  74 ?   4.645  -2.348  12.253 1.000 96.730 ? 74  ARG A C   1 
ATOM 580  C CB  ? ARG A 1  74 ?   4.484   0.149  12.305 1.000 96.730 ? 74  ARG A CB  1 
ATOM 581  O O   ? ARG A 1  74 ?   4.786  -2.865  13.363 1.000 96.730 ? 74  ARG A O   1 
ATOM 582  C CG  ? ARG A 1  74 ?   5.510   0.465  11.228 1.000 96.730 ? 74  ARG A CG  1 
ATOM 583  C CD  ? ARG A 1  74 ?   6.090   1.863  11.394 1.000 96.730 ? 74  ARG A CD  1 
ATOM 584  N NE  ? ARG A 1  74 ?   6.794   2.007  12.665 1.000 96.730 ? 74  ARG A NE  1 
ATOM 585  N NH1 ? ARG A 1  74 ?   7.315   4.237  12.360 1.000 96.730 ? 74  ARG A NH1 1 
ATOM 586  N NH2 ? ARG A 1  74 ?   7.976   3.151  14.268 1.000 96.730 ? 74  ARG A NH2 1 
ATOM 587  C CZ  ? ARG A 1  74 ?   7.360   3.131  13.095 1.000 96.730 ? 74  ARG A CZ  1 
ATOM 588  N N   ? HIS A 1  75 ?   5.169  -2.790  11.018 1.000 97.260 ? 75  HIS A N   1 
ATOM 589  C CA  ? HIS A 1  75 ?   6.123  -3.885  11.158 1.000 97.260 ? 75  HIS A CA  1 
ATOM 590  C C   ? HIS A 1  75 ?   7.161  -3.578  12.231 1.000 97.260 ? 75  HIS A C   1 
ATOM 591  C CB  ? HIS A 1  75 ?   6.814  -4.167   9.823 1.000 97.260 ? 75  HIS A CB  1 
ATOM 592  O O   ? HIS A 1  75 ?   7.744  -2.491  12.244 1.000 97.260 ? 75  HIS A O   1 
ATOM 593  C CG  ? HIS A 1  75 ?   7.499  -5.496   9.771 1.000 97.260 ? 75  HIS A CG  1 
ATOM 594  C CD2 ? HIS A 1  75 ?   7.165  -6.643   9.135 1.000 97.260 ? 75  HIS A CD2 1 
ATOM 595  N ND1 ? HIS A 1  75 ?   8.679  -5.752  10.435 1.000 97.260 ? 75  HIS A ND1 1 
ATOM 596  C CE1 ? HIS A 1  75 ?   9.043  -7.003  10.208 1.000 97.260 ? 75  HIS A CE1 1 
ATOM 597  N NE2 ? HIS A 1  75 ?   8.141  -7.566   9.422 1.000 97.260 ? 75  HIS A NE2 1 
ATOM 598  N N   ? PRO A 1  76 ?   7.448  -4.499  13.167 1.000 96.250 ? 76  PRO A N   1 
ATOM 599  C CA  ? PRO A 1  76 ?   8.334  -4.262  14.308 1.000 96.250 ? 76  PRO A CA  1 
ATOM 600  C C   ? PRO A 1  76 ?   9.773  -3.971  13.887 1.000 96.250 ? 76  PRO A C   1 
ATOM 601  C CB  ? PRO A 1  76 ?   8.250  -5.571  15.098 1.000 96.250 ? 76  PRO A CB  1 
ATOM 602  O O   ? PRO A 1  76 ?  10.519  -3.327  14.629 1.000 96.250 ? 76  PRO A O   1 
ATOM 603  C CG  ? PRO A 1  76 ?   6.977  -6.209  14.645 1.000 96.250 ? 76  PRO A CG  1 
ATOM 604  C CD  ? PRO A 1  76 ?   6.678  -5.739  13.250 1.000 96.250 ? 76  PRO A CD  1 
ATOM 605  N N   ? LYS A 1  77 ?  10.113  -4.486  12.723 1.000 96.150 ? 77  LYS A N   1 
ATOM 606  C CA  ? LYS A 1  77 ?  11.490  -4.308  12.271 1.000 96.150 ? 77  LYS A CA  1 
ATOM 607  C C   ? LYS A 1  77 ?  11.582  -3.218  11.207 1.000 96.150 ? 77  LYS A C   1 
ATOM 608  C CB  ? LYS A 1  77 ?  12.050  -5.622  11.725 1.000 96.150 ? 77  LYS A CB  1 
ATOM 609  O O   ? LYS A 1  77 ?  12.528  -3.192  10.417 1.000 96.150 ? 77  LYS A O   1 
ATOM 610  C CG  ? LYS A 1  77 ?  12.204  -6.713  12.774 1.000 96.150 ? 77  LYS A CG  1 
ATOM 611  C CD  ? LYS A 1  77 ?  12.824  -7.973  12.184 1.000 96.150 ? 77  LYS A CD  1 
ATOM 612  C CE  ? LYS A 1  77 ?  12.959  -9.073  13.228 1.000 96.150 ? 77  LYS A CE  1 
ATOM 613  N NZ  ? LYS A 1  77 ?  13.575 -10.307  12.656 1.000 96.150 ? 77  LYS A NZ  1 
ATOM 614  N N   ? PHE A 1  78 ?  10.558  -2.333  11.146 1.000 95.130 ? 78  PHE A N   1 
ATOM 615  C CA  ? PHE A 1  78 ?  10.596  -1.216  10.209 1.000 95.130 ? 78  PHE A CA  1 
ATOM 616  C C   ? PHE A 1  78 ?  11.770  -0.294  10.513 1.000 95.130 ? 78  PHE A C   1 
ATOM 617  C CB  ? PHE A 1  78 ?   9.283  -0.428  10.257 1.000 95.130 ? 78  PHE A CB  1 
ATOM 618  O O   ? PHE A 1  78 ?  11.966   0.114  11.660 1.000 95.130 ? 78  PHE A O   1 
ATOM 619  C CG  ? PHE A 1  78 ?   9.310   0.846   9.458 1.000 95.130 ? 78  PHE A CG  1 
ATOM 620  C CD1 ? PHE A 1  78 ?   9.171   2.079  10.083 1.000 95.130 ? 78  PHE A CD1 1 
ATOM 621  C CD2 ? PHE A 1  78 ?   9.475   0.811   8.079 1.000 95.130 ? 78  PHE A CD2 1 
ATOM 622  C CE1 ? PHE A 1  78 ?   9.196   3.260   9.345 1.000 95.130 ? 78  PHE A CE1 1 
ATOM 623  C CE2 ? PHE A 1  78 ?   9.501   1.988   7.335 1.000 95.130 ? 78  PHE A CE2 1 
ATOM 624  C CZ  ? PHE A 1  78 ?   9.360   3.211   7.970 1.000 95.130 ? 78  PHE A CZ  1 
ATOM 625  N N   ? ASP A 1  79 ?  12.561   0.034   9.491 1.000 93.090 ? 79  ASP A N   1 
ATOM 626  C CA  ? ASP A 1  79 ?  13.691   0.955   9.565 1.000 93.090 ? 79  ASP A CA  1 
ATOM 627  C C   ? ASP A 1  79 ?  13.387   2.258   8.828 1.000 93.090 ? 79  ASP A C   1 
ATOM 628  C CB  ? ASP A 1  79 ?  14.951   0.307   8.989 1.000 93.090 ? 79  ASP A CB  1 
ATOM 629  O O   ? ASP A 1  79 ?  13.372   2.290   7.595 1.000 93.090 ? 79  ASP A O   1 
ATOM 630  C CG  ? ASP A 1  79 ?  16.187   1.176   9.138 1.000 93.090 ? 79  ASP A CG  1 
ATOM 631  O OD1 ? ASP A 1  79 ?  16.050   2.403   9.335 1.000 93.090 ? 79  ASP A OD1 1 
ATOM 632  O OD2 ? ASP A 1  79 ?  17.309   0.630   9.056 1.000 93.090 ? 79  ASP A OD2 1 
ATOM 633  N N   ? PRO A 1  80 ?  13.274   3.369   9.495 1.000 89.640 ? 80  PRO A N   1 
ATOM 634  C CA  ? PRO A 1  80 ?  12.831   4.634   8.903 1.000 89.640 ? 80  PRO A CA  1 
ATOM 635  C C   ? PRO A 1  80 ?  13.897   5.276   8.018 1.000 89.640 ? 80  PRO A C   1 
ATOM 636  C CB  ? PRO A 1  80 ?  12.534   5.509  10.123 1.000 89.640 ? 80  PRO A CB  1 
ATOM 637  O O   ? PRO A 1  80 ?  13.576   6.101   7.159 1.000 89.640 ? 80  PRO A O   1 
ATOM 638  C CG  ? PRO A 1  80 ?  13.344   4.913  11.228 1.000 89.640 ? 80  PRO A CG  1 
ATOM 639  C CD  ? PRO A 1  80 ?  13.424   3.429  11.013 1.000 89.640 ? 80  PRO A CD  1 
ATOM 640  N N   ? LEU A 1  81 ?  15.148   4.779   8.216 1.000 86.560 ? 81  LEU A N   1 
ATOM 641  C CA  ? LEU A 1  81 ?  16.231   5.326   7.407 1.000 86.560 ? 81  LEU A CA  1 
ATOM 642  C C   ? LEU A 1  81 ?  16.287   4.646   6.043 1.000 86.560 ? 81  LEU A C   1 
ATOM 643  C CB  ? LEU A 1  81 ?  17.573   5.164   8.127 1.000 86.560 ? 81  LEU A CB  1 
ATOM 644  O O   ? LEU A 1  81 ?  16.381   5.317   5.013 1.000 86.560 ? 81  LEU A O   1 
ATOM 645  C CG  ? LEU A 1  81 ?  17.767   5.998   9.394 1.000 86.560 ? 81  LEU A CG  1 
ATOM 646  C CD1 ? LEU A 1  81 ?  19.093   5.647  10.061 1.000 86.560 ? 81  LEU A CD1 1 
ATOM 647  C CD2 ? LEU A 1  81 ?  17.702   7.486   9.070 1.000 86.560 ? 81  LEU A CD2 1 
ATOM 648  N N   ? THR A 1  82 ?  16.131   3.346   6.044 1.000 87.200 ? 82  THR A N   1 
ATOM 649  C CA  ? THR A 1  82 ?  16.292   2.578   4.814 1.000 87.200 ? 82  THR A CA  1 
ATOM 650  C C   ? THR A 1  82 ?  14.934   2.183   4.241 1.000 87.200 ? 82  THR A C   1 
ATOM 651  C CB  ? THR A 1  82 ?  17.139   1.314   5.053 1.000 87.200 ? 82  THR A CB  1 
ATOM 652  O O   ? THR A 1  82 ?  14.852   1.674   3.121 1.000 87.200 ? 82  THR A O   1 
ATOM 653  C CG2 ? THR A 1  82 ?  18.494   1.666   5.657 1.000 87.200 ? 82  THR A CG2 1 
ATOM 654  O OG1 ? THR A 1  82 ?  16.441   0.440   5.949 1.000 87.200 ? 82  THR A OG1 1 
ATOM 655  N N   ? LEU A 1  83 ?  13.878   2.467   5.040 1.000 90.430 ? 83  LEU A N   1 
ATOM 656  C CA  ? LEU A 1  83 ?  12.510   2.078   4.713 1.000 90.430 ? 83  LEU A CA  1 
ATOM 657  C C   ? LEU A 1  83 ?  12.395   0.564   4.570 1.000 90.430 ? 83  LEU A C   1 
ATOM 658  C CB  ? LEU A 1  83 ?  12.053   2.760   3.421 1.000 90.430 ? 83  LEU A CB  1 
ATOM 659  O O   ? LEU A 1  83 ?  11.550   0.069   3.821 1.000 90.430 ? 83  LEU A O   1 
ATOM 660  C CG  ? LEU A 1  83 ?  11.995   4.289   3.446 1.000 90.430 ? 83  LEU A CG  1 
ATOM 661  C CD1 ? LEU A 1  83 ?  11.411   4.818   2.140 1.000 90.430 ? 83  LEU A CD1 1 
ATOM 662  C CD2 ? LEU A 1  83 ?  11.179   4.774   4.639 1.000 90.430 ? 83  LEU A CD2 1 
ATOM 663  N N   ? LYS A 1  84 ?  13.316  -0.145   5.128 1.000 91.950 ? 84  LYS A N   1 
ATOM 664  C CA  ? LYS A 1  84 ?  13.234  -1.600   5.214 1.000 91.950 ? 84  LYS A CA  1 
ATOM 665  C C   ? LYS A 1  84 ?  11.996  -2.036   5.994 1.000 91.950 ? 84  LYS A C   1 
ATOM 666  C CB  ? LYS A 1  84 ?  14.493  -2.171   5.868 1.000 91.950 ? 84  LYS A CB  1 
ATOM 667  O O   ? LYS A 1  84 ?  11.658  -1.436   7.017 1.000 91.950 ? 84  LYS A O   1 
ATOM 668  C CG  ? LYS A 1  84 ?  14.576  -3.690   5.828 1.000 91.950 ? 84  LYS A CG  1 
ATOM 669  C CD  ? LYS A 1  84 ?  15.879  -4.194   6.436 1.000 91.950 ? 84  LYS A CD  1 
ATOM 670  C CE  ? LYS A 1  84 ?  15.947  -5.715   6.432 1.000 91.950 ? 84  LYS A CE  1 
ATOM 671  N NZ  ? LYS A 1  84 ?  17.241  -6.214   6.987 1.000 91.950 ? 84  LYS A NZ  1 
ATOM 672  N N   ? ASN A 1  85 ?  11.316  -3.090   5.481 1.000 94.710 ? 85  ASN A N   1 
ATOM 673  C CA  ? ASN A 1  85 ?  10.107  -3.606   6.113 1.000 94.710 ? 85  ASN A CA  1 
ATOM 674  C C   ? ASN A 1  85 ?   9.011  -2.546   6.175 1.000 94.710 ? 85  ASN A C   1 
ATOM 675  C CB  ? ASN A 1  85 ?  10.417  -4.132   7.516 1.000 94.710 ? 85  ASN A CB  1 
ATOM 676  O O   ? ASN A 1  85 ?   8.316  -2.424   7.185 1.000 94.710 ? 85  ASN A O   1 
ATOM 677  C CG  ? ASN A 1  85 ?  11.501  -5.192   7.516 1.000 94.710 ? 85  ASN A CG  1 
ATOM 678  N ND2 ? ASN A 1  85 ?  12.445  -5.075   8.442 1.000 94.710 ? 85  ASN A ND2 1 
ATOM 679  O OD1 ? ASN A 1  85 ?  11.490  -6.108   6.690 1.000 94.710 ? 85  ASN A OD1 1 
ATOM 680  N N   ? ASP A 1  86 ?   8.854  -1.700   5.203 1.000 95.690 ? 86  ASP A N   1 
ATOM 681  C CA  ? ASP A 1  86 ?   7.921  -0.582   5.099 1.000 95.690 ? 86  ASP A CA  1 
ATOM 682  C C   ? ASP A 1  86 ?   6.491  -1.076   4.896 1.000 95.690 ? 86  ASP A C   1 
ATOM 683  C CB  ? ASP A 1  86 ?   8.324   0.348   3.952 1.000 95.690 ? 86  ASP A CB  1 
ATOM 684  O O   ? ASP A 1  86 ?   5.932  -0.946   3.805 1.000 95.690 ? 86  ASP A O   1 
ATOM 685  C CG  ? ASP A 1  86 ?   7.546   1.652   3.946 1.000 95.690 ? 86  ASP A CG  1 
ATOM 686  O OD1 ? ASP A 1  86 ?   6.954   2.015   4.985 1.000 95.690 ? 86  ASP A OD1 1 
ATOM 687  O OD2 ? ASP A 1  86 ?   7.523   2.322   2.891 1.000 95.690 ? 86  ASP A OD2 1 
ATOM 688  N N   ? VAL A 1  87 ?   5.873  -1.757   5.855 1.000 97.020 ? 87  VAL A N   1 
ATOM 689  C CA  ? VAL A 1  87 ?   4.530  -2.327   5.809 1.000 97.020 ? 87  VAL A CA  1 
ATOM 690  C C   ? VAL A 1  87 ?   3.815  -2.072   7.134 1.000 97.020 ? 87  VAL A C   1 
ATOM 691  C CB  ? VAL A 1  87 ?   4.567  -3.842   5.506 1.000 97.020 ? 87  VAL A CB  1 
ATOM 692  O O   ? VAL A 1  87 ?   4.437  -2.103   8.199 1.000 97.020 ? 87  VAL A O   1 
ATOM 693  C CG1 ? VAL A 1  87 ?   5.317  -4.594   6.604 1.000 97.020 ? 87  VAL A CG1 1 
ATOM 694  C CG2 ? VAL A 1  87 ?   3.149  -4.389   5.353 1.000 97.020 ? 87  VAL A CG2 1 
ATOM 695  N N   ? MET A 1  88 ?   2.487  -1.712   7.075 1.000 97.390 ? 88  MET A N   1 
ATOM 696  C CA  ? MET A 1  88 ?   1.684  -1.379   8.248 1.000 97.390 ? 88  MET A CA  1 
ATOM 697  C C   ? MET A 1  88 ?   0.246  -1.859   8.077 1.000 97.390 ? 88  MET A C   1 
ATOM 698  C CB  ? MET A 1  88 ?   1.704   0.129   8.504 1.000 97.390 ? 88  MET A CB  1 
ATOM 699  O O   ? MET A 1  88 ?  -0.307  -1.795   6.978 1.000 97.390 ? 88  MET A O   1 
ATOM 700  C CG  ? MET A 1  88 ?   0.915   0.553   9.732 1.000 97.390 ? 88  MET A CG  1 
ATOM 701  S SD  ? MET A 1  88 ?   1.008   2.360  10.037 1.000 97.390 ? 88  MET A SD  1 
ATOM 702  C CE  ? MET A 1  88 ?  -0.038   2.967   8.684 1.000 97.390 ? 88  MET A CE  1 
ATOM 703  N N   ? LEU A 1  89 ?  -0.404  -2.360   9.148 1.000 98.130 ? 89  LEU A N   1 
ATOM 704  C CA  ? LEU A 1  89 ?  -1.797  -2.794   9.168 1.000 98.130 ? 89  LEU A CA  1 
ATOM 705  C C   ? LEU A 1  89 ?  -2.659  -1.819   9.962 1.000 98.130 ? 89  LEU A C   1 
ATOM 706  C CB  ? LEU A 1  89 ?  -1.912  -4.199   9.765 1.000 98.130 ? 89  LEU A CB  1 
ATOM 707  O O   ? LEU A 1  89 ?  -2.250  -1.346  11.025 1.000 98.130 ? 89  LEU A O   1 
ATOM 708  C CG  ? LEU A 1  89 ?  -1.405  -5.349   8.894 1.000 98.130 ? 89  LEU A CG  1 
ATOM 709  C CD1 ? LEU A 1  89 ?  -1.288  -6.627   9.719 1.000 98.130 ? 89  LEU A CD1 1 
ATOM 710  C CD2 ? LEU A 1  89 ?  -2.328  -5.562   7.698 1.000 98.130 ? 89  LEU A CD2 1 
ATOM 711  N N   ? LEU A 1  90 ?  -3.821  -1.540   9.352 1.000 97.660 ? 90  LEU A N   1 
ATOM 712  C CA  ? LEU A 1  90 ?  -4.836  -0.730  10.016 1.000 97.660 ? 90  LEU A CA  1 
ATOM 713  C C   ? LEU A 1  90 ?  -6.100  -1.544  10.270 1.000 97.660 ? 90  LEU A C   1 
ATOM 714  C CB  ? LEU A 1  90 ?  -5.171   0.505   9.175 1.000 97.660 ? 90  LEU A CB  1 
ATOM 715  O O   ? LEU A 1  90 ?  -6.709  -2.063   9.331 1.000 97.660 ? 90  LEU A O   1 
ATOM 716  C CG  ? LEU A 1  90 ?  -3.983   1.340   8.695 1.000 97.660 ? 90  LEU A CG  1 
ATOM 717  C CD1 ? LEU A 1  90 ?  -4.462   2.471   7.791 1.000 97.660 ? 90  LEU A CD1 1 
ATOM 718  C CD2 ? LEU A 1  90 ?  -3.202   1.892   9.882 1.000 97.660 ? 90  LEU A CD2 1 
ATOM 719  N N   ? LYS A 1  91 ?  -6.464  -1.672  11.607 1.000 97.710 ? 91  LYS A N   1 
ATOM 720  C CA  ? LYS A 1  91 ?  -7.751  -2.289  11.918 1.000 97.710 ? 91  LYS A CA  1 
ATOM 721  C C   ? LYS A 1  91 ?  -8.874  -1.255  11.903 1.000 97.710 ? 91  LYS A C   1 
ATOM 722  C CB  ? LYS A 1  91 ?  -7.697  -2.985  13.279 1.000 97.710 ? 91  LYS A CB  1 
ATOM 723  O O   ? LYS A 1  91 ?  -8.789  -0.229  12.580 1.000 97.710 ? 91  LYS A O   1 
ATOM 724  C CG  ? LYS A 1  91 ?  -8.926  -3.826  13.593 1.000 97.710 ? 91  LYS A CG  1 
ATOM 725  C CD  ? LYS A 1  91 ?  -8.741  -4.630  14.873 1.000 97.710 ? 91  LYS A CD  1 
ATOM 726  C CE  ? LYS A 1  91 ?  -9.930  -5.544  15.137 1.000 97.710 ? 91  LYS A CE  1 
ATOM 727  N NZ  ? LYS A 1  91 ?  -9.742  -6.352  16.380 1.000 97.710 ? 91  LYS A NZ  1 
ATOM 728  N N   ? LEU A 1  92 ?  -9.960  -1.589  11.146 1.000 97.560 ? 92  LEU A N   1 
ATOM 729  C CA  ? LEU A 1  92 ? -11.053  -0.650  10.920 1.000 97.560 ? 92  LEU A CA  1 
ATOM 730  C C   ? LEU A 1  92 ? -12.111  -0.774  12.011 1.000 97.560 ? 92  LEU A C   1 
ATOM 731  C CB  ? LEU A 1  92 ? -11.689  -0.887   9.548 1.000 97.560 ? 92  LEU A CB  1 
ATOM 732  O O   ? LEU A 1  92 ? -12.407  -1.879  12.472 1.000 97.560 ? 92  LEU A O   1 
ATOM 733  C CG  ? LEU A 1  92 ? -10.747  -0.821   8.344 1.000 97.560 ? 92  LEU A CG  1 
ATOM 734  C CD1 ? LEU A 1  92 ? -11.513  -1.102   7.056 1.000 97.560 ? 92  LEU A CD1 1 
ATOM 735  C CD2 ? LEU A 1  92 ? -10.059   0.539   8.277 1.000 97.560 ? 92  LEU A CD2 1 
ATOM 736  N N   ? SER A 1  93 ? -12.820   0.387  12.449 1.000 95.950 ? 93  SER A N   1 
ATOM 737  C CA  ? SER A 1  93 ? -14.012   0.482  13.285 1.000 95.950 ? 93  SER A CA  1 
ATOM 738  C C   ? SER A 1  93 ? -14.885   1.662  12.871 1.000 95.950 ? 93  SER A C   1 
ATOM 739  C CB  ? SER A 1  93 ? -13.624   0.617  14.758 1.000 95.950 ? 93  SER A CB  1 
ATOM 740  O O   ? SER A 1  93 ? -14.481   2.818  13.009 1.000 95.950 ? 93  SER A O   1 
ATOM 741  O OG  ? SER A 1  93 ? -14.777   0.629  15.583 1.000 95.950 ? 93  SER A OG  1 
ATOM 742  N N   ? PRO A 1  94 ? -16.075   1.306  12.259 1.000 96.540 ? 94  PRO A N   1 
ATOM 743  C CA  ? PRO A 1  94 ? -16.627  -0.027  12.004 1.000 96.540 ? 94  PRO A CA  1 
ATOM 744  C C   ? PRO A 1  94 ? -15.937  -0.740  10.843 1.000 96.540 ? 94  PRO A C   1 
ATOM 745  C CB  ? PRO A 1  94 ? -18.095   0.257  11.674 1.000 96.540 ? 94  PRO A CB  1 
ATOM 746  O O   ? PRO A 1  94 ? -15.244  -0.101  10.046 1.000 96.540 ? 94  PRO A O   1 
ATOM 747  C CG  ? PRO A 1  94 ? -18.085   1.596  11.010 1.000 96.540 ? 94  PRO A CG  1 
ATOM 748  C CD  ? PRO A 1  94 ? -17.019   2.438  11.650 1.000 96.540 ? 94  PRO A CD  1 
ATOM 749  N N   ? PRO A 1  95 ? -16.063  -2.218  10.787 1.000 97.460 ? 95  PRO A N   1 
ATOM 750  C CA  ? PRO A 1  95 ? -15.502  -2.920   9.631 1.000 97.460 ? 95  PRO A CA  1 
ATOM 751  C C   ? PRO A 1  95 ? -16.149  -2.499   8.313 1.000 97.460 ? 95  PRO A C   1 
ATOM 752  C CB  ? PRO A 1  95 ? -15.793  -4.392   9.937 1.000 97.460 ? 95  PRO A CB  1 
ATOM 753  O O   ? PRO A 1  95 ? -17.248  -1.940   8.312 1.000 97.460 ? 95  PRO A O   1 
ATOM 754  C CG  ? PRO A 1  95 ? -17.008  -4.367  10.808 1.000 97.460 ? 95  PRO A CG  1 
ATOM 755  C CD  ? PRO A 1  95 ? -16.986  -3.106  11.622 1.000 97.460 ? 95  PRO A CD  1 
ATOM 756  N N   ? ALA A 1  96 ? -15.456  -2.807   7.185 1.000 97.650 ? 96  ALA A N   1 
ATOM 757  C CA  ? ALA A 1  96 ? -15.962  -2.499   5.850 1.000 97.650 ? 96  ALA A CA  1 
ATOM 758  C C   ? ALA A 1  96 ? -17.193  -3.339   5.522 1.000 97.650 ? 96  ALA A C   1 
ATOM 759  C CB  ? ALA A 1  96 ? -14.874  -2.724   4.803 1.000 97.650 ? 96  ALA A CB  1 
ATOM 760  O O   ? ALA A 1  96 ? -17.250  -4.524   5.858 1.000 97.650 ? 96  ALA A O   1 
ATOM 761  N N   ? VAL A 1  97 ? -18.184  -2.668   4.904 1.000 97.360 ? 97  VAL A N   1 
ATOM 762  C CA  ? VAL A 1  97 ? -19.330  -3.375   4.342 1.000 97.360 ? 97  VAL A CA  1 
ATOM 763  C C   ? VAL A 1  97 ? -19.088  -3.658   2.861 1.000 97.360 ? 97  VAL A C   1 
ATOM 764  C CB  ? VAL A 1  97 ? -20.638  -2.572   4.524 1.000 97.360 ? 97  VAL A CB  1 
ATOM 765  O O   ? VAL A 1  97 ? -19.051  -2.735   2.044 1.000 97.360 ? 97  VAL A O   1 
ATOM 766  C CG1 ? VAL A 1  97 ? -21.827  -3.339   3.950 1.000 97.360 ? 97  VAL A CG1 1 
ATOM 767  C CG2 ? VAL A 1  97 ? -20.866  -2.253   6.000 1.000 97.360 ? 97  VAL A CG2 1 
ATOM 768  N N   ? LEU A 1  98 ? -18.885  -4.929   2.564 1.000 97.050 ? 98  LEU A N   1 
ATOM 769  C CA  ? LEU A 1  98 ? -18.510  -5.312   1.207 1.000 97.050 ? 98  LEU A CA  1 
ATOM 770  C C   ? LEU A 1  98 ? -19.707  -5.223   0.267 1.000 97.050 ? 98  LEU A C   1 
ATOM 771  C CB  ? LEU A 1  98 ? -17.938  -6.732   1.190 1.000 97.050 ? 98  LEU A CB  1 
ATOM 772  O O   ? LEU A 1  98 ? -20.846  -5.451   0.681 1.000 97.050 ? 98  LEU A O   1 
ATOM 773  C CG  ? LEU A 1  98 ? -16.759  -6.999   2.127 1.000 97.050 ? 98  LEU A CG  1 
ATOM 774  C CD1 ? LEU A 1  98 ? -16.262  -8.431   1.959 1.000 97.050 ? 98  LEU A CD1 1 
ATOM 775  C CD2 ? LEU A 1  98 ? -15.634  -6.003   1.869 1.000 97.050 ? 98  LEU A CD2 1 
ATOM 776  N N   ? GLY A 1  99 ? -19.450  -4.798  -1.062 1.000 94.700 ? 99  GLY A N   1 
ATOM 777  C CA  ? GLY A 1  99 ? -20.410  -4.638  -2.143 1.000 94.700 ? 99  GLY A CA  1 
ATOM 778  C C   ? GLY A 1  99 ? -19.756  -4.454  -3.499 1.000 94.700 ? 99  GLY A C   1 
ATOM 779  O O   ? GLY A 1  99 ? -18.630  -4.905  -3.718 1.000 94.700 ? 99  GLY A O   1 
ATOM 780  N N   ? ASP A 1 100 ? -20.496  -3.820  -4.339 1.000 91.990 ? 100 ASP A N   1 
ATOM 781  C CA  ? ASP A 1 100 ? -20.056  -3.624  -5.717 1.000 91.990 ? 100 ASP A CA  1 
ATOM 782  C C   ? ASP A 1 100 ? -18.926  -2.599  -5.791 1.000 91.990 ? 100 ASP A C   1 
ATOM 783  C CB  ? ASP A 1 100 ? -21.227  -3.180  -6.596 1.000 91.990 ? 100 ASP A CB  1 
ATOM 784  O O   ? ASP A 1 100 ? -18.072  -2.673  -6.678 1.000 91.990 ? 100 ASP A O   1 
ATOM 785  C CG  ? ASP A 1 100 ? -22.223  -4.294  -6.864 1.000 91.990 ? 100 ASP A CG  1 
ATOM 786  O OD1 ? ASP A 1 100 ? -21.876  -5.481  -6.679 1.000 91.990 ? 100 ASP A OD1 1 
ATOM 787  O OD2 ? ASP A 1 100 ? -23.365  -3.983  -7.266 1.000 91.990 ? 100 ASP A OD2 1 
ATOM 788  N N   ? THR A 1 101 ? -18.768  -1.747  -4.767 1.000 93.690 ? 101 THR A N   1 
ATOM 789  C CA  ? THR A 1 101 ? -17.825  -0.635  -4.810 1.000 93.690 ? 101 THR A CA  1 
ATOM 790  C C   ? THR A 1 101 ? -16.698  -0.841  -3.802 1.000 93.690 ? 101 THR A C   1 
ATOM 791  C CB  ? THR A 1 101 ? -18.530   0.705  -4.529 1.000 93.690 ? 101 THR A CB  1 
ATOM 792  O O   ? THR A 1 101 ? -15.654  -0.193  -3.890 1.000 93.690 ? 101 THR A O   1 
ATOM 793  C CG2 ? THR A 1 101 ? -19.578   1.010  -5.594 1.000 93.690 ? 101 THR A CG2 1 
ATOM 794  O OG1 ? THR A 1 101 ? -19.170   0.642  -3.249 1.000 93.690 ? 101 THR A OG1 1 
ATOM 795  N N   ? ILE A 1 102 ? -16.855  -1.760  -2.858 1.000 97.190 ? 102 ILE A N   1 
ATOM 796  C CA  ? ILE A 1 102 ? -15.859  -2.091  -1.845 1.000 97.190 ? 102 ILE A CA  1 
ATOM 797  C C   ? ILE A 1 102 ? -15.639  -3.602  -1.812 1.000 97.190 ? 102 ILE A C   1 
ATOM 798  C CB  ? ILE A 1 102 ? -16.282  -1.581  -0.448 1.000 97.190 ? 102 ILE A CB  1 
ATOM 799  O O   ? ILE A 1 102 ? -16.541  -4.360  -1.449 1.000 97.190 ? 102 ILE A O   1 
ATOM 800  C CG1 ? ILE A 1 102 ? -16.556  -0.073  -0.491 1.000 97.190 ? 102 ILE A CG1 1 
ATOM 801  C CG2 ? ILE A 1 102 ? -15.211  -1.914   0.595 1.000 97.190 ? 102 ILE A CG2 1 
ATOM 802  C CD1 ? ILE A 1 102 ? -17.274   0.460   0.741 1.000 97.190 ? 102 ILE A CD1 1 
ATOM 803  N N   ? LYS A 1 103 ? -14.383  -4.019  -2.257 1.000 97.440 ? 103 LYS A N   1 
ATOM 804  C CA  ? LYS A 1 103 ? -13.983  -5.423  -2.258 1.000 97.440 ? 103 LYS A CA  1 
ATOM 805  C C   ? LYS A 1 103 ? -12.597  -5.601  -1.645 1.000 97.440 ? 103 LYS A C   1 
ATOM 806  C CB  ? LYS A 1 103 ? -14.003  -5.987  -3.680 1.000 97.440 ? 103 LYS A CB  1 
ATOM 807  O O   ? LYS A 1 103 ? -11.835  -4.639  -1.531 1.000 97.440 ? 103 LYS A O   1 
ATOM 808  C CG  ? LYS A 1 103 ? -15.381  -5.990  -4.325 1.000 97.440 ? 103 LYS A CG  1 
ATOM 809  C CD  ? LYS A 1 103 ? -15.356  -6.658  -5.694 1.000 97.440 ? 103 LYS A CD  1 
ATOM 810  C CE  ? LYS A 1 103 ? -16.739  -6.684  -6.330 1.000 97.440 ? 103 LYS A CE  1 
ATOM 811  N NZ  ? LYS A 1 103 ? -16.727  -7.376  -7.653 1.000 97.440 ? 103 LYS A NZ  1 
ATOM 812  N N   ? THR A 1 104 ? -12.350  -6.905  -1.250 1.000 98.170 ? 104 THR A N   1 
ATOM 813  C CA  ? THR A 1 104 ? -11.015  -7.246  -0.773 1.000 98.170 ? 104 THR A CA  1 
ATOM 814  C C   ? THR A 1 104 ? -10.154  -7.783  -1.912 1.000 98.170 ? 104 THR A C   1 
ATOM 815  C CB  ? THR A 1 104 ? -11.076  -8.285   0.362 1.000 98.170 ? 104 THR A CB  1 
ATOM 816  O O   ? THR A 1 104 ? -10.677  -8.264  -2.919 1.000 98.170 ? 104 THR A O   1 
ATOM 817  C CG2 ? THR A 1 104 ? -11.975  -7.808   1.498 1.000 98.170 ? 104 THR A CG2 1 
ATOM 818  O OG1 ? THR A 1 104 ? -11.592  -9.518  -0.154 1.000 98.170 ? 104 THR A OG1 1 
ATOM 819  N N   ? ILE A 1 105 ?  -8.816  -7.703  -1.687 1.000 98.260 ? 105 ILE A N   1 
ATOM 820  C CA  ? ILE A 1 105 ?  -7.861  -8.232  -2.655 1.000 98.260 ? 105 ILE A CA  1 
ATOM 821  C C   ? ILE A 1 105 ?  -6.986  -9.292  -1.989 1.000 98.260 ? 105 ILE A C   1 
ATOM 822  C CB  ? ILE A 1 105 ?  -6.983  -7.111  -3.254 1.000 98.260 ? 105 ILE A CB  1 
ATOM 823  O O   ? ILE A 1 105 ?  -6.549  -9.119  -0.849 1.000 98.260 ? 105 ILE A O   1 
ATOM 824  C CG1 ? ILE A 1 105 ?  -6.104  -7.666  -4.380 1.000 98.260 ? 105 ILE A CG1 1 
ATOM 825  C CG2 ? ILE A 1 105 ?  -6.129  -6.454  -2.165 1.000 98.260 ? 105 ILE A CG2 1 
ATOM 826  C CD1 ? ILE A 1 105 ?  -6.850  -7.913  -5.684 1.000 98.260 ? 105 ILE A CD1 1 
ATOM 827  N N   ? PRO A 1 106 ?  -6.797 -10.431  -2.715 1.000 98.000 ? 106 PRO A N   1 
ATOM 828  C CA  ? PRO A 1 106 ?  -5.922 -11.452  -2.134 1.000 98.000 ? 106 PRO A CA  1 
ATOM 829  C C   ? PRO A 1 106 ?  -4.454 -11.031  -2.116 1.000 98.000 ? 106 PRO A C   1 
ATOM 830  C CB  ? PRO A 1 106 ?  -6.133 -12.660  -3.049 1.000 98.000 ? 106 PRO A CB  1 
ATOM 831  O O   ? PRO A 1 106 ?  -4.015 -10.275  -2.986 1.000 98.000 ? 106 PRO A O   1 
ATOM 832  C CG  ? PRO A 1 106 ?  -6.505 -12.075  -4.374 1.000 98.000 ? 106 PRO A CG  1 
ATOM 833  C CD  ? PRO A 1 106 ?  -7.278 -10.810  -4.136 1.000 98.000 ? 106 PRO A CD  1 
ATOM 834  N N   ? LEU A 1 107 ?  -3.730 -11.587  -1.071 1.000 98.130 ? 107 LEU A N   1 
ATOM 835  C CA  ? LEU A 1 107 ?  -2.296 -11.347  -0.959 1.000 98.130 ? 107 LEU A CA  1 
ATOM 836  C C   ? LEU A 1 107 ?  -1.512 -12.328  -1.825 1.000 98.130 ? 107 LEU A C   1 
ATOM 837  C CB  ? LEU A 1 107 ?  -1.845 -11.463   0.499 1.000 98.130 ? 107 LEU A CB  1 
ATOM 838  O O   ? LEU A 1 107 ?  -1.882 -13.499  -1.934 1.000 98.130 ? 107 LEU A O   1 
ATOM 839  C CG  ? LEU A 1 107 ?  -2.491 -10.491   1.487 1.000 98.130 ? 107 LEU A CG  1 
ATOM 840  C CD1 ? LEU A 1 107 ?  -2.058 -10.817   2.913 1.000 98.130 ? 107 LEU A CD1 1 
ATOM 841  C CD2 ? LEU A 1 107 ?  -2.136  -9.051   1.132 1.000 98.130 ? 107 LEU A CD2 1 
ATOM 842  N N   ? ALA A 1 108 ?  -0.474 -11.863  -2.432 1.000 97.460 ? 108 ALA A N   1 
ATOM 843  C CA  ? ALA A 1 108 ?   0.401 -12.735  -3.212 1.000 97.460 ? 108 ALA A CA  1 
ATOM 844  C C   ? ALA A 1 108 ?   1.026 -13.814  -2.332 1.000 97.460 ? 108 ALA A C   1 
ATOM 845  C CB  ? ALA A 1 108 ?   1.492 -11.916  -3.900 1.000 97.460 ? 108 ALA A CB  1 
ATOM 846  O O   ? ALA A 1 108 ?   1.598 -13.513  -1.282 1.000 97.460 ? 108 ALA A O   1 
ATOM 847  N N   ? LYS A 1 109 ?   0.973 -15.009  -2.769 1.000 95.700 ? 109 LYS A N   1 
ATOM 848  C CA  ? LYS A 1 109 ?   1.564 -16.137  -2.055 1.000 95.700 ? 109 LYS A CA  1 
ATOM 849  C C   ? LYS A 1 109 ?   3.024 -16.334  -2.450 1.000 95.700 ? 109 LYS A C   1 
ATOM 850  C CB  ? LYS A 1 109 ?   0.771 -17.418  -2.323 1.000 95.700 ? 109 LYS A CB  1 
ATOM 851  O O   ? LYS A 1 109 ?   3.848 -16.737  -1.626 1.000 95.700 ? 109 LYS A O   1 
ATOM 852  C CG  ? LYS A 1 109 ?  -0.631 -17.413  -1.732 1.000 95.700 ? 109 LYS A CG  1 
ATOM 853  C CD  ? LYS A 1 109 ?  -1.356 -18.725  -2.002 1.000 95.700 ? 109 LYS A CD  1 
ATOM 854  C CE  ? LYS A 1 109 ?  -2.776 -18.703  -1.453 1.000 95.700 ? 109 LYS A CE  1 
ATOM 855  N NZ  ? LYS A 1 109 ?  -3.506 -19.971  -1.755 1.000 95.700 ? 109 LYS A NZ  1 
ATOM 856  N N   ? GLU A 1 110 ?   3.243 -16.050  -3.716 1.000 96.280 ? 110 GLU A N   1 
ATOM 857  C CA  ? GLU A 1 110 ?   4.591 -16.104  -4.271 1.000 96.280 ? 110 GLU A CA  1 
ATOM 858  C C   ? GLU A 1 110 ?   4.951 -14.799  -4.975 1.000 96.280 ? 110 GLU A C   1 
ATOM 859  C CB  ? GLU A 1 110 ?   4.727 -17.280  -5.242 1.000 96.280 ? 110 GLU A CB  1 
ATOM 860  O O   ? GLU A 1 110 ?   4.071 -14.092  -5.471 1.000 96.280 ? 110 GLU A O   1 
ATOM 861  C CG  ? GLU A 1 110 ?   4.458 -18.636  -4.606 1.000 96.280 ? 110 GLU A CG  1 
ATOM 862  C CD  ? GLU A 1 110 ?   4.568 -19.792  -5.588 1.000 96.280 ? 110 GLU A CD  1 
ATOM 863  O OE1 ? GLU A 1 110 ?   4.431 -20.963  -5.165 1.000 96.280 ? 110 GLU A OE1 1 
ATOM 864  O OE2 ? GLU A 1 110 ?   4.795 -19.525  -6.789 1.000 96.280 ? 110 GLU A OE2 1 
ATOM 865  N N   ? CYS A 1 111 ?   6.345 -14.641  -5.046 1.000 95.630 ? 111 CYS A N   1 
ATOM 866  C CA  ? CYS A 1 111 ?   6.800 -13.434  -5.728 1.000 95.630 ? 111 CYS A CA  1 
ATOM 867  C C   ? CYS A 1 111 ?   6.650 -13.571  -7.238 1.000 95.630 ? 111 CYS A C   1 
ATOM 868  C CB  ? CYS A 1 111 ?   8.257 -13.136  -5.375 1.000 95.630 ? 111 CYS A CB  1 
ATOM 869  O O   ? CYS A 1 111 ?   6.918 -14.635  -7.799 1.000 95.630 ? 111 CYS A O   1 
ATOM 870  S SG  ? CYS A 1 111 ?   8.529 -12.805  -3.621 1.000 95.630 ? 111 CYS A SG  1 
ATOM 871  N N   ? ALA A 1 112 ?   6.155 -12.527  -7.884 1.000 94.330 ? 112 ALA A N   1 
ATOM 872  C CA  ? ALA A 1 112 ?   5.924 -12.532  -9.326 1.000 94.330 ? 112 ALA A CA  1 
ATOM 873  C C   ? ALA A 1 112 ?   7.242 -12.497 -10.093 1.000 94.330 ? 112 ALA A C   1 
ATOM 874  C CB  ? ALA A 1 112 ?   5.046 -11.350  -9.728 1.000 94.330 ? 112 ALA A CB  1 
ATOM 875  O O   ? ALA A 1 112 ?   8.201 -11.852  -9.662 1.000 94.330 ? 112 ALA A O   1 
ATOM 876  N N   ? PRO A 1 113 ?   7.313 -13.256 -11.148 1.000 94.220 ? 113 PRO A N   1 
ATOM 877  C CA  ? PRO A 1 113 ?   8.514 -13.172 -11.983 1.000 94.220 ? 113 PRO A CA  1 
ATOM 878  C C   ? PRO A 1 113 ?   8.677 -11.807 -12.647 1.000 94.220 ? 113 PRO A C   1 
ATOM 879  C CB  ? PRO A 1 113 ?   8.290 -14.265 -13.031 1.000 94.220 ? 113 PRO A CB  1 
ATOM 880  O O   ? PRO A 1 113 ?   7.705 -11.057 -12.772 1.000 94.220 ? 113 PRO A O   1 
ATOM 881  C CG  ? PRO A 1 113 ?   6.806 -14.423 -13.109 1.000 94.220 ? 113 PRO A CG  1 
ATOM 882  C CD  ? PRO A 1 113 ?   6.219 -14.075 -11.771 1.000 94.220 ? 113 PRO A CD  1 
ATOM 883  N N   ? ILE A 1 114 ?   9.945 -11.562 -13.132 1.000 94.180 ? 114 ILE A N   1 
ATOM 884  C CA  ? ILE A 1 114 ?  10.261 -10.357 -13.891 1.000 94.180 ? 114 ILE A CA  1 
ATOM 885  C C   ? ILE A 1 114 ?   9.376 -10.282 -15.133 1.000 94.180 ? 114 ILE A C   1 
ATOM 886  C CB  ? ILE A 1 114 ?  11.753 -10.317 -14.293 1.000 94.180 ? 114 ILE A CB  1 
ATOM 887  O O   ? ILE A 1 114 ?   9.097 -11.302 -15.766 1.000 94.180 ? 114 ILE A O   1 
ATOM 888  C CG1 ? ILE A 1 114 ?  12.638 -10.198 -13.047 1.000 94.180 ? 114 ILE A CG1 1 
ATOM 889  C CG2 ? ILE A 1 114 ?  12.020  -9.166 -15.267 1.000 94.180 ? 114 ILE A CG2 1 
ATOM 890  C CD1 ? ILE A 1 114 ?  14.119 -10.433 -13.315 1.000 94.180 ? 114 ILE A CD1 1 
ATOM 891  N N   ? GLY A 1 115 ?   8.899  -9.137 -15.460 1.000 93.790 ? 115 GLY A N   1 
ATOM 892  C CA  ? GLY A 1 115 ?   8.106  -8.940 -16.663 1.000 93.790 ? 115 GLY A CA  1 
ATOM 893  C C   ? GLY A 1 115 ?   6.613  -9.036 -16.416 1.000 93.790 ? 115 GLY A C   1 
ATOM 894  O O   ? GLY A 1 115 ?   5.812  -8.820 -17.328 1.000 93.790 ? 115 GLY A O   1 
ATOM 895  N N   ? THR A 1 116 ?   6.271  -9.482 -15.225 1.000 95.710 ? 116 THR A N   1 
ATOM 896  C CA  ? THR A 1 116 ?   4.860  -9.552 -14.861 1.000 95.710 ? 116 THR A CA  1 
ATOM 897  C C   ? THR A 1 116 ?   4.198  -8.184 -14.996 1.000 95.710 ? 116 THR A C   1 
ATOM 898  C CB  ? THR A 1 116 ?   4.679 -10.074 -13.424 1.000 95.710 ? 116 THR A CB  1 
ATOM 899  O O   ? THR A 1 116 ?   4.708  -7.188 -14.479 1.000 95.710 ? 116 THR A O   1 
ATOM 900  C CG2 ? THR A 1 116 ?   3.202 -10.202 -13.067 1.000 95.710 ? 116 THR A CG2 1 
ATOM 901  O OG1 ? THR A 1 116 ?   5.301 -11.360 -13.307 1.000 95.710 ? 116 THR A OG1 1 
ATOM 902  N N   ? LYS A 1 117 ?   3.032  -8.134 -15.651 1.000 94.870 ? 117 LYS A N   1 
ATOM 903  C CA  ? LYS A 1 117 ?   2.276  -6.899 -15.837 1.000 94.870 ? 117 LYS A CA  1 
ATOM 904  C C   ? LYS A 1 117 ?   1.461  -6.561 -14.592 1.000 94.870 ? 117 LYS A C   1 
ATOM 905  C CB  ? LYS A 1 117 ?   1.355  -7.011 -17.052 1.000 94.870 ? 117 LYS A CB  1 
ATOM 906  O O   ? LYS A 1 117 ?   0.781  -7.426 -14.035 1.000 94.870 ? 117 LYS A O   1 
ATOM 907  C CG  ? LYS A 1 117 ?   2.090  -7.181 -18.373 1.000 94.870 ? 117 LYS A CG  1 
ATOM 908  C CD  ? LYS A 1 117 ?   1.124  -7.214 -19.551 1.000 94.870 ? 117 LYS A CD  1 
ATOM 909  C CE  ? LYS A 1 117 ?   1.860  -7.381 -20.874 1.000 94.870 ? 117 LYS A CE  1 
ATOM 910  N NZ  ? LYS A 1 117 ?   0.916  -7.421 -22.031 1.000 94.870 ? 117 LYS A NZ  1 
ATOM 911  N N   ? CYS A 1 118 ?   1.491  -5.265 -14.293 1.000 95.020 ? 118 CYS A N   1 
ATOM 912  C CA  ? CYS A 1 118 ?   0.836  -4.838 -13.062 1.000 95.020 ? 118 CYS A CA  1 
ATOM 913  C C   ? CYS A 1 118 ?   0.132  -3.500 -13.253 1.000 95.020 ? 118 CYS A C   1 
ATOM 914  C CB  ? CYS A 1 118 ?   1.851  -4.732 -11.924 1.000 95.020 ? 118 CYS A CB  1 
ATOM 915  O O   ? CYS A 1 118 ?   0.449  -2.755 -14.183 1.000 95.020 ? 118 CYS A O   1 
ATOM 916  S SG  ? CYS A 1 118 ?   2.808  -6.241 -11.658 1.000 95.020 ? 118 CYS A SG  1 
ATOM 917  N N   ? VAL A 1 119 ?  -0.799  -3.307 -12.340 1.000 93.680 ? 119 VAL A N   1 
ATOM 918  C CA  ? VAL A 1 119 ?  -1.496  -2.026 -12.302 1.000 93.680 ? 119 VAL A CA  1 
ATOM 919  C C   ? VAL A 1 119 ?  -1.321  -1.382 -10.928 1.000 93.680 ? 119 VAL A C   1 
ATOM 920  C CB  ? VAL A 1 119 ?  -2.997  -2.186 -12.629 1.000 93.680 ? 119 VAL A CB  1 
ATOM 921  O O   ? VAL A 1 119 ?  -1.516  -2.036  -9.901 1.000 93.680 ? 119 VAL A O   1 
ATOM 922  C CG1 ? VAL A 1 119 ?  -3.729  -0.854 -12.473 1.000 93.680 ? 119 VAL A CG1 1 
ATOM 923  C CG2 ? VAL A 1 119 ?  -3.179  -2.736 -14.042 1.000 93.680 ? 119 VAL A CG2 1 
ATOM 924  N N   ? VAL A 1 120 ?  -0.942  -0.109 -10.934 1.000 93.060 ? 120 VAL A N   1 
ATOM 925  C CA  ? VAL A 1 120 ?  -0.879   0.705  -9.725 1.000 93.060 ? 120 VAL A CA  1 
ATOM 926  C C   ? VAL A 1 120 ?  -1.988   1.755  -9.750 1.000 93.060 ? 120 VAL A C   1 
ATOM 927  C CB  ? VAL A 1 120 ?   0.498   1.389  -9.573 1.000 93.060 ? 120 VAL A CB  1 
ATOM 928  O O   ? VAL A 1 120 ?  -2.230   2.387 -10.781 1.000 93.060 ? 120 VAL A O   1 
ATOM 929  C CG1 ? VAL A 1 120 ?   0.515   2.304  -8.350 1.000 93.060 ? 120 VAL A CG1 1 
ATOM 930  C CG2 ? VAL A 1 120 ?   1.606   0.341  -9.475 1.000 93.060 ? 120 VAL A CG2 1 
ATOM 931  N N   ? SER A 1 121 ?  -2.696   1.868  -8.680 1.000 93.310 ? 121 SER A N   1 
ATOM 932  C CA  ? SER A 1 121 ?  -3.757   2.865  -8.584 1.000 93.310 ? 121 SER A CA  1 
ATOM 933  C C   ? SER A 1 121 ?  -3.583   3.740  -7.347 1.000 93.310 ? 121 SER A C   1 
ATOM 934  C CB  ? SER A 1 121 ?  -5.128   2.187  -8.551 1.000 93.310 ? 121 SER A CB  1 
ATOM 935  O O   ? SER A 1 121 ?  -3.123   3.267  -6.306 1.000 93.310 ? 121 SER A O   1 
ATOM 936  O OG  ? SER A 1 121 ?  -5.212   1.276  -7.469 1.000 93.310 ? 121 SER A OG  1 
ATOM 937  N N   ? GLY A 1 122 ?  -3.927   5.081  -7.516 1.000 91.810 ? 122 GLY A N   1 
ATOM 938  C CA  ? GLY A 1 122 ?  -3.786   6.008  -6.403 1.000 91.810 ? 122 GLY A CA  1 
ATOM 939  C C   ? GLY A 1 122 ?  -4.192   7.427  -6.754 1.000 91.810 ? 122 GLY A C   1 
ATOM 940  O O   ? GLY A 1 122 ?  -4.626   7.695  -7.876 1.000 91.810 ? 122 GLY A O   1 
ATOM 941  N N   ? TRP A 1 123 ?  -4.218   8.358  -5.741 1.000 89.180 ? 123 TRP A N   1 
ATOM 942  C CA  ? TRP A 1 123 ?  -4.637   9.749  -5.884 1.000 89.180 ? 123 TRP A CA  1 
ATOM 943  C C   ? TRP A 1 123 ?  -3.461  10.696  -5.668 1.000 89.180 ? 123 TRP A C   1 
ATOM 944  C CB  ? TRP A 1 123 ?  -5.761  10.076  -4.896 1.000 89.180 ? 123 TRP A CB  1 
ATOM 945  O O   ? TRP A 1 123 ?  -3.642  11.824  -5.203 1.000 89.180 ? 123 TRP A O   1 
ATOM 946  C CG  ? TRP A 1 123 ?  -7.063   9.404  -5.212 1.000 89.180 ? 123 TRP A CG  1 
ATOM 947  C CD1 ? TRP A 1 123 ?  -8.074   9.891  -5.993 1.000 89.180 ? 123 TRP A CD1 1 
ATOM 948  C CD2 ? TRP A 1 123 ?  -7.497   8.122  -4.747 1.000 89.180 ? 123 TRP A CD2 1 
ATOM 949  C CE2 ? TRP A 1 123 ?  -8.782   7.895  -5.288 1.000 89.180 ? 123 TRP A CE2 1 
ATOM 950  C CE3 ? TRP A 1 123 ?  -6.923   7.142  -3.926 1.000 89.180 ? 123 TRP A CE3 1 
ATOM 951  N NE1 ? TRP A 1 123 ?  -9.111   8.988  -6.043 1.000 89.180 ? 123 TRP A NE1 1 
ATOM 952  C CH2 ? TRP A 1 123 ?  -8.919   5.784  -4.227 1.000 89.180 ? 123 TRP A CH2 1 
ATOM 953  C CZ2 ? TRP A 1 123 ?  -9.504   6.726  -5.033 1.000 89.180 ? 123 TRP A CZ2 1 
ATOM 954  C CZ3 ? TRP A 1 123 ?  -7.643   5.980  -3.674 1.000 89.180 ? 123 TRP A CZ3 1 
ATOM 955  N N   ? GLY A 1 124 ?  -2.277  10.160  -5.841 1.000 76.610 ? 124 GLY A N   1 
ATOM 956  C CA  ? GLY A 1 124 ?  -1.079  10.968  -5.674 1.000 76.610 ? 124 GLY A CA  1 
ATOM 957  C C   ? GLY A 1 124 ?  -0.951  12.066  -6.712 1.000 76.610 ? 124 GLY A C   1 
ATOM 958  O O   ? GLY A 1 124 ?  -1.905  12.358  -7.436 1.000 76.610 ? 124 GLY A O   1 
ATOM 959  N N   ? THR A 1 125 ?   0.159  12.846  -6.824 1.000 71.000 ? 125 THR A N   1 
ATOM 960  C CA  ? THR A 1 125 ?   0.385  13.977  -7.716 1.000 71.000 ? 125 THR A CA  1 
ATOM 961  C C   ? THR A 1 125 ?   0.403  13.522  -9.173 1.000 71.000 ? 125 THR A C   1 
ATOM 962  C CB  ? THR A 1 125 ?   1.706  14.695  -7.384 1.000 71.000 ? 125 THR A CB  1 
ATOM 963  O O   ? THR A 1 125 ?   0.898  12.436  -9.483 1.000 71.000 ? 125 THR A O   1 
ATOM 964  C CG2 ? THR A 1 125 ?   1.735  15.148  -5.928 1.000 71.000 ? 125 THR A CG2 1 
ATOM 965  O OG1 ? THR A 1 125 ?   2.802  13.801  -7.616 1.000 71.000 ? 125 THR A OG1 1 
ATOM 966  N N   ? THR A 1 126 ?  -0.192  14.344 -10.103 1.000 65.710 ? 126 THR A N   1 
ATOM 967  C CA  ? THR A 1 126 ?  -0.314  14.004 -11.516 1.000 65.710 ? 126 THR A CA  1 
ATOM 968  C C   ? THR A 1 126 ?   0.619  14.866 -12.363 1.000 65.710 ? 126 THR A C   1 
ATOM 969  C CB  ? THR A 1 126 ?  -1.763  14.175 -12.009 1.000 65.710 ? 126 THR A CB  1 
ATOM 970  O O   ? THR A 1 126 ?   0.740  14.657 -13.571 1.000 65.710 ? 126 THR A O   1 
ATOM 971  C CG2 ? THR A 1 126 ?  -2.700  13.195 -11.311 1.000 65.710 ? 126 THR A CG2 1 
ATOM 972  O OG1 ? THR A 1 126 ?  -2.199  15.513 -11.737 1.000 65.710 ? 126 THR A OG1 1 
ATOM 973  N N   ? THR A 1 127 ?   1.264  15.930 -11.721 1.000 55.480 ? 127 THR A N   1 
ATOM 974  C CA  ? THR A 1 127 ?   2.170  16.816 -12.443 1.000 55.480 ? 127 THR A CA  1 
ATOM 975  C C   ? THR A 1 127 ?   3.487  16.976 -11.687 1.000 55.480 ? 127 THR A C   1 
ATOM 976  C CB  ? THR A 1 127 ?   1.535  18.200 -12.671 1.000 55.480 ? 127 THR A CB  1 
ATOM 977  O O   ? THR A 1 127 ?   3.551  16.724 -10.482 1.000 55.480 ? 127 THR A O   1 
ATOM 978  C CG2 ? THR A 1 127 ?   0.274  18.093 -13.522 1.000 55.480 ? 127 THR A CG2 1 
ATOM 979  O OG1 ? THR A 1 127 ?   1.195  18.778 -11.404 1.000 55.480 ? 127 THR A OG1 1 
ATOM 980  N N   ? PHE A 1 128 ?   4.704  17.272 -12.417 1.000 61.960 ? 128 PHE A N   1 
ATOM 981  C CA  ? PHE A 1 128 ?   6.005  17.689 -11.909 1.000 61.960 ? 128 PHE A CA  1 
ATOM 982  C C   ? PHE A 1 128 ?   6.571  18.832 -12.743 1.000 61.960 ? 128 PHE A C   1 
ATOM 983  C CB  ? PHE A 1 128 ?   6.984  16.511 -11.901 1.000 61.960 ? 128 PHE A CB  1 
ATOM 984  O O   ? PHE A 1 128 ?   6.594  18.757 -13.973 1.000 61.960 ? 128 PHE A O   1 
ATOM 985  C CG  ? PHE A 1 128 ?   8.327  16.841 -11.308 1.000 61.960 ? 128 PHE A CG  1 
ATOM 986  C CD1 ? PHE A 1 128 ?   9.389  17.214 -12.122 1.000 61.960 ? 128 PHE A CD1 1 
ATOM 987  C CD2 ? PHE A 1 128 ?   8.527  16.778  -9.935 1.000 61.960 ? 128 PHE A CD2 1 
ATOM 988  C CE1 ? PHE A 1 128 ?  10.634  17.520 -11.576 1.000 61.960 ? 128 PHE A CE1 1 
ATOM 989  C CE2 ? PHE A 1 128 ?   9.768  17.083  -9.382 1.000 61.960 ? 128 PHE A CE2 1 
ATOM 990  C CZ  ? PHE A 1 128 ?  10.820  17.453 -10.204 1.000 61.960 ? 128 PHE A CZ  1 
ATOM 991  N N   ? PRO A 1 129 ?   7.169  19.862 -12.118 1.000 61.690 ? 129 PRO A N   1 
ATOM 992  C CA  ? PRO A 1 129 ?   7.543  20.170 -10.736 1.000 61.690 ? 129 PRO A CA  1 
ATOM 993  C C   ? PRO A 1 129 ?   6.377  20.719  -9.917 1.000 61.690 ? 129 PRO A C   1 
ATOM 994  C CB  ? PRO A 1 129 ?   8.642  21.224 -10.895 1.000 61.690 ? 129 PRO A CB  1 
ATOM 995  O O   ? PRO A 1 129 ?   6.435  20.733  -8.685 1.000 61.690 ? 129 PRO A O   1 
ATOM 996  C CG  ? PRO A 1 129 ?   8.311  21.931 -12.170 1.000 61.690 ? 129 PRO A CG  1 
ATOM 997  C CD  ? PRO A 1 129 ?   7.643  20.957 -13.097 1.000 61.690 ? 129 PRO A CD  1 
ATOM 998  N N   ? ARG A 1 130 ?   5.174  21.212 -10.574 1.000 67.040 ? 130 ARG A N   1 
ATOM 999  C CA  ? ARG A 1 130 ?   3.951  21.701  -9.944 1.000 67.040 ? 130 ARG A CA  1 
ATOM 1000 C C   ? ARG A 1 130 ?   3.056  20.544  -9.513 1.000 67.040 ? 130 ARG A C   1 
ATOM 1001 C CB  ? ARG A 1 130 ?   3.190  22.627 -10.895 1.000 67.040 ? 130 ARG A CB  1 
ATOM 1002 O O   ? ARG A 1 130 ?   2.824  19.612 -10.285 1.000 67.040 ? 130 ARG A O   1 
ATOM 1003 C CG  ? ARG A 1 130 ?   3.814  24.006 -11.044 1.000 67.040 ? 130 ARG A CG  1 
ATOM 1004 C CD  ? ARG A 1 130 ?   2.957  24.923 -11.905 1.000 67.040 ? 130 ARG A CD  1 
ATOM 1005 N NE  ? ARG A 1 130 ?   3.665  26.150 -12.256 1.000 67.040 ? 130 ARG A NE  1 
ATOM 1006 N NH1 ? ARG A 1 130 ?   1.754  27.407 -12.580 1.000 67.040 ? 130 ARG A NH1 1 
ATOM 1007 N NH2 ? ARG A 1 130 ?   3.819  28.357 -12.872 1.000 67.040 ? 130 ARG A NH2 1 
ATOM 1008 C CZ  ? ARG A 1 130 ?   3.078  27.302 -12.568 1.000 67.040 ? 130 ARG A CZ  1 
ATOM 1009 N N   ? VAL A 1 131 ?   2.796  20.423  -8.156 1.000 70.720 ? 131 VAL A N   1 
ATOM 1010 C CA  ? VAL A 1 131 ?   2.048  19.338  -7.530 1.000 70.720 ? 131 VAL A CA  1 
ATOM 1011 C C   ? VAL A 1 131 ?   0.550  19.566  -7.719 1.000 70.720 ? 131 VAL A C   1 
ATOM 1012 C CB  ? VAL A 1 131 ?   2.383  19.211  -6.027 1.000 70.720 ? 131 VAL A CB  1 
ATOM 1013 O O   ? VAL A 1 131 ?   0.026  20.621  -7.355 1.000 70.720 ? 131 VAL A O   1 
ATOM 1014 C CG1 ? VAL A 1 131 ?   1.525  18.130  -5.372 1.000 70.720 ? 131 VAL A CG1 1 
ATOM 1015 C CG2 ? VAL A 1 131 ?   3.868  18.909  -5.834 1.000 70.720 ? 131 VAL A CG2 1 
ATOM 1016 N N   ? ASN A 1 132 ?  -0.053  18.648  -8.516 1.000 74.160 ? 132 ASN A N   1 
ATOM 1017 C CA  ? ASN A 1 132 ?  -1.505  18.591  -8.646 1.000 74.160 ? 132 ASN A CA  1 
ATOM 1018 C C   ? ASN A 1 132 ?  -2.054  17.235  -8.213 1.000 74.160 ? 132 ASN A C   1 
ATOM 1019 C CB  ? ASN A 1 132 ?  -1.928  18.900 -10.084 1.000 74.160 ? 132 ASN A CB  1 
ATOM 1020 O O   ? ASN A 1 132 ?  -1.731  16.209  -8.814 1.000 74.160 ? 132 ASN A O   1 
ATOM 1021 C CG  ? ASN A 1 132 ?  -1.689  20.348 -10.465 1.000 74.160 ? 132 ASN A CG  1 
ATOM 1022 N ND2 ? ASN A 1 132 ?  -1.320  20.579 -11.719 1.000 74.160 ? 132 ASN A ND2 1 
ATOM 1023 O OD1 ? ASN A 1 132 ?  -1.835  21.252  -9.638 1.000 74.160 ? 132 ASN A OD1 1 
ATOM 1024 N N   ? TYR A 1 133 ?  -2.819  17.311  -7.088 1.000 78.410 ? 133 TYR A N   1 
ATOM 1025 C CA  ? TYR A 1 133 ?  -3.420  16.057  -6.649 1.000 78.410 ? 133 TYR A CA  1 
ATOM 1026 C C   ? TYR A 1 133 ?  -4.659  15.728  -7.473 1.000 78.410 ? 133 TYR A C   1 
ATOM 1027 C CB  ? TYR A 1 133 ?  -3.785  16.127  -5.163 1.000 78.410 ? 133 TYR A CB  1 
ATOM 1028 O O   ? TYR A 1 133 ?  -5.490  16.601  -7.732 1.000 78.410 ? 133 TYR A O   1 
ATOM 1029 C CG  ? TYR A 1 133 ?  -2.588  16.189  -4.246 1.000 78.410 ? 133 TYR A CG  1 
ATOM 1030 C CD1 ? TYR A 1 133 ?  -1.852  15.044  -3.950 1.000 78.410 ? 133 TYR A CD1 1 
ATOM 1031 C CD2 ? TYR A 1 133 ?  -2.190  17.392  -3.673 1.000 78.410 ? 133 TYR A CD2 1 
ATOM 1032 C CE1 ? TYR A 1 133 ?  -0.749  15.095  -3.104 1.000 78.410 ? 133 TYR A CE1 1 
ATOM 1033 C CE2 ? TYR A 1 133 ?  -1.088  17.456  -2.826 1.000 78.410 ? 133 TYR A CE2 1 
ATOM 1034 O OH  ? TYR A 1 133 ?   0.716  16.362  -1.710 1.000 78.410 ? 133 TYR A OH  1 
ATOM 1035 C CZ  ? TYR A 1 133 ?  -0.375  16.304  -2.548 1.000 78.410 ? 133 TYR A CZ  1 
ATOM 1036 N N   ? ALA A 1 134 ?  -4.657  14.437  -7.905 1.000 84.170 ? 134 ALA A N   1 
ATOM 1037 C CA  ? ALA A 1 134 ?  -5.828  13.982  -8.651 1.000 84.170 ? 134 ALA A CA  1 
ATOM 1038 C C   ? ALA A 1 134 ?  -7.034  13.815  -7.731 1.000 84.170 ? 134 ALA A C   1 
ATOM 1039 C CB  ? ALA A 1 134 ?  -5.524  12.670  -9.369 1.000 84.170 ? 134 ALA A CB  1 
ATOM 1040 O O   ? ALA A 1 134 ?  -6.897  13.351  -6.597 1.000 84.170 ? 134 ALA A O   1 
ATOM 1041 N N   ? TYR A 1 135 ?  -8.086  14.311  -8.147 1.000 87.630 ? 135 TYR A N   1 
ATOM 1042 C CA  ? TYR A 1 135 ?  -9.327  14.104  -7.409 1.000 87.630 ? 135 TYR A CA  1 
ATOM 1043 C C   ? TYR A 1 135 ? -10.016  12.818  -7.848 1.000 87.630 ? 135 TYR A C   1 
ATOM 1044 C CB  ? TYR A 1 135 ? -10.271  15.295  -7.601 1.000 87.630 ? 135 TYR A CB  1 
ATOM 1045 O O   ? TYR A 1 135 ? -10.808  12.244  -7.098 1.000 87.630 ? 135 TYR A O   1 
ATOM 1046 C CG  ? TYR A 1 135 ?  -9.772  16.574  -6.975 1.000 87.630 ? 135 TYR A CG  1 
ATOM 1047 C CD1 ? TYR A 1 135 ?  -9.748  16.731  -5.591 1.000 87.630 ? 135 TYR A CD1 1 
ATOM 1048 C CD2 ? TYR A 1 135 ?  -9.323  17.627  -7.764 1.000 87.630 ? 135 TYR A CD2 1 
ATOM 1049 C CE1 ? TYR A 1 135 ?  -9.291  17.909  -5.009 1.000 87.630 ? 135 TYR A CE1 1 
ATOM 1050 C CE2 ? TYR A 1 135 ?  -8.863  18.809  -7.193 1.000 87.630 ? 135 TYR A CE2 1 
ATOM 1051 O OH  ? TYR A 1 135 ?  -8.396  20.108  -5.246 1.000 87.630 ? 135 TYR A OH  1 
ATOM 1052 C CZ  ? TYR A 1 135 ?  -8.850  18.940  -5.817 1.000 87.630 ? 135 TYR A CZ  1 
ATOM 1053 N N   ? VAL A 1 136 ?  -9.682  12.421  -9.077 1.000 91.580 ? 136 VAL A N   1 
ATOM 1054 C CA  ? VAL A 1 136 ? -10.187  11.167  -9.626 1.000 91.580 ? 136 VAL A CA  1 
ATOM 1055 C C   ? VAL A 1 136 ?  -9.084  10.110  -9.602 1.000 91.580 ? 136 VAL A C   1 
ATOM 1056 C CB  ? VAL A 1 136 ? -10.716  11.351 -11.066 1.000 91.580 ? 136 VAL A CB  1 
ATOM 1057 O O   ? VAL A 1 136 ?  -7.922  10.411  -9.883 1.000 91.580 ? 136 VAL A O   1 
ATOM 1058 C CG1 ? VAL A 1 136 ? -11.214  10.022 -11.632 1.000 91.580 ? 136 VAL A CG1 1 
ATOM 1059 C CG2 ? VAL A 1 136 ? -11.828  12.398 -11.095 1.000 91.580 ? 136 VAL A CG2 1 
ATOM 1060 N N   ? LEU A 1 137 ?  -9.475   8.845  -9.201 1.000 92.730 ? 137 LEU A N   1 
ATOM 1061 C CA  ? LEU A 1 137 ?  -8.514   7.751  -9.107 1.000 92.730 ? 137 LEU A CA  1 
ATOM 1062 C C   ? LEU A 1 137 ?  -7.785   7.552 -10.432 1.000 92.730 ? 137 LEU A C   1 
ATOM 1063 C CB  ? LEU A 1 137 ?  -9.217   6.454  -8.698 1.000 92.730 ? 137 LEU A CB  1 
ATOM 1064 O O   ? LEU A 1 137 ?  -8.418   7.468 -11.487 1.000 92.730 ? 137 LEU A O   1 
ATOM 1065 C CG  ? LEU A 1 137 ?  -8.311   5.270  -8.358 1.000 92.730 ? 137 LEU A CG  1 
ATOM 1066 C CD1 ? LEU A 1 137 ?  -7.433   5.603  -7.156 1.000 92.730 ? 137 LEU A CD1 1 
ATOM 1067 C CD2 ? LEU A 1 137 ?  -9.142   4.020  -8.090 1.000 92.730 ? 137 LEU A CD2 1 
ATOM 1068 N N   ? GLN A 1 138 ?  -6.425   7.473 -10.230 1.000 92.870 ? 138 GLN A N   1 
ATOM 1069 C CA  ? GLN A 1 138 ?  -5.569   7.269 -11.394 1.000 92.870 ? 138 GLN A CA  1 
ATOM 1070 C C   ? GLN A 1 138 ?  -5.015   5.848 -11.428 1.000 92.870 ? 138 GLN A C   1 
ATOM 1071 C CB  ? GLN A 1 138 ?  -4.421   8.280 -11.400 1.000 92.870 ? 138 GLN A CB  1 
ATOM 1072 O O   ? GLN A 1 138 ?  -4.759   5.251 -10.380 1.000 92.870 ? 138 GLN A O   1 
ATOM 1073 C CG  ? GLN A 1 138 ?  -4.880   9.732 -11.414 1.000 92.870 ? 138 GLN A CG  1 
ATOM 1074 C CD  ? GLN A 1 138 ?  -5.585  10.113 -12.702 1.000 92.870 ? 138 GLN A CD  1 
ATOM 1075 N NE2 ? GLN A 1 138 ?  -6.764  10.713 -12.578 1.000 92.870 ? 138 GLN A NE2 1 
ATOM 1076 O OE1 ? GLN A 1 138 ?  -5.074   9.870 -13.800 1.000 92.870 ? 138 GLN A OE1 1 
ATOM 1077 N N   ? CYS A 1 139 ?  -4.845   5.282 -12.713 1.000 91.750 ? 139 CYS A N   1 
ATOM 1078 C CA  ? CYS A 1 139 ?  -4.226   3.977 -12.910 1.000 91.750 ? 139 CYS A CA  1 
ATOM 1079 C C   ? CYS A 1 139 ?  -2.995   4.086 -13.802 1.000 91.750 ? 139 CYS A C   1 
ATOM 1080 C CB  ? CYS A 1 139 ?  -5.226   2.997 -13.523 1.000 91.750 ? 139 CYS A CB  1 
ATOM 1081 O O   ? CYS A 1 139 ?  -2.987   4.856 -14.765 1.000 91.750 ? 139 CYS A O   1 
ATOM 1082 S SG  ? CYS A 1 139 ?  -6.557   2.517 -12.401 1.000 91.750 ? 139 CYS A SG  1 
ATOM 1083 N N   ? LEU A 1 140 ?  -2.084   3.203 -13.340 1.000 88.400 ? 140 LEU A N   1 
ATOM 1084 C CA  ? LEU A 1 140 ?  -0.842   3.153 -14.105 1.000 88.400 ? 140 LEU A CA  1 
ATOM 1085 C C   ? LEU A 1 140 ?  -0.433   1.711 -14.382 1.000 88.400 ? 140 LEU A C   1 
ATOM 1086 C CB  ? LEU A 1 140 ?   0.278   3.880 -13.357 1.000 88.400 ? 140 LEU A CB  1 
ATOM 1087 O O   ? LEU A 1 140 ?  -0.296   0.910 -13.454 1.000 88.400 ? 140 LEU A O   1 
ATOM 1088 C CG  ? LEU A 1 140 ?   1.683   3.749 -13.948 1.000 88.400 ? 140 LEU A CG  1 
ATOM 1089 C CD1 ? LEU A 1 140 ?   1.769   4.487 -15.280 1.000 88.400 ? 140 LEU A CD1 1 
ATOM 1090 C CD2 ? LEU A 1 140 ?   2.726   4.279 -12.969 1.000 88.400 ? 140 LEU A CD2 1 
ATOM 1091 N N   ? ASP A 1 141 ?  -0.265   1.466 -15.700 1.000 89.880 ? 141 ASP A N   1 
ATOM 1092 C CA  ? ASP A 1 141 ?   0.260   0.159 -16.083 1.000 89.880 ? 141 ASP A CA  1 
ATOM 1093 C C   ? ASP A 1 141 ?   1.781   0.120 -15.958 1.000 89.880 ? 141 ASP A C   1 
ATOM 1094 C CB  ? ASP A 1 141 ?  -0.160  -0.189 -17.513 1.000 89.880 ? 141 ASP A CB  1 
ATOM 1095 O O   ? ASP A 1 141 ?   2.471   1.031 -16.422 1.000 89.880 ? 141 ASP A O   1 
ATOM 1096 C CG  ? ASP A 1 141 ?  -1.659  -0.377 -17.661 1.000 89.880 ? 141 ASP A CG  1 
ATOM 1097 O OD1 ? ASP A 1 141 ?  -2.296  -0.948 -16.749 1.000 89.880 ? 141 ASP A OD1 1 
ATOM 1098 O OD2 ? ASP A 1 141 ?  -2.209   0.046 -18.701 1.000 89.880 ? 141 ASP A OD2 1 
ATOM 1099 N N   ? THR A 1 142 ?   2.235  -1.012 -15.349 1.000 90.320 ? 142 THR A N   1 
ATOM 1100 C CA  ? THR A 1 142 ?   3.671  -1.193 -15.170 1.000 90.320 ? 142 THR A CA  1 
ATOM 1101 C C   ? THR A 1 142 ?   4.037  -2.674 -15.197 1.000 90.320 ? 142 THR A C   1 
ATOM 1102 C CB  ? THR A 1 142 ?   4.153  -0.567 -13.849 1.000 90.320 ? 142 THR A CB  1 
ATOM 1103 O O   ? THR A 1 142 ?   3.173  -3.529 -15.402 1.000 90.320 ? 142 THR A O   1 
ATOM 1104 C CG2 ? THR A 1 142 ?   3.604  -1.328 -12.647 1.000 90.320 ? 142 THR A CG2 1 
ATOM 1105 O OG1 ? THR A 1 142 ?   5.585  -0.597 -13.806 1.000 90.320 ? 142 THR A OG1 1 
ATOM 1106 N N   ? GLU A 1 143 ?   5.373  -2.917 -15.170 1.000 92.910 ? 143 GLU A N   1 
ATOM 1107 C CA  ? GLU A 1 143 ?   5.855  -4.293 -15.104 1.000 92.910 ? 143 GLU A CA  1 
ATOM 1108 C C   ? GLU A 1 143 ?   6.989  -4.433 -14.092 1.000 92.910 ? 143 GLU A C   1 
ATOM 1109 C CB  ? GLU A 1 143 ?   6.320  -4.767 -16.483 1.000 92.910 ? 143 GLU A CB  1 
ATOM 1110 O O   ? GLU A 1 143 ?   7.742  -3.485 -13.860 1.000 92.910 ? 143 GLU A O   1 
ATOM 1111 C CG  ? GLU A 1 143 ?   7.560  -4.048 -16.995 1.000 92.910 ? 143 GLU A CG  1 
ATOM 1112 C CD  ? GLU A 1 143 ?   7.981  -4.494 -18.386 1.000 92.910 ? 143 GLU A CD  1 
ATOM 1113 O OE1 ? GLU A 1 143 ?   9.063  -4.075 -18.857 1.000 92.910 ? 143 GLU A OE1 1 
ATOM 1114 O OE2 ? GLU A 1 143 ?   7.222  -5.268 -19.011 1.000 92.910 ? 143 GLU A OE2 1 
ATOM 1115 N N   ? ILE A 1 144 ?   7.083  -5.631 -13.641 1.000 93.520 ? 144 ILE A N   1 
ATOM 1116 C CA  ? ILE A 1 144 ?   8.156  -5.924 -12.697 1.000 93.520 ? 144 ILE A CA  1 
ATOM 1117 C C   ? ILE A 1 144 ?   9.490  -5.987 -13.436 1.000 93.520 ? 144 ILE A C   1 
ATOM 1118 C CB  ? ILE A 1 144 ?   7.898  -7.247 -11.942 1.000 93.520 ? 144 ILE A CB  1 
ATOM 1119 O O   ? ILE A 1 144 ?   9.603  -6.646 -14.473 1.000 93.520 ? 144 ILE A O   1 
ATOM 1120 C CG1 ? ILE A 1 144 ?   6.671  -7.113 -11.032 1.000 93.520 ? 144 ILE A CG1 1 
ATOM 1121 C CG2 ? ILE A 1 144 ?   9.134  -7.659 -11.137 1.000 93.520 ? 144 ILE A CG2 1 
ATOM 1122 C CD1 ? ILE A 1 144 ?   6.338  -8.377 -10.252 1.000 93.520 ? 144 ILE A CD1 1 
ATOM 1123 N N   ? LEU A 1 145 ?  10.431  -5.250 -12.869 1.000 92.910 ? 145 LEU A N   1 
ATOM 1124 C CA  ? LEU A 1 145 ?  11.785  -5.221 -13.411 1.000 92.910 ? 145 LEU A CA  1 
ATOM 1125 C C   ? LEU A 1 145 ?  12.740  -6.018 -12.529 1.000 92.910 ? 145 LEU A C   1 
ATOM 1126 C CB  ? LEU A 1 145 ?  12.278  -3.778 -13.544 1.000 92.910 ? 145 LEU A CB  1 
ATOM 1127 O O   ? LEU A 1 145 ?  12.418  -6.329 -11.380 1.000 92.910 ? 145 LEU A O   1 
ATOM 1128 C CG  ? LEU A 1 145 ?  11.379  -2.824 -14.332 1.000 92.910 ? 145 LEU A CG  1 
ATOM 1129 C CD1 ? LEU A 1 145 ?  11.918  -1.400 -14.251 1.000 92.910 ? 145 LEU A CD1 1 
ATOM 1130 C CD2 ? LEU A 1 145 ?  11.263  -3.276 -15.784 1.000 92.910 ? 145 LEU A CD2 1 
ATOM 1131 N N   ? SER A 1 146 ?  13.890  -6.300 -13.165 1.000 92.130 ? 146 SER A N   1 
ATOM 1132 C CA  ? SER A 1 146 ?  14.914  -6.976 -12.375 1.000 92.130 ? 146 SER A CA  1 
ATOM 1133 C C   ? SER A 1 146 ?  15.461  -6.065 -11.282 1.000 92.130 ? 146 SER A C   1 
ATOM 1134 C CB  ? SER A 1 146 ?  16.057  -7.451 -13.274 1.000 92.130 ? 146 SER A CB  1 
ATOM 1135 O O   ? SER A 1 146 ?  15.575  -4.853 -11.476 1.000 92.130 ? 146 SER A O   1 
ATOM 1136 O OG  ? SER A 1 146 ?  16.827  -6.353 -13.732 1.000 92.130 ? 146 SER A OG  1 
ATOM 1137 N N   ? LYS A 1 147 ?  15.842  -6.613 -10.191 1.000 90.200 ? 147 LYS A N   1 
ATOM 1138 C CA  ? LYS A 1 147 ?  16.398  -5.856  -9.074 1.000 90.200 ? 147 LYS A CA  1 
ATOM 1139 C C   ? LYS A 1 147 ?  17.718  -5.196  -9.460 1.000 90.200 ? 147 LYS A C   1 
ATOM 1140 C CB  ? LYS A 1 147 ?  16.602  -6.764  -7.859 1.000 90.200 ? 147 LYS A CB  1 
ATOM 1141 O O   ? LYS A 1 147 ?  18.102  -4.178  -8.880 1.000 90.200 ? 147 LYS A O   1 
ATOM 1142 C CG  ? LYS A 1 147 ?  15.310  -7.163  -7.161 1.000 90.200 ? 147 LYS A CG  1 
ATOM 1143 C CD  ? LYS A 1 147 ?  15.581  -8.025  -5.935 1.000 90.200 ? 147 LYS A CD  1 
ATOM 1144 C CE  ? LYS A 1 147 ?  14.287  -8.456  -5.257 1.000 90.200 ? 147 LYS A CE  1 
ATOM 1145 N NZ  ? LYS A 1 147 ?  14.538  -9.436  -4.158 1.000 90.200 ? 147 LYS A NZ  1 
ATOM 1146 N N   ? ASP A 1 148 ?  18.440  -5.830 -10.366 1.000 90.090 ? 148 ASP A N   1 
ATOM 1147 C CA  ? ASP A 1 148 ?  19.717  -5.300 -10.834 1.000 90.090 ? 148 ASP A CA  1 
ATOM 1148 C C   ? ASP A 1 148 ?  19.546  -3.904 -11.430 1.000 90.090 ? 148 ASP A C   1 
ATOM 1149 C CB  ? ASP A 1 148 ?  20.343  -6.240 -11.866 1.000 90.090 ? 148 ASP A CB  1 
ATOM 1150 O O   ? ASP A 1 148 ?  20.400  -3.035 -11.243 1.000 90.090 ? 148 ASP A O   1 
ATOM 1151 C CG  ? ASP A 1 148 ?  20.876  -7.523 -11.253 1.000 90.090 ? 148 ASP A CG  1 
ATOM 1152 O OD1 ? ASP A 1 148 ?  21.165  -7.544 -10.037 1.000 90.090 ? 148 ASP A OD1 1 
ATOM 1153 O OD2 ? ASP A 1 148 ?  21.011  -8.521 -11.993 1.000 90.090 ? 148 ASP A OD2 1 
ATOM 1154 N N   ? ILE A 1 149 ?  18.423  -3.745 -12.103 1.000 88.570 ? 149 ILE A N   1 
ATOM 1155 C CA  ? ILE A 1 149 ?  18.123  -2.452 -12.708 1.000 88.570 ? 149 ILE A CA  1 
ATOM 1156 C C   ? ILE A 1 149 ?  17.992  -1.389 -11.619 1.000 88.570 ? 149 ILE A C   1 
ATOM 1157 C CB  ? ILE A 1 149 ?  16.833  -2.511 -13.556 1.000 88.570 ? 149 ILE A CB  1 
ATOM 1158 O O   ? ILE A 1 149 ?  18.566  -0.303 -11.730 1.000 88.570 ? 149 ILE A O   1 
ATOM 1159 C CG1 ? ILE A 1 149 ?  17.064  -3.342 -14.823 1.000 88.570 ? 149 ILE A CG1 1 
ATOM 1160 C CG2 ? ILE A 1 149 ?  16.352  -1.100 -13.907 1.000 88.570 ? 149 ILE A CG2 1 
ATOM 1161 C CD1 ? ILE A 1 149 ?  15.802  -3.597 -15.636 1.000 88.570 ? 149 ILE A CD1 1 
ATOM 1162 N N   ? CYS A 1 150 ?  17.297  -1.664 -10.590 1.000 88.460 ? 150 CYS A N   1 
ATOM 1163 C CA  ? CYS A 1 150 ?  17.075  -0.733  -9.489 1.000 88.460 ? 150 CYS A CA  1 
ATOM 1164 C C   ? CYS A 1 150 ?  18.350  -0.532  -8.679 1.000 88.460 ? 150 CYS A C   1 
ATOM 1165 C CB  ? CYS A 1 150 ?  15.956  -1.237  -8.578 1.000 88.460 ? 150 CYS A CB  1 
ATOM 1166 O O   ? CYS A 1 150 ?  18.661   0.588  -8.271 1.000 88.460 ? 150 CYS A O   1 
ATOM 1167 S SG  ? CYS A 1 150 ?  14.315  -1.162  -9.330 1.000 88.460 ? 150 CYS A SG  1 
ATOM 1168 N N   ? LYS A 1 151 ?  19.133  -1.584  -8.457 1.000 89.950 ? 151 LYS A N   1 
ATOM 1169 C CA  ? LYS A 1 151 ?  20.387  -1.496  -7.714 1.000 89.950 ? 151 LYS A CA  1 
ATOM 1170 C C   ? LYS A 1 151 ?  21.404  -0.631  -8.454 1.000 89.950 ? 151 LYS A C   1 
ATOM 1171 C CB  ? LYS A 1 151 ?  20.966  -2.890  -7.469 1.000 89.950 ? 151 LYS A CB  1 
ATOM 1172 O O   ? LYS A 1 151 ?  22.211   0.060  -7.828 1.000 89.950 ? 151 LYS A O   1 
ATOM 1173 C CG  ? LYS A 1 151 ?  20.258  -3.669  -6.370 1.000 89.950 ? 151 LYS A CG  1 
ATOM 1174 C CD  ? LYS A 1 151 ?  20.929  -5.012  -6.115 1.000 89.950 ? 151 LYS A CD  1 
ATOM 1175 C CE  ? LYS A 1 151 ?  20.237  -5.782  -4.999 1.000 89.950 ? 151 LYS A CE  1 
ATOM 1176 N NZ  ? LYS A 1 151 ?  20.873  -7.113  -4.766 1.000 89.950 ? 151 LYS A NZ  1 
ATOM 1177 N N   ? SER A 1 152 ?  21.393  -0.782  -9.776 1.000 88.970 ? 152 SER A N   1 
ATOM 1178 C CA  ? SER A 1 152 ?  22.281   0.052 -10.579 1.000 88.970 ? 152 SER A CA  1 
ATOM 1179 C C   ? SER A 1 152 ?  21.968   1.532 -10.393 1.000 88.970 ? 152 SER A C   1 
ATOM 1180 C CB  ? SER A 1 152 ?  22.173  -0.319 -12.059 1.000 88.970 ? 152 SER A CB  1 
ATOM 1181 O O   ? SER A 1 152 ?  22.865   2.375 -10.456 1.000 88.970 ? 152 SER A O   1 
ATOM 1182 O OG  ? SER A 1 152 ?  20.961   0.166 -12.611 1.000 88.970 ? 152 SER A OG  1 
ATOM 1183 N N   ? ARG A 1 153 ?  20.752   1.795  -9.976 1.000 84.200 ? 153 ARG A N   1 
ATOM 1184 C CA  ? ARG A 1 153 ?  20.296   3.178  -9.883 1.000 84.200 ? 153 ARG A CA  1 
ATOM 1185 C C   ? ARG A 1 153 ?  20.338   3.672  -8.440 1.000 84.200 ? 153 ARG A C   1 
ATOM 1186 C CB  ? ARG A 1 153 ?  18.879   3.316 -10.443 1.000 84.200 ? 153 ARG A CB  1 
ATOM 1187 O O   ? ARG A 1 153 ?  20.741   4.808  -8.179 1.000 84.200 ? 153 ARG A O   1 
ATOM 1188 C CG  ? ARG A 1 153 ?  18.330   4.733 -10.387 1.000 84.200 ? 153 ARG A CG  1 
ATOM 1189 C CD  ? ARG A 1 153 ?  19.099   5.672 -11.306 1.000 84.200 ? 153 ARG A CD  1 
ATOM 1190 N NE  ? ARG A 1 153 ?  18.537   7.020 -11.292 1.000 84.200 ? 153 ARG A NE  1 
ATOM 1191 N NH1 ? ARG A 1 153 ?  20.418   8.036 -12.168 1.000 84.200 ? 153 ARG A NH1 1 
ATOM 1192 N NH2 ? ARG A 1 153 ?  18.570   9.289 -11.645 1.000 84.200 ? 153 ARG A NH2 1 
ATOM 1193 C CZ  ? ARG A 1 153 ?  19.177   8.112 -11.702 1.000 84.200 ? 153 ARG A CZ  1 
ATOM 1194 N N   ? TYR A 1 154 ?  19.902   2.790  -7.586 1.000 85.830 ? 154 TYR A N   1 
ATOM 1195 C CA  ? TYR A 1 154 ?  19.659   3.243  -6.222 1.000 85.830 ? 154 TYR A CA  1 
ATOM 1196 C C   ? TYR A 1 154 ?  20.641   2.600  -5.250 1.000 85.830 ? 154 TYR A C   1 
ATOM 1197 C CB  ? TYR A 1 154 ?  18.222   2.926  -5.797 1.000 85.830 ? 154 TYR A CB  1 
ATOM 1198 O O   ? TYR A 1 154 ?  20.649   2.924  -4.060 1.000 85.830 ? 154 TYR A O   1 
ATOM 1199 C CG  ? TYR A 1 154 ?  17.174   3.579  -6.666 1.000 85.830 ? 154 TYR A CG  1 
ATOM 1200 C CD1 ? TYR A 1 154 ?  17.074   4.966  -6.748 1.000 85.830 ? 154 TYR A CD1 1 
ATOM 1201 C CD2 ? TYR A 1 154 ?  16.282   2.810  -7.406 1.000 85.830 ? 154 TYR A CD2 1 
ATOM 1202 C CE1 ? TYR A 1 154 ?  16.109   5.572  -7.546 1.000 85.830 ? 154 TYR A CE1 1 
ATOM 1203 C CE2 ? TYR A 1 154 ?  15.313   3.405  -8.208 1.000 85.830 ? 154 TYR A CE2 1 
ATOM 1204 O OH  ? TYR A 1 154 ?  14.278   5.379  -9.063 1.000 85.830 ? 154 TYR A OH  1 
ATOM 1205 C CZ  ? TYR A 1 154 ?  15.235   4.784  -8.272 1.000 85.830 ? 154 TYR A CZ  1 
ATOM 1206 N N   ? GLY A 1 155 ?  21.511   1.755  -5.667 1.000 88.260 ? 155 GLY A N   1 
ATOM 1207 C CA  ? GLY A 1 155 ?  22.533   1.132  -4.841 1.000 88.260 ? 155 GLY A CA  1 
ATOM 1208 C C   ? GLY A 1 155 ?  21.972   0.131  -3.849 1.000 88.260 ? 155 GLY A C   1 
ATOM 1209 O O   ? GLY A 1 155 ?  21.019  -0.588  -4.156 1.000 88.260 ? 155 GLY A O   1 
ATOM 1210 N N   ? ASP A 1 156 ?  22.568   0.065  -2.675 1.000 86.350 ? 156 ASP A N   1 
ATOM 1211 C CA  ? ASP A 1 156 ?  22.309  -0.966  -1.674 1.000 86.350 ? 156 ASP A CA  1 
ATOM 1212 C C   ? ASP A 1 156 ?  21.010  -0.686  -0.921 1.000 86.350 ? 156 ASP A C   1 
ATOM 1213 C CB  ? ASP A 1 156 ?  23.476  -1.064  -0.691 1.000 86.350 ? 156 ASP A CB  1 
ATOM 1214 O O   ? ASP A 1 156 ?  20.617  -1.457  -0.043 1.000 86.350 ? 156 ASP A O   1 
ATOM 1215 C CG  ? ASP A 1 156 ?  24.719  -1.683  -1.306 1.000 86.350 ? 156 ASP A CG  1 
ATOM 1216 O OD1 ? ASP A 1 156 ?  24.596  -2.472  -2.267 1.000 86.350 ? 156 ASP A OD1 1 
ATOM 1217 O OD2 ? ASP A 1 156 ?  25.832  -1.380  -0.823 1.000 86.350 ? 156 ASP A OD2 1 
ATOM 1218 N N   ? SER A 1 157 ?  20.391   0.359  -1.312 1.000 84.520 ? 157 SER A N   1 
ATOM 1219 C CA  ? SER A 1 157 ?  19.128   0.733  -0.683 1.000 84.520 ? 157 SER A CA  1 
ATOM 1220 C C   ? SER A 1 157 ?  17.985  -0.152  -1.169 1.000 84.520 ? 157 SER A C   1 
ATOM 1221 C CB  ? SER A 1 157 ?  18.803   2.201  -0.964 1.000 84.520 ? 157 SER A CB  1 
ATOM 1222 O O   ? SER A 1 157 ?  16.943  -0.243  -0.517 1.000 84.520 ? 157 SER A O   1 
ATOM 1223 O OG  ? SER A 1 157 ?  19.781   3.051  -0.391 1.000 84.520 ? 157 SER A OG  1 
ATOM 1224 N N   ? VAL A 1 158 ?  18.129  -0.836  -2.333 1.000 87.960 ? 158 VAL A N   1 
ATOM 1225 C CA  ? VAL A 1 158 ?  17.168  -1.794  -2.868 1.000 87.960 ? 158 VAL A CA  1 
ATOM 1226 C C   ? VAL A 1 158 ?  17.466  -3.187  -2.317 1.000 87.960 ? 158 VAL A C   1 
ATOM 1227 C CB  ? VAL A 1 158 ?  17.189  -1.817  -4.413 1.000 87.960 ? 158 VAL A CB  1 
ATOM 1228 O O   ? VAL A 1 158 ?  18.412  -3.845  -2.754 1.000 87.960 ? 158 VAL A O   1 
ATOM 1229 C CG1 ? VAL A 1 158 ?  16.169  -2.818  -4.952 1.000 87.960 ? 158 VAL A CG1 1 
ATOM 1230 C CG2 ? VAL A 1 158 ?  16.919  -0.421  -4.970 1.000 87.960 ? 158 VAL A CG2 1 
ATOM 1231 N N   ? THR A 1 159 ?  16.730  -3.585  -1.254 1.000 88.890 ? 159 THR A N   1 
ATOM 1232 C CA  ? THR A 1 159 ?  16.905  -4.875  -0.596 1.000 88.890 ? 159 THR A CA  1 
ATOM 1233 C C   ? THR A 1 159 ?  15.972  -5.921  -1.200 1.000 88.890 ? 159 THR A C   1 
ATOM 1234 C CB  ? THR A 1 159 ?  16.651  -4.769   0.919 1.000 88.890 ? 159 THR A CB  1 
ATOM 1235 O O   ? THR A 1 159 ?  15.170  -5.609  -2.082 1.000 88.890 ? 159 THR A O   1 
ATOM 1236 C CG2 ? THR A 1 159 ?  17.631  -3.803   1.575 1.000 88.890 ? 159 THR A CG2 1 
ATOM 1237 O OG1 ? THR A 1 159 ?  15.315  -4.301   1.141 1.000 88.890 ? 159 THR A OG1 1 
ATOM 1238 N N   ? ASP A 1 160 ?  16.098  -7.194  -0.732 1.000 89.840 ? 160 ASP A N   1 
ATOM 1239 C CA  ? ASP A 1 160 ?  15.355  -8.333  -1.262 1.000 89.840 ? 160 ASP A CA  1 
ATOM 1240 C C   ? ASP A 1 160 ?  13.857  -8.178  -1.007 1.000 89.840 ? 160 ASP A C   1 
ATOM 1241 C CB  ? ASP A 1 160 ?  15.862  -9.639  -0.647 1.000 89.840 ? 160 ASP A CB  1 
ATOM 1242 O O   ? ASP A 1 160 ?  13.039  -8.803  -1.684 1.000 89.840 ? 160 ASP A O   1 
ATOM 1243 C CG  ? ASP A 1 160 ?  17.197 -10.084  -1.217 1.000 89.840 ? 160 ASP A CG  1 
ATOM 1244 O OD1 ? ASP A 1 160 ?  17.614  -9.562  -2.273 1.000 89.840 ? 160 ASP A OD1 1 
ATOM 1245 O OD2 ? ASP A 1 160 ?  17.837 -10.967  -0.606 1.000 89.840 ? 160 ASP A OD2 1 
ATOM 1246 N N   ? ASP A 1 161 ?  13.460  -7.344  -0.116 1.000 91.120 ? 161 ASP A N   1 
ATOM 1247 C CA  ? ASP A 1 161 ?  12.058  -7.164   0.250 1.000 91.120 ? 161 ASP A CA  1 
ATOM 1248 C C   ? ASP A 1 161 ?  11.412  -6.054  -0.577 1.000 91.120 ? 161 ASP A C   1 
ATOM 1249 C CB  ? ASP A 1 161 ?  11.929  -6.851   1.742 1.000 91.120 ? 161 ASP A CB  1 
ATOM 1250 O O   ? ASP A 1 161 ?  10.299  -5.617  -0.277 1.000 91.120 ? 161 ASP A O   1 
ATOM 1251 C CG  ? ASP A 1 161 ?  12.672  -5.591   2.151 1.000 91.120 ? 161 ASP A CG  1 
ATOM 1252 O OD1 ? ASP A 1 161 ?  13.774  -5.334   1.619 1.000 91.120 ? 161 ASP A OD1 1 
ATOM 1253 O OD2 ? ASP A 1 161 ?  12.153  -4.851   3.014 1.000 91.120 ? 161 ASP A OD2 1 
ATOM 1254 N N   ? LYS A 1 162 ?  12.093  -5.611  -1.658 1.000 92.270 ? 162 LYS A N   1 
ATOM 1255 C CA  ? LYS A 1 162 ?  11.591  -4.540  -2.513 1.000 92.270 ? 162 LYS A CA  1 
ATOM 1256 C C   ? LYS A 1 162 ?  11.294  -5.053  -3.920 1.000 92.270 ? 162 LYS A C   1 
ATOM 1257 C CB  ? LYS A 1 162 ?  12.594  -3.388  -2.577 1.000 92.270 ? 162 LYS A CB  1 
ATOM 1258 O O   ? LYS A 1 162 ?  11.943  -5.986  -4.396 1.000 92.270 ? 162 LYS A O   1 
ATOM 1259 C CG  ? LYS A 1 162 ?  12.966  -2.815  -1.217 1.000 92.270 ? 162 LYS A CG  1 
ATOM 1260 C CD  ? LYS A 1 162 ?  11.797  -2.071  -0.585 1.000 92.270 ? 162 LYS A CD  1 
ATOM 1261 C CE  ? LYS A 1 162 ?  12.215  -1.351   0.690 1.000 92.270 ? 162 LYS A CE  1 
ATOM 1262 N NZ  ? LYS A 1 162 ?  11.147  -1.406   1.733 1.000 92.270 ? 162 LYS A NZ  1 
ATOM 1263 N N   ? ILE A 1 163 ?  10.212  -4.432  -4.516 1.000 92.720 ? 163 ILE A N   1 
ATOM 1264 C CA  ? ILE A 1 163 ?   9.828  -4.676  -5.902 1.000 92.720 ? 163 ILE A CA  1 
ATOM 1265 C C   ? ILE A 1 163 ?  10.188  -3.464  -6.758 1.000 92.720 ? 163 ILE A C   1 
ATOM 1266 C CB  ? ILE A 1 163 ?   8.319  -4.989  -6.024 1.000 92.720 ? 163 ILE A CB  1 
ATOM 1267 O O   ? ILE A 1 163 ?   9.904  -2.324  -6.383 1.000 92.720 ? 163 ILE A O   1 
ATOM 1268 C CG1 ? ILE A 1 163 ?   7.958  -6.214  -5.176 1.000 92.720 ? 163 ILE A CG1 1 
ATOM 1269 C CG2 ? ILE A 1 163 ?   7.929  -5.202  -7.489 1.000 92.720 ? 163 ILE A CG2 1 
ATOM 1270 C CD1 ? ILE A 1 163 ?   6.466  -6.512  -5.123 1.000 92.720 ? 163 ILE A CD1 1 
ATOM 1271 N N   ? CYS A 1 164 ?  10.836  -3.846  -7.825 1.000 91.510 ? 164 CYS A N   1 
ATOM 1272 C CA  ? CYS A 1 164 ?  11.183  -2.835  -8.817 1.000 91.510 ? 164 CYS A CA  1 
ATOM 1273 C C   ? CYS A 1 164 ?  10.226  -2.881 -10.002 1.000 91.510 ? 164 CYS A C   1 
ATOM 1274 C CB  ? CYS A 1 164 ?  12.620  -3.030  -9.302 1.000 91.510 ? 164 CYS A CB  1 
ATOM 1275 O O   ? CYS A 1 164 ?  10.042  -3.934 -10.615 1.000 91.510 ? 164 CYS A O   1 
ATOM 1276 S SG  ? CYS A 1 164 ?  13.254  -1.647 -10.275 1.000 91.510 ? 164 CYS A SG  1 
ATOM 1277 N N   ? SER A 1 165 ?   9.592  -1.646 -10.294 1.000 90.540 ? 165 SER A N   1 
ATOM 1278 C CA  ? SER A 1 165 ?   8.630  -1.604 -11.390 1.000 90.540 ? 165 SER A CA  1 
ATOM 1279 C C   ? SER A 1 165 ?   8.700  -0.276 -12.137 1.000 90.540 ? 165 SER A C   1 
ATOM 1280 C CB  ? SER A 1 165 ?   7.211  -1.830 -10.867 1.000 90.540 ? 165 SER A CB  1 
ATOM 1281 O O   ? SER A 1 165 ?   9.127   0.735 -11.577 1.000 90.540 ? 165 SER A O   1 
ATOM 1282 O OG  ? SER A 1 165 ?   6.800  -0.751 -10.046 1.000 90.540 ? 165 SER A OG  1 
ATOM 1283 N N   ? GLY A 1 166 ?   8.380  -0.293 -13.254 1.000 83.140 ? 166 GLY A N   1 
ATOM 1284 C CA  ? GLY A 1 166 ?   8.375   0.930 -14.042 1.000 83.140 ? 166 GLY A CA  1 
ATOM 1285 C C   ? GLY A 1 166 ?   8.438   0.676 -15.536 1.000 83.140 ? 166 GLY A C   1 
ATOM 1286 O O   ? GLY A 1 166 ?   8.445  -0.475 -15.976 1.000 83.140 ? 166 GLY A O   1 
ATOM 1287 N N   ? ILE A 1 167 ?   8.316   1.779 -16.304 1.000 74.820 ? 167 ILE A N   1 
ATOM 1288 C CA  ? ILE A 1 167 ?   8.469   1.790 -17.754 1.000 74.820 ? 167 ILE A CA  1 
ATOM 1289 C C   ? ILE A 1 167 ?   9.800   2.438 -18.128 1.000 74.820 ? 167 ILE A C   1 
ATOM 1290 C CB  ? ILE A 1 167 ?   7.300   2.532 -18.440 1.000 74.820 ? 167 ILE A CB  1 
ATOM 1291 O O   ? ILE A 1 167 ?  10.026   3.616 -17.841 1.000 74.820 ? 167 ILE A O   1 
ATOM 1292 C CG1 ? ILE A 1 167 ?   5.960   1.905 -18.040 1.000 74.820 ? 167 ILE A CG1 1 
ATOM 1293 C CG2 ? ILE A 1 167 ?   7.475   2.526 -19.962 1.000 74.820 ? 167 ILE A CG2 1 
ATOM 1294 C CD1 ? ILE A 1 167 ?   4.744   2.651 -18.571 1.000 74.820 ? 167 ILE A CD1 1 
ATOM 1295 N N   ? MET A 1 168 ?  10.722   1.594 -18.607 1.000 69.380 ? 168 MET A N   1 
ATOM 1296 C CA  ? MET A 1 168 ?  12.118   1.968 -18.809 1.000 69.380 ? 168 MET A CA  1 
ATOM 1297 C C   ? MET A 1 168 ?  12.239   3.086 -19.839 1.000 69.380 ? 168 MET A C   1 
ATOM 1298 C CB  ? MET A 1 168 ?  12.942   0.758 -19.252 1.000 69.380 ? 168 MET A CB  1 
ATOM 1299 O O   ? MET A 1 168 ?  13.223   3.828 -19.844 1.000 69.380 ? 168 MET A O   1 
ATOM 1300 C CG  ? MET A 1 168 ?  13.042  -0.334 -18.199 1.000 69.380 ? 168 MET A CG  1 
ATOM 1301 S SD  ? MET A 1 168 ?  13.640   0.300 -16.584 1.000 69.380 ? 168 MET A SD  1 
ATOM 1302 C CE  ? MET A 1 168 ?  15.336   0.765 -17.031 1.000 69.380 ? 168 MET A CE  1 
ATOM 1303 N N   ? GLU A 1 169 ?  11.149   3.261 -20.720 1.000 64.370 ? 169 GLU A N   1 
ATOM 1304 C CA  ? GLU A 1 169 ?  11.111   4.329 -21.715 1.000 64.370 ? 169 GLU A CA  1 
ATOM 1305 C C   ? GLU A 1 169 ?  10.770   5.670 -21.073 1.000 64.370 ? 169 GLU A C   1 
ATOM 1306 C CB  ? GLU A 1 169 ?  10.099   4.001 -22.817 1.000 64.370 ? 169 GLU A CB  1 
ATOM 1307 O O   ? GLU A 1 169 ?  10.925   6.721 -21.698 1.000 64.370 ? 169 GLU A O   1 
ATOM 1308 C CG  ? GLU A 1 169 ?  10.491   2.808 -23.677 1.000 64.370 ? 169 GLU A CG  1 
ATOM 1309 C CD  ? GLU A 1 169 ?  10.053   1.476 -23.090 1.000 64.370 ? 169 GLU A CD  1 
ATOM 1310 O OE1 ? GLU A 1 169 ?  10.438   0.417 -23.635 1.000 64.370 ? 169 GLU A OE1 1 
ATOM 1311 O OE2 ? GLU A 1 169 ?   9.318   1.492 -22.078 1.000 64.370 ? 169 GLU A OE2 1 
ATOM 1312 N N   ? GLY A 1 170 ?  10.502   5.568 -19.726 1.000 64.310 ? 170 GLY A N   1 
ATOM 1313 C CA  ? GLY A 1 170 ?  10.187   6.801 -19.022 1.000 64.310 ? 170 GLY A CA  1 
ATOM 1314 C C   ? GLY A 1 170 ?   8.816   7.351 -19.368 1.000 64.310 ? 170 GLY A C   1 
ATOM 1315 O O   ? GLY A 1 170 ?   8.046   6.709 -20.084 1.000 64.310 ? 170 GLY A O   1 
ATOM 1316 N N   ? GLY A 1 171 ?   8.288   8.347 -18.649 1.000 53.460 ? 171 GLY A N   1 
ATOM 1317 C CA  ? GLY A 1 171 ?   7.028   8.954 -19.048 1.000 53.460 ? 171 GLY A CA  1 
ATOM 1318 C C   ? GLY A 1 171 ?   5.850   8.483 -18.217 1.000 53.460 ? 171 GLY A C   1 
ATOM 1319 O O   ? GLY A 1 171 ?   4.787   9.108 -18.227 1.000 53.460 ? 171 GLY A O   1 
ATOM 1320 N N   ? LYS A 1 172 ?   6.143   7.417 -17.340 1.000 57.390 ? 172 LYS A N   1 
ATOM 1321 C CA  ? LYS A 1 172 ?   5.108   6.905 -16.445 1.000 57.390 ? 172 LYS A CA  1 
ATOM 1322 C C   ? LYS A 1 172 ?   5.709   6.427 -15.126 1.000 57.390 ? 172 LYS A C   1 
ATOM 1323 C CB  ? LYS A 1 172 ?   4.337   5.766 -17.113 1.000 57.390 ? 172 LYS A CB  1 
ATOM 1324 O O   ? LYS A 1 172 ?   6.649   5.630 -15.119 1.000 57.390 ? 172 LYS A O   1 
ATOM 1325 C CG  ? LYS A 1 172 ?   3.582   6.181 -18.367 1.000 57.390 ? 172 LYS A CG  1 
ATOM 1326 C CD  ? LYS A 1 172 ?   2.805   5.014 -18.964 1.000 57.390 ? 172 LYS A CD  1 
ATOM 1327 C CE  ? LYS A 1 172 ?   2.093   5.414 -20.249 1.000 57.390 ? 172 LYS A CE  1 
ATOM 1328 N NZ  ? LYS A 1 172 ?   1.314   4.279 -20.828 1.000 57.390 ? 172 LYS A NZ  1 
ATOM 1329 N N   ? ASP A 1 173 ?   5.210   6.863 -13.917 1.000 54.600 ? 173 ASP A N   1 
ATOM 1330 C CA  ? ASP A 1 173 ?   5.773   6.499 -12.620 1.000 54.600 ? 173 ASP A CA  1 
ATOM 1331 C C   ? ASP A 1 173 ?   4.786   6.788 -11.492 1.000 54.600 ? 173 ASP A C   1 
ATOM 1332 C CB  ? ASP A 1 173 ?   7.085   7.247 -12.376 1.000 54.600 ? 173 ASP A CB  1 
ATOM 1333 O O   ? ASP A 1 173 ?   3.871   7.598 -11.653 1.000 54.600 ? 173 ASP A O   1 
ATOM 1334 C CG  ? ASP A 1 173 ?   7.996   6.540 -11.387 1.000 54.600 ? 173 ASP A CG  1 
ATOM 1335 O OD1 ? ASP A 1 173 ?   7.629   5.455 -10.889 1.000 54.600 ? 173 ASP A OD1 1 
ATOM 1336 O OD2 ? ASP A 1 173 ?   9.089   7.076 -11.102 1.000 54.600 ? 173 ASP A OD2 1 
ATOM 1337 N N   ? SER A 1 174 ?   4.815   5.937 -10.392 1.000 56.250 ? 174 SER A N   1 
ATOM 1338 C CA  ? SER A 1 174 ?   4.155   6.324  -9.149 1.000 56.250 ? 174 SER A CA  1 
ATOM 1339 C C   ? SER A 1 174 ?   5.027   7.272  -8.333 1.000 56.250 ? 174 SER A C   1 
ATOM 1340 C CB  ? SER A 1 174 ?   3.813   5.088  -8.317 1.000 56.250 ? 174 SER A CB  1 
ATOM 1341 O O   ? SER A 1 174 ?   6.253   7.143  -8.322 1.000 56.250 ? 174 SER A O   1 
ATOM 1342 O OG  ? SER A 1 174 ?   4.988   4.376  -7.967 1.000 56.250 ? 174 SER A OG  1 
ATOM 1343 N N   ? CYS A 1 175 ?   4.429   8.383  -7.854 1.000 60.560 ? 175 CYS A N   1 
ATOM 1344 C CA  ? CYS A 1 175 ?   5.166   9.469  -7.217 1.000 60.560 ? 175 CYS A CA  1 
ATOM 1345 C C   ? CYS A 1 175 ?   4.500   9.888  -5.912 1.000 60.560 ? 175 CYS A C   1 
ATOM 1346 C CB  ? CYS A 1 175 ?   5.268  10.670  -8.156 1.000 60.560 ? 175 CYS A CB  1 
ATOM 1347 O O   ? CYS A 1 175 ?   3.683   9.147  -5.361 1.000 60.560 ? 175 CYS A O   1 
ATOM 1348 S SG  ? CYS A 1 175 ?   6.667  11.756  -7.801 1.000 60.560 ? 175 CYS A SG  1 
ATOM 1349 N N   ? GLN A 1 176 ?   4.937  11.028  -5.255 1.000 56.920 ? 176 GLN A N   1 
ATOM 1350 C CA  ? GLN A 1 176 ?   4.515  11.507  -3.943 1.000 56.920 ? 176 GLN A CA  1 
ATOM 1351 C C   ? GLN A 1 176 ?   2.997  11.441  -3.796 1.000 56.920 ? 176 GLN A C   1 
ATOM 1352 C CB  ? GLN A 1 176 ?   5.004  12.937  -3.710 1.000 56.920 ? 176 GLN A CB  1 
ATOM 1353 O O   ? GLN A 1 176 ?   2.263  11.837  -4.704 1.000 56.920 ? 176 GLN A O   1 
ATOM 1354 C CG  ? GLN A 1 176 ?   6.517  13.059  -3.599 1.000 56.920 ? 176 GLN A CG  1 
ATOM 1355 C CD  ? GLN A 1 176 ?   7.100  14.050  -4.589 1.000 56.920 ? 176 GLN A CD  1 
ATOM 1356 N NE2 ? GLN A 1 176 ?   8.390  13.912  -4.876 1.000 56.920 ? 176 GLN A NE2 1 
ATOM 1357 O OE1 ? GLN A 1 176 ?   6.397  14.932  -5.092 1.000 56.920 ? 176 GLN A OE1 1 
ATOM 1358 N N   ? GLY A 1 177 ?   2.513  10.827  -2.676 1.000 55.950 ? 177 GLY A N   1 
ATOM 1359 C CA  ? GLY A 1 177 ?   1.085  10.811  -2.403 1.000 55.950 ? 177 GLY A CA  1 
ATOM 1360 C C   ? GLY A 1 177 ?   0.430   9.482  -2.730 1.000 55.950 ? 177 GLY A C   1 
ATOM 1361 O O   ? GLY A 1 177 ?  -0.728   9.251  -2.375 1.000 55.950 ? 177 GLY A O   1 
ATOM 1362 N N   ? ASP A 1 178 ?   1.203   8.519  -3.293 1.000 75.920 ? 178 ASP A N   1 
ATOM 1363 C CA  ? ASP A 1 178 ?   0.697   7.182  -3.586 1.000 75.920 ? 178 ASP A CA  1 
ATOM 1364 C C   ? ASP A 1 178 ?   1.295   6.147  -2.636 1.000 75.920 ? 178 ASP A C   1 
ATOM 1365 C CB  ? ASP A 1 178 ?   0.997   6.800  -5.037 1.000 75.920 ? 178 ASP A CB  1 
ATOM 1366 O O   ? ASP A 1 178 ?   1.237   4.945  -2.903 1.000 75.920 ? 178 ASP A O   1 
ATOM 1367 C CG  ? ASP A 1 178 ?   0.122   7.534  -6.037 1.000 75.920 ? 178 ASP A CG  1 
ATOM 1368 O OD1 ? ASP A 1 178 ?  -1.089   7.706  -5.778 1.000 75.920 ? 178 ASP A OD1 1 
ATOM 1369 O OD2 ? ASP A 1 178 ?   0.647   7.943  -7.095 1.000 75.920 ? 178 ASP A OD2 1 
ATOM 1370 N N   ? SER A 1 179 ?   2.091   6.741  -1.646 1.000 87.520 ? 179 SER A N   1 
ATOM 1371 C CA  ? SER A 1 179 ?   2.629   5.814  -0.657 1.000 87.520 ? 179 SER A CA  1 
ATOM 1372 C C   ? SER A 1 179 ?   1.542   4.894  -0.112 1.000 87.520 ? 179 SER A C   1 
ATOM 1373 C CB  ? SER A 1 179 ?   3.285   6.579   0.494 1.000 87.520 ? 179 SER A CB  1 
ATOM 1374 O O   ? SER A 1 179 ?   0.453   5.352   0.240 1.000 87.520 ? 179 SER A O   1 
ATOM 1375 O OG  ? SER A 1 179 ?   4.429   7.282   0.042 1.000 87.520 ? 179 SER A OG  1 
ATOM 1376 N N   ? GLY A 1 180 ?   1.905   3.597  -0.247 1.000 92.140 ? 180 GLY A N   1 
ATOM 1377 C CA  ? GLY A 1 180 ?   0.946   2.653   0.303 1.000 92.140 ? 180 GLY A CA  1 
ATOM 1378 C C   ? GLY A 1 180 ?  -0.058   2.158  -0.721 1.000 92.140 ? 180 GLY A C   1 
ATOM 1379 O O   ? GLY A 1 180 ?  -0.788   1.197  -0.468 1.000 92.140 ? 180 GLY A O   1 
ATOM 1380 N N   ? SER A 1 181 ?  -0.109   2.753  -1.872 1.000 93.190 ? 181 SER A N   1 
ATOM 1381 C CA  ? SER A 1 181 ?  -1.021   2.349  -2.938 1.000 93.190 ? 181 SER A CA  1 
ATOM 1382 C C   ? SER A 1 181 ?  -0.703   0.943  -3.434 1.000 93.190 ? 181 SER A C   1 
ATOM 1383 C CB  ? SER A 1 181 ?  -0.953   3.337  -4.104 1.000 93.190 ? 181 SER A CB  1 
ATOM 1384 O O   ? SER A 1 181 ?   0.461   0.539  -3.469 1.000 93.190 ? 181 SER A O   1 
ATOM 1385 O OG  ? SER A 1 181 ?  -1.451   4.607  -3.716 1.000 93.190 ? 181 SER A OG  1 
ATOM 1386 N N   ? PRO A 1 182 ?  -1.718   0.285  -3.858 1.000 95.800 ? 182 PRO A N   1 
ATOM 1387 C CA  ? PRO A 1 182 ?  -1.558  -1.124  -4.226 1.000 95.800 ? 182 PRO A CA  1 
ATOM 1388 C C   ? PRO A 1 182 ?  -1.014  -1.306  -5.641 1.000 95.800 ? 182 PRO A C   1 
ATOM 1389 C CB  ? PRO A 1 182 ?  -2.979  -1.682  -4.111 1.000 95.800 ? 182 PRO A CB  1 
ATOM 1390 O O   ? PRO A 1 182 ?  -1.388  -0.561  -6.551 1.000 95.800 ? 182 PRO A O   1 
ATOM 1391 C CG  ? PRO A 1 182 ?  -3.871  -0.517  -4.392 1.000 95.800 ? 182 PRO A CG  1 
ATOM 1392 C CD  ? PRO A 1 182 ?  -3.221   0.724  -3.850 1.000 95.800 ? 182 PRO A CD  1 
ATOM 1393 N N   ? MET A 1 183 ?  -0.090  -2.216  -5.786 1.000 95.830 ? 183 MET A N   1 
ATOM 1394 C CA  ? MET A 1 183 ?   0.352  -2.759  -7.068 1.000 95.830 ? 183 MET A CA  1 
ATOM 1395 C C   ? MET A 1 183 ?  -0.203  -4.163  -7.285 1.000 95.830 ? 183 MET A C   1 
ATOM 1396 C CB  ? MET A 1 183 ?   1.880  -2.783  -7.143 1.000 95.830 ? 183 MET A CB  1 
ATOM 1397 O O   ? MET A 1 183 ?   0.227  -5.113  -6.629 1.000 95.830 ? 183 MET A O   1 
ATOM 1398 C CG  ? MET A 1 183 ?   2.420  -3.295  -8.468 1.000 95.830 ? 183 MET A CG  1 
ATOM 1399 S SD  ? MET A 1 183 ?   4.253  -3.394  -8.489 1.000 95.830 ? 183 MET A SD  1 
ATOM 1400 C CE  ? MET A 1 183 ?   4.632  -2.640  -6.883 1.000 95.830 ? 183 MET A CE  1 
ATOM 1401 N N   ? ILE A 1 184 ?  -1.130  -4.263  -8.270 1.000 96.780 ? 184 ILE A N   1 
ATOM 1402 C CA  ? ILE A 1 184 ?  -1.870  -5.498  -8.502 1.000 96.780 ? 184 ILE A CA  1 
ATOM 1403 C C   ? ILE A 1 184 ?  -1.376  -6.163  -9.785 1.000 96.780 ? 184 ILE A C   1 
ATOM 1404 C CB  ? ILE A 1 184 ?  -3.391  -5.239  -8.583 1.000 96.780 ? 184 ILE A CB  1 
ATOM 1405 O O   ? ILE A 1 184 ?  -1.326  -5.528 -10.841 1.000 96.780 ? 184 ILE A O   1 
ATOM 1406 C CG1 ? ILE A 1 184 ?  -3.871  -4.482  -7.339 1.000 96.780 ? 184 ILE A CG1 1 
ATOM 1407 C CG2 ? ILE A 1 184 ?  -4.154  -6.556  -8.751 1.000 96.780 ? 184 ILE A CG2 1 
ATOM 1408 C CD1 ? ILE A 1 184 ?  -3.621  -5.219  -6.031 1.000 96.780 ? 184 ILE A CD1 1 
ATOM 1409 N N   ? CYS A 1 185 ?  -1.042  -7.401  -9.626 1.000 96.340 ? 185 CYS A N   1 
ATOM 1410 C CA  ? CYS A 1 185 ?  -0.615  -8.248 -10.735 1.000 96.340 ? 185 CYS A CA  1 
ATOM 1411 C C   ? CYS A 1 185 ?  -1.456  -9.517 -10.807 1.000 96.340 ? 185 CYS A C   1 
ATOM 1412 C CB  ? CYS A 1 185 ?   0.863  -8.612 -10.593 1.000 96.340 ? 185 CYS A CB  1 
ATOM 1413 O O   ? CYS A 1 185 ?  -1.547 -10.263  -9.830 1.000 96.340 ? 185 CYS A O   1 
ATOM 1414 S SG  ? CYS A 1 185 ?   1.928  -7.201 -10.224 1.000 96.340 ? 185 CYS A SG  1 
ATOM 1415 N N   ? ASN A 1 186 ?  -2.155  -9.693 -11.993 1.000 94.520 ? 186 ASN A N   1 
ATOM 1416 C CA  ? ASN A 1 186 ?  -2.984 -10.876 -12.198 1.000 94.520 ? 186 ASN A CA  1 
ATOM 1417 C C   ? ASN A 1 186 ?  -4.022 -11.032 -11.090 1.000 94.520 ? 186 ASN A C   1 
ATOM 1418 C CB  ? ASN A 1 186 ?  -2.114 -12.131 -12.291 1.000 94.520 ? 186 ASN A CB  1 
ATOM 1419 O O   ? ASN A 1 186 ?  -4.224 -12.133 -10.574 1.000 94.520 ? 186 ASN A O   1 
ATOM 1420 C CG  ? ASN A 1 186 ?  -1.150 -12.088 -13.461 1.000 94.520 ? 186 ASN A CG  1 
ATOM 1421 N ND2 ? ASN A 1 186 ?   0.046 -12.631 -13.264 1.000 94.520 ? 186 ASN A ND2 1 
ATOM 1422 O OD1 ? ASN A 1 186 ?  -1.477 -11.570 -14.532 1.000 94.520 ? 186 ASN A OD1 1 
ATOM 1423 N N   ? GLY A 1 187 ?  -4.522  -9.965 -10.579 1.000 95.380 ? 187 GLY A N   1 
ATOM 1424 C CA  ? GLY A 1 187 ?  -5.644  -9.972  -9.654 1.000 95.380 ? 187 GLY A CA  1 
ATOM 1425 C C   ? GLY A 1 187 ?  -5.223 -10.147  -8.207 1.000 95.380 ? 187 GLY A C   1 
ATOM 1426 O O   ? GLY A 1 187 ?  -6.052 -10.453  -7.347 1.000 95.380 ? 187 GLY A O   1 
ATOM 1427 N N   ? VAL A 1 188 ?  -3.931 -10.061  -7.912 1.000 97.620 ? 188 VAL A N   1 
ATOM 1428 C CA  ? VAL A 1 188 ?  -3.434 -10.234  -6.551 1.000 97.620 ? 188 VAL A CA  1 
ATOM 1429 C C   ? VAL A 1 188 ?  -2.523  -9.066  -6.180 1.000 97.620 ? 188 VAL A C   1 
ATOM 1430 C CB  ? VAL A 1 188 ?  -2.677 -11.572  -6.389 1.000 97.620 ? 188 VAL A CB  1 
ATOM 1431 O O   ? VAL A 1 188 ?  -1.914  -8.444  -7.054 1.000 97.620 ? 188 VAL A O   1 
ATOM 1432 C CG1 ? VAL A 1 188 ?  -3.617 -12.755  -6.615 1.000 97.620 ? 188 VAL A CG1 1 
ATOM 1433 C CG2 ? VAL A 1 188 ?  -1.494 -11.635  -7.353 1.000 97.620 ? 188 VAL A CG2 1 
ATOM 1434 N N   ? LEU A 1 189 ?  -2.419  -8.798  -4.878 1.000 97.900 ? 189 LEU A N   1 
ATOM 1435 C CA  ? LEU A 1 189 ?  -1.601  -7.710  -4.352 1.000 97.900 ? 189 LEU A CA  1 
ATOM 1436 C C   ? LEU A 1 189 ?  -0.139  -8.132  -4.245 1.000 97.900 ? 189 LEU A C   1 
ATOM 1437 C CB  ? LEU A 1 189 ?  -2.118  -7.265  -2.982 1.000 97.900 ? 189 LEU A CB  1 
ATOM 1438 O O   ? LEU A 1 189 ?   0.215  -8.947  -3.390 1.000 97.900 ? 189 LEU A O   1 
ATOM 1439 C CG  ? LEU A 1 189 ?  -1.344  -6.137  -2.299 1.000 97.900 ? 189 LEU A CG  1 
ATOM 1440 C CD1 ? LEU A 1 189 ?  -1.388  -4.873  -3.151 1.000 97.900 ? 189 LEU A CD1 1 
ATOM 1441 C CD2 ? LEU A 1 189 ?  -1.905  -5.869  -0.907 1.000 97.900 ? 189 LEU A CD2 1 
ATOM 1442 N N   ? HIS A 1 190 ?   0.736  -7.514  -5.063 1.000 97.420 ? 190 HIS A N   1 
ATOM 1443 C CA  ? HIS A 1 190 ?   2.142  -7.897  -5.109 1.000 97.420 ? 190 HIS A CA  1 
ATOM 1444 C C   ? HIS A 1 190 ?   3.029  -6.812  -4.505 1.000 97.420 ? 190 HIS A C   1 
ATOM 1445 C CB  ? HIS A 1 190 ?   2.572  -8.185  -6.549 1.000 97.420 ? 190 HIS A CB  1 
ATOM 1446 O O   ? HIS A 1 190 ?   4.148  -7.091  -4.070 1.000 97.420 ? 190 HIS A O   1 
ATOM 1447 C CG  ? HIS A 1 190 ?   2.278  -9.582  -6.995 1.000 97.420 ? 190 HIS A CG  1 
ATOM 1448 C CD2 ? HIS A 1 190 ?   1.185 -10.113  -7.590 1.000 97.420 ? 190 HIS A CD2 1 
ATOM 1449 N ND1 ? HIS A 1 190 ?   3.174 -10.617  -6.838 1.000 97.420 ? 190 HIS A ND1 1 
ATOM 1450 C CE1 ? HIS A 1 190 ?   2.643 -11.728  -7.320 1.000 97.420 ? 190 HIS A CE1 1 
ATOM 1451 N NE2 ? HIS A 1 190 ?   1.436 -11.449  -7.783 1.000 97.420 ? 190 HIS A NE2 1 
ATOM 1452 N N   ? GLY A 1 191 ?   2.520  -5.614  -4.405 1.000 95.500 ? 191 GLY A N   1 
ATOM 1453 C CA  ? GLY A 1 191 ?   3.367  -4.537  -3.918 1.000 95.500 ? 191 GLY A CA  1 
ATOM 1454 C C   ? GLY A 1 191 ?   2.582  -3.396  -3.297 1.000 95.500 ? 191 GLY A C   1 
ATOM 1455 O O   ? GLY A 1 191 ?   1.407  -3.201  -3.611 1.000 95.500 ? 191 GLY A O   1 
ATOM 1456 N N   ? LEU A 1 192 ?   3.286  -2.661  -2.393 1.000 95.350 ? 192 LEU A N   1 
ATOM 1457 C CA  ? LEU A 1 192 ?   2.844  -1.384  -1.844 1.000 95.350 ? 192 LEU A CA  1 
ATOM 1458 C C   ? LEU A 1 192 ?   3.830  -0.273  -2.189 1.000 95.350 ? 192 LEU A C   1 
ATOM 1459 C CB  ? LEU A 1 192 ?   2.678  -1.482  -0.325 1.000 95.350 ? 192 LEU A CB  1 
ATOM 1460 O O   ? LEU A 1 192 ?   5.020  -0.377  -1.885 1.000 95.350 ? 192 LEU A O   1 
ATOM 1461 C CG  ? LEU A 1 192 ?   1.565  -2.403   0.177 1.000 95.350 ? 192 LEU A CG  1 
ATOM 1462 C CD1 ? LEU A 1 192 ?   1.666  -2.580   1.689 1.000 95.350 ? 192 LEU A CD1 1 
ATOM 1463 C CD2 ? LEU A 1 192 ?   0.197  -1.851  -0.212 1.000 95.350 ? 192 LEU A CD2 1 
ATOM 1464 N N   ? VAL A 1 193 ?   3.270   0.681  -2.871 1.000 92.650 ? 193 VAL A N   1 
ATOM 1465 C CA  ? VAL A 1 193 ?   4.143   1.785  -3.258 1.000 92.650 ? 193 VAL A CA  1 
ATOM 1466 C C   ? VAL A 1 193 ?   4.847   2.344  -2.024 1.000 92.650 ? 193 VAL A C   1 
ATOM 1467 C CB  ? VAL A 1 193 ?   3.358   2.905  -3.977 1.000 92.650 ? 193 VAL A CB  1 
ATOM 1468 O O   ? VAL A 1 193 ?   4.196   2.694  -1.036 1.000 92.650 ? 193 VAL A O   1 
ATOM 1469 C CG1 ? VAL A 1 193 ?   4.250   4.121  -4.218 1.000 92.650 ? 193 VAL A CG1 1 
ATOM 1470 C CG2 ? VAL A 1 193 ?   2.784   2.390  -5.296 1.000 92.650 ? 193 VAL A CG2 1 
ATOM 1471 N N   ? SER A 1 194 ?   6.175   2.368  -2.085 1.000 88.670 ? 194 SER A N   1 
ATOM 1472 C CA  ? SER A 1 194 ?   6.994   2.777  -0.949 1.000 88.670 ? 194 SER A CA  1 
ATOM 1473 C C   ? SER A 1 194 ?   7.751   4.067  -1.248 1.000 88.670 ? 194 SER A C   1 
ATOM 1474 C CB  ? SER A 1 194 ?   7.983   1.672  -0.575 1.000 88.670 ? 194 SER A CB  1 
ATOM 1475 O O   ? SER A 1 194 ?   7.474   5.108  -0.650 1.000 88.670 ? 194 SER A O   1 
ATOM 1476 O OG  ? SER A 1 194 ?   8.629   1.969   0.651 1.000 88.670 ? 194 SER A OG  1 
ATOM 1477 N N   ? TRP A 1 195 ?   8.618   4.065  -2.213 1.000 82.540 ? 195 TRP A N   1 
ATOM 1478 C CA  ? TRP A 1 195 ?   9.442   5.228  -2.524 1.000 82.540 ? 195 TRP A CA  1 
ATOM 1479 C C   ? TRP A 1 195 ?   9.971   5.155  -3.953 1.000 82.540 ? 195 TRP A C   1 
ATOM 1480 C CB  ? TRP A 1 195 ?  10.610   5.339  -1.540 1.000 82.540 ? 195 TRP A CB  1 
ATOM 1481 O O   ? TRP A 1 195 ?   9.767   4.156  -4.647 1.000 82.540 ? 195 TRP A O   1 
ATOM 1482 C CG  ? TRP A 1 195 ?  11.545   4.168  -1.570 1.000 82.540 ? 195 TRP A CG  1 
ATOM 1483 C CD1 ? TRP A 1 195 ?  11.394   2.976  -0.918 1.000 82.540 ? 195 TRP A CD1 1 
ATOM 1484 C CD2 ? TRP A 1 195 ?  12.780   4.080  -2.286 1.000 82.540 ? 195 TRP A CD2 1 
ATOM 1485 C CE2 ? TRP A 1 195 ?  13.326   2.804  -2.023 1.000 82.540 ? 195 TRP A CE2 1 
ATOM 1486 C CE3 ? TRP A 1 195 ?  13.479   4.957  -3.127 1.000 82.540 ? 195 TRP A CE3 1 
ATOM 1487 N NE1 ? TRP A 1 195 ?  12.462   2.151  -1.187 1.000 82.540 ? 195 TRP A NE1 1 
ATOM 1488 C CH2 ? TRP A 1 195 ?  15.203   3.260  -3.391 1.000 82.540 ? 195 TRP A CH2 1 
ATOM 1489 C CZ2 ? TRP A 1 195 ?  14.540   2.383  -2.572 1.000 82.540 ? 195 TRP A CZ2 1 
ATOM 1490 C CZ3 ? TRP A 1 195 ?  14.687   4.536  -3.672 1.000 82.540 ? 195 TRP A CZ3 1 
ATOM 1491 N N   ? GLY A 1 196 ?  10.572   6.056  -4.528 1.000 72.240 ? 196 GLY A N   1 
ATOM 1492 C CA  ? GLY A 1 196 ?  11.204   6.139  -5.836 1.000 72.240 ? 196 GLY A CA  1 
ATOM 1493 C C   ? GLY A 1 196 ?  11.988   7.421  -6.039 1.000 72.240 ? 196 GLY A C   1 
ATOM 1494 O O   ? GLY A 1 196 ?  12.301   8.123  -5.075 1.000 72.240 ? 196 GLY A O   1 
ATOM 1495 N N   ? ALA A 1 197 ?  12.479   7.572  -7.226 1.000 61.990 ? 197 ALA A N   1 
ATOM 1496 C CA  ? ALA A 1 197 ?  13.274   8.762  -7.516 1.000 61.990 ? 197 ALA A CA  1 
ATOM 1497 C C   ? ALA A 1 197 ?  12.518  10.032  -7.137 1.000 61.990 ? 197 ALA A C   1 
ATOM 1498 C CB  ? ALA A 1 197 ?  13.660   8.797  -8.993 1.000 61.990 ? 197 ALA A CB  1 
ATOM 1499 O O   ? ALA A 1 197 ?  11.285  10.054  -7.142 1.000 61.990 ? 197 ALA A O   1 
ATOM 1500 N N   ? VAL A 1 198 ?  13.244  11.082  -6.666 1.000 56.540 ? 198 VAL A N   1 
ATOM 1501 C CA  ? VAL A 1 198 ?  12.697  12.390  -6.321 1.000 56.540 ? 198 VAL A CA  1 
ATOM 1502 C C   ? VAL A 1 198 ?  12.033  13.012  -7.547 1.000 56.540 ? 198 VAL A C   1 
ATOM 1503 C CB  ? VAL A 1 198 ?  13.789  13.335  -5.770 1.000 56.540 ? 198 VAL A CB  1 
ATOM 1504 O O   ? VAL A 1 198 ?  10.945  13.586  -7.448 1.000 56.540 ? 198 VAL A O   1 
ATOM 1505 C CG1 ? VAL A 1 198 ?  13.227  14.738  -5.547 1.000 56.540 ? 198 VAL A CG1 1 
ATOM 1506 C CG2 ? VAL A 1 198 ?  14.371  12.776  -4.473 1.000 56.540 ? 198 VAL A CG2 1 
ATOM 1507 N N   ? GLN A 1 199 ?  12.604  12.709  -8.855 1.000 54.570 ? 199 GLN A N   1 
ATOM 1508 C CA  ? GLN A 1 199 ?  11.984  13.092 -10.119 1.000 54.570 ? 199 GLN A CA  1 
ATOM 1509 C C   ? GLN A 1 199 ?  11.216  11.925 -10.731 1.000 54.570 ? 199 GLN A C   1 
ATOM 1510 C CB  ? GLN A 1 199 ?  13.040  13.600 -11.102 1.000 54.570 ? 199 GLN A CB  1 
ATOM 1511 O O   ? GLN A 1 199 ?  11.818  10.971 -11.228 1.000 54.570 ? 199 GLN A O   1 
ATOM 1512 C CG  ? GLN A 1 199 ?  13.699  14.905 -10.678 1.000 54.570 ? 199 GLN A CG  1 
ATOM 1513 C CD  ? GLN A 1 199 ?  14.776  15.361 -11.645 1.000 54.570 ? 199 GLN A CD  1 
ATOM 1514 N NE2 ? GLN A 1 199 ?  15.487  16.423 -11.283 1.000 54.570 ? 199 GLN A NE2 1 
ATOM 1515 O OE1 ? GLN A 1 199 ?  14.967  14.762 -12.708 1.000 54.570 ? 199 GLN A OE1 1 
ATOM 1516 N N   ? CYS A 1 200 ?   9.959  11.881 -10.479 1.000 60.760 ? 200 CYS A N   1 
ATOM 1517 C CA  ? CYS A 1 200 ?   9.101  10.810 -10.972 1.000 60.760 ? 200 CYS A CA  1 
ATOM 1518 C C   ? CYS A 1 200 ?   8.993  10.853 -12.492 1.000 60.760 ? 200 CYS A C   1 
ATOM 1519 C CB  ? CYS A 1 200 ?   7.708  10.910 -10.350 1.000 60.760 ? 200 CYS A CB  1 
ATOM 1520 O O   ? CYS A 1 200 ?   9.174  11.909 -13.102 1.000 60.760 ? 200 CYS A O   1 
ATOM 1521 S SG  ? CYS A 1 200 ?   7.696  10.702  -8.556 1.000 60.760 ? 200 CYS A SG  1 
ATOM 1522 N N   ? ALA A 1 201 ?   8.966   9.686 -13.170 1.000 53.570 ? 201 ALA A N   1 
ATOM 1523 C CA  ? ALA A 1 201 ?   8.670   9.552 -14.594 1.000 53.570 ? 201 ALA A CA  1 
ATOM 1524 C C   ? ALA A 1 201 ?   9.885   9.914 -15.443 1.000 53.570 ? 201 ALA A C   1 
ATOM 1525 C CB  ? ALA A 1 201 ?   7.479  10.429 -14.974 1.000 53.570 ? 201 ALA A CB  1 
ATOM 1526 O O   ? ALA A 1 201 ?   9.745  10.285 -16.611 1.000 53.570 ? 201 ALA A O   1 
ATOM 1527 N N   ? SER A 1 202 ?  11.102  10.142 -14.738 1.000 55.660 ? 202 SER A N   1 
ATOM 1528 C CA  ? SER A 1 202 ?  12.366  10.288 -15.454 1.000 55.660 ? 202 SER A CA  1 
ATOM 1529 C C   ? SER A 1 202 ?  12.810   8.964 -16.066 1.000 55.660 ? 202 SER A C   1 
ATOM 1530 C CB  ? SER A 1 202 ?  13.454  10.817 -14.518 1.000 55.660 ? 202 SER A CB  1 
ATOM 1531 O O   ? SER A 1 202 ?  12.409   7.894 -15.604 1.000 55.660 ? 202 SER A O   1 
ATOM 1532 O OG  ? SER A 1 202 ?  13.694   9.906 -13.460 1.000 55.660 ? 202 SER A OG  1 
ATOM 1533 N N   ? LYS A 1 203 ?  13.177   9.076 -17.270 1.000 59.850 ? 203 LYS A N   1 
ATOM 1534 C CA  ? LYS A 1 203 ?  13.754   7.880 -17.878 1.000 59.850 ? 203 LYS A CA  1 
ATOM 1535 C C   ? LYS A 1 203 ?  14.605   7.109 -16.874 1.000 59.850 ? 203 LYS A C   1 
ATOM 1536 C CB  ? LYS A 1 203 ?  14.594   8.252 -19.101 1.000 59.850 ? 203 LYS A CB  1 
ATOM 1537 O O   ? LYS A 1 203 ?  15.291   7.709 -16.043 1.000 59.850 ? 203 LYS A O   1 
ATOM 1538 C CG  ? LYS A 1 203 ?  13.772   8.654 -20.317 1.000 59.850 ? 203 LYS A CG  1 
ATOM 1539 C CD  ? LYS A 1 203 ?  14.658   8.915 -21.529 1.000 59.850 ? 203 LYS A CD  1 
ATOM 1540 C CE  ? LYS A 1 203 ?  13.853   9.443 -22.708 1.000 59.850 ? 203 LYS A CE  1 
ATOM 1541 N NZ  ? LYS A 1 203 ?  14.722   9.731 -23.888 1.000 59.850 ? 203 LYS A NZ  1 
ATOM 1542 N N   ? LYS A 1 204 ?  14.236   5.788 -16.688 1.000 60.380 ? 204 LYS A N   1 
ATOM 1543 C CA  ? LYS A 1 204 ?  15.112   4.889 -15.942 1.000 60.380 ? 204 LYS A CA  1 
ATOM 1544 C C   ? LYS A 1 204 ?  14.946   5.083 -14.438 1.000 60.380 ? 204 LYS A C   1 
ATOM 1545 C CB  ? LYS A 1 204 ?  16.572   5.110 -16.340 1.000 60.380 ? 204 LYS A CB  1 
ATOM 1546 O O   ? LYS A 1 204 ?  15.898   4.907 -13.675 1.000 60.380 ? 204 LYS A O   1 
ATOM 1547 C CG  ? LYS A 1 204 ?  16.883   4.738 -17.783 1.000 60.380 ? 204 LYS A CG  1 
ATOM 1548 C CD  ? LYS A 1 204 ?  18.370   4.875 -18.087 1.000 60.380 ? 204 LYS A CD  1 
ATOM 1549 C CE  ? LYS A 1 204 ?  18.678   4.534 -19.539 1.000 60.380 ? 204 LYS A CE  1 
ATOM 1550 N NZ  ? LYS A 1 204 ?  20.136   4.657 -19.839 1.000 60.380 ? 204 LYS A NZ  1 
ATOM 1551 N N   ? SER A 1 205 ?  13.784   5.644 -13.960 1.000 69.420 ? 205 SER A N   1 
ATOM 1552 C CA  ? SER A 1 205 ?  13.542   5.807 -12.530 1.000 69.420 ? 205 SER A CA  1 
ATOM 1553 C C   ? SER A 1 205 ?  12.403   4.911 -12.057 1.000 69.420 ? 205 SER A C   1 
ATOM 1554 C CB  ? SER A 1 205 ?  13.222   7.267 -12.203 1.000 69.420 ? 205 SER A CB  1 
ATOM 1555 O O   ? SER A 1 205 ?  11.260   5.359 -11.942 1.000 69.420 ? 205 SER A O   1 
ATOM 1556 O OG  ? SER A 1 205 ?  14.342   8.097 -12.461 1.000 69.420 ? 205 SER A OG  1 
ATOM 1557 N N   ? PRO A 1 206 ?  12.812   3.623 -11.999 1.000 82.240 ? 206 PRO A N   1 
ATOM 1558 C CA  ? PRO A 1 206 ?  11.793   2.668 -11.559 1.000 82.240 ? 206 PRO A CA  1 
ATOM 1559 C C   ? PRO A 1 206 ?  11.212   3.014 -10.190 1.000 82.240 ? 206 PRO A C   1 
ATOM 1560 C CB  ? PRO A 1 206 ?  12.553   1.340 -11.510 1.000 82.240 ? 206 PRO A CB  1 
ATOM 1561 O O   ? PRO A 1 206 ?  11.875   3.670  -9.382 1.000 82.240 ? 206 PRO A O   1 
ATOM 1562 C CG  ? PRO A 1 206 ?  13.789   1.577 -12.315 1.000 82.240 ? 206 PRO A CG  1 
ATOM 1563 C CD  ? PRO A 1 206 ?  14.102   3.045 -12.287 1.000 82.240 ? 206 PRO A CD  1 
ATOM 1564 N N   ? SER A 1 207 ?   9.944   2.667  -9.950 1.000 86.540 ? 207 SER A N   1 
ATOM 1565 C CA  ? SER A 1 207 ?   9.281   2.783  -8.655 1.000 86.540 ? 207 SER A CA  1 
ATOM 1566 C C   ? SER A 1 207 ?   9.646   1.618  -7.741 1.000 86.540 ? 207 SER A C   1 
ATOM 1567 C CB  ? SER A 1 207 ?   7.764   2.847  -8.833 1.000 86.540 ? 207 SER A CB  1 
ATOM 1568 O O   ? SER A 1 207 ?   9.885   0.504  -8.212 1.000 86.540 ? 207 SER A O   1 
ATOM 1569 O OG  ? SER A 1 207 ?   7.390   4.007  -9.556 1.000 86.540 ? 207 SER A OG  1 
ATOM 1570 N N   ? ILE A 1 208 ?   9.730   1.961  -6.440 1.000 91.220 ? 208 ILE A N   1 
ATOM 1571 C CA  ? ILE A 1 208 ?  10.038   0.945  -5.440 1.000 91.220 ? 208 ILE A CA  1 
ATOM 1572 C C   ? ILE A 1 208 ?   8.805   0.677  -4.579 1.000 91.220 ? 208 ILE A C   1 
ATOM 1573 C CB  ? ILE A 1 208 ?  11.229   1.369  -4.552 1.000 91.220 ? 208 ILE A CB  1 
ATOM 1574 O O   ? ILE A 1 208 ?   8.214   1.606  -4.024 1.000 91.220 ? 208 ILE A O   1 
ATOM 1575 C CG1 ? ILE A 1 208 ?  12.450   1.699  -5.418 1.000 91.220 ? 208 ILE A CG1 1 
ATOM 1576 C CG2 ? ILE A 1 208 ?  11.560   0.274  -3.533 1.000 91.220 ? 208 ILE A CG2 1 
ATOM 1577 C CD1 ? ILE A 1 208 ?  12.953   0.527  -6.251 1.000 91.220 ? 208 ILE A CD1 1 
ATOM 1578 N N   ? SER A 1 209 ?   8.434  -0.571  -4.530 1.000 93.710 ? 209 SER A N   1 
ATOM 1579 C CA  ? SER A 1 209 ?   7.318  -1.011  -3.699 1.000 93.710 ? 209 SER A CA  1 
ATOM 1580 C C   ? SER A 1 209 ?   7.745  -2.114  -2.738 1.000 93.710 ? 209 SER A C   1 
ATOM 1581 C CB  ? SER A 1 209 ?   6.162  -1.502  -4.571 1.000 93.710 ? 209 SER A CB  1 
ATOM 1582 O O   ? SER A 1 209 ?   8.682  -2.864  -3.021 1.000 93.710 ? 209 SER A O   1 
ATOM 1583 O OG  ? SER A 1 209 ?   5.712  -0.474  -5.436 1.000 93.710 ? 209 SER A OG  1 
ATOM 1584 N N   ? THR A 1 210 ?   7.105  -2.107  -1.548 1.000 95.290 ? 210 THR A N   1 
ATOM 1585 C CA  ? THR A 1 210 ?   7.292  -3.218  -0.621 1.000 95.290 ? 210 THR A CA  1 
ATOM 1586 C C   ? THR A 1 210 ?   6.738  -4.512  -1.210 1.000 95.290 ? 210 THR A C   1 
ATOM 1587 C CB  ? THR A 1 210 ?   6.616  -2.937   0.733 1.000 95.290 ? 210 THR A CB  1 
ATOM 1588 O O   ? THR A 1 210 ?   5.612  -4.540  -1.713 1.000 95.290 ? 210 THR A O   1 
ATOM 1589 C CG2 ? THR A 1 210 ?   6.822  -4.096   1.702 1.000 95.290 ? 210 THR A CG2 1 
ATOM 1590 O OG1 ? THR A 1 210 ?   7.176  -1.747   1.302 1.000 95.290 ? 210 THR A OG1 1 
ATOM 1591 N N   ? GLU A 1 211 ?   7.519  -5.649  -1.262 1.000 95.840 ? 211 GLU A N   1 
ATOM 1592 C CA  ? GLU A 1 211 ?   7.148  -6.942  -1.828 1.000 95.840 ? 211 GLU A CA  1 
ATOM 1593 C C   ? GLU A 1 211 ?   6.329  -7.764  -0.836 1.000 95.840 ? 211 GLU A C   1 
ATOM 1594 C CB  ? GLU A 1 211 ?   8.395  -7.722  -2.252 1.000 95.840 ? 211 GLU A CB  1 
ATOM 1595 O O   ? GLU A 1 211 ?   6.877  -8.327   0.113 1.000 95.840 ? 211 GLU A O   1 
ATOM 1596 C CG  ? GLU A 1 211 ?   8.096  -8.934  -3.123 1.000 95.840 ? 211 GLU A CG  1 
ATOM 1597 C CD  ? GLU A 1 211 ?   9.333  -9.511  -3.792 1.000 95.840 ? 211 GLU A CD  1 
ATOM 1598 O OE1 ? GLU A 1 211 ?   9.227 -10.013  -4.934 1.000 95.840 ? 211 GLU A OE1 1 
ATOM 1599 O OE2 ? GLU A 1 211 ?  10.418  -9.462  -3.170 1.000 95.840 ? 211 GLU A OE2 1 
ATOM 1600 N N   ? ILE A 1 212 ?   5.053  -7.866  -1.139 1.000 97.270 ? 212 ILE A N   1 
ATOM 1601 C CA  ? ILE A 1 212 ?   4.062  -8.395  -0.208 1.000 97.270 ? 212 ILE A CA  1 
ATOM 1602 C C   ? ILE A 1 212 ?   4.320  -9.881   0.030 1.000 97.270 ? 212 ILE A C   1 
ATOM 1603 C CB  ? ILE A 1 212 ?   2.624  -8.176  -0.728 1.000 97.270 ? 212 ILE A CB  1 
ATOM 1604 O O   ? ILE A 1 212 ?   4.119 -10.382   1.139 1.000 97.270 ? 212 ILE A O   1 
ATOM 1605 C CG1 ? ILE A 1 212 ?   2.286  -6.681  -0.755 1.000 97.270 ? 212 ILE A CG1 1 
ATOM 1606 C CG2 ? ILE A 1 212 ?   1.617  -8.950   0.127 1.000 97.270 ? 212 ILE A CG2 1 
ATOM 1607 C CD1 ? ILE A 1 212 ?   2.540  -5.966   0.565 1.000 97.270 ? 212 ILE A CD1 1 
ATOM 1608 N N   ? CYS A 1 213 ?   4.730 -10.656  -0.978 1.000 96.990 ? 213 CYS A N   1 
ATOM 1609 C CA  ? CYS A 1 213 ?   4.959 -12.086  -0.799 1.000 96.990 ? 213 CYS A CA  1 
ATOM 1610 C C   ? CYS A 1 213 ?   5.973 -12.341   0.310 1.000 96.990 ? 213 CYS A C   1 
ATOM 1611 C CB  ? CYS A 1 213 ?   5.446 -12.718  -2.102 1.000 96.990 ? 213 CYS A CB  1 
ATOM 1612 O O   ? CYS A 1 213 ?   5.916 -13.371   0.984 1.000 96.990 ? 213 CYS A O   1 
ATOM 1613 S SG  ? CYS A 1 213 ?   7.107 -12.201  -2.587 1.000 96.990 ? 213 CYS A SG  1 
ATOM 1614 N N   ? LYS A 1 214 ?   6.893 -11.354   0.615 1.000 96.670 ? 214 LYS A N   1 
ATOM 1615 C CA  ? LYS A 1 214 ?   7.929 -11.511   1.632 1.000 96.670 ? 214 LYS A CA  1 
ATOM 1616 C C   ? LYS A 1 214 ?   7.372 -11.246   3.028 1.000 96.670 ? 214 LYS A C   1 
ATOM 1617 C CB  ? LYS A 1 214 ?   9.104 -10.573   1.351 1.000 96.670 ? 214 LYS A CB  1 
ATOM 1618 O O   ? LYS A 1 214 ?   8.009 -11.580   4.030 1.000 96.670 ? 214 LYS A O   1 
ATOM 1619 C CG  ? LYS A 1 214 ?   9.796 -10.830   0.020 1.000 96.670 ? 214 LYS A CG  1 
ATOM 1620 C CD  ? LYS A 1 214 ?  10.502 -12.180   0.008 1.000 96.670 ? 214 LYS A CD  1 
ATOM 1621 C CE  ? LYS A 1 214 ?  11.282 -12.393  -1.282 1.000 96.670 ? 214 LYS A CE  1 
ATOM 1622 N NZ  ? LYS A 1 214 ?  11.962 -13.722  -1.305 1.000 96.670 ? 214 LYS A NZ  1 
ATOM 1623 N N   ? PHE A 1 215 ?   6.163 -10.600   3.106 1.000 97.270 ? 215 PHE A N   1 
ATOM 1624 C CA  ? PHE A 1 215 ?   5.609 -10.179   4.388 1.000 97.270 ? 215 PHE A CA  1 
ATOM 1625 C C   ? PHE A 1 215 ?   4.272 -10.861   4.650 1.000 97.270 ? 215 PHE A C   1 
ATOM 1626 C CB  ? PHE A 1 215 ?   5.441  -8.657   4.429 1.000 97.270 ? 215 PHE A CB  1 
ATOM 1627 O O   ? PHE A 1 215 ?   3.552 -10.490   5.581 1.000 97.270 ? 215 PHE A O   1 
ATOM 1628 C CG  ? PHE A 1 215 ?   6.739  -7.900   4.350 1.000 97.270 ? 215 PHE A CG  1 
ATOM 1629 C CD1 ? PHE A 1 215 ?   7.469  -7.625   5.499 1.000 97.270 ? 215 PHE A CD1 1 
ATOM 1630 C CD2 ? PHE A 1 215 ?   7.228  -7.464   3.125 1.000 97.270 ? 215 PHE A CD2 1 
ATOM 1631 C CE1 ? PHE A 1 215 ?   8.671  -6.924   5.429 1.000 97.270 ? 215 PHE A CE1 1 
ATOM 1632 C CE2 ? PHE A 1 215 ?   8.429  -6.764   3.048 1.000 97.270 ? 215 PHE A CE2 1 
ATOM 1633 C CZ  ? PHE A 1 215 ?   9.148  -6.494   4.200 1.000 97.270 ? 215 PHE A CZ  1 
ATOM 1634 N N   ? ARG A 1 216 ?   3.966 -11.794   3.889 1.000 96.740 ? 216 ARG A N   1 
ATOM 1635 C CA  ? ARG A 1 216 ?   2.675 -12.466   3.988 1.000 96.740 ? 216 ARG A CA  1 
ATOM 1636 C C   ? ARG A 1 216 ?   2.498 -13.114   5.357 1.000 96.740 ? 216 ARG A C   1 
ATOM 1637 C CB  ? ARG A 1 216 ?   2.531 -13.519   2.887 1.000 96.740 ? 216 ARG A CB  1 
ATOM 1638 O O   ? ARG A 1 216 ?   1.452 -12.961   5.991 1.000 96.740 ? 216 ARG A O   1 
ATOM 1639 C CG  ? ARG A 1 216 ?   1.204 -14.260   2.912 1.000 96.740 ? 216 ARG A CG  1 
ATOM 1640 C CD  ? ARG A 1 216 ?   1.069 -15.216   1.735 1.000 96.740 ? 216 ARG A CD  1 
ATOM 1641 N NE  ? ARG A 1 216 ?  -0.147 -16.019   1.830 1.000 96.740 ? 216 ARG A NE  1 
ATOM 1642 N NH1 ? ARG A 1 216 ?  -1.091 -15.193  -0.111 1.000 96.740 ? 216 ARG A NH1 1 
ATOM 1643 N NH2 ? ARG A 1 216 ?  -2.206 -16.762   1.134 1.000 96.740 ? 216 ARG A NH2 1 
ATOM 1644 C CZ  ? ARG A 1 216 ?  -1.145 -15.989   0.951 1.000 96.740 ? 216 ARG A CZ  1 
ATOM 1645 N N   ? LYS A 1 217 ?   3.508 -13.846   5.727 1.000 96.760 ? 217 LYS A N   1 
ATOM 1646 C CA  ? LYS A 1 217 ?   3.440 -14.537   7.012 1.000 96.760 ? 217 LYS A CA  1 
ATOM 1647 C C   ? LYS A 1 217 ?   3.195 -13.553   8.153 1.000 96.760 ? 217 LYS A C   1 
ATOM 1648 C CB  ? LYS A 1 217 ?   4.726 -15.325   7.267 1.000 96.760 ? 217 LYS A CB  1 
ATOM 1649 O O   ? LYS A 1 217 ?   2.324 -13.777   8.996 1.000 96.760 ? 217 LYS A O   1 
ATOM 1650 C CG  ? LYS A 1 217 ?   4.687 -16.184   8.521 1.000 96.760 ? 217 LYS A CG  1 
ATOM 1651 C CD  ? LYS A 1 217 ?   5.969 -16.990   8.687 1.000 96.760 ? 217 LYS A CD  1 
ATOM 1652 C CE  ? LYS A 1 217 ?   5.951 -17.814   9.967 1.000 96.760 ? 217 LYS A CE  1 
ATOM 1653 N NZ  ? LYS A 1 217 ?   7.222 -18.577  10.153 1.000 96.760 ? 217 LYS A NZ  1 
ATOM 1654 N N   ? TRP A 1 218 ?   3.939 -12.482   8.175 1.000 97.490 ? 218 TRP A N   1 
ATOM 1655 C CA  ? TRP A 1 218 ?   3.774 -11.459   9.203 1.000 97.490 ? 218 TRP A CA  1 
ATOM 1656 C C   ? TRP A 1 218 ?   2.365 -10.877   9.171 1.000 97.490 ? 218 TRP A C   1 
ATOM 1657 C CB  ? TRP A 1 218 ?   4.806 -10.342   9.020 1.000 97.490 ? 218 TRP A CB  1 
ATOM 1658 O O   ? TRP A 1 218 ?   1.733 -10.706  10.216 1.000 97.490 ? 218 TRP A O   1 
ATOM 1659 C CG  ? TRP A 1 218 ?   4.596  -9.165   9.925 1.000 97.490 ? 218 TRP A CG  1 
ATOM 1660 C CD1 ? TRP A 1 218 ?   4.996  -9.045  11.227 1.000 97.490 ? 218 TRP A CD1 1 
ATOM 1661 C CD2 ? TRP A 1 218 ?   3.928  -7.943   9.596 1.000 97.490 ? 218 TRP A CD2 1 
ATOM 1662 C CE2 ? TRP A 1 218 ?   3.962  -7.125  10.747 1.000 97.490 ? 218 TRP A CE2 1 
ATOM 1663 C CE3 ? TRP A 1 218 ?   3.305  -7.460   8.438 1.000 97.490 ? 218 TRP A CE3 1 
ATOM 1664 N NE1 ? TRP A 1 218 ?   4.619  -7.820  11.727 1.000 97.490 ? 218 TRP A NE1 1 
ATOM 1665 C CH2 ? TRP A 1 218 ?   2.792  -5.400   9.626 1.000 97.490 ? 218 TRP A CH2 1 
ATOM 1666 C CZ2 ? TRP A 1 218 ?   3.395  -5.849  10.773 1.000 97.490 ? 218 TRP A CZ2 1 
ATOM 1667 C CZ3 ? TRP A 1 218 ?   2.741  -6.189   8.465 1.000 97.490 ? 218 TRP A CZ3 1 
ATOM 1668 N N   ? ILE A 1 219 ?   1.855 -10.629   7.986 1.000 97.870 ? 219 ILE A N   1 
ATOM 1669 C CA  ? ILE A 1 219 ?   0.536 -10.033   7.807 1.000 97.870 ? 219 ILE A CA  1 
ATOM 1670 C C   ? ILE A 1 219 ?  -0.533 -10.969   8.366 1.000 97.870 ? 219 ILE A C   1 
ATOM 1671 C CB  ? ILE A 1 219 ?   0.253  -9.723   6.320 1.000 97.870 ? 219 ILE A CB  1 
ATOM 1672 O O   ? ILE A 1 219 ?  -1.382 -10.551   9.156 1.000 97.870 ? 219 ILE A O   1 
ATOM 1673 C CG1 ? ILE A 1 219 ?   1.210  -8.640   5.809 1.000 97.870 ? 219 ILE A CG1 1 
ATOM 1674 C CG2 ? ILE A 1 219 ?  -1.206  -9.301   6.125 1.000 97.870 ? 219 ILE A CG2 1 
ATOM 1675 C CD1 ? ILE A 1 219 ?   1.242  -8.508   4.293 1.000 97.870 ? 219 ILE A CD1 1 
ATOM 1676 N N   ? GLU A 1 220 ?  -0.502 -12.160   8.039 1.000 97.290 ? 220 GLU A N   1 
ATOM 1677 C CA  ? GLU A 1 220 ?  -1.498 -13.143   8.453 1.000 97.290 ? 220 GLU A CA  1 
ATOM 1678 C C   ? GLU A 1 220 ?  -1.454 -13.373   9.961 1.000 97.290 ? 220 GLU A C   1 
ATOM 1679 C CB  ? GLU A 1 220 ?  -1.288 -14.466   7.713 1.000 97.290 ? 220 GLU A CB  1 
ATOM 1680 O O   ? GLU A 1 220 ?  -2.497 -13.455  10.612 1.000 97.290 ? 220 GLU A O   1 
ATOM 1681 C CG  ? GLU A 1 220 ?  -1.676 -14.417   6.242 1.000 97.290 ? 220 GLU A CG  1 
ATOM 1682 C CD  ? GLU A 1 220 ?  -1.355 -15.701   5.493 1.000 97.290 ? 220 GLU A CD  1 
ATOM 1683 O OE1 ? GLU A 1 220 ?  -1.836 -15.873   4.350 1.000 97.290 ? 220 GLU A OE1 1 
ATOM 1684 O OE2 ? GLU A 1 220 ?  -0.617 -16.541   6.055 1.000 97.290 ? 220 GLU A OE2 1 
ATOM 1685 N N   ? GLU A 1 221 ?  -0.284 -13.513  10.521 1.000 97.130 ? 221 GLU A N   1 
ATOM 1686 C CA  ? GLU A 1 221 ?  -0.105 -13.721  11.955 1.000 97.130 ? 221 GLU A CA  1 
ATOM 1687 C C   ? GLU A 1 221 ?  -0.593 -12.515  12.753 1.000 97.130 ? 221 GLU A C   1 
ATOM 1688 C CB  ? GLU A 1 221 ?   1.364 -14.006  12.278 1.000 97.130 ? 221 GLU A CB  1 
ATOM 1689 O O   ? GLU A 1 221 ?  -1.205 -12.670  13.811 1.000 97.130 ? 221 GLU A O   1 
ATOM 1690 C CG  ? GLU A 1 221 ?   1.834 -15.384  11.838 1.000 97.130 ? 221 GLU A CG  1 
ATOM 1691 C CD  ? GLU A 1 221 ?   3.327 -15.600  12.033 1.000 97.130 ? 221 GLU A CD  1 
ATOM 1692 O OE1 ? GLU A 1 221 ?   3.810 -16.734  11.814 1.000 97.130 ? 221 GLU A OE1 1 
ATOM 1693 O OE2 ? GLU A 1 221 ?   4.018 -14.627  12.409 1.000 97.130 ? 221 GLU A OE2 1 
ATOM 1694 N N   ? THR A 1 222 ?  -0.301 -11.368  12.269 1.000 96.910 ? 222 THR A N   1 
ATOM 1695 C CA  ? THR A 1 222 ?  -0.708 -10.139  12.942 1.000 96.910 ? 222 THR A CA  1 
ATOM 1696 C C   ? THR A 1 222 ?  -2.228 -10.007  12.955 1.000 96.910 ? 222 THR A C   1 
ATOM 1697 C CB  ? THR A 1 222 ?  -0.088  -8.901  12.268 1.000 96.910 ? 222 THR A CB  1 
ATOM 1698 O O   ? THR A 1 222 ?  -2.814  -9.617  13.967 1.000 96.910 ? 222 THR A O   1 
ATOM 1699 C CG2 ? THR A 1 222 ?  -0.482  -7.622  12.999 1.000 96.910 ? 222 THR A CG2 1 
ATOM 1700 O OG1 ? THR A 1 222 ?   1.340  -9.023  12.278 1.000 96.910 ? 222 THR A OG1 1 
ATOM 1701 N N   ? MET A 1 223 ?  -2.910 -10.333  11.837 1.000 96.490 ? 223 MET A N   1 
ATOM 1702 C CA  ? MET A 1 223 ?  -4.365 -10.261  11.738 1.000 96.490 ? 223 MET A CA  1 
ATOM 1703 C C   ? MET A 1 223 ?  -5.024 -11.282  12.659 1.000 96.490 ? 223 MET A C   1 
ATOM 1704 C CB  ? MET A 1 223 ?  -4.819 -10.487  10.295 1.000 96.490 ? 223 MET A CB  1 
ATOM 1705 O O   ? MET A 1 223 ?  -6.090 -11.022  13.220 1.000 96.490 ? 223 MET A O   1 
ATOM 1706 C CG  ? MET A 1 223 ?  -4.564  -9.302   9.379 1.000 96.490 ? 223 MET A CG  1 
ATOM 1707 S SD  ? MET A 1 223 ?  -5.343  -9.508   7.730 1.000 96.490 ? 223 MET A SD  1 
ATOM 1708 C CE  ? MET A 1 223 ?  -4.457 -10.977   7.139 1.000 96.490 ? 223 MET A CE  1 
ATOM 1709 N N   ? ALA A 1 224 ?  -4.400 -12.418  12.900 1.000 93.380 ? 224 ALA A N   1 
ATOM 1710 C CA  ? ALA A 1 224 ?  -4.941 -13.509  13.706 1.000 93.380 ? 224 ALA A CA  1 
ATOM 1711 C C   ? ALA A 1 224 ?  -4.862 -13.184  15.195 1.000 93.380 ? 224 ALA A C   1 
ATOM 1712 C CB  ? ALA A 1 224 ?  -4.197 -14.809  13.408 1.000 93.380 ? 224 ALA A CB  1 
ATOM 1713 O O   ? ALA A 1 224 ?  -5.711 -13.616  15.977 1.000 93.380 ? 224 ALA A O   1 
ATOM 1714 N N   ? GLU A 1 225 ?  -3.923 -12.478  15.684 1.000 82.150 ? 225 GLU A N   1 
ATOM 1715 C CA  ? GLU A 1 225 ?  -3.623 -12.149  17.075 1.000 82.150 ? 225 GLU A CA  1 
ATOM 1716 C C   ? GLU A 1 225 ?  -4.447 -10.955  17.549 1.000 82.150 ? 225 GLU A C   1 
ATOM 1717 C CB  ? GLU A 1 225 ?  -2.130 -11.860  17.249 1.000 82.150 ? 225 GLU A CB  1 
ATOM 1718 O O   ? GLU A 1 225 ?  -4.649 -10.772  18.751 1.000 82.150 ? 225 GLU A O   1 
ATOM 1719 C CG  ? GLU A 1 225 ?  -1.245 -13.090  17.113 1.000 82.150 ? 225 GLU A CG  1 
ATOM 1720 C CD  ? GLU A 1 225 ?   0.240 -12.773  17.187 1.000 82.150 ? 225 GLU A CD  1 
ATOM 1721 O OE1 ? GLU A 1 225 ?   1.068 -13.688  16.975 1.000 82.150 ? 225 GLU A OE1 1 
ATOM 1722 O OE2 ? GLU A 1 225 ?   0.578 -11.599  17.460 1.000 82.150 ? 225 GLU A OE2 1 
ATOM 1723 N N   ? SER A 1 226 ?  -5.047 -10.196  16.764 1.000 72.340 ? 226 SER A N   1 
ATOM 1724 C CA  ? SER A 1 226 ?  -5.765  -8.963  17.072 1.000 72.340 ? 226 SER A CA  1 
ATOM 1725 C C   ? SER A 1 226 ?  -7.270  -9.200  17.134 1.000 72.340 ? 226 SER A C   1 
ATOM 1726 C CB  ? SER A 1 226 ?  -5.452  -7.886  16.033 1.000 72.340 ? 226 SER A CB  1 
ATOM 1727 O O   ? SER A 1 226 ?  -7.791 -10.096  16.467 1.000 72.340 ? 226 SER A O   1 
ATOM 1728 O OG  ? SER A 1 226 ?  -4.698  -8.426  14.961 1.000 72.340 ? 226 SER A OG  1 
# 
loop_
_struct_sheet_range.sheet_id 
_struct_sheet_range.id 
_struct_sheet_range.beg_label_comp_id 
_struct_sheet_range.beg_label_asym_id 
_struct_sheet_range.beg_label_seq_id 
_struct_sheet_range.pdbx_beg_PDB_ins_code 
_struct_sheet_range.end_label_comp_id 
_struct_sheet_range.end_label_asym_id 
_struct_sheet_range.end_label_seq_id 
_struct_sheet_range.pdbx_end_PDB_ins_code 
_struct_sheet_range.beg_auth_comp_id 
_struct_sheet_range.beg_auth_asym_id 
_struct_sheet_range.beg_auth_seq_id 
_struct_sheet_range.end_auth_comp_id 
_struct_sheet_range.end_auth_asym_id 
_struct_sheet_range.end_auth_seq_id 
A A ILE A   2 ? ILE A   3 ? ILE A 2   ILE A 3   
A B ASP A 173 ? SER A 174 ? ASP A 173 SER A 174 
B C SER A   6 ? GLN A   7 ? SER A 6   GLN A 7   
B D LEU A 107 ? LEU A 107 ? LEU A 107 LEU A 107 
B E LYS A 117 ? GLY A 122 ? LYS A 117 GLY A 122 
B F GLN A 138 ? LEU A 145 ? GLN A 138 LEU A 145 
B G LYS A 162 ? GLY A 166 ? LYS A 162 GLY A 166 
B H PRO A 182 ? CYS A 185 ? PRO A 182 CYS A 185 
B I VAL A 188 ? GLY A 196 ? VAL A 188 GLY A 196 
B J SER A 207 ? GLU A 211 ? SER A 207 GLU A 211 
C K GLN A  16 ? ASP A  21 ? GLN A 16  ASP A 21  
C L ARG A  26 ? LEU A  31 ? ARG A 26  LEU A 31  
C M TRP A  36 ? THR A  39 ? TRP A 36  THR A 39  
C N LEU A  48 ? LEU A  52 ? LEU A 48  LEU A 52  
C O GLN A  65 ? ARG A  74 ? GLN A 65  ARG A 74  
C P MET A  88 ? SER A  93 ? MET A 88  SER A 93  
D Q ASP A  56 ? ASP A  56 ? ASP A 56  ASP A 56  
D R VAL A 136 ? VAL A 136 ? VAL A 136 VAL A 136 
E S ASP A  79 ? ASP A  79 ? ASP A 79  ASP A 79  
E T LYS A  84 ? LYS A  84 ? LYS A 84  LYS A 84  
F U THR A 125 ? THR A 125 ? THR A 125 THR A 125 
F V TYR A 133 ? TYR A 133 ? TYR A 133 TYR A 133 
# 
loop_
_struct_conf.id 
_struct_conf.conf_type_id 
_struct_conf.beg_label_comp_id 
_struct_conf.beg_label_asym_id 
_struct_conf.beg_label_seq_id 
_struct_conf.pdbx_beg_PDB_ins_code 
_struct_conf.end_label_comp_id 
_struct_conf.end_label_asym_id 
_struct_conf.end_label_seq_id 
_struct_conf.pdbx_end_PDB_ins_code 
_struct_conf.beg_auth_comp_id 
_struct_conf.beg_auth_asym_id 
_struct_conf.beg_auth_seq_id 
_struct_conf.end_auth_comp_id 
_struct_conf.end_auth_asym_id 
_struct_conf.end_auth_seq_id 
STRN1         STRN         ILE A   2 ? ILE A   3 ? ILE A 2   ILE A 3   
TURN_TY1_P1   TURN_TY1_P   GLY A   4 ? GLY A   4 ? GLY A 4   GLY A 4   
STRN2         STRN         SER A   6 ? GLN A   7 ? SER A 6   GLN A 7   
HELX_LH_PP_P1 HELX_LH_PP_P CYS A   8 ? TRP A   9 ? CYS A 8   TRP A 9   
TURN_TY1_P2   TURN_TY1_P   PRO A  10 ? HIS A  11 ? PRO A 10  HIS A 11  
BEND1         BEND         SER A  12 ? SER A  12 ? SER A 12  SER A 12  
TURN_TY1_P3   TURN_TY1_P   PRO A  14 ? TRP A  15 ? PRO A 14  TRP A 15  
STRN3         STRN         GLN A  16 ? ASP A  21 ? GLN A 16  ASP A 21  
TURN_TY1_P4   TURN_TY1_P   ASN A  22 ? GLN A  23 ? ASN A 22  GLN A 23  
STRN4         STRN         ARG A  26 ? LEU A  31 ? ARG A 26  LEU A 31  
BEND2         BEND         ASN A  33 ? HIS A  35 ? ASN A 33  HIS A 35  
STRN5         STRN         TRP A  36 ? THR A  39 ? TRP A 36  THR A 39  
HELX_RH_3T_P1 HELX_RH_3T_P GLY A  41 ? CYS A  43 ? GLY A 41  CYS A 43  
BEND3         BEND         ARG A  46 ? ASN A  47 ? ARG A 46  ASN A 47  
STRN6         STRN         LEU A  48 ? LEU A  52 ? LEU A 48  LEU A 52  
BEND4         BEND         GLY A  53 ? GLY A  53 ? GLY A 53  GLY A 53  
BEND5         BEND         HIS A  55 ? HIS A  55 ? HIS A 55  HIS A 55  
STRN7         STRN         ASP A  56 ? ASP A  56 ? ASP A 56  ASP A 56  
TURN_TY1_P5   TURN_TY1_P   LEU A  57 ? ARG A  58 ? LEU A 57  ARG A 58  
BEND6         BEND         LYS A  59 ? LYS A  59 ? LYS A 59  LYS A 59  
TURN_TY1_P6   TURN_TY1_P   ALA A  62 ? GLY A  63 ? ALA A 62  GLY A 63  
STRN8         STRN         GLN A  65 ? ARG A  74 ? GLN A 65  ARG A 74  
TURN_TY1_P7   TURN_TY1_P   PRO A  76 ? LYS A  77 ? PRO A 76  LYS A 77  
STRN9         STRN         ASP A  79 ? ASP A  79 ? ASP A 79  ASP A 79  
TURN_TY1_P8   TURN_TY1_P   PRO A  80 ? LEU A  83 ? PRO A 80  LEU A 83  
STRN10        STRN         LYS A  84 ? LYS A  84 ? LYS A 84  LYS A 84  
TURN_TY1_P9   TURN_TY1_P   ASN A  85 ? ASN A  85 ? ASN A 85  ASN A 85  
STRN11        STRN         MET A  88 ? SER A  93 ? MET A 88  SER A 93  
BEND7         BEND         PRO A  94 ? PRO A  94 ? PRO A 94  PRO A 94  
HELX_LH_PP_P2 HELX_LH_PP_P PRO A  95 ? ALA A  96 ? PRO A 95  ALA A 96  
BEND8         BEND         GLY A  99 ? THR A 101 ? GLY A 99  THR A 101 
HELX_LH_PP_P3 HELX_LH_PP_P PRO A 106 ? PRO A 106 ? PRO A 106 PRO A 106 
STRN12        STRN         LEU A 107 ? LEU A 107 ? LEU A 107 LEU A 107 
HELX_LH_PP_P4 HELX_LH_PP_P ALA A 108 ? ALA A 108 ? ALA A 108 ALA A 108 
BEND9         BEND         LYS A 109 ? GLU A 110 ? LYS A 109 GLU A 110 
HELX_LH_PP_P5 HELX_LH_PP_P CYS A 111 ? PRO A 113 ? CYS A 111 PRO A 113 
TURN_TY1_P10  TURN_TY1_P   ILE A 114 ? GLY A 115 ? ILE A 114 GLY A 115 
STRN13        STRN         LYS A 117 ? GLY A 122 ? LYS A 117 GLY A 122 
BEND10        BEND         GLY A 124 ? GLY A 124 ? GLY A 124 GLY A 124 
STRN14        STRN         THR A 125 ? THR A 125 ? THR A 125 THR A 125 
BEND11        BEND         THR A 127 ? ARG A 130 ? THR A 127 ARG A 130 
STRN15        STRN         TYR A 133 ? TYR A 133 ? TYR A 133 TYR A 133 
BEND12        BEND         TYR A 135 ? TYR A 135 ? TYR A 135 TYR A 135 
STRN16        STRN         VAL A 136 ? VAL A 136 ? VAL A 136 VAL A 136 
STRN17        STRN         GLN A 138 ? LEU A 145 ? GLN A 138 LEU A 145 
HELX_RH_AL_P1 HELX_RH_AL_P LYS A 147 ? TYR A 154 ? LYS A 147 TYR A 154 
HELX_RH_3T_P2 HELX_RH_3T_P GLY A 155 ? SER A 157 ? GLY A 155 SER A 157 
TURN_TY1_P11  TURN_TY1_P   ASP A 160 ? ASP A 161 ? ASP A 160 ASP A 161 
STRN18        STRN         LYS A 162 ? GLY A 166 ? LYS A 162 GLY A 166 
TURN_TY1_P12  TURN_TY1_P   MET A 168 ? GLU A 169 ? MET A 168 GLU A 169 
BEND13        BEND         GLY A 170 ? GLY A 171 ? GLY A 170 GLY A 171 
STRN19        STRN         ASP A 173 ? SER A 174 ? ASP A 173 SER A 174 
TURN_TY1_P13  TURN_TY1_P   GLN A 176 ? GLY A 177 ? GLN A 176 GLY A 177 
TURN_TY1_P14  TURN_TY1_P   SER A 179 ? GLY A 180 ? SER A 179 GLY A 180 
STRN20        STRN         PRO A 182 ? CYS A 185 ? PRO A 182 CYS A 185 
TURN_TY1_P15  TURN_TY1_P   ASN A 186 ? GLY A 187 ? ASN A 186 GLY A 187 
STRN21        STRN         VAL A 188 ? GLY A 196 ? VAL A 188 GLY A 196 
BEND14        BEND         VAL A 198 ? GLN A 199 ? VAL A 198 GLN A 199 
TURN_TY1_P16  TURN_TY1_P   CYS A 200 ? ALA A 201 ? CYS A 200 ALA A 201 
TURN_TY1_P17  TURN_TY1_P   LYS A 203 ? LYS A 204 ? LYS A 203 LYS A 204 
STRN22        STRN         SER A 207 ? GLU A 211 ? SER A 207 GLU A 211 
HELX_RH_3T_P3 HELX_RH_3T_P ILE A 212 ? LYS A 214 ? ILE A 212 LYS A 214 
TURN_TY1_P18  TURN_TY1_P   PHE A 215 ? PHE A 215 ? PHE A 215 PHE A 215 
HELX_RH_AL_P2 HELX_RH_AL_P ARG A 216 ? GLU A 225 ? ARG A 216 GLU A 225 
# 
