# Supplementary material for: FlatProt: 2D visualization eases protein structure comparison
Source: BMC Bioinformatics. 2025 Aug 13;26:210. doi: 10.1186/s12859-025-06233-x (PMC12344939; doi:10.1186/s12859-025-06233-x)
Supplement: Supplementary file 1 — Supplementary Material 1 [file 12859_2025_6233_MOESM1_ESM.zip › KLK/structures/Rhincodon_typus_GeneID=109917819.cif]

data_Rhincodon_typus_GeneID=109917819
# 
_entry.id   ? 
# 
_entity.id                         1      
_entity.type                       polymer 
_entity.pdbx_description           polymer-1 
_entity.formula_weight             25340.5 
_entity.pdbx_number_of_molecules        1 
# 
loop_
_struct_sheet.id 
_struct_sheet.number_strands 
A 2 
B 7 
C 6 
D 2 
E 2 
F 2 
# 
loop_
_struct_conf_type.id 
_struct_conf_type.criteria 
STRN         DSSP 
TURN_TY1_P   DSSP 
HELX_LH_PP_P DSSP 
BEND         DSSP 
HELX_RH_3T_P DSSP 
HELX_RH_AL_P DSSP 
# 
_struct_asym.id          A 
_struct_asym.entity_id   1 
# 
_software.pdbx_ordinal     1 
_software.name             dssp 
_software.version          4.4.10 
_software.date             ? 
_software.classification   'model annotation' 
# 
_entity_poly.entity_id                      1 
_entity_poly.type                           polypeptide(L) 
_entity_poly.nstd_linkage                   n 
_entity_poly.nstd_monomer                   n 
_entity_poly.pdbx_seq_one_letter_code       
;KIIRGHEVNPHSRPYMASIQMNKQHVCGEALIAPSWVLTAAHCENRDIQVILGAYSLSKREEKQEVLKVKKCFPYPEFNW
KRKENDITLIQLATKAILNKYVSTLKLPKDDVKAGTICSVAGWGTTDPNVMKASDTLREVDITIINRKVCNPYYDHTITR
DMLCTGDNKARKDSCAGDSGGPLICMIEYKGIVSADADCGVPTKPGIYTRLSKYLDWIKKLIRIK
;
_entity_poly.pdbx_seq_one_letter_code_can   
;KIIRGHEVNPHSRPYMASIQMNKQHVCGEALIAPSWVLTAAHCENRDIQVILGAYSLSKREEKQEVLKVKKCFPYPEFNW
KRKENDITLIQLATKAILNKYVSTLKLPKDDVKAGTICSVAGWGTTDPNVMKASDTLREVDITIINRKVCNPYYDHTITR
DMLCTGDNKARKDSCAGDSGGPLICMIEYKGIVSADADCGVPTKPGIYTRLSKYLDWIKKLIRIK
;
_entity_poly.pdbx_strand_id                 A 
# 
loop_
_dssp_struct_summary.entry_id 
_dssp_struct_summary.label_comp_id 
_dssp_struct_summary.label_asym_id 
_dssp_struct_summary.label_seq_id 
_dssp_struct_summary.secondary_structure 
_dssp_struct_summary.ss_bridge 
_dssp_struct_summary.helix_3_10 
_dssp_struct_summary.helix_alpha 
_dssp_struct_summary.helix_pi 
_dssp_struct_summary.helix_pp 
_dssp_struct_summary.bend 
_dssp_struct_summary.chirality 
_dssp_struct_summary.sheet 
_dssp_struct_summary.strand 
_dssp_struct_summary.ladder_1 
_dssp_struct_summary.ladder_2 
_dssp_struct_summary.accessibility 
_dssp_struct_summary.TCO 
_dssp_struct_summary.kappa 
_dssp_struct_summary.alpha 
_dssp_struct_summary.phi 
_dssp_struct_summary.psi 
_dssp_struct_summary.x_ca 
_dssp_struct_summary.y_ca 
_dssp_struct_summary.z_ca 
Rhincodon_typus_GeneID=109917819 LYS A 1   . . . . . . . . . . . . ? .      .     .      .      124.3  0.4   10.5  -6.9  
Rhincodon_typus_GeneID=109917819 ILE A 2   B . > . . . . - A A A . ? -0.893 .     -159.0 -97.0  67.2   -1.8  8.8   -9.2  
Rhincodon_typus_GeneID=109917819 ILE A 3   T . 3 . . . S - . . . . ? -0.664 74.5  -1.6   -51.0  116.8  -0.3  10.9  -12.0 
Rhincodon_typus_GeneID=109917819 ARG A 4   T . 3 . . . S + . . . . ? 0.801  103.8 142.2  72.2   15.5   -2.8  11.0  -14.9 
Rhincodon_typus_GeneID=109917819 GLY A 5   . . < . . . . - . . . . ? -0.352 43.2  -132.8 -77.0  167.6  -5.1  8.7   -12.9 
Rhincodon_typus_GeneID=109917819 HIS A 6   E . . . . . . - B C B . ? -0.935 26.6  -91.1  -123.3 149.9  -8.8  9.0   -12.9 
Rhincodon_typus_GeneID=109917819 GLU A 7   E . . . . > . - B C B . ? -0.447 47.2  -125.2 -57.4  136.8  -11.4 9.0   -10.1 
Rhincodon_typus_GeneID=109917819 VAL A 8   P . . . . P . - . . . . ? -0.443 28.0  -93.9  -80.0  154.9  -12.7 5.4   -9.4  
Rhincodon_typus_GeneID=109917819 ASN A 9   P . > . . < . - . . . . ? -0.580 62.9  -89.1  -61.3  127.0  -16.3 4.4   -9.5  
Rhincodon_typus_GeneID=109917819 PRO A 10  T . 3 . . . S + . . . . ? -0.215 108.0 0.6    -44.4  127.5  -17.4 4.8   -5.8  
Rhincodon_typus_GeneID=109917819 HIS A 11  T . 3 . . . S + . . . . ? 0.618  90.4  124.2  72.0   12.9   -16.8 1.6   -3.8  
Rhincodon_typus_GeneID=109917819 SER A 12  S . < . . . S + . . . . ? 0.570  76.0  49.3   -77.1  -7.8   -15.3 -0.2  -6.9  
Rhincodon_typus_GeneID=109917819 ARG A 13  . . > . . . . + . . . . ? -0.576 66.2  165.6  -126.7 70.9   -12.2 -0.9  -4.7  
Rhincodon_typus_GeneID=109917819 PRO A 14  T . 3 . . . S + . . . . ? 0.594  71.9  62.0   -74.8  -3.2   -13.7 -2.3  -1.4  
Rhincodon_typus_GeneID=109917819 TYR A 15  T . 3 . . . S + . . . . ? 0.551  77.1  115.8  -93.2  -14.8  -10.2 -3.5  -0.2  
Rhincodon_typus_GeneID=109917819 MET A 16  E . < . . . . - C J I . ? -0.392 45.8  -170.3 -65.2  135.3  -8.8  -0.1  -0.1  
Rhincodon_typus_GeneID=109917819 ALA A 17  E . . . . . . - C J I J ? -0.969 14.4  -147.3 -127.7 143.4  -7.7  1.2   3.3   
Rhincodon_typus_GeneID=109917819 SER A 18  E . . . . . . - C J I J ? -0.956 7.9   -151.0 -110.0 119.1  -6.6  4.6   4.5   
Rhincodon_typus_GeneID=109917819 ILE A 19  E . . . . . . - C J I J ? -0.809 25.4  -167.3 -83.5  123.9  -4.1  4.9   7.3   
Rhincodon_typus_GeneID=109917819 GLN A 20  E . . . . . . - C J I J ? -0.917 21.8  -167.1 -123.4 141.0  -4.8  8.1   9.2   
Rhincodon_typus_GeneID=109917819 MET A 21  E . > . . . S - C J I . ? -1.000 86.4  -12.1  -120.8 123.9  -3.0  10.1  11.8  
Rhincodon_typus_GeneID=109917819 ASN A 22  T . 3 . . . S - . . . . ? 0.910  130.5 -56.3  52.1   38.3   -5.0  12.9  13.6  
Rhincodon_typus_GeneID=109917819 LYS A 23  T . 3 . . . S + . . . . ? 0.600  115.2 120.3  74.6   9.4    -7.8  12.4  10.9  
Rhincodon_typus_GeneID=109917819 GLN A 24  E . < . . . S - C K I . ? -0.942 70.6  -113.5 -108.8 138.1  -5.4  13.0  8.2   
Rhincodon_typus_GeneID=109917819 HIS A 25  E . . . . . . + C K I . ? -0.424 41.6  160.7  -66.8  133.7  -4.5  10.6  5.5   
Rhincodon_typus_GeneID=109917819 VAL A 26  E . . . . . . + C K . . ? 0.695  59.7  3.8    -123.1 -41.0  -0.9  9.3   5.7   
Rhincodon_typus_GeneID=109917819 CYS A 27  E . . . . . . - C K I . ? -0.995 60.9  -123.2 -149.0 151.8  -0.7  6.1   3.7   
Rhincodon_typus_GeneID=109917819 GLY A 28  E . . . . . . + C K I . ? -0.635 36.1  163.2  -90.5  157.5  -2.7  3.8   1.5   
Rhincodon_typus_GeneID=109917819 GLU A 29  E . . . . . . - C K I . ? -0.907 28.7  -116.3 -157.0 -179.3 -3.3  0.1   2.2   
Rhincodon_typus_GeneID=109917819 ALA A 30  E . . . . . . - C K I K ? -0.998 18.0  -129.9 -135.6 135.2  -5.3  -3.1  1.5   
Rhincodon_typus_GeneID=109917819 LEU A 31  E . . . . . . + C K . K ? -0.734 30.7  168.6  -73.3  120.8  -7.5  -5.3  3.6   
Rhincodon_typus_GeneID=109917819 ILE A 32  E . . . . . . + C K . . ? 0.550  69.0  11.1   -117.2 -8.5   -6.2  -8.9  3.0   
Rhincodon_typus_GeneID=109917819 ALA A 33  E . > . . . S - C K . K ? -0.950 88.9  -95.0  -159.8 157.5  -8.2  -10.6 5.9   
Rhincodon_typus_GeneID=109917819 PRO A 34  T . 3 . . . S + . . . . ? 0.823  128.3 23.7   -50.2  -26.6  -11.1 -9.4  8.2   
Rhincodon_typus_GeneID=109917819 SER A 35  T . 3 . . . S + . . . . ? 0.210  113.6 82.8   -120.9 12.5   -8.5  -8.5  10.9  
Rhincodon_typus_GeneID=109917819 TRP A 36  E . < . . . . - C L K L ? -0.979 47.5  -175.4 -134.0 131.0  -5.5  -7.9  8.7   
Rhincodon_typus_GeneID=109917819 VAL A 37  E . . . . . . - C L K L ? -0.933 15.6  -147.0 -116.2 136.8  -4.2  -5.0  6.6   
Rhincodon_typus_GeneID=109917819 LEU A 38  E . . . . . . + C L K L ? -0.939 33.9  141.4  -107.5 129.4  -1.1  -5.1  4.4   
Rhincodon_typus_GeneID=109917819 THR A 39  E . . . . . . - C L . L ? -0.818 51.8  -66.5  -152.0 -179.6 1.0   -1.9  4.0   
Rhincodon_typus_GeneID=109917819 ALA A 40  . . > . . . . - . . . . ? -0.619 35.9  -131.8 -79.2  143.2  4.5   -0.6  3.7   
Rhincodon_typus_GeneID=109917819 ALA A 41  G . > . . . S + . . . . ? 0.799  107.2 61.9   -63.3  -29.4  6.9   -0.8  6.7   
Rhincodon_typus_GeneID=109917819 HIS A 42  G . 3 . . . S + . . . . ? 0.607  92.9  66.1   -77.8  -4.3   7.9   2.8   6.3   
Rhincodon_typus_GeneID=109917819 CYS A 43  G . < . . . S + . . . . ? 0.506  74.1  126.5  -91.7  -0.4   4.2   3.8   6.9   
Rhincodon_typus_GeneID=109917819 GLU A 44  . . < . . . . + . . . . ? -0.355 28.5  163.1  -74.3  126.6  4.3   2.5   10.5  
Rhincodon_typus_GeneID=109917819 ASN A 45  . . > . . . . - . . . . ? -0.981 43.0  -128.3 -141.5 144.4  3.2   5.0   13.4  
Rhincodon_typus_GeneID=109917819 ARG A 46  T . 3 . . . S + . . . . ? 0.750  105.3 45.6   -74.7  9.1    2.2   4.3   17.2  
Rhincodon_typus_GeneID=109917819 ASP A 47  T . 3 . . . S + . . . . ? -0.454 81.5  129.0  -151.3 62.9   -1.1  6.4   16.7  
Rhincodon_typus_GeneID=109917819 ILE A 48  . . < . . . . - . . . . ? -0.787 35.3  -158.3 -119.4 156.4  -2.8  5.4   13.5  
Rhincodon_typus_GeneID=109917819 GLN A 49  E . . . . . . - C M J M ? -0.929 15.9  -132.0 -121.4 157.5  -6.3  4.4   12.5  
Rhincodon_typus_GeneID=109917819 VAL A 50  E . . . . . . - C M J M ? -0.949 13.5  -158.7 -113.6 126.2  -7.5  2.5   9.5   
Rhincodon_typus_GeneID=109917819 ILE A 51  E . . . . . . - C M J M ? -0.930 13.0  -174.2 -104.0 126.5  -10.5 3.7   7.5   
Rhincodon_typus_GeneID=109917819 LEU A 52  E . . . . . . + C M J M ? -0.847 61.2  24.9   -116.0 148.6  -12.3 1.2   5.3   
Rhincodon_typus_GeneID=109917819 GLY A 53  S . . . . . S + . . . . ? 0.618  81.5  144.7  82.6   13.2   -15.1 1.6   2.8   
Rhincodon_typus_GeneID=109917819 ALA A 54  . . . . . . . + . . . . ? -0.757 25.8  167.0  -94.6  122.7  -14.2 5.2   2.0   
Rhincodon_typus_GeneID=109917819 TYR A 55  S . . . . . S + . . . . ? 0.743  83.8  30.3   -86.4  -42.8  -14.6 6.7   -1.5  
Rhincodon_typus_GeneID=109917819 SER A 56  B . . . . . . - D P O . ? -0.980 66.9  -154.4 -117.7 134.7  -14.2 10.3  -0.1  
Rhincodon_typus_GeneID=109917819 LEU A 57  S . . . . . S + . . . . ? 0.724  97.1  48.9   -82.5  -15.6  -12.1 11.1  3.0   
Rhincodon_typus_GeneID=109917819 SER A 58  S . . . . . S + . . . . ? 0.618  101.9 75.7   -98.2  -11.7  -14.0 14.3  3.8   
Rhincodon_typus_GeneID=109917819 LYS A 59  S . . . . . S - . . . . ? -0.830 78.1  -127.9 -109.2 136.1  -17.5 12.6  3.5   
Rhincodon_typus_GeneID=109917819 ARG A 60  . . . . . . . - . . . . ? -0.733 33.2  -160.8 -75.1  118.9  -19.2 10.4  6.0   
Rhincodon_typus_GeneID=109917819 GLU A 61  . . > . . . . - . . . . ? -0.762 27.7  -111.7 -109.4 147.4  -20.3 7.3   4.0   
Rhincodon_typus_GeneID=109917819 GLU A 62  T . 3 . . . S + . . . . ? 0.828  114.7 23.9   -51.9  -19.7  -23.0 4.7   5.0   
Rhincodon_typus_GeneID=109917819 LYS A 63  T . 3 . . . S + . . . . ? 0.132  85.3  133.1  -141.3 13.8   -20.5 1.8   5.5   
Rhincodon_typus_GeneID=109917819 GLN A 64  . . < . . . . - . . . . ? -0.592 38.7  -162.2 -66.0  128.5  -17.2 3.6   6.2   
Rhincodon_typus_GeneID=109917819 GLU A 65  E . . . . . . - C N M . ? -0.987 16.6  -154.4 -122.1 135.4  -15.5 2.1   9.3   
Rhincodon_typus_GeneID=109917819 VAL A 66  E . . . . . . - C N M . ? -0.951 23.0  -171.7 -106.0 115.3  -12.8 3.5   11.4  
Rhincodon_typus_GeneID=109917819 LEU A 67  E . . . . . . - C N M . ? -0.903 18.6  -126.3 -115.1 140.0  -10.9 0.8   13.1  
Rhincodon_typus_GeneID=109917819 LYS A 68  E . . . . . . - C N M . ? -0.490 25.7  -119.3 -78.0  151.0  -8.2  0.9   15.8  
Rhincodon_typus_GeneID=109917819 VAL A 69  E . . . . . . - C N N . ? -0.803 24.9  -176.1 -95.0  126.7  -4.9  -0.7  15.3  
Rhincodon_typus_GeneID=109917819 LYS A 70  E . . . . . . - C N . . ? 0.906  66.1  -17.3  -81.4  -51.6  -3.9  -3.5  17.7  
Rhincodon_typus_GeneID=109917819 LYS A 71  E . . . . . . - C N N . ? -0.992 53.4  -138.2 -157.5 150.0  -0.5  -4.3  16.6  
Rhincodon_typus_GeneID=109917819 CYS A 72  E . . . . . . - C N N . ? -0.931 8.7   -163.3 -115.7 139.1  2.0   -3.8  13.7  
Rhincodon_typus_GeneID=109917819 PHE A 73  E . . . . . . - C N N . ? -0.767 11.0  -171.0 -124.1 80.3   4.3   -6.4  12.3  
Rhincodon_typus_GeneID=109917819 PRO A 74  E . . . . . . - C N N . ? -0.442 40.8  -93.7  -67.5  147.3  7.1   -4.9  10.2  
Rhincodon_typus_GeneID=109917819 TYR A 75  . . > . . . . - . . . . ? -0.422 35.0  -131.3 -58.3  132.1  9.2   -7.3  8.3   
Rhincodon_typus_GeneID=109917819 PRO A 76  T . 3 . . . S + . . . . ? 0.786  103.6 50.8   -62.2  -27.1  12.3  -7.9  10.6  
Rhincodon_typus_GeneID=109917819 GLU A 77  T . 3 . . . S + . . . . ? 0.151  76.4  143.7  -99.1  14.4   14.8  -7.4  7.8   
Rhincodon_typus_GeneID=109917819 PHE A 78  . . < . . . . - . . . . ? -0.422 39.8  -150.0 -54.2  128.4  13.3  -4.0  6.7   
Rhincodon_typus_GeneID=109917819 ASN A 79  B . . > > . . - E R P . ? -0.924 9.4   -165.1 -105.6 118.2  16.1  -1.7  5.6   
Rhincodon_typus_GeneID=109917819 TRP A 80  T . . 4 5 . S + . . . . ? 0.822  86.7  51.4   -75.9  -30.5  15.3  2.0   6.2   
Rhincodon_typus_GeneID=109917819 LYS A 81  T . . 4 5 . S + . . . . ? 0.932  125.8 23.5   -75.0  -37.7  18.1  3.3   4.1   
Rhincodon_typus_GeneID=109917819 ARG A 82  T . . 4 5 . S - . . . . ? 0.483  96.0  -131.3 -110.1 -1.6   17.4  1.3   1.0   
Rhincodon_typus_GeneID=109917819 LYS A 83  T . > < 5 . . + . . . . ? 0.805  50.9  161.3  50.0   23.7   13.7  0.7   1.8   
Rhincodon_typus_GeneID=109917819 GLU A 84  B . 3 . < . . + E S P . ? -0.610 62.2  16.2   -66.5  139.2  14.4  -2.9  1.0   
Rhincodon_typus_GeneID=109917819 ASN A 85  T . 3 . . . S + . . . . ? 0.892  80.7  174.6  60.9   37.6   11.8  -5.4  2.5   
Rhincodon_typus_GeneID=109917819 ASP A 86  . . < . . . . + . . . . ? -0.493 29.9  119.0  -77.4  68.5   9.4   -2.5  2.9   
Rhincodon_typus_GeneID=109917819 ILE A 87  . . . . . . . + . . . . ? -0.999 34.1  176.2  -140.0 138.9  6.3   -4.6  4.1   
Rhincodon_typus_GeneID=109917819 THR A 88  E . . . . . . - C O L N ? -0.995 20.7  -141.4 -144.2 139.1  4.3   -4.6  7.3   
Rhincodon_typus_GeneID=109917819 LEU A 89  E . . . . . . - C O L N ? -0.900 17.0  -154.5 -97.7  131.7  1.2   -6.5  8.5   
Rhincodon_typus_GeneID=109917819 ILE A 90  E . . . . . . - C O L N ? -0.950 3.1   -149.8 -111.3 122.9  -1.3  -4.5  10.6  
Rhincodon_typus_GeneID=109917819 GLN A 91  E . . . . . . - C O L N ? -0.828 16.3  -138.1 -89.9  124.7  -3.6  -6.3  13.0  
Rhincodon_typus_GeneID=109917819 LEU A 92  E . . . . . . - C O . N ? -0.567 10.2  -133.4 -80.8  145.4  -6.9  -4.6  13.6  
Rhincodon_typus_GeneID=109917819 ALA A 93  S . . . . . S + . . . . ? 0.840  95.4  24.9   -63.5  -35.7  -8.4  -4.4  17.1  
Rhincodon_typus_GeneID=109917819 THR A 94  S . . . . . S - . . . . ? -0.974 94.3  -101.2 -130.8 146.4  -11.7 -5.5  15.7  
Rhincodon_typus_GeneID=109917819 LYS A 95  . . . . . . . - . . . . ? -0.379 41.4  -112.9 -63.4  140.5  -12.6 -7.6  12.6  
Rhincodon_typus_GeneID=109917819 ALA A 96  . . . . . . . - . . . . ? -0.452 26.2  -116.6 -69.6  143.7  -13.9 -5.5  9.6   
Rhincodon_typus_GeneID=109917819 ILE A 97  . . . . . . . - . . . . ? -0.789 32.6  -140.5 -82.7  109.3  -17.5 -6.0  8.6   
Rhincodon_typus_GeneID=109917819 LEU A 98  . . . . . . . + . . . . ? -0.603 43.9  122.7  -79.7  134.0  -17.3 -7.5  5.1   
Rhincodon_typus_GeneID=109917819 ASN A 99  S . . . . . S - . . . . ? -0.830 79.1  -58.3  -164.0 -167.9 -20.0 -6.2  2.5   
Rhincodon_typus_GeneID=109917819 LYS A 100 S . . . . . S + . . . . ? 0.719  135.7 42.6   -64.4  -11.6  -20.2 -4.6  -0.9  
Rhincodon_typus_GeneID=109917819 TYR A 101 S . . . . . S + . . . . ? 0.679  118.0 42.8   -104.7 -29.4  -18.2 -1.6  0.5   
Rhincodon_typus_GeneID=109917819 VAL A 102 S . . . . . S + . . . . ? -0.977 72.0  144.7  -127.7 115.5  -15.5 -3.5  2.5   
Rhincodon_typus_GeneID=109917819 SER A 103 . . . . . . . - . . . . ? -0.906 43.4  -99.3  -143.8 167.4  -13.9 -6.6  1.1   
Rhincodon_typus_GeneID=109917819 THR A 104 P . . . . > . - . . . . ? -0.655 25.2  -133.2 -90.8  150.3  -10.5 -8.5  1.1   
Rhincodon_typus_GeneID=109917819 LEU A 105 P . . . . P . - . . . . ? -0.889 29.1  -116.5 -98.0  133.3  -7.9  -8.4  -1.6  
Rhincodon_typus_GeneID=109917819 LYS A 106 P . . . . P . - . . . . ? -0.407 22.5  -122.8 -73.9  139.5  -6.5  -11.7 -2.6  
Rhincodon_typus_GeneID=109917819 LEU A 107 P . . . . P . - . . . . ? -0.439 40.6  -92.9  -74.0  153.1  -2.8  -12.4 -2.1  
Rhincodon_typus_GeneID=109917819 PRO A 108 P . . . . < . - . . . . ? -0.310 21.8  -158.0 -68.8  150.9  -0.8  -13.4 -5.2  
Rhincodon_typus_GeneID=109917819 LYS A 109 S . . . . . S + . . . . ? 0.702  75.8  0.4    -94.7  -28.4  -0.3  -16.9 -6.3  
Rhincodon_typus_GeneID=109917819 ASP A 110 S . . . . . S - . . . . ? -0.871 86.2  -73.8  -147.0 179.5  2.8   -16.2 -8.4  
Rhincodon_typus_GeneID=109917819 ASP A 111 . . . . . . . - . . . . ? -0.255 45.4  -114.6 -78.6  166.6  5.2   -13.6 -9.5  
Rhincodon_typus_GeneID=109917819 VAL A 112 . . . . . . . - . . . . ? -0.864 25.4  -132.4 -108.7 137.7  4.4   -10.9 -12.1 
Rhincodon_typus_GeneID=109917819 LYS A 113 . . > . . . . - . . . . ? -0.589 28.8  -95.1  -87.7  152.4  6.1   -10.7 -15.6 
Rhincodon_typus_GeneID=109917819 ALA A 114 T . 3 . . . S + . . . . ? -0.266 110.9 35.7   -57.7  142.7  7.6   -7.6  -17.2 
Rhincodon_typus_GeneID=109917819 GLY A 115 T . 3 . . . S + . . . . ? 0.306  83.9  135.8  94.3   -12.6  5.2   -6.0  -19.7 
Rhincodon_typus_GeneID=109917819 THR A 116 . . < . . . . - . . . . ? -0.535 54.4  -129.7 -69.5  135.0  2.1   -6.8  -17.5 
Rhincodon_typus_GeneID=109917819 ILE A 117 E . . . . . . + B D C . ? -0.785 35.2  175.3  -87.9  125.7  -0.4  -3.9  -17.1 
Rhincodon_typus_GeneID=109917819 CYS A 118 E . . . . . . - B D C . ? -0.755 20.7  -132.6 -125.5 166.4  -1.3  -3.3  -13.5 
Rhincodon_typus_GeneID=109917819 SER A 119 E . . . . . . - B D C D ? -0.946 9.8   -164.4 -124.4 149.3  -3.3  -0.9  -11.5 
Rhincodon_typus_GeneID=109917819 VAL A 120 E . . . . . . - B D C D ? -0.982 7.5   -167.0 -127.5 135.2  -2.7  1.2   -8.3  
Rhincodon_typus_GeneID=109917819 ALA A 121 E . . . . . . + B D C . ? -0.963 24.9  118.3  -122.9 144.3  -5.3  2.9   -6.3  
Rhincodon_typus_GeneID=109917819 GLY A 122 E . . . . . . - B D C . ? -0.986 63.0  -103.7 177.3  176.9  -4.9  5.4   -3.6  
Rhincodon_typus_GeneID=109917819 TRP A 123 . . . . . . . + . . . . ? -0.137 68.6  135.4  -107.5 21.0   -5.5  9.0   -2.1  
Rhincodon_typus_GeneID=109917819 GLY A 124 . . . . . . . - . . . . ? -0.018 67.4  -62.4  -62.5  176.4  -2.0  10.2  -2.8  
Rhincodon_typus_GeneID=109917819 THR A 125 B . . . . . . - F T Q . ? -0.365 34.3  -161.9 -64.7  139.6  -1.2  13.7  -4.4  
Rhincodon_typus_GeneID=109917819 THR A 126 S . . . . . S + . . . . ? 0.444  82.0  56.1   -98.9  -10.3  -2.6  14.3  -7.9  
Rhincodon_typus_GeneID=109917819 ASP A 127 . . > . . . . - . . . . ? -0.986 69.9  -153.6 -128.1 119.1  -0.1  17.2  -8.3  
Rhincodon_typus_GeneID=109917819 PRO A 128 T . 3 . . . S + . . . . ? 0.683  101.5 51.2   -64.5  -13.1  3.6   16.6  -7.9  
Rhincodon_typus_GeneID=109917819 ASN A 129 T . 3 . . . S + . . . . ? 0.489  105.2 66.1   -101.1 -5.3   3.9   20.3  -6.9  
Rhincodon_typus_GeneID=109917819 VAL A 130 . . < . . . . - . . . . ? -0.968 63.9  -158.4 -123.8 126.4  1.1   20.0  -4.3  
Rhincodon_typus_GeneID=109917819 MET A 131 . . . . . . . + . . . . ? 0.243  58.3  120.0  -87.6  21.1   1.5   17.9  -1.2  
Rhincodon_typus_GeneID=109917819 LYS A 132 P . . . . > . - . . . . ? -0.713 60.6  -135.6 -94.5  123.2  -2.2  17.7  -0.9  
Rhincodon_typus_GeneID=109917819 ALA A 133 B . . . . P . - F U Q . ? -0.357 29.8  -98.1  -66.7  151.9  -3.8  14.3  -1.0  
Rhincodon_typus_GeneID=109917819 SER A 134 P . . . . < . - . . . . ? -0.426 19.2  -144.0 -67.5  140.4  -6.8  13.7  -3.1  
Rhincodon_typus_GeneID=109917819 ASP A 135 S . . . . . S + . . . . ? 0.849  85.0  50.9   -73.2  -35.7  -10.1 13.7  -1.4  
Rhincodon_typus_GeneID=109917819 THR A 136 B . . . . . S - D Q O . ? -0.745 98.4  -94.7  -106.2 149.5  -11.5 11.0  -3.6  
Rhincodon_typus_GeneID=109917819 LEU A 137 . . . . . . . - . . . . ? -0.433 45.6  -171.1 -63.1  136.1  -10.0 7.6   -4.4  
Rhincodon_typus_GeneID=109917819 ARG A 138 E . . . . . . - B E B C ? -0.852 8.5   -160.6 -128.8 160.5  -8.1  7.5   -7.7  
Rhincodon_typus_GeneID=109917819 GLU A 139 E . . . . . . - B E B C ? -0.985 4.6   -172.8 -141.5 156.4  -6.5  4.8   -9.9  
Rhincodon_typus_GeneID=109917819 VAL A 140 E . . . . . . - B E . C ? -0.997 23.7  -122.9 -148.4 144.3  -3.9  4.6   -12.6 
Rhincodon_typus_GeneID=109917819 ASP A 141 E . . . . . . - B E . C ? -0.724 32.8  -179.0 -86.3  139.2  -2.6  1.9   -14.9 
Rhincodon_typus_GeneID=109917819 ILE A 142 E . . . . . . - B E . C ? -0.954 20.4  -129.3 -138.7 155.1  1.1   1.0   -14.8 
Rhincodon_typus_GeneID=109917819 THR A 143 E . . . . . . - B E . C ? -0.878 19.8  -125.6 -109.0 137.2  3.5   -1.3  -16.6 
Rhincodon_typus_GeneID=109917819 ILE A 144 E . . . . . . - B E E . ? -0.585 29.5  -159.9 -75.1  133.1  5.9   -3.7  -15.1 
Rhincodon_typus_GeneID=109917819 ILE A 145 E . . . . . . - B E E . ? -0.880 26.3  -95.0  -119.0 153.7  9.5   -3.3  -16.3 
Rhincodon_typus_GeneID=109917819 ASN A 146 . . > > . . . - . . . . ? -0.368 26.3  -135.6 -64.4  132.2  12.4  -5.6  -16.2 
Rhincodon_typus_GeneID=109917819 ARG A 147 H . 3 > . . S + . . . . ? 0.828  105.3 59.0   -55.8  -39.9  14.6  -5.1  -13.2 
Rhincodon_typus_GeneID=109917819 LYS A 148 H . 3 4 . . S + . . . . ? 0.872  109.9 42.9   -58.4  -35.2  17.7  -5.3  -15.4 
Rhincodon_typus_GeneID=109917819 VAL A 149 H . < 4 . . S + . . . . ? 0.825  118.2 46.3   -79.1  -28.2  16.4  -2.5  -17.4 
Rhincodon_typus_GeneID=109917819 CYS A 150 H . > < . . S + . . . . ? 0.822  94.7  74.9   -84.6  -33.2  15.4  -0.6  -14.2 
Rhincodon_typus_GeneID=109917819 ASN A 151 G . > < > . S + . . . . ? 0.792  84.0  63.3   -63.9  -37.3  18.6  -1.1  -12.1 
Rhincodon_typus_GeneID=109917819 PRO A 152 G . > . 5 . S + . . . . ? 0.846  100.2 56.4   -62.4  -21.1  20.7  1.4   -13.9 
Rhincodon_typus_GeneID=109917819 TYR A 153 G . < . 5 . S + . . . . ? 0.705  111.8 42.1   -80.0  -17.1  18.3  4.2   -12.8 
Rhincodon_typus_GeneID=109917819 TYR A 154 G . X . 5 . S - . . . . ? -0.097 116.8 -105.4 -123.5 32.0   18.9  3.2   -9.2  
Rhincodon_typus_GeneID=109917819 ASP A 155 T . < . 5 . S - . . . . ? 0.859  77.4  -62.2  47.1   33.0   22.7  2.6   -9.2  
Rhincodon_typus_GeneID=109917819 HIS A 156 T . 3 . < . S + . . . . ? 0.758  106.4 124.8  72.2   30.9   21.9  -1.2  -9.1  
Rhincodon_typus_GeneID=109917819 THR A 157 . . < . . . . + . . . . ? 0.494  35.7  109.3  -98.2  -8.4   20.2  -1.0  -5.8  
Rhincodon_typus_GeneID=109917819 ILE A 158 . . . . . . . - . . . . ? -0.620 55.5  -164.5 -72.6  120.2  17.0  -2.7  -7.1  
Rhincodon_typus_GeneID=109917819 THR A 159 . . > . . . . - . . . . ? -0.379 36.7  -96.3  -99.9  177.8  16.9  -6.2  -5.6  
Rhincodon_typus_GeneID=109917819 ARG A 160 T . 3 . . . S + . . . . ? 0.646  122.0 64.1   -67.3  -13.5  14.9  -9.4  -6.3  
Rhincodon_typus_GeneID=109917819 ASP A 161 T . 3 . . . S + . . . . ? 0.442  94.6  78.9   -90.2  1.8    12.5  -8.3  -3.6  
Rhincodon_typus_GeneID=109917819 MET A 162 E . < . . . . - B F . F ? -0.848 62.8  -150.5 -121.0 142.9  11.5  -5.2  -5.6  
Rhincodon_typus_GeneID=109917819 LEU A 163 E . . . . . . - B F . F ? -0.902 13.2  -148.6 -104.2 144.6  9.2   -4.5  -8.6  
Rhincodon_typus_GeneID=109917819 CYS A 164 E . . . . . . - B F E F ? -0.925 13.7  -175.4 -114.8 136.1  9.8   -1.8  -11.1 
Rhincodon_typus_GeneID=109917819 THR A 165 E . . . . . . + B F E F ? -0.916 14.0  144.6  -125.5 149.7  7.1   0.1   -12.9 
Rhincodon_typus_GeneID=109917819 GLY A 166 . . . . . . . - . . . . ? -0.864 34.5  -155.4 -179.9 141.8  7.3   2.6   -15.5 
Rhincodon_typus_GeneID=109917819 ASP A 167 . . . > . . . - . . . . ? -0.908 11.6  -165.6 -122.4 87.0   5.6   4.0   -18.7 
Rhincodon_typus_GeneID=109917819 ASN A 168 T . . 4 . . S + . . . . ? 0.778  92.1  41.7   -47.8  -5.8   8.4   5.8   -20.7 
Rhincodon_typus_GeneID=109917819 LYS A 169 T . . 4 . . S + . . . . ? 0.803  116.5 40.5   -118.9 -15.7  5.5   7.3   -22.7 
Rhincodon_typus_GeneID=109917819 ALA A 170 T . . 4 . . S - . . . . ? 0.574  82.3  -137.9 -129.9 2.4    2.7   8.3   -20.2 
Rhincodon_typus_GeneID=109917819 ARG A 171 . . . < . . . + . . . . ? 0.881  49.2  160.2  44.2   32.9   4.7   9.8   -17.1 
Rhincodon_typus_GeneID=109917819 LYS A 172 . . . . . . . + . . . . ? -0.794 5.7   143.0  -93.9  132.2  2.2   7.7   -14.9 
Rhincodon_typus_GeneID=109917819 ASP A 173 . . . . . . . - . . . . ? -0.974 50.9  -105.0 -160.5 155.3  3.2   6.9   -11.3 
Rhincodon_typus_GeneID=109917819 SER A 174 B . . . . . . - A B A . ? -0.820 47.8  -173.3 -80.8  138.1  2.0   6.5   -7.6  
Rhincodon_typus_GeneID=109917819 CYS A 175 . . > . . . . - . . . . ? -0.532 33.9  -29.7  -126.8 -171.6 3.0   9.4   -5.5  
Rhincodon_typus_GeneID=109917819 ALA A 176 T . 3 . . . S + . . . . ? -0.159 123.8 27.1   -47.8  127.4  3.1   10.8  -1.9  
Rhincodon_typus_GeneID=109917819 GLY A 177 T . 3 . . . S + . . . . ? 0.145  100.5 82.2   105.0  -12.4  0.3   9.3   0.1   
Rhincodon_typus_GeneID=109917819 ASP A 178 . . X . . . . + . . . . ? 0.370  57.8  134.7  -101.1 -4.8   -0.1  6.1   -1.7  
Rhincodon_typus_GeneID=109917819 SER A 179 T . 3 . . . S + . . . . ? -0.292 75.7  20.7   -45.1  130.2  2.8   4.5   0.2   
Rhincodon_typus_GeneID=109917819 GLY A 180 T . 3 . . . S + . . . . ? 0.325  94.5  137.9  92.7   -13.0  1.6   1.2   1.1   
Rhincodon_typus_GeneID=109917819 GLY A 181 . . < . . . . - . . . . ? -0.300 57.9  -93.4  -68.0  162.2  -1.1  1.0   -1.5  
Rhincodon_typus_GeneID=109917819 PRO A 182 E . . . . . . - B G . G ? -0.554 19.6  -149.7 -89.4  127.4  -1.8  -2.2  -3.6  
Rhincodon_typus_GeneID=109917819 LEU A 183 E . . . . . . - B G D G ? -0.897 25.9  -160.7 -84.0  114.1  -0.3  -3.0  -7.0  
Rhincodon_typus_GeneID=109917819 ILE A 184 E . . . . . . + B G D G ? -0.875 16.5  174.2  -111.2 123.5  -3.1  -5.0  -8.7  
Rhincodon_typus_GeneID=109917819 CYS A 185 E . > . . . S - B G . G ? -0.995 75.4  -12.4  -127.2 127.9  -2.4  -7.3  -11.7 
Rhincodon_typus_GeneID=109917819 MET A 186 T . 3 . . . S - . . . . ? 0.891  129.7 -56.4  50.3   33.8   -5.0  -9.6  -13.1 
Rhincodon_typus_GeneID=109917819 ILE A 187 T . 3 . . . S + . . . . ? 0.568  116.0 112.8  80.9   8.9    -7.1  -8.9  -10.0 
Rhincodon_typus_GeneID=109917819 GLU A 188 E . < . . . S - B H G . ? -0.895 76.2  -111.4 -111.3 153.1  -4.3  -10.1 -7.6  
Rhincodon_typus_GeneID=109917819 TYR A 189 E . . . . . . + B H G . ? -0.671 46.1  161.3  -81.7  98.7   -2.2  -8.1  -5.0  
Rhincodon_typus_GeneID=109917819 LYS A 190 E . . . . . . + B H . . ? 0.696  54.1  3.3    -102.7 -16.2  1.2   -8.2  -6.6  
Rhincodon_typus_GeneID=109917819 GLY A 191 E . . . . . . - B H G H ? -0.972 55.9  -123.1 -163.0 168.5  3.1   -5.4  -4.9  
Rhincodon_typus_GeneID=109917819 ILE A 192 E . . . . . . - B H G H ? -0.980 37.8  -111.6 -122.1 127.0  3.2   -2.6  -2.3  
Rhincodon_typus_GeneID=109917819 VAL A 193 E . . . . . . + B H . H ? -0.470 48.8  164.0  -58.4  113.8  3.9   0.9   -3.1  
Rhincodon_typus_GeneID=109917819 SER A 194 E . . . . . . + B H . . ? 0.743  55.3  40.9   -112.3 -34.1  7.5   1.3   -1.5  
Rhincodon_typus_GeneID=109917819 ALA A 195 E . . . . . . + B H . H ? -0.965 46.7  159.5  -130.9 119.6  9.2   4.5   -2.9  
Rhincodon_typus_GeneID=109917819 ASP A 196 . . > . . . . + . . . . ? 0.195  44.8  105.8  -118.9 12.4   7.3   7.8   -3.5  
Rhincodon_typus_GeneID=109917819 ALA A 197 T . 3 . . . S + . . . . ? 0.853  92.1  22.2   -103.7 34.8   10.2  10.4  -3.6  
Rhincodon_typus_GeneID=109917819 ASP A 198 T . > . . . S + . . . . ? -0.297 80.0  166.3  -175.5 44.1   10.3  11.1  -7.4  
Rhincodon_typus_GeneID=109917819 CYS A 199 T . < . . . . + . . . . ? -0.443 64.2  24.3   -70.5  134.0  6.9   10.1  -8.8  
Rhincodon_typus_GeneID=109917819 GLY A 200 T . 3 . . . S + . . . . ? 0.651  78.0  139.1  91.8   5.5    6.0   11.2  -12.3 
Rhincodon_typus_GeneID=109917819 VAL A 201 . . X . . . . - . . . . ? -0.873 49.7  -146.9 -84.4  107.1  9.6   11.6  -13.6 
Rhincodon_typus_GeneID=109917819 PRO A 202 T . 3 . . . S + . . . . ? 0.796  98.1  49.4   -45.7  -17.5  9.4   10.2  -17.0 
Rhincodon_typus_GeneID=109917819 THR A 203 T . 3 . . . S + . . . . ? 0.460  99.9  70.1   -111.4 8.1    13.0  8.9   -16.4 
Rhincodon_typus_GeneID=109917819 LYS A 204 S . < . . . S - . . . . ? -0.900 72.7  -143.1 -134.2 103.5  12.6  7.2   -13.0 
Rhincodon_typus_GeneID=109917819 PRO A 205 . . . . . . . - . . . . ? -0.227 26.9  -105.3 -57.8  149.1  10.6  4.0   -12.7 
Rhincodon_typus_GeneID=109917819 GLY A 206 E . . . . . . - B I F . ? -0.461 30.3  -137.4 -71.0  152.2  8.4   3.4   -9.7  
Rhincodon_typus_GeneID=109917819 ILE A 207 E . . . . . . + B I F H ? -0.954 22.6  177.9  -119.1 132.6  9.5   0.9   -7.0  
Rhincodon_typus_GeneID=109917819 TYR A 208 E . . . . . . - B I F H ? -0.933 35.0  -110.1 -129.4 146.9  7.3   -1.6  -5.3  
Rhincodon_typus_GeneID=109917819 THR A 209 E . . . . . . - B I F H ? -0.698 37.7  -125.4 -72.6  124.8  7.8   -4.3  -2.7  
Rhincodon_typus_GeneID=109917819 ARG A 210 E . > . . . . - B I . H ? -0.687 20.2  -163.7 -74.1  116.9  7.4   -7.7  -4.4  
Rhincodon_typus_GeneID=109917819 LEU A 211 G . > . . . S + . . . . ? 0.810  77.9  72.7   -76.6  -31.6  4.7   -9.6  -2.5  
Rhincodon_typus_GeneID=109917819 SER A 212 G . > . . . S + . . . . ? 0.806  93.7  56.7   -58.1  -24.9  5.5   -13.1 -3.9  
Rhincodon_typus_GeneID=109917819 LYS A 213 G . < . . . S + . . . . ? 0.669  109.9 44.4   -79.1  -16.3  8.7   -13.2 -1.8  
Rhincodon_typus_GeneID=109917819 TYR A 214 G . < > . . S + . . . . ? 0.255  77.7  104.2  -117.1 10.8   6.7   -12.6 1.5   
Rhincodon_typus_GeneID=109917819 LEU A 215 H . < > . . S + . . . . ? 0.894  82.2  50.6   -64.1  -40.8  3.8   -15.0 1.1   
Rhincodon_typus_GeneID=109917819 ASP A 216 H . . > . . S + . . . . ? 0.920  112.4 47.0   -62.6  -43.1  5.2   -17.5 3.5   
Rhincodon_typus_GeneID=109917819 TRP A 217 H . . > . . S + . . . . ? 0.919  114.1 47.8   -62.8  -42.9  5.8   -14.8 6.0   
Rhincodon_typus_GeneID=109917819 ILE A 218 H . . X . . S + . . . . ? 0.934  112.6 47.6   -65.3  -48.4  2.3   -13.4 5.6   
Rhincodon_typus_GeneID=109917819 LYS A 219 H . . X > . S + . . . . ? 0.868  109.6 53.6   -64.4  -40.3  0.6   -16.7 5.8   
Rhincodon_typus_GeneID=109917819 LYS A 220 H . . < 5 . S + . . . . ? 0.913  113.0 42.6   -61.6  -42.0  2.5   -17.7 8.9   
Rhincodon_typus_GeneID=109917819 LEU A 221 H . . < 5 . S + . . . . ? 0.884  115.7 47.1   -75.5  -37.1  1.5   -14.6 10.7  
Rhincodon_typus_GeneID=109917819 ILE A 222 H . . < 5 . S - . . . . ? 0.622  101.2 -133.4 -87.8  -1.9   -2.2  -14.6 9.6   
Rhincodon_typus_GeneID=109917819 ARG A 223 T . . < 5 . . + . . . . ? 0.898  53.8  149.6  53.6   30.0   -2.4  -18.2 10.5  
Rhincodon_typus_GeneID=109917819 ILE A 224 . . . . < . . . . . . . ? -0.908 .     .      -93.6  106.2  -4.2  -18.9 7.0   
Rhincodon_typus_GeneID=109917819 LYS A 225 . . . . . . . . . . . . ? -0.762 .     .      -63.9  .      -3.3  -22.6 5.7   
# 
loop_
_dssp_struct_ladder.id 
_dssp_struct_ladder.sheet_id 
_dssp_struct_ladder.range_id_1 
_dssp_struct_ladder.range_id_2 
_dssp_struct_ladder.type 
_dssp_struct_ladder.beg_1_label_comp_id 
_dssp_struct_ladder.beg_1_label_asym_id 
_dssp_struct_ladder.beg_1_label_seq_id 
_dssp_struct_ladder.pdbx_beg_1_PDB_ins_code 
_dssp_struct_ladder.end_1_label_comp_id 
_dssp_struct_ladder.end_1_label_asym_id 
_dssp_struct_ladder.end_1_label_seq_id 
_dssp_struct_ladder.pdbx_end_1_PDB_ins_code 
_dssp_struct_ladder.beg_1_auth_comp_id 
_dssp_struct_ladder.beg_1_auth_asym_id 
_dssp_struct_ladder.beg_1_auth_seq_id 
_dssp_struct_ladder.end_1_auth_comp_id 
_dssp_struct_ladder.end_1_auth_asym_id 
_dssp_struct_ladder.end_1_auth_seq_id 
_dssp_struct_ladder.beg_2_label_comp_id 
_dssp_struct_ladder.beg_2_label_asym_id 
_dssp_struct_ladder.beg_2_label_seq_id 
_dssp_struct_ladder.pdbx_beg_2_PDB_ins_code 
_dssp_struct_ladder.end_2_label_comp_id 
_dssp_struct_ladder.end_2_label_asym_id 
_dssp_struct_ladder.end_2_label_seq_id 
_dssp_struct_ladder.pdbx_end_2_PDB_ins_code 
_dssp_struct_ladder.beg_2_auth_comp_id 
_dssp_struct_ladder.beg_2_auth_asym_id 
_dssp_struct_ladder.beg_2_auth_seq_id 
_dssp_struct_ladder.end_2_auth_comp_id 
_dssp_struct_ladder.end_2_auth_asym_id 
_dssp_struct_ladder.end_2_auth_seq_id 
A A A B anti-parallel ILE A 2   ? ILE A 2   ? ILE A 2   ILE A 2   SER A 174 ? SER A 174 ? SER A 174 SER A 174 
B B C E anti-parallel HIS A 6   ? GLU A 7   ? HIS A 6   GLU A 7   GLU A 139 ? ARG A 138 ? GLU A 139 ARG A 138 
C B D E anti-parallel ILE A 117 ? GLY A 122 ? ILE A 117 GLY A 122 THR A 143 ? ARG A 138 ? THR A 143 ARG A 138 
D B D G anti-parallel SER A 119 ? VAL A 120 ? SER A 119 VAL A 120 ILE A 184 ? LEU A 183 ? ILE A 184 LEU A 183 
E B E F anti-parallel ILE A 144 ? ILE A 145 ? ILE A 144 ILE A 145 THR A 165 ? CYS A 164 ? THR A 165 CYS A 164 
F B F I anti-parallel MET A 162 ? THR A 165 ? MET A 162 THR A 165 THR A 209 ? GLY A 206 ? THR A 209 GLY A 206 
G B G H anti-parallel PRO A 182 ? CYS A 185 ? PRO A 182 CYS A 185 ILE A 192 ? GLU A 188 ? ILE A 192 GLU A 188 
H B H I anti-parallel GLY A 191 ? ALA A 195 ? GLY A 191 ALA A 195 ARG A 210 ? ILE A 207 ? ARG A 210 ILE A 207 
I C J K anti-parallel MET A 16  ? MET A 21  ? MET A 16  MET A 21  ALA A 30  ? GLN A 24  ? ALA A 30  GLN A 24  
J C J M anti-parallel ALA A 17  ? GLN A 20  ? ALA A 17  GLN A 20  LEU A 52  ? GLN A 49  ? LEU A 52  GLN A 49  
K C K L anti-parallel ALA A 30  ? ALA A 33  ? ALA A 30  ALA A 33  LEU A 38  ? TRP A 36  ? LEU A 38  TRP A 36  
L C L O anti-parallel TRP A 36  ? THR A 39  ? TRP A 36  THR A 39  GLN A 91  ? THR A 88  ? GLN A 91  THR A 88  
M C M N anti-parallel GLN A 49  ? LEU A 52  ? GLN A 49  LEU A 52  LYS A 68  ? GLU A 65  ? LYS A 68  GLU A 65  
N C N O anti-parallel VAL A 69  ? PRO A 74  ? VAL A 69  PRO A 74  LEU A 92  ? THR A 88  ? LEU A 92  THR A 88  
O D P Q anti-parallel SER A 56  ? SER A 56  ? SER A 56  SER A 56  THR A 136 ? THR A 136 ? THR A 136 THR A 136 
P E R S anti-parallel ASN A 79  ? ASN A 79  ? ASN A 79  ASN A 79  GLU A 84  ? GLU A 84  ? GLU A 84  GLU A 84  
Q F T U anti-parallel THR A 125 ? THR A 125 ? THR A 125 THR A 125 ALA A 133 ? ALA A 133 ? ALA A 133 ALA A 133 
# 
loop_
_dssp_struct_bridge_pairs.id 
_dssp_struct_bridge_pairs.label_comp_id 
_dssp_struct_bridge_pairs.label_seq_id 
_dssp_struct_bridge_pairs.label_asym_id 
_dssp_struct_bridge_pairs.auth_seq_id 
_dssp_struct_bridge_pairs.auth_asym_id 
_dssp_struct_bridge_pairs.pdbx_PDB_ins_code 
_dssp_struct_bridge_pairs.acceptor_1_label_comp_id 
_dssp_struct_bridge_pairs.acceptor_1_label_seq_id 
_dssp_struct_bridge_pairs.acceptor_1_label_asym_id 
_dssp_struct_bridge_pairs.acceptor_1_auth_seq_id 
_dssp_struct_bridge_pairs.acceptor_1_auth_asym_id 
_dssp_struct_bridge_pairs.acceptor_1_pdbx_PDB_ins_code 
_dssp_struct_bridge_pairs.acceptor_1_energy 
_dssp_struct_bridge_pairs.acceptor_2_label_comp_id 
_dssp_struct_bridge_pairs.acceptor_2_label_seq_id 
_dssp_struct_bridge_pairs.acceptor_2_label_asym_id 
_dssp_struct_bridge_pairs.acceptor_2_auth_seq_id 
_dssp_struct_bridge_pairs.acceptor_2_auth_asym_id 
_dssp_struct_bridge_pairs.acceptor_2_pdbx_PDB_ins_code 
_dssp_struct_bridge_pairs.acceptor_2_energy 
_dssp_struct_bridge_pairs.donor_1_label_comp_id 
_dssp_struct_bridge_pairs.donor_1_label_seq_id 
_dssp_struct_bridge_pairs.donor_1_label_asym_id 
_dssp_struct_bridge_pairs.donor_1_auth_seq_id 
_dssp_struct_bridge_pairs.donor_1_auth_asym_id 
_dssp_struct_bridge_pairs.donor_1_pdbx_PDB_ins_code 
_dssp_struct_bridge_pairs.donor_1_energy 
_dssp_struct_bridge_pairs.donor_2_label_comp_id 
_dssp_struct_bridge_pairs.donor_2_label_seq_id 
_dssp_struct_bridge_pairs.donor_2_label_asym_id 
_dssp_struct_bridge_pairs.donor_2_auth_seq_id 
_dssp_struct_bridge_pairs.donor_2_auth_asym_id 
_dssp_struct_bridge_pairs.donor_2_pdbx_PDB_ins_code 
_dssp_struct_bridge_pairs.donor_2_energy 
1   LYS 1   A 1   A ? ?   ?   ? ?   ? ? ?    ?   ?   ? ?   ? ? ?    CYS 175 A 175 A ? -0.7 ILE 3   A 3   A ? -0.6 
2   ILE 2   A 2   A ? THR 125 A 125 A ? -0.8 SER 174 A 174 A ? -0.3 GLY 5   A 5   A ? -1.9 ARG 4   A 4   A ? -0.3 
3   ILE 3   A 3   A ? ASP 173 A 173 A ? -2.3 LYS 1   A 1   A ? -0.6 ASP 173 A 173 A ? -0.4 HIS 6   A 6   A ? -0.1 
4   ARG 4   A 4   A ? ILE 2   A 2   A ? -0.3 THR 126 A 126 A ? -0.3 ILE 3   A 3   A ? -0.3 HIS 6   A 6   A ? -0.1 
5   GLY 5   A 5   A ? ILE 2   A 2   A ? -1.9 VAL 140 A 140 A ? -0.1 GLU 7   A 7   A ? -0.3 VAL 140 A 140 A ? -0.2 
6   HIS 6   A 6   A ? GLU 139 A 139 A ? -2.4 ARG 4   A 4   A ? -0.1 GLU 139 A 139 A ? -2.4 VAL 8   A 8   A ? -0.1 
7   GLU 7   A 7   A ? GLY 5   A 5   A ? -0.3 ARG 138 A 138 A ? -0.2 ARG 138 A 138 A ? -0.2 ASN 9   A 9   A ? -0.1 
8   VAL 8   A 8   A ? LEU 137 A 137 A ? -2.1 TYR 55  A 55  A ? -0.1 LEU 137 A 137 A ? -0.1 HIS 11  A 11  A ? -0.1 
9   ASN 9   A 9   A ? GLU 7   A 7   A ? -0.1 PRO 10  A 10  A ? -0.1 SER 12  A 12  A ? -2.1 ARG 13  A 13  A ? -0.3 
10  PRO 10  A 10  A ? ?   ?   ? ?   ? ? ?    ?   ?   ? ?   ? ? ?    ASN 9   A 9   A ? -0.1 TYR 55  A 55  A ? -0.1 
11  HIS 11  A 11  A ? ARG 13  A 13  A ? -0.1 SER 12  A 12  A ? -0.1 TYR 55  A 55  A ? -0.1 ASN 9   A 9   A ? -0.0 
12  SER 12  A 12  A ? ASN 9   A 9   A ? -2.1 ARG 13  A 13  A ? -0.2 HIS 11  A 11  A ? -0.1 TYR 15  A 15  A ? -0.1 
13  ARG 13  A 13  A ? ASN 9   A 9   A ? -0.3 PRO 14  A 14  A ? -0.1 MET 16  A 16  A ? -1.9 SER 12  A 12  A ? -0.2 
14  PRO 14  A 14  A ? ?   ?   ? ?   ? ? ?    ?   ?   ? ?   ? ? ?    SER 103 A 103 A ? -1.8 GLY 53  A 53  A ? -0.3 
15  TYR 15  A 15  A ? VAL 102 A 102 A ? -0.2 THR 104 A 104 A ? -0.1 LEU 31  A 31  A ? -2.6 LEU 105 A 105 A ? -0.2 
16  MET 16  A 16  A ? ARG 13  A 13  A ? -1.9 ALA 30  A 30  A ? -0.2 GLY 53  A 53  A ? -0.7 SER 18  A 18  A ? -0.4 
17  ALA 17  A 17  A ? GLU 29  A 29  A ? -2.7 LEU 52  A 52  A ? -0.1 GLU 29  A 29  A ? -2.4 ILE 19  A 19  A ? -0.5 
18  SER 18  A 18  A ? ILE 51  A 51  A ? -2.6 MET 16  A 16  A ? -0.4 ILE 51  A 51  A ? -2.9 GLN 20  A 20  A ? -0.6 
19  ILE 19  A 19  A ? CYS 27  A 27  A ? -3.1 ALA 17  A 17  A ? -0.5 VAL 26  A 26  A ? -3.1 CYS 27  A 27  A ? -1.4 
20  GLN 20  A 20  A ? GLN 49  A 49  A ? -3.3 SER 18  A 18  A ? -0.6 GLN 49  A 49  A ? -2.1 ASN 22  A 22  A ? -0.4 
21  MET 21  A 21  A ? GLN 24  A 24  A ? -2.8 ILE 19  A 19  A ? -0.4 GLN 24  A 24  A ? -1.7 ILE 48  A 48  A ? -0.1 
22  ASN 22  A 22  A ? GLN 20  A 20  A ? -0.4 ASP 47  A 47  A ? -0.4 MET 21  A 21  A ? -0.1 HIS 25  A 25  A ? -0.1 
23  LYS 23  A 23  A ? GLN 24  A 24  A ? -0.2 GLN 20  A 20  A ? -0.0 HIS 25  A 25  A ? -0.5 ASN 22  A 22  A ? -0.2 
24  GLN 24  A 24  A ? MET 21  A 21  A ? -1.7 ?   ?   ? ?   ? ? ?    MET 21  A 21  A ? -2.8 LYS 23  A 23  A ? -0.2 
25  HIS 25  A 25  A ? LYS 23  A 23  A ? -0.5 GLN 20  A 20  A ? -0.2 GLN 20  A 20  A ? -0.2 ALA 133 A 133 A ? -0.1 
26  VAL 26  A 26  A ? ILE 19  A 19  A ? -3.1 CYS 27  A 27  A ? -0.4 GLY 28  A 28  A ? -0.3 SER 179 A 179 A ? -0.3 
27  CYS 27  A 27  A ? ILE 19  A 19  A ? -1.4 ASP 178 A 178 A ? -0.1 ILE 19  A 19  A ? -3.1 VAL 26  A 26  A ? -0.4 
28  GLY 28  A 28  A ? SER 179 A 179 A ? -1.5 VAL 26  A 26  A ? -0.3 ALA 40  A 40  A ? -0.4 ALA 30  A 30  A ? -0.2 
29  GLU 29  A 29  A ? ALA 17  A 17  A ? -2.4 CYS 27  A 27  A ? -0.2 ALA 17  A 17  A ? -2.7 LEU 31  A 31  A ? -0.4 
30  ALA 30  A 30  A ? LEU 38  A 38  A ? -1.8 GLY 28  A 28  A ? -0.2 LEU 38  A 38  A ? -2.9 ILE 32  A 32  A ? -0.6 
31  LEU 31  A 31  A ? TYR 15  A 15  A ? -2.6 GLU 29  A 29  A ? -0.4 LEU 105 A 105 A ? -2.7 VAL 37  A 37  A ? -0.2 
32  ILE 32  A 32  A ? TRP 36  A 36  A ? -2.2 ALA 30  A 30  A ? -0.6 LEU 107 A 107 A ? -0.2 VAL 37  A 37  A ? -0.2 
33  ALA 33  A 33  A ? TRP 36  A 36  A ? -1.6 SER 103 A 103 A ? -0.1 TRP 36  A 36  A ? -2.4 ILE 32  A 32  A ? -0.3 
34  PRO 34  A 34  A ? ?   ?   ? ?   ? ? ?    ?   ?   ? ?   ? ? ?    ALA 96  A 96  A ? -3.3 THR 94  A 94  A ? -0.1 
35  SER 35  A 35  A ? LYS 95  A 95  A ? -0.2 ILE 222 A 222 A ? -0.1 LEU 92  A 92  A ? -2.4 VAL 37  A 37  A ? -0.4 
36  TRP 36  A 36  A ? ALA 33  A 33  A ? -2.4 GLN 91  A 91  A ? -0.2 ILE 32  A 32  A ? -2.2 ALA 33  A 33  A ? -1.6 
37  VAL 37  A 37  A ? ILE 90  A 90  A ? -2.4 SER 35  A 35  A ? -0.4 ILE 90  A 90  A ? -3.2 THR 39  A 39  A ? -0.5 
38  LEU 38  A 38  A ? ALA 30  A 30  A ? -2.9 TRP 36  A 36  A ? -0.4 ALA 30  A 30  A ? -1.8 ALA 40  A 40  A ? -0.2 
39  THR 39  A 39  A ? THR 88  A 88  A ? -2.6 VAL 37  A 37  A ? -0.5 THR 88  A 88  A ? -2.7 ALA 41  A 41  A ? -0.3 
40  ALA 40  A 40  A ? GLY 28  A 28  A ? -0.4 ILE 87  A 87  A ? -0.2 CYS 43  A 43  A ? -1.6 ILE 87  A 87  A ? -0.3 
41  ALA 41  A 41  A ? HIS 42  A 42  A ? -0.3 THR 39  A 39  A ? -0.3 GLU 44  A 44  A ? -1.3 ALA 40  A 40  A ? -0.1 
42  HIS 42  A 42  A ? CYS 43  A 43  A ? -0.3 LYS 83  A 83  A ? -0.1 ALA 41  A 41  A ? -0.3 SER 179 A 179 A ? -0.0 
43  CYS 43  A 43  A ? ALA 40  A 40  A ? -1.6 GLY 28  A 28  A ? -0.1 HIS 42  A 42  A ? -0.3 ALA 41  A 41  A ? -0.2 
44  GLU 44  A 44  A ? ALA 41  A 41  A ? -1.3 ALA 40  A 40  A ? -0.2 ARG 46  A 46  A ? -0.3 ALA 41  A 41  A ? -0.0 
45  ASN 45  A 45  A ? CYS 43  A 43  A ? -0.1 ARG 46  A 46  A ? -0.0 ILE 48  A 48  A ? -0.5 CYS 43  A 43  A ? -0.0 
46  ARG 46  A 46  A ? GLU 44  A 44  A ? -0.3 ASP 47  A 47  A ? -0.2 ILE 48  A 48  A ? -0.3 VAL 69  A 69  A ? -0.1 
47  ASP 47  A 47  A ? GLN 49  A 49  A ? -0.0 ASN 22  A 22  A ? -0.0 ASN 22  A 22  A ? -0.4 GLN 49  A 49  A ? -0.3 
48  ILE 48  A 48  A ? ASN 45  A 45  A ? -0.5 ARG 46  A 46  A ? -0.3 VAL 69  A 69  A ? -0.8 VAL 50  A 50  A ? -0.3 
49  GLN 49  A 49  A ? GLN 20  A 20  A ? -2.1 ASP 47  A 47  A ? -0.3 GLN 20  A 20  A ? -3.3 ILE 51  A 51  A ? -0.5 
50  VAL 50  A 50  A ? LEU 67  A 67  A ? -2.9 ILE 48  A 48  A ? -0.3 LEU 67  A 67  A ? -3.3 LEU 52  A 52  A ? -0.5 
51  ILE 51  A 51  A ? SER 18  A 18  A ? -2.9 GLN 49  A 49  A ? -0.5 SER 18  A 18  A ? -2.6 GLY 53  A 53  A ? -0.3 
52  LEU 52  A 52  A ? GLU 65  A 65  A ? -2.7 VAL 50  A 50  A ? -0.5 GLU 65  A 65  A ? -2.4 ALA 17  A 17  A ? -0.1 
53  GLY 53  A 53  A ? MET 16  A 16  A ? -0.7 ILE 51  A 51  A ? -0.3 TYR 55  A 55  A ? -0.5 LYS 63  A 63  A ? -0.3 
54  ALA 54  A 54  A ? MET 16  A 16  A ? -0.3 ILE 51  A 51  A ? -0.2 GLY 53  A 53  A ? -0.2 LEU 57  A 57  A ? -0.1 
55  TYR 55  A 55  A ? GLY 53  A 53  A ? -0.5 SER 56  A 56  A ? -0.3 LEU 137 A 137 A ? -2.0 LEU 57  A 57  A ? -0.4 
56  SER 56  A 56  A ? THR 136 A 136 A ? -0.2 LYS 59  A 59  A ? -0.2 TYR 55  A 55  A ? -0.3 LYS 59  A 59  A ? -0.3 
57  LEU 57  A 57  A ? ASP 135 A 135 A ? -2.2 TYR 55  A 55  A ? -0.4 THR 136 A 136 A ? -0.1 SER 56  A 56  A ? -0.1 
58  SER 58  A 58  A ? ASP 135 A 135 A ? -0.2 ARG 60  A 60  A ? -0.1 ARG 60  A 60  A ? -0.4 LEU 57  A 57  A ? -0.2 
59  LYS 59  A 59  A ? SER 56  A 56  A ? -0.3 ASP 135 A 135 A ? -0.2 GLU 61  A 61  A ? -0.6 SER 56  A 56  A ? -0.2 
60  ARG 60  A 60  A ? SER 58  A 58  A ? -0.4 ALA 54  A 54  A ? -0.1 GLU 62  A 62  A ? -0.3 LEU 57  A 57  A ? -0.1 
61  GLU 61  A 61  A ? LYS 59  A 59  A ? -0.6 SER 56  A 56  A ? -0.1 GLN 64  A 64  A ? -1.6 ALA 54  A 54  A ? -0.0 
62  GLU 62  A 62  A ? ARG 60  A 60  A ? -0.3 LYS 63  A 63  A ? -0.3 GLU 61  A 61  A ? -0.1 ARG 60  A 60  A ? -0.0 
63  LYS 63  A 63  A ? GLY 53  A 53  A ? -0.3 GLU 65  A 65  A ? -0.1 GLU 65  A 65  A ? -0.3 GLU 62  A 62  A ? -0.3 
64  GLN 64  A 64  A ? GLU 61  A 61  A ? -1.6 GLY 53  A 53  A ? -0.1 VAL 66  A 66  A ? -0.4 GLY 53  A 53  A ? -0.2 
65  GLU 65  A 65  A ? LEU 52  A 52  A ? -2.4 LYS 63  A 63  A ? -0.3 LEU 52  A 52  A ? -2.7 LEU 67  A 67  A ? -0.6 
66  VAL 66  A 66  A ? GLN 64  A 64  A ? -0.4 ILE 51  A 51  A ? -0.2 LYS 68  A 68  A ? -0.4 ILE 51  A 51  A ? -0.2 
67  LEU 67  A 67  A ? VAL 50  A 50  A ? -3.3 GLU 65  A 65  A ? -0.6 VAL 50  A 50  A ? -2.9 VAL 69  A 69  A ? -0.2 
68  LYS 68  A 68  A ? VAL 66  A 66  A ? -0.4 GLN 49  A 49  A ? -0.2 ALA 93  A 93  A ? -3.0 LYS 70  A 70  A ? -0.5 
69  VAL 69  A 69  A ? ILE 48  A 48  A ? -0.8 LEU 92  A 92  A ? -0.2 LEU 92  A 92  A ? -0.2 CYS 72  A 72  A ? -0.1 
70  LYS 70  A 70  A ? GLN 91  A 91  A ? -3.0 LYS 68  A 68  A ? -0.5 CYS 72  A 72  A ? -0.3 LEU 92  A 92  A ? -0.2 
71  LYS 71  A 71  A ? GLN 91  A 91  A ? -1.5 PHE 73  A 73  A ? -0.0 GLN 91  A 91  A ? -3.4 PHE 73  A 73  A ? -0.4 
72  CYS 72  A 72  A ? LYS 70  A 70  A ? -0.3 ILE 90  A 90  A ? -0.2 ILE 90  A 90  A ? -0.2 VAL 69  A 69  A ? -0.0 
73  PHE 73  A 73  A ? LEU 89  A 89  A ? -3.5 LYS 71  A 71  A ? -0.4 LEU 89  A 89  A ? -1.8 TYR 75  A 75  A ? -0.1 
74  PRO 74  A 74  A ? ?   ?   ? ?   ? ? ?    ?   ?   ? ?   ? ? ?    THR 88  A 88  A ? -0.2 ASP 86  A 86  A ? -0.1 
75  TYR 75  A 75  A ? ILE 87  A 87  A ? -2.6 ASN 85  A 85  A ? -0.3 PHE 78  A 78  A ? -2.0 ILE 87  A 87  A ? -0.1 
76  PRO 76  A 76  A ? ?   ?   ? ?   ? ? ?    ?   ?   ? ?   ? ? ?    TYR 75  A 75  A ? -0.1 ASN 85  A 85  A ? -0.0 
77  GLU 77  A 77  A ? ASN 79  A 79  A ? -0.1 ASN 85  A 85  A ? -0.1 ASN 79  A 79  A ? -0.1 TYR 75  A 75  A ? -0.1 
78  PHE 78  A 78  A ? TYR 75  A 75  A ? -2.0 ILE 87  A 87  A ? -0.1 TRP 80  A 80  A ? -0.6 ASN 85  A 85  A ? -0.2 
79  ASN 79  A 79  A ? GLU 84  A 84  A ? -2.5 TRP 80  A 80  A ? -0.1 LYS 83  A 83  A ? -1.8 GLU 84  A 84  A ? -0.8 
80  TRP 80  A 80  A ? PHE 78  A 78  A ? -0.6 LYS 81  A 81  A ? -0.2 ASN 79  A 79  A ? -0.1 PHE 78  A 78  A ? -0.0 
81  LYS 81  A 81  A ? ARG 82  A 82  A ? -0.2 LYS 83  A 83  A ? -0.0 TRP 80  A 80  A ? -0.2 ASN 79  A 79  A ? -0.0 
82  ARG 82  A 82  A ? GLU 84  A 84  A ? -0.1 ASN 85  A 85  A ? -0.0 TRP 80  A 80  A ? -0.2 LYS 81  A 81  A ? -0.2 
83  LYS 83  A 83  A ? ASN 79  A 79  A ? -1.8 GLU 84  A 84  A ? -0.2 ASP 86  A 86  A ? -0.7 ASN 85  A 85  A ? -0.3 
84  GLU 84  A 84  A ? ASN 79  A 79  A ? -0.8 ASN 85  A 85  A ? -0.2 ASN 79  A 79  A ? -2.5 LYS 83  A 83  A ? -0.2 
85  ASN 85  A 85  A ? LYS 83  A 83  A ? -0.3 PHE 78  A 78  A ? -0.2 ILE 87  A 87  A ? -2.0 TYR 75  A 75  A ? -0.3 
86  ASP 86  A 86  A ? LYS 83  A 83  A ? -0.7 PHE 78  A 78  A ? -0.1 THR 88  A 88  A ? -0.3 THR 209 A 209 A ? -0.2 
87  ILE 87  A 87  A ? ASN 85  A 85  A ? -2.0 ALA 40  A 40  A ? -0.3 TYR 75  A 75  A ? -2.6 LEU 89  A 89  A ? -0.3 
88  THR 88  A 88  A ? THR 39  A 39  A ? -2.7 ASP 86  A 86  A ? -0.3 THR 39  A 39  A ? -2.6 ILE 90  A 90  A ? -0.4 
89  LEU 89  A 89  A ? PHE 73  A 73  A ? -1.8 ILE 87  A 87  A ? -0.3 PHE 73  A 73  A ? -3.5 GLN 91  A 91  A ? -0.5 
90  ILE 90  A 90  A ? VAL 37  A 37  A ? -3.2 THR 88  A 88  A ? -0.4 VAL 37  A 37  A ? -2.4 LEU 92  A 92  A ? -0.5 
91  GLN 91  A 91  A ? LYS 71  A 71  A ? -3.4 LEU 89  A 89  A ? -0.5 LYS 70  A 70  A ? -3.0 LYS 71  A 71  A ? -1.5 
92  LEU 92  A 92  A ? SER 35  A 35  A ? -2.4 ILE 90  A 90  A ? -0.5 VAL 69  A 69  A ? -0.2 LYS 95  A 95  A ? -0.1 
93  ALA 93  A 93  A ? LYS 68  A 68  A ? -3.0 GLN 91  A 91  A ? -0.2 LYS 95  A 95  A ? -0.3 VAL 69  A 69  A ? -0.1 
94  THR 94  A 94  A ? LYS 68  A 68  A ? -0.5 PRO 34  A 34  A ? -0.1 ALA 93  A 93  A ? -0.1 ALA 96  A 96  A ? -0.1 
95  LYS 95  A 95  A ? ALA 93  A 93  A ? -0.3 ALA 96  A 96  A ? -0.1 SER 35  A 35  A ? -0.2 ILE 97  A 97  A ? -0.1 
96  ALA 96  A 96  A ? PRO 34  A 34  A ? -3.3 ALA 33  A 33  A ? -0.1 LEU 98  A 98  A ? -0.8 LYS 95  A 95  A ? -0.1 
97  ILE 97  A 97  A ? LYS 95  A 95  A ? -0.1 LYS 63  A 63  A ? -0.1 ASN 99  A 99  A ? -0.3 VAL 102 A 102 A ? -0.1 
98  LEU 98  A 98  A ? ALA 96  A 96  A ? -0.8 TYR 101 A 101 A ? -0.1 LYS 100 A 100 A ? -0.2 SER 103 A 103 A ? -0.2 
99  ASN 99  A 99  A ? VAL 102 A 102 A ? -2.5 ILE 97  A 97  A ? -0.3 VAL 102 A 102 A ? -0.3 LYS 63  A 63  A ? -0.0 
100 LYS 100 A 100 A ? LEU 98  A 98  A ? -0.2 TYR 101 A 101 A ? -0.2 SER 103 A 103 A ? -0.1 LEU 98  A 98  A ? -0.1 
101 TYR 101 A 101 A ? VAL 102 A 102 A ? -0.3 PRO 14  A 14  A ? -0.1 SER 103 A 103 A ? -0.4 GLY 53  A 53  A ? -0.3 
102 VAL 102 A 102 A ? ASN 99  A 99  A ? -0.3 LEU 52  A 52  A ? -0.1 ASN 99  A 99  A ? -2.5 TYR 101 A 101 A ? -0.3 
103 SER 103 A 103 A ? PRO 14  A 14  A ? -1.8 TYR 101 A 101 A ? -0.4 LEU 31  A 31  A ? -0.3 LEU 105 A 105 A ? -0.3 
104 THR 104 A 104 A ? VAL 102 A 102 A ? -0.3 ILE 32  A 32  A ? -0.1 LYS 106 A 106 A ? -0.5 ILE 32  A 32  A ? -0.3 
105 LEU 105 A 105 A ? LEU 31  A 31  A ? -2.7 SER 103 A 103 A ? -0.3 LEU 107 A 107 A ? -0.1 GLU 188 A 188 A ? -0.1 
106 LYS 106 A 106 A ? THR 104 A 104 A ? -0.5 ILE 187 A 187 A ? -0.4 TYR 189 A 189 A ? -2.2 LYS 109 A 109 A ? -0.1 
107 LEU 107 A 107 A ? ILE 32  A 32  A ? -0.2 GLU 188 A 188 A ? -0.2 LYS 190 A 190 A ? -0.1 LYS 106 A 106 A ? -0.1 
108 PRO 108 A 108 A ? ?   ?   ? ?   ? ? ?    ?   ?   ? ?   ? ? ?    LEU 107 A 107 A ? -0.1 ASP 111 A 111 A ? -0.1 
109 LYS 109 A 109 A ? ASP 110 A 110 A ? -0.2 LYS 106 A 106 A ? -0.1 ASP 111 A 111 A ? -0.3 LEU 107 A 107 A ? -0.0 
110 ASP 110 A 110 A ? ASP 111 A 111 A ? -0.1 ?   ?   ? ?   ? ? ?    LYS 109 A 109 A ? -0.2 SER 212 A 212 A ? -0.1 
111 ASP 111 A 111 A ? LYS 109 A 109 A ? -0.3 PRO 108 A 108 A ? -0.1 LYS 113 A 113 A ? -0.4 LYS 109 A 109 A ? -0.1 
112 VAL 112 A 112 A ? LYS 190 A 190 A ? -0.1 ASP 110 A 110 A ? -0.1 ALA 114 A 114 A ? -0.2 ASP 111 A 111 A ? -0.1 
113 LYS 113 A 113 A ? ASP 111 A 111 A ? -0.4 ALA 114 A 114 A ? -0.1 THR 116 A 116 A ? -1.6 ILE 144 A 144 A ? -0.3 
114 ALA 114 A 114 A ? GLY 115 A 115 A ? -0.2 VAL 112 A 112 A ? -0.2 ILE 145 A 145 A ? -0.2 LYS 113 A 113 A ? -0.1 
115 GLY 115 A 115 A ? ILE 144 A 144 A ? -3.4 THR 116 A 116 A ? -0.3 ALA 114 A 114 A ? -0.2 ILE 117 A 117 A ? -0.2 
116 THR 116 A 116 A ? LYS 113 A 113 A ? -1.6 ILE 144 A 144 A ? -0.1 ILE 144 A 144 A ? -2.3 CYS 118 A 118 A ? -0.6 
117 ILE 117 A 117 A ? GLY 115 A 115 A ? -0.2 THR 143 A 143 A ? -0.2 MET 186 A 186 A ? -0.5 SER 119 A 119 A ? -0.3 
118 CYS 118 A 118 A ? ILE 142 A 142 A ? -3.8 THR 116 A 116 A ? -0.6 ILE 142 A 142 A ? -3.5 VAL 120 A 120 A ? -0.4 
119 SER 119 A 119 A ? ILE 184 A 184 A ? -3.2 ILE 117 A 117 A ? -0.3 ILE 184 A 184 A ? -3.6 ALA 121 A 121 A ? -0.4 
120 VAL 120 A 120 A ? VAL 140 A 140 A ? -2.1 CYS 118 A 118 A ? -0.4 VAL 140 A 140 A ? -2.0 GLY 122 A 122 A ? -0.4 
121 ALA 121 A 121 A ? PRO 182 A 182 A ? -0.8 SER 119 A 119 A ? -0.4 TRP 123 A 123 A ? -0.3 GLU 139 A 139 A ? -0.2 
122 GLY 122 A 122 A ? ARG 138 A 138 A ? -2.4 VAL 120 A 120 A ? -0.4 ARG 138 A 138 A ? -2.4 ASP 178 A 178 A ? -0.1 
123 TRP 123 A 123 A ? GLY 177 A 177 A ? -0.4 ALA 121 A 121 A ? -0.3 SER 134 A 134 A ? -0.5 THR 126 A 126 A ? -0.1 
124 GLY 124 A 124 A ? ALA 133 A 133 A ? -0.2 THR 125 A 125 A ? -0.2 SER 134 A 134 A ? -1.6 GLY 177 A 177 A ? -0.3 
125 THR 125 A 125 A ? ALA 176 A 176 A ? -2.3 ALA 133 A 133 A ? -0.2 ILE 2   A 2   A ? -0.8 CYS 175 A 175 A ? -0.2 
126 THR 126 A 126 A ? LYS 132 A 132 A ? -0.7 LYS 1   A 1   A ? -0.2 ARG 4   A 4   A ? -0.3 THR 125 A 125 A ? -0.1 
127 ASP 127 A 127 A ? VAL 130 A 130 A ? -0.4 LYS 132 A 132 A ? -0.3 VAL 130 A 130 A ? -2.2 THR 126 A 126 A ? -0.2 
128 PRO 128 A 128 A ? ?   ?   ? ?   ? ? ?    ?   ?   ? ?   ? ? ?    ASP 127 A 127 A ? -0.1 CYS 199 A 199 A ? -0.1 
129 ASN 129 A 129 A ? VAL 130 A 130 A ? -0.0 LYS 132 A 132 A ? -0.0 MET 131 A 131 A ? -0.4 THR 125 A 125 A ? -0.0 
130 VAL 130 A 130 A ? ASP 127 A 127 A ? -2.2 LYS 132 A 132 A ? -0.1 ASP 127 A 127 A ? -0.4 THR 126 A 126 A ? -0.0 
131 MET 131 A 131 A ? ASN 129 A 129 A ? -0.4 THR 125 A 125 A ? -0.1 ALA 133 A 133 A ? -0.6 VAL 130 A 130 A ? -0.1 
132 LYS 132 A 132 A ? ASP 127 A 127 A ? -0.2 GLY 124 A 124 A ? -0.0 THR 126 A 126 A ? -0.7 ASP 127 A 127 A ? -0.3 
133 ALA 133 A 133 A ? MET 131 A 131 A ? -0.6 THR 125 A 125 A ? -0.2 THR 125 A 125 A ? -0.2 GLY 124 A 124 A ? -0.2 
134 SER 134 A 134 A ? GLY 124 A 124 A ? -1.6 TRP 123 A 123 A ? -0.5 LEU 57  A 57  A ? -0.1 ALA 133 A 133 A ? -0.1 
135 ASP 135 A 135 A ? ALA 133 A 133 A ? -0.1 SER 56  A 56  A ? -0.1 LEU 57  A 57  A ? -2.2 LEU 137 A 137 A ? -0.3 
136 THR 136 A 136 A ? SER 56  A 56  A ? -0.2 LEU 57  A 57  A ? -0.1 SER 56  A 56  A ? -0.2 ARG 138 A 138 A ? -0.1 
137 LEU 137 A 137 A ? TYR 55  A 55  A ? -2.0 ASP 135 A 135 A ? -0.3 VAL 8   A 8   A ? -2.1 GLU 139 A 139 A ? -0.3 
138 ARG 138 A 138 A ? GLY 122 A 122 A ? -2.4 GLU 7   A 7   A ? -0.2 GLY 122 A 122 A ? -2.4 VAL 140 A 140 A ? -0.3 
139 GLU 139 A 139 A ? HIS 6   A 6   A ? -2.4 LEU 137 A 137 A ? -0.3 HIS 6   A 6   A ? -2.4 ASP 141 A 141 A ? -0.3 
140 VAL 140 A 140 A ? VAL 120 A 120 A ? -2.0 ARG 138 A 138 A ? -0.3 VAL 120 A 120 A ? -2.1 ILE 142 A 142 A ? -0.4 
141 ASP 141 A 141 A ? GLU 139 A 139 A ? -0.3 SER 119 A 119 A ? -0.2 THR 143 A 143 A ? -0.3 SER 119 A 119 A ? -0.2 
142 ILE 142 A 142 A ? CYS 118 A 118 A ? -3.5 VAL 140 A 140 A ? -0.4 CYS 118 A 118 A ? -3.8 ILE 144 A 144 A ? -0.4 
143 THR 143 A 143 A ? ASP 141 A 141 A ? -0.3 ILE 117 A 117 A ? -0.2 GLY 166 A 166 A ? -2.4 ILE 145 A 145 A ? -0.3 
144 ILE 144 A 144 A ? THR 116 A 116 A ? -2.3 ILE 142 A 142 A ? -0.4 GLY 115 A 115 A ? -3.4 ASN 146 A 146 A ? -0.3 
145 ILE 145 A 145 A ? CYS 164 A 164 A ? -2.9 THR 143 A 143 A ? -0.3 CYS 164 A 164 A ? -0.6 ARG 147 A 147 A ? -0.1 
146 ASN 146 A 146 A ? ILE 144 A 144 A ? -0.3 ARG 147 A 147 A ? -0.1 CYS 150 A 150 A ? -1.8 VAL 149 A 149 A ? -0.6 
147 ARG 147 A 147 A ? LYS 148 A 148 A ? -0.3 VAL 149 A 149 A ? -0.2 ASN 151 A 151 A ? -2.8 ASN 146 A 146 A ? -0.1 
148 LYS 148 A 148 A ? VAL 149 A 149 A ? -0.2 CYS 150 A 150 A ? -0.2 ARG 147 A 147 A ? -0.3 HIS 156 A 156 A ? -0.1 
149 VAL 149 A 149 A ? ASN 146 A 146 A ? -0.6 CYS 150 A 150 A ? -0.2 ARG 147 A 147 A ? -0.2 TYR 153 A 153 A ? -0.2 
150 CYS 150 A 150 A ? ASN 146 A 146 A ? -1.8 ASN 151 A 151 A ? -0.2 TYR 153 A 153 A ? -1.7 TYR 154 A 154 A ? -0.5 
151 ASN 151 A 151 A ? ARG 147 A 147 A ? -2.8 PRO 152 A 152 A ? -0.3 HIS 156 A 156 A ? -2.6 TYR 154 A 154 A ? -1.4 
152 PRO 152 A 152 A ? ?   ?   ? ?   ? ? ?    ?   ?   ? ?   ? ? ?    ASP 155 A 155 A ? -1.0 ASN 151 A 151 A ? -0.3 
153 TYR 153 A 153 A ? CYS 150 A 150 A ? -1.7 TYR 154 A 154 A ? -0.3 ASN 151 A 151 A ? -0.2 CYS 150 A 150 A ? -0.1 
154 TYR 154 A 154 A ? ASN 151 A 151 A ? -1.4 CYS 150 A 150 A ? -0.5 THR 157 A 157 A ? -1.6 TYR 153 A 153 A ? -0.3 
155 ASP 155 A 155 A ? PRO 152 A 152 A ? -1.0 HIS 156 A 156 A ? -0.3 TYR 153 A 153 A ? -0.1 ASN 151 A 151 A ? -0.1 
156 HIS 156 A 156 A ? ASN 151 A 151 A ? -2.6 THR 157 A 157 A ? -0.1 ASP 155 A 155 A ? -0.3 ASN 151 A 151 A ? -0.1 
157 THR 157 A 157 A ? TYR 154 A 154 A ? -1.6 ASN 151 A 151 A ? -0.4 THR 159 A 159 A ? -0.5 ASP 155 A 155 A ? -0.1 
158 ILE 158 A 158 A ? ASN 151 A 151 A ? -0.2 ARG 147 A 147 A ? -0.1 ARG 160 A 160 A ? -0.1 ASN 151 A 151 A ? -0.1 
159 THR 159 A 159 A ? THR 157 A 157 A ? -0.5 LEU 163 A 163 A ? -0.1 MET 162 A 162 A ? -1.6 THR 157 A 157 A ? -0.1 
160 ARG 160 A 160 A ? ASP 161 A 161 A ? -0.3 ILE 158 A 158 A ? -0.1 LYS 213 A 213 A ? -0.1 ILE 158 A 158 A ? -0.0 
161 ASP 161 A 161 A ? SER 212 A 212 A ? -0.1 LYS 213 A 213 A ? -0.0 ARG 210 A 210 A ? -3.1 LEU 163 A 163 A ? -0.3 
162 MET 162 A 162 A ? THR 159 A 159 A ? -1.6 THR 209 A 209 A ? -0.2 CYS 164 A 164 A ? -0.4 THR 209 A 209 A ? -0.2 
163 LEU 163 A 163 A ? TYR 208 A 208 A ? -3.0 ASP 161 A 161 A ? -0.3 TYR 208 A 208 A ? -2.8 THR 165 A 165 A ? -0.4 
164 CYS 164 A 164 A ? ILE 145 A 145 A ? -0.6 MET 162 A 162 A ? -0.4 ILE 145 A 145 A ? -2.9 GLY 166 A 166 A ? -0.4 
165 THR 165 A 165 A ? GLY 206 A 206 A ? -2.4 LEU 163 A 163 A ? -0.4 GLY 206 A 206 A ? -1.9 ASP 167 A 167 A ? -0.3 
166 GLY 166 A 166 A ? THR 143 A 143 A ? -2.4 CYS 164 A 164 A ? -0.4 ASN 168 A 168 A ? -0.4 THR 143 A 143 A ? -0.2 
167 ASP 167 A 167 A ? THR 165 A 165 A ? -0.3 LYS 172 A 172 A ? -0.3 ARG 171 A 171 A ? -1.6 ALA 170 A 170 A ? -0.5 
168 ASN 168 A 168 A ? GLY 166 A 166 A ? -0.4 LYS 169 A 169 A ? -0.2 ASP 167 A 167 A ? -0.1 LYS 204 A 204 A ? -0.0 
169 LYS 169 A 169 A ? ALA 170 A 170 A ? -0.1 GLY 166 A 166 A ? -0.0 ASN 168 A 168 A ? -0.2 ASP 167 A 167 A ? -0.0 
170 ALA 170 A 170 A ? ASP 167 A 167 A ? -0.5 LYS 172 A 172 A ? -0.1 ASN 168 A 168 A ? -0.1 LYS 169 A 169 A ? -0.1 
171 ARG 171 A 171 A ? ASP 167 A 167 A ? -1.6 LYS 172 A 172 A ? -0.2 ASP 173 A 173 A ? -0.4 ASN 168 A 168 A ? -0.1 
172 LYS 172 A 172 A ? ASP 167 A 167 A ? -0.4 PRO 202 A 202 A ? -0.1 SER 174 A 174 A ? -0.3 ASP 167 A 167 A ? -0.3 
173 ASP 173 A 173 A ? ILE 3   A 3   A ? -0.4 ARG 171 A 171 A ? -0.4 ILE 3   A 3   A ? -2.3 CYS 175 A 175 A ? -0.4 
174 SER 174 A 174 A ? LYS 172 A 172 A ? -0.3 ILE 2   A 2   A ? -0.2 ILE 2   A 2   A ? -0.3 ALA 176 A 176 A ? -0.2 
175 CYS 175 A 175 A ? LYS 1   A 1   A ? -0.7 ASP 173 A 173 A ? -0.4 ASP 178 A 178 A ? -2.2 SER 179 A 179 A ? -0.2 
176 ALA 176 A 176 A ? ASP 196 A 196 A ? -0.4 GLY 177 A 177 A ? -0.3 THR 125 A 125 A ? -2.3 CYS 175 A 175 A ? -0.2 
177 GLY 177 A 177 A ? GLY 124 A 124 A ? -0.3 VAL 26  A 26  A ? -0.2 TRP 123 A 123 A ? -0.4 ALA 176 A 176 A ? -0.3 
178 ASP 178 A 178 A ? CYS 175 A 175 A ? -2.2 CYS 27  A 27  A ? -0.2 GLY 181 A 181 A ? -3.2 VAL 193 A 193 A ? -0.3 
179 SER 179 A 179 A ? GLY 180 A 180 A ? -0.3 VAL 26  A 26  A ? -0.3 GLY 28  A 28  A ? -1.5 SER 194 A 194 A ? -0.2 
180 GLY 180 A 180 A ? VAL 193 A 193 A ? -2.9 GLY 181 A 181 A ? -0.3 SER 179 A 179 A ? -0.3 ALA 30  A 30  A ? -0.2 
181 GLY 181 A 181 A ? ASP 178 A 178 A ? -3.2 GLU 29  A 29  A ? -0.1 VAL 193 A 193 A ? -2.4 LEU 183 A 183 A ? -0.3 
182 PRO 182 A 182 A ? ?   ?   ? ?   ? ? ?    ?   ?   ? ?   ? ? ?    ALA 121 A 121 A ? -0.8 ILE 184 A 184 A ? -0.7 
183 LEU 183 A 183 A ? GLY 191 A 191 A ? -2.7 GLY 181 A 181 A ? -0.3 LYS 190 A 190 A ? -3.2 GLY 191 A 191 A ? -1.3 
184 ILE 184 A 184 A ? SER 119 A 119 A ? -3.6 PRO 182 A 182 A ? -0.7 SER 119 A 119 A ? -3.2 MET 186 A 186 A ? -0.4 
185 CYS 185 A 185 A ? GLU 188 A 188 A ? -2.5 LEU 183 A 183 A ? -0.5 GLU 188 A 188 A ? -2.2 CYS 118 A 118 A ? -0.1 
186 MET 186 A 186 A ? ILE 117 A 117 A ? -0.5 ILE 184 A 184 A ? -0.4 CYS 185 A 185 A ? -0.1 TYR 189 A 189 A ? -0.1 
187 ILE 187 A 187 A ? GLU 188 A 188 A ? -0.2 ILE 184 A 184 A ? -0.0 LYS 106 A 106 A ? -0.4 TYR 189 A 189 A ? -0.3 
188 GLU 188 A 188 A ? CYS 185 A 185 A ? -2.2 LEU 105 A 105 A ? -0.1 CYS 185 A 185 A ? -2.5 LYS 190 A 190 A ? -0.9 
189 TYR 189 A 189 A ? LYS 106 A 106 A ? -2.2 ILE 187 A 187 A ? -0.3 ILE 184 A 184 A ? -0.2 ILE 192 A 192 A ? -0.1 
190 LYS 190 A 190 A ? LEU 183 A 183 A ? -3.2 GLU 188 A 188 A ? -0.9 LEU 211 A 211 A ? -1.7 SER 212 A 212 A ? -0.5 
191 GLY 191 A 191 A ? LEU 183 A 183 A ? -1.3 ARG 210 A 210 A ? -0.2 LEU 183 A 183 A ? -2.7 VAL 193 A 193 A ? -0.4 
192 ILE 192 A 192 A ? THR 209 A 209 A ? -1.7 LYS 190 A 190 A ? -0.3 THR 209 A 209 A ? -2.9 SER 194 A 194 A ? -0.4 
193 VAL 193 A 193 A ? GLY 181 A 181 A ? -2.4 GLY 191 A 191 A ? -0.4 GLY 180 A 180 A ? -2.9 TYR 208 A 208 A ? -0.2 
194 SER 194 A 194 A ? ILE 207 A 207 A ? -1.8 ILE 192 A 192 A ? -0.4 ASP 196 A 196 A ? -0.4 TYR 208 A 208 A ? -0.2 
195 ALA 195 A 195 A ? ILE 207 A 207 A ? -1.6 ASP 196 A 196 A ? -0.1 ILE 207 A 207 A ? -0.6 SER 194 A 194 A ? -0.3 
196 ASP 196 A 196 A ? SER 194 A 194 A ? -0.4 VAL 193 A 193 A ? -0.1 CYS 199 A 199 A ? -0.7 ALA 176 A 176 A ? -0.4 
197 ALA 197 A 197 A ? ASP 198 A 198 A ? -0.3 CYS 175 A 175 A ? -0.1 CYS 199 A 199 A ? -0.1 ALA 176 A 176 A ? -0.0 
198 ASP 198 A 198 A ? PRO 205 A 205 A ? -0.1 VAL 201 A 201 A ? -0.0 VAL 201 A 201 A ? -0.9 ALA 197 A 197 A ? -0.3 
199 CYS 199 A 199 A ? ASP 196 A 196 A ? -0.7 GLY 200 A 200 A ? -0.2 CYS 175 A 175 A ? -0.1 ASP 173 A 173 A ? -0.1 
200 GLY 200 A 200 A ? VAL 201 A 201 A ? -0.3 LYS 204 A 204 A ? -0.2 CYS 199 A 199 A ? -0.2 ASP 173 A 173 A ? -0.1 
201 VAL 201 A 201 A ? ASP 198 A 198 A ? -0.9 LYS 204 A 204 A ? -0.4 LYS 204 A 204 A ? -2.2 GLY 200 A 200 A ? -0.3 
202 PRO 202 A 202 A ? ?   ?   ? ?   ? ? ?    ?   ?   ? ?   ? ? ?    VAL 201 A 201 A ? -0.1 ARG 171 A 171 A ? -0.1 
203 THR 203 A 203 A ? LYS 204 A 204 A ? -0.1 ARG 171 A 171 A ? -0.1 ASN 168 A 168 A ? -0.1 GLY 200 A 200 A ? -0.0 
204 LYS 204 A 204 A ? VAL 201 A 201 A ? -2.2 ASP 198 A 198 A ? -0.1 VAL 201 A 201 A ? -0.4 GLY 200 A 200 A ? -0.2 
205 PRO 205 A 205 A ? ?   ?   ? ?   ? ? ?    ?   ?   ? ?   ? ? ?    GLY 166 A 166 A ? -0.3 ILE 207 A 207 A ? -0.1 
206 GLY 206 A 206 A ? THR 165 A 165 A ? -1.9 ASP 196 A 196 A ? -0.0 THR 165 A 165 A ? -2.4 TYR 208 A 208 A ? -0.5 
207 ILE 207 A 207 A ? ALA 195 A 195 A ? -0.6 CYS 164 A 164 A ? -0.2 SER 194 A 194 A ? -1.8 ALA 195 A 195 A ? -1.6 
208 TYR 208 A 208 A ? LEU 163 A 163 A ? -2.8 GLY 206 A 206 A ? -0.5 LEU 163 A 163 A ? -3.0 ARG 210 A 210 A ? -0.5 
209 THR 209 A 209 A ? ILE 192 A 192 A ? -2.9 ILE 207 A 207 A ? -0.3 ILE 192 A 192 A ? -1.7 LEU 211 A 211 A ? -0.6 
210 ARG 210 A 210 A ? ASP 161 A 161 A ? -3.1 TYR 208 A 208 A ? -0.5 LYS 213 A 213 A ? -0.7 GLY 191 A 191 A ? -0.2 
211 LEU 211 A 211 A ? LYS 190 A 190 A ? -1.7 THR 209 A 209 A ? -0.6 TYR 214 A 214 A ? -2.5 LEU 215 A 215 A ? -0.4 
212 SER 212 A 212 A ? LYS 190 A 190 A ? -0.5 LYS 213 A 213 A ? -0.3 LEU 215 A 215 A ? -0.7 ASP 216 A 216 A ? -0.3 
213 LYS 213 A 213 A ? ARG 210 A 210 A ? -0.7 TYR 214 A 214 A ? -0.2 SER 212 A 212 A ? -0.3 TRP 217 A 217 A ? -0.2 
214 TYR 214 A 214 A ? LEU 211 A 211 A ? -2.5 ARG 210 A 210 A ? -0.2 ILE 218 A 218 A ? -2.7 LYS 213 A 213 A ? -0.2 
215 LEU 215 A 215 A ? SER 212 A 212 A ? -0.7 LEU 211 A 211 A ? -0.4 LYS 219 A 219 A ? -2.9 LYS 220 A 220 A ? -0.2 
216 ASP 216 A 216 A ? SER 212 A 212 A ? -0.3 TRP 217 A 217 A ? -0.2 LYS 220 A 220 A ? -2.1 LEU 215 A 215 A ? -0.2 
217 TRP 217 A 217 A ? LYS 219 A 219 A ? -0.2 ILE 218 A 218 A ? -0.2 LEU 221 A 221 A ? -1.8 LEU 215 A 215 A ? -0.2 
218 ILE 218 A 218 A ? TYR 214 A 214 A ? -2.7 LYS 219 A 219 A ? -0.2 ILE 222 A 222 A ? -2.4 ARG 223 A 223 A ? -0.2 
219 LYS 219 A 219 A ? LEU 215 A 215 A ? -2.9 LYS 220 A 220 A ? -0.2 ILE 224 A 224 A ? -1.3 ARG 223 A 223 A ? -1.0 
220 LYS 220 A 220 A ? ASP 216 A 216 A ? -2.1 LEU 215 A 215 A ? -0.2 LYS 219 A 219 A ? -0.2 ILE 218 A 218 A ? -0.2 
221 LEU 221 A 221 A ? TRP 217 A 217 A ? -1.8 ILE 222 A 222 A ? -0.2 LYS 219 A 219 A ? -0.2 LYS 220 A 220 A ? -0.2 
222 ILE 222 A 222 A ? ILE 218 A 218 A ? -2.4 TRP 217 A 217 A ? -0.2 LEU 221 A 221 A ? -0.2 LYS 220 A 220 A ? -0.2 
223 ARG 223 A 223 A ? LYS 219 A 219 A ? -1.0 ILE 218 A 218 A ? -0.2 LYS 225 A 225 A ? -0.5 LYS 220 A 220 A ? -0.2 
224 ILE 224 A 224 A ? LYS 219 A 219 A ? -1.3 ILE 218 A 218 A ? -0.2 ARG 223 A 223 A ? -0.2 ILE 222 A 222 A ? -0.1 
225 LYS 225 A 225 A ? ARG 223 A 223 A ? -0.5 ILE 222 A 222 A ? -0.1 LYS 220 A 220 A ? -0.0 ?   ?   ? ?   ? ? ?    
# 
loop_
_dssp_statistics_histogram.entry_id 
_dssp_statistics_histogram.type 
_dssp_statistics_histogram.1 
_dssp_statistics_histogram.2 
_dssp_statistics_histogram.3 
_dssp_statistics_histogram.4 
_dssp_statistics_histogram.5 
_dssp_statistics_histogram.6 
_dssp_statistics_histogram.7 
_dssp_statistics_histogram.8 
_dssp_statistics_histogram.9 
_dssp_statistics_histogram.10 
_dssp_statistics_histogram.11 
_dssp_statistics_histogram.12 
_dssp_statistics_histogram.13 
_dssp_statistics_histogram.14 
_dssp_statistics_histogram.15 
_dssp_statistics_histogram.16 
_dssp_statistics_histogram.17 
_dssp_statistics_histogram.18 
_dssp_statistics_histogram.19 
_dssp_statistics_histogram.20 
_dssp_statistics_histogram.21 
_dssp_statistics_histogram.22 
_dssp_statistics_histogram.23 
_dssp_statistics_histogram.24 
_dssp_statistics_histogram.25 
_dssp_statistics_histogram.26 
_dssp_statistics_histogram.27 
_dssp_statistics_histogram.28 
_dssp_statistics_histogram.29 
_dssp_statistics_histogram.30 
Rhincodon_typus_GeneID=109917819 residues_per_alpha_helix        0 0 0 1 0 0 0 1 0 0 0 0 0 0 0 0 0 0 0 0 0 0 0 0 0 0 0 0 0 0 
Rhincodon_typus_GeneID=109917819 parallel_bridges_per_ladder     0 0 0 0 0 0 0 0 0 0 0 0 0 0 0 0 0 0 0 0 0 0 0 0 0 0 0 0 0 0 
Rhincodon_typus_GeneID=109917819 antiparallel_bridges_per_ladder 4 3 1 6 1 2 0 0 0 0 0 0 0 0 0 0 0 0 0 0 0 0 0 0 0 0 0 0 0 0 
Rhincodon_typus_GeneID=109917819 ladders_per_sheet               0 0 0 0 0 1 1 0 0 0 0 0 0 0 0 0 0 0 0 0 0 0 0 0 0 0 0 0 0 0 
# 
loop_
_dssp_statistics_hbond.entry_id 
_dssp_statistics_hbond.type 
_dssp_statistics_hbond.count 
_dssp_statistics_hbond.count_per_100 
Rhincodon_typus_GeneID=109917819 O(I)-->H-N(J)          141 62.7 
Rhincodon_typus_GeneID=109917819 'PARALLEL BRIDGES'     0   0.0  
Rhincodon_typus_GeneID=109917819 'ANTIPARALLEL BRIDGES' 74  32.9 
Rhincodon_typus_GeneID=109917819 O(I)-->H-N(I-5)        1   0.4  
Rhincodon_typus_GeneID=109917819 O(I)-->H-N(I-4)        1   0.4  
Rhincodon_typus_GeneID=109917819 O(I)-->H-N(I-3)        4   1.8  
Rhincodon_typus_GeneID=109917819 O(I)-->H-N(I-2)        0   0.0  
Rhincodon_typus_GeneID=109917819 O(I)-->H-N(I-1)        0   0.0  
Rhincodon_typus_GeneID=109917819 O(I)-->H-N(I+0)        0   0.0  
Rhincodon_typus_GeneID=109917819 O(I)-->H-N(I+1)        0   0.0  
Rhincodon_typus_GeneID=109917819 O(I)-->H-N(I+2)        18  8.0  
Rhincodon_typus_GeneID=109917819 O(I)-->H-N(I+3)        28  12.4 
Rhincodon_typus_GeneID=109917819 O(I)-->H-N(I+4)        10  4.4  
Rhincodon_typus_GeneID=109917819 O(I)-->H-N(I+5)        3   1.3  
# 
_dssp_statistics.entry_id                       Rhincodon_typus_GeneID=109917819 
_dssp_statistics.nr_of_residues                 225 
_dssp_statistics.nr_of_chains                   1 
_dssp_statistics.nr_of_ss_bridges_total         0 
_dssp_statistics.nr_of_ss_bridges_intra_chain   0 
_dssp_statistics.nr_of_ss_bridges_inter_chain   0 
# 
loop_
_chem_comp.id 
_chem_comp.type 
_chem_comp.mon_nstd_flag 
_chem_comp.name 
_chem_comp.formula 
_chem_comp.formula_weight 
ALA 'L-PEPTIDE LINKING' y ALANINE         'C3 H7 N O2'     89.093 
ARG 'L-PEPTIDE LINKING' y ARGININE        'C6 H15 N4 O2'  175.209 
ASN 'L-PEPTIDE LINKING' y ASPARAGINE      'C4 H8 N2 O3'   132.118 
ASP 'L-PEPTIDE LINKING' y 'ASPARTIC ACID' 'C4 H7 N O4'    133.103 
CYS 'L-PEPTIDE LINKING' y CYSTEINE        'C3 H7 N O2 S'  121.158 
GLN 'L-PEPTIDE LINKING' y GLUTAMINE       'C5 H10 N2 O3'  146.144 
GLU 'L-PEPTIDE LINKING' y 'GLUTAMIC ACID' 'C5 H9 N O4'    147.129 
GLY 'PEPTIDE LINKING'   y GLYCINE         'C2 H5 N O2'     75.067 
HIS 'L-PEPTIDE LINKING' y HISTIDINE       'C6 H10 N3 O2'  156.162 
ILE 'L-PEPTIDE LINKING' y ISOLEUCINE      'C6 H13 N O2'   131.173 
LEU 'L-PEPTIDE LINKING' y LEUCINE         'C6 H13 N O2'   131.173 
LYS 'L-PEPTIDE LINKING' y LYSINE          'C6 H15 N2 O2'  147.195 
MET 'L-PEPTIDE LINKING' y METHIONINE      'C5 H11 N O2 S' 149.211 
PHE 'L-PEPTIDE LINKING' y PHENYLALANINE   'C9 H11 N O2'   165.189 
PRO 'L-PEPTIDE LINKING' y PROLINE         'C5 H9 N O2'     115.13 
SER 'L-PEPTIDE LINKING' y SERINE          'C3 H7 N O3'    105.093 
THR 'L-PEPTIDE LINKING' y THREONINE       'C4 H9 N O3'    119.119 
TRP 'L-PEPTIDE LINKING' y TRYPTOPHAN      'C11 H12 N2 O2' 204.225 
TYR 'L-PEPTIDE LINKING' y TYROSINE        'C9 H11 N O3'   181.189 
VAL 'L-PEPTIDE LINKING' y VALINE          'C5 H11 N O2'   117.146 
# 
loop_
_atom_type.symbol 
N 
C 
O 
S 
# 
loop_
_entity_poly_seq.entity_id 
_entity_poly_seq.num 
_entity_poly_seq.mon_id 
_entity_poly_seq.hetero 
1   1 LYS n 
1   2 ILE n 
1   3 ILE n 
1   4 ARG n 
1   5 GLY n 
1   6 HIS n 
1   7 GLU n 
1   8 VAL n 
1   9 ASN n 
1  10 PRO n 
1  11 HIS n 
1  12 SER n 
1  13 ARG n 
1  14 PRO n 
1  15 TYR n 
1  16 MET n 
1  17 ALA n 
1  18 SER n 
1  19 ILE n 
1  20 GLN n 
1  21 MET n 
1  22 ASN n 
1  23 LYS n 
1  24 GLN n 
1  25 HIS n 
1  26 VAL n 
1  27 CYS n 
1  28 GLY n 
1  29 GLU n 
1  30 ALA n 
1  31 LEU n 
1  32 ILE n 
1  33 ALA n 
1  34 PRO n 
1  35 SER n 
1  36 TRP n 
1  37 VAL n 
1  38 LEU n 
1  39 THR n 
1  40 ALA n 
1  41 ALA n 
1  42 HIS n 
1  43 CYS n 
1  44 GLU n 
1  45 ASN n 
1  46 ARG n 
1  47 ASP n 
1  48 ILE n 
1  49 GLN n 
1  50 VAL n 
1  51 ILE n 
1  52 LEU n 
1  53 GLY n 
1  54 ALA n 
1  55 TYR n 
1  56 SER n 
1  57 LEU n 
1  58 SER n 
1  59 LYS n 
1  60 ARG n 
1  61 GLU n 
1  62 GLU n 
1  63 LYS n 
1  64 GLN n 
1  65 GLU n 
1  66 VAL n 
1  67 LEU n 
1  68 LYS n 
1  69 VAL n 
1  70 LYS n 
1  71 LYS n 
1  72 CYS n 
1  73 PHE n 
1  74 PRO n 
1  75 TYR n 
1  76 PRO n 
1  77 GLU n 
1  78 PHE n 
1  79 ASN n 
1  80 TRP n 
1  81 LYS n 
1  82 ARG n 
1  83 LYS n 
1  84 GLU n 
1  85 ASN n 
1  86 ASP n 
1  87 ILE n 
1  88 THR n 
1  89 LEU n 
1  90 ILE n 
1  91 GLN n 
1  92 LEU n 
1  93 ALA n 
1  94 THR n 
1  95 LYS n 
1  96 ALA n 
1  97 ILE n 
1  98 LEU n 
1  99 ASN n 
1 100 LYS n 
1 101 TYR n 
1 102 VAL n 
1 103 SER n 
1 104 THR n 
1 105 LEU n 
1 106 LYS n 
1 107 LEU n 
1 108 PRO n 
1 109 LYS n 
1 110 ASP n 
1 111 ASP n 
1 112 VAL n 
1 113 LYS n 
1 114 ALA n 
1 115 GLY n 
1 116 THR n 
1 117 ILE n 
1 118 CYS n 
1 119 SER n 
1 120 VAL n 
1 121 ALA n 
1 122 GLY n 
1 123 TRP n 
1 124 GLY n 
1 125 THR n 
1 126 THR n 
1 127 ASP n 
1 128 PRO n 
1 129 ASN n 
1 130 VAL n 
1 131 MET n 
1 132 LYS n 
1 133 ALA n 
1 134 SER n 
1 135 ASP n 
1 136 THR n 
1 137 LEU n 
1 138 ARG n 
1 139 GLU n 
1 140 VAL n 
1 141 ASP n 
1 142 ILE n 
1 143 THR n 
1 144 ILE n 
1 145 ILE n 
1 146 ASN n 
1 147 ARG n 
1 148 LYS n 
1 149 VAL n 
1 150 CYS n 
1 151 ASN n 
1 152 PRO n 
1 153 TYR n 
1 154 TYR n 
1 155 ASP n 
1 156 HIS n 
1 157 THR n 
1 158 ILE n 
1 159 THR n 
1 160 ARG n 
1 161 ASP n 
1 162 MET n 
1 163 LEU n 
1 164 CYS n 
1 165 THR n 
1 166 GLY n 
1 167 ASP n 
1 168 ASN n 
1 169 LYS n 
1 170 ALA n 
1 171 ARG n 
1 172 LYS n 
1 173 ASP n 
1 174 SER n 
1 175 CYS n 
1 176 ALA n 
1 177 GLY n 
1 178 ASP n 
1 179 SER n 
1 180 GLY n 
1 181 GLY n 
1 182 PRO n 
1 183 LEU n 
1 184 ILE n 
1 185 CYS n 
1 186 MET n 
1 187 ILE n 
1 188 GLU n 
1 189 TYR n 
1 190 LYS n 
1 191 GLY n 
1 192 ILE n 
1 193 VAL n 
1 194 SER n 
1 195 ALA n 
1 196 ASP n 
1 197 ALA n 
1 198 ASP n 
1 199 CYS n 
1 200 GLY n 
1 201 VAL n 
1 202 PRO n 
1 203 THR n 
1 204 LYS n 
1 205 PRO n 
1 206 GLY n 
1 207 ILE n 
1 208 TYR n 
1 209 THR n 
1 210 ARG n 
1 211 LEU n 
1 212 SER n 
1 213 LYS n 
1 214 TYR n 
1 215 LEU n 
1 216 ASP n 
1 217 TRP n 
1 218 ILE n 
1 219 LYS n 
1 220 LYS n 
1 221 LEU n 
1 222 ILE n 
1 223 ARG n 
1 224 ILE n 
1 225 LYS n 
# 
loop_
_pdbx_poly_seq_scheme.asym_id 
_pdbx_poly_seq_scheme.entity_id 
_pdbx_poly_seq_scheme.seq_id 
_pdbx_poly_seq_scheme.mon_id 
_pdbx_poly_seq_scheme.ndb_seq_num 
_pdbx_poly_seq_scheme.pdb_seq_num 
_pdbx_poly_seq_scheme.auth_seq_num 
_pdbx_poly_seq_scheme.pdb_mon_id 
_pdbx_poly_seq_scheme.auth_mon_id 
_pdbx_poly_seq_scheme.pdb_strand_id 
_pdbx_poly_seq_scheme.pdb_ins_code 
_pdbx_poly_seq_scheme.hetero 
A 1   1 LYS   1 1   1   LYS LYS A ? n 
A 1   2 ILE   2 2   2   ILE ILE A ? n 
A 1   3 ILE   3 3   3   ILE ILE A ? n 
A 1   4 ARG   4 4   4   ARG ARG A ? n 
A 1   5 GLY   5 5   5   GLY GLY A ? n 
A 1   6 HIS   6 6   6   HIS HIS A ? n 
A 1   7 GLU   7 7   7   GLU GLU A ? n 
A 1   8 VAL   8 8   8   VAL VAL A ? n 
A 1   9 ASN   9 9   9   ASN ASN A ? n 
A 1  10 PRO  10 10  10  PRO PRO A ? n 
A 1  11 HIS  11 11  11  HIS HIS A ? n 
A 1  12 SER  12 12  12  SER SER A ? n 
A 1  13 ARG  13 13  13  ARG ARG A ? n 
A 1  14 PRO  14 14  14  PRO PRO A ? n 
A 1  15 TYR  15 15  15  TYR TYR A ? n 
A 1  16 MET  16 16  16  MET MET A ? n 
A 1  17 ALA  17 17  17  ALA ALA A ? n 
A 1  18 SER  18 18  18  SER SER A ? n 
A 1  19 ILE  19 19  19  ILE ILE A ? n 
A 1  20 GLN  20 20  20  GLN GLN A ? n 
A 1  21 MET  21 21  21  MET MET A ? n 
A 1  22 ASN  22 22  22  ASN ASN A ? n 
A 1  23 LYS  23 23  23  LYS LYS A ? n 
A 1  24 GLN  24 24  24  GLN GLN A ? n 
A 1  25 HIS  25 25  25  HIS HIS A ? n 
A 1  26 VAL  26 26  26  VAL VAL A ? n 
A 1  27 CYS  27 27  27  CYS CYS A ? n 
A 1  28 GLY  28 28  28  GLY GLY A ? n 
A 1  29 GLU  29 29  29  GLU GLU A ? n 
A 1  30 ALA  30 30  30  ALA ALA A ? n 
A 1  31 LEU  31 31  31  LEU LEU A ? n 
A 1  32 ILE  32 32  32  ILE ILE A ? n 
A 1  33 ALA  33 33  33  ALA ALA A ? n 
A 1  34 PRO  34 34  34  PRO PRO A ? n 
A 1  35 SER  35 35  35  SER SER A ? n 
A 1  36 TRP  36 36  36  TRP TRP A ? n 
A 1  37 VAL  37 37  37  VAL VAL A ? n 
A 1  38 LEU  38 38  38  LEU LEU A ? n 
A 1  39 THR  39 39  39  THR THR A ? n 
A 1  40 ALA  40 40  40  ALA ALA A ? n 
A 1  41 ALA  41 41  41  ALA ALA A ? n 
A 1  42 HIS  42 42  42  HIS HIS A ? n 
A 1  43 CYS  43 43  43  CYS CYS A ? n 
A 1  44 GLU  44 44  44  GLU GLU A ? n 
A 1  45 ASN  45 45  45  ASN ASN A ? n 
A 1  46 ARG  46 46  46  ARG ARG A ? n 
A 1  47 ASP  47 47  47  ASP ASP A ? n 
A 1  48 ILE  48 48  48  ILE ILE A ? n 
A 1  49 GLN  49 49  49  GLN GLN A ? n 
A 1  50 VAL  50 50  50  VAL VAL A ? n 
A 1  51 ILE  51 51  51  ILE ILE A ? n 
A 1  52 LEU  52 52  52  LEU LEU A ? n 
A 1  53 GLY  53 53  53  GLY GLY A ? n 
A 1  54 ALA  54 54  54  ALA ALA A ? n 
A 1  55 TYR  55 55  55  TYR TYR A ? n 
A 1  56 SER  56 56  56  SER SER A ? n 
A 1  57 LEU  57 57  57  LEU LEU A ? n 
A 1  58 SER  58 58  58  SER SER A ? n 
A 1  59 LYS  59 59  59  LYS LYS A ? n 
A 1  60 ARG  60 60  60  ARG ARG A ? n 
A 1  61 GLU  61 61  61  GLU GLU A ? n 
A 1  62 GLU  62 62  62  GLU GLU A ? n 
A 1  63 LYS  63 63  63  LYS LYS A ? n 
A 1  64 GLN  64 64  64  GLN GLN A ? n 
A 1  65 GLU  65 65  65  GLU GLU A ? n 
A 1  66 VAL  66 66  66  VAL VAL A ? n 
A 1  67 LEU  67 67  67  LEU LEU A ? n 
A 1  68 LYS  68 68  68  LYS LYS A ? n 
A 1  69 VAL  69 69  69  VAL VAL A ? n 
A 1  70 LYS  70 70  70  LYS LYS A ? n 
A 1  71 LYS  71 71  71  LYS LYS A ? n 
A 1  72 CYS  72 72  72  CYS CYS A ? n 
A 1  73 PHE  73 73  73  PHE PHE A ? n 
A 1  74 PRO  74 74  74  PRO PRO A ? n 
A 1  75 TYR  75 75  75  TYR TYR A ? n 
A 1  76 PRO  76 76  76  PRO PRO A ? n 
A 1  77 GLU  77 77  77  GLU GLU A ? n 
A 1  78 PHE  78 78  78  PHE PHE A ? n 
A 1  79 ASN  79 79  79  ASN ASN A ? n 
A 1  80 TRP  80 80  80  TRP TRP A ? n 
A 1  81 LYS  81 81  81  LYS LYS A ? n 
A 1  82 ARG  82 82  82  ARG ARG A ? n 
A 1  83 LYS  83 83  83  LYS LYS A ? n 
A 1  84 GLU  84 84  84  GLU GLU A ? n 
A 1  85 ASN  85 85  85  ASN ASN A ? n 
A 1  86 ASP  86 86  86  ASP ASP A ? n 
A 1  87 ILE  87 87  87  ILE ILE A ? n 
A 1  88 THR  88 88  88  THR THR A ? n 
A 1  89 LEU  89 89  89  LEU LEU A ? n 
A 1  90 ILE  90 90  90  ILE ILE A ? n 
A 1  91 GLN  91 91  91  GLN GLN A ? n 
A 1  92 LEU  92 92  92  LEU LEU A ? n 
A 1  93 ALA  93 93  93  ALA ALA A ? n 
A 1  94 THR  94 94  94  THR THR A ? n 
A 1  95 LYS  95 95  95  LYS LYS A ? n 
A 1  96 ALA  96 96  96  ALA ALA A ? n 
A 1  97 ILE  97 97  97  ILE ILE A ? n 
A 1  98 LEU  98 98  98  LEU LEU A ? n 
A 1  99 ASN  99 99  99  ASN ASN A ? n 
A 1 100 LYS 100 100 100 LYS LYS A ? n 
A 1 101 TYR 101 101 101 TYR TYR A ? n 
A 1 102 VAL 102 102 102 VAL VAL A ? n 
A 1 103 SER 103 103 103 SER SER A ? n 
A 1 104 THR 104 104 104 THR THR A ? n 
A 1 105 LEU 105 105 105 LEU LEU A ? n 
A 1 106 LYS 106 106 106 LYS LYS A ? n 
A 1 107 LEU 107 107 107 LEU LEU A ? n 
A 1 108 PRO 108 108 108 PRO PRO A ? n 
A 1 109 LYS 109 109 109 LYS LYS A ? n 
A 1 110 ASP 110 110 110 ASP ASP A ? n 
A 1 111 ASP 111 111 111 ASP ASP A ? n 
A 1 112 VAL 112 112 112 VAL VAL A ? n 
A 1 113 LYS 113 113 113 LYS LYS A ? n 
A 1 114 ALA 114 114 114 ALA ALA A ? n 
A 1 115 GLY 115 115 115 GLY GLY A ? n 
A 1 116 THR 116 116 116 THR THR A ? n 
A 1 117 ILE 117 117 117 ILE ILE A ? n 
A 1 118 CYS 118 118 118 CYS CYS A ? n 
A 1 119 SER 119 119 119 SER SER A ? n 
A 1 120 VAL 120 120 120 VAL VAL A ? n 
A 1 121 ALA 121 121 121 ALA ALA A ? n 
A 1 122 GLY 122 122 122 GLY GLY A ? n 
A 1 123 TRP 123 123 123 TRP TRP A ? n 
A 1 124 GLY 124 124 124 GLY GLY A ? n 
A 1 125 THR 125 125 125 THR THR A ? n 
A 1 126 THR 126 126 126 THR THR A ? n 
A 1 127 ASP 127 127 127 ASP ASP A ? n 
A 1 128 PRO 128 128 128 PRO PRO A ? n 
A 1 129 ASN 129 129 129 ASN ASN A ? n 
A 1 130 VAL 130 130 130 VAL VAL A ? n 
A 1 131 MET 131 131 131 MET MET A ? n 
A 1 132 LYS 132 132 132 LYS LYS A ? n 
A 1 133 ALA 133 133 133 ALA ALA A ? n 
A 1 134 SER 134 134 134 SER SER A ? n 
A 1 135 ASP 135 135 135 ASP ASP A ? n 
A 1 136 THR 136 136 136 THR THR A ? n 
A 1 137 LEU 137 137 137 LEU LEU A ? n 
A 1 138 ARG 138 138 138 ARG ARG A ? n 
A 1 139 GLU 139 139 139 GLU GLU A ? n 
A 1 140 VAL 140 140 140 VAL VAL A ? n 
A 1 141 ASP 141 141 141 ASP ASP A ? n 
A 1 142 ILE 142 142 142 ILE ILE A ? n 
A 1 143 THR 143 143 143 THR THR A ? n 
A 1 144 ILE 144 144 144 ILE ILE A ? n 
A 1 145 ILE 145 145 145 ILE ILE A ? n 
A 1 146 ASN 146 146 146 ASN ASN A ? n 
A 1 147 ARG 147 147 147 ARG ARG A ? n 
A 1 148 LYS 148 148 148 LYS LYS A ? n 
A 1 149 VAL 149 149 149 VAL VAL A ? n 
A 1 150 CYS 150 150 150 CYS CYS A ? n 
A 1 151 ASN 151 151 151 ASN ASN A ? n 
A 1 152 PRO 152 152 152 PRO PRO A ? n 
A 1 153 TYR 153 153 153 TYR TYR A ? n 
A 1 154 TYR 154 154 154 TYR TYR A ? n 
A 1 155 ASP 155 155 155 ASP ASP A ? n 
A 1 156 HIS 156 156 156 HIS HIS A ? n 
A 1 157 THR 157 157 157 THR THR A ? n 
A 1 158 ILE 158 158 158 ILE ILE A ? n 
A 1 159 THR 159 159 159 THR THR A ? n 
A 1 160 ARG 160 160 160 ARG ARG A ? n 
A 1 161 ASP 161 161 161 ASP ASP A ? n 
A 1 162 MET 162 162 162 MET MET A ? n 
A 1 163 LEU 163 163 163 LEU LEU A ? n 
A 1 164 CYS 164 164 164 CYS CYS A ? n 
A 1 165 THR 165 165 165 THR THR A ? n 
A 1 166 GLY 166 166 166 GLY GLY A ? n 
A 1 167 ASP 167 167 167 ASP ASP A ? n 
A 1 168 ASN 168 168 168 ASN ASN A ? n 
A 1 169 LYS 169 169 169 LYS LYS A ? n 
A 1 170 ALA 170 170 170 ALA ALA A ? n 
A 1 171 ARG 171 171 171 ARG ARG A ? n 
A 1 172 LYS 172 172 172 LYS LYS A ? n 
A 1 173 ASP 173 173 173 ASP ASP A ? n 
A 1 174 SER 174 174 174 SER SER A ? n 
A 1 175 CYS 175 175 175 CYS CYS A ? n 
A 1 176 ALA 176 176 176 ALA ALA A ? n 
A 1 177 GLY 177 177 177 GLY GLY A ? n 
A 1 178 ASP 178 178 178 ASP ASP A ? n 
A 1 179 SER 179 179 179 SER SER A ? n 
A 1 180 GLY 180 180 180 GLY GLY A ? n 
A 1 181 GLY 181 181 181 GLY GLY A ? n 
A 1 182 PRO 182 182 182 PRO PRO A ? n 
A 1 183 LEU 183 183 183 LEU LEU A ? n 
A 1 184 ILE 184 184 184 ILE ILE A ? n 
A 1 185 CYS 185 185 185 CYS CYS A ? n 
A 1 186 MET 186 186 186 MET MET A ? n 
A 1 187 ILE 187 187 187 ILE ILE A ? n 
A 1 188 GLU 188 188 188 GLU GLU A ? n 
A 1 189 TYR 189 189 189 TYR TYR A ? n 
A 1 190 LYS 190 190 190 LYS LYS A ? n 
A 1 191 GLY 191 191 191 GLY GLY A ? n 
A 1 192 ILE 192 192 192 ILE ILE A ? n 
A 1 193 VAL 193 193 193 VAL VAL A ? n 
A 1 194 SER 194 194 194 SER SER A ? n 
A 1 195 ALA 195 195 195 ALA ALA A ? n 
A 1 196 ASP 196 196 196 ASP ASP A ? n 
A 1 197 ALA 197 197 197 ALA ALA A ? n 
A 1 198 ASP 198 198 198 ASP ASP A ? n 
A 1 199 CYS 199 199 199 CYS CYS A ? n 
A 1 200 GLY 200 200 200 GLY GLY A ? n 
A 1 201 VAL 201 201 201 VAL VAL A ? n 
A 1 202 PRO 202 202 202 PRO PRO A ? n 
A 1 203 THR 203 203 203 THR THR A ? n 
A 1 204 LYS 204 204 204 LYS LYS A ? n 
A 1 205 PRO 205 205 205 PRO PRO A ? n 
A 1 206 GLY 206 206 206 GLY GLY A ? n 
A 1 207 ILE 207 207 207 ILE ILE A ? n 
A 1 208 TYR 208 208 208 TYR TYR A ? n 
A 1 209 THR 209 209 209 THR THR A ? n 
A 1 210 ARG 210 210 210 ARG ARG A ? n 
A 1 211 LEU 211 211 211 LEU LEU A ? n 
A 1 212 SER 212 212 212 SER SER A ? n 
A 1 213 LYS 213 213 213 LYS LYS A ? n 
A 1 214 TYR 214 214 214 TYR TYR A ? n 
A 1 215 LEU 215 215 215 LEU LEU A ? n 
A 1 216 ASP 216 216 216 ASP ASP A ? n 
A 1 217 TRP 217 217 217 TRP TRP A ? n 
A 1 218 ILE 218 218 218 ILE ILE A ? n 
A 1 219 LYS 219 219 219 LYS LYS A ? n 
A 1 220 LYS 220 220 220 LYS LYS A ? n 
A 1 221 LEU 221 221 221 LEU LEU A ? n 
A 1 222 ILE 222 222 222 ILE ILE A ? n 
A 1 223 ARG 223 223 223 ARG ARG A ? n 
A 1 224 ILE 224 224 224 ILE ILE A ? n 
A 1 225 LYS 225 225 225 LYS LYS A ? n 
# 
loop_
_atom_site.group_PDB 
_atom_site.id 
_atom_site.type_symbol 
_atom_site.label_atom_id 
_atom_site.label_alt_id 
_atom_site.label_comp_id 
_atom_site.label_asym_id 
_atom_site.label_entity_id 
_atom_site.label_seq_id 
_atom_site.pdbx_PDB_ins_code 
_atom_site.Cartn_x 
_atom_site.Cartn_y 
_atom_site.Cartn_z 
_atom_site.occupancy 
_atom_site.B_iso_or_equiv 
_atom_site.pdbx_formal_charge 
_atom_site.auth_seq_id 
_atom_site.auth_comp_id 
_atom_site.auth_asym_id 
_atom_site.auth_atom_id 
_atom_site.pdbx_PDB_model_num 
ATOM 1    N N   ? LYS A 1   1 ?   0.998  10.055  -5.661 1.000 53.050 ? 1   LYS A N   1 
ATOM 2    C CA  ? LYS A 1   1 ?   0.442  10.531  -6.925 1.000 53.050 ? 1   LYS A CA  1 
ATOM 3    C C   ? LYS A 1   1 ?  -0.204   9.391  -7.706 1.000 53.050 ? 1   LYS A C   1 
ATOM 4    C CB  ? LYS A 1   1 ?   1.528  11.197  -7.772 1.000 53.050 ? 1   LYS A CB  1 
ATOM 5    O O   ? LYS A 1   1 ?   0.335   8.284  -7.759 1.000 53.050 ? 1   LYS A O   1 
ATOM 6    C CG  ? LYS A 1   1 ?   2.026  12.520  -7.211 1.000 53.050 ? 1   LYS A CG  1 
ATOM 7    C CD  ? LYS A 1   1 ?   3.044  13.173  -8.138 1.000 53.050 ? 1   LYS A CD  1 
ATOM 8    C CE  ? LYS A 1   1 ?   3.577  14.475  -7.557 1.000 53.050 ? 1   LYS A CE  1 
ATOM 9    N NZ  ? LYS A 1   1 ?   4.528  15.150  -8.490 1.000 53.050 ? 1   LYS A NZ  1 
ATOM 10   N N   ? ILE A 1   2 ?  -1.459   9.571  -8.041 1.000 58.990 ? 2   ILE A N   1 
ATOM 11   C CA  ? ILE A 1   2 ?  -1.827   8.787  -9.215 1.000 58.990 ? 2   ILE A CA  1 
ATOM 12   C C   ? ILE A 1   2 ?  -1.740   9.659 -10.466 1.000 58.990 ? 2   ILE A C   1 
ATOM 13   C CB  ? ILE A 1   2 ?  -3.245   8.190  -9.075 1.000 58.990 ? 2   ILE A CB  1 
ATOM 14   O O   ? ILE A 1   2 ?  -2.637  10.460 -10.735 1.000 58.990 ? 2   ILE A O   1 
ATOM 15   C CG1 ? ILE A 1   2 ?  -3.348   7.351  -7.797 1.000 58.990 ? 2   ILE A CG1 1 
ATOM 16   C CG2 ? ILE A 1   2 ?  -3.605   7.356 -10.308 1.000 58.990 ? 2   ILE A CG2 1 
ATOM 17   C CD1 ? ILE A 1   2 ?  -2.524   6.071  -7.828 1.000 58.990 ? 2   ILE A CD1 1 
ATOM 18   N N   ? ILE A 1   3 ?  -0.564  10.050 -10.816 1.000 64.210 ? 3   ILE A N   1 
ATOM 19   C CA  ? ILE A 1   3 ?  -0.318  10.932 -11.952 1.000 64.210 ? 3   ILE A CA  1 
ATOM 20   C C   ? ILE A 1   3 ?  -1.022  10.385 -13.192 1.000 64.210 ? 3   ILE A C   1 
ATOM 21   C CB  ? ILE A 1   3 ?   1.194  11.097 -12.223 1.000 64.210 ? 3   ILE A CB  1 
ATOM 22   O O   ? ILE A 1   3 ?  -0.812   9.232 -13.574 1.000 64.210 ? 3   ILE A O   1 
ATOM 23   C CG1 ? ILE A 1   3 ?   1.913  11.585 -10.959 1.000 64.210 ? 3   ILE A CG1 1 
ATOM 24   C CG2 ? ILE A 1   3 ?   1.431  12.056 -13.393 1.000 64.210 ? 3   ILE A CG2 1 
ATOM 25   C CD1 ? ILE A 1   3 ?   1.492  12.976 -10.506 1.000 64.210 ? 3   ILE A CD1 1 
ATOM 26   N N   ? ARG A 1   4 ?  -2.041  11.311 -13.659 1.000 67.650 ? 4   ARG A N   1 
ATOM 27   C CA  ? ARG A 1   4 ?  -2.814  10.985 -14.854 1.000 67.650 ? 4   ARG A CA  1 
ATOM 28   C C   ? ARG A 1   4 ?  -3.806   9.861 -14.576 1.000 67.650 ? 4   ARG A C   1 
ATOM 29   C CB  ? ARG A 1   4 ?  -1.885  10.592 -16.005 1.000 67.650 ? 4   ARG A CB  1 
ATOM 30   O O   ? ARG A 1   4 ?  -4.091   9.045 -15.455 1.000 67.650 ? 4   ARG A O   1 
ATOM 31   C CG  ? ARG A 1   4 ?  -1.029  11.735 -16.524 1.000 67.650 ? 4   ARG A CG  1 
ATOM 32   C CD  ? ARG A 1   4 ?  -0.258  11.340 -17.776 1.000 67.650 ? 4   ARG A CD  1 
ATOM 33   N NE  ? ARG A 1   4 ?   0.503  12.462 -18.318 1.000 67.650 ? 4   ARG A NE  1 
ATOM 34   N NH1 ? ARG A 1   4 ?   1.391  11.273 -20.088 1.000 67.650 ? 4   ARG A NH1 1 
ATOM 35   N NH2 ? ARG A 1   4 ?   1.917  13.486 -19.809 1.000 67.650 ? 4   ARG A NH2 1 
ATOM 36   C CZ  ? ARG A 1   4 ?   1.268  12.404 -19.404 1.000 67.650 ? 4   ARG A CZ  1 
ATOM 37   N N   ? GLY A 1   5 ?  -4.040   9.595 -13.293 1.000 76.760 ? 5   GLY A N   1 
ATOM 38   C CA  ? GLY A 1   5 ?  -5.076   8.666 -12.868 1.000 76.760 ? 5   GLY A CA  1 
ATOM 39   C C   ? GLY A 1   5 ?  -6.472   9.254 -12.945 1.000 76.760 ? 5   GLY A C   1 
ATOM 40   O O   ? GLY A 1   5 ?  -6.645  10.406 -13.349 1.000 76.760 ? 5   GLY A O   1 
ATOM 41   N N   ? HIS A 1   6 ?  -7.405   8.537 -12.840 1.000 88.340 ? 6   HIS A N   1 
ATOM 42   C CA  ? HIS A 1   6 ?  -8.802   8.953 -12.877 1.000 88.340 ? 6   HIS A CA  1 
ATOM 43   C C   ? HIS A 1   6 ?  -9.538   8.523 -11.612 1.000 88.340 ? 6   HIS A C   1 
ATOM 44   C CB  ? HIS A 1   6 ?  -9.500   8.379 -14.111 1.000 88.340 ? 6   HIS A CB  1 
ATOM 45   O O   ? HIS A 1   6 ?  -9.107   7.596 -10.922 1.000 88.340 ? 6   HIS A O   1 
ATOM 46   C CG  ? HIS A 1   6 ?  -9.534   6.884 -14.140 1.000 88.340 ? 6   HIS A CG  1 
ATOM 47   C CD2 ? HIS A 1   6 ? -10.478   6.008 -13.723 1.000 88.340 ? 6   HIS A CD2 1 
ATOM 48   N ND1 ? HIS A 1   6 ?  -8.500   6.126 -14.646 1.000 88.340 ? 6   HIS A ND1 1 
ATOM 49   C CE1 ? HIS A 1   6 ?  -8.808   4.844 -14.538 1.000 88.340 ? 6   HIS A CE1 1 
ATOM 50   N NE2 ? HIS A 1   6 ? -10.003   4.746 -13.982 1.000 88.340 ? 6   HIS A NE2 1 
ATOM 51   N N   ? GLU A 1   7 ? -10.537   9.331 -11.255 1.000 92.180 ? 7   GLU A N   1 
ATOM 52   C CA  ? GLU A 1   7 ? -11.388   8.955 -10.131 1.000 92.180 ? 7   GLU A CA  1 
ATOM 53   C C   ? GLU A 1   7 ? -12.038   7.593 -10.362 1.000 92.180 ? 7   GLU A C   1 
ATOM 54   C CB  ? GLU A 1   7 ? -12.464  10.017  -9.892 1.000 92.180 ? 7   GLU A CB  1 
ATOM 55   O O   ? GLU A 1   7 ? -12.483   7.293 -11.472 1.000 92.180 ? 7   GLU A O   1 
ATOM 56   C CG  ? GLU A 1   7 ? -13.272   9.799  -8.620 1.000 92.180 ? 7   GLU A CG  1 
ATOM 57   C CD  ? GLU A 1   7 ? -14.215  10.949  -8.304 1.000 92.180 ? 7   GLU A CD  1 
ATOM 58   O OE1 ? GLU A 1   7 ? -15.341  10.694  -7.819 1.000 92.180 ? 7   GLU A OE1 1 
ATOM 59   O OE2 ? GLU A 1   7 ? -13.826  12.113  -8.545 1.000 92.180 ? 7   GLU A OE2 1 
ATOM 60   N N   ? VAL A 1   8 ? -12.049   6.766  -9.316 1.000 92.250 ? 8   VAL A N   1 
ATOM 61   C CA  ? VAL A 1   8 ? -12.666   5.447  -9.408 1.000 92.250 ? 8   VAL A CA  1 
ATOM 62   C C   ? VAL A 1   8 ? -14.181   5.574  -9.258 1.000 92.250 ? 8   VAL A C   1 
ATOM 63   C CB  ? VAL A 1   8 ? -12.104   4.482  -8.341 1.000 92.250 ? 8   VAL A CB  1 
ATOM 64   O O   ? VAL A 1   8 ? -14.677   6.568  -8.721 1.000 92.250 ? 8   VAL A O   1 
ATOM 65   C CG1 ? VAL A 1   8 ? -10.586   4.363  -8.466 1.000 92.250 ? 8   VAL A CG1 1 
ATOM 66   C CG2 ? VAL A 1   8 ? -12.493   4.950  -6.940 1.000 92.250 ? 8   VAL A CG2 1 
ATOM 67   N N   ? ASN A 1   9 ? -14.865   4.545  -9.852 1.000 92.970 ? 9   ASN A N   1 
ATOM 68   C CA  ? ASN A 1   9 ? -16.264   4.426  -9.455 1.000 92.970 ? 9   ASN A CA  1 
ATOM 69   C C   ? ASN A 1   9 ? -16.402   4.163  -7.958 1.000 92.970 ? 9   ASN A C   1 
ATOM 70   C CB  ? ASN A 1   9 ? -16.956   3.320 -10.255 1.000 92.970 ? 9   ASN A CB  1 
ATOM 71   O O   ? ASN A 1   9 ? -15.680   3.335  -7.400 1.000 92.970 ? 9   ASN A O   1 
ATOM 72   C CG  ? ASN A 1   9 ? -17.082   3.656 -11.728 1.000 92.970 ? 9   ASN A CG  1 
ATOM 73   N ND2 ? ASN A 1   9 ? -17.092   2.630 -12.571 1.000 92.970 ? 9   ASN A ND2 1 
ATOM 74   O OD1 ? ASN A 1   9 ? -17.168   4.827 -12.105 1.000 92.970 ? 9   ASN A OD1 1 
ATOM 75   N N   ? PRO A 1  10 ? -17.217   4.994  -7.259 1.000 92.480 ? 10  PRO A N   1 
ATOM 76   C CA  ? PRO A 1  10 ? -17.373   4.784  -5.818 1.000 92.480 ? 10  PRO A CA  1 
ATOM 77   C C   ? PRO A 1  10 ? -17.567   3.314  -5.453 1.000 92.480 ? 10  PRO A C   1 
ATOM 78   C CB  ? PRO A 1  10 ? -18.622   5.601  -5.476 1.000 92.480 ? 10  PRO A CB  1 
ATOM 79   O O   ? PRO A 1  10 ? -18.317   2.602  -6.124 1.000 92.480 ? 10  PRO A O   1 
ATOM 80   C CG  ? PRO A 1  10 ? -18.668   6.679  -6.510 1.000 92.480 ? 10  PRO A CG  1 
ATOM 81   C CD  ? PRO A 1  10 ? -18.197   6.108  -7.817 1.000 92.480 ? 10  PRO A CD  1 
ATOM 82   N N   ? HIS A 1  11 ? -16.681   2.869  -4.477 1.000 89.780 ? 11  HIS A N   1 
ATOM 83   C CA  ? HIS A 1  11 ? -16.790   1.568  -3.826 1.000 89.780 ? 11  HIS A CA  1 
ATOM 84   C C   ? HIS A 1  11 ? -16.405   0.442  -4.780 1.000 89.780 ? 11  HIS A C   1 
ATOM 85   C CB  ? HIS A 1  11 ? -18.210   1.349  -3.302 1.000 89.780 ? 11  HIS A CB  1 
ATOM 86   O O   ? HIS A 1  11 ? -16.760  -0.717  -4.553 1.000 89.780 ? 11  HIS A O   1 
ATOM 87   C CG  ? HIS A 1  11 ? -18.672   2.413  -2.358 1.000 89.780 ? 11  HIS A CG  1 
ATOM 88   C CD2 ? HIS A 1  11 ? -19.731   3.255  -2.416 1.000 89.780 ? 11  HIS A CD2 1 
ATOM 89   N ND1 ? HIS A 1  11 ? -18.009   2.707  -1.186 1.000 89.780 ? 11  HIS A ND1 1 
ATOM 90   C CE1 ? HIS A 1  11 ? -18.643   3.687  -0.562 1.000 89.780 ? 11  HIS A CE1 1 
ATOM 91   N NE2 ? HIS A 1  11 ? -19.691   4.037  -1.288 1.000 89.780 ? 11  HIS A NE2 1 
ATOM 92   N N   ? SER A 1  12 ? -15.810   0.740  -5.890 1.000 93.820 ? 12  SER A N   1 
ATOM 93   C CA  ? SER A 1  12 ? -15.298  -0.230  -6.852 1.000 93.820 ? 12  SER A CA  1 
ATOM 94   C C   ? SER A 1  12 ? -13.983  -0.838  -6.377 1.000 93.820 ? 12  SER A C   1 
ATOM 95   C CB  ? SER A 1  12 ? -15.101   0.424  -8.220 1.000 93.820 ? 12  SER A CB  1 
ATOM 96   O O   ? SER A 1  12 ? -13.518  -1.836  -6.931 1.000 93.820 ? 12  SER A O   1 
ATOM 97   O OG  ? SER A 1  12 ? -14.145   1.468  -8.146 1.000 93.820 ? 12  SER A OG  1 
ATOM 98   N N   ? ARG A 1  13 ? -13.412  -0.362  -5.337 1.000 95.340 ? 13  ARG A N   1 
ATOM 99   C CA  ? ARG A 1  13 ? -12.212  -0.868  -4.680 1.000 95.340 ? 13  ARG A CA  1 
ATOM 100  C C   ? ARG A 1  13 ? -12.461  -1.108  -3.194 1.000 95.340 ? 13  ARG A C   1 
ATOM 101  C CB  ? ARG A 1  13 ? -11.045   0.104  -4.865 1.000 95.340 ? 13  ARG A CB  1 
ATOM 102  O O   ? ARG A 1  13 ? -11.879  -0.431  -2.345 1.000 95.340 ? 13  ARG A O   1 
ATOM 103  C CG  ? ARG A 1  13 ? -10.694   0.376  -6.319 1.000 95.340 ? 13  ARG A CG  1 
ATOM 104  C CD  ? ARG A 1  13 ? -10.160  -0.870  -7.012 1.000 95.340 ? 13  ARG A CD  1 
ATOM 105  N NE  ? ARG A 1  13 ?  -9.741  -0.587  -8.382 1.000 95.340 ? 13  ARG A NE  1 
ATOM 106  N NH1 ? ARG A 1  13 ? -11.840  -0.873  -9.303 1.000 95.340 ? 13  ARG A NH1 1 
ATOM 107  N NH2 ? ARG A 1  13 ? -10.061  -0.322 -10.640 1.000 95.340 ? 13  ARG A NH2 1 
ATOM 108  C CZ  ? ARG A 1  13 ? -10.548  -0.595  -9.439 1.000 95.340 ? 13  ARG A CZ  1 
ATOM 109  N N   ? PRO A 1  14 ? -13.211  -2.081  -2.793 1.000 95.900 ? 14  PRO A N   1 
ATOM 110  C CA  ? PRO A 1  14 ? -13.685  -2.285  -1.422 1.000 95.900 ? 14  PRO A CA  1 
ATOM 111  C C   ? PRO A 1  14 ? -12.592  -2.803  -0.490 1.000 95.900 ? 14  PRO A C   1 
ATOM 112  C CB  ? PRO A 1  14 ? -14.799  -3.323  -1.585 1.000 95.900 ? 14  PRO A CB  1 
ATOM 113  O O   ? PRO A 1  14 ? -12.779  -2.838   0.729 1.000 95.900 ? 14  PRO A O   1 
ATOM 114  C CG  ? PRO A 1  14 ? -14.428  -4.092  -2.811 1.000 95.900 ? 14  PRO A CG  1 
ATOM 115  C CD  ? PRO A 1  14 ? -13.799  -3.148  -3.795 1.000 95.900 ? 14  PRO A CD  1 
ATOM 116  N N   ? TYR A 1  15 ? -11.373  -3.077  -0.995 1.000 96.970 ? 15  TYR A N   1 
ATOM 117  C CA  ? TYR A 1  15 ? -10.229  -3.545  -0.220 1.000 96.970 ? 15  TYR A CA  1 
ATOM 118  C C   ? TYR A 1  15 ?  -9.361  -2.377   0.231 1.000 96.970 ? 15  TYR A C   1 
ATOM 119  C CB  ? TYR A 1  15 ?  -9.391  -4.531  -1.040 1.000 96.970 ? 15  TYR A CB  1 
ATOM 120  O O   ? TYR A 1  15 ?  -8.457  -2.548   1.052 1.000 96.970 ? 15  TYR A O   1 
ATOM 121  C CG  ? TYR A 1  15 ?  -9.088  -4.053  -2.439 1.000 96.970 ? 15  TYR A CG  1 
ATOM 122  C CD1 ? TYR A 1  15 ?  -9.802  -4.539  -3.532 1.000 96.970 ? 15  TYR A CD1 1 
ATOM 123  C CD2 ? TYR A 1  15 ?  -8.087  -3.117  -2.672 1.000 96.970 ? 15  TYR A CD2 1 
ATOM 124  C CE1 ? TYR A 1  15 ?  -9.525  -4.103  -4.824 1.000 96.970 ? 15  TYR A CE1 1 
ATOM 125  C CE2 ? TYR A 1  15 ?  -7.801  -2.674  -3.959 1.000 96.970 ? 15  TYR A CE2 1 
ATOM 126  O OH  ? TYR A 1  15 ?  -8.246  -2.736  -6.303 1.000 96.970 ? 15  TYR A OH  1 
ATOM 127  C CZ  ? TYR A 1  15 ?  -8.525  -3.171  -5.027 1.000 96.970 ? 15  TYR A CZ  1 
ATOM 128  N N   ? MET A 1  16 ?  -9.603  -1.222  -0.396 1.000 96.700 ? 16  MET A N   1 
ATOM 129  C CA  ? MET A 1  16 ?  -8.760  -0.062  -0.125 1.000 96.700 ? 16  MET A CA  1 
ATOM 130  C C   ? MET A 1  16 ?  -8.918   0.399   1.320 1.000 96.700 ? 16  MET A C   1 
ATOM 131  C CB  ? MET A 1  16 ?  -9.099   1.085  -1.079 1.000 96.700 ? 16  MET A CB  1 
ATOM 132  O O   ? MET A 1  16 ? -10.034   0.465   1.837 1.000 96.700 ? 16  MET A O   1 
ATOM 133  C CG  ? MET A 1  16 ?  -8.475   0.939  -2.458 1.000 96.700 ? 16  MET A CG  1 
ATOM 134  S SD  ? MET A 1  16 ?  -6.644   0.841  -2.394 1.000 96.700 ? 16  MET A SD  1 
ATOM 135  C CE  ? MET A 1  16 ?  -6.252   2.530  -1.857 1.000 96.700 ? 16  MET A CE  1 
ATOM 136  N N   ? ALA A 1  17 ?  -7.789   0.676   1.920 1.000 96.190 ? 17  ALA A N   1 
ATOM 137  C CA  ? ALA A 1  17 ?  -7.735   1.187   3.287 1.000 96.190 ? 17  ALA A CA  1 
ATOM 138  C C   ? ALA A 1  17 ?  -6.895   2.459   3.364 1.000 96.190 ? 17  ALA A C   1 
ATOM 139  C CB  ? ALA A 1  17 ?  -7.176   0.125   4.231 1.000 96.190 ? 17  ALA A CB  1 
ATOM 140  O O   ? ALA A 1  17 ?  -5.898   2.595   2.651 1.000 96.190 ? 17  ALA A O   1 
ATOM 141  N N   ? SER A 1  18 ?  -7.382   3.364   4.245 1.000 95.470 ? 18  SER A N   1 
ATOM 142  C CA  ? SER A 1  18 ?  -6.647   4.591   4.535 1.000 95.470 ? 18  SER A CA  1 
ATOM 143  C C   ? SER A 1  18 ?  -6.074   4.572   5.948 1.000 95.470 ? 18  SER A C   1 
ATOM 144  C CB  ? SER A 1  18 ?  -7.551   5.812   4.359 1.000 95.470 ? 18  SER A CB  1 
ATOM 145  O O   ? SER A 1  18 ?  -6.816   4.442   6.923 1.000 95.470 ? 18  SER A O   1 
ATOM 146  O OG  ? SER A 1  18 ?  -6.859   7.003   4.694 1.000 95.470 ? 18  SER A OG  1 
ATOM 147  N N   ? ILE A 1  19 ?  -4.765   4.652   6.044 1.000 94.290 ? 19  ILE A N   1 
ATOM 148  C CA  ? ILE A 1  19 ?  -4.128   4.857   7.340 1.000 94.290 ? 19  ILE A CA  1 
ATOM 149  C C   ? ILE A 1  19 ?  -4.120   6.345   7.682 1.000 94.290 ? 19  ILE A C   1 
ATOM 150  C CB  ? ILE A 1  19 ?  -2.689   4.295   7.358 1.000 94.290 ? 19  ILE A CB  1 
ATOM 151  O O   ? ILE A 1  19 ?  -3.637   7.166   6.898 1.000 94.290 ? 19  ILE A O   1 
ATOM 152  C CG1 ? ILE A 1  19 ?  -2.711   2.767   7.237 1.000 94.290 ? 19  ILE A CG1 1 
ATOM 153  C CG2 ? ILE A 1  19 ?  -1.954   4.732   8.629 1.000 94.290 ? 19  ILE A CG2 1 
ATOM 154  C CD1 ? ILE A 1  19 ?  -1.330   2.133   7.146 1.000 94.290 ? 19  ILE A CD1 1 
ATOM 155  N N   ? GLN A 1  20 ?  -4.697   6.667   8.849 1.000 93.870 ? 20  GLN A N   1 
ATOM 156  C CA  ? GLN A 1  20 ?  -4.837   8.076   9.204 1.000 93.870 ? 20  GLN A CA  1 
ATOM 157  C C   ? GLN A 1  20 ?  -4.172   8.374  10.544 1.000 93.870 ? 20  GLN A C   1 
ATOM 158  C CB  ? GLN A 1  20 ?  -6.313   8.474   9.250 1.000 93.870 ? 20  GLN A CB  1 
ATOM 159  O O   ? GLN A 1  20 ?  -4.165   7.529  11.442 1.000 93.870 ? 20  GLN A O   1 
ATOM 160  C CG  ? GLN A 1  20 ?  -6.985   8.505   7.884 1.000 93.870 ? 20  GLN A CG  1 
ATOM 161  C CD  ? GLN A 1  20 ?  -8.350   9.167   7.916 1.000 93.870 ? 20  GLN A CD  1 
ATOM 162  N NE2 ? GLN A 1  20 ?  -9.129   8.970   6.858 1.000 93.870 ? 20  GLN A NE2 1 
ATOM 163  O OE1 ? GLN A 1  20 ?  -8.701   9.849   8.884 1.000 93.870 ? 20  GLN A OE1 1 
ATOM 164  N N   ? MET A 1  21 ?  -3.546   9.547  10.549 1.000 91.780 ? 21  MET A N   1 
ATOM 165  C CA  ? MET A 1  21 ?  -3.033  10.146  11.778 1.000 91.780 ? 21  MET A CA  1 
ATOM 166  C C   ? MET A 1  21 ?  -3.666  11.512  12.023 1.000 91.780 ? 21  MET A C   1 
ATOM 167  C CB  ? MET A 1  21 ?  -1.511  10.279  11.717 1.000 91.780 ? 21  MET A CB  1 
ATOM 168  O O   ? MET A 1  21 ?  -3.651  12.375  11.143 1.000 91.780 ? 21  MET A O   1 
ATOM 169  C CG  ? MET A 1  21 ?  -0.881  10.715  13.030 1.000 91.780 ? 21  MET A CG  1 
ATOM 170  S SD  ? MET A 1  21 ?   0.953  10.680  12.976 1.000 91.780 ? 21  MET A SD  1 
ATOM 171  C CE  ? MET A 1  21 ?   1.266  12.056  11.835 1.000 91.780 ? 21  MET A CE  1 
ATOM 172  N N   ? ASN A 1  22 ?  -4.308  11.659  13.252 1.000 90.370 ? 22  ASN A N   1 
ATOM 173  C CA  ? ASN A 1  22 ?  -5.023  12.892  13.563 1.000 90.370 ? 22  ASN A CA  1 
ATOM 174  C C   ? ASN A 1  22 ?  -6.018  13.255  12.464 1.000 90.370 ? 22  ASN A C   1 
ATOM 175  C CB  ? ASN A 1  22 ?  -4.039  14.041  13.790 1.000 90.370 ? 22  ASN A CB  1 
ATOM 176  O O   ? ASN A 1  22 ?  -6.066  14.403  12.019 1.000 90.370 ? 22  ASN A O   1 
ATOM 177  C CG  ? ASN A 1  22 ?  -3.130  13.805  14.979 1.000 90.370 ? 22  ASN A CG  1 
ATOM 178  N ND2 ? ASN A 1  22 ?  -1.875  14.223  14.859 1.000 90.370 ? 22  ASN A ND2 1 
ATOM 179  O OD1 ? ASN A 1  22 ?  -3.551  13.252  15.998 1.000 90.370 ? 22  ASN A OD1 1 
ATOM 180  N N   ? LYS A 1  23 ?  -6.753  12.222  11.823 1.000 89.290 ? 23  LYS A N   1 
ATOM 181  C CA  ? LYS A 1  23 ?  -7.842  12.355  10.860 1.000 89.290 ? 23  LYS A CA  1 
ATOM 182  C C   ? LYS A 1  23 ?  -7.316  12.773   9.490 1.000 89.290 ? 23  LYS A C   1 
ATOM 183  C CB  ? LYS A 1  23 ?  -8.877  13.366  11.354 1.000 89.290 ? 23  LYS A CB  1 
ATOM 184  O O   ? LYS A 1  23 ?  -8.086  13.200   8.627 1.000 89.290 ? 23  LYS A O   1 
ATOM 185  C CG  ? LYS A 1  23 ?  -9.608  12.936  12.618 1.000 89.290 ? 23  LYS A CG  1 
ATOM 186  C CD  ? LYS A 1  23 ? -10.666  13.953  13.025 1.000 89.290 ? 23  LYS A CD  1 
ATOM 187  C CE  ? LYS A 1  23 ? -11.362  13.550  14.319 1.000 89.290 ? 23  LYS A CE  1 
ATOM 188  N NZ  ? LYS A 1  23 ? -12.394  14.549  14.727 1.000 89.290 ? 23  LYS A NZ  1 
ATOM 189  N N   ? GLN A 1  24 ?  -5.981  12.721   9.447 1.000 90.800 ? 24  GLN A N   1 
ATOM 190  C CA  ? GLN A 1  24 ?  -5.363  13.023   8.161 1.000 90.800 ? 24  GLN A CA  1 
ATOM 191  C C   ? GLN A 1  24 ?  -4.776  11.766   7.524 1.000 90.800 ? 24  GLN A C   1 
ATOM 192  C CB  ? GLN A 1  24 ?  -4.275  14.086   8.323 1.000 90.800 ? 24  GLN A CB  1 
ATOM 193  O O   ? GLN A 1  24 ?  -4.108  10.978   8.196 1.000 90.800 ? 24  GLN A O   1 
ATOM 194  C CG  ? GLN A 1  24 ?  -4.810  15.460   8.703 1.000 90.800 ? 24  GLN A CG  1 
ATOM 195  C CD  ? GLN A 1  24 ?  -3.739  16.533   8.684 1.000 90.800 ? 24  GLN A CD  1 
ATOM 196  N NE2 ? GLN A 1  24 ?  -4.145  17.781   8.890 1.000 90.800 ? 24  GLN A NE2 1 
ATOM 197  O OE1 ? GLN A 1  24 ?  -2.555  16.244   8.485 1.000 90.800 ? 24  GLN A OE1 1 
ATOM 198  N N   ? HIS A 1  25 ?  -5.012  11.696   6.231 1.000 91.260 ? 25  HIS A N   1 
ATOM 199  C CA  ? HIS A 1  25 ?  -4.492  10.568   5.466 1.000 91.260 ? 25  HIS A CA  1 
ATOM 200  C C   ? HIS A 1  25 ?  -2.969  10.597   5.407 1.000 91.260 ? 25  HIS A C   1 
ATOM 201  C CB  ? HIS A 1  25 ?  -5.073  10.569   4.050 1.000 91.260 ? 25  HIS A CB  1 
ATOM 202  O O   ? HIS A 1  25 ?  -2.376  11.621   5.058 1.000 91.260 ? 25  HIS A O   1 
ATOM 203  C CG  ? HIS A 1  25 ?  -4.528   9.483   3.178 1.000 91.260 ? 25  HIS A CG  1 
ATOM 204  C CD2 ? HIS A 1  25 ?  -3.567   9.507   2.225 1.000 91.260 ? 25  HIS A CD2 1 
ATOM 205  N ND1 ? HIS A 1  25 ?  -4.983   8.183   3.236 1.000 91.260 ? 25  HIS A ND1 1 
ATOM 206  C CE1 ? HIS A 1  25 ?  -4.322   7.453   2.353 1.000 91.260 ? 25  HIS A CE1 1 
ATOM 207  N NE2 ? HIS A 1  25 ?  -3.457   8.232   1.727 1.000 91.260 ? 25  HIS A NE2 1 
ATOM 208  N N   ? VAL A 1  26 ?  -2.363   9.372   5.671 1.000 89.870 ? 26  VAL A N   1 
ATOM 209  C CA  ? VAL A 1  26 ?  -0.906   9.299   5.691 1.000 89.870 ? 26  VAL A CA  1 
ATOM 210  C C   ? VAL A 1  26 ?  -0.427   8.255   4.685 1.000 89.870 ? 26  VAL A C   1 
ATOM 211  C CB  ? VAL A 1  26 ?  -0.374   8.963   7.102 1.000 89.870 ? 26  VAL A CB  1 
ATOM 212  O O   ? VAL A 1  26 ?   0.555   8.476   3.972 1.000 89.870 ? 26  VAL A O   1 
ATOM 213  C CG1 ? VAL A 1  26 ?   1.153   8.942   7.113 1.000 89.870 ? 26  VAL A CG1 1 
ATOM 214  C CG2 ? VAL A 1  26 ?  -0.905   9.966   8.125 1.000 89.870 ? 26  VAL A CG2 1 
ATOM 215  N N   ? CYS A 1  27 ?  -1.100   7.142   4.607 1.000 92.590 ? 27  CYS A N   1 
ATOM 216  C CA  ? CYS A 1  27 ?  -0.722   6.070   3.694 1.000 92.590 ? 27  CYS A CA  1 
ATOM 217  C C   ? CYS A 1  27 ?  -1.947   5.295   3.225 1.000 92.590 ? 27  CYS A C   1 
ATOM 218  C CB  ? CYS A 1  27 ?   0.269   5.119   4.364 1.000 92.590 ? 27  CYS A CB  1 
ATOM 219  O O   ? CYS A 1  27 ?  -2.939   5.196   3.950 1.000 92.590 ? 27  CYS A O   1 
ATOM 220  S SG  ? CYS A 1  27 ?   1.939   5.791   4.510 1.000 92.590 ? 27  CYS A SG  1 
ATOM 221  N N   ? GLY A 1  28 ?  -1.740   4.752   1.976 1.000 92.440 ? 28  GLY A N   1 
ATOM 222  C CA  ? GLY A 1  28 ?  -2.718   3.791   1.493 1.000 92.440 ? 28  GLY A CA  1 
ATOM 223  C C   ? GLY A 1  28 ?  -2.376   2.358   1.857 1.000 92.440 ? 28  GLY A C   1 
ATOM 224  O O   ? GLY A 1  28 ?  -1.208   2.030   2.078 1.000 92.440 ? 28  GLY A O   1 
ATOM 225  N N   ? GLU A 1  29 ?  -3.483   1.479   1.866 1.000 94.170 ? 29  GLU A N   1 
ATOM 226  C CA  ? GLU A 1  29 ?  -3.287   0.071   2.201 1.000 94.170 ? 29  GLU A CA  1 
ATOM 227  C C   ? GLU A 1  29 ?  -4.408  -0.793   1.629 1.000 94.170 ? 29  GLU A C   1 
ATOM 228  C CB  ? GLU A 1  29 ?  -3.202  -0.114   3.718 1.000 94.170 ? 29  GLU A CB  1 
ATOM 229  O O   ? GLU A 1  29 ?  -5.321  -0.283   0.977 1.000 94.170 ? 29  GLU A O   1 
ATOM 230  C CG  ? GLU A 1  29 ?  -2.175   0.785   4.391 1.000 94.170 ? 29  GLU A CG  1 
ATOM 231  C CD  ? GLU A 1  29 ?  -2.776   1.695   5.451 1.000 94.170 ? 29  GLU A CD  1 
ATOM 232  O OE1 ? GLU A 1  29 ?  -2.025   2.477   6.076 1.000 94.170 ? 29  GLU A OE1 1 
ATOM 233  O OE2 ? GLU A 1  29 ?  -4.008   1.623   5.659 1.000 94.170 ? 29  GLU A OE2 1 
ATOM 234  N N   ? ALA A 1  30 ?  -4.227  -2.168   1.969 1.000 97.100 ? 30  ALA A N   1 
ATOM 235  C CA  ? ALA A 1  30 ?  -5.266  -3.088   1.516 1.000 97.100 ? 30  ALA A CA  1 
ATOM 236  C C   ? ALA A 1  30 ?  -5.653  -4.065   2.623 1.000 97.100 ? 30  ALA A C   1 
ATOM 237  C CB  ? ALA A 1  30 ?  -4.800  -3.850   0.278 1.000 97.100 ? 30  ALA A CB  1 
ATOM 238  O O   ? ALA A 1  30 ?  -4.789  -4.578   3.338 1.000 97.100 ? 30  ALA A O   1 
ATOM 239  N N   ? LEU A 1  31 ?  -6.955  -4.236   2.761 1.000 97.790 ? 31  LEU A N   1 
ATOM 240  C CA  ? LEU A 1  31 ?  -7.486  -5.298   3.609 1.000 97.790 ? 31  LEU A CA  1 
ATOM 241  C C   ? LEU A 1  31 ?  -7.304  -6.662   2.952 1.000 97.790 ? 31  LEU A C   1 
ATOM 242  C CB  ? LEU A 1  31 ?  -8.968  -5.055   3.906 1.000 97.790 ? 31  LEU A CB  1 
ATOM 243  O O   ? LEU A 1  31 ?  -7.870  -6.923   1.888 1.000 97.790 ? 31  LEU A O   1 
ATOM 244  C CG  ? LEU A 1  31 ?  -9.617  -5.991   4.927 1.000 97.790 ? 31  LEU A CG  1 
ATOM 245  C CD1 ? LEU A 1  31 ?  -9.021  -5.760   6.312 1.000 97.790 ? 31  LEU A CD1 1 
ATOM 246  C CD2 ? LEU A 1  31 ? -11.129  -5.792   4.950 1.000 97.790 ? 31  LEU A CD2 1 
ATOM 247  N N   ? ILE A 1  32 ?  -6.532  -7.629   3.673 1.000 97.050 ? 32  ILE A N   1 
ATOM 248  C CA  ? ILE A 1  32 ?  -6.203  -8.897   3.031 1.000 97.050 ? 32  ILE A CA  1 
ATOM 249  C C   ? ILE A 1  32 ?  -6.838 -10.049   3.807 1.000 97.050 ? 32  ILE A C   1 
ATOM 250  C CB  ? ILE A 1  32 ?  -4.675  -9.099   2.927 1.000 97.050 ? 32  ILE A CB  1 
ATOM 251  O O   ? ILE A 1  32 ?  -6.883 -11.182   3.323 1.000 97.050 ? 32  ILE A O   1 
ATOM 252  C CG1 ? ILE A 1  32 ?  -4.025  -8.976   4.311 1.000 97.050 ? 32  ILE A CG1 1 
ATOM 253  C CG2 ? ILE A 1  32 ?  -4.064  -8.096   1.944 1.000 97.050 ? 32  ILE A CG2 1 
ATOM 254  C CD1 ? ILE A 1  32 ?  -2.596  -9.497   4.372 1.000 97.050 ? 32  ILE A CD1 1 
ATOM 255  N N   ? ALA A 1  33 ?  -7.412  -9.739   5.001 1.000 96.580 ? 33  ALA A N   1 
ATOM 256  C CA  ? ALA A 1  33 ?  -8.238 -10.556   5.886 1.000 96.580 ? 33  ALA A CA  1 
ATOM 257  C C   ? ALA A 1  33 ?  -9.054  -9.683   6.836 1.000 96.580 ? 33  ALA A C   1 
ATOM 258  C CB  ? ALA A 1  33 ?  -7.368 -11.530   6.678 1.000 96.580 ? 33  ALA A CB  1 
ATOM 259  O O   ? ALA A 1  33 ?  -8.722  -8.516   7.056 1.000 96.580 ? 33  ALA A O   1 
ATOM 260  N N   ? PRO A 1  34 ? -10.222 -10.257   7.389 1.000 96.330 ? 34  PRO A N   1 
ATOM 261  C CA  ? PRO A 1  34 ? -11.125  -9.434   8.196 1.000 96.330 ? 34  PRO A CA  1 
ATOM 262  C C   ? PRO A 1  34 ? -10.396  -8.657   9.290 1.000 96.330 ? 34  PRO A C   1 
ATOM 263  C CB  ? PRO A 1  34 ? -12.089 -10.457   8.802 1.000 96.330 ? 34  PRO A CB  1 
ATOM 264  O O   ? PRO A 1  34 ? -10.788  -7.535   9.621 1.000 96.330 ? 34  PRO A O   1 
ATOM 265  C CG  ? PRO A 1  34 ? -12.194 -11.538   7.775 1.000 96.330 ? 34  PRO A CG  1 
ATOM 266  C CD  ? PRO A 1  34 ? -10.838 -11.748   7.163 1.000 96.330 ? 34  PRO A CD  1 
ATOM 267  N N   ? SER A 1  35 ?  -9.240  -9.139   9.780 1.000 97.020 ? 35  SER A N   1 
ATOM 268  C CA  ? SER A 1  35 ?  -8.538  -8.468  10.869 1.000 97.020 ? 35  SER A CA  1 
ATOM 269  C C   ? SER A 1  35 ?  -7.130  -8.059  10.450 1.000 97.020 ? 35  SER A C   1 
ATOM 270  C CB  ? SER A 1  35 ?  -8.470  -9.372  12.100 1.000 97.020 ? 35  SER A CB  1 
ATOM 271  O O   ? SER A 1  35 ?  -6.295  -7.732  11.296 1.000 97.020 ? 35  SER A O   1 
ATOM 272  O OG  ? SER A 1  35 ?  -9.770  -9.659  12.586 1.000 97.020 ? 35  SER A OG  1 
ATOM 273  N N   ? TRP A 1  36 ?  -6.861  -8.135   9.087 1.000 97.600 ? 36  TRP A N   1 
ATOM 274  C CA  ? TRP A 1  36 ?  -5.472  -7.914   8.698 1.000 97.600 ? 36  TRP A CA  1 
ATOM 275  C C   ? TRP A 1  36 ?  -5.384  -6.960   7.511 1.000 97.600 ? 36  TRP A C   1 
ATOM 276  C CB  ? TRP A 1  36 ?  -4.792  -9.242   8.352 1.000 97.600 ? 36  TRP A CB  1 
ATOM 277  O O   ? TRP A 1  36 ?  -6.091  -7.132   6.515 1.000 97.600 ? 36  TRP A O   1 
ATOM 278  C CG  ? TRP A 1  36 ?  -4.552 -10.129   9.537 1.000 97.600 ? 36  TRP A CG  1 
ATOM 279  C CD1 ? TRP A 1  36 ?  -5.366 -11.127   9.997 1.000 97.600 ? 36  TRP A CD1 1 
ATOM 280  C CD2 ? TRP A 1  36 ?  -3.423 -10.095  10.415 1.000 97.600 ? 36  TRP A CD2 1 
ATOM 281  C CE2 ? TRP A 1  36 ?  -3.619 -11.102  11.387 1.000 97.600 ? 36  TRP A CE2 1 
ATOM 282  C CE3 ? TRP A 1  36 ?  -2.263  -9.311  10.475 1.000 97.600 ? 36  TRP A CE3 1 
ATOM 283  N NE1 ? TRP A 1  36 ?  -4.810 -11.716  11.109 1.000 97.600 ? 36  TRP A NE1 1 
ATOM 284  C CH2 ? TRP A 1  36 ?  -1.570 -10.563  12.442 1.000 97.600 ? 36  TRP A CH2 1 
ATOM 285  C CZ2 ? TRP A 1  36 ?  -2.696 -11.344  12.407 1.000 97.600 ? 36  TRP A CZ2 1 
ATOM 286  C CZ3 ? TRP A 1  36 ?  -1.346  -9.554  11.491 1.000 97.600 ? 36  TRP A CZ3 1 
ATOM 287  N N   ? VAL A 1  37 ?  -4.517  -5.946   7.628 1.000 97.270 ? 37  VAL A N   1 
ATOM 288  C CA  ? VAL A 1  37 ?  -4.196  -4.958   6.604 1.000 97.270 ? 37  VAL A CA  1 
ATOM 289  C C   ? VAL A 1  37 ?  -2.728  -5.088   6.203 1.000 97.270 ? 37  VAL A C   1 
ATOM 290  C CB  ? VAL A 1  37 ?  -4.491  -3.521   7.089 1.000 97.270 ? 37  VAL A CB  1 
ATOM 291  O O   ? VAL A 1  37 ?  -1.864  -5.314   7.053 1.000 97.270 ? 37  VAL A O   1 
ATOM 292  C CG1 ? VAL A 1  37 ?  -4.000  -2.496   6.068 1.000 97.270 ? 37  VAL A CG1 1 
ATOM 293  C CG2 ? VAL A 1  37 ?  -5.985  -3.344   7.353 1.000 97.270 ? 37  VAL A CG2 1 
ATOM 294  N N   ? LEU A 1  38 ?  -2.495  -5.021   4.956 1.000 97.060 ? 38  LEU A N   1 
ATOM 295  C CA  ? LEU A 1  38 ?  -1.140  -5.071   4.418 1.000 97.060 ? 38  LEU A CA  1 
ATOM 296  C C   ? LEU A 1  38 ?  -0.707  -3.701   3.909 1.000 97.060 ? 38  LEU A C   1 
ATOM 297  C CB  ? LEU A 1  38 ?  -1.049  -6.100   3.288 1.000 97.060 ? 38  LEU A CB  1 
ATOM 298  O O   ? LEU A 1  38 ?  -1.413  -3.078   3.112 1.000 97.060 ? 38  LEU A O   1 
ATOM 299  C CG  ? LEU A 1  38 ?   0.359  -6.505   2.851 1.000 97.060 ? 38  LEU A CG  1 
ATOM 300  C CD1 ? LEU A 1  38 ?   1.098  -7.180   4.002 1.000 97.060 ? 38  LEU A CD1 1 
ATOM 301  C CD2 ? LEU A 1  38 ?   0.299  -7.424   1.636 1.000 97.060 ? 38  LEU A CD2 1 
ATOM 302  N N   ? THR A 1  39 ?   0.518  -3.214   4.347 1.000 95.970 ? 39  THR A N   1 
ATOM 303  C CA  ? THR A 1  39 ?   1.012  -1.894   3.971 1.000 95.970 ? 39  THR A CA  1 
ATOM 304  C C   ? THR A 1  39 ?   2.537  -1.867   3.969 1.000 95.970 ? 39  THR A C   1 
ATOM 305  C CB  ? THR A 1  39 ?   0.478  -0.806   4.922 1.000 95.970 ? 39  THR A CB  1 
ATOM 306  O O   ? THR A 1  39 ?   3.181  -2.903   4.150 1.000 95.970 ? 39  THR A O   1 
ATOM 307  C CG2 ? THR A 1  39 ?   1.114  -0.922   6.303 1.000 95.970 ? 39  THR A CG2 1 
ATOM 308  O OG1 ? THR A 1  39 ?   0.777   0.485   4.377 1.000 95.970 ? 39  THR A OG1 1 
ATOM 309  N N   ? ALA A 1  40 ?   3.094  -0.723   3.652 1.000 95.090 ? 40  ALA A N   1 
ATOM 310  C CA  ? ALA A 1  40 ?   4.545  -0.554   3.657 1.000 95.090 ? 40  ALA A CA  1 
ATOM 311  C C   ? ALA A 1  40 ?   5.069  -0.349   5.075 1.000 95.090 ? 40  ALA A C   1 
ATOM 312  C CB  ? ALA A 1  40 ?   4.946   0.623   2.770 1.000 95.090 ? 40  ALA A CB  1 
ATOM 313  O O   ? ALA A 1  40 ?   4.416   0.297   5.898 1.000 95.090 ? 40  ALA A O   1 
ATOM 314  N N   ? ALA A 1  41 ?   6.248  -0.907   5.360 1.000 94.510 ? 41  ALA A N   1 
ATOM 315  C CA  ? ALA A 1  41 ?   6.872  -0.825   6.678 1.000 94.510 ? 41  ALA A CA  1 
ATOM 316  C C   ? ALA A 1  41 ?   7.202   0.621   7.039 1.000 94.510 ? 41  ALA A C   1 
ATOM 317  C CB  ? ALA A 1  41 ?   8.134  -1.683   6.723 1.000 94.510 ? 41  ALA A CB  1 
ATOM 318  O O   ? ALA A 1  41 ?   7.190   0.992   8.215 1.000 94.510 ? 41  ALA A O   1 
ATOM 319  N N   ? HIS A 1  42 ?   7.457   1.396   6.045 1.000 90.740 ? 42  HIS A N   1 
ATOM 320  C CA  ? HIS A 1  42 ?   7.853   2.777   6.298 1.000 90.740 ? 42  HIS A CA  1 
ATOM 321  C C   ? HIS A 1  42 ?   6.646   3.640   6.650 1.000 90.740 ? 42  HIS A C   1 
ATOM 322  C CB  ? HIS A 1  42 ?   8.578   3.358   5.083 1.000 90.740 ? 42  HIS A CB  1 
ATOM 323  O O   ? HIS A 1  42 ?   6.801   4.788   7.075 1.000 90.740 ? 42  HIS A O   1 
ATOM 324  C CG  ? HIS A 1  42 ?   7.664   3.723   3.957 1.000 90.740 ? 42  HIS A CG  1 
ATOM 325  C CD2 ? HIS A 1  42 ?   6.999   4.872   3.689 1.000 90.740 ? 42  HIS A CD2 1 
ATOM 326  N ND1 ? HIS A 1  42 ?   7.345   2.846   2.943 1.000 90.740 ? 42  HIS A ND1 1 
ATOM 327  C CE1 ? HIS A 1  42 ?   6.521   3.442   2.097 1.000 90.740 ? 42  HIS A CE1 1 
ATOM 328  N NE2 ? HIS A 1  42 ?   6.295   4.672   2.526 1.000 90.740 ? 42  HIS A NE2 1 
ATOM 329  N N   ? CYS A 1  43 ?   5.411   3.088   6.600 1.000 90.200 ? 43  CYS A N   1 
ATOM 330  C CA  ? CYS A 1  43 ?   4.163   3.771   6.919 1.000 90.200 ? 43  CYS A CA  1 
ATOM 331  C C   ? CYS A 1  43 ?   3.800   3.587   8.388 1.000 90.200 ? 43  CYS A C   1 
ATOM 332  C CB  ? CYS A 1  43 ?   3.028   3.254   6.035 1.000 90.200 ? 43  CYS A CB  1 
ATOM 333  O O   ? CYS A 1  43 ?   2.853   4.203   8.880 1.000 90.200 ? 43  CYS A O   1 
ATOM 334  S SG  ? CYS A 1  43 ?   3.156   3.770   4.309 1.000 90.200 ? 43  CYS A SG  1 
ATOM 335  N N   ? GLU A 1  44 ?   4.615   2.862   9.150 1.000 81.110 ? 44  GLU A N   1 
ATOM 336  C CA  ? GLU A 1  44 ?   4.307   2.496  10.529 1.000 81.110 ? 44  GLU A CA  1 
ATOM 337  C C   ? GLU A 1  44 ?   4.463   3.691  11.465 1.000 81.110 ? 44  GLU A C   1 
ATOM 338  C CB  ? GLU A 1  44 ?   5.203   1.344  10.993 1.000 81.110 ? 44  GLU A CB  1 
ATOM 339  O O   ? GLU A 1  44 ?   5.466   4.405  11.407 1.000 81.110 ? 44  GLU A O   1 
ATOM 340  C CG  ? GLU A 1  44 ?   4.963   0.921  12.435 1.000 81.110 ? 44  GLU A CG  1 
ATOM 341  C CD  ? GLU A 1  44 ?   6.007  -0.054  12.956 1.000 81.110 ? 44  GLU A CD  1 
ATOM 342  O OE1 ? GLU A 1  44 ?   5.933  -0.446  14.142 1.000 81.110 ? 44  GLU A OE1 1 
ATOM 343  O OE2 ? GLU A 1  44 ?   6.907  -0.427  12.171 1.000 81.110 ? 44  GLU A OE2 1 
ATOM 344  N N   ? ASN A 1  45 ?   3.258   4.006  12.340 1.000 80.150 ? 45  ASN A N   1 
ATOM 345  C CA  ? ASN A 1  45 ?   3.215   4.994  13.413 1.000 80.150 ? 45  ASN A CA  1 
ATOM 346  C C   ? ASN A 1  45 ?   2.396   4.497  14.601 1.000 80.150 ? 45  ASN A C   1 
ATOM 347  C CB  ? ASN A 1  45 ?   2.653   6.321  12.898 1.000 80.150 ? 45  ASN A CB  1 
ATOM 348  O O   ? ASN A 1  45 ?   1.436   3.745  14.426 1.000 80.150 ? 45  ASN A O   1 
ATOM 349  C CG  ? ASN A 1  45 ?   3.240   7.521  13.615 1.000 80.150 ? 45  ASN A CG  1 
ATOM 350  N ND2 ? ASN A 1  45 ?   3.546   8.571  12.861 1.000 80.150 ? 45  ASN A ND2 1 
ATOM 351  O OD1 ? ASN A 1  45 ?   3.418   7.505  14.835 1.000 80.150 ? 45  ASN A OD1 1 
ATOM 352  N N   ? ARG A 1  46 ?   2.767   4.826  15.950 1.000 73.200 ? 46  ARG A N   1 
ATOM 353  C CA  ? ARG A 1  46 ?   2.207   4.349  17.210 1.000 73.200 ? 46  ARG A CA  1 
ATOM 354  C C   ? ARG A 1  46 ?   0.854   4.995  17.487 1.000 73.200 ? 46  ARG A C   1 
ATOM 355  C CB  ? ARG A 1  46 ?   3.168   4.629  18.367 1.000 73.200 ? 46  ARG A CB  1 
ATOM 356  O O   ? ARG A 1  46 ?   0.005   4.407  18.161 1.000 73.200 ? 46  ARG A O   1 
ATOM 357  C CG  ? ARG A 1  46 ?   4.401   3.739  18.373 1.000 73.200 ? 46  ARG A CG  1 
ATOM 358  C CD  ? ARG A 1  46 ?   5.178   3.862  19.676 1.000 73.200 ? 46  ARG A CD  1 
ATOM 359  N NE  ? ARG A 1  46 ?   6.427   3.107  19.632 1.000 73.200 ? 46  ARG A NE  1 
ATOM 360  N NH1 ? ARG A 1  46 ?   6.622   2.895  21.924 1.000 73.200 ? 46  ARG A NH1 1 
ATOM 361  N NH2 ? ARG A 1  46 ?   8.213   1.988  20.545 1.000 73.200 ? 46  ARG A NH2 1 
ATOM 362  C CZ  ? ARG A 1  46 ?   7.084   2.665  20.700 1.000 73.200 ? 46  ARG A CZ  1 
ATOM 363  N N   ? ASP A 1  47 ?   0.239   5.756  16.503 1.000 87.080 ? 47  ASP A N   1 
ATOM 364  C CA  ? ASP A 1  47 ?  -1.060   6.384  16.721 1.000 87.080 ? 47  ASP A CA  1 
ATOM 365  C C   ? ASP A 1  47 ?  -1.825   6.532  15.407 1.000 87.080 ? 47  ASP A C   1 
ATOM 366  C CB  ? ASP A 1  47 ?  -0.892   7.750  17.388 1.000 87.080 ? 47  ASP A CB  1 
ATOM 367  O O   ? ASP A 1  47 ?  -2.125   7.649  14.980 1.000 87.080 ? 47  ASP A O   1 
ATOM 368  C CG  ? ASP A 1  47 ?  -0.349   7.655  18.804 1.000 87.080 ? 47  ASP A CG  1 
ATOM 369  O OD1 ? ASP A 1  47 ?  -0.686   6.690  19.522 1.000 87.080 ? 47  ASP A OD1 1 
ATOM 370  O OD2 ? ASP A 1  47 ?   0.419   8.557  19.205 1.000 87.080 ? 47  ASP A OD2 1 
ATOM 371  N N   ? ILE A 1  48 ?  -2.121   5.359  14.818 1.000 93.610 ? 48  ILE A N   1 
ATOM 372  C CA  ? ILE A 1  48 ?  -2.808   5.421  13.533 1.000 93.610 ? 48  ILE A CA  1 
ATOM 373  C C   ? ILE A 1  48 ?  -4.162   4.721  13.636 1.000 93.610 ? 48  ILE A C   1 
ATOM 374  C CB  ? ILE A 1  48 ?  -1.961   4.785  12.408 1.000 93.610 ? 48  ILE A CB  1 
ATOM 375  O O   ? ILE A 1  48 ?  -4.395   3.942  14.564 1.000 93.610 ? 48  ILE A O   1 
ATOM 376  C CG1 ? ILE A 1  48 ?  -1.663   3.316  12.729 1.000 93.610 ? 48  ILE A CG1 1 
ATOM 377  C CG2 ? ILE A 1  48 ?  -0.665   5.573  12.197 1.000 93.610 ? 48  ILE A CG2 1 
ATOM 378  C CD1 ? ILE A 1  48 ?  -0.990   2.558  11.593 1.000 93.610 ? 48  ILE A CD1 1 
ATOM 379  N N   ? GLN A 1  49 ?  -5.082   5.069  12.785 1.000 95.280 ? 49  GLN A N   1 
ATOM 380  C CA  ? GLN A 1  49 ?  -6.335   4.372  12.511 1.000 95.280 ? 49  GLN A CA  1 
ATOM 381  C C   ? GLN A 1  49 ?  -6.433   3.972  11.042 1.000 95.280 ? 49  GLN A C   1 
ATOM 382  C CB  ? GLN A 1  49 ?  -7.530   5.244  12.899 1.000 95.280 ? 49  GLN A CB  1 
ATOM 383  O O   ? GLN A 1  49 ?  -5.777   4.569  10.186 1.000 95.280 ? 49  GLN A O   1 
ATOM 384  C CG  ? GLN A 1  49 ?  -7.635   6.535  12.098 1.000 95.280 ? 49  GLN A CG  1 
ATOM 385  C CD  ? GLN A 1  49 ?  -8.728   7.455  12.609 1.000 95.280 ? 49  GLN A CD  1 
ATOM 386  N NE2 ? GLN A 1  49 ?  -9.335   8.215  11.703 1.000 95.280 ? 49  GLN A NE2 1 
ATOM 387  O OE1 ? GLN A 1  49 ?  -9.024   7.483  13.808 1.000 95.280 ? 49  GLN A OE1 1 
ATOM 388  N N   ? VAL A 1  50 ?  -7.289   2.956  10.893 1.000 96.530 ? 50  VAL A N   1 
ATOM 389  C CA  ? VAL A 1  50 ?  -7.537   2.491   9.533 1.000 96.530 ? 50  VAL A CA  1 
ATOM 390  C C   ? VAL A 1  50 ?  -8.984   2.783   9.142 1.000 96.530 ? 50  VAL A C   1 
ATOM 391  C CB  ? VAL A 1  50 ?  -7.240   0.982   9.385 1.000 96.530 ? 50  VAL A CB  1 
ATOM 392  O O   ? VAL A 1  50 ?  -9.913   2.443   9.879 1.000 96.530 ? 50  VAL A O   1 
ATOM 393  C CG1 ? VAL A 1  50 ?  -7.649   0.483   8.000 1.000 96.530 ? 50  VAL A CG1 1 
ATOM 394  C CG2 ? VAL A 1  50 ?  -5.760   0.702   9.642 1.000 96.530 ? 50  VAL A CG2 1 
ATOM 395  N N   ? ILE A 1  51 ?  -9.129   3.456   8.031 1.000 96.470 ? 51  ILE A N   1 
ATOM 396  C CA  ? ILE A 1  51 ? -10.461   3.712   7.492 1.000 96.470 ? 51  ILE A CA  1 
ATOM 397  C C   ? ILE A 1  51 ? -10.724   2.786   6.307 1.000 96.470 ? 51  ILE A C   1 
ATOM 398  C CB  ? ILE A 1  51 ? -10.625   5.188   7.067 1.000 96.470 ? 51  ILE A CB  1 
ATOM 399  O O   ? ILE A 1  51 ?  -9.937   2.743   5.358 1.000 96.470 ? 51  ILE A O   1 
ATOM 400  C CG1 ? ILE A 1  51 ? -10.294   6.121   8.237 1.000 96.470 ? 51  ILE A CG1 1 
ATOM 401  C CG2 ? ILE A 1  51 ? -12.041   5.445   6.545 1.000 96.470 ? 51  ILE A CG2 1 
ATOM 402  C CD1 ? ILE A 1  51 ? -10.359   7.601   7.887 1.000 96.470 ? 51  ILE A CD1 1 
ATOM 403  N N   ? LEU A 1  52 ? -11.875   2.041   6.378 1.000 96.930 ? 52  LEU A N   1 
ATOM 404  C CA  ? LEU A 1  52 ? -12.327   1.151   5.315 1.000 96.930 ? 52  LEU A CA  1 
ATOM 405  C C   ? LEU A 1  52 ? -13.653   1.629   4.732 1.000 96.930 ? 52  LEU A C   1 
ATOM 406  C CB  ? LEU A 1  52 ? -12.473  -0.280   5.839 1.000 96.930 ? 52  LEU A CB  1 
ATOM 407  O O   ? LEU A 1  52 ? -14.429   2.301   5.415 1.000 96.930 ? 52  LEU A O   1 
ATOM 408  C CG  ? LEU A 1  52 ? -11.185  -0.970   6.293 1.000 96.930 ? 52  LEU A CG  1 
ATOM 409  C CD1 ? LEU A 1  52 ? -11.511  -2.176   7.168 1.000 96.930 ? 52  LEU A CD1 1 
ATOM 410  C CD2 ? LEU A 1  52 ? -10.349  -1.387   5.088 1.000 96.930 ? 52  LEU A CD2 1 
ATOM 411  N N   ? GLY A 1  53 ? -13.837   1.344   3.385 1.000 94.500 ? 53  GLY A N   1 
ATOM 412  C CA  ? GLY A 1  53 ? -15.136   1.591   2.781 1.000 94.500 ? 53  GLY A CA  1 
ATOM 413  C C   ? GLY A 1  53 ? -15.335   3.036   2.364 1.000 94.500 ? 53  GLY A C   1 
ATOM 414  O O   ? GLY A 1  53 ? -16.455   3.451   2.058 1.000 94.500 ? 53  GLY A O   1 
ATOM 415  N N   ? ALA A 1  54 ? -14.172   3.822   2.351 1.000 94.470 ? 54  ALA A N   1 
ATOM 416  C CA  ? ALA A 1  54 ? -14.239   5.245   2.029 1.000 94.470 ? 54  ALA A CA  1 
ATOM 417  C C   ? ALA A 1  54 ? -13.962   5.486   0.548 1.000 94.470 ? 54  ALA A C   1 
ATOM 418  C CB  ? ALA A 1  54 ? -13.250   6.031   2.887 1.000 94.470 ? 54  ALA A CB  1 
ATOM 419  O O   ? ALA A 1  54 ? -12.970   4.994   0.007 1.000 94.470 ? 54  ALA A O   1 
ATOM 420  N N   ? TYR A 1  55 ? -14.887   6.114  -0.146 1.000 94.340 ? 55  TYR A N   1 
ATOM 421  C CA  ? TYR A 1  55 ? -14.633   6.688  -1.463 1.000 94.340 ? 55  TYR A CA  1 
ATOM 422  C C   ? TYR A 1  55 ? -14.076   8.102  -1.342 1.000 94.340 ? 55  TYR A C   1 
ATOM 423  C CB  ? TYR A 1  55 ? -15.915   6.702  -2.301 1.000 94.340 ? 55  TYR A CB  1 
ATOM 424  O O   ? TYR A 1  55 ? -13.147   8.473  -2.063 1.000 94.340 ? 55  TYR A O   1 
ATOM 425  C CG  ? TYR A 1  55 ? -15.799   7.503  -3.575 1.000 94.340 ? 55  TYR A CG  1 
ATOM 426  C CD1 ? TYR A 1  55 ? -16.466   8.717  -3.720 1.000 94.340 ? 55  TYR A CD1 1 
ATOM 427  C CD2 ? TYR A 1  55 ? -15.024   7.047  -4.635 1.000 94.340 ? 55  TYR A CD2 1 
ATOM 428  C CE1 ? TYR A 1  55 ? -16.364   9.458  -4.893 1.000 94.340 ? 55  TYR A CE1 1 
ATOM 429  C CE2 ? TYR A 1  55 ? -14.915   7.780  -5.813 1.000 94.340 ? 55  TYR A CE2 1 
ATOM 430  O OH  ? TYR A 1  55 ? -15.482   9.711  -7.095 1.000 94.340 ? 55  TYR A OH  1 
ATOM 431  C CZ  ? TYR A 1  55 ? -15.587   8.982  -5.932 1.000 94.340 ? 55  TYR A CZ  1 
ATOM 432  N N   ? SER A 1  56 ? -14.618   8.922  -0.457 1.000 94.310 ? 56  SER A N   1 
ATOM 433  C CA  ? SER A 1  56 ? -14.186  10.269  -0.097 1.000 94.310 ? 56  SER A CA  1 
ATOM 434  C C   ? SER A 1  56 ? -13.777  10.344   1.371 1.000 94.310 ? 56  SER A C   1 
ATOM 435  C CB  ? SER A 1  56 ? -15.296  11.281  -0.378 1.000 94.310 ? 56  SER A CB  1 
ATOM 436  O O   ? SER A 1  56 ? -14.528   9.921   2.252 1.000 94.310 ? 56  SER A O   1 
ATOM 437  O OG  ? SER A 1  56 ? -14.938  12.567   0.101 1.000 94.310 ? 56  SER A OG  1 
ATOM 438  N N   ? LEU A 1  57 ? -12.583  11.028   1.616 1.000 92.440 ? 57  LEU A N   1 
ATOM 439  C CA  ? LEU A 1  57 ? -12.058  11.089   2.975 1.000 92.440 ? 57  LEU A CA  1 
ATOM 440  C C   ? LEU A 1  57 ? -12.735  12.200   3.771 1.000 92.440 ? 57  LEU A C   1 
ATOM 441  C CB  ? LEU A 1  57 ? -10.544  11.309   2.956 1.000 92.440 ? 57  LEU A CB  1 
ATOM 442  O O   ? LEU A 1  57 ? -12.739  12.173   5.004 1.000 92.440 ? 57  LEU A O   1 
ATOM 443  C CG  ? LEU A 1  57 ?  -9.700  10.173   2.374 1.000 92.440 ? 57  LEU A CG  1 
ATOM 444  C CD1 ? LEU A 1  57 ?  -8.226  10.563   2.355 1.000 92.440 ? 57  LEU A CD1 1 
ATOM 445  C CD2 ? LEU A 1  57 ?  -9.909   8.890   3.170 1.000 92.440 ? 57  LEU A CD2 1 
ATOM 446  N N   ? SER A 1  58 ? -13.417  13.121   3.111 1.000 90.690 ? 58  SER A N   1 
ATOM 447  C CA  ? SER A 1  58 ? -14.030  14.270   3.769 1.000 90.690 ? 58  SER A CA  1 
ATOM 448  C C   ? SER A 1  58 ? -15.514  14.031   4.028 1.000 90.690 ? 58  SER A C   1 
ATOM 449  C CB  ? SER A 1  58 ? -13.848  15.532   2.925 1.000 90.690 ? 58  SER A CB  1 
ATOM 450  O O   ? SER A 1  58 ? -16.139  14.757   4.804 1.000 90.690 ? 58  SER A O   1 
ATOM 451  O OG  ? SER A 1  58 ? -14.470  15.385   1.660 1.000 90.690 ? 58  SER A OG  1 
ATOM 452  N N   ? LYS A 1  59 ? -16.059  12.916   3.383 1.000 91.340 ? 59  LYS A N   1 
ATOM 453  C CA  ? LYS A 1  59 ? -17.488  12.643   3.512 1.000 91.340 ? 59  LYS A CA  1 
ATOM 454  C C   ? LYS A 1  59 ? -17.737  11.413   4.380 1.000 91.340 ? 59  LYS A C   1 
ATOM 455  C CB  ? LYS A 1  59 ? -18.124  12.450   2.134 1.000 91.340 ? 59  LYS A CB  1 
ATOM 456  O O   ? LYS A 1  59 ? -17.028  10.411   4.263 1.000 91.340 ? 59  LYS A O   1 
ATOM 457  C CG  ? LYS A 1  59 ? -18.136  13.706   1.276 1.000 91.340 ? 59  LYS A CG  1 
ATOM 458  C CD  ? LYS A 1  59 ? -18.852  13.472  -0.048 1.000 91.340 ? 59  LYS A CD  1 
ATOM 459  C CE  ? LYS A 1  59 ? -18.829  14.717  -0.924 1.000 91.340 ? 59  LYS A CE  1 
ATOM 460  N NZ  ? LYS A 1  59 ? -19.497  14.481  -2.239 1.000 91.340 ? 59  LYS A NZ  1 
ATOM 461  N N   ? ARG A 1  60 ? -18.738  11.550   5.286 1.000 87.880 ? 60  ARG A N   1 
ATOM 462  C CA  ? ARG A 1  60 ? -19.203  10.361   5.993 1.000 87.880 ? 60  ARG A CA  1 
ATOM 463  C C   ? ARG A 1  60 ? -20.062   9.485   5.087 1.000 87.880 ? 60  ARG A C   1 
ATOM 464  C CB  ? ARG A 1  60 ? -19.993  10.753   7.244 1.000 87.880 ? 60  ARG A CB  1 
ATOM 465  O O   ? ARG A 1  60 ? -21.080   9.938   4.561 1.000 87.880 ? 60  ARG A O   1 
ATOM 466  C CG  ? ARG A 1  60 ? -20.359   9.577   8.135 1.000 87.880 ? 60  ARG A CG  1 
ATOM 467  C CD  ? ARG A 1  60 ? -20.985  10.036   9.445 1.000 87.880 ? 60  ARG A CD  1 
ATOM 468  N NE  ? ARG A 1  60 ? -21.328   8.906  10.303 1.000 87.880 ? 60  ARG A NE  1 
ATOM 469  N NH1 ? ARG A 1  60 ? -22.149  10.201  12.031 1.000 87.880 ? 60  ARG A NH1 1 
ATOM 470  N NH2 ? ARG A 1  60 ? -22.144   7.916  12.208 1.000 87.880 ? 60  ARG A NH2 1 
ATOM 471  C CZ  ? ARG A 1  60 ? -21.873   9.010  11.512 1.000 87.880 ? 60  ARG A CZ  1 
ATOM 472  N N   ? GLU A 1  61 ? -19.589   8.187   4.846 1.000 90.260 ? 61  GLU A N   1 
ATOM 473  C CA  ? GLU A 1  61 ? -20.294   7.254   3.971 1.000 90.260 ? 61  GLU A CA  1 
ATOM 474  C C   ? GLU A 1  61 ? -20.934   6.123   4.771 1.000 90.260 ? 61  GLU A C   1 
ATOM 475  C CB  ? GLU A 1  61 ? -19.342   6.680   2.919 1.000 90.260 ? 61  GLU A CB  1 
ATOM 476  O O   ? GLU A 1  61 ? -20.507   5.827   5.889 1.000 90.260 ? 61  GLU A O   1 
ATOM 477  C CG  ? GLU A 1  61 ? -18.739   7.730   1.997 1.000 90.260 ? 61  GLU A CG  1 
ATOM 478  C CD  ? GLU A 1  61 ? -17.753   7.153   0.994 1.000 90.260 ? 61  GLU A CD  1 
ATOM 479  O OE1 ? GLU A 1  61 ? -18.086   7.078  -0.211 1.000 90.260 ? 61  GLU A OE1 1 
ATOM 480  O OE2 ? GLU A 1  61 ? -16.638   6.772   1.416 1.000 90.260 ? 61  GLU A OE2 1 
ATOM 481  N N   ? GLU A 1  62 ? -22.069   5.588   4.355 1.000 83.990 ? 62  GLU A N   1 
ATOM 482  C CA  ? GLU A 1  62 ? -22.999   4.660   4.991 1.000 83.990 ? 62  GLU A CA  1 
ATOM 483  C C   ? GLU A 1  62 ? -22.274   3.422   5.512 1.000 83.990 ? 62  GLU A C   1 
ATOM 484  C CB  ? GLU A 1  62 ? -24.103   4.250   4.012 1.000 83.990 ? 62  GLU A CB  1 
ATOM 485  O O   ? GLU A 1  62 ? -22.549   2.955   6.619 1.000 83.990 ? 62  GLU A O   1 
ATOM 486  C CG  ? GLU A 1  62 ? -25.239   3.471   4.659 1.000 83.990 ? 62  GLU A CG  1 
ATOM 487  C CD  ? GLU A 1  62 ? -26.336   3.086   3.678 1.000 83.990 ? 62  GLU A CD  1 
ATOM 488  O OE1 ? GLU A 1  62 ? -27.291   2.384   4.082 1.000 83.990 ? 62  GLU A OE1 1 
ATOM 489  O OE2 ? GLU A 1  62 ? -26.238   3.488   2.498 1.000 83.990 ? 62  GLU A OE2 1 
ATOM 490  N N   ? LYS A 1  63 ? -21.115   3.021   5.124 1.000 88.000 ? 63  LYS A N   1 
ATOM 491  C CA  ? LYS A 1  63 ? -20.471   1.774   5.525 1.000 88.000 ? 63  LYS A CA  1 
ATOM 492  C C   ? LYS A 1  63 ? -18.973   1.973   5.738 1.000 88.000 ? 63  LYS A C   1 
ATOM 493  C CB  ? LYS A 1  63 ? -20.711   0.685   4.479 1.000 88.000 ? 63  LYS A CB  1 
ATOM 494  O O   ? LYS A 1  63 ? -18.203   1.011   5.705 1.000 88.000 ? 63  LYS A O   1 
ATOM 495  C CG  ? LYS A 1  63 ? -22.162   0.240   4.370 1.000 88.000 ? 63  LYS A CG  1 
ATOM 496  C CD  ? LYS A 1  63 ? -22.652  -0.392   5.667 1.000 88.000 ? 63  LYS A CD  1 
ATOM 497  C CE  ? LYS A 1  63 ? -24.093  -0.868   5.549 1.000 88.000 ? 63  LYS A CE  1 
ATOM 498  N NZ  ? LYS A 1  63 ? -24.608  -1.402   6.846 1.000 88.000 ? 63  LYS A NZ  1 
ATOM 499  N N   ? GLN A 1  64 ? -18.570   3.274   5.813 1.000 93.730 ? 64  GLN A N   1 
ATOM 500  C CA  ? GLN A 1  64 ? -17.220   3.642   6.226 1.000 93.730 ? 64  GLN A CA  1 
ATOM 501  C C   ? GLN A 1  64 ? -16.969   3.271   7.684 1.000 93.730 ? 64  GLN A C   1 
ATOM 502  C CB  ? GLN A 1  64 ? -16.984   5.139   6.017 1.000 93.730 ? 64  GLN A CB  1 
ATOM 503  O O   ? GLN A 1  64 ? -17.826   3.490   8.542 1.000 93.730 ? 64  GLN A O   1 
ATOM 504  C CG  ? GLN A 1  64 ? -15.558   5.584   6.313 1.000 93.730 ? 64  GLN A CG  1 
ATOM 505  C CD  ? GLN A 1  64 ? -15.346   7.068   6.082 1.000 93.730 ? 64  GLN A CD  1 
ATOM 506  N NE2 ? GLN A 1  64 ? -14.290   7.616   6.674 1.000 93.730 ? 64  GLN A NE2 1 
ATOM 507  O OE1 ? GLN A 1  64 ? -16.125   7.718   5.377 1.000 93.730 ? 64  GLN A OE1 1 
ATOM 508  N N   ? GLU A 1  65 ? -15.877   2.567   7.905 1.000 95.240 ? 65  GLU A N   1 
ATOM 509  C CA  ? GLU A 1  65 ? -15.504   2.144   9.252 1.000 95.240 ? 65  GLU A CA  1 
ATOM 510  C C   ? GLU A 1  65 ? -14.120   2.664   9.630 1.000 95.240 ? 65  GLU A C   1 
ATOM 511  C CB  ? GLU A 1  65 ? -15.541   0.617   9.365 1.000 95.240 ? 65  GLU A CB  1 
ATOM 512  O O   ? GLU A 1  65 ? -13.192   2.622   8.819 1.000 95.240 ? 65  GLU A O   1 
ATOM 513  C CG  ? GLU A 1  65 ? -16.868   0.002   8.945 1.000 95.240 ? 65  GLU A CG  1 
ATOM 514  C CD  ? GLU A 1  65 ? -16.912  -1.507   9.123 1.000 95.240 ? 65  GLU A CD  1 
ATOM 515  O OE1 ? GLU A 1  65 ? -17.091  -2.232   8.118 1.000 95.240 ? 65  GLU A OE1 1 
ATOM 516  O OE2 ? GLU A 1  65 ? -16.769  -1.969  10.277 1.000 95.240 ? 65  GLU A OE2 1 
ATOM 517  N N   ? VAL A 1  66 ? -14.116   3.149  10.839 1.000 95.850 ? 66  VAL A N   1 
ATOM 518  C CA  ? VAL A 1  66 ? -12.840   3.543  11.427 1.000 95.850 ? 66  VAL A CA  1 
ATOM 519  C C   ? VAL A 1  66 ? -12.417   2.519  12.477 1.000 95.850 ? 66  VAL A C   1 
ATOM 520  C CB  ? VAL A 1  66 ? -12.916   4.952  12.057 1.000 95.850 ? 66  VAL A CB  1 
ATOM 521  O O   ? VAL A 1  66 ? -13.107   2.327  13.481 1.000 95.850 ? 66  VAL A O   1 
ATOM 522  C CG1 ? VAL A 1  66 ? -11.555   5.371  12.610 1.000 95.850 ? 66  VAL A CG1 1 
ATOM 523  C CG2 ? VAL A 1  66 ? -13.416   5.968  11.032 1.000 95.850 ? 66  VAL A CG2 1 
ATOM 524  N N   ? LEU A 1  67 ? -11.301   1.842  12.192 1.000 96.520 ? 67  LEU A N   1 
ATOM 525  C CA  ? LEU A 1  67 ? -10.854   0.758  13.061 1.000 96.520 ? 67  LEU A CA  1 
ATOM 526  C C   ? LEU A 1  67 ?  -9.524   1.105  13.720 1.000 96.520 ? 67  LEU A C   1 
ATOM 527  C CB  ? LEU A 1  67 ? -10.720  -0.544  12.268 1.000 96.520 ? 67  LEU A CB  1 
ATOM 528  O O   ? LEU A 1  67 ?  -8.628   1.651  13.072 1.000 96.520 ? 67  LEU A O   1 
ATOM 529  C CG  ? LEU A 1  67 ? -11.992  -1.063  11.595 1.000 96.520 ? 67  LEU A CG  1 
ATOM 530  C CD1 ? LEU A 1  67 ? -11.666  -2.233  10.674 1.000 96.520 ? 67  LEU A CD1 1 
ATOM 531  C CD2 ? LEU A 1  67 ? -13.023  -1.471  12.642 1.000 96.520 ? 67  LEU A CD2 1 
ATOM 532  N N   ? LYS A 1  68 ?  -9.441   0.707  15.064 1.000 95.750 ? 68  LYS A N   1 
ATOM 533  C CA  ? LYS A 1  68 ?  -8.180   0.860  15.785 1.000 95.750 ? 68  LYS A CA  1 
ATOM 534  C C   ? LYS A 1  68 ?  -7.196  -0.244  15.412 1.000 95.750 ? 68  LYS A C   1 
ATOM 535  C CB  ? LYS A 1  68 ?  -8.422   0.859  17.295 1.000 95.750 ? 68  LYS A CB  1 
ATOM 536  O O   ? LYS A 1  68 ?  -7.603  -1.354  15.063 1.000 95.750 ? 68  LYS A O   1 
ATOM 537  C CG  ? LYS A 1  68 ?  -9.192   2.071  17.799 1.000 95.750 ? 68  LYS A CG  1 
ATOM 538  C CD  ? LYS A 1  68 ?  -9.334   2.051  19.316 1.000 95.750 ? 68  LYS A CD  1 
ATOM 539  C CE  ? LYS A 1  68 ? -10.113   3.258  19.821 1.000 95.750 ? 68  LYS A CE  1 
ATOM 540  N NZ  ? LYS A 1  68 ? -10.308   3.211  21.301 1.000 95.750 ? 68  LYS A NZ  1 
ATOM 541  N N   ? VAL A 1  69 ?  -5.940   0.222  15.541 1.000 95.440 ? 69  VAL A N   1 
ATOM 542  C CA  ? VAL A 1  69 ?  -4.859  -0.719  15.264 1.000 95.440 ? 69  VAL A CA  1 
ATOM 543  C C   ? VAL A 1  69 ?  -4.386  -1.360  16.567 1.000 95.440 ? 69  VAL A C   1 
ATOM 544  C CB  ? VAL A 1  69 ?  -3.676  -0.030  14.548 1.000 95.440 ? 69  VAL A CB  1 
ATOM 545  O O   ? VAL A 1  69 ?  -4.131  -0.663  17.552 1.000 95.440 ? 69  VAL A O   1 
ATOM 546  C CG1 ? VAL A 1  69 ?  -2.472  -0.966  14.472 1.000 95.440 ? 69  VAL A CG1 1 
ATOM 547  C CG2 ? VAL A 1  69 ?  -4.091   0.427  13.151 1.000 95.440 ? 69  VAL A CG2 1 
ATOM 548  N N   ? LYS A 1  70 ?  -4.385  -2.757  16.525 1.000 94.930 ? 70  LYS A N   1 
ATOM 549  C CA  ? LYS A 1  70 ?  -3.935  -3.515  17.689 1.000 94.930 ? 70  LYS A CA  1 
ATOM 550  C C   ? LYS A 1  70 ?  -2.412  -3.602  17.734 1.000 94.930 ? 70  LYS A C   1 
ATOM 551  C CB  ? LYS A 1  70 ?  -4.540  -4.919  17.682 1.000 94.930 ? 70  LYS A CB  1 
ATOM 552  O O   ? LYS A 1  70 ?  -1.797  -3.299  18.759 1.000 94.930 ? 70  LYS A O   1 
ATOM 553  C CG  ? LYS A 1  70 ?  -4.152  -5.767  18.885 1.000 94.930 ? 70  LYS A CG  1 
ATOM 554  C CD  ? LYS A 1  70 ?  -4.841  -7.125  18.857 1.000 94.930 ? 70  LYS A CD  1 
ATOM 555  C CE  ? LYS A 1  70 ?  -4.437  -7.982  20.049 1.000 94.930 ? 70  LYS A CE  1 
ATOM 556  N NZ  ? LYS A 1  70 ?  -5.141  -9.300  20.048 1.000 94.930 ? 70  LYS A NZ  1 
ATOM 557  N N   ? LYS A 1  71 ?  -1.903  -4.022  16.623 1.000 94.720 ? 71  LYS A N   1 
ATOM 558  C CA  ? LYS A 1  71 ?  -0.464  -4.258  16.563 1.000 94.720 ? 71  LYS A CA  1 
ATOM 559  C C   ? LYS A 1  71 ?   0.043  -4.202  15.124 1.000 94.720 ? 71  LYS A C   1 
ATOM 560  C CB  ? LYS A 1  71 ?  -0.115  -5.610  17.188 1.000 94.720 ? 71  LYS A CB  1 
ATOM 561  O O   ? LYS A 1  71 ?  -0.672  -4.581  14.194 1.000 94.720 ? 71  LYS A O   1 
ATOM 562  C CG  ? LYS A 1  71 ?   1.372  -5.808  17.443 1.000 94.720 ? 71  LYS A CG  1 
ATOM 563  C CD  ? LYS A 1  71 ?   1.635  -7.058  18.274 1.000 94.720 ? 71  LYS A CD  1 
ATOM 564  C CE  ? LYS A 1  71 ?   3.105  -7.179  18.654 1.000 94.720 ? 71  LYS A CE  1 
ATOM 565  N NZ  ? LYS A 1  71 ?   3.362  -8.387  19.493 1.000 94.720 ? 71  LYS A NZ  1 
ATOM 566  N N   ? CYS A 1  72 ?   1.298  -3.789  14.947 1.000 95.080 ? 72  CYS A N   1 
ATOM 567  C CA  ? CYS A 1  72 ?   1.969  -3.770  13.652 1.000 95.080 ? 72  CYS A CA  1 
ATOM 568  C C   ? CYS A 1  72 ?   3.150  -4.734  13.636 1.000 95.080 ? 72  CYS A C   1 
ATOM 569  C CB  ? CYS A 1  72 ?   2.448  -2.358  13.317 1.000 95.080 ? 72  CYS A CB  1 
ATOM 570  O O   ? CYS A 1  72 ?   3.909  -4.810  14.604 1.000 95.080 ? 72  CYS A O   1 
ATOM 571  S SG  ? CYS A 1  72 ?   1.111  -1.152  13.173 1.000 95.080 ? 72  CYS A SG  1 
ATOM 572  N N   ? PHE A 1  73 ?   3.288  -5.449  12.480 1.000 95.650 ? 73  PHE A N   1 
ATOM 573  C CA  ? PHE A 1  73 ?   4.338  -6.448  12.325 1.000 95.650 ? 73  PHE A CA  1 
ATOM 574  C C   ? PHE A 1  73 ?   5.196  -6.146  11.102 1.000 95.650 ? 73  PHE A C   1 
ATOM 575  C CB  ? PHE A 1  73 ?   3.734  -7.851  12.208 1.000 95.650 ? 73  PHE A CB  1 
ATOM 576  O O   ? PHE A 1  73 ?   4.975  -6.708  10.028 1.000 95.650 ? 73  PHE A O   1 
ATOM 577  C CG  ? PHE A 1  73 ?   2.883  -8.245  13.385 1.000 95.650 ? 73  PHE A CG  1 
ATOM 578  C CD1 ? PHE A 1  73 ?   3.424  -8.970  14.440 1.000 95.650 ? 73  PHE A CD1 1 
ATOM 579  C CD2 ? PHE A 1  73 ?   1.541  -7.891  13.437 1.000 95.650 ? 73  PHE A CD2 1 
ATOM 580  C CE1 ? PHE A 1  73 ?   2.639  -9.336  15.531 1.000 95.650 ? 73  PHE A CE1 1 
ATOM 581  C CE2 ? PHE A 1  73 ?   0.751  -8.253  14.523 1.000 95.650 ? 73  PHE A CE2 1 
ATOM 582  C CZ  ? PHE A 1  73 ?   1.301  -8.977  15.569 1.000 95.650 ? 73  PHE A CZ  1 
ATOM 583  N N   ? PRO A 1  74 ?   6.174  -5.159  11.305 1.000 95.550 ? 74  PRO A N   1 
ATOM 584  C CA  ? PRO A 1  74 ?   7.077  -4.944  10.172 1.000 95.550 ? 74  PRO A CA  1 
ATOM 585  C C   ? PRO A 1  74 ?   7.992  -6.138   9.911 1.000 95.550 ? 74  PRO A C   1 
ATOM 586  C CB  ? PRO A 1  74 ?   7.888  -3.717  10.596 1.000 95.550 ? 74  PRO A CB  1 
ATOM 587  O O   ? PRO A 1  74 ?   8.347  -6.864  10.844 1.000 95.550 ? 74  PRO A O   1 
ATOM 588  C CG  ? PRO A 1  74 ?   7.854  -3.734  12.090 1.000 95.550 ? 74  PRO A CG  1 
ATOM 589  C CD  ? PRO A 1  74 ?   6.570  -4.376  12.531 1.000 95.550 ? 74  PRO A CD  1 
ATOM 590  N N   ? TYR A 1  75 ?   8.281  -6.295   8.605 1.000 96.010 ? 75  TYR A N   1 
ATOM 591  C CA  ? TYR A 1  75 ?   9.246  -7.347   8.302 1.000 96.010 ? 75  TYR A CA  1 
ATOM 592  C C   ? TYR A 1  75 ?  10.566  -7.099   9.021 1.000 96.010 ? 75  TYR A C   1 
ATOM 593  C CB  ? TYR A 1  75 ?   9.483  -7.440   6.792 1.000 96.010 ? 75  TYR A CB  1 
ATOM 594  O O   ? TYR A 1  75 ?  11.092  -5.984   9.000 1.000 96.010 ? 75  TYR A O   1 
ATOM 595  C CG  ? TYR A 1  75 ?  10.178  -8.710   6.364 1.000 96.010 ? 75  TYR A CG  1 
ATOM 596  C CD1 ? TYR A 1  75 ?  11.506  -8.692   5.942 1.000 96.010 ? 75  TYR A CD1 1 
ATOM 597  C CD2 ? TYR A 1  75 ?   9.510  -9.929   6.381 1.000 96.010 ? 75  TYR A CD2 1 
ATOM 598  C CE1 ? TYR A 1  75 ?  12.150  -9.860   5.545 1.000 96.010 ? 75  TYR A CE1 1 
ATOM 599  C CE2 ? TYR A 1  75 ?  10.144 -11.103   5.986 1.000 96.010 ? 75  TYR A CE2 1 
ATOM 600  O OH  ? TYR A 1  75 ?  12.095 -12.217   5.179 1.000 96.010 ? 75  TYR A OH  1 
ATOM 601  C CZ  ? TYR A 1  75 ?  11.462 -11.058   5.571 1.000 96.010 ? 75  TYR A CZ  1 
ATOM 602  N N   ? PRO A 1  76 ?  11.136  -8.121   9.695 1.000 94.330 ? 76  PRO A N   1 
ATOM 603  C CA  ? PRO A 1  76 ?  12.289  -7.948  10.581 1.000 94.330 ? 76  PRO A CA  1 
ATOM 604  C C   ? PRO A 1  76 ?  13.527  -7.440   9.846 1.000 94.330 ? 76  PRO A C   1 
ATOM 605  C CB  ? PRO A 1  76 ?  12.522  -9.355  11.136 1.000 94.330 ? 76  PRO A CB  1 
ATOM 606  O O   ? PRO A 1  76 ?  14.361  -6.750  10.438 1.000 94.330 ? 76  PRO A O   1 
ATOM 607  C CG  ? PRO A 1  76 ?  11.178 -10.008  11.100 1.000 94.330 ? 76  PRO A CG  1 
ATOM 608  C CD  ? PRO A 1  76 ?  10.428  -9.490   9.906 1.000 94.330 ? 76  PRO A CD  1 
ATOM 609  N N   ? GLU A 1  77 ?  13.643  -7.730   8.541 1.000 94.950 ? 77  GLU A N   1 
ATOM 610  C CA  ? GLU A 1  77 ?  14.847  -7.367   7.799 1.000 94.950 ? 77  GLU A CA  1 
ATOM 611  C C   ? GLU A 1  77 ?  14.639  -6.080   7.006 1.000 94.950 ? 77  GLU A C   1 
ATOM 612  C CB  ? GLU A 1  77 ?  15.262  -8.503   6.860 1.000 94.950 ? 77  GLU A CB  1 
ATOM 613  O O   ? GLU A 1  77 ?  15.369  -5.810   6.050 1.000 94.950 ? 77  GLU A O   1 
ATOM 614  C CG  ? GLU A 1  77 ?  15.696  -9.770   7.582 1.000 94.950 ? 77  GLU A CG  1 
ATOM 615  C CD  ? GLU A 1  77 ?  16.180 -10.861   6.640 1.000 94.950 ? 77  GLU A CD  1 
ATOM 616  O OE1 ? GLU A 1  77 ?  16.476 -11.982   7.112 1.000 94.950 ? 77  GLU A OE1 1 
ATOM 617  O OE2 ? GLU A 1  77 ?  16.265 -10.592   5.421 1.000 94.950 ? 77  GLU A OE2 1 
ATOM 618  N N   ? PHE A 1  78 ?  13.525  -5.317   7.338 1.000 94.030 ? 78  PHE A N   1 
ATOM 619  C CA  ? PHE A 1  78 ?  13.319  -4.029   6.686 1.000 94.030 ? 78  PHE A CA  1 
ATOM 620  C C   ? PHE A 1  78 ?  14.547  -3.141   6.840 1.000 94.030 ? 78  PHE A C   1 
ATOM 621  C CB  ? PHE A 1  78 ?  12.086  -3.325   7.261 1.000 94.030 ? 78  PHE A CB  1 
ATOM 622  O O   ? PHE A 1  78 ?  15.055  -2.962   7.949 1.000 94.030 ? 78  PHE A O   1 
ATOM 623  C CG  ? PHE A 1  78 ?  11.879  -1.932   6.730 1.000 94.030 ? 78  PHE A CG  1 
ATOM 624  C CD1 ? PHE A 1  78 ?  11.801  -0.848   7.595 1.000 94.030 ? 78  PHE A CD1 1 
ATOM 625  C CD2 ? PHE A 1  78 ?  11.763  -1.708   5.364 1.000 94.030 ? 78  PHE A CD2 1 
ATOM 626  C CE1 ? PHE A 1  78 ?  11.609   0.443   7.105 1.000 94.030 ? 78  PHE A CE1 1 
ATOM 627  C CE2 ? PHE A 1  78 ?  11.571  -0.422   4.868 1.000 94.030 ? 78  PHE A CE2 1 
ATOM 628  C CZ  ? PHE A 1  78 ?  11.494   0.652   5.740 1.000 94.030 ? 78  PHE A CZ  1 
ATOM 629  N N   ? ASN A 1  79 ?  15.031  -2.608   5.711 1.000 91.490 ? 79  ASN A N   1 
ATOM 630  C CA  ? ASN A 1  79 ?  16.145  -1.668   5.645 1.000 91.490 ? 79  ASN A CA  1 
ATOM 631  C C   ? ASN A 1  79 ?  15.664  -0.248   5.357 1.000 91.490 ? 79  ASN A C   1 
ATOM 632  C CB  ? ASN A 1  79 ?  17.158  -2.110   4.586 1.000 91.490 ? 79  ASN A CB  1 
ATOM 633  O O   ? ASN A 1  79 ?  15.218   0.048   4.247 1.000 91.490 ? 79  ASN A O   1 
ATOM 634  C CG  ? ASN A 1  79 ?  18.397  -1.237   4.563 1.000 91.490 ? 79  ASN A CG  1 
ATOM 635  N ND2 ? ASN A 1  79 ?  19.566  -1.864   4.631 1.000 91.490 ? 79  ASN A ND2 1 
ATOM 636  O OD1 ? ASN A 1  79 ?  18.305  -0.009   4.486 1.000 91.490 ? 79  ASN A OD1 1 
ATOM 637  N N   ? TRP A 1  80 ?  15.906   0.679   6.268 1.000 87.360 ? 80  TRP A N   1 
ATOM 638  C CA  ? TRP A 1  80 ?  15.344   2.025   6.220 1.000 87.360 ? 80  TRP A CA  1 
ATOM 639  C C   ? TRP A 1  80 ?  16.063   2.877   5.180 1.000 87.360 ? 80  TRP A C   1 
ATOM 640  C CB  ? TRP A 1  80 ?  15.431   2.693   7.595 1.000 87.360 ? 80  TRP A CB  1 
ATOM 641  O O   ? TRP A 1  80 ?  15.446   3.723   4.528 1.000 87.360 ? 80  TRP A O   1 
ATOM 642  C CG  ? TRP A 1  80 ?  14.683   3.989   7.691 1.000 87.360 ? 80  TRP A CG  1 
ATOM 643  C CD1 ? TRP A 1  80 ?  15.186   5.247   7.509 1.000 87.360 ? 80  TRP A CD1 1 
ATOM 644  C CD2 ? TRP A 1  80 ?  13.295   4.152   7.997 1.000 87.360 ? 80  TRP A CD2 1 
ATOM 645  C CE2 ? TRP A 1  80 ?  13.024   5.538   7.983 1.000 87.360 ? 80  TRP A CE2 1 
ATOM 646  C CE3 ? TRP A 1  80 ?  12.252   3.260   8.281 1.000 87.360 ? 80  TRP A CE3 1 
ATOM 647  N NE1 ? TRP A 1  80 ?  14.193   6.183   7.683 1.000 87.360 ? 80  TRP A NE1 1 
ATOM 648  C CH2 ? TRP A 1  80 ?  10.750   5.159   8.518 1.000 87.360 ? 80  TRP A CH2 1 
ATOM 649  C CZ2 ? TRP A 1  80 ?  11.752   6.053   8.243 1.000 87.360 ? 80  TRP A CZ2 1 
ATOM 650  C CZ3 ? TRP A 1  80 ?  10.987   3.775   8.540 1.000 87.360 ? 80  TRP A CZ3 1 
ATOM 651  N N   ? LYS A 1  81 ?  17.326   2.568   4.996 1.000 85.310 ? 81  LYS A N   1 
ATOM 652  C CA  ? LYS A 1  81 ?  18.145   3.348   4.072 1.000 85.310 ? 81  LYS A CA  1 
ATOM 653  C C   ? LYS A 1  81 ?  17.807   3.014   2.622 1.000 85.310 ? 81  LYS A C   1 
ATOM 654  C CB  ? LYS A 1  81 ?  19.632   3.104   4.334 1.000 85.310 ? 81  LYS A CB  1 
ATOM 655  O O   ? LYS A 1  81 ?  17.608   3.912   1.802 1.000 85.310 ? 81  LYS A O   1 
ATOM 656  C CG  ? LYS A 1  81 ?  20.558   3.994   3.519 1.000 85.310 ? 81  LYS A CG  1 
ATOM 657  C CD  ? LYS A 1  81 ?  22.020   3.756   3.877 1.000 85.310 ? 81  LYS A CD  1 
ATOM 658  C CE  ? LYS A 1  81 ?  22.951   4.605   3.023 1.000 85.310 ? 81  LYS A CE  1 
ATOM 659  N NZ  ? LYS A 1  81 ?  24.387   4.346   3.344 1.000 85.310 ? 81  LYS A NZ  1 
ATOM 660  N N   ? ARG A 1  82 ?  17.541   1.761   2.374 1.000 84.030 ? 82  ARG A N   1 
ATOM 661  C CA  ? ARG A 1  82 ?  17.360   1.288   1.005 1.000 84.030 ? 82  ARG A CA  1 
ATOM 662  C C   ? ARG A 1  82 ?  15.905   0.919   0.741 1.000 84.030 ? 82  ARG A C   1 
ATOM 663  C CB  ? ARG A 1  82 ?  18.265   0.085   0.728 1.000 84.030 ? 82  ARG A CB  1 
ATOM 664  O O   ? ARG A 1  82 ?  15.532   0.616  -0.395 1.000 84.030 ? 82  ARG A O   1 
ATOM 665  C CG  ? ARG A 1  82 ?  19.750   0.409   0.767 1.000 84.030 ? 82  ARG A CG  1 
ATOM 666  C CD  ? ARG A 1  82 ?  20.600  -0.794   0.383 1.000 84.030 ? 82  ARG A CD  1 
ATOM 667  N NE  ? ARG A 1  82 ?  22.026  -0.487   0.441 1.000 84.030 ? 82  ARG A NE  1 
ATOM 668  N NH1 ? ARG A 1  82 ?  22.715  -2.573  -0.276 1.000 84.030 ? 82  ARG A NH1 1 
ATOM 669  N NH2 ? ARG A 1  82 ?  24.263  -0.955   0.215 1.000 84.030 ? 82  ARG A NH2 1 
ATOM 670  C CZ  ? ARG A 1  82 ?  22.998  -1.339   0.126 1.000 84.030 ? 82  ARG A CZ  1 
ATOM 671  N N   ? LYS A 1  83 ?  15.081   1.075   1.853 1.000 87.420 ? 83  LYS A N   1 
ATOM 672  C CA  ? LYS A 1  83 ?  13.673   0.693   1.801 1.000 87.420 ? 83  LYS A CA  1 
ATOM 673  C C   ? LYS A 1  83 ?  13.506  -0.718   1.244 1.000 87.420 ? 83  LYS A C   1 
ATOM 674  C CB  ? LYS A 1  83 ?  12.878   1.688   0.954 1.000 87.420 ? 83  LYS A CB  1 
ATOM 675  O O   ? LYS A 1  83 ?  12.516  -1.012   0.570 1.000 87.420 ? 83  LYS A O   1 
ATOM 676  C CG  ? LYS A 1  83 ?  12.838   3.096   1.529 1.000 87.420 ? 83  LYS A CG  1 
ATOM 677  C CD  ? LYS A 1  83 ?  11.890   3.994   0.743 1.000 87.420 ? 83  LYS A CD  1 
ATOM 678  C CE  ? LYS A 1  83 ?  11.827   5.396   1.335 1.000 87.420 ? 83  LYS A CE  1 
ATOM 679  N NZ  ? LYS A 1  83 ?  10.879   6.272   0.584 1.000 87.420 ? 83  LYS A NZ  1 
ATOM 680  N N   ? GLU A 1  84 ?  14.468  -1.498   1.337 1.000 90.720 ? 84  GLU A N   1 
ATOM 681  C CA  ? GLU A 1  84 ?  14.437  -2.928   1.046 1.000 90.720 ? 84  GLU A CA  1 
ATOM 682  C C   ? GLU A 1  84 ?  13.555  -3.675   2.043 1.000 90.720 ? 84  GLU A C   1 
ATOM 683  C CB  ? GLU A 1  84 ?  15.853  -3.510   1.058 1.000 90.720 ? 84  GLU A CB  1 
ATOM 684  O O   ? GLU A 1  84 ?  13.591  -3.396   3.243 1.000 90.720 ? 84  GLU A O   1 
ATOM 685  C CG  ? GLU A 1  84 ?  15.919  -4.976   0.654 1.000 90.720 ? 84  GLU A CG  1 
ATOM 686  C CD  ? GLU A 1  84 ?  17.333  -5.533   0.646 1.000 90.720 ? 84  GLU A CD  1 
ATOM 687  O OE1 ? GLU A 1  84 ?  17.582  -6.547  -0.045 1.000 90.720 ? 84  GLU A OE1 1 
ATOM 688  O OE2 ? GLU A 1  84 ?  18.200  -4.951   1.336 1.000 90.720 ? 84  GLU A OE2 1 
ATOM 689  N N   ? ASN A 1  85 ?  12.749  -4.650   1.621 1.000 94.360 ? 85  ASN A N   1 
ATOM 690  C CA  ? ASN A 1  85 ?  11.826  -5.404   2.464 1.000 94.360 ? 85  ASN A CA  1 
ATOM 691  C C   ? ASN A 1  85 ?  10.785  -4.493   3.109 1.000 94.360 ? 85  ASN A C   1 
ATOM 692  C CB  ? ASN A 1  85 ?  12.592  -6.179   3.538 1.000 94.360 ? 85  ASN A CB  1 
ATOM 693  O O   ? ASN A 1  85 ?  10.456  -4.656   4.285 1.000 94.360 ? 85  ASN A O   1 
ATOM 694  C CG  ? ASN A 1  85 ?  13.584  -7.164   2.952 1.000 94.360 ? 85  ASN A CG  1 
ATOM 695  N ND2 ? ASN A 1  85 ?  14.775  -7.225   3.535 1.000 94.360 ? 85  ASN A ND2 1 
ATOM 696  O OD1 ? ASN A 1  85 ?  13.282  -7.865   1.982 1.000 94.360 ? 85  ASN A OD1 1 
ATOM 697  N N   ? ASP A 1  86 ?  10.281  -3.499   2.473 1.000 94.770 ? 86  ASP A N   1 
ATOM 698  C CA  ? ASP A 1  86 ?   9.357  -2.472   2.945 1.000 94.770 ? 86  ASP A CA  1 
ATOM 699  C C   ? ASP A 1  86 ?   7.930  -3.009   3.020 1.000 94.770 ? 86  ASP A C   1 
ATOM 700  C CB  ? ASP A 1  86 ?   9.409  -1.243   2.035 1.000 94.770 ? 86  ASP A CB  1 
ATOM 701  O O   ? ASP A 1  86 ?   7.084  -2.657   2.195 1.000 94.770 ? 86  ASP A O   1 
ATOM 702  C CG  ? ASP A 1  86 ?   8.720  -0.030   2.636 1.000 94.770 ? 86  ASP A CG  1 
ATOM 703  O OD1 ? ASP A 1  86 ?   8.477  -0.012   3.862 1.000 94.770 ? 86  ASP A OD1 1 
ATOM 704  O OD2 ? ASP A 1  86 ?   8.416   0.914   1.876 1.000 94.770 ? 86  ASP A OD2 1 
ATOM 705  N N   ? ILE A 1  87 ?   7.643  -3.911   3.915 1.000 96.070 ? 87  ILE A N   1 
ATOM 706  C CA  ? ILE A 1  87 ?   6.341  -4.550   4.066 1.000 96.070 ? 87  ILE A CA  1 
ATOM 707  C C   ? ILE A 1  87 ?   6.011  -4.704   5.549 1.000 96.070 ? 87  ILE A C   1 
ATOM 708  C CB  ? ILE A 1  87 ?   6.300  -5.925   3.362 1.000 96.070 ? 87  ILE A CB  1 
ATOM 709  O O   ? ILE A 1  87 ?   6.891  -5.003   6.359 1.000 96.070 ? 87  ILE A O   1 
ATOM 710  C CG1 ? ILE A 1  87 ?   4.899  -6.537   3.466 1.000 96.070 ? 87  ILE A CG1 1 
ATOM 711  C CG2 ? ILE A 1  87 ?   7.354  -6.865   3.954 1.000 96.070 ? 87  ILE A CG2 1 
ATOM 712  C CD1 ? ILE A 1  87 ?   4.692  -7.762   2.586 1.000 96.070 ? 87  ILE A CD1 1 
ATOM 713  N N   ? THR A 1  88 ?   4.750  -4.450   5.939 1.000 95.980 ? 88  THR A N   1 
ATOM 714  C CA  ? THR A 1  88 ?   4.264  -4.602   7.306 1.000 95.980 ? 88  THR A CA  1 
ATOM 715  C C   ? THR A 1  88 ?   2.822  -5.102   7.315 1.000 95.980 ? 88  THR A C   1 
ATOM 716  C CB  ? THR A 1  88 ?   4.354  -3.274   8.082 1.000 95.980 ? 88  THR A CB  1 
ATOM 717  O O   ? THR A 1  88 ?   2.021  -4.719   6.460 1.000 95.980 ? 88  THR A O   1 
ATOM 718  C CG2 ? THR A 1  88 ?   3.027  -2.524   8.043 1.000 95.980 ? 88  THR A CG2 1 
ATOM 719  O OG1 ? THR A 1  88 ?   4.697  -3.547   9.446 1.000 95.980 ? 88  THR A OG1 1 
ATOM 720  N N   ? LEU A 1  89 ?   2.517  -6.014   8.218 1.000 96.840 ? 89  LEU A N   1 
ATOM 721  C CA  ? LEU A 1  89 ?   1.157  -6.457   8.507 1.000 96.840 ? 89  LEU A CA  1 
ATOM 722  C C   ? LEU A 1  89 ?   0.597  -5.733   9.726 1.000 96.840 ? 89  LEU A C   1 
ATOM 723  C CB  ? LEU A 1  89 ?   1.123  -7.970   8.737 1.000 96.840 ? 89  LEU A CB  1 
ATOM 724  O O   ? LEU A 1  89 ?   1.281  -5.604  10.745 1.000 96.840 ? 89  LEU A O   1 
ATOM 725  C CG  ? LEU A 1  89 ?   1.248  -8.848   7.491 1.000 96.840 ? 89  LEU A CG  1 
ATOM 726  C CD1 ? LEU A 1  89 ?   1.565 -10.287   7.886 1.000 96.840 ? 89  LEU A CD1 1 
ATOM 727  C CD2 ? LEU A 1  89 ?  -0.031  -8.786   6.662 1.000 96.840 ? 89  LEU A CD2 1 
ATOM 728  N N   ? ILE A 1  90 ?  -0.638  -5.237   9.514 1.000 96.440 ? 90  ILE A N   1 
ATOM 729  C CA  ? ILE A 1  90 ?  -1.307  -4.532  10.603 1.000 96.440 ? 90  ILE A CA  1 
ATOM 730  C C   ? ILE A 1  90 ?  -2.493  -5.355  11.100 1.000 96.440 ? 90  ILE A C   1 
ATOM 731  C CB  ? ILE A 1  90 ?  -1.776  -3.127  10.162 1.000 96.440 ? 90  ILE A CB  1 
ATOM 732  O O   ? ILE A 1  90 ?  -3.365  -5.735  10.315 1.000 96.440 ? 90  ILE A O   1 
ATOM 733  C CG1 ? ILE A 1  90 ?  -0.573  -2.254   9.789 1.000 96.440 ? 90  ILE A CG1 1 
ATOM 734  C CG2 ? ILE A 1  90 ?  -2.611  -2.467  11.263 1.000 96.440 ? 90  ILE A CG2 1 
ATOM 735  C CD1 ? ILE A 1  90 ?  -0.948  -0.896   9.214 1.000 96.440 ? 90  ILE A CD1 1 
ATOM 736  N N   ? GLN A 1  91 ?  -2.453  -5.654  12.408 1.000 96.530 ? 91  GLN A N   1 
ATOM 737  C CA  ? GLN A 1  91 ?  -3.587  -6.328  13.031 1.000 96.530 ? 91  GLN A CA  1 
ATOM 738  C C   ? GLN A 1  91 ?  -4.597  -5.320  13.571 1.000 96.530 ? 91  GLN A C   1 
ATOM 739  C CB  ? GLN A 1  91 ?  -3.113  -7.250  14.156 1.000 96.530 ? 91  GLN A CB  1 
ATOM 740  O O   ? GLN A 1  91 ?  -4.242  -4.435  14.353 1.000 96.530 ? 91  GLN A O   1 
ATOM 741  C CG  ? GLN A 1  91 ?  -4.204  -8.156  14.710 1.000 96.530 ? 91  GLN A CG  1 
ATOM 742  C CD  ? GLN A 1  91 ?  -3.699  -9.087  15.796 1.000 96.530 ? 91  GLN A CD  1 
ATOM 743  N NE2 ? GLN A 1  91 ?  -4.323 -10.254  15.914 1.000 96.530 ? 91  GLN A NE2 1 
ATOM 744  O OE1 ? GLN A 1  91 ?  -2.754  -8.761  16.522 1.000 96.530 ? 91  GLN A OE1 1 
ATOM 745  N N   ? LEU A 1  92 ?  -5.866  -5.483  13.103 1.000 96.890 ? 92  LEU A N   1 
ATOM 746  C CA  ? LEU A 1  92 ?  -6.936  -4.609  13.570 1.000 96.890 ? 92  LEU A CA  1 
ATOM 747  C C   ? LEU A 1  92 ?  -7.458  -5.067  14.928 1.000 96.890 ? 92  LEU A C   1 
ATOM 748  C CB  ? LEU A 1  92 ?  -8.082  -4.575  12.555 1.000 96.890 ? 92  LEU A CB  1 
ATOM 749  O O   ? LEU A 1  92 ?  -7.507  -6.267  15.206 1.000 96.890 ? 92  LEU A O   1 
ATOM 750  C CG  ? LEU A 1  92 ?  -7.725  -4.099  11.146 1.000 96.890 ? 92  LEU A CG  1 
ATOM 751  C CD1 ? LEU A 1  92 ?  -8.898  -4.323  10.198 1.000 96.890 ? 92  LEU A CD1 1 
ATOM 752  C CD2 ? LEU A 1  92 ?  -7.319  -2.629  11.164 1.000 96.890 ? 92  LEU A CD2 1 
ATOM 753  N N   ? ALA A 1  93 ?  -7.860  -4.078  15.796 1.000 96.100 ? 93  ALA A N   1 
ATOM 754  C CA  ? ALA A 1  93 ?  -8.384  -4.385  17.124 1.000 96.100 ? 93  ALA A CA  1 
ATOM 755  C C   ? ALA A 1  93 ?  -9.684  -5.179  17.031 1.000 96.100 ? 93  ALA A C   1 
ATOM 756  C CB  ? ALA A 1  93 ?  -8.605  -3.100  17.919 1.000 96.100 ? 93  ALA A CB  1 
ATOM 757  O O   ? ALA A 1  93 ?  -9.956  -6.037  17.874 1.000 96.100 ? 93  ALA A O   1 
ATOM 758  N N   ? THR A 1  94 ? -10.499  -4.836  15.982 1.000 96.570 ? 94  THR A N   1 
ATOM 759  C CA  ? THR A 1  94 ? -11.741  -5.540  15.684 1.000 96.570 ? 94  THR A CA  1 
ATOM 760  C C   ? THR A 1  94 ? -11.810  -5.915  14.206 1.000 96.570 ? 94  THR A C   1 
ATOM 761  C CB  ? THR A 1  94 ? -12.969  -4.689  16.057 1.000 96.570 ? 94  THR A CB  1 
ATOM 762  O O   ? THR A 1  94 ? -11.291  -5.193  13.352 1.000 96.570 ? 94  THR A O   1 
ATOM 763  C CG2 ? THR A 1  94 ? -12.988  -4.376  17.550 1.000 96.570 ? 94  THR A CG2 1 
ATOM 764  O OG1 ? THR A 1  94 ? -12.932  -3.459  15.323 1.000 96.570 ? 94  THR A OG1 1 
ATOM 765  N N   ? LYS A 1  95 ? -12.474  -7.123  13.978 1.000 97.300 ? 95  LYS A N   1 
ATOM 766  C CA  ? LYS A 1  95 ? -12.639  -7.561  12.595 1.000 97.300 ? 95  LYS A CA  1 
ATOM 767  C C   ? LYS A 1  95 ? -13.505  -6.582  11.808 1.000 97.300 ? 95  LYS A C   1 
ATOM 768  C CB  ? LYS A 1  95 ? -13.253  -8.961  12.544 1.000 97.300 ? 95  LYS A CB  1 
ATOM 769  O O   ? LYS A 1  95 ? -14.488  -6.054  12.332 1.000 97.300 ? 95  LYS A O   1 
ATOM 770  C CG  ? LYS A 1  95 ? -12.359 -10.050  13.119 1.000 97.300 ? 95  LYS A CG  1 
ATOM 771  C CD  ? LYS A 1  95 ? -13.027 -11.417  13.048 1.000 97.300 ? 95  LYS A CD  1 
ATOM 772  C CE  ? LYS A 1  95 ? -12.141 -12.505  13.640 1.000 97.300 ? 95  LYS A CE  1 
ATOM 773  N NZ  ? LYS A 1  95 ? -12.816 -13.837  13.626 1.000 97.300 ? 95  LYS A NZ  1 
ATOM 774  N N   ? ALA A 1  96 ? -13.073  -6.363  10.515 1.000 97.130 ? 96  ALA A N   1 
ATOM 775  C CA  ? ALA A 1  96 ? -13.881  -5.546   9.613 1.000 97.130 ? 96  ALA A CA  1 
ATOM 776  C C   ? ALA A 1  96 ? -15.173  -6.264   9.232 1.000 97.130 ? 96  ALA A C   1 
ATOM 777  C CB  ? ALA A 1  96 ? -13.084  -5.191   8.359 1.000 97.130 ? 96  ALA A CB  1 
ATOM 778  O O   ? ALA A 1  96 ? -15.197  -7.491   9.113 1.000 97.130 ? 96  ALA A O   1 
ATOM 779  N N   ? ILE A 1  97 ? -16.259  -5.490   9.096 1.000 96.280 ? 97  ILE A N   1 
ATOM 780  C CA  ? ILE A 1  97 ? -17.524  -6.028   8.606 1.000 96.280 ? 97  ILE A CA  1 
ATOM 781  C C   ? ILE A 1  97 ? -17.508  -6.076   7.080 1.000 96.280 ? 97  ILE A C   1 
ATOM 782  C CB  ? ILE A 1  97 ? -18.724  -5.192   9.104 1.000 96.280 ? 97  ILE A CB  1 
ATOM 783  O O   ? ILE A 1  97 ? -17.525  -5.034   6.420 1.000 96.280 ? 97  ILE A O   1 
ATOM 784  C CG1 ? ILE A 1  97 ? -18.748  -5.151  10.636 1.000 96.280 ? 97  ILE A CG1 1 
ATOM 785  C CG2 ? ILE A 1  97 ? -20.038  -5.751   8.550 1.000 96.280 ? 97  ILE A CG2 1 
ATOM 786  C CD1 ? ILE A 1  97 ? -19.751  -4.161  11.213 1.000 96.280 ? 97  ILE A CD1 1 
ATOM 787  N N   ? LEU A 1  98 ? -17.437  -7.339   6.597 1.000 96.620 ? 98  LEU A N   1 
ATOM 788  C CA  ? LEU A 1  98 ? -17.349  -7.493   5.149 1.000 96.620 ? 98  LEU A CA  1 
ATOM 789  C C   ? LEU A 1  98 ? -18.722  -7.345   4.503 1.000 96.620 ? 98  LEU A C   1 
ATOM 790  C CB  ? LEU A 1  98 ? -16.747  -8.854   4.790 1.000 96.620 ? 98  LEU A CB  1 
ATOM 791  O O   ? LEU A 1  98 ? -19.694  -7.957   4.952 1.000 96.620 ? 98  LEU A O   1 
ATOM 792  C CG  ? LEU A 1  98 ? -15.383  -9.175   5.404 1.000 96.620 ? 98  LEU A CG  1 
ATOM 793  C CD1 ? LEU A 1  98 ? -14.863 -10.506   4.872 1.000 96.620 ? 98  LEU A CD1 1 
ATOM 794  C CD2 ? LEU A 1  98 ? -14.390  -8.054   5.118 1.000 96.620 ? 98  LEU A CD2 1 
ATOM 795  N N   ? ASN A 1  99 ? -18.803  -6.522   3.356 1.000 95.070 ? 99  ASN A N   1 
ATOM 796  C CA  ? ASN A 1  99 ? -19.972  -6.247   2.527 1.000 95.070 ? 99  ASN A CA  1 
ATOM 797  C C   ? ASN A 1  99 ? -19.576  -5.641   1.183 1.000 95.070 ? 99  ASN A C   1 
ATOM 798  C CB  ? ASN A 1  99 ? -20.945  -5.322   3.260 1.000 95.070 ? 99  ASN A CB  1 
ATOM 799  O O   ? ASN A 1  99 ? -18.415  -5.722   0.779 1.000 95.070 ? 99  ASN A O   1 
ATOM 800  C CG  ? ASN A 1  99 ? -20.314  -3.998   3.646 1.000 95.070 ? 99  ASN A CG  1 
ATOM 801  N ND2 ? ASN A 1  99 ? -20.647  -3.506   4.833 1.000 95.070 ? 99  ASN A ND2 1 
ATOM 802  O OD1 ? ASN A 1  99 ? -19.535  -3.422   2.882 1.000 95.070 ? 99  ASN A OD1 1 
ATOM 803  N N   ? LYS A 1 100 ? -20.519  -5.134   0.460 1.000 94.420 ? 100 LYS A N   1 
ATOM 804  C CA  ? LYS A 1 100 ? -20.215  -4.629  -0.876 1.000 94.420 ? 100 LYS A CA  1 
ATOM 805  C C   ? LYS A 1 100 ? -19.266  -3.436  -0.811 1.000 94.420 ? 100 LYS A C   1 
ATOM 806  C CB  ? LYS A 1 100 ? -21.499  -4.238  -1.608 1.000 94.420 ? 100 LYS A CB  1 
ATOM 807  O O   ? LYS A 1 100 ? -18.649  -3.071  -1.814 1.000 94.420 ? 100 LYS A O   1 
ATOM 808  C CG  ? LYS A 1 100 ? -22.238  -3.067  -0.977 1.000 94.420 ? 100 LYS A CG  1 
ATOM 809  C CD  ? LYS A 1 100 ? -23.495  -2.711  -1.761 1.000 94.420 ? 100 LYS A CD  1 
ATOM 810  C CE  ? LYS A 1 100 ? -24.264  -1.575  -1.100 1.000 94.420 ? 100 LYS A CE  1 
ATOM 811  N NZ  ? LYS A 1 100 ? -25.512  -1.241  -1.850 1.000 94.420 ? 100 LYS A NZ  1 
ATOM 812  N N   ? TYR A 1 101 ? -18.973  -2.796   0.365 1.000 95.260 ? 101 TYR A N   1 
ATOM 813  C CA  ? TYR A 1 101 ? -18.154  -1.600   0.529 1.000 95.260 ? 101 TYR A CA  1 
ATOM 814  C C   ? TYR A 1 101 ? -16.784  -1.951   1.097 1.000 95.260 ? 101 TYR A C   1 
ATOM 815  C CB  ? TYR A 1 101 ? -18.854  -0.589   1.442 1.000 95.260 ? 101 TYR A CB  1 
ATOM 816  O O   ? TYR A 1 101 ? -15.825  -1.193   0.934 1.000 95.260 ? 101 TYR A O   1 
ATOM 817  C CG  ? TYR A 1 101 ? -20.232  -0.196   0.968 1.000 95.260 ? 101 TYR A CG  1 
ATOM 818  C CD1 ? TYR A 1 101 ? -20.401   0.775  -0.016 1.000 95.260 ? 101 TYR A CD1 1 
ATOM 819  C CD2 ? TYR A 1 101 ? -21.368  -0.794   1.504 1.000 95.260 ? 101 TYR A CD2 1 
ATOM 820  C CE1 ? TYR A 1 101 ? -21.669   1.142  -0.455 1.000 95.260 ? 101 TYR A CE1 1 
ATOM 821  C CE2 ? TYR A 1 101 ? -22.641  -0.435   1.073 1.000 95.260 ? 101 TYR A CE2 1 
ATOM 822  O OH  ? TYR A 1 101 ? -24.039   0.892  -0.336 1.000 95.260 ? 101 TYR A OH  1 
ATOM 823  C CZ  ? TYR A 1 101 ? -22.781   0.532   0.095 1.000 95.260 ? 101 TYR A CZ  1 
ATOM 824  N N   ? VAL A 1 102 ? -16.765  -3.016   1.869 1.000 97.150 ? 102 VAL A N   1 
ATOM 825  C CA  ? VAL A 1 102 ? -15.546  -3.500   2.508 1.000 97.150 ? 102 VAL A CA  1 
ATOM 826  C C   ? VAL A 1 102 ? -15.352  -4.982   2.195 1.000 97.150 ? 102 VAL A C   1 
ATOM 827  C CB  ? VAL A 1 102 ? -15.580  -3.278   4.037 1.000 97.150 ? 102 VAL A CB  1 
ATOM 828  O O   ? VAL A 1 102 ? -16.179  -5.816   2.571 1.000 97.150 ? 102 VAL A O   1 
ATOM 829  C CG1 ? VAL A 1 102 ? -14.298  -3.798   4.686 1.000 97.150 ? 102 VAL A CG1 1 
ATOM 830  C CG2 ? VAL A 1 102 ? -15.782  -1.798   4.357 1.000 97.150 ? 102 VAL A CG2 1 
ATOM 831  N N   ? SER A 1 103 ? -14.217  -5.268   1.435 1.000 96.900 ? 103 SER A N   1 
ATOM 832  C CA  ? SER A 1 103 ? -13.853  -6.644   1.113 1.000 96.900 ? 103 SER A CA  1 
ATOM 833  C C   ? SER A 1 103 ? -12.339  -6.831   1.115 1.000 96.900 ? 103 SER A C   1 
ATOM 834  C CB  ? SER A 1 103 ? -14.423  -7.045  -0.248 1.000 96.900 ? 103 SER A CB  1 
ATOM 835  O O   ? SER A 1 103 ? -11.589  -5.862   1.251 1.000 96.900 ? 103 SER A O   1 
ATOM 836  O OG  ? SER A 1 103 ? -13.744  -6.374  -1.296 1.000 96.900 ? 103 SER A OG  1 
ATOM 837  N N   ? THR A 1 104 ? -11.957  -8.142   1.091 1.000 97.160 ? 104 THR A N   1 
ATOM 838  C CA  ? THR A 1 104 ? -10.532  -8.453   1.105 1.000 97.160 ? 104 THR A CA  1 
ATOM 839  C C   ? THR A 1 104 ?  -9.987  -8.556  -0.316 1.000 97.160 ? 104 THR A C   1 
ATOM 840  C CB  ? THR A 1 104 ? -10.255  -9.767   1.860 1.000 97.160 ? 104 THR A CB  1 
ATOM 841  O O   ? THR A 1 104 ? -10.725  -8.882  -1.248 1.000 97.160 ? 104 THR A O   1 
ATOM 842  C CG2 ? THR A 1 104 ? -10.821  -9.717   3.276 1.000 97.160 ? 104 THR A CG2 1 
ATOM 843  O OG1 ? THR A 1 104 ? -10.862 -10.855   1.153 1.000 97.160 ? 104 THR A OG1 1 
ATOM 844  N N   ? LEU A 1 105 ?  -8.648  -8.196  -0.394 1.000 96.560 ? 105 LEU A N   1 
ATOM 845  C CA  ? LEU A 1 105 ?  -7.880  -8.375  -1.621 1.000 96.560 ? 105 LEU A CA  1 
ATOM 846  C C   ? LEU A 1 105 ?  -7.061  -9.660  -1.567 1.000 96.560 ? 105 LEU A C   1 
ATOM 847  C CB  ? LEU A 1 105 ?  -6.957  -7.177  -1.856 1.000 96.560 ? 105 LEU A CB  1 
ATOM 848  O O   ? LEU A 1 105 ?  -6.355  -9.911  -0.587 1.000 96.560 ? 105 LEU A O   1 
ATOM 849  C CG  ? LEU A 1 105 ?  -6.222  -7.140  -3.197 1.000 96.560 ? 105 LEU A CG  1 
ATOM 850  C CD1 ? LEU A 1 105 ?  -7.222  -7.134  -4.349 1.000 96.560 ? 105 LEU A CD1 1 
ATOM 851  C CD2 ? LEU A 1 105 ?  -5.306  -5.923  -3.271 1.000 96.560 ? 105 LEU A CD2 1 
ATOM 852  N N   ? LYS A 1 106 ?  -7.135 -10.380  -2.613 1.000 94.970 ? 106 LYS A N   1 
ATOM 853  C CA  ? LYS A 1 106 ?  -6.461 -11.674  -2.646 1.000 94.970 ? 106 LYS A CA  1 
ATOM 854  C C   ? LYS A 1 106 ?  -4.951 -11.504  -2.783 1.000 94.970 ? 106 LYS A C   1 
ATOM 855  C CB  ? LYS A 1 106 ?  -6.998 -12.531  -3.794 1.000 94.970 ? 106 LYS A CB  1 
ATOM 856  O O   ? LYS A 1 106 ?  -4.483 -10.644  -3.532 1.000 94.970 ? 106 LYS A O   1 
ATOM 857  C CG  ? LYS A 1 106 ?  -8.452 -12.946  -3.628 1.000 94.970 ? 106 LYS A CG  1 
ATOM 858  C CD  ? LYS A 1 106 ?  -8.923 -13.810  -4.791 1.000 94.970 ? 106 LYS A CD  1 
ATOM 859  C CE  ? LYS A 1 106 ? -10.393 -14.183  -4.652 1.000 94.970 ? 106 LYS A CE  1 
ATOM 860  N NZ  ? LYS A 1 106 ? -10.872 -14.989  -5.815 1.000 94.970 ? 106 LYS A NZ  1 
ATOM 861  N N   ? LEU A 1 107 ?  -4.230 -12.401  -1.988 1.000 95.330 ? 107 LEU A N   1 
ATOM 862  C CA  ? LEU A 1 107 ?  -2.776 -12.436  -2.103 1.000 95.330 ? 107 LEU A CA  1 
ATOM 863  C C   ? LEU A 1 107 ?  -2.350 -13.117  -3.399 1.000 95.330 ? 107 LEU A C   1 
ATOM 864  C CB  ? LEU A 1 107 ?  -2.160 -13.163  -0.905 1.000 95.330 ? 107 LEU A CB  1 
ATOM 865  O O   ? LEU A 1 107 ?  -3.076 -13.961  -3.930 1.000 95.330 ? 107 LEU A O   1 
ATOM 866  C CG  ? LEU A 1 107 ?  -2.307 -12.476   0.454 1.000 95.330 ? 107 LEU A CG  1 
ATOM 867  C CD1 ? LEU A 1 107 ?  -1.836 -13.402   1.570 1.000 95.330 ? 107 LEU A CD1 1 
ATOM 868  C CD2 ? LEU A 1 107 ?  -1.529 -11.165   0.476 1.000 95.330 ? 107 LEU A CD2 1 
ATOM 869  N N   ? PRO A 1 108 ?  -1.247 -12.807  -3.912 1.000 94.930 ? 108 PRO A N   1 
ATOM 870  C CA  ? PRO A 1 108 ?  -0.807 -13.373  -5.189 1.000 94.930 ? 108 PRO A CA  1 
ATOM 871  C C   ? PRO A 1 108 ?  -0.486 -14.863  -5.095 1.000 94.930 ? 108 PRO A C   1 
ATOM 872  C CB  ? PRO A 1 108 ?   0.450 -12.564  -5.519 1.000 94.930 ? 108 PRO A CB  1 
ATOM 873  O O   ? PRO A 1 108 ?  -0.052 -15.339  -4.042 1.000 94.930 ? 108 PRO A O   1 
ATOM 874  C CG  ? PRO A 1 108 ?   1.012 -12.172  -4.191 1.000 94.930 ? 108 PRO A CG  1 
ATOM 875  C CD  ? PRO A 1 108 ?  -0.128 -11.937  -3.242 1.000 94.930 ? 108 PRO A CD  1 
ATOM 876  N N   ? LYS A 1 109 ?  -0.670 -15.538  -6.195 1.000 91.250 ? 109 LYS A N   1 
ATOM 877  C CA  ? LYS A 1 109 ?  -0.303 -16.947  -6.298 1.000 91.250 ? 109 LYS A CA  1 
ATOM 878  C C   ? LYS A 1 109 ?   1.094 -17.109  -6.890 1.000 91.250 ? 109 LYS A C   1 
ATOM 879  C CB  ? LYS A 1 109 ?  -1.323 -17.707  -7.146 1.000 91.250 ? 109 LYS A CB  1 
ATOM 880  O O   ? LYS A 1 109 ?   1.786 -18.088  -6.603 1.000 91.250 ? 109 LYS A O   1 
ATOM 881  C CG  ? LYS A 1 109 ?  -2.711 -17.782  -6.526 1.000 91.250 ? 109 LYS A CG  1 
ATOM 882  C CD  ? LYS A 1 109 ?  -3.691 -18.509  -7.437 1.000 91.250 ? 109 LYS A CD  1 
ATOM 883  C CE  ? LYS A 1 109 ?  -5.102 -18.497  -6.865 1.000 91.250 ? 109 LYS A CE  1 
ATOM 884  N NZ  ? LYS A 1 109 ?  -6.080 -19.147  -7.788 1.000 91.250 ? 109 LYS A NZ  1 
ATOM 885  N N   ? ASP A 1 110 ?   1.516 -16.198  -7.695 1.000 92.470 ? 110 ASP A N   1 
ATOM 886  C CA  ? ASP A 1 110 ?   2.809 -16.207  -8.373 1.000 92.470 ? 110 ASP A CA  1 
ATOM 887  C C   ? ASP A 1 110 ?   3.344 -14.788  -8.554 1.000 92.470 ? 110 ASP A C   1 
ATOM 888  C CB  ? ASP A 1 110 ?   2.698 -16.904  -9.731 1.000 92.470 ? 110 ASP A CB  1 
ATOM 889  O O   ? ASP A 1 110 ?   2.667 -13.815  -8.215 1.000 92.470 ? 110 ASP A O   1 
ATOM 890  C CG  ? ASP A 1 110 ?   1.689 -16.245 -10.655 1.000 92.470 ? 110 ASP A CG  1 
ATOM 891  O OD1 ? ASP A 1 110 ?   1.647 -14.998 -10.722 1.000 92.470 ? 110 ASP A OD1 1 
ATOM 892  O OD2 ? ASP A 1 110 ?   0.928 -16.980 -11.321 1.000 92.470 ? 110 ASP A OD2 1 
ATOM 893  N N   ? ASP A 1 111 ?   4.558 -14.824  -9.181 1.000 92.180 ? 111 ASP A N   1 
ATOM 894  C CA  ? ASP A 1 111 ?   5.195 -13.551  -9.508 1.000 92.180 ? 111 ASP A CA  1 
ATOM 895  C C   ? ASP A 1 111 ?   4.576 -12.933 -10.759 1.000 92.180 ? 111 ASP A C   1 
ATOM 896  C CB  ? ASP A 1 111 ?   6.701 -13.739  -9.703 1.000 92.180 ? 111 ASP A CB  1 
ATOM 897  O O   ? ASP A 1 111 ?   3.831 -13.597 -11.483 1.000 92.180 ? 111 ASP A O   1 
ATOM 898  C CG  ? ASP A 1 111 ?   7.488 -12.454  -9.518 1.000 92.180 ? 111 ASP A CG  1 
ATOM 899  O OD1 ? ASP A 1 111 ?   6.877 -11.398  -9.245 1.000 92.180 ? 111 ASP A OD1 1 
ATOM 900  O OD2 ? ASP A 1 111 ?   8.730 -12.496  -9.649 1.000 92.180 ? 111 ASP A OD2 1 
ATOM 901  N N   ? VAL A 1 112 ?   4.893 -11.607 -10.999 1.000 93.540 ? 112 VAL A N   1 
ATOM 902  C CA  ? VAL A 1 112 ?   4.361 -10.876 -12.145 1.000 93.540 ? 112 VAL A CA  1 
ATOM 903  C C   ? VAL A 1 112 ?   5.472 -10.632 -13.163 1.000 93.540 ? 112 VAL A C   1 
ATOM 904  C CB  ? VAL A 1 112 ?   3.727  -9.534 -11.717 1.000 93.540 ? 112 VAL A CB  1 
ATOM 905  O O   ? VAL A 1 112 ?   6.611 -10.337 -12.791 1.000 93.540 ? 112 VAL A O   1 
ATOM 906  C CG1 ? VAL A 1 112 ?   4.763  -8.637 -11.041 1.000 93.540 ? 112 VAL A CG1 1 
ATOM 907  C CG2 ? VAL A 1 112 ?   3.109  -8.828 -12.923 1.000 93.540 ? 112 VAL A CG2 1 
ATOM 908  N N   ? LYS A 1 113 ?   5.144 -10.820 -14.493 1.000 92.360 ? 113 LYS A N   1 
ATOM 909  C CA  ? LYS A 1 113 ?   6.124 -10.690 -15.568 1.000 92.360 ? 113 LYS A CA  1 
ATOM 910  C C   ? LYS A 1 113 ?   6.221  -9.246 -16.052 1.000 92.360 ? 113 LYS A C   1 
ATOM 911  C CB  ? LYS A 1 113 ?   5.766 -11.612 -16.735 1.000 92.360 ? 113 LYS A CB  1 
ATOM 912  O O   ? LYS A 1 113 ?   5.234  -8.509 -16.022 1.000 92.360 ? 113 LYS A O   1 
ATOM 913  C CG  ? LYS A 1 113 ?   5.819 -13.093 -16.392 1.000 92.360 ? 113 LYS A CG  1 
ATOM 914  C CD  ? LYS A 1 113 ?   5.473 -13.958 -17.598 1.000 92.360 ? 113 LYS A CD  1 
ATOM 915  C CE  ? LYS A 1 113 ?   5.517 -15.441 -17.254 1.000 92.360 ? 113 LYS A CE  1 
ATOM 916  N NZ  ? LYS A 1 113 ?   5.115 -16.291 -18.415 1.000 92.360 ? 113 LYS A NZ  1 
ATOM 917  N N   ? ALA A 1 114 ?   7.410  -8.931 -16.561 1.000 92.560 ? 114 ALA A N   1 
ATOM 918  C CA  ? ALA A 1 114 ?   7.588  -7.642 -17.224 1.000 92.560 ? 114 ALA A CA  1 
ATOM 919  C C   ? ALA A 1 114 ?   6.608  -7.481 -18.383 1.000 92.560 ? 114 ALA A C   1 
ATOM 920  C CB  ? ALA A 1 114 ?   9.024  -7.494 -17.722 1.000 92.560 ? 114 ALA A CB  1 
ATOM 921  O O   ? ALA A 1 114 ?   6.268  -8.457 -19.057 1.000 92.560 ? 114 ALA A O   1 
ATOM 922  N N   ? GLY A 1 115 ?   6.100  -6.264 -18.574 1.000 91.470 ? 115 GLY A N   1 
ATOM 923  C CA  ? GLY A 1 115 ?   5.171  -5.994 -19.659 1.000 91.470 ? 115 GLY A CA  1 
ATOM 924  C C   ? GLY A 1 115 ?   3.717  -6.097 -19.240 1.000 91.470 ? 115 GLY A C   1 
ATOM 925  O O   ? GLY A 1 115 ?   2.818  -5.735 -20.002 1.000 91.470 ? 115 GLY A O   1 
ATOM 926  N N   ? THR A 1 116 ?   3.473  -6.665 -18.042 1.000 93.560 ? 116 THR A N   1 
ATOM 927  C CA  ? THR A 1 116 ?   2.128  -6.792 -17.494 1.000 93.560 ? 116 THR A CA  1 
ATOM 928  C C   ? THR A 1 116 ?   1.570  -5.426 -17.106 1.000 93.560 ? 116 THR A C   1 
ATOM 929  C CB  ? THR A 1 116 ?   2.110  -7.724 -16.268 1.000 93.560 ? 116 THR A CB  1 
ATOM 930  O O   ? THR A 1 116 ?   2.262  -4.624 -16.475 1.000 93.560 ? 116 THR A O   1 
ATOM 931  C CG2 ? THR A 1 116 ?   0.698  -7.874 -15.712 1.000 93.560 ? 116 THR A CG2 1 
ATOM 932  O OG1 ? THR A 1 116 ?   2.600  -9.016 -16.650 1.000 93.560 ? 116 THR A OG1 1 
ATOM 933  N N   ? ILE A 1 117 ?   0.310  -5.171 -17.473 1.000 92.340 ? 117 ILE A N   1 
ATOM 934  C CA  ? ILE A 1 117 ?  -0.372  -3.946 -17.071 1.000 92.340 ? 117 ILE A CA  1 
ATOM 935  C C   ? ILE A 1 117 ?  -1.049  -4.152 -15.718 1.000 92.340 ? 117 ILE A C   1 
ATOM 936  C CB  ? ILE A 1 117 ?  -1.409  -3.504 -18.128 1.000 92.340 ? 117 ILE A CB  1 
ATOM 937  O O   ? ILE A 1 117 ?  -1.865  -5.063 -15.558 1.000 92.340 ? 117 ILE A O   1 
ATOM 938  C CG1 ? ILE A 1 117 ?  -0.719  -3.226 -19.469 1.000 92.340 ? 117 ILE A CG1 1 
ATOM 939  C CG2 ? ILE A 1 117 ?  -2.182  -2.273 -17.645 1.000 92.340 ? 117 ILE A CG2 1 
ATOM 940  C CD1 ? ILE A 1 117 ?  -1.682  -2.922 -20.609 1.000 92.340 ? 117 ILE A CD1 1 
ATOM 941  N N   ? CYS A 1 118 ?  -0.729  -3.282 -14.812 1.000 93.280 ? 118 CYS A N   1 
ATOM 942  C CA  ? CYS A 1 118 ?  -1.255  -3.339 -13.453 1.000 93.280 ? 118 CYS A CA  1 
ATOM 943  C C   ? CYS A 1 118 ?  -1.917  -2.021 -13.069 1.000 93.280 ? 118 CYS A C   1 
ATOM 944  C CB  ? CYS A 1 118 ?  -0.140  -3.668 -12.460 1.000 93.280 ? 118 CYS A CB  1 
ATOM 945  O O   ? CYS A 1 118 ?  -1.767  -1.018 -13.769 1.000 93.280 ? 118 CYS A O   1 
ATOM 946  S SG  ? CYS A 1 118 ?   0.694  -5.234 -12.795 1.000 93.280 ? 118 CYS A SG  1 
ATOM 947  N N   ? SER A 1 119 ?  -2.666  -2.084 -11.963 1.000 92.520 ? 119 SER A N   1 
ATOM 948  C CA  ? SER A 1 119 ?  -3.310  -0.868 -11.476 1.000 92.520 ? 119 SER A CA  1 
ATOM 949  C C   ? SER A 1 119 ?  -2.927  -0.582 -10.027 1.000 92.520 ? 119 SER A C   1 
ATOM 950  C CB  ? SER A 1 119 ?  -4.830  -0.980 -11.597 1.000 92.520 ? 119 SER A CB  1 
ATOM 951  O O   ? SER A 1 119 ?  -2.689  -1.508  -9.248 1.000 92.520 ? 119 SER A O   1 
ATOM 952  O OG  ? SER A 1 119 ?  -5.330  -1.993 -10.742 1.000 92.520 ? 119 SER A OG  1 
ATOM 953  N N   ? VAL A 1 120 ?  -2.898   0.677  -9.707 1.000 91.530 ? 120 VAL A N   1 
ATOM 954  C CA  ? VAL A 1 120 ?  -2.676   1.161  -8.348 1.000 91.530 ? 120 VAL A CA  1 
ATOM 955  C C   ? VAL A 1 120 ?  -3.787   2.135  -7.959 1.000 91.530 ? 120 VAL A C   1 
ATOM 956  C CB  ? VAL A 1 120 ?  -1.297   1.842  -8.206 1.000 91.530 ? 120 VAL A CB  1 
ATOM 957  O O   ? VAL A 1 120 ?  -4.225   2.946  -8.777 1.000 91.530 ? 120 VAL A O   1 
ATOM 958  C CG1 ? VAL A 1 120 ?  -1.086   2.342  -6.778 1.000 91.530 ? 120 VAL A CG1 1 
ATOM 959  C CG2 ? VAL A 1 120 ?  -0.182   0.877  -8.608 1.000 91.530 ? 120 VAL A CG2 1 
ATOM 960  N N   ? ALA A 1 121 ?  -4.270   1.970  -6.816 1.000 91.530 ? 121 ALA A N   1 
ATOM 961  C CA  ? ALA A 1 121 ?  -5.302   2.864  -6.298 1.000 91.530 ? 121 ALA A CA  1 
ATOM 962  C C   ? ALA A 1 121 ?  -4.863   3.505  -4.984 1.000 91.530 ? 121 ALA A C   1 
ATOM 963  C CB  ? ALA A 1 121 ?  -6.614   2.107  -6.105 1.000 91.530 ? 121 ALA A CB  1 
ATOM 964  O O   ? ALA A 1 121 ?  -4.150   2.885  -4.192 1.000 91.530 ? 121 ALA A O   1 
ATOM 965  N N   ? GLY A 1 122 ?  -5.268   4.756  -4.816 1.000 91.870 ? 122 GLY A N   1 
ATOM 966  C CA  ? GLY A 1 122 ?  -4.918   5.440  -3.581 1.000 91.870 ? 122 GLY A CA  1 
ATOM 967  C C   ? GLY A 1 122 ?  -5.386   6.882  -3.545 1.000 91.870 ? 122 GLY A C   1 
ATOM 968  O O   ? GLY A 1 122 ?  -6.054   7.347  -4.471 1.000 91.870 ? 122 GLY A O   1 
ATOM 969  N N   ? TRP A 1 123 ?  -5.145   7.570  -2.372 1.000 91.020 ? 123 TRP A N   1 
ATOM 970  C CA  ? TRP A 1 123 ?  -5.529   8.956  -2.127 1.000 91.020 ? 123 TRP A CA  1 
ATOM 971  C C   ? TRP A 1 123 ?  -4.306   9.868  -2.133 1.000 91.020 ? 123 TRP A C   1 
ATOM 972  C CB  ? TRP A 1 123 ?  -6.269   9.082  -0.793 1.000 91.020 ? 123 TRP A CB  1 
ATOM 973  O O   ? TRP A 1 123 ?  -4.274  10.877  -1.424 1.000 91.020 ? 123 TRP A O   1 
ATOM 974  C CG  ? TRP A 1 123 ?  -7.629   8.450  -0.789 1.000 91.020 ? 123 TRP A CG  1 
ATOM 975  C CD1 ? TRP A 1 123 ?  -8.814   9.042  -1.128 1.000 91.020 ? 123 TRP A CD1 1 
ATOM 976  C CD2 ? TRP A 1 123 ?  -7.943   7.103  -0.423 1.000 91.020 ? 123 TRP A CD2 1 
ATOM 977  C CE2 ? TRP A 1 123 ?  -9.340   6.946  -0.565 1.000 91.020 ? 123 TRP A CE2 1 
ATOM 978  C CE3 ? TRP A 1 123 ?  -7.178   6.011   0.010 1.000 91.020 ? 123 TRP A CE3 1 
ATOM 979  N NE1 ? TRP A 1 123 ?  -9.846   8.143  -0.995 1.000 91.020 ? 123 TRP A NE1 1 
ATOM 980  C CH2 ? TRP A 1 123 ?  -9.216   4.688   0.134 1.000 91.020 ? 123 TRP A CH2 1 
ATOM 981  C CZ2 ? TRP A 1 123 ?  -9.988   5.740  -0.288 1.000 91.020 ? 123 TRP A CZ2 1 
ATOM 982  C CZ3 ? TRP A 1 123 ?  -7.825   4.812   0.285 1.000 91.020 ? 123 TRP A CZ3 1 
ATOM 983  N N   ? GLY A 1 124 ?  -3.223   9.387  -2.767 1.000 80.580 ? 124 GLY A N   1 
ATOM 984  C CA  ? GLY A 1 124 ?  -2.007  10.180  -2.846 1.000 80.580 ? 124 GLY A CA  1 
ATOM 985  C C   ? GLY A 1 124 ?  -2.191  11.481  -3.605 1.000 80.580 ? 124 GLY A C   1 
ATOM 986  O O   ? GLY A 1 124 ?  -3.299  11.798  -4.044 1.000 80.580 ? 124 GLY A O   1 
ATOM 987  N N   ? THR A 1 125 ?  -1.188  12.374  -3.714 1.000 77.470 ? 125 THR A N   1 
ATOM 988  C CA  ? THR A 1 125 ?  -1.225  13.664  -4.394 1.000 77.470 ? 125 THR A CA  1 
ATOM 989  C C   ? THR A 1 125 ?  -1.437  13.480  -5.894 1.000 77.470 ? 125 THR A C   1 
ATOM 990  C CB  ? THR A 1 125 ?   0.070  14.461  -4.151 1.000 77.470 ? 125 THR A CB  1 
ATOM 991  O O   ? THR A 1 125 ?  -0.992  12.486  -6.471 1.000 77.470 ? 125 THR A O   1 
ATOM 992  C CG2 ? THR A 1 125 ?   0.313  14.674  -2.660 1.000 77.470 ? 125 THR A CG2 1 
ATOM 993  O OG1 ? THR A 1 125 ?   1.178  13.742  -4.706 1.000 77.470 ? 125 THR A OG1 1 
ATOM 994  N N   ? THR A 1 126 ?  -2.265  14.346  -6.493 1.000 74.440 ? 126 THR A N   1 
ATOM 995  C CA  ? THR A 1 126 ?  -2.588  14.316  -7.915 1.000 74.440 ? 126 THR A CA  1 
ATOM 996  C C   ? THR A 1 126 ?  -1.752  15.338  -8.681 1.000 74.440 ? 126 THR A C   1 
ATOM 997  C CB  ? THR A 1 126 ?  -4.084  14.591  -8.153 1.000 74.440 ? 126 THR A CB  1 
ATOM 998  O O   ? THR A 1 126 ?  -1.773  15.366  -9.913 1.000 74.440 ? 126 THR A O   1 
ATOM 999  C CG2 ? THR A 1 126 ?  -4.949  13.488  -7.551 1.000 74.440 ? 126 THR A CG2 1 
ATOM 1000 O OG1 ? THR A 1 126 ?  -4.436  15.842  -7.550 1.000 74.440 ? 126 THR A OG1 1 
ATOM 1001 N N   ? ASP A 1 127 ?  -1.072  16.187  -7.844 1.000 69.860 ? 127 ASP A N   1 
ATOM 1002 C CA  ? ASP A 1 127 ?  -0.143  17.199  -8.339 1.000 69.860 ? 127 ASP A CA  1 
ATOM 1003 C C   ? ASP A 1 127 ?   1.207  17.097  -7.633 1.000 69.860 ? 127 ASP A C   1 
ATOM 1004 C CB  ? ASP A 1 127 ?  -0.728  18.601  -8.155 1.000 69.860 ? 127 ASP A CB  1 
ATOM 1005 O O   ? ASP A 1 127 ?   1.291  17.267  -6.415 1.000 69.860 ? 127 ASP A O   1 
ATOM 1006 C CG  ? ASP A 1 127 ?   0.100  19.682  -8.827 1.000 69.860 ? 127 ASP A CG  1 
ATOM 1007 O OD1 ? ASP A 1 127 ?   1.315  19.476  -9.039 1.000 69.860 ? 127 ASP A OD1 1 
ATOM 1008 O OD2 ? ASP A 1 127 ?  -0.466  20.750  -9.144 1.000 69.860 ? 127 ASP A OD2 1 
ATOM 1009 N N   ? PRO A 1 128 ?   2.237  16.833  -8.483 1.000 63.970 ? 128 PRO A N   1 
ATOM 1010 C CA  ? PRO A 1 128 ?   3.571  16.639  -7.910 1.000 63.970 ? 128 PRO A CA  1 
ATOM 1011 C C   ? PRO A 1 128 ?   4.112  17.896  -7.234 1.000 63.970 ? 128 PRO A C   1 
ATOM 1012 C CB  ? PRO A 1 128 ?   4.424  16.262  -9.124 1.000 63.970 ? 128 PRO A CB  1 
ATOM 1013 O O   ? PRO A 1 128 ?   5.048  17.818  -6.435 1.000 63.970 ? 128 PRO A O   1 
ATOM 1014 C CG  ? PRO A 1 128 ?   3.683  16.815 -10.298 1.000 63.970 ? 128 PRO A CG  1 
ATOM 1015 C CD  ? PRO A 1 128 ?   2.215  16.817  -9.978 1.000 63.970 ? 128 PRO A CD  1 
ATOM 1016 N N   ? ASN A 1 129 ?   3.481  18.994  -7.474 1.000 68.740 ? 129 ASN A N   1 
ATOM 1017 C CA  ? ASN A 1 129 ?   3.908  20.285  -6.946 1.000 68.740 ? 129 ASN A CA  1 
ATOM 1018 C C   ? ASN A 1 129 ?   3.077  20.699  -5.735 1.000 68.740 ? 129 ASN A C   1 
ATOM 1019 C CB  ? ASN A 1 129 ?   3.834  21.360  -8.033 1.000 68.740 ? 129 ASN A CB  1 
ATOM 1020 O O   ? ASN A 1 129 ?   3.387  21.690  -5.073 1.000 68.740 ? 129 ASN A O   1 
ATOM 1021 C CG  ? ASN A 1 129 ?   4.776  21.088  -9.189 1.000 68.740 ? 129 ASN A CG  1 
ATOM 1022 N ND2 ? ASN A 1 129 ?   4.293  21.293 -10.408 1.000 68.740 ? 129 ASN A ND2 1 
ATOM 1023 O OD1 ? ASN A 1 129 ?   5.929  20.696  -8.987 1.000 68.740 ? 129 ASN A OD1 1 
ATOM 1024 N N   ? VAL A 1 130 ?   2.014  19.787  -5.489 1.000 70.240 ? 130 VAL A N   1 
ATOM 1025 C CA  ? VAL A 1 130 ?   1.134  20.006  -4.346 1.000 70.240 ? 130 VAL A CA  1 
ATOM 1026 C C   ? VAL A 1 130 ?   1.130  18.769  -3.451 1.000 70.240 ? 130 VAL A C   1 
ATOM 1027 C CB  ? VAL A 1 130 ?  -0.306  20.344  -4.794 1.000 70.240 ? 130 VAL A CB  1 
ATOM 1028 O O   ? VAL A 1 130 ?   1.040  17.641  -3.941 1.000 70.240 ? 130 VAL A O   1 
ATOM 1029 C CG1 ? VAL A 1 130 ?  -1.202  20.602  -3.584 1.000 70.240 ? 130 VAL A CG1 1 
ATOM 1030 C CG2 ? VAL A 1 130 ?  -0.303  21.552  -5.729 1.000 70.240 ? 130 VAL A CG2 1 
ATOM 1031 N N   ? MET A 1 131 ?   1.413  18.971  -2.165 1.000 69.260 ? 131 MET A N   1 
ATOM 1032 C CA  ? MET A 1 131 ?   1.504  17.867  -1.213 1.000 69.260 ? 131 MET A CA  1 
ATOM 1033 C C   ? MET A 1 131 ?   0.136  17.548  -0.618 1.000 69.260 ? 131 MET A C   1 
ATOM 1034 C CB  ? MET A 1 131 ?   2.495  18.199  -0.096 1.000 69.260 ? 131 MET A CB  1 
ATOM 1035 O O   ? MET A 1 131 ?   0.038  16.804   0.360 1.000 69.260 ? 131 MET A O   1 
ATOM 1036 C CG  ? MET A 1 131 ?   3.943  18.243  -0.556 1.000 69.260 ? 131 MET A CG  1 
ATOM 1037 S SD  ? MET A 1 131 ?   4.798  16.633  -0.344 1.000 69.260 ? 131 MET A SD  1 
ATOM 1038 C CE  ? MET A 1 131 ?   4.907  16.098  -2.074 1.000 69.260 ? 131 MET A CE  1 
ATOM 1039 N N   ? LYS A 1 132 ?  -0.908  18.020  -1.428 1.000 76.330 ? 132 LYS A N   1 
ATOM 1040 C CA  ? LYS A 1 132 ?  -2.244  17.735  -0.911 1.000 76.330 ? 132 LYS A CA  1 
ATOM 1041 C C   ? LYS A 1 132 ?  -2.802  16.447  -1.511 1.000 76.330 ? 132 LYS A C   1 
ATOM 1042 C CB  ? LYS A 1 132 ?  -3.191  18.900  -1.199 1.000 76.330 ? 132 LYS A CB  1 
ATOM 1043 O O   ? LYS A 1 132 ?  -2.869  16.304  -2.734 1.000 76.330 ? 132 LYS A O   1 
ATOM 1044 C CG  ? LYS A 1 132 ?  -4.558  18.762  -0.545 1.000 76.330 ? 132 LYS A CG  1 
ATOM 1045 C CD  ? LYS A 1 132 ?  -5.439  19.972  -0.831 1.000 76.330 ? 132 LYS A CD  1 
ATOM 1046 C CE  ? LYS A 1 132 ?  -6.822  19.816  -0.211 1.000 76.330 ? 132 LYS A CE  1 
ATOM 1047 N NZ  ? LYS A 1 132 ?  -7.693  20.994  -0.500 1.000 76.330 ? 132 LYS A NZ  1 
ATOM 1048 N N   ? ALA A 1 133 ?  -3.159  15.508  -0.589 1.000 82.670 ? 133 ALA A N   1 
ATOM 1049 C CA  ? ALA A 1 133 ?  -3.765  14.258  -1.040 1.000 82.670 ? 133 ALA A CA  1 
ATOM 1050 C C   ? ALA A 1 133 ?  -5.141  14.505  -1.651 1.000 82.670 ? 133 ALA A C   1 
ATOM 1051 C CB  ? ALA A 1 133 ?  -3.872  13.270   0.120 1.000 82.670 ? 133 ALA A CB  1 
ATOM 1052 O O   ? ALA A 1 133 ?  -5.830  15.459  -1.281 1.000 82.670 ? 133 ALA A O   1 
ATOM 1053 N N   ? SER A 1 134 ?  -5.506  13.640  -2.556 1.000 88.090 ? 134 SER A N   1 
ATOM 1054 C CA  ? SER A 1 134 ?  -6.840  13.679  -3.146 1.000 88.090 ? 134 SER A CA  1 
ATOM 1055 C C   ? SER A 1 134 ?  -7.910  13.323  -2.120 1.000 88.090 ? 134 SER A C   1 
ATOM 1056 C CB  ? SER A 1 134 ?  -6.927  12.725  -4.338 1.000 88.090 ? 134 SER A CB  1 
ATOM 1057 O O   ? SER A 1 134 ?  -7.691  12.469  -1.259 1.000 88.090 ? 134 SER A O   1 
ATOM 1058 O OG  ? SER A 1 134 ?  -8.244  12.693  -4.861 1.000 88.090 ? 134 SER A OG  1 
ATOM 1059 N N   ? ASP A 1 135 ?  -8.971  14.050  -2.237 1.000 90.730 ? 135 ASP A N   1 
ATOM 1060 C CA  ? ASP A 1 135 ? -10.089  13.712  -1.362 1.000 90.730 ? 135 ASP A CA  1 
ATOM 1061 C C   ? ASP A 1 135 ? -10.770  12.423  -1.815 1.000 90.730 ? 135 ASP A C   1 
ATOM 1062 C CB  ? ASP A 1 135 ? -11.103  14.857  -1.322 1.000 90.730 ? 135 ASP A CB  1 
ATOM 1063 O O   ? ASP A 1 135 ? -11.225  11.631  -0.986 1.000 90.730 ? 135 ASP A O   1 
ATOM 1064 C CG  ? ASP A 1 135 ? -12.212  14.632  -0.309 1.000 90.730 ? 135 ASP A CG  1 
ATOM 1065 O OD1 ? ASP A 1 135 ? -11.915  14.464   0.893 1.000 90.730 ? 135 ASP A OD1 1 
ATOM 1066 O OD2 ? ASP A 1 135 ? -13.394  14.619  -0.718 1.000 90.730 ? 135 ASP A OD2 1 
ATOM 1067 N N   ? THR A 1 136 ? -10.861  12.173  -3.036 1.000 93.210 ? 136 THR A N   1 
ATOM 1068 C CA  ? THR A 1 136 ? -11.518  10.984  -3.567 1.000 93.210 ? 136 THR A CA  1 
ATOM 1069 C C   ? THR A 1 136 ? -10.488   9.983  -4.084 1.000 93.210 ? 136 THR A C   1 
ATOM 1070 C CB  ? THR A 1 136 ? -12.499  11.345  -4.697 1.000 93.210 ? 136 THR A CB  1 
ATOM 1071 O O   ? THR A 1 136 ?  -9.385  10.367  -4.477 1.000 93.210 ? 136 THR A O   1 
ATOM 1072 C CG2 ? THR A 1 136 ? -13.630  12.229  -4.182 1.000 93.210 ? 136 THR A CG2 1 
ATOM 1073 O OG1 ? THR A 1 136 ? -11.793  12.045  -5.729 1.000 93.210 ? 136 THR A OG1 1 
ATOM 1074 N N   ? LEU A 1 137 ? -10.859   8.664  -3.990 1.000 93.570 ? 137 LEU A N   1 
ATOM 1075 C CA  ? LEU A 1 137 ? -10.002   7.575  -4.445 1.000 93.570 ? 137 LEU A CA  1 
ATOM 1076 C C   ? LEU A 1 137 ?  -9.764   7.662  -5.949 1.000 93.570 ? 137 LEU A C   1 
ATOM 1077 C CB  ? LEU A 1 137 ? -10.624   6.221  -4.093 1.000 93.570 ? 137 LEU A CB  1 
ATOM 1078 O O   ? LEU A 1 137 ? -10.705   7.864  -6.720 1.000 93.570 ? 137 LEU A O   1 
ATOM 1079 C CG  ? LEU A 1 137 ?  -9.703   5.004  -4.196 1.000 93.570 ? 137 LEU A CG  1 
ATOM 1080 C CD1 ? LEU A 1 137 ?  -8.546   5.130  -3.211 1.000 93.570 ? 137 LEU A CD1 1 
ATOM 1081 C CD2 ? LEU A 1 137 ? -10.485   3.718  -3.949 1.000 93.570 ? 137 LEU A CD2 1 
ATOM 1082 N N   ? ARG A 1 138 ?  -8.482   7.445  -6.261 1.000 93.220 ? 138 ARG A N   1 
ATOM 1083 C CA  ? ARG A 1 138 ?  -8.071   7.506  -7.660 1.000 93.220 ? 138 ARG A CA  1 
ATOM 1084 C C   ? ARG A 1 138 ?  -7.289   6.258  -8.055 1.000 93.220 ? 138 ARG A C   1 
ATOM 1085 C CB  ? ARG A 1 138 ?  -7.227   8.756  -7.918 1.000 93.220 ? 138 ARG A CB  1 
ATOM 1086 O O   ? ARG A 1 138 ?  -6.771   5.544  -7.194 1.000 93.220 ? 138 ARG A O   1 
ATOM 1087 C CG  ? ARG A 1 138 ?  -7.943  10.059  -7.602 1.000 93.220 ? 138 ARG A CG  1 
ATOM 1088 C CD  ? ARG A 1 138 ?  -7.149  11.269  -8.076 1.000 93.220 ? 138 ARG A CD  1 
ATOM 1089 N NE  ? ARG A 1 138 ?  -7.937  12.495  -7.997 1.000 93.220 ? 138 ARG A NE  1 
ATOM 1090 N NH1 ? ARG A 1 138 ?  -7.172  13.361  -9.997 1.000 93.220 ? 138 ARG A NH1 1 
ATOM 1091 N NH2 ? ARG A 1 138 ?  -8.686  14.536  -8.740 1.000 93.220 ? 138 ARG A NH2 1 
ATOM 1092 C CZ  ? ARG A 1 138 ?  -7.930  13.461  -8.911 1.000 93.220 ? 138 ARG A CZ  1 
ATOM 1093 N N   ? GLU A 1 139 ?  -7.212   6.003  -9.377 1.000 91.320 ? 139 GLU A N   1 
ATOM 1094 C CA  ? GLU A 1 139 ?  -6.467   4.849  -9.871 1.000 91.320 ? 139 GLU A CA  1 
ATOM 1095 C C   ? GLU A 1 139 ?  -5.717   5.185 -11.156 1.000 91.320 ? 139 GLU A C   1 
ATOM 1096 C CB  ? GLU A 1 139 ?  -7.406   3.662 -10.104 1.000 91.320 ? 139 GLU A CB  1 
ATOM 1097 O O   ? GLU A 1 139 ?  -6.138   6.059 -11.917 1.000 91.320 ? 139 GLU A O   1 
ATOM 1098 C CG  ? GLU A 1 139 ?  -8.367   3.858 -11.267 1.000 91.320 ? 139 GLU A CG  1 
ATOM 1099 C CD  ? GLU A 1 139 ?  -9.258   2.652 -11.518 1.000 91.320 ? 139 GLU A CD  1 
ATOM 1100 O OE1 ? GLU A 1 139 ?  -9.992   2.640 -12.533 1.000 91.320 ? 139 GLU A OE1 1 
ATOM 1101 O OE2 ? GLU A 1 139 ?  -9.223   1.712 -10.693 1.000 91.320 ? 139 GLU A OE2 1 
ATOM 1102 N N   ? VAL A 1 140 ?  -4.658   4.374 -11.367 1.000 87.440 ? 140 VAL A N   1 
ATOM 1103 C CA  ? VAL A 1 140 ?  -3.867   4.551 -12.580 1.000 87.440 ? 140 VAL A CA  1 
ATOM 1104 C C   ? VAL A 1 140 ?  -3.303   3.205 -13.030 1.000 87.440 ? 140 VAL A C   1 
ATOM 1105 C CB  ? VAL A 1 140 ?  -2.720   5.565 -12.367 1.000 87.440 ? 140 VAL A CB  1 
ATOM 1106 O O   ? VAL A 1 140 ?  -2.945   2.366 -12.201 1.000 87.440 ? 140 VAL A O   1 
ATOM 1107 C CG1 ? VAL A 1 140 ?  -1.746   5.063 -11.303 1.000 87.440 ? 140 VAL A CG1 1 
ATOM 1108 C CG2 ? VAL A 1 140 ?  -1.990   5.828 -13.682 1.000 87.440 ? 140 VAL A CG2 1 
ATOM 1109 N N   ? ASP A 1 141 ?  -3.251   3.073 -14.351 1.000 89.430 ? 141 ASP A N   1 
ATOM 1110 C CA  ? ASP A 1 141 ?  -2.599   1.895 -14.912 1.000 89.430 ? 141 ASP A CA  1 
ATOM 1111 C C   ? ASP A 1 141 ?  -1.095   2.117 -15.059 1.000 89.430 ? 141 ASP A C   1 
ATOM 1112 C CB  ? ASP A 1 141 ?  -3.212   1.536 -16.268 1.000 89.430 ? 141 ASP A CB  1 
ATOM 1113 O O   ? ASP A 1 141 ?  -0.659   3.184 -15.494 1.000 89.430 ? 141 ASP A O   1 
ATOM 1114 C CG  ? ASP A 1 141 ?  -4.635   1.019 -16.156 1.000 89.430 ? 141 ASP A CG  1 
ATOM 1115 O OD1 ? ASP A 1 141 ?  -5.029   0.546 -15.068 1.000 89.430 ? 141 ASP A OD1 1 
ATOM 1116 O OD2 ? ASP A 1 141 ?  -5.369   1.083 -17.166 1.000 89.430 ? 141 ASP A OD2 1 
ATOM 1117 N N   ? ILE A 1 142 ?  -0.338   0.978 -14.695 1.000 87.600 ? 142 ILE A N   1 
ATOM 1118 C CA  ? ILE A 1 142 ?   1.115   1.050 -14.805 1.000 87.600 ? 142 ILE A CA  1 
ATOM 1119 C C   ? ILE A 1 142 ?   1.654  -0.260 -15.377 1.000 87.600 ? 142 ILE A C   1 
ATOM 1120 C CB  ? ILE A 1 142 ?   1.771   1.348 -13.439 1.000 87.600 ? 142 ILE A CB  1 
ATOM 1121 O O   ? ILE A 1 142 ?   1.015  -1.307 -15.255 1.000 87.600 ? 142 ILE A O   1 
ATOM 1122 C CG1 ? ILE A 1 142 ?   1.393   0.270 -12.418 1.000 87.600 ? 142 ILE A CG1 1 
ATOM 1123 C CG2 ? ILE A 1 142 ?   1.371   2.740 -12.940 1.000 87.600 ? 142 ILE A CG2 1 
ATOM 1124 C CD1 ? ILE A 1 142 ?   2.137   0.382 -11.094 1.000 87.600 ? 142 ILE A CD1 1 
ATOM 1125 N N   ? THR A 1 143 ?   2.873  -0.148 -16.021 1.000 89.910 ? 143 THR A N   1 
ATOM 1126 C CA  ? THR A 1 143 ?   3.470  -1.324 -16.643 1.000 89.910 ? 143 THR A CA  1 
ATOM 1127 C C   ? THR A 1 143 ?   4.691  -1.791 -15.855 1.000 89.910 ? 143 THR A C   1 
ATOM 1128 C CB  ? THR A 1 143 ?   3.876  -1.039 -18.101 1.000 89.910 ? 143 THR A CB  1 
ATOM 1129 O O   ? THR A 1 143 ?   5.522  -0.978 -15.448 1.000 89.910 ? 143 THR A O   1 
ATOM 1130 C CG2 ? THR A 1 143 ?   4.419  -2.294 -18.776 1.000 89.910 ? 143 THR A CG2 1 
ATOM 1131 O OG1 ? THR A 1 143 ?   2.730  -0.578 -18.828 1.000 89.910 ? 143 THR A OG1 1 
ATOM 1132 N N   ? ILE A 1 144 ?   4.734  -3.112 -15.714 1.000 91.570 ? 144 ILE A N   1 
ATOM 1133 C CA  ? ILE A 1 144 ?   5.886  -3.727 -15.062 1.000 91.570 ? 144 ILE A CA  1 
ATOM 1134 C C   ? ILE A 1 144 ?   7.081  -3.721 -16.012 1.000 91.570 ? 144 ILE A C   1 
ATOM 1135 C CB  ? ILE A 1 144 ?   5.572  -5.169 -14.604 1.000 91.570 ? 144 ILE A CB  1 
ATOM 1136 O O   ? ILE A 1 144 ?   6.957  -4.104 -17.178 1.000 91.570 ? 144 ILE A O   1 
ATOM 1137 C CG1 ? ILE A 1 144 ?   4.372  -5.177 -13.650 1.000 91.570 ? 144 ILE A CG1 1 
ATOM 1138 C CG2 ? ILE A 1 144 ?   6.800  -5.805 -13.946 1.000 91.570 ? 144 ILE A CG2 1 
ATOM 1139 C CD1 ? ILE A 1 144 ?   4.584  -4.360 -12.382 1.000 91.570 ? 144 ILE A CD1 1 
ATOM 1140 N N   ? ILE A 1 145 ?   8.262  -3.287 -15.456 1.000 89.810 ? 145 ILE A N   1 
ATOM 1141 C CA  ? ILE A 1 145 ?   9.462  -3.308 -16.286 1.000 89.810 ? 145 ILE A CA  1 
ATOM 1142 C C   ? ILE A 1 145 ?  10.506  -4.230 -15.661 1.000 89.810 ? 145 ILE A C   1 
ATOM 1143 C CB  ? ILE A 1 145 ?  10.044  -1.889 -16.474 1.000 89.810 ? 145 ILE A CB  1 
ATOM 1144 O O   ? ILE A 1 145 ?  10.512  -4.438 -14.446 1.000 89.810 ? 145 ILE A O   1 
ATOM 1145 C CG1 ? ILE A 1 145 ?  10.491  -1.312 -15.125 1.000 89.810 ? 145 ILE A CG1 1 
ATOM 1146 C CG2 ? ILE A 1 145 ?   9.021  -0.970 -17.150 1.000 89.810 ? 145 ILE A CG2 1 
ATOM 1147 C CD1 ? ILE A 1 145 ?  11.292  -0.023 -15.238 1.000 89.810 ? 145 ILE A CD1 1 
ATOM 1148 N N   ? ASN A 1 146 ?  11.312  -4.703 -16.599 1.000 90.750 ? 146 ASN A N   1 
ATOM 1149 C CA  ? ASN A 1 146 ?  12.369  -5.629 -16.206 1.000 90.750 ? 146 ASN A CA  1 
ATOM 1150 C C   ? ASN A 1 146 ?  13.386  -4.961 -15.285 1.000 90.750 ? 146 ASN A C   1 
ATOM 1151 C CB  ? ASN A 1 146 ?  13.068  -6.202 -17.441 1.000 90.750 ? 146 ASN A CB  1 
ATOM 1152 O O   ? ASN A 1 146 ?  13.838  -3.847 -15.557 1.000 90.750 ? 146 ASN A O   1 
ATOM 1153 C CG  ? ASN A 1 146 ?  13.998  -7.351 -17.105 1.000 90.750 ? 146 ASN A CG  1 
ATOM 1154 N ND2 ? ASN A 1 146 ?  13.686  -8.535 -17.618 1.000 90.750 ? 146 ASN A ND2 1 
ATOM 1155 O OD1 ? ASN A 1 146 ?  14.988  -7.176 -16.390 1.000 90.750 ? 146 ASN A OD1 1 
ATOM 1156 N N   ? ARG A 1 147 ?  13.723  -5.621 -14.184 1.000 90.470 ? 147 ARG A N   1 
ATOM 1157 C CA  ? ARG A 1 147 ?  14.645  -5.093 -13.184 1.000 90.470 ? 147 ARG A CA  1 
ATOM 1158 C C   ? ARG A 1 147 ?  15.983  -4.721 -13.815 1.000 90.470 ? 147 ARG A C   1 
ATOM 1159 C CB  ? ARG A 1 147 ?  14.860  -6.108 -12.060 1.000 90.470 ? 147 ARG A CB  1 
ATOM 1160 O O   ? ARG A 1 147 ?  16.621  -3.751 -13.403 1.000 90.470 ? 147 ARG A O   1 
ATOM 1161 C CG  ? ARG A 1 147 ?  13.673  -6.247 -11.119 1.000 90.470 ? 147 ARG A CG  1 
ATOM 1162 C CD  ? ARG A 1 147 ?  13.924  -7.296 -10.045 1.000 90.470 ? 147 ARG A CD  1 
ATOM 1163 N NE  ? ARG A 1 147 ?  12.884  -8.321 -10.039 1.000 90.470 ? 147 ARG A NE  1 
ATOM 1164 N NH1 ? ARG A 1 147 ?  13.901  -9.655 -11.627 1.000 90.470 ? 147 ARG A NH1 1 
ATOM 1165 N NH2 ? ARG A 1 147 ?  11.899 -10.285 -10.707 1.000 90.470 ? 147 ARG A NH2 1 
ATOM 1166 C CZ  ? ARG A 1 147 ?  12.897  -9.418 -10.791 1.000 90.470 ? 147 ARG A CZ  1 
ATOM 1167 N N   ? LYS A 1 148 ?  16.425  -5.591 -14.755 1.000 90.110 ? 148 LYS A N   1 
ATOM 1168 C CA  ? LYS A 1 148 ?  17.696  -5.346 -15.432 1.000 90.110 ? 148 LYS A CA  1 
ATOM 1169 C C   ? LYS A 1 148 ?  17.687  -3.998 -16.146 1.000 90.110 ? 148 LYS A C   1 
ATOM 1170 C CB  ? LYS A 1 148 ?  17.998  -6.466 -16.428 1.000 90.110 ? 148 LYS A CB  1 
ATOM 1171 O O   ? LYS A 1 148 ?  18.697  -3.290 -16.160 1.000 90.110 ? 148 LYS A O   1 
ATOM 1172 C CG  ? LYS A 1 148 ?  18.346  -7.796 -15.778 1.000 90.110 ? 148 LYS A CG  1 
ATOM 1173 C CD  ? LYS A 1 148 ?  18.713  -8.848 -16.817 1.000 90.110 ? 148 LYS A CD  1 
ATOM 1174 C CE  ? LYS A 1 148 ?  19.007 -10.195 -16.171 1.000 90.110 ? 148 LYS A CE  1 
ATOM 1175 N NZ  ? LYS A 1 148 ?  19.308 -11.244 -17.191 1.000 90.110 ? 148 LYS A NZ  1 
ATOM 1176 N N   ? VAL A 1 149 ?  16.556  -3.702 -16.632 1.000 88.210 ? 149 VAL A N   1 
ATOM 1177 C CA  ? VAL A 1 149 ?  16.374  -2.456 -17.368 1.000 88.210 ? 149 VAL A CA  1 
ATOM 1178 C C   ? VAL A 1 149 ?  16.227  -1.293 -16.389 1.000 88.210 ? 149 VAL A C   1 
ATOM 1179 C CB  ? VAL A 1 149 ?  15.146  -2.524 -18.303 1.000 88.210 ? 149 VAL A CB  1 
ATOM 1180 O O   ? VAL A 1 149 ?  16.686  -0.182 -16.662 1.000 88.210 ? 149 VAL A O   1 
ATOM 1181 C CG1 ? VAL A 1 149 ?  14.910  -1.177 -18.984 1.000 88.210 ? 149 VAL A CG1 1 
ATOM 1182 C CG2 ? VAL A 1 149 ?  15.328  -3.627 -19.343 1.000 88.210 ? 149 VAL A CG2 1 
ATOM 1183 N N   ? CYS A 1 150 ?  15.724  -1.552 -15.201 1.000 86.700 ? 150 CYS A N   1 
ATOM 1184 C CA  ? CYS A 1 150 ?  15.385  -0.583 -14.164 1.000 86.700 ? 150 CYS A CA  1 
ATOM 1185 C C   ? CYS A 1 150 ?  16.608  -0.232 -13.326 1.000 86.700 ? 150 CYS A C   1 
ATOM 1186 C CB  ? CYS A 1 150 ?  14.277  -1.128 -13.264 1.000 86.700 ? 150 CYS A CB  1 
ATOM 1187 O O   ? CYS A 1 150 ?  16.779   0.920 -12.923 1.000 86.700 ? 150 CYS A O   1 
ATOM 1188 S SG  ? CYS A 1 150 ?  13.764   0.020 -11.966 1.000 86.700 ? 150 CYS A SG  1 
ATOM 1189 N N   ? ASN A 1 151 ?  17.503  -1.094 -13.097 1.000 87.600 ? 151 ASN A N   1 
ATOM 1190 C CA  ? ASN A 1 151 ?  18.578  -1.072 -12.111 1.000 87.600 ? 151 ASN A CA  1 
ATOM 1191 C C   ? ASN A 1 151 ?  19.561   0.063 -12.379 1.000 87.600 ? 151 ASN A C   1 
ATOM 1192 C CB  ? ASN A 1 151 ?  19.311  -2.415 -12.087 1.000 87.600 ? 151 ASN A CB  1 
ATOM 1193 O O   ? ASN A 1 151 ?  20.040   0.709 -11.445 1.000 87.600 ? 151 ASN A O   1 
ATOM 1194 C CG  ? ASN A 1 151 ?  18.803  -3.338 -10.997 1.000 87.600 ? 151 ASN A CG  1 
ATOM 1195 N ND2 ? ASN A 1 151 ?  19.034  -4.635 -11.162 1.000 87.600 ? 151 ASN A ND2 1 
ATOM 1196 O OD1 ? ASN A 1 151 ?  18.206  -2.889 -10.014 1.000 87.600 ? 151 ASN A OD1 1 
ATOM 1197 N N   ? PRO A 1 152 ?  19.813   0.313 -13.700 1.000 87.210 ? 152 PRO A N   1 
ATOM 1198 C CA  ? PRO A 1 152 ?  20.741   1.418 -13.950 1.000 87.210 ? 152 PRO A CA  1 
ATOM 1199 C C   ? PRO A 1 152 ?  20.214   2.757 -13.440 1.000 87.210 ? 152 PRO A C   1 
ATOM 1200 C CB  ? PRO A 1 152 ?  20.873   1.429 -15.475 1.000 87.210 ? 152 PRO A CB  1 
ATOM 1201 O O   ? PRO A 1 152 ?  21.000   3.635 -13.073 1.000 87.210 ? 152 PRO A O   1 
ATOM 1202 C CG  ? PRO A 1 152 ?  20.626   0.014 -15.890 1.000 87.210 ? 152 PRO A CG  1 
ATOM 1203 C CD  ? PRO A 1 152 ?  19.566  -0.566 -14.998 1.000 87.210 ? 152 PRO A CD  1 
ATOM 1204 N N   ? TYR A 1 153 ?  18.933   2.926 -13.237 1.000 83.020 ? 153 TYR A N   1 
ATOM 1205 C CA  ? TYR A 1 153 ?  18.328   4.167 -12.769 1.000 83.020 ? 153 TYR A CA  1 
ATOM 1206 C C   ? TYR A 1 153 ?  18.479   4.312 -11.259 1.000 83.020 ? 153 TYR A C   1 
ATOM 1207 C CB  ? TYR A 1 153 ?  16.846   4.221 -13.152 1.000 83.020 ? 153 TYR A CB  1 
ATOM 1208 O O   ? TYR A 1 153 ?  18.361   5.415 -10.720 1.000 83.020 ? 153 TYR A O   1 
ATOM 1209 C CG  ? TYR A 1 153 ?  16.606   4.265 -14.642 1.000 83.020 ? 153 TYR A CG  1 
ATOM 1210 C CD1 ? TYR A 1 153 ?  16.570   5.478 -15.326 1.000 83.020 ? 153 TYR A CD1 1 
ATOM 1211 C CD2 ? TYR A 1 153 ?  16.414   3.095 -15.368 1.000 83.020 ? 153 TYR A CD2 1 
ATOM 1212 C CE1 ? TYR A 1 153 ?  16.347   5.524 -16.698 1.000 83.020 ? 153 TYR A CE1 1 
ATOM 1213 C CE2 ? TYR A 1 153 ?  16.190   3.128 -16.740 1.000 83.020 ? 153 TYR A CE2 1 
ATOM 1214 O OH  ? TYR A 1 153 ?  15.938   4.385 -18.754 1.000 83.020 ? 153 TYR A OH  1 
ATOM 1215 C CZ  ? TYR A 1 153 ?  16.159   4.345 -17.395 1.000 83.020 ? 153 TYR A CZ  1 
ATOM 1216 N N   ? TYR A 1 154 ?  18.772   3.219 -10.645 1.000 82.910 ? 154 TYR A N   1 
ATOM 1217 C CA  ? TYR A 1 154 ?  18.857   3.208  -9.189 1.000 82.910 ? 154 TYR A CA  1 
ATOM 1218 C C   ? TYR A 1 154 ?  20.221   2.711  -8.726 1.000 82.910 ? 154 TYR A C   1 
ATOM 1219 C CB  ? TYR A 1 154 ?  17.752   2.331  -8.593 1.000 82.910 ? 154 TYR A CB  1 
ATOM 1220 O O   ? TYR A 1 154 ?  20.334   2.076  -7.675 1.000 82.910 ? 154 TYR A O   1 
ATOM 1221 C CG  ? TYR A 1 154 ?  16.363   2.887  -8.790 1.000 82.910 ? 154 TYR A CG  1 
ATOM 1222 C CD1 ? TYR A 1 154 ?  15.823   3.802  -7.889 1.000 82.910 ? 154 TYR A CD1 1 
ATOM 1223 C CD2 ? TYR A 1 154 ?  15.587   2.499  -9.878 1.000 82.910 ? 154 TYR A CD2 1 
ATOM 1224 C CE1 ? TYR A 1 154 ?  14.542   4.316  -8.066 1.000 82.910 ? 154 TYR A CE1 1 
ATOM 1225 C CE2 ? TYR A 1 154 ?  14.306   3.006 -10.065 1.000 82.910 ? 154 TYR A CE2 1 
ATOM 1226 O OH  ? TYR A 1 154 ?  12.525   4.418  -9.336 1.000 82.910 ? 154 TYR A OH  1 
ATOM 1227 C CZ  ? TYR A 1 154 ?  13.793   3.913  -9.156 1.000 82.910 ? 154 TYR A CZ  1 
ATOM 1228 N N   ? ASP A 1 155 ?  21.293   2.992  -9.527 1.000 87.110 ? 155 ASP A N   1 
ATOM 1229 C CA  ? ASP A 1 155 ?  22.669   2.642  -9.190 1.000 87.110 ? 155 ASP A CA  1 
ATOM 1230 C C   ? ASP A 1 155 ?  22.765   1.195  -8.709 1.000 87.110 ? 155 ASP A C   1 
ATOM 1231 C CB  ? ASP A 1 155 ?  23.217   3.589  -8.120 1.000 87.110 ? 155 ASP A CB  1 
ATOM 1232 O O   ? ASP A 1 155 ?  23.427   0.911  -7.709 1.000 87.110 ? 155 ASP A O   1 
ATOM 1233 C CG  ? ASP A 1 155 ?  23.329   5.025  -8.602 1.000 87.110 ? 155 ASP A CG  1 
ATOM 1234 O OD1 ? ASP A 1 155 ?  23.555   5.247  -9.811 1.000 87.110 ? 155 ASP A OD1 1 
ATOM 1235 O OD2 ? ASP A 1 155 ?  23.193   5.942  -7.764 1.000 87.110 ? 155 ASP A OD2 1 
ATOM 1236 N N   ? HIS A 1 156 ?  21.905   0.263  -9.252 1.000 86.840 ? 156 HIS A N   1 
ATOM 1237 C CA  ? HIS A 1 156 ?  21.946  -1.184  -9.073 1.000 86.840 ? 156 HIS A CA  1 
ATOM 1238 C C   ? HIS A 1 156 ?  21.507  -1.577  -7.667 1.000 86.840 ? 156 HIS A C   1 
ATOM 1239 C CB  ? HIS A 1 156 ?  23.351  -1.719  -9.353 1.000 86.840 ? 156 HIS A CB  1 
ATOM 1240 O O   ? HIS A 1 156 ?  21.990  -2.569  -7.116 1.000 86.840 ? 156 HIS A O   1 
ATOM 1241 C CG  ? HIS A 1 156 ?  23.828  -1.453 -10.746 1.000 86.840 ? 156 HIS A CG  1 
ATOM 1242 C CD2 ? HIS A 1 156 ?  24.787  -0.620 -11.213 1.000 86.840 ? 156 HIS A CD2 1 
ATOM 1243 N ND1 ? HIS A 1 156 ?  23.294  -2.085 -11.848 1.000 86.840 ? 156 HIS A ND1 1 
ATOM 1244 C CE1 ? HIS A 1 156 ?  23.908  -1.652 -12.936 1.000 86.840 ? 156 HIS A CE1 1 
ATOM 1245 N NE2 ? HIS A 1 156 ?  24.818  -0.762 -12.579 1.000 86.840 ? 156 HIS A NE2 1 
ATOM 1246 N N   ? THR A 1 157 ?  20.661  -0.808  -7.142 1.000 87.480 ? 157 THR A N   1 
ATOM 1247 C CA  ? THR A 1 157 ?  20.204  -1.016  -5.773 1.000 87.480 ? 157 THR A CA  1 
ATOM 1248 C C   ? THR A 1 157 ?  18.870  -1.756  -5.754 1.000 87.480 ? 157 THR A C   1 
ATOM 1249 C CB  ? THR A 1 157 ?  20.063   0.321  -5.022 1.000 87.480 ? 157 THR A CB  1 
ATOM 1250 O O   ? THR A 1 157 ?  18.390  -2.156  -4.691 1.000 87.480 ? 157 THR A O   1 
ATOM 1251 C CG2 ? THR A 1 157 ?  21.419   0.993  -4.836 1.000 87.480 ? 157 THR A CG2 1 
ATOM 1252 O OG1 ? THR A 1 157 ?  19.207   1.194  -5.770 1.000 87.480 ? 157 THR A OG1 1 
ATOM 1253 N N   ? ILE A 1 158 ?  18.247  -1.933  -6.993 1.000 88.640 ? 158 ILE A N   1 
ATOM 1254 C CA  ? ILE A 1 158 ?  17.008  -2.694  -7.107 1.000 88.640 ? 158 ILE A CA  1 
ATOM 1255 C C   ? ILE A 1 158 ?  17.297  -4.182  -6.923 1.000 88.640 ? 158 ILE A C   1 
ATOM 1256 C CB  ? ILE A 1 158 ?  16.315  -2.446  -8.466 1.000 88.640 ? 158 ILE A CB  1 
ATOM 1257 O O   ? ILE A 1 158 ?  18.078  -4.767  -7.678 1.000 88.640 ? 158 ILE A O   1 
ATOM 1258 C CG1 ? ILE A 1 158 ?  16.057  -0.949  -8.668 1.000 88.640 ? 158 ILE A CG1 1 
ATOM 1259 C CG2 ? ILE A 1 158 ?  15.012  -3.244  -8.561 1.000 88.640 ? 158 ILE A CG2 1 
ATOM 1260 C CD1 ? ILE A 1 158 ?  15.215  -0.312  -7.572 1.000 88.640 ? 158 ILE A CD1 1 
ATOM 1261 N N   ? THR A 1 159 ?  16.660  -4.796  -5.892 1.000 91.020 ? 159 THR A N   1 
ATOM 1262 C CA  ? THR A 1 159 ?  16.874  -6.198  -5.550 1.000 91.020 ? 159 THR A CA  1 
ATOM 1263 C C   ? THR A 1 159 ?  15.749  -7.067  -6.104 1.000 91.020 ? 159 THR A C   1 
ATOM 1264 C CB  ? THR A 1 159 ?  16.972  -6.392  -4.025 1.000 91.020 ? 159 THR A CB  1 
ATOM 1265 O O   ? THR A 1 159 ?  14.805  -6.557  -6.712 1.000 91.020 ? 159 THR A O   1 
ATOM 1266 C CG2 ? THR A 1 159 ?  17.971  -5.417  -3.410 1.000 91.020 ? 159 THR A CG2 1 
ATOM 1267 O OG1 ? THR A 1 159 ?  15.684  -6.173  -3.437 1.000 91.020 ? 159 THR A OG1 1 
ATOM 1268 N N   ? ARG A 1 160 ?  15.890  -8.437  -5.868 1.000 91.700 ? 160 ARG A N   1 
ATOM 1269 C CA  ? ARG A 1 160 ?  14.890  -9.405  -6.307 1.000 91.700 ? 160 ARG A CA  1 
ATOM 1270 C C   ? ARG A 1 160 ?  13.584  -9.229  -5.540 1.000 91.700 ? 160 ARG A C   1 
ATOM 1271 C CB  ? ARG A 1 160 ?  15.412 -10.833  -6.134 1.000 91.700 ? 160 ARG A CB  1 
ATOM 1272 O O   ? ARG A 1 160 ?  12.540  -9.734  -5.958 1.000 91.700 ? 160 ARG A O   1 
ATOM 1273 C CG  ? ARG A 1 160 ?  16.537 -11.199  -7.089 1.000 91.700 ? 160 ARG A CG  1 
ATOM 1274 C CD  ? ARG A 1 160 ?  16.996 -12.637  -6.895 1.000 91.700 ? 160 ARG A CD  1 
ATOM 1275 N NE  ? ARG A 1 160 ?  18.037 -13.004  -7.851 1.000 91.700 ? 160 ARG A NE  1 
ATOM 1276 N NH1 ? ARG A 1 160 ?  18.050 -15.245  -7.293 1.000 91.700 ? 160 ARG A NH1 1 
ATOM 1277 N NH2 ? ARG A 1 160 ?  19.461 -14.456  -8.917 1.000 91.700 ? 160 ARG A NH2 1 
ATOM 1278 C CZ  ? ARG A 1 160 ?  18.513 -14.234  -8.018 1.000 91.700 ? 160 ARG A CZ  1 
ATOM 1279 N N   ? ASP A 1 161 ?  13.626  -8.490  -4.483 1.000 91.570 ? 161 ASP A N   1 
ATOM 1280 C CA  ? ASP A 1 161 ?  12.461  -8.287  -3.626 1.000 91.570 ? 161 ASP A CA  1 
ATOM 1281 C C   ? ASP A 1 161 ?  11.651  -7.075  -4.079 1.000 91.570 ? 161 ASP A C   1 
ATOM 1282 C CB  ? ASP A 1 161 ?  12.891  -8.119  -2.168 1.000 91.570 ? 161 ASP A CB  1 
ATOM 1283 O O   ? ASP A 1 161 ?  10.617  -6.757  -3.487 1.000 91.570 ? 161 ASP A O   1 
ATOM 1284 C CG  ? ASP A 1 161 ?  13.626  -9.330  -1.622 1.000 91.570 ? 161 ASP A CG  1 
ATOM 1285 O OD1 ? ASP A 1 161 ?  13.378 -10.459  -2.097 1.000 91.570 ? 161 ASP A OD1 1 
ATOM 1286 O OD2 ? ASP A 1 161 ?  14.459  -9.155  -0.707 1.000 91.570 ? 161 ASP A OD2 1 
ATOM 1287 N N   ? MET A 1 162 ?  12.106  -6.432  -5.185 1.000 92.530 ? 162 MET A N   1 
ATOM 1288 C CA  ? MET A 1 162 ?  11.477  -5.195  -5.640 1.000 92.530 ? 162 MET A CA  1 
ATOM 1289 C C   ? MET A 1 162 ?  10.947  -5.345  -7.062 1.000 92.530 ? 162 MET A C   1 
ATOM 1290 C CB  ? MET A 1 162 ?  12.466  -4.031  -5.570 1.000 92.530 ? 162 MET A CB  1 
ATOM 1291 O O   ? MET A 1 162 ?  11.504  -6.100  -7.860 1.000 92.530 ? 162 MET A O   1 
ATOM 1292 C CG  ? MET A 1 162 ?  12.939  -3.711  -4.162 1.000 92.530 ? 162 MET A CG  1 
ATOM 1293 S SD  ? MET A 1 162 ?  14.194  -2.373  -4.128 1.000 92.530 ? 162 MET A SD  1 
ATOM 1294 C CE  ? MET A 1 162 ?  14.501  -2.267  -2.342 1.000 92.530 ? 162 MET A CE  1 
ATOM 1295 N N   ? LEU A 1 163 ?   9.739  -4.682  -7.290 1.000 92.650 ? 163 LEU A N   1 
ATOM 1296 C CA  ? LEU A 1 163 ?   9.172  -4.516  -8.624 1.000 92.650 ? 163 LEU A CA  1 
ATOM 1297 C C   ? LEU A 1 163 ?   9.370  -3.089  -9.125 1.000 92.650 ? 163 LEU A C   1 
ATOM 1298 C CB  ? LEU A 1 163 ?   7.681  -4.865  -8.620 1.000 92.650 ? 163 LEU A CB  1 
ATOM 1299 O O   ? LEU A 1 163 ?   9.322  -2.139  -8.340 1.000 92.650 ? 163 LEU A O   1 
ATOM 1300 C CG  ? LEU A 1 163 ?   7.325  -6.313  -8.278 1.000 92.650 ? 163 LEU A CG  1 
ATOM 1301 C CD1 ? LEU A 1 163 ?   5.836  -6.433  -7.969 1.000 92.650 ? 163 LEU A CD1 1 
ATOM 1302 C CD2 ? LEU A 1 163 ?   7.716  -7.244  -9.420 1.000 92.650 ? 163 LEU A CD2 1 
ATOM 1303 N N   ? CYS A 1 164 ?   9.590  -3.086 -10.437 1.000 90.120 ? 164 CYS A N   1 
ATOM 1304 C CA  ? CYS A 1 164 ?   9.751  -1.787 -11.081 1.000 90.120 ? 164 CYS A CA  1 
ATOM 1305 C C   ? CYS A 1 164 ?   8.615  -1.520 -12.061 1.000 90.120 ? 164 CYS A C   1 
ATOM 1306 C CB  ? CYS A 1 164 ?  11.093  -1.713 -11.810 1.000 90.120 ? 164 CYS A CB  1 
ATOM 1307 O O   ? CYS A 1 164 ?   8.192  -2.420 -12.789 1.000 90.120 ? 164 CYS A O   1 
ATOM 1308 S SG  ? CYS A 1 164 ?  12.523  -1.764 -10.708 1.000 90.120 ? 164 CYS A SG  1 
ATOM 1309 N N   ? THR A 1 165 ?   8.148  -0.312 -11.973 1.000 87.200 ? 165 THR A N   1 
ATOM 1310 C CA  ? THR A 1 165 ?   7.102   0.082 -12.910 1.000 87.200 ? 165 THR A CA  1 
ATOM 1311 C C   ? THR A 1 165 ?   7.498   1.349 -13.662 1.000 87.200 ? 165 THR A C   1 
ATOM 1312 C CB  ? THR A 1 165 ?   5.761   0.308 -12.187 1.000 87.200 ? 165 THR A CB  1 
ATOM 1313 O O   ? THR A 1 165 ?   8.336   2.120 -13.191 1.000 87.200 ? 165 THR A O   1 
ATOM 1314 C CG2 ? THR A 1 165 ?   5.387  -0.897 -11.331 1.000 87.200 ? 165 THR A CG2 1 
ATOM 1315 O OG1 ? THR A 1 165 ?   5.867   1.463 -11.346 1.000 87.200 ? 165 THR A OG1 1 
ATOM 1316 N N   ? GLY A 1 166 ?   7.060   1.440 -14.753 1.000 75.290 ? 166 GLY A N   1 
ATOM 1317 C CA  ? GLY A 1 166 ?   7.292   2.645 -15.534 1.000 75.290 ? 166 GLY A CA  1 
ATOM 1318 C C   ? GLY A 1 166 ?   6.658   2.595 -16.911 1.000 75.290 ? 166 GLY A C   1 
ATOM 1319 O O   ? GLY A 1 166 ?   6.380   1.514 -17.433 1.000 75.290 ? 166 GLY A O   1 
ATOM 1320 N N   ? ASP A 1 167 ?   6.142   3.753 -17.306 1.000 66.530 ? 167 ASP A N   1 
ATOM 1321 C CA  ? ASP A 1 167 ?   5.635   3.968 -18.658 1.000 66.530 ? 167 ASP A CA  1 
ATOM 1322 C C   ? ASP A 1 167 ?   6.352   5.134 -19.334 1.000 66.530 ? 167 ASP A C   1 
ATOM 1323 C CB  ? ASP A 1 167 ?   4.126   4.223 -18.631 1.000 66.530 ? 167 ASP A CB  1 
ATOM 1324 O O   ? ASP A 1 167 ?   6.135   6.294 -18.978 1.000 66.530 ? 167 ASP A O   1 
ATOM 1325 C CG  ? ASP A 1 167 ?   3.497   4.204 -20.013 1.000 66.530 ? 167 ASP A CG  1 
ATOM 1326 O OD1 ? ASP A 1 167 ?   4.236   4.144 -21.019 1.000 66.530 ? 167 ASP A OD1 1 
ATOM 1327 O OD2 ? ASP A 1 167 ?   2.251   4.253 -20.096 1.000 66.530 ? 167 ASP A OD2 1 
ATOM 1328 N N   ? ASN A 1 168 ?   7.551   4.846 -20.014 1.000 58.180 ? 168 ASN A N   1 
ATOM 1329 C CA  ? ASN A 1 168 ?   8.421   5.813 -20.676 1.000 58.180 ? 168 ASN A CA  1 
ATOM 1330 C C   ? ASN A 1 168 ?   7.627   6.761 -21.570 1.000 58.180 ? 168 ASN A C   1 
ATOM 1331 C CB  ? ASN A 1 168 ?   9.500   5.095 -21.490 1.000 58.180 ? 168 ASN A CB  1 
ATOM 1332 O O   ? ASN A 1 168 ?   8.020   7.913 -21.764 1.000 58.180 ? 168 ASN A O   1 
ATOM 1333 C CG  ? ASN A 1 168 ?  10.408   4.239 -20.629 1.000 58.180 ? 168 ASN A CG  1 
ATOM 1334 N ND2 ? ASN A 1 168 ?  11.156   3.344 -21.263 1.000 58.180 ? 168 ASN A ND2 1 
ATOM 1335 O OD1 ? ASN A 1 168 ?  10.437   4.381 -19.403 1.000 58.180 ? 168 ASN A OD1 1 
ATOM 1336 N N   ? LYS A 1 169 ?   6.273   6.565 -21.768 1.000 54.510 ? 169 LYS A N   1 
ATOM 1337 C CA  ? LYS A 1 169 ?   5.476   7.332 -22.721 1.000 54.510 ? 169 LYS A CA  1 
ATOM 1338 C C   ? LYS A 1 169 ?   4.366   8.104 -22.013 1.000 54.510 ? 169 LYS A C   1 
ATOM 1339 C CB  ? LYS A 1 169 ?   4.878   6.411 -23.785 1.000 54.510 ? 169 LYS A CB  1 
ATOM 1340 O O   ? LYS A 1 169 ?   4.017   9.213 -22.421 1.000 54.510 ? 169 LYS A O   1 
ATOM 1341 C CG  ? LYS A 1 169 ?   5.895   5.875 -24.782 1.000 54.510 ? 169 LYS A CG  1 
ATOM 1342 C CD  ? LYS A 1 169 ?   5.219   5.106 -25.910 1.000 54.510 ? 169 LYS A CD  1 
ATOM 1343 C CE  ? LYS A 1 169 ?   6.239   4.526 -26.881 1.000 54.510 ? 169 LYS A CE  1 
ATOM 1344 N NZ  ? LYS A 1 169 ?   5.582   3.759 -27.982 1.000 54.510 ? 169 LYS A NZ  1 
ATOM 1345 N N   ? ALA A 1 170 ?   3.995   7.792 -20.706 1.000 54.190 ? 170 ALA A N   1 
ATOM 1346 C CA  ? ALA A 1 170 ?   2.722   8.254 -20.157 1.000 54.190 ? 170 ALA A CA  1 
ATOM 1347 C C   ? ALA A 1 170 ?   2.922   8.928 -18.802 1.000 54.190 ? 170 ALA A C   1 
ATOM 1348 C CB  ? ALA A 1 170 ?   1.744   7.089 -20.029 1.000 54.190 ? 170 ALA A CB  1 
ATOM 1349 O O   ? ALA A 1 170 ?   2.026   9.614 -18.306 1.000 54.190 ? 170 ALA A O   1 
ATOM 1350 N N   ? ARG A 1 171 ?   4.351   9.048 -18.309 1.000 59.940 ? 171 ARG A N   1 
ATOM 1351 C CA  ? ARG A 1 171 ?   4.667   9.773 -17.083 1.000 59.940 ? 171 ARG A CA  1 
ATOM 1352 C C   ? ARG A 1 171 ?   3.686   9.420 -15.970 1.000 59.940 ? 171 ARG A C   1 
ATOM 1353 C CB  ? ARG A 1 171 ?   4.657  11.282 -17.332 1.000 59.940 ? 171 ARG A CB  1 
ATOM 1354 O O   ? ARG A 1 171 ?   3.288  10.287 -15.188 1.000 59.940 ? 171 ARG A O   1 
ATOM 1355 C CG  ? ARG A 1 171 ?   5.753  11.759 -18.272 1.000 59.940 ? 171 ARG A CG  1 
ATOM 1356 C CD  ? ARG A 1 171 ?   5.771  13.276 -18.393 1.000 59.940 ? 171 ARG A CD  1 
ATOM 1357 N NE  ? ARG A 1 171 ?   6.844  13.734 -19.271 1.000 59.940 ? 171 ARG A NE  1 
ATOM 1358 N NH1 ? ARG A 1 171 ?   6.384  15.982 -19.004 1.000 59.940 ? 171 ARG A NH1 1 
ATOM 1359 N NH2 ? ARG A 1 171 ?   8.111  15.313 -20.355 1.000 59.940 ? 171 ARG A NH2 1 
ATOM 1360 C CZ  ? ARG A 1 171 ?   7.111  15.009 -19.542 1.000 59.940 ? 171 ARG A CZ  1 
ATOM 1361 N N   ? LYS A 1 172 ?   3.147   8.110 -15.921 1.000 59.660 ? 172 LYS A N   1 
ATOM 1362 C CA  ? LYS A 1 172 ?   2.175   7.675 -14.923 1.000 59.660 ? 172 LYS A CA  1 
ATOM 1363 C C   ? LYS A 1 172 ?   2.866   7.020 -13.731 1.000 59.660 ? 172 LYS A C   1 
ATOM 1364 C CB  ? LYS A 1 172 ?   1.166   6.706 -15.542 1.000 59.660 ? 172 LYS A CB  1 
ATOM 1365 O O   ? LYS A 1 172 ?   3.770   6.199 -13.905 1.000 59.660 ? 172 LYS A O   1 
ATOM 1366 C CG  ? LYS A 1 172 ?   0.314   7.320 -16.643 1.000 59.660 ? 172 LYS A CG  1 
ATOM 1367 C CD  ? LYS A 1 172 ?  -0.650   6.301 -17.237 1.000 59.660 ? 172 LYS A CD  1 
ATOM 1368 C CE  ? LYS A 1 172 ?  -1.437   6.887 -18.401 1.000 59.660 ? 172 LYS A CE  1 
ATOM 1369 N NZ  ? LYS A 1 172 ?  -2.356   5.880 -19.011 1.000 59.660 ? 172 LYS A NZ  1 
ATOM 1370 N N   ? ASP A 1 173 ?   2.494   7.418 -12.436 1.000 59.740 ? 173 ASP A N   1 
ATOM 1371 C CA  ? ASP A 1 173 ?   3.164   6.890 -11.251 1.000 59.740 ? 173 ASP A CA  1 
ATOM 1372 C C   ? ASP A 1 173 ?   2.304   7.080 -10.003 1.000 59.740 ? 173 ASP A C   1 
ATOM 1373 C CB  ? ASP A 1 173 ?   4.525   7.562 -11.059 1.000 59.740 ? 173 ASP A CB  1 
ATOM 1374 O O   ? ASP A 1 173 ?   1.282   7.768 -10.047 1.000 59.740 ? 173 ASP A O   1 
ATOM 1375 C CG  ? ASP A 1 173 ?   5.517   6.690 -10.310 1.000 59.740 ? 173 ASP A CG  1 
ATOM 1376 O OD1 ? ASP A 1 173 ?   5.121   5.624  -9.790 1.000 59.740 ? 173 ASP A OD1 1 
ATOM 1377 O OD2 ? ASP A 1 173 ?   6.704   7.073 -10.235 1.000 59.740 ? 173 ASP A OD2 1 
ATOM 1378 N N   ? SER A 1 174 ?   2.530   6.196  -8.931 1.000 56.540 ? 174 SER A N   1 
ATOM 1379 C CA  ? SER A 1 174 ?   2.026   6.451  -7.585 1.000 56.540 ? 174 SER A CA  1 
ATOM 1380 C C   ? SER A 1 174 ?   2.927   7.425  -6.833 1.000 56.540 ? 174 SER A C   1 
ATOM 1381 C CB  ? SER A 1 174 ?   1.908   5.143  -6.801 1.000 56.540 ? 174 SER A CB  1 
ATOM 1382 O O   ? SER A 1 174 ?   4.146   7.415  -7.011 1.000 56.540 ? 174 SER A O   1 
ATOM 1383 O OG  ? SER A 1 174 ?   3.164   4.494  -6.713 1.000 56.540 ? 174 SER A OG  1 
ATOM 1384 N N   ? CYS A 1 175 ?   2.264   8.330  -6.134 1.000 67.830 ? 175 CYS A N   1 
ATOM 1385 C CA  ? CYS A 1 175 ?   3.017   9.412  -5.510 1.000 67.830 ? 175 CYS A CA  1 
ATOM 1386 C C   ? CYS A 1 175 ?   2.704   9.506  -4.022 1.000 67.830 ? 175 CYS A C   1 
ATOM 1387 C CB  ? CYS A 1 175 ?   2.706  10.744  -6.191 1.000 67.830 ? 175 CYS A CB  1 
ATOM 1388 O O   ? CYS A 1 175 ?   2.118   8.587  -3.447 1.000 67.830 ? 175 CYS A O   1 
ATOM 1389 S SG  ? CYS A 1 175 ?   4.030  11.964  -6.044 1.000 67.830 ? 175 CYS A SG  1 
ATOM 1390 N N   ? ALA A 1 176 ?   3.231  10.618  -3.381 1.000 61.740 ? 176 ALA A N   1 
ATOM 1391 C CA  ? ALA A 1 176 ?   3.129  10.786  -1.933 1.000 61.740 ? 176 ALA A CA  1 
ATOM 1392 C C   ? ALA A 1 176 ?   1.705  10.523  -1.450 1.000 61.740 ? 176 ALA A C   1 
ATOM 1393 C CB  ? ALA A 1 176 ?   3.575  12.188  -1.527 1.000 61.740 ? 176 ALA A CB  1 
ATOM 1394 O O   ? ALA A 1 176 ?   0.743  11.040  -2.024 1.000 61.740 ? 176 ALA A O   1 
ATOM 1395 N N   ? GLY A 1 177 ?   1.613   9.604  -0.426 1.000 63.020 ? 177 GLY A N   1 
ATOM 1396 C CA  ? GLY A 1 177 ?   0.302   9.331   0.141 1.000 63.020 ? 177 GLY A CA  1 
ATOM 1397 C C   ? GLY A 1 177 ?  -0.272   7.997  -0.297 1.000 63.020 ? 177 GLY A C   1 
ATOM 1398 O O   ? GLY A 1 177 ?  -1.175   7.461   0.349 1.000 63.020 ? 177 GLY A O   1 
ATOM 1399 N N   ? ASP A 1 178 ?   0.316   7.389  -1.280 1.000 82.300 ? 178 ASP A N   1 
ATOM 1400 C CA  ? ASP A 1 178 ?  -0.119   6.076  -1.749 1.000 82.300 ? 178 ASP A CA  1 
ATOM 1401 C C   ? ASP A 1 178 ?   0.790   4.973  -1.214 1.000 82.300 ? 178 ASP A C   1 
ATOM 1402 C CB  ? ASP A 1 178 ?  -0.151   6.036  -3.278 1.000 82.300 ? 178 ASP A CB  1 
ATOM 1403 O O   ? ASP A 1 178 ?   0.619   3.801  -1.555 1.000 82.300 ? 178 ASP A O   1 
ATOM 1404 C CG  ? ASP A 1 178 ?  -1.305   6.827  -3.868 1.000 82.300 ? 178 ASP A CG  1 
ATOM 1405 O OD1 ? ASP A 1 178 ?  -2.360   6.952  -3.209 1.000 82.300 ? 178 ASP A OD1 1 
ATOM 1406 O OD2 ? ASP A 1 178 ?  -1.160   7.328  -5.005 1.000 82.300 ? 178 ASP A OD2 1 
ATOM 1407 N N   ? SER A 1 179 ?   1.913   5.517  -0.473 1.000 87.670 ? 179 SER A N   1 
ATOM 1408 C CA  ? SER A 1 179 ?   2.757   4.504   0.153 1.000 87.670 ? 179 SER A CA  1 
ATOM 1409 C C   ? SER A 1 179 ?   1.917   3.440   0.852 1.000 87.670 ? 179 SER A C   1 
ATOM 1410 C CB  ? SER A 1 179 ?   3.715   5.149   1.154 1.000 87.670 ? 179 SER A CB  1 
ATOM 1411 O O   ? SER A 1 179 ?   0.944   3.761   1.537 1.000 87.670 ? 179 SER A O   1 
ATOM 1412 O OG  ? SER A 1 179 ?   4.667   5.962   0.489 1.000 87.670 ? 179 SER A OG  1 
ATOM 1413 N N   ? GLY A 1 180 ?   2.334   2.200   0.471 1.000 91.160 ? 180 GLY A N   1 
ATOM 1414 C CA  ? GLY A 1 180 ?   1.585   1.151   1.144 1.000 91.160 ? 180 GLY A CA  1 
ATOM 1415 C C   ? GLY A 1 180 ?   0.379   0.677   0.355 1.000 91.160 ? 180 GLY A C   1 
ATOM 1416 O O   ? GLY A 1 180 ?  -0.228  -0.341   0.691 1.000 91.160 ? 180 GLY A O   1 
ATOM 1417 N N   ? GLY A 1 181 ?   0.006   1.378  -0.632 1.000 93.110 ? 181 GLY A N   1 
ATOM 1418 C CA  ? GLY A 1 181 ?  -1.113   1.016  -1.488 1.000 93.110 ? 181 GLY A CA  1 
ATOM 1419 C C   ? GLY A 1 181 ?  -0.849  -0.222  -2.324 1.000 93.110 ? 181 GLY A C   1 
ATOM 1420 O O   ? GLY A 1 181 ?   0.305  -0.554  -2.603 1.000 93.110 ? 181 GLY A O   1 
ATOM 1421 N N   ? PRO A 1 182 ?  -1.933  -0.871  -2.876 1.000 95.120 ? 182 PRO A N   1 
ATOM 1422 C CA  ? PRO A 1 182 ?  -1.832  -2.161  -3.562 1.000 95.120 ? 182 PRO A CA  1 
ATOM 1423 C C   ? PRO A 1 182 ?  -1.555  -2.014  -5.056 1.000 95.120 ? 182 PRO A C   1 
ATOM 1424 C CB  ? PRO A 1 182 ?  -3.203  -2.797  -3.321 1.000 95.120 ? 182 PRO A CB  1 
ATOM 1425 O O   ? PRO A 1 182 ?  -2.227  -1.237  -5.739 1.000 95.120 ? 182 PRO A O   1 
ATOM 1426 C CG  ? PRO A 1 182 ?  -4.150  -1.644  -3.237 1.000 95.120 ? 182 PRO A CG  1 
ATOM 1427 C CD  ? PRO A 1 182 ?  -3.446  -0.496  -2.572 1.000 95.120 ? 182 PRO A CD  1 
ATOM 1428 N N   ? LEU A 1 183 ?  -0.508  -2.691  -5.578 1.000 94.540 ? 183 LEU A N   1 
ATOM 1429 C CA  ? LEU A 1 183 ?  -0.321  -2.952  -7.001 1.000 94.540 ? 183 LEU A CA  1 
ATOM 1430 C C   ? LEU A 1 183 ?  -1.098  -4.190  -7.434 1.000 94.540 ? 183 LEU A C   1 
ATOM 1431 C CB  ? LEU A 1 183 ?   1.166  -3.129  -7.323 1.000 94.540 ? 183 LEU A CB  1 
ATOM 1432 O O   ? LEU A 1 183 ?  -0.761  -5.309  -7.040 1.000 94.540 ? 183 LEU A O   1 
ATOM 1433 C CG  ? LEU A 1 183 ?   1.528  -3.254  -8.804 1.000 94.540 ? 183 LEU A CG  1 
ATOM 1434 C CD1 ? LEU A 1 183 ?   1.396  -1.903  -9.498 1.000 94.540 ? 183 LEU A CD1 1 
ATOM 1435 C CD2 ? LEU A 1 183 ?   2.940  -3.808  -8.964 1.000 94.540 ? 183 LEU A CD2 1 
ATOM 1436 N N   ? ILE A 1 184 ?  -2.138  -3.971  -8.317 1.000 95.330 ? 184 ILE A N   1 
ATOM 1437 C CA  ? ILE A 1 184 ?  -3.064  -5.036  -8.688 1.000 95.330 ? 184 ILE A CA  1 
ATOM 1438 C C   ? ILE A 1 184 ?  -2.851  -5.419 -10.150 1.000 95.330 ? 184 ILE A C   1 
ATOM 1439 C CB  ? ILE A 1 184 ?  -4.532  -4.616  -8.452 1.000 95.330 ? 184 ILE A CB  1 
ATOM 1440 O O   ? ILE A 1 184 ?  -2.944  -4.571 -11.041 1.000 95.330 ? 184 ILE A O   1 
ATOM 1441 C CG1 ? ILE A 1 184 ?  -4.715  -4.090  -7.024 1.000 95.330 ? 184 ILE A CG1 1 
ATOM 1442 C CG2 ? ILE A 1 184 ?  -5.480  -5.786  -8.731 1.000 95.330 ? 184 ILE A CG2 1 
ATOM 1443 C CD1 ? ILE A 1 184 ?  -6.096  -3.511  -6.749 1.000 95.330 ? 184 ILE A CD1 1 
ATOM 1444 N N   ? CYS A 1 185 ?  -2.580  -6.704 -10.325 1.000 94.840 ? 185 CYS A N   1 
ATOM 1445 C CA  ? CYS A 1 185 ?  -2.416  -7.291 -11.651 1.000 94.840 ? 185 CYS A CA  1 
ATOM 1446 C C   ? CYS A 1 185 ?  -3.318  -8.508 -11.824 1.000 94.840 ? 185 CYS A C   1 
ATOM 1447 C CB  ? CYS A 1 185 ?  -0.959  -7.688 -11.884 1.000 94.840 ? 185 CYS A CB  1 
ATOM 1448 O O   ? CYS A 1 185 ?  -3.321  -9.408 -10.982 1.000 94.840 ? 185 CYS A O   1 
ATOM 1449 S SG  ? CYS A 1 185 ?   0.223  -6.377 -11.501 1.000 94.840 ? 185 CYS A SG  1 
ATOM 1450 N N   ? MET A 1 186 ?  -4.065  -8.462 -12.903 1.000 91.480 ? 186 MET A N   1 
ATOM 1451 C CA  ? MET A 1 186 ?  -4.965  -9.585 -13.148 1.000 91.480 ? 186 MET A CA  1 
ATOM 1452 C C   ? MET A 1 186 ?  -5.798  -9.896 -11.908 1.000 91.480 ? 186 MET A C   1 
ATOM 1453 C CB  ? MET A 1 186 ?  -4.176 -10.825 -13.572 1.000 91.480 ? 186 MET A CB  1 
ATOM 1454 O O   ? MET A 1 186 ?  -5.970 -11.061 -11.547 1.000 91.480 ? 186 MET A O   1 
ATOM 1455 C CG  ? MET A 1 186 ?  -3.399 -10.644 -14.866 1.000 91.480 ? 186 MET A CG  1 
ATOM 1456 S SD  ? MET A 1 186 ?  -2.374 -12.108 -15.281 1.000 91.480 ? 186 MET A SD  1 
ATOM 1457 C CE  ? MET A 1 186 ?  -1.139 -12.019 -13.954 1.000 91.480 ? 186 MET A CE  1 
ATOM 1458 N N   ? ILE A 1 187 ?  -6.192  -8.875 -11.077 1.000 89.550 ? 187 ILE A N   1 
ATOM 1459 C CA  ? ILE A 1 187 ?  -7.121  -8.890  -9.951 1.000 89.550 ? 187 ILE A CA  1 
ATOM 1460 C C   ? ILE A 1 187 ?  -6.413  -9.420  -8.706 1.000 89.550 ? 187 ILE A C   1 
ATOM 1461 C CB  ? ILE A 1 187 ?  -8.371  -9.744 -10.261 1.000 89.550 ? 187 ILE A CB  1 
ATOM 1462 O O   ? ILE A 1 187 ?  -7.061  -9.757  -7.712 1.000 89.550 ? 187 ILE A O   1 
ATOM 1463 C CG1 ? ILE A 1 187 ?  -7.968 -11.194 -10.555 1.000 89.550 ? 187 ILE A CG1 1 
ATOM 1464 C CG2 ? ILE A 1 187 ?  -9.156  -9.146 -11.432 1.000 89.550 ? 187 ILE A CG2 1 
ATOM 1465 C CD1 ? ILE A 1 187 ?  -9.133 -12.174 -10.546 1.000 89.550 ? 187 ILE A CD1 1 
ATOM 1466 N N   ? GLU A 1 188 ?  -5.102  -9.609  -8.736 1.000 94.760 ? 188 GLU A N   1 
ATOM 1467 C CA  ? GLU A 1 188 ?  -4.325 -10.063  -7.587 1.000 94.760 ? 188 GLU A CA  1 
ATOM 1468 C C   ? GLU A 1 188 ?  -3.410  -8.958  -7.068 1.000 94.760 ? 188 GLU A C   1 
ATOM 1469 C CB  ? GLU A 1 188 ?  -3.501 -11.301  -7.949 1.000 94.760 ? 188 GLU A CB  1 
ATOM 1470 O O   ? GLU A 1 188 ?  -2.930  -8.128  -7.842 1.000 94.760 ? 188 GLU A O   1 
ATOM 1471 C CG  ? GLU A 1 188 ?  -4.343 -12.519  -8.301 1.000 94.760 ? 188 GLU A CG  1 
ATOM 1472 C CD  ? GLU A 1 188 ?  -3.513 -13.765  -8.570 1.000 94.760 ? 188 GLU A CD  1 
ATOM 1473 O OE1 ? GLU A 1 188 ?  -3.844 -14.843  -8.027 1.000 94.760 ? 188 GLU A OE1 1 
ATOM 1474 O OE2 ? GLU A 1 188 ?  -2.524 -13.661  -9.330 1.000 94.760 ? 188 GLU A OE2 1 
ATOM 1475 N N   ? TYR A 1 189 ?  -3.066  -8.992  -5.759 1.000 95.680 ? 189 TYR A N   1 
ATOM 1476 C CA  ? TYR A 1 189 ?  -2.176  -8.095  -5.029 1.000 95.680 ? 189 TYR A CA  1 
ATOM 1477 C C   ? TYR A 1 189 ?  -0.718  -8.486  -5.238 1.000 95.680 ? 189 TYR A C   1 
ATOM 1478 C CB  ? TYR A 1 189 ?  -2.510  -8.105  -3.535 1.000 95.680 ? 189 TYR A CB  1 
ATOM 1479 O O   ? TYR A 1 189 ?  -0.205  -9.380  -4.561 1.000 95.680 ? 189 TYR A O   1 
ATOM 1480 C CG  ? TYR A 1 189 ?  -1.973  -6.909  -2.785 1.000 95.680 ? 189 TYR A CG  1 
ATOM 1481 C CD1 ? TYR A 1 189 ?  -2.177  -6.773  -1.414 1.000 95.680 ? 189 TYR A CD1 1 
ATOM 1482 C CD2 ? TYR A 1 189 ?  -1.263  -5.914  -3.446 1.000 95.680 ? 189 TYR A CD2 1 
ATOM 1483 C CE1 ? TYR A 1 189 ?  -1.686  -5.673  -0.719 1.000 95.680 ? 189 TYR A CE1 1 
ATOM 1484 C CE2 ? TYR A 1 189 ?  -0.767  -4.809  -2.762 1.000 95.680 ? 189 TYR A CE2 1 
ATOM 1485 O OH  ? TYR A 1 189 ?  -0.494  -3.606  -0.719 1.000 95.680 ? 189 TYR A OH  1 
ATOM 1486 C CZ  ? TYR A 1 189 ?  -0.983  -4.698  -1.401 1.000 95.680 ? 189 TYR A CZ  1 
ATOM 1487 N N   ? LYS A 1 190 ?  -0.077  -7.746  -6.182 1.000 96.000 ? 190 LYS A N   1 
ATOM 1488 C CA  ? LYS A 1 190 ?   1.235  -8.203  -6.631 1.000 96.000 ? 190 LYS A CA  1 
ATOM 1489 C C   ? LYS A 1 190 ?   2.352  -7.379  -5.996 1.000 96.000 ? 190 LYS A C   1 
ATOM 1490 C CB  ? LYS A 1 190 ?   1.336  -8.132  -8.156 1.000 96.000 ? 190 LYS A CB  1 
ATOM 1491 O O   ? LYS A 1 190 ?   3.492  -7.837  -5.903 1.000 96.000 ? 190 LYS A O   1 
ATOM 1492 C CG  ? LYS A 1 190 ?   0.429  -9.115  -8.882 1.000 96.000 ? 190 LYS A CG  1 
ATOM 1493 C CD  ? LYS A 1 190 ?   0.896 -10.553  -8.691 1.000 96.000 ? 190 LYS A CD  1 
ATOM 1494 C CE  ? LYS A 1 190 ?   0.099 -11.520  -9.556 1.000 96.000 ? 190 LYS A CE  1 
ATOM 1495 N NZ  ? LYS A 1 190 ?   0.570 -12.928  -9.391 1.000 96.000 ? 190 LYS A NZ  1 
ATOM 1496 N N   ? GLY A 1 191 ?   2.026  -6.241  -5.447 1.000 95.010 ? 191 GLY A N   1 
ATOM 1497 C CA  ? GLY A 1 191 ?   3.072  -5.393  -4.898 1.000 95.010 ? 191 GLY A CA  1 
ATOM 1498 C C   ? GLY A 1 191 ?   2.544  -4.332  -3.950 1.000 95.010 ? 191 GLY A C   1 
ATOM 1499 O O   ? GLY A 1 191 ?   1.335  -4.105  -3.876 1.000 95.010 ? 191 GLY A O   1 
ATOM 1500 N N   ? ILE A 1 192 ?   3.495  -3.698  -3.245 1.000 95.040 ? 192 ILE A N   1 
ATOM 1501 C CA  ? ILE A 1 192 ?   3.218  -2.621  -2.301 1.000 95.040 ? 192 ILE A CA  1 
ATOM 1502 C C   ? ILE A 1 192 ?   3.986  -1.366  -2.709 1.000 95.040 ? 192 ILE A C   1 
ATOM 1503 C CB  ? ILE A 1 192 ?   3.584  -3.028  -0.856 1.000 95.040 ? 192 ILE A CB  1 
ATOM 1504 O O   ? ILE A 1 192 ?   5.191  -1.425  -2.966 1.000 95.040 ? 192 ILE A O   1 
ATOM 1505 C CG1 ? ILE A 1 192 ?   2.812  -4.287  -0.444 1.000 95.040 ? 192 ILE A CG1 1 
ATOM 1506 C CG2 ? ILE A 1 192 ?   3.312  -1.876   0.115 1.000 95.040 ? 192 ILE A CG2 1 
ATOM 1507 C CD1 ? ILE A 1 192 ?   3.319  -4.931   0.839 1.000 95.040 ? 192 ILE A CD1 1 
ATOM 1508 N N   ? VAL A 1 193 ?   3.269  -0.335  -2.820 1.000 92.010 ? 193 VAL A N   1 
ATOM 1509 C CA  ? VAL A 1 193 ?   3.946   0.916  -3.148 1.000 92.010 ? 193 VAL A CA  1 
ATOM 1510 C C   ? VAL A 1 193 ?   4.995   1.231  -2.084 1.000 92.010 ? 193 VAL A C   1 
ATOM 1511 C CB  ? VAL A 1 193 ?   2.945   2.086  -3.273 1.000 92.010 ? 193 VAL A CB  1 
ATOM 1512 O O   ? VAL A 1 193 ?   4.661   1.423  -0.912 1.000 92.010 ? 193 VAL A O   1 
ATOM 1513 C CG1 ? VAL A 1 193 ?   3.674   3.387  -3.604 1.000 92.010 ? 193 VAL A CG1 1 
ATOM 1514 C CG2 ? VAL A 1 193 ?   1.891   1.776  -4.334 1.000 92.010 ? 193 VAL A CG2 1 
ATOM 1515 N N   ? SER A 1 194 ?   6.382   1.230  -2.386 1.000 84.720 ? 194 SER A N   1 
ATOM 1516 C CA  ? SER A 1 194 ?   7.505   1.311  -1.458 1.000 84.720 ? 194 SER A CA  1 
ATOM 1517 C C   ? SER A 1 194 ?   8.256   2.629  -1.613 1.000 84.720 ? 194 SER A C   1 
ATOM 1518 C CB  ? SER A 1 194 ?   8.464   0.140  -1.674 1.000 84.720 ? 194 SER A CB  1 
ATOM 1519 O O   ? SER A 1 194 ?   8.687   3.225  -0.623 1.000 84.720 ? 194 SER A O   1 
ATOM 1520 O OG  ? SER A 1 194 ?   9.466   0.119  -0.672 1.000 84.720 ? 194 SER A OG  1 
ATOM 1521 N N   ? ALA A 1 195 ?   8.442   3.292  -2.699 1.000 69.070 ? 195 ALA A N   1 
ATOM 1522 C CA  ? ALA A 1 195 ?   9.202   4.523  -2.901 1.000 69.070 ? 195 ALA A CA  1 
ATOM 1523 C C   ? ALA A 1 195 ?   8.385   5.550  -3.682 1.000 69.070 ? 195 ALA A C   1 
ATOM 1524 C CB  ? ALA A 1 195 ?  10.512   4.227  -3.627 1.000 69.070 ? 195 ALA A CB  1 
ATOM 1525 O O   ? ALA A 1 195 ?   7.771   5.220  -4.699 1.000 69.070 ? 195 ALA A O   1 
ATOM 1526 N N   ? ASP A 1 196 ?   8.139   6.728  -3.052 1.000 59.440 ? 196 ASP A N   1 
ATOM 1527 C CA  ? ASP A 1 196 ?   7.277   7.810  -3.519 1.000 59.440 ? 196 ASP A CA  1 
ATOM 1528 C C   ? ASP A 1 196 ?   8.072   9.098  -3.720 1.000 59.440 ? 196 ASP A C   1 
ATOM 1529 C CB  ? ASP A 1 196 ?   6.131   8.047  -2.533 1.000 59.440 ? 196 ASP A CB  1 
ATOM 1530 O O   ? ASP A 1 196 ?   7.497  10.150  -4.006 1.000 59.440 ? 196 ASP A O   1 
ATOM 1531 C CG  ? ASP A 1 196 ?   5.170   6.875  -2.446 1.000 59.440 ? 196 ASP A CG  1 
ATOM 1532 O OD1 ? ASP A 1 196 ?   4.947   6.192  -3.470 1.000 59.440 ? 196 ASP A OD1 1 
ATOM 1533 O OD2 ? ASP A 1 196 ?   4.630   6.632  -1.346 1.000 59.440 ? 196 ASP A OD2 1 
ATOM 1534 N N   ? ALA A 1 197 ?   9.574   9.091  -3.718 1.000 49.430 ? 197 ALA A N   1 
ATOM 1535 C CA  ? ALA A 1 197 ?  10.198  10.407  -3.604 1.000 49.430 ? 197 ALA A CA  1 
ATOM 1536 C C   ? ALA A 1 197 ?  10.740  10.875  -4.952 1.000 49.430 ? 197 ALA A C   1 
ATOM 1537 C CB  ? ALA A 1 197 ?  11.316  10.377  -2.565 1.000 49.430 ? 197 ALA A CB  1 
ATOM 1538 O O   ? ALA A 1 197 ?  10.816  12.078  -5.214 1.000 49.430 ? 197 ALA A O   1 
ATOM 1539 N N   ? ASP A 1 198 ?  10.002  10.502  -6.062 1.000 56.700 ? 198 ASP A N   1 
ATOM 1540 C CA  ? ASP A 1 198 ?  10.286  11.068  -7.378 1.000 56.700 ? 198 ASP A CA  1 
ATOM 1541 C C   ? ASP A 1 198 ?   9.273  10.587  -8.413 1.000 56.700 ? 198 ASP A C   1 
ATOM 1542 C CB  ? ASP A 1 198 ?  11.705  10.705  -7.822 1.000 56.700 ? 198 ASP A CB  1 
ATOM 1543 O O   ? ASP A 1 198 ?   9.644   9.970  -9.414 1.000 56.700 ? 198 ASP A O   1 
ATOM 1544 C CG  ? ASP A 1 198 ?  12.779  11.381  -6.988 1.000 56.700 ? 198 ASP A CG  1 
ATOM 1545 O OD1 ? ASP A 1 198 ?  12.566  12.524  -6.529 1.000 56.700 ? 198 ASP A OD1 1 
ATOM 1546 O OD2 ? ASP A 1 198 ?  13.849  10.767  -6.791 1.000 56.700 ? 198 ASP A OD2 1 
ATOM 1547 N N   ? CYS A 1 199 ?   7.995  10.608  -7.990 1.000 65.520 ? 199 CYS A N   1 
ATOM 1548 C CA  ? CYS A 1 199 ?   6.875  10.117  -8.785 1.000 65.520 ? 199 CYS A CA  1 
ATOM 1549 C C   ? CYS A 1 199 ?   6.598  11.039  -9.966 1.000 65.520 ? 199 CYS A C   1 
ATOM 1550 C CB  ? CYS A 1 199 ?   5.620   9.988  -7.922 1.000 65.520 ? 199 CYS A CB  1 
ATOM 1551 O O   ? CYS A 1 199 ?   6.907  12.231  -9.914 1.000 65.520 ? 199 CYS A O   1 
ATOM 1552 S SG  ? CYS A 1 199 ?   5.118  11.533  -7.133 1.000 65.520 ? 199 CYS A SG  1 
ATOM 1553 N N   ? GLY A 1 200 ?   6.399  10.433 -11.203 1.000 55.670 ? 200 GLY A N   1 
ATOM 1554 C CA  ? GLY A 1 200 ?   5.968  11.245 -12.330 1.000 55.670 ? 200 GLY A CA  1 
ATOM 1555 C C   ? GLY A 1 200 ?   7.123  11.785 -13.151 1.000 55.670 ? 200 GLY A C   1 
ATOM 1556 O O   ? GLY A 1 200 ?   6.942  12.698 -13.961 1.000 55.670 ? 200 GLY A O   1 
ATOM 1557 N N   ? VAL A 1 201 ?   8.432  11.324 -12.778 1.000 63.700 ? 201 VAL A N   1 
ATOM 1558 C CA  ? VAL A 1 201 ?   9.620  11.585 -13.583 1.000 63.700 ? 201 VAL A CA  1 
ATOM 1559 C C   ? VAL A 1 201 ?   9.742  10.533 -14.683 1.000 63.700 ? 201 VAL A C   1 
ATOM 1560 C CB  ? VAL A 1 201 ?  10.900  11.602 -12.717 1.000 63.700 ? 201 VAL A CB  1 
ATOM 1561 O O   ? VAL A 1 201 ?   9.764   9.332 -14.402 1.000 63.700 ? 201 VAL A O   1 
ATOM 1562 C CG1 ? VAL A 1 201 ?  12.134  11.855 -13.582 1.000 63.700 ? 201 VAL A CG1 1 
ATOM 1563 C CG2 ? VAL A 1 201 ?  10.788  12.658 -11.619 1.000 63.700 ? 201 VAL A CG2 1 
ATOM 1564 N N   ? PRO A 1 202 ?   9.441  11.057 -15.873 1.000 58.620 ? 202 PRO A N   1 
ATOM 1565 C CA  ? PRO A 1 202 ?   9.448  10.172 -17.040 1.000 58.620 ? 202 PRO A CA  1 
ATOM 1566 C C   ? PRO A 1 202 ?  10.678   9.269 -17.089 1.000 58.620 ? 202 PRO A C   1 
ATOM 1567 C CB  ? PRO A 1 202 ?   9.439  11.146 -18.221 1.000 58.620 ? 202 PRO A CB  1 
ATOM 1568 O O   ? PRO A 1 202 ?  10.602   8.142 -17.586 1.000 58.620 ? 202 PRO A O   1 
ATOM 1569 C CG  ? PRO A 1 202 ?   8.816  12.394 -17.682 1.000 58.620 ? 202 PRO A CG  1 
ATOM 1570 C CD  ? PRO A 1 202 ?   9.159  12.507 -16.224 1.000 58.620 ? 202 PRO A CD  1 
ATOM 1571 N N   ? THR A 1 203 ?  11.756   9.626 -16.311 1.000 63.360 ? 203 THR A N   1 
ATOM 1572 C CA  ? THR A 1 203 ?  13.032   8.931 -16.435 1.000 63.360 ? 203 THR A CA  1 
ATOM 1573 C C   ? THR A 1 203 ?  13.326   8.111 -15.182 1.000 63.360 ? 203 THR A C   1 
ATOM 1574 C CB  ? THR A 1 203 ?  14.185   9.921 -16.686 1.000 63.360 ? 203 THR A CB  1 
ATOM 1575 O O   ? THR A 1 203 ?  14.328   7.396 -15.122 1.000 63.360 ? 203 THR A O   1 
ATOM 1576 C CG2 ? THR A 1 203 ?  14.030  10.616 -18.035 1.000 63.360 ? 203 THR A CG2 1 
ATOM 1577 O OG1 ? THR A 1 203 ?  14.192  10.910 -15.649 1.000 63.360 ? 203 THR A OG1 1 
ATOM 1578 N N   ? LYS A 1 204 ?  12.319   8.003 -14.238 1.000 74.280 ? 204 LYS A N   1 
ATOM 1579 C CA  ? LYS A 1 204 ?  12.573   7.241 -13.019 1.000 74.280 ? 204 LYS A CA  1 
ATOM 1580 C C   ? LYS A 1 204 ?  11.409   6.305 -12.703 1.000 74.280 ? 204 LYS A C   1 
ATOM 1581 C CB  ? LYS A 1 204 ?  12.824   8.182 -11.840 1.000 74.280 ? 204 LYS A CB  1 
ATOM 1582 O O   ? LYS A 1 204 ?  10.341   6.755 -12.285 1.000 74.280 ? 204 LYS A O   1 
ATOM 1583 C CG  ? LYS A 1 204 ?  13.424   7.499 -10.619 1.000 74.280 ? 204 LYS A CG  1 
ATOM 1584 C CD  ? LYS A 1 204 ?  13.790   8.507  -9.538 1.000 74.280 ? 204 LYS A CD  1 
ATOM 1585 C CE  ? LYS A 1 204 ?  14.356   7.822  -8.302 1.000 74.280 ? 204 LYS A CE  1 
ATOM 1586 N NZ  ? LYS A 1 204 ?  14.781   8.811  -7.266 1.000 74.280 ? 204 LYS A NZ  1 
ATOM 1587 N N   ? PRO A 1 205 ?  11.610   4.988 -12.991 1.000 81.910 ? 205 PRO A N   1 
ATOM 1588 C CA  ? PRO A 1 205 ?  10.566   3.998 -12.717 1.000 81.910 ? 205 PRO A CA  1 
ATOM 1589 C C   ? PRO A 1 205 ?  10.149   3.970 -11.249 1.000 81.910 ? 205 PRO A C   1 
ATOM 1590 C CB  ? PRO A 1 205 ?  11.220   2.675 -13.124 1.000 81.910 ? 205 PRO A CB  1 
ATOM 1591 O O   ? PRO A 1 205 ?  10.952   4.292 -10.369 1.000 81.910 ? 205 PRO A O   1 
ATOM 1592 C CG  ? PRO A 1 205 ?  12.313   3.063 -14.066 1.000 81.910 ? 205 PRO A CG  1 
ATOM 1593 C CD  ? PRO A 1 205 ?  12.840   4.408 -13.657 1.000 81.910 ? 205 PRO A CD  1 
ATOM 1594 N N   ? GLY A 1 206 ?   8.841   3.626 -11.004 1.000 85.660 ? 206 GLY A N   1 
ATOM 1595 C CA  ? GLY A 1 206 ?   8.352   3.394  -9.655 1.000 85.660 ? 206 GLY A CA  1 
ATOM 1596 C C   ? GLY A 1 206 ?   8.882   2.112  -9.041 1.000 85.660 ? 206 GLY A C   1 
ATOM 1597 O O   ? GLY A 1 206 ?   9.175   1.150  -9.754 1.000 85.660 ? 206 GLY A O   1 
ATOM 1598 N N   ? ILE A 1 207 ?   8.977   2.102  -7.678 1.000 88.670 ? 207 ILE A N   1 
ATOM 1599 C CA  ? ILE A 1 207 ?   9.473   0.935  -6.957 1.000 88.670 ? 207 ILE A CA  1 
ATOM 1600 C C   ? ILE A 1 207 ?   8.390   0.409  -6.018 1.000 88.670 ? 207 ILE A C   1 
ATOM 1601 C CB  ? ILE A 1 207 ?  10.757   1.264  -6.164 1.000 88.670 ? 207 ILE A CB  1 
ATOM 1602 O O   ? ILE A 1 207 ?   7.780   1.178  -5.272 1.000 88.670 ? 207 ILE A O   1 
ATOM 1603 C CG1 ? ILE A 1 207 ?  11.817   1.872  -7.090 1.000 88.670 ? 207 ILE A CG1 1 
ATOM 1604 C CG2 ? ILE A 1 207 ?  11.295   0.014  -5.462 1.000 88.670 ? 207 ILE A CG2 1 
ATOM 1605 C CD1 ? ILE A 1 207 ?  12.219   0.967  -8.247 1.000 88.670 ? 207 ILE A CD1 1 
ATOM 1606 N N   ? TYR A 1 208 ?   8.238  -0.853  -6.105 1.000 93.090 ? 208 TYR A N   1 
ATOM 1607 C CA  ? TYR A 1 208 ?   7.270  -1.561  -5.275 1.000 93.090 ? 208 TYR A CA  1 
ATOM 1608 C C   ? TYR A 1 208 ?   7.917  -2.753  -4.578 1.000 93.090 ? 208 TYR A C   1 
ATOM 1609 C CB  ? TYR A 1 208 ?   6.081  -2.032  -6.117 1.000 93.090 ? 208 TYR A CB  1 
ATOM 1610 O O   ? TYR A 1 208 ?   8.871  -3.339  -5.095 1.000 93.090 ? 208 TYR A O   1 
ATOM 1611 C CG  ? TYR A 1 208 ?   5.319  -0.906  -6.773 1.000 93.090 ? 208 TYR A CG  1 
ATOM 1612 C CD1 ? TYR A 1 208 ?   4.060  -0.529  -6.311 1.000 93.090 ? 208 TYR A CD1 1 
ATOM 1613 C CD2 ? TYR A 1 208 ?   5.855  -0.218  -7.857 1.000 93.090 ? 208 TYR A CD2 1 
ATOM 1614 C CE1 ? TYR A 1 208 ?   3.353   0.506  -6.914 1.000 93.090 ? 208 TYR A CE1 1 
ATOM 1615 C CE2 ? TYR A 1 208 ?   5.157   0.819  -8.467 1.000 93.090 ? 208 TYR A CE2 1 
ATOM 1616 O OH  ? TYR A 1 208 ?   3.214   2.199  -8.590 1.000 93.090 ? 208 TYR A OH  1 
ATOM 1617 C CZ  ? TYR A 1 208 ?   3.909   1.174  -7.989 1.000 93.090 ? 208 TYR A CZ  1 
ATOM 1618 N N   ? THR A 1 209 ?   7.386  -3.005  -3.336 1.000 94.990 ? 209 THR A N   1 
ATOM 1619 C CA  ? THR A 1 209 ?   7.761  -4.257  -2.687 1.000 94.990 ? 209 THR A CA  1 
ATOM 1620 C C   ? THR A 1 209 ?   7.079  -5.442  -3.363 1.000 94.990 ? 209 THR A C   1 
ATOM 1621 C CB  ? THR A 1 209 ?   7.401  -4.239  -1.190 1.000 94.990 ? 209 THR A CB  1 
ATOM 1622 O O   ? THR A 1 209 ?   5.863  -5.433  -3.565 1.000 94.990 ? 209 THR A O   1 
ATOM 1623 C CG2 ? THR A 1 209 ?   7.774  -5.557  -0.519 1.000 94.990 ? 209 THR A CG2 1 
ATOM 1624 O OG1 ? THR A 1 209 ?   8.107  -3.172  -0.546 1.000 94.990 ? 209 THR A OG1 1 
ATOM 1625 N N   ? ARG A 1 210 ?   7.860  -6.444  -3.815 1.000 95.400 ? 210 ARG A N   1 
ATOM 1626 C CA  ? ARG A 1 210 ?   7.361  -7.669  -4.432 1.000 95.400 ? 210 ARG A CA  1 
ATOM 1627 C C   ? ARG A 1 210 ?   6.754  -8.600  -3.389 1.000 95.400 ? 210 ARG A C   1 
ATOM 1628 C CB  ? ARG A 1 210 ?   8.483  -8.387  -5.186 1.000 95.400 ? 210 ARG A CB  1 
ATOM 1629 O O   ? ARG A 1 210 ?   7.470  -9.162  -2.558 1.000 95.400 ? 210 ARG A O   1 
ATOM 1630 C CG  ? ARG A 1 210 ?   8.022  -9.617  -5.951 1.000 95.400 ? 210 ARG A CG  1 
ATOM 1631 C CD  ? ARG A 1 210 ?   9.155 -10.237  -6.757 1.000 95.400 ? 210 ARG A CD  1 
ATOM 1632 N NE  ? ARG A 1 210 ?  10.182 -10.810  -5.891 1.000 95.400 ? 210 ARG A NE  1 
ATOM 1633 N NH1 ? ARG A 1 210 ?  11.755 -11.048  -7.565 1.000 95.400 ? 210 ARG A NH1 1 
ATOM 1634 N NH2 ? ARG A 1 210 ?  12.250 -11.692  -5.422 1.000 95.400 ? 210 ARG A NH2 1 
ATOM 1635 C CZ  ? ARG A 1 210 ?  11.393 -11.182  -6.295 1.000 95.400 ? 210 ARG A CZ  1 
ATOM 1636 N N   ? LEU A 1 211 ?   5.435  -8.871  -3.508 1.000 96.070 ? 211 LEU A N   1 
ATOM 1637 C CA  ? LEU A 1 211 ?   4.677  -9.585  -2.485 1.000 96.070 ? 211 LEU A CA  1 
ATOM 1638 C C   ? LEU A 1 211 ?   4.971 -11.080  -2.536 1.000 96.070 ? 211 LEU A C   1 
ATOM 1639 C CB  ? LEU A 1 211 ?   3.176  -9.341  -2.662 1.000 96.070 ? 211 LEU A CB  1 
ATOM 1640 O O   ? LEU A 1 211 ?   4.963 -11.754  -1.504 1.000 96.070 ? 211 LEU A O   1 
ATOM 1641 C CG  ? LEU A 1 211 ?   2.268  -9.869  -1.550 1.000 96.070 ? 211 LEU A CG  1 
ATOM 1642 C CD1 ? LEU A 1 211 ?   2.691  -9.292  -0.203 1.000 96.070 ? 211 LEU A CD1 1 
ATOM 1643 C CD2 ? LEU A 1 211 ?   0.810  -9.535  -1.847 1.000 96.070 ? 211 LEU A CD2 1 
ATOM 1644 N N   ? SER A 1 212 ?   5.262 -11.641  -3.715 1.000 95.460 ? 212 SER A N   1 
ATOM 1645 C CA  ? SER A 1 212 ?   5.464 -13.076  -3.887 1.000 95.460 ? 212 SER A CA  1 
ATOM 1646 C C   ? SER A 1 212 ?   6.591 -13.586  -2.996 1.000 95.460 ? 212 SER A C   1 
ATOM 1647 C CB  ? SER A 1 212 ?   5.771 -13.403  -5.349 1.000 95.460 ? 212 SER A CB  1 
ATOM 1648 O O   ? SER A 1 212 ?   6.574 -14.740  -2.564 1.000 95.460 ? 212 SER A O   1 
ATOM 1649 O OG  ? SER A 1 212 ?   6.920 -12.702  -5.791 1.000 95.460 ? 212 SER A OG  1 
ATOM 1650 N N   ? LYS A 1 213 ?   7.496 -12.802  -2.613 1.000 95.060 ? 213 LYS A N   1 
ATOM 1651 C CA  ? LYS A 1 213 ?   8.652 -13.172  -1.802 1.000 95.060 ? 213 LYS A CA  1 
ATOM 1652 C C   ? LYS A 1 213 ?   8.273 -13.294  -0.328 1.000 95.060 ? 213 LYS A C   1 
ATOM 1653 C CB  ? LYS A 1 213 ?   9.777 -12.149  -1.970 1.000 95.060 ? 213 LYS A CB  1 
ATOM 1654 O O   ? LYS A 1 213 ?   9.009 -13.890   0.460 1.000 95.060 ? 213 LYS A O   1 
ATOM 1655 C CG  ? LYS A 1 213 ?  10.618 -12.355  -3.222 1.000 95.060 ? 213 LYS A CG  1 
ATOM 1656 C CD  ? LYS A 1 213 ?  11.454 -13.625  -3.131 1.000 95.060 ? 213 LYS A CD  1 
ATOM 1657 C CE  ? LYS A 1 213 ?  12.360 -13.787  -4.344 1.000 95.060 ? 213 LYS A CE  1 
ATOM 1658 N NZ  ? LYS A 1 213 ?  13.202 -15.017  -4.246 1.000 95.060 ? 213 LYS A NZ  1 
ATOM 1659 N N   ? TYR A 1 214 ?   7.075 -12.723   0.050 1.000 96.030 ? 214 TYR A N   1 
ATOM 1660 C CA  ? TYR A 1 214 ?   6.747 -12.604   1.467 1.000 96.030 ? 214 TYR A CA  1 
ATOM 1661 C C   ? TYR A 1 214 ?   5.507 -13.421   1.810 1.000 96.030 ? 214 TYR A C   1 
ATOM 1662 C CB  ? TYR A 1 214 ?   6.527 -11.137   1.846 1.000 96.030 ? 214 TYR A CB  1 
ATOM 1663 O O   ? TYR A 1 214 ?   4.959 -13.298   2.907 1.000 96.030 ? 214 TYR A O   1 
ATOM 1664 C CG  ? TYR A 1 214 ?   7.743 -10.267   1.640 1.000 96.030 ? 214 TYR A CG  1 
ATOM 1665 C CD1 ? TYR A 1 214 ?   8.738 -10.186   2.612 1.000 96.030 ? 214 TYR A CD1 1 
ATOM 1666 C CD2 ? TYR A 1 214 ?   7.900  -9.525   0.475 1.000 96.030 ? 214 TYR A CD2 1 
ATOM 1667 C CE1 ? TYR A 1 214 ?   9.860  -9.385   2.428 1.000 96.030 ? 214 TYR A CE1 1 
ATOM 1668 C CE2 ? TYR A 1 214 ?   9.018  -8.720   0.280 1.000 96.030 ? 214 TYR A CE2 1 
ATOM 1669 O OH  ? TYR A 1 214 ?  11.099  -7.862   1.072 1.000 96.030 ? 214 TYR A OH  1 
ATOM 1670 C CZ  ? TYR A 1 214 ?   9.991  -8.657   1.260 1.000 96.030 ? 214 TYR A CZ  1 
ATOM 1671 N N   ? LEU A 1 215 ?   5.065 -14.246   0.902 1.000 94.830 ? 215 LEU A N   1 
ATOM 1672 C CA  ? LEU A 1 215 ?   3.808 -14.965   1.085 1.000 94.830 ? 215 LEU A CA  1 
ATOM 1673 C C   ? LEU A 1 215 ?   3.895 -15.919   2.271 1.000 94.830 ? 215 LEU A C   1 
ATOM 1674 C CB  ? LEU A 1 215 ?   3.444 -15.741  -0.184 1.000 94.830 ? 215 LEU A CB  1 
ATOM 1675 O O   ? LEU A 1 215 ?   2.946 -16.037   3.049 1.000 94.830 ? 215 LEU A O   1 
ATOM 1676 C CG  ? LEU A 1 215 ?   2.992 -14.906  -1.383 1.000 94.830 ? 215 LEU A CG  1 
ATOM 1677 C CD1 ? LEU A 1 215 ?   2.696 -15.809  -2.576 1.000 94.830 ? 215 LEU A CD1 1 
ATOM 1678 C CD2 ? LEU A 1 215 ?   1.769 -14.070  -1.022 1.000 94.830 ? 215 LEU A CD2 1 
ATOM 1679 N N   ? ASP A 1 216 ?   5.064 -16.567   2.351 1.000 94.250 ? 216 ASP A N   1 
ATOM 1680 C CA  ? ASP A 1 216 ?   5.236 -17.493   3.466 1.000 94.250 ? 216 ASP A CA  1 
ATOM 1681 C C   ? ASP A 1 216 ?   5.168 -16.761   4.804 1.000 94.250 ? 216 ASP A C   1 
ATOM 1682 C CB  ? ASP A 1 216 ?   6.565 -18.241   3.342 1.000 94.250 ? 216 ASP A CB  1 
ATOM 1683 O O   ? ASP A 1 216 ?   4.523 -17.231   5.743 1.000 94.250 ? 216 ASP A O   1 
ATOM 1684 C CG  ? ASP A 1 216 ?   6.545 -19.311   2.265 1.000 94.250 ? 216 ASP A CG  1 
ATOM 1685 O OD1 ? ASP A 1 216 ?   5.449 -19.675   1.786 1.000 94.250 ? 216 ASP A OD1 1 
ATOM 1686 O OD2 ? ASP A 1 216 ?   7.636 -19.797   1.893 1.000 94.250 ? 216 ASP A OD2 1 
ATOM 1687 N N   ? TRP A 1 217 ?   5.811 -15.646   4.846 1.000 95.810 ? 217 TRP A N   1 
ATOM 1688 C CA  ? TRP A 1 217 ?   5.818 -14.812   6.044 1.000 95.810 ? 217 TRP A CA  1 
ATOM 1689 C C   ? TRP A 1 217 ?   4.412 -14.325   6.377 1.000 95.810 ? 217 TRP A C   1 
ATOM 1690 C CB  ? TRP A 1 217 ?   6.757 -13.616   5.861 1.000 95.810 ? 217 TRP A CB  1 
ATOM 1691 O O   ? TRP A 1 217 ?   3.979 -14.401   7.529 1.000 95.810 ? 217 TRP A O   1 
ATOM 1692 C CG  ? TRP A 1 217 ?   6.682 -12.608   6.968 1.000 95.810 ? 217 TRP A CG  1 
ATOM 1693 C CD1 ? TRP A 1 217 ?   7.221 -12.719   8.220 1.000 95.810 ? 217 TRP A CD1 1 
ATOM 1694 C CD2 ? TRP A 1 217 ?   6.025 -11.338   6.925 1.000 95.810 ? 217 TRP A CD2 1 
ATOM 1695 C CE2 ? TRP A 1 217 ?   6.207 -10.730   8.187 1.000 95.810 ? 217 TRP A CE2 1 
ATOM 1696 C CE3 ? TRP A 1 217 ?   5.301 -10.654   5.940 1.000 95.810 ? 217 TRP A CE3 1 
ATOM 1697 N NE1 ? TRP A 1 217 ?   6.940 -11.592   8.958 1.000 95.810 ? 217 TRP A NE1 1 
ATOM 1698 C CH2 ? TRP A 1 217 ?   4.985  -8.821   7.508 1.000 95.810 ? 217 TRP A CH2 1 
ATOM 1699 C CZ2 ? TRP A 1 217 ?   5.690  -9.468   8.489 1.000 95.810 ? 217 TRP A CZ2 1 
ATOM 1700 C CZ3 ? TRP A 1 217 ?   4.786  -9.398   6.243 1.000 95.810 ? 217 TRP A CZ3 1 
ATOM 1701 N N   ? ILE A 1 218 ?   3.660 -13.907   5.410 1.000 95.870 ? 218 ILE A N   1 
ATOM 1702 C CA  ? ILE A 1 218 ?   2.303 -13.392   5.557 1.000 95.870 ? 218 ILE A CA  1 
ATOM 1703 C C   ? ILE A 1 218 ?   1.379 -14.504   6.049 1.000 95.870 ? 218 ILE A C   1 
ATOM 1704 C CB  ? ILE A 1 218 ?   1.774 -12.804   4.229 1.000 95.870 ? 218 ILE A CB  1 
ATOM 1705 O O   ? ILE A 1 218 ?   0.635 -14.319   7.015 1.000 95.870 ? 218 ILE A O   1 
ATOM 1706 C CG1 ? ILE A 1 218 ?   2.576 -11.557   3.841 1.000 95.870 ? 218 ILE A CG1 1 
ATOM 1707 C CG2 ? ILE A 1 218 ?   0.281 -12.483   4.337 1.000 95.870 ? 218 ILE A CG2 1 
ATOM 1708 C CD1 ? ILE A 1 218 ?   2.316 -11.071   2.422 1.000 95.870 ? 218 ILE A CD1 1 
ATOM 1709 N N   ? LYS A 1 219 ?   1.449 -15.611   5.434 1.000 93.830 ? 219 LYS A N   1 
ATOM 1710 C CA  ? LYS A 1 219 ?   0.585 -16.740   5.762 1.000 93.830 ? 219 LYS A CA  1 
ATOM 1711 C C   ? LYS A 1 219 ?   0.856 -17.248   7.175 1.000 93.830 ? 219 LYS A C   1 
ATOM 1712 C CB  ? LYS A 1 219 ?   0.775 -17.874   4.753 1.000 93.830 ? 219 LYS A CB  1 
ATOM 1713 O O   ? LYS A 1 219 ?  -0.073 -17.618   7.897 1.000 93.830 ? 219 LYS A O   1 
ATOM 1714 C CG  ? LYS A 1 219 ?   0.182 -17.587   3.381 1.000 93.830 ? 219 LYS A CG  1 
ATOM 1715 C CD  ? LYS A 1 219 ?   0.420 -18.742   2.417 1.000 93.830 ? 219 LYS A CD  1 
ATOM 1716 C CE  ? LYS A 1 219 ?  -0.216 -18.478   1.059 1.000 93.830 ? 219 LYS A CE  1 
ATOM 1717 N NZ  ? LYS A 1 219 ?   0.100 -19.560   0.079 1.000 93.830 ? 219 LYS A NZ  1 
ATOM 1718 N N   ? LYS A 1 220 ?   2.110 -17.284   7.524 1.000 93.950 ? 220 LYS A N   1 
ATOM 1719 C CA  ? LYS A 1 220 ?   2.501 -17.718   8.861 1.000 93.950 ? 220 LYS A CA  1 
ATOM 1720 C C   ? LYS A 1 220 ?   1.919 -16.798   9.931 1.000 93.950 ? 220 LYS A C   1 
ATOM 1721 C CB  ? LYS A 1 220 ?   4.024 -17.770   8.986 1.000 93.950 ? 220 LYS A CB  1 
ATOM 1722 O O   ? LYS A 1 220 ?   1.402 -17.266  10.947 1.000 93.950 ? 220 LYS A O   1 
ATOM 1723 C CG  ? LYS A 1 220 ?   4.518 -18.304  10.322 1.000 93.950 ? 220 LYS A CG  1 
ATOM 1724 C CD  ? LYS A 1 220 ?   6.039 -18.382  10.365 1.000 93.950 ? 220 LYS A CD  1 
ATOM 1725 C CE  ? LYS A 1 220 ?   6.537 -18.859  11.722 1.000 93.950 ? 220 LYS A CE  1 
ATOM 1726 N NZ  ? LYS A 1 220 ?   8.026 -18.978  11.756 1.000 93.950 ? 220 LYS A NZ  1 
ATOM 1727 N N   ? LEU A 1 221 ?   1.930 -15.556   9.742 1.000 92.870 ? 221 LEU A N   1 
ATOM 1728 C CA  ? LEU A 1 221 ?   1.481 -14.559  10.708 1.000 92.870 ? 221 LEU A CA  1 
ATOM 1729 C C   ? LEU A 1 221 ?  -0.042 -14.515  10.776 1.000 92.870 ? 221 LEU A C   1 
ATOM 1730 C CB  ? LEU A 1 221 ?   2.028 -13.176  10.345 1.000 92.870 ? 221 LEU A CB  1 
ATOM 1731 O O   ? LEU A 1 221 ?  -0.616 -14.396  11.860 1.000 92.870 ? 221 LEU A O   1 
ATOM 1732 C CG  ? LEU A 1 221 ?   3.478 -12.894  10.742 1.000 92.870 ? 221 LEU A CG  1 
ATOM 1733 C CD1 ? LEU A 1 221 ?   3.929 -11.550  10.182 1.000 92.870 ? 221 LEU A CD1 1 
ATOM 1734 C CD2 ? LEU A 1 221 ?   3.633 -12.927  12.259 1.000 92.870 ? 221 LEU A CD2 1 
ATOM 1735 N N   ? ILE A 1 222 ?  -0.765 -14.681   9.640 1.000 90.730 ? 222 ILE A N   1 
ATOM 1736 C CA  ? ILE A 1 222 ?  -2.218 -14.574   9.573 1.000 90.730 ? 222 ILE A CA  1 
ATOM 1737 C C   ? ILE A 1 222 ?  -2.850 -15.929   9.883 1.000 90.730 ? 222 ILE A C   1 
ATOM 1738 C CB  ? ILE A 1 222 ?  -2.684 -14.070   8.189 1.000 90.730 ? 222 ILE A CB  1 
ATOM 1739 O O   ? ILE A 1 222 ?  -4.056 -16.017  10.127 1.000 90.730 ? 222 ILE A O   1 
ATOM 1740 C CG1 ? ILE A 1 222 ?  -2.151 -12.656   7.928 1.000 90.730 ? 222 ILE A CG1 1 
ATOM 1741 C CG2 ? ILE A 1 222 ?  -4.211 -14.107   8.086 1.000 90.730 ? 222 ILE A CG2 1 
ATOM 1742 C CD1 ? ILE A 1 222 ?  -2.410 -12.147   6.517 1.000 90.730 ? 222 ILE A CD1 1 
ATOM 1743 N N   ? ARG A 1 223 ?  -2.016 -16.885  10.099 1.000 82.670 ? 223 ARG A N   1 
ATOM 1744 C CA  ? ARG A 1 223 ?  -2.444 -18.234  10.457 1.000 82.670 ? 223 ARG A CA  1 
ATOM 1745 C C   ? ARG A 1 223 ?  -3.449 -18.775   9.446 1.000 82.670 ? 223 ARG A C   1 
ATOM 1746 C CB  ? ARG A 1 223 ?  -3.052 -18.251  11.861 1.000 82.670 ? 223 ARG A CB  1 
ATOM 1747 O O   ? ARG A 1 223 ?  -4.462 -19.367   9.825 1.000 82.670 ? 223 ARG A O   1 
ATOM 1748 C CG  ? ARG A 1 223 ?  -2.071 -17.876  12.961 1.000 82.670 ? 223 ARG A CG  1 
ATOM 1749 C CD  ? ARG A 1 223 ?  -2.699 -18.001  14.342 1.000 82.670 ? 223 ARG A CD  1 
ATOM 1750 N NE  ? ARG A 1 223 ?  -1.756 -17.640  15.397 1.000 82.670 ? 223 ARG A NE  1 
ATOM 1751 N NH1 ? ARG A 1 223 ?  -3.299 -17.786  17.111 1.000 82.670 ? 223 ARG A NH1 1 
ATOM 1752 N NH2 ? ARG A 1 223 ?  -1.126 -17.211  17.564 1.000 82.670 ? 223 ARG A NH2 1 
ATOM 1753 C CZ  ? ARG A 1 223 ?  -2.062 -17.546  16.688 1.000 82.670 ? 223 ARG A CZ  1 
ATOM 1754 N N   ? ILE A 1 224 ?  -3.397 -18.369   8.139 1.000 65.810 ? 224 ILE A N   1 
ATOM 1755 C CA  ? ILE A 1 224 ?  -4.196 -18.868   7.025 1.000 65.810 ? 224 ILE A CA  1 
ATOM 1756 C C   ? ILE A 1 224 ?  -3.440 -19.983   6.306 1.000 65.810 ? 224 ILE A C   1 
ATOM 1757 C CB  ? ILE A 1 224 ?  -4.553 -17.737   6.034 1.000 65.810 ? 224 ILE A CB  1 
ATOM 1758 O O   ? ILE A 1 224 ?  -2.238 -19.866   6.058 1.000 65.810 ? 224 ILE A O   1 
ATOM 1759 C CG1 ? ILE A 1 224 ?  -5.404 -16.667   6.728 1.000 65.810 ? 224 ILE A CG1 1 
ATOM 1760 C CG2 ? ILE A 1 224 ?  -5.275 -18.301   4.807 1.000 65.810 ? 224 ILE A CG2 1 
ATOM 1761 C CD1 ? ILE A 1 224 ?  -5.700 -15.452   5.860 1.000 65.810 ? 224 ILE A CD1 1 
ATOM 1762 N N   ? LYS A 1 225 ?  -3.822 -21.406   6.438 1.000 47.130 ? 225 LYS A N   1 
ATOM 1763 C CA  ? LYS A 1 225 ?  -3.328 -22.576   5.717 1.000 47.130 ? 225 LYS A CA  1 
ATOM 1764 C C   ? LYS A 1 225 ?  -3.665 -22.488   4.231 1.000 47.130 ? 225 LYS A C   1 
ATOM 1765 C CB  ? LYS A 1 225 ?  -3.911 -23.859   6.312 1.000 47.130 ? 225 LYS A CB  1 
ATOM 1766 O O   ? LYS A 1 225 ?  -4.749 -22.034   3.861 1.000 47.130 ? 225 LYS A O   1 
ATOM 1767 C CG  ? LYS A 1 225 ?  -3.300 -24.255   7.648 1.000 47.130 ? 225 LYS A CG  1 
ATOM 1768 C CD  ? LYS A 1 225 ?  -3.762 -25.639   8.085 1.000 47.130 ? 225 LYS A CD  1 
ATOM 1769 C CE  ? LYS A 1 225 ?  -3.213 -26.006   9.457 1.000 47.130 ? 225 LYS A CE  1 
ATOM 1770 N NZ  ? LYS A 1 225 ?  -3.645 -27.371   9.880 1.000 47.130 ? 225 LYS A NZ  1 
# 
loop_
_struct_sheet_range.sheet_id 
_struct_sheet_range.id 
_struct_sheet_range.beg_label_comp_id 
_struct_sheet_range.beg_label_asym_id 
_struct_sheet_range.beg_label_seq_id 
_struct_sheet_range.pdbx_beg_PDB_ins_code 
_struct_sheet_range.end_label_comp_id 
_struct_sheet_range.end_label_asym_id 
_struct_sheet_range.end_label_seq_id 
_struct_sheet_range.pdbx_end_PDB_ins_code 
_struct_sheet_range.beg_auth_comp_id 
_struct_sheet_range.beg_auth_asym_id 
_struct_sheet_range.beg_auth_seq_id 
_struct_sheet_range.end_auth_comp_id 
_struct_sheet_range.end_auth_asym_id 
_struct_sheet_range.end_auth_seq_id 
A A ILE A   2 ? ILE A   2 ? ILE A 2   ILE A 2   
A B SER A 174 ? SER A 174 ? SER A 174 SER A 174 
B C HIS A   6 ? GLU A   7 ? HIS A 6   GLU A 7   
B D ILE A 117 ? GLY A 122 ? ILE A 117 GLY A 122 
B E ARG A 138 ? ILE A 145 ? ARG A 138 ILE A 145 
B F MET A 162 ? THR A 165 ? MET A 162 THR A 165 
B G PRO A 182 ? CYS A 185 ? PRO A 182 CYS A 185 
B H GLU A 188 ? ALA A 195 ? GLU A 188 ALA A 195 
B I GLY A 206 ? ARG A 210 ? GLY A 206 ARG A 210 
C J MET A  16 ? MET A  21 ? MET A 16  MET A 21  
C K GLN A  24 ? ALA A  33 ? GLN A 24  ALA A 33  
C L TRP A  36 ? THR A  39 ? TRP A 36  THR A 39  
C M GLN A  49 ? LEU A  52 ? GLN A 49  LEU A 52  
C N GLU A  65 ? PRO A  74 ? GLU A 65  PRO A 74  
C O THR A  88 ? LEU A  92 ? THR A 88  LEU A 92  
D P SER A  56 ? SER A  56 ? SER A 56  SER A 56  
D Q THR A 136 ? THR A 136 ? THR A 136 THR A 136 
E R ASN A  79 ? ASN A  79 ? ASN A 79  ASN A 79  
E S GLU A  84 ? GLU A  84 ? GLU A 84  GLU A 84  
F T THR A 125 ? THR A 125 ? THR A 125 THR A 125 
F U ALA A 133 ? ALA A 133 ? ALA A 133 ALA A 133 
# 
loop_
_struct_conf.id 
_struct_conf.conf_type_id 
_struct_conf.beg_label_comp_id 
_struct_conf.beg_label_asym_id 
_struct_conf.beg_label_seq_id 
_struct_conf.pdbx_beg_PDB_ins_code 
_struct_conf.end_label_comp_id 
_struct_conf.end_label_asym_id 
_struct_conf.end_label_seq_id 
_struct_conf.pdbx_end_PDB_ins_code 
_struct_conf.beg_auth_comp_id 
_struct_conf.beg_auth_asym_id 
_struct_conf.beg_auth_seq_id 
_struct_conf.end_auth_comp_id 
_struct_conf.end_auth_asym_id 
_struct_conf.end_auth_seq_id 
STRN1         STRN         ILE A   2 ? ILE A   2 ? ILE A 2   ILE A 2   
TURN_TY1_P1   TURN_TY1_P   ILE A   3 ? ARG A   4 ? ILE A 3   ARG A 4   
STRN2         STRN         HIS A   6 ? GLU A   7 ? HIS A 6   GLU A 7   
HELX_LH_PP_P1 HELX_LH_PP_P VAL A   8 ? ASN A   9 ? VAL A 8   ASN A 9   
TURN_TY1_P2   TURN_TY1_P   PRO A  10 ? HIS A  11 ? PRO A 10  HIS A 11  
BEND1         BEND         SER A  12 ? SER A  12 ? SER A 12  SER A 12  
TURN_TY1_P3   TURN_TY1_P   PRO A  14 ? TYR A  15 ? PRO A 14  TYR A 15  
STRN3         STRN         MET A  16 ? MET A  21 ? MET A 16  MET A 21  
TURN_TY1_P4   TURN_TY1_P   ASN A  22 ? LYS A  23 ? ASN A 22  LYS A 23  
STRN4         STRN         GLN A  24 ? ALA A  33 ? GLN A 24  ALA A 33  
TURN_TY1_P5   TURN_TY1_P   PRO A  34 ? SER A  35 ? PRO A 34  SER A 35  
STRN5         STRN         TRP A  36 ? THR A  39 ? TRP A 36  THR A 39  
HELX_RH_3T_P1 HELX_RH_3T_P ALA A  41 ? CYS A  43 ? ALA A 41  CYS A 43  
TURN_TY1_P6   TURN_TY1_P   ARG A  46 ? ASP A  47 ? ARG A 46  ASP A 47  
STRN6         STRN         GLN A  49 ? LEU A  52 ? GLN A 49  LEU A 52  
BEND2         BEND         GLY A  53 ? GLY A  53 ? GLY A 53  GLY A 53  
BEND3         BEND         TYR A  55 ? TYR A  55 ? TYR A 55  TYR A 55  
STRN7         STRN         SER A  56 ? SER A  56 ? SER A 56  SER A 56  
BEND4         BEND         LEU A  57 ? LYS A  59 ? LEU A 57  LYS A 59  
TURN_TY1_P7   TURN_TY1_P   GLU A  62 ? LYS A  63 ? GLU A 62  LYS A 63  
STRN8         STRN         GLU A  65 ? PRO A  74 ? GLU A 65  PRO A 74  
TURN_TY1_P8   TURN_TY1_P   PRO A  76 ? GLU A  77 ? PRO A 76  GLU A 77  
STRN9         STRN         ASN A  79 ? ASN A  79 ? ASN A 79  ASN A 79  
TURN_TY1_P9   TURN_TY1_P   TRP A  80 ? LYS A  83 ? TRP A 80  LYS A 83  
STRN10        STRN         GLU A  84 ? GLU A  84 ? GLU A 84  GLU A 84  
TURN_TY1_P10  TURN_TY1_P   ASN A  85 ? ASN A  85 ? ASN A 85  ASN A 85  
STRN11        STRN         THR A  88 ? LEU A  92 ? THR A 88  LEU A 92  
BEND5         BEND         ALA A  93 ? THR A  94 ? ALA A 93  THR A 94  
BEND6         BEND         ASN A  99 ? VAL A 102 ? ASN A 99  VAL A 102 
HELX_LH_PP_P2 HELX_LH_PP_P THR A 104 ? PRO A 108 ? THR A 104 PRO A 108 
BEND7         BEND         LYS A 109 ? ASP A 110 ? LYS A 109 ASP A 110 
TURN_TY1_P11  TURN_TY1_P   ALA A 114 ? GLY A 115 ? ALA A 114 GLY A 115 
STRN12        STRN         ILE A 117 ? GLY A 122 ? ILE A 117 GLY A 122 
STRN13        STRN         THR A 125 ? THR A 125 ? THR A 125 THR A 125 
BEND8         BEND         THR A 126 ? THR A 126 ? THR A 126 THR A 126 
TURN_TY1_P12  TURN_TY1_P   PRO A 128 ? ASN A 129 ? PRO A 128 ASN A 129 
HELX_LH_PP_P3 HELX_LH_PP_P LYS A 132 ? LYS A 132 ? LYS A 132 LYS A 132 
STRN14        STRN         ALA A 133 ? ALA A 133 ? ALA A 133 ALA A 133 
HELX_LH_PP_P4 HELX_LH_PP_P SER A 134 ? SER A 134 ? SER A 134 SER A 134 
BEND9         BEND         ASP A 135 ? ASP A 135 ? ASP A 135 ASP A 135 
STRN15        STRN         THR A 136 ? THR A 136 ? THR A 136 THR A 136 
STRN16        STRN         ARG A 138 ? ILE A 145 ? ARG A 138 ILE A 145 
HELX_RH_AL_P1 HELX_RH_AL_P ARG A 147 ? CYS A 150 ? ARG A 147 CYS A 150 
HELX_RH_3T_P2 HELX_RH_3T_P ASN A 151 ? TYR A 154 ? ASN A 151 TYR A 154 
TURN_TY1_P13  TURN_TY1_P   ASP A 155 ? HIS A 156 ? ASP A 155 HIS A 156 
TURN_TY1_P14  TURN_TY1_P   ARG A 160 ? ASP A 161 ? ARG A 160 ASP A 161 
STRN17        STRN         MET A 162 ? THR A 165 ? MET A 162 THR A 165 
TURN_TY1_P15  TURN_TY1_P   ASN A 168 ? ALA A 170 ? ASN A 168 ALA A 170 
STRN18        STRN         SER A 174 ? SER A 174 ? SER A 174 SER A 174 
TURN_TY1_P16  TURN_TY1_P   ALA A 176 ? GLY A 177 ? ALA A 176 GLY A 177 
TURN_TY1_P17  TURN_TY1_P   SER A 179 ? GLY A 180 ? SER A 179 GLY A 180 
STRN19        STRN         PRO A 182 ? CYS A 185 ? PRO A 182 CYS A 185 
TURN_TY1_P18  TURN_TY1_P   MET A 186 ? ILE A 187 ? MET A 186 ILE A 187 
STRN20        STRN         GLU A 188 ? ALA A 195 ? GLU A 188 ALA A 195 
TURN_TY1_P19  TURN_TY1_P   ALA A 197 ? GLY A 200 ? ALA A 197 GLY A 200 
TURN_TY1_P20  TURN_TY1_P   PRO A 202 ? THR A 203 ? PRO A 202 THR A 203 
BEND10        BEND         LYS A 204 ? LYS A 204 ? LYS A 204 LYS A 204 
STRN21        STRN         GLY A 206 ? ARG A 210 ? GLY A 206 ARG A 210 
HELX_RH_3T_P3 HELX_RH_3T_P LEU A 211 ? TYR A 214 ? LEU A 211 TYR A 214 
HELX_RH_AL_P2 HELX_RH_AL_P LEU A 215 ? ILE A 222 ? LEU A 215 ILE A 222 
TURN_TY1_P21  TURN_TY1_P   ARG A 223 ? ARG A 223 ? ARG A 223 ARG A 223 
# 
