# Supplementary material for: FlatProt: 2D visualization eases protein structure comparison
Source: BMC Bioinformatics. 2025 Aug 13;26:210. doi: 10.1186/s12859-025-06233-x (PMC12344939; doi:10.1186/s12859-025-06233-x)
Supplement: Supplementary file 1 — Supplementary Material 1 [file 12859_2025_6233_MOESM1_ESM.zip › KLK/structures/Prmu_A_07.cif]

data_Prmu_A_07
# 
_entry.id   Prmu_A_07 
# 
_entity.id                         1      
_entity.type                       polymer 
_entity.pdbx_description           polymer-1 
_entity.formula_weight             24595.3 
_entity.pdbx_number_of_molecules        1 
# 
loop_
_struct_sheet.id 
_struct_sheet.number_strands 
A 2 
B 8 
C 7 
# 
loop_
_struct_conf_type.id 
_struct_conf_type.criteria 
STRN         DSSP 
TURN_TY1_P   DSSP 
HELX_LH_PP_P DSSP 
BEND         DSSP 
HELX_RH_3T_P DSSP 
HELX_RH_AL_P DSSP 
# 
_struct_asym.id          A 
_struct_asym.entity_id   1 
# 
_software.pdbx_ordinal     1 
_software.name             dssp 
_software.version          4.4.10 
_software.date             ? 
_software.classification   'model annotation' 
# 
_entity_poly.entity_id                      1 
_entity_poly.type                           polypeptide(L) 
_entity_poly.nstd_linkage                   n 
_entity_poly.nstd_monomer                   n 
_entity_poly.pdbx_seq_one_letter_code       
;LVVGGDECNINEHRSLVLVYSDGIQCGGTLINQEWMLTAAHCDGKRMKLQFGLHSKNVPNKDKQTRVPKEKFFCLSSTNK
EWDKDIMLIRLNRPVNNSTHIAPLSLPSKPPSQDTICNIMGWGTISPTKEIYPDVPHCANINILDHAVCRAFYSGLEKSK
TLCAGILEGGKDTCQGDSGGPLICNGQIQGIVSVGGDPCAEPRVPALYITVFDYIDWIKGIIAGN
;
_entity_poly.pdbx_seq_one_letter_code_can   
;LVVGGDECNINEHRSLVLVYSDGIQCGGTLINQEWMLTAAHCDGKRMKLQFGLHSKNVPNKDKQTRVPKEKFFCLSSTNK
EWDKDIMLIRLNRPVNNSTHIAPLSLPSKPPSQDTICNIMGWGTISPTKEIYPDVPHCANINILDHAVCRAFYSGLEKSK
TLCAGILEGGKDTCQGDSGGPLICNGQIQGIVSVGGDPCAEPRVPALYITVFDYIDWIKGIIAGN
;
_entity_poly.pdbx_strand_id                 A 
# 
loop_
_dssp_struct_summary.entry_id 
_dssp_struct_summary.label_comp_id 
_dssp_struct_summary.label_asym_id 
_dssp_struct_summary.label_seq_id 
_dssp_struct_summary.secondary_structure 
_dssp_struct_summary.ss_bridge 
_dssp_struct_summary.helix_3_10 
_dssp_struct_summary.helix_alpha 
_dssp_struct_summary.helix_pi 
_dssp_struct_summary.helix_pp 
_dssp_struct_summary.bend 
_dssp_struct_summary.chirality 
_dssp_struct_summary.sheet 
_dssp_struct_summary.strand 
_dssp_struct_summary.ladder_1 
_dssp_struct_summary.ladder_2 
_dssp_struct_summary.accessibility 
_dssp_struct_summary.TCO 
_dssp_struct_summary.kappa 
_dssp_struct_summary.alpha 
_dssp_struct_summary.phi 
_dssp_struct_summary.psi 
_dssp_struct_summary.x_ca 
_dssp_struct_summary.y_ca 
_dssp_struct_summary.z_ca 
Prmu_A_07 LEU A 1   . . . . . . . . . . . . ? .      .     .      .      159.3  0.4   -9.6  -8.6  
Prmu_A_07 VAL A 2   E . > . . . . - A A A . ? -0.950 .     -139.0 -99.7  101.2  -3.5  -9.3  -8.4  
Prmu_A_07 VAL A 3   E . 3 . . . S + A A A . ? -0.593 88.7  17.9   -61.2  134.2  -4.9  -12.8 -9.4  
Prmu_A_07 GLY A 4   T . 3 . . . S + . . . . ? 0.533  107.6 113.1  81.7   1.8    -7.9  -12.5 -11.6 
Prmu_A_07 GLY A 5   . . < . . . . - . . . . ? -0.367 56.7  -131.3 -95.4  -179.1 -7.0  -8.8  -12.4 
Prmu_A_07 ASP A 6   E . . . . . . - B C B . ? -0.847 42.1  -66.9  -128.0 160.9  -5.9  -7.0  -15.6 
Prmu_A_07 GLU A 7   E . . . . > . - B C B . ? -0.303 59.1  -117.3 -48.3  127.3  -3.2  -4.6  -16.5 
Prmu_A_07 CYS A 8   P . . . . P . - . . . . ? -0.449 30.9  -101.7 -63.9  145.3  -3.8  -1.3  -14.7 
Prmu_A_07 ASN A 9   P . > > . < . - . . . . ? -0.456 33.1  -115.7 -62.7  141.3  -4.4  1.7   -16.8 
Prmu_A_07 ILE A 10  T . 3 4 . . S + . . . . ? 0.814  115.1 37.6   -56.5  -23.7  -1.2  3.8   -17.1 
Prmu_A_07 ASN A 11  T . > 4 . . S + . . . . ? 0.516  98.5  75.8   -108.7 -6.2   -3.0  6.7   -15.2 
Prmu_A_07 GLU A 12  T . < 4 . . S + . . . . ? 0.604  96.6  49.4   -85.6  -1.3   -5.1  4.7   -12.7 
Prmu_A_07 HIS A 13  T . > < . . . + . . . . ? -0.147 61.8  133.7  -130.2 35.0   -1.9  4.0   -10.4 
Prmu_A_07 ARG A 14  T . < . . . S + . . . . ? 0.680  78.6  44.7   -66.7  -18.4  -0.4  7.3   -10.0 
Prmu_A_07 SER A 15  T . 3 . . . S + . . . . ? 0.482  88.0  110.9  -101.3 -8.3   0.0   6.8   -6.3  
Prmu_A_07 LEU A 16  E . < . . . . - C K J . ? -0.529 51.3  -161.8 -73.3  131.2  1.4   3.2   -6.6  
Prmu_A_07 VAL A 17  E . . . . . . - C K J . ? -0.939 13.6  -138.3 -116.4 130.3  5.0   2.9   -5.6  
Prmu_A_07 LEU A 18  E . . . . . . - C K J K ? -0.840 22.0  -161.3 -87.0  119.5  7.3   -0.1  -6.6  
Prmu_A_07 VAL A 19  E . . . . . . - C K J K ? -0.907 9.6   -170.4 -107.4 117.7  9.5   -1.0  -3.6  
Prmu_A_07 TYR A 20  E . . . . . . + C K J K ? -0.961 16.0  168.7  -106.0 112.6  12.6  -3.0  -4.1  
Prmu_A_07 SER A 21  E . > . . . . - C K J K ? -0.951 63.9  -34.6  -133.0 117.9  14.1  -4.2  -0.8  
Prmu_A_07 ASP A 22  T . 3 . . . S - . . . . ? 0.862  125.2 -43.7  45.1   41.7   16.9  -6.8  -0.3  
Prmu_A_07 GLY A 23  T . 3 . . . S + . . . . ? 0.546  118.3 115.1  89.3   1.6    15.7  -8.8  -3.3  
Prmu_A_07 ILE A 24  E . < . . . . - C L J . ? -0.923 56.0  -144.9 -108.9 138.1  12.1  -8.5  -2.3  
Prmu_A_07 GLN A 25  E . . . . . . + C L J . ? -0.862 29.2  157.8  -100.2 129.1  9.4   -6.7  -4.3  
Prmu_A_07 CYS A 26  E . . . . . . - C L J . ? -0.832 31.1  -118.6 -136.5 173.6  6.7   -4.8  -2.5  
Prmu_A_07 GLY A 27  E . . . . . . - C L J . ? -0.705 23.4  -175.5 -111.6 166.6  4.3   -2.1  -3.1  
Prmu_A_07 GLY A 28  E . . . . . . - C L J L ? -0.934 19.8  -125.4 -149.9 171.0  3.6   1.3   -1.5  
Prmu_A_07 THR A 29  E . . . . . . - C L J L ? -0.985 14.3  -138.5 -130.9 122.8  1.3   4.2   -1.6  
Prmu_A_07 LEU A 30  E . . . . . . + C L . L ? -0.643 24.0  172.7  -73.0  123.9  2.3   7.9   -2.1  
Prmu_A_07 ILE A 31  . . . . . . . - . . . . ? 0.568  68.0  -11.9  -116.9 -8.7   0.2   10.0  0.4   
Prmu_A_07 ASN A 32  S . . . . . S - . . . . ? -0.927 86.8  -77.0  -167.1 -174.3 2.0   13.4  -0.3  
Prmu_A_07 GLN A 33  S . . . . . S + . . . . ? 0.734  129.9 25.3   -67.6  -14.7  5.1   14.7  -2.1  
Prmu_A_07 GLU A 34  S . . . . . S + . . . . ? 0.489  114.2 67.7   -124.4 -9.9   7.4   13.6  0.8   
Prmu_A_07 TRP A 35  E . . . . . . + C M . M ? -0.947 48.7  178.6  -129.2 142.3  5.5   10.7  2.5   
Prmu_A_07 MET A 36  E . . . . . . - C M L M ? -0.972 18.0  -138.9 -136.8 151.1  4.6   7.2   1.5   
Prmu_A_07 LEU A 37  E . . . . . . + C M L M ? -0.873 32.7  146.2  -106.4 143.4  2.8   4.3   3.2   
Prmu_A_07 THR A 38  E . . . . . . - C M L M ? -0.918 50.3  -72.9  -159.2 175.4  3.8   0.6   3.0   
Prmu_A_07 ALA A 39  . . > . . . . - . . . . ? -0.672 32.1  -136.7 -78.9  140.0  3.9   -2.7  4.9   
Prmu_A_07 ALA A 40  G . > . . . S + . . . . ? 0.842  104.3 63.4   -61.6  -35.1  6.4   -2.9  7.8   
Prmu_A_07 HIS A 41  G . 3 . . . S + . . . . ? 0.605  90.4  68.6   -71.0  -3.6   7.3   -6.5  6.7   
Prmu_A_07 CYS A 42  G . < . . . S + . . . . ? 0.487  76.3  125.2  -88.4  -0.7   8.5   -4.9  3.4   
Prmu_A_07 ASP A 43  . . < . . . . + . . . . ? -0.294 30.8  155.5  -67.6  142.6  11.4  -3.3  5.3   
Prmu_A_07 GLY A 44  . . . . . . . - . . . . ? -0.967 51.7  -111.6 -158.3 170.3  15.0  -3.9  4.2   
Prmu_A_07 LYS A 45  S . . . . . S + . . . . ? 0.866  111.6 44.5   -77.1  -36.2  18.6  -2.5  4.3   
Prmu_A_07 ARG A 46  S . . . . . S + . . . . ? -0.550 79.1  170.0  -112.9 69.7   18.7  -1.7  0.4   
Prmu_A_07 MET A 47  E . . . . . . - C N K . ? -0.642 11.8  -177.0 -90.7  128.8  15.4  -0.1  -0.2  
Prmu_A_07 LYS A 48  E . . . . . . - C N K . ? -0.999 9.8   -157.3 -121.2 128.3  14.7  1.6   -3.6  
Prmu_A_07 LEU A 49  E . . . . . . - C N K N ? -0.930 4.4   -162.0 -109.1 122.5  11.3  3.4   -4.3  
Prmu_A_07 GLN A 50  E . . . . . . - C N K N ? -0.930 7.9   -171.1 -111.4 120.4  10.2  3.9   -7.8  
Prmu_A_07 PHE A 51  E . . . . . . + C N . N ? -0.749 67.2  18.6   -106.1 148.1  7.5   6.6   -8.6  
Prmu_A_07 GLY A 52  S . . . . . S + . . . . ? 0.691  85.6  143.0  72.6   13.2   5.6   7.2   -11.9 
Prmu_A_07 LEU A 53  . . . . . . . + . . . . ? -0.819 17.3  159.9  -90.3  120.4  6.6   3.7   -13.2 
Prmu_A_07 HIS A 54  S . . . . . S + . . . . ? 0.747  73.1  30.4   -101.2 -41.9  3.9   1.8   -15.2 
Prmu_A_07 SER A 55  . . . . . . . - . . . . ? -0.975 62.4  -150.3 -121.7 133.9  6.3   -0.7  -17.0 
Prmu_A_07 LYS A 56  S . . . . . S + . . . . ? 0.753  105.2 40.8   -68.9  -19.3  9.6   -2.2  -15.5 
Prmu_A_07 ASN A 57  S . . . . . S + . . . . ? 0.736  119.9 41.8   -99.4  -29.8  10.8  -2.4  -19.1 
Prmu_A_07 VAL A 58  S . . . . . S - . . . . ? -0.861 81.2  -151.6 -124.3 96.5   9.5   0.8   -20.5 
Prmu_A_07 PRO A 59  . . . . . . . - . . . . ? -0.385 14.4  -122.8 -73.9  141.6  10.0  3.8   -18.0 
Prmu_A_07 ASN A 60  . . > . . . . - . . . . ? -0.451 24.8  -115.0 -67.5  153.9  7.6   6.8   -18.1 
Prmu_A_07 LYS A 61  T . 3 . . . S + . . . . ? 0.765  118.1 53.6   -60.5  -24.1  9.2   10.3  -18.6 
Prmu_A_07 ASP A 62  T . 3 . . . S + . . . . ? 0.284  78.5  137.2  -97.6  7.3    8.0   11.2  -15.0 
Prmu_A_07 LYS A 63  . . < . . . . - . . . . ? -0.361 30.8  -174.9 -60.8  130.2  9.8   8.1   -13.4 
Prmu_A_07 GLN A 64  E . . . . . . - C O N . ? -0.995 14.9  -151.8 -129.0 140.4  11.5  9.0   -10.2 
Prmu_A_07 THR A 65  E . . . . . . + C O N . ? -0.957 19.8  175.0  -113.6 130.5  13.7  7.0   -7.9  
Prmu_A_07 ARG A 66  E . . . . . . - C O N . ? -0.890 20.7  -145.1 -125.8 160.6  14.0  7.7   -4.2  
Prmu_A_07 VAL A 67  . . . . . . . - . . . . ? -0.908 38.7  -95.7  -117.5 148.1  15.6  6.2   -1.1  
Prmu_A_07 PRO A 68  E . . . . . . - C P O . ? -0.457 30.5  -174.1 -63.9  131.8  14.1  6.3   2.3   
Prmu_A_07 LYS A 69  E . . . . . S + C P . . ? 0.842  76.1  0.2    -81.3  -47.9  15.4  9.2   4.6   
Prmu_A_07 GLU A 70  E . . . . . . - C P O . ? -0.991 63.7  -152.4 -143.1 145.0  13.5  7.9   7.7   
Prmu_A_07 LYS A 71  E . . . . . . - C P O . ? -0.983 6.5   -165.6 -123.3 132.2  11.3  5.0   8.5   
Prmu_A_07 PHE A 72  E . . . . . . - C P O . ? -0.975 7.4   -160.9 -118.8 126.1  8.6   4.9   11.1  
Prmu_A_07 PHE A 73  E . . . . . . - C P O . ? -0.891 25.2  -140.3 -111.4 133.2  7.0   1.7   12.3  
Prmu_A_07 CYS A 74  S . . . . . S - . . . . ? -0.812 75.9  -71.5  -85.7  60.9   3.7   1.2   14.1  
Prmu_A_07 LEU A 75  S . . . . . S + . . . . ? 0.268  95.4  99.5   36.3   93.3   5.6   -1.6  16.3  
Prmu_A_07 SER A 76  . . . . . . . + . . . . ? 0.366  6.9   139.1  -172.7 97.1   6.6   -4.9  14.9  
Prmu_A_07 SER A 77  S . . . . . S + . . . . ? 0.356  99.2  20.0   -91.1  25.1   10.0  -5.8  13.6  
Prmu_A_07 THR A 78  S . . . . . S + . . . . ? 0.534  101.8 75.1   177.4  31.8   9.3   -9.2  15.3  
Prmu_A_07 ASN A 79  S . . . . . S - . . . . ? -0.957 71.2  -121.4 -160.7 102.8  5.5   -10.4 16.2  
Prmu_A_07 LYS A 80  . . . . . . . + . . . . ? -0.333 52.8  157.2  -6.8   29.4   2.8   -11.7 13.9  
Prmu_A_07 GLU A 81  . . > . . . . - . . . . ? -0.889 28.7  -163.8 -83.6  91.0   0.6   -8.8  15.0  
Prmu_A_07 TRP A 82  T . 3 . . . S + . . . . ? 0.737  84.7  55.5   -42.9  -16.1  -1.8  -8.7  12.0  
Prmu_A_07 ASP A 83  T . 3 . . . S + . . . . ? 0.372  102.7 50.9   -110.6 8.3    -2.8  -5.2  13.1  
Prmu_A_07 LYS A 84  . . < . . . . + . . . . ? 0.107  66.5  118.3  -130.6 19.4   0.5   -3.4  13.3  
Prmu_A_07 ASP A 85  . . . . . . . + . . . . ? -0.610 46.5  117.4  -85.7  63.7   2.1   -4.2  9.9   
Prmu_A_07 ILE A 86  . . . . . . . - . . . . ? -0.996 39.9  -171.9 -137.4 133.8  2.3   -0.5  8.7   
Prmu_A_07 MET A 87  E . . . . . . - C Q M O ? -1.000 10.2  -154.0 -129.5 126.5  5.4   1.6   7.8   
Prmu_A_07 LEU A 88  E . . . . . . - C Q M O ? -0.915 15.0  -161.0 -98.8  130.9  5.6   5.3   7.1   
Prmu_A_07 ILE A 89  E . . . . . . - C Q M O ? -0.959 9.5   -152.9 -119.7 125.8  8.5   6.4   5.0   
Prmu_A_07 ARG A 90  E . . . . . . - C Q M O ? -0.839 25.9  -127.9 -87.4  131.9  9.9   9.9   4.6   
Prmu_A_07 LEU A 91  E . . . . . . - C Q . O ? -0.474 9.7   -128.6 -79.4  147.7  11.5  10.5  1.3   
Prmu_A_07 ASN A 92  S . . . . . S + . . . . ? 0.767  98.5  7.5    -68.3  -18.4  15.1  11.9  1.1   
Prmu_A_07 ARG A 93  S . . . . . S - . . . . ? -0.974 92.1  -94.5  -154.8 150.1  13.6  14.5  -1.4  
Prmu_A_07 PRO A 94  P . . . . > . - . . . . ? -0.299 37.0  -124.4 -66.0  146.9  10.0  15.4  -2.5  
Prmu_A_07 VAL A 95  P . . . . P . - . . . . ? -0.615 25.2  -115.3 -82.1  153.4  8.5   13.9  -5.7  
Prmu_A_07 ASN A 96  P . . . . P . - . . . . ? -0.734 27.2  -115.1 -89.5  132.6  7.2   16.2  -8.5  
Prmu_A_07 ASN A 97  P . . . . < . + . . . . ? -0.456 51.9  150.5  -60.8  137.6  3.6   16.1  -9.4  
Prmu_A_07 SER A 98  . . . . . . . - . . . . ? -0.870 63.4  -79.9  -153.0 -176.0 3.0   14.8  -12.9 
Prmu_A_07 THR A 99  S . . . . . S + . . . . ? 0.752  132.4 32.8   -62.7  -23.7  0.6   12.9  -15.1 
Prmu_A_07 HIS A 100 S . . . . . S + . . . . ? 0.378  112.8 65.7   -119.3 1.9    1.9   9.6   -13.6 
Prmu_A_07 ILE A 101 . . . . . . . + . . . . ? -0.962 57.1  141.2  -131.8 113.7  2.7   10.7  -10.0 
Prmu_A_07 ALA A 102 . . . . . . . - . . . . ? -0.955 44.0  -116.9 -153.0 137.6  -0.0  11.8  -7.6  
Prmu_A_07 PRO A 103 P . . . . > . - . . . . ? -0.354 24.1  -130.9 -73.3  153.2  -0.7  11.4  -4.0  
Prmu_A_07 LEU A 104 P . . . . P . - . . . . ? -0.787 26.7  -113.6 -95.3  145.1  -3.7  9.5   -2.6  
Prmu_A_07 SER A 105 B . . . . P . - B D C . ? -0.459 25.7  -113.7 -78.6  146.2  -5.8  11.1  0.1   
Prmu_A_07 LEU A 106 P . . . . P . - . . . . ? -0.495 41.3  -101.5 -72.2  144.3  -6.1  9.6   3.6   
Prmu_A_07 PRO A 107 P . . . . < . - . . . . ? -0.423 22.1  -162.4 -71.1  143.5  -9.6  8.3   4.5   
Prmu_A_07 SER A 108 S . . . . . S + . . . . ? 0.632  80.0  20.2   -95.1  -19.6  -11.9 10.4  6.6   
Prmu_A_07 LYS A 109 S . . . . . S - . . . . ? -0.978 88.6  -97.0  -145.4 155.4  -14.1 7.3   7.5   
Prmu_A_07 PRO A 110 P . . . . > . - . . . . ? -0.373 48.2  -100.6 -68.7  152.1  -13.8 3.6   7.4   
Prmu_A_07 PRO A 111 P . . . . P . - . . . . ? -0.424 37.2  -118.8 -69.6  148.2  -15.1 1.7   4.4   
Prmu_A_07 SER A 112 P . > . . P . - . . . . ? -0.512 39.1  -84.1  -80.0  153.9  -18.6 -0.0  4.7   
Prmu_A_07 GLN A 113 T . 3 . . < S + . . . . ? -0.259 116.0 19.8   -52.9  135.9  -19.1 -3.7  4.4   
Prmu_A_07 ASP A 114 T . 3 . . . S + . . . . ? 0.491  85.1  151.4  80.7   0.2    -19.5 -4.8  0.7   
Prmu_A_07 THR A 115 . . < . . . . - . . . . ? -0.469 49.4  -123.0 -55.4  133.3  -17.8 -1.7  -0.5  
Prmu_A_07 ILE A 116 E . . . . . . - B E D . ? -0.774 36.0  -173.7 -83.9  121.9  -16.1 -2.4  -3.8  
Prmu_A_07 CYS A 117 E . . . . . . - B E D E ? -0.849 20.5  -127.9 -119.4 148.9  -12.5 -1.5  -3.5  
Prmu_A_07 ASN A 118 E . . . . . . - B E D E ? -0.836 21.7  -166.1 -97.1  130.0  -9.7  -1.4  -6.1  
Prmu_A_07 ILE A 119 E . . . . . . - B E D E ? -0.900 7.2   -179.6 -112.6 152.4  -6.4  -3.3  -5.5  
Prmu_A_07 MET A 120 E . . . . . . + B E D . ? -0.997 12.6  131.0  -150.2 146.2  -3.2  -2.8  -7.3  
Prmu_A_07 GLY A 121 E . . . . . . - B E D . ? -0.990 53.5  -113.6 -179.3 176.3  0.3   -4.3  -7.2  
Prmu_A_07 TRP A 122 S . . . . . S + . . . . ? -0.056 70.5  124.0  -113.2 17.9   3.4   -5.9  -8.9  
Prmu_A_07 GLY A 123 S . . . . . S - . . . . ? -0.075 72.6  -56.3  -73.5  -175.8 3.0   -9.3  -7.2  
Prmu_A_07 THR A 124 . . . . . . . - . . . . ? -0.307 37.5  -152.3 -65.7  145.6  2.8   -12.9 -8.8  
Prmu_A_07 ILE A 125 S . . . . . S + . . . . ? 0.216  76.6  73.5   -102.0 3.0    -0.2  -13.4 -11.4 
Prmu_A_07 SER A 126 S . . . . . S - . . . . ? -0.994 72.5  -145.5 -121.8 131.9  -0.4  -17.1 -10.7 
Prmu_A_07 PRO A 127 S . . . . . S + . . . . ? 0.766  104.6 21.4   -63.9  -19.7  -1.9  -18.6 -7.5  
Prmu_A_07 THR A 128 S . . . . . S + . . . . ? 0.507  118.3 62.3   -128.9 -14.0  0.7   -21.4 -7.6  
Prmu_A_07 LYS A 129 S . . . . . S - . . . . ? -0.922 78.6  -121.9 -118.1 143.2  3.6   -20.1 -9.8  
Prmu_A_07 GLU A 130 . . . . . . . + . . . . ? -0.713 48.3  156.1  -83.7  86.3   5.8   -17.2 -9.1  
Prmu_A_07 ILE A 131 . . . . . . . - . . . . ? -0.963 24.2  -162.6 -115.3 111.6  5.2   -15.1 -12.2 
Prmu_A_07 TYR A 132 . . . . . . . - . . . . ? -0.840 13.5  -139.7 -99.5  121.8  5.9   -11.4 -11.9 
Prmu_A_07 PRO A 133 . . . . . . . - . . . . ? -0.351 11.8  -131.7 -75.8  158.0  4.4   -9.1  -14.5 
Prmu_A_07 ASP A 134 S . . . . . S + . . . . ? 0.758  94.9  43.4   -76.9  -26.0  6.2   -6.1  -16.1 
Prmu_A_07 VAL A 135 S . . . . . S - . . . . ? -0.892 96.1  -100.4 -119.3 151.4  3.1   -3.9  -15.5 
Prmu_A_07 PRO A 136 . . . . . . . - . . . . ? -0.378 33.0  -140.1 -70.4  150.0  0.9   -3.6  -12.4 
Prmu_A_07 HIS A 137 E . . . . . . - B F B D ? -0.858 12.0  -157.3 -110.8 148.7  -2.4  -5.4  -12.3 
Prmu_A_07 CYS A 138 E . . . . . . + B F B D ? -0.927 14.6  166.8  -126.3 145.0  -5.7  -4.1  -10.9 
Prmu_A_07 ALA A 139 E . . . . . . - B F . D ? -0.986 32.4  -114.2 -151.8 154.6  -8.9  -5.8  -9.6  
Prmu_A_07 ASN A 140 E . . . . . . + B F . D ? -0.785 35.3  174.3  -91.8  138.2  -12.0 -5.1  -7.7  
Prmu_A_07 ILE A 141 E . . . . . . - B F . D ? -0.911 23.4  -118.5 -138.4 162.8  -12.6 -6.7  -4.4  
Prmu_A_07 ASN A 142 E . . . . . . - B F F D ? -0.821 20.6  -119.2 -106.5 143.9  -15.2 -6.5  -1.5  
Prmu_A_07 ILE A 143 E . . . . . . - B F F . ? -0.638 39.7  -157.4 -70.9  132.5  -14.9 -5.5  2.0   
Prmu_A_07 LEU A 144 E . . . . . . - B F F . ? -0.726 23.8  -89.3  -113.0 161.3  -15.9 -8.5  4.1   
Prmu_A_07 ASP A 145 . . > > . . . - . . . . ? -0.451 34.6  -125.8 -65.2  134.0  -17.2 -9.0  7.6   
Prmu_A_07 HIS A 146 H . 3 > . . S + . . . . ? 0.793  109.3 67.0   -50.7  -32.5  -14.4 -9.5  10.0  
Prmu_A_07 ALA A 147 H . 3 > . . S + . . . . ? 0.833  94.5  58.5   -60.1  -31.8  -16.2 -12.8 11.1  
Prmu_A_07 VAL A 148 H . < 4 . . S + . . . . ? 0.926  107.8 44.4   -63.5  -46.8  -15.4 -14.2 7.6   
Prmu_A_07 CYS A 149 H . > X . . S + . . . . ? 0.868  107.9 58.9   -68.3  -35.4  -11.6 -13.7 8.1   
Prmu_A_07 ARG A 150 H . 3 < . . S + . . . . ? 0.790  95.4  63.7   -64.6  -30.7  -11.7 -15.1 11.7  
Prmu_A_07 ALA A 151 T . 3 < . . S + . . . . ? 0.782  117.1 28.5   -64.8  -18.6  -13.0 -18.2 10.3  
Prmu_A_07 PHE A 152 T . < 4 . . S + . . . . ? 0.746  115.0 58.5   -113.3 -36.2  -9.7  -18.6 8.5   
Prmu_A_07 TYR A 153 S . > < . . S - . . . . ? -0.855 78.0  -146.4 -106.8 96.1   -7.2  -16.8 10.6  
Prmu_A_07 SER A 154 T . 3 . . . S + . . . . ? -0.356 84.9  21.1   -61.3  124.8  -7.1  -18.4 14.1  
Prmu_A_07 GLY A 155 T . 3 . . . S + . . . . ? 0.599  78.6  149.7  100.6  -0.4   -6.4  -15.7 16.8  
Prmu_A_07 LEU A 156 . . < . . . . - . . . . ? -0.687 31.5  -161.8 -68.8  101.1  -7.5  -12.7 14.6  
Prmu_A_07 GLU A 157 . . . . . . . - . . . . ? -0.510 48.5  -64.5  -76.9  153.4  -8.7  -10.3 17.4  
Prmu_A_07 LYS A 158 S . . . . . S - . . . . ? -0.382 87.0  -166.2 -38.6  89.3   -11.2 -7.2  16.5  
Prmu_A_07 SER A 159 . . . . . . . - . . . . ? -0.785 45.2  -117.8 -111.8 133.6  -8.2  -6.0  14.5  
Prmu_A_07 LYS A 160 S . . . . . S + . . . . ? -0.252 87.8  114.7  -44.0  35.5   -7.0  -2.7  12.8  
Prmu_A_07 THR A 161 E . . . . . . - B G . G ? -0.896 63.1  -140.8 -121.1 142.4  -7.3  -5.0  9.8   
Prmu_A_07 LEU A 162 E . . . . . . - B G . G ? -0.905 13.1  -145.6 -96.7  135.0  -9.6  -4.9  6.8   
Prmu_A_07 CYS A 163 E . . . . . . + B G F G ? -0.922 29.8  162.5  -101.9 122.9  -10.9 -8.1  5.4   
Prmu_A_07 ALA A 164 E . . . . . . + B G F G ? -0.989 10.2  97.9   -143.6 146.2  -11.4 -8.2  1.7   
Prmu_A_07 GLY A 165 E . . . . . . - B G F . ? -0.968 63.8  -81.2  166.7  179.7  -11.8 -10.8 -1.0  
Prmu_A_07 ILE A 166 . . > . . . . - . . . . ? -0.985 29.8  -152.3 -111.0 112.5  -14.2 -12.7 -3.4  
Prmu_A_07 LEU A 167 T . 3 . . . S + . . . . ? 0.803  98.9  52.5   -59.3  -30.9  -15.8 -15.6 -1.5  
Prmu_A_07 GLU A 168 T . 3 . . . S - . . . . ? 0.629  111.5 -135.5 -75.8  -12.0  -16.1 -17.5 -4.8  
Prmu_A_07 GLY A 169 . . < . . . . + . . . . ? -0.396 65.6  116.1  85.3   -179.9 -12.4 -16.9 -5.4  
Prmu_A_07 GLY A 170 S . . . . . S + . . . . ? 0.091  72.8  60.5   107.8  -24.9  -10.8 -15.8 -8.5  
Prmu_A_07 LYS A 171 . . . . . . . + . . . . ? -0.993 60.6  118.8  -139.4 136.6  -9.4  -12.4 -7.5  
Prmu_A_07 ASP A 172 E . . . . . . - A B A . ? -0.977 57.4  -84.7  -177.4 164.7  -6.9  -11.5 -4.8  
Prmu_A_07 THR A 173 E . . . . . . - A B A . ? -0.680 48.6  -174.3 -79.6  151.0  -3.6  -10.0 -3.8  
Prmu_A_07 CYS A 174 . . > . . . . - . . . . ? -0.655 36.6  -37.1  -136.2 -176.8 -0.6  -12.3 -4.1  
Prmu_A_07 GLN A 175 T . 3 . . . S + . . . . ? -0.274 123.9 25.7   -52.5  131.8  3.1   -12.5 -3.3  
Prmu_A_07 GLY A 176 T . 3 . . . S + . . . . ? 0.148  95.1  94.6   100.6  -12.9  4.9   -9.3  -4.0  
Prmu_A_07 ASP A 177 . . X . . . . + . . . . ? 0.415  50.4  136.4  -93.1  -1.2   1.8   -7.0  -3.5  
Prmu_A_07 SER A 178 T . 3 . . . S + . . . . ? -0.256 72.5  17.1   -49.6  131.8  2.7   -6.4  0.1   
Prmu_A_07 GLY A 179 T . 3 . . . S + . . . . ? 0.284  93.7  137.8  88.6   -13.6  2.3   -2.8  1.0   
Prmu_A_07 GLY A 180 . . < . . . . - . . . . ? -0.287 56.6  -93.1  -64.5  161.5  0.1   -2.2  -2.0  
Prmu_A_07 PRO A 181 E . . . . . . - B H . H ? -0.473 18.2  -156.7 -91.6  137.4  -3.0  0.0   -1.8  
Prmu_A_07 LEU A 182 E . . . . . . - B H E H ? -0.979 26.0  -163.9 -95.1  110.4  -6.7  -1.0  -1.1  
Prmu_A_07 ILE A 183 E . . . . . . + B H E H ? -0.877 14.0  177.4  -109.8 120.6  -8.6  2.0   -2.6  
Prmu_A_07 CYS A 184 E . > . . . S - B H E H ? -0.989 72.7  -13.3  -122.6 123.9  -12.3 2.6   -1.8  
Prmu_A_07 ASN A 185 T . 3 . . . S - . . . . ? 0.893  129.4 -53.0  55.2   35.8   -14.2 5.6   -3.2  
Prmu_A_07 GLY A 186 T . 3 . . . S + . . . . ? 0.564  118.5 101.9  83.8   7.3    -10.9 7.3   -4.2  
Prmu_A_07 GLN A 187 E . < . . . S - B I C H ? -0.942 79.3  -107.0 -123.3 151.3  -9.2  7.0   -0.8  
Prmu_A_07 ILE A 188 E . . . . . . + B I . H ? -0.645 42.1  165.6  -78.3  113.6  -6.6  4.6   0.6   
Prmu_A_07 GLN A 189 E . . . . . . + B I . . ? 0.675  57.9  5.0    -103.4 -21.1  -8.4  2.4   3.0   
Prmu_A_07 GLY A 190 E . . . . . . - B I I H ? -0.985 54.8  -130.4 -159.3 161.8  -5.8  -0.4  3.5   
Prmu_A_07 ILE A 191 E . . . . . . - B I I H ? -0.980 41.5  -106.2 -118.5 130.7  -2.3  -1.8  2.9   
Prmu_A_07 VAL A 192 E . . . . . . + B I I . ? -0.392 55.2  152.7  -56.7  123.6  -1.8  -5.3  1.7   
Prmu_A_07 SER A 193 E . . . . . . + B I . . ? 0.733  55.9  2.8    -120.7 -58.9  -0.5  -7.2  4.7   
Prmu_A_07 VAL A 194 E . . . . . . + B I I . ? -0.974 60.1  172.5  -140.3 144.2  -1.4  -10.9 4.6   
Prmu_A_07 GLY A 195 . . . . . . . - . . . . ? -0.897 36.3  -76.0  -147.0 173.1  -3.1  -13.2 2.2   
Prmu_A_07 GLY A 196 . . . . . . . - . . . . ? -0.238 45.8  -112.3 -65.6  153.6  -4.0  -16.8 1.5   
Prmu_A_07 ASP A 197 S . . . . . S + . . . . ? -0.920 112.8 30.6   -130.2 110.6  -1.4  -19.4 0.1   
Prmu_A_07 PRO A 198 S . > . . . S - . . . . ? 0.533  110.6 -127.2 -66.2  150.6  -2.2  -20.1 -2.7  
Prmu_A_07 CYS A 199 T . 3 . . . S + . . . . ? -0.322 83.1  28.7   -68.7  156.2  -3.8  -16.7 -3.4  
Prmu_A_07 ALA A 200 T . 3 . . . S + . . . . ? 0.757  79.6  159.4  70.0   22.2   -7.5  -16.2 -4.8  
Prmu_A_07 GLU A 201 . . X . . . . - . . . . ? -0.604 52.2  -90.9  -71.4  142.5  -8.7  -19.4 -3.2  
Prmu_A_07 PRO A 202 T . 3 . . . S + . . . . ? -0.324 109.1 4.0    -54.7  132.0  -12.4 -19.7 -2.6  
Prmu_A_07 ARG A 203 T . 3 . . . S + . . . . ? 0.603  100.8 116.9  75.6   5.3    -13.5 -18.4 0.8   
Prmu_A_07 VAL A 204 . . < . . . . - . . . . ? -0.879 48.0  -167.2 -109.1 104.1  -10.0 -17.3 1.6   
Prmu_A_07 PRO A 205 . . . . . . . - . . . . ? -0.327 16.5  -120.6 -86.2  164.5  -9.8  -13.5 2.1   
Prmu_A_07 ALA A 206 E . . . . . . - B J G . ? -0.731 21.6  -129.2 -96.9  152.0  -6.8  -11.2 2.3   
Prmu_A_07 LEU A 207 E . . . . . . - B J G I ? -0.890 21.4  -170.3 -104.7 133.7  -6.0  -9.0  5.3   
Prmu_A_07 TYR A 208 E . . . . . . - B J G I ? -0.955 28.5  -116.2 -119.8 138.9  -5.2  -5.3  5.0   
Prmu_A_07 ILE A 209 E . . . . . . - B J G I ? -0.665 38.2  -121.1 -70.9  126.5  -3.9  -2.9  7.5   
Prmu_A_07 THR A 210 E . . . . . . - B J . I ? -0.604 21.7  -165.3 -73.2  119.2  -6.7  -0.3  8.1   
Prmu_A_07 VAL A 211 S . > . . . S + . . . . ? 0.881  84.7  63.3   -71.4  -37.1  -5.3  3.2   7.3   
Prmu_A_07 PHE A 212 G . > . . . S + . . . . ? 0.875  97.9  54.4   -55.9  -42.4  -8.3  4.9   9.0   
Prmu_A_07 ASP A 213 G . 3 . . . S + . . . . ? 0.622  112.2 46.5   -71.0  -8.3   -7.3  3.4   12.4  
Prmu_A_07 TYR A 214 G . < > . . S + . . . . ? 0.208  77.3  106.1  -117.8 13.8   -3.7  4.9   12.0  
Prmu_A_07 ILE A 215 H . < > . . S + . . . . ? 0.923  81.4  48.5   -64.1  -44.9  -4.7  8.4   10.8  
Prmu_A_07 ASP A 216 H . . > . . S + . . . . ? 0.916  114.1 47.1   -61.8  -42.5  -3.8  10.1  14.1  
Prmu_A_07 TRP A 217 H . . > . . S + . . . . ? 0.928  114.1 47.4   -62.4  -45.7  -0.5  8.2   14.1  
Prmu_A_07 ILE A 218 H . . X . . S + . . . . ? 0.942  114.5 45.0   -62.4  -50.8  0.2   9.2   10.5  
Prmu_A_07 LYS A 219 H . . X . . S + . . . . ? 0.852  108.6 57.4   -65.7  -41.5  -0.6  12.8  10.9  
Prmu_A_07 GLY A 220 H . . X . . S + . . . . ? 0.899  110.6 43.4   -54.6  -43.4  1.3   13.1  14.1  
Prmu_A_07 ILE A 221 H . . X . . S + . . . . ? 0.932  113.7 50.3   -69.0  -46.9  4.5   11.9  12.4  
Prmu_A_07 ILE A 222 H . > < . . S + . . . . ? 0.901  112.9 46.6   -62.1  -42.0  4.0   14.1  9.3   
Prmu_A_07 ALA A 223 H . 3 < . . S + . . . . ? 0.814  109.6 54.1   -69.2  -34.9  3.3   17.3  11.5  
Prmu_A_07 GLY A 224 H . 3 < . . . . . . . . ? 0.588  .     .      -82.3  -6.6   6.4   16.7  13.8  
Prmu_A_07 ASN A 225 . . < < . . . . . . . . ? 0.661  .     .      -118.1 .      8.9   16.4  10.9  
# 
loop_
_dssp_struct_ladder.id 
_dssp_struct_ladder.sheet_id 
_dssp_struct_ladder.range_id_1 
_dssp_struct_ladder.range_id_2 
_dssp_struct_ladder.type 
_dssp_struct_ladder.beg_1_label_comp_id 
_dssp_struct_ladder.beg_1_label_asym_id 
_dssp_struct_ladder.beg_1_label_seq_id 
_dssp_struct_ladder.pdbx_beg_1_PDB_ins_code 
_dssp_struct_ladder.end_1_label_comp_id 
_dssp_struct_ladder.end_1_label_asym_id 
_dssp_struct_ladder.end_1_label_seq_id 
_dssp_struct_ladder.pdbx_end_1_PDB_ins_code 
_dssp_struct_ladder.beg_1_auth_comp_id 
_dssp_struct_ladder.beg_1_auth_asym_id 
_dssp_struct_ladder.beg_1_auth_seq_id 
_dssp_struct_ladder.end_1_auth_comp_id 
_dssp_struct_ladder.end_1_auth_asym_id 
_dssp_struct_ladder.end_1_auth_seq_id 
_dssp_struct_ladder.beg_2_label_comp_id 
_dssp_struct_ladder.beg_2_label_asym_id 
_dssp_struct_ladder.beg_2_label_seq_id 
_dssp_struct_ladder.pdbx_beg_2_PDB_ins_code 
_dssp_struct_ladder.end_2_label_comp_id 
_dssp_struct_ladder.end_2_label_asym_id 
_dssp_struct_ladder.end_2_label_seq_id 
_dssp_struct_ladder.pdbx_end_2_PDB_ins_code 
_dssp_struct_ladder.beg_2_auth_comp_id 
_dssp_struct_ladder.beg_2_auth_asym_id 
_dssp_struct_ladder.beg_2_auth_seq_id 
_dssp_struct_ladder.end_2_auth_comp_id 
_dssp_struct_ladder.end_2_auth_asym_id 
_dssp_struct_ladder.end_2_auth_seq_id 
A A A B anti-parallel VAL A 2   ? VAL A 3   ? VAL A 2   VAL A 3   THR A 173 ? ASP A 172 ? THR A 173 ASP A 172 
B B C F anti-parallel ASP A 6   ? GLU A 7   ? ASP A 6   GLU A 7   CYS A 138 ? HIS A 137 ? CYS A 138 HIS A 137 
C B D I parallel      SER A 105 ? SER A 105 ? SER A 105 SER A 105 GLN A 187 ? GLN A 187 ? GLN A 187 GLN A 187 
D B E F anti-parallel ILE A 116 ? GLY A 121 ? ILE A 116 GLY A 121 ASN A 142 ? HIS A 137 ? ASN A 142 HIS A 137 
E B E H anti-parallel CYS A 117 ? ILE A 119 ? CYS A 117 ILE A 119 CYS A 184 ? LEU A 182 ? CYS A 184 LEU A 182 
F B F G anti-parallel ASN A 142 ? LEU A 144 ? ASN A 142 LEU A 144 GLY A 165 ? CYS A 163 ? GLY A 165 CYS A 163 
G B G J anti-parallel THR A 161 ? ALA A 164 ? THR A 161 ALA A 164 ILE A 209 ? ALA A 206 ? ILE A 209 ALA A 206 
H B H I anti-parallel PRO A 181 ? CYS A 184 ? PRO A 181 CYS A 184 ILE A 191 ? GLN A 187 ? ILE A 191 GLN A 187 
I B I J anti-parallel GLY A 190 ? VAL A 194 ? GLY A 190 VAL A 194 THR A 210 ? LEU A 207 ? THR A 210 LEU A 207 
J C K L anti-parallel LEU A 16  ? SER A 21  ? LEU A 16  SER A 21  THR A 29  ? ILE A 24  ? THR A 29  ILE A 24  
K C K N anti-parallel LEU A 18  ? SER A 21  ? LEU A 18  SER A 21  GLN A 50  ? MET A 47  ? GLN A 50  MET A 47  
L C L M anti-parallel GLY A 28  ? LEU A 30  ? GLY A 28  LEU A 30  THR A 38  ? MET A 36  ? THR A 38  MET A 36  
M C M Q anti-parallel TRP A 35  ? THR A 38  ? TRP A 35  THR A 38  ARG A 90  ? MET A 87  ? ARG A 90  MET A 87  
N C N O anti-parallel LEU A 49  ? PHE A 51  ? LEU A 49  PHE A 51  ARG A 66  ? GLN A 64  ? ARG A 66  GLN A 64  
O C P Q anti-parallel PRO A 68  ? PHE A 73  ? PRO A 68  PHE A 73  LEU A 91  ? MET A 87  ? LEU A 91  MET A 87  
# 
loop_
_dssp_struct_bridge_pairs.id 
_dssp_struct_bridge_pairs.label_comp_id 
_dssp_struct_bridge_pairs.label_seq_id 
_dssp_struct_bridge_pairs.label_asym_id 
_dssp_struct_bridge_pairs.auth_seq_id 
_dssp_struct_bridge_pairs.auth_asym_id 
_dssp_struct_bridge_pairs.pdbx_PDB_ins_code 
_dssp_struct_bridge_pairs.acceptor_1_label_comp_id 
_dssp_struct_bridge_pairs.acceptor_1_label_seq_id 
_dssp_struct_bridge_pairs.acceptor_1_label_asym_id 
_dssp_struct_bridge_pairs.acceptor_1_auth_seq_id 
_dssp_struct_bridge_pairs.acceptor_1_auth_asym_id 
_dssp_struct_bridge_pairs.acceptor_1_pdbx_PDB_ins_code 
_dssp_struct_bridge_pairs.acceptor_1_energy 
_dssp_struct_bridge_pairs.acceptor_2_label_comp_id 
_dssp_struct_bridge_pairs.acceptor_2_label_seq_id 
_dssp_struct_bridge_pairs.acceptor_2_label_asym_id 
_dssp_struct_bridge_pairs.acceptor_2_auth_seq_id 
_dssp_struct_bridge_pairs.acceptor_2_auth_asym_id 
_dssp_struct_bridge_pairs.acceptor_2_pdbx_PDB_ins_code 
_dssp_struct_bridge_pairs.acceptor_2_energy 
_dssp_struct_bridge_pairs.donor_1_label_comp_id 
_dssp_struct_bridge_pairs.donor_1_label_seq_id 
_dssp_struct_bridge_pairs.donor_1_label_asym_id 
_dssp_struct_bridge_pairs.donor_1_auth_seq_id 
_dssp_struct_bridge_pairs.donor_1_auth_asym_id 
_dssp_struct_bridge_pairs.donor_1_pdbx_PDB_ins_code 
_dssp_struct_bridge_pairs.donor_1_energy 
_dssp_struct_bridge_pairs.donor_2_label_comp_id 
_dssp_struct_bridge_pairs.donor_2_label_seq_id 
_dssp_struct_bridge_pairs.donor_2_label_asym_id 
_dssp_struct_bridge_pairs.donor_2_auth_seq_id 
_dssp_struct_bridge_pairs.donor_2_auth_asym_id 
_dssp_struct_bridge_pairs.donor_2_pdbx_PDB_ins_code 
_dssp_struct_bridge_pairs.donor_2_energy 
1   LEU 1   A 1   A ? ?   ?   ? ?   ? ? ?    ?   ?   ? ?   ? ? ?    CYS 174 A 174 A ? -1.7 VAL 3   A 3   A ? -0.6 
2   VAL 2   A 2   A ? GLY 121 A 121 A ? -0.3 GLY 123 A 123 A ? -0.3 GLY 5   A 5   A ? -1.6 GLY 4   A 4   A ? -0.2 
3   VAL 3   A 3   A ? ASP 172 A 172 A ? -2.0 LEU 1   A 1   A ? -0.6 ASP 172 A 172 A ? -1.6 ASP 6   A 6   A ? -0.1 
4   GLY 4   A 4   A ? ILE 125 A 125 A ? -0.3 GLY 5   A 5   A ? -0.3 VAL 3   A 3   A ? -0.2 ASP 6   A 6   A ? -0.1 
5   GLY 5   A 5   A ? VAL 2   A 2   A ? -1.6 ASP 172 A 172 A ? -0.2 GLU 7   A 7   A ? -0.3 GLY 4   A 4   A ? -0.3 
6   ASP 6   A 6   A ? CYS 138 A 138 A ? -2.2 GLY 4   A 4   A ? -0.1 CYS 138 A 138 A ? -3.4 ASN 9   A 9   A ? -0.1 
7   GLU 7   A 7   A ? GLY 5   A 5   A ? -0.3 HIS 137 A 137 A ? -0.3 HIS 137 A 137 A ? -0.3 ASN 9   A 9   A ? -0.1 
8   CYS 8   A 8   A ? PRO 136 A 136 A ? -3.1 HIS 54  A 54  A ? -0.1 ILE 10  A 10  A ? -0.1 GLU 7   A 7   A ? -0.1 
9   ASN 9   A 9   A ? GLU 7   A 7   A ? -0.1 ILE 10  A 10  A ? -0.1 GLU 12  A 12  A ? -1.5 HIS 13  A 13  A ? -0.5 
10  ILE 10  A 10  A ? ASN 11  A 11  A ? -0.3 GLU 12  A 12  A ? -0.2 HIS 13  A 13  A ? -0.3 ASN 9   A 9   A ? -0.1 
11  ASN 11  A 11  A ? GLU 12  A 12  A ? -0.2 HIS 13  A 13  A ? -0.1 ARG 14  A 14  A ? -0.5 ILE 10  A 10  A ? -0.3 
12  GLU 12  A 12  A ? ASN 9   A 9   A ? -1.5 HIS 13  A 13  A ? -0.2 SER 15  A 15  A ? -0.2 ASN 11  A 11  A ? -0.2 
13  HIS 13  A 13  A ? ASN 9   A 9   A ? -0.5 ILE 10  A 10  A ? -0.3 LEU 16  A 16  A ? -1.4 GLU 12  A 12  A ? -0.2 
14  ARG 14  A 14  A ? ASN 11  A 11  A ? -0.5 SER 15  A 15  A ? -0.3 ALA 102 A 102 A ? -2.1 GLY 52  A 52  A ? -0.3 
15  SER 15  A 15  A ? ILE 101 A 101 A ? -0.2 GLU 12  A 12  A ? -0.2 LEU 30  A 30  A ? -2.7 VAL 17  A 17  A ? -0.3 
16  LEU 16  A 16  A ? HIS 13  A 13  A ? -1.4 THR 29  A 29  A ? -0.2 LEU 18  A 18  A ? -0.4 GLY 52  A 52  A ? -0.4 
17  VAL 17  A 17  A ? GLY 28  A 28  A ? -2.3 SER 15  A 15  A ? -0.3 GLY 28  A 28  A ? -1.4 VAL 19  A 19  A ? -0.6 
18  LEU 18  A 18  A ? GLN 50  A 50  A ? -2.1 LEU 16  A 16  A ? -0.4 GLN 50  A 50  A ? -2.6 TYR 20  A 20  A ? -0.6 
19  VAL 19  A 19  A ? CYS 26  A 26  A ? -3.0 VAL 17  A 17  A ? -0.6 CYS 26  A 26  A ? -2.9 SER 21  A 21  A ? -0.6 
20  TYR 20  A 20  A ? LYS 48  A 48  A ? -2.6 LEU 18  A 18  A ? -0.6 LYS 48  A 48  A ? -2.5 ASP 22  A 22  A ? -0.4 
21  SER 21  A 21  A ? ILE 24  A 24  A ? -3.4 VAL 19  A 19  A ? -0.6 ILE 24  A 24  A ? -2.6 MET 47  A 47  A ? -0.2 
22  ASP 22  A 22  A ? ARG 46  A 46  A ? -0.7 TYR 20  A 20  A ? -0.4 GLN 25  A 25  A ? -0.1 MET 47  A 47  A ? -0.1 
23  GLY 23  A 23  A ? ILE 24  A 24  A ? -0.3 ARG 46  A 46  A ? -0.3 GLN 25  A 25  A ? -0.4 ASP 22  A 22  A ? -0.3 
24  ILE 24  A 24  A ? SER 21  A 21  A ? -2.6 CYS 42  A 42  A ? -0.1 SER 21  A 21  A ? -3.4 CYS 26  A 26  A ? -0.5 
25  GLN 25  A 25  A ? GLY 23  A 23  A ? -0.4 TYR 20  A 20  A ? -0.2 SER 178 A 178 A ? -0.3 GLY 27  A 27  A ? -0.3 
26  CYS 26  A 26  A ? VAL 19  A 19  A ? -2.9 ILE 24  A 24  A ? -0.5 VAL 19  A 19  A ? -3.0 GLY 28  A 28  A ? -0.3 
27  GLY 27  A 27  A ? SER 178 A 178 A ? -4.2 GLN 25  A 25  A ? -0.3 ALA 39  A 39  A ? -0.5 THR 29  A 29  A ? -0.3 
28  GLY 28  A 28  A ? VAL 17  A 17  A ? -1.4 CYS 26  A 26  A ? -0.3 VAL 17  A 17  A ? -2.3 LEU 30  A 30  A ? -0.4 
29  THR 29  A 29  A ? LEU 37  A 37  A ? -3.2 GLY 27  A 27  A ? -0.3 LEU 37  A 37  A ? -3.4 ILE 31  A 31  A ? -0.4 
30  LEU 30  A 30  A ? SER 15  A 15  A ? -2.7 GLY 28  A 28  A ? -0.4 LEU 104 A 104 A ? -2.8 MET 36  A 36  A ? -0.2 
31  ILE 31  A 31  A ? TRP 35  A 35  A ? -2.4 THR 29  A 29  A ? -0.4 GLN 33  A 33  A ? -0.2 MET 36  A 36  A ? -0.2 
32  ASN 32  A 32  A ? TRP 35  A 35  A ? -1.5 SER 105 A 105 A ? -0.1 ILE 31  A 31  A ? -0.3 TRP 35  A 35  A ? -0.1 
33  GLN 33  A 33  A ? ILE 31  A 31  A ? -0.2 GLU 34  A 34  A ? -0.2 VAL 95  A 95  A ? -2.5 ARG 93  A 93  A ? -0.1 
34  GLU 34  A 34  A ? PRO 94  A 94  A ? -0.2 TRP 35  A 35  A ? -0.1 LEU 91  A 91  A ? -2.8 MET 36  A 36  A ? -0.4 
35  TRP 35  A 35  A ? ARG 90  A 90  A ? -0.2 ASN 32  A 32  A ? -0.1 ILE 31  A 31  A ? -2.4 ASN 32  A 32  A ? -1.5 
36  MET 36  A 36  A ? ILE 89  A 89  A ? -2.1 GLU 34  A 34  A ? -0.4 ILE 89  A 89  A ? -3.0 THR 38  A 38  A ? -0.4 
37  LEU 37  A 37  A ? THR 29  A 29  A ? -3.4 TRP 35  A 35  A ? -0.3 THR 29  A 29  A ? -3.2 ALA 39  A 39  A ? -0.3 
38  THR 38  A 38  A ? MET 87  A 87  A ? -2.4 MET 36  A 36  A ? -0.4 MET 87  A 87  A ? -2.9 ALA 40  A 40  A ? -0.3 
39  ALA 39  A 39  A ? GLY 27  A 27  A ? -0.5 LEU 37  A 37  A ? -0.3 CYS 42  A 42  A ? -1.5 ILE 86  A 86  A ? -0.2 
40  ALA 40  A 40  A ? THR 38  A 38  A ? -0.3 HIS 41  A 41  A ? -0.3 ASP 43  A 43  A ? -2.1 ALA 39  A 39  A ? -0.1 
41  HIS 41  A 41  A ? CYS 42  A 42  A ? -0.3 THR 38  A 38  A ? -0.0 ALA 40  A 40  A ? -0.3 SER 178 A 178 A ? -0.1 
42  CYS 42  A 42  A ? ALA 39  A 39  A ? -1.5 GLY 27  A 27  A ? -0.1 HIS 41  A 41  A ? -0.3 ALA 40  A 40  A ? -0.2 
43  ASP 43  A 43  A ? ALA 40  A 40  A ? -2.1 ALA 39  A 39  A ? -0.1 LYS 45  A 45  A ? -0.3 SER 21  A 21  A ? -0.1 
44  GLY 44  A 44  A ? TYR 20  A 20  A ? -0.1 LYS 45  A 45  A ? -0.1 MET 47  A 47  A ? -0.4 CYS 42  A 42  A ? -0.0 
45  LYS 45  A 45  A ? ASP 43  A 43  A ? -0.3 ARG 46  A 46  A ? -0.2 MET 47  A 47  A ? -0.6 GLY 44  A 44  A ? -0.1 
46  ARG 46  A 46  A ? LYS 48  A 48  A ? -0.0 ASP 43  A 43  A ? -0.0 ASP 22  A 22  A ? -0.7 LYS 48  A 48  A ? -0.4 
47  MET 47  A 47  A ? LYS 45  A 45  A ? -0.6 GLY 44  A 44  A ? -0.4 LEU 49  A 49  A ? -0.4 SER 21  A 21  A ? -0.2 
48  LYS 48  A 48  A ? TYR 20  A 20  A ? -2.5 ARG 46  A 46  A ? -0.4 TYR 20  A 20  A ? -2.6 GLN 50  A 50  A ? -0.5 
49  LEU 49  A 49  A ? ARG 66  A 66  A ? -3.2 MET 47  A 47  A ? -0.4 ARG 66  A 66  A ? -2.8 PHE 51  A 51  A ? -0.6 
50  GLN 50  A 50  A ? LEU 18  A 18  A ? -2.6 LYS 48  A 48  A ? -0.5 LEU 18  A 18  A ? -2.1 LEU 53  A 53  A ? -0.3 
51  PHE 51  A 51  A ? GLN 64  A 64  A ? -3.5 LEU 49  A 49  A ? -0.6 GLN 64  A 64  A ? -2.2 ILE 101 A 101 A ? -0.1 
52  GLY 52  A 52  A ? HIS 100 A 100 A ? -0.4 LEU 16  A 16  A ? -0.4 HIS 54  A 54  A ? -0.5 ASN 60  A 60  A ? -0.4 
53  LEU 53  A 53  A ? LEU 16  A 16  A ? -0.3 GLN 50  A 50  A ? -0.3 GLY 52  A 52  A ? -0.2 LYS 56  A 56  A ? -0.1 
54  HIS 54  A 54  A ? GLY 52  A 52  A ? -0.5 SER 55  A 55  A ? -0.3 LYS 56  A 56  A ? -0.4 LEU 53  A 53  A ? -0.2 
55  SER 55  A 55  A ? VAL 58  A 58  A ? -0.7 VAL 135 A 135 A ? -0.2 HIS 54  A 54  A ? -0.3 VAL 135 A 135 A ? -0.2 
56  LYS 56  A 56  A ? ASP 134 A 134 A ? -2.1 HIS 54  A 54  A ? -0.4 SER 55  A 55  A ? -0.1 VAL 135 A 135 A ? -0.1 
57  ASN 57  A 57  A ? VAL 58  A 58  A ? -0.2 ASP 134 A 134 A ? -0.2 LYS 56  A 56  A ? -0.2 VAL 135 A 135 A ? -0.1 
58  VAL 58  A 58  A ? ASP 134 A 134 A ? -0.1 ?   ?   ? ?   ? ? ?    SER 55  A 55  A ? -0.7 HIS 54  A 54  A ? -0.3 
59  PRO 59  A 59  A ? ?   ?   ? ?   ? ? ?    ?   ?   ? ?   ? ? ?    LYS 61  A 61  A ? -0.1 LEU 53  A 53  A ? -0.1 
60  ASN 60  A 60  A ? GLY 52  A 52  A ? -0.4 SER 55  A 55  A ? -0.1 LYS 63  A 63  A ? -1.9 ?   ?   ? ?   ? ? ?    
61  LYS 61  A 61  A ? ASP 62  A 62  A ? -0.3 PRO 59  A 59  A ? -0.1 ASN 60  A 60  A ? -0.1 LEU 53  A 53  A ? -0.1 
62  ASP 62  A 62  A ? GLY 52  A 52  A ? -0.3 GLN 64  A 64  A ? -0.1 LYS 61  A 61  A ? -0.3 ASN 96  A 96  A ? -0.1 
63  LYS 63  A 63  A ? ASN 60  A 60  A ? -1.9 GLY 52  A 52  A ? -0.2 THR 65  A 65  A ? -0.4 GLY 52  A 52  A ? -0.2 
64  GLN 64  A 64  A ? PHE 51  A 51  A ? -2.2 ASP 62  A 62  A ? -0.0 PHE 51  A 51  A ? -3.5 ARG 66  A 66  A ? -0.5 
65  THR 65  A 65  A ? LYS 63  A 63  A ? -0.4 GLN 50  A 50  A ? -0.2 VAL 67  A 67  A ? -0.3 GLN 50  A 50  A ? -0.2 
66  ARG 66  A 66  A ? LEU 49  A 49  A ? -2.8 GLN 64  A 64  A ? -0.5 LEU 49  A 49  A ? -3.2 LEU 91  A 91  A ? -0.0 
67  VAL 67  A 67  A ? THR 65  A 65  A ? -0.3 LYS 48  A 48  A ? -0.2 ASN 92  A 92  A ? -1.6 ARG 93  A 93  A ? -0.2 
68  PRO 68  A 68  A ? ?   ?   ? ?   ? ? ?    ?   ?   ? ?   ? ? ?    LEU 91  A 91  A ? -0.2 LYS 71  A 71  A ? -0.1 
69  LYS 69  A 69  A ? ARG 90  A 90  A ? -3.2 GLU 70  A 70  A ? -0.4 LYS 71  A 71  A ? -0.3 LEU 91  A 91  A ? -0.2 
70  GLU 70  A 70  A ? ARG 90  A 90  A ? -1.2 PHE 72  A 72  A ? -0.0 ARG 90  A 90  A ? -2.8 PHE 72  A 72  A ? -0.4 
71  LYS 71  A 71  A ? LYS 69  A 69  A ? -0.3 ILE 89  A 89  A ? -0.2 PHE 73  A 73  A ? -0.5 ILE 89  A 89  A ? -0.2 
72  PHE 72  A 72  A ? LEU 88  A 88  A ? -3.1 GLU 70  A 70  A ? -0.4 LEU 88  A 88  A ? -2.8 CYS 74  A 74  A ? -0.4 
73  PHE 73  A 73  A ? LYS 71  A 71  A ? -0.5 MET 87  A 87  A ? -0.2 LEU 75  A 75  A ? -1.1 MET 87  A 87  A ? -0.2 
74  CYS 74  A 74  A ? ILE 86  A 86  A ? -1.8 PHE 72  A 72  A ? -0.4 ILE 86  A 86  A ? -0.4 ALA 40  A 40  A ? -0.1 
75  LEU 75  A 75  A ? PHE 73  A 73  A ? -1.1 ASP 85  A 85  A ? -0.1 CYS 74  A 74  A ? -0.1 ILE 86  A 86  A ? -0.1 
76  SER 76  A 76  A ? ASP 85  A 85  A ? -0.1 PHE 73  A 73  A ? -0.1 CYS 74  A 74  A ? -0.1 ILE 86  A 86  A ? -0.1 
77  SER 77  A 77  A ? PHE 73  A 73  A ? -0.1 ASP 85  A 85  A ? -0.0 LEU 75  A 75  A ? -0.1 ASP 85  A 85  A ? -0.0 
78  THR 78  A 78  A ? ASN 79  A 79  A ? -0.1 GLU 81  A 81  A ? -0.0 LYS 80  A 80  A ? -0.4 LEU 75  A 75  A ? -0.0 
79  ASN 79  A 79  A ? GLU 81  A 81  A ? -0.1 LYS 80  A 80  A ? -0.0 GLU 81  A 81  A ? -4.8 THR 78  A 78  A ? -0.1 
80  LYS 80  A 80  A ? THR 78  A 78  A ? -0.4 ASP 83  A 83  A ? -0.1 TRP 82  A 82  A ? -1.1 ASP 83  A 83  A ? -0.1 
81  GLU 81  A 81  A ? ASN 79  A 79  A ? -4.8 TRP 82  A 82  A ? -0.2 LYS 84  A 84  A ? -2.1 ASP 85  A 85  A ? -0.1 
82  TRP 82  A 82  A ? LYS 80  A 80  A ? -1.1 ASP 83  A 83  A ? -0.2 ASP 85  A 85  A ? -0.4 GLU 81  A 81  A ? -0.2 
83  ASP 83  A 83  A ? LYS 84  A 84  A ? -0.2 LYS 80  A 80  A ? -0.1 TRP 82  A 82  A ? -0.2 THR 210 A 210 A ? -0.1 
84  LYS 84  A 84  A ? GLU 81  A 81  A ? -2.1 ASP 85  A 85  A ? -0.0 ILE 86  A 86  A ? -1.4 CYS 74  A 74  A ? -0.2 
85  ASP 85  A 85  A ? TRP 82  A 82  A ? -0.4 GLU 81  A 81  A ? -0.1 MET 87  A 87  A ? -0.3 ILE 209 A 209 A ? -0.2 
86  ILE 86  A 86  A ? LYS 84  A 84  A ? -1.4 CYS 74  A 74  A ? -0.4 CYS 74  A 74  A ? -1.8 LEU 88  A 88  A ? -0.4 
87  MET 87  A 87  A ? THR 38  A 38  A ? -2.9 ASP 85  A 85  A ? -0.3 THR 38  A 38  A ? -2.4 ILE 89  A 89  A ? -0.5 
88  LEU 88  A 88  A ? PHE 72  A 72  A ? -2.8 ILE 86  A 86  A ? -0.4 PHE 72  A 72  A ? -3.1 ARG 90  A 90  A ? -0.5 
89  ILE 89  A 89  A ? MET 36  A 36  A ? -3.0 MET 87  A 87  A ? -0.5 MET 36  A 36  A ? -2.1 LEU 91  A 91  A ? -0.5 
90  ARG 90  A 90  A ? GLU 70  A 70  A ? -2.8 LEU 88  A 88  A ? -0.5 LYS 69  A 69  A ? -3.2 GLU 70  A 70  A ? -1.2 
91  LEU 91  A 91  A ? GLU 34  A 34  A ? -2.8 ILE 89  A 89  A ? -0.5 ARG 66  A 66  A ? -0.0 GLN 33  A 33  A ? -0.0 
92  ASN 92  A 92  A ? VAL 67  A 67  A ? -1.6 ARG 93  A 93  A ? -0.2 LEU 91  A 91  A ? -0.1 GLU 34  A 34  A ? -0.0 
93  ARG 93  A 93  A ? VAL 67  A 67  A ? -0.2 GLN 33  A 33  A ? -0.1 ASN 92  A 92  A ? -0.2 VAL 67  A 67  A ? -0.0 
94  PRO 94  A 94  A ? ?   ?   ? ?   ? ? ?    ?   ?   ? ?   ? ? ?    GLU 34  A 34  A ? -0.2 ASN 96  A 96  A ? -0.2 
95  VAL 95  A 95  A ? GLN 33  A 33  A ? -2.5 ASN 32  A 32  A ? -0.1 ASN 97  A 97  A ? -0.4 LEU 91  A 91  A ? -0.0 
96  ASN 96  A 96  A ? PRO 94  A 94  A ? -0.2 ASP 62  A 62  A ? -0.1 SER 98  A 98  A ? -0.2 VAL 95  A 95  A ? -0.0 
97  ASN 97  A 97  A ? VAL 95  A 95  A ? -0.4 HIS 100 A 100 A ? -0.1 THR 99  A 99  A ? -0.3 ALA 102 A 102 A ? -0.2 
98  SER 98  A 98  A ? ILE 101 A 101 A ? -2.1 ASN 96  A 96  A ? -0.2 ILE 101 A 101 A ? -0.3 GLY 52  A 52  A ? -0.1 
99  THR 99  A 99  A ? ASN 97  A 97  A ? -0.3 HIS 100 A 100 A ? -0.2 ARG 14  A 14  A ? -0.1 ALA 102 A 102 A ? -0.1 
100 HIS 100 A 100 A ? ILE 101 A 101 A ? -0.2 ARG 14  A 14  A ? -0.1 ALA 102 A 102 A ? -0.5 GLY 52  A 52  A ? -0.4 
101 ILE 101 A 101 A ? SER 98  A 98  A ? -0.3 PHE 51  A 51  A ? -0.1 SER 98  A 98  A ? -2.1 SER 15  A 15  A ? -0.2 
102 ALA 102 A 102 A ? ARG 14  A 14  A ? -2.1 HIS 100 A 100 A ? -0.5 LEU 30  A 30  A ? -0.2 GLY 52  A 52  A ? -0.1 
103 PRO 103 A 103 A ? ?   ?   ? ?   ? ? ?    ?   ?   ? ?   ? ? ?    SER 105 A 105 A ? -0.4 ILE 31  A 31  A ? -0.3 
104 LEU 104 A 104 A ? LEU 30  A 30  A ? -2.8 SER 15  A 15  A ? -0.2 LEU 106 A 106 A ? -0.1 GLN 187 A 187 A ? -0.1 
105 SER 105 A 105 A ? GLY 186 A 186 A ? -0.5 PRO 103 A 103 A ? -0.4 ILE 188 A 188 A ? -1.9 ASN 32  A 32  A ? -0.1 
106 LEU 106 A 106 A ? ILE 31  A 31  A ? -0.2 GLN 187 A 187 A ? -0.2 SER 108 A 108 A ? -0.1 GLN 189 A 189 A ? -0.1 
107 PRO 107 A 107 A ? ?   ?   ? ?   ? ? ?    ?   ?   ? ?   ? ? ?    LEU 106 A 106 A ? -0.1 ILE 215 A 215 A ? -0.0 
108 SER 108 A 108 A ? LYS 109 A 109 A ? -0.2 LEU 106 A 106 A ? -0.1 LEU 106 A 106 A ? -0.0 ILE 215 A 215 A ? -0.0 
109 LYS 109 A 109 A ? ?   ?   ? ?   ? ? ?    ?   ?   ? ?   ? ? ?    SER 108 A 108 A ? -0.2 PHE 212 A 212 A ? -0.1 
110 PRO 110 A 110 A ? ?   ?   ? ?   ? ? ?    ?   ?   ? ?   ? ? ?    SER 112 A 112 A ? -0.1 GLN 189 A 189 A ? -0.0 
111 PRO 111 A 111 A ? ?   ?   ? ?   ? ? ?    ?   ?   ? ?   ? ? ?    GLN 113 A 113 A ? -0.2 ASP 114 A 114 A ? -0.1 
112 SER 112 A 112 A ? GLN 113 A 113 A ? -0.1 PRO 110 A 110 A ? -0.1 THR 115 A 115 A ? -1.9 ILE 143 A 143 A ? -0.3 
113 GLN 113 A 113 A ? ASP 114 A 114 A ? -0.2 PRO 111 A 111 A ? -0.2 LEU 144 A 144 A ? -0.2 SER 112 A 112 A ? -0.1 
114 ASP 114 A 114 A ? ILE 143 A 143 A ? -2.4 THR 115 A 115 A ? -0.3 GLN 113 A 113 A ? -0.2 ILE 116 A 116 A ? -0.2 
115 THR 115 A 115 A ? SER 112 A 112 A ? -1.9 ILE 116 A 116 A ? -0.1 ILE 143 A 143 A ? -1.9 CYS 117 A 117 A ? -0.6 
116 ILE 116 A 116 A ? ASN 142 A 142 A ? -0.2 ASP 114 A 114 A ? -0.2 ASN 185 A 185 A ? -0.5 ASN 118 A 118 A ? -0.3 
117 CYS 117 A 117 A ? ILE 141 A 141 A ? -3.7 THR 115 A 115 A ? -0.6 ILE 141 A 141 A ? -3.0 ILE 119 A 119 A ? -0.5 
118 ASN 118 A 118 A ? ILE 183 A 183 A ? -3.4 ILE 116 A 116 A ? -0.3 ILE 183 A 183 A ? -3.2 MET 120 A 120 A ? -0.4 
119 ILE 119 A 119 A ? ALA 139 A 139 A ? -2.8 CYS 117 A 117 A ? -0.5 ALA 139 A 139 A ? -1.7 GLY 121 A 121 A ? -0.3 
120 MET 120 A 120 A ? PRO 181 A 181 A ? -1.1 ASN 118 A 118 A ? -0.4 TRP 122 A 122 A ? -0.3 CYS 138 A 138 A ? -0.2 
121 GLY 121 A 121 A ? HIS 137 A 137 A ? -1.5 ILE 119 A 119 A ? -0.3 HIS 137 A 137 A ? -2.0 VAL 2   A 2   A ? -0.3 
122 TRP 122 A 122 A ? GLY 176 A 176 A ? -0.5 MET 120 A 120 A ? -0.3 ASP 177 A 177 A ? -0.1 ILE 125 A 125 A ? -0.1 
123 GLY 123 A 123 A ? THR 124 A 124 A ? -0.2 HIS 137 A 137 A ? -0.1 GLY 176 A 176 A ? -0.3 VAL 2   A 2   A ? -0.3 
124 THR 124 A 124 A ? GLN 175 A 175 A ? -3.1 LEU 1   A 1   A ? -0.3 TYR 132 A 132 A ? -0.2 GLY 123 A 123 A ? -0.2 
125 ILE 125 A 125 A ? ILE 131 A 131 A ? -2.2 TRP 122 A 122 A ? -0.1 GLY 4   A 4   A ? -0.3 THR 124 A 124 A ? -0.1 
126 SER 126 A 126 A ? LYS 129 A 129 A ? -0.6 ILE 131 A 131 A ? -0.3 ILE 131 A 131 A ? -0.2 CYS 199 A 199 A ? -0.2 
127 PRO 127 A 127 A ? ?   ?   ? ?   ? ? ?    ?   ?   ? ?   ? ? ?    CYS 199 A 199 A ? -0.5 SER 126 A 126 A ? -0.1 
128 THR 128 A 128 A ? PRO 198 A 198 A ? -0.1 LYS 129 A 129 A ? -0.1 GLU 130 A 130 A ? -0.4 ASP 197 A 197 A ? -0.0 
129 LYS 129 A 129 A ? ILE 131 A 131 A ? -0.1 ?   ?   ? ?   ? ? ?    ILE 131 A 131 A ? -1.4 SER 126 A 126 A ? -0.6 
130 GLU 130 A 130 A ? THR 128 A 128 A ? -0.4 THR 124 A 124 A ? -0.1 TYR 132 A 132 A ? -0.5 THR 124 A 124 A ? -0.0 
131 ILE 131 A 131 A ? LYS 129 A 129 A ? -1.4 SER 126 A 126 A ? -0.2 ILE 125 A 125 A ? -2.2 SER 126 A 126 A ? -0.3 
132 TYR 132 A 132 A ? GLU 130 A 130 A ? -0.5 THR 124 A 124 A ? -0.2 THR 124 A 124 A ? -0.2 GLY 123 A 123 A ? -0.1 
133 PRO 133 A 133 A ? ?   ?   ? ?   ? ? ?    ?   ?   ? ?   ? ? ?    HIS 137 A 137 A ? -0.1 LYS 56  A 56  A ? -0.0 
134 ASP 134 A 134 A ? SER 55  A 55  A ? -0.1 TYR 132 A 132 A ? -0.1 LYS 56  A 56  A ? -2.1 ASN 57  A 57  A ? -0.2 
135 VAL 135 A 135 A ? SER 55  A 55  A ? -0.2 LYS 56  A 56  A ? -0.1 SER 55  A 55  A ? -0.2 HIS 54  A 54  A ? -0.1 
136 PRO 136 A 136 A ? ?   ?   ? ?   ? ? ?    ?   ?   ? ?   ? ? ?    CYS 8   A 8   A ? -3.1 CYS 138 A 138 A ? -0.3 
137 HIS 137 A 137 A ? GLY 121 A 121 A ? -2.0 GLU 7   A 7   A ? -0.3 GLY 121 A 121 A ? -1.5 ALA 139 A 139 A ? -0.3 
138 CYS 138 A 138 A ? ASP 6   A 6   A ? -3.4 PRO 136 A 136 A ? -0.3 ASP 6   A 6   A ? -2.2 ASN 140 A 140 A ? -0.3 
139 ALA 139 A 139 A ? ILE 119 A 119 A ? -1.7 HIS 137 A 137 A ? -0.3 ILE 119 A 119 A ? -2.8 ILE 141 A 141 A ? -0.4 
140 ASN 140 A 140 A ? CYS 138 A 138 A ? -0.3 ASN 118 A 118 A ? -0.2 ASN 142 A 142 A ? -0.3 ASN 118 A 118 A ? -0.2 
141 ILE 141 A 141 A ? CYS 117 A 117 A ? -3.0 ALA 139 A 139 A ? -0.4 CYS 117 A 117 A ? -3.7 ILE 143 A 143 A ? -0.4 
142 ASN 142 A 142 A ? GLY 165 A 165 A ? -1.1 ASN 140 A 140 A ? -0.3 GLY 165 A 165 A ? -2.2 LEU 144 A 144 A ? -0.4 
143 ILE 143 A 143 A ? THR 115 A 115 A ? -1.9 ILE 141 A 141 A ? -0.4 ASP 114 A 114 A ? -2.4 ASP 145 A 145 A ? -0.3 
144 LEU 144 A 144 A ? CYS 163 A 163 A ? -4.2 ASN 142 A 142 A ? -0.4 CYS 163 A 163 A ? -0.5 HIS 146 A 146 A ? -0.2 
145 ASP 145 A 145 A ? ILE 143 A 143 A ? -0.3 HIS 146 A 146 A ? -0.1 VAL 148 A 148 A ? -1.6 CYS 149 A 149 A ? -0.9 
146 HIS 146 A 146 A ? ALA 147 A 147 A ? -0.3 VAL 148 A 148 A ? -0.2 ARG 150 A 150 A ? -1.9 CYS 149 A 149 A ? -0.2 
147 ALA 147 A 147 A ? VAL 148 A 148 A ? -0.2 CYS 149 A 149 A ? -0.2 ALA 151 A 151 A ? -1.2 HIS 146 A 146 A ? -0.3 
148 VAL 148 A 148 A ? ASP 145 A 145 A ? -1.6 CYS 149 A 149 A ? -0.2 PHE 152 A 152 A ? -0.4 ALA 151 A 151 A ? -0.3 
149 CYS 149 A 149 A ? ASP 145 A 145 A ? -0.9 ARG 150 A 150 A ? -0.2 TYR 153 A 153 A ? -3.1 PHE 152 A 152 A ? -1.6 
150 ARG 150 A 150 A ? HIS 146 A 146 A ? -1.9 ALA 151 A 151 A ? -0.3 CYS 149 A 149 A ? -0.2 VAL 148 A 148 A ? -0.2 
151 ALA 151 A 151 A ? ALA 147 A 147 A ? -1.2 VAL 148 A 148 A ? -0.3 ARG 150 A 150 A ? -0.3 CYS 149 A 149 A ? -0.2 
152 PHE 152 A 152 A ? CYS 149 A 149 A ? -1.6 VAL 148 A 148 A ? -0.4 SER 154 A 154 A ? -0.8 ARG 150 A 150 A ? -0.2 
153 TYR 153 A 153 A ? CYS 149 A 149 A ? -3.1 LEU 156 A 156 A ? -0.1 LEU 156 A 156 A ? -1.7 PHE 152 A 152 A ? -0.2 
154 SER 154 A 154 A ? PHE 152 A 152 A ? -0.8 GLY 155 A 155 A ? -0.2 GLU 157 A 157 A ? -0.1 ALA 151 A 151 A ? -0.1 
155 GLY 155 A 155 A ? LEU 156 A 156 A ? -0.3 ARG 150 A 150 A ? -0.2 GLU 157 A 157 A ? -0.8 SER 154 A 154 A ? -0.2 
156 LEU 156 A 156 A ? TYR 153 A 153 A ? -1.7 ARG 150 A 150 A ? -0.2 GLY 155 A 155 A ? -0.3 LYS 158 A 158 A ? -0.1 
157 GLU 157 A 157 A ? GLY 155 A 155 A ? -0.8 LYS 158 A 158 A ? -0.1 TRP 82  A 82  A ? -0.0 ARG 150 A 150 A ? -0.0 
158 LYS 158 A 158 A ? LEU 156 A 156 A ? -0.1 LYS 160 A 160 A ? -0.1 LYS 160 A 160 A ? -0.3 GLU 157 A 157 A ? -0.1 
159 SER 159 A 159 A ? THR 161 A 161 A ? -0.2 LEU 156 A 156 A ? -0.1 THR 161 A 161 A ? -1.0 LYS 158 A 158 A ? -0.0 
160 LYS 160 A 160 A ? LYS 158 A 158 A ? -0.3 LEU 162 A 162 A ? -0.1 THR 210 A 210 A ? -2.7 LEU 162 A 162 A ? -0.3 
161 THR 161 A 161 A ? SER 159 A 159 A ? -1.0 ILE 209 A 209 A ? -0.3 CYS 163 A 163 A ? -0.4 ILE 209 A 209 A ? -0.2 
162 LEU 162 A 162 A ? TYR 208 A 208 A ? -3.9 LYS 160 A 160 A ? -0.3 TYR 208 A 208 A ? -3.0 ALA 164 A 164 A ? -0.6 
163 CYS 163 A 163 A ? LEU 144 A 144 A ? -0.5 THR 161 A 161 A ? -0.4 LEU 144 A 144 A ? -4.2 GLY 165 A 165 A ? -0.4 
164 ALA 164 A 164 A ? ALA 206 A 206 A ? -2.3 LEU 162 A 162 A ? -0.6 ALA 206 A 206 A ? -3.0 ILE 166 A 166 A ? -0.3 
165 GLY 165 A 165 A ? ASN 142 A 142 A ? -2.2 CYS 163 A 163 A ? -0.4 ASN 142 A 142 A ? -1.1 LEU 167 A 167 A ? -0.5 
166 ILE 166 A 166 A ? LYS 171 A 171 A ? -0.6 ALA 164 A 164 A ? -0.3 GLY 169 A 169 A ? -2.4 ARG 203 A 203 A ? -0.4 
167 LEU 167 A 167 A ? GLY 165 A 165 A ? -0.5 GLU 168 A 168 A ? -0.3 ARG 203 A 203 A ? -1.6 ILE 166 A 166 A ? -0.1 
168 GLU 168 A 168 A ? GLY 169 A 169 A ? -0.3 PRO 202 A 202 A ? -0.2 LEU 167 A 167 A ? -0.3 GLY 170 A 170 A ? -0.1 
169 GLY 169 A 169 A ? ILE 166 A 166 A ? -2.4 GLU 201 A 201 A ? -0.2 GLU 168 A 168 A ? -0.3 GLU 201 A 201 A ? -0.2 
170 GLY 170 A 170 A ? ALA 200 A 200 A ? -1.9 GLU 168 A 168 A ? -0.1 ASP 172 A 172 A ? -0.4 GLU 201 A 201 A ? -0.1 
171 LYS 171 A 171 A ? ILE 166 A 166 A ? -0.2 GLU 201 A 201 A ? -0.1 ILE 166 A 166 A ? -0.6 THR 173 A 173 A ? -0.3 
172 ASP 172 A 172 A ? VAL 3   A 3   A ? -1.6 GLY 170 A 170 A ? -0.4 VAL 3   A 3   A ? -2.0 CYS 174 A 174 A ? -0.3 
173 THR 173 A 173 A ? LYS 171 A 171 A ? -0.3 VAL 2   A 2   A ? -0.2 ALA 200 A 200 A ? -0.3 VAL 2   A 2   A ? -0.2 
174 CYS 174 A 174 A ? LEU 1   A 1   A ? -1.7 ASP 172 A 172 A ? -0.3 ASP 177 A 177 A ? -2.2 SER 178 A 178 A ? -0.2 
175 GLN 175 A 175 A ? GLY 176 A 176 A ? -0.2 THR 173 A 173 A ? -0.2 THR 124 A 124 A ? -3.1 CYS 174 A 174 A ? -0.1 
176 GLY 176 A 176 A ? GLY 123 A 123 A ? -0.3 THR 173 A 173 A ? -0.1 TRP 122 A 122 A ? -0.5 GLN 175 A 175 A ? -0.2 
177 ASP 177 A 177 A ? CYS 174 A 174 A ? -2.2 LEU 1   A 1   A ? -0.2 GLY 180 A 180 A ? -2.6 VAL 192 A 192 A ? -0.3 
178 SER 178 A 178 A ? GLN 25  A 25  A ? -0.3 GLY 179 A 179 A ? -0.3 GLY 27  A 27  A ? -4.2 SER 193 A 193 A ? -0.2 
179 GLY 179 A 179 A ? VAL 192 A 192 A ? -2.9 GLY 180 A 180 A ? -0.3 SER 178 A 178 A ? -0.3 SER 193 A 193 A ? -0.1 
180 GLY 180 A 180 A ? ASP 177 A 177 A ? -2.6 PRO 181 A 181 A ? -0.1 VAL 192 A 192 A ? -2.9 GLY 179 A 179 A ? -0.3 
181 PRO 181 A 181 A ? ?   ?   ? ?   ? ? ?    ?   ?   ? ?   ? ? ?    MET 120 A 120 A ? -1.1 ILE 183 A 183 A ? -0.6 
182 LEU 182 A 182 A ? GLY 190 A 190 A ? -2.5 GLY 180 A 180 A ? -0.2 GLN 189 A 189 A ? -3.4 GLY 190 A 190 A ? -1.4 
183 ILE 183 A 183 A ? ASN 118 A 118 A ? -3.2 PRO 181 A 181 A ? -0.6 ASN 118 A 118 A ? -3.4 ASN 185 A 185 A ? -0.4 
184 CYS 184 A 184 A ? GLN 187 A 187 A ? -2.3 LEU 182 A 182 A ? -0.6 GLN 187 A 187 A ? -1.7 CYS 117 A 117 A ? -0.1 
185 ASN 185 A 185 A ? ILE 116 A 116 A ? -0.5 ILE 183 A 183 A ? -0.4 CYS 184 A 184 A ? -0.2 ILE 188 A 188 A ? -0.1 
186 GLY 186 A 186 A ? GLN 187 A 187 A ? -0.2 ILE 183 A 183 A ? -0.1 SER 105 A 105 A ? -0.5 ILE 188 A 188 A ? -0.3 
187 GLN 187 A 187 A ? CYS 184 A 184 A ? -1.7 LEU 104 A 104 A ? -0.1 CYS 184 A 184 A ? -2.3 GLN 189 A 189 A ? -0.7 
188 ILE 188 A 188 A ? SER 105 A 105 A ? -1.9 GLY 186 A 186 A ? -0.3 ILE 183 A 183 A ? -0.2 ILE 191 A 191 A ? -0.1 
189 GLN 189 A 189 A ? LEU 182 A 182 A ? -3.4 GLN 187 A 187 A ? -0.7 VAL 211 A 211 A ? -1.8 PHE 212 A 212 A ? -0.5 
190 GLY 190 A 190 A ? LEU 182 A 182 A ? -1.4 THR 210 A 210 A ? -0.2 LEU 182 A 182 A ? -2.5 VAL 192 A 192 A ? -0.4 
191 ILE 191 A 191 A ? ILE 209 A 209 A ? -1.4 GLN 189 A 189 A ? -0.3 ILE 209 A 209 A ? -2.5 SER 193 A 193 A ? -0.2 
192 VAL 192 A 192 A ? GLY 180 A 180 A ? -2.9 GLY 190 A 190 A ? -0.4 GLY 179 A 179 A ? -2.9 TYR 208 A 208 A ? -0.2 
193 SER 193 A 193 A ? LEU 207 A 207 A ? -2.1 VAL 194 A 194 A ? -0.4 GLY 195 A 195 A ? -0.4 TYR 208 A 208 A ? -0.2 
194 VAL 194 A 194 A ? LEU 207 A 207 A ? -1.7 TRP 82  A 82  A ? -0.1 LEU 207 A 207 A ? -3.8 SER 193 A 193 A ? -0.4 
195 GLY 195 A 195 A ? SER 193 A 193 A ? -0.4 ALA 206 A 206 A ? -0.2 ALA 206 A 206 A ? -0.2 CYS 199 A 199 A ? -0.1 
196 GLY 196 A 196 A ? VAL 194 A 194 A ? -0.3 VAL 204 A 204 A ? -0.3 ALA 200 A 200 A ? -0.1 GLY 195 A 195 A ? -0.1 
197 ASP 197 A 197 A ? PRO 198 A 198 A ? -0.2 CYS 199 A 199 A ? -0.1 CYS 199 A 199 A ? -0.2 THR 128 A 128 A ? -0.1 
198 PRO 198 A 198 A ? ?   ?   ? ?   ? ? ?    ?   ?   ? ?   ? ? ?    GLU 201 A 201 A ? -0.5 ASP 197 A 197 A ? -0.2 
199 CYS 199 A 199 A ? PRO 127 A 127 A ? -0.5 ALA 200 A 200 A ? -0.2 CYS 174 A 174 A ? -0.1 ASP 197 A 197 A ? -0.1 
200 ALA 200 A 200 A ? THR 173 A 173 A ? -0.3 VAL 204 A 204 A ? -0.2 GLY 170 A 170 A ? -1.9 CYS 199 A 199 A ? -0.2 
201 GLU 201 A 201 A ? PRO 198 A 198 A ? -0.5 VAL 204 A 204 A ? -0.3 VAL 204 A 204 A ? -1.9 GLY 169 A 169 A ? -0.2 
202 PRO 202 A 202 A ? ?   ?   ? ?   ? ? ?    ?   ?   ? ?   ? ? ?    GLU 168 A 168 A ? -0.2 LEU 167 A 167 A ? -0.2 
203 ARG 203 A 203 A ? LEU 167 A 167 A ? -1.6 ILE 166 A 166 A ? -0.4 LEU 167 A 167 A ? -0.1 GLU 168 A 168 A ? -0.1 
204 VAL 204 A 204 A ? GLU 201 A 201 A ? -1.9 ILE 166 A 166 A ? -0.3 GLU 201 A 201 A ? -0.3 GLY 196 A 196 A ? -0.3 
205 PRO 205 A 205 A ? ?   ?   ? ?   ? ? ?    ?   ?   ? ?   ? ? ?    LEU 207 A 207 A ? -0.3 GLY 165 A 165 A ? -0.2 
206 ALA 206 A 206 A ? ALA 164 A 164 A ? -3.0 GLY 195 A 195 A ? -0.2 ALA 164 A 164 A ? -2.3 TYR 208 A 208 A ? -0.4 
207 LEU 207 A 207 A ? VAL 194 A 194 A ? -3.8 PRO 205 A 205 A ? -0.3 SER 193 A 193 A ? -2.1 VAL 194 A 194 A ? -1.7 
208 TYR 208 A 208 A ? LEU 162 A 162 A ? -3.0 ALA 206 A 206 A ? -0.4 LEU 162 A 162 A ? -3.9 THR 210 A 210 A ? -0.5 
209 ILE 209 A 209 A ? ILE 191 A 191 A ? -2.5 LEU 207 A 207 A ? -0.4 ILE 191 A 191 A ? -1.4 VAL 211 A 211 A ? -0.5 
210 THR 210 A 210 A ? LYS 160 A 160 A ? -2.7 TYR 208 A 208 A ? -0.5 GLY 190 A 190 A ? -0.2 TYR 214 A 214 A ? -0.2 
211 VAL 211 A 211 A ? GLN 189 A 189 A ? -1.8 ILE 209 A 209 A ? -0.5 TYR 214 A 214 A ? -2.1 ILE 215 A 215 A ? -0.2 
212 PHE 212 A 212 A ? GLN 189 A 189 A ? -0.5 ASP 213 A 213 A ? -0.3 ILE 215 A 215 A ? -1.3 ASP 216 A 216 A ? -0.3 
213 ASP 213 A 213 A ? TYR 214 A 214 A ? -0.2 THR 210 A 210 A ? -0.2 PHE 212 A 212 A ? -0.3 VAL 211 A 211 A ? -0.2 
214 TYR 214 A 214 A ? VAL 211 A 211 A ? -2.1 THR 210 A 210 A ? -0.2 ILE 218 A 218 A ? -2.9 ASP 213 A 213 A ? -0.2 
215 ILE 215 A 215 A ? PHE 212 A 212 A ? -1.3 VAL 211 A 211 A ? -0.2 LYS 219 A 219 A ? -3.1 GLY 220 A 220 A ? -0.3 
216 ASP 216 A 216 A ? PHE 212 A 212 A ? -0.3 TRP 217 A 217 A ? -0.2 GLY 220 A 220 A ? -2.3 ILE 215 A 215 A ? -0.2 
217 TRP 217 A 217 A ? LYS 219 A 219 A ? -0.2 ILE 218 A 218 A ? -0.2 ILE 221 A 221 A ? -1.7 ILE 215 A 215 A ? -0.2 
218 ILE 218 A 218 A ? TYR 214 A 214 A ? -2.9 LYS 219 A 219 A ? -0.2 ILE 222 A 222 A ? -2.3 ASP 216 A 216 A ? -0.2 
219 LYS 219 A 219 A ? ILE 215 A 215 A ? -3.1 GLY 220 A 220 A ? -0.2 ALA 223 A 223 A ? -2.4 GLY 224 A 224 A ? -0.2 
220 GLY 220 A 220 A ? ASP 216 A 216 A ? -2.3 ILE 215 A 215 A ? -0.3 GLY 224 A 224 A ? -1.3 LYS 219 A 219 A ? -0.2 
221 ILE 221 A 221 A ? TRP 217 A 217 A ? -1.7 ALA 223 A 223 A ? -0.2 ASN 225 A 225 A ? -0.7 LYS 219 A 219 A ? -0.2 
222 ILE 222 A 222 A ? ILE 218 A 218 A ? -2.3 ALA 223 A 223 A ? -0.2 ASN 225 A 225 A ? -0.6 GLY 220 A 220 A ? -0.2 
223 ALA 223 A 223 A ? LYS 219 A 219 A ? -2.4 GLY 224 A 224 A ? -0.2 ILE 222 A 222 A ? -0.2 ILE 221 A 221 A ? -0.2 
224 GLY 224 A 224 A ? GLY 220 A 220 A ? -1.3 LYS 219 A 219 A ? -0.2 ALA 223 A 223 A ? -0.2 ILE 222 A 222 A ? -0.2 
225 ASN 225 A 225 A ? ILE 221 A 221 A ? -0.7 ILE 222 A 222 A ? -0.6 ALA 223 A 223 A ? -0.2 GLY 224 A 224 A ? -0.2 
# 
loop_
_dssp_statistics_histogram.entry_id 
_dssp_statistics_histogram.type 
_dssp_statistics_histogram.1 
_dssp_statistics_histogram.2 
_dssp_statistics_histogram.3 
_dssp_statistics_histogram.4 
_dssp_statistics_histogram.5 
_dssp_statistics_histogram.6 
_dssp_statistics_histogram.7 
_dssp_statistics_histogram.8 
_dssp_statistics_histogram.9 
_dssp_statistics_histogram.10 
_dssp_statistics_histogram.11 
_dssp_statistics_histogram.12 
_dssp_statistics_histogram.13 
_dssp_statistics_histogram.14 
_dssp_statistics_histogram.15 
_dssp_statistics_histogram.16 
_dssp_statistics_histogram.17 
_dssp_statistics_histogram.18 
_dssp_statistics_histogram.19 
_dssp_statistics_histogram.20 
_dssp_statistics_histogram.21 
_dssp_statistics_histogram.22 
_dssp_statistics_histogram.23 
_dssp_statistics_histogram.24 
_dssp_statistics_histogram.25 
_dssp_statistics_histogram.26 
_dssp_statistics_histogram.27 
_dssp_statistics_histogram.28 
_dssp_statistics_histogram.29 
_dssp_statistics_histogram.30 
Prmu_A_07 residues_per_alpha_helix        0 0 0 0 1 0 0 0 0 1 0 0 0 0 0 0 0 0 0 0 0 0 0 0 0 0 0 0 0 0 
Prmu_A_07 parallel_bridges_per_ladder     1 0 0 0 0 0 0 0 0 0 0 0 0 0 0 0 0 0 0 0 0 0 0 0 0 0 0 0 0 0 
Prmu_A_07 antiparallel_bridges_per_ladder 0 2 4 5 1 2 0 0 0 0 0 0 0 0 0 0 0 0 0 0 0 0 0 0 0 0 0 0 0 0 
Prmu_A_07 ladders_per_sheet               1 0 0 0 0 1 0 1 0 0 0 0 0 0 0 0 0 0 0 0 0 0 0 0 0 0 0 0 0 0 
# 
loop_
_dssp_statistics_hbond.entry_id 
_dssp_statistics_hbond.type 
_dssp_statistics_hbond.count 
_dssp_statistics_hbond.count_per_100 
Prmu_A_07 O(I)-->H-N(J)          145 64.4 
Prmu_A_07 'PARALLEL BRIDGES'     2   0.9  
Prmu_A_07 'ANTIPARALLEL BRIDGES' 69  30.7 
Prmu_A_07 O(I)-->H-N(I-5)        1   0.4  
Prmu_A_07 O(I)-->H-N(I-4)        1   0.4  
Prmu_A_07 O(I)-->H-N(I-3)        6   2.7  
Prmu_A_07 O(I)-->H-N(I-2)        0   0.0  
Prmu_A_07 O(I)-->H-N(I-1)        0   0.0  
Prmu_A_07 O(I)-->H-N(I+0)        0   0.0  
Prmu_A_07 O(I)-->H-N(I+1)        0   0.0  
Prmu_A_07 O(I)-->H-N(I+2)        22  9.8  
Prmu_A_07 O(I)-->H-N(I+3)        22  9.8  
Prmu_A_07 O(I)-->H-N(I+4)        13  5.8  
Prmu_A_07 O(I)-->H-N(I+5)        0   0.0  
# 
_dssp_statistics.entry_id                       Prmu_A_07 
_dssp_statistics.nr_of_residues                 225 
_dssp_statistics.nr_of_chains                   1 
_dssp_statistics.nr_of_ss_bridges_total         0 
_dssp_statistics.nr_of_ss_bridges_intra_chain   0 
_dssp_statistics.nr_of_ss_bridges_inter_chain   0 
# 
loop_
_chem_comp.id 
_chem_comp.type 
_chem_comp.mon_nstd_flag 
_chem_comp.name 
_chem_comp.formula 
_chem_comp.formula_weight 
ALA 'L-PEPTIDE LINKING' y ALANINE         'C3 H7 N O2'     89.093 
ARG 'L-PEPTIDE LINKING' y ARGININE        'C6 H15 N4 O2'  175.209 
ASN 'L-PEPTIDE LINKING' y ASPARAGINE      'C4 H8 N2 O3'   132.118 
ASP 'L-PEPTIDE LINKING' y 'ASPARTIC ACID' 'C4 H7 N O4'    133.103 
CYS 'L-PEPTIDE LINKING' y CYSTEINE        'C3 H7 N O2 S'  121.158 
GLN 'L-PEPTIDE LINKING' y GLUTAMINE       'C5 H10 N2 O3'  146.144 
GLU 'L-PEPTIDE LINKING' y 'GLUTAMIC ACID' 'C5 H9 N O4'    147.129 
GLY 'PEPTIDE LINKING'   y GLYCINE         'C2 H5 N O2'     75.067 
HIS 'L-PEPTIDE LINKING' y HISTIDINE       'C6 H10 N3 O2'  156.162 
ILE 'L-PEPTIDE LINKING' y ISOLEUCINE      'C6 H13 N O2'   131.173 
LEU 'L-PEPTIDE LINKING' y LEUCINE         'C6 H13 N O2'   131.173 
LYS 'L-PEPTIDE LINKING' y LYSINE          'C6 H15 N2 O2'  147.195 
MET 'L-PEPTIDE LINKING' y METHIONINE      'C5 H11 N O2 S' 149.211 
PHE 'L-PEPTIDE LINKING' y PHENYLALANINE   'C9 H11 N O2'   165.189 
PRO 'L-PEPTIDE LINKING' y PROLINE         'C5 H9 N O2'     115.13 
SER 'L-PEPTIDE LINKING' y SERINE          'C3 H7 N O3'    105.093 
THR 'L-PEPTIDE LINKING' y THREONINE       'C4 H9 N O3'    119.119 
TRP 'L-PEPTIDE LINKING' y TRYPTOPHAN      'C11 H12 N2 O2' 204.225 
TYR 'L-PEPTIDE LINKING' y TYROSINE        'C9 H11 N O3'   181.189 
VAL 'L-PEPTIDE LINKING' y VALINE          'C5 H11 N O2'   117.146 
# 
loop_
_atom_type.symbol 
N 
C 
O 
S 
# 
loop_
_entity_poly_seq.entity_id 
_entity_poly_seq.num 
_entity_poly_seq.mon_id 
_entity_poly_seq.hetero 
1   1 LEU n 
1   2 VAL n 
1   3 VAL n 
1   4 GLY n 
1   5 GLY n 
1   6 ASP n 
1   7 GLU n 
1   8 CYS n 
1   9 ASN n 
1  10 ILE n 
1  11 ASN n 
1  12 GLU n 
1  13 HIS n 
1  14 ARG n 
1  15 SER n 
1  16 LEU n 
1  17 VAL n 
1  18 LEU n 
1  19 VAL n 
1  20 TYR n 
1  21 SER n 
1  22 ASP n 
1  23 GLY n 
1  24 ILE n 
1  25 GLN n 
1  26 CYS n 
1  27 GLY n 
1  28 GLY n 
1  29 THR n 
1  30 LEU n 
1  31 ILE n 
1  32 ASN n 
1  33 GLN n 
1  34 GLU n 
1  35 TRP n 
1  36 MET n 
1  37 LEU n 
1  38 THR n 
1  39 ALA n 
1  40 ALA n 
1  41 HIS n 
1  42 CYS n 
1  43 ASP n 
1  44 GLY n 
1  45 LYS n 
1  46 ARG n 
1  47 MET n 
1  48 LYS n 
1  49 LEU n 
1  50 GLN n 
1  51 PHE n 
1  52 GLY n 
1  53 LEU n 
1  54 HIS n 
1  55 SER n 
1  56 LYS n 
1  57 ASN n 
1  58 VAL n 
1  59 PRO n 
1  60 ASN n 
1  61 LYS n 
1  62 ASP n 
1  63 LYS n 
1  64 GLN n 
1  65 THR n 
1  66 ARG n 
1  67 VAL n 
1  68 PRO n 
1  69 LYS n 
1  70 GLU n 
1  71 LYS n 
1  72 PHE n 
1  73 PHE n 
1  74 CYS n 
1  75 LEU n 
1  76 SER n 
1  77 SER n 
1  78 THR n 
1  79 ASN n 
1  80 LYS n 
1  81 GLU n 
1  82 TRP n 
1  83 ASP n 
1  84 LYS n 
1  85 ASP n 
1  86 ILE n 
1  87 MET n 
1  88 LEU n 
1  89 ILE n 
1  90 ARG n 
1  91 LEU n 
1  92 ASN n 
1  93 ARG n 
1  94 PRO n 
1  95 VAL n 
1  96 ASN n 
1  97 ASN n 
1  98 SER n 
1  99 THR n 
1 100 HIS n 
1 101 ILE n 
1 102 ALA n 
1 103 PRO n 
1 104 LEU n 
1 105 SER n 
1 106 LEU n 
1 107 PRO n 
1 108 SER n 
1 109 LYS n 
1 110 PRO n 
1 111 PRO n 
1 112 SER n 
1 113 GLN n 
1 114 ASP n 
1 115 THR n 
1 116 ILE n 
1 117 CYS n 
1 118 ASN n 
1 119 ILE n 
1 120 MET n 
1 121 GLY n 
1 122 TRP n 
1 123 GLY n 
1 124 THR n 
1 125 ILE n 
1 126 SER n 
1 127 PRO n 
1 128 THR n 
1 129 LYS n 
1 130 GLU n 
1 131 ILE n 
1 132 TYR n 
1 133 PRO n 
1 134 ASP n 
1 135 VAL n 
1 136 PRO n 
1 137 HIS n 
1 138 CYS n 
1 139 ALA n 
1 140 ASN n 
1 141 ILE n 
1 142 ASN n 
1 143 ILE n 
1 144 LEU n 
1 145 ASP n 
1 146 HIS n 
1 147 ALA n 
1 148 VAL n 
1 149 CYS n 
1 150 ARG n 
1 151 ALA n 
1 152 PHE n 
1 153 TYR n 
1 154 SER n 
1 155 GLY n 
1 156 LEU n 
1 157 GLU n 
1 158 LYS n 
1 159 SER n 
1 160 LYS n 
1 161 THR n 
1 162 LEU n 
1 163 CYS n 
1 164 ALA n 
1 165 GLY n 
1 166 ILE n 
1 167 LEU n 
1 168 GLU n 
1 169 GLY n 
1 170 GLY n 
1 171 LYS n 
1 172 ASP n 
1 173 THR n 
1 174 CYS n 
1 175 GLN n 
1 176 GLY n 
1 177 ASP n 
1 178 SER n 
1 179 GLY n 
1 180 GLY n 
1 181 PRO n 
1 182 LEU n 
1 183 ILE n 
1 184 CYS n 
1 185 ASN n 
1 186 GLY n 
1 187 GLN n 
1 188 ILE n 
1 189 GLN n 
1 190 GLY n 
1 191 ILE n 
1 192 VAL n 
1 193 SER n 
1 194 VAL n 
1 195 GLY n 
1 196 GLY n 
1 197 ASP n 
1 198 PRO n 
1 199 CYS n 
1 200 ALA n 
1 201 GLU n 
1 202 PRO n 
1 203 ARG n 
1 204 VAL n 
1 205 PRO n 
1 206 ALA n 
1 207 LEU n 
1 208 TYR n 
1 209 ILE n 
1 210 THR n 
1 211 VAL n 
1 212 PHE n 
1 213 ASP n 
1 214 TYR n 
1 215 ILE n 
1 216 ASP n 
1 217 TRP n 
1 218 ILE n 
1 219 LYS n 
1 220 GLY n 
1 221 ILE n 
1 222 ILE n 
1 223 ALA n 
1 224 GLY n 
1 225 ASN n 
# 
loop_
_pdbx_poly_seq_scheme.asym_id 
_pdbx_poly_seq_scheme.entity_id 
_pdbx_poly_seq_scheme.seq_id 
_pdbx_poly_seq_scheme.mon_id 
_pdbx_poly_seq_scheme.ndb_seq_num 
_pdbx_poly_seq_scheme.pdb_seq_num 
_pdbx_poly_seq_scheme.auth_seq_num 
_pdbx_poly_seq_scheme.pdb_mon_id 
_pdbx_poly_seq_scheme.auth_mon_id 
_pdbx_poly_seq_scheme.pdb_strand_id 
_pdbx_poly_seq_scheme.pdb_ins_code 
_pdbx_poly_seq_scheme.hetero 
A 1   1 LEU   1 1   1   LEU LEU A ? n 
A 1   2 VAL   2 2   2   VAL VAL A ? n 
A 1   3 VAL   3 3   3   VAL VAL A ? n 
A 1   4 GLY   4 4   4   GLY GLY A ? n 
A 1   5 GLY   5 5   5   GLY GLY A ? n 
A 1   6 ASP   6 6   6   ASP ASP A ? n 
A 1   7 GLU   7 7   7   GLU GLU A ? n 
A 1   8 CYS   8 8   8   CYS CYS A ? n 
A 1   9 ASN   9 9   9   ASN ASN A ? n 
A 1  10 ILE  10 10  10  ILE ILE A ? n 
A 1  11 ASN  11 11  11  ASN ASN A ? n 
A 1  12 GLU  12 12  12  GLU GLU A ? n 
A 1  13 HIS  13 13  13  HIS HIS A ? n 
A 1  14 ARG  14 14  14  ARG ARG A ? n 
A 1  15 SER  15 15  15  SER SER A ? n 
A 1  16 LEU  16 16  16  LEU LEU A ? n 
A 1  17 VAL  17 17  17  VAL VAL A ? n 
A 1  18 LEU  18 18  18  LEU LEU A ? n 
A 1  19 VAL  19 19  19  VAL VAL A ? n 
A 1  20 TYR  20 20  20  TYR TYR A ? n 
A 1  21 SER  21 21  21  SER SER A ? n 
A 1  22 ASP  22 22  22  ASP ASP A ? n 
A 1  23 GLY  23 23  23  GLY GLY A ? n 
A 1  24 ILE  24 24  24  ILE ILE A ? n 
A 1  25 GLN  25 25  25  GLN GLN A ? n 
A 1  26 CYS  26 26  26  CYS CYS A ? n 
A 1  27 GLY  27 27  27  GLY GLY A ? n 
A 1  28 GLY  28 28  28  GLY GLY A ? n 
A 1  29 THR  29 29  29  THR THR A ? n 
A 1  30 LEU  30 30  30  LEU LEU A ? n 
A 1  31 ILE  31 31  31  ILE ILE A ? n 
A 1  32 ASN  32 32  32  ASN ASN A ? n 
A 1  33 GLN  33 33  33  GLN GLN A ? n 
A 1  34 GLU  34 34  34  GLU GLU A ? n 
A 1  35 TRP  35 35  35  TRP TRP A ? n 
A 1  36 MET  36 36  36  MET MET A ? n 
A 1  37 LEU  37 37  37  LEU LEU A ? n 
A 1  38 THR  38 38  38  THR THR A ? n 
A 1  39 ALA  39 39  39  ALA ALA A ? n 
A 1  40 ALA  40 40  40  ALA ALA A ? n 
A 1  41 HIS  41 41  41  HIS HIS A ? n 
A 1  42 CYS  42 42  42  CYS CYS A ? n 
A 1  43 ASP  43 43  43  ASP ASP A ? n 
A 1  44 GLY  44 44  44  GLY GLY A ? n 
A 1  45 LYS  45 45  45  LYS LYS A ? n 
A 1  46 ARG  46 46  46  ARG ARG A ? n 
A 1  47 MET  47 47  47  MET MET A ? n 
A 1  48 LYS  48 48  48  LYS LYS A ? n 
A 1  49 LEU  49 49  49  LEU LEU A ? n 
A 1  50 GLN  50 50  50  GLN GLN A ? n 
A 1  51 PHE  51 51  51  PHE PHE A ? n 
A 1  52 GLY  52 52  52  GLY GLY A ? n 
A 1  53 LEU  53 53  53  LEU LEU A ? n 
A 1  54 HIS  54 54  54  HIS HIS A ? n 
A 1  55 SER  55 55  55  SER SER A ? n 
A 1  56 LYS  56 56  56  LYS LYS A ? n 
A 1  57 ASN  57 57  57  ASN ASN A ? n 
A 1  58 VAL  58 58  58  VAL VAL A ? n 
A 1  59 PRO  59 59  59  PRO PRO A ? n 
A 1  60 ASN  60 60  60  ASN ASN A ? n 
A 1  61 LYS  61 61  61  LYS LYS A ? n 
A 1  62 ASP  62 62  62  ASP ASP A ? n 
A 1  63 LYS  63 63  63  LYS LYS A ? n 
A 1  64 GLN  64 64  64  GLN GLN A ? n 
A 1  65 THR  65 65  65  THR THR A ? n 
A 1  66 ARG  66 66  66  ARG ARG A ? n 
A 1  67 VAL  67 67  67  VAL VAL A ? n 
A 1  68 PRO  68 68  68  PRO PRO A ? n 
A 1  69 LYS  69 69  69  LYS LYS A ? n 
A 1  70 GLU  70 70  70  GLU GLU A ? n 
A 1  71 LYS  71 71  71  LYS LYS A ? n 
A 1  72 PHE  72 72  72  PHE PHE A ? n 
A 1  73 PHE  73 73  73  PHE PHE A ? n 
A 1  74 CYS  74 74  74  CYS CYS A ? n 
A 1  75 LEU  75 75  75  LEU LEU A ? n 
A 1  76 SER  76 76  76  SER SER A ? n 
A 1  77 SER  77 77  77  SER SER A ? n 
A 1  78 THR  78 78  78  THR THR A ? n 
A 1  79 ASN  79 79  79  ASN ASN A ? n 
A 1  80 LYS  80 80  80  LYS LYS A ? n 
A 1  81 GLU  81 81  81  GLU GLU A ? n 
A 1  82 TRP  82 82  82  TRP TRP A ? n 
A 1  83 ASP  83 83  83  ASP ASP A ? n 
A 1  84 LYS  84 84  84  LYS LYS A ? n 
A 1  85 ASP  85 85  85  ASP ASP A ? n 
A 1  86 ILE  86 86  86  ILE ILE A ? n 
A 1  87 MET  87 87  87  MET MET A ? n 
A 1  88 LEU  88 88  88  LEU LEU A ? n 
A 1  89 ILE  89 89  89  ILE ILE A ? n 
A 1  90 ARG  90 90  90  ARG ARG A ? n 
A 1  91 LEU  91 91  91  LEU LEU A ? n 
A 1  92 ASN  92 92  92  ASN ASN A ? n 
A 1  93 ARG  93 93  93  ARG ARG A ? n 
A 1  94 PRO  94 94  94  PRO PRO A ? n 
A 1  95 VAL  95 95  95  VAL VAL A ? n 
A 1  96 ASN  96 96  96  ASN ASN A ? n 
A 1  97 ASN  97 97  97  ASN ASN A ? n 
A 1  98 SER  98 98  98  SER SER A ? n 
A 1  99 THR  99 99  99  THR THR A ? n 
A 1 100 HIS 100 100 100 HIS HIS A ? n 
A 1 101 ILE 101 101 101 ILE ILE A ? n 
A 1 102 ALA 102 102 102 ALA ALA A ? n 
A 1 103 PRO 103 103 103 PRO PRO A ? n 
A 1 104 LEU 104 104 104 LEU LEU A ? n 
A 1 105 SER 105 105 105 SER SER A ? n 
A 1 106 LEU 106 106 106 LEU LEU A ? n 
A 1 107 PRO 107 107 107 PRO PRO A ? n 
A 1 108 SER 108 108 108 SER SER A ? n 
A 1 109 LYS 109 109 109 LYS LYS A ? n 
A 1 110 PRO 110 110 110 PRO PRO A ? n 
A 1 111 PRO 111 111 111 PRO PRO A ? n 
A 1 112 SER 112 112 112 SER SER A ? n 
A 1 113 GLN 113 113 113 GLN GLN A ? n 
A 1 114 ASP 114 114 114 ASP ASP A ? n 
A 1 115 THR 115 115 115 THR THR A ? n 
A 1 116 ILE 116 116 116 ILE ILE A ? n 
A 1 117 CYS 117 117 117 CYS CYS A ? n 
A 1 118 ASN 118 118 118 ASN ASN A ? n 
A 1 119 ILE 119 119 119 ILE ILE A ? n 
A 1 120 MET 120 120 120 MET MET A ? n 
A 1 121 GLY 121 121 121 GLY GLY A ? n 
A 1 122 TRP 122 122 122 TRP TRP A ? n 
A 1 123 GLY 123 123 123 GLY GLY A ? n 
A 1 124 THR 124 124 124 THR THR A ? n 
A 1 125 ILE 125 125 125 ILE ILE A ? n 
A 1 126 SER 126 126 126 SER SER A ? n 
A 1 127 PRO 127 127 127 PRO PRO A ? n 
A 1 128 THR 128 128 128 THR THR A ? n 
A 1 129 LYS 129 129 129 LYS LYS A ? n 
A 1 130 GLU 130 130 130 GLU GLU A ? n 
A 1 131 ILE 131 131 131 ILE ILE A ? n 
A 1 132 TYR 132 132 132 TYR TYR A ? n 
A 1 133 PRO 133 133 133 PRO PRO A ? n 
A 1 134 ASP 134 134 134 ASP ASP A ? n 
A 1 135 VAL 135 135 135 VAL VAL A ? n 
A 1 136 PRO 136 136 136 PRO PRO A ? n 
A 1 137 HIS 137 137 137 HIS HIS A ? n 
A 1 138 CYS 138 138 138 CYS CYS A ? n 
A 1 139 ALA 139 139 139 ALA ALA A ? n 
A 1 140 ASN 140 140 140 ASN ASN A ? n 
A 1 141 ILE 141 141 141 ILE ILE A ? n 
A 1 142 ASN 142 142 142 ASN ASN A ? n 
A 1 143 ILE 143 143 143 ILE ILE A ? n 
A 1 144 LEU 144 144 144 LEU LEU A ? n 
A 1 145 ASP 145 145 145 ASP ASP A ? n 
A 1 146 HIS 146 146 146 HIS HIS A ? n 
A 1 147 ALA 147 147 147 ALA ALA A ? n 
A 1 148 VAL 148 148 148 VAL VAL A ? n 
A 1 149 CYS 149 149 149 CYS CYS A ? n 
A 1 150 ARG 150 150 150 ARG ARG A ? n 
A 1 151 ALA 151 151 151 ALA ALA A ? n 
A 1 152 PHE 152 152 152 PHE PHE A ? n 
A 1 153 TYR 153 153 153 TYR TYR A ? n 
A 1 154 SER 154 154 154 SER SER A ? n 
A 1 155 GLY 155 155 155 GLY GLY A ? n 
A 1 156 LEU 156 156 156 LEU LEU A ? n 
A 1 157 GLU 157 157 157 GLU GLU A ? n 
A 1 158 LYS 158 158 158 LYS LYS A ? n 
A 1 159 SER 159 159 159 SER SER A ? n 
A 1 160 LYS 160 160 160 LYS LYS A ? n 
A 1 161 THR 161 161 161 THR THR A ? n 
A 1 162 LEU 162 162 162 LEU LEU A ? n 
A 1 163 CYS 163 163 163 CYS CYS A ? n 
A 1 164 ALA 164 164 164 ALA ALA A ? n 
A 1 165 GLY 165 165 165 GLY GLY A ? n 
A 1 166 ILE 166 166 166 ILE ILE A ? n 
A 1 167 LEU 167 167 167 LEU LEU A ? n 
A 1 168 GLU 168 168 168 GLU GLU A ? n 
A 1 169 GLY 169 169 169 GLY GLY A ? n 
A 1 170 GLY 170 170 170 GLY GLY A ? n 
A 1 171 LYS 171 171 171 LYS LYS A ? n 
A 1 172 ASP 172 172 172 ASP ASP A ? n 
A 1 173 THR 173 173 173 THR THR A ? n 
A 1 174 CYS 174 174 174 CYS CYS A ? n 
A 1 175 GLN 175 175 175 GLN GLN A ? n 
A 1 176 GLY 176 176 176 GLY GLY A ? n 
A 1 177 ASP 177 177 177 ASP ASP A ? n 
A 1 178 SER 178 178 178 SER SER A ? n 
A 1 179 GLY 179 179 179 GLY GLY A ? n 
A 1 180 GLY 180 180 180 GLY GLY A ? n 
A 1 181 PRO 181 181 181 PRO PRO A ? n 
A 1 182 LEU 182 182 182 LEU LEU A ? n 
A 1 183 ILE 183 183 183 ILE ILE A ? n 
A 1 184 CYS 184 184 184 CYS CYS A ? n 
A 1 185 ASN 185 185 185 ASN ASN A ? n 
A 1 186 GLY 186 186 186 GLY GLY A ? n 
A 1 187 GLN 187 187 187 GLN GLN A ? n 
A 1 188 ILE 188 188 188 ILE ILE A ? n 
A 1 189 GLN 189 189 189 GLN GLN A ? n 
A 1 190 GLY 190 190 190 GLY GLY A ? n 
A 1 191 ILE 191 191 191 ILE ILE A ? n 
A 1 192 VAL 192 192 192 VAL VAL A ? n 
A 1 193 SER 193 193 193 SER SER A ? n 
A 1 194 VAL 194 194 194 VAL VAL A ? n 
A 1 195 GLY 195 195 195 GLY GLY A ? n 
A 1 196 GLY 196 196 196 GLY GLY A ? n 
A 1 197 ASP 197 197 197 ASP ASP A ? n 
A 1 198 PRO 198 198 198 PRO PRO A ? n 
A 1 199 CYS 199 199 199 CYS CYS A ? n 
A 1 200 ALA 200 200 200 ALA ALA A ? n 
A 1 201 GLU 201 201 201 GLU GLU A ? n 
A 1 202 PRO 202 202 202 PRO PRO A ? n 
A 1 203 ARG 203 203 203 ARG ARG A ? n 
A 1 204 VAL 204 204 204 VAL VAL A ? n 
A 1 205 PRO 205 205 205 PRO PRO A ? n 
A 1 206 ALA 206 206 206 ALA ALA A ? n 
A 1 207 LEU 207 207 207 LEU LEU A ? n 
A 1 208 TYR 208 208 208 TYR TYR A ? n 
A 1 209 ILE 209 209 209 ILE ILE A ? n 
A 1 210 THR 210 210 210 THR THR A ? n 
A 1 211 VAL 211 211 211 VAL VAL A ? n 
A 1 212 PHE 212 212 212 PHE PHE A ? n 
A 1 213 ASP 213 213 213 ASP ASP A ? n 
A 1 214 TYR 214 214 214 TYR TYR A ? n 
A 1 215 ILE 215 215 215 ILE ILE A ? n 
A 1 216 ASP 216 216 216 ASP ASP A ? n 
A 1 217 TRP 217 217 217 TRP TRP A ? n 
A 1 218 ILE 218 218 218 ILE ILE A ? n 
A 1 219 LYS 219 219 219 LYS LYS A ? n 
A 1 220 GLY 220 220 220 GLY GLY A ? n 
A 1 221 ILE 221 221 221 ILE ILE A ? n 
A 1 222 ILE 222 222 222 ILE ILE A ? n 
A 1 223 ALA 223 223 223 ALA ALA A ? n 
A 1 224 GLY 224 224 224 GLY GLY A ? n 
A 1 225 ASN 225 225 225 ASN ASN A ? n 
# 
loop_
_atom_site.group_PDB 
_atom_site.id 
_atom_site.type_symbol 
_atom_site.label_atom_id 
_atom_site.label_alt_id 
_atom_site.label_comp_id 
_atom_site.label_asym_id 
_atom_site.label_entity_id 
_atom_site.label_seq_id 
_atom_site.pdbx_PDB_ins_code 
_atom_site.Cartn_x 
_atom_site.Cartn_y 
_atom_site.Cartn_z 
_atom_site.occupancy 
_atom_site.B_iso_or_equiv 
_atom_site.pdbx_formal_charge 
_atom_site.auth_seq_id 
_atom_site.auth_comp_id 
_atom_site.auth_asym_id 
_atom_site.auth_atom_id 
_atom_site.pdbx_PDB_model_num 
ATOM 1    N N   ? LEU A 1   1 ?   1.480  -9.611  -7.607 1.000 75.670 ? 1   LEU A N   1 
ATOM 2    C CA  ? LEU A 1   1 ?   0.426  -9.613  -8.615 1.000 75.670 ? 1   LEU A CA  1 
ATOM 3    C C   ? LEU A 1   1 ?  -0.952  -9.585  -7.961 1.000 75.670 ? 1   LEU A C   1 
ATOM 4    C CB  ? LEU A 1   1 ?   0.550 -10.843  -9.518 1.000 75.670 ? 1   LEU A CB  1 
ATOM 5    O O   ? LEU A 1   1 ?  -1.111 -10.025  -6.820 1.000 75.670 ? 1   LEU A O   1 
ATOM 6    C CG  ? LEU A 1   1 ?  -0.371 -10.883 -10.739 1.000 75.670 ? 1   LEU A CG  1 
ATOM 7    C CD1 ? LEU A 1   1 ?   0.207 -10.036 -11.867 1.000 75.670 ? 1   LEU A CD1 1 
ATOM 8    C CD2 ? LEU A 1   1 ?  -0.587 -12.321 -11.199 1.000 75.670 ? 1   LEU A CD2 1 
ATOM 9    N N   ? VAL A 1   2 ?  -2.109  -9.165  -8.635 1.000 90.030 ? 2   VAL A N   1 
ATOM 10   C CA  ? VAL A 1   2 ?  -3.534  -9.343  -8.375 1.000 90.030 ? 2   VAL A CA  1 
ATOM 11   C C   ? VAL A 1   2 ?  -4.080 -10.473  -9.245 1.000 90.030 ? 2   VAL A C   1 
ATOM 12   C CB  ? VAL A 1   2 ?  -4.325  -8.041  -8.634 1.000 90.030 ? 2   VAL A CB  1 
ATOM 13   O O   ? VAL A 1   2 ?  -4.102 -10.365 -10.473 1.000 90.030 ? 2   VAL A O   1 
ATOM 14   C CG1 ? VAL A 1   2 ?  -5.819  -8.261  -8.399 1.000 90.030 ? 2   VAL A CG1 1 
ATOM 15   C CG2 ? VAL A 1   2 ?  -3.802  -6.914  -7.746 1.000 90.030 ? 2   VAL A CG2 1 
ATOM 16   N N   ? VAL A 1   3 ?  -4.272 -11.707  -8.664 1.000 92.940 ? 3   VAL A N   1 
ATOM 17   C CA  ? VAL A 1   3 ?  -4.879 -12.821  -9.386 1.000 92.940 ? 3   VAL A CA  1 
ATOM 18   C C   ? VAL A 1   3 ?  -6.300 -12.451  -9.806 1.000 92.940 ? 3   VAL A C   1 
ATOM 19   C CB  ? VAL A 1   3 ?  -4.893 -14.109  -8.534 1.000 92.940 ? 3   VAL A CB  1 
ATOM 20   O O   ? VAL A 1   3 ?  -7.067 -11.905  -9.010 1.000 92.940 ? 3   VAL A O   1 
ATOM 21   C CG1 ? VAL A 1   3 ?  -5.625 -15.233  -9.266 1.000 92.940 ? 3   VAL A CG1 1 
ATOM 22   C CG2 ? VAL A 1   3 ?  -3.468 -14.534  -8.185 1.000 92.940 ? 3   VAL A CG2 1 
ATOM 23   N N   ? GLY A 1   4 ?  -6.591 -12.770 -11.100 1.000 92.400 ? 4   GLY A N   1 
ATOM 24   C CA  ? GLY A 1   4 ?  -7.934 -12.498 -11.588 1.000 92.400 ? 4   GLY A CA  1 
ATOM 25   C C   ? GLY A 1   4 ?  -8.134 -11.054 -12.008 1.000 92.400 ? 4   GLY A C   1 
ATOM 26   O O   ? GLY A 1   4 ?  -9.249 -10.649 -12.342 1.000 92.400 ? 4   GLY A O   1 
ATOM 27   N N   ? GLY A 1   5 ?  -7.002 -10.172 -11.915 1.000 93.420 ? 5   GLY A N   1 
ATOM 28   C CA  ? GLY A 1   5 ?  -7.025  -8.791 -12.369 1.000 93.420 ? 5   GLY A CA  1 
ATOM 29   C C   ? GLY A 1   5 ?  -6.489  -8.616 -13.777 1.000 93.420 ? 5   GLY A C   1 
ATOM 30   O O   ? GLY A 1   5 ?  -6.146  -9.596 -14.442 1.000 93.420 ? 5   GLY A O   1 
ATOM 31   N N   ? ASP A 1   6 ?  -6.458  -7.387 -14.260 1.000 94.410 ? 6   ASP A N   1 
ATOM 32   C CA  ? ASP A 1   6 ?  -5.923  -6.987 -15.558 1.000 94.410 ? 6   ASP A CA  1 
ATOM 33   C C   ? ASP A 1   6 ?  -4.921  -5.844 -15.410 1.000 94.410 ? 6   ASP A C   1 
ATOM 34   C CB  ? ASP A 1   6 ?  -7.055  -6.574 -16.501 1.000 94.410 ? 6   ASP A CB  1 
ATOM 35   O O   ? ASP A 1   6 ?  -4.835  -5.220 -14.351 1.000 94.410 ? 6   ASP A O   1 
ATOM 36   C CG  ? ASP A 1   6 ?  -8.064  -7.684 -16.738 1.000 94.410 ? 6   ASP A CG  1 
ATOM 37   O OD1 ? ASP A 1   6 ?  -7.667  -8.785 -17.177 1.000 94.410 ? 6   ASP A OD1 1 
ATOM 38   O OD2 ? ASP A 1   6 ?  -9.267  -7.455 -16.487 1.000 94.410 ? 6   ASP A OD2 1 
ATOM 39   N N   ? GLU A 1   7 ?  -4.149  -5.752 -16.478 1.000 95.090 ? 7   GLU A N   1 
ATOM 40   C CA  ? GLU A 1   7 ?  -3.219  -4.627 -16.485 1.000 95.090 ? 7   GLU A CA  1 
ATOM 41   C C   ? GLU A 1   7 ?  -3.925  -3.324 -16.121 1.000 95.090 ? 7   GLU A C   1 
ATOM 42   C CB  ? GLU A 1   7 ?  -2.544  -4.496 -17.854 1.000 95.090 ? 7   GLU A CB  1 
ATOM 43   O O   ? GLU A 1   7 ?  -5.003  -3.030 -16.642 1.000 95.090 ? 7   GLU A O   1 
ATOM 44   C CG  ? GLU A 1   7 ?  -1.487  -3.403 -17.915 1.000 95.090 ? 7   GLU A CG  1 
ATOM 45   C CD  ? GLU A 1   7 ?  -0.785  -3.323 -19.262 1.000 95.090 ? 7   GLU A CD  1 
ATOM 46   O OE1 ? GLU A 1   7 ?  -0.330  -2.222 -19.645 1.000 95.090 ? 7   GLU A OE1 1 
ATOM 47   O OE2 ? GLU A 1   7 ?  -0.689  -4.371 -19.939 1.000 95.090 ? 7   GLU A OE2 1 
ATOM 48   N N   ? CYS A 1   8 ?  -3.292  -2.648 -15.082 1.000 94.130 ? 8   CYS A N   1 
ATOM 49   C CA  ? CYS A 1   8 ?  -3.813  -1.338 -14.707 1.000 94.130 ? 8   CYS A CA  1 
ATOM 50   C C   ? CYS A 1   8 ?  -3.659  -0.342 -15.850 1.000 94.130 ? 8   CYS A C   1 
ATOM 51   C CB  ? CYS A 1   8 ?  -3.100  -0.813 -13.462 1.000 94.130 ? 8   CYS A CB  1 
ATOM 52   O O   ? CYS A 1   8 ?  -2.679  -0.393 -16.596 1.000 94.130 ? 8   CYS A O   1 
ATOM 53   S SG  ? CYS A 1   8 ?  -3.309  -1.862 -12.006 1.000 94.130 ? 8   CYS A SG  1 
ATOM 54   N N   ? ASN A 1   9 ?  -4.613   0.516 -15.935 1.000 91.400 ? 9   ASN A N   1 
ATOM 55   C CA  ? ASN A 1   9 ?  -4.434   1.651 -16.834 1.000 91.400 ? 9   ASN A CA  1 
ATOM 56   C C   ? ASN A 1   9 ?  -3.262   2.528 -16.403 1.000 91.400 ? 9   ASN A C   1 
ATOM 57   C CB  ? ASN A 1   9 ?  -5.717   2.481 -16.912 1.000 91.400 ? 9   ASN A CB  1 
ATOM 58   O O   ? ASN A 1   9 ?  -3.049   2.745 -15.209 1.000 91.400 ? 9   ASN A O   1 
ATOM 59   C CG  ? ASN A 1   9 ?  -5.614   3.624 -17.903 1.000 91.400 ? 9   ASN A CG  1 
ATOM 60   N ND2 ? ASN A 1   9 ?  -6.226   3.454 -19.070 1.000 91.400 ? 9   ASN A ND2 1 
ATOM 61   O OD1 ? ASN A 1   9 ?  -4.989   4.650 -17.624 1.000 91.400 ? 9   ASN A OD1 1 
ATOM 62   N N   ? ILE A 1  10 ?  -2.469   3.058 -17.314 1.000 88.570 ? 10  ILE A N   1 
ATOM 63   C CA  ? ILE A 1  10 ?  -1.238   3.801 -17.066 1.000 88.570 ? 10  ILE A CA  1 
ATOM 64   C C   ? ILE A 1  10 ?  -1.527   4.986 -16.148 1.000 88.570 ? 10  ILE A C   1 
ATOM 65   C CB  ? ILE A 1  10 ?  -0.597   4.289 -18.385 1.000 88.570 ? 10  ILE A CB  1 
ATOM 66   O O   ? ILE A 1  10 ?  -0.684   5.367 -15.332 1.000 88.570 ? 10  ILE A O   1 
ATOM 67   C CG1 ? ILE A 1  10 ?   0.805   4.852 -18.121 1.000 88.570 ? 10  ILE A CG1 1 
ATOM 68   C CG2 ? ILE A 1  10 ?  -1.487   5.333 -19.065 1.000 88.570 ? 10  ILE A CG2 1 
ATOM 69   C CD1 ? ILE A 1  10 ?   1.638   5.054 -19.379 1.000 88.570 ? 10  ILE A CD1 1 
ATOM 70   N N   ? ASN A 1  11 ?  -2.711   5.514 -16.047 1.000 85.210 ? 11  ASN A N   1 
ATOM 71   C CA  ? ASN A 1  11 ?  -3.004   6.697 -15.245 1.000 85.210 ? 11  ASN A CA  1 
ATOM 72   C C   ? ASN A 1  11 ?  -3.812   6.344 -14.000 1.000 85.210 ? 11  ASN A C   1 
ATOM 73   C CB  ? ASN A 1  11 ?  -3.745   7.742 -16.081 1.000 85.210 ? 11  ASN A CB  1 
ATOM 74   O O   ? ASN A 1  11 ?  -4.082   7.208 -13.164 1.000 85.210 ? 11  ASN A O   1 
ATOM 75   C CG  ? ASN A 1  11 ?  -2.890   8.313 -17.195 1.000 85.210 ? 11  ASN A CG  1 
ATOM 76   N ND2 ? ASN A 1  11 ?  -3.497   8.536 -18.354 1.000 85.210 ? 11  ASN A ND2 1 
ATOM 77   O OD1 ? ASN A 1  11 ?  -1.692   8.551 -17.015 1.000 85.210 ? 11  ASN A OD1 1 
ATOM 78   N N   ? GLU A 1  12 ?  -4.252   5.179 -13.809 1.000 85.110 ? 12  GLU A N   1 
ATOM 79   C CA  ? GLU A 1  12 ?  -5.093   4.714 -12.709 1.000 85.110 ? 12  GLU A CA  1 
ATOM 80   C C   ? GLU A 1  12 ?  -4.251   4.325 -11.498 1.000 85.110 ? 12  GLU A C   1 
ATOM 81   C CB  ? GLU A 1  12 ?  -5.954   3.529 -13.154 1.000 85.110 ? 12  GLU A CB  1 
ATOM 82   O O   ? GLU A 1  12 ?  -4.779   4.157 -10.396 1.000 85.110 ? 12  GLU A O   1 
ATOM 83   C CG  ? GLU A 1  12 ?  -7.162   3.927 -13.990 1.000 85.110 ? 12  GLU A CG  1 
ATOM 84   C CD  ? GLU A 1  12 ?  -8.070   2.755 -14.327 1.000 85.110 ? 12  GLU A CD  1 
ATOM 85   O OE1 ? GLU A 1  12 ?  -9.171   2.979 -14.879 1.000 85.110 ? 12  GLU A OE1 1 
ATOM 86   O OE2 ? GLU A 1  12 ?  -7.678   1.603 -14.035 1.000 85.110 ? 12  GLU A OE2 1 
ATOM 87   N N   ? HIS A 1  13 ?  -2.816   4.390 -11.481 1.000 90.350 ? 13  HIS A N   1 
ATOM 88   C CA  ? HIS A 1  13 ?  -1.925   3.963 -10.408 1.000 90.350 ? 13  HIS A CA  1 
ATOM 89   C C   ? HIS A 1  13 ?  -0.913   5.051 -10.067 1.000 90.350 ? 13  HIS A C   1 
ATOM 90   C CB  ? HIS A 1  13 ?  -1.199   2.674 -10.796 1.000 90.350 ? 13  HIS A CB  1 
ATOM 91   O O   ? HIS A 1  13 ?   0.244   4.755  -9.761 1.000 90.350 ? 13  HIS A O   1 
ATOM 92   C CG  ? HIS A 1  13 ?  -0.406   2.788 -12.058 1.000 90.350 ? 13  HIS A CG  1 
ATOM 93   C CD2 ? HIS A 1  13 ?  -0.740   2.528 -13.344 1.000 90.350 ? 13  HIS A CD2 1 
ATOM 94   N ND1 ? HIS A 1  13 ?   0.904   3.214 -12.078 1.000 90.350 ? 13  HIS A ND1 1 
ATOM 95   C CE1 ? HIS A 1  13 ?   1.343   3.212 -13.326 1.000 90.350 ? 13  HIS A CE1 1 
ATOM 96   N NE2 ? HIS A 1  13 ?   0.365   2.799 -14.114 1.000 90.350 ? 13  HIS A NE2 1 
ATOM 97   N N   ? ARG A 1  14 ?  -1.293   6.194 -10.146 1.000 95.140 ? 14  ARG A N   1 
ATOM 98   C CA  ? ARG A 1  14 ?  -0.397   7.341 -10.035 1.000 95.140 ? 14  ARG A CA  1 
ATOM 99   C C   ? ARG A 1  14 ?   0.184   7.448  -8.629 1.000 95.140 ? 14  ARG A C   1 
ATOM 100  C CB  ? ARG A 1  14 ?  -1.130   8.634 -10.398 1.000 95.140 ? 14  ARG A CB  1 
ATOM 101  O O   ? ARG A 1  14 ?   1.194   8.123  -8.418 1.000 95.140 ? 14  ARG A O   1 
ATOM 102  C CG  ? ARG A 1  14 ?  -1.581   8.700 -11.849 1.000 95.140 ? 14  ARG A CG  1 
ATOM 103  C CD  ? ARG A 1  14 ?  -2.474   9.905 -12.108 1.000 95.140 ? 14  ARG A CD  1 
ATOM 104  N NE  ? ARG A 1  14 ?  -1.772  11.160 -11.852 1.000 95.140 ? 14  ARG A NE  1 
ATOM 105  N NH1 ? ARG A 1  14 ?  -3.673  12.472 -11.896 1.000 95.140 ? 14  ARG A NH1 1 
ATOM 106  N NH2 ? ARG A 1  14 ?  -1.624  13.428 -11.522 1.000 95.140 ? 14  ARG A NH2 1 
ATOM 107  C CZ  ? ARG A 1  14 ?  -2.358  12.351 -11.757 1.000 95.140 ? 14  ARG A CZ  1 
ATOM 108  N N   ? SER A 1  15 ?  -0.466   6.775  -7.650 1.000 96.600 ? 15  SER A N   1 
ATOM 109  C CA  ? SER A 1  15 ?   0.004   6.797  -6.268 1.000 96.600 ? 15  SER A CA  1 
ATOM 110  C C   ? SER A 1  15 ?   0.757   5.517  -5.920 1.000 96.600 ? 15  SER A C   1 
ATOM 111  C CB  ? SER A 1  15 ?  -1.169   6.986  -5.306 1.000 96.600 ? 15  SER A CB  1 
ATOM 112  O O   ? SER A 1  15 ?   1.331   5.404  -4.835 1.000 96.600 ? 15  SER A O   1 
ATOM 113  O OG  ? SER A 1  15 ?  -2.103   5.928  -5.437 1.000 96.600 ? 15  SER A OG  1 
ATOM 114  N N   ? LEU A 1  16 ?   0.733   4.522  -6.822 1.000 97.190 ? 16  LEU A N   1 
ATOM 115  C CA  ? LEU A 1  16 ?   1.364   3.229  -6.583 1.000 97.190 ? 16  LEU A CA  1 
ATOM 116  C C   ? LEU A 1  16 ?   2.883   3.341  -6.669 1.000 97.190 ? 16  LEU A C   1 
ATOM 117  C CB  ? LEU A 1  16 ?   0.859   2.191  -7.588 1.000 97.190 ? 16  LEU A CB  1 
ATOM 118  O O   ? LEU A 1  16 ?   3.415   3.895  -7.634 1.000 97.190 ? 16  LEU A O   1 
ATOM 119  C CG  ? LEU A 1  16 ?   1.396   0.769  -7.422 1.000 97.190 ? 16  LEU A CG  1 
ATOM 120  C CD1 ? LEU A 1  16 ?   0.942   0.183  -6.090 1.000 97.190 ? 16  LEU A CD1 1 
ATOM 121  C CD2 ? LEU A 1  16 ?   0.944  -0.112  -8.582 1.000 97.190 ? 16  LEU A CD2 1 
ATOM 122  N N   ? VAL A 1  17 ?   3.588   2.822  -5.710 1.000 97.400 ? 17  VAL A N   1 
ATOM 123  C CA  ? VAL A 1  17 ?   5.044   2.854  -5.628 1.000 97.400 ? 17  VAL A CA  1 
ATOM 124  C C   ? VAL A 1  17 ?   5.597   1.432  -5.693 1.000 97.400 ? 17  VAL A C   1 
ATOM 125  C CB  ? VAL A 1  17 ?   5.525   3.554  -4.337 1.000 97.400 ? 17  VAL A CB  1 
ATOM 126  O O   ? VAL A 1  17 ?   5.118   0.540  -4.989 1.000 97.400 ? 17  VAL A O   1 
ATOM 127  C CG1 ? VAL A 1  17 ?   7.049   3.652  -4.311 1.000 97.400 ? 17  VAL A CG1 1 
ATOM 128  C CG2 ? VAL A 1  17 ?   4.895   4.940  -4.216 1.000 97.400 ? 17  VAL A CG2 1 
ATOM 129  N N   ? LEU A 1  18 ?   6.595   1.188  -6.572 1.000 96.950 ? 18  LEU A N   1 
ATOM 130  C CA  ? LEU A 1  18 ?   7.334  -0.070  -6.579 1.000 96.950 ? 18  LEU A CA  1 
ATOM 131  C C   ? LEU A 1  18 ?   8.509  -0.016  -5.608 1.000 96.950 ? 18  LEU A C   1 
ATOM 132  C CB  ? LEU A 1  18 ?   7.836  -0.389  -7.989 1.000 96.950 ? 18  LEU A CB  1 
ATOM 133  O O   ? LEU A 1  18 ?   9.404   0.819  -5.756 1.000 96.950 ? 18  LEU A O   1 
ATOM 134  C CG  ? LEU A 1  18 ?   8.642  -1.680  -8.146 1.000 96.950 ? 18  LEU A CG  1 
ATOM 135  C CD1 ? LEU A 1  18 ?   7.807  -2.881  -7.715 1.000 96.950 ? 18  LEU A CD1 1 
ATOM 136  C CD2 ? LEU A 1  18 ?   9.118  -1.841  -9.586 1.000 96.950 ? 18  LEU A CD2 1 
ATOM 137  N N   ? VAL A 1  19 ?   8.434  -0.942  -4.640 1.000 96.880 ? 19  VAL A N   1 
ATOM 138  C CA  ? VAL A 1  19 ?   9.462  -1.003  -3.607 1.000 96.880 ? 19  VAL A CA  1 
ATOM 139  C C   ? VAL A 1  19 ?  10.351  -2.224  -3.833 1.000 96.880 ? 19  VAL A C   1 
ATOM 140  C CB  ? VAL A 1  19 ?   8.843  -1.049  -2.192 1.000 96.880 ? 19  VAL A CB  1 
ATOM 141  O O   ? VAL A 1  19 ?   9.866  -3.358  -3.848 1.000 96.880 ? 19  VAL A O   1 
ATOM 142  C CG1 ? VAL A 1  19 ?   9.935  -1.047  -1.124 1.000 96.880 ? 19  VAL A CG1 1 
ATOM 143  C CG2 ? VAL A 1  19 ?   7.890   0.127  -1.989 1.000 96.880 ? 19  VAL A CG2 1 
ATOM 144  N N   ? TYR A 1  20 ?  11.611  -1.992  -4.075 1.000 95.370 ? 20  TYR A N   1 
ATOM 145  C CA  ? TYR A 1  20 ?  12.627  -3.037  -4.126 1.000 95.370 ? 20  TYR A CA  1 
ATOM 146  C C   ? TYR A 1  20 ?  13.509  -3.003  -2.884 1.000 95.370 ? 20  TYR A C   1 
ATOM 147  C CB  ? TYR A 1  20 ?  13.490  -2.888  -5.383 1.000 95.370 ? 20  TYR A CB  1 
ATOM 148  O O   ? TYR A 1  20 ?  14.196  -2.011  -2.630 1.000 95.370 ? 20  TYR A O   1 
ATOM 149  C CG  ? TYR A 1  20 ?  12.769  -3.246  -6.660 1.000 95.370 ? 20  TYR A CG  1 
ATOM 150  C CD1 ? TYR A 1  20 ?  12.510  -4.575  -6.987 1.000 95.370 ? 20  TYR A CD1 1 
ATOM 151  C CD2 ? TYR A 1  20 ?  12.348  -2.257  -7.542 1.000 95.370 ? 20  TYR A CD2 1 
ATOM 152  C CE1 ? TYR A 1  20 ?  11.848  -4.910  -8.164 1.000 95.370 ? 20  TYR A CE1 1 
ATOM 153  C CE2 ? TYR A 1  20 ?  11.685  -2.580  -8.722 1.000 95.370 ? 20  TYR A CE2 1 
ATOM 154  O OH  ? TYR A 1  20 ?  10.784  -4.233 -10.190 1.000 95.370 ? 20  TYR A OH  1 
ATOM 155  C CZ  ? TYR A 1  20 ?  11.440  -3.907  -9.023 1.000 95.370 ? 20  TYR A CZ  1 
ATOM 156  N N   ? SER A 1  21 ?  13.347  -4.143  -2.038 1.000 93.330 ? 21  SER A N   1 
ATOM 157  C CA  ? SER A 1  21 ?  14.090  -4.212  -0.783 1.000 93.330 ? 21  SER A CA  1 
ATOM 158  C C   ? SER A 1  21 ?  14.753  -5.574  -0.608 1.000 93.330 ? 21  SER A C   1 
ATOM 159  C CB  ? SER A 1  21 ?  13.167  -3.929   0.402 1.000 93.330 ? 21  SER A CB  1 
ATOM 160  O O   ? SER A 1  21 ?  14.069  -6.591  -0.476 1.000 93.330 ? 21  SER A O   1 
ATOM 161  O OG  ? SER A 1  21 ?  13.887  -3.974   1.622 1.000 93.330 ? 21  SER A OG  1 
ATOM 162  N N   ? ASP A 1  22 ?  16.105  -5.609  -0.536 1.000 92.970 ? 22  ASP A N   1 
ATOM 163  C CA  ? ASP A 1  22 ?  16.900  -6.809  -0.290 1.000 92.970 ? 22  ASP A CA  1 
ATOM 164  C C   ? ASP A 1  22 ?  16.405  -7.979  -1.137 1.000 92.970 ? 22  ASP A C   1 
ATOM 165  C CB  ? ASP A 1  22 ?  16.865  -7.182   1.193 1.000 92.970 ? 22  ASP A CB  1 
ATOM 166  O O   ? ASP A 1  22 ?  16.244  -9.093  -0.634 1.000 92.970 ? 22  ASP A O   1 
ATOM 167  C CG  ? ASP A 1  22 ?  17.446  -6.103   2.090 1.000 92.970 ? 22  ASP A CG  1 
ATOM 168  O OD1 ? ASP A 1  22 ?  18.437  -5.451   1.696 1.000 92.970 ? 22  ASP A OD1 1 
ATOM 169  O OD2 ? ASP A 1  22 ?  16.910  -5.904   3.201 1.000 92.970 ? 22  ASP A OD2 1 
ATOM 170  N N   ? GLY A 1  23 ?  16.071  -7.777  -2.378 1.000 87.220 ? 23  GLY A N   1 
ATOM 171  C CA  ? GLY A 1  23 ?  15.714  -8.844  -3.299 1.000 87.220 ? 23  GLY A CA  1 
ATOM 172  C C   ? GLY A 1  23 ?  14.233  -9.173  -3.286 1.000 87.220 ? 23  GLY A C   1 
ATOM 173  O O   ? GLY A 1  23 ?  13.801 -10.140  -3.916 1.000 87.220 ? 23  GLY A O   1 
ATOM 174  N N   ? ILE A 1  24 ?  13.498  -8.339  -2.397 1.000 89.100 ? 24  ILE A N   1 
ATOM 175  C CA  ? ILE A 1  24 ?  12.056  -8.539  -2.297 1.000 89.100 ? 24  ILE A CA  1 
ATOM 176  C C   ? ILE A 1  24 ?  11.326  -7.368  -2.951 1.000 89.100 ? 24  ILE A C   1 
ATOM 177  C CB  ? ILE A 1  24 ?  11.608  -8.697  -0.827 1.000 89.100 ? 24  ILE A CB  1 
ATOM 178  O O   ? ILE A 1  24 ?  11.704  -6.210  -2.762 1.000 89.100 ? 24  ILE A O   1 
ATOM 179  C CG1 ? ILE A 1  24 ?  12.301  -9.905  -0.185 1.000 89.100 ? 24  ILE A CG1 1 
ATOM 180  C CG2 ? ILE A 1  24 ?  10.085  -8.828  -0.738 1.000 89.100 ? 24  ILE A CG2 1 
ATOM 181  C CD1 ? ILE A 1  24 ?  12.111  -9.998   1.323 1.000 89.100 ? 24  ILE A CD1 1 
ATOM 182  N N   ? GLN A 1  25 ?  10.309  -7.700  -3.667 1.000 93.250 ? 25  GLN A N   1 
ATOM 183  C CA  ? GLN A 1  25 ?   9.447  -6.712  -4.308 1.000 93.250 ? 25  GLN A CA  1 
ATOM 184  C C   ? GLN A 1  25 ?   8.168  -6.494  -3.505 1.000 93.250 ? 25  GLN A C   1 
ATOM 185  C CB  ? GLN A 1  25 ?   9.105  -7.143  -5.735 1.000 93.250 ? 25  GLN A CB  1 
ATOM 186  O O   ? GLN A 1  25 ?   7.471  -7.453  -3.166 1.000 93.250 ? 25  GLN A O   1 
ATOM 187  C CG  ? GLN A 1  25 ?   8.198  -6.166  -6.471 1.000 93.250 ? 25  GLN A CG  1 
ATOM 188  C CD  ? GLN A 1  25 ?   7.906  -6.597  -7.896 1.000 93.250 ? 25  GLN A CD  1 
ATOM 189  N NE2 ? GLN A 1  25 ?   6.635  -6.852  -8.190 1.000 93.250 ? 25  GLN A NE2 1 
ATOM 190  O OE1 ? GLN A 1  25 ?   8.814  -6.699  -8.727 1.000 93.250 ? 25  GLN A OE1 1 
ATOM 191  N N   ? CYS A 1  26 ?   7.872  -5.244  -3.233 1.000 95.680 ? 26  CYS A N   1 
ATOM 192  C CA  ? CYS A 1  26 ?   6.658  -4.828  -2.539 1.000 95.680 ? 26  CYS A CA  1 
ATOM 193  C C   ? CYS A 1  26 ?   6.036  -3.610  -3.212 1.000 95.680 ? 26  CYS A C   1 
ATOM 194  C CB  ? CYS A 1  26 ?   6.959  -4.513  -1.074 1.000 95.680 ? 26  CYS A CB  1 
ATOM 195  O O   ? CYS A 1  26 ?   6.617  -3.042  -4.138 1.000 95.680 ? 26  CYS A O   1 
ATOM 196  S SG  ? CYS A 1  26 ?   7.358  -5.971  -0.084 1.000 95.680 ? 26  CYS A SG  1 
ATOM 197  N N   ? GLY A 1  27 ?   4.908  -3.320  -2.695 1.000 96.070 ? 27  GLY A N   1 
ATOM 198  C CA  ? GLY A 1  27 ?   4.253  -2.094  -3.120 1.000 96.070 ? 27  GLY A CA  1 
ATOM 199  C C   ? GLY A 1  27 ?   4.194  -1.040  -2.030 1.000 96.070 ? 27  GLY A C   1 
ATOM 200  O O   ? GLY A 1  27 ?   4.485  -1.326  -0.866 1.000 96.070 ? 27  GLY A O   1 
ATOM 201  N N   ? GLY A 1  28 ?   3.873   0.172  -2.385 1.000 97.130 ? 28  GLY A N   1 
ATOM 202  C CA  ? GLY A 1  28 ?   3.637   1.305  -1.503 1.000 97.130 ? 28  GLY A CA  1 
ATOM 203  C C   ? GLY A 1  28 ?   2.638   2.299  -2.064 1.000 97.130 ? 28  GLY A C   1 
ATOM 204  O O   ? GLY A 1  28 ?   2.195   2.165  -3.207 1.000 97.130 ? 28  GLY A O   1 
ATOM 205  N N   ? THR A 1  29 ?   2.299   3.224  -1.145 1.000 97.960 ? 29  THR A N   1 
ATOM 206  C CA  ? THR A 1  29 ?   1.342   4.240  -1.566 1.000 97.960 ? 29  THR A CA  1 
ATOM 207  C C   ? THR A 1  29 ?   1.842   5.636  -1.207 1.000 97.960 ? 29  THR A C   1 
ATOM 208  C CB  ? THR A 1  29 ?  -0.039   4.006  -0.926 1.000 97.960 ? 29  THR A CB  1 
ATOM 209  O O   ? THR A 1  29 ?   2.132   5.917  -0.042 1.000 97.960 ? 29  THR A O   1 
ATOM 210  C CG2 ? THR A 1  29 ?  -1.062   5.013  -1.441 1.000 97.960 ? 29  THR A CG2 1 
ATOM 211  O OG1 ? THR A 1  29 ?  -0.487   2.682  -1.242 1.000 97.960 ? 29  THR A OG1 1 
ATOM 212  N N   ? LEU A 1  30 ?   1.954   6.499  -2.257 1.000 98.210 ? 30  LEU A N   1 
ATOM 213  C CA  ? LEU A 1  30 ?   2.295   7.903  -2.055 1.000 98.210 ? 30  LEU A CA  1 
ATOM 214  C C   ? LEU A 1  30 ?   1.118   8.667  -1.458 1.000 98.210 ? 30  LEU A C   1 
ATOM 215  C CB  ? LEU A 1  30 ?   2.718   8.547  -3.378 1.000 98.210 ? 30  LEU A CB  1 
ATOM 216  O O   ? LEU A 1  30 ?   0.025   8.676  -2.027 1.000 98.210 ? 30  LEU A O   1 
ATOM 217  C CG  ? LEU A 1  30 ?   3.146  10.014  -3.311 1.000 98.210 ? 30  LEU A CG  1 
ATOM 218  C CD1 ? LEU A 1  30 ?   4.440  10.153  -2.517 1.000 98.210 ? 30  LEU A CD1 1 
ATOM 219  C CD2 ? LEU A 1  30 ?   3.309  10.588  -4.714 1.000 98.210 ? 30  LEU A CD2 1 
ATOM 220  N N   ? ILE A 1  31 ?   1.321   9.346  -0.277 1.000 97.360 ? 31  ILE A N   1 
ATOM 221  C CA  ? ILE A 1  31 ?   0.201   9.984   0.406 1.000 97.360 ? 31  ILE A CA  1 
ATOM 222  C C   ? ILE A 1  31 ?   0.421  11.494   0.458 1.000 97.360 ? 31  ILE A C   1 
ATOM 223  C CB  ? ILE A 1  31 ?   0.013   9.421   1.832 1.000 97.360 ? 31  ILE A CB  1 
ATOM 224  O O   ? ILE A 1  31 ?  -0.509  12.254   0.739 1.000 97.360 ? 31  ILE A O   1 
ATOM 225  C CG1 ? ILE A 1  31 ?   1.303   9.583   2.645 1.000 97.360 ? 31  ILE A CG1 1 
ATOM 226  C CG2 ? ILE A 1  31 ?  -0.420   7.953   1.780 1.000 97.360 ? 31  ILE A CG2 1 
ATOM 227  C CD1 ? ILE A 1  31 ?   1.148   9.258   4.124 1.000 97.360 ? 31  ILE A CD1 1 
ATOM 228  N N   ? ASN A 1  32 ?   1.614  12.002   0.070 1.000 96.540 ? 32  ASN A N   1 
ATOM 229  C CA  ? ASN A 1  32 ?   2.006  13.359  -0.297 1.000 96.540 ? 32  ASN A CA  1 
ATOM 230  C C   ? ASN A 1  32 ?   3.379  13.386  -0.963 1.000 96.540 ? 32  ASN A C   1 
ATOM 231  C CB  ? ASN A 1  32 ?   1.993  14.272   0.930 1.000 96.540 ? 32  ASN A CB  1 
ATOM 232  O O   ? ASN A 1  32 ?   3.938  12.336  -1.285 1.000 96.540 ? 32  ASN A O   1 
ATOM 233  C CG  ? ASN A 1  32 ?   3.068  13.913   1.937 1.000 96.540 ? 32  ASN A CG  1 
ATOM 234  N ND2 ? ASN A 1  32 ?   2.796  14.169   3.211 1.000 96.540 ? 32  ASN A ND2 1 
ATOM 235  O OD1 ? ASN A 1  32 ?   4.134  13.410   1.573 1.000 96.540 ? 32  ASN A OD1 1 
ATOM 236  N N   ? GLN A 1  33 ?   3.931  14.649  -1.256 1.000 96.810 ? 33  GLN A N   1 
ATOM 237  C CA  ? GLN A 1  33 ?   5.148  14.749  -2.055 1.000 96.810 ? 33  GLN A CA  1 
ATOM 238  C C   ? GLN A 1  33 ?   6.349  14.183  -1.302 1.000 96.810 ? 33  GLN A C   1 
ATOM 239  C CB  ? GLN A 1  33 ?   5.413  16.203  -2.449 1.000 96.810 ? 33  GLN A CB  1 
ATOM 240  O O   ? GLN A 1  33 ?   7.368  13.850  -1.910 1.000 96.810 ? 33  GLN A O   1 
ATOM 241  C CG  ? GLN A 1  33 ?   4.412  16.761  -3.452 1.000 96.810 ? 33  GLN A CG  1 
ATOM 242  C CD  ? GLN A 1  33 ?   4.627  18.235  -3.738 1.000 96.810 ? 33  GLN A CD  1 
ATOM 243  N NE2 ? GLN A 1  33 ?   4.244  18.668  -4.935 1.000 96.810 ? 33  GLN A NE2 1 
ATOM 244  O OE1 ? GLN A 1  33 ?   5.132  18.978  -2.891 1.000 96.810 ? 33  GLN A OE1 1 
ATOM 245  N N   ? GLU A 1  34 ?   6.226  13.966   0.042 1.000 97.140 ? 34  GLU A N   1 
ATOM 246  C CA  ? GLU A 1  34 ?   7.387  13.599   0.848 1.000 97.140 ? 34  GLU A CA  1 
ATOM 247  C C   ? GLU A 1  34 ?   7.143  12.296   1.605 1.000 97.140 ? 34  GLU A C   1 
ATOM 248  C CB  ? GLU A 1  34 ?   7.737  14.720   1.829 1.000 97.140 ? 34  GLU A CB  1 
ATOM 249  O O   ? GLU A 1  34 ?   8.061  11.749   2.220 1.000 97.140 ? 34  GLU A O   1 
ATOM 250  C CG  ? GLU A 1  34 ?   8.213  16.000   1.157 1.000 97.140 ? 34  GLU A CG  1 
ATOM 251  C CD  ? GLU A 1  34 ?   8.614  17.083   2.145 1.000 97.140 ? 34  GLU A CD  1 
ATOM 252  O OE1 ? GLU A 1  34 ?   9.757  17.588   2.061 1.000 97.140 ? 34  GLU A OE1 1 
ATOM 253  O OE2 ? GLU A 1  34 ?   7.780  17.430   3.010 1.000 97.140 ? 34  GLU A OE2 1 
ATOM 254  N N   ? TRP A 1  35 ?   5.850  11.826   1.574 1.000 97.910 ? 35  TRP A N   1 
ATOM 255  C CA  ? TRP A 1  35 ?   5.537  10.709   2.459 1.000 97.910 ? 35  TRP A CA  1 
ATOM 256  C C   ? TRP A 1  35 ?   4.847   9.585   1.694 1.000 97.910 ? 35  TRP A C   1 
ATOM 257  C CB  ? TRP A 1  35 ?   4.652  11.173   3.619 1.000 97.910 ? 35  TRP A CB  1 
ATOM 258  O O   ? TRP A 1  35 ?   4.019   9.840   0.817 1.000 97.910 ? 35  TRP A O   1 
ATOM 259  C CG  ? TRP A 1  35 ?   5.351  12.069   4.598 1.000 97.910 ? 35  TRP A CG  1 
ATOM 260  C CD1 ? TRP A 1  35 ?   5.327  13.435   4.627 1.000 97.910 ? 35  TRP A CD1 1 
ATOM 261  C CD2 ? TRP A 1  35 ?   6.182  11.658   5.688 1.000 97.910 ? 35  TRP A CD2 1 
ATOM 262  C CE2 ? TRP A 1  35 ?   6.628  12.831   6.337 1.000 97.910 ? 35  TRP A CE2 1 
ATOM 263  C CE3 ? TRP A 1  35 ?   6.592  10.412   6.180 1.000 97.910 ? 35  TRP A CE3 1 
ATOM 264  N NE1 ? TRP A 1  35 ?   6.093  13.900   5.670 1.000 97.910 ? 35  TRP A NE1 1 
ATOM 265  C CH2 ? TRP A 1  35 ?   7.852  11.561   7.915 1.000 97.910 ? 35  TRP A CH2 1 
ATOM 266  C CZ2 ? TRP A 1  35 ?   7.466  12.793   7.455 1.000 97.910 ? 35  TRP A CZ2 1 
ATOM 267  C CZ3 ? TRP A 1  35 ?   7.425  10.376   7.292 1.000 97.910 ? 35  TRP A CZ3 1 
ATOM 268  N N   ? MET A 1  36 ?   5.211   8.343   2.083 1.000 97.450 ? 36  MET A N   1 
ATOM 269  C CA  ? MET A 1  36 ?   4.571   7.158   1.519 1.000 97.450 ? 36  MET A CA  1 
ATOM 270  C C   ? MET A 1  36 ?   4.264   6.135   2.608 1.000 97.450 ? 36  MET A C   1 
ATOM 271  C CB  ? MET A 1  36 ?   5.457   6.528   0.444 1.000 97.450 ? 36  MET A CB  1 
ATOM 272  O O   ? MET A 1  36 ?   4.949   6.087   3.631 1.000 97.450 ? 36  MET A O   1 
ATOM 273  C CG  ? MET A 1  36 ?   6.745   5.927   0.985 1.000 97.450 ? 36  MET A CG  1 
ATOM 274  S SD  ? MET A 1  36 ?   7.505   4.729  -0.178 1.000 97.450 ? 36  MET A SD  1 
ATOM 275  C CE  ? MET A 1  36 ?   6.203   3.466  -0.233 1.000 97.450 ? 36  MET A CE  1 
ATOM 276  N N   ? LEU A 1  37 ?   3.168   5.349   2.315 1.000 97.580 ? 37  LEU A N   1 
ATOM 277  C CA  ? LEU A 1  37 ?   2.762   4.254   3.191 1.000 97.580 ? 37  LEU A CA  1 
ATOM 278  C C   ? LEU A 1  37 ?   3.108   2.905   2.570 1.000 97.580 ? 37  LEU A C   1 
ATOM 279  C CB  ? LEU A 1  37 ?   1.260   4.327   3.478 1.000 97.580 ? 37  LEU A CB  1 
ATOM 280  O O   ? LEU A 1  37 ?   2.966   2.719   1.359 1.000 97.580 ? 37  LEU A O   1 
ATOM 281  C CG  ? LEU A 1  37 ?   0.782   5.535   4.285 1.000 97.580 ? 37  LEU A CG  1 
ATOM 282  C CD1 ? LEU A 1  37 ?  -0.742   5.593   4.299 1.000 97.580 ? 37  LEU A CD1 1 
ATOM 283  C CD2 ? LEU A 1  37 ?   1.333   5.483   5.705 1.000 97.580 ? 37  LEU A CD2 1 
ATOM 284  N N   ? THR A 1  38 ?   3.518   1.941   3.428 1.000 96.880 ? 38  THR A N   1 
ATOM 285  C CA  ? THR A 1  38 ?   3.786   0.577   2.988 1.000 96.880 ? 38  THR A CA  1 
ATOM 286  C C   ? THR A 1  38 ?   3.725  -0.393   4.164 1.000 96.880 ? 38  THR A C   1 
ATOM 287  C CB  ? THR A 1  38 ?   5.162   0.472   2.303 1.000 96.880 ? 38  THR A CB  1 
ATOM 288  O O   ? THR A 1  38 ?   3.425   0.007   5.291 1.000 96.880 ? 38  THR A O   1 
ATOM 289  C CG2 ? THR A 1  38 ?   6.293   0.603   3.318 1.000 96.880 ? 38  THR A CG2 1 
ATOM 290  O OG1 ? THR A 1  38 ?   5.268  -0.799   1.649 1.000 96.880 ? 38  THR A OG1 1 
ATOM 291  N N   ? ALA A 1  39 ?   3.859  -1.665   3.865 1.000 94.790 ? 39  ALA A N   1 
ATOM 292  C CA  ? ALA A 1  39 ?   3.857  -2.663   4.931 1.000 94.790 ? 39  ALA A CA  1 
ATOM 293  C C   ? ALA A 1  39 ?   5.211  -2.720   5.632 1.000 94.790 ? 39  ALA A C   1 
ATOM 294  C CB  ? ALA A 1  39 ?   3.493  -4.037   4.372 1.000 94.790 ? 39  ALA A CB  1 
ATOM 295  O O   ? ALA A 1  39 ?   6.257  -2.657   4.981 1.000 94.790 ? 39  ALA A O   1 
ATOM 296  N N   ? ALA A 1  40 ?   5.191  -2.865   6.960 1.000 93.620 ? 40  ALA A N   1 
ATOM 297  C CA  ? ALA A 1  40 ?   6.408  -2.946   7.764 1.000 93.620 ? 40  ALA A CA  1 
ATOM 298  C C   ? ALA A 1  40 ?   7.246  -4.159   7.370 1.000 93.620 ? 40  ALA A C   1 
ATOM 299  C CB  ? ALA A 1  40 ?   6.062  -3.002   9.250 1.000 93.620 ? 40  ALA A CB  1 
ATOM 300  O O   ? ALA A 1  40 ?   8.477  -4.102   7.387 1.000 93.620 ? 40  ALA A O   1 
ATOM 301  N N   ? HIS A 1  41 ?   6.563  -5.232   7.014 1.000 91.030 ? 41  HIS A N   1 
ATOM 302  C CA  ? HIS A 1  41 ?   7.280  -6.453   6.661 1.000 91.030 ? 41  HIS A CA  1 
ATOM 303  C C   ? HIS A 1  41 ?   7.998  -6.304   5.324 1.000 91.030 ? 41  HIS A C   1 
ATOM 304  C CB  ? HIS A 1  41 ?   6.319  -7.642   6.611 1.000 91.030 ? 41  HIS A CB  1 
ATOM 305  O O   ? HIS A 1  41 ?   8.790  -7.168   4.940 1.000 91.030 ? 41  HIS A O   1 
ATOM 306  C CG  ? HIS A 1  41 ?   5.446  -7.658   5.398 1.000 91.030 ? 41  HIS A CG  1 
ATOM 307  C CD2 ? HIS A 1  41 ?   5.674  -8.115   4.144 1.000 91.030 ? 41  HIS A CD2 1 
ATOM 308  N ND1 ? HIS A 1  41 ?   4.163  -7.153   5.397 1.000 91.030 ? 41  HIS A ND1 1 
ATOM 309  C CE1 ? HIS A 1  41 ?   3.639  -7.301   4.192 1.000 91.030 ? 41  HIS A CE1 1 
ATOM 310  N NE2 ? HIS A 1  41 ?   4.535  -7.882   3.413 1.000 91.030 ? 41  HIS A NE2 1 
ATOM 311  N N   ? CYS A 1  42 ?   7.838  -5.202   4.658 1.000 93.340 ? 42  CYS A N   1 
ATOM 312  C CA  ? CYS A 1  42 ?   8.519  -4.915   3.400 1.000 93.340 ? 42  CYS A CA  1 
ATOM 313  C C   ? CYS A 1  42 ?   9.869  -4.252   3.649 1.000 93.340 ? 42  CYS A C   1 
ATOM 314  C CB  ? CYS A 1  42 ?   7.655  -4.016   2.516 1.000 93.340 ? 42  CYS A CB  1 
ATOM 315  O O   ? CYS A 1  42 ?  10.623  -3.999   2.709 1.000 93.340 ? 42  CYS A O   1 
ATOM 316  S SG  ? CYS A 1  42 ?   6.253  -4.869   1.761 1.000 93.340 ? 42  CYS A SG  1 
ATOM 317  N N   ? ASP A 1  43 ?  10.166  -4.049   4.927 1.000 93.610 ? 43  ASP A N   1 
ATOM 318  C CA  ? ASP A 1  43 ?  11.373  -3.325   5.312 1.000 93.610 ? 43  ASP A CA  1 
ATOM 319  C C   ? ASP A 1  43 ?  12.627  -4.121   4.957 1.000 93.610 ? 43  ASP A C   1 
ATOM 320  C CB  ? ASP A 1  43 ?  11.357  -3.011   6.809 1.000 93.610 ? 43  ASP A CB  1 
ATOM 321  O O   ? ASP A 1  43 ?  12.667  -5.340   5.136 1.000 93.610 ? 43  ASP A O   1 
ATOM 322  C CG  ? ASP A 1  43 ?  12.576  -2.229   7.265 1.000 93.610 ? 43  ASP A CG  1 
ATOM 323  O OD1 ? ASP A 1  43 ?  12.968  -1.257   6.583 1.000 93.610 ? 43  ASP A OD1 1 
ATOM 324  O OD2 ? ASP A 1  43 ?  13.153  -2.590   8.313 1.000 93.610 ? 43  ASP A OD2 1 
ATOM 325  N N   ? GLY A 1  44 ?  13.652  -3.379   4.524 1.000 92.680 ? 44  GLY A N   1 
ATOM 326  C CA  ? GLY A 1  44 ?  14.958  -3.934   4.205 1.000 92.680 ? 44  GLY A CA  1 
ATOM 327  C C   ? GLY A 1  44 ?  16.071  -2.903   4.246 1.000 92.680 ? 44  GLY A C   1 
ATOM 328  O O   ? GLY A 1  44 ?  15.808  -1.699   4.290 1.000 92.680 ? 44  GLY A O   1 
ATOM 329  N N   ? LYS A 1  45 ?  17.376  -3.338   4.163 1.000 91.320 ? 45  LYS A N   1 
ATOM 330  C CA  ? LYS A 1  45 ?  18.563  -2.495   4.271 1.000 91.320 ? 45  LYS A CA  1 
ATOM 331  C C   ? LYS A 1  45 ?  18.806  -1.718   2.980 1.000 91.320 ? 45  LYS A C   1 
ATOM 332  C CB  ? LYS A 1  45 ?  19.791  -3.338   4.615 1.000 91.320 ? 45  LYS A CB  1 
ATOM 333  O O   ? LYS A 1  45 ?  19.180  -0.545   3.017 1.000 91.320 ? 45  LYS A O   1 
ATOM 334  C CG  ? LYS A 1  45 ?  19.775  -3.910   6.025 1.000 91.320 ? 45  LYS A CG  1 
ATOM 335  C CD  ? LYS A 1  45 ?  21.056  -4.674   6.333 1.000 91.320 ? 45  LYS A CD  1 
ATOM 336  C CE  ? LYS A 1  45 ?  21.016  -5.297   7.722 1.000 91.320 ? 45  LYS A CE  1 
ATOM 337  N NZ  ? LYS A 1  45 ?  22.273  -6.042   8.032 1.000 91.320 ? 45  LYS A NZ  1 
ATOM 338  N N   ? ARG A 1  46 ?  18.534  -2.299   1.751 1.000 93.440 ? 46  ARG A N   1 
ATOM 339  C CA  ? ARG A 1  46 ?  18.749  -1.699   0.438 1.000 93.440 ? 46  ARG A CA  1 
ATOM 340  C C   ? ARG A 1  46 ?  17.422  -1.431  -0.264 1.000 93.440 ? 46  ARG A C   1 
ATOM 341  C CB  ? ARG A 1  46 ?  19.627  -2.603  -0.429 1.000 93.440 ? 46  ARG A CB  1 
ATOM 342  O O   ? ARG A 1  46 ?  17.137  -2.019  -1.309 1.000 93.440 ? 46  ARG A O   1 
ATOM 343  C CG  ? ARG A 1  46 ?  21.022  -2.828   0.132 1.000 93.440 ? 46  ARG A CG  1 
ATOM 344  C CD  ? ARG A 1  46 ?  21.856  -3.725  -0.772 1.000 93.440 ? 46  ARG A CD  1 
ATOM 345  N NE  ? ARG A 1  46 ?  23.152  -4.036  -0.176 1.000 93.440 ? 46  ARG A NE  1 
ATOM 346  N NH1 ? ARG A 1  46 ?  23.907  -5.287  -1.965 1.000 93.440 ? 46  ARG A NH1 1 
ATOM 347  N NH2 ? ARG A 1  46 ?  25.240  -4.992  -0.123 1.000 93.440 ? 46  ARG A NH2 1 
ATOM 348  C CZ  ? ARG A 1  46 ?  24.097  -4.771  -0.756 1.000 93.440 ? 46  ARG A CZ  1 
ATOM 349  N N   ? MET A 1  47 ?  16.729  -0.424   0.338 1.000 95.280 ? 47  MET A N   1 
ATOM 350  C CA  ? MET A 1  47 ?  15.406  -0.108  -0.192 1.000 95.280 ? 47  MET A CA  1 
ATOM 351  C C   ? MET A 1  47 ?  15.495   0.961  -1.276 1.000 95.280 ? 47  MET A C   1 
ATOM 352  C CB  ? MET A 1  47 ?  14.475   0.359   0.928 1.000 95.280 ? 47  MET A CB  1 
ATOM 353  O O   ? MET A 1  47 ?  16.168   1.978  -1.098 1.000 95.280 ? 47  MET A O   1 
ATOM 354  C CG  ? MET A 1  47 ?  14.036  -0.754   1.865 1.000 95.280 ? 47  MET A CG  1 
ATOM 355  S SD  ? MET A 1  47 ?  12.867  -0.169   3.153 1.000 95.280 ? 47  MET A SD  1 
ATOM 356  C CE  ? MET A 1  47 ?  11.388   0.112   2.140 1.000 95.280 ? 47  MET A CE  1 
ATOM 357  N N   ? LYS A 1  48 ?  14.863   0.708  -2.514 1.000 96.780 ? 48  LYS A N   1 
ATOM 358  C CA  ? LYS A 1  48 ?  14.667   1.650  -3.613 1.000 96.780 ? 48  LYS A CA  1 
ATOM 359  C C   ? LYS A 1  48 ?  13.185   1.814  -3.939 1.000 96.780 ? 48  LYS A C   1 
ATOM 360  C CB  ? LYS A 1  48 ?  15.430   1.191  -4.856 1.000 96.780 ? 48  LYS A CB  1 
ATOM 361  O O   ? LYS A 1  48 ?  12.464   0.826  -4.088 1.000 96.780 ? 48  LYS A O   1 
ATOM 362  C CG  ? LYS A 1  48 ?  16.943   1.261  -4.715 1.000 96.780 ? 48  LYS A CG  1 
ATOM 363  C CD  ? LYS A 1  48 ?  17.644   0.872  -6.010 1.000 96.780 ? 48  LYS A CD  1 
ATOM 364  C CE  ? LYS A 1  48 ?  19.159   0.897  -5.857 1.000 96.780 ? 48  LYS A CE  1 
ATOM 365  N NZ  ? LYS A 1  48 ?  19.849   0.442  -7.101 1.000 96.780 ? 48  LYS A NZ  1 
ATOM 366  N N   ? LEU A 1  49 ?  12.730   3.128  -3.982 1.000 97.630 ? 49  LEU A N   1 
ATOM 367  C CA  ? LEU A 1  49 ?  11.333   3.444  -4.261 1.000 97.630 ? 49  LEU A CA  1 
ATOM 368  C C   ? LEU A 1  49 ?  11.183   4.069  -5.644 1.000 97.630 ? 49  LEU A C   1 
ATOM 369  C CB  ? LEU A 1  49 ?  10.775   4.393  -3.196 1.000 97.630 ? 49  LEU A CB  1 
ATOM 370  O O   ? LEU A 1  49 ?  11.830   5.073  -5.950 1.000 97.630 ? 49  LEU A O   1 
ATOM 371  C CG  ? LEU A 1  49 ?  11.133   4.068  -1.745 1.000 97.630 ? 49  LEU A CG  1 
ATOM 372  C CD1 ? LEU A 1  49 ?  10.757   5.232  -0.834 1.000 97.630 ? 49  LEU A CD1 1 
ATOM 373  C CD2 ? LEU A 1  49 ?  10.439   2.786  -1.297 1.000 97.630 ? 49  LEU A CD2 1 
ATOM 374  N N   ? GLN A 1  50 ?  10.374   3.444  -6.468 1.000 97.230 ? 50  GLN A N   1 
ATOM 375  C CA  ? GLN A 1  50 ?  10.189   3.949  -7.825 1.000 97.230 ? 50  GLN A CA  1 
ATOM 376  C C   ? GLN A 1  50 ?   8.781   4.506  -8.018 1.000 97.230 ? 50  GLN A C   1 
ATOM 377  C CB  ? GLN A 1  50 ?  10.462   2.847  -8.850 1.000 97.230 ? 50  GLN A CB  1 
ATOM 378  O O   ? GLN A 1  50 ?   7.794   3.794  -7.823 1.000 97.230 ? 50  GLN A O   1 
ATOM 379  C CG  ? GLN A 1  50 ?  11.908   2.369  -8.869 1.000 97.230 ? 50  GLN A CG  1 
ATOM 380  C CD  ? GLN A 1  50 ?  12.174   1.349  -9.960 1.000 97.230 ? 50  GLN A CD  1 
ATOM 381  N NE2 ? GLN A 1  50 ?  13.264   1.537 -10.695 1.000 97.230 ? 50  GLN A NE2 1 
ATOM 382  O OE1 ? GLN A 1  50 ?  11.406   0.398 -10.139 1.000 97.230 ? 50  GLN A OE1 1 
ATOM 383  N N   ? PHE A 1  51 ?   8.718   5.843  -8.378 1.000 97.290 ? 51  PHE A N   1 
ATOM 384  C CA  ? PHE A 1  51 ?   7.480   6.581  -8.598 1.000 97.290 ? 51  PHE A CA  1 
ATOM 385  C C   ? PHE A 1  51 ?   7.251   6.825 -10.085 1.000 97.290 ? 51  PHE A C   1 
ATOM 386  C CB  ? PHE A 1  51 ?   7.507   7.915  -7.845 1.000 97.290 ? 51  PHE A CB  1 
ATOM 387  O O   ? PHE A 1  51 ?   8.206   6.887 -10.862 1.000 97.290 ? 51  PHE A O   1 
ATOM 388  C CG  ? PHE A 1  51 ?   7.760   7.774  -6.368 1.000 97.290 ? 51  PHE A CG  1 
ATOM 389  C CD1 ? PHE A 1  51 ?   6.708   7.818  -5.462 1.000 97.290 ? 51  PHE A CD1 1 
ATOM 390  C CD2 ? PHE A 1  51 ?   9.050   7.598  -5.887 1.000 97.290 ? 51  PHE A CD2 1 
ATOM 391  C CE1 ? PHE A 1  51 ?   6.939   7.688  -4.094 1.000 97.290 ? 51  PHE A CE1 1 
ATOM 392  C CE2 ? PHE A 1  51 ?   9.289   7.467  -4.522 1.000 97.290 ? 51  PHE A CE2 1 
ATOM 393  C CZ  ? PHE A 1  51 ?   8.232   7.513  -3.627 1.000 97.290 ? 51  PHE A CZ  1 
ATOM 394  N N   ? GLY A 1  52 ?   5.933   6.864 -10.498 1.000 95.480 ? 52  GLY A N   1 
ATOM 395  C CA  ? GLY A 1  52 ?   5.612   7.223 -11.870 1.000 95.480 ? 52  GLY A CA  1 
ATOM 396  C C   ? GLY A 1  52 ?   5.958   6.135 -12.869 1.000 95.480 ? 52  GLY A C   1 
ATOM 397  O O   ? GLY A 1  52 ?   6.065   6.397 -14.068 1.000 95.480 ? 52  GLY A O   1 
ATOM 398  N N   ? LEU A 1  53 ?   6.261   4.840 -12.358 1.000 94.060 ? 53  LEU A N   1 
ATOM 399  C CA  ? LEU A 1  53 ?   6.605   3.666 -13.152 1.000 94.060 ? 53  LEU A CA  1 
ATOM 400  C C   ? LEU A 1  53 ?   5.356   2.872 -13.518 1.000 94.060 ? 53  LEU A C   1 
ATOM 401  C CB  ? LEU A 1  53 ?   7.588   2.773 -12.391 1.000 94.060 ? 53  LEU A CB  1 
ATOM 402  O O   ? LEU A 1  53 ?   4.595   2.465 -12.638 1.000 94.060 ? 53  LEU A O   1 
ATOM 403  C CG  ? LEU A 1  53 ?   8.100   1.540 -13.136 1.000 94.060 ? 53  LEU A CG  1 
ATOM 404  C CD1 ? LEU A 1  53 ?   9.029   1.954 -14.272 1.000 94.060 ? 53  LEU A CD1 1 
ATOM 405  C CD2 ? LEU A 1  53 ?   8.812   0.592 -12.176 1.000 94.060 ? 53  LEU A CD2 1 
ATOM 406  N N   ? HIS A 1  54 ?   5.038   2.669 -14.790 1.000 93.680 ? 54  HIS A N   1 
ATOM 407  C CA  ? HIS A 1  54 ?   3.949   1.805 -15.231 1.000 93.680 ? 54  HIS A CA  1 
ATOM 408  C C   ? HIS A 1  54 ?   4.475   0.455 -15.707 1.000 93.680 ? 54  HIS A C   1 
ATOM 409  C CB  ? HIS A 1  54 ?   3.147   2.479 -16.346 1.000 93.680 ? 54  HIS A CB  1 
ATOM 410  O O   ? HIS A 1  54 ?   3.888  -0.587 -15.406 1.000 93.680 ? 54  HIS A O   1 
ATOM 411  C CG  ? HIS A 1  54 ?   2.019   1.644 -16.862 1.000 93.680 ? 54  HIS A CG  1 
ATOM 412  C CD2 ? HIS A 1  54 ?   1.797   1.107 -18.084 1.000 93.680 ? 54  HIS A CD2 1 
ATOM 413  N ND1 ? HIS A 1  54 ?   0.945   1.279 -16.078 1.000 93.680 ? 54  HIS A ND1 1 
ATOM 414  C CE1 ? HIS A 1  54 ?   0.110   0.550 -16.800 1.000 93.680 ? 54  HIS A CE1 1 
ATOM 415  N NE2 ? HIS A 1  54 ?   0.603   0.431 -18.020 1.000 93.680 ? 54  HIS A NE2 1 
ATOM 416  N N   ? SER A 1  55 ?   5.640   0.487 -16.491 1.000 94.350 ? 55  SER A N   1 
ATOM 417  C CA  ? SER A 1  55 ?   6.303  -0.717 -16.981 1.000 94.350 ? 55  SER A CA  1 
ATOM 418  C C   ? SER A 1  55 ?   7.748  -0.788 -16.499 1.000 94.350 ? 55  SER A C   1 
ATOM 419  C CB  ? SER A 1  55 ?   6.264  -0.766 -18.509 1.000 94.350 ? 55  SER A CB  1 
ATOM 420  O O   ? SER A 1  55 ?   8.480   0.202 -16.568 1.000 94.350 ? 55  SER A O   1 
ATOM 421  O OG  ? SER A 1  55 ?   7.069  -1.824 -19.000 1.000 94.350 ? 55  SER A OG  1 
ATOM 422  N N   ? LYS A 1  56 ?   8.186  -1.965 -15.997 1.000 92.750 ? 56  LYS A N   1 
ATOM 423  C CA  ? LYS A 1  56 ?   9.561  -2.155 -15.546 1.000 92.750 ? 56  LYS A CA  1 
ATOM 424  C C   ? LYS A 1  56 ?  10.533  -2.133 -16.723 1.000 92.750 ? 56  LYS A C   1 
ATOM 425  C CB  ? LYS A 1  56 ?   9.698  -3.471 -14.778 1.000 92.750 ? 56  LYS A CB  1 
ATOM 426  O O   ? LYS A 1  56 ?  11.718  -1.841 -16.550 1.000 92.750 ? 56  LYS A O   1 
ATOM 427  C CG  ? LYS A 1  56 ?   8.913  -3.511 -13.475 1.000 92.750 ? 56  LYS A CG  1 
ATOM 428  C CD  ? LYS A 1  56 ?   9.039  -4.865 -12.789 1.000 92.750 ? 56  LYS A CD  1 
ATOM 429  C CE  ? LYS A 1  56 ?   8.156  -4.950 -11.552 1.000 92.750 ? 56  LYS A CE  1 
ATOM 430  N NZ  ? LYS A 1  56 ?   8.207  -6.305 -10.926 1.000 92.750 ? 56  LYS A NZ  1 
ATOM 431  N N   ? ASN A 1  57 ?   9.995  -2.351 -17.907 1.000 92.830 ? 57  ASN A N   1 
ATOM 432  C CA  ? ASN A 1  57 ?  10.833  -2.434 -19.098 1.000 92.830 ? 57  ASN A CA  1 
ATOM 433  C C   ? ASN A 1  57 ?  10.830  -1.123 -19.878 1.000 92.830 ? 57  ASN A C   1 
ATOM 434  C CB  ? ASN A 1  57 ?  10.379  -3.587 -19.995 1.000 92.830 ? 57  ASN A CB  1 
ATOM 435  O O   ? ASN A 1  57 ?  11.797  -0.806 -20.573 1.000 92.830 ? 57  ASN A O   1 
ATOM 436  C CG  ? ASN A 1  57 ?  10.562  -4.943 -19.341 1.000 92.830 ? 57  ASN A CG  1 
ATOM 437  N ND2 ? ASN A 1  57 ?   9.660  -5.870 -19.637 1.000 92.830 ? 57  ASN A ND2 1 
ATOM 438  O OD1 ? ASN A 1  57 ?  11.506  -5.154 -18.576 1.000 92.830 ? 57  ASN A OD1 1 
ATOM 439  N N   ? VAL A 1  58 ?   9.686  -0.415 -19.763 1.000 91.610 ? 58  VAL A N   1 
ATOM 440  C CA  ? VAL A 1  58 ?   9.537   0.841 -20.491 1.000 91.610 ? 58  VAL A CA  1 
ATOM 441  C C   ? VAL A 1  58 ?   9.198   1.966 -19.515 1.000 91.610 ? 58  VAL A C   1 
ATOM 442  C CB  ? VAL A 1  58 ?   8.449   0.739 -21.584 1.000 91.610 ? 58  VAL A CB  1 
ATOM 443  O O   ? VAL A 1  58 ?   8.032   2.163 -19.165 1.000 91.610 ? 58  VAL A O   1 
ATOM 444  C CG1 ? VAL A 1  58 ?   8.392   2.022 -22.411 1.000 91.610 ? 58  VAL A CG1 1 
ATOM 445  C CG2 ? VAL A 1  58 ?   8.710  -0.469 -22.482 1.000 91.610 ? 58  VAL A CG2 1 
ATOM 446  N N   ? PRO A 1  59 ?  10.268   2.784 -19.044 1.000 86.990 ? 59  PRO A N   1 
ATOM 447  C CA  ? PRO A 1  59 ?   9.984   3.805 -18.032 1.000 86.990 ? 59  PRO A CA  1 
ATOM 448  C C   ? PRO A 1  59 ?   9.237   5.009 -18.603 1.000 86.990 ? 59  PRO A C   1 
ATOM 449  C CB  ? PRO A 1  59 ?  11.375   4.209 -17.539 1.000 86.990 ? 59  PRO A CB  1 
ATOM 450  O O   ? PRO A 1  59 ?   9.456   5.386 -19.757 1.000 86.990 ? 59  PRO A O   1 
ATOM 451  C CG  ? PRO A 1  59 ?  12.300   3.830 -18.650 1.000 86.990 ? 59  PRO A CG  1 
ATOM 452  C CD  ? PRO A 1  59 ?  11.681   2.698 -19.419 1.000 86.990 ? 59  PRO A CD  1 
ATOM 453  N N   ? ASN A 1  60 ?   8.235   5.570 -17.764 1.000 90.610 ? 60  ASN A N   1 
ATOM 454  C CA  ? ASN A 1  60 ?   7.598   6.849 -18.055 1.000 90.610 ? 60  ASN A CA  1 
ATOM 455  C C   ? ASN A 1  60 ?   8.582   8.009 -17.923 1.000 90.610 ? 60  ASN A C   1 
ATOM 456  C CB  ? ASN A 1  60 ?   6.392   7.069 -17.139 1.000 90.610 ? 60  ASN A CB  1 
ATOM 457  O O   ? ASN A 1  60 ?   9.555   7.920 -17.173 1.000 90.610 ? 60  ASN A O   1 
ATOM 458  C CG  ? ASN A 1  60 ?   5.257   6.106 -17.426 1.000 90.610 ? 60  ASN A CG  1 
ATOM 459  N ND2 ? ASN A 1  60 ?   4.472   5.792 -16.402 1.000 90.610 ? 60  ASN A ND2 1 
ATOM 460  O OD1 ? ASN A 1  60 ?   5.088   5.647 -18.559 1.000 90.610 ? 60  ASN A OD1 1 
ATOM 461  N N   ? LYS A 1  61 ?   8.322   9.118 -18.650 1.000 91.940 ? 61  LYS A N   1 
ATOM 462  C CA  ? LYS A 1  61 ?   9.160  10.311 -18.578 1.000 91.940 ? 61  LYS A CA  1 
ATOM 463  C C   ? LYS A 1  61 ?   9.186  10.881 -17.162 1.000 91.940 ? 61  LYS A C   1 
ATOM 464  C CB  ? LYS A 1  61 ?   8.666  11.374 -19.561 1.000 91.940 ? 61  LYS A CB  1 
ATOM 465  O O   ? LYS A 1  61 ?  10.144  11.553 -16.776 1.000 91.940 ? 61  LYS A O   1 
ATOM 466  C CG  ? LYS A 1  61 ?   7.272  11.901 -19.255 1.000 91.940 ? 61  LYS A CG  1 
ATOM 467  C CD  ? LYS A 1  61 ?   6.841  12.960 -20.261 1.000 91.940 ? 61  LYS A CD  1 
ATOM 468  C CE  ? LYS A 1  61 ?   5.447  13.490 -19.954 1.000 91.940 ? 61  LYS A CE  1 
ATOM 469  N NZ  ? LYS A 1  61 ?   5.033  14.552 -20.919 1.000 91.940 ? 61  LYS A NZ  1 
ATOM 470  N N   ? ASP A 1  62 ?   8.218  10.629 -16.375 1.000 92.790 ? 62  ASP A N   1 
ATOM 471  C CA  ? ASP A 1  62 ?   8.045  11.205 -15.045 1.000 92.790 ? 62  ASP A CA  1 
ATOM 472  C C   ? ASP A 1  62 ?   8.552  10.254 -13.964 1.000 92.790 ? 62  ASP A C   1 
ATOM 473  C CB  ? ASP A 1  62 ?   6.574  11.548 -14.797 1.000 92.790 ? 62  ASP A CB  1 
ATOM 474  O O   ? ASP A 1  62 ?   8.351  10.497 -12.772 1.000 92.790 ? 62  ASP A O   1 
ATOM 475  C CG  ? ASP A 1  62 ?   6.003  12.496 -15.836 1.000 92.790 ? 62  ASP A CG  1 
ATOM 476  O OD1 ? ASP A 1  62 ?   6.618  13.551 -16.103 1.000 92.790 ? 62  ASP A OD1 1 
ATOM 477  O OD2 ? ASP A 1  62 ?   4.926  12.187 -16.391 1.000 92.790 ? 62  ASP A OD2 1 
ATOM 478  N N   ? LYS A 1  63 ?   9.237   9.074 -14.354 1.000 95.500 ? 63  LYS A N   1 
ATOM 479  C CA  ? LYS A 1  63 ?   9.756   8.122 -13.377 1.000 95.500 ? 63  LYS A CA  1 
ATOM 480  C C   ? LYS A 1  63 ?  10.790   8.777 -12.465 1.000 95.500 ? 63  LYS A C   1 
ATOM 481  C CB  ? LYS A 1  63 ?  10.371   6.911 -14.081 1.000 95.500 ? 63  LYS A CB  1 
ATOM 482  O O   ? LYS A 1  63 ?  11.652   9.523 -12.932 1.000 95.500 ? 63  LYS A O   1 
ATOM 483  C CG  ? LYS A 1  63 ?  10.960   5.877 -13.134 1.000 95.500 ? 63  LYS A CG  1 
ATOM 484  C CD  ? LYS A 1  63 ?  11.730   4.801 -13.889 1.000 95.500 ? 63  LYS A CD  1 
ATOM 485  C CE  ? LYS A 1  63 ?  12.498   3.891 -12.940 1.000 95.500 ? 63  LYS A CE  1 
ATOM 486  N NZ  ? LYS A 1  63 ?  13.343   2.906 -13.679 1.000 95.500 ? 63  LYS A NZ  1 
ATOM 487  N N   ? GLN A 1  64 ?  10.565   8.564 -11.213 1.000 96.970 ? 64  GLN A N   1 
ATOM 488  C CA  ? GLN A 1  64 ?  11.499   9.048 -10.201 1.000 96.970 ? 64  GLN A CA  1 
ATOM 489  C C   ? GLN A 1  64 ?  11.893   7.933  -9.238 1.000 96.970 ? 64  GLN A C   1 
ATOM 490  C CB  ? GLN A 1  64 ?  10.893  10.221  -9.428 1.000 96.970 ? 64  GLN A CB  1 
ATOM 491  O O   ? GLN A 1  64 ?  11.060   7.105  -8.864 1.000 96.970 ? 64  GLN A O   1 
ATOM 492  C CG  ? GLN A 1  64 ?  10.530  11.413 -10.303 1.000 96.970 ? 64  GLN A CG  1 
ATOM 493  C CD  ? GLN A 1  64 ?   9.965  12.575  -9.508 1.000 96.970 ? 64  GLN A CD  1 
ATOM 494  N NE2 ? GLN A 1  64 ?   8.824  13.095  -9.948 1.000 96.970 ? 64  GLN A NE2 1 
ATOM 495  O OE1 ? GLN A 1  64 ?  10.547  13.000  -8.505 1.000 96.970 ? 64  GLN A OE1 1 
ATOM 496  N N   ? THR A 1  65 ?  13.207   7.916  -8.856 1.000 97.010 ? 65  THR A N   1 
ATOM 497  C CA  ? THR A 1  65 ?  13.707   6.973  -7.863 1.000 97.010 ? 65  THR A CA  1 
ATOM 498  C C   ? THR A 1  65 ?  14.151   7.703  -6.599 1.000 97.010 ? 65  THR A C   1 
ATOM 499  C CB  ? THR A 1  65 ?  14.881   6.146  -8.420 1.000 97.010 ? 65  THR A CB  1 
ATOM 500  O O   ? THR A 1  65 ?  14.877   8.696  -6.671 1.000 97.010 ? 65  THR A O   1 
ATOM 501  C CG2 ? THR A 1  65 ?  15.402   5.160  -7.380 1.000 97.010 ? 65  THR A CG2 1 
ATOM 502  O OG1 ? THR A 1  65 ?  14.441   5.418  -9.573 1.000 97.010 ? 65  THR A OG1 1 
ATOM 503  N N   ? ARG A 1  66 ?  13.625   7.145  -5.470 1.000 96.500 ? 66  ARG A N   1 
ATOM 504  C CA  ? ARG A 1  66 ?  13.995   7.691  -4.168 1.000 96.500 ? 66  ARG A CA  1 
ATOM 505  C C   ? ARG A 1  66 ?  14.540   6.600  -3.252 1.000 96.500 ? 66  ARG A C   1 
ATOM 506  C CB  ? ARG A 1  66 ?  12.794   8.376  -3.511 1.000 96.500 ? 66  ARG A CB  1 
ATOM 507  O O   ? ARG A 1  66 ?  14.278   5.415  -3.465 1.000 96.500 ? 66  ARG A O   1 
ATOM 508  C CG  ? ARG A 1  66 ?  12.257   9.562  -4.296 1.000 96.500 ? 66  ARG A CG  1 
ATOM 509  C CD  ? ARG A 1  66 ?  13.258  10.708  -4.341 1.000 96.500 ? 66  ARG A CD  1 
ATOM 510  N NE  ? ARG A 1  66 ?  12.706  11.880  -5.016 1.000 96.500 ? 66  ARG A NE  1 
ATOM 511  N NH1 ? ARG A 1  66 ?  13.263  11.172  -7.144 1.000 96.500 ? 66  ARG A NH1 1 
ATOM 512  N NH2 ? ARG A 1  66 ?  12.191  13.175  -6.841 1.000 96.500 ? 66  ARG A NH2 1 
ATOM 513  C CZ  ? ARG A 1  66 ?  12.722  12.073  -6.332 1.000 96.500 ? 66  ARG A CZ  1 
ATOM 514  N N   ? VAL A 1  67 ?  15.277   7.030  -2.205 1.000 95.990 ? 67  VAL A N   1 
ATOM 515  C CA  ? VAL A 1  67 ?  15.640   6.184  -1.072 1.000 95.990 ? 67  VAL A CA  1 
ATOM 516  C C   ? VAL A 1  67 ?  15.029   6.747   0.210 1.000 95.990 ? 67  VAL A C   1 
ATOM 517  C CB  ? VAL A 1  67 ?  17.173   6.062  -0.923 1.000 95.990 ? 67  VAL A CB  1 
ATOM 518  O O   ? VAL A 1  67 ?  14.776   7.950   0.308 1.000 95.990 ? 67  VAL A O   1 
ATOM 519  C CG1 ? VAL A 1  67 ?  17.787   5.415  -2.163 1.000 95.990 ? 67  VAL A CG1 1 
ATOM 520  C CG2 ? VAL A 1  67 ?  17.795   7.435  -0.670 1.000 95.990 ? 67  VAL A CG2 1 
ATOM 521  N N   ? PRO A 1  68 ?  14.722   5.781   1.079 1.000 96.750 ? 68  PRO A N   1 
ATOM 522  C CA  ? PRO A 1  68 ?  14.139   6.270   2.330 1.000 96.750 ? 68  PRO A CA  1 
ATOM 523  C C   ? PRO A 1  68 ?  15.106   7.136   3.133 1.000 96.750 ? 68  PRO A C   1 
ATOM 524  C CB  ? PRO A 1  68 ?  13.799   4.984   3.088 1.000 96.750 ? 68  PRO A CB  1 
ATOM 525  O O   ? PRO A 1  68 ?  16.285   6.796   3.261 1.000 96.750 ? 68  PRO A O   1 
ATOM 526  C CG  ? PRO A 1  68 ?  13.703   3.932   2.030 1.000 96.750 ? 68  PRO A CG  1 
ATOM 527  C CD  ? PRO A 1  68 ?  14.664   4.274   0.928 1.000 96.750 ? 68  PRO A CD  1 
ATOM 528  N N   ? LYS A 1  69 ?  14.603   8.351   3.604 1.000 96.520 ? 69  LYS A N   1 
ATOM 529  C CA  ? LYS A 1  69 ?  15.353   9.158   4.563 1.000 96.520 ? 69  LYS A CA  1 
ATOM 530  C C   ? LYS A 1  69 ?  15.160   8.641   5.986 1.000 96.520 ? 69  LYS A C   1 
ATOM 531  C CB  ? LYS A 1  69 ?  14.930  10.625   4.476 1.000 96.520 ? 69  LYS A CB  1 
ATOM 532  O O   ? LYS A 1  69 ?  16.126   8.511   6.740 1.000 96.520 ? 69  LYS A O   1 
ATOM 533  C CG  ? LYS A 1  69 ?  15.687  11.544   5.423 1.000 96.520 ? 69  LYS A CG  1 
ATOM 534  C CD  ? LYS A 1  69 ?  15.279  13.000   5.234 1.000 96.520 ? 69  LYS A CD  1 
ATOM 535  C CE  ? LYS A 1  69 ?  16.037  13.921   6.181 1.000 96.520 ? 69  LYS A CE  1 
ATOM 536  N NZ  ? LYS A 1  69 ?  15.688  15.356   5.955 1.000 96.520 ? 69  LYS A NZ  1 
ATOM 537  N N   ? GLU A 1  70 ?  13.917   8.404   6.339 1.000 96.010 ? 70  GLU A N   1 
ATOM 538  C CA  ? GLU A 1  70 ?  13.496   7.920   7.651 1.000 96.010 ? 70  GLU A CA  1 
ATOM 539  C C   ? GLU A 1  70 ?  12.328   6.945   7.531 1.000 96.010 ? 70  GLU A C   1 
ATOM 540  C CB  ? GLU A 1  70 ?  13.113   9.092   8.558 1.000 96.010 ? 70  GLU A CB  1 
ATOM 541  O O   ? GLU A 1  70 ?  11.474   7.096   6.655 1.000 96.010 ? 70  GLU A O   1 
ATOM 542  C CG  ? GLU A 1  70 ?  14.304   9.878   9.084 1.000 96.010 ? 70  GLU A CG  1 
ATOM 543  C CD  ? GLU A 1  70 ?  13.911  11.006  10.024 1.000 96.010 ? 70  GLU A CD  1 
ATOM 544  O OE1 ? GLU A 1  70 ?  14.769  11.864  10.336 1.000 96.010 ? 70  GLU A OE1 1 
ATOM 545  O OE2 ? GLU A 1  70 ?  12.736  11.033  10.454 1.000 96.010 ? 70  GLU A OE2 1 
ATOM 546  N N   ? LYS A 1  71 ?  12.332   5.964   8.409 1.000 95.160 ? 71  LYS A N   1 
ATOM 547  C CA  ? LYS A 1  71 ?  11.252   4.984   8.474 1.000 95.160 ? 71  LYS A CA  1 
ATOM 548  C C   ? LYS A 1  71 ?  10.627   4.946   9.866 1.000 95.160 ? 71  LYS A C   1 
ATOM 549  C CB  ? LYS A 1  71 ?  11.764   3.595   8.091 1.000 95.160 ? 71  LYS A CB  1 
ATOM 550  O O   ? LYS A 1  71 ?  11.340   4.916  10.871 1.000 95.160 ? 71  LYS A O   1 
ATOM 551  C CG  ? LYS A 1  71 ?  12.358   3.517   6.693 1.000 95.160 ? 71  LYS A CG  1 
ATOM 552  C CD  ? LYS A 1  71 ?  12.928   2.134   6.403 1.000 95.160 ? 71  LYS A CD  1 
ATOM 553  C CE  ? LYS A 1  71 ?  14.262   1.919   7.105 1.000 95.160 ? 71  LYS A CE  1 
ATOM 554  N NZ  ? LYS A 1  71 ?  14.867   0.600   6.753 1.000 95.160 ? 71  LYS A NZ  1 
ATOM 555  N N   ? PHE A 1  72 ?   9.311   4.985   9.886 1.000 95.110 ? 72  PHE A N   1 
ATOM 556  C CA  ? PHE A 1  72 ?   8.555   4.929  11.132 1.000 95.110 ? 72  PHE A CA  1 
ATOM 557  C C   ? PHE A 1  72 ?   7.649   3.704  11.161 1.000 95.110 ? 72  PHE A C   1 
ATOM 558  C CB  ? PHE A 1  72 ?   7.722   6.202  11.314 1.000 95.110 ? 72  PHE A CB  1 
ATOM 559  O O   ? PHE A 1  72 ?   6.873   3.477  10.231 1.000 95.110 ? 72  PHE A O   1 
ATOM 560  C CG  ? PHE A 1  72 ?   8.543   7.463  11.356 1.000 95.110 ? 72  PHE A CG  1 
ATOM 561  C CD1 ? PHE A 1  72 ?   8.912   8.029  12.569 1.000 95.110 ? 72  PHE A CD1 1 
ATOM 562  C CD2 ? PHE A 1  72 ?   8.945   8.083  10.179 1.000 95.110 ? 72  PHE A CD2 1 
ATOM 563  C CE1 ? PHE A 1  72 ?   9.672   9.196  12.611 1.000 95.110 ? 72  PHE A CE1 1 
ATOM 564  C CE2 ? PHE A 1  72 ?   9.703   9.249  10.212 1.000 95.110 ? 72  PHE A CE2 1 
ATOM 565  C CZ  ? PHE A 1  72 ?  10.065   9.805  11.429 1.000 95.110 ? 72  PHE A CZ  1 
ATOM 566  N N   ? PHE A 1  73 ?   7.754   2.908  12.178 1.000 91.830 ? 73  PHE A N   1 
ATOM 567  C CA  ? PHE A 1  73 ?   6.997   1.670  12.318 1.000 91.830 ? 73  PHE A CA  1 
ATOM 568  C C   ? PHE A 1  73 ?   5.978   1.783  13.446 1.000 91.830 ? 73  PHE A C   1 
ATOM 569  C CB  ? PHE A 1  73 ?   7.938   0.489  12.578 1.000 91.830 ? 73  PHE A CB  1 
ATOM 570  O O   ? PHE A 1  73 ?   6.285   2.312  14.516 1.000 91.830 ? 73  PHE A O   1 
ATOM 571  C CG  ? PHE A 1  73 ?   9.003   0.320  11.528 1.000 91.830 ? 73  PHE A CG  1 
ATOM 572  C CD1 ? PHE A 1  73 ?   8.792  -0.508  10.432 1.000 91.830 ? 73  PHE A CD1 1 
ATOM 573  C CD2 ? PHE A 1  73 ?  10.215   0.988  11.638 1.000 91.830 ? 73  PHE A CD2 1 
ATOM 574  C CE1 ? PHE A 1  73 ?   9.776  -0.667   9.458 1.000 91.830 ? 73  PHE A CE1 1 
ATOM 575  C CE2 ? PHE A 1  73 ?  11.203   0.834  10.669 1.000 91.830 ? 73  PHE A CE2 1 
ATOM 576  C CZ  ? PHE A 1  73 ?  10.982   0.006   9.581 1.000 91.830 ? 73  PHE A CZ  1 
ATOM 577  N N   ? CYS A 1  74 ?   4.783   1.346  13.103 1.000 82.810 ? 74  CYS A N   1 
ATOM 578  C CA  ? CYS A 1  74 ?   3.739   1.226  14.115 1.000 82.810 ? 74  CYS A CA  1 
ATOM 579  C C   ? CYS A 1  74 ?   3.828  -0.115  14.833 1.000 82.810 ? 74  CYS A C   1 
ATOM 580  C CB  ? CYS A 1  74 ?   2.358   1.385  13.480 1.000 82.810 ? 74  CYS A CB  1 
ATOM 581  O O   ? CYS A 1  74 ?   3.857  -1.167  14.192 1.000 82.810 ? 74  CYS A O   1 
ATOM 582  S SG  ? CYS A 1  74 ?   1.004   1.391  14.676 1.000 82.810 ? 74  CYS A SG  1 
ATOM 583  N N   ? LEU A 1  75 ?   5.062  -0.449  15.589 1.000 67.400 ? 75  LEU A N   1 
ATOM 584  C CA  ? LEU A 1  75 ?   5.632  -1.566  16.334 1.000 67.400 ? 75  LEU A CA  1 
ATOM 585  C C   ? LEU A 1  75 ?   5.260  -2.896  15.689 1.000 67.400 ? 75  LEU A C   1 
ATOM 586  C CB  ? LEU A 1  75 ?   5.153  -1.539  17.788 1.000 67.400 ? 75  LEU A CB  1 
ATOM 587  O O   ? LEU A 1  75 ?   4.083  -3.163  15.439 1.000 67.400 ? 75  LEU A O   1 
ATOM 588  C CG  ? LEU A 1  75 ?   5.690  -0.401  18.658 1.000 67.400 ? 75  LEU A CG  1 
ATOM 589  C CD1 ? LEU A 1  75 ?   4.817  -0.223  19.896 1.000 67.400 ? 75  LEU A CD1 1 
ATOM 590  C CD2 ? LEU A 1  75 ?   7.139  -0.668  19.053 1.000 67.400 ? 75  LEU A CD2 1 
ATOM 591  N N   ? SER A 1  76 ?   6.129  -3.467  14.768 1.000 59.350 ? 76  SER A N   1 
ATOM 592  C CA  ? SER A 1  76 ?   6.572  -4.854  14.866 1.000 59.350 ? 76  SER A CA  1 
ATOM 593  C C   ? SER A 1  76 ?   7.653  -5.163  13.836 1.000 59.350 ? 76  SER A C   1 
ATOM 594  C CB  ? SER A 1  76 ?   5.392  -5.809  14.681 1.000 59.350 ? 76  SER A CB  1 
ATOM 595  O O   ? SER A 1  76 ?   7.415  -5.067  12.631 1.000 59.350 ? 76  SER A O   1 
ATOM 596  O OG  ? SER A 1  76 ?   5.436  -6.421  13.404 1.000 59.350 ? 76  SER A OG  1 
ATOM 597  N N   ? SER A 1  77 ?   8.879  -5.106  14.236 1.000 49.760 ? 77  SER A N   1 
ATOM 598  C CA  ? SER A 1  77 ?  10.017  -5.768  13.606 1.000 49.760 ? 77  SER A CA  1 
ATOM 599  C C   ? SER A 1  77 ?  10.252  -7.151  14.202 1.000 49.760 ? 77  SER A C   1 
ATOM 600  C CB  ? SER A 1  77 ?  11.281  -4.919  13.753 1.000 49.760 ? 77  SER A CB  1 
ATOM 601  O O   ? SER A 1  77 ?  10.862  -8.013  13.564 1.000 49.760 ? 77  SER A O   1 
ATOM 602  O OG  ? SER A 1  77 ?  11.690  -4.858  15.109 1.000 49.760 ? 77  SER A OG  1 
ATOM 603  N N   ? THR A 1  78 ?   8.968  -7.866  14.868 1.000 49.840 ? 78  THR A N   1 
ATOM 604  C CA  ? THR A 1  78 ?   9.280  -9.211  15.338 1.000 49.840 ? 78  THR A CA  1 
ATOM 605  C C   ? THR A 1  78 ?   8.068  -9.839  16.021 1.000 49.840 ? 78  THR A C   1 
ATOM 606  C CB  ? THR A 1  78 ?  10.473  -9.201  16.311 1.000 49.840 ? 78  THR A CB  1 
ATOM 607  O O   ? THR A 1  78 ?   8.087 -11.023  16.365 1.000 49.840 ? 78  THR A O   1 
ATOM 608  C CG2 ? THR A 1  78 ?  11.748  -8.742  15.612 1.000 49.840 ? 78  THR A CG2 1 
ATOM 609  O OG1 ? THR A 1  78 ?  10.189  -8.310  17.396 1.000 49.840 ? 78  THR A OG1 1 
ATOM 610  N N   ? ASN A 1  79 ?   6.604  -9.565  15.650 1.000 48.470 ? 79  ASN A N   1 
ATOM 611  C CA  ? ASN A 1  79 ?   5.530 -10.383  16.203 1.000 48.470 ? 79  ASN A CA  1 
ATOM 612  C C   ? ASN A 1  79 ?   4.254 -10.267  15.375 1.000 48.470 ? 79  ASN A C   1 
ATOM 613  C CB  ? ASN A 1  79 ?   5.256  -9.997  17.658 1.000 48.470 ? 79  ASN A CB  1 
ATOM 614  O O   ? ASN A 1  79 ?   3.935  -9.191  14.865 1.000 48.470 ? 79  ASN A O   1 
ATOM 615  C CG  ? ASN A 1  79 ?   6.274 -10.580  18.618 1.000 48.470 ? 79  ASN A CG  1 
ATOM 616  N ND2 ? ASN A 1  79 ?   6.276 -10.087  19.851 1.000 48.470 ? 79  ASN A ND2 1 
ATOM 617  O OD1 ? ASN A 1  79 ?   7.052 -11.465  18.255 1.000 48.470 ? 79  ASN A OD1 1 
ATOM 618  N N   ? LYS A 1  80 ?   3.958 -11.266  14.556 1.000 56.390 ? 80  LYS A N   1 
ATOM 619  C CA  ? LYS A 1  80 ?   2.755 -11.707  13.856 1.000 56.390 ? 80  LYS A CA  1 
ATOM 620  C C   ? LYS A 1  80 ?   1.540 -10.888  14.281 1.000 56.390 ? 80  LYS A C   1 
ATOM 621  C CB  ? LYS A 1  80 ?   2.500 -13.194  14.111 1.000 56.390 ? 80  LYS A CB  1 
ATOM 622  O O   ? LYS A 1  80 ?   0.535 -11.444  14.728 1.000 56.390 ? 80  LYS A O   1 
ATOM 623  C CG  ? LYS A 1  80 ?   3.413 -14.122  13.324 1.000 56.390 ? 80  LYS A CG  1 
ATOM 624  C CD  ? LYS A 1  80 ?   3.031 -15.583  13.524 1.000 56.390 ? 80  LYS A CD  1 
ATOM 625  C CE  ? LYS A 1  80 ?   4.032 -16.520  12.861 1.000 56.390 ? 80  LYS A CE  1 
ATOM 626  N NZ  ? LYS A 1  80 ?   3.667 -17.954  13.064 1.000 56.390 ? 80  LYS A NZ  1 
ATOM 627  N N   ? GLU A 1  81 ?   1.788  -9.561  14.686 1.000 70.280 ? 81  GLU A N   1 
ATOM 628  C CA  ? GLU A 1  81 ?   0.590  -8.806  15.038 1.000 70.280 ? 81  GLU A CA  1 
ATOM 629  C C   ? GLU A 1  81 ?  -0.075  -8.215  13.798 1.000 70.280 ? 81  GLU A C   1 
ATOM 630  C CB  ? GLU A 1  81 ?   0.928  -7.694  16.034 1.000 70.280 ? 81  GLU A CB  1 
ATOM 631  O O   ? GLU A 1  81 ?   0.492  -7.339  13.142 1.000 70.280 ? 81  GLU A O   1 
ATOM 632  C CG  ? GLU A 1  81 ?   1.369  -8.203  17.399 1.000 70.280 ? 81  GLU A CG  1 
ATOM 633  C CD  ? GLU A 1  81 ?   1.600  -7.091  18.409 1.000 70.280 ? 81  GLU A CD  1 
ATOM 634  O OE1 ? GLU A 1  81 ?   2.238  -7.344  19.456 1.000 70.280 ? 81  GLU A OE1 1 
ATOM 635  O OE2 ? GLU A 1  81 ?   1.139  -5.956  18.151 1.000 70.280 ? 81  GLU A OE2 1 
ATOM 636  N N   ? TRP A 1  82 ?  -1.013  -8.987  13.217 1.000 72.980 ? 82  TRP A N   1 
ATOM 637  C CA  ? TRP A 1  82 ?  -1.755  -8.714  11.991 1.000 72.980 ? 82  TRP A CA  1 
ATOM 638  C C   ? TRP A 1  82 ?  -2.212  -7.260  11.944 1.000 72.980 ? 82  TRP A C   1 
ATOM 639  C CB  ? TRP A 1  82 ?  -2.964  -9.646  11.874 1.000 72.980 ? 82  TRP A CB  1 
ATOM 640  O O   ? TRP A 1  82 ?  -2.372  -6.687  10.864 1.000 72.980 ? 82  TRP A O   1 
ATOM 641  C CG  ? TRP A 1  82 ?  -2.604 -11.095  11.731 1.000 72.980 ? 82  TRP A CG  1 
ATOM 642  C CD1 ? TRP A 1  82 ?  -1.923 -11.676  10.698 1.000 72.980 ? 82  TRP A CD1 1 
ATOM 643  C CD2 ? TRP A 1  82 ?  -2.913 -12.146  12.651 1.000 72.980 ? 82  TRP A CD2 1 
ATOM 644  C CE2 ? TRP A 1  82 ?  -2.387 -13.341  12.112 1.000 72.980 ? 82  TRP A CE2 1 
ATOM 645  C CE3 ? TRP A 1  82 ?  -3.582 -12.194  13.881 1.000 72.980 ? 82  TRP A CE3 1 
ATOM 646  N NE1 ? TRP A 1  82 ?  -1.789 -13.027  10.921 1.000 72.980 ? 82  TRP A NE1 1 
ATOM 647  C CH2 ? TRP A 1  82 ?  -3.170 -14.590  13.963 1.000 72.980 ? 82  TRP A CH2 1 
ATOM 648  C CZ2 ? TRP A 1  82 ?  -2.510 -14.571  12.762 1.000 72.980 ? 82  TRP A CZ2 1 
ATOM 649  C CZ3 ? TRP A 1  82 ?  -3.704 -13.419  14.526 1.000 72.980 ? 82  TRP A CZ3 1 
ATOM 650  N N   ? ASP A 1  83 ?  -2.199  -6.502  13.130 1.000 78.170 ? 83  ASP A N   1 
ATOM 651  C CA  ? ASP A 1  83 ?  -2.842  -5.192  13.141 1.000 78.170 ? 83  ASP A CA  1 
ATOM 652  C C   ? ASP A 1  83 ?  -1.808  -4.074  13.252 1.000 78.170 ? 83  ASP A C   1 
ATOM 653  C CB  ? ASP A 1  83 ?  -3.846  -5.096  14.292 1.000 78.170 ? 83  ASP A CB  1 
ATOM 654  O O   ? ASP A 1  83 ?  -2.165  -2.903  13.402 1.000 78.170 ? 83  ASP A O   1 
ATOM 655  C CG  ? ASP A 1  83 ?  -3.205  -5.287  15.655 1.000 78.170 ? 83  ASP A CG  1 
ATOM 656  O OD1 ? ASP A 1  83 ?  -1.983  -5.540  15.725 1.000 78.170 ? 83  ASP A OD1 1 
ATOM 657  O OD2 ? ASP A 1  83 ?  -3.928  -5.185  16.669 1.000 78.170 ? 83  ASP A OD2 1 
ATOM 658  N N   ? LYS A 1  84 ?  -0.494  -4.460  13.142 1.000 82.810 ? 84  LYS A N   1 
ATOM 659  C CA  ? LYS A 1  84 ?   0.519  -3.422  13.312 1.000 82.810 ? 84  LYS A CA  1 
ATOM 660  C C   ? LYS A 1  84 ?   1.539  -3.457  12.177 1.000 82.810 ? 84  LYS A C   1 
ATOM 661  C CB  ? LYS A 1  84 ?   1.227  -3.578  14.658 1.000 82.810 ? 84  LYS A CB  1 
ATOM 662  O O   ? LYS A 1  84 ?   2.670  -2.994  12.338 1.000 82.810 ? 84  LYS A O   1 
ATOM 663  C CG  ? LYS A 1  84 ?   0.314  -3.403  15.863 1.000 82.810 ? 84  LYS A CG  1 
ATOM 664  C CD  ? LYS A 1  84 ?   1.080  -3.546  17.171 1.000 82.810 ? 84  LYS A CD  1 
ATOM 665  C CE  ? LYS A 1  84 ?   0.162  -3.401  18.377 1.000 82.810 ? 84  LYS A CE  1 
ATOM 666  N NZ  ? LYS A 1  84 ?   0.878  -3.686  19.656 1.000 82.810 ? 84  LYS A NZ  1 
ATOM 667  N N   ? ASP A 1  85 ?   1.259  -4.049  11.053 1.000 90.210 ? 85  ASP A N   1 
ATOM 668  C CA  ? ASP A 1  85 ?   2.088  -4.187   9.860 1.000 90.210 ? 85  ASP A CA  1 
ATOM 669  C C   ? ASP A 1  85 ?   1.949  -2.968   8.951 1.000 90.210 ? 85  ASP A C   1 
ATOM 670  C CB  ? ASP A 1  85 ?   1.718  -5.459   9.094 1.000 90.210 ? 85  ASP A CB  1 
ATOM 671  O O   ? ASP A 1  85 ?   1.308  -3.040   7.900 1.000 90.210 ? 85  ASP A O   1 
ATOM 672  C CG  ? ASP A 1  85 ?   2.702  -5.792   7.986 1.000 90.210 ? 85  ASP A CG  1 
ATOM 673  O OD1 ? ASP A 1  85 ?   3.859  -5.322   8.037 1.000 90.210 ? 85  ASP A OD1 1 
ATOM 674  O OD2 ? ASP A 1  85 ?   2.316  -6.528   7.052 1.000 90.210 ? 85  ASP A OD2 1 
ATOM 675  N N   ? ILE A 1  86 ?   2.380  -1.723   9.443 1.000 93.290 ? 86  ILE A N   1 
ATOM 676  C CA  ? ILE A 1  86 ?   2.324  -0.477   8.686 1.000 93.290 ? 86  ILE A CA  1 
ATOM 677  C C   ? ILE A 1  86 ?   3.617   0.310   8.891 1.000 93.290 ? 86  ILE A C   1 
ATOM 678  C CB  ? ILE A 1  86 ?   1.105   0.378   9.095 1.000 93.290 ? 86  ILE A CB  1 
ATOM 679  O O   ? ILE A 1  86 ?   4.169   0.332   9.994 1.000 93.290 ? 86  ILE A O   1 
ATOM 680  C CG1 ? ILE A 1  86 ?   0.999   1.619   8.201 1.000 93.290 ? 86  ILE A CG1 1 
ATOM 681  C CG2 ? ILE A 1  86 ?   1.194   0.774  10.572 1.000 93.290 ? 86  ILE A CG2 1 
ATOM 682  C CD1 ? ILE A 1  86 ?  -0.325   2.361   8.327 1.000 93.290 ? 86  ILE A CD1 1 
ATOM 683  N N   ? MET A 1  87 ?   4.163   0.793   7.854 1.000 95.430 ? 87  MET A N   1 
ATOM 684  C CA  ? MET A 1  87 ?   5.395   1.576   7.840 1.000 95.430 ? 87  MET A CA  1 
ATOM 685  C C   ? MET A 1  87 ?   5.208   2.870   7.056 1.000 95.430 ? 87  MET A C   1 
ATOM 686  C CB  ? MET A 1  87 ?   6.543   0.762   7.241 1.000 95.430 ? 87  MET A CB  1 
ATOM 687  O O   ? MET A 1  87 ?   4.670   2.857   5.947 1.000 95.430 ? 87  MET A O   1 
ATOM 688  C CG  ? MET A 1  87 ?   7.863   1.515   7.183 1.000 95.430 ? 87  MET A CG  1 
ATOM 689  S SD  ? MET A 1  87 ?   9.218   0.503   6.471 1.000 95.430 ? 87  MET A SD  1 
ATOM 690  C CE  ? MET A 1  87 ?   8.748   0.524   4.719 1.000 95.430 ? 87  MET A CE  1 
ATOM 691  N N   ? LEU A 1  88 ?   5.552   3.955   7.742 1.000 96.910 ? 88  LEU A N   1 
ATOM 692  C CA  ? LEU A 1  88 ?   5.600   5.270   7.112 1.000 96.910 ? 88  LEU A CA  1 
ATOM 693  C C   ? LEU A 1  88 ?   7.029   5.636   6.727 1.000 96.910 ? 88  LEU A C   1 
ATOM 694  C CB  ? LEU A 1  88 ?   5.022   6.334   8.049 1.000 96.910 ? 88  LEU A CB  1 
ATOM 695  O O   ? LEU A 1  88 ?   7.949   5.500   7.537 1.000 96.910 ? 88  LEU A O   1 
ATOM 696  C CG  ? LEU A 1  88 ?   4.772   7.713   7.436 1.000 96.910 ? 88  LEU A CG  1 
ATOM 697  C CD1 ? LEU A 1  88 ?   3.660   7.636   6.396 1.000 96.910 ? 88  LEU A CD1 1 
ATOM 698  C CD2 ? LEU A 1  88 ?   4.426   8.726   8.522 1.000 96.910 ? 88  LEU A CD2 1 
ATOM 699  N N   ? ILE A 1  89 ?   7.132   6.072   5.457 1.000 97.460 ? 89  ILE A N   1 
ATOM 700  C CA  ? ILE A 1  89 ?   8.469   6.377   4.957 1.000 97.460 ? 89  ILE A CA  1 
ATOM 701  C C   ? ILE A 1  89 ?   8.543   7.845   4.544 1.000 97.460 ? 89  ILE A C   1 
ATOM 702  C CB  ? ILE A 1  89 ?   8.849   5.465   3.768 1.000 97.460 ? 89  ILE A CB  1 
ATOM 703  O O   ? ILE A 1  89 ?   7.710   8.321   3.769 1.000 97.460 ? 89  ILE A O   1 
ATOM 704  C CG1 ? ILE A 1  89 ?   8.852   3.995   4.202 1.000 97.460 ? 89  ILE A CG1 1 
ATOM 705  C CG2 ? ILE A 1  89 ?  10.209   5.869   3.192 1.000 97.460 ? 89  ILE A CG2 1 
ATOM 706  C CD1 ? ILE A 1  89 ?   9.108   3.015   3.066 1.000 97.460 ? 89  ILE A CD1 1 
ATOM 707  N N   ? ARG A 1  90 ?   9.557   8.572   5.122 1.000 97.730 ? 90  ARG A N   1 
ATOM 708  C CA  ? ARG A 1  90 ?   9.901   9.896   4.616 1.000 97.730 ? 90  ARG A CA  1 
ATOM 709  C C   ? ARG A 1  90 ?  10.916   9.802   3.482 1.000 97.730 ? 90  ARG A C   1 
ATOM 710  C CB  ? ARG A 1  90 ?  10.452  10.776   5.740 1.000 97.730 ? 90  ARG A CB  1 
ATOM 711  O O   ? ARG A 1  90 ?  11.942   9.131   3.613 1.000 97.730 ? 90  ARG A O   1 
ATOM 712  C CG  ? ARG A 1  90 ?  10.643  12.232   5.346 1.000 97.730 ? 90  ARG A CG  1 
ATOM 713  C CD  ? ARG A 1  90 ?  11.097  13.081   6.526 1.000 97.730 ? 90  ARG A CD  1 
ATOM 714  N NE  ? ARG A 1  90 ?  11.170  14.496   6.175 1.000 97.730 ? 90  ARG A NE  1 
ATOM 715  N NH1 ? ARG A 1  90 ?  11.877  15.189   8.262 1.000 97.730 ? 90  ARG A NH1 1 
ATOM 716  N NH2 ? ARG A 1  90 ?  11.571  16.720   6.584 1.000 97.730 ? 90  ARG A NH2 1 
ATOM 717  C CZ  ? ARG A 1  90 ?  11.539  15.465   7.008 1.000 97.730 ? 90  ARG A CZ  1 
ATOM 718  N N   ? LEU A 1  91 ?  10.635  10.493   2.426 1.000 97.240 ? 91  LEU A N   1 
ATOM 719  C CA  ? LEU A 1  91 ?  11.530  10.488   1.274 1.000 97.240 ? 91  LEU A CA  1 
ATOM 720  C C   ? LEU A 1  91 ?  12.717  11.419   1.503 1.000 97.240 ? 91  LEU A C   1 
ATOM 721  C CB  ? LEU A 1  91 ?  10.777  10.905   0.008 1.000 97.240 ? 91  LEU A CB  1 
ATOM 722  O O   ? LEU A 1  91 ?  12.591  12.434   2.192 1.000 97.240 ? 91  LEU A O   1 
ATOM 723  C CG  ? LEU A 1  91 ?   9.494  10.133  -0.303 1.000 97.240 ? 91  LEU A CG  1 
ATOM 724  C CD1 ? LEU A 1  91 ?   8.872  10.639  -1.600 1.000 97.240 ? 91  LEU A CD1 1 
ATOM 725  C CD2 ? LEU A 1  91 ?   9.777   8.637  -0.387 1.000 97.240 ? 91  LEU A CD2 1 
ATOM 726  N N   ? ASN A 1  92 ?  13.916  11.019   0.901 1.000 95.290 ? 92  ASN A N   1 
ATOM 727  C CA  ? ASN A 1  92 ?  15.101  11.856   1.055 1.000 95.290 ? 92  ASN A CA  1 
ATOM 728  C C   ? ASN A 1  92 ?  14.952  13.180   0.312 1.000 95.290 ? 92  ASN A C   1 
ATOM 729  C CB  ? ASN A 1  92 ?  16.349  11.114   0.572 1.000 95.290 ? 92  ASN A CB  1 
ATOM 730  O O   ? ASN A 1  92 ?  15.597  14.170   0.663 1.000 95.290 ? 92  ASN A O   1 
ATOM 731  C CG  ? ASN A 1  92 ?  16.268  10.726  -0.891 1.000 95.290 ? 92  ASN A CG  1 
ATOM 732  N ND2 ? ASN A 1  92 ?  17.419  10.466  -1.501 1.000 95.290 ? 92  ASN A ND2 1 
ATOM 733  O OD1 ? ASN A 1  92 ?  15.180  10.661  -1.470 1.000 95.290 ? 92  ASN A OD1 1 
ATOM 734  N N   ? ARG A 1  93 ?  14.020  13.318  -0.663 1.000 95.960 ? 93  ARG A N   1 
ATOM 735  C CA  ? ARG A 1  93 ?  13.562  14.502  -1.382 1.000 95.960 ? 93  ARG A CA  1 
ATOM 736  C C   ? ARG A 1  93 ?  12.143  14.309  -1.907 1.000 95.960 ? 93  ARG A C   1 
ATOM 737  C CB  ? ARG A 1  93 ?  14.509  14.830  -2.538 1.000 95.960 ? 93  ARG A CB  1 
ATOM 738  O O   ? ARG A 1  93 ?  11.743  13.189  -2.231 1.000 95.960 ? 93  ARG A O   1 
ATOM 739  C CG  ? ARG A 1  93 ?  14.559  13.758  -3.616 1.000 95.960 ? 93  ARG A CG  1 
ATOM 740  C CD  ? ARG A 1  93 ?  15.579  14.092  -4.695 1.000 95.960 ? 93  ARG A CD  1 
ATOM 741  N NE  ? ARG A 1  93 ?  15.607  13.075  -5.743 1.000 95.960 ? 93  ARG A NE  1 
ATOM 742  N NH1 ? ARG A 1  93 ?  17.862  13.301  -6.190 1.000 95.960 ? 93  ARG A NH1 1 
ATOM 743  N NH2 ? ARG A 1  93 ?  16.603  11.785  -7.361 1.000 95.960 ? 93  ARG A NH2 1 
ATOM 744  C CZ  ? ARG A 1  93 ?  16.691  12.723  -6.429 1.000 95.960 ? 93  ARG A CZ  1 
ATOM 745  N N   ? PRO A 1  94 ?  11.351  15.530  -2.011 1.000 96.920 ? 94  PRO A N   1 
ATOM 746  C CA  ? PRO A 1  94 ?   9.972  15.421  -2.493 1.000 96.920 ? 94  PRO A CA  1 
ATOM 747  C C   ? PRO A 1  94 ?   9.890  14.974  -3.951 1.000 96.920 ? 94  PRO A C   1 
ATOM 748  C CB  ? PRO A 1  94 ?   9.426  16.842  -2.326 1.000 96.920 ? 94  PRO A CB  1 
ATOM 749  O O   ? PRO A 1  94 ?  10.774  15.295  -4.749 1.000 96.920 ? 94  PRO A O   1 
ATOM 750  C CG  ? PRO A 1  94 ?  10.362  17.499  -1.364 1.000 96.920 ? 94  PRO A CG  1 
ATOM 751  C CD  ? PRO A 1  94 ?  11.715  16.863  -1.504 1.000 96.920 ? 94  PRO A CD  1 
ATOM 752  N N   ? VAL A 1  95 ?   8.829  14.207  -4.294 1.000 97.410 ? 95  VAL A N   1 
ATOM 753  C CA  ? VAL A 1  95 ?   8.544  13.880  -5.688 1.000 97.410 ? 95  VAL A CA  1 
ATOM 754  C C   ? VAL A 1  95 ?   7.793  15.035  -6.346 1.000 97.410 ? 95  VAL A C   1 
ATOM 755  C CB  ? VAL A 1  95 ?   7.726  12.574  -5.808 1.000 97.410 ? 95  VAL A CB  1 
ATOM 756  O O   ? VAL A 1  95 ?   7.071  15.776  -5.676 1.000 97.410 ? 95  VAL A O   1 
ATOM 757  C CG1 ? VAL A 1  95 ?   8.529  11.384  -5.287 1.000 97.410 ? 95  VAL A CG1 1 
ATOM 758  C CG2 ? VAL A 1  95 ?   6.404  12.702  -5.054 1.000 97.410 ? 95  VAL A CG2 1 
ATOM 759  N N   ? ASN A 1  96 ?   7.938  15.168  -7.732 1.000 95.970 ? 96  ASN A N   1 
ATOM 760  C CA  ? ASN A 1  96 ?   7.202  16.166  -8.500 1.000 95.970 ? 96  ASN A CA  1 
ATOM 761  C C   ? ASN A 1  96 ?   5.860  15.623  -8.984 1.000 95.970 ? 96  ASN A C   1 
ATOM 762  C CB  ? ASN A 1  96 ?   8.036  16.653  -9.687 1.000 95.970 ? 96  ASN A CB  1 
ATOM 763  O O   ? ASN A 1  96 ?   5.785  14.501  -9.487 1.000 95.970 ? 96  ASN A O   1 
ATOM 764  C CG  ? ASN A 1  96 ?   9.301  17.369  -9.256 1.000 95.970 ? 96  ASN A CG  1 
ATOM 765  N ND2 ? ASN A 1  96 ?  10.372  17.195 -10.022 1.000 95.970 ? 96  ASN A ND2 1 
ATOM 766  O OD1 ? ASN A 1  96 ?   9.317  18.072  -8.242 1.000 95.970 ? 96  ASN A OD1 1 
ATOM 767  N N   ? ASN A 1  97 ?   4.871  16.428  -8.768 1.000 94.680 ? 97  ASN A N   1 
ATOM 768  C CA  ? ASN A 1  97 ?   3.588  16.060  -9.356 1.000 94.680 ? 97  ASN A CA  1 
ATOM 769  C C   ? ASN A 1  97 ?   3.670  15.980 -10.878 1.000 94.680 ? 97  ASN A C   1 
ATOM 770  C CB  ? ASN A 1  97 ?   2.501  17.051  -8.935 1.000 94.680 ? 97  ASN A CB  1 
ATOM 771  O O   ? ASN A 1  97 ?   4.275  16.843 -11.517 1.000 94.680 ? 97  ASN A O   1 
ATOM 772  C CG  ? ASN A 1  97 ?   2.019  16.821  -7.516 1.000 94.680 ? 97  ASN A CG  1 
ATOM 773  N ND2 ? ASN A 1  97 ?   1.322  17.805  -6.960 1.000 94.680 ? 97  ASN A ND2 1 
ATOM 774  O OD1 ? ASN A 1  97 ?   2.272  15.769  -6.924 1.000 94.680 ? 97  ASN A OD1 1 
ATOM 775  N N   ? SER A 1  98 ?   3.051  14.959 -11.420 1.000 95.090 ? 98  SER A N   1 
ATOM 776  C CA  ? SER A 1  98 ?   2.987  14.768 -12.865 1.000 95.090 ? 98  SER A CA  1 
ATOM 777  C C   ? SER A 1  98 ?   1.745  13.979 -13.264 1.000 95.090 ? 98  SER A C   1 
ATOM 778  C CB  ? SER A 1  98 ?   4.241  14.051 -13.368 1.000 95.090 ? 98  SER A CB  1 
ATOM 779  O O   ? SER A 1  98 ?   0.907  13.662 -12.418 1.000 95.090 ? 98  SER A O   1 
ATOM 780  O OG  ? SER A 1  98 ?   4.199  12.673 -13.037 1.000 95.090 ? 98  SER A OG  1 
ATOM 781  N N   ? THR A 1  99 ?   1.712  13.720 -14.571 1.000 94.090 ? 99  THR A N   1 
ATOM 782  C CA  ? THR A 1  99 ?   0.612  12.935 -15.120 1.000 94.090 ? 99  THR A CA  1 
ATOM 783  C C   ? THR A 1  99 ?   0.606  11.527 -14.531 1.000 94.090 ? 99  THR A C   1 
ATOM 784  C CB  ? THR A 1  99 ?   0.698  12.851 -16.655 1.000 94.090 ? 99  THR A CB  1 
ATOM 785  O O   ? THR A 1  99 ?  -0.443  10.883 -14.460 1.000 94.090 ? 99  THR A O   1 
ATOM 786  C CG2 ? THR A 1  99 ?  -0.446  12.018 -17.225 1.000 94.090 ? 99  THR A CG2 1 
ATOM 787  O OG1 ? THR A 1  99 ?   0.631  14.173 -17.205 1.000 94.090 ? 99  THR A OG1 1 
ATOM 788  N N   ? HIS A 1 100 ?   1.802  11.005 -14.019 1.000 95.430 ? 100 HIS A N   1 
ATOM 789  C CA  ? HIS A 1 100 ?   1.932   9.617 -13.591 1.000 95.430 ? 100 HIS A CA  1 
ATOM 790  C C   ? HIS A 1 100 ?   2.295   9.529 -12.112 1.000 95.430 ? 100 HIS A C   1 
ATOM 791  C CB  ? HIS A 1 100 ?   2.982   8.892 -14.434 1.000 95.430 ? 100 HIS A CB  1 
ATOM 792  O O   ? HIS A 1 100 ?   2.457   8.432 -11.573 1.000 95.430 ? 100 HIS A O   1 
ATOM 793  C CG  ? HIS A 1 100 ?   2.693   8.913 -15.901 1.000 95.430 ? 100 HIS A CG  1 
ATOM 794  C CD2 ? HIS A 1 100 ?   1.705   8.330 -16.621 1.000 95.430 ? 100 HIS A CD2 1 
ATOM 795  N ND1 ? HIS A 1 100 ?   3.477   9.598 -16.804 1.000 95.430 ? 100 HIS A ND1 1 
ATOM 796  C CE1 ? HIS A 1 100 ?   2.982   9.435 -18.020 1.000 95.430 ? 100 HIS A CE1 1 
ATOM 797  N NE2 ? HIS A 1 100 ?   1.907   8.670 -17.936 1.000 95.430 ? 100 HIS A NE2 1 
ATOM 798  N N   ? ILE A 1 101 ?   2.397  10.710 -11.433 1.000 96.940 ? 101 ILE A N   1 
ATOM 799  C CA  ? ILE A 1 101 ?   2.703  10.741 -10.007 1.000 96.940 ? 101 ILE A CA  1 
ATOM 800  C C   ? ILE A 1 101 ?   1.726  11.670  -9.290 1.000 96.940 ? 101 ILE A C   1 
ATOM 801  C CB  ? ILE A 1 101 ?   4.158  11.192  -9.751 1.000 96.940 ? 101 ILE A CB  1 
ATOM 802  O O   ? ILE A 1 101 ?   1.710  12.878  -9.541 1.000 96.940 ? 101 ILE A O   1 
ATOM 803  C CG1 ? ILE A 1 101 ?   5.139  10.287 -10.507 1.000 96.940 ? 101 ILE A CG1 1 
ATOM 804  C CG2 ? ILE A 1 101 ?   4.465  11.199  -8.250 1.000 96.940 ? 101 ILE A CG2 1 
ATOM 805  C CD1 ? ILE A 1 101 ?   6.580  10.778 -10.480 1.000 96.940 ? 101 ILE A CD1 1 
ATOM 806  N N   ? ALA A 1 102 ?   0.925  11.064  -8.460 1.000 96.510 ? 102 ALA A N   1 
ATOM 807  C CA  ? ALA A 1 102 ?  -0.018  11.830  -7.649 1.000 96.510 ? 102 ALA A CA  1 
ATOM 808  C C   ? ALA A 1 102 ?  -0.351  11.094  -6.354 1.000 96.510 ? 102 ALA A C   1 
ATOM 809  C CB  ? ALA A 1 102 ?  -1.294  12.112  -8.440 1.000 96.510 ? 102 ALA A CB  1 
ATOM 810  O O   ? ALA A 1 102 ?  -0.597   9.886  -6.365 1.000 96.510 ? 102 ALA A O   1 
ATOM 811  N N   ? PRO A 1 103 ?  -0.372  12.012  -5.238 1.000 96.960 ? 103 PRO A N   1 
ATOM 812  C CA  ? PRO A 1 103 ?  -0.684  11.362  -3.962 1.000 96.960 ? 103 PRO A CA  1 
ATOM 813  C C   ? PRO A 1 103 ?  -2.154  10.967  -3.845 1.000 96.960 ? 103 PRO A C   1 
ATOM 814  C CB  ? PRO A 1 103 ?  -0.321  12.429  -2.926 1.000 96.960 ? 103 PRO A CB  1 
ATOM 815  O O   ? PRO A 1 103 ?  -3.017  11.594  -4.466 1.000 96.960 ? 103 PRO A O   1 
ATOM 816  C CG  ? PRO A 1 103 ?   0.517  13.417  -3.671 1.000 96.960 ? 103 PRO A CG  1 
ATOM 817  C CD  ? PRO A 1 103 ?   0.152  13.350  -5.126 1.000 96.960 ? 103 PRO A CD  1 
ATOM 818  N N   ? LEU A 1 104 ?  -2.365   9.895  -3.003 1.000 96.420 ? 104 LEU A N   1 
ATOM 819  C CA  ? LEU A 1 104 ?  -3.717   9.482  -2.643 1.000 96.420 ? 104 LEU A CA  1 
ATOM 820  C C   ? LEU A 1 104 ?  -4.140  10.104  -1.316 1.000 96.420 ? 104 LEU A C   1 
ATOM 821  C CB  ? LEU A 1 104 ?  -3.806   7.956  -2.557 1.000 96.420 ? 104 LEU A CB  1 
ATOM 822  O O   ? LEU A 1 104 ?  -3.330  10.222  -0.394 1.000 96.420 ? 104 LEU A O   1 
ATOM 823  C CG  ? LEU A 1 104 ?  -5.208   7.353  -2.652 1.000 96.420 ? 104 LEU A CG  1 
ATOM 824  C CD1 ? LEU A 1 104 ?  -5.809   7.623  -4.028 1.000 96.420 ? 104 LEU A CD1 1 
ATOM 825  C CD2 ? LEU A 1 104 ?  -5.167   5.856  -2.366 1.000 96.420 ? 104 LEU A CD2 1 
ATOM 826  N N   ? SER A 1 105 ?  -5.364  10.435  -1.167 1.000 96.130 ? 105 SER A N   1 
ATOM 827  C CA  ? SER A 1 105 ?  -5.849  11.055   0.062 1.000 96.130 ? 105 SER A CA  1 
ATOM 828  C C   ? SER A 1 105 ?  -6.050  10.018   1.162 1.000 96.130 ? 105 SER A C   1 
ATOM 829  C CB  ? SER A 1 105 ?  -7.160  11.799  -0.194 1.000 96.130 ? 105 SER A CB  1 
ATOM 830  O O   ? SER A 1 105 ?  -6.433   8.879   0.887 1.000 96.130 ? 105 SER A O   1 
ATOM 831  O OG  ? SER A 1 105 ?  -6.978  12.820  -1.160 1.000 96.130 ? 105 SER A OG  1 
ATOM 832  N N   ? LEU A 1 106 ?  -5.796  10.452   2.397 1.000 97.030 ? 106 LEU A N   1 
ATOM 833  C CA  ? LEU A 1 106 ?  -6.100   9.630   3.563 1.000 97.030 ? 106 LEU A CA  1 
ATOM 834  C C   ? LEU A 1 106 ?  -7.605   9.557   3.799 1.000 97.030 ? 106 LEU A C   1 
ATOM 835  C CB  ? LEU A 1 106 ?  -5.402  10.185   4.807 1.000 97.030 ? 106 LEU A CB  1 
ATOM 836  O O   ? LEU A 1 106 ?  -8.326  10.523   3.540 1.000 97.030 ? 106 LEU A O   1 
ATOM 837  C CG  ? LEU A 1 106 ?  -3.874  10.131   4.808 1.000 97.030 ? 106 LEU A CG  1 
ATOM 838  C CD1 ? LEU A 1 106 ?  -3.317  10.901   6.002 1.000 97.030 ? 106 LEU A CD1 1 
ATOM 839  C CD2 ? LEU A 1 106 ?  -3.390   8.685   4.825 1.000 97.030 ? 106 LEU A CD2 1 
ATOM 840  N N   ? PRO A 1 107 ?  -8.119   8.432   4.251 1.000 96.640 ? 107 PRO A N   1 
ATOM 841  C CA  ? PRO A 1 107 ?  -9.561   8.280   4.458 1.000 96.640 ? 107 PRO A CA  1 
ATOM 842  C C   ? PRO A 1 107 ? -10.075   9.088   5.647 1.000 96.640 ? 107 PRO A C   1 
ATOM 843  C CB  ? PRO A 1 107 ?  -9.724   6.778   4.707 1.000 96.640 ? 107 PRO A CB  1 
ATOM 844  O O   ? PRO A 1 107 ?  -9.383   9.210   6.661 1.000 96.640 ? 107 PRO A O   1 
ATOM 845  C CG  ? PRO A 1 107 ?  -8.428   6.348   5.313 1.000 96.640 ? 107 PRO A CG  1 
ATOM 846  C CD  ? PRO A 1 107 ?  -7.321   7.152   4.693 1.000 96.640 ? 107 PRO A CD  1 
ATOM 847  N N   ? SER A 1 108 ? -11.262   9.642   5.553 1.000 94.900 ? 108 SER A N   1 
ATOM 848  C CA  ? SER A 1 108 ? -11.904  10.380   6.636 1.000 94.900 ? 108 SER A CA  1 
ATOM 849  C C   ? SER A 1 108 ? -12.843   9.483   7.435 1.000 94.900 ? 108 SER A C   1 
ATOM 850  C CB  ? SER A 1 108 ? -12.677  11.578   6.083 1.000 94.900 ? 108 SER A CB  1 
ATOM 851  O O   ? SER A 1 108 ? -13.184   9.795   8.578 1.000 94.900 ? 108 SER A O   1 
ATOM 852  O OG  ? SER A 1 108 ? -13.631  11.161   5.121 1.000 94.900 ? 108 SER A OG  1 
ATOM 853  N N   ? LYS A 1 109 ? -13.251   8.349   6.820 1.000 95.550 ? 109 LYS A N   1 
ATOM 854  C CA  ? LYS A 1 109 ? -14.079   7.331   7.460 1.000 95.550 ? 109 LYS A CA  1 
ATOM 855  C C   ? LYS A 1 109 ? -13.704   5.933   6.974 1.000 95.550 ? 109 LYS A C   1 
ATOM 856  C CB  ? LYS A 1 109 ? -15.561   7.598   7.194 1.000 95.550 ? 109 LYS A CB  1 
ATOM 857  O O   ? LYS A 1 109 ? -13.165   5.776   5.877 1.000 95.550 ? 109 LYS A O   1 
ATOM 858  C CG  ? LYS A 1 109 ? -15.936   7.591   5.719 1.000 95.550 ? 109 LYS A CG  1 
ATOM 859  C CD  ? LYS A 1 109 ? -17.402   7.950   5.514 1.000 95.550 ? 109 LYS A CD  1 
ATOM 860  C CE  ? LYS A 1 109 ? -17.756   8.034   4.035 1.000 95.550 ? 109 LYS A CE  1 
ATOM 861  N NZ  ? LYS A 1 109 ? -19.194   8.381   3.829 1.000 95.550 ? 109 LYS A NZ  1 
ATOM 862  N N   ? PRO A 1 110 ? -14.027   4.922   7.879 1.000 94.770 ? 110 PRO A N   1 
ATOM 863  C CA  ? PRO A 1 110 ? -13.775   3.551   7.430 1.000 94.770 ? 110 PRO A CA  1 
ATOM 864  C C   ? PRO A 1 110 ? -14.710   3.117   6.304 1.000 94.770 ? 110 PRO A C   1 
ATOM 865  C CB  ? PRO A 1 110 ? -14.017   2.718   8.692 1.000 94.770 ? 110 PRO A CB  1 
ATOM 866  O O   ? PRO A 1 110 ? -15.831   3.621   6.198 1.000 94.770 ? 110 PRO A O   1 
ATOM 867  C CG  ? PRO A 1 110 ? -15.015   3.501   9.481 1.000 94.770 ? 110 PRO A CG  1 
ATOM 868  C CD  ? PRO A 1 110 ? -14.768   4.963   9.246 1.000 94.770 ? 110 PRO A CD  1 
ATOM 869  N N   ? PRO A 1 111 ? -14.211   2.158   5.440 1.000 95.310 ? 111 PRO A N   1 
ATOM 870  C CA  ? PRO A 1 111 ? -15.119   1.668   4.400 1.000 95.310 ? 111 PRO A CA  1 
ATOM 871  C C   ? PRO A 1 111 ? -16.256   0.819   4.962 1.000 95.310 ? 111 PRO A C   1 
ATOM 872  C CB  ? PRO A 1 111 ? -14.206   0.831   3.500 1.000 95.310 ? 111 PRO A CB  1 
ATOM 873  O O   ? PRO A 1 111 ? -16.081   0.141   5.978 1.000 95.310 ? 111 PRO A O   1 
ATOM 874  C CG  ? PRO A 1 111 ? -13.148   0.303   4.415 1.000 95.310 ? 111 PRO A CG  1 
ATOM 875  C CD  ? PRO A 1 111 ? -12.850   1.348   5.452 1.000 95.310 ? 111 PRO A CD  1 
ATOM 876  N N   ? SER A 1 112 ? -17.463   0.835   4.337 1.000 94.250 ? 112 SER A N   1 
ATOM 877  C CA  ? SER A 1 112 ? -18.582  -0.015   4.732 1.000 94.250 ? 112 SER A CA  1 
ATOM 878  C C   ? SER A 1 112 ? -18.424  -1.428   4.180 1.000 94.250 ? 112 SER A C   1 
ATOM 879  C CB  ? SER A 1 112 ? -19.905   0.583   4.253 1.000 94.250 ? 112 SER A CB  1 
ATOM 880  O O   ? SER A 1 112 ? -17.758  -1.632   3.162 1.000 94.250 ? 112 SER A O   1 
ATOM 881  O OG  ? SER A 1 112 ? -20.089   1.885   4.781 1.000 94.250 ? 112 SER A OG  1 
ATOM 882  N N   ? GLN A 1 113 ? -19.038  -2.376   4.882 1.000 94.210 ? 113 GLN A N   1 
ATOM 883  C CA  ? GLN A 1 113 ? -19.094  -3.743   4.376 1.000 94.210 ? 113 GLN A CA  1 
ATOM 884  C C   ? GLN A 1 113 ? -19.651  -3.782   2.955 1.000 94.210 ? 113 GLN A C   1 
ATOM 885  C CB  ? GLN A 1 113 ? -19.942  -4.623   5.296 1.000 94.210 ? 113 GLN A CB  1 
ATOM 886  O O   ? GLN A 1 113 ? -20.532  -2.994   2.607 1.000 94.210 ? 113 GLN A O   1 
ATOM 887  C CG  ? GLN A 1 113 ? -19.929  -6.098   4.919 1.000 94.210 ? 113 GLN A CG  1 
ATOM 888  C CD  ? GLN A 1 113 ? -20.755  -6.952   5.864 1.000 94.210 ? 113 GLN A CD  1 
ATOM 889  N NE2 ? GLN A 1 113 ? -21.462  -7.932   5.312 1.000 94.210 ? 113 GLN A NE2 1 
ATOM 890  O OE1 ? GLN A 1 113 ? -20.756  -6.733   7.079 1.000 94.210 ? 113 GLN A OE1 1 
ATOM 891  N N   ? ASP A 1 114 ? -19.045  -4.560   2.042 1.000 94.980 ? 114 ASP A N   1 
ATOM 892  C CA  ? ASP A 1 114 ? -19.472  -4.850   0.676 1.000 94.980 ? 114 ASP A CA  1 
ATOM 893  C C   ? ASP A 1 114 ? -19.090  -3.715  -0.271 1.000 94.980 ? 114 ASP A C   1 
ATOM 894  C CB  ? ASP A 1 114 ? -20.983  -5.091   0.626 1.000 94.980 ? 114 ASP A CB  1 
ATOM 895  O O   ? ASP A 1 114 ? -19.477  -3.719  -1.441 1.000 94.980 ? 114 ASP A O   1 
ATOM 896  C CG  ? ASP A 1 114 ? -21.403  -6.369   1.330 1.000 94.980 ? 114 ASP A CG  1 
ATOM 897  O OD1 ? ASP A 1 114 ? -20.681  -7.385   1.232 1.000 94.980 ? 114 ASP A OD1 1 
ATOM 898  O OD2 ? ASP A 1 114 ? -22.467  -6.361   1.986 1.000 94.980 ? 114 ASP A OD2 1 
ATOM 899  N N   ? THR A 1 115 ? -18.440  -2.702   0.373 1.000 96.650 ? 115 THR A N   1 
ATOM 900  C CA  ? THR A 1 115 ? -17.847  -1.683  -0.487 1.000 96.650 ? 115 THR A CA  1 
ATOM 901  C C   ? THR A 1 115 ? -16.898  -2.317  -1.500 1.000 96.650 ? 115 THR A C   1 
ATOM 902  C CB  ? THR A 1 115 ? -17.090  -0.627   0.339 1.000 96.650 ? 115 THR A CB  1 
ATOM 903  O O   ? THR A 1 115 ? -16.102  -3.191  -1.151 1.000 96.650 ? 115 THR A O   1 
ATOM 904  C CG2 ? THR A 1 115 ? -16.450   0.422  -0.564 1.000 96.650 ? 115 THR A CG2 1 
ATOM 905  O OG1 ? THR A 1 115 ? -18.006   0.020   1.231 1.000 96.650 ? 115 THR A OG1 1 
ATOM 906  N N   ? ILE A 1 116 ? -17.012  -1.921  -2.779 1.000 96.750 ? 116 ILE A N   1 
ATOM 907  C CA  ? ILE A 1 116 ? -16.102  -2.392  -3.817 1.000 96.750 ? 116 ILE A CA  1 
ATOM 908  C C   ? ILE A 1 116 ? -14.835  -1.540  -3.818 1.000 96.750 ? 116 ILE A C   1 
ATOM 909  C CB  ? ILE A 1 116 ? -16.770  -2.359  -5.211 1.000 96.750 ? 116 ILE A CB  1 
ATOM 910  O O   ? ILE A 1 116 ? -14.898  -0.321  -3.989 1.000 96.750 ? 116 ILE A O   1 
ATOM 911  C CG1 ? ILE A 1 116 ? -17.999  -3.275  -5.235 1.000 96.750 ? 116 ILE A CG1 1 
ATOM 912  C CG2 ? ILE A 1 116 ? -15.769  -2.757  -6.299 1.000 96.750 ? 116 ILE A CG2 1 
ATOM 913  C CD1 ? ILE A 1 116 ? -18.827  -3.165  -6.508 1.000 96.750 ? 116 ILE A CD1 1 
ATOM 914  N N   ? CYS A 1 117 ? -13.747  -2.196  -3.636 1.000 97.070 ? 117 CYS A N   1 
ATOM 915  C CA  ? CYS A 1 117 ? -12.453  -1.529  -3.542 1.000 97.070 ? 117 CYS A CA  1 
ATOM 916  C C   ? CYS A 1 117 ? -11.514  -2.001  -4.646 1.000 97.070 ? 117 CYS A C   1 
ATOM 917  C CB  ? CYS A 1 117 ? -11.817  -1.784  -2.176 1.000 97.070 ? 117 CYS A CB  1 
ATOM 918  O O   ? CYS A 1 117 ? -11.628  -3.132  -5.122 1.000 97.070 ? 117 CYS A O   1 
ATOM 919  S SG  ? CYS A 1 117 ? -12.839  -1.251  -0.786 1.000 97.070 ? 117 CYS A SG  1 
ATOM 920  N N   ? ASN A 1 118 ? -10.684  -1.143  -5.046 1.000 95.880 ? 118 ASN A N   1 
ATOM 921  C CA  ? ASN A 1 118 ?  -9.677  -1.430  -6.062 1.000 95.880 ? 118 ASN A CA  1 
ATOM 922  C C   ? ASN A 1 118 ?  -8.331  -1.778  -5.434 1.000 95.880 ? 118 ASN A C   1 
ATOM 923  C CB  ? ASN A 1 118 ?  -9.527  -0.245  -7.018 1.000 95.880 ? 118 ASN A CB  1 
ATOM 924  O O   ? ASN A 1 118 ?  -7.864  -1.083  -4.529 1.000 95.880 ? 118 ASN A O   1 
ATOM 925  C CG  ? ASN A 1 118 ?  -8.497  -0.497  -8.102 1.000 95.880 ? 118 ASN A CG  1 
ATOM 926  N ND2 ? ASN A 1 118 ?  -8.865  -1.300  -9.094 1.000 95.880 ? 118 ASN A ND2 1 
ATOM 927  O OD1 ? ASN A 1 118 ?  -7.381   0.025  -8.049 1.000 95.880 ? 118 ASN A OD1 1 
ATOM 928  N N   ? ILE A 1 119 ?  -7.746  -2.888  -5.875 1.000 95.900 ? 119 ILE A N   1 
ATOM 929  C CA  ? ILE A 1 119 ?  -6.402  -3.266  -5.454 1.000 95.900 ? 119 ILE A CA  1 
ATOM 930  C C   ? ILE A 1 119 ?  -5.446  -3.179  -6.642 1.000 95.900 ? 119 ILE A C   1 
ATOM 931  C CB  ? ILE A 1 119 ?  -6.377  -4.687  -4.849 1.000 95.900 ? 119 ILE A CB  1 
ATOM 932  O O   ? ILE A 1 119 ?  -5.850  -3.383  -7.789 1.000 95.900 ? 119 ILE A O   1 
ATOM 933  C CG1 ? ILE A 1 119 ?  -6.884  -5.712  -5.872 1.000 95.900 ? 119 ILE A CG1 1 
ATOM 934  C CG2 ? ILE A 1 119 ?  -7.206  -4.741  -3.563 1.000 95.900 ? 119 ILE A CG2 1 
ATOM 935  C CD1 ? ILE A 1 119 ?  -6.740  -7.159  -5.421 1.000 95.900 ? 119 ILE A CD1 1 
ATOM 936  N N   ? MET A 1 120 ?  -4.263  -2.943  -6.284 1.000 95.060 ? 120 MET A N   1 
ATOM 937  C CA  ? MET A 1 120 ?  -3.242  -2.827  -7.321 1.000 95.060 ? 120 MET A CA  1 
ATOM 938  C C   ? MET A 1 120 ?  -1.880  -3.268  -6.796 1.000 95.060 ? 120 MET A C   1 
ATOM 939  C CB  ? MET A 1 120 ?  -3.162  -1.390  -7.839 1.000 95.060 ? 120 MET A CB  1 
ATOM 940  O O   ? MET A 1 120 ?  -1.569  -3.067  -5.620 1.000 95.060 ? 120 MET A O   1 
ATOM 941  C CG  ? MET A 1 120 ?  -2.795  -0.372  -6.771 1.000 95.060 ? 120 MET A CG  1 
ATOM 942  S SD  ? MET A 1 120 ?  -2.958   1.357  -7.362 1.000 95.060 ? 120 MET A SD  1 
ATOM 943  C CE  ? MET A 1 120 ?  -4.765   1.521  -7.376 1.000 95.060 ? 120 MET A CE  1 
ATOM 944  N N   ? GLY A 1 121 ?  -1.047  -3.887  -7.699 1.000 94.940 ? 121 GLY A N   1 
ATOM 945  C CA  ? GLY A 1 121 ?   0.266  -4.310  -7.238 1.000 94.940 ? 121 GLY A CA  1 
ATOM 946  C C   ? GLY A 1 121 ?   1.098  -4.964  -8.325 1.000 94.940 ? 121 GLY A C   1 
ATOM 947  O O   ? GLY A 1 121 ?   0.625  -5.149  -9.449 1.000 94.940 ? 121 GLY A O   1 
ATOM 948  N N   ? TRP A 1 122 ?   2.403  -5.329  -7.987 1.000 93.870 ? 122 TRP A N   1 
ATOM 949  C CA  ? TRP A 1 122 ?   3.382  -5.915  -8.896 1.000 93.870 ? 122 TRP A CA  1 
ATOM 950  C C   ? TRP A 1 122 ?   3.704  -7.351  -8.496 1.000 93.870 ? 122 TRP A C   1 
ATOM 951  C CB  ? TRP A 1 122 ?   4.665  -5.078  -8.918 1.000 93.870 ? 122 TRP A CB  1 
ATOM 952  O O   ? TRP A 1 122 ?   4.790  -7.856  -8.794 1.000 93.870 ? 122 TRP A O   1 
ATOM 953  C CG  ? TRP A 1 122 ?   4.527  -3.772  -9.641 1.000 93.870 ? 122 TRP A CG  1 
ATOM 954  C CD1 ? TRP A 1 122 ?   4.785  -3.531 -10.962 1.000 93.870 ? 122 TRP A CD1 1 
ATOM 955  C CD2 ? TRP A 1 122 ?   4.103  -2.526  -9.081 1.000 93.870 ? 122 TRP A CD2 1 
ATOM 956  C CE2 ? TRP A 1 122 ?   4.127  -1.570 -10.121 1.000 93.870 ? 122 TRP A CE2 1 
ATOM 957  C CE3 ? TRP A 1 122 ?   3.705  -2.124  -7.799 1.000 93.870 ? 122 TRP A CE3 1 
ATOM 958  N NE1 ? TRP A 1 122 ?   4.546  -2.209 -11.257 1.000 93.870 ? 122 TRP A NE1 1 
ATOM 959  C CH2 ? TRP A 1 122 ?   3.380   0.130  -8.654 1.000 93.870 ? 122 TRP A CH2 1 
ATOM 960  C CZ2 ? TRP A 1 122 ?   3.766  -0.236  -9.917 1.000 93.870 ? 122 TRP A CZ2 1 
ATOM 961  C CZ3 ? TRP A 1 122 ?   3.346  -0.796  -7.599 1.000 93.870 ? 122 TRP A CZ3 1 
ATOM 962  N N   ? GLY A 1 123 ?   2.814  -7.933  -7.680 1.000 92.840 ? 123 GLY A N   1 
ATOM 963  C CA  ? GLY A 1 123 ?   3.046  -9.287  -7.202 1.000 92.840 ? 123 GLY A CA  1 
ATOM 964  C C   ? GLY A 1 123 ?   2.827 -10.343  -8.269 1.000 92.840 ? 123 GLY A C   1 
ATOM 965  O O   ? GLY A 1 123 ?   2.556 -10.016  -9.426 1.000 92.840 ? 123 GLY A O   1 
ATOM 966  N N   ? THR A 1 124 ?   2.935 -11.749  -7.900 1.000 92.390 ? 124 THR A N   1 
ATOM 967  C CA  ? THR A 1 124 ?   2.781 -12.867  -8.825 1.000 92.390 ? 124 THR A CA  1 
ATOM 968  C C   ? THR A 1 124 ?   1.352 -12.935  -9.357 1.000 92.390 ? 124 THR A C   1 
ATOM 969  C CB  ? THR A 1 124 ?   3.145 -14.203  -8.152 1.000 92.390 ? 124 THR A CB  1 
ATOM 970  O O   ? THR A 1 124 ?   0.401 -12.615  -8.640 1.000 92.390 ? 124 THR A O   1 
ATOM 971  C CG2 ? THR A 1 124 ?   2.255 -14.471  -6.943 1.000 92.390 ? 124 THR A CG2 1 
ATOM 972  O OG1 ? THR A 1 124 ?   2.982 -15.268  -9.097 1.000 92.390 ? 124 THR A OG1 1 
ATOM 973  N N   ? ILE A 1 125 ?   1.112 -13.378 -10.722 1.000 89.010 ? 125 ILE A N   1 
ATOM 974  C CA  ? ILE A 1 125 ?  -0.164 -13.420 -11.428 1.000 89.010 ? 125 ILE A CA  1 
ATOM 975  C C   ? ILE A 1 125 ?  -0.691 -14.853 -11.457 1.000 89.010 ? 125 ILE A C   1 
ATOM 976  C CB  ? ILE A 1 125 ?  -0.034 -12.868 -12.865 1.000 89.010 ? 125 ILE A CB  1 
ATOM 977  O O   ? ILE A 1 125 ?  -1.663 -15.150 -12.155 1.000 89.010 ? 125 ILE A O   1 
ATOM 978  C CG1 ? ILE A 1 125 ?   1.066 -13.617 -13.627 1.000 89.010 ? 125 ILE A CG1 1 
ATOM 979  C CG2 ? ILE A 1 125 ?   0.244 -11.362 -12.842 1.000 89.010 ? 125 ILE A CG2 1 
ATOM 980  C CD1 ? ILE A 1 125 ?   1.099 -13.318 -15.119 1.000 89.010 ? 125 ILE A CD1 1 
ATOM 981  N N   ? SER A 1 126 ?   0.010 -15.666 -10.845 1.000 90.420 ? 126 SER A N   1 
ATOM 982  C CA  ? SER A 1 126 ?  -0.386 -17.064 -10.721 1.000 90.420 ? 126 SER A CA  1 
ATOM 983  C C   ? SER A 1 126 ?  -0.507 -17.477  -9.258 1.000 90.420 ? 126 SER A C   1 
ATOM 984  C CB  ? SER A 1 126 ?   0.618 -17.971 -11.434 1.000 90.420 ? 126 SER A CB  1 
ATOM 985  O O   ? SER A 1 126 ?   0.382 -17.195  -8.452 1.000 90.420 ? 126 SER A O   1 
ATOM 986  O OG  ? SER A 1 126 ?   0.361 -19.334 -11.141 1.000 90.420 ? 126 SER A OG  1 
ATOM 987  N N   ? PRO A 1 127 ?  -1.663 -18.157  -8.915 1.000 87.470 ? 127 PRO A N   1 
ATOM 988  C CA  ? PRO A 1 127 ?  -1.881 -18.594  -7.533 1.000 87.470 ? 127 PRO A CA  1 
ATOM 989  C C   ? PRO A 1 127 ?  -0.853 -19.624  -7.072 1.000 87.470 ? 127 PRO A C   1 
ATOM 990  C CB  ? PRO A 1 127 ?  -3.285 -19.202  -7.573 1.000 87.470 ? 127 PRO A CB  1 
ATOM 991  O O   ? PRO A 1 127 ?  -0.591 -19.746  -5.872 1.000 87.470 ? 127 PRO A O   1 
ATOM 992  C CG  ? PRO A 1 127 ?  -3.877 -18.714  -8.856 1.000 87.470 ? 127 PRO A CG  1 
ATOM 993  C CD  ? PRO A 1 127 ?  -2.758 -18.368  -9.796 1.000 87.470 ? 127 PRO A CD  1 
ATOM 994  N N   ? THR A 1 128 ?  -0.181 -20.287  -8.002 1.000 88.490 ? 128 THR A N   1 
ATOM 995  C CA  ? THR A 1 128 ?   0.659 -21.421  -7.635 1.000 88.490 ? 128 THR A CA  1 
ATOM 996  C C   ? THR A 1 128 ?   2.060 -21.269  -8.222 1.000 88.490 ? 128 THR A C   1 
ATOM 997  C CB  ? THR A 1 128 ?   0.043 -22.750  -8.109 1.000 88.490 ? 128 THR A CB  1 
ATOM 998  O O   ? THR A 1 128 ?   2.976 -22.007  -7.855 1.000 88.490 ? 128 THR A O   1 
ATOM 999  C CG2 ? THR A 1 128 ?  -1.282 -23.025  -7.405 1.000 88.490 ? 128 THR A CG2 1 
ATOM 1000 O OG1 ? THR A 1 128 ?  -0.185 -22.687  -9.523 1.000 88.490 ? 128 THR A OG1 1 
ATOM 1001 N N   ? LYS A 1 129 ?   2.269 -20.375  -9.155 1.000 88.120 ? 129 LYS A N   1 
ATOM 1002 C CA  ? LYS A 1 129 ?   3.565 -20.108  -9.772 1.000 88.120 ? 129 LYS A CA  1 
ATOM 1003 C C   ? LYS A 1 129 ?   4.014 -18.673  -9.509 1.000 88.120 ? 129 LYS A C   1 
ATOM 1004 C CB  ? LYS A 1 129 ?   3.507 -20.371 -11.277 1.000 88.120 ? 129 LYS A CB  1 
ATOM 1005 O O   ? LYS A 1 129 ?   3.186 -17.763  -9.430 1.000 88.120 ? 129 LYS A O   1 
ATOM 1006 C CG  ? LYS A 1 129 ?   3.206 -21.817 -11.642 1.000 88.120 ? 129 LYS A CG  1 
ATOM 1007 C CD  ? LYS A 1 129 ?   3.158 -22.015 -13.151 1.000 88.120 ? 129 LYS A CD  1 
ATOM 1008 C CE  ? LYS A 1 129 ?   2.786 -23.445 -13.517 1.000 88.120 ? 129 LYS A CE  1 
ATOM 1009 N NZ  ? LYS A 1 129 ?   2.668 -23.627 -14.995 1.000 88.120 ? 129 LYS A NZ  1 
ATOM 1010 N N   ? GLU A 1 130 ?   5.298 -18.514  -9.312 1.000 88.360 ? 130 GLU A N   1 
ATOM 1011 C CA  ? GLU A 1 130 ?   5.839 -17.170  -9.136 1.000 88.360 ? 130 GLU A CA  1 
ATOM 1012 C C   ? GLU A 1 130 ?   6.103 -16.500 -10.481 1.000 88.360 ? 130 GLU A C   1 
ATOM 1013 C CB  ? GLU A 1 130 ?   7.125 -17.213  -8.308 1.000 88.360 ? 130 GLU A CB  1 
ATOM 1014 O O   ? GLU A 1 130 ?   7.179 -16.662 -11.060 1.000 88.360 ? 130 GLU A O   1 
ATOM 1015 C CG  ? GLU A 1 130 ?   6.918 -17.673  -6.872 1.000 88.360 ? 130 GLU A CG  1 
ATOM 1016 C CD  ? GLU A 1 130 ?   8.164 -17.537  -6.012 1.000 88.360 ? 130 GLU A CD  1 
ATOM 1017 O OE1 ? GLU A 1 130 ?   8.074 -17.726  -4.778 1.000 88.360 ? 130 GLU A OE1 1 
ATOM 1018 O OE2 ? GLU A 1 130 ?   9.240 -17.237  -6.577 1.000 88.360 ? 130 GLU A OE2 1 
ATOM 1019 N N   ? ILE A 1 131 ?   5.121 -15.888 -11.009 1.000 90.330 ? 131 ILE A N   1 
ATOM 1020 C CA  ? ILE A 1 131 ?   5.213 -15.126 -12.250 1.000 90.330 ? 131 ILE A CA  1 
ATOM 1021 C C   ? ILE A 1 131 ?   4.949 -13.648 -11.970 1.000 90.330 ? 131 ILE A C   1 
ATOM 1022 C CB  ? ILE A 1 131 ?   4.224 -15.655 -13.313 1.000 90.330 ? 131 ILE A CB  1 
ATOM 1023 O O   ? ILE A 1 131 ?   3.826 -13.264 -11.638 1.000 90.330 ? 131 ILE A O   1 
ATOM 1024 C CG1 ? ILE A 1 131 ?   4.470 -17.145 -13.577 1.000 90.330 ? 131 ILE A CG1 1 
ATOM 1025 C CG2 ? ILE A 1 131 ?   4.337 -14.844 -14.607 1.000 90.330 ? 131 ILE A CG2 1 
ATOM 1026 C CD1 ? ILE A 1 131 ?   3.415 -17.800 -14.457 1.000 90.330 ? 131 ILE A CD1 1 
ATOM 1027 N N   ? TYR A 1 132 ?   6.073 -12.814 -12.130 1.000 91.980 ? 132 TYR A N   1 
ATOM 1028 C CA  ? TYR A 1 132 ?   5.948 -11.385 -11.866 1.000 91.980 ? 132 TYR A CA  1 
ATOM 1029 C C   ? TYR A 1 132 ?   5.777 -10.604 -13.163 1.000 91.980 ? 132 TYR A C   1 
ATOM 1030 C CB  ? TYR A 1 132 ?   7.173 -10.869 -11.104 1.000 91.980 ? 132 TYR A CB  1 
ATOM 1031 O O   ? TYR A 1 132 ?   6.628 -10.672 -14.053 1.000 91.980 ? 132 TYR A O   1 
ATOM 1032 C CG  ? TYR A 1 132 ?   7.311 -11.446  -9.716 1.000 91.980 ? 132 TYR A CG  1 
ATOM 1033 C CD1 ? TYR A 1 132 ?   6.662 -10.862  -8.630 1.000 91.980 ? 132 TYR A CD1 1 
ATOM 1034 C CD2 ? TYR A 1 132 ?   8.091 -12.575  -9.487 1.000 91.980 ? 132 TYR A CD2 1 
ATOM 1035 C CE1 ? TYR A 1 132 ?   6.789 -11.389  -7.349 1.000 91.980 ? 132 TYR A CE1 1 
ATOM 1036 C CE2 ? TYR A 1 132 ?   8.224 -13.110  -8.210 1.000 91.980 ? 132 TYR A CE2 1 
ATOM 1037 O OH  ? TYR A 1 132 ?   7.698 -13.037  -5.883 1.000 91.980 ? 132 TYR A OH  1 
ATOM 1038 C CZ  ? TYR A 1 132 ?   7.570 -12.512  -7.149 1.000 91.980 ? 132 TYR A CZ  1 
ATOM 1039 N N   ? PRO A 1 133 ?   4.692  -9.876 -13.272 1.000 92.700 ? 133 PRO A N   1 
ATOM 1040 C CA  ? PRO A 1 133 ?   4.428  -9.123 -14.501 1.000 92.700 ? 133 PRO A CA  1 
ATOM 1041 C C   ? PRO A 1 133 ?   5.285  -7.865 -14.618 1.000 92.700 ? 133 PRO A C   1 
ATOM 1042 C CB  ? PRO A 1 133 ?   2.945  -8.763 -14.381 1.000 92.700 ? 133 PRO A CB  1 
ATOM 1043 O O   ? PRO A 1 133 ?   5.756  -7.337 -13.607 1.000 92.700 ? 133 PRO A O   1 
ATOM 1044 C CG  ? PRO A 1 133 ?   2.706  -8.610 -12.914 1.000 92.700 ? 133 PRO A CG  1 
ATOM 1045 C CD  ? PRO A 1 133 ?   3.532  -9.632 -12.187 1.000 92.700 ? 133 PRO A CD  1 
ATOM 1046 N N   ? ASP A 1 134 ?   5.485  -7.339 -15.828 1.000 93.170 ? 134 ASP A N   1 
ATOM 1047 C CA  ? ASP A 1 134 ?   6.228  -6.109 -16.087 1.000 93.170 ? 134 ASP A CA  1 
ATOM 1048 C C   ? ASP A 1 134 ?   5.391  -4.879 -15.742 1.000 93.170 ? 134 ASP A C   1 
ATOM 1049 C CB  ? ASP A 1 134 ?   6.673  -6.049 -17.550 1.000 93.170 ? 134 ASP A CB  1 
ATOM 1050 O O   ? ASP A 1 134 ?   5.936  -3.826 -15.406 1.000 93.170 ? 134 ASP A O   1 
ATOM 1051 C CG  ? ASP A 1 134 ?   7.798  -7.019 -17.867 1.000 93.170 ? 134 ASP A CG  1 
ATOM 1052 O OD1 ? ASP A 1 134 ?   8.548  -7.405 -16.945 1.000 93.170 ? 134 ASP A OD1 1 
ATOM 1053 O OD2 ? ASP A 1 134 ?   7.938  -7.396 -19.050 1.000 93.170 ? 134 ASP A OD2 1 
ATOM 1054 N N   ? VAL A 1 135 ?   4.075  -4.984 -15.786 1.000 94.140 ? 135 VAL A N   1 
ATOM 1055 C CA  ? VAL A 1 135 ?   3.149  -3.900 -15.475 1.000 94.140 ? 135 VAL A CA  1 
ATOM 1056 C C   ? VAL A 1 135 ?   2.266  -4.297 -14.294 1.000 94.140 ? 135 VAL A C   1 
ATOM 1057 C CB  ? VAL A 1 135 ?   2.274  -3.533 -16.695 1.000 94.140 ? 135 VAL A CB  1 
ATOM 1058 O O   ? VAL A 1 135 ?   1.947  -5.475 -14.118 1.000 94.140 ? 135 VAL A O   1 
ATOM 1059 C CG1 ? VAL A 1 135 ?   3.146  -3.105 -17.874 1.000 94.140 ? 135 VAL A CG1 1 
ATOM 1060 C CG2 ? VAL A 1 135 ?   1.382  -4.710 -17.084 1.000 94.140 ? 135 VAL A CG2 1 
ATOM 1061 N N   ? PRO A 1 136 ?   1.800  -3.289 -13.503 1.000 95.230 ? 136 PRO A N   1 
ATOM 1062 C CA  ? PRO A 1 136 ?   0.906  -3.635 -12.396 1.000 95.230 ? 136 PRO A CA  1 
ATOM 1063 C C   ? PRO A 1 136 ?  -0.473  -4.087 -12.871 1.000 95.230 ? 136 PRO A C   1 
ATOM 1064 C CB  ? PRO A 1 136 ?   0.808  -2.331 -11.600 1.000 95.230 ? 136 PRO A CB  1 
ATOM 1065 O O   ? PRO A 1 136 ?  -0.957  -3.622 -13.906 1.000 95.230 ? 136 PRO A O   1 
ATOM 1066 C CG  ? PRO A 1 136 ?   0.995  -1.250 -12.614 1.000 95.230 ? 136 PRO A CG  1 
ATOM 1067 C CD  ? PRO A 1 136 ?   1.978  -1.727 -13.645 1.000 95.230 ? 136 PRO A CD  1 
ATOM 1068 N N   ? HIS A 1 137 ?  -1.077  -4.964 -12.069 1.000 95.760 ? 137 HIS A N   1 
ATOM 1069 C CA  ? HIS A 1 137 ?  -2.442  -5.413 -12.322 1.000 95.760 ? 137 HIS A CA  1 
ATOM 1070 C C   ? HIS A 1 137 ?  -3.403  -4.877 -11.266 1.000 95.760 ? 137 HIS A C   1 
ATOM 1071 C CB  ? HIS A 1 137 ?  -2.505  -6.941 -12.363 1.000 95.760 ? 137 HIS A CB  1 
ATOM 1072 O O   ? HIS A 1 137 ?  -3.023  -4.705 -10.106 1.000 95.760 ? 137 HIS A O   1 
ATOM 1073 C CG  ? HIS A 1 137 ?  -1.990  -7.529 -13.638 1.000 95.760 ? 137 HIS A CG  1 
ATOM 1074 C CD2 ? HIS A 1 137 ?  -0.959  -7.160 -14.435 1.000 95.760 ? 137 HIS A CD2 1 
ATOM 1075 N ND1 ? HIS A 1 137 ?  -2.558  -8.636 -14.230 1.000 95.760 ? 137 HIS A ND1 1 
ATOM 1076 C CE1 ? HIS A 1 137 ?  -1.897  -8.923 -15.338 1.000 95.760 ? 137 HIS A CE1 1 
ATOM 1077 N NE2 ? HIS A 1 137 ?  -0.922  -8.043 -15.486 1.000 95.760 ? 137 HIS A NE2 1 
ATOM 1078 N N   ? CYS A 1 138 ?  -4.653  -4.663 -11.750 1.000 95.700 ? 138 CYS A N   1 
ATOM 1079 C CA  ? CYS A 1 138 ?  -5.704  -4.114 -10.902 1.000 95.700 ? 138 CYS A CA  1 
ATOM 1080 C C   ? CYS A 1 138 ?  -6.940  -5.006 -10.919 1.000 95.700 ? 138 CYS A C   1 
ATOM 1081 C CB  ? CYS A 1 138 ?  -6.076  -2.703 -11.355 1.000 95.700 ? 138 CYS A CB  1 
ATOM 1082 O O   ? CYS A 1 138 ?  -7.253  -5.622 -11.940 1.000 95.700 ? 138 CYS A O   1 
ATOM 1083 S SG  ? CYS A 1 138 ?  -4.692  -1.544 -11.337 1.000 95.700 ? 138 CYS A SG  1 
ATOM 1084 N N   ? ALA A 1 139 ?  -7.602  -5.073  -9.772 1.000 95.930 ? 139 ALA A N   1 
ATOM 1085 C CA  ? ALA A 1 139 ?  -8.852  -5.819  -9.648 1.000 95.930 ? 139 ALA A CA  1 
ATOM 1086 C C   ? ALA A 1 139 ?  -9.739  -5.224  -8.558 1.000 95.930 ? 139 ALA A C   1 
ATOM 1087 C CB  ? ALA A 1 139 ?  -8.567  -7.289  -9.354 1.000 95.930 ? 139 ALA A CB  1 
ATOM 1088 O O   ? ALA A 1 139 ?  -9.246  -4.575  -7.633 1.000 95.930 ? 139 ALA A O   1 
ATOM 1089 N N   ? ASN A 1 140 ? -11.020  -5.488  -8.764 1.000 96.180 ? 140 ASN A N   1 
ATOM 1090 C CA  ? ASN A 1 140 ? -11.975  -5.112  -7.728 1.000 96.180 ? 140 ASN A CA  1 
ATOM 1091 C C   ? ASN A 1 140 ? -12.212  -6.253  -6.743 1.000 96.180 ? 140 ASN A C   1 
ATOM 1092 C CB  ? ASN A 1 140 ? -13.299  -4.667  -8.354 1.000 96.180 ? 140 ASN A CB  1 
ATOM 1093 O O   ? ASN A 1 140 ? -12.350  -7.409  -7.147 1.000 96.180 ? 140 ASN A O   1 
ATOM 1094 C CG  ? ASN A 1 140 ? -13.171  -3.372  -9.131 1.000 96.180 ? 140 ASN A CG  1 
ATOM 1095 N ND2 ? ASN A 1 140 ? -13.903  -3.268 -10.235 1.000 96.180 ? 140 ASN A ND2 1 
ATOM 1096 O OD1 ? ASN A 1 140 ? -12.420  -2.473  -8.745 1.000 96.180 ? 140 ASN A OD1 1 
ATOM 1097 N N   ? ILE A 1 141 ? -12.264  -5.789  -5.417 1.000 96.320 ? 141 ILE A N   1 
ATOM 1098 C CA  ? ILE A 1 141 ? -12.575  -6.737  -4.352 1.000 96.320 ? 141 ILE A CA  1 
ATOM 1099 C C   ? ILE A 1 141 ? -13.534  -6.094  -3.353 1.000 96.320 ? 141 ILE A C   1 
ATOM 1100 C CB  ? ILE A 1 141 ? -11.295  -7.219  -3.633 1.000 96.320 ? 141 ILE A CB  1 
ATOM 1101 O O   ? ILE A 1 141 ? -13.715  -4.874  -3.354 1.000 96.320 ? 141 ILE A O   1 
ATOM 1102 C CG1 ? ILE A 1 141 ? -10.560  -6.032  -2.999 1.000 96.320 ? 141 ILE A CG1 1 
ATOM 1103 C CG2 ? ILE A 1 141 ? -10.381  -7.972  -4.604 1.000 96.320 ? 141 ILE A CG2 1 
ATOM 1104 C CD1 ? ILE A 1 141 ?  -9.413  -6.433  -2.082 1.000 96.320 ? 141 ILE A CD1 1 
ATOM 1105 N N   ? ASN A 1 142 ? -14.208  -7.015  -2.495 1.000 96.740 ? 142 ASN A N   1 
ATOM 1106 C CA  ? ASN A 1 142 ? -15.190  -6.512  -1.540 1.000 96.740 ? 142 ASN A CA  1 
ATOM 1107 C C   ? ASN A 1 142 ? -14.653  -6.546  -0.112 1.000 96.740 ? 142 ASN A C   1 
ATOM 1108 C CB  ? ASN A 1 142 ? -16.491  -7.313  -1.637 1.000 96.740 ? 142 ASN A CB  1 
ATOM 1109 O O   ? ASN A 1 142 ? -13.909  -7.458   0.254 1.000 96.740 ? 142 ASN A O   1 
ATOM 1110 C CG  ? ASN A 1 142 ? -17.133  -7.220  -3.007 1.000 96.740 ? 142 ASN A CG  1 
ATOM 1111 N ND2 ? ASN A 1 142 ? -18.335  -6.658  -3.061 1.000 96.740 ? 142 ASN A ND2 1 
ATOM 1112 O OD1 ? ASN A 1 142 ? -16.554  -7.650  -4.008 1.000 96.740 ? 142 ASN A OD1 1 
ATOM 1113 N N   ? ILE A 1 143 ? -15.106  -5.493   0.539 1.000 97.200 ? 143 ILE A N   1 
ATOM 1114 C CA  ? ILE A 1 143 ? -14.904  -5.542   1.983 1.000 97.200 ? 143 ILE A CA  1 
ATOM 1115 C C   ? ILE A 1 143 ? -15.830  -6.589   2.599 1.000 97.200 ? 143 ILE A C   1 
ATOM 1116 C CB  ? ILE A 1 143 ? -15.147  -4.163   2.635 1.000 97.200 ? 143 ILE A CB  1 
ATOM 1117 O O   ? ILE A 1 143 ? -17.026  -6.622   2.299 1.000 97.200 ? 143 ILE A O   1 
ATOM 1118 C CG1 ? ILE A 1 143 ? -14.178  -3.123   2.060 1.000 97.200 ? 143 ILE A CG1 1 
ATOM 1119 C CG2 ? ILE A 1 143 ? -15.012  -4.254   4.158 1.000 97.200 ? 143 ILE A CG2 1 
ATOM 1120 C CD1 ? ILE A 1 143 ? -12.711  -3.431   2.325 1.000 97.200 ? 143 ILE A CD1 1 
ATOM 1121 N N   ? LEU A 1 144 ? -15.199  -7.406   3.454 1.000 95.530 ? 144 LEU A N   1 
ATOM 1122 C CA  ? LEU A 1 144 ? -15.950  -8.481   4.092 1.000 95.530 ? 144 LEU A CA  1 
ATOM 1123 C C   ? LEU A 1 144 ? -16.077  -8.239   5.593 1.000 95.530 ? 144 LEU A C   1 
ATOM 1124 C CB  ? LEU A 1 144 ? -15.275  -9.831   3.837 1.000 95.530 ? 144 LEU A CB  1 
ATOM 1125 O O   ? LEU A 1 144 ? -15.319  -7.453   6.165 1.000 95.530 ? 144 LEU A O   1 
ATOM 1126 C CG  ? LEU A 1 144 ? -15.019 -10.196   2.373 1.000 95.530 ? 144 LEU A CG  1 
ATOM 1127 C CD1 ? LEU A 1 144 ? -14.210 -11.485   2.282 1.000 95.530 ? 144 LEU A CD1 1 
ATOM 1128 C CD2 ? LEU A 1 144 ? -16.337 -10.330   1.618 1.000 95.530 ? 144 LEU A CD2 1 
ATOM 1129 N N   ? ASP A 1 145 ? -17.073  -8.969   6.112 1.000 93.040 ? 145 ASP A N   1 
ATOM 1130 C CA  ? ASP A 1 145 ? -17.225  -8.981   7.564 1.000 93.040 ? 145 ASP A CA  1 
ATOM 1131 C C   ? ASP A 1 145 ? -16.025  -9.643   8.236 1.000 93.040 ? 145 ASP A C   1 
ATOM 1132 C CB  ? ASP A 1 145 ? -18.515  -9.701   7.962 1.000 93.040 ? 145 ASP A CB  1 
ATOM 1133 O O   ? ASP A 1 145 ? -15.514 -10.655   7.750 1.000 93.040 ? 145 ASP A O   1 
ATOM 1134 C CG  ? ASP A 1 145 ? -18.858  -9.533   9.432 1.000 93.040 ? 145 ASP A CG  1 
ATOM 1135 O OD1 ? ASP A 1 145 ? -18.411 -10.355  10.261 1.000 93.040 ? 145 ASP A OD1 1 
ATOM 1136 O OD2 ? ASP A 1 145 ? -19.584  -8.572   9.764 1.000 93.040 ? 145 ASP A OD2 1 
ATOM 1137 N N   ? HIS A 1 146 ? -15.551  -8.967   9.279 1.000 90.350 ? 146 HIS A N   1 
ATOM 1138 C CA  ? HIS A 1 146 ? -14.400  -9.462  10.026 1.000 90.350 ? 146 HIS A CA  1 
ATOM 1139 C C   ? HIS A 1 146 ? -14.589 -10.921  10.428 1.000 90.350 ? 146 HIS A C   1 
ATOM 1140 C CB  ? HIS A 1 146 ? -14.156  -8.602  11.267 1.000 90.350 ? 146 HIS A CB  1 
ATOM 1141 O O   ? HIS A 1 146 ? -13.617 -11.672  10.534 1.000 90.350 ? 146 HIS A O   1 
ATOM 1142 C CG  ? HIS A 1 146 ? -12.865  -8.901  11.961 1.000 90.350 ? 146 HIS A CG  1 
ATOM 1143 C CD2 ? HIS A 1 146 ? -11.610  -8.445  11.738 1.000 90.350 ? 146 HIS A CD2 1 
ATOM 1144 N ND1 ? HIS A 1 146 ? -12.777  -9.773  13.025 1.000 90.350 ? 146 HIS A ND1 1 
ATOM 1145 C CE1 ? HIS A 1 146 ? -11.519  -9.839  13.428 1.000 90.350 ? 146 HIS A CE1 1 
ATOM 1146 N NE2 ? HIS A 1 146 ? -10.791  -9.043  12.664 1.000 90.350 ? 146 HIS A NE2 1 
ATOM 1147 N N   ? ALA A 1 147 ? -15.844 -11.388  10.704 1.000 90.910 ? 147 ALA A N   1 
ATOM 1148 C CA  ? ALA A 1 147 ? -16.154 -12.758  11.104 1.000 90.910 ? 147 ALA A CA  1 
ATOM 1149 C C   ? ALA A 1 147 ? -15.725 -13.753  10.029 1.000 90.910 ? 147 ALA A C   1 
ATOM 1150 C CB  ? ALA A 1 147 ? -17.645 -12.903  11.394 1.000 90.910 ? 147 ALA A CB  1 
ATOM 1151 O O   ? ALA A 1 147 ? -15.325 -14.877  10.340 1.000 90.910 ? 147 ALA A O   1 
ATOM 1152 N N   ? VAL A 1 148 ? -15.777 -13.344   8.756 1.000 91.820 ? 148 VAL A N   1 
ATOM 1153 C CA  ? VAL A 1 148 ? -15.365 -14.186   7.638 1.000 91.820 ? 148 VAL A CA  1 
ATOM 1154 C C   ? VAL A 1 148 ? -13.875 -14.499   7.747 1.000 91.820 ? 148 VAL A C   1 
ATOM 1155 C CB  ? VAL A 1 148 ? -15.671 -13.515   6.280 1.000 91.820 ? 148 VAL A CB  1 
ATOM 1156 O O   ? VAL A 1 148 ? -13.462 -15.650   7.586 1.000 91.820 ? 148 VAL A O   1 
ATOM 1157 C CG1 ? VAL A 1 148 ? -15.112 -14.348   5.128 1.000 91.820 ? 148 VAL A CG1 1 
ATOM 1158 C CG2 ? VAL A 1 148 ? -17.176 -13.310   6.113 1.000 91.820 ? 148 VAL A CG2 1 
ATOM 1159 N N   ? CYS A 1 149 ? -13.070 -13.514   8.001 1.000 91.510 ? 149 CYS A N   1 
ATOM 1160 C CA  ? CYS A 1 149 ? -11.625 -13.669   8.121 1.000 91.510 ? 149 CYS A CA  1 
ATOM 1161 C C   ? CYS A 1 149 ? -11.264 -14.470   9.367 1.000 91.510 ? 149 CYS A C   1 
ATOM 1162 C CB  ? CYS A 1 149 ? -10.941 -12.303   8.167 1.000 91.510 ? 149 CYS A CB  1 
ATOM 1163 O O   ? CYS A 1 149 ? -10.336 -15.280   9.342 1.000 91.510 ? 149 CYS A O   1 
ATOM 1164 S SG  ? CYS A 1 149 ? -11.034 -11.390   6.612 1.000 91.510 ? 149 CYS A SG  1 
ATOM 1165 N N   ? ARG A 1 150 ? -11.954 -14.347  10.436 1.000 89.840 ? 150 ARG A N   1 
ATOM 1166 C CA  ? ARG A 1 150 ? -11.707 -15.059  11.685 1.000 89.840 ? 150 ARG A CA  1 
ATOM 1167 C C   ? ARG A 1 150 ? -11.910 -16.560  11.510 1.000 89.840 ? 150 ARG A C   1 
ATOM 1168 C CB  ? ARG A 1 150 ? -12.621 -14.533  12.794 1.000 89.840 ? 150 ARG A CB  1 
ATOM 1169 O O   ? ARG A 1 150 ? -11.299 -17.362  12.219 1.000 89.840 ? 150 ARG A O   1 
ATOM 1170 C CG  ? ARG A 1 150 ? -12.125 -13.252  13.445 1.000 89.840 ? 150 ARG A CG  1 
ATOM 1171 C CD  ? ARG A 1 150 ? -12.839 -12.975  14.761 1.000 89.840 ? 150 ARG A CD  1 
ATOM 1172 N NE  ? ARG A 1 150 ? -14.263 -12.724  14.560 1.000 89.840 ? 150 ARG A NE  1 
ATOM 1173 N NH1 ? ARG A 1 150 ? -14.761 -12.547  16.809 1.000 89.840 ? 150 ARG A NH1 1 
ATOM 1174 N NH2 ? ARG A 1 150 ? -16.416 -12.306  15.241 1.000 89.840 ? 150 ARG A NH2 1 
ATOM 1175 C CZ  ? ARG A 1 150 ? -15.143 -12.526  15.537 1.000 89.840 ? 150 ARG A CZ  1 
ATOM 1176 N N   ? ALA A 1 151 ? -12.793 -16.820  10.626 1.000 90.340 ? 151 ALA A N   1 
ATOM 1177 C CA  ? ALA A 1 151 ? -13.040 -18.233  10.349 1.000 90.340 ? 151 ALA A CA  1 
ATOM 1178 C C   ? ALA A 1 151 ? -11.808 -18.897   9.743 1.000 90.340 ? 151 ALA A C   1 
ATOM 1179 C CB  ? ALA A 1 151 ? -14.239 -18.390   9.417 1.000 90.340 ? 151 ALA A CB  1 
ATOM 1180 O O   ? ALA A 1 151 ? -11.614 -20.107   9.884 1.000 90.340 ? 151 ALA A O   1 
ATOM 1181 N N   ? PHE A 1 152 ? -10.901 -18.052   9.217 1.000 87.530 ? 152 PHE A N   1 
ATOM 1182 C CA  ? PHE A 1 152 ?  -9.749 -18.574   8.491 1.000 87.530 ? 152 PHE A CA  1 
ATOM 1183 C C   ? PHE A 1 152 ?  -8.457 -18.282   9.243 1.000 87.530 ? 152 PHE A C   1 
ATOM 1184 C CB  ? PHE A 1 152 ?  -9.684 -17.975   7.082 1.000 87.530 ? 152 PHE A CB  1 
ATOM 1185 O O   ? PHE A 1 152 ?  -7.513 -19.074   9.197 1.000 87.530 ? 152 PHE A O   1 
ATOM 1186 C CG  ? PHE A 1 152 ?  -8.636 -18.604   6.204 1.000 87.530 ? 152 PHE A CG  1 
ATOM 1187 C CD1 ? PHE A 1 152 ?  -7.406 -17.985   6.014 1.000 87.530 ? 152 PHE A CD1 1 
ATOM 1188 C CD2 ? PHE A 1 152 ?  -8.881 -19.814   5.568 1.000 87.530 ? 152 PHE A CD2 1 
ATOM 1189 C CE1 ? PHE A 1 152 ?  -6.435 -18.565   5.201 1.000 87.530 ? 152 PHE A CE1 1 
ATOM 1190 C CE2 ? PHE A 1 152 ?  -7.915 -20.399   4.754 1.000 87.530 ? 152 PHE A CE2 1 
ATOM 1191 C CZ  ? PHE A 1 152 ?  -6.693 -19.772   4.571 1.000 87.530 ? 152 PHE A CZ  1 
ATOM 1192 N N   ? TYR A 1 153 ?  -8.427 -17.177   9.839 1.000 86.610 ? 153 TYR A N   1 
ATOM 1193 C CA  ? TYR A 1 153 ?  -7.222 -16.778  10.558 1.000 86.610 ? 153 TYR A CA  1 
ATOM 1194 C C   ? TYR A 1 153 ?  -7.429 -16.873  12.064 1.000 86.610 ? 153 TYR A C   1 
ATOM 1195 C CB  ? TYR A 1 153 ?  -6.815 -15.352  10.175 1.000 86.610 ? 153 TYR A CB  1 
ATOM 1196 O O   ? TYR A 1 153 ?  -8.032 -15.985  12.672 1.000 86.610 ? 153 TYR A O   1 
ATOM 1197 C CG  ? TYR A 1 153 ?  -6.607 -15.156   8.693 1.000 86.610 ? 153 TYR A CG  1 
ATOM 1198 C CD1 ? TYR A 1 153 ?  -5.448 -15.608   8.067 1.000 86.610 ? 153 TYR A CD1 1 
ATOM 1199 C CD2 ? TYR A 1 153 ?  -7.569 -14.519   7.916 1.000 86.610 ? 153 TYR A CD2 1 
ATOM 1200 C CE1 ? TYR A 1 153 ?  -5.251 -15.429   6.702 1.000 86.610 ? 153 TYR A CE1 1 
ATOM 1201 C CE2 ? TYR A 1 153 ?  -7.383 -14.334   6.550 1.000 86.610 ? 153 TYR A CE2 1 
ATOM 1202 O OH  ? TYR A 1 153 ?  -6.033 -14.611   4.601 1.000 86.610 ? 153 TYR A OH  1 
ATOM 1203 C CZ  ? TYR A 1 153 ?  -6.223 -14.792   5.953 1.000 86.610 ? 153 TYR A CZ  1 
ATOM 1204 N N   ? SER A 1 154 ?  -6.949 -18.128  12.670 1.000 82.630 ? 154 SER A N   1 
ATOM 1205 C CA  ? SER A 1 154 ?  -7.109 -18.365  14.101 1.000 82.630 ? 154 SER A CA  1 
ATOM 1206 C C   ? SER A 1 154 ?  -6.362 -17.319  14.922 1.000 82.630 ? 154 SER A C   1 
ATOM 1207 C CB  ? SER A 1 154 ?  -6.615 -19.764  14.472 1.000 82.630 ? 154 SER A CB  1 
ATOM 1208 O O   ? SER A 1 154 ?  -5.243 -16.933  14.576 1.000 82.630 ? 154 SER A O   1 
ATOM 1209 O OG  ? SER A 1 154 ?  -5.233 -19.901  14.187 1.000 82.630 ? 154 SER A OG  1 
ATOM 1210 N N   ? GLY A 1 155 ?  -7.057 -16.582  15.877 1.000 79.470 ? 155 GLY A N   1 
ATOM 1211 C CA  ? GLY A 1 155 ?  -6.351 -15.683  16.776 1.000 79.470 ? 155 GLY A CA  1 
ATOM 1212 C C   ? GLY A 1 155 ?  -6.439 -14.228  16.355 1.000 79.470 ? 155 GLY A C   1 
ATOM 1213 O O   ? GLY A 1 155 ?  -5.749 -13.372  16.912 1.000 79.470 ? 155 GLY A O   1 
ATOM 1214 N N   ? LEU A 1 156 ?  -7.242 -14.081  15.084 1.000 82.290 ? 156 LEU A N   1 
ATOM 1215 C CA  ? LEU A 1 156 ?  -7.477 -12.718  14.620 1.000 82.290 ? 156 LEU A CA  1 
ATOM 1216 C C   ? LEU A 1 156 ?  -8.420 -11.977  15.562 1.000 82.290 ? 156 LEU A C   1 
ATOM 1217 C CB  ? LEU A 1 156 ?  -8.055 -12.726  13.202 1.000 82.290 ? 156 LEU A CB  1 
ATOM 1218 O O   ? LEU A 1 156 ?  -9.574 -12.377  15.732 1.000 82.290 ? 156 LEU A O   1 
ATOM 1219 C CG  ? LEU A 1 156 ?  -8.220 -11.363  12.529 1.000 82.290 ? 156 LEU A CG  1 
ATOM 1220 C CD1 ? LEU A 1 156 ?  -6.860 -10.705  12.324 1.000 82.290 ? 156 LEU A CD1 1 
ATOM 1221 C CD2 ? LEU A 1 156 ?  -8.957 -11.507  11.202 1.000 82.290 ? 156 LEU A CD2 1 
ATOM 1222 N N   ? GLU A 1 157 ?  -7.934 -11.108  16.458 1.000 76.870 ? 157 GLU A N   1 
ATOM 1223 C CA  ? GLU A 1 157 ?  -8.737 -10.290  17.362 1.000 76.870 ? 157 GLU A CA  1 
ATOM 1224 C C   ? GLU A 1 157 ?  -9.355  -9.103  16.630 1.000 76.870 ? 157 GLU A C   1 
ATOM 1225 C CB  ? GLU A 1 157 ?  -7.888  -9.798  18.538 1.000 76.870 ? 157 GLU A CB  1 
ATOM 1226 O O   ? GLU A 1 157 ?  -8.959  -8.784  15.506 1.000 76.870 ? 157 GLU A O   1 
ATOM 1227 C CG  ? GLU A 1 157 ?  -7.358 -10.916  19.423 1.000 76.870 ? 157 GLU A CG  1 
ATOM 1228 C CD  ? GLU A 1 157 ?  -8.429 -11.548  20.298 1.000 76.870 ? 157 GLU A CD  1 
ATOM 1229 O OE1 ? GLU A 1 157 ?  -8.313 -12.751  20.626 1.000 76.870 ? 157 GLU A OE1 1 
ATOM 1230 O OE2 ? GLU A 1 157 ?  -9.393 -10.835  20.657 1.000 76.870 ? 157 GLU A OE2 1 
ATOM 1231 N N   ? LYS A 1 158 ? -10.628  -8.467  17.103 1.000 67.260 ? 158 LYS A N   1 
ATOM 1232 C CA  ? LYS A 1 158 ? -11.159  -7.229  16.541 1.000 67.260 ? 158 LYS A CA  1 
ATOM 1233 C C   ? LYS A 1 158 ? -10.037  -6.241  16.231 1.000 67.260 ? 158 LYS A C   1 
ATOM 1234 C CB  ? LYS A 1 158 ? -12.167  -6.592  17.499 1.000 67.260 ? 158 LYS A CB  1 
ATOM 1235 O O   ? LYS A 1 158 ?  -9.286  -5.846  17.125 1.000 67.260 ? 158 LYS A O   1 
ATOM 1236 C CG  ? LYS A 1 158 ? -13.412  -6.047  16.815 1.000 67.260 ? 158 LYS A CG  1 
ATOM 1237 C CD  ? LYS A 1 158 ? -14.418  -5.515  17.828 1.000 67.260 ? 158 LYS A CD  1 
ATOM 1238 C CE  ? LYS A 1 158 ? -15.639  -4.916  17.142 1.000 67.260 ? 158 LYS A CE  1 
ATOM 1239 N NZ  ? LYS A 1 158 ? -16.626  -4.389  18.131 1.000 67.260 ? 158 LYS A NZ  1 
ATOM 1240 N N   ? SER A 1 159 ?  -9.540  -6.398  14.964 1.000 70.390 ? 159 SER A N   1 
ATOM 1241 C CA  ? SER A 1 159 ?  -8.210  -5.972  14.541 1.000 70.390 ? 159 SER A CA  1 
ATOM 1242 C C   ? SER A 1 159 ?  -8.288  -4.809  13.558 1.000 70.390 ? 159 SER A C   1 
ATOM 1243 C CB  ? SER A 1 159 ?  -7.450  -7.137  13.907 1.000 70.390 ? 159 SER A CB  1 
ATOM 1244 O O   ? SER A 1 159 ?  -9.351  -4.535  12.995 1.000 70.390 ? 159 SER A O   1 
ATOM 1245 O OG  ? SER A 1 159 ?  -7.897  -7.367  12.582 1.000 70.390 ? 159 SER A OG  1 
ATOM 1246 N N   ? LYS A 1 160 ?  -7.452  -3.746  13.774 1.000 86.630 ? 160 LYS A N   1 
ATOM 1247 C CA  ? LYS A 1 160 ?  -7.040  -2.703  12.839 1.000 86.630 ? 160 LYS A CA  1 
ATOM 1248 C C   ? LYS A 1 160 ?  -6.682  -3.294  11.478 1.000 86.630 ? 160 LYS A C   1 
ATOM 1249 C CB  ? LYS A 1 160 ?  -5.852  -1.919  13.399 1.000 86.630 ? 160 LYS A CB  1 
ATOM 1250 O O   ? LYS A 1 160 ?  -5.815  -2.769  10.777 1.000 86.630 ? 160 LYS A O   1 
ATOM 1251 C CG  ? LYS A 1 160 ?  -6.156  -1.172  14.689 1.000 86.630 ? 160 LYS A CG  1 
ATOM 1252 C CD  ? LYS A 1 160 ?  -4.965  -0.339  15.147 1.000 86.630 ? 160 LYS A CD  1 
ATOM 1253 C CE  ? LYS A 1 160 ?  -5.276   0.427  16.425 1.000 86.630 ? 160 LYS A CE  1 
ATOM 1254 N NZ  ? LYS A 1 160 ?  -4.112   1.246  16.878 1.000 86.630 ? 160 LYS A NZ  1 
ATOM 1255 N N   ? THR A 1 161 ?  -7.464  -4.381  11.101 1.000 91.210 ? 161 THR A N   1 
ATOM 1256 C CA  ? THR A 1 161 ?  -7.300  -5.018   9.799 1.000 91.210 ? 161 THR A CA  1 
ATOM 1257 C C   ? THR A 1 161 ?  -8.603  -4.971   9.006 1.000 91.210 ? 161 THR A C   1 
ATOM 1258 C CB  ? THR A 1 161 ?  -6.837  -6.479   9.946 1.000 91.210 ? 161 THR A CB  1 
ATOM 1259 O O   ? THR A 1 161 ?  -9.690  -4.992   9.587 1.000 91.210 ? 161 THR A O   1 
ATOM 1260 C CG2 ? THR A 1 161 ?  -5.470  -6.558  10.618 1.000 91.210 ? 161 THR A CG2 1 
ATOM 1261 O OG1 ? THR A 1 161 ?  -7.789  -7.198  10.740 1.000 91.210 ? 161 THR A OG1 1 
ATOM 1262 N N   ? LEU A 1 162 ?  -8.474  -4.767   7.711 1.000 94.550 ? 162 LEU A N   1 
ATOM 1263 C CA  ? LEU A 1 162 ?  -9.580  -4.934   6.774 1.000 94.550 ? 162 LEU A CA  1 
ATOM 1264 C C   ? LEU A 1 162 ?  -9.535  -6.312   6.121 1.000 94.550 ? 162 LEU A C   1 
ATOM 1265 C CB  ? LEU A 1 162 ?  -9.541  -3.846   5.698 1.000 94.550 ? 162 LEU A CB  1 
ATOM 1266 O O   ? LEU A 1 162 ?  -8.464  -6.788   5.740 1.000 94.550 ? 162 LEU A O   1 
ATOM 1267 C CG  ? LEU A 1 162 ?  -9.776  -2.412   6.176 1.000 94.550 ? 162 LEU A CG  1 
ATOM 1268 C CD1 ? LEU A 1 162 ?  -9.448  -1.422   5.063 1.000 94.550 ? 162 LEU A CD1 1 
ATOM 1269 C CD2 ? LEU A 1 162 ? -11.214  -2.234   6.651 1.000 94.550 ? 162 LEU A CD2 1 
ATOM 1270 N N   ? CYS A 1 163 ? -10.750  -6.866   6.108 1.000 94.700 ? 163 CYS A N   1 
ATOM 1271 C CA  ? CYS A 1 163 ? -10.942  -8.139   5.423 1.000 94.700 ? 163 CYS A CA  1 
ATOM 1272 C C   ? CYS A 1 163 ? -11.595  -7.934   4.062 1.000 94.700 ? 163 CYS A C   1 
ATOM 1273 C CB  ? CYS A 1 163 ? -11.797  -9.080   6.272 1.000 94.700 ? 163 CYS A CB  1 
ATOM 1274 O O   ? CYS A 1 163 ? -12.679  -7.354   3.969 1.000 94.700 ? 163 CYS A O   1 
ATOM 1275 S SG  ? CYS A 1 163 ? -11.935 -10.749   5.594 1.000 94.700 ? 163 CYS A SG  1 
ATOM 1276 N N   ? ALA A 1 164 ? -10.833  -8.452   3.036 1.000 95.840 ? 164 ALA A N   1 
ATOM 1277 C CA  ? ALA A 1 164 ? -11.354  -8.226   1.690 1.000 95.840 ? 164 ALA A CA  1 
ATOM 1278 C C   ? ALA A 1 164 ? -11.085  -9.429   0.789 1.000 95.840 ? 164 ALA A C   1 
ATOM 1279 C CB  ? ALA A 1 164 ? -10.739  -6.966   1.086 1.000 95.840 ? 164 ALA A CB  1 
ATOM 1280 O O   ? ALA A 1 164 ? -10.092 -10.137   0.968 1.000 95.840 ? 164 ALA A O   1 
ATOM 1281 N N   ? GLY A 1 165 ? -11.942  -9.664  -0.057 1.000 94.720 ? 165 GLY A N   1 
ATOM 1282 C CA  ? GLY A 1 165 ? -11.794 -10.754  -1.007 1.000 94.720 ? 165 GLY A CA  1 
ATOM 1283 C C   ? GLY A 1 165 ? -13.079 -11.080  -1.746 1.000 94.720 ? 165 GLY A C   1 
ATOM 1284 O O   ? GLY A 1 165 ? -14.075 -10.367  -1.614 1.000 94.720 ? 165 GLY A O   1 
ATOM 1285 N N   ? ILE A 1 166 ? -13.048 -12.085  -2.667 1.000 94.140 ? 166 ILE A N   1 
ATOM 1286 C CA  ? ILE A 1 166 ? -14.181 -12.676  -3.370 1.000 94.140 ? 166 ILE A CA  1 
ATOM 1287 C C   ? ILE A 1 166 ? -14.400 -14.107  -2.886 1.000 94.140 ? 166 ILE A C   1 
ATOM 1288 C CB  ? ILE A 1 166 ? -13.970 -12.655  -4.901 1.000 94.140 ? 166 ILE A CB  1 
ATOM 1289 O O   ? ILE A 1 166 ? -13.544 -14.973  -3.082 1.000 94.140 ? 166 ILE A O   1 
ATOM 1290 C CG1 ? ILE A 1 166 ? -13.695 -11.226  -5.382 1.000 94.140 ? 166 ILE A CG1 1 
ATOM 1291 C CG2 ? ILE A 1 166 ? -15.182 -13.252  -5.622 1.000 94.140 ? 166 ILE A CG2 1 
ATOM 1292 C CD1 ? ILE A 1 166 ? -13.911 -11.023  -6.876 1.000 94.140 ? 166 ILE A CD1 1 
ATOM 1293 N N   ? LEU A 1 167 ? -15.534 -14.304  -2.199 1.000 92.040 ? 167 LEU A N   1 
ATOM 1294 C CA  ? LEU A 1 167 ? -15.773 -15.576  -1.527 1.000 92.040 ? 167 LEU A CA  1 
ATOM 1295 C C   ? LEU A 1 167 ? -15.757 -16.729  -2.525 1.000 92.040 ? 167 LEU A C   1 
ATOM 1296 C CB  ? LEU A 1 167 ? -17.112 -15.548  -0.784 1.000 92.040 ? 167 LEU A CB  1 
ATOM 1297 O O   ? LEU A 1 167 ? -15.388 -17.853  -2.176 1.000 92.040 ? 167 LEU A O   1 
ATOM 1298 C CG  ? LEU A 1 167 ? -17.202 -14.600   0.413 1.000 92.040 ? 167 LEU A CG  1 
ATOM 1299 C CD1 ? LEU A 1 167 ? -18.563 -14.730   1.089 1.000 92.040 ? 167 LEU A CD1 1 
ATOM 1300 C CD2 ? LEU A 1 167 ? -16.078 -14.882   1.404 1.000 92.040 ? 167 LEU A CD2 1 
ATOM 1301 N N   ? GLU A 1 168 ? -16.170 -16.447  -3.756 1.000 93.770 ? 168 GLU A N   1 
ATOM 1302 C CA  ? GLU A 1 168 ? -16.138 -17.474  -4.793 1.000 93.770 ? 168 GLU A CA  1 
ATOM 1303 C C   ? GLU A 1 168 ? -14.716 -17.705  -5.297 1.000 93.770 ? 168 GLU A C   1 
ATOM 1304 C CB  ? GLU A 1 168 ? -17.053 -17.091  -5.958 1.000 93.770 ? 168 GLU A CB  1 
ATOM 1305 O O   ? GLU A 1 168 ? -14.451 -18.686  -5.995 1.000 93.770 ? 168 GLU A O   1 
ATOM 1306 C CG  ? GLU A 1 168 ? -18.532 -17.084  -5.602 1.000 93.770 ? 168 GLU A CG  1 
ATOM 1307 C CD  ? GLU A 1 168 ? -18.977 -15.805  -4.910 1.000 93.770 ? 168 GLU A CD  1 
ATOM 1308 O OE1 ? GLU A 1 168 ? -20.116 -15.759  -4.391 1.000 93.770 ? 168 GLU A OE1 1 
ATOM 1309 O OE2 ? GLU A 1 168 ? -18.180 -14.841  -4.886 1.000 93.770 ? 168 GLU A OE2 1 
ATOM 1310 N N   ? GLY A 1 169 ? -13.798 -16.781  -4.910 1.000 92.790 ? 169 GLY A N   1 
ATOM 1311 C CA  ? GLY A 1 169 ? -12.425 -16.862  -5.383 1.000 92.790 ? 169 GLY A CA  1 
ATOM 1312 C C   ? GLY A 1 169 ? -12.219 -16.202  -6.733 1.000 92.790 ? 169 GLY A C   1 
ATOM 1313 O O   ? GLY A 1 169 ? -13.093 -15.480  -7.217 1.000 92.790 ? 169 GLY A O   1 
ATOM 1314 N N   ? GLY A 1 170 ? -10.995 -16.259  -7.188 1.000 91.630 ? 170 GLY A N   1 
ATOM 1315 C CA  ? GLY A 1 170 ? -10.784 -15.769  -8.541 1.000 91.630 ? 170 GLY A CA  1 
ATOM 1316 C C   ? GLY A 1 170 ? -10.049 -14.443  -8.588 1.000 91.630 ? 170 GLY A C   1 
ATOM 1317 O O   ? GLY A 1 170 ?  -9.394 -14.126  -9.583 1.000 91.630 ? 170 GLY A O   1 
ATOM 1318 N N   ? LYS A 1 171 ? -10.136 -13.708  -7.571 1.000 93.670 ? 171 LYS A N   1 
ATOM 1319 C CA  ? LYS A 1 171 ?  -9.416 -12.441  -7.484 1.000 93.670 ? 171 LYS A CA  1 
ATOM 1320 C C   ? LYS A 1 171 ?  -8.835 -12.234  -6.088 1.000 93.670 ? 171 LYS A C   1 
ATOM 1321 C CB  ? LYS A 1 171 ? -10.336 -11.274  -7.847 1.000 93.670 ? 171 LYS A CB  1 
ATOM 1322 O O   ? LYS A 1 171 ?  -9.532 -12.413  -5.087 1.000 93.670 ? 171 LYS A O   1 
ATOM 1323 C CG  ? LYS A 1 171 ? -10.860 -11.321  -9.275 1.000 93.670 ? 171 LYS A CG  1 
ATOM 1324 C CD  ? LYS A 1 171 ? -11.808 -10.164  -9.561 1.000 93.670 ? 171 LYS A CD  1 
ATOM 1325 C CE  ? LYS A 1 171 ? -12.367 -10.234 -10.975 1.000 93.670 ? 171 LYS A CE  1 
ATOM 1326 N NZ  ? LYS A 1 171 ? -13.576  -9.371 -11.137 1.000 93.670 ? 171 LYS A NZ  1 
ATOM 1327 N N   ? ASP A 1 172 ?  -7.578 -11.765  -6.035 1.000 93.930 ? 172 ASP A N   1 
ATOM 1328 C CA  ? ASP A 1 172 ?  -6.915 -11.534  -4.755 1.000 93.930 ? 172 ASP A CA  1 
ATOM 1329 C C   ? ASP A 1 172 ?  -5.522 -10.941  -4.957 1.000 93.930 ? 172 ASP A C   1 
ATOM 1330 C CB  ? ASP A 1 172 ?  -6.821 -12.836  -3.957 1.000 93.930 ? 172 ASP A CB  1 
ATOM 1331 O O   ? ASP A 1 172 ?  -5.047 -10.830  -6.089 1.000 93.930 ? 172 ASP A O   1 
ATOM 1332 C CG  ? ASP A 1 172 ?  -6.716 -12.607  -2.459 1.000 93.930 ? 172 ASP A CG  1 
ATOM 1333 O OD1 ? ASP A 1 172 ?  -6.579 -11.442  -2.029 1.000 93.930 ? 172 ASP A OD1 1 
ATOM 1334 O OD2 ? ASP A 1 172 ?  -6.766 -13.601  -1.703 1.000 93.930 ? 172 ASP A OD2 1 
ATOM 1335 N N   ? THR A 1 173 ?  -4.965 -10.388  -3.815 1.000 93.680 ? 173 THR A N   1 
ATOM 1336 C CA  ? THR A 1 173 ?  -3.556 -10.009  -3.816 1.000 93.680 ? 173 THR A CA  1 
ATOM 1337 C C   ? THR A 1 173 ?  -2.667 -11.231  -3.608 1.000 93.680 ? 173 THR A C   1 
ATOM 1338 C CB  ? THR A 1 173 ?  -3.258  -8.962  -2.727 1.000 93.680 ? 173 THR A CB  1 
ATOM 1339 O O   ? THR A 1 173 ?  -3.074 -12.198  -2.961 1.000 93.680 ? 173 THR A O   1 
ATOM 1340 C CG2 ? THR A 1 173 ?  -3.980  -7.649  -3.013 1.000 93.680 ? 173 THR A CG2 1 
ATOM 1341 O OG1 ? THR A 1 173 ?  -3.691  -9.466  -1.457 1.000 93.680 ? 173 THR A OG1 1 
ATOM 1342 N N   ? CYS A 1 174 ?  -1.505 -11.199  -4.122 1.000 93.500 ? 174 CYS A N   1 
ATOM 1343 C CA  ? CYS A 1 174 ?  -0.580 -12.324  -4.056 1.000 93.500 ? 174 CYS A CA  1 
ATOM 1344 C C   ? CYS A 1 174 ?   0.827 -11.854  -3.709 1.000 93.500 ? 174 CYS A C   1 
ATOM 1345 C CB  ? CYS A 1 174 ?  -0.562 -13.082  -5.383 1.000 93.500 ? 174 CYS A CB  1 
ATOM 1346 O O   ? CYS A 1 174 ?   1.031 -10.686  -3.372 1.000 93.500 ? 174 CYS A O   1 
ATOM 1347 S SG  ? CYS A 1 174 ?  -0.066 -14.812  -5.227 1.000 93.500 ? 174 CYS A SG  1 
ATOM 1348 N N   ? GLN A 1 175 ?   1.741 -12.850  -3.701 1.000 92.480 ? 175 GLN A N   1 
ATOM 1349 C CA  ? GLN A 1 175 ?   3.123 -12.548  -3.341 1.000 92.480 ? 175 GLN A CA  1 
ATOM 1350 C C   ? GLN A 1 175 ?   3.669 -11.393  -4.175 1.000 92.480 ? 175 GLN A C   1 
ATOM 1351 C CB  ? GLN A 1 175 ?   4.006 -13.784  -3.514 1.000 92.480 ? 175 GLN A CB  1 
ATOM 1352 O O   ? GLN A 1 175 ?   3.499 -11.368  -5.396 1.000 92.480 ? 175 GLN A O   1 
ATOM 1353 C CG  ? GLN A 1 175 ?   5.434 -13.594  -3.020 1.000 92.480 ? 175 GLN A CG  1 
ATOM 1354 C CD  ? GLN A 1 175 ?   5.515 -13.407  -1.516 1.000 92.480 ? 175 GLN A CD  1 
ATOM 1355 N NE2 ? GLN A 1 175 ?   6.441 -12.564  -1.073 1.000 92.480 ? 175 GLN A NE2 1 
ATOM 1356 O OE1 ? GLN A 1 175 ?   4.751 -14.015  -0.760 1.000 92.480 ? 175 GLN A OE1 1 
ATOM 1357 N N   ? GLY A 1 176 ?   4.323 -10.408  -3.329 1.000 92.750 ? 176 GLY A N   1 
ATOM 1358 C CA  ? GLY A 1 176 ?   4.908  -9.268  -4.018 1.000 92.750 ? 176 GLY A CA  1 
ATOM 1359 C C   ? GLY A 1 176 ?   4.043  -8.024  -3.954 1.000 92.750 ? 176 GLY A C   1 
ATOM 1360 O O   ? GLY A 1 176 ?   4.526  -6.913  -4.183 1.000 92.750 ? 176 GLY A O   1 
ATOM 1361 N N   ? ASP A 1 177 ?   2.765  -8.179  -3.528 1.000 94.830 ? 177 ASP A N   1 
ATOM 1362 C CA  ? ASP A 1 177 ?   1.847  -7.046  -3.475 1.000 94.830 ? 177 ASP A CA  1 
ATOM 1363 C C   ? ASP A 1 177 ?   1.857  -6.395  -2.093 1.000 94.830 ? 177 ASP A C   1 
ATOM 1364 C CB  ? ASP A 1 177 ?   0.428  -7.487  -3.838 1.000 94.830 ? 177 ASP A CB  1 
ATOM 1365 O O   ? ASP A 1 177 ?   1.107  -5.450  -1.841 1.000 94.830 ? 177 ASP A O   1 
ATOM 1366 C CG  ? ASP A 1 177 ?   0.250  -7.749  -5.323 1.000 94.830 ? 177 ASP A CG  1 
ATOM 1367 O OD1 ? ASP A 1 177 ?   0.907  -7.073  -6.145 1.000 94.830 ? 177 ASP A OD1 1 
ATOM 1368 O OD2 ? ASP A 1 177 ?  -0.556  -8.636  -5.676 1.000 94.830 ? 177 ASP A OD2 1 
ATOM 1369 N N   ? SER A 1 178 ?   2.654  -6.980  -1.219 1.000 94.590 ? 178 SER A N   1 
ATOM 1370 C CA  ? SER A 1 178 ?   2.737  -6.418   0.125 1.000 94.590 ? 178 SER A CA  1 
ATOM 1371 C C   ? SER A 1 178 ?   2.981  -4.914   0.081 1.000 94.590 ? 178 SER A C   1 
ATOM 1372 C CB  ? SER A 1 178 ?   3.849  -7.100   0.924 1.000 94.590 ? 178 SER A CB  1 
ATOM 1373 O O   ? SER A 1 178 ?   3.846  -4.441  -0.660 1.000 94.590 ? 178 SER A O   1 
ATOM 1374 O OG  ? SER A 1 178 ?   3.528  -8.458   1.175 1.000 94.590 ? 178 SER A OG  1 
ATOM 1375 N N   ? GLY A 1 179 ?   2.091  -4.222   0.939 1.000 95.090 ? 179 GLY A N   1 
ATOM 1376 C CA  ? GLY A 1 179 ?   2.277  -2.781   1.002 1.000 95.090 ? 179 GLY A CA  1 
ATOM 1377 C C   ? GLY A 1 179 ?   1.485  -2.030  -0.051 1.000 95.090 ? 179 GLY A C   1 
ATOM 1378 O O   ? GLY A 1 179 ?   1.367  -0.805   0.010 1.000 95.090 ? 179 GLY A O   1 
ATOM 1379 N N   ? GLY A 1 180 ?   0.999  -2.732  -0.987 1.000 95.780 ? 180 GLY A N   1 
ATOM 1380 C CA  ? GLY A 1 180 ?   0.143  -2.156  -2.012 1.000 95.780 ? 180 GLY A CA  1 
ATOM 1381 C C   ? GLY A 1 180 ?  -1.168  -1.625  -1.464 1.000 95.780 ? 180 GLY A C   1 
ATOM 1382 O O   ? GLY A 1 180 ?  -1.639  -2.078  -0.418 1.000 95.780 ? 180 GLY A O   1 
ATOM 1383 N N   ? PRO A 1 181 ?  -1.882  -0.703  -2.274 1.000 96.730 ? 181 PRO A N   1 
ATOM 1384 C CA  ? PRO A 1 181 ?  -3.042   0.022  -1.750 1.000 96.730 ? 181 PRO A CA  1 
ATOM 1385 C C   ? PRO A 1 181 ?  -4.359  -0.706  -2.011 1.000 96.730 ? 181 PRO A C   1 
ATOM 1386 C CB  ? PRO A 1 181 ?  -2.996   1.353  -2.504 1.000 96.730 ? 181 PRO A CB  1 
ATOM 1387 O O   ? PRO A 1 181 ?  -4.517  -1.352  -3.050 1.000 96.730 ? 181 PRO A O   1 
ATOM 1388 C CG  ? PRO A 1 181 ?  -2.395   1.020  -3.831 1.000 96.730 ? 181 PRO A CG  1 
ATOM 1389 C CD  ? PRO A 1 181 ?  -1.339  -0.028  -3.627 1.000 96.730 ? 181 PRO A CD  1 
ATOM 1390 N N   ? LEU A 1 182 ?  -5.245  -0.735  -1.000 1.000 97.180 ? 182 LEU A N   1 
ATOM 1391 C CA  ? LEU A 1 182 ?  -6.682  -0.959  -1.118 1.000 97.180 ? 182 LEU A CA  1 
ATOM 1392 C C   ? LEU A 1 182 ?  -7.435   0.366  -1.177 1.000 97.180 ? 182 LEU A C   1 
ATOM 1393 C CB  ? LEU A 1 182 ?  -7.192  -1.798   0.056 1.000 97.180 ? 182 LEU A CB  1 
ATOM 1394 O O   ? LEU A 1 182 ?  -7.520   1.081  -0.176 1.000 97.180 ? 182 LEU A O   1 
ATOM 1395 C CG  ? LEU A 1 182 ?  -8.650  -2.253  -0.019 1.000 97.180 ? 182 LEU A CG  1 
ATOM 1396 C CD1 ? LEU A 1 182 ?  -8.810  -3.350  -1.067 1.000 97.180 ? 182 LEU A CD1 1 
ATOM 1397 C CD2 ? LEU A 1 182 ?  -9.131  -2.736   1.345 1.000 97.180 ? 182 LEU A CD2 1 
ATOM 1398 N N   ? ILE A 1 183 ?  -7.999   0.673  -2.360 1.000 97.110 ? 183 ILE A N   1 
ATOM 1399 C CA  ? ILE A 1 183 ?  -8.606   1.976  -2.608 1.000 97.110 ? 183 ILE A CA  1 
ATOM 1400 C C   ? ILE A 1 183 ? -10.123   1.829  -2.704 1.000 97.110 ? 183 ILE A C   1 
ATOM 1401 C CB  ? ILE A 1 183 ?  -8.048   2.624  -3.895 1.000 97.110 ? 183 ILE A CB  1 
ATOM 1402 O O   ? ILE A 1 183 ? -10.629   1.088  -3.550 1.000 97.110 ? 183 ILE A O   1 
ATOM 1403 C CG1 ? ILE A 1 183 ?  -6.526   2.776  -3.800 1.000 97.110 ? 183 ILE A CG1 1 
ATOM 1404 C CG2 ? ILE A 1 183 ?  -8.718   3.977  -4.152 1.000 97.110 ? 183 ILE A CG2 1 
ATOM 1405 C CD1 ? ILE A 1 183 ?  -5.862   3.194  -5.105 1.000 97.110 ? 183 ILE A CD1 1 
ATOM 1406 N N   ? CYS A 1 184 ? -10.799   2.525  -1.828 1.000 96.840 ? 184 CYS A N   1 
ATOM 1407 C CA  ? CYS A 1 184 ? -12.256   2.576  -1.799 1.000 96.840 ? 184 CYS A CA  1 
ATOM 1408 C C   ? CYS A 1 184 ? -12.754   4.012  -1.920 1.000 96.840 ? 184 CYS A C   1 
ATOM 1409 C CB  ? CYS A 1 184 ? -12.790   1.949  -0.512 1.000 96.840 ? 184 CYS A CB  1 
ATOM 1410 O O   ? CYS A 1 184 ? -12.307   4.892  -1.183 1.000 96.840 ? 184 CYS A O   1 
ATOM 1411 S SG  ? CYS A 1 184 ? -12.110   0.312  -0.164 1.000 96.840 ? 184 CYS A SG  1 
ATOM 1412 N N   ? ASN A 1 185 ? -13.623   4.259  -2.951 1.000 94.020 ? 185 ASN A N   1 
ATOM 1413 C CA  ? ASN A 1 185 ? -14.185   5.590  -3.156 1.000 94.020 ? 185 ASN A CA  1 
ATOM 1414 C C   ? ASN A 1 185 ? -13.091   6.647  -3.285 1.000 94.020 ? 185 ASN A C   1 
ATOM 1415 C CB  ? ASN A 1 185 ? -15.140   5.951  -2.017 1.000 94.020 ? 185 ASN A CB  1 
ATOM 1416 O O   ? ASN A 1 185 ? -13.172   7.708  -2.664 1.000 94.020 ? 185 ASN A O   1 
ATOM 1417 C CG  ? ASN A 1 185 ? -16.298   4.980  -1.897 1.000 94.020 ? 185 ASN A CG  1 
ATOM 1418 N ND2 ? ASN A 1 185 ? -16.665   4.643  -0.666 1.000 94.020 ? 185 ASN A ND2 1 
ATOM 1419 O OD1 ? ASN A 1 185 ? -16.859   4.535  -2.902 1.000 94.020 ? 185 ASN A OD1 1 
ATOM 1420 N N   ? GLY A 1 186 ? -11.972   6.327  -3.896 1.000 93.220 ? 186 GLY A N   1 
ATOM 1421 C CA  ? GLY A 1 186 ? -10.916   7.264  -4.244 1.000 93.220 ? 186 GLY A CA  1 
ATOM 1422 C C   ? GLY A 1 186 ?  -9.957   7.534  -3.101 1.000 93.220 ? 186 GLY A C   1 
ATOM 1423 O O   ? GLY A 1 186 ?  -9.133   8.449  -3.177 1.000 93.220 ? 186 GLY A O   1 
ATOM 1424 N N   ? GLN A 1 187 ? -10.065   6.815  -1.987 1.000 96.590 ? 187 GLN A N   1 
ATOM 1425 C CA  ? GLN A 1 187 ?  -9.199   6.993  -0.827 1.000 96.590 ? 187 GLN A CA  1 
ATOM 1426 C C   ? GLN A 1 187 ?  -8.495   5.690  -0.459 1.000 96.590 ? 187 GLN A C   1 
ATOM 1427 C CB  ? GLN A 1 187 ? -10.000   7.512   0.368 1.000 96.590 ? 187 GLN A CB  1 
ATOM 1428 O O   ? GLN A 1 187 ?  -9.047   4.604  -0.654 1.000 96.590 ? 187 GLN A O   1 
ATOM 1429 C CG  ? GLN A 1 187 ? -10.645   8.871   0.133 1.000 96.590 ? 187 GLN A CG  1 
ATOM 1430 C CD  ? GLN A 1 187 ? -11.436   9.361   1.331 1.000 96.590 ? 187 GLN A CD  1 
ATOM 1431 N NE2 ? GLN A 1 187 ? -11.097  10.550   1.819 1.000 96.590 ? 187 GLN A NE2 1 
ATOM 1432 O OE1 ? GLN A 1 187 ? -12.344   8.678   1.814 1.000 96.590 ? 187 GLN A OE1 1 
ATOM 1433 N N   ? ILE A 1 188 ?  -7.300   5.806   0.135 1.000 97.210 ? 188 ILE A N   1 
ATOM 1434 C CA  ? ILE A 1 188 ?  -6.555   4.635   0.585 1.000 97.210 ? 188 ILE A CA  1 
ATOM 1435 C C   ? ILE A 1 188 ?  -7.138   4.128   1.902 1.000 97.210 ? 188 ILE A C   1 
ATOM 1436 C CB  ? ILE A 1 188 ?  -5.052   4.952   0.751 1.000 97.210 ? 188 ILE A CB  1 
ATOM 1437 O O   ? ILE A 1 188 ?  -7.082   4.820   2.921 1.000 97.210 ? 188 ILE A O   1 
ATOM 1438 C CG1 ? ILE A 1 188 ?  -4.288   3.698   1.193 1.000 97.210 ? 188 ILE A CG1 1 
ATOM 1439 C CG2 ? ILE A 1 188 ?  -4.847   6.097   1.747 1.000 97.210 ? 188 ILE A CG2 1 
ATOM 1440 C CD1 ? ILE A 1 188 ?  -2.774   3.864   1.194 1.000 97.210 ? 188 ILE A CD1 1 
ATOM 1441 N N   ? GLN A 1 189 ?  -7.717   2.914   1.805 1.000 97.640 ? 189 GLN A N   1 
ATOM 1442 C CA  ? GLN A 1 189 ?  -8.396   2.366   2.975 1.000 97.640 ? 189 GLN A CA  1 
ATOM 1443 C C   ? GLN A 1 189 ?  -7.548   1.292   3.650 1.000 97.640 ? 189 GLN A C   1 
ATOM 1444 C CB  ? GLN A 1 189 ?  -9.758   1.791   2.585 1.000 97.640 ? 189 GLN A CB  1 
ATOM 1445 O O   ? GLN A 1 189 ?  -7.705   1.029   4.844 1.000 97.640 ? 189 GLN A O   1 
ATOM 1446 C CG  ? GLN A 1 189 ? -10.758   2.841   2.120 1.000 97.640 ? 189 GLN A CG  1 
ATOM 1447 C CD  ? GLN A 1 189 ? -11.291   3.690   3.259 1.000 97.640 ? 189 GLN A CD  1 
ATOM 1448 N NE2 ? GLN A 1 189 ? -11.845   4.851   2.924 1.000 97.640 ? 189 GLN A NE2 1 
ATOM 1449 O OE1 ? GLN A 1 189 ? -11.205   3.306   4.429 1.000 97.640 ? 189 GLN A OE1 1 
ATOM 1450 N N   ? GLY A 1 190 ?  -6.609   0.705   2.941 1.000 96.060 ? 190 GLY A N   1 
ATOM 1451 C CA  ? GLY A 1 190 ?  -5.817  -0.383   3.493 1.000 96.060 ? 190 GLY A CA  1 
ATOM 1452 C C   ? GLY A 1 190 ?  -4.503  -0.593   2.765 1.000 96.060 ? 190 GLY A C   1 
ATOM 1453 O O   ? GLY A 1 190 ?  -4.329  -0.125   1.638 1.000 96.060 ? 190 GLY A O   1 
ATOM 1454 N N   ? ILE A 1 191 ?  -3.575  -1.305   3.447 1.000 95.890 ? 191 ILE A N   1 
ATOM 1455 C CA  ? ILE A 1 191 ?  -2.311  -1.755   2.875 1.000 95.890 ? 191 ILE A CA  1 
ATOM 1456 C C   ? ILE A 1 191 ?  -2.249  -3.281   2.898 1.000 95.890 ? 191 ILE A C   1 
ATOM 1457 C CB  ? ILE A 1 191 ?  -1.103  -1.158   3.631 1.000 95.890 ? 191 ILE A CB  1 
ATOM 1458 O O   ? ILE A 1 191 ?  -2.577  -3.906   3.909 1.000 95.890 ? 191 ILE A O   1 
ATOM 1459 C CG1 ? ILE A 1 191 ?  -1.114  -1.609   5.096 1.000 95.890 ? 191 ILE A CG1 1 
ATOM 1460 C CG2 ? ILE A 1 191 ?  -1.103   0.370   3.528 1.000 95.890 ? 191 ILE A CG2 1 
ATOM 1461 C CD1 ? ILE A 1 191 ?   0.135  -1.218   5.874 1.000 95.890 ? 191 ILE A CD1 1 
ATOM 1462 N N   ? VAL A 1 192 ?  -1.906  -3.799   1.766 1.000 95.250 ? 192 VAL A N   1 
ATOM 1463 C CA  ? VAL A 1 192 ?  -1.831  -5.254   1.677 1.000 95.250 ? 192 VAL A CA  1 
ATOM 1464 C C   ? VAL A 1 192 ?  -0.866  -5.787   2.733 1.000 95.250 ? 192 VAL A C   1 
ATOM 1465 C CB  ? VAL A 1 192 ?  -1.389  -5.714   0.270 1.000 95.250 ? 192 VAL A CB  1 
ATOM 1466 O O   ? VAL A 1 192 ?   0.308  -5.410   2.758 1.000 95.250 ? 192 VAL A O   1 
ATOM 1467 C CG1 ? VAL A 1 192 ?  -1.336  -7.239   0.192 1.000 95.250 ? 192 VAL A CG1 1 
ATOM 1468 C CG2 ? VAL A 1 192 ?  -2.330  -5.154  -0.795 1.000 95.250 ? 192 VAL A CG2 1 
ATOM 1469 N N   ? SER A 1 193 ?  -1.324  -6.696   3.604 1.000 91.070 ? 193 SER A N   1 
ATOM 1470 C CA  ? SER A 1 193 ?  -0.527  -7.205   4.715 1.000 91.070 ? 193 SER A CA  1 
ATOM 1471 C C   ? SER A 1 193 ?  -0.356  -8.718   4.625 1.000 91.070 ? 193 SER A C   1 
ATOM 1472 C CB  ? SER A 1 193 ?  -1.171  -6.835   6.051 1.000 91.070 ? 193 SER A CB  1 
ATOM 1473 O O   ? SER A 1 193 ?   0.756  -9.212   4.424 1.000 91.070 ? 193 SER A O   1 
ATOM 1474 O OG  ? SER A 1 193 ?  -0.319  -7.177   7.132 1.000 91.070 ? 193 SER A OG  1 
ATOM 1475 N N   ? VAL A 1 194 ?  -1.399  -9.412   4.622 1.000 87.680 ? 194 VAL A N   1 
ATOM 1476 C CA  ? VAL A 1 194 ?  -1.370 -10.870   4.647 1.000 87.680 ? 194 VAL A CA  1 
ATOM 1477 C C   ? VAL A 1 194 ?  -2.452 -11.425   3.723 1.000 87.680 ? 194 VAL A C   1 
ATOM 1478 C CB  ? VAL A 1 194 ?  -1.561 -11.417   6.080 1.000 87.680 ? 194 VAL A CB  1 
ATOM 1479 O O   ? VAL A 1 194 ?  -3.553 -10.875   3.646 1.000 87.680 ? 194 VAL A O   1 
ATOM 1480 C CG1 ? VAL A 1 194 ?  -1.509 -12.943   6.087 1.000 87.680 ? 194 VAL A CG1 1 
ATOM 1481 C CG2 ? VAL A 1 194 ?  -0.502 -10.838   7.017 1.000 87.680 ? 194 VAL A CG2 1 
ATOM 1482 N N   ? GLY A 1 195 ?  -2.109 -12.560   3.071 1.000 85.230 ? 195 GLY A N   1 
ATOM 1483 C CA  ? GLY A 1 195 ?  -3.107 -13.214   2.240 1.000 85.230 ? 195 GLY A CA  1 
ATOM 1484 C C   ? GLY A 1 195 ?  -2.969 -14.725   2.219 1.000 85.230 ? 195 GLY A C   1 
ATOM 1485 O O   ? GLY A 1 195 ?  -2.049 -15.278   2.825 1.000 85.230 ? 195 GLY A O   1 
ATOM 1486 N N   ? GLY A 1 196 ?  -3.948 -15.388   1.586 1.000 81.150 ? 196 GLY A N   1 
ATOM 1487 C CA  ? GLY A 1 196 ?  -3.965 -16.839   1.487 1.000 81.150 ? 196 GLY A CA  1 
ATOM 1488 C C   ? GLY A 1 196 ?  -2.823 -17.394   0.658 1.000 81.150 ? 196 GLY A C   1 
ATOM 1489 O O   ? GLY A 1 196 ?  -2.245 -16.683  -0.167 1.000 81.150 ? 196 GLY A O   1 
ATOM 1490 N N   ? ASP A 1 197 ?  -2.374 -18.603   0.862 1.000 84.610 ? 197 ASP A N   1 
ATOM 1491 C CA  ? ASP A 1 197 ?  -1.414 -19.374   0.078 1.000 84.610 ? 197 ASP A CA  1 
ATOM 1492 C C   ? ASP A 1 197 ?  -1.951 -20.770  -0.230 1.000 84.610 ? 197 ASP A C   1 
ATOM 1493 C CB  ? ASP A 1 197 ?  -0.077 -19.475   0.815 1.000 84.610 ? 197 ASP A CB  1 
ATOM 1494 O O   ? ASP A 1 197 ?  -2.058 -21.611   0.665 1.000 84.610 ? 197 ASP A O   1 
ATOM 1495 C CG  ? ASP A 1 197 ?   1.016 -20.112  -0.024 1.000 84.610 ? 197 ASP A CG  1 
ATOM 1496 O OD1 ? ASP A 1 197 ?   0.877 -20.170  -1.265 1.000 84.610 ? 197 ASP A OD1 1 
ATOM 1497 O OD2 ? ASP A 1 197 ?   2.025 -20.562   0.560 1.000 84.610 ? 197 ASP A OD2 1 
ATOM 1498 N N   ? PRO A 1 198 ?  -2.253 -20.953  -1.542 1.000 88.380 ? 198 PRO A N   1 
ATOM 1499 C CA  ? PRO A 1 198 ?  -2.210 -20.121  -2.747 1.000 88.380 ? 198 PRO A CA  1 
ATOM 1500 C C   ? PRO A 1 198 ?  -3.204 -18.963  -2.700 1.000 88.380 ? 198 PRO A C   1 
ATOM 1501 C CB  ? PRO A 1 198 ?  -2.566 -21.102  -3.866 1.000 88.380 ? 198 PRO A CB  1 
ATOM 1502 O O   ? PRO A 1 198 ?  -4.201 -19.029  -1.976 1.000 88.380 ? 198 PRO A O   1 
ATOM 1503 C CG  ? PRO A 1 198 ?  -2.452 -22.454  -3.239 1.000 88.380 ? 198 PRO A CG  1 
ATOM 1504 C CD  ? PRO A 1 198 ?  -2.600 -22.304  -1.752 1.000 88.380 ? 198 PRO A CD  1 
ATOM 1505 N N   ? CYS A 1 199 ?  -2.911 -17.822  -3.367 1.000 91.700 ? 199 CYS A N   1 
ATOM 1506 C CA  ? CYS A 1 199 ?  -3.799 -16.666  -3.420 1.000 91.700 ? 199 CYS A CA  1 
ATOM 1507 C C   ? CYS A 1 199 ?  -5.048 -16.975  -4.237 1.000 91.700 ? 199 CYS A C   1 
ATOM 1508 C CB  ? CYS A 1 199 ?  -3.073 -15.460  -4.016 1.000 91.700 ? 199 CYS A CB  1 
ATOM 1509 O O   ? CYS A 1 199 ?  -5.063 -17.926  -5.020 1.000 91.700 ? 199 CYS A O   1 
ATOM 1510 S SG  ? CYS A 1 199 ?  -2.280 -15.799  -5.603 1.000 91.700 ? 199 CYS A SG  1 
ATOM 1511 N N   ? ALA A 1 200 ?  -6.227 -16.204  -3.985 1.000 92.260 ? 200 ALA A N   1 
ATOM 1512 C CA  ? ALA A 1 200 ?  -7.468 -16.192  -4.754 1.000 92.260 ? 200 ALA A CA  1 
ATOM 1513 C C   ? ALA A 1 200 ?  -8.230 -17.504  -4.586 1.000 92.260 ? 200 ALA A C   1 
ATOM 1514 C CB  ? ALA A 1 200 ?  -7.177 -15.935  -6.231 1.000 92.260 ? 200 ALA A CB  1 
ATOM 1515 O O   ? ALA A 1 200 ?  -8.925 -17.947  -5.504 1.000 92.260 ? 200 ALA A O   1 
ATOM 1516 N N   ? GLU A 1 201 ?  -7.954 -18.218  -3.500 1.000 92.520 ? 201 GLU A N   1 
ATOM 1517 C CA  ? GLU A 1 201 ?  -8.722 -19.415  -3.170 1.000 92.520 ? 201 GLU A CA  1 
ATOM 1518 C C   ? GLU A 1 201 ? -10.130 -19.055  -2.703 1.000 92.520 ? 201 GLU A C   1 
ATOM 1519 C CB  ? GLU A 1 201 ?  -8.005 -20.235  -2.095 1.000 92.520 ? 201 GLU A CB  1 
ATOM 1520 O O   ? GLU A 1 201 ? -10.329 -18.031  -2.046 1.000 92.520 ? 201 GLU A O   1 
ATOM 1521 C CG  ? GLU A 1 201 ?  -6.724 -20.898  -2.581 1.000 92.520 ? 201 GLU A CG  1 
ATOM 1522 C CD  ? GLU A 1 201 ?  -6.973 -22.081  -3.504 1.000 92.520 ? 201 GLU A CD  1 
ATOM 1523 O OE1 ? GLU A 1 201 ?  -6.781 -21.942  -4.733 1.000 92.520 ? 201 GLU A OE1 1 
ATOM 1524 O OE2 ? GLU A 1 201 ?  -7.365 -23.154  -2.994 1.000 92.520 ? 201 GLU A OE2 1 
ATOM 1525 N N   ? PRO A 1 202 ? -11.070 -19.949  -3.149 1.000 91.600 ? 202 PRO A N   1 
ATOM 1526 C CA  ? PRO A 1 202 ? -12.420 -19.701  -2.637 1.000 91.600 ? 202 PRO A CA  1 
ATOM 1527 C C   ? PRO A 1 202 ? -12.470 -19.638  -1.112 1.000 91.600 ? 202 PRO A C   1 
ATOM 1528 C CB  ? PRO A 1 202 ? -13.221 -20.895  -3.161 1.000 91.600 ? 202 PRO A CB  1 
ATOM 1529 O O   ? PRO A 1 202 ? -11.800 -20.422  -0.436 1.000 91.600 ? 202 PRO A O   1 
ATOM 1530 C CG  ? PRO A 1 202 ? -12.482 -21.346  -4.379 1.000 91.600 ? 202 PRO A CG  1 
ATOM 1531 C CD  ? PRO A 1 202 ? -11.014 -21.115  -4.160 1.000 91.600 ? 202 PRO A CD  1 
ATOM 1532 N N   ? ARG A 1 203 ? -13.163 -18.552  -0.610 1.000 88.870 ? 203 ARG A N   1 
ATOM 1533 C CA  ? ARG A 1 203 ? -13.495 -18.417   0.805 1.000 88.870 ? 203 ARG A CA  1 
ATOM 1534 C C   ? ARG A 1 203 ? -12.270 -18.015   1.619 1.000 88.870 ? 203 ARG A C   1 
ATOM 1535 C CB  ? ARG A 1 203 ? -14.080 -19.722   1.347 1.000 88.870 ? 203 ARG A CB  1 
ATOM 1536 O O   ? ARG A 1 203 ? -12.271 -18.126   2.847 1.000 88.870 ? 203 ARG A O   1 
ATOM 1537 C CG  ? ARG A 1 203 ? -15.436 -20.081   0.759 1.000 88.870 ? 203 ARG A CG  1 
ATOM 1538 C CD  ? ARG A 1 203 ? -16.078 -21.250   1.493 1.000 88.870 ? 203 ARG A CD  1 
ATOM 1539 N NE  ? ARG A 1 203 ? -15.421 -22.514   1.172 1.000 88.870 ? 203 ARG A NE  1 
ATOM 1540 N NH1 ? ARG A 1 203 ? -16.752 -22.978  -0.659 1.000 88.870 ? 203 ARG A NH1 1 
ATOM 1541 N NH2 ? ARG A 1 203 ? -15.091 -24.434  -0.044 1.000 88.870 ? 203 ARG A NH2 1 
ATOM 1542 C CZ  ? ARG A 1 203 ? -15.756 -23.306   0.157 1.000 88.870 ? 203 ARG A CZ  1 
ATOM 1543 N N   ? VAL A 1 204 ? -11.172 -17.751   0.940 1.000 91.910 ? 204 VAL A N   1 
ATOM 1544 C CA  ? VAL A 1 204 ?  -9.967 -17.300   1.629 1.000 91.910 ? 204 VAL A CA  1 
ATOM 1545 C C   ? VAL A 1 204 ?  -9.713 -15.827   1.317 1.000 91.910 ? 204 VAL A C   1 
ATOM 1546 C CB  ? VAL A 1 204 ?  -8.737 -18.148   1.234 1.000 91.910 ? 204 VAL A CB  1 
ATOM 1547 O O   ? VAL A 1 204 ?  -9.173 -15.494   0.260 1.000 91.910 ? 204 VAL A O   1 
ATOM 1548 C CG1 ? VAL A 1 204 ?  -7.517 -17.746   2.061 1.000 91.910 ? 204 VAL A CG1 1 
ATOM 1549 C CG2 ? VAL A 1 204 ?  -9.037 -19.636   1.407 1.000 91.910 ? 204 VAL A CG2 1 
ATOM 1550 N N   ? PRO A 1 205 ? -10.034 -14.947   2.334 1.000 93.670 ? 205 PRO A N   1 
ATOM 1551 C CA  ? PRO A 1 205 ?  -9.841 -13.513   2.105 1.000 93.670 ? 205 PRO A CA  1 
ATOM 1552 C C   ? PRO A 1 205 ?  -8.421 -13.051   2.425 1.000 93.670 ? 205 PRO A C   1 
ATOM 1553 C CB  ? PRO A 1 205 ? -10.853 -12.865   3.053 1.000 93.670 ? 205 PRO A CB  1 
ATOM 1554 O O   ? PRO A 1 205 ?  -7.656 -13.786   3.054 1.000 93.670 ? 205 PRO A O   1 
ATOM 1555 C CG  ? PRO A 1 205 ? -10.973 -13.820   4.196 1.000 93.670 ? 205 PRO A CG  1 
ATOM 1556 C CD  ? PRO A 1 205 ? -10.826 -15.218   3.666 1.000 93.670 ? 205 PRO A CD  1 
ATOM 1557 N N   ? ALA A 1 206 ?  -8.053 -11.855   1.956 1.000 93.570 ? 206 ALA A N   1 
ATOM 1558 C CA  ? ALA A 1 206 ?  -6.796 -11.199   2.305 1.000 93.570 ? 206 ALA A CA  1 
ATOM 1559 C C   ? ALA A 1 206 ?  -6.997 -10.194   3.436 1.000 93.570 ? 206 ALA A C   1 
ATOM 1560 C CB  ? ALA A 1 206 ?  -6.200 -10.506   1.081 1.000 93.570 ? 206 ALA A CB  1 
ATOM 1561 O O   ? ALA A 1 206 ?  -8.097  -9.669   3.620 1.000 93.570 ? 206 ALA A O   1 
ATOM 1562 N N   ? LEU A 1 207 ?  -5.960  -9.963   4.216 1.000 93.780 ? 207 LEU A N   1 
ATOM 1563 C CA  ? LEU A 1 207 ?  -5.976  -8.978   5.292 1.000 93.780 ? 207 LEU A CA  1 
ATOM 1564 C C   ? LEU A 1 207 ?  -5.194  -7.729   4.897 1.000 93.780 ? 207 LEU A C   1 
ATOM 1565 C CB  ? LEU A 1 207 ?  -5.392  -9.576   6.575 1.000 93.780 ? 207 LEU A CB  1 
ATOM 1566 O O   ? LEU A 1 207 ?  -4.107  -7.828   4.322 1.000 93.780 ? 207 LEU A O   1 
ATOM 1567 C CG  ? LEU A 1 207 ?  -6.121 -10.791   7.149 1.000 93.780 ? 207 LEU A CG  1 
ATOM 1568 C CD1 ? LEU A 1 207 ?  -5.397 -11.306   8.389 1.000 93.780 ? 207 LEU A CD1 1 
ATOM 1569 C CD2 ? LEU A 1 207 ?  -7.569 -10.441   7.476 1.000 93.780 ? 207 LEU A CD2 1 
ATOM 1570 N N   ? TYR A 1 208 ?  -5.820  -6.664   5.168 1.000 95.010 ? 208 TYR A N   1 
ATOM 1571 C CA  ? TYR A 1 208 ?  -5.230  -5.347   4.951 1.000 95.010 ? 208 TYR A CA  1 
ATOM 1572 C C   ? TYR A 1 208 ?  -5.136  -4.570   6.259 1.000 95.010 ? 208 TYR A C   1 
ATOM 1573 C CB  ? TYR A 1 208 ?  -6.049  -4.553   3.930 1.000 95.010 ? 208 TYR A CB  1 
ATOM 1574 O O   ? TYR A 1 208 ?  -6.036  -4.645   7.099 1.000 95.010 ? 208 TYR A O   1 
ATOM 1575 C CG  ? TYR A 1 208 ?  -6.171  -5.233   2.588 1.000 95.010 ? 208 TYR A CG  1 
ATOM 1576 C CD1 ? TYR A 1 208 ?  -5.424  -4.800   1.495 1.000 95.010 ? 208 TYR A CD1 1 
ATOM 1577 C CD2 ? TYR A 1 208 ?  -7.033  -6.310   2.411 1.000 95.010 ? 208 TYR A CD2 1 
ATOM 1578 C CE1 ? TYR A 1 208 ?  -5.535  -5.423   0.256 1.000 95.010 ? 208 TYR A CE1 1 
ATOM 1579 C CE2 ? TYR A 1 208 ?  -7.152  -6.940   1.176 1.000 95.010 ? 208 TYR A CE2 1 
ATOM 1580 O OH  ? TYR A 1 208 ?  -6.513  -7.111  -1.117 1.000 95.010 ? 208 TYR A OH  1 
ATOM 1581 C CZ  ? TYR A 1 208 ?  -6.400  -6.491   0.107 1.000 95.010 ? 208 TYR A CZ  1 
ATOM 1582 N N   ? ILE A 1 209 ?  -3.955  -3.864   6.415 1.000 93.870 ? 209 ILE A N   1 
ATOM 1583 C CA  ? ILE A 1 209 ?  -3.903  -2.947   7.549 1.000 93.870 ? 209 ILE A CA  1 
ATOM 1584 C C   ? ILE A 1 209 ?  -4.815  -1.751   7.287 1.000 93.870 ? 209 ILE A C   1 
ATOM 1585 C CB  ? ILE A 1 209 ?  -2.459  -2.471   7.824 1.000 93.870 ? 209 ILE A CB  1 
ATOM 1586 O O   ? ILE A 1 209 ?  -4.723  -1.109   6.238 1.000 93.870 ? 209 ILE A O   1 
ATOM 1587 C CG1 ? ILE A 1 209 ?  -1.554  -3.666   8.142 1.000 93.870 ? 209 ILE A CG1 1 
ATOM 1588 C CG2 ? ILE A 1 209 ?  -2.436  -1.448   8.964 1.000 93.870 ? 209 ILE A CG2 1 
ATOM 1589 C CD1 ? ILE A 1 209 ?  -2.028  -4.506   9.320 1.000 93.870 ? 209 ILE A CD1 1 
ATOM 1590 N N   ? THR A 1 210 ?  -5.751  -1.457   8.243 1.000 94.610 ? 210 THR A N   1 
ATOM 1591 C CA  ? THR A 1 210 ?  -6.679  -0.341   8.096 1.000 94.610 ? 210 THR A CA  1 
ATOM 1592 C C   ? THR A 1 210 ?  -5.961   0.990   8.299 1.000 94.610 ? 210 THR A C   1 
ATOM 1593 C CB  ? THR A 1 210 ?  -7.849  -0.453   9.090 1.000 94.610 ? 210 THR A CB  1 
ATOM 1594 O O   ? THR A 1 210 ?  -5.470   1.276   9.393 1.000 94.610 ? 210 THR A O   1 
ATOM 1595 C CG2 ? THR A 1 210 ?  -7.346  -0.502  10.529 1.000 94.610 ? 210 THR A CG2 1 
ATOM 1596 O OG1 ? THR A 1 210 ?  -8.710   0.682   8.935 1.000 94.610 ? 210 THR A OG1 1 
ATOM 1597 N N   ? VAL A 1 211 ?  -5.965   1.857   7.251 1.000 95.820 ? 211 VAL A N   1 
ATOM 1598 C CA  ? VAL A 1 211 ?  -5.305   3.158   7.289 1.000 95.820 ? 211 VAL A CA  1 
ATOM 1599 C C   ? VAL A 1 211 ?  -6.079   4.104   8.205 1.000 95.820 ? 211 VAL A C   1 
ATOM 1600 C CB  ? VAL A 1 211 ?  -5.177   3.771   5.876 1.000 95.820 ? 211 VAL A CB  1 
ATOM 1601 O O   ? VAL A 1 211 ?  -5.481   4.874   8.960 1.000 95.820 ? 211 VAL A O   1 
ATOM 1602 C CG1 ? VAL A 1 211 ?  -4.664   5.207   5.955 1.000 95.820 ? 211 VAL A CG1 1 
ATOM 1603 C CG2 ? VAL A 1 211 ?  -4.255   2.918   5.007 1.000 95.820 ? 211 VAL A CG2 1 
ATOM 1604 N N   ? PHE A 1 212 ?  -7.397   4.023   8.202 1.000 95.580 ? 212 PHE A N   1 
ATOM 1605 C CA  ? PHE A 1 212 ?  -8.253   4.889   9.004 1.000 95.580 ? 212 PHE A CA  1 
ATOM 1606 C C   ? PHE A 1 212 ?  -7.880   4.803  10.479 1.000 95.580 ? 212 PHE A C   1 
ATOM 1607 C CB  ? PHE A 1 212 ?  -9.727   4.517   8.813 1.000 95.580 ? 212 PHE A CB  1 
ATOM 1608 O O   ? PHE A 1 212 ?  -7.843   5.819  11.176 1.000 95.580 ? 212 PHE A O   1 
ATOM 1609 C CG  ? PHE A 1 212 ? -10.678   5.387   9.588 1.000 95.580 ? 212 PHE A CG  1 
ATOM 1610 C CD1 ? PHE A 1 212 ? -11.245   4.937  10.774 1.000 95.580 ? 212 PHE A CD1 1 
ATOM 1611 C CD2 ? PHE A 1 212 ? -11.005   6.657   9.131 1.000 95.580 ? 212 PHE A CD2 1 
ATOM 1612 C CE1 ? PHE A 1 212 ? -12.126   5.740  11.494 1.000 95.580 ? 212 PHE A CE1 1 
ATOM 1613 C CE2 ? PHE A 1 212 ? -11.885   7.466   9.845 1.000 95.580 ? 212 PHE A CE2 1 
ATOM 1614 C CZ  ? PHE A 1 212 ? -12.445   7.005  11.026 1.000 95.580 ? 212 PHE A CZ  1 
ATOM 1615 N N   ? ASP A 1 213 ?  -7.618   3.647  11.000 1.000 93.060 ? 213 ASP A N   1 
ATOM 1616 C CA  ? ASP A 1 213 ?  -7.320   3.435  12.413 1.000 93.060 ? 213 ASP A CA  1 
ATOM 1617 C C   ? ASP A 1 213 ?  -5.946   3.996  12.775 1.000 93.060 ? 213 ASP A C   1 
ATOM 1618 C CB  ? ASP A 1 213 ?  -7.387   1.946  12.758 1.000 93.060 ? 213 ASP A CB  1 
ATOM 1619 O O   ? ASP A 1 213 ?  -5.605   4.105  13.954 1.000 93.060 ? 213 ASP A O   1 
ATOM 1620 C CG  ? ASP A 1 213 ?  -8.810   1.420  12.840 1.000 93.060 ? 213 ASP A CG  1 
ATOM 1621 O OD1 ? ASP A 1 213 ?  -9.738   2.212  13.113 1.000 93.060 ? 213 ASP A OD1 1 
ATOM 1622 O OD2 ? ASP A 1 213 ?  -9.004   0.203  12.632 1.000 93.060 ? 213 ASP A OD2 1 
ATOM 1623 N N   ? TYR A 1 214 ?  -5.101   4.455  11.725 1.000 93.950 ? 214 TYR A N   1 
ATOM 1624 C CA  ? TYR A 1 214 ?  -3.746   4.947  11.951 1.000 93.950 ? 214 TYR A CA  1 
ATOM 1625 C C   ? TYR A 1 214 ?  -3.620   6.407  11.533 1.000 93.950 ? 214 TYR A C   1 
ATOM 1626 C CB  ? TYR A 1 214 ?  -2.730   4.095  11.184 1.000 93.950 ? 214 TYR A CB  1 
ATOM 1627 O O   ? TYR A 1 214 ?  -2.511   6.937  11.431 1.000 93.950 ? 214 TYR A O   1 
ATOM 1628 C CG  ? TYR A 1 214 ?  -2.490   2.738  11.799 1.000 93.950 ? 214 TYR A CG  1 
ATOM 1629 C CD1 ? TYR A 1 214 ?  -1.460   2.538  12.716 1.000 93.950 ? 214 TYR A CD1 1 
ATOM 1630 C CD2 ? TYR A 1 214 ?  -3.291   1.652  11.463 1.000 93.950 ? 214 TYR A CD2 1 
ATOM 1631 C CE1 ? TYR A 1 214 ?  -1.234   1.289  13.283 1.000 93.950 ? 214 TYR A CE1 1 
ATOM 1632 C CE2 ? TYR A 1 214 ?  -3.074   0.397  12.024 1.000 93.950 ? 214 TYR A CE2 1 
ATOM 1633 O OH  ? TYR A 1 214 ?  -1.826  -1.013  13.490 1.000 93.950 ? 214 TYR A OH  1 
ATOM 1634 C CZ  ? TYR A 1 214 ?  -2.045   0.226  12.932 1.000 93.950 ? 214 TYR A CZ  1 
ATOM 1635 N N   ? ILE A 1 215 ?  -4.693   7.085  11.315 1.000 94.510 ? 215 ILE A N   1 
ATOM 1636 C CA  ? ILE A 1 215 ?  -4.676   8.444  10.785 1.000 94.510 ? 215 ILE A CA  1 
ATOM 1637 C C   ? ILE A 1 215 ?  -3.992   9.378  11.780 1.000 94.510 ? 215 ILE A C   1 
ATOM 1638 C CB  ? ILE A 1 215 ?  -6.103   8.947  10.472 1.000 94.510 ? 215 ILE A CB  1 
ATOM 1639 O O   ? ILE A 1 215 ?  -3.153  10.197  11.398 1.000 94.510 ? 215 ILE A O   1 
ATOM 1640 C CG1 ? ILE A 1 215 ?  -6.656   8.242   9.228 1.000 94.510 ? 215 ILE A CG1 1 
ATOM 1641 C CG2 ? ILE A 1 215 ?  -6.112  10.467  10.289 1.000 94.510 ? 215 ILE A CG2 1 
ATOM 1642 C CD1 ? ILE A 1 215 ?  -5.923   8.592   7.940 1.000 94.510 ? 215 ILE A CD1 1 
ATOM 1643 N N   ? ASP A 1 216 ?  -4.367   9.221  13.082 1.000 94.080 ? 216 ASP A N   1 
ATOM 1644 C CA  ? ASP A 1 216 ?  -3.758  10.074  14.098 1.000 94.080 ? 216 ASP A CA  1 
ATOM 1645 C C   ? ASP A 1 216 ?  -2.249   9.855  14.167 1.000 94.080 ? 216 ASP A C   1 
ATOM 1646 C CB  ? ASP A 1 216 ?  -4.391   9.813  15.467 1.000 94.080 ? 216 ASP A CB  1 
ATOM 1647 O O   ? ASP A 1 216 ?  -1.481  10.815  14.265 1.000 94.080 ? 216 ASP A O   1 
ATOM 1648 C CG  ? ASP A 1 216 ?  -5.812  10.338  15.574 1.000 94.080 ? 216 ASP A CG  1 
ATOM 1649 O OD1 ? ASP A 1 216 ?  -6.201  11.212  14.769 1.000 94.080 ? 216 ASP A OD1 1 
ATOM 1650 O OD2 ? ASP A 1 216 ?  -6.548   9.876  16.472 1.000 94.080 ? 216 ASP A OD2 1 
ATOM 1651 N N   ? TRP A 1 217 ?  -1.879   8.609  14.103 1.000 94.340 ? 217 TRP A N   1 
ATOM 1652 C CA  ? TRP A 1 217 ?  -0.465   8.249  14.115 1.000 94.340 ? 217 TRP A CA  1 
ATOM 1653 C C   ? TRP A 1 217 ?   0.254   8.826  12.900 1.000 94.340 ? 217 TRP A C   1 
ATOM 1654 C CB  ? TRP A 1 217 ?  -0.297   6.728  14.148 1.000 94.340 ? 217 TRP A CB  1 
ATOM 1655 O O   ? TRP A 1 217 ?   1.322   9.430  13.032 1.000 94.340 ? 217 TRP A O   1 
ATOM 1656 C CG  ? TRP A 1 217 ?   1.126   6.269  14.039 1.000 94.340 ? 217 TRP A CG  1 
ATOM 1657 C CD1 ? TRP A 1 217 ?   2.064   6.250  15.034 1.000 94.340 ? 217 TRP A CD1 1 
ATOM 1658 C CD2 ? TRP A 1 217 ?   1.775   5.768  12.867 1.000 94.340 ? 217 TRP A CD2 1 
ATOM 1659 C CE2 ? TRP A 1 217 ?   3.107   5.463  13.223 1.000 94.340 ? 217 TRP A CE2 1 
ATOM 1660 C CE3 ? TRP A 1 217 ?   1.358   5.546  11.547 1.000 94.340 ? 217 TRP A CE3 1 
ATOM 1661 N NE1 ? TRP A 1 217 ?   3.258   5.766  14.550 1.000 94.340 ? 217 TRP A NE1 1 
ATOM 1662 C CH2 ? TRP A 1 217 ?   3.592   4.739  11.023 1.000 94.340 ? 217 TRP A CH2 1 
ATOM 1663 C CZ2 ? TRP A 1 217 ?   4.026   4.947  12.307 1.000 94.340 ? 217 TRP A CZ2 1 
ATOM 1664 C CZ3 ? TRP A 1 217 ?   2.274   5.032  10.637 1.000 94.340 ? 217 TRP A CZ3 1 
ATOM 1665 N N   ? ILE A 1 218 ?  -0.314   8.702  11.741 1.000 95.750 ? 218 ILE A N   1 
ATOM 1666 C CA  ? ILE A 1 218 ?   0.245   9.180  10.481 1.000 95.750 ? 218 ILE A CA  1 
ATOM 1667 C C   ? ILE A 1 218 ?   0.394  10.699  10.527 1.000 95.750 ? 218 ILE A C   1 
ATOM 1668 C CB  ? ILE A 1 218 ?  -0.632   8.764   9.279 1.000 95.750 ? 218 ILE A CB  1 
ATOM 1669 O O   ? ILE A 1 218 ?   1.470  11.233  10.245 1.000 95.750 ? 218 ILE A O   1 
ATOM 1670 C CG1 ? ILE A 1 218 ?  -0.599   7.242   9.097 1.000 95.750 ? 218 ILE A CG1 1 
ATOM 1671 C CG2 ? ILE A 1 218 ?  -0.174   9.478   8.004 1.000 95.750 ? 218 ILE A CG2 1 
ATOM 1672 C CD1 ? ILE A 1 218 ?  -1.677   6.708   8.163 1.000 95.750 ? 218 ILE A CD1 1 
ATOM 1673 N N   ? LYS A 1 219 ?  -0.623  11.344  10.880 1.000 95.650 ? 219 LYS A N   1 
ATOM 1674 C CA  ? LYS A 1 219 ?  -0.622  12.804  10.901 1.000 95.650 ? 219 LYS A CA  1 
ATOM 1675 C C   ? LYS A 1 219 ?   0.348  13.338  11.951 1.000 95.650 ? 219 LYS A C   1 
ATOM 1676 C CB  ? LYS A 1 219 ?  -2.030  13.338  11.170 1.000 95.650 ? 219 LYS A CB  1 
ATOM 1677 O O   ? LYS A 1 219 ?   0.984  14.374  11.746 1.000 95.650 ? 219 LYS A O   1 
ATOM 1678 C CG  ? LYS A 1 219 ?  -2.985  13.185   9.995 1.000 95.650 ? 219 LYS A CG  1 
ATOM 1679 C CD  ? LYS A 1 219 ?  -4.342  13.810  10.292 1.000 95.650 ? 219 LYS A CD  1 
ATOM 1680 C CE  ? LYS A 1 219 ?  -5.235  13.820   9.059 1.000 95.650 ? 219 LYS A CE  1 
ATOM 1681 N NZ  ? LYS A 1 219 ?  -6.583  14.391   9.356 1.000 95.650 ? 219 LYS A NZ  1 
ATOM 1682 N N   ? GLY A 1 220 ?   0.379  12.725  13.110 1.000 95.670 ? 220 GLY A N   1 
ATOM 1683 C CA  ? GLY A 1 220 ?   1.330  13.089  14.148 1.000 95.670 ? 220 GLY A CA  1 
ATOM 1684 C C   ? GLY A 1 220 ?   2.771  13.057  13.674 1.000 95.670 ? 220 GLY A C   1 
ATOM 1685 O O   ? GLY A 1 220 ?   3.552  13.958  13.985 1.000 95.670 ? 220 GLY A O   1 
ATOM 1686 N N   ? ILE A 1 221 ?   3.162  12.085  12.957 1.000 95.350 ? 221 ILE A N   1 
ATOM 1687 C CA  ? ILE A 1 221 ?   4.518  11.942  12.438 1.000 95.350 ? 221 ILE A CA  1 
ATOM 1688 C C   ? ILE A 1 221 ?   4.780  13.008  11.377 1.000 95.350 ? 221 ILE A C   1 
ATOM 1689 C CB  ? ILE A 1 221 ?   4.752  10.532  11.850 1.000 95.350 ? 221 ILE A CB  1 
ATOM 1690 O O   ? ILE A 1 221 ?   5.820  13.671  11.398 1.000 95.350 ? 221 ILE A O   1 
ATOM 1691 C CG1 ? ILE A 1 221 ?   4.645   9.470  12.951 1.000 95.350 ? 221 ILE A CG1 1 
ATOM 1692 C CG2 ? ILE A 1 221 ?   6.110  10.459  11.148 1.000 95.350 ? 221 ILE A CG2 1 
ATOM 1693 C CD1 ? ILE A 1 221 ?   5.708   9.593  14.034 1.000 95.350 ? 221 ILE A CD1 1 
ATOM 1694 N N   ? ILE A 1 222 ?   3.822  13.171  10.444 1.000 95.180 ? 222 ILE A N   1 
ATOM 1695 C CA  ? ILE A 1 222 ?   3.985  14.112   9.341 1.000 95.180 ? 222 ILE A CA  1 
ATOM 1696 C C   ? ILE A 1 222 ?   4.120  15.531   9.889 1.000 95.180 ? 222 ILE A C   1 
ATOM 1697 C CB  ? ILE A 1 222 ?   2.804  14.031   8.349 1.000 95.180 ? 222 ILE A CB  1 
ATOM 1698 O O   ? ILE A 1 222 ?   4.950  16.311   9.415 1.000 95.180 ? 222 ILE A O   1 
ATOM 1699 C CG1 ? ILE A 1 222 ?   2.859  12.718   7.559 1.000 95.180 ? 222 ILE A CG1 1 
ATOM 1700 C CG2 ? ILE A 1 222 ?   2.806  15.238   7.406 1.000 95.180 ? 222 ILE A CG2 1 
ATOM 1701 C CD1 ? ILE A 1 222 ?   1.664  12.497   6.642 1.000 95.180 ? 222 ILE A CD1 1 
ATOM 1702 N N   ? ALA A 1 223 ?   3.353  15.955  10.882 1.000 92.210 ? 223 ALA A N   1 
ATOM 1703 C CA  ? ALA A 1 223 ?   3.345  17.291  11.472 1.000 92.210 ? 223 ALA A CA  1 
ATOM 1704 C C   ? ALA A 1 223 ?   4.629  17.555  12.251 1.000 92.210 ? 223 ALA A C   1 
ATOM 1705 C CB  ? ALA A 1 223 ?   2.130  17.465  12.380 1.000 92.210 ? 223 ALA A CB  1 
ATOM 1706 O O   ? ALA A 1 223 ?   5.094  18.695  12.328 1.000 92.210 ? 223 ALA A O   1 
ATOM 1707 N N   ? GLY A 1 224 ?   5.220  16.615  12.898 1.000 83.270 ? 224 GLY A N   1 
ATOM 1708 C CA  ? GLY A 1 224 ?   6.380  16.697  13.771 1.000 83.270 ? 224 GLY A CA  1 
ATOM 1709 C C   ? GLY A 1 224 ?   7.696  16.692  13.017 1.000 83.270 ? 224 GLY A C   1 
ATOM 1710 O O   ? GLY A 1 224 ?   8.744  17.011  13.583 1.000 83.270 ? 224 GLY A O   1 
ATOM 1711 N N   ? ASN A 1 225 ?   7.735  16.495  11.746 1.000 65.210 ? 225 ASN A N   1 
ATOM 1712 C CA  ? ASN A 1 225 ?   8.919  16.428  10.896 1.000 65.210 ? 225 ASN A CA  1 
ATOM 1713 C C   ? ASN A 1 225 ?   8.916  17.531   9.842 1.000 65.210 ? 225 ASN A C   1 
ATOM 1714 C CB  ? ASN A 1 225 ?   9.024  15.055  10.228 1.000 65.210 ? 225 ASN A CB  1 
ATOM 1715 O O   ? ASN A 1 225 ?   9.976  17.978   9.401 1.000 65.210 ? 225 ASN A O   1 
ATOM 1716 C CG  ? ASN A 1 225 ?   9.637  14.009  11.137 1.000 65.210 ? 225 ASN A CG  1 
ATOM 1717 N ND2 ? ASN A 1 225 ?   8.998  12.848  11.220 1.000 65.210 ? 225 ASN A ND2 1 
ATOM 1718 O OD1 ? ASN A 1 225 ?  10.676  14.242  11.760 1.000 65.210 ? 225 ASN A OD1 1 
# 
loop_
_struct_sheet_range.sheet_id 
_struct_sheet_range.id 
_struct_sheet_range.beg_label_comp_id 
_struct_sheet_range.beg_label_asym_id 
_struct_sheet_range.beg_label_seq_id 
_struct_sheet_range.pdbx_beg_PDB_ins_code 
_struct_sheet_range.end_label_comp_id 
_struct_sheet_range.end_label_asym_id 
_struct_sheet_range.end_label_seq_id 
_struct_sheet_range.pdbx_end_PDB_ins_code 
_struct_sheet_range.beg_auth_comp_id 
_struct_sheet_range.beg_auth_asym_id 
_struct_sheet_range.beg_auth_seq_id 
_struct_sheet_range.end_auth_comp_id 
_struct_sheet_range.end_auth_asym_id 
_struct_sheet_range.end_auth_seq_id 
A A VAL A   2 ? VAL A   3 ? VAL A 2   VAL A 3   
A B ASP A 172 ? THR A 173 ? ASP A 172 THR A 173 
B C ASP A   6 ? GLU A   7 ? ASP A 6   GLU A 7   
B D SER A 105 ? SER A 105 ? SER A 105 SER A 105 
B E ILE A 116 ? GLY A 121 ? ILE A 116 GLY A 121 
B F HIS A 137 ? LEU A 144 ? HIS A 137 LEU A 144 
B G THR A 161 ? GLY A 165 ? THR A 161 GLY A 165 
B H PRO A 181 ? CYS A 184 ? PRO A 181 CYS A 184 
B I GLN A 187 ? VAL A 194 ? GLN A 187 VAL A 194 
B J ALA A 206 ? THR A 210 ? ALA A 206 THR A 210 
C K LEU A  16 ? SER A  21 ? LEU A 16  SER A 21  
C L ILE A  24 ? LEU A  30 ? ILE A 24  LEU A 30  
C M TRP A  35 ? THR A  38 ? TRP A 35  THR A 38  
C N MET A  47 ? PHE A  51 ? MET A 47  PHE A 51  
C O GLN A  64 ? ARG A  66 ? GLN A 64  ARG A 66  
C P PRO A  68 ? PHE A  73 ? PRO A 68  PHE A 73  
C Q MET A  87 ? LEU A  91 ? MET A 87  LEU A 91  
# 
loop_
_struct_conf.id 
_struct_conf.conf_type_id 
_struct_conf.beg_label_comp_id 
_struct_conf.beg_label_asym_id 
_struct_conf.beg_label_seq_id 
_struct_conf.pdbx_beg_PDB_ins_code 
_struct_conf.end_label_comp_id 
_struct_conf.end_label_asym_id 
_struct_conf.end_label_seq_id 
_struct_conf.pdbx_end_PDB_ins_code 
_struct_conf.beg_auth_comp_id 
_struct_conf.beg_auth_asym_id 
_struct_conf.beg_auth_seq_id 
_struct_conf.end_auth_comp_id 
_struct_conf.end_auth_asym_id 
_struct_conf.end_auth_seq_id 
STRN1         STRN         VAL A   2 ? VAL A   3 ? VAL A 2   VAL A 3   
TURN_TY1_P1   TURN_TY1_P   GLY A   4 ? GLY A   4 ? GLY A 4   GLY A 4   
STRN2         STRN         ASP A   6 ? GLU A   7 ? ASP A 6   GLU A 7   
HELX_LH_PP_P1 HELX_LH_PP_P CYS A   8 ? ASN A   9 ? CYS A 8   ASN A 9   
TURN_TY1_P2   TURN_TY1_P   ILE A  10 ? SER A  15 ? ILE A 10  SER A 15  
STRN3         STRN         LEU A  16 ? SER A  21 ? LEU A 16  SER A 21  
TURN_TY1_P3   TURN_TY1_P   ASP A  22 ? GLY A  23 ? ASP A 22  GLY A 23  
STRN4         STRN         ILE A  24 ? LEU A  30 ? ILE A 24  LEU A 30  
BEND1         BEND         ASN A  32 ? GLU A  34 ? ASN A 32  GLU A 34  
STRN5         STRN         TRP A  35 ? THR A  38 ? TRP A 35  THR A 38  
HELX_RH_3T_P1 HELX_RH_3T_P ALA A  40 ? CYS A  42 ? ALA A 40  CYS A 42  
BEND2         BEND         LYS A  45 ? ARG A  46 ? LYS A 45  ARG A 46  
STRN6         STRN         MET A  47 ? PHE A  51 ? MET A 47  PHE A 51  
BEND3         BEND         GLY A  52 ? GLY A  52 ? GLY A 52  GLY A 52  
BEND4         BEND         HIS A  54 ? HIS A  54 ? HIS A 54  HIS A 54  
BEND5         BEND         LYS A  56 ? VAL A  58 ? LYS A 56  VAL A 58  
TURN_TY1_P4   TURN_TY1_P   LYS A  61 ? ASP A  62 ? LYS A 61  ASP A 62  
STRN7         STRN         GLN A  64 ? ARG A  66 ? GLN A 64  ARG A 66  
STRN8         STRN         PRO A  68 ? PHE A  73 ? PRO A 68  PHE A 73  
BEND6         BEND         CYS A  74 ? LEU A  75 ? CYS A 74  LEU A 75  
BEND7         BEND         SER A  77 ? ASN A  79 ? SER A 77  ASN A 79  
TURN_TY1_P5   TURN_TY1_P   TRP A  82 ? ASP A  83 ? TRP A 82  ASP A 83  
STRN9         STRN         MET A  87 ? LEU A  91 ? MET A 87  LEU A 91  
BEND8         BEND         ASN A  92 ? ARG A  93 ? ASN A 92  ARG A 93  
HELX_LH_PP_P2 HELX_LH_PP_P PRO A  94 ? ASN A  97 ? PRO A 94  ASN A 97  
BEND9         BEND         THR A  99 ? HIS A 100 ? THR A 99  HIS A 100 
HELX_LH_PP_P3 HELX_LH_PP_P PRO A 103 ? LEU A 104 ? PRO A 103 LEU A 104 
STRN10        STRN         SER A 105 ? SER A 105 ? SER A 105 SER A 105 
HELX_LH_PP_P4 HELX_LH_PP_P LEU A 106 ? PRO A 107 ? LEU A 106 PRO A 107 
BEND10        BEND         SER A 108 ? LYS A 109 ? SER A 108 LYS A 109 
HELX_LH_PP_P5 HELX_LH_PP_P PRO A 110 ? SER A 112 ? PRO A 110 SER A 112 
TURN_TY1_P6   TURN_TY1_P   GLN A 113 ? ASP A 114 ? GLN A 113 ASP A 114 
STRN11        STRN         ILE A 116 ? GLY A 121 ? ILE A 116 GLY A 121 
BEND11        BEND         TRP A 122 ? GLY A 123 ? TRP A 122 GLY A 123 
BEND12        BEND         ILE A 125 ? LYS A 129 ? ILE A 125 LYS A 129 
BEND13        BEND         ASP A 134 ? VAL A 135 ? ASP A 134 VAL A 135 
STRN12        STRN         HIS A 137 ? LEU A 144 ? HIS A 137 LEU A 144 
HELX_RH_AL_P1 HELX_RH_AL_P HIS A 146 ? ARG A 150 ? HIS A 146 ARG A 150 
TURN_TY1_P7   TURN_TY1_P   ALA A 151 ? PHE A 152 ? ALA A 151 PHE A 152 
BEND14        BEND         TYR A 153 ? TYR A 153 ? TYR A 153 TYR A 153 
TURN_TY1_P8   TURN_TY1_P   SER A 154 ? GLY A 155 ? SER A 154 GLY A 155 
BEND15        BEND         LYS A 158 ? LYS A 158 ? LYS A 158 LYS A 158 
BEND16        BEND         LYS A 160 ? LYS A 160 ? LYS A 160 LYS A 160 
STRN13        STRN         THR A 161 ? GLY A 165 ? THR A 161 GLY A 165 
TURN_TY1_P9   TURN_TY1_P   LEU A 167 ? GLU A 168 ? LEU A 167 GLU A 168 
BEND17        BEND         GLY A 170 ? GLY A 170 ? GLY A 170 GLY A 170 
STRN14        STRN         ASP A 172 ? THR A 173 ? ASP A 172 THR A 173 
TURN_TY1_P10  TURN_TY1_P   GLN A 175 ? GLY A 176 ? GLN A 175 GLY A 176 
TURN_TY1_P11  TURN_TY1_P   SER A 178 ? GLY A 179 ? SER A 178 GLY A 179 
STRN15        STRN         PRO A 181 ? CYS A 184 ? PRO A 181 CYS A 184 
TURN_TY1_P12  TURN_TY1_P   ASN A 185 ? GLY A 186 ? ASN A 185 GLY A 186 
STRN16        STRN         GLN A 187 ? VAL A 194 ? GLN A 187 VAL A 194 
BEND18        BEND         ASP A 197 ? PRO A 198 ? ASP A 197 PRO A 198 
TURN_TY1_P13  TURN_TY1_P   CYS A 199 ? ALA A 200 ? CYS A 199 ALA A 200 
TURN_TY1_P14  TURN_TY1_P   PRO A 202 ? ARG A 203 ? PRO A 202 ARG A 203 
STRN17        STRN         ALA A 206 ? THR A 210 ? ALA A 206 THR A 210 
BEND19        BEND         VAL A 211 ? VAL A 211 ? VAL A 211 VAL A 211 
HELX_RH_3T_P2 HELX_RH_3T_P PHE A 212 ? TYR A 214 ? PHE A 212 TYR A 214 
HELX_RH_AL_P2 HELX_RH_AL_P ILE A 215 ? GLY A 224 ? ILE A 215 GLY A 224 
# 
