# Supplementary material for: FlatProt: 2D visualization eases protein structure comparison
Source: BMC Bioinformatics. 2025 Aug 13;26:210. doi: 10.1186/s12859-025-06233-x (PMC12344939; doi:10.1186/s12859-025-06233-x)
Supplement: Supplementary file 1 — Supplementary Material 1 [file 12859_2025_6233_MOESM1_ESM.zip › KLK/structures/EreuK7.cif]

data_EreuK7
# 
_entry.id   EreuK7 
# 
_entity.id                         1    
_entity.type                       polymer 
_entity.pdbx_description           polymer-1 
_entity.formula_weight             24176 
_entity.pdbx_number_of_molecules      1 
# 
loop_
_struct_sheet.id 
_struct_sheet.number_strands 
A 8 
B 6 
C 2 
# 
loop_
_struct_conf_type.id 
_struct_conf_type.criteria 
TURN_TY1_P   DSSP 
STRN         DSSP 
HELX_LH_PP_P DSSP 
BEND         DSSP 
HELX_RH_3T_P DSSP 
HELX_RH_AL_P DSSP 
# 
_struct_asym.id          A 
_struct_asym.entity_id   1 
# 
_software.pdbx_ordinal     1 
_software.name             dssp 
_software.version          4.4.10 
_software.date             ? 
_software.classification   'model annotation' 
# 
_entity_poly.entity_id                      1 
_entity_poly.type                           polypeptide(L) 
_entity_poly.nstd_linkage                   n 
_entity_poly.nstd_monomer                   n 
_entity_poly.pdbx_seq_one_letter_code       
;KIIGGEPCTEGSNPWQVALLKGDQLHCGGVLIHPRWVLTAAHCLMSQYNVFLGSDQLGDKSGRIIKAVRSFRHPGYSTQT
HVNDIMLVRLSSLARPSAKVQMVNLTSRCAPPGTKCIVSGWGTTTSPDVSFPKKLMCTDISLISPQDCKKVYKDLLGNAM
LCAGIPNSKKNACNGDSGGPLVCNGKLQGLVSWGSFPCGQPNDPGVYTQVCKYLKWIQDTIRGN
;
_entity_poly.pdbx_seq_one_letter_code_can   
;KIIGGEPCTEGSNPWQVALLKGDQLHCGGVLIHPRWVLTAAHCLMSQYNVFLGSDQLGDKSGRIIKAVRSFRHPGYSTQT
HVNDIMLVRLSSLARPSAKVQMVNLTSRCAPPGTKCIVSGWGTTTSPDVSFPKKLMCTDISLISPQDCKKVYKDLLGNAM
LCAGIPNSKKNACNGDSGGPLVCNGKLQGLVSWGSFPCGQPNDPGVYTQVCKYLKWIQDTIRGN
;
_entity_poly.pdbx_strand_id                 A 
# 
loop_
_dssp_struct_summary.entry_id 
_dssp_struct_summary.label_comp_id 
_dssp_struct_summary.label_asym_id 
_dssp_struct_summary.label_seq_id 
_dssp_struct_summary.secondary_structure 
_dssp_struct_summary.ss_bridge 
_dssp_struct_summary.helix_3_10 
_dssp_struct_summary.helix_alpha 
_dssp_struct_summary.helix_pi 
_dssp_struct_summary.helix_pp 
_dssp_struct_summary.bend 
_dssp_struct_summary.chirality 
_dssp_struct_summary.sheet 
_dssp_struct_summary.strand 
_dssp_struct_summary.ladder_1 
_dssp_struct_summary.ladder_2 
_dssp_struct_summary.accessibility 
_dssp_struct_summary.TCO 
_dssp_struct_summary.kappa 
_dssp_struct_summary.alpha 
_dssp_struct_summary.phi 
_dssp_struct_summary.psi 
_dssp_struct_summary.x_ca 
_dssp_struct_summary.y_ca 
_dssp_struct_summary.z_ca 
EreuK7 LYS A 1   . . . . . . . . . . . . ? .      .     .      .      50.9   -1.5  6.1   -10.2 
EreuK7 ILE A 2   . . > . . . . - . . . . ? -0.652 .     -176.7 -127.3 87.0   -1.6  4.1   -13.3 
EreuK7 ILE A 3   T . 3 . . . S + . . . . ? -0.853 89.4  7.4    -66.7  112.0  -0.1  6.0   -16.1 
EreuK7 GLY A 4   T . 3 . . . S + . . . . ? 0.740  101.1 145.4  88.8   8.3    -0.6  3.6   -19.0 
EreuK7 GLY A 5   . . < . . . . - . . . . ? -0.379 38.1  -141.1 -73.7  156.7  -2.7  1.2   -16.8 
EreuK7 GLU A 6   E . . . . . . - A A A . ? -0.910 35.3  -79.3  -115.0 149.8  -5.6  -0.7  -18.3 
EreuK7 PRO A 7   E . . . . > . - A A A . ? -0.331 57.2  -113.4 -47.8  131.9  -8.9  -1.4  -16.8 
EreuK7 CYS A 8   P . . . . P . - . . . . ? -0.390 34.9  -94.0  -63.2  147.9  -8.5  -4.4  -14.4 
EreuK7 THR A 9   P . > . . P . - . . . . ? -0.479 57.6  -91.9  -58.6  131.4  -10.1 -7.6  -15.2 
EreuK7 GLU A 10  T . 3 . . < S + . . . . ? -0.278 108.7 3.0    -51.6  124.0  -13.4 -7.7  -13.4 
EreuK7 GLY A 11  T . 3 . . . S + . . . . ? 0.498  93.0  120.9  83.0   1.5    -13.1 -9.2  -10.0 
EreuK7 SER A 12  S . < . . . S + . . . . ? 0.691  79.3  37.1   -76.9  -13.6  -9.3  -9.7  -10.3 
EreuK7 ASN A 13  . . > . . . . + . . . . ? -0.496 62.5  159.0  -138.8 65.5   -8.6  -7.5  -7.2  
EreuK7 PRO A 14  T . 3 . . . S + . . . . ? 0.598  73.2  61.5   -71.5  -7.0   -11.3 -8.2  -4.6  
EreuK7 TRP A 15  T . 3 . . . S + . . . . ? 0.605  79.2  105.8  -91.0  -18.5  -9.0  -6.9  -1.8  
EreuK7 GLN A 16  E . < . . . . - B I I . ? -0.513 49.8  -178.2 -69.4  131.2  -8.8  -3.4  -3.2  
EreuK7 VAL A 17  E . . . . . . - B I I . ? -0.895 21.9  -131.7 -128.1 157.8  -10.9 -0.7  -1.4  
EreuK7 ALA A 18  E . . . . . . - B I I J ? -0.941 9.0   -149.0 -108.4 125.2  -11.6 3.0   -1.8  
EreuK7 LEU A 19  E . . . . . . - B I I J ? -0.891 26.5  -160.4 -88.7  116.3  -11.3 5.4   1.1   
EreuK7 LEU A 20  E . . . . . . - B I I J ? -0.767 25.9  -152.6 -106.3 134.4  -13.9 8.1   0.4   
EreuK7 LYS A 21  E . > . . . S - B I I . ? -0.932 88.3  -46.3  -88.9  100.6  -14.3 11.6  1.7   
EreuK7 GLY A 22  T . 3 . . . S - . . . . ? -0.633 123.7 -28.2  64.1   -115.3 -18.0 11.7  1.2   
EreuK7 ASP A 23  T . 3 . . . S + . . . . ? 0.343  119.1 100.4  -111.6 3.8    -18.4 10.3  -2.3  
EreuK7 GLN A 24  E . < . . . S - B J I . ? -0.768 81.1  -110.6 -98.3  135.6  -15.0 11.4  -3.5  
EreuK7 LEU A 25  E . . . . . . + B J I . ? -0.434 41.0  165.8  -62.4  124.7  -12.0 9.1   -3.7  
EreuK7 HIS A 26  E . . . . . . - B J . . ? 0.793  62.5  -22.4  -102.2 -54.6  -9.4  10.1  -1.1  
EreuK7 CYS A 27  E . . . . . . - B J I . ? -0.953 60.7  -113.0 -148.2 163.3  -7.1  7.1   -1.0  
EreuK7 GLY A 28  E . . . . . . - B J I . ? -0.488 33.1  -179.0 -89.7  173.2  -6.9  3.5   -1.8  
EreuK7 GLY A 29  E . . . . . . - B J I . ? -0.951 22.6  -118.1 -161.9 175.8  -6.6  0.7   0.7   
EreuK7 VAL A 30  E . . . . . . - B J I K ? -0.997 19.0  -131.5 -132.6 125.7  -6.3  -3.0  1.1   
EreuK7 LEU A 31  E . . . . . . + B J . K ? -0.688 38.8  156.6  -72.7  118.4  -8.7  -5.4  2.9   
EreuK7 ILE A 32  E . . . . . . + B J . . ? 0.493  66.9  19.8   -121.2 -11.1  -6.4  -7.5  5.2   
EreuK7 HIS A 33  E . > . . . S - B J . K ? -0.967 84.4  -104.2 -156.7 152.2  -9.0  -8.5  7.8   
EreuK7 PRO A 34  T . 3 . . . S + . . . . ? 0.788  126.0 25.0   -55.1  -20.2  -12.9 -8.7  8.0   
EreuK7 ARG A 35  T . 3 . . . S + . . . . ? 0.256  114.9 75.6   -122.5 5.2    -12.7 -5.5  10.1  
EreuK7 TRP A 36  E . < . . . . - B K K L ? -0.983 49.3  -168.4 -135.1 132.5  -9.4  -3.9  9.0   
EreuK7 VAL A 37  E . . . . . . - B K K L ? -0.950 16.2  -144.9 -111.4 131.8  -8.2  -2.0  6.0   
EreuK7 LEU A 38  E . . . . . . + B K K L ? -0.860 35.1  143.9  -95.0  135.0  -4.5  -1.3  5.4   
EreuK7 THR A 39  E . . . . . . - B K . L ? -0.846 50.7  -63.3  -154.9 -177.3 -3.6  2.1   3.8   
EreuK7 ALA A 40  . . > . . . . - . . . . ? -0.641 34.1  -136.1 -81.3  143.0  -1.0  4.8   3.8   
EreuK7 ALA A 41  G . > . . . S + . . . . ? 0.797  103.2 64.3   -66.5  -31.4  -0.4  6.9   6.9   
EreuK7 HIS A 42  G . 3 . . . S + . . . . ? 0.551  90.2  71.1   -75.4  3.1    -0.3  10.2  4.9   
EreuK7 CYS A 43  G . < . . . S + . . . . ? 0.332  70.4  144.3  -97.1  6.4    -4.0  9.5   4.0   
EreuK7 LEU A 44  . . < . . . . + . . . . ? -0.201 18.8  164.8  -60.0  135.2  -5.3  10.2  7.5   
EreuK7 MET A 45  . . . . . . . - . . . . ? -0.899 49.7  -110.8 -140.9 168.9  -8.7  11.9  7.9   
EreuK7 SER A 46  S . . . . . S + . . . . ? 0.835  102.4 11.6   -68.1  -33.2  -11.3 12.6  10.6  
EreuK7 GLN A 47  . . . . . . . - . . . . ? -0.996 65.4  -163.7 -149.2 142.5  -13.8 10.2  8.8   
EreuK7 TYR A 48  E . . . . . . - B L . M ? -0.974 13.8  -153.6 -125.7 139.8  -13.7 7.6   6.0   
EreuK7 ASN A 49  E . . . . > . - B L J M ? -0.979 23.5  -148.3 -95.1  127.7  -16.3 5.8   3.9   
EreuK7 VAL A 50  E . . . . P . - B L J M ? -0.880 10.5  -162.4 -99.1  116.9  -14.8 2.5   2.8   
EreuK7 PHE A 51  E . . . . < . + B L J M ? -0.847 22.4  153.0  -98.6  125.3  -16.1 1.4   -0.6  
EreuK7 LEU A 52  E . . . . . . + B L . M ? -0.950 39.8  52.1   -147.5 155.1  -15.6 -2.4  -1.6  
EreuK7 GLY A 53  S . . . . . S + . . . . ? 0.485  92.8  76.6   102.3  -2.3   -17.1 -5.1  -3.8  
EreuK7 SER A 54  . . . . . . . - . . . . ? -0.994 61.2  -149.9 -142.3 147.9  -17.1 -3.1  -7.1  
EreuK7 ASP A 55  S . . . . . S + . . . . ? 0.343  87.2  72.8   -92.2  1.5    -14.5 -2.2  -9.7  
EreuK7 GLN A 56  B . > . . . S - C O O . ? -0.975 84.6  -128.4 -121.7 117.8  -16.6 1.0   -10.5 
EreuK7 LEU A 57  T . 3 . . . S + . . . . ? -0.395 98.0  19.1   -61.6  127.9  -16.7 3.9   -8.1  
EreuK7 GLY A 58  T . 3 . . . S + . . . . ? 0.455  87.8  145.7  93.4   -4.0   -20.3 4.8   -7.4  
EreuK7 ASP A 59  . . X . . . . - . . . . ? -0.523 51.4  -137.2 -67.2  134.2  -21.6 1.4   -8.6  
EreuK7 LYS A 60  T . 3 . . . S + . . . . ? 0.676  101.7 67.7   -70.3  -18.6  -24.7 0.3   -6.6  
EreuK7 SER A 61  T . 3 . . . S + . . . . ? 0.634  88.1  89.9   -77.2  -14.4  -23.3 -3.2  -6.4  
EreuK7 GLY A 62  S . < . . . S - . . . . ? -0.383 73.0  -132.2 -78.2  160.3  -20.5 -1.8  -4.1  
EreuK7 ARG A 63  E . . . . . . - B M M . ? -0.931 7.2   -150.1 -116.4 142.7  -20.7 -1.6  -0.4  
EreuK7 ILE A 64  E . . . . . . - B M M . ? -0.956 14.9  -179.3 -116.1 120.3  -19.9 1.3   1.9   
EreuK7 ILE A 65  E . . . . . . - B M M . ? -0.982 26.7  -122.5 -115.0 134.6  -18.7 0.7   5.4   
EreuK7 LYS A 66  E . . . . . . - B M M . ? -0.492 18.3  -130.3 -74.9  141.0  -17.9 3.5   7.8   
EreuK7 ALA A 67  E . . . . . . - B M M N ? -0.825 21.6  -176.8 -88.6  132.2  -14.5 3.7   9.4   
EreuK7 VAL A 68  E . . . . . . + B M . . ? 0.719  64.8  10.6   -102.7 -22.5  -14.6 4.2   13.1  
EreuK7 ARG A 69  E . . . . . . - B M . N ? -0.994 55.7  -152.6 -158.0 148.5  -10.9 4.6   13.8  
EreuK7 SER A 70  E . . . . . . - B M . N ? -0.988 7.3   -161.3 -126.2 136.9  -7.5  5.1   12.2  
EreuK7 PHE A 71  E . . . . . . - B M . N ? -0.894 7.2   -161.5 -122.3 103.7  -4.1  4.0   13.5  
EreuK7 ARG A 72  E . . . . . . - B M . N ? -0.524 36.9  -99.1  -78.7  142.7  -1.0  5.6   12.1  
EreuK7 HIS A 73  . . > . . . . - . . . . ? -0.433 32.4  -132.3 -54.4  131.4  2.3   3.9   12.6  
EreuK7 PRO A 74  T . 3 . . . S + . . . . ? 0.754  105.6 53.5   -61.7  -25.2  3.8   5.7   15.7  
EreuK7 GLY A 75  T . 3 . . . S + . . . . ? 0.285  78.4  134.4  -93.8  9.0    7.1   6.1   13.8  
EreuK7 TYR A 76  . . < . . . . - . . . . ? -0.414 40.9  -156.2 -62.4  131.9  5.5   7.7   10.7  
EreuK7 SER A 77  . . . > . . . - . . . . ? -0.950 15.3  -161.2 -112.8 125.7  7.5   10.7  9.6   
EreuK7 THR A 78  T . . 4 . . S + . . . . ? 0.699  94.4  53.6   -76.2  -15.3  5.8   13.5  7.5   
EreuK7 GLN A 79  T . . 4 . . S + . . . . ? 0.925  126.0 16.3   -84.9  -43.2  9.2   14.6  6.3   
EreuK7 THR A 80  T . . 4 . . S - . . . . ? 0.592  90.6  -131.3 -108.1 -13.0  10.7  11.4  5.0   
EreuK7 HIS A 81  . . > < . . . + . . . . ? 0.669  50.9  159.5  63.7   14.2   7.5   9.4   4.7   
EreuK7 VAL A 82  T . 3 . . . . + . . . . ? -0.476 65.0  16.9   -62.2  139.9  9.3   6.7   6.5   
EreuK7 ASN A 83  T . 3 . . . S + . . . . ? 0.878  78.6  173.2  63.8   34.5   6.8   4.2   8.1   
EreuK7 ASP A 84  . . < . . . . + . . . . ? -0.502 32.3  119.2  -71.5  70.6   3.9   5.5   5.9   
EreuK7 ILE A 85  . . . . . . . + . . . . ? -0.998 35.2  177.0  -143.3 138.5  1.4   2.8   7.0   
EreuK7 MET A 86  E . . . . . . - B N L N ? -0.998 20.1  -140.1 -145.3 142.3  -2.0  3.0   8.7   
EreuK7 LEU A 87  E . . . . . . - B N L N ? -0.886 13.7  -157.7 -102.4 134.7  -4.8  0.6   9.8   
EreuK7 VAL A 88  E . . . . . . - B N L N ? -0.975 8.2   -145.9 -114.5 123.5  -8.4  1.6   9.5   
EreuK7 ARG A 89  E . . . . . . - B N L N ? -0.771 15.5  -138.5 -89.6  131.7  -11.0 -0.1  11.7  
EreuK7 LEU A 90  E . . . . . . - B N . N ? -0.548 12.0  -132.3 -90.4  147.3  -14.4 -0.7  10.1  
EreuK7 SER A 91  S . . . . . S + . . . . ? 0.716  93.2  14.5   -68.4  -23.6  -17.8 -0.1  11.9  
EreuK7 SER A 92  S . . . . . S - . . . . ? -0.950 97.2  -77.9  -147.1 162.9  -18.9 -3.6  10.6  
EreuK7 LEU A 93  . . . . . . . - . . . . ? -0.407 33.3  -129.7 -66.8  135.8  -17.5 -6.8  9.1   
EreuK7 ALA A 94  . . . . . . . - . . . . ? -0.808 32.9  -138.0 -77.9  99.2   -16.6 -6.8  5.5   
EreuK7 ARG A 95  . . . . . . . - . . . . ? -0.569 19.2  -114.3 -67.0  124.7  -18.4 -10.1 4.5   
EreuK7 PRO A 96  . . . . . . . + . . . . ? -0.315 50.1  146.0  -60.0  144.9  -16.4 -12.2 2.2   
EreuK7 SER A 97  . . . . . . . - . . . . ? -0.879 66.5  -77.4  -160.3 178.2  -17.7 -12.8 -1.4  
EreuK7 ALA A 98  S . . . . . S + . . . . ? 0.800  135.0 37.2   -58.0  -20.3  -16.4 -13.3 -4.9  
EreuK7 LYS A 99  S . . . . . S + . . . . ? 0.476  113.4 59.1   -115.8 -6.6   -15.8 -9.5  -5.0  
EreuK7 VAL A 100 . . . . . . . + . . . . ? -0.917 66.8  148.8  -131.0 105.9  -14.7 -8.9  -1.4  
EreuK7 GLN A 101 . . . . . . . - . . . . ? -0.963 42.0  -120.4 -137.5 151.9  -11.6 -10.8 -0.3  
EreuK7 MET A 102 P . . . . > . - . . . . ? -0.699 27.9  -131.2 -85.7  145.5  -8.6  -10.3 2.0   
EreuK7 VAL A 103 P . . . . P . - . . . . ? -0.711 27.6  -105.8 -93.3  146.1  -5.1  -10.4 0.6   
EreuK7 ASN A 104 E . . . . P . - A B B . ? -0.487 28.1  -145.5 -73.3  134.0  -2.5  -12.5 2.3   
EreuK7 LEU A 105 E . . . . < . - A B B . ? -0.781 15.5  -164.4 -94.8  147.7  0.2   -10.9 4.4   
EreuK7 THR A 106 . . . . . . . - . . . . ? -0.982 27.9  -150.0 -133.7 146.8  3.8   -12.2 4.4   
EreuK7 SER A 107 S . . . . . S + . . . . ? 0.510  81.9  86.8   -85.1  -3.7   6.8   -11.7 6.7   
EreuK7 ARG A 108 S . . . . . S - . . . . ? -0.858 73.3  -140.3 -105.1 130.1  9.0   -12.3 3.7   
EreuK7 CYS A 109 P . . . . > . - . . . . ? -0.617 22.8  -120.4 -85.8  135.5  10.0  -9.6  1.3   
EreuK7 ALA A 110 P . . . . P . - . . . . ? -0.448 30.6  -115.4 -70.4  139.7  10.0  -10.4 -2.4  
EreuK7 PRO A 111 P . > . . P . - . . . . ? -0.359 41.5  -77.0  -71.7  162.1  13.4  -10.0 -4.1  
EreuK7 PRO A 112 T . 3 . . < S + . . . . ? -0.255 117.5 37.5   -54.6  143.3  14.1  -7.5  -7.0  
EreuK7 GLY A 113 T . 3 . . . S + . . . . ? 0.282  80.0  140.2  97.5   -15.8  12.7  -8.6  -10.4 
EreuK7 THR A 114 . . < . . . . - . . . . ? -0.501 54.7  -120.8 -61.2  133.1  9.5   -10.1 -8.9  
EreuK7 LYS A 115 E . . . . . . + A C C . ? -0.604 39.5  175.5  -79.7  137.2  6.5   -9.4  -11.0 
EreuK7 CYS A 116 E . . . . . . - A C C D ? -0.880 26.9  -131.5 -140.5 163.8  3.7   -7.5  -9.4  
EreuK7 ILE A 117 E . . . . . . - A C C D ? -0.976 14.7  -164.8 -119.3 132.9  0.4   -5.9  -9.9  
EreuK7 VAL A 118 E . . . . . . - A C C D ? -0.940 12.4  -177.2 -112.8 137.1  -0.6  -2.4  -8.8  
EreuK7 SER A 119 E . . . . . . + A C C . ? -0.970 14.6  122.7  -135.9 149.9  -4.2  -1.4  -8.8  
EreuK7 GLY A 120 E . . . . . . - A C C . ? -0.963 56.4  -114.3 174.3  172.3  -6.2  1.9   -8.0  
EreuK7 TRP A 121 S . . . . . S + . . . . ? 0.003  72.4  122.8  -109.8 13.5   -8.7  4.7   -8.9  
EreuK7 GLY A 122 S . . . . . S - . . . . ? 0.041  74.9  -51.0  -69.3  -177.2 -6.0  7.4   -8.9  
EreuK7 THR A 123 . . . . . . . - . . . . ? -0.330 39.2  -164.7 -62.0  142.3  -5.1  9.7   -11.8 
EreuK7 THR A 124 S . . . . . S + . . . . ? 0.444  71.9  51.7   -106.6 -7.6   -4.4  8.1   -15.2 
EreuK7 THR A 125 S . . . . . S - . . . . ? -0.928 75.6  -126.4 -131.7 150.4  -2.7  11.2  -16.8 
EreuK7 SER A 126 S . . . . . S - . . . . ? -0.962 88.8  -1.5   -139.7 129.2  0.1   13.7  -15.7 
EreuK7 PRO A 127 S . . . . . S + . . . . ? -0.998 131.1 62.6   -86.4  -15.1  0.2   16.8  -15.5 
EreuK7 ASP A 128 S . . . . . S - . . . . ? -0.627 87.5  -140.9 -75.2  108.6  -3.6  16.7  -16.8 
EreuK7 VAL A 129 . . . . . . . + . . . . ? -0.789 24.7  177.6  -82.4  116.4  -5.3  14.7  -13.9 
EreuK7 SER A 130 . . . . . . . - . . . . ? -1.000 16.6  -152.3 -118.3 127.8  -8.0  12.2  -15.0 
EreuK7 PHE A 131 . . . . . . . - . . . . ? -0.908 16.2  -139.9 -98.9  114.4  -9.9  10.0  -12.6 
EreuK7 PRO A 132 . . . . . . . - . . . . ? -0.449 6.3   -148.0 -70.0  144.1  -11.1 6.8   -14.0 
EreuK7 LYS A 133 S . . . . . S + . . . . ? 0.778  85.0  63.1   -75.8  -28.1  -14.5 5.5   -13.0 
EreuK7 LYS A 134 B . . . . . S - C P O . ? -0.711 100.2 -96.0  -99.6  145.5  -13.2 1.9   -13.4 
EreuK7 LEU A 135 . . . . . . . - . . . . ? -0.398 42.5  -146.4 -57.5  129.2  -10.4 0.3   -11.4 
EreuK7 MET A 136 E . . . . . . - A D A C ? -0.809 15.3  -170.2 -105.4 145.8  -7.2  0.5   -13.2 
EreuK7 CYS A 137 E . . . . . . + A D A C ? -0.976 7.0   179.9  -135.3 150.3  -4.3  -2.1  -13.2 
EreuK7 THR A 138 E . . . . . . - A D . C ? -0.991 26.2  -123.7 -148.6 140.4  -0.7  -2.3  -14.4 
EreuK7 ASP A 139 E . . . . . . + A D . C ? -0.677 38.7  167.0  -78.2  139.5  2.1   -4.9  -14.3 
EreuK7 ILE A 140 E . . . . . . - A D . C ? -0.913 26.0  -131.2 -148.1 164.0  5.3   -3.9  -12.6 
EreuK7 SER A 141 E . . . . . . - A D E C ? -0.966 26.9  -109.8 -120.8 146.2  8.6   -5.3  -11.3 
EreuK7 LEU A 142 E . . . . . . - A D E . ? -0.434 32.7  -146.1 -67.7  142.0  10.4  -4.8  -8.1  
EreuK7 ILE A 143 E . . . . . . - A D E . ? -0.851 21.7  -100.7 -109.8 152.9  13.6  -2.8  -8.4  
EreuK7 SER A 144 . . . > . . . - . . . . ? -0.293 27.2  -122.0 -68.2  147.0  16.8  -3.3  -6.3  
EreuK7 PRO A 145 H . . > . . S + . . . . ? 0.861  113.6 55.4   -53.8  -36.9  17.3  -0.9  -3.4  
EreuK7 GLN A 146 H . . > . . S + . . . . ? 0.905  108.4 46.4   -63.1  -45.5  20.6  0.2   -5.1  
EreuK7 ASP A 147 H . . > . . S + . . . . ? 0.875  112.1 51.6   -65.0  -36.9  19.0  1.0   -8.3  
EreuK7 CYS A 148 H . > X . . S + . . . . ? 0.889  105.5 54.8   -67.7  -37.5  16.3  2.9   -6.5  
EreuK7 LYS A 149 H . 3 X . . S + . . . . ? 0.748  94.9  67.6   -68.3  -28.6  18.9  4.9   -4.5  
EreuK7 LYS A 150 H . 3 < . . S + . . . . ? 0.828  113.5 32.6   -60.0  -24.6  20.5  6.0   -7.8  
EreuK7 VAL A 151 H . < < . . S + . . . . ? 0.880  132.5 26.9   -97.4  -46.6  17.2  8.0   -8.3  
EreuK7 TYR A 152 H . > < . . S - . . . . ? 0.389  84.1  -167.7 -107.3 4.8    16.1  9.0   -4.9  
EreuK7 LYS A 153 G . > < . . S - . . . . ? -0.176 70.3  -6.4   46.9   -123.1 19.6  9.1   -3.1  
EreuK7 ASP A 154 G . 3 . . . S + . . . . ? 0.461  118.1 84.1   -85.5  3.4    19.3  9.3   0.8   
EreuK7 LEU A 155 G . < . . . . + . . . . ? 0.699  67.4  92.7   -82.2  -12.2  15.6  9.8   0.6   
EreuK7 LEU A 156 . . < . . . . - . . . . ? -0.659 64.5  -161.1 -89.7  102.5  15.1  6.0   0.4   
EreuK7 GLY A 157 . . > . . . . - . . . . ? -0.377 32.4  -103.6 -71.6  168.5  14.6  4.6   4.0   
EreuK7 ASN A 158 T . 3 . . . S + . . . . ? 0.685  119.1 57.3   -70.1  -13.9  15.0  0.9   5.0   
EreuK7 ALA A 159 T . 3 . . . S + . . . . ? 0.162  92.7  90.1   -107.0 17.3   11.2  0.4   5.1   
EreuK7 MET A 160 E . < . . . . - A E . F ? -0.864 52.9  -168.0 -118.3 144.8  10.7  1.5   1.5   
EreuK7 LEU A 161 E . . . . . . - A E . F ? -0.952 11.8  -139.4 -127.9 153.5  10.6  -0.5  -1.7  
EreuK7 CYS A 162 E . . . . . . - A E E F ? -0.879 16.4  -179.4 -115.8 143.9  10.7  0.6   -5.4  
EreuK7 ALA A 163 E . . . . . . + A E E F ? -0.994 19.7  125.9  -141.6 137.6  8.8   -0.8  -8.3  
EreuK7 GLY A 164 E . . . . . . - A E E . ? -0.954 56.1  -96.9  -178.0 160.2  8.8   0.3   -11.9 
EreuK7 ILE A 165 . . > . . . . - . . . . ? -0.892 46.7  -116.8 -91.9  110.3  9.3   -0.9  -15.5 
EreuK7 PRO A 166 T . 3 . . . S + . . . . ? -0.342 99.6  3.7    -45.6  125.7  12.9  -0.2  -16.6 
EreuK7 ASN A 167 T . 3 . . . S + . . . . ? 0.808  106.8 126.0  74.3   16.3   12.7  2.3   -19.6 
EreuK7 SER A 168 . . < . . . . - . . . . ? -0.895 60.5  -148.5 -110.7 142.6  8.8   2.6   -19.2 
EreuK7 LYS A 169 . . . . . . . + . . . . ? 0.321  68.8  115.7  -79.3  -0.5   6.7   5.7   -18.7 
EreuK7 LYS A 170 . . . . . . . + . . . . ? -0.651 41.4  141.7  -79.8  117.3  4.4   3.5   -16.6 
EreuK7 ASN A 171 . . . . . . . - . . . . ? -0.959 55.7  -86.5  -152.8 156.8  4.4   4.8   -13.0 
EreuK7 ALA A 172 . . . . . . . - . . . . ? -0.549 48.7  -171.5 -64.4  131.3  2.1   5.4   -9.8  
EreuK7 CYS A 173 . . > . . . . - . . . . ? -0.783 33.7  -57.4  -120.3 174.0  0.5   8.8   -10.0 
EreuK7 ASN A 174 T . 3 . . . S + . . . . ? -0.123 110.3 39.8   -55.3  138.7  -1.6  11.0  -7.5  
EreuK7 GLY A 175 T . 3 . . . S + . . . . ? 0.238  91.8  79.7   107.5  1.8    -4.8  9.5   -6.0  
EreuK7 ASP A 176 . . X . . . . + . . . . ? 0.139  56.2  150.0  -120.7 10.7   -3.9  5.8   -5.3  
EreuK7 SER A 177 T . 3 . . . S + . . . . ? -0.286 72.6  20.6   -44.2  131.0  -2.0  6.5   -2.1  
EreuK7 GLY A 178 T . 3 . . . S + . . . . ? 0.293  93.6  138.2  91.8   -13.9  -2.5  3.4   0.0   
EreuK7 GLY A 179 . . < . . . . - . . . . ? -0.252 55.9  -88.8  -63.7  165.8  -3.3  1.2   -2.9  
EreuK7 PRO A 180 E . . . . . . - A F . G ? -0.480 22.4  -164.9 -94.5  138.2  -1.9  -2.4  -3.2  
EreuK7 LEU A 181 E . . . . . . - A F D G ? -0.976 25.7  -171.0 -103.1 107.0  1.3   -3.8  -4.7  
EreuK7 VAL A 182 E . . . . . . - A F D G ? -0.904 10.2  -174.5 -113.2 125.6  0.6   -7.5  -4.9  
EreuK7 CYS A 183 E . > . . . S - A F D G ? -0.979 72.7  -17.5  -120.5 123.8  3.3   -10.1 -5.9  
EreuK7 ASN A 184 T . 3 . . . S - . . . . ? 0.892  129.8 -50.9  52.3   33.9   2.5   -13.8 -6.4  
EreuK7 GLY A 185 T . 3 . . . S + . . . . ? 0.548  118.4 106.3  87.5   4.0    -0.8  -13.3 -4.5  
EreuK7 LYS A 186 E . < . . . S - A G B G ? -0.951 76.1  -110.3 -120.1 147.4  0.8   -11.5 -1.5  
EreuK7 LEU A 187 E . . . . . . + A G B G ? -0.575 41.9  163.0  -76.1  118.8  0.7   -7.9  -0.4  
EreuK7 GLN A 188 E . . . . . . + A G . . ? 0.702  56.9  1.5    -109.9 -25.9  4.2   -6.5  -0.8  
EreuK7 GLY A 189 E . . . . . . - A G H G ? -0.993 51.4  -132.6 -161.1 158.7  3.7   -2.8  -0.7  
EreuK7 LEU A 190 E . . . . . . - A G H G ? -0.971 42.3  -104.1 -114.4 134.1  1.5   0.2   -0.3  
EreuK7 VAL A 191 E . . . . . . + A G H . ? -0.399 54.8  156.8  -55.8  125.2  1.6   3.1   -2.6  
EreuK7 SER A 192 E . . . . . . - A G . . ? 0.750  49.5  -32.2  -121.3 -65.9  3.4   5.8   -0.7  
EreuK7 TRP A 193 E . . . . . . + A G H . ? -0.930 50.7  164.8  -155.9 168.3  5.2   8.5   -2.7  
EreuK7 GLY A 194 . . . . . . . - . . . . ? -0.969 43.8  -58.3  -173.6 -180.0 7.0   9.3   -6.0  
EreuK7 SER A 195 . . . . . . . - . . . . ? -0.422 55.1  -108.0 -75.4  151.0  8.1   11.9  -8.4  
EreuK7 PHE A 196 S . . . . . S + . . . . ? -0.999 103.4 44.4   -121.9 133.7  5.8   14.6  -10.0 
EreuK7 PRO A 197 S . . . . . S - . . . . ? 0.460  99.4  -136.5 -63.5  136.2  5.0   14.8  -13.0 
EreuK7 CYS A 198 S . . . . . S + . . . . ? -0.310 79.4  46.7   -63.5  153.3  4.3   10.9  -12.8 
EreuK7 GLY A 199 . . . . . . . + . . . . ? 0.737  68.9  156.1  91.7   15.4   5.5   8.6   -15.7 
EreuK7 GLN A 200 . . > . . . . - . . . . ? -0.604 56.5  -94.6  -75.2  131.7  9.1   10.0  -16.1 
EreuK7 PRO A 201 T . 3 . . . S + . . . . ? -0.326 109.3 8.0    -47.7  126.1  11.5  7.5   -17.6 
EreuK7 ASN A 202 T . 3 . . . S + . . . . ? 0.768  92.0  130.1  78.8   20.4   13.4  5.6   -14.9 
EreuK7 ASP A 203 . . < . . . . - . . . . ? -0.858 43.5  -160.3 -107.8 85.4   11.3  7.1   -12.0 
EreuK7 PRO A 204 . . . . . . . - . . . . ? -0.353 19.3  -111.8 -64.9  147.5  10.2  4.1   -9.9  
EreuK7 GLY A 205 E . . . . . . - A H F . ? -0.589 28.2  -130.7 -71.4  146.5  7.2   4.4   -7.6  
EreuK7 VAL A 206 E . . . . . . - A H F H ? -0.893 26.5  -173.1 -104.6 132.5  8.0   4.2   -3.9  
EreuK7 TYR A 207 E . . . . . . - A H F H ? -0.883 32.8  -111.7 -123.1 144.5  6.0   1.9   -1.7  
EreuK7 THR A 208 E . . . . . . - A H F H ? -0.730 39.9  -124.9 -70.2  121.9  5.7   1.2   2.0   
EreuK7 GLN A 209 E . > . . . . - A H . H ? -0.640 24.5  -167.8 -74.7  102.5  7.3   -2.4  2.4   
EreuK7 VAL A 210 G . > . . . S + . . . . ? 0.811  77.0  69.2   -67.6  -35.8  4.5   -4.3  4.2   
EreuK7 CYS A 211 G . > . . . S + . . . . ? 0.781  95.7  57.9   -59.0  -20.1  6.6   -7.4  5.1   
EreuK7 LYS A 212 G . < . . . S + . . . . ? 0.564  106.4 48.3   -85.8  -7.3   8.5   -5.2  7.6   
EreuK7 TYR A 213 G . < > . . S + . . . . ? 0.120  71.6  110.8  -122.3 17.8   5.3   -4.2  9.5   
EreuK7 LEU A 214 H . < > . . S + . . . . ? 0.924  80.7  49.3   -61.2  -45.2  3.7   -7.5  10.1  
EreuK7 LYS A 215 H . . > . . S + . . . . ? 0.932  112.4 47.2   -60.2  -48.5  4.3   -7.4  13.8  
EreuK7 TRP A 216 H . . > . . S + . . . . ? 0.914  111.9 52.0   -58.8  -42.7  2.9   -3.9  14.1  
EreuK7 ILE A 217 H . . X . . S + . . . . ? 0.948  113.0 43.3   -61.0  -48.5  -0.1  -4.8  12.1  
EreuK7 GLN A 218 H . . X . . S + . . . . ? 0.898  113.7 50.5   -66.9  -44.3  -0.9  -7.9  14.2  
EreuK7 ASP A 219 H . . X . . S + . . . . ? 0.882  111.0 48.9   -62.0  -43.5  -0.3  -6.1  17.5  
EreuK7 THR A 220 H . . < . . S + . . . . ? 0.920  112.7 47.8   -63.2  -43.9  -2.6  -3.2  16.5  
EreuK7 ILE A 221 H . > < . . S + . . . . ? 0.934  114.6 45.9   -64.4  -45.4  -5.4  -5.6  15.4  
EreuK7 ARG A 222 H . 3 < . . S + . . . . ? 0.865  110.6 53.6   -65.6  -36.7  -5.1  -7.7  18.6  
EreuK7 GLY A 223 T . 3 < . . . . . . . . ? 0.539  .     .      -81.6  -4.3   -5.0  -4.7  20.9  
EreuK7 ASN A 224 . . < . . . . . . . . . ? 0.610  .     .      -127.5 .      -8.2  -3.1  19.4  
# 
loop_
_dssp_struct_ladder.id 
_dssp_struct_ladder.sheet_id 
_dssp_struct_ladder.range_id_1 
_dssp_struct_ladder.range_id_2 
_dssp_struct_ladder.type 
_dssp_struct_ladder.beg_1_label_comp_id 
_dssp_struct_ladder.beg_1_label_asym_id 
_dssp_struct_ladder.beg_1_label_seq_id 
_dssp_struct_ladder.pdbx_beg_1_PDB_ins_code 
_dssp_struct_ladder.end_1_label_comp_id 
_dssp_struct_ladder.end_1_label_asym_id 
_dssp_struct_ladder.end_1_label_seq_id 
_dssp_struct_ladder.pdbx_end_1_PDB_ins_code 
_dssp_struct_ladder.beg_1_auth_comp_id 
_dssp_struct_ladder.beg_1_auth_asym_id 
_dssp_struct_ladder.beg_1_auth_seq_id 
_dssp_struct_ladder.end_1_auth_comp_id 
_dssp_struct_ladder.end_1_auth_asym_id 
_dssp_struct_ladder.end_1_auth_seq_id 
_dssp_struct_ladder.beg_2_label_comp_id 
_dssp_struct_ladder.beg_2_label_asym_id 
_dssp_struct_ladder.beg_2_label_seq_id 
_dssp_struct_ladder.pdbx_beg_2_PDB_ins_code 
_dssp_struct_ladder.end_2_label_comp_id 
_dssp_struct_ladder.end_2_label_asym_id 
_dssp_struct_ladder.end_2_label_seq_id 
_dssp_struct_ladder.pdbx_end_2_PDB_ins_code 
_dssp_struct_ladder.beg_2_auth_comp_id 
_dssp_struct_ladder.beg_2_auth_asym_id 
_dssp_struct_ladder.beg_2_auth_seq_id 
_dssp_struct_ladder.end_2_auth_comp_id 
_dssp_struct_ladder.end_2_auth_asym_id 
_dssp_struct_ladder.end_2_auth_seq_id 
A A A D anti-parallel GLU A 6   ? PRO A 7   ? GLU A 6   PRO A 7   CYS A 137 ? MET A 136 ? CYS A 137 MET A 136 
B A B G parallel      ASN A 104 ? LEU A 105 ? ASN A 104 LEU A 105 LYS A 186 ? LEU A 187 ? LYS A 186 LEU A 187 
C A C D anti-parallel LYS A 115 ? GLY A 120 ? LYS A 115 GLY A 120 SER A 141 ? MET A 136 ? SER A 141 MET A 136 
D A C F anti-parallel CYS A 116 ? VAL A 118 ? CYS A 116 VAL A 118 CYS A 183 ? LEU A 181 ? CYS A 183 LEU A 181 
E A D E anti-parallel SER A 141 ? ILE A 143 ? SER A 141 ILE A 143 GLY A 164 ? CYS A 162 ? GLY A 164 CYS A 162 
F A E H anti-parallel MET A 160 ? ALA A 163 ? MET A 160 ALA A 163 THR A 208 ? GLY A 205 ? THR A 208 GLY A 205 
G A F G anti-parallel PRO A 180 ? CYS A 183 ? PRO A 180 CYS A 183 LEU A 190 ? LYS A 186 ? LEU A 190 LYS A 186 
H A G H anti-parallel GLY A 189 ? TRP A 193 ? GLY A 189 TRP A 193 GLN A 209 ? VAL A 206 ? GLN A 209 VAL A 206 
I B I J anti-parallel GLN A 16  ? LYS A 21  ? GLN A 16  LYS A 21  VAL A 30  ? GLN A 24  ? VAL A 30  GLN A 24  
J B I L anti-parallel ALA A 18  ? LEU A 20  ? ALA A 18  LEU A 20  PHE A 51  ? ASN A 49  ? PHE A 51  ASN A 49  
K B J K anti-parallel VAL A 30  ? HIS A 33  ? VAL A 30  HIS A 33  LEU A 38  ? TRP A 36  ? LEU A 38  TRP A 36  
L B K N anti-parallel TRP A 36  ? THR A 39  ? TRP A 36  THR A 39  ARG A 89  ? MET A 86  ? ARG A 89  MET A 86  
M B L M anti-parallel TYR A 48  ? LEU A 52  ? TYR A 48  LEU A 52  ALA A 67  ? ARG A 63  ? ALA A 67  ARG A 63  
N B M N anti-parallel ALA A 67  ? ARG A 72  ? ALA A 67  ARG A 72  LEU A 90  ? MET A 86  ? LEU A 90  MET A 86  
O C O P anti-parallel GLN A 56  ? GLN A 56  ? GLN A 56  GLN A 56  LYS A 134 ? LYS A 134 ? LYS A 134 LYS A 134 
# 
loop_
_dssp_struct_bridge_pairs.id 
_dssp_struct_bridge_pairs.label_comp_id 
_dssp_struct_bridge_pairs.label_seq_id 
_dssp_struct_bridge_pairs.label_asym_id 
_dssp_struct_bridge_pairs.auth_seq_id 
_dssp_struct_bridge_pairs.auth_asym_id 
_dssp_struct_bridge_pairs.pdbx_PDB_ins_code 
_dssp_struct_bridge_pairs.acceptor_1_label_comp_id 
_dssp_struct_bridge_pairs.acceptor_1_label_seq_id 
_dssp_struct_bridge_pairs.acceptor_1_label_asym_id 
_dssp_struct_bridge_pairs.acceptor_1_auth_seq_id 
_dssp_struct_bridge_pairs.acceptor_1_auth_asym_id 
_dssp_struct_bridge_pairs.acceptor_1_pdbx_PDB_ins_code 
_dssp_struct_bridge_pairs.acceptor_1_energy 
_dssp_struct_bridge_pairs.acceptor_2_label_comp_id 
_dssp_struct_bridge_pairs.acceptor_2_label_seq_id 
_dssp_struct_bridge_pairs.acceptor_2_label_asym_id 
_dssp_struct_bridge_pairs.acceptor_2_auth_seq_id 
_dssp_struct_bridge_pairs.acceptor_2_auth_asym_id 
_dssp_struct_bridge_pairs.acceptor_2_pdbx_PDB_ins_code 
_dssp_struct_bridge_pairs.acceptor_2_energy 
_dssp_struct_bridge_pairs.donor_1_label_comp_id 
_dssp_struct_bridge_pairs.donor_1_label_seq_id 
_dssp_struct_bridge_pairs.donor_1_label_asym_id 
_dssp_struct_bridge_pairs.donor_1_auth_seq_id 
_dssp_struct_bridge_pairs.donor_1_auth_asym_id 
_dssp_struct_bridge_pairs.donor_1_pdbx_PDB_ins_code 
_dssp_struct_bridge_pairs.donor_1_energy 
_dssp_struct_bridge_pairs.donor_2_label_comp_id 
_dssp_struct_bridge_pairs.donor_2_label_seq_id 
_dssp_struct_bridge_pairs.donor_2_label_asym_id 
_dssp_struct_bridge_pairs.donor_2_auth_seq_id 
_dssp_struct_bridge_pairs.donor_2_auth_asym_id 
_dssp_struct_bridge_pairs.donor_2_pdbx_PDB_ins_code 
_dssp_struct_bridge_pairs.donor_2_energy 
1   LYS 1   A 1   A ? ?   ?   ? ?   ? ? ?    ?   ?   ? ?   ? ? ?    ILE 3   A 3   A ? -0.3 THR 124 A 124 A ? -0.2 
2   ILE 2   A 2   A ? THR 123 A 123 A ? -1.6 ALA 172 A 172 A ? -0.1 GLY 5   A 5   A ? -1.1 GLY 4   A 4   A ? -0.7 
3   ILE 3   A 3   A ? ASN 171 A 171 A ? -2.0 LYS 1   A 1   A ? -0.3 ASN 171 A 171 A ? -0.4 THR 125 A 125 A ? -0.1 
4   GLY 4   A 4   A ? ILE 2   A 2   A ? -0.7 THR 124 A 124 A ? -0.6 ILE 3   A 3   A ? -0.2 GLU 6   A 6   A ? -0.1 
5   GLY 5   A 5   A ? ILE 2   A 2   A ? -1.1 THR 124 A 124 A ? -0.1 THR 138 A 138 A ? -0.2 GLY 4   A 4   A ? -0.2 
6   GLU 6   A 6   A ? CYS 137 A 137 A ? -2.6 GLY 4   A 4   A ? -0.1 CYS 137 A 137 A ? -3.4 THR 9   A 9   A ? -0.1 
7   PRO 7   A 7   A ? ?   ?   ? ?   ? ? ?    ?   ?   ? ?   ? ? ?    MET 136 A 136 A ? -0.2 GLU 10  A 10  A ? -0.1 
8   CYS 8   A 8   A ? LEU 135 A 135 A ? -2.5 ASP 55  A 55  A ? -0.1 GLU 10  A 10  A ? -0.2 LEU 135 A 135 A ? -0.1 
9   THR 9   A 9   A ? GLU 10  A 10  A ? -0.1 GLU 6   A 6   A ? -0.1 SER 12  A 12  A ? -2.4 ASN 13  A 13  A ? -0.3 
10  GLU 10  A 10  A ? GLY 11  A 11  A ? -0.3 CYS 8   A 8   A ? -0.2 THR 9   A 9   A ? -0.1 SER 54  A 54  A ? -0.0 
11  GLY 11  A 11  A ? ASN 13  A 13  A ? -0.1 LYS 99  A 99  A ? -0.1 GLU 10  A 10  A ? -0.3 THR 9   A 9   A ? -0.1 
12  SER 12  A 12  A ? THR 9   A 9   A ? -2.4 ASN 13  A 13  A ? -0.2 GLU 10  A 10  A ? -0.1 TRP 15  A 15  A ? -0.1 
13  ASN 13  A 13  A ? THR 9   A 9   A ? -0.3 PRO 14  A 14  A ? -0.1 GLN 16  A 16  A ? -1.6 SER 12  A 12  A ? -0.2 
14  PRO 14  A 14  A ? ?   ?   ? ?   ? ? ?    ?   ?   ? ?   ? ? ?    GLN 101 A 101 A ? -1.4 GLY 53  A 53  A ? -0.2 
15  TRP 15  A 15  A ? VAL 100 A 100 A ? -0.2 SER 12  A 12  A ? -0.1 LEU 31  A 31  A ? -3.1 VAL 17  A 17  A ? -0.2 
16  GLN 16  A 16  A ? ASN 13  A 13  A ? -1.6 VAL 30  A 30  A ? -0.2 GLY 53  A 53  A ? -0.4 ALA 18  A 18  A ? -0.3 
17  VAL 17  A 17  A ? GLY 29  A 29  A ? -2.5 TRP 15  A 15  A ? -0.2 GLY 29  A 29  A ? -1.8 LEU 19  A 19  A ? -0.5 
18  ALA 18  A 18  A ? PHE 51  A 51  A ? -2.5 GLN 16  A 16  A ? -0.3 PHE 51  A 51  A ? -3.1 LEU 20  A 20  A ? -0.7 
19  LEU 19  A 19  A ? CYS 27  A 27  A ? -3.5 VAL 17  A 17  A ? -0.5 HIS 26  A 26  A ? -3.3 CYS 27  A 27  A ? -1.7 
20  LEU 20  A 20  A ? ASN 49  A 49  A ? -4.0 ALA 18  A 18  A ? -0.7 ASN 49  A 49  A ? -2.1 GLY 22  A 22  A ? -0.8 
21  LYS 21  A 21  A ? GLN 24  A 24  A ? -2.8 LEU 19  A 19  A ? -0.4 GLN 24  A 24  A ? -1.9 ASP 23  A 23  A ? -0.6 
22  GLY 22  A 22  A ? LEU 20  A 20  A ? -0.8 ASP 23  A 23  A ? -0.2 ASN 49  A 49  A ? -0.1 LEU 20  A 20  A ? -0.1 
23  ASP 23  A 23  A ? LYS 21  A 21  A ? -0.6 LEU 20  A 20  A ? -0.1 LEU 25  A 25  A ? -0.4 GLY 22  A 22  A ? -0.2 
24  GLN 24  A 24  A ? LYS 21  A 21  A ? -1.9 LEU 25  A 25  A ? -0.1 LYS 21  A 21  A ? -2.8 HIS 26  A 26  A ? -0.2 
25  LEU 25  A 25  A ? ASP 23  A 23  A ? -0.4 LEU 20  A 20  A ? -0.2 LEU 20  A 20  A ? -0.2 GLY 28  A 28  A ? -0.1 
26  HIS 26  A 26  A ? LEU 19  A 19  A ? -3.3 CYS 27  A 27  A ? -0.5 GLY 28  A 28  A ? -0.3 SER 177 A 177 A ? -0.2 
27  CYS 27  A 27  A ? LEU 19  A 19  A ? -1.7 ASP 176 A 176 A ? -0.1 LEU 19  A 19  A ? -3.5 HIS 26  A 26  A ? -0.5 
28  GLY 28  A 28  A ? SER 177 A 177 A ? -3.0 HIS 26  A 26  A ? -0.3 ALA 40  A 40  A ? -0.4 VAL 30  A 30  A ? -0.3 
29  GLY 29  A 29  A ? VAL 17  A 17  A ? -1.8 CYS 27  A 27  A ? -0.2 VAL 17  A 17  A ? -2.5 LEU 31  A 31  A ? -0.4 
30  VAL 30  A 30  A ? LEU 38  A 38  A ? -2.6 GLY 28  A 28  A ? -0.3 LEU 38  A 38  A ? -3.5 ILE 32  A 32  A ? -0.7 
31  LEU 31  A 31  A ? TRP 15  A 15  A ? -3.1 GLY 29  A 29  A ? -0.4 VAL 103 A 103 A ? -2.0 VAL 37  A 37  A ? -0.2 
32  ILE 32  A 32  A ? TRP 36  A 36  A ? -1.8 VAL 30  A 30  A ? -0.7 VAL 37  A 37  A ? -0.2 LEU 31  A 31  A ? -0.2 
33  HIS 33  A 33  A ? TRP 36  A 36  A ? -1.5 GLN 101 A 101 A ? -0.1 TRP 36  A 36  A ? -1.8 ILE 32  A 32  A ? -0.4 
34  PRO 34  A 34  A ? ?   ?   ? ?   ? ? ?    ?   ?   ? ?   ? ? ?    ALA 94  A 94  A ? -3.5 SER 92  A 92  A ? -0.1 
35  ARG 35  A 35  A ? LEU 93  A 93  A ? -0.2 TRP 36  A 36  A ? -0.1 LEU 90  A 90  A ? -2.2 VAL 37  A 37  A ? -0.4 
36  TRP 36  A 36  A ? HIS 33  A 33  A ? -1.8 ARG 89  A 89  A ? -0.2 ILE 32  A 32  A ? -1.8 HIS 33  A 33  A ? -1.5 
37  VAL 37  A 37  A ? VAL 88  A 88  A ? -2.5 ARG 35  A 35  A ? -0.4 VAL 88  A 88  A ? -3.1 THR 39  A 39  A ? -0.4 
38  LEU 38  A 38  A ? VAL 30  A 30  A ? -3.5 TRP 36  A 36  A ? -0.4 VAL 30  A 30  A ? -2.6 ALA 40  A 40  A ? -0.2 
39  THR 39  A 39  A ? MET 86  A 86  A ? -2.6 VAL 37  A 37  A ? -0.4 MET 86  A 86  A ? -2.6 ALA 41  A 41  A ? -0.3 
40  ALA 40  A 40  A ? GLY 28  A 28  A ? -0.4 LEU 38  A 38  A ? -0.2 CYS 43  A 43  A ? -1.5 ILE 85  A 85  A ? -0.3 
41  ALA 41  A 41  A ? THR 39  A 39  A ? -0.3 HIS 42  A 42  A ? -0.3 LEU 44  A 44  A ? -1.4 ALA 40  A 40  A ? -0.1 
42  HIS 42  A 42  A ? CYS 43  A 43  A ? -0.3 HIS 81  A 81  A ? -0.1 ALA 41  A 41  A ? -0.3 SER 177 A 177 A ? -0.0 
43  CYS 43  A 43  A ? ALA 40  A 40  A ? -1.5 GLY 28  A 28  A ? -0.1 HIS 42  A 42  A ? -0.3 ALA 41  A 41  A ? -0.2 
44  LEU 44  A 44  A ? ALA 41  A 41  A ? -1.4 SER 46  A 46  A ? -0.0 SER 46  A 46  A ? -0.3 ALA 41  A 41  A ? -0.0 
45  MET 45  A 45  A ? SER 46  A 46  A ? -0.0 ?   ?   ? ?   ? ? ?    TYR 48  A 48  A ? -0.1 CYS 43  A 43  A ? -0.0 
46  SER 46  A 46  A ? LEU 44  A 44  A ? -0.3 GLN 47  A 47  A ? -0.2 TYR 48  A 48  A ? -0.3 SER 70  A 70  A ? -0.1 
47  GLN 47  A 47  A ? ASN 49  A 49  A ? -0.0 ARG 69  A 69  A ? -0.0 ASN 49  A 49  A ? -0.3 SER 46  A 46  A ? -0.2 
48  TYR 48  A 48  A ? ALA 67  A 67  A ? -0.5 SER 46  A 46  A ? -0.3 ALA 67  A 67  A ? -2.7 VAL 50  A 50  A ? -0.5 
49  ASN 49  A 49  A ? LEU 20  A 20  A ? -2.1 GLN 47  A 47  A ? -0.3 LEU 20  A 20  A ? -4.0 PHE 51  A 51  A ? -0.7 
50  VAL 50  A 50  A ? ILE 65  A 65  A ? -3.4 TYR 48  A 48  A ? -0.5 ILE 65  A 65  A ? -2.7 LEU 52  A 52  A ? -0.5 
51  PHE 51  A 51  A ? ALA 18  A 18  A ? -3.1 ASN 49  A 49  A ? -0.7 ALA 18  A 18  A ? -2.5 GLY 53  A 53  A ? -0.3 
52  LEU 52  A 52  A ? ARG 63  A 63  A ? -2.3 VAL 50  A 50  A ? -0.5 ARG 63  A 63  A ? -3.3 VAL 100 A 100 A ? -0.1 
53  GLY 53  A 53  A ? LYS 99  A 99  A ? -0.6 GLN 16  A 16  A ? -0.4 ASP 55  A 55  A ? -0.3 VAL 100 A 100 A ? -0.1 
54  SER 54  A 54  A ? ARG 63  A 63  A ? -0.1 LYS 99  A 99  A ? -0.1 GLY 53  A 53  A ? -0.1 GLY 58  A 58  A ? -0.1 
55  ASP 55  A 55  A ? GLY 53  A 53  A ? -0.3 GLN 56  A 56  A ? -0.1 LEU 135 A 135 A ? -3.0 LEU 57  A 57  A ? -0.5 
56  GLN 56  A 56  A ? LYS 134 A 134 A ? -0.2 ASP 59  A 59  A ? -0.0 ASP 59  A 59  A ? -2.1 LYS 134 A 134 A ? -0.2 
57  LEU 57  A 57  A ? LYS 133 A 133 A ? -2.2 ASP 55  A 55  A ? -0.5 LYS 60  A 60  A ? -0.1 ASP 55  A 55  A ? -0.1 
58  GLY 58  A 58  A ? ASP 59  A 59  A ? -0.3 GLN 56  A 56  A ? -0.1 LEU 57  A 57  A ? -0.2 LYS 60  A 60  A ? -0.2 
59  ASP 59  A 59  A ? GLN 56  A 56  A ? -2.1 LYS 60  A 60  A ? -0.1 GLY 62  A 62  A ? -1.8 GLY 58  A 58  A ? -0.3 
60  LYS 60  A 60  A ? SER 61  A 61  A ? -0.3 GLY 58  A 58  A ? -0.2 ASP 59  A 59  A ? -0.1 LEU 57  A 57  A ? -0.0 
61  SER 61  A 61  A ? GLN 56  A 56  A ? -0.1 ARG 63  A 63  A ? -0.1 LYS 60  A 60  A ? -0.3 ARG 63  A 63  A ? -0.1 
62  GLY 62  A 62  A ? ASP 59  A 59  A ? -1.8 GLN 56  A 56  A ? -0.2 ILE 64  A 64  A ? -0.4 GLY 53  A 53  A ? -0.2 
63  ARG 63  A 63  A ? LEU 52  A 52  A ? -3.3 SER 61  A 61  A ? -0.1 LEU 52  A 52  A ? -2.3 ILE 65  A 65  A ? -0.5 
64  ILE 64  A 64  A ? GLY 62  A 62  A ? -0.4 PHE 51  A 51  A ? -0.2 LYS 66  A 66  A ? -0.4 PHE 51  A 51  A ? -0.2 
65  ILE 65  A 65  A ? VAL 50  A 50  A ? -2.7 ARG 63  A 63  A ? -0.5 VAL 50  A 50  A ? -3.4 ALA 67  A 67  A ? -0.2 
66  LYS 66  A 66  A ? ILE 64  A 64  A ? -0.4 ASN 49  A 49  A ? -0.2 SER 91  A 91  A ? -3.2 VAL 68  A 68  A ? -0.5 
67  ALA 67  A 67  A ? TYR 48  A 48  A ? -2.7 LEU 90  A 90  A ? -0.2 TYR 48  A 48  A ? -0.5 LEU 90  A 90  A ? -0.2 
68  VAL 68  A 68  A ? ARG 89  A 89  A ? -2.8 LYS 66  A 66  A ? -0.5 SER 70  A 70  A ? -0.3 LEU 90  A 90  A ? -0.2 
69  ARG 69  A 69  A ? ARG 89  A 89  A ? -1.2 PHE 71  A 71  A ? -0.0 ARG 89  A 89  A ? -3.1 PHE 71  A 71  A ? -0.4 
70  SER 70  A 70  A ? VAL 68  A 68  A ? -0.3 VAL 88  A 88  A ? -0.2 ARG 72  A 72  A ? -0.5 VAL 88  A 88  A ? -0.2 
71  PHE 71  A 71  A ? LEU 87  A 87  A ? -3.5 ARG 69  A 69  A ? -0.4 LEU 87  A 87  A ? -2.2 HIS 73  A 73  A ? -0.2 
72  ARG 72  A 72  A ? SER 70  A 70  A ? -0.5 MET 86  A 86  A ? -0.2 MET 86  A 86  A ? -0.2 ASP 84  A 84  A ? -0.1 
73  HIS 73  A 73  A ? ILE 85  A 85  A ? -2.4 ASN 83  A 83  A ? -0.3 TYR 76  A 76  A ? -2.2 ARG 72  A 72  A ? -0.1 
74  PRO 74  A 74  A ? ?   ?   ? ?   ? ? ?    ?   ?   ? ?   ? ? ?    HIS 73  A 73  A ? -0.1 ARG 72  A 72  A ? -0.1 
75  GLY 75  A 75  A ? ASN 83  A 83  A ? -0.1 SER 77  A 77  A ? -0.1 SER 77  A 77  A ? -0.1 HIS 73  A 73  A ? -0.1 
76  TYR 76  A 76  A ? HIS 73  A 73  A ? -2.2 ASN 83  A 83  A ? -0.1 THR 78  A 78  A ? -0.5 ASN 83  A 83  A ? -0.2 
77  SER 77  A 77  A ? VAL 82  A 82  A ? -2.0 GLY 75  A 75  A ? -0.1 HIS 81  A 81  A ? -2.3 VAL 82  A 82  A ? -0.2 
78  THR 78  A 78  A ? TYR 76  A 76  A ? -0.5 GLN 79  A 79  A ? -0.2 SER 77  A 77  A ? -0.1 TYR 76  A 76  A ? -0.0 
79  GLN 79  A 79  A ? THR 80  A 80  A ? -0.1 VAL 82  A 82  A ? -0.1 THR 78  A 78  A ? -0.2 SER 77  A 77  A ? -0.0 
80  THR 80  A 80  A ? VAL 82  A 82  A ? -0.1 LEU 156 A 156 A ? -0.0 GLY 157 A 157 A ? -0.2 THR 78  A 78  A ? -0.2 
81  HIS 81  A 81  A ? SER 77  A 77  A ? -2.3 VAL 82  A 82  A ? -0.2 ASP 84  A 84  A ? -0.9 THR 78  A 78  A ? -0.1 
82  VAL 82  A 82  A ? ASN 83  A 83  A ? -0.2 SER 77  A 77  A ? -0.2 SER 77  A 77  A ? -2.0 HIS 81  A 81  A ? -0.2 
83  ASN 83  A 83  A ? TYR 76  A 76  A ? -0.2 ASP 84  A 84  A ? -0.2 ILE 85  A 85  A ? -2.0 HIS 73  A 73  A ? -0.3 
84  ASP 84  A 84  A ? HIS 81  A 81  A ? -0.9 ALA 159 A 159 A ? -0.1 MET 86  A 86  A ? -0.3 ASN 83  A 83  A ? -0.2 
85  ILE 85  A 85  A ? ASN 83  A 83  A ? -2.0 ALA 40  A 40  A ? -0.3 HIS 73  A 73  A ? -2.4 LEU 87  A 87  A ? -0.3 
86  MET 86  A 86  A ? THR 39  A 39  A ? -2.6 ASP 84  A 84  A ? -0.3 THR 39  A 39  A ? -2.6 VAL 88  A 88  A ? -0.4 
87  LEU 87  A 87  A ? PHE 71  A 71  A ? -2.2 ILE 85  A 85  A ? -0.3 PHE 71  A 71  A ? -3.5 ARG 89  A 89  A ? -0.5 
88  VAL 88  A 88  A ? VAL 37  A 37  A ? -3.1 MET 86  A 86  A ? -0.4 VAL 37  A 37  A ? -2.5 LEU 90  A 90  A ? -0.5 
89  ARG 89  A 89  A ? ARG 69  A 69  A ? -3.1 LEU 87  A 87  A ? -0.5 VAL 68  A 68  A ? -2.8 ARG 69  A 69  A ? -1.2 
90  LEU 90  A 90  A ? ARG 35  A 35  A ? -2.2 VAL 88  A 88  A ? -0.5 ALA 67  A 67  A ? -0.2 LYS 66  A 66  A ? -0.1 
91  SER 91  A 91  A ? LYS 66  A 66  A ? -3.2 ARG 89  A 89  A ? -0.2 LEU 93  A 93  A ? -0.3 ALA 67  A 67  A ? -0.1 
92  SER 92  A 92  A ? LYS 66  A 66  A ? -0.3 PRO 34  A 34  A ? -0.1 ALA 94  A 94  A ? -0.1 SER 91  A 91  A ? -0.1 
93  LEU 93  A 93  A ? SER 91  A 91  A ? -0.3 ALA 94  A 94  A ? -0.1 ARG 95  A 95  A ? -0.9 ARG 35  A 35  A ? -0.2 
94  ALA 94  A 94  A ? PRO 34  A 34  A ? -3.5 HIS 33  A 33  A ? -0.1 LEU 93  A 93  A ? -0.1 TRP 36  A 36  A ? -0.1 
95  ARG 95  A 95  A ? LEU 93  A 93  A ? -0.9 PRO 96  A 96  A ? -0.1 VAL 100 A 100 A ? -0.0 SER 92  A 92  A ? -0.0 
96  PRO 96  A 96  A ? ?   ?   ? ?   ? ? ?    ?   ?   ? ?   ? ? ?    ALA 98  A 98  A ? -0.2 GLN 101 A 101 A ? -0.2 
97  SER 97  A 97  A ? VAL 100 A 100 A ? -2.1 PRO 14  A 14  A ? -0.1 VAL 100 A 100 A ? -0.4 GLY 53  A 53  A ? -0.1 
98  ALA 98  A 98  A ? PRO 96  A 96  A ? -0.2 LYS 99  A 99  A ? -0.2 GLN 101 A 101 A ? -0.1 GLY 53  A 53  A ? -0.0 
99  LYS 99  A 99  A ? VAL 100 A 100 A ? -0.2 GLY 53  A 53  A ? -0.1 GLY 53  A 53  A ? -0.6 GLN 101 A 101 A ? -0.5 
100 VAL 100 A 100 A ? SER 97  A 97  A ? -0.4 GLY 53  A 53  A ? -0.1 SER 97  A 97  A ? -2.1 MET 102 A 102 A ? -0.3 
101 GLN 101 A 101 A ? PRO 14  A 14  A ? -1.4 LYS 99  A 99  A ? -0.5 VAL 103 A 103 A ? -0.3 LEU 31  A 31  A ? -0.3 
102 MET 102 A 102 A ? VAL 100 A 100 A ? -0.3 ILE 32  A 32  A ? -0.1 ASN 104 A 104 A ? -0.3 ILE 32  A 32  A ? -0.2 
103 VAL 103 A 103 A ? LEU 31  A 31  A ? -2.0 GLN 101 A 101 A ? -0.3 LEU 105 A 105 A ? -0.2 LYS 186 A 186 A ? -0.1 
104 ASN 104 A 104 A ? GLY 185 A 185 A ? -0.8 MET 102 A 102 A ? -0.3 LEU 187 A 187 A ? -2.7 THR 106 A 106 A ? -0.3 
105 LEU 105 A 105 A ? LYS 186 A 186 A ? -0.2 VAL 103 A 103 A ? -0.2 SER 107 A 107 A ? -0.3 GLN 188 A 188 A ? -0.1 
106 THR 106 A 106 A ? LEU 187 A 187 A ? -0.5 ASN 104 A 104 A ? -0.3 LEU 214 A 214 A ? -0.1 LYS 186 A 186 A ? -0.0 
107 SER 107 A 107 A ? LEU 105 A 105 A ? -0.3 LYS 212 A 212 A ? -0.1 CYS 109 A 109 A ? -0.5 THR 106 A 106 A ? -0.1 
108 ARG 108 A 108 A ? LYS 212 A 212 A ? -0.0 LEU 105 A 105 A ? -0.0 ALA 110 A 110 A ? -0.3 CYS 211 A 211 A ? -0.1 
109 CYS 109 A 109 A ? SER 107 A 107 A ? -0.5 CYS 211 A 211 A ? -0.1 GLN 188 A 188 A ? -0.1 SER 107 A 107 A ? -0.1 
110 ALA 110 A 110 A ? ARG 108 A 108 A ? -0.3 PRO 111 A 111 A ? -0.1 GLY 113 A 113 A ? -0.1 CYS 109 A 109 A ? -0.1 
111 PRO 111 A 111 A ? ?   ?   ? ?   ? ? ?    ?   ?   ? ?   ? ? ?    THR 114 A 114 A ? -1.4 LEU 142 A 142 A ? -0.2 
112 PRO 112 A 112 A ? ?   ?   ? ?   ? ? ?    ?   ?   ? ?   ? ? ?    ILE 143 A 143 A ? -0.2 LYS 115 A 115 A ? -0.1 
113 GLY 113 A 113 A ? LEU 142 A 142 A ? -2.5 THR 114 A 114 A ? -0.3 LYS 115 A 115 A ? -0.2 ILE 143 A 143 A ? -0.1 
114 THR 114 A 114 A ? PRO 111 A 111 A ? -1.4 LYS 115 A 115 A ? -0.1 LEU 142 A 142 A ? -2.0 GLY 113 A 113 A ? -0.3 
115 LYS 115 A 115 A ? GLY 113 A 113 A ? -0.2 SER 141 A 141 A ? -0.2 ASN 184 A 184 A ? -0.6 ILE 117 A 117 A ? -0.3 
116 CYS 116 A 116 A ? ILE 140 A 140 A ? -3.6 THR 114 A 114 A ? -0.3 ILE 140 A 140 A ? -2.9 VAL 118 A 118 A ? -0.4 
117 ILE 117 A 117 A ? VAL 182 A 182 A ? -2.7 LYS 115 A 115 A ? -0.3 VAL 182 A 182 A ? -2.7 SER 119 A 119 A ? -0.4 
118 VAL 118 A 118 A ? THR 138 A 138 A ? -2.4 CYS 116 A 116 A ? -0.4 THR 138 A 138 A ? -2.0 GLY 120 A 120 A ? -0.3 
119 SER 119 A 119 A ? PRO 180 A 180 A ? -1.4 ILE 117 A 117 A ? -0.4 TRP 121 A 121 A ? -0.3 CYS 137 A 137 A ? -0.2 
120 GLY 120 A 120 A ? MET 136 A 136 A ? -2.1 VAL 118 A 118 A ? -0.3 MET 136 A 136 A ? -2.5 ASP 176 A 176 A ? -0.1 
121 TRP 121 A 121 A ? GLY 175 A 175 A ? -0.3 SER 119 A 119 A ? -0.3 THR 124 A 124 A ? -0.1 LEU 25  A 25  A ? -0.1 
122 GLY 122 A 122 A ? THR 123 A 123 A ? -0.2 MET 136 A 136 A ? -0.1 GLY 175 A 175 A ? -0.3 ASN 174 A 174 A ? -0.1 
123 THR 123 A 123 A ? ASN 174 A 174 A ? -2.9 PHE 131 A 131 A ? -0.2 ILE 2   A 2   A ? -1.6 CYS 173 A 173 A ? -0.2 
124 THR 124 A 124 A ? SER 130 A 130 A ? -2.3 LYS 1   A 1   A ? -0.2 GLY 4   A 4   A ? -0.6 SER 126 A 126 A ? -0.3 
125 THR 125 A 125 A ? SER 130 A 130 A ? -0.4 ILE 3   A 3   A ? -0.1 SER 130 A 130 A ? -0.3 CYS 198 A 198 A ? -0.1 
126 SER 126 A 126 A ? THR 124 A 124 A ? -0.3 VAL 129 A 129 A ? -0.1 VAL 129 A 129 A ? -0.1 PHE 196 A 196 A ? -0.0 
127 PRO 127 A 127 A ? ?   ?   ? ?   ? ? ?    ?   ?   ? ?   ? ? ?    VAL 129 A 129 A ? -0.4 THR 125 A 125 A ? -0.1 
128 ASP 128 A 128 A ? THR 124 A 124 A ? -0.1 VAL 129 A 129 A ? -0.0 SER 130 A 130 A ? -0.5 THR 125 A 125 A ? -0.1 
129 VAL 129 A 129 A ? PRO 127 A 127 A ? -0.4 THR 124 A 124 A ? -0.1 PHE 131 A 131 A ? -0.4 SER 126 A 126 A ? -0.1 
130 SER 130 A 130 A ? ASP 128 A 128 A ? -0.5 THR 125 A 125 A ? -0.3 THR 124 A 124 A ? -2.3 THR 125 A 125 A ? -0.4 
131 PHE 131 A 131 A ? VAL 129 A 129 A ? -0.4 THR 123 A 123 A ? -0.2 THR 123 A 123 A ? -0.2 LYS 133 A 133 A ? -0.1 
132 PRO 132 A 132 A ? ?   ?   ? ?   ? ? ?    ?   ?   ? ?   ? ? ?    LEU 57  A 57  A ? -0.1 MET 136 A 136 A ? -0.1 
133 LYS 133 A 133 A ? PHE 131 A 131 A ? -0.1 GLN 56  A 56  A ? -0.1 LEU 57  A 57  A ? -2.2 LEU 135 A 135 A ? -0.3 
134 LYS 134 A 134 A ? GLN 56  A 56  A ? -0.2 LEU 135 A 135 A ? -0.1 GLN 56  A 56  A ? -0.2 MET 136 A 136 A ? -0.1 
135 LEU 135 A 135 A ? ASP 55  A 55  A ? -3.0 LYS 133 A 133 A ? -0.3 CYS 8   A 8   A ? -2.5 CYS 137 A 137 A ? -0.3 
136 MET 136 A 136 A ? GLY 120 A 120 A ? -2.5 PRO 7   A 7   A ? -0.2 GLY 120 A 120 A ? -2.1 THR 138 A 138 A ? -0.3 
137 CYS 137 A 137 A ? GLU 6   A 6   A ? -3.4 LEU 135 A 135 A ? -0.3 GLU 6   A 6   A ? -2.6 ASP 139 A 139 A ? -0.3 
138 THR 138 A 138 A ? VAL 118 A 118 A ? -2.0 MET 136 A 136 A ? -0.3 VAL 118 A 118 A ? -2.4 ILE 140 A 140 A ? -0.3 
139 ASP 139 A 139 A ? CYS 137 A 137 A ? -0.3 ILE 117 A 117 A ? -0.2 SER 141 A 141 A ? -0.3 ILE 117 A 117 A ? -0.2 
140 ILE 140 A 140 A ? CYS 116 A 116 A ? -2.9 THR 138 A 138 A ? -0.3 CYS 116 A 116 A ? -3.6 LEU 142 A 142 A ? -0.4 
141 SER 141 A 141 A ? GLY 164 A 164 A ? -0.6 ASP 139 A 139 A ? -0.3 GLY 164 A 164 A ? -2.5 LYS 115 A 115 A ? -0.2 
142 LEU 142 A 142 A ? THR 114 A 114 A ? -2.0 ILE 140 A 140 A ? -0.4 GLY 113 A 113 A ? -2.5 SER 144 A 144 A ? -0.3 
143 ILE 143 A 143 A ? CYS 162 A 162 A ? -2.6 PRO 112 A 112 A ? -0.2 CYS 162 A 162 A ? -0.6 LEU 142 A 142 A ? -0.0 
144 SER 144 A 144 A ? LEU 142 A 142 A ? -0.3 PRO 145 A 145 A ? -0.1 CYS 148 A 148 A ? -2.3 LYS 149 A 149 A ? -0.2 
145 PRO 145 A 145 A ? ?   ?   ? ?   ? ? ?    ?   ?   ? ?   ? ? ?    LYS 149 A 149 A ? -2.2 LYS 150 A 150 A ? -0.1 
146 GLN 146 A 146 A ? CYS 148 A 148 A ? -0.2 ASP 147 A 147 A ? -0.2 LYS 150 A 150 A ? -1.1 SER 144 A 144 A ? -0.0 
147 ASP 147 A 147 A ? CYS 148 A 148 A ? -0.2 LYS 149 A 149 A ? -0.2 VAL 151 A 151 A ? -0.6 LYS 150 A 150 A ? -0.2 
148 CYS 148 A 148 A ? SER 144 A 144 A ? -2.3 LYS 149 A 149 A ? -0.2 TYR 152 A 152 A ? -2.5 VAL 151 A 151 A ? -1.3 
149 LYS 149 A 149 A ? PRO 145 A 145 A ? -2.2 LYS 150 A 150 A ? -0.3 LYS 153 A 153 A ? -2.0 CYS 148 A 148 A ? -0.2 
150 LYS 150 A 150 A ? GLN 146 A 146 A ? -1.1 ASP 147 A 147 A ? -0.2 LYS 149 A 149 A ? -0.3 CYS 148 A 148 A ? -0.2 
151 VAL 151 A 151 A ? CYS 148 A 148 A ? -1.3 ASP 147 A 147 A ? -0.6 LYS 149 A 149 A ? -0.2 LYS 150 A 150 A ? -0.2 
152 TYR 152 A 152 A ? CYS 148 A 148 A ? -2.5 LYS 153 A 153 A ? -0.2 LEU 155 A 155 A ? -2.1 LYS 149 A 149 A ? -0.2 
153 LYS 153 A 153 A ? LYS 149 A 149 A ? -2.0 CYS 148 A 148 A ? -0.3 LEU 156 A 156 A ? -1.1 TYR 152 A 152 A ? -0.2 
154 ASP 154 A 154 A ? LEU 155 A 155 A ? -0.3 LYS 149 A 149 A ? -0.0 LYS 153 A 153 A ? -0.3 LYS 149 A 149 A ? -0.1 
155 LEU 155 A 155 A ? TYR 152 A 152 A ? -2.1 LYS 149 A 149 A ? -0.1 GLY 157 A 157 A ? -0.7 ASP 154 A 154 A ? -0.3 
156 LEU 156 A 156 A ? LYS 153 A 153 A ? -1.1 TYR 152 A 152 A ? -0.2 ASN 158 A 158 A ? -0.1 LYS 149 A 149 A ? -0.0 
157 GLY 157 A 157 A ? LEU 155 A 155 A ? -0.7 THR 80  A 80  A ? -0.2 MET 160 A 160 A ? -1.2 LEU 155 A 155 A ? -0.1 
158 ASN 158 A 158 A ? ALA 159 A 159 A ? -0.3 LEU 156 A 156 A ? -0.1 GLY 157 A 157 A ? -0.1 LEU 156 A 156 A ? -0.0 
159 ALA 159 A 159 A ? LEU 161 A 161 A ? -0.0 LYS 212 A 212 A ? -0.0 GLN 209 A 209 A ? -2.2 LEU 161 A 161 A ? -0.3 
160 MET 160 A 160 A ? GLY 157 A 157 A ? -1.2 THR 208 A 208 A ? -0.2 CYS 162 A 162 A ? -0.3 THR 208 A 208 A ? -0.2 
161 LEU 161 A 161 A ? TYR 207 A 207 A ? -2.4 ALA 159 A 159 A ? -0.3 TYR 207 A 207 A ? -2.9 ALA 163 A 163 A ? -0.4 
162 CYS 162 A 162 A ? ILE 143 A 143 A ? -0.6 MET 160 A 160 A ? -0.3 ILE 143 A 143 A ? -2.6 GLY 164 A 164 A ? -0.4 
163 ALA 163 A 163 A ? GLY 205 A 205 A ? -1.9 LEU 161 A 161 A ? -0.4 GLY 205 A 205 A ? -2.4 ILE 165 A 165 A ? -0.3 
164 GLY 164 A 164 A ? SER 141 A 141 A ? -2.5 CYS 162 A 162 A ? -0.4 SER 141 A 141 A ? -0.6 ASN 171 A 171 A ? -0.1 
165 ILE 165 A 165 A ? LYS 170 A 170 A ? -0.7 ALA 163 A 163 A ? -0.3 SER 168 A 168 A ? -2.0 ASN 202 A 202 A ? -0.4 
166 PRO 166 A 166 A ? ?   ?   ? ?   ? ? ?    ?   ?   ? ?   ? ? ?    LYS 169 A 169 A ? -0.1 GLY 164 A 164 A ? -0.0 
167 ASN 167 A 167 A ? SER 168 A 168 A ? -0.2 LYS 169 A 169 A ? -0.0 LYS 169 A 169 A ? -0.3 GLY 164 A 164 A ? -0.0 
168 SER 168 A 168 A ? ILE 165 A 165 A ? -2.0 LYS 170 A 170 A ? -0.1 ASN 202 A 202 A ? -0.6 ASP 203 A 203 A ? -0.4 
169 LYS 169 A 169 A ? ASN 167 A 167 A ? -0.3 PRO 201 A 201 A ? -0.1 ASN 171 A 171 A ? -0.5 SER 168 A 168 A ? -0.1 
170 LYS 170 A 170 A ? ILE 165 A 165 A ? -0.1 GLY 4   A 4   A ? -0.1 ILE 165 A 165 A ? -0.7 ALA 172 A 172 A ? -0.3 
171 ASN 171 A 171 A ? LYS 169 A 169 A ? -0.5 ILE 3   A 3   A ? -0.4 ILE 3   A 3   A ? -2.0 CYS 173 A 173 A ? -0.2 
172 ALA 172 A 172 A ? LYS 170 A 170 A ? -0.3 ILE 2   A 2   A ? -0.2 GLY 199 A 199 A ? -0.3 ASN 174 A 174 A ? -0.2 
173 CYS 173 A 173 A ? THR 123 A 123 A ? -0.2 ASN 171 A 171 A ? -0.2 ASP 176 A 176 A ? -0.9 GLY 122 A 122 A ? -0.1 
174 ASN 174 A 174 A ? ALA 172 A 172 A ? -0.2 GLY 175 A 175 A ? -0.2 THR 123 A 123 A ? -2.9 CYS 173 A 173 A ? -0.1 
175 GLY 175 A 175 A ? GLY 122 A 122 A ? -0.3 HIS 26  A 26  A ? -0.1 TRP 121 A 121 A ? -0.3 ASN 174 A 174 A ? -0.2 
176 ASP 176 A 176 A ? CYS 173 A 173 A ? -0.9 CYS 27  A 27  A ? -0.1 GLY 179 A 179 A ? -2.9 VAL 191 A 191 A ? -0.3 
177 SER 177 A 177 A ? GLY 178 A 178 A ? -0.3 HIS 26  A 26  A ? -0.2 GLY 28  A 28  A ? -3.0 SER 192 A 192 A ? -0.2 
178 GLY 178 A 178 A ? VAL 191 A 191 A ? -2.9 GLY 179 A 179 A ? -0.3 SER 177 A 177 A ? -0.3 SER 192 A 192 A ? -0.1 
179 GLY 179 A 179 A ? ASP 176 A 176 A ? -2.9 PRO 180 A 180 A ? -0.1 VAL 191 A 191 A ? -2.6 GLY 178 A 178 A ? -0.3 
180 PRO 180 A 180 A ? ?   ?   ? ?   ? ? ?    ?   ?   ? ?   ? ? ?    SER 119 A 119 A ? -1.4 VAL 182 A 182 A ? -0.5 
181 LEU 181 A 181 A ? GLY 189 A 189 A ? -2.4 GLY 179 A 179 A ? -0.2 GLN 188 A 188 A ? -3.0 GLY 189 A 189 A ? -1.6 
182 VAL 182 A 182 A ? ILE 117 A 117 A ? -2.7 PRO 180 A 180 A ? -0.5 ILE 117 A 117 A ? -2.7 ASN 184 A 184 A ? -0.5 
183 CYS 183 A 183 A ? LYS 186 A 186 A ? -2.9 LEU 181 A 181 A ? -0.5 LYS 186 A 186 A ? -2.0 CYS 116 A 116 A ? -0.2 
184 ASN 184 A 184 A ? LYS 115 A 115 A ? -0.6 VAL 182 A 182 A ? -0.5 CYS 183 A 183 A ? -0.2 LEU 187 A 187 A ? -0.1 
185 GLY 185 A 185 A ? LYS 186 A 186 A ? -0.2 VAL 182 A 182 A ? -0.1 ASN 104 A 104 A ? -0.8 LEU 187 A 187 A ? -0.4 
186 LYS 186 A 186 A ? CYS 183 A 183 A ? -2.0 VAL 103 A 103 A ? -0.1 CYS 183 A 183 A ? -2.9 GLN 188 A 188 A ? -0.5 
187 LEU 187 A 187 A ? ASN 104 A 104 A ? -2.7 GLY 185 A 185 A ? -0.4 THR 106 A 106 A ? -0.5 VAL 182 A 182 A ? -0.2 
188 GLN 188 A 188 A ? LEU 181 A 181 A ? -3.0 LYS 186 A 186 A ? -0.5 VAL 210 A 210 A ? -1.2 CYS 211 A 211 A ? -0.5 
189 GLY 189 A 189 A ? LEU 181 A 181 A ? -1.6 GLN 209 A 209 A ? -0.2 LEU 181 A 181 A ? -2.4 VAL 191 A 191 A ? -0.4 
190 LEU 190 A 190 A ? THR 208 A 208 A ? -1.5 GLN 188 A 188 A ? -0.3 THR 208 A 208 A ? -2.7 SER 192 A 192 A ? -0.2 
191 VAL 191 A 191 A ? GLY 179 A 179 A ? -2.6 GLY 189 A 189 A ? -0.4 GLY 178 A 178 A ? -2.9 TYR 207 A 207 A ? -0.2 
192 SER 192 A 192 A ? VAL 206 A 206 A ? -2.2 TRP 193 A 193 A ? -0.4 GLY 194 A 194 A ? -0.3 TYR 207 A 207 A ? -0.2 
193 TRP 193 A 193 A ? VAL 206 A 206 A ? -1.4 ASN 174 A 174 A ? -0.0 VAL 206 A 206 A ? -2.5 SER 192 A 192 A ? -0.4 
194 GLY 194 A 194 A ? SER 192 A 192 A ? -0.3 GLY 205 A 205 A ? -0.2 GLY 205 A 205 A ? -0.1 PHE 196 A 196 A ? -0.1 
195 SER 195 A 195 A ? PRO 204 A 204 A ? -0.3 TRP 193 A 193 A ? -0.3 GLY 199 A 199 A ? -0.1 GLN 200 A 200 A ? -0.1 
196 PHE 196 A 196 A ? GLY 194 A 194 A ? -0.1 CYS 198 A 198 A ? -0.1 CYS 198 A 198 A ? -0.2 CYS 173 A 173 A ? -0.0 
197 PRO 197 A 197 A ? ?   ?   ? ?   ? ? ?    ?   ?   ? ?   ? ? ?    GLN 200 A 200 A ? -0.4 PHE 196 A 196 A ? -0.1 
198 CYS 198 A 198 A ? GLY 199 A 199 A ? -0.2 PHE 196 A 196 A ? -0.2 CYS 173 A 173 A ? -0.1 PHE 196 A 196 A ? -0.1 
199 GLY 199 A 199 A ? ALA 172 A 172 A ? -0.3 ASP 203 A 203 A ? -0.3 CYS 198 A 198 A ? -0.2 ASN 202 A 202 A ? -0.1 
200 GLN 200 A 200 A ? PRO 197 A 197 A ? -0.4 ASP 203 A 203 A ? -0.1 ASP 203 A 203 A ? -1.6 GLY 199 A 199 A ? -0.3 
201 PRO 201 A 201 A ? ?   ?   ? ?   ? ? ?    ?   ?   ? ?   ? ? ?    LYS 169 A 169 A ? -0.1 GLN 200 A 200 A ? -0.1 
202 ASN 202 A 202 A ? SER 168 A 168 A ? -0.6 ILE 165 A 165 A ? -0.4 LYS 169 A 169 A ? -0.1 GLY 164 A 164 A ? -0.0 
203 ASP 203 A 203 A ? GLN 200 A 200 A ? -1.6 SER 168 A 168 A ? -0.4 GLY 199 A 199 A ? -0.3 ASN 202 A 202 A ? -0.2 
204 PRO 204 A 204 A ? ?   ?   ? ?   ? ? ?    ?   ?   ? ?   ? ? ?    SER 195 A 195 A ? -0.3 GLY 164 A 164 A ? -0.2 
205 GLY 205 A 205 A ? ALA 163 A 163 A ? -2.4 GLY 194 A 194 A ? -0.1 ALA 163 A 163 A ? -1.9 TYR 207 A 207 A ? -0.5 
206 VAL 206 A 206 A ? TRP 193 A 193 A ? -2.5 PRO 204 A 204 A ? -0.2 SER 192 A 192 A ? -2.2 TRP 193 A 193 A ? -1.4 
207 TYR 207 A 207 A ? LEU 161 A 161 A ? -2.9 GLY 205 A 205 A ? -0.5 LEU 161 A 161 A ? -2.4 GLN 209 A 209 A ? -0.5 
208 THR 208 A 208 A ? LEU 190 A 190 A ? -2.7 VAL 206 A 206 A ? -0.3 LEU 190 A 190 A ? -1.5 VAL 210 A 210 A ? -0.9 
209 GLN 209 A 209 A ? ALA 159 A 159 A ? -2.2 TYR 207 A 207 A ? -0.5 LYS 212 A 212 A ? -1.3 GLY 189 A 189 A ? -0.2 
210 VAL 210 A 210 A ? GLN 188 A 188 A ? -1.2 THR 208 A 208 A ? -0.9 TYR 213 A 213 A ? -2.6 GLN 209 A 209 A ? -0.2 
211 CYS 211 A 211 A ? GLN 188 A 188 A ? -0.5 LYS 212 A 212 A ? -0.3 LEU 214 A 214 A ? -0.7 VAL 210 A 210 A ? -0.3 
212 LYS 212 A 212 A ? GLN 209 A 209 A ? -1.3 TYR 213 A 213 A ? -0.2 CYS 211 A 211 A ? -0.3 VAL 210 A 210 A ? -0.2 
213 TYR 213 A 213 A ? VAL 210 A 210 A ? -2.6 GLN 209 A 209 A ? -0.2 ILE 217 A 217 A ? -2.6 LYS 212 A 212 A ? -0.2 
214 LEU 214 A 214 A ? CYS 211 A 211 A ? -0.7 LYS 215 A 215 A ? -0.2 GLN 218 A 218 A ? -2.5 ASP 219 A 219 A ? -0.2 
215 LYS 215 A 215 A ? ILE 217 A 217 A ? -0.2 TRP 216 A 216 A ? -0.2 ASP 219 A 219 A ? -2.6 THR 220 A 220 A ? -0.2 
216 TRP 216 A 216 A ? GLN 218 A 218 A ? -0.2 ILE 217 A 217 A ? -0.2 THR 220 A 220 A ? -2.4 ILE 221 A 221 A ? -0.2 
217 ILE 217 A 217 A ? TYR 213 A 213 A ? -2.6 GLN 218 A 218 A ? -0.2 ILE 221 A 221 A ? -2.2 LYS 215 A 215 A ? -0.2 
218 GLN 218 A 218 A ? LEU 214 A 214 A ? -2.5 ASP 219 A 219 A ? -0.2 ARG 222 A 222 A ? -2.4 GLY 223 A 223 A ? -0.2 
219 ASP 219 A 219 A ? LYS 215 A 215 A ? -2.6 LEU 214 A 214 A ? -0.2 GLY 223 A 223 A ? -1.9 GLN 218 A 218 A ? -0.2 
220 THR 220 A 220 A ? TRP 216 A 216 A ? -2.4 LYS 215 A 215 A ? -0.2 ASN 224 A 224 A ? -0.5 GLN 218 A 218 A ? -0.2 
221 ILE 221 A 221 A ? ILE 217 A 217 A ? -2.2 TRP 216 A 216 A ? -0.2 ASN 224 A 224 A ? -1.0 ASP 219 A 219 A ? -0.2 
222 ARG 222 A 222 A ? GLN 218 A 218 A ? -2.4 GLY 223 A 223 A ? -0.2 ILE 221 A 221 A ? -0.2 THR 220 A 220 A ? -0.2 
223 GLY 223 A 223 A ? ASP 219 A 219 A ? -1.9 GLN 218 A 218 A ? -0.2 ARG 222 A 222 A ? -0.2 ILE 221 A 221 A ? -0.2 
224 ASN 224 A 224 A ? ILE 221 A 221 A ? -1.0 THR 220 A 220 A ? -0.5 ARG 222 A 222 A ? -0.2 GLY 223 A 223 A ? -0.2 
# 
loop_
_dssp_statistics_histogram.entry_id 
_dssp_statistics_histogram.type 
_dssp_statistics_histogram.1 
_dssp_statistics_histogram.2 
_dssp_statistics_histogram.3 
_dssp_statistics_histogram.4 
_dssp_statistics_histogram.5 
_dssp_statistics_histogram.6 
_dssp_statistics_histogram.7 
_dssp_statistics_histogram.8 
_dssp_statistics_histogram.9 
_dssp_statistics_histogram.10 
_dssp_statistics_histogram.11 
_dssp_statistics_histogram.12 
_dssp_statistics_histogram.13 
_dssp_statistics_histogram.14 
_dssp_statistics_histogram.15 
_dssp_statistics_histogram.16 
_dssp_statistics_histogram.17 
_dssp_statistics_histogram.18 
_dssp_statistics_histogram.19 
_dssp_statistics_histogram.20 
_dssp_statistics_histogram.21 
_dssp_statistics_histogram.22 
_dssp_statistics_histogram.23 
_dssp_statistics_histogram.24 
_dssp_statistics_histogram.25 
_dssp_statistics_histogram.26 
_dssp_statistics_histogram.27 
_dssp_statistics_histogram.28 
_dssp_statistics_histogram.29 
_dssp_statistics_histogram.30 
EreuK7 residues_per_alpha_helix        0 0 0 0 0 0 0 1 1 0 0 0 0 0 0 0 0 0 0 0 0 0 0 0 0 0 0 0 0 0 
EreuK7 parallel_bridges_per_ladder     0 1 0 0 0 0 0 0 0 0 0 0 0 0 0 0 0 0 0 0 0 0 0 0 0 0 0 0 0 0 
EreuK7 antiparallel_bridges_per_ladder 1 1 4 4 2 2 0 0 0 0 0 0 0 0 0 0 0 0 0 0 0 0 0 0 0 0 0 0 0 0 
EreuK7 ladders_per_sheet               0 0 0 0 0 1 0 1 0 0 0 0 0 0 0 0 0 0 0 0 0 0 0 0 0 0 0 0 0 0 
# 
loop_
_dssp_statistics_hbond.entry_id 
_dssp_statistics_hbond.type 
_dssp_statistics_hbond.count 
_dssp_statistics_hbond.count_per_100 
EreuK7 O(I)-->H-N(J)          144 64.3 
EreuK7 'PARALLEL BRIDGES'     3   1.3  
EreuK7 'ANTIPARALLEL BRIDGES' 70  31.2 
EreuK7 O(I)-->H-N(I-5)        2   0.9  
EreuK7 O(I)-->H-N(I-4)        1   0.4  
EreuK7 O(I)-->H-N(I-3)        4   1.8  
EreuK7 O(I)-->H-N(I-2)        0   0.0  
EreuK7 O(I)-->H-N(I-1)        0   0.0  
EreuK7 O(I)-->H-N(I+0)        0   0.0  
EreuK7 O(I)-->H-N(I+1)        0   0.0  
EreuK7 O(I)-->H-N(I+2)        17  7.6  
EreuK7 O(I)-->H-N(I+3)        25  11.2 
EreuK7 O(I)-->H-N(I+4)        14  6.2  
EreuK7 O(I)-->H-N(I+5)        0   0.0  
# 
_dssp_statistics.entry_id                       EreuK7 
_dssp_statistics.nr_of_residues                 224 
_dssp_statistics.nr_of_chains                   1 
_dssp_statistics.nr_of_ss_bridges_total         0 
_dssp_statistics.nr_of_ss_bridges_intra_chain   0 
_dssp_statistics.nr_of_ss_bridges_inter_chain   0 
# 
loop_
_chem_comp.id 
_chem_comp.type 
_chem_comp.mon_nstd_flag 
_chem_comp.name 
_chem_comp.formula 
_chem_comp.formula_weight 
ALA 'L-PEPTIDE LINKING' y ALANINE         'C3 H7 N O2'     89.093 
ARG 'L-PEPTIDE LINKING' y ARGININE        'C6 H15 N4 O2'  175.209 
ASN 'L-PEPTIDE LINKING' y ASPARAGINE      'C4 H8 N2 O3'   132.118 
ASP 'L-PEPTIDE LINKING' y 'ASPARTIC ACID' 'C4 H7 N O4'    133.103 
CYS 'L-PEPTIDE LINKING' y CYSTEINE        'C3 H7 N O2 S'  121.158 
GLN 'L-PEPTIDE LINKING' y GLUTAMINE       'C5 H10 N2 O3'  146.144 
GLU 'L-PEPTIDE LINKING' y 'GLUTAMIC ACID' 'C5 H9 N O4'    147.129 
GLY 'PEPTIDE LINKING'   y GLYCINE         'C2 H5 N O2'     75.067 
HIS 'L-PEPTIDE LINKING' y HISTIDINE       'C6 H10 N3 O2'  156.162 
ILE 'L-PEPTIDE LINKING' y ISOLEUCINE      'C6 H13 N O2'   131.173 
LEU 'L-PEPTIDE LINKING' y LEUCINE         'C6 H13 N O2'   131.173 
LYS 'L-PEPTIDE LINKING' y LYSINE          'C6 H15 N2 O2'  147.195 
MET 'L-PEPTIDE LINKING' y METHIONINE      'C5 H11 N O2 S' 149.211 
PHE 'L-PEPTIDE LINKING' y PHENYLALANINE   'C9 H11 N O2'   165.189 
PRO 'L-PEPTIDE LINKING' y PROLINE         'C5 H9 N O2'     115.13 
SER 'L-PEPTIDE LINKING' y SERINE          'C3 H7 N O3'    105.093 
THR 'L-PEPTIDE LINKING' y THREONINE       'C4 H9 N O3'    119.119 
TRP 'L-PEPTIDE LINKING' y TRYPTOPHAN      'C11 H12 N2 O2' 204.225 
TYR 'L-PEPTIDE LINKING' y TYROSINE        'C9 H11 N O3'   181.189 
VAL 'L-PEPTIDE LINKING' y VALINE          'C5 H11 N O2'   117.146 
# 
loop_
_atom_type.symbol 
N 
C 
O 
S 
# 
loop_
_entity_poly_seq.entity_id 
_entity_poly_seq.num 
_entity_poly_seq.mon_id 
_entity_poly_seq.hetero 
1   1 LYS n 
1   2 ILE n 
1   3 ILE n 
1   4 GLY n 
1   5 GLY n 
1   6 GLU n 
1   7 PRO n 
1   8 CYS n 
1   9 THR n 
1  10 GLU n 
1  11 GLY n 
1  12 SER n 
1  13 ASN n 
1  14 PRO n 
1  15 TRP n 
1  16 GLN n 
1  17 VAL n 
1  18 ALA n 
1  19 LEU n 
1  20 LEU n 
1  21 LYS n 
1  22 GLY n 
1  23 ASP n 
1  24 GLN n 
1  25 LEU n 
1  26 HIS n 
1  27 CYS n 
1  28 GLY n 
1  29 GLY n 
1  30 VAL n 
1  31 LEU n 
1  32 ILE n 
1  33 HIS n 
1  34 PRO n 
1  35 ARG n 
1  36 TRP n 
1  37 VAL n 
1  38 LEU n 
1  39 THR n 
1  40 ALA n 
1  41 ALA n 
1  42 HIS n 
1  43 CYS n 
1  44 LEU n 
1  45 MET n 
1  46 SER n 
1  47 GLN n 
1  48 TYR n 
1  49 ASN n 
1  50 VAL n 
1  51 PHE n 
1  52 LEU n 
1  53 GLY n 
1  54 SER n 
1  55 ASP n 
1  56 GLN n 
1  57 LEU n 
1  58 GLY n 
1  59 ASP n 
1  60 LYS n 
1  61 SER n 
1  62 GLY n 
1  63 ARG n 
1  64 ILE n 
1  65 ILE n 
1  66 LYS n 
1  67 ALA n 
1  68 VAL n 
1  69 ARG n 
1  70 SER n 
1  71 PHE n 
1  72 ARG n 
1  73 HIS n 
1  74 PRO n 
1  75 GLY n 
1  76 TYR n 
1  77 SER n 
1  78 THR n 
1  79 GLN n 
1  80 THR n 
1  81 HIS n 
1  82 VAL n 
1  83 ASN n 
1  84 ASP n 
1  85 ILE n 
1  86 MET n 
1  87 LEU n 
1  88 VAL n 
1  89 ARG n 
1  90 LEU n 
1  91 SER n 
1  92 SER n 
1  93 LEU n 
1  94 ALA n 
1  95 ARG n 
1  96 PRO n 
1  97 SER n 
1  98 ALA n 
1  99 LYS n 
1 100 VAL n 
1 101 GLN n 
1 102 MET n 
1 103 VAL n 
1 104 ASN n 
1 105 LEU n 
1 106 THR n 
1 107 SER n 
1 108 ARG n 
1 109 CYS n 
1 110 ALA n 
1 111 PRO n 
1 112 PRO n 
1 113 GLY n 
1 114 THR n 
1 115 LYS n 
1 116 CYS n 
1 117 ILE n 
1 118 VAL n 
1 119 SER n 
1 120 GLY n 
1 121 TRP n 
1 122 GLY n 
1 123 THR n 
1 124 THR n 
1 125 THR n 
1 126 SER n 
1 127 PRO n 
1 128 ASP n 
1 129 VAL n 
1 130 SER n 
1 131 PHE n 
1 132 PRO n 
1 133 LYS n 
1 134 LYS n 
1 135 LEU n 
1 136 MET n 
1 137 CYS n 
1 138 THR n 
1 139 ASP n 
1 140 ILE n 
1 141 SER n 
1 142 LEU n 
1 143 ILE n 
1 144 SER n 
1 145 PRO n 
1 146 GLN n 
1 147 ASP n 
1 148 CYS n 
1 149 LYS n 
1 150 LYS n 
1 151 VAL n 
1 152 TYR n 
1 153 LYS n 
1 154 ASP n 
1 155 LEU n 
1 156 LEU n 
1 157 GLY n 
1 158 ASN n 
1 159 ALA n 
1 160 MET n 
1 161 LEU n 
1 162 CYS n 
1 163 ALA n 
1 164 GLY n 
1 165 ILE n 
1 166 PRO n 
1 167 ASN n 
1 168 SER n 
1 169 LYS n 
1 170 LYS n 
1 171 ASN n 
1 172 ALA n 
1 173 CYS n 
1 174 ASN n 
1 175 GLY n 
1 176 ASP n 
1 177 SER n 
1 178 GLY n 
1 179 GLY n 
1 180 PRO n 
1 181 LEU n 
1 182 VAL n 
1 183 CYS n 
1 184 ASN n 
1 185 GLY n 
1 186 LYS n 
1 187 LEU n 
1 188 GLN n 
1 189 GLY n 
1 190 LEU n 
1 191 VAL n 
1 192 SER n 
1 193 TRP n 
1 194 GLY n 
1 195 SER n 
1 196 PHE n 
1 197 PRO n 
1 198 CYS n 
1 199 GLY n 
1 200 GLN n 
1 201 PRO n 
1 202 ASN n 
1 203 ASP n 
1 204 PRO n 
1 205 GLY n 
1 206 VAL n 
1 207 TYR n 
1 208 THR n 
1 209 GLN n 
1 210 VAL n 
1 211 CYS n 
1 212 LYS n 
1 213 TYR n 
1 214 LEU n 
1 215 LYS n 
1 216 TRP n 
1 217 ILE n 
1 218 GLN n 
1 219 ASP n 
1 220 THR n 
1 221 ILE n 
1 222 ARG n 
1 223 GLY n 
1 224 ASN n 
# 
loop_
_pdbx_poly_seq_scheme.asym_id 
_pdbx_poly_seq_scheme.entity_id 
_pdbx_poly_seq_scheme.seq_id 
_pdbx_poly_seq_scheme.mon_id 
_pdbx_poly_seq_scheme.ndb_seq_num 
_pdbx_poly_seq_scheme.pdb_seq_num 
_pdbx_poly_seq_scheme.auth_seq_num 
_pdbx_poly_seq_scheme.pdb_mon_id 
_pdbx_poly_seq_scheme.auth_mon_id 
_pdbx_poly_seq_scheme.pdb_strand_id 
_pdbx_poly_seq_scheme.pdb_ins_code 
_pdbx_poly_seq_scheme.hetero 
A 1   1 LYS   1 1   1   LYS LYS A ? n 
A 1   2 ILE   2 2   2   ILE ILE A ? n 
A 1   3 ILE   3 3   3   ILE ILE A ? n 
A 1   4 GLY   4 4   4   GLY GLY A ? n 
A 1   5 GLY   5 5   5   GLY GLY A ? n 
A 1   6 GLU   6 6   6   GLU GLU A ? n 
A 1   7 PRO   7 7   7   PRO PRO A ? n 
A 1   8 CYS   8 8   8   CYS CYS A ? n 
A 1   9 THR   9 9   9   THR THR A ? n 
A 1  10 GLU  10 10  10  GLU GLU A ? n 
A 1  11 GLY  11 11  11  GLY GLY A ? n 
A 1  12 SER  12 12  12  SER SER A ? n 
A 1  13 ASN  13 13  13  ASN ASN A ? n 
A 1  14 PRO  14 14  14  PRO PRO A ? n 
A 1  15 TRP  15 15  15  TRP TRP A ? n 
A 1  16 GLN  16 16  16  GLN GLN A ? n 
A 1  17 VAL  17 17  17  VAL VAL A ? n 
A 1  18 ALA  18 18  18  ALA ALA A ? n 
A 1  19 LEU  19 19  19  LEU LEU A ? n 
A 1  20 LEU  20 20  20  LEU LEU A ? n 
A 1  21 LYS  21 21  21  LYS LYS A ? n 
A 1  22 GLY  22 22  22  GLY GLY A ? n 
A 1  23 ASP  23 23  23  ASP ASP A ? n 
A 1  24 GLN  24 24  24  GLN GLN A ? n 
A 1  25 LEU  25 25  25  LEU LEU A ? n 
A 1  26 HIS  26 26  26  HIS HIS A ? n 
A 1  27 CYS  27 27  27  CYS CYS A ? n 
A 1  28 GLY  28 28  28  GLY GLY A ? n 
A 1  29 GLY  29 29  29  GLY GLY A ? n 
A 1  30 VAL  30 30  30  VAL VAL A ? n 
A 1  31 LEU  31 31  31  LEU LEU A ? n 
A 1  32 ILE  32 32  32  ILE ILE A ? n 
A 1  33 HIS  33 33  33  HIS HIS A ? n 
A 1  34 PRO  34 34  34  PRO PRO A ? n 
A 1  35 ARG  35 35  35  ARG ARG A ? n 
A 1  36 TRP  36 36  36  TRP TRP A ? n 
A 1  37 VAL  37 37  37  VAL VAL A ? n 
A 1  38 LEU  38 38  38  LEU LEU A ? n 
A 1  39 THR  39 39  39  THR THR A ? n 
A 1  40 ALA  40 40  40  ALA ALA A ? n 
A 1  41 ALA  41 41  41  ALA ALA A ? n 
A 1  42 HIS  42 42  42  HIS HIS A ? n 
A 1  43 CYS  43 43  43  CYS CYS A ? n 
A 1  44 LEU  44 44  44  LEU LEU A ? n 
A 1  45 MET  45 45  45  MET MET A ? n 
A 1  46 SER  46 46  46  SER SER A ? n 
A 1  47 GLN  47 47  47  GLN GLN A ? n 
A 1  48 TYR  48 48  48  TYR TYR A ? n 
A 1  49 ASN  49 49  49  ASN ASN A ? n 
A 1  50 VAL  50 50  50  VAL VAL A ? n 
A 1  51 PHE  51 51  51  PHE PHE A ? n 
A 1  52 LEU  52 52  52  LEU LEU A ? n 
A 1  53 GLY  53 53  53  GLY GLY A ? n 
A 1  54 SER  54 54  54  SER SER A ? n 
A 1  55 ASP  55 55  55  ASP ASP A ? n 
A 1  56 GLN  56 56  56  GLN GLN A ? n 
A 1  57 LEU  57 57  57  LEU LEU A ? n 
A 1  58 GLY  58 58  58  GLY GLY A ? n 
A 1  59 ASP  59 59  59  ASP ASP A ? n 
A 1  60 LYS  60 60  60  LYS LYS A ? n 
A 1  61 SER  61 61  61  SER SER A ? n 
A 1  62 GLY  62 62  62  GLY GLY A ? n 
A 1  63 ARG  63 63  63  ARG ARG A ? n 
A 1  64 ILE  64 64  64  ILE ILE A ? n 
A 1  65 ILE  65 65  65  ILE ILE A ? n 
A 1  66 LYS  66 66  66  LYS LYS A ? n 
A 1  67 ALA  67 67  67  ALA ALA A ? n 
A 1  68 VAL  68 68  68  VAL VAL A ? n 
A 1  69 ARG  69 69  69  ARG ARG A ? n 
A 1  70 SER  70 70  70  SER SER A ? n 
A 1  71 PHE  71 71  71  PHE PHE A ? n 
A 1  72 ARG  72 72  72  ARG ARG A ? n 
A 1  73 HIS  73 73  73  HIS HIS A ? n 
A 1  74 PRO  74 74  74  PRO PRO A ? n 
A 1  75 GLY  75 75  75  GLY GLY A ? n 
A 1  76 TYR  76 76  76  TYR TYR A ? n 
A 1  77 SER  77 77  77  SER SER A ? n 
A 1  78 THR  78 78  78  THR THR A ? n 
A 1  79 GLN  79 79  79  GLN GLN A ? n 
A 1  80 THR  80 80  80  THR THR A ? n 
A 1  81 HIS  81 81  81  HIS HIS A ? n 
A 1  82 VAL  82 82  82  VAL VAL A ? n 
A 1  83 ASN  83 83  83  ASN ASN A ? n 
A 1  84 ASP  84 84  84  ASP ASP A ? n 
A 1  85 ILE  85 85  85  ILE ILE A ? n 
A 1  86 MET  86 86  86  MET MET A ? n 
A 1  87 LEU  87 87  87  LEU LEU A ? n 
A 1  88 VAL  88 88  88  VAL VAL A ? n 
A 1  89 ARG  89 89  89  ARG ARG A ? n 
A 1  90 LEU  90 90  90  LEU LEU A ? n 
A 1  91 SER  91 91  91  SER SER A ? n 
A 1  92 SER  92 92  92  SER SER A ? n 
A 1  93 LEU  93 93  93  LEU LEU A ? n 
A 1  94 ALA  94 94  94  ALA ALA A ? n 
A 1  95 ARG  95 95  95  ARG ARG A ? n 
A 1  96 PRO  96 96  96  PRO PRO A ? n 
A 1  97 SER  97 97  97  SER SER A ? n 
A 1  98 ALA  98 98  98  ALA ALA A ? n 
A 1  99 LYS  99 99  99  LYS LYS A ? n 
A 1 100 VAL 100 100 100 VAL VAL A ? n 
A 1 101 GLN 101 101 101 GLN GLN A ? n 
A 1 102 MET 102 102 102 MET MET A ? n 
A 1 103 VAL 103 103 103 VAL VAL A ? n 
A 1 104 ASN 104 104 104 ASN ASN A ? n 
A 1 105 LEU 105 105 105 LEU LEU A ? n 
A 1 106 THR 106 106 106 THR THR A ? n 
A 1 107 SER 107 107 107 SER SER A ? n 
A 1 108 ARG 108 108 108 ARG ARG A ? n 
A 1 109 CYS 109 109 109 CYS CYS A ? n 
A 1 110 ALA 110 110 110 ALA ALA A ? n 
A 1 111 PRO 111 111 111 PRO PRO A ? n 
A 1 112 PRO 112 112 112 PRO PRO A ? n 
A 1 113 GLY 113 113 113 GLY GLY A ? n 
A 1 114 THR 114 114 114 THR THR A ? n 
A 1 115 LYS 115 115 115 LYS LYS A ? n 
A 1 116 CYS 116 116 116 CYS CYS A ? n 
A 1 117 ILE 117 117 117 ILE ILE A ? n 
A 1 118 VAL 118 118 118 VAL VAL A ? n 
A 1 119 SER 119 119 119 SER SER A ? n 
A 1 120 GLY 120 120 120 GLY GLY A ? n 
A 1 121 TRP 121 121 121 TRP TRP A ? n 
A 1 122 GLY 122 122 122 GLY GLY A ? n 
A 1 123 THR 123 123 123 THR THR A ? n 
A 1 124 THR 124 124 124 THR THR A ? n 
A 1 125 THR 125 125 125 THR THR A ? n 
A 1 126 SER 126 126 126 SER SER A ? n 
A 1 127 PRO 127 127 127 PRO PRO A ? n 
A 1 128 ASP 128 128 128 ASP ASP A ? n 
A 1 129 VAL 129 129 129 VAL VAL A ? n 
A 1 130 SER 130 130 130 SER SER A ? n 
A 1 131 PHE 131 131 131 PHE PHE A ? n 
A 1 132 PRO 132 132 132 PRO PRO A ? n 
A 1 133 LYS 133 133 133 LYS LYS A ? n 
A 1 134 LYS 134 134 134 LYS LYS A ? n 
A 1 135 LEU 135 135 135 LEU LEU A ? n 
A 1 136 MET 136 136 136 MET MET A ? n 
A 1 137 CYS 137 137 137 CYS CYS A ? n 
A 1 138 THR 138 138 138 THR THR A ? n 
A 1 139 ASP 139 139 139 ASP ASP A ? n 
A 1 140 ILE 140 140 140 ILE ILE A ? n 
A 1 141 SER 141 141 141 SER SER A ? n 
A 1 142 LEU 142 142 142 LEU LEU A ? n 
A 1 143 ILE 143 143 143 ILE ILE A ? n 
A 1 144 SER 144 144 144 SER SER A ? n 
A 1 145 PRO 145 145 145 PRO PRO A ? n 
A 1 146 GLN 146 146 146 GLN GLN A ? n 
A 1 147 ASP 147 147 147 ASP ASP A ? n 
A 1 148 CYS 148 148 148 CYS CYS A ? n 
A 1 149 LYS 149 149 149 LYS LYS A ? n 
A 1 150 LYS 150 150 150 LYS LYS A ? n 
A 1 151 VAL 151 151 151 VAL VAL A ? n 
A 1 152 TYR 152 152 152 TYR TYR A ? n 
A 1 153 LYS 153 153 153 LYS LYS A ? n 
A 1 154 ASP 154 154 154 ASP ASP A ? n 
A 1 155 LEU 155 155 155 LEU LEU A ? n 
A 1 156 LEU 156 156 156 LEU LEU A ? n 
A 1 157 GLY 157 157 157 GLY GLY A ? n 
A 1 158 ASN 158 158 158 ASN ASN A ? n 
A 1 159 ALA 159 159 159 ALA ALA A ? n 
A 1 160 MET 160 160 160 MET MET A ? n 
A 1 161 LEU 161 161 161 LEU LEU A ? n 
A 1 162 CYS 162 162 162 CYS CYS A ? n 
A 1 163 ALA 163 163 163 ALA ALA A ? n 
A 1 164 GLY 164 164 164 GLY GLY A ? n 
A 1 165 ILE 165 165 165 ILE ILE A ? n 
A 1 166 PRO 166 166 166 PRO PRO A ? n 
A 1 167 ASN 167 167 167 ASN ASN A ? n 
A 1 168 SER 168 168 168 SER SER A ? n 
A 1 169 LYS 169 169 169 LYS LYS A ? n 
A 1 170 LYS 170 170 170 LYS LYS A ? n 
A 1 171 ASN 171 171 171 ASN ASN A ? n 
A 1 172 ALA 172 172 172 ALA ALA A ? n 
A 1 173 CYS 173 173 173 CYS CYS A ? n 
A 1 174 ASN 174 174 174 ASN ASN A ? n 
A 1 175 GLY 175 175 175 GLY GLY A ? n 
A 1 176 ASP 176 176 176 ASP ASP A ? n 
A 1 177 SER 177 177 177 SER SER A ? n 
A 1 178 GLY 178 178 178 GLY GLY A ? n 
A 1 179 GLY 179 179 179 GLY GLY A ? n 
A 1 180 PRO 180 180 180 PRO PRO A ? n 
A 1 181 LEU 181 181 181 LEU LEU A ? n 
A 1 182 VAL 182 182 182 VAL VAL A ? n 
A 1 183 CYS 183 183 183 CYS CYS A ? n 
A 1 184 ASN 184 184 184 ASN ASN A ? n 
A 1 185 GLY 185 185 185 GLY GLY A ? n 
A 1 186 LYS 186 186 186 LYS LYS A ? n 
A 1 187 LEU 187 187 187 LEU LEU A ? n 
A 1 188 GLN 188 188 188 GLN GLN A ? n 
A 1 189 GLY 189 189 189 GLY GLY A ? n 
A 1 190 LEU 190 190 190 LEU LEU A ? n 
A 1 191 VAL 191 191 191 VAL VAL A ? n 
A 1 192 SER 192 192 192 SER SER A ? n 
A 1 193 TRP 193 193 193 TRP TRP A ? n 
A 1 194 GLY 194 194 194 GLY GLY A ? n 
A 1 195 SER 195 195 195 SER SER A ? n 
A 1 196 PHE 196 196 196 PHE PHE A ? n 
A 1 197 PRO 197 197 197 PRO PRO A ? n 
A 1 198 CYS 198 198 198 CYS CYS A ? n 
A 1 199 GLY 199 199 199 GLY GLY A ? n 
A 1 200 GLN 200 200 200 GLN GLN A ? n 
A 1 201 PRO 201 201 201 PRO PRO A ? n 
A 1 202 ASN 202 202 202 ASN ASN A ? n 
A 1 203 ASP 203 203 203 ASP ASP A ? n 
A 1 204 PRO 204 204 204 PRO PRO A ? n 
A 1 205 GLY 205 205 205 GLY GLY A ? n 
A 1 206 VAL 206 206 206 VAL VAL A ? n 
A 1 207 TYR 207 207 207 TYR TYR A ? n 
A 1 208 THR 208 208 208 THR THR A ? n 
A 1 209 GLN 209 209 209 GLN GLN A ? n 
A 1 210 VAL 210 210 210 VAL VAL A ? n 
A 1 211 CYS 211 211 211 CYS CYS A ? n 
A 1 212 LYS 212 212 212 LYS LYS A ? n 
A 1 213 TYR 213 213 213 TYR TYR A ? n 
A 1 214 LEU 214 214 214 LEU LEU A ? n 
A 1 215 LYS 215 215 215 LYS LYS A ? n 
A 1 216 TRP 216 216 216 TRP TRP A ? n 
A 1 217 ILE 217 217 217 ILE ILE A ? n 
A 1 218 GLN 218 218 218 GLN GLN A ? n 
A 1 219 ASP 219 219 219 ASP ASP A ? n 
A 1 220 THR 220 220 220 THR THR A ? n 
A 1 221 ILE 221 221 221 ILE ILE A ? n 
A 1 222 ARG 222 222 222 ARG ARG A ? n 
A 1 223 GLY 223 223 223 GLY GLY A ? n 
A 1 224 ASN 224 224 224 ASN ASN A ? n 
# 
loop_
_atom_site.group_PDB 
_atom_site.id 
_atom_site.type_symbol 
_atom_site.label_atom_id 
_atom_site.label_alt_id 
_atom_site.label_comp_id 
_atom_site.label_asym_id 
_atom_site.label_entity_id 
_atom_site.label_seq_id 
_atom_site.pdbx_PDB_ins_code 
_atom_site.Cartn_x 
_atom_site.Cartn_y 
_atom_site.Cartn_z 
_atom_site.occupancy 
_atom_site.B_iso_or_equiv 
_atom_site.pdbx_formal_charge 
_atom_site.auth_seq_id 
_atom_site.auth_comp_id 
_atom_site.auth_asym_id 
_atom_site.auth_atom_id 
_atom_site.pdbx_PDB_model_num 
ATOM 1    N N   ? LYS A 1   1 ?  -2.914   6.099  -9.712 1.000 54.330 ? 1   LYS A N   1 
ATOM 2    C CA  ? LYS A 1   1 ?  -1.544   6.073 -10.218 1.000 54.330 ? 1   LYS A CA  1 
ATOM 3    C C   ? LYS A 1   1 ?  -1.384   5.027 -11.317 1.000 54.330 ? 1   LYS A C   1 
ATOM 4    C CB  ? LYS A 1   1 ?  -0.558   5.795  -9.082 1.000 54.330 ? 1   LYS A CB  1 
ATOM 5    O O   ? LYS A 1   1 ?  -0.887   3.927 -11.067 1.000 54.330 ? 1   LYS A O   1 
ATOM 6    C CG  ? LYS A 1   1 ?   0.787   6.488  -9.246 1.000 54.330 ? 1   LYS A CG  1 
ATOM 7    C CD  ? LYS A 1   1 ?   1.689   6.251  -8.042 1.000 54.330 ? 1   LYS A CD  1 
ATOM 8    C CE  ? LYS A 1   1 ?   3.076   6.841  -8.257 1.000 54.330 ? 1   LYS A CE  1 
ATOM 9    N NZ  ? LYS A 1   1 ?   3.942   6.674  -7.051 1.000 54.330 ? 1   LYS A NZ  1 
ATOM 10   N N   ? ILE A 1   2 ?  -2.209   5.006 -12.318 1.000 57.690 ? 2   ILE A N   1 
ATOM 11   C CA  ? ILE A 1   2 ?  -1.600   4.092 -13.278 1.000 57.690 ? 2   ILE A CA  1 
ATOM 12   C C   ? ILE A 1   2 ?  -1.492   4.771 -14.641 1.000 57.690 ? 2   ILE A C   1 
ATOM 13   C CB  ? ILE A 1   2 ?  -2.406   2.778 -13.396 1.000 57.690 ? 2   ILE A CB  1 
ATOM 14   O O   ? ILE A 1   2 ?  -2.507   5.069 -15.276 1.000 57.690 ? 2   ILE A O   1 
ATOM 15   C CG1 ? ILE A 1   2 ?  -2.555   2.118 -12.021 1.000 57.690 ? 2   ILE A CG1 1 
ATOM 16   C CG2 ? ILE A 1   2 ?  -1.740   1.824 -14.392 1.000 57.690 ? 2   ILE A CG2 1 
ATOM 17   C CD1 ? ILE A 1   2 ?  -3.417   0.863 -12.027 1.000 57.690 ? 2   ILE A CD1 1 
ATOM 18   N N   ? ILE A 1   3 ?  -0.353   5.507 -14.819 1.000 61.110 ? 3   ILE A N   1 
ATOM 19   C CA  ? ILE A 1   3 ?  -0.058   6.036 -16.146 1.000 61.110 ? 3   ILE A CA  1 
ATOM 20   C C   ? ILE A 1   3 ?   0.236   4.885 -17.106 1.000 61.110 ? 3   ILE A C   1 
ATOM 21   C CB  ? ILE A 1   3 ?   1.132   7.021 -16.111 1.000 61.110 ? 3   ILE A CB  1 
ATOM 22   O O   ? ILE A 1   3 ?   1.100   4.048 -16.835 1.000 61.110 ? 3   ILE A O   1 
ATOM 23   C CG1 ? ILE A 1   3 ?   0.837   8.179 -15.150 1.000 61.110 ? 3   ILE A CG1 1 
ATOM 24   C CG2 ? ILE A 1   3 ?   1.444   7.541 -17.517 1.000 61.110 ? 3   ILE A CG2 1 
ATOM 25   C CD1 ? ILE A 1   3 ?   1.961   9.202 -15.051 1.000 61.110 ? 3   ILE A CD1 1 
ATOM 26   N N   ? GLY A 1   4 ?  -0.726   4.728 -18.070 1.000 61.990 ? 4   GLY A N   1 
ATOM 27   C CA  ? GLY A 1   4 ?  -0.570   3.638 -19.020 1.000 61.990 ? 4   GLY A CA  1 
ATOM 28   C C   ? GLY A 1   4 ?  -1.195   2.340 -18.546 1.000 61.990 ? 4   GLY A C   1 
ATOM 29   O O   ? GLY A 1   4 ?  -0.802   1.258 -18.988 1.000 61.990 ? 4   GLY A O   1 
ATOM 30   N N   ? GLY A 1   5 ?  -2.003   2.382 -17.348 1.000 71.810 ? 5   GLY A N   1 
ATOM 31   C CA  ? GLY A 1   5 ?  -2.743   1.236 -16.846 1.000 71.810 ? 5   GLY A CA  1 
ATOM 32   C C   ? GLY A 1   5 ?  -3.978   0.917 -17.668 1.000 71.810 ? 5   GLY A C   1 
ATOM 33   O O   ? GLY A 1   5 ?  -4.350   1.680 -18.562 1.000 71.810 ? 5   GLY A O   1 
ATOM 34   N N   ? GLU A 1   6 ?  -4.412  -0.212 -17.624 1.000 85.290 ? 6   GLU A N   1 
ATOM 35   C CA  ? GLU A 1   6 ?  -5.632  -0.688 -18.271 1.000 85.290 ? 6   GLU A CA  1 
ATOM 36   C C   ? GLU A 1   6 ?  -6.672  -1.118 -17.240 1.000 85.290 ? 6   GLU A C   1 
ATOM 37   C CB  ? GLU A 1   6 ?  -5.321  -1.848 -19.220 1.000 85.290 ? 6   GLU A CB  1 
ATOM 38   O O   ? GLU A 1   6 ?  -6.330  -1.422 -16.095 1.000 85.290 ? 6   GLU A O   1 
ATOM 39   C CG  ? GLU A 1   6 ?  -4.693  -3.052 -18.533 1.000 85.290 ? 6   GLU A CG  1 
ATOM 40   C CD  ? GLU A 1   6 ?  -4.234  -4.126 -19.507 1.000 85.290 ? 6   GLU A CD  1 
ATOM 41   O OE1 ? GLU A 1   6 ?  -3.805  -5.212 -19.055 1.000 85.290 ? 6   GLU A OE1 1 
ATOM 42   O OE2 ? GLU A 1   6 ?  -4.304  -3.879 -20.732 1.000 85.290 ? 6   GLU A OE2 1 
ATOM 43   N N   ? PRO A 1   7 ?  -7.949  -0.923 -17.720 1.000 89.670 ? 7   PRO A N   1 
ATOM 44   C CA  ? PRO A 1   7 ?  -8.942  -1.448 -16.780 1.000 89.670 ? 7   PRO A CA  1 
ATOM 45   C C   ? PRO A 1   7 ?  -8.610  -2.857 -16.296 1.000 89.670 ? 7   PRO A C   1 
ATOM 46   C CB  ? PRO A 1   7 ? -10.238  -1.442 -17.595 1.000 89.670 ? 7   PRO A CB  1 
ATOM 47   O O   ? PRO A 1   7 ?  -8.179  -3.700 -17.088 1.000 89.670 ? 7   PRO A O   1 
ATOM 48   C CG  ? PRO A 1   7 ? -10.034  -0.381 -18.628 1.000 89.670 ? 7   PRO A CG  1 
ATOM 49   C CD  ? PRO A 1   7 ?  -8.589  -0.384 -19.037 1.000 89.670 ? 7   PRO A CD  1 
ATOM 50   N N   ? CYS A 1   8 ?  -8.689  -3.044 -14.937 1.000 90.830 ? 8   CYS A N   1 
ATOM 51   C CA  ? CYS A 1   8 ?  -8.475  -4.367 -14.361 1.000 90.830 ? 8   CYS A CA  1 
ATOM 52   C C   ? CYS A 1   8 ?  -9.538  -5.348 -14.840 1.000 90.830 ? 8   CYS A C   1 
ATOM 53   C CB  ? CYS A 1   8 ?  -8.486  -4.295 -12.834 1.000 90.830 ? 8   CYS A CB  1 
ATOM 54   O O   ? CYS A 1   8 ? -10.670  -4.954 -15.126 1.000 90.830 ? 8   CYS A O   1 
ATOM 55   S SG  ? CYS A 1   8 ?  -7.183  -3.250 -12.146 1.000 90.830 ? 8   CYS A SG  1 
ATOM 56   N N   ? THR A 1   9 ?  -9.078  -6.596 -14.944 1.000 90.860 ? 9   THR A N   1 
ATOM 57   C CA  ? THR A 1   9 ? -10.082  -7.631 -15.164 1.000 90.860 ? 9   THR A CA  1 
ATOM 58   C C   ? THR A 1   9 ? -11.105  -7.643 -14.032 1.000 90.860 ? 9   THR A C   1 
ATOM 59   C CB  ? THR A 1   9 ?  -9.433  -9.022 -15.288 1.000 90.860 ? 9   THR A CB  1 
ATOM 60   O O   ? THR A 1   9 ? -10.738  -7.581 -12.856 1.000 90.860 ? 9   THR A O   1 
ATOM 61   C CG2 ? THR A 1   9 ? -10.479 -10.094 -15.576 1.000 90.860 ? 9   THR A CG2 1 
ATOM 62   O OG1 ? THR A 1   9 ?  -8.478  -9.003 -16.356 1.000 90.860 ? 9   THR A OG1 1 
ATOM 63   N N   ? GLU A 1  10 ? -12.379  -7.658 -14.378 1.000 88.380 ? 10  GLU A N   1 
ATOM 64   C CA  ? GLU A 1  10 ? -13.436  -7.655 -13.371 1.000 88.380 ? 10  GLU A CA  1 
ATOM 65   C C   ? GLU A 1  10 ? -13.217  -8.756 -12.338 1.000 88.380 ? 10  GLU A C   1 
ATOM 66   C CB  ? GLU A 1  10 ? -14.808  -7.817 -14.031 1.000 88.380 ? 10  GLU A CB  1 
ATOM 67   O O   ? GLU A 1  10 ? -13.026  -9.920 -12.695 1.000 88.380 ? 10  GLU A O   1 
ATOM 68   C CG  ? GLU A 1  10 ? -15.976  -7.574 -13.087 1.000 88.380 ? 10  GLU A CG  1 
ATOM 69   C CD  ? GLU A 1  10 ? -17.329  -7.636 -13.779 1.000 88.380 ? 10  GLU A CD  1 
ATOM 70   O OE1 ? GLU A 1  10 ? -18.367  -7.481 -13.097 1.000 88.380 ? 10  GLU A OE1 1 
ATOM 71   O OE2 ? GLU A 1  10 ? -17.351  -7.842 -15.013 1.000 88.380 ? 10  GLU A OE2 1 
ATOM 72   N N   ? GLY A 1  11 ? -13.171  -8.260 -11.054 1.000 87.920 ? 11  GLY A N   1 
ATOM 73   C CA  ? GLY A 1  11 ? -13.094  -9.216  -9.960 1.000 87.920 ? 11  GLY A CA  1 
ATOM 74   C C   ? GLY A 1  11 ? -11.682  -9.699  -9.688 1.000 87.920 ? 11  GLY A C   1 
ATOM 75   O O   ? GLY A 1  11 ? -11.470 -10.572  -8.845 1.000 87.920 ? 11  GLY A O   1 
ATOM 76   N N   ? SER A 1  12 ? -10.709  -9.226 -10.389 1.000 92.010 ? 12  SER A N   1 
ATOM 77   C CA  ? SER A 1  12 ?  -9.328  -9.691 -10.303 1.000 92.010 ? 12  SER A CA  1 
ATOM 78   C C   ? SER A 1  12 ?  -8.637  -9.143  -9.059 1.000 92.010 ? 12  SER A C   1 
ATOM 79   C CB  ? SER A 1  12 ?  -8.546  -9.284 -11.552 1.000 92.010 ? 12  SER A CB  1 
ATOM 80   O O   ? SER A 1  12 ?  -7.615  -9.678  -8.625 1.000 92.010 ? 12  SER A O   1 
ATOM 81   O OG  ? SER A 1  12 ?  -8.519  -7.874 -11.692 1.000 92.010 ? 12  SER A OG  1 
ATOM 82   N N   ? ASN A 1  13 ?  -9.158  -8.154  -8.348 1.000 94.810 ? 13  ASN A N   1 
ATOM 83   C CA  ? ASN A 1  13 ?  -8.575  -7.514  -7.174 1.000 94.810 ? 13  ASN A CA  1 
ATOM 84   C C   ? ASN A 1  13 ?  -9.627  -7.244  -6.102 1.000 94.810 ? 13  ASN A C   1 
ATOM 85   C CB  ? ASN A 1  13 ?  -7.871  -6.213  -7.566 1.000 94.810 ? 13  ASN A CB  1 
ATOM 86   O O   ? ASN A 1  13 ?  -9.900  -6.089  -5.770 1.000 94.810 ? 13  ASN A O   1 
ATOM 87   C CG  ? ASN A 1  13 ?  -6.792  -6.424  -8.610 1.000 94.810 ? 13  ASN A CG  1 
ATOM 88   N ND2 ? ASN A 1  13 ?  -5.538  -6.266  -8.206 1.000 94.810 ? 13  ASN A ND2 1 
ATOM 89   O OD1 ? ASN A 1  13 ?  -7.084  -6.726  -9.770 1.000 94.810 ? 13  ASN A OD1 1 
ATOM 90   N N   ? PRO A 1  14 ? -10.169  -8.317  -5.561 1.000 95.910 ? 14  PRO A N   1 
ATOM 91   C CA  ? PRO A 1  14 ? -11.292  -8.215  -4.626 1.000 95.910 ? 14  PRO A CA  1 
ATOM 92   C C   ? PRO A 1  14 ? -10.881  -7.648  -3.270 1.000 95.910 ? 14  PRO A C   1 
ATOM 93   C CB  ? PRO A 1  14 ? -11.771  -9.662  -4.491 1.000 95.910 ? 14  PRO A CB  1 
ATOM 94   O O   ? PRO A 1  14 ? -11.740  -7.298  -2.456 1.000 95.910 ? 14  PRO A O   1 
ATOM 95   C CG  ? PRO A 1  14 ? -10.555 -10.493  -4.748 1.000 95.910 ? 14  PRO A CG  1 
ATOM 96   C CD  ? PRO A 1  14 ?  -9.735  -9.821  -5.812 1.000 95.910 ? 14  PRO A CD  1 
ATOM 97   N N   ? TRP A 1  15 ?  -9.563  -7.442  -3.010 1.000 97.380 ? 15  TRP A N   1 
ATOM 98   C CA  ? TRP A 1  15 ?  -9.023  -6.919  -1.759 1.000 97.380 ? 15  TRP A CA  1 
ATOM 99   C C   ? TRP A 1  15 ?  -8.905  -5.400  -1.810 1.000 97.380 ? 15  TRP A C   1 
ATOM 100  C CB  ? TRP A 1  15 ?  -7.656  -7.541  -1.462 1.000 97.380 ? 15  TRP A CB  1 
ATOM 101  O O   ? TRP A 1  15 ?  -8.732  -4.749  -0.777 1.000 97.380 ? 15  TRP A O   1 
ATOM 102  C CG  ? TRP A 1  15 ?  -6.732  -7.574  -2.642 1.000 97.380 ? 15  TRP A CG  1 
ATOM 103  C CD1 ? TRP A 1  15 ?  -5.907  -6.573  -3.071 1.000 97.380 ? 15  TRP A CD1 1 
ATOM 104  C CD2 ? TRP A 1  15 ?  -6.545  -8.665  -3.549 1.000 97.380 ? 15  TRP A CD2 1 
ATOM 105  C CE2 ? TRP A 1  15 ?  -5.589  -8.255  -4.505 1.000 97.380 ? 15  TRP A CE2 1 
ATOM 106  C CE3 ? TRP A 1  15 ?  -7.092  -9.951  -3.646 1.000 97.380 ? 15  TRP A CE3 1 
ATOM 107  N NE1 ? TRP A 1  15 ?  -5.216  -6.976  -4.191 1.000 97.380 ? 15  TRP A NE1 1 
ATOM 108  C CH2 ? TRP A 1  15 ?  -5.720 -10.340  -5.617 1.000 97.380 ? 15  TRP A CH2 1 
ATOM 109  C CZ2 ? TRP A 1  15 ?  -5.168  -9.087  -5.545 1.000 97.380 ? 15  TRP A CZ2 1 
ATOM 110  C CZ3 ? TRP A 1  15 ?  -6.673 -10.778  -4.682 1.000 97.380 ? 15  TRP A CZ3 1 
ATOM 111  N N   ? GLN A 1  16 ?  -8.922  -4.811  -3.061 1.000 96.610 ? 16  GLN A N   1 
ATOM 112  C CA  ? GLN A 1  16 ?  -8.775  -3.370  -3.242 1.000 96.610 ? 16  GLN A CA  1 
ATOM 113  C C   ? GLN A 1  16 ? -10.003  -2.624  -2.728 1.000 96.610 ? 16  GLN A C   1 
ATOM 114  C CB  ? GLN A 1  16 ?  -8.535  -3.035  -4.715 1.000 96.610 ? 16  GLN A CB  1 
ATOM 115  O O   ? GLN A 1  16 ? -11.134  -2.965  -3.078 1.000 96.610 ? 16  GLN A O   1 
ATOM 116  C CG  ? GLN A 1  16 ?  -8.372  -1.546  -4.988 1.000 96.610 ? 16  GLN A CG  1 
ATOM 117  C CD  ? GLN A 1  16 ?  -6.987  -1.034  -4.639 1.000 96.610 ? 16  GLN A CD  1 
ATOM 118  N NE2 ? GLN A 1  16 ?  -6.783   0.271  -4.785 1.000 96.610 ? 16  GLN A NE2 1 
ATOM 119  O OE1 ? GLN A 1  16 ?  -6.107  -1.804  -4.241 1.000 96.610 ? 16  GLN A OE1 1 
ATOM 120  N N   ? VAL A 1  17 ?  -9.757  -1.537  -1.883 1.000 96.810 ? 17  VAL A N   1 
ATOM 121  C CA  ? VAL A 1  17 ? -10.854  -0.723  -1.371 1.000 96.810 ? 17  VAL A CA  1 
ATOM 122  C C   ? VAL A 1  17 ? -10.579   0.752  -1.651 1.000 96.810 ? 17  VAL A C   1 
ATOM 123  C CB  ? VAL A 1  17 ? -11.068  -0.947   0.143 1.000 96.810 ? 17  VAL A CB  1 
ATOM 124  O O   ? VAL A 1  17 ?  -9.429   1.146  -1.863 1.000 96.810 ? 17  VAL A O   1 
ATOM 125  C CG1 ? VAL A 1  17 ? -11.282  -2.430   0.444 1.000 96.810 ? 17  VAL A CG1 1 
ATOM 126  C CG2 ? VAL A 1  17 ?  -9.881  -0.404   0.935 1.000 96.810 ? 17  VAL A CG2 1 
ATOM 127  N N   ? ALA A 1  18 ? -11.672   1.538  -1.663 1.000 96.010 ? 18  ALA A N   1 
ATOM 128  C CA  ? ALA A 1  18 ? -11.570   2.990  -1.781 1.000 96.010 ? 18  ALA A CA  1 
ATOM 129  C C   ? ALA A 1  18 ? -11.920   3.673  -0.462 1.000 96.010 ? 18  ALA A C   1 
ATOM 130  C CB  ? ALA A 1  18 ? -12.479   3.499  -2.898 1.000 96.010 ? 18  ALA A CB  1 
ATOM 131  O O   ? ALA A 1  18 ? -12.949   3.371   0.147 1.000 96.010 ? 18  ALA A O   1 
ATOM 132  N N   ? LEU A 1  19 ? -10.976   4.479  -0.037 1.000 96.070 ? 19  LEU A N   1 
ATOM 133  C CA  ? LEU A 1  19 ? -11.299   5.375   1.068 1.000 96.070 ? 19  LEU A CA  1 
ATOM 134  C C   ? LEU A 1  19 ? -11.877   6.689   0.552 1.000 96.070 ? 19  LEU A C   1 
ATOM 135  C CB  ? LEU A 1  19 ? -10.054   5.650   1.916 1.000 96.070 ? 19  LEU A CB  1 
ATOM 136  O O   ? LEU A 1  19 ? -11.184   7.455  -0.122 1.000 96.070 ? 19  LEU A O   1 
ATOM 137  C CG  ? LEU A 1  19 ?  -9.679   4.576   2.938 1.000 96.070 ? 19  LEU A CG  1 
ATOM 138  C CD1 ? LEU A 1  19 ?  -9.250   3.296   2.228 1.000 96.070 ? 19  LEU A CD1 1 
ATOM 139  C CD2 ? LEU A 1  19 ?  -8.573   5.078   3.860 1.000 96.070 ? 19  LEU A CD2 1 
ATOM 140  N N   ? LEU A 1  20 ? -13.172   6.945   0.920 1.000 94.990 ? 20  LEU A N   1 
ATOM 141  C CA  ? LEU A 1  20 ? -13.890   8.081   0.352 1.000 94.990 ? 20  LEU A CA  1 
ATOM 142  C C   ? LEU A 1  20 ? -14.033   9.201   1.377 1.000 94.990 ? 20  LEU A C   1 
ATOM 143  C CB  ? LEU A 1  20 ? -15.271   7.648  -0.146 1.000 94.990 ? 20  LEU A CB  1 
ATOM 144  O O   ? LEU A 1  20 ? -14.280   8.940   2.557 1.000 94.990 ? 20  LEU A O   1 
ATOM 145  C CG  ? LEU A 1  20 ? -15.305   6.448  -1.093 1.000 94.990 ? 20  LEU A CG  1 
ATOM 146  C CD1 ? LEU A 1  20 ? -16.744   6.111  -1.470 1.000 94.990 ? 20  LEU A CD1 1 
ATOM 147  C CD2 ? LEU A 1  20 ? -14.471   6.725  -2.339 1.000 94.990 ? 20  LEU A CD2 1 
ATOM 148  N N   ? LYS A 1  21 ? -13.774  10.426   0.998 1.000 92.930 ? 21  LYS A N   1 
ATOM 149  C CA  ? LYS A 1  21 ? -14.257  11.635   1.658 1.000 92.930 ? 21  LYS A CA  1 
ATOM 150  C C   ? LYS A 1  21 ? -15.610  12.064   1.097 1.000 92.930 ? 21  LYS A C   1 
ATOM 151  C CB  ? LYS A 1  21 ? -13.244  12.770   1.509 1.000 92.930 ? 21  LYS A CB  1 
ATOM 152  O O   ? LYS A 1  21 ? -15.683  12.636   0.007 1.000 92.930 ? 21  LYS A O   1 
ATOM 153  C CG  ? LYS A 1  21 ? -13.606  14.029   2.283 1.000 92.930 ? 21  LYS A CG  1 
ATOM 154  C CD  ? LYS A 1  21 ? -12.560  15.121   2.094 1.000 92.930 ? 21  LYS A CD  1 
ATOM 155  C CE  ? LYS A 1  21 ? -12.927  16.386   2.859 1.000 92.930 ? 21  LYS A CE  1 
ATOM 156  N NZ  ? LYS A 1  21 ? -11.909  17.462   2.671 1.000 92.930 ? 21  LYS A NZ  1 
ATOM 157  N N   ? GLY A 1  22 ? -16.682  11.715   1.875 1.000 91.260 ? 22  GLY A N   1 
ATOM 158  C CA  ? GLY A 1  22 ? -17.977  11.712   1.213 1.000 91.260 ? 22  GLY A CA  1 
ATOM 159  C C   ? GLY A 1  22 ? -18.080  10.679   0.106 1.000 91.260 ? 22  GLY A C   1 
ATOM 160  O O   ? GLY A 1  22 ? -17.908   9.483   0.349 1.000 91.260 ? 22  GLY A O   1 
ATOM 161  N N   ? ASP A 1  23 ? -18.240  11.161  -1.158 1.000 89.040 ? 23  ASP A N   1 
ATOM 162  C CA  ? ASP A 1  23 ? -18.356  10.263  -2.303 1.000 89.040 ? 23  ASP A CA  1 
ATOM 163  C C   ? ASP A 1  23 ? -17.132  10.367  -3.210 1.000 89.040 ? 23  ASP A C   1 
ATOM 164  C CB  ? ASP A 1  23 ? -19.627  10.569  -3.098 1.000 89.040 ? 23  ASP A CB  1 
ATOM 165  O O   ? ASP A 1  23 ? -17.076   9.726  -4.261 1.000 89.040 ? 23  ASP A O   1 
ATOM 166  C CG  ? ASP A 1  23 ? -20.898  10.227  -2.340 1.000 89.040 ? 23  ASP A CG  1 
ATOM 167  O OD1 ? ASP A 1  23 ? -20.885   9.280  -1.524 1.000 89.040 ? 23  ASP A OD1 1 
ATOM 168  O OD2 ? ASP A 1  23 ? -21.922  10.908  -2.562 1.000 89.040 ? 23  ASP A OD2 1 
ATOM 169  N N   ? GLN A 1  24 ? -16.223  11.186  -2.701 1.000 90.270 ? 24  GLN A N   1 
ATOM 170  C CA  ? GLN A 1  24 ? -15.034  11.425  -3.512 1.000 90.270 ? 24  GLN A CA  1 
ATOM 171  C C   ? GLN A 1  24 ? -13.873  10.546  -3.056 1.000 90.270 ? 24  GLN A C   1 
ATOM 172  C CB  ? GLN A 1  24 ? -14.631  12.899  -3.454 1.000 90.270 ? 24  GLN A CB  1 
ATOM 173  O O   ? GLN A 1  24 ? -13.612  10.424  -1.858 1.000 90.270 ? 24  GLN A O   1 
ATOM 174  C CG  ? GLN A 1  24 ? -13.469  13.255  -4.371 1.000 90.270 ? 24  GLN A CG  1 
ATOM 175  C CD  ? GLN A 1  24 ? -13.036  14.703  -4.234 1.000 90.270 ? 24  GLN A CD  1 
ATOM 176  N NE2 ? GLN A 1  24 ? -11.968  15.071  -4.934 1.000 90.270 ? 24  GLN A NE2 1 
ATOM 177  O OE1 ? GLN A 1  24 ? -13.657  15.484  -3.507 1.000 90.270 ? 24  GLN A OE1 1 
ATOM 178  N N   ? LEU A 1  25 ? -13.197   9.967  -4.016 1.000 91.270 ? 25  LEU A N   1 
ATOM 179  C CA  ? LEU A 1  25 ? -12.036   9.136  -3.717 1.000 91.270 ? 25  LEU A CA  1 
ATOM 180  C C   ? LEU A 1  25 ? -10.939   9.955  -3.045 1.000 91.270 ? 25  LEU A C   1 
ATOM 181  C CB  ? LEU A 1  25 ? -11.495   8.490  -4.996 1.000 91.270 ? 25  LEU A CB  1 
ATOM 182  O O   ? LEU A 1  25 ? -10.491  10.966  -3.590 1.000 91.270 ? 25  LEU A O   1 
ATOM 183  C CG  ? LEU A 1  25 ? -10.227   7.648  -4.846 1.000 91.270 ? 25  LEU A CG  1 
ATOM 184  C CD1 ? LEU A 1  25 ? -10.526   6.377  -4.057 1.000 91.270 ? 25  LEU A CD1 1 
ATOM 185  C CD2 ? LEU A 1  25 ?  -9.645   7.310  -6.214 1.000 91.270 ? 25  LEU A CD2 1 
ATOM 186  N N   ? HIS A 1  26 ? -10.458   9.482  -1.778 1.000 91.920 ? 26  HIS A N   1 
ATOM 187  C CA  ? HIS A 1  26 ?  -9.359  10.108  -1.052 1.000 91.920 ? 26  HIS A CA  1 
ATOM 188  C C   ? HIS A 1  26 ?  -8.069   9.311  -1.212 1.000 91.920 ? 26  HIS A C   1 
ATOM 189  C CB  ? HIS A 1  26 ?  -9.708  10.250   0.431 1.000 91.920 ? 26  HIS A CB  1 
ATOM 190  O O   ? HIS A 1  26 ?  -7.014   9.881  -1.500 1.000 91.920 ? 26  HIS A O   1 
ATOM 191  C CG  ? HIS A 1  26 ?  -8.598  10.819   1.256 1.000 91.920 ? 26  HIS A CG  1 
ATOM 192  C CD2 ? HIS A 1  26 ?  -7.816  10.253   2.206 1.000 91.920 ? 26  HIS A CD2 1 
ATOM 193  N ND1 ? HIS A 1  26 ?  -8.187  12.130   1.149 1.000 91.920 ? 26  HIS A ND1 1 
ATOM 194  C CE1 ? HIS A 1  26 ?  -7.196  12.345   1.998 1.000 91.920 ? 26  HIS A CE1 1 
ATOM 195  N NE2 ? HIS A 1  26 ?  -6.952  11.222   2.652 1.000 91.920 ? 26  HIS A NE2 1 
ATOM 196  N N   ? CYS A 1  27 ?  -8.161   8.082  -0.887 1.000 94.370 ? 27  CYS A N   1 
ATOM 197  C CA  ? CYS A 1  27 ?  -7.051   7.141  -0.983 1.000 94.370 ? 27  CYS A CA  1 
ATOM 198  C C   ? CYS A 1  27 ?  -7.552   5.737  -1.298 1.000 94.370 ? 27  CYS A C   1 
ATOM 199  C CB  ? CYS A 1  27 ?  -6.246   7.126   0.316 1.000 94.370 ? 27  CYS A CB  1 
ATOM 200  O O   ? CYS A 1  27 ?  -8.749   5.463  -1.196 1.000 94.370 ? 27  CYS A O   1 
ATOM 201  S SG  ? CYS A 1  27 ?  -5.124   8.530   0.494 1.000 94.370 ? 27  CYS A SG  1 
ATOM 202  N N   ? GLY A 1  28 ?  -6.671   4.965  -1.712 1.000 95.040 ? 28  GLY A N   1 
ATOM 203  C CA  ? GLY A 1  28 ?  -6.939   3.538  -1.787 1.000 95.040 ? 28  GLY A CA  1 
ATOM 204  C C   ? GLY A 1  28 ?  -6.583   2.795  -0.513 1.000 95.040 ? 28  GLY A C   1 
ATOM 205  O O   ? GLY A 1  28 ?  -6.018   3.379   0.414 1.000 95.040 ? 28  GLY A O   1 
ATOM 206  N N   ? GLY A 1  29 ?  -6.898   1.562  -0.417 1.000 96.620 ? 29  GLY A N   1 
ATOM 207  C CA  ? GLY A 1  29 ?  -6.595   0.668   0.689 1.000 96.620 ? 29  GLY A CA  1 
ATOM 208  C C   ? GLY A 1  29 ?  -6.714  -0.799   0.320 1.000 96.620 ? 29  GLY A C   1 
ATOM 209  O O   ? GLY A 1  29 ?  -7.069  -1.133  -0.812 1.000 96.620 ? 29  GLY A O   1 
ATOM 210  N N   ? VAL A 1  30 ?  -6.340  -1.590   1.337 1.000 98.030 ? 30  VAL A N   1 
ATOM 211  C CA  ? VAL A 1  30 ?  -6.342  -3.032   1.113 1.000 98.030 ? 30  VAL A CA  1 
ATOM 212  C C   ? VAL A 1  30 ?  -7.039  -3.735   2.276 1.000 98.030 ? 30  VAL A C   1 
ATOM 213  C CB  ? VAL A 1  30 ?  -4.908  -3.582   0.940 1.000 98.030 ? 30  VAL A CB  1 
ATOM 214  O O   ? VAL A 1  30 ?  -6.719  -3.487   3.441 1.000 98.030 ? 30  VAL A O   1 
ATOM 215  C CG1 ? VAL A 1  30 ?  -4.940  -5.039   0.482 1.000 98.030 ? 30  VAL A CG1 1 
ATOM 216  C CG2 ? VAL A 1  30 ?  -4.125  -2.724  -0.052 1.000 98.030 ? 30  VAL A CG2 1 
ATOM 217  N N   ? LEU A 1  31 ?  -8.035  -4.539   1.908 1.000 98.130 ? 31  LEU A N   1 
ATOM 218  C CA  ? LEU A 1  31 ?  -8.678  -5.359   2.929 1.000 98.130 ? 31  LEU A CA  1 
ATOM 219  C C   ? LEU A 1  31 ?  -7.766  -6.500   3.364 1.000 98.130 ? 31  LEU A C   1 
ATOM 220  C CB  ? LEU A 1  31 ? -10.004  -5.920   2.408 1.000 98.130 ? 31  LEU A CB  1 
ATOM 221  O O   ? LEU A 1  31 ?  -7.450  -7.387   2.567 1.000 98.130 ? 31  LEU A O   1 
ATOM 222  C CG  ? LEU A 1  31 ? -10.899  -6.611   3.438 1.000 98.130 ? 31  LEU A CG  1 
ATOM 223  C CD1 ? LEU A 1  31 ? -11.348  -5.616   4.503 1.000 98.130 ? 31  LEU A CD1 1 
ATOM 224  C CD2 ? LEU A 1  31 ? -12.103  -7.251   2.756 1.000 98.130 ? 31  LEU A CD2 1 
ATOM 225  N N   ? ILE A 1  32 ?  -7.367  -6.537   4.699 1.000 97.980 ? 32  ILE A N   1 
ATOM 226  C CA  ? ILE A 1  32 ?  -6.389  -7.515   5.164 1.000 97.980 ? 32  ILE A CA  1 
ATOM 227  C C   ? ILE A 1  32 ?  -7.003  -8.373   6.268 1.000 97.980 ? 32  ILE A C   1 
ATOM 228  C CB  ? ILE A 1  32 ?  -5.102  -6.828   5.673 1.000 97.980 ? 32  ILE A CB  1 
ATOM 229  O O   ? ILE A 1  32 ?  -6.419  -9.379   6.678 1.000 97.980 ? 32  ILE A O   1 
ATOM 230  C CG1 ? ILE A 1  32 ?  -5.428  -5.863   6.818 1.000 97.980 ? 32  ILE A CG1 1 
ATOM 231  C CG2 ? ILE A 1  32 ?  -4.390  -6.100   4.528 1.000 97.980 ? 32  ILE A CG2 1 
ATOM 232  C CD1 ? ILE A 1  32 ?  -4.216  -5.447   7.641 1.000 97.980 ? 32  ILE A CD1 1 
ATOM 233  N N   ? HIS A 1  33 ?  -8.148  -7.924   6.719 1.000 97.190 ? 33  HIS A N   1 
ATOM 234  C CA  ? HIS A 1  33 ?  -8.965  -8.518   7.771 1.000 97.190 ? 33  HIS A CA  1 
ATOM 235  C C   ? HIS A 1  33 ? -10.424  -8.093   7.641 1.000 97.190 ? 33  HIS A C   1 
ATOM 236  C CB  ? HIS A 1  33 ?  -8.427  -8.134   9.150 1.000 97.190 ? 33  HIS A CB  1 
ATOM 237  O O   ? HIS A 1  33 ? -10.715  -6.999   7.151 1.000 97.190 ? 33  HIS A O   1 
ATOM 238  C CG  ? HIS A 1  33 ?  -9.048  -8.903  10.273 1.000 97.190 ? 33  HIS A CG  1 
ATOM 239  C CD2 ? HIS A 1  33 ?  -8.599  -9.969  10.976 1.000 97.190 ? 33  HIS A CD2 1 
ATOM 240  N ND1 ? HIS A 1  33 ? -10.289  -8.595  10.788 1.000 97.190 ? 33  HIS A ND1 1 
ATOM 241  C CE1 ? HIS A 1  33 ? -10.576  -9.442  11.763 1.000 97.190 ? 33  HIS A CE1 1 
ATOM 242  N NE2 ? HIS A 1  33 ?  -9.567 -10.285  11.897 1.000 97.190 ? 33  HIS A NE2 1 
ATOM 243  N N   ? PRO A 1  34 ? -11.449  -9.025   8.164 1.000 96.410 ? 34  PRO A N   1 
ATOM 244  C CA  ? PRO A 1  34 ? -12.861  -8.673   7.995 1.000 96.410 ? 34  PRO A CA  1 
ATOM 245  C C   ? PRO A 1  34 ? -13.199  -7.298   8.567 1.000 96.410 ? 34  PRO A C   1 
ATOM 246  C CB  ? PRO A 1  34 ? -13.594  -9.778   8.761 1.000 96.410 ? 34  PRO A CB  1 
ATOM 247  O O   ? PRO A 1  34 ? -14.152  -6.657   8.119 1.000 96.410 ? 34  PRO A O   1 
ATOM 248  C CG  ? PRO A 1  34 ? -12.698 -10.970   8.661 1.000 96.410 ? 34  PRO A CG  1 
ATOM 249  C CD  ? PRO A 1  34 ? -11.273 -10.503   8.721 1.000 96.410 ? 34  PRO A CD  1 
ATOM 250  N N   ? ARG A 1  35 ? -12.366  -6.786   9.470 1.000 97.380 ? 35  ARG A N   1 
ATOM 251  C CA  ? ARG A 1  35 ? -12.674  -5.520  10.126 1.000 97.380 ? 35  ARG A CA  1 
ATOM 252  C C   ? ARG A 1  35 ? -11.560  -4.502   9.903 1.000 97.380 ? 35  ARG A C   1 
ATOM 253  C CB  ? ARG A 1  35 ? -12.898  -5.731  11.625 1.000 97.380 ? 35  ARG A CB  1 
ATOM 254  O O   ? ARG A 1  35 ? -11.548  -3.440  10.529 1.000 97.380 ? 35  ARG A O   1 
ATOM 255  C CG  ? ARG A 1  35 ? -13.558  -4.551  12.322 1.000 97.380 ? 35  ARG A CG  1 
ATOM 256  C CD  ? ARG A 1  35 ? -14.060  -4.924  13.710 1.000 97.380 ? 35  ARG A CD  1 
ATOM 257  N NE  ? ARG A 1  35 ? -15.294  -5.701  13.646 1.000 97.380 ? 35  ARG A NE  1 
ATOM 258  N NH1 ? ARG A 1  35 ? -15.133  -6.521  15.800 1.000 97.380 ? 35  ARG A NH1 1 
ATOM 259  N NH2 ? ARG A 1  35 ? -16.909  -7.109  14.475 1.000 97.380 ? 35  ARG A NH2 1 
ATOM 260  C CZ  ? ARG A 1  35 ? -15.776  -6.442  14.640 1.000 97.380 ? 35  ARG A CZ  1 
ATOM 261  N N   ? TRP A 1  36 ? -10.519  -4.819   9.077 1.000 98.030 ? 36  TRP A N   1 
ATOM 262  C CA  ? TRP A 1  36 ?  -9.370  -3.922   9.019 1.000 98.030 ? 36  TRP A CA  1 
ATOM 263  C C   ? TRP A 1  36 ?  -8.938  -3.684   7.576 1.000 98.030 ? 36  TRP A C   1 
ATOM 264  C CB  ? TRP A 1  36 ?  -8.202  -4.490   9.828 1.000 98.030 ? 36  TRP A CB  1 
ATOM 265  O O   ? TRP A 1  36 ?  -8.852  -4.625   6.784 1.000 98.030 ? 36  TRP A O   1 
ATOM 266  C CG  ? TRP A 1  36 ?  -8.444  -4.524  11.307 1.000 98.030 ? 36  TRP A CG  1 
ATOM 267  C CD1 ? TRP A 1  36 ?  -8.973  -5.555  12.032 1.000 98.030 ? 36  TRP A CD1 1 
ATOM 268  C CD2 ? TRP A 1  36 ?  -8.171  -3.475  12.242 1.000 98.030 ? 36  TRP A CD2 1 
ATOM 269  C CE2 ? TRP A 1  36 ?  -8.559  -3.941  13.518 1.000 98.030 ? 36  TRP A CE2 1 
ATOM 270  C CE3 ? TRP A 1  36 ?  -7.635  -2.186  12.124 1.000 98.030 ? 36  TRP A CE3 1 
ATOM 271  N NE1 ? TRP A 1  36 ?  -9.045  -5.211  13.362 1.000 98.030 ? 36  TRP A NE1 1 
ATOM 272  C CH2 ? TRP A 1  36 ?  -7.899  -1.903  14.526 1.000 98.030 ? 36  TRP A CH2 1 
ATOM 273  C CZ2 ? TRP A 1  36 ?  -8.427  -3.161  14.669 1.000 98.030 ? 36  TRP A CZ2 1 
ATOM 274  C CZ3 ? TRP A 1  36 ?  -7.504  -1.411  13.271 1.000 98.030 ? 36  TRP A CZ3 1 
ATOM 275  N N   ? VAL A 1  37 ?  -8.735  -2.435   7.273 1.000 98.320 ? 37  VAL A N   1 
ATOM 276  C CA  ? VAL A 1  37 ?  -8.174  -1.987   6.003 1.000 98.320 ? 37  VAL A CA  1 
ATOM 277  C C   ? VAL A 1  37 ?  -6.780  -1.405   6.230 1.000 98.320 ? 37  VAL A C   1 
ATOM 278  C CB  ? VAL A 1  37 ?  -9.082  -0.942   5.318 1.000 98.320 ? 37  VAL A CB  1 
ATOM 279  O O   ? VAL A 1  37 ?  -6.563  -0.651   7.181 1.000 98.320 ? 37  VAL A O   1 
ATOM 280  C CG1 ? VAL A 1  37 ?  -8.387  -0.336   4.100 1.000 98.320 ? 37  VAL A CG1 1 
ATOM 281  C CG2 ? VAL A 1  37 ? -10.414  -1.574   4.917 1.000 98.320 ? 37  VAL A CG2 1 
ATOM 282  N N   ? LEU A 1  38 ?  -5.873  -1.851   5.411 1.000 98.390 ? 38  LEU A N   1 
ATOM 283  C CA  ? LEU A 1  38 ?  -4.523  -1.300   5.411 1.000 98.390 ? 38  LEU A CA  1 
ATOM 284  C C   ? LEU A 1  38 ?  -4.382  -0.206   4.358 1.000 98.390 ? 38  LEU A C   1 
ATOM 285  C CB  ? LEU A 1  38 ?  -3.493  -2.404   5.159 1.000 98.390 ? 38  LEU A CB  1 
ATOM 286  O O   ? LEU A 1  38 ?  -4.821  -0.376   3.218 1.000 98.390 ? 38  LEU A O   1 
ATOM 287  C CG  ? LEU A 1  38 ?  -2.043  -2.073   5.516 1.000 98.390 ? 38  LEU A CG  1 
ATOM 288  C CD1 ? LEU A 1  38 ?  -1.917  -1.783   7.008 1.000 98.390 ? 38  LEU A CD1 1 
ATOM 289  C CD2 ? LEU A 1  38 ?  -1.117  -3.214   5.108 1.000 98.390 ? 38  LEU A CD2 1 
ATOM 290  N N   ? THR A 1  39 ?  -3.739   0.964   4.712 1.000 97.980 ? 39  THR A N   1 
ATOM 291  C CA  ? THR A 1  39 ?  -3.559   2.077   3.787 1.000 97.980 ? 39  THR A CA  1 
ATOM 292  C C   ? THR A 1  39 ?  -2.351   2.921   4.185 1.000 97.980 ? 39  THR A C   1 
ATOM 293  C CB  ? THR A 1  39 ?  -4.814   2.967   3.732 1.000 97.980 ? 39  THR A CB  1 
ATOM 294  O O   ? THR A 1  39 ?  -1.589   2.541   5.077 1.000 97.980 ? 39  THR A O   1 
ATOM 295  C CG2 ? THR A 1  39 ?  -4.981   3.763   5.022 1.000 97.980 ? 39  THR A CG2 1 
ATOM 296  O OG1 ? THR A 1  39 ?  -4.698   3.879   2.633 1.000 97.980 ? 39  THR A OG1 1 
ATOM 297  N N   ? ALA A 1  40 ?  -2.117   3.966   3.476 1.000 97.240 ? 40  ALA A N   1 
ATOM 298  C CA  ? ALA A 1  40 ?  -0.979   4.834   3.765 1.000 97.240 ? 40  ALA A CA  1 
ATOM 299  C C   ? ALA A 1  40 ?  -1.300   5.799   4.903 1.000 97.240 ? 40  ALA A C   1 
ATOM 300  C CB  ? ALA A 1  40 ?  -0.568   5.608   2.515 1.000 97.240 ? 40  ALA A CB  1 
ATOM 301  O O   ? ALA A 1  40 ?  -2.413   6.322   4.985 1.000 97.240 ? 40  ALA A O   1 
ATOM 302  N N   ? ALA A 1  41 ?  -0.297   6.070   5.754 1.000 97.310 ? 41  ALA A N   1 
ATOM 303  C CA  ? ALA A 1  41 ?  -0.446   6.942   6.916 1.000 97.310 ? 41  ALA A CA  1 
ATOM 304  C C   ? ALA A 1  41 ?  -0.706   8.384   6.490 1.000 97.310 ? 41  ALA A C   1 
ATOM 305  C CB  ? ALA A 1  41 ?   0.796   6.867   7.801 1.000 97.310 ? 41  ALA A CB  1 
ATOM 306  O O   ? ALA A 1  41 ?  -1.391   9.132   7.191 1.000 97.310 ? 41  ALA A O   1 
ATOM 307  N N   ? HIS A 1  42 ?  -0.182   8.789   5.384 1.000 94.910 ? 42  HIS A N   1 
ATOM 308  C CA  ? HIS A 1  42 ?  -0.319  10.168   4.931 1.000 94.910 ? 42  HIS A CA  1 
ATOM 309  C C   ? HIS A 1  42 ?  -1.717  10.432   4.383 1.000 94.910 ? 42  HIS A C   1 
ATOM 310  C CB  ? HIS A 1  42 ?   0.732  10.490   3.867 1.000 94.910 ? 42  HIS A CB  1 
ATOM 311  O O   ? HIS A 1  42 ?  -2.050  11.569   4.039 1.000 94.910 ? 42  HIS A O   1 
ATOM 312  C CG  ? HIS A 1  42 ?   0.453   9.859   2.539 1.000 94.910 ? 42  HIS A CG  1 
ATOM 313  C CD2 ? HIS A 1  42 ?  -0.322  10.267   1.507 1.000 94.910 ? 42  HIS A CD2 1 
ATOM 314  N ND1 ? HIS A 1  42 ?   1.005   8.655   2.157 1.000 94.910 ? 42  HIS A ND1 1 
ATOM 315  C CE1 ? HIS A 1  42 ?   0.580   8.349   0.943 1.000 94.910 ? 42  HIS A CE1 1 
ATOM 316  N NE2 ? HIS A 1  42 ?  -0.226   9.311   0.525 1.000 94.910 ? 42  HIS A NE2 1 
ATOM 317  N N   ? CYS A 1  43 ?  -2.619   9.374   4.467 1.000 95.150 ? 43  CYS A N   1 
ATOM 318  C CA  ? CYS A 1  43 ?  -3.990   9.476   3.978 1.000 95.150 ? 43  CYS A CA  1 
ATOM 319  C C   ? CYS A 1  43 ?  -4.951   9.805   5.114 1.000 95.150 ? 43  CYS A C   1 
ATOM 320  C CB  ? CYS A 1  43 ?  -4.415   8.174   3.300 1.000 95.150 ? 43  CYS A CB  1 
ATOM 321  O O   ? CYS A 1  43 ?  -6.166   9.833   4.916 1.000 95.150 ? 43  CYS A O   1 
ATOM 322  S SG  ? CYS A 1  43 ?  -3.667   7.922   1.675 1.000 95.150 ? 43  CYS A SG  1 
ATOM 323  N N   ? LEU A 1  44 ?  -4.483  10.066   6.259 1.000 95.310 ? 44  LEU A N   1 
ATOM 324  C CA  ? LEU A 1  44 ?  -5.299  10.213   7.459 1.000 95.310 ? 44  LEU A CA  1 
ATOM 325  C C   ? LEU A 1  44 ?  -6.307  11.346   7.296 1.000 95.310 ? 44  LEU A C   1 
ATOM 326  C CB  ? LEU A 1  44 ?  -4.413  10.475   8.680 1.000 95.310 ? 44  LEU A CB  1 
ATOM 327  O O   ? LEU A 1  44 ?  -5.956  12.434   6.835 1.000 95.310 ? 44  LEU A O   1 
ATOM 328  C CG  ? LEU A 1  44 ?  -5.136  10.659  10.016 1.000 95.310 ? 44  LEU A CG  1 
ATOM 329  C CD1 ? LEU A 1  44 ?  -5.804   9.356  10.441 1.000 95.310 ? 44  LEU A CD1 1 
ATOM 330  C CD2 ? LEU A 1  44 ?  -4.166  11.144  11.087 1.000 95.310 ? 44  LEU A CD2 1 
ATOM 331  N N   ? MET A 1  45 ?  -7.635  11.002   7.754 1.000 92.220 ? 45  MET A N   1 
ATOM 332  C CA  ? MET A 1  45 ?  -8.741  11.948   7.873 1.000 92.220 ? 45  MET A CA  1 
ATOM 333  C C   ? MET A 1  45 ?  -9.564  11.668   9.126 1.000 92.220 ? 45  MET A C   1 
ATOM 334  C CB  ? MET A 1  45 ?  -9.637  11.886   6.634 1.000 92.220 ? 45  MET A CB  1 
ATOM 335  O O   ? MET A 1  45 ?  -9.393  10.630   9.767 1.000 92.220 ? 45  MET A O   1 
ATOM 336  C CG  ? MET A 1  45 ?  -8.924  12.255   5.343 1.000 92.220 ? 45  MET A CG  1 
ATOM 337  S SD  ? MET A 1  45 ? -10.018  12.129   3.876 1.000 92.220 ? 45  MET A SD  1 
ATOM 338  C CE  ? MET A 1  45 ? -11.633  12.406   4.655 1.000 92.220 ? 45  MET A CE  1 
ATOM 339  N N   ? SER A 1  46 ? -10.457  12.712   9.372 1.000 89.470 ? 46  SER A N   1 
ATOM 340  C CA  ? SER A 1  46 ? -11.294  12.566  10.558 1.000 89.470 ? 46  SER A CA  1 
ATOM 341  C C   ? SER A 1  46 ? -12.299  11.431  10.390 1.000 89.470 ? 46  SER A C   1 
ATOM 342  C CB  ? SER A 1  46 ? -12.032  13.872  10.857 1.000 89.470 ? 46  SER A CB  1 
ATOM 343  O O   ? SER A 1  46 ? -12.644  10.752  11.358 1.000 89.470 ? 46  SER A O   1 
ATOM 344  O OG  ? SER A 1  46 ? -12.869  14.236   9.773 1.000 89.470 ? 46  SER A OG  1 
ATOM 345  N N   ? GLN A 1  47 ? -12.780  11.207   9.159 1.000 91.120 ? 47  GLN A N   1 
ATOM 346  C CA  ? GLN A 1  47 ? -13.752  10.170   8.826 1.000 91.120 ? 47  GLN A CA  1 
ATOM 347  C C   ? GLN A 1  47 ? -13.548   9.661   7.403 1.000 91.120 ? 47  GLN A C   1 
ATOM 348  C CB  ? GLN A 1  47 ? -15.178  10.697   8.996 1.000 91.120 ? 47  GLN A CB  1 
ATOM 349  O O   ? GLN A 1  47 ? -13.191  10.430   6.508 1.000 91.120 ? 47  GLN A O   1 
ATOM 350  C CG  ? GLN A 1  47 ? -15.523  11.851   8.064 1.000 91.120 ? 47  GLN A CG  1 
ATOM 351  C CD  ? GLN A 1  47 ? -16.888  12.448   8.348 1.000 91.120 ? 47  GLN A CD  1 
ATOM 352  N NE2 ? GLN A 1  47 ? -17.107  13.674   7.887 1.000 91.120 ? 47  GLN A NE2 1 
ATOM 353  O OE1 ? GLN A 1  47 ? -17.740  11.811   8.976 1.000 91.120 ? 47  GLN A OE1 1 
ATOM 354  N N   ? TYR A 1  48 ? -13.788   8.231   7.350 1.000 93.060 ? 48  TYR A N   1 
ATOM 355  C CA  ? TYR A 1  48 ? -13.746   7.587   6.042 1.000 93.060 ? 48  TYR A CA  1 
ATOM 356  C C   ? TYR A 1  48 ? -15.029   6.808   5.776 1.000 93.060 ? 48  TYR A C   1 
ATOM 357  C CB  ? TYR A 1  48 ? -12.537   6.651   5.942 1.000 93.060 ? 48  TYR A CB  1 
ATOM 358  O O   ? TYR A 1  48 ? -15.605   6.218   6.693 1.000 93.060 ? 48  TYR A O   1 
ATOM 359  C CG  ? TYR A 1  48 ? -11.211   7.354   6.106 1.000 93.060 ? 48  TYR A CG  1 
ATOM 360  C CD1 ? TYR A 1  48 ? -10.581   7.956   5.020 1.000 93.060 ? 48  TYR A CD1 1 
ATOM 361  C CD2 ? TYR A 1  48 ? -10.586   7.415   7.347 1.000 93.060 ? 48  TYR A CD2 1 
ATOM 362  C CE1 ? TYR A 1  48 ?  -9.358   8.603   5.166 1.000 93.060 ? 48  TYR A CE1 1 
ATOM 363  C CE2 ? TYR A 1  48 ?  -9.363   8.059   7.505 1.000 93.060 ? 48  TYR A CE2 1 
ATOM 364  O OH  ? TYR A 1  48 ?  -7.547   9.288   6.561 1.000 93.060 ? 48  TYR A OH  1 
ATOM 365  C CZ  ? TYR A 1  48 ?  -8.758   8.649   6.410 1.000 93.060 ? 48  TYR A CZ  1 
ATOM 366  N N   ? ASN A 1  49 ? -15.521   6.911   4.437 1.000 96.470 ? 49  ASN A N   1 
ATOM 367  C CA  ? ASN A 1  49 ? -16.296   5.794   3.908 1.000 96.470 ? 49  ASN A CA  1 
ATOM 368  C C   ? ASN A 1  49 ? -15.420   4.831   3.113 1.000 96.470 ? 49  ASN A C   1 
ATOM 369  C CB  ? ASN A 1  49 ? -17.449   6.303   3.041 1.000 96.470 ? 49  ASN A CB  1 
ATOM 370  O O   ? ASN A 1  49 ? -14.660   5.253   2.239 1.000 96.470 ? 49  ASN A O   1 
ATOM 371  C CG  ? ASN A 1  49 ? -18.501   7.042   3.843 1.000 96.470 ? 49  ASN A CG  1 
ATOM 372  N ND2 ? ASN A 1  49 ? -19.078   8.081   3.250 1.000 96.470 ? 49  ASN A ND2 1 
ATOM 373  O OD1 ? ASN A 1  49 ? -18.793   6.683   4.987 1.000 96.470 ? 49  ASN A OD1 1 
ATOM 374  N N   ? VAL A 1  50 ? -15.580   3.538   3.560 1.000 97.040 ? 50  VAL A N   1 
ATOM 375  C CA  ? VAL A 1  50 ? -14.805   2.530   2.844 1.000 97.040 ? 50  VAL A CA  1 
ATOM 376  C C   ? VAL A 1  50 ? -15.691   1.830   1.816 1.000 97.040 ? 50  VAL A C   1 
ATOM 377  C CB  ? VAL A 1  50 ? -14.190   1.495   3.812 1.000 97.040 ? 50  VAL A CB  1 
ATOM 378  O O   ? VAL A 1  50 ? -16.684   1.193   2.175 1.000 97.040 ? 50  VAL A O   1 
ATOM 379  C CG1 ? VAL A 1  50 ? -13.385   0.448   3.043 1.000 97.040 ? 50  VAL A CG1 1 
ATOM 380  C CG2 ? VAL A 1  50 ? -13.312   2.191   4.850 1.000 97.040 ? 50  VAL A CG2 1 
ATOM 381  N N   ? PHE A 1  51 ? -15.323   1.990   0.497 1.000 96.910 ? 51  PHE A N   1 
ATOM 382  C CA  ? PHE A 1  51 ? -16.052   1.409  -0.625 1.000 96.910 ? 51  PHE A CA  1 
ATOM 383  C C   ? PHE A 1  51 ? -15.385   0.122  -1.095 1.000 96.910 ? 51  PHE A C   1 
ATOM 384  C CB  ? PHE A 1  51 ? -16.143   2.407  -1.783 1.000 96.910 ? 51  PHE A CB  1 
ATOM 385  O O   ? PHE A 1  51 ? -14.190   0.110  -1.398 1.000 96.910 ? 51  PHE A O   1 
ATOM 386  C CG  ? PHE A 1  51 ? -16.869   1.873  -2.988 1.000 96.910 ? 51  PHE A CG  1 
ATOM 387  C CD1 ? PHE A 1  51 ? -16.165   1.360  -4.070 1.000 96.910 ? 51  PHE A CD1 1 
ATOM 388  C CD2 ? PHE A 1  51 ? -18.257   1.885  -3.039 1.000 96.910 ? 51  PHE A CD2 1 
ATOM 389  C CE1 ? PHE A 1  51 ? -16.835   0.865  -5.187 1.000 96.910 ? 51  PHE A CE1 1 
ATOM 390  C CE2 ? PHE A 1  51 ? -18.934   1.393  -4.151 1.000 96.910 ? 51  PHE A CE2 1 
ATOM 391  C CZ  ? PHE A 1  51 ? -18.221   0.884  -5.225 1.000 96.910 ? 51  PHE A CZ  1 
ATOM 392  N N   ? LEU A 1  52 ? -16.102  -1.063  -1.181 1.000 96.280 ? 52  LEU A N   1 
ATOM 393  C CA  ? LEU A 1  52 ? -15.571  -2.355  -1.601 1.000 96.280 ? 52  LEU A CA  1 
ATOM 394  C C   ? LEU A 1  52 ? -16.636  -3.170  -2.326 1.000 96.280 ? 52  LEU A C   1 
ATOM 395  C CB  ? LEU A 1  52 ? -15.046  -3.137  -0.394 1.000 96.280 ? 52  LEU A CB  1 
ATOM 396  O O   ? LEU A 1  52 ? -17.824  -2.847  -2.259 1.000 96.280 ? 52  LEU A O   1 
ATOM 397  C CG  ? LEU A 1  52 ? -16.075  -3.502   0.677 1.000 96.280 ? 52  LEU A CG  1 
ATOM 398  C CD1 ? LEU A 1  52 ? -15.506  -4.554   1.623 1.000 96.280 ? 52  LEU A CD1 1 
ATOM 399  C CD2 ? LEU A 1  52 ? -16.508  -2.260   1.448 1.000 96.280 ? 52  LEU A CD2 1 
ATOM 400  N N   ? GLY A 1  53 ? -16.100  -4.111  -3.204 1.000 94.670 ? 53  GLY A N   1 
ATOM 401  C CA  ? GLY A 1  53 ? -17.055  -5.053  -3.767 1.000 94.670 ? 53  GLY A CA  1 
ATOM 402  C C   ? GLY A 1  53 ? -17.449  -4.722  -5.194 1.000 94.670 ? 53  GLY A C   1 
ATOM 403  O O   ? GLY A 1  53 ? -18.288  -5.404  -5.786 1.000 94.670 ? 53  GLY A O   1 
ATOM 404  N N   ? SER A 1  54 ? -16.873  -3.537  -5.726 1.000 93.440 ? 54  SER A N   1 
ATOM 405  C CA  ? SER A 1  54 ? -17.088  -3.132  -7.111 1.000 93.440 ? 54  SER A CA  1 
ATOM 406  C C   ? SER A 1  54 ? -15.827  -2.519  -7.710 1.000 93.440 ? 54  SER A C   1 
ATOM 407  C CB  ? SER A 1  54 ? -18.243  -2.133  -7.205 1.000 93.440 ? 54  SER A CB  1 
ATOM 408  O O   ? SER A 1  54 ? -15.042  -1.885  -7.002 1.000 93.440 ? 54  SER A O   1 
ATOM 409  O OG  ? SER A 1  54 ? -18.379  -1.643  -8.527 1.000 93.440 ? 54  SER A OG  1 
ATOM 410  N N   ? ASP A 1  55 ? -15.636  -2.712  -9.019 1.000 91.410 ? 55  ASP A N   1 
ATOM 411  C CA  ? ASP A 1  55 ? -14.494  -2.155  -9.737 1.000 91.410 ? 55  ASP A CA  1 
ATOM 412  C C   ? ASP A 1  55 ? -14.834  -0.792 -10.337 1.000 91.410 ? 55  ASP A C   1 
ATOM 413  C CB  ? ASP A 1  55 ? -14.033  -3.113 -10.837 1.000 91.410 ? 55  ASP A CB  1 
ATOM 414  O O   ? ASP A 1  55 ? -14.016  -0.196 -11.042 1.000 91.410 ? 55  ASP A O   1 
ATOM 415  C CG  ? ASP A 1  55 ? -13.527  -4.438 -10.295 1.000 91.410 ? 55  ASP A CG  1 
ATOM 416  O OD1 ? ASP A 1  55 ? -13.076  -4.489  -9.131 1.000 91.410 ? 55  ASP A OD1 1 
ATOM 417  O OD2 ? ASP A 1  55 ? -13.577  -5.441 -11.041 1.000 91.410 ? 55  ASP A OD2 1 
ATOM 418  N N   ? GLN A 1  56 ? -16.087  -0.342 -10.076 1.000 92.700 ? 56  GLN A N   1 
ATOM 419  C CA  ? GLN A 1  56 ? -16.551   0.962 -10.540 1.000 92.700 ? 56  GLN A CA  1 
ATOM 420  C C   ? GLN A 1  56 ? -16.995   1.836  -9.371 1.000 92.700 ? 56  GLN A C   1 
ATOM 421  C CB  ? GLN A 1  56 ? -17.698   0.799 -11.539 1.000 92.700 ? 56  GLN A CB  1 
ATOM 422  O O   ? GLN A 1  56 ? -17.933   1.488  -8.650 1.000 92.700 ? 56  GLN A O   1 
ATOM 423  C CG  ? GLN A 1  56 ? -18.126   2.102 -12.200 1.000 92.700 ? 56  GLN A CG  1 
ATOM 424  C CD  ? GLN A 1  56 ? -19.197   1.900 -13.256 1.000 92.700 ? 56  GLN A CD  1 
ATOM 425  N NE2 ? GLN A 1  56 ? -19.878   2.980 -13.624 1.000 92.700 ? 56  GLN A NE2 1 
ATOM 426  O OE1 ? GLN A 1  56 ? -19.409   0.783 -13.738 1.000 92.700 ? 56  GLN A OE1 1 
ATOM 427  N N   ? LEU A 1  57 ? -16.285   2.993  -9.190 1.000 90.730 ? 57  LEU A N   1 
ATOM 428  C CA  ? LEU A 1  57 ? -16.667   3.904  -8.117 1.000 90.730 ? 57  LEU A CA  1 
ATOM 429  C C   ? LEU A 1  57 ? -18.086   4.423  -8.323 1.000 90.730 ? 57  LEU A C   1 
ATOM 430  C CB  ? LEU A 1  57 ? -15.688   5.079  -8.038 1.000 90.730 ? 57  LEU A CB  1 
ATOM 431  O O   ? LEU A 1  57 ? -18.448   4.832  -9.429 1.000 90.730 ? 57  LEU A O   1 
ATOM 432  C CG  ? LEU A 1  57 ? -14.296   4.766  -7.489 1.000 90.730 ? 57  LEU A CG  1 
ATOM 433  C CD1 ? LEU A 1  57 ? -13.423   6.016  -7.514 1.000 90.730 ? 57  LEU A CD1 1 
ATOM 434  C CD2 ? LEU A 1  57 ? -14.393   4.204  -6.074 1.000 90.730 ? 57  LEU A CD2 1 
ATOM 435  N N   ? GLY A 1  58 ? -18.954   4.315  -7.318 1.000 86.870 ? 58  GLY A N   1 
ATOM 436  C CA  ? GLY A 1  58 ? -20.308   4.838  -7.418 1.000 86.870 ? 58  GLY A CA  1 
ATOM 437  C C   ? GLY A 1  58 ? -21.313   3.804  -7.890 1.000 86.870 ? 58  GLY A C   1 
ATOM 438  O O   ? GLY A 1  58 ? -22.503   4.100  -8.017 1.000 86.870 ? 58  GLY A O   1 
ATOM 439  N N   ? ASP A 1  59 ? -20.764   2.566  -8.229 1.000 90.570 ? 59  ASP A N   1 
ATOM 440  C CA  ? ASP A 1  59 ? -21.594   1.431  -8.623 1.000 90.570 ? 59  ASP A CA  1 
ATOM 441  C C   ? ASP A 1  59 ? -22.438   0.934  -7.452 1.000 90.570 ? 59  ASP A C   1 
ATOM 442  C CB  ? ASP A 1  59 ? -20.725   0.294  -9.165 1.000 90.570 ? 59  ASP A CB  1 
ATOM 443  O O   ? ASP A 1  59 ? -21.930   0.767  -6.341 1.000 90.570 ? 59  ASP A O   1 
ATOM 444  C CG  ? ASP A 1  59 ? -21.538  -0.877  -9.687 1.000 90.570 ? 59  ASP A CG  1 
ATOM 445  O OD1 ? ASP A 1  59 ? -22.618  -0.655 -10.276 1.000 90.570 ? 59  ASP A OD1 1 
ATOM 446  O OD2 ? ASP A 1  59 ? -21.097  -2.033  -9.506 1.000 90.570 ? 59  ASP A OD2 1 
ATOM 447  N N   ? LYS A 1  60 ? -23.737   0.661  -7.611 1.000 89.800 ? 60  LYS A N   1 
ATOM 448  C CA  ? LYS A 1  60 ? -24.702   0.295  -6.578 1.000 89.800 ? 60  LYS A CA  1 
ATOM 449  C C   ? LYS A 1  60 ? -24.427  -1.106  -6.040 1.000 89.800 ? 60  LYS A C   1 
ATOM 450  C CB  ? LYS A 1  60 ? -26.129   0.377  -7.122 1.000 89.800 ? 60  LYS A CB  1 
ATOM 451  O O   ? LYS A 1  60 ? -24.892  -1.463  -4.956 1.000 89.800 ? 60  LYS A O   1 
ATOM 452  C CG  ? LYS A 1  60 ? -26.613   1.796  -7.380 1.000 89.800 ? 60  LYS A CG  1 
ATOM 453  C CD  ? LYS A 1  60 ? -28.082   1.821  -7.781 1.000 89.800 ? 60  LYS A CD  1 
ATOM 454  C CE  ? LYS A 1  60 ? -28.563   3.240  -8.057 1.000 89.800 ? 60  LYS A CE  1 
ATOM 455  N NZ  ? LYS A 1  60 ? -29.989   3.265  -8.499 1.000 89.800 ? 60  LYS A NZ  1 
ATOM 456  N N   ? SER A 1  61 ? -23.670  -1.898  -6.795 1.000 90.460 ? 61  SER A N   1 
ATOM 457  C CA  ? SER A 1  61 ? -23.307  -3.250  -6.380 1.000 90.460 ? 61  SER A CA  1 
ATOM 458  C C   ? SER A 1  61 ? -22.196  -3.228  -5.335 1.000 90.460 ? 61  SER A C   1 
ATOM 459  C CB  ? SER A 1  61 ? -22.866  -4.080  -7.586 1.000 90.460 ? 61  SER A CB  1 
ATOM 460  O O   ? SER A 1  61 ? -21.943  -4.234  -4.670 1.000 90.460 ? 61  SER A O   1 
ATOM 461  O OG  ? SER A 1  61 ? -21.646  -3.591  -8.116 1.000 90.460 ? 61  SER A OG  1 
ATOM 462  N N   ? GLY A 1  62 ? -21.460  -1.992  -5.148 1.000 93.530 ? 62  GLY A N   1 
ATOM 463  C CA  ? GLY A 1  62 ? -20.474  -1.813  -4.095 1.000 93.530 ? 62  GLY A CA  1 
ATOM 464  C C   ? GLY A 1  62 ? -21.093  -1.551  -2.735 1.000 93.530 ? 62  GLY A C   1 
ATOM 465  O O   ? GLY A 1  62 ? -22.273  -1.208  -2.641 1.000 93.530 ? 62  GLY A O   1 
ATOM 466  N N   ? ARG A 1  63 ? -20.292  -1.788  -1.759 1.000 94.990 ? 63  ARG A N   1 
ATOM 467  C CA  ? ARG A 1  63 ? -20.714  -1.589  -0.376 1.000 94.990 ? 63  ARG A CA  1 
ATOM 468  C C   ? ARG A 1  63 ? -19.889  -0.497   0.296 1.000 94.990 ? 63  ARG A C   1 
ATOM 469  C CB  ? ARG A 1  63 ? -20.600  -2.894   0.414 1.000 94.990 ? 63  ARG A CB  1 
ATOM 470  O O   ? ARG A 1  63 ? -18.680  -0.400   0.076 1.000 94.990 ? 63  ARG A O   1 
ATOM 471  C CG  ? ARG A 1  63 ? -21.418  -4.038  -0.164 1.000 94.990 ? 63  ARG A CG  1 
ATOM 472  C CD  ? ARG A 1  63 ? -21.152  -5.347   0.566 1.000 94.990 ? 63  ARG A CD  1 
ATOM 473  N NE  ? ARG A 1  63 ? -21.510  -5.258   1.979 1.000 94.990 ? 63  ARG A NE  1 
ATOM 474  N NH1 ? ARG A 1  63 ? -20.628  -7.316   2.545 1.000 94.990 ? 63  ARG A NH1 1 
ATOM 475  N NH2 ? ARG A 1  63 ? -21.624  -6.011   4.146 1.000 94.990 ? 63  ARG A NH2 1 
ATOM 476  C CZ  ? ARG A 1  63 ? -21.253  -6.195   2.887 1.000 94.990 ? 63  ARG A CZ  1 
ATOM 477  N N   ? ILE A 1  64 ? -20.624   0.239   1.114 1.000 96.250 ? 64  ILE A N   1 
ATOM 478  C CA  ? ILE A 1  64 ? -19.942   1.288   1.864 1.000 96.250 ? 64  ILE A CA  1 
ATOM 479  C C   ? ILE A 1  64 ? -20.018   0.986   3.359 1.000 96.250 ? 64  ILE A C   1 
ATOM 480  C CB  ? ILE A 1  64 ? -20.545   2.679   1.566 1.000 96.250 ? 64  ILE A CB  1 
ATOM 481  O O   ? ILE A 1  64 ? -21.105   0.768   3.900 1.000 96.250 ? 64  ILE A O   1 
ATOM 482  C CG1 ? ILE A 1  64 ? -20.333   3.049   0.094 1.000 96.250 ? 64  ILE A CG1 1 
ATOM 483  C CG2 ? ILE A 1  64 ? -19.939   3.739   2.490 1.000 96.250 ? 64  ILE A CG2 1 
ATOM 484  C CD1 ? ILE A 1  64 ? -21.045   4.326  -0.332 1.000 96.250 ? 64  ILE A CD1 1 
ATOM 485  N N   ? ILE A 1  65 ? -18.836   0.849   3.962 1.000 97.070 ? 65  ILE A N   1 
ATOM 486  C CA  ? ILE A 1  65 ? -18.713   0.667   5.405 1.000 97.070 ? 65  ILE A CA  1 
ATOM 487  C C   ? ILE A 1  65 ? -17.996   1.868   6.017 1.000 97.070 ? 65  ILE A C   1 
ATOM 488  C CB  ? ILE A 1  65 ? -17.960  -0.638   5.747 1.000 97.070 ? 65  ILE A CB  1 
ATOM 489  O O   ? ILE A 1  65 ? -16.966   2.312   5.504 1.000 97.070 ? 65  ILE A O   1 
ATOM 490  C CG1 ? ILE A 1  65 ? -18.651  -1.841   5.093 1.000 97.070 ? 65  ILE A CG1 1 
ATOM 491  C CG2 ? ILE A 1  65 ? -17.861  -0.823   7.264 1.000 97.070 ? 65  ILE A CG2 1 
ATOM 492  C CD1 ? ILE A 1  65 ? -17.904  -3.156   5.270 1.000 97.070 ? 65  ILE A CD1 1 
ATOM 493  N N   ? LYS A 1  66 ? -18.550   2.362   7.132 1.000 97.160 ? 66  LYS A N   1 
ATOM 494  C CA  ? LYS A 1  66 ? -17.921   3.489   7.814 1.000 97.160 ? 66  LYS A CA  1 
ATOM 495  C C   ? LYS A 1  66 ? -16.672   3.045   8.571 1.000 97.160 ? 66  LYS A C   1 
ATOM 496  C CB  ? LYS A 1  66 ? -18.908   4.153   8.775 1.000 97.160 ? 66  LYS A CB  1 
ATOM 497  O O   ? LYS A 1  66 ? -16.642   1.954   9.144 1.000 97.160 ? 66  LYS A O   1 
ATOM 498  C CG  ? LYS A 1  66 ? -20.010   4.941   8.084 1.000 97.160 ? 66  LYS A CG  1 
ATOM 499  C CD  ? LYS A 1  66 ? -20.827   5.754   9.080 1.000 97.160 ? 66  LYS A CD  1 
ATOM 500  C CE  ? LYS A 1  66 ? -21.931   6.542   8.389 1.000 97.160 ? 66  LYS A CE  1 
ATOM 501  N NZ  ? LYS A 1  66 ? -22.765   7.302   9.368 1.000 97.160 ? 66  LYS A NZ  1 
ATOM 502  N N   ? ALA A 1  67 ? -15.625   3.947   8.510 1.000 95.970 ? 67  ALA A N   1 
ATOM 503  C CA  ? ALA A 1  67 ? -14.451   3.749   9.354 1.000 95.970 ? 67  ALA A CA  1 
ATOM 504  C C   ? ALA A 1  67 ? -14.632   4.420  10.713 1.000 95.970 ? 67  ALA A C   1 
ATOM 505  C CB  ? ALA A 1  67 ? -13.200   4.285   8.662 1.000 95.970 ? 67  ALA A CB  1 
ATOM 506  O O   ? ALA A 1  67 ? -14.986   5.599  10.787 1.000 95.970 ? 67  ALA A O   1 
ATOM 507  N N   ? VAL A 1  68 ? -14.321   3.656  11.753 1.000 94.940 ? 68  VAL A N   1 
ATOM 508  C CA  ? VAL A 1  68 ? -14.627   4.171  13.083 1.000 94.940 ? 68  VAL A CA  1 
ATOM 509  C C   ? VAL A 1  68 ? -13.350   4.687  13.743 1.000 94.940 ? 68  VAL A C   1 
ATOM 510  C CB  ? VAL A 1  68 ? -15.288   3.094  13.971 1.000 94.940 ? 68  VAL A CB  1 
ATOM 511  O O   ? VAL A 1  68 ? -13.404   5.542  14.630 1.000 94.940 ? 68  VAL A O   1 
ATOM 512  C CG1 ? VAL A 1  68 ? -16.691   2.763  13.464 1.000 94.940 ? 68  VAL A CG1 1 
ATOM 513  C CG2 ? VAL A 1  68 ? -14.423   1.836  14.017 1.000 94.940 ? 68  VAL A CG2 1 
ATOM 514  N N   ? ARG A 1  69 ? -12.207   4.157  13.239 1.000 95.340 ? 69  ARG A N   1 
ATOM 515  C CA  ? ARG A 1  69 ? -10.931   4.553  13.826 1.000 95.340 ? 69  ARG A CA  1 
ATOM 516  C C   ? ARG A 1  69 ?  -9.783   4.321  12.850 1.000 95.340 ? 69  ARG A C   1 
ATOM 517  C CB  ? ARG A 1  69 ? -10.676   3.787  15.126 1.000 95.340 ? 69  ARG A CB  1 
ATOM 518  O O   ? ARG A 1  69 ?  -9.843   3.415  12.017 1.000 95.340 ? 69  ARG A O   1 
ATOM 519  C CG  ? ARG A 1  69 ?  -9.598   4.403  16.003 1.000 95.340 ? 69  ARG A CG  1 
ATOM 520  C CD  ? ARG A 1  69 ?  -9.571   3.773  17.389 1.000 95.340 ? 69  ARG A CD  1 
ATOM 521  N NE  ? ARG A 1  69 ?  -8.501   4.329  18.213 1.000 95.340 ? 69  ARG A NE  1 
ATOM 522  N NH1 ? ARG A 1  69 ?  -8.973   3.034  20.066 1.000 95.340 ? 69  ARG A NH1 1 
ATOM 523  N NH2 ? ARG A 1  69 ?  -7.243   4.537  20.123 1.000 95.340 ? 69  ARG A NH2 1 
ATOM 524  C CZ  ? ARG A 1  69 ?  -8.241   3.965  19.465 1.000 95.340 ? 69  ARG A CZ  1 
ATOM 525  N N   ? SER A 1  70 ?  -8.712   5.209  12.950 1.000 96.300 ? 70  SER A N   1 
ATOM 526  C CA  ? SER A 1  70 ?  -7.488   5.065  12.169 1.000 96.300 ? 70  SER A CA  1 
ATOM 527  C C   ? SER A 1  70 ?  -6.256   5.057  13.069 1.000 96.300 ? 70  SER A C   1 
ATOM 528  C CB  ? SER A 1  70 ?  -7.371   6.191  11.142 1.000 96.300 ? 70  SER A CB  1 
ATOM 529  O O   ? SER A 1  70 ?  -6.179   5.825  14.031 1.000 96.300 ? 70  SER A O   1 
ATOM 530  O OG  ? SER A 1  70 ?  -8.494   6.201  10.277 1.000 96.300 ? 70  SER A OG  1 
ATOM 531  N N   ? PHE A 1  71 ?  -5.359   4.134  12.737 1.000 97.160 ? 71  PHE A N   1 
ATOM 532  C CA  ? PHE A 1  71 ?  -4.146   3.959  13.527 1.000 97.160 ? 71  PHE A CA  1 
ATOM 533  C C   ? PHE A 1  71 ?  -2.905   4.135  12.660 1.000 97.160 ? 71  PHE A C   1 
ATOM 534  C CB  ? PHE A 1  71 ?  -4.131   2.580  14.193 1.000 97.160 ? 71  PHE A CB  1 
ATOM 535  O O   ? PHE A 1  71 ?  -2.500   3.209  11.953 1.000 97.160 ? 71  PHE A O   1 
ATOM 536  C CG  ? PHE A 1  71 ?  -5.329   2.312  15.063 1.000 97.160 ? 71  PHE A CG  1 
ATOM 537  C CD1 ? PHE A 1  71 ?  -5.254   2.468  16.441 1.000 97.160 ? 71  PHE A CD1 1 
ATOM 538  C CD2 ? PHE A 1  71 ?  -6.532   1.905  14.501 1.000 97.160 ? 71  PHE A CD2 1 
ATOM 539  C CE1 ? PHE A 1  71 ?  -6.361   2.221  17.249 1.000 97.160 ? 71  PHE A CE1 1 
ATOM 540  C CE2 ? PHE A 1  71 ?  -7.643   1.656  15.302 1.000 97.160 ? 71  PHE A CE2 1 
ATOM 541  C CZ  ? PHE A 1  71 ?  -7.556   1.814  16.675 1.000 97.160 ? 71  PHE A CZ  1 
ATOM 542  N N   ? ARG A 1  72 ?  -2.222   5.398  12.825 1.000 97.250 ? 72  ARG A N   1 
ATOM 543  C CA  ? ARG A 1  72 ?  -0.958   5.600  12.124 1.000 97.250 ? 72  ARG A CA  1 
ATOM 544  C C   ? ARG A 1  72 ?   0.188   4.903  12.850 1.000 97.250 ? 72  ARG A C   1 
ATOM 545  C CB  ? ARG A 1  72 ?  -0.655   7.093  11.980 1.000 97.250 ? 72  ARG A CB  1 
ATOM 546  O O   ? ARG A 1  72 ?   0.196   4.828  14.081 1.000 97.250 ? 72  ARG A O   1 
ATOM 547  C CG  ? ARG A 1  72 ?  -1.520   7.800  10.949 1.000 97.250 ? 72  ARG A CG  1 
ATOM 548  C CD  ? ARG A 1  72 ?  -1.053   9.229  10.705 1.000 97.250 ? 72  ARG A CD  1 
ATOM 549  N NE  ? ARG A 1  72 ?  -0.805   9.936  11.958 1.000 97.250 ? 72  ARG A NE  1 
ATOM 550  N NH1 ? ARG A 1  72 ?  -0.148  11.910  10.954 1.000 97.250 ? 72  ARG A NH1 1 
ATOM 551  N NH2 ? ARG A 1  72 ?  -0.188  11.739  13.239 1.000 97.250 ? 72  ARG A NH2 1 
ATOM 552  C CZ  ? ARG A 1  72 ?  -0.381  11.194  12.047 1.000 97.250 ? 72  ARG A CZ  1 
ATOM 553  N N   ? HIS A 1  73 ?   1.045   4.386  11.966 1.000 97.930 ? 73  HIS A N   1 
ATOM 554  C CA  ? HIS A 1  73 ?   2.257   3.904  12.617 1.000 97.930 ? 73  HIS A CA  1 
ATOM 555  C C   ? HIS A 1  73 ?   2.902   4.997  13.462 1.000 97.930 ? 73  HIS A C   1 
ATOM 556  C CB  ? HIS A 1  73 ?   3.254   3.387  11.578 1.000 97.930 ? 73  HIS A CB  1 
ATOM 557  O O   ? HIS A 1  73 ?   3.079   6.125  12.995 1.000 97.930 ? 73  HIS A O   1 
ATOM 558  C CG  ? HIS A 1  73 ?   4.355   2.560  12.161 1.000 97.930 ? 73  HIS A CG  1 
ATOM 559  C CD2 ? HIS A 1  73 ?   4.565   1.222  12.145 1.000 97.930 ? 73  HIS A CD2 1 
ATOM 560  N ND1 ? HIS A 1  73 ?   5.404   3.108  12.866 1.000 97.930 ? 73  HIS A ND1 1 
ATOM 561  C CE1 ? HIS A 1  73 ?   6.216   2.140  13.259 1.000 97.930 ? 73  HIS A CE1 1 
ATOM 562  N NE2 ? HIS A 1  73 ?   5.729   0.987  12.834 1.000 97.930 ? 73  HIS A NE2 1 
ATOM 563  N N   ? PRO A 1  74 ?   3.278   4.733  14.738 1.000 96.520 ? 74  PRO A N   1 
ATOM 564  C CA  ? PRO A 1  74 ?   3.819   5.741  15.653 1.000 96.520 ? 74  PRO A CA  1 
ATOM 565  C C   ? PRO A 1  74 ?   5.127   6.351  15.152 1.000 96.520 ? 74  PRO A C   1 
ATOM 566  C CB  ? PRO A 1  74 ?   4.043   4.958  16.948 1.000 96.520 ? 74  PRO A CB  1 
ATOM 567  O O   ? PRO A 1  74 ?   5.475   7.471  15.533 1.000 96.520 ? 74  PRO A O   1 
ATOM 568  C CG  ? PRO A 1  74 ?   4.068   3.524  16.528 1.000 96.520 ? 74  PRO A CG  1 
ATOM 569  C CD  ? PRO A 1  74 ?   3.222   3.373  15.297 1.000 96.520 ? 74  PRO A CD  1 
ATOM 570  N N   ? GLY A 1  75 ?   5.805   5.606  14.352 1.000 96.230 ? 75  GLY A N   1 
ATOM 571  C CA  ? GLY A 1  75 ?   7.084   6.075  13.842 1.000 96.230 ? 75  GLY A CA  1 
ATOM 572  C C   ? GLY A 1  75 ?   6.972   6.768  12.498 1.000 96.230 ? 75  GLY A C   1 
ATOM 573  O O   ? GLY A 1  75 ?   7.985   7.058  11.857 1.000 96.230 ? 75  GLY A O   1 
ATOM 574  N N   ? TYR A 1  76 ?   5.715   7.044  12.013 1.000 96.460 ? 76  TYR A N   1 
ATOM 575  C CA  ? TYR A 1  76 ?   5.529   7.724  10.735 1.000 96.460 ? 76  TYR A CA  1 
ATOM 576  C C   ? TYR A 1  76 ?   6.130   9.123  10.769 1.000 96.460 ? 76  TYR A C   1 
ATOM 577  C CB  ? TYR A 1  76 ?   4.041   7.803  10.380 1.000 96.460 ? 76  TYR A CB  1 
ATOM 578  O O   ? TYR A 1  76 ?   5.877   9.892  11.699 1.000 96.460 ? 76  TYR A O   1 
ATOM 579  C CG  ? TYR A 1  76 ?   3.747   8.687   9.192 1.000 96.460 ? 76  TYR A CG  1 
ATOM 580  C CD1 ? TYR A 1  76 ?   2.936   9.812   9.319 1.000 96.460 ? 76  TYR A CD1 1 
ATOM 581  C CD2 ? TYR A 1  76 ?   4.278   8.397   7.939 1.000 96.460 ? 76  TYR A CD2 1 
ATOM 582  C CE1 ? TYR A 1  76 ?   2.661  10.628   8.227 1.000 96.460 ? 76  TYR A CE1 1 
ATOM 583  C CE2 ? TYR A 1  76 ?   4.010   9.206   6.840 1.000 96.460 ? 76  TYR A CE2 1 
ATOM 584  O OH  ? TYR A 1  76 ?   2.933  11.122   5.909 1.000 96.460 ? 76  TYR A OH  1 
ATOM 585  C CZ  ? TYR A 1  76 ?   3.202  10.318   6.993 1.000 96.460 ? 76  TYR A CZ  1 
ATOM 586  N N   ? SER A 1  77 ?   6.909   9.429   9.723 1.000 94.220 ? 77  SER A N   1 
ATOM 587  C CA  ? SER A 1  77 ?   7.511  10.748   9.556 1.000 94.220 ? 77  SER A CA  1 
ATOM 588  C C   ? SER A 1  77 ?   6.920  11.477   8.354 1.000 94.220 ? 77  SER A C   1 
ATOM 589  C CB  ? SER A 1  77 ?   9.027  10.629   9.396 1.000 94.220 ? 77  SER A CB  1 
ATOM 590  O O   ? SER A 1  77 ?   7.048  11.015   7.217 1.000 94.220 ? 77  SER A O   1 
ATOM 591  O OG  ? SER A 1  77 ?   9.595  11.879   9.044 1.000 94.220 ? 77  SER A OG  1 
ATOM 592  N N   ? THR A 1  78 ?   6.388  12.729   8.517 1.000 90.690 ? 78  THR A N   1 
ATOM 593  C CA  ? THR A 1  78 ?   5.779  13.520   7.454 1.000 90.690 ? 78  THR A CA  1 
ATOM 594  C C   ? THR A 1  78 ?   6.849  14.124   6.548 1.000 90.690 ? 78  THR A C   1 
ATOM 595  C CB  ? THR A 1  78 ?   4.896  14.643   8.030 1.000 90.690 ? 78  THR A CB  1 
ATOM 596  O O   ? THR A 1  78 ?   6.559  14.523   5.418 1.000 90.690 ? 78  THR A O   1 
ATOM 597  C CG2 ? THR A 1  78 ?   3.683  14.072   8.755 1.000 90.690 ? 78  THR A CG2 1 
ATOM 598  O OG1 ? THR A 1  78 ?   5.667  15.423   8.952 1.000 90.690 ? 78  THR A OG1 1 
ATOM 599  N N   ? GLN A 1  79 ?   8.135  14.087   7.099 1.000 89.750 ? 79  GLN A N   1 
ATOM 600  C CA  ? GLN A 1  79 ?   9.244  14.650   6.336 1.000 89.750 ? 79  GLN A CA  1 
ATOM 601  C C   ? GLN A 1  79 ?   9.805  13.631   5.349 1.000 89.750 ? 79  GLN A C   1 
ATOM 602  C CB  ? GLN A 1  79 ?  10.350  15.136   7.275 1.000 89.750 ? 79  GLN A CB  1 
ATOM 603  O O   ? GLN A 1  79 ?   9.980  13.935   4.167 1.000 89.750 ? 79  GLN A O   1 
ATOM 604  C CG  ? GLN A 1  79 ?  11.482  15.865   6.565 1.000 89.750 ? 79  GLN A CG  1 
ATOM 605  C CD  ? GLN A 1  79 ?  12.496  16.454   7.528 1.000 89.750 ? 79  GLN A CD  1 
ATOM 606  N NE2 ? GLN A 1  79 ?  13.027  17.623   7.188 1.000 89.750 ? 79  GLN A NE2 1 
ATOM 607  O OE1 ? GLN A 1  79 ?  12.799  15.862   8.569 1.000 89.750 ? 79  GLN A OE1 1 
ATOM 608  N N   ? THR A 1  80 ?   9.956  12.408   5.812 1.000 89.920 ? 80  THR A N   1 
ATOM 609  C CA  ? THR A 1  80 ?  10.655  11.409   5.011 1.000 89.920 ? 80  THR A CA  1 
ATOM 610  C C   ? THR A 1  80 ?   9.675  10.377   4.460 1.000 89.920 ? 80  THR A C   1 
ATOM 611  C CB  ? THR A 1  80 ?  11.746  10.697   5.832 1.000 89.920 ? 80  THR A CB  1 
ATOM 612  O O   ? THR A 1  80 ?  10.015   9.614   3.553 1.000 89.920 ? 80  THR A O   1 
ATOM 613  C CG2 ? THR A 1  80 ?  12.763  11.695   6.377 1.000 89.920 ? 80  THR A CG2 1 
ATOM 614  O OG1 ? THR A 1  80 ?  11.136  10.007   6.930 1.000 89.920 ? 80  THR A OG1 1 
ATOM 615  N N   ? HIS A 1  81 ?   8.487  10.407   4.999 1.000 92.130 ? 81  HIS A N   1 
ATOM 616  C CA  ? HIS A 1  81 ?   7.452   9.433   4.675 1.000 92.130 ? 81  HIS A CA  1 
ATOM 617  C C   ? HIS A 1  81 ?   7.865   8.028   5.100 1.000 92.130 ? 81  HIS A C   1 
ATOM 618  C CB  ? HIS A 1  81 ?   7.142   9.458   3.177 1.000 92.130 ? 81  HIS A CB  1 
ATOM 619  O O   ? HIS A 1  81 ?   7.319   7.039   4.605 1.000 92.130 ? 81  HIS A O   1 
ATOM 620  C CG  ? HIS A 1  81 ?   6.373  10.665   2.743 1.000 92.130 ? 81  HIS A CG  1 
ATOM 621  C CD2 ? HIS A 1  81 ?   5.043  10.861   2.584 1.000 92.130 ? 81  HIS A CD2 1 
ATOM 622  N ND1 ? HIS A 1  81 ?   6.981  11.856   2.413 1.000 92.130 ? 81  HIS A ND1 1 
ATOM 623  C CE1 ? HIS A 1  81 ?   6.056  12.736   2.069 1.000 92.130 ? 81  HIS A CE1 1 
ATOM 624  N NE2 ? HIS A 1  81 ?   4.871  12.157   2.164 1.000 92.130 ? 81  HIS A NE2 1 
ATOM 625  N N   ? VAL A 1  82 ?   8.905   7.948   5.927 1.000 93.240 ? 82  VAL A N   1 
ATOM 626  C CA  ? VAL A 1  82 ?   9.289   6.665   6.507 1.000 93.240 ? 82  VAL A CA  1 
ATOM 627  C C   ? VAL A 1  82 ?   8.153   6.128   7.373 1.000 93.240 ? 82  VAL A C   1 
ATOM 628  C CB  ? VAL A 1  82 ?  10.585   6.785   7.340 1.000 93.240 ? 82  VAL A CB  1 
ATOM 629  O O   ? VAL A 1  82 ?   7.470   6.894   8.058 1.000 93.240 ? 82  VAL A O   1 
ATOM 630  C CG1 ? VAL A 1  82 ?  10.324   7.548   8.638 1.000 93.240 ? 82  VAL A CG1 1 
ATOM 631  C CG2 ? VAL A 1  82 ?  11.157   5.400   7.637 1.000 93.240 ? 82  VAL A CG2 1 
ATOM 632  N N   ? ASN A 1  83 ?   7.864   4.837   7.350 1.000 95.960 ? 83  ASN A N   1 
ATOM 633  C CA  ? ASN A 1  83 ?   6.803   4.169   8.097 1.000 95.960 ? 83  ASN A CA  1 
ATOM 634  C C   ? ASN A 1  83 ?   5.423   4.658   7.670 1.000 95.960 ? 83  ASN A C   1 
ATOM 635  C CB  ? ASN A 1  83 ?   6.996   4.372   9.602 1.000 95.960 ? 83  ASN A CB  1 
ATOM 636  O O   ? ASN A 1  83 ?   4.546   4.868   8.510 1.000 95.960 ? 83  ASN A O   1 
ATOM 637  C CG  ? ASN A 1  83 ?   8.325   3.837  10.097 1.000 95.960 ? 83  ASN A CG  1 
ATOM 638  N ND2 ? ASN A 1  83 ?   8.972   4.585  10.984 1.000 95.960 ? 83  ASN A ND2 1 
ATOM 639  O OD1 ? ASN A 1  83 ?   8.768   2.762   9.686 1.000 95.960 ? 83  ASN A OD1 1 
ATOM 640  N N   ? ASP A 1  84 ?   5.185   4.989   6.427 1.000 97.140 ? 84  ASP A N   1 
ATOM 641  C CA  ? ASP A 1  84 ?   3.927   5.467   5.863 1.000 97.140 ? 84  ASP A CA  1 
ATOM 642  C C   ? ASP A 1  84 ?   2.896   4.343   5.788 1.000 97.140 ? 84  ASP A C   1 
ATOM 643  C CB  ? ASP A 1  84 ?   4.155   6.066   4.474 1.000 97.140 ? 84  ASP A CB  1 
ATOM 644  O O   ? ASP A 1  84 ?   2.606   3.831   4.705 1.000 97.140 ? 84  ASP A O   1 
ATOM 645  C CG  ? ASP A 1  84 ?   2.948   6.825   3.950 1.000 97.140 ? 84  ASP A CG  1 
ATOM 646  O OD1 ? ASP A 1  84 ?   2.033   7.136   4.742 1.000 97.140 ? 84  ASP A OD1 1 
ATOM 647  O OD2 ? ASP A 1  84 ?   2.912   7.112   2.734 1.000 97.140 ? 84  ASP A OD2 1 
ATOM 648  N N   ? ILE A 1  85 ?   2.350   3.864   6.889 1.000 98.090 ? 85  ILE A N   1 
ATOM 649  C CA  ? ILE A 1  85 ?   1.397   2.763   6.986 1.000 98.090 ? 85  ILE A CA  1 
ATOM 650  C C   ? ILE A 1  85 ?   0.378   3.058   8.085 1.000 98.090 ? 85  ILE A C   1 
ATOM 651  C CB  ? ILE A 1  85 ?   2.110   1.421   7.262 1.000 98.090 ? 85  ILE A CB  1 
ATOM 652  O O   ? ILE A 1  85 ?   0.729   3.597   9.137 1.000 98.090 ? 85  ILE A O   1 
ATOM 653  C CG1 ? ILE A 1  85 ?   1.118   0.257   7.154 1.000 98.090 ? 85  ILE A CG1 1 
ATOM 654  C CG2 ? ILE A 1  85 ?   2.784   1.440   8.637 1.000 98.090 ? 85  ILE A CG2 1 
ATOM 655  C CD1 ? ILE A 1  85 ?   1.775  -1.116   7.120 1.000 98.090 ? 85  ILE A CD1 1 
ATOM 656  N N   ? MET A 1  86 ?  -0.866   2.743   7.784 1.000 98.090 ? 86  MET A N   1 
ATOM 657  C CA  ? MET A 1  86 ?  -1.959   3.018   8.713 1.000 98.090 ? 86  MET A CA  1 
ATOM 658  C C   ? MET A 1  86 ?  -3.025   1.931   8.637 1.000 98.090 ? 86  MET A C   1 
ATOM 659  C CB  ? MET A 1  86 ?  -2.582   4.384   8.421 1.000 98.090 ? 86  MET A CB  1 
ATOM 660  O O   ? MET A 1  86 ?  -3.319   1.418   7.555 1.000 98.090 ? 86  MET A O   1 
ATOM 661  C CG  ? MET A 1  86 ?  -3.719   4.753   9.360 1.000 98.090 ? 86  MET A CG  1 
ATOM 662  S SD  ? MET A 1  86 ?  -4.507   6.350   8.917 1.000 98.090 ? 86  MET A SD  1 
ATOM 663  C CE  ? MET A 1  86 ?  -5.411   5.858   7.422 1.000 98.090 ? 86  MET A CE  1 
ATOM 664  N N   ? LEU A 1  87 ?  -3.621   1.548   9.759 1.000 98.250 ? 87  LEU A N   1 
ATOM 665  C CA  ? LEU A 1  87 ?  -4.764   0.647   9.847 1.000 98.250 ? 87  LEU A CA  1 
ATOM 666  C C   ? LEU A 1  87 ?  -6.052   1.424  10.098 1.000 98.250 ? 87  LEU A C   1 
ATOM 667  C CB  ? LEU A 1  87 ?  -4.551  -0.383  10.959 1.000 98.250 ? 87  LEU A CB  1 
ATOM 668  O O   ? LEU A 1  87 ?  -6.072   2.354  10.908 1.000 98.250 ? 87  LEU A O   1 
ATOM 669  C CG  ? LEU A 1  87 ?  -3.565  -1.513  10.657 1.000 98.250 ? 87  LEU A CG  1 
ATOM 670  C CD1 ? LEU A 1  87 ?  -3.199  -2.254  11.939 1.000 98.250 ? 87  LEU A CD1 1 
ATOM 671  C CD2 ? LEU A 1  87 ?  -4.151  -2.473   9.627 1.000 98.250 ? 87  LEU A CD2 1 
ATOM 672  N N   ? VAL A 1  88 ?  -7.057   1.005   9.308 1.000 97.820 ? 88  VAL A N   1 
ATOM 673  C CA  ? VAL A 1  88 ?  -8.386   1.587   9.463 1.000 97.820 ? 88  VAL A CA  1 
ATOM 674  C C   ? VAL A 1  88 ?  -9.363   0.522   9.953 1.000 97.820 ? 88  VAL A C   1 
ATOM 675  C CB  ? VAL A 1  88 ?  -8.892   2.207   8.141 1.000 97.820 ? 88  VAL A CB  1 
ATOM 676  O O   ? VAL A 1  88 ?  -9.516  -0.527   9.323 1.000 97.820 ? 88  VAL A O   1 
ATOM 677  C CG1 ? VAL A 1  88 ? -10.313   2.743   8.306 1.000 97.820 ? 88  VAL A CG1 1 
ATOM 678  C CG2 ? VAL A 1  88 ?  -7.950   3.316   7.677 1.000 97.820 ? 88  VAL A CG2 1 
ATOM 679  N N   ? ARG A 1  89 ? -10.016   0.826  11.116 1.000 97.530 ? 89  ARG A N   1 
ATOM 680  C CA  ? ARG A 1  89 ? -11.009  -0.094  11.663 1.000 97.530 ? 89  ARG A CA  1 
ATOM 681  C C   ? ARG A 1  89 ? -12.399   0.213  11.117 1.000 97.530 ? 89  ARG A C   1 
ATOM 682  C CB  ? ARG A 1  89 ? -11.019  -0.028  13.191 1.000 97.530 ? 89  ARG A CB  1 
ATOM 683  O O   ? ARG A 1  89 ? -12.864   1.353  11.193 1.000 97.530 ? 89  ARG A O   1 
ATOM 684  C CG  ? ARG A 1  89 ? -11.871  -1.103  13.848 1.000 97.530 ? 89  ARG A CG  1 
ATOM 685  C CD  ? ARG A 1  89 ? -11.835  -1.001  15.367 1.000 97.530 ? 89  ARG A CD  1 
ATOM 686  N NE  ? ARG A 1  89 ? -12.610  -2.067  15.997 1.000 97.530 ? 89  ARG A NE  1 
ATOM 687  N NH1 ? ARG A 1  89 ? -12.130  -1.418  18.161 1.000 97.530 ? 89  ARG A NH1 1 
ATOM 688  N NH2 ? ARG A 1  89 ? -13.462  -3.243  17.776 1.000 97.530 ? 89  ARG A NH2 1 
ATOM 689  C CZ  ? ARG A 1  89 ? -12.732  -2.240  17.310 1.000 97.530 ? 89  ARG A CZ  1 
ATOM 690  N N   ? LEU A 1  90 ? -13.102  -0.848  10.646 1.000 97.680 ? 90  LEU A N   1 
ATOM 691  C CA  ? LEU A 1  90 ? -14.426  -0.696  10.052 1.000 97.680 ? 90  LEU A CA  1 
ATOM 692  C C   ? LEU A 1  90 ? -15.515  -0.825  11.113 1.000 97.680 ? 90  LEU A C   1 
ATOM 693  C CB  ? LEU A 1  90 ? -14.643  -1.739   8.952 1.000 97.680 ? 90  LEU A CB  1 
ATOM 694  O O   ? LEU A 1  90 ? -15.348  -1.553  12.094 1.000 97.680 ? 90  LEU A O   1 
ATOM 695  C CG  ? LEU A 1  90 ? -13.607  -1.763   7.828 1.000 97.680 ? 90  LEU A CG  1 
ATOM 696  C CD1 ? LEU A 1  90 ? -13.929  -2.875   6.835 1.000 97.680 ? 90  LEU A CD1 1 
ATOM 697  C CD2 ? LEU A 1  90 ? -13.549  -0.412   7.124 1.000 97.680 ? 90  LEU A CD2 1 
ATOM 698  N N   ? SER A 1  91 ? -16.657  -0.093  10.958 1.000 97.100 ? 91  SER A N   1 
ATOM 699  C CA  ? SER A 1  91 ? -17.770  -0.110  11.901 1.000 97.100 ? 91  SER A CA  1 
ATOM 700  C C   ? SER A 1  91 ? -18.483  -1.459  11.890 1.000 97.100 ? 91  SER A C   1 
ATOM 701  C CB  ? SER A 1  91 ? -18.766   1.004  11.576 1.000 97.100 ? 91  SER A CB  1 
ATOM 702  O O   ? SER A 1  91 ? -19.166  -1.813  12.853 1.000 97.100 ? 91  SER A O   1 
ATOM 703  O OG  ? SER A 1  91 ? -19.257   0.870  10.254 1.000 97.100 ? 91  SER A OG  1 
ATOM 704  N N   ? SER A 1  92 ? -18.402  -2.260  10.797 1.000 97.140 ? 92  SER A N   1 
ATOM 705  C CA  ? SER A 1  92 ? -18.946  -3.604  10.639 1.000 97.140 ? 92  SER A CA  1 
ATOM 706  C C   ? SER A 1  92 ? -18.061  -4.456   9.735 1.000 97.140 ? 92  SER A C   1 
ATOM 707  C CB  ? SER A 1  92 ? -20.364  -3.546  10.070 1.000 97.140 ? 92  SER A CB  1 
ATOM 708  O O   ? SER A 1  92 ? -17.172  -3.936   9.059 1.000 97.140 ? 92  SER A O   1 
ATOM 709  O OG  ? SER A 1  92 ? -20.361  -2.982   8.770 1.000 97.140 ? 92  SER A OG  1 
ATOM 710  N N   ? LEU A 1  93 ? -18.287  -5.839   9.825 1.000 97.000 ? 93  LEU A N   1 
ATOM 711  C CA  ? LEU A 1  93 ? -17.451  -6.772   9.077 1.000 97.000 ? 93  LEU A CA  1 
ATOM 712  C C   ? LEU A 1  93 ? -17.675  -6.619   7.576 1.000 97.000 ? 93  LEU A C   1 
ATOM 713  C CB  ? LEU A 1  93 ? -17.740  -8.213   9.504 1.000 97.000 ? 93  LEU A CB  1 
ATOM 714  O O   ? LEU A 1  93 ? -18.811  -6.449   7.128 1.000 97.000 ? 93  LEU A O   1 
ATOM 715  C CG  ? LEU A 1  93 ? -17.546  -8.533  10.987 1.000 97.000 ? 93  LEU A CG  1 
ATOM 716  C CD1 ? LEU A 1  93 ? -17.913  -9.986  11.268 1.000 97.000 ? 93  LEU A CD1 1 
ATOM 717  C CD2 ? LEU A 1  93 ? -16.111  -8.246  11.413 1.000 97.000 ? 93  LEU A CD2 1 
ATOM 718  N N   ? ALA A 1  94 ? -16.519  -6.620   6.905 1.000 96.240 ? 94  ALA A N   1 
ATOM 719  C CA  ? ALA A 1  94 ? -16.592  -6.790   5.457 1.000 96.240 ? 94  ALA A CA  1 
ATOM 720  C C   ? ALA A 1  94 ? -16.826  -8.253   5.088 1.000 96.240 ? 94  ALA A C   1 
ATOM 721  C CB  ? ALA A 1  94 ? -15.316  -6.275   4.795 1.000 96.240 ? 94  ALA A CB  1 
ATOM 722  O O   ? ALA A 1  94 ? -15.957  -9.101   5.305 1.000 96.240 ? 94  ALA A O   1 
ATOM 723  N N   ? ARG A 1  95 ? -18.046  -8.667   4.787 1.000 93.640 ? 95  ARG A N   1 
ATOM 724  C CA  ? ARG A 1  95 ? -18.405 -10.060   4.540 1.000 93.640 ? 95  ARG A CA  1 
ATOM 725  C C   ? ARG A 1  95 ? -17.752 -10.576   3.262 1.000 93.640 ? 95  ARG A C   1 
ATOM 726  C CB  ? ARG A 1  95 ? -19.925 -10.217   4.452 1.000 93.640 ? 95  ARG A CB  1 
ATOM 727  O O   ? ARG A 1  95 ? -17.886  -9.965   2.200 1.000 93.640 ? 95  ARG A O   1 
ATOM 728  C CG  ? ARG A 1  95 ? -20.649  -9.941   5.760 1.000 93.640 ? 95  ARG A CG  1 
ATOM 729  C CD  ? ARG A 1  95 ? -22.149 -10.169   5.633 1.000 93.640 ? 95  ARG A CD  1 
ATOM 730  N NE  ? ARG A 1  95 ? -22.849  -9.862   6.877 1.000 93.640 ? 95  ARG A NE  1 
ATOM 731  N NH1 ? ARG A 1  95 ? -24.822 -10.896   6.265 1.000 93.640 ? 95  ARG A NH1 1 
ATOM 732  N NH2 ? ARG A 1  95 ? -24.640  -9.884   8.314 1.000 93.640 ? 95  ARG A NH2 1 
ATOM 733  C CZ  ? ARG A 1  95 ? -24.102 -10.215   7.149 1.000 93.640 ? 95  ARG A CZ  1 
ATOM 734  N N   ? PRO A 1  96 ? -17.032 -11.644   3.378 1.000 93.590 ? 96  PRO A N   1 
ATOM 735  C CA  ? PRO A 1  96 ? -16.376 -12.218   2.200 1.000 93.590 ? 96  PRO A CA  1 
ATOM 736  C C   ? PRO A 1  96 ? -17.368 -12.623   1.112 1.000 93.590 ? 96  PRO A C   1 
ATOM 737  C CB  ? PRO A 1  96 ? -15.652 -13.444   2.762 1.000 93.590 ? 96  PRO A CB  1 
ATOM 738  O O   ? PRO A 1  96 ? -18.456 -13.118   1.416 1.000 93.590 ? 96  PRO A O   1 
ATOM 739  C CG  ? PRO A 1  96 ? -15.465 -13.144   4.215 1.000 93.590 ? 96  PRO A CG  1 
ATOM 740  C CD  ? PRO A 1  96 ? -16.631 -12.324   4.686 1.000 93.590 ? 96  PRO A CD  1 
ATOM 741  N N   ? SER A 1  97 ? -17.002 -12.475  -0.142 1.000 94.240 ? 97  SER A N   1 
ATOM 742  C CA  ? SER A 1  97 ? -17.689 -12.836  -1.378 1.000 94.240 ? 97  SER A CA  1 
ATOM 743  C C   ? SER A 1  97 ? -16.714 -12.923  -2.547 1.000 94.240 ? 97  SER A C   1 
ATOM 744  C CB  ? SER A 1  97 ? -18.791 -11.824  -1.695 1.000 94.240 ? 97  SER A CB  1 
ATOM 745  O O   ? SER A 1  97 ? -15.504 -12.773  -2.366 1.000 94.240 ? 97  SER A O   1 
ATOM 746  O OG  ? SER A 1  97 ? -18.234 -10.586  -2.101 1.000 94.240 ? 97  SER A OG  1 
ATOM 747  N N   ? ALA A 1  98 ? -17.240 -13.287  -3.732 1.000 93.870 ? 98  ALA A N   1 
ATOM 748  C CA  ? ALA A 1  98 ? -16.409 -13.344  -4.932 1.000 93.870 ? 98  ALA A CA  1 
ATOM 749  C C   ? ALA A 1  98 ? -15.763 -11.991  -5.217 1.000 93.870 ? 98  ALA A C   1 
ATOM 750  C CB  ? ALA A 1  98 ? -17.237 -13.798  -6.132 1.000 93.870 ? 98  ALA A CB  1 
ATOM 751  O O   ? ALA A 1  98 ? -14.679 -11.925  -5.801 1.000 93.870 ? 98  ALA A O   1 
ATOM 752  N N   ? LYS A 1  99 ? -16.272 -10.889  -4.696 1.000 94.110 ? 99  LYS A N   1 
ATOM 753  C CA  ? LYS A 1  99 ? -15.846  -9.533  -5.030 1.000 94.110 ? 99  LYS A CA  1 
ATOM 754  C C   ? LYS A 1  99 ? -15.231  -8.836  -3.819 1.000 94.110 ? 99  LYS A C   1 
ATOM 755  C CB  ? LYS A 1  99 ? -17.023  -8.715  -5.563 1.000 94.110 ? 99  LYS A CB  1 
ATOM 756  O O   ? LYS A 1  99 ? -14.695  -7.732  -3.938 1.000 94.110 ? 99  LYS A O   1 
ATOM 757  C CG  ? LYS A 1  99 ? -17.567  -9.209  -6.896 1.000 94.110 ? 99  LYS A CG  1 
ATOM 758  C CD  ? LYS A 1  99 ? -18.647  -8.282  -7.437 1.000 94.110 ? 99  LYS A CD  1 
ATOM 759  C CE  ? LYS A 1  99 ? -19.152  -8.745  -8.797 1.000 94.110 ? 99  LYS A CE  1 
ATOM 760  N NZ  ? LYS A 1  99 ? -20.213  -7.840  -9.331 1.000 94.110 ? 99  LYS A NZ  1 
ATOM 761  N N   ? VAL A 1 100 ? -15.279  -9.455  -2.635 1.000 96.430 ? 100 VAL A N   1 
ATOM 762  C CA  ? VAL A 1 100 ? -14.666  -8.943  -1.414 1.000 96.430 ? 100 VAL A CA  1 
ATOM 763  C C   ? VAL A 1 100 ? -13.844 -10.043  -0.747 1.000 96.430 ? 100 VAL A C   1 
ATOM 764  C CB  ? VAL A 1 100 ? -15.727  -8.400  -0.431 1.000 96.430 ? 100 VAL A CB  1 
ATOM 765  O O   ? VAL A 1 100 ? -14.402 -10.973  -0.158 1.000 96.430 ? 100 VAL A O   1 
ATOM 766  C CG1 ? VAL A 1 100 ? -15.063  -7.835   0.824 1.000 96.430 ? 100 VAL A CG1 1 
ATOM 767  C CG2 ? VAL A 1 100 ? -16.587  -7.335  -1.109 1.000 96.430 ? 100 VAL A CG2 1 
ATOM 768  N N   ? GLN A 1 101 ? -12.502  -9.834  -0.913 1.000 96.990 ? 101 GLN A N   1 
ATOM 769  C CA  ? GLN A 1 101 ? -11.581 -10.793  -0.313 1.000 96.990 ? 101 GLN A CA  1 
ATOM 770  C C   ? GLN A 1 101 ? -10.402 -10.084   0.348 1.000 96.990 ? 101 GLN A C   1 
ATOM 771  C CB  ? GLN A 1 101 ? -11.076 -11.783  -1.363 1.000 96.990 ? 101 GLN A CB  1 
ATOM 772  O O   ? GLN A 1 101 ? -10.041  -8.972  -0.042 1.000 96.990 ? 101 GLN A O   1 
ATOM 773  C CG  ? GLN A 1 101 ? -12.165 -12.676  -1.941 1.000 96.990 ? 101 GLN A CG  1 
ATOM 774  C CD  ? GLN A 1 101 ? -11.615 -13.764  -2.844 1.000 96.990 ? 101 GLN A CD  1 
ATOM 775  N NE2 ? GLN A 1 101 ? -12.506 -14.471  -3.531 1.000 96.990 ? 101 GLN A NE2 1 
ATOM 776  O OE1 ? GLN A 1 101 ? -10.400 -13.967  -2.924 1.000 96.990 ? 101 GLN A OE1 1 
ATOM 777  N N   ? MET A 1 102 ?  -9.877 -10.829   1.415 1.000 97.280 ? 102 MET A N   1 
ATOM 778  C CA  ? MET A 1 102 ?  -8.650 -10.343   2.039 1.000 97.280 ? 102 MET A CA  1 
ATOM 779  C C   ? MET A 1 102 ?  -7.422 -10.847   1.289 1.000 97.280 ? 102 MET A C   1 
ATOM 780  C CB  ? MET A 1 102 ?  -8.582 -10.778   3.504 1.000 97.280 ? 102 MET A CB  1 
ATOM 781  O O   ? MET A 1 102 ?  -7.409 -11.978   0.799 1.000 97.280 ? 102 MET A O   1 
ATOM 782  C CG  ? MET A 1 102 ?  -9.684 -10.187   4.370 1.000 97.280 ? 102 MET A CG  1 
ATOM 783  S SD  ? MET A 1 102 ?  -9.951 -11.141   5.915 1.000 97.280 ? 102 MET A SD  1 
ATOM 784  C CE  ? MET A 1 102 ? -10.947 -12.516   5.274 1.000 97.280 ? 102 MET A CE  1 
ATOM 785  N N   ? VAL A 1 103 ?  -6.375  -9.970   1.258 1.000 97.300 ? 103 VAL A N   1 
ATOM 786  C CA  ? VAL A 1 103 ?  -5.118 -10.380   0.640 1.000 97.300 ? 103 VAL A CA  1 
ATOM 787  C C   ? VAL A 1 103 ?  -4.183 -10.953   1.703 1.000 97.300 ? 103 VAL A C   1 
ATOM 788  C CB  ? VAL A 1 103 ?  -4.435  -9.203  -0.092 1.000 97.300 ? 103 VAL A CB  1 
ATOM 789  O O   ? VAL A 1 103 ?  -4.178 -10.493   2.847 1.000 97.300 ? 103 VAL A O   1 
ATOM 790  C CG1 ? VAL A 1 103 ?  -3.992  -8.132   0.903 1.000 97.300 ? 103 VAL A CG1 1 
ATOM 791  C CG2 ? VAL A 1 103 ?  -3.245  -9.702  -0.909 1.000 97.300 ? 103 VAL A CG2 1 
ATOM 792  N N   ? ASN A 1 104 ?  -3.401 -11.918   1.333 1.000 95.440 ? 104 ASN A N   1 
ATOM 793  C CA  ? ASN A 1 104 ?  -2.460 -12.533   2.263 1.000 95.440 ? 104 ASN A CA  1 
ATOM 794  C C   ? ASN A 1 104 ?  -1.278 -11.614   2.556 1.000 95.440 ? 104 ASN A C   1 
ATOM 795  C CB  ? ASN A 1 104 ?  -1.966 -13.875   1.718 1.000 95.440 ? 104 ASN A CB  1 
ATOM 796  O O   ? ASN A 1 104 ?  -0.746 -10.971   1.648 1.000 95.440 ? 104 ASN A O   1 
ATOM 797  C CG  ? ASN A 1 104 ?  -3.051 -14.934   1.704 1.000 95.440 ? 104 ASN A CG  1 
ATOM 798  N ND2 ? ASN A 1 104 ?  -2.938 -15.887   0.786 1.000 95.440 ? 104 ASN A ND2 1 
ATOM 799  O OD1 ? ASN A 1 104 ?  -3.984 -14.896   2.510 1.000 95.440 ? 104 ASN A OD1 1 
ATOM 800  N N   ? LEU A 1 105 ?  -0.994 -11.554   3.936 1.000 96.500 ? 105 LEU A N   1 
ATOM 801  C CA  ? LEU A 1 105 ?   0.211 -10.851   4.363 1.000 96.500 ? 105 LEU A CA  1 
ATOM 802  C C   ? LEU A 1 105 ?   1.374 -11.822   4.537 1.000 96.500 ? 105 LEU A C   1 
ATOM 803  C CB  ? LEU A 1 105 ?  -0.043 -10.101   5.673 1.000 96.500 ? 105 LEU A CB  1 
ATOM 804  O O   ? LEU A 1 105 ?   1.171 -12.981   4.904 1.000 96.500 ? 105 LEU A O   1 
ATOM 805  C CG  ? LEU A 1 105 ?  -1.141  -9.037   5.644 1.000 96.500 ? 105 LEU A CG  1 
ATOM 806  C CD1 ? LEU A 1 105 ?  -1.322  -8.423   7.028 1.000 96.500 ? 105 LEU A CD1 1 
ATOM 807  C CD2 ? LEU A 1 105 ?  -0.815  -7.960   4.614 1.000 96.500 ? 105 LEU A CD2 1 
ATOM 808  N N   ? THR A 1 106 ?   2.603 -11.348   4.266 1.000 93.400 ? 106 THR A N   1 
ATOM 809  C CA  ? THR A 1 106 ?   3.776 -12.197   4.448 1.000 93.400 ? 106 THR A CA  1 
ATOM 810  C C   ? THR A 1 106 ?   4.878 -11.445   5.188 1.000 93.400 ? 106 THR A C   1 
ATOM 811  C CB  ? THR A 1 106 ?   4.314 -12.704   3.097 1.000 93.400 ? 106 THR A CB  1 
ATOM 812  O O   ? THR A 1 106 ?   5.015 -10.229   5.040 1.000 93.400 ? 106 THR A O   1 
ATOM 813  C CG2 ? THR A 1 106 ?   4.743 -11.543   2.206 1.000 93.400 ? 106 THR A CG2 1 
ATOM 814  O OG1 ? THR A 1 106 ?   5.442 -13.557   3.328 1.000 93.400 ? 106 THR A OG1 1 
ATOM 815  N N   ? SER A 1 107 ?   5.636 -12.244   6.001 1.000 93.640 ? 107 SER A N   1 
ATOM 816  C CA  ? SER A 1 107 ?   6.784 -11.679   6.703 1.000 93.640 ? 107 SER A CA  1 
ATOM 817  C C   ? SER A 1 107 ?   8.028 -11.684   5.821 1.000 93.640 ? 107 SER A C   1 
ATOM 818  C CB  ? SER A 1 107 ?   7.059 -12.454   7.992 1.000 93.640 ? 107 SER A CB  1 
ATOM 819  O O   ? SER A 1 107 ?   9.059 -11.118   6.191 1.000 93.640 ? 107 SER A O   1 
ATOM 820  O OG  ? SER A 1 107 ?   7.324 -13.818   7.712 1.000 93.640 ? 107 SER A OG  1 
ATOM 821  N N   ? ARG A 1 108 ?   7.855 -12.269   4.618 1.000 95.190 ? 108 ARG A N   1 
ATOM 822  C CA  ? ARG A 1 108 ?   8.980 -12.340   3.691 1.000 95.190 ? 108 ARG A CA  1 
ATOM 823  C C   ? ARG A 1 108 ?   8.821 -11.330   2.560 1.000 95.190 ? 108 ARG A C   1 
ATOM 824  C CB  ? ARG A 1 108 ?   9.115 -13.752   3.117 1.000 95.190 ? 108 ARG A CB  1 
ATOM 825  O O   ? ARG A 1 108 ?   7.807 -11.328   1.859 1.000 95.190 ? 108 ARG A O   1 
ATOM 826  C CG  ? ARG A 1 108 ?   9.508 -14.800   4.145 1.000 95.190 ? 108 ARG A CG  1 
ATOM 827  C CD  ? ARG A 1 108 ?   9.682 -16.174   3.513 1.000 95.190 ? 108 ARG A CD  1 
ATOM 828  N NE  ? ARG A 1 108 ?   9.798 -17.222   4.523 1.000 95.190 ? 108 ARG A NE  1 
ATOM 829  N NH1 ? ARG A 1 108 ?  10.638 -18.813   3.074 1.000 95.190 ? 108 ARG A NH1 1 
ATOM 830  N NH2 ? ARG A 1 108 ?  10.313 -19.326   5.284 1.000 95.190 ? 108 ARG A NH2 1 
ATOM 831  C CZ  ? ARG A 1 108 ?  10.249 -18.451   4.292 1.000 95.190 ? 108 ARG A CZ  1 
ATOM 832  N N   ? CYS A 1 109 ?   9.995 -10.542   2.369 1.000 95.510 ? 109 CYS A N   1 
ATOM 833  C CA  ? CYS A 1 109 ?   9.984  -9.569   1.283 1.000 95.510 ? 109 CYS A CA  1 
ATOM 834  C C   ? CYS A 1 109 ?  10.398 -10.216  -0.034 1.000 95.510 ? 109 CYS A C   1 
ATOM 835  C CB  ? CYS A 1 109 ?  10.915  -8.399   1.601 1.000 95.510 ? 109 CYS A CB  1 
ATOM 836  O O   ? CYS A 1 109 ?  11.348 -11.000  -0.073 1.000 95.510 ? 109 CYS A O   1 
ATOM 837  S SG  ? CYS A 1 109 ?  10.475  -7.508   3.109 1.000 95.510 ? 109 CYS A SG  1 
ATOM 838  N N   ? ALA A 1 110 ?   9.703  -9.930  -1.066 1.000 96.060 ? 110 ALA A N   1 
ATOM 839  C CA  ? ALA A 1 110 ?  10.028 -10.448  -2.392 1.000 96.060 ? 110 ALA A CA  1 
ATOM 840  C C   ? ALA A 1 110 ?  11.302  -9.805  -2.934 1.000 96.060 ? 110 ALA A C   1 
ATOM 841  C CB  ? ALA A 1 110 ?   8.866 -10.214  -3.354 1.000 96.060 ? 110 ALA A CB  1 
ATOM 842  O O   ? ALA A 1 110 ?  11.567  -8.628  -2.681 1.000 96.060 ? 110 ALA A O   1 
ATOM 843  N N   ? PRO A 1 111 ?  12.138 -10.595  -3.577 1.000 94.860 ? 111 PRO A N   1 
ATOM 844  C CA  ? PRO A 1 111 ?  13.370 -10.043  -4.145 1.000 94.860 ? 111 PRO A CA  1 
ATOM 845  C C   ? PRO A 1 111 ?  13.115  -9.166  -5.368 1.000 94.860 ? 111 PRO A C   1 
ATOM 846  C CB  ? PRO A 1 111 ?  14.172 -11.290  -4.525 1.000 94.860 ? 111 PRO A CB  1 
ATOM 847  O O   ? PRO A 1 111 ?  12.052  -9.258  -5.988 1.000 94.860 ? 111 PRO A O   1 
ATOM 848  C CG  ? PRO A 1 111 ?  13.143 -12.310  -4.890 1.000 94.860 ? 111 PRO A CG  1 
ATOM 849  C CD  ? PRO A 1 111 ?  11.959 -12.140  -3.981 1.000 94.860 ? 111 PRO A CD  1 
ATOM 850  N N   ? PRO A 1 112 ?  14.186  -8.275  -5.744 1.000 93.420 ? 112 PRO A N   1 
ATOM 851  C CA  ? PRO A 1 112 ?  14.090  -7.519  -6.995 1.000 93.420 ? 112 PRO A CA  1 
ATOM 852  C C   ? PRO A 1 112 ?  13.843  -8.414  -8.208 1.000 93.420 ? 112 PRO A C   1 
ATOM 853  C CB  ? PRO A 1 112 ?  15.453  -6.828  -7.095 1.000 93.420 ? 112 PRO A CB  1 
ATOM 854  O O   ? PRO A 1 112 ?  14.334  -9.544  -8.256 1.000 93.420 ? 112 PRO A O   1 
ATOM 855  C CG  ? PRO A 1 112 ?  15.930  -6.719  -5.683 1.000 93.420 ? 112 PRO A CG  1 
ATOM 856  C CD  ? PRO A 1 112 ?  15.470  -7.933  -4.929 1.000 93.420 ? 112 PRO A CD  1 
ATOM 857  N N   ? GLY A 1 113 ?  12.999  -7.893  -9.193 1.000 92.770 ? 113 GLY A N   1 
ATOM 858  C CA  ? GLY A 1 113 ?  12.680  -8.646 -10.395 1.000 92.770 ? 113 GLY A CA  1 
ATOM 859  C C   ? GLY A 1 113 ?  11.354  -9.377 -10.306 1.000 92.770 ? 113 GLY A C   1 
ATOM 860  O O   ? GLY A 1 113 ?  10.872  -9.923 -11.301 1.000 92.770 ? 113 GLY A O   1 
ATOM 861  N N   ? THR A 1 114 ?  10.840  -9.505  -9.072 1.000 95.300 ? 114 THR A N   1 
ATOM 862  C CA  ? THR A 1 114 ?   9.537 -10.127  -8.866 1.000 95.300 ? 114 THR A CA  1 
ATOM 863  C C   ? THR A 1 114 ?   8.442  -9.339  -9.580 1.000 95.300 ? 114 THR A C   1 
ATOM 864  C CB  ? THR A 1 114 ?   9.200 -10.236  -7.367 1.000 95.300 ? 114 THR A CB  1 
ATOM 865  O O   ? THR A 1 114 ?   8.364  -8.116  -9.448 1.000 95.300 ? 114 THR A O   1 
ATOM 866  C CG2 ? THR A 1 114 ?   7.884 -10.975  -7.152 1.000 95.300 ? 114 THR A CG2 1 
ATOM 867  O OG1 ? THR A 1 114 ?  10.250 -10.948  -6.699 1.000 95.300 ? 114 THR A OG1 1 
ATOM 868  N N   ? LYS A 1 115 ?   7.575 -10.024 -10.302 1.000 93.870 ? 115 LYS A N   1 
ATOM 869  C CA  ? LYS A 1 115 ?   6.455  -9.408 -11.008 1.000 93.870 ? 115 LYS A CA  1 
ATOM 870  C C   ? LYS A 1 115 ?   5.298  -9.119 -10.056 1.000 93.870 ? 115 LYS A C   1 
ATOM 871  C CB  ? LYS A 1 115 ?   5.982 -10.306 -12.152 1.000 93.870 ? 115 LYS A CB  1 
ATOM 872  O O   ? LYS A 1 115 ?   4.908  -9.980  -9.265 1.000 93.870 ? 115 LYS A O   1 
ATOM 873  C CG  ? LYS A 1 115 ?   7.010 -10.493 -13.258 1.000 93.870 ? 115 LYS A CG  1 
ATOM 874  C CD  ? LYS A 1 115 ?   6.443 -11.303 -14.417 1.000 93.870 ? 115 LYS A CD  1 
ATOM 875  C CE  ? LYS A 1 115 ?   7.471 -11.491 -15.524 1.000 93.870 ? 115 LYS A CE  1 
ATOM 876  N NZ  ? LYS A 1 115 ?   6.930 -12.310 -16.650 1.000 93.870 ? 115 LYS A NZ  1 
ATOM 877  N N   ? CYS A 1 116 ?   4.758  -7.950 -10.258 1.000 94.000 ? 116 CYS A N   1 
ATOM 878  C CA  ? CYS A 1 116 ?   3.705  -7.506  -9.351 1.000 94.000 ? 116 CYS A CA  1 
ATOM 879  C C   ? CYS A 1 116 ?   2.600  -6.782 -10.111 1.000 94.000 ? 116 CYS A C   1 
ATOM 880  C CB  ? CYS A 1 116 ?   4.279  -6.589  -8.272 1.000 94.000 ? 116 CYS A CB  1 
ATOM 881  O O   ? CYS A 1 116 ?   2.795  -6.371 -11.256 1.000 94.000 ? 116 CYS A O   1 
ATOM 882  S SG  ? CYS A 1 116 ?   5.663  -7.311  -7.363 1.000 94.000 ? 116 CYS A SG  1 
ATOM 883  N N   ? ILE A 1 117 ?   1.482  -6.667  -9.402 1.000 92.350 ? 117 ILE A N   1 
ATOM 884  C CA  ? ILE A 1 117 ?   0.357  -5.902  -9.927 1.000 92.350 ? 117 ILE A CA  1 
ATOM 885  C C   ? ILE A 1 117 ?   0.041  -4.739  -8.988 1.000 92.350 ? 117 ILE A C   1 
ATOM 886  C CB  ? ILE A 1 117 ?  -0.893  -6.791 -10.117 1.000 92.350 ? 117 ILE A CB  1 
ATOM 887  O O   ? ILE A 1 117 ?  -0.036  -4.920  -7.771 1.000 92.350 ? 117 ILE A O   1 
ATOM 888  C CG1 ? ILE A 1 117 ?  -0.621  -7.876 -11.165 1.000 92.350 ? 117 ILE A CG1 1 
ATOM 889  C CG2 ? ILE A 1 117 ?  -2.105  -5.942 -10.509 1.000 92.350 ? 117 ILE A CG2 1 
ATOM 890  C CD1 ? ILE A 1 117 ?  -1.673  -8.976 -11.205 1.000 92.350 ? 117 ILE A CD1 1 
ATOM 891  N N   ? VAL A 1 118 ?  -0.122  -3.592  -9.581 1.000 91.780 ? 118 VAL A N   1 
ATOM 892  C CA  ? VAL A 1 118 ?  -0.601  -2.425  -8.847 1.000 91.780 ? 118 VAL A CA  1 
ATOM 893  C C   ? VAL A 1 118 ?  -1.991  -2.036  -9.346 1.000 91.780 ? 118 VAL A C   1 
ATOM 894  C CB  ? VAL A 1 118 ?   0.369  -1.231  -8.985 1.000 91.780 ? 118 VAL A CB  1 
ATOM 895  O O   ? VAL A 1 118 ?  -2.266  -2.096 -10.547 1.000 91.780 ? 118 VAL A O   1 
ATOM 896  C CG1 ? VAL A 1 118 ?   0.500  -0.807 -10.446 1.000 91.780 ? 118 VAL A CG1 1 
ATOM 897  C CG2 ? VAL A 1 118 ?  -0.104  -0.059  -8.126 1.000 91.780 ? 118 VAL A CG2 1 
ATOM 898  N N   ? SER A 1 119 ?  -2.870  -1.714  -8.415 1.000 92.540 ? 119 SER A N   1 
ATOM 899  C CA  ? SER A 1 119 ?  -4.239  -1.356  -8.774 1.000 92.540 ? 119 SER A CA  1 
ATOM 900  C C   ? SER A 1 119 ?  -4.711  -0.131  -7.998 1.000 92.540 ? 119 SER A C   1 
ATOM 901  C CB  ? SER A 1 119 ?  -5.186  -2.529  -8.517 1.000 92.540 ? 119 SER A CB  1 
ATOM 902  O O   ? SER A 1 119 ?  -4.235   0.131  -6.892 1.000 92.540 ? 119 SER A O   1 
ATOM 903  O OG  ? SER A 1 119 ?  -5.173  -2.894  -7.148 1.000 92.540 ? 119 SER A OG  1 
ATOM 904  N N   ? GLY A 1 120 ?  -5.657   0.682  -8.669 1.000 91.620 ? 120 GLY A N   1 
ATOM 905  C CA  ? GLY A 1 120 ?  -6.180   1.860  -7.995 1.000 91.620 ? 120 GLY A CA  1 
ATOM 906  C C   ? GLY A 1 120 ?  -7.075   2.707  -8.881 1.000 91.620 ? 120 GLY A C   1 
ATOM 907  O O   ? GLY A 1 120 ?  -7.226   2.423 -10.071 1.000 91.620 ? 120 GLY A O   1 
ATOM 908  N N   ? TRP A 1 121 ?  -7.740   3.750  -8.263 1.000 89.730 ? 121 TRP A N   1 
ATOM 909  C CA  ? TRP A 1 121 ?  -8.653   4.659  -8.947 1.000 89.730 ? 121 TRP A CA  1 
ATOM 910  C C   ? TRP A 1 121 ?  -8.046   6.053  -9.069 1.000 89.730 ? 121 TRP A C   1 
ATOM 911  C CB  ? TRP A 1 121 ?  -9.992   4.735  -8.207 1.000 89.730 ? 121 TRP A CB  1 
ATOM 912  O O   ? TRP A 1 121 ?  -8.768   7.041  -9.217 1.000 89.730 ? 121 TRP A O   1 
ATOM 913  C CG  ? TRP A 1 121 ? -10.813   3.485  -8.303 1.000 89.730 ? 121 TRP A CG  1 
ATOM 914  C CD1 ? TRP A 1 121 ? -11.696   3.152  -9.293 1.000 89.730 ? 121 TRP A CD1 1 
ATOM 915  C CD2 ? TRP A 1 121 ? -10.830   2.400  -7.370 1.000 89.730 ? 121 TRP A CD2 1 
ATOM 916  C CE2 ? TRP A 1 121 ? -11.747   1.443  -7.858 1.000 89.730 ? 121 TRP A CE2 1 
ATOM 917  C CE3 ? TRP A 1 121 ? -10.157   2.145  -6.167 1.000 89.730 ? 121 TRP A CE3 1 
ATOM 918  N NE1 ? TRP A 1 121 ? -12.261   1.926  -9.031 1.000 89.730 ? 121 TRP A NE1 1 
ATOM 919  C CH2 ? TRP A 1 121 ? -11.337   0.023  -6.009 1.000 89.730 ? 121 TRP A CH2 1 
ATOM 920  C CZ2 ? TRP A 1 121 ? -12.008   0.248  -7.183 1.000 89.730 ? 121 TRP A CZ2 1 
ATOM 921  C CZ3 ? TRP A 1 121 ? -10.419   0.955  -5.498 1.000 89.730 ? 121 TRP A CZ3 1 
ATOM 922  N N   ? GLY A 1 122 ?  -6.699   6.117  -8.797 1.000 79.440 ? 122 GLY A N   1 
ATOM 923  C CA  ? GLY A 1 122 ?  -6.004   7.392  -8.866 1.000 79.440 ? 122 GLY A CA  1 
ATOM 924  C C   ? GLY A 1 122 ?  -5.876   7.927 -10.280 1.000 79.440 ? 122 GLY A C   1 
ATOM 925  O O   ? GLY A 1 122 ?  -6.494   7.399 -11.207 1.000 79.440 ? 122 GLY A O   1 
ATOM 926  N N   ? THR A 1 123 ?  -5.220   9.051 -10.517 1.000 73.590 ? 123 THR A N   1 
ATOM 927  C CA  ? THR A 1 123 ?  -5.117   9.734 -11.802 1.000 73.590 ? 123 THR A CA  1 
ATOM 928  C C   ? THR A 1 123 ?  -4.419   8.848 -12.831 1.000 73.590 ? 123 THR A C   1 
ATOM 929  C CB  ? THR A 1 123 ?  -4.357  11.066 -11.668 1.000 73.590 ? 123 THR A CB  1 
ATOM 930  O O   ? THR A 1 123 ?  -3.486   8.116 -12.495 1.000 73.590 ? 123 THR A O   1 
ATOM 931  C CG2 ? THR A 1 123 ?  -5.034  11.986 -10.657 1.000 73.590 ? 123 THR A CG2 1 
ATOM 932  O OG1 ? THR A 1 123 ?  -3.017  10.803 -11.234 1.000 73.590 ? 123 THR A OG1 1 
ATOM 933  N N   ? THR A 1 124 ?  -4.894   8.911 -14.087 1.000 69.300 ? 124 THR A N   1 
ATOM 934  C CA  ? THR A 1 124 ?  -4.384   8.080 -15.172 1.000 69.300 ? 124 THR A CA  1 
ATOM 935  C C   ? THR A 1 124 ?  -3.535   8.907 -16.133 1.000 69.300 ? 124 THR A C   1 
ATOM 936  C CB  ? THR A 1 124 ?  -5.531   7.405 -15.946 1.000 69.300 ? 124 THR A CB  1 
ATOM 937  O O   ? THR A 1 124 ?  -2.912   8.361 -17.046 1.000 69.300 ? 124 THR A O   1 
ATOM 938  C CG2 ? THR A 1 124 ?  -6.281   6.413 -15.063 1.000 69.300 ? 124 THR A CG2 1 
ATOM 939  O OG1 ? THR A 1 124 ?  -6.446   8.408 -16.403 1.000 69.300 ? 124 THR A OG1 1 
ATOM 940  N N   ? THR A 1 125 ?  -3.522  10.310 -15.925 1.000 62.180 ? 125 THR A N   1 
ATOM 941  C CA  ? THR A 1 125 ?  -2.729  11.210 -16.755 1.000 62.180 ? 125 THR A CA  1 
ATOM 942  C C   ? THR A 1 125 ?  -1.926  12.177 -15.890 1.000 62.180 ? 125 THR A C   1 
ATOM 943  C CB  ? THR A 1 125 ?  -3.621  12.006 -17.726 1.000 62.180 ? 125 THR A CB  1 
ATOM 944  O O   ? THR A 1 125 ?  -2.280  12.427 -14.736 1.000 62.180 ? 125 THR A O   1 
ATOM 945  C CG2 ? THR A 1 125 ?  -4.316  11.080 -18.719 1.000 62.180 ? 125 THR A CG2 1 
ATOM 946  O OG1 ? THR A 1 125 ?  -4.614  12.719 -16.979 1.000 62.180 ? 125 THR A OG1 1 
ATOM 947  N N   ? SER A 1 126 ?  -0.719  12.667 -16.342 1.000 66.630 ? 126 SER A N   1 
ATOM 948  C CA  ? SER A 1 126 ?   0.119  13.695 -15.734 1.000 66.630 ? 126 SER A CA  1 
ATOM 949  C C   ? SER A 1 126 ?   0.712  14.621 -16.791 1.000 66.630 ? 126 SER A C   1 
ATOM 950  C CB  ? SER A 1 126 ?   1.243  13.057 -14.916 1.000 66.630 ? 126 SER A CB  1 
ATOM 951  O O   ? SER A 1 126 ?   1.275  14.158 -17.785 1.000 66.630 ? 126 SER A O   1 
ATOM 952  O OG  ? SER A 1 126 ?   2.104  14.049 -14.385 1.000 66.630 ? 126 SER A OG  1 
ATOM 953  N N   ? PRO A 1 127 ?   0.611  15.989 -16.681 1.000 63.410 ? 127 PRO A N   1 
ATOM 954  C CA  ? PRO A 1 127 ?   0.194  16.781 -15.521 1.000 63.410 ? 127 PRO A CA  1 
ATOM 955  C C   ? PRO A 1 127 ?  -1.320  16.962 -15.444 1.000 63.410 ? 127 PRO A C   1 
ATOM 956  C CB  ? PRO A 1 127 ?   0.894  18.124 -15.741 1.000 63.410 ? 127 PRO A CB  1 
ATOM 957  O O   ? PRO A 1 127 ?  -1.843  17.386 -14.410 1.000 63.410 ? 127 PRO A O   1 
ATOM 958  C CG  ? PRO A 1 127 ?   1.036  18.242 -17.225 1.000 63.410 ? 127 PRO A CG  1 
ATOM 959  C CD  ? PRO A 1 127 ?   1.116  16.861 -17.808 1.000 63.410 ? 127 PRO A CD  1 
ATOM 960  N N   ? ASP A 1 128 ?  -2.094  16.634 -16.695 1.000 68.290 ? 128 ASP A N   1 
ATOM 961  C CA  ? ASP A 1 128 ?  -3.551  16.668 -16.774 1.000 68.290 ? 128 ASP A CA  1 
ATOM 962  C C   ? ASP A 1 128 ?  -4.168  15.458 -16.077 1.000 68.290 ? 128 ASP A C   1 
ATOM 963  C CB  ? ASP A 1 128 ?  -4.009  16.725 -18.233 1.000 68.290 ? 128 ASP A CB  1 
ATOM 964  O O   ? ASP A 1 128 ?  -3.771  14.319 -16.332 1.000 68.290 ? 128 ASP A O   1 
ATOM 965  C CG  ? ASP A 1 128 ?  -3.590  18.004 -18.937 1.000 68.290 ? 128 ASP A CG  1 
ATOM 966  O OD1 ? ASP A 1 128 ?  -3.600  19.080 -18.303 1.000 68.290 ? 128 ASP A OD1 1 
ATOM 967  O OD2 ? ASP A 1 128 ?  -3.249  17.934 -20.138 1.000 68.290 ? 128 ASP A OD2 1 
ATOM 968  N N   ? VAL A 1 129 ?  -4.846  15.716 -14.829 1.000 71.920 ? 129 VAL A N   1 
ATOM 969  C CA  ? VAL A 1 129 ?  -5.349  14.693 -13.918 1.000 71.920 ? 129 VAL A CA  1 
ATOM 970  C C   ? VAL A 1 129 ?  -6.714  14.203 -14.394 1.000 71.920 ? 129 VAL A C   1 
ATOM 971  C CB  ? VAL A 1 129 ?  -5.448  15.222 -12.469 1.000 71.920 ? 129 VAL A CB  1 
ATOM 972  O O   ? VAL A 1 129 ?  -7.607  15.007 -14.671 1.000 71.920 ? 129 VAL A O   1 
ATOM 973  C CG1 ? VAL A 1 129 ?  -5.970  14.134 -11.532 1.000 71.920 ? 129 VAL A CG1 1 
ATOM 974  C CG2 ? VAL A 1 129 ?  -4.089  15.734 -11.995 1.000 71.920 ? 129 VAL A CG2 1 
ATOM 975  N N   ? SER A 1 130 ?  -6.789  12.878 -14.765 1.000 75.710 ? 130 SER A N   1 
ATOM 976  C CA  ? SER A 1 130 ?  -8.048  12.195 -15.047 1.000 75.710 ? 130 SER A CA  1 
ATOM 977  C C   ? SER A 1 130 ?  -8.276  11.036 -14.083 1.000 75.710 ? 130 SER A C   1 
ATOM 978  C CB  ? SER A 1 130 ?  -8.068  11.682 -16.488 1.000 75.710 ? 130 SER A CB  1 
ATOM 979  O O   ? SER A 1 130 ?  -7.367  10.242 -13.832 1.000 75.710 ? 130 SER A O   1 
ATOM 980  O OG  ? SER A 1 130 ?  -7.043  10.726 -16.696 1.000 75.710 ? 130 SER A OG  1 
ATOM 981  N N   ? PHE A 1 131 ?  -9.521  11.095 -13.465 1.000 80.810 ? 131 PHE A N   1 
ATOM 982  C CA  ? PHE A 1 131 ?  -9.894  10.019 -12.555 1.000 80.810 ? 131 PHE A CA  1 
ATOM 983  C C   ? PHE A 1 131 ? -10.793   9.006 -13.253 1.000 80.810 ? 131 PHE A C   1 
ATOM 984  C CB  ? PHE A 1 131 ? -10.601  10.582 -11.317 1.000 80.810 ? 131 PHE A CB  1 
ATOM 985  O O   ? PHE A 1 131 ? -11.884   9.349 -13.714 1.000 80.810 ? 131 PHE A O   1 
ATOM 986  C CG  ? PHE A 1 131 ?  -9.713  11.423 -10.441 1.000 80.810 ? 131 PHE A CG  1 
ATOM 987  C CD1 ? PHE A 1 131 ?  -8.902  10.833  -9.479 1.000 80.810 ? 131 PHE A CD1 1 
ATOM 988  C CD2 ? PHE A 1 131 ?  -9.689  12.805 -10.579 1.000 80.810 ? 131 PHE A CD2 1 
ATOM 989  C CE1 ? PHE A 1 131 ?  -8.079  11.609  -8.666 1.000 80.810 ? 131 PHE A CE1 1 
ATOM 990  C CE2 ? PHE A 1 131 ?  -8.869  13.587  -9.770 1.000 80.810 ? 131 PHE A CE2 1 
ATOM 991  C CZ  ? PHE A 1 131 ?  -8.066  12.987  -8.814 1.000 80.810 ? 131 PHE A CZ  1 
ATOM 992  N N   ? PRO A 1 132 ? -10.257   7.786 -13.402 1.000 84.150 ? 132 PRO A N   1 
ATOM 993  C CA  ? PRO A 1 132 ? -11.098   6.767 -14.035 1.000 84.150 ? 132 PRO A CA  1 
ATOM 994  C C   ? PRO A 1 132 ? -12.261   6.328 -13.149 1.000 84.150 ? 132 PRO A C   1 
ATOM 995  C CB  ? PRO A 1 132 ? -10.127   5.609 -14.275 1.000 84.150 ? 132 PRO A CB  1 
ATOM 996  O O   ? PRO A 1 132 ? -12.148   6.347 -11.920 1.000 84.150 ? 132 PRO A O   1 
ATOM 997  C CG  ? PRO A 1 132 ?  -9.126   5.714 -13.170 1.000 84.150 ? 132 PRO A CG  1 
ATOM 998  C CD  ? PRO A 1 132 ?  -8.901   7.168 -12.867 1.000 84.150 ? 132 PRO A CD  1 
ATOM 999  N N   ? LYS A 1 133 ? -13.377   6.057 -13.773 1.000 84.810 ? 133 LYS A N   1 
ATOM 1000 C CA  ? LYS A 1 133 ? -14.515   5.506 -13.043 1.000 84.810 ? 133 LYS A CA  1 
ATOM 1001 C C   ? LYS A 1 133 ? -14.303   4.027 -12.730 1.000 84.810 ? 133 LYS A C   1 
ATOM 1002 C CB  ? LYS A 1 133 ? -15.806   5.693 -13.840 1.000 84.810 ? 133 LYS A CB  1 
ATOM 1003 O O   ? LYS A 1 133 ? -14.790   3.526 -11.715 1.000 84.810 ? 133 LYS A O   1 
ATOM 1004 C CG  ? LYS A 1 133 ? -16.294   7.133 -13.900 1.000 84.810 ? 133 LYS A CG  1 
ATOM 1005 C CD  ? LYS A 1 133 ? -17.657   7.234 -14.571 1.000 84.810 ? 133 LYS A CD  1 
ATOM 1006 C CE  ? LYS A 1 133 ? -18.138   8.677 -14.648 1.000 84.810 ? 133 LYS A CE  1 
ATOM 1007 N NZ  ? LYS A 1 133 ? -19.468   8.783 -15.319 1.000 84.810 ? 133 LYS A NZ  1 
ATOM 1008 N N   ? LYS A 1 134 ? -13.524   3.328 -13.576 1.000 91.010 ? 134 LYS A N   1 
ATOM 1009 C CA  ? LYS A 1 134 ? -13.208   1.912 -13.416 1.000 91.010 ? 134 LYS A CA  1 
ATOM 1010 C C   ? LYS A 1 134 ? -11.827   1.723 -12.793 1.000 91.010 ? 134 LYS A C   1 
ATOM 1011 C CB  ? LYS A 1 134 ? -13.278   1.191 -14.763 1.000 91.010 ? 134 LYS A CB  1 
ATOM 1012 O O   ? LYS A 1 134 ? -10.921   2.526 -13.026 1.000 91.010 ? 134 LYS A O   1 
ATOM 1013 C CG  ? LYS A 1 134 ? -14.685   1.076 -15.331 1.000 91.010 ? 134 LYS A CG  1 
ATOM 1014 C CD  ? LYS A 1 134 ? -14.709   0.230 -16.597 1.000 91.010 ? 134 LYS A CD  1 
ATOM 1015 C CE  ? LYS A 1 134 ? -16.113   0.131 -17.178 1.000 91.010 ? 134 LYS A CE  1 
ATOM 1016 N NZ  ? LYS A 1 134 ? -16.140  -0.687 -18.427 1.000 91.010 ? 134 LYS A NZ  1 
ATOM 1017 N N   ? LEU A 1 135 ? -11.698   0.658 -11.961 1.000 91.830 ? 135 LEU A N   1 
ATOM 1018 C CA  ? LEU A 1 135 ? -10.421   0.277 -11.366 1.000 91.830 ? 135 LEU A CA  1 
ATOM 1019 C C   ? LEU A 1 135 ?  -9.377   0.010 -12.445 1.000 91.830 ? 135 LEU A C   1 
ATOM 1020 C CB  ? LEU A 1 135 ? -10.590  -0.964 -10.485 1.000 91.830 ? 135 LEU A CB  1 
ATOM 1021 O O   ? LEU A 1 135 ?  -9.638  -0.726 -13.399 1.000 91.830 ? 135 LEU A O   1 
ATOM 1022 C CG  ? LEU A 1 135 ?  -9.370  -1.381  -9.662 1.000 91.830 ? 135 LEU A CG  1 
ATOM 1023 C CD1 ? LEU A 1 135 ?  -9.018  -0.297  -8.648 1.000 91.830 ? 135 LEU A CD1 1 
ATOM 1024 C CD2 ? LEU A 1 135 ?  -9.627  -2.712  -8.962 1.000 91.830 ? 135 LEU A CD2 1 
ATOM 1025 N N   ? MET A 1 136 ?  -8.244   0.656 -12.251 1.000 92.430 ? 136 MET A N   1 
ATOM 1026 C CA  ? MET A 1 136 ?  -7.150   0.515 -13.207 1.000 92.430 ? 136 MET A CA  1 
ATOM 1027 C C   ? MET A 1 136 ?  -6.044  -0.370 -12.642 1.000 92.430 ? 136 MET A C   1 
ATOM 1028 C CB  ? MET A 1 136 ?  -6.583   1.885 -13.583 1.000 92.430 ? 136 MET A CB  1 
ATOM 1029 O O   ? MET A 1 136 ?  -5.785  -0.354 -11.438 1.000 92.430 ? 136 MET A O   1 
ATOM 1030 C CG  ? MET A 1 136 ?  -7.631   2.866 -14.082 1.000 92.430 ? 136 MET A CG  1 
ATOM 1031 S SD  ? MET A 1 136 ?  -8.499   2.265 -15.582 1.000 92.430 ? 136 MET A SD  1 
ATOM 1032 C CE  ? MET A 1 136 ?  -7.159   2.390 -16.799 1.000 92.430 ? 136 MET A CE  1 
ATOM 1033 N N   ? CYS A 1 137 ?  -5.339  -1.200 -13.581 1.000 90.660 ? 137 CYS A N   1 
ATOM 1034 C CA  ? CYS A 1 137 ?  -4.251  -2.084 -13.177 1.000 90.660 ? 137 CYS A CA  1 
ATOM 1035 C C   ? CYS A 1 137 ?  -3.077  -1.980 -14.143 1.000 90.660 ? 137 CYS A C   1 
ATOM 1036 C CB  ? CYS A 1 137 ?  -4.737  -3.532 -13.105 1.000 90.660 ? 137 CYS A CB  1 
ATOM 1037 O O   ? CYS A 1 137 ?  -3.268  -1.737 -15.336 1.000 90.660 ? 137 CYS A O   1 
ATOM 1038 S SG  ? CYS A 1 137 ?  -6.020  -3.809 -11.865 1.000 90.660 ? 137 CYS A SG  1 
ATOM 1039 N N   ? THR A 1 138 ?  -1.887  -2.226 -13.530 1.000 87.130 ? 138 THR A N   1 
ATOM 1040 C CA  ? THR A 1 138 ?  -0.686  -2.297 -14.355 1.000 87.130 ? 138 THR A CA  1 
ATOM 1041 C C   ? THR A 1 138 ?   0.324  -3.272 -13.758 1.000 87.130 ? 138 THR A C   1 
ATOM 1042 C CB  ? THR A 1 138 ?  -0.034  -0.910 -14.513 1.000 87.130 ? 138 THR A CB  1 
ATOM 1043 O O   ? THR A 1 138 ?   0.459  -3.363 -12.536 1.000 87.130 ? 138 THR A O   1 
ATOM 1044 C CG2 ? THR A 1 138 ?   0.533  -0.415 -13.186 1.000 87.130 ? 138 THR A CG2 1 
ATOM 1045 O OG1 ? THR A 1 138 ?   1.027  -0.994 -15.472 1.000 87.130 ? 138 THR A OG1 1 
ATOM 1046 N N   ? ASP A 1 139 ?   0.957  -4.021 -14.684 1.000 87.750 ? 139 ASP A N   1 
ATOM 1047 C CA  ? ASP A 1 139 ?   2.059  -4.885 -14.272 1.000 87.750 ? 139 ASP A CA  1 
ATOM 1048 C C   ? ASP A 1 139 ?   3.340  -4.081 -14.067 1.000 87.750 ? 139 ASP A C   1 
ATOM 1049 C CB  ? ASP A 1 139 ?   2.290  -5.989 -15.306 1.000 87.750 ? 139 ASP A CB  1 
ATOM 1050 O O   ? ASP A 1 139 ?   3.676  -3.219 -14.883 1.000 87.750 ? 139 ASP A O   1 
ATOM 1051 C CG  ? ASP A 1 139 ?   1.114  -6.941 -15.430 1.000 87.750 ? 139 ASP A CG  1 
ATOM 1052 O OD1 ? ASP A 1 139 ?   0.575  -7.384 -14.393 1.000 87.750 ? 139 ASP A OD1 1 
ATOM 1053 O OD2 ? ASP A 1 139 ?   0.724  -7.254 -16.576 1.000 87.750 ? 139 ASP A OD2 1 
ATOM 1054 N N   ? ILE A 1 140 ?   4.058  -4.509 -12.935 1.000 88.370 ? 140 ILE A N   1 
ATOM 1055 C CA  ? ILE A 1 140 ?   5.329  -3.853 -12.648 1.000 88.370 ? 140 ILE A CA  1 
ATOM 1056 C C   ? ILE A 1 140 ?   6.284  -4.846 -11.989 1.000 88.370 ? 140 ILE A C   1 
ATOM 1057 C CB  ? ILE A 1 140 ?   5.135  -2.615 -11.744 1.000 88.370 ? 140 ILE A CB  1 
ATOM 1058 O O   ? ILE A 1 140 ?   5.883  -5.952 -11.621 1.000 88.370 ? 140 ILE A O   1 
ATOM 1059 C CG1 ? ILE A 1 140 ?   6.409  -1.762 -11.726 1.000 88.370 ? 140 ILE A CG1 1 
ATOM 1060 C CG2 ? ILE A 1 140 ?   4.739  -3.038 -10.327 1.000 88.370 ? 140 ILE A CG2 1 
ATOM 1061 C CD1 ? ILE A 1 140 ?   6.216  -0.375 -11.129 1.000 88.370 ? 140 ILE A CD1 1 
ATOM 1062 N N   ? SER A 1 141 ?   7.621  -4.443 -11.990 1.000 91.020 ? 141 SER A N   1 
ATOM 1063 C CA  ? SER A 1 141 ?   8.613  -5.288 -11.332 1.000 91.020 ? 141 SER A CA  1 
ATOM 1064 C C   ? SER A 1 141 ?   9.331  -4.533 -10.218 1.000 91.020 ? 141 SER A C   1 
ATOM 1065 C CB  ? SER A 1 141 ?   9.632  -5.809 -12.346 1.000 91.020 ? 141 SER A CB  1 
ATOM 1066 O O   ? SER A 1 141 ?   9.565  -3.328 -10.329 1.000 91.020 ? 141 SER A O   1 
ATOM 1067 O OG  ? SER A 1 141 ?   9.003  -6.629 -13.316 1.000 91.020 ? 141 SER A OG  1 
ATOM 1068 N N   ? LEU A 1 142 ?   9.633  -5.351  -9.227 1.000 93.140 ? 142 LEU A N   1 
ATOM 1069 C CA  ? LEU A 1 142 ?  10.420  -4.780  -8.140 1.000 93.140 ? 142 LEU A CA  1 
ATOM 1070 C C   ? LEU A 1 142 ?  11.828  -4.434  -8.611 1.000 93.140 ? 142 LEU A C   1 
ATOM 1071 C CB  ? LEU A 1 142 ?  10.488  -5.752  -6.959 1.000 93.140 ? 142 LEU A CB  1 
ATOM 1072 O O   ? LEU A 1 142 ?  12.419  -5.169  -9.406 1.000 93.140 ? 142 LEU A O   1 
ATOM 1073 C CG  ? LEU A 1 142 ?   9.155  -6.126  -6.310 1.000 93.140 ? 142 LEU A CG  1 
ATOM 1074 C CD1 ? LEU A 1 142 ?   9.388  -7.011  -5.090 1.000 93.140 ? 142 LEU A CD1 1 
ATOM 1075 C CD2 ? LEU A 1 142 ?   8.376  -4.872  -5.927 1.000 93.140 ? 142 LEU A CD2 1 
ATOM 1076 N N   ? ILE A 1 143 ?  12.281  -3.278  -8.058 1.000 90.620 ? 143 ILE A N   1 
ATOM 1077 C CA  ? ILE A 1 143 ?  13.635  -2.824  -8.356 1.000 90.620 ? 143 ILE A CA  1 
ATOM 1078 C C   ? ILE A 1 143 ?  14.512  -2.966  -7.115 1.000 90.620 ? 143 ILE A C   1 
ATOM 1079 C CB  ? ILE A 1 143 ?  13.644  -1.361  -8.855 1.000 90.620 ? 143 ILE A CB  1 
ATOM 1080 O O   ? ILE A 1 143 ?  14.036  -2.806  -5.988 1.000 90.620 ? 143 ILE A O   1 
ATOM 1081 C CG1 ? ILE A 1 143 ?  12.767  -1.218 -10.104 1.000 90.620 ? 143 ILE A CG1 1 
ATOM 1082 C CG2 ? ILE A 1 143 ?  15.075  -0.894  -9.133 1.000 90.620 ? 143 ILE A CG2 1 
ATOM 1083 C CD1 ? ILE A 1 143 ?  12.580   0.221 -10.567 1.000 90.620 ? 143 ILE A CD1 1 
ATOM 1084 N N   ? SER A 1 144 ?  15.832  -3.139  -7.434 1.000 90.760 ? 144 SER A N   1 
ATOM 1085 C CA  ? SER A 1 144 ?  16.761  -3.271  -6.316 1.000 90.760 ? 144 SER A CA  1 
ATOM 1086 C C   ? SER A 1 144 ?  16.886  -1.962  -5.544 1.000 90.760 ? 144 SER A C   1 
ATOM 1087 C CB  ? SER A 1 144 ?  18.138  -3.714  -6.812 1.000 90.760 ? 144 SER A CB  1 
ATOM 1088 O O   ? SER A 1 144 ?  16.802  -0.880  -6.128 1.000 90.760 ? 144 SER A O   1 
ATOM 1089 O OG  ? SER A 1 144 ?  18.794  -2.655  -7.488 1.000 90.760 ? 144 SER A OG  1 
ATOM 1090 N N   ? PRO A 1 145 ?  17.094  -2.066  -4.248 1.000 88.240 ? 145 PRO A N   1 
ATOM 1091 C CA  ? PRO A 1 145 ?  17.310  -0.859  -3.447 1.000 88.240 ? 145 PRO A CA  1 
ATOM 1092 C C   ? PRO A 1 145 ?  18.435   0.018  -3.992 1.000 88.240 ? 145 PRO A C   1 
ATOM 1093 C CB  ? PRO A 1 145 ?  17.670  -1.412  -2.066 1.000 88.240 ? 145 PRO A CB  1 
ATOM 1094 O O   ? PRO A 1 145 ?  18.345   1.247  -3.942 1.000 88.240 ? 145 PRO A O   1 
ATOM 1095 C CG  ? PRO A 1 145 ?  17.012  -2.753  -2.009 1.000 88.240 ? 145 PRO A CG  1 
ATOM 1096 C CD  ? PRO A 1 145 ?  17.046  -3.360  -3.382 1.000 88.240 ? 145 PRO A CD  1 
ATOM 1097 N N   ? GLN A 1 146 ?  19.505  -0.572  -4.515 1.000 88.540 ? 146 GLN A N   1 
ATOM 1098 C CA  ? GLN A 1 146 ?  20.640   0.153  -5.076 1.000 88.540 ? 146 GLN A CA  1 
ATOM 1099 C C   ? GLN A 1 146 ?  20.221   0.979  -6.288 1.000 88.540 ? 146 GLN A C   1 
ATOM 1100 C CB  ? GLN A 1 146 ?  21.758  -0.817  -5.462 1.000 88.540 ? 146 GLN A CB  1 
ATOM 1101 O O   ? GLN A 1 146 ?  20.628   2.133  -6.431 1.000 88.540 ? 146 GLN A O   1 
ATOM 1102 C CG  ? GLN A 1 146 ?  22.438  -1.478  -4.271 1.000 88.540 ? 146 GLN A CG  1 
ATOM 1103 C CD  ? GLN A 1 146 ?  21.768  -2.776  -3.859 1.000 88.540 ? 146 GLN A CD  1 
ATOM 1104 N NE2 ? GLN A 1 146 ?  22.316  -3.429  -2.841 1.000 88.540 ? 146 GLN A NE2 1 
ATOM 1105 O OE1 ? GLN A 1 146 ?  20.764  -3.187  -4.451 1.000 88.540 ? 146 GLN A OE1 1 
ATOM 1106 N N   ? ASP A 1 147 ?  19.455   0.342  -7.140 1.000 87.800 ? 147 ASP A N   1 
ATOM 1107 C CA  ? ASP A 1 147 ?  18.962   1.039  -8.324 1.000 87.800 ? 147 ASP A CA  1 
ATOM 1108 C C   ? ASP A 1 147 ?  18.021   2.178  -7.938 1.000 87.800 ? 147 ASP A C   1 
ATOM 1109 C CB  ? ASP A 1 147 ?  18.249   0.064  -9.263 1.000 87.800 ? 147 ASP A CB  1 
ATOM 1110 O O   ? ASP A 1 147 ?  18.044   3.245  -8.556 1.000 87.800 ? 147 ASP A O   1 
ATOM 1111 C CG  ? ASP A 1 147 ?  19.206  -0.857  -9.999 1.000 87.800 ? 147 ASP A CG  1 
ATOM 1112 O OD1 ? ASP A 1 147 ?  20.421  -0.565 -10.044 1.000 87.800 ? 147 ASP A OD1 1 
ATOM 1113 O OD2 ? ASP A 1 147 ?  18.742  -1.883 -10.542 1.000 87.800 ? 147 ASP A OD2 1 
ATOM 1114 N N   ? CYS A 1 148 ?  17.259   1.949  -6.942 1.000 87.620 ? 148 CYS A N   1 
ATOM 1115 C CA  ? CYS A 1 148 ?  16.305   2.942  -6.459 1.000 87.620 ? 148 CYS A CA  1 
ATOM 1116 C C   ? CYS A 1 148 ?  17.025   4.140  -5.853 1.000 87.620 ? 148 CYS A C   1 
ATOM 1117 C CB  ? CYS A 1 148 ?  15.365   2.323  -5.425 1.000 87.620 ? 148 CYS A CB  1 
ATOM 1118 O O   ? CYS A 1 148 ?  16.629   5.285  -6.076 1.000 87.620 ? 148 CYS A O   1 
ATOM 1119 S SG  ? CYS A 1 148 ?  13.874   3.297  -5.121 1.000 87.620 ? 148 CYS A SG  1 
ATOM 1120 N N   ? LYS A 1 149 ?  18.089   3.885  -5.186 1.000 88.300 ? 149 LYS A N   1 
ATOM 1121 C CA  ? LYS A 1 149 ?  18.892   4.918  -4.539 1.000 88.300 ? 149 LYS A CA  1 
ATOM 1122 C C   ? LYS A 1 149 ?  19.584   5.804  -5.572 1.000 88.300 ? 149 LYS A C   1 
ATOM 1123 C CB  ? LYS A 1 149 ?  19.931   4.288  -3.610 1.000 88.300 ? 149 LYS A CB  1 
ATOM 1124 O O   ? LYS A 1 149 ?  19.903   6.961  -5.291 1.000 88.300 ? 149 LYS A O   1 
ATOM 1125 C CG  ? LYS A 1 149 ?  19.371   3.848  -2.265 1.000 88.300 ? 149 LYS A CG  1 
ATOM 1126 C CD  ? LYS A 1 149 ?  20.461   3.276  -1.367 1.000 88.300 ? 149 LYS A CD  1 
ATOM 1127 C CE  ? LYS A 1 149 ?  19.893   2.784  -0.042 1.000 88.300 ? 149 LYS A CE  1 
ATOM 1128 N NZ  ? LYS A 1 149 ?  20.949   2.176   0.821 1.000 88.300 ? 149 LYS A NZ  1 
ATOM 1129 N N   ? LYS A 1 150 ?  19.865   5.229  -6.738 1.000 87.440 ? 150 LYS A N   1 
ATOM 1130 C CA  ? LYS A 1 150 ?  20.468   6.008  -7.815 1.000 87.440 ? 150 LYS A CA  1 
ATOM 1131 C C   ? LYS A 1 150 ?  19.569   7.173  -8.220 1.000 87.440 ? 150 LYS A C   1 
ATOM 1132 C CB  ? LYS A 1 150 ?  20.752   5.119  -9.027 1.000 87.440 ? 150 LYS A CB  1 
ATOM 1133 O O   ? LYS A 1 150 ?  20.058   8.226  -8.635 1.000 87.440 ? 150 LYS A O   1 
ATOM 1134 C CG  ? LYS A 1 150 ?  21.864   4.105  -8.804 1.000 87.440 ? 150 LYS A CG  1 
ATOM 1135 C CD  ? LYS A 1 150 ?  22.083   3.235 -10.035 1.000 87.440 ? 150 LYS A CD  1 
ATOM 1136 C CE  ? LYS A 1 150 ?  23.128   2.157  -9.780 1.000 87.440 ? 150 LYS A CE  1 
ATOM 1137 N NZ  ? LYS A 1 150 ?  23.244   1.215 -10.934 1.000 87.440 ? 150 LYS A NZ  1 
ATOM 1138 N N   ? VAL A 1 151 ?  18.223   6.950  -7.921 1.000 84.420 ? 151 VAL A N   1 
ATOM 1139 C CA  ? VAL A 1 151 ?  17.242   7.956  -8.315 1.000 84.420 ? 151 VAL A CA  1 
ATOM 1140 C C   ? VAL A 1 151 ?  16.930   8.865  -7.129 1.000 84.420 ? 151 VAL A C   1 
ATOM 1141 C CB  ? VAL A 1 151 ?  15.944   7.306  -8.844 1.000 84.420 ? 151 VAL A CB  1 
ATOM 1142 O O   ? VAL A 1 151 ?  16.910  10.091  -7.267 1.000 84.420 ? 151 VAL A O   1 
ATOM 1143 C CG1 ? VAL A 1 151 ?  14.923   8.374  -9.229 1.000 84.420 ? 151 VAL A CG1 1 
ATOM 1144 C CG2 ? VAL A 1 151 ?  16.249   6.399 -10.035 1.000 84.420 ? 151 VAL A CG2 1 
ATOM 1145 N N   ? TYR A 1 152 ?  16.699   8.255  -5.988 1.000 86.120 ? 152 TYR A N   1 
ATOM 1146 C CA  ? TYR A 1 152 ?  16.145   8.993  -4.859 1.000 86.120 ? 152 TYR A CA  1 
ATOM 1147 C C   ? TYR A 1 152 ?  17.202   9.222  -3.785 1.000 86.120 ? 152 TYR A C   1 
ATOM 1148 C CB  ? TYR A 1 152 ?  14.949   8.244  -4.263 1.000 86.120 ? 152 TYR A CB  1 
ATOM 1149 O O   ? TYR A 1 152 ?  16.918   9.817  -2.743 1.000 86.120 ? 152 TYR A O   1 
ATOM 1150 C CG  ? TYR A 1 152 ?  13.756   8.174  -5.185 1.000 86.120 ? 152 TYR A CG  1 
ATOM 1151 C CD1 ? TYR A 1 152 ?  13.083   9.329  -5.576 1.000 86.120 ? 152 TYR A CD1 1 
ATOM 1152 C CD2 ? TYR A 1 152 ?  13.298   6.952  -5.666 1.000 86.120 ? 152 TYR A CD2 1 
ATOM 1153 C CE1 ? TYR A 1 152 ?  11.982   9.269  -6.424 1.000 86.120 ? 152 TYR A CE1 1 
ATOM 1154 C CE2 ? TYR A 1 152 ?  12.198   6.879  -6.514 1.000 86.120 ? 152 TYR A CE2 1 
ATOM 1155 O OH  ? TYR A 1 152 ?  10.459   7.976  -7.727 1.000 86.120 ? 152 TYR A OH  1 
ATOM 1156 C CZ  ? TYR A 1 152 ?  11.548   8.041  -6.887 1.000 86.120 ? 152 TYR A CZ  1 
ATOM 1157 N N   ? LYS A 1 153 ?  18.444   8.862  -3.980 1.000 86.800 ? 153 LYS A N   1 
ATOM 1158 C CA  ? LYS A 1 153 ?  19.594   9.076  -3.107 1.000 86.800 ? 153 LYS A CA  1 
ATOM 1159 C C   ? LYS A 1 153 ?  19.266   8.704  -1.664 1.000 86.800 ? 153 LYS A C   1 
ATOM 1160 C CB  ? LYS A 1 153 ?  20.059  10.531  -3.180 1.000 86.800 ? 153 LYS A CB  1 
ATOM 1161 O O   ? LYS A 1 153 ?  18.861   7.573  -1.386 1.000 86.800 ? 153 LYS A O   1 
ATOM 1162 C CG  ? LYS A 1 153 ?  20.523  10.964  -4.562 1.000 86.800 ? 153 LYS A CG  1 
ATOM 1163 C CD  ? LYS A 1 153 ?  21.005  12.409  -4.563 1.000 86.800 ? 153 LYS A CD  1 
ATOM 1164 C CE  ? LYS A 1 153 ?  21.525  12.826  -5.933 1.000 86.800 ? 153 LYS A CE  1 
ATOM 1165 N NZ  ? LYS A 1 153 ?  21.981  14.248  -5.943 1.000 86.800 ? 153 LYS A NZ  1 
ATOM 1166 N N   ? ASP A 1 154 ?  19.410   9.614  -0.658 1.000 82.950 ? 154 ASP A N   1 
ATOM 1167 C CA  ? ASP A 1 154 ?  19.312   9.336   0.772 1.000 82.950 ? 154 ASP A CA  1 
ATOM 1168 C C   ? ASP A 1 154 ?  17.861   9.392   1.244 1.000 82.950 ? 154 ASP A C   1 
ATOM 1169 C CB  ? ASP A 1 154 ?  20.164  10.325   1.571 1.000 82.950 ? 154 ASP A CB  1 
ATOM 1170 O O   ? ASP A 1 154 ?  17.577   9.163   2.422 1.000 82.950 ? 154 ASP A O   1 
ATOM 1171 C CG  ? ASP A 1 154 ?  21.653  10.162   1.321 1.000 82.950 ? 154 ASP A CG  1 
ATOM 1172 O OD1 ? ASP A 1 154 ?  22.104   9.031   1.036 1.000 82.950 ? 154 ASP A OD1 1 
ATOM 1173 O OD2 ? ASP A 1 154 ?  22.383  11.172   1.412 1.000 82.950 ? 154 ASP A OD2 1 
ATOM 1174 N N   ? LEU A 1 155 ?  17.042   9.601   0.273 1.000 82.290 ? 155 LEU A N   1 
ATOM 1175 C CA  ? LEU A 1 155 ?  15.631   9.772   0.598 1.000 82.290 ? 155 LEU A CA  1 
ATOM 1176 C C   ? LEU A 1 155 ?  14.946   8.420   0.774 1.000 82.290 ? 155 LEU A C   1 
ATOM 1177 C CB  ? LEU A 1 155 ?  14.922  10.578  -0.493 1.000 82.290 ? 155 LEU A CB  1 
ATOM 1178 O O   ? LEU A 1 155 ?  13.891   8.332   1.405 1.000 82.290 ? 155 LEU A O   1 
ATOM 1179 C CG  ? LEU A 1 155 ?  15.260  12.068  -0.562 1.000 82.290 ? 155 LEU A CG  1 
ATOM 1180 C CD1 ? LEU A 1 155 ?  14.646  12.693  -1.811 1.000 82.290 ? 155 LEU A CD1 1 
ATOM 1181 C CD2 ? LEU A 1 155 ?  14.775  12.785   0.694 1.000 82.290 ? 155 LEU A CD2 1 
ATOM 1182 N N   ? LEU A 1 156 ?  15.708   7.297   0.331 1.000 83.870 ? 156 LEU A N   1 
ATOM 1183 C CA  ? LEU A 1 156 ?  15.113   5.968   0.423 1.000 83.870 ? 156 LEU A CA  1 
ATOM 1184 C C   ? LEU A 1 156 ?  15.424   5.326   1.770 1.000 83.870 ? 156 LEU A C   1 
ATOM 1185 C CB  ? LEU A 1 156 ?  15.619   5.074  -0.712 1.000 83.870 ? 156 LEU A CB  1 
ATOM 1186 O O   ? LEU A 1 156 ?  16.591   5.107   2.104 1.000 83.870 ? 156 LEU A O   1 
ATOM 1187 C CG  ? LEU A 1 156 ?  14.804   3.811  -0.995 1.000 83.870 ? 156 LEU A CG  1 
ATOM 1188 C CD1 ? LEU A 1 156 ?  13.487   4.172  -1.675 1.000 83.870 ? 156 LEU A CD1 1 
ATOM 1189 C CD2 ? LEU A 1 156 ?  15.606   2.839  -1.853 1.000 83.870 ? 156 LEU A CD2 1 
ATOM 1190 N N   ? GLY A 1 157 ?  14.441   5.310   2.724 1.000 83.310 ? 157 GLY A N   1 
ATOM 1191 C CA  ? GLY A 1 157 ?  14.591   4.632   4.002 1.000 83.310 ? 157 GLY A CA  1 
ATOM 1192 C C   ? GLY A 1 157 ?  14.562   3.120   3.882 1.000 83.310 ? 157 GLY A C   1 
ATOM 1193 O O   ? GLY A 1 157 ?  14.277   2.582   2.810 1.000 83.310 ? 157 GLY A O   1 
ATOM 1194 N N   ? ASN A 1 158 ?  14.916   2.310   4.928 1.000 86.270 ? 158 ASN A N   1 
ATOM 1195 C CA  ? ASN A 1 158 ?  15.041   0.858   5.006 1.000 86.270 ? 158 ASN A CA  1 
ATOM 1196 C C   ? ASN A 1 158 ?  13.679   0.174   4.935 1.000 86.270 ? 158 ASN A C   1 
ATOM 1197 C CB  ? ASN A 1 158 ?  15.776   0.450   6.285 1.000 86.270 ? 158 ASN A CB  1 
ATOM 1198 O O   ? ASN A 1 158 ?  13.589  -1.002   4.578 1.000 86.270 ? 158 ASN A O   1 
ATOM 1199 C CG  ? ASN A 1 158 ?  17.256   0.773   6.237 1.000 86.270 ? 158 ASN A CG  1 
ATOM 1200 N ND2 ? ASN A 1 158 ?  17.898   0.785   7.399 1.000 86.270 ? 158 ASN A ND2 1 
ATOM 1201 O OD1 ? ASN A 1 158 ?  17.818   1.010   5.164 1.000 86.270 ? 158 ASN A OD1 1 
ATOM 1202 N N   ? ALA A 1 159 ?  12.596   0.914   5.098 1.000 90.180 ? 159 ALA A N   1 
ATOM 1203 C CA  ? ALA A 1 159 ?  11.246   0.356   5.120 1.000 90.180 ? 159 ALA A CA  1 
ATOM 1204 C C   ? ALA A 1 159 ?  10.492   0.694   3.837 1.000 90.180 ? 159 ALA A C   1 
ATOM 1205 C CB  ? ALA A 1 159 ?  10.478   0.867   6.336 1.000 90.180 ? 159 ALA A CB  1 
ATOM 1206 O O   ? ALA A 1 159 ?   9.264   0.594   3.787 1.000 90.180 ? 159 ALA A O   1 
ATOM 1207 N N   ? MET A 1 160 ?  11.262   1.095   2.799 1.000 92.640 ? 160 MET A N   1 
ATOM 1208 C CA  ? MET A 1 160 ?  10.676   1.464   1.514 1.000 92.640 ? 160 MET A CA  1 
ATOM 1209 C C   ? MET A 1 160 ?  11.173   0.543   0.405 1.000 92.640 ? 160 MET A C   1 
ATOM 1210 C CB  ? MET A 1 160 ?  11.003   2.919   1.171 1.000 92.640 ? 160 MET A CB  1 
ATOM 1211 O O   ? MET A 1 160 ?  12.282   0.012   0.483 1.000 92.640 ? 160 MET A O   1 
ATOM 1212 C CG  ? MET A 1 160 ?  10.407   3.926   2.141 1.000 92.640 ? 160 MET A CG  1 
ATOM 1213 S SD  ? MET A 1 160 ?  10.866   5.654   1.730 1.000 92.640 ? 160 MET A SD  1 
ATOM 1214 C CE  ? MET A 1 160 ?   9.966   6.543   3.031 1.000 92.640 ? 160 MET A CE  1 
ATOM 1215 N N   ? LEU A 1 161 ?  10.284   0.253  -0.555 1.000 92.790 ? 161 LEU A N   1 
ATOM 1216 C CA  ? LEU A 1 161 ?  10.632  -0.537  -1.731 1.000 92.790 ? 161 LEU A CA  1 
ATOM 1217 C C   ? LEU A 1 161 ?  10.226   0.186  -3.011 1.000 92.790 ? 161 LEU A C   1 
ATOM 1218 C CB  ? LEU A 1 161 ?   9.959  -1.911  -1.672 1.000 92.790 ? 161 LEU A CB  1 
ATOM 1219 O O   ? LEU A 1 161 ?   9.322   1.025  -2.996 1.000 92.790 ? 161 LEU A O   1 
ATOM 1220 C CG  ? LEU A 1 161 ?   8.446  -1.935  -1.892 1.000 92.790 ? 161 LEU A CG  1 
ATOM 1221 C CD1 ? LEU A 1 161 ?   8.127  -2.276  -3.344 1.000 92.790 ? 161 LEU A CD1 1 
ATOM 1222 C CD2 ? LEU A 1 161 ?   7.783  -2.930  -0.946 1.000 92.790 ? 161 LEU A CD2 1 
ATOM 1223 N N   ? CYS A 1 162 ?  10.904  -0.096  -4.086 1.000 91.290 ? 162 CYS A N   1 
ATOM 1224 C CA  ? CYS A 1 162 ?  10.663   0.555  -5.369 1.000 91.290 ? 162 CYS A CA  1 
ATOM 1225 C C   ? CYS A 1 162 ?  10.170  -0.449  -6.405 1.000 91.290 ? 162 CYS A C   1 
ATOM 1226 C CB  ? CYS A 1 162 ?  11.934   1.237  -5.872 1.000 91.290 ? 162 CYS A CB  1 
ATOM 1227 O O   ? CYS A 1 162 ?  10.565  -1.616  -6.382 1.000 91.290 ? 162 CYS A O   1 
ATOM 1228 S SG  ? CYS A 1 162 ?  12.446   2.651  -4.871 1.000 91.290 ? 162 CYS A SG  1 
ATOM 1229 N N   ? ALA A 1 163 ?   9.304   0.025  -7.212 1.000 89.630 ? 163 ALA A N   1 
ATOM 1230 C CA  ? ALA A 1 163 ?   8.788  -0.760  -8.329 1.000 89.630 ? 163 ALA A CA  1 
ATOM 1231 C C   ? ALA A 1 163 ?   8.597   0.109  -9.569 1.000 89.630 ? 163 ALA A C   1 
ATOM 1232 C CB  ? ALA A 1 163 ?   7.470  -1.430  -7.945 1.000 89.630 ? 163 ALA A CB  1 
ATOM 1233 O O   ? ALA A 1 163 ?   8.216   1.277  -9.463 1.000 89.630 ? 163 ALA A O   1 
ATOM 1234 N N   ? GLY A 1 164 ?   8.972  -0.432 -10.603 1.000 82.760 ? 164 GLY A N   1 
ATOM 1235 C CA  ? GLY A 1 164 ?   8.821   0.264 -11.871 1.000 82.760 ? 164 GLY A CA  1 
ATOM 1236 C C   ? GLY A 1 164 ?   9.286  -0.555 -13.061 1.000 82.760 ? 164 GLY A C   1 
ATOM 1237 O O   ? GLY A 1 164 ?   9.895  -1.614 -12.892 1.000 82.760 ? 164 GLY A O   1 
ATOM 1238 N N   ? ILE A 1 165 ?   8.877  -0.253 -14.242 1.000 71.130 ? 165 ILE A N   1 
ATOM 1239 C CA  ? ILE A 1 165 ?   9.295  -0.917 -15.472 1.000 71.130 ? 165 ILE A CA  1 
ATOM 1240 C C   ? ILE A 1 165 ?  10.497  -0.189 -16.068 1.000 71.130 ? 165 ILE A C   1 
ATOM 1241 C CB  ? ILE A 1 165 ?   8.143  -0.981 -16.499 1.000 71.130 ? 165 ILE A CB  1 
ATOM 1242 O O   ? ILE A 1 165 ?  10.433   1.013 -16.337 1.000 71.130 ? 165 ILE A O   1 
ATOM 1243 C CG1 ? ILE A 1 165 ?   6.925  -1.689 -15.893 1.000 71.130 ? 165 ILE A CG1 1 
ATOM 1244 C CG2 ? ILE A 1 165 ?   8.601  -1.683 -17.781 1.000 71.130 ? 165 ILE A CG2 1 
ATOM 1245 C CD1 ? ILE A 1 165 ?   5.682  -1.643 -16.771 1.000 71.130 ? 165 ILE A CD1 1 
ATOM 1246 N N   ? PRO A 1 166 ?  11.708  -0.892 -16.007 1.000 65.110 ? 166 PRO A N   1 
ATOM 1247 C CA  ? PRO A 1 166 ?  12.862  -0.235 -16.625 1.000 65.110 ? 166 PRO A CA  1 
ATOM 1248 C C   ? PRO A 1 166 ?  12.543   0.349 -17.999 1.000 65.110 ? 166 PRO A C   1 
ATOM 1249 C CB  ? PRO A 1 166 ?  13.891  -1.363 -16.737 1.000 65.110 ? 166 PRO A CB  1 
ATOM 1250 O O   ? PRO A 1 166 ?  11.877  -0.301 -18.810 1.000 65.110 ? 166 PRO A O   1 
ATOM 1251 C CG  ? PRO A 1 166 ?  13.467  -2.370 -15.717 1.000 65.110 ? 166 PRO A CG  1 
ATOM 1252 C CD  ? PRO A 1 166 ?  11.973  -2.307 -15.577 1.000 65.110 ? 166 PRO A CD  1 
ATOM 1253 N N   ? ASN A 1 167 ?  12.793   1.647 -18.260 1.000 60.940 ? 167 ASN A N   1 
ATOM 1254 C CA  ? ASN A 1 167 ?  12.657   2.289 -19.563 1.000 60.940 ? 167 ASN A CA  1 
ATOM 1255 C C   ? ASN A 1 167 ?  11.191   2.509 -19.928 1.000 60.940 ? 167 ASN A C   1 
ATOM 1256 C CB  ? ASN A 1 167 ?  13.355   1.462 -20.644 1.000 60.940 ? 167 ASN A CB  1 
ATOM 1257 O O   ? ASN A 1 167 ?  10.826   2.459 -21.104 1.000 60.940 ? 167 ASN A O   1 
ATOM 1258 C CG  ? ASN A 1 167 ?  14.856   1.388 -20.445 1.000 60.940 ? 167 ASN A CG  1 
ATOM 1259 N ND2 ? ASN A 1 167 ?  15.438   0.234 -20.747 1.000 60.940 ? 167 ASN A ND2 1 
ATOM 1260 O OD1 ? ASN A 1 167 ?  15.487   2.360 -20.022 1.000 60.940 ? 167 ASN A OD1 1 
ATOM 1261 N N   ? SER A 1 168 ?  10.221   2.426 -18.919 1.000 59.520 ? 168 SER A N   1 
ATOM 1262 C CA  ? SER A 1 168 ?   8.793   2.607 -19.161 1.000 59.520 ? 168 SER A CA  1 
ATOM 1263 C C   ? SER A 1 168 ?   8.286   3.903 -18.536 1.000 59.520 ? 168 SER A C   1 
ATOM 1264 C CB  ? SER A 1 168 ?   8.001   1.421 -18.609 1.000 59.520 ? 168 SER A CB  1 
ATOM 1265 O O   ? SER A 1 168 ?   8.882   4.415 -17.586 1.000 59.520 ? 168 SER A O   1 
ATOM 1266 O OG  ? SER A 1 168 ?   6.612   1.703 -18.604 1.000 59.520 ? 168 SER A OG  1 
ATOM 1267 N N   ? LYS A 1 169 ?   7.411   4.544 -19.191 1.000 58.630 ? 169 LYS A N   1 
ATOM 1268 C CA  ? LYS A 1 169 ?   6.728   5.740 -18.705 1.000 58.630 ? 169 LYS A CA  1 
ATOM 1269 C C   ? LYS A 1 169 ?   5.605   5.377 -17.738 1.000 58.630 ? 169 LYS A C   1 
ATOM 1270 C CB  ? LYS A 1 169 ?   6.170   6.552 -19.875 1.000 58.630 ? 169 LYS A CB  1 
ATOM 1271 O O   ? LYS A 1 169 ?   4.891   6.255 -17.249 1.000 58.630 ? 169 LYS A O   1 
ATOM 1272 C CG  ? LYS A 1 169 ?   7.239   7.179 -20.758 1.000 58.630 ? 169 LYS A CG  1 
ATOM 1273 C CD  ? LYS A 1 169 ?   6.624   8.039 -21.854 1.000 58.630 ? 169 LYS A CD  1 
ATOM 1274 C CE  ? LYS A 1 169 ?   7.690   8.628 -22.769 1.000 58.630 ? 169 LYS A CE  1 
ATOM 1275 N NZ  ? LYS A 1 169 ?   7.095   9.513 -23.815 1.000 58.630 ? 169 LYS A NZ  1 
ATOM 1276 N N   ? LYS A 1 170 ?   5.437   3.986 -17.511 1.000 59.730 ? 170 LYS A N   1 
ATOM 1277 C CA  ? LYS A 1 170 ?   4.365   3.525 -16.635 1.000 59.730 ? 170 LYS A CA  1 
ATOM 1278 C C   ? LYS A 1 170 ?   4.756   3.666 -15.166 1.000 59.730 ? 170 LYS A C   1 
ATOM 1279 C CB  ? LYS A 1 170 ?   4.006   2.070 -16.944 1.000 59.730 ? 170 LYS A CB  1 
ATOM 1280 O O   ? LYS A 1 170 ?   5.783   3.136 -14.738 1.000 59.730 ? 170 LYS A O   1 
ATOM 1281 C CG  ? LYS A 1 170 ?   3.407   1.861 -18.327 1.000 59.730 ? 170 LYS A CG  1 
ATOM 1282 C CD  ? LYS A 1 170 ?   3.005   0.409 -18.548 1.000 59.730 ? 170 LYS A CD  1 
ATOM 1283 C CE  ? LYS A 1 170 ?   2.447   0.189 -19.948 1.000 59.730 ? 170 LYS A CE  1 
ATOM 1284 N NZ  ? LYS A 1 170 ?   2.103  -1.244 -20.189 1.000 59.730 ? 170 LYS A NZ  1 
ATOM 1285 N N   ? ASN A 1 171 ?   4.028   4.495 -14.391 1.000 58.340 ? 171 ASN A N   1 
ATOM 1286 C CA  ? ASN A 1 171 ?   4.357   4.771 -12.996 1.000 58.340 ? 171 ASN A CA  1 
ATOM 1287 C C   ? ASN A 1 171 ?   3.116   5.147 -12.191 1.000 58.340 ? 171 ASN A C   1 
ATOM 1288 C CB  ? ASN A 1 171 ?   5.408   5.879 -12.901 1.000 58.340 ? 171 ASN A CB  1 
ATOM 1289 O O   ? ASN A 1 171 ?   2.043   5.357 -12.759 1.000 58.340 ? 171 ASN A O   1 
ATOM 1290 C CG  ? ASN A 1 171 ?   6.821   5.360 -13.077 1.000 58.340 ? 171 ASN A CG  1 
ATOM 1291 N ND2 ? ASN A 1 171 ?   7.734   6.245 -13.460 1.000 58.340 ? 171 ASN A ND2 1 
ATOM 1292 O OD1 ? ASN A 1 171 ?   7.091   4.174 -12.872 1.000 58.340 ? 171 ASN A OD1 1 
ATOM 1293 N N   ? ALA A 1 172 ?   3.190   4.938 -10.752 1.000 57.690 ? 172 ALA A N   1 
ATOM 1294 C CA  ? ALA A 1 172 ?   2.144   5.388  -9.837 1.000 57.690 ? 172 ALA A CA  1 
ATOM 1295 C C   ? ALA A 1 172 ?   2.035   6.910  -9.836 1.000 57.690 ? 172 ALA A C   1 
ATOM 1296 C CB  ? ALA A 1 172 ?   2.415   4.876  -8.425 1.000 57.690 ? 172 ALA A CB  1 
ATOM 1297 O O   ? ALA A 1 172 ?   3.036   7.611  -9.999 1.000 57.690 ? 172 ALA A O   1 
ATOM 1298 N N   ? CYS A 1 173 ?   0.817   7.397  -9.971 1.000 62.790 ? 173 CYS A N   1 
ATOM 1299 C CA  ? CYS A 1 173 ?   0.515   8.824  -9.984 1.000 62.790 ? 173 CYS A CA  1 
ATOM 1300 C C   ? CYS A 1 173 ?  -0.438   9.190  -8.853 1.000 62.790 ? 173 CYS A C   1 
ATOM 1301 C CB  ? CYS A 1 173 ?  -0.092   9.231 -11.327 1.000 62.790 ? 173 CYS A CB  1 
ATOM 1302 O O   ? CYS A 1 173 ?  -0.894   8.317  -8.112 1.000 62.790 ? 173 CYS A O   1 
ATOM 1303 S SG  ? CYS A 1 173 ?   0.067  10.992 -11.693 1.000 62.790 ? 173 CYS A SG  1 
ATOM 1304 N N   ? ASN A 1 174 ?  -0.766  10.467  -8.590 1.000 63.850 ? 174 ASN A N   1 
ATOM 1305 C CA  ? ASN A 1 174 ?  -1.554  10.980  -7.474 1.000 63.850 ? 174 ASN A CA  1 
ATOM 1306 C C   ? ASN A 1 174 ?  -2.921  10.305  -7.397 1.000 63.850 ? 174 ASN A C   1 
ATOM 1307 C CB  ? ASN A 1 174 ?  -1.717  12.497  -7.584 1.000 63.850 ? 174 ASN A CB  1 
ATOM 1308 O O   ? ASN A 1 174 ?  -3.502   9.951  -8.424 1.000 63.850 ? 174 ASN A O   1 
ATOM 1309 C CG  ? ASN A 1 174 ?  -0.432  13.245  -7.291 1.000 63.850 ? 174 ASN A CG  1 
ATOM 1310 N ND2 ? ASN A 1 174 ?  -0.246  14.385  -7.947 1.000 63.850 ? 174 ASN A ND2 1 
ATOM 1311 O OD1 ? ASN A 1 174 ?   0.387  12.803  -6.481 1.000 63.850 ? 174 ASN A OD1 1 
ATOM 1312 N N   ? GLY A 1 175 ?  -3.432   9.940  -6.139 1.000 57.580 ? 175 GLY A N   1 
ATOM 1313 C CA  ? GLY A 1 175 ?  -4.817   9.527  -5.978 1.000 57.580 ? 175 GLY A CA  1 
ATOM 1314 C C   ? GLY A 1 175 ?  -4.970   8.039  -5.726 1.000 57.580 ? 175 GLY A C   1 
ATOM 1315 O O   ? GLY A 1 175 ?  -6.038   7.580  -5.315 1.000 57.580 ? 175 GLY A O   1 
ATOM 1316 N N   ? ASP A 1 176 ?  -3.891   7.243  -5.634 1.000 76.810 ? 176 ASP A N   1 
ATOM 1317 C CA  ? ASP A 1 176 ?  -3.923   5.821  -5.306 1.000 76.810 ? 176 ASP A CA  1 
ATOM 1318 C C   ? ASP A 1 176 ?  -3.111   5.530  -4.045 1.000 76.810 ? 176 ASP A C   1 
ATOM 1319 C CB  ? ASP A 1 176 ?  -3.395   4.988  -6.475 1.000 76.810 ? 176 ASP A CB  1 
ATOM 1320 O O   ? ASP A 1 176 ?  -2.723   4.386  -3.801 1.000 76.810 ? 176 ASP A O   1 
ATOM 1321 C CG  ? ASP A 1 176 ?  -4.334   4.979  -7.669 1.000 76.810 ? 176 ASP A CG  1 
ATOM 1322 O OD1 ? ASP A 1 176 ?  -5.568   4.988  -7.473 1.000 76.810 ? 176 ASP A OD1 1 
ATOM 1323 O OD2 ? ASP A 1 176 ?  -3.835   4.959  -8.815 1.000 76.810 ? 176 ASP A OD2 1 
ATOM 1324 N N   ? SER A 1 177 ?  -2.709   6.706  -3.333 1.000 89.580 ? 177 SER A N   1 
ATOM 1325 C CA  ? SER A 1 177 ?  -2.044   6.464  -2.056 1.000 89.580 ? 177 SER A CA  1 
ATOM 1326 C C   ? SER A 1 177 ?  -2.766   5.388  -1.252 1.000 89.580 ? 177 SER A C   1 
ATOM 1327 C CB  ? SER A 1 177 ?  -1.964   7.754  -1.240 1.000 89.580 ? 177 SER A CB  1 
ATOM 1328 O O   ? SER A 1 177 ?  -3.998   5.360  -1.208 1.000 89.580 ? 177 SER A O   1 
ATOM 1329 O OG  ? SER A 1 177 ?  -1.109   8.694  -1.868 1.000 89.580 ? 177 SER A OG  1 
ATOM 1330 N N   ? GLY A 1 178 ?  -1.856   4.453  -0.802 1.000 93.040 ? 178 GLY A N   1 
ATOM 1331 C CA  ? GLY A 1 178 ?  -2.460   3.437   0.045 1.000 93.040 ? 178 GLY A CA  1 
ATOM 1332 C C   ? GLY A 1 178 ?  -2.922   2.215  -0.726 1.000 93.040 ? 178 GLY A C   1 
ATOM 1333 O O   ? GLY A 1 178 ?  -3.239   1.182  -0.132 1.000 93.040 ? 178 GLY A O   1 
ATOM 1334 N N   ? GLY A 1 179 ?  -2.999   2.291  -2.009 1.000 92.760 ? 179 GLY A N   1 
ATOM 1335 C CA  ? GLY A 1 179 ?  -3.338   1.175  -2.876 1.000 92.760 ? 179 GLY A CA  1 
ATOM 1336 C C   ? GLY A 1 179 ?  -2.320   0.051  -2.828 1.000 92.760 ? 179 GLY A C   1 
ATOM 1337 O O   ? GLY A 1 179 ?  -1.161   0.271  -2.471 1.000 92.760 ? 179 GLY A O   1 
ATOM 1338 N N   ? PRO A 1 180 ?  -2.726  -1.158  -3.382 1.000 95.370 ? 180 PRO A N   1 
ATOM 1339 C CA  ? PRO A 1 180 ?  -1.927  -2.365  -3.153 1.000 95.370 ? 180 PRO A CA  1 
ATOM 1340 C C   ? PRO A 1 180 ?  -0.928  -2.633  -4.276 1.000 95.370 ? 180 PRO A C   1 
ATOM 1341 C CB  ? PRO A 1 180 ?  -2.979  -3.475  -3.083 1.000 95.370 ? 180 PRO A CB  1 
ATOM 1342 O O   ? PRO A 1 180 ?  -1.238  -2.413  -5.450 1.000 95.370 ? 180 PRO A O   1 
ATOM 1343 C CG  ? PRO A 1 180 ?  -4.078  -3.019  -3.988 1.000 95.370 ? 180 PRO A CG  1 
ATOM 1344 C CD  ? PRO A 1 180 ?  -4.206  -1.527  -3.868 1.000 95.370 ? 180 PRO A CD  1 
ATOM 1345 N N   ? LEU A 1 181 ?   0.298  -3.035  -3.920 1.000 94.870 ? 181 LEU A N   1 
ATOM 1346 C CA  ? LEU A 1 181 ?   1.276  -3.751  -4.731 1.000 94.870 ? 181 LEU A CA  1 
ATOM 1347 C C   ? LEU A 1 181 ?   1.324  -5.227  -4.348 1.000 94.870 ? 181 LEU A C   1 
ATOM 1348 C CB  ? LEU A 1 181 ?   2.664  -3.126  -4.574 1.000 94.870 ? 181 LEU A CB  1 
ATOM 1349 O O   ? LEU A 1 181 ?   1.844  -5.580  -3.287 1.000 94.870 ? 181 LEU A O   1 
ATOM 1350 C CG  ? LEU A 1 181 ?   3.763  -3.676  -5.484 1.000 94.870 ? 181 LEU A CG  1 
ATOM 1351 C CD1 ? LEU A 1 181 ?   3.589  -3.147  -6.904 1.000 94.870 ? 181 LEU A CD1 1 
ATOM 1352 C CD2 ? LEU A 1 181 ?   5.140  -3.315  -4.939 1.000 94.870 ? 181 LEU A CD2 1 
ATOM 1353 N N   ? VAL A 1 182 ?   0.762  -6.103  -5.248 1.000 96.330 ? 182 VAL A N   1 
ATOM 1354 C CA  ? VAL A 1 182 ?   0.605  -7.521  -4.938 1.000 96.330 ? 182 VAL A CA  1 
ATOM 1355 C C   ? VAL A 1 182 ?   1.509  -8.352  -5.846 1.000 96.330 ? 182 VAL A C   1 
ATOM 1356 C CB  ? VAL A 1 182 ?  -0.864  -7.975  -5.088 1.000 96.330 ? 182 VAL A CB  1 
ATOM 1357 O O   ? VAL A 1 182 ?   1.452  -8.227  -7.071 1.000 96.330 ? 182 VAL A O   1 
ATOM 1358 C CG1 ? VAL A 1 182 ?  -0.991  -9.479  -4.852 1.000 96.330 ? 182 VAL A CG1 1 
ATOM 1359 C CG2 ? VAL A 1 182 ?  -1.763  -7.202  -4.125 1.000 96.330 ? 182 VAL A CG2 1 
ATOM 1360 N N   ? CYS A 1 183 ?   2.324  -9.171  -5.206 1.000 96.030 ? 183 CYS A N   1 
ATOM 1361 C CA  ? CYS A 1 183 ?   3.253 -10.068  -5.885 1.000 96.030 ? 183 CYS A CA  1 
ATOM 1362 C C   ? CYS A 1 183 ?   2.972 -11.521  -5.523 1.000 96.030 ? 183 CYS A C   1 
ATOM 1363 C CB  ? CYS A 1 183 ?   4.696  -9.714  -5.529 1.000 96.030 ? 183 CYS A CB  1 
ATOM 1364 O O   ? CYS A 1 183 ?   2.928 -11.874  -4.343 1.000 96.030 ? 183 CYS A O   1 
ATOM 1365 S SG  ? CYS A 1 183 ?   5.079  -7.957  -5.702 1.000 96.030 ? 183 CYS A SG  1 
ATOM 1366 N N   ? ASN A 1 184 ?   2.733 -12.340  -6.608 1.000 93.460 ? 184 ASN A N   1 
ATOM 1367 C CA  ? ASN A 1 184 ?   2.487 -13.759  -6.378 1.000 93.460 ? 184 ASN A CA  1 
ATOM 1368 C C   ? ASN A 1 184 ?   1.383 -13.977  -5.347 1.000 93.460 ? 184 ASN A C   1 
ATOM 1369 C CB  ? ASN A 1 184 ?   3.773 -14.461  -5.935 1.000 93.460 ? 184 ASN A CB  1 
ATOM 1370 O O   ? ASN A 1 184 ?   1.528 -14.798  -4.440 1.000 93.460 ? 184 ASN A O   1 
ATOM 1371 C CG  ? ASN A 1 184 ?   4.872 -14.377  -6.975 1.000 93.460 ? 184 ASN A CG  1 
ATOM 1372 N ND2 ? ASN A 1 184 ?   6.111 -14.235  -6.519 1.000 93.460 ? 184 ASN A ND2 1 
ATOM 1373 O OD1 ? ASN A 1 184 ?   4.610 -14.438  -8.180 1.000 93.460 ? 184 ASN A OD1 1 
ATOM 1374 N N   ? GLY A 1 185 ?   0.383 -13.096  -5.314 1.000 93.450 ? 185 GLY A N   1 
ATOM 1375 C CA  ? GLY A 1 185 ?  -0.796 -13.282  -4.482 1.000 93.450 ? 185 GLY A CA  1 
ATOM 1376 C C   ? GLY A 1 185 ?  -0.627 -12.735  -3.078 1.000 93.450 ? 185 GLY A C   1 
ATOM 1377 O O   ? GLY A 1 185 ?  -1.483 -12.949  -2.216 1.000 93.450 ? 185 GLY A O   1 
ATOM 1378 N N   ? LYS A 1 186 ?   0.482 -12.106  -2.799 1.000 97.010 ? 186 LYS A N   1 
ATOM 1379 C CA  ? LYS A 1 186 ?   0.764 -11.541  -1.482 1.000 97.010 ? 186 LYS A CA  1 
ATOM 1380 C C   ? LYS A 1 186 ?   0.987 -10.033  -1.567 1.000 97.010 ? 186 LYS A C   1 
ATOM 1381 C CB  ? LYS A 1 186 ?   1.987 -12.217  -0.858 1.000 97.010 ? 186 LYS A CB  1 
ATOM 1382 O O   ? LYS A 1 186 ?   1.589  -9.542  -2.524 1.000 97.010 ? 186 LYS A O   1 
ATOM 1383 C CG  ? LYS A 1 186 ?   1.818 -13.712  -0.630 1.000 97.010 ? 186 LYS A CG  1 
ATOM 1384 C CD  ? LYS A 1 186 ?   3.064 -14.325  -0.005 1.000 97.010 ? 186 LYS A CD  1 
ATOM 1385 C CE  ? LYS A 1 186 ?   2.889 -15.817   0.244 1.000 97.010 ? 186 LYS A CE  1 
ATOM 1386 N NZ  ? LYS A 1 186 ?   4.116 -16.428   0.838 1.000 97.010 ? 186 LYS A NZ  1 
ATOM 1387 N N   ? LEU A 1 187 ?   0.560  -9.378  -0.453 1.000 97.610 ? 187 LEU A N   1 
ATOM 1388 C CA  ? LEU A 1 187 ?   0.734  -7.932  -0.368 1.000 97.610 ? 187 LEU A CA  1 
ATOM 1389 C C   ? LEU A 1 187 ?   2.185  -7.576  -0.062 1.000 97.610 ? 187 LEU A C   1 
ATOM 1390 C CB  ? LEU A 1 187 ?  -0.185  -7.344   0.706 1.000 97.610 ? 187 LEU A CB  1 
ATOM 1391 O O   ? LEU A 1 187 ?   2.709  -7.942   0.993 1.000 97.610 ? 187 LEU A O   1 
ATOM 1392 C CG  ? LEU A 1 187 ?  -0.169  -5.822   0.853 1.000 97.610 ? 187 LEU A CG  1 
ATOM 1393 C CD1 ? LEU A 1 187 ?  -0.679  -5.161  -0.423 1.000 97.610 ? 187 LEU A CD1 1 
ATOM 1394 C CD2 ? LEU A 1 187 ?  -1.004  -5.391   2.055 1.000 97.610 ? 187 LEU A CD2 1 
ATOM 1395 N N   ? GLN A 1 188 ?   2.834  -6.836  -0.980 1.000 97.240 ? 188 GLN A N   1 
ATOM 1396 C CA  ? GLN A 1 188 ?   4.250  -6.523  -0.826 1.000 97.240 ? 188 GLN A CA  1 
ATOM 1397 C C   ? GLN A 1 188 ?   4.456  -5.044  -0.512 1.000 97.240 ? 188 GLN A C   1 
ATOM 1398 C CB  ? GLN A 1 188 ?   5.025  -6.904  -2.088 1.000 97.240 ? 188 GLN A CB  1 
ATOM 1399 O O   ? GLN A 1 188 ?   5.431  -4.673   0.144 1.000 97.240 ? 188 GLN A O   1 
ATOM 1400 C CG  ? GLN A 1 188 ?   5.104  -8.405  -2.332 1.000 97.240 ? 188 GLN A CG  1 
ATOM 1401 C CD  ? GLN A 1 188 ?   5.865  -9.137  -1.243 1.000 97.240 ? 188 GLN A CD  1 
ATOM 1402 N NE2 ? GLN A 1 188 ?   5.357 -10.297  -0.841 1.000 97.240 ? 188 GLN A NE2 1 
ATOM 1403 O OE1 ? GLN A 1 188 ?   6.903  -8.665  -0.767 1.000 97.240 ? 188 GLN A OE1 1 
ATOM 1404 N N   ? GLY A 1 189 ?   3.546  -4.197  -0.911 1.000 95.800 ? 189 GLY A N   1 
ATOM 1405 C CA  ? GLY A 1 189 ?   3.746  -2.771  -0.707 1.000 95.800 ? 189 GLY A CA  1 
ATOM 1406 C C   ? GLY A 1 189 ?   2.461  -1.970  -0.793 1.000 95.800 ? 189 GLY A C   1 
ATOM 1407 O O   ? GLY A 1 189 ?   1.465  -2.442  -1.346 1.000 95.800 ? 189 GLY A O   1 
ATOM 1408 N N   ? LEU A 1 190 ?   2.514  -0.772  -0.184 1.000 96.210 ? 190 LEU A N   1 
ATOM 1409 C CA  ? LEU A 1 190 ?   1.471   0.241  -0.309 1.000 96.210 ? 190 LEU A CA  1 
ATOM 1410 C C   ? LEU A 1 190 ?   1.996   1.474  -1.036 1.000 96.210 ? 190 LEU A C   1 
ATOM 1411 C CB  ? LEU A 1 190 ?   0.940   0.635   1.072 1.000 96.210 ? 190 LEU A CB  1 
ATOM 1412 O O   ? LEU A 1 190 ?   3.105   1.937  -0.760 1.000 96.210 ? 190 LEU A O   1 
ATOM 1413 C CG  ? LEU A 1 190 ?   0.270  -0.475   1.883 1.000 96.210 ? 190 LEU A CG  1 
ATOM 1414 C CD1 ? LEU A 1 190 ?   0.094  -0.038   3.334 1.000 96.210 ? 190 LEU A CD1 1 
ATOM 1415 C CD2 ? LEU A 1 190 ?  -1.072  -0.854   1.266 1.000 96.210 ? 190 LEU A CD2 1 
ATOM 1416 N N   ? VAL A 1 191 ?   1.199   1.873  -1.915 1.000 93.080 ? 191 VAL A N   1 
ATOM 1417 C CA  ? VAL A 1 191 ?   1.592   3.088  -2.621 1.000 93.080 ? 191 VAL A CA  1 
ATOM 1418 C C   ? VAL A 1 191 ?   1.840   4.212  -1.617 1.000 93.080 ? 191 VAL A C   1 
ATOM 1419 C CB  ? VAL A 1 191 ?   0.522   3.519  -3.649 1.000 93.080 ? 191 VAL A CB  1 
ATOM 1420 O O   ? VAL A 1 191 ?   0.952   4.564  -0.838 1.000 93.080 ? 191 VAL A O   1 
ATOM 1421 C CG1 ? VAL A 1 191 ?   0.932   4.817  -4.342 1.000 93.080 ? 191 VAL A CG1 1 
ATOM 1422 C CG2 ? VAL A 1 191 ?   0.291   2.411  -4.674 1.000 93.080 ? 191 VAL A CG2 1 
ATOM 1423 N N   ? SER A 1 192 ?   3.034   4.825  -1.666 1.000 92.030 ? 192 SER A N   1 
ATOM 1424 C CA  ? SER A 1 192 ?   3.427   5.816  -0.670 1.000 92.030 ? 192 SER A CA  1 
ATOM 1425 C C   ? SER A 1 192 ?   3.744   7.158  -1.321 1.000 92.030 ? 192 SER A C   1 
ATOM 1426 C CB  ? SER A 1 192 ?   4.639   5.327   0.125 1.000 92.030 ? 192 SER A CB  1 
ATOM 1427 O O   ? SER A 1 192 ?   3.016   8.134  -1.130 1.000 92.030 ? 192 SER A O   1 
ATOM 1428 O OG  ? SER A 1 192 ?   4.890   6.175   1.232 1.000 92.030 ? 192 SER A OG  1 
ATOM 1429 N N   ? TRP A 1 193 ?   4.769   7.281  -2.124 1.000 88.530 ? 193 TRP A N   1 
ATOM 1430 C CA  ? TRP A 1 193 ?   5.153   8.545  -2.744 1.000 88.530 ? 193 TRP A CA  1 
ATOM 1431 C C   ? TRP A 1 193 ?   5.948   8.305  -4.023 1.000 88.530 ? 193 TRP A C   1 
ATOM 1432 C CB  ? TRP A 1 193 ?   5.973   9.395  -1.770 1.000 88.530 ? 193 TRP A CB  1 
ATOM 1433 O O   ? TRP A 1 193 ?   6.271   7.162  -4.356 1.000 88.530 ? 193 TRP A O   1 
ATOM 1434 C CG  ? TRP A 1 193 ?   7.249   8.748  -1.323 1.000 88.530 ? 193 TRP A CG  1 
ATOM 1435 C CD1 ? TRP A 1 193 ?   7.402   7.837  -0.314 1.000 88.530 ? 193 TRP A CD1 1 
ATOM 1436 C CD2 ? TRP A 1 193 ?   8.554   8.966  -1.867 1.000 88.530 ? 193 TRP A CD2 1 
ATOM 1437 C CE2 ? TRP A 1 193 ?   9.452   8.154  -1.140 1.000 88.530 ? 193 TRP A CE2 1 
ATOM 1438 C CE3 ? TRP A 1 193 ?   9.052   9.771  -2.901 1.000 88.530 ? 193 TRP A CE3 1 
ATOM 1439 N NE1 ? TRP A 1 193 ?   8.724   7.476  -0.199 1.000 88.530 ? 193 TRP A NE1 1 
ATOM 1440 C CH2 ? TRP A 1 193 ?  11.282   8.919  -2.431 1.000 88.530 ? 193 TRP A CH2 1 
ATOM 1441 C CZ2 ? TRP A 1 193 ?  10.821   8.123  -1.414 1.000 88.530 ? 193 TRP A CZ2 1 
ATOM 1442 C CZ3 ? TRP A 1 193 ?  10.415   9.738  -3.173 1.000 88.530 ? 193 TRP A CZ3 1 
ATOM 1443 N N   ? GLY A 1 194 ?   6.177   9.267  -4.813 1.000 82.630 ? 194 GLY A N   1 
ATOM 1444 C CA  ? GLY A 1 194 ?   6.954   9.251  -6.042 1.000 82.630 ? 194 GLY A CA  1 
ATOM 1445 C C   ? GLY A 1 194 ?   7.140  10.628  -6.649 1.000 82.630 ? 194 GLY A C   1 
ATOM 1446 O O   ? GLY A 1 194 ?   6.753  11.634  -6.050 1.000 82.630 ? 194 GLY A O   1 
ATOM 1447 N N   ? SER A 1 195 ?   7.825  10.648  -7.742 1.000 74.550 ? 195 SER A N   1 
ATOM 1448 C CA  ? SER A 1 195 ?   8.147  11.926  -8.369 1.000 74.550 ? 195 SER A CA  1 
ATOM 1449 C C   ? SER A 1 195 ?   6.932  12.518  -9.075 1.000 74.550 ? 195 SER A C   1 
ATOM 1450 C CB  ? SER A 1 195 ?   9.296  11.761  -9.364 1.000 74.550 ? 195 SER A CB  1 
ATOM 1451 O O   ? SER A 1 195 ?   6.034  11.785  -9.495 1.000 74.550 ? 195 SER A O   1 
ATOM 1452 O OG  ? SER A 1 195 ?   8.968  10.804 -10.357 1.000 74.550 ? 195 SER A OG  1 
ATOM 1453 N N   ? PHE A 1 196 ?   6.720  13.868  -9.249 1.000 68.040 ? 196 PHE A N   1 
ATOM 1454 C CA  ? PHE A 1 196 ?   5.779  14.644 -10.047 1.000 68.040 ? 196 PHE A CA  1 
ATOM 1455 C C   ? PHE A 1 196 ?   6.517  15.574 -11.003 1.000 68.040 ? 196 PHE A C   1 
ATOM 1456 C CB  ? PHE A 1 196 ?   4.846  15.455  -9.142 1.000 68.040 ? 196 PHE A CB  1 
ATOM 1457 O O   ? PHE A 1 196 ?   7.389  16.337 -10.585 1.000 68.040 ? 196 PHE A O   1 
ATOM 1458 C CG  ? PHE A 1 196 ?   3.730  16.143  -9.881 1.000 68.040 ? 196 PHE A CG  1 
ATOM 1459 C CD1 ? PHE A 1 196 ?   3.838  17.480 -10.243 1.000 68.040 ? 196 PHE A CD1 1 
ATOM 1460 C CD2 ? PHE A 1 196 ?   2.572  15.452 -10.213 1.000 68.040 ? 196 PHE A CD2 1 
ATOM 1461 C CE1 ? PHE A 1 196 ?   2.806  18.119 -10.927 1.000 68.040 ? 196 PHE A CE1 1 
ATOM 1462 C CE2 ? PHE A 1 196 ?   1.537  16.084 -10.896 1.000 68.040 ? 196 PHE A CE2 1 
ATOM 1463 C CZ  ? PHE A 1 196 ?   1.656  17.418 -11.251 1.000 68.040 ? 196 PHE A CZ  1 
ATOM 1464 N N   ? PRO A 1 197 ?   5.995  15.523 -12.268 1.000 65.570 ? 197 PRO A N   1 
ATOM 1465 C CA  ? PRO A 1 197 ?   4.958  14.760 -12.966 1.000 65.570 ? 197 PRO A CA  1 
ATOM 1466 C C   ? PRO A 1 197 ?   5.270  13.267 -13.036 1.000 65.570 ? 197 PRO A C   1 
ATOM 1467 C CB  ? PRO A 1 197 ?   4.943  15.381 -14.364 1.000 65.570 ? 197 PRO A CB  1 
ATOM 1468 O O   ? PRO A 1 197 ?   6.440  12.879 -13.095 1.000 65.570 ? 197 PRO A O   1 
ATOM 1469 C CG  ? PRO A 1 197 ?   6.283  16.026 -14.510 1.000 65.570 ? 197 PRO A CG  1 
ATOM 1470 C CD  ? PRO A 1 197 ?   6.812  16.341 -13.140 1.000 65.570 ? 197 PRO A CD  1 
ATOM 1471 N N   ? CYS A 1 198 ?   4.187  12.304 -12.756 1.000 70.360 ? 198 CYS A N   1 
ATOM 1472 C CA  ? CYS A 1 198 ?   4.322  10.852 -12.786 1.000 70.360 ? 198 CYS A CA  1 
ATOM 1473 C C   ? CYS A 1 198 ?   4.669  10.366 -14.188 1.000 70.360 ? 198 CYS A C   1 
ATOM 1474 C CB  ? CYS A 1 198 ?   3.033  10.184 -12.309 1.000 70.360 ? 198 CYS A CB  1 
ATOM 1475 O O   ? CYS A 1 198 ?   4.453  11.079 -15.168 1.000 70.360 ? 198 CYS A O   1 
ATOM 1476 S SG  ? CYS A 1 198 ?   2.449  10.787 -10.709 1.000 70.360 ? 198 CYS A SG  1 
ATOM 1477 N N   ? GLY A 1 199 ?   5.362   9.185 -14.344 1.000 62.350 ? 199 GLY A N   1 
ATOM 1478 C CA  ? GLY A 1 199 ?   5.524   8.588 -15.661 1.000 62.350 ? 199 GLY A CA  1 
ATOM 1479 C C   ? GLY A 1 199 ?   6.794   9.029 -16.363 1.000 62.350 ? 199 GLY A C   1 
ATOM 1480 O O   ? GLY A 1 199 ?   6.894   8.943 -17.589 1.000 62.350 ? 199 GLY A O   1 
ATOM 1481 N N   ? GLN A 1 200 ?   7.788   9.657 -15.545 1.000 64.280 ? 200 GLN A N   1 
ATOM 1482 C CA  ? GLN A 1 200 ?   9.104   9.999 -16.074 1.000 64.280 ? 200 GLN A CA  1 
ATOM 1483 C C   ? GLN A 1 200 ?   9.978   8.757 -16.221 1.000 64.280 ? 200 GLN A C   1 
ATOM 1484 C CB  ? GLN A 1 200 ?   9.796  11.023 -15.172 1.000 64.280 ? 200 GLN A CB  1 
ATOM 1485 O O   ? GLN A 1 200 ?   9.888   7.829 -15.415 1.000 64.280 ? 200 GLN A O   1 
ATOM 1486 C CG  ? GLN A 1 200 ?   9.031  12.332 -15.029 1.000 64.280 ? 200 GLN A CG  1 
ATOM 1487 C CD  ? GLN A 1 200 ?   8.983  13.127 -16.321 1.000 64.280 ? 200 GLN A CD  1 
ATOM 1488 N NE2 ? GLN A 1 200 ?   7.814  13.676 -16.636 1.000 64.280 ? 200 GLN A NE2 1 
ATOM 1489 O OE1 ? GLN A 1 200 ?   9.987  13.248 -17.029 1.000 64.280 ? 200 GLN A OE1 1 
ATOM 1490 N N   ? PRO A 1 201 ?  10.602   8.664 -17.459 1.000 65.030 ? 201 PRO A N   1 
ATOM 1491 C CA  ? PRO A 1 201 ?  11.466   7.497 -17.645 1.000 65.030 ? 201 PRO A CA  1 
ATOM 1492 C C   ? PRO A 1 201 ?  12.420   7.276 -16.474 1.000 65.030 ? 201 PRO A C   1 
ATOM 1493 C CB  ? PRO A 1 201 ?  12.239   7.831 -18.924 1.000 65.030 ? 201 PRO A CB  1 
ATOM 1494 O O   ? PRO A 1 201 ?  12.957   8.239 -15.920 1.000 65.030 ? 201 PRO A O   1 
ATOM 1495 C CG  ? PRO A 1 201 ?  11.391   8.838 -19.631 1.000 65.030 ? 201 PRO A CG  1 
ATOM 1496 C CD  ? PRO A 1 201 ?  10.629   9.625 -18.604 1.000 65.030 ? 201 PRO A CD  1 
ATOM 1497 N N   ? ASN A 1 202 ?  12.387   5.995 -15.886 1.000 66.830 ? 202 ASN A N   1 
ATOM 1498 C CA  ? ASN A 1 202 ?  13.366   5.585 -14.885 1.000 66.830 ? 202 ASN A CA  1 
ATOM 1499 C C   ? ASN A 1 202 ?  13.035   6.158 -13.510 1.000 66.830 ? 202 ASN A C   1 
ATOM 1500 C CB  ? ASN A 1 202 ?  14.775   6.003 -15.309 1.000 66.830 ? 202 ASN A CB  1 
ATOM 1501 O O   ? ASN A 1 202 ?  13.934   6.407 -12.704 1.000 66.830 ? 202 ASN A O   1 
ATOM 1502 C CG  ? ASN A 1 202 ?  15.241   5.294 -16.565 1.000 66.830 ? 202 ASN A CG  1 
ATOM 1503 N ND2 ? ASN A 1 202 ?  15.988   6.003 -17.405 1.000 66.830 ? 202 ASN A ND2 1 
ATOM 1504 O OD1 ? ASN A 1 202 ?  14.933   4.119 -16.780 1.000 66.830 ? 202 ASN A OD1 1 
ATOM 1505 N N   ? ASP A 1 203 ?  11.767   6.560 -13.290 1.000 75.650 ? 203 ASP A N   1 
ATOM 1506 C CA  ? ASP A 1 203 ?  11.270   7.069 -12.016 1.000 75.650 ? 203 ASP A CA  1 
ATOM 1507 C C   ? ASP A 1 203 ?  10.352   6.054 -11.338 1.000 75.650 ? 203 ASP A C   1 
ATOM 1508 C CB  ? ASP A 1 203 ?  10.531   8.394 -12.218 1.000 75.650 ? 203 ASP A CB  1 
ATOM 1509 O O   ? ASP A 1 203 ?   9.149   6.024 -11.604 1.000 75.650 ? 203 ASP A O   1 
ATOM 1510 C CG  ? ASP A 1 203 ?  10.357   9.178 -10.930 1.000 75.650 ? 203 ASP A CG  1 
ATOM 1511 O OD1 ? ASP A 1 203 ?  10.914   8.771  -9.887 1.000 75.650 ? 203 ASP A OD1 1 
ATOM 1512 O OD2 ? ASP A 1 203 ?   9.654  10.212 -10.957 1.000 75.650 ? 203 ASP A OD2 1 
ATOM 1513 N N   ? PRO A 1 204 ?  10.999   5.155 -10.611 1.000 84.480 ? 204 PRO A N   1 
ATOM 1514 C CA  ? PRO A 1 204 ?  10.181   4.136  -9.950 1.000 84.480 ? 204 PRO A CA  1 
ATOM 1515 C C   ? PRO A 1 204 ?   9.250   4.722  -8.891 1.000 84.480 ? 204 PRO A C   1 
ATOM 1516 C CB  ? PRO A 1 204 ?  11.220   3.210  -9.312 1.000 84.480 ? 204 PRO A CB  1 
ATOM 1517 O O   ? PRO A 1 204 ?   9.544   5.775  -8.320 1.000 84.480 ? 204 PRO A O   1 
ATOM 1518 C CG  ? PRO A 1 204 ?  12.419   4.074  -9.093 1.000 84.480 ? 204 PRO A CG  1 
ATOM 1519 C CD  ? PRO A 1 204 ?  12.456   5.120 -10.170 1.000 84.480 ? 204 PRO A CD  1 
ATOM 1520 N N   ? GLY A 1 205 ?   8.025   4.085  -8.708 1.000 88.260 ? 205 GLY A N   1 
ATOM 1521 C CA  ? GLY A 1 205 ?   7.195   4.391  -7.554 1.000 88.260 ? 205 GLY A CA  1 
ATOM 1522 C C   ? GLY A 1 205 ?   7.760   3.851  -6.254 1.000 88.260 ? 205 GLY A C   1 
ATOM 1523 O O   ? GLY A 1 205 ?   8.420   2.810  -6.242 1.000 88.260 ? 205 GLY A O   1 
ATOM 1524 N N   ? VAL A 1 206 ?   7.499   4.642  -5.169 1.000 91.620 ? 206 VAL A N   1 
ATOM 1525 C CA  ? VAL A 1 206 ?   7.956   4.215  -3.851 1.000 91.620 ? 206 VAL A CA  1 
ATOM 1526 C C   ? VAL A 1 206 ?   6.774   3.693  -3.038 1.000 91.620 ? 206 VAL A C   1 
ATOM 1527 C CB  ? VAL A 1 206 ?   8.658   5.365  -3.094 1.000 91.620 ? 206 VAL A CB  1 
ATOM 1528 O O   ? VAL A 1 206 ?   5.717   4.327  -2.991 1.000 91.620 ? 206 VAL A O   1 
ATOM 1529 C CG1 ? VAL A 1 206 ?   9.082   4.912  -1.698 1.000 91.620 ? 206 VAL A CG1 1 
ATOM 1530 C CG2 ? VAL A 1 206 ?   9.865   5.866  -3.886 1.000 91.620 ? 206 VAL A CG2 1 
ATOM 1531 N N   ? TYR A 1 207 ?   6.991   2.558  -2.449 1.000 94.170 ? 207 TYR A N   1 
ATOM 1532 C CA  ? TYR A 1 207 ?   5.976   1.860  -1.668 1.000 94.170 ? 207 TYR A CA  1 
ATOM 1533 C C   ? TYR A 1 207 ?   6.460   1.607  -0.245 1.000 94.170 ? 207 TYR A C   1 
ATOM 1534 C CB  ? TYR A 1 207 ?   5.601   0.533  -2.335 1.000 94.170 ? 207 TYR A CB  1 
ATOM 1535 O O   ? TYR A 1 207 ?   7.663   1.475  -0.007 1.000 94.170 ? 207 TYR A O   1 
ATOM 1536 C CG  ? TYR A 1 207 ?   5.097   0.687  -3.750 1.000 94.170 ? 207 TYR A CG  1 
ATOM 1537 C CD1 ? TYR A 1 207 ?   3.737   0.601  -4.038 1.000 94.170 ? 207 TYR A CD1 1 
ATOM 1538 C CD2 ? TYR A 1 207 ?   5.979   0.916  -4.800 1.000 94.170 ? 207 TYR A CD2 1 
ATOM 1539 C CE1 ? TYR A 1 207 ?   3.268   0.740  -5.341 1.000 94.170 ? 207 TYR A CE1 1 
ATOM 1540 C CE2 ? TYR A 1 207 ?   5.521   1.056  -6.106 1.000 94.170 ? 207 TYR A CE2 1 
ATOM 1541 O OH  ? TYR A 1 207 ?   3.707   1.105  -7.657 1.000 94.170 ? 207 TYR A OH  1 
ATOM 1542 C CZ  ? TYR A 1 207 ?   4.166   0.967  -6.366 1.000 94.170 ? 207 TYR A CZ  1 
ATOM 1543 N N   ? THR A 1 208 ?   5.434   1.709   0.655 1.000 95.940 ? 208 THR A N   1 
ATOM 1544 C CA  ? THR A 1 208 ?   5.734   1.197   1.988 1.000 95.940 ? 208 THR A CA  1 
ATOM 1545 C C   ? THR A 1 208 ?   5.849  -0.325   1.969 1.000 95.940 ? 208 THR A C   1 
ATOM 1546 C CB  ? THR A 1 208 ?   4.659   1.621   3.005 1.000 95.940 ? 208 THR A CB  1 
ATOM 1547 O O   ? THR A 1 208 ?   4.944  -1.015   1.496 1.000 95.940 ? 208 THR A O   1 
ATOM 1548 C CG2 ? THR A 1 208 ?   4.972   1.076   4.395 1.000 95.940 ? 208 THR A CG2 1 
ATOM 1549 O OG1 ? THR A 1 208 ?   4.605   3.051   3.066 1.000 95.940 ? 208 THR A OG1 1 
ATOM 1550 N N   ? GLN A 1 209 ?   7.024  -0.968   2.388 1.000 95.880 ? 209 GLN A N   1 
ATOM 1551 C CA  ? GLN A 1 209 ?   7.296  -2.402   2.398 1.000 95.880 ? 209 GLN A CA  1 
ATOM 1552 C C   ? GLN A 1 209 ?   6.554  -3.095   3.537 1.000 95.880 ? 209 GLN A C   1 
ATOM 1553 C CB  ? GLN A 1 209 ?   8.798  -2.663   2.514 1.000 95.880 ? 209 GLN A CB  1 
ATOM 1554 O O   ? GLN A 1 209 ?   6.992  -3.049   4.689 1.000 95.880 ? 209 GLN A O   1 
ATOM 1555 C CG  ? GLN A 1 209 ?   9.201  -4.095   2.186 1.000 95.880 ? 209 GLN A CG  1 
ATOM 1556 C CD  ? GLN A 1 209 ?  10.703  -4.268   2.059 1.000 95.880 ? 209 GLN A CD  1 
ATOM 1557 N NE2 ? GLN A 1 209 ?  11.139  -4.868   0.956 1.000 95.880 ? 209 GLN A NE2 1 
ATOM 1558 O OE1 ? GLN A 1 209 ?  11.464  -3.865   2.943 1.000 95.880 ? 209 GLN A OE1 1 
ATOM 1559 N N   ? VAL A 1 210 ?   5.475  -3.759   3.230 1.000 97.160 ? 210 VAL A N   1 
ATOM 1560 C CA  ? VAL A 1 210 ?   4.496  -4.283   4.177 1.000 97.160 ? 210 VAL A CA  1 
ATOM 1561 C C   ? VAL A 1 210 ?   5.123  -5.405   5.001 1.000 97.160 ? 210 VAL A C   1 
ATOM 1562 C CB  ? VAL A 1 210 ?   3.228  -4.794   3.457 1.000 97.160 ? 210 VAL A CB  1 
ATOM 1563 O O   ? VAL A 1 210 ?   4.828  -5.550   6.189 1.000 97.160 ? 210 VAL A O   1 
ATOM 1564 C CG1 ? VAL A 1 210 ?   2.345  -5.588   4.418 1.000 97.160 ? 210 VAL A CG1 1 
ATOM 1565 C CG2 ? VAL A 1 210 ?   2.450  -3.626   2.854 1.000 97.160 ? 210 VAL A CG2 1 
ATOM 1566 N N   ? CYS A 1 211 ?   6.027  -6.267   4.431 1.000 96.610 ? 211 CYS A N   1 
ATOM 1567 C CA  ? CYS A 1 211 ?   6.620  -7.404   5.126 1.000 96.610 ? 211 CYS A CA  1 
ATOM 1568 C C   ? CYS A 1 211 ?   7.378  -6.949   6.368 1.000 96.610 ? 211 CYS A C   1 
ATOM 1569 C CB  ? CYS A 1 211 ?   7.560  -8.171   4.197 1.000 96.610 ? 211 CYS A CB  1 
ATOM 1570 O O   ? CYS A 1 211 ?   7.546  -7.720   7.315 1.000 96.610 ? 211 CYS A O   1 
ATOM 1571 S SG  ? CYS A 1 211 ?   9.027  -7.236   3.712 1.000 96.610 ? 211 CYS A SG  1 
ATOM 1572 N N   ? LYS A 1 212 ?   7.761  -5.689   6.457 1.000 96.380 ? 212 LYS A N   1 
ATOM 1573 C CA  ? LYS A 1 212 ?   8.538  -5.166   7.577 1.000 96.380 ? 212 LYS A CA  1 
ATOM 1574 C C   ? LYS A 1 212 ?   7.630  -4.746   8.729 1.000 96.380 ? 212 LYS A C   1 
ATOM 1575 C CB  ? LYS A 1 212 ?   9.396  -3.981   7.128 1.000 96.380 ? 212 LYS A CB  1 
ATOM 1576 O O   ? LYS A 1 212 ?   8.109  -4.418   9.816 1.000 96.380 ? 212 LYS A O   1 
ATOM 1577 C CG  ? LYS A 1 212 ?  10.492  -4.350   6.139 1.000 96.380 ? 212 LYS A CG  1 
ATOM 1578 C CD  ? LYS A 1 212 ?  11.461  -3.195   5.922 1.000 96.380 ? 212 LYS A CD  1 
ATOM 1579 C CE  ? LYS A 1 212 ?  12.646  -3.612   5.062 1.000 96.380 ? 212 LYS A CE  1 
ATOM 1580 N NZ  ? LYS A 1 212 ?  13.651  -2.515   4.934 1.000 96.380 ? 212 LYS A NZ  1 
ATOM 1581 N N   ? TYR A 1 213 ?   6.249  -4.761   8.513 1.000 97.310 ? 213 TYR A N   1 
ATOM 1582 C CA  ? TYR A 1 213 ?   5.330  -4.204   9.500 1.000 97.310 ? 213 TYR A CA  1 
ATOM 1583 C C   ? TYR A 1 213 ?   4.325  -5.251   9.963 1.000 97.310 ? 213 TYR A C   1 
ATOM 1584 C CB  ? TYR A 1 213 ?   4.592  -2.992   8.923 1.000 97.310 ? 213 TYR A CB  1 
ATOM 1585 O O   ? TYR A 1 213 ?   3.266  -4.912  10.495 1.000 97.310 ? 213 TYR A O   1 
ATOM 1586 C CG  ? TYR A 1 213 ?   5.496  -1.825   8.606 1.000 97.310 ? 213 TYR A CG  1 
ATOM 1587 C CD1 ? TYR A 1 213 ?   5.871  -0.919   9.596 1.000 97.310 ? 213 TYR A CD1 1 
ATOM 1588 C CD2 ? TYR A 1 213 ?   5.977  -1.626   7.316 1.000 97.310 ? 213 TYR A CD2 1 
ATOM 1589 C CE1 ? TYR A 1 213 ?   6.702   0.158   9.308 1.000 97.310 ? 213 TYR A CE1 1 
ATOM 1590 C CE2 ? TYR A 1 213 ?   6.808  -0.552   7.017 1.000 97.310 ? 213 TYR A CE2 1 
ATOM 1591 O OH  ? TYR A 1 213 ?   7.988   1.398   7.726 1.000 97.310 ? 213 TYR A OH  1 
ATOM 1592 C CZ  ? TYR A 1 213 ?   7.165   0.333   8.017 1.000 97.310 ? 213 TYR A CZ  1 
ATOM 1593 N N   ? LEU A 1 214 ?   4.642  -6.483   9.722 1.000 96.730 ? 214 LEU A N   1 
ATOM 1594 C CA  ? LEU A 1 214 ?   3.696  -7.537  10.072 1.000 96.730 ? 214 LEU A CA  1 
ATOM 1595 C C   ? LEU A 1 214 ?   3.423  -7.547  11.572 1.000 96.730 ? 214 LEU A C   1 
ATOM 1596 C CB  ? LEU A 1 214 ?   4.228  -8.903   9.629 1.000 96.730 ? 214 LEU A CB  1 
ATOM 1597 O O   ? LEU A 1 214 ?   2.271  -7.667  11.997 1.000 96.730 ? 214 LEU A O   1 
ATOM 1598 C CG  ? LEU A 1 214 ?   3.282 -10.091   9.812 1.000 96.730 ? 214 LEU A CG  1 
ATOM 1599 C CD1 ? LEU A 1 214 ?   1.970  -9.841   9.076 1.000 96.730 ? 214 LEU A CD1 1 
ATOM 1600 C CD2 ? LEU A 1 214 ?   3.938 -11.378   9.323 1.000 96.730 ? 214 LEU A CD2 1 
ATOM 1601 N N   ? LYS A 1 215 ?   4.476  -7.443  12.315 1.000 96.790 ? 215 LYS A N   1 
ATOM 1602 C CA  ? LYS A 1 215 ?   4.321  -7.444  13.767 1.000 96.790 ? 215 LYS A CA  1 
ATOM 1603 C C   ? LYS A 1 215 ?   3.448  -6.280  14.227 1.000 96.790 ? 215 LYS A C   1 
ATOM 1604 C CB  ? LYS A 1 215 ?   5.687  -7.377  14.453 1.000 96.790 ? 215 LYS A CB  1 
ATOM 1605 O O   ? LYS A 1 215 ?   2.533  -6.464  15.033 1.000 96.790 ? 215 LYS A O   1 
ATOM 1606 C CG  ? LYS A 1 215 ?   5.622  -7.460  15.971 1.000 96.790 ? 215 LYS A CG  1 
ATOM 1607 C CD  ? LYS A 1 215 ?   7.014  -7.489  16.589 1.000 96.790 ? 215 LYS A CD  1 
ATOM 1608 C CE  ? LYS A 1 215 ?   6.950  -7.562  18.109 1.000 96.790 ? 215 LYS A CE  1 
ATOM 1609 N NZ  ? LYS A 1 215 ?   5.787  -6.798  18.652 1.000 96.790 ? 215 LYS A NZ  1 
ATOM 1610 N N   ? TRP A 1 216 ?   3.701  -5.079  13.773 1.000 97.600 ? 216 TRP A N   1 
ATOM 1611 C CA  ? TRP A 1 216 ?   2.917  -3.899  14.124 1.000 97.600 ? 216 TRP A CA  1 
ATOM 1612 C C   ? TRP A 1 216 ?   1.455  -4.080  13.730 1.000 97.600 ? 216 TRP A C   1 
ATOM 1613 C CB  ? TRP A 1 216 ?   3.490  -2.651  13.447 1.000 97.600 ? 216 TRP A CB  1 
ATOM 1614 O O   ? TRP A 1 216 ?   0.552  -3.754  14.505 1.000 97.600 ? 216 TRP A O   1 
ATOM 1615 C CG  ? TRP A 1 216 ?   2.663  -1.416  13.645 1.000 97.600 ? 216 TRP A CG  1 
ATOM 1616 C CD1 ? TRP A 1 216 ?   2.649  -0.601  14.743 1.000 97.600 ? 216 TRP A CD1 1 
ATOM 1617 C CD2 ? TRP A 1 216 ?   1.725  -0.859  12.720 1.000 97.600 ? 216 TRP A CD2 1 
ATOM 1618 C CE2 ? TRP A 1 216 ?   1.178   0.295  13.323 1.000 97.600 ? 216 TRP A CE2 1 
ATOM 1619 C CE3 ? TRP A 1 216 ?   1.294  -1.224  11.437 1.000 97.600 ? 216 TRP A CE3 1 
ATOM 1620 N NE1 ? TRP A 1 216 ?   1.758   0.430  14.555 1.000 97.600 ? 216 TRP A NE1 1 
ATOM 1621 C CH2 ? TRP A 1 216 ?  -0.184   0.709  11.432 1.000 97.600 ? 216 TRP A CH2 1 
ATOM 1622 C CZ2 ? TRP A 1 216 ?   0.221   1.088  12.685 1.000 97.600 ? 216 TRP A CZ2 1 
ATOM 1623 C CZ3 ? TRP A 1 216 ?   0.341  -0.433  10.805 1.000 97.600 ? 216 TRP A CZ3 1 
ATOM 1624 N N   ? ILE A 1 217 ?   1.223  -4.619  12.558 1.000 97.920 ? 217 ILE A N   1 
ATOM 1625 C CA  ? ILE A 1 217 ?  -0.126  -4.845  12.050 1.000 97.920 ? 217 ILE A CA  1 
ATOM 1626 C C   ? ILE A 1 217 ?  -0.876  -5.795  12.980 1.000 97.920 ? 217 ILE A C   1 
ATOM 1627 C CB  ? ILE A 1 217 ?  -0.101  -5.412  10.612 1.000 97.920 ? 217 ILE A CB  1 
ATOM 1628 O O   ? ILE A 1 217 ?  -1.989  -5.495  13.419 1.000 97.920 ? 217 ILE A O   1 
ATOM 1629 C CG1 ? ILE A 1 217 ?   0.428  -4.358   9.632 1.000 97.920 ? 217 ILE A CG1 1 
ATOM 1630 C CG2 ? ILE A 1 217 ?  -1.493  -5.896  10.198 1.000 97.920 ? 217 ILE A CG2 1 
ATOM 1631 C CD1 ? ILE A 1 217 ?   0.790  -4.914   8.262 1.000 97.920 ? 217 ILE A CD1 1 
ATOM 1632 N N   ? GLN A 1 218 ?  -0.286  -6.853  13.324 1.000 97.470 ? 218 GLN A N   1 
ATOM 1633 C CA  ? GLN A 1 218 ?  -0.916  -7.871  14.159 1.000 97.470 ? 218 GLN A CA  1 
ATOM 1634 C C   ? GLN A 1 218 ?  -1.167  -7.347  15.569 1.000 97.470 ? 218 GLN A C   1 
ATOM 1635 C CB  ? GLN A 1 218 ?  -0.051  -9.132  14.213 1.000 97.470 ? 218 GLN A CB  1 
ATOM 1636 O O   ? GLN A 1 218 ?  -2.231  -7.585  16.145 1.000 97.470 ? 218 GLN A O   1 
ATOM 1637 C CG  ? GLN A 1 218 ?  -0.018  -9.912  12.906 1.000 97.470 ? 218 GLN A CG  1 
ATOM 1638 C CD  ? GLN A 1 218 ?   0.955 -11.075  12.941 1.000 97.470 ? 218 GLN A CD  1 
ATOM 1639 N NE2 ? GLN A 1 218 ?   0.719 -12.071  12.093 1.000 97.470 ? 218 GLN A NE2 1 
ATOM 1640 O OE1 ? GLN A 1 218 ?   1.911 -11.079  13.723 1.000 97.470 ? 218 GLN A OE1 1 
ATOM 1641 N N   ? ASP A 1 219 ?  -0.188  -6.680  16.114 1.000 97.600 ? 219 ASP A N   1 
ATOM 1642 C CA  ? ASP A 1 219 ?  -0.309  -6.121  17.457 1.000 97.600 ? 219 ASP A CA  1 
ATOM 1643 C C   ? ASP A 1 219 ?  -1.432  -5.089  17.524 1.000 97.600 ? 219 ASP A C   1 
ATOM 1644 C CB  ? ASP A 1 219 ?   1.014  -5.489  17.896 1.000 97.600 ? 219 ASP A CB  1 
ATOM 1645 O O   ? ASP A 1 219 ?  -2.172  -5.032  18.508 1.000 97.600 ? 219 ASP A O   1 
ATOM 1646 C CG  ? ASP A 1 219 ?   2.086  -6.517  18.214 1.000 97.600 ? 219 ASP A CG  1 
ATOM 1647 O OD1 ? ASP A 1 219 ?   1.762  -7.718  18.334 1.000 97.600 ? 219 ASP A OD1 1 
ATOM 1648 O OD2 ? ASP A 1 219 ?   3.264  -6.122  18.347 1.000 97.600 ? 219 ASP A OD2 1 
ATOM 1649 N N   ? THR A 1 220 ?  -1.524  -4.231  16.546 1.000 97.310 ? 220 THR A N   1 
ATOM 1650 C CA  ? THR A 1 220 ?  -2.563  -3.209  16.504 1.000 97.310 ? 220 THR A CA  1 
ATOM 1651 C C   ? THR A 1 220 ?  -3.946  -3.847  16.415 1.000 97.310 ? 220 THR A C   1 
ATOM 1652 C CB  ? THR A 1 220 ?  -2.359  -2.252  15.314 1.000 97.310 ? 220 THR A CB  1 
ATOM 1653 O O   ? THR A 1 220 ?  -4.874  -3.433  17.114 1.000 97.310 ? 220 THR A O   1 
ATOM 1654 C CG2 ? THR A 1 220 ?  -3.427  -1.163  15.294 1.000 97.310 ? 220 THR A CG2 1 
ATOM 1655 O OG1 ? THR A 1 220 ?  -1.068  -1.639  15.418 1.000 97.310 ? 220 THR A OG1 1 
ATOM 1656 N N   ? ILE A 1 221 ?  -4.095  -4.883  15.551 1.000 97.060 ? 221 ILE A N   1 
ATOM 1657 C CA  ? ILE A 1 221 ?  -5.368  -5.577  15.392 1.000 97.060 ? 221 ILE A CA  1 
ATOM 1658 C C   ? ILE A 1 221 ?  -5.741  -6.278  16.697 1.000 97.060 ? 221 ILE A C   1 
ATOM 1659 C CB  ? ILE A 1 221 ?  -5.315  -6.597  14.232 1.000 97.060 ? 221 ILE A CB  1 
ATOM 1660 O O   ? ILE A 1 221 ?  -6.880  -6.179  17.158 1.000 97.060 ? 221 ILE A O   1 
ATOM 1661 C CG1 ? ILE A 1 221 ?  -5.287  -5.870  12.883 1.000 97.060 ? 221 ILE A CG1 1 
ATOM 1662 C CG2 ? ILE A 1 221 ?  -6.500  -7.564  14.309 1.000 97.060 ? 221 ILE A CG2 1 
ATOM 1663 C CD1 ? ILE A 1 221 ?  -5.111  -6.795  11.686 1.000 97.060 ? 221 ILE A CD1 1 
ATOM 1664 N N   ? ARG A 1 222 ?  -4.892  -6.984  17.396 1.000 95.850 ? 222 ARG A N   1 
ATOM 1665 C CA  ? ARG A 1 222 ?  -5.119  -7.727  18.632 1.000 95.850 ? 222 ARG A CA  1 
ATOM 1666 C C   ? ARG A 1 222 ?  -5.461  -6.785  19.782 1.000 95.850 ? 222 ARG A C   1 
ATOM 1667 C CB  ? ARG A 1 222 ?  -3.889  -8.565  18.989 1.000 95.850 ? 222 ARG A CB  1 
ATOM 1668 O O   ? ARG A 1 222 ?  -6.302  -7.106  20.624 1.000 95.850 ? 222 ARG A O   1 
ATOM 1669 C CG  ? ARG A 1 222 ?  -3.738  -9.825  18.152 1.000 95.850 ? 222 ARG A CG  1 
ATOM 1670 C CD  ? ARG A 1 222 ?  -2.754 -10.803  18.778 1.000 95.850 ? 222 ARG A CD  1 
ATOM 1671 N NE  ? ARG A 1 222 ?  -1.437 -10.199  18.961 1.000 95.850 ? 222 ARG A NE  1 
ATOM 1672 N NH1 ? ARG A 1 222 ?  -0.564 -11.003  16.979 1.000 95.850 ? 222 ARG A NH1 1 
ATOM 1673 N NH2 ? ARG A 1 222 ?   0.729  -9.717  18.369 1.000 95.850 ? 222 ARG A NH2 1 
ATOM 1674 C CZ  ? ARG A 1 222 ?  -0.427 -10.308  18.103 1.000 95.850 ? 222 ARG A CZ  1 
ATOM 1675 N N   ? GLY A 1 223 ?  -4.859  -5.655  19.815 1.000 93.330 ? 223 GLY A N   1 
ATOM 1676 C CA  ? GLY A 1 223 ?  -4.998  -4.696  20.899 1.000 93.330 ? 223 GLY A CA  1 
ATOM 1677 C C   ? GLY A 1 223 ?  -6.247  -3.843  20.785 1.000 93.330 ? 223 GLY A C   1 
ATOM 1678 O O   ? GLY A 1 223 ?  -6.582  -3.097  21.708 1.000 93.330 ? 223 GLY A O   1 
ATOM 1679 N N   ? ASN A 1 224 ?  -7.061  -3.960  19.689 1.000 88.210 ? 224 ASN A N   1 
ATOM 1680 C CA  ? ASN A 1 224 ?  -8.237  -3.131  19.448 1.000 88.210 ? 224 ASN A CA  1 
ATOM 1681 C C   ? ASN A 1 224 ?  -9.474  -3.980  19.169 1.000 88.210 ? 224 ASN A C   1 
ATOM 1682 C CB  ? ASN A 1 224 ?  -7.984  -2.164  18.289 1.000 88.210 ? 224 ASN A CB  1 
ATOM 1683 O O   ? ASN A 1 224 ? -10.600  -3.542  19.410 1.000 88.210 ? 224 ASN A O   1 
ATOM 1684 C CG  ? ASN A 1 224 ?  -7.142  -0.971  18.697 1.000 88.210 ? 224 ASN A CG  1 
ATOM 1685 N ND2 ? ASN A 1 224 ?  -5.846  -1.038  18.420 1.000 88.210 ? 224 ASN A ND2 1 
ATOM 1686 O OD1 ? ASN A 1 224 ?  -7.653   0.003  19.257 1.000 88.210 ? 224 ASN A OD1 1 
# 
loop_
_struct_sheet_range.sheet_id 
_struct_sheet_range.id 
_struct_sheet_range.beg_label_comp_id 
_struct_sheet_range.beg_label_asym_id 
_struct_sheet_range.beg_label_seq_id 
_struct_sheet_range.pdbx_beg_PDB_ins_code 
_struct_sheet_range.end_label_comp_id 
_struct_sheet_range.end_label_asym_id 
_struct_sheet_range.end_label_seq_id 
_struct_sheet_range.pdbx_end_PDB_ins_code 
_struct_sheet_range.beg_auth_comp_id 
_struct_sheet_range.beg_auth_asym_id 
_struct_sheet_range.beg_auth_seq_id 
_struct_sheet_range.end_auth_comp_id 
_struct_sheet_range.end_auth_asym_id 
_struct_sheet_range.end_auth_seq_id 
A A GLU A   6 ? PRO A   7 ? GLU A 6   PRO A 7   
A B ASN A 104 ? LEU A 105 ? ASN A 104 LEU A 105 
A C LYS A 115 ? GLY A 120 ? LYS A 115 GLY A 120 
A D MET A 136 ? ILE A 143 ? MET A 136 ILE A 143 
A E MET A 160 ? GLY A 164 ? MET A 160 GLY A 164 
A F PRO A 180 ? CYS A 183 ? PRO A 180 CYS A 183 
A G LYS A 186 ? TRP A 193 ? LYS A 186 TRP A 193 
A H GLY A 205 ? GLN A 209 ? GLY A 205 GLN A 209 
B I GLN A  16 ? LYS A  21 ? GLN A 16  LYS A 21  
B J GLN A  24 ? HIS A  33 ? GLN A 24  HIS A 33  
B K TRP A  36 ? THR A  39 ? TRP A 36  THR A 39  
B L TYR A  48 ? LEU A  52 ? TYR A 48  LEU A 52  
B M ARG A  63 ? ARG A  72 ? ARG A 63  ARG A 72  
B N MET A  86 ? LEU A  90 ? MET A 86  LEU A 90  
C O GLN A  56 ? GLN A  56 ? GLN A 56  GLN A 56  
C P LYS A 134 ? LYS A 134 ? LYS A 134 LYS A 134 
# 
loop_
_struct_conf.id 
_struct_conf.conf_type_id 
_struct_conf.beg_label_comp_id 
_struct_conf.beg_label_asym_id 
_struct_conf.beg_label_seq_id 
_struct_conf.pdbx_beg_PDB_ins_code 
_struct_conf.end_label_comp_id 
_struct_conf.end_label_asym_id 
_struct_conf.end_label_seq_id 
_struct_conf.pdbx_end_PDB_ins_code 
_struct_conf.beg_auth_comp_id 
_struct_conf.beg_auth_asym_id 
_struct_conf.beg_auth_seq_id 
_struct_conf.end_auth_comp_id 
_struct_conf.end_auth_asym_id 
_struct_conf.end_auth_seq_id 
TURN_TY1_P1   TURN_TY1_P   ILE A   3 ? GLY A   4 ? ILE A 3   GLY A 4   
STRN1         STRN         GLU A   6 ? PRO A   7 ? GLU A 6   PRO A 7   
HELX_LH_PP_P1 HELX_LH_PP_P CYS A   8 ? THR A   9 ? CYS A 8   THR A 9   
TURN_TY1_P2   TURN_TY1_P   GLU A  10 ? GLY A  11 ? GLU A 10  GLY A 11  
BEND1         BEND         SER A  12 ? SER A  12 ? SER A 12  SER A 12  
TURN_TY1_P3   TURN_TY1_P   PRO A  14 ? TRP A  15 ? PRO A 14  TRP A 15  
STRN2         STRN         GLN A  16 ? LYS A  21 ? GLN A 16  LYS A 21  
TURN_TY1_P4   TURN_TY1_P   GLY A  22 ? ASP A  23 ? GLY A 22  ASP A 23  
STRN3         STRN         GLN A  24 ? HIS A  33 ? GLN A 24  HIS A 33  
TURN_TY1_P5   TURN_TY1_P   PRO A  34 ? ARG A  35 ? PRO A 34  ARG A 35  
STRN4         STRN         TRP A  36 ? THR A  39 ? TRP A 36  THR A 39  
HELX_RH_3T_P1 HELX_RH_3T_P ALA A  41 ? CYS A  43 ? ALA A 41  CYS A 43  
BEND2         BEND         SER A  46 ? SER A  46 ? SER A 46  SER A 46  
STRN5         STRN         TYR A  48 ? LEU A  52 ? TYR A 48  LEU A 52  
BEND3         BEND         GLY A  53 ? GLY A  53 ? GLY A 53  GLY A 53  
BEND4         BEND         ASP A  55 ? ASP A  55 ? ASP A 55  ASP A 55  
STRN6         STRN         GLN A  56 ? GLN A  56 ? GLN A 56  GLN A 56  
TURN_TY1_P6   TURN_TY1_P   LEU A  57 ? GLY A  58 ? LEU A 57  GLY A 58  
TURN_TY1_P7   TURN_TY1_P   LYS A  60 ? SER A  61 ? LYS A 60  SER A 61  
BEND5         BEND         GLY A  62 ? GLY A  62 ? GLY A 62  GLY A 62  
STRN7         STRN         ARG A  63 ? ARG A  72 ? ARG A 63  ARG A 72  
TURN_TY1_P8   TURN_TY1_P   PRO A  74 ? GLY A  75 ? PRO A 74  GLY A 75  
TURN_TY1_P9   TURN_TY1_P   THR A  78 ? THR A  80 ? THR A 78  THR A 80  
TURN_TY1_P10  TURN_TY1_P   VAL A  82 ? ASN A  83 ? VAL A 82  ASN A 83  
STRN8         STRN         MET A  86 ? LEU A  90 ? MET A 86  LEU A 90  
BEND6         BEND         SER A  91 ? SER A  92 ? SER A 91  SER A 92  
BEND7         BEND         ALA A  98 ? LYS A  99 ? ALA A 98  LYS A 99  
HELX_LH_PP_P2 HELX_LH_PP_P MET A 102 ? VAL A 103 ? MET A 102 VAL A 103 
STRN9         STRN         ASN A 104 ? LEU A 105 ? ASN A 104 LEU A 105 
BEND8         BEND         SER A 107 ? ARG A 108 ? SER A 107 ARG A 108 
HELX_LH_PP_P3 HELX_LH_PP_P CYS A 109 ? PRO A 111 ? CYS A 109 PRO A 111 
TURN_TY1_P11  TURN_TY1_P   PRO A 112 ? GLY A 113 ? PRO A 112 GLY A 113 
STRN10        STRN         LYS A 115 ? GLY A 120 ? LYS A 115 GLY A 120 
BEND9         BEND         TRP A 121 ? GLY A 122 ? TRP A 121 GLY A 122 
BEND10        BEND         THR A 124 ? ASP A 128 ? THR A 124 ASP A 128 
BEND11        BEND         LYS A 133 ? LYS A 133 ? LYS A 133 LYS A 133 
STRN11        STRN         LYS A 134 ? LYS A 134 ? LYS A 134 LYS A 134 
STRN12        STRN         MET A 136 ? ILE A 143 ? MET A 136 ILE A 143 
HELX_RH_AL_P1 HELX_RH_AL_P PRO A 145 ? TYR A 152 ? PRO A 145 TYR A 152 
HELX_RH_3T_P2 HELX_RH_3T_P LYS A 153 ? LEU A 155 ? LYS A 153 LEU A 155 
TURN_TY1_P12  TURN_TY1_P   ASN A 158 ? ALA A 159 ? ASN A 158 ALA A 159 
STRN13        STRN         MET A 160 ? GLY A 164 ? MET A 160 GLY A 164 
TURN_TY1_P13  TURN_TY1_P   PRO A 166 ? ASN A 167 ? PRO A 166 ASN A 167 
TURN_TY1_P14  TURN_TY1_P   ASN A 174 ? GLY A 175 ? ASN A 174 GLY A 175 
TURN_TY1_P15  TURN_TY1_P   SER A 177 ? GLY A 178 ? SER A 177 GLY A 178 
STRN14        STRN         PRO A 180 ? CYS A 183 ? PRO A 180 CYS A 183 
TURN_TY1_P16  TURN_TY1_P   ASN A 184 ? GLY A 185 ? ASN A 184 GLY A 185 
STRN15        STRN         LYS A 186 ? TRP A 193 ? LYS A 186 TRP A 193 
BEND12        BEND         PHE A 196 ? CYS A 198 ? PHE A 196 CYS A 198 
TURN_TY1_P17  TURN_TY1_P   PRO A 201 ? ASN A 202 ? PRO A 201 ASN A 202 
STRN16        STRN         GLY A 205 ? GLN A 209 ? GLY A 205 GLN A 209 
HELX_RH_3T_P3 HELX_RH_3T_P VAL A 210 ? TYR A 213 ? VAL A 210 TYR A 213 
HELX_RH_AL_P2 HELX_RH_AL_P LEU A 214 ? ARG A 222 ? LEU A 214 ARG A 222 
TURN_TY1_P18  TURN_TY1_P   GLY A 223 ? GLY A 223 ? GLY A 223 GLY A 223 
# 
