# Supplementary material for: FlatProt: 2D visualization eases protein structure comparison
Source: BMC Bioinformatics. 2025 Aug 13;26:210. doi: 10.1186/s12859-025-06233-x (PMC12344939; doi:10.1186/s12859-025-06233-x)
Supplement: Supplementary file 1 — Supplementary Material 1 [file 12859_2025_6233_MOESM1_ESM.zip › KLK/structures/EreuK5.cif]

data_EreuK5
# 
_entry.id   EreuK5 
# 
_entity.id                         1      
_entity.type                       polymer 
_entity.pdbx_description           polymer-1 
_entity.formula_weight             24619.9 
_entity.pdbx_number_of_molecules        1 
# 
loop_
_struct_sheet.id 
_struct_sheet.number_strands 
A 8 
B 6 
C 2 
D 2 
# 
loop_
_struct_conf_type.id 
_struct_conf_type.criteria 
TURN_TY1_P   DSSP 
STRN         DSSP 
HELX_LH_PP_P DSSP 
BEND         DSSP 
HELX_RH_3T_P DSSP 
HELX_RH_AL_P DSSP 
# 
_struct_asym.id          A 
_struct_asym.entity_id   1 
# 
_software.pdbx_ordinal     1 
_software.name             dssp 
_software.version          4.4.10 
_software.date             ? 
_software.classification   'model annotation' 
# 
_entity_poly.entity_id                      1 
_entity_poly.type                           polypeptide(L) 
_entity_poly.nstd_linkage                   n 
_entity_poly.nstd_monomer                   n 
_entity_poly.pdbx_seq_one_letter_code       
;RIVNGSECEKNHQPWQGALLFSNQLYCGAVLVNPQWLLTAAHCHKSSIKIRLGHHSLSPYESGQQLFQGIKSIPHPGYSH
PGHSNDLMLIKLNRKIRESEAVRPIDVGKQCPSTGTNCQVSGWGTTSSPQVHFPKALQCLNITVLSEERCKAAYPGQIDA
TMFCAGDQVGRDSCQGDSGGPVICNGVLQGLVSWGDFPCGQPNKPGVYTRLCYFSKWIENTINSN
;
_entity_poly.pdbx_seq_one_letter_code_can   
;RIVNGSECEKNHQPWQGALLFSNQLYCGAVLVNPQWLLTAAHCHKSSIKIRLGHHSLSPYESGQQLFQGIKSIPHPGYSH
PGHSNDLMLIKLNRKIRESEAVRPIDVGKQCPSTGTNCQVSGWGTTSSPQVHFPKALQCLNITVLSEERCKAAYPGQIDA
TMFCAGDQVGRDSCQGDSGGPVICNGVLQGLVSWGDFPCGQPNKPGVYTRLCYFSKWIENTINSN
;
_entity_poly.pdbx_strand_id                 A 
# 
loop_
_dssp_struct_summary.entry_id 
_dssp_struct_summary.label_comp_id 
_dssp_struct_summary.label_asym_id 
_dssp_struct_summary.label_seq_id 
_dssp_struct_summary.secondary_structure 
_dssp_struct_summary.ss_bridge 
_dssp_struct_summary.helix_3_10 
_dssp_struct_summary.helix_alpha 
_dssp_struct_summary.helix_pi 
_dssp_struct_summary.helix_pp 
_dssp_struct_summary.bend 
_dssp_struct_summary.chirality 
_dssp_struct_summary.sheet 
_dssp_struct_summary.strand 
_dssp_struct_summary.ladder_1 
_dssp_struct_summary.ladder_2 
_dssp_struct_summary.accessibility 
_dssp_struct_summary.TCO 
_dssp_struct_summary.kappa 
_dssp_struct_summary.alpha 
_dssp_struct_summary.phi 
_dssp_struct_summary.psi 
_dssp_struct_summary.x_ca 
_dssp_struct_summary.y_ca 
_dssp_struct_summary.z_ca 
EreuK5 ARG A 1   . . . . . . . . . . . . ? .      .     .      .      120.7  -3.3  8.6   -10.6 
EreuK5 ILE A 2   . . > . . . . - . . . . ? -0.970 .     -148.5 -92.1  72.9   -4.1  5.6   -12.4 
EreuK5 VAL A 3   T . 3 . . . S + . . . . ? -0.656 80.9  6.4    -45.5  113.8  -2.9  7.6   -15.4 
EreuK5 ASN A 4   T . 3 . . . S + . . . . ? 0.801  103.7 138.4  79.2   16.8   -5.0  6.3   -18.4 
EreuK5 GLY A 5   . . < . . . . - . . . . ? -0.392 43.2  -137.2 -82.3  168.6  -7.1  4.1   -16.0 
EreuK5 SER A 6   E . . . . . . - A A A . ? -0.910 35.3  -75.7  -126.4 153.0  -10.9 3.6   -16.1 
EreuK5 GLU A 7   E . . . . > . - A A A . ? -0.358 55.4  -117.2 -47.8  132.0  -13.6 3.6   -13.6 
EreuK5 CYS A 8   P . . . . P . - . . . . ? -0.468 30.1  -100.9 -69.9  145.4  -13.6 0.2   -11.7 
EreuK5 GLU A 9   P . > . . P . - . . . . ? -0.484 52.0  -90.2  -62.2  140.2  -16.5 -2.1  -11.9 
EreuK5 LYS A 10  T . 3 . . < S + . . . . ? -0.254 108.6 2.5    -55.5  130.9  -18.7 -1.8  -8.8  
EreuK5 ASN A 11  T . 3 . . . S + . . . . ? 0.561  94.8  118.1  72.8   10.1   -17.6 -4.3  -5.9  
EreuK5 HIS A 12  S . < . . . S + . . . . ? 0.666  77.5  43.7   -83.2  -13.1  -14.7 -5.6  -8.1  
EreuK5 GLN A 13  . . > . . . . + . . . . ? -0.542 65.7  160.5  -127.5 68.3   -12.2 -4.3  -5.4  
EreuK5 PRO A 14  T . 3 . . . S + . . . . ? 0.596  74.2  56.5   -72.5  -3.8   -13.8 -5.5  -2.1  
EreuK5 TRP A 15  T . 3 . . . S + . . . . ? 0.474  79.3  115.7  -101.5 -11.3  -10.4 -5.2  -0.3  
EreuK5 GLN A 16  E . < . . . . - B I I . ? -0.484 44.7  -171.9 -69.3  131.3  -9.9  -1.5  -1.2  
EreuK5 GLY A 17  E . . . . . . - B I I J ? -0.921 15.9  -141.4 -122.9 150.4  -9.8  0.9   1.8   
EreuK5 ALA A 18  E . . . . . . - B I I J ? -0.952 9.0   -151.3 -112.5 121.1  -9.7  4.8   2.1   
EreuK5 LEU A 19  E . . . . . . - B I I J ? -0.844 18.3  -159.5 -88.4  126.2  -7.7  6.5   4.7   
EreuK5 LEU A 20  E . . . . . . - B I I J ? -0.888 16.3  -168.7 -114.9 129.7  -9.2  9.8   5.6   
EreuK5 PHE A 21  E . > . . . S - B I I . ? -0.990 89.1  -18.1  -110.3 114.6  -7.6  12.8  7.3   
EreuK5 SER A 22  T . 3 . . . S - . . . . ? 0.913  129.3 -56.1  54.8   33.0   -10.2 15.4  8.5   
EreuK5 ASN A 23  T . 3 . . . S + . . . . ? 0.559  115.0 118.9  80.2   8.0    -12.7 13.5  5.9   
EreuK5 GLN A 24  E . < . . . S - B J I . ? -0.929 75.8  -106.7 -105.6 133.6  -10.3 14.1  3.1   
EreuK5 LEU A 25  E . . . . . . + B J I . ? -0.385 47.9  160.7  -55.9  128.5  -8.9  11.2  1.2   
EreuK5 TYR A 26  E . . . . . . - B J . . ? 0.743  58.4  -12.5  -116.9 -52.7  -5.2  10.9  2.2   
EreuK5 CYS A 27  E . . . . . . - B J I . ? -0.909 62.2  -113.4 -144.8 165.3  -4.0  7.3   1.3   
EreuK5 GLY A 28  E . . . . . . - B J I . ? -0.568 27.3  -167.6 -94.0  170.9  -5.3  4.0   0.2   
EreuK5 ALA A 29  E . . . . . . - B J I . ? -0.970 15.0  -131.3 -154.2 161.0  -5.2  0.7   2.2   
EreuK5 VAL A 30  E . . . . . . - B J I K ? -0.984 17.2  -131.4 -124.2 126.7  -5.8  -3.0  1.6   
EreuK5 LEU A 31  E . . . . . . + B J . K ? -0.667 37.5  159.8  -73.0  116.7  -8.0  -5.2  3.8   
EreuK5 VAL A 32  E . . . . . . + B J . . ? 0.520  65.4  17.6   -120.1 -10.7  -5.7  -8.3  4.5   
EreuK5 ASN A 33  E . > . . . S - B J . K ? -0.962 90.1  -92.5  -156.7 161.2  -7.5  -9.7  7.6   
EreuK5 PRO A 34  T . 3 . . . S + . . . . ? 0.749  127.8 16.1   -54.8  -13.7  -11.0 -9.2  9.4   
EreuK5 GLN A 35  T . 3 . . . S + . . . . ? 0.175  114.2 85.4   -140.7 10.8   -9.5  -6.5  11.5  
EreuK5 TRP A 36  E . < . . . . - B K K L ? -0.989 47.6  -168.5 -131.3 134.4  -6.3  -5.5  9.7   
EreuK5 LEU A 37  E . . . . . . - B K K L ? -0.914 13.4  -144.1 -112.2 144.6  -5.4  -3.1  6.9   
EreuK5 LEU A 38  E . . . . . . + B K K L ? -0.894 32.8  148.3  -103.1 137.3  -2.2  -2.9  4.9   
EreuK5 THR A 39  E . . . . . . - B K . L ? -0.888 50.6  -70.6  -152.6 175.4  -0.9  0.6   3.7   
EreuK5 ALA A 40  . . > . . . . - . . . . ? -0.636 34.5  -134.9 -74.5  139.8  2.2   2.5   3.0   
EreuK5 ALA A 41  G . > . . . S + . . . . ? 0.798  105.0 65.3   -64.4  -30.0  4.3   3.5   6.1   
EreuK5 HIS A 42  G . 3 . . . S + . . . . ? 0.573  90.6  68.6   -73.2  1.5    4.8   7.0   4.7   
EreuK5 CYS A 43  G . < . . . S + . . . . ? 0.340  71.8  137.4  -95.6  2.9    0.9   7.4   5.1   
EreuK5 HIS A 44  . . < . . . . + . . . . ? -0.308 23.2  165.3  -62.4  130.5  1.2   7.3   8.9   
EreuK5 LYS A 45  . . . . . . . - . . . . ? -0.956 47.0  -117.4 -142.1 158.7  -0.9  9.9   10.8  
EreuK5 SER A 46  S . . . . . S + . . . . ? 0.798  106.0 30.0   -71.7  -21.7  -2.1  10.4  14.6  
EreuK5 SER A 47  S . . . . . S - . . . . ? -0.982 71.3  -179.4 -144.3 114.0  -5.9  9.9   13.6  
EreuK5 ILE A 48  . . . . . . . - . . . . ? -0.985 10.9  -162.8 -123.8 116.3  -7.0  7.7   10.7  
EreuK5 LYS A 49  E . . . . . . - B L J M ? -0.858 16.8  -152.2 -87.3  137.5  -10.6 7.2   9.6   
EreuK5 ILE A 50  E . . . . . . - B L J M ? -0.960 10.4  -164.5 -120.0 130.5  -11.1 4.2   7.4   
EreuK5 ARG A 51  E . . . . . . - B L J M ? -0.977 10.9  -176.0 -111.2 126.6  -13.8 3.7   4.8   
EreuK5 LEU A 52  E . . . . . . + B L J M ? -0.893 63.0  27.3   -115.4 146.5  -14.5 0.1   3.4   
EreuK5 GLY A 53  S . . . . . S + . . . . ? 0.714  81.1  143.1  85.9   19.9   -16.8 -1.0  0.6   
EreuK5 HIS A 54  . . . . . . . + . . . . ? -0.853 27.6  170.4  -101.6 126.2  -16.8 2.4   -1.4  
EreuK5 HIS A 55  S . . . . . S + . . . . ? 0.702  84.5  29.8   -89.0  -35.1  -16.9 2.6   -5.2  
EreuK5 SER A 56  B . . . . . S - C O O . ? -0.956 82.4  -125.8 -124.0 136.8  -17.4 6.4   -4.9  
EreuK5 LEU A 57  . . . . . . . + . . . . ? 0.224  68.3  134.8  -69.2  19.8   -16.1 8.6   -2.1  
EreuK5 SER A 58  . . . . . . . - . . . . ? -0.422 67.9  -123.0 -67.6  141.0  -19.8 9.8   -1.7  
EreuK5 PRO A 59  S . . . . . S + . . . . ? 0.765  101.0 54.4   -60.1  -18.5  -21.0 9.9   1.9   
EreuK5 TYR A 60  . . . . . . . + . . . . ? -0.891 64.5  139.0  -129.5 97.9   -23.9 7.5   1.0   
EreuK5 GLU A 61  . . > . . . . - . . . . ? -0.994 51.9  -112.6 -132.4 127.5  -23.0 4.0   -0.7  
EreuK5 SER A 62  T . 3 . . . S + . . . . ? -0.399 99.5  25.7   -54.3  134.9  -24.6 0.7   0.1   
EreuK5 GLY A 63  T . 3 . . . S + . . . . ? 0.473  86.4  146.1  91.0   5.5    -22.3 -1.8  1.8   
EreuK5 GLN A 64  . . < . . . . - . . . . ? -0.457 29.9  -164.3 -82.1  144.7  -20.0 0.7   3.3   
EreuK5 GLN A 65  E . . . . . . - B M M . ? -1.000 4.9   -152.3 -129.8 132.9  -18.3 0.2   6.6   
EreuK5 LEU A 66  E . . . . . . + B M M . ? -0.901 19.9  173.2  -109.0 136.9  -16.6 2.9   8.7   
EreuK5 PHE A 67  E . . . . . . - B M M . ? -0.925 26.9  -134.7 -139.6 157.8  -13.8 2.3   11.1  
EreuK5 GLN A 68  E . . . . . . - B M M . ? -0.939 25.7  -126.6 -107.5 137.2  -11.3 3.9   13.4  
EreuK5 GLY A 69  E . . . . . . + B M N . ? -0.731 27.1  177.1  -79.1  124.8  -7.6  2.9   13.5  
EreuK5 ILE A 70  E . . . . . . + B M . . ? 0.631  69.4  25.6   -103.4 -13.4  -6.7  2.0   17.0  
EreuK5 LYS A 71  E . . . . . . - B M N . ? -0.980 58.0  -168.3 -154.8 132.6  -3.2  1.0   16.2  
EreuK5 SER A 72  E . . . . . . - B M N . ? -0.993 7.1   -172.1 -122.8 123.5  -0.6  1.7   13.4  
EreuK5 ILE A 73  E . . . . . . - B M N . ? -0.874 7.1   -160.9 -119.9 96.5   2.5   -0.5  13.1  
EreuK5 PRO A 74  E . . . . . . - B M N . ? -0.464 39.3  -92.7  -71.4  144.4  5.1   0.7   10.6  
EreuK5 HIS A 75  . . > . . . . - . . . . ? -0.377 33.8  -130.8 -51.1  134.1  7.6   -1.8  9.4   
EreuK5 PRO A 76  T . 3 . . . S + . . . . ? 0.756  106.5 52.7   -62.5  -26.0  10.6  -1.5  11.8  
EreuK5 GLY A 77  T . 3 . . . S + . . . . ? 0.293  77.2  132.9  -92.9  4.4    13.0  -1.4  8.8   
EreuK5 TYR A 78  . . < . . . . - . . . . ? -0.435 38.9  -163.9 -58.5  127.1  11.1  1.5   7.1   
EreuK5 SER A 79  . . . > . . . - . . . . ? -0.926 10.0  -119.7 -117.4 143.7  13.6  4.1   5.9   
EreuK5 HIS A 80  T . . 4 . . S + . . . . ? -0.991 89.3  5.7    -124.7 128.3  13.0  7.8   4.8   
EreuK5 PRO A 81  T . . 4 . . S + . . . . ? -0.987 126.8 60.9   -97.7  3.6    13.6  9.2   2.2   
EreuK5 GLY A 82  T . . 4 . . S - . . . . ? 0.643  88.9  -144.3 -69.5  -9.1   14.7  5.8   0.5   
EreuK5 HIS A 83  . . > < . . . + . . . . ? 0.788  36.8  166.1  47.2   27.6   11.2  4.4   1.2   
EreuK5 SER A 84  T . 3 . . . . + . . . . ? -0.598 69.0  5.8    -67.3  135.2  12.7  1.0   1.9   
EreuK5 ASN A 85  T . 3 . . . S + . . . . ? 0.884  82.3  179.1  59.8   34.4   10.2  -1.4  3.6   
EreuK5 ASP A 86  . . < . . . . + . . . . ? -0.430 34.7  116.5  -68.4  65.0   7.4   1.3   3.1   
EreuK5 LEU A 87  . . . . . . . + . . . . ? -0.997 36.7  178.6  -141.9 140.4  4.6   -0.8  4.7   
EreuK5 MET A 88  E . . . . . . - B N L N ? -0.995 19.8  -136.7 -141.2 143.6  2.4   -0.4  7.8   
EreuK5 LEU A 89  E . . . . . . - B N L N ? -0.856 13.5  -158.6 -101.1 137.0  -0.4  -2.3  9.4   
EreuK5 ILE A 90  E . . . . . . - B N L N ? -0.984 7.7   -147.2 -116.9 122.8  -3.5  -0.6  10.8  
EreuK5 LYS A 91  E . . . . . . - B N L N ? -0.781 18.2  -134.7 -87.7  127.1  -5.7  -2.4  13.4  
EreuK5 LEU A 92  E . . . . . . - B N . N ? -0.457 16.1  -121.8 -78.5  153.9  -9.4  -1.6  13.2  
EreuK5 ASN A 93  S . . . . . S + . . . . ? 0.647  95.4  7.2    -72.7  -8.4   -11.4 -0.7  16.3  
EreuK5 ARG A 94  S . . . . . S - . . . . ? -0.977 90.2  -82.0  -161.0 166.5  -13.7 -3.8  15.4  
EreuK5 LYS A 95  . . . . . . . - . . . . ? -0.414 47.2  -113.6 -73.9  149.8  -14.1 -6.8  13.0  
EreuK5 ILE A 96  . . . . . . . - . . . . ? -0.391 16.4  -124.6 -79.2  151.5  -15.5 -6.3  9.5   
EreuK5 ARG A 97  . . . . . . . - . . . . ? -0.911 33.8  -131.7 -91.2  102.9  -18.8 -7.7  8.3   
EreuK5 GLU A 98  . . . . . . . + . . . . ? -0.321 44.4  144.3  -58.8  137.8  -17.7 -9.6  5.2   
EreuK5 SER A 99  . . . . . . . - . . . . ? -0.871 67.4  -78.9  -154.0 -179.5 -20.0 -8.9  2.1   
EreuK5 GLU A 100 S . . . . . S + . . . . ? 0.797  132.5 45.5   -60.4  -20.1  -19.7 -8.6  -1.7  
EreuK5 ALA A 101 S . . . . . S + . . . . ? 0.639  116.9 41.4   -102.7 -15.8  -18.4 -5.1  -1.0  
EreuK5 VAL A 102 . . . . . . . + . . . . ? -0.932 65.9  136.5  -143.6 114.2  -15.9 -5.9  1.7   
EreuK5 ARG A 103 . . . . . . . - . . . . ? -0.965 47.8  -109.5 -156.0 142.4  -13.6 -8.9  1.9   
EreuK5 PRO A 104 . . . . . . . - . . . . ? -0.346 29.3  -143.8 -70.2  154.8  -10.0 -9.5  2.8   
EreuK5 ILE A 105 . . . . . . . - . . . . ? -0.890 20.1  -109.0 -116.3 147.3  -7.4  -10.4 0.0   
EreuK5 ASP A 106 P . . . . > . - . . . . ? -0.486 27.9  -124.2 -74.1  142.9  -4.4  -12.8 0.3   
EreuK5 VAL A 107 B . . . . P . - A B B . ? -0.714 31.4  -112.6 -86.4  127.7  -0.9  -11.4 0.4   
EreuK5 GLY A 108 P . . . . < . - . . . . ? -0.425 25.0  -169.8 -60.8  131.0  1.4   -12.9 -2.3  
EreuK5 LYS A 109 S . . . . . S + . . . . ? 0.663  73.4  65.6   -94.6  -20.4  4.2   -15.2 -0.9  
EreuK5 GLN A 110 S . . . . . S - . . . . ? -0.872 91.3  -114.2 -106.5 141.0  5.8   -15.3 -4.3  
EreuK5 CYS A 111 P . . . . > . - . . . . ? -0.391 36.2  -104.1 -74.2  141.5  7.3   -12.3 -6.0  
EreuK5 PRO A 112 P . . . . P . - . . . . ? -0.410 37.2  -129.3 -61.0  138.4  5.6   -11.1 -9.2  
EreuK5 SER A 113 P . > . . P . - . . . . ? -0.606 32.6  -85.4  -85.7  152.5  7.6   -12.1 -12.4 
EreuK5 THR A 114 T . 3 . . < S + . . . . ? -0.273 116.3 25.3   -51.4  135.4  8.6   -9.6  -15.1 
EreuK5 GLY A 115 T . 3 . . . S + . . . . ? 0.347  84.5  146.0  91.1   -10.0  5.8   -9.2  -17.6 
EreuK5 THR A 116 . . < . . . . - . . . . ? -0.443 49.7  -125.8 -60.8  131.2  3.1   -10.2 -15.2 
EreuK5 ASN A 117 E . . . . . . + A C C . ? -0.721 37.4  177.3  -81.3  129.2  -0.2  -8.3  -15.8 
EreuK5 CYS A 118 E . . . . . . - A C C D ? -0.878 25.3  -133.2 -133.6 158.6  -1.5  -6.6  -12.7 
EreuK5 GLN A 119 E . . . . . . - A C C D ? -0.957 15.8  -167.4 -114.7 134.6  -4.3  -4.4  -11.7 
EreuK5 VAL A 120 E . . . . . . - A C C D ? -0.932 8.4   -173.4 -117.3 140.3  -3.9  -1.2  -9.6  
EreuK5 SER A 121 E . . . . . . + A C C . ? -0.965 17.1  122.2  -135.9 150.0  -6.8  0.6   -7.9  
EreuK5 GLY A 122 E . . . . . . - A C C . ? -0.964 57.0  -113.5 174.1  172.4  -7.3  3.9   -6.0  
EreuK5 TRP A 123 S . . . . . S + . . . . ? -0.056 70.6  125.9  -109.7 14.2   -8.9  7.3   -5.6  
EreuK5 GLY A 124 S . . . . . S - . . . . ? -0.017 73.8  -55.9  -64.9  179.4  -5.7  9.3   -6.2  
EreuK5 THR A 125 . . . . . . . - . . . . ? -0.330 36.7  -157.4 -65.3  144.3  -5.4  12.1  -8.9  
EreuK5 THR A 126 S . . . . . S + . . . . ? 0.396  75.8  47.3   -99.9  -4.1   -6.3  11.2  -12.5 
EreuK5 SER A 127 S . . . . . S - . . . . ? -0.967 74.5  -128.4 -142.8 144.2  -4.2  14.1  -14.0 
EreuK5 SER A 128 S . . . . . S + . . . . ? -0.972 89.9  7.4    -132.7 129.9  -0.6  15.7  -13.5 
EreuK5 PRO A 129 S . . . . . S + . . . . ? -0.991 129.9 58.9   -88.4  -14.8  0.5   18.4  -13.1 
EreuK5 GLN A 130 S . . . . . S - . . . . ? -0.657 86.1  -137.9 -78.1  112.0  -3.3  19.4  -12.6 
EreuK5 VAL A 131 . . . . . . . + . . . . ? -0.754 26.4  176.7  -81.4  111.2  -4.7  17.3  -9.7  
EreuK5 HIS A 132 . . . . . . . - . . . . ? -0.986 16.9  -152.6 -115.4 117.9  -8.2  15.9  -10.3 
EreuK5 PHE A 133 . . . . . . . - . . . . ? -0.810 17.6  -134.9 -90.3  115.0  -9.6  13.6  -7.7  
EreuK5 PRO A 134 . . . . . . . - . . . . ? -0.402 2.2   -143.4 -66.1  146.2  -12.1 11.1  -9.2  
EreuK5 LYS A 135 S . . . . . S + . . . . ? 0.822  86.3  55.3   -75.3  -29.6  -15.4 10.6  -7.4  
EreuK5 ALA A 136 B . . . . . S - C P O . ? -0.726 101.1 -90.8  -108.6 148.0  -15.4 7.0   -8.3  
EreuK5 LEU A 137 . . . . . . . - . . . . ? -0.326 44.0  -143.3 -53.1  133.1  -12.7 4.3   -7.7  
EreuK5 GLN A 138 E . . . . . . - A D A C ? -0.823 12.8  -162.4 -107.2 145.6  -10.2 4.1   -10.6 
EreuK5 CYS A 139 E . . . . . . - A D A C ? -0.957 5.8   -175.6 -127.7 146.9  -8.5  0.9   -12.1 
EreuK5 LEU A 140 E . . . . . . - A D . C ? -0.996 22.1  -134.4 -143.2 132.8  -5.5  0.5   -14.2 
EreuK5 ASN A 141 E . . . . . . + A D . C ? -0.754 34.7  175.4  -82.4  131.8  -3.9  -2.5  -15.9 
EreuK5 ILE A 142 E . . . . . . - A D . C ? -0.917 23.6  -134.5 -136.9 158.9  -0.1  -2.5  -15.4 
EreuK5 THR A 143 E . . . . . . - A D . C ? -0.950 25.1  -116.6 -117.0 137.1  2.8   -4.7  -16.3 
EreuK5 VAL A 144 B . . . . > . - A D E . ? -0.494 33.0  -141.9 -69.1  134.4  5.7   -5.6  -14.0 
EreuK5 LEU A 145 P . . . . P . - . . . . ? -0.604 21.5  -95.6  -98.0  158.6  9.1   -4.4  -15.2 
EreuK5 SER A 146 P . . > . < . - . . . . ? -0.321 31.7  -117.5 -66.2  154.0  12.4  -6.0  -15.1 
EreuK5 GLU A 147 H . . > . . S + . . . . ? 0.879  115.7 55.0   -56.4  -41.1  14.7  -5.2  -12.1 
EreuK5 GLU A 148 H . . > . . S + . . . . ? 0.914  108.8 46.0   -59.1  -47.9  17.2  -3.7  -14.6 
EreuK5 ARG A 149 H . . > . . S + . . . . ? 0.875  111.5 52.7   -63.9  -41.2  14.7  -1.4  -16.1 
EreuK5 CYS A 150 H . . X . . S + . . . . ? 0.946  112.7 43.8   -61.1  -44.6  13.5  -0.4  -12.6 
EreuK5 LYS A 151 H . . < . . S + . . . . ? 0.838  110.8 55.3   -69.7  -37.2  17.1  0.5   -11.5 
EreuK5 ALA A 152 H . . < . . S + . . . . ? 0.859  107.0 50.9   -64.5  -33.9  17.8  2.2   -14.8 
EreuK5 ALA A 153 H . . < . . S + . . . . ? 0.818  125.4 25.3   -73.4  -32.0  14.8  4.4   -14.3 
EreuK5 TYR A 154 S . > X . . S - . . . . ? -0.636 84.0  -152.7 -132.9 76.0   15.9  5.4   -10.7 
EreuK5 PRO A 155 T . 3 4 . . S - . . . . ? -0.270 78.8  -3.8   -60.7  121.3  19.7  5.0   -10.3 
EreuK5 GLY A 156 T . 3 4 . . S + . . . . ? 0.469  118.7 84.0   82.4   5.8    20.8  4.3   -6.6  
EreuK5 GLN A 157 T . < 4 . . . + . . . . ? 0.526  67.9  82.4   -117.5 -15.9  17.2  4.6   -5.4  
EreuK5 ILE A 158 . . . < . . . + . . . . ? -0.856 54.6  175.3  -97.0  127.1  15.8  1.0   -6.1  
EreuK5 ASP A 159 . . > . . . . - . . . . ? -0.616 48.3  -85.8  -121.2 -175.1 16.5  -1.8  -3.5  
EreuK5 ALA A 160 T . 3 . . . S + . . . . ? 0.677  121.2 62.0   -68.1  -17.5  15.4  -5.5  -3.1  
EreuK5 THR A 161 T . 3 . . . S + . . . . ? 0.376  99.2  72.1   -90.0  4.9    12.1  -4.6  -1.3  
EreuK5 MET A 162 E . < . . . . - A E . F ? -0.907 53.6  -176.3 -126.0 149.2  10.8  -2.6  -4.3  
EreuK5 PHE A 163 E . . . . . . - A E . F ? -0.958 18.3  -132.7 -137.5 159.1  9.5   -3.4  -7.8  
EreuK5 CYS A 164 E . . . . . . + A E . F ? -0.864 22.2  174.2  -112.4 141.9  8.4   -1.2  -10.7 
EreuK5 ALA A 165 E . . . . . . + A E E F ? -0.985 27.1  89.0   -142.6 148.2  5.3   -1.5  -12.8 
EreuK5 GLY A 166 . . . . . . . - . . . . ? -0.913 55.4  -96.1  149.8  -179.4 3.9   0.6   -15.6 
EreuK5 ASP A 167 . . > . . . . - . . . . ? -0.837 29.7  -105.7 -135.3 165.9  3.9   1.0   -19.3 
EreuK5 GLN A 168 T . 3 . . . S + . . . . ? 0.592  112.3 70.6   -62.9  -4.9   5.6   3.0   -22.2 
EreuK5 VAL A 169 T . 3 . . . S - . . . . ? 0.349  120.9 -100.6 -102.3 11.4   2.3   5.0   -22.5 
EreuK5 GLY A 170 . . < . . . . + . . . . ? 0.815  63.5  163.3  80.6   21.2   2.8   6.8   -19.2 
EreuK5 ARG A 171 . . . . . . . + . . . . ? -0.751 18.6  142.7  -79.6  118.6  0.4   4.6   -17.2 
EreuK5 ASP A 172 . . . . . . . - . . . . ? -0.965 53.5  -106.2 -154.3 150.9  1.2   5.2   -13.5 
EreuK5 SER A 173 . . . . . . . - . . . . ? -0.725 45.0  -168.8 -77.8  144.0  -0.3  5.6   -9.9  
EreuK5 CYS A 174 . . > . . . . - . . . . ? -0.613 33.4  -30.2  -127.7 -171.2 -0.3  9.1   -8.7  
EreuK5 GLN A 175 T . 3 . . . S + . . . . ? -0.136 122.3 23.6   -53.0  130.3  -0.9  11.3  -5.6  
EreuK5 GLY A 176 T . 3 . . . S + . . . . ? 0.166  97.1  91.4   99.2   -8.2   -3.4  9.8   -3.2  
EreuK5 ASP A 177 . . X . . . . + . . . . ? 0.405  52.2  133.5  -99.8  -1.5   -2.9  6.2   -4.2  
EreuK5 SER A 178 T . 3 . . . S + . . . . ? -0.296 76.6  18.0   -50.0  131.8  -0.2  5.7   -1.7  
EreuK5 GLY A 179 T . 3 . . . S + . . . . ? 0.324  96.0  137.5  89.1   -11.6  -0.9  2.5   0.0   
EreuK5 GLY A 180 . . < . . . . - . . . . ? -0.298 56.0  -91.8  -67.4  164.5  -3.3  1.3   -2.7  
EreuK5 PRO A 181 E . . . . . . - A F . G ? -0.464 22.1  -162.8 -91.9  142.2  -3.2  -2.3  -4.0  
EreuK5 VAL A 182 E . . . . . . - A F D G ? -0.980 22.2  -167.9 -110.8 112.8  -1.4  -4.0  -6.9  
EreuK5 ILE A 183 E . . . . . . - A F D G ? -0.889 10.6  -179.2 -110.7 126.5  -3.1  -7.3  -7.6  
EreuK5 CYS A 184 E . > . . . S - A F D G ? -0.994 72.3  -13.6  -125.4 123.8  -1.7  -10.0 -9.9  
EreuK5 ASN A 185 T . 3 . . . S - . . . . ? 0.883  129.4 -52.5  56.9   30.9   -3.5  -13.2 -10.6 
EreuK5 GLY A 186 T . 3 . . . S + . . . . ? 0.559  118.1 99.3   90.3   6.7    -6.0  -12.6 -7.8  
EreuK5 VAL A 187 E . < . . . S - A G . G ? -0.945 79.8  -104.5 -127.3 151.5  -3.4  -12.0 -5.0  
EreuK5 LEU A 188 E . . . . . . + A G B G ? -0.621 43.2  164.6  -73.3  117.5  -2.0  -8.8  -3.4  
EreuK5 GLN A 189 E . . . . . . - A G . . ? 0.657  55.9  -4.6   -111.9 -20.9  1.6   -8.4  -4.8  
EreuK5 GLY A 190 E . . . . . . - A G H G ? -0.985 53.3  -123.9 -164.8 167.4  2.4   -4.8  -3.9  
EreuK5 LEU A 191 E . . . . . . - A G H G ? -0.974 39.3  -105.3 -121.5 138.1  1.5   -1.4  -2.4  
EreuK5 VAL A 192 E . . . . . . + A G H . ? -0.483 52.0  160.8  -57.3  121.0  1.8   1.9   -4.2  
EreuK5 SER A 193 E . . . . . . - A G . . ? 0.811  50.4  -37.3  -113.7 -57.1  4.9   3.4   -2.5  
EreuK5 TRP A 194 E . . . . . . + A G H . ? -0.953 49.9  170.5  -164.6 168.3  6.3   6.3   -4.6  
EreuK5 GLY A 195 . . . . . . . - . . . . ? -0.964 42.7  -65.8  -171.7 178.7  7.1   7.5   -8.1  
EreuK5 ASP A 196 . . . . . . . - . . . . ? -0.471 54.4  -102.6 -78.3  153.8  8.2   10.5  -10.0 
EreuK5 PHE A 197 S . . . . . S + . . . . ? -0.993 110.2 44.2   -119.1 126.1  6.1   13.8  -10.3 
EreuK5 PRO A 198 S . . . . . S - . . . . ? 0.468  101.1 -139.2 -66.7  133.5  4.6   14.5  -12.8 
EreuK5 CYS A 199 S . . . . . S + . . . . ? -0.360 77.6  48.0   -61.4  154.7  3.3   10.8  -12.8 
EreuK5 GLY A 200 . . . . . . . + . . . . ? 0.772  66.2  161.7  89.0   23.0   3.0   8.8   -16.1 
EreuK5 GLN A 201 B . > . . . . - D Q P . ? -0.678 50.5  -120.6 -81.3  126.9  6.4   9.7   -17.6 
EreuK5 PRO A 202 T . 3 . . . S + . . . . ? 0.758  112.2 28.6   -58.3  21.8   7.4   7.1   -20.5 
EreuK5 ASN A 203 T . 3 . . . S + . . . . ? 0.229  105.0 76.9   -164.3 11.2   10.6  6.2   -18.3 
EreuK5 LYS A 204 B . < . . . . - D R P . ? -0.741 64.9  -173.6 -129.1 77.9   9.6   6.7   -14.8 
EreuK5 PRO A 205 . . . . . . . - . . . . ? -0.190 33.2  -89.0  -66.2  165.2  7.4   3.9   -13.7 
EreuK5 GLY A 206 E . . . . . . - A H F . ? -0.500 38.3  -134.6 -69.2  148.5  5.5   3.6   -10.4 
EreuK5 VAL A 207 E . . . . . . - A H F H ? -0.926 22.8  -170.7 -111.3 133.1  7.4   2.1   -7.4  
EreuK5 TYR A 208 E . . . . . . - A H F H ? -0.868 30.6  -108.4 -124.3 144.0  5.7   -0.5  -5.2  
EreuK5 THR A 209 E . . . . . . - A H F H ? -0.689 37.5  -127.4 -68.7  124.3  6.5   -2.1  -2.0  
EreuK5 ARG A 210 E . > . . . . - A H . H ? -0.686 23.8  -169.2 -79.3  108.3  7.3   -5.8  -2.8  
EreuK5 LEU A 211 G . > . . . S + . . . . ? 0.707  72.9  75.6   -79.6  -25.4  5.1   -7.8  -0.5  
EreuK5 CYS A 212 G . > . . . S + . . . . ? 0.827  95.7  53.9   -58.2  -22.3  6.6   -11.3 -1.0  
EreuK5 TYR A 213 G . < . . . S + . . . . ? 0.636  113.2 42.3   -82.7  -13.0  9.5   -10.2 1.2   
EreuK5 PHE A 214 G . < > . . S + . . . . ? 0.222  76.2  106.1  -123.9 11.7   7.2   -9.2  4.0   
EreuK5 SER A 215 H . < > . . S + . . . . ? 0.910  85.3  47.3   -62.3  -38.8  4.7   -12.0 4.2   
EreuK5 LYS A 216 H . . > . . S + . . . . ? 0.919  111.7 49.4   -68.3  -45.6  6.2   -13.3 7.3   
EreuK5 TRP A 217 H . . > . . S + . . . . ? 0.920  110.8 51.4   -58.3  -43.4  6.3   -9.9  9.0   
EreuK5 ILE A 218 H . . X . . S + . . . . ? 0.948  112.9 44.1   -61.2  -49.4  2.7   -9.3  8.1   
EreuK5 GLU A 219 H . . X . . S + . . . . ? 0.919  114.7 48.4   -63.2  -47.5  1.5   -12.6 9.5   
EreuK5 ASN A 220 H . . X . . S + . . . . ? 0.883  111.0 50.2   -61.7  -43.8  3.6   -12.3 12.7  
EreuK5 THR A 221 H . . X . . S + . . . . ? 0.923  111.4 48.3   -62.6  -44.8  2.5   -8.8  13.4  
EreuK5 ILE A 222 H . > < . . S + . . . . ? 0.935  113.7 47.4   -61.9  -43.4  -1.2  -9.7  13.0  
EreuK5 ASN A 223 H . 3 < . . S + . . . . ? 0.809  107.9 55.1   -71.1  -30.3  -0.8  -12.8 15.3  
EreuK5 SER A 224 H . 3 < . . . . . . . . ? 0.564  .     .      -82.9  -7.9   1.0   -10.9 18.0  
EreuK5 ASN A 225 . . < < . . . . . . . . ? 0.616  .     .      -126.3 .      -1.8  -8.2  18.3  
# 
loop_
_dssp_struct_ladder.id 
_dssp_struct_ladder.sheet_id 
_dssp_struct_ladder.range_id_1 
_dssp_struct_ladder.range_id_2 
_dssp_struct_ladder.type 
_dssp_struct_ladder.beg_1_label_comp_id 
_dssp_struct_ladder.beg_1_label_asym_id 
_dssp_struct_ladder.beg_1_label_seq_id 
_dssp_struct_ladder.pdbx_beg_1_PDB_ins_code 
_dssp_struct_ladder.end_1_label_comp_id 
_dssp_struct_ladder.end_1_label_asym_id 
_dssp_struct_ladder.end_1_label_seq_id 
_dssp_struct_ladder.pdbx_end_1_PDB_ins_code 
_dssp_struct_ladder.beg_1_auth_comp_id 
_dssp_struct_ladder.beg_1_auth_asym_id 
_dssp_struct_ladder.beg_1_auth_seq_id 
_dssp_struct_ladder.end_1_auth_comp_id 
_dssp_struct_ladder.end_1_auth_asym_id 
_dssp_struct_ladder.end_1_auth_seq_id 
_dssp_struct_ladder.beg_2_label_comp_id 
_dssp_struct_ladder.beg_2_label_asym_id 
_dssp_struct_ladder.beg_2_label_seq_id 
_dssp_struct_ladder.pdbx_beg_2_PDB_ins_code 
_dssp_struct_ladder.end_2_label_comp_id 
_dssp_struct_ladder.end_2_label_asym_id 
_dssp_struct_ladder.end_2_label_seq_id 
_dssp_struct_ladder.pdbx_end_2_PDB_ins_code 
_dssp_struct_ladder.beg_2_auth_comp_id 
_dssp_struct_ladder.beg_2_auth_asym_id 
_dssp_struct_ladder.beg_2_auth_seq_id 
_dssp_struct_ladder.end_2_auth_comp_id 
_dssp_struct_ladder.end_2_auth_asym_id 
_dssp_struct_ladder.end_2_auth_seq_id 
A A A D anti-parallel SER A 6   ? GLU A 7   ? SER A 6   GLU A 7   CYS A 139 ? GLN A 138 ? CYS A 139 GLN A 138 
B A B G parallel      VAL A 107 ? VAL A 107 ? VAL A 107 VAL A 107 LEU A 188 ? LEU A 188 ? LEU A 188 LEU A 188 
C A C D anti-parallel ASN A 117 ? GLY A 122 ? ASN A 117 GLY A 122 THR A 143 ? GLN A 138 ? THR A 143 GLN A 138 
D A C F anti-parallel CYS A 118 ? VAL A 120 ? CYS A 118 VAL A 120 CYS A 184 ? VAL A 182 ? CYS A 184 VAL A 182 
E A D E anti-parallel VAL A 144 ? VAL A 144 ? VAL A 144 VAL A 144 ALA A 165 ? ALA A 165 ? ALA A 165 ALA A 165 
F A E H anti-parallel MET A 162 ? ALA A 165 ? MET A 162 ALA A 165 THR A 209 ? GLY A 206 ? THR A 209 GLY A 206 
G A F G anti-parallel PRO A 181 ? CYS A 184 ? PRO A 181 CYS A 184 LEU A 191 ? VAL A 187 ? LEU A 191 VAL A 187 
H A G H anti-parallel GLY A 190 ? TRP A 194 ? GLY A 190 TRP A 194 ARG A 210 ? VAL A 207 ? ARG A 210 VAL A 207 
I B I J anti-parallel GLN A 16  ? PHE A 21  ? GLN A 16  PHE A 21  VAL A 30  ? GLN A 24  ? VAL A 30  GLN A 24  
J B I L anti-parallel GLY A 17  ? LEU A 20  ? GLY A 17  LEU A 20  LEU A 52  ? LYS A 49  ? LEU A 52  LYS A 49  
K B J K anti-parallel VAL A 30  ? ASN A 33  ? VAL A 30  ASN A 33  LEU A 38  ? TRP A 36  ? LEU A 38  TRP A 36  
L B K N anti-parallel TRP A 36  ? THR A 39  ? TRP A 36  THR A 39  LYS A 91  ? MET A 88  ? LYS A 91  MET A 88  
M B L M anti-parallel LYS A 49  ? LEU A 52  ? LYS A 49  LEU A 52  GLN A 68  ? GLN A 65  ? GLN A 68  GLN A 65  
N B M N anti-parallel GLY A 69  ? PRO A 74  ? GLY A 69  PRO A 74  LEU A 92  ? MET A 88  ? LEU A 92  MET A 88  
O C O P anti-parallel SER A 56  ? SER A 56  ? SER A 56  SER A 56  ALA A 136 ? ALA A 136 ? ALA A 136 ALA A 136 
P D Q R anti-parallel GLN A 201 ? GLN A 201 ? GLN A 201 GLN A 201 LYS A 204 ? LYS A 204 ? LYS A 204 LYS A 204 
# 
loop_
_dssp_struct_bridge_pairs.id 
_dssp_struct_bridge_pairs.label_comp_id 
_dssp_struct_bridge_pairs.label_seq_id 
_dssp_struct_bridge_pairs.label_asym_id 
_dssp_struct_bridge_pairs.auth_seq_id 
_dssp_struct_bridge_pairs.auth_asym_id 
_dssp_struct_bridge_pairs.pdbx_PDB_ins_code 
_dssp_struct_bridge_pairs.acceptor_1_label_comp_id 
_dssp_struct_bridge_pairs.acceptor_1_label_seq_id 
_dssp_struct_bridge_pairs.acceptor_1_label_asym_id 
_dssp_struct_bridge_pairs.acceptor_1_auth_seq_id 
_dssp_struct_bridge_pairs.acceptor_1_auth_asym_id 
_dssp_struct_bridge_pairs.acceptor_1_pdbx_PDB_ins_code 
_dssp_struct_bridge_pairs.acceptor_1_energy 
_dssp_struct_bridge_pairs.acceptor_2_label_comp_id 
_dssp_struct_bridge_pairs.acceptor_2_label_seq_id 
_dssp_struct_bridge_pairs.acceptor_2_label_asym_id 
_dssp_struct_bridge_pairs.acceptor_2_auth_seq_id 
_dssp_struct_bridge_pairs.acceptor_2_auth_asym_id 
_dssp_struct_bridge_pairs.acceptor_2_pdbx_PDB_ins_code 
_dssp_struct_bridge_pairs.acceptor_2_energy 
_dssp_struct_bridge_pairs.donor_1_label_comp_id 
_dssp_struct_bridge_pairs.donor_1_label_seq_id 
_dssp_struct_bridge_pairs.donor_1_label_asym_id 
_dssp_struct_bridge_pairs.donor_1_auth_seq_id 
_dssp_struct_bridge_pairs.donor_1_auth_asym_id 
_dssp_struct_bridge_pairs.donor_1_pdbx_PDB_ins_code 
_dssp_struct_bridge_pairs.donor_1_energy 
_dssp_struct_bridge_pairs.donor_2_label_comp_id 
_dssp_struct_bridge_pairs.donor_2_label_seq_id 
_dssp_struct_bridge_pairs.donor_2_label_asym_id 
_dssp_struct_bridge_pairs.donor_2_auth_seq_id 
_dssp_struct_bridge_pairs.donor_2_auth_asym_id 
_dssp_struct_bridge_pairs.donor_2_pdbx_PDB_ins_code 
_dssp_struct_bridge_pairs.donor_2_energy 
1   ARG 1   A 1   A ? ?   ?   ? ?   ? ? ?    ?   ?   ? ?   ? ? ?    VAL 3   A 3   A ? -0.8 CYS 174 A 174 A ? -0.4 
2   ILE 2   A 2   A ? SER 173 A 173 A ? -0.3 GLY 124 A 124 A ? -0.2 GLY 5   A 5   A ? -2.0 ASN 4   A 4   A ? -0.3 
3   VAL 3   A 3   A ? ASP 172 A 172 A ? -3.1 ARG 1   A 1   A ? -0.8 ASP 172 A 172 A ? -0.3 SER 127 A 127 A ? -0.1 
4   ASN 4   A 4   A ? THR 126 A 126 A ? -0.4 ILE 2   A 2   A ? -0.3 VAL 3   A 3   A ? -0.3 SER 6   A 6   A ? -0.1 
5   GLY 5   A 5   A ? ILE 2   A 2   A ? -2.0 LEU 140 A 140 A ? -0.1 GLU 7   A 7   A ? -0.3 LEU 140 A 140 A ? -0.2 
6   SER 6   A 6   A ? CYS 139 A 139 A ? -2.7 ASN 4   A 4   A ? -0.1 CYS 139 A 139 A ? -3.3 VAL 3   A 3   A ? -0.0 
7   GLU 7   A 7   A ? GLY 5   A 5   A ? -0.3 GLN 138 A 138 A ? -0.2 GLN 138 A 138 A ? -0.2 GLU 9   A 9   A ? -0.1 
8   CYS 8   A 8   A ? LEU 137 A 137 A ? -2.6 HIS 55  A 55  A ? -0.2 LYS 10  A 10  A ? -0.1 LEU 137 A 137 A ? -0.1 
9   GLU 9   A 9   A ? GLU 7   A 7   A ? -0.1 LYS 10  A 10  A ? -0.1 HIS 12  A 12  A ? -1.8 GLN 13  A 13  A ? -0.3 
10  LYS 10  A 10  A ? ASN 11  A 11  A ? -0.2 CYS 8   A 8   A ? -0.1 GLU 9   A 9   A ? -0.1 HIS 54  A 54  A ? -0.0 
11  ASN 11  A 11  A ? GLN 13  A 13  A ? -0.1 HIS 12  A 12  A ? -0.1 LYS 10  A 10  A ? -0.2 GLU 9   A 9   A ? -0.1 
12  HIS 12  A 12  A ? GLU 9   A 9   A ? -1.8 GLN 13  A 13  A ? -0.3 LYS 10  A 10  A ? -0.1 ASN 11  A 11  A ? -0.1 
13  GLN 13  A 13  A ? GLU 9   A 9   A ? -0.3 PRO 14  A 14  A ? -0.1 GLN 16  A 16  A ? -1.8 HIS 12  A 12  A ? -0.3 
14  PRO 14  A 14  A ? ?   ?   ? ?   ? ? ?    ?   ?   ? ?   ? ? ?    ARG 103 A 103 A ? -1.5 GLY 53  A 53  A ? -0.2 
15  TRP 15  A 15  A ? VAL 102 A 102 A ? -0.2 HIS 12  A 12  A ? -0.1 LEU 31  A 31  A ? -3.0 GLY 17  A 17  A ? -0.2 
16  GLN 16  A 16  A ? GLN 13  A 13  A ? -1.8 VAL 30  A 30  A ? -0.2 GLY 53  A 53  A ? -0.8 HIS 54  A 54  A ? -0.4 
17  GLY 17  A 17  A ? ALA 29  A 29  A ? -3.0 TRP 15  A 15  A ? -0.2 ALA 29  A 29  A ? -1.9 LEU 19  A 19  A ? -0.5 
18  ALA 18  A 18  A ? ARG 51  A 51  A ? -2.5 GLN 16  A 16  A ? -0.3 ARG 51  A 51  A ? -2.1 LEU 20  A 20  A ? -0.6 
19  LEU 19  A 19  A ? CYS 27  A 27  A ? -3.0 GLY 17  A 17  A ? -0.5 TYR 26  A 26  A ? -2.9 CYS 27  A 27  A ? -1.0 
20  LEU 20  A 20  A ? LYS 49  A 49  A ? -3.3 ALA 18  A 18  A ? -0.6 LYS 49  A 49  A ? -2.0 SER 22  A 22  A ? -0.5 
21  PHE 21  A 21  A ? GLN 24  A 24  A ? -2.7 LEU 19  A 19  A ? -0.4 GLN 24  A 24  A ? -1.5 ILE 48  A 48  A ? -0.1 
22  SER 22  A 22  A ? LEU 20  A 20  A ? -0.5 ASN 23  A 23  A ? -0.2 PHE 21  A 21  A ? -0.1 LEU 25  A 25  A ? -0.1 
23  ASN 23  A 23  A ? GLN 24  A 24  A ? -0.2 LYS 49  A 49  A ? -0.0 LEU 25  A 25  A ? -0.5 SER 22  A 22  A ? -0.2 
24  GLN 24  A 24  A ? PHE 21  A 21  A ? -1.5 ?   ?   ? ?   ? ? ?    PHE 21  A 21  A ? -2.7 ASN 23  A 23  A ? -0.2 
25  LEU 25  A 25  A ? ASN 23  A 23  A ? -0.5 LEU 20  A 20  A ? -0.2 LEU 20  A 20  A ? -0.2 GLY 28  A 28  A ? -0.1 
26  TYR 26  A 26  A ? LEU 19  A 19  A ? -2.9 CYS 27  A 27  A ? -0.5 GLY 28  A 28  A ? -0.3 SER 178 A 178 A ? -0.3 
27  CYS 27  A 27  A ? LEU 19  A 19  A ? -1.0 ASP 177 A 177 A ? -0.1 LEU 19  A 19  A ? -3.0 TYR 26  A 26  A ? -0.5 
28  GLY 28  A 28  A ? SER 178 A 178 A ? -3.7 TYR 26  A 26  A ? -0.3 ALA 40  A 40  A ? -0.4 VAL 30  A 30  A ? -0.3 
29  ALA 29  A 29  A ? GLY 17  A 17  A ? -1.9 CYS 27  A 27  A ? -0.2 GLY 17  A 17  A ? -3.0 LEU 31  A 31  A ? -0.5 
30  VAL 30  A 30  A ? LEU 38  A 38  A ? -3.1 GLY 28  A 28  A ? -0.3 LEU 38  A 38  A ? -3.5 VAL 32  A 32  A ? -0.6 
31  LEU 31  A 31  A ? TRP 15  A 15  A ? -3.0 ALA 29  A 29  A ? -0.5 ILE 105 A 105 A ? -2.2 LEU 37  A 37  A ? -0.2 
32  VAL 32  A 32  A ? TRP 36  A 36  A ? -2.1 VAL 30  A 30  A ? -0.6 VAL 107 A 107 A ? -0.2 LEU 37  A 37  A ? -0.2 
33  ASN 33  A 33  A ? TRP 36  A 36  A ? -1.6 ASP 106 A 106 A ? -0.1 TRP 36  A 36  A ? -1.8 VAL 32  A 32  A ? -0.3 
34  PRO 34  A 34  A ? ?   ?   ? ?   ? ? ?    ?   ?   ? ?   ? ? ?    ILE 96  A 96  A ? -2.3 ARG 94  A 94  A ? -0.1 
35  GLN 35  A 35  A ? LYS 95  A 95  A ? -0.2 TRP 36  A 36  A ? -0.1 LEU 92  A 92  A ? -2.5 LEU 37  A 37  A ? -0.4 
36  TRP 36  A 36  A ? ASN 33  A 33  A ? -1.8 LYS 91  A 91  A ? -0.2 VAL 32  A 32  A ? -2.1 ASN 33  A 33  A ? -1.6 
37  LEU 37  A 37  A ? ILE 90  A 90  A ? -2.6 GLN 35  A 35  A ? -0.4 ILE 90  A 90  A ? -2.9 THR 39  A 39  A ? -0.4 
38  LEU 38  A 38  A ? VAL 30  A 30  A ? -3.5 TRP 36  A 36  A ? -0.4 VAL 30  A 30  A ? -3.1 ALA 40  A 40  A ? -0.3 
39  THR 39  A 39  A ? MET 88  A 88  A ? -2.3 LEU 37  A 37  A ? -0.4 MET 88  A 88  A ? -2.5 ALA 41  A 41  A ? -0.3 
40  ALA 40  A 40  A ? GLY 28  A 28  A ? -0.4 LEU 38  A 38  A ? -0.3 CYS 43  A 43  A ? -1.7 LEU 87  A 87  A ? -0.3 
41  ALA 41  A 41  A ? THR 39  A 39  A ? -0.3 HIS 42  A 42  A ? -0.3 HIS 44  A 44  A ? -1.6 ALA 40  A 40  A ? -0.1 
42  HIS 42  A 42  A ? CYS 43  A 43  A ? -0.3 ASP 86  A 86  A ? -0.1 ALA 41  A 41  A ? -0.3 SER 178 A 178 A ? -0.0 
43  CYS 43  A 43  A ? ALA 40  A 40  A ? -1.7 GLY 28  A 28  A ? -0.1 HIS 42  A 42  A ? -0.3 ALA 41  A 41  A ? -0.2 
44  HIS 44  A 44  A ? ALA 41  A 41  A ? -1.6 THR 39  A 39  A ? -0.0 SER 46  A 46  A ? -0.3 ALA 41  A 41  A ? -0.0 
45  LYS 45  A 45  A ? SER 46  A 46  A ? -0.1 CYS 43  A 43  A ? -0.0 ILE 48  A 48  A ? -0.1 CYS 43  A 43  A ? -0.0 
46  SER 46  A 46  A ? HIS 44  A 44  A ? -0.3 SER 47  A 47  A ? -0.2 ILE 48  A 48  A ? -0.4 LYS 45  A 45  A ? -0.1 
47  SER 47  A 47  A ? LYS 49  A 49  A ? -0.0 GLN 68  A 68  A ? -0.0 LYS 49  A 49  A ? -0.5 SER 46  A 46  A ? -0.2 
48  ILE 48  A 48  A ? SER 46  A 46  A ? -0.4 GLY 69  A 69  A ? -0.4 GLY 69  A 69  A ? -2.1 ILE 50  A 50  A ? -0.4 
49  LYS 49  A 49  A ? LEU 20  A 20  A ? -2.0 SER 47  A 47  A ? -0.5 LEU 20  A 20  A ? -3.3 ARG 51  A 51  A ? -0.5 
50  ILE 50  A 50  A ? PHE 67  A 67  A ? -3.3 ILE 48  A 48  A ? -0.4 PHE 67  A 67  A ? -2.8 LEU 52  A 52  A ? -0.5 
51  ARG 51  A 51  A ? ALA 18  A 18  A ? -2.1 LYS 49  A 49  A ? -0.5 ALA 18  A 18  A ? -2.5 GLY 53  A 53  A ? -0.3 
52  LEU 52  A 52  A ? GLN 65  A 65  A ? -2.9 ILE 50  A 50  A ? -0.5 GLN 65  A 65  A ? -2.5 GLY 17  A 17  A ? -0.1 
53  GLY 53  A 53  A ? GLN 16  A 16  A ? -0.8 ALA 101 A 101 A ? -0.3 HIS 55  A 55  A ? -0.4 LEU 52  A 52  A ? -0.1 
54  HIS 54  A 54  A ? GLN 16  A 16  A ? -0.4 ARG 51  A 51  A ? -0.2 GLY 53  A 53  A ? -0.2 LEU 57  A 57  A ? -0.1 
55  HIS 55  A 55  A ? GLY 53  A 53  A ? -0.4 SER 56  A 56  A ? -0.3 LEU 137 A 137 A ? -4.0 LEU 57  A 57  A ? -0.3 
56  SER 56  A 56  A ? ALA 136 A 136 A ? -0.3 SER 58  A 58  A ? -0.1 HIS 55  A 55  A ? -0.3 ALA 136 A 136 A ? -0.3 
57  LEU 57  A 57  A ? LYS 135 A 135 A ? -2.5 HIS 55  A 55  A ? -0.3 ALA 136 A 136 A ? -0.1 GLU 61  A 61  A ? -0.1 
58  SER 58  A 58  A ? LYS 135 A 135 A ? -0.3 PRO 59  A 59  A ? -0.1 SER 56  A 56  A ? -0.1 GLU 61  A 61  A ? -0.1 
59  PRO 59  A 59  A ? ?   ?   ? ?   ? ? ?    ?   ?   ? ?   ? ? ?    GLU 61  A 61  A ? -0.5 SER 58  A 58  A ? -0.1 
60  TYR 60  A 60  A ? SER 62  A 62  A ? -0.0 ?   ?   ? ?   ? ? ?    SER 62  A 62  A ? -0.3 SER 58  A 58  A ? -0.1 
61  GLU 61  A 61  A ? PRO 59  A 59  A ? -0.5 SER 58  A 58  A ? -0.1 GLN 64  A 64  A ? -1.3 GLY 63  A 63  A ? -0.0 
62  SER 62  A 62  A ? TYR 60  A 60  A ? -0.3 GLY 63  A 63  A ? -0.2 TYR 60  A 60  A ? -0.0 ?   ?   ? ?   ? ? ?    
63  GLY 63  A 63  A ? GLN 64  A 64  A ? -0.3 HIS 54  A 54  A ? -0.0 SER 62  A 62  A ? -0.2 GLN 65  A 65  A ? -0.1 
64  GLN 64  A 64  A ? GLU 61  A 61  A ? -1.3 ARG 51  A 51  A ? -0.0 LEU 66  A 66  A ? -0.4 GLY 63  A 63  A ? -0.3 
65  GLN 65  A 65  A ? LEU 52  A 52  A ? -2.5 GLY 63  A 63  A ? -0.1 LEU 52  A 52  A ? -2.9 PHE 67  A 67  A ? -0.4 
66  LEU 66  A 66  A ? GLN 64  A 64  A ? -0.4 ARG 51  A 51  A ? -0.2 GLN 68  A 68  A ? -0.3 ARG 51  A 51  A ? -0.2 
67  PHE 67  A 67  A ? ILE 50  A 50  A ? -2.8 GLN 65  A 65  A ? -0.4 ILE 50  A 50  A ? -3.3 GLY 69  A 69  A ? -0.4 
68  GLN 68  A 68  A ? LEU 66  A 66  A ? -0.3 LYS 49  A 49  A ? -0.2 ASN 93  A 93  A ? -1.7 ILE 70  A 70  A ? -0.5 
69  GLY 69  A 69  A ? ILE 48  A 48  A ? -2.1 PHE 67  A 67  A ? -0.4 ILE 48  A 48  A ? -0.4 LEU 92  A 92  A ? -0.2 
70  ILE 70  A 70  A ? LYS 91  A 91  A ? -2.7 GLN 68  A 68  A ? -0.5 SER 72  A 72  A ? -0.3 GLY 69  A 69  A ? -0.1 
71  LYS 71  A 71  A ? LYS 91  A 91  A ? -1.1 ILE 73  A 73  A ? -0.0 LYS 91  A 91  A ? -3.0 ILE 73  A 73  A ? -0.4 
72  SER 72  A 72  A ? ILE 70  A 70  A ? -0.3 ILE 90  A 90  A ? -0.2 ILE 90  A 90  A ? -0.2 GLY 69  A 69  A ? -0.0 
73  ILE 73  A 73  A ? LEU 89  A 89  A ? -3.4 LYS 71  A 71  A ? -0.4 LEU 89  A 89  A ? -2.2 HIS 75  A 75  A ? -0.1 
74  PRO 74  A 74  A ? ?   ?   ? ?   ? ? ?    ?   ?   ? ?   ? ? ?    MET 88  A 88  A ? -0.3 ASP 86  A 86  A ? -0.1 
75  HIS 75  A 75  A ? LEU 87  A 87  A ? -3.0 ASN 85  A 85  A ? -0.3 TYR 78  A 78  A ? -2.1 LEU 87  A 87  A ? -0.1 
76  PRO 76  A 76  A ? ?   ?   ? ?   ? ? ?    ?   ?   ? ?   ? ? ?    HIS 75  A 75  A ? -0.1 ASN 85  A 85  A ? -0.0 
77  GLY 77  A 77  A ? ASN 85  A 85  A ? -0.1 SER 79  A 79  A ? -0.1 SER 79  A 79  A ? -0.1 ASP 86  A 86  A ? -0.1 
78  TYR 78  A 78  A ? HIS 75  A 75  A ? -2.1 ASN 85  A 85  A ? -0.1 HIS 80  A 80  A ? -0.3 ASN 85  A 85  A ? -0.2 
79  SER 79  A 79  A ? SER 84  A 84  A ? -2.0 GLY 77  A 77  A ? -0.1 HIS 83  A 83  A ? -0.9 SER 84  A 84  A ? -0.4 
80  HIS 80  A 80  A ? TYR 78  A 78  A ? -0.3 GLY 82  A 82  A ? -0.2 TYR 78  A 78  A ? -0.0 ?   ?   ? ?   ? ? ?    
81  PRO 81  A 81  A ? ?   ?   ? ?   ? ? ?    ?   ?   ? ?   ? ? ?    HIS 80  A 80  A ? -0.2 SER 79  A 79  A ? -0.0 
82  GLY 82  A 82  A ? HIS 83  A 83  A ? -0.1 SER 84  A 84  A ? -0.1 HIS 80  A 80  A ? -0.2 ASP 159 A 159 A ? -0.1 
83  HIS 83  A 83  A ? SER 79  A 79  A ? -0.9 SER 84  A 84  A ? -0.2 ASP 86  A 86  A ? -0.9 ASN 85  A 85  A ? -0.3 
84  SER 84  A 84  A ? SER 79  A 79  A ? -0.4 ASN 85  A 85  A ? -0.2 SER 79  A 79  A ? -2.0 HIS 83  A 83  A ? -0.2 
85  ASN 85  A 85  A ? HIS 83  A 83  A ? -0.3 TYR 78  A 78  A ? -0.2 LEU 87  A 87  A ? -2.3 HIS 75  A 75  A ? -0.3 
86  ASP 86  A 86  A ? HIS 83  A 83  A ? -0.9 THR 161 A 161 A ? -0.1 MET 88  A 88  A ? -0.3 ASN 85  A 85  A ? -0.2 
87  LEU 87  A 87  A ? ASN 85  A 85  A ? -2.3 ALA 40  A 40  A ? -0.3 HIS 75  A 75  A ? -3.0 LEU 89  A 89  A ? -0.3 
88  MET 88  A 88  A ? THR 39  A 39  A ? -2.5 ASP 86  A 86  A ? -0.3 THR 39  A 39  A ? -2.3 ILE 90  A 90  A ? -0.4 
89  LEU 89  A 89  A ? ILE 73  A 73  A ? -2.2 LEU 87  A 87  A ? -0.3 ILE 73  A 73  A ? -3.4 LYS 91  A 91  A ? -0.5 
90  ILE 90  A 90  A ? LEU 37  A 37  A ? -2.9 MET 88  A 88  A ? -0.4 LEU 37  A 37  A ? -2.6 LEU 92  A 92  A ? -0.5 
91  LYS 91  A 91  A ? LYS 71  A 71  A ? -3.0 LEU 89  A 89  A ? -0.5 ILE 70  A 70  A ? -2.7 LYS 71  A 71  A ? -1.1 
92  LEU 92  A 92  A ? GLN 35  A 35  A ? -2.5 ILE 90  A 90  A ? -0.5 GLY 69  A 69  A ? -0.2 LYS 95  A 95  A ? -0.0 
93  ASN 93  A 93  A ? GLN 68  A 68  A ? -1.7 LYS 91  A 91  A ? -0.1 LYS 95  A 95  A ? -0.3 LEU 92  A 92  A ? -0.1 
94  ARG 94  A 94  A ? GLN 68  A 68  A ? -0.2 PRO 34  A 34  A ? -0.1 ILE 96  A 96  A ? -0.1 ASN 93  A 93  A ? -0.1 
95  LYS 95  A 95  A ? ASN 93  A 93  A ? -0.3 ILE 96  A 96  A ? -0.1 GLN 35  A 35  A ? -0.2 ARG 97  A 97  A ? -0.1 
96  ILE 96  A 96  A ? PRO 34  A 34  A ? -2.3 ARG 94  A 94  A ? -0.1 GLU 98  A 98  A ? -0.8 LYS 95  A 95  A ? -0.1 
97  ARG 97  A 97  A ? LYS 95  A 95  A ? -0.1 ARG 103 A 103 A ? -0.0 VAL 102 A 102 A ? -0.1 ILE 96  A 96  A ? -0.1 
98  GLU 98  A 98  A ? ILE 96  A 96  A ? -0.8 ALA 101 A 101 A ? -0.1 GLU 100 A 100 A ? -0.2 ARG 103 A 103 A ? -0.2 
99  SER 99  A 99  A ? VAL 102 A 102 A ? -2.3 PRO 14  A 14  A ? -0.1 VAL 102 A 102 A ? -0.4 GLY 53  A 53  A ? -0.0 
100 GLU 100 A 100 A ? GLU 98  A 98  A ? -0.2 ALA 101 A 101 A ? -0.2 ARG 103 A 103 A ? -0.1 GLY 53  A 53  A ? -0.1 
101 ALA 101 A 101 A ? VAL 102 A 102 A ? -0.2 GLY 63  A 63  A ? -0.1 ARG 103 A 103 A ? -0.4 GLY 53  A 53  A ? -0.3 
102 VAL 102 A 102 A ? SER 99  A 99  A ? -0.4 LEU 52  A 52  A ? -0.1 SER 99  A 99  A ? -2.3 ALA 101 A 101 A ? -0.2 
103 ARG 103 A 103 A ? PRO 14  A 14  A ? -1.5 ALA 101 A 101 A ? -0.4 LEU 31  A 31  A ? -0.2 GLY 53  A 53  A ? -0.1 
104 PRO 104 A 104 A ? ?   ?   ? ?   ? ? ?    ?   ?   ? ?   ? ? ?    ASP 106 A 106 A ? -0.3 VAL 32  A 32  A ? -0.3 
105 ILE 105 A 105 A ? LEU 31  A 31  A ? -2.2 TRP 15  A 15  A ? -0.1 VAL 107 A 107 A ? -0.2 VAL 187 A 187 A ? -0.1 
106 ASP 106 A 106 A ? GLY 186 A 186 A ? -0.3 PRO 104 A 104 A ? -0.3 LEU 188 A 188 A ? -2.9 GLY 108 A 108 A ? -0.4 
107 VAL 107 A 107 A ? VAL 187 A 187 A ? -0.2 VAL 32  A 32  A ? -0.2 GLN 189 A 189 A ? -0.2 LYS 109 A 109 A ? -0.2 
108 GLY 108 A 108 A ? LEU 188 A 188 A ? -3.2 ASP 106 A 106 A ? -0.4 SER 215 A 215 A ? -0.1 VAL 107 A 107 A ? -0.1 
109 LYS 109 A 109 A ? VAL 107 A 107 A ? -0.2 CYS 111 A 111 A ? -0.1 CYS 111 A 111 A ? -0.4 GLY 108 A 108 A ? -0.1 
110 GLN 110 A 110 A ? TYR 213 A 213 A ? -0.0 CYS 111 A 111 A ? -0.0 CYS 212 A 212 A ? -0.1 LEU 211 A 211 A ? -0.1 
111 CYS 111 A 111 A ? LYS 109 A 109 A ? -0.4 PRO 112 A 112 A ? -0.1 SER 113 A 113 A ? -0.1 LYS 109 A 109 A ? -0.1 
112 PRO 112 A 112 A ? ?   ?   ? ?   ? ? ?    ?   ?   ? ?   ? ? ?    THR 114 A 114 A ? -0.2 CYS 111 A 111 A ? -0.1 
113 SER 113 A 113 A ? THR 114 A 114 A ? -0.1 CYS 111 A 111 A ? -0.1 THR 116 A 116 A ? -2.0 VAL 144 A 144 A ? -0.3 
114 THR 114 A 114 A ? GLY 115 A 115 A ? -0.2 PRO 112 A 112 A ? -0.2 LEU 145 A 145 A ? -0.2 SER 113 A 113 A ? -0.1 
115 GLY 115 A 115 A ? VAL 144 A 144 A ? -2.7 THR 116 A 116 A ? -0.3 THR 114 A 114 A ? -0.2 ASN 117 A 117 A ? -0.1 
116 THR 116 A 116 A ? SER 113 A 113 A ? -2.0 ASN 117 A 117 A ? -0.1 VAL 144 A 144 A ? -2.2 CYS 118 A 118 A ? -0.4 
117 ASN 117 A 117 A ? THR 143 A 143 A ? -0.2 GLY 115 A 115 A ? -0.1 ASN 185 A 185 A ? -0.5 GLN 119 A 119 A ? -0.3 
118 CYS 118 A 118 A ? ILE 142 A 142 A ? -3.8 THR 116 A 116 A ? -0.4 ILE 142 A 142 A ? -3.5 VAL 120 A 120 A ? -0.4 
119 GLN 119 A 119 A ? ILE 183 A 183 A ? -3.1 ASN 117 A 117 A ? -0.3 ILE 183 A 183 A ? -3.2 SER 121 A 121 A ? -0.4 
120 VAL 120 A 120 A ? LEU 140 A 140 A ? -2.9 CYS 118 A 118 A ? -0.4 LEU 140 A 140 A ? -2.4 GLY 122 A 122 A ? -0.3 
121 SER 121 A 121 A ? PRO 181 A 181 A ? -1.4 GLN 119 A 119 A ? -0.4 TRP 123 A 123 A ? -0.3 CYS 139 A 139 A ? -0.2 
122 GLY 122 A 122 A ? GLN 138 A 138 A ? -2.1 VAL 120 A 120 A ? -0.3 GLN 138 A 138 A ? -2.7 ASP 177 A 177 A ? -0.1 
123 TRP 123 A 123 A ? GLY 176 A 176 A ? -0.4 SER 121 A 121 A ? -0.3 THR 126 A 126 A ? -0.1 ASP 177 A 177 A ? -0.1 
124 GLY 124 A 124 A ? THR 125 A 125 A ? -0.2 GLN 138 A 138 A ? -0.1 GLY 176 A 176 A ? -0.3 ILE 2   A 2   A ? -0.2 
125 THR 125 A 125 A ? GLN 175 A 175 A ? -2.8 PHE 133 A 133 A ? -0.2 CYS 174 A 174 A ? -0.2 PHE 133 A 133 A ? -0.2 
126 THR 126 A 126 A ? HIS 132 A 132 A ? -2.5 ARG 1   A 1   A ? -0.2 ASN 4   A 4   A ? -0.4 SER 128 A 128 A ? -0.3 
127 SER 127 A 127 A ? HIS 132 A 132 A ? -0.3 GLN 130 A 130 A ? -0.1 HIS 132 A 132 A ? -0.4 CYS 199 A 199 A ? -0.1 
128 SER 128 A 128 A ? THR 126 A 126 A ? -0.3 VAL 131 A 131 A ? -0.1 VAL 131 A 131 A ? -0.1 PHE 197 A 197 A ? -0.0 
129 PRO 129 A 129 A ? ?   ?   ? ?   ? ? ?    ?   ?   ? ?   ? ? ?    VAL 131 A 131 A ? -0.4 SER 127 A 127 A ? -0.1 
130 GLN 130 A 130 A ? THR 126 A 126 A ? -0.1 VAL 131 A 131 A ? -0.0 HIS 132 A 132 A ? -0.5 SER 127 A 127 A ? -0.1 
131 VAL 131 A 131 A ? PRO 129 A 129 A ? -0.4 THR 126 A 126 A ? -0.1 PHE 133 A 133 A ? -0.4 SER 128 A 128 A ? -0.1 
132 HIS 132 A 132 A ? GLN 130 A 130 A ? -0.5 SER 127 A 127 A ? -0.4 THR 126 A 126 A ? -2.5 SER 127 A 127 A ? -0.3 
133 PHE 133 A 133 A ? VAL 131 A 131 A ? -0.4 THR 125 A 125 A ? -0.2 THR 125 A 125 A ? -0.2 GLY 124 A 124 A ? -0.1 
134 PRO 134 A 134 A ? ?   ?   ? ?   ? ? ?    ?   ?   ? ?   ? ? ?    LEU 57  A 57  A ? -0.2 GLN 138 A 138 A ? -0.1 
135 LYS 135 A 135 A ? SER 56  A 56  A ? -0.1 LEU 137 A 137 A ? -0.1 LEU 57  A 57  A ? -2.5 LEU 137 A 137 A ? -0.3 
136 ALA 136 A 136 A ? SER 56  A 56  A ? -0.3 LEU 57  A 57  A ? -0.1 SER 56  A 56  A ? -0.3 HIS 55  A 55  A ? -0.1 
137 LEU 137 A 137 A ? HIS 55  A 55  A ? -4.0 LYS 135 A 135 A ? -0.3 CYS 8   A 8   A ? -2.6 CYS 139 A 139 A ? -0.3 
138 GLN 138 A 138 A ? GLY 122 A 122 A ? -2.7 GLU 7   A 7   A ? -0.2 GLY 122 A 122 A ? -2.1 LEU 140 A 140 A ? -0.3 
139 CYS 139 A 139 A ? SER 6   A 6   A ? -3.3 LEU 137 A 137 A ? -0.3 SER 6   A 6   A ? -2.7 ASN 141 A 141 A ? -0.4 
140 LEU 140 A 140 A ? VAL 120 A 120 A ? -2.4 GLN 138 A 138 A ? -0.3 VAL 120 A 120 A ? -2.9 ILE 142 A 142 A ? -0.4 
141 ASN 141 A 141 A ? CYS 139 A 139 A ? -0.4 GLN 119 A 119 A ? -0.2 THR 143 A 143 A ? -0.3 GLN 119 A 119 A ? -0.2 
142 ILE 142 A 142 A ? CYS 118 A 118 A ? -3.5 LEU 140 A 140 A ? -0.4 CYS 118 A 118 A ? -3.8 VAL 144 A 144 A ? -0.4 
143 THR 143 A 143 A ? GLY 166 A 166 A ? -0.4 ASN 141 A 141 A ? -0.3 GLY 166 A 166 A ? -1.9 LEU 145 A 145 A ? -0.2 
144 VAL 144 A 144 A ? THR 116 A 116 A ? -2.2 ILE 142 A 142 A ? -0.4 GLY 115 A 115 A ? -2.7 ALA 165 A 165 A ? -0.3 
145 LEU 145 A 145 A ? CYS 164 A 164 A ? -2.8 THR 143 A 143 A ? -0.2 CYS 164 A 164 A ? -0.4 THR 116 A 116 A ? -0.1 
146 SER 146 A 146 A ? VAL 144 A 144 A ? -0.2 GLU 147 A 147 A ? -0.1 CYS 150 A 150 A ? -2.3 LYS 151 A 151 A ? -0.2 
147 GLU 147 A 147 A ? GLU 148 A 148 A ? -0.2 ARG 149 A 149 A ? -0.2 LYS 151 A 151 A ? -2.6 ALA 152 A 152 A ? -0.2 
148 GLU 148 A 148 A ? ARG 149 A 149 A ? -0.2 CYS 150 A 150 A ? -0.2 ALA 152 A 152 A ? -2.3 GLU 147 A 147 A ? -0.2 
149 ARG 149 A 149 A ? LYS 151 A 151 A ? -0.2 CYS 150 A 150 A ? -0.2 ALA 153 A 153 A ? -1.8 GLU 148 A 148 A ? -0.2 
150 CYS 150 A 150 A ? SER 146 A 146 A ? -2.3 LYS 151 A 151 A ? -0.2 TYR 154 A 154 A ? -1.3 GLU 148 A 148 A ? -0.2 
151 LYS 151 A 151 A ? GLU 147 A 147 A ? -2.6 ALA 152 A 152 A ? -0.2 GLN 157 A 157 A ? -0.2 CYS 150 A 150 A ? -0.2 
152 ALA 152 A 152 A ? GLU 148 A 148 A ? -2.3 GLU 147 A 147 A ? -0.2 LYS 151 A 151 A ? -0.2 CYS 150 A 150 A ? -0.2 
153 ALA 153 A 153 A ? ARG 149 A 149 A ? -1.8 TYR 154 A 154 A ? -0.3 LYS 151 A 151 A ? -0.2 ALA 152 A 152 A ? -0.2 
154 TYR 154 A 154 A ? CYS 150 A 150 A ? -1.3 ARG 149 A 149 A ? -0.1 GLN 157 A 157 A ? -2.0 ILE 158 A 158 A ? -0.8 
155 PRO 155 A 155 A ? ?   ?   ? ?   ? ? ?    ?   ?   ? ?   ? ? ?    ALA 152 A 152 A ? -0.1 LYS 151 A 151 A ? -0.1 
156 GLY 156 A 156 A ? ILE 158 A 158 A ? -0.2 LYS 151 A 151 A ? -0.1 ALA 152 A 152 A ? -0.1 LYS 151 A 151 A ? -0.1 
157 GLN 157 A 157 A ? TYR 154 A 154 A ? -2.0 LYS 151 A 151 A ? -0.2 ASP 159 A 159 A ? -0.5 GLY 156 A 156 A ? -0.1 
158 ILE 158 A 158 A ? TYR 154 A 154 A ? -0.8 LYS 151 A 151 A ? -0.1 ALA 160 A 160 A ? -0.2 GLY 156 A 156 A ? -0.2 
159 ASP 159 A 159 A ? GLN 157 A 157 A ? -0.5 GLY 82  A 82  A ? -0.1 MET 162 A 162 A ? -1.7 GLN 157 A 157 A ? -0.0 
160 ALA 160 A 160 A ? THR 161 A 161 A ? -0.3 ILE 158 A 158 A ? -0.2 TYR 213 A 213 A ? -0.1 ILE 158 A 158 A ? -0.0 
161 THR 161 A 161 A ? THR 209 A 209 A ? -0.1 CYS 212 A 212 A ? -0.0 ARG 210 A 210 A ? -3.0 PHE 163 A 163 A ? -0.3 
162 MET 162 A 162 A ? ASP 159 A 159 A ? -1.7 THR 209 A 209 A ? -0.2 CYS 164 A 164 A ? -0.3 THR 209 A 209 A ? -0.2 
163 PHE 163 A 163 A ? TYR 208 A 208 A ? -1.9 THR 161 A 161 A ? -0.3 TYR 208 A 208 A ? -2.8 ALA 165 A 165 A ? -0.4 
164 CYS 164 A 164 A ? LEU 145 A 145 A ? -0.4 MET 162 A 162 A ? -0.3 LEU 145 A 145 A ? -2.8 GLY 166 A 166 A ? -0.3 
165 ALA 165 A 165 A ? GLY 206 A 206 A ? -1.7 PHE 163 A 163 A ? -0.4 GLY 206 A 206 A ? -1.6 ASP 167 A 167 A ? -0.3 
166 GLY 166 A 166 A ? THR 143 A 143 A ? -1.9 CYS 164 A 164 A ? -0.3 THR 143 A 143 A ? -0.4 GLN 168 A 168 A ? -0.3 
167 ASP 167 A 167 A ? ARG 171 A 171 A ? -0.9 ALA 165 A 165 A ? -0.3 GLY 170 A 170 A ? -1.5 ARG 171 A 171 A ? -0.3 
168 GLN 168 A 168 A ? GLY 166 A 166 A ? -0.3 VAL 169 A 169 A ? -0.3 ASN 203 A 203 A ? -0.0 ASP 167 A 167 A ? -0.0 
169 VAL 169 A 169 A ? GLN 201 A 201 A ? -0.1 ARG 171 A 171 A ? -0.1 GLN 168 A 168 A ? -0.3 GLY 166 A 166 A ? -0.0 
170 GLY 170 A 170 A ? ASP 167 A 167 A ? -1.5 ARG 171 A 171 A ? -0.3 ASP 172 A 172 A ? -0.5 GLN 168 A 168 A ? -0.1 
171 ARG 171 A 171 A ? ASP 167 A 167 A ? -0.3 ASN 4   A 4   A ? -0.1 ASP 167 A 167 A ? -0.9 GLY 206 A 206 A ? -0.3 
172 ASP 172 A 172 A ? GLY 170 A 170 A ? -0.5 VAL 3   A 3   A ? -0.3 VAL 3   A 3   A ? -3.1 CYS 174 A 174 A ? -0.3 
173 SER 173 A 173 A ? ARG 171 A 171 A ? -0.3 ILE 2   A 2   A ? -0.2 ILE 2   A 2   A ? -0.3 GLN 175 A 175 A ? -0.2 
174 CYS 174 A 174 A ? ARG 1   A 1   A ? -0.4 ASP 172 A 172 A ? -0.3 ASP 177 A 177 A ? -1.9 SER 178 A 178 A ? -0.1 
175 GLN 175 A 175 A ? GLY 176 A 176 A ? -0.3 SER 173 A 173 A ? -0.2 THR 125 A 125 A ? -2.8 CYS 174 A 174 A ? -0.2 
176 GLY 176 A 176 A ? GLY 124 A 124 A ? -0.3 TYR 26  A 26  A ? -0.2 TRP 123 A 123 A ? -0.4 GLN 175 A 175 A ? -0.3 
177 ASP 177 A 177 A ? CYS 174 A 174 A ? -1.9 CYS 27  A 27  A ? -0.1 GLY 180 A 180 A ? -3.0 VAL 192 A 192 A ? -0.4 
178 SER 178 A 178 A ? GLY 179 A 179 A ? -0.3 TYR 26  A 26  A ? -0.3 GLY 28  A 28  A ? -3.7 SER 193 A 193 A ? -0.2 
179 GLY 179 A 179 A ? VAL 192 A 192 A ? -3.1 GLY 180 A 180 A ? -0.3 SER 178 A 178 A ? -0.3 SER 193 A 193 A ? -0.1 
180 GLY 180 A 180 A ? ASP 177 A 177 A ? -3.0 VAL 192 A 192 A ? -0.1 VAL 192 A 192 A ? -2.5 GLY 179 A 179 A ? -0.3 
181 PRO 181 A 181 A ? ?   ?   ? ?   ? ? ?    ?   ?   ? ?   ? ? ?    SER 121 A 121 A ? -1.4 ILE 183 A 183 A ? -0.5 
182 VAL 182 A 182 A ? GLY 190 A 190 A ? -2.1 VAL 120 A 120 A ? -0.2 GLN 189 A 189 A ? -3.1 GLY 190 A 190 A ? -1.3 
183 ILE 183 A 183 A ? GLN 119 A 119 A ? -3.2 PRO 181 A 181 A ? -0.5 GLN 119 A 119 A ? -3.1 ASN 185 A 185 A ? -0.4 
184 CYS 184 A 184 A ? VAL 187 A 187 A ? -2.3 VAL 182 A 182 A ? -0.5 VAL 187 A 187 A ? -1.6 CYS 118 A 118 A ? -0.2 
185 ASN 185 A 185 A ? ASN 117 A 117 A ? -0.5 ILE 183 A 183 A ? -0.4 CYS 184 A 184 A ? -0.1 LEU 188 A 188 A ? -0.1 
186 GLY 186 A 186 A ? VAL 187 A 187 A ? -0.2 ILE 183 A 183 A ? -0.0 ASP 106 A 106 A ? -0.3 LEU 188 A 188 A ? -0.3 
187 VAL 187 A 187 A ? CYS 184 A 184 A ? -1.6 ILE 105 A 105 A ? -0.1 CYS 184 A 184 A ? -2.3 GLN 189 A 189 A ? -0.6 
188 LEU 188 A 188 A ? ASP 106 A 106 A ? -2.9 GLY 186 A 186 A ? -0.3 GLY 108 A 108 A ? -3.2 ILE 183 A 183 A ? -0.2 
189 GLN 189 A 189 A ? VAL 182 A 182 A ? -3.1 VAL 187 A 187 A ? -0.6 LEU 211 A 211 A ? -1.8 CYS 212 A 212 A ? -0.4 
190 GLY 190 A 190 A ? VAL 182 A 182 A ? -1.3 ARG 210 A 210 A ? -0.2 VAL 182 A 182 A ? -2.1 VAL 192 A 192 A ? -0.4 
191 LEU 191 A 191 A ? THR 209 A 209 A ? -1.0 GLN 189 A 189 A ? -0.3 THR 209 A 209 A ? -2.5 SER 193 A 193 A ? -0.4 
192 VAL 192 A 192 A ? GLY 180 A 180 A ? -2.5 GLY 190 A 190 A ? -0.4 GLY 179 A 179 A ? -3.1 TYR 208 A 208 A ? -0.2 
193 SER 193 A 193 A ? VAL 207 A 207 A ? -2.4 TRP 194 A 194 A ? -0.4 GLY 195 A 195 A ? -0.3 TYR 208 A 208 A ? -0.2 
194 TRP 194 A 194 A ? VAL 207 A 207 A ? -1.8 SER 178 A 178 A ? -0.0 VAL 207 A 207 A ? -3.1 SER 193 A 193 A ? -0.4 
195 GLY 195 A 195 A ? SER 193 A 193 A ? -0.3 GLY 206 A 206 A ? -0.2 PHE 197 A 197 A ? -0.2 GLY 206 A 206 A ? -0.1 
196 ASP 196 A 196 A ? PRO 205 A 205 A ? -0.4 TRP 194 A 194 A ? -0.3 GLY 200 A 200 A ? -0.1 GLN 201 A 201 A ? -0.1 
197 PHE 197 A 197 A ? GLY 195 A 195 A ? -0.2 CYS 199 A 199 A ? -0.1 CYS 199 A 199 A ? -0.2 CYS 174 A 174 A ? -0.0 
198 PRO 198 A 198 A ? ?   ?   ? ?   ? ? ?    ?   ?   ? ?   ? ? ?    GLN 201 A 201 A ? -0.3 ASP 196 A 196 A ? -0.1 
199 CYS 199 A 199 A ? GLY 200 A 200 A ? -0.2 PHE 197 A 197 A ? -0.2 SER 128 A 128 A ? -0.1 CYS 174 A 174 A ? -0.1 
200 GLY 200 A 200 A ? LYS 204 A 204 A ? -0.4 GLN 201 A 201 A ? -0.3 CYS 199 A 199 A ? -0.2 ASP 172 A 172 A ? -0.1 
201 GLN 201 A 201 A ? LYS 204 A 204 A ? -0.6 PRO 198 A 198 A ? -0.3 LYS 204 A 204 A ? -2.4 GLY 200 A 200 A ? -0.3 
202 PRO 202 A 202 A ? ?   ?   ? ?   ? ? ?    ?   ?   ? ?   ? ? ?    GLY 170 A 170 A ? -0.1 GLN 201 A 201 A ? -0.1 
203 ASN 203 A 203 A ? LYS 204 A 204 A ? -0.2 ALA 153 A 153 A ? -0.1 GLN 168 A 168 A ? -0.1 GLN 201 A 201 A ? -0.0 
204 LYS 204 A 204 A ? GLN 201 A 201 A ? -2.4 ASP 196 A 196 A ? -0.1 GLN 201 A 201 A ? -0.6 GLY 200 A 200 A ? -0.4 
205 PRO 205 A 205 A ? ?   ?   ? ?   ? ? ?    ?   ?   ? ?   ? ? ?    ASP 196 A 196 A ? -0.4 GLY 166 A 166 A ? -0.2 
206 GLY 206 A 206 A ? ALA 165 A 165 A ? -1.6 ARG 171 A 171 A ? -0.3 ALA 165 A 165 A ? -1.7 TYR 208 A 208 A ? -0.5 
207 VAL 207 A 207 A ? TRP 194 A 194 A ? -3.1 CYS 164 A 164 A ? -0.2 SER 193 A 193 A ? -2.4 TRP 194 A 194 A ? -1.8 
208 TYR 208 A 208 A ? PHE 163 A 163 A ? -2.8 GLY 206 A 206 A ? -0.5 PHE 163 A 163 A ? -1.9 ARG 210 A 210 A ? -0.5 
209 THR 209 A 209 A ? LEU 191 A 191 A ? -2.5 VAL 207 A 207 A ? -0.3 LEU 191 A 191 A ? -1.0 LEU 211 A 211 A ? -0.8 
210 ARG 210 A 210 A ? THR 161 A 161 A ? -3.0 TYR 208 A 208 A ? -0.5 TYR 213 A 213 A ? -0.9 GLY 190 A 190 A ? -0.2 
211 LEU 211 A 211 A ? GLN 189 A 189 A ? -1.8 THR 209 A 209 A ? -0.8 PHE 214 A 214 A ? -2.2 SER 215 A 215 A ? -0.4 
212 CYS 212 A 212 A ? GLN 189 A 189 A ? -0.4 TYR 213 A 213 A ? -0.3 SER 215 A 215 A ? -0.5 LEU 211 A 211 A ? -0.2 
213 TYR 213 A 213 A ? ARG 210 A 210 A ? -0.9 PHE 214 A 214 A ? -0.2 CYS 212 A 212 A ? -0.3 TRP 217 A 217 A ? -0.2 
214 PHE 214 A 214 A ? LEU 211 A 211 A ? -2.2 ARG 210 A 210 A ? -0.1 ILE 218 A 218 A ? -2.6 GLU 219 A 219 A ? -0.2 
215 SER 215 A 215 A ? CYS 212 A 212 A ? -0.5 LEU 211 A 211 A ? -0.4 GLU 219 A 219 A ? -2.2 ASN 220 A 220 A ? -0.2 
216 LYS 216 A 216 A ? CYS 212 A 212 A ? -0.2 ILE 218 A 218 A ? -0.2 ASN 220 A 220 A ? -2.7 THR 221 A 221 A ? -0.2 
217 TRP 217 A 217 A ? GLU 219 A 219 A ? -0.2 ILE 218 A 218 A ? -0.2 THR 221 A 221 A ? -2.6 ILE 222 A 222 A ? -0.2 
218 ILE 218 A 218 A ? PHE 214 A 214 A ? -2.6 ASN 220 A 220 A ? -0.2 ILE 222 A 222 A ? -2.2 LYS 216 A 216 A ? -0.2 
219 GLU 219 A 219 A ? SER 215 A 215 A ? -2.2 ASN 220 A 220 A ? -0.2 ASN 223 A 223 A ? -2.3 TRP 217 A 217 A ? -0.2 
220 ASN 220 A 220 A ? LYS 216 A 216 A ? -2.7 ILE 222 A 222 A ? -0.2 SER 224 A 224 A ? -1.8 GLU 219 A 219 A ? -0.2 
221 THR 221 A 221 A ? TRP 217 A 217 A ? -2.6 LYS 216 A 216 A ? -0.2 ASN 225 A 225 A ? -0.5 ASN 220 A 220 A ? -0.2 
222 ILE 222 A 222 A ? ILE 218 A 218 A ? -2.2 TRP 217 A 217 A ? -0.2 ASN 225 A 225 A ? -1.0 ASN 220 A 220 A ? -0.2 
223 ASN 223 A 223 A ? GLU 219 A 219 A ? -2.3 SER 224 A 224 A ? -0.3 ILE 222 A 222 A ? -0.2 THR 221 A 221 A ? -0.2 
224 SER 224 A 224 A ? ASN 220 A 220 A ? -1.8 GLU 219 A 219 A ? -0.2 ASN 223 A 223 A ? -0.3 ILE 222 A 222 A ? -0.2 
225 ASN 225 A 225 A ? ILE 222 A 222 A ? -1.0 THR 221 A 221 A ? -0.5 ASN 223 A 223 A ? -0.2 SER 224 A 224 A ? -0.1 
# 
loop_
_dssp_statistics_histogram.entry_id 
_dssp_statistics_histogram.type 
_dssp_statistics_histogram.1 
_dssp_statistics_histogram.2 
_dssp_statistics_histogram.3 
_dssp_statistics_histogram.4 
_dssp_statistics_histogram.5 
_dssp_statistics_histogram.6 
_dssp_statistics_histogram.7 
_dssp_statistics_histogram.8 
_dssp_statistics_histogram.9 
_dssp_statistics_histogram.10 
_dssp_statistics_histogram.11 
_dssp_statistics_histogram.12 
_dssp_statistics_histogram.13 
_dssp_statistics_histogram.14 
_dssp_statistics_histogram.15 
_dssp_statistics_histogram.16 
_dssp_statistics_histogram.17 
_dssp_statistics_histogram.18 
_dssp_statistics_histogram.19 
_dssp_statistics_histogram.20 
_dssp_statistics_histogram.21 
_dssp_statistics_histogram.22 
_dssp_statistics_histogram.23 
_dssp_statistics_histogram.24 
_dssp_statistics_histogram.25 
_dssp_statistics_histogram.26 
_dssp_statistics_histogram.27 
_dssp_statistics_histogram.28 
_dssp_statistics_histogram.29 
_dssp_statistics_histogram.30 
EreuK5 residues_per_alpha_helix        0 0 0 0 0 0 1 0 0 1 0 0 0 0 0 0 0 0 0 0 0 0 0 0 0 0 0 0 0 0 
EreuK5 parallel_bridges_per_ladder     1 0 0 0 0 0 0 0 0 0 0 0 0 0 0 0 0 0 0 0 0 0 0 0 0 0 0 0 0 0 
EreuK5 antiparallel_bridges_per_ladder 3 1 2 6 1 2 0 0 0 0 0 0 0 0 0 0 0 0 0 0 0 0 0 0 0 0 0 0 0 0 
EreuK5 ladders_per_sheet               0 0 0 0 0 1 0 1 0 0 0 0 0 0 0 0 0 0 0 0 0 0 0 0 0 0 0 0 0 0 
# 
loop_
_dssp_statistics_hbond.entry_id 
_dssp_statistics_hbond.type 
_dssp_statistics_hbond.count 
_dssp_statistics_hbond.count_per_100 
EreuK5 O(I)-->H-N(J)          131 58.2 
EreuK5 'PARALLEL BRIDGES'     2   0.9  
EreuK5 'ANTIPARALLEL BRIDGES' 70  31.1 
EreuK5 O(I)-->H-N(I-5)        1   0.4  
EreuK5 O(I)-->H-N(I-4)        2   0.9  
EreuK5 O(I)-->H-N(I-3)        5   2.2  
EreuK5 O(I)-->H-N(I-2)        0   0.0  
EreuK5 O(I)-->H-N(I-1)        0   0.0  
EreuK5 O(I)-->H-N(I+0)        0   0.0  
EreuK5 O(I)-->H-N(I+1)        0   0.0  
EreuK5 O(I)-->H-N(I+2)        12  5.3  
EreuK5 O(I)-->H-N(I+3)        22  9.8  
EreuK5 O(I)-->H-N(I+4)        15  6.7  
EreuK5 O(I)-->H-N(I+5)        0   0.0  
# 
_dssp_statistics.entry_id                       EreuK5 
_dssp_statistics.nr_of_residues                 225 
_dssp_statistics.nr_of_chains                   1 
_dssp_statistics.nr_of_ss_bridges_total         0 
_dssp_statistics.nr_of_ss_bridges_intra_chain   0 
_dssp_statistics.nr_of_ss_bridges_inter_chain   0 
# 
loop_
_chem_comp.id 
_chem_comp.type 
_chem_comp.mon_nstd_flag 
_chem_comp.name 
_chem_comp.formula 
_chem_comp.formula_weight 
ALA 'L-PEPTIDE LINKING' y ALANINE         'C3 H7 N O2'     89.093 
ARG 'L-PEPTIDE LINKING' y ARGININE        'C6 H15 N4 O2'  175.209 
ASN 'L-PEPTIDE LINKING' y ASPARAGINE      'C4 H8 N2 O3'   132.118 
ASP 'L-PEPTIDE LINKING' y 'ASPARTIC ACID' 'C4 H7 N O4'    133.103 
CYS 'L-PEPTIDE LINKING' y CYSTEINE        'C3 H7 N O2 S'  121.158 
GLN 'L-PEPTIDE LINKING' y GLUTAMINE       'C5 H10 N2 O3'  146.144 
GLU 'L-PEPTIDE LINKING' y 'GLUTAMIC ACID' 'C5 H9 N O4'    147.129 
GLY 'PEPTIDE LINKING'   y GLYCINE         'C2 H5 N O2'     75.067 
HIS 'L-PEPTIDE LINKING' y HISTIDINE       'C6 H10 N3 O2'  156.162 
ILE 'L-PEPTIDE LINKING' y ISOLEUCINE      'C6 H13 N O2'   131.173 
LEU 'L-PEPTIDE LINKING' y LEUCINE         'C6 H13 N O2'   131.173 
LYS 'L-PEPTIDE LINKING' y LYSINE          'C6 H15 N2 O2'  147.195 
MET 'L-PEPTIDE LINKING' y METHIONINE      'C5 H11 N O2 S' 149.211 
PHE 'L-PEPTIDE LINKING' y PHENYLALANINE   'C9 H11 N O2'   165.189 
PRO 'L-PEPTIDE LINKING' y PROLINE         'C5 H9 N O2'     115.13 
SER 'L-PEPTIDE LINKING' y SERINE          'C3 H7 N O3'    105.093 
THR 'L-PEPTIDE LINKING' y THREONINE       'C4 H9 N O3'    119.119 
TRP 'L-PEPTIDE LINKING' y TRYPTOPHAN      'C11 H12 N2 O2' 204.225 
TYR 'L-PEPTIDE LINKING' y TYROSINE        'C9 H11 N O3'   181.189 
VAL 'L-PEPTIDE LINKING' y VALINE          'C5 H11 N O2'   117.146 
# 
loop_
_atom_type.symbol 
N 
C 
O 
S 
# 
loop_
_entity_poly_seq.entity_id 
_entity_poly_seq.num 
_entity_poly_seq.mon_id 
_entity_poly_seq.hetero 
1   1 ARG n 
1   2 ILE n 
1   3 VAL n 
1   4 ASN n 
1   5 GLY n 
1   6 SER n 
1   7 GLU n 
1   8 CYS n 
1   9 GLU n 
1  10 LYS n 
1  11 ASN n 
1  12 HIS n 
1  13 GLN n 
1  14 PRO n 
1  15 TRP n 
1  16 GLN n 
1  17 GLY n 
1  18 ALA n 
1  19 LEU n 
1  20 LEU n 
1  21 PHE n 
1  22 SER n 
1  23 ASN n 
1  24 GLN n 
1  25 LEU n 
1  26 TYR n 
1  27 CYS n 
1  28 GLY n 
1  29 ALA n 
1  30 VAL n 
1  31 LEU n 
1  32 VAL n 
1  33 ASN n 
1  34 PRO n 
1  35 GLN n 
1  36 TRP n 
1  37 LEU n 
1  38 LEU n 
1  39 THR n 
1  40 ALA n 
1  41 ALA n 
1  42 HIS n 
1  43 CYS n 
1  44 HIS n 
1  45 LYS n 
1  46 SER n 
1  47 SER n 
1  48 ILE n 
1  49 LYS n 
1  50 ILE n 
1  51 ARG n 
1  52 LEU n 
1  53 GLY n 
1  54 HIS n 
1  55 HIS n 
1  56 SER n 
1  57 LEU n 
1  58 SER n 
1  59 PRO n 
1  60 TYR n 
1  61 GLU n 
1  62 SER n 
1  63 GLY n 
1  64 GLN n 
1  65 GLN n 
1  66 LEU n 
1  67 PHE n 
1  68 GLN n 
1  69 GLY n 
1  70 ILE n 
1  71 LYS n 
1  72 SER n 
1  73 ILE n 
1  74 PRO n 
1  75 HIS n 
1  76 PRO n 
1  77 GLY n 
1  78 TYR n 
1  79 SER n 
1  80 HIS n 
1  81 PRO n 
1  82 GLY n 
1  83 HIS n 
1  84 SER n 
1  85 ASN n 
1  86 ASP n 
1  87 LEU n 
1  88 MET n 
1  89 LEU n 
1  90 ILE n 
1  91 LYS n 
1  92 LEU n 
1  93 ASN n 
1  94 ARG n 
1  95 LYS n 
1  96 ILE n 
1  97 ARG n 
1  98 GLU n 
1  99 SER n 
1 100 GLU n 
1 101 ALA n 
1 102 VAL n 
1 103 ARG n 
1 104 PRO n 
1 105 ILE n 
1 106 ASP n 
1 107 VAL n 
1 108 GLY n 
1 109 LYS n 
1 110 GLN n 
1 111 CYS n 
1 112 PRO n 
1 113 SER n 
1 114 THR n 
1 115 GLY n 
1 116 THR n 
1 117 ASN n 
1 118 CYS n 
1 119 GLN n 
1 120 VAL n 
1 121 SER n 
1 122 GLY n 
1 123 TRP n 
1 124 GLY n 
1 125 THR n 
1 126 THR n 
1 127 SER n 
1 128 SER n 
1 129 PRO n 
1 130 GLN n 
1 131 VAL n 
1 132 HIS n 
1 133 PHE n 
1 134 PRO n 
1 135 LYS n 
1 136 ALA n 
1 137 LEU n 
1 138 GLN n 
1 139 CYS n 
1 140 LEU n 
1 141 ASN n 
1 142 ILE n 
1 143 THR n 
1 144 VAL n 
1 145 LEU n 
1 146 SER n 
1 147 GLU n 
1 148 GLU n 
1 149 ARG n 
1 150 CYS n 
1 151 LYS n 
1 152 ALA n 
1 153 ALA n 
1 154 TYR n 
1 155 PRO n 
1 156 GLY n 
1 157 GLN n 
1 158 ILE n 
1 159 ASP n 
1 160 ALA n 
1 161 THR n 
1 162 MET n 
1 163 PHE n 
1 164 CYS n 
1 165 ALA n 
1 166 GLY n 
1 167 ASP n 
1 168 GLN n 
1 169 VAL n 
1 170 GLY n 
1 171 ARG n 
1 172 ASP n 
1 173 SER n 
1 174 CYS n 
1 175 GLN n 
1 176 GLY n 
1 177 ASP n 
1 178 SER n 
1 179 GLY n 
1 180 GLY n 
1 181 PRO n 
1 182 VAL n 
1 183 ILE n 
1 184 CYS n 
1 185 ASN n 
1 186 GLY n 
1 187 VAL n 
1 188 LEU n 
1 189 GLN n 
1 190 GLY n 
1 191 LEU n 
1 192 VAL n 
1 193 SER n 
1 194 TRP n 
1 195 GLY n 
1 196 ASP n 
1 197 PHE n 
1 198 PRO n 
1 199 CYS n 
1 200 GLY n 
1 201 GLN n 
1 202 PRO n 
1 203 ASN n 
1 204 LYS n 
1 205 PRO n 
1 206 GLY n 
1 207 VAL n 
1 208 TYR n 
1 209 THR n 
1 210 ARG n 
1 211 LEU n 
1 212 CYS n 
1 213 TYR n 
1 214 PHE n 
1 215 SER n 
1 216 LYS n 
1 217 TRP n 
1 218 ILE n 
1 219 GLU n 
1 220 ASN n 
1 221 THR n 
1 222 ILE n 
1 223 ASN n 
1 224 SER n 
1 225 ASN n 
# 
loop_
_pdbx_poly_seq_scheme.asym_id 
_pdbx_poly_seq_scheme.entity_id 
_pdbx_poly_seq_scheme.seq_id 
_pdbx_poly_seq_scheme.mon_id 
_pdbx_poly_seq_scheme.ndb_seq_num 
_pdbx_poly_seq_scheme.pdb_seq_num 
_pdbx_poly_seq_scheme.auth_seq_num 
_pdbx_poly_seq_scheme.pdb_mon_id 
_pdbx_poly_seq_scheme.auth_mon_id 
_pdbx_poly_seq_scheme.pdb_strand_id 
_pdbx_poly_seq_scheme.pdb_ins_code 
_pdbx_poly_seq_scheme.hetero 
A 1   1 ARG   1 1   1   ARG ARG A ? n 
A 1   2 ILE   2 2   2   ILE ILE A ? n 
A 1   3 VAL   3 3   3   VAL VAL A ? n 
A 1   4 ASN   4 4   4   ASN ASN A ? n 
A 1   5 GLY   5 5   5   GLY GLY A ? n 
A 1   6 SER   6 6   6   SER SER A ? n 
A 1   7 GLU   7 7   7   GLU GLU A ? n 
A 1   8 CYS   8 8   8   CYS CYS A ? n 
A 1   9 GLU   9 9   9   GLU GLU A ? n 
A 1  10 LYS  10 10  10  LYS LYS A ? n 
A 1  11 ASN  11 11  11  ASN ASN A ? n 
A 1  12 HIS  12 12  12  HIS HIS A ? n 
A 1  13 GLN  13 13  13  GLN GLN A ? n 
A 1  14 PRO  14 14  14  PRO PRO A ? n 
A 1  15 TRP  15 15  15  TRP TRP A ? n 
A 1  16 GLN  16 16  16  GLN GLN A ? n 
A 1  17 GLY  17 17  17  GLY GLY A ? n 
A 1  18 ALA  18 18  18  ALA ALA A ? n 
A 1  19 LEU  19 19  19  LEU LEU A ? n 
A 1  20 LEU  20 20  20  LEU LEU A ? n 
A 1  21 PHE  21 21  21  PHE PHE A ? n 
A 1  22 SER  22 22  22  SER SER A ? n 
A 1  23 ASN  23 23  23  ASN ASN A ? n 
A 1  24 GLN  24 24  24  GLN GLN A ? n 
A 1  25 LEU  25 25  25  LEU LEU A ? n 
A 1  26 TYR  26 26  26  TYR TYR A ? n 
A 1  27 CYS  27 27  27  CYS CYS A ? n 
A 1  28 GLY  28 28  28  GLY GLY A ? n 
A 1  29 ALA  29 29  29  ALA ALA A ? n 
A 1  30 VAL  30 30  30  VAL VAL A ? n 
A 1  31 LEU  31 31  31  LEU LEU A ? n 
A 1  32 VAL  32 32  32  VAL VAL A ? n 
A 1  33 ASN  33 33  33  ASN ASN A ? n 
A 1  34 PRO  34 34  34  PRO PRO A ? n 
A 1  35 GLN  35 35  35  GLN GLN A ? n 
A 1  36 TRP  36 36  36  TRP TRP A ? n 
A 1  37 LEU  37 37  37  LEU LEU A ? n 
A 1  38 LEU  38 38  38  LEU LEU A ? n 
A 1  39 THR  39 39  39  THR THR A ? n 
A 1  40 ALA  40 40  40  ALA ALA A ? n 
A 1  41 ALA  41 41  41  ALA ALA A ? n 
A 1  42 HIS  42 42  42  HIS HIS A ? n 
A 1  43 CYS  43 43  43  CYS CYS A ? n 
A 1  44 HIS  44 44  44  HIS HIS A ? n 
A 1  45 LYS  45 45  45  LYS LYS A ? n 
A 1  46 SER  46 46  46  SER SER A ? n 
A 1  47 SER  47 47  47  SER SER A ? n 
A 1  48 ILE  48 48  48  ILE ILE A ? n 
A 1  49 LYS  49 49  49  LYS LYS A ? n 
A 1  50 ILE  50 50  50  ILE ILE A ? n 
A 1  51 ARG  51 51  51  ARG ARG A ? n 
A 1  52 LEU  52 52  52  LEU LEU A ? n 
A 1  53 GLY  53 53  53  GLY GLY A ? n 
A 1  54 HIS  54 54  54  HIS HIS A ? n 
A 1  55 HIS  55 55  55  HIS HIS A ? n 
A 1  56 SER  56 56  56  SER SER A ? n 
A 1  57 LEU  57 57  57  LEU LEU A ? n 
A 1  58 SER  58 58  58  SER SER A ? n 
A 1  59 PRO  59 59  59  PRO PRO A ? n 
A 1  60 TYR  60 60  60  TYR TYR A ? n 
A 1  61 GLU  61 61  61  GLU GLU A ? n 
A 1  62 SER  62 62  62  SER SER A ? n 
A 1  63 GLY  63 63  63  GLY GLY A ? n 
A 1  64 GLN  64 64  64  GLN GLN A ? n 
A 1  65 GLN  65 65  65  GLN GLN A ? n 
A 1  66 LEU  66 66  66  LEU LEU A ? n 
A 1  67 PHE  67 67  67  PHE PHE A ? n 
A 1  68 GLN  68 68  68  GLN GLN A ? n 
A 1  69 GLY  69 69  69  GLY GLY A ? n 
A 1  70 ILE  70 70  70  ILE ILE A ? n 
A 1  71 LYS  71 71  71  LYS LYS A ? n 
A 1  72 SER  72 72  72  SER SER A ? n 
A 1  73 ILE  73 73  73  ILE ILE A ? n 
A 1  74 PRO  74 74  74  PRO PRO A ? n 
A 1  75 HIS  75 75  75  HIS HIS A ? n 
A 1  76 PRO  76 76  76  PRO PRO A ? n 
A 1  77 GLY  77 77  77  GLY GLY A ? n 
A 1  78 TYR  78 78  78  TYR TYR A ? n 
A 1  79 SER  79 79  79  SER SER A ? n 
A 1  80 HIS  80 80  80  HIS HIS A ? n 
A 1  81 PRO  81 81  81  PRO PRO A ? n 
A 1  82 GLY  82 82  82  GLY GLY A ? n 
A 1  83 HIS  83 83  83  HIS HIS A ? n 
A 1  84 SER  84 84  84  SER SER A ? n 
A 1  85 ASN  85 85  85  ASN ASN A ? n 
A 1  86 ASP  86 86  86  ASP ASP A ? n 
A 1  87 LEU  87 87  87  LEU LEU A ? n 
A 1  88 MET  88 88  88  MET MET A ? n 
A 1  89 LEU  89 89  89  LEU LEU A ? n 
A 1  90 ILE  90 90  90  ILE ILE A ? n 
A 1  91 LYS  91 91  91  LYS LYS A ? n 
A 1  92 LEU  92 92  92  LEU LEU A ? n 
A 1  93 ASN  93 93  93  ASN ASN A ? n 
A 1  94 ARG  94 94  94  ARG ARG A ? n 
A 1  95 LYS  95 95  95  LYS LYS A ? n 
A 1  96 ILE  96 96  96  ILE ILE A ? n 
A 1  97 ARG  97 97  97  ARG ARG A ? n 
A 1  98 GLU  98 98  98  GLU GLU A ? n 
A 1  99 SER  99 99  99  SER SER A ? n 
A 1 100 GLU 100 100 100 GLU GLU A ? n 
A 1 101 ALA 101 101 101 ALA ALA A ? n 
A 1 102 VAL 102 102 102 VAL VAL A ? n 
A 1 103 ARG 103 103 103 ARG ARG A ? n 
A 1 104 PRO 104 104 104 PRO PRO A ? n 
A 1 105 ILE 105 105 105 ILE ILE A ? n 
A 1 106 ASP 106 106 106 ASP ASP A ? n 
A 1 107 VAL 107 107 107 VAL VAL A ? n 
A 1 108 GLY 108 108 108 GLY GLY A ? n 
A 1 109 LYS 109 109 109 LYS LYS A ? n 
A 1 110 GLN 110 110 110 GLN GLN A ? n 
A 1 111 CYS 111 111 111 CYS CYS A ? n 
A 1 112 PRO 112 112 112 PRO PRO A ? n 
A 1 113 SER 113 113 113 SER SER A ? n 
A 1 114 THR 114 114 114 THR THR A ? n 
A 1 115 GLY 115 115 115 GLY GLY A ? n 
A 1 116 THR 116 116 116 THR THR A ? n 
A 1 117 ASN 117 117 117 ASN ASN A ? n 
A 1 118 CYS 118 118 118 CYS CYS A ? n 
A 1 119 GLN 119 119 119 GLN GLN A ? n 
A 1 120 VAL 120 120 120 VAL VAL A ? n 
A 1 121 SER 121 121 121 SER SER A ? n 
A 1 122 GLY 122 122 122 GLY GLY A ? n 
A 1 123 TRP 123 123 123 TRP TRP A ? n 
A 1 124 GLY 124 124 124 GLY GLY A ? n 
A 1 125 THR 125 125 125 THR THR A ? n 
A 1 126 THR 126 126 126 THR THR A ? n 
A 1 127 SER 127 127 127 SER SER A ? n 
A 1 128 SER 128 128 128 SER SER A ? n 
A 1 129 PRO 129 129 129 PRO PRO A ? n 
A 1 130 GLN 130 130 130 GLN GLN A ? n 
A 1 131 VAL 131 131 131 VAL VAL A ? n 
A 1 132 HIS 132 132 132 HIS HIS A ? n 
A 1 133 PHE 133 133 133 PHE PHE A ? n 
A 1 134 PRO 134 134 134 PRO PRO A ? n 
A 1 135 LYS 135 135 135 LYS LYS A ? n 
A 1 136 ALA 136 136 136 ALA ALA A ? n 
A 1 137 LEU 137 137 137 LEU LEU A ? n 
A 1 138 GLN 138 138 138 GLN GLN A ? n 
A 1 139 CYS 139 139 139 CYS CYS A ? n 
A 1 140 LEU 140 140 140 LEU LEU A ? n 
A 1 141 ASN 141 141 141 ASN ASN A ? n 
A 1 142 ILE 142 142 142 ILE ILE A ? n 
A 1 143 THR 143 143 143 THR THR A ? n 
A 1 144 VAL 144 144 144 VAL VAL A ? n 
A 1 145 LEU 145 145 145 LEU LEU A ? n 
A 1 146 SER 146 146 146 SER SER A ? n 
A 1 147 GLU 147 147 147 GLU GLU A ? n 
A 1 148 GLU 148 148 148 GLU GLU A ? n 
A 1 149 ARG 149 149 149 ARG ARG A ? n 
A 1 150 CYS 150 150 150 CYS CYS A ? n 
A 1 151 LYS 151 151 151 LYS LYS A ? n 
A 1 152 ALA 152 152 152 ALA ALA A ? n 
A 1 153 ALA 153 153 153 ALA ALA A ? n 
A 1 154 TYR 154 154 154 TYR TYR A ? n 
A 1 155 PRO 155 155 155 PRO PRO A ? n 
A 1 156 GLY 156 156 156 GLY GLY A ? n 
A 1 157 GLN 157 157 157 GLN GLN A ? n 
A 1 158 ILE 158 158 158 ILE ILE A ? n 
A 1 159 ASP 159 159 159 ASP ASP A ? n 
A 1 160 ALA 160 160 160 ALA ALA A ? n 
A 1 161 THR 161 161 161 THR THR A ? n 
A 1 162 MET 162 162 162 MET MET A ? n 
A 1 163 PHE 163 163 163 PHE PHE A ? n 
A 1 164 CYS 164 164 164 CYS CYS A ? n 
A 1 165 ALA 165 165 165 ALA ALA A ? n 
A 1 166 GLY 166 166 166 GLY GLY A ? n 
A 1 167 ASP 167 167 167 ASP ASP A ? n 
A 1 168 GLN 168 168 168 GLN GLN A ? n 
A 1 169 VAL 169 169 169 VAL VAL A ? n 
A 1 170 GLY 170 170 170 GLY GLY A ? n 
A 1 171 ARG 171 171 171 ARG ARG A ? n 
A 1 172 ASP 172 172 172 ASP ASP A ? n 
A 1 173 SER 173 173 173 SER SER A ? n 
A 1 174 CYS 174 174 174 CYS CYS A ? n 
A 1 175 GLN 175 175 175 GLN GLN A ? n 
A 1 176 GLY 176 176 176 GLY GLY A ? n 
A 1 177 ASP 177 177 177 ASP ASP A ? n 
A 1 178 SER 178 178 178 SER SER A ? n 
A 1 179 GLY 179 179 179 GLY GLY A ? n 
A 1 180 GLY 180 180 180 GLY GLY A ? n 
A 1 181 PRO 181 181 181 PRO PRO A ? n 
A 1 182 VAL 182 182 182 VAL VAL A ? n 
A 1 183 ILE 183 183 183 ILE ILE A ? n 
A 1 184 CYS 184 184 184 CYS CYS A ? n 
A 1 185 ASN 185 185 185 ASN ASN A ? n 
A 1 186 GLY 186 186 186 GLY GLY A ? n 
A 1 187 VAL 187 187 187 VAL VAL A ? n 
A 1 188 LEU 188 188 188 LEU LEU A ? n 
A 1 189 GLN 189 189 189 GLN GLN A ? n 
A 1 190 GLY 190 190 190 GLY GLY A ? n 
A 1 191 LEU 191 191 191 LEU LEU A ? n 
A 1 192 VAL 192 192 192 VAL VAL A ? n 
A 1 193 SER 193 193 193 SER SER A ? n 
A 1 194 TRP 194 194 194 TRP TRP A ? n 
A 1 195 GLY 195 195 195 GLY GLY A ? n 
A 1 196 ASP 196 196 196 ASP ASP A ? n 
A 1 197 PHE 197 197 197 PHE PHE A ? n 
A 1 198 PRO 198 198 198 PRO PRO A ? n 
A 1 199 CYS 199 199 199 CYS CYS A ? n 
A 1 200 GLY 200 200 200 GLY GLY A ? n 
A 1 201 GLN 201 201 201 GLN GLN A ? n 
A 1 202 PRO 202 202 202 PRO PRO A ? n 
A 1 203 ASN 203 203 203 ASN ASN A ? n 
A 1 204 LYS 204 204 204 LYS LYS A ? n 
A 1 205 PRO 205 205 205 PRO PRO A ? n 
A 1 206 GLY 206 206 206 GLY GLY A ? n 
A 1 207 VAL 207 207 207 VAL VAL A ? n 
A 1 208 TYR 208 208 208 TYR TYR A ? n 
A 1 209 THR 209 209 209 THR THR A ? n 
A 1 210 ARG 210 210 210 ARG ARG A ? n 
A 1 211 LEU 211 211 211 LEU LEU A ? n 
A 1 212 CYS 212 212 212 CYS CYS A ? n 
A 1 213 TYR 213 213 213 TYR TYR A ? n 
A 1 214 PHE 214 214 214 PHE PHE A ? n 
A 1 215 SER 215 215 215 SER SER A ? n 
A 1 216 LYS 216 216 216 LYS LYS A ? n 
A 1 217 TRP 217 217 217 TRP TRP A ? n 
A 1 218 ILE 218 218 218 ILE ILE A ? n 
A 1 219 GLU 219 219 219 GLU GLU A ? n 
A 1 220 ASN 220 220 220 ASN ASN A ? n 
A 1 221 THR 221 221 221 THR THR A ? n 
A 1 222 ILE 222 222 222 ILE ILE A ? n 
A 1 223 ASN 223 223 223 ASN ASN A ? n 
A 1 224 SER 224 224 224 SER SER A ? n 
A 1 225 ASN 225 225 225 ASN ASN A ? n 
# 
loop_
_atom_site.group_PDB 
_atom_site.id 
_atom_site.type_symbol 
_atom_site.label_atom_id 
_atom_site.label_alt_id 
_atom_site.label_comp_id 
_atom_site.label_asym_id 
_atom_site.label_entity_id 
_atom_site.label_seq_id 
_atom_site.pdbx_PDB_ins_code 
_atom_site.Cartn_x 
_atom_site.Cartn_y 
_atom_site.Cartn_z 
_atom_site.occupancy 
_atom_site.B_iso_or_equiv 
_atom_site.pdbx_formal_charge 
_atom_site.auth_seq_id 
_atom_site.auth_comp_id 
_atom_site.auth_asym_id 
_atom_site.auth_atom_id 
_atom_site.pdbx_PDB_model_num 
ATOM 1    N N   ? ARG A 1   1 ?  -2.981   8.798  -9.193 1.000 48.910 ? 1   ARG A N   1 
ATOM 2    C CA  ? ARG A 1   1 ?  -3.335   8.597 -10.594 1.000 48.910 ? 1   ARG A CA  1 
ATOM 3    C C   ? ARG A 1   1 ?  -3.219   7.127 -10.982 1.000 48.910 ? 1   ARG A C   1 
ATOM 4    C CB  ? ARG A 1   1 ?  -2.446   9.450 -11.501 1.000 48.910 ? 1   ARG A CB  1 
ATOM 5    O O   ? ARG A 1   1 ?  -2.233   6.467 -10.648 1.000 48.910 ? 1   ARG A O   1 
ATOM 6    C CG  ? ARG A 1   1 ?  -2.838   9.403 -12.969 1.000 48.910 ? 1   ARG A CG  1 
ATOM 7    C CD  ? ARG A 1   1 ?  -1.961  10.313 -13.817 1.000 48.910 ? 1   ARG A CD  1 
ATOM 8    N NE  ? ARG A 1   1 ?  -2.176  10.092 -15.244 1.000 48.910 ? 1   ARG A NE  1 
ATOM 9    N NH1 ? ARG A 1   1 ?  -1.168  12.061 -15.912 1.000 48.910 ? 1   ARG A NH1 1 
ATOM 10   N NH2 ? ARG A 1   1 ?  -2.040  10.628 -17.474 1.000 48.910 ? 1   ARG A NH2 1 
ATOM 11   C CZ  ? ARG A 1   1 ?  -1.794  10.928 -16.207 1.000 48.910 ? 1   ARG A CZ  1 
ATOM 12   N N   ? ILE A 1   2 ?  -4.378   6.613 -11.425 1.000 54.080 ? 2   ILE A N   1 
ATOM 13   C CA  ? ILE A 1   2 ?  -4.108   5.579 -12.418 1.000 54.080 ? 2   ILE A CA  1 
ATOM 14   C C   ? ILE A 1   2 ?  -4.104   6.194 -13.816 1.000 54.080 ? 2   ILE A C   1 
ATOM 15   C CB  ? ILE A 1   2 ?  -5.143   4.435 -12.339 1.000 54.080 ? 2   ILE A CB  1 
ATOM 16   O O   ? ILE A 1   2 ?  -5.149   6.612 -14.320 1.000 54.080 ? 2   ILE A O   1 
ATOM 17   C CG1 ? ILE A 1   2 ?  -5.180   3.845 -10.924 1.000 54.080 ? 2   ILE A CG1 1 
ATOM 18   C CG2 ? ILE A 1   2 ?  -4.831   3.352 -13.376 1.000 54.080 ? 2   ILE A CG2 1 
ATOM 19   C CD1 ? ILE A 1   2 ?  -3.947   3.029 -10.561 1.000 54.080 ? 2   ILE A CD1 1 
ATOM 20   N N   ? VAL A 1   3 ?  -3.066   6.940 -14.123 1.000 57.820 ? 3   VAL A N   1 
ATOM 21   C CA  ? VAL A 1   3 ?  -2.905   7.606 -15.412 1.000 57.820 ? 3   VAL A CA  1 
ATOM 22   C C   ? VAL A 1   3 ?  -3.244   6.636 -16.541 1.000 57.820 ? 3   VAL A C   1 
ATOM 23   C CB  ? VAL A 1   3 ?  -1.471   8.153 -15.592 1.000 57.820 ? 3   VAL A CB  1 
ATOM 24   O O   ? VAL A 1   3 ?  -2.705   5.528 -16.599 1.000 57.820 ? 3   VAL A O   1 
ATOM 25   C CG1 ? VAL A 1   3 ?  -1.326   8.854 -16.941 1.000 57.820 ? 3   VAL A CG1 1 
ATOM 26   C CG2 ? VAL A 1   3 ?  -1.117   9.106 -14.451 1.000 57.820 ? 3   VAL A CG2 1 
ATOM 27   N N   ? ASN A 1   4 ?  -4.471   7.054 -17.290 1.000 62.250 ? 4   ASN A N   1 
ATOM 28   C CA  ? ASN A 1   4 ?  -5.015   6.253 -18.382 1.000 62.250 ? 4   ASN A CA  1 
ATOM 29   C C   ? ASN A 1   4 ?  -5.823   5.068 -17.859 1.000 62.250 ? 4   ASN A C   1 
ATOM 30   C CB  ? ASN A 1   4 ?  -3.894   5.767 -19.302 1.000 62.250 ? 4   ASN A CB  1 
ATOM 31   O O   ? ASN A 1   4 ?  -5.829   3.998 -18.469 1.000 62.250 ? 4   ASN A O   1 
ATOM 32   C CG  ? ASN A 1   4 ?  -3.300   6.883 -20.139 1.000 62.250 ? 4   ASN A CG  1 
ATOM 33   N ND2 ? ASN A 1   4 ?  -2.045   6.719 -20.542 1.000 62.250 ? 4   ASN A ND2 1 
ATOM 34   O OD1 ? ASN A 1   4 ?  -3.963   7.885 -20.420 1.000 62.250 ? 4   ASN A OD1 1 
ATOM 35   N N   ? GLY A 1   5 ?  -6.242   5.069 -16.557 1.000 69.260 ? 5   GLY A N   1 
ATOM 36   C CA  ? GLY A 1   5 ?  -7.129   4.082 -15.962 1.000 69.260 ? 5   GLY A CA  1 
ATOM 37   C C   ? GLY A 1   5 ?  -8.596   4.357 -16.233 1.000 69.260 ? 5   GLY A C   1 
ATOM 38   O O   ? GLY A 1   5 ?  -8.934   5.314 -16.933 1.000 69.260 ? 5   GLY A O   1 
ATOM 39   N N   ? SER A 1   6 ?  -9.453   3.506 -15.977 1.000 84.070 ? 6   SER A N   1 
ATOM 40   C CA  ? SER A 1   6 ? -10.899   3.613 -16.140 1.000 84.070 ? 6   SER A CA  1 
ATOM 41   C C   ? SER A 1   6 ? -11.628   3.280 -14.843 1.000 84.070 ? 6   SER A C   1 
ATOM 42   C CB  ? SER A 1   6 ? -11.383   2.688 -17.258 1.000 84.070 ? 6   SER A CB  1 
ATOM 43   O O   ? SER A 1   6 ? -11.036   2.720 -13.918 1.000 84.070 ? 6   SER A O   1 
ATOM 44   O OG  ? SER A 1   6 ? -11.059   1.339 -16.971 1.000 84.070 ? 6   SER A OG  1 
ATOM 45   N N   ? GLU A 1   7 ? -12.794   3.873 -14.747 1.000 88.270 ? 7   GLU A N   1 
ATOM 46   C CA  ? GLU A 1   7 ? -13.606   3.561 -13.575 1.000 88.270 ? 7   GLU A CA  1 
ATOM 47   C C   ? GLU A 1   7 ? -13.680   2.055 -13.339 1.000 88.270 ? 7   GLU A C   1 
ATOM 48   C CB  ? GLU A 1   7 ? -15.015   4.139 -13.728 1.000 88.270 ? 7   GLU A CB  1 
ATOM 49   O O   ? GLU A 1   7 ? -13.856   1.282 -14.283 1.000 88.270 ? 7   GLU A O   1 
ATOM 50   C CG  ? GLU A 1   7 ? -15.897   3.943 -12.503 1.000 88.270 ? 7   GLU A CG  1 
ATOM 51   C CD  ? GLU A 1   7 ? -17.263   4.597 -12.636 1.000 88.270 ? 7   GLU A CD  1 
ATOM 52   O OE1 ? GLU A 1   7 ? -18.271   3.988 -12.212 1.000 88.270 ? 7   GLU A OE1 1 
ATOM 53   O OE2 ? GLU A 1   7 ? -17.325   5.727 -13.169 1.000 88.270 ? 7   GLU A OE2 1 
ATOM 54   N N   ? CYS A 1   8 ? -13.441   1.636 -12.063 1.000 90.000 ? 8   CYS A N   1 
ATOM 55   C CA  ? CYS A 1   8 ? -13.550   0.237 -11.667 1.000 90.000 ? 8   CYS A CA  1 
ATOM 56   C C   ? CYS A 1   8 ? -15.004  -0.221 -11.674 1.000 90.000 ? 8   CYS A C   1 
ATOM 57   C CB  ? CYS A 1   8 ? -12.945   0.023 -10.280 1.000 90.000 ? 8   CYS A CB  1 
ATOM 58   O O   ? CYS A 1   8 ? -15.909   0.569 -11.399 1.000 90.000 ? 8   CYS A O   1 
ATOM 59   S SG  ? CYS A 1   8 ? -11.180   0.398 -10.190 1.000 90.000 ? 8   CYS A SG  1 
ATOM 60   N N   ? GLU A 1   9 ? -15.190  -1.506 -12.047 1.000 88.740 ? 9   GLU A N   1 
ATOM 61   C CA  ? GLU A 1   9 ? -16.514  -2.091 -11.862 1.000 88.740 ? 9   GLU A CA  1 
ATOM 62   C C   ? GLU A 1   9 ? -16.904  -2.121 -10.387 1.000 88.740 ? 9   GLU A C   1 
ATOM 63   C CB  ? GLU A 1   9 ? -16.565  -3.505 -12.448 1.000 88.740 ? 9   GLU A CB  1 
ATOM 64   O O   ? GLU A 1   9 ? -16.066  -2.393  -9.524 1.000 88.740 ? 9   GLU A O   1 
ATOM 65   C CG  ? GLU A 1   9 ? -16.433  -3.547 -13.963 1.000 88.740 ? 9   GLU A CG  1 
ATOM 66   C CD  ? GLU A 1   9 ? -16.511  -4.955 -14.533 1.000 88.740 ? 9   GLU A CD  1 
ATOM 67   O OE1 ? GLU A 1   9 ? -16.406  -5.116 -15.770 1.000 88.740 ? 9   GLU A OE1 1 
ATOM 68   O OE2 ? GLU A 1   9 ? -16.680  -5.904 -13.736 1.000 88.740 ? 9   GLU A OE2 1 
ATOM 69   N N   ? LYS A 1  10 ? -18.218  -1.815 -10.132 1.000 85.920 ? 10  LYS A N   1 
ATOM 70   C CA  ? LYS A 1  10 ? -18.715  -1.823  -8.759 1.000 85.920 ? 10  LYS A CA  1 
ATOM 71   C C   ? LYS A 1  10 ? -18.456  -3.169  -8.088 1.000 85.920 ? 10  LYS A C   1 
ATOM 72   C CB  ? LYS A 1  10 ? -20.210  -1.502  -8.728 1.000 85.920 ? 10  LYS A CB  1 
ATOM 73   O O   ? LYS A 1  10 ? -18.614  -4.220  -8.713 1.000 85.920 ? 10  LYS A O   1 
ATOM 74   C CG  ? LYS A 1  10 ? -20.740  -1.153  -7.344 1.000 85.920 ? 10  LYS A CG  1 
ATOM 75   C CD  ? LYS A 1  10 ? -22.188  -0.685  -7.402 1.000 85.920 ? 10  LYS A CD  1 
ATOM 76   C CE  ? LYS A 1  10 ? -22.729  -0.366  -6.014 1.000 85.920 ? 10  LYS A CE  1 
ATOM 77   N NZ  ? LYS A 1  10 ? -24.131   0.146  -6.070 1.000 85.920 ? 10  LYS A NZ  1 
ATOM 78   N N   ? ASN A 1  11 ? -17.861  -3.168  -6.810 1.000 85.150 ? 11  ASN A N   1 
ATOM 79   C CA  ? ASN A 1  11 ? -17.650  -4.324  -5.945 1.000 85.150 ? 11  ASN A CA  1 
ATOM 80   C C   ? ASN A 1  11 ? -16.529  -5.218  -6.467 1.000 85.150 ? 11  ASN A C   1 
ATOM 81   C CB  ? ASN A 1  11 ? -18.944  -5.128  -5.798 1.000 85.150 ? 11  ASN A CB  1 
ATOM 82   O O   ? ASN A 1  11 ? -16.350  -6.340  -5.990 1.000 85.150 ? 11  ASN A O   1 
ATOM 83   C CG  ? ASN A 1  11 ? -20.045  -4.342  -5.112 1.000 85.150 ? 11  ASN A CG  1 
ATOM 84   N ND2 ? ASN A 1  11 ? -21.289  -4.609  -5.492 1.000 85.150 ? 11  ASN A ND2 1 
ATOM 85   O OD1 ? ASN A 1  11 ? -19.779  -3.501  -4.249 1.000 85.150 ? 11  ASN A OD1 1 
ATOM 86   N N   ? HIS A 1  12 ? -15.760  -4.807  -7.451 1.000 89.450 ? 12  HIS A N   1 
ATOM 87   C CA  ? HIS A 1  12 ? -14.683  -5.571  -8.070 1.000 89.450 ? 12  HIS A CA  1 
ATOM 88   C C   ? HIS A 1  12 ? -13.393  -5.457  -7.264 1.000 89.450 ? 12  HIS A C   1 
ATOM 89   C CB  ? HIS A 1  12 ? -14.448  -5.099  -9.506 1.000 89.450 ? 12  HIS A CB  1 
ATOM 90   O O   ? HIS A 1  12 ? -12.486  -6.279  -7.417 1.000 89.450 ? 12  HIS A O   1 
ATOM 91   C CG  ? HIS A 1  12 ? -15.265  -5.834 -10.520 1.000 89.450 ? 12  HIS A CG  1 
ATOM 92   C CD2 ? HIS A 1  12 ? -15.250  -7.133 -10.901 1.000 89.450 ? 12  HIS A CD2 1 
ATOM 93   N ND1 ? HIS A 1  12 ? -16.237  -5.220 -11.279 1.000 89.450 ? 12  HIS A ND1 1 
ATOM 94   C CE1 ? HIS A 1  12 ? -16.787  -6.112 -12.085 1.000 89.450 ? 12  HIS A CE1 1 
ATOM 95   N NE2 ? HIS A 1  12 ? -16.206  -7.281 -11.876 1.000 89.450 ? 12  HIS A NE2 1 
ATOM 96   N N   ? GLN A 1  13 ? -13.323  -4.522  -6.322 1.000 94.320 ? 13  GLN A N   1 
ATOM 97   C CA  ? GLN A 1  13 ? -12.201  -4.346  -5.406 1.000 94.320 ? 13  GLN A CA  1 
ATOM 98   C C   ? GLN A 1  13 ? -12.676  -4.313  -3.956 1.000 94.320 ? 13  GLN A C   1 
ATOM 99   C CB  ? GLN A 1  13 ? -11.433  -3.065  -5.737 1.000 94.320 ? 13  GLN A CB  1 
ATOM 100  O O   ? GLN A 1  13 ? -12.545  -3.291  -3.278 1.000 94.320 ? 13  GLN A O   1 
ATOM 101  C CG  ? GLN A 1  13 ? -11.012  -2.960  -7.196 1.000 94.320 ? 13  GLN A CG  1 
ATOM 102  C CD  ? GLN A 1  13 ? -10.173  -4.140  -7.651 1.000 94.320 ? 13  GLN A CD  1 
ATOM 103  N NE2 ? GLN A 1  13 ? -10.482  -4.666  -8.832 1.000 94.320 ? 13  GLN A NE2 1 
ATOM 104  O OE1 ? GLN A 1  13 ?  -9.255  -4.574  -6.948 1.000 94.320 ? 13  GLN A OE1 1 
ATOM 105  N N   ? PRO A 1  14 ? -13.173  -5.435  -3.402 1.000 95.170 ? 14  PRO A N   1 
ATOM 106  C CA  ? PRO A 1  14 ? -13.804  -5.471  -2.081 1.000 95.170 ? 14  PRO A CA  1 
ATOM 107  C C   ? PRO A 1  14 ? -12.798  -5.320  -0.942 1.000 95.170 ? 14  PRO A C   1 
ATOM 108  C CB  ? PRO A 1  14 ? -14.466  -6.851  -2.045 1.000 95.170 ? 14  PRO A CB  1 
ATOM 109  O O   ? PRO A 1  14 ? -13.191  -5.150   0.215 1.000 95.170 ? 14  PRO A O   1 
ATOM 110  C CG  ? PRO A 1  14 ? -13.627  -7.701  -2.944 1.000 95.170 ? 14  PRO A CG  1 
ATOM 111  C CD  ? PRO A 1  14 ? -13.149  -6.856  -4.089 1.000 95.170 ? 14  PRO A CD  1 
ATOM 112  N N   ? TRP A 1  15 ? -11.521  -5.255  -1.234 1.000 96.920 ? 15  TRP A N   1 
ATOM 113  C CA  ? TRP A 1  15 ? -10.439  -5.165  -0.259 1.000 96.920 ? 15  TRP A CA  1 
ATOM 114  C C   ? TRP A 1  15 ?  -9.926  -3.734  -0.145 1.000 96.920 ? 15  TRP A C   1 
ATOM 115  C CB  ? TRP A 1  15 ?  -9.290  -6.103  -0.643 1.000 96.920 ? 15  TRP A CB  1 
ATOM 116  O O   ? TRP A 1  15 ?  -9.096  -3.432   0.716 1.000 96.920 ? 15  TRP A O   1 
ATOM 117  C CG  ? TRP A 1  15 ?  -8.984  -6.122  -2.111 1.000 96.920 ? 15  TRP A CG  1 
ATOM 118  C CD1 ? TRP A 1  15 ?  -8.098  -5.323  -2.778 1.000 96.920 ? 15  TRP A CD1 1 
ATOM 119  C CD2 ? TRP A 1  15 ?  -9.568  -6.982  -3.094 1.000 96.920 ? 15  TRP A CD2 1 
ATOM 120  C CE2 ? TRP A 1  15 ?  -8.989  -6.649  -4.338 1.000 96.920 ? 15  TRP A CE2 1 
ATOM 121  C CE3 ? TRP A 1  15 ? -10.526  -8.004  -3.043 1.000 96.920 ? 15  TRP A CE3 1 
ATOM 122  N NE1 ? TRP A 1  15 ?  -8.096  -5.634  -4.118 1.000 96.920 ? 15  TRP A NE1 1 
ATOM 123  C CH2 ? TRP A 1  15 ? -10.276  -8.297  -5.445 1.000 96.920 ? 15  TRP A CH2 1 
ATOM 124  C CZ2 ? TRP A 1  15 ?  -9.337  -7.302  -5.523 1.000 96.920 ? 15  TRP A CZ2 1 
ATOM 125  C CZ3 ? TRP A 1  15 ? -10.871  -8.653  -4.224 1.000 96.920 ? 15  TRP A CZ3 1 
ATOM 126  N N   ? GLN A 1  16 ? -10.370  -2.883  -1.098 1.000 95.850 ? 16  GLN A N   1 
ATOM 127  C CA  ? GLN A 1  16 ?  -9.875  -1.512  -1.168 1.000 95.850 ? 16  GLN A CA  1 
ATOM 128  C C   ? GLN A 1  16 ? -10.374  -0.686   0.013 1.000 95.850 ? 16  GLN A C   1 
ATOM 129  C CB  ? GLN A 1  16 ? -10.296  -0.855  -2.484 1.000 95.850 ? 16  GLN A CB  1 
ATOM 130  O O   ? GLN A 1  16 ? -11.571  -0.673   0.307 1.000 95.850 ? 16  GLN A O   1 
ATOM 131  C CG  ? GLN A 1  16 ?  -9.807   0.578  -2.640 1.000 95.850 ? 16  GLN A CG  1 
ATOM 132  C CD  ? GLN A 1  16 ?  -8.328   0.661  -2.967 1.000 95.850 ? 16  GLN A CD  1 
ATOM 133  N NE2 ? GLN A 1  16 ?  -7.654   1.664  -2.416 1.000 95.850 ? 16  GLN A NE2 1 
ATOM 134  O OE1 ? GLN A 1  16 ?  -7.795  -0.171  -3.708 1.000 95.850 ? 16  GLN A OE1 1 
ATOM 135  N N   ? GLY A 1  17 ?  -9.496   0.035   0.688 1.000 95.360 ? 17  GLY A N   1 
ATOM 136  C CA  ? GLY A 1  17 ?  -9.818   0.938   1.782 1.000 95.360 ? 17  GLY A CA  1 
ATOM 137  C C   ? GLY A 1  17 ?  -9.350   2.361   1.538 1.000 95.360 ? 17  GLY A C   1 
ATOM 138  O O   ? GLY A 1  17 ?  -8.346   2.582   0.859 1.000 95.360 ? 17  GLY A O   1 
ATOM 139  N N   ? ALA A 1  18 ? -10.095   3.354   2.127 1.000 94.560 ? 18  ALA A N   1 
ATOM 140  C CA  ? ALA A 1  18 ?  -9.734   4.768   2.064 1.000 94.560 ? 18  ALA A CA  1 
ATOM 141  C C   ? ALA A 1  18 ?  -9.339   5.295   3.440 1.000 94.560 ? 18  ALA A C   1 
ATOM 142  C CB  ? ALA A 1  18 ? -10.890   5.587   1.495 1.000 94.560 ? 18  ALA A CB  1 
ATOM 143  O O   ? ALA A 1  18 ? -10.106   5.180   4.400 1.000 94.560 ? 18  ALA A O   1 
ATOM 144  N N   ? LEU A 1  19 ?  -8.138   5.769   3.471 1.000 94.630 ? 19  LEU A N   1 
ATOM 145  C CA  ? LEU A 1  19 ?  -7.709   6.462   4.680 1.000 94.630 ? 19  LEU A CA  1 
ATOM 146  C C   ? LEU A 1  19 ?  -8.057   7.945   4.610 1.000 94.630 ? 19  LEU A C   1 
ATOM 147  C CB  ? LEU A 1  19 ?  -6.202   6.289   4.891 1.000 94.630 ? 19  LEU A CB  1 
ATOM 148  O O   ? LEU A 1  19 ?  -7.676   8.632   3.659 1.000 94.630 ? 19  LEU A O   1 
ATOM 149  C CG  ? LEU A 1  19 ?  -5.689   4.850   4.966 1.000 94.630 ? 19  LEU A CG  1 
ATOM 150  C CD1 ? LEU A 1  19 ?  -4.204   4.834   5.311 1.000 94.630 ? 19  LEU A CD1 1 
ATOM 151  C CD2 ? LEU A 1  19 ?  -6.489   4.049   5.987 1.000 94.630 ? 19  LEU A CD2 1 
ATOM 152  N N   ? LEU A 1  20 ?  -8.760   8.401   5.638 1.000 91.440 ? 20  LEU A N   1 
ATOM 153  C CA  ? LEU A 1  20 ?  -9.228   9.783   5.643 1.000 91.440 ? 20  LEU A CA  1 
ATOM 154  C C   ? LEU A 1  20 ?  -8.567  10.577   6.764 1.000 91.440 ? 20  LEU A C   1 
ATOM 155  C CB  ? LEU A 1  20 ? -10.750   9.832   5.794 1.000 91.440 ? 20  LEU A CB  1 
ATOM 156  O O   ? LEU A 1  20 ?  -8.422  10.077   7.882 1.000 91.440 ? 20  LEU A O   1 
ATOM 157  C CG  ? LEU A 1  20 ? -11.559   9.002   4.796 1.000 91.440 ? 20  LEU A CG  1 
ATOM 158  C CD1 ? LEU A 1  20 ? -13.050   9.126   5.088 1.000 91.440 ? 20  LEU A CD1 1 
ATOM 159  C CD2 ? LEU A 1  20 ? -11.250   9.434   3.367 1.000 91.440 ? 20  LEU A CD2 1 
ATOM 160  N N   ? PHE A 1  21 ?  -8.023  11.742   6.382 1.000 86.560 ? 21  PHE A N   1 
ATOM 161  C CA  ? PHE A 1  21 ?  -7.584  12.757   7.333 1.000 86.560 ? 21  PHE A CA  1 
ATOM 162  C C   ? PHE A 1  21 ?  -8.493  13.979   7.278 1.000 86.560 ? 21  PHE A C   1 
ATOM 163  C CB  ? PHE A 1  21 ?  -6.135  13.167   7.053 1.000 86.560 ? 21  PHE A CB  1 
ATOM 164  O O   ? PHE A 1  21 ?  -8.603  14.631   6.238 1.000 86.560 ? 21  PHE A O   1 
ATOM 165  C CG  ? PHE A 1  21 ?  -5.575  14.140   8.056 1.000 86.560 ? 21  PHE A CG  1 
ATOM 166  C CD1 ? PHE A 1  21 ?  -5.337  15.463   7.704 1.000 86.560 ? 21  PHE A CD1 1 
ATOM 167  C CD2 ? PHE A 1  21 ?  -5.287  13.731   9.351 1.000 86.560 ? 21  PHE A CD2 1 
ATOM 168  C CE1 ? PHE A 1  21 ?  -4.819  16.365   8.630 1.000 86.560 ? 21  PHE A CE1 1 
ATOM 169  C CE2 ? PHE A 1  21 ?  -4.769  14.627  10.282 1.000 86.560 ? 21  PHE A CE2 1 
ATOM 170  C CZ  ? PHE A 1  21 ?  -4.535  15.943   9.919 1.000 86.560 ? 21  PHE A CZ  1 
ATOM 171  N N   ? SER A 1  22 ?  -9.271  14.263   8.452 1.000 84.700 ? 22  SER A N   1 
ATOM 172  C CA  ? SER A 1  22 ? -10.236  15.358   8.475 1.000 84.700 ? 22  SER A CA  1 
ATOM 173  C C   ? SER A 1  22 ? -11.240  15.234   7.334 1.000 84.700 ? 22  SER A C   1 
ATOM 174  C CB  ? SER A 1  22 ?  -9.520  16.706   8.391 1.000 84.700 ? 22  SER A CB  1 
ATOM 175  O O   ? SER A 1  22 ? -11.530  16.215   6.646 1.000 84.700 ? 22  SER A O   1 
ATOM 176  O OG  ? SER A 1  22 ?  -8.711  16.919   9.535 1.000 84.700 ? 22  SER A OG  1 
ATOM 177  N N   ? ASN A 1  23 ? -11.651  13.913   6.868 1.000 83.200 ? 23  ASN A N   1 
ATOM 178  C CA  ? ASN A 1  23 ? -12.702  13.544   5.925 1.000 83.200 ? 23  ASN A CA  1 
ATOM 179  C C   ? ASN A 1  23 ? -12.246  13.723   4.479 1.000 83.200 ? 23  ASN A C   1 
ATOM 180  C CB  ? ASN A 1  23 ? -13.969  14.361   6.187 1.000 83.200 ? 23  ASN A CB  1 
ATOM 181  O O   ? ASN A 1  23 ? -13.064  13.700   3.558 1.000 83.200 ? 23  ASN A O   1 
ATOM 182  C CG  ? ASN A 1  23 ? -14.672  13.953   7.467 1.000 83.200 ? 23  ASN A CG  1 
ATOM 183  N ND2 ? ASN A 1  23 ? -15.261  14.924   8.154 1.000 83.200 ? 23  ASN A ND2 1 
ATOM 184  O OD1 ? ASN A 1  23 ? -14.685  12.776   7.835 1.000 83.200 ? 23  ASN A OD1 1 
ATOM 185  N N   ? GLN A 1  24 ? -10.941  14.011   4.375 1.000 85.820 ? 24  GLN A N   1 
ATOM 186  C CA  ? GLN A 1  24 ? -10.328  14.087   3.053 1.000 85.820 ? 24  GLN A CA  1 
ATOM 187  C C   ? GLN A 1  24 ?  -9.459  12.863   2.778 1.000 85.820 ? 24  GLN A C   1 
ATOM 188  C CB  ? GLN A 1  24 ?  -9.495  15.363   2.921 1.000 85.820 ? 24  GLN A CB  1 
ATOM 189  O O   ? GLN A 1  24 ?  -8.697  12.429   3.645 1.000 85.820 ? 24  GLN A O   1 
ATOM 190  C CG  ? GLN A 1  24 ? -10.320  16.642   2.945 1.000 85.820 ? 24  GLN A CG  1 
ATOM 191  C CD  ? GLN A 1  24 ?  -9.491  17.882   2.669 1.000 85.820 ? 24  GLN A CD  1 
ATOM 192  N NE2 ? GLN A 1  24 ? -10.119  18.900   2.091 1.000 85.820 ? 24  GLN A NE2 1 
ATOM 193  O OE1 ? GLN A 1  24 ?  -8.295  17.925   2.975 1.000 85.820 ? 24  GLN A OE1 1 
ATOM 194  N N   ? LEU A 1  25 ?  -9.673  12.331   1.559 1.000 88.520 ? 25  LEU A N   1 
ATOM 195  C CA  ? LEU A 1  25 ?  -8.850  11.194   1.163 1.000 88.520 ? 25  LEU A CA  1 
ATOM 196  C C   ? LEU A 1  25 ?  -7.367  11.538   1.257 1.000 88.520 ? 25  LEU A C   1 
ATOM 197  C CB  ? LEU A 1  25 ?  -9.194  10.752  -0.262 1.000 88.520 ? 25  LEU A CB  1 
ATOM 198  O O   ? LEU A 1  25 ?  -6.920  12.536   0.688 1.000 88.520 ? 25  LEU A O   1 
ATOM 199  C CG  ? LEU A 1  25 ?  -8.370   9.597  -0.831 1.000 88.520 ? 25  LEU A CG  1 
ATOM 200  C CD1 ? LEU A 1  25 ?  -8.721   8.294  -0.119 1.000 88.520 ? 25  LEU A CD1 1 
ATOM 201  C CD2 ? LEU A 1  25 ?  -8.596   9.468  -2.334 1.000 88.520 ? 25  LEU A CD2 1 
ATOM 202  N N   ? TYR A 1  26 ?  -6.601  10.683   1.949 1.000 88.840 ? 26  TYR A N   1 
ATOM 203  C CA  ? TYR A 1  26 ?  -5.176  10.895   2.176 1.000 88.840 ? 26  TYR A CA  1 
ATOM 204  C C   ? TYR A 1  26 ?  -4.350   9.793   1.522 1.000 88.840 ? 26  TYR A C   1 
ATOM 205  C CB  ? TYR A 1  26 ?  -4.873  10.954   3.676 1.000 88.840 ? 26  TYR A CB  1 
ATOM 206  O O   ? TYR A 1  26 ?  -3.432  10.072   0.749 1.000 88.840 ? 26  TYR A O   1 
ATOM 207  C CG  ? TYR A 1  26 ?  -3.399  10.937   3.998 1.000 88.840 ? 26  TYR A CG  1 
ATOM 208  C CD1 ? TYR A 1  26 ?  -2.802   9.813   4.565 1.000 88.840 ? 26  TYR A CD1 1 
ATOM 209  C CD2 ? TYR A 1  26 ?  -2.599  12.045   3.739 1.000 88.840 ? 26  TYR A CD2 1 
ATOM 210  C CE1 ? TYR A 1  26 ?  -1.444   9.793   4.866 1.000 88.840 ? 26  TYR A CE1 1 
ATOM 211  C CE2 ? TYR A 1  26 ?  -1.240  12.037   4.036 1.000 88.840 ? 26  TYR A CE2 1 
ATOM 212  O OH  ? TYR A 1  26 ?   0.672  10.894   4.893 1.000 88.840 ? 26  TYR A OH  1 
ATOM 213  C CZ  ? TYR A 1  26 ?  -0.673  10.908   4.597 1.000 88.840 ? 26  TYR A CZ  1 
ATOM 214  N N   ? CYS A 1  27 ?  -4.652   8.524   1.798 1.000 94.550 ? 27  CYS A N   1 
ATOM 215  C CA  ? CYS A 1  27 ?  -4.005   7.333   1.260 1.000 94.550 ? 27  CYS A CA  1 
ATOM 216  C C   ? CYS A 1  27 ?  -5.014   6.208   1.060 1.000 94.550 ? 27  CYS A C   1 
ATOM 217  C CB  ? CYS A 1  27 ?  -2.885   6.866   2.189 1.000 94.550 ? 27  CYS A CB  1 
ATOM 218  O O   ? CYS A 1  27 ?  -6.150   6.297   1.527 1.000 94.550 ? 27  CYS A O   1 
ATOM 219  S SG  ? CYS A 1  27 ?  -1.382   7.862   2.075 1.000 94.550 ? 27  CYS A SG  1 
ATOM 220  N N   ? GLY A 1  28 ?  -4.567   5.275   0.330 1.000 94.920 ? 28  GLY A N   1 
ATOM 221  C CA  ? GLY A 1  28 ?  -5.318   4.034   0.234 1.000 94.920 ? 28  GLY A CA  1 
ATOM 222  C C   ? GLY A 1  28 ?  -4.853   2.978   1.219 1.000 94.920 ? 28  GLY A C   1 
ATOM 223  O O   ? GLY A 1  28 ?  -3.816   3.138   1.866 1.000 94.920 ? 28  GLY A O   1 
ATOM 224  N N   ? ALA A 1  29 ?  -5.570   1.883   1.351 1.000 96.630 ? 29  ALA A N   1 
ATOM 225  C CA  ? ALA A 1  29 ?  -5.246   0.731   2.189 1.000 96.630 ? 29  ALA A CA  1 
ATOM 226  C C   ? ALA A 1  29 ?  -5.896  -0.540   1.649 1.000 96.630 ? 29  ALA A C   1 
ATOM 227  C CB  ? ALA A 1  29 ?  -5.688   0.980   3.629 1.000 96.630 ? 29  ALA A CB  1 
ATOM 228  O O   ? ALA A 1  29 ?  -6.822  -0.475   0.837 1.000 96.630 ? 29  ALA A O   1 
ATOM 229  N N   ? VAL A 1  30 ?  -5.342  -1.661   2.102 1.000 98.110 ? 30  VAL A N   1 
ATOM 230  C CA  ? VAL A 1  30 ?  -5.844  -2.952   1.642 1.000 98.110 ? 30  VAL A CA  1 
ATOM 231  C C   ? VAL A 1  30 ?  -6.252  -3.805   2.841 1.000 98.110 ? 30  VAL A C   1 
ATOM 232  C CB  ? VAL A 1  30 ?  -4.793  -3.699   0.790 1.000 98.110 ? 30  VAL A CB  1 
ATOM 233  O O   ? VAL A 1  30 ?  -5.473  -3.979   3.781 1.000 98.110 ? 30  VAL A O   1 
ATOM 234  C CG1 ? VAL A 1  30 ?  -5.403  -4.945   0.150 1.000 98.110 ? 30  VAL A CG1 1 
ATOM 235  C CG2 ? VAL A 1  30 ?  -4.218  -2.772  -0.279 1.000 98.110 ? 30  VAL A CG2 1 
ATOM 236  N N   ? LEU A 1  31 ?  -7.512  -4.295   2.792 1.000 98.150 ? 31  LEU A N   1 
ATOM 237  C CA  ? LEU A 1  31 ?  -7.982  -5.223   3.815 1.000 98.150 ? 31  LEU A CA  1 
ATOM 238  C C   ? LEU A 1  31 ?  -7.348  -6.598   3.634 1.000 98.150 ? 31  LEU A C   1 
ATOM 239  C CB  ? LEU A 1  31 ?  -9.508  -5.342   3.771 1.000 98.150 ? 31  LEU A CB  1 
ATOM 240  O O   ? LEU A 1  31 ?  -7.580  -7.265   2.623 1.000 98.150 ? 31  LEU A O   1 
ATOM 241  C CG  ? LEU A 1  31 ? -10.148  -6.250   4.822 1.000 98.150 ? 31  LEU A CG  1 
ATOM 242  C CD1 ? LEU A 1  31 ?  -9.891  -5.702   6.222 1.000 98.150 ? 31  LEU A CD1 1 
ATOM 243  C CD2 ? LEU A 1  31 ? -11.644  -6.394   4.565 1.000 98.150 ? 31  LEU A CD2 1 
ATOM 244  N N   ? VAL A 1  32 ?  -6.511  -7.096   4.648 1.000 97.930 ? 32  VAL A N   1 
ATOM 245  C CA  ? VAL A 1  32 ?  -5.731  -8.316   4.463 1.000 97.930 ? 32  VAL A CA  1 
ATOM 246  C C   ? VAL A 1  32 ?  -6.131  -9.350   5.512 1.000 97.930 ? 32  VAL A C   1 
ATOM 247  C CB  ? VAL A 1  32 ?  -4.213  -8.036   4.542 1.000 97.930 ? 32  VAL A CB  1 
ATOM 248  O O   ? VAL A 1  32 ?  -5.753 -10.520   5.415 1.000 97.930 ? 32  VAL A O   1 
ATOM 249  C CG1 ? VAL A 1  32 ?  -3.751  -7.217   3.338 1.000 97.930 ? 32  VAL A CG1 1 
ATOM 250  C CG2 ? VAL A 1  32 ?  -3.871  -7.316   5.845 1.000 97.930 ? 32  VAL A CG2 1 
ATOM 251  N N   ? ASN A 1  33 ?  -6.934  -8.865   6.522 1.000 97.360 ? 33  ASN A N   1 
ATOM 252  C CA  ? ASN A 1  33 ?  -7.529  -9.658   7.592 1.000 97.360 ? 33  ASN A CA  1 
ATOM 253  C C   ? ASN A 1  33 ?  -8.765  -8.977   8.173 1.000 97.360 ? 33  ASN A C   1 
ATOM 254  C CB  ? ASN A 1  33 ?  -6.504  -9.927   8.695 1.000 97.360 ? 33  ASN A CB  1 
ATOM 255  O O   ? ASN A 1  33 ?  -8.965  -7.776   7.982 1.000 97.360 ? 33  ASN A O   1 
ATOM 256  C CG  ? ASN A 1  33 ?  -7.021 -10.882   9.753 1.000 97.360 ? 33  ASN A CG  1 
ATOM 257  N ND2 ? ASN A 1  33 ?  -6.710 -12.164   9.598 1.000 97.360 ? 33  ASN A ND2 1 
ATOM 258  O OD1 ? ASN A 1  33 ?  -7.695 -10.471  10.701 1.000 97.360 ? 33  ASN A OD1 1 
ATOM 259  N N   ? PRO A 1  34 ?  -9.716  -9.795   8.941 1.000 96.450 ? 34  PRO A N   1 
ATOM 260  C CA  ? PRO A 1  34 ? -10.993  -9.249   9.405 1.000 96.450 ? 34  PRO A CA  1 
ATOM 261  C C   ? PRO A 1  34 ? -10.825  -7.976  10.232 1.000 96.450 ? 34  PRO A C   1 
ATOM 262  C CB  ? PRO A 1  34 ? -11.573 -10.381  10.257 1.000 96.450 ? 34  PRO A CB  1 
ATOM 263  O O   ? PRO A 1  34 ? -11.753  -7.168  10.323 1.000 96.450 ? 34  PRO A O   1 
ATOM 264  C CG  ? PRO A 1  34 ? -11.047 -11.634   9.635 1.000 96.450 ? 34  PRO A CG  1 
ATOM 265  C CD  ? PRO A 1  34 ?  -9.634 -11.389   9.190 1.000 96.450 ? 34  PRO A CD  1 
ATOM 266  N N   ? GLN A 1  35 ?  -9.642  -7.658  10.670 1.000 97.420 ? 35  GLN A N   1 
ATOM 267  C CA  ? GLN A 1  35 ?  -9.468  -6.491  11.529 1.000 97.420 ? 35  GLN A CA  1 
ATOM 268  C C   ? GLN A 1  35 ?  -8.189  -5.736  11.178 1.000 97.420 ? 35  GLN A C   1 
ATOM 269  C CB  ? GLN A 1  35 ?  -9.445  -6.906  13.001 1.000 97.420 ? 35  GLN A CB  1 
ATOM 270  O O   ? GLN A 1  35 ?  -7.698  -4.933  11.974 1.000 97.420 ? 35  GLN A O   1 
ATOM 271  C CG  ? GLN A 1  35 ?  -9.617  -5.744  13.970 1.000 97.420 ? 35  GLN A CG  1 
ATOM 272  C CD  ? GLN A 1  35 ?  -9.751  -6.196  15.412 1.000 97.420 ? 35  GLN A CD  1 
ATOM 273  N NE2 ? GLN A 1  35 ?  -9.062  -5.509  16.316 1.000 97.420 ? 35  GLN A NE2 1 
ATOM 274  O OE1 ? GLN A 1  35 ? -10.469  -7.156  15.710 1.000 97.420 ? 35  GLN A OE1 1 
ATOM 275  N N   ? TRP A 1  36 ?  -7.558  -6.122  10.002 1.000 98.250 ? 36  TRP A N   1 
ATOM 276  C CA  ? TRP A 1  36 ?  -6.268  -5.510   9.702 1.000 98.250 ? 36  TRP A CA  1 
ATOM 277  C C   ? TRP A 1  36 ?  -6.232  -4.990   8.269 1.000 98.250 ? 36  TRP A C   1 
ATOM 278  C CB  ? TRP A 1  36 ?  -5.132  -6.513   9.923 1.000 98.250 ? 36  TRP A CB  1 
ATOM 279  O O   ? TRP A 1  36 ?  -6.684  -5.670   7.344 1.000 98.250 ? 36  TRP A O   1 
ATOM 280  C CG  ? TRP A 1  36 ?  -4.865  -6.822  11.366 1.000 98.250 ? 36  TRP A CG  1 
ATOM 281  C CD1 ? TRP A 1  36 ?  -5.414  -7.831  12.108 1.000 98.250 ? 36  TRP A CD1 1 
ATOM 282  C CD2 ? TRP A 1  36 ?  -3.985  -6.112  12.243 1.000 98.250 ? 36  TRP A CD2 1 
ATOM 283  C CE2 ? TRP A 1  36 ?  -4.049  -6.747  13.503 1.000 98.250 ? 36  TRP A CE2 1 
ATOM 284  C CE3 ? TRP A 1  36 ?  -3.146  -5.000  12.085 1.000 98.250 ? 36  TRP A CE3 1 
ATOM 285  N NE1 ? TRP A 1  36 ?  -4.927  -7.791  13.394 1.000 98.250 ? 36  TRP A NE1 1 
ATOM 286  C CH2 ? TRP A 1  36 ?  -2.493  -5.216  14.418 1.000 98.250 ? 36  TRP A CH2 1 
ATOM 287  C CZ2 ? TRP A 1  36 ?  -3.305  -6.306  14.600 1.000 98.250 ? 36  TRP A CZ2 1 
ATOM 288  C CZ3 ? TRP A 1  36 ?  -2.407  -4.563  13.178 1.000 98.250 ? 36  TRP A CZ3 1 
ATOM 289  N N   ? LEU A 1  37 ?  -5.710  -3.740   8.163 1.000 98.300 ? 37  LEU A N   1 
ATOM 290  C CA  ? LEU A 1  37 ?  -5.437  -3.134   6.864 1.000 98.300 ? 37  LEU A CA  1 
ATOM 291  C C   ? LEU A 1  37 ?  -3.937  -2.972   6.645 1.000 98.300 ? 37  LEU A C   1 
ATOM 292  C CB  ? LEU A 1  37 ?  -6.132  -1.775   6.750 1.000 98.300 ? 37  LEU A CB  1 
ATOM 293  O O   ? LEU A 1  37 ?  -3.192  -2.710   7.592 1.000 98.300 ? 37  LEU A O   1 
ATOM 294  C CG  ? LEU A 1  37 ?  -7.656  -1.801   6.621 1.000 98.300 ? 37  LEU A CG  1 
ATOM 295  C CD1 ? LEU A 1  37 ?  -8.244  -0.449   7.013 1.000 98.300 ? 37  LEU A CD1 1 
ATOM 296  C CD2 ? LEU A 1  37 ?  -8.066  -2.176   5.202 1.000 98.300 ? 37  LEU A CD2 1 
ATOM 297  N N   ? LEU A 1  38 ?  -3.559  -3.160   5.359 1.000 98.230 ? 38  LEU A N   1 
ATOM 298  C CA  ? LEU A 1  38 ?  -2.199  -2.864   4.922 1.000 98.230 ? 38  LEU A CA  1 
ATOM 299  C C   ? LEU A 1  38 ?  -2.149  -1.545   4.157 1.000 98.230 ? 38  LEU A C   1 
ATOM 300  C CB  ? LEU A 1  38 ?  -1.659  -3.997   4.044 1.000 98.230 ? 38  LEU A CB  1 
ATOM 301  O O   ? LEU A 1  38 ?  -3.023  -1.267   3.333 1.000 98.230 ? 38  LEU A O   1 
ATOM 302  C CG  ? LEU A 1  38 ?  -1.339  -5.312   4.756 1.000 98.230 ? 38  LEU A CG  1 
ATOM 303  C CD1 ? LEU A 1  38 ?  -0.903  -6.368   3.746 1.000 98.230 ? 38  LEU A CD1 1 
ATOM 304  C CD2 ? LEU A 1  38 ?  -0.262  -5.099   5.814 1.000 98.230 ? 38  LEU A CD2 1 
ATOM 305  N N   ? THR A 1  39 ?  -1.107  -0.684   4.426 1.000 98.030 ? 39  THR A N   1 
ATOM 306  C CA  ? THR A 1  39 ?  -0.915   0.581   3.726 1.000 98.030 ? 39  THR A CA  1 
ATOM 307  C C   ? THR A 1  39 ?   0.560   0.971   3.710 1.000 98.030 ? 39  THR A C   1 
ATOM 308  C CB  ? THR A 1  39 ?  -1.741   1.708   4.373 1.000 98.030 ? 39  THR A CB  1 
ATOM 309  O O   ? THR A 1  39 ?   1.411   0.221   4.191 1.000 98.030 ? 39  THR A O   1 
ATOM 310  C CG2 ? THR A 1  39 ?  -1.176   2.090   5.738 1.000 98.030 ? 39  THR A CG2 1 
ATOM 311  O OG1 ? THR A 1  39 ?  -1.718   2.860   3.520 1.000 98.030 ? 39  THR A OG1 1 
ATOM 312  N N   ? ALA A 1  40 ?   0.875   2.016   3.048 1.000 97.460 ? 40  ALA A N   1 
ATOM 313  C CA  ? ALA A 1  40 ?   2.249   2.510   3.028 1.000 97.460 ? 40  ALA A CA  1 
ATOM 314  C C   ? ALA A 1  40 ?   2.609   3.186   4.347 1.000 97.460 ? 40  ALA A C   1 
ATOM 315  C CB  ? ALA A 1  40 ?   2.449   3.479   1.865 1.000 97.460 ? 40  ALA A CB  1 
ATOM 316  O O   ? ALA A 1  40 ?   1.798   3.920   4.917 1.000 97.460 ? 40  ALA A O   1 
ATOM 317  N N   ? ALA A 1  41 ?   3.852   2.942   4.824 1.000 97.170 ? 41  ALA A N   1 
ATOM 318  C CA  ? ALA A 1  41 ?   4.317   3.514   6.085 1.000 97.170 ? 41  ALA A CA  1 
ATOM 319  C C   ? ALA A 1  41 ?   4.391   5.036   6.002 1.000 97.170 ? 41  ALA A C   1 
ATOM 320  C CB  ? ALA A 1  41 ?   5.680   2.938   6.460 1.000 97.170 ? 41  ALA A CB  1 
ATOM 321  O O   ? ALA A 1  41 ?   4.228   5.728   7.011 1.000 97.170 ? 41  ALA A O   1 
ATOM 322  N N   ? HIS A 1  42 ?   4.644   5.557   4.835 1.000 94.770 ? 42  HIS A N   1 
ATOM 323  C CA  ? HIS A 1  42 ?   4.752   7.002   4.673 1.000 94.770 ? 42  HIS A CA  1 
ATOM 324  C C   ? HIS A 1  42 ?   3.383   7.669   4.754 1.000 94.770 ? 42  HIS A C   1 
ATOM 325  C CB  ? HIS A 1  42 ?   5.424   7.343   3.342 1.000 94.770 ? 42  HIS A CB  1 
ATOM 326  O O   ? HIS A 1  42 ?   3.286   8.899   4.760 1.000 94.770 ? 42  HIS A O   1 
ATOM 327  C CG  ? HIS A 1  42 ?   4.540   7.136   2.153 1.000 94.770 ? 42  HIS A CG  1 
ATOM 328  C CD2 ? HIS A 1  42 ?   3.589   7.928   1.603 1.000 94.770 ? 42  HIS A CD2 1 
ATOM 329  N ND1 ? HIS A 1  42 ?   4.582   5.992   1.386 1.000 94.770 ? 42  HIS A ND1 1 
ATOM 330  C CE1 ? HIS A 1  42 ?   3.692   6.090   0.411 1.000 94.770 ? 42  HIS A CE1 1 
ATOM 331  N NE2 ? HIS A 1  42 ?   3.077   7.255   0.521 1.000 94.770 ? 42  HIS A NE2 1 
ATOM 332  N N   ? CYS A 1  43 ?   2.305   6.864   4.989 1.000 94.930 ? 43  CYS A N   1 
ATOM 333  C CA  ? CYS A 1  43 ?   0.938   7.355   5.126 1.000 94.930 ? 43  CYS A CA  1 
ATOM 334  C C   ? CYS A 1  43 ?   0.576   7.557   6.593 1.000 94.930 ? 43  CYS A C   1 
ATOM 335  C CB  ? CYS A 1  43 ?  -0.048   6.384   4.478 1.000 94.930 ? 43  CYS A CB  1 
ATOM 336  O O   ? CYS A 1  43 ?  -0.567   7.885   6.915 1.000 94.930 ? 43  CYS A O   1 
ATOM 337  S SG  ? CYS A 1  43 ?  -0.002   6.397   2.672 1.000 94.930 ? 43  CYS A SG  1 
ATOM 338  N N   ? HIS A 1  44 ?   1.480   7.343   7.488 1.000 94.180 ? 44  HIS A N   1 
ATOM 339  C CA  ? HIS A 1  44 ?   1.226   7.340   8.924 1.000 94.180 ? 44  HIS A CA  1 
ATOM 340  C C   ? HIS A 1  44 ?   0.741   8.706   9.400 1.000 94.180 ? 44  HIS A C   1 
ATOM 341  C CB  ? HIS A 1  44 ?   2.485   6.933   9.691 1.000 94.180 ? 44  HIS A CB  1 
ATOM 342  O O   ? HIS A 1  44 ?   1.358   9.729   9.097 1.000 94.180 ? 44  HIS A O   1 
ATOM 343  C CG  ? HIS A 1  44 ?   2.272   6.796  11.165 1.000 94.180 ? 44  HIS A CG  1 
ATOM 344  C CD2 ? HIS A 1  44 ?   1.187   6.406  11.874 1.000 94.180 ? 44  HIS A CD2 1 
ATOM 345  N ND1 ? HIS A 1  44 ?   3.254   7.082  12.088 1.000 94.180 ? 44  HIS A ND1 1 
ATOM 346  C CE1 ? HIS A 1  44 ?   2.781   6.872  13.305 1.000 94.180 ? 44  HIS A CE1 1 
ATOM 347  N NE2 ? HIS A 1  44 ?   1.528   6.462  13.203 1.000 94.180 ? 44  HIS A NE2 1 
ATOM 348  N N   ? LYS A 1  45 ?  -0.365   8.703  10.163 1.000 90.520 ? 45  LYS A N   1 
ATOM 349  C CA  ? LYS A 1  45 ?  -0.939   9.874  10.819 1.000 90.520 ? 45  LYS A CA  1 
ATOM 350  C C   ? LYS A 1  45 ?  -1.486   9.518  12.199 1.000 90.520 ? 45  LYS A C   1 
ATOM 351  C CB  ? LYS A 1  45 ?  -2.046  10.484   9.958 1.000 90.520 ? 45  LYS A CB  1 
ATOM 352  O O   ? LYS A 1  45 ?  -1.767   8.351  12.479 1.000 90.520 ? 45  LYS A O   1 
ATOM 353  C CG  ? LYS A 1  45 ?  -1.565  11.015   8.616 1.000 90.520 ? 45  LYS A CG  1 
ATOM 354  C CD  ? LYS A 1  45 ?  -0.800  12.323   8.774 1.000 90.520 ? 45  LYS A CD  1 
ATOM 355  C CE  ? LYS A 1  45 ?  -0.476  12.948   7.424 1.000 90.520 ? 45  LYS A CE  1 
ATOM 356  N NZ  ? LYS A 1  45 ?   0.334  14.194   7.571 1.000 90.520 ? 45  LYS A NZ  1 
ATOM 357  N N   ? SER A 1  46 ?  -1.669  10.532  13.175 1.000 84.590 ? 46  SER A N   1 
ATOM 358  C CA  ? SER A 1  46 ?  -2.068  10.368  14.569 1.000 84.590 ? 46  SER A CA  1 
ATOM 359  C C   ? SER A 1  46 ?  -3.537   9.975  14.682 1.000 84.590 ? 46  SER A C   1 
ATOM 360  C CB  ? SER A 1  46 ?  -1.814  11.656  15.353 1.000 84.590 ? 46  SER A CB  1 
ATOM 361  O O   ? SER A 1  46 ?  -3.922   9.250  15.601 1.000 84.590 ? 46  SER A O   1 
ATOM 362  O OG  ? SER A 1  46 ?  -2.517  12.743  14.776 1.000 84.590 ? 46  SER A OG  1 
ATOM 363  N N   ? SER A 1  47 ?  -4.460  10.225  13.664 1.000 86.510 ? 47  SER A N   1 
ATOM 364  C CA  ? SER A 1  47 ?  -5.879   9.888  13.604 1.000 86.510 ? 47  SER A CA  1 
ATOM 365  C C   ? SER A 1  47 ?  -6.300   9.516  12.187 1.000 86.510 ? 47  SER A C   1 
ATOM 366  C CB  ? SER A 1  47 ?  -6.729  11.054  14.108 1.000 86.510 ? 47  SER A CB  1 
ATOM 367  O O   ? SER A 1  47 ?  -6.136  10.308  11.257 1.000 86.510 ? 47  SER A O   1 
ATOM 368  O OG  ? SER A 1  47 ?  -8.108  10.727  14.065 1.000 86.510 ? 47  SER A OG  1 
ATOM 369  N N   ? ILE A 1  48 ?  -6.683   8.182  12.052 1.000 90.150 ? 48  ILE A N   1 
ATOM 370  C CA  ? ILE A 1  48 ?  -7.014   7.719  10.709 1.000 90.150 ? 48  ILE A CA  1 
ATOM 371  C C   ? ILE A 1  48 ?  -8.425   7.135  10.697 1.000 90.150 ? 48  ILE A C   1 
ATOM 372  C CB  ? ILE A 1  48 ?  -5.996   6.672  10.205 1.000 90.150 ? 48  ILE A CB  1 
ATOM 373  O O   ? ILE A 1  48 ?  -8.750   6.266  11.510 1.000 90.150 ? 48  ILE A O   1 
ATOM 374  C CG1 ? ILE A 1  48 ?  -4.585   7.272  10.171 1.000 90.150 ? 48  ILE A CG1 1 
ATOM 375  C CG2 ? ILE A 1  48 ?  -6.400   6.146   8.824 1.000 90.150 ? 48  ILE A CG2 1 
ATOM 376  C CD1 ? ILE A 1  48 ?  -3.480   6.243   9.979 1.000 90.150 ? 48  ILE A CD1 1 
ATOM 377  N N   ? LYS A 1  49 ?  -9.331   7.768   9.939 1.000 94.300 ? 49  LYS A N   1 
ATOM 378  C CA  ? LYS A 1  49 ? -10.625   7.172   9.619 1.000 94.300 ? 49  LYS A CA  1 
ATOM 379  C C   ? LYS A 1  49 ? -10.535   6.302   8.369 1.000 94.300 ? 49  LYS A C   1 
ATOM 380  C CB  ? LYS A 1  49 ? -11.683   8.259   9.426 1.000 94.300 ? 49  LYS A CB  1 
ATOM 381  O O   ? LYS A 1  49 ?  -9.837   6.648   7.414 1.000 94.300 ? 49  LYS A O   1 
ATOM 382  C CG  ? LYS A 1  49 ? -12.028   9.020  10.698 1.000 94.300 ? 49  LYS A CG  1 
ATOM 383  C CD  ? LYS A 1  49 ? -13.148  10.024  10.462 1.000 94.300 ? 49  LYS A CD  1 
ATOM 384  C CE  ? LYS A 1  49 ? -13.462  10.820  11.721 1.000 94.300 ? 49  LYS A CE  1 
ATOM 385  N NZ  ? LYS A 1  49 ? -14.514  11.852  11.478 1.000 94.300 ? 49  LYS A NZ  1 
ATOM 386  N N   ? ILE A 1  50 ? -11.211   5.146   8.509 1.000 95.080 ? 50  ILE A N   1 
ATOM 387  C CA  ? ILE A 1  50 ? -11.119   4.199   7.404 1.000 95.080 ? 50  ILE A CA  1 
ATOM 388  C C   ? ILE A 1  50 ? -12.511   3.928   6.839 1.000 95.080 ? 50  ILE A C   1 
ATOM 389  C CB  ? ILE A 1  50 ? -10.453   2.876   7.846 1.000 95.080 ? 50  ILE A CB  1 
ATOM 390  O O   ? ILE A 1  50 ? -13.463   3.715   7.593 1.000 95.080 ? 50  ILE A O   1 
ATOM 391  C CG1 ? ILE A 1  50 ?  -9.040   3.141   8.377 1.000 95.080 ? 50  ILE A CG1 1 
ATOM 392  C CG2 ? ILE A 1  50 ? -10.425   1.873   6.689 1.000 95.080 ? 50  ILE A CG2 1 
ATOM 393  C CD1 ? ILE A 1  50 ?  -8.960   3.256   9.893 1.000 95.080 ? 50  ILE A CD1 1 
ATOM 394  N N   ? ARG A 1  51 ? -12.572   4.047   5.482 1.000 94.310 ? 51  ARG A N   1 
ATOM 395  C CA  ? ARG A 1  51 ? -13.784   3.650   4.773 1.000 94.310 ? 51  ARG A CA  1 
ATOM 396  C C   ? ARG A 1  51 ? -13.541   2.403   3.930 1.000 94.310 ? 51  ARG A C   1 
ATOM 397  C CB  ? ARG A 1  51 ? -14.288   4.792   3.887 1.000 94.310 ? 51  ARG A CB  1 
ATOM 398  O O   ? ARG A 1  51 ? -12.598   2.357   3.137 1.000 94.310 ? 51  ARG A O   1 
ATOM 399  C CG  ? ARG A 1  51 ? -14.836   5.978   4.664 1.000 94.310 ? 51  ARG A CG  1 
ATOM 400  C CD  ? ARG A 1  51 ? -15.397   7.048   3.738 1.000 94.310 ? 51  ARG A CD  1 
ATOM 401  N NE  ? ARG A 1  51 ? -16.025   8.133   4.486 1.000 94.310 ? 51  ARG A NE  1 
ATOM 402  N NH1 ? ARG A 1  51 ? -16.614   9.357   2.617 1.000 94.310 ? 51  ARG A NH1 1 
ATOM 403  N NH2 ? ARG A 1  51 ? -17.131  10.133   4.712 1.000 94.310 ? 51  ARG A NH2 1 
ATOM 404  C CZ  ? ARG A 1  51 ? -16.589   9.205   3.937 1.000 94.310 ? 51  ARG A CZ  1 
ATOM 405  N N   ? LEU A 1  52 ? -14.460   1.299   4.154 1.000 94.750 ? 52  LEU A N   1 
ATOM 406  C CA  ? LEU A 1  52 ? -14.452   0.081   3.352 1.000 94.750 ? 52  LEU A CA  1 
ATOM 407  C C   ? LEU A 1  52 ? -15.752  -0.062   2.567 1.000 94.750 ? 52  LEU A C   1 
ATOM 408  C CB  ? LEU A 1  52 ? -14.243  -1.147   4.243 1.000 94.750 ? 52  LEU A CB  1 
ATOM 409  O O   ? LEU A 1  52 ? -16.801   0.417   3.004 1.000 94.750 ? 52  LEU A O   1 
ATOM 410  C CG  ? LEU A 1  52 ? -12.900  -1.236   4.970 1.000 94.750 ? 52  LEU A CG  1 
ATOM 411  C CD1 ? LEU A 1  52 ? -12.916  -2.384   5.974 1.000 94.750 ? 52  LEU A CD1 1 
ATOM 412  C CD2 ? LEU A 1  52 ? -11.762  -1.410   3.970 1.000 94.750 ? 52  LEU A CD2 1 
ATOM 413  N N   ? GLY A 1  53 ? -15.636  -0.672   1.311 1.000 90.760 ? 53  GLY A N   1 
ATOM 414  C CA  ? GLY A 1  53 ? -16.839  -1.020   0.571 1.000 90.760 ? 53  GLY A CA  1 
ATOM 415  C C   ? GLY A 1  53 ? -17.377   0.126  -0.265 1.000 90.760 ? 53  GLY A C   1 
ATOM 416  O O   ? GLY A 1  53 ? -18.556   0.138  -0.625 1.000 90.760 ? 53  GLY A O   1 
ATOM 417  N N   ? HIS A 1  54 ? -16.421   1.222  -0.583 1.000 87.740 ? 54  HIS A N   1 
ATOM 418  C CA  ? HIS A 1  54 ? -16.805   2.390  -1.368 1.000 87.740 ? 54  HIS A CA  1 
ATOM 419  C C   ? HIS A 1  54 ? -16.314   2.274  -2.807 1.000 87.740 ? 54  HIS A C   1 
ATOM 420  C CB  ? HIS A 1  54 ? -16.260   3.669  -0.728 1.000 87.740 ? 54  HIS A CB  1 
ATOM 421  O O   ? HIS A 1  54 ? -15.144   1.963  -3.044 1.000 87.740 ? 54  HIS A O   1 
ATOM 422  C CG  ? HIS A 1  54 ? -17.017   4.102   0.486 1.000 87.740 ? 54  HIS A CG  1 
ATOM 423  C CD2 ? HIS A 1  54 ? -17.176   3.510   1.693 1.000 87.740 ? 54  HIS A CD2 1 
ATOM 424  N ND1 ? HIS A 1  54 ? -17.727   5.282   0.539 1.000 87.740 ? 54  HIS A ND1 1 
ATOM 425  C CE1 ? HIS A 1  54 ? -18.291   5.397   1.729 1.000 87.740 ? 54  HIS A CE1 1 
ATOM 426  N NE2 ? HIS A 1  54 ? -17.972   4.335   2.449 1.000 87.740 ? 54  HIS A NE2 1 
ATOM 427  N N   ? HIS A 1  55 ? -17.230   2.420  -3.750 1.000 87.540 ? 55  HIS A N   1 
ATOM 428  C CA  ? HIS A 1  55 ? -16.898   2.606  -5.158 1.000 87.540 ? 55  HIS A CA  1 
ATOM 429  C C   ? HIS A 1  55 ? -16.722   4.084  -5.492 1.000 87.540 ? 55  HIS A C   1 
ATOM 430  C CB  ? HIS A 1  55 ? -17.979   1.991  -6.049 1.000 87.540 ? 55  HIS A CB  1 
ATOM 431  O O   ? HIS A 1  55 ? -15.883   4.441  -6.322 1.000 87.540 ? 55  HIS A O   1 
ATOM 432  C CG  ? HIS A 1  55 ? -17.729   2.180  -7.512 1.000 87.540 ? 55  HIS A CG  1 
ATOM 433  C CD2 ? HIS A 1  55 ? -18.357   2.953  -8.429 1.000 87.540 ? 55  HIS A CD2 1 
ATOM 434  N ND1 ? HIS A 1  55 ? -16.725   1.519  -8.186 1.000 87.540 ? 55  HIS A ND1 1 
ATOM 435  C CE1 ? HIS A 1  55 ? -16.746   1.880  -9.458 1.000 87.540 ? 55  HIS A CE1 1 
ATOM 436  N NE2 ? HIS A 1  55 ? -17.727   2.749  -9.632 1.000 87.540 ? 55  HIS A NE2 1 
ATOM 437  N N   ? SER A 1  56 ? -17.523   4.958  -4.841 1.000 86.030 ? 56  SER A N   1 
ATOM 438  C CA  ? SER A 1  56 ? -17.444   6.413  -4.928 1.000 86.030 ? 56  SER A CA  1 
ATOM 439  C C   ? SER A 1  56 ? -17.272   7.041  -3.549 1.000 86.030 ? 56  SER A C   1 
ATOM 440  C CB  ? SER A 1  56 ? -18.694   6.978  -5.602 1.000 86.030 ? 56  SER A CB  1 
ATOM 441  O O   ? SER A 1  56 ? -17.813   6.539  -2.561 1.000 86.030 ? 56  SER A O   1 
ATOM 442  O OG  ? SER A 1  56 ? -18.745   8.388  -5.466 1.000 86.030 ? 56  SER A OG  1 
ATOM 443  N N   ? LEU A 1  57 ? -16.412   8.012  -3.400 1.000 81.430 ? 57  LEU A N   1 
ATOM 444  C CA  ? LEU A 1  57 ? -16.146   8.644  -2.112 1.000 81.430 ? 57  LEU A CA  1 
ATOM 445  C C   ? LEU A 1  57 ? -17.346   9.463  -1.650 1.000 81.430 ? 57  LEU A C   1 
ATOM 446  C CB  ? LEU A 1  57 ? -14.906   9.538  -2.200 1.000 81.430 ? 57  LEU A CB  1 
ATOM 447  O O   ? LEU A 1  57 ? -17.213  10.336  -0.789 1.000 81.430 ? 57  LEU A O   1 
ATOM 448  C CG  ? LEU A 1  57 ? -13.565   8.823  -2.371 1.000 81.430 ? 57  LEU A CG  1 
ATOM 449  C CD1 ? LEU A 1  57 ? -12.437   9.839  -2.515 1.000 81.430 ? 57  LEU A CD1 1 
ATOM 450  C CD2 ? LEU A 1  57 ? -13.303   7.888  -1.195 1.000 81.430 ? 57  LEU A CD2 1 
ATOM 451  N N   ? SER A 1  58 ? -18.571   9.195  -2.198 1.000 81.790 ? 58  SER A N   1 
ATOM 452  C CA  ? SER A 1  58 ? -19.819   9.791  -1.734 1.000 81.790 ? 58  SER A CA  1 
ATOM 453  C C   ? SER A 1  58 ? -20.180   9.300  -0.336 1.000 81.790 ? 58  SER A C   1 
ATOM 454  C CB  ? SER A 1  58 ? -20.958   9.473  -2.704 1.000 81.790 ? 58  SER A CB  1 
ATOM 455  O O   ? SER A 1  58 ? -19.877   8.162   0.026 1.000 81.790 ? 58  SER A O   1 
ATOM 456  O OG  ? SER A 1  58 ? -22.182  10.015  -2.238 1.000 81.790 ? 58  SER A OG  1 
ATOM 457  N N   ? PRO A 1  59 ? -20.716  10.242   0.503 1.000 75.250 ? 59  PRO A N   1 
ATOM 458  C CA  ? PRO A 1  59 ? -21.046   9.927   1.895 1.000 75.250 ? 59  PRO A CA  1 
ATOM 459  C C   ? PRO A 1  59 ? -22.077   8.808   2.018 1.000 75.250 ? 59  PRO A C   1 
ATOM 460  C CB  ? PRO A 1  59 ? -21.607  11.247   2.430 1.000 75.250 ? 59  PRO A CB  1 
ATOM 461  O O   ? PRO A 1  59 ? -22.107   8.100   3.028 1.000 75.250 ? 59  PRO A O   1 
ATOM 462  C CG  ? PRO A 1  59 ? -21.976  12.028   1.211 1.000 75.250 ? 59  PRO A CG  1 
ATOM 463  C CD  ? PRO A 1  59 ? -21.113  11.570   0.071 1.000 75.250 ? 59  PRO A CD  1 
ATOM 464  N N   ? TYR A 1  60 ? -22.867   8.507   0.860 1.000 77.900 ? 60  TYR A N   1 
ATOM 465  C CA  ? TYR A 1  60 ? -23.908   7.494   0.984 1.000 77.900 ? 60  TYR A CA  1 
ATOM 466  C C   ? TYR A 1  60 ? -23.797   6.459  -0.130 1.000 77.900 ? 60  TYR A C   1 
ATOM 467  C CB  ? TYR A 1  60 ? -25.296   8.142   0.958 1.000 77.900 ? 60  TYR A CB  1 
ATOM 468  O O   ? TYR A 1  60 ? -24.127   6.742  -1.284 1.000 77.900 ? 60  TYR A O   1 
ATOM 469  C CG  ? TYR A 1  60 ? -25.546   9.086   2.108 1.000 77.900 ? 60  TYR A CG  1 
ATOM 470  C CD1 ? TYR A 1  60 ? -25.885   8.604   3.370 1.000 77.900 ? 60  TYR A CD1 1 
ATOM 471  C CD2 ? TYR A 1  60 ? -25.445  10.463   1.936 1.000 77.900 ? 60  TYR A CD2 1 
ATOM 472  C CE1 ? TYR A 1  60 ? -26.119   9.470   4.433 1.000 77.900 ? 60  TYR A CE1 1 
ATOM 473  C CE2 ? TYR A 1  60 ? -25.676  11.339   2.991 1.000 77.900 ? 60  TYR A CE2 1 
ATOM 474  O OH  ? TYR A 1  60 ? -26.241  11.696   5.283 1.000 77.900 ? 60  TYR A OH  1 
ATOM 475  C CZ  ? TYR A 1  60 ? -26.011  10.834   4.234 1.000 77.900 ? 60  TYR A CZ  1 
ATOM 476  N N   ? GLU A 1  61 ? -23.110   5.192   0.168 1.000 84.790 ? 61  GLU A N   1 
ATOM 477  C CA  ? GLU A 1  61 ? -23.030   4.041  -0.727 1.000 84.790 ? 61  GLU A CA  1 
ATOM 478  C C   ? GLU A 1  61 ? -23.373   2.748   0.007 1.000 84.790 ? 61  GLU A C   1 
ATOM 479  C CB  ? GLU A 1  61 ? -21.636   3.939  -1.349 1.000 84.790 ? 61  GLU A CB  1 
ATOM 480  O O   ? GLU A 1  61 ? -22.924   2.529   1.134 1.000 84.790 ? 61  GLU A O   1 
ATOM 481  C CG  ? GLU A 1  61 ? -21.565   3.008  -2.551 1.000 84.790 ? 61  GLU A CG  1 
ATOM 482  C CD  ? GLU A 1  61 ? -20.222   3.048  -3.263 1.000 84.790 ? 61  GLU A CD  1 
ATOM 483  O OE1 ? GLU A 1  61 ? -20.043   2.314  -4.261 1.000 84.790 ? 61  GLU A OE1 1 
ATOM 484  O OE2 ? GLU A 1  61 ? -19.343   3.819  -2.819 1.000 84.790 ? 61  GLU A OE2 1 
ATOM 485  N N   ? SER A 1  62 ? -24.254   2.019  -0.504 1.000 85.160 ? 62  SER A N   1 
ATOM 486  C CA  ? SER A 1  62 ? -24.637   0.735   0.073 1.000 85.160 ? 62  SER A CA  1 
ATOM 487  C C   ? SER A 1  62 ? -23.424  -0.170   0.263 1.000 85.160 ? 62  SER A C   1 
ATOM 488  C CB  ? SER A 1  62 ? -25.671   0.037  -0.811 1.000 85.160 ? 62  SER A CB  1 
ATOM 489  O O   ? SER A 1  62 ? -22.584  -0.287  -0.632 1.000 85.160 ? 62  SER A O   1 
ATOM 490  O OG  ? SER A 1  62 ? -26.037  -1.218  -0.263 1.000 85.160 ? 62  SER A OG  1 
ATOM 491  N N   ? GLY A 1  63 ? -23.370  -0.859   1.579 1.000 85.260 ? 63  GLY A N   1 
ATOM 492  C CA  ? GLY A 1  63 ? -22.318  -1.847   1.757 1.000 85.260 ? 63  GLY A CA  1 
ATOM 493  C C   ? GLY A 1  63 ? -21.043  -1.263   2.337 1.000 85.260 ? 63  GLY A C   1 
ATOM 494  O O   ? GLY A 1  63 ? -20.064  -1.982   2.547 1.000 85.260 ? 63  GLY A O   1 
ATOM 495  N N   ? GLN A 1  64 ? -21.108   0.054   2.712 1.000 89.340 ? 64  GLN A N   1 
ATOM 496  C CA  ? GLN A 1  64 ? -19.961   0.744   3.295 1.000 89.340 ? 64  GLN A CA  1 
ATOM 497  C C   ? GLN A 1  64 ? -19.846   0.452   4.788 1.000 89.340 ? 64  GLN A C   1 
ATOM 498  C CB  ? GLN A 1  64 ? -20.065   2.251   3.060 1.000 89.340 ? 64  GLN A CB  1 
ATOM 499  O O   ? GLN A 1  64 ? -20.854   0.242   5.465 1.000 89.340 ? 64  GLN A O   1 
ATOM 500  C CG  ? GLN A 1  64 ? -21.193   2.918   3.835 1.000 89.340 ? 64  GLN A CG  1 
ATOM 501  C CD  ? GLN A 1  64 ? -21.296   4.407   3.559 1.000 89.340 ? 64  GLN A CD  1 
ATOM 502  N NE2 ? GLN A 1  64 ? -22.236   5.070   4.223 1.000 89.340 ? 64  GLN A NE2 1 
ATOM 503  O OE1 ? GLN A 1  64 ? -20.535   4.956   2.755 1.000 89.340 ? 64  GLN A OE1 1 
ATOM 504  N N   ? GLN A 1  65 ? -18.634   0.381   5.160 1.000 94.310 ? 65  GLN A N   1 
ATOM 505  C CA  ? GLN A 1  65 ? -18.308   0.221   6.573 1.000 94.310 ? 65  GLN A CA  1 
ATOM 506  C C   ? GLN A 1  65 ? -17.269   1.246   7.017 1.000 94.310 ? 65  GLN A C   1 
ATOM 507  C CB  ? GLN A 1  65 ? -17.802  -1.195   6.851 1.000 94.310 ? 65  GLN A CB  1 
ATOM 508  O O   ? GLN A 1  65 ? -16.270   1.464   6.328 1.000 94.310 ? 65  GLN A O   1 
ATOM 509  C CG  ? GLN A 1  65 ? -18.816  -2.285   6.530 1.000 94.310 ? 65  GLN A CG  1 
ATOM 510  C CD  ? GLN A 1  65 ? -18.312  -3.675   6.870 1.000 94.310 ? 65  GLN A CD  1 
ATOM 511  N NE2 ? GLN A 1  65 ? -18.392  -4.586   5.906 1.000 94.310 ? 65  GLN A NE2 1 
ATOM 512  O OE1 ? GLN A 1  65 ? -17.852  -3.927   7.988 1.000 94.310 ? 65  GLN A OE1 1 
ATOM 513  N N   ? LEU A 1  66 ? -17.508   1.909   8.158 1.000 94.380 ? 66  LEU A N   1 
ATOM 514  C CA  ? LEU A 1  66 ? -16.617   2.928   8.703 1.000 94.380 ? 66  LEU A CA  1 
ATOM 515  C C   ? LEU A 1  66 ? -15.910   2.418   9.955 1.000 94.380 ? 66  LEU A C   1 
ATOM 516  C CB  ? LEU A 1  66 ? -17.398   4.204   9.028 1.000 94.380 ? 66  LEU A CB  1 
ATOM 517  O O   ? LEU A 1  66 ? -16.545   1.837  10.838 1.000 94.380 ? 66  LEU A O   1 
ATOM 518  C CG  ? LEU A 1  66 ? -18.080   4.900   7.849 1.000 94.380 ? 66  LEU A CG  1 
ATOM 519  C CD1 ? LEU A 1  66 ? -18.991   6.018   8.348 1.000 94.380 ? 66  LEU A CD1 1 
ATOM 520  C CD2 ? LEU A 1  66 ? -17.041   5.445   6.875 1.000 94.380 ? 66  LEU A CD2 1 
ATOM 521  N N   ? PHE A 1  67 ? -14.606   2.736   9.988 1.000 95.630 ? 67  PHE A N   1 
ATOM 522  C CA  ? PHE A 1  67 ? -13.793   2.274  11.107 1.000 95.630 ? 67  PHE A CA  1 
ATOM 523  C C   ? PHE A 1  67 ? -12.822   3.360  11.555 1.000 95.630 ? 67  PHE A C   1 
ATOM 524  C CB  ? PHE A 1  67 ? -13.022   1.006  10.726 1.000 95.630 ? 67  PHE A CB  1 
ATOM 525  O O   ? PHE A 1  67 ? -12.508   4.274  10.790 1.000 95.630 ? 67  PHE A O   1 
ATOM 526  C CG  ? PHE A 1  67 ? -13.906  -0.171  10.413 1.000 95.630 ? 67  PHE A CG  1 
ATOM 527  C CD1 ? PHE A 1  67 ? -14.267  -1.071  11.408 1.000 95.630 ? 67  PHE A CD1 1 
ATOM 528  C CD2 ? PHE A 1  67 ? -14.377  -0.377   9.123 1.000 95.630 ? 67  PHE A CD2 1 
ATOM 529  C CE1 ? PHE A 1  67 ? -15.085  -2.161  11.121 1.000 95.630 ? 67  PHE A CE1 1 
ATOM 530  C CE2 ? PHE A 1  67 ? -15.195  -1.464   8.829 1.000 95.630 ? 67  PHE A CE2 1 
ATOM 531  C CZ  ? PHE A 1  67 ? -15.547  -2.355   9.829 1.000 95.630 ? 67  PHE A CZ  1 
ATOM 532  N N   ? GLN A 1  68 ? -12.401   3.174  12.867 1.000 94.920 ? 68  GLN A N   1 
ATOM 533  C CA  ? GLN A 1  68 ? -11.261   3.911  13.400 1.000 94.920 ? 68  GLN A CA  1 
ATOM 534  C C   ? GLN A 1  68 ? -10.048   3.001  13.570 1.000 94.920 ? 68  GLN A C   1 
ATOM 535  C CB  ? GLN A 1  68 ? -11.619   4.562  14.737 1.000 94.920 ? 68  GLN A CB  1 
ATOM 536  O O   ? GLN A 1  68 ? -10.179   1.860  14.017 1.000 94.920 ? 68  GLN A O   1 
ATOM 537  C CG  ? GLN A 1  68 ? -12.617   5.706  14.616 1.000 94.920 ? 68  GLN A CG  1 
ATOM 538  C CD  ? GLN A 1  68 ? -12.927   6.358  15.950 1.000 94.920 ? 68  GLN A CD  1 
ATOM 539  N NE2 ? GLN A 1  68 ? -13.952   7.203  15.973 1.000 94.920 ? 68  GLN A NE2 1 
ATOM 540  O OE1 ? GLN A 1  68 ? -12.251   6.105  16.952 1.000 94.920 ? 68  GLN A OE1 1 
ATOM 541  N N   ? GLY A 1  69 ?  -8.851   3.571  13.155 1.000 94.940 ? 69  GLY A N   1 
ATOM 542  C CA  ? GLY A 1  69 ?  -7.624   2.854  13.464 1.000 94.940 ? 69  GLY A CA  1 
ATOM 543  C C   ? GLY A 1  69 ?  -7.168   3.043  14.899 1.000 94.940 ? 69  GLY A C   1 
ATOM 544  O O   ? GLY A 1  69 ?  -6.989   4.174  15.355 1.000 94.940 ? 69  GLY A O   1 
ATOM 545  N N   ? ILE A 1  70 ?  -6.972   1.929  15.626 1.000 94.990 ? 70  ILE A N   1 
ATOM 546  C CA  ? ILE A 1  70 ?  -6.652   2.037  17.045 1.000 94.990 ? 70  ILE A CA  1 
ATOM 547  C C   ? ILE A 1  70 ?  -5.162   1.780  17.259 1.000 94.990 ? 70  ILE A C   1 
ATOM 548  C CB  ? ILE A 1  70 ?  -7.492   1.053  17.890 1.000 94.990 ? 70  ILE A CB  1 
ATOM 549  O O   ? ILE A 1  70 ?  -4.612   2.117  18.310 1.000 94.990 ? 70  ILE A O   1 
ATOM 550  C CG1 ? ILE A 1  70 ?  -7.281  -0.385  17.402 1.000 94.990 ? 70  ILE A CG1 1 
ATOM 551  C CG2 ? ILE A 1  70 ?  -8.975   1.434  17.847 1.000 94.990 ? 70  ILE A CG2 1 
ATOM 552  C CD1 ? ILE A 1  70 ?  -7.802  -1.447  18.361 1.000 94.990 ? 70  ILE A CD1 1 
ATOM 553  N N   ? LYS A 1  71 ?  -4.611   1.248  16.161 1.000 95.200 ? 71  LYS A N   1 
ATOM 554  C CA  ? LYS A 1  71 ?  -3.179   0.963  16.206 1.000 95.200 ? 71  LYS A CA  1 
ATOM 555  C C   ? LYS A 1  71 ?  -2.575   0.965  14.805 1.000 95.200 ? 71  LYS A C   1 
ATOM 556  C CB  ? LYS A 1  71 ?  -2.921  -0.382  16.886 1.000 95.200 ? 71  LYS A CB  1 
ATOM 557  O O   ? LYS A 1  71 ?  -3.157   0.410  13.871 1.000 95.200 ? 71  LYS A O   1 
ATOM 558  C CG  ? LYS A 1  71 ?  -1.461  -0.628  17.236 1.000 95.200 ? 71  LYS A CG  1 
ATOM 559  C CD  ? LYS A 1  71 ?  -1.287  -1.912  18.038 1.000 95.200 ? 71  LYS A CD  1 
ATOM 560  C CE  ? LYS A 1  71 ?   0.155  -2.097  18.492 1.000 95.200 ? 71  LYS A CE  1 
ATOM 561  N NZ  ? LYS A 1  71 ?   0.322  -3.333  19.315 1.000 95.200 ? 71  LYS A NZ  1 
ATOM 562  N N   ? SER A 1  72 ?  -1.409   1.687  14.675 1.000 96.220 ? 72  SER A N   1 
ATOM 563  C CA  ? SER A 1  72 ?  -0.637   1.678  13.437 1.000 96.220 ? 72  SER A CA  1 
ATOM 564  C C   ? SER A 1  72 ?   0.795   1.214  13.682 1.000 96.220 ? 72  SER A C   1 
ATOM 565  C CB  ? SER A 1  72 ?  -0.628   3.069  12.800 1.000 96.220 ? 72  SER A CB  1 
ATOM 566  O O   ? SER A 1  72 ?   1.493   1.761  14.537 1.000 96.220 ? 72  SER A O   1 
ATOM 567  O OG  ? SER A 1  72 ?  -1.949   3.507  12.531 1.000 96.220 ? 72  SER A OG  1 
ATOM 568  N N   ? ILE A 1  73 ?   1.146   0.149  12.927 1.000 97.360 ? 73  ILE A N   1 
ATOM 569  C CA  ? ILE A 1  73 ?   2.453  -0.463  13.141 1.000 97.360 ? 73  ILE A CA  1 
ATOM 570  C C   ? ILE A 1  73 ?   3.273  -0.393  11.855 1.000 97.360 ? 73  ILE A C   1 
ATOM 571  C CB  ? ILE A 1  73 ?   2.320  -1.928  13.613 1.000 97.360 ? 73  ILE A CB  1 
ATOM 572  O O   ? ILE A 1  73 ?   3.119  -1.234  10.967 1.000 97.360 ? 73  ILE A O   1 
ATOM 573  C CG1 ? ILE A 1  73 ?   1.400  -2.014  14.836 1.000 97.360 ? 73  ILE A CG1 1 
ATOM 574  C CG2 ? ILE A 1  73 ?   3.697  -2.523  13.920 1.000 97.360 ? 73  ILE A CG2 1 
ATOM 575  C CD1 ? ILE A 1  73 ?   1.048  -3.437  15.247 1.000 97.360 ? 73  ILE A CD1 1 
ATOM 576  N N   ? PRO A 1  74 ?   4.199   0.715  11.762 1.000 97.700 ? 74  PRO A N   1 
ATOM 577  C CA  ? PRO A 1  74 ?   5.084   0.728  10.595 1.000 97.700 ? 74  PRO A CA  1 
ATOM 578  C C   ? PRO A 1  74 ?   6.163  -0.350  10.661 1.000 97.700 ? 74  PRO A C   1 
ATOM 579  C CB  ? PRO A 1  74 ?   5.705   2.126  10.638 1.000 97.700 ? 74  PRO A CB  1 
ATOM 580  O O   ? PRO A 1  74 ?   6.584  -0.741  11.753 1.000 97.700 ? 74  PRO A O   1 
ATOM 581  C CG  ? PRO A 1  74 ?   5.626   2.535  12.074 1.000 97.700 ? 74  PRO A CG  1 
ATOM 582  C CD  ? PRO A 1  74 ?   4.446   1.848  12.701 1.000 97.700 ? 74  PRO A CD  1 
ATOM 583  N N   ? HIS A 1  75 ?   6.466  -0.882   9.459 1.000 98.090 ? 75  HIS A N   1 
ATOM 584  C CA  ? HIS A 1  75 ?   7.576  -1.828   9.445 1.000 98.090 ? 75  HIS A CA  1 
ATOM 585  C C   ? HIS A 1  75 ?   8.807  -1.243  10.131 1.000 98.090 ? 75  HIS A C   1 
ATOM 586  C CB  ? HIS A 1  75 ?   7.918  -2.231   8.009 1.000 98.090 ? 75  HIS A CB  1 
ATOM 587  O O   ? HIS A 1  75 ?   9.183  -0.099   9.871 1.000 98.090 ? 75  HIS A O   1 
ATOM 588  C CG  ? HIS A 1  75 ?   8.784  -3.447   7.917 1.000 98.090 ? 75  HIS A CG  1 
ATOM 589  C CD2 ? HIS A 1  75 ?   8.489  -4.725   7.584 1.000 98.090 ? 75  HIS A CD2 1 
ATOM 590  N ND1 ? HIS A 1  75 ?  10.134  -3.421   8.191 1.000 98.090 ? 75  HIS A ND1 1 
ATOM 591  C CE1 ? HIS A 1  75 ?  10.634  -4.635   8.029 1.000 98.090 ? 75  HIS A CE1 1 
ATOM 592  N NE2 ? HIS A 1  75 ?   9.656  -5.445   7.661 1.000 98.090 ? 75  HIS A NE2 1 
ATOM 593  N N   ? PRO A 1  76 ?   9.499  -2.002  11.024 1.000 96.620 ? 76  PRO A N   1 
ATOM 594  C CA  ? PRO A 1  76 ?  10.636  -1.493  11.795 1.000 96.620 ? 76  PRO A CA  1 
ATOM 595  C C   ? PRO A 1  76 ?  11.806  -1.069  10.910 1.000 96.620 ? 76  PRO A C   1 
ATOM 596  C CB  ? PRO A 1  76 ?  11.023  -2.682  12.679 1.000 96.620 ? 76  PRO A CB  1 
ATOM 597  O O   ? PRO A 1  76 ?  12.625  -0.241  11.318 1.000 96.620 ? 76  PRO A O   1 
ATOM 598  C CG  ? PRO A 1  76 ?  10.430  -3.873  11.998 1.000 96.620 ? 76  PRO A CG  1 
ATOM 599  C CD  ? PRO A 1  76 ?   9.200  -3.435  11.255 1.000 96.620 ? 76  PRO A CD  1 
ATOM 600  N N   ? GLY A 1  77 ?  11.877  -1.669   9.749 1.000 96.740 ? 77  GLY A N   1 
ATOM 601  C CA  ? GLY A 1  77 ?  12.973  -1.378   8.839 1.000 96.740 ? 77  GLY A CA  1 
ATOM 602  C C   ? GLY A 1  77 ?  12.647  -0.279   7.844 1.000 96.740 ? 77  GLY A C   1 
ATOM 603  O O   ? GLY A 1  77 ?  13.411  -0.036   6.908 1.000 96.740 ? 77  GLY A O   1 
ATOM 604  N N   ? TYR A 1  78 ?  11.442   0.354   7.974 1.000 97.110 ? 78  TYR A N   1 
ATOM 605  C CA  ? TYR A 1  78 ?  11.091   1.457   7.087 1.000 97.110 ? 78  TYR A CA  1 
ATOM 606  C C   ? TYR A 1  78 ?  12.111   2.585   7.189 1.000 97.110 ? 78  TYR A C   1 
ATOM 607  C CB  ? TYR A 1  78 ?   9.692   1.987   7.415 1.000 97.110 ? 78  TYR A CB  1 
ATOM 608  O O   ? TYR A 1  78 ?  12.454   3.023   8.290 1.000 97.110 ? 78  TYR A O   1 
ATOM 609  C CG  ? TYR A 1  78 ?   9.352   3.279   6.712 1.000 97.110 ? 78  TYR A CG  1 
ATOM 610  C CD1 ? TYR A 1  78 ?   9.088   4.440   7.436 1.000 97.110 ? 78  TYR A CD1 1 
ATOM 611  C CD2 ? TYR A 1  78 ?   9.293   3.341   5.324 1.000 97.110 ? 78  TYR A CD2 1 
ATOM 612  C CE1 ? TYR A 1  78 ?   8.772   5.632   6.792 1.000 97.110 ? 78  TYR A CE1 1 
ATOM 613  C CE2 ? TYR A 1  78 ?   8.979   4.528   4.670 1.000 97.110 ? 78  TYR A CE2 1 
ATOM 614  O OH  ? TYR A 1  78 ?   8.408   6.844   4.769 1.000 97.110 ? 78  TYR A OH  1 
ATOM 615  C CZ  ? TYR A 1  78 ?   8.720   5.666   5.412 1.000 97.110 ? 78  TYR A CZ  1 
ATOM 616  N N   ? SER A 1  79 ?  12.633   2.980   5.983 1.000 94.310 ? 79  SER A N   1 
ATOM 617  C CA  ? SER A 1  79 ?  13.578   4.091   5.924 1.000 94.310 ? 79  SER A CA  1 
ATOM 618  C C   ? SER A 1  79 ?  13.021   5.248   5.103 1.000 94.310 ? 79  SER A C   1 
ATOM 619  C CB  ? SER A 1  79 ?  14.911   3.630   5.333 1.000 94.310 ? 79  SER A CB  1 
ATOM 620  O O   ? SER A 1  79 ?  12.282   5.033   4.139 1.000 94.310 ? 79  SER A O   1 
ATOM 621  O OG  ? SER A 1  79 ?  14.767   3.304   3.961 1.000 94.310 ? 79  SER A OG  1 
ATOM 622  N N   ? HIS A 1  80 ?  13.298   6.531   5.492 1.000 90.000 ? 80  HIS A N   1 
ATOM 623  C CA  ? HIS A 1  80 ?  13.005   7.778   4.795 1.000 90.000 ? 80  HIS A CA  1 
ATOM 624  C C   ? HIS A 1  80 ?  14.269   8.608   4.595 1.000 90.000 ? 80  HIS A C   1 
ATOM 625  C CB  ? HIS A 1  80 ?  11.960   8.589   5.563 1.000 90.000 ? 80  HIS A CB  1 
ATOM 626  O O   ? HIS A 1  80 ?  15.102   8.705   5.499 1.000 90.000 ? 80  HIS A O   1 
ATOM 627  C CG  ? HIS A 1  80 ?  11.539   9.842   4.863 1.000 90.000 ? 80  HIS A CG  1 
ATOM 628  C CD2 ? HIS A 1  80 ?  11.828  11.140   5.112 1.000 90.000 ? 80  HIS A CD2 1 
ATOM 629  N ND1 ? HIS A 1  80 ?  10.713   9.835   3.759 1.000 90.000 ? 80  HIS A ND1 1 
ATOM 630  C CE1 ? HIS A 1  80 ?  10.513  11.080   3.359 1.000 90.000 ? 80  HIS A CE1 1 
ATOM 631  N NE2 ? HIS A 1  80 ?  11.179  11.891   4.163 1.000 90.000 ? 80  HIS A NE2 1 
ATOM 632  N N   ? PRO A 1  81 ?  14.547   9.072   3.258 1.000 86.260 ? 81  PRO A N   1 
ATOM 633  C CA  ? PRO A 1  81 ?  13.593   9.188   2.152 1.000 86.260 ? 81  PRO A CA  1 
ATOM 634  C C   ? PRO A 1  81 ?  13.643   7.993   1.203 1.000 86.260 ? 81  PRO A C   1 
ATOM 635  C CB  ? PRO A 1  81 ?  14.032  10.470   1.440 1.000 86.260 ? 81  PRO A CB  1 
ATOM 636  O O   ? PRO A 1  81 ?  12.950   7.981   0.182 1.000 86.260 ? 81  PRO A O   1 
ATOM 637  C CG  ? PRO A 1  81 ?  15.511  10.532   1.643 1.000 86.260 ? 81  PRO A CG  1 
ATOM 638  C CD  ? PRO A 1  81 ?  15.833   9.950   2.990 1.000 86.260 ? 81  PRO A CD  1 
ATOM 639  N N   ? GLY A 1  82 ?  14.404   6.947   1.403 1.000 88.860 ? 82  GLY A N   1 
ATOM 640  C CA  ? GLY A 1  82 ?  14.661   5.801   0.545 1.000 88.860 ? 82  GLY A CA  1 
ATOM 641  C C   ? GLY A 1  82 ?  13.460   4.887   0.394 1.000 88.860 ? 82  GLY A C   1 
ATOM 642  O O   ? GLY A 1  82 ?  13.412   4.064  -0.522 1.000 88.860 ? 82  GLY A O   1 
ATOM 643  N N   ? HIS A 1  83 ?  12.443   5.144   1.185 1.000 93.350 ? 83  HIS A N   1 
ATOM 644  C CA  ? HIS A 1  83 ?  11.171   4.431   1.174 1.000 93.350 ? 83  HIS A CA  1 
ATOM 645  C C   ? HIS A 1  83 ?  11.384   2.921   1.155 1.000 93.350 ? 83  HIS A C   1 
ATOM 646  C CB  ? HIS A 1  83 ?  10.328   4.858  -0.029 1.000 93.350 ? 83  HIS A CB  1 
ATOM 647  O O   ? HIS A 1  83 ?  10.601   2.187   0.549 1.000 93.350 ? 83  HIS A O   1 
ATOM 648  C CG  ? HIS A 1  83 ?   9.904   6.291   0.014 1.000 93.350 ? 83  HIS A CG  1 
ATOM 649  C CD2 ? HIS A 1  83 ?  10.258   7.347  -0.756 1.000 93.350 ? 83  HIS A CD2 1 
ATOM 650  N ND1 ? HIS A 1  83 ?   9.006   6.774   0.941 1.000 93.350 ? 83  HIS A ND1 1 
ATOM 651  C CE1 ? HIS A 1  83 ?   8.825   8.069   0.738 1.000 93.350 ? 83  HIS A CE1 1 
ATOM 652  N NE2 ? HIS A 1  83 ?   9.574   8.441  -0.286 1.000 93.350 ? 83  HIS A NE2 1 
ATOM 653  N N   ? SER A 1  84 ?  12.500   2.447   1.694 1.000 96.270 ? 84  SER A N   1 
ATOM 654  C CA  ? SER A 1  84 ?  12.709   1.016   1.888 1.000 96.270 ? 84  SER A CA  1 
ATOM 655  C C   ? SER A 1  84 ?  11.754   0.455   2.937 1.000 96.270 ? 84  SER A C   1 
ATOM 656  C CB  ? SER A 1  84 ?  14.154   0.736   2.301 1.000 96.270 ? 84  SER A CB  1 
ATOM 657  O O   ? SER A 1  84 ?  11.526   1.080   3.974 1.000 96.270 ? 84  SER A O   1 
ATOM 658  O OG  ? SER A 1  84 ?  15.049   1.061   1.251 1.000 96.270 ? 84  SER A OG  1 
ATOM 659  N N   ? ASN A 1  85 ?  11.144  -0.708   2.646 1.000 97.260 ? 85  ASN A N   1 
ATOM 660  C CA  ? ASN A 1  85 ?  10.210  -1.351   3.564 1.000 97.260 ? 85  ASN A CA  1 
ATOM 661  C C   ? ASN A 1  85 ?   9.016  -0.452   3.870 1.000 97.260 ? 85  ASN A C   1 
ATOM 662  C CB  ? ASN A 1  85 ?  10.920  -1.751   4.860 1.000 97.260 ? 85  ASN A CB  1 
ATOM 663  O O   ? ASN A 1  85 ?   8.574  -0.369   5.017 1.000 97.260 ? 85  ASN A O   1 
ATOM 664  C CG  ? ASN A 1  85 ?  12.154  -2.596   4.613 1.000 97.260 ? 85  ASN A CG  1 
ATOM 665  N ND2 ? ASN A 1  85 ?  13.195  -2.371   5.406 1.000 97.260 ? 85  ASN A ND2 1 
ATOM 666  O OD1 ? ASN A 1  85 ?  12.172  -3.443   3.717 1.000 97.260 ? 85  ASN A OD1 1 
ATOM 667  N N   ? ASP A 1  86 ?   8.524   0.356   2.956 1.000 97.620 ? 86  ASP A N   1 
ATOM 668  C CA  ? ASP A 1  86 ?   7.448   1.334   3.079 1.000 97.620 ? 86  ASP A CA  1 
ATOM 669  C C   ? ASP A 1  86 ?   6.101   0.646   3.284 1.000 97.620 ? 86  ASP A C   1 
ATOM 670  C CB  ? ASP A 1  86 ?   7.396   2.233   1.842 1.000 97.620 ? 86  ASP A CB  1 
ATOM 671  O O   ? ASP A 1  86 ?   5.254   0.647   2.388 1.000 97.620 ? 86  ASP A O   1 
ATOM 672  C CG  ? ASP A 1  86 ?   6.491   3.439   2.022 1.000 97.620 ? 86  ASP A CG  1 
ATOM 673  O OD1 ? ASP A 1  86 ?   6.186   3.805   3.178 1.000 97.620 ? 86  ASP A OD1 1 
ATOM 674  O OD2 ? ASP A 1  86 ?   6.076   4.026   1.000 1.000 97.620 ? 86  ASP A OD2 1 
ATOM 675  N N   ? LEU A 1  87 ?   5.848  -0.072   4.385 1.000 97.690 ? 87  LEU A N   1 
ATOM 676  C CA  ? LEU A 1  87 ?   4.616  -0.799   4.671 1.000 97.690 ? 87  LEU A CA  1 
ATOM 677  C C   ? LEU A 1  87 ?   4.252  -0.692   6.148 1.000 97.690 ? 87  LEU A C   1 
ATOM 678  C CB  ? LEU A 1  87 ?   4.757  -2.271   4.274 1.000 97.690 ? 87  LEU A CB  1 
ATOM 679  O O   ? LEU A 1  87 ?   5.135  -0.607   7.005 1.000 97.690 ? 87  LEU A O   1 
ATOM 680  C CG  ? LEU A 1  87 ?   5.702  -3.116   5.130 1.000 97.690 ? 87  LEU A CG  1 
ATOM 681  C CD1 ? LEU A 1  87 ?   4.905  -3.991   6.093 1.000 97.690 ? 87  LEU A CD1 1 
ATOM 682  C CD2 ? LEU A 1  87 ?   6.605  -3.970   4.247 1.000 97.690 ? 87  LEU A CD2 1 
ATOM 683  N N   ? MET A 1  88 ?   2.967  -0.538   6.434 1.000 98.030 ? 88  MET A N   1 
ATOM 684  C CA  ? MET A 1  88 ?   2.419  -0.383   7.778 1.000 98.030 ? 88  MET A CA  1 
ATOM 685  C C   ? MET A 1  88 ?   1.100  -1.136   7.919 1.000 98.030 ? 88  MET A C   1 
ATOM 686  C CB  ? MET A 1  88 ?   2.215   1.096   8.109 1.000 98.030 ? 88  MET A CB  1 
ATOM 687  O O   ? MET A 1  88 ?   0.304  -1.182   6.979 1.000 98.030 ? 88  MET A O   1 
ATOM 688  C CG  ? MET A 1  88 ?   1.632   1.340   9.492 1.000 98.030 ? 88  MET A CG  1 
ATOM 689  S SD  ? MET A 1  88 ?   1.303   3.117   9.813 1.000 98.030 ? 88  MET A SD  1 
ATOM 690  C CE  ? MET A 1  88 ?  -0.145   3.371   8.748 1.000 98.030 ? 88  MET A CE  1 
ATOM 691  N N   ? LEU A 1  89 ?   0.845  -1.721   9.078 1.000 98.260 ? 89  LEU A N   1 
ATOM 692  C CA  ? LEU A 1  89 ?  -0.427  -2.345   9.424 1.000 98.260 ? 89  LEU A CA  1 
ATOM 693  C C   ? LEU A 1  89 ?  -1.258  -1.428  10.314 1.000 98.260 ? 89  LEU A C   1 
ATOM 694  C CB  ? LEU A 1  89 ?  -0.194  -3.684  10.128 1.000 98.260 ? 89  LEU A CB  1 
ATOM 695  O O   ? LEU A 1  89 ?  -0.722  -0.774  11.212 1.000 98.260 ? 89  LEU A O   1 
ATOM 696  C CG  ? LEU A 1  89 ?   0.223  -4.855   9.236 1.000 98.260 ? 89  LEU A CG  1 
ATOM 697  C CD1 ? LEU A 1  89 ?   0.786  -5.992  10.083 1.000 98.260 ? 89  LEU A CD1 1 
ATOM 698  C CD2 ? LEU A 1  89 ?  -0.957  -5.338   8.400 1.000 98.260 ? 89  LEU A CD2 1 
ATOM 699  N N   ? ILE A 1  90 ?  -2.546  -1.393   9.966 1.000 97.900 ? 90  ILE A N   1 
ATOM 700  C CA  ? ILE A 1  90 ?  -3.500  -0.647  10.779 1.000 97.900 ? 90  ILE A CA  1 
ATOM 701  C C   ? ILE A 1  90 ?  -4.535  -1.602  11.367 1.000 97.900 ? 90  ILE A C   1 
ATOM 702  C CB  ? ILE A 1  90 ?  -4.198   0.460   9.957 1.000 97.900 ? 90  ILE A CB  1 
ATOM 703  O O   ? ILE A 1  90 ?  -5.198  -2.338  10.633 1.000 97.900 ? 90  ILE A O   1 
ATOM 704  C CG1 ? ILE A 1  90 ?  -3.163   1.440   9.393 1.000 97.900 ? 90  ILE A CG1 1 
ATOM 705  C CG2 ? ILE A 1  90 ?  -5.237   1.193  10.812 1.000 97.900 ? 90  ILE A CG2 1 
ATOM 706  C CD1 ? ILE A 1  90 ?  -3.736   2.443   8.401 1.000 97.900 ? 90  ILE A CD1 1 
ATOM 707  N N   ? LYS A 1  91 ?  -4.649  -1.608  12.743 1.000 97.480 ? 91  LYS A N   1 
ATOM 708  C CA  ? LYS A 1  91 ?  -5.671  -2.396  13.424 1.000 97.480 ? 91  LYS A CA  1 
ATOM 709  C C   ? LYS A 1  91 ?  -6.972  -1.610  13.560 1.000 97.480 ? 91  LYS A C   1 
ATOM 710  C CB  ? LYS A 1  91 ?  -5.179  -2.837  14.804 1.000 97.480 ? 91  LYS A CB  1 
ATOM 711  O O   ? LYS A 1  91 ?  -6.969  -0.473  14.034 1.000 97.480 ? 91  LYS A O   1 
ATOM 712  C CG  ? LYS A 1  91 ?  -6.116  -3.801  15.517 1.000 97.480 ? 91  LYS A CG  1 
ATOM 713  C CD  ? LYS A 1  91 ?  -5.497  -4.334  16.802 1.000 97.480 ? 91  LYS A CD  1 
ATOM 714  C CE  ? LYS A 1  91 ?  -6.388  -5.377  17.462 1.000 97.480 ? 91  LYS A CE  1 
ATOM 715  N NZ  ? LYS A 1  91 ?  -5.763  -5.939  18.697 1.000 97.480 ? 91  LYS A NZ  1 
ATOM 716  N N   ? LEU A 1  92 ?  -8.058  -2.230  13.104 1.000 97.150 ? 92  LEU A N   1 
ATOM 717  C CA  ? LEU A 1  92 ?  -9.371  -1.600  13.187 1.000 97.150 ? 92  LEU A CA  1 
ATOM 718  C C   ? LEU A 1  92 ?  -9.941  -1.715  14.597 1.000 97.150 ? 92  LEU A C   1 
ATOM 719  C CB  ? LEU A 1  92 ? -10.335  -2.235  12.181 1.000 97.150 ? 92  LEU A CB  1 
ATOM 720  O O   ? LEU A 1  92 ?  -9.591  -2.635  15.339 1.000 97.150 ? 92  LEU A O   1 
ATOM 721  C CG  ? LEU A 1  92 ?  -9.887  -2.231  10.718 1.000 97.150 ? 92  LEU A CG  1 
ATOM 722  C CD1 ? LEU A 1  92 ? -10.913  -2.951   9.849 1.000 97.150 ? 92  LEU A CD1 1 
ATOM 723  C CD2 ? LEU A 1  92 ?  -9.671  -0.804  10.228 1.000 97.150 ? 92  LEU A CD2 1 
ATOM 724  N N   ? ASN A 1  93 ? -10.855  -0.742  14.991 1.000 96.240 ? 93  ASN A N   1 
ATOM 725  C CA  ? ASN A 1  93 ? -11.442  -0.738  16.327 1.000 96.240 ? 93  ASN A CA  1 
ATOM 726  C C   ? ASN A 1  93 ? -12.464  -1.860  16.493 1.000 96.240 ? 93  ASN A C   1 
ATOM 727  C CB  ? ASN A 1  93 ? -12.088   0.616  16.625 1.000 96.240 ? 93  ASN A CB  1 
ATOM 728  O O   ? ASN A 1  93 ? -12.867  -2.177  17.614 1.000 96.240 ? 93  ASN A O   1 
ATOM 729  C CG  ? ASN A 1  93 ? -13.219   0.948  15.671 1.000 96.240 ? 93  ASN A CG  1 
ATOM 730  N ND2 ? ASN A 1  93 ? -14.162   1.762  16.130 1.000 96.240 ? 93  ASN A ND2 1 
ATOM 731  O OD1 ? ASN A 1  93 ? -13.244   0.475  14.532 1.000 96.240 ? 93  ASN A OD1 1 
ATOM 732  N N   ? ARG A 1  94 ? -12.850  -2.604  15.399 1.000 96.620 ? 94  ARG A N   1 
ATOM 733  C CA  ? ARG A 1  94 ? -13.725  -3.772  15.397 1.000 96.620 ? 94  ARG A CA  1 
ATOM 734  C C   ? ARG A 1  94 ? -13.550  -4.586  14.119 1.000 96.620 ? 94  ARG A C   1 
ATOM 735  C CB  ? ARG A 1  94 ? -15.187  -3.349  15.554 1.000 96.620 ? 94  ARG A CB  1 
ATOM 736  O O   ? ARG A 1  94 ? -13.011  -4.088  13.129 1.000 96.620 ? 94  ARG A O   1 
ATOM 737  C CG  ? ARG A 1  94 ? -15.703  -2.484  14.415 1.000 96.620 ? 94  ARG A CG  1 
ATOM 738  C CD  ? ARG A 1  94 ? -17.132  -2.022  14.661 1.000 96.620 ? 94  ARG A CD  1 
ATOM 739  N NE  ? ARG A 1  94 ? -17.625  -1.187  13.569 1.000 96.620 ? 94  ARG A NE  1 
ATOM 740  N NH1 ? ARG A 1  94 ? -18.874   0.207  14.922 1.000 96.620 ? 94  ARG A NH1 1 
ATOM 741  N NH2 ? ARG A 1  94 ? -18.827   0.543  12.655 1.000 96.620 ? 94  ARG A NH2 1 
ATOM 742  C CZ  ? ARG A 1  94 ? -18.441  -0.148  13.718 1.000 96.620 ? 94  ARG A CZ  1 
ATOM 743  N N   ? LYS A 1  95 ? -14.123  -5.894  14.139 1.000 97.110 ? 95  LYS A N   1 
ATOM 744  C CA  ? LYS A 1  95 ? -14.059  -6.773  12.975 1.000 97.110 ? 95  LYS A CA  1 
ATOM 745  C C   ? LYS A 1  95 ? -15.024  -6.314  11.886 1.000 97.110 ? 95  LYS A C   1 
ATOM 746  C CB  ? LYS A 1  95 ? -14.370  -8.217  13.375 1.000 97.110 ? 95  LYS A CB  1 
ATOM 747  O O   ? LYS A 1  95 ? -16.110  -5.811  12.183 1.000 97.110 ? 95  LYS A O   1 
ATOM 748  C CG  ? LYS A 1  95 ? -13.299  -8.862  14.242 1.000 97.110 ? 95  LYS A CG  1 
ATOM 749  C CD  ? LYS A 1  95 ? -13.628 -10.319  14.545 1.000 97.110 ? 95  LYS A CD  1 
ATOM 750  C CE  ? LYS A 1  95 ? -12.558 -10.965  15.415 1.000 97.110 ? 95  LYS A CE  1 
ATOM 751  N NZ  ? LYS A 1  95 ? -12.868 -12.398  15.701 1.000 97.110 ? 95  LYS A NZ  1 
ATOM 752  N N   ? ILE A 1  96 ? -14.613  -6.606  10.617 1.000 96.690 ? 96  ILE A N   1 
ATOM 753  C CA  ? ILE A 1  96 ? -15.465  -6.255   9.485 1.000 96.690 ? 96  ILE A CA  1 
ATOM 754  C C   ? ILE A 1  96 ? -16.580  -7.288   9.340 1.000 96.690 ? 96  ILE A C   1 
ATOM 755  C CB  ? ILE A 1  96 ? -14.652  -6.156   8.175 1.000 96.690 ? 96  ILE A CB  1 
ATOM 756  O O   ? ILE A 1  96 ? -16.440  -8.429   9.785 1.000 96.690 ? 96  ILE A O   1 
ATOM 757  C CG1 ? ILE A 1  96 ? -13.998  -7.504   7.849 1.000 96.690 ? 96  ILE A CG1 1 
ATOM 758  C CG2 ? ILE A 1  96 ? -13.600  -5.047   8.275 1.000 96.690 ? 96  ILE A CG2 1 
ATOM 759  C CD1 ? ILE A 1  96 ? -13.769  -7.738   6.362 1.000 96.690 ? 96  ILE A CD1 1 
ATOM 760  N N   ? ARG A 1  97 ? -17.717  -6.807   8.789 1.000 96.100 ? 97  ARG A N   1 
ATOM 761  C CA  ? ARG A 1  97 ? -18.758  -7.702   8.295 1.000 96.100 ? 97  ARG A CA  1 
ATOM 762  C C   ? ARG A 1  97 ? -18.549  -8.024   6.819 1.000 96.100 ? 97  ARG A C   1 
ATOM 763  C CB  ? ARG A 1  97 ? -20.143  -7.086   8.505 1.000 96.100 ? 97  ARG A CB  1 
ATOM 764  O O   ? ARG A 1  97 ? -18.780  -7.176   5.954 1.000 96.100 ? 97  ARG A O   1 
ATOM 765  C CG  ? ARG A 1  97 ? -20.648  -7.180   9.936 1.000 96.100 ? 97  ARG A CG  1 
ATOM 766  C CD  ? ARG A 1  97 ? -22.007  -6.513  10.099 1.000 96.100 ? 97  ARG A CD  1 
ATOM 767  N NE  ? ARG A 1  97 ? -22.545  -6.709  11.442 1.000 96.100 ? 97  ARG A NE  1 
ATOM 768  N NH1 ? ARG A 1  97 ? -24.575  -5.698  11.000 1.000 96.100 ? 97  ARG A NH1 1 
ATOM 769  N NH2 ? ARG A 1  97 ? -24.142  -6.547  13.085 1.000 96.100 ? 97  ARG A NH2 1 
ATOM 770  C CZ  ? ARG A 1  97 ? -23.753  -6.318  11.840 1.000 96.100 ? 97  ARG A CZ  1 
ATOM 771  N N   ? GLU A 1  98 ? -18.015  -9.271   6.570 1.000 95.420 ? 98  GLU A N   1 
ATOM 772  C CA  ? GLU A 1  98 ? -17.729  -9.645   5.188 1.000 95.420 ? 98  GLU A CA  1 
ATOM 773  C C   ? GLU A 1  98 ? -18.989  -9.590   4.329 1.000 95.420 ? 98  GLU A C   1 
ATOM 774  C CB  ? GLU A 1  98 ? -17.111 -11.045   5.127 1.000 95.420 ? 98  GLU A CB  1 
ATOM 775  O O   ? GLU A 1  98 ? -20.062 -10.015   4.763 1.000 95.420 ? 98  GLU A O   1 
ATOM 776  C CG  ? GLU A 1  98 ? -15.701 -11.120   5.694 1.000 95.420 ? 98  GLU A CG  1 
ATOM 777  C CD  ? GLU A 1  98 ? -15.019 -12.453   5.430 1.000 95.420 ? 98  GLU A CD  1 
ATOM 778  O OE1 ? GLU A 1  98 ? -14.143 -12.855   6.229 1.000 95.420 ? 98  GLU A OE1 1 
ATOM 779  O OE2 ? GLU A 1  98 ? -15.363 -13.100   4.416 1.000 95.420 ? 98  GLU A OE2 1 
ATOM 780  N N   ? SER A 1  99 ? -18.923  -9.069   3.108 1.000 94.370 ? 99  SER A N   1 
ATOM 781  C CA  ? SER A 1  99 ? -19.958  -8.950   2.087 1.000 94.370 ? 99  SER A CA  1 
ATOM 782  C C   ? SER A 1  99 ? -19.352  -8.896   0.689 1.000 94.370 ? 99  SER A C   1 
ATOM 783  C CB  ? SER A 1  99 ? -20.812  -7.705   2.331 1.000 94.370 ? 99  SER A CB  1 
ATOM 784  O O   ? SER A 1  99 ? -18.136  -9.015   0.529 1.000 94.370 ? 99  SER A O   1 
ATOM 785  O OG  ? SER A 1  99 ? -20.073  -6.527   2.056 1.000 94.370 ? 99  SER A OG  1 
ATOM 786  N N   ? GLU A 1 100 ? -20.180  -8.780  -0.306 1.000 92.770 ? 100 GLU A N   1 
ATOM 787  C CA  ? GLU A 1 100 ? -19.720  -8.621  -1.682 1.000 92.770 ? 100 GLU A CA  1 
ATOM 788  C C   ? GLU A 1 100 ? -18.878  -7.358  -1.840 1.000 92.770 ? 100 GLU A C   1 
ATOM 789  C CB  ? GLU A 1 100 ? -20.909  -8.585  -2.646 1.000 92.770 ? 100 GLU A CB  1 
ATOM 790  O O   ? GLU A 1 100 ? -17.989  -7.301  -2.693 1.000 92.770 ? 100 GLU A O   1 
ATOM 791  C CG  ? GLU A 1 100 ? -21.593  -9.931  -2.829 1.000 92.770 ? 100 GLU A CG  1 
ATOM 792  C CD  ? GLU A 1 100 ? -22.734  -9.893  -3.834 1.000 92.770 ? 100 GLU A CD  1 
ATOM 793  O OE1 ? GLU A 1 100 ? -23.371 -10.945  -4.069 1.000 92.770 ? 100 GLU A OE1 1 
ATOM 794  O OE2 ? GLU A 1 100 ? -22.991  -8.802  -4.391 1.000 92.770 ? 100 GLU A OE2 1 
ATOM 795  N N   ? ALA A 1 101 ? -19.013  -6.456  -0.949 1.000 92.540 ? 101 ALA A N   1 
ATOM 796  C CA  ? ALA A 1 101 ? -18.386  -5.141  -1.048 1.000 92.540 ? 101 ALA A CA  1 
ATOM 797  C C   ? ALA A 1 101 ? -17.156  -5.050  -0.149 1.000 92.540 ? 101 ALA A C   1 
ATOM 798  C CB  ? ALA A 1 101 ? -19.387  -4.046  -0.687 1.000 92.540 ? 101 ALA A CB  1 
ATOM 799  O O   ? ALA A 1 101 ? -16.302  -4.181  -0.341 1.000 92.540 ? 101 ALA A O   1 
ATOM 800  N N   ? VAL A 1 102 ? -17.031  -5.986   0.790 1.000 95.330 ? 102 VAL A N   1 
ATOM 801  C CA  ? VAL A 1 102 ? -15.905  -5.926   1.715 1.000 95.330 ? 102 VAL A CA  1 
ATOM 802  C C   ? VAL A 1 102 ? -15.420  -7.339   2.031 1.000 95.330 ? 102 VAL A C   1 
ATOM 803  C CB  ? VAL A 1 102 ? -16.281  -5.187   3.019 1.000 95.330 ? 102 VAL A CB  1 
ATOM 804  O O   ? VAL A 1 102 ? -16.140  -8.126   2.650 1.000 95.330 ? 102 VAL A O   1 
ATOM 805  C CG1 ? VAL A 1 102 ? -15.070  -5.077   3.945 1.000 95.330 ? 102 VAL A CG1 1 
ATOM 806  C CG2 ? VAL A 1 102 ? -16.845  -3.803   2.704 1.000 95.330 ? 102 VAL A CG2 1 
ATOM 807  N N   ? ARG A 1 103 ? -14.207  -7.627   1.599 1.000 96.550 ? 103 ARG A N   1 
ATOM 808  C CA  ? ARG A 1 103 ? -13.557  -8.903   1.878 1.000 96.550 ? 103 ARG A CA  1 
ATOM 809  C C   ? ARG A 1 103 ? -12.039  -8.773   1.805 1.000 96.550 ? 103 ARG A C   1 
ATOM 810  C CB  ? ARG A 1 103 ? -14.039  -9.977   0.900 1.000 96.550 ? 103 ARG A CB  1 
ATOM 811  O O   ? ARG A 1 103 ? -11.512  -8.074   0.937 1.000 96.550 ? 103 ARG A O   1 
ATOM 812  C CG  ? ARG A 1 103 ? -15.513 -10.320   1.039 1.000 96.550 ? 103 ARG A CG  1 
ATOM 813  C CD  ? ARG A 1 103 ? -15.904 -11.497   0.156 1.000 96.550 ? 103 ARG A CD  1 
ATOM 814  N NE  ? ARG A 1 103 ? -16.374 -11.055  -1.154 1.000 96.550 ? 103 ARG A NE  1 
ATOM 815  N NH1 ? ARG A 1 103 ? -17.729 -12.891  -1.517 1.000 96.550 ? 103 ARG A NH1 1 
ATOM 816  N NH2 ? ARG A 1 103 ? -17.591 -11.233  -3.093 1.000 96.550 ? 103 ARG A NH2 1 
ATOM 817  C CZ  ? ARG A 1 103 ? -17.230 -11.727  -1.918 1.000 96.550 ? 103 ARG A CZ  1 
ATOM 818  N N   ? PRO A 1 104 ? -11.446  -9.567   2.803 1.000 97.560 ? 104 PRO A N   1 
ATOM 819  C CA  ? PRO A 1 104 ?  -9.982  -9.518   2.773 1.000 97.560 ? 104 PRO A CA  1 
ATOM 820  C C   ? PRO A 1 104 ?  -9.393 -10.232   1.558 1.000 97.560 ? 104 PRO A C   1 
ATOM 821  C CB  ? PRO A 1 104 ?  -9.579 -10.224   4.070 1.000 97.560 ? 104 PRO A CB  1 
ATOM 822  O O   ? PRO A 1 104 ?  -9.997 -11.175   1.039 1.000 97.560 ? 104 PRO A O   1 
ATOM 823  C CG  ? PRO A 1 104 ? -10.807 -10.190   4.921 1.000 97.560 ? 104 PRO A CG  1 
ATOM 824  C CD  ? PRO A 1 104 ? -12.010 -10.189   4.023 1.000 97.560 ? 104 PRO A CD  1 
ATOM 825  N N   ? ILE A 1 105 ?  -8.115  -9.800   1.134 1.000 97.980 ? 105 ILE A N   1 
ATOM 826  C CA  ? ILE A 1 105 ?  -7.384 -10.432   0.041 1.000 97.980 ? 105 ILE A CA  1 
ATOM 827  C C   ? ILE A 1 105 ?  -6.096 -11.054   0.573 1.000 97.980 ? 105 ILE A C   1 
ATOM 828  C CB  ? ILE A 1 105 ?  -7.067  -9.423  -1.085 1.000 97.980 ? 105 ILE A CB  1 
ATOM 829  O O   ? ILE A 1 105 ?  -5.479 -10.523   1.500 1.000 97.980 ? 105 ILE A O   1 
ATOM 830  C CG1 ? ILE A 1 105 ?  -6.567 -10.157  -2.335 1.000 97.980 ? 105 ILE A CG1 1 
ATOM 831  C CG2 ? ILE A 1 105 ?  -6.042  -8.389  -0.610 1.000 97.980 ? 105 ILE A CG2 1 
ATOM 832  C CD1 ? ILE A 1 105 ?  -6.517  -9.289  -3.584 1.000 97.980 ? 105 ILE A CD1 1 
ATOM 833  N N   ? ASP A 1 106 ?  -5.685 -12.174  -0.049 1.000 97.610 ? 106 ASP A N   1 
ATOM 834  C CA  ? ASP A 1 106 ?  -4.447 -12.837   0.350 1.000 97.610 ? 106 ASP A CA  1 
ATOM 835  C C   ? ASP A 1 106 ?  -3.227 -12.055  -0.131 1.000 97.610 ? 106 ASP A C   1 
ATOM 836  C CB  ? ASP A 1 106 ?  -4.404 -14.266  -0.194 1.000 97.610 ? 106 ASP A CB  1 
ATOM 837  O O   ? ASP A 1 106 ?  -3.227 -11.513  -1.238 1.000 97.610 ? 106 ASP A O   1 
ATOM 838  C CG  ? ASP A 1 106 ?  -5.403 -15.189   0.483 1.000 97.610 ? 106 ASP A CG  1 
ATOM 839  O OD1 ? ASP A 1 106 ?  -5.763 -14.943   1.654 1.000 97.610 ? 106 ASP A OD1 1 
ATOM 840  O OD2 ? ASP A 1 106 ?  -5.831 -16.172  -0.160 1.000 97.610 ? 106 ASP A OD2 1 
ATOM 841  N N   ? VAL A 1 107 ?  -2.168 -12.067   0.775 1.000 97.630 ? 107 VAL A N   1 
ATOM 842  C CA  ? VAL A 1 107 ?  -0.893 -11.446   0.432 1.000 97.630 ? 107 VAL A CA  1 
ATOM 843  C C   ? VAL A 1 107 ?  -0.017 -12.445  -0.320 1.000 97.630 ? 107 VAL A C   1 
ATOM 844  C CB  ? VAL A 1 107 ?  -0.157 -10.930   1.688 1.000 97.630 ? 107 VAL A CB  1 
ATOM 845  O O   ? VAL A 1 107 ?   0.115 -13.599   0.096 1.000 97.630 ? 107 VAL A O   1 
ATOM 846  C CG1 ? VAL A 1 107 ?   1.187 -10.309   1.309 1.000 97.630 ? 107 VAL A CG1 1 
ATOM 847  C CG2 ? VAL A 1 107 ?  -1.024  -9.919   2.437 1.000 97.630 ? 107 VAL A CG2 1 
ATOM 848  N N   ? GLY A 1 108 ?   0.497 -12.082  -1.470 1.000 95.490 ? 108 GLY A N   1 
ATOM 849  C CA  ? GLY A 1 108 ?   1.351 -12.940  -2.276 1.000 95.490 ? 108 GLY A CA  1 
ATOM 850  C C   ? GLY A 1 108 ?   2.627 -13.349  -1.564 1.000 95.490 ? 108 GLY A C   1 
ATOM 851  O O   ? GLY A 1 108 ?   3.329 -12.506  -1.002 1.000 95.490 ? 108 GLY A O   1 
ATOM 852  N N   ? LYS A 1 109 ?   2.977 -14.620  -1.550 1.000 96.170 ? 109 LYS A N   1 
ATOM 853  C CA  ? LYS A 1 109 ?   4.187 -15.169  -0.945 1.000 96.170 ? 109 LYS A CA  1 
ATOM 854  C C   ? LYS A 1 109 ?   5.305 -15.303  -1.975 1.000 96.170 ? 109 LYS A C   1 
ATOM 855  C CB  ? LYS A 1 109 ?   3.898 -16.528  -0.306 1.000 96.170 ? 109 LYS A CB  1 
ATOM 856  O O   ? LYS A 1 109 ?   6.485 -15.328  -1.618 1.000 96.170 ? 109 LYS A O   1 
ATOM 857  C CG  ? LYS A 1 109 ?   2.925 -16.469   0.863 1.000 96.170 ? 109 LYS A CG  1 
ATOM 858  C CD  ? LYS A 1 109 ?   2.716 -17.842   1.487 1.000 96.170 ? 109 LYS A CD  1 
ATOM 859  C CE  ? LYS A 1 109 ?   1.728 -17.787   2.644 1.000 96.170 ? 109 LYS A CE  1 
ATOM 860  N NZ  ? LYS A 1 109 ?   1.496 -19.137   3.239 1.000 96.170 ? 109 LYS A NZ  1 
ATOM 861  N N   ? GLN A 1 110 ?   4.867 -15.319  -3.193 1.000 96.400 ? 110 GLN A N   1 
ATOM 862  C CA  ? GLN A 1 110 ?   5.815 -15.321  -4.302 1.000 96.400 ? 110 GLN A CA  1 
ATOM 863  C C   ? GLN A 1 110 ?   5.853 -13.963  -4.996 1.000 96.400 ? 110 GLN A C   1 
ATOM 864  C CB  ? GLN A 1 110 ?   5.459 -16.416  -5.310 1.000 96.400 ? 110 GLN A CB  1 
ATOM 865  O O   ? GLN A 1 110 ?   4.811 -13.344  -5.220 1.000 96.400 ? 110 GLN A O   1 
ATOM 866  C CG  ? GLN A 1 110 ?   5.575 -17.827  -4.751 1.000 96.400 ? 110 GLN A CG  1 
ATOM 867  C CD  ? GLN A 1 110 ?   5.109 -18.887  -5.732 1.000 96.400 ? 110 GLN A CD  1 
ATOM 868  N NE2 ? GLN A 1 110 ?   4.714 -20.044  -5.212 1.000 96.400 ? 110 GLN A NE2 1 
ATOM 869  O OE1 ? GLN A 1 110 ?   5.104 -18.667  -6.948 1.000 96.400 ? 110 GLN A OE1 1 
ATOM 870  N N   ? CYS A 1 111 ?   7.159 -13.616  -5.366 1.000 96.110 ? 111 CYS A N   1 
ATOM 871  C CA  ? CYS A 1 111 ?   7.306 -12.312  -6.004 1.000 96.110 ? 111 CYS A CA  1 
ATOM 872  C C   ? CYS A 1 111 ?   6.785 -12.343  -7.435 1.000 96.110 ? 111 CYS A C   1 
ATOM 873  C CB  ? CYS A 1 111 ?   8.769 -11.871  -5.993 1.000 96.110 ? 111 CYS A CB  1 
ATOM 874  O O   ? CYS A 1 111 ?   6.896 -13.363  -8.119 1.000 96.110 ? 111 CYS A O   1 
ATOM 875  S SG  ? CYS A 1 111 ?   9.439 -11.611  -4.336 1.000 96.110 ? 111 CYS A SG  1 
ATOM 876  N N   ? PRO A 1 112 ?   6.089 -11.165  -7.843 1.000 95.150 ? 112 PRO A N   1 
ATOM 877  C CA  ? PRO A 1 112 ?   5.644 -11.108  -9.237 1.000 95.150 ? 112 PRO A CA  1 
ATOM 878  C C   ? PRO A 1 112 ?   6.802 -11.183 -10.230 1.000 95.150 ? 112 PRO A C   1 
ATOM 879  C CB  ? PRO A 1 112 ?   4.936  -9.753  -9.326 1.000 95.150 ? 112 PRO A CB  1 
ATOM 880  O O   ? PRO A 1 112 ?   7.872 -10.622  -9.980 1.000 95.150 ? 112 PRO A O   1 
ATOM 881  C CG  ? PRO A 1 112 ?   5.609  -8.902  -8.299 1.000 95.150 ? 112 PRO A CG  1 
ATOM 882  C CD  ? PRO A 1 112 ?   5.986  -9.770  -7.133 1.000 95.150 ? 112 PRO A CD  1 
ATOM 883  N N   ? SER A 1 113 ?   6.622 -11.949 -11.317 1.000 94.720 ? 113 SER A N   1 
ATOM 884  C CA  ? SER A 1 113 ?   7.630 -12.052 -12.367 1.000 94.720 ? 113 SER A CA  1 
ATOM 885  C C   ? SER A 1 113 ?   7.484 -10.927 -13.386 1.000 94.720 ? 113 SER A C   1 
ATOM 886  C CB  ? SER A 1 113 ?   7.533 -13.405 -13.072 1.000 94.720 ? 113 SER A CB  1 
ATOM 887  O O   ? SER A 1 113 ?   6.388 -10.395 -13.578 1.000 94.720 ? 113 SER A O   1 
ATOM 888  O OG  ? SER A 1 113 ?   7.693 -14.467 -12.147 1.000 94.720 ? 113 SER A OG  1 
ATOM 889  N N   ? THR A 1 114 ?   8.604 -10.573 -14.018 1.000 95.730 ? 114 THR A N   1 
ATOM 890  C CA  ? THR A 1 114 ?   8.585  -9.590 -15.095 1.000 95.730 ? 114 THR A CA  1 
ATOM 891  C C   ? THR A 1 114 ?   7.537  -9.955 -16.142 1.000 95.730 ? 114 THR A C   1 
ATOM 892  C CB  ? THR A 1 114 ?   9.966  -9.469 -15.766 1.000 95.730 ? 114 THR A CB  1 
ATOM 893  O O   ? THR A 1 114 ?   7.418 -11.120 -16.528 1.000 95.730 ? 114 THR A O   1 
ATOM 894  C CG2 ? THR A 1 114 ?   9.926  -8.490 -16.934 1.000 95.730 ? 114 THR A CG2 1 
ATOM 895  O OG1 ? THR A 1 114 ?  10.920  -9.008 -14.802 1.000 95.730 ? 114 THR A OG1 1 
ATOM 896  N N   ? GLY A 1 115 ?   6.767  -8.992 -16.590 1.000 94.560 ? 115 GLY A N   1 
ATOM 897  C CA  ? GLY A 1 115 ?   5.786  -9.197 -17.644 1.000 94.560 ? 115 GLY A CA  1 
ATOM 898  C C   ? GLY A 1 115 ?   4.416  -9.579 -17.117 1.000 94.560 ? 115 GLY A C   1 
ATOM 899  O O   ? GLY A 1 115 ?   3.456  -9.679 -17.884 1.000 94.560 ? 115 GLY A O   1 
ATOM 900  N N   ? THR A 1 116 ?   4.348  -9.874 -15.820 1.000 94.960 ? 116 THR A N   1 
ATOM 901  C CA  ? THR A 1 116 ?   3.072 -10.204 -15.196 1.000 94.960 ? 116 THR A CA  1 
ATOM 902  C C   ? THR A 1 116 ?   2.095  -9.037 -15.312 1.000 94.960 ? 116 THR A C   1 
ATOM 903  C CB  ? THR A 1 116 ?   3.255 -10.578 -13.713 1.000 94.960 ? 116 THR A CB  1 
ATOM 904  O O   ? THR A 1 116 ?   2.453  -7.891 -15.032 1.000 94.960 ? 116 THR A O   1 
ATOM 905  C CG2 ? THR A 1 116 ?   1.925 -10.967 -13.076 1.000 94.960 ? 116 THR A CG2 1 
ATOM 906  O OG1 ? THR A 1 116 ?   4.161 -11.683 -13.614 1.000 94.960 ? 116 THR A OG1 1 
ATOM 907  N N   ? ASN A 1 117 ?   0.863  -9.341 -15.761 1.000 94.040 ? 117 ASN A N   1 
ATOM 908  C CA  ? ASN A 1 117 ?  -0.204  -8.347 -15.816 1.000 94.040 ? 117 ASN A CA  1 
ATOM 909  C C   ? ASN A 1 117 ?  -0.869  -8.163 -14.455 1.000 94.040 ? 117 ASN A C   1 
ATOM 910  C CB  ? ASN A 1 117 ?  -1.245  -8.734 -16.868 1.000 94.040 ? 117 ASN A CB  1 
ATOM 911  O O   ? ASN A 1 117 ?  -1.300  -9.136 -13.833 1.000 94.040 ? 117 ASN A O   1 
ATOM 912  C CG  ? ASN A 1 117 ?  -0.713  -8.626 -18.283 1.000 94.040 ? 117 ASN A CG  1 
ATOM 913  N ND2 ? ASN A 1 117 ?  -1.101  -9.567 -19.136 1.000 94.040 ? 117 ASN A ND2 1 
ATOM 914  O OD1 ? ASN A 1 117 ?   0.042  -7.706 -18.607 1.000 94.040 ? 117 ASN A OD1 1 
ATOM 915  N N   ? CYS A 1 118 ?  -0.957  -6.904 -14.066 1.000 94.580 ? 118 CYS A N   1 
ATOM 916  C CA  ? CYS A 1 118 ?  -1.488  -6.586 -12.746 1.000 94.580 ? 118 CYS A CA  1 
ATOM 917  C C   ? CYS A 1 118 ?  -2.506  -5.455 -12.825 1.000 94.580 ? 118 CYS A C   1 
ATOM 918  C CB  ? CYS A 1 118 ?  -0.358  -6.201 -11.791 1.000 94.580 ? 118 CYS A CB  1 
ATOM 919  O O   ? CYS A 1 118 ?  -2.525  -4.698 -13.797 1.000 94.580 ? 118 CYS A O   1 
ATOM 920  S SG  ? CYS A 1 118 ?   0.903  -7.481 -11.603 1.000 94.580 ? 118 CYS A SG  1 
ATOM 921  N N   ? GLN A 1 119 ?  -3.309  -5.436 -11.803 1.000 93.750 ? 119 GLN A N   1 
ATOM 922  C CA  ? GLN A 1 119 ?  -4.289  -4.363 -11.671 1.000 93.750 ? 119 GLN A CA  1 
ATOM 923  C C   ? GLN A 1 119 ?  -3.993  -3.496 -10.450 1.000 93.750 ? 119 GLN A C   1 
ATOM 924  C CB  ? GLN A 1 119 ?  -5.704  -4.936 -11.577 1.000 93.750 ? 119 GLN A CB  1 
ATOM 925  O O   ? GLN A 1 119 ?  -3.728  -4.014  -9.364 1.000 93.750 ? 119 GLN A O   1 
ATOM 926  C CG  ? GLN A 1 119 ?  -6.799  -3.878 -11.609 1.000 93.750 ? 119 GLN A CG  1 
ATOM 927  C CD  ? GLN A 1 119 ?  -8.193  -4.476 -11.599 1.000 93.750 ? 119 GLN A CD  1 
ATOM 928  N NE2 ? GLN A 1 119 ?  -8.881  -4.395 -12.733 1.000 93.750 ? 119 GLN A NE2 1 
ATOM 929  O OE1 ? GLN A 1 119 ?  -8.648  -5.007 -10.581 1.000 93.750 ? 119 GLN A OE1 1 
ATOM 930  N N   ? VAL A 1 120 ?  -4.062  -2.183 -10.659 1.000 93.370 ? 120 VAL A N   1 
ATOM 931  C CA  ? VAL A 1 120 ?  -3.900  -1.207  -9.587 1.000 93.370 ? 120 VAL A CA  1 
ATOM 932  C C   ? VAL A 1 120 ?  -5.188  -0.403  -9.420 1.000 93.370 ? 120 VAL A C   1 
ATOM 933  C CB  ? VAL A 1 120 ?  -2.711  -0.258  -9.858 1.000 93.370 ? 120 VAL A CB  1 
ATOM 934  O O   ? VAL A 1 120 ?  -5.853  -0.073 -10.405 1.000 93.370 ? 120 VAL A O   1 
ATOM 935  C CG1 ? VAL A 1 120 ?  -2.555   0.750  -8.721 1.000 93.370 ? 120 VAL A CG1 1 
ATOM 936  C CG2 ? VAL A 1 120 ?  -1.424  -1.058 -10.047 1.000 93.370 ? 120 VAL A CG2 1 
ATOM 937  N N   ? SER A 1 121 ?  -5.574  -0.113  -8.198 1.000 93.120 ? 121 SER A N   1 
ATOM 938  C CA  ? SER A 1 121 ?  -6.803   0.634  -7.949 1.000 93.120 ? 121 SER A CA  1 
ATOM 939  C C   ? SER A 1 121 ?  -6.590   1.711  -6.891 1.000 93.120 ? 121 SER A C   1 
ATOM 940  C CB  ? SER A 1 121 ?  -7.924  -0.309  -7.512 1.000 93.120 ? 121 SER A CB  1 
ATOM 941  O O   ? SER A 1 121 ?  -5.709   1.585  -6.038 1.000 93.120 ? 121 SER A O   1 
ATOM 942  O OG  ? SER A 1 121 ?  -7.572  -0.989  -6.319 1.000 93.120 ? 121 SER A OG  1 
ATOM 943  N N   ? GLY A 1 122 ?  -7.375   2.810  -7.024 1.000 91.670 ? 122 GLY A N   1 
ATOM 944  C CA  ? GLY A 1 122 ?  -7.279   3.884  -6.048 1.000 91.670 ? 122 GLY A CA  1 
ATOM 945  C C   ? GLY A 1 122 ?  -8.113   5.098  -6.412 1.000 91.670 ? 122 GLY A C   1 
ATOM 946  O O   ? GLY A 1 122 ?  -8.750   5.126  -7.467 1.000 91.670 ? 122 GLY A O   1 
ATOM 947  N N   ? TRP A 1 123 ?  -8.189   6.090  -5.431 1.000 88.300 ? 123 TRP A N   1 
ATOM 948  C CA  ? TRP A 1 123 ?  -8.946   7.326  -5.601 1.000 88.300 ? 123 TRP A CA  1 
ATOM 949  C C   ? TRP A 1 123 ?  -8.011   8.522  -5.742 1.000 88.300 ? 123 TRP A C   1 
ATOM 950  C CB  ? TRP A 1 123 ?  -9.897   7.542  -4.420 1.000 88.300 ? 123 TRP A CB  1 
ATOM 951  O O   ? TRP A 1 123 ?  -8.381   9.650  -5.408 1.000 88.300 ? 123 TRP A O   1 
ATOM 952  C CG  ? TRP A 1 123 ? -11.030   6.562  -4.364 1.000 88.300 ? 123 TRP A CG  1 
ATOM 953  C CD1 ? TRP A 1 123 ? -12.218   6.637  -5.035 1.000 88.300 ? 123 TRP A CD1 1 
ATOM 954  C CD2 ? TRP A 1 123 ? -11.082   5.360  -3.589 1.000 88.300 ? 123 TRP A CD2 1 
ATOM 955  C CE2 ? TRP A 1 123 ? -12.333   4.755  -3.839 1.000 88.300 ? 123 TRP A CE2 1 
ATOM 956  C CE3 ? TRP A 1 123 ? -10.190   4.735  -2.706 1.000 88.300 ? 123 TRP A CE3 1 
ATOM 957  N NE1 ? TRP A 1 123 ? -13.007   5.553  -4.724 1.000 88.300 ? 123 TRP A NE1 1 
ATOM 958  C CH2 ? TRP A 1 123 ? -11.824   2.963  -2.379 1.000 88.300 ? 123 TRP A CH2 1 
ATOM 959  C CZ2 ? TRP A 1 123 ? -12.715   3.553  -3.238 1.000 88.300 ? 123 TRP A CZ2 1 
ATOM 960  C CZ3 ? TRP A 1 123 ? -10.572   3.539  -2.109 1.000 88.300 ? 123 TRP A CZ3 1 
ATOM 961  N N   ? GLY A 1 124 ?  -6.667   8.221  -5.996 1.000 75.200 ? 124 GLY A N   1 
ATOM 962  C CA  ? GLY A 1 124 ?  -5.702   9.290  -6.193 1.000 75.200 ? 124 GLY A CA  1 
ATOM 963  C C   ? GLY A 1 124 ?  -5.972  10.116  -7.436 1.000 75.200 ? 124 GLY A C   1 
ATOM 964  O O   ? GLY A 1 124 ?  -7.005   9.947  -8.088 1.000 75.200 ? 124 GLY A O   1 
ATOM 965  N N   ? THR A 1 125 ?  -5.158  11.177  -7.763 1.000 68.020 ? 125 THR A N   1 
ATOM 966  C CA  ? THR A 1 125 ?  -5.396  12.100  -8.867 1.000 68.020 ? 125 THR A CA  1 
ATOM 967  C C   ? THR A 1 125 ?  -5.298  11.376 -10.207 1.000 68.020 ? 125 THR A C   1 
ATOM 968  C CB  ? THR A 1 125 ?  -4.397  13.272  -8.841 1.000 68.020 ? 125 THR A CB  1 
ATOM 969  O O   ? THR A 1 125 ?  -4.571  10.389 -10.334 1.000 68.020 ? 125 THR A O   1 
ATOM 970  C CG2 ? THR A 1 125 ?  -4.407  13.972  -7.485 1.000 68.020 ? 125 THR A CG2 1 
ATOM 971  O OG1 ? THR A 1 125 ?  -3.079  12.775  -9.100 1.000 68.020 ? 125 THR A OG1 1 
ATOM 972  N N   ? THR A 1 126 ?  -6.163  11.809 -11.171 1.000 62.360 ? 126 THR A N   1 
ATOM 973  C CA  ? THR A 1 126 ?  -6.273  11.209 -12.496 1.000 62.360 ? 126 THR A CA  1 
ATOM 974  C C   ? THR A 1 126 ?  -5.510  12.033 -13.528 1.000 62.360 ? 126 THR A C   1 
ATOM 975  C CB  ? THR A 1 126 ?  -7.745  11.075 -12.928 1.000 62.360 ? 126 THR A CB  1 
ATOM 976  O O   ? THR A 1 126 ?  -5.415  11.643 -14.694 1.000 62.360 ? 126 THR A O   1 
ATOM 977  C CG2 ? THR A 1 126 ?  -8.497  10.100 -12.028 1.000 62.360 ? 126 THR A CG2 1 
ATOM 978  O OG1 ? THR A 1 126 ?  -8.377  12.359 -12.854 1.000 62.360 ? 126 THR A OG1 1 
ATOM 979  N N   ? SER A 1 127 ?  -4.923  13.242 -13.077 1.000 58.460 ? 127 SER A N   1 
ATOM 980  C CA  ? SER A 1 127 ?  -4.172  14.109 -13.979 1.000 58.460 ? 127 SER A CA  1 
ATOM 981  C C   ? SER A 1 127 ?  -2.973  14.733 -13.274 1.000 58.460 ? 127 SER A C   1 
ATOM 982  C CB  ? SER A 1 127 ?  -5.074  15.210 -14.539 1.000 58.460 ? 127 SER A CB  1 
ATOM 983  O O   ? SER A 1 127 ?  -2.952  14.836 -12.046 1.000 58.460 ? 127 SER A O   1 
ATOM 984  O OG  ? SER A 1 127 ?  -5.611  16.002 -13.493 1.000 58.460 ? 127 SER A OG  1 
ATOM 985  N N   ? SER A 1 128 ?  -1.768  14.945 -13.970 1.000 62.570 ? 128 SER A N   1 
ATOM 986  C CA  ? SER A 1 128 ?  -0.564  15.652 -13.546 1.000 62.570 ? 128 SER A CA  1 
ATOM 987  C C   ? SER A 1 128 ?  -0.077  16.611 -14.627 1.000 62.570 ? 128 SER A C   1 
ATOM 988  C CB  ? SER A 1 128 ?   0.546  14.659 -13.197 1.000 62.570 ? 128 SER A CB  1 
ATOM 989  O O   ? SER A 1 128 ?   0.010  16.241 -15.800 1.000 62.570 ? 128 SER A O   1 
ATOM 990  O OG  ? SER A 1 128 ?   1.753  15.339 -12.898 1.000 62.570 ? 128 SER A OG  1 
ATOM 991  N N   ? PRO A 1 129 ?   0.209  17.863 -14.387 1.000 61.510 ? 129 PRO A N   1 
ATOM 992  C CA  ? PRO A 1 129 ?   0.471  18.412 -13.054 1.000 61.510 ? 129 PRO A CA  1 
ATOM 993  C C   ? PRO A 1 129 ?  -0.800  18.882 -12.350 1.000 61.510 ? 129 PRO A C   1 
ATOM 994  C CB  ? PRO A 1 129 ?   1.407  19.590 -13.336 1.000 61.510 ? 129 PRO A CB  1 
ATOM 995  O O   ? PRO A 1 129 ?  -0.786  19.125 -11.140 1.000 61.510 ? 129 PRO A O   1 
ATOM 996  C CG  ? PRO A 1 129 ?   1.052  20.038 -14.717 1.000 61.510 ? 129 PRO A CG  1 
ATOM 997  C CD  ? PRO A 1 129 ?   0.519  18.859 -15.479 1.000 61.510 ? 129 PRO A CD  1 
ATOM 998  N N   ? GLN A 1 130 ?  -2.016  19.058 -13.108 1.000 64.440 ? 130 GLN A N   1 
ATOM 999  C CA  ? GLN A 1 130 ?  -3.320  19.440 -12.576 1.000 64.440 ? 130 GLN A CA  1 
ATOM 1000 C C   ? GLN A 1 130 ?  -4.013  18.253 -11.913 1.000 64.440 ? 130 GLN A C   1 
ATOM 1001 C CB  ? GLN A 1 130 ?  -4.205  20.013 -13.685 1.000 64.440 ? 130 GLN A CB  1 
ATOM 1002 O O   ? GLN A 1 130 ?  -4.159  17.193 -12.524 1.000 64.440 ? 130 GLN A O   1 
ATOM 1003 C CG  ? GLN A 1 130 ?  -3.726  21.354 -14.223 1.000 64.440 ? 130 GLN A CG  1 
ATOM 1004 C CD  ? GLN A 1 130 ?  -2.776  21.210 -15.397 1.000 64.440 ? 130 GLN A CD  1 
ATOM 1005 N NE2 ? GLN A 1 130 ?  -2.161  22.316 -15.802 1.000 64.440 ? 130 GLN A NE2 1 
ATOM 1006 O OE1 ? GLN A 1 130 ?  -2.596  20.113 -15.936 1.000 64.440 ? 130 GLN A OE1 1 
ATOM 1007 N N   ? VAL A 1 131 ?  -4.167  18.326 -10.511 1.000 69.270 ? 131 VAL A N   1 
ATOM 1008 C CA  ? VAL A 1 131 ?  -4.670  17.256  -9.657 1.000 69.270 ? 131 VAL A CA  1 
ATOM 1009 C C   ? VAL A 1 131 ?  -6.196  17.237  -9.696 1.000 69.270 ? 131 VAL A C   1 
ATOM 1010 C CB  ? VAL A 1 131 ?  -4.176  17.411  -8.201 1.000 69.270 ? 131 VAL A CB  1 
ATOM 1011 O O   ? VAL A 1 131 ?  -6.843  18.254  -9.429 1.000 69.270 ? 131 VAL A O   1 
ATOM 1012 C CG1 ? VAL A 1 131 ?  -4.701  16.272  -7.328 1.000 69.270 ? 131 VAL A CG1 1 
ATOM 1013 C CG2 ? VAL A 1 131 ?  -2.650  17.460  -8.159 1.000 69.270 ? 131 VAL A CG2 1 
ATOM 1014 N N   ? HIS A 1 132 ?  -6.769  16.143 -10.328 1.000 70.750 ? 132 HIS A N   1 
ATOM 1015 C CA  ? HIS A 1 132 ?  -8.201  15.864 -10.303 1.000 70.750 ? 132 HIS A CA  1 
ATOM 1016 C C   ? HIS A 1 132 ?  -8.496  14.563  -9.565 1.000 70.750 ? 132 HIS A C   1 
ATOM 1017 C CB  ? HIS A 1 132 ?  -8.758  15.798 -11.726 1.000 70.750 ? 132 HIS A CB  1 
ATOM 1018 O O   ? HIS A 1 132 ?  -8.006  13.499  -9.953 1.000 70.750 ? 132 HIS A O   1 
ATOM 1019 C CG  ? HIS A 1 132 ?  -8.704  17.105 -12.453 1.000 70.750 ? 132 HIS A CG  1 
ATOM 1020 C CD2 ? HIS A 1 132 ?  -9.656  17.782 -13.136 1.000 70.750 ? 132 HIS A CD2 1 
ATOM 1021 N ND1 ? HIS A 1 132 ?  -7.557  17.865 -12.531 1.000 70.750 ? 132 HIS A ND1 1 
ATOM 1022 C CE1 ? HIS A 1 132 ?  -7.808  18.958 -13.233 1.000 70.750 ? 132 HIS A CE1 1 
ATOM 1023 N NE2 ? HIS A 1 132 ?  -9.075  18.932 -13.612 1.000 70.750 ? 132 HIS A NE2 1 
ATOM 1024 N N   ? PHE A 1 133 ?  -9.271  14.735  -8.446 1.000 74.190 ? 133 PHE A N   1 
ATOM 1025 C CA  ? PHE A 1 133 ?  -9.643  13.551  -7.679 1.000 74.190 ? 133 PHE A CA  1 
ATOM 1026 C C   ? PHE A 1 133 ? -10.960  12.972  -8.182 1.000 74.190 ? 133 PHE A C   1 
ATOM 1027 C CB  ? PHE A 1 133 ?  -9.753  13.888  -6.189 1.000 74.190 ? 133 PHE A CB  1 
ATOM 1028 O O   ? PHE A 1 133 ? -11.989  13.651  -8.167 1.000 74.190 ? 133 PHE A O   1 
ATOM 1029 C CG  ? PHE A 1 133 ?  -8.436  14.229  -5.545 1.000 74.190 ? 133 PHE A CG  1 
ATOM 1030 C CD1 ? PHE A 1 133 ?  -7.575  13.226  -5.116 1.000 74.190 ? 133 PHE A CD1 1 
ATOM 1031 C CD2 ? PHE A 1 133 ?  -8.059  15.554  -5.368 1.000 74.190 ? 133 PHE A CD2 1 
ATOM 1032 C CE1 ? PHE A 1 133 ?  -6.356  13.538  -4.520 1.000 74.190 ? 133 PHE A CE1 1 
ATOM 1033 C CE2 ? PHE A 1 133 ?  -6.842  15.874  -4.773 1.000 74.190 ? 133 PHE A CE2 1 
ATOM 1034 C CZ  ? PHE A 1 133 ?  -5.992  14.865  -4.349 1.000 74.190 ? 133 PHE A CZ  1 
ATOM 1035 N N   ? PRO A 1 134 ? -10.881  11.758  -8.726 1.000 79.540 ? 134 PRO A N   1 
ATOM 1036 C CA  ? PRO A 1 134 ? -12.129  11.148  -9.189 1.000 79.540 ? 134 PRO A CA  1 
ATOM 1037 C C   ? PRO A 1 134 ? -13.091  10.833  -8.046 1.000 79.540 ? 134 PRO A C   1 
ATOM 1038 C CB  ? PRO A 1 134 ? -11.660   9.865  -9.878 1.000 79.540 ? 134 PRO A CB  1 
ATOM 1039 O O   ? PRO A 1 134 ? -12.655  10.568  -6.922 1.000 79.540 ? 134 PRO A O   1 
ATOM 1040 C CG  ? PRO A 1 134 ? -10.386   9.504  -9.187 1.000 79.540 ? 134 PRO A CG  1 
ATOM 1041 C CD  ? PRO A 1 134 ?  -9.687  10.770  -8.781 1.000 79.540 ? 134 PRO A CD  1 
ATOM 1042 N N   ? LYS A 1 135 ? -14.365  10.959  -8.344 1.000 81.380 ? 135 LYS A N   1 
ATOM 1043 C CA  ? LYS A 1 135 ? -15.389  10.620  -7.361 1.000 81.380 ? 135 LYS A CA  1 
ATOM 1044 C C   ? LYS A 1 135 ? -15.537   9.108  -7.219 1.000 81.380 ? 135 LYS A C   1 
ATOM 1045 C CB  ? LYS A 1 135 ? -16.731  11.243  -7.748 1.000 81.380 ? 135 LYS A CB  1 
ATOM 1046 O O   ? LYS A 1 135 ? -15.796   8.604  -6.124 1.000 81.380 ? 135 LYS A O   1 
ATOM 1047 C CG  ? LYS A 1 135 ? -16.785  12.754  -7.575 1.000 81.380 ? 135 LYS A CG  1 
ATOM 1048 C CD  ? LYS A 1 135 ? -18.180  13.300  -7.854 1.000 81.380 ? 135 LYS A CD  1 
ATOM 1049 C CE  ? LYS A 1 135 ? -18.223  14.817  -7.728 1.000 81.380 ? 135 LYS A CE  1 
ATOM 1050 N NZ  ? LYS A 1 135 ? -19.582  15.358  -8.027 1.000 81.380 ? 135 LYS A NZ  1 
ATOM 1051 N N   ? ALA A 1 136 ? -15.258   8.417  -8.304 1.000 88.900 ? 136 ALA A N   1 
ATOM 1052 C CA  ? ALA A 1 136 ? -15.376   6.962  -8.322 1.000 88.900 ? 136 ALA A CA  1 
ATOM 1053 C C   ? ALA A 1 136 ? -14.001   6.301  -8.362 1.000 88.900 ? 136 ALA A C   1 
ATOM 1054 C CB  ? ALA A 1 136 ? -16.214   6.510  -9.515 1.000 88.900 ? 136 ALA A CB  1 
ATOM 1055 O O   ? ALA A 1 136 ? -13.041   6.879  -8.877 1.000 88.900 ? 136 ALA A O   1 
ATOM 1056 N N   ? LEU A 1 137 ? -13.877   5.087  -7.734 1.000 90.510 ? 137 LEU A N   1 
ATOM 1057 C CA  ? LEU A 1 137 ? -12.667   4.272  -7.727 1.000 90.510 ? 137 LEU A CA  1 
ATOM 1058 C C   ? LEU A 1 137 ? -12.166   4.031  -9.147 1.000 90.510 ? 137 LEU A C   1 
ATOM 1059 C CB  ? LEU A 1 137 ? -12.925   2.934  -7.030 1.000 90.510 ? 137 LEU A CB  1 
ATOM 1060 O O   ? LEU A 1 137 ? -12.948   3.681 -10.035 1.000 90.510 ? 137 LEU A O   1 
ATOM 1061 C CG  ? LEU A 1 137 ? -11.693   2.081  -6.721 1.000 90.510 ? 137 LEU A CG  1 
ATOM 1062 C CD1 ? LEU A 1 137 ? -10.779   2.807  -5.740 1.000 90.510 ? 137 LEU A CD1 1 
ATOM 1063 C CD2 ? LEU A 1 137 ? -12.108   0.722  -6.169 1.000 90.510 ? 137 LEU A CD2 1 
ATOM 1064 N N   ? GLN A 1 138 ? -10.844   4.240  -9.294 1.000 91.720 ? 138 GLN A N   1 
ATOM 1065 C CA  ? GLN A 1 138 ? -10.211   4.055 -10.596 1.000 91.720 ? 138 GLN A CA  1 
ATOM 1066 C C   ? GLN A 1 138 ?  -9.361   2.787 -10.618 1.000 91.720 ? 138 GLN A C   1 
ATOM 1067 C CB  ? GLN A 1 138 ?  -9.352   5.269 -10.954 1.000 91.720 ? 138 GLN A CB  1 
ATOM 1068 O O   ? GLN A 1 138 ?  -8.742   2.431  -9.614 1.000 91.720 ? 138 GLN A O   1 
ATOM 1069 C CG  ? GLN A 1 138 ? -10.126   6.580 -10.989 1.000 91.720 ? 138 GLN A CG  1 
ATOM 1070 C CD  ? GLN A 1 138 ? -11.171   6.616 -12.089 1.000 91.720 ? 138 GLN A CD  1 
ATOM 1071 N NE2 ? GLN A 1 138 ? -12.398   6.974 -11.729 1.000 91.720 ? 138 GLN A NE2 1 
ATOM 1072 O OE1 ? GLN A 1 138 ? -10.876   6.326 -13.253 1.000 91.720 ? 138 GLN A OE1 1 
ATOM 1073 N N   ? CYS A 1 139 ?  -9.329   2.092 -11.857 1.000 91.340 ? 139 CYS A N   1 
ATOM 1074 C CA  ? CYS A 1 139 ?  -8.506   0.906 -12.063 1.000 91.340 ? 139 CYS A CA  1 
ATOM 1075 C C   ? CYS A 1 139 ?  -7.632   1.057 -13.302 1.000 91.340 ? 139 CYS A C   1 
ATOM 1076 C CB  ? CYS A 1 139 ?  -9.384  -0.339 -12.196 1.000 91.340 ? 139 CYS A CB  1 
ATOM 1077 O O   ? CYS A 1 139 ?  -8.031   1.700 -14.274 1.000 91.340 ? 139 CYS A O   1 
ATOM 1078 S SG  ? CYS A 1 139 ? -10.231  -0.798 -10.668 1.000 91.340 ? 139 CYS A SG  1 
ATOM 1079 N N   ? LEU A 1 140 ?  -6.474   0.425 -13.117 1.000 88.200 ? 140 LEU A N   1 
ATOM 1080 C CA  ? LEU A 1 140 ?  -5.523   0.464 -14.223 1.000 88.200 ? 140 LEU A CA  1 
ATOM 1081 C C   ? LEU A 1 140 ?  -4.773  -0.858 -14.342 1.000 88.200 ? 140 LEU A C   1 
ATOM 1082 C CB  ? LEU A 1 140 ?  -4.529   1.613 -14.034 1.000 88.200 ? 140 LEU A CB  1 
ATOM 1083 O O   ? LEU A 1 140 ?  -4.318  -1.411 -13.338 1.000 88.200 ? 140 LEU A O   1 
ATOM 1084 C CG  ? LEU A 1 140 ?  -3.354   1.661 -15.013 1.000 88.200 ? 140 LEU A CG  1 
ATOM 1085 C CD1 ? LEU A 1 140 ?  -3.846   1.997 -16.416 1.000 88.200 ? 140 LEU A CD1 1 
ATOM 1086 C CD2 ? LEU A 1 140 ?  -2.312   2.673 -14.549 1.000 88.200 ? 140 LEU A CD2 1 
ATOM 1087 N N   ? ASN A 1 141 ?  -4.736  -1.312 -15.610 1.000 89.770 ? 141 ASN A N   1 
ATOM 1088 C CA  ? ASN A 1 141 ?  -3.874  -2.457 -15.882 1.000 89.770 ? 141 ASN A CA  1 
ATOM 1089 C C   ? ASN A 1 141 ?  -2.423  -2.030 -16.086 1.000 89.770 ? 141 ASN A C   1 
ATOM 1090 C CB  ? ASN A 1 141 ?  -4.377  -3.230 -17.103 1.000 89.770 ? 141 ASN A CB  1 
ATOM 1091 O O   ? ASN A 1 141 ?  -2.147  -1.091 -16.834 1.000 89.770 ? 141 ASN A O   1 
ATOM 1092 C CG  ? ASN A 1 141 ?  -5.689  -3.942 -16.843 1.000 89.770 ? 141 ASN A CG  1 
ATOM 1093 N ND2 ? ASN A 1 141 ?  -6.467  -4.156 -17.898 1.000 89.770 ? 141 ASN A ND2 1 
ATOM 1094 O OD1 ? ASN A 1 141 ?  -6.003  -4.296 -15.704 1.000 89.770 ? 141 ASN A OD1 1 
ATOM 1095 N N   ? ILE A 1 142 ?  -1.510  -2.796 -15.346 1.000 90.950 ? 142 ILE A N   1 
ATOM 1096 C CA  ? ILE A 1 142 ?  -0.090  -2.476 -15.439 1.000 90.950 ? 142 ILE A CA  1 
ATOM 1097 C C   ? ILE A 1 142 ?   0.722  -3.764 -15.559 1.000 90.950 ? 142 ILE A C   1 
ATOM 1098 C CB  ? ILE A 1 142 ?   0.386  -1.654 -14.220 1.000 90.950 ? 142 ILE A CB  1 
ATOM 1099 O O   ? ILE A 1 142 ?   0.228  -4.849 -15.240 1.000 90.950 ? 142 ILE A O   1 
ATOM 1100 C CG1 ? ILE A 1 142 ?   0.133  -2.429 -12.922 1.000 90.950 ? 142 ILE A CG1 1 
ATOM 1101 C CG2 ? ILE A 1 142 ?  -0.307  -0.289 -14.187 1.000 90.950 ? 142 ILE A CG2 1 
ATOM 1102 C CD1 ? ILE A 1 142 ?   0.756  -1.791 -11.688 1.000 90.950 ? 142 ILE A CD1 1 
ATOM 1103 N N   ? THR A 1 143 ?   1.965  -3.560 -16.100 1.000 93.050 ? 143 THR A N   1 
ATOM 1104 C CA  ? THR A 1 143 ?   2.849  -4.709 -16.266 1.000 93.050 ? 143 THR A CA  1 
ATOM 1105 C C   ? THR A 1 143 ?   4.106  -4.552 -15.415 1.000 93.050 ? 143 THR A C   1 
ATOM 1106 C CB  ? THR A 1 143 ?   3.245  -4.901 -17.742 1.000 93.050 ? 143 THR A CB  1 
ATOM 1107 O O   ? THR A 1 143 ?   4.689  -3.467 -15.355 1.000 93.050 ? 143 THR A O   1 
ATOM 1108 C CG2 ? THR A 1 143 ?   4.098  -6.152 -17.924 1.000 93.050 ? 143 THR A CG2 1 
ATOM 1109 O OG1 ? THR A 1 143 ?   2.059  -5.024 -18.537 1.000 93.050 ? 143 THR A OG1 1 
ATOM 1110 N N   ? VAL A 1 144 ?   4.446  -5.615 -14.815 1.000 95.130 ? 144 VAL A N   1 
ATOM 1111 C CA  ? VAL A 1 144 ?   5.653  -5.629 -13.995 1.000 95.130 ? 144 VAL A CA  1 
ATOM 1112 C C   ? VAL A 1 144 ?   6.886  -5.514 -14.888 1.000 95.130 ? 144 VAL A C   1 
ATOM 1113 C CB  ? VAL A 1 144 ?   5.737  -6.908 -13.132 1.000 95.130 ? 144 VAL A CB  1 
ATOM 1114 O O   ? VAL A 1 144 ?   6.994  -6.209 -15.901 1.000 95.130 ? 144 VAL A O   1 
ATOM 1115 C CG1 ? VAL A 1 144 ?   7.060  -6.958 -12.369 1.000 95.130 ? 144 VAL A CG1 1 
ATOM 1116 C CG2 ? VAL A 1 144 ?   4.556  -6.978 -12.165 1.000 95.130 ? 144 VAL A CG2 1 
ATOM 1117 N N   ? LEU A 1 145 ?   7.842  -4.607 -14.452 1.000 94.440 ? 145 LEU A N   1 
ATOM 1118 C CA  ? LEU A 1 145 ?   9.069  -4.367 -15.204 1.000 94.440 ? 145 LEU A CA  1 
ATOM 1119 C C   ? LEU A 1 145 ?  10.228  -5.171 -14.625 1.000 94.440 ? 145 LEU A C   1 
ATOM 1120 C CB  ? LEU A 1 145 ?   9.416  -2.876 -15.204 1.000 94.440 ? 145 LEU A CB  1 
ATOM 1121 O O   ? LEU A 1 145 ?  10.196  -5.559 -13.455 1.000 94.440 ? 145 LEU A O   1 
ATOM 1122 C CG  ? LEU A 1 145 ?   8.328  -1.926 -15.708 1.000 94.440 ? 145 LEU A CG  1 
ATOM 1123 C CD1 ? LEU A 1 145 ?   8.792  -0.478 -15.592 1.000 94.440 ? 145 LEU A CD1 1 
ATOM 1124 C CD2 ? LEU A 1 145 ?   7.954  -2.259 -17.148 1.000 94.440 ? 145 LEU A CD2 1 
ATOM 1125 N N   ? SER A 1 146 ?  11.217  -5.341 -15.530 1.000 95.050 ? 146 SER A N   1 
ATOM 1126 C CA  ? SER A 1 146 ?  12.415  -6.022 -15.050 1.000 95.050 ? 146 SER A CA  1 
ATOM 1127 C C   ? SER A 1 146 ?  13.145  -5.186 -14.004 1.000 95.050 ? 146 SER A C   1 
ATOM 1128 C CB  ? SER A 1 146 ?  13.357  -6.335 -16.213 1.000 95.050 ? 146 SER A CB  1 
ATOM 1129 O O   ? SER A 1 146 ?  13.059  -3.956 -14.015 1.000 95.050 ? 146 SER A O   1 
ATOM 1130 O OG  ? SER A 1 146 ?  13.916  -5.144 -16.742 1.000 95.050 ? 146 SER A OG  1 
ATOM 1131 N N   ? GLU A 1 147 ?  13.903  -5.864 -13.116 1.000 94.440 ? 147 GLU A N   1 
ATOM 1132 C CA  ? GLU A 1 147 ?  14.716  -5.171 -12.121 1.000 94.440 ? 147 GLU A CA  1 
ATOM 1133 C C   ? GLU A 1 147 ?  15.683  -4.193 -12.781 1.000 94.440 ? 147 GLU A C   1 
ATOM 1134 C CB  ? GLU A 1 147 ?  15.490  -6.177 -11.264 1.000 94.440 ? 147 GLU A CB  1 
ATOM 1135 O O   ? GLU A 1 147 ?  15.896  -3.087 -12.279 1.000 94.440 ? 147 GLU A O   1 
ATOM 1136 C CG  ? GLU A 1 147 ?  16.205  -5.551 -10.075 1.000 94.440 ? 147 GLU A CG  1 
ATOM 1137 C CD  ? GLU A 1 147 ?  16.790  -6.577  -9.118 1.000 94.440 ? 147 GLU A CD  1 
ATOM 1138 O OE1 ? GLU A 1 147 ?  17.465  -6.180  -8.141 1.000 94.440 ? 147 GLU A OE1 1 
ATOM 1139 O OE2 ? GLU A 1 147 ?  16.571  -7.788  -9.347 1.000 94.440 ? 147 GLU A OE2 1 
ATOM 1140 N N   ? GLU A 1 148 ?  16.273  -4.579 -13.857 1.000 94.290 ? 148 GLU A N   1 
ATOM 1141 C CA  ? GLU A 1 148 ?  17.216  -3.748 -14.598 1.000 94.290 ? 148 GLU A CA  1 
ATOM 1142 C C   ? GLU A 1 148 ?  16.564  -2.447 -15.057 1.000 94.290 ? 148 GLU A C   1 
ATOM 1143 C CB  ? GLU A 1 148 ?  17.773  -4.510 -15.803 1.000 94.290 ? 148 GLU A CB  1 
ATOM 1144 O O   ? GLU A 1 148 ?  17.144  -1.369 -14.909 1.000 94.290 ? 148 GLU A O   1 
ATOM 1145 C CG  ? GLU A 1 148 ?  18.622  -5.717 -15.429 1.000 94.290 ? 148 GLU A CG  1 
ATOM 1146 C CD  ? GLU A 1 148 ?  17.797  -6.939 -15.062 1.000 94.290 ? 148 GLU A CD  1 
ATOM 1147 O OE1 ? GLU A 1 148 ?  18.345  -7.877 -14.438 1.000 94.290 ? 148 GLU A OE1 1 
ATOM 1148 O OE2 ? GLU A 1 148 ?  16.592  -6.961 -15.400 1.000 94.290 ? 148 GLU A OE2 1 
ATOM 1149 N N   ? ARG A 1 149 ?  15.430  -2.624 -15.612 1.000 93.220 ? 149 ARG A N   1 
ATOM 1150 C CA  ? ARG A 1 149 ?  14.702  -1.446 -16.073 1.000 93.220 ? 149 ARG A CA  1 
ATOM 1151 C C   ? ARG A 1 149 ?  14.322  -0.545 -14.903 1.000 93.220 ? 149 ARG A C   1 
ATOM 1152 C CB  ? ARG A 1 149 ?  13.448  -1.858 -16.846 1.000 93.220 ? 149 ARG A CB  1 
ATOM 1153 O O   ? ARG A 1 149 ?  14.366   0.681 -15.018 1.000 93.220 ? 149 ARG A O   1 
ATOM 1154 C CG  ? ARG A 1 149 ?  13.730  -2.374 -18.248 1.000 93.220 ? 149 ARG A CG  1 
ATOM 1155 C CD  ? ARG A 1 149 ?  12.469  -2.414 -19.099 1.000 93.220 ? 149 ARG A CD  1 
ATOM 1156 N NE  ? ARG A 1 149 ?  12.782  -2.509 -20.523 1.000 93.220 ? 149 ARG A NE  1 
ATOM 1157 N NH1 ? ARG A 1 149 ?  10.604  -2.206 -21.233 1.000 93.220 ? 149 ARG A NH1 1 
ATOM 1158 N NH2 ? ARG A 1 149 ?  12.282  -2.510 -22.764 1.000 93.220 ? 149 ARG A NH2 1 
ATOM 1159 C CZ  ? ARG A 1 149 ?  11.889  -2.408 -21.503 1.000 93.220 ? 149 ARG A CZ  1 
ATOM 1160 N N   ? CYS A 1 150 ?  13.904  -1.141 -13.836 1.000 93.850 ? 150 CYS A N   1 
ATOM 1161 C CA  ? CYS A 1 150 ?  13.530  -0.393 -12.641 1.000 93.850 ? 150 CYS A CA  1 
ATOM 1162 C C   ? CYS A 1 150 ?  14.715   0.398 -12.100 1.000 93.850 ? 150 CYS A C   1 
ATOM 1163 C CB  ? CYS A 1 150 ?  13.000  -1.336 -11.562 1.000 93.850 ? 150 CYS A CB  1 
ATOM 1164 O O   ? CYS A 1 150 ?  14.601   1.598 -11.843 1.000 93.850 ? 150 CYS A O   1 
ATOM 1165 S SG  ? CYS A 1 150 ?  12.114  -0.495 -10.231 1.000 93.850 ? 150 CYS A SG  1 
ATOM 1166 N N   ? LYS A 1 151 ?  15.842  -0.161 -12.023 1.000 94.630 ? 151 LYS A N   1 
ATOM 1167 C CA  ? LYS A 1 151 ?  17.059   0.470 -11.520 1.000 94.630 ? 151 LYS A CA  1 
ATOM 1168 C C   ? LYS A 1 151 ?  17.559   1.544 -12.482 1.000 94.630 ? 151 LYS A C   1 
ATOM 1169 C CB  ? LYS A 1 151 ?  18.151  -0.576 -11.290 1.000 94.630 ? 151 LYS A CB  1 
ATOM 1170 O O   ? LYS A 1 151 ?  18.101   2.565 -12.054 1.000 94.630 ? 151 LYS A O   1 
ATOM 1171 C CG  ? LYS A 1 151 ?  17.928  -1.442 -10.059 1.000 94.630 ? 151 LYS A CG  1 
ATOM 1172 C CD  ? LYS A 1 151 ?  19.046  -2.461  -9.882 1.000 94.630 ? 151 LYS A CD  1 
ATOM 1173 C CE  ? LYS A 1 151 ?  18.863  -3.279  -8.611 1.000 94.630 ? 151 LYS A CE  1 
ATOM 1174 N NZ  ? LYS A 1 151 ?  19.926  -4.317  -8.462 1.000 94.630 ? 151 LYS A NZ  1 
ATOM 1175 N N   ? ALA A 1 152 ?  17.401   1.239 -13.765 1.000 93.710 ? 152 ALA A N   1 
ATOM 1176 C CA  ? ALA A 1 152 ?  17.807   2.205 -14.782 1.000 93.710 ? 152 ALA A CA  1 
ATOM 1177 C C   ? ALA A 1 152 ?  16.962   3.473 -14.702 1.000 93.710 ? 152 ALA A C   1 
ATOM 1178 C CB  ? ALA A 1 152 ?  17.704   1.588 -16.174 1.000 93.710 ? 152 ALA A CB  1 
ATOM 1179 O O   ? ALA A 1 152 ?  17.466   4.577 -14.922 1.000 93.710 ? 152 ALA A O   1 
ATOM 1180 N N   ? ALA A 1 153 ?  15.725   3.279 -14.342 1.000 91.770 ? 153 ALA A N   1 
ATOM 1181 C CA  ? ALA A 1 153 ?  14.800   4.408 -14.269 1.000 91.770 ? 153 ALA A CA  1 
ATOM 1182 C C   ? ALA A 1 153 ?  15.098   5.283 -13.055 1.000 91.770 ? 153 ALA A C   1 
ATOM 1183 C CB  ? ALA A 1 153 ?  13.357   3.912 -14.223 1.000 91.770 ? 153 ALA A CB  1 
ATOM 1184 O O   ? ALA A 1 153 ?  14.889   6.498 -13.091 1.000 91.770 ? 153 ALA A O   1 
ATOM 1185 N N   ? TYR A 1 154 ?  15.574   4.696 -11.981 1.000 92.880 ? 154 TYR A N   1 
ATOM 1186 C CA  ? TYR A 1 154 ?  15.873   5.368 -10.722 1.000 92.880 ? 154 TYR A CA  1 
ATOM 1187 C C   ? TYR A 1 154 ?  17.246   4.961 -10.199 1.000 92.880 ? 154 TYR A C   1 
ATOM 1188 C CB  ? TYR A 1 154 ?  14.801   5.050  -9.675 1.000 92.880 ? 154 TYR A CB  1 
ATOM 1189 O O   ? TYR A 1 154 ?  17.349   4.211  -9.225 1.000 92.880 ? 154 TYR A O   1 
ATOM 1190 C CG  ? TYR A 1 154 ?  13.404   5.430 -10.103 1.000 92.880 ? 154 TYR A CG  1 
ATOM 1191 C CD1 ? TYR A 1 154 ?  13.014   6.766 -10.166 1.000 92.880 ? 154 TYR A CD1 1 
ATOM 1192 C CD2 ? TYR A 1 154 ?  12.472   4.456 -10.442 1.000 92.880 ? 154 TYR A CD2 1 
ATOM 1193 C CE1 ? TYR A 1 154 ?  11.727   7.121 -10.558 1.000 92.880 ? 154 TYR A CE1 1 
ATOM 1194 C CE2 ? TYR A 1 154 ?  11.183   4.799 -10.835 1.000 92.880 ? 154 TYR A CE2 1 
ATOM 1195 O OH  ? TYR A 1 154 ?   9.545   6.478 -11.279 1.000 92.880 ? 154 TYR A OH  1 
ATOM 1196 C CZ  ? TYR A 1 154 ?  10.820   6.132 -10.890 1.000 92.880 ? 154 TYR A CZ  1 
ATOM 1197 N N   ? PRO A 1 155 ?  18.368   5.463 -10.751 1.000 93.470 ? 155 PRO A N   1 
ATOM 1198 C CA  ? PRO A 1 155 ?  19.708   5.031 -10.348 1.000 93.470 ? 155 PRO A CA  1 
ATOM 1199 C C   ? PRO A 1 155 ?  19.996   5.302  -8.873 1.000 93.470 ? 155 PRO A C   1 
ATOM 1200 C CB  ? PRO A 1 155 ?  20.630   5.859 -11.246 1.000 93.470 ? 155 PRO A CB  1 
ATOM 1201 O O   ? PRO A 1 155 ?  19.839   6.434  -8.407 1.000 93.470 ? 155 PRO A O   1 
ATOM 1202 C CG  ? PRO A 1 155 ?  19.784   6.237 -12.418 1.000 93.470 ? 155 PRO A CG  1 
ATOM 1203 C CD  ? PRO A 1 155 ?  18.365   6.391 -11.952 1.000 93.470 ? 155 PRO A CD  1 
ATOM 1204 N N   ? GLY A 1 156 ?  20.340   4.163  -8.015 1.000 93.140 ? 156 GLY A N   1 
ATOM 1205 C CA  ? GLY A 1 156 ?  20.761   4.283  -6.628 1.000 93.140 ? 156 GLY A CA  1 
ATOM 1206 C C   ? GLY A 1 156 ?  19.600   4.425  -5.662 1.000 93.140 ? 156 GLY A C   1 
ATOM 1207 O O   ? GLY A 1 156 ?  19.804   4.587  -4.457 1.000 93.140 ? 156 GLY A O   1 
ATOM 1208 N N   ? GLN A 1 157 ?  18.361   4.293  -6.221 1.000 93.420 ? 157 GLN A N   1 
ATOM 1209 C CA  ? GLN A 1 157 ?  17.194   4.567  -5.389 1.000 93.420 ? 157 GLN A CA  1 
ATOM 1210 C C   ? GLN A 1 157 ?  16.329   3.320  -5.227 1.000 93.420 ? 157 GLN A C   1 
ATOM 1211 C CB  ? GLN A 1 157 ?  16.365   5.707  -5.983 1.000 93.420 ? 157 GLN A CB  1 
ATOM 1212 O O   ? GLN A 1 157 ?  15.411   3.297  -4.405 1.000 93.420 ? 157 GLN A O   1 
ATOM 1213 C CG  ? GLN A 1 157 ?  17.072   7.055  -5.966 1.000 93.420 ? 157 GLN A CG  1 
ATOM 1214 C CD  ? GLN A 1 157 ?  16.194   8.185  -6.469 1.000 93.420 ? 157 GLN A CD  1 
ATOM 1215 N NE2 ? GLN A 1 157 ?  16.733   8.999  -7.370 1.000 93.420 ? 157 GLN A NE2 1 
ATOM 1216 O OE1 ? GLN A 1 157 ?  15.039   8.325  -6.052 1.000 93.420 ? 157 GLN A OE1 1 
ATOM 1217 N N   ? ILE A 1 158 ?  16.534   2.276  -6.092 1.000 95.650 ? 158 ILE A N   1 
ATOM 1218 C CA  ? ILE A 1 158 ?  15.773   1.031  -6.076 1.000 95.650 ? 158 ILE A CA  1 
ATOM 1219 C C   ? ILE A 1 158 ?  16.543  -0.034  -5.298 1.000 95.650 ? 158 ILE A C   1 
ATOM 1220 C CB  ? ILE A 1 158 ?  15.471   0.535  -7.508 1.000 95.650 ? 158 ILE A CB  1 
ATOM 1221 O O   ? ILE A 1 158 ?  17.716  -0.289  -5.578 1.000 95.650 ? 158 ILE A O   1 
ATOM 1222 C CG1 ? ILE A 1 158 ?  14.709   1.608  -8.295 1.000 95.650 ? 158 ILE A CG1 1 
ATOM 1223 C CG2 ? ILE A 1 158 ?  14.684  -0.778  -7.469 1.000 95.650 ? 158 ILE A CG2 1 
ATOM 1224 C CD1 ? ILE A 1 158 ?  13.382   2.011  -7.667 1.000 95.650 ? 158 ILE A CD1 1 
ATOM 1225 N N   ? ASP A 1 159 ?  15.853  -0.700  -4.245 1.000 95.300 ? 159 ASP A N   1 
ATOM 1226 C CA  ? ASP A 1 159 ?  16.450  -1.821  -3.526 1.000 95.300 ? 159 ASP A CA  1 
ATOM 1227 C C   ? ASP A 1 159 ?  15.584  -3.074  -3.645 1.000 95.300 ? 159 ASP A C   1 
ATOM 1228 C CB  ? ASP A 1 159 ?  16.659  -1.464  -2.053 1.000 95.300 ? 159 ASP A CB  1 
ATOM 1229 O O   ? ASP A 1 159 ?  14.604  -3.089  -4.393 1.000 95.300 ? 159 ASP A O   1 
ATOM 1230 C CG  ? ASP A 1 159 ?  15.359  -1.181  -1.322 1.000 95.300 ? 159 ASP A CG  1 
ATOM 1231 O OD1 ? ASP A 1 159 ?  14.320  -1.783  -1.668 1.000 95.300 ? 159 ASP A OD1 1 
ATOM 1232 O OD2 ? ASP A 1 159 ?  15.373  -0.345  -0.392 1.000 95.300 ? 159 ASP A OD2 1 
ATOM 1233 N N   ? ALA A 1 160 ?  15.961  -4.170  -2.942 1.000 95.540 ? 160 ALA A N   1 
ATOM 1234 C CA  ? ALA A 1 160 ?  15.368  -5.493  -3.121 1.000 95.540 ? 160 ALA A CA  1 
ATOM 1235 C C   ? ALA A 1 160 ?  13.919  -5.515  -2.642 1.000 95.540 ? 160 ALA A C   1 
ATOM 1236 C CB  ? ALA A 1 160 ?  16.186  -6.548  -2.380 1.000 95.540 ? 160 ALA A CB  1 
ATOM 1237 O O   ? ALA A 1 160 ?  13.154  -6.414  -2.997 1.000 95.540 ? 160 ALA A O   1 
ATOM 1238 N N   ? THR A 1 161 ?  13.478  -4.576  -1.857 1.000 96.520 ? 161 THR A N   1 
ATOM 1239 C CA  ? THR A 1 161 ?  12.138  -4.555  -1.281 1.000 96.520 ? 161 THR A CA  1 
ATOM 1240 C C   ? THR A 1 161 ?  11.165  -3.823  -2.201 1.000 96.520 ? 161 THR A C   1 
ATOM 1241 C CB  ? THR A 1 161 ?  12.137  -3.887   0.106 1.000 96.520 ? 161 THR A CB  1 
ATOM 1242 O O   ? THR A 1 161 ?  10.005  -3.612  -1.844 1.000 96.520 ? 161 THR A O   1 
ATOM 1243 C CG2 ? THR A 1 161 ?  13.139  -4.558   1.040 1.000 96.520 ? 161 THR A CG2 1 
ATOM 1244 O OG1 ? THR A 1 161 ?  12.485  -2.504  -0.035 1.000 96.520 ? 161 THR A OG1 1 
ATOM 1245 N N   ? MET A 1 162 ?  11.648  -3.417  -3.404 1.000 96.910 ? 162 MET A N   1 
ATOM 1246 C CA  ? MET A 1 162 ?  10.835  -2.631  -4.327 1.000 96.910 ? 162 MET A CA  1 
ATOM 1247 C C   ? MET A 1 162 ?  10.778  -3.291  -5.700 1.000 96.910 ? 162 MET A C   1 
ATOM 1248 C CB  ? MET A 1 162 ?  11.386  -1.209  -4.452 1.000 96.910 ? 162 MET A CB  1 
ATOM 1249 O O   ? MET A 1 162 ?  11.716  -3.982  -6.101 1.000 96.910 ? 162 MET A O   1 
ATOM 1250 C CG  ? MET A 1 162 ?  11.436  -0.453  -3.135 1.000 96.910 ? 162 MET A CG  1 
ATOM 1251 S SD  ? MET A 1 162 ?  12.274   1.173  -3.289 1.000 96.910 ? 162 MET A SD  1 
ATOM 1252 C CE  ? MET A 1 162 ?  12.402   1.634  -1.538 1.000 96.910 ? 162 MET A CE  1 
ATOM 1253 N N   ? PHE A 1 163 ?   9.598  -3.041  -6.350 1.000 96.220 ? 163 PHE A N   1 
ATOM 1254 C CA  ? PHE A 1 163 ?   9.482  -3.383  -7.763 1.000 96.220 ? 163 PHE A CA  1 
ATOM 1255 C C   ? PHE A 1 163 ?   8.769  -2.277  -8.531 1.000 96.220 ? 163 PHE A C   1 
ATOM 1256 C CB  ? PHE A 1 163 ?   8.734  -4.709  -7.936 1.000 96.220 ? 163 PHE A CB  1 
ATOM 1257 O O   ? PHE A 1 163 ?   8.091  -1.437  -7.935 1.000 96.220 ? 163 PHE A O   1 
ATOM 1258 C CG  ? PHE A 1 163 ?   7.258  -4.614  -7.657 1.000 96.220 ? 163 PHE A CG  1 
ATOM 1259 C CD1 ? PHE A 1 163 ?   6.767  -4.793  -6.370 1.000 96.220 ? 163 PHE A CD1 1 
ATOM 1260 C CD2 ? PHE A 1 163 ?   6.362  -4.346  -8.683 1.000 96.220 ? 163 PHE A CD2 1 
ATOM 1261 C CE1 ? PHE A 1 163 ?   5.401  -4.706  -6.109 1.000 96.220 ? 163 PHE A CE1 1 
ATOM 1262 C CE2 ? PHE A 1 163 ?   4.996  -4.257  -8.430 1.000 96.220 ? 163 PHE A CE2 1 
ATOM 1263 C CZ  ? PHE A 1 163 ?   4.518  -4.439  -7.143 1.000 96.220 ? 163 PHE A CZ  1 
ATOM 1264 N N   ? CYS A 1 164 ?   8.988  -2.263  -9.886 1.000 94.480 ? 164 CYS A N   1 
ATOM 1265 C CA  ? CYS A 1 164 ?   8.393  -1.234 -10.732 1.000 94.480 ? 164 CYS A CA  1 
ATOM 1266 C C   ? CYS A 1 164 ?   7.345  -1.833 -11.662 1.000 94.480 ? 164 CYS A C   1 
ATOM 1267 C CB  ? CYS A 1 164 ?   9.470  -0.524 -11.551 1.000 94.480 ? 164 CYS A CB  1 
ATOM 1268 O O   ? CYS A 1 164 ?   7.479  -2.976 -12.102 1.000 94.480 ? 164 CYS A O   1 
ATOM 1269 S SG  ? CYS A 1 164 ?  10.674   0.373 -10.548 1.000 94.480 ? 164 CYS A SG  1 
ATOM 1270 N N   ? ALA A 1 165 ?   6.298  -1.116 -11.865 1.000 92.510 ? 165 ALA A N   1 
ATOM 1271 C CA  ? ALA A 1 165 ?   5.262  -1.480 -12.828 1.000 92.510 ? 165 ALA A CA  1 
ATOM 1272 C C   ? ALA A 1 165 ?   4.715  -0.245 -13.537 1.000 92.510 ? 165 ALA A C   1 
ATOM 1273 C CB  ? ALA A 1 165 ?   4.132  -2.236 -12.134 1.000 92.510 ? 165 ALA A CB  1 
ATOM 1274 O O   ? ALA A 1 165 ?   4.770   0.863 -12.999 1.000 92.510 ? 165 ALA A O   1 
ATOM 1275 N N   ? GLY A 1 166 ?   4.354  -0.432 -14.682 1.000 85.960 ? 166 GLY A N   1 
ATOM 1276 C CA  ? GLY A 1 166 ?   3.853   0.621 -15.550 1.000 85.960 ? 166 GLY A CA  1 
ATOM 1277 C C   ? GLY A 1 166 ?   4.146   0.374 -17.018 1.000 85.960 ? 166 GLY A C   1 
ATOM 1278 O O   ? GLY A 1 166 ?   4.579  -0.717 -17.395 1.000 85.960 ? 166 GLY A O   1 
ATOM 1279 N N   ? ASP A 1 167 ?   3.731   1.298 -17.877 1.000 71.180 ? 167 ASP A N   1 
ATOM 1280 C CA  ? ASP A 1 167 ?   3.927   1.044 -19.301 1.000 71.180 ? 167 ASP A CA  1 
ATOM 1281 C C   ? ASP A 1 167 ?   4.468   2.283 -20.010 1.000 71.180 ? 167 ASP A C   1 
ATOM 1282 C CB  ? ASP A 1 167 ?   2.617   0.595 -19.952 1.000 71.180 ? 167 ASP A CB  1 
ATOM 1283 O O   ? ASP A 1 167 ?   4.689   3.319 -19.380 1.000 71.180 ? 167 ASP A O   1 
ATOM 1284 C CG  ? ASP A 1 167 ?   1.540   1.664 -19.915 1.000 71.180 ? 167 ASP A CG  1 
ATOM 1285 O OD1 ? ASP A 1 167 ?   1.863   2.848 -19.675 1.000 71.180 ? 167 ASP A OD1 1 
ATOM 1286 O OD2 ? ASP A 1 167 ?   0.356   1.320 -20.124 1.000 71.180 ? 167 ASP A OD2 1 
ATOM 1287 N N   ? GLN A 1 168 ?   4.968   2.053 -21.280 1.000 61.980 ? 168 GLN A N   1 
ATOM 1288 C CA  ? GLN A 1 168 ?   5.610   3.029 -22.155 1.000 61.980 ? 168 GLN A CA  1 
ATOM 1289 C C   ? GLN A 1 168 ?   4.646   4.150 -22.530 1.000 61.980 ? 168 GLN A C   1 
ATOM 1290 C CB  ? GLN A 1 168 ?   6.143   2.350 -23.417 1.000 61.980 ? 168 GLN A CB  1 
ATOM 1291 O O   ? GLN A 1 168 ?   5.070   5.211 -22.995 1.000 61.980 ? 168 GLN A O   1 
ATOM 1292 C CG  ? GLN A 1 168 ?   7.297   1.390 -23.160 1.000 61.980 ? 168 GLN A CG  1 
ATOM 1293 C CD  ? GLN A 1 168 ?   7.914   0.857 -24.439 1.000 61.980 ? 168 GLN A CD  1 
ATOM 1294 N NE2 ? GLN A 1 168 ?   9.181   0.463 -24.367 1.000 61.980 ? 168 GLN A NE2 1 
ATOM 1295 O OE1 ? GLN A 1 168 ?   7.258   0.800 -25.484 1.000 61.980 ? 168 GLN A OE1 1 
ATOM 1296 N N   ? VAL A 1 169 ?   3.356   4.020 -22.098 1.000 60.980 ? 169 VAL A N   1 
ATOM 1297 C CA  ? VAL A 1 169 ?   2.332   4.989 -22.472 1.000 60.980 ? 169 VAL A CA  1 
ATOM 1298 C C   ? VAL A 1 169 ?   2.066   5.936 -21.303 1.000 60.980 ? 169 VAL A C   1 
ATOM 1299 C CB  ? VAL A 1 169 ?   1.021   4.293 -22.903 1.000 60.980 ? 169 VAL A CB  1 
ATOM 1300 O O   ? VAL A 1 169 ?   1.161   6.771 -21.366 1.000 60.980 ? 169 VAL A O   1 
ATOM 1301 C CG1 ? VAL A 1 169 ?   0.032   5.309 -23.471 1.000 60.980 ? 169 VAL A CG1 1 
ATOM 1302 C CG2 ? VAL A 1 169 ?   1.312   3.196 -23.925 1.000 60.980 ? 169 VAL A CG2 1 
ATOM 1303 N N   ? GLY A 1 170 ?   2.971   5.869 -20.258 1.000 60.010 ? 170 GLY A N   1 
ATOM 1304 C CA  ? GLY A 1 170 ?   2.818   6.836 -19.183 1.000 60.010 ? 170 GLY A CA  1 
ATOM 1305 C C   ? GLY A 1 170 ?   1.744   6.452 -18.183 1.000 60.010 ? 170 GLY A C   1 
ATOM 1306 O O   ? GLY A 1 170 ?   1.132   7.319 -17.556 1.000 60.010 ? 170 GLY A O   1 
ATOM 1307 N N   ? ARG A 1 171 ?   1.389   5.069 -18.141 1.000 61.010 ? 171 ARG A N   1 
ATOM 1308 C CA  ? ARG A 1 171 ?   0.421   4.580 -17.164 1.000 61.010 ? 171 ARG A CA  1 
ATOM 1309 C C   ? ARG A 1 171 ?   1.069   4.396 -15.796 1.000 61.010 ? 171 ARG A C   1 
ATOM 1310 C CB  ? ARG A 1 171 ?  -0.198   3.261 -17.633 1.000 61.010 ? 171 ARG A CB  1 
ATOM 1311 O O   ? ARG A 1 171 ?   2.084   3.707 -15.672 1.000 61.010 ? 171 ARG A O   1 
ATOM 1312 C CG  ? ARG A 1 171 ?  -1.078   3.397 -18.865 1.000 61.010 ? 171 ARG A CG  1 
ATOM 1313 C CD  ? ARG A 1 171 ?  -1.620   2.050 -19.322 1.000 61.010 ? 171 ARG A CD  1 
ATOM 1314 N NE  ? ARG A 1 171 ?  -0.567   1.206 -19.879 1.000 61.010 ? 171 ARG A NE  1 
ATOM 1315 N NH1 ? ARG A 1 171 ?  -1.949  -0.595 -20.305 1.000 61.010 ? 171 ARG A NH1 1 
ATOM 1316 N NH2 ? ARG A 1 171 ?   0.282  -0.710 -20.819 1.000 61.010 ? 171 ARG A NH2 1 
ATOM 1317 C CZ  ? ARG A 1 171 ?  -0.747  -0.031 -20.333 1.000 61.010 ? 171 ARG A CZ  1 
ATOM 1318 N N   ? ASP A 1 172 ?   0.567   5.153 -14.757 1.000 65.660 ? 172 ASP A N   1 
ATOM 1319 C CA  ? ASP A 1 172 ?   1.215   5.221 -13.451 1.000 65.660 ? 172 ASP A CA  1 
ATOM 1320 C C   ? ASP A 1 172 ?   0.207   5.560 -12.355 1.000 65.660 ? 172 ASP A C   1 
ATOM 1321 C CB  ? ASP A 1 172 ?   2.344   6.252 -13.464 1.000 65.660 ? 172 ASP A CB  1 
ATOM 1322 O O   ? ASP A 1 172 ?  -0.913   5.987 -12.645 1.000 65.660 ? 172 ASP A O   1 
ATOM 1323 C CG  ? ASP A 1 172 ?   3.360   6.034 -12.357 1.000 65.660 ? 172 ASP A CG  1 
ATOM 1324 O OD1 ? ASP A 1 172 ?   3.213   5.069 -11.576 1.000 65.660 ? 172 ASP A OD1 1 
ATOM 1325 O OD2 ? ASP A 1 172 ?   4.315   6.836 -12.262 1.000 65.660 ? 172 ASP A OD2 1 
ATOM 1326 N N   ? SER A 1 173 ?   0.459   5.086 -11.091 1.000 63.060 ? 173 SER A N   1 
ATOM 1327 C CA  ? SER A 1 173 ?  -0.283   5.575  -9.934 1.000 63.060 ? 173 SER A CA  1 
ATOM 1328 C C   ? SER A 1 173 ?   0.226   6.942  -9.488 1.000 63.060 ? 173 SER A C   1 
ATOM 1329 C CB  ? SER A 1 173 ?  -0.185   4.582  -8.775 1.000 63.060 ? 173 SER A CB  1 
ATOM 1330 O O   ? SER A 1 173 ?   1.393   7.276  -9.702 1.000 63.060 ? 173 SER A O   1 
ATOM 1331 O OG  ? SER A 1 173 ?   1.167   4.372  -8.406 1.000 63.060 ? 173 SER A OG  1 
ATOM 1332 N N   ? CYS A 1 174 ?  -0.670   7.741  -9.054 1.000 71.280 ? 174 CYS A N   1 
ATOM 1333 C CA  ? CYS A 1 174 ?  -0.330   9.126  -8.747 1.000 71.280 ? 174 CYS A CA  1 
ATOM 1334 C C   ? CYS A 1 174 ?  -0.778   9.498  -7.339 1.000 71.280 ? 174 CYS A C   1 
ATOM 1335 C CB  ? CYS A 1 174 ?  -0.970  10.072  -9.763 1.000 71.280 ? 174 CYS A CB  1 
ATOM 1336 O O   ? CYS A 1 174 ?  -1.186   8.632  -6.563 1.000 71.280 ? 174 CYS A O   1 
ATOM 1337 S SG  ? CYS A 1 174 ?  -0.086  11.634  -9.960 1.000 71.280 ? 174 CYS A SG  1 
ATOM 1338 N N   ? GLN A 1 175 ?  -0.694  10.769  -6.996 1.000 68.790 ? 175 GLN A N   1 
ATOM 1339 C CA  ? GLN A 1 175 ?  -0.910  11.277  -5.645 1.000 68.790 ? 175 GLN A CA  1 
ATOM 1340 C C   ? GLN A 1 175 ?  -2.251  10.806  -5.089 1.000 68.790 ? 175 GLN A C   1 
ATOM 1341 C CB  ? GLN A 1 175 ?  -0.842  12.804  -5.628 1.000 68.790 ? 175 GLN A CB  1 
ATOM 1342 O O   ? GLN A 1 175 ?  -3.284  10.940  -5.749 1.000 68.790 ? 175 GLN A O   1 
ATOM 1343 C CG  ? GLN A 1 175 ?   0.574  13.355  -5.519 1.000 68.790 ? 175 GLN A CG  1 
ATOM 1344 C CD  ? GLN A 1 175 ?   1.395  13.116  -6.771 1.000 68.790 ? 175 GLN A CD  1 
ATOM 1345 N NE2 ? GLN A 1 175 ?   2.621  12.634  -6.594 1.000 68.790 ? 175 GLN A NE2 1 
ATOM 1346 O OE1 ? GLN A 1 175 ?   0.931  13.360  -7.890 1.000 68.790 ? 175 GLN A OE1 1 
ATOM 1347 N N   ? GLY A 1 176 ?  -2.130  10.250  -3.807 1.000 66.550 ? 176 GLY A N   1 
ATOM 1348 C CA  ? GLY A 1 176 ?  -3.358   9.813  -3.162 1.000 66.550 ? 176 GLY A CA  1 
ATOM 1349 C C   ? GLY A 1 176 ?  -3.592   8.318  -3.276 1.000 66.550 ? 176 GLY A C   1 
ATOM 1350 O O   ? GLY A 1 176 ?  -4.389   7.751  -2.526 1.000 66.550 ? 176 GLY A O   1 
ATOM 1351 N N   ? ASP A 1 177 ?  -2.782   7.658  -4.056 1.000 84.520 ? 177 ASP A N   1 
ATOM 1352 C CA  ? ASP A 1 177 ?  -2.933   6.218  -4.239 1.000 84.520 ? 177 ASP A CA  1 
ATOM 1353 C C   ? ASP A 1 177 ?  -1.940   5.447  -3.372 1.000 84.520 ? 177 ASP A C   1 
ATOM 1354 C CB  ? ASP A 1 177 ?  -2.751   5.841  -5.710 1.000 84.520 ? 177 ASP A CB  1 
ATOM 1355 O O   ? ASP A 1 177 ?  -1.886   4.217  -3.425 1.000 84.520 ? 177 ASP A O   1 
ATOM 1356 C CG  ? ASP A 1 177 ?  -3.954   6.193  -6.567 1.000 84.520 ? 177 ASP A CG  1 
ATOM 1357 O OD1 ? ASP A 1 177 ?  -5.090   6.208  -6.045 1.000 84.520 ? 177 ASP A OD1 1 
ATOM 1358 O OD2 ? ASP A 1 177 ?  -3.765   6.456  -7.774 1.000 84.520 ? 177 ASP A OD2 1 
ATOM 1359 N N   ? SER A 1 178 ?  -1.082   6.327  -2.619 1.000 91.920 ? 178 SER A N   1 
ATOM 1360 C CA  ? SER A 1 178 ?  -0.177   5.650  -1.695 1.000 91.920 ? 178 SER A CA  1 
ATOM 1361 C C   ? SER A 1 178 ?  -0.925   4.650  -0.821 1.000 91.920 ? 178 SER A C   1 
ATOM 1362 C CB  ? SER A 1 178 ?   0.550   6.667  -0.814 1.000 91.920 ? 178 SER A CB  1 
ATOM 1363 O O   ? SER A 1 178 ?  -2.012   4.947  -0.320 1.000 91.920 ? 178 SER A O   1 
ATOM 1364 O OG  ? SER A 1 178 ?   1.418   7.476  -1.589 1.000 91.920 ? 178 SER A OG  1 
ATOM 1365 N N   ? GLY A 1 179 ?  -0.262   3.452  -0.817 1.000 94.760 ? 179 GLY A N   1 
ATOM 1366 C CA  ? GLY A 1 179 ?  -0.885   2.459   0.043 1.000 94.760 ? 179 GLY A CA  1 
ATOM 1367 C C   ? GLY A 1 179 ?  -1.937   1.630  -0.669 1.000 94.760 ? 179 GLY A C   1 
ATOM 1368 O O   ? GLY A 1 179 ?  -2.415   0.629  -0.130 1.000 94.760 ? 179 GLY A O   1 
ATOM 1369 N N   ? GLY A 1 180 ?  -2.318   2.044  -1.850 1.000 94.220 ? 180 GLY A N   1 
ATOM 1370 C CA  ? GLY A 1 180 ?  -3.260   1.308  -2.678 1.000 94.220 ? 180 GLY A CA  1 
ATOM 1371 C C   ? GLY A 1 180 ?  -2.709  -0.013  -3.180 1.000 94.220 ? 180 GLY A C   1 
ATOM 1372 O O   ? GLY A 1 180 ?  -1.492  -0.190  -3.269 1.000 94.220 ? 180 GLY A O   1 
ATOM 1373 N N   ? PRO A 1 181 ?  -3.612  -0.905  -3.678 1.000 96.220 ? 181 PRO A N   1 
ATOM 1374 C CA  ? PRO A 1 181 ?  -3.239  -2.289  -3.978 1.000 96.220 ? 181 PRO A CA  1 
ATOM 1375 C C   ? PRO A 1 181 ?  -2.783  -2.477  -5.424 1.000 96.220 ? 181 PRO A C   1 
ATOM 1376 C CB  ? PRO A 1 181 ?  -4.527  -3.069  -3.707 1.000 96.220 ? 181 PRO A CB  1 
ATOM 1377 O O   ? PRO A 1 181 ?  -3.340  -1.860  -6.336 1.000 96.220 ? 181 PRO A O   1 
ATOM 1378 C CG  ? PRO A 1 181 ?  -5.629  -2.109  -4.022 1.000 96.220 ? 181 PRO A CG  1 
ATOM 1379 C CD  ? PRO A 1 181 ?  -5.191  -0.731  -3.616 1.000 96.220 ? 181 PRO A CD  1 
ATOM 1380 N N   ? VAL A 1 182 ?  -1.717  -3.371  -5.649 1.000 95.870 ? 182 VAL A N   1 
ATOM 1381 C CA  ? VAL A 1 182 ?  -1.360  -3.997  -6.917 1.000 95.870 ? 182 VAL A CA  1 
ATOM 1382 C C   ? VAL A 1 182 ?  -1.654  -5.494  -6.856 1.000 95.870 ? 182 VAL A C   1 
ATOM 1383 C CB  ? VAL A 1 182 ?   0.126  -3.760  -7.269 1.000 95.870 ? 182 VAL A CB  1 
ATOM 1384 O O   ? VAL A 1 182 ?  -0.990  -6.235  -6.127 1.000 95.870 ? 182 VAL A O   1 
ATOM 1385 C CG1 ? VAL A 1 182 ?   0.475  -4.409  -8.607 1.000 95.870 ? 182 VAL A CG1 1 
ATOM 1386 C CG2 ? VAL A 1 182 ?   0.434  -2.264  -7.300 1.000 95.870 ? 182 VAL A CG2 1 
ATOM 1387 N N   ? ILE A 1 183 ?  -2.653  -5.912  -7.668 1.000 96.680 ? 183 ILE A N   1 
ATOM 1388 C CA  ? ILE A 1 183 ?  -3.127  -7.292  -7.645 1.000 96.680 ? 183 ILE A CA  1 
ATOM 1389 C C   ? ILE A 1 183 ?  -2.732  -7.996  -8.941 1.000 96.680 ? 183 ILE A C   1 
ATOM 1390 C CB  ? ILE A 1 183 ?  -4.658  -7.359  -7.443 1.000 96.680 ? 183 ILE A CB  1 
ATOM 1391 O O   ? ILE A 1 183 ?  -3.017  -7.502 -10.035 1.000 96.680 ? 183 ILE A O   1 
ATOM 1392 C CG1 ? ILE A 1 183 ?  -5.068  -6.571  -6.194 1.000 96.680 ? 183 ILE A CG1 1 
ATOM 1393 C CG2 ? ILE A 1 183 ?  -5.126  -8.814  -7.351 1.000 96.680 ? 183 ILE A CG2 1 
ATOM 1394 C CD1 ? ILE A 1 183 ?  -4.467  -7.104  -4.901 1.000 96.680 ? 183 ILE A CD1 1 
ATOM 1395 N N   ? CYS A 1 184 ?  -2.088  -9.098  -8.750 1.000 96.100 ? 184 CYS A N   1 
ATOM 1396 C CA  ? CYS A 1 184 ?  -1.688  -9.960  -9.856 1.000 96.100 ? 184 CYS A CA  1 
ATOM 1397 C C   ? CYS A 1 184 ?  -2.199 -11.381  -9.652 1.000 96.100 ? 184 CYS A C   1 
ATOM 1398 C CB  ? CYS A 1 184 ?  -0.166  -9.972 -10.003 1.000 96.100 ? 184 CYS A CB  1 
ATOM 1399 O O   ? CYS A 1 184 ?  -1.990 -11.975  -8.593 1.000 96.100 ? 184 CYS A O   1 
ATOM 1400 S SG  ? CYS A 1 184 ?   0.574  -8.325 -10.049 1.000 96.100 ? 184 CYS A SG  1 
ATOM 1401 N N   ? ASN A 1 185 ?  -2.977 -11.880 -10.676 1.000 93.410 ? 185 ASN A N   1 
ATOM 1402 C CA  ? ASN A 1 185 ?  -3.495 -13.243 -10.611 1.000 93.410 ? 185 ASN A CA  1 
ATOM 1403 C C   ? ASN A 1 185 ?  -4.325 -13.467  -9.350 1.000 93.410 ? 185 ASN A C   1 
ATOM 1404 C CB  ? ASN A 1 185 ?  -2.351 -14.256 -10.682 1.000 93.410 ? 185 ASN A CB  1 
ATOM 1405 O O   ? ASN A 1 185 ?  -4.189 -14.498  -8.688 1.000 93.410 ? 185 ASN A O   1 
ATOM 1406 C CG  ? ASN A 1 185 ?  -1.541 -14.134 -11.957 1.000 93.410 ? 185 ASN A CG  1 
ATOM 1407 N ND2 ? ASN A 1 185 ?  -0.228 -14.297 -11.843 1.000 93.410 ? 185 ASN A ND2 1 
ATOM 1408 O OD1 ? ASN A 1 185 ?  -2.090 -13.894 -13.036 1.000 93.410 ? 185 ASN A OD1 1 
ATOM 1409 N N   ? GLY A 1 186 ?  -4.983 -12.467  -8.847 1.000 94.420 ? 186 GLY A N   1 
ATOM 1410 C CA  ? GLY A 1 186 ?  -5.961 -12.590  -7.779 1.000 94.420 ? 186 GLY A CA  1 
ATOM 1411 C C   ? GLY A 1 186 ?  -5.355 -12.444  -6.395 1.000 94.420 ? 186 GLY A C   1 
ATOM 1412 O O   ? GLY A 1 186 ?  -6.018 -12.711  -5.391 1.000 94.420 ? 186 GLY A O   1 
ATOM 1413 N N   ? VAL A 1 187 ?  -4.056 -12.089  -6.304 1.000 97.170 ? 187 VAL A N   1 
ATOM 1414 C CA  ? VAL A 1 187 ?  -3.401 -11.955  -5.007 1.000 97.170 ? 187 VAL A CA  1 
ATOM 1415 C C   ? VAL A 1 187 ?  -2.729 -10.587  -4.905 1.000 97.170 ? 187 VAL A C   1 
ATOM 1416 C CB  ? VAL A 1 187 ?  -2.363 -13.076  -4.776 1.000 97.170 ? 187 VAL A CB  1 
ATOM 1417 O O   ? VAL A 1 187 ?  -2.329 -10.009  -5.918 1.000 97.170 ? 187 VAL A O   1 
ATOM 1418 C CG1 ? VAL A 1 187 ?  -3.045 -14.443  -4.736 1.000 97.170 ? 187 VAL A CG1 1 
ATOM 1419 C CG2 ? VAL A 1 187 ?  -1.291 -13.043  -5.864 1.000 97.170 ? 187 VAL A CG2 1 
ATOM 1420 N N   ? LEU A 1 188 ?  -2.615 -10.078  -3.677 1.000 98.100 ? 188 LEU A N   1 
ATOM 1421 C CA  ? LEU A 1 188 ?  -1.955  -8.806  -3.402 1.000 98.100 ? 188 LEU A CA  1 
ATOM 1422 C C   ? LEU A 1 188 ?  -0.441  -8.939  -3.539 1.000 98.100 ? 188 LEU A C   1 
ATOM 1423 C CB  ? LEU A 1 188 ?  -2.310  -8.309  -1.999 1.000 98.100 ? 188 LEU A CB  1 
ATOM 1424 O O   ? LEU A 1 188 ?   0.195  -9.658  -2.766 1.000 98.100 ? 188 LEU A O   1 
ATOM 1425 C CG  ? LEU A 1 188 ?  -1.706  -6.967  -1.581 1.000 98.100 ? 188 LEU A CG  1 
ATOM 1426 C CD1 ? LEU A 1 188 ?  -2.244  -5.846  -2.464 1.000 98.100 ? 188 LEU A CD1 1 
ATOM 1427 C CD2 ? LEU A 1 188 ?  -1.998  -6.684  -0.112 1.000 98.100 ? 188 LEU A CD2 1 
ATOM 1428 N N   ? GLN A 1 189 ?   0.159  -8.202  -4.488 1.000 97.890 ? 189 GLN A N   1 
ATOM 1429 C CA  ? GLN A 1 189 ?   1.575  -8.377  -4.793 1.000 97.890 ? 189 GLN A CA  1 
ATOM 1430 C C   ? GLN A 1 189 ?   2.383  -7.151  -4.376 1.000 97.890 ? 189 GLN A C   1 
ATOM 1431 C CB  ? GLN A 1 189 ?   1.773  -8.654  -6.284 1.000 97.890 ? 189 GLN A CB  1 
ATOM 1432 O O   ? GLN A 1 189 ?   3.594  -7.242  -4.167 1.000 97.890 ? 189 GLN A O   1 
ATOM 1433 C CG  ? GLN A 1 189 ?   1.238 -10.007  -6.735 1.000 97.890 ? 189 GLN A CG  1 
ATOM 1434 C CD  ? GLN A 1 189 ?   2.151 -11.156  -6.350 1.000 97.890 ? 189 GLN A CD  1 
ATOM 1435 N NE2 ? GLN A 1 189 ?   1.694 -12.381  -6.586 1.000 97.890 ? 189 GLN A NE2 1 
ATOM 1436 O OE1 ? GLN A 1 189 ?   3.259 -10.945  -5.847 1.000 97.890 ? 189 GLN A OE1 1 
ATOM 1437 N N   ? GLY A 1 190 ?   1.722  -6.019  -4.230 1.000 97.220 ? 190 GLY A N   1 
ATOM 1438 C CA  ? GLY A 1 190 ?   2.444  -4.801  -3.897 1.000 97.220 ? 190 GLY A CA  1 
ATOM 1439 C C   ? GLY A 1 190 ?   1.539  -3.686  -3.410 1.000 97.220 ? 190 GLY A C   1 
ATOM 1440 O O   ? GLY A 1 190 ?   0.314  -3.780  -3.518 1.000 97.220 ? 190 GLY A O   1 
ATOM 1441 N N   ? LEU A 1 191 ?   2.198  -2.626  -2.834 1.000 97.440 ? 191 LEU A N   1 
ATOM 1442 C CA  ? LEU A 1 191 ?   1.537  -1.384  -2.448 1.000 97.440 ? 191 LEU A CA  1 
ATOM 1443 C C   ? LEU A 1 191 ?   2.163  -0.191  -3.162 1.000 97.440 ? 191 LEU A C   1 
ATOM 1444 C CB  ? LEU A 1 191 ?   1.615  -1.185  -0.932 1.000 97.440 ? 191 LEU A CB  1 
ATOM 1445 O O   ? LEU A 1 191 ?   3.383  -0.135  -3.334 1.000 97.440 ? 191 LEU A O   1 
ATOM 1446 C CG  ? LEU A 1 191 ?   0.948  -2.260  -0.071 1.000 97.440 ? 191 LEU A CG  1 
ATOM 1447 C CD1 ? LEU A 1 191 ?   1.223  -2.001   1.406 1.000 97.440 ? 191 LEU A CD1 1 
ATOM 1448 C CD2 ? LEU A 1 191 ?  -0.552  -2.307  -0.342 1.000 97.440 ? 191 LEU A CD2 1 
ATOM 1449 N N   ? VAL A 1 192 ?   1.262   0.669  -3.593 1.000 95.360 ? 192 VAL A N   1 
ATOM 1450 C CA  ? VAL A 1 192 ?   1.774   1.911  -4.162 1.000 95.360 ? 192 VAL A CA  1 
ATOM 1451 C C   ? VAL A 1 192 ?   2.650   2.627  -3.136 1.000 95.360 ? 192 VAL A C   1 
ATOM 1452 C CB  ? VAL A 1 192 ?   0.628   2.838  -4.623 1.000 95.360 ? 192 VAL A CB  1 
ATOM 1453 O O   ? VAL A 1 192 ?   2.185   2.976  -2.049 1.000 95.360 ? 192 VAL A O   1 
ATOM 1454 C CG1 ? VAL A 1 192 ?   1.185   4.129  -5.222 1.000 95.360 ? 192 VAL A CG1 1 
ATOM 1455 C CG2 ? VAL A 1 192 ?  -0.266   2.120  -5.632 1.000 95.360 ? 192 VAL A CG2 1 
ATOM 1456 N N   ? SER A 1 193 ?   3.925   2.881  -3.449 1.000 94.140 ? 193 SER A N   1 
ATOM 1457 C CA  ? SER A 1 193 ?   4.876   3.447  -2.498 1.000 94.140 ? 193 SER A CA  1 
ATOM 1458 C C   ? SER A 1 193 ?   5.312   4.847  -2.918 1.000 94.140 ? 193 SER A C   1 
ATOM 1459 C CB  ? SER A 1 193 ?   6.101   2.542  -2.362 1.000 94.140 ? 193 SER A CB  1 
ATOM 1460 O O   ? SER A 1 193 ?   5.097   5.816  -2.187 1.000 94.140 ? 193 SER A O   1 
ATOM 1461 O OG  ? SER A 1 193 ?   6.942   2.988  -1.311 1.000 94.140 ? 193 SER A OG  1 
ATOM 1462 N N   ? TRP A 1 194 ?   5.848   4.967  -4.102 1.000 92.040 ? 194 TRP A N   1 
ATOM 1463 C CA  ? TRP A 1 194 ?   6.331   6.261  -4.574 1.000 92.040 ? 194 TRP A CA  1 
ATOM 1464 C C   ? TRP A 1 194 ?   6.556   6.241  -6.082 1.000 92.040 ? 194 TRP A C   1 
ATOM 1465 C CB  ? TRP A 1 194 ?   7.628   6.645  -3.857 1.000 92.040 ? 194 TRP A CB  1 
ATOM 1466 O O   ? TRP A 1 194 ?   6.410   5.198  -6.724 1.000 92.040 ? 194 TRP A O   1 
ATOM 1467 C CG  ? TRP A 1 194 ?   8.769   5.708  -4.117 1.000 92.040 ? 194 TRP A CG  1 
ATOM 1468 C CD1 ? TRP A 1 194 ?   9.006   4.509  -3.504 1.000 92.040 ? 194 TRP A CD1 1 
ATOM 1469 C CD2 ? TRP A 1 194 ?   9.831   5.895  -5.057 1.000 92.040 ? 194 TRP A CD2 1 
ATOM 1470 C CE2 ? TRP A 1 194 ?  10.678   4.768  -4.961 1.000 92.040 ? 194 TRP A CE2 1 
ATOM 1471 C CE3 ? TRP A 1 194 ?  10.150   6.907  -5.973 1.000 92.040 ? 194 TRP A CE3 1 
ATOM 1472 N NE1 ? TRP A 1 194 ?  10.152   3.939  -4.007 1.000 92.040 ? 194 TRP A NE1 1 
ATOM 1473 C CH2 ? TRP A 1 194 ?  12.112   5.630  -6.635 1.000 92.040 ? 194 TRP A CH2 1 
ATOM 1474 C CZ2 ? TRP A 1 194 ?  11.823   4.626  -5.748 1.000 92.040 ? 194 TRP A CZ2 1 
ATOM 1475 C CZ3 ? TRP A 1 194 ?  11.290   6.763  -6.754 1.000 92.040 ? 194 TRP A CZ3 1 
ATOM 1476 N N   ? GLY A 1 195 ?   6.751   7.278  -6.680 1.000 86.200 ? 195 GLY A N   1 
ATOM 1477 C CA  ? GLY A 1 195 ?   7.059   7.483  -8.086 1.000 86.200 ? 195 GLY A CA  1 
ATOM 1478 C C   ? GLY A 1 195 ?   7.429   8.917  -8.413 1.000 86.200 ? 195 GLY A C   1 
ATOM 1479 O O   ? GLY A 1 195 ?   7.540   9.755  -7.516 1.000 86.200 ? 195 GLY A O   1 
ATOM 1480 N N   ? ASP A 1 196 ?   7.734   9.151  -9.623 1.000 81.950 ? 196 ASP A N   1 
ATOM 1481 C CA  ? ASP A 1 196 ?   8.183  10.476 -10.038 1.000 81.950 ? 196 ASP A CA  1 
ATOM 1482 C C   ? ASP A 1 196 ?   7.003  11.435 -10.184 1.000 81.950 ? 196 ASP A C   1 
ATOM 1483 C CB  ? ASP A 1 196 ?   8.958  10.392 -11.355 1.000 81.950 ? 196 ASP A CB  1 
ATOM 1484 O O   ? ASP A 1 196 ?   5.876  11.006 -10.442 1.000 81.950 ? 196 ASP A O   1 
ATOM 1485 C CG  ? ASP A 1 196 ?  10.007  11.480 -11.495 1.000 81.950 ? 196 ASP A CG  1 
ATOM 1486 O OD1 ? ASP A 1 196 ?  10.333  12.148 -10.490 1.000 81.950 ? 196 ASP A OD1 1 
ATOM 1487 O OD2 ? ASP A 1 196 ?  10.512  11.674 -12.623 1.000 81.950 ? 196 ASP A OD2 1 
ATOM 1488 N N   ? PHE A 1 197 ?   7.058  12.751 -10.061 1.000 75.200 ? 197 PHE A N   1 
ATOM 1489 C CA  ? PHE A 1 197 ?   6.122  13.833 -10.339 1.000 75.200 ? 197 PHE A CA  1 
ATOM 1490 C C   ? PHE A 1 197 ?   6.689  14.786 -11.384 1.000 75.200 ? 197 PHE A C   1 
ATOM 1491 C CB  ? PHE A 1 197 ?   5.788  14.600  -9.055 1.000 75.200 ? 197 PHE A CB  1 
ATOM 1492 O O   ? PHE A 1 197 ?   7.785  15.324 -11.211 1.000 75.200 ? 197 PHE A O   1 
ATOM 1493 C CG  ? PHE A 1 197 ?   4.671  15.595  -9.216 1.000 75.200 ? 197 PHE A CG  1 
ATOM 1494 C CD1 ? PHE A 1 197 ?   4.944  16.943  -9.414 1.000 75.200 ? 197 PHE A CD1 1 
ATOM 1495 C CD2 ? PHE A 1 197 ?   3.346  15.182  -9.168 1.000 75.200 ? 197 PHE A CD2 1 
ATOM 1496 C CE1 ? PHE A 1 197 ?   3.912  17.866  -9.563 1.000 75.200 ? 197 PHE A CE1 1 
ATOM 1497 C CE2 ? PHE A 1 197 ?   2.308  16.099  -9.315 1.000 75.200 ? 197 PHE A CE2 1 
ATOM 1498 C CZ  ? PHE A 1 197 ?   2.594  17.440  -9.512 1.000 75.200 ? 197 PHE A CZ  1 
ATOM 1499 N N   ? PRO A 1 198 ?   5.893  14.964 -12.388 1.000 74.450 ? 198 PRO A N   1 
ATOM 1500 C CA  ? PRO A 1 198 ?   4.564  14.493 -12.785 1.000 74.450 ? 198 PRO A CA  1 
ATOM 1501 C C   ? PRO A 1 198 ?   4.533  12.995 -13.081 1.000 74.450 ? 198 PRO A C   1 
ATOM 1502 C CB  ? PRO A 1 198 ?   4.264  15.306 -14.047 1.000 74.450 ? 198 PRO A CB  1 
ATOM 1503 O O   ? PRO A 1 198 ?   5.531  12.433 -13.540 1.000 74.450 ? 198 PRO A O   1 
ATOM 1504 C CG  ? PRO A 1 198 ?   5.606  15.658 -14.603 1.000 74.450 ? 198 PRO A CG  1 
ATOM 1505 C CD  ? PRO A 1 198 ?   6.586  15.740 -13.467 1.000 74.450 ? 198 PRO A CD  1 
ATOM 1506 N N   ? CYS A 1 199 ?   3.458  12.197 -12.517 1.000 77.350 ? 199 CYS A N   1 
ATOM 1507 C CA  ? CYS A 1 199 ?   3.276  10.770 -12.761 1.000 77.350 ? 199 CYS A CA  1 
ATOM 1508 C C   ? CYS A 1 199 ?   3.046  10.495 -14.242 1.000 77.350 ? 199 CYS A C   1 
ATOM 1509 C CB  ? CYS A 1 199 ?   2.100  10.233 -11.945 1.000 77.350 ? 199 CYS A CB  1 
ATOM 1510 O O   ? CYS A 1 199 ?   2.657  11.392 -14.992 1.000 77.350 ? 199 CYS A O   1 
ATOM 1511 S SG  ? CYS A 1 199 ?   2.230  10.569 -10.175 1.000 77.350 ? 199 CYS A SG  1 
ATOM 1512 N N   ? GLY A 1 200 ?   3.375   9.241 -14.749 1.000 71.630 ? 200 GLY A N   1 
ATOM 1513 C CA  ? GLY A 1 200 ?   2.993   8.849 -16.097 1.000 71.630 ? 200 GLY A CA  1 
ATOM 1514 C C   ? GLY A 1 200 ?   4.026   9.224 -17.142 1.000 71.630 ? 200 GLY A C   1 
ATOM 1515 O O   ? GLY A 1 200 ?   3.692   9.407 -18.315 1.000 71.630 ? 200 GLY A O   1 
ATOM 1516 N N   ? GLN A 1 201 ?   5.321   9.402 -16.686 1.000 77.400 ? 201 GLN A N   1 
ATOM 1517 C CA  ? GLN A 1 201 ?   6.436   9.655 -17.593 1.000 77.400 ? 201 GLN A CA  1 
ATOM 1518 C C   ? GLN A 1 201 ?   6.949   8.356 -18.209 1.000 77.400 ? 201 GLN A C   1 
ATOM 1519 C CB  ? GLN A 1 201 ?   7.571  10.373 -16.863 1.000 77.400 ? 201 GLN A CB  1 
ATOM 1520 O O   ? GLN A 1 201 ?   7.062   7.339 -17.521 1.000 77.400 ? 201 GLN A O   1 
ATOM 1521 C CG  ? GLN A 1 201 ?   7.173  11.726 -16.288 1.000 77.400 ? 201 GLN A CG  1 
ATOM 1522 C CD  ? GLN A 1 201 ?   8.370  12.583 -15.920 1.000 77.400 ? 201 GLN A CD  1 
ATOM 1523 N NE2 ? GLN A 1 201 ?   8.107  13.794 -15.442 1.000 77.400 ? 201 GLN A NE2 1 
ATOM 1524 O OE1 ? GLN A 1 201 ?   9.521  12.158 -16.062 1.000 77.400 ? 201 GLN A OE1 1 
ATOM 1525 N N   ? PRO A 1 202 ?   7.069   8.234 -19.658 1.000 70.770 ? 202 PRO A N   1 
ATOM 1526 C CA  ? PRO A 1 202 ?   7.395   7.097 -20.522 1.000 70.770 ? 202 PRO A CA  1 
ATOM 1527 C C   ? PRO A 1 202 ?   8.756   6.483 -20.201 1.000 70.770 ? 202 PRO A C   1 
ATOM 1528 C CB  ? PRO A 1 202 ?   7.389   7.708 -21.926 1.000 70.770 ? 202 PRO A CB  1 
ATOM 1529 O O   ? PRO A 1 202 ?   8.940   5.272 -20.345 1.000 70.770 ? 202 PRO A O   1 
ATOM 1530 C CG  ? PRO A 1 202 ?   6.576   8.955 -21.797 1.000 70.770 ? 202 PRO A CG  1 
ATOM 1531 C CD  ? PRO A 1 202 ?   6.640   9.421 -20.370 1.000 70.770 ? 202 PRO A CD  1 
ATOM 1532 N N   ? ASN A 1 203 ?   9.330   6.740 -18.799 1.000 80.100 ? 203 ASN A N   1 
ATOM 1533 C CA  ? ASN A 1 203 ?  10.574   6.156 -18.309 1.000 80.100 ? 203 ASN A CA  1 
ATOM 1534 C C   ? ASN A 1 203 ?  10.689   6.273 -16.792 1.000 80.100 ? 203 ASN A C   1 
ATOM 1535 C CB  ? ASN A 1 203 ?  11.779   6.812 -18.986 1.000 80.100 ? 203 ASN A CB  1 
ATOM 1536 O O   ? ASN A 1 203 ?  11.769   6.083 -16.231 1.000 80.100 ? 203 ASN A O   1 
ATOM 1537 C CG  ? ASN A 1 203 ?  11.858   6.501 -20.467 1.000 80.100 ? 203 ASN A CG  1 
ATOM 1538 N ND2 ? ASN A 1 203 ?  12.315   7.469 -21.253 1.000 80.100 ? 203 ASN A ND2 1 
ATOM 1539 O OD1 ? ASN A 1 203 ?  11.509   5.401 -20.903 1.000 80.100 ? 203 ASN A OD1 1 
ATOM 1540 N N   ? LYS A 1 204 ?   9.635   6.626 -16.283 1.000 86.020 ? 204 LYS A N   1 
ATOM 1541 C CA  ? LYS A 1 204 ?   9.578   6.740 -14.829 1.000 86.020 ? 204 LYS A CA  1 
ATOM 1542 C C   ? LYS A 1 204 ?   8.379   5.985 -14.265 1.000 86.020 ? 204 LYS A C   1 
ATOM 1543 C CB  ? LYS A 1 204 ?   9.518   8.209 -14.407 1.000 86.020 ? 204 LYS A CB  1 
ATOM 1544 O O   ? LYS A 1 204 ?   7.320   6.573 -14.034 1.000 86.020 ? 204 LYS A O   1 
ATOM 1545 C CG  ? LYS A 1 204 ?  10.746   9.017 -14.801 1.000 86.020 ? 204 LYS A CG  1 
ATOM 1546 C CD  ? LYS A 1 204 ?  11.967   8.611 -13.986 1.000 86.020 ? 204 LYS A CD  1 
ATOM 1547 C CE  ? LYS A 1 204 ?  13.143   9.545 -14.237 1.000 86.020 ? 204 LYS A CE  1 
ATOM 1548 N NZ  ? LYS A 1 204 ?  14.337   9.163 -13.423 1.000 86.020 ? 204 LYS A NZ  1 
ATOM 1549 N N   ? PRO A 1 205 ?   8.489   4.676 -14.172 1.000 90.670 ? 205 PRO A N   1 
ATOM 1550 C CA  ? PRO A 1 205 ?   7.369   3.871 -13.681 1.000 90.670 ? 205 PRO A CA  1 
ATOM 1551 C C   ? PRO A 1 205 ?   7.047   4.141 -12.213 1.000 90.670 ? 205 PRO A C   1 
ATOM 1552 C CB  ? PRO A 1 205 ?   7.855   2.433 -13.878 1.000 90.670 ? 205 PRO A CB  1 
ATOM 1553 O O   ? PRO A 1 205 ?   7.831   4.787 -11.514 1.000 90.670 ? 205 PRO A O   1 
ATOM 1554 C CG  ? PRO A 1 205 ?   9.340   2.508 -13.731 1.000 90.670 ? 205 PRO A CG  1 
ATOM 1555 C CD  ? PRO A 1 205 ?   9.811   3.811 -14.310 1.000 90.670 ? 205 PRO A CD  1 
ATOM 1556 N N   ? GLY A 1 206 ?   5.833   3.664 -11.802 1.000 91.600 ? 206 GLY A N   1 
ATOM 1557 C CA  ? GLY A 1 206 ?   5.521   3.639 -10.382 1.000 91.600 ? 206 GLY A CA  1 
ATOM 1558 C C   ? GLY A 1 206 ?   6.339   2.622  -9.608 1.000 91.600 ? 206 GLY A C   1 
ATOM 1559 O O   ? GLY A 1 206 ?   6.710   1.578 -10.146 1.000 91.600 ? 206 GLY A O   1 
ATOM 1560 N N   ? VAL A 1 207 ?   6.610   2.964  -8.329 1.000 94.750 ? 207 VAL A N   1 
ATOM 1561 C CA  ? VAL A 1 207 ?   7.365   2.079  -7.449 1.000 94.750 ? 207 VAL A CA  1 
ATOM 1562 C C   ? VAL A 1 207 ?   6.450   1.534  -6.354 1.000 94.750 ? 207 VAL A C   1 
ATOM 1563 C CB  ? VAL A 1 207 ?   8.576   2.802  -6.819 1.000 94.750 ? 207 VAL A CB  1 
ATOM 1564 O O   ? VAL A 1 207 ?   5.712   2.292  -5.719 1.000 94.750 ? 207 VAL A O   1 
ATOM 1565 C CG1 ? VAL A 1 207 ?   9.339   1.865  -5.885 1.000 94.750 ? 207 VAL A CG1 1 
ATOM 1566 C CG2 ? VAL A 1 207 ?   9.500   3.343  -7.910 1.000 94.750 ? 207 VAL A CG2 1 
ATOM 1567 N N   ? TYR A 1 208 ?   6.543   0.261  -6.162 1.000 96.390 ? 208 TYR A N   1 
ATOM 1568 C CA  ? TYR A 1 208 ?   5.671  -0.460  -5.242 1.000 96.390 ? 208 TYR A CA  1 
ATOM 1569 C C   ? TYR A 1 208 ?   6.485  -1.227  -4.206 1.000 96.390 ? 208 TYR A C   1 
ATOM 1570 C CB  ? TYR A 1 208 ?   4.760  -1.424  -6.008 1.000 96.390 ? 208 TYR A CB  1 
ATOM 1571 O O   ? TYR A 1 208 ?   7.613  -1.643  -4.479 1.000 96.390 ? 208 TYR A O   1 
ATOM 1572 C CG  ? TYR A 1 208 ?   4.000  -0.773  -7.138 1.000 96.390 ? 208 TYR A CG  1 
ATOM 1573 C CD1 ? TYR A 1 208 ?   2.708  -0.288  -6.946 1.000 96.390 ? 208 TYR A CD1 1 
ATOM 1574 C CD2 ? TYR A 1 208 ?   4.572  -0.642  -8.399 1.000 96.390 ? 208 TYR A CD2 1 
ATOM 1575 C CE1 ? TYR A 1 208 ?   2.004   0.311  -7.985 1.000 96.390 ? 208 TYR A CE1 1 
ATOM 1576 C CE2 ? TYR A 1 208 ?   3.877  -0.044  -9.445 1.000 96.390 ? 208 TYR A CE2 1 
ATOM 1577 O OH  ? TYR A 1 208 ?   1.903   1.021 -10.261 1.000 96.390 ? 208 TYR A OH  1 
ATOM 1578 C CZ  ? TYR A 1 208 ?   2.596   0.429  -9.229 1.000 96.390 ? 208 TYR A CZ  1 
ATOM 1579 N N   ? THR A 1 209 ?   5.912  -1.254  -2.988 1.000 97.490 ? 209 THR A N   1 
ATOM 1580 C CA  ? THR A 1 209 ?   6.500  -2.144  -1.993 1.000 97.490 ? 209 THR A CA  1 
ATOM 1581 C C   ? THR A 1 209 ?   6.268  -3.605  -2.370 1.000 97.490 ? 209 THR A C   1 
ATOM 1582 C CB  ? THR A 1 209 ?   5.924  -1.874  -0.591 1.000 97.490 ? 209 THR A CB  1 
ATOM 1583 O O   ? THR A 1 209 ?   5.130  -4.016  -2.608 1.000 97.490 ? 209 THR A O   1 
ATOM 1584 C CG2 ? THR A 1 209 ?   6.576  -2.773   0.454 1.000 97.490 ? 209 THR A CG2 1 
ATOM 1585 O OG1 ? THR A 1 209 ?   6.157  -0.505  -0.241 1.000 97.490 ? 209 THR A OG1 1 
ATOM 1586 N N   ? ARG A 1 210 ?   7.373  -4.417  -2.476 1.000 97.150 ? 210 ARG A N   1 
ATOM 1587 C CA  ? ARG A 1 210 ?   7.342  -5.831  -2.835 1.000 97.150 ? 210 ARG A CA  1 
ATOM 1588 C C   ? ARG A 1 210 ?   6.946  -6.691  -1.639 1.000 97.150 ? 210 ARG A C   1 
ATOM 1589 C CB  ? ARG A 1 210 ?   8.702  -6.279  -3.375 1.000 97.150 ? 210 ARG A CB  1 
ATOM 1590 O O   ? ARG A 1 210 ?   7.751  -6.910  -0.732 1.000 97.150 ? 210 ARG A O   1 
ATOM 1591 C CG  ? ARG A 1 210 ?   8.719  -7.709  -3.891 1.000 97.150 ? 210 ARG A CG  1 
ATOM 1592 C CD  ? ARG A 1 210 ?  10.089  -8.097  -4.430 1.000 97.150 ? 210 ARG A CD  1 
ATOM 1593 N NE  ? ARG A 1 210 ?  10.420  -7.356  -5.644 1.000 97.150 ? 210 ARG A NE  1 
ATOM 1594 N NH1 ? ARG A 1 210 ?  12.502  -8.322  -5.913 1.000 97.150 ? 210 ARG A NH1 1 
ATOM 1595 N NH2 ? ARG A 1 210 ?  11.756  -6.757  -7.414 1.000 97.150 ? 210 ARG A NH2 1 
ATOM 1596 C CZ  ? ARG A 1 210 ?  11.559  -7.480  -6.321 1.000 97.150 ? 210 ARG A CZ  1 
ATOM 1597 N N   ? LEU A 1 211 ?   5.679  -7.254  -1.687 1.000 97.780 ? 211 LEU A N   1 
ATOM 1598 C CA  ? LEU A 1 211 ?   5.069  -7.841  -0.498 1.000 97.780 ? 211 LEU A CA  1 
ATOM 1599 C C   ? LEU A 1 211 ?   5.615  -9.242  -0.243 1.000 97.780 ? 211 LEU A C   1 
ATOM 1600 C CB  ? LEU A 1 211 ?   3.547  -7.892  -0.646 1.000 97.780 ? 211 LEU A CB  1 
ATOM 1601 O O   ? LEU A 1 211 ?   5.546  -9.744   0.881 1.000 97.780 ? 211 LEU A O   1 
ATOM 1602 C CG  ? LEU A 1 211 ?   2.815  -6.550  -0.597 1.000 97.780 ? 211 LEU A CG  1 
ATOM 1603 C CD1 ? LEU A 1 211 ?   1.306  -6.766  -0.650 1.000 97.780 ? 211 LEU A CD1 1 
ATOM 1604 C CD2 ? LEU A 1 211 ?   3.205  -5.773   0.656 1.000 97.780 ? 211 LEU A CD2 1 
ATOM 1605 N N   ? CYS A 1 212 ?   6.106  -9.983  -1.227 1.000 97.370 ? 212 CYS A N   1 
ATOM 1606 C CA  ? CYS A 1 212 ?   6.615 -11.336  -1.035 1.000 97.370 ? 212 CYS A CA  1 
ATOM 1607 C C   ? CYS A 1 212 ?   7.749 -11.353  -0.017 1.000 97.370 ? 212 CYS A C   1 
ATOM 1608 C CB  ? CYS A 1 212 ?   7.100 -11.920  -2.362 1.000 97.370 ? 212 CYS A CB  1 
ATOM 1609 O O   ? CYS A 1 212 ?   7.961 -12.357   0.666 1.000 97.370 ? 212 CYS A O   1 
ATOM 1610 S SG  ? CYS A 1 212 ?   8.467 -11.001  -3.105 1.000 97.370 ? 212 CYS A SG  1 
ATOM 1611 N N   ? TYR A 1 213 ?   8.438 -10.272   0.238 1.000 96.990 ? 213 TYR A N   1 
ATOM 1612 C CA  ? TYR A 1 213 ?   9.533 -10.180   1.198 1.000 96.990 ? 213 TYR A CA  1 
ATOM 1613 C C   ? TYR A 1 213 ?   9.003  -9.975   2.612 1.000 96.990 ? 213 TYR A C   1 
ATOM 1614 C CB  ? TYR A 1 213 ?  10.480  -9.035   0.825 1.000 96.990 ? 213 TYR A CB  1 
ATOM 1615 O O   ? TYR A 1 213 ?   9.745 -10.119   3.587 1.000 96.990 ? 213 TYR A O   1 
ATOM 1616 C CG  ? TYR A 1 213 ?  11.448  -9.384  -0.280 1.000 96.990 ? 213 TYR A CG  1 
ATOM 1617 C CD1 ? TYR A 1 213 ?  12.645 -10.041  -0.002 1.000 96.990 ? 213 TYR A CD1 1 
ATOM 1618 C CD2 ? TYR A 1 213 ?  11.168  -9.057  -1.602 1.000 96.990 ? 213 TYR A CD2 1 
ATOM 1619 C CE1 ? TYR A 1 213 ?  13.540 -10.363  -1.017 1.000 96.990 ? 213 TYR A CE1 1 
ATOM 1620 C CE2 ? TYR A 1 213 ?  12.057  -9.374  -2.625 1.000 96.990 ? 213 TYR A CE2 1 
ATOM 1621 O OH  ? TYR A 1 213 ?  14.121 -10.342  -3.331 1.000 96.990 ? 213 TYR A OH  1 
ATOM 1622 C CZ  ? TYR A 1 213 ?  13.238 -10.026  -2.322 1.000 96.990 ? 213 TYR A CZ  1 
ATOM 1623 N N   ? PHE A 1 214 ?   7.651  -9.631   2.743 1.000 97.810 ? 214 PHE A N   1 
ATOM 1624 C CA  ? PHE A 1 214 ?   7.157  -9.169   4.035 1.000 97.810 ? 214 PHE A CA  1 
ATOM 1625 C C   ? PHE A 1 214 ?   5.991 -10.029   4.508 1.000 97.810 ? 214 PHE A C   1 
ATOM 1626 C CB  ? PHE A 1 214 ?   6.729  -7.701   3.955 1.000 97.810 ? 214 PHE A CB  1 
ATOM 1627 O O   ? PHE A 1 214 ?   5.283  -9.661   5.448 1.000 97.810 ? 214 PHE A O   1 
ATOM 1628 C CG  ? PHE A 1 214 ?   7.821  -6.774   3.493 1.000 97.810 ? 214 PHE A CG  1 
ATOM 1629 C CD1 ? PHE A 1 214 ?   8.843  -6.398   4.356 1.000 97.810 ? 214 PHE A CD1 1 
ATOM 1630 C CD2 ? PHE A 1 214 ?   7.824  -6.279   2.196 1.000 97.810 ? 214 PHE A CD2 1 
ATOM 1631 C CE1 ? PHE A 1 214 ?   9.855  -5.540   3.931 1.000 97.810 ? 214 PHE A CE1 1 
ATOM 1632 C CE2 ? PHE A 1 214 ?   8.832  -5.422   1.764 1.000 97.810 ? 214 PHE A CE2 1 
ATOM 1633 C CZ  ? PHE A 1 214 ?   9.846  -5.053   2.633 1.000 97.810 ? 214 PHE A CZ  1 
ATOM 1634 N N   ? SER A 1 215 ?   5.807 -11.140   3.818 1.000 96.500 ? 215 SER A N   1 
ATOM 1635 C CA  ? SER A 1 215 ?   4.658 -11.971   4.162 1.000 96.500 ? 215 SER A CA  1 
ATOM 1636 C C   ? SER A 1 215 ?   4.759 -12.487   5.594 1.000 96.500 ? 215 SER A C   1 
ATOM 1637 C CB  ? SER A 1 215 ?   4.539 -13.149   3.194 1.000 96.500 ? 215 SER A CB  1 
ATOM 1638 O O   ? SER A 1 215 ?   3.766 -12.505   6.324 1.000 96.500 ? 215 SER A O   1 
ATOM 1639 O OG  ? SER A 1 215 ?   5.706 -13.953   3.234 1.000 96.500 ? 215 SER A OG  1 
ATOM 1640 N N   ? LYS A 1 216 ?   5.964 -12.829   5.964 1.000 96.920 ? 216 LYS A N   1 
ATOM 1641 C CA  ? LYS A 1 216 ?   6.178 -13.329   7.319 1.000 96.920 ? 216 LYS A CA  1 
ATOM 1642 C C   ? LYS A 1 216 ?   5.966 -12.226   8.352 1.000 96.920 ? 216 LYS A C   1 
ATOM 1643 C CB  ? LYS A 1 216 ?   7.585 -13.914   7.459 1.000 96.920 ? 216 LYS A CB  1 
ATOM 1644 O O   ? LYS A 1 216 ?   5.318 -12.446   9.378 1.000 96.920 ? 216 LYS A O   1 
ATOM 1645 C CG  ? LYS A 1 216 ?   7.830 -14.627   8.781 1.000 96.920 ? 216 LYS A CG  1 
ATOM 1646 C CD  ? LYS A 1 216 ?   9.184 -15.324   8.797 1.000 96.920 ? 216 LYS A CD  1 
ATOM 1647 C CE  ? LYS A 1 216 ?   9.426 -16.047  10.115 1.000 96.920 ? 216 LYS A CE  1 
ATOM 1648 N NZ  ? LYS A 1 216 ?  10.738 -16.760  10.124 1.000 96.920 ? 216 LYS A NZ  1 
ATOM 1649 N N   ? TRP A 1 217 ?   6.497 -11.081   8.131 1.000 97.890 ? 217 TRP A N   1 
ATOM 1650 C CA  ? TRP A 1 217 ?   6.318  -9.947   9.032 1.000 97.890 ? 217 TRP A CA  1 
ATOM 1651 C C   ? TRP A 1 217 ?   4.840  -9.609   9.196 1.000 97.890 ? 217 TRP A C   1 
ATOM 1652 C CB  ? TRP A 1 217 ?   7.079  -8.723   8.514 1.000 97.890 ? 217 TRP A CB  1 
ATOM 1653 O O   ? TRP A 1 217 ?   4.369  -9.379  10.313 1.000 97.890 ? 217 TRP A O   1 
ATOM 1654 C CG  ? TRP A 1 217 ?   6.829  -7.472   9.302 1.000 97.890 ? 217 TRP A CG  1 
ATOM 1655 C CD1 ? TRP A 1 217 ?   7.444  -7.093  10.463 1.000 97.890 ? 217 TRP A CD1 1 
ATOM 1656 C CD2 ? TRP A 1 217 ?   5.892  -6.438   8.988 1.000 97.890 ? 217 TRP A CD2 1 
ATOM 1657 C CE2 ? TRP A 1 217 ?   5.993  -5.460  10.002 1.000 97.890 ? 217 TRP A CE2 1 
ATOM 1658 C CE3 ? TRP A 1 217 ?   4.976  -6.242   7.945 1.000 97.890 ? 217 TRP A CE3 1 
ATOM 1659 N NE1 ? TRP A 1 217 ?   6.946  -5.883  10.889 1.000 97.890 ? 217 TRP A NE1 1 
ATOM 1660 C CH2 ? TRP A 1 217 ?   4.323  -4.136   8.973 1.000 97.890 ? 217 TRP A CH2 1 
ATOM 1661 C CZ2 ? TRP A 1 217 ?   5.210  -4.303  10.004 1.000 97.890 ? 217 TRP A CZ2 1 
ATOM 1662 C CZ3 ? TRP A 1 217 ?   4.199  -5.090   7.949 1.000 97.890 ? 217 TRP A CZ3 1 
ATOM 1663 N N   ? ILE A 1 218 ?   4.129  -9.610   8.130 1.000 98.120 ? 218 ILE A N   1 
ATOM 1664 C CA  ? ILE A 1 218 ?   2.706  -9.287   8.137 1.000 98.120 ? 218 ILE A CA  1 
ATOM 1665 C C   ? ILE A 1 218 ?   1.954 -10.290   9.009 1.000 98.120 ? 218 ILE A C   1 
ATOM 1666 C CB  ? ILE A 1 218 ?   2.121  -9.276   6.707 1.000 98.120 ? 218 ILE A CB  1 
ATOM 1667 O O   ? ILE A 1 218 ?   1.196  -9.901   9.901 1.000 98.120 ? 218 ILE A O   1 
ATOM 1668 C CG1 ? ILE A 1 218 ?   2.726  -8.127   5.892 1.000 98.120 ? 218 ILE A CG1 1 
ATOM 1669 C CG2 ? ILE A 1 218 ?   0.594  -9.174   6.749 1.000 98.120 ? 218 ILE A CG2 1 
ATOM 1670 C CD1 ? ILE A 1 218 ?   2.476  -8.233   4.394 1.000 98.120 ? 218 ILE A CD1 1 
ATOM 1671 N N   ? GLU A 1 219 ?   2.191 -11.526   8.794 1.000 97.650 ? 219 GLU A N   1 
ATOM 1672 C CA  ? GLU A 1 219 ?   1.523 -12.585   9.545 1.000 97.650 ? 219 GLU A CA  1 
ATOM 1673 C C   ? GLU A 1 219 ?   1.876 -12.517  11.028 1.000 97.650 ? 219 GLU A C   1 
ATOM 1674 C CB  ? GLU A 1 219 ?   1.890 -13.959   8.979 1.000 97.650 ? 219 GLU A CB  1 
ATOM 1675 O O   ? GLU A 1 219 ?   0.996 -12.608  11.886 1.000 97.650 ? 219 GLU A O   1 
ATOM 1676 C CG  ? GLU A 1 219 ?   1.125 -15.110   9.616 1.000 97.650 ? 219 GLU A CG  1 
ATOM 1677 C CD  ? GLU A 1 219 ?   1.506 -16.469   9.050 1.000 97.650 ? 219 GLU A CD  1 
ATOM 1678 O OE1 ? GLU A 1 219 ?   0.925 -17.491   9.481 1.000 97.650 ? 219 GLU A OE1 1 
ATOM 1679 O OE2 ? GLU A 1 219 ?   2.394 -16.512   8.169 1.000 97.650 ? 219 GLU A OE2 1 
ATOM 1680 N N   ? ASN A 1 220 ?   3.122 -12.386  11.301 1.000 97.820 ? 220 ASN A N   1 
ATOM 1681 C CA  ? ASN A 1 220 ?   3.589 -12.325  12.682 1.000 97.820 ? 220 ASN A CA  1 
ATOM 1682 C C   ? ASN A 1 220 ?   3.007 -11.121  13.418 1.000 97.820 ? 220 ASN A C   1 
ATOM 1683 C CB  ? ASN A 1 220 ?   5.117 -12.290  12.732 1.000 97.820 ? 220 ASN A CB  1 
ATOM 1684 O O   ? ASN A 1 220 ?   2.634 -11.223  14.588 1.000 97.820 ? 220 ASN A O   1 
ATOM 1685 C CG  ? ASN A 1 220 ?   5.744 -13.623  12.372 1.000 97.820 ? 220 ASN A CG  1 
ATOM 1686 N ND2 ? ASN A 1 220 ?   7.041 -13.612  12.090 1.000 97.820 ? 220 ASN A ND2 1 
ATOM 1687 O OD1 ? ASN A 1 220 ?   5.067 -14.654  12.347 1.000 97.820 ? 220 ASN A OD1 1 
ATOM 1688 N N   ? THR A 1 221 ?   2.996  -9.993  12.781 1.000 97.540 ? 221 THR A N   1 
ATOM 1689 C CA  ? THR A 1 221 ?   2.472  -8.777  13.392 1.000 97.540 ? 221 THR A CA  1 
ATOM 1690 C C   ? THR A 1 221 ?   0.988  -8.928  13.712 1.000 97.540 ? 221 THR A C   1 
ATOM 1691 C CB  ? THR A 1 221 ?   2.681  -7.557  12.476 1.000 97.540 ? 221 THR A CB  1 
ATOM 1692 O O   ? THR A 1 221 ?   0.541  -8.560  14.801 1.000 97.540 ? 221 THR A O   1 
ATOM 1693 C CG2 ? THR A 1 221 ?   2.166  -6.281  13.133 1.000 97.540 ? 221 THR A CG2 1 
ATOM 1694 O OG1 ? THR A 1 221 ?   4.079  -7.408  12.200 1.000 97.540 ? 221 THR A OG1 1 
ATOM 1695 N N   ? ILE A 1 222 ?   0.213  -9.472  12.777 1.000 97.460 ? 222 ILE A N   1 
ATOM 1696 C CA  ? ILE A 1 222 ?  -1.214  -9.696  12.981 1.000 97.460 ? 222 ILE A CA  1 
ATOM 1697 C C   ? ILE A 1 222 ?  -1.423 -10.667  14.142 1.000 97.460 ? 222 ILE A C   1 
ATOM 1698 C CB  ? ILE A 1 222 ?  -1.890 -10.237  11.701 1.000 97.460 ? 222 ILE A CB  1 
ATOM 1699 O O   ? ILE A 1 222 ?  -2.247 -10.419  15.025 1.000 97.460 ? 222 ILE A O   1 
ATOM 1700 C CG1 ? ILE A 1 222 ?  -1.965  -9.140  10.633 1.000 97.460 ? 222 ILE A CG1 1 
ATOM 1701 C CG2 ? ILE A 1 222 ?  -3.283 -10.789  12.019 1.000 97.460 ? 222 ILE A CG2 1 
ATOM 1702 C CD1 ? ILE A 1 222 ?  -2.437  -9.633   9.272 1.000 97.460 ? 222 ILE A CD1 1 
ATOM 1703 N N   ? ASN A 1 223 ?  -0.702 -11.745  14.287 1.000 97.000 ? 223 ASN A N   1 
ATOM 1704 C CA  ? ASN A 1 223 ?  -0.846 -12.791  15.294 1.000 97.000 ? 223 ASN A CA  1 
ATOM 1705 C C   ? ASN A 1 223 ?  -0.425 -12.301  16.676 1.000 97.000 ? 223 ASN A C   1 
ATOM 1706 C CB  ? ASN A 1 223 ?  -0.039 -14.030  14.901 1.000 97.000 ? 223 ASN A CB  1 
ATOM 1707 O O   ? ASN A 1 223 ?  -0.965 -12.747  17.690 1.000 97.000 ? 223 ASN A O   1 
ATOM 1708 C CG  ? ASN A 1 223 ?  -0.637 -14.765  13.718 1.000 97.000 ? 223 ASN A CG  1 
ATOM 1709 N ND2 ? ASN A 1 223 ?   0.195 -15.513  13.002 1.000 97.000 ? 223 ASN A ND2 1 
ATOM 1710 O OD1 ? ASN A 1 223 ?  -1.836 -14.661  13.448 1.000 97.000 ? 223 ASN A OD1 1 
ATOM 1711 N N   ? SER A 1 224 ?   0.472 -11.416  16.729 1.000 95.720 ? 224 SER A N   1 
ATOM 1712 C CA  ? SER A 1 224 ?   1.012 -10.914  17.988 1.000 95.720 ? 224 SER A CA  1 
ATOM 1713 C C   ? SER A 1 224 ?   0.119  -9.829  18.580 1.000 95.720 ? 224 SER A C   1 
ATOM 1714 C CB  ? SER A 1 224 ?   2.426 -10.367  17.786 1.000 95.720 ? 224 SER A CB  1 
ATOM 1715 O O   ? SER A 1 224 ?   0.321  -9.404  19.720 1.000 95.720 ? 224 SER A O   1 
ATOM 1716 O OG  ? SER A 1 224 ?   3.318 -11.404  17.415 1.000 95.720 ? 224 SER A OG  1 
ATOM 1717 N N   ? ASN A 1 225 ?  -0.900  -9.343  17.894 1.000 91.100 ? 225 ASN A N   1 
ATOM 1718 C CA  ? ASN A 1 225 ?  -1.755  -8.246  18.336 1.000 91.100 ? 225 ASN A CA  1 
ATOM 1719 C C   ? ASN A 1 225 ?  -3.230  -8.637  18.304 1.000 91.100 ? 225 ASN A C   1 
ATOM 1720 C CB  ? ASN A 1 225 ?  -1.517  -7.001  17.478 1.000 91.100 ? 225 ASN A CB  1 
ATOM 1721 O O   ? ASN A 1 225 ?  -4.035  -8.100  19.067 1.000 91.100 ? 225 ASN A O   1 
ATOM 1722 C CG  ? ASN A 1 225 ?  -0.198  -6.321  17.789 1.000 91.100 ? 225 ASN A CG  1 
ATOM 1723 N ND2 ? ASN A 1 225 ?   0.828  -6.630  17.005 1.000 91.100 ? 225 ASN A ND2 1 
ATOM 1724 O OD1 ? ASN A 1 225 ?  -0.103  -5.525  18.727 1.000 91.100 ? 225 ASN A OD1 1 
# 
loop_
_struct_sheet_range.sheet_id 
_struct_sheet_range.id 
_struct_sheet_range.beg_label_comp_id 
_struct_sheet_range.beg_label_asym_id 
_struct_sheet_range.beg_label_seq_id 
_struct_sheet_range.pdbx_beg_PDB_ins_code 
_struct_sheet_range.end_label_comp_id 
_struct_sheet_range.end_label_asym_id 
_struct_sheet_range.end_label_seq_id 
_struct_sheet_range.pdbx_end_PDB_ins_code 
_struct_sheet_range.beg_auth_comp_id 
_struct_sheet_range.beg_auth_asym_id 
_struct_sheet_range.beg_auth_seq_id 
_struct_sheet_range.end_auth_comp_id 
_struct_sheet_range.end_auth_asym_id 
_struct_sheet_range.end_auth_seq_id 
A A SER A   6 ? GLU A   7 ? SER A 6   GLU A 7   
A B VAL A 107 ? VAL A 107 ? VAL A 107 VAL A 107 
A C ASN A 117 ? GLY A 122 ? ASN A 117 GLY A 122 
A D GLN A 138 ? VAL A 144 ? GLN A 138 VAL A 144 
A E MET A 162 ? ALA A 165 ? MET A 162 ALA A 165 
A F PRO A 181 ? CYS A 184 ? PRO A 181 CYS A 184 
A G VAL A 187 ? TRP A 194 ? VAL A 187 TRP A 194 
A H GLY A 206 ? ARG A 210 ? GLY A 206 ARG A 210 
B I GLN A  16 ? PHE A  21 ? GLN A 16  PHE A 21  
B J GLN A  24 ? ASN A  33 ? GLN A 24  ASN A 33  
B K TRP A  36 ? THR A  39 ? TRP A 36  THR A 39  
B L LYS A  49 ? LEU A  52 ? LYS A 49  LEU A 52  
B M GLN A  65 ? PRO A  74 ? GLN A 65  PRO A 74  
B N MET A  88 ? LEU A  92 ? MET A 88  LEU A 92  
C O SER A  56 ? SER A  56 ? SER A 56  SER A 56  
C P ALA A 136 ? ALA A 136 ? ALA A 136 ALA A 136 
D Q GLN A 201 ? GLN A 201 ? GLN A 201 GLN A 201 
D R LYS A 204 ? LYS A 204 ? LYS A 204 LYS A 204 
# 
loop_
_struct_conf.id 
_struct_conf.conf_type_id 
_struct_conf.beg_label_comp_id 
_struct_conf.beg_label_asym_id 
_struct_conf.beg_label_seq_id 
_struct_conf.pdbx_beg_PDB_ins_code 
_struct_conf.end_label_comp_id 
_struct_conf.end_label_asym_id 
_struct_conf.end_label_seq_id 
_struct_conf.pdbx_end_PDB_ins_code 
_struct_conf.beg_auth_comp_id 
_struct_conf.beg_auth_asym_id 
_struct_conf.beg_auth_seq_id 
_struct_conf.end_auth_comp_id 
_struct_conf.end_auth_asym_id 
_struct_conf.end_auth_seq_id 
TURN_TY1_P1   TURN_TY1_P   VAL A   3 ? ASN A   4 ? VAL A 3   ASN A 4   
STRN1         STRN         SER A   6 ? GLU A   7 ? SER A 6   GLU A 7   
HELX_LH_PP_P1 HELX_LH_PP_P CYS A   8 ? GLU A   9 ? CYS A 8   GLU A 9   
TURN_TY1_P2   TURN_TY1_P   LYS A  10 ? ASN A  11 ? LYS A 10  ASN A 11  
BEND1         BEND         HIS A  12 ? HIS A  12 ? HIS A 12  HIS A 12  
TURN_TY1_P3   TURN_TY1_P   PRO A  14 ? TRP A  15 ? PRO A 14  TRP A 15  
STRN2         STRN         GLN A  16 ? PHE A  21 ? GLN A 16  PHE A 21  
TURN_TY1_P4   TURN_TY1_P   SER A  22 ? ASN A  23 ? SER A 22  ASN A 23  
STRN3         STRN         GLN A  24 ? ASN A  33 ? GLN A 24  ASN A 33  
TURN_TY1_P5   TURN_TY1_P   PRO A  34 ? GLN A  35 ? PRO A 34  GLN A 35  
STRN4         STRN         TRP A  36 ? THR A  39 ? TRP A 36  THR A 39  
HELX_RH_3T_P1 HELX_RH_3T_P ALA A  41 ? CYS A  43 ? ALA A 41  CYS A 43  
BEND2         BEND         SER A  46 ? SER A  47 ? SER A 46  SER A 47  
STRN5         STRN         LYS A  49 ? LEU A  52 ? LYS A 49  LEU A 52  
BEND3         BEND         GLY A  53 ? GLY A  53 ? GLY A 53  GLY A 53  
BEND4         BEND         HIS A  55 ? HIS A  55 ? HIS A 55  HIS A 55  
STRN6         STRN         SER A  56 ? SER A  56 ? SER A 56  SER A 56  
BEND5         BEND         PRO A  59 ? PRO A  59 ? PRO A 59  PRO A 59  
TURN_TY1_P6   TURN_TY1_P   SER A  62 ? GLY A  63 ? SER A 62  GLY A 63  
STRN7         STRN         GLN A  65 ? PRO A  74 ? GLN A 65  PRO A 74  
TURN_TY1_P7   TURN_TY1_P   PRO A  76 ? GLY A  77 ? PRO A 76  GLY A 77  
TURN_TY1_P8   TURN_TY1_P   HIS A  80 ? GLY A  82 ? HIS A 80  GLY A 82  
TURN_TY1_P9   TURN_TY1_P   SER A  84 ? ASN A  85 ? SER A 84  ASN A 85  
STRN8         STRN         MET A  88 ? LEU A  92 ? MET A 88  LEU A 92  
BEND6         BEND         ASN A  93 ? ARG A  94 ? ASN A 93  ARG A 94  
BEND7         BEND         GLU A 100 ? ALA A 101 ? GLU A 100 ALA A 101 
HELX_LH_PP_P2 HELX_LH_PP_P ASP A 106 ? ASP A 106 ? ASP A 106 ASP A 106 
STRN9         STRN         VAL A 107 ? VAL A 107 ? VAL A 107 VAL A 107 
HELX_LH_PP_P3 HELX_LH_PP_P GLY A 108 ? GLY A 108 ? GLY A 108 GLY A 108 
BEND8         BEND         LYS A 109 ? GLN A 110 ? LYS A 109 GLN A 110 
HELX_LH_PP_P4 HELX_LH_PP_P CYS A 111 ? SER A 113 ? CYS A 111 SER A 113 
TURN_TY1_P10  TURN_TY1_P   THR A 114 ? GLY A 115 ? THR A 114 GLY A 115 
STRN10        STRN         ASN A 117 ? GLY A 122 ? ASN A 117 GLY A 122 
BEND9         BEND         TRP A 123 ? GLY A 124 ? TRP A 123 GLY A 124 
BEND10        BEND         THR A 126 ? GLN A 130 ? THR A 126 GLN A 130 
BEND11        BEND         LYS A 135 ? LYS A 135 ? LYS A 135 LYS A 135 
STRN11        STRN         ALA A 136 ? ALA A 136 ? ALA A 136 ALA A 136 
STRN12        STRN         GLN A 138 ? THR A 143 ? GLN A 138 THR A 143 
STRN13        STRN         VAL A 144 ? VAL A 144 ? VAL A 144 VAL A 144 
HELX_LH_PP_P5 HELX_LH_PP_P LEU A 145 ? SER A 146 ? LEU A 145 SER A 146 
HELX_RH_AL_P1 HELX_RH_AL_P GLU A 147 ? ALA A 153 ? GLU A 147 ALA A 153 
BEND12        BEND         TYR A 154 ? TYR A 154 ? TYR A 154 TYR A 154 
TURN_TY1_P11  TURN_TY1_P   PRO A 155 ? GLN A 157 ? PRO A 155 GLN A 157 
TURN_TY1_P12  TURN_TY1_P   ALA A 160 ? THR A 161 ? ALA A 160 THR A 161 
STRN14        STRN         MET A 162 ? ALA A 165 ? MET A 162 ALA A 165 
TURN_TY1_P13  TURN_TY1_P   GLN A 168 ? VAL A 169 ? GLN A 168 VAL A 169 
TURN_TY1_P14  TURN_TY1_P   GLN A 175 ? GLY A 176 ? GLN A 175 GLY A 176 
TURN_TY1_P15  TURN_TY1_P   SER A 178 ? GLY A 179 ? SER A 178 GLY A 179 
STRN15        STRN         PRO A 181 ? CYS A 184 ? PRO A 181 CYS A 184 
TURN_TY1_P16  TURN_TY1_P   ASN A 185 ? GLY A 186 ? ASN A 185 GLY A 186 
STRN16        STRN         VAL A 187 ? TRP A 194 ? VAL A 187 TRP A 194 
BEND13        BEND         PHE A 197 ? CYS A 199 ? PHE A 197 CYS A 199 
STRN17        STRN         GLN A 201 ? GLN A 201 ? GLN A 201 GLN A 201 
TURN_TY1_P17  TURN_TY1_P   PRO A 202 ? ASN A 203 ? PRO A 202 ASN A 203 
STRN18        STRN         LYS A 204 ? LYS A 204 ? LYS A 204 LYS A 204 
STRN19        STRN         GLY A 206 ? ARG A 210 ? GLY A 206 ARG A 210 
HELX_RH_3T_P2 HELX_RH_3T_P LEU A 211 ? PHE A 214 ? LEU A 211 PHE A 214 
HELX_RH_AL_P2 HELX_RH_AL_P SER A 215 ? SER A 224 ? SER A 215 SER A 224 
# 
